# Supplementary material for: Survival and selection biases in early animal evolution and a source of systematic overestimation in molecular clocks
Source: Interface Focus. 2020 Jun 12;10(4):20190110. doi: 10.1098/rsfs.2019.0110 (PMC7333906; doi:10.1098/rsfs.2019.0110)
Supplement: Data and analysis code [file rsfs20190110supp1.zip]

Archive with 190 entries (175 files):
- BuddMann_IF_SI/
- BuddMann_IF_SI/.DS_Store
- BuddMann_IF_SI/README.txt
- BuddMann_IF_SI/RCode/
- BuddMann_IF_SI/RCode/GamblersRuin.R
- BuddMann_IF_SI/RCode/SimulateData.R
- BuddMann_IF_SI/VaryingCladeSize/
- BuddMann_IF_SI/VaryingCladeSize/.DS_Store
- BuddMann_IF_SI/VaryingCladeSize/Trees/
- BuddMann_IF_SI/VaryingCladeSize/Trees/mytree_10x_1.tree
- BuddMann_IF_SI/VaryingCladeSize/Trees/mytree_10x_2.tree
- BuddMann_IF_SI/VaryingCladeSize/Trees/mytree_10x_3.tree
- BuddMann_IF_SI/VaryingCladeSize/Trees/mytree_10x_4.tree
- BuddMann_IF_SI/VaryingCladeSize/Trees/mytree_10x_5.tree
- BuddMann_IF_SI/VaryingCladeSize/Trees/mytree_1x_1.tree
- BuddMann_IF_SI/VaryingCladeSize/Trees/mytree_1x_2.tree
- BuddMann_IF_SI/VaryingCladeSize/Trees/mytree_1x_3.tree
- BuddMann_IF_SI/VaryingCladeSize/Trees/mytree_1x_4.tree
- BuddMann_IF_SI/VaryingCladeSize/Trees/mytree_1x_5.tree
- BuddMann_IF_SI/VaryingCladeSize/Trees/mytree_5x_1.tree
- BuddMann_IF_SI/VaryingCladeSize/Trees/mytree_5x_2.tree
- BuddMann_IF_SI/VaryingCladeSize/Trees/mytree_5x_3.tree
- BuddMann_IF_SI/VaryingCladeSize/Trees/mytree_5x_4.tree
- BuddMann_IF_SI/VaryingCladeSize/Trees/mytree_5x_5.tree
- BuddMann_IF_SI/VaryingCladeSize/Trees/mytree_fifthx_1.tree
- BuddMann_IF_SI/VaryingCladeSize/Trees/mytree_fifthx_2.tree
- BuddMann_IF_SI/VaryingCladeSize/Trees/mytree_fifthx_3.tree
- BuddMann_IF_SI/VaryingCladeSize/Trees/mytree_fifthx_4.tree
- BuddMann_IF_SI/VaryingCladeSize/Trees/mytree_fifthx_5.tree
- BuddMann_IF_SI/VaryingCladeSize/Trees/mytree_halfx_1.tree
- BuddMann_IF_SI/VaryingCladeSize/Trees/mytree_halfx_2.tree
- BuddMann_IF_SI/VaryingCladeSize/Trees/mytree_halfx_3.tree
- BuddMann_IF_SI/VaryingCladeSize/Trees/mytree_halfx_4.tree
- BuddMann_IF_SI/VaryingCladeSize/Trees/mytree_halfx_5.tree
- BuddMann_IF_SI/VaryingCladeSize/Trees/mytree_tenthx_1.tree
- BuddMann_IF_SI/VaryingCladeSize/Trees/mytree_tenthx_2.tree
- BuddMann_IF_SI/VaryingCladeSize/Trees/mytree_tenthx_3.tree
- BuddMann_IF_SI/VaryingCladeSize/Trees/mytree_tenthx_4.tree
- BuddMann_IF_SI/VaryingCladeSize/Trees/mytree_tenthx_5.tree
- BuddMann_IF_SI/VaryingCladeSize/XMLFILES/
- BuddMann_IF_SI/VaryingCladeSize/XMLFILES/10x_1.xml
- BuddMann_IF_SI/VaryingCladeSize/XMLFILES/10x_2.xml
- BuddMann_IF_SI/VaryingCladeSize/XMLFILES/10x_3.xml
- BuddMann_IF_SI/VaryingCladeSize/XMLFILES/10x_4.xml
- BuddMann_IF_SI/VaryingCladeSize/XMLFILES/10x_5.xml
- BuddMann_IF_SI/VaryingCladeSize/XMLFILES/1x_1.xml
- BuddMann_IF_SI/VaryingCladeSize/XMLFILES/1x_2.xml
- BuddMann_IF_SI/VaryingCladeSize/XMLFILES/1x_3.xml
- BuddMann_IF_SI/VaryingCladeSize/XMLFILES/1x_4.xml
- BuddMann_IF_SI/VaryingCladeSize/XMLFILES/1x_5.xml
- BuddMann_IF_SI/VaryingCladeSize/XMLFILES/2x_1.xml
- BuddMann_IF_SI/VaryingCladeSize/XMLFILES/2x_2.xml
- BuddMann_IF_SI/VaryingCladeSize/XMLFILES/2x_3.xml
- BuddMann_IF_SI/VaryingCladeSize/XMLFILES/2x_4.xml
- BuddMann_IF_SI/VaryingCladeSize/XMLFILES/2x_5.xml
- BuddMann_IF_SI/VaryingCladeSize/XMLFILES/3x_1.xml
- BuddMann_IF_SI/VaryingCladeSize/XMLFILES/3x_2.xml
- BuddMann_IF_SI/VaryingCladeSize/XMLFILES/3x_3.xml
- BuddMann_IF_SI/VaryingCladeSize/XMLFILES/3x_4.xml
- BuddMann_IF_SI/VaryingCladeSize/XMLFILES/3x_5.xml
- BuddMann_IF_SI/VaryingCladeSize/XMLFILES/5x_1.xml
- BuddMann_IF_SI/VaryingCladeSize/XMLFILES/5x_2.xml
- BuddMann_IF_SI/VaryingCladeSize/XMLFILES/5x_3.xml
- BuddMann_IF_SI/VaryingCladeSize/XMLFILES/5x_4.xml
- BuddMann_IF_SI/VaryingCladeSize/XMLFILES/5x_5.xml
- BuddMann_IF_SI/VaryingCladeSize/XMLFILES/fifthx_1.xml
- BuddMann_IF_SI/VaryingCladeSize/XMLFILES/fifthx_2.xml
- BuddMann_IF_SI/VaryingCladeSize/XMLFILES/fifthx_3.xml
- BuddMann_IF_SI/VaryingCladeSize/XMLFILES/fifthx_4.xml
- BuddMann_IF_SI/VaryingCladeSize/XMLFILES/fifthx_5.xml
- BuddMann_IF_SI/VaryingCladeSize/XMLFILES/halfx_1.xml
- BuddMann_IF_SI/VaryingCladeSize/XMLFILES/halfx_2.xml
- BuddMann_IF_SI/VaryingCladeSize/XMLFILES/halfx_3.xml
- BuddMann_IF_SI/VaryingCladeSize/XMLFILES/halfx_4.xml
- BuddMann_IF_SI/VaryingCladeSize/XMLFILES/halfx_5.xml
- BuddMann_IF_SI/VaryingCladeSize/XMLFILES/tenthx_1.xml
- BuddMann_IF_SI/VaryingCladeSize/XMLFILES/tenthx_2.xml
- BuddMann_IF_SI/VaryingCladeSize/XMLFILES/tenthx_3.xml
- BuddMann_IF_SI/VaryingCladeSize/XMLFILES/tenthx_4.xml
- BuddMann_IF_SI/VaryingCladeSize/XMLFILES/tenthx_5.xml
- BuddMann_IF_SI/VaryingDataSize/
- BuddMann_IF_SI/VaryingDataSize/.DS_Store
- BuddMann_IF_SI/VaryingDataSize/VaryingDataSize.tree
- BuddMann_IF_SI/VaryingDataSize/XMLFILES/
- BuddMann_IF_SI/VaryingDataSize/XMLFILES/10x_10.xml
- BuddMann_IF_SI/VaryingDataSize/XMLFILES/10x_100.xml
- BuddMann_IF_SI/VaryingDataSize/XMLFILES/10x_1000.xml
- BuddMann_IF_SI/VaryingDataSize/XMLFILES/10x_10000.xml
- BuddMann_IF_SI/VaryingDataSize/XMLFILES/10x_2000.xml
- BuddMann_IF_SI/VaryingDataSize/XMLFILES/10x_500.xml
- BuddMann_IF_SI/VaryingDataSize/XMLFILES/10x_5000.xml
- __MACOSX/
- __MACOSX/._BuddMann_IF_SI
- __MACOSX/BuddMann_IF_SI/
- __MACOSX/BuddMann_IF_SI/._.DS_Store
- __MACOSX/BuddMann_IF_SI/._RCode
- __MACOSX/BuddMann_IF_SI/._README.txt
- __MACOSX/BuddMann_IF_SI/._VaryingCladeSize
- __MACOSX/BuddMann_IF_SI/._VaryingDataSize
- __MACOSX/BuddMann_IF_SI/RCode/
- __MACOSX/BuddMann_IF_SI/RCode/._GamblersRuin.R
- __MACOSX/BuddMann_IF_SI/RCode/._SimulateData.R
- __MACOSX/BuddMann_IF_SI/VaryingCladeSize/
- __MACOSX/BuddMann_IF_SI/VaryingCladeSize/._.DS_Store
- __MACOSX/BuddMann_IF_SI/VaryingCladeSize/._Trees
- __MACOSX/BuddMann_IF_SI/VaryingCladeSize/._XMLFILES
- __MACOSX/BuddMann_IF_SI/VaryingCladeSize/Trees/
- __MACOSX/BuddMann_IF_SI/VaryingCladeSize/Trees/._mytree_10x_1.tree
- __MACOSX/BuddMann_IF_SI/VaryingCladeSize/Trees/._mytree_10x_2.tree
- __MACOSX/BuddMann_IF_SI/VaryingCladeSize/Trees/._mytree_10x_3.tree
- __MACOSX/BuddMann_IF_SI/VaryingCladeSize/Trees/._mytree_10x_4.tree
- __MACOSX/BuddMann_IF_SI/VaryingCladeSize/Trees/._mytree_10x_5.tree
- __MACOSX/BuddMann_IF_SI/VaryingCladeSize/Trees/._mytree_1x_1.tree
- __MACOSX/BuddMann_IF_SI/VaryingCladeSize/Trees/._mytree_1x_2.tree
- __MACOSX/BuddMann_IF_SI/VaryingCladeSize/Trees/._mytree_1x_3.tree
- __MACOSX/BuddMann_IF_SI/VaryingCladeSize/Trees/._mytree_1x_4.tree
- __MACOSX/BuddMann_IF_SI/VaryingCladeSize/Trees/._mytree_1x_5.tree
- __MACOSX/BuddMann_IF_SI/VaryingCladeSize/Trees/._mytree_5x_1.tree
- __MACOSX/BuddMann_IF_SI/VaryingCladeSize/Trees/._mytree_5x_2.tree
- __MACOSX/BuddMann_IF_SI/VaryingCladeSize/Trees/._mytree_5x_3.tree
- __MACOSX/BuddMann_IF_SI/VaryingCladeSize/Trees/._mytree_5x_4.tree
- __MACOSX/BuddMann_IF_SI/VaryingCladeSize/Trees/._mytree_5x_5.tree
- __MACOSX/BuddMann_IF_SI/VaryingCladeSize/Trees/._mytree_fifthx_1.tree
- __MACOSX/BuddMann_IF_SI/VaryingCladeSize/Trees/._mytree_fifthx_2.tree
- __MACOSX/BuddMann_IF_SI/VaryingCladeSize/Trees/._mytree_fifthx_3.tree
- __MACOSX/BuddMann_IF_SI/VaryingCladeSize/Trees/._mytree_fifthx_4.tree
- __MACOSX/BuddMann_IF_SI/VaryingCladeSize/Trees/._mytree_fifthx_5.tree
- __MACOSX/BuddMann_IF_SI/VaryingCladeSize/Trees/._mytree_halfx_1.tree
- __MACOSX/BuddMann_IF_SI/VaryingCladeSize/Trees/._mytree_halfx_2.tree
- __MACOSX/BuddMann_IF_SI/VaryingCladeSize/Trees/._mytree_halfx_3.tree
- __MACOSX/BuddMann_IF_SI/VaryingCladeSize/Trees/._mytree_halfx_4.tree
- __MACOSX/BuddMann_IF_SI/VaryingCladeSize/Trees/._mytree_halfx_5.tree
- __MACOSX/BuddMann_IF_SI/VaryingCladeSize/Trees/._mytree_tenthx_1.tree
- __MACOSX/BuddMann_IF_SI/VaryingCladeSize/Trees/._mytree_tenthx_2.tree
- __MACOSX/BuddMann_IF_SI/VaryingCladeSize/Trees/._mytree_tenthx_3.tree
- __MACOSX/BuddMann_IF_SI/VaryingCladeSize/Trees/._mytree_tenthx_4.tree
- __MACOSX/BuddMann_IF_SI/VaryingCladeSize/Trees/._mytree_tenthx_5.tree
- __MACOSX/BuddMann_IF_SI/VaryingCladeSize/XMLFILES/
- __MACOSX/BuddMann_IF_SI/VaryingCladeSize/XMLFILES/._10x_1.xml
- __MACOSX/BuddMann_IF_SI/VaryingCladeSize/XMLFILES/._10x_2.xml
- __MACOSX/BuddMann_IF_SI/VaryingCladeSize/XMLFILES/._10x_3.xml
- __MACOSX/BuddMann_IF_SI/VaryingCladeSize/XMLFILES/._10x_4.xml
- __MACOSX/BuddMann_IF_SI/VaryingCladeSize/XMLFILES/._10x_5.xml
- __MACOSX/BuddMann_IF_SI/VaryingCladeSize/XMLFILES/._1x_1.xml
- __MACOSX/BuddMann_IF_SI/VaryingCladeSize/XMLFILES/._1x_2.xml
- __MACOSX/BuddMann_IF_SI/VaryingCladeSize/XMLFILES/._1x_3.xml
- __MACOSX/BuddMann_IF_SI/VaryingCladeSize/XMLFILES/._1x_4.xml
- __MACOSX/BuddMann_IF_SI/VaryingCladeSize/XMLFILES/._1x_5.xml
- __MACOSX/BuddMann_IF_SI/VaryingCladeSize/XMLFILES/._2x_1.xml
- __MACOSX/BuddMann_IF_SI/VaryingCladeSize/XMLFILES/._2x_2.xml
- __MACOSX/BuddMann_IF_SI/VaryingCladeSize/XMLFILES/._2x_3.xml
- __MACOSX/BuddMann_IF_SI/VaryingCladeSize/XMLFILES/._2x_4.xml
- __MACOSX/BuddMann_IF_SI/VaryingCladeSize/XMLFILES/._2x_5.xml
- __MACOSX/BuddMann_IF_SI/VaryingCladeSize/XMLFILES/._3x_1.xml
- __MACOSX/BuddMann_IF_SI/VaryingCladeSize/XMLFILES/._3x_2.xml
- __MACOSX/BuddMann_IF_SI/VaryingCladeSize/XMLFILES/._3x_3.xml
- __MACOSX/BuddMann_IF_SI/VaryingCladeSize/XMLFILES/._3x_4.xml
- __MACOSX/BuddMann_IF_SI/VaryingCladeSize/XMLFILES/._3x_5.xml
- __MACOSX/BuddMann_IF_SI/VaryingCladeSize/XMLFILES/._5x_1.xml
- __MACOSX/BuddMann_IF_SI/VaryingCladeSize/XMLFILES/._5x_2.xml
- __MACOSX/BuddMann_IF_SI/VaryingCladeSize/XMLFILES/._5x_3.xml
- __MACOSX/BuddMann_IF_SI/VaryingCladeSize/XMLFILES/._5x_4.xml
- __MACOSX/BuddMann_IF_SI/VaryingCladeSize/XMLFILES/._5x_5.xml
- __MACOSX/BuddMann_IF_SI/VaryingCladeSize/XMLFILES/._fifthx_1.xml
- __MACOSX/BuddMann_IF_SI/VaryingCladeSize/XMLFILES/._fifthx_2.xml
- __MACOSX/BuddMann_IF_SI/VaryingCladeSize/XMLFILES/._fifthx_3.xml
- __MACOSX/BuddMann_IF_SI/VaryingCladeSize/XMLFILES/._fifthx_4.xml
- __MACOSX/BuddMann_IF_SI/VaryingCladeSize/XMLFILES/._fifthx_5.xml
- __MACOSX/BuddMann_IF_SI/VaryingCladeSize/XMLFILES/._halfx_1.xml
- __MACOSX/BuddMann_IF_SI/VaryingCladeSize/XMLFILES/._halfx_2.xml
- __MACOSX/BuddMann_IF_SI/VaryingCladeSize/XMLFILES/._halfx_3.xml
- __MACOSX/BuddMann_IF_SI/VaryingCladeSize/XMLFILES/._halfx_4.xml
- __MACOSX/BuddMann_IF_SI/VaryingCladeSize/XMLFILES/._halfx_5.xml
- __MACOSX/BuddMann_IF_SI/VaryingCladeSize/XMLFILES/._tenthx_1.xml
- __MACOSX/BuddMann_IF_SI/VaryingCladeSize/XMLFILES/._tenthx_2.xml
- __MACOSX/BuddMann_IF_SI/VaryingCladeSize/XMLFILES/._tenthx_3.xml
- __MACOSX/BuddMann_IF_SI/VaryingCladeSize/XMLFILES/._tenthx_4.xml
- __MACOSX/BuddMann_IF_SI/VaryingCladeSize/XMLFILES/._tenthx_5.xml
- __MACOSX/BuddMann_IF_SI/VaryingDataSize/
- __MACOSX/BuddMann_IF_SI/VaryingDataSize/._.DS_Store
- __MACOSX/BuddMann_IF_SI/VaryingDataSize/._VaryingDataSize.tree
- __MACOSX/BuddMann_IF_SI/VaryingDataSize/._XMLFILES
- __MACOSX/BuddMann_IF_SI/VaryingDataSize/XMLFILES/
- __MACOSX/BuddMann_IF_SI/VaryingDataSize/XMLFILES/._10x_10.xml
- __MACOSX/BuddMann_IF_SI/VaryingDataSize/XMLFILES/._10x_100.xml
- __MACOSX/BuddMann_IF_SI/VaryingDataSize/XMLFILES/._10x_1000.xml
- __MACOSX/BuddMann_IF_SI/VaryingDataSize/XMLFILES/._10x_10000.xml
- __MACOSX/BuddMann_IF_SI/VaryingDataSize/XMLFILES/._10x_2000.xml
- __MACOSX/BuddMann_IF_SI/VaryingDataSize/XMLFILES/._10x_500.xml
- __MACOSX/BuddMann_IF_SI/VaryingDataSize/XMLFILES/._10x_5000.xml
