# Supplementary material for: Survival and selection biases in early animal evolution and a source of systematic overestimation in molecular clocks
Source: Interface Focus. 2020 Jun 12;10(4):20190110. doi: 10.1098/rsfs.2019.0110 (PMC7333906; doi:10.1098/rsfs.2019.0110)
Supplement: Data and analysis code [file rsfs20190110supp1.zip › BuddMann_IF_SI/README.txt]

Supplementary information for Budd & Mann: Survival and selection biases in early animal evolution
and a source of systematic overestimation in molecular clocks

These files contain the R code to simulate the evolutionary process and the data files necessary to reproduce the experiments in the paper. 

/RCode: contains code to simulate the gamblers ruin (Figure 3), and to simulate Yule process trees along with the molecular evolution along the lineages

/VaryingCladeSize: contains the simulated tree files for each experiment (5 experiments per relative clade size), and the XML files containing the molecular alignment to be used as inputs to BEAST2 (v. 2.5.2 used in manuscript)

/VaryingDataSize: contains the simulated tree file used in the data size varying experiments (each experiment uses the same tree), and the XML files containing the molecular alignment to be used as inputs to BEAST2 (v. 2.5.2 used in manuscript)
