# Supplementary material for: Survival and selection biases in early animal evolution and a source of systematic overestimation in molecular clocks
Source: Interface Focus. 2020 Jun 12;10(4):20190110. doi: 10.1098/rsfs.2019.0110 (PMC7333906; doi:10.1098/rsfs.2019.0110)
Supplement: Data and analysis code [file rsfs20190110supp1.zip › BuddMann_IF_SI/RCode/GamblersRuin.R]

best_p <- function(S0, t, q){
  #Returns the maximum likelihood value of p given S0 and q and t
  myfn <- function(p){S0 - 1/(1-afn(t, p, q))}
  r = uniroot(myfn, lower=0, upper=10, tol=1e-6)$root
  return(r)
}

Psurvive <- function(t, p, q, ln=FALSE){
  #Calculates Prob of survival over time t given p, q
  if (q==0){lP=0}
  else{
    lP = log(p-q) - log(p - q*exp(-(p-q)*t))
  }
  if (ln == FALSE){return(exp(lP))}
  return(lP)
}

afn <- function(t, p, q){
  if (p==q){
    return(q*t/(1+q*t))
  }
  else {
    pmq = p-q
    return(p*(1-exp(-pmq*t))/(p-q*exp(-pmq*t)))
  }
}


set.seed(1956)
png("gamblersruin.png", width=8, height = 4, units='in', res=300)
M = matrix(c(2,1),1,2)
layout(M)
op <- par(oma = c(0, 0,0,0) + 0.1,
          mar = c(4,4,1,1) + 0.1)


t = seq(1, 100, 0.1)
X = matrix(NA, 1000, length(t))
for (j in 1:1000){
q = 0.5
p = best_p(1000, 100, q)
S = Psurvive(0.1, p,q,ln=F)
a = afn(0.1, p,q)
x = rep(NA, length(t))
x[1] = 10

for (i in 2:length(t)){
  tmp = rbinom(1, x[i-1], S)
  if (tmp == 0){x[i]=0}
  else {x[i] = rnbinom(1, tmp, 1-a)+tmp}
}

X[j, ] = x

}

idx1 = which(X[, length(t)] > 0)
idx2 = which(X[, length(t)] ==0 & X[, 1] > 0)

xlabels = seq(0, 100, 20)
ylabels = c(1, 10, 100, 1000, 10000)
plot(t, X[idx1[1], ],type='n', bty='l', col='red', xaxt='n',yaxt='n', log='y', ylim=c(0.5, 5000), ylab = 'Species', xlab ='Time / Ma')
axis(1, at=xlabels,labels=rev(xlabels), col.axis="black", las=2)
axis(2, at=ylabels,labels=ylabels, col.axis="black", las=3)
for (ii in 1:5){
lines(t, X[idx1[ii], ], col='red' )
lines(t, X[idx2[ii], ], col='black' )
}
text(5, 2500, 'B')


#######


t = seq(1, 100, 0.1)
X = matrix(NA, 1000, length(t))
for (j in 1:1000){
  q = 0.5
  p = best_p(1000, 100, q)
  S = Psurvive(0.1, p,q,ln=F)
  a = afn(0.1, p,q)
  x = rep(NA, length(t))
  x[1] = 1
  
  for (i in 2:length(t)){
    tmp = rbinom(1, x[i-1], S)
    if (tmp == 0){x[i]=0}
    else {x[i] = rnbinom(1, tmp, 1-a)+tmp}
  }
  
  X[j, ] = x
  
}

idx1 = which(X[, length(t)] > 0)
idx2 = which(X[, length(t)] ==0 & X[, 1] > 0)

xlabels = seq(0, 100, 20)
ylabels = c(1, 10, 100, 1000, 10000)
plot(t, X[idx1[1], ],type='n', bty='l', col='red', xaxt='n', yaxt='n', log='y', ylim=c(0.5, 5000), ylab = 'Species', xlab ='Time / Ma')
axis(1, at=xlabels,labels=rev(xlabels), col.axis="black", las=2)
axis(2, at=ylabels,labels=ylabels, col.axis="black", las=3)
lines(t, X[idx1[1], ], col='red' )
for (ii in 1:9){
  
  lines(t, X[idx2[ii], ], col='black' )
}
text(5, 2500, 'A')
dev.off()
