# Supplementary material for: Survival and selection biases in early animal evolution and a source of systematic overestimation in molecular clocks
Source: Interface Focus. 2020 Jun 12;10(4):20190110. doi: 10.1098/rsfs.2019.0110 (PMC7333906; doi:10.1098/rsfs.2019.0110)
Supplement: Data and analysis code [file rsfs20190110supp1.zip › BuddMann_IF_SI/RCode/SimulateData.R]

library(TreeSim)
library(phytools)

#A function to give the right speication rate to create S0 species in a BD process with extinction q
best_p <- function(S0, t, q){
  #Returns the maximum likelihood value of p given S0 and q and t
  myfn <- function(p){S0 - 1/(1-afn(t, p, q))}
  r = uniroot(myfn, lower=0, upper=10, tol=1e-6)$root
  return(r)
}

#work flow
ntraits = 1000
ntaxa=200
ntaxaby2 = ntaxa/2 #Number needed on average on each of the original two lineages
age = 100
mu = 0
#Get the speciatio rates for each relative clade size
lambdas = c(best_p(ntaxaby2/10, age, mu), best_p(ntaxaby2/5, age, mu), best_p(ntaxaby2/3, age, mu), best_p(ntaxaby2/2, age, mu), best_p(ntaxaby2, age, mu), best_p(2*ntaxaby2, age, mu), best_p(5*ntaxaby2, age, mu), best_p(10*ntaxaby2, age, mu))
lambdas = best_p(ntaxaby2/2, age, mu)
q=0.01 #Rate of substitution between pairs of nucleotides(overall clock rate is 3q)
Q = matrix(q,4,4)
diag(Q) <- -3*q

#Labels for files
sizetext = c('10x', '5x', '3x', '2x', '1x', 'halfx', 'fifthx', 'tenthx')
sizetext='2x'
for (ii in 1:length(lambdas)){
print(ii)
for (jj in 1:5){

#Generate the tree
mytree = sim.bd.taxa.age(ntaxa, 1, lambdas[ii], mu, age=age, mrca=T)

#Evolve ntraits nucleotides over the tree
mytree2 = sim.history(mytree[[1]], Q, nsim=ntraits)

#Take tip trait data and convert into a nucleotide alignment
seq = matrix(NA, length(mytree2[[1]]$states), ntraits)
for (i in 1:ntraits){
  seq[,i] = mytree2[[i]]$states
}
row.names(seq) <- mytree2[[1]]$tip.label
seq[seq=='1'] ='A'
seq[seq=='2'] ='C'
seq[seq=='3'] ='G'
seq[seq=='4'] ='T'

#Write tree and alignment to files
write.nexus.data(seq, paste(c('./mynexus_', sizetext[ii], '_', jj, '.nex'), collapse=""), format='dna')
write.tree(mytree[[1]], paste(c('./mytree_', sizetext[ii],'_', jj, '.tree'), collapse=""))

#Get a complete set of possible calibration points
calibration=matrix(NA, ntaxa, ntaxa)
for (i in 1:ntaxa){
  for (j in 1:ntaxa){
    tip1 = mytree2[[1]]$tip.label[i]
    tip2 = mytree2[[1]]$tip.label[j]
    calibration[i,j]<- age-findMRCA(mytree[[1]],c(tip1, tip2), type='height')


  }}
row.names(calibration) <- mytree2[[1]]$tip.label
colnames(calibration) <- mytree2[[1]]$tip.label

#Write calibration points to file
write.csv(calibration, paste(c('./mycalibration_', sizetext[ii],'_', jj, '.csv'), collapse=""))
}
}
