# Supplementary material for: Survival and selection biases in early animal evolution and a source of systematic overestimation in molecular clocks
Source: Interface Focus. 2020 Jun 12;10(4):20190110. doi: 10.1098/rsfs.2019.0110 (PMC7333906; doi:10.1098/rsfs.2019.0110)
Supplement: Data and analysis code [file rsfs20190110supp1.zip › BuddMann_IF_SI/VaryingCladeSize/Trees/mytree_10x_1.tree]

(((((((t183:31.23446489,(t13:6.509412506,t46:6.509412506):24.72505238):9.66524768,((t17:22.51021686,t131:22.51021686):1.528406571,t198:24.03862343):16.86108914):16.08721072,((t51:21.15338235,(t127:14.69051447,t108:14.69051447):6.462867881):25.79596241,(((t120:9.960888767,(t175:2.948574273,t42:2.948574273):7.012314493):20.86905246,(t103:5.422526146,t71:5.422526146):25.40741508):3.479683508,t22:34.30962473):12.63972003):10.03757853):6.12569086,(t4:35.38450946,(t109:2.336451477,t77:2.336451477):33.04805798):27.72810469):8.457117232,((t117:21.28688869,(t135:18.51310172,(t11:11.93869034,t55:11.93869034):6.574411384):2.77378697):43.98878904,((t192:18.05068197,(t96:0.08493384259,t121:0.08493384259):17.96574812):32.86211623,(t90:40.82093682,t166:40.82093682):10.09186137):14.36287954):6.29405364):27.71149317,((((t145:24.61447966,t106:24.61447966):35.04122565,(((t12:37.8559804,(((t182:19.48445992,t200:19.48445992):0.3551017027,t68:19.83956163):6.368867102,(t85:16.59145086,t151:16.59145086):9.616977872):11.64755167):5.874197676,((t91:23.27712709,(t87:14.9950858,t21:14.9950858):8.282041296):9.947239019,(t156:18.15087844,t14:18.15087844):15.07348767):10.50581196):1.926220564,t170:45.65639864):13.99930668):33.08796206,((((((t196:35.87575503,((((t25:4.041580624,t147:4.041580624):5.258629116,(t5:5.210476968,t132:5.210476968):4.089732773):21.64713993,t18:30.94734967):0.02772365979,t150:30.97507333):4.9006817):1.11342021,(t129:20.53544071,(t2:18.67673656,t50:18.67673656):1.858704155):16.45373453):6.977868982,((t37:5.550861713,t173:5.550861713):25.62321936,((t66:8.323680421,(t33:8.162067082,(t136:7.778305635,t59:7.778305635):0.3837614462):0.1616133393):3.711412977,t83:12.0350934):19.13898767):12.79296315):27.41391198,(t130:15.17985735,(t28:3.972805793,t138:3.972805793):11.20705156):56.20109885):12.65859486,t149:84.03955106):4.004751602,(t199:38.40239316,((t78:9.648604014,t104:9.648604014):25.96438554,t161:35.61298956):2.789403598):49.64190951):4.699364715):3.80477957,(((((t72:32.43760025,(((t20:10.90368094,t159:10.90368094):8.426619488,((t26:9.507148817,(t174:7.506642405,t82:7.506642405):2.000506411):1.499863639,t105:11.00701246):8.323287971):3.288379043,(t6:6.600045009,t23:6.600045009):16.01863446):9.818920784):20.58169611,((t137:33.01747099,(t155:4.040841072,t39:4.040841072):28.97662992):15.70878227,((t107:17.97867559,t122:17.97867559):17.21935369,(t49:6.934813143,(t143:4.500054376,t58:4.500054376):2.434758767):28.26321614):13.52822399):4.2930431):14.59585758,t141:67.61515395):13.55682062,(((t110:53.03982885,t180:53.03982885):8.579046372,((((t190:0.8746497301,t162:0.8746497301):4.300336253,t185:5.174985983):44.23220535,((t30:0.481608661,t43:0.481608661):6.361463334,(t99:4.19326519,t48:4.19326519):2.649806805):42.56411934):12.10840451,((((t176:23.71833058,t134:23.71833058):16.01549602,t54:39.7338266):3.286607493,((t157:12.26298975,t125:12.26298975):11.46016074,(t98:20.10954596,(t124:5.693336989,t113:5.693336989):14.41620897):3.613604536):19.2972836):13.75611583,((t3:27.383248,t102:27.383248):19.30183999,(((t126:22.16502177,t76:22.16502177):0.425880241,((t88:2.69900584,t74:2.69900584):15.10050891,(t56:1.803604086,t171:1.803604086):15.99591067):4.791387259):7.960041692,(t24:21.83057354,((t181:7.755199309,t93:7.755199309):1.700978898,t167:9.456178207):12.37439533):8.720370161):16.13414428):10.09146194):4.739045917):0.1032793834):4.516813818,((t184:4.591051795,t146:4.591051795):54.34464321,(t8:25.42924605,t95:25.42924605):33.50644895):7.199994036):15.03628553):7.117377096,((((t29:4.334902318,t158:4.334902318):47.7234224,(((t191:14.87170865,t188:14.87170865):25.01611967,(t16:4.153577916,t40:4.153577916):35.7342504):6.138398545,(t15:42.05948154,t169:42.05948154):3.966745322):6.032097855):17.54761929,t1:69.60594401):11.43660617,(t160:80.61483547,(((((t168:29.13400818,t65:29.13400818):0.739350639,(t144:6.956086406,t86:6.956086406):22.91727242):9.247978189,((t115:4.97350297,t35:4.97350297):8.424443658,t97:13.39794663):25.72339038):10.26364181,(t152:42.12102777,t84:42.12102777):7.263951056):18.92170288,((t27:1.909058002,t139:1.909058002):27.04787306,t148:28.95693106):39.34975064):12.30815376):0.4277147146):7.246801491):8.259095279):2.732777602):0.7187754483,(((((((t140:27.4154608,t62:27.4154608):33.59238189,t44:61.00784268):8.173233904,(((t112:33.49995556,t41:33.49995556):16.31368685,t53:49.8136424):13.67600188,(t118:37.05273528,t92:37.05273528):26.43690901):5.691432305):2.114570586,((((t73:29.13672367,t34:29.13672367):19.03679127,((t31:7.43981111,t177:7.43981111):35.75348066,(((t142:8.602017411,t52:8.602017411):11.72702325,(t67:3.717431221,t189:3.717431221):16.61160944):20.43486832,t79:40.76390899):2.429382777):4.980223174):1.510727821,((((t94:17.36145425,(t61:12.46328516,(t7:4.41701804,t164:4.41701804):8.046267118):4.898169092):1.648784991,t80:19.01023924):16.10580499,((t165:5.605226064,(t75:4.817007946,t38:4.817007946):0.7882181174):8.346231287,t119:13.95145735):21.16458689):2.817904083,t57:37.93394832):11.75029444):10.70832556,((((t128:33.01559278,t47:33.01559278):10.84588062,t45:43.8614734):1.14221691,t81:45.00369031):2.885358634,((t89:2.478657064,t194:2.478657064):39.05345898,(t186:15.97859032,t101:15.97859032):25.55352572):6.356932905):12.50351938):10.90307885):2.908020898,(((t195:34.40382855,t19:34.40382855):18.11857198,t114:52.52240053):12.35638497,t123:64.8787855):9.32488257):10.75455265,(t163:71.88172093,((((((((t172:4.176536505,(t133:2.178061267,t179:2.178061267):1.998475238):16.27293357,t10:20.44947008):11.71648065,t178:32.16595073):8.602532736,t100:40.76848346):4.126045555,t70:44.89452902):7.160057454,(t60:14.79039404,t193:14.79039404):37.26419243):3.401772208,(t63:39.27538329,(((t153:4.679467086,t64:4.679467086):31.23976113,t32:35.91922821):0.6287863702,t9:36.54801458):2.727368708):16.18097539):14.56565302,(t36:20.74720199,t116:20.74720199):49.27480971):1.859709226):13.07649979):2.367287442,((t111:64.31565547,(t69:17.22123918,t154:17.22123918):47.09441628):18.09591793,(t197:53.55745495,t187:53.55745495):28.85411845):4.913934763):12.67449184):0;
