# Supplementary material for: Survival and selection biases in early animal evolution and a source of systematic overestimation in molecular clocks
Source: Interface Focus. 2020 Jun 12;10(4):20190110. doi: 10.1098/rsfs.2019.0110 (PMC7333906; doi:10.1098/rsfs.2019.0110)
Supplement: Data and analysis code [file rsfs20190110supp1.zip › BuddMann_IF_SI/VaryingCladeSize/Trees/mytree_10x_2.tree]

(((((((((t121:21.5352027,(t153:10.72218079,t35:10.72218079):10.81302191):8.365885107,((t134:3.819606875,(t6:2.329901462,t18:2.329901462):1.489705413):16.26383481,t39:20.08344168):9.817646125):2.452467625,(t29:2.754040539,t155:2.754040539):29.59951489):44.48578801,((((((t41:12.24480969,t38:12.24480969):19.03984416,t106:31.28465386):4.926188985,((t26:4.588017623,t20:4.588017623):21.963116,t171:26.55113362):9.659709223):26.45860883,(((t126:35.4737932,((t157:24.28688041,t168:24.28688041):0.01613974877,(t197:2.915431184,t40:2.915431184):21.38758898):11.17077304):11.89477132,t4:47.36856452):14.35495899,(t100:12.04807281,t200:12.04807281):49.67545069):0.9459281689):7.893050905,t99:70.56250258):4.595184226,((t56:10.52853409,t131:10.52853409):48.3438647,((((((t67:6.158713843,t93:6.158713843):4.550686633,(t133:3.964176329,t137:3.964176329):6.745224146):15.0273183,t94:25.73671878):19.59819662,t143:45.3349154):1.305686971,(((t64:14.39465229,t164:14.39465229):22.52832288,(t17:30.35739049,t73:30.35739049):6.565584676):4.665837174,(((t117:21.03161121,((t149:0.02342232049,t116:0.02342232049):9.666351376,t96:9.689773697):11.34183751):12.26583388,(t103:26.10012271,((t188:7.930364601,t193:7.930364601):2.189211903,t68:10.1195765):15.98054621):7.197322381):4.6342979,((t22:25.10575694,(t185:23.24126734,(t176:10.25016035,t52:10.25016035):12.99110699):1.864489604):4.39930327,t82:29.50506022):8.426682777):3.65706935):5.051790025):7.067090717,(t51:39.07084609,t47:39.07084609):14.63684699):5.1647057):16.28528802):1.681656641):15.93019702,((t72:49.08605517,t75:49.08605517):31.26376335,(t160:57.14885816,(t28:32.15682612,t101:32.15682612):24.99203204):23.20096036):12.41972194):3.962627591,((((t74:76.70554759,(t65:63.74501687,(t34:15.31549722,(t110:13.9091809,t118:13.9091809):1.406316312):48.42951965):12.96053072):1.019705689,((t138:18.45068941,t37:18.45068941):33.74250398,t122:52.19319339):25.53205989):7.324404716,(t183:23.30423752,t63:23.30423752):61.74542048):10.9634166,((((t198:25.54308066,(t102:17.78333114,t97:17.78333114):7.759749521):60.35571807,(((((t154:13.46287031,t158:13.46287031):3.540024093,(((t112:1.627419802,t54:1.627419802):4.425004728,t135:6.05242453):8.757213596,t33:14.80963813):2.193256277):17.48715515,t14:34.49004955):3.894857603,((t199:7.223682479,t77:7.223682479):4.696997035,t76:11.92067951):26.46422764):41.06062508,((t98:0.1911972103,t140:0.1911972103):63.05523108,t31:63.24642829):16.19910394):6.453266493):9.679756745,((t83:8.081659774,t186:8.081659774):50.60758055,((t71:1.246647004,t150:1.246647004):25.23777094,(t53:1.255897597,t80:1.255897597):25.22852035):32.20482238):36.88931515):0.1937038891,(((t159:62.32106061,(t187:0.06742960852,t166:0.06742960852):62.25363101):18.89002723,t86:81.21108785):3.944745865,((((((t3:19.80857532,(t16:19.52211669,t15:19.52211669):0.286458623):2.566313381,(t184:9.607655586,(t109:5.276089449,t42:5.276089449):4.331566136):12.76723311):1.569192175,t55:23.94408087):30.84580841,((t88:5.805274726,t48:5.805274726):37.01924678,t162:42.82452151):11.96536778):6.716262899,(t85:31.23339169,t43:31.23339169):30.2727605):15.3307608,((t119:0.6051085412,t1:0.6051085412):58.86158852,((t194:19.11909765,(t172:19.00634336,t173:19.00634336):0.1127542897):35.29155255,(t46:31.19605694,(t5:19.3853262,t84:19.3853262):11.81073074):23.21459326):5.056046865):17.37021592):8.318920727):10.61642565):0.2408152353):0.7190934576):2.668769517,(((((t148:2.244665761,(t9:1.572294157,t108:1.572294157):0.6723716035):7.534688997,t132:9.779354758):26.40045629,t107:36.17981105):22.15749684,(t87:52.27344104,((t180:5.087439881,t19:5.087439881):31.87707125,t45:36.96451113):15.30892991):6.063866843):39.27388918,((t7:17.07598405,t128:17.07598405):58.31076625,((((t25:20.30063602,(t62:15.15026469,t114:15.15026469):5.150371332):4.304307916,t81:24.60494393):35.34357492,(t123:46.82755584,(t105:3.537824455,t59:3.537824455):43.28973138):13.12096301):14.6285801,((t144:7.322710654,t174:7.322710654):18.07924064,t165:25.40195129):49.17514766):0.809651343):22.22444677):1.789740504):0.4834516206,((((t24:48.00828363,t13:48.00828363):12.33735638,((t89:25.55392923,t170:25.55392923):7.938463299,t195:33.49239253):26.85324748):5.013135562,(((t44:0.4706377456,t192:0.4706377456):12.78274163,(t139:6.55341386,t196:6.55341386):6.699965511):50.20005148,(t36:27.61046453,(((t127:10.52828985,t115:10.52828985):3.589744249,t136:14.1180341):6.177421043,t91:20.29545514):7.315009383):35.84296632):1.90534472):29.7990871,(((t181:24.73747284,t145:24.73747284):4.809512516,(t79:3.106950332,t124:3.106950332):26.44003503):61.01284042,(((t95:6.891271759,(t161:3.543111355,t111:3.543111355):3.348160404):46.45546077,((t130:0.1168043123,t113:0.1168043123):20.85954083,(t189:12.63192624,(t129:9.257095912,t152:9.257095912):3.374830324):8.344418908):32.37038738):24.41289056,((t12:11.73864948,t78:11.73864948):22.17092894,((t151:16.16799699,t146:16.16799699):6.068668378,(t50:3.742908975,t191:3.742908975):18.4937564):11.67291304):43.85004467):12.80020269):4.598036893):4.726526517):0.1156108094,(((t27:64.16478274,((t23:19.30948088,(t92:4.089992057,t32:4.089992057):15.21948883):37.82490474,((t2:4.227354718,t182:4.227354718):23.55058847,t179:27.77794318):29.35644244):7.030397117):18.29117891,((t125:61.2478203,t21:61.2478203):10.76325499,(((((t169:4.132146424,t69:4.132146424):40.0750314,((t175:2.807629925,t61:2.807629925):11.91783841,(t70:12.16647964,(t156:8.471745862,t167:8.471745862):3.694733775):2.558988699):29.48170948):6.043992853,((t190:22.38015219,t142:22.38015219):27.19303153,t66:49.57318372):0.6779869533):7.075224107,t141:57.32639478):7.766250362,((((t58:4.101615115,t8:4.101615115):14.31935415,(t90:1.100182812,t147:1.100182812):17.32078645):25.36533202,(t163:36.72307144,t49:36.72307144):7.063229843):12.04651637,((t11:27.43170122,t60:27.43170122):27.51327875,(((t177:11.30591741,t57:11.30591741):11.55622557,t104:22.86214297):11.93177209,t120:34.79391506):20.15106491):0.887837688):9.259827486):6.91843015):10.44488635):13.11135805,((t30:9.877234522,t10:9.877234522):4.420886833,t178:14.29812135):81.26919834):4.432680302):0;
