# Supplementary material for: Survival and selection biases in early animal evolution and a source of systematic overestimation in molecular clocks
Source: Interface Focus. 2020 Jun 12;10(4):20190110. doi: 10.1098/rsfs.2019.0110 (PMC7333906; doi:10.1098/rsfs.2019.0110)
Supplement: Data and analysis code [file rsfs20190110supp1.zip › BuddMann_IF_SI/VaryingCladeSize/Trees/mytree_10x_3.tree]

(((t82:55.47984216,((t195:51.7740891,(t35:26.05260557,(((t69:12.90538579,t81:12.90538579):2.488501527,t149:15.39388732):8.767258302,t50:24.16114562):1.891459952):25.72148353):3.463324186,((t33:9.845045545,t172:9.845045545):34.03898477,(((t179:0.1768840714,t79:0.1768840714):16.32689682,t4:16.50378089):19.46484465,(t36:34.67912602,t52:34.67912602):1.289499518):7.915404774):11.35338297):0.2424288736):14.05267946,((t144:16.25562673,(t68:13.13635164,(t10:8.178156845,t107:8.178156845):4.958194796):3.119275087):49.42233844,((t21:9.956812246,t18:9.956812246):49.78093417,((((((t109:5.557137222,(t93:2.127899296,t26:2.127899296):3.429237926):5.618406118,t23:11.17554334):11.69520104,((t117:6.76795316,t133:6.76795316):14.24799263,t63:21.01594579):1.854798583):2.389745828,t184:25.26049021):11.65305693,((t28:10.15863236,t37:10.15863236):13.41159693,t191:23.5702293):13.34331784):10.0235708,t143:46.93711794):12.80062848):5.940218753):3.854556453):30.46747838,(((((((t138:62.58167889,(t157:49.44488925,(((t199:2.390932411,t47:2.390932411):0.1061232183,t194:2.497055629):38.87656692,((t170:16.97612474,(t115:9.806759673,(t148:7.939449357,t171:7.939449357):1.867310316):7.169365069):2.636302184,t130:19.61242693):21.76119563):8.0712667):13.13678964):26.85681468,(((((t43:18.03001364,(t59:9.498531793,t56:9.498531793):8.531481844):4.150012968,t38:22.18002661):42.949711,t142:65.1297376):4.894576207,(t185:13.47454112,(t89:7.874658626,t153:7.874658626):5.59988249):56.54977269):15.28714343,(((((((t168:13.34312835,t70:13.34312835):2.437823143,(t162:8.57128949,t155:8.57128949):7.209662005):6.787489884,((t102:2.179457767,t127:2.179457767):11.49222017,t112:13.67167794):8.89676344):29.25235285,((t40:48.44031612,(t161:40.1410848,t178:40.1410848):8.299231317):0.1815908539,(((t1:11.78173394,t62:11.78173394):8.879880687,t114:20.66161462):19.76266711,(t164:3.862502538,t160:3.862502538):36.5617792):8.19762523):3.19888726):21.62397984,(t180:12.98058199,t132:12.98058199):60.46419208):8.632196955,(((t99:17.92003514,t129:17.92003514):23.3605782,(t174:6.680561441,t96:6.680561441):34.6000519):33.63350944,((t141:69.09254394,((t173:21.19697224,t45:21.19697224):42.29765772,(t9:59.18513576,((t13:12.58806685,t5:12.58806685):11.61881703,(t6:18.14982063,(t113:17.69689845,t124:17.69689845):0.4529221791):6.057063253):34.97825188):4.309494199):5.59791398):3.359447587,(((t189:5.192782691,(t31:1.756710136,t192:1.756710136):3.436072555):7.98963947,t139:13.18242216):59.00904526,((t120:36.54483267,t15:36.54483267):31.689302,(t134:66.56990622,t94:66.56990622):1.664228453):3.957332747):0.2605241023):2.462131256):7.162848248):1.543028116,(t24:21.30517875,(t39:5.898100286,t175:5.898100286):15.40707847):62.31482039):1.691458102):4.127036332):5.228149157,(t136:71.4114986,(((t2:65.47458042,t7:65.47458042):0.6804306435,((t165:43.4803919,(t146:22.85843179,(t181:0.2420177007,t101:0.2420177007):22.61641409):20.6219601):6.598447218,t158:50.07883911):16.07617195):1.353086833,(t12:40.81105599,(((t3:4.477882365,t42:4.477882365):15.02161579,t22:19.49949816):10.91234803,t65:30.41184619):10.3992098):26.69704191):3.903400698):23.25514413):1.042297667,(((t186:21.92639049,t154:21.92639049):62.20411288,(t57:17.36609107,(t125:12.06780567,(t176:10.55370046,t86:10.55370046):1.514105214):5.298285396):66.76441231):2.532503611,(t49:86.02342929,((((t71:16.56392423,t51:16.56392423):28.25847479,(t78:39.16258635,(t119:10.08710434,t159:10.08710434):29.07548201):5.659812675):15.24672012,(((t198:19.73271828,t46:19.73271828):21.3956429,(t85:40.29688467,((t55:17.36127446,t190:17.36127446):2.909549707,(t187:13.05330577,t150:13.05330577):7.217518398):20.0260605):0.8314765017):6.549573345,t163:47.67793452):12.39118463):23.30140843,(((t200:0.992888679,t177:0.992888679):34.8222747,t32:35.81516338):12.41887266,((t151:25.16802128,((t108:9.622018924,t54:9.622018924):11.46089019,t182:21.08290912):4.08511216):7.377752926,t97:32.5457742):15.68826183):35.13649154):2.652901717):0.6395776927):9.045933412):1.582520963,((((t145:6.447740788,t137:6.447740788):7.190832294,t64:13.63857308):66.03879089,((t48:3.605601788,(t58:2.438628398,t98:2.438628398):1.166973391):75.36034368,(t53:49.91332863,((t105:4.120756034,t100:4.120756034):24.21540672,(t75:24.33847782,t188:24.33847782):3.997684941):21.57716587):29.05261684):0.7114185009):15.10645519,(((t67:52.40098795,(t72:36.51909691,t131:36.51909691):15.88189104):3.362342994,(((t122:28.23895006,(((t169:18.42856378,(t76:9.918274286,(t140:8.080702487,t95:8.080702487):1.837571799):8.510289494):1.372982943,t193:19.80154672):4.614584361,t87:24.41613108):3.822818974):6.458089466,t74:34.69703952):17.48099901,((t20:30.2642544,t11:30.2642544):11.34357374,(t135:22.8354572,t183:22.8354572):18.77237095):10.57021039):3.585292418):29.51022008,(((((t60:19.15770928,t128:19.15770928):27.03115821,(t25:31.87728015,((t147:11.93259795,t29:11.93259795):9.405328047,(t106:19.63105468,((t84:13.34641413,t83:13.34641413):1.376417242,t156:14.72283137):4.908223306):1.706871319):10.53935416):14.31158733):15.28855958,((t77:33.2750702,(t111:19.48075816,t91:19.48075816):13.79431203):27.20679312,((t88:27.30393806,((t90:5.861754119,t41:5.861754119):5.217997507,t61:11.07975163):16.22418644):11.47203125,t73:38.77596931):21.70589401):0.9955637549):4.125743392,((t66:24.94277671,(t80:7.934532703,t110:7.934532703):17.00824401):29.22418442,((t30:32.3290748,t92:32.3290748):10.23522225,(t27:30.48493534,((t103:15.88073199,((t167:4.584005301,t8:4.584005301):0.3707800955,t121:4.954785396):10.92594659):11.78944593,t44:27.67017792):2.81475742):12.07936171):11.60266408):11.43620933):6.791457754,t17:72.39462822):12.87892282):9.510268127):2.507642203):1.071575615,((((t16:27.85698631,t14:27.85698631):1.419299776,t116:29.27628609):45.56863245,((t104:34.6986117,t123:34.6986117):36.73383298,(t197:25.79548326,t126:25.79548326):45.63696142):3.412473858):8.297619524,((t152:53.17925224,(t166:14.21988491,t34:14.21988491):38.95936733):24.24931261,t118:77.42856486):5.713973205):15.22049892):0.4755373624,(t196:44.92595633,t19:44.92595633):53.91261801):1.16142566):0;
