# Supplementary material for: Survival and selection biases in early animal evolution and a source of systematic overestimation in molecular clocks
Source: Interface Focus. 2020 Jun 12;10(4):20190110. doi: 10.1098/rsfs.2019.0110 (PMC7333906; doi:10.1098/rsfs.2019.0110)
Supplement: Data and analysis code [file rsfs20190110supp1.zip › BuddMann_IF_SI/VaryingCladeSize/Trees/mytree_10x_4.tree]

(((((t192:4.850443847,t19:4.850443847):9.986550562,(t138:5.723312865,t64:5.723312865):9.113681543):50.21682721,((((t37:18.40613233,((t188:5.963560787,t85:5.963560787):9.011004878,t139:14.97456567):3.431566667):6.54538264,((t56:16.93425225,t200:16.93425225):1.922261725,t119:18.85651398):6.095000996):12.77326176,(t79:10.14271387,t195:10.14271387):27.58206287):23.74805254,(((t77:24.11514216,t173:24.11514216):8.710973494,t135:32.82611565):12.65194376,(t93:41.52840437,(t114:41.37188257,((t16:14.7155599,t100:14.7155599):10.78456745,(t26:18.2477314,t80:18.2477314):7.252395945):15.87175522):0.1565218054):3.94965504):15.99476986):3.580992345):34.19734577,(((((t106:17.11574406,(t61:10.00255779,t12:10.00255779):7.113186268):13.14258618,(t161:27.21613529,t187:27.21613529):3.042194951):25.34155703,((t50:29.41711492,t63:29.41711492):3.049942298,(t121:29.63131052,t171:29.63131052):2.835746695):23.13283006):11.50827997,((((t28:8.144163532,t52:8.144163532):9.539905798,((t72:12.64277105,t29:12.64277105):2.716173691,(t105:14.85208307,t160:14.85208307):0.506861674):2.325124589):18.54609932,t109:36.23016865):18.10972181,((t136:30.92026492,t163:30.92026492):19.53085072,(t107:39.95652133,t54:39.95652133):10.49459431):3.888774813):12.76827679):29.80182657,(t68:86.87714806,(((((t48:32.99267599,t143:32.99267599):41.16351509,(((((t21:2.745100707,t164:2.745100707):16.56402635,((t49:5.768605933,t9:5.768605933):10.26168943,(t124:12.11326715,t22:12.11326715):3.91702822):3.278831685):15.81901343,t65:35.12814048):25.41169641,(t11:9.986227994,t150:9.986227994):50.5536089):4.17034163,(((t81:55.32853008,t92:55.32853008):2.671661309,(((t103:10.25024334,(t18:1.221737152,t45:1.221737152):9.028506185):42.62488001,(((t10:4.274698541,t53:4.274698541):6.486910233,t176:10.76160877):15.75381206,t44:26.51542083):26.35970252):4.150691797,((t104:1.012044985,t17:1.012044985):53.16242101,((((t123:27.74972018,(t130:17.55321718,(t148:14.98060172,t76:14.98060172):2.572615462):10.196503):14.17187108,((t133:30.77042511,(t162:12.41155907,t126:12.41155907):18.35886604):3.144401955,t198:33.91482707):8.006764198):9.207847172,((t36:27.17989762,((t102:4.823869756,t5:4.823869756):18.26756677,(((t2:0.2280690567,t117:0.2280690567):11.66460922,t67:11.89267828):9.398951979,t7:21.29163026):1.799806267):4.088461089):14.99411277,((t47:33.35230875,(t66:22.06902933,((t113:14.73235774,t166:14.73235774):4.586658868,((t140:5.090198537,t90:5.090198537):10.07302425,t177:15.16322279):4.155793817):2.750012717):11.28327943):8.040305246,(t128:2.067781482,t110:2.067781482):39.32483251):0.7813963912):8.955428049):1.44568523,t191:52.57512367):1.59934233):2.851349145):0.9743762423):6.193667472,(((t70:5.753815497,t137:5.753815497):11.78822816,t147:17.54204365):5.743737755,(t101:22.26178143,t178:22.26178143):1.023999975):40.90807745):0.5163196612):9.446012558):4.385016551,((((t115:18.81369523,(t13:8.961035488,t46:8.961035488):9.852659742):49.81622196,(((t78:11.3347026,t6:11.3347026):24.77116525,(t167:13.909032,t39:13.909032):22.19683585):12.6892704,(t111:16.67837812,((t156:12.34201411,t132:12.34201411):4.042287869,t149:16.38430198):0.294076148):32.11676012):19.83477894):1.867441425,(t196:10.92052577,t4:10.92052577):59.57683285):1.055840112,((t158:48.03502174,(((t14:14.18096964,t57:14.18096964):29.76431945,(t83:33.29697849,(t71:27.44892719,t186:27.44892719):5.8480513):10.64831059):2.070744638,(((t96:3.512745955,t197:3.512745955):9.354850459,((t73:7.708891402,t98:7.708891402):2.31415125,t43:10.02304265):2.844553762):14.4463179,t181:27.31391432):18.70211941):2.018988018):4.120170798,(((t82:7.355387796,((t155:0.3149222406,t159:0.3149222406):4.42669797,t51:4.741620211):2.613767585):18.96431872,((t144:4.113784028,t108:4.113784028):2.937534745,t99:7.051318773):19.26838775):15.91976281,t42:42.23946933):9.915723205):19.39800619):6.988008901):3.331857256,((((t38:18.81594576,((t97:13.7597286,(t180:7.228554821,t129:7.228554821):6.531173781):4.957402707,t116:18.71713131):0.09881444787):1.606554546,(t199:7.388024771,t165:7.388024771):13.03447553):15.17258399,t94:35.5950843):18.33081274,t151:53.92589704):27.94716784):1.817942677,((t59:77.04320119,((t41:60.72821831,(t88:40.52307078,(t193:29.10318704,t127:29.10318704):11.41988373):20.20514753):11.01650239,(((t62:9.930535851,t172:9.930535851):23.15724267,t122:33.08777852):19.63442021,t146:52.72219873):19.02252196):5.29848049):4.41196982,((t69:0.4576514966,t141:0.4576514966):53.81440185,t34:54.27205335):27.18311766):2.235836555):3.186140496):10.03284576):2.341173568):0.7488326111,((((t183:61.22968589,(((((t153:10.1035594,t131:10.1035594):14.78455667,((t182:7.636709233,t157:7.636709233):1.594115185,t20:9.230824419):15.65729165):3.151540046,(t58:10.05182575,t120:10.05182575):17.98783037):22.98446537,t74:51.02412149):3.359393259,(((t84:20.00063375,t95:20.00063375):1.560419982,t174:21.56105373):21.31668855,t168:42.87774228):11.50577247):6.846171137):29.69501476,t152:90.92470065):2.069934214,((t24:2.823717696,t30:2.823717696):4.572027636,t142:7.395745332):85.59888953):1.088522514,(((((t27:28.20832335,(t185:7.767816953,t169:7.767816953):20.4405064):12.85713554,(t86:30.3026182,t15:30.3026182):10.76284069):16.29947558,t3:57.36493447):20.49044807,((((t87:19.14114416,t23:19.14114416):12.20381356,((t32:19.78681364,t145:19.78681364):10.88051122,(t89:26.38550048,((t60:16.65592042,(t55:8.169518422,t134:8.169518422):8.486402):7.602238972,t125:24.25815939):2.127341088):4.281824378):0.6776328568):6.262381144,t118:37.60733886):10.97387108,t112:48.58120994):29.2741726):13.20908924,((t170:77.08681277,(((t91:38.80274208,((t31:20.39039169,t1:20.39039169):16.68640005,(t8:18.16918754,t190:18.16918754):18.90760419):1.725950345):27.09008721,t40:65.8928293):1.353407849,((t35:25.89395417,t175:25.89395417):2.200114718,(t75:10.28013293,t25:10.28013293):17.81393595):39.15216826):9.840575624):2.026972226,(((t179:2.811205193,t33:2.811205193):30.57508039,t189:33.38628559):15.32390081,((t154:2.234792974,t184:2.234792974):9.896868288,t194:12.13166126):36.57852513):30.4035986):11.95068678):3.018685601):5.916842622):0;
