# Supplementary material for: Survival and selection biases in early animal evolution and a source of systematic overestimation in molecular clocks
Source: Interface Focus. 2020 Jun 12;10(4):20190110. doi: 10.1098/rsfs.2019.0110 (PMC7333906; doi:10.1098/rsfs.2019.0110)
Supplement: Data and analysis code [file rsfs20190110supp1.zip › BuddMann_IF_SI/VaryingCladeSize/Trees/mytree_10x_5.tree]

((t12:93.89787601,(((t49:56.45388084,((t117:32.37988407,t115:32.37988407):17.49341204,(((((t166:10.1081754,t71:10.1081754):3.761125508,((t14:7.452208505,t44:7.452208505):1.838765958,(t108:3.700348579,t141:3.700348579):5.590625885):4.578326449):0.4811122492,(t30:10.968693,t68:10.968693):3.381720165):18.23553422,t58:32.58594738):9.980371262,t187:42.56631864):7.306977465):6.580584728):5.85193921,((t6:15.2731193,(t110:10.05015344,t121:10.05015344):5.222965858):6.174904007,t163:21.4480233):40.85779674):16.85134355,(((((((t181:4.184381052,t9:4.184381052):3.563934913,t39:7.748315964):29.19452504,t42:36.942841):7.206303809,t137:44.14914481):1.318995418,(t193:35.21483985,(((t67:1.575529812,t22:1.575529812):19.79602739,(t54:15.17821824,t13:15.17821824):6.193338963):12.40316852,(t169:17.59495786,t57:17.59495786):16.17976787):1.440114125):10.25330038):10.46838391,((((t135:25.85390782,((t36:7.995715104,t178:7.995715104):8.755408493,t89:16.7511236):9.10278422):4.651211972,((t28:4.253897995,t179:4.253897995):16.38361018,t100:20.63750817):9.867611615):2.582817293,((t38:0.9678370348,t105:0.9678370348):23.28839608,(t157:3.497634326,t177:3.497634326):20.75859879):8.831703964):11.5375865,((t70:7.691523704,(t120:6.835929834,((t81:2.161840222,t79:2.161840222):2.321660102,t188:4.483500324):2.35242951):0.8555938696):14.49470963,(t63:21.59728037,(t130:19.69741808,(t82:0.3682129015,t168:0.3682129015):19.32920518):1.899862289):0.5889529585):22.43929025):11.31100055):14.02638934,(t46:13.36460466,(((t119:7.582521907,(t197:4.43646169,t37:4.43646169):3.146060218):0.1394437786,t76:7.721965686):4.75019637,t50:12.47216206):0.8924426054):56.59830882):9.194250117):14.74071242):6.102123986,((((t21:41.0862986,((t122:17.2522246,t195:17.2522246):19.4595496,(t61:11.89915798,t191:11.89915798):24.81261622):4.3745244):36.42698447,(t148:50.44120654,((t192:40.7211603,(t18:22.73831548,t161:22.73831548):17.98284482):6.0610029,(t64:5.368024113,(t33:0.1650302481,t34:0.1650302481):5.202993865):41.41413908):3.659043342):27.07207653):18.58748839,(((((t180:38.40198868,t175:38.40198868):8.684095004,t24:47.08608369):31.43494252,((t174:40.01302223,(t45:36.13342301,((t125:6.974716215,t128:6.974716215):21.26317102,t113:28.23788724):7.89553577):3.879599223):35.99411557,(((((t114:31.02997744,(t155:7.081385733,t85:7.081385733):23.94859171):9.291437649,((t23:8.428206507,t153:8.428206507):19.10950177,t17:27.53770827):12.78370682):7.424103547,(((t107:11.14442378,t20:11.14442378):11.59105645,t62:22.73548022):8.476411145,t152:31.21189137):16.53362727):11.59600769,((((t111:3.961157055,t112:3.961157055):11.00116942,t146:14.96232647):2.261568589,(t69:0.2176320363,t185:0.2176320363):17.00626303):37.34244081,(t138:32.40007045,t106:32.40007045):22.16626543):4.77519045):5.974705929,((t53:46.55618519,((t40:9.203579236,t147:9.203579236):35.45414964,(t73:23.22909637,(t143:12.38865834,t77:12.38865834):10.84043803):21.42863251):1.898456313):15.06915372,(((t4:8.026283879,(t47:4.29505129,t103:4.29505129):3.731232589):13.6834229,(t199:4.688486323,t124:4.688486323):17.02122045):19.54883378,(((t87:7.506112559,(t165:5.287506122,t83:5.287506122):2.218606437):13.24939924,t132:20.7555118):13.04839194,(t35:15.17415693,t184:15.17415693):18.62974682):7.454636812):20.36679836):3.690893342):10.69090555):2.513888402):15.94593675,((((t170:47.88102597,(((t172:0.8954520869,t26:0.8954520869):25.9010238,t118:26.79647589):6.52644077,((t189:15.10477177,t5:15.10477177):16.99648724,t7:32.10125901):1.22165765):14.55810931):13.66517308,((t109:9.701263021,t186:9.701263021):28.0339256,t78:37.73518862):23.81101043):2.886280414,((t32:32.3936911,(t140:6.106459025,t116:6.106459025):26.28723207):29.99626273,(t123:34.64792774,t90:34.64792774):27.74202609):2.042525627):14.09532519,((t95:49.72646191,(t3:6.86638889,t15:6.86638889):42.86007302):27.47874576,((((t19:2.427665956,t101:2.427665956):19.79773461,t151:22.22540056):21.44415042,(t11:34.23327111,t144:34.23327111):9.436279879):23.95805512,((((t176:1.481746566,t142:1.481746566):30.78647561,(t80:2.890998634,t16:2.890998634):29.37722354):10.65272824,((t56:7.880757718,t65:7.880757718):1.070629821,t75:8.951387539):33.96956288):15.52962186,(t41:34.3303266,(t190:6.396825902,t127:6.396825902):27.9335007):24.12024568):9.177033826):9.577601573):1.32259697):15.93915831):1.424251112,(((t160:5.20612268,t133:5.20612268):65.02331896,((((t8:1.071633333,t72:1.071633333):24.45790115,t158:25.52953448):25.02311537,(t102:19.19087401,((t136:0.7031880521,t10:0.7031880521):13.80321903,(t131:11.66911198,t84:11.66911198):2.837295105):4.68446692):31.36177584):6.719968113,(t104:3.453683062,t94:3.453683062):53.8189349):12.95682367):18.92042744,(t145:85.2805796,(((t196:50.61845545,(((t60:0.5451377127,t129:0.5451377127):20.94678452,t194:21.49192223):26.09557756,((t88:17.69726893,(t139:9.098359555,(t126:8.780397488,t164:8.780397488):0.3179620665):8.598909376):3.585087645,(t173:12.96892295,t43:12.96892295):8.313433627):26.30514322):3.030955661):20.42966205,((((((t159:12.95582647,t52:12.95582647):1.383239366,t48:14.33906583):15.21818211,t156:29.55724795):2.937714869,((t86:2.003221675,t97:2.003221675):29.72423616,t167:31.72745783):0.7675049822):14.54611751,t91:47.04108033):13.03687321,t162:60.07795353):10.97016397):0.2515417915,t29:71.2996593):13.9809203):3.869289473):6.74134499):0.2095574003):2.096311414,((t200:65.00028327,((t150:22.12321573,((t149:11.11274956,t31:11.11274956):9.545678815,(t93:18.78650491,t1:18.78650491):1.871923463):1.464787355):24.33396292,((t92:2.570537212,t66:2.570537212):29.17931607,t55:31.74985328):14.70732537):18.54310462):16.21375966,((t183:45.40374908,(((t198:16.85341141,((t134:2.132968469,t98:2.132968469):7.249876167,t99:9.382844636):7.47056677):10.52265215,t154:27.37606356):1.181537617,t59:28.55760118):16.84614791):7.616096362,((t2:40.10879755,(t96:22.13895539,(t182:13.19133217,t25:13.19133217):8.947623221):17.96984216):10.64002647,(((t171:1.229118789,t74:1.229118789):0.7662393102,t51:1.995358099):16.27400416,t27:18.26936226):32.47946177):2.271021419):28.19419749):16.98303994):1.802917122):0;
