# Supplementary material for: Survival and selection biases in early animal evolution and a source of systematic overestimation in molecular clocks
Source: Interface Focus. 2020 Jun 12;10(4):20190110. doi: 10.1098/rsfs.2019.0110 (PMC7333906; doi:10.1098/rsfs.2019.0110)
Supplement: Data and analysis code [file rsfs20190110supp1.zip › BuddMann_IF_SI/VaryingCladeSize/Trees/mytree_1x_1.tree]

(((((t39:6.494994936,t127:6.494994936):10.0856311,((t181:9.242629313,(t18:1.949398892,t192:1.949398892):7.293230421):0.3683797151,((t122:1.180890094,t113:1.180890094):4.353482253,t69:5.534372347):4.076636681):6.969617008):7.598834795,(t24:1.777254538,t66:1.777254538):22.40220629):12.77645391,(t138:6.269488633,t144:6.269488633):30.68642611):63.04408526,(((((((t164:27.65085883,(t123:23.91061471,(((t38:5.348778593,t150:5.348778593):11.42210436,t119:16.77088296):4.484026362,t32:21.25490932):2.655705394):3.74024412):17.77588311,t193:45.42674194):6.240911619,((t173:44.90158014,((t107:2.76970889,t94:2.76970889):4.457512033,t162:7.227220924):37.67435922):2.5267521,(t185:9.652662956,t112:9.652662956):37.77566929):4.239321316):11.95411704,(t92:59.65585397,((((t198:5.979557503,t143:5.979557503):4.749860683,t128:10.72941819):13.68649491,(t195:5.518368045,t44:5.518368045):18.89754505):9.908292618,t163:34.32420571):25.33164826):3.965916631):1.432176193,(((((t165:4.572132955,t72:4.572132955):34.43005784,((t179:11.13183856,(t136:6.807594835,t105:6.807594835):4.32424373):1.490451947,t8:12.62229051):26.37990028):0.5824560318,((t43:30.14579929,((t109:19.74602412,(t196:3.881418638,t187:3.881418638):15.86460548):1.753379416,(t68:8.577071737,t7:8.577071737):12.9223318):8.646395749):4.11416366,((((t61:1.316844077,t188:1.316844077):0.05856223156,t90:1.375406308):14.9568496,t97:16.33225591):16.5554734,t102:32.88772931):1.372233634):5.324683878):0.5293177122,(t118:32.69463487,(t86:2.949721079,t139:2.949721079):29.74491379):7.41932967):7.800159125,((((t156:7.650550125,t74:7.650550125):12.25150274,((t183:2.221994395,t166:2.221994395):7.582127988,(t58:1.721122116,t26:1.721122116):8.083000267):10.09793048):8.031383353,((((t200:16.25343579,t189:16.25343579):2.707207821,t137:18.96064361):3.014630567,(t57:4.467977104,t62:4.467977104):17.50729707):2.653585846,(t48:11.53380336,(t2:9.835233314,(t126:6.837351552,t111:6.837351552):2.997881762):1.698570042):13.09505666):3.304576194):13.87882458,((t12:9.251693672,t104:9.251693672):30.58961567,((t93:1.115669088,t99:1.115669088):0.3460742679,t59:1.461743355):38.37956599):1.970951448):6.101862872):17.13982314):13.54125783,(((t194:19.93619464,t159:19.93619464):12.14737775,(t5:0.05482094197,t135:0.05482094197):32.02875144):4.315211395,(t80:34.45817165,((((t70:1.979508826,t84:1.979508826):18.70112717,(t47:19.67763717,(t180:4.251862156,t29:4.251862156):15.42577501):1.002998824):7.921797381,t87:28.60243338):0.4467663914,t176:29.04919977):5.408971888):1.940612128):42.19642085):15.30823198,((((t67:47.79774759,((t78:2.930584819,t133:2.930584819):5.006287106,t79:7.936871925):39.86087566):3.679429584,(((t114:4.415527967,(t1:2.669058172,t103:2.669058172):1.746469795):3.68348478,(t37:3.634360417,t117:3.634360417):4.46465233):42.85273939,((((t34:33.4431043,((t170:16.76439028,t22:16.76439028):6.572391232,(t153:3.275458403,t95:3.275458403):20.06132311):10.10632279):3.624494172,(t63:31.82841244,((((t169:1.240515567,t148:1.240515567):6.551776247,t51:7.792291814):10.45419919,((t140:3.87335588,(t190:1.72988958,t161:1.72988958):2.1434663):9.385775379,((t65:5.706671196,t6:5.706671196):0.2627237171,(t199:5.886342971,(t141:4.164381273,t151:4.164381273):1.721961698):0.08305194208):7.289736346):4.987359748):2.224381106,t73:20.47087211):11.35754033):5.239186031):7.190145705,t146:44.25774418):0.669399556,((t45:13.15865831,(((t15:1.347479502,t155:1.347479502):3.802984735,(t40:4.684177232,(t134:0.1114304285,t124:0.1114304285):4.572746803):0.4662870051):7.770812307,t41:12.92127654):0.237381763):13.91272139,((t16:6.939585535,(t33:2.452140121,t110:2.452140121):4.487445414):0.01955740235,(t17:5.475574448,(t160:1.782744817,t21:1.782744817):3.692829632):1.483568489):20.11223676):17.85576404):6.024608403):0.5254250363):12.93555698,(((t54:6.812609245,t81:6.812609245):12.85053394,(((t157:13.9170009,(t23:7.530852917,t9:7.530852917):6.386147981):2.88881179,t130:16.80581269):1.639143145,(t172:3.02927914,t168:3.02927914):15.41567669):1.218187355):38.93851439,(((t120:7.309423695,((t83:1.581182316,t197:1.581182316):0.4557949936,t77:2.03697731):5.272446385):19.22610681,t158:26.5355305):3.922907621,(t19:28.82050322,t56:28.82050322):1.6379349):28.14321946):5.811076577):22.51050933,((((((t20:37.642758,t85:37.642758):4.296355047,(t50:41.73718282,((t167:13.51896379,t149:13.51896379):10.47050244,(t132:7.336759927,t121:7.336759927):16.65270631):17.74771659):0.201930226):19.87651793,(((t91:3.325638926,(t174:2.865218469,t142:2.865218469):0.4604204569):10.96267868,t35:14.28831761):20.33684,((t31:12.76420826,(t64:12.34759642,t171:12.34759642):0.4166118386):7.286911307,t96:20.05111957):14.57403804):27.19047337):0.1668069275,((((t76:26.37587726,(((t108:4.791300792,(t13:1.863647295,t30:1.863647295):2.927653497):13.23969459,(t82:12.10002807,(t28:10.84375431,t125:10.84375431):1.256273766):5.930967306):0.1507214861,((t98:4.826809205,t11:4.826809205):6.707183576,t3:11.53399278):6.647724086):8.194160391):1.217179976,((t147:6.144890109,(t53:0.7204558007,t154:0.7204558007):5.424434308):10.95266895,((t145:5.581763112,t88:5.581763112):7.024760443,t115:12.60652356):4.4910355):10.49549818):9.598570335,(t25:30.36686373,t27:30.36686373):6.824763834):23.91613839,((t101:25.98039502,((t177:5.178478327,t184:5.178478327):0.6266985219,t10:5.805176849):20.17521817):1.874693569,t4:27.85508859):33.25267737):0.8746719499):3.132357778,((((t42:3.412524898,t116:3.412524898):5.60566958,t55:9.018194478):0.8354109152,t89:9.853605393):9.594747217,((((t186:0.3069051806,t178:0.3069051806):8.882929739,t52:9.18983492):0.9559593157,((t49:7.228335488,(t131:3.132614552,t75:3.132614552):4.095720936):0.9084731868,t14:8.136808675):2.00898556):7.330639696,t152:17.47643393):1.971918678):45.66644307):9.853367806,(((t182:18.51984201,((t100:4.150741467,(t46:1.893675757,t129:1.893675757):2.25706571):10.60276915,t36:14.75351062):3.766331391):0.1931796954,((t191:11.62225116,(t175:10.84006972,t60:10.84006972):0.7821814415):0.7064542022,t106:12.32870537):6.384316341):2.363377848,t71:21.07639955):53.89176394):11.95508):6.980193122):6.096563386):0;
