# Supplementary material for: Survival and selection biases in early animal evolution and a source of systematic overestimation in molecular clocks
Source: Interface Focus. 2020 Jun 12;10(4):20190110. doi: 10.1098/rsfs.2019.0110 (PMC7333906; doi:10.1098/rsfs.2019.0110)
Supplement: Data and analysis code [file rsfs20190110supp1.zip › BuddMann_IF_SI/VaryingCladeSize/Trees/mytree_1x_2.tree]

(((((((((t62:16.48391508,t182:16.48391508):7.107470328,((t163:9.363468359,t106:9.363468359):8.600197177,t94:17.96366554):5.627719874):18.11728678,((((t150:4.714181336,(t38:1.331026936,t99:1.331026936):3.3831544):16.65122703,(t183:1.636919299,t15:1.636919299):19.72848907):1.154259986,(t170:21.30102186,t107:21.30102186):1.218646495):10.53775631,(((t58:1.802989235,t104:1.802989235):5.320756204,t46:7.123745438):0.9809329311,t59:8.104678369):24.95274629):8.651247535):2.756393217,((t3:21.33908267,t82:21.33908267):3.427277488,t188:24.76636016):19.69870525):8.173756898,(t93:15.00170709,t115:15.00170709):37.63711522):11.89722735,(((((((t128:2.821088507,t144:2.821088507):2.81846456,t190:5.639553068):6.331387405,t140:11.97094047):18.47902763,(t148:11.29261007,t23:11.29261007):19.15735803):27.0270241,((((t157:1.772148057,t30:1.772148057):31.34645084,((t155:10.0557029,t72:10.0557029):16.07358026,(t84:17.20425514,t195:17.20425514):8.925028017):6.98931574):4.372953806,(((t34:23.20228257,t69:23.20228257):1.117349614,(((t164:4.509863028,(t49:1.219540723,t1:1.219540723):3.290322305):4.549978508,(t110:4.56351923,((t146:0.5050359024,t151:0.5050359024):2.801870573,t184:3.306906476):1.256612754):4.496322306):2.677542813,t137:11.73738435):12.58224784):4.148344981,(t196:8.560347965,t191:8.560347965):19.9076292):9.023575532):8.62299922,(t112:30.99197103,((t179:17.54213624,(t91:14.75703356,t192:14.75703356):2.785102678):7.457665145,(t65:20.55925463,t20:20.55925463):4.440546756):5.992169649):15.12258089):11.36244028):2.165821825,(((t160:0.450522903,t43:0.450522903):0.8159585376,t141:1.266481441):42.70783616,((t105:9.310579114,t138:9.310579114):1.547548072,(t19:6.215442859,t39:6.215442859):4.642684327):33.11619041):15.66849643):2.857951943,(t165:28.31393134,(((t131:9.914853666,(t50:0.8674426816,t116:0.8674426816):9.047410984):0.870602732,t80:10.7854564):14.54408456,(t159:25.16287301,((t194:8.614983555,t161:8.614983555):16.50795549,t132:25.12293904):0.03993396357):0.1666679482):2.98439038):34.18683464):2.035283689):8.069498696,((((t26:35.63182633,(t40:25.61823553,(t108:9.255042524,t96:9.255042524):16.36319301):10.0135908):15.05742449,(((t127:12.14224815,t21:12.14224815):1.449765216,(t68:8.630948068,t25:8.630948068):4.961065301):13.6225285,(t54:8.781493047,(t168:5.789480697,t32:5.789480697):2.992012349):18.43304882):23.47470896):3.245412823,((t166:2.199952744,t56:2.199952744):7.009279806,(t125:3.521115265,t53:3.521115265):5.688117284):44.7254311):5.118207891,((t169:4.248817645,t122:4.248817645):2.166559399,t130:6.415377043):52.63749449):13.55267682):6.468202035,((((((((t113:8.477503217,(t180:0.9315410178,t133:0.9315410178):7.5459622):1.992142661,t76:10.46964588):19.67605822,(t177:25.15656694,((t92:17.04203139,(t29:11.4494341,t44:11.4494341):5.592597297):2.5751123,((t172:1.551099304,t14:1.551099304):1.678305619,t98:3.229404923):16.38773877):5.539423251):4.989137155):8.341489597,((((t52:3.462391532,(t75:1.22034067,t51:1.22034067):2.242050862):0.7272907948,t154:4.189682327):19.08618776,t4:23.27587009):13.46696436,(t33:21.58779377,t2:21.58779377):15.15504068):1.744359246):0.05876545228,(((t63:5.260447335,t103:5.260447335):2.860079788,t36:8.120527124):12.3347528,((t153:6.849466141,t48:6.849466141):8.289279137,(t171:2.888014236,t24:2.888014236):12.25073104):5.31653465):18.09067922):11.4444322,((((t123:3.436356529,t143:3.436356529):4.094580048,t89:7.530936577):29.5959009,(((((t121:1.112012105,t135:1.112012105):2.114015629,t61:3.226027734):6.004606507,((t78:0.4485286164,t73:0.4485286164):3.288398119,t120:3.736926735):5.493707506):2.454189554,t200:11.68482379):9.433952695,(t5:17.02938515,(t181:0.05339898257,t167:0.05339898257):16.97598617):4.089391339):16.00806099):11.31536447,((t111:26.22295655,(((t86:5.907476267,t162:5.907476267):0.08243222668,(t124:2.520366961,t114:2.520366961):3.469541533):14.37141198,t97:20.36132047):5.861636075):8.413337246,(t31:7.955475054,t13:7.955475054):26.68081874):13.80590815):1.548189401):1.940129074,((t90:45.9932917,((t55:9.677153274,t35:9.677153274):11.25034206,((t175:8.432814596,t10:8.432814596):2.227584217,t47:10.66039881):10.26709652):25.06579636):3.5544734,(((t67:3.135464857,t187:3.135464857):4.932713258,t77:8.068178115):29.38118837,((((t83:4.238037103,t22:4.238037103):7.660155,t186:11.8981921):1.373877386,(t197:9.872025087,t147:9.872025087):3.400044402):23.07517505,((t134:11.5410596,(((t152:2.690769374,(t199:2.047245186,t57:2.047245186):0.6435241881):1.499222531,t139:4.189991906):4.143919523,t11:8.333911429):3.207148176):5.750607683,(t64:11.46850199,(t18:7.114163862,t28:7.114163862):4.354338127):5.823165299):19.05557725):1.10212195):12.09839861):2.382755321):16.38346189,((((t136:7.246193781,(t193:6.663507748,t9:6.663507748):0.582686033):4.972087829,(((t17:3.19348759,t95:3.19348759):5.075561446,(t8:1.35071905,t145:1.35071905):6.918329986):2.641165717,((t60:2.013313776,t66:2.013313776):4.286228918,t174:6.299542694):4.610672059):1.308066857):2.089539463,(t126:13.35730202,(t6:13.13635738,t27:13.13635738):0.2209446428):0.9505190547):27.94414754,(((t117:23.55887493,(((t156:12.38293898,t176:12.38293898):6.271233464,((t7:13.24535902,(t71:9.021921776,(t149:6.34467386,(t173:1.455788438,t87:1.455788438):4.888885422):2.677247916):4.223437247):3.607321839,(((t100:0.3372347854,t88:0.3372347854):1.417428524,t118:1.754663309):12.20596493,(t74:6.732479664,t37:6.732479664):7.228148576):2.892052622):1.801491578):0.5941624724,((t102:4.20041165,t119:4.20041165):0.8950560002,t109:5.09546765):14.15286726):4.310540022):9.002663801,((t16:5.678223348,t45:5.678223348):3.477214238,t81:9.155437586):23.40610115):6.460225032,(t70:19.7908939,(t85:15.39339608,(t198:14.51226339,t41:14.51226339):0.8811326855):4.397497825):19.23086987):3.23020485):26.06201369):10.75976808):20.92624961,(((t12:10.9894017,t185:10.9894017):6.549342037,((t178:9.129667085,t142:9.129667085):1.814177862,t189:10.94384495):6.594898789):21.98156876,((t129:6.663137185,(t42:5.796481681,t79:5.796481681):0.8666555048):18.24562934,(t158:0.1290538456,t101:0.1290538456):24.77971268):14.61154597):60.47968751):0;
