# Supplementary material for: Survival and selection biases in early animal evolution and a source of systematic overestimation in molecular clocks
Source: Interface Focus. 2020 Jun 12;10(4):20190110. doi: 10.1098/rsfs.2019.0110 (PMC7333906; doi:10.1098/rsfs.2019.0110)
Supplement: Data and analysis code [file rsfs20190110supp1.zip › BuddMann_IF_SI/VaryingCladeSize/Trees/mytree_1x_3.tree]

(((((((t132:3.243086614,t57:3.243086614):10.23968224,t110:13.48276886):9.681828234,(t18:2.862978938,t154:2.862978938):20.30161815):14.02533058,(t173:27.60314415,t105:27.60314415):9.586783528):19.74047648,((t182:4.659608429,t70:4.659608429):2.124892413,t21:6.784500842):50.14590331):15.04279213,(t15:42.58251454,t166:42.58251454):29.39068174):28.02680371,((((((t184:1.685210888,t137:1.685210888):15.88370813,t177:17.56891902):11.28271881,t142:28.85163783):15.73029596,(((t92:2.016943536,t83:2.016943536):20.70501417,t16:22.72195771):8.871898955,((((t119:2.770307959,(t2:2.742936402,t157:2.742936402):0.02737155735):10.43653826,t12:13.20684621):4.963824523,((t80:8.009210053,t20:8.009210053):6.108260873,(((t106:12.07350135,(t56:2.522288981,t113:2.522288981):9.551212368):0.8423130693,(t93:12.14009453,t100:12.14009453):0.7757198929):0.249646854,t129:13.16546127):0.9520096532):4.053199812):11.13394909,(t191:22.58792443,(t161:7.390321235,t175:7.390321235):15.19760319):6.716695398):2.289236838):12.98807713):35.84387233,(((((((t81:3.842091816,t192:3.842091816):22.51423682,(t108:2.494785813,t124:2.494785813):23.86154283):2.18079086,(((t178:3.408793201,t51:3.408793201):13.33899145,t52:16.74778465):0.4863753524,t10:17.23416001):11.30295949):25.15861349,(((t167:22.16213019,((t133:9.886541627,((t68:1.690161427,t39:1.690161427):3.469072834,t138:5.15923426):4.727307367):2.699714994,t75:12.58625662):9.575873565):6.378185542,(t62:0.7210030202,t50:0.7210030202):27.81931271):20.70959963,((t125:8.440329757,(t195:7.905466009,(t19:0.2346101033,t107:0.2346101033):7.670855906):0.5348637476):33.90345685,((((t199:1.591820296,(t104:1.341318068,t37:1.341318068):0.2505022278):1.481934331,t144:3.073754627):4.924789046,t126:7.998543673):21.47669177,t185:29.47523544):12.86855117):6.906128744):4.445817635):10.00737511,(((t94:20.2954874,(t115:18.2293757,((t101:6.586300046,t103:6.586300046):2.158436497,(t140:2.553297999,(t120:0.6568727268,t134:0.6568727268):1.896425272):6.191438544):9.484639157):2.066111702):14.85461693,((t193:25.23841798,(t3:12.69496076,t89:12.69496076):12.54345722):9.660711585,((t11:9.112333556,t198:9.112333556):22.32255304,t45:31.43488659):3.464242976):0.2509747588):21.55339403,(((((t78:12.37550862,(t146:7.802444739,(t64:1.211123217,t17:1.211123217):6.591321521):4.573063884):7.919233465,t169:20.29474209):6.301808831,((t54:13.01173403,t55:13.01173403):10.58180789,((t27:13.07664433,(t24:0.3082572879,t123:0.3082572879):12.76838704):3.795567485,(t58:3.397562192,t114:3.397562192):13.47464962):6.721330101):3.003009003):1.041518495,t130:27.63806941):10.88535321,(t82:29.26108894,((t156:11.30672302,t153:11.30672302):1.865330968,t38:13.17205398):16.08903495):9.262333686):18.18007574):6.999609739):3.151377806,((((t26:14.10997053,t155:14.10997053):7.443912171,t86:21.5538827):11.90624197,(((t164:2.640339277,t163:2.640339277):13.84025417,t112:16.48059345):4.638167938,(t42:7.064731277,t160:7.064731277):14.05403011):12.34136328):29.83157068,(((((((t4:6.167845216,(t145:4.658001149,(t127:3.979640929,t149:3.979640929):0.6783602193):1.509844068):1.378367473,t176:7.546212689):1.070713321,t41:8.61692601):2.333531464,(t13:9.863461968,((t33:2.317815127,t25:2.317815127):5.164551175,t85:7.482366302):2.381095667):1.086995505):1.793672117,((t44:3.911811436,t59:3.911811436):5.666264797,t96:9.578076232):3.166053358):33.68877721,(t172:32.08653367,t188:32.08653367):14.34637313):11.69531108,((((t35:10.47242828,t32:10.47242828):28.48992174,(((t72:4.095626015,t74:4.095626015):2.116853102,(t168:1.699252637,t66:1.699252637):4.51322648):20.04974205,(t196:2.054651494,t135:2.054651494):24.20756967):12.70012885):8.009070605,(((t139:14.91367388,t31:14.91367388):22.11999068,((((t65:15.56391283,(t79:1.074646247,t95:1.074646247):14.48926659):5.119934659,((t40:0.804122776,t109:0.804122776):7.261730324,t77:8.0658531):12.61799439):3.616691123,t28:24.30053861):0.504112898,((((t84:2.991430627,t98:2.991430627):2.74936072,(t148:1.030715504,t190:1.030715504):4.710075844):4.459592551,(t49:8.556833694,t8:8.556833694):1.643550204):6.330753391,((t181:3.932068047,(t48:2.305013774,t131:2.305013774):1.627054273):3.659818218,t151:7.591886265):8.939251025):8.273514223):12.22901305):2.697802435,t53:39.731467):7.239953627):3.094829039,((t187:18.79352694,(t6:7.958939841,((t7:1.334217081,t22:1.334217081):1.975323386,t159:3.309540467):4.649399374):10.8345871):1.018985383,t76:19.81251232):30.25373734):8.061968222):5.163477464):3.56279056):13.12390522,((t116:54.61398621,(((t111:7.557324023,t9:7.557324023):2.933347357,t180:10.49067138):2.730639475,t121:13.22131086):41.39267536):4.551924439,(t136:44.43278284,((((t174:5.745606995,t60:5.745606995):4.418504783,(t5:1.978043204,t46:1.978043204):8.186068575):7.921747803,t194:18.08585958):17.67571163,((((((t141:6.257868842,t117:6.257868842):0.06450724217,t158:6.322376084):2.579568669,((t61:4.780442152,t147:4.780442152):3.572157272,t200:8.352599424):0.5493453297):11.03660119,t170:19.93854594):0.1376209746,(t91:8.939728989,t90:8.939728989):11.13643793):6.076262191,((t102:6.344925758,t99:6.344925758):17.71525768,(((t150:15.73862512,t73:15.73862512):5.435303862,t36:21.17392898):1.024115054,(((t162:2.088072489,t87:2.088072489):11.06897301,t88:13.1570455):3.957307496,((t122:5.49836758,(t71:3.916176932,t128:3.916176932):1.582190649):10.82414668,(t186:16.27517824,(t183:9.24221224,t43:9.24221224):7.032966003):0.04733601282):0.7918387367):5.083691045):1.862139399):2.092245668):9.609142109):8.671211627):14.73312781):20.81248047):0.4474149993):8.498176687,((t63:40.58852439,((t152:9.264979325,t30:9.264979325):19.2327394,(t189:25.52334616,(t197:3.924926923,t69:3.924926923):21.59841924):2.974372564):12.09080567):19.7965597,((t143:44.00734199,((t165:20.40337041,((t67:0.2873617923,t29:0.2873617923):8.024076732,t97:8.311438524):12.09193188):11.30883297,(t171:12.37508348,((t14:0.8053489038,t179:0.8053489038):5.366048819,t23:6.171397723):6.203685753):19.3371199):12.29513861):12.06936747,(t118:35.84161681,((t34:13.7782945,t47:13.7782945):2.416341216,t1:16.19463572):19.64698109):20.23509265):4.308374628):28.53889872):11.07601719):0;
