# Supplementary material for: Survival and selection biases in early animal evolution and a source of systematic overestimation in molecular clocks
Source: Interface Focus. 2020 Jun 12;10(4):20190110. doi: 10.1098/rsfs.2019.0110 (PMC7333906; doi:10.1098/rsfs.2019.0110)
Supplement: Data and analysis code [file rsfs20190110supp1.zip › BuddMann_IF_SI/VaryingCladeSize/Trees/mytree_1x_4.tree]

((((((((t71:0.4961107034,t2:0.4961107034):4.737582853,t143:5.233693556):5.958773957,t163:11.19246751):43.54727341,((((t200:2.279860766,t66:2.279860766):23.41561049,((t23:4.405233591,t170:4.405233591):18.07553832,t110:22.48077191):3.214699342):10.29107311,(t108:10.01017386,(((t89:1.045152814,t138:1.045152814):1.516932077,t132:2.562084891):6.355970071,(t142:7.612557111,t190:7.612557111):1.305497851):1.0921189):25.97637051):11.77110397,(((t4:19.64588745,t63:19.64588745):0.1554715038,(t29:8.910287614,t35:8.910287614):10.89107134):9.213766334,t73:29.01512529):18.74252305):6.982092579):0.9865030452,(((t169:45.13132006,t101:45.13132006):5.893239463,(((t46:5.647059714,t77:5.647059714):13.57683702,((t9:7.078911123,(t1:3.712200204,t167:3.712200204):3.366710919):0.3943879933,(t21:5.604499689,t123:5.604499689):1.868799427):11.75059762):23.58695957,(t24:32.35521811,((t103:0.7037956958,t115:0.7037956958):27.45575392,t97:28.15954961):4.195668494):10.4556382):8.213703218):2.703249699,t165:53.72780923):1.99843474):4.339985671,((((t67:25.90125513,(t134:18.2756131,t36:18.2756131):7.625642027):11.30742334,(t61:25.12783265,((t15:1.492907762,t11:1.492907762):2.710730314,t192:4.203638076):20.92419457):12.08084583):5.197991712,(((t177:6.597413741,(t141:4.047480079,t131:4.047480079):2.549933662):5.141791386,((t6:5.48647817,t155:5.48647817):4.958182215,t181:10.44466039):1.294544741):18.25565608,((t82:17.7833851,((t25:5.592009251,(t54:4.382447128,t34:4.382447128):1.209562123):10.27570239,t18:15.86771164):1.915673455):8.93973748,(((t27:15.99307524,((((t186:0.5533880685,t125:0.5533880685):6.337359822,t112:6.89074789):2.425438729,t195:9.316186619):2.628156349,t43:11.94434297):4.048732269):4.315299934,t22:20.30837517):0.6345830621,(t53:13.15087343,t162:13.15087343):7.792084808):5.780164343):3.271738627):12.41180898):1.898945936,(((t184:10.58045434,t122:10.58045434):27.59752496,(((t114:12.74488425,t31:12.74488425):12.948934,t94:25.69381825):6.894217256,(((t10:0.515628432,t72:0.515628432):6.40047304,(t93:5.092343567,t55:5.092343567):1.823757905):17.22650096,t199:24.14260243):8.445433072):5.589943802):4.548395221,((t176:11.95299366,t14:11.95299366):12.50761875,(t126:17.94678082,(t109:1.292696618,t102:1.292696618):16.65408421):6.513831583):18.26576212):1.579241597):15.76061351):39.10631491,((t48:18.17423906,(t156:4.365929734,(t104:1.405093811,t113:1.405093811):2.960835922):13.80830933):79.58447763,(((((((((t121:6.805516426,t179:6.805516426):8.310697382,(((t150:1.437346029,t117:1.437346029):0.1762146585,t50:1.613560687):12.45081678,(t58:8.27937508,t92:8.27937508):5.785002387):1.051836341):7.974532221,(t149:6.638709912,t8:6.638709912):16.45203612):15.28113582,(t42:10.4116266,t49:10.4116266):27.96025525):0.2456056406,(t180:23.71666846,(t116:10.07039731,t193:10.07039731):13.64627116):14.90081903):12.77038275,t144:51.38787024):17.48080209,(((t182:4.423097556,t39:4.423097556):38.92725252,((t187:28.19558906,(t106:8.977536205,(t153:5.072120049,t87:5.072120049):3.905416156):19.21805285):2.099521979,t12:30.29511103):13.05523904):17.25982894,(((t69:6.753724378,t189:6.753724378):9.509027285,t136:16.26275166):20.81323924,(((t13:8.179407147,(t86:2.869282556,t84:2.869282556):5.310124591):5.479938292,t28:13.65934544):21.15007858,((t91:7.507433401,t60:7.507433401):7.010118988,((t157:9.533280713,t105:9.533280713):4.386780884,t51:13.9200616):0.5974907923):20.29187163):2.266566877):23.53418812):8.258493306):24.66819573,((((t78:19.54917165,t45:19.54917165):28.44979979,((t3:1.457931105,t74:1.457931105):18.1163661,(t70:4.393864428,t38:4.393864428):15.18043278):28.42467424):11.77416202,(t107:27.1522072,((t83:6.024309835,t85:6.024309835):0.2011470615,t173:6.225456896):20.9267503):32.62092627):22.59315943,(((t81:9.182871656,(t44:6.890911966,t65:6.890911966):2.29195969):19.60289523,t47:28.78576689):49.30148016,(((((((t57:4.328135022,(t160:3.557961495,t151:3.557961495):0.770173527):9.22719255,t120:13.55532757):12.31432068,t20:25.86964825):8.474080455,((t166:18.34169482,t96:18.34169482):4.044643883,t111:22.3863387):11.95739):7.919993984,t159:42.26372269):10.23757888,((((t37:7.070442764,t185:7.070442764):40.94763866,((t118:29.63061547,(((t98:7.07611427,t32:7.07611427):9.078690625,((t52:6.201411682,(t119:1.837604283,t26:1.837604283):4.363807399):6.791567598,((t64:5.22546445,t16:5.22546445):5.539609582,t161:10.76507403):2.227905247):3.161825616):8.041727945,t139:24.19653284):5.434082634):1.937361041,t79:31.56797652):16.45010491):2.316110931,t128:50.33419236):0.2285433589,(t127:5.708116385,t133:5.708116385):44.85461933):1.938565854):12.97866935,(t76:35.47103979,(((t68:5.93656285,t59:5.93656285):4.893358317,t5:10.82992117):13.97704327,(((t188:4.753643747,t158:4.753643747):4.867481924,(((t194:6.191004955,t172:6.191004955):0.02078226556,t129:6.21178722):0.9079046805,t56:7.119691901):2.50143377):1.85673197,t80:11.47785764):13.32910679):10.66407536):30.00893113):12.60727612):4.27904585):11.17057516):3.717932618,((t152:42.65854072,(((t100:20.9498727,(t171:3.0688002,t40:3.0688002):17.8810725):10.62078382,t135:31.57065652):4.101846637,((t178:6.141959212,(t137:5.97242781,t99:5.97242781):0.1695314013):8.888983515,t183:15.03094273):20.64156043):6.98603756):15.76593608,(((((t7:25.81247092,t140:25.81247092):2.201669943,t124:28.01414086):4.498776867,t145:32.51291773):14.71894641,((t168:23.24465267,((t175:9.498023214,(t88:9.058657884,t196:9.058657884):0.4393653298):11.43659841,(t154:17.41516083,t33:17.41516083):3.519460789):2.310031042):11.01188587,t147:34.25653853):12.9753256):9.844116221,((t146:11.21988693,t41:11.21988693):41.3877072,((t19:3.647327762,t130:3.647327762):16.38216772,(t75:5.073387597,t164:5.073387597):14.95610788):32.57809865):4.468386226):1.348496443):38.83032387):0.5039160292):1.413827848):0.8274554529,((((t30:17.42873213,(t62:3.522437557,t148:3.522437557):13.90629458):2.37886727,((t90:12.41559966,(t95:8.04434988,(t197:2.854680223,t174:2.854680223):5.189669657):4.371249777):6.890181182,t17:19.30578084):0.5018185635):24.76229836,t198:44.56989776):7.628884656,t191:52.19878242):47.80121758):0;
