# Supplementary material for: Survival and selection biases in early animal evolution and a source of systematic overestimation in molecular clocks
Source: Interface Focus. 2020 Jun 12;10(4):20190110. doi: 10.1098/rsfs.2019.0110 (PMC7333906; doi:10.1098/rsfs.2019.0110)
Supplement: Data and analysis code [file rsfs20190110supp1.zip › BuddMann_IF_SI/VaryingCladeSize/Trees/mytree_1x_5.tree]

(((((t47:16.06635999,(t46:8.988137357,(t32:0.356707446,t38:0.356707446):8.631429911):7.078222632):6.337267145,(t28:3.903142272,t173:3.903142272):18.50048486):27.22032061,t131:49.62394774):47.280843,(((t86:0.5474574627,t172:0.5474574627):70.33770859,(((((((t180:3.378806351,t98:3.378806351):20.83715458,(t121:24.19402214,(((t13:2.421920634,t155:2.421920634):3.833829759,t108:6.255750393):10.25292002,(t101:16.45419572,t168:16.45419572):0.05447469442):7.685351733):0.02193878297):1.806608667,(t151:25.71274846,t189:25.71274846):0.3098211362):5.952627174,((t27:9.686714063,(t114:3.313726295,t22:3.313726295):6.372987768):16.66379858,t50:26.35051264):5.624684126):3.935643873,t149:35.91084064):21.13886738,(((t52:21.22654769,(t127:12.72649839,t132:12.72649839):8.500049296):32.74193502,((((t163:3.986121851,t56:3.986121851):5.520444686,t24:9.506566537):22.16842991,(t51:0.9099243352,t11:0.9099243352):30.76507211):1.159568019,((t3:16.91382864,t31:16.91382864):5.763525449,t72:22.67735409):10.15721037):21.13391824):2.131994798,((t14:29.36771929,(t84:22.18597135,((((t43:9.620308694,t177:9.620308694):3.392710312,t69:13.01301901):3.201064138,(t21:3.808814066,(t171:3.377819357,(t95:1.086256672,t106:1.086256672):2.291562686):0.4309947088):12.40526908):3.396367821,(t135:10.34068882,(t6:8.307369786,t94:8.307369786):2.033319031):9.269762148):2.575520384):7.181747942):5.487041397,((t181:19.64034631,t62:19.64034631):5.27585737,(((t77:3.370992781,t2:3.370992781):9.682322324,(t166:6.043788531,t45:6.043788531):7.009526574):2.312935357,t197:15.36625046):9.549953221):9.938557004):21.24571681):0.9492305223):2.570026113,t67:59.61973414):11.26543192):13.13015145,(((t120:44.68673651,t83:44.68673651):0.5129972285,(((t196:6.164496858,t4:6.164496858):29.23755316,(t16:13.79653767,(t176:0.3465299594,(t76:0.1125621314,t55:0.1125621314):0.233967828):13.45000772):21.60551235):7.590249499,((t146:14.84964658,(((t134:5.104008994,t175:5.104008994):5.450774938,t116:10.55478393):2.929100006,(t191:11.52296946,t200:11.52296946):1.960914483):1.365762646):14.3871288,((t117:11.64356271,(t112:6.680167945,t137:6.680167945):4.963394762):13.11432053,(t153:9.44663595,(t19:6.38590571,(t130:3.988386993,t187:3.988386993):2.397518718):3.06073024):15.31124728):4.478892151):13.75552413):2.207434217):24.91717767,(((t190:5.279763112,t124:5.279763112):29.00654583,((t148:6.150872807,t123:6.150872807):2.369593355,t167:8.520466162):25.76584278):20.39502709,((((t136:12.25939166,t186:12.25939166):29.33954131,t90:41.59893297):2.057823308,((t103:23.09809661,(t122:7.935961015,((t18:2.603923685,t9:2.603923685):2.363394324,t183:4.967318009):2.968643006):15.1621356):18.2728694,(t66:31.46339174,((t182:13.67578279,t23:13.67578279):6.836960267,((t58:3.534905698,t81:3.534905698):3.823637131,t78:7.358542829):13.15420023):10.95064869):9.907574271):2.285790257):2.279925036,(((t30:13.05983166,(t15:5.998610721,(t139:0.9839535618,t165:0.9839535618):5.014657159):7.061220944):12.97230618,(t42:4.321993893,t118:4.321993893):21.71014395):7.419011363,(((((t129:1.825968617,(t145:1.616897638,t125:1.616897638):0.2090709786):16.09173572,t96:17.91770434):4.351761665,t178:22.26946601):1.623906898,(t48:12.23854276,t138:12.23854276):11.65483014):6.365120274,(t40:2.125331753,t36:2.125331753):28.13316142):3.192656031):12.4855321):8.744654722):15.43557538):13.8984061):12.88947323):3.095209262,((((t64:13.77663611,((t92:5.187347499,t37:5.187347499):3.887374588,(t169:2.771778768,t164:2.771778768):6.302943319):4.701914018):29.33051845,(((t87:4.732389393,t144:4.732389393):12.72370096,(t39:14.4625326,(t193:5.754092191,(t70:0.9881922522,t100:0.9881922522):4.765899939):8.708440404):2.993557758):0.5773597509,t89:18.0334501):25.07370445):1.207557253,(((t44:20.54127696,(t158:8.821133495,t157:8.821133495):11.72014347):1.069721623,t119:21.61099859):4.8546543,(t162:25.62096879,t141:25.62096879):0.8446840936):17.84905892):41.57527368,((((t113:42.03746612,(t140:3.562294368,t54:3.562294368):38.47517176):5.659931454,((t26:6.847169602,(t185:3.482256612,t179:3.482256612):3.36491299):10.58269985,((t102:5.244979412,t99:5.244979412):0.4284214518,(t80:0.3916805244,t61:0.3916805244):5.28172034):11.75646859):30.26752812):15.47280873,(((((((t97:10.4769129,t41:10.4769129):0.7752046065,t17:11.25211751):0.7759258721,(t59:8.925944644,t34:8.925944644):3.102098733):17.37811287,(t115:11.75899771,((t93:4.974227597,t195:4.974227597):2.428814514,t91:7.403042112):4.355955597):17.64715854):10.9877442,(((t199:6.381041851,(t8:0.8877576182,t152:0.8877576182):5.493284233):15.93210677,((t111:4.539056286,t33:4.539056286):12.67852868,t85:17.21758497):5.09556365):3.480878635,t75:25.79402725):14.59987319):9.89824311,((((t88:10.69349151,t25:10.69349151):13.70346431,(t74:4.421201857,t142:4.421201857):19.97575397):1.513302884,(t110:18.89565411,(t150:0.1799990393,t53:0.1799990393):18.71565507):7.014604596):16.37866608,(t192:7.023826111,t154:7.023826111):35.26509868):8.003218764):5.323922004,t71:55.61606556):7.554140754):13.8890607,((((((t184:9.036137969,t160:9.036137969):9.100614017,t107:18.13675199):11.16721718,(t105:15.85018522,(t174:0.2302162985,t159:0.2302162985):15.61996892):13.45378395):2.027637051,t109:31.33160622):0.7605964297,((((t188:17.60352659,t35:17.60352659):4.266087603,t12:21.86961419):8.702373129,(t170:16.0426227,(t20:14.25563451,((t147:6.34071471,t73:6.34071471):3.642405917,(t79:7.673367226,t29:7.673367226):2.3097534):4.272513882):1.786988189):14.52936462):1.310452699,t49:31.88244002):0.2097626324):30.36342353,((t128:5.937746598,(t63:1.48598507,t57:1.48598507):4.451761529):27.56234262,((((t126:7.966689273,t194:7.966689273):3.352254583,t10:11.31894386):3.844950302,(t133:14.5074849,(t198:13.88022698,(t68:9.96153414,(t161:6.477635465,(t82:4.001051477,t104:4.001051477):2.476583988):3.483898675):3.918692844):0.627257921):0.6564092538):17.63411267,((t1:28.0731087,((t7:4.19270148,t65:4.19270148):18.41172068,(t60:5.364286888,t156:5.364286888):17.24013527):5.468686538):1.055939074,(t5:1.6423841,t143:1.6423841):27.48666367):3.66895906):0.7020823848):28.95553696):14.60364083):8.830718473):14.11001451):0;
