# Supplementary material for: Survival and selection biases in early animal evolution and a source of systematic overestimation in molecular clocks
Source: Interface Focus. 2020 Jun 12;10(4):20190110. doi: 10.1098/rsfs.2019.0110 (PMC7333906; doi:10.1098/rsfs.2019.0110)
Supplement: Data and analysis code [file rsfs20190110supp1.zip › BuddMann_IF_SI/VaryingCladeSize/Trees/mytree_5x_1.tree]

(((((t44:79.66970032,((((((t88:43.13819308,t196:43.13819308):3.382099631,((t45:18.90080839,(t134:3.454126939,t145:3.454126939):15.44668145):22.47726247,((t65:7.945565685,t86:7.945565685):3.255414774,t140:11.20098046):30.1770904):5.14222185):1.196301809,(t94:21.27017358,t25:21.27017358):26.44642094):0.345473711,(t130:22.21997813,(t155:8.57876314,t142:8.57876314):13.64121498):25.84209011):25.11337438,(((((t163:3.14805223,t139:3.14805223):16.56804004,t117:19.71609227):14.00524602,((t182:8.907991109,t101:8.907991109):10.51963908,((t107:0.2590113428,t195:0.2590113428):5.901949716,t19:6.160961059):13.26666913):14.2937081):8.407600383,t8:42.12893867):21.53256118,(((t164:0.1329845472,t74:0.1329845472):0.01827994538,t84:0.1512644926):18.17045505,t197:18.32171954):45.33978031):9.513942761):4.267115887,((((((t67:24.16752955,(t150:1.261715446,t6:1.261715446):22.9058141):12.84301497,(((t28:18.23524228,t82:18.23524228):6.642789557,((t4:1.569993129,t12:1.569993129):2.781372504,t120:4.351365634):20.52666621):11.14058339,t137:36.01861523):0.9919292822):14.41395906,(t20:19.72642387,(t7:4.228200459,t57:4.228200459):15.49822342):31.6980797):0.2496321455,t127:51.67413572):15.39575857,(((((t11:21.33994029,t80:21.33994029):3.396985402,t75:24.7369257):12.16281995,t39:36.89974565):12.51320334,t55:49.41294899):6.789677585,(t141:3.127533263,t185:3.127533263):53.07509331):10.86726772):1.389187016,(((t15:5.627130769,(t181:3.178009008,t79:3.178009008):2.449121761):28.05408991,t175:33.68122068):19.19954523,(t31:49.68231925,(((t111:24.96298186,t198:24.96298186):11.5483036,(t192:9.957637535,(t200:0.3717911702,t97:0.3717911702):9.585846365):26.55364792):13.13455134,(((t95:3.448278098,t47:3.448278098):15.66532695,t156:19.11360505):17.82388459,(t59:13.44806115,t108:13.44806115):23.48942849):12.70834716):0.03648244744):3.198446665):15.5783154):8.983477196):2.227141815):0.7322443445,(t121:57.60542585,((t22:22.6850254,(t126:4.790751917,t58:4.790751917):17.89427349):3.937711253,t69:26.62273666):30.98268919):22.79651882):4.999849843,(((((t132:5.442675179,t85:5.442675179):13.67548213,t171:19.11815731):3.835960666,t180:22.95411798):40.83193108,(((t92:17.01476885,t174:17.01476885):11.19968289,((t187:5.363947836,t38:5.363947836):17.468116,(t168:21.16001613,t56:21.16001613):1.672047714):5.382387896):10.64662385,t37:38.86107558):24.92497347):2.493050964,(((t128:2.15908214,t64:2.15908214):24.90272637,(t104:8.405553572,t131:8.405553572):18.65625494):17.70071613,(t32:20.32615927,t35:20.32615927):24.43636538):21.51657537):19.12269448):1.967344325,((((t2:1.50774004,t93:1.50774004):6.752818238,t72:8.260558278):33.133582,t21:41.39414028):4.199052258,t176:45.59319254):41.77594629):12.63086117,((((((t49:4.476351016,t78:4.476351016):19.8612337,t46:24.33758471):2.419165618,(t194:10.31109334,(t62:6.635589462,t52:6.635589462):3.67550388):16.44565699):31.49073315,((t81:4.566966082,t122:4.566966082):49.83418003,(t186:43.46288942,(t91:10.70780574,t183:10.70780574):32.75508368):10.93825669):3.846337363):22.988443,((((((t193:0.8592521477,t129:0.8592521477):53.93328404,(t191:47.08151483,(t169:34.91730982,(t30:23.47025888,(t3:22.05392573,(t23:19.40038053,(((t41:3.976210982,t189:3.976210982):1.112924412,t33:5.089135394):13.66652525,(t123:8.380890169,t102:8.380890169):10.37477047):0.6447198889):2.653545204):1.416333144):11.44705094):12.16420502):7.711021351):7.737067266,((t115:9.35988056,t18:9.35988056):12.38391225,t154:21.74379281):40.78581065):9.76545165,(t60:40.22221965,t170:40.22221965):32.07283545):6.241481593,(t179:2.552665173,t113:2.552665173):75.98387152):0.3530759293,(t24:38.00805633,((t50:0.4347560479,t133:0.4347560479):21.35621331,(t114:19.29286197,(t166:1.360309325,t61:1.360309325):17.93255264):2.498107393):16.21708696):40.8815563):2.346313854):12.5434483,((t99:14.57799074,(t27:7.811910228,((t16:1.759290436,t70:1.759290436):1.343594363,t147:3.102884799):4.709025429):6.766080512):78.11428008,(((((t42:3.835846077,t116:3.835846077):4.953062851,(t159:5.50399921,t158:5.50399921):3.284909719):26.82624294,t172:35.61515187):14.54029116,(t106:12.58188546,t136:12.58188546):37.57355756):35.44931008,(((t36:32.78196018,((t151:1.280840564,t119:1.280840564):8.295709181,(t71:3.26204126,t148:3.26204126):6.314508484):23.20541044):35.13148082,((t76:51.08546882,(t14:42.98619505,(t118:6.918789275,t66:6.918789275):36.06740577):8.099273768):5.501394313,(((t26:0.4351907962,t48:0.4351907962):6.216635495,t157:6.651826292):32.74112126,(t109:20.89922076,t146:20.89922076):18.49372679):17.19391558):11.32657788):17.31320471,((((t87:6.740724706,t54:6.740724706):50.46187897,((((t190:6.497312146,t63:6.497312146):8.898861325,t40:15.39617347):8.612862702,(t83:3.097458291,t105:3.097458291):20.91157788):15.15250085,t110:39.16153702):18.04106665):7.390090697,((t73:8.023295789,t138:8.023295789):51.50858879,t29:59.53188458):5.060809785):15.75312119,(((((((t125:12.83773353,t161:12.83773353):9.575552525,(t17:1.345461464,t13:1.345461464):21.06782459):7.687591837,((t135:2.326506855,(t10:0.1788078747,t53:0.1788078747):2.147698981):19.257458,((t165:14.05420801,t178:14.05420801):6.334695048,t100:20.38890306):1.195061798):8.516913032):17.01019157,(((t98:31.92140739,t167:31.92140739):3.564564924,(t188:26.24694896,((t143:9.288561946,(t173:5.605884515,t68:5.605884515):3.682677431):6.676496493,((t112:11.27937619,t177:11.27937619):3.390980411,(t5:0.7673143577,t96:0.7673143577):13.90304224):1.294701839):10.28189053):9.239023352):6.736773932,(t184:32.36375843,((t160:10.24516692,(t199:7.701816953,t1:7.701816953):2.543349972):20.54275356,(t34:16.63543664,t89:16.63543664):14.15248385):1.575837944):9.858987817):4.888323213):13.84938686,(t51:36.8748275,(t90:12.69715075,t144:12.69715075):24.17767674):24.08562882):1.977641259,((t9:53.97930156,(t43:40.00812997,(t152:23.38247587,(t153:8.798171223,t124:8.798171223):14.58430465):16.62565409):13.97117159):8.589462579,t103:62.56876414):0.3693334404):7.768170791,(t77:60.40353441,(t149:50.14459227,t162:50.14459227):10.25894214):10.30273395):9.639547186):4.880830161):0.3781073909):7.087517715):1.087103953):6.220625226):0;
