# Supplementary material for: Survival and selection biases in early animal evolution and a source of systematic overestimation in molecular clocks
Source: Interface Focus. 2020 Jun 12;10(4):20190110. doi: 10.1098/rsfs.2019.0110 (PMC7333906; doi:10.1098/rsfs.2019.0110)
Supplement: Data and analysis code [file rsfs20190110supp1.zip › BuddMann_IF_SI/VaryingCladeSize/Trees/mytree_5x_2.tree]

((((((((t193:10.00961376,t102:10.00961376):7.365756586,t196:17.37537034):6.645585441,(t129:10.0478162,(t18:9.336846146,t99:9.336846146):0.7109700491):13.97313959):51.96227621,((t141:60.00291769,(((t155:36.64801589,t146:36.64801589):14.33769852,((t190:11.1629723,t183:11.1629723):5.003886604,(t57:13.83751714,(t109:1.719985526,t105:1.719985526):12.11753161):2.329341769):34.81885551):2.491882293,((t112:38.48783528,(t163:6.645970045,((t34:1.92102707,t152:1.92102707):0.003200803641,t117:1.924227873):4.721742171):31.84186523):2.016195759,(((t74:9.255501568,t93:9.255501568):4.556204047,t113:13.81170562):8.416145115,t89:22.22785073):18.27618031):12.97356567):6.525320984):12.59459207,((t174:40.33568448,(t6:23.54379722,((t30:10.33917051,t119:10.33917051):10.36234505,(t83:14.08799146,t145:14.08799146):6.613524099):2.842281663):16.79188726):23.47031167,((((t48:42.21451917,(t165:5.142605024,(t81:2.007356801,t68:2.007356801):3.135248224):37.07191415):0.5759152815,((t111:2.242131331,t3:2.242131331):10.66147371,(t54:8.791153442,t67:8.791153442):4.112451594):29.88682942):5.643142157,(t24:22.17357468,(t189:4.8217722,t171:4.8217722):17.35180248):26.26000193):14.12320578,t42:62.55678239):1.249213767):8.791513601):3.385722231):0.6404393417,(((t101:11.21192245,t28:11.21192245):25.92480447,(t170:13.95214181,(t52:8.608090279,t138:8.608090279):5.344051535):23.18458511):30.01755639,(t78:51.7001752,(((t2:26.35667219,(((t176:4.153626608,t180:4.153626608):4.737794082,(t49:5.312578566,t114:5.312578566):3.578842124):16.15524037,t132:25.04666106):1.310011126):3.546497785,((t41:14.38081449,((t139:4.557215039,(t65:2.18813966,t46:2.18813966):2.369075378):3.172689149,(t156:3.046228418,t150:3.046228418):4.683675769):6.650910298):12.91923406,t58:27.30004854):2.603121432):6.58379446,(t85:11.42496503,t84:11.42496503):25.0619994):15.21321076):15.45410812):9.469388019):12.09694245,((((((t168:8.187718295,t5:8.187718295):43.39857957,(t21:24.54269123,(t122:11.84031692,t86:11.84031692):12.70237432):27.04360663):6.470126078,t134:58.05642394):1.827520384,((t56:5.201907059,t197:5.201907059):39.89166268,t70:45.09356974):14.79037459):3.19152642,((((t64:22.11187246,(t140:18.34043741,t32:18.34043741):3.771435046):8.261237942,t55:30.3731104):5.536693452,t188:35.90980385):6.304652874,(t127:36.51568386,t184:36.51568386):5.698772869):20.86101402):18.11071055,(t20:30.56263565,(t149:26.9530324,(t124:0.01573698655,t107:0.01573698655):26.93729541):3.609603247):50.62354564):7.534432493):9.368783678,((((t96:49.79986828,(t121:0.4821711806,t40:0.4821711806):49.3176971):17.25592921,((t59:14.87184674,t16:14.87184674):22.72532674,(t136:12.41243005,t142:12.41243005):25.18474343):29.45862401):22.88417173,((t173:78.99510122,(((t131:25.8840254,(t166:18.60893161,t162:18.60893161):7.275093785):8.972238962,(((t116:12.51831145,t66:12.51831145):0.6488458693,((t125:6.637846491,t7:6.637846491):5.290379838,t194:11.92822633):1.238930989):9.520062388,(t169:6.529810309,t108:6.529810309):16.1574094):12.16904465):14.91066556,((t158:10.90750041,t144:10.90750041):12.40123192,((t44:11.90857983,t10:11.90857983):5.166775883,t72:17.07535572):6.233376605):26.4581976):29.22817129):2.940491939,(((t128:31.33529384,t15:31.33529384):3.583482599,t186:34.91877644):45.41166612,((t95:43.84663711,t133:43.84663711):27.99520125,((t22:53.13134159,(((t118:5.238912314,t160:5.238912314):39.74467386,(((t187:11.2687131,((t4:5.859460925,t25:5.859460925):0.2650600625,t148:6.124520987):5.144192118):0.2447593712,t120:11.51347248):25.26875936,t90:36.78223184):8.201354339):3.422103965,((t8:14.24663228,((t198:7.161266271,t87:7.161266271):3.397419554,(t179:1.389825783,t62:1.389825783):9.168860042):3.687946455):15.88995759,((t29:26.50538422,t191:26.50538422):0.1703580909,t9:26.67574231):3.46084756):18.26910027):4.725651449):0.4031345692,((t153:2.475824139,t71:2.475824139):3.951163904,t97:6.426988043):47.10748812):18.30736221):8.48860419):1.605150604):8.004376059):5.986396567,(((((t1:7.424499789,t91:7.424499789):16.39953222,(t26:15.45454857,t76:15.45454857):8.369483433):38.30779006,((t147:44.89790006,((t161:22.50973961,t33:22.50973961):19.08833397,t100:41.59807359):3.299826478):9.796290678,((t43:32.233507,(t123:0.6413093201,t181:0.6413093201):31.59219768):4.584442057,(t185:13.31705022,t77:13.31705022):23.50089884):17.87624169):7.437631324):7.54315196,t159:69.67497403):17.41675664,((((t151:41.62080991,(t172:31.4791683,((t195:1.362230578,t178:1.362230578):9.456331325,t177:10.8185619):20.6606064):10.14164161):3.586711764,((t106:12.45336194,t92:12.45336194):5.584990871,(t14:6.688463498,t23:6.688463498):11.34988931):27.16916886):1.22620824,((t12:8.596160792,((t36:0.8121427232,t126:0.8121427232):0.2142067061,(t79:1.017836044,t31:1.017836044):0.008513385759):7.569811362):6.242119521,t154:14.83828031):31.5954496):0.4788519121,(((t13:14.5770162,((t60:8.64543608,t19:8.64543608):2.230998613,(t175:1.750045521,t94:1.750045521):9.126389171):3.700581503):1.582712959,(t200:11.56964929,(t192:0.1866969273,t130:0.1866969273):11.38295236):4.590079864):13.04269338,(t69:27.39224405,t53:27.39224405):1.810178483):17.71015929):40.17914884):8.834635117):2.163031678):1.910602538,(((t38:0.4528270403,t51:0.4528270403):82.0898251,(((((t61:0.6181947794,t39:0.6181947794):1.423574476,t157:2.041769255):2.54174471,t80:4.583513965):57.30959776,(((t11:35.8790879,(t35:9.192246082,t182:9.192246082):26.68684181):3.135022658,t63:39.01411056):4.066967538,(((t45:1.446606384,t88:1.446606384):13.90871555,t110:15.35532193):24.99195221,(t137:13.07188162,t199:13.07188162):27.27539252):2.733803948):18.81203363):8.300448296,(t104:6.815923797,(t167:1.836070403,t73:1.836070403):4.979853394):63.37763623):12.34909212):1.056270754,((((t98:7.787302618,t164:7.787302618):10.61944741,(t47:2.559343103,t115:2.559343103):15.84740693):9.952207307,(t75:7.344713695,(t17:5.075554825,t82:5.075554825):2.26915887):21.01424364):35.7752891,(t143:46.11267422,(((t37:0.1017533531,t135:0.1017533531):30.00295071,(t27:18.9939381,t103:18.9939381):11.11076597):7.483724543,t50:37.58842861):8.52424561):18.02157222):19.46467645):16.40107711):0;
