# Supplementary material for: Survival and selection biases in early animal evolution and a source of systematic overestimation in molecular clocks
Source: Interface Focus. 2020 Jun 12;10(4):20190110. doi: 10.1098/rsfs.2019.0110 (PMC7333906; doi:10.1098/rsfs.2019.0110)
Supplement: Data and analysis code [file rsfs20190110supp1.zip › BuddMann_IF_SI/VaryingCladeSize/Trees/mytree_5x_3.tree]

((((((t68:41.35252596,((t26:3.12271065,t200:3.12271065):36.54405648,((t143:1.130230814,(t55:0.8410596312,t38:0.8410596312):0.2891711823):33.02841276,t35:34.15864358):5.508123549):1.68575883):32.86102326,((((t52:7.599785997,t95:7.599785997):12.6484318,(t188:1.705258023,t77:1.705258023):18.54295978):0.5631501032,(t22:20.21223496,t12:20.21223496):0.5991329401):3.665786867,((t171:7.473823009,(t23:5.522998291,t93:5.522998291):1.950824718):6.759578946,(t153:6.458918721,t124:6.458918721):7.774483234):10.24375282):49.73639444):14.08728866,((t187:2.464950017,t194:2.464950017):49.38393434,((t81:28.76616191,((t7:11.2959486,t141:11.2959486):4.611545189,t116:15.90749379):12.85866812):7.829684408,(t14:0.541565623,t98:0.541565623):36.05428069):15.25303804):36.45195352):2.196865129,((((((t115:0.3531510927,t86:0.3531510927):6.762381537,t61:7.11553263):1.200036484,t20:8.315569114):48.98283235,(((t72:9.83076478,t76:9.83076478):2.989923806,t123:12.82068859):38.87892138,(t97:18.26917376,((t53:12.53529106,(t191:1.786515355,t71:1.786515355):10.7487757):0.5546977234,t178:13.08998878):5.179184985):33.4304362):5.598791499):31.99862483,((((t25:48.5462941,t175:48.5462941):20.20799827,(t107:24.06270894,(t83:12.24791576,t128:12.24791576):11.81479319):44.69158343):4.123925485,((t164:10.15955694,t101:10.15955694):27.18124801,t180:37.34080494):35.53741291):15.28312438,((t82:2.602010158,t131:2.602010158):81.47875104,(((t168:15.21821689,(t96:14.70174449,(t189:6.601594302,t121:6.601594302):8.100150189):0.5164723948):6.336190642,((t139:1.800770117,t75:1.800770117):9.8460955,t48:11.64686562):9.907541911):5.572820741,(t119:5.462482012,t67:5.462482012):21.66474626):56.95353293):4.080581039):1.135684065):0.9964090857,(t24:30.43620836,(t45:16.02694644,(t142:3.477516144,t173:3.477516144):12.5494303):14.40926192):59.85722702):0.2042676183):1.802986214,((((((t152:3.67421282,((t186:1.195756931,t59:1.195756931):0.4579594931,t134:1.653716424):2.020496396):12.14736074,(t154:9.174677912,t34:9.174677912):6.646895647):14.94456129,((((t140:4.171261367,t64:4.171261367):0.3704717166,t11:4.541733084):22.5931934,t195:27.13492648):3.568774612,(((t148:13.1949951,t70:13.1949951):1.552320094,t137:14.74731519):11.21282461,(t177:6.806738488,t66:6.806738488):19.15340131):4.743561293):0.0624337549):23.40415378,((t167:8.02921219,t2:8.02921219):18.50210081,(t185:19.50999899,(t32:5.418704328,t31:5.418704328):14.09129466):7.021314004):27.63897563):4.122867366,(((t94:12.63040448,(t58:10.70157664,t160:10.70157664):1.928827842):31.75483748,((t181:11.75850028,t18:11.75850028):0.3392377008,(t37:7.942776791,(t170:0.1985384114,t109:0.1985384114):7.74423838):4.154961188):32.28750399):4.996964719,(t13:38.58124698,(t63:5.980726178,t62:5.980726178):32.6005208):10.80095971):8.91094931):15.79271756,((((t46:0.4421951915,t132:0.4421951915):39.03845505,((t129:13.88806238,t193:13.88806238):11.56404234,(t176:20.21396192,t60:20.21396192):5.238142801):14.02854552):9.589672243,((t159:2.117307549,t104:2.117307549):35.84631979,(t56:23.25536213,t39:23.25536213):14.7082652):11.10669514):18.24049427,(((t147:13.0056636,t127:13.0056636):5.942696551,(t51:4.079799553,t190:4.079799553):14.8685606):39.45310108,(((((t80:9.088915086,t183:9.088915086):12.17653172,(t179:5.019545923,t192:5.019545923):16.24590088):1.915190889,(t172:8.057876765,t89:8.057876765):15.12276093):25.38030399,((t149:18.65121957,t145:18.65121957):14.76553319,t17:33.41675276):15.14418892):0.8215653233,((t197:16.90005933,(t111:7.555984961,t182:7.555984961):9.344074373):7.158981717,t118:24.05904105):25.32346595):9.01895422):8.909355523):6.775056803):18.21481566):7.699310784,((((t92:58.74565285,((t36:8.639434839,t43:8.639434839):4.992380196,(t27:6.872250264,t9:6.872250264):6.759564772):45.11383781):29.71623031,((((((t138:5.925944152,t44:5.925944152):20.37710356,(t156:2.462953126,t112:2.462953126):23.84009458):0.9728035508,((t5:3.492779124,t150:3.492779124):22.71201993,(t198:2.656525245,t50:2.656525245):23.54827381):1.071052208):11.72151297,(((t10:4.315233581,t135:4.315233581):17.52135137,(t117:17.26748078,(t106:3.673710958,t144:3.673710958):13.59376982):4.569104174):4.76758707,(t196:24.64418852,t100:24.64418852):1.959983506):12.39319221):36.14558076,(t163:9.291879263,(t108:2.113652244,t88:2.113652244):7.178227019):65.85106573):4.228439137,((t42:20.06419902,(t74:9.747734144,(t79:6.975792675,t136:6.975792675):2.771941469):10.31646488):42.55974585,(((t49:57.57887606,(t158:26.56733914,t130:26.56733914):31.01153693):0.5226434536,(t84:34.83646092,(t126:0.6083343823,t166:0.6083343823):34.22812654):23.2650586):1.371896143,((t78:29.73504551,((t73:13.28588364,t102:13.28588364):2.03307104,t157:15.31895468):14.41609084):0.1740372523,(t91:7.870232332,t133:7.870232332):22.03885043):29.56433289):3.150529212):16.74743926):9.090499027):1.361315648,(t16:77.48333505,((t113:7.485442597,(t110:6.457951151,t174:6.457951151):1.027491445):36.03545038,t161:43.52089298):33.96244207):12.33986376):6.290107442,((((((t122:7.69861432,t155:7.69861432):14.42888756,t85:22.12750188):4.362577382,(t30:1.381499038,t3:1.381499038):25.10858022):34.8642895,(((t21:20.31839872,t4:20.31839872):23.89504533,t151:44.21344405):2.44259695,(((t103:4.000727445,t28:4.000727445):10.98914153,(t33:4.075855597,t54:4.075855597):10.91401338):23.33091355,((t199:10.63054976,t162:10.63054976):10.32415213,t47:20.95470189):17.36608064):8.335258475):14.69832775):4.17469683,t114:65.52906559):24.72335674,((((t40:13.78117321,(t120:1.313216156,t184:1.313216156):12.46795706):24.52352842,((t1:6.045137676,t105:6.045137676):30.52580938,(t99:20.89319915,(t146:4.935674887,t29:4.935674887):15.95752426):15.6777479):1.733754578):7.368703201,((t169:0.8594817921,t19:0.8594817921):34.96016371,((t57:13.3191614,t65:13.3191614):10.3462234,t8:23.6653848):12.1542607):9.853759334):43.96417483,((t6:38.16793287,(t41:3.892745303,t69:3.892745303):34.27518757):43.88952456,(((t87:6.354528793,t125:6.354528793):23.82498281,t90:30.1795116):44.35888184,(t15:19.35486643,t165:19.35486643):55.18352701):7.519063996):7.580122223):0.6148426718):5.860883915):3.886693754):0;
