# Supplementary material for: Survival and selection biases in early animal evolution and a source of systematic overestimation in molecular clocks
Source: Interface Focus. 2020 Jun 12;10(4):20190110. doi: 10.1098/rsfs.2019.0110 (PMC7333906; doi:10.1098/rsfs.2019.0110)
Supplement: Data and analysis code [file rsfs20190110supp1.zip › BuddMann_IF_SI/VaryingCladeSize/Trees/mytree_5x_4.tree]

(((((((((t59:21.42264218,(t155:12.35573504,t40:12.35573504):9.066907134):17.67869784,t72:39.10134002):5.881010349,((t171:26.92897103,(t120:19.95372211,(t163:9.320132723,(t193:6.138277665,t88:6.138277665):3.181855058):10.63358938):6.97524892):14.96114673,((t174:0.9672837772,t46:0.9672837772):18.3295606,t8:19.29684438):22.59327338):3.092232608):26.15466428,(((t133:19.75852131,(t16:0.1617026155,t28:0.1617026155):19.59681869):23.8854448,(t184:31.77867798,(t37:3.100484588,t111:3.100484588):28.67819339):11.86528813):15.22479407,(t191:19.77675615,(t35:16.6252108,t70:16.6252108):3.151545343):39.09200403):12.26825447):6.496740049,(((t50:16.70409723,t196:16.70409723):34.77655013,t63:51.48064736):2.011944049,((t172:33.76223212,t23:33.76223212):1.683320792,(((t56:3.608457795,t166:3.608457795):2.008949348,t178:5.617407142):8.939210254,t20:14.5566174):20.88893551):18.0470385):24.14116329):3.337194771,(((t80:13.0361556,(t79:12.65163721,t69:12.65163721):0.3845183844):7.65770293,(t85:19.54588945,t44:19.54588945):1.147969074):32.05082309,(t17:7.500139863,t175:7.500139863):45.24454176):28.22626785):1.555410073,(t152:10.91159339,(t39:9.167248139,t96:9.167248139):1.744345251):71.61476615):15.68180956,((t142:15.37013497,t57:15.37013497):25.94430438,((t60:14.91731356,(t2:14.88943267,t86:14.88943267):0.02788089597):4.425894277,((t78:0.4164278808,t128:0.4164278808):2.526277204,t169:2.942705085):16.40050275):21.97123152):56.89372974):1.791830903,(((((t34:32.11917762,(((t104:10.91848731,(t11:5.258994014,t105:5.258994014):5.659493296):7.920562648,t92:18.83904996):4.087883664,(t5:4.169415459,t32:4.169415459):18.75751816):9.192243994):6.099922575,((t33:26.73561986,(t54:23.61946783,t165:23.61946783):3.116152032):6.364787863,(t126:25.58950009,(t151:11.12309124,t107:11.12309124):14.46640885):7.510907631):5.118692469):19.54253825,(((t87:11.76631066,t161:11.76631066):30.94989945,(((t48:2.130174419,t134:2.130174419):1.55127426,t62:3.681448679):14.52692993,t189:18.20837861):24.5078315):1.599268054,((t197:12.4682266,t77:12.4682266):28.74445084,((t198:12.64584732,t38:12.64584732):21.48102227,t6:34.12686959):7.085807853):3.102800716):13.44616028):2.797451072,(t93:57.181872,(t73:36.4194767,(t129:2.231526262,t89:2.231526262):34.18795044):20.7623953):3.377217508):35.43341726,(((((t121:4.648308829,t150:4.648308829):31.11282203,((t137:6.295564845,t147:6.295564845):28.33965465,t75:34.6352195):1.125911357):2.75407584,(t90:14.06077931,(t76:7.638229377,t109:7.638229377):6.422549934):24.45442738):28.40398108,((t144:37.43103259,t43:37.43103259):6.754330335,t51:44.18536293):22.73382485):28.10123953,((((t100:18.43623733,t27:18.43623733):18.28066549,t186:36.71690282):46.9592101,((((t4:49.67891326,((t154:4.047502828,t83:4.047502828):30.75525249,t21:34.80275531):14.87615795):5.634986109,((t55:25.10518062,((t95:2.045725456,t67:2.045725456):4.012635168,t42:6.058360624):19.04681999):25.12626491,((((t200:2.809345813,t124:2.809345813):13.03676346,t122:15.84610927):17.17634957,((t194:0.206290713,t136:0.206290713):30.70070635,(((t118:3.110053498,t26:3.110053498):3.848808236,t66:6.958861734):14.40831448,t103:21.36717621):9.539820854):2.115461779):0.7061117348,t139:33.72857058):16.50287494):5.08245385):5.421797208,t183:60.73569658):9.037009244,(((((t143:0.3316883437,t182:0.3316883437):29.87000432,t68:30.20169267):22.21285809,((t159:26.36556083,t167:26.36556083):13.53650237,((t173:12.72242658,(t84:10.7312147,t117:10.7312147):1.991211884):9.713998048,t19:22.43642463):17.46563857):12.51248755):4.289081374,((t149:26.5192654,(t116:21.93015052,t123:21.93015052):4.589114884):18.14413748,((t131:2.295741528,t91:2.295741528):28.34064071,(t156:0.2371926668,t101:0.2371926668):30.39918957):14.02702064):12.04022924):10.63894474,(t199:64.6240438,(t7:42.40802307,(t61:18.45242806,t97:18.45242806):23.95559501):22.21602074):2.718533061):2.43012896):13.9034071):2.807166767,((((t168:40.80721159,(t148:4.658693,(t12:1.572493093,t145:1.572493093):3.086199907):36.14851859):36.46469766,(((t115:14.44327537,(t195:1.203280796,t74:1.203280796):13.23999457):4.044533151,((t31:8.223456863,t53:8.223456863):1.659924614,t158:9.883381477):8.604427045):13.11157757,t138:31.59938609):45.67252316):8.18900191,((((t185:55.21152822,(((t24:13.61738238,(t9:4.113393791,t113:4.113393791):9.503988591):17.43276468,t52:31.05014706):4.655372219,t192:35.70551928):19.50600894):9.644899582,(((t119:23.60766229,(t13:1.141314971,t181:1.141314971):22.46634732):13.34905207,t47:36.95671436):24.26075196,(t45:25.61200185,(t110:9.664683784,(t108:2.053013406,t81:2.053013406):7.611670378):15.94731807):35.60546447):3.638961481):0.3748592944,((t112:2.953712631,t114:2.953712631):31.18957244,t64:34.14328507):31.08800202):0.3350284722,(((t190:12.62323193,t65:12.62323193):33.02896407,(t162:31.53392087,(t127:24.32846434,t1:24.32846434):7.205456525):14.11827513):14.37488077,(t146:49.67581959,(((t188:26.6164071,(t41:17.41257502,(t179:7.865411617,t22:7.865411617):9.547163401):9.20383208):6.163146095,(t135:29.56610479,(t177:11.31760439,(t94:1.855898065,t98:1.855898065):9.46170633):18.2485004):3.213448398):3.540361067,(t153:14.98934888,t15:14.98934888):21.33056538):13.35590534):10.35125718):5.539238797):19.89459559):0.4305426459,((((((t140:0.6559107917,t176:0.6559107917):10.3034659,t99:10.95937669):6.111974607,t14:17.0713513):12.11468008,t18:29.18603138):44.5239832,(t102:63.49313958,(((t36:33.08708958,t82:33.08708958):1.507193578,((t71:17.62613615,(t30:8.373859473,t58:8.373859473):9.252276676):13.1384601,((t49:0.8245590509,t106:0.8245590509):22.02985978,t130:22.85441883):7.910177421):3.829686902):1.415163532,((t25:3.011043087,t125:3.011043087):11.5257316,(t164:7.613120874,t180:7.613120874):6.923653808):21.472672):27.48369289):10.21687499):7.239949854,((t141:32.87114204,t170:32.87114204):26.24732851,((t3:33.16386777,((t29:15.93955234,t10:15.93955234):15.80968481,t157:31.74923714):1.414630622):12.56112432,((t160:5.450083839,t187:5.450083839):3.753732835,t132:9.203816674):36.52117542):13.39347846):21.83149388):4.941489379):0.5918258826):8.537147617):0.9720794664):4.007493228):0;
