# Supplementary material for: Survival and selection biases in early animal evolution and a source of systematic overestimation in molecular clocks
Source: Interface Focus. 2020 Jun 12;10(4):20190110. doi: 10.1098/rsfs.2019.0110 (PMC7333906; doi:10.1098/rsfs.2019.0110)
Supplement: Data and analysis code [file rsfs20190110supp1.zip › BuddMann_IF_SI/VaryingCladeSize/Trees/mytree_5x_5.tree]

((((((t63:16.770621,((t200:14.51261249,t64:14.51261249):1.968430444,t129:16.48104293):0.2895780646):17.51161179,(t152:14.52598043,t27:14.52598043):19.75625236):19.77233496,((t136:15.72324183,t113:15.72324183):27.17565367,(t115:10.75349202,t117:10.75349202):32.14540348):11.15567226):19.61227067,((((t165:15.6274417,t139:15.6274417):24.74315638,t104:40.37059808):18.85197515,(t42:34.43258865,t89:34.43258865):24.78998458):3.118623465,((t40:20.37033414,t34:20.37033414):26.21370627,(t196:44.72230133,(t122:18.54065681,(t132:13.16538555,(t123:5.648302084,t21:5.648302084):7.517083464):5.375271262):26.18164452):1.86173908):15.75715629):11.32564173):21.57324731,((((t67:29.3180317,t130:29.3180317):5.169772579,t184:34.48780428):12.73672761,((t190:4.904310032,t181:4.904310032):41.36662979,(((t68:11.98303383,t176:11.98303383):23.50222038,(t41:4.372565455,t12:4.372565455):31.11268876):3.855365155,(t29:18.54924051,(t183:13.02108622,t58:13.02108622):5.528154282):20.79137886):6.930320459):0.9535920602):30.77750853,(((t92:22.96416787,(t80:18.79091855,(t198:15.13040114,t143:15.13040114):3.660517416):4.173249315):11.64067794,(t175:28.83635167,((t134:20.85311221,t144:20.85311221):5.129269804,t65:25.98238201):2.853969652):5.768494144):22.17536569,(t126:45.56486771,(t189:1.28071447,t10:1.28071447):44.28415324):11.21534378):21.22182892):17.23804531):4.75991427,(((((t36:33.18228767,((t128:8.063854106,t7:8.063854106):16.69209876,(t149:18.61926976,t116:18.61926976):6.136683104):8.42633481):10.31416941,((t23:4.096961489,t84:4.096961489):34.32410509,((t179:14.79960376,t168:14.79960376):22.52552156,((t148:2.313175564,t14:2.313175564):8.419100968,t137:10.73227653):26.59284878):1.095941262):5.075390505):12.74133844,t77:56.23779552):21.00158019,((t94:41.4234536,(t96:0.05076328144,t31:0.05076328144):41.37269032):35.438947,(((t111:11.89704078,t142:11.89704078):2.739783895,((t25:2.046134489,t147:2.046134489):8.436265367,(t85:7.626532897,t22:7.626532897):2.855866959):4.154424823):6.818899722,(t124:11.75013639,t118:11.75013639):9.705588007):55.40667619):0.3769751205):13.0319199,(((t62:68.79513658,(t3:65.21900599,(((t140:1.657531504,t182:1.657531504):9.849212096,t173:11.5067436):21.8014416,(t101:25.08668879,t44:25.08668879):8.221496409):31.91082079):3.576130594):2.866142339,t178:71.66127892):16.26475927,(((((((((t146:26.82305957,(t54:25.53680968,t145:25.53680968):1.286249893):2.532661236,(t95:5.624809284,t55:5.624809284):23.73091153):22.95598044,(t160:12.37484608,t32:12.37484608):39.93685517):14.00514995,((t166:13.40013848,(t193:0.7579093662,t185:0.7579093662):12.64222911):28.90656936,(((((t83:7.056340958,t15:7.056340958):7.252057422,t141:14.30839838):8.6905832,((t188:6.55955585,(t98:1.098293857,t163:1.098293857):5.461261994):14.40755047,(t186:19.68653525,((t56:2.004995192,t138:2.004995192):13.15275184,t52:15.15774703):4.528788218):1.280571068):2.031875262):0.7108128094,(t114:8.795676527,t45:8.795676527):14.91411786):9.738453278,t127:33.44824767):8.858460173):24.01014336):4.867184914,(((t17:10.06240386,t50:10.06240386):9.730288798,t191:19.79269266):50.81096258,(t90:15.23494734,(t151:5.898627816,t71:5.898627816):9.336319529):55.36870789):0.5803808787):0.5470726293,(((t197:0.260642841,t192:0.260642841):23.84142668,t99:24.10206952):26.60112691,(((((t199:0.9745702131,t157:0.9745702131):12.73682991,t13:13.71140012):6.77723114,t37:20.48863126):13.05051846,((t11:16.3644841,(t5:14.07943667,t125:14.07943667):2.285047426):0.3988607009,t70:16.7633448):16.77580493):13.98542673,t110:47.52457646):3.178619977):21.02791231):4.807752451,t121:76.5388612):4.273626765,((t28:67.83414594,(((t171:1.531172521,t108:1.531172521):43.70742998,((((t39:2.91917602,t59:2.91917602):2.639942985,t66:5.559119005):25.75674427,t75:31.31586328):6.792413474,(((t61:8.594644066,t26:8.594644066):1.515796283,t4:10.11044035):0.304354393,t79:10.41479474):27.69348201):7.130325751):9.667430333,((t73:15.60615602,t19:15.60615602):18.10004159,(t120:28.81779264,t69:28.81779264):4.888404972):21.19983523):12.9281131):2.685353591,(((t105:18.77006057,((t43:11.16985542,t9:11.16985542):6.769910683,(t195:14.47093943,t159:14.47093943):3.468826673):0.8302944662):28.82291338,((t20:11.23156038,t131:11.23156038):15.15874142,(t158:9.981039796,(t187:8.896188365,t8:8.896188365):1.084851431):16.409262):21.20267215):14.53720429,((((t167:40.40987579,t35:40.40987579):1.590371902,t103:42.00024769):5.137622164,(t153:37.9479542,(t57:17.63546206,(t155:14.13224408,((t109:7.716723536,(t194:6.822433807,t81:6.822433807):0.8942897297):2.598823891,t18:10.31554743):3.816696655):3.503217975):20.31249214):9.189915654):3.25810431,((t172:29.19063713,t102:29.19063713):16.84461491,((t76:19.47536236,(t169:12.15749155,t97:12.15749155):7.317870811):8.150879609,t51:27.62624197):18.40901007):4.360722128):11.73420408):8.389321289):10.29298843):6.088271672,((((t91:14.21742805,t119:14.21742805):20.1711818,(t33:1.282930376,t135:1.282930376):33.10567947):26.82771432,t154:61.21632417):23.3080777,((t177:54.25183897,((t38:7.212548224,t16:7.212548224):42.77939989,((((((t49:20.45716456,(((t107:10.80784863,((t72:3.431637877,t180:3.431637877):3.978437156,t60:7.410075033):3.397773601):4.162393981,(t174:7.997381851,t47:7.997381851):6.972860764):2.321466109,(t133:13.44103894,t164:13.44103894):3.850669781):3.165455834):2.905749332,(t106:18.27436087,t162:18.27436087):5.088553022):0.8996890214,((t161:6.94543869,t2:6.94543869):16.58702302,t82:23.53246171):0.7301412036):0.8198249101,((t88:10.6606453,(t46:5.354439449,t74:5.354439449):5.306205856):9.432550296,t156:20.0931956):4.98923222):16.19115814,(t86:29.3919378,((t48:17.11005776,t1:17.11005776):3.156453336,t112:20.2665111):9.1254267):11.88164817):6.649773556,(t170:33.78096497,((t53:8.448265232,t87:8.448265232):7.12724759,t78:15.57551282):18.20545215):14.14239455):2.068588595):4.259890854):25.05695231,((t100:60.37433983,((t6:24.36147685,t150:24.36147685):16.52330975,(t30:0.1373728321,t24:0.1373728321):40.74741376):19.48955324):14.51301239,t93:74.88735222):4.421439053):5.215610594):2.376357762):1.025278554):2.345257427):9.728704387):0;
