# Supplementary material for: Survival and selection biases in early animal evolution and a source of systematic overestimation in molecular clocks
Source: Interface Focus. 2020 Jun 12;10(4):20190110. doi: 10.1098/rsfs.2019.0110 (PMC7333906; doi:10.1098/rsfs.2019.0110)
Supplement: Data and analysis code [file rsfs20190110supp1.zip › BuddMann_IF_SI/VaryingCladeSize/Trees/mytree_fifthx_1.tree]

(((((((((t14:3.21642762,t174:3.21642762):2.566149644,t21:5.782577264):11.17349844,t24:16.95607571):4.975109947,(t191:11.28250948,t134:11.28250948):10.64867617):10.75461613,((t68:12.77923124,((t97:10.42796909,(((((t108:5.851205461,t1:5.851205461):0.1160611048,t162:5.967266566):1.506635138,((t104:2.069045397,t81:2.069045397):0.8366993189,t151:2.905744716):4.568156988):0.585991381,t176:8.059893085):0.7464284753,t111:8.80632156):1.621647528):0.5713817595,t105:10.99935085):1.779880387):8.501078567,((t199:14.28776905,t159:14.28776905):0.5332376308,t13:14.82100668):6.459303121):11.40549198):10.24062418,(t80:36.9148906,((((t57:1.199954139,t5:1.199954139):1.156794658,t130:2.356748797):11.75109838,((t18:0.9567900566,t193:0.9567900566):8.538131433,(t4:4.821402957,t133:4.821402957):4.673518533):4.61292569):18.66126705,((((t125:10.10003174,t117:10.10003174):2.876311052,(t15:6.626467067,(t92:6.556108611,t16:6.556108611):0.07035845604):6.349875724):0.8719708851,(t180:12.72697252,((t194:3.535154685,t56:3.535154685):1.668005868,t156:5.203160552):7.523811965):1.121341158):4.678350555,((t190:4.622989005,t40:4.622989005):2.820833738,t116:7.443822743):11.08284149):14.24245):4.145776372):6.011535358):22.31258105,(((t37:12.86214948,t107:12.86214948):14.9174744,((((t150:0.4716345363,(t169:0.2739043175,t131:0.2739043175):0.1977302188):3.367323442,t160:3.838957979):0.2596714853,t74:4.098629464):6.806727261,(t137:8.937280729,t31:8.937280729):1.968075996):16.87426716):17.41901687,(((t110:1.973926836,t38:1.973926836):9.583903618,(t39:4.669830287,t112:4.669830287):6.888000167):8.875583614,(t165:4.988349818,t196:4.988349818):15.44506425):24.76522668):20.04036626):7.787546236,(t155:1.515981355,t23:1.515981355):71.51057189):26.97344676,(((t34:8.003051684,t178:8.003051684):31.18043607,(t27:8.725198076,t77:8.725198076):30.45828968):60.71663969,((((((t120:3.172708715,(t7:1.220473609,t99:1.220473609):1.952235106):11.42821976,(t79:3.337189624,(t157:3.156935268,t32:3.156935268):0.1802543561):11.26373885):5.812857924,(t69:10.30606511,(t61:1.551864756,t6:1.551864756):8.754200353):10.10772129):29.6219393,(((t60:6.113579892,t158:6.113579892):26.57719537,(((t84:12.07182638,t3:12.07182638):10.32041924,(((t11:13.60514431,t76:13.60514431):2.415691892,((t187:0.4467358348,t113:0.4467358348):10.2165674,t161:10.66330323):5.357532967):1.145589237,t118:17.16642544):5.225820182):8.579655267,(((((t128:1.536324197,t119:1.536324197):0.7527274117,t146:2.289051609):4.804449816,t149:7.093501425):17.47097017,t181:24.56447159):3.506036597,((t78:13.77908947,t153:13.77908947):13.81691832,t17:27.5960078):0.4745003915):2.9013927):1.718874373):13.71393253,((((t59:14.62362724,t75:14.62362724):12.80319994,(t106:1.706539734,t8:1.706539734):25.72028745):14.53664434,(((t96:4.65315439,t122:4.65315439):34.37077345,t141:39.02392784):2.00731181,t198:41.03123965):0.9322318723):2.980301243,((t45:21.283722,(t65:7.908469312,(t154:6.284017852,(t54:3.901171364,t145:3.901171364):2.382846488):1.624451459):13.37525268):1.775546366,(t148:20.31987732,(t42:5.740543354,t143:5.740543354):14.57933397):2.739391039):21.8845044):1.460935023):3.631017904):29.17025893,((((t101:3.095338198,t152:3.095338198):14.07901037,(t102:14.34395059,((t47:0.6097369419,t20:0.6097369419):1.515200055,t197:2.124936997):12.21901359):2.830397976):32.22746883,((t200:6.71150652,t35:6.71150652):39.68709875,(((((t53:2.093205309,t126:2.093205309):17.69143395,((t33:2.161934365,t50:2.161934365):10.59901504,t98:12.7609494):7.023689857):1.388187064,(t30:1.469375788,t186:1.469375788):19.70345054):2.338093827,(((t91:12.65905761,(t73:11.01321868,t123:11.01321868):1.645838935):4.995441655,(t175:16.86953578,t140:16.86953578):0.7849634861):4.318286554,(((t89:6.851431803,t51:6.851431803):6.820951132,t127:13.67238293):7.491422179,((t93:13.34415947,(t94:13.02141088,(t88:9.566434533,t22:9.566434533):3.454976347):0.3227485861):5.889665243,t182:19.23382471):1.929980404):0.8089807061):1.538134332):21.74487595,((((t86:8.711701669,t195:8.711701669):13.29840764,(t170:2.609124729,t183:2.609124729):19.40098458):10.20975166,((t142:0.4324584184,t2:0.4324584184):12.78346717,(t144:10.68372027,t192:10.68372027):2.532205318):19.00393538):7.682750556,((t44:13.39685976,(t95:5.992607607,t163:5.992607607):7.404252149):0.1544064764,t173:13.55126623):26.3513453):5.353184572):1.14280917):3.003212124):24.34658189,(t43:1.877395072,t172:1.877395072):71.87100421):5.457585343):4.750909196,((t109:35.78216533,(t136:27.59513225,((((t147:3.347805788,t72:3.347805788):3.455417548,t9:6.803223336):2.925454161,(t63:6.359171638,(t189:1.009308477,t29:1.009308477):5.349863161):3.369505859):7.942101881,(((t62:5.3088237,t129:5.3088237):3.586013413,t166:8.894837113):8.456340394,t121:17.35117751):0.3196018709):9.924352873):8.187033082):12.35694803,((((t124:10.61170117,(t185:9.550702863,(t82:4.958273145,((t41:2.452568486,t66:2.452568486):0.1565952636,t83:2.60916375):2.349109395):4.592429719):1.060998311):3.358990455,((t25:5.550438018,(t114:2.272014347,t36:2.272014347):3.278423672):3.317459252,t90:8.86789727):5.10279436):7.110134537,(((t46:0.3084623281,t55:0.3084623281):9.992299492,t26:10.30076182):5.077840274,((t103:10.50795148,((t52:1.298521272,t135:1.298521272):6.617805721,t87:7.916326993):2.59162449):3.120760088,((t70:5.553776918,t184:5.553776918):5.874879846,((t49:0.3248636796,t19:0.3248636796):10.003307,((t100:0.2915850893,t12:0.2915850893):8.588383644,t85:8.879968734):1.448201946):1.100486085):2.200054807):1.749890523):5.702224073):12.94657341,((((t168:10.13599926,t58:10.13599926):2.838467407,t139:12.97446667):1.122122584,(t67:0.6814690328,t177:0.6814690328):13.41512022):8.266718697,(((t164:0.1580672874,(t48:0.03806967067,t179:0.03806967067):0.1199976167):5.529957653,(t64:2.287669604,(t71:0.7260857235,t132:0.7260857235):1.561583881):3.400355337):7.846387124,(((t167:1.276798622,t115:1.276798622):6.300024905,(t10:2.16207506,t138:2.16207506):5.414748467):2.396454906,(t28:5.440608253,(t188:3.80695172,t171:3.80695172):1.633656532):4.53267018):3.561133632):8.828895884):11.66409163):14.11171378):35.81778046):15.94323362):0.09987255473):0;
