# Supplementary material for: Survival and selection biases in early animal evolution and a source of systematic overestimation in molecular clocks
Source: Interface Focus. 2020 Jun 12;10(4):20190110. doi: 10.1098/rsfs.2019.0110 (PMC7333906; doi:10.1098/rsfs.2019.0110)
Supplement: Data and analysis code [file rsfs20190110supp1.zip › BuddMann_IF_SI/VaryingCladeSize/Trees/mytree_fifthx_2.tree]

(((((t91:11.60305694,(t120:3.741889283,(t140:1.134893649,t103:1.134893649):2.606995634):7.861167658):28.06451244,(((((t38:12.45597689,t105:12.45597689):7.221774586,(t134:3.569813318,t184:3.569813318):16.10793816):0.5332425535,t131:20.21099403):5.099229902,(t97:9.836689596,((t151:1.552851439,t113:1.552851439):7.007999532,t167:8.560850972):1.275838624):15.47353433):9.084204266,((((t168:8.368515604,t162:8.368515604):3.554436392,t172:11.922952):11.86843604,(t41:9.423280099,t37:9.423280099):14.36810794):7.866646447,((t60:10.53697966,t111:10.53697966):8.735702293,(((t194:0.7904386498,t102:0.7904386498):15.459915,(t74:10.43019738,t106:10.43019738):5.820156275):0.6474270113,t130:16.89778066):2.374901293):12.38535252):2.736393714):5.273141179):10.14360906,(((t121:7.40033525,(t45:4.412959563,t104:4.412959563):2.987375687):6.887273013,((((t158:4.98548582,(t56:4.580199651,t196:4.580199651):0.4052861694):1.71769813,(t52:3.321261679,t22:3.321261679):3.381922271):1.436036451,t57:8.139220402):2.359880711,t86:10.49910111):3.788507151):29.16049716,t46:43.44810542):6.363073009):18.4233463,(((((((t47:6.908336647,t23:6.908336647):5.938623089,t98:12.84695974):4.063300988,(((((t11:6.417969138,t177:6.417969138):0.3716907484,t28:6.789659886):2.886901127,(t179:3.451295322,t125:3.451295322):6.225265691):3.928565478,(t190:10.57908501,t146:10.57908501):3.026041484):0.6859944687,((t3:5.940340237,t35:5.940340237):5.264036034,t145:11.20437627):3.086744689):2.619139764):12.72215379,((t34:13.81719007,t169:13.81719007):5.959420477,t33:19.77661055):9.855803967):6.056386379,((((t170:0.8643498923,t176:0.8643498923):16.93272058,t67:17.79707048):8.900839582,((t8:2.017411262,t31:2.017411262):19.44764139,(t147:13.60213397,t39:13.60213397):7.862918687):5.232857404):3.188581715,((((t85:1.49761487,t76:1.49761487):1.163952364,(t10:1.516303358,(t139:1.09298939,t29:1.09298939):0.4233139675):1.145263876):3.114144028,(t138:1.640150544,t135:1.640150544):4.135560718):4.570496618,t108:10.34620788):19.54028389):5.802309123):0.7480306828,(t136:32.24596052,((((t59:4.538864931,t89:4.538864931):1.741168458,(t100:1.398124188,t187:1.398124188):4.881909201):12.65731983,(t87:17.90529174,((t133:1.980830607,t26:1.980830607):10.49895489,t189:12.4797855):5.425506239):1.032061482):11.67132909,((t36:17.49774684,((t64:9.872785237,((t55:6.832331367,t119:6.832331367):0.2320282,t164:7.064359567):2.80842567):0.4723523292,(t186:7.873095256,t44:7.873095256):2.47204231):7.15260927):5.12751641,((t142:0.4044337354,t80:0.4044337354):3.908901777,t129:4.313335512):18.31192773):7.983419069):1.637278207):4.190871058):28.35246325,(((t90:32.08274481,((t174:1.880326956,t123:1.880326956):3.787182757,(t81:4.522792738,t17:4.522792738):1.144716974):26.4152351):9.93541249,(((t40:10.34089086,t27:10.34089086):0.8574897636,t6:11.19838062):5.848724713,(((t15:0.5946783302,t150:0.5946783302):0.472710885,t122:1.067389215):8.920228838,((t112:5.749227608,t1:5.749227608):2.638356755,t65:8.387584363):1.600033689):7.059487279):24.97105197):11.06580684,(((t43:18.34851205,t63:18.34851205):19.31944221,t7:37.66795426):4.445801015,(((t175:14.64682943,(t73:8.558481893,((t83:0.9922819023,t49:0.9922819023):7.374324196,(t173:2.981260855,t42:2.981260855):5.385345243):0.1918757951):6.088347538):1.467892753,((t198:4.101137255,(t70:2.223916112,t54:2.223916112):1.877221142):6.191209454,t32:10.29234671):5.822375476):6.979770184,((t188:4.974286343,(t95:2.247881808,t14:2.247881808):2.726404536):3.483220273,t148:8.457506617):14.63698575):19.01926291):10.97020887):11.70533069):3.445229895):31.76547527,((((t78:28.73601852,t199:28.73601852):9.645001472,((t13:6.45138695,t48:6.45138695):6.760962245,t197:13.2123492):25.16867079):11.80670227,(((t126:24.60191413,((t101:4.708348042,t160:4.708348042):19.03292728,((((t21:0.3954154736,t161:0.3954154736):11.31650638,t4:11.71192185):1.939319579,(t115:0.7724565718,t75:0.7724565718):12.87878486):5.818316454,((t93:1.077737419,t20:1.077737419):6.395386065,t69:7.473123484):11.9964344):4.271717438):0.8606388116):6.075576981,((t109:15.04621188,t195:15.04621188):15.61502998,(t2:26.06652413,(t77:7.083852361,t171:7.083852361):18.98267177):4.594717738):0.01624924454):2.634832509,((t181:9.721232198,t5:9.721232198):8.927499608,((((t141:4.55055024,t159:4.55055024):0.9101820891,t24:5.460732329):6.120363246,t110:11.58109558):3.855865238,(t114:0.7759911827,t182:0.7759911827):14.66096963):3.211770992):14.66359182):16.87539864):1.838651218,(((((((t149:1.706418187,t50:1.706418187):3.347884535,t144:5.054302722):12.22190839,t143:17.27621111):1.507549562,((t88:2.849402062,t153:2.849402062):13.35298336,(t53:1.289629735,t154:1.289629735):14.91275569):2.581375245):9.079672943,(t157:13.48060021,((t118:3.828517057,t128:3.828517057):3.463925602,t61:7.292442659):6.188157554):14.3828334):11.72188054,((t79:8.30586725,(t96:6.455705189,t180:6.455705189):1.850162061):15.52752605,(t191:22.94376691,(t71:13.71132574,((t183:8.164074978,((t127:3.287849514,t25:3.287849514):0.03856787503,(t51:0.3241428049,t166:0.3241428049):3.002274584):4.837657588):5.230400364,(t12:9.380691939,t185:9.380691939):4.013783403):0.3168503997):9.232441167):0.8896263879):15.75192086):8.797207084,((t107:27.2877495,((((t200:2.337242311,t18:2.337242311):10.10394335,(t116:10.74478189,(t99:0.358480074,t68:0.358480074):10.38630181):1.696403773):0.6798967561,(t152:12.49666478,t117:12.49666478):0.6244176363):13.04246053,((t192:3.723925263,t178:3.723925263):10.34169577,(t165:9.902918687,t92:9.902918687):4.162702345):12.09792191):1.124206551):19.66291237,(((t72:9.019393818,t16:9.019393818):19.84113192,(((((t124:5.749585597,t137:5.749585597):9.47026072,t156:15.21984632):3.188947069,(t58:13.76979342,t84:13.76979342):4.638999968):4.364208226,((t66:17.43646626,((t132:2.20660365,(t19:0.2876555034,t82:0.2876555034):1.918948147):4.592354472,t62:6.798958121):10.63750814):1.343519726,t9:18.77998599):3.993015625):2.080364793,((t94:4.659191488,t155:4.659191488):1.073645137,t193:5.732836625):19.12052978):4.007159334):7.777505426,(t163:30.54177852,t30:30.54177852):6.096252648):10.3126307):1.43185937):3.643852239):47.97362652):0;
