# Supplementary material for: Survival and selection biases in early animal evolution and a source of systematic overestimation in molecular clocks
Source: Interface Focus. 2020 Jun 12;10(4):20190110. doi: 10.1098/rsfs.2019.0110 (PMC7333906; doi:10.1098/rsfs.2019.0110)
Supplement: Data and analysis code [file rsfs20190110supp1.zip › BuddMann_IF_SI/VaryingCladeSize/Trees/mytree_fifthx_3.tree]

(((((t185:35.34857864,((t93:11.566583,t161:11.566583):15.5977711,((((t44:3.996074825,t143:3.996074825):5.959397877,(t156:5.823933324,t43:5.823933324):4.131539379):4.680222428,(t1:10.14225279,(t26:5.63362876,t34:5.63362876):4.50862403):4.49344234):1.960448634,t127:16.59614376):10.56821033):8.184224538):5.885606039,(((t103:12.94234837,(t84:11.37353837,t167:11.37353837):1.568809994):0.8130780194,((t22:3.354429797,t24:3.354429797):3.262875852,t67:6.617305649):7.138120738):21.65415865,(((t150:23.31961224,(t5:19.02596691,(t56:0.7861260147,t172:0.7861260147):18.23984089):4.293645333):6.03536173,((t59:10.14863512,t74:10.14863512):18.62917775,(t70:3.115685573,(t190:2.415613139,t199:2.415613139):0.7000724338):25.6621273):0.577161103):0.5190542235,((((((t147:6.207425738,(t176:1.379264823,t124:1.379264823):4.828160915):0.5560753125,t187:6.76350105):3.590811006,t30:10.35431206):7.122362555,(((t170:3.446408184,t140:3.446408184):4.884477308,(t123:5.546764418,(t23:2.183785702,t18:2.183785702):3.362978716):2.784121075):3.053771217,(t58:9.452672845,t80:9.452672845):1.931983865):6.092017901):9.205433637,(t117:6.187667556,t159:6.187667556):20.49444069):1.72440457,t11:28.40651282):1.467515378):5.535556844):5.824599635):6.277779679,((t31:3.13009147,t79:3.13009147):25.45574357,((t77:9.4179203,t131:9.4179203):13.20206715,t149:22.61998745):5.965847585):18.92612932):21.3492642,(((t106:5.344696629,t54:5.344696629):16.25353956,(t65:6.846003417,((t148:2.459054182,t69:2.459054182):0.8206798963,t4:3.279734078):3.566269339):14.75223277):7.355497416,((t94:11.49440938,t178:11.49440938):6.951527637,(t182:6.738479433,(t41:1.558148617,t7:1.558148617):5.180330816):11.70745758):10.50779659):39.90749494):31.13877145,((((((t153:28.27356909,((((t122:0.4452490772,t137:0.4452490772):9.741572174,t136:10.18682125):0.8167340762,t109:11.00355533):5.900064049,(t42:16.3807491,t168:16.3807491):0.5228702721):11.36994971):3.290950716,(t110:12.02498684,(((t200:1.672264055,t115:1.672264055):3.371687768,t142:5.043951823):1.605759422,t64:6.649711245):5.37527559):19.53953297):0.8976747906,(t51:29.09041625,((((t17:7.996182059,(t173:4.204326283,(t188:2.254352918,(t102:0.2055709471,t9:0.2055709471):2.048781971):1.949973364):3.791855776):9.663149391,t88:17.65933145):2.187487401,((t72:4.335041454,t13:4.335041454):5.886399688,(t53:4.433740185,t40:4.433740185):5.787700957):9.625377708):3.140543368,(t97:2.611324456,t165:2.611324456):20.37603776):6.103054028):3.371778346):27.80783671,(((t91:10.2071736,(t171:9.389227407,t191:9.389227407):0.8179461964):15.04494643,(t15:10.81230358,t146:10.81230358):14.43981645):8.228682362,(t186:15.54104858,(t197:15.35485809,(t76:3.674824131,t166:3.674824131):11.68003396):0.1861904891):17.93975382):26.7892289):2.030048365,(((((t50:12.41077835,t116:12.41077835):3.316430223,((t130:2.970837703,(t101:1.865266527,t118:1.865266527):1.105571176):11.50324254,t99:14.47408024):1.253128329):6.800887668,((t119:13.98305779,t104:13.98305779):0.4874167349,t16:14.47047453):8.057621708):6.391524078,(((t38:0.9121670763,t128:0.9121670763):7.633435538,t36:8.545602615):11.76124691,((t138:6.701553703,t158:6.701553703):12.60269152,((t111:4.828853551,t92:4.828853551):8.956555847,(t86:3.679517734,t163:3.679517734):10.10589166):5.518835824):1.002604307):8.612770786):10.9550287,((t39:6.599789054,t154:6.599789054):26.20442695,((((t2:4.166223176,(t195:3.388931145,t108:3.388931145):0.7772920315):14.65158998,(((t6:1.744336577,t141:1.744336577):5.179806521,(t126:4.35052153,t75:4.35052153):2.573621568):1.754842366,t164:8.678985464):10.13882769):4.844571863,t19:23.66238502):7.879780869,((t144:11.58161036,t14:11.58161036):11.56339172,(t78:19.80192899,(((t174:5.550628057,(t160:3.358980515,t60:3.358980515):2.191647542):3.29719662,t162:8.847824678):1.772222668,(t135:5.563146114,(t112:4.82174831,(t152:2.773508581,t62:2.773508581):2.048239728):0.7413978045):5.056901231):9.18188164):3.3430731):8.397163804):1.262050118):7.070433011):22.42543065):13.37870061,((((t183:3.540560593,(t37:2.446555417,t73:2.446555417):1.094005177):2.672051885,t179:6.212612478):11.04490752,(t89:4.668728751,(t33:4.140795036,t114:4.140795036):0.5279337147):12.58879125):54.45101606,((((t139:7.112378081,(t184:5.198994234,t134:5.198994234):1.913383847):29.93401539,((t98:6.497023805,(t100:1.442387866,t82:1.442387866):5.054635939):20.58645469,((t96:12.084067,t155:12.084067):1.382982261,(((t20:9.928867403,(t151:5.780130601,t45:5.780130601):4.148736802):1.80243453,(t32:2.043686625,t177:2.043686625):9.687615309):1.018167865,((t145:0.6569480187,t125:0.6569480187):3.189724592,t10:3.846672611):8.902797188):0.7175794606):13.61642924):9.962914976):15.0416388,((t85:41.92342345,(((((t55:3.643155331,t87:3.643155331):14.97865267,t180:18.621808):0.3751628323,(((t81:4.359009552,t71:4.359009552):8.270388862,t83:12.62939841):3.453243712,t3:16.08264213):2.914328703):15.99894216,t35:34.99591299):5.93811209,((((t120:8.646549258,t52:8.646549258):15.15619185,t129:23.80274111):10.32272998,(t113:34.08042268,((t25:1.697216579,t47:1.697216579):29.43074118,((t193:0.9011681648,t63:0.9011681648):14.84363698,t48:15.74480514):15.38315262):2.952464928):0.0450484103):0.2825345844,(t8:28.61741816,(t157:0.542428327,t57:0.542428327):28.07498983):5.790587519):6.526019405):0.9893983612):0.1311581694,((((t49:4.939574024,t27:4.939574024):12.79453867,(t66:13.37612159,t169:13.37612159):4.357991103):11.24644469,(t133:5.094692853,t61:5.094692853):23.88586453):3.782060461,(t107:28.51388692,(((t189:7.969522917,t29:7.969522917):6.904988156,(t175:0.949330915,t68:0.949330915):13.92518016):0.7227878618,(t196:8.782852272,t12:8.782852272):6.814446663):12.91658799):4.248730919):9.291963773):10.03345065):1.556526852,((t181:16.3317115,(t21:1.359788271,t90:1.359788271):14.97192323):27.75518581,((((t192:0.789434455,t121:0.789434455):4.697955486,t95:5.487389941):14.69569261,((t198:2.78032511,t194:2.78032511):12.50058263,(t105:9.236623354,t46:9.236623354):6.044284385):4.902174816):16.25282988,(t132:32.49352387,t28:32.49352387):3.94238856):7.650984877):9.557661808):18.06397694):3.970244219):24.32121972):0;
