# Supplementary material for: Survival and selection biases in early animal evolution and a source of systematic overestimation in molecular clocks
Source: Interface Focus. 2020 Jun 12;10(4):20190110. doi: 10.1098/rsfs.2019.0110 (PMC7333906; doi:10.1098/rsfs.2019.0110)
Supplement: Data and analysis code [file rsfs20190110supp1.zip › BuddMann_IF_SI/VaryingCladeSize/Trees/mytree_fifthx_4.tree]

((((((t67:2.367681914,(t34:2.254801392,t94:2.254801392):0.1128805219):21.9232309,((t156:6.699248346,t130:6.699248346):3.995365099,t3:10.69461344):13.59629937):32.58593054,((t116:28.3069042,t134:28.3069042):18.29276299,(t163:44.0895069,(((t193:16.55105932,t97:16.55105932):9.069675445,((t31:3.31583688,t182:3.31583688):18.96037379,(t33:1.149151294,(t103:1.121173228,t149:1.121173228):0.02797806642):21.12705938):3.344524094):16.30481429,((((t185:5.954981082,t18:5.954981082):2.999005137,(t47:6.648687899,t188:6.648687899):2.30529832):4.368534932,t29:13.32252115):18.25628143,(t91:17.48443014,(((t58:2.814708403,t111:2.814708403):5.686580877,t90:8.50128928):2.763620788,t143:11.26491007):6.219520071):14.09437244):10.34674648):2.163957842):2.510160293):10.27717617):6.918713107,(((((t87:19.26577283,(((t105:1.574097019,t195:1.574097019):8.287973315,t191:9.862070334):8.027708053,((((t26:6.182297404,t25:6.182297404):2.111475627,(t77:7.036380023,t70:7.036380023):1.257393007):3.054173926,(((t32:4.117121098,t54:4.117121098):1.555311694,(t161:3.652361748,((t61:0.2289627813,t110:0.2289627813):0.09773196415,t197:0.3266947454):3.325667002):2.020071044):2.446627116,(t39:7.788604856,t152:7.788604856):0.3304550527):3.228887048):0.0436777859,t136:11.39162474):6.498153645):1.375994448):8.203878357,((t72:1.721960601,t13:1.721960601):14.17102699,((t1:10.94909056,(t43:9.922221701,((t73:0.5870556195,t102:0.5870556195):3.153664901,t68:3.740720521):6.18150118):1.026868863):2.740508091,(t95:1.712916716,t114:1.712916716):11.97668194):2.203388939):11.5766636):3.000811778,((((t88:7.980479367,(t81:5.352569164,t119:5.352569164):2.627910203):3.000413874,(t8:4.906199527,t141:4.906199527):6.074693714):0.02481258596,t101:11.00570583):8.295954246,((t169:5.01965939,t64:5.01965939):6.600936211,t200:11.6205956):7.681064473):11.1688029):1.599192147,(((t93:10.0711221,(t117:8.592452447,((t196:0.3880758839,t167:0.3880758839):0.8275790858,t181:1.21565497):7.376797477):1.478669656):8.482467285,(((t179:0.08859867566,t118:0.08859867566):2.931650936,t198:3.020249612):0.3511669313,t154:3.371416543):15.18217284):4.114070423,(t155:11.10784943,(t113:6.871568176,(t40:2.051298932,t69:2.051298932):4.820269244):4.23628125):11.55981038):9.401995305):20.98474505,(t170:45.40318513,(((t78:22.93709212,((t44:6.56689638,t75:6.56689638):8.053047827,((t153:12.57609765,t120:12.57609765):0.486863651,t35:13.0629613):1.556982911):8.317147914):0.941128387,((t187:11.79417678,(t140:3.901524462,t126:3.901524462):7.892652319):1.876236414,(t145:11.41259947,(t177:8.656180642,(t50:1.993745392,t127:1.993745392):6.662435251):2.756418824):2.257813729):10.20780731):1.654183606,t65:25.53240411):19.87078102):7.65121503):10.7411563):1.7155069,(((t171:29.03496739,(((((t148:1.041877522,t53:1.041877522):19.03550207,(t16:15.70258593,(t122:2.376064546,(t100:0.06366486684,t10:0.06366486684):2.31239968):13.32652139):4.374793657):1.781339546,(t158:8.695808847,t7:8.695808847):13.16291029):0.280919776,t144:22.13963891):3.001198329,(t123:2.849411578,t124:2.849411578):22.29142566):3.894130149):7.997977682,(t172:29.83601188,(t135:4.356178017,t121:4.356178017):25.47983387):7.196933187):20.68031004,((((t162:3.6141355,t60:3.6141355):10.84303761,(t192:4.132416882,t180:4.132416882):10.32475623):25.12865353,t92:39.58582664):2.446817535,(((t173:2.236490151,t74:2.236490151):23.13545805,t129:25.3719482):7.892114416,(((t46:6.918235562,t96:6.918235562):10.28808991,(t125:1.815833777,t176:1.815833777):15.3904917):9.768784395,(t174:2.944147107,(t146:0.2845216006,t98:0.2845216006):2.659625507):24.03096276):6.288952745):8.768581557):15.68061094):7.797808257):34.48893663,(((((t86:7.773259504,t55:7.773259504):9.685458564,t166:17.45871807):15.25805362,t175:32.71677169):2.747043164,(t168:19.48955069,((t131:17.98027368,((t23:7.872187995,t164:7.872187995):1.06868049,t150:8.940868485):9.03940519):0.4437704989,t71:18.42404417):1.065506515):15.97426416):31.54718848,((((((t139:3.34280376,t9:3.34280376):4.507079516,t28:7.849883275):16.03994383,(t30:10.03382686,(t165:0.001939153725,t52:0.001939153725):10.0318877):13.85600025):22.0271819,t11:45.917009):7.734692003,((t183:26.01022059,((t49:19.85528072,(t128:8.860138456,(t83:0.1743858272,t199:0.1743858272):8.685752628):10.99514226):1.57049747,t138:21.42577819):4.584442402):25.87888567,((t108:20.58627003,(t184:20.50083559,((t79:1.906895942,t106:1.906895942):9.577949787,t56:11.48484573):9.015989865):0.08543443553):6.746117688,(t109:24.84584456,t14:24.84584456):2.486543162):24.55671854):1.762594741):3.413199869,((((((((t85:4.690304589,(t12:4.250825803,t22:4.250825803):0.439478786):2.611958581,(t37:2.263293869,t132:2.263293869):5.038969301):13.96325995,(((t186:5.646799743,t5:5.646799743):10.50884474,t63:16.15564448):1.973866843,t62:18.12951132):3.136011798):2.441355661,(((t48:8.901043111,(((t21:1.314024332,t20:1.314024332):0.1877127534,t107:1.501737086):2.638265997,t4:4.140003083):4.761040028):1.129137452,t66:10.03018056):13.44339013,(t80:19.4892632,t147:19.4892632):3.984307494):0.2333080889):20.94417448,(((t178:20.75465168,t45:20.75465168):9.721715393,((t159:1.50816137,t115:1.50816137):9.488300494,((t89:2.746852569,t190:2.746852569):7.313960943,(t157:0.3591195857,t17:0.3591195857):9.701693926):0.9356483514):19.47990521):5.951441368,(t57:8.094848031,t142:8.094848031):28.33296041):8.223244819):2.924780733,((((t2:2.577887252,(t137:0.2272258055,t24:0.2272258055):2.350661447):5.463494845,(t19:7.445012636,t15:7.445012636):0.5963694608):10.48110919,((t6:0.2028078422,t99:0.2028078422):9.916618923,t104:10.11942677):8.403064519):5.240361509,t133:23.76285279):23.8129812):3.992999136,(((t38:1.476717974,t42:1.476717974):1.678650384,t160:3.155368358):11.40641171,t27:14.56178006):37.00705306):0.3259915181,(t82:40.98649734,(t112:31.07824376,(((t194:1.627658188,t41:1.627658188):14.31265957,t51:15.94031776):0.06280425688,(((t59:0.01711359848,t189:0.01711359848):3.093927195,t84:3.111040793):10.92633731,(t151:12.88135948,(t36:9.66989424,t76:9.66989424):3.211465242):1.156018619):1.965743918):15.07512174):9.908253582):10.90832731):5.170076225):9.946102454):32.98899667):0;
