# Supplementary material for: Survival and selection biases in early animal evolution and a source of systematic overestimation in molecular clocks
Source: Interface Focus. 2020 Jun 12;10(4):20190110. doi: 10.1098/rsfs.2019.0110 (PMC7333906; doi:10.1098/rsfs.2019.0110)
Supplement: Data and analysis code [file rsfs20190110supp1.zip › BuddMann_IF_SI/VaryingCladeSize/Trees/mytree_fifthx_5.tree]

((((t187:24.89182779,(((t12:0.5950093564,t77:0.5950093564):7.191434416,t92:7.786443772):10.26625842,(((t132:5.864065419,((t192:2.087731122,t8:2.087731122):2.558820098,t27:4.64655122):1.2175142):2.978646629,(t61:3.077672395,t105:3.077672395):5.765039653):7.837245499,((t99:5.015015443,t169:5.015015443):3.301026373,t141:8.316041816):8.363915731):1.372744649):6.839125596):13.41376285,(t120:2.591520012,t1:2.591520012):35.71407063):5.344994737,((t134:20.47530083,t170:20.47530083):19.71721568,(t3:36.65909471,(((t159:1.250145888,t188:1.250145888):8.39783523,t139:9.647981118):7.474295603,(t40:2.125325994,t138:2.125325994):14.99695073):19.53681799):3.533421804):3.45806887):56.34941462,((((((((t2:7.967585501,t172:7.967585501):9.06421917,(t119:8.616720729,((t162:3.554585641,(t193:2.50374775,t31:2.50374775):1.050837891):1.411797325,(t58:3.106252622,t166:3.106252622):1.860130344):3.650337763):8.415083942):18.93929652,((t64:0.5983664294,t67:0.5983664294):21.99059604,(((t147:5.921372344,t60:5.921372344):3.835032877,(t199:6.049416237,((t174:2.191356236,t52:2.191356236):2.537441639,t115:4.728797875):1.320618363):3.706988983):1.262529621,((t125:1.434203083,t47:1.434203083):2.49692685,t184:3.931129933):7.087804908):11.57002762):13.38213873):4.673980646,(t55:3.945960612,t16:3.945960612):36.69912123):6.816728854,t185:47.46181069):5.135245478,((t111:31.09409882,t102:31.09409882):5.406837785,((((t165:5.128793541,t34:5.128793541):8.817932515,(t160:9.125453004,(t182:2.747402621,t80:2.747402621):6.378050384):4.821273052):5.354498377,(t149:10.1308047,(((t107:1.267751426,t69:1.267751426):6.227540258,(t54:6.947042076,t10:6.947042076):0.5482496077):0.2357194612,t74:7.731011145):2.399793554):9.170419735):1.921768374,((((((t20:8.057027886,t30:8.057027886):0.9917960113,(t180:7.747295141,t73:7.747295141):1.301528756):4.698018492,(t24:8.991083302,t28:8.991083302):4.755759087):0.5148113315,(((t51:3.380499555,t46:3.380499555):3.247245124,t9:6.627744679):1.000793322,t37:7.628538001):6.63311572):5.544471118,t154:19.80612484):0.2799255882,(t103:6.755732225,t161:6.755732225):13.3303182):1.13694238):15.2779438):16.09611957):26.25648111,(((((t11:0.6420897547,(t88:0.1427133684,t133:0.1427133684):0.4993763863):12.19262741,(t158:10.57669346,(t156:5.575131687,t21:5.575131687):5.00156177):2.258023703):25.9615179,((t108:17.29534346,(t164:12.15249556,t142:12.15249556):5.142847903):0.4617601448,((t45:11.87587391,t167:11.87587391):5.169942555,(t89:12.82461926,((t26:8.810778056,t95:8.810778056):2.21071275,t191:11.02149081):1.803128453):4.221197208):0.7112871407):21.03913146):4.57338844,((((t17:11.57793949,t84:11.57793949):3.850422761,t85:15.42836225):5.145140139,(((t78:2.136928489,((t106:0.5950433829,t128:0.5950433829):0.5511325223,t83:1.146175905):0.9907525834):13.91229587,((t112:0.3454984163,t116:0.3454984163):6.573527629,(t15:4.107486497,t91:4.107486497):2.811539548):9.130198315):3.507602864,(((t25:8.858370851,t168:8.858370851):2.029020573,(t121:9.554190445,((t173:0.3331710713,t56:0.3331710713):3.855129003,t198:4.188300074):5.36589037):1.33320098):1.407272874,(t114:2.336665831,t131:2.336665831):9.957998468):7.262162926):1.016675166):1.054981848,((t175:7.590808569,((t117:4.484584254,((t155:0.1786382192,t6:0.1786382192):4.103490656,t70:4.282128875):0.2024553789):1.285826494,t33:5.770410748):1.820397822):2.101070269,(((t146:4.720282763,t200:4.720282763):0.8592774019,t143:5.579560165):2.777769015,(t186:7.531096277,(t49:0.655386839,t66:0.655386839):6.875709438):0.8262329024):1.334549658):11.9366054):21.74113927):7.798734951,(((((t127:0.4474419316,t41:0.4474419316):5.855060468,t137:6.3025024):10.04277437,(t79:8.219363902,(t81:1.36293566,t163:1.36293566):6.856428242):8.125912871):0.04071370207,(((t19:0.1834605095,t50:0.1834605095):3.820641588,t7:4.004102097):11.70701007,(t181:15.35956485,(((t179:1.711008838,t90:1.711008838):2.064411568,t42:3.775420406):2.708015301,t100:6.483435708):8.876129143):0.3515473135):0.6748783108):3.799258522,(t176:14.71978528,((t126:4.250507574,t113:4.250507574):2.155513584,(t178:4.928923073,t72:4.928923073):1.477098085):8.313764126):5.465463713):30.98310946):27.68517883):12.61187829,((((t48:22.34176669,(((t96:1.302756521,t194:1.302756521):2.743584408,(t110:0.8904824243,t23:0.8904824243):3.155858505):18.19193528,(t18:3.362627898,t101:3.362627898):18.87564831):0.1034904874):25.45282466,((t148:3.915741336,t123:3.915741336):40.60736042,((((t197:15.05807034,(t140:4.165552648,t62:4.165552648):10.89251769):8.182566134,(t29:14.61727672,(t118:0.587143525,t43:0.587143525):14.0301332):8.623359749):6.544767497,(t196:20.38057219,((t82:2.432882494,(t76:0.5643216053,t151:0.5643216053):1.868560888):11.68995778,(t71:9.610399439,t122:9.610399439):4.51244083):6.257731921):9.404831777):12.02974937,(t57:25.36528972,(((t171:4.150536569,(t109:0.4661825241,t190:0.4661825241):3.684354045):4.725672039,t153:8.876208608):6.76177501,t44:15.63798362):9.7273061):16.44986362):2.707948418):3.271489604):10.66920423,((t63:8.844714389,((t38:1.307985679,t97:1.307985679):5.928163037,t129:7.236148716):1.608565673):37.12448416,(((t39:1.725257777,t195:1.725257777):10.45850324,t32:12.18376102):1.487981074,t157:13.67174209):32.29745646):12.49459704):8.003675724,(((t4:23.67468186,((t183:12.94476512,(t59:12.2860851,t22:12.2860851):0.6586800142):4.201819252,(t150:3.014522319,t135:3.014522319):14.13206205):6.528097489):19.46503371,(((((t75:5.68511169,t98:5.68511169):1.105418967,(t35:5.336230712,t189:5.336230712):1.454299945):5.34106255,t65:12.13159321):1.784903526,t104:13.91649673):13.94035821,((t14:7.560308336,t144:7.560308336):9.49805623,t130:17.05836457):10.79849038):15.28286063):6.503593771,(((t87:5.041445955,t36:5.041445955):25.51684867,t93:30.55829463):17.42177171,(((t68:20.34213834,(t86:17.83598121,(t124:12.01487144,t53:12.01487144):5.821109762):2.506157138):0.7532309368,t177:21.09536928):2.838569654,((t152:6.787284726,(t145:4.661950987,t5:4.661950987):2.125333739):12.47430661,(t13:4.695954741,(t136:2.204302962,t94:2.204302962):2.491651778):14.56563659):4.672347604):24.0461274):1.66324301):16.82416196):24.99794427):8.534584422):0;
