# Supplementary material for: Survival and selection biases in early animal evolution and a source of systematic overestimation in molecular clocks
Source: Interface Focus. 2020 Jun 12;10(4):20190110. doi: 10.1098/rsfs.2019.0110 (PMC7333906; doi:10.1098/rsfs.2019.0110)
Supplement: Data and analysis code [file rsfs20190110supp1.zip › BuddMann_IF_SI/VaryingCladeSize/Trees/mytree_halfx_1.tree]

((((t61:38.63895007,((t163:16.82153529,(t20:16.20117177,t82:16.20117177):0.6203635125):16.12335886,(t29:31.21267745,(((((t96:4.557628621,(t57:1.382519614,t144:1.382519614):3.175109008):3.604116511,(t119:4.221685793,t154:4.221685793):3.94005934):10.59638644,(t92:6.82169507,t95:6.82169507):11.93643651):4.384662786,(t99:9.841757065,((t28:0.2727412915,t150:0.2727412915):1.125915107,t192:1.398656398):8.443100667):13.3010373):6.012069204,((t124:1.726222741,t188:1.726222741):23.82851658,t25:25.55473932):3.600124241):2.05781388):1.732216703):5.694055924):31.38366019,(((t77:16.70979423,t114:16.70979423):1.116694585,(t3:15.68738237,t26:15.68738237):2.139106444):10.20939068,(t142:14.73901609,t146:14.73901609):13.2968634):41.98673077):17.80714547,((((t33:25.47484572,t49:25.47484572):10.6617185,((t134:6.820025408,t108:6.820025408):16.69460633,(t22:21.68521452,t128:21.68521452):1.829417218):12.62193248):15.81065112,(((t180:2.944951517,t71:2.944951517):5.452528301,(t164:5.713094072,t110:5.713094072):2.684385746):22.05674262,((t93:2.202175745,(t75:0.3185177339,t172:0.3185177339):1.883658011):12.27535016,((t155:7.16272039,t63:7.16272039):1.040017058,(t182:3.288559141,(t15:2.370899535,t103:2.370899535):0.9176596057):4.914178307):6.274788456):15.97669653):21.49299291):10.68566863,(t105:19.16808776,t45:19.16808776):43.46479621):25.19687176):12.17024427,((((t122:47.64211789,((((t136:8.003056647,t72:8.003056647):3.359630174,t186:11.36268682):5.144252134,((t173:5.57095103,t185:5.57095103):2.30063469,(t9:1.306182472,t167:1.306182472):6.565403248):8.635353235):20.3499324,(((t36:13.13281818,(t160:6.60209768,(t4:0.876970035,t87:0.876970035):5.725127645):6.530720496):4.202149492,(((t59:0.3181187519,t157:0.3181187519):0.2061757763,t177:0.5242945283):2.600587241,(t115:2.559290553,(t139:2.398016114,t52:2.398016114):0.1612744383):0.5655912163):14.2100859):4.925740738,(((t11:12.66537007,t102:12.66537007):6.756668564,t60:19.42203863):1.343179762,(t190:5.534248316,t16:5.534248316):15.23097008):1.495490011):14.59616294):10.78524654):16.25812743,((((t44:10.41490903,t89:10.41490903):6.352046763,t149:16.76695579):30.88486211,(((t86:5.179322183,((t84:2.823641308,t174:2.823641308):2.080910012,t138:4.90455132):0.2747708632):6.854124074,(t123:6.679764327,t67:6.679764327):5.35368193):31.07480341,((t69:2.042816977,t198:2.042816977):28.98374657,((t175:13.75788076,t130:13.75788076):16.18175788,t7:29.93963864):1.086924908):12.08168611):4.543568235):14.76117843,((t53:40.57893011,(t107:12.96260842,t37:12.96260842):27.61632169):5.580381131,(((t158:14.80302532,t12:14.80302532):8.340211403,t50:23.14323672):21.79251631,(((t193:0.7401172758,t98:0.7401172758):3.673918428,(t39:0.1688743161,t1:0.1688743161):4.245161388):29.43161889,(t30:29.62650442,((t116:10.77263475,t80:10.77263475):8.785143914,(t76:1.560626854,t183:1.560626854):17.99715181):10.06872576):4.219150182):11.09009844):1.223558205):16.25368509):1.487248996):5.816565247,(((t24:3.030515605,t55:3.030515605):46.68874786,(((t156:16.43755632,(t14:5.666854319,t148:5.666854319):10.770702):3.212065995,(t90:16.45336467,t23:16.45336467):3.19625764):4.110011329,(t10:0.5362494459,t176:0.5362494459):23.2233842):25.95962983):0.03919409412,t129:49.75845756):19.95835301):8.847661005,(((((t106:7.491280831,(t74:3.677285126,t51:3.677285126):3.813995705):19.31084913,(((t171:0.8372694127,t153:0.8372694127):15.60582934,t125:16.44309876):4.604891309,(t54:12.26789331,t81:12.26789331):8.780096754):5.754139897):8.397267891,t17:35.19939785):32.35756279,((((t187:4.435572911,t200:4.435572911):18.85631538,((t131:13.92119288,(t189:11.6839651,t5:11.6839651):2.237227779):0.9128670499,(((t2:6.110297971,t166:6.110297971):1.186467773,t147:7.296765744):6.954123594,t94:14.25088934):0.5831705882):8.457828362):26.55832406,(((t41:30.66070731,(((t83:5.208248202,t181:5.208248202):3.645087638,(t78:6.641743661,t88:6.641743661):2.211592179):20.90998303,((((t168:5.508638357,(t152:0.1731263439,t64:0.1731263439):5.335512014):6.122083725,(t113:7.719716756,(t196:3.070805388,(t121:0.1488976738,t178:0.1488976738):2.921907714):4.648911368):3.911005327):1.487032491,t32:13.11775457):12.49037672,(t100:7.127525608,(t70:3.854637565,t112:3.854637565):3.272888043):18.48060569):4.155187573):0.8973884423):4.841676665,(t109:19.37440938,((t140:1.636761785,t143:1.636761785):5.034912942,t120:6.671674726):12.70273465):16.12797459):9.968910981,(((t195:11.76872397,t43:11.76872397):2.558178793,(t42:2.692792993,t21:2.692792993):11.63410977):1.434427431,t35:15.76133019):29.70996476):4.378917395):8.856260666,(((((t159:10.5027582,(t170:6.243352827,t161:6.243352827):4.25940537):12.03979499,t169:22.54255319):9.603749128,((t79:3.816954211,t27:3.816954211):20.27577133,(t91:7.04349285,(t46:0.1844707737,t117:0.1844707737):6.859022077):17.04923269):8.053576773):20.09535044,t194:52.24165276):2.583903823,((((t97:11.97329975,(t197:10.63041239,((t145:5.373037145,t127:5.373037145):2.906716617,t162:8.279753762):2.350658628):1.342887362):17.33473253,((t18:9.842955833,t13:9.842955833):3.225748877,(t133:8.826972193,((t65:0.598359132,t118:0.598359132):0.284380553,t191:0.882739685):7.944232508):4.241732517):16.23932758):4.199436709,(((t68:14.96593611,(t48:12.3900564,(t19:6.24252042,t85:6.24252042):6.147535982):2.575879705):8.521273028,(t62:20.54940127,(t184:12.6948296,t179:12.6948296):7.854571672):2.937807862):7.298602587,(t58:0.1682214725,t141:0.1682214725):30.61759025):2.721657274):3.337631615,((((t56:9.490035232,(t40:5.675866234,(t31:2.626353283,(t132:2.438687792,t34:2.438687792):0.1876654911):3.049512951):3.814168998):3.446977557,t151:12.93701279):7.692500534,(((t47:9.130234102,t38:9.130234102):3.309275657,t137:12.43950976):2.539353794,(t8:5.434134498,t6:5.434134498):9.544729053):5.650649772):15.84833882,(t73:15.02396151,((t111:0.362346171,t101:0.362346171):3.251197592,t104:3.613543763):11.41041775):21.45389063):0.3672484689):17.98045597):3.880916433):8.850487629):0.004321083406,(((t66:14.46017306,t199:14.46017306):2.756483709,t126:17.21665677):4.420084587,(t165:0.3865122497,t135:0.3865122497):21.25022911):45.92454037):11.00318985):21.43552843):0;
