# Supplementary material for: Survival and selection biases in early animal evolution and a source of systematic overestimation in molecular clocks
Source: Interface Focus. 2020 Jun 12;10(4):20190110. doi: 10.1098/rsfs.2019.0110 (PMC7333906; doi:10.1098/rsfs.2019.0110)
Supplement: Data and analysis code [file rsfs20190110supp1.zip › BuddMann_IF_SI/VaryingCladeSize/Trees/mytree_halfx_2.tree]

(((((((((t151:26.10938629,((t187:16.30365268,(t172:14.29902589,t170:14.29902589):2.00462679):4.017437268,(((t150:10.94446393,t46:10.94446393):5.97059455,t98:16.91505848):2.40486487,(((t71:0.3947206214,t138:0.3947206214):6.7901793,t185:7.184899922):2.176191209,t79:9.36109113):9.958832222):1.001166597):5.78829634):22.59183367,(((t3:2.320462274,t130:2.320462274):3.983242198,t89:6.303704472):15.79679239,t21:22.10049686):26.6007231):16.64202413,((t8:21.58093869,t165:21.58093869):30.6839344,((t116:0.7631959572,t127:0.7631959572):41.67935435,((t197:1.150766857,t74:1.150766857):6.928275236,t106:8.079042093):34.36350821):9.822322788):13.07837099):0.7488309235,((t28:10.09271725,t5:10.09271725):30.58518109,(t129:23.37877434,(t193:20.45113812,(t47:3.633166246,t81:3.633166246):16.81797187):2.927636227):17.299124):25.41417667):0.07855446055,(((t34:40.66398359,((((t114:9.009912829,(t122:6.366324011,t174:6.366324011):2.643588818):0.2314898128,t26:9.241402642):16.25817863,((t91:0.9420007218,t90:0.9420007218):19.33027536,((t14:9.312334738,t169:9.312334738):5.429636337,(t37:11.82275284,t182:11.82275284):2.919218235):5.530305003):5.227305193):10.6396326,t167:36.13921387):4.524769719):11.83644952,((t27:13.30831123,t171:13.30831123):29.55332046,t80:42.86163168):9.638801432):4.353911953,((t198:17.3799235,t188:17.3799235):15.41722173,t145:32.79714523):24.05719984):9.316284405):2.598700847,(((((((((t96:5.72720853,t161:5.72720853):0.8391047909,t186:6.566313321):2.085425653,t190:8.651738974):3.239988373,t102:11.89172735):5.055467583,t65:16.94719493):15.79084262,t162:32.73803755):6.104543454,((t38:12.52251065,(t7:12.25804687,t62:12.25804687):0.2644637819):26.09069173,((t51:20.68241353,t42:20.68241353):11.34237045,((t76:7.676411832,t109:7.676411832):16.08211643,(t118:20.5094506,((((t87:1.880783539,(t133:1.381698765,t189:1.381698765):0.4990847748):6.401317577,(t149:6.917138997,t55:6.917138997):1.364962119):4.850027911,t192:13.13212903):0.2266662164,t12:13.35879524):7.150655352):3.249077668):8.266255717):6.588418396):0.2293786242):4.587282182,((t13:10.28065814,t117:10.28065814):11.73680439,t75:22.01746254):21.41240065):2.125862045,((t184:5.16997203,t24:5.16997203):10.72929404,(t53:1.677989015,t67:1.677989015):14.22127706):29.65645916):23.21360509):9.805221305,((((t148:27.6650298,t41:27.6650298):19.12427809,((t121:15.32458428,t179:15.32458428):23.82649993,((t168:9.279719234,(t43:9.19568122,(t191:5.736796546,t15:5.736796546):3.458884674):0.0840380144):1.024418916,(t60:2.563695187,t72:2.563695187):7.740442963):28.84694606):7.638223681):10.18360163,((t140:0.9108176344,t155:0.9108176344):51.3932,t103:52.30401763):4.668891892):13.13607359,((((t101:41.64126753,(((((t56:15.57064691,t181:15.57064691):2.138541081,t183:17.70918799):0.4227503694,(t159:5.182814253,(t158:4.497398095,t69:4.497398095):0.6854161577):12.94912411):17.81854689,t16:35.95048525):2.863567736,t30:38.81405299):2.827214545):1.178253772,t152:42.8195213):18.83048715,(((t84:2.930161212,t70:2.930161212):28.92399313,((((t173:13.91373756,t36:13.91373756):0.4894054854,(t57:10.25339562,(t94:5.650210347,(t33:0.1591448827,t177:0.1591448827):5.491065464):4.603185274):4.149747424):9.101688158,t44:23.5048312):1.764789093,((t147:4.666461992,(t54:2.576584325,t22:2.576584325):2.089877667):10.52427107,(t110:5.619630339,t107:5.619630339):9.571102725):10.07888723):6.584534048):9.077412643,((t137:15.5076405,t139:15.5076405):13.11151539,(t52:4.185046067,t156:4.185046067):24.43410983):12.31241109):20.71844147):3.020081408,(t58:9.053775663,t175:9.053775663):55.6163142):5.43889325):8.465568511):10.92043432,((t128:8.688992788,((t9:4.764444369,t6:4.764444369):0.02901670154,(t195:3.594174815,t32:3.594174815):1.199286255):3.895531717):26.66213365,(((t112:2.871862438,t99:2.871862438):5.393956512,t85:8.26581895):25.85379432,((t142:28.84423093,(t144:9.847271297,t83:9.847271297):18.99695964):1.119064779,(t93:18.21285409,((t20:9.258104226,(t125:2.120982495,t178:2.120982495):7.137121732):8.327638249,(t92:5.730431094,t153:5.730431094):11.85531138):0.6271116158):11.75044162):4.156317555):1.231513166):54.14385952):10.50501405,(((t2:32.91351883,(((t164:15.80459509,(t50:12.34808945,t160:12.34808945):3.456505637):0.1233460211,t134:15.92794111):7.296856009,(t124:11.53251465,t66:11.53251465):11.69228247):9.68872171):40.41356942,(((((t64:10.28804574,t163:10.28804574):4.205547452,((t68:3.55364738,t78:3.55364738):2.152073808,t77:5.705721189):8.787872003):3.593363941,((t100:5.008548428,t63:5.008548428):11.56059451,t19:16.56914294):1.517814196):44.39670286,(t97:57.77189981,(t45:56.36340029,(t200:14.81037247,t199:14.81037247):41.55302782):1.408499525):4.711760174):5.551272406,(((t126:6.514985395,t105:6.514985395):34.72643385,((t48:28.24423411,t113:28.24423411):10.03960073,((t39:24.5394324,(t35:8.319051452,t119:8.319051452):16.22038095):4.543252112,((((t61:2.50934476,t104:2.50934476):11.18098882,t82:13.69033358):6.536876937,((t143:0.1011369123,t111:0.1011369123):10.07769895,(t141:6.77047134,((t40:0.6224574243,t86:0.6224574243):1.290127068,t49:1.912584493):4.857886848):3.408364519):10.04837466):7.643758666,((t18:12.41373039,(t131:8.720415513,t123:8.720415513):3.69331488):5.615674989,t115:18.02940538):9.841563805):1.211715325):9.201150319):2.957584411):17.61283599,(((t88:3.844866501,t23:3.844866501):43.01893324,((((t135:1.816826236,t176:1.816826236):0.9256088608,t157:2.742435097):0.4466263485,t59:3.189061445):4.437685775,t180:7.626747221):39.23705252):11.79970823,((((t31:1.542815204,t196:1.542815204):6.512243551,t120:8.055058755):15.89569477,((t154:5.514296392,(t10:0.2292207419,t194:0.2292207419):5.28507565):8.437155189,t146:13.95145158):9.999301946):33.39213984,(t29:43.79898452,((t136:18.71509341,t73:18.71509341):22.40158367,((t166:5.051549742,t11:5.051549742):10.44624898,(t25:9.951333802,((t1:6.467072116,t4:6.467072116):1.207950313,t95:7.675022429):2.276311373):5.546464916):25.61887837):2.682307436):13.54390885):1.320614605):0.1907472538):9.180677166):5.292155856):1.111552486,(t17:16.76110019,(t132:5.392449509,t108:5.392449509):11.36865068):57.67754055):25.56135926):0;
