# Supplementary material for: Survival and selection biases in early animal evolution and a source of systematic overestimation in molecular clocks
Source: Interface Focus. 2020 Jun 12;10(4):20190110. doi: 10.1098/rsfs.2019.0110 (PMC7333906; doi:10.1098/rsfs.2019.0110)
Supplement: Data and analysis code [file rsfs20190110supp1.zip › BuddMann_IF_SI/VaryingCladeSize/Trees/mytree_halfx_3.tree]

((((((t160:12.41657835,t63:12.41657835):49.36007557,((((t4:15.32220795,t146:15.32220795):3.174580514,(t165:5.976394267,((t69:1.885635944,(t152:1.769836483,t140:1.769836483):0.1157994614):2.90770652,t51:4.793342464):1.183051803):12.5203942):0.003989015659,t42:18.50077748):24.82942036,((((t200:2.984959487,(t178:2.110006841,t31:2.110006841):0.8749526452):3.653196935,t115:6.638156422):28.45310526,(t123:7.823838256,(t20:2.099768465,t45:2.099768465):5.72406979):27.26742342):5.829206121,((t1:25.48526826,((t21:17.78072534,t36:17.78072534):1.059995047,(t50:13.48203955,(t153:12.68936399,t65:12.68936399):0.792675559):5.358680841):6.64454787):1.563699273,((t199:6.43972466,t179:6.43972466):17.90560626,(((t10:16.44335453,(t106:8.364952489,t194:8.364952489):8.078402038):5.669033367,((t144:8.532410553,t17:8.532410553):8.678386188,t138:17.21079674):4.901591152):1.309085024,(t73:1.669155021,t184:1.669155021):21.7523179):0.9238580003):2.703636612):13.87150027):2.409730043):18.44645608):11.41816627,(((t127:3.892461181,t125:3.892461181):44.76156938,(t143:23.10295601,(t37:19.04389878,(((t80:4.836025006,t71:4.836025006):3.452010187,t44:8.288035193):0.004963669106,t122:8.292998862):10.75089991):4.059057237):25.55107455):22.7496836,(((t188:46.3999537,((t191:20.47408424,(t147:16.34148224,t12:16.34148224):4.132602):2.777692397,t33:23.25177664):23.14817706):7.631074036,((t181:1.977307235,t96:1.977307235):31.86410587,((t41:3.689538139,t52:3.689538139):17.0856432,t155:20.77518134):13.06623176):20.18961463):16.0359002,(t93:34.59856192,((t158:8.275835058,(t24:6.621867349,t87:6.621867349):1.653967709):19.5370075,(t22:27.26208257,(((t193:6.915492667,(t142:2.282474786,t19:2.282474786):4.633017881):5.237819354,t103:12.15331202):3.160315357,t149:15.31362738):11.9484552):0.550759981):6.785719365):35.46836602):1.336786224):1.791106026):13.84644718,((((((t102:12.33074876,t135:12.33074876):17.33587956,(t177:16.42735248,t180:16.42735248):13.23927584):7.640209848,(t170:4.15859187,t26:4.15859187):33.1482463):10.26515837,(t183:13.10882236,((t8:0.6970206889,t38:0.6970206889):1.092609114,t84:1.789629802):11.31919256):34.46317418):15.8512155,(((t167:12.49854984,t98:12.49854984):4.242475107,(t74:0.5245551408,t76:0.5245551408):16.21646981):23.45013549,t196:40.19116044):23.2320516):6.20230003,((((((((t48:12.15980477,(t79:7.224251975,t66:7.224251975):4.935552797):0.779966101,((t190:6.528761888,t129:6.528761888):0.7732585534,(t111:5.789704772,t145:5.789704772):1.512315669):5.637750432):2.750293511,(t198:4.551026808,t91:4.551026808):11.13903758):2.325284695,t15:18.01534908):5.600205884,(t70:18.08772707,t175:18.08772707):5.527827893):1.348598279,t54:24.96415324):1.105610749,t97:26.06976399):13.7220911,(((t187:13.62489999,t14:13.62489999):14.46426577,(t89:26.56793345,(t150:15.17706329,t30:15.17706329):11.39087015):1.521232313):8.865575583,((t163:8.705836515,(t13:5.414932708,((t29:2.283453313,t68:2.283453313):1.857163532,t148:4.140616846):1.274315862):3.290903807):4.628258016,(t136:9.309658513,t86:9.309658513):4.024436017):23.62064681):2.837113754):29.83365698):17.4157553):7.343983891,(((t35:1.821183679,t82:1.821183679):60.32335154,(((((t75:8.505747602,t197:8.505747602):16.82862976,((t121:5.902007216,(t101:0.2322368417,t18:0.2322368417):5.669770374):18.34578774,(((t34:1.979646057,(t172:1.483436709,t90:1.483436709):0.4962093479):5.052528816,t186:7.032174872):7.916606616,t46:14.94878149):9.299013472):1.086582405):17.25443983,(t83:8.421298152,t114:8.421298152):34.16751905):9.660033482,(((t118:0.09357993538,t49:0.09357993538):21.07462871,(((t124:0.6244699354,t156:0.6244699354):3.725463088,t47:4.349933024):11.13890906,t192:15.48884208):5.67936656):18.85671447,((t107:8.650827131,t40:8.650827131):6.467586805,t11:15.11841394):24.90650918):12.22392756):3.382764243,(((t173:29.52809151,((t162:0.1724367419,t81:0.1724367419):17.03230107,t92:17.20473781):12.3233537):14.32679798,((t94:4.272333439,t67:4.272333439):35.19009045,((t88:3.066548481,t25:3.066548481):17.69962842,t169:20.7661769):18.69624699):4.392465613):10.08743881,(((t58:3.569346105,(t171:0.610881872,t117:0.610881872):2.958464233):8.04313999,t110:11.6124861):37.48702265,t105:49.09950875):4.842819563):1.689286611):6.512920298):32.03551873,((((t5:2.436275985,t141:2.436275985):20.07573443,t9:22.51201042):17.42669904,((t99:15.14093783,(t168:9.601571865,t128:9.601571865):5.53936596):16.9526353,((t185:17.0376161,t85:17.0376161):14.55965945,((t3:5.42875653,t164:5.42875653):7.69239062,t59:13.12114715):18.4761284):0.4962975828):7.845136327):9.733526018,(t151:23.93675831,((t60:0.1872164662,t182:0.1872164662):0.01939504281,t77:0.2066115091):23.7301468):25.73547717):44.50781848):0.2051973043):5.614748741,(((((((((t120:4.305571474,t166:4.305571474):0.4077018479,t72:4.713273322):1.765930571,t6:6.479203892):15.18912761,((((t7:11.4938263,t23:11.4938263):1.389868356,t53:12.88369465):3.454455735,(t154:8.324957651,t132:8.324957651):8.013192736):3.700806417,t108:20.0389568):1.629374696):4.797083005,((t134:7.234597926,(t32:3.062534216,t95:3.062534216):4.17206371):0.8592408199,t61:8.093838746):18.37157576):8.208532691,t27:34.6739472):6.905599842,(((t176:4.751004157,t174:4.751004157):26.65636769,((t130:6.77180967,t64:6.77180967):10.18629276,(t28:0.7123980812,t43:0.7123980812):16.24570435):14.44926941):3.48026631,((t131:6.901530869,t112:6.901530869):20.63219813,t109:27.533729):7.353909154):6.691908882):41.28937383,((((((t157:0.1504279626,t57:0.1504279626):3.602851664,t78:3.753279626):9.382951217,t189:13.13623084):17.45725267,((t159:22.06441021,(t56:15.34339866,t62:15.34339866):6.721011556):7.313516003,t137:29.37792622):1.215557298):19.38302977,t104:49.97651328):0.3954539424,(t133:30.65816217,((t39:1.780507662,t119:1.780507662):28.64879372,((t126:7.128229625,t195:7.128229625):10.17165034,t2:17.29987997):13.12942141):0.2288607916):19.71380505):32.49695364):1.934764159,(t139:42.65469199,(t100:28.27981382,((t16:11.839974,t116:11.839974):6.40524456,(t113:7.38139677,(t161:1.590813161,t55:1.590813161):5.790583609):10.86382179):10.03459526):14.37487817):42.14899303):15.19631498):0;
