# Supplementary material for: Survival and selection biases in early animal evolution and a source of systematic overestimation in molecular clocks
Source: Interface Focus. 2020 Jun 12;10(4):20190110. doi: 10.1098/rsfs.2019.0110 (PMC7333906; doi:10.1098/rsfs.2019.0110)
Supplement: Data and analysis code [file rsfs20190110supp1.zip › BuddMann_IF_SI/VaryingCladeSize/Trees/mytree_halfx_4.tree]

((t61:88.04382987,(((((t108:10.70625796,(t37:0.2819789093,t168:0.2819789093):10.42427905):9.350176634,((((t116:2.520069239,t93:2.520069239):1.778567922,t127:4.298637162):1.862647987,(t81:1.184081695,t20:1.184081695):4.977203453):11.6351084,(t178:12.76298357,((t189:4.260502123,t163:4.260502123):5.058326946,t109:9.318829068):3.444154498):5.033409983):2.260041044):8.454490024,(((t164:10.5925436,t124:10.5925436):8.506126198,((t45:13.92112628,t30:13.92112628):1.25922273,t10:15.18034901):3.918320789):7.483770387,t48:26.58244019):1.928484428):21.08734591,t36:49.59827053):1.165374033,t156:50.76364456):37.28018531):11.95617013,(((((((((((t21:29.62873368,((t50:3.315956449,t76:3.315956449):4.781009113,t14:8.096965562):21.53176811):2.866804813,((t165:12.73414731,t2:12.73414731):9.520515716,(((t33:12.14309596,(t97:0.5579721714,t150:0.5579721714):11.58512379):3.666702523,((t126:6.466808258,(t131:1.758674828,(t128:0.08399820155,t38:0.08399820155):1.674676627):4.708133429):2.555724818,(t177:6.133594652,t69:6.133594652):2.888938423):6.787265411):2.132824389,t99:17.94262288):4.312040152):10.24087546):0.1145919433,(((t184:15.14754671,t3:15.14754671):10.7616791,(t82:1.265741542,t167:1.265741542):24.64348427):0.2332800327,(((t57:4.054082114,t42:4.054082114):15.36727055,t41:19.42135266):0.8818247444,t32:20.3031774):5.839328436):6.467624593):0.7282746219,(((t78:19.40524533,((t123:4.241339572,(t179:3.170534184,t27:3.170534184):1.070805388):8.613903863,t183:12.85524344):6.550001898):5.828591292,(((t161:2.097841512,t158:2.097841512):1.74224606,t119:3.840087572):11.53481171,t106:15.37489928):9.858937344):4.44304105,(t193:20.31413275,(t53:16.02880324,t171:16.02880324):4.285329511):9.362744924):3.661527381):6.845426136,(t142:6.945960236,(t7:0.7122921301,t155:0.7122921301):6.233668105):33.23787096):19.09336869,((t62:11.88849925,t111:11.88849925):43.06028487,((((t59:2.737673436,t118:2.737673436):9.158655012,t149:11.89632845):11.1354851,(t94:14.78736758,(t100:0.2247207549,t195:0.2247207549):14.56264683):8.244445961):18.15751551,(((t191:2.45339725,t175:2.45339725):4.585596054,t4:7.038993304):9.701743917,t173:16.74073722):24.44859184):13.75945505):4.328415765):7.355336769,(((t87:25.04585806,(t199:16.44678925,(t8:5.445662732,(t44:0.6615736554,t153:0.6615736554):4.784089076):11.00112651):8.599068816):32.57390283,t88:57.61976089):2.026807213,((((t139:34.47489015,((t60:13.94184625,((t162:7.209200238,t117:7.209200238):1.674258271,((t52:4.047859332,t151:4.047859332):2.217726466,(t174:6.018483632,t89:6.018483632):0.2471021672):2.617872711):5.058387739):18.62116064,((t80:5.97610565,(t136:1.883036179,t200:1.883036179):4.093069471):8.743876469,(t51:5.228354305,((t65:0.3334236485,t133:0.3334236485):4.841283211,t1:5.17470686):0.05364744574):9.491627814):17.84302477):1.911883254):0.0671368621,(((((t29:11.33711967,(t18:3.346150166,t25:3.346150166):7.990969499):2.024020566,(t146:5.929444289,t63:5.929444289):7.431695943):13.57474498,((t122:4.280372157,t152:4.280372157):0.634086773,t47:4.91445893):22.02142628):4.41449246,t55:31.35037767):1.333843296,((t138:18.99257711,(t154:13.47783641,(t181:2.476060049,t107:2.476060049):11.00177636):5.514740706):0.5605935341,((t169:9.859830504,(t66:7.451098681,t70:7.451098681):2.408731823):6.790013917,(t137:7.28914652,(t134:1.496378148,t98:1.496378148):5.792768372):9.360697901):2.903326224):13.13105032):1.857806041):2.647945046,(t172:28.1691762,t157:28.1691762):9.020795854):18.01027666,((((t64:5.945813615,t140:5.945813615):1.93549626,t141:7.881309874):1.022101083,t84:8.903410957):34.54698793,(t90:43.1897974,(((t24:4.682894646,t190:4.682894646):3.968660149,(t185:7.572309523,t143:7.572309523):1.079245272):4.85636618,t166:13.50792098):29.68187643):0.2606014832):11.74984983):4.446319396):6.985968539):2.912282099,(t104:50.47255756,(t58:25.35300582,(t83:10.31077197,t68:10.31077197):15.04223385):25.11955174):19.07226118):13.11898395,(((((t6:2.246053882,t130:2.246053882):10.11379845,(t188:2.649167064,t120:2.649167064):9.710685268):7.68357383,t86:20.04342616):9.276522686,(((t101:1.970431335,t147:1.970431335):7.435287171,t105:9.405718506):10.38574859,((t196:7.958093328,(t79:5.785955564,t26:5.785955564):2.172137764):1.218050303,t135:9.176143631):10.61532347):9.528481749):7.513420155,(((t176:1.27749716,t22:1.27749716):2.806808932,t72:4.084306091):6.584547412,t121:10.6688535):26.1645155):45.83043369):1.451128859,((((((t91:0.8733541625,t15:0.8733541625):12.04221411,(t145:1.351976089,t75:1.351976089):11.56359218):15.28122249,(t23:20.51959683,((t182:8.406969989,t11:8.406969989):11.63779502,t148:20.04476501):0.4748318216):7.677193931):9.313178705,((t95:4.57797858,(t71:2.849620595,(t9:1.170670061,t194:1.170670061):1.678950534):1.728357985):32.90232688,(t74:37.26385488,(((t192:3.84016546,t35:3.84016546):18.9442147,t96:22.78438016):9.562601751,(t31:21.56609906,t180:21.56609906):10.78088285):4.916872969):0.2164505765):0.02966401131):5.447490832,t160:42.9574603):13.56848064,((t144:29.20623476,(t5:5.003198554,t46:5.003198554):24.20303621):0.3647237634,t110:29.57095853):26.95498241):27.58899062):8.19106568,(((t92:27.23309452,t115:27.23309452):6.491653381,((((t43:8.301217319,t16:8.301217319):21.25267173,(((t34:8.764411803,t187:8.764411803):5.477298292,(t49:12.334009,(t159:7.151828456,(((t132:3.145310347,t40:3.145310347):0.1746476291,t102:3.319957976):2.508127932,t77:5.828085908):1.323742548):5.18218054):1.907701099):9.819655985,t186:24.06136608):5.492522969):3.090353726,((t112:12.39259356,t28:12.39259356):2.30830699,t113:14.70090055):17.94334222):0.693244032,(t103:29.0521172,(((t85:7.523072006,t19:7.523072006):8.16070545,t39:15.68377746):2.114077216,t125:17.79785467):11.25426253):4.285369609):0.387261093):32.28080215,((t197:18.41036322,t56:18.41036322):37.07632349,(((t73:3.532972985,t54:3.532972985):1.955762664,t114:5.48873565):40.41015404,(t67:15.65727847,((t198:4.484543097,(t170:1.955835934,t17:1.955835934):2.528707162):7.732964919,(t13:4.678149315,(t129:0.6985830098,t12:0.6985830098):3.979566305):7.5393587):3.439770459):30.24161122):9.587797024):10.51886333):26.30044719):7.694002764):0;
