# Supplementary material for: Survival and selection biases in early animal evolution and a source of systematic overestimation in molecular clocks
Source: Interface Focus. 2020 Jun 12;10(4):20190110. doi: 10.1098/rsfs.2019.0110 (PMC7333906; doi:10.1098/rsfs.2019.0110)
Supplement: Data and analysis code [file rsfs20190110supp1.zip › BuddMann_IF_SI/VaryingCladeSize/Trees/mytree_halfx_5.tree]

(((((((((t78:6.067896042,t38:6.067896042):17.13217132,t143:23.20006736):2.87126644,(t14:17.05898021,(t34:1.840746573,t170:1.840746573):15.21823364):9.012353589):7.411075611,(((t108:4.957061901,t60:4.957061901):16.22565446,(t121:16.91603975,(((t103:5.109185495,t29:5.109185495):9.193568294,t123:14.30275379):1.106013263,t44:15.40876705):1.507272694):4.266676611):4.077581849,t197:25.26029821):8.222111206):17.74667669,(t194:13.54418147,(t24:1.603185568,t110:1.603185568):11.9409959):37.68490464):1.161114675,((t169:31.97139311,(t163:3.385191017,t55:3.385191017):28.58620209):19.21368761,((t61:3.545049869,t8:3.545049869):16.25700691,(t40:7.914835719,t37:7.914835719):11.88722106):31.38302394):1.205120062):8.957591435,(t80:25.36771944,((t101:14.85383382,t156:14.85383382):6.153470659,(t119:1.478990305,t153:1.478990305):19.52831417):4.360414964):35.98007277):31.84395902,(t184:44.08953423,(((t167:22.17138764,(t7:14.36736257,(t85:4.506792982,(t138:1.680989827,t145:1.680989827):2.825803155):9.860569588):7.804025066):10.16001835,(((t45:0.6780839269,t120:0.6780839269):11.05697093,t26:11.73505486):9.854618173,(t151:15.80402531,((t117:4.845871185,t97:4.845871185):10.66843809,t39:15.51430927):0.2897160406):5.785647716):10.74173295):9.116926817,(t112:15.22103463,t51:15.22103463):26.22729817):2.641201434):49.102217):6.808248762,((((((((t129:8.055230081,t12:8.055230081):18.43131873,(((t199:3.716875447,t152:3.716875447):1.420289802,(t86:3.408647239,t66:3.408647239):1.728518011):13.69212628,(t41:9.918601839,(t25:1.249197867,(t15:0.7214387823,t159:0.7214387823):0.5277590849):8.669403972):8.910689693):7.657257278):16.38903823,((((((t198:9.475969009,(t9:7.050830967,t56:7.050830967):2.425138042):0.7396702257,t18:10.21563923):0.8109502825,t87:11.02658952):9.299928117,(t140:18.17667534,t116:18.17667534):2.149842298):3.603461451,(t96:11.04185488,t141:11.04185488):12.88812421):12.08162546,(t5:18.59727531,(t90:12.63258326,t176:12.63258326):5.964692047):17.41432923):6.863982501):1.788779271,((t92:17.46878218,t11:17.46878218):6.77414413,(t68:20.20038918,(t62:9.282811551,(t125:0.7216650796,t27:0.7216650796):8.561146471):10.91757763):4.042537126):20.42144001):7.771443938,((t67:36.66957174,((((((t147:7.445016137,t105:7.445016137):2.529719163,t59:9.974735299):2.799975836,t36:12.77471114):13.289975,((t189:8.5823743,t180:8.5823743):11.9368864,(((t115:4.351368587,(t52:3.507877449,t136:3.507877449):0.8434911384):6.185172364,t10:10.53654095):4.228115857,(t42:11.72401084,t195:11.72401084):3.040645973):5.754603897):5.54542543):0.20026146,((t43:4.208758511,(t57:0.1308887763,t88:0.1308887763):4.077869735):0.3172836833,t3:4.526042195):21.7389054):4.889548745,((t50:24.55962868,t179:24.55962868):1.237188564,(t65:22.61556869,(((t22:2.519505322,t137:2.519505322):2.73740962,t98:5.256914943):13.88509548,t111:19.14201042):3.473558275):3.181248556):5.357679092):5.515075403):15.35605104,(((((t23:12.49750432,((t154:3.391342385,t193:3.391342385):2.668650772,t35:6.059993157):6.437511161):3.14764484,((t183:4.075875865,t47:4.075875865):1.143017984,t95:5.218893848):10.42625531):18.48326022,(t64:5.614846624,t178:5.614846624):28.51356275):2.1657341,(t63:32.13828426,t84:32.13828426):4.15585922):4.625060886,(((t134:9.507661266,t93:9.507661266):6.015167291,t16:15.52282856):20.91190636,((t70:29.69690337,t200:29.69690337):0.6514265342,((t135:7.007303393,t1:7.007303393):6.750138456,t73:13.75744185):16.59088806):6.086405011):4.484469446):11.10641842):0.4101874665):26.35488672,((t58:19.15396067,t71:19.15396067):48.25424027,(((t166:22.51171013,((t191:20.1317055,t171:20.1317055):1.213969241,t106:21.34567474):1.166035386):12.47522894,((((t150:1.374171478,t79:1.374171478):9.369572793,(t164:8.131899048,t31:8.131899048):2.611845224):8.281531471,(t69:14.2312318,(t54:8.815317261,t104:8.815317261):5.415914534):4.794043947):9.986334093,(t132:3.48529161,t28:3.48529161):25.52631822):5.975329234):20.78980697,(((((t2:1.200825514,t74:1.200825514):1.393170131,t89:2.593995645):21.96981134,t144:24.56380699):5.373828119,((t49:13.28869368,(t72:6.283975326,(t19:5.909279304,t81:5.909279304):0.3746960215):7.004718359):11.52731288,t182:24.81600656):5.12162854):8.443922709,t148:38.38155781):17.39518823):11.63145489):11.38249604):0.8409225097,(t173:28.92225214,(((t162:14.41570436,(((t186:7.375840409,t168:7.375840409):4.548374521,t146:11.92421493):0.1919405521,t160:12.11615548):2.299548881):7.65142816,((t13:2.380102298,t77:2.380102298):0.6796022277,t177:3.059704526):19.007428):3.003712554,((t76:6.108260998,t161:6.108260998):15.94080775,((t128:3.180902338,((t4:1.767129774,t114:1.767129774):0.2959561587,t188:2.063085932):1.117816405):2.070408815,(t46:2.915182143,(t100:1.509483261,t130:1.509483261):1.405698882):2.33612901):16.7977576):3.021776329):3.851407066):50.70936734):10.54331192,((((t99:18.52945811,(t124:0.3304940931,t91:0.3304940931):18.19896402):17.20052284,(t174:1.237309856,t139:1.237309856):34.49267109):2.878094045,(t196:35.09932993,((t157:23.84556638,((t187:8.35199611,(t185:0.6781110986,t33:0.6781110986):7.673885011):7.297883108,(t131:6.661332241,t165:6.661332241):8.988546976):8.195687166):4.000032812,((t109:14.234314,t107:14.234314):9.837436771,t48:24.07175077):3.773848428):7.253730731):3.508745066):3.218643669,((((t181:4.149970452,t83:4.149970452):27.634164,(t32:27.66962867,(((t21:2.171449515,t75:2.171449515):2.671603257,((t113:2.177791773,t190:2.177791773):0.573051068,t192:2.750842841):2.092209932):16.0695906,((t94:7.525959095,t20:7.525959095):3.264414516,t155:10.79037361):10.12226977):6.756985292):4.114505785):1.833258821,(t6:28.40179982,(t133:26.29078848,((t53:10.61300771,t102:10.61300771):9.169857493,(t122:11.10290328,t17:11.10290328):8.67996193):6.507923274):2.111011342):5.215593452):6.41288265,((t82:29.74927755,(t142:25.46641227,t149:25.46641227):4.28286528):5.223089978,(((t172:2.497563536,t30:2.497563536):13.12330095,((t127:7.872513068,t118:7.872513068):3.082683765,(t175:7.716545353,t126:7.716545353):3.23865148):4.665667656):9.743196371,t158:25.36406086):9.608306667):5.057908397):1.796442736):48.34821274):9.825068597):0;
