# Supplementary material for: Survival and selection biases in early animal evolution and a source of systematic overestimation in molecular clocks
Source: Interface Focus. 2020 Jun 12;10(4):20190110. doi: 10.1098/rsfs.2019.0110 (PMC7333906; doi:10.1098/rsfs.2019.0110)
Supplement: Data and analysis code [file rsfs20190110supp1.zip › BuddMann_IF_SI/VaryingCladeSize/Trees/mytree_tenthx_1.tree]

((t39:17.30589567,t135:17.30589567):82.69410433,((((((t153:22.83274711,(t75:14.65205886,(t24:12.58948723,(t88:9.745685966,((t200:3.942710828,t27:3.942710828):1.85404118,(t77:1.043687094,(t190:0.9638660202,t57:0.9638660202):0.07982107381):4.753064914):3.948933958):2.84380126):2.062571635):8.180688253):7.052431869,((t74:5.923455142,(t159:4.350426896,t152:4.350426896):1.573028245):11.03471772,(t54:16.10500163,((t151:2.702188727,(((t66:0.8171511915,t58:0.8171511915):0.07650255391,t6:0.8936537454):0.1361947067,t191:1.029848452):1.672340275):4.142082347,t4:6.844271074):9.260730559):0.8531712283):12.92700612):16.39752709,(((t166:24.13500324,(((t168:6.8177147,t175:6.8177147):0.09384354613,(((t45:0.5684208169,t116:0.5684208169):0.3523320513,t90:0.9207528681):3.098006922,(t99:1.063492355,t95:1.063492355):2.955267435):2.892798456):1.110455503,t160:8.022013749):16.11298949):1.115150725,(t146:18.62957587,(t62:17.72789283,((t127:5.573268793,t67:5.573268793):0.1084008831,t40:5.681669676):12.04622316):0.9016830331):6.620578101):0.7191350204,((t187:23.83292197,(t36:15.22256782,(t13:2.571375309,t126:2.571375309):12.65119251):8.61035415):0.08665305941,(t144:3.155411873,t192:3.155411873):20.76416316):2.049713958):20.31341708):1.643395156,((((t110:5.146881761,(t118:2.094384936,t42:2.094384936):3.052496825):0.6747205855,(t72:0.4556938044,t142:0.4556938044):5.365908542):15.19236276,((t21:11.90348217,t173:11.90348217):4.861759734,(t193:4.363525737,t65:4.363525737):12.40171617):4.248723195):18.72179705,(t117:15.72025783,(((t167:0.6602763118,t37:0.6602763118):1.132375315,t17:1.792651626):3.560614739,t23:5.353266366):10.36699147):24.01550432):8.190339078):20.25855209,((((t22:8.795741979,(t185:1.492219995,t157:1.492219995):7.303521984):52.40382133,((t165:11.38592502,(((t87:1.228428084,t106:1.228428084):7.077018676,((t96:3.21786762,t16:3.21786762):4.883529021,((t109:1.163438676,t163:1.163438676):2.414689601,(t2:1.371403076,t143:1.371403076):2.206725201):4.523268364):0.2040501187):0.9740689952,t52:9.279515755):2.106409267):22.44514889,t14:33.83107392):27.36848939):0.4076527336,((t35:24.13833429,((t28:14.07781219,t76:14.07781219):5.910171389,((((t12:2.40247873,(t70:1.639701,t180:1.639701):0.76277773):3.599203231,(t64:1.459505975,t179:1.459505975):4.542175986):6.131052973,(t11:3.973278831,t125:3.973278831):8.159456103):2.381471161,(((t115:1.469597828,t145:1.469597828):4.192809612,t92:5.66240744):6.859715546,t139:12.52212299):1.992083108):5.47377748):4.150350714):0.9623639473,t34:25.10069824):36.5065178):2.08017777,(((((t98:3.694793398,t197:3.694793398):2.307798966,t26:6.002592364):13.98687986,(t80:6.264161713,t148:6.264161713):13.72531051):5.859271134,(((((t10:7.328954377,t124:7.328954377):2.714183792,((t8:1.354667454,t196:1.354667454):5.945627157,t73:7.300294611):2.742843558):3.113811147,t9:13.15694932):1.134523116,t181:14.29147243):9.656749622,(t41:18.45161575,((t94:11.55256003,t47:11.55256003):5.742904863,((t48:9.809681291,(t120:0.8112497311,t44:0.8112497311):8.99843156):2.465306309,(t85:2.50277599,t170:2.50277599):9.77221161):5.020477291):1.156150859):5.496606302):1.900521307):5.690001521,(t60:26.63651539,(t1:24.46368554,((t177:20.68553975,t186:20.68553975):1.310212081,((t20:18.59426175,(t119:3.302033822,t174:3.302033822):15.29222793):1.873063308,(t122:19.11705495,t89:19.11705495):1.350270106):1.528426775):2.467933708):2.172829855):4.902229487):32.14864893):4.49725951):1.706812132,((((((t161:6.875378398,((t131:0.2016686602,t55:0.2016686602):5.048871523,t97:5.250540183):1.624838215):0.8012853637,(t137:3.677768852,t169:3.677768852):3.998894909):6.409652009,((t5:12.10546086,(t155:1.507842444,t51:1.507842444):10.59761841):1.726639377,((((((t59:5.587173388,t105:5.587173388):0.2897464988,(t29:3.822543793,(t19:0.5246493797,t78:0.5246493797):3.297894414):2.054376094):1.016595694,(t154:5.496940723,t199:5.496940723):1.396574859):1.013968497,t133:7.907484078):1.329100256,t83:9.236584334):0.1782639374,(t178:2.724427757,t84:2.724427757):6.690420514):4.417251962):0.2542155375):18.15653391,((t7:29.63484441,((t123:2.101957875,t164:2.101957875):14.64527375,t63:16.74723162):12.88761279):2.517367926,((t138:7.520705405,t91:7.520705405):0.3826699357,t61:7.90337534):24.24883699):0.09063734364):34.45348723,(((((((t46:3.024909576,t129:3.024909576):9.984324925,(t33:6.119023917,(t121:3.729140651,t108:3.729140651):2.389883266):6.890210583):9.089621203,(((t79:6.737385004,t189:6.737385004):9.916790289,(t100:1.849295149,t112:1.849295149):14.80488014):2.955570427,(t30:6.471482974,t107:6.471482974):13.13826275):2.489109984):5.225274098,(t25:25.88654916,((t56:3.074610455,(t134:0.2080737042,t114:0.2080737042):2.866536751):1.410870318,t140:4.485480773):21.40106838):1.437580645):4.857732755,(t147:20.6532187,(t158:20.37250142,(t198:10.49379655,(t183:3.699431066,(t171:1.979769442,t149:1.979769442):1.719661624):6.794365487):9.878704864):0.2807172814):11.52864386):5.796606338,(((t188:2.054703839,t81:2.054703839):12.05166922,((t141:2.067775441,t184:2.067775441):0.1193199728,t182:2.187095414):11.91927764):8.71230584,((t3:1.171376342,t101:1.171376342):2.063759131,t53:3.235135472):19.58354343):15.15979):6.501835921,(((((((t31:1.093610592,t176:1.093610592):1.57732058,t136:2.670931172):2.362983663,t69:5.033914835):12.83051879,((((t93:7.411033129,(t43:3.895596604,t104:3.895596604):3.515436525):0.01972471164,t15:7.430757841):2.175932762,(t113:8.162649757,t71:8.162649757):1.444040846):7.502409065,t18:17.10909967):0.7553339553):6.646329234,(t150:13.36994183,t102:13.36994183):11.14082102):4.601030134,(t132:7.140169622,(t82:4.082558145,t111:4.082558145):3.057611477):21.97162337):14.91628536,(t32:10.27322803,(t130:0.2660132104,t172:0.2660132104):10.00721482):33.75485033):0.4522264602):22.2160321):2.200860602,((t103:37.48392307,t162:37.48392307):1.397431727,(((t194:13.98323993,((t128:11.94987813,(t50:3.70483675,t86:3.70483675):8.245041382):1.184725394,(t195:4.144006845,t38:4.144006845):8.990596681):0.8486364007):12.03901978,t49:26.02225971):5.273476119,(t68:14.9075127,t156:14.9075127):16.38822313):7.585618964):30.01584272):0.9942679383):30.10853455):0;
