# Supplementary material for: Survival and selection biases in early animal evolution and a source of systematic overestimation in molecular clocks
Source: Interface Focus. 2020 Jun 12;10(4):20190110. doi: 10.1098/rsfs.2019.0110 (PMC7333906; doi:10.1098/rsfs.2019.0110)
Supplement: Data and analysis code [file rsfs20190110supp1.zip › BuddMann_IF_SI/VaryingCladeSize/Trees/mytree_tenthx_2.tree]

(((((t61:9.511100733,t64:9.511100733):32.94308654,(((t160:13.55473786,(t177:3.485593679,t7:3.485593679):10.06914418):16.69959485,((((t76:9.475117416,t36:9.475117416):0.5476668269,((t11:0.8560911197,t123:0.8560911197):8.979535948,t130:9.835627068):0.1871571743):11.84569895,t143:21.86848319):2.242227287,((t1:6.5318427,t165:6.5318427):1.490630607,t21:8.022473307):16.08823717):6.143622239):5.391793879,(((t92:0.8159876143,t154:0.8159876143):24.83557965,((t13:13.1697065,(t96:3.598753602,t132:3.598753602):9.570952901):5.535628992,((t105:10.91206084,t86:10.91206084):5.107134977,t58:16.01919581):2.68613968):6.946231765):1.245259128,(t39:12.480486,t155:12.480486):14.41634039):8.749300207):6.808060675):0.007226806179,t14:42.46141408):23.08312609,(((((t95:0.2352245493,t126:0.2352245493):21.26510949,(t117:6.874028362,(t148:2.913779593,t174:2.913779593):3.960248768):14.62630568):12.8366996,((t99:8.971939924,t115:8.971939924):3.12232997,(t47:5.050224282,t124:5.050224282):7.044045613):22.24276374):12.26828953,(((((t38:1.903770156,t179:1.903770156):26.29959963,(t140:13.22775801,t185:13.22775801):14.97561178):10.24964472,(t189:29.22059268,(((t168:2.492155987,(t40:2.453517513,t106:2.453517513):0.03863847478):16.98129707,(t85:12.74600637,(t26:10.98576076,t67:10.98576076):1.760245613):6.727446685):3.405702743,t3:22.8791558):6.341436885):9.232421823):0.1971290165,(((t79:6.661950658,t137:6.661950658):9.712661826,(t153:3.186149582,t42:3.186149582):13.1884629):20.46106773,((t192:8.842473101,t6:8.842473101):0.744639356,(t97:9.54221941,(((t133:3.777778667,(t190:0.1432741335,t15:0.1432741335):3.634504533):1.018207408,(t150:3.928362338,t56:3.928362338):0.8676237362):1.991627046,t100:6.787613121):2.754606289):0.04489304744):27.24856776):1.814463306):7.804246631,((((t170:6.301108834,t84:6.301108834):9.725753387,(t9:14.34711906,t114:14.34711906):1.679743161):16.87014384,(((t19:1.511347235,t178:1.511347235):18.17895237,t175:19.6902996):2.976121021,((t28:5.074353807,((t77:0.3413145998,t139:0.3413145998):1.042106568,t82:1.383421168):3.690932639):2.508976307,t22:7.583330114):15.08309051):10.23058544):3.123884096,(t134:14.67890765,(((t33:9.801909954,t188:9.801909954):0.9001818181,t50:10.70209177):2.599206751,((t34:6.315941211,(t57:4.558057183,t43:4.558057183):1.757884028):1.68946282,(t98:1.182847553,t151:1.182847553):6.822556478):5.295894492):1.377609129):21.34198251):10.4335):0.1509330114):14.81600031,((((t198:3.862240941,t158:3.862240941):6.348515979,t53:10.21075692):13.13446558,t68:23.3452225):17.21804654,(((((t199:16.05364263,(t111:11.42217226,t62:11.42217226):4.631470374):4.631513194,(t60:9.029371693,(t180:6.668906316,(t59:0.0002049964602,t136:0.0002049964602):6.66870132):2.360465377):11.65578413):0.8777946348,(t113:6.51117278,t35:6.51117278):15.05177768):5.959280147,(t157:2.141389348,t141:2.141389348):25.38084126):1.16633614,((t31:4.335943461,(t110:0.7857562818,t12:0.7857562818):3.55018718):21.57188269,((t16:1.726360625,t46:1.726360625):12.67296142,t72:14.39932205):11.5085041):2.780740596):11.87470229):20.85805443):4.123216689):34.45545984,((((((((t119:9.134784735,((t171:5.472952013,t122:5.472952013):0.7832478945,t108:6.256199908):2.878584827):10.47850354,((t5:13.37636835,(t93:10.07463592,t182:10.07463592):3.301732429):1.185175227,t146:14.56154357):5.051744702):13.82311265,(t193:11.7943171,(t80:1.023248462,t186:1.023248462):10.77106864):21.64208382):0.2852428479,(t194:23.21572045,(t45:14.44034411,(t75:11.46861687,(t71:3.904708194,t27:3.904708194):7.563908675):2.97172724):8.775376344):10.50592332):5.81486628,((((((t29:6.162194144,t125:6.162194144):2.60289738,t138:8.765091524):1.237152061,t167:10.00224359):6.700218248,((t69:4.231434223,t116:4.231434223):0.6215760621,t147:4.853010285):11.84945155):8.294127828,((t74:1.681538898,t49:1.681538898):8.634452372,t159:10.31599127):14.68059839):7.109369616,(((((t152:0.6892251948,t90:0.6892251948):3.388221569,t200:4.077446763):5.807005753,t24:9.884452517):4.100222551,(((t65:2.349183546,t23:2.349183546):2.987018305,t48:5.336201851):4.097292408,t91:9.433494259):4.551180808):13.74165318,(t197:11.06522473,t156:11.06522473):16.66110352):4.379631036):7.430550775):11.72727587,(((t127:4.279260828,t181:4.279260828):24.09932265,t73:28.37858347):2.307483189,(((((t8:3.36826078,t89:3.36826078):0.5494746629,t87:3.917735443):3.111039961,t32:7.028775404):1.384374962,t191:8.413150365):1.568092204,t142:9.981242569):20.7048241):20.57771926):13.60773281,((t129:6.514120447,t66:6.514120447):8.376163405,((t30:12.21885172,(t78:8.568546034,t54:8.568546034):3.650305687):2.474031941,(t10:5.642268572,(t103:0.8719986828,t102:0.8719986828):4.770269889):9.05061509):0.1974001894):49.98123488):33.22316646,(((t172:10.661741,t144:10.661741):15.35670065,t81:26.01844165):66.75589326,((((t164:21.92956054,((((t25:3.040350058,t163:3.040350058):1.684341195,(t149:2.079536912,(t51:0.6170314407,t104:0.6170314407):1.462505471):2.645154341):8.420955056,(t121:12.2771797,(t41:7.914160915,(t37:4.975930206,((t2:3.851812435,t196:3.851812435):0.6802714669,t162:4.532083902):0.4438463034):2.93823071):4.363018789):0.8684666048):7.323365066,(t101:15.7714542,(t52:15.45279858,((t187:1.175611851,t70:1.175611851):9.07208075,t184:10.2476926):5.205105979):0.3186556153):4.697557179):1.460549161):3.587393305,t173:25.51695384):8.47285847,(((((t145:6.376663725,t55:6.376663725):1.562880679,t135:7.939544404):4.183160397,((t20:3.768931128,t109:3.768931128):8.322012336,((((t161:3.764124257,t183:3.764124257):0.7351047333,(t128:1.968866154,t195:1.968866154):2.530362837):5.700268589,t169:10.19949758):1.049299268,t176:11.24879685):0.8421466158):0.03176133721):2.606204657,(t120:1.199198802,t166:1.199198802):13.52971066):16.53811627,(t107:12.10449358,((t83:9.19957564,t94:9.19957564):2.077084524,t44:11.27666016):0.8278334122):19.16253215):2.722786582):28.40630004,(t18:15.42900612,((t4:6.638772997,(t131:5.666324117,(t88:0.1471420357,t63:0.1471420357):5.519182081):0.9724488805):5.804545935,((t17:11.20881203,t112:11.20881203):0.03121969194,t118:11.24003173):1.203287207):2.985687192):46.96710623):30.37822255):5.320350283):1.905314812):0;
