# Supplementary material for: Survival and selection biases in early animal evolution and a source of systematic overestimation in molecular clocks
Source: Interface Focus. 2020 Jun 12;10(4):20190110. doi: 10.1098/rsfs.2019.0110 (PMC7333906; doi:10.1098/rsfs.2019.0110)
Supplement: Data and analysis code [file rsfs20190110supp1.zip › BuddMann_IF_SI/VaryingCladeSize/Trees/mytree_tenthx_3.tree]

((((((t168:13.76350061,t64:13.76350061):1.919184211,t73:15.68268482):12.69413597,(t177:27.99215853,(((t6:4.891208912,t9:4.891208912):7.414161936,t184:12.30537085):1.021594761,t42:13.32696561):14.66519292):0.3846622626):22.98785287,((t31:5.144059453,t148:5.144059453):25.71634932,t112:30.86040878):20.50426489):10.12944684,((((((t54:8.884076794,((t33:1.857886682,t131:1.857886682):1.028250476,t174:2.886137158):5.997939636):8.687723364,t92:17.57180016):0.6496515746,t48:18.22145173):2.963015982,((t98:16.40553468,(t90:13.10084671,(t18:5.970892101,(t196:1.863056552,(t26:0.06351441651,t182:0.06351441651):1.799542135):4.107835549):7.129954607):3.30468797):4.082718084,(((t119:1.277424972,t1:1.277424972):13.29906643,((t30:2.373221838,t130:2.373221838):9.464937512,t17:11.83815935):2.738332047):2.010850872,(t124:3.720216906,t44:3.720216906):12.86712536):3.900910492):0.6962149523):0.2888477813,(((t80:3.312923143,(t193:2.675421901,t29:2.675421901):0.6375012422):14.02838685,(((t97:8.821375206,(t162:8.343716571,t129:8.343716571):0.4776586354):4.074398737,t105:12.89577394):3.57383855,t21:16.46961249):0.8716975027):2.296213507,t61:19.6375235):1.835791993):31.07455084,((((t134:25.53770643,(t79:12.65964101,(((t151:9.4127229,(t78:7.936957143,(t152:5.062730992,t74:5.062730992):2.874226151):1.475765756):0.3794626645,t139:9.792185564):2.775902315,t5:12.56808788):0.09155313166):12.87806542):0.02222217991,t77:25.55992861):1.553004264,(t160:15.94118638,((t176:6.932962044,(t89:6.691317918,t167:6.691317918):0.2416441264):3.554307183,t155:10.48726923):5.453917154):11.1717465):19.04678274,(((t146:30.21610488,((((t197:10.56451343,(t143:3.922821357,(t122:2.747568468,(t113:2.34851147,(t86:1.860899537,t14:1.860899537):0.4876119321):0.3990569981):1.17525289):6.641692069):0.6388957747,((t115:3.414787297,t138:3.414787297):3.615614117,t68:7.030401414):4.173007787):3.072024094,t24:14.2754333):12.93117005,(t35:11.66263008,(t71:7.290640558,t191:7.290640558):4.371989523):15.54397327):3.009501534):2.357597337,((t133:4.189822598,t200:4.189822598):10.1001312,(t47:0.7177291517,t186:0.7177291517):13.57222465):18.28374842):11.15115064,(((((((t57:3.013366634,t100:3.013366634):9.944910278,t121:12.95827691):4.660682953,(t192:16.04756002,(((t95:4.207080396,t19:4.207080396):0.08691660085,t87:4.293996997):11.33264925,((((t49:1.375964111,t165:1.375964111):0.9613589197,(t62:0.5867376787,t25:0.5867376787):1.750585352):0.3278970384,t198:2.665220069):5.549378991,t144:8.21459906):7.412047189):0.4209137745):1.571399841):5.039146086,(((((t7:8.868548776,t58:8.868548776):3.044743763,t173:11.91329254):1.741985543,t41:13.65527808):4.261005694,t150:17.91628378):4.419488112,(((t38:7.08195451,t53:7.08195451):4.850256642,t145:11.93221115):0.2905036645,t22:12.22271482):10.11305707):0.322334062):7.890730987,(t39:21.3894596,((t132:3.119586611,t156:3.119586611):4.293260945,t108:7.412847555):13.97661205):9.159377332):3.338148523,((((t84:2.129646283,t179:2.129646283):19.18875368,((t66:0.2533611801,t50:0.2533611801):4.108454012,(t126:4.011706309,(t75:1.72092592,t185:1.72092592):2.290780388):0.350108884):16.95658477):5.331586972,(t118:2.764719951,t91:2.764719951):23.88526698):4.536735964,((t187:13.06219379,t106:13.06219379):2.823363401,((t60:3.932746959,t55:3.932746959):4.340512352,t189:8.27325931):7.612297884):15.3011657):2.700262561):4.708774879,(((((t56:7.171629842,(t178:2.925899228,t136:2.925899228):4.245730614):3.844086452,t96:11.01571629):2.310627447,t93:13.32634374):6.179041418,(((t153:7.177635715,t45:7.177635715):1.032238925,t195:8.20987464):7.079945378,t116:15.28982002):4.215565141):4.123906227,((((t69:9.16028855,(t142:7.862257971,t103:7.862257971):1.298030579):5.102803265,(t2:6.910312795,t183:6.910312795):7.35277902):0.4336927431,t101:14.69678456):7.46355365,(t11:1.382482685,t16:1.382482685):20.77785552):1.468953177):14.96646895):5.129092521):2.43486276):6.388150715):8.94625417):38.5058795,(((t109:3.366225954,(t137:0.03680048854,t67:0.03680048854):3.329425466):26.26167955,(((t82:10.70025475,((t52:1.707755302,t104:1.707755302):1.919191896,t159:3.626947198):7.07330755):17.3087604,((t83:1.730907316,t8:1.730907316):5.238789177,((t107:1.259073652,t46:1.259073652):0.5403357596,t34:1.799409412):5.170287081):21.03931866):0.1273939493,((t65:5.995945126,t140:5.995945126):17.23936073,((t190:3.424211809,t127:3.424211809):14.59641357,t147:18.02062538):5.214680481):4.901103244):1.491496405):38.68809609,((((((((t180:0.4047271739,t63:0.4047271739):0.7371858937,t88:1.141913068):11.27330396,t59:12.41521703):3.272482563,(t120:7.379176723,t125:7.379176723):8.308522866):0.08748812019,(t157:6.69469949,(t27:5.242728406,(t76:5.119716367,t149:5.119716367):0.1230120386):1.451971085):9.080488219):10.00911352,(t172:2.707399349,(t40:2.380809662,t10:2.380809662):0.3265896875):23.07690189):19.53547936,((((t164:9.537724905,t28:9.537724905):5.459324286,(((t23:0.6267736831,t32:0.6267736831):0.6990773638,t111:1.325851047):2.398553457,(t114:1.782822386,t43:1.782822386):1.941582117):11.27264469):8.648330232,((t72:1.075313816,t102:1.075313816):1.955798426,t166:3.031112242):20.61426718):19.92091847,((((t70:4.200011185,t181:4.200011185):6.065398142,(t199:5.507688622,t123:5.507688622):4.757720705):7.548116746,(t81:0.5498255368,t99:0.5498255368):17.26370054):23.67839878,((((t51:1.741577937,t175:1.741577937):9.905407733,t12:11.64698567):5.441625854,(t117:1.197340266,t194:1.197340266):15.89127126):17.12892305,(((t170:3.230768488,t188:3.230768488):21.59519227,t4:24.82596076):3.821956853,(((t158:2.658981531,t13:2.658981531):4.041479919,(t110:5.007235639,t37:5.007235639):1.693225812):14.89389318,(t85:10.25830185,(t141:5.484095175,((t135:2.316945694,t169:2.316945694):2.417179967,t128:4.734125661):0.7499695143):4.774206679):11.33605277):7.053562986):5.569616967):7.274390273):2.074373043):1.753482698):6.972769114,(((t154:5.265707823,t163:5.265707823):9.76326312,t15:15.02897094):20.73796706,((t36:15.61544228,(t161:4.184382589,(t94:0.4094603197,t3:0.4094603197):3.774922269):11.43105969):15.77966471,(t20:0.06058861952,t171:0.06058861952):31.33451838):4.371831004):16.52561171):16.02345188):31.68399841):0;
