# Supplementary material for: Survival and selection biases in early animal evolution and a source of systematic overestimation in molecular clocks
Source: Interface Focus. 2020 Jun 12;10(4):20190110. doi: 10.1098/rsfs.2019.0110 (PMC7333906; doi:10.1098/rsfs.2019.0110)
Supplement: Data and analysis code [file rsfs20190110supp1.zip › BuddMann_IF_SI/VaryingCladeSize/Trees/mytree_tenthx_4.tree]

(((((t182:20.62297832,((t42:2.102010486,t197:2.102010486):2.773736966,(t177:1.288542904,t21:1.288542904):3.587204548):15.74723087):24.75223239,(t127:14.01717805,(t105:9.329127547,t59:9.329127547):4.688050508):31.35803266):12.43757293,((t172:23.46139515,((((t124:5.501065769,t30:5.501065769):1.70959799,((t167:1.319182988,(t90:0.9874115323,t114:0.9874115323):0.3317714562):4.029969534,(t137:3.312748229,t85:3.312748229):2.036404294):1.861511237):8.431143622,(t24:2.188826215,t14:2.188826215):13.45298117):4.819829124,t73:20.46163651):2.999758647):12.13713367,((t75:3.259792433,t119:3.259792433):24.4584742,((t17:2.49860993,t165:2.49860993):19.44632696,t118:21.94493689):5.773329742):7.880262191):22.21425482):24.49548362,((((((t36:1.934749604,t178:1.934749604):13.38550896,((((t138:6.295405158,t113:6.295405158):2.921435574,t199:9.216840732):1.163462783,(t52:0.6986788819,t84:0.6986788819):9.681624633):2.063377498,((t66:4.763848391,t115:4.763848391):2.260289566,(t12:4.794029176,t157:4.794029176):2.230108781):5.419543056):2.876577556):20.9466697,(t156:27.38516563,(t97:0.2797634332,t120:0.2797634332):27.1054022):8.881762637):8.885778597,(((t60:8.462021387,(t50:2.73221532,(t72:0.1423302521,t161:0.1423302521):2.589885068):5.729806067):9.334704711,((t134:1.51237654,(t76:1.201167361,t49:1.201167361):0.3112091791):8.916459246,t149:10.42883579):7.367890312):5.571986744,((((t117:2.404544828,t91:2.404544828):1.598190927,(t4:3.210418984,t122:3.210418984):0.7923167712):8.17769538,(t89:3.311293732,t162:3.311293732):8.869137403):7.914441157,(((t132:3.40031395,t106:3.40031395):3.790109198,t43:7.190423148):3.329027446,t180:10.51945059):9.575421699):3.27384055):21.78399402):8.21822703,((((((t94:17.10047564,(((t96:10.57012431,t131:10.57012431):0.3453954824,(t170:3.134642463,t8:3.134642463):7.780877331):3.758148221,t155:14.67366801):2.426807629):1.031825463,(t129:11.89476765,(t101:5.878817298,t11:5.878817298):6.015950348):6.23753346):7.908098906,((t33:7.111148301,((t53:4.426013025,t35:4.426013025):1.045379658,t99:5.471392683):1.639755618):15.72605703,(t7:1.642977888,t57:1.642977888):21.19422744):3.203194683):4.178115321,((t29:22.09229529,(t158:2.510411141,t9:2.510411141):19.58188415):5.352857754,((t3:2.098298727,t51:2.098298727):19.09096307,(((t136:6.060949244,t23:6.060949244):11.5135501,(t142:12.36434976,t146:12.36434976):5.210149588):3.042860873,(((t78:3.740528716,((t144:1.628684456,t44:1.628684456):2.104061739,t67:3.732746194):0.007782521506):11.62385192,t26:15.36438063):0.65030019,((t62:5.719505832,t104:5.719505832):2.784628072,t128:8.504133904):7.510546921):4.602679397):0.57190157):6.255891257):2.773362285):13.3886942,(t141:5.409885456,t109:5.409885456):38.19732408):2.746305188,(t63:13.11653068,(t16:12.15233119,t56:12.15233119):0.9641994868):33.23698404):7.017419173):2.323640065,((((t45:1.614623119,t55:1.614623119):20.27044649,(t164:1.003184629,t190:1.003184629):20.88188498):19.63157773,(t34:36.02173919,((t151:21.7896938,t48:21.7896938):0.8444434376,(((t2:0.3222327837,t5:0.3222327837):6.557924766,t102:6.88015755):4.852864351,(t98:10.19159381,(t175:10.08767022,t32:10.08767022):0.1039235948):1.541428087):10.90111534):13.38760196):5.49490815):0.9941795749,(t82:6.443440708,(t74:5.563060987,(t10:3.660170519,t22:3.660170519):1.902890468):0.8803797209):36.06738621):13.18374704):26.61369331):17.69173274,(((t116:3.098968089,t152:3.098968089):4.036896674,(t20:5.679095722,t110:5.679095722):1.45676904):50.35890595,((((((t139:15.17633373,(t107:0.6297652855,t87:0.6297652855):14.54656844):7.694791065,t179:22.8711248):15.03479778,((t40:18.28947408,((t70:7.961018744,t103:7.961018744):2.362468383,(((t95:3.997289398,t163:3.997289398):1.453852909,t191:5.451142307):2.917318352,(t6:8.058356184,t140:8.058356184):0.3101044742):1.955026469):7.965986952):2.531114099,(t185:20.47182942,(t54:13.84855419,t196:13.84855419):6.623275233):0.3487587585):17.0853344):6.555863713,((((t133:14.71632634,t169:14.71632634):3.144451231,t69:17.86077757):10.24729618,(((t173:1.703465141,t46:1.703465141):0.9236625012,t79:2.627127642):17.33813342,(t88:15.84655461,((t93:5.267351804,t13:5.267351804):5.166361624,(t168:9.603913299,t65:9.603913299):0.8298001299):5.412841183):4.118706447):8.142812692):1.671682276,(((t25:5.938220918,t188:5.938220918):11.78354182,(t100:9.419855575,t135:9.419855575):8.301907164):7.505741705,((t143:0.2594239188,t123:0.2594239188):12.43799208,t83:12.697416):12.53008845):4.552251583):14.68203026):1.721137749,((((t174:9.298303524,t64:9.298303524):11.11667565,t28:20.41497918):6.417238474,(((t47:3.570103847,t200:3.570103847):3.48573527,t195:7.055839117):7.922895143,(t198:4.474180989,(t153:3.224081945,t31:3.224081945):1.250099044):10.50455327):11.85348339):11.75671074,((((t121:5.198506315,t112:5.198506315):14.52249812,(t194:10.92485963,t108:10.92485963):8.796144799):10.02526376,((((t37:12.16136888,t181:12.16136888):8.651247409,(((t150:0.6603819541,t38:0.6603819541):7.804812017,t130:8.465193971):0.1905948141,(t186:0.552922721,t86:0.552922721):8.102866064):12.15682751):4.862306046,(((((t192:8.224277258,((t126:1.21966833,t171:1.21966833):2.168164277,t68:3.387832607):4.836444651):2.005345603,(t154:7.310499333,(t187:4.714755294,(t27:3.997113401,t166:3.997113401):0.7176418937):2.595744039):2.919123528):0.360254608,t160:10.58987747):9.186804745,(t61:16.54464413,((t19:8.083527115,t80:8.083527115):3.654990734,((t184:1.979468746,t1:1.979468746):4.342834859,t159:6.322303605):5.416214244):4.806126282):3.232038083):1.472227202,((t41:3.699167659,t183:3.699167659):17.18465677,t92:20.88382443):0.3650849855):4.426012922):1.250381159,((((t148:3.444228539,t176:3.444228539):1.446157901,t18:4.890386441):2.258042262,(t39:4.520410146,((t145:2.748843399,t71:2.748843399):0.2822779023,t77:3.031121301):1.489288845):2.628018556):2.538161456,t147:9.686590159):17.23871334):2.820964694):3.042413208,((t58:14.69012317,t81:14.69012317):3.342664301,((t125:8.637025828,t193:8.637025828):0.7333767811,t111:9.370402609):8.662384862):14.75589393):5.80024699):7.59399565):1.315628938,(t15:7.701403472,t189:7.701403472):39.79714951):9.996217731):42.50522929):0;
