# Supplementary material for: Survival and selection biases in early animal evolution and a source of systematic overestimation in molecular clocks
Source: Interface Focus. 2020 Jun 12;10(4):20190110. doi: 10.1098/rsfs.2019.0110 (PMC7333906; doi:10.1098/rsfs.2019.0110)
Supplement: Data and analysis code [file rsfs20190110supp1.zip › BuddMann_IF_SI/VaryingCladeSize/Trees/mytree_tenthx_5.tree]

((((((t199:6.324310114,(t136:2.42188274,(t91:0.9300058045,t111:0.9300058045):1.491876936):3.902427374):38.87839442,(((t51:19.89089239,((t32:5.128945008,(t105:1.744794255,t164:1.744794255):3.384150753):12.04377229,(t198:6.362956106,(t55:3.139764205,t74:3.139764205):3.223191902):10.8097612):2.718175092):4.809630989,(t34:9.950647712,t139:9.950647712):14.74987567):7.096285918,(t67:5.468112183,(t49:4.42066364,t98:4.42066364):1.047448543):26.32869712):13.40589523):18.42245416,((t30:19.57465839,(t133:5.089837359,t37:5.089837359):14.48482103):3.099127338,(t104:8.896765915,(t115:1.116009995,t160:1.116009995):7.78075592):13.77701981):40.95137297):9.804881917,((((t38:37.73621134,(t36:6.323870448,(t4:4.233102022,t192:4.233102022):2.090768426):31.41234089):15.22295014,(((t182:13.38769062,t174:13.38769062):10.86755546,t93:24.25524608):4.384714465,(t3:28.21239679,(t186:25.98173454,t107:25.98173454):2.230662247):0.4275637507):24.31920094):12.20338988,((t45:25.8515052,t8:25.8515052):15.18325488,((((((t78:0.3725318553,t121:0.3725318553):4.306775702,t15:4.679307557):8.273736389,t94:12.95304395):8.715809309,((((t152:1.76216769,t146:1.76216769):1.427827736,t10:3.189995426):1.220116037,(t64:1.943025237,(t48:1.243755119,t56:1.243755119):0.699270118):2.467086226):3.840781647,t84:8.25089311):13.41796015):2.180021099,((t197:9.872827118,t185:9.872827118):0.5315189034,t68:10.40434602):13.44452833):12.40877994,((t190:15.69490932,(((t149:1.072643913,t43:1.072643913):6.73268141,t156:7.805325322):5.795556828,(t44:12.96746007,t123:12.96746007):0.6334220826):2.094027171):16.74480121,(t194:24.08719991,t172:24.08719991):8.352510616):3.817943764):4.777105791):24.12779128):2.997207007,(((t179:10.59886476,t140:10.59886476):0.4865906961,t19:11.08545546):11.03560721,((t5:9.017907047,(t82:1.777811595,t144:1.777811595):7.240095453):9.261059668,(t101:7.268403071,(t106:2.736219577,t29:2.736219577):4.532183494):11.01056364):3.842095954):46.0386957):5.27028224):6.681355999,t158:80.11139661):19.88860339,((((t20:29.96942586,(((((t177:4.543446209,t80:4.543446209):2.578333542,(t47:4.405703382,(t53:2.413507579,(t22:2.255089376,t135:2.255089376):0.1584182025):1.992195803):2.71607637):2.999269557,t141:10.12104931):15.25952771,(t118:24.59050325,((t143:4.032847544,t62:4.032847544):15.90176679,((((t57:1.817671595,t163:1.817671595):2.492369354,t50:4.310040949):9.053689911,(t161:0.7156983285,t155:0.7156983285):12.64803253):4.555348913,(((t92:3.652841687,t145:3.652841687):11.957716,((t169:1.661099592,t166:1.661099592):4.436624493,t63:6.097724085):9.512833599):1.810262262,(((((t58:7.259322764,t189:7.259322764):2.384048087,t23:9.643370852):1.286994361,t77:10.93036521):3.28133347,(((t103:3.112514522,t180:3.112514522):5.100822302,(t196:5.850504716,t200:5.850504716):2.362832108):2.335432946,((t18:5.427755809,((t159:4.801692228,(t110:2.705408831,t21:2.705408831):2.096283397):0.2682981158,t97:5.069990344):0.3577654653):4.20004066,(t175:1.185467687,t70:1.185467687):8.442328783):0.9209733011):3.662928912):0.8346551354,t31:15.04635382):2.374466128):0.4982598266):2.015534564):4.655888913):0.790073764):4.423508499,((((t75:1.890658546,t147:1.890658546):1.379635491,((t27:2.216197185,(t79:0.007342255421,t176:0.007342255421):2.20885493):0.7406363747,t124:2.95683356):0.3134604772):9.305702999,(t130:0.4306264552,t113:0.4306264552):12.14537058):7.257602407,(((t100:6.830898342,t96:6.830898342):4.289344852,((((t154:0.9863820833,t142:0.9863820833):1.545416563,t162:2.531798647):2.29788405,t184:4.829682697):6.163413147,t60:10.99309584):0.1271473508):7.507779473,((t2:1.516687461,t178:1.516687461):4.379278463,(t39:3.050916921,t148:3.050916921):2.845049003):12.73205674):1.205576776):9.970486071):0.1653403425):17.10076512,(((((t134:20.71663243,((t188:0.6848343083,t193:0.6848343083):11.43307424,((t108:1.937603681,t17:1.937603681):6.953192138,t59:8.890795819):3.227112724):8.598723883):0.4342449567,(t40:9.636535063,(t46:7.658617243,((t65:3.408110557,t129:3.408110557):2.933665882,((t171:5.417023962,(t35:0.3074734854,t33:0.3074734854):5.109550476):0.3171764318,t150:5.734200394):0.6075760452):1.316840804):1.97791782):11.51434232):3.009965503,(((t28:3.696127265,t24:3.696127265):4.79720089,t14:8.493328155):13.78030898,((t71:2.479016551,t81:2.479016551):14.25037652,((t1:7.071956672,(t168:1.236359332,t41:1.236359332):5.835597339):2.506169049,(t90:5.463794778,t109:5.463794778):4.114330943):7.151267346):5.544244069):1.88720575):5.236506101,(t132:7.680889372,(t126:7.596535994,(t112:6.697987366,(t25:2.352955087,t122:2.352955087):4.345032279):0.8985486271):0.08435337892):21.71645961):7.744200018,(t173:32.04973085,(t73:2.081933166,t116:2.081933166):29.96779768):5.091818159):9.928641972):4.824777044,(t191:20.84137517,(((t89:5.140395508,t26:5.140395508):12.04344007,t195:17.18383558):2.101053605,(t131:1.727167694,t119:1.727167694):17.55772149):1.556485989):31.05359285):1.097221505,((t120:41.25608952,(((((t69:0.367365061,t102:0.367365061):10.05987454,t99:10.4272396):15.01667776,((t61:1.729399673,t127:1.729399673):17.6073627,(((t170:4.074997275,(t88:0.6261741435,t54:0.6261741435):3.448823131):2.274897549,t114:6.349894824):10.46209285,t137:16.81198767):2.524774702):6.107154985):11.95878814,(((t95:4.549966099,((t167:2.081654539,t42:2.081654539):0.7319789151,t157:2.813633454):1.736332645):5.312606305,(t183:3.25892113,t76:3.25892113):6.603651273):21.46258776,((t128:11.42722168,(t165:8.623291464,t11:8.623291464):2.803930214):8.66514957,((t13:6.86062255,t9:6.86062255):0.9233898173,t52:7.784012367):12.30835888):11.23278892):6.077545335):1.048734015,((((t85:15.09400915,(t16:6.707291215,t6:6.707291215):8.386717938):3.540483316,((t138:3.779826458,t125:3.779826458):8.399991281,t7:12.17981774):6.45467473):11.20039986,((t72:17.37215564,t86:17.37215564):2.937719698,(((t153:5.277270705,t12:5.277270705):0.3286192176,t187:5.605889922):4.540501859,(t151:2.410939377,t83:2.410939377):7.735452404):10.16348355):9.525016996):1.349395227,(t87:12.34239734,t66:12.34239734):18.84189021):7.267151956):2.804650002):3.467426122,(t117:6.960125748,t181:6.960125748):37.76338989):8.268673889):47.00781047):0;
