# Supplementary material for: Survival and selection biases in early animal evolution and a source of systematic overestimation in molecular clocks
Source: Interface Focus. 2020 Jun 12;10(4):20190110. doi: 10.1098/rsfs.2019.0110 (PMC7333906; doi:10.1098/rsfs.2019.0110)
Supplement: Data and analysis code [file rsfs20190110supp1.zip › BuddMann_IF_SI/VaryingCladeSize/XMLFILES/10x_1.xml]

<?xml version="1.0" encoding="UTF-8" standalone="no"?><beast beautitemplate='Standard' beautistatus='' namespace="beast.core:beast.evolution.alignment:beast.evolution.tree.coalescent:beast.core.util:beast.evolution.nuc:beast.evolution.operators:beast.evolution.sitemodel:beast.evolution.substitutionmodel:beast.evolution.likelihood" required="BEAST v2.5.2" version="2.5">


    <data id="mynexus_10x_1" name="alignment">
                    <sequence id="seq_t1" taxon="t1" totalcount="4" value="TCGCGAACCAACATCCAGCAGGGAAGCCCGCCTCGCCCTGCCAGATCTAGGCCCTGTCGACTTTACTAGGCAGGGGAACCCCCCCTCTTATGACGGCTCGGGTCCCGGACTTCAGTAGATTCTCCACCGGATTAGGTGTAGACAGTACTTGGGAAGGGTTTCGAGGCAATTGCGAATAATTAGACTTTGTGCTTCTAGTAACCGCAATCTTGCTCGGCCGGACTGCGGACCGGTCAGGTAACGCTTCAGAGCAGGAGGTCAATACTGCTTGTGTATCCGTTCCGGACTCGTGGTTGACTTTAGGGCTAGTGCCTCCCCGAAGCGCAAGAGAACGAGTCGCGTAAGCAAATCACTATGTCAGGGTTGATTGGACACGGGTTGAATCGTGGACGCGAGACGCCGACATCTGTCTTAGGTTCGGGCAATGCATCCCAGTCTTACTAATACATACGGCCCCTCGCGGGTTTGAATTGACATGAAAGTTGGGACAGAGAAGGGCCGATCATAGGAAATCAGACTCATCGACCATCAAGTCTACTTACTCGTAGCCCTGCCCGGATACTGCAGGAATGAAGGCCAGTAATAGTAGCCCTGTCAAATGCTCCGACCCGTAAGATTACAAAAGACGATAGTTGGTTTATATTCTAAGGAGGGACTCTCATGGAAAACTGATGATTTGACTCAGTAAATTCATCACATAATGTACAACGCTAGCACGCTCGTTATTCGGTTGGCCTAGAAATGCTTAGTGTACATGGCGCTCAGACTTGGAGGACTACCTCGACTGTCGTTGCTCGACCGAATGTCCATGATAATTAGCCTCGTAGACGGCCAAAACCATGAAATTCTCGGAGGTTGTCGTTTTCCGAAGCTATGAGAATATACCGCAAGGTACATTTCTTAATTACCGCAGAGCAAGAATAAATAAGACGGGGGGTCGCTTACGCCACTTGCGTAGGTATTGTGGATCTGCTATCTTTGATGTCGACTAAAGCTTGTT"/>
                    <sequence id="seq_t10" taxon="t10" totalcount="4" value="ATGTTTCTTCACCACATGGTTTCCTTAAAACTTCGCCTACCCGGATGACGTCTCGGTTTCGACTCCCACCCAACCGCCACATCACAGTTGTGCATACTATATTCGCAGTTCACTATCTAACGCTTCCTGCGTCCTTGCCCTGATCGACCCAACACGTGTTTAGCAAGAATTTTCAGGCCCCCTGGCATAGTGAGGCCTAGGTGGTCGGCCAGGGGGAAAATGTTCGAAGTAAAGATCATGGGTTATGCTATATGTCATTTGGAAATTGCTTCGCATCATATGGAATAGTAAAAGAGGTGCGTAAGACCCTGTGAGATCCCGGATTATAAATTAGCTCTCGTGAAGTACCCAGTCCAACCGCTGACTATTACACAGCTGCGCTATCCAGTCACAAAGTCGGACGTGCCGAGTTTTTGAGGAGGGTTTAATCTCTTTCTGGTAGGGCGTGCGTCTATGACAAATAAGTGCTGAATACAGCGGTAGGTGATCTTGCTTATTTTATTAGCAGCGACTTTGGAGTTTAAAAGACGGGCGTAGACCGGCTAGAACTCCCTATGACCACTGATTTGGCCAGGATTACCTCCGGACTACTAGGCCGCACATAAGTTGACTCTTGGGGGGGGCGTTGAGACACCGTGAAGGAAAGAGATTTCAGGTTTAACTAAGAAGCTCCGGCGCCGATGATTGCAGGGCCGTGTTCGGGTCGTGTAGAATGGCCCAGACGGTCAGCTGCTGCGTAGGGATCTTCGTAGGAAGTGATTTCATGGAATTTCCAGCGCCACCTATAGAAAGCCGTGGGAGCGGTAATTGTCTAGTTGTGCCGAGGGGTGCCACTAAAGGAGCCTGGAGCAAGAGCACGGTACGGTAGTGCGAAGAACTCTATAGGGTCCTAGTGGTAAGTGATTATTAAGGCAAACGGGGTGTAGGGGTAAGCAGTTACTGAACTAGAGTGTTTGTGCGGAGTCAATAATGCCACTCAATAAAGGATACGGTCGCCAGT"/>
                    <sequence id="seq_t100" taxon="t100" totalcount="4" value="ACTCCAAAGCCCGTTATGCCAAACGGCTCTCGTTAGTCCAGAACGATGCCAAAGATCTTACACTACCACTAAACCATGAAAATAATAAATATAGAGACAAGATCTTGCAACAGTTGCACTGGATACACTCCTATGCTCCAGCTCGACGCATACCGGAGTCCGGCTGAATGTCGTGAGACCCCTGTGTCGAGTCCATGCAACTTGCTAGTCGAACACTAGCTCACCTAAGAACTGTGCACCACTTACTACGCTTCGCCAGAAGAGGTTGGCGGGTGCTAAACTAGTTGAGAGCCCCGTGCTAAGTATCTTGATTAGACGTTGAAAGACCCATTTCAACATGAAATTCATCCGTGTAGTGGAATGGCGTGGGGAGCCCAAATTGGTGAGCTAATATCTCTTATCACGATCTCCCAATTATGATCAGATCAGCTTCTGAAATAAGAGTGCTAAACGCGTGACCAGGCTTCGTCACCTCTTGACGAGTTCCAGGACGTCAAGTCCCTGCACGACTCTCCCCCTCTCACTACATGTGGTTCAGGTGACAATCCCGTCAAGCAACCAGAAGTCTTTATTCTTAGATCCCGCTTTTAACATCTCGTCTATGGCGGGGCCGACAATAGTCCGGCATCGATAAGCCGAGCGCCAGACCACTTCGTTCAGCCATGTCGCGGCTGGCGACTGGGGCAAAGACCTTGGACAAAAGCATCGCGGAGCAGGTGATGCTGCTGTGACCAATCTAACGATGATGCTCCGCATGGACCTGCGACATTGATCAGTAACTTCGTAGGGGCCCATCGGACGTCGTATACCAGTCCCTCAGCGTAGGCATCAGGGGAGCCGCGATTCTCGCGATCGGTCCAACATTCTACGATCTTCGATTAAAACTCGAGGCCCGCTACCTAAGCAGGATCTGCTGCGCTCCGTACGAAGAAGGCCCGAGGTGCCACTAAACCTCCGCTCTGCGCTTTGGCGCGGCACCTGGCGCTAATCACTGCTATTG"/>
                    <sequence id="seq_t101" taxon="t101" totalcount="4" value="GCTATTGGATAGGTTTGATTTCACCAGTCATAGTTTGGAACACTATTTGTTTTAGGACGAAGCTAACTAAGGCCATAACGACGCGATGATGACACAGCCAAGTCGAACTATGCAGTCTCTTGGAAATCTTTGTATTCAACGCTAAGACGCAACTGCGCTCTGACCGACACTCTTCCGAGCTTTATTCCACATTAGCCTTACGCGCCCGCAACCAAATTCTTGGTTGTCTCCACGTTTTTGCGTGCCACAGATTGTAGTTAATGTACTCATAGGGTTGTCGAAAGAGCAAACGCGTGATATGTGTCTTATTAGCACGCCAACCGGGCAAACCACGGGGAAATGTAATGTACCGTCAACACGGGCAGTAACCGTGGATGGTTAGGGGGGAATGAGCACCAAAGCTATGCAACGAGCGAATAAGCAAACTGAAATTGGGTGATACCATTGTTGTCAGCTGTTGCGCAAATGGCGTGACTAGGCCATGTGGACGTGGCAAGTTATAACTCAATCGACGATACGATGTTAGCGAGCGAGCATTATGCGCCCGATATGCCCATCGGGCTTTGCCCGGACTTGTGATTGTTGACTCATTGATCCTCAGGATAGGCGACCTTGGCAATAGGTTGATCATCACAAGTCTCTTGGACAACCCCGAACAACCGCTCACGTAAATCTTCGGGGGTCTAACGTTTGATGGACTCAGAATCACTAAAGTATTAAGAGCGCCCAACATCGTGCTCGGCTAGCAATCTTCACTTAACATATCTCCTGGTTGCCCGAAGCTTGCGCCGCAGAGTCGTCACTTATTTATTGAAGTCGCACCCAATAAGGTCCAATTGAGTTGTCGAGAGGGGGTCAGGTCGCTTGCGCCCGGCACGAGTCGGCCTTCTCGATGTCTAGTACTCCATCACCCGCCGTGAGGCTGACATTATGTTTTTTGGGAGTACAATATACGATTCCTCGTGAACCTCTGTCTACTACCGAAGGAAGAGTCCTAGAG"/>
                    <sequence id="seq_t102" taxon="t102" totalcount="4" value="GACATTAGAGCGTATGCGAACATGCTTCGGGATCAGTCAGTGTTACTTTCAACTATTACAGAGCAAAATAATCTCGCATGCAACCCACCCCACCCGCGGATATAAGCGGCCGTGCGGACTGGCCCTTAGGCCTTACGCTCCAATAGACCCTTATGTCGTTATTCGGAGGGTCTCCCCATGTTAAATTGCATCGGTAGTAGTAGCACAAGCAAATCATACACTTGCATGGCAAGGGATGTGGTCGAAGAAATGCTGAGCTCCGTGCTCTTAAGCCCCCGTCTCTGGTCTTGGTTAATCAATTGTCTTCAAGACTATACTTTATTGGAACGTGGAGAATCCGGCCGTACCACGTGTAGTCTAGTTCTCAGGCGCTCAATATAGACTTAACGGCATTGGTCTGCCCTCTTTCACAGAGGATGTGTCCAGATATTTTCTTCCTGCTGCTCTTGCAAAGGGTTGCTACGAAGGAGGACTTGCCTGCATCACGGAAGCGGACGTCCCTCGTGGGTGTCACGTACAATAACCATGCGGAGCTTCGATCTTATTTGTGGCGGATCTTGACAGCTGGGGACCGCCTGAAGGCTCTCACACTTTGATATCCCCATATTAATTTGTACCCATATTATCTAGGAGCGCTTCCGTATACAAGTAATTAGGGTGGCAGGACCTACTCATGGATGCTCACCGTCGTCCTGGCATTTCTACAGTAACATGTCATCTAGCACCACCTAGGAAGCAGTAATCAAGCAATGGGCTTCTGAGCGAGGGTCTAGCACAAAACATCGGTAAGTAGTGAATAGTTGACCTTCTCCCCTATATCAACGCGTGCAGAGTGATACTGCTTGTTAAGGTCGGTTTTCGTGGTGGTCAACCGATAAGGATCACAGTGATGCCGGTTTCATATAAACGTTGGGCATCCCGTAATGTAGACATTCTCCTCCACGATTTCTAAGCGTTGTCCTGTATTTGAGCTCCCTTCTATGCAACGGACTCGCGTTGA"/>
                    <sequence id="seq_t103" taxon="t103" totalcount="4" value="CACGAGGGCGAGAGCCCCCCGCTTTGTTGGGGTTACATTCTCGTTTTCAATACCGGGTCTACCCACATTGCGGAGCGCGTTGGGATGCGGCCAGTGCTACGACGGACCGAGGGCCCGTGGTTGTCCTCCGCCTAGTCAGGTATAACATGCCATGACCTCTAGCACCTCACACATTTCTATGCTGCCTAGTCCAAAACTCCAATCCAAAATGCATGTAGAAATGTGAGACACGGTCGGTACTCCAAGATCCTTGGGTAAAGTGTACTGTCATACTATTTATGGGTACATATGACAGTTTCACGCGCGTGCATACCACTTTAACCAACCGAAATATCCATCTCTGTTGGGATTCGTGGGAAGTCGCAATGGCTGACTCGCTGATGGGAAAAGGCTCGTTAAATTCCTCATCAATGGAGTCCACAGACATAGACGTGTCTTATTCACGGCTATCGATACTGATTTTTCTCACTAGTCGAGGTTAGGCCAACGGTGCGCCAGAGCTCGCAAACCTCACTAGTAGGCCTCAGAGGGACCGTTGTACCAGCCATGCGTGTCATGTGGGGCGGCTACTAGGGGACGAACTTTACCGGGCTAAAACATTAATCCCAGGCGAGTAAGCCGTACTTCAAATCTCGCATTAAAAGTTTATCAGGCAATGGGTAACACGGTAAGGACCATGTCATTATCCGGTCTGTATGGGAACTGTGAACTGGTCACTAAGAACTTCGTATAGAACGCTAGGATATCTCCTGGAACTTCGAACCTACAAGAGAGAGGAGGCTGGAGGGCTCGAGCACTCCAAAGCTCACACAATGGACGCCTACACTAGATATAGATCAGCAGCACGGTAGTTTCTACGGGTGCTGAAGCCGTCCGTGACTTTTAGTATTAGGGATGCACTGTATTACCCTCATCAGTAGCGTCGATGCCAGGAACAGAGTTTAGGAGTGGAGAGTAAAGCTCTTAGCGGCTGTCGCCATGTTTCGACAAAAAGCGCCTC"/>
                    <sequence id="seq_t104" taxon="t104" totalcount="4" value="TGTAGACGCGGGCCATAACTCCCAGCCGGGAGTAAGCGTCCTTGATTTAACGCCTCGCGGACGGCTATCATGCTGGACAACCGAAGTAGATGGACTTATTCTAGCCTGAGTCGTAGGAGCATAAAATTTTACTAGTATGGGGCGAGATCTCGTAGCAAATGGAGGAGGCCGGGATGCCGGACCAAACCTTGACTCTATACATCTTTATGGATAAGGTACTGGACTTGACCGTTGAATCAGTACTTCTGGTAATGTGTCGTACTGTTTGTTTTGCTTATATGCGCGGCTTTACATACGACATATAAGTGAACCGCTCATGCGCGTCCATCTTCATGAAACCCTGTTTAGGGATGCAAGCCCTCCACATCGGTCTCACCAAGTACACTAATAGGGTTTACACTTTCAACAATCAGTGTTCAATTTCTTTACACGACTTCAAGTCATCGCCAACATTAAAATCTCACCTGTCCGAGTGGAACACAGACGGAGCCTAGCTTCGCGGGGAAAGAGCAACAGGTTATTTGAAAACAATTAAAACCTTCTTGGTGACGAATCGAGATGCAGCAATCCTCGTCGGCCAATAGACAACGGCCAGCTTTTCCATTATTAATGTGTCCCGGCATTACCGTTGCTCGTGCGGTGGTGTTGGCCTCTCCTCGGTCGTCTTTGTGCGGGACATGTGCGGCTTACCTTTCATACACCCGTGCGGATAGACTTGGCGCTCTAATTCTATCGCAGCCTAAAGTGAACCTCAGCAATACCGCTCCCGGTGCACGACTCCGTCCGGTTATCAGAGAAACCACATGCACCACCACCCAGTCCTGGCAGTATAGGCTATTAGCCGCAGGCATGGCCGCAAGAACTATCTCTTAGCTGGTACATCTGGTTGTCACATTGTATGGCTGCCCATATTGTAGGGGAATTATCTAATTCCGAACATTCGTGGTGAGCGTAGAGGGGCCTCATATTTTCGGCGCTATTGGAAGGCGATGCCCGCACT"/>
                    <sequence id="seq_t105" taxon="t105" totalcount="4" value="GTCAGAAATACGGGACCCGTTGTTGGAAAAGTTTAGGACCTCCAAATTCCGGGGCAGGACTAGCCTAGATCAAATTCGATGATTCCGGGGCGACGATTGTGCGTCTGGAACCGTAGTCCACATCGTGTTGTAGTTGCCCGACCGTAAGGCTAAAGACCATAAAATCTCGGTAGAACAGCAGGATTACGGACTCAGCATTTGGCAGCCCCGCTCTAAAGCTTTGGAGTCATATGAAACCAGCGCAGGCCCAGGGAACAACTAGGCCAATGATTAGTGCGACGCGGAGAATCGGTGAACGAGCACGGCTCCAACCCGCAGCCTTGATCCCGTGTGCCTGGTCTGGATTGGAAATTAGCTCGGCGCGATATATAGAGCCCTAGCTGCAGGCGATGACGGGATGCATAGCGCTTGAACAGGAGATTGGCATCCGAATAGATAGCGGGAGCTCAATGTATACTCCGAGGCGACAATGTCACACCCGGGAGCTACTCCCGGGCAGATTTGTATAACTCGAGAAAATGCAGTCGCGCGTATAAATACTCAGGTTGTTAAATGGCTATCAGAATAGGACGCAGTATTGAGACGGCTCGCGACGGTTCATATCCACCCGGGGTCTATCGGAGACTTATGATCGTTATAGGGGACTTGACCGATTACGAAAACACGAATACTCCACCCAACGCGCCTAACCCACGGATAATTATACCCTGATGGGTTCCTTCCTGTTGTAGGGCCAAGGGGCACTGATTCGCCACCTTTAAGCCGAGCAAGCGAACCGTGAACGCATGGATGCTATGGCCGGTTTTTACAGTTGGAGCAGGTGGACGCGTAAGCCTCAACCGTGGTCTAAAAATATCCCTGTGACCGCGTCTGGGATGAACAGAGGTCCAGACGAAACCCAAAGATGAGACATGCAGCTTAAATTCCAGTGCAAGCTAGTCGGCTCTGGCTAACATAATCGAAAGAGCCTCGCGACACGTGGAGGGTAATTGCCTCACCA"/>
                    <sequence id="seq_t106" taxon="t106" totalcount="4" value="CAGTATAATACTCGGTCGTTACTAGTAGAACTACATTGAAGACCGCTCTTGCTTAGGTGATTCCACCTACTCGAAAGTTCAATAGGATAAATCTCAGTATGTGACAACAGAGGAGTCGGCATCTGAGTGTTGGGATAGCTCTGGGGAGGGCTCAACTCCTAGGATGACCTTTACTTCGTCGACCCCGTAAATATTTAGCTCCTGGTAACATTTAGCTAAGAAGACATCAGTAGTATGATCGGAATTAGATCCGTACAGCGGACGTAATAGTTCCACAACTCTACGACTGTCATCCTGCGTGGTGTGCCGCTGTCTTCCATCCGGGTGAATTTCGGCGTCTCTTACCGGATGCGTTGCCATTGGGGCACGTCATCGAGCATACATCAAGGACGGCAAGGGTTAGGGTTTTATACCTGGCGCCTAGTAAGTTATCCAAGGCCAGCCAACGCGTTCTGCTGGCAAGGTCCAATTCCGGGACGACGAGTCATATTTGAACCTTTCTGTGACGTAAATTGCGGACCTTAACGCGGTTGTAAGACGTTAACCCTTTAGGCATGATTTATTACTCTCCCTGAAAACCGAATCGAATCCGATGTCAATAGACACAGCGTCAAACCGATCTTTGTATCACTGGGAGGATGTAGATCTGGATACGCTTTTGACAAAGCCGGTTGGAAAGAAAAATCCCCCCCATTGATTGAAAACAGCGCAGCAATGTACTAGTTTAGAACAGCCCCTATAGCATAGCCTGCGAAGCGGTAACACGGGGTGACGCCCCTCGGCTGACGGATACTTGGTCCGATCCCTGTGCGCTATCGTGAATTTACTCCTCTAGTGGCCTGGACGAGTTAGAGAAACAACAGTGTCCATCACAAGCTGTGTCGTGGCTGGACGCAGGAAGAAGGGTGGAGCCGTGATGCTTGTTTTCATGAATCAATCTCGAGGTCAAGTGCACACATGCATAGGATTCTATGAAGTGAAAGAATTTTTATGCTTATTA"/>
                    <sequence id="seq_t107" taxon="t107" totalcount="4" value="GAATGTCTACCTCCGCTGACACTACCTCAGGGACGGCGTCAAATCCTTTATTTTCGTGGCTGTAAGTCATGCTGGCTGCGCTCGCCGACTAGTCGACCTTCCCTTGGAATCCACAGGATCACGTAAATGTGGATCTCCTTAGAAGAAACAAAGTCAAGGGACTAGGGATCTGTTTCGAACACACATAATAATCCACGCTTCAGATCGCACATGAACCTAAGTTCTCTATGCCGAATTGTACCGACGATAGTAGTCCCTTTTTCGTGCGCTGGTAGCCATGATGGTGGATACATTAACTTCACTCAGCCTATGGATACGCCTTCACGAGATTTCAAACGTCCCACATTCCTTCTGAACTCTATATCCGTATCGGCACCGCTAGAGTCGACCTTCGATAAGATCTTCAACGCTTCCAGCTAAATACTCTCTGCGGATTCCGTTGGAGTAAGCTCTAATTGGTGTGACACATCAGTCAATGGAATACGCCGCAAACACACTATGTAACCAACCTTCCAAAGCGAATGGGTAACGCATTCTGGTCTGTATGCCTGCTCACGGCAAGGAATTGTATCTGATCTTACGATTACATGTCCGCGATCATAGCTCGCAGCGCGAGCGTGTACCAACCGCTGCACTCGGACGAAGGCAACACGCCGCATATCGTAACCATCAGAGAGTCACGGAGCACGCCTGCGATCTCCTCAACTCGGGCGATTGTAACCCTTGATAAATCGGGCCTGGGAGTATAGACATACAGGCCTGAGCATACGGCTAACCGGCCGAGGTCAGACGAGTACTTAACGCAGAAGGATAGGACGTACTGATGGGATCAGTACTAGACTACTGGGGGCTGACCCGAGTGCCAGTGTATAGGTATATTCGCGCTAGACAGATGCTAACTTCTACTGATGTTTGACACAGTGTAAAAAGCTACCTTTTATCCTTCATCCATCACTCTTAGCTCTGCGTTAGCCAGCCGCTCCGCATCAATATCGCAATT"/>
                    <sequence id="seq_t108" taxon="t108" totalcount="4" value="ATTATTAATGTGGGTTACAACACGCTTTTTAAGACGTTGATCAAAGGCGCGAGCCGTTGCCAATACGGCACCCGTCCCATGCTAAAAGGAGTAGTATCGTGTCCCTACCTCCTAAGTCCGCATCGTCCTAATTTGCATGCTCGCCGAAATAGCTCTCCCTACGGTCCGCACGATCGTACAAATCCAATTTACAAAGAGTAAAGAATAAGTCGAATACTATCCAATGCTCAGAGTACATCTTTTCCCGCTCCCGTGGATACTTTAAGTGCGAAGCGATGAGCACAGTTGAGCTAACATGTATATGCCAAGTCCGCTCGTCCCAGTGAAAGCCTTCCGTAACGGATCGCAGACCCCGAGCTTTTTTACACGAGTTGCCCTACCCAAGTACACTGTTGTATTATTCCTCGTAAGGTGTCGTGAACCTTCAATCCTTGAGTGGTGTCTGCTGACGGGCCTTGAAGCCTAATCTCGGCAGAAGATTCATTCCTAGGGTGTAATAGCTGAAACTATTGTAGGACAGAAACCGGGAGCGGTTAGGCGTCATGTATCACCCCGATCCTTATAGGACAACGGCGCGACATGGATAACTCCGACACAGGCGTTAACCATGAATAACGACCGAGTCTTCTAGTACAAACAGGTCGGTTGTTGCAATTCATTCAACCCCCCCGGATCCCCACGCCGCGATGTTACCCGTTAAAGCTTCATTTCGATCTAACGCTCGCGATGTGTTTGCGTAGGTCGTCGCTTCCTAACAGGACACTTACTGCATGCTCGCTTAAAACCCGCAAGCTCGTCCTGCTGATAGAGGCCGGAGCGCCGGGCGACGGAAGGGTGACCTACTTCAGTAGCTGTTCCTGCATTGCCTTAACCTAATTGACATGCATAGCGTTGGCGTGAGCGACCCCGATCATGTGACTTCGCCTTGCATGGTCTGAACCTCCTGCTGCGATATAAAACCAACTATATTCATCTATATTCATCCCCGAAGATTACCTAA"/>
                    <sequence id="seq_t109" taxon="t109" totalcount="4" value="GGTACGTCGACAAACCTTGGTGCTTGGGCTATACCACCCTTGTGGGATACCTGATTTGTGATGATGTGACGCTCCGACGCCCTTCACTATTCGTGGAGTCCTCTAATGCGGCGTATACGTAGTCGAAATAACTTTGACGAGAACTCGGATGTTATTCGATAATGCCCAGCGAACAGTTCGTTGGAGAAGGGCTCAAGCGTTGGAGGATTGCCCGGAGTTGAGCCTTGGGCACGGGCATTTATTACGGAGGGCGCTACGTATACACTCTATCTACAGACTGGCTTGCGCAGACCTCCATTCACACACGAGTTTACCCTCCGAGGCGATGTACTTGTCAAGTTGTAAGAAGGTTCTGGGAAAGCATTCTCGAGCCCTGAGGCCTCGAGGATCAGAGTGTTTGTGCAACTTTGGGCGTAATACGCTGGTAGACTAATATGGCGAAAATTCACATGTAACCAGACGTAGTGATGGCCCGCGGGTCTCTCATAGAATAGAGTTCAAATTGTTAGCGAGCAATCCGAAGGCAAGGATACGTTTTTGATTCCCAGTGCATCATTTTTTGTAAAGACCCCCGCCAATCCTCTTTGCGAATCCTTTCCCTCTAATGTCCACTGAGTTAGTGAGACCATGATTGCAGTTAATCCCGCACCAAAATTAACTGACGGTCATCTAATTACACGTCCAGCGTGTCCTAGGGCTGAAAGACTCGATGAGCTTGCAGGCATTAATGCAGCGGTCCCTTCCTATTTCACATTTGCGCGTGAACTCCCTCCTCGAACCTACTCTGGAGGTAAGGTGAGACAATTATAGAGGTACAGACGAGCAAGCGTATCGTTCTGCTAGAGTAATACAGCCCCAGGTACAGGTGTGGCCACTCGGCGATGAACAGAGGACAAATAATATTAACGCCGAAGGTTTAGTGATAGCTCATCACTGTGTTTCGATTCAACCGCTCCTTTGTGTAACGAGGCTGATTGGATAGCATTTAATCGGCCAGGCC"/>
                    <sequence id="seq_t11" taxon="t11" totalcount="4" value="CTCGAATACGAGTTTTCTCAACTCAGACAACACGCTGCGCCAGCTTACGAGCGTATTATATAGGGCTTTAGCCTCAGACTCGATCTACCAATAGTACGGGCTTCGCGCTGCAGCGACTTATCAGAAGCGTCGAGGTTTGCGTCAATCATCTATGACAACCTTACAGTTTAAAAATGAATCTTGTAGAATACAATCGATCGGGACTCTAGAATAGGGGGTGCATTTCTCCCGTGACGACCTAGGCCCTATGAGTCCTTTGAGACCGTGTGGATCGTGTTTCGTGAGTTATCAGCCTAAGACCCGCTTCGCGCCAAGACTCGAACACGCTCTCCCGGATTCATCGGCAAAAGATTGCTTGCGTGATAGACGATACGTTAATATTTTTGGTAAGCTGTGCTTTGCCCGTGCAACGACGGATTTAAGTGTGATATAGCCCTGTTCACTGCCGGAATGGAGGTGCAAATACTGCCCACGTATTCCCCTCCAGTGAACCGACACGCCAATAAACGCGAGAGAAGGGTTTCTTATATACAGTACCTACGGGGCCAGCGCCCCTGGACTTACGGGCACGCTAAATACACAAAATCCATAGTGCCAATTCCAGGGGCGGACGAAGACACACGAGTTTCCTGAACCACGCAATTAGACGCAAGTCGGGAGCACACATGGTGGCCTCAGGCTCAGCTATGGAGAATCCACTATGACATATAACTAACGGAGAGTCTAGGTCTACGGTTCACACGAAGAGACGATGGCGAATGGCATAAGAGCTTTGCGTTTTGTTGCGACCGCAGGATGGACATGGAGAGGTATAATGAGACGTCCTACGGGGCTGTAAGAGTGAGTAGCGTTAGGGTGCTGTCAAGACTCACCCCAAGCCACCTCATGGCCATCGCACGCTGGGACTCGCATTTCCGAGACAGACGGACGCAGGGCAGAACATACTTGTCCAGTGGTGGTGGGTTCACCGGTCTACAGATAAAAAGGAGGTTGCCTTAAC"/>
                    <sequence id="seq_t110" taxon="t110" totalcount="4" value="GAACCTAGTTGGGACTTAGAACCCATCAGAGAGAACTCAATTATGTAACGCCAGATGAAACGTTGTGGCAATGGTAGTATCAAGCGAACTAAGTCAAAGAAACCGTATCATTTACCACCGCTATTCATGGTGAAAAGACTGTGACCATTCGCTCATCTACACTTGATTGTATGCAATACAGTTCCATCATGTAATCGGATTTGTTATTCCGTCTTGGTGAGTCTTGTGCCTTTGGCGGCACTATGTTAGGGTGACATGGAAGTCCCACGCTCTACATAGTTAGTCATCAGACAGCCGACCCGGGTGGGACCCGAACTGTGGGAATTGTTATCTCGTGGCACATGAGGGATATATCTGCCGTGACGTGGATCTTCAATCCGGCACCTGCACCTACGCGTAAACATTTTCAGAGCTTTCGAGGAGTGGAAGGCCAGAGAACAACTAAGTAGCAGTGTGTTGCCAACAAAGAAGGCGTCCTTCCAACCGAATAGCCTCTCTACTCTTATGTGGGGCGATACAAGAGGATCCAAACGTGGTTCAGCGACCTATACAGCCCTATGGTTGCTGGGACTCGGGACTTAGCCATACATATTCAAAATGGACCTATACTTCCCGAGACGTGGACTTCCAAATACAGCGTGCCCGTGACTTTCGTCGGGATAAAATAGTAGAAGTAAACTCCTTGAAAACAGCCTACGTACTAAGCTGGTGGCACGTACCCAACCCTCTTGTACTACATACAACTGTGGTCTTTGTCTATGACAGCCCGGGCAGTGGTGTCGTCGTCGGTTAAGCCTTACCTTGCCACCTGACTTTCTGACCCATCCAGTCCCTGGACTAGAGCAGTCTTCCGTGATCACTCGTCGGATGCGCGAGAATCACAACATTGGTATCCGGGACTCGCTCGTCGAGAATAAGAAAAGTGCTTGACGCGGCGGCAAATTGGCCTAATTGTTGAAGTCTAAAGCCGGCTTACAGAGCAACGGGAATGTGTTTAGAG"/>
                    <sequence id="seq_t111" taxon="t111" totalcount="4" value="AAGTTCTAGAGGGCCGACCCTAGCCTACATCGCATCAAATCTGATAAGGGAGTCACACGCTGCGTCGTCTATTGTCCGGCTTTCCATAATTGACACCGCGTTGACAAATCCATGCTATCTCCTGCCGAACCGGCAGGCGCCACAACATCGATTTCACTACTTATCTGTATCTCCGGACCTCCTGCTTGTTTGCCGTTTATAGACGCTATAGTAGCCTAATATAGATTGGACGGCGCTCAGCACCCCCCGCCACTTAATTGAAATAGCGCCCGCGGAAAGAAAACTGCAAAACCTCCAGCAAATCGCTCAGGTTTGTCTGGCATTCTCATACGCTACCAAACTTGCGACGGATCTCGAACAGTCTCGATACAATACACCGACCCGAGTGTAGTAACACACTGAAAATATGCCCCCTAGACGAAGTGCCCTGATCCTGACGCCACGCATGAGTAACGACTAGGCAATTTCGATGGACTACTATGACATCTAGGCTCCAGGCTGGCACACTAGCTATTCACGTGGTCGGGGGAATTCAGCCAAAACATGTATAGGTCGGGCTCAGTGGACCGGCAAGCGCGTCGAGGCCGCGAGGAAGTGTTAGTCATAAACAATTCTCTATCTAGCCGGGTCTCTTTTGCTTGTTTAAATGTAGTCTAGATGGTCCGGTTAGATGGCGCGGGATGGCTCAAAAGTCTAAGCCTCTACAGAACTATTAGAGTGGTATGCGAAGAGTCGAAACGAGGAGGGAGGTTAGTTTGCCGGCGAGATCGTAAAAAGTGGGCGGTTAGTTCAGACATAACCCAATATCTACAAGCTATAACGCTTATCAAGATGTGCCCTTTGAACTATGATGGTTATAAGTATGTAGCTCATTAAGGATGACCCGGTGCTCCCGGGTACCCATCACAGGATCCTTTGATTCCTGCGAACGCTAGCGCTGCACAATTTCGCGCGCGAAGGTGGTGTGGATATACTGTGCTCGGCGGTTTCAGATTTATAC"/>
                    <sequence id="seq_t112" taxon="t112" totalcount="4" value="GGCACTCATCCTGCAAAGCGCCATACGGCTTCACTCCGGTCTATGCTATAGGTTGTAAAGAGTTAGGGTGGCGGCACATCCAGGGAATGGCGCAGACTGGTAACTCCCGGCCCAGCTGTGCGACTAAGGCACAGTGAAATTAGGCATTTCGAAACTCTTGACATCGCGGTGATGTGCGACAAATAAGTCTCAGCGTCGAGGGCTGTTGTAGTTGGTCCTGTTGGTGTGGTACCAAATACCATCTTTTTCAAGTTATGATCGATATCCCTAACACCATTTGATACCCGGTCCGAGGGCGGCAATTTATAACGCCACCTCATGACCCAAACCCTGTGTATCTCGACAAAACCGAACCAATTGGCTCTGAAACTGGACTCAGCCTTACTCGGGGGAGAGCGTCGAACGCTTAGCAGGTTAAATCTGACGACTCCCTCCAAGCCAGCCTTGACGTCTTGGAAGAGATTGACGTCAATCAAAGCAACGGGATGTAGTCTACCAGATTCTGCATAACCGTGTCCGGATGGGACGTTCGATCCACCTGAATGCATGTAAGACGCATCTAATTTGTAGAGTAACCCAAGGTAGGATCCGTGACTATTCTAAATTCAAGGCAATCGATCTACTGAAGGCCTGCTGTAGCTGGAGTGATTCCTAGTCTCCCCCGTAATCCCTTCCTGGACTCGAGTCAGGAGCCCGTCCCTGCTGTCCGCGGGGATATGAACAGCAATACGCCGTTTTATGCCCCACTGTGCCGCCCTAACACAAATGGCCAGGCACACCATCAAACCTCGAGCTTCTACTCTCTTAGTACCGGAGAGAATTGGGACGGCACGGGCGGCGTTAAAGGCGAACTATAGAAATTTTGGATGGGCCAGAAAAATTTTGTAGGGCGGTTGAGGTCTCTCATCCAACGACGGATGCCGCAGCCACGAATCTTGTATTGGTCCGGATTTTCAGCGTCGGGATTACTTTTACTCCGCGTTCCCGAGGATACCCCTGA"/>
                    <sequence id="seq_t113" taxon="t113" totalcount="4" value="GTGGGGGCTGATGGAATCAATTCGTATCGTAATATAATACGGTATCTTAGAGTTCTCTGACTATGGTACATGCTCGTAATAACGTACAAGCGCCCGTTCGAATAAGGGTCTGTTTAAGGCGCCTAAATTTGCCTAGTCCCAGTTGGACTAGGTCAAGCTGGGTCGCGAGAACGTGAGCGGCCGAGCGAGAACATGTTCAAAGCAGTGGGTAAGAAGTAGCGCTACCCGGAGCTGTCGTATCGCTAAAGAACACATTACCGGAGTCATTCAGCTACGGCGGTAGACTCTTGACGACCCGAATCTGTATTCCCCCGGATACGGATGTGCTTAATGTGCTACGCCCTTCTAGGGTCGGTACTTCAACAGACAATTTTCAACACTATTTCGTCGTGTCACATCTTCTCACTCTTCCTATTCGTGCACGAAAGTGACTCTAGTGCGAGAGAACAGATTAAAAGAGGTACTACTACACACGAGATGTGGGCATTTCGGAACGCGACCGCATGGGCTTCGGACAACTCCACCCCCCAGGTGTCGCGCCCCGAAACTCGCCGATGTTTGGTTACCCGAACTAGGCGCTTAACAATCAAAGGCGTGAGGCAGTCAGTCTTAGCCTGCCCTTACAACATCGCTATAATTCAGTTGGGGGATCGTACCCAGCGCATCCGTTAACCTTCATACGACTACCGCTACGTAGACTTAGCCCCCTAATCTTATGAGGGTCTAGGTAATAACTCATACAAGCTCTATCCAAGCTACTGACATTTCAGAACAGGACCGGGCGTTTCAGGAAAGGTTTAGCACAACCGACATATATACCCATAGGCCCTGATATTAGTCGGCGCCGCCCATCCTCCAGACATGATCTGGACAGGGTGCTATGGGTTTATCGCCGATATGTCCTATACCGCCTGAAATTGCGAACGAACTACCCACGTGTATTTCCGACCACACCTCATTTCGAATTACAGCGCTCAAACAGTGCCGAAATTAGCATAGG"/>
                    <sequence id="seq_t114" taxon="t114" totalcount="4" value="ACCCGCGCCTCGTCGGTACCGATATGTAAGTTAACTGTGATGGTAGGCAACAACAGCAATGGGTTTTCTCAGTTAAGCTCATTGTGCGTAATTGAGGAACGAGACCCGGATCGAGTTCCGGGTAGCCTTGAACCGTCGAGATCACGCTACGCCCGCGCACTATGCGTATTGTCGCCATAAAACCACGCTTATTGCCGACATCTGGGTTATTATGCCTCTCAAATTAGTTAGAGACAATCTCGGGTCCGCTCGCGGCACTCGGCTGGTTGCTCGTACACCCGGGATACGCTAGAGCTGATACCTAATCTGAATAATCAGTTTGAATAGGCTCGCTATGGTCAGAGTCGGCGTAGACTTATGAGCAAGTGCTTGGTATCACGTATAAGAGCACAAACTATGTGCTCAACTCCCCGCCGGCGTGTATGAACTTTACCTACTTCCAGTGACTACGTTGCACTCTTTGTCTCGGAGTTCGAAAATAGGATGCTTCCGTTTGTAATGTATGGTCGAACTCATGACCAAAGCCGCTCTAGAGAATTGCGGCTGCAGGTTCTTTCTGTGCAGGAAACAGTGCGGCGACTGGAACTCGTAACTCCTACTCCTTTTTGGGTCAGGAGGACATAAAAAAACCGATGTCATGCCAATTACGATATACCGTGTGAATATAACCCACCGGCGTGTAATAGGCGAGTCAGCCCTTGAATATCACTGGGCGCATTCAACAGTCGACTCTCAGCTTTTAAGATTCCCTCCGTCATACTCAAAGGGCTAAGTCGGACGAAGATACCCTGTGTTTGTCGCATTGGTACGCCAGACGTGGGGTTGCACTCCTACAAGGTTGCACTAACGGCAGGGGGGAAAGAGCGCGCTTGGCTAACTCTGAAGCCTCTAAACTGTAGCAGTTTAGGATAAATCCCTTGGGGTCCAAGAAACCCTCTTATGGCCTTGGATGAAGGTATCGCAAGATCTCGGATAACGGTTGTTGGGAACTTGTTATGGT"/>
                    <sequence id="seq_t115" taxon="t115" totalcount="4" value="ACTGGGTTGGTATCCCGGTACCTTCCGCGGCACTGGAAACTGGGAACTTGCGTGACTCGATTCATCTATATTGAACCGAGTGGCCGGCGAATTCACCAAGAAGGCAGCGACTGAAGGCGCTATCTTATGGGTTGCGAACCTTCGCTGCCTATTCCATGGCGAAGTGTCGAAACAGAGCTGCAACGCTGAGCTAGAATGGATCAGCGGCCGTGCGAGTGCCTTGAAACTCTCCCGCCAAAATTCCAACGAACAACGAGAAAAACGCCAGGTATGTCTCCGGGGTGTATCCTCGGAGGATCCCTATCCATATCCAGGTTAGGCACTGGACCAGTAATTTACCAGGTCAGCTGCACCCCCTACTGGGGCTTATGTCAGTGCCTGTCGATAGCAGTAATTTATATTAGCGTGAGCAAACCAGGGGTCCTGCCACGCGACATTGCAGTCTGGGGCCATAGATCCGGCTAAGAAAAGGCATTCTGGCAACGTTCAAATCTGCTGAGAAAACATGAGTTTGATAATCAGTCATCTAAAGTCTCGGTGGTGTGAAATGAATCCGGGCAGATCGTAAAGGTGTTCTAGGTCACTTCAACATAAATAAGTAAACTGTCCTGGACAACACCACCGGTAGCTGTAGCTATATTGCATGACCAGCTCTCGAGGCATTTGCACATCTCCTACAGTGTATCTTATCCGAAGTTCACCGTTAGCGTGAAAGGGGGGGCGTGTAAGGGTTCAAATCGGCCTATTTCTGTGACGTCGCCTACACAAACCGATTGCAGATGCATTCTCTGCTCCACTGCAAAAGACTCCTCTGTCCTTCGTTGCCCGCTCAGAGTGGAGCTGTTCGCAGGCTGAATGCGTCGGCCCATGACTTATGTCGGCCAGTTTAATGTTTGACTAAATCGGTGATTGTGAGCTGTAGGTTGCGTAACACACCCTACTCATGGTCATGATTACATGGTGTAGGGATCTATCAGTCGCGAGCCCTTATGGGGCCCTC"/>
                    <sequence id="seq_t116" taxon="t116" totalcount="4" value="CAAGTACATCCATCATTATACAGTTGCCAGCGTACTCTAGGCGCCCTTGCGCGGTGCATAGCCAGAGTCTGATCTCTGTTAGATGCACTAACCCTCAATTAACTACCAAAAGGAATCTTAGTGTGCGTGCCCTGCCACTCGCGGACGAATCACAAAGGGCGTCTACAAGGGCGTTGGCAGACTTCCCTGCAGTAAATTTAGAGTGTAGTCTATACCCTGCCCTTACATTGGTTGCGGGCGTCGATCCTTCGATGTAGCGAGATCTCGCAAGACTGTTGTACTCGGACCCGGCGCACGCACGAGGATGTAAGATGCTACCCAGTCTACGATGCCTTAATCCGATGAGTAGGAATAGTATTACGTCTCGTCTTGTCCGAAGTCTATCCGTTCATTACACAGATCAACCAGGCGTTTAACGAGGAGTCGCTGTTCGTGTGTATCGGTCATATTTTATTCCTCCCTTCATCCCGAGCACGGCAGAGACATGCCGGCTAACGCTAGTGCCATTTTTATAAGGTCCTGGGATGACTCTCCCGAGCCGAACCCGTGTGCGAGGAGAAAAAGTAGCCACCACGTCAGGCAGAAACTAACAGTAAGTTTGCGCAACTCGGTTTGCAAAAAAGCAAGCGTCTTCTTTTTTTTATCGATGAGAGGGCTGGGCATTCAGGCTCTTGTCATCCCGACCATGATGGCGTATCCCCGTTAGACATTTATCGAATTGCCGAACAAAGCGCGTGTTATATCTATTGTCGGTTACGCGAGTGGAACGTTCCCCACGACAGGGGCCACCATAGTTTTATAATCGGGCCTTGGGAAAGCTTCAGAGTCTTATAAAATACGCCGGTATCTCGATACGTGGAATATGCTCAGTACATATAGGTGGCCTAGTTGAGCAGGCTTGTGGGCTCAGATGAGAAATCCGTTATGTTTCGACGACCGAGTGATGCGTAGTGAGATCGCAATGCGCATGCCTTTCCTTGCCTAAAGCTTCCAGCGATTG"/>
                    <sequence id="seq_t117" taxon="t117" totalcount="4" value="CCCGACAAGAACATCAATGGCGAACGGGTAAAGAGTCGACTCTGGTCTGGAATTCTTCCATCTCGCTCGGGACACCCCGCCGGGACTCTGGTAAGACAGTCGTTGCCCGGCGTCCGTTTAGGGCACCCGTCCCGCTTCTAACGAACCCTATATGGGTCTGTATCAACATAAGAGGGACACGTCAAGAATAAAACAGATTCGACCATTTCACGAGGAGTGCCCTTTATACCAGCAATAGAAGGTCCCTGCGTGTTACCAGGGCATGGTCGGTAGGTAACGCCGTCGACATGCGCAGCTTAACCTGCTATCGCCCACACTGAAATCGCCGACAATCTTTTAGATGCCGGATAATCGACGGCGGGCCTCTATATTCTTACATAACCGAGGGAAGCTACTATGCGGCACTGTTCGGAAGAGTAGATTTTTGAGAGGGACGCTGCGAGTACCTTGATGTGTAAGGAGGTACCGCTATCCAATAGGTCGGCTCGTATCAAACAGTCAACCAAACCATAAGGTCGGTTTGGTAACGTTAGATTGGTGATTTGACCTCGCGCCGACGTTTACAGGTCGACGTAACGGAAGAGTTTCACGCTCCCGGGTGCTTCTAATAACAGAGGCGTGCCGTAGGCGTTAGTACCACATTAAATCCCATGCTCGGCACATGCGTTACAAATGCACGTACGGCCATTTACCTACTTTATCGTTACATTCTTAAGGCGAAGCGTCCTCCCAAGCTCACCTCGTGGGGAAAATAGCGATATGAACGAGAACGTCTTCGATTGTCGACCAGGCCGGCGGTTATCGCTTCGTATAGGACGTAGCTGCTACAAAATGGGCTTTCTGCATATCAATCGGGAGTAGGGGTGTCTGGCCATTACGAACGACTAGGCACTATCTCCAAGATACGGGCATTGCCGTGGCGTATGGGAACAACACCGGGTGTGATTGCACTCTGGGAGGGGTTGGCACTCGGGGCGCACGTTAACGCGAATAGGGGACC"/>
                    <sequence id="seq_t118" taxon="t118" totalcount="4" value="GCTATGTTGCACCCGCGAAGCAGGCAGTGGAAAGTGGAGGAATCCGGTGCCACGCTGTTCGTTGCGCCACTGCCATTGGCACGGACAGATTCATGGACTGTTTCCCGCAAATGCACGAATGTGTTTTCCGGGCCGGTTAAGCCTCCGCCAACTTATATCCCTAGTAGGGGTGTACTGAGGGAAATAGTGTCAAAGGGCTTACTGCTAAGGCAACGGCGTCGTCAGCGGCCTACAATACTCGTGCTAATACCGTTTTTCGCTAACCGCGCTTCGACGCGGCGTTATGACTAGGCCACCTGCATCGATGATCATACGGCACTTATTCTATTCCATGTTTGCGGTTGCCGAAAATTAAGTACAACAGCTGTAAGTCTTTTTCACAGGACATGCATAGCTTGGAGCGGGTTCTCAGTCGTAGCAGCCTTTCGCACTGATTAGCCCTCATGGTCGCTAACTGGGTCAAAAAAATGATGAATGCCGCTGCCAAAGGTCGAATCGTACAGACACGGCATATTACTGTTGTCTCACCGCTATGGATGGGGCCACGGGCTCGTACACGCTAGAACAAATGAGATATTGGAGGATGGTTCGCTACAATACAGTGATTGCAATGTTAGTTTGTTTCTTAACTGCGTTCTGGAGGTTCCACTGAGCATAAGTAACCATATCCTTTTTGGCAGAAAACCATACTCACGGCTCGTAGCAGCATTAAGGACAAACGTGGATTCAAATTACCTCGCCTATGTAGGATACACGGGACCAACACGTAGCCCCACGTACTGGTCGGAGCTTAGTTCCGTAGGCGCATGCGACCAACCGGCTGCGGGTCCCCAAGGGGTATAAGTCGCTTGTTCCGGGGATGACCCATTTCTCCGTCTCCTCTTCTCGCCGACCTGCCCGCGATTCTGCTCAAGGGACCTCTGATCTGCTACTGTGTGACGAGGAATCATACCCCAGCTAATTTCGATAATTCTTAGCCACACTTCCCTTGTAATATCTC"/>
                    <sequence id="seq_t119" taxon="t119" totalcount="4" value="GAGCACGTGCTGCTGTCGGCCTAACGAGGGGGTTATCTACATTCAATGTCACGCGGGGGATTTCTCGTTTTATGTGAGCGTACGGTTCCACTGAATCAGAGGAATAGGTGACAGTTTTGCCTCTCTGATTACAATCACACGCAAGCCTAACCGTCCTCCTAAAGCGGGCTACGCTATTTACGCCGACCATGGATCACGCTTCAGGCATAACCCACGCTGGCGTAGGAACAAGCCTTACGAGATTACACAACCATCGGACCCGAGTCAGTTTTAACCACCTGGCGCCAATTTTAGCGTGCACATAGTTTCCCAATCCACTCGGCGCCAGTTTACTAACACGTCGGACCGCTGGAGTACTTCGAAGAACATGTAAAATGTTCGCCTTTTTTACGCATCTAAGTCGCCGGTGAATGCTGGAGAGATGATTTCATGCCACCCACCAGGCTTGTGCGGTGCGTGCTCAGTCGCTGCGGGCTACGACTCGTCCAGCCGAGGTTGTAAGTGACAATAGTTGCGGCACGTAGTTAAAAACCGCGGCTACACGGACCTGTTCCACACTCGGCTGGCCCCTGTCCGTCAGAGCACGAATCGGAGGTTGCCGCGACAGAACCGCCGGCAGATATGCCGCAGAGTCTCCGCCTGGTGTCCGCGTCCGCATAGATACGGCCATGTCGTCCTTTGATATGGATCGGAGGGCACTCCCCTTAAAACAACCAGGTCACTCGGCCGGCCCTTGTCCGGATGTGTTCTAAACCGAGCAGGCTTTTGAGATCTTATACAACCGTATTGTAAAGCACTTGATTATGGGCTCGGACTTAGCAGCAGAGGTTTCAGATTTCTTGAATATTGTGGTACGGGAGGACACACGGTACCTTTCGGACTAATCGCGGAATTTCGGATGTAATGGGCTCGTTCCTTTGAAGGACGGTCGTAAGCATCTGTAGTGCCGTCTGCCAACAGAGATCTCATGTCTTCCACCGGCGAGCCCGTACACATCAAG"/>
                    <sequence id="seq_t12" taxon="t12" totalcount="4" value="CTTTTCAACTCGGACTGTGAACAGAACGAACGCGGAGACATCTTGTTGTGGAAATTACGGTCGAGTTCTAGTTGGTGGGAACTCAAGCTGCAGTCACAGTGACATTGGGCTGCCCATGTACCCGATTGATTGTCGGCAATACATGGCCTGACGAATACCTTGGGGGCTTTTTAGCTGCACTACCTAATGTTTACGCGCCAGCGAGGACAATCTCTGGGACTGGCTCACACTCAAAAGCACGGCCTACAGGTTACATGCGGGTTTTGCGTGCCGAAGCATATAGTCAAGTCTCGCTCACTGGTTAGGAAAGACCTTGAGTTCGCGTTTTAGCTATGGGAAGCGGAATTAAGGGCCACATCGGTTATAGCTACCTGCTGTTTTTCTAAGAGATGAAATCGGAGATCAACAGGGTCGCCGTATGACAGGGGTCTTAACAAGCCTCCATGGTGCTTCTGGGGGATACGACGCTCGAAGCATCGGCAGGACTGAGTCAGGACGTGTATCGAGCCCTCGGGGGGGCACACCCATTAGCCCACATGCGATCGTTCGGGGGTCGCCGGTCACCTCCGACGGTGCTCTCCTTGGGCAGTCTTGGAAGCTTATGCCAAAGGATTGATGTGGTCGGCCGCCAGGATGATTTAGTGCTTCCTCCTCGCGAGACCTCTAGTTAAGCGGATTAGGACGGCAAGGCGCACTTGGAGTGGCCGCGTAGGGTCGGAGGCCGAGGTAAGGTCCCCTATAAACGCAGGTGTTCTCTTCCTCATGCATATCGCCCTAAATCGTTAACCCAGTAGTACTCAACTGAATTGAATACTGTAGCTCCCAAGTTCTCACAAGGGGCGGGGCTCTAGGTCTAAAGTCCGTGCGGTGCTACCCTGACGAGATAGCCTGGCTTGCTAGAACTTTCAGCGTCGCTTATCCCATTCTGACAAGCAGCTGAAGGGAGATGACATTTCTAAGCGCGCGTACGACTGAGGACCGCGGATAGAATAACCTTACC"/>
                    <sequence id="seq_t120" taxon="t120" totalcount="4" value="TAAAACATACGGAGCCCCAACCGGTGGAAAACGTAGCTACGGGTCTAGGATAATTCGAGCTATTTAAGTCACTCTACCCAAACGAGACGGGGATGGGTGAGAGAATGCGCCCCGGTGTGAACTACTTGCTTCTCCACCCGAACGTCTAGAAATGAAAAATATAGACTCTTCCGCAGATCCTTCGCATTCGCCACCAGCTGAGGAAGGTGAGCTCGTTTCGATTCCACCGAAAGACAAGACAGCGAGGCTCCCGGCACCCCTAGCCGTTTTGTTTGAACGGTTCAGCATGGGAACACCTGGAAACAGACCACACCACTGTGCGTGCATTAGGCCAACGTATTCTATCATGATCATCGCATAACGATGCGGGATACTCCATTTCAAACTAAGGCCATTCAGACATGATAGAAATGCAAGCCATGATACGAACTAGGATCATTTGGTCCCTTAGTAATACGCTCTGGACTACTGCGCCATAGGTTGTTAAAGGTCATTCATTTCCTCAACTACTGCCTACCAGACGGCTGTATAGGCCAGGATGCTTTCACGCATGATCAGGTGCGACGCAGATCCCGTAGTATCAGTTGAGTGCAGTACGTGTCAACCCGGTGCCGGACGTAACGACTGCGGAGCGATTATAAACTGGCATAATGAGAGACTTGATGACCGGAATCTGACGGAAATGCGGCCTTATCGACAGTCGTAGGGAATTGAATTTGTAAGTTGTGACTTGTTGCGACCCGTGTCTTCCGTGAACCCAGACTCACTCTCACACGTAATCCACGAAATCGACTCGTGGTCCATCCTGCTTCGTCTTCAATTTATTGTTTCTGCCCCGCGTCCGTTGCCCAACCCAAATGCGCATTTTTCGTACTGGTCATTGAAGCAGAGCCAACCCTGGTTCAAAATTCCTGTTGCCATTTGAACTACACTTCCAACCGTGAATCAGCTGGAGGCGGACGTGCACTTGTCTCAGTCATTCCTTAAGCAAACCGACCGC"/>
                    <sequence id="seq_t121" taxon="t121" totalcount="4" value="TTCTGGGCACTCAGGAGGGATGTTGTTTTATCACATACGCAGTTCAGCAATAAGAGCCTATTTACCAGTCTTGGAGGCCAGACCAACCACCACTGAAAGCGTACCTGTCGTTTCCGAAAGGGCCCTCACTTACCATGGCGTGCTGAGGGGAAGCCTCTACACAGCAAACGAGATCCGTCCATCGCCTGCTTCGTACGCCCTTGGACGAGAATTCCGCGACCCGTGCACTATCTGTAATTTGCGCTCGCATCACTGAGATAGTTGCGCTAAGGCACTGTTTTCCGTACGTCTTATAAAATGCGTTCGGGGTCGGTTTGAACAGTACGCGCAGATACCTCTGCTTGCGAACGCACTAGACACAGGGCCGGACTATCTAGTCCCGATTGTGAGTTCAAGGGGATGTTTACTATAGTCGGTACCGGGGCGCTTTTGTAGAAATGGGATTACCTGGGTTCTCTGTCACTAATCCTGCTCTTGCATGACGATAATATGTACAGGTTCACTTAAAGAGGCTCAGTATTATTCTAGAGGAAATATCAATGATATGTGGGAGGAGTATAAAGTCGAGGCTTAGTGTATGCAGACTAATACGTTTATGTCGGCGGGAGATTCCGTTTATTCTATGGCGACGTGTGCCTAGTTATGCCGTCGAACATAGGGAGGGAAGCGGACATCCTATCCCTCGAAAGATTTCGTTACAGCGTTAGTTACTCGAACCCACTTGCACAAGGTATGAATAATTATCGGAAATCAGACCCTCAATAGGTGGCTGTCGAAAGCGGGCCCCGCACTACAAAGTCTTTCAGCTGCCGCACGATAAGGACGCTGAATATCGGGGGCGAGTATGGCCCGCTACACGTGACAGGAGAGTATGCGTTGCGATGATGCGCTGACACTGTAGCACCCCCGACCAAAGCGTTACGGACTCTAGAGAGAGAATGGCAGGTTCACAGGCAATTTAGCGTCATCCCCGGGCTCATCTCTGGCGTAGGTTTGGAGA"/>
                    <sequence id="seq_t122" taxon="t122" totalcount="4" value="GTAATATGTCGAGCGCGCAGACAACCAGTGTCCGGAAGCGGAAAGCTAGATAGGAGTGGTTATTATTCTGGAGGGGCCCTCGCTCGCCCTACTAGGACACCCATTGGTACCACTTGGGATATCTTAGTTTGAGTCCATGAGGTAACCCCTATGCTTCCAGACTAAGTTCCTGGTGCATACCGACATAATTGTCTCGTACAGAGCTGCCGGCGGATACTACGATTGCTATGCCCTTTTATCCAAACCATTTGAGCCGCTTGCGTGGACGTTCCGACCGGTGGGGCTTTTGTGGATAGCTTTTCATAGCTTATGTTAGTGTCTTCAGGATACTGTGAACCTACAGCATCCCCAAGGAACCGAGACTACGCCGCCATCCCCCTCGAGGGGAACTAGTTTTTCTCATGCTCCTCCCCGAGACGCACGACCTCTTAAGCCCGCTTTGGAGAAAACAGTCTACGGTCGAAGAAAAGTCAAAGCGGGCGCGTGAGTATCGGAAAAGTGCACGGGATTAACTTAGCGATCGAGGGTATAGAAAGTGCTATCCGTGCAATCTAGCGGGACCGAAGTGTAGCCGGTGTCTTTATGGGATGTATGCAATTTAAGCGCACTGACTAAGTTGCTATGCTTTGGGTTCGTGACAGGAAGACGTCGCAGCGAGCATCATACCCACTTGCGAGGAACCACGGCACGCTAGATTTTAATTCAAGCGCGGGTATAATGACCCTGCCAAATTACGCGTAGCGGTAAAGGTCAAAACGACAGATCAGGAGATCACCAGTGCGAGTTGATTGAATGATTTCTGTGAGGGCTTGACAGCGAGTTAAATGCTATAGGCGTAGTACACTAGTTTGGTTGACCTAGAGGACGTTGTAACTAATCCGGAGATTGCTGAATTTCACCTTTGGGGGAATTATGAGGAAGTCGGAATGGACCCTAGTAGTGGCCCGTTCATCATTTTTTCTTTTGCCTGGACGTCTAGCTTCCCATATTTCTCGATCAG"/>
                    <sequence id="seq_t123" taxon="t123" totalcount="4" value="ACAGCATTAGGCCCACTATGCTTGATGACATTACAAGTCCGAGGGATCTTGACAAGGAAGCATATTCATAATTATGTGATTTTTATGACAATAGCCCTACCAACATTAAACATATTAGATCCCGCGCCGGTGTCGCTTTGCACGAGTTTGGCGTCTAATATCGAAAAGACGTATGGTCCCCACGCCGAACTTAAGTGTCTGCGAAGCACTAATGATCCGCGAGAGCAAACAAAGTGCTGGCTCATCGTGCTTGGAGGACATGGGCGCGCTCATCGAGCTCGGCTTAGACATGCGCCGGTCCTAAGGTAGCTTACGCTCGAATGCGAGTCACAGCATCGAGTTGTGCTCTCCATTGGACGGGTCGTTGACAGGCAGTCTTGGTGGCGGAATTTGCAATTCGTTAAGGGTCGGGTTAGTTATGCCGGTGGCAGATGCGTAGACCACGCCTAGAATAACTATTAATTATGAACAGATCGCATGGGTACCAAAGTCTACATAGTTATTTCAGCATGGAGTAGACCTTCAGGAACCTCTCTGTGGTCGGCATAGTTCCAACTACCCCATCGGGCAGCGTACCTAAGCAGGACGTCCGGGTGGGTGATCACTTAGGGACGTGCAGCGCCGGCAACGCAGGCCGTATGTTGCGGAATCTTGGTTAAGAACCTAGGTGCGACACAGACGCCACGTTATCACAGACATAACGAGTTGTCGGATAAACGAACCATAGTCGCTGTAGGGTTACTCCTCAAGCAGGCACGACCGGGCAGACTGGAAGATCATTTCCCATGGTCCCAGTGATTTGAGCCGTTGCCACCTTGTTAGGACGACTGCCCATTACTTCCTCCTCCTGCAGACTCTGAGCTCTGACTAACGGAGTTATTGGGGTGTATCCACTCGGTATCTGGCCGTACAGTACGTGAGTAGGCGATTGCATGCGTCACTGCTGGGGGCTTATCCGCCTATATCCGTCTTGAAAACCGGACCTACCAAAAACTAAATC"/>
                    <sequence id="seq_t124" taxon="t124" totalcount="4" value="GTGCGGTCTGATTGACTGAAATCCTCCCTAAAGCTAACACGCTATCCTACGGTTTTCAGACTATATTACTTGCTCAAAAGAACGCTTAACTGCGCATCGGAATACGTTTCTCACTAATGCGCTTCAAGTTGGCTGGTCCTATTTGGACCAGGGCAAGCTGGGTCGTGAGAACGTAAGCTGTCGGGGTAGTGTATTTTCAAAGAGGATGATCAAATGTGCCGCTACCCGCAGATGTCATGACGCCAACCCAAGCTTTCCCTGAGTCCTGATGCTATGGCAGTAGACTCTTGACGGCCCGTTTCTCTATTCCCCCGGATACGGACGTACGTAAGGTGGTACTCTAATCTAGGGTCGGTATCTTAGCGCACAATTAACAACACCCGATCGAATTCTGACACATTCTTAGTATCCTTATTCCTGCCCGAGACTGCCTTTAGCACGAGAACAGGGATCAAATGAGTTTATACTACCCACGTGGTTTGGTTATTGTGGCACGTGACCGCAAGCTCGTCGGACGACTCCAGCAACCAGATCTCGCACCCAGAAACTCGCCGATTTGAGTGTGCCCGAACTAGGGGCGTACCAATCAAAAGCTTGAGGCCGACAGTCATAGCTTATCCTTTTCACGTCGCTATGATTCATTTGAAGCATAGTACCCAGTGCATACATTAGAGGTCATACGTCTACGCCAACGTAGCTAGACACCGCTAATATTGTGAGGGTGTACGAAATAACTCATACACGAAATATCCACGCTAATTACAGTGCATAATAGGACAGCGCGCTTCCGGATAGGTTAAGTACAACCGACATTTATACCAGAAGACCCTAATATTAGCCCGTGCTTCCCCTCGTGCAAACTTGTCCAGGACGGGGTGCTCCAGAAATACCGACGATATGTTCTACACCGCCTGAAAATGGGCAGAAATTAGCCGCGTCCGTTTCGGACCAAAGATCAGTTCGGCCTACAGCGAACATAGAGTGCCCAAGCTAACCTAGA"/>
                    <sequence id="seq_t125" taxon="t125" totalcount="4" value="GGATTTAGTCTGAGATACGAAACAGCGAGTCGCCTAACACGCCCTCCTGGGGCATTCTGAATGTATTGCATGACCAAAGAGAGCACAATAATCACAGCCGTCGTCTTTGCGGATTAGGGCGCCTGTGCTTGTTAATTAACTGTGCGACAGGGAGTAGGTATATCCTTAACTCGCTAGACGCTCAGCTGCAACAGTTAGGTAGGCGCAAAGGGGACTTAGGGTTTGGAACCGTGCGATTATTCAACGCCGTCATATTATCCTTGTCCATGGGCAGAACAGTGAGAGTCACGACCCGAGAATCATGCAAGCAAGACGAAACGCTCTGCAAACTGATGTCAGACCCGCAACCCACTAAATCCAGGCAAAAACGTATGCGGCGCCATCCCTTCGGTGGTCGACTTACTTGGGGACGTAGTTGTGAAAACCCTGCTATCTATGGTGAGAGCGTTGATTTATACCCCTCTGATGCGCGTTGCTCTGTTGACGGATAACGTTTCGGGCGCACGGATCATGCAGCCTTGAATCGCACTAATGCTCTCGCCGGGATCTATGGAGGGTGGCTATTCATAGGGAAGACCCTTGCATCGAGAGGTGTAGCTAACAAATTACATAAAATAAACGTATCCTATCGCTTAAGGTCTCTTCTGAGGTGGTCTGCAGTTTATAATGCACCGCACATAATATATTCCAATTGTGAGTTCGCGCATATACAATAGTCATATCCTCGGTAGTACATCAGACATGACCCCATCACGTTAACATCAAGGTATTACAGTCCCGGCAGGTGGCCCTTGTTTAGTAGAAACGTCCTTCTACTCTTCGTGGCCACTTCTATCTACGGACACTTACACGCATGCAGAAATAGGAGGATGGCGCTGCAAAATAAACTCCGCCGAGCATAGCTACACTGTTGACAAACGGAGGCCCATGAACAGCATGAACCAGGCCAAGTAAGGTATACTGGATTAAGGCGGAATTGAAGTGCTAATAGCACCATAGG"/>
                    <sequence id="seq_t126" taxon="t126" totalcount="4" value="TTCAAGCTAATGTCCTCTTGAACAGTCGCTGCGCAGGTACGCATGACACCAGGTCTTTGTAATCGAGACGGTCCTCATGCCGTCGTAAGTGAGGCGATAGATCGCAGGCATGTTATCAAGTTTTCCCCGTGTCTATATAGGCCTATCCCGCAGTGAGTCTGTCGTCCGACTAAAGCAACCTGATGCTTATTCCTGGCGATATCGCCCTAGCGCGTATGAGCGAATTTGGTGTAGGGAGGCGGAGACGAAGTCCAGTTTCTGAGTATGCAGTTACCGAGGGTCCGAAGGCAGCTCGACCTGGCTACCCTCTAAACTCTTGCTTATATCATCTTCCCGGGTCAAGTTTCGAAATCTCCCCCACAGGGCTTCTTATAACATTTGATTCCTGAAAGACGGCTCGATGCTTGCTAACAAGCATGAGGGGTTGACCCTACCGGTGCCCTGGCTTCAGTACTCGCGCCCGCGGTAAATAGGACAAGATGCTCCGGGAGGTACCGTCGATCGCCAGAAAGTTTGAGCTCTGTCTCCCTAAATACTAAACGCAGGGTAATTGAACTTAGCCTTCCCGACGTAGTCCACTAACCCATATTCGACGTTTTGTTTAACACCGATGCTGGCTAGCGGTCACGCAGTCCAGGTACCTCTCCAGAATGAGCGCCGAATCCTGGGTGCCATCGAAGTGGTACAGACATGCTCAAGGGCGTTTCCACCAAGAAGTCGGATATTCTTGTTAATTAGCCCCTCTTACGCTCTGCGTGCAGCTGCAGATGAGCGCCCGCGGCCGTTCATGAGTTACGTTGACAAGATGGACCGCTACTCCGATTAAATGGTAGATACAATGAGAACATTCGCAAGCTGAGCTACCATCAATACGATCCCTCTGGCAGATAGGCCTGGGACGAATGACAGGGCCGCCTGGTGATACTAGACCTCTTCAACACCGTTGCAAATGGAGTCATCAAATCTGAGCGGTTTCAGCTACTCAGATGGCCCACTTTCT"/>
                    <sequence id="seq_t127" taxon="t127" totalcount="4" value="ATTATCTCAGTGAGGGACAACAACTATATCACATGCCACATGACAATCACTATGTTTACGCTAAGAGTCAGACGCCTCATGTTGATAAGATTGGAAAAATGACAGAAACTCCGTCCGCTTCATTTGAGTAATTAGGAGCCTCGACCACATCGCTCCCCTGGCTTCCCTTTCCACCTTCCATAGCCTTTGTCATGAGTCACAAGAAGTCGGCAAGTTCGACAAGAGTGTTAGTGTCGAACCGTTGTCCCTCCACCGGCGTCCCCCTATGCCGTGTCCTCAAGTCAGTCTCCATAAGATTATAGTGCCTCGAACCTTAGTGGGCGTAAAAGCCTTACGATACCGATCAAAGTTAAGTCACCTTATCCGTCAAGTACGACCGCATAAAAACGGTGCGATCTCATTCTTCATCATAACGCGTGAATCATCGATCATAAGGTATTTATCGTATACGGGAAAAGGAGCCCTCAACCGGAAGCAGATGCGGATCCGGTGTTTAAGCGCTTGAAGTAATGGTGGACACAAAAAGCGGCACAGGAGCCACTAGGGATACGCTATATGCTTAACGGACAACTATGGGCCATGGATCAAGCATAACTGTGTCTCCGCCAGGCCGTACCAATCAGTCCTAAGCTTCGACGCTGTCGCTTCAAGGGCATGGTTTCTCCCCCCACCAGGCGCACTCTATGATGATGGTCAATGTAGGGCCGCTCCAACAATACCAGTCCCATCTAGATGAGTTGGTAGTTGCTTCGATGTAGGACGTTTCAGAAATAATCTCACAAAAAGCACAAGTTCGGTTAACTGCGTGAGCCAAGGGAGTCGGGCGCCAGTTGGCGGAGCCACTCCAGTGTGGTTTTATTCATCGGCTTTCTATCCTAAATAGGGCTATCATTGACGTTGGGGACGCCGTACCTCTGGCCACACTTCTCTTGATCGGCTCTATATTATACGATAGGGTACCAAGCATACTAAAGTTTCTTCGATCCGTGCGATTTGTCAA"/>
                    <sequence id="seq_t128" taxon="t128" totalcount="4" value="TACCAGAACTAACATTACCTGCATATCAGTCAAAACTACCTTATATTAAGCGATCACATGTCCATATACTCACATCCCTCGCCAATTATTTCGGCTCCAGGGTATGCTACGCCAGCGGTATAACTCGTCGGGTTAAAGCTCAACCCAGTCAGGCTAGCCCGTAGGAGATATGAGAATTTTCGGTCCAGAACCGACCAATACGGCTGAATCTAGTGATGGGGCCTACTAGCTCGCCAGATACGATCAACCCGTTGCACGCCGTTTCATATTGCAATAATTACATCTTCGTAGCCGTTGCTTTGTCCGGTAGACGGCGAACTATTGCGGGGGGTGCGGGCCACTTTGTGTATTTGTTCTATCGCAGGGCTGTCTACCTATCCGAGGTCACTACCCTATCACCATTTTAAACGGTAGGGCAGCATCGTTCGGGTGTTAGGGTATGTAGACCGTCCTAGCAAGTGCGGAGGGGGAAGCTACATGGACTAGAAAACGGACACCCCCTCGTGACACCCATGCTAATGGTTCGTTGACGGTGGGTTGGTCCTATTTGGACCTCGTATCATAAGCGGGCGGTTGTAGCAGTTTAATTTGGTCTGCCCGGTCTCAGCTAATATCTTTTTGAGCAGGGTGCTTCTTATTATTGCCTCTACGATAAACTCTCTGGAGCTGTCCTGTTATAAATGGACCACAAGCTACATGAGGTTAGATCGGCATTTCGGCCGCTCATTCTGACCGCAGTGAGCGCTAGGCTTGCCCATAGAGATTGGTGTCTAGATGCACCACTAGCTGGAGTCACATAGATGTATCTGAATTTGCTCGCAAGTAATTACTAAGACGAGTGTGGACTATGTGATGTAAAGAGGCAGCCCACTGATCCCTTCCCACTATTCCCTGTGCTTTGCTCTTTTACCATCTCATCCGTGACGATAATAGTGTAACGTTAACCCGCGTTACATACACAAGTTGCTTTAGCAAGTCGGGTGGCCGTACGCAGAGTTTA"/>
                    <sequence id="seq_t129" taxon="t129" totalcount="4" value="ACCAATCGCAGTGGACCAGGATAACTACAACTCTCAGGGGTACAATATACAACACTGAGATGCCCACTTATAATGGCCATGCCAAGTCTAGGACTTGGCAGAACGACATAACGGTGACCCGCAGTTGGAGTTACCACTAGGGTCCACGTAGTCCATACGTCGGCTTTGTTTAGAAACAAATAGTTTCACTTACACAGAGATCGATCGCTGATCAAATAAGGTTAACCTCACCTCTGAGTTAGATAAACAGCGACGACACCGGGATTAATTTCAAAGCGCACTACAGTATTGGAGTACTCTACTGGCCATCAAGAATACTAGATCCTGACTATACAAACTTGGGACACACTGTGGGTTAACTTCGACAAGCTTCTGGCAGTTGTCAGGACGTTACTATAGAGAGTTGCCGTGAACACGATTAGTGCAGGGCATAACTCTGCTTCAGCACGCTTGCTATGTCTTGCTCCGACTCCCTACACCGCTGCAATCTGCCGATCTCGATAACACTTAGTCTTCATATGAGAATTGCAAAGCCGAGGTTCGAGCCGCGGTTGGTGTGAGTCCATTTAGTGTTCCACAGTAATAGTACGGACATAAACGGAGTCTCGATAAAATTAAGAAATTAGACATAGAAGTTTCAGGAGAACTGGGCGAATACAGTGAGGAGGATGAGAACAATAATCTGGGCAATCTATCTTGCCCGGCATGAAGGACGTAGAATCGGACGCTTCCCAAGGATACATCGTTATTCAGGTAGTGACGCCGCGTCATGGGTCTAGGGGATTTTAGGGGAGAACGTGACAGTCTAAGATAGGACTTCACATAATGCTGCCATAGTATGATTAGCCTGGGCTGACCAACCTCAATGCCAAATCCACTCGTAGCCTAAACCCGGGCCGCAGGAGGCTGGGTGTTTTTACCACGCAGCGGACTAGTGCTACAGCCTGAGTGGTCTTAGTGGGGCACATAACCACAGTGGGGTTTCAAATCAATAGTGTCT"/>
                    <sequence id="seq_t13" taxon="t13" totalcount="4" value="GATGTCCGTCTAGGGCGACAGGACAGTGATAGACGGTACCTATAGAAGGAACTGCCTCACGTCTTCCAGACTAACGTTCCGGGTGTCCGAGTGGGGTATTTAATCGCACTGGGACGGAGTGGAACCGCCTAGTGGAGATGTTCCGGGAGTAAGAATGCAGTCTTTCAGGAGAATCATACAATGCTGCACCACTGTGGGGGAAGATTACATAGGGTACCCAGCTCTCCTCGTGGTTGAGCCATACCTGTATACCTGAGTGGGACGCAATTAGAGTCCAAGTAACCATCTTTTAAGCCATATTGATATCATGGCGTAAGGTACTCGGTTGTTTCTTAGTCCGGGAAAGATTCCGAGTATGAAGCAATGGCATGTCGTGCGGCCTTCACCTGAAGGATGTGCTACAAACACGTGGCTGCCGCCAATCAGGCGTCGCCTCAGGCTATCAGATCCCCTCACAGCTCCCTCACCCACTGGACCGGTCCCACGCATAGTACACCACAATTATAGTTCCGTTCCTTTGTGGTTCATCCAGGGCCCACCGATAGCGATTCAGAGCGACGCACCCCCTACGGCGTTGGTGGTTCTCGCTAGTACAAGACATTGTTATTTGAACCATGCATCGAAACAACACGCGTTAGTATGAGTTGACTTCTATTCTGTGTGACAAGGACGAAGTGACCTTCCAACGCCTGTTCCTCGAAACAAGTACTAGATAGACAGGCTGAAAATAAAATCACACTGATGCTTATGAGCTGAGCCACACTCTATAGGTGATGCCGTGTTTATCCGCGAAACTGACGGAAGCCGTTGACGCGCCCGTCACGTCCTTCTAATGTATCGACCTTTGACAAACGTCGAAGGAAGCTAGCTTAGTGTATGACTATACTGGACAGCACTTAGGCACCAGACATTCGATAGACATCACAGGATCGAAGTGCTGCAAAACAATCATTATAATGATAATTACAGTGGCTAGCCAGATGTCAGTACTGCTCAGAAA"/>
                    <sequence id="seq_t130" taxon="t130" totalcount="4" value="AGTACGGATTTTTTGAGCTAGGGCACGGTTCGGACGGGCCCTTTAGGTCTGATTGTAGGCAGGTGGGGAGCTTACTGGCTCATCCCTTTACGCCACTTGCCAAAGGTCTTTTCTAAAACGCGACAATAGTAGGCCACTTTCGCGGCGGGTATGGATATGTCGATAGACAATGGGGACATTGGCGTCCAGTAACGGCGGCAATAAGTGGAGTATTGAAAGAGGGATGTATATCCGTGAGGTTCACCTAATCATAGAGGGCTCTGCTTCCTCTCTACATCAAAGAGGGCGCAAATATCCCAAACTGAGTCTGTGTTCGTTAGGTGGGTCAACGTATCCGCTGTTACGCACTTTTGTCAATTGATACCTGGCCGACTACTGCGTTTTCCTATCTGGCATTGAATTTCCCTACCCGGTCCACGGCCTTTAACTTAAGCGCGGACCGCACAGGCAAATAGAGACTAAAAAAAAGGAGGAACGTGGATATTTGTCCCTTGCTGTCAACCCGACCCGTAGTACCGATACCAACTAGAACTGGCCGACAGCGCGGGCGAGATAAGTGCACCAAGCGGAGTACATTCACCGGACTATTTACAAGCCTGTCTCCCTCGGTGCGACAGTGCATGTCGACCACAACAAAACGCTAGGATTATGGCGCTTCGGGAGCTTCACAATGCCGATCCATGGTACGCGTCTGCCCGCTAGAGGTATAACTAAACAGTGACAAATTTCAAGTTCAACGAAGGTTGCGTCGCTACACATCTGGAGGCACAATAAGCGGAGTTGCCTTTGTGGCCTCCTAAGCTATGTGGCCTATATACGACTAATTCAAATCTGTTTATATTCATGTAACCATTTCGAGCCCTATGAGATTGTTGGGTATACAGGGGGTGGAGACCGGAGGTCAGTAGCGTTAATCGACACGAGTCCATATCTTGGTTGCACTAGCGATACTCTCTTGAGTGCGATATGTGGGTGGACTACTCTGATCAGCAATGGTAAC"/>
                    <sequence id="seq_t131" taxon="t131" totalcount="4" value="TAGCACCCCGAATTGGACTGTGTGGATAGCTCATAACTGTCCGAGTACCAAGCTCAGTAAGCATCGGCTGAACGCTGAGGTTGTTATCGCGTATTCCCGACCCAGTGGAGCTAATTCGACGTTGTATAGGGTGTGCCCCCATACATTGTAATCGAACGTGATGTCCTCCCAAATCGCGTCATGATGCAATTAGGAGTGGGTAGGTGGTTAAGCACACTTTGTCCCTCAGTCACCAGAGTGAGGATGATCTTCGAATGAGTGACCCCCCAGATCGTTAGAAAGCATTAATTGAGTACGTTACGTACCGGCACGCAGGGTTCGAGATTATATGTCCTGAAGCGATAAATACGAACTAGTAGCAATTTTGACACTCGCAGCGCAGCAATCCCAGCTATTCGGGCTCTGCGATCGTGATCGTCGGCCCTTAGTTAAATTGTCTATAACCCCAAGTAGTCGCGTGAGCAGCGCCAGCAGGCACGGGGCGGCCAGGGGAAGTCTGATTGGTACGTTAATTCGATCGTCCGTGAAGAAGAGACGAACCCATAGACGAGACCTCTTCAAGTAACCTCCGCCTCTTTTTATCGGAGTCATTCGTGTAAGGTCGCCCATTTTCACATCCCCCTACCAATATGCGGTCCGGTACGGGCTTTTTAAAAGGGAGCGGTCGTTTCGAATTTGCAAAAAAGATTAACACTGCAAAAGGCATACGGTCACTTGGATCAGACAAGGAGGAGCGCCATCGCTCTGACAAGCCACACACAGAATCCGTGTCGGTTAACGTATGAGGAATGAGATACCACGATTAGTCGACGTGACATGCCAGCCCGAAAGATTAAATTGCACCCTATCAATCCTTTAGGGCCCGGCTGTCTATCTGAAGGCCAAGGAGTAGGCTAAGGAGAGAGGGGGTCAGAACGTATGATGTAGGATCACAAATAATCTCAGAAGTGGTCAGCAATAGAAGGACAGTAAATAAGCACCACGCCTGAATCCTTGAATA"/>
                    <sequence id="seq_t132" taxon="t132" totalcount="4" value="TACTACATCTCTGGTTGCAGATTTATTGATCAGATGGACCGCAGCAGGCGAGACGCCACCAGACGCATCCTGCTTCATGCTGTTACGACAAGCCCGTGTATCCTTGAACGACAACTGCCATTAGTGGTCGTCGTCGAACACGTGCCGTGCTGGAAAATATGCTTGGTGATAGCTACTACCAAAAACGTGGTATTGAAAAATCGGCTGATAACCGGTTTTGCACATGAGTGGCAATAAGGTCACTAACTCCGCTCACTTCTCAGGGAAGTTTCGCGTTACCCTGACAAACGCGGGTTCTGCATCGGGGCCCTCTAGATTGCGTTAGCGATGAGCCCGTCTCTCGGAAGGCACCCGTCATTACCTCAAAATTGGTCCCAGTACTAACGGGGCTTGATCATCGCGTTGCCGAAAACCAGAGGTCGGGAAGGGCACCTACCAGGTTTTACCTTCGAGGATTGCTATGGAAACACGAGAACTAATCCGGCCTCATACGGCTTGATTACACGCTTCCGGGCCCCTGGGACTGTGCTTGGACAGGGTAGCCTTCGCGCTCGAGGGGAACTTGTGGGGACAGCCACCTTCATGCTGCGTCCCTACTGCAAGAAATTTCCCTGTGTGGATCAAGGTAAGGAAGAGCGGAGTCGTCTCCACACTAGGATTCGAGCGGATTATATACACATAAGGAGCGGCTTTGACTAGGCCACTATATTAGCTAAGTCGTAGCTGGTCTGCCGAAGGCCCATGAGAATGGTTATCCCCATAGGTTACCCCTGAAGCTCGGAACCCGCAACCTCGGTTCCTGACTACATACTTAGCCACCGTCGCTCGCTGAGATCCTAATCAATACTGTCATCCTGAGTTCTCAGTCGTGGCGTCTGATCAAATGCCCAGTTGTTTCAATGGATCTGAACCACTCTAGAAGAGACAGCGTTAGACGCGACGACTCCCTCGGATAACTTAGAGCCGCATCCTAATCAACACAAGCATAGTAATAACTGGC"/>
                    <sequence id="seq_t133" taxon="t133" totalcount="4" value="AGGAAACTCCGGAAAATGCTTACGAGCTCTACAGGTCGCCATGGGCTGAGGGTATTTCGCTGGCACGACCCCACCCTACACAATCGTACATCCTTAAAAAAAACCCCGACAGGTACGCCCTGCCCCTCGCGGCCCGCGTATGACTGGCAAGGCCGTCGTTCAGGACGTGTACTTTGTAGCCAGGCATAAAATCGCATCCGGAGGCTGACCTAGGGCATTCCGGTGGAGCGCGGAGTGGCGAACTCATATCTGTGAATGATGGGGGATCATTGCGGCAGTGTGGGATATCGGTTAACGTGTTGTATATCTCTTGGTTCTCTGAACCATTGTGTGCGCAGTAACACCAGTGGGGTCAGGCGGCGTGCTCTTCAAGAGTAGTTCTGCCAATTCTAATTTCATAAATAAACCAGTTATCGTGGACCAAGTAGTCTTTCGATGACAGGTCCCCAATCCATGGAAGCGAGGCCCGCTATGAATAGGCTGGGGAACATCCAATTATCAGTCATTGGGCCCAATTAGGGCTGTCGAGAGTCACACCACTAAATGTTCATCGTTCTTCAATTTGTACGGGCGAACTCACCGAGTAACCCAGACCCGTTACTTTGACCGGTTAACGAGTGCGGGTTTCCGGGAACTTGAAAGCCGTAGGTATCAGACAAGCTAGCTGTACGCCGGCCGGGGCTGCTGCATGACAAGATTGCGGTTGACTCTAAACGAAGACTCAGTGGACTACCGAGGGGTGTTGCCCATTAGAACCTACAACTGATTATGACTCTCACTGCCGATGGGTGGCAGTGTATGCTTTGTTTTCGAGTATCATCCACTTGTGAGAGAGGAAGTTGCTGGATATGCTCTCTCAGTCGCCACCACTCAAGAGCTGGATTCAGGATTGCGGCTGGGCCCCGAGCCACGCATAGGCCGTTAATCGGAACATGGTTAACAAACGAGTTCGTCTGGTATGCACGGACAGTGCAGATATGTGAGAAAAAAATCAGCAACC"/>
                    <sequence id="seq_t134" taxon="t134" totalcount="4" value="GTTATATGTTAGAGTCATCTTTCTATCTAAAGTCACATGCACTCTGCTCGCAAGATTTGGACCGAATACAGATTCTGAACAACATGACACGCCCCGTGTCTCTTAGAGATCCGTTCGATTTTTCTCGTCGCTCGAAAACGTACCCGGGCCACAGTCGTGTAAGTGTTGAGTCCGAGAGTGTGCAAGGGCATTTAACCCAAGACCACGAATTTGCCCTACGCGGATTTCGCGTTTCCCTCCCTAGTCCCCGAATATACCGACGAATTTGACACTACTCCGACTTCGAAAATTAATATCTCCGACGCTCAAAACCAATTTGGGCCGTGAGTATAGGGGCTCACCTAATATGGGTTCATACGGTACACGTTGTATAATACGTACGCGACCAGGTATAAGCCCCTTGTTCTAGTAAAACGCCCGACCTCCATATCTCGAGGTGATGTGGCTCGCTGTACCCGAGCTTAGAAAACTGTAACGCTGAGATTCTGCCCGCCCGATGCGTCCAGAACGACCGTTGCCTACGAGTCTCACGGGGTCTAGAACATTATCCTCGAGAGCGGCACGTCAACAGTTCGATTCCGACGCATAACCGGGTTAAATCACGTCGAGCTGTACGTCACCAGGCTAGAAAACTGGCATCTAATTAGATCATTGTGATGCACTCTCTAACCCTCTAGATAGAGTTTTAATAGACTAAGTCAATGGACGAGCAGTTTACCAGGCTCGTAATATATCCTTAAACGAGTAGGACGCTACCGCCTTCGTGGTATATCATGCTAGTAACCGGCAGAATGGCGAAGCTGCCAAGGCTTGACTAATGCATAAGCGGTAATAATCAGAACTAGTCACAGACCACCCCCAAACAAATGAAAGAAACGGAATGTAAGCCAGATTGATTCCATGTTGCTGCCGTACGGAACTAGACGGATTTATTGAAGCAGATTTTATTTGAGTAGACTCTCCGCAGAGAAATTTTGCTTTCTTACATGGCAATGATGGA"/>
                    <sequence id="seq_t135" taxon="t135" totalcount="4" value="ACTGAACAACACTCTCCTCACGCTTGATTCAACGGATGTATAGTAGAGTAGGATAAAACATCTCGTTCGCGACGCCGTGTTGTTATCCAATCGGGAAGGGTATCTCCATAGATCCATACATAAAAGCTGTCCTGGATAGTTACTCTCATCTTTGCTAATGCGCCCGCACAACGACAAAACATTCGGCATAACCCCGTCCTAACTAGTCGCCCTGGTTCCTCCTATTTATCAGGCGTAATACCCCCCGTAATGTCTTTAGAAGCAGCTCTGAAGGAGAGTCCTGTGTTGTCCGCCAACCTCACTATGAGAGAACAGGCCAGCTCGCCCACTCCTCGTTCCTTCGGGAGCAACTTGGTTTGGCGTTCTGCTGTTAGTTTATTGTAGGTGCATCCTGTGTTTCGTTGATACGCGTGCAGGTCCTAGTTTGAGATAGCCTCCTTAGCCACCTGGAAAAAGCAGCATGTACTACCCGTCAATTTGGGCATTCGGAAGCCGCAGCCATACAAAATCATGACTATTGTAGTTCTTAGAGGGTCCAAGCAGTGAATTCCCATGTCGCCACACAGGGTCGACATCAGTCCCTAAGTTTCAGTTAGCTGTGCGTAGACGAAAAATGGCGTCGAGATTCCTTATAGTACGGGTCTCAGGACATGAGGCGGGGACTCTTATACGTCCCACTATCAAGAACGGTCCACGCGTTTAACCAAATCTGTAAAGGAGCACGCTCGCCCCTCCATAAAAACGCGAGTCGCGCCCGATTAGACTATTGCGCTACCGCATTTTACCATTGTAGCGGTGTCATTGCTTGGTTATGAGGTCACAGGCTTCTCTGGTTTCAAAGTTTCTACCTATCCACTTCTGGCTACGATGGGGCCCATGTGGCGCAAGCCAATGTGTCGACATGACGGGCCCGCCGGCGCGCATCGGATGAGACTCCATTGTGTATTGATCACAGGGAAGGATTTTCACAGTGTGAATTTACAGTCGTGGCGCGTCCCAC"/>
                    <sequence id="seq_t136" taxon="t136" totalcount="4" value="CAGGGCGACGGGCCCTGGTACCAGAACACAAACTCCCCGTGAACCCCGCTCCGGCCCAGCCTAACACCTAAGTGAAAGATCGCTAAAAGCAACCGTATCAATGAGCTGTCCACGGCGTCCCGTCTCCACGTAGTTAGACACATGAGTTATTATCTAGGACTCTAAAAGATGCGGAATTAGACGTCCTGGATCATCAATGGATGCACCCGGCTACACATTGTTGATGAGGGTTGGCTCTCCACTCAGGACGAATTCGGTAAACGGCGAGGTCTGCTGTAGTGCCTGTGTAAGGGAGAGTCCGAGGATCCTTCCCTCCTCGAAGCACTCTTGTCAAGCTGTTGCTAGGTACAGCGGAGGTGGACACTTTCCTCGTGTTCGACAGTTGATTGCCTGCTCAGATGTAGACGTCCCGAACGGCATACTCCTTTGGATACCTATCAAGAGCGCCTGAAGCGGGGCCGTCAACCTAAGGCTTTTAGTCAGGATGACCACAGCGCAAAACCTCGGGCGGATAACACAAACAAGTAGGACTGGCCTCTTGGAGCGGAACGTGCCTCACATAGAGGGCCGGGTTCCGGTCTATGCGGGTGGGCATTAAATATGCCAGCTACATTTTCTGTACCCAAGCGTAGGTACACTGTATCATGTTCGTGTCATCAGCGGGGAACCGCCATAAAAAAGGCTCAACGGCACCTATAGGGTGCGTGCCCCCGACAATCCCTAGAAGTCGTCTCACAATCCTTTGTACAACAGATAAATGATCTACCGGGTTCTGGATGCTAAGTCGCACGGTAAGCATGGACGGGTGATTTTTCATCTCACTTCGTACCTCCGATACCAAATGTCATTCCGGAGTATGTTCATTACGGGGTACTACGGGCGATAGCAAGGTGATTCTAGTGGCCTGCCGGCGTTGTAACTAGCCGGCCTAGGGCTGGAGTCGTGAGCTTCATGGTGGGTTTCCTGGGTACATCTGCCGACTACTTAAAGTATAGATGAG"/>
                    <sequence id="seq_t137" taxon="t137" totalcount="4" value="CTAGTACGAGCAAAAGCCATGGCGCTTCGAGCCAAGCACTCAATAAGTAGGAGGATAGTCGAATTTACCACGGGTGCTTGAGTCCCATGACCGAAGACATAGTGCGGTTTGTAACTCATTGAATATCCTGTATGTTGCTTTTAGACTTCCTGTCGATGTTTTATTTCTGCATGTAGCACATACACATTTCCACCCGCCCATAAACGGTCGAGCACTGCTACTAGACAAGTTGTATAGTATTAAAACGCTCATGGCTGGCAGCCACGACCACTTTACGCCTTGGGGCGCTAACGCAAGTCCAGTGCGGTAGTGATTAAATGCACTCTACTGTCGGATTCCAATGCACTTAAAGAGAGGTCCTCGCCACGAGTTAGTCGTCGCATACTCCGTTAGTGGTCCACTTTAATAAATTCCAAACATTGAGAGCGATCACTAAGTCTCAAGTACAACTTTCATATTTGAGGGGCGGGCACGATGAAAACTATTGGCTACTGCGGCAGACCCCGAGTTTCCTGCAACTCACTCCGGTCAGCCGCACCAAAAGATACACCCTCCCAGCATCTATTAGCCTCCCACATGACGCATATCTATAGCCATCTTTCTTTAACGTCCCTAGAGTGCTCGTACCACGTAATGTTCTAGAGTAAGCGTGTTTAAGAAAGAGTGTAGGTCTTGCTCAAGAGCGAATGTCAAGATTGGAGCGTTCGGTTGGAATTTCCTCGATGCCCAATCAAGGTTTTGGACCAACGATACGCCCGTCAAGATGGCGGGGCAGCCGCCGGTGGCCTGCGGTGCAATTCGATCCCGTATTATAGAGTTGCTCCTAACAACGTCTATGATCCATCAACTTATAAGCTCTGACAATTTGGAAGGACGTAGGCATTACGAACTATTCCGCTGGTCTGCCACACGCCCAGGAGGCTTGACTTCCAGGGGACGTACAATGACTATATGAGGTTATGAAAAGCCGCATGAGCACTGCGTCGTGGTTCTAGTGGTC"/>
                    <sequence id="seq_t138" taxon="t138" totalcount="4" value="ACTATCGGAGATGAAGGCGACGCGACCGAACAGACAAGGGATCGAAGTCTGACAGGTCCCAGCTGGCGTTCCAGCAGGGAAGTGGCTAAACACCCCATTACTAAGCCTTTCTTTTAAATTAGTTAGTTGTAACCCTATTACGCGATGGTTATGAATATGTCAGTTGATAATCAAAATATATGGTGCACTTCATGGGATGAAGAAGAGCATGCTGGGAAGTAGGTCGATGCAGCTTGAGTTTTTCTAGACCGTGGTGGATTTTGTGTCCGGCCCAAATATAGGGAATCTGAAAGATCTGGATGGGAGACCTTGACTCCTGGGTGAGTCTTAGGTTGTCAATCAGAGTTCCTGCCCAACGTGTTGCAAGGTTGGCTCCGCGATAATGCGCGCTGTCATGTTTATAACTAATCTTGAGACGGGCTCCCCAACGATGCCGCGTCTCCTGACATTATTATCGATTCATCATCAGAATGAACATGGACGCCTGTCCTCTGCTGGCCAGTAATCACGTCCTGCCGCTCCAATTTAATAGATAGCATCTGCTCGCGACAGACAATAGATCCAACCGAATCCCGTTCACCGGAACAGACAACAGCGCGTATCGCACGGGTTGTGAGTTCTCTTACGCTAAACAAATAGCCTCTACTTTTTCCATCTCGAAGCATTTGCAAGTGCAATTTATAGCACGTTTCTGACCGCCTATTGTAAAGCTAGCATAACGGAAATTTGAAGGTGGGCGCCGGTAGTTTCACTGAAGATCAGAAGGCAATGAAATTTGCTGTAGCGGGCCGGCCTCCGTGGATCGGACGTGTGTTTTCGACTATCCGTACACGCATGGACTCAAGACAAAGACGTCAGGAGTAATCCCAGAGGTTTGGAAACATCGGCAGAATATCAAAACTAGATACACGAACTTCACACCGGTTCATGACTTGATATGGGTTGCTCTACAGTTAGATGTGCGGGATGTTGCCGCACAATTTAAACCATTAAAATGAAC"/>
                    <sequence id="seq_t139" taxon="t139" totalcount="4" value="GAACGATCCCATTAGTTTTCTAGTTCACAACTAACTTGTTATACAGGTTAGGCAGAAATGTATCACATATTTGCAATAGTGCGTTAGCAGGAGCCGACCGCGGGCCCCTGGTGAGAGGTGAGGGTATGGACGGCCTAGGTCAGGTAGGAATACGAAACCTACCCTCTCATGTATCATCGCTATAGGTAACTATTCAATGTTCTCAGCATAGTTTAGGAGTCTATAGTATCGCAGTACGGTTTACCGCTAAAGCGCTCGATGCACCGCCGTCAGGGCACTTTCCTTTCTGACTCGCCATGCTGCCAGCGATACGGAGGCCTGTCCATCGTGCGATTTAATCTCTCGACAACCCTTAACAATCACGAACTCTCGTGTATGGTGCGTCATCAGTGCGTCAGTTTGATGAGCCCAAGACGACTGCTCAATTAATATTTCGTGATCCTTTTGCGCCTTGCCATTGTGAATCAACTTCGGAACTGAATCAGTAGTCCGACGATAGTCGATAGGGTTCAGGCACCCTGCGGAGAAGTAGATAAGAATTGAGCCGCCTGGAGGTCTATCCTGCTACGTGGCAGGCCCGATAGTCTTCATAGAGAAAATCTTCGGGATAGCTGAAGGGCGAGTGCGTTTCGAATCCTTCGACCCGATTGTAATCCAAAGGAGTTGAACACTAATTGTCTCAGACATGCGGGCAGGCTTGGGAGTTACCGTAACCCATAGTATTCAGAAGTATCGTTCTAGTGTAGGATTCATAACATGCCCTCTCCACTGAAATGGTCCCTGTCCTACGCCGGCCCTAGTAGGTTGAATGTGGGATGTGCAAACATACGACAGTCGGCCGACAATGTGACGATAATACGGTCTCCTTTAAGGCTGTGATCGGGTGCTAACGATTGGTACTGCAGCCGCCAAATTGCGATGCACTTGCTACAGAACACCGACCTAAGAGCCTGTGACTCATGTTGTGGATGCAAGAGCGATCGTGCCCGAGAAATACCTG"/>
                    <sequence id="seq_t14" taxon="t14" totalcount="4" value="CCGCACTTATCCGACATCGCCCGGGTCTAGTCAACAATCATTCAGCCTCGGAGGTGTGACTATGAGTAAAAACAGGGTCGGCGTTACAAGGATCTGTCCAATTGAAGTTCGAAAACCTCAGTCGCCCCACTTTCACAGAAAATTCTGGTTTCATAATATTTTCTCTTAACTGTCCAGGATTATTTGTATGCTTTCGTTCAGGAAAGCCGCAAGTGGTTACAGGGTATGCGGGTAAGATGAAAATGCGTTATTTGTCTCAGCCAACGGACCTAACAGGGAGCCTTGGAGAATTTGCGCGGGAGAGGATGATACGTGTGGTTACTTCTCCTCCGCTGCGACCCATTCAAAAGGTCAATTCAATCGGGCCGGACAGTTATCATACTATCGCGTGTGCTTTCCTGTATGGTATCTGCCGCCTATCTGAGCGGTATCTCTCTGGGCATGACCTACCATTTGGACCTTGACCGTTCGAAGAATCTAATATGTGGAGGTAGGATATGTTCAATATTTTCGACCCTAGGAACTCGGATTAGGCAGAAACTGGCCCATGTGCTGAGGTTACATGGGCAACACTCGACCGTCAAGAAAGTAATTACGAGTAGTTCTATCAGCCAACCTTACACGTACGCCGATATATTAAACTGCCTCGGAATTCTCATGAGGAGTTTAAGGATTTTTGCTGTGAGCGTTCTGCGAACTAGGTTATCAGGGAGAAAGGGCATTAGAACTTTCACATAAACTTCCAATAGTACGCAATGCGACAACTGTAACGCAGGAGATGCGTGGCTCGTTTTAAGTAGTATAGATGTTCTAACTCAGGGGATGTACCCCCGTAGTTGCATCTTTGCTGTACCTCCCATACTGGCTTATAGCACCCGATACCGACATTGGAATTGTGCGAGATTTATGATAGCTCACCGTAGTCTGTCACGCAAAAAGTTGGTCGTTCGTTTTGCACCACGTCTTCCTCCTTGATCGTGGGCCAGACGCCTGTGGAAGA"/>
                    <sequence id="seq_t140" taxon="t140" totalcount="4" value="CCCTCACCTGTCGCGTGACTCGTAGGTCACCACCACCGCTATGGTCTGAGTACACGACTTTTCATCTTGCGCTCGCGGGGCTTATTCTACTGTAGTTTCGTGGGCTCGTGTAGATCTATTGCTTTACCCCGGTGGACGAGGTAGGACGACGCGCATGGTTGGAATGGGACCAGTTTGTACGCGTCTTTATAATCACGAGCTGGAAGGGTGAAGGAGTGGCATATGTCTGTCATGACTCGGAAACCAGCTCTTTGATAAGGATCTGCGCAAAGCCTAATAGAAGCCCCGTTGACACGTTAAAGGTAATCGAGGATTTGCCTATAGGTGGCTTCCTCATGAGGATCCGAGTTAAAAGGTAGATCAGGTGTATAGCCGCCGTTGGTTCAGGAGGACCCGCTGTGGACCAGCTTGAACCCACATTACGCGCGCGAGATTCGGTCATCGGATGGGGGAGCTCTATGATGAAAGGAAAGTTAGGTACGGTCTACTCTAAAAGCATGCACAACTCATCGGGATCCAAGGGAACCCTACACAAGTTATAAAGGGGACCGATCGCAAGTTCCGTTCGAGGAAGAATAAACACCACAACGGGGTCTGGGCACTTCACCTGACCCTTCATCTCTGTGTCGTGGCGTACCCCCGTTATATGCAGAGTGGTAGTCTCCTAAGAAAGATCTGCCCCGTACAAGGTCGGGGGAAATGGGGTTCTTTTTGATGATGTGTAATGCAGCGGAGGGTCATAATAGCGCGCAGTCTCTGTCTCAAAAAACCTGTACTCGATAATCCCACTATCTATAACAGGCTAATTCGACCGTGTGAGGATCCCGTCTGGACGAGTTGCCAGGAGTTCCCCTTGCCGGGTCGCATACGCCCGCTCAAAAGTATATAAGTCTCGATCGCGAGTTACTGGTGGATATGGAACAATAATGGCAGTTCCACTAGTTTGGAACCATGACACCAAAACGCTTTGAAGGAGTGCAGGTTGGGACTGTCCTGCCGG"/>
                    <sequence id="seq_t141" taxon="t141" totalcount="4" value="CTCGGAGACGTCCAGCCGTACGTGAAAGTCTACGTGTGGGCGTCCGTATCATGAGCTCGTTGATCACACGGCAGAGCGTTTCCAACGATCGGACACGTGCGCAGGTTTTAAGCTAATCCGGAAGTTTCATTGCTACTCTCGGTGTGCGAGGATAATGATAAGATCTAACTTTGCGACGGATCAGGCTACCCTTTGACGTGTATCAGTATGCATATTTTCCTTTGATTGGCGAGGGGGACGCCGGGGTTGAATTCGCCACATAAGGACGATTAATTATTAAGTCGTGGACAAGGGCCACACAGTAGTCTCTATGTACCATTAAATTATCACGGCGCTGACACCATATGGGTTCGGAGGTAGCCAGTCACACACAAGCACGACTATAGTTGTTATCAGATCTTAGACGGCCAGGCCCCGATCGTCGGATATCACTAAGAATGTCAAAAGCGCGGTACCTTCTTGAGTTCGCACGGCCTCCGTGAGTTCCTAAGCACGCCCTCCCTGGGCTTCTAAATCCCCACAGATCGTTAAAATGGACCCAACCTCCACGATTCCTAAAGAAGCCAACGTGAGTAGCGGTTCATTTGGCTCGGATTAATTAAGAAAAACCGTATGGCCTGTACGAGACCGCACTGTTGGCTAATCAGTCCAGTGCAACCTGCTTATCAGTTTAGCCCTCACACCCATCTTGCCCATGGAACGGGTGGCAACGACATACGCGTATCGCGCGGTATCAGCCTCTGGATCCGAATTATTTGTCAGACTATGCTCCGGAAGAGCCTTAATAACCGATCACACTACGGCAGGTATTCCGTATGCCGAAACCCTGTTTCGAGCCATTACGCCACCCCGAGGTATAACTCATCCTATTGCAGCGGCAAATGATGAAAGCGCGGCAATTAGAGACGTACCTGCCGGGATAAGTTCTTCTCCCCCATACGTAAGTTCCTTTGTGGTCCTGATCGAAATCCAATGTCTTTCAACCTTACAGCGAGTCTTT"/>
                    <sequence id="seq_t142" taxon="t142" totalcount="4" value="AGTGCGTGTAGCGAGCAGTTTGCCCACTCCGCCTCTAGCACATTGCTATATGCGTGAGGCTCTACTGTGCAAGGCATTTAAAAGTGCAGCTCAAAACTTATCTTTCGTTTGATATATCTCCTCTCCAAAAGGTAGCTGGGTGGATGGTCTTCGGCAACCACTTTGTTGATTAAGCCAAAGGTAGTCCCTAAGTGGTCTAGGTTGCATTTTTCTGTTGGTCCGCCTTTTGAATGTCGTTTATCACCGAACCAGCACGTGGGGACTAGGGTGACATATTGCCATCAAACTGAATTTAGCGCTGCGGTAAAGGACGCGCGATCAATCAGCTAAAGATGTACTGGCTAAACCCCGGGCCGGCCAAAGACAACAGTTGATGGAAATCTCTCCGAAAGTACTACTACAGACTTCAGGTCTCGATACCCCTTCTGAAATGGCAGTTGCGGGGGGAGGGGGGCGGGCCCTACGACCTCCAAACTCGCGGCGATAATGGCATGGTAACTTCTATCTAACAGGGGTGATAACTCAAATATCCACGTGTACAATACGCCAGGTGGGCATAGCGACAGGGCCAGAATATATTCTGGCGATAAGTTCATGTAGTACACGCCAGCGGTCTGACAGGGAACTTTCACAATCGAGGGTAAGTCAGTCAACTTGGCACTAAATTCCGTATTGAATCTCTCATGCTATCCGATGTCCCGATTTGCCCCTACCAACACGGGACCTCTGATCGACGTTACATCCAGTACTTGTACATCTACCAAGTCTGGCAACCCAGTGTTCGTTACTGAGCTTGTTCCCCCAGCGCTCCCTATTCGCACGTCAGCGCCAACGGTCAGGCTAGGCATACCGCTTGGCAGATATCGTATCTCATTAGAGAACCGTTCACGGGTCGTCTTTGGTGATTTCGGACTATAGATTGTTAGTAGACCAGCTTATTGCGGTTTGCATGGGTTGGCTTATCCAACGTGCATCGAAGCACTTTACTAACCCGTCGTTA"/>
                    <sequence id="seq_t143" taxon="t143" totalcount="4" value="GGAGACGGACGACCTCACCGGCAAAGGCTGGTCCGTATAAGAATACTGGGTCATGGTCTCTTTTCACTTACATGTCCCGTTGGCGTGGATAGCGGGTAGCTCATCGAATTCCTTGGCGATAGCCATTATCGAACTTTATTAGACATCTGGATTCCTATAAGGAGATGTCGTGGTAAGGAGTGATGATGCTTACGACGAGATAGCTCCGGGCTTGCTAGTTTGGGTGACCTCAAGCATGACCCAACGATCCACAAACATGGAGTCCGTCCTTTCGTCAGAGGGCGAGCCTGGTGCACCGTGTACCTGCCGCGCTAAGCATAATCGCCAGCCACCAAACTGCCCGGGTAGATCTAACATCGTGCCTATGACGGGTCCCGCAGCATACGAGTTCCAGTAATGCAGGAAGTATCTATCGTGTAAGAAAAAGCTGCTGCCGGCTTACTTGATGGTTGGCGAAGTTTAACCGCTGAGAGGGCTCTGCGTAGGTCAGCGCTCTGACCTTCCTGAACAAGCACCCTCGACATCCTCCTACATGCGGCTCCACGCAGCATCTGCTGCTACGAAGTTAGGATGTCCGAGCAAAGCTTTTGTGGGGAATCGGTGCGCGGTGATATCTTAATCGGTATGGGGGCTCACTGCGGGGAGACCGAACACGATGAATATTAGTTCCTGCTGACCCCACCATGACAACCAGAGTCAGAGAACCCGCCAGCACCTCGGTCTACGAATCCGCGAGTTGCGGCGTTATACCGGACCGTCAGCACGAAGGGAGGCCGTTTCTGGGGGAAGTGGATCGGTTCTGCTAATACCATCGCTAAGGCTGCATGTAACAGAAGTTGTAATAAGACCCAGTAGTCCCCGACGCTCGGAGCGTTCAGTTTTTACAGTACAATGATGAAAGAATCATAAGTCGGGAACCAAATAGAAAAGCCCGCTAGCACTCCTATCGCAACGAACTCGACATATCCTCCACATTTTAAGTAATCTCTACACAGTACCA"/>
                    <sequence id="seq_t144" taxon="t144" totalcount="4" value="TGTTCTCCTTATTTTGCGGACATGCCCAACCAGACCCGCTGCTCATCCATCGTGCCCATGACTTTTCCCTGAGACTAGAATTTCCAGCCGTGTGGGTATTACCTAACAGTCGGCAAGGTGACACCAGCTAAAAGGGTTCCTGAAGCACGTTAAAACGCCCGGAGGCGCTGAGTACCTGTATTGTGTGGTAGCCAACACGTTACTACCATGTGGTTCCGCCTAGAGGTGAGCCACCCGCTGGTTCTCCAGCTGCCAGATACTTCCCCAAAGCTGGTGGGTCTTTAAAGTTTTATGCGAAATGTGGGGACATGGCGCTAGAAGTCCACTCGATACTCGGTCTCCAAACCATGCATCACGGCCAGGCGACGGAAACGAATTCTTGAGACGGACGTCGGTTGTCGTGGTTAGTTGAAAAGGTTCTATGACTAGCAGGTCACCCTCGTCGACCCCTCCGCTCTCAGCATTGCCCCGTAGCGAGATGAAACCAAATATATCGGAAGGCCCTTGATGGCGGAGTTGGAGGATAGATGCTTGTTTGATCCGTTGTCGTCTTGCTCCATTTGCGCTCGGCCGGATCGAACGCTATATAGCTCGGACTGACATGCCCGAAGGCGGGGTCGCTTAGGACTAGTACTCGAGATAAGCGGTGGACGTTGTTAGTGGCCAAACAAGGAGGCCTCGACTTAGACGTGTCGGTCCTCTGCTGTTAAGAATTTTATAGCTCTTAAACTCCCGTTTCGGCGGATCTTAATTTAGGCGCCTTAAAGGATAAGTAGGAAGCCTTTTGTAGGGTGAATTATGGACCAACCCGGCATGCGAGAAACTTAAGTACCTACTGTGAAACAGTGACCCGAATGACTACGGTAAAGCTTCGGTCTTCTGTATTCTGCTTAGTACCTTTGATCGAGTGCCAATAGGCAGCCGCAGCACCCCCAATTTACAAGCTTCATCTACCGTCTCGTTTTCTATAGCCGATCTAATGGGGATTTCTTTCCGGACT"/>
                    <sequence id="seq_t145" taxon="t145" totalcount="4" value="CGCTTTTTAGAGCCAGACTTACGTTACGAAAACGCGCTAACACATATCTTGTTCGGGTCTTATGTTTGCGGGGTCGCCCCGGCTGTGAAATAATCTAAAGCTATAGGCTAGGTCTGCAGAACCTGCGGGACAACAGGGGATGCGTGAACCCACTAAAGCTAGAGTCTGCCAGATCTGTCCGATCCCCTTGATATGCACCCCAGGGGGCCGTAGAGCTATCATGTAAGGATCGATATGTACAGAGGAGTACTTGTGGGGCATCCCAATTCATCTGAGAGGAGGTCAAATTAAATTTAAGCCAGCCTTCTGAAAGACGCATCCACGCAGCGTGAACTCGTAGGTAGCCGGCGGCATGGTTATACAGGTCTAGATTCGCCCGTACAATATGCCCTGGTTTTGTTATACTTCCAGGCCTTATTACTCTTCCTATAAAAAAATTCTAAGTAGCAGTTATTCATAGAAGATGTGACAAGTCTAAGTGTTATCCTGAGTGTCTAAAGTGCTATAAGGGCTATCTGTGACTAACGACCTCTTGTCTAGTCCCCATTCAACGAAGGAATTCGCTCCCCAATTGGTAACCGTTACATACCCAATGGTTCCAGGCCTCTATACACTCCAACTGATGTTGTGCATCAGACGGAACTTACCGATTAAAACGTGAGGATCGGCGGTGCAACAGGCTAGTTGGGCCGCCTTGACCTGGCCTAAACAGATTTTCTACGGAGCCCATCTCCATTTACATACTAGATGGGTGTGAGCCAGACATATGCCCCGCCCCGATAGCGAATAACGACTCTCACTAAATCCAGTCTCCTATCATAACAGAACCGTAACGAGCAAAACATGAGTATGTTAGGAAAAGTTGGTCATCCCTGGTCCGTGCTTTGCTGGGCCCCCGCGTCTCATATGAGCGTACTTAGCTTATTCATCAGAATAGAACCGACAATGCATGATTAGATCCTCAGGGCGGAACTGCTTGAATTTATGCATGAGAAAGCCG"/>
                    <sequence id="seq_t146" taxon="t146" totalcount="4" value="TAAACACGAATACTTTGGTCCATGGGCCGAATTCACGGCTATCAGGGCGTATAACGAATGGGCCAGTAGTCTTGATACTAAAGCAGGTCTTCCCTAGACGTGCAGACCTTAATACGTCTGCCAAATTCGCTCTTTTTTACTTCGCACCAGTTTGAAAACCCACTGCCCTGGTCTCGCTTCCGGGTATATAAGTTGTAAGTGGGCGTCGGTCTCCTCCCGATGGGAACCCCGGAGGGTAAACCTCGCGAGCCAGCCGTCGCAGAACTTAAGCTAAAGGCGAGCTTTCCGTGTTGGACCCTGTAAGACAAGCGCGCCGCGAATTGGCTACACAGATTCACTCCTCTCTTCATAAACGCATACGCTCGACCCCTCTGGGAACGTAGACCCTACAAGTCGCGACGGACCTATGAAAGAAACCTAAAATTATATAGGGTTTTTCTAGGGGAAGCAAACCGACGAAAGAGGTCGCGGCGGTCTGAGTGCGTGCACGCATGCTGTCCAAATTTACATGCGTTTCATCACCGTACGTAACGAGGAGACTGAAGACCAGAGCCCCTAGGGTATGGTAAATATCAGACGCCCGAATCAATATTTCTTTCCGATCTGTCGGATTAAATTCATTGTACCCTCAGTCGCACCAGCCCGCCTGACTCCTGAGTCGGTACAGAGGTCGACAGTGTTAGCGGCTTTTACACAATATACAACTGTATCCTATTAGCAGGTACGTTCTATGCAGTATTGTAGACACGGAGCGATATACGGCCACGTACATCGTGCACCTCAACAACTATCCGCCAAACTCTAAGTACATACTTTGAGGAGGCCACGGGCAGCTAGTTTGTTATACTTTCGCTAGTTGGGAGTATCAAAATAGCGATAGAATTGTAGCCAGGGTACTCAAAATGAGTATCCCGACAACTGAGAGCCATTAACCTATAGCACGTGGGCGCAATACTTAATGCCTTATACCTGTGGAGGGTCATTACATCCCTGGTTCGCA"/>
                    <sequence id="seq_t147" taxon="t147" totalcount="4" value="CATTAAATGTGCAGTTTTAGATTTACTGTTTAGAGAGAGCGCACCAGTCTAGACGACACCAGACCCGTCCCGCTTCATGCATTTACATGGACTCTGTATTTCCTTGCTGGACTAATGCGTGAAGTGGTCGCCGTAGATCACTCGCCGTGCGGGAACATTTTCAGGGTACTCCGACCTAGCGATAATGTGATAATAAAAAATGGGCGGTTGTCTGCATTTGTACATGAGCGGAACGAACGTCCCGATCATTTCTCAATTCGCCATTAAATTACGCAGTACCTGGGCACTCCGGGTGCCGCCTTCGAGTGCATGAAGATGAGGTTAGTGACGATCCAGTATCTAGGCCGGACCCGGTATTGCACTCATTAATGGTGCCAGAAGTAGCGGGTCTTGATCTTCGGGTTGCGTAACACGAGTGGTCGGGAAGCGTACCTTCCTAGTGTTACCTCTGTAGACGGCCAAGGAAACCCGAGAAATACTCCGGTTTTATACGGACAGGATACGGCCTCCCGTGCCCCTGCGATTGAGCTCGCACACAATAACATCCCCGATCGAGGGTGACTAATGACAACAGCCATCTGCAAAATGCTTACATACATCAAGCTAAATCTCCGTGTGAATCAGGTTATTGTAGCGCGGAGGACGCTTTATACTAGGCTTCGAGCGGAATATATAATGAAAGGTGGCCGGGACACCCTGGCCCGTTCAATGTATAAGACAAAGCCGGGCCCGTCAAGAGCCGTAATAATGGTTGTCCACAAATGTTACCTTTGAAGCTCACAACCCGTGCCCTCAGATCGTGATTTTCGACTTAGCCACTTTGGCTCGCTGCCCTCATAACGGGCTTTGTCTTCCTGTGTCCCCAGTGGCGTTGTCAGATTAAATACCCAAGCGTTGCAAAGGTTCCACAGCAGTGTTGAAGCGCAGGCGTTATGTGCGCCGAGTGCTTCGGGTGACACAGAGTCTCTCTCTAATCAGCTTATAGACAACAGCAGCTAGC"/>
                    <sequence id="seq_t148" taxon="t148" totalcount="4" value="GTTTCTTCCGCGTACAAGATTCATCGGCAAACGACTCGAATCGCTTAACACCCGGGACCGTCTAGGTAGACCGGGCGATACTAGCAATGGGGCAGTAGCCTAGGCATGCCGTAAGCCAGCCGTGAGTGACTTGCCTCTCAGACGCGGCGACACGGGGCTTCCATGGAGGATCGGACCTACTGGGCATTACATGATTCCGGAGTGAGCGTGGTGACGTATATCGGACGCTCTCAAAGAACTTTTGTTGCTCTGCTGGTCATCAAAGAGGTGGTAAGACTATAGGTTCCTAAGACGTCGCGTGGTGATATATATACCCGGGCCAGTCACCGTATTTCGTGTTCTACAAACACATGTCAGTTGGACACTTGTCCTTCCGGTCGGGTTGTTGCGGTCGCAAGGAATAGCGGCAGCACACCGGGAGCTGTGGAGAGTGCTCTCGATACATAGCGGCGGCCAATGTATTCCCGTCATCGTACCGAAGCAAAAAATGATTACTTAGTAGATTTCCGGCGGATAATCCCGCCATGATGAGAAGCGCACAGCCCGGACGATCGGTTAGTGTTGACCTGAGCCCATGTTTCAAAAACCCGGGCAGAGAGTGTAGCCAACTGCTCTCCATTACGATCACGGCTATTGATCCCCTCGGTTCAGGCAGACGTGAAATAGTTAGTGGTGTGGCTTTGTGGTACAGGTTTTTTCGACTGCCACCCGGACACATAGTATCTTGGAGCGAAACTCTCGTCTCAGCGTCTTTGATTAGGGGCACGGCTGCCAGGATGACGCGCTTTAATCGCTAGTCGTGTCGCCACGGATTGGCGTATGGAACGTCAAAGATTCTTAAGTGCTCAAAGAAAGTAAAGTGCTTAATCGTGATTCTGTACCGATGGTACAGAGGTGAAAACAAAAAAAGCCTTAACTCCTCTTGAGATCCCCAACACGCGGATCGTCTGCGTTTGATGATTTTCTTGTCGGACGTCCTCCGGCAAATGAGGAGAACGTG"/>
                    <sequence id="seq_t149" taxon="t149" totalcount="4" value="CAAATAGTAGTAATTGTTTCTACACACACTTGTTGTACTTACGTTACCCTGGGAAGACGCGGAGGGGACCTTTTAAAAGGGATAGGAGCATTGCGCTGAATACGCCGGAATGCATCCACCGGAGCCGGTACGCATGTGTTAGGAAGGACACGACTCCACGTCGAAGTCTCCAACACGATTGGGGGGAATCGAGGTCTCGATACACACCGAAGAGAATAGGCCAACCGGAAATGCAAACGGGGATACCGTGGGGCATGCGTGTACCCTCACGCGCCCAGTGTGGAGTGTAGGAACTGGGCACGCTCTATGCAGTATCTGTGAGTTTGGCATCGTGTCTCGCGTCAGGGGCCCCACGACCAATCAGGGGTCTGGGCTCCAGGAGGAAAATGCACAATATTGAGCCGTGCACAGTCCATCTTATCACAAGTACGTGGAGACCACGTGGCCTGAGGTTTTTCACCTAACACCGCTCTAGTGGGGACGTAAGTTCCGCAGCAGCCATACGCTTAGATTCTACAGGCAATTCCAGGGCTCAGGTCTGATACAATTAGTGATACGGGACCACGACTCCTACTAGATCATTCAATCGAGACACTAGAAGGGTGAGTTTTGCATCTTCTAGCACATACGCCTACGAGTAGGCGTCCCCGGCCCGGAACCGACCGGTCAATCCCAGGTTTCAGACCACTACTTAACCGTCTCCCTTCGGGATAAGCACGTCTGGCACGTTAGTCGGTGAACGATTTCGGAACGCACTGGTCCCTGTTACGCAGAAGCATGCTAGCGGGGTCATTTTTGACGAAACTTACGACCGAATCCCGCCGTGTTCGGCTTCAGCTTTTGTTGTGGCGTATTGTATCACTGCTTTGGACTCTGTCTTTATATATGTGAGGCACTATAATTAGAGCCTGAGCGAACATACAGATGACTGTGCACCGGTTAGAGGCTTGAGTTACTATGCAGGTCGCCGTAAGGCCTTAAAAAAAGCGGAGCATAAGAT"/>
                    <sequence id="seq_t15" taxon="t15" totalcount="4" value="TCTCCCATCCCCCAAGTAAATCCGGAGTTCGGTAGTGCACACTCGTTGCCGGTCAATCATGGTACCCTGCTTTAAGATTTTTCGGGGTAGAGGACAGGCAATTGCGCAGGACGTAATGGAACTGTAAACTCGAGAGGCCACAATTTGGTTAATAACTTGCATTCAGTCATTGGCACGAGCGCTGCGTCCGCTAAGCGCGTAAAAACCTAGATTTGGTCGTATTCTATATCCGGAGAGACGCTGCAGTTCGCAACCCCGGACGGGTAATGTCGCCGTCAAGGTTGGCAATGTCAATTGGTGCTGCACGTTCTTTTAGCGTGACGAGGATGAACAATCCTGTAAGGCGCTTTTCCATTGCCGGCCGCTGCCGCGTCATTTTATGAGTTCCCACACCTAGAGCGTACGTGGAGGCTTCTGGCGCCTCTGTCCTTGGGAGAGGTGGTGGCCTTTGTGCTGGTGTCTTGACGTCGATGGATCCGGGACCTAGCCGAAGGGAACTCTTTGATTAGTCTCGTTCAGCTTTTAGTTGAAAAATCCATACTTAGAACTCGACCATGTACCGGCCAGTACTAGTTTAATGGGCTACTGCGTGACACACCCTGCGGCTGTCCCTTTCGACAATTCTTTAATCAGTATACGTTGATATCCGTAAAAACCTACGCTATTAAATTAATACCAGTTGATAGCAAGACGGAGGCCACCGTAATTCTAATCCAATTGACACTCCAATGCGGAAGTAGAGTGTGGTGCATGGCCTTCTGTACTCTGCTCTTATTGGGGGGGGCGCATGAATCGAAGTTTCCTTTGACAACCAAGCGGCCGCATTTCGGAGCTCAAACTTTGCGCTTCCTTTTGCTAACGGTAGTACTTGTTTGACGCACGGCGACTGCGGCGCACCTCTTTGCCCCCGACCCGGACACAAGATGGACCGTTCCTCCTACGCCAAGCGTCGCTTCGTCCTGCGGCGCGCCCCCGGATCTGGTGCCAGTCAACCCCCCCG"/>
                    <sequence id="seq_t150" taxon="t150" totalcount="4" value="GACGGCAGATGAGTACAGCTAGAACGCGCCCGTATGCTGGGTCAACTGACAGGTGTCTACGTCCCTCGTTAATAAACATTTTTTCATAGAAGGCTAAGTGCACACAGCTCCCAGAGCCCAAAATTGCTTGGAGGTCAGCTCACGGGCTGCTACCAGGGAAGTACTACTCCGCGAGGGGGCCATCACTTAGCAAGTAATAGTAGGGTGGCATTCGCAATCTTTATTGTGGGTGGTCATCGCTGGCAGAATGCTGCTTAATGCGCCCATATTACTCTCACGCATTGGGTCCGTTGCGCTTCGGCTCGACATTGTAATTAATCGGTAGAAAAACACAGCTTCTGGTATCCGAAGCGCCTAGTGGGTTGTTGTGCGTCGATGGAATTCACATTGGTGGGCAACAGCTCACGGGATTTGTGGTGCCAGGCGCGGCCCAGTCCCATGTGAGAGACAGCTACCGCGAGACCTTCGACCACTCAGCACGCTTATCTCTTGGTTTAGGCAAGTAACTACCTGCTACTTTCCACGAGGTTGTTGGACCGCGACGGTACATAGTCTTACCGGTTCATGCGACCTACTGAGTCGGTTGTCGCTTAAGATTTTGGACTACATTCCCATATTCAGCATGTTGCACAAGATCTGAGTAAATTTATGTGTAGTCCTTTGTCTATTCTCGTACTACCATGGGCCGGACGGTTTTAGGGACGTGTATTAGGCCCAAAACAGATAGTCACAGGAAACACCATCGGGGTAACGTCCTAGATCAAGGGTCCCCGTGAAAGGCCGCCGGCACCCCGCGATTGATCCAGCAGAGTCAGACGTTTTCTGACCCCGCTGAAATTTTATATAAGGCCATTTAACCTCCTGCTATCTTAAACCTTAGGCTGAGGCAATCCAAAATCCTGGTGACTGTGACGACTAAGACAACAATACAGCGCTCGTGTAGGTCGCGGTTGTTGAATTATGCCGCTATCAAGGTGAGGCACACTGGAACATCTTTAGC"/>
                    <sequence id="seq_t151" taxon="t151" totalcount="4" value="CTTCGCGAAGAAAGCGTAGTGTGAACCTTGGTACTAGCGTAGGTAGAGAGGCTCCCCTGGACGGATCGTGGTTAGCGTTTCTTATGGCGGAAGTTAGGAACCTTGACGCGACCTACATCACTTGGCTCACTACCAATCCACCTTGCCCTGCTTGATTAGAAGCCAGGTGGTACCACCGGGAAAAGCTGTAATTACAACCAAAACCGCCTAAGTACAGGATGGGGCGTATCTGCAGCCGATACAGTTCTGTTTTGGTTACGAGGTGATGAGCCAGGTCTCGATTCTACACAACTTTGCTGCTTAGGATTTACGGCTACACGAGTTAACCAAACAGCTATGCCTGGTCACGTTTACGGCATTATATATCCCTTTTTGCCAACACGGTCCGCCCGCGGGGCGAATCAGACACCCAATTCATTCGACTGGCTACTTATGTAGCAGGACCGACGTTAGGTCCGTCGGTCACCGATGAGTGCGGCCCACCGTGAGGGCGCCAGGCCCGCAGGGAGACGACGGCTTTTGCAGAAGTAATAGAACGTAGGAATGGCTCCGTCTTTCGACACGAGTATGAATCGAAGTCTACGGGGCTAACACGCGGAAGGATTTCGTCGTATACTTAGATCAGATCCATCTCGAAGTCCATGCTAATTGATTAGAAGACTATCATCCACTTGTCTACCTGTGGGTGACGACCGATTTTGGGTGCACCGAGCCCTGTATCATGATCGACTTTGCCGGTGAGCTGGTCGCCCCGTTCTCGCGTTTACGCATGTCACGGGCGCGGCCTTCAGTATCAGAGCACCTAGTTGCAAGACGAACGATCAAGTTTCCAGACAGCTATTTGAGGTAATCTGTCATTGCCTCTCATTATCGTCACTCCCACAAAGGATAACGTATCGGACGCAAGACTGCGCGACCGATTTTTCACTAACGCAGATGTCTAGTCTCAAATAACGGTCGCCTCTCTCTGTTTGAAATCCGCTTAGATTAACACGCCTTC"/>
                    <sequence id="seq_t152" taxon="t152" totalcount="4" value="AAGCTTTCTTGACGCATCTCGTTAGCAATTATCTGAAATTATTATCCTCAAGTTCGGACACCGATCACCGGAAACATCGTCTTGCATGGCACCGGACGAGGGGGACACCAACGCTTAAGGAGACTAGGCCCTTACCGACAAGGGATGGTTTGAACTCGTAGCGCTATCACTGCCATCTGAGGACCCATTTAGAAATCTGGCAATTCTGGTTGTTCGATACGAATTTGACCTGGTTTCTGAGCTCTGTAGAGCGGGGAAAAGGCTCATGCGATTAGATCGACGCGGTCCTGGACCTCCATCTCGGCAATTTGTCTTGTCATCGCGCTAAAGTAGCTGACCCCAGATACCGTCTCCGGCCTTTGGCAAACATGCGCTAGCGCCGATACCGACTCCCGGAGTGGAATGCTGCGAAATCTGTGGCTATGTGTAGGCGCCTCCGTCTTTTACCCGGCCCGGAGCGCTTCCCAGAGCCAACTTCATACCAGAGCGTGCCGGGTTGCACATGAGAAGAATTGCGCACCTATACTTGGGACACTTGACCATTCAATTCCCATTTGCCATCCATGAGGTAGCAAGGCTTGTCATATGGGAAGTTTATACGCTAAGCAATTTGACTTCTGAGGAGGCCTCGGGGGACGCGCTCGCGACGGTTGATACGAGTATGCTCTCATGACTAAGTGGGATGGAACAATCTGAGCCATTCTTGTAAAGCCGATTTAAGCGGAGTATCAGTACCTGAGGCGAGAAGAGCTGAGGGAGGGGACCTGCTACCGTATTTTGAAATACTACTGAGAAATGTATTGTCCATTGCCCTCATCGAGACGGCGACCCTTTCTACAAAGGTAGGGCCTGTAGCAGGGAGCGCCGCGGGAGGGGCGGTATCTTCGCCAAGCAGGCGGTAGCCCAGGTAGTAGGGTCAGTCTTGACGCAAGCCATCTTCGGTCACGCCACCGTCGTCGTGGGTAATAGTCCGATCTGGACCATGAAGCTGAAGAGGAAA"/>
                    <sequence id="seq_t153" taxon="t153" totalcount="4" value="AAGAGCCGCTATTTACATCCTCATGCCCTTGTAGCCGACCATCTAGTCTCTCATCCCCTCAAATCCATGATCTCGACTTTGCGACTCGCCTACAGACACGCGGTTCATAGGGGTTGTCCTGTGCTTATAGCATTGGAACACAATCTTACCAGGCCAGTTACTAATCAACATTGCAGACAGTACGGAAGCATTCCTTACGAGCGTAAGTAAATATGAGGGGTACCTAAGGCCATCCCCCCACGGTAAATCTAAGCAACTGGGAAGTAAGGGACCAGCTGCATATTAACTAAGAATTAGGCCGCGTATCGTTGCGGTCTAATGGGCACCGGATTAACCACCCTATTACACGGGCCGAAGCAATGAAATTATCGCGAAGACGACGCGTACCGTCTAATGCCGTCAGAGTGGTGCATTTCCTGCGCTAGTATGATCATATGACCAATGCAGGCGCCAACAGATACAGGGACCCTTTCTTGCTAGTGTTTGGTATATGGTGCCTCGTCCACGCAGTCCTTGTGTTCCAACTTGTTTGTGCCATATATGGAATAAGACGATCGATCTCCTGAAGTTGTTCGGTGTCCCCTGGACTTGATGCCTTGACTCAGACGAAGTTGGCTGTGAAGTTACTCATTGCAATTGACTTCAATTCATGCCGATATCAAACCATTGTATGAGATCGACGTCGCAACCCAGAAGAGAGATGAACGGATGGTAACCTCTATAGTTCAAAACGTGAAGGAACCCAAAGCCCAGGGGGTCAGTTTCGGTCTACGCATATCGTTTTGCCGGCTGCGTTGTCGGAATCGTCAAATTAAAGTTATGCGCTCGCTGGAGTGATGCTGGGTAGCGTCTTCCGTAGTCTAAGGCACAAAATTTCTTTCTCCATGACGAGAATCTCTACTAGATAAGTAGAGTAGCTCCCCGTTCATCTGGTTCTAGAGACATCCCTTTGTGAAGATACGCTCAGAATGCACCTCAAACCAACGATTCCACTGTCTCG"/>
                    <sequence id="seq_t154" taxon="t154" totalcount="4" value="CATAGGCTGCGGGCCTGACTTGTTCACGCGGTAAAGAGTATGATTCTCTACGGAATATGATGGGGGGCCAACGACTTGCTGGCTGGCCCCGATCCCTGGATTGGCGGTGCGAGTTAGGGTTCTTTGGTGGACGCATCACTCGAAGGGGAGTCTGCTGGGAACCGGTCATGTATTGATCCGTCAAGACTACGTCTGGAGCGCCTTACTAGTATAAGCGGTCGACTGTTATGAGGGTCCTTACTAGTAATATTGTGGCAATTTAGCCCGTCCAGAGCATGACCGAAGTTAGGCAGCCATATAAGGTGTTGCCACATGGTTATCCTTGCGATCGAGAACCCTTTAAGTAAAGCGCGGATGGATATTCCTAACCGTGTTCGAGAGTCACCAATGTGATGTCGCTGGTTCAGCGACGTTTAATAAATCTCTTGAGTGCAGCGCTAACTCGTGTTGCCCGATGGGACACGTATACCGCCTTCCCGGAGACCAATATTAATCTTCCTCAATGTTATAGCGGAGGCTGGGCAAAGGGGTAGAGCGGTGTTACTTGTGCGCGCGCGGAGTGATCTTTAGTCAGTGACACTTTATTGTGAGTCCAAAGGCATTCTTTTCGACATACGGGACAACCCTAATTTTTAGAATTCACCCCACGGCACTGGGATTGTAGCAGTTCTAAGATTGGAACGATTCGTTGGGGTACAAGCAACACTAACCTGCATTCAGCTAGGCCGCAAAGGAGTCTTATGGTTCCTTCTATGCTGCCAGCAGTACTACAGAATGTACAACTACCGTGCTGGTGGCGTTTTCTACGTTGATCCACGTCCGCCGAATAATAAGTCTCAGCTGAGAAGCTACACGGACAAATGATCCGTCAGACGGAGTGTGCTAGCGGCCCAACGACCTGGACACGACCGTCCGCCGGTTATTTGTTTTGCGTGTGGGGCGTAGGGCCCTCACTTAAAAGACTTGGGAGGAACTCAGTGGAACTCCGGTCTAAAAGGCA"/>
                    <sequence id="seq_t155" taxon="t155" totalcount="4" value="ATATATTAAATTTTTTTCGATCAGTTTCCAACCTAGGGGGCGGTAGAGCCCACTTTTTGTTTTCTTAGCCACGATCCCTTAATGCGGGCACGGACCCGTATGAGGTATCTGCACATTGGGTATGTAGAATTCGTTTGTCTGTCTCCAATTAGCTGGGCTTATTTGTGTTACGGGCAGTATTAGCCCCACCGTTAGCTTTAATCCAGAATATAGAATAGTTGCGCTCGAGAGGCCCAGGATTTAATTAAAAAAACCTAATCCTACTATACCGCCCATGCAATGTCGTCCACGAGGTACTCACGTCAGATTGTGCGTGATAACTCAATACAGTCCTACTCCCGCTGTTTGATTTAAGTTGCTTTGGGGCTCGGTGCACCATTACTGATCGACTCCCTTCGCTCTCTATGACGCTGCTCTCATCGCCGCGAGCACATGATTCCATCGTTACAAACAATCATCCGTTGGAGAAGCGCCAAAACGGTTTTTGGCTCTACTTGGCGGAGGGCGGACTATGACCCATTGGCAAATCGTAGTTGTGTTGGTAAGTCATTTTCTCTTTTCCCCTTGTGCCTATCTCTAATGCGAGTCCCTCACGCCACCGGCAGGGCACCTCACAAGTTGTTGGATTACGGCGGCATGTACCCAACCCATTCGAGTAATTGAACATTGTCGAAGGATATGAAACTACACTGGGCACGTAGGTGTCGGATCGCCTTTATGGGTTGGCGGGTAATGTTTTCGTGTGCGCCAGACCAGGTTAAGACGTGCCCCAGTGCCGAGAGTGATTCAGATTAACGTTAACGGTATCACCTGGTATTAGAACTGGTAGTCTCTCCACAGTAAGCGTGATACTCCACCTTGCAATTTGAGTTCTAGAATAGGATGTACTTAAGCAACAAGACCGGGACTTTCCCCAACGAGAAGCCTCAGCATTAGAAGTAGACTCACCGGACTTTGTCGGAGAATGAAGCCCTCGCAGGAAGCTTTGGGCAGCGTGCCA"/>
                    <sequence id="seq_t156" taxon="t156" totalcount="4" value="AGCATAACAACAGAGCCTGAGATGGTCTTGGGCTCAATTCATTTAACCCCATCCGATTTTAATAAACGACTAACCAGCGATTGGATCCATGATCCGGATGTCTTAAGTTCTACATTGGCAAATTCTACATTAACACTTTACAGATACCGGTAATCAAACCGCGTCTCAGTTGTCGTAGCAAACTTTTAAGCTGCAGTTCCTAATAGGCCGAAAAGGAGACCGCGCAGTAGGGAGCTATCAAAATCCCCGCCTCGGCTGATGAGACACCTATAACCGGGACAACTTTAATCTGGATCTTGTCTACGTGCTTGACTCAAATTCCAGCTGTTTTGCTGTGAGGGCTATCGCAGCTCGAGGTCATAACGAGGAACAGTACATTGCCTCCCCGGCCTTCCATCCACTGTAACTACCGAAGTCATAAACAGGGGTTGTGCTTTAGGAACACTGGCAGCGTCGCTAAGTGGTCGCTGTGAGGATGTAGCACGTGAACGAGCACAGAGTTAAACGTCGGAACTCAATGCCTATGAGTAGAAGTAACGACCTGGCTATGAGTCGGAGTTACCTCCGAATAACACCACTCAACAGGAATTCATGATCAAGGTCACAGACGTGTGGTATAATGCGTCTCATGACCAGGGACTCTGGGTCGGTTTTCCCATGACGATATTGTTCAATTGAGATGAGGGTTCCGGACGAATTAGCGGCCTTCGGCGGATGGAACTAGGCACCATTGCTTGGAGTACCGAGTTAAAGTTATAGGCCTAAGTGCGGACCGCGCCCAGCCGGTTATAGATAATCACAAGATGTCGTGTCGTCCTGGCGCCGTATGCGACTTGTAGTATCTGCACCTCGTAGCAAATGCGGGCTCCAGGTACGCAAGATCGCTCTCGGAATTTATATCGATATACGTGAGTTCATCTCCGCGCTTCGCGAAGATTTTAGTTACTTTAATAGGAGATGTCGTCCCTTGGTTGATCGGTTGTAAGAATGCCGTTGGGCC"/>
                    <sequence id="seq_t157" taxon="t157" totalcount="4" value="GGGAGCTTTTAGTGATACGACGCTGGCTGTCTGCTCACAGTGCATCATGGGGGCTTCTGGATTTACTAACCGCCAACAAAGTCCAAAATTATCACACACGTAGCCTTCGCGGTTTATCGCCAGTAGCCTTAGTAAGTAACTTCTTGAACAAGTGCAGGTATATCAGAAACGCGTCAAGTCGGTAGCTATAACGTTGTGCGTCGCAGATATAGCAATACCGGTTACGAGCAGGGCCAGGACTCGACTTAAAAGCATTCACCTTATGCATGGCCAACCCATTCAGAATTACGGCACGGCAATGACGCCCGGCAAGAATCAGGCATGTCAAACTGATGTTTCTTTCGTATCGATCTAGATCCACTCCTCAATTGATGGAGCGAAGACCCCTGGTAGGCTCACGTCCTTGGGGGCGTAGTTATGGACATCGTTGTCTCTACATCAAGAGCAGGGTGACATTCATCGATGATGTCCGTTGCGCAAAGGAGGACTTGCCAAGCGGGGGGACGGGTCACACAGCCTTCAAGGTCGCAAAGGTTCTTGCTAGGTGATTGAATGACCGCGAGAATACTTCCAAGATCACTGCCTCGAGTGGTAAAGTGTACATCTAACACGTAGTAACCGATTCGCATAGTTCTGCATCAGTTCTGACCTGGATCGCAGTTCCTAAACCACTGACCTCAACTTAATCTGTTGATATCATGGGCAATATAGGAGCGCGATAGCGCGCCTAAGCGGTCCGCTAGTAAGCCGAAACGTTTGAGACTTGGTTCTACTCCTCAAACAACTCCCCCACGGAGGGGCGAGACGTGATGTTATTCTTAGTTAGTCGCTGCAACAACCAACACGAGAAGTCATCGGGAAATGGTTGAGTTCAGATGCAAAGTAGAAACCGCGGGGTATAGATTCACTGACGCCCACCGACGGATGATAAGCCGCGCATAAGAGTCGTAGCAGTGCACTGGGACGGGATGCGGGAATGGAAACCTAAGACCAGTTTGGA"/>
                    <sequence id="seq_t158" taxon="t158" totalcount="4" value="GACTAGAGAGCTCCGATAGAGATTGCGTACATGTCAATATTTCAACGGTTTAGTCGGCAGACCAACGCCGAATAGGCCCAAAGGACACCGGAAAGCAAGCTGCCGAGTGAGGCGTGGTCACAGTAAGGATGCTCATACCATCGGTAGCGAATGGATCGATCGATTAATCGGTACGGAATTAATTACGTCTTCAAAAGATAGAAGGCAGGACTACCCTGCGGAAGTGAGCGGGGTTGAGTAATGACACGTCCTAATTCAACTCTCTCTATTATGAAGCCAGTCGCTAATACGCAGTTGTTATACACGCTTCACTTTCTTCCCGCCCGCTTATGTCTTTCATCCAAAATGAATTGGGGCCACCGTCCAACAGGCTAACCCGGAGACGTTGAAGTCTCTTTGGTACAGCGGCGCCCAATTTTCAGTTACTGGTAGAGGTGGATGTTGGGGGTCGTCTCTGTTTTACTCTGTTTCGTTCTTCACGCGCTACACTTATGCATATGGCCTTCCTTACAATTTACGGGTTGCGCTATTTAGGTTTTCCGCTATCTAATCGCGGGCGGCGTGTAAAGGTTCCTCAGGGAAAGATCTGTGAAGCTCCCTCAGCCAGTCTGTAGTCCTCCCCGGGGCTAATTGTCGCGTAGTTGATAGACCTTTTGGGGACGCATTGTACAGTGGAAGAGGTTCTGCGCCGCGCGCAAAGAGAACTATCCTTATCATTGCTTCCATCAACTCGCGCCGCGTGCGCGGAGTGTCGCTTGGATACCTAGGCGTGGTGTTTCAATTGGTCATCAACCGCTACTGTAGTGTCCGGCTAAGTGTCTATGTTACCCTATGGGCGAGAAGACGCGTGTAATACTCGAAATTTCTTAATCCATGGTCGGTTAAAGTGGCGAGACCTACGAGAGTGTAAGATGGTGCGCGTGAACGCCAACGTGTCACGTATGCGGTACAGTAGCTGTTGTTCTCGAAATCTGTTCTAAGATTCGCCACCGCGAGGTCG"/>
                    <sequence id="seq_t159" taxon="t159" totalcount="4" value="ACCTTCCCGACAGGCGTCGTGTCCCAACAATACCTTTTCACGGTAATTCCGTCTGTAGGCCATCCTAACCCCTCGGCGGGGCAATCGAGTCAGCCGACTTTCATCGGAGTCGGTAGACGATAACGTAGAGCAAACATGAGCCCGTGGATTTAAAGACGTGAAATTACGGTTGAAACATTTACAGTTCCAACTCGGATTATCGCGCATCAGAGGAAGAGGTGTACTTTCCACCATACACATCCCAGGAGGGGAGAGACAAAGTTTCGACTATAGCCGCTATTACAAGTCTCCGCCGTATAAACATCCCTTAAGCAGCCAATTAAGTAGAATCTCCGGGGTATCTCGTTCACCCGTGGCCGTCTCGTTAGCTGACGATGTCGAATGATGTACTACCATAGATGAAAACCCTACCAGCGGAGTCTAGAACTCCTAACCATTTCGGTCGCAGATGCGTAGTTTGCGGGGGACTAGGACCAGTATGGGCTTAACGCCATGCTATAGCATCTCCTCTTACTGACTTGTGTACCCATATCAAAAATAGAATGAACCGCCGTCGAGATAACAATAGGCAAAACTATCGAGGGGGACCTTGGCCTGAGACATAGGACAGAAGGAGACTAGTGCTCACTCTCCATCTGAGCAAGGCTGTTCGCTTAGGTGGTCAGAAGAACAGCGTCTAGTTCGCCGAACCCCATTAAGTGTCACTACGTACGTGTTAGTGCCTAATCTAAAACTTAACTGGTAAGATGAGCCTGCGTGCGGTCCCGTTCTGGAATCGGGAATATGAACCAACAATGTTCCTAAATGAGAATCTGAGTGCTCGGGTGTTCACGGTGCATTTAGCGAGTAGATTCATGACGCAGTATGCCTCGTTTCGAAGGGCAGACATATGTGGTTTATTAGATGGACACTTTTCTCTGGAATATTGGTACCGGAAAGTAACCTGCGACGCACCACTATAAAGTGCCCTCGAGGGCAATCGTGGAAACTTGCACAGCCC"/>
                    <sequence id="seq_t16" taxon="t16" totalcount="4" value="AGTATCCCTAGGCCAATGTCTTCCGACTAAGAGACAATATATCTTTCGCATTGTACCTTCCCTCCCCATTATAACTTCTTGACATTTTGGCAAGTAGAGTTACGCATAGGCCATTTCAGGTCATTGGGCACGTTCATCCGCCAGTCAGGACAGTTCCCGCCGAATTAATCCCGCGGCCCCACATTCCGTTTGGAGTTCTGTTATCTGATATTGGGAGCGCGAGGATTCTCGGGAACTGACCCCGTGGCACAAACATACGCGAAAGCCTATTGAATTTTTTCACCGCCCCTCGGTAAATTCAAGCTTACCTAAATTATCAGTGAAGTTATACAACATAGTGTCCATGATAGGCCTGGCCGTTCGATCATAGACATGGCATGCAAGAGATCGACCGCACCTTAAGATCGACTCGGTGTCATTTTCAAAGCGAGTGAATGACGATTAAATGCTCTCATCGCTCCGCTAACGTACATGTGCCTGATGTACTGTGCCGTCGTAAGGCACCATGGTATCCAGCAGAGCTAACCCGTCGGTCAGAAGGGCTTTAAGCGGGTCTGCGTCCTTCAGTTCGATGAAATGTTGCCTGTGCATAACGCTCCTCTAACCATGATCTCCTTCGCAGTAGCCGGAAATTGTTGTAAGCTCTTACATGGAATAACTCTGCGCCCTACCAACATGTTTGCCTCGTTTAAACGTAGCATTCCAGGGCTTAACCGTGTACGGACACGAGTTTCGTTAACGATCGCACTGCGCTGCTACGTCTCGCGAACGCATATCTGCTTCAAAAATGGAGGGGGTACCCAGGGACATCCGTCGTTTATGCAACGCGTGCTACGCGAACGGCGCCGCGTCTGGACATGTCCGTTCTAGTCACAACGAGAATGGAATGAATGAATGTCAGAAGTCACTGACCGACCCTGCAGCGTGCAGTGTAGTCTCTATCAAGGTCTATTCTCCACGTTTGACCGCGTCTCCCTGGAATATCGGCTAAGCCGCTGAG"/>
                    <sequence id="seq_t160" taxon="t160" totalcount="4" value="AGCGTCAGTTAGTGTAGACTTGGTGTGCGTGGGCAAGTGACCCTCCATATCCGCGATCCGGGTGTGTCCCGTGGTTCCTTTGTGCGATATCGTAATTACACATCGCACCCGTTGCTGATAGAGATGAACCATGTGAGAGAAAGGAAGGAGCACAGCAGCCGTACGCACTCCCGCTCCAGCTTCCCGTTGCTGACGCGCGAGTAACCAGGCGAGGATCTCATCTTCTACTCTGAACCAGGCCGGTCACCTTTGTATCTCGGACCTGCTTTCAATATCAGCGACAGGTCAATCGGAGATGACCTGGGGTAACTTCGTTTCGGTCTCCTTACGTTTGTGAGGGACCCAGTAGATCTGTCGGAATCCTGCATAAGCACCGGGGAAGGTCTGCATGAGTAGGCTCTTCTAGCCCGGACTCTGGCTCATTAGTACACGGTAAAAATCCAGGGTCTGTACAACCGTACGATCTTATTGCGCCCCCGACTCGTATGCAGGCGCCTATGGTTTCACCTTATGGTCAGAACTCCAAGGCTTCGAAAGGCCTTTCGTGCTTTCGCGCACTCAAGGCCATAATTGGCATAGCCCCACCCCAACCCGAGAATATCGTCCCGACCATATTTGGTCCACCAAACCAGCCTTGCGCGTGGTCCGGGCTTCCGGGGGAGGACACCGTGGATGACCGGCGATGAAAATCGCGCATTATACTACGCATGCCTAATATAGCGCCCTGCTGATTGCCAGGGAATGACGTCGTGACAAGCCACATTGCTAACCGGGTACCCGCAAGCGAAACCCTCCTGTACCGTACTGCTGACTTCCCCGCGAATTGACGTTGCATCAGCCAAAAGGCTAGCACTCTGAGTATGGCAGTTATTACACCAGCCTCCCAGAGGTCTCCGGCCCATCAATTGGCAGTTGTATAAATGGGGTATATTGTGGGTGCCTATTTCAATAGTGACTCATGTCCCCGTCCTTGATGCACGCTTTCCCCTTACCCTTGCGA"/>
                    <sequence id="seq_t161" taxon="t161" totalcount="4" value="GGTCTACTGTATCCCAAACTTACGGGTGGAGACTGCGGAACTGATCAGATTTCAATAGAGCCTCCGCCGAGGTTTAAGACGCAAAGTACGGGGCTGCCAATAAGCTTTTATGGTTGGTCGAGCAGCCGTGCCGCGCGTCTCCTATGGACCTGCATGGAATTCGTCCTAGGCATGGATTCGATATGTCTCTGCTTGTTTTTAAGGTCCCTATACGTCAATGGACATTTCCTCCTGAGCTAACACAGTGGCCTATCGAATCGACCGTTCAAACCCCTCAGTTGAACGTCTTTGGCCACCACGCGTACGTTAAGTGGCCGGGACTTTCACCCCCAGTGAGGTTATTGCAGGAAAGCACTCGTTAGCGGCGGGGTGCAAGTACGTGGAACAGTACGGAGTCGGGGCTTCAGATTCAGCGCATGATTTGCAAACTCTCGATTATTACATATTTCACGACACGATCCCAGATAGGCGTGTATGGCCCACAAATAAGTTATTCGAGGCCACTCTCATAATGAACTGTGCAGTATGGGAACGCTGTCAGTGAAGATGTTATCCGACGCTAGGGTAGCCCATATCCCGGTGGGAATCCTTCCAGTGGACGAACTAACCTTCCACTCCCCTGGTCGAGTCTCCTAGCTAGACCCTCCTACTAGCGTGAACTCAAAGTCTTGCGTACAAGGTGTGCGTACCCAATTGTGGTTGTTAACCAAAGAATCCCTTCCCATTCCCCTGGCACCCCACTACCAAGAACCTTTCCATTGGACGCCCTATGAAAAAGGTTGTCCCCTTAATGGGGAACGTTCATGGACAGACCGATTCATGCGCCGTTTCAGCCTCGAAGGAAGTCTCCATGGAACGGCTGCAGAGCAATATGTCTTTGTCGATCGTGGCCTAAGTAGACAATACAAATGATCTGTATAGTTGCCCGTATTCGAGGGACCCGGTTGGCGAGTTCTATTGGCACACATCTGGGACTGTGAACGATGTCAATGTAAAGTCT"/>
                    <sequence id="seq_t162" taxon="t162" totalcount="4" value="CCGAGTGTGCTGCATCAACAGGGGGTCATCAACCCTCCGGGTGACTGCACATCGCGGTTAACTCAAAACTTACTTCTATAGCTATTCGGACCCGCCACTCGATCATGGACGGGACCCTGTCTTATAGGTGGCACAGATAATTCCCTCTCACATCGCTGTTATCCCAGCTTCTTCCGGAATCTTCGTTTAATAAACTTTATCCCCCGGTGGATCACCTGAAATCCGTCATGAAGTGCAGGTATCGCAAGGCTGGGGATGGCCGTTTTCTCACCAATCTACGCGTTGATGTGAGTAACGAGTCCTGGGGTTCTATGGATCTCATTGTAGATGAATCTGAGCTTACTCAATCGCTTAGAAACTCTACATGAGACTCTTCCCAAGCTCTTTAATATAGTGATTTTGCAGCAGTGTCTCGTGCACAAGTCCAGGTCCAACCGTCGAGCTTTCTGCGCGGTCTCCAACCGACTAAGTAAGGTTACGGTTGATGTTTGAGACCATTCAACGATCGGCCCCTCGCCCTCAACTTTTGACCGACGCTAGAGTGTCCATGCTGCCGTCAAATTTCCACGTGCCGTTGACGGAGATATAATTCCTTAAACAGATACCGATCAAGCCACCCCAGACCGTGAGAAGTATATTCGATTGGAGAAGGCAGTGGTTTTGAAATCGCTGGAGGCAGCGTTCGTCTTGGTTATGCATCTAGGGCGGCACCTCGAGCCCTCGGACTTTACCACTTAGCTGCCGGGCAGATGATCATGCTTTGGGGCCAGGGTAGCTAAGCCGCCTCGTCGATGCCCCGATTCGATGCCCATGCAATAAAACCAGGTACATATCCCTCTTGTTTAGATTTCATTCAGACTCATCCGATCAAGCGAGATATTCACTAAGATGGATCAGATGAGTTCGACTGTAGGATTTAGGGTCCACATTGTTATAAGGTATTTCACAGAGGTGAGCTAACATAGCGAGATCCCATGAGCAGAGCTAGTGGAGAGACCGC"/>
                    <sequence id="seq_t163" taxon="t163" totalcount="4" value="ACGGGTATAGGAGATCGTAGTGCGGTACATCCATAGTTCCGGTCTTAGCGCTAACCTTTCATTAGGACGTCTCCTCAGGACCCAACAGACAAATAAACGAAACCGCTTAGGAGATGCGTAGCCCATAGGCGGGATCTACATCGGAGTGTAGGCTGGGTGTTCCAGGGAAGACATGTTTTGTTTTAATGTATACAGCTTGTTGACCCGGATTTGCTGAATTGGGGAGCGAAAGTAATGAGCATCAACATAGTACCTCCTGGGACTTATACGTTGACATATTAGCCACAACCGTCTTCCCCGGCCAAGGTGTAGATCTGGCATTTCGAAAATACGTAGCGCATGCGGTATCAGCACTATTATCAAAGCGGGTCGATTCACCTGACTGCGTGGGAACTAGGCAGGTTGTAAACCTGGTGTGGAGGTCCAGTGGACTTCTCTTTCTTTTTACGGAAAAATCAGAAGCGCGAACGTGTGGATTGAGAACGCTAGCCAGTAAGACAGTGCACCGTATTTGTTGTTTTGTATCCAAAGGGCTCACGAGGCCGGAGCTGTCCCAGTAACCTTAAAATTTACAGGCCGGCCCAAGCCCGGGATGCGGCGACCACGTCGCTATGTAAACATGACAGCGCCGCATTGAAGAACCCACCACTCATGTCCGCGAAATAGGGGATTCTATTGACTCACCGCCCCACAAGTCAGTTGTTCCGCTGATGCGGAGTGTGGGTGGGGTTCCCGTACAAATACCCGCCATTCTATCTGATGTAGAATAGAGTTAGCTAACGTCACCGTATACTAGCGATGCAGTATTATTCATCGCATACAGTTGGTCAACTGTTCACTAGGAGATGCAGCCGTACATAGCAAGTTCGCACATATTGAGAACACTACATTTTGAACACGCCTAAATAAAACTAACGTGTAAGTCCGATGACAAGGATGTAGTAATGGCAAGACGCTGCGCATTTCTTCGCAAAGACCTTAGTGGGCTTATGAAGTGCAA"/>
                    <sequence id="seq_t164" taxon="t164" totalcount="4" value="TAACAGTGCCAGATGTGTCGAACAGAGCTGCACTGTGCTCTGTAGGGAGCGATTGCGGACTCAGCGTGTGGCATCAGCAGTTTTGTTGCTAAGACCTTACTACAGTGAAGGGGACGCTCGCCAATTGTGTCCTCACGACTTGAACATCAGAGCGGAGGGACAGGGCGACTCCTCTGAGCACACTGAGCCAATGGCCTTTCGGCCAGGATCGCACAACACAAAGATGCACTAACGACATCCATCGTCGTACAGCTACTCGCACGCTGGTACGCCACGTCGGACCCTAATAGGGCTGAACCCAAGGTCTCTAAATTGACAGAGACACGTCAGCATGCACGTATTTTTCTGCTTTACATGAATGCAAAAAGATAAGCCACCCACTTCCTCTTATTTCGCCCACGTCCTTCCTGGAGCCCCATACTAGATCGCACAGTCAGCCGGCGAGGATTACTTGCCGCGCGCAGGATACTCCTGGTTCGCATTTTCCGAGGGGTTTTCAGACATTGTCTAGCCAGGCCCAGCACTAATGAACAACGTCGTGAACACCATAAACAGTGCGTATCGCAACACATTAGGACGCGAAGTGATTTGGGGTGAAGATCATCACGAAGGAATCGCCTGCCCGCCAGTCGACGCTATTTGTTTTTAACGACAGGAGATGCCGCTCCATCGATTCAGTGGAACTTCGTTGATCGCAGCTACCCGTTCGTCAAAGGGAAACCTTGGGCAGCATGACACAGGGCAGTCACAACAGCAGTTTGTCTTTTATCACGACGTCTGTGATCACTTGCTAGTTTGATAAAACCGACGTTATGGATCCAACTTTATAGCTCTTCTTAGCCAAAGCCCCAGTACGATTGGACGTAGGATTGGTGCGTTGGAAATTTGACATCCTCGGGCGAACCGGTGAACCGCAATTCCACATCGCAGGAGGCAACCATACGTTCGGCCCCCGCCTCGAACCCGTCTTCGTGCGCTAGCTGAACTGCATCACGTCTGG"/>
                    <sequence id="seq_t165" taxon="t165" totalcount="4" value="GTGCACGTACGTCCCTCCGTCCAGCTTAAGGGTCACGAACTTTCTTTGTCAGACGACGGCCTTCTCTGTGGATCTGAGCGTACGGTTTAACTGAGTCGGAGGAATTGCTATTTGTGTTGAGGCTCCGACTCCCTTCACACTGAACACTACGCCTCCTTGTAATGTAGACTACGACGTTGGGGTCGACCCCGGCGTACGAGACTGGAGGATCCGGCGGGAGTCCCAGCGAGAGACGTTCGAGATGACACAATGACGCGCCCCGCGAAAGTGAAAAGCGTGTGGCACTACTCAAACCTTACATACACATCATGGATCAACTCTGGGCCACCTTCTCCAATCTATCATCCGGCTGCATACTTCGTCGTACAATAGATCACCTGGTCTGTATTACGCGGTCGATTTCCTCACTCACCTGAGACAACTTACCTTGTCCCACCTACCAGGAGTGCTGTGTTCCTGGACAGACTGTGTCATTGAGGTCCCCCCGCTAGTGGGTTGTAAGAGGACATAGGGTCGAATCACAAAGAGCGCGCACGCGCACCCTGCCCTGTTACTCCCGTGTGAGGTGCCCGTCCCAGTGTCTGCGCATTGCACGAAGCACCGTAAAACGAGCGTTAAGAGTACCGGAAGAGATTAAGAGTTGCTTTAACGGCGGCAGAGTTACGGGCAACCCGGAGTTCGTAATGGCTCTGCAGAAATACAACTTGAATAAACCAGGGCAGTCGATGGGATCTTGATCTTGCGATTTTTAAATGGAGCAGGCTTTTGTCCTATTACAACAATCTAGTGCGTTGCTCGAGATCATGTTGCGATGCTACGAACCCGAGGCCGCAGGGCCCTTCGATGAGCCGGTTGCAGTGGACGTACACTTCCTCTTGAACGTATCGCTTTATCTTTCATTAAACGCGCCCGTACCTTTCCGGGAACTTCGTAGGCATCTATAGGTCCGTCTTACTAAATGGACGTGGGTAATGGGGTGCGCGAGGACGCACATTTAATC"/>
                    <sequence id="seq_t166" taxon="t166" totalcount="4" value="AAAGAAAAGATACAGCATGCGCTCAGTTGTAACTCTACGGGAAGACGAACGTATAGTTAAACACGATCGTGGAAGTGACTTGAGGGCCAGAAGCCCAGGTGCGGATGCTTTCCTTCTAGAACCAAACAGTTTCTAACGCTCCAGCATTACAGGCGTCATCTCTGAGTGACATAATACCAGCGCCCTCGAACTAAGCACCGCGTACTCTCGAAAGTCGCGGTATCCCACTGCCTCAACGACGTAATAGTATGCTTGTCTGAGCCGTTCGACTAGAAGTAAAACGTTGTGGACCAGTTACCACTGACCCTTATGCTGACAACTTTATCGGCCCGAGAAATAAGTAAGGCCATATCATGTCACTACCGGATGCACGAACCCTGAGGGCGGCTTGTGTTTCCCGCGTGGACCATGTACTTGGCAAATTTACTGGGGCTGATGGCCCGATGGAATTCTCTTGCGCTGGTGCACATGCGTAGCCTGTTATAGCCCACCGGCCCGCCTACACTGTAGATGGCAGCACGTCACGGTACTACGAAGTTTGTTTAACTGTGTAAGAACCGGAGTAAAGAGGAGCCCATGAAGCATTACCGAATCATCAACTAGGAAGTATTCCATCGAGAAATCGGGGGGCGTCGCTTCTCTGGCGTACGCCAGTTGAAGTGCTACAACGAAATCCCTCAGAAGCGACTAAGACTCAATAATCCGTTAAAATGTTGGATAAGCCGTTCCGATTGTAGCGCCGTCTCTATAACTAGCGTAGCCAGTCCCCTTCGTGGAAGCGGTCGTGCCGCTGCTCAGAGTCCAGGTGGTAAATGTATAAACATCAGGGATTAGGACTGAGCCACAACAGGGCTTGTGATGCAGCTGCATAGTCTAGGGTTACTGAATCTGAGCAGAGTTGGACCTTCCGACGGCCATGCCCAATCAACCTCCAATATGGCCTTCCTACATTCGCCACCTGGATGAACCTTAACTAGGCACGATTTTGGTCCGTTACGAG"/>
                    <sequence id="seq_t167" taxon="t167" totalcount="4" value="AGCAGACTCCGGGTCTTCAAATTTGTTAGCGCCATGCTAATCAGCAAACCAGGGGTTTGTAAAGAATCAGGGGAGACATACTAAGGTGGTGCTCCAGAGTAAAACCGGATCGTGTGATCGTCCTGATAGCTCCCGGGCAGAAGGTGGGGGTACTCTCACTACGTACCGCCTAGGGCGGGGATCCCATGTTGACTTGTGCTCACTACCGAACCCGAGTTTTTAATAGTGGGGTCGCCGTACGCAATCCTCTTCGCCACCGCCCCCTTGACTATTGGGTAGTATAAGGCACGACATTTGGAGTAAGCGTCTGCCCTAAATAGCTCGTCCTTAACGAAGGCGGGGGAAATGGTGTTTGTGGTACATCCTTATCCGTATAAGCAACTTCCTGATTTCAAGGTCCGCGAGTGCGCGAGATCGTGAGGCCCATACTTTCTTCAGTGACTGGGATCACGACTCAGACCGATGGCGAACCACCGCCCGATGCGCTCGTTAAAGTGACGGTACCTAAAGCTTGCGCTATCGCATCAGGAACAGCCAGTCTCCCTTACATTCGTACCGAGACTGGACGTCAAGCTTACGTCCTCCTAGTCAGTTCTCTAGTATCACCACATAGAGGTTTTTCGTTCACGCTGTCATCGCTCAGACACGTGGAGATATGGAGCTCCGCGGGCCGAACCACCAACGAGCCGTACTCTGTAAGGTGTTACGAGGGGGTCTGTCTGTATTCCAGTGGGATGCCGAGGCGACCTCACGGATCGTATTCGCAGGCACGTCGACATGTCACGGCCACAAGTGGGTCTACGATCACATTTTTGCCTACCATGTAAGGAAACGTGATCATCTTTCTCAAGAAAGATAATACTTCGGTATGTGAACACACTTTGTCTTAAAAATGAAATGGAACGTTATTGCGGCTTAGGCAGTGTGATAGTCTTTAGGTCATACGTGTAAGTACGGAATTGCTAATTTTGCCAGCCGGTACGTATATCGGCCCTACGTC"/>
                    <sequence id="seq_t168" taxon="t168" totalcount="4" value="GGTCCGATCAGACGAGTGCACACTCTGTTTCGATGAACGGGTGGCGGGATCCGGAAATGGGTCCCCTATGAAGAGTACTTGATGACACATTGTAGTTGCGTTTAGCGCATTAGAAAGTTGTCGCGGTGGAACTGCGATCTATTTGATACTCGAACAGGGCGCAAGATTCTCCGCTTGAGTTTGAGTTCGAATTTCAACCCCAAGGGTCCCCTTGTGACCCAAGACTGCTTACATTTCGTGCACTCCGATTCGGGACTGTTGAGCTTCAGCTTTACGCGTGCTTTCCGCACAGCGGAAGTGCTGGCCAGCTCTCCCCCATAGCCAAGGAAGTGCGATGGCATTTCAGACTCCCTCCTGACCTGGAGTGGAAGACACAAAGTTGAGCCAGTGCCCTGGCAGGGGATAAGATAAATACTCTAATTTAGTGTCGATATAAGTTGTGTCCCCGCCCTGACCGCCGACATTGCATGGTCGCCACAAAATGAGACCATGGTACTGAGTGTTCGACATGTGGGGTCGCTTCTAGTTATTTCGAATGCTGTGGCCAAACTTGGTAATAGATCTGCGACAATTAAAAGTTTGCTCGCTGGCGGGGCGCTGAATCCAACAACACCCGCCGGCCCAGCAGATAGCCAGCCACTTAATGTTACCTGTCGCAGGCGTCTATAGCACGTATCTCGGACTGAGGGGGTTCGGACGTAAATGGGGGAGGATTTAAAAGTACGCACAGATACATTATGTGGGACGTTCTTGGCAGCGGGCGTAATCGGCATTCGGTTTATCCCCGATCACCCGCAGACGTAAACACTGGACGTATTTGAAAGCCCTTGCTGGTCGATCTGCTTCAGGTTATCCGATTGGTAGTTCAGTTCCCGTCCCCAGTCTGGCGTATGATCACGAAATTCGAAGGTATATTTCGTGTGAAATTCCTGTGGGACAATATTCTAAAGCGGCCACGTCATGTTACCTAACAAAAGTATTTTGGTGTCACATCTGACCA"/>
                    <sequence id="seq_t169" taxon="t169" totalcount="4" value="GTCTAACCAGCTGACGTTAAACGCGTTAACGTGCCCATTTCACTTACTCAGCCCCTGCTAGGCTGCAAACTCTGCTTAAAAGCTTTTCGCGACAACGAGCCATAAATTAGTATTTCTTTACCTATAGAAGTTGGGACCGAGGATAAGACAATCCGCTAGCACTCGGGCTCCGTCCGATACAGCAGGCACACGAGTGCTACTCACGCGAATTGGACTTACACATGATAATTTTCTGGGTCGTCGATAGGGACTTACGAAAAAAGAACAATAGGAGATGTCTGCCACTAAAAAGGGGAGCACTCGAGACGACGATTACGTAGTGCACAGTGTTGATTGCACGGCCAGTTTGTCCATCATTGCCACTGCAAGATTAAGGTATACGGCAGGCACGCGCATTCGAGATCGTAAGACCGACTCTCGAACGAATGCATAGGAATATTAATAGAGCGTCTCTGTCTGGTGACCGTTACCTTCTCAGGTGCAAAGAGGACATCCCTCTGTTAGCTTGCCCTGACGCTTGGGTAATACATGCACGATAGGCCAAATATTCCCCGACCTCCCAGCTCTTTATAAATCTTTTAGGCGTAAAGGCATACTGCTATCCGTTACGCAACTCAGCTACCGTAACAGATGCTCTCGTGATTCTATGGTATACGCCTTGGTGCCTCGCCCGATCTCCTTCCACCTGGAATGCCAAAAAGTGCTCAGAGCAGTATTTTGTTCTTCTTAGCTGTGCTTTATCTCTCACCAGTATGGATCTTCACCACTAACCGCTCTAGCCAGTATAAAGCAACGAGTTTCGCTATTCTTCGTCCTTGTTCATAGAATTTGACGCCGCCGTCTCGCGCGAGTAAATGGCAGGTTGCCGACGACCACCAACTATCTGAGCTGGGGCACCTCAATCCCCTGCATAGGCAGACACCGACAAGTCTAGAACCCTACTGTGATATAGTCGGCAACCCCACAATACCCCGATAGGTGGACTGAGCGCTCAGCGTCC"/>
                    <sequence id="seq_t17" taxon="t17" totalcount="4" value="GGGGCAATAGACCAAACACGCCAAGACGTCACACGATAGTCTGGAATTGAAGGGCCGTATTAGATTTCATAAAGCGCTGCCTGCCTCACTCCTTGCGAGACTCAGTGCACGTAGCGTGGAGAGGGAGAATATCTGTAAAATCCTTTTCGACAGCAAACCTCCTAATAATCCGATCCGTATCGGCGAGGAACAAGAATAGAAGGTAAACTGCCGAGAGTGAGTCTCCCAGGTCCGAAGTGTCCTAGCAATATGGAACTCGTGGTTGGAACGCCTTTTAATGACTGGTTATCGAGAACCTGCGGCTCAGGTGTCAAGGGATGTCTATAGGTGTCATAACACCCATTAGAGCGCGGTCCTAGAATTGTGGAAACTCTTGGCGCACGCATCATCATTAGCAATTATATCCTCTCGATATTCAAGAGCCTTCGTACAGCTTTCGCTAAAGCAGGGCTTCTGGCCGAACGAAGTCCTCATGATTTAATTGGCCAATAACGATCATATTCGTTAGGTTGGAGAAAGGTCCCCCAATAGATGATCATGGCTGACGGGGACATCTATGAAGCCTACAACGACTCATCCGAAGGCAACAAAGCTTGTGGACGCAGAATTGGTACAATCCCTGTCGTAAACGTAGGACTCTTAAGGACCCATTCGAGAGCTGACAAGCTCTCAACCTTCTAAATTTGGTAGAGGCATCAATAGTCGGAGTGGCCGGGACCACAGAGACGCCCCACATTAATAAGTCGAAGTTGAAGCTCGCGTTGCGACTCACAGATACAAGCTCCGGTCTATCCAACATAGACTTCAGCACCTTGCAGACCAGGCGGACAGATCTACGCACGCTGTAAGATCCATAGTTGAAATGGTTGTCATCAGGAACGAGAACTTCAAGCATAATGTCGGCTACTGGGAGAATAGGATGCTTGGGACGGCTAACAGCCGTGACAATATTCGCCAGGTAGGTCCTTTACAGTAGGCACACGAGGTTCATGGGATTTAT"/>
                    <sequence id="seq_t170" taxon="t170" totalcount="4" value="TGTCAGTTCAGTCATAGTGGGTGCGTTTGCGTTATTGTGATTGAACAAGGGCCTGTATGGTCACCAGGAAGTAAGAGGAACATTACCCCGTAACATTGTACTCAGCGGCTGATCGTTGTGTGCTCTGAGGCTCACAATGGGACGTGCTCTGGGGATGGGCCAGATCTGAATTAGGCACTGTCAATTTAGATCCCGTACAACGACCCCCTCTATTGGAGGAGGGGGACCCGCGGGACATTGTGAGCTCGCTATTTGCCGAAGCTCACCAAAAATTAGATGCGTACAAAGGCTAATGCCGTGTTCTCTTGGAATCACTGACGGCTGAGCTCTCCAAGTTTCAAATATTAGTTTGGCGCCCTCTACTTTATACCCTTGTGTACCTCGTCCATCCGCCTGACACATGCGGGATTGGCCGGCGAGGTGAAAAAGCGCGTCATTACTGACGAAGGTCTGACGCGTTTGGGGTCCGAGATAAAGGCTGATGTAGATTAAGATTCGCAATCGTATGCCACCTCCCTTCTGTTTCGCAGTCAGTGGCGATGGTCCGGTGTAGGATATCTCGATTCTCTGACAAGAACTCTCCGTCTCTTAACTATCCAGATCTATCACATCGTCTGGGTGATTGCAACACCCACTGTGGGTGTCTCGGGGGCGTTTACATCGACAGTGCCCGTTGCATTGTCAATCGGTTTCAGATTTAACGCCTTAATGGTATATTACCTAGCTGAATCCACAGTCCATAAGGATCCAAAGGCATTATGACGTTGTTAACACGTGGGGTCCGGACACCCTGGTGGCGAATCTGATTATAAAGTACCGTCGGGCTAGATCGGAATACCAACCGTGGGCCAAGAAAACTACGGAGATCATATGCGGGGGCGATGAGAGGTACATGATGTCATTGAATCGCATGCGTACCCACCATGAGATATACTAATTTTGGATGAGCACAGGTAACCATCCCGACTACGTCGCTGCCGATCCAGCTTTCGAACCAATT"/>
                    <sequence id="seq_t171" taxon="t171" totalcount="4" value="TTCCGTCGGTTTTTTAATAGGAAAGTCGCCGCCAAGTTTATATTTTTCCGAGATTGATACGGTCGGGGTTACTATCGCAGATATAGGTTTACTTCGTCATATTGCAGGGCTGTTAAGATATGCTGTGGCTACCTGCAAATGACTGAACCCTCACAGAATTTCGTCCAATACCTAGACGCATGTAACGTATAGTCTTTGTTTACCACTATAAGTCGAATTCCGCTAGGCGCATGGAGATCCGCTGGGTGATCCGAAAAAAACGGAACACAACTTCATAAGCTCAGTAACGGGAGCTGCCACGGAGCTAAGAGTTCACTGGGTTCTCCTCCCGTTCTGCCTTTTATCTCCCCATCGCTGATATCCCTATCGGCGTTTTCTTTAACCTGTCATCGTCATGAGTAGCCCAACGAGGAACGCTGAGTGGTACCGGACCTACGTCCCTTAGTTATAGACTAAGGTCCGTCGAGTACTAGGTCTGCCTCCTGCTACGTCTTGGTCCAGTCACCCGGTCATGGGCTTTCCGCACCGCGCTAGAGAGTTTACAGCATCACTGCTGCAGCAATATCCGCCGTGGTGAAGTTAGCCGTAAAATGAGATGGGACGACTTTCAACATACTGTGATATCGACGCTCGTTCACATGATGTCGAGAGAGCAAATGGCAAGCAGACTGAGGACGAGTAACTGGAGGCTCCCTACCGTTTCGTACAATCTTGAAAATCGGTATTTCCGCTCGTCCTAGTTGCAACGCATTTACGAACACCCCAGGATACGATCGCGAGTACGGGCATTTACTGCGTTTACCCGTCTGTTCGGTCCTCCCTTGGCGCGAAGGAGTACCGTCACGCGACGGGGTACCGTCATGAATCCTAAGCCCATCAAATCGGACTAAGTACGAGGCGGAAAGATAGGGCCGAGTCCAACGGATTTAAGTTTTGGATAGACTCGACCGTGATCAATCCATGCCTAGGCTCTGACAGATACGAAGACCTCGATGTTCGG"/>
                    <sequence id="seq_t172" taxon="t172" totalcount="4" value="ATGATACGCAGAACAATGCCTACGAGATCTAGAGGTCGACAAGGTCTGAGGATTTTTCGCTGACACGACCCCCCCCTAAAAAATCGTACATCCTTGAAAAAAACCCCGCCCGCTACGGGCTGCACCTTTCGGCCCGCGTATTTCTGGCAAGGCCGATGTTCAGGACGTTCACTTTGTAGCGAGGCATAAAATTGAAACCGGTGGGTGACCTAGTGCGCTCCGGTGGAGCGCGCAGTGGCGTAATAATAACTGTGAAGGATTGGGGATCGCTCTGGCAGGGTGGGATATCGGTTAACGTGTTGTACAAAGGTTTGCTCTCCGAACCATTATGTGCGTAGTAACACCTGCGGGCTCAGACGGCGGACTCTTTAAGAGTACTTCTGCCAATTCTATTCTCATAAATAGACCAGACATAGTAGACCAAGGAGTCATTCGATGACCGATCCCCCAGCCATGGAAGAAAGGCCCTCAATGAATAGGTTGTGCAATGCCTAGATATCAGTCACTAGGCCCAATTTGTGTCGGCGAGAGTCATACCACTAAATGTTCATCGCTCTTCAATTTGTGCTGGCGCACTAATCTAGGAACCAAGGCACTTCACTTTGAGCGGTTATGGAGTGCGGTTTTCCGGGAACTTGAGAGTCATAGGTAGCAGAGAAGCTAGCTGGTCTTCTGCGGGGGCTTCTACCGGACAAGATTGCGATTAAGTCCAAACGAATACTCAGTGGACTACCGACGGGGGATTCGCATAAGAACCTATAACTAGTTATGACTCTCACCGCTCATCGGTGGTTGTATAAGCCTTGTTTTCGAGTTGCCTGCACTTGGCAGAGAGAAAGTTGCTGGATATGTTCTCTTAGTCGCGACCGGCCAATAGCTGGATTCCTGATTCCCGCAGGGTCCCTAGCAACGCATGGGCCGTAATGGGGATCATGGTTAACAGAGGTGTTGGTGCGTTATGCAATGACACTGCAGATAGGTCAAAAAAAAACTAGCAAGC"/>
                    <sequence id="seq_t173" taxon="t173" totalcount="4" value="CCCGTGGCGTGTCGGCCCCAATGGTGGTCTCACTGTTCTGATCCACGCTTGTGTTGCAGTAGTGGGCCTTTATTTGATGTGCCTGATTAGATGTCGACAGCAAAACTGTAGCTATGTGCCCATGTCGAGTCGAAATCTCCCATGCTTTCCTCTGAAGAGATATTTAGGCTAAGGAAGATGGTCTCGAATCTCTCTTGAGAGGCCCGAACATGTGGATTATTTATGGGCCTCGCGAGTATCTCTAGCACGCAGGTATACATTCTCCGCGTGCTGTGCGATTTGGCCTGCAAGCACTTGACCGGTTAAATATGGAAATCAGAGATGTACTAGAGGTTGTGGATCCGGTTGGGTGCGTGATACACGACAACGTCGGCCCCGTATGTGCAGGGGAGCCTCGTAGCTAGCATACTGTAGGGACCGACAGGCCGATCAAGCGGTAGGATGGACCCAGTGGGATACATTAGTATGACTCTTCCTCCTTACGGCCGGAACCACTTGATGACACACACAGATGAGCTCCGGACCTGTGGGATGCGTTACCATTTATCGTTGCCTACGTAAGGCGGCTCGTAACCGTCGCCCTAAGATGGTCAGTCTACTTTTCATGATCCTTCGTCGCCCCCCCCCCGGGTGTTTGTATGAAAGCAAGGGGTAATGAATGACAGTTGTTCTAGCCAAACGCCTACAGGCCACAATCCATGTCTTAGAAGGTCGGTAACAGGCTGATCTCCGGTAGTATGCTGTCCCTTCACGGGGCATATATCACTCGTAGTAAACTGCCTGCTCCCCGAGATGCCAGCGTGGTCTCGCGTTTCCTCTAACATGCCCGAGACTTTACCAGAGGTCTGCTCTACTATCATACCTCTTCATGTGGTCGGCACCTAACATAAACCCGTACAGCGGACTGTCAACGGTCGTAACCGAACCCTAGAAGCTCGAAGCACCTGCCTCAGAATCCGCGCGCAATGGTCAACAATCAATCGCCAAGCGGGGTCTGCGG"/>
                    <sequence id="seq_t174" taxon="t174" totalcount="4" value="ATCCAAAAAATTGGACGAGGTGTTTGAAGATTGTCGAAGCTCGAAATATACGGAAGATTATAGCCGAGACCAAATTTGTGAGTATCCCCGCGAACATCGCGCGTCTGGATCGGTACTCAATAACGCACGATGGTCTCCCGACCTTGAAGTTAAATACCCTATTTTATAGCACGAACTACAGGATTACGTTTTGAGCATATGGCACTCCTGCACAAGACCGTGGCAGAAATACTCAGGCGCCACTTGCGCTTTACGACAACCGGACAATTAATGCCACGCTGTGTAGGACCGGTGTACCATCCTGCATCTTACCTACGGCTTTAGTCCCATATCCGGGGTCACCATTCGTAACGAGGTCAGCACCTTTCATCCCGCGATAACATAGCACGATGAGGGAGCCCATGGGCCAAGGACAGGTGATCCGAAACTTACAATATGCGGGGCGGGCATCTAATAGAGCCTTACGACAATTTTTGCCGCGAATTTAACTGCAGTGTAGACTGCTTCAACTCTGCAAGATGCGGTCCGTTGCAGCAATAATTATGGTGCTAAGTTGTTATAAGAATACGGAGCAGTAGCGAAAGGGAGCAGGACCACGTCAATAACTCCGTGGCATATAGGCTACATATCCTCAGTCAATCGTTATTGATCGGTTACGGAGATCAGAGTTCTCCAGTCAATTCGTCTTTGCCGCTGATGAATCTTGCCCGATGGATTTAATCCTTTTGGAGCCCCTGGGGGCACTGTTTGGCCTCCACGATCTCGCGCTATCGCACCGTGGACACCATTAGGCTATGGTGAGTTTTTAAAATCCGAGCAGGTTGACGTGGTCGGGGCTACGGAGGTGTAGATTTATGCCTGATTCCAGGACACGAAGGTGAGGATATCCAGACGTTAATCAACGTTTAAACACAAATATTAAATACAAGGGCCAAATAGTTCGTTTGTAGGCACTTTATAGAAGTAGGAGCGATAGTCCTCAAGGATAAATGGCTCCACA"/>
                    <sequence id="seq_t175" taxon="t175" totalcount="4" value="TCTAACAGATTGGGCCCCAACAAGTCTCTGGCGCAAGAACTCGTAATGATTAACCCGGCCGAGTTAGTTTACTATAGACGAAAAAGGCGACGATGGGAGAGCGAATACGTCCCATTGCGAATTAGGTGCTTCGAGGCTATAGCCTCTAGAAATGAAAGCTATAAGGTGCTACACATATACTATGAGACTCAAACGAGCAATTTGTCCGGAGCTCGTCTGGACTTTATCGAAAGCCAGGACAGCGAGGCCCACTGGACCACTAAAAACTACTTGTCAAACGTCCTGCTAGCCAAGACCTGTTTACACACCGGACCTCCAGGCTTGCCGTAGGTTATCGTTTTGCCGCAGGAACATCAGCTTTCTAAGCGACTTTATCCATGTAGAATTAGCGTCACCTAGACTTGATGGAAACGGGGGCCACTGTACGAACCTGGATCCTGAGGCCCCTTAGCCAGACTCTAAAGTCTTTTGCGTCATACGATGTGGAAGGTGGTTGCGTACTTCGATGACTGGCTGGCTGAGAGCTGTATAGTCGAGGGAGGTGTAGTTAATAGTCAGTTGACACCCTGGTCCAGTAGGATAAGTTGAGTTCAATTTGTGTCAAGCCCGTATGTAATGGCACGATTCTGGAGCAATTCTAATATGCCCGTGTGATAGACATAAAGAACTGAAGACGATAGACACGGGGCCTTATCGAGGGTACAAAGGCAATGTATTTATAACCTGGGTCTTCTTGCGATGGGACTCTGACGAGCCCCCTTACATAATCACTCAACCAATCGTGAAAATGGATGAGTGCTACAGCCGTGCCCGTACATAAGTTATTTATTTTGCCTCGCGACCCCTGACTAATCCCAAGGCGGAAAATCAGCGCTGGTCGTTGAGGCAGGGGCGACCGTGGTTCACACGCCCTGTTGCAATTTCGACTACACTTCAAATCGTTAATCAGCTGCTGCCGGGCGAAAACTTTTCTCAGACAAACGTCCAGAAGACCCGTCTC"/>
                    <sequence id="seq_t176" taxon="t176" totalcount="4" value="CCTTTCATTAACGCCGATGACTCCGTTTTCTGTCACCAACCCGGAGCCTGGATTGGGCCACTCTGATTAAGGTGGGGTCTAAAGGGCCGCATACTGGGTTCAATCTGCAAGCCTCTAGAAGATGGCCCTGGCCGGTCACCGAGTACGTCGTCACGTGTGCACTGGCAGGTTAACCGAGTGAGACATCGGGTGGGAATCGACCACTTTCGCGATCTCTCCGGGCACGTGGGGTTCGTTTCTCAGGTCTCAGGGAAGACTGAAGTGACGTGCAACACTGACGTGACGCCGAAAACGGCGTGCGACGCAGCTTCTCAATTGCGACGGATCCTACAGGGTGGTTACGAGCGTCGATGTGGAGTTCCTCTCCCGGATATAAGGAGGTCTCTTAACTAATAATTCGTTCTCAAGCTGAGATCAAGACTAGGCGACGCCACATGGGTCAGAGTGAAGACCTCTAGACATCCAAAATGTTATGTCCTATGATTACAACCTAAGTACTCAGCGTCGACTAGGGTTGTCTAAACATCGGACTCGTTCCTATGCGTAATGGCCGAGTTCGTCGTAGCTGGCCTTGGATAGAGAGGCGTGAACGGCATACATCTGAAGGGCGTGTACGCTCTCGGGGTGCACGGAGGGCTCGAACCGAGCTTGGTTTGAAATAATATAAACACTCCGGATTTACCAATCGTCAATGTATGATAAGGAACGAGCAGTTTTAACGGCACTTTTGTTGATCAGGGCCTGGCCAGGCACATTCACATCGGAGCTGGGGCTCGCTATCAATCTCGAGAATATGGACACCTCCAATGGATAAATAACCATCTCGGCCGTGTAACTGGATCTGCTCCTACTCACACGACACGGATTTTATAGTAACGTAAAGTGCACGCCCCCGCCTCGTAGTGAAACGCGAAAAGAGCGAGTGTCTGGAATGGTGTGGCCCTGTTTTCAAAAATACTCTGCTAATACCGACTAGGCTTTACGATTACAGAACTATATG"/>
                    <sequence id="seq_t177" taxon="t177" totalcount="4" value="GCTAAGGGAAGGGCTCTAGATCAGAGGCGTTTTCTTAGCCAGCCATCGATCGTACCGGGAGGTGGGTAAGCGATGGTCCCATACAGAGTTAGGGCAAGTTTTAAACAAGATTGCTCTGCCTTGGAGCCGGGTCGATATCTTCCCTATTCCACCGAGTTGTCCTTGAGGTTAGCTTGACAATCGCTGAAAGATTGGTACGAACTCTGCGTCAAACGTGGGTCCCGCGCACACTATCTTCAGGCAGGAGAATTCCGATATCAAAGCGTCGAGCCTACTCTGAACATAGCATCCCGACTACTTATGTTGTTTTGTACGTATAGAAGTGTAGATGCAGCTTGAGAATAACTCACAGGCCCTATCTCACAATTAGCGTTTCATACACATTCAACGTTAAAGCTTCGATCTGTATAGTACGTTGTTCTTCAGTAGCCCGCGGCTGTGTAGTCTGAATTATAGCGCAGTGGATCATGTGCATGGTGATAGTAAAGGGCGGGGTAACCAGCAAGTCTGGAAGGTGACACCGGGGCATCGCTATCCTTAGCTTAGTGGGGATAACCCCTTTCCTCATACTTAACAATCATGCTTGAGAGGGTGAATTTGACCCAAAGCTCCGAACCTGGGTACGCCGACATTCGGGGGGTCTACTTACCCGCACTTATTCAAGGAGACTATTCCCATTCGGCAAAGAAACTTAAAGGAGATGAGCCGTCGACGCGAAGAACGTAATTGGGTGGCTGCATTCAGGTCTCCAGGGGTTAGTTCTCTGCGATTAGGACCATCGTTTATTAGGTACATAGGACCGTGCGCTTAGAATACCTTCGCTCTAGTCTGTCGGAGTACTAGAGCTGCGTCGCTAACCGCTTTGAACCAGGCAAGCACCCGAATCAAATTGATAAACGAGATCGCTGCCAGCAACTCGTACGGTAATTAACACTTATCAAGGCCCTCTACAAATCTTTCATCGCCTAAGGGTCGAAGGAACTACGTGCCCTTGGGGGGT"/>
                    <sequence id="seq_t178" taxon="t178" totalcount="4" value="GCAGTCACAGACATGAACGTCCATGTCTAGGCCGACAAATGACGAAAAACTGATTAGAAACCTCCCTGGTCGAAACGGACTTGAACGGCTAGCTTATGCGGAAAAAATTGGGTAGTCACTGGTGCGGTCCCGCCCCTAACGACGTAGAGAAGAAGTCAGGGCTGAGATCGATACCACCGCATCCTTCGATTTTGCTGTGATTCCGGGTGCAGTCGGCCCTTAGCGGGTCTGCAGAGCAGGAAATGGATTGATTGAAGCCGCTCCAGTAGCGCGGACTATGTAGAAGCCTCCCGACGTTTAATAGAACGTGGAGTTTCTGAATCACCTAAAGACTCCTCCGTAACAATTTGACTTACGGGGCAATGGGTATTATGTCCATGCCATCCAAGCTAGGGGCGGGAGTGTCCGAACTTTCGAAAATACGATTCATCGGTGGTAATTAGGAGTTTAAATAGCTTCCCCGTGTGGTGGCCTTTAAGATAGATAATGGTACTTGCGTTGTTATATGCTACCCGGGGTAGGGGGGACGGGATCGACGTGTGAGTCGCTCGAACGTAAGTATGGTTGATATGGGACTCTTCGCCGAACGAAAGGCGAAAATTGTATCAGGCTACTGAGTGCGGCTCCACAGAGGAAGCGTCGTGCCGTTTCATGGCCCGCATCTACCTCCGCAGCGGGGGAACCAACTAAGTCAATGGATACGTTGCCACTGGAAGTAAACTATTGAAAGCAGAGTATACGAAGAGTGTTGAGAGTGAGTCTTCCATAATGACGCTCCATATAATAAAGACTATTATCAATCTAGCCATTTGCATCAGATTAGGTCTTACAAGGGAGTCTGGAGACGTGACATACCTGTGGGCGACGCAAACTGTCGGGTGATCTCAGGATTCCAGAGGGCAAGGAGGAAATGCAGTGTCCAGAAAAATCTTTGAGATTGATTAGCTGTGAGCTTCTTGTAACTATCACGAAGGGTACTAACCCCTGGGCTTCCTATAGC"/>
                    <sequence id="seq_t179" taxon="t179" totalcount="4" value="AGGAAACTCGGGAAGATGCTTACGAGCTCTACAGGTCGCCATGGGTTGAGGGTAGCTCGCTGACACGACCCCACCCTAAACAATTGTACATCCTTAAATAAAACCCCGCCAGGTACGGGCTGCCCCTCGCGGCCCGCGTATGATTGGCAAGGCCCTCGTTCAGGACGTGTGCTTTATAGCCAGGCATAAAGTCGAATCCGGAGGCTGACCTAGGCCATTCCGGGGGACCAGGGAGTCGCGGACACATATCTGTGAATGATGGGGGATCGTTGCGGCAGGGTGGGATATCGGTTTACGTGTTGTAAATCTCTTGCTTCTCTGAACAAGTATGTGCGTCGCAACACGAGCGGGGTCAGGCGGCGTCCTCTTTAGGAGTACTTCTGCCATTTCTAATTTCATAAATAAACCAGTTATCGTGGACCAAGTAGTCTTTCTATGACAGATCCCCAATCCATGGCAGAGAGGGCCGCTATGAATAGGCCGGGGAACATCCAAGTATCAGTCATTGGGCCGAATCAGGGCTGAGGAGAGTGCTACCACTAAACGTTCAACGTTCTTCAATTTGTACGGGCGAACGCATCGAGTAACCAAGACCCTTTACTTTGACCGGTTGACGAGTGCAGTTTTCCGGGAACTGGAAAGGCCTAGGTATCAGAGAATCTAGCTGTACGCCGGCCGGGGCTGCTACAGGACAAGATTGCCGCTAAGTCTAAACGAAGACTGAGTCGACTACCGAGGCGGGTTGCCCATTAGAACCTACCACTAATTATGACTATCACTGCCCATTGGTGGCAGTACATGCCTTTTTTTCGAGTATCATCCATTCGTCAGAGAGAACGTTGCTGGATATGTTGTCTCAGTCGCGACCACTCGAGAGCTGGATTGAGGATTGCCGCTGGGCCCGGAGCCACGCAGAGGCCGTATTGCGGAACTTGGTTAACCAATGAGTACGTCTCGTATGCAAGGACACTGCAGATCTGTGGGAAAAAAATCAGCAACC"/>
                    <sequence id="seq_t18" taxon="t18" totalcount="4" value="GGTCTCGCCTCCCGCTCTGAAGGATGACTTCGTCTCCACCGCCACCTTCTACCGTTCATTATTTCACACTGATTATTGAATTTTCATGTAGGTCTTAGCCCTCATTTCCAAAGTATACACCGAGTGTTCGACTTGACGGTCTGCCGGTACTGGGTTGTGTGTGATTTGATAGGTCGTGGGTGTAACCAGAGACTGATGTATACCCTTGCCCGGGCCATGGTCCTCTGAGGGGAGTTGGGTAAGGCATAAGCCCCGATATATTTACTGTCTGGGAACCAGCCCGAGTCTTATGTGTTGTTCGCGACAATGCATGTTGATTAGTTACACCAGTGATTGTATATACATGCATTAAAGTATCCCGTTAATCCTGAGCGCCAATCTTCTAGTTAGGTTCCTGCCGGGCCACGAATAACGTGCGTGAAGGCTGAGCGCGGCCCGTCATAAGTGAGAATCGGCAGGATCCTTCGGAAGGCTCATCTTTCCGACACGTCAGGACAGGTCAAATAGTACCCGGACGTGTGCGGGCTTTCACCAATATCGGCAGCACTCATCCTGAACGACCGCAGACGCGAGGTTTTCTTACGGACCGGACTTTGGCGTAAATTGTCCCAACGAAGGAAGCTTATGGACTGTGGAATGAGATAACAAATCTAGATAGATGAGATTACCTCCTAACGAGATCTCACCGCACTTACCGTTACTTTCATATAGGCCCCCCGTTTGAATGGTACGGACCTAGACATTATCCTGACCATCGACAGTTGGTCGCACGGGGGATCGCCACCCTGGGTGACTCTTCGAGCCCAAAGGATTCGCCTGTCGTTCTGGCTGGCGGCATCCTCTAGACCGCTGCTTAACCATGATATTGGTTTCCTCGCCTGCCAAGCCTACGACGATTGTTGCCCGCTGGACAAACTCGGCTATTTGTAAGCCACACTATTGGGCTGAGCTTATTCGAACGGCACACCTTTGAGCACACCGAAGCACGCTACACTCATTG"/>
                    <sequence id="seq_t180" taxon="t180" totalcount="4" value="GTCCGTCATTTACACGGTAAGGTCGGCCTCGCCACTGTAACAGGTAGGGGGGCTCACCATCTAGTAGACGCTTACCCTAGGTTACATCTGACATGTGCTACTCCGCTGATCGGCTTTACACAGCGCACCTCTATATACGACCCTAGTCGGCTCGGGCATTGCGGACGTGTACGCCGCTTCCAGTAGTCAGGCGAGGGCCGCTACGCCGGATTGACAGTATACAGGCTGCTTCGTTTTTATTAGGTGTACGTAAACGGATATTATTTTGCCCTCGCGCTGGAGGGACGGCCTAGGCCAAATCATGAAGTGGTCCGACTGCCGACGATCATGGGAAAGAGTCGCGTCTTTTTGCTTATTAGGTCCGGGCCGTTATAGAGGCAGCCTACCGCGGATATGGACTAGTAAATAGGTGTACCGTGCGGAGAACTAGCCCTCCGAAACGGCCATTTCTGAGCCCCACACATCGCTAACCTGTGAGGGCCCTCAATGATGCATCGGCGCAAGCTTTTCTTAATTGTCGATGGGGTTAAGTCTGCACTTAGGTAACTCCATTGGCACCTCATAGATCGCACTCTATTACGAAGAGTGTCAGCTCATATTTCGACATTATCTGACCGATGTGCGTCTCTGGAACGGGGACTGCGGCCATGTGTCAAGATTCATTACATACGGATTACCAAATGCAGGCGTATGAATTTCTGGCGGAAATTGCTATAGGAATCAGCGGCGATACGGTCTATAGCTTTGCGGGCCCAAGTAAAGAACATCGTCCCTTTGGCCACGGCCTCACACTTGGCACTTAAATAATGTTAATCCTGATGGAACAATGTTCCCACTGAACTGGCTCCCACTGTCGATTTGCGGGCTACATGCACGTTGAACAGCCTCTATTTAGGACCCGATCCCGTGCTTTCCCTACCGTCCCTTCCGCTTAGTGAGGAGATCTTCAAGCACGCAATGCTTCTGGTGCCGACGTGATTCCTACGTTTAAGTCGACCAA"/>
                    <sequence id="seq_t181" taxon="t181" totalcount="4" value="CACAGAATCTGGGTGTCCCAATTAGTTAGCGCTTTGCTAAGCAGCAAACCAGGGCTTAGGTATCTTTTTGGGGCTACTACCGAAAGGGATGTTCCAAATGGAAACGGGATCGCGTCCCAGTCGTGGCAGCGAAAGATCAGCATTTTTGGCTACTCAGACTACGACCCCAATAGGGTGTCAAACAGATTTTAACGCGTTCTCACTTTCTTTACGAAGTCTTGATTAGTGGGTACACCGAAACCGACCATCTGCAAGGCCCCCGTCATAACTATTCGGTTGAACGAGTCACCAGAATTAAAGGAAATTGCGTTAGTCAAGAGCAGTTCCTTAATCAGCGCTAAGGGAACGGCAATACTTGATTATGCTTGTTCTTGTGCGAAAATTCCAGATTTCAACGCGCGAGACAGGAGGAGATCGTTAGGGGTCTATGTTCTTATGCGACTACTTTGAGATTGAAGGCCGATCGCGGATAGATCGGCGTTGCGCGCTAATAAGTCCCGGTGATGTAGGCAAGCGCTGACGCATCAGGACCAGACAGAATCCATAGAGTGCTTATCACGGCTAACTTCAAAGGTTAAATCCCCGTTGTTCGTTCTCACGAAAGACCTGAGCGCCTCTACGCGTTAGCGTAATCGCCGCGCAGTCCCAGGAGGATCTTGAACTCCACGAGTTGCAACGCAGACGAGCAATGTGCTTTAAGCTGGTACCAGGCACATGTGCTCTAAGCATCTTGGATTCCGCGGCGTCCGCTCATAGAGTAACAGCAGGATCGTCCAAATGCCTTGTTCACGACTGAGTCTACACTAGCCTTCGAGGCTGCCATAGAGGGAAACGTGATTCTCTTTCTCCAGAAAGATATTGGTCAGGCATATGAACACAGGTCGTATTAGACATCTACTATATCGTAATAGTGCGTTAGGAAGCATAATAGGATATACGGTGTATGGCTTAGCATGCGAGTGCCTATTTTGGGATGCTGGACGCAACTTGCCTTTGCGTT"/>
                    <sequence id="seq_t182" taxon="t182" totalcount="4" value="AAGGTCTCCACAGGCTTTCTGGGGATCGTGGGACTAATACCGTTTTACCGCTTATACTGCAGCTATATAGCTGAGTACACGACTGGGAGGAATCCATGTGGCTATTTTTGATCTGCTACTGCACGATTACGGCCTTCTACCTGACCGCCATTATAAAGGTACGGTATTACTTGTTTCTACACGTGATGGGGTTGTGAAAAAAATCCCTCATGGACACCACGGGTATCATCGTGCAAGGCAAGAGAGATGCCCCATCTCAGGATTGAGTCCCTTGGGATACCGAGGACGCATTTTGCCCCCGCAACTAGTTGCTGTATAAAGCTTGTACCATCCGGCGCCTCGAGACCGGGCCTCGGTGGTCCTCATTACCCCCGACGAATAGTAGGCCAAATTTAGTGAAGTCATCCTCCGACCTTTCTCCACTGGGCGGGGTGAAGGCATAAACCCTGTTCTCTCGGTAGCTCATAGTTGAAACCGGCTACGATCGGGGAAACGCAGGACGTGTTCACGCTATTGCATAGCGAAAGAAAAGAGGGTCCTACACGCTTGCCACCGAGTGCTACACGCAAAGGATTAGGGGCCGAACACTTGTCTGAATAGGGGATCAGCCCGGTATGAAGCACAGATGTGCAAACAGGTTGTTACCATGATTCCAAGAGTCGCATCCCGAACTCCCACAGGGTGGGTGCAGAAGATGTGTCCGGCCAGTTGAGGCTGAAGCTTCTTGTTTCTCCGCCTGCACAGAGAATCCCCCATCCCGGTATTGTTCATGGATCTACAGAATAATTTGGGTTAGCCGCTCATTCCTTCATTGGGAAACGTACACTCCAGCGGCCACGTACTGCGGACTTGTGACTCAAGCCGTCTACTCACCCTGCACTCCTGAGGTCCGTTGCAGCGGCGACGCTCTTATTACTTATGCGATAAAGCAAGCGGGTTCGTGGTGCGGTATCCCTCTGGTGACACCCTTACTAGTGGCCTGGCAGGGGAAATCGTTACT"/>
                    <sequence id="seq_t183" taxon="t183" totalcount="4" value="CAGGGTAGGTATTCAACTTGCGAGTAGGACTGCATGGCAATCACAGCACTGGTCACACAATGAGCATGTCCTGCGCCGTGGACTCGTGGGAATGTGCTATGCCTACCCGGCGGCCTGCGTCGCGATCACTCGGCTTAATGTGGACTGACTGCTTTAGCTTATTTCCGCTCTCATGCCGAGGTTTCGCAGCTTAACGTTGCTGCTGCTGTAACACGGCTCAAGTGTAGTGGTAGGCCGCGGCGAAACAGGCACCTTAGTTAGGCAACATACGGCCGACACCGGGAGCGTGGCTTACTATCGTCCCTCATTTAGGGCAAAATGATGGATCACCCGAATTACGGTCGGGCGTACGGTGCTGTACCGTTGATGTCTACAGATCGAATAATAAGAGAGCTTCCTCTCCAACACGTAGTGGTAGACCACTGTATCGAAGCCCTGTATAACGGTGTGCCGAGACTGTGATTTAGATACATTAATGGGAAATATCCCTCGTCTGTTCTACCATTGGTTTCCTAATGCTTTATGCCAGAACCGCCCGCATACAGCGGCCTCTGTCACAGCCCCCATTCTAGGCGAGTGTGTACCACATCGGGCCGCAAATTCGACTATTCGCGCCGTGTATACGCCAACATGTGGCTAGGCAGCGCATTGTGATAAGCCTGATCCATCGTTACCAACACACATACTCGCAAATTTACATGGACCGTGACTCTTCGTCCGTATCTAAATTGCCTTTCCGCGTCCACAGTGCAGAAAAGCGGGTGATACCTTCAGCCAAAGGAGATTGCCTCTGACCGAACATCCGACTTATTACGCGTGCAACATCGCATCGCCGACCCAATGTGAATCAGTCGATGCATCAGGAATGGTAAGCCAGCCTTGTACATGAAAAGCCAAGCGTCTTGCTACGGCTGCCGTAACGATGAAGTTATATGCCCCCCGAGTCCAGCCCGACTGTATGAGATAATGTCATATAAATCAAGCCGCATTCTTGAATCAA"/>
                    <sequence id="seq_t184" taxon="t184" totalcount="4" value="ACAACACGAAAACCTTCGTCCGTGGGCCGAATGCCCGCATATCAGGGCGTTAAACGAACGGGGCCGTAATCTAGGTCCTAAAGCGGGTCTTTACTAGACTTGCAGACCTTAACGCGTCCGCCATCTTCGCTGTTTTTTAGTTCGCACCAGTTTGGCAACACACGGCTCAGCTTTCGCTTCCGGGTCTATAAGTCTTAACTGGCGCTGGTTCTACAACAAATGGGAACCCAGGTGGGGAAACAACGAAAGACAACCGTCCCATCGCTCACGCTGAAGCCCATCTAACCGAGTTGGATACTGTGTGAGAAGCACGCCGCGAATTAGCTAGAAAAATTCACTCCTCTCTGCAGAAACGCATGCGCTCGACCCCTCTTGGATCGTAGACCTGACAACTATCGACGTATCTATGACTGAAACCTTGAGTTATATAGGGTTTTCCTAAGGGAAACTGAACGAGAAAAGTGGGGGCCGGGGTTAGAGTGAGAGCACGCGTGCGGTCCTAATTTACATCCGTATCGTCACCTCACGTACCTAGGTAAGTGTAAACCACAGCTCCTGGGGAAGGTTAAATATCATACGCCCGCATCAATATTTCTTCGAGAGCTTTTAGATAAAATTCCTGGTACGCTCCGACGCACAAGCGAGCCCGAATCAGGAGTCAGTAAATAGTGGGACGGTGGTGACTGGTATTACATCATTTCCAACTGTAACATATAAGCCGGTACGATCAATGCAGTAAGGTAGACACGGAGCACTACACGGCCGCGAAGATAGACCACCTCAAGAACCATCCGTCCAGCTCACAGAACATTTGTTGAGGAGGCAAGATACAGCTAGTATGTTATACTTTCGCCGGTTGGGTGTATCAAAATAGCGATGGAATTGTAGCCAGGGTAGTCAAAATGAGTGACCACACAAGTGAGATCGCTCAAGCCATTGCTTGTGGGCCCAATACTTAATGCCTTATTCCGGTGGAGGGTCTTTCCCTACCTGGTTCGCA"/>
                    <sequence id="seq_t185" taxon="t185" totalcount="4" value="CCGAGTGTGCTCCATCAACAAAAGTGCACGAAACCTCCAGATGACTGCGCCTCGCGGGGCACTCAAACCATTCTTCTATCCTTTTGCGGATCCGGCACTCGATCATGGACTTCCCCGTGTCTTATAGGTCGAGCCGGTAATTCGCTCCCACGGCGAAGTTATCCCAGCTTATCCCGAAATCCACGTTGAATATACGTTGTCACCCCGTGGATCACGTGAAAACCGTCATGAAGTGCGGCTTTCGCAAGGGTGGGGGAGGCCGTTTTATCATCACTCTACCCCTCGTTGTGAATAACGAGTCCAAGGGCTCTATGTATCGTAGTGTAGAACAACCCGAGCTTAATCAATCGTTGAGACAATCAATATGAGACTCCTCACAAGCTCACTTACATAGGGATTTTGCAGGATAGGCACGTACACTAGTGCAGGTCCAACTGGCGCTCTGTCTGCGCGGCCTCCTACCGACCAAGTAAGGTCACGGCTAATCTGTGAGACCATTCAACAATCGGCCCCTCACACTTATTTTTTGTCCGTAGCTAGGGTGGCCTTCCCGCGGTCAAAATTCCACGAACAGTTGATGCTGATAGAATTCCTTAGACAGCTACCGACCTAGCACCCCCGAACCGTGAGAAGTATATTGGATTACAGAAAGCAGTGATTATGAAATCGCAGGAGGCAGCGTTCGTTTCGGTTATGCAAATGCAGCGAGACCTCGAATCCTCGGACCTTTGTAACATGCCTACGTTCAGATGAACTTGCTTTGATGCCAGCTTCGCCAAGTCGGCTCGTCGATGCATCGATTCCGAGGGCATGCAATTAGCCCGGGTGCATCTCAGTCTGGATTGCATTGCTTTCAGACTAAACCGACCCAGCGAGATATTTACCAAAATTAAAGCCATGAGTTTGAGCGTATGATGTTGGCTTCTATTGAATATAGGGTATTTCTTAGAGAGCATCTAAGATAGTAAGACCATATGGGCATATAGATTGGAAAGGCGGA"/>
                    <sequence id="seq_t186" taxon="t186" totalcount="4" value="CCTATTTGAAAGATATCCTTTGCATAGTGAGCGTTGGACTCAAGATTGGCTCCACTTCGACGCCGCGAAAAGATCTTGTCGCATGTTTGGCACTCGCAATGAACGCTAGCTCTAGTCTAAGGGGTAATTGTGCATTCACAAGTACGTAGCAACTTCGGTCCCATCATCCCTCAGAGACGCGTATATCGTCAGTAGACATATGAACAGCGCCTTTAAATGGTGGGTGTCAGCACGTCTCGTTTTCTCAAACTTCTAACTTAAGATACCCGTCGACTTGTATACTTACCAAATTATTCACACGAGTCCTTTGATTTTGCCCGACGGTATAATGACACGGTGACCATGGAGAGCTCAACTTTGAGGAAAGAGCGCGCACTGTGTGGGGGAAGTAGACCCCTAATATACCTTAAGAACGAATCAGAAACCTATCAATGGTACGCACCTTTTTTGTAGACCATGGCTAAAATTGAGTGGCGATGACAGAGGGACTTTACAAACTCTTAGACAACCCGGCTTTAGAGTACGGACAGAGGCGCTTAAGAGTACGAGAACCCTCACGCGTAGCGCGTCGATACGGGACTATTGAAATACTGCACGTAAATATAATCAACAATGCCACGAGGTTGCTGCGAACCACGCTCTTGTGCTGTATCGACATATTGGTACACTTTAGAGACGAGCATCACACATCCCCTGGGCATTGAGCTCCCAACGTTTCGGAAGGGACCAACCGATTGGTAGACTGGTACCCAGTAAAGCTACGATAGAAACGGCACAGTTAGCTGTTGCCGATGCGTCTTATCACAATCATGGTCGTCGCTGGCGCTGATGCCACAGGGCGTTACGAGTTATCGTTTAGACCAATTCCACCCAGCGGGAGGACACCAGGATAACTCCGGCTCGTTTGTCTTAAGGAGTCGCTGTACAGATATGGCTGTAATCGGTGGAGGAGACCATATCTCGTAAGAGTGTCTCAACTACTTGTCGTCGAGTAGTTGCG"/>
                    <sequence id="seq_t187" taxon="t187" totalcount="4" value="AGCCCCTTCGAGAAACGCAGCTGATGTTACCGAGGCGGAAGGTTACTATGCCCCAGTATATTTTACACAAAAAGCAGGACATCCACGCTGCATTAGGAGATACTAAGGGCACACAGACCCTATGACAACGCAGCGAACGCTGGAACCCGGTAGGAGTTTCGCACGTTCGAACAATATGTGCCCAGGACTATCGATAGGAAAGGTTGTAGTTGGTACGCTGTCTACAACTCATCCACGGTTTTCTTAGGAGAATTAACCGAGTCCGCCTAGTCTCCCAGCAGCTGCGATGAGGCTGAATGTTTTAAATCCATCGGATATCGACTTTTCAGCGGGATAAATGAACGATTACCAGGACCTTGAGTGGATCGAATAAATGGCTATCCACGGTATGAAAGGGTTACCTCAAGCCAGTGAAATAATTGGAGACTCCAGGCACAGAGAACTCTGTAGCAGGGGCTGAGCTTTGGCAAAGTGTTGTTGACTAGTGACCCGACCCGAGGCACTGTAGATCAAGGTAAGCTATATAAGGAATAGCCAGTTTTCCACTTGGATATGGCTGCGCTATAGCTAGGTTGACCGTGGATGGCAAGCCTCGTCAGGGCAAAGGCCAAAACCGTGGCAAAGTTAAGTGGGCATCTTGGAACCAATTCCAGTGTGGTCCCTAAGCAAACCGCGCCACGGAATCTACGCTTCGTCCCCCCTATCACCATATGTATTATTCGCGCTCATATGGGTCACGTCAAATACGTGTCTAGCATCACACGGGATGTAGCAGGCCCGATGTCCGTGACAGAATGGAGAGCACCATATCACATACTAGGAAGGATAGAGTGACGTGGAACCAAGAGGACTTAACGCTATTAGGATTTCCATGCGGTTAATTTTCCAATCATGCCTTCCGATTTTCCAGTTCGGTAGAGCTCCTTAAAATCCGATCCACGATAATATGGCTGGCAGTCCTGGTATAAACGTGTGCATCCACTGGCCATAAGTGCCAATT"/>
                    <sequence id="seq_t188" taxon="t188" totalcount="4" value="TGACAGCCAGCCGGGTGCGTCTAAACCATTATATCCGCGTTCTTCTCGCCAGCACTGGTTACCAGCGTAGGACTTAGCAAGCTAAAAATGACATCCAGGATTCACGCGTTTAGGACAGCAGTTTAAAGAGGCAGAAAATTGACCTCGTAGCACTGTTGGTTCGTGATCATGGACCGGCCCTGCAGTATAGTTGACTTTCGCCTTTTCTTAGTTCGCAGTTCGAGAATACGTTGCAAGTACCGTCATTCTGGAATACCAGATAAATGCTCGTCTTCTGACCTTAGTCCGATAGCACGCTCACGTGCCAATGACAAGTTTGATTCATACGTACAGGCCACTCTGCATTGCATGGCCGTACGATTGTAACAGACCTAGGATATGGCAGCCCCCGGACTGACCAGAGCCTTTACGCGCGCTATGATGGTTTTACCAGAATCCTGCACAAAGAGGCTGCGCCGGTGGTCATAGTCGTGACCATATTCGTTCTGGTACCGAGCGTGGTACGTGCAGTGGCAGATTCGCATAGTCGTTTATATCCTAAGTTGCTATCCGGGCTTCCTTGACGCAATTCGAGTCCTAGATCGCTTGTCGGAAGGACGCCGGTACGACTCCTGTACGGTCCAGGGAAAACATAACCGTCGGTCCCGACTAGGATTAGCCAACATAACGGCAGTACCGGGGAGGTAGATTCACTAGGGACCACCGTCCACCCTTACTGTTGCTCTAACTTCTATAATAAACGTCCAGCCTTGATCCTAATTTGAAATGTCGGCTGACGGTCTGCCTTGAAGGTTTAATCTTGTGGCTGGACACAGTTATTGATACGATTCGTCAGCATGTCCCTGAACCGTTGACTGCTCAGTGCAGTGAGCATTACTAGCTGATTCCTGCGGACTACTCCCCGCTACCTGACATCAACCACTGTGTAGGACTGTACTCGGACCACCGGAGTTATAACCCCGAGTGGTTGTCACCTATCCAGGGTGGCCTTCGTAATTCG"/>
                    <sequence id="seq_t189" taxon="t189" totalcount="4" value="GCTGTGTTAAAGGACAACTCTGCTTATGTAGAATCCAAACCACAGCTACAAACTGCAGGCGTGACCATGGAAGAGATTGATAAGTGAATCAAGTTACCGTTGTATCGTGAAGCTTAGAATCTCCTCTCTCGCTACGCTGTACCAAGTACTATGCGTCTATCGCCTTGGACGCCGTAGTGGGGAGGCCGACCGTGTTAAAAGCCGACCGTCTAGTTTGGGAAATGTGCGCAAATCCATAGCTGTACAAAACGCGATATAGTGCCAACGATTAGACTTTGGCTGAGAACGGCAGTGGCCTCGCCGGGGCGCGGATCATGTTAGAGTGTAACGCGAGTAAACGGGTTGGTGAGGGCCCAGCCGGAACCGTTTGCTGCATGAGGACACTCATCAAATCGGCATTCATAACTCGGGTTCCGGCCTAGTAGGCGAGAGACGAGAAGCTGGTTTGTAAGAGCTGCCAGTACCGGTTCCACATGCATGGCCCTGACGGCGGGTCCGTGAGTGCAGAACCCGTTCTAAAGGCCGAGTCGCCACCTGGAACAAGCGGACCATAGAAATTACTAAGACCGCTGCACCTATATAGAAAATAACTGGCTGAGATGGCCGCCAGCGGTGTGGCAGCTGGGAACCACTGTCGGCCATCCGTCGGGCACCTCAAAGCCAATGGTCTTCTGGTTGCTGTTGACGAATCTAGAGGCAAGATCATGTGCACCATCCTAGAATCTCCTGAAGGGAGCCGTGCAGGGCTATGGTAACCCTGGATCTACGCCCACTCCGACTCGCTTCCATAACCAGGTAGCTGGGGTGACCTTTGTTCCTATTACAAGCCCGACATCAAACGCCCGGACTGGGCTTGAAATTCTAACGACCCATATGGAGACCACGAGAGCGTCCGTATCTGATCATCTACGGCTTCATCGTTTCCGTGAAACAGCTTATACCGTGTTTTGTAGGCTTGATAACGTAATGCGCATAGAATTTATCGACTCGCCCGAGCTGA"/>
                    <sequence id="seq_t19" taxon="t19" totalcount="4" value="CAGCCCGGACGTGTCCATATTGAGTCAAGGCGAATTGTATGTCTTTTGATCTCGATTCCTCGGAAGCTCTAATCTAGACACCACGCGGAAGCACTCGGGGCTGAACGCCCTTTTCACCAGTTGTTTTTCTACGGTCGAGAAAGAGCGAAGTTCCCACGCAATCCGGCGGTCATGTCGTCGGAGATTTCTCCTTATCCCTATGGTATAACGGACGCGAGCTCACAGCGTATTTGGTAATCCAACAGCGAGAACTATTTAAGACACCATAGCGCAAATTCAGGCTGCGCTATACAGGTTGGGTAAGAACAAACTATCCAATCATCCCATATGTCCTCGCGCATGTCCCCCTCGTCACAGCATCCGTATTCTAACGCGCCTTCGTAGTTGAACGCTAACACGTTGTTCCTACATCGTGTAAGACTCATCGGTCTGATCAACATGCGTTAGATACCCGCGTACTTTTAATATCTCCCCGGTATGACTTTGCACTAAGATTTCTAATCTCCAATCGCCTACAGTAGTTGACCCATGGGAAGTTGGCCCCGCGCGCGTTTTTCACTACGATAGATCGGAGGGAACCACTACCTCTACTTCTAATTCGATCTATCGGGACTTTTAGATTGATTCATACGCCACAAGGCTCTGTAGGATATATGTGAGTCCGAGTCCGGTCAGATGTTGGTAATCCCTAGAATTAGCCCAGTCATGTGGCAAGGGTGTCGCGCTGCAAGAGCTAATTAACTCTAGTTTCCCCTGGTTGTCTGTAGTGTGCAGTACGATATCGCGCCCATGATGCCACGGTGGTCGCGTGACTGCCATGTTTGCATCACAGACGCCTGCATCACGGAGGTACCGCCAAGCCACATCTTGAACGATATTCTCGAGTACTTCGTCGTACGCACAACCCCAATGATCCCTATAGCATTTACTGGACCAAACACAGCTTCACGCAAAACAGTCCTTCTCCTTGATTTAAGGACCTCCTGATCGCTGGTAGGAC"/>
                    <sequence id="seq_t190" taxon="t190" totalcount="4" value="CCGAGTGTGCTGCATCAACAGGGGGTCATCAAACCTCCGGATGACTGCACCTCGCGGTTAACTCAAAACTTACTTCTATGGCTATTCGGACCCGCCACTCGATCATGGACGGGACGCTGTCTTATAGGTGGCACAGATAATTCCCTCTCACCTCGCTGTTATCCCAGCTTCTTCCGGAATCTTCGTTTAATAAACTTTACCCCCCGGTGGATCACCTGAAATCCGTCATGAAGTGCAGGTATCGCAAGGCTGGGGAGGGCCGTTTTCTCACCATTCTACGCGTTGATGTGAGTAACGAGTCCTGGGGCTCTATGGATCTCATTGTAGATGAAGCTGAGCTTACTCAATCGCTTAGAAACTCTAGATGAGACTCTTCACAAGCTCTTTAATATAGTGATTTTGCAGCAGTGACTCGTGCACAAGTCCAGGTCCAACTGTCGAGCTTTCTGCGTGGTCTCCAACCGACTAAGTAAGGTTACGGTTGATGTTTGAGACCATTCAACGATGGGCCCCTCGCCCTCAGCTTTTGACAGATGCTAGAGTGTCAATGCTGCCGTCAAACTTCCACGAGCCGTTGTCGGAGATATAATTCCTTAAACAGATACCGATCAAGCCACCCCAGACGGTCAGCAGTATATTCGATTGGAGAAGGCAGTGGTTTTGAAATCGCTGGAGGCAGCGTTCGTCTTGGTTATGCATCTAGAGCGGCACCTCGAGCCCTCGGACTTTACCACTTAGTTGCCGGGCAGATGATCATGCTTTGGGGCCAGGGTAGTTAAGCCGCCTCGTCGATGCCCCGATTCGATGTCCATGCAAAAAAACCAGGTAGATATCCCTCTTGTTTGGATTTCATTCAGATTCATCCGATCAAGCGAGGTATTTACTAAGATGAATCAGATGAGTTCGACTGTAGGATTTAGGGTCCGGATGGTTATAAGGTATTTCACAGAGGTGAGCTAACATAGCCAGATCCCATGAGCAGAGCTAGTGGAGAGCCCGC"/>
                    <sequence id="seq_t191" taxon="t191" totalcount="4" value="GGTCATACTGCCAGGCCTCGGCACCCGGACTTATACGCGCCGTTACACGTACCACGTATTGGTCCTAACTTCGTTAGCATCATGAATACAATCGTCAGGAGACACGGGTTCTTAGCAGCAGACTTGGTAGGGAGATGAAGGCGGGGCAAGCAATTGTTGAGCTTCAGGACAGACCGTCTCTCCAGACTCGATAGCGAAAGCGTTATTATTAGCCGATGTGAAAGAATACGTTGTAGTAAGCCCAATGATGTTATCACACGTGGATACTTATCATAAAACCAAGTGCGGCTATGATCCTCACATGCCGATGAAAGATTTGGTTTCTACCGAGGCAAGTAAGAGTCAGACCTGGTCGGCCGGATATTACAGAATTAGCAAATGCTTGGCCTTATACATACAGGGGCGGCAAAATACGCCGTGGACGAATCATTGCAATCGCGCAATAAAGCGCGACCAAAGCTTATTTGGCCGCGGGCGCAAGCCCTTGGCAGTCGACGGAAAGAGATCCATAGTGACCTGCGCCCAGTCGTGCCAAACTGTTGATTCGTTTCGGTGAAACAGCTCCCAATTCGGGCCAAGGTTCACGTGTCGGAAGTTTGCCAGCGTCCCGCCCCACCTGCCCAGGGCAAACAGTGACCTCGGATCGGACCTAGATCATTAAAGAGGGCCTCGGCCAATGTATGGTATATCACAAAGGCTCATCCTAGTTCTTACCCAGAGCGCATCACTGCCAGGCGGTCCCCGCGGCCTCGTGCTTATGTAGAAAGGCCGTTTGCCGACTGCAGGAAAGGCTCTTATAGTTGGGGGGGCTGCCAGCGTATCAATGCATCGACAGGTGGTCGCTCCGTCGTATGCTCACCAGTCCAGCGATCATAGCTCGTGCAAGCCTGCGTAGTTATGCCTGAATCCCTAACTGGTCTACACGATTCACATTTTATGTATCCACTATAGCTGTCTGCGTGCCCGTCGGGGGCCTATTTACCGATTCCTGCTACTTTTC"/>
                    <sequence id="seq_t192" taxon="t192" totalcount="4" value="TACCGTGAGCTCCGGACTGATCCCCTCGCTACGCCCTAGAGCTCGCGAGATGCCAGTCTCCTGGTCGTTAGTACGCCACGTTGCTGACACTAGTAAAAGTGGCGTACTCGATACACGCTACCCTCTGAAGGATAATGCCTCATCGGGATGAGGACGTGCGGTAGCAAGCTCGAATGCTCCCTTGCAGGTGTCGTGGTACCGTAGGAGGGTAAGCCGCAAGCCCGAGGCTCTCTCTGCCTCCAGCGGCAGCCTCTCCGCTAGATTCAGATAGGCGCGTTCTCGTGTACATTTAATACAGTACCTTATACGTCGAGAGTAAAAGGGCAAGAAGACGAAGTACGGTCCGTTTTTACTTGACAGTAAATCATCATAACTGGGGCTAAAACTGAAGACTTCAGAAGTCACACCCTCGTCGGGTCTGGGTAGGGGGCGGAGCGCCGGTTTCGCCTTGACTTTTTTATGATCACAAGCAGCGCATGAGTGGAGACCTTGCCCAGGGTTTGGGTGTACAACCGTGGATGTGATGCGAGGGAATCTCGAGGCGATGTGGCTTAGGTATAATGGTGTGCGGCGTGGACAGAGCCCCTTTAAGCTTTTCCTCGGCCGGGACCTTGATTATTTAATGGCTTTTTGCCCCCCCCAATTAGGGGTTATATTAGGCCCGAAGCCAGACCACTCAGCCTTCGGGGAGTAGGAGTCATCGCACCTTTCGCTAAGCGTCCAGGACCAATAATGTACACATGTCCGGTGCCTCACCCTCTCCCCTCCTTGAAATCAACTGTGGAACAGGCCTGAGCTCCTTAGGTGTGTCGGTGTGACCTGAATTAAAGTGGCGGAGTCGAAAATAAACGCTGTAGCACACAAGGCGCGAACAGGTTCTGTTTCAGTGCTACAAGAGAAGTAAAACTTCCCTAACTTAGAAGGTCTGGGGGTACAATCCAGCAGTTCGTCTACCGCTTTAAAAGGAGCACCTAGATGCTGCCTCGCCGTTGATATCAGC"/>
                    <sequence id="seq_t193" taxon="t193" totalcount="4" value="ACATCTACTGCTATTATAGAGGATGCCGTCACGCCGCGGCGACCGCGCTAGGTGTGTTTGCTTAACTCTGGGGCTGATGCCGGCCTGTAGAGACGACGGATAGCGGGCAGATGTTCTTCGCGTTAATTCAGCACGTCCGCGAGCAAAGACACGTTGCTACACACACTTGTCCTACGACCAATCTCGGATAAGGCTATAGGCGTGCCCAATGGGACACTGGTCTACACAGTAATTTGGTGCTGTTCATCCCTTATTTGTTCGGATGAGCGGCCAAGTAGTTAATAGTCGCGTAGGCCATTTGCAGCGTGTAGATAGTAGCCACGTCGGACCGCAGATCCTCACCAGCACTTGAAGTTCGCACACGCCCATAAACTGTGTTACGTCTTCACGCCGCGGCTCCCTCGATAAGGCGTAATTGGAGGGTACGTATCATGGCGCGAATGCCGGTGGAATAGCTAAGACTGAACCCACCCTGTTTCAGTTCTGCGCCAATAAATCAAGATTAATCTTTTCCGAGAGAAAATAGGATGCCCTTCTGTATGCACGCCTTACGAGCAACCAATACATCGCATTACAATTTCTGAGGGCACGATTGCCGTAGTACCCTCCAAGTACGTGGGATGTCACCCTTGAGGAGATATGGAATACGTCTACGGTCGCGTTCCGGCTGGCGGCAGAGTTACTGCCAACGAAGAAAGCATGTACCAGATGCAGTCTTCTAGTCGAGTGGTAGGTTCAACTTCGGCACGCGTTTTGTTGCCGGTGGGGACACGCCCGGTTCAACTCGCGCATTACGTCAATATTCTTGTACGACCTGACTTATAACGTGGTTAGTTAGCTGACACGTGAGACTAGGTCTATTTACTTCTTTAAGGAACCATTAACGGTCTGATCGCATCGTATCGATTTCGGAGCTAGCTCGTGTGATCGAAAGTTGGAAGGCCCAAGCCACTCCACCATATGGTCCAACACTCGTAGCGGGGGGGCGGCCGTACCCGCA"/>
                    <sequence id="seq_t194" taxon="t194" totalcount="4" value="TCTGCCGCGTTGAGACAACGTGGCGACCTAAAGCTCAAAGACATATGACTTAGGGTTGCCCAAACGTATCTAATAAGGCTACTACGCTACAGTTGGGGGTTAGGGACTGTTTCGCATAACCGTTCGGTCGGACGGCCATTCTAAAGCGCGTAGCTGCGCGGCTTATTCGGGCTCAGCTGGGAAGGGCTGTCGAGTTAGTAGTTCCCGGAATTATATTTGAGTGGCTGAGCCTCTACTGGGGGATTATACAGCCGGTAGCACGCGAACCCTAAGGGTACTGTAAGAGAACCCAAGAAGACCACGCTCGAGGGGTCCGCGATTAGTGATACCGCATAGAATATCTGACTATTCCTATTCGGCCTCTTATACCCGTTGGAAGCTGAAGAGACAGGTGAACACATTAGTTGGTATTTCCGATTCAAATGCGAACACTAGCCAACTTTAGAACTGACCCCAGTGTCTGTTAGGGGTCCGGGAGCATGTGTTCCTCGCCGTGGATTCCTATCACTATATTATGGACTGCTGAGGTACCGGCGTCGGCTGGTAGACTAGCGTTCTATCATTTTAAGTGATATGGAGTGGTTGGCAAACTTATCAATGGGTGGGAAAGTGAAAGCTACGCCCGCGTTCGGTGAAGCATGCACGCCTGACGTCCGTGGCGACTGCATAAGAGTCTTTCGTGCTCAGCTTGCGTCCGTGTTAAAGTTTGTACGGACCTGACCAAAGTATCCCTGCGGATCTAGCGTTGAACCATATTACATGAATTAAGGCTAAATTAAGTGCCTCCTCCAACCTGGCACTCCTGGGATGTGCTTTATTAATTAAATTCTAGTTGTCACGAACTATCCCCTAATTCCGAGGGTTCTAGAAGCGAAATCCCGACGATCGTCCTATCGATGTACAAGCCGGGGTTTGCTGCTGGTCAACCTTACTCCTAGTAACGTAATAGTCCACGTTAGGGGCCGGGAGGAGCCACAACTCAGTTACAATTCTTGGTTGA"/>
                    <sequence id="seq_t195" taxon="t195" totalcount="4" value="ACACAAAATGTATATTGCCATTTTTCCAAACGAATCTATTATTGTTCTCGTTTGACTATTTTCGAAAGCGCTAGCCTAGGCCCCATTATCAAAGCTCCTAAGGGCTGACCTTCAAAGCGGAAAGACGGGGATCAGCTGTGAGGCCATAAGCTCACACTTAGACCAAGTATCTGGCGGTGGTACATGCCCGGTTTGTCCGAGCCTTAGCACTTCGGAAGCATAGGTGTCAAGCGTTGTACTAGGTAGAACTGTGTAGTACTTGCGAGGACTCATTAGACTTGATTCGCGCAGCAGGTCAAGCAGGAGGACCCACGCGTTACATGAGCAAACATTCCCATCCTATCACGGCGCAGCCCTTGTGTGAATTACGACCTGCCAGAAGTGACCAGTGAACAATCTTCGTGGGTCTTGCTTGGAATCCATCACAAGTTGCCATGTGCCGGAATTCTTATACGAGACACTTTGGCCCGATGCGCTGAGATCTGCGGGTGACATGTTACAATCAATAACAAGTATAGAAGGATGCGCCTATTCAGTACGAATAGCGCTGATTAGAAAGTCCCGATGCTGATGTCCGCCCCTCATATAGGGAGTACCAACCTTCCCGTATCAAACCTACAGACAATCTCACGTACAGGCTCGTAAGGGGTTTCTTATTTTATGGAACAGCATTTCACCCTGAAGCGTGGCGGTCGGGTGTTAGTCGTTCTGGAATCTTCCGGGGTTGCTCAATATCCGTAATGCAACTGGGACTTGGCTGTCAGCAATGCTGAGCATGCCGCTAATAAAATGCTTCCCCTTCCTGGGCGAGATTGCGCTGCGCCCTTAACGCATAACAAAATGGAGATTCTGTGACTCACCTGCTCGCGCAGTTCCACGGTGGAGAGAATTGCCTTCAAAGCACCAGCAAAACTTCGCACGGGTGCTGGCCTCTGTACTGCTGGTTGTCTCAGCTTCTGCTAATGCGTCTCTATAACAGGCGCAAGAGCGTCCCTAGTGC"/>
                    <sequence id="seq_t196" taxon="t196" totalcount="4" value="ACTAACGGCAGCTTTTGTGGCTCGATAGTGTTAAGACCCGGGAGCCGTCCAAGCAGGTGCAAGCCTGCCACTTCGCGAACAGCGTATTCCGTCGTTTCTTTCCCGACCGCGCATTCCCATGTCGAGTAAAGCGAGGCTTTATATGAAGTTGTAGTTGTACTGGGCGTGAATGGCAGTCCCTTCGCGCGCTGTTTTTAAGTGGTCTTGGAGTTCGCAGTTGCACAATGGATTGGACTCGAACTAACGCATGTGGGATAACGAACACAAAGGCATTGGCAAGCGTACCTATTCGGGGACTCAAGGCCGCAGACGGTAGATCTAATACGTATACTCTCGTCAACTTGAGACTTGAGGTTAAAAGTCGGCATTCCGGCGCCGATGCCATGTAAGGCGATTACCCGGTTATGCAGCTTATGCCCCACAACCCTGAATAACCCATTCCCGCGTCCTGCGTGTAGACCAGCCAAGAACCGACTCCATTGGCTCTAAATTTGCATACTCACGTGGTCTCAAGCCAGCCGGTGTCAGAATTACACAGGACCCATGGCCCACACCTGCCCCTTCTAAACGTGATATCGAACACGGACTCGGTAAACGTTCTCACGGAGATTTCTGCTCACCTACAAGAAAAACACTCCGAGCGGGTGTGGGTTTCATGGTCATGTTACCGCTGTGGGATTACGGCTTATTCTCTCTTGTGCAGGCGTATTAGCGCGACGCGAGCACGATCAGATACCAGATAGGTGCCTGAGCCTGTCCGTCGAGGATGCAATGATACGGCGAGGCATCAATTCAGTGCAGATTGGCAGCAGTACCACTGCTGTGGGTACCCAGTAACAATCCAGGTATCTTATGATCCAACTTATCGGTTTATCCCAAGTTACTGGGCGCACGGTGGCACTTTTGCTAAGCCCTGCTATAGTAGAGTCCTTTTGCCGTTGGTGCGCTTACATTTACATCAAGCGCCTAAATAGAGTAGTAATCTTGAAGTTTCCGAAAG"/>
                    <sequence id="seq_t197" taxon="t197" totalcount="4" value="CTCGGTTGCCCCTAGATCGCATGTGGGTTGGATTTCGGAGGTTTGGCCCGAAACATGAGTTGCATCAGACTTAGGCGGCTCTTAACGTAGCGAACATGAACGATGATCGGAACTATAGGGTAGATATGTCAGAGTTTGGTTGTTTTACCCCACAACAACGGCTCAGATTGTCTGAAAACAACCGGTAGGCAAATCTCAATACGCCTGCCTCAGTTTCCCTGGGGATTCACGTGTCTAACGCATCAGTATACTTCCCGAAGGAGCATTGACGGATATCACATAATAACTCTAGAGAGCTATTTCGATCGCCCTAGCTACGGCTTCACTAGCAACCGGTCCAACCCCACCAAGTTAGAAATAGGGCCGTTTACCTTAGCATTTGCTATGGGCGGCGCCCTCAAACGACAGACCATCCTGTGGGCAGGCTATCGTGAAGATAGGGAGGAGTCGCGAATCGCAGTGACCGTAGTACACACCCTTCTACGACCTTTGCAGACTCCCTGCGCAGTCAAACGTGTGCAGTAAGATCCTAACTCCGCGATATAGTTCTAGCGCCTTGAATTACTGTTCGATCGGATCGGTCCAACATAGGGCTCTACCCTTCGGGTCGGGCAGTAGGGCTGTAGAATGGAGTGGGCGCTATATGATGTTATATCGGTGTGACGGAATGCTTGTCCTGTAACTTCCTCTGCGAGAAGCGAAGCAGGTCGATGCTATCGGACCACGGACGTTCCTACAAATGAAAGGTGATTTCTGCGCCTCTTACTTCGCAAGGAACCCCAACAAGCTTCTGGTGCTGCCGATCGCGATTCAGCGGTCGAAGGCCTGGAACACAGCCGAGTATGAGAGCTGCCGCGAAGATAATCTGGGGCTGTTCGGTTAGGGACACGGAACAACACGCTAATCCGACAATCATCATATTTAAGTAAACCGGGGAGATTCCTATGACGCAAGCATTGTTAGGGCGTACATTTACCCCTTCTCAGGGCGGTGCTACTAA"/>
                    <sequence id="seq_t198" taxon="t198" totalcount="4" value="CCTAAATTAGCGCCTTTACGGTAGTCGCCATCGTAGACGCCCGGTTTGGCTTAAACGCGTTAGCATGCTGACCGTTTATTTGCAGGCGACCCATACGAGAGGCACTCCATACAATATGGACATGAGTTGTATTAAAAAAGAAGGATTCTCACCCAAACTGTCAACGCATCAAATCTTCACGGTTGGGTACTTAGAGTGGTCTGCTGATAGCGCAGTCGCTCATCGAAAGATGAAGCTGTTTAGTTAATAATCCCAATTGGGAGCTACAAGACAGACCCAGTTGTATGCGTAAGTTGATGTGGACCCCTCGTCGACGGGTAGAAAATATCCAAATGCAAGCGAATTGGATACAGGGACAGATATCTCAAAACGCAGGCTGCATCTGCTGTATCTAGGTAGTGGCGCGACTCCCTATCACAGGGATCTGCCATGGCTTTTAGAAAGTGAAGGTTACCCGGGTGTCGTCATAAGAACAAGCGGCCTGTTGAATAAGCACGTCCACCTTTATTTCGGCAGATCTGCTCCAAGAATGCGGACATCGCTTACCCACATGCCTCACCAAACCACGCCGTCCCTGAAGCTCCGGATCAAAATGATGACAGCTGGTTGTTAGGGATACCGTACCTCCAAATCGGACCGACCCGGGATCATACGGTTCACGGTGACGGTTTAACGATCCAGATGTTGCGGACCTCCTGTCTTCCACAGTATGAGCTTGTTGTGTTCCTGATTTTTCAGCGAGTGAAAGACCGCGACATCAGCGCTCCGAGGATGTTAAGGACCCCTTGGTGCGACCGACTCACCTCAAGATGGTGTATGATAGTTAGAACTATGCAGGCTTTCATTCATCTGTCCCCGACGAGCGTTTGTGAACGCGAAGGAATCAAAGTACGAGCGGCCGCCATGTAGTCAGAAAATACTGACAAATGGCGCGCAGACCGTACAATATCGTCTTCAAGCGTTTACTATTGCCGAGCAAGCCTAAGATCAACGCGAAACT"/>
                    <sequence id="seq_t199" taxon="t199" totalcount="4" value="CCACATCATATTACGGACGTCACAATCATCTGGAAAGCGTTTACTTTCTGCTAAAGATATAACGCGGGGGTAACTAACGATTGCAAATAATCATTCCTACATATCCTGCGGATTCTTACATGCAGTGATAAATCTCTCTGATATAACCCCATTGCGGTACCCACATATGCCGGGCGTTGACCATTGTGCCTAGTTTCCGGCATAGGAAGTGATTCCACTCAACCCTCACCGTTTGGACAGGACTCTGCCCCTCTTCAATCCATTGGGGTACCGTTCTATCACTAGCACAGCTGAAGCCCGCGAAGGCCTATGGATATAAAGCGCGCTCCCCACGGTAACCCTTGGGGGACGTTCAGCGTTTTAAGCGGAAAGGACCCGTATGTAACAGTTTAGGAAGCTTTTCGACCTATAATGAGTGGGCTTAAACATTGCGTCAATCCGTTAACAAAGGTGTATACATGAATCTAAACTAATCACGCCTGACGCCTAAATGCAAGAGTTCGCCTTCAGTCCGGGGTAGCCCCTGTATAGGAATACGACAGTAGCCCATCCGTGACTTGCAACGATAGCGAGTAGTGCGTAAGGCACGATTGCATAGGGCGGTTTATGTAAGAGTCGAGCATTAACTCGGCCCCTCGCTTACGCCCGCACGTCCTTCACCCGCCAAACTACTATACCTTACCTTATATTCTCATGTAGGTCTCTACTTGGTCCAAGCCTGCACCGCTTCTGTCATAGGATCCTAATACTTATCTGATTTCCCTATCCGATCGATGCGGTGGACCGAGATTGTCAGCTTCTTCTACCAGAGGTCCGCACTAGGGCCCTTTTAGTCGTTACTGAACTCCATACGTACATCTCGAAGGGCATAAAGTATAAATCATCTGTGAGTTTTTAGGTCGTGTTCAGTATTCACTCTTCTTAGTCATGGAATATGCCACTCCAGGCAAACGTGAATGCTACAAACCAACTTTTAACGGCACCTGCCAAAGTACCGGGG"/>
                    <sequence id="seq_t2" taxon="t2" totalcount="4" value="AAACCCGAAAGGCATGCTGGAGAGTAATCACCGTCATGTACCGGGTAAACATCACGTAGCTGTTCCCATTTACGATTGATCCCGATCGCCGAATTGGGCGCTAAGACGCTTCGCGACAGGGCATCGTGAAACTTATGTTCGCAGCAGGAACGCTATTTCTTTTTGACGTAGTTAACCGAAGACAACCGTTACGTGCTAAAGACTCGGCTCATAGAGACAGACATAGTTCTGGAAGTACGCGGTTTCGCGATGTTAAAGCGTATACACGTGTGACACATTGCTATCGTTCAGAAGTACTACATTAGACACCCAGCTTATTAGAAGCCTAAACCACTTACAAGTTAGGCTCTGCTACGAAAATCAGGTCCTCATGCTGTTGGCGTTAGGGCATTCCTGTACGGATCACCGGTGTGTAGACGTGGTGTTAACTATATGTCTGCTGAACTCCCCCGAGAATACTTCGTTTGGGTCTCTGACCGCGCGGTAAGATACGCAGCGTTCAACTGAGAACACGGCACTACTGCATTTCATGGATGCGCTTCGGAAGGCACGCCCGACGCTTTGATCCAGTTTGTGCGAACCGGTGGATGGCCCGTTTAGATCGCATACACGAAATCCAGTAGAATTACTATAAGTACCGGGACCAGTAGACTTAGCTACTGTACCACAAGGTAACGAGTCTAGTGGGGCGCCCAGCGGTTAACAGACGATTGGTGTACTCAGAACTTTCCAAATGGACCTAATTCGACAAATTGAGGCACCGTCGGGGTAGCGTAGCCGCCATCTCGGACTCGCTAGTTATCGTGAAGTCTATAGCGTCGCTCTTGGGCAACTAATGAAGCAGAACTTCGCCGAATCGATGTCCTTTGGTTCTACCGACTTGAGTTCAACCGGGCATATACCACGAGCAGCGCGTTGACATCAGGGTCTATTTATCTGCCCACTCTGATACGCGCCTCCTTTGTGCGCAATAGGAGGCGAACTCACGCCAATGACGACC"/>
                    <sequence id="seq_t20" taxon="t20" totalcount="4" value="AGGCGCTCGACTGGCCGTATTTTCCACTACGTCCTGAACGCGGTTATTCCTGGTGTAGGCCATGCTATTTCTGCGGGGGGTCAGGCGGCATTCCCGACGCTAATCCGAGTTGGTAGGCCATAACTTAGAGGAGTCATCAGAACCTGGAGGCAAACCTGTGTCGAGGGCGTTGTAATATATCCTGTTGTAACTCGGATTAGCGCTCTTTTGACGAGGTCAGCTAAAGTACTTCCAAGTCATCCAGTGCGTGGAGAACCAATCGTGCCACGATTGTGTCGAATAGGAGCATCGTCCAGCTCACTATTGCTTGACCTGGAAATATTCACCTATCTCCGTGATTCCCAGTTGAAAAGAGTGCGACTCGGTTCCTGCCGACGTCGCTACATTTACTTCCATCGCTCTTAACACTAACAGCGGACACTACTATCCTCACCCACTACGGGGGCTGGGTTTCTATTTCCAAGGGACAAGGTCCACCAATAGCTTGACGGGGTTCTTTCGAATTTCGTCTCGCAAACTTGTCCACCAATCTACAAACGATAAAGCACGGGCGTTGAGGTAACCGTAAGCAGAAGTCCCGAGCGGGCCGTTGGAATCACATAAAACGGCGAAGCCGCACTGTGATGACTCCCCATCCTAGAGTGCACATTCGCTTAGACAGCCGAGAGATCTACGTCTAATTCCCCGCACCCCATTTAGCTTCGCTATGTCTGTAATCGGTCTTTATCTACAAGCTAGCCGTAAAGCAGTACCCCCTAGCGTTCCGGTTCTAACATCGGCACAACGATCCCTGGATGGCCTACCATTACAATCTGAGCGGGTTGATGTGGATGGCACAATCTACAACTAGAGTTATTACACGCTAAGGCTATGCTAGAATCGAAGAAAGAAGCGGCTCAAAACAGGTACGCTCCGCTCTGTACGCGTGGCTCCTGTCAGTAGCTAGCGATGGGCTTTATCGTACTGATCCCGAGAGTAAAGGTGGAAAATTGCTGACGCC"/>
                    <sequence id="seq_t200" taxon="t200" totalcount="4" value="CCGTCCTTAACAGCGTTGATTGCCAAGCTTGCAAAAATCTCGCTTTAATCGATATAATACAGCTACCAACTTGCATTAACGATAGTTTAGAATCAATTTCGGCGAATAAGAACGGCAGCGCATGTCTAAGGGTACCCTACCCACGCCGGGCGACACTGGGACGTCACAAGTGCCCCTAACTCCTCAAGAAGATATCACGACATCTACTCGTCAAGTACAAAACCTTAATCCCCGGATGCGAGAGACGGTTGGAATTCCCAAATAGAGGCCCGTTGGATCCAGAGTTCTCAATGCGTACACTCAAGATCTCTCTCGAACAGTATTACGCCGCTGAGTCAACCAATTCAAGGCGTCTGGTGCCCTTAAATTGTACGCAAGAAATGACACGCATCGGGCGATCTTTTTTGTTAATGCTGTATCGACGAAGTGGGTAGCAATCGGTACCCCTGATTTAACGGGCATTATTCATTGTACTCCCGAAGTCATAAAGTAGCCAAACAGGGAGATACGACAATGAATTCGACCTACTGAAAGAAGTATGCAACAGAGCTAGTTACTGAGTAGGGGATCAGAGTCGGATAGACCAACTTATCAGCAAGGGCCGTAACCCCAGTATGCGCCCATCAGATAGCTAATCGTGGCGATTGCGAACTTCGGCGACCGACTGTGACCGCACCCCCGTCGGCGGAGATTCCTGCTTATTACTAGTACCCGTTACACGGTTTTTGGTCAAAACGGGGAATACGATAACCCCCGCGCGATGTAGATAAAAGGACTCGCTACGGCTTTGAACTTTAAGAACATCGTTGCGTGACGAAGGATACCTTTCGTTGTTTAATGAGAGTGGTAGTCTACCACCACGGCTCTCTTCGCCGAACACTCGCCACTGTTGCTTCACATTCGCCTGCATTCTCCCTTTTGTGGTCAACAGAGCCCTAGTCAAGGGGTAACTTCCCCTAGGTTTCCGGTGTCAGATATGATAGCAGGTGGACATGTTAAT"/>
                    <sequence id="seq_t21" taxon="t21" totalcount="4" value="ATTCCCTAAAGATTGATCATACAGTTCTGAGCGCGCTTCGGTTCCAAAGGTTTGGAAATCTCCGACGGCGTTGACCTGGGATGGCAGTAGTAACTGCACGGGTCCGTCGCACGGTCACCTGTCCGATCCCTTTAATCGGCGAGTCTGAGTCCTGAGTCTCCTTCGTTACTTACCAAGTGCTTCTTCATAGGTAGTCGACAGCTCATACGTATCATGAGGGCGGTTGGAACAGCTCCAATGTAATTTTACTACGACATGAATATATCGGTTAATCCAGGTCCTTTATACGTCCACCTGCCAGTGGCAACTAGTCTTCGCTAACGGGGCCATCCCGGCTGAGCTTTTTATACACGGGTTTCGAGTTGCACACGGTCTCAAATCTAATTAATAGCTGCAAAGATTAAACTCCTAGGCCATGTCGTTGGTGCCTTATCCAAAATAAGAGTCGTGCAAGTTGGAACTAGCAACGGTCATAGTGTTAGTGGTGTAGACAGCGCTTTGTCAACCAGTCCGTAAACCGTTCTGGGCGGGCGGATCGGTTCCGGTTCCAGTCGCGCGGAATCGACGTTGTACTTCTCTCTCGAGGCCCTCCTTATCTCGGGCGAACTTCGCTAGTTACACCGGCCGAAATTATACCAGCCCGTTCCCCGTCTTAAGAGCCACATCAACTTGGCTTATAACTCACGAGTACTTGATGCTAAATTTCCACTGCCGCTATCTATCCCTGCTACATGAGTACTGCGAGATCTCGACTTGTTTCTGAAAGGGTATTGCAGGTTACCCACAAAACGCCTCTTTTCCACTCATCAATCATCTCAGTATCCTCTTCTCAGACGTTTAGTCACCGGTTCGAGTAGAATGATGGTGAGGGCTTGAGACGGGGGTTCCATGGGCGAAGTAGCTTTCCACAGGGGCCAGGCGTCATTGGTAAATGCGAATTTGCGTTGTCACTCCAGACAGCGGCCTCTTCGGTTGTGTTACGCAAAGGCTAATCGTGTCC"/>
                    <sequence id="seq_t22" taxon="t22" totalcount="4" value="GATCATCCACATAGCACCTTAGGCGGTTTGTTCCGACAGTTCCACGTCTATCGCAGACTTTACGGGAGCAAAAAGCTTATATTCAGGATACATGAGGACATAGCTGTCAGCCCTCCAAGGGCGCTGGGACGGAGCTAAAGTGACACTACCCAGGGGTCCACGTGATCCACACCTTGCGGAGCGAATCGTTCACGCCGTCCGTCGTGCATGGCTTTTTCTACTCCCCGCGGCAGCAAGACAGTGGGCATTATGAAAATAGCAATCCGTCGGCATAGGTGCCCTTTTCAGGTATCGACAATCCCAACTATGAATGCCATCATTCAAGATTAGCTGCTGAAGTAGCGCCCTTGGCAAGCTGGAACTTACGGTATCATCGCAGTATTTAAGTGTCAACAGTATACTATCGTCAACAAATGACTAAGGGAGCAGTCTTGGCCTCTCGGCTACGTACCAGAATGGCATTTGCCCCCCGCCGTTAATATGTCCCTGTTCAATCTGGCATTGGTAGCCAGCTATGGAGGTCTCAGGCCAGTGCATCATTTAGCTATGCAACCGCGGTGCCCCAGAACCCGGAGCCCACCTAGCTACTGGTGGCAAGATAAATGATACACTAGACAAATTAGGAACCGCGCCTCCATATAGCCATCTCTAAGCTGCCCCGCTAAATGCTTACTAGAACTGTTGCAATGTGACGAGGTCCCTCAAAAGCGTAGATCGGCCTAGATTGAGAATGAAACGGTACTCCTCCCCCGTAGGGGCATCCCAATAGATTCAATCTAGCTAAGACCATTAAGACCAGGACGCCTAGTATACTGAACGCCTTCCATTGTTGGCGAGATAACCATACATCAATCTAGAAAAATCAAGGTCATACGATCATGAAAATAGTCGTGCTTGCACGGCATTTCGGATTAACGTCCCGCTCTTCACTCGAGTCTTCCACATGGATAATGGATGGTTCTGATACATGGCGAGAATTTCCATCAGTATATGATGTGGT"/>
                    <sequence id="seq_t23" taxon="t23" totalcount="4" value="GATGACGCGCTACTACACACTGCGCAAAACGTTATGCGCGTATAGTCTCCGAGACGAGACTAGCCGAGTCCTGATTAGGGTGTCCTAAGTCGTTCACATTGCGTGTGGTTCGTGACGTCATCTGGAGTTCGGGTTGTCCGCAATTAAGATTAAAAAAAGTAAACCGAAGATATATATTCAAGTGCGGAAATTAAGCTTCTCGCGCTGCTCCATAAGACAGCTTAAATCCACTCCAGGCATATCTTGATCGAGGTTCAAAATGGAGATTCAAGGCCGCGCCGTCTAGGCTTCCACACCTTGCCAGTCCAGAAGTTGCGAATTTAATACCTCCCCCTATAGATTGGCTCGGCACGTGTTAGCCGCGAGGACGCGGCACTCCGGAAAGTTTGTTGTGGTAGCAGATGCTACTACAATAGGAAATGAAAATCTTAAGTCATTGCTGGTGATGAATCCCTATAAGTTGGAGCTTAGGTGTGTCACGTGACCTTGTGCGGTTTATAGTTTATAAACCCAGTCACGTGATAGTCCCCGTAGACATAACGTCGCAGGTCCGTGAGGGGATAAGCTTATCGAAGTATCAATAACCCCTGTCGCGCCTCTTGTAACCTGTGCAACATTAGATGTTAATTCAACAGCCCACCGCGCCTTTGAGGTTTGAGCACAATCGGTTTAACTTCAGCTTCGGGTATCAAATGGAAGAGTACCGCCGATGTGGACCTCTCCTGCTCGCAACCCCCAAAGTACAGGTTTACGTCCTACAGTGCACTTACCGGGCCAGCGAGTGGGAAACAGTAAAGTTCCATTTTGAACATAATAACTGGCGATCGTCGAGAACCCCATTGACAGCGCCAGATCTCTCTCAGAGTTCAACTTCTTTCATATGGGTTAGTACGGATATGCTAAGATTAGGCTCCAATATAGACTCCCGATACCGGTAAGTAAGGTTGGCGTAACAACTATAAAGTTAGCCAAACCGCCATCGCGAGTTCTGTGCGGCCCG"/>
                    <sequence id="seq_t24" taxon="t24" totalcount="4" value="ATCGTCAGCCCTTCATTAGCCCTTCTTGCCGCCCAATCCCTCAGCACACTAGAGATGTGCCCTTTGCACTGGGCTGCGACAAAAGCGTGTGTTCCAGAGGTCAGCGAGATAGTATGGAAGCCCGGCACACGAAGAGGACGCGGTGGCCCTTCTTAGAAATAGAAAACAAGACGCGCGGCTGGCCCCGCACAGCTACACGCCTCGCTCCAAGCGGTCATTTCCGAAATCAATACTTCAGACCGGGGCCCGTTGTAGTCTGCGGCCATGCATGGTCATAAGAGCAACACCCAATGCGTGTAATAACCTAAAAGACAGCTTCGGTCCTCCGGCAGTTAGGCGTTTGTCCGGCGTGCACGCGTGTAGTCGTACGCGCGAATCCATATTTCACGTGGTAATTTTCTTGTCGGGGCAAACCAAATCGGGGCCTCCGTCCCTCAGAGAACCACAAGAACGACAAAGGCGCTAGTTGCTACGTTCGAAATGCGCGTCGTTCACTCCCAATCGCCCTAACCGCCACGTGCCGGCTGGCGCGATCCATCCTAGAAAGTGTCTGCACGATCACGCCACTTGTGTGTCACGAAGCCTACTTCCATGGCGAAGAAGGCAGACCGACTTTCCGAATGTGGGCTCCATACACCCTAGCTATCTCGAAGCTACTGAAAGGCACGCACCTTGAAAACTGATAGCCGTACACACTAAGTCAGGTCCGGTCTAATGGCATATCTGTCAGGTGAAAACCCGCTCGGACGTCCAACGTGCTCGCGCGTGCACGCACTGCCATCGAGAGCAAGTTGGAGGCTAAGAATTCATTCACGGAGGATATCTATGAAAACGTGATCCTCTTTCCTCAGACTCCCCTTGTGCCCAAATAACAAGACGGAGCGTGTAATGAATTTATTGGTTTGGCCATGCCAGTTGGCAAGGCCTGTAATACAGCCCCAACAGAAGTACAAAATGCAGACCGAATTTTAGTACAAAAAATGAGATCCCCAACTACGAG"/>
                    <sequence id="seq_t25" taxon="t25" totalcount="4" value="GATTACGTCTGCTTTTTTAGATTTACTGTTTTGAGAGAACACTCCAGTCTAGGCGACACCAGACGCTTCGCGCTTCATGTTTTTAAATGGACTTGGTATCTCCGGGCTCGACTAATGCACGACGTGGTCGACGTAGATCATTCCCCGGTCTGTAAGGTTCGCATGGTACTCCTAGCTTGCGACAGTCTGATATTAAAAAATGGTCGTCTCTCCGCTTGTGTACATGAGCGAAACAAACGTCGCGAAAACTTCACAATTCGCCATGAAGTTATGCAGTACATGGGGACTGCGGGTGGCGGCGTCTAGTGCGTGAATATGCAGTTAGCGACGATCCAGTATCTCGGATGGATGCGGTCTGTCACTCATAATAGGTCCCAGAAGTAGCGGGGCCTGATCTTCGGGTTGCCCAACCCTAGTGCTCGGTAAGCCTAGCTTCCTAATGATACCTCCGTTGATGGCCATAGAAACACGAGAAATACTCCGGTCATATACGGACACAATACCCCTTCCCGTGCGCCTGGGACTTAGCTCGCACACAATAACATCGCCGATCGAGGGGGACTTATGACAACAAACATCTGCATGCTACTTACGAAATTGAAGCTATTTCCCCGTGTCAATCAGGTAATTGTAGTGCGAAGGACGCTCTATACTATGCTACGAACGGAATATATAAGGAAAGGTAGCCGGGCCATATTGGCCCGTAGAATGTATAAGACATAGCCGGGCCCGACAAGAGCCGCTATAATGGTTATCCACAATGGTTACGGTTGAAGCTCACAACACGCACTCTCCGATCGTGATTGTTGACTTAGCCACCTTGGCTCGCTGTGCTCCTAAAGGAGGCTGTCGGCCTGTGTCCCCAGTGGCGTTGTCAGATTAAGTTCCAAGGCGTCGCAAAGGTTCTACAGCACTGTAGAAGAGCAAGGGTTATATGGGCCGAGTGCTTCGGTTGACTCAGTGTGTCTCTCTTATCAGCTCAAACACAGCAGTAGCTTGC"/>
                    <sequence id="seq_t26" taxon="t26" totalcount="4" value="GTATATTCTCTGGGACGAATTTTGGGAATATTGTAGATCCTGTAAAAACCAGGAATGTTCTAGCCGAGAACAAATTCAAGTGTCCCGCCCCGAACATCCTGCCTCTGGTTAGGTGCTCAATGACTTTGTGGATTAGCCCAGACGTGCATTTAAAGACCACACTATATATTTAGTACATCAGGATTACGGACGGAGAATATGGCACACCTACGGAAGAGCCTAGCGCTATAACGCAGCCATCCCAGGCGCGGGGAAGCAAAGGAGCAATGAAAACTGCGATGAGTAGGAGCGGACAACAAGCACCGCTCTAGCCAGCAGTTTTTTCCCAATATCCGGAGACACCTTTCGAAACGGGGTGGCCTCGTTTGATTGCAGGTTAACAAATCTCGAAGAGGAAGCCCCCATTAGTTTGACAGGACTTTGGAAACTCAAGATTCTCCAGGCCCCGAATGGCTATTTAGTGGTGAGAATGTTACCCCCGAGCGCAGCGGTAGTGTGGATTCGATAAGCTCAAGAAGATCCAGTGCCCTGTAGATACACTTAGATTGTTAAATGGATATACGAATAGGTAGGAATATCTAGACGGAGCGGGAGGACTGTTGTTCCTGCGTGGCAGAGCCGAAACATATCCAGAGTTAGGCTCGATTGATGAAGTGGGAAGCCCAGAGTACTACACGCAGTGCGTTTATGCCGCTCAAGACCATCGACCGATGTGTTTCAACCTTTCGTCCGTCCTAGGCGCTCTTATTTGCCGCATGGAGGCCGACCAATCGCTCCGGGGACGCTATCCGACTATAGTCAGTCATTACGGTCTGTGCCGGTGTTCGGGGAGGGCTACACTGACGTCTAGGTGTTTCCGTCAGTCCGTGTCTTTTCTGATAGAAGCTCCAGACCCTATCCAAAGAGGACAGACACATCTTAAGTTACACTCCCAGCTAGGTCGCTGCTAAGCAGGAGTTAGAAGCAGCCTTGCGACTGAGCGAGGATAAGTGGCGCTACC"/>
                    <sequence id="seq_t27" taxon="t27" totalcount="4" value="GATCGATCCCATTAGTTTTCTAGTTCACAACTAACTTGTTATACAGGTTATGCAGAATTGTATCACCTATTTCGAATAGTGCGTTAGCAGGCGCCGACCGCGGGCCCTTGGTGAGAGTTCATGGGATGGACAGCCCAGGACAGGTAGGTATGCGTAACCTACCCTCTCACGTATCATCGCTATAGGTGACTATTGCATATTCTCAGCGTAGTTTAGGAGCCTATAGTAACGCAGTACGGTTTACCGCTAAAGCGATCGATGCACCGCCGTCGGGGCACTTTCCTTTCTGCCTCGTCAAGCCGCCAGCAATACGGAGGCGTGTCAATCGAGCGTTTTAATCGCTATACAACCCTTAACAACCACGAACCCTCGTGGATCGTTCGTCATCCGGGCCTCAGTTTGATAAGCCCAAGACGTCTGCTAAATTAATATTTCGTGATCCTTTTGCGCCTTCCCATTGTGAGTCAACTTCGGAACTGAATCAGACGTCCGACGAAAGTCGATAGGGTGCAGGCACTCTGCGGAGAAGTAGATAAGGATTGAGCCGCCTGGCGGTCTGTCCTGCTACGTGGCAGAACCAACAGTCTTCATTGAGAAAATCATCGGGATCGCTGAAGGGAGCCTGCGTTTCGAATCCTTCGACCCTATTTTAATCCAAAGAGGTTGGACACTAAATGTCTCAGACATGCGGGTAGGCGTGGGAGTTACCGTACCCCATAGTATTCAGAAGTATCCTTCTAGTTCAGGCTTCATAACATGCGCTCGCCACTAAAATGGTCCCTGTCCTAGGCCGTCCCTAGTAGGTTGAATGTGGGATCTGCAAACTTACGTGAGTCGACCTACAAGGTGCCGATAAGACGGTCTCCTTCAAGGCTGTGACCGGGTGGTAACGATTGGTACTGCAGCCGCCAAATTGCGATGCACTCGCTACCGAACACCCACCTAAGAGCCTGTGACTCATGTTGTCGATGCAAGAGATATCGTGACTGAGAAATACCTG"/>
                    <sequence id="seq_t28" taxon="t28" totalcount="4" value="GTTATCGGAGACGTAAGCGACGTGACCGAACACACTGGGCATCGAGGTCTGATAGGACCGAGCTCGCGTTCCAGCAAGCAAGTCGTAAAACAGCCCATTACAAAGGCTTAATCTTAAATTAGTTACTTGTAAGCCAATTACGCGAGGGTTATGGATATGTCAGTTGCAAATCAAATTATATGGAGCACTTCATGCGATTAATAAGAGGAGGCTGGGAAGTAGGTAGAAGCAGCGTGAGATTGTCCACAGCGAGGTGGATTGTGTGTCCTGCATAAAACTAGGGGATCGGAAAGATCTCGATGAGGGACCGTGAGTCCTACGTGATTCTTAGAATGTCAAGCAGAGTTCCTGTCCAGCGGGTTGCAAGGTAGGCTCTGCGAACGAGTGCGCTGTCCTGGTTATAACCAATCTTTACACGCGCTTCACGACGATGCCCCGCCTGCTGACACTACTATTGATTAATCATTAGAATGAAAATAGACCCTTGTCCTCTCCTGGCCAGTTGTAACGTGCTGGCGCTCAAATTTCAAACTCATCATCTGCTAGCGAGCGAGAATAGGAACAACCGTAACCCGTTCACCGGAAGACACAACAGCGCATATGACACGGGTTGAGAGTTTACTGCCGCTAAACAAATACCCTCTAATTTTGCCATCTCGAAGCATTTGCGAGTGCAACTTATAGCACGCTTCTGAACGCCTATGGTCAAGCCAGCGTAACGGAAATTTGATGGTGTGCGAAGGTAGTTTTCCTGAAGATCTGGAGGCACTAAAATTTGCCTTTTCTAGCAGGGCACCGTGGAACTGACTTCTGTCGACGACTATCCCTAAACGCCTGGTCTCAATGCAAAGATGTCAGCAGTAACTGTAGAGACTCGGATACATTTGCTGGCTATCAAAACCATATCCACGTACCTGTAACCCGTACATGTCTTGACATAAGTTGTGCTAGATTTAGGTGTGCGCGATGTTGGCGCACAATTTCAACCATCGATTTGAAC"/>
                    <sequence id="seq_t29" taxon="t29" totalcount="4" value="GGCTAGAGAGCTCCGATGGATACTTCGTTCATTTAAACATTACAAGGTTTTAGGCGGCAGACCACCGCCGAATAGATCCGCAAGTCCCCGGAAATCTAGACGCCGAGTTGGGTGTGGTCAACGGAAGCATGCACAAACCACCGGTGGAGAAAGAATCTGTCGCTTAATCTCTACGGAATAAATTATGTCTTATAAATATATCTGACAGGACTTCCCTGCGGCCGTGAGCGAGGTTGCGTATTGACAAGGCCTACTTCAGCGCGATCTACCAAGAACACAGTCGCGGATACGCTTATTACATACAGCCTTCACTTTCATGCCGCCCGCTTAGGTCTTACATCAGTAATCAATTGGGGCCTCCGTATAACAGGCTAATCCGAAGACTTTGAAGACGCTTCGGTACAGCGGCGCCTAATTTTCAGTTAGTGGTGGATATGGATGTTGGGGCTCGTCTCGGTTTTGCGCTGTGTCGTTCTTCCCGCGAATACCTTATGCATATGGCCTTCGATACAGTTTACGTGTTGCTCTATTTAGGTTGTTCGTTATCTAATCGAGGGCGGCGTGTACAGGGTCCTCATAGATAGATCTGTGAACTTCCTTCAGCCGGTCGCTGGTCTTTCCCGGGGCTCTTTGTAGCGTAGATGATAGCCCTTTTGAGGGCGCTCTCTACAGGAGAAGAGGTCCTGAGTCGCGCGTTAAGTGAATTATCCTTCTCATTGTGTCAATCAACTCGGAGCGCTTGCGCGGAGTGGCGCTTGGATGCCCGTGCGTGGTCTTTCCATTGGTCATGAACCGATACTGTATTGTCCGGACAAGTCTGTATGTTACCCTAGGGTCGAGAACACCCGGGTATTACCCGAATATCCTTGAACCTTTGGCGGTTGAAATGGCGAGACCTACGACAGTGGTATATTGTGCAGGTGAACGACAATGTGCCAGGTATGCGGTACAGTAGATGTTGTTGTGGAAAAGTGGTCTATGATTCGCCACTGCGAGGTCG"/>
                    <sequence id="seq_t3" taxon="t3" totalcount="4" value="ATTCGTACGAGTTGCAGTAGCATCAATTACGTGGATGCATCTCTCACGCAAGCGTATGACGCTTGAATCAGATACAATTGGAAGATGGTATATCTTCTCCGAGCGGTGGTTCTCGAGCCTTGCAGTTCACACATTCATTCGAACAGGGGATGAAGACTACTCTGAAAATTCCGGCCTGCAAAATGTAGCTGCCGGAGTCGCAATACAAGGGGTTGAATGCTATTAGCTGAGACAAAATTCGGCCACGACTTGGTGTTCTCCAAGATCGCACGGTCCCAAGACCCAGCCAGTGGAATACGTAGGTTGCGTTTCAGAGTTGAACTATGAACCGCATGCGTGCGAAGCAGGGAACGAGGGACTTCTCCAACTCGTGGGATGACCGTCCCCATCTTAAAATGCGACCGTGCGAACAATTGGCGCATTCGACGGCTTCTTATCTACTCGAATCGTTACAGCTGAGGAAGGCGAAAACTCTACCAGATGTGTGCAGCAGCCTAGACCGGCGGCTCCTCACAGCCGTGATTCTGTGGTCGCGTAGCCGGCAGACACGATGTCCGGGACCAAAAAGATAGAATCTTATCTCAGGGAGACGAACTCAGTCCTTCATAGAATCTGAGCATATAAATGTTGAAAGCTCCTCCAGCATTAGGCTTCATAATCGCATGCGCGTAACGGTCATCGCCAGTCCCCTTTATGCCCCCCTGTAGTTATATGGTTCCTCTACGACCCCTGCGCCCCCCTCAAAAGGATCCCCCTCTAGCGCTCGTGGTGGTCTCATAGACGTAGCACCGTGATCCTGTCTGCATGTCGATATCATTTCACTGGGTGATTAGACTGTATTCTACTCAACTTGTGCCAAGTTGGATTCTCTAGATTGCTCTTATCGTGGTTGAAATCCTCTTTAGCATCGAAAGGTCACCGTCTTTTGGAATCTGAGTCGATCGCTTTAAGGGCATAATGAGGAAAGTAGATATTTTTGTACGCTTGCGCCACAGTACTG"/>
                    <sequence id="seq_t30" taxon="t30" totalcount="4" value="GGTCCTTAATTAAATTTTTATGTGCACTATATGCTATCGGGTCCTGGACACCCTAACGAGGATATCAAATGTCTAGTCAACATATGATAGGCGTTTGCTAGGCATCTTCTCGTCCCGGGAATGTGGCCCTATATTGATACTACGCTCGCCTTTAAAAAACGACTTTTTCTTCGTGCCTTAGGAGCGACTCGCCTAAGCACGTATTCCGGTATACTGCCGACTAGACCCAGGGGAAATCTTCCCCTTGCATCACAGCTGAACCCTTATACACTCCGGTCTGGTCCAAGACTCTTGCTAGTCCCGGACGCCGGCTTTTCCAGCCTCCCTTGTTAGAGACTTGACACCTTATCGCTGGACCAATAGCCTGCGGGTTCGTAGTGAGATACTAGTAGTGGACCGACAGGTAGCGGGTAACCATCTGACTACAGAGGACCTTGTTAATGTAGGCTCCTCTCCGGCCATCGACGAACAAAGCAGTCCTACCAGCCGGGTGTAAACTTGGATTGTACCAGTAGGATCGGACGAAGGGCCGGTACCGTAACAAGCAACCGAGTGGTAGTTGATGCGTCTGTGCTGCGCACTGAAACACGCGGCTCTAGAGTTCACCACATAAAACAATAGTAACGACTGGGGGGTGCCATCGCGTCAACCGATGGGATCGAGGGTTCTGATGTCATACCATTAACAGGCTAAGAATTATCGGGACAGTGTTTGAGCTATTAAGTCACCCAGAATTAGATCGCTCAATCCCTCCTCGTGGGACACAACGAACTATTTCAAGGCTGGCACGATCTCGGGGCTTACAAGGCAATTGCGCAATCCACTACGAGATAACCAGCCGCCTCTAATATTAATAGGCAGCGTGAGACAGTGAAGCCGCCGAAGCCAGTGTTACCACGCCGGTTGGGTGTAGCGACACTACATCAGGGTCGTCACACCCAGATATTGACGAATCGTAGCCATTGGCGGAGCAAGCTCGTATGCTGTTCAGCTATCGTTG"/>
                    <sequence id="seq_t31" taxon="t31" totalcount="4" value="TCCAAGGGAGGGGCGCTAGATCAAAGGCGCGTGGATAGCCAGTCGTTAATCATACCGAAAGGTGAGTATGTGATGGTCCTACCCAGAAGTCGTACATTCTCAAAACGAGATTGTCTTGCATAGGTGCCGGGTACATATCTCCGATATTCTAGCCAGGGGTCCTGTCTGTTGGCGTGCCCAATGCTGAGTGATTCGTGGCGACAATTGGCCTAACGTTGGTCACGCGCACAATAACTTTAGGGAATTTAGTTACTATATCATAGCGTAGACACCAGTTCTCAAATAGCGTCCCGCCTATTTATGTCTATTTCTGCTTATAGAAGTGTAAAGGTGGGTTCTGTATCACTCAGAAGCCCTCTCTCAATTTTAGCGTTTGATACAGATCCTACGATAGCCGCTCGATCTCTATACCACATAGCCCTGTACTCGCCGGGTGCCGTGTTGTCTGTTGACTGACGCAGTGTAACACGTGCTTGCTTGTACGCAAGGGCGGCTTACCCAGCGAGTCTCGAACGTGACACCTGGGTATCGCTAACGTTATTCTAGTGATGATAACCCCTTTACTTTCCCCTTACAATCAAGCACAAGAGGCGGAACCTATCTCAAACCTCCGAACCGGGCCACGCTGAAATTCGTAGGCCGTACTAACTCACAATTATTCAAAGAGTCTATTTGTATTCGCGACAATCATTTGCAGGACCTGAGCCTTCTACGCGATGGACATAATAGGCGGACAACCCTAAAAACTCCATAGTTTAGTTGTTGGGGACTTGGTCGGTCATGGTTTAGGTACACAGGACTGCGGGCTTTCATTAACTCAGTAACAGTTTGGAGGTGCACTAGGGCTGGATCGCGAACCGCTTTGGACCAAACGCGGACCTGAATCAAGTCGCTAAATACAGGCGCTGAACTCGTATCGTTGTGCGATTAGACCATCTCCGGTTCATTTACGAGTAATCCATCCCCCGAGCGTCGACCGCACCACTTGCCCTTGGAACGA"/>
                    <sequence id="seq_t32" taxon="t32" totalcount="4" value="TTTACTGGCCTTTGGACCCATTGATTAAGAATCCCTTGGGGCCTAACGAGTCCGGCCAGGCGGCTACGGTCAGCAACGAATGGTCGTACGTTCAAGGAACCCAAATGGTGTGCCATCGCACCCAAATCGGACCTCAATCCTAACCATGCGCCTTGAGGGAATTTTGATCAAGCTTGGCAGACGTGTAACGCTGCTAGACTAGTTAAGGAAGAGCAGTGCGAACATGACTTCAAACGCTCTCCATCGGTCCTCGGTCCCGTACGTTGTCGGTGTAGTTGTACGATGACACTTTCACCTCCGCACGGATATCTAGAGATACGTTCCTCTCTGAGGGTGTACTTTCTTATTGTTTACGTACTCCGACATCAGATTTCACCCTAATCGAGTGTTCACGTACGGAGGGGATTTTGAATTTCATTGCGTACCGGGGGCAGGGCATTGGCCAGTCACTAGTTTCACAGACTAATTAATAAAAGCATGATTAGGGATCCCGCCATAAGGGCATCTTTACCGAATTCCCACTTGTTGTTAACATGTGTAGCAATCTATACACCAGGTTATGGTGGAGTGGACAGTTGTAGAGTTTTCTGGTTGCGGTGTTCGTAGATATGCTGGCAAGGAATCTTATCGTACTAAATAATGTGGGATTTGTAAGCTCTTGAGATTCCACGTTATCATGTGGGCGCAGGTAAACTGGCGAGCTTTAGGGCCTGTAGAGGGATAGAGCGGCTGTGCTCTAAACGTGTAGGCCCATTTTAACCTAGTTATGTTAGTGAACCGAGTGTCCGGCTTCCCAGAAGTCGGACCGACTGTCACCTTACAAGCCTGGTGCAAGTCCTGTACACCTTGAGGCAACAGGGGTTGCGGGCTAAGCTCCCGTTGGGGTCCAATAGTTACTGACTCGTGGCGTGCGCTAGGCCTGATAGCCTACGCTCACATCGACCCGCCGGACAACACTCCGGACACTTTTGGAGACAGTGCCCAGCTAACAGATTTCATT"/>
                    <sequence id="seq_t33" taxon="t33" totalcount="4" value="CATGCGGACGGGCGATAGTACAGGAATTCACCTTCTCCGAGCCCGCCGATAGGGCCCACCCTCTCACGTAGGCGGAAACTGGCGACTAGCAACCTTCGAAATAAGCTCTGGAGGGATGCCCCGCTTAACGTAGTTAGGAAAATGCGGGAATATATAACACTGAACACACTGCCTTAGAAGGCTTCCTGGCGCATCAATGCATACCCGCCGCTACACGTTCTAAATGGGGGTTGGTTCATCACACAGTACAAATTCCGGCGATGGCGAGGTGTGCTGTAAGGCTTGCGTCAAGGTTAGTACGGGCATCCCTCCCAATTTGAAAAACTCTAGTCGCGGCGTTCCCAGGCACGGGTGAGATGGACCCTTTCGCCGTGTTCGGCACTGGAGAACTTACTCTCCCGTGGAGCGCCGTACCGACATCCTCCTGTGGATCGCTATCCAGCGCGCGTCTAGCGACGCCTACCGCCTAAAATTATCGCTCACGCTCACGTCGGCAGATACCAGAGTCGGCATGACCCTTACACGTAGGACTCGCCTTATTGAGCTGAGCCTGCCGTTAACAAAGGTACGGGTTCCCGTGTTTGCAGGCGGTGATTGATATGGCCAACTAGATCTTTGGTGACATCTCGCACGAACACTTTAAATTGAACGGCTAATCATCTAGGAATCGTCCTACCCCCGCATTAAAGGCAACTCTAGGCCGCCTGTCACCAATGATCGCGCGAGGGCACGTCACATTCCGTTGTACAAGCAATGATTGATCCAGCAAGTGCTGGATTACAAGTAGAACAGAACGCTGGTACGTTAGCCATTATATCTCTCTTCGTACCTCCCATACCAGCGATTAATGCATGGCAACAGCTTAATCAGGTCCCGATGGAGATAGCAGGCGTAATACGGCACCCTTCCGGCGCTGTCACTCGCCGCCTTGGGACTCGATTTGTCTGCTCCATGGATGGTCTGCGGCGTTCATCTGACGACGACTTATAGTAGACATGAG"/>
                    <sequence id="seq_t34" taxon="t34" totalcount="4" value="GAACGGAACACTGAAAGAATAACTGATGACAGAGCCGAGGTTAATTTTGGGTTTTTCTCCTGAAGGGAAAAGTTCTTTGGATTTAACTGTTTTCTGAGGATGAGGAATGCCAGTCGTGCAGCTGATTTGATAAGTACGTCCGCATGATCGACCAGCTTGGCCGCTGGCCCCCGTGTACGGACTGTTTGTACTGGCTTTAGACCATGGTTGCTGCTGACATTAAGCGGTTTCGGTCCTGACTAAAGTGCAGTAAAAATCGGACTTAGGCCAGCTCCAAGTCACACGTACCCCCTTTACGTAGTACGTGATGAATGTCTATCATCAAGGTCATCGCTTCTGTTTTGGCCGGCAAGGCTCCTCTTTACCTAACCTAGCAACACAAATTCTGGGTCTTCCCAGTCCTCCCTGTGGCAGGAAAACCCGCGGCTCGTGGGGGCAGGGAATCATCCTAGTGTCGAACTCCAACCCAGGTCACAAAGGCCCGGAAGGTCAGCCGGTTAAGCGTCGAGCCCGTAAAGATAATTAGACGGTGTCGTCGTAATTTCGGTGGTTGCCGGCGTTCTTTTAGCCTAGGGCTGTATTCACGGCCTAGTGGTGGGTTTAACTCCGTGGCTGAAAAATAGACATAAGGGGTCCTTCGCTTGCGGTCTATGTGTACGTCACGGTCGGATAGCATAACCTTGTAGCGGGCTGGGCAACTCACTATTCACAGAAAAACACAAACAATTCACCCTAGACTCGGTGAGGTCGAGTAGCCCTAAAATTTGTGCACACAGCGTCCATATAGGTGATACAGGCCTCCTCCTGGGTGTCTGTAGTTACATGACGTTGTTTAATAGCCGTACCTAAAACCCTCGACTGTCACTAGGAGAGGCGAGGGGGTGCCTATAAAGTTCGGGTGTACTTTCAGAGCGCCTCCTATTCCGACACTTGCAAGAGCTATGCTGCCAATAGGGGATGGAAGTCGCGGCATGGATATCTCTGTCACGCAATCTATAGT"/>
                    <sequence id="seq_t35" taxon="t35" totalcount="4" value="ACTGGTTTGGTATCCCAGTATCTTCCGCTGCACAGGAATATGTGACATTCCGTGACTAGATTCATATATAATGAAGCGATTGCTCGGCGAATTCAACACGAAGGCATCGACTGACCGCGTTGTCTTATGGGTTGAGAACCATGGCAACCTGGTCCTAGGTGGAGTGTATGAACATAGCTCGAAGGCTGTGCTAGAATGGATTTGCGGCGGTGCGAGCGCCTTCACACTCTGCCGCGCACATCCCCAGGAACAACGTGAAGAACGCCAGGAATTTCAGCGGGGTGTTTCCTAGCAGGGCTCCTATCGAGATCCAGGATAACCACTGGCCCAGTAACTTAGCTGGCAAGCCCCACCCCCTGCTGGGTCTTATGTCGGTGCTTGACAATAGCAGGACTCTATGCCATCTCGTGCAAAGCAGGGGTGCTGCCGCGCGATAATGCAGTCTGGGGCCATAGACCCAGCTAAGAAAAGTCATTCCGCCAATGTTCAAATGCGCTGTGATAACATGAGTTTGATAACGAGTCATGGAAAGGCTCGGAAGTTTGACATAAAACCCTGCAGACTGAAACGCTATTCTCGGTCAGTCCTACATATTAAAGGCAAGTTTCCAGGACAACACCCCCAGTCGCTATAGCTATAGTGGATGACCCGCTTTCGAGGCAATTGCCCATCTCCTACAGTGTCTCTTATTCCAAGTTCTCCGATTGCGTGAAACAGGGAGCTTGTACACGTTTAAATCGGCCTAGCTATCCAACGTCCCCAGCACAAACTAATTGCAGATAAAATTTCTTCTGCACTCCAGAATGAGCCTCTGTCCTTGGCTTCCCGCTCGGAGTGTACCTGTTTGTCGTCCGAACGGGTCGACCCATGTCTTATGTCGACCAGTTAAATGTTGGACTATGTCGGTGAATGTGAGCCGTAGGTTGCGTTCTAAAGCTTACTAATGGGGGTGATTACATAGTGTTGGGAACTGAGAGCCGCGAGGCCTTGTGGGGTCCTG"/>
                    <sequence id="seq_t36" taxon="t36" totalcount="4" value="GTGACATTCCAAGCTATGTACGGCACATCGCAACCGGCGAGACGCCGAGTTCCCCTGAAATCGCGTCTATTTAAGTTATGTTTTGTAACATAGAGTCCTTTAGCACAAAGAAATAACCGCCGTGCCGTACGGGAGGATTAGCATTGGTTACACCGAGGGGGTCTTAGAGTGACTAAGTATGTGAAGCTAGATTACTTAAGCACGGAAGGCAGTTGACGGCAGGGCCTCACCTGGAGTACCTGCTTACGTTGTTCTCGCGCAACCTACGACTACGCGAGTCATTTCGCGCTGAGGCAAAAAGTCAAAATAAGGTTCTGTCTAACCCTTGTGCGGTTCGCTCAGCAAGCCGTTATTGAAAGCGCTTGCGTCTTTGGTGACTTAAGAACAATCCGTGGCCAGGTAGATCAGTAGCTTCCCTACTCGTCGTTGATTCAATCTATTGCGAAGCCTTTGCGTCGGTTTTGGAGCGTGTGAACTGCGAGGCATGACCGCTAACGTCCTTCTGACTATTGGCGGGTGGCGGGACATCTAGTGTGACGACCCGGTATTTTCCATTATACACACCACCTTCCCTACCAGACAGACGTTGCGTGTTAGTCTGAACTACACCCTCTCTGGAGCAGAGCTCGCCTAACTGCCATTCTATGCGATATGGGTGTGTACTCACAGATCTGGGCGGCCTGAAATCGAGTGTGGACCGCCGAACGCCAAACTTCCTTAAAGAGTCATATAGTATGTTCGGTTGAGGGGCACTTTCGATTCTAAGGGCGTACCTTCCAGTTTTCCTCAGGTTGCGCAACACTCAGACTCTGTACATCCCCTAGAGGTCTATATCACTTATGCCCAGCCTGAAACCGGCAGTTTGCACCGAGACCAGAAAGGCCCTTTCGATTAGAGTATCGCGTTGCAGCTGATAAAGCCGGTACATTCGATTAACCGTATATATGCTTGATAAACGACGTAACACACAATACTAATTCTCAGAAGGTCGCGTCGTGAA"/>
                    <sequence id="seq_t37" taxon="t37" totalcount="4" value="CCCTTAGCGTGTCGGCCCTAATGGTGGTGTCACTCATCGAGTGCACGCTTATGTTTTAGTGTTGAGCGGTTCTTTGAGGTGCTTGTGTAGATCTATAAAGGGATACGGTAGCTATTTGAATATGTCGAGTGGAACTCTGCCATGCCTTCCTGTGCAGAGCTATTTGGGCTAAAGAAGATGGTCTCGCATCTCTCTTGAAGGGGCCGGGCATGCCGATTATAGAAGGGCCATGAGAGGGACGCTCGCCCCGAGGAATCCATTCCCGGTGGGCTGACTCAATTAGCGTGCAAGCAGTTTTCCGGTTAAATACGGAACCCATAGACATCCTCGTGGTTGTGTATCCGGCTCGGTGCGTCAACGAAGACATGGTCGGCCCGGTTTGTGCAGGTGGGCCTCATAGCTCGCATACCCAAGGGACCTACGGGCCTATCAATCCTTAGGATGGTCTCAGTGGGATTCATCTTTAGAACTCTACCTCCTTACGGCCGATACCACATGAATCCGCACACAGTTCTGCTCAGGTCCTGTGGGATGAGTTGCCTTTTGTCGCTGCCTAGGTAAGTGGGCTAGTGGCCGTAGCCCCGAGATGGTCAGTCTACTTTTCACCAGCCTTCTGCGCTCCCCCCTCGTGTATATATATCAATGCACGGGGTAATGAATGACAGTGGTTCTAACCCAACGCCTACACGACACAATGGTCGACTTAGAAGGTGGGTATCTGGCTCATATGTGCTAGTATGATCTCTCTTCACGGGCACTATATCACAGGTAGTTCCCTGCCGGGTCCCCTAGATGCTAGCGTGGTCTCGCGTCATTTCTAACATGCCCGTTCCTTTACTATCGGTCTCCTCTTCTATTATTCCTCTTCCTGTGGGCGGCTCGTAACATAAATCCTTACAGCGGACTGTCGACGATCATAACCGAAACATAATCGCTCGAACTACGTGCCTCAGGGTGTGGGCGCACTCGGCAAGAGTCGCCCATAAATCGGGGTCATGAG"/>
                    <sequence id="seq_t38" taxon="t38" totalcount="4" value="GTGCACGTACGTCCGTCCCTCCAGCTAGAGAGTCACTATCTTTCATTGTCAGACGACGGCTTTCTCTTTATATCTGAGCGGACGGTTTAACTGGGAACCAGGAAATCCCTATCGTTTTGACGTTCCGACCCACTTTACACGAAACGCTCCGACTCGTCGTAATGTAGACTACCAGGTGGGGGACGACCCCGGCGTACGGAACGAGGGTGTCCAGCGATAGTCCCATCGAGCCACGTTCGAGATGACACAAGGAACCGCCCCGAAAGAGACAAAAACGTCGCGCACTTCTCAAACCTTACACACAAGTAATCGATCAACTGTGGGTCCGCTTTTTTAATCTATCATCCGCCGGGATTCTTCGTCGTAAATTTGATCACGTTGTCTGTATTACGCGCTGGCTGTACTCATTCACCCGAGACGACTTACCTTGTCCCAGCTACCAGGGGTGCGCTGTTCCTGTACTGACTATGTCATTGAAGTCGCCCTGCTAGTGGGTTGTAAAAGGACATAAGCTCGAGTCACATAGAGCTCGGTCGGGCACCCTGTCCTGATCCTCCCGTGTCAGGTGCTCGTCCCAGTGCGTGCGAATTGGGCGAAGCACCGTCAAACCGGCGCGAAGTTTTTCGGCAGAGACTACGCTTTGCTCTAGCCCCCGCATCGATACGGTCAAAACGGTCATGGTCAGGGTTCTGCAGGAAAAGAAGTTAAAAAAACCATGGCAGTCGACGGGCTCTTGTCCTTTCGCCTACTAAATGTAGCAAGCTTTTGTCCTATGAAAACACTCTTCTGCGGTGAACTAAATCATGCTGCTTTGCTATTTACCGAACGCTGCAGACCCTTTCAATGATCCCGTAGCAGTGGACCTACACTTCCTGTTGAACGTAACGTTGTTTTTTTCTTGGAACAGGCCCGGACCTTTCCGGGAACTTCGTAGTCATCTATCAGTGGCTCTGACTAAATGAGCCTGAGTTCTGGGGTATGCGAGGACGCACACATAAGC"/>
                    <sequence id="seq_t39" taxon="t39" totalcount="4" value="ATGTTTTATATGTTTTTCGATCAGTTTCCAACCTAGGGGCCGGCAGGGCCCACTTTTTGTTTTCTTAGCCACGATTTTTTACATCGAGCTCTAGCCCGTATAAGGTATCTGCTTACTGGGTTTGTAGAATACCTGTGTGTGTCGCCTATGAGCTAGGCTTATTTTTGTTAGTGGCAGTATTAGCCCCAATGATAGCTTTACTCCGTAATATCCAATAGTAGCTTATGAGATGCCTAGGATTTATATAAAAAGTCCTAATCCTGCTTTACCACCCCTCCAATGTCGGCTACGCGGTACTGACGTCAGATTGTGCGTGATAACTCCACACTATCCTATTCCCGTTGCTTGTTTTAAGTTGCTTTGGGGCTTGCTGAACTATTACTGATCGCCTCCATTCGCCGGGGATGCAGCTGCGCTCATCGCCATGATCGCATGATTCCCCCGTTACGAACTAACGTGCATTGGATAAGCGGCAAAACCGTTGCTGGCTGTACTTGGCGAAGGGCGGACTATGACCCATTGGCAAGTCGTAGGTGTGCTTGAAAGTCATGTGCGTTCTTCCCCTTGGGCCTATCTTCAAAGCGAGACCCTAACGCCACCCGCAGCGCACCTCACATGTGGCTGGATTACGGCTGCATTCACCCGACACATTCGGGTAAATGAACACTGTCGAAGGATATTTAAGTATACTGGGCACTAAGGTGACGTATCGCATTTATGGCTTGGCGGATCATGTTATTGTTTGCGACCCACCAGGTATGGGCGTGCCGCAGTTCTGAGAGTGGTTCAGATTAACAATATCGGTATGGGCTGGACTTAGAACTGGTAGTCTCTCCCCCGCAAGCGTGATTGGCCACCTAGCAATTTAAGGTGTACATTATGATGGACTTGGGCACCATGACCGGGAATCTCCCCGACGGGAAGCCTCAGAATAAGAAGTAGTCTCACCGGGCTTTGTCTGAGAATCAAGCCCTCGCCGAAAGCCGTGGCTAGCGTGCCG"/>
                    <sequence id="seq_t4" taxon="t4" totalcount="4" value="GCCGCCACGCTGTACCTCTCTTCTAACAGCGGGCCTTGCACATAACGGTGTAGCTGAGTGCCATGTTGCGCCCCTGGCGTAGTCCGCCTTAGGCTGGCGATGCATAGTAGGGAGCAACTTTCTCCAACCGCGACGGTAGTAACCGTGGCTAGGAAAAGAAAAGGGCAGTGTATGGTCAATACGACCTGAAATACATGGGTACAGGGGGAGTGCTCCTCACTTACGGCCTGACTCTTACAGGACACCCTAATTTGTGCGCCATGCCAGTGCGGGTTACCCGTCATGGCATCAGTTCGACACCTTACTAGTATTGGCTAAAAAGCGACGAACATCGTTCACACCCGGCTATTGAGAGCTGACCGGGAAATTTCTCCTCGTCGGTACCCGCGGTTCGTGTTAGCTGTTTTGTGGATAGTTCACGAAAATTAACTTCAAACTGCTTTAATATGCAAAGCCTGGTACGCAGGGGGATCCGCAGAAAACAATAAAGTGCGCTAGCAGTCGGCAGTCGTAATAATCTAGGGCCCTGATAGTACAACATGGGGAGTCAACTAAGAATTCATGACGGAGCACAACCTGATTATGCCGAGAGCGCGTTGCGCTGTGATTGAGAAGTATTAATCGCGAAAAATCTAGTCATTCGACGGAGCTCTATAGTCGAGTGTCTCCGGTGTGCGCCTAAGTTAATGACGGCCAAGAGCGCCACAGGGCGCGCCGTAAACCCCGTAGCATTTTATTTCCTCCATAGTTGCCGAGGCGCCTCTCCAACTTCTCGGCGTCTTAGCCGATACGATACGATCACTAGCTATTTCTTCGGCTAGTGGATACTCCGGTTCCGACTTACGTGGTGTTCAGTCGCGAGTATATCGAGCTCACGGTGGCCCCGTAGAGTACTGCCATTGCACCTCCTCCGATAGGACAAGTCGCAATTTAGGTGCTGTTAGTCGGTGGTGGGTGGACGAAAAGCCGACTGTCCGGCCACACCGCAATAGGGCGCTGC"/>
                    <sequence id="seq_t40" taxon="t40" totalcount="4" value="AGTAGCCCTGGGGCAATGTCTTCCAACTAAGAGACAACATATCGTTCGCATGATATATGCCCTTCCCATTATCACACCTTGTCAGTTTGGCAGGTCGAGTTTCGCGTATGCCATATCAGGTCATTGGACACATTGCTCTCACAGTCAGGACAGTTATCGCGGAATTACTCCCGCCGCCACCCCTTCCGCTTGGTGTTTTGTTATCTGATATTGAGTGCGCGAAGATTCCCGGGAACTGAAGCCGTGGCACAAGAATACACTAATGCCTATTAAATTTGTTCAGCGCCACTCGCTTAATTAATCGATACCTAAATTATCCGAAACGATATACAGCATTGTGTCGATGATTGGCCTGGCAGTTGGATCATGGACTTGGTATACACGAGATCGCCGGCACCTCGAGTTAGACTCGGAGTAATTTTCATCGCGAGTGAATGACGATGAAATGCGCTCAACGACCTGCTTACGTAGATGTGCCGAGTTTACTGTGCCGGCTATAGGCACAATGGTCTCCAGCAGGGCTAACCCGTCGGGCATAACGGCTTTAAGCAGATCCGGGTCGCTCCGTTCGATGCGATGTTGCCTATGTATAATGCTCTTCTGCCCCTGATCTCTTTCGCAGTAGTCGTTAATTGTTGTGAGCGTTTACCTTGAATATCGTTGCCGCTTACCAAACTGTTTGGGTCGTTTAAATCAAGCATTCAAGGCCGTAACCGGCTAGGGACATTAGTTCCGTAAGCGGTCGTACTGAGCTGCTAAGTGGCGCGTACGCATACGTGCTTCAAAAATAGAGGGGATACACAGGGTTATCGGTCGTCTATGCAACGCGTCCAAGGCGAATGCCACCGCGAATGGACACGTCCGTTCAAGTCGCAACGAGGATGGGATGAGTGCATGTCAGAAGCCATCTACCGACACTTCAGCGTGGAGTGTAAGCTCTATCCAAGTCTGGTGTCTGCGTTTGACCTCGTCTCCCGGTAATATTGGCTAAGCCGCTGAA"/>
                    <sequence id="seq_t41" taxon="t41" totalcount="4" value="ATAACCTACGATCAAAAATGCAGAATAGGTAAGCCTTGGTGCCAAGTTGAAAGAGCTGACTCTTGGCACTTAGGCTGCTCTGTATGTTCGTGTAACGTGCCTTCGACAGGCAAAGGTAATTCGCCGCGAGAGCATGACCGGTGTAATTGAGGAGACTAAACAACTTAACTTATCGCTCAAACCCGGGGGCAATATTCGGTCGATGGAGCTACACTAGCAATCGCACATCTATGGTCAGAATTAGAAGTTTCCCCAACATGATTTATACTGCAGCCTGACTGTTTCATGAACGCGGCCAGGATCTTATAAAGGTCTGACGGCGTCTCCGACCTCTGAGCAACGTGAGGACTATTATATCTGCCCGCTCACCGATCATATACTTGGCTCACAGTCCACTGAAGTAGGGAGGGCTTGTTAGCTCGCTCAAAAATAGCCCGCATCTCTTCAAAATATGACAATGGGAAGAGCGATAGACAACGCACAGTATCAATGGCGTGTGATTACGGGTACGGCACAATGTTGGATTGTGTAGCGCATCCTAACATATGCAAATTACACTCTCGTCTGACCAGCAACGAGTCGTACAAATTCTGCGTACGCAAACTCTTTCCGCTACCCTGCGCCTCTGCGCACCTTGGCGCGGGGTGCTCCGCCATCTACCGCGTCTCTGACCGAACACCGCGATGCCTTGGGGTCAGTATTGGTTGTCTTCCGGTTACACTTGCATGTTATTCTAGATTGGCTTTCCACTCAAAGTTCATCTGAGTAGGCGACGCGGTACATATCTATCAGGGCTCACACCCTCGGCTGATCAGCTGGATTGACATTACGTTGTACTCCTGGAATTTGAGTTTTGAGCTTAATGGGACCTTCCGATTCGCCGAGAGATGTTTGTGGTCTCACGGCCGATCCTGCGACTCGGAATATGAAGATCTATCTTATGTTCATAGCGGCATGCGTAAAATCGGGGGGGGTTTACGGCCCTATATCCGACGCCCTG"/>
                    <sequence id="seq_t42" taxon="t42" totalcount="4" value="TCTAACAGCTGGGGCCCCAACATGTCTCAGGCGCAAGAACTCGTAATGATTAACCCGGCCGAGCTAGTTTACTATAGACGAAGGAGGCGACGATGGGAGAGAGAATGCGTCCCCTTCCGACTGAGGTGCTTCAAGGCTAGAGCCTCTAGAAATGAAAGCTATAAACTGCTAAACATATACTATGTGAATCAAACGAGCAATTTGTCCGGAACTCGTCTGCATTTTACCGAAACCCAGGACAGCTAGGTCCAGTGGACCATTAAAAGTTACTTGTCAGATGTTATGCAAGCCAAGACCTGTTTACAAACCGCACCACCAGGCTTGCCGTAGTTAATCGTGTTGCCGCAGGATGATCAGCGTTCTAAGCGACTTTAACCATGTACAATTAGCGGGACCTAGGCTTGATGGAACTGGGGGCCATCGTACGAACCTAGATCCAGTGGCGCCTTAGACTAACTCCCTAGTCTTTTGTGTCAGACGATGTGGAAGGACGTTGCTTTCTTCGATAACTGGCTGCCTGAGCGTTGTACAGTCAAGGGAGGTGTAATTAATAGTCCGCAGACACGCTGGTCCAGTAGGATAAGTCGAGTGCAATTTGTGTCAAGCCCGTATCTTATGGCACGATTCTGGAGGTACTATAATCTGCCAGTATGATACACATAAAGAACTTAAGACGTAAGACACGGGGGCTTATCGAGGGTACAAAGGAAATGGATTTGTAACCTGGGGCTTCTTGCCATGAGACTCTGACGAGCCCCCTTACATACTCACTCAACAAATCGTGAAAATGGATGAGTGCTACAGACGTGCTCGTCCGCAAGTTATTTATTTTGCGGCGCGACCCCTGGCTAATCCCAAGGCGGAGAATCCACGCTGGTCGTTGAAGCATGGGCTACGGTGGTTCACTCGCCCTGTTGCAATTTCGACTAGACTACAACTCGTTAATCAGCTGCAGGCGGGCGGAAACGTATCTCAGACATACGTCTTTCAGGTCCTTCTC"/>
                    <sequence id="seq_t43" taxon="t43" totalcount="4" value="GGTCCTTAATTAAATTTTTATGTGCCCTATATGCTATCGGGTCCTGGACACCCTAACGAGGATATCAAATGTCTAGTCAACCTATGATAGGCGTTTGCTAGGCGTCTTATCGTCCCGGTAATGTGGTCCTATATTGATACTACGCTCGCCTTTAAAAAACGACTATTTCTTCGTGCCTTAGGAGCGACTCGCCTAAGCATGTATTCCGGTATACTGCCGACTAGACCCAGGGGAAATCTTCCCCTTGCATCACAGCTGAACCCTTATACAATCCGGTCTGGTCCAAGACTCTTGCTAGTCCCGGTCGCCGGCGTTTCCAGCCTCCCTTGTTAGGAACTTGACACCTTATCGCTGGACCAATAGCCTGCGGGTTCGTAGTGAGATACTAGTAGTGGACCGTCAGGTAGCGGGTAACCATCTGACTACAGAGGACCTTGTTAATGTAGGCTCCTCTCCGGCCATCGACGAACAAAGCAATAATACCAGCCGGGTGTAAACTTGGATTGTACCAGTAGCATCGGACGAAGGGCCGGTACCGAAACAAGCAACCGAGTGGTAGTTGATGCGTCTGTGCTGCGCACTGAAACACGCGGCTCTAGGGTTCACCACATAAAACAATAGTAACGACTGGGGGGTGCCATCGCGTCAACCGATGGGATCGAGGGTTCTGACGTCGTACCACTAACAGGCTAAGAATTATCGGGACAGTGTTTGAGCTATTAAGTCACCCTGAATTAGATCGCTCAATCCCTCCTCGTGGGAAACAACGAGCTATTTCAAGGATGGCACGATCTCGGGGCTTACAAGGCAATTGCGCAATCCACTACGAGATAACCAGCCGCCTCTAATATTAATAGGCAGCGTGAGACAGTGAAGCCGCCGAAGCCAGTGTTACCACGTCGGTTGGGTGTAGCGACACTACATCAGGGTCGTCCCACCCAGATATTGACGAATCGTAGCCATTGGCGGAGCAAGCTCGTATGCTGTTCAGCTATCGTTG"/>
                    <sequence id="seq_t44" taxon="t44" totalcount="4" value="CATTCCGCATTATTAGGGCATTCGTGTCTACGTTTAAGAGTCAGCGTTCACCGTCTGTCAACTTGTCTGCGAAATGAAGGTTCTTATCGTCTTTGTCTATCTACCAGAGCAATTTGTGTAATATAAGTCAACTTGCCTAGGCGTTGTACACCTCCGCTGGACGTACTCATCCGGACTAAGATTCTCTGCCAAGGGCGATGCTGGTTCTGCAAGTTAGTCTTCGACCACCGGGGATACGATGCAGGGAAGTCGGCTTTACCTAGCTAGTGTAGCAGTCGCCAATCCATTTCCCCGCCATTTCTGAGGCGTGAATGGCGCGTACCACAGAATGACAATGCCCCGCTTTTAGTGCTCTGCCGGCTAAATTGTAACCCTGTAACATCGCAGTAACTGCCACTGGCTCCGCCAAGTGGCCCGACTATAGGGCGTCAGGCACGCTTATCATCTAATACTCTATCACAACTCTGTACACACATGGGTATTCAGTCATTCTGATTCAAACTGATCTTGAGAGAGCTTGGGTTGGGCTCTTCAAGTTATGCGAGCTTGTCGAGGCATTCACTATACTTTAGCGCACAACGAGCCCTGGAAAGGCTTCAATACAGAATCCATAGACATGAGCCAGCGTAGCAGAGAAAAGAGTAACCATACGTGTGTCCGTGTAGCAAATGTTCCCGTTGGCAAAATTCCAAGGCGTTACTTGATTATTCATTTTGCATTGCATGTAGGACCTGTGACAAGGAGAAATAAACACACAGCGAACTCCTCACAACATAAATTCAGGGCCAACGCACTCCCTCATTGGACAATCGATAGTTGATAATCAACCGCGTGTTACGGCCAATCTTAGTTGCGCACAAAGATTGTGATACCATGCCTCCGGCACTCGAATACACCTATTCATACGCGTGAACATAATCTCCTGCACAACATTAATAACCGAGGAAGTGATATAAAAGAAGCTTGCCGTTTCTTTTACCAGTGAGGTCGTTGTATGCCA"/>
                    <sequence id="seq_t45" taxon="t45" totalcount="4" value="ATGGTAGAGAAAGTGTTATGGGCCCCCAACGTACCCCCCGCTCTATCAAGTTGGTGTCAATAGTCGACCTTCTATAGTTGGGGGCTTTGCAGTTCAAAGTTTCACTCCACGGATACTGACGCTGTCTTGTCCGGGTATACTGGACCATAGCGGTTTATGCGTGGTGAGGCTCTTGGCACAGTCTGTCTAGAGTTGGAAGGAGCCTTCATCGTCGTAGCCTTATCTCGATTCCGTGACTCAAAATCACTTGAGCTGATTACTTACGTACATAGAGAGTGTCATCTGGTTCATGAGTTTACAGGAGATGCATCTTTACCCTGAATTACCAGCAAGGCCTCGAGTGGCTCAGGCTGCGATTCTCTTTCACTTTCTAACCTGAAGTCCGAGTTGCCATCCCGCTACTAAGATGGCCCCTGAGATACAGTCCGATTAATTGAAGGTGTCGGTATGAAGCCTTTCGGCCTCGACGAGCCCAACAAGATGACGCCATATACCAACCAGAGATTATCGTGGTCCGATTATGTTTATGCGATATTATGATAAGGGGGCGGGTTAGGAATTTCCCTAACTGACCATCCAGGGAACATTGTGTGGCTTGATGTTTCTCGAAAATGATGGTGTACCGCGTCCTCCCGATCCTCTAGCGCTGCCACTCAGATCACATACCCTAGGGCGCCTAGTATTGAGACAAGGATGAAACCGGTATGAGCCGTCGCGAACGATACAAAAAAAGGGTTTTCTTGCGTCTACGAGACCACATGAGCCAACTGATTAGGGAAGTACCGTGACTGAGTAGCCTCCTGTTTCTCCTGAATGATGTATTGGGATAGTTGAAGCTCTGTAACAATCTGGTTTTGAACCACCTTTTTGATGGGCTTTGAAAAAATGTGATCGAGTTCTGCGTCTCTCCTTTCCTTTGACTATTTGTAAGAGTCTCGCCAACGTCCCCTCTACTGACTAGCCATCCGCTCCCTCGTAACCAGCGTCGGGCTGATATTCC"/>
                    <sequence id="seq_t46" taxon="t46" totalcount="4" value="GATGTTCGGCTAGCACTACACGACACTGAAACTCGGTACCCATAGGTTGAAGACGCGCCCGCACGACAGCCTAAGTTTCCGGCTGTAGAAGCGTTGTATACAGACGCACTAGAACGGTGAAGCGCTGCCCATTCGTGTTGTTTCCGGAATAAGAATGCGGTCTGTAAGGAGAAACCTCTGGTGCTGGAATACTGCGTGGGACGATTACATAGTGTTCCCCGCGTTCCTCGAGGATGACACTTACATGTACACCCTAGTGGGACGGAATTAGTGTCAACATAAACTTCAATTAAGCTATAATGATATCATGGCGTAAGGGAGTCTGTAGTTTCTCATTCGGGTATCGAAGCCGAAGATGAAGCAAGGGCATCCCGTAAGGCCTTCAACTGCAGGGCACGCGAAAAACCCGTCGTTGACACTAATCAGGCGGTCGCTCAGGCTATCAGAACACCGCGAGGCTCACTCCGCTACGGGACCGCTCCCACGCATAGGGCTCTTCTATTGTAGTTCCTGTCATCCATTACATATTCAGGGACACGCATTTGCGATACGGAGGAACGAACCCCCTACGGAGTTCGTGGGTCGCGCTAGTACAGGACATCTTTCCCTGAACCATTCTGCGAAACATCAAGCGTGAGTATGAGAGGGCTTCAAGTGAGTGTGACCACGACGAAGGACCCTTCCTAGGCCTGTTCCTCCATAGAAGCACTAGATAGGGAATCGGCATATGCAAGCGCACTATTGATTATGAGATGAGCCGCCCTCTATAGAGGATGCCAGGTTTATGCCCGAAACTGACCAAACCTGTAGACGCGCCCGTTACGTTCTTCTAACGTAGCGTCTTTCGACGAACGTCGCGCGCAACCTACTTAGGGTATGTCTATACTGTACGGAATATCTGCTGCATCCAATCGAAATTCAGCACAGGATAGCTGTGTGGCAAAACAAGAATCATAGGGCTAGCTACAGTCGAGAGCCACAAGTTAGTCCACCGCAGAAA"/>
                    <sequence id="seq_t47" taxon="t47" totalcount="4" value="TGCCCGCTTAATTATTCAATTAAGAGTTTGAAGATTCGTCGTACAGTACCCACGGTGGTACGGGCTTCCCACTAAAACATTTTAAGGTCCACGTCTGTCAGTTTATACGCCCGTCTAGCCGCATTGGCGGGGCCTTATCTTTGTTAAGAGATCATAGCCCTACGACTCTAAGTAATTATCACGGTTCAAAAATTGCGTTGCACCCAGTGAGAGAAACGCTTTGCGTTACTAAAACACGTAGCGAAGTCCGGCTTCTCTGCGGGTACGATTCAACACTGGAAATATCCGTAGAAGTTCCGCGCACAACGAGATTTGTTGCAATATTAGTATAGACCTGTGGCTTATCTAATGCGGCGTTGAGCAGTGAGCACGTATTACGCGGGCTGAGTGCATTCGCGCCAAAGGTGGTGCTTCAAGCAAAAGCCCATAGAGCGATGTTTTACTTCTATCATGCACGATTATGGTCCCCCGTACTACCGCATTGCACACGGGTCTACAAAAACCTTAACATTAGCCGAATTCGCTCCTGTCGATACGTCGGGCGGGAATACCCGTAGAGGCATTAGGATTATATGGTTCCCTTCCTTGCGCTACAAATCGTACCACTTTCAAATGGTCCCCATAACCGGCTGCAAAGAAGGAGCAGCTCCTACTACCTAATCACGCCATGGGTATTTTGGACCTGCAAATGCCTATGCGCGGGTGCCTTATCTCTTTATCCACAAGCTTGTCGGCGCGTCGGTAGCGGGGCAGTGACAGGATCGTACGGGGACTACATTCTGGGACGTCGTGCCTGTGACCTGATTATGTAATTAGGGTGGTGGAAGACAGGGTACGCCCCCACTCTGGACGGGGTGAAGGTTTGCCGTTAGGTTGTGTCCTTCGAGGTCACCCAAGTTTACCACAAGATATTATTTTTCCCGAGGGACTTGCCCTATTCATCATTTTGACGCTATACGCACGGATCTTAAGATAGGGCTGAAACCCTAGGATGCCCCGC"/>
                    <sequence id="seq_t48" taxon="t48" totalcount="4" value="GCTCCGTACTTCAACTATCGCGTGCCCCATATGAGTAAGGGGCCTCGACGCCCCCTCCGTGTATTCGGACGTCATCTCACTCTATTATAAGCGTTTACTAGGCGTATAAGCGTCGCGGGGATGCGGTGCTCGAATGCTACTAAGGTAGCCTTTGTAGACTGGCCATTGCTGAGCGATTTCAGAGCGTCTCGCCTAGGCATTTAGTCGGGAATCCTGGCGAATAAACCATGGGCAGATCTTCCCCCTGTCTCATAAATGAACCCTTAAACCATGCTGTGTGGTTCAAGACTCTTGCGCGTGCCGGACGGCTGCGTTTGCAGCCTCCTTGGTTAATTACGTAACACCTTAACCCTTGGCAACGAGCCTGCGTAGGCGTACTGAAATCCCAATCTCGAGCCAGCTGCAAAGCAGAGACCATGTCACTACAAAGGACCCCGTTCGGAGAGGTTCCTCTTAGGACATTGACGAAGTAAGCGATTCTGCAACCGCGGTGTAAAATTGGATTGTATCAGTAGCATCCCACGGAGAATCTGAAACTAAACAGGTAACAGTTTGGCAGTCGATTCGTCTGTGCTGCCCACTGAGGGCCGCGGCACCAGGGCGCACCATATGAGGCAATTGTAACGTGTTTTGGATGCCTTGGTATTGACTGAGGTGAAATGGGGATCTGTCCTCATTCGAGTATCAGGCAGCGAATTACCTGCACAGTGTTGGGGCCACAACCTCGACGTCTATTACAATGACGCACCCCTCATCATGGGACCCACCTAACTCTGATAACACTAGGACGACGAAGGGGCTTACATACCGATTGAGCAACCGATGACTAGGTATACAGCCACGTCTAATCATAGTAGCCAGCGTCGGACAGTGTACCAGGCTTCACAAGTGATACCACGTGGCCCGTGTTTATATATACTTCATTCCGCACGTCGCAGCCTGATATTGAAGACCCGTAGCCTTTGGCGGAGCAAGATGGTCTGATATGGAGCTATCGTAG"/>
                    <sequence id="seq_t49" taxon="t49" totalcount="4" value="GGAAGCGGACTACCTCAGCAGCAAAGGAAGGTTCATAACAGAATAGTGGGTCATCCTCGCTTTATACTTGAATGTCCCGTGGCCGCTGATAGCGGGTAGCGCATCGCATTCCTTGCTGATATCGATTATTAAACTTCATTACAAATTTGCGTTCCTAAACGAAGTCTTCGTAGTAAGGAGTGTTACCCCTTACAACGAATTAGCTCCAGGCTCCCTACGTTAGGTACCGGGTCGTATGACCCGACGCTCCACAAACATAGAACCCATCCCTCAGATAGCGGGCGAGCCTAATGCGACCTGTAACTGACGATGTACGCATCATCGCGAGTCTACAAATTCCCCGGCGAGGTCTAATATCTAGCCTCTGACGGGTCACCTAGCACGCGAACACAGGAGATATAGGTACCATCCAACACGTAACAAACAGCTGGCGCTGGCTTACTTGATGGTTGTCGAAGTTCAACCGCTTAGAGTGCTCCTCGTGGGTCAGGCCCCTGACCTTCCATACGCACCACCTTAATTGTCTTCGTACGAGCGGCTTCACGAAGGATCTGCTGTTACGAAGTTAGAGTATCGGTGCAGAGCGGCTGTGGGCAATCGGTGCCCTATGATATCGTTACCGGGGTACGAGCTCGATACGGGGAGACCGACCAGGGCGACTAATAGTCCCTGCTGATCCCAACATAACTATGTGTTTAAGCCGACCCGCCAGGACTGCGAGCTACGAATGCGACAACTGAAGAGTTGTACCGATCTGTCGGCGCTTATGGCGTCCGATTCCGGGAGAGGGGGTTAGGTTCTGATAACACCATCGTTCTGAATGCACGCATAGGAAGTTTGAATATGGGGGAGTAGTTCCAGAGGTCCGGTGGGGTCAGTTTTAACAGTACGATGATGCCCGAATCTTCTGTCGGTAACCCAATACAAACTCCCACTCAGTGAGATCTCCCAACGTACGTGACATGTCCGCCACAAGATAAGAAATTTCTTTACCATGCAT"/>
                    <sequence id="seq_t5" taxon="t5" totalcount="4" value="TAGTAGATCTCAGGATTTAGATTGATTGATCAGAGAGACGGCAGCAGGCGAGATGCCACCAGTCACATCCCGCTCCATACTGTTACGACAAGCCTTTCTAACACTGCACGACGACTGCAATTAGTAGTCATCGTCGATCACGTGCCGTGCGAGAAAATAAGCTTGGTGCTAACTCCTACCAACAAAGTGAACTTAACAAATCGACTGCTAATCCGTTCTGTACATGTGTGGATCTGGGGTCACTATCTCTTCACACTTCTCCATGAACTGTCGCGCTACCCGGGCACTCCGGGGTCGTGCATCTGGACCCTATAGTTGGACTTAGCGATGAGCCCGTCACTCAGATGGAACTCGTGCTTACCTCGTCCTTGGACGCAGTGCTAGCGGCGCTTCATTTTCGGGTTGCCGAAAACGCGAGCTCGGGCAGGGCTCGTACCAGCTTTTAGCTCCGAAGATGTCCATGCAAACATGAGAAGTAATCCGGTCCATTACGGTTAGGACGCACGCTCCTGGACCAGGGGGACCTTGCTTGTACACGGTAACGTTTCCGCTCGATGGGAACTCATGGATACAGCCACCTTCATGCTGCGTCCTTAGAGCCAGAAATTTCCCCGTGTGAATCCAGTTAATGATGAGCGGAGTCTTCTCCTCACTAAGCTTCGTGCGGATCATATACACAAAAGGAGCGGGGTGGCCTAGGCCACCCGATTGGCTAAGACGTAGCTAGTCGCACGAAGAGCCATGAGAATAGTTATCCCCACATCATACCTCTGTTGATCGGAACCCGTAACCTACGTTCTTGATTGCATCCTTAGCTATCGTAGCTCCCTGCGATCAAATTCGTTAGTGTCACCATGTGTTCTCATTAGTGGCGTCTGATCAAATTCCAAGCTGTTTCAATGGATCTGGACCACTCCAGAAGAGCATGAGTTCAAATCGACGTGTCCTTCCGATGGCGTAGCGCGGCAGTCGTATCAACTCACCCGAAGGAATACCTAGC"/>
                    <sequence id="seq_t50" taxon="t50" totalcount="4" value="AGAGACATGCGAGGGTCGGGTCTCTTCTTACCCTAACGTCTCCAATTTACATCAGCGACCTATCCCCACACAGGGCAGATCTCTCAGAAGTGCACACGCCTAAATAATACCTGCGATGCCCCTGTGGGAATATTCTGTAGGCCCTGCCTGGTCAAGTTTTTCTCTTTGTTTTTCGACCGATATACCCGATGAGCGCTGGATTATAACTCGATTAATAAAGAGCGCGATATGGCCTAAAAGATTTAAATGTTGTAGGCAGGTAGAGATTGCTCAGGTCTTGCAACGAGGTTAGCGACGTTCATTTAACAATATGATTATCAGATGTGTACCCGTAATAGATTCTATGGACTGTCATGTATCGTCCATAGGGATCAGTTCTACTAAATCACCTATGGATAAGGATTACGTATGAGGATTTCGAATGATTGCCTAGGCGCGTTTCTCTTCCTCGTATAATCCCATGCTACAGCTAATGACGGTCTATTCAGTCTAGGATCGTGTATTTACCCACTCTATAGTTAGGGTTTCCGTTAGACCGAACCTGGGGACGTTAGCGGAAATTCGATCGACGTCTCCCGACTCGCGGAAACGCGCCTAAACGATGTGTTAGGCGCTCTCGTTATTATTGGTCTGGGAGAAACACGCCGTACCCTTTTCAACTCAGTAATACAGTCAGCAATTTCTATGAACTTGTATATTGTGTCAATTCAGGGGTGAATTAAGCACGATACCGGCTAAATTAATCTGAAATGTGTCGTCACAAATGGTCACCTCAGATTGCTATCGTCTCCAGGCCATAAATTGTAAAGGACCAGCTGCCATTTATCTCCCCCTCAGGTAACTGACTATCCGCGAACGAATCTCGTAGGAATTTGCCGCCGTAAAAATAACCCTGGACACAAGTCACTTAGTGCTATGACAGCTCGGCTAGCTGTTTGTGTTGCGGTGGTCCCGGCTCCCGGGGAACTGACATACCGGCGAATTCGTGCCTTTTAATAAT"/>
                    <sequence id="seq_t51" taxon="t51" totalcount="4" value="TGATACACCGTTCGCCGTATAAACTCTATCTATGCTTCCACTGATCCTGGAATAAGAGTGGTTAGGTAAGGAACTCTACCCTTTAGCACGGCCGGATCTGAGCGGGACCTCCGTTCTGCCTGAATGCCTAGTGACACGGCGCGACCGACACTCTTCTCCTGCACTATCACGGATATTACGCCCGCAAGTTCATCATGACCGATCTACCGGAGACTTCGACCTGGGCGTAAGTCGGTAACCCCTGTCCCATTGGAGCTGTGTCAATGAGTCCGGCCCGGAGGACCGTTGCCTAGGAGTGATGGAACCCTTAGGCGTACTCAGCGTACTTGCCTAATTAAAGCGATCGGACTCACCTGTCGTTGTACCAGGATAGCTCCCACAACTTAAGATCTCTATACGTTACTTCTAGACGACTCGTCGGGGAACCATTTTGGTCGTGAATTCCATTACGGATTAAATAGCCCTGTCGTTTCTCTAGCTATGAACCAGACGGGAGCGAGCTAGTCCTGACTGTGGGGAGTCGAGGGTTGCGAGCTTCTATTATATATCCGGTGATAGCGTATCTGAGAGCTTAGAGCCCCGGGTAAATATTCTCTAGGTGGCCGTAGGGTAGCAAGTTCGGGGCCCCAGCTGCAACGCTGCCGACGTTGAGCATGCGTTCTGCTCGCACCGGTCCCAGTTCTTCGGTTATAGTTTAATCGGCTTAGTTCCCGCTTGACGGTTACCAATTACTCGCTTAGGTGAACGCCCCGGAAAATAAGATGAACGACCTACTCTTATGGCTAGAAGATTGCCGAATTGTTTTGTCCGCCAGGGGATTCAGGCGGCACGGCCTGAGCTAAGTTCCAGGCGAGAAAGTGAACAGAAGTTACCGTACAGACCTTCAGAAGTTTGAAGGCCAGGTACTACAATCGATAGCGCTTTTCTGTAGCGCCGGATCGGCCCAGTCACATGGTATCCGCTAAGTACCCAGATATATTGCATCGGGAGGAATAGCCTG"/>
                    <sequence id="seq_t52" taxon="t52" totalcount="4" value="ATTGTGTGTAGGGAGAAGTGTGCCGGGTCAACGTCGGACACAGAGTTAAACCCTTTAGGGTATACTGTGGGAGGTAAATGCAAGTACGTCTCAAAACTCATCTCTCGGCATATATAGAACAGCTCTATACGGTATCTGAGTGGTGGTTATTCGGCAATACCCTCGCTAATTATGCCAAAGGTAGGCTCTAAGTTTTCTACTTAGAATTAGTATTTTGGTGAATATCCCGCATGACGTTAAACACCGAGACCCTACGTGCTGCCATGCGTTCATTCCTTCCATCTAACGGAAGCCGCGTCATCCGTAAAATACGCGAGATCAGGTTCGTATGGATGTCAAGGGAAGACCCGGCACGACGAAGTAACAGCAGCTCCAAGCAATCGATACAAACGTTCGACTTCATACTTGCTGTGTCGGTACCCGTTCTGAAATGGGAGTTGCTGACGAGGGCAGGAAGGCCCTCCCCCAACCGGCCTAGGGGCTCTGCTGGCTTGTTAAGTACTATTGATCAAGAGTGATGAGTCAAATATGCACATGAAAAGTCCGGTCAATGCGCACGGCCACAACTCGAGAGTCCCTTCCCGAGCCTAGCTGAGGTAAGTCCCGCCAGGCTTCTGAATCCCGCCTTCCCCAATCGAGTGTTCATCAGACTACTCCGCCCGAAATTCCTGGCCGCAGCTCTCATGCTATCAAGAGCCCGGAGTTGCTCAACCGCCAACGTGCCTTTAGATCTACGTTGGGACTGTCACATTTATCCCTACCAAGTCGGGCTATCTAATCGGAGCTCCTGACCTCGCTCTTCCATGAGCTCATATTGGTACGACTGGCCTGACCATCAGTGTGGGGGAACGTCTTGACAGATATTGTATGGTATTGGAGAAGGAATCACAGGTTCATTTTGGTCAGGCCGGCGGATAGATAGTGAATAGAGTAGCTTGTTGCGGTATCCCTATGATAGATAATACAATCCGCATCAAAGCTCGTTCGTTACCCGTGGTGA"/>
                    <sequence id="seq_t53" taxon="t53" totalcount="4" value="TGCATCGATTCAATTTCATAAGGCTCCTGGCTAGAATTGCTCTCACCATCTGGATCTAGGCTAACTTCAACCTGGCTAGGATCCACAGATTGGTTTTTACGCGAGCACTACGTCTTCATGTGAGTACCCTATAGCCTTACGGTGCCGCTTTTGATGTACGCGTCGCTGGGCCCTCGGCACTGAGGAAACCCTATCCACCTATGCACGACGGGCAACGCTTATCGGCATAACTGCTTAGAGGCGCGCCCCATTGACATCTGAGCGAATTAGTAGCCTGACGGAATATTTCTGCAATCGAACCAGTAAATTGCTAGGTTCCGCAGATTACGATGGCAATTGTCTCCATTTTCGAGCGTTAGCAAACCATTGAGCCAGCCCCGTTCCACTCACGCCTAAGCCACGTGACACAAGCACTAAACCCGGTAACCATACGTTCTTGTCGTTAAGTATCTGCATTGATCTGTCAGCAATATCCCATATGGATGGGCCACCATACTGGTGATCTCCACATCCAGTAGACCAAGCATATCTAACAGGCTTTATTCAGCAGCTCCGCTCTCAGACAAGCATGTTATTGGTACGATTTCTCGAATAACAGCGTAGAATTCGGTCTGTCGCGATAACAAGGCTACTGTTTTTGAAGTACTGGACCAGCTTCCTTGTCGATGCTATGGGCCTGCCGTTTGGGACGGGGACGGAGGGCGTTGACCCCTCCTATTGATGCTGCCGCAATCCGAAAAGCAATTGTTGCTACAGCTTTGTGGGCATACCCGTCCTTCCGCATTTATTTTGTTCTACGATCGCAGACAACAGGGCCCCAAGCGTGGCGATAACGTGCGCTCCTCATATAGAATGGGTTAGCCGCGGAGTAAGGCTCCCACTTTCTAGCAGATTGTACAGCATTTTTGATCTACATACACAACTTCAAGACTCCTATGCCCTCGACGGGTCATGCGGCCTATTTCAGACTTAAACGTCAGATTTTAAGTCTAGGACGGCC"/>
                    <sequence id="seq_t54" taxon="t54" totalcount="4" value="CAGAACCAAAACTACATCTAACAGAAACATCGTCGCGCATACACACCTATCCTGTATATGAGCCATTACAGATGGGGATTTACGTGAATCCTCCCTAACCCGAGACGACGCAGCGGCGACTCGGTTTGGTAATTGCATTACGCAAGCGCTTTGTATGGTCTTGAACGAAAGGGCGAGGTCCTGCAGTCCCCACGAGTTTATGCCTCTGGAATACGACTCAGACTTGGCCCGTGACGCTAGAGTGATGCGTGCTATTAAGAAACTTCTCCGGGACGCCGTTACCTGCCTCGAACGGCTGGTCGCCCCCAAAAGCTGCCGGGGAGTCCGCTGTGACTCTAGTTGTGAATCACCGCTGTCGCTTTCCGGACGTATTCATTCGGCAAAGGAAGTGGCTGACCCCTCCTTACAAGTAGAGGCAGGTCCCACCTTACCCAACCTGTATAGGAATCCCTGACCTTATCTTCTGCGGCTCCGTAACCGTGATGAAGCGCTCAGAACCCTGTAAATCGCCGAGTTAGATGTTAATAGGGTAATCCGCCCGGCTGTCAAACGGTCTCCGGGGAGAGCCTACATCGTTACACATCTGTCAAAGGCAGTGTCATACCTTCTTGGAACATCAAGTTCCACGATGCGGCTTGCCGCTGGAAAAACATACTGAGCTTTAAGTTGGCCCATTCGCACGCGCATTAGACTAGTATAGAGTCCTCCAACTATTGTCGAGACCCGTTCAAACGGTAGTTGATGCTAGATGAGTAGGTCTCTGTCCCGGTCGGGATTCAAGGACGTTGGCTATGTCGAGGACACGACCGCAAGGTGCATTTCTCCGAGCGCTATGAACCATGCAAAGGACCACAGACACGCTTGACAGTAATAAGGAGTTGCGTCGATAGAAACGCCATGAGCGATAACGAGACAGAAATTTAGCTTTAAACTACTCCTTTTGTGTTAGCCCTAGTAAAGTCGCTATACGACGTTACAATTAAAGAAATCAATATGCCTC"/>
                    <sequence id="seq_t55" taxon="t55" totalcount="4" value="TGCGCAGTCGAGAAGTATGACGGCTCACGCAACGATGCGATAGTCACAAACTGTAATATATATAGCTCTAGACTCGGACTCGAGATGCCCAACGTATTCGATGTTGGTTGAAGCCGCCTAGAACAACCCGCGCAGTCAGATACCAGAATCGATCGCAACAATTAGGGTTAGCGATCACCATAGTAGGATATAACCTATCGGGCGTGTCGGAGAGACAAGGGTTAACAATCTGCTAAAACAAGTCACCGTGACTCCATGGAGACCGCTTGGTTCGTATTTCCTGAGACATCAGCGCACCGCCCTCTTAGAGCTGCGTGTCGAAGGCGCTCAGAATGTATTCTCTGCAAATGCTTGATTTGCTAGTGTGCCACTCTTTAATAGTCAACGTGAGGCGTACTTCATCTCTGAAACGATGGATTCCGTTTTTCGAAACCCCACTTATCTACCTGCGCGTATGCGCAGGTACTACCCTTGATTAAGCGCAGTGTGCACCAACAGACCAGAAAAACCGAGCGTTAAGACGCACATATACGGTTCAGAAGCTGAGCCCGCCGTTGAAAATTGTGGCGAGCGAGAACTAGTTGCTCCAAATTGGTCAATGACAGAACCAGCTATTACGCGCCGATTTGCTATACCATGCAACTTATTACTAGTGGGGAGCCCTCAGACCGGGCTCAGGCTCATCAATGCAGCGCTGATCTATTCACTAAGATAATGGAGGCAGTACATCCACGCTTCAGGCGAAGAGATGAAAGCCACAAGAATTTTTCCTTTGTGATTTGGAGCAATCTCATGTTATAATTGATAAGGTAACGTCTTACCTCCCACGTGGGTGTCTAAGATAATCGTGCTCCGCTGAAGGCTAGTCCCGCGACCAGGCAGCTAATGGCAAACCAACTATAAAACATGCCAGTCCAAGACAACTCAATGCAAGTCGGTGATTTCAGGCTCAGTGTAGGTGTTCTCAACCAAATACACATGACGATGGGCATGAGCGAGA"/>
                    <sequence id="seq_t56" taxon="t56" totalcount="4" value="ATCCGTTGGTTTTTTAATAGGAAAGTCGCTGGCAAGTTTATATTTATCCGAGATTGAAACCATCAGGGATACTCTCGCAGATATAAGTTTTCTTCGTCATTTTGCAGGGCTGTTAAGGTCTGCTGTTGCTACCTGCAAATGACTGAACCCTCAAACGATGTCGTCCAATAGCTAGACGCCTGTAACGTACGATGTTCGTTTACCACTATAAGTCGAATTCCGCCAGGTGCATGGAGATCGGCCGGGTGATCCGAAAAAATGGGTACACAATTTCATAAGCTCAGTAACGTGAGCCGCCACGGAGCTAAGAGTCCACTGGGTTCTCGTCCCGTACTGCCTTTTATCTCCCCATCGCTGAAATCGCTATCGGCGTTTTCTTTAACCTGTCAGCGTCATGATTAGCCCAACGAGGAACGCTGAGTGGTGCCGGACCTACGTCACTTAGTTATAGACTAAGGTCCGTCGAGTACTAGGTCTGCCTCCTGCTACGTCTGGGTCCAGTCACCCGGTCATGGGCTTACCGCTCCGCGCTACAGAGCTTACAGGATCACTGCTGCAGCAATATCCGCCGTGGTGAGGTTAGCCATAAAATGAGATGTGGCGACTTTCAACGTACTGTGATAGCGACTCTGGTGCAGATGATGTCCAGCGAGCAATTGGAAAGCAGACTGAGAACGAGTGACTGGATGCTCCCTACCATTTCGTACAATCTCGAAAATCGGTATTTCCGCTCGTCCTAGTTGCAACACATCTTCGATCACCCCAGGACACGATCGCGAGTACGGTCATGTTCTGCGTTGACCCATCTGTTCGGTCCTCGCTTGGCGTGAAGGAGTACGGTCACGCAAGGGGGTACCGTCACGAACGCTAAGCCTATCAAATCGGACTAAGTACGAGGCGGAAAGATAGGGCCGCATCTAACGGATTGAAGTTTTGGATAGACTCGACCGTGCTCAATCCATGCCTAGGCTCTGACAGATACGAGGAACTCGTTGATCGG"/>
                    <sequence id="seq_t57" taxon="t57" totalcount="4" value="TAGCACTAATGGCGGTTTGGCACTTGCTGCAGATAGCGACGGAAAATAACTCTGGACATCGACGGCCTTGGCCGGGGCTGAAAGTTTTTATTTAACGAACTCATAGAAGGGCCCGGTAGACCACTAGGCGGATCCCAACAGGCGAGGTAAACAGGTTCTGTGTGTAGGATCTGCTAATTTAAGCGTGTAGAGCCGTACAGAGAGCTGAATAAACCTTGTCAACCCTTTCTAATCTTAGGCATGCAACATATCGCTATGTCCCAGACGTGCGAGCCGCTGAAGCAACCCCCCCGCCTGGGACGGCCCCGTATACTGTAATGCCTATCGATTGGAAGGACACTGCTTATGCGACATTACCCTGTGGGACATATTCAAATTTCCCTAAACCTAACCCCACGATAACTAGTGACATCCGCATCACGCGACGGAGCGTCGCTGCCACAGGGTGAAGGCGAGACTGATAGAACCTCCTTCTTTAGACCATTCTGTCGGCGTCGGACATAGCTAACTTCTCGACAATTACAGCTCGACCAAGTAGATGCGACCTGTAAAGGCCGCTGTCTATATCACACAACATTCCCCGGTAAGTCTGCTGTCCCGTCCTTAGCTGCTCCGAAGCCAAGTCTATGAAGAGGGGGCTTCGTATGCTAAGGATGAAAAATCCCCCTTATATCGTGCTTTCCTGGGGCACCCTATTCGACAACTCTCTTAATTACGCATGTAGCAATGCGACATAAGGTGAATTACGTGCTGTCCTGTGGGGAATGAGTGATTGTCTGCAAGTCTGAGGATGTAACGCCGTTCTCGATTAGTAGAGGTTAGGTCCGGCATTATAGATTTACACATTCGCTATTAGAGTGAAATTCCTAGTACACGGCCCATGTTTGTTAAGAAGCGCGTTTAATGTCTGCACTGGTAAGTCCGAGGCGGGTTCGGAACCTCAGACCTGGATTTTCTAGTTAACCTCCTTGCCCTATACGGCGTGCTGAACAAGCGGATA"/>
                    <sequence id="seq_t58" taxon="t58" totalcount="4" value="GGACACGGACTACCTCACCCGCGAAGCAAGGTCCGTAAAAGTATACTGGATCCTGGTCTCTTTTCACTTACATGGCTCTTGGGTCGTGATAGCGGTTAGCGCATCGAATTTCCTGGCGATAGCCATTATTGATTATTATTAGACATTTGAAATCCTAGCCGGAGATTTCGTGGTAAGGAGTGATAACGTTTACACCGAGCTAGGTCCGGGCTCGCTACTTTGGGTGACCTCAAGCATAACCCCAAGATCCACGAACATGGAATCTGTCCTTTCGACAAAGGGCGAGCCTGGTGCGCCGTGTACCAGCGGTAGTAAGCATAATCGTCAGACACCAACTTCCCCGGGGAGATGTAATACCGTGACTCTGAGTGGTCACGCAGTATACGAGTACCAGCAATGAAGAAACACTGACACACGTAAGAAATAGCTCATGCAGGCTCACTCGATGGGTGCCGACGTTGAACCGCTTAGAGGGTTCTGCGTAGGTCAGCGCTCAGTCCTTCCTTAACAACCACCCTCGTCATCCTCATAAATGCGGCTCCAGGCAGCAGCTGCTGCTACGCAGTTTGATTATCCGAGCACAGCGAATGTGGGCAATCGGTGCACGGTGTTATCTTTTCCGGGATGGGTGCTAAATTCGGGGAGACCGACCAGGACGACTCTTAGTCCCCGCTGACCCCAGCATAACAAACAGCGACTGCGATCCCGCCCGCTCGGCGAACTACGAATGCGAGAGTTGCGGACATATACCATACCGTCAGCATATAGGGCGGTCGATTCTGGGGGAAGTGGCTGGGTTCTGCAAACACCATTGCTAAGGCTGCGTGCAGACGAAGGTTAAGTACGGCGTAGTAGTCCTGGACGCTCCGAGGGGTCACTTCTTACAGTACATTGCTGCTACAATCATAAGTCGCGAACCCAAGATAAAAGCCCACTTGCACCATTATCGCAACGAACTTGAGAAATCCTCCACAATATAAGCAATTTCTGTACAATACCA"/>
                    <sequence id="seq_t59" taxon="t59" totalcount="4" value="CATGCGGACGTGCTCCTATACTAGTATATACTCTATCAGTGCACCCCGCTTGGGTGCACCCTGCCGCTTAAATTGAAGTTCGCCATTAGATACCTTCACAATAAGCTGAGTACTGCTACCCCGCTTGACCGACTTAGGAACAAGAGGGAGATTATAAAACTATACAAGATGCGTGAGAGGTATTGCTGGATAACTTAAGGAGGCACGCCGGTACACGCCGTCGGTGGGGTTAGGGCCAAAACGCGCGACGAAGTCCCTAAATGACGCGATGTGTTATAGTGCGTGTGCTCGGGAAATTCCGGTCATCCTTCCCTATTGTAACCAATCTAGTCGAGCTGTTCCAAGGAACGGCGGAGGTGGGTCCTTTGCCCGTGTTCGCCGGTTACGTCCGTGCTCAAGCATAGACGTTCCAAACGGCATATTCCTCAGGATCGCTATCCCGAGAGCAACATGCGACGCAAAGTCCCTAAATAATTTTGTCACGCTGTCCACAGCTTAGTTCAGCGGCCGTACCACCCGTACCAGTTGGAGTGACGAACTGTTGCCGAGACTGACTTTAATAGGGTCCCGAGCAACGATCTTTGCGGGCGGCCATGGATTTGCCCAACTACCATTTCAGCCAACAATCTATGGTACATATTAATTTGTTCGGTTAACCATCGTAGAACCGCCAAACCAGTTTATTAGCGGCAGCCACATGCCGCGTGCATCCGATAGTCCGGCGAAAGCATGTCACATTCAGATGTACAAGCAATGATTGATCCATCCGGTTCTGGATCCAAGGTCGCAGAGTTCGCATGTACGTGGTCCATAACATCTCTCTTCGTAACTGCAGAACCAGTGGTCATTTCTGGGCAAGTTTTTAATTGCATCCAAATAGAGATAGCAAGCTTATAATGGCCGAATTGCCAACACGTGACTAGCCGGCCTCGGGCTGGATTCGTCTCGTTCTTGGTGGGAGTGCGGCGTATATCTGCCGACTACTTATAGTAAACATGAG"/>
                    <sequence id="seq_t6" taxon="t6" totalcount="4" value="TAGGACGTGCAAGATCACACTGCTCTCAACGTAATGCGCTTCGAATATACGAGACGATTCTAGCCAAGTTCTGATTAGGGCGTGCTAAGTCTTTCCCAGTGCATACGCTTAGTGATGGCACCAACCGGTCGAATAGTTCGCATTTAAGCTTAAAGAACTTAAGCCGCAGATAAAATCTCAAGTGCGGGATCTGGGGTTCTCGCGCTGCTCCAGACTAGAGCTGGACTTGACTCCTGGAATATCTGCATCGAGGATAGAAATGGTGATTAAATCACGCGCCGTCCAGGTTACCATTCGTTTCCCGCTCATAAGTTGCGAAAATAATACCTACACCGAAAGATTGACTTGAAACGAGTCCGCCCGGTTTAGTCAGAATGCCCGAAGGTTTCTGGCGCTAGTACATGTTACTACTATAGCAGCTTAAAATATTAAGTCATTGCTGTTGATTTGTCCCTATAAGGTGGAGTCGAGGGGCCTCACGCGGACTTGTGCAGTTGAGAGTTTTTAAATGCAGACAATGACTAATCCGCGTAGAGTAAATGTCATAGGGCCGGGAGGAGATCAGGTTGCAAAAGTCTATATGAACCGTCTTTAAACGCTTGAACCCTGTGCACCGAGCGCTGTTATTTCGGCTGCCCACCGCGTTTCATCGGTCAGCGCTCCATCGGAGCTACTTCCGCTTCGGTTAACGAATTAGATAGTACCGCAGACGGGGACCGCTCATGTTCTCACCCCGAACTTTACAGGTTCACCACCTTCAGTGCATGTACTGGTCCAGCGAGTCGGCCCGAGTGAAGTACCAATTTGAGCATAATAACTGTCGCCCGTCGAGTACCCCATTGACATCGCGAGGTGTCTGTTACAGTTCAACCTCTTTGTTATCGAACCTTATGGGGACGCACAGATTACACTCCGAGATAAACTCGAGTAGGCGGGCAGCAAGTTGAGAGGACCAACGCTAAAATGAGCAGAGCCGACATCGCGTGGGATGTTCGTGCCG"/>
                    <sequence id="seq_t60" taxon="t60" totalcount="4" value="CCGTTAACCCCTATGATTCAGGTTAGCTACTCGCCTCTGCAAAAGTGATAGGTGTATGCGCGACACTCGGGTGCTGTTCCCTTCCCGTAGTGTATACAATTAGACAGGGGTGAATATTCTGCTCAATTCACACTATACGCCCGCCAAGGTCCGTGTATTTACAGTCTTTGTCGGCAATCCCTGGCCGGTAAGAATTGAAGCTAACCTAGTGACTCGGTGGTTGCCACCGTACCTTGAGGACGCGGATTAAGATGTAGAGAGAATGCCCGAGAGAGTTGGTAGTACTTGCGGCGGCGTAGTCGTAGGTGTAGATTTTGGCCCCTTACGATCAAAGTAACTCTCCCGCTCTTCCGCAGCTAAATGCCCCAATTAGAATTGCACGTCTCCTTTAGTTGGCACTATGGCTGGGGACTTTACATTGGTTACCTAGCAGCCGTAGCATTCCATTTCTACTCCAAAGATTAATCAGTCAAGGTTACAGGTTTGCATCTTTAAGTCGCCAATGGGCCCGTATACGAATACAAGCGACGTCTATCTGATCGCAGGCCGTCTTAGCAACGATCGAACACAATAACTAAGCATGAGGCGACAAGTGACGAGTTAGAGGACAAAAAATTAGTATCTCCCCCACCAGGCAACGTGGCTTCCGTTTCCACTCTGCATGAGGCAACTGCCCGCGTCGCACCCTACGCGATGACCATGTCACGGACGGAACCATCATCTCCATAGAAAGGTGATAGTACCTCATGCTCATTGCTACCTGAAGGAGTGCACACGGTTGTTCTAGCATCTTCCTTGAAAAGTGCTGTACGCTCTCACTGCCGACGCAGTTACTTAGTCAATACGTTCATGATTTTCTATGAGCATCTCTGCGGTCTAGGTCACCCCAGTATCTGAGCGTAAGGATGCCGGCCCTAACTCGCGTTCTAAACAGTTCAGTGGAATTGGTTACACCGCTTCAACGAGAGACGGAGGCGCCCTTTCAGAGGGAAAGCGCGCG"/>
                    <sequence id="seq_t61" taxon="t61" totalcount="4" value="TAAGATGGACAACTATTAAGAACACGACGTCATGTAGCGGTTAACGGAGGGTAAAAGTGATTTGTGAGTGACACCAGACATTCTCTTGAGCAAACCCTATTACATGGACACTTATAATTACTCATAGTGGAGTCGATGCTATACCAAGAGAGTGGTGGGGAAACCCTGCTGCACCGAGTAGCCAGAGCCGCTGGAGTGTCAAGCATATCTGCAGACCGGTAATTTGCTGTAATTAAATCCATGCTCGTGCAGCTTCTCAGTCGCTTGTTCACTACATCGTGACGCTTTGCTGCTAACCGCACAGACTGCATTTGCCCACAAAAAGGCCATCATTCATATTAACGGACGCTTTTCGATCATGTTAAACGATATGGCGGATACTTCCGGCTATGTCGCCCAAGCTCATCAGCGGCCCCACCACTGGGCTGCATATTCCGCCTGCTAGAGTTATTTGGATCACGCATGATATCCCTGGTCTGGACCGTCGCAGGAGGAATTAGAGACTTCCTGGCCATGCCAAGTACTTCTGAAAGAAGATCAGGGGCCGGTAAACAGTACGCCACCCACCACTCCGGAACGGACAACTTTTTGGTCCGAAATCCTTCACGGTGGTATAACCAACGGGGCTGAACACGTTATTTTTTGATCGCACCGGTTACTACAGATACATCGATTGCGTTGTAGATAGTTCAACTTCCCTATGGAGTAGTTAATAGGAAAAGTGCGGCAGTAGGACACAGCGCCAACGCTTCGTCAAATTCCCATGGCTAAAATCGTGCGTAATCCCACACAGGTTTGGGATCTCCGATTTTAGCTATCGATTTTTATACCGCATCCTTTCCAATTCTACAGTACAACGGGAACTCTGATTAGGGGGGTCCAATTTACGCAGCATGAGCCGGAGCGCAAGTCGCAAATACCACGTCGCGCGGTGCACCTGTGCATACGACCGACGACCTGAAACACAACCCGTGGGCTAGGACTACAAAATGATGCCCGG"/>
                    <sequence id="seq_t62" taxon="t62" totalcount="4" value="AATGGGTGGGCGACACGAGTGGTACCTCGACTGATATAGCTCTGCTTCTTGGGATGGGGATCCACGCTCCCTTCGCACCTGGTTATGGGCCTAGACGAACCTTGTACGCATAGCAATAGCGCACGACCCAATTGGCTCAGCTCGGACGTCTGGGAAGATGAGGAAGCAGCTTCCCTCTACGGAGAACACAGGGATCTGTTCAAACTGTTGGTCGTCCACCATTCGCCGCCCTAAACTATCAGCTCCGGCATGGGCGTATCATGTTAGAATTTCCTCATGCGGAGCGAGGTGTCATGCGCCAGGTTAGGCAAGATTTCCATTCACTTAATGTCACCCCGATAACCCGTGCGGCAGTCTGGCTGCGCTATACAGGCGTTAGGGGCAAGGCTCACCGGTCCAGGAATGTAAGGGTGAAAATCCAATGGTGGTAAGTCATTCTTGAAACACATGTAAACCAAATCAGATATGACGAAGCCAAGACATCATACGACGAGGAAGCCCTCTTGAATGGGTTATGGTAAAAACTGTACGCCGAGTCAGCACTGCGTCTGGGTGGAGTTCCGGACTTGGCTACGCGCATGCCCGCGGTGGATAAGAGGGGGTCGGCCTGTCCAGTCGTACGTTACTAGTTTAGACACCCTTGTTAGCCCGGATGTACGTAACATTAAGACTACTCCGAAGTGCCTGACCGTGCTCGTTATGGAGTCAATTTTATGTGGTTGTTTTGCCCGGGGTTGAAAATATGGGGCAAGAAGCTGCTAGTAGAGTATAGCCGGCTAATTTTTGGGGAATACAGGTCCGGCAAGTTCCCCTTGTTAATCATCTTACATTGAATATCGCGGAGGTGGTACAGTGGATGAGTTAGTCTTTGTGCCTTAGATCACGCGATATTACTTGCCTATGTTTAGGCTACATCAAATTTTCCTTGTAACGGAACAATGGTGGTGCATGGTTCAGGAACTCCTGAACCAATGCATGCTCTCAGTAACCCCGGGGCCTC"/>
                    <sequence id="seq_t63" taxon="t63" totalcount="4" value="ATGCACGTGGGACCATTGAAGGTGCCCATCTAGGCGATTGCTAGTGACACTCACCCTAACGTAAAGTACCTGCCGAGAGATTGCGTTATCGCAGATTCCACCAAGCTTTCGATGAACGGTTAACAGCTCGTGTTCTCAACGCAGGTTGGTCGAAACAGAAAGAACCGAGTTGACAAATGAAAATGCCATGTCCTGCCCTACTCGGAACACCGATAAGAATTGGACCCATTGGTTAGGTAACTACAGTCCCTGCCACCGTGTCCCAAGCGGATTCGTGTGTAAATCTGCCCCTAGCTAGAATAGCACAGTGACAACAGTTCTAACGTGCGAGCCGCCGATGCGATCCACCAATATTAACATCGTGTGACTTCCCTTTCAACAATTCTCCTAGTGTCTTCCCCCTAATTCGTGTAAACATTCGATAGGGCGTTCCCACCACCTGAACCTTTATAAGTAAGCGTAACAATATATTGCCGGCAGCATGTGTTGGCTCGCCGGTTAGCCTTTCTGGATTAGAAGGTCGCCCGGGTTCACCTGTAAAGTATTTGGGGCGCCGGCTTACCTATCCATTAGTCACGTAGCACGCCGGACAAACCTCTACTTTACTTCGTGAGTCCGAAGTGCTTGCGGGAAAGCAGTAATCTTAGGCTCGGGGCAATGGCATTCTACGGTACTAAAGAGGCCACATGGCCCTACTCAACGAAGAAGTGATGAGCCCGTGCTTCCCACACGGGAGCAAGAGCATACCTTGACCAGATCGGATACGGCCTCATTGTAGGATCCTCGCTGCTGCGTCCTTTCTCGGCTGTAATTCACGAGTCCTTCTTTCGTGTTTTGCCACGCCGCCGATTAACGTACACGGACCCTCGGTAACACTCCCAACAATATCGTCGCCATGAGGTGTGCGTTCTTTAGTGAGAATCCGTCCTTCTCCACTCCCGAACGAACACCCCTATGCCTACAGTAGTAATCTGTACGACATCCCACCACGGTTCTTAGC"/>
                    <sequence id="seq_t64" taxon="t64" totalcount="4" value="GAGAGCTGCTTTTACCATCCACCTGCCGTTGTAGCCGACCAGCTTGTCTCTCACCGCCTCAATGGGATGATCTCGACTTAGCGACTATCCAACGGTCGCGCGGTTCATAGGGGTCATCCTGTGAGTATCTCAGTCTAACCGAAGATTACCAGACCAGTGACTCATAAACATTGCGTACAGAAGGAAAGCTTTCCTTACGAGCGCAATTGATTATAAGGGGTACCTAAGGTCTTCCCCCCACGGCAATTGTAAGGAACTGGGAAGTAAGGGACCAGCTGCGTATTAAGAGAGAGTTAGGCGGCGTCAAGTTCCGTTCTAATGGATCCCGGTTTCACGAACCTACTCCAAGGGCCGATGCAGCGAATTTATCGCGCAAACTACAATTACCTTCTAATGCCGTCAGATTGGTGAATTTCCTCCTCTAGCATGCTCCGAGGAGGAGTTCAGGCGTCAATAGAAACAAGGACCCTTTCGAGCAAGTGTTGGGGATATGGTGCGTCGTTCCCGCAGCCCCTGTGTTCCAAGGTGTCTGTGCGCCTTATCGTATAAGACGAGTGATTCGCTGATGTCGTTCGGCGTCAGCTGGACTAGATGCCGTGACTGTGACGAGGTTGGCTGTGTCGTATCTCTTTGCAATTCACTATCCTACAGGTCGATATCCAGCCATTGTATGAGACCGAGGTCGCTACACCAGATGGAGACTAACGGTTGTTAGTATCTTTGGTTCATAACGTGCTGGAACACAAAGCCCCGGGGGACAGCTACGATCTACCCCTATCCTTTTGACGGATGCGTTGTCGGAATCCTCAATTTAACGTTAAGGGCTCGCCGAAGTGATACTGGGATTTGTGTTCCGTAGTCACAGCCACACAATTTCTCTTACAATAATGACAATGACTACTAGATGAGTAGCGTTGGGACCGTATCAAGTCGTACGAGAGACGTCCCTTTGTAAACATATGCTCAGGATGAACATCTAGTCAACCATGCTACTGTCTCT"/>
                    <sequence id="seq_t65" taxon="t65" totalcount="4" value="GTGTAAGACCATTGTCTATACAATGTCCTACATAGGAAACGCCTAATGGACGCCGGATAACCCTAGTTACAAGCATAGATACTACCGAGCGCCTGTGTCTTTCTATGGTCACTTAAACAAGGTTTACATGAGACCGCTCACTCGGAAACGGAAGAGTCAGGGTGCAGTCGAGATGGTCCACTGAATCTTGATACAGGACATAAGGGACAGTAGTTGTGGGGTTAGTGCAGAAATTCGCATACTAGCATGTTACGTGTGAACCCCTACCCGCTAGATCGACACTGGTCTGCTGGCCCTGTGCCGGATGTCCGAAGATGGACAGCCGGTTGCCACGTAGCACTAACTAGAATCATACCCTTCTCGTGAGGTCGGCACTCCCTTACAGCGGAACCTAGGTTTCGCGTAGAGGCGTTGTCCGAAGGTTACGCGTAGACGATACGAGCCATTTCTTTGCCCCCTACAGTTTAATTACAAATTGCCAATGCAAGAGATCTCTTACCGTAAGTTTTTCGGCTACAGTTGGATGGGGTCGTTGTCCCGTGTCTTCCAGTATGCACAGACATTGCCTGGATCTAGAGATTGTCTACGTGTGGGCTCATACATCCCAGTAGGTCCCTCCTAACGGCAGTGTGTACTCACGGATAGGTCTGAAGGAGCGAGAGCATGCCAAGGTCAGGTGGAACGCGGAGATCACTCGCTTATGCGTCTACGAGTTCGTAACGGAATGACATTCGTCCGTGTCTACCAACGTGTTGGGCTTACCTACGAAGCTTCACACTGCAGTTAATTGGCTACCTTTTACTACGAATGCGAGCCGTGTGCCACTAGATCTACAAGTCGTTTAACAGATGCCACCCGGGATTCCTCAGTCAGTTTATGTCATGGGGTGGTGGAGTCACGTCTGGAAATGAACAGCTTGTGCCTTTTGACCTCGAGTACGCTATTTACACCAAAAAACTGGGTCTGAGAATAAAATCTCGCGGCATTATTTAGCGCAAAT"/>
                    <sequence id="seq_t66" taxon="t66" totalcount="4" value="TCTGCCTACGGGCGCCGCTACTAGGAGCCCCCTTCTCGGTGCACCCCGTTTGGACCCACTCTGTCGGTTAGATGGAAGATCGCGAATATCGACCTTCACAATAAGCGATTTACGGCTACCCCGTCTAACGTGGTTAGAGAGATTAGGGATCAGATAGCACTATTCAAGGTGAGTCCGAAGTTTTGCTGGATCACTAAAGGATGCTCGCCGCTTCACGTCGTCGATGCGAGTTGGGCCAGCTCACAGGACGAATTCTGTCGAGGGCGGGGTGTGCTGTAATGCCTGTGGAAAGGATAGTCCGGGTACCCAGCCCTATTGGGAACGCGTTATTCGCCTTGTCGCCTGGAACGGCGGAGGTGGACCCACTCACCGTCTTCGAAAATTGATTGCTTGCTTAACCGTAGACGTCTTAAAGGGCATACTCCTTTGGAGCGCTATGCAGGGCGCCTCCAGGGACGCCAACTCGCTAATGTTATGGGGCAAGCTCACCACAGCGGAGATTAACGGGCGCATCAGCCATAAAAGTAGGCCTGGCCCCCTGGACCGGAGCCCGCCTTTAATAGGGGTTAGGGTTCCGGTTTTTTTATGCGCGAATTGATTGGGCAAGCTCAAGTGTTGGTGTCCAAACGGAGGCACAGTTTAAATTCTTCGGTTAATCGTCGAGGGACCGCGCAAGCAGTGCATCTATCACGCATACAGGCCGCGTGCCCCGTATGTTCCCGCGAACGCACGGTTCATTCCGTTCTACAAGCAATGAATGATCCAGCTGGTGATGGATGCCATCTCCCACCGGACGCATGCACGTGGACCATTACATCCCTCTTTGAACCTCCATTACCAGAGTTCACTTCCGGGCTAGTGCTCAATCGGGTACAAAGGGATATATCATGCTGAATTTGGCGGCCATCCGGCCCCGTATTTAGCGGACCTACGGCGGATTTTGCCTGCTTCTTGGAGGGGGTCCGGCCTTCTTTTGACGATGCCTCGTCGCATACATGAG"/>
                    <sequence id="seq_t67" taxon="t67" totalcount="4" value="GCTGTGTTCAATGATAACTCTGGCTATGTCGAATCCAAACAACCGCTACAAAGTGCAGGCGTGAGAATTGAAGATACTTGAAAGTGAATCAAATTACCTTTACATTGTTAGGCACAGAACCTCCTCTCTCGTTACGCTGTACCTGATACGATGCGCCCATCGCCTTCATTACCGTAGTAGGGAAGCCGTCGTTGGTAAAGGCCCACGATCTCGTTTGGGACATGTGCGCAGATTCATAGCGGTACAAAACGCTATCTATTGACAAGAGTTAGCATTTGGCTGACAAGCGCAGTTGCCTCGCCGGGGCGACGATGACGTTAGAGTGAAACGCGAGTAAACGGGTAGCGGAGGCCCCAGCCGGAACCGTGAGCTCCATGAGGACACTCCTGAAATACTAATACATATCCCGGGCTACGGACTAGTGGCCGCGGGTCGCGTAGCTGGTATGTTCGATCTGCCATTAACGATTCTACAGGCATGGCCCTGACGGCGGGTCCGTGACTACAGACCCCGTTCTAAAGGTCGAGGAGCAACCTGTAAAAAGCGGACCATAGAAATCGCTAAGAGCGCTGCACCTATACGTAAAATCAGTAGCTGGTACGCCCACCAGCGGTGTAGCAGCTGGGAACCATAATCGACCGGCTATCGGGCACCTCAAAGCCAATGGTCCGCCGGTTGCTGTTAACAGATCTAGAGGCAAGATCATGTGCAACATAATCGATTCTGCTGACGGGAGCTGGATAGGGATATGGTAACCCTGGTGCTCGGACCTCTACGGCGCACATGCATTACCAGCTAGCAGGAGTGGCCTCTGTTCCTCTCGGAAGCTCGACACGAAACGCCCAGACTGGCCTTGAAGTTCTATCGACCGATATGGGGACCTAGAGAGCATCCGAATCTGATCATCTACGGCTTCATCTTTTCAGTCTAACAGCTTATACCGTGTTTAATACGCTTGATAACGGAATGCGCATAGAAATCATGTACTCTCCGACTCTGG"/>
                    <sequence id="seq_t68" taxon="t68" totalcount="4" value="CCCTATTCGACAGCATTGTCTGGCAAAGGAATCCGGGTATACGTTTAGTGAATTTTGAGCAGCTTTACATGACCGTACTCTCGATTGTTCTAACCACTTTAGTCAGTGTGATGCAAAGCAGATGCCTGAGTGAGGCCTAAGCTTTACCTGACAGATATGGGGTCCCTATGTTTATTCTCCTCAGGATGGAGTTCGGTAGTTAAGCTGTCACGTAAATTGGGGATTTCATTTACGAAATCTAAGAATAGGTCTTAGTTCAGATTTGTCGCGCCTTGGGTCACGGAGCGGGCCCCGGCCTTCTCAGTATGTTGGCAGTGACAAATTAAAACTGAAGGTCCCCCCAGTCTGGCTGAAGGCTGAGTCTGATGAGTCGGCTCAACCTAACCCCTAACTGCGCGAAGCGATCTCAAAACGGGTCACCGGTCCATCCGTTAGCAGAGGTACCCGGGATCTGCAGGAGTCGCACAATTGGCCGTTCCCTCTTGTGAACACGTCCATCACTTCTGGTGGACCACAGGCTACTCACACCAAGACGACGCGTCATTGGTTCAGTCTACCGACCAGGGGAACTCACCAATGGTTGCGAATCGACGGCTAAAAACAACCCCGCTTGGTTATAAGTCGAAAATCGACAACCGGAGTAACCTCGAGTTGTCGAGAAACAACCCGATCACCCTCCCGTTATCAGTGCTAGTCCCGCGTAACTTGCTACGGCTTCTACTGCCCGGCGCAATTCGATCACAAGAACTACCGCAACTGGACTTTTCTAGATGATCGCACAATAGATGGAGTCAAGAATACCAATGTGGCAGGAGGCGATGGACAGTTCGAGGGGCTTACCACGAGCGCGTCTTGCGTGATCCGTCTTGTTGCCGATGACAGGTGCGGATTGCTCCAGAGGCATATGCCTACTTCGTCAGATGAACATCCGTTGGATTTTTTCATGGATCACCTCCACGGATCTACCGAGCTTAGTCGTCCATCATGGTCGACTATGGCT"/>
                    <sequence id="seq_t69" taxon="t69" totalcount="4" value="CAGTTCCTTAGCGCTTGAGTACACCCCAGTATAAAAAATAACCTACTCTGACTTATAGTCTGGACAGGAGACGAGCTGGAGAGAGGCCGCCCACGAGGAACTTCCACGGCAATTTAAGGTTATCTGATGGACGCTTGAAGCCCAACTACCTGGGTCTTCGATACGATTGGTGTTAGAATGCCAAGGCCGTTTAATTGGATGAGGTCTGTCGGTATGGGAGTACGGGTGACATAGTACCTGGCTGCCACATTTCGTGGAATTTACCTGATCAGGAGCCGTTCTATAGAGAAGTGGCTAACCTTCATTCTAGGACCCGTTTTACGACTGCTCAAGATCCTCTGCCACAATACACTGACGCCTGTTGGCATCTGAGACCCAACGACATGGTCTCACTTCACTTGCTGAGGAAGCTTGCGCCGATTCGGTTGTATACGGCGCCAACTCGTCATCTGCGTTGGTCGCCCCACAGTGGTTACTCGTAATGCCATATTGGCGATCATTGGTCTAATGGTAGATGGTGGCAACTTTAGCCAAACTTAATAACCGGTTCTTATGCTGAAGTGCCTTCAGGTAGCTGAACGATATAAGAAGGTGAACATTGGAGTCTAAGAAATACAGCCTCGGGTGAAAGGTCTGACGTCGGCGCACACGACGGGGACCTCAGCGGGTCGAACGTTTAATGGGGACTTAGTGTAACACTGCTGACCACAGTAAATCGCGTAACGTAGTGATGCAGGCTGGCCGTTTCCGACATTAAGCCATCAATGTTATAGAGTGAAAGACCGACTTCGTGCTCGCGCTGTCTACCGGATAGCCTGCCAACGAAGCATACTTCATTAAGATGGGAGTTTAGTTGTCACAGGATGCATCAGCCGAGATATGGTAGTAGCCGTAGGCACTAACAGCAACCATCCGTAAATGATGGAGCTGGCGTATAAACCGTAGGGACAGCATTTATTAGCCAGGTACGCCGATAAGCGGAGCATGGATCCCAGAGCCT"/>
                    <sequence id="seq_t7" taxon="t7" totalcount="4" value="GAACAGTGCCAGACGTTTCGAAAGGTGCCCCAGTGTGCGCTATTGTGACTCAATGAGTAAACAGGGTGTGACACCAGCTGTTTTGTTGTTAGGACATTAATACACTGAAGGGGACGCTCGCCAGTTGTGTCCTCAGGACTTGAACACCAAGGAGGAGGGGCAGTGCGCCTCCCCTGAGTACACAGAGCGACTGACGTTTCGGCCACTAGTGCACAACAGAAAGATGCACTAATGACATCCATCGTAGTACTGCTACTCGCACCCTGGTATGCCTCGTCTGACCCGAGTCCCGCTCAACCCTACGCCTCTAACTTGAAAGAGATAGGCCATCACGAACACAACTGTTCGCTTTTCACGAATGCGAAGAGATAAGCCACCGGCTTCTCCTTCTTTCGCCAACGTCCTTCCTGCAGGCCAATACTGCGCCCCACATTCAGCTGGCGAGGCTTAATCGTCGCGCACGGGATACTCTGGGTTCGCATTGAACCAGGGGTTTTCATAGATTGACTGGCCATGCTCAGCACTTCTCAACAGAGTTGAGGAGTCCGTAAACAGTACGTAACCCAACACACGAACACACGAAGTGATTTGGGCAGAAAATCATCACGAAAAAATAGCCTTCCTGCCAGTTGACGCTACCTGTTATTAGCGTCAGTAGTTACCCATGCATCGATTGGGTGGAAATTCGAAGATTGCCCGCACCCGGTCGTCAAAGGGTAACTTTGAGCAGCATGACACAGGGCGATCTACACAGGAGGTTGTGATTTATCACTATGTCTGTGATGCAGTGCGGCTTTCATAACACCGATGTTATGGATCAATGTATATAGCCCGTCTTATCCAAAGCTCCAGTACAAGCGGACCTAGGATTGGTGTGTTTGACAATTGTCGTCCTCGGGCGAACTTATGACCCGTAATACCTCATCCCAAGAGGCAACCATACGTTCGGCACTCGCCTCAAACGAGCGTTCGTGCGCTAGCTGAACTGCATCACGGCGGG"/>
                    <sequence id="seq_t70" taxon="t70" totalcount="4" value="CCATGCGGTGCCCGCTCGGTATTAGTGCTCCTCAGAGCAATCAAACCGAAGGGATGCTATGATCAGCAAGTTACTCCGGATAGTGGGCAGTACTTCTCGGGATGTTTTAAGAGGTCTTGATGGCTTAGGTCACGATGCTATGCCCCAAGAGGAATACTACGGGGTAAAAGCACGTAACAGGCGCCGACATGGTTATACTACAGGTTCAGAGAGCATGAAGATAGCAACTCCGTTAGCTTAAGTTTAATCCCTTGCCGGGACTTGACTCACTCCATGAATCTTGGCAGTGCTCCGTTGTCCAGATGAATTATATCACAGCAGACCGTAGGTTTTGCACAGAGAGAGCGTTCAGCCGAAACGACGGACGTAACAGAAGATGATTCAGATCTTGTGGGCCCTTGCTGTGTCCGCTTCTGAGAGGCATTACGCACAATATTAATCATACGGACTAACTAGCGGCAGACGGCGGAAACCGCCCGGTGTGAGCGCTTGAGAGAGTTTTGTAGCCGCGATAATTACAATGTGAGAAATCCGTCCGAGAGCGCGCACTTCCTCGCAATGAGGTGCCTAGTGCGGGTTGAACCGTATTATTATATGCTTTTAGTCTGGTGACTTTCATGCCGATCCTAGTAGGCGATTGTTTTAACACCGTCACCGCAGAGCGAAATGAGCCATCGGTCCCGTGGACCAGTACTGCCGGAAATCAGATTTCATACGAGGAGTAGGCGGGGCCTCCAATACCAAGCAAACTTTATTGTGAACCGTATTGGAGGCTTAGGATCTGTATTGCCCGTGCCGGCTGTCTGGCTTGTTCCATCAAATCTCATGGCCATGCTTCGTGGTACGGGCGCGGGCATAATTGGAGCGGCGGCCTGCGGATTCATGACGACTCTGGTACGACTATAACTAACTTAAAATTTCATACTCAAAGAGGCAGTTTAGTCCCACATGACGACAGGGGTCAGCATAGATGTGGACTGCAGGCTAAAACATCATTGCA"/>
                    <sequence id="seq_t71" taxon="t71" totalcount="4" value="CACGAGAGACAGAGCCCCCCGCGTTGCTCGGGTAACCAATTCGTTTTCAATAACGGGTCTGCCCACAAGGCGGAACTCGTTAAGAAGCTTCCAGTGCAACAACGGATCGCAGGGGCGTGGACGAAGGCAAACTGGGCCGTTGTAACAAGCCAGGACCTCAAGGAGCTATCACATTGCTACTCTGCCTAGTCCAACTCTCCGACCCAATATCCATATAGTAATAGGAGACTCCGCCGATACACCAAGGTCCCTGGGTATAGTCTACTCTCATACTATTTATTGGACCTTATGACAGATTCACGGGCGTGCATACCTCTTTAACTAACCGGAATATCCCTCTCTGTGAGGCTTCGGGGGCTATAGTAATGACTGATTCGCTGATTGTAAGAGGTTCGTTAAATTACATATCAATGGGGTCCACCGGCATAGACCCCTCTTGTTCACGCCGTCCGCTACTGATTAATCATACTAGGCGAGGATAAGCCCACGCTGCGCCAGAGGTTGCAAACGTCGCTCTTAGGCATCAGAGGGGCCGTCGTACCCTTCCTGCGCGGCATGCGGGGCGATCACTAGGGAACGGCCTTTACCGGGCTAAAACATTAATGGCAGACGAGCAAGTCGAAGTCCAAGTCACGTGGTAAAAGTTTATCCGGGGATCTGTGTAACGGTAAGGACCATCTAATTATCTGGTCTTTCTTCGAGCCGTGAGCTCGAAACTTAGAGCACAGTCTAGAACGGTACGACATCTCCTGGAACTACAAACCTTCCAGAGCGACGAATCTGGAAGGATCGGGCGCTCTATTTCTCAAACACTGGACGCCGTGACTGGAGATAGAGCAGCAGCACGGTAGTCTCTGCTCGTGCTAATGCTGCGCGTTAGGTTAATTATTACGGACCCACGGCTTTACTCTCGTCGGTAGGGTCGCGCGCAATAACAGAGTTTGGGAGTTGACATTAGAGCTCTCAAGGACTTTCACCCTGTTTCAACAAAAAGAGCTTC"/>
                    <sequence id="seq_t72" taxon="t72" totalcount="4" value="CAGAAAAGCAGATGACGCACGGCCCATGGGATATAGTCTCCATAGTTAGGGTCAGCGACACAGGTCACTAGCGTCTCTATCAATCCTGCCATTTTGTCAACTAACGGAGGGTTTCCTGTTTCGAGCGATATTTTGTTACGTGAGTTGACCTACCATTGGAATTCGAACGGTACAATGTAAGTATATAGGTAAGGGATTATCAGTGAAATGCGCGTAGGGTCTTTCTGAGTGTGCGCAAACACATCCGGTGGTTACGCAAGCCGTCCTAGGGTCTATGACAGACTTCCATGGCGCAACTTACACTATCTCCTGTACTAATATACGCGAAAGAATCCCCGCTGCAATGTCTAACTCTCCTCCCGATATCATGCTCTGCGTCGCAGTTCCCACCCAAGACTTAGGATACTCCACGCTGTGCTTATGGAGATCGATCATATCGCAGTTGCTGTAGGCATTTTTTCCTGCGAACTGCTATGCCCGGGGCACTATTTCATAAAAGGATTGCATAAGTGAGGAAGGGTTCACGTCGGATGTTGAGTTTGCAGATAAGCCGATGACCTAGTTCTGTGACAAAGGAACATGCCGTACCGTCACCGACGGTGCACCTGGCGGACCCTTGGCTCCAGAATCGACGCACCAGGGGGCTTAACAGGGTAAAAAGTACTTATTAAGCCTTCGCTGTACCAGCCTCAGCTTGATCACAATTAGTTGGTACCTACTTCGTTCTGGAGAGTGGGGCGTCGAGCGTGCCCTACGCCTACTTGAAGTGGGGGGGGCGGAAGAGTGATCAGGCTTTGATCGATTAGTGGGATCCTAAGTTTTTGTCCTTAAGAAAAATAGGTCGGGCTTGCTGAAACCCTGAGTCTAGGGTAGGGTGCCAAGAAGTTCTCAGAACGTAGACCAGAGAACGAATGACTCTAGAAGCCTGGGGTAGTGTAAGACCTCGCGCCAATTCCTTTTGATTAATCTGAGTATGGATACGCACTGTCACAGCTATCAA"/>
                    <sequence id="seq_t73" taxon="t73" totalcount="4" value="ACTTATCTTCAGTCACTTACATAGCGCCAATTGTGTTCCGTTACGCAGCAGGGAACCGCAGCGATATGCATGACTCGTGTTTTGTCTTGGTTTTCGCAGCTAGCCTTCCGATATTGATTAACTACCTTTCCTTCCATACCATCCTATTAGTCGGCTTTTGCAAACCCAGTTTTCGATCACACTTTGTTAAGTGGCTTTAATCCTCTACTGAGGCGGGAGCCTCACCGTCACCTTCCTCAATCAACACCCGGACCCACTAAAGCGTTGATGACTGTGAGGGAGAAGCATTCCCACCAATTCTCATAACTAACGTTAATAACATTCTTGCGATTGGCCGATTGAAGTTTCCTCAGGTTCATATCCGAGCTGGCCGGTATTCCAACAGGGGCACGGGTCCAAAGATCCACATACATCCGGAAGACAACGCGGGGCCTTAAGTTTAGGCCTCTCTACTTAAAACCAAGTAGGGTATCCCGGAGCGCGCAAAAGATAACTTGGGGAGATAAGCGTCCGTCTGGCAAGATCGACTACAAGTGTTCGGTCTCACCGCTTGTGGGCCTTCTAAACGTCGAGAGCATGTATCGGAGTCCCCCAAGCCACCCAAATCGCTACCCTTGACTTGGCAACGTGCACGTCTGCGAGAAGACGCCGCAGTTGCCCTAAACGCCTACGAGCTATTATCCAGATAGGATCGTCCGCCGAACATGAGTTCCCATCGAGTAGCAAATCGCGGACGAGTCGTTTATGGCAACGATTCCTTTTGCTTAGTACAAGCAGGCTTAAATCGGTGTCCAAAGGACGAGGGCGGTTTTATAGCGGGAGTAAATAAGAAGCTCCAAGCGAAAGTCATGCCTTGAGGGCGTTAACGATCAGGCTAGTAAACGTCGTGTGATCTCAATGTGGATGCCCGACAAACTGGGAGGTTTACTAGTGGTGTAATTCTGATCTATTTTGTCGGAGTGCAATGACCGCCGATAGTATGGCGAATGGCTTAGTTGTA"/>
                    <sequence id="seq_t74" taxon="t74" totalcount="4" value="GTCCGACGGTTACGGCCAAGGCAAGCCGACGCCCACGTACTCCTTTCAAAGAAAATTTGCGATGAACACTGCGAACTGACGACTGCGGTTATTTTGTAATTGAGCTACACTATTACTATATGATCTGCATAAGGACCTATGACTTTACCGTCGTGTGACTTCAACACACCGCAACATGGGGGCGCCCTTTATGCAGTGTTCTTTACAATCCAGGGCATCCAGCAAAATAAATGGACACTACGCGGAGAGTCCAAGAACATTGGTCTCCAAGTGTCCACGCACAGTAGTGAGGCAGTGCCCGGATCTATGGCGACCGGAAGTTATCCAACCTGTGTCATTCTGTTGTGTACACTATTCCATCACCTATACTGCTGGAATAGTACCCCTGAATGTCAGTTCTTTCCCAAGCATTAAAGATGAATATTCTAGCGCGAACATCGTATGAGTACAGGCCAAAGAGCGACGTCCTCCCCTGCCTCATTCCTCGTAAGAAAGGTGCGCAGGCGCGAAGTGCGTCGCATAGGACCCCACCATTGTGATTACGTAGAGACTAGACGAGCTCATGTAGGCGTGGTCCTTTTCACGCGTCACGCGGTCTTGACATAGTTACATCTTTTGAACTAATAACTCAGTCGCCATCGATCACTTGAAAGCGCATGGGGATCAGGCTTCGCTAGAGTAACTAGAGTGCCGATAGAACATCAAGTAACGTCCCTTATATAGATTTAAACTCGTTCAACTGGCCGGAGCAGGTCCACTTACAGTTAACCCGCTACCGTGAACGGGTACTTCGCGCGCTAATGTGTCTGTTGGATCATGCCCCATAGTGCACGGAAGACAGGTCCCAATGAGTGACGTGAGACGCCCCTAATCAATTGTGTTCGCACAAGTTAAGGGACTGTAGGACTCGGCTGCGAGCTGGGCCTCCAACTATAACACAGCATTGATATGAGACGGCTCAGATCCAAGCCTCAAATGAGACGCCGAGTGCGCGTTTAAT"/>
                    <sequence id="seq_t75" taxon="t75" totalcount="4" value="GTGCACTTACGTCCGGCCGTCCAGCTAGAGAGTCACTATCTTTCAATGTCAGACGACGGCTTTCTCTTTATGTCTGAGCCTACGGTTTAACTGAGACCGAGGAATGCCTTATCAATTTGAGTCTCCGACTCACTGTTCATGGCAGGCTCCGCCTTCCCGTAGTGTAGACTACTTCGTGGGGGACGCCCACGGCGTACGGGACTAGGGCGTTCAGCGGAAGTCCCATCGAGAGACGATCGAGATGACACAATGAGCCTCCTCGAGAGAGTTAAAACCGTCGCGCACTACTCAAACCTTACACAAAAGTAACCGAAGTACACTGAGCCGGCTTTTTGAATCTCTCATCCGCTTCCATACTTCGTCGTACATTTGATCTCGTTGTCTGTATTACGCGCTCGCTTTCCTCACTCACCCGAGACAAATTACCATCTGCCATCTACCAGGAGTGCGCTGTTCCTGTACAAACTATGTCATTGAAGGAGCCCAGCTAGTGGAGTGTAAGAGTCCATAGGATCGACTCACATAGAGCGGGCACGGGCACCGGGCCCTGTTCTTCCCGTGTGGGTTGCCTGTCACAGTGCGTGAACTTAGGGCAAAGAACGCTTATACGGGCGTGTAATATACCGGAAGAGAGTACACGTTGCATAAGCGCCCGCAGAAATGCATGCAAGACGGGCTTAATAAAGGTTCCGAAGGAAGACAACTTAACAAAATCACCGCAGTAGCCGGGCTCTTCTCCTGGCGATATCACAATGGAGCATGTTTTTGTCCTGTTTCAACACTATACTGCGGTCCTCTACATCATGCTGCTTTGCTACTTACCCAAACCTTCAGAGCCCTTCAATGATCCGGTAGCAGTGGAAGTAAACTTCCTGTTCACCGTTTCGCTGTTTTTTACAAGAAGGGCGCCCGGACTTTTCCCGGACCGTCGTAGTCATCTATAAGTCTCTTTTACTAAAAGAACATGAGGTCTGGGGTAGGCGAGTACGCACACATATGC"/>
                    <sequence id="seq_t76" taxon="t76" totalcount="4" value="ATACTAGTGATTTTTTCCAGCGACATGATACCGAAGGTCAGCGTCAATCCCAATATTTACGAGTAAGAACTGGCTCACCCGATAGAGAAATTTTCGAATGAAAGCCCCTCGCTTATTAGCTTCTCGTCAGGCCATGGTTTGATTGTCGCGTAGTAAGATTCGCCAACTCCGTGACAGTCCTTCGTGCTCTTGATGCAATCCATCGCTCGGAGAGTCTTTACATAAGGGCTGTGACAAACGATAGGCTCAGCCATGTGGTCCGCTAACGAAATCCAGACGGATGGAATGGTCCTAACCCGGTGAAACATAACCAATCTGGCATAACCTATATGATTGACACGGTTTTTGAACTTACGCTGGCAACTCACGAAATGGCCAAGCCATTCTATGTCACTGCTCCTTGTCCAACAATAAGGCCTACTGATGTCGGCTTGAGGGCACCTGCATGGGGTACCATGTCCGTCGGCGACCAGAGGGGCCCTCGTGCGGAGATCGCGCCCGTAGGCCTCCCTTGCACTTACCGCACCGACCTATTTAGAATTCAAGGAAACCGGGTGAGCCCTTCACGCGGCGATCCGAGCAAACTAGTTCCGAGATGTGACATGCCACCATCTTGCCGAACTGACTCACTGTGTCTGAGGGTGATGAGGAAGCGAACGGCACGCCGGTAGCGCACCAATTTCCTCACTTATCTGCGATTACTGTAAACACCAACTCAGCGATTAATAAAGATATAATAGTGTCTGACTAGGCCGCACAGAACGCCAGTAAGACCCTGAATCGGGTCAATGTGGGCGGCTCCGAGCTTTTTCGATCCTCCCGTCGGGCGAGACTCGATCAGAGTTCAGTTGCTAGCCTAAGTTGTGACATATCGCCTCGGATAAATAACAATACGTCGTCGCGTCCCAGTGTGTGGACGCCAGGCACGCACACGACTGGCTCAGCTCCATCGCCCGAAGCCGTGAGGCTTCGAACTAGGTACGCAGGAAGCCAGTTAGTC"/>
                    <sequence id="seq_t77" taxon="t77" totalcount="4" value="GGTACATCGACAAACCTTGGTGCTTGGACTATACCACCTTTGTGGGATACCTGATGTGTGCTGATGAGAGGCCGCGCGGCCCTTCACTATGTGTGGAGACTTCTATTGCGGCGTATACGTAGTCAAAATCACTTCGAAGCGAACTCGGATGTGATTCGATAATGGCCAGTAAACAGTTCGTTGGAGGAGGGCTCAAGCCTTGCAGGATTCCCCGGAGTTGAGCCTTGCGCACGGGCTTTTCATACGGAGGGCGCTACGTATACACTTTAAAAACAGACTGGATTGCGCAGAGCTCCATTAACATTCGAGTTGACCCTACGACGCAATGTACTTGGCAAGCTGTAAGAAGGATCTGGGAAAGCATTCTCGAACCCTGTGGCCACGAGGCTCTGGGTGTTTGTTCAACTTTGGCCGGAAGCCCCTGGTAGACTAATATTGCGAACATTCACATGTAACCAGACGTAGTGGTGTCCCGCGGGTCTCTGATAGAATAGAGTTGAAGTTGTTACCGACCAATCGGAAGGCAACGATACGTTTTTGAGACCCCGTGCATCAATTTTTGTAAAGACCCCCGCCAATCCTCTTTGCGAATCCTCTCCCTCTAATCTCCGGTGCGTTAGTGAGACCCTGATTGCAGATAATCCCGCGCCAATATGAACTGACAGACAACAAATTACACGTCCAGCGTGTCCTACGGATGAAAGATACGAGGAGCTTGCAGGGATTAATGCAGCGGTCCCTTCCTATTTCACATTACCGCGTGAACTCCCTCCTCGCACCTACTCAGGAGGTAAGGCGACACAGTAAAAGAGGTACAGACGAGCTAGCGTATCGTTCTGCTCGAGTATTACGGGCCCAGTTACAGTAGTGGCCACTCGGCGATGACCGCAGGACAATTAAGTTTAACGCCCAAGGGTTAGCGATAGCTCATTACTGGGTTTTGATTCAACCGCTCCTTTGTGTATCGAGACTGATTGAATAGCATCTAATCGGCCAAGCC"/>
                    <sequence id="seq_t78" taxon="t78" totalcount="4" value="TGTAGTCTAGCGCCAGTTCTCCTAGCGGGGATTGAGCGCCCTTCATTCAGCGCCTCGCGAGCGGAGATCCTGCTCGAGGAACAGAGTTCTAGACCTTCTAATAGCCTTACACATGGGCGGGTCTGCTGTGAGTTGAATGATGCGGAAAGAATTAGAAAATGCGGGGGACACGGATGCCCCGCCGCACCTTCCATACTTAGACCTTTTTGGGAAATATAGCGGTAATGACTCATGGCTGTCTACATGTGAAAGCCTTACGTGCTGCTCGAGGTGCCTTTATTCCCACCTTTACACACTCCAAATCTATGTAGTAGTCCAGCGCGATACCATCAATAAAGCCCAGTTTAGGAAACCTAGCCCTCGACAGTCCTCTCCACAAGGTCAGGAATAGGATAGACGCTTCCACCAATCAATGTGAACTTTGTTCACACGACTTGAGAACATCGGTAACCCCAAAATCTCACCGGTCGGCGTGGAACACAGACGTCGCCTCGATTGCCCGACAAAGTGCACCCGGTGGATTGCACAAAATGACAACCTTCACGATGTCCAATCCAGACGGTCCCAATATCGCCGACCAATCGGCAACGAGTAGTTGTTCTTTTATTTGTGTAAGCCGGAATCGACGCTCCACATACGGTGCTGTTAGGCATACCTCGCTTGTCGCGCTGCGACACCTGGTCCACTCACCTAAAGTCTACCCGTAAGGCATGATTTGTCTCTAAGAGACTTTCACAGGCTAAATTGAACATCAGCGGTTCCGCTCCAGGCGAACGCTTCAGGGCAGCTGGTAAAAAAACGATTTCCCCCTCCAACCAGTCCTGGCCCTCTTGGCTTTTAGCCGTAGGCCTGTCCGGACGGAGCAGCCCTTCACTAGTCCTTCTGGTTGGCAAATTAGAGGGCTCATCATTTTATCGGGGAAGTGTGTGCTTCCAAAGAAGCGTGGTGACGAAATAGGAGGCCGATATCTTCGTCAGGCTTGTAAACTTATATGCAAAGT"/>
                    <sequence id="seq_t79" taxon="t79" totalcount="4" value="ACTGAAGGTATCGATAGGAGGTGACCATGGGGTCGTGACAACTATTCGAACCTTTCATAGTCGGGCTTCTGACACTTGCGTAGGTAGCGTTCTGTGAAATCGAGGCATATTCTATATAGTCTTCAATCGAGTGCGCTTCGGGCCTACTAGTTCCTATACAGGTCGTTCGTAAAGCGCAGTACTTCCACTTCAAAGGATGGACTCTAGGCTCTAATCGGCGCGCGCCAGGGTGTCACAATGCTCCAAGGACCAGTTAGCGGTCCCCGTCGTTACTGTTTGGAGCGTCTAGTCCATCTCCCCTCATGCTGTTGAACACACTCCCCGACAGAGAGTATAATCTCGGGCATTCGATTACAGTGCCCCAATAAATTTACTAGTCCCTTCGGTGCGGCTTTTAAGTTGACATACTGGCTGACATTACTTTCCCGACCGGTCCATTGTCCGAACGGGATACAGGTGATTTCGGTGAGAAACACCCGGGCCGGGCAAGCCTGATACGCCATACGCTGCTTACAGAACTTAATATAGCGCGTCAATTATGAGATAGCGGCGACCTTGATGACAACCAGAGGGACCCCCTTGCAAGGCATAGTTATTCTGTGGGGACCCGAATCACCAAGGTAGTGCATACGGGGTACGCGGATTGGGGGTTCGCGGTATACCATCAACGTATAGGTATAGCTGTTTTTTCTGCCCTGCTATCCGAGCCCGCCCAACTTCGAGGAGGTTGCCGCAGCAAGTGAACGAGGGGCAACAGACACCTATATCTCCTACAAAGATAGCTCGTAAAATATCCCGGGGTCGTGGGTTCATCTTGCCCTCGATATTTATATGGCCTGCTACAATAGCATAGGGCTGCGCTGTTCTCTGGCTAGCTCTCCCGGCCTTCGCCTCTCGTCTCGTCAGATCGAAGGAGGCTGTGTCTGGCCTTAGCGATTCTAAAGCTCATCCGATACACGGGTTACACTAGGATACAGCTCATCAACGTGTCTCCCCCACA"/>
                    <sequence id="seq_t8" taxon="t8" totalcount="4" value="GAATAAGTATTAGGGGGAAGCAACCCACATTCGTTTGCTGAGGCTTTTCGACCTCCGCTCCTCGTTCCCATGGTAGACTTGTTGAGATTCAGTCCTAAGAATACGTGCCTGAACCAAACTGCATCCACGAGTTTTAGCAACTGGTGTGTTCAGGAGACTATACCGCCCGATACCGAGGTACAAACCTTCGGTTGTAATGATTCGTGGATTCGGAGGAGCGGTGAGTGCTTCGACTCAGTGTTGGTTCGTGTTCCGCGTTGTAGAATCGACCCCCCACGACGCAACCGACGTTCATCAGCGCAGGACCCCCGTATCTGGCGTTCTCCGAGAGCGAATTCTACAGTAAAAGCCAGGGTACTTTGGTCGATGCGGTAGTATCCGAGATTTACAGTCGCCAAGCTGCTTCGCTATGCACCCTCAGCCGTCCCCACATGAGGTGTCGGAGCATCGTTCGAGTGCTACGAGCAATAATGTTCAATCTCGGCTTTCCGCTAGCTCCTGTCAACCAGCATTGCTACTGTCCCTCGACTAGATGCCCAAACTTTGCCGATTGGAGCTTGTTAACGGTTACCAGCTCAACTGGCACCGACAAGAACGTGACCCCCTGTCCACCTCCGTTTCGCGAACCCGGCCTGGTTACGAGTCCTAACGACAGTGTACACGATACGAAAAATCCCTCACCGAGGGTTGGTGGCGCGACACAAAGGGAGTGCTTCTGCCCTGACAGAGGCCCTTTGGTATGTGCACGTCGTTGGGCTGTCTAGTCTACGAGTGAACACGCGTAGGTTCCACACCTAACACTAGTTTCAAGTCTATGGTTCTACGTGAGTATGCAATCATGAAAGTCTTTATCACGTTCGGCCAGAGCTCTACAGCGTATTGTAGCAGCGGCTATACGTCTGCAAGAATTAGGCAACAAGCGCACTCCGCCGATCCGGTTCAGTGGACCACATCTCGTATTTTGCGCAGTCGTAGCCTCTACGACCTTCTATTGAATGAG"/>
                    <sequence id="seq_t80" taxon="t80" totalcount="4" value="GTCTTTCGGAAGATATCTGATACATGCTAGCTGCATGCGAGTATGAAGCGTAACCCGACCTTTGCCTGTAGCACCATCCGGTCTGGTGCGATGACCCTGATACATGGGAGCGGCGGATGATGATATGACGACTAGGCACCGCATGTCAGGCTTCTCTCGGCTCAAGAGTCCCCCTACGTATGCCCTTCGACTGGTGACGCGGGGCAGTTGGCACAGCAGCTCGACGCTCGGAACGCCTGTGTCGTCAGAACCCCGCTCACGACCAGGTGCCGAACTCGTATCGGTACAGTCAAAGAAACCGCGTTCTCCGTAAGGATTGTAACCGACCAGCCCACTAATCAAACTTGGGCATGCGTGCTCGTGATACCAAAAGCCCAACTATAACGCATATGGCAAACGGGGGATTCCTGAGGGTCTGCACTACGACGTTTAGCGTTCCTGGAAGGTGTCTTTCTTGCTCACGGGATTCCTGAGCACAGATGGTTCCCATGAACGGCCACACGTTCGATAGCGTAGCCAGTTAATACGTTACAGCCCTAACTAGCAGGTAAAATATATTGATCAGAGACATCTTTGAACCGGGGTGAATCGGTCAAGACCTTAGTATGTCGCAATAAACTTTTCTAGAGTGCCCGGGGTTTTTTGTTAGCACCGAATCATGCGGTGGCATTGTGGCAGAGGACCGTCGATGTTCGACGGTACTCCTTATTAAAACAGCACGGCAGGGAAATACGTGGCGCTCAGAAAAGGACATCGACACGCGATTATATGCGCATTTGGACAGCATGCCCGTCTTTTTTGACGCGCGTTCCTGGAGGTCAGATGAATTGACCGTGATAAATAGATCGCGCGTGCAGAGTTCCTTTTGTACCCCTATGCCAGTATACGACAGCTCCCGGCCAAATCGCCATGCGTGCTCCAAATGCAGGTGAGTCCGGAATGTGTACGAGAATCTTGAAGAGCCCTCGTATTAGCGATAGATGGCATAGGTGATGGCGGG"/>
                    <sequence id="seq_t81" taxon="t81" totalcount="4" value="TCTACAGGCCATGGTATGAGGTTACGCGGTGGGTCACTAACACCGTTCTGGACGCCAGATTGGCGCCGCACCACTAGGCGTAGGATTCAGTCAGCATAAATGTGAGCACACCGTCACGCATTGGTGGACAAGTTCTGATGCGCGGGCGTGAATTATCTACTACAGATCAATGGAAACATATCCCTTCGGTTGCGAGACGGGTACCGGGTCGCAAGGGAGAGCCTGTGGGGATGATATTGGCCCAGCGGTCAAGATGATTCACTCACCGTGCACTTCATTCGGGGTTTGGTCACTTCTGGCCCTGAACACGATATAATGCAACATCCGCGAACTGTCCAGTGAAAACGTCGAAGCCAGAAGTTATTCGAACAGATTTACGGAGCGACTGCCGTTCACTCGCTATAGCTCTGTCCCTGTCACCCTGGCGCTGCCAGGCGCTGTTATGAGTGATTGCACCGGGAAAAAGTTAACCGATTAACCCTAACATCTGTGTTTTCCAAATTTACAAGAACTCTGTGATCATGGGTGAGCCAACCTTAGATTAATTAAGGGCTCCGACGGGACACATTCGATAATAGACATAAGAATTCCATGCTAGTGCAGCGTTAGAAGCGAAGTTCTCATTATCTCCCTCTGTAAACTGTCCGTGGGACGGACTAAGGTATCTATTCCTGCTGGACGTGTAGCGGTTCTAAGAAAAGAAAAGGACTTCACTCTACTCCTGCGTCAGGCTGACAACCCGTACAAAGTATGTGGCGTGTCAGCGCTGGTGCCTCCATAACGCCGCGTGCACGCACCGCAGCTGGTTCCATGTAAACTTTTGATGAAAAAATTACCATAACTCTTTGAAGCTTTTCTTACCCACCAAGGCGCTGAGAACGACACAACATGGGTTACTCGAAGCAGAGTTAGAGGTTAGATTAAATTGAAAAATCCCACTGGACCATGGTGCAACGTTGCCTAAATCGATTAAACGGAAGAGGCAGGTGATCACCCGGGC"/>
                    <sequence id="seq_t82" taxon="t82" totalcount="4" value="GTCCCCTCTATTGGACGAGTCGCTCGAAAATTGTAGATCCTCGAAGTACCGGGTAGATTCTAGTCGAGATCACATTCTTATGTTGCCCCGCGAAGATCGTCCCTCTGGATTGGCACTCACTAACGTTATCGTGTTACCCGCCCGTAAGATTAGAGACCATAATAAATTTTAAGATTAATATGATTGCTGACTGAGCATCGGGCATCCTTGCAGAAGAGAGCGCCAGTAAAACCCAGGCAGCCCTGGCGTGGTGCCCCAACAGGTCAATAAATGCCGCAATGCGTAGGCGCGGCCGACCAGCCTAGCACTTAGGTCCAGCTTGTGTCCCGTCTCGGGGGTCTCCAGTCGTACCGTAGACGCCACGTTTCATCGCGCGGTGCCAATACTCGATAAGGGAGCACAGGATCCTACGCCAGGTGATTGTACCCTAAAGATATGGTGGGCGCTTGATTTCTCGTTAATGACGGCAATGTTACCGCCGAGTTAAACTTGAGGGTAGATAGGTTCAACTCAAGAAGATGCAGGCCCGTTTAGAAATAGTTATGCTGTTAAGAGGATACAAGAATAAGCAGCCGTTTCGACACGGCGCGGGAGGACTTTAATACCTCCGTGGCATATCGGGTACATATCTTCAGACAAGAGCTACGGTTCCATTACAAGGCCCAGAGTACTCCCTCCAATGCGTCTAAGCCCCTCAAGAGCATCGACCGTTGGCTTCAATCCTGTTGTTGCTACTAGAGGCACAGCGTTGCATCGAGGAGCTCGAACAGTATCACCGTGAGCACGATTCGACAGGGGCCAGGCTCTAAACTCGGAGGAGGTGGACGGTCAGTGGTCGATGGACGAGTATATTTATCCCTCAATCCGGGTCTTTAAGGATAGTAGATGCAGTCGCTCCTCAAAAACGAAACGCACATATTAAATTCGAGCGGCTTCTAGTTCGTCGGGACGAACATTGTAGAAGAGGCCTCTCGACTCGTCGAGGATATATGGCCCCCCA"/>
                    <sequence id="seq_t83" taxon="t83" totalcount="4" value="CCCGCCGACGACCGTTGGTAGCGGAAACCACCCTCTCCGTAAATCGAGGTTCGAGCCAGCCTGTCACTTAAGTCCAAGAGCCGACCTCACATACTTTACTGTAGGGGGTGAGTGGCTGACTTCCTTCAGATCGTTACGAACATGCGCAATTAAATCGCACTATCCGATTGGATACATAAGCCTCACGGCAGTATTATTTGATGCCCGCCGGTCGACGTCGTCGATTCGGCTTGGTTCATCACACAGGACGCATTGCGTAGAGGACGGGGGGTAGTGTCTTCCCTAGGTCAGAGATATTCCGGAGCTTCGTGCCTATTTTATTGGTTCTGGGCGCTTTATTCCTAGCAACGACTAAGGTAAACCCTTGCTCCGCGGTTGACAGATTTGTTGCCGCCCCCCCGCTGACGTCCCAACAGGCTTACCTCTTAGCATTGCTGTCTCCATCTCCACCTGCGCCTCCAAGCCCGTAAGGTGGTTAGTTCCGCTCAGCAAAATATAGCATAGGCAACGTACCACCTCAAGGAGTAGCTCCGGATTGATGGCGTAGGGCGTGAGCGTAATAGGGGTCCGGGAACATTCCCTTACCGGCAGGCATGCCTCTGTCTAGAAAGATCTTTGTAACCTTTTGGTCGCGATTCTTAAATTTGGCAGGTTAATCATCGTGGAAACTCCCACCCGGCGGACCAACGGAACATATAGGCAGCGGGACGCCGATACGGCAACGAATACTCTTTAGATTCCGCCCCACAAGCAATGAACGACCGATCGGGACAACGATCCCGAGTCGCGCAGAACGCCGGGACGTGCGCGCTTGGCTCGTACTGGGAATAATCACTACCAGGGGTCATTCCCCGGTGCTTTCTTACGCGGTTACTAAGCGAGACAACAAGCTTACTAAGGAGGGCTTCCGGCCCTCGGACTAGCCACCATATTACTGGATTTACCTGCGTCCAGGAGCGTGTGCTTTATCCATCTAACCACACCTAATTGTCTTCATGTG"/>
                    <sequence id="seq_t84" taxon="t84" totalcount="4" value="GTCTTCTTGCCGGGCGGTTACACGCATCGTACTCTGTCCCAACGACGAGTACTTCGCCGGAAGATCAAAAGAATCCTGAGCGTGTTGAAATCCGCTCCCGGTATTTAACCAGGGTAGATTGATGGTTTCAACCGTATCTAGGCAAGGCTATCAGCACCCCACGGACTCGCCGCCAGCCGTGACCTCAGCGCTGGAATCATCAATCGCAGTACTGTTGGGGTCGAATACGGATGATGGAAAATATTGCCGCGGAGATTTAGGAATAGTGTTTCATCTAGGACCAACGAGAGGAAACGTTTCGGCAGCTCCCAACTGACCTATGTCAAGAAGGATGCCCGAGCACCACTGCCTGCAGAAAACGAGGTAACCAACTCCACTGTCTTGGCAACCTTCAGACCGACATTGTACTCCCGTACTTACGGAGTAACAGTGTGTGCACGGACCAAGCCTTACATGATCAGTTTGAAATGTCGTAACGGTAACTTTGTTCGTATATTGATGTCGGTGATCTTGATCTTTGGGCGTTAAGCGATACGCACCCTCTCGCGGTGTACCCCGGCGTGCACGGGCTCGTATCTGGCTGCGCCCCCTAAGTGACCGCAACCGGCCTGTAGCACGATATCCATGAAACCGTCACAAGAACATTTCTACGACATACTCGTGATAATCTGTGAGGTCCAGTGCACTAAACAGGTTTTTGTATTTCCGACTCATTGTATCCGCGTAAGATTAGAAAATAGTTAGTCCGTGCGGATAATTGCGAGAGTTACTCTCGACAAGTAATAAGCATTTTAGCTTACTTACCGTTTTTCCGAAGACAATGCCCAATCCCAGAGGTCAACAACCAAACTCGCTGGCGCACTCCTGTAACAGCTCTGCTCTCGTCCCGTTCAGCGCTTGTATCCCGGATCACTGAGAGAGTTCCGAGAACTATGCTACTAACGTCCCCCACACATAGTGCACGCATTCTGATACCGGATCCTACCTGTGAAAAGCTATA"/>
                    <sequence id="seq_t85" taxon="t85" totalcount="4" value="GCTTGCGCAGCTGAAGACTTGCGCATTATAGTCCAAGTTCGATTATCTAGGCGACACCCGGCTGGCCACCGGACACGGCCGATTCGGTGCAAAATCTTGGAGGTTATCTGACCTAGAACTCATCACTCAGTGCCTATTCAGGCGGTGCCACGCGCTTGGTTGGCCTTTGGTGTTCTCGACCAGTCTTAGAATAAGCTAGAAGGAAGACGGTGTAGGAAAGGGGTTGAGGCTCAGGGACGAACCTCGTGGGAGACCATGCGGATAGAATCGATATAACCCGGGTGTACCGGACTTTGCTTCTAGATACCTAGCTATGCACTACGTTCACTAATTTCTCTAGCGTATGGCGTTTATGGCCTTGTTTGTGGTTTTTGAACACCAAAACACAGTAGCGAGTATATAGTGCTTCGCAAGCGTCTCGACATGCTTATTTAGAAACCTGAGCTCCGGTACGTCGGTAGGTCAGCCTTATAGGATGTCTCCGTTTACGGCGCCTCAAACGCACCGCAGAAAGCGGGCCCAGTTGAGAGATGGCATTAGTGAGCAACGAGGGGAACCGAAACGAGCAATCCAATTGCAAAACGGAGCATACACGTATAAGCAGCTAGACCAGTATTTAAAACAGATCTATCTTTCAGGAGTGACTAGGCGCTGTGTACACGAGATGCGACAAATCTCCATCTTGTGGAGGAAATATTTAGCCCCAGACTAGAGAGTCTGGTGAATAGCGTTTCTCGGTAAATTTAGTTGTCCGCGATTACGTCTTAGGAGAGTACGTGTACCAACCTCCGCGTGGGATAACTTTCGTGCTGGCTGTCTGGGACAAATGCACGAGGGCAGTCTGATTCAGCCTGTCTCTGACTCCTAGTCGATCCCGCCTCTGGGAGCACGGGTTATTCCACGGACGACAAAAGGGTTTTATTGTCTGAAGAACTGTTTTGTGTTGCCATTCCCCGGTCACCTTCCCGTTATTGAATTATGCTCAGTGATGGACGACCTC"/>
                    <sequence id="seq_t86" taxon="t86" totalcount="4" value="CTTTCTCCGTATTGTGCGCTCATGCCCCGCCAGAGCTGCTGCTCGTCCATAGTTCCCATGACTCCTTGCGGTGACGAGAACTTACCGACGTTTGGATTTCGGGTAACAGTTGGCAAGGTGACAACATCTGACAGGGTTTCACCCCCAACTAAAAATGCCTCGGGGTGCTGAGTCTCACCATTGGGTTAGAGGCAACACGTTATTAGTATGGGGTACCGCCTTGATGTGAACCACCTGTTGGTATCCCATGTGCCCGATACGCCTCGAGTGCTGGAGGGTCTTTTCAGTGTAGTGCGAAAGGTGGCTAGTTGTTGCTAGAACGCCAATCGATATGCGGACTCCAAGCGGTACATCACGACCAGGCGACGGAGTCAACTTCATGATACGGCCGTTGGTTTTCGTGGGTAGTAATGGGGGTATTATGACCTACAGGTTATCCTCGTGGGTCACTCCGCTCCCGGCATTGACACTTAGTTGGATGATACAAAATTTCGATCAAGGCCCTTAATGCCGGTGTTGGAGGATAGTTGAGAGTTTCACGTGAACTCGTCTGGAGCCATTCCAGCCCGGTCGATACCAACTCTATATCGCTCGGTCTGACATGGCGCGGGCTGCAGCCGCTTAGCAGTCGTTTTCGAGTTTAAAGGTTGACGATGTAAGTGGCGATATACGGAGACATGGCCTGTGACATTCCCTGGCTCTACACCTGAGAAATATATAACTCTTCGACTTCCATTTCGGCGTATCTTTATTTAAGCGCCTTACGGGTTTGGTAGGAAGCCTTTAGTGGGGAGACTTATGCACCACCGCCGCGCAAGTGCAACTTAAGTAACTACTATGGAAGAGTGACCCATATCACTACGGTACAGCGTTGGTCTTCTGGCATATGCTTAATACGTTTGATCGAATGTGAATCGTCAGCCCCAGCACACCCCTCCTACAAGCTTCATCGACGATCTGGTATTTTGTAGCAGCGCCGAAGGGGTGTTGTTACCGGCCG"/>
                    <sequence id="seq_t87" taxon="t87" totalcount="4" value="AGTCCATTGCGACTGGACATTCGGTTTTCGGCTCACTGCCTTGTAAATTGGTTGGTTAAGTTCGACAGCTCTTACCCGGGAGAGAGTGTGTAGCTACAGGCCTGAAGCGCCACTTCAAACGTCTGTTTGCTTGCGTGGCCACAGGTTGATACAGAGTGAGCGACGATACGTCTAATACCCTTCTGATGAAGTAATGGACAGATTATACATCTTTCGCTTCACGACGGGACAGCTCCATCTTAATTCTAGTCCCTCATGACTAAACAGGTTAATCGCTGACCCTTAGGCGTCCCCATCTCAAGCAATCCACGTTTTCGATATCTGTCACATTCCGGTTGCGCATTTTACATATCCTCCCGGCGTGTCACAAACCTCACCAAGTGACAAGTAATAGTTTCGGTTTCAAAATGAGCAAAGGACGTTTGCGGCTTATGCACAACAACATGCATCCTGCAAGAAGCCAACAGCTATCATAATGAGACCGGTACAGCATAACTCTGGTCGACCTATACACACACCTGTGATTCCAGACGCCTGCGTTCACGTTCATAAGGCGCGTAAACGATGACGTACTCACCTCCCTAGGCGTGCTGTACCGTGGCTTAACTACAACGTTGGTAACGGGTCTGAATAAACATGCCAGACCCCTGTGTTAAGCTTTCGTCTGTTTTTGAAGGGATCTCAATCATTCTTATTTGTCAGGGCTCCCGTCGCTACCCGGTAGCTACCGCAAGATCATTACCCGTCGCTTTCGGATCATGTAAATTGACTTGCATGTCATGCAGGTTACGCACGATCTCTCATTGTCTTCTAACGGACCATTCTCTTCAAAGTCAATTAGGCAGCGGAAACTGGACCATGATGTTGACTTTTCGAATGGAGGGGACATGGATCGGGGGTGGCTCCCGGAGCGGGCCTACGCACTTGCTGCCCGGCCCCCGGAGTTGGCAATACTCCAAGAGACTGCTTCTATGCGCTGGCACAAACAGTCGTGATAAAG"/>
                    <sequence id="seq_t88" taxon="t88" totalcount="4" value="GTCCGACGGTTACTGTCAAGGCAAGCCGACGACTAGGTTCTCCTTTCAAAAAAAATAGGCGATTAAAAGCGCGCACTGACGACTGCGGTTATTATGTAATTGTGCCACCCAATTACTATATTGTGTTAATGACGACCGATAACTTAACCGTCGTGCGACTTCACCAAACCGCAACGTGGGGGCGACCTCGATGGAATGTTCTGCACTATCCGTAGCATCCAGCTAATTAGATGGACACTACGCCGAGAGTCCAATAACGTTGGTCTCCATGAGTCCACGCACAGTACTGAGGCAGAGCCCGGATCTATGGCTCCAGGAAGTTATCCAACCTGTATCATTCTGTTGTGTACACTATTCGAACTGCTTTCCTGCGGGAATAGTACCCCTGAGCGTCAGTTCTTTCCCAAGCATTAAAAACGCACATTCTAGGGCGAACATCGTATGATTACCGGCTAAAGAGCGACGTCATCTCCTGCCTCCTTCCTCGTAAGCCGGGTGCGCACGCGCAATCTCAGTCGCACAGAACCCCACCATTGAGATTACAGAGATAATAGCCGAGATCATGTAGACCAGGTCCTTTTCACCCGTCACCCGGACTTGACGTAGTCACATCTATTCAACTAATAACGCAGTCGCCATCCATCACTTGAAAGCGCCTGGGGATCATACTTCGCTAGAGCAACTAGAGTGCTGTTAGCACATCGAGGAACGTCCCTTATATAAATTGAAGCTCGTACAACTGGCCGGAGCGGGTCAACTAACAGTTAAGCCGCTCCCGTGAACGGACACTTCGCCCGCTATTGTGTCTGTTGGAGCATACCCCCTAGTGCACATAAGACGGGTCTAAATGAGTGACGTGAAAGGCCCCTAATCAATTGTGTTCGCACAAGTTACGTGACTGTCGGACTCGGCTACGAGCTGGCCCTCTAACTAGAACACAGCATTGATATTGGACGACTCAGATCCAAGCCTCAAACGAGACATCGCGTGCGCGATTAAT"/>
                    <sequence id="seq_t89" taxon="t89" totalcount="4" value="TCTGCCCCGTTGAGTCAACGTGGAGACCTAAAGCTCAAACCGATATTACCTAGGAATGCCCAAACGTATCTAATAAAGCTATTGCGCTATAGTTGGGAGTTAGGGACTGGTTCGCATTACCGTTCGGTCGTACGGCTATTCTAACGCGCGTATCTGCGCGGCTTATTCGGGCTCAGCTGGCAAGGCCTGTCGAGTTAGTACTTCCCGGAATTAAATTTGAGTGGCTGAGGCTCTACTGGGGGATTATACAACCGGTAGAATGCGAATCCTAAGGGTACTGTATAGGAACCCAACACGTATACGCTCGAGCGGTCAGCGATTAGTGATACCGAATAGAATATCTGACTATTCCTATGTGGCGTAGTATACCGGTTGTAAGCTGAGGAGAGAGGTGAACACATTAGTTGCTATTTCCGATTCAAATGCGAACACTTCCAAACTTTACGACTGACCCTAGTGTCTGTTAGTGGGCCTGGAGCGTGTGTTCATCGCCGTAGATTCGAATCACTCTATTATGGACTGCTGAAGTACCGGCGTCGGCGGGTAGACTAACATTCTATCATTTTACGTGATATGGAGTAGTAGGCAAACTTATCAATGGGTGCGATTGTGATAGCTCCGTCCGCGTTCGGGGAAGCATCCACGCCTGAGGTCGGTGGAGAATGCATAAGAGTCTTTCGTGCTCAGCTATCGTCCGTGTTAAAATCTGTACGGACCTGACCAGAGTAGCCCTGCGGATCTAGCGTTGAACCAGCTTACATGAATTAAGGCTAAATTAAGAGCCTCCTCCAACCTAGCACACCTGGGATGTGCTTTATTAATTAAATTCTACTTGTCACGAACTAGCCCCTAATTCCGAGGGTTTTAGACGCCAAGTCCCCACGATAGTCCTATCGAGGTACAAGCAGGAGTTTGCTGCCGGTCAACGTTATTCCTTGCAACCTAACAGTCCACCCTAGGTGCCGGGAGAAGCCACGCCTTAGTTACCATTCTAGGTTAA"/>
                    <sequence id="seq_t9" taxon="t9" totalcount="4" value="GAGCGCGTGAAGGTCGGATATAACACATGTGTTCTACCGCACGGCATCGTTGCCAACATATTCCGCAATTCTACCCCGACTTCCGATAACCGAACTACCTTGAACCGTTGTCGGACCCTTTCCCCGGCAGTTAGCTAGAAACGTAGTGTAGTAAACAGACGCTCCACACTATGAAGAGTTACGTCTTCTAGTCTTTGCCACTGACCCTTGTAATCACCGTAGAATCTTCCATACACCAGAATCTACTCATATAGCGCCGTGAATACATTACACAATAGTATAGAGAAAGACCGACAAACGCAAAGAATCCACGTCGTAAGGTAATAGACACGGTCCTAATTTCTCCGGGACTCCGAAATGACGGTCTAATCGGTACGATACAAGCGTAGCGTAGTGACGGCTTATACCCTGCTCCTTTCAGACGAACAACGAACGGAATCCTTTTTCGATAACGGCGGCGGAGAATGTAAAATGGAGCCTATCCGCCACGTTGCGGAGACGCTTATTCGGCGGAGGCAAAGTGATTTATAGGTGAACCGTGGTGGCCCCTACACCAGCACGTTTTTTTCTGGAAACACGTTCATGAGACCAGGAAACGGAAGGGGACTACGGCAGCGGGATTGTTTAGCTTCCGCAATAGTATTCGTCCCATGAAGATCCACCGTTCACAGATCGTACGTCACAGAGAGAGCGCCAACATAATCTTGCTGAGAAACTCACGTACAGAACGTTGCTCTGAAAGACTCCTTCGAAGCGCTTTGTAGTCTCCCGCGACGAACAGGCGTCCTGACTGATCGCAGCCGTCCCAGACAGTAAAAAGCGGTAACATGAATCCAATCTTTGTGCAGCAGTCCAGCGTCCACGAATTATTTGCAAGCATGTCGAATGGGGCTGTATTGCATACTACGCTTTTCTTGAGAGGGGCCTCTTATTGCTTGGCGGATTTACTCTAGTACGCCCCCCGTCTCGCATAGTCTGTGTGTTGAATACTACCTGCACT"/>
                    <sequence id="seq_t90" taxon="t90" totalcount="4" value="TACAAGAATCGTGAGTCTCTTTCTGTTAGATGCATAGACGCCAGTCTCTGATCCCGACTTTTCTGTTATCGCTTCCCCGTTCGATGATAGGGGGATGCTGCCTTAGGTAATCTTTAAGTAGCCATTAAAATTAATTAGTTCCCCGTTCGGTATAAGCCCCCCCGCCCGTCGTCTTGCCGGCGCGTCCTAGTATGCAGTCGCGAGCTCAGCATCACCTGGTTTATTCCGTCTGTGTACCATCCTAAGTGTAAGAGCTACGGCAACTTCGAAACCTGTTGGGCGGCTTATTCGACACCGCATTCACATCCAGACAGAGATGCCCCGAGCCCGACCCACAAGAATTCATTGCGAGCGCCCCTTCTAGCAATCTGTGGTTGCGCGGTGATGTTAAAGGTTCCTGTGCATGAAATTCCTGCATGCCGAGTGTCCCCTTCTGTGTGGTTCCGGTCACATCAAACGTGGCTTTCCACGGGGCACATGTCCTCCACAGACATGACTCATTTATTTTATAAAGTTAGTGTGTTCACGTTAGTGGCTTATAGGAAATTCGTGCAGGGTTGGAGGCAAACTCCGCAACGGATCATCGCCCACGAATTCTTTGGGGGGTATTAGACAGCATCATTGGTGGGCCCATTTTGCATAATGCTCCTACCAGAACGGTGTGAGGGCCCTCGACATCTTTCTGCAACGTCGATCAACAACGACCCGTGCGCAATATTTTATGGGCCTGCCTGCGCCTCCCTGTCTTTCACCATCTTTACCACGAAGGCTTAGCGTCTGGGTAGAGCATTGCTTTATAAGCAGAGAGACTAAAGCGGACCCATCTAACTCTCATGTGTGTATAAGAACACGGCGGCGCTGCTAGACACGCCGGGGAATGCCATAGGATGATGAATTCCGAATTGATGTCTAGACTTTGCATAGCGCATAGACGGTACTTGCCCAATGACCCGTCCATGGTGTTTGATCGCGTATGTCTTTTGAGTAAATACTATCCCCT"/>
                    <sequence id="seq_t91" taxon="t91" totalcount="4" value="AAGATATGCTCAAAGTTCGTGGGGGTGTCAGACGAACTCTTCGGAGGTGCCACAGACCACTACAGCGGCCTTTGCAACCTCCAAACTGAGAAACGAGATTCGACGCAGTCCAGTGCCAATCCAAGCTCGACTTGTTTCGTACCCGGGCACCCAGAGTGCGCGAGCTTATATGTGGTCGCTCTCCAGTCCGATAATGCACGGGAGGCAAGTACCACGTAACTAGCCAGTAGAGGTCATACTTAATGCTGGTCTCGAATGTGGATACGCTCCTCCGGACGAGCTTTGGGCATCGACGTGCTAATCTATTGAATGAACCCTTAATCCACGATATCCGGGTGATGAAATGGCATATACCGTAAAAGCGGCACGAGATTCCGCCCTACACCCCCGCAAGTATTTACCAAAGTGAGAGTAGAGAGATTAATGTCCGGTACTAACGGACATCTGGCTCATCCGCCCGGCATCCGCCGATAACTCGATACAAATGATGGAGAGTCCTAGTCAACGATGAGCCAACCTGGGTACGCTAGAAGCCGAATGCCAAATCCAGGGGGGGTGAAAACGACCTGCCACTACGTTTCCGAGGAGTTTGGGAAAAAGCGATTAATGACCTAGGAACACCGAGGCGGAATGTCGCGGACCGTCAAGCGTGCCTTGATAACTATTGCTTGCTTTAAGACCTAGTGTGTTCGTTGTGCGGCATCCGTATTTTCGTTGTTCTCCGCTCAAGAATATTCCAATTCGGTTATACTTCTTTTACACAGATGTTATCACATATATCGGACCTAAGTTAAGATGAACACTTAGGCAGTGGGGGGATAACCGTGGCAAAGGTACTTTTTAAGTGCATGACAGCCTATCCTGACTAATCGAAGAACCCGTGAACCCTGCACCTGAGTAGATTTTTCAGTCAATGCGGAATAAGTGAAAAGCAGACATCGAAGGTTTGGATATCGCAAGGAGTGGCTGAGTTCTGGTCCGACTGGAATCGATCCAACCC"/>
                    <sequence id="seq_t92" taxon="t92" totalcount="4" value="TAATCCTCTAACCAGGTAAGAATATAGGTGATTTGGGGGACTCTGAAAATTATACCGCGCACATGGTCAAGGGCCCGCGGACATAGTCGAATCACAAAACCCTTAATGGTACTTGCAATTTACGTACTTAGGCTATTCCATTAAGTAATCAGGGGTACCAAGTGTAAGCGGACCATGCTGATTATGGAGTTATTTACGCGAACTTCTCGTAAGCTGATCTCACATCAGCATAGCATACCGAATAGTCACAAGAATCGACGCATCGTTAATAAGATCCGGAGCATGAAGCAAAGGCATTTTCACGTTGGTTGTTCTTCCTAGCCGCTGAAATGTAGAAGAATCAATAGATAAAATATAGGCATGCGGTTCAATAATCGTGTTACTTTCCAAGGATATATCAACGATGTTCGTTCGCTTCTTTGAGTACTGACCCCGCGACCCGCTTAGATAGGCCCAGTACACAGGTTCTGGTGCTTTACTACTACGCTGGAAGATTATGCAGTAACGCCTCCACGCACATGCACGCCCCATGAAGTGGCTTGTTTAAATCTCGCTACTTGGCCAATCGCGACGATATAATGAGCTCGTCCGGACCTAACAGAAGGCTAGAGACTTTAAGGACAAGGAACGGGATGAGTGTCCGGCTTAACAAACTGACATGACTACCAAAATATGCGCAACCAAGTCGGGACTATACTCGCTTGATGATGCAGCACCTAGCACGTATTCAACAGATTAATGTTTGGATTACGGCAGTGCTCAGTGCTGTAGTCGAAGCAATCGTAGTTCCTGATAATGGACGCCTGCAATCAAGTCCACATAGCGCGTCATCGGACAGCCTATTGTTTTGCCCTTCGTGCGCTTCCCGTGTAGTCACTCGCCTCCGGTATGGCCGTTACCCTACACAGGCCTGGACCAGCCTCTTCGAGCAAATCTCCTTGCTGTCTATAGGAGGGACTAGGCTGTATTGCTTGGATAAGATTGTACCCAGTTAGTATGC"/>
                    <sequence id="seq_t93" taxon="t93" totalcount="4" value="CGCAGACTCCGGGGTTTCACATTATTTAGCGCTATCTTAATGTGCAAGTCAGGGTGTGGCGCAATAATCCGGGAAACCATCGAAAGTAAGTTTACGGACGAAAACCGACTCCCGTGCAAGTGGTAGTAGCGCAATATCAGTAATTTTGGCTCCTCTGACTCTCACCCGCATGAAGCGGCGATCCGGTTTTATGGTGTGCTCACTTTCAAATCGATCTTTTGAATAGTGGGTTCACCGCACCCAACCGACTTCAAGGCCGGCGCGCTGACTATGCGAATGAACGCACCACAACAATTCGAGGAAGCTTCGACCCTCACTAGCTCTTCCTGAGTCTGTGCGGACGCGAGGCCACCAGTTTATCATTCTTATCCCAATGCTGAAAGTCCAGATTTAAACGTTCCCGACGGCGCGAGTTACTGCAGGGACAATGTACTTCTGCGTGTGCGTGGAGAACTAAGGCAGATGGCGGCTCGCCGCGCGTTTCGCGCGTTTGGGTCGCGAGGGCCAAAGTCTGCACTGACGTAGCGGAACCAGCCAGAATCCAGGTAATGATTACCAAGACGAATCTTCAACGTTGCCTACTTCGTGCTAGTTCTTTCGGCTGACCACCGCTGGTCTACACGTATGCCCTTTCTCCGCTCCGTCCCACGAAGCTCATGTAGTCCAGGACACGCATCACCGCAGAGCGGTGTCCTTTAAGGATGTACGAAGGTCCCGGGCCCTATGCAACTGAGGTGCCGCGGCGGGGGCACGGAGGGAATCCGCATGCACGTCAACATAACTCCGTAAAGGGTGAGACCACGCTCACGTTCAAGGCTTCCAACGCTGGAAACCGGATCAGCTTTAGCCAGAAAGGTTTGACTCTGACCTTGGAAGATAGCGCGGAATAAAAATCTAATGGACCTTTATTGCGCGTTAGCCTACGTAATGTTATTTACGTCATAGGTGTAAGTGCGGATCTGCGGCTTTTGGGATGTAGGACGCTACGCGCCCCTATGCT"/>
                    <sequence id="seq_t94" taxon="t94" totalcount="4" value="GTTGTGGGGGAGCTGATGGGCGCGCCATGTATATTCGGGCGTGTCAGAGTGGAATGATAGGATGGATGTGCCCCCATCCGGTTCATTGGCCTGACGTTGTCACAACCGATAGTAACTTGACCAACCCTGTATTCAGGGCGGGAAATCGGGCGTGGCTGGGTGAGGAGGTTCCTGCCCCTGGATAGATCGGCGGGCGATCCGCGGAGATGTGGGCTGTGGAACAATTATGTAATTTCCTGCGTTCTCACACATATAGAGAGAAGCACGAGAGACTCATGAAGACATGTCAATTCAAAAGCAAGCGACGCCTTATTGGATTAAAATTGACCTCTCATCAATTTCAGGCCTCTAACCGAACACGGGAAAGCATAGGCCAGTTCCTGGCTCTTAAGGCAACAAGGCCGAAGCTCGACCCTCAGACGGTGCGGCACAATGCACGTTGTTGCTGTAGTAATTGCGGCAAGGATGTTCGCAGGCGGACGCGCCCCGGGCCCGATCAAACATAACTTAGGGATTCCATGTGAATTTTCACAGCGGTCCGTAGTCCTTACACTCTACGTACGACAGATCTCGGAATCGCAAAGTCATTTGGGCGCAAATTGAGTTCGATAGCAAAACCATGGCGGGAGATCACGGTCCAGTTTACTTGAGGAGAATTGTACGTATTCATCTGGTAAGTGGTAAACCGTTCGAAGGTGCACCCCGTTCTGTTAAGGGCATCATTGGGGACTAAGCCGCTTGACGAACGTAGCCCGCCATCGCCATTACAGCTGGTATTGGACTCACGTCCCGCGAATAATTCGCCCGTTTTTCTGTGTCTCCTTTAGTCCCCCCCCGCACGCAAGTCTCCCCTTTAACGAGGCTTAGTATTGGTTGGGCACGTACCCAGCAGCAACAACCGAACTCCGGACCCCTTTAATGGCTTCAAAGCACTGTGTAATGGGTACAAGACACCTGACTAGCTCATACAGCAGAGTTATAACATAGCCTTTCCGGCTCG"/>
                    <sequence id="seq_t95" taxon="t95" totalcount="4" value="GCGTATTACAATAACGGCACCACGTCACTACCTATAGTCCAGTCGCACCCGCTTAGGAGCACCGAGGCGCTGGCAGTGGGTCGGAGGTCCGTGATGCCGGGTTACCTCCCCCACTAATCAAACCCCTAGTAGAGTTCTCCTTCTCGTGATCTGGCGACCCCTATTTTGCTTAGAAGAATATACCTCCTAGCGCTCACCGAGTCTACTCTACCGCAGTCAGGTAACTGCTGTTCAGCTGGCGGGTTGCTCGGATTTTTATGAACCACGCACTCTCATCAGTCGACTCGGTTTCTTACAAGTGTCTCATGAGGAGGCATCACTTTTTCCGGCGAAAACAGATAATAGAGTCCGGGCTTGATCTAGGTTTCTCGCTTACAGACCAGGCACAATCCAGGCGCTTTACCCTTCAATCCAGAGCATGAGGTACGCTCCCGAGAAGGTGAAGAAGGTATTAAGCACCACACTATACGTACGAGGGATCCAATTAGGCGACTGGATGGTTACTTGGACTTTTCCATCGTCCGACGCCCAAATGCCCTTGAGATCAGGCCACGGCGAGCGTAGGGTACACACTTCGAAGTGCAATATAGAGCATGCTAAACGCAAAAACAAATATAATGTTCGCAACTATCTAGGTGGAGACCCGTCTGACTATGAAGCAGGAAATGAAAAGGTCCTCGCTGGCACTCGTTCTCTAATTGGTGAATGTCGCGAGCGAGGGGTATCACAGAAATTGGGTTGAACATTGTATGTTGCGATTCATCAAGCTTTATGCCTCGCTGCGTTGTAGGAAAGACCCAATAGAAAGAGGATAACTAGTCTGTAGAAGTTTCTGATTTGCAAAATCTTGAGCCTCTGTCCATCCCGAAAGAACACGAAACTTGTCAGGGAAGATAAGACTTTCTCCGGCGGAAAATACGCGGCCAGCGGAAAAGTGGATTTCCGTTGCGCCGGACGATCTGTGCGCAGTCCGCGTGTTGACAATCCATAAGACTAGTTG"/>
                    <sequence id="seq_t96" taxon="t96" totalcount="4" value="TTCTGGGCACTCAGGAGGGATGTTGTTTTATCACATACGCAGTTCAGCAATAAGAGCCTATTTACCAGTCTTGGAGGCCAGACCAACCACCACTGAAAGCGTACCTGTCGTTTCCGAAAGGGCCCTCACTTACCATGGCGTGCTGAGGGGAAGCCTCTACACAGCAAACGAGATCCGTCCATCGCCTGCTTCGTACGCCCTTGGACGAGAATTCCGCGACCCGTGCACTATCTGTAATTTGCGCTCGCATCACTGAGATAGTTGCGCTAAGGCACTGTTTTCCGTACGTCTTATAAAATGCGTTCGGGGTCGGTTTGAACAGTACGCGCAGATACCTCTGCTTGCGAACGCACTAGACACAGGGCCGGACTATCTAGTCCCGATTGTGAGTTCAAGGGGATGTTTACTATAGTCGGTACCGGGGCGCTTTTGTAGAAATGGGATTACCTGGGTTCTCTGTCACTAATCCTGCTCTTGCATGACGATAATATGTACAGGTTCACTTAAAGAGGCTCAGTATTATTCTAGAGGAAATATCATTGATATGTGGGAGGAGTATAAAGTCGAGGCTTAGTGTATGCAGACTAATACGTTTATGTCGGCGGGAGATTCCGTTTATTCTATGGCGACGTGTGCCTAGTTATGCCGTCGAACATAGGGAGGGAAGCGGACATCCTATCCCTCGAAAGATTTCGTTACAGCGTTAGTTACTCGAACCCACTTGCACAAGGTATGAATAATTATCGGAAATCAGACCCTCAATAGGTGGCTGTCGAAAGCGGGCCCCGCACTACAAAGTCTTTGAGCTGCCGCACGATAAGGACGCTGAATATCGGGGGCGAGTATGGCCCGCTACACGTGACAGGAGAGTATGCGTTGCGATGATGCGCTAGCACTGTAGCACCCCCGACCAAAGCGTTACGGACTCTAGAGAGAGAATGGCAGGTTCACAGGCAATTTAGCGTCATCCCCGGGCTCATCTCTGGCGTAGGTTTGGAGA"/>
                    <sequence id="seq_t97" taxon="t97" totalcount="4" value="TCTCGAGTGGTATAATCTTAACTTGCGTTGCATAGGCACTTGTGGGCCTCCGTGGCGATAAACAGCTCCAGCCAAGCGAGTTCCATGCGAATACACTAGCGCGGCAGGGTTTAATATGTGTATCTTATTGCTTGAAAACGATCCCTTTCGAAGCCTCGTCAAAGTATCGCTCGACAATTGTCACAGTCGGATTTCATCCAGCACCAGCTGACGGAGAGACTTAGTATTCAGCCGTATAAAACCCAACGAAAAACCTGATAAACGCCACGCATAAAAGCGAAGCGTTTAGGCGGACGATCCCGGTCCTGATAACGAACAACTAGATGACCCTATAATCACCAAGCAAACTTCACAGGCGCCTGGCTCGTCAGTGAGTGTTTTTCAAATGCAAGAACATAGAGTACCTCGTGGTTACTAGGGTGACATCCTCCCGACGACGAGGTCTGTGACAGGGCCACTCGAGAAAATAAGTATATTCCCGGCAGGTCAAAATCATTGTGCGACACTTTGTGGGGTAACGAGCGGATTAATGCCTCAGTGATTTTAAAGATAAGCCTACTGTCGGTATGGTTAAGCTTTGGCACTCCTTCGTGAAACAAAAAAGTTGCGAGAACGGAAAGACGGGTAGATACACCCTCACTGCATGACCAGCCATCCAGGATATTTCACAACAACGGCTCGGCATATTCCTCCGGCGTCCTCAAGGCCGCGAGTCATGCAGCTATTAAATATTCTTTCCGCCCCAGAGTAATGACAGCGGCCGCGGCAACATCAAGCAGTCGAAAACTATTCTACACTGCAGGAGTGATTTTCGTCCGAGCCTGGTCGGTAGGAGCGGCCGAGGCGGCCATGTATATTCGCGGACGCATGTACCATGCCCGTAAATCGGACGCTTCCTAAAGTCGTTGATAGAGAGACATCGGCTTAGGTAACGAGGCCAGAACTAGTGACGACGACAAAAGGTGCGGAGCAGGCCTTTCTGAATAATCGTCTGTTATTG"/>
                    <sequence id="seq_t98" taxon="t98" totalcount="4" value="AGCCATCATTGTTGGGAATCGTAACCAACTAGCGTGACCGGGAATCCTTGGGGTTAATAGAAGTAACACCTGCACACAAGGAAGCGACGTAGCCGGGAGGTAACTTTTTTGGTTGAACCCACTTATTTTGGCGGTTTTGCCCGTGGTCAGGAAGCAGCTGTGTCACCACAAAGCGAGCCGGGTAGCCGGAACTCTTGCAAGATAACATAGAGGAGGCTGCCAACGCCCAATTGCTATGGCTGGGTCCCTCTGTGTCCCCGAAGCGCGTGGGCGGGGCATATTGTAGCGAGCACGGACAAAGCTTCGCTGCACGGGACAGGAAAGTCCGTAATCACGAAAGATAGCGTAGGGTGATTACTCTACTACAGCTTTTAGGTATCAATATCGGTATGGACCGTCATGCATACCAACCTCTGCGTGCATGACAAGCTATCCAGCGCGACGCCACAGCTGTATCGCCCAAGTAACAGCGATGCAATTAGGGCTAGGTGGTACGCGGGTGACGAGTCTGCGGGTCCTTGGCTCGCCCAAATTTTGCGGTGGGTAAATCTGCATGTAGCCCCGTTATTACTTAGATGGATCCCATGACGCGGTCCGATTTCCGGTCGCCTTACGTGTACTTGCCCGTACGCCCGGCCACACCAACGGCTTCCACGAAAACTTTCACTGCAGCGCCCAGGATACAGTCCATACTGAAAGAGAGACATCCATCTTGGTCATGGATGGCATGATACATAACCCTAGGCGGAACGCCGTTGCTTACTGACCATAATTCTACTCGGAGAGTAACCATCGTGCTTGTACCAAGGAACGTCTGAGTGGTCTCTCTTTGGCTGTTGCCTCGCTTCCACTCTATCTGTAGTGTTTTAGTTAAAGTAAATTAAAAGTACAAACGGGTCGTGTTAAACTGGAGGCTACTGGAAACAAATCAACCACGGAGGTGTGTGGCGATGCCCAACTTGGAGGAAATGCGATCACCCTAGGAGTAACGTACCTACGG"/>
                    <sequence id="seq_t99" taxon="t99" totalcount="4" value="GGTCCTTACTTCACGTCTTACGTGCCCGATATGACTTAGGGTCCTGGACGTCCCATCCGTGAATTCGAACGTCTATTCAATCCATTATAAGCGTTTGCTAGGTGTATTAGAGTCCCGGGCATGCGATGCTCTATTGTTGCTACGGTTTCCTTTGTAACCTGGCCTTTGCTTTGCGATTTATGAGCGTTTCGCACAATCATTTAGTCCGGAATACAGGCGAATCGACCCTGAGCTGATCTTCCCCTTGTAGCAGAGGTCACCCCTAAAAACATCATGTGTGGTTCGAGACTCTTGCGCGTCCCGGACGCCTGCGTTTCAAACCCCCATGGTTAGTCACGTAACACCTTAACCCTTGTCAACGCGCCTGCGTAGGCGTACTAAAATTCTAGTCTTGAGCCAACTTCAAAGCGGAGACCATGTCTCTACAAAGGACCCCGAACGGAAATGTTCCGCTGAGGCTGTTGACGAAGTAAGCCATTCAGCAACCGGGGTTTGAACTTGGATTGTATCAGTAGCATCGCCCGACGAAGCGGTGACTAAACACGTAAGAGATTGGCGGTCGAGGCGCCTGTACGGCCCACTGAGGCCCGCGACACCAGGGTGCCCCATATGAAACAACTGTAACGAGTATTGGATGCCTTCGAGTGAACTGATGGGAAAAGGGGATCTGTTATCGTTCCAGTATTAGTCAGGGAATTATCAGGGCAATGTTGGAGCTATTACGTCGACGTCTATTAGATCGACAGATCCCTCATCGTGGGAGGCAGCTAACTCTGATCAAACTGGGACGATAACGCGGCTGATATTCCCATTGAGCAACCAAAAACTAGGTATATAGCCACGTCTAATCACAATATTCAGCGTAGGACAGTGAACCAGCCGTCACCAGTGATACTAAGCGGCCCTTGTTTAGCAATACTAAACCTCGCAAGTCACATCCAAATATTGATGACCACTAGACTTTGACGGAGCAATATCTTATGATCTGCAGCCATCGTAG"/>
                </data>


    


    


    
<map name="Uniform" >beast.math.distributions.Uniform</map>
<map name="Exponential" >beast.math.distributions.Exponential</map>
<map name="LogNormal" >beast.math.distributions.LogNormalDistributionModel</map>
<map name="Normal" >beast.math.distributions.Normal</map>
<map name="Beta" >beast.math.distributions.Beta</map>
<map name="Gamma" >beast.math.distributions.Gamma</map>
<map name="LaplaceDistribution" >beast.math.distributions.LaplaceDistribution</map>
<map name="prior" >beast.math.distributions.Prior</map>
<map name="InverseGamma" >beast.math.distributions.InverseGamma</map>
<map name="OneOnX" >beast.math.distributions.OneOnX</map>


<run id="mcmc" spec="MCMC" chainLength="20000000">
    <state id="state" storeEvery="5000">
        <tree id="Tree.t:mynexus_10x_1" name="stateNode">
            <taxonset id="TaxonSet.mynexus_10x_1" spec="TaxonSet">
                <alignment idref="mynexus_10x_1"/>
            </taxonset>
        </tree>
        <parameter id="birthRate.t:mynexus_10x_1" name="stateNode">1.0</parameter>
    </state>

    <init id="RandomTree.t:mynexus_10x_1" spec="beast.evolution.tree.RandomTree" estimate="false" initial="@Tree.t:mynexus_10x_1" taxa="@mynexus_10x_1">
        <populationModel id="ConstantPopulation0.t:mynexus_10x_1" spec="ConstantPopulation">
            <parameter id="randomPopSize.t:mynexus_10x_1" name="popSize">1.0</parameter>
        </populationModel>
    </init>

    <distribution id="posterior" spec="util.CompoundDistribution">
        <distribution id="prior" spec="util.CompoundDistribution">
            <distribution id="YuleModel.t:mynexus_10x_1" spec="beast.evolution.speciation.YuleModel" birthDiffRate="@birthRate.t:mynexus_10x_1" tree="@Tree.t:mynexus_10x_1"/>
            <prior id="YuleBirthRatePrior.t:mynexus_10x_1" name="distribution" x="@birthRate.t:mynexus_10x_1">
                <Uniform id="Uniform.1" name="distr" upper="Infinity"/>
            </prior>
        </distribution>
        <distribution id="likelihood" spec="util.CompoundDistribution" useThreads="true">
            <distribution id="treeLikelihood.mynexus_10x_1" spec="ThreadedTreeLikelihood" data="@mynexus_10x_1" tree="@Tree.t:mynexus_10x_1">
                <siteModel id="SiteModel.s:mynexus_10x_1" spec="SiteModel">
                    <parameter id="mutationRate.s:mynexus_10x_1" estimate="false" name="mutationRate">1.0</parameter>
                    <parameter id="gammaShape.s:mynexus_10x_1" estimate="false" name="shape">1.0</parameter>
                    <parameter id="proportionInvariant.s:mynexus_10x_1" estimate="false" lower="0.0" name="proportionInvariant" upper="1.0">0.0</parameter>
                    <substModel id="JC69.s:mynexus_10x_1" spec="JukesCantor"/>
                </siteModel>
                <branchRateModel id="StrictClock.c:mynexus_10x_1" spec="beast.evolution.branchratemodel.StrictClockModel">
                    <parameter id="clockRate.c:mynexus_10x_1" estimate="false" name="clock.rate">0.03</parameter>
                </branchRateModel>
            </distribution>
        </distribution>
        <distribution id="fossilCalibrations" spec="util.CompoundDistribution"/>
    </distribution>

    <operator id="YuleBirthRateScaler.t:mynexus_10x_1" spec="ScaleOperator" parameter="@birthRate.t:mynexus_10x_1" scaleFactor="0.75" weight="3.0"/>

    <operator id="YuleModelTreeScaler.t:mynexus_10x_1" spec="ScaleOperator" scaleFactor="0.5" tree="@Tree.t:mynexus_10x_1" weight="3.0"/>

    <operator id="YuleModelTreeRootScaler.t:mynexus_10x_1" spec="ScaleOperator" rootOnly="true" scaleFactor="0.5" tree="@Tree.t:mynexus_10x_1" weight="3.0"/>

    <operator id="YuleModelUniformOperator.t:mynexus_10x_1" spec="Uniform" tree="@Tree.t:mynexus_10x_1" weight="30.0"/>

    <operator id="YuleModelSubtreeSlide.t:mynexus_10x_1" spec="SubtreeSlide" tree="@Tree.t:mynexus_10x_1" weight="15.0"/>

    <operator id="YuleModelNarrow.t:mynexus_10x_1" spec="Exchange" tree="@Tree.t:mynexus_10x_1" weight="15.0"/>

    <operator id="YuleModelWide.t:mynexus_10x_1" spec="Exchange" isNarrow="false" tree="@Tree.t:mynexus_10x_1" weight="3.0"/>

    <operator id="YuleModelWilsonBalding.t:mynexus_10x_1" spec="WilsonBalding" tree="@Tree.t:mynexus_10x_1" weight="3.0"/>

    <logger id="tracelog" fileName="mynexus_10x_1.log" logEvery="1000" model="@posterior" sanitiseHeaders="true" sort="smart">
        <log idref="posterior"/>
        <log idref="likelihood"/>
        <log idref="prior"/>
        <log idref="treeLikelihood.mynexus_10x_1"/>
        <log id="TreeHeight.t:mynexus_10x_1" spec="beast.evolution.tree.TreeHeightLogger" tree="@Tree.t:mynexus_10x_1"/>
        <log idref="YuleModel.t:mynexus_10x_1"/>
        <log idref="birthRate.t:mynexus_10x_1"/>
    </logger>

    <logger id="screenlog" logEvery="1000">
        <log idref="posterior"/>
        <log idref="likelihood"/>
        <log idref="prior"/>
    </logger>

    <logger id="treelog.t:mynexus_10x_1" fileName="$(tree).trees" logEvery="1000" mode="tree">
        <log id="TreeWithMetaDataLogger.t:mynexus_10x_1" spec="beast.evolution.tree.TreeWithMetaDataLogger" tree="@Tree.t:mynexus_10x_1"/>
    </logger>

</run>

</beast>
