# Supplementary material for: Survival and selection biases in early animal evolution and a source of systematic overestimation in molecular clocks
Source: Interface Focus. 2020 Jun 12;10(4):20190110. doi: 10.1098/rsfs.2019.0110 (PMC7333906; doi:10.1098/rsfs.2019.0110)
Supplement: Data and analysis code [file rsfs20190110supp1.zip › BuddMann_IF_SI/VaryingCladeSize/XMLFILES/10x_2.xml]

<?xml version="1.0" encoding="UTF-8" standalone="no"?><beast beautitemplate='Standard' beautistatus='' namespace="beast.core:beast.evolution.alignment:beast.evolution.tree.coalescent:beast.core.util:beast.evolution.nuc:beast.evolution.operators:beast.evolution.sitemodel:beast.evolution.substitutionmodel:beast.evolution.likelihood" required="BEAST v2.5.2" version="2.5">


    <data id="mynexus_10x_2" name="alignment">
                    <sequence id="seq_t1100" taxon="t1" totalcount="4" value="CGCAATACTGCGACAAACGGTTATCATCCAGCCCCCGGCGCCTAATACCATCCACAGTAATTCTGTACGACTACGTGGAAGTACGAGGGAACGGCGTCTCCATAGGTTCGTGCGAATAATATGAACAAAGTACTCTAACGATTCGATGCTGCCTCCGAACTCTTCGGCTCGCGAGAGAGGAGCGTTATGCCACAAACAGTTAATTGTTGCGAGTTTGAACCGCATAGGGTTTAGGCTCTTTTCGAGAGTGTCCTTATCTGTGTTGAAAACGCTCAAGGCCAGCAGCGCGCTTAAGGACGGCCCACTAGCAATCGACTCTACATACCACTCCGGGCGTACCAGCGTATACGAAAAAGCTTTAAGTTGTATATACGCTGTTTGTCTGGGCGTTGAGTTTTCGTCTACGTAACACCTATACATAGGTTGTGCACACAAGCTAGGCTTAACCTCGAGGTTCGTAACTAGGGTCCGCTCACAGACCTCTCCTTGAACATACGTGTGGATTAATTCCGGGAACAAATGAATGGCGGTCTTAATGCACGTGTCGTCTCATGATATCGTTTCTGAAAATCACCCCTTTGTCACCACTGCACGGCAACAAAGGCTAACCAGGCTGCTGGCAATTTGACGATGTGACAACGATGAGCGGGCCCAATATGGCTTTGACCTGTTCTAGTCTGGTTCACCGCTTCCTTTTAATAGGTTTATACCCTTGCGCATGGCGTAATCTCGTACGACGCTGTAACCAGTATAACACAATTTCGCAACTATTAGAGTGGTCACTACGACTAATTGCGGGGAATGATGAACTTGCGCCTAGCGGGTCAAGTCTCCGTTCAAACCTTAAGCGTCTGTTGCCTGTATCAACACTCCTAACTGATGGTCGCAGGTCGTACCAATACCGTACCAGTCACATTTTCACGACAAAAAACCTCTTGGAGCGTCTCGGCCAAATAGGATTTTGTGGCAGGGCACTTAGACAACCCCTGTCGGTCCTTTC"/>
                    <sequence id="seq_t1010" taxon="t10" totalcount="4" value="GCGGCGTGCATACGCTTGGTGAGACCCTAAGCATGGTTGGGTACCTCCCGTAATGCTACTCAAGCGGAGCGGTCCTATACGAAACAAGTAACAAGCTTAGCTAGGGCCATGTCGCTTTGCGCGGTCTGGGCAAGACAAGATGTTGAGTCAGGCAGGTCTACCTATAGAATACTGCTAAGCAGGCGATTGAGTCTGCGCCGGTAGCTCCCCATTCAGCCGTTAAAAACAAACCCTGAAGTTTCTGGGGGATTGTGTCTCTACTAACGGGACCAGGATTCTATCCGTACATGTGAGTCGCCCCGCACCTTTCGATGTCTTATAGCCTTCAAGAGCCGAGCACTGGTTTCATGAGTCTCAACATGCTTTGTCGATTAGCACATGTGGGGTCCTCGTTGCGAGACGGTTCTGCGTAATTCCCTCTTTTACCCGGCGACACCCGATTACTCTAATGAAGCCCTCTGCCACTAGAGAACTCAGACGTCGTAGCGTCCCCACATTCAGAAAGTGTCTTCCGGGCTACCACAGGCCCAAGTACGAAGTGCAGAGACGTAGCTCTATAAGGTGTTACAGTATACTGACGATCCGACTCTGGGACCGTGAGCACATCTCCCAGAACCTACTACCCCGAGTAGAAAGGGATGTCCCAAATCCGGGGAAGTTACGCCCGGTGTCAACCAGTGAGACTTGGCTATTAGGCTGAGTACATATCTGGTCCGCAGTGTTATGTAGGTCGTGTAAGAAGGCGCCCGATTTGCCACCTATGACGTGGCGCGTCCGTAACGTTTTTGCTCATTTTCGGGAACGCCTCGTTACGTCTAAGAGTATCCGCCAGGTGATGATTAGAATTGCCATGGAACTTTGAGCGCCCATTTAACACTTGTAATTGGGATGCGTACACTATTTTTTGCAGTCGTTCCTCGTGACCTTCACGTAACAAGCGCCACGGTCTGCAAAAAGACGGTACAACGTCGTCCCCGGGGGATTACCACTATTTTAGTGG"/>
                    <sequence id="seq_t1001" taxon="t100" totalcount="4" value="CTCCCCAATCACGCATCTTGGCAGAAATCCCAGCTCGTCAGGGTGTAGCGTAAATAATTCGCAAATTCGATGCGAGTCAGTATACTACATTCATGAGGCGTTGGTGATGTCGATTCCTTTCCCCGAAACTTCGGTAGAACTGTGATGTCCATACAACAGTTGACTTACGATCAGGACGACGCTCCATGCGATAATCGGGTGCAGCTGAATTTAACTGGGCAGGTGAGCGATTCTGCGCGACTCCCCGTACGTAAGTTAGAATAGGCTCCATTGTAGTACGCGCTCTGGTACCGCCACAGTGCAAGTTGGCTCTCCAGCTATCACAGGATGTAGCAACCATGTATCGCTAACTCAACTAGACGCGTAGTCCATATTCGTACATCCGAGGCTTTTGCTATTAGATCGGTACTGTAGTTGGAACTCCTCCGCCCTCCATTTTAGCGAGCTGACTCGTATCGTGCGCCTCATTTAGAGCGTAGTGACCTAGCTCATCGGATCGGGCCCATGCCGTTCCGGCAAAGTACTAAGCTAAGTCCTCACTACGTCTAGACTCCACTCTTCCCATGCGCCACAATAATGAAACATACCCCTTCTAAAAAGCTGTTTCGCTAGTCGACGCGGACACGCTCGAACTACTCAACGAACCCCGGGCACGGTCAGCAATGTCTGTATTGGACTACTCGGGCCCGGGGAAGCGGCTGAGTCGAAGCGATTAAGTTGAAACCGCAATCGGAGGGGTCTCAGCACACGCCGCGGGGTATCGTGATAAGACGCTCTACAAAGATTTGACGTTTGATCGTCTGTCCCTAGGGAATACGTTTGCTCAACGGCTGGCCTAGATAGCTGCGGACCGTCATTGTTGTCTGTGACATTCGACGTTCTATGGCCGTTAGCCGTTCTCATATACAAGAATCCGTCTAGGCCTTATCACTCCGTATGTAATTGGTTGGTAGGTTGGTGTAGTTCCCCTACAGGTGGGAGGACGTGACGAACACGAAGG"/>
                    <sequence id="seq_t1011" taxon="t101" totalcount="4" value="TGTTTTGAACGGTACAGGCGTGATCTACACATCATGAGATTAAGTCCTAGACTGCGGCATAGTACGTTCTAATTGATCGAGCGCCTGCTATTCGACCACGTAGCAGTTTACTTGTATTCGCTCATTTCAGCCCAGCGGGCCCTCATGTCGTACCGTAAGTAACGCATCAGCTCGTGTGTTTGCAAAAGGGAACACTGCCCGGAGTTTCCTCATTATCACGTGGTGGGACGCAAGACGAATTATGCCGCTTATATTCAAAAGTCCAGCTTAAAAGCGTGTGAACGGATTGACCTTCGAGGTACTGCCATACAATGCAGCCGAACACAACGGTTGCTCAGAGCGAGTGCCGCGCAGTGTGAGGCTGCAGTCGCGGTCCGAGTGAGTGCCCTAGAGCTAGGGAATGTATCGGTGTTCCTGACTTGTAGTGTATCGTTTAATTATCCTTCTCCGTTGCACTATTTGATGGTGTGGATACCACTTTCATCGTTGCGACAACACCTGCCCGCGGTAGCTTGCCGCGCGCCTCAGCGCGATCCACATTTTGTCTGCACGTCCTCACTCGAGTCTGCGTGTGATGGGATCCCGAGTTCTCAGCACATCCAATACTTGCGTATGCTATGAAGCGGCGTATACCTATACCCAAAAAAAATTGGTTCTGCCTGCCCCAGCGAGCGTGACGATATTGGAGGATCCACTAACTTGCGTTCCATCTGGACGTCGACGACCGGACAGTGAAACGGCCTGTTACACTGGTAAAGGCTTTCGCGATCATATGTCGATACGCCTCTGAAGCCGATGCTAGAATATGATCGGGGCTCATTTGACCGCGCCGAAGAAGAAAGTCGCAAGGGTTCATCCCGGGTAAACATGATGTCAGGTGATAGCAACTGGAACCACCCGCAGCTTCGGATCGCCATGAGTCAGCCCGAATGCCCCGACGACAACAAAAATCCGTATATCTCGATAATTAGTTTCCAGCCACGTAGGCGTACATCAACAG"/>
                    <sequence id="seq_t1021" taxon="t102" totalcount="4" value="ACTAAATAGTAAGCTAAGACATGTATTTAAGGAAATTATCCTTTTTTATAGTGACCGTCAAGTAACATCAAGTAGCTTGGTAGGTCCACGTTACCGACGACTGGTCTTGGTTCCTAACACTCACAAGCCATTATGGGAATTGGGGGCATGCCCAGAGGCGGTTGGGGACGGCAGAGACAAGTTCTTTTTTGCAGCTATCTGGGTCGCCGGTTTCACGGGAGTCTGCAAGGGCGTGTCGAATCAAAGATTATGCACCCCCATTAGCGCTATTGTACCGTTGCATGGGTTCTTCCGCTATCAGCAATGCGAGGCGGGGCCGGGATCCCATAAAACTTTAGATTCATAATCGAAAACGACTTAAGAAGACAGTCTACGTCGGTTTTGCCAGAATGGACACAAGAAGGGCTGGATGCAGCGACCACGTGGGCACTTGAAGTCTATTATGTTCGGGATTCTCGCGTAATATCTGTTACTTGCCTGGCCTGCTGGTTCATAGTAATTGCTACGCCATAGCAGTAAGTGTAGTACTGAGTCAGATCAGCCGCTAGTTATGTTTAAGGCAGGACTTCTGAATAAAATGACAGAGAACGTTAGGGCCTTGCCCTAACACCGTGACCATTGAAGCGTTTTCTCCCAGGAGCGTAGCGGACTCTAATAACGAGTCAGAACGCGGCACTAAGGACACCAGCTGACCAATGCAGTTGAGGGCAAATCCGCGCTCTTGACCGAGCACATTCCTCTGTGTCAACCGGGGCCGGTTTCCGTCGCATCACACGAACGCGAATATGTGGTCTACGTCCGTTGTAGGATTAGAGTACGGCCTGCACAATGCTCGACAGTTGTAACAGTTCCGGGCGTAATCTCCGTGTTGCTGGAGATGGTGCTTCCATGCCGACGTTTCTTATTTTTTCTGCCTACTTAAGCAGACTTCCTATGGCGACACAATTGTGGTTTCGACTTCCTGCCTACCCGGGCGTAGGGTCCGTTGCCAGTGGTTTTT"/>
                    <sequence id="seq_t1031" taxon="t103" totalcount="4" value="TTCACGCGTTCCATAATACTACGCATCGGATCGTGTGCAATGGCGCTAGTACCTCGCTGATCATCAGGGCTTCGTCTGTAGAACGTTGGACCTGGAGAGGAGTTTGTCTCACCAATTCTGGCACGAGACCTGTTATAGACTTCCCCCTAAATGTTCCCGAAACGTATGACCGTCCCAAGACAGCGACCTGCGTCCGTTCAGTCCCGCAGAACGGCGCCCCATCAGAAGAGGGGGCATTGCGAGCTAGCTTGTTTGTGGAGGTCTACAGGTCAGTGAAGTCAAGGCTTATATTTACTCTGCACCAGTGTCAGGTTGGGTGAGCGCATACCATAACGGCCTGACCCCCGCAGAGCTACACTGCGCTGTAGTCTATGGTCTTACCGAAAGCACCTTCGGAGGTGAAGTACGTGCTGGAGTCGGTAGATAGGTCCGCGTGTCCACAGCGGCGAAATGCGAGAAGAGTTTGGAATTACGTTAACGTCATTGAGGGATGAAGATACGATCACTACAAATTCTATACTGAGAGATAAAAAGACGGAATAGTCAAGCTTCGAACTCATAGATAGGAACAGCATAGTCGAGTCGGCGAGAAATGGTTCCCGGTCCGACGAAATAGAACTTGTTGGGTAAATCGGCCCTGGCCTCCGTGATCTATCCGAGTGTTACGCTCGTGATGCACTAGTCCTATCGCGCCCGCATGAGGTACACTCCGGCTGATTATGCTCACTCGCCCGGGGTGTATCGTTCAGGGGCTCCAGGACACATATCGTTTTATAGTTCGTTCAACGGGCCGGCGTACTCTCCACATGCTGCATATTGGATTTGGGCCGGGGCAGATATGAGTTCACTCTCGTGGAGGGCCGTATTGCGTGCGATTGAGATATTTCACATGTATGGGTATGCTGAAATCGCAGAATATTGCGCAACTAATACTACCTCGAAGCGTTTTGGGAAGAGCTGCGCGGGACAAGTTCTAGAGAGGGCTTTAGCATCGGTGACA"/>
                    <sequence id="seq_t1041" taxon="t104" totalcount="4" value="CCTGAGCGTTCATGTCCTTTCCCCTCAAGGCACATGCCACCTAGTGTTACGAACATAAGGCCTAATGATATTTCGAGTAGACCTCCGCAGTCGGAAGATGCGTCTGAAGTTCGTGGCTCCATCGGCCCTCCTTGCTTCAGCTCTCTGTCTTGTGACAGAAAACACACATAAAATATCTCATCATTACCGAGAGAGAGAGGCATTTCATATTCCAGCACGTCGCTGTGACTCGCGGCCAGCGGTTTCAGGCGATTCATTAACGATTTTAGGTGTATCCCATGCGCGACTCCTTTCAAGCAGTCCTGCGTTCAACCGCAGATAAAAGTATTTCGCACGACATTTGAATTATGAGATACTGACAAACAGTGCGCACGACCTCTAATTCGTGGGCAATCGCGCACCTCCCTGATGATCGATTTACAAAACTGTGGACAAGGGTAAAATATGTGACAACCCTGTTTCTTTGCCGCCCGCGAGGAGCGTTTAACCTGAGGGACATAAGTGGGCACCGCTGTCTTGCTCCAGGTACGTGTAACTCCTAACTGTCCCGAAGAGCCACTTCGAAGATGTCGAGCACCTTCTCATACAGAGCGCTTAACGTTGCTGAAAGTTTTTGAAGTTGGGAACAAGTGCCGCATATTAGGTTAAGTGTTTGCGAGCCAGTAAGATCGACCCCTCCAGCAAGAACCCATATCCGATGGCTACCAACCTTTAGCGGAACGAGAGGTGTCACCTATTTTGTATAAAAGGTCAAAACGCACGAAAGGTAGACCCTCAGGCAAATTCAAAAGACCCGGTTCCTACCGGAATTTTACATCCAGAGTTCATCAACAATGACGAAAATAATTGTCGCCGCTTGTGATATGTGCCCGCAGACGACCCTCTGTGTTCGCGGTTAAATACTTAAGTTTATTTCGCGATTCGTTTTACCAGGAAATGGTTAAGAACTAGGGTACCTAGATGATGCGGTTATAGGTGAGCCGGAATTTGAGTGGTCACC"/>
                    <sequence id="seq_t1051" taxon="t105" totalcount="4" value="TTCGTTGAAGTAGATTATATTTGGTAGGAACGTTGTCCTCTCTGGGCATTCAGTGTCCGAGAACATCAGGATACGCCTGCGGAAGTGATGCTTTTCCCCGACGCTTGTTGGGAGGAAACCATTGAGTAAGCCACGTGACCATAGGCATGTACCCCGATGTAGGGTCTACGTGTTCAATGATTATTATGCCGGACTGCGCGGCACCATGGTATGCAGTACATATCGGAGAAGCACCATTACGGCTGGTTTTGTATGGAATATACAATTGCGCCCACTGGGCTCAACGCACGGATACTCCCGCGGTGAAGTCGTCACGCCCCGTAGTGGTGTCCCGGAACCGGTTCCGTGACTAAAGTAGCACCCTGCAATCGGAGTCCACCATTTCTCTAAGTATATCAGCGGGCCCTTAACCTTGAGTTGACGTCGTGAACTGCATTGATGATATTGATAGCCGATGTATTTCAGGTCGGCGCGCGCTGAGCGGATCGGCTTGTGCCAATAAAGAGAGATTCGGGTTGCCTCACGGCTGTAATCGTGATACTGGTGCTCAACCGGAATCCTGTCGGTTAGGAGACCATGTTGATCCATCGCGACGCATGTGGGCCGCCTAAGCATAACGGCCGGAGGTGCCGGTCCGGGTTTCTTGATCTTCTCAGCGATCCGGAACACGAATGCATACGAATTTCTGAGCACCACTGCAACAGAGGTCCGAACTAACTACTTTTTGACAAATAAGGAGACAGGGGCAGAATCTGGCCCTCAACCTCTAGGTCCCGGTGTCGGAGGACTAACAGTGAGGGTACATGTAGCGGAAAAACCGTGCTCAACCGGCGAACACCTCTACATAGCAAGCACTGGTAACGGTTCATTTCTTTACTGCTGCGTTCGAGCTACCGGCCTTTCTGGTCCCGTATTCGTAGCTCCTTGTCTAACAAATAAGCAGCAAGGCTTGAGTGAAATCCATGCGACTGAGATCGCATGACGGGAGGGAATGGGCCTG"/>
                    <sequence id="seq_t1061" taxon="t106" totalcount="4" value="CCCATGAACGTCTCGGCACCTCAAAAAAGTCATTAGTCTAATGACTGGATTAGCGCGATGCGGCCCATGTAATTTGCGTCAGGGCTATGTTCTTTCCTCAATCCTTGGCGACCTGGTCTGACGCGACACCTCCAACAAGTCTCGATCGAAAAAACGTACAAGGATCGTGGGGCACCTGGGATAGTAGATACTCCTCAAGTGGTAAAGGGCGTAACGAGGTCCTTGTCTAACTTGGTAGCCCGTAGCGGGGTTCGTCTCCCGACAATGATCGTGGGATTACGCGAAGATGTAGCGATTCCTCACTAACGTTGATGTGGAGCTTTCGGCAGCCCATAACTCGGGATAAGCTGGCAGGACGATTATTCACATATGACCTACTCCCAGCAAGCTGATTTATACAGATAACCGGTTCTAGGGTTTATACTGAGATGCGACTCAATCAAATACCTGAGTGAGCCTAAATAGTTGTGGAAATGCAAGCAGTCACGCTGTTGGAATCTGCACCTTCCCAACGCAGCCCAGAGCAGAAGTCAATATTTATCGGCTTTGGGCGGGGTGCCAACATCATGCAGAGAACTCGAGTCCAATGCATCAGGAGTTTAGTTTAAGAAATGAGCGCTTGGCTGCACCAGACCACTATACAATCCCATTCCTTCGACCTGATACCTTGGATTTGGATCCAAAGTGATTTAGCGACCATGGCAACGGAGATATCACCGGACTGCGCCTCGACGGACGTCTAAGGTCAGCAACTGACTACACGGACGTGAATGGGCCGGTAGCCGACTGCTTGATAGGTACATAGCGTACAGATCTGGGTTATGTGGATATACACAGGAGTGAACTTGGACGAACTGCAGGGGCGCAGTTATATTATGGGACAAAGCCCAACGAGAGCTCGTCAAGTTTTTGGGGCGTACCTGTATGAGGGACCATAATCAAGGTCCCTTCGTCCCAAAACCTTTAAGTAGATTCCCTCTGACGTTAGGTTGAGGGGACC"/>
                    <sequence id="seq_t1071" taxon="t107" totalcount="4" value="TAACCTAATCACAAGGACGATGCTTAGACGACTATTATTTGCGTGATCCTCTAGTATGGGGACAACTCAAATTACATAGGTGTTACAGTTATCAAAGCAAAGCTCCGTTTCGATTGCTGTAGCGTTAATGTCAGCTACATTCACCGAGCGCCTCGATACACACTTGGCATAGACTGTACGTTCAAGGATCGGGGCGCCTACTCGCGGGAGGGGGATCTGGCATCTCCCTTACGAGATCGCGAACAGTGAGTCGCTACCTCACCTTTCACGTAGTTACCAATCCTTGTCTTTGAACGAAGAATAAGTACCACAAGCAAAGTCCTCTGATGACGTGCTAAAGGAGTAGAGGAGACAATATCAACCGGATGGCCGCGAGGGGTCACGCATGAGATGGGTGGTCATCCCAACAGGGAACCATCAACTTTTGGCTCTGTAGAGTCGTATGGAGAAAACAACCATCTCTCAGTCCGCCGAGAGTTGCGGGTCAGCGAGTTCTTATCCGACTTATTACCCGACTAATGGCGGCAACGAGCAAAGCAATGACTCGAGTAAGACTGACACCCGGACGTTTTATTCCTTACGATAAGCACTATGACTAGTAGTACCAGTTCTGTAACGTACTCTGCGTCAAACTATAGGTGGGCAAATGGCGTAACAATAGGTTGCATTATGCTTCATGGTTCCAGGAGATTTTATGACCACTTGATTTTCCAAACTCGTAGTCCCTCAGTATAACATCGGCATAGCCCGAACAACGACGTGAGCTAGTTGGGCTCGTTGTGGAGAATTTTTAGGCTTTTGGACAGGCTTGGTATTGAGAGGTGCTCGAATAAGGGGTGAGTGCACCGGTCCGTGGCTATGAACGCAAATGGCTCCTGAAGAAGTCTCGACAGAGGACGCGATGGCCGTTTTATATTAGCGTGTCCGGTCCGTGTACCGAGTAAGCATTCGCTCTGTTGTATTGTTCGGGATTGTATTGTGGTATTCCTTTTACTCCCAT"/>
                    <sequence id="seq_t1081" taxon="t108" totalcount="4" value="ATGTGACTGCAAAATAATGGCATCAAAGGCACCGAGAGAGAGGAGGGAAGATAGACGGGCTTATGCAAGAACGCCCCCTGTCAACAGCCTCGCGTCTGGTACTTTGTAATTTAGCCCGGTGGGGTGATTGACCCTTTACAAACACCAGCACAACCCATCTAATTACTGTATCAATGACCGGGTTTCAGTGAACCCACACAACCAGTGTTTGTTTCGCTCAGAGTTATATTCTTACCGCGTGGTTAGGGGGAGATTTAAGAAGTTCGATATTGCGTCACGCGGTACTGTGCTGAACTGAGAGCGCCTAACTAGAGGCTTCTTTACGTAAGGTTCCACGCGAGAGCCGTGGTCACGATGTCGACTAACCGAAGTCCTACAAAACGATCACAGGGTCATTGTAAGCAGCAAGGGGCAGTAACAGCTTAAGACGACCATGTCATTACTGTCTTCATAGCTGCGAATAACATCTGTGGCCTGTAGCATTCAACTGACAGAACGTTCCGAGGATCGCGGGAGCGTTGCTGTATTGCCAACGTACCGGGTCAGCAACCCCATTACGGAGTCCTCGAACACTTCAGATTAAGGGAGGTAAACGGTCGACTTCCATAGCCAGGGCCGCCCAGCGGTGGGATCGTAATTCCGCGATCCGACCAAGGTTCTTGCCTAAATCAAAGCTATGATCCCGTCTTATATTCTGTGCCAAAAAAGACGGGAATCCGTCACCTTCCCTTGAAATACACGTTCAATAGGAGACACGGAGCGTGGGACGCTGTCGAGTTGCCATCCACCCGAGCCCCCCCGTGTTTACTCCTCACGGTGAGCGTTAGCCTTCTGTGCTTGAAAAGCGATCGACTTGGGGTGGATTCATGTTTCAACTGATTACAGAGATCTAGTCTTTGCTTCATAAGGGATGACTGCCCGAGGCCTCCATGGTAACCAGGGAACGGTCCCAAGGCGGGAGAGACGCGTGTCTGTGTACAGAAAGCGTATCACCTTGCCC"/>
                    <sequence id="seq_t1091" taxon="t109" totalcount="4" value="TAACGACCCGGCCTTTTGGACCCCCAGTCAAACACCACTTACCGACAGGTCCATTCGACTACGACCCTTAATAAGCAGTCGGAGTTGTTTTGACGGCTACAATGACCGACATTGGGGTTCAAATAACTTTTGACGGCCTACATATCGACCGTCACCGATTCGCGACCCGACCTGTCTGGTGAAGTTCCGGTACTGCCGCTTTACAGATCAGTTAACCTTCTCTTGGCGTCGAATATTAATAGGTTTGGCGTACTCCTACTAAGGAGCAGTCACCTACCAGTGTCCCTGGATCACTTACAATCTAGGCACTCTAATTACGACCGGCTATCTTGAAAGACAGACACCTCTCAAGCTTTGATAGCCTGAACTCGAGAGCAGTAGAGTTTTCTTATGGGTACTGTGCATACGTCAGTCCACGACTTGGCCGAAGTGCACATGCTAGAACTATATTTCTGTACGCGACCGTAGATAACTGTCGAATCTTGAGCAGTTTCCGGCGGCGCCTACTGAACCGAATCCCTGCCTAAAGTGATCAATTCTCACCGTATTATGTTTCATGTGGGTTACCGGAGCAGCTAATTATTATCCCAGCGCCTTCCCGAGATCTGCCTCGGGCTGTCACCATCGCTGATTGAGAGATAATCGACGGGGATCCTCATAATTGAGACCCCCCAGCGCCTTAACGTAGAACGTTTCCAAACACCGCGTTCAGTAGCTTGAATCCTGGATGTAATAGCCCGCTCTCGCCTCGCCGCAAGCCCTTGCCAGAGAACGCTCCCGACTTTGGCAACCTGTTCCACCGGTCTAGTAATTCTGGCGCCTCTAGAGAACTTCCCAAAGCTTTTTGGGCGGTTTCGCGAGACGAGCCCTGTGAGGCCTCTTTTTTTCTTATCGTGCCACCACATTGGAATAATATGCCGGTCCAAGCTTGTGGCTGGGATGACTCACTATTTGGGAAATGGTCATCCGGGGGTTGCAGGACGACTATATCAAGCTATCA"/>
                    <sequence id="seq_t1110" taxon="t11" totalcount="4" value="AACTGTTACTACTAAGAAGCTCAACTAGCGCATGCTAAATAGATCGGGCTACTTCGAGTACATTTTGGGTTACGTGATGTATTGGCCCCATGGTCGGCTGTTCATGTTAGCTTCTCGAATTCATGGATGCACGTTAAGCCTCTAAACTGTTTTCTCCTATGGCCTACGCAACCTACTACGGGCCAGATCATGTGATACAGACCTAGAGTCAGAGTACTGCCACCATCCCTGTACAGGTCGACGTCCACATACCTCATCTAGTGTAGGTTTTTGTGATTACGCGCGGTTCACATGATGCAACTCGTAATGGTATAGCATCCACGGCCATGAACAAAGGAATTTGCCTGACCGCAGAGGATCGTGCCCATGTGATAAGGCGACGCGTTGGCACCTTGACTTGTATTTTGTTACTGACAGTGTCGAAATTATAGATTCTCCACCGTAACCAACCAACCATCGGCTAAAATCACGCTCCCTACCGCGCGCTAACATGCTGATGACTGCAGTGCACGTAACGCCTCGACAGTACGATGAATATATCCTTTCTGGTAGGCCGGTGACGCCCTTAGAGTATCGAATCTAGAAGCACTAGCTCATCTTTCAACACGTGTGCAGCCGTCCTGCTCGAATTGGGTGATGTCTTAGACTTCACTGGGATCCCTTGGCTTATGTCGATGATATACGTAAGACGGCCAAGTTGGAGCTTGACCTTACCTGGAGCATCACGGACCCTGCTTCAGCAAAGTGTCTGTGATGGCGCAAGCCGCTCCCGACAGGGCAACGACAGGGAAACGGCGAACATGTCCGCTTACTTGGAATGTATTCCTTTGTCGTGCCGAATTTTCTCCCTGAGCACATGGTGTTTGTTCAACAGTTTGATCCCCCGCTTATACCTTAAGCACACGCAATATAGTTAGAATCGCGGTACAGCACATTGCACCCACGTACGTGCGGACCTCTATCAACCGTCAGGCAGGGGAGCACACCGGAAGAAAGAAAT"/>
                    <sequence id="seq_t1101" taxon="t110" totalcount="4" value="CTCGCGAGAGGCACGTCATGCAAGCCACGGTACGCAGCGCTGTCTGTTGTATATAATATTGCAAAACGTAGTGTGCCAACGCGTCACACCCTATTATTGAGATGCATAGGGGAGTGCTGATTCCGGAGCTCCCAGCTTAGGTACTTACTCCGATATACAGTATGGTATACTGTGAAGCCCCTAACTCAACTCTTTCGCAGCGGCAACCCCGTGTTTAGCGGCGCGGGGCACCACTCGTTTCACTACGGTCAACATAAGGAAACACGTGGGAGGGAGGAGATTGCACATCCGGAGGTGGCCTCGCATGGCCATTGAAGGTTGAAATGAGCGCCAAGGACGAATGGCATCCCGTTAAGCGCGCCTTTGGCGAGGCGGCTACCTTGGGACATATGCAGCCGCGCAGTGTTTCCCTGGTTAGACCATTACGTTTGACCACTACTCATGCTCGAGCAGTATTAGTAATAGGCAGCGAAACCTCTATTTTCTCAGCTATCGCCCGCCCAGGACAACCCCACCACTCCTTACAGAACACATTCGTGCAATCGGGTCACCTCATTAGCTAAGCTCATCGTGATGGGCATCGACAGTCCCGGGTTAGCGTATTTCTAGTTCATGGCACCGTAGGGAGAAGAAGGAAAGCACTCGTGGTTATCAGGCGTTTGCCACATCCCACCTACATGTAAACCAGTAATTGACAGATCTAGGGAATGAGGTCGCACCGCCGGCACGATCCAGTAGTGCACATCAGAGACCGGGCCCGGCCGTACGTTTCCTCAACAGTCTAACAAGAAGTGAGCCCACCGACCCTACAGATCTGACGTTCCCCGTCAGAACCCCTCGAGTGGGGAACGGTGCAGCGCAATGATCACTTCACGAGAGATTCAATCAGATCAGTGTTTAATCCACTAGCAGTCACAGTCTCTGTAATGGTCAGCGGGGCTCAACCTTATGTAGTTGTTTAAGGGGATTCCAGCACTCTGGCATGCAGGGGAAGTACTTA"/>
                    <sequence id="seq_t1111" taxon="t111" totalcount="4" value="AGTTCATCACGGCGTCCCGTATACCCGGACCACATAGAGACACTTAAATTAATATGCGTCGCGTCACATCATGTTAATAGACGGGATTGGCAGGCCCTTTGGAAGTTTTGTCTTATATCCGACACGGACGAGTGATTCACAAGAGGAACGACATTTAAATAGGCTCGATCGGACATCCAGTTTTAGTGGAGAATGTAACGACCAATTCCCTGGAGCGCCCTAGGATAATCATGAAAGTAGGGTGTACCTGATTAGACGCACGCACCTGAATAGGGGGAGGGGTTCATATCGTGCTGGTCAACCTGAACTCCTTAGAGGTCGTTGGGTTTATATTCATTATGAAACCGACAACAAGAATGGAAATACTGCTAGCACCTACCGGTCATACGGAGTTTAAATCAATGACGGATCACTGCACTGTGTAAGGAAGGATATGAAATGACCCCGAACGGGGTCGTTCTCCTGAGAGAGATCGGAGTCTTTTGTAGTTAGCTTGCCGTACTCGCTAAAACCAGGATGATTAACAGCTGCCCCTACAGGCTTCCTAGTCACACCTGAAGGGAAGGTACTTTTGAAGAACTTGGCATAAATTTTTCGCACCCGGCATATTAATACCCATCTACCTTAACGGGCATGCTAGAACTGCATATGCCTAATCGGAGATATATAGAAGGACGTTATTGCATGAACAACCGTCCCGGGTACCTCGTTGGGATTTGCGATCGTATTAAAACGAAAACATTAGCCAAGCACAGAACTCACGAGCTAACGATGTGATGATAGAATAATTTGCCGTGAGCGACATGCAGAACTGGAGTAATCCGAGCTTACCATGTGGCATGAGGGGGCAGGTAAGACTACGTCACCGCTTACGGCCTTCGGAAGTAGGCTAAAGTATTTTCGAAGGGCTGACTTCTATTCGATCATGGTATCGCGATATATGGCAACTGGCGCTCGGATGGCTAATCAGGCTTTCTTTGAGACCCCGTTTTTGGAAACC"/>
                    <sequence id="seq_t1121" taxon="t112" totalcount="4" value="TAGTACATCGCTACAAAGGCAGCGGGAGGGGATCCAGTAGGCTCGCAGAGGATGTAATATATCTACAAAGGCTGCATATAGTGTCACATCATACGAGGCATTTTCCATAAGTGCGAACCGGAGCTCGCGCTCGTATCATGCCGTTTTATGTTCTCTTTTAATAGAATAGGCACGCACGGCTGCGGATCCCACCTCACCATGGAACTATACATGAGAGCGGGGCGAACTTGATTGCGCGTCTGCGTACCAGGCTGGGTGCTATGGATCATCCCAAGATCGCTTGACTATATACGTTGGCGTCAACTTACGGGTGCAACTTAGCACAGTACGTGACGCATGGGTCCATCTTCAATAATTTCACCGTCACAGTCCAAATTTTGCCCATACTAATCGCCTGGAACCCATGACTCTGCGGAGCACGCCCGCAAAGGATGAAGATCGCGGGCGATATTATGTACGGGTCGAAGCGGATATGCGGCTAGGAAGGTCTGCCAGGTCATATAGAGGCCAATCATGGACTTCGTAGCTCTTGGAGAGCGGAGTGTTTCGAAACGTATTTAGTTTTACTTGTCACACGAGCAACGCGATCTACTCGGCCGTGTACGTTCTGGGTCTCCCTGTTTCTTCACCGGAGGAGTACCATGACTTTGGCATGAATCGACCACGGGTATGAACTCTTCGGAAGTAGAGAAGTTACTGGCAGCTACCACAAAGTCCATCACCGGAAGCATCAACAGATACTCGGACCTTCCCGTGAGGCGATCGGGGCATAGCGGCCAGTCGTTTGCTCTTCGGCATGCAAAGACTTGCTTGGGCGTTCGTTTGGCTAGCTATCAACGCTGGACCATTGTTGGGCTACGTTGATTCATTTCCAGCTCCTGAACGGACATAACTGAGGCGGGACCCAGCGCAGATCAGTGTACACAATCTAAGCTCGTTCCCATGCGGCGATCACCGGCACACGTTGGCATGGTTTTCAGCGGTTCCGTTCGGTTGTGGG"/>
                    <sequence id="seq_t1131" taxon="t113" totalcount="4" value="CCTTGCGCCCCAGACAGCAAACTCATACTGCATGTCGCCAAACCTACCATGGTATCTAATATCCTCATCACTGACCGCCGGCGATCTTACACCGCTGCTGCAAGATTTCCGTATCTAGGACGGAAAAGGTCGTAAGCACAGGCACCATGCCACTGAGATCGCACCCGCAGGGCCTCTCTGCACAAGAGTAGGAATTCCCCGATGCCTCGGTACCCGGTTGTTGGCATAGCCGTTGTAGAGGTTGACCCTTCTGTACGCTACTAGCTTATGGTCTGAACATCCCCAATGTCGGATACGCCGATCATTTGTCAGGGCTCGGCGAAGTATTGCTATTTTGGGCCGTAGATTTTTTTGGCTTAAATTAGCTCGCCTTAACCGATCAAGTCATTTGAACCCCGCGTGTGAGCCACACTATGGTTCCTATAAACGACTAGTACCCTATCGACATCAGGGAGAGTCTGACACGCGTTGAATCGGGAGTGATATCAACATATGATACAGTGATCGTTGCGCGGACCATTCTAAGATACTGGGTTCACGAAAAGACGATGCTGATAGCTTTCGAGTCGTTCCGGGTCAGATAAATACACACAACTTCGGTGTCTGGACATTAACATGCCTCCGGAGAGGGACGTGCTGTTCTACTCGGAGCAAAGGTATCTATATAAGACGAGCCCGATCACTTTCAATATTACGGGCATTTCGGCGGCAGTAAGATCTCAACCGATATCGAAGGAATTTTTTTTGTCGGCTTAGGCCTACGGCTGCAGCGAGTAATCTAGCCGCGAGCATTCGACAGAGCCCCGGACTAGGGGAGGCACTCTCTGGACCGTATGGGCGCGGCTTGCGCGGGCGGAAAGCACACTGCCAAATTACTGCCGGTCGAAGTCTTATGTAAGGGAGACTCCTACCAGATCTCACGCTAGGCTTTGTGCTAAGCGTGTTACAAAGTTTTGCAATGTCACGTGCTGAATGATTTTTTACGTAAGATTAATGCTGG"/>
                    <sequence id="seq_t1141" taxon="t114" totalcount="4" value="TATGATGCCCTAAATAGCCCCGACCCAAACGGCCAATTTGGGACTCTCAGCTCGATGAACATAATGTTCAAGAGCGAAAAGCGGTGATACCTCGTCGGACCAAGGCCTAGTCGTACGGAGGCAACCTAGTTGCTTACGACCTTGCCCGGGCCACACTATACTCTTAGTTGGTTGAGGCTACGTCGAGCTTGCGAATACTATGCGTCTACTATCTCGGTCGTCTAATTTGGCGTAGCCACGACTATGGCGCCACTCATACGCGAGACACTATAGACCCTGCGTCCCTTACCGCTCTCGGATGGCTGCCGCAGTGTGAGCGCAAAGACAGGAATCTCAAGTAACATTAGCGAAGGCCTTCGGAAGAATCCCGGCAACGTCAACTCGAGTCTACGACGATAAGCAGCCCGGATTCAATCTTCCGATATGGAGTAGCCGTTTGTAACGCCAGGGTACGTAGGGTTATTAGCTCCCGGATCTTTTGAATGCCGTTTAATTGAATCATGTGTGTGAAGTGAACGGCGCCTGTGTAAGCATAATGGACATGAAACTATGCGAGACCGAGGCGCCCGGACGGTGGTCCCAGCCTCTGGAACGAATACTGGTGGAGACATTCTCGTGCTACATGGCGACGACTACTATCAATCCACTGCGCTAAATGTAGTTAGGAGGACAAACTTGGCGGCCTAACCTCTTGTGACGTCATTGTAGAGAACAACTTACTGTACCTTTGTTGTCCTATCTTCTAGTTTTGTATTCCATGTCTCTGAGTATACTATTTCGCAGGCCCCCGGCGCGACGGTGCTGAAATCCAGAACCGCGTAACCGATCATGAGGAGAGTCGCTAGCTCCAACTGATCCTCACCTACTTAGGCTCAAACTCCTCAGCGTCTGGATGTCAATAAGATTCTGGAATGAGAAACTATCTCCCGTTGACCTTTATGAACTAAAGGCATAATGTCGTATCTCTTGGTCCGCGGTTTCGAAAGTCCGGATAGTTGAG"/>
                    <sequence id="seq_t1151" taxon="t115" totalcount="4" value="GCATGTACGGAGCACATCAACCGCGTAGGTGGGATTCTGCTGTCATCCGGGAATGACTCTGCGTGACGGACCAGTTTGCGCACAAAAGGAGCACACATCATCTTGGGGTGCGTATCGTGCTTAATGACTGCACTTGGTTACTTCTTGCAAAAATTCAGACTGGCACCTGGGACGTTTTACTTCGCCCTCGCCCCGTGTTAAATCAACATTTTGAGGATGGAGGTGGCTGACAGCCTGCGATTTTAGCTACGATGCAAAAATGTAAACCTAGATAATGCTTAGGCCAGTGATGCCAGCACAAAGGTCTATGTCTCTGGTAACCATAAATGGTTTCTCCCATGCGGGCAAGCGGCTAAAAGTCGCCTACACTCGGATGGGGGCTAGTGTGACGGCAGGGTGGTAGTGATGAGACACCTCATAAAAATGGATAACGGACTACATTGAACGCCCGTCGACACCCCCCAAAGATCCGAGCAAATATGAAGCCGACAGGCGATGAGAGTTTTACCAGTAATTTTCACAGTTTAGGGCTCCCGGGCGAAAAAGGTCCCTGTACCTCATTGAAAAGAGTTGACGCCTAACTGCTGTGTGAAATGTATCTACTGCCTACAAGGATGGGGGGTCAGTGTCTTGTACTTTATGCGAGGCCCTTGGTGCAAGGACGAGGTAAGCATACTTAACGTCTTGCAGGCGCCGGCAATGTCACGATGCAAACCGTTAAACGAATTCCCTCACTGCCCTATGATCTCGATCCCGCCGCTTCATTCCCGGTCGACCTGATATAGCACAACAGACCGTGGGGAGGCAAGGGGTCTGGGGTTAGAATCCGGGAATGAAGGTTGTCTGTCTCGACGTACGATGCAGACTTTCTGAAATGAAATATTTAGCCAACGCCACTAGCTTCACCGTTAACTCAAGTGCATTTGACAAGTGGCCGAACATGCACGCTACCCCCGAAAGGTTGGACGGCGACATACATAACCACTTGTGTAAGCGGTTT"/>
                    <sequence id="seq_t1161" taxon="t116" totalcount="4" value="ACGTGAGTTTATTCACAACATCGCATAAGTACGCTACGGATCAAGAAACACACATTATCCCGAAATCGGCTCATTGCTCAGCGAGTCAGGCACCTGAATCAGAACGACATAATACGTATATCGGTTGAAGAGGCATCGCAGACCCTTGGGTCGGGTCTAATTGGAAAGACGGTGTCAATTCTCGCGTTTGCGCTCGCTCGTCCTATCAGCAATGCACGTAAAGACCGGTTGCCTCCTGGATGAATTCCTCTCATTTACTTGATGATAACGTTTGGTGGCCAGGCCATACTTGTTCGAGAAGTAGACCGAAAGGCACCCCGTAAGACCTATGCTGGTCATTGCGAGGGGCCATCGTATGTGGGTATGCATGGCGTAGGATATTGGTAATCGCGACCCGCAGCGTCCCAATAATACCGGCGACATGGAGCTACGTTCAGCACTTCAGCTGGACTGACTAATCCTCCGTGGGGAACGCAGCCCCAATGAAGGTTTTGACCGCTCATCAACATATACGGATCGAAACGGCGCAAACGGTTCCCAAGGGATATCTTTAAAGCACTCGAAAAAGCGCTTTCGGTCTGGTAACTCTACACAGGCTGAACCACGCATTGCCCGAATCTGTACGCGGTGCTCGGACTAGGAAGACGTTTGTACGTTGGTACTCTAGCGCAGTGAGGGGTCAAGCTATCTAGTAACCTCTGGCTAAGAACCATTCTCTTTCAAGAACCTGACCAACCGGCAGCAACTGCTGGGGGCTTCTATATCTCTTCGGCCTCATCACAGTGCACTGCTTCGGTCGACAGTACTGGGAAAACTGGTCACTAAAAGTACGTAGGCCATCGGGTGCATGTCCGGGAGATCAGATGCGGTAATAGTATATACCGGGCGCCTAAGGGTGAAGAACTATTTGGGGCTCTATTGTAGAAATATTACACCCGAGGCACAGGTTAAGTCCTATGTTACGTCAACCTGTTTACTGTGACTTCTGCCAGCCCCGCCA"/>
                    <sequence id="seq_t1171" taxon="t117" totalcount="4" value="TCGCGATGTAGCGCTACCCTTCTTGCGGGTTGGAGGTAGTCAGCAGTGTACGCAGGCGATCGAACCCACACTATTGTAGGTCTAGTAAGGCGCAAACATGAACCAAAGCTACCATATATGCGTGGGAACTCATTATGGAGTACATCATCCAAGAGAGTAGTACGTACGCGTGTGCTGGTTCACGCACCCGAAGTCTCATGTGCCGGCCGCAATCTTATAGTCGACAAGGAACTACGCGATGTTAGGTAAACCATTCAATAAATCGGTTTTTATCTATAGGAGCACACTCCATTCGCCGAACTCTAACGGTACCCCCTTCTACCACAATAGCCTGGTTATGGGGTCTCTGGGACTGACTGGGTTTCAACAGTGCTCTCATGTTGACTTGACACACCACGGTTAGGCATTTTGGCGCGACGGACTGGGGCGACGTGAGAGACATAGATATCACAGAACAGAGCGCGAGCTCAAAGTGCCTGACGATAATTGAGACGGGGCTATAGCACGGCGCACCAACCGGGTTTGCCCCAACCACTCTCGTAGGCTCATTTCACATGAGTCCCGCGCCGGACTCCCCAACGGCCGCTGCCCCCAGGCAGCTATGCGTATTGGCGAACTGTCTGATGGGAATACACCATGAACGATGTTTGGCACCTTGTCGCTATTGGTCTGTACGCTGTATTGTACGCAATGAAGCTGTAGTAGAGGTCGAGTTGCTGCAAACGATTTGTGTAAAAGGGGTCCTGCGGTGAAGCCTCAAGAAACGCTGTTAGCTACTAGCAATGTTCAGCGCTGCGCTTGACCAAGGGGCGACGACTTCGCTGGGCCAATGTCGTTCTATGTCTGTTGCAGAGGCAATTTTCCCACGTGGACAGATAATATAGAGCAACTGCGGGTGACCGGCATTTTCATAATTTGAGCTAGTAAAACACCTCACGTAGCGCATGAACATCCCAACATCTGACCTTTTGGTTCATTGTGACAGTTTCCAATGCTGAGG"/>
                    <sequence id="seq_t1181" taxon="t118" totalcount="4" value="CCCCGGAAAGGCAGGGCAGGAATGGCTCACTGGGCATCGATAGCCTTATTATATATAGTTTCAAAGTGCAGTAGAGGACGCAGTAGCAACTCATAAGTTGATTTAGTAGGGCCCAGATGACGAACCGGTTCAGCGCTATGTGATGAATCTTGGAGTGCAGTCTCGTTTAATCAGGGGTTGGTTAATCCTGACAAACGCGGTTCCTACGGGTACTCGACGAACGCTAGGAAGACCGTCTTCCACAGGGGTCACAAGCTCCTGCCACCAGCCAGGGCGGCAATGTCGGCCCAGAGGTGGACCCCGCAATGTCTTTGCTGGTGGAAGTAAGTGCGCTGGACCAAAGGGGCACTGGGATGCGTCCCAATTGGCACGCATATTTGCTAGGGCCTAAGGATTCCCGCTGTGGGTAGATGTCTGAACCTCGAACTATGACCTCTAACTCTATCGCGACATTATTAGTTATTGCCCCCGAGAATGCTTGGTACTGAGATGTCACAGGCCGAGGATTTTAAACCCACGTAATTAAGAACACTTTGGGGGCATCGCAAAACGAGGTTAGTGATACTACGAGTGAACGGTAAAGAGCGGACGTTCCTAGAGCATGTCAATAGTCCCGCAGCTTGTAACTGAGATGCAAAGGGTTTAGGGATGTAATGCCTTCTAGAACCTCGCTCGACTCGCAGCCCCAAACCTAATAGATAGAGTACATGACGTCCCACCGACGGCGTAGTGCCATAGAACACTTAGTAGTTCTCGGCCCGTCACAGGTCCACGGAATCAAGTAAGCACTTTCTCATTAAGTACCCAGTCCGACCAGTCGTTGCCGGTCCGGACCAATCGAATTGGTCTCGGTACTGCGCTATAATTGCTGCACGAAATGTTAACACACATTAAGGCTTGATCACCGCCCGTCCAGCGACTGTCCACTGGTGGCCGAGGCTTCACATTTTTTTATCGTAGAACTAGATTCAATCGACTATACATTCAGGGTAAGGACCAC"/>
                    <sequence id="seq_t1191" taxon="t119" totalcount="4" value="CGCAATACGGCGACAAACGGTTATCATCCAGCCCCCGGCGCCTAATCACATCCACAGTAATTCTGTACGACTACGTGGAAGTACGAGGGAACGGCGTCTCCATAGGTTCGTGCGAATAATATGAACAAAGTACTCTTACGATTCGATGCTGCCTCCGAACTGTTCGGCTCGCGAGAGAGGAGCGTTATGCCGCAAACAGTTAATTGTTGCGAGTTTGAACCGCATTGGGTTTAGGCGCTTTTTGAGAGTGTCCTTATCTGTGGTGAATACGCTCAAGGCCAGCAGCGCGCTTAAGGACGGCCCACTAGCAATCGACTCTACATACCACTTCGGGCGTGCCAGCGTGTACGAAAAAGGTTTAAGTTGTATATACGCTGTTTGTCTGGGCGTTCAGTCTTCGTCTACGTAAAACCTATACATAGGTTGTCCACACAAGCTAGGCTTAACCTCGAGGTTCGTAACTAGGGTCCGCTCACAGACCTCTCCTTGAAAATACGTGTGGATTAATTCCGGGAACAAATGAATGGCGGTCTTAATGCACGTGTCGTCTCATGAGATCGTTTCTGCAAATCACCCCTTTGTCACCACTCCACGGCAACAAAGGCTTACCAGGCTGCTGGCTATTTGACGATGTGGCAACGATGAGCGGGCCCAATATGGCTTTGACCTGTTCTAGTCTGGTTCACCGCTTCCTTTTAATAGGTTTATACCCTGGCGCATGGCGTAATCTCGTACGCCGCTGTAACCAGTATAACACAATTTCGCAGCTATTAGAGTGGTCACTACGACTAATTGCGGGGAATGATGAACTTGCGCCTAGCGGGTCAAGTCTCCGTTCAAACCTTAAACGTCTGCTGCCTGTATCAACACTCCTAACTGATGGTCGCAGGTCGTACCAATACCGTACCAGTCACATTTTCACGACAATAAACCTCTTGGAGCGTCTGGGCCAAATAGGATTTTGTGGAAGGGCACTTAGACAACCCCTGTCGGTCCCTTC"/>
                    <sequence id="seq_t1210" taxon="t12" totalcount="4" value="AACCGGCTTCCTCCGGCTGGACCTGCATAATAGGGCACGTCGCAAAGACTTCGAAACGGAGTTAAGAACTACGTCCAATCTCAAAATTTTTCAATCGGGATACACTATCCTAGAAGCCAATGCGGCGATCGGGTAGGGCTGTCGTACTGCTTGGCTCTGGTAATTCTCACGCTTATTTGTAAAAGTCGTTGTTGTTTAAGTTGGTAGGGTACCAGCCAAAGTTTCTTACGGGTGGCCGAATTCAGACCGTGCGTCTTCAAAGGCTACCTATAAATTACCTTTTGCTGGATTGGTGGAAACCACGAAGGAGGCTGGCATGAGCCTATCACTGCATTTTGCAACAACTCAAGGCGATTCGAGGCTTCACGATGCTCTAACGCGGGATACCTGCCCCGGACTATCATCCCTGACTGTTGGATCAACAATCGCCGGTTCATTGAACAATAGGACAATACTCAACATCTTCTCGATACTACGATATCGATGTCGTGTTTGATAAGGAAAACGTCGCACTAGCCCCGTCACTTATGCTTGGGGTCCGCTACTGCCTGGGCCCACCATTCTTAGGGACAGCCTCTGATGTTTCCCCTGGGACCCGCCCTGGGTGAGGATAACTCGCTTTCTATCGCCACACCCACGCCAGCGCGCTAAAATATGCACTCAGACTCGGTCTATCATACTCCTCCGCATGTTGACTGTAGCGGACAAACCTTAGGCAGACACCAAACGCGTCTCGTTATCTGATGCCCACACTGTTCTATAAACTACTACTGGTGGACAATGGATGGCGACCATTGGCTAGAGAGGACGCCAATGCGAATGCCCGCGGGTACGTTCCAAATTAGCGGAGGGACCCCTCGGTTTGCAGGAAGGCATCCGACGACTTGGAAGTGAATGGGGACCTTTGCATCACCCGATACGCTACAATGACAGCAAGGCCCTTGTCGCAGCGTCTATTAACTCAACTTATCTCGTCTAAAATAACAAGGAGAACCGGTGT"/>
                    <sequence id="seq_t1201" taxon="t120" totalcount="4" value="TGATACAGTGGATGGACTTAGGAACAAACATTGGTGTTGGTCGGGATTTAGCCCTCTCTATTAAACACGGGACCGTTAAGGGCAGGCTTATGTGACAGTGAGATACGTCTTAGGTGTGCAGTGGATGGGCCAAAAGTGTTTCATCGGTCAGCACTAGACGCAACTTGCGGGAATTGTGCGACGACACTCTTGCAAATACTTGCATAGTACGCCTAAATATATATGACGCTGAGGGGCTTTGTAGTGTACGGTGCAGTAGCCTCTCGCATGCAGCAGGGAAGGTTGTCTACGGACTTAATATGCCTCCGCCTGCAGCGTTGCTCTCAAAGATTGGCAGACTTGGTTGCGTGAAACGTTTGGTCTCCTTGGTTCCTTTCCGGGCGACTTGGCCAAGATTGCTCCCCCACATGTCGTTCCAACCAGTAATCAGAGCGTGCAACAATAGCCGTTCTGAGCACGTGACAAGGACTCCGAAGGTAACAGCAAGAGACCTTGTACTCTCTCTTAAGGTAGTGGACAGTGACCTAGAGACACACACAATAGGAAGGCACATCGTGAAGGTTGATCTAAAATGGCACAGCTGTTTGCGGCTTAGTTCTACCTGATTAGTCTTCCGCATGGGTTAACACCCCACTCTCAAGGGGTTAAGAATACTTGTGGTAGGCCAGGGGCAAACTGGAGATGCCCGCTTCGTAGGCATTACCTGACGCTCGACGCGGAAGCCATCATAAATGATTACAGAACATCTAGAAGCCCCGGAAGTAAGACAACATAGGTAGCTATATGTCCACACGCGGCTACCTCTAGAGTGTAAACAGTCGTAAGGCACATAATTGGAGCCTCTTTTTTTGTTAGGTCATGCAGGCTGACGTGCCTGATCCCATTAGTGACAGAGCTCAGTTCCGGGAGCGATTAGATGATGGGGGTATCAAACCTGACATCAGTCCCCTCTCCTATTACATAGTATCGATCCGCGCGTTATACATAGAGTACCGACGAG"/>
                    <sequence id="seq_t1211" taxon="t121" totalcount="4" value="CGCCCTCGACTCTTAGGATCAGTGCCTTGCTGGCTTCCTGACCCGTCGCAGCATAAGCCACGTAGGATCTAACACCCCCACGCGTTCTGAAGTTCATCACCAATTAAAGGGTGGCACAGTATCCATGACTCCGAGCACAAAAACGGGAATCACTCCCGAGTATTTACATGCGACACCAGATCCTGTGTCACGCCTGCTAGCGAGGAGAATAGATCAGCAACCCAATTACCTGATCTTGGCCCCTTAGCAAACACTCTGCCCACCACACTGGGCTGACTGCGTTATCCAAAGTCTCGAGTCACACAAGTAATAAAGAGAATTCGCGTCGGATGTGAATCATTTTGCTACGCAATCATAGGAGCGTCGTCCAGAGATCCGCCGCCGGTGATATCAGTTAGCACCACGCCTAAACGGATAAACATTTATGATTCAACAGACGGTTCTCCGAATTGCCGCCTATTGTATGATGGAACTTCGAGCTTGAATCAACAAAAGGAAAATCCTATTGGGGGGTGCTGAAAGTTGATCTGGAGTTTCCAGTTTGCGGCCATGCGCGTGTTGTTGGTTGGGATCCATTACTTACAACTGTCGCAAGTGTATTTCCGCATCTGCCCATTGAGGTTACTGGTAGGTGTCGATATTGGTATCATTTGAACGCTACGGACAACACTCCCTATTGCCGTGTACCAAGTTATCGAAACTTAGCGTGGAGTCGAGGTTTTAAACGAAACGCTTTGCAAACCGCTAGAAATCGGTCGACCCAACTTACGGAGATGTGGTTAGCCTCCTCTAGTCTCCATCGAGAAGTTTAGCATCTGTCTAGGTTGAACTGCGGTCAAGGGGATAGCAACGATAACAGTGAGTGCACCGAACGCAGGAGTACTATTCAAGTCTATTAATTTCTAACGGCTGCGTACTAATGATTGTCTCATTTACTTGCGGCAATGAACAGCTTGCGATCGAGCTCGCTAAGTGTTAGCCGTTTAATTAACAAGACGGC"/>
                    <sequence id="seq_t1221" taxon="t122" totalcount="4" value="AGGAACTAATCGAATACGGTTCAGATGCTCGAGGTACTCTAGGCATTGGTATCCCCCGTGCGTTAAGAGCCTCACCACTGAAGTGATGCGGCACGCACTGTTCTCAGTGACAACCACAAAAATGCCTCCGCTGTTAATTACCGGGAGTCACATGAGCGTTCGGATACAGACTCTTTATACTACGTAGAGCCCGGGGCTACGATCAACAAACGGCAACCCAGGGATAGAAGGAAACCACGGGCCTATCCTATATAGGACAAGTGGCCTGGGAGTTCCGCCGCTGAGATACTGATAGGCATTGGCATCAAGTTTTTCCTTCGGGGAAGGTAAGACCCTCATGAACGAGGTCTCGGGGATTTAAGGTCAAATAGACCGTCAAGTCCGACTGTTTCAACTGCGATTTGGGTCTGGCGCCCTTGGACACTACGGATTGCCCTGCGGACTTAGAACCCCTGAACTTAGCGCATCTGAGTGACCACACACCACCCCTGATCGGCATGATAAAGGTCACAGGCGACGGCGGCCTGGTAACGTAGACCTTCTGACCGAGCGGATCCATGGTATCGACGACTATCGCCTGGCCCTTTGACAAAAGACACTGTTTGAGATGCTGTAGGGTTAAAGTGCTAGCACAGGAATTAGATTTATCTTGGTTGTCTTTGATTCGTGCATAAGAGATACACGCAGCAGCTTATGGGAGTCTAAGGAACAGCCGGATAGCTGGGGACCATAGCCCATTGCCGCTGCTGTACCTGCTCTAAATGACTTTGATGAGGTCCCTGACCAGCGAATTCAGGCTAAGAATCGTCAGGCGGTGACTGGCGTTCGCACCGACACTCGCCAACAAACCTACTGACTTCGACACCGGGGTGATAACATCATGGGCAGCATCAGGACCCATTATTGTGTACTCGTTCGGTTTGAACCGCGTCCCCTAGCATTCGACGCTCTGACTACGACTTTATGGTTCGGGGCGGGCCCAAGCGGGATGATGAGCATT"/>
                    <sequence id="seq_t1231" taxon="t123" totalcount="4" value="TAGCGGCGCATATTATACCCTAATTCTTGCCAAGCTCATCGTCCCATACTGCATTTGCGTTAGGGGACGCTATCTGAACCTGATAAAGTCATTACCGGAAGAATTGAACAGTTGTTAATTGCATGTGGGACGTGTCTTAAGCCCATAGTTGGTTGCATTGCACACTACGCCGATGATGCTCATATAGCAGCCCATGAGCTACCCCGGCGGCGCGGAACACGATTTCATTACCGTACCCATACGGCAAGGTATAGGTAACTACCAAAATATGAGATTCAATGGGAGTCCGATATTGCAGTTCATTGCGACATTTCGCACGGATTATCTTCTCCCTAGATCGCGACTATTGCTGACCGTTTTAAGTTCGATTCGGGTATGAGTTTCAGTGTGAGGCCCCTTAGTAACGTTGCGGACCAAACTTAAGCAGGGGCTACTACTTGAAAATGGATGCCGATCTATGCAATATTCATCACACGCATCTGGAAGGGATCTGTGACAAAACGAAGGTGGGTATGGCGAGTCCGTCTATACTGCGAGCGTAGATCCGACAGAAGTAGATGACCTCAGTCCGTATTTGGCACACGAATAGACAACGTGACGCCCTGGATAAATCGTTGATAGAGGTAATCAGCCATGAGCTTCGACGTGAGACTTAGTGCAACAGATATGACCGTAGGCTAGACACGCACTAGGCCGAGTACTGCCATAGTTAGGGTCTCGTGGCTCATGGGCTGCACCACAGGGTCCAAACAGTACTCGAATTAGAAGTTCTGACGTGGCAAAGGGGTTCAACCTGCTCTCGGGTTTTTAAGAGCGGCATTACCTATGCGTGATACACGGGAGCGTTCCTGGAACATGTTGATTAGAGCTTGCCTGAGTTGGCTAACGACGGCAGGGGGCCGCGCTATGATGCGAAGCTGGTAAAGCTACCCTTAAAAACGCACTAGCCAGACCTGAGACCAAGACAAACTGTAATGGTGCTCGTTTTGAAGGCGCATCG"/>
                    <sequence id="seq_t1241" taxon="t124" totalcount="4" value="GGTTTTCGGTATTCAGTTCTTCCTCATGATATCTTTAAACTGGTTAACGGTCAGGCGTCGGGGGTGCGAGCCAAGTTTGGGATGATACCTCGCAGTCTGGGACCTAAAGAGTCATTGTGGTTGGGAGCCCATCTTGATAACCGTACTTCCAGGTGATCTTAGGGGCCTAACTATGCGGGTTTTGACCGCTGAAGGCGGACACTATAGGGCCTCACCGGGAATACCTCCACGTTCGCCAGTAGCGTGTGCCCCCCCGTTGTATCTTACTCTACATAAGGGGAAGCTTTCTGGGTGGAAGGTGGGATCGACTGGGCAATTAAGGAGAAGGTGATCAAGAAATAATGACGTTTTCACGGCCTATGGGCTTTTTCTTGCGGGTCACCGTTCTGCGAGTACTACGGTAAAGATACTTCACACCGAAATAATGATCGCACGTCCCCCGGGACGAAAATCAACGTGCCGTGAAACGATGGAGATTTGAAAGTGCAGTACCCGGTAATCCACGAAGTAAATCGTAGGGATTGCCCATCGACCCGTGACACTACCCTGAACGAGATTGACCGTGCCAGTTTAGAGACCACACGCATACTTCCATGAACGTCAGGCCAATCCATTTCTAACCCAGCCAACAACTGTGTAGTGTCCGTCGTAATAACGGCATACAACTATTTCTCGAAGGTCAGAGGGAGTTCGCCGTTTCCGAGGACGGTATTCAACAAGAAAACACCAAATCTCATCCAGCTCCTTAGCATTGGCTTTTTGCGACTGCCCTCGGCGTTTTCGGCTCTAGGTAGGGCTGCGGATCTAGATCCGCTCTGACATTGCGCGATTCCACTCGATAAGCTGCTTGTCCCCCATCCCCTCGGCCGCTATCCAAACTTAAGATGAAAATGTCATCGGCTGTCCCTGCATCGGACGTATGTTCAGGGGGATTGCGGAATGGGAGCGAACTGCTATGTCCGTCAGTATCACGGGATCGACACCACGTGATAGTTGTAGT"/>
                    <sequence id="seq_t1251" taxon="t125" totalcount="4" value="ATCGCCCGGTAGCCCCTACCAAGAGCAGGTCGGATAATAGAACGCGCAATCTCGCTGAGCAATATACCAAGGCGGCGCTAACCGTCTTAGAACTTCTAGTATATTTTGCTCCTGAGTCCAGCAGATCTTGGAATAGCCTCGCTCGTGACTGTTGCTCTGGACAGAGCGTGAGAACCCTCTCAGAAGCTTCTCTCTAGATCGAAGGGGTCATATGCATTACATCCCCCGTTCCCGCAATATAGCTCTGTAGCAAGATCCCGGACTCTATAGCATCAACTACACTTTTGTTGGGCTGGACAACGCCCTGCTTCGCGAAGCATCACGGCGCACTAGTTTAATCCGGTTAGGAATAAGTAGACTTCAGAACATAGCTTCATACGCCTCCCCATACAATTAGCAAATTTGTCGGCCGTATGTCTACCCCCAAACTATGGGGGGGGATAGAAGTACCTAGGGCTCATCTGGCTCTGCCGGTCGTGAGTCTCCAACTACCACATGTTCCTGTCGAACGTTTGCGCTTTCCACAAATAGCCTCAGACCGGTTCGGAGAATTACAACCGCCTTGCGTGCCGCACGACCCAGGAGATTTGGGAAGAGTCCCTACGTACCTGAGAGTCGATGAACGAAGTGTCTCAATACTAAAAGGCTACCGTGTCATCGGTCATGCGGTGCCTTCCATAGCGTTCTCTATGCAGGACCTCTAGAATAAGGCGGCCGGAACATGGCTGACACAACTATTGAAAAGCGATCTAAGTGCCCCTATTGGGGAACACTGCCGAGCCGCTAGGCATGTCGGTGGTCGACATACATTGCATAGCAGTGCTAGTAAACACTCACAAAAAGTAAAGGCGTCGGGCAGAGTGCTCACTGCGGCTTACCGCAGTTATATTGCTATAGGGTGTCAATCCATATGTGTGAGAAGGCTTAATCTTCGAGCGGCATTTGATCACGGCTTACCTGCAGGGAACTTTTGGAAGTGGGCGTGGCCAGTCCTCTCAGG"/>
                    <sequence id="seq_t1261" taxon="t126" totalcount="4" value="CGTATTTTATAACCTCGGAGGAGGCGACTTAGGGGCGATCATCCCGAAAGTAAGAATAAAACGGAACACGTTACCGTAGGTCTGGTTGAGTGGGTGCATTATACACATTTTGGAGAAACCCGCTTACTCCTACTCCAGGGTCCTATTCTCGCGCGGGAGCCAGCACCTAGGTATGCTCCCCAGTACTCCTAACGCTTCTTGTTAGCAAGTCTCAGCAATCGCTCTGCCCGCGGAACGGAATTAACTTATCAAGCGGATATTCCGGACCTGTCTCCACCTCCCACCTATAGCGACATCGTACCTTATGTGAGCAGAGAAATGTAGGTTGGGTTATTTTCAGAACTGCACAAGCCGGCTATGCTCACGAAGCTTGATAAAGGGTTCCCGGTGTAACAGGCCTAATTTTTGAGGAGAAACGTGAGACTTGGTACATCCCGCAAAGATCAGCCAGAATTGGTATGGAGGTTAGCTGAGGGGCTTCGCTGTTGAGTACACGCTAAGCAGGAGTGTCTGGACTTGAGTCCATACTGCCTAAGTGTGAGGCCACATATTACTACCTTCTCGTTCATCAGAGCGGATAGCGCGCCGCCGTACTTCCACTACGGCGGCACGAAGAGAACGTACAAAGGGAGAAACCATGCTATTGAGACACTCGGCTAAAGCCTGATTATTTCTCGCAGCTATAGGAGTAGTGTAGGAGGTATAAGAACGCCGAAGTCTATACTTAATCCCGCGTTATGCGTAGCCTAACCTGGCTCGTACGCGGCACTGCCGAACGAGTGGCGACTCAGTATTAAGTACCTCTCAGTCTCATCCCTCCGTCCCTTGTATTGGATCCTACGAACTCGTGCTCTGTGGTTTGCTTGATAGTAGCGTAATACCTACTACGGTACCGGCCATTGCCGGTACAACTGGTAATAAGTTACATATACACTGCCATTTACCCTACGCCACGCGTTCGAAAAAAAGTCCGTCGACTTACCAGGTTGGAGACGGCAGA"/>
                    <sequence id="seq_t1271" taxon="t127" totalcount="4" value="ACATTTAGAAAGAACATACACTGTGCACGTATTCTTCCTCTATCAGCCGAGAGTGGCTCGGAATTCCCTACCAGTTACAGCTCCAAACGCATATAGCTTTTCTCTTGGTGCCTCTGGCGCCCAATGAGCGCTCTTGGGAGATTCTTCCTAGAACCCAGACTGCGCCCTGGGAGCATACACGACCGCCTCGTCCTGCGATATCTGTACAGATCAAATACGAAGGGGGCTAAGGCCACCCGCTCTCAACTACCATCGGAAAGGCTATACCACGATCGTCCTGGGGGGACTGAGACCGAAATGATGGTGTATCTCCCTTCGAACCATCGATGAATTGTCTTAAGTGAACAAGCAGCTCCTCGTCGCGTACGCTTGGACGTCGGCTCGTGAAGCGGCAGGGATGTACAGATCTTACATACCCTAGAGCCAGACAATGGAAAACAATTGGCTCCTCTTGACTTCGCCGAATCATGGTACCTCTAAAAAAATCTGCAGGACATGCGTGATACACCAGTAATATTTACGATACCCGCCGTCCGGTTATGAGTGGTCTCTGTCCGTCAGCCTGAGGCATAATCGGGAATGTGAGTTGTGCTAAGTAACGACTGCCTACAAGGATAAGGGGTCAGTGCATGGCTCGCTATGCGAGACCCTTGGAGCTCGGCCGAAGGACCCTTCCTCAAGCTCTTGCGTACGCGGGCGGATCCACGATTCAAACCTGAAGACGACGCCCAGCACTTACATATAAGCTAGCGCACGGAAATTGAACCCCGGTCGCACTTATATGAGACAACAGACCCGGGAGCATAATGCCTTATTGTGGTCGAATCCGGCCGTAAAGGGTGTCTTTCACTAACGAAGATTTGGAGGTACTTTAATGAGTTCTTAAGCAACATCCTCTAGATGCACCTTGAATTCTAGTTCATGACTGAAGTGCCCTAACCTCCGTGATACTCCCGGCGGGCTCGACGTCAAGCATTCAATCCAGTTTTGGAGTAGGTTT"/>
                    <sequence id="seq_t1281" taxon="t128" totalcount="4" value="AACCCCAGCTGAAACGAAACCGTGGTCCTGGCTACCAGTCTCAAAACTGCAGCGCGCCTTGAAATTTTTTCGCCCAATTTGTGATTAGTGTCTTGTCGTCGTATGACGTGGAGGCTAGATGTCTAATTTAATTACTACCCTTATGCCCCGCTCCGATACGAGCTCGAAAAAGGACACATCGATACACGAAAGGAGCACAGCATATGTCGAGCTCGGAAGCGCAAGCCGAAACGCATCTTTACATTCGACGGGTGGGGATTCGTGGTCCCATTTCAGAATTATGCCCACCTTCGGCTGGCAATCACTATTCCCCACCGAGACCCTACCACTTTGAACAGGGTCACCCATATTAGTGACGAATTTGGCTGCGCTAACGGTAGGGTAATTTGGCCGCCTGTAAAATAATATCGATCACAAAAGTTCGTACAGCCTCATATTATAAGCGGTCTAAGGACCTATAAAAACGTTTTCGTGAAATTCACAAGAATCAGGGCAGGTTAGATAAGAGGGCAAACTTTGAAACAATAGGCGACACATGTTCATCTCTGAGGGGGGTCAAAGTGCGAAGTCATCAAAGGGGACGTGAGAGAATAAACTGTCACGAATCCTTGGTCGACGGTCTCGATATCATTCACGAGAGACAAAGAGTGTATGTATTAGCCGCTGTAAGGTTTAAGGACTAGTGGTCCGGGCTAGCCTATGAATATTTGTGCACAACGAGAATACGAAATCGAATGCGGGCCTTACGGGGATAGGCGGCGCAACTAAATCAGTCAAACTACCTGAGCTCACTCCTAGTGAACCCAGCGCGAAAGAGGAACTGCTGTTAAAGTTCTACACAGCTAACGAGGCCGAACTAAATAGTCAGACTCACTAGGACGTCGTCAATAGGTATGCCGCAGCAAAGTCCAATATCCCACATGACGTCATGGGTACAGGCTGGTAGATTCTGAGTTCAACATTGCCACAATGGAAGAAAACACGAATGTGTCTTAGGCGA"/>
                    <sequence id="seq_t1291" taxon="t129" totalcount="4" value="GTACTCGAAGGGAGGGCGACGTTTAAATATGACTGCGCTAGCAGCGTGATTTATACAGTTAGCACAATCCAAGCTCATAGTTTCTGGGCTACCAACCTGAGAACATTTCCAACGCTCTAGCTGCCAGGGTCGGCGATGTCGGCGCACACAAAGTAGGTAACCAACCTGAGGGGCCATCTGAAGCCGACAGGCGAATTGAGGATTCCGAGTTACCCGTATAGGTTGGTCTTTCGGGGTTGCGGCGTATCTGCGGTACTGTACCACGTGTCAGACACCACAAGCAGTGTTTATGCGCTAGCTCTGAAACTCAGGTGCTTACGAAATCCTCCCGACTCCGTCTAACGGACTTTGTATGATGCTCATAACGCGTAACAGCGGAGCATATTGAGATAGGGGGCCGCGTGAGAGCCCCTAATGTTAGTTACCCAAGCAAGACGGCCAGCTACACCCAGACAAGCGAGAACTTACTCCCTGTATGTGCGGTATTCGCATAGAGTGTATGTGCGTTCCGGCCCGCCGGACTCATAGTGGGCGCCGGTAATCCTAATTTCACCTCTGGGTCCAAGGCCTGGCCTAAGGGTCGTGGACAGAAAATTTCTATTAATGAAAAAAAGGTCTCACACTTCGCGAGAGTATCCCTCGCGTAGCATTGTGATCATTGTAACTATTACGGTAGGAGACTATTCTATGAAGTGGGGCCAGATGGTGGCTACAACCTCTAGCCAGGCCTCGTACGATTCGAGTCAAATGGGATACGGCCCCACTTGCTATGGCGAGTCCATACGCAAGCGCCTCAGACTGCGTAAGGCCTTGGGTTGCATACCGTCAAACCTCAATGACCCATTTGCGAAAGAGCAAACCCCACTTAAATTGTACTCAGGCGAGATACCATGCTTACGCCGGATAAAGATGCTGATAAAATCGACAACCATTCCTGTCTATTTCATATTGTCTTCAATCTCCTTATGGGGAATAGTTTACTGTGTAATAGATTTATTCG"/>
                    <sequence id="seq_t1310" taxon="t13" totalcount="4" value="GGAAAAAATAGGACGGTGTATGTAGCACAGGAGGACGCCTCAACCGTTATCGTACGGGTTTTTACTTGTACGAATAACTGGAAAGGACGAGCTAAGAACATGTAAGGCCTGAATAAGCACGCACCATGTCCTGGGGATAGAACGGTTCTATGGGTACTAATTAACGGGCGCCGATAAGGAATTGTCGAACCCGTGTTACCTATGCGGTAATAAAAATAATGAATTTTGGGACAGTATGAGGATGATCTGTCGTAACAGGTGATTCTATGACGTGGTGCACTTGTGGCGCCGGGAAGACTTATCCCCATTTGATCCGTTATTCAGCACACAAAAAGCGGCATTTGCATTGGGACCTCTAATGACAGGGCGCGACCTGCGGATGTAAGCCACGACGGATGTTCTTTAGGCATCTAGCATAACATCTCTATAGCGTAGTCAAACCTCGGGAGCGAACACTGCCAGCAAGCAGGCCAAACATTCGCATTTGAGGAAACACGGGGGGGGTCCATCGCGTGTACCGGATGGTGACTACGCGGGCGCAAGAAGGACTCGACCATCCATTAGACTGCTCCACCATCCGAGGCTGTGATCGCGGCGGTTTCGAGTGATGAATCCCGTTGGACTCCCCGGTTACGGAACTAATACATATGTACTGTCACTGACGGTTGAAGTTAGCAACGACCCGGTAAATACACTCACTTGGTATCCATGATGTGCAGATCCCTGGTATGGATCGGCCGCTCTGTACCCTCCCAGTGGCGCAATAGCAGGTTTCGCGTCTTATAAGTACCCTTAGAGGAGGAGAACGATGGCACCATTATCTCCTTTGCTTAATCATACAGTCCTCCGACCACGTAGCTGATCCTCTCCACAGTTTTCGTTAGGTGAGTACAGTGTGTACCCGAGTACCTTCATCGACGGTACATAATGGCCCGGGTCGCTGCCCGCTACTAACGCGGTGTCGCATAGGAGAAGGTCTATTTGGCCATTCTCATCCGCT"/>
                    <sequence id="seq_t1301" taxon="t130" totalcount="4" value="CCTTGCGCCCCAGACAGCAAACTCATGCTGCATGTCGCCAAACCTACCATGGTATCTAATATCCTCATCACTGACCGCCGGCGATCTTACACCGCTGCTGCAAGATTTCCGTATCCAGGACGGAAAAGGTCGTAAGCACAGGCACCATGCCACTGAGATCGCACCCGCAGGGCCTCTCTGCACAAGAGTAGGAATTCCCCGATGCCTCGGTACCCGGTTGTTGGCATAGCCGTTGTAGAGGTTGACCCTTCTGTACGCTACTAGCTTATGGTCTGAACATCCCCAATGTCGGATACGCCGATCATTTGTCAGGGCTCGGCGAAGTATTGCTATTTTGGGCCGTAGATTTTTTTGGCTTAAATTAGCTCGCCTTAACCGATCAAGTCATTTGAACCCCGCGTGTGAGCCACACTATGGTTCCTATAAACGACTAGTACCCTATCGACATCAGGGAGAGTCTGACACGCGTGGAATCGGGAGTGATATCAACATATGATACAGTGATCGTTGCGCGGACCAATCTAAGATACTGCGTTCACGAAAAGACGATGCTGATAGCTTTCGAGTCGTTCCGGGTCAGATAAATACACACAACTTCGGTGTCTGGACATTAACATGCCTCCGGAGAGGGACGGGCTGTTCTACTCGGAGCAAAGGTATCTATATAAGACGAGCCCGATCACTTTTAATATTACGGGCATTTCGGCGGCAGTAAGATCTCAACCGATATCGAAGGAATTTTTTTTGTCGGCTTAGCCCTACGGCTGCAGCGAGTAATCTAGCCGCGAGCATTCGACAGAGCCCCGGACTAGGGGAGGCACTCTCTGGACCGTATGGGCGCGGCTTGCGCGGGCGGAAAGCACACTGCCAAATTACTGCCGGTCGAAGTCTTATGTAAGGGAGACTCCTACCAGATCTCACGCTAGGCTTTGTGCTAAGCGTGTTACAAAGTTTTGCAATGTCACGTGCTGAATGATTTTTTACGTAAGATTAATGCTGG"/>
                    <sequence id="seq_t1311" taxon="t131" totalcount="4" value="GGCCCGCGTCCCTGGTATACGAGAGTCGCATTTATTAGTTCGTGGAATCTGCGATGTGAACGCCCTTTCGAGTGTATCCTACCAACTCAATACGCGCTTCTACTCCGCTGGTCGGAAAATTGGCTAACCGGAACTTAAGGTCTAAGGTAGGCTACGTAAGGATCCGCTCACGACCGTATGCAACCCACAGGTAATCCTATCTAAAGGGATGCTAGAGGGACGGACTGGAGACTGGCTGTGCAGCGTCGTTTATCGAAAGCTATTCTATATCTTCGTAATTTCCGAAATACTCGTCATTGATGGATAGGACTATCGGATACCACCTCAACAACGGGTTTTTATCGCCATAACAATTAACATACCATCGCACAGAGACGGCTGTCATGGACTTCACTGATAAAACTCTTCCCCCTAGGGAAATATTCTCCAGGTGAAGGCCATGGCATTTCGGGGCAGTTTAGATGGCATTACCTGAGCCGTCTTGTGAATACCCCGCCGCTAGGAGAGATGGAACTAGGGAGCAATAAAATCTGCTAGGCTCCCCCATGACTCGTGACCAGAGTCAACCTCAGCCCAAGTTGCCAAAGCTAGAATAACCCACTTGGAGCCAGTGACTGCAGTCAGATACCTTGAGGAGCTTGGTAACTCGATCTGATTCAAGCAGTCATTAAGGAAAATAAGGACTGAGACTATTTTCTGTGGGTGATACTCAGGCCAAATGTTAAACAGTACGACTCGCGGGTGTCGAAGCACCCTGAAATAGAACACCATCGCACTCGGTACCAGACTTGTGTTTTCTCCGTTAAACCCAGTTCCGCCCGTTGGCCCACTGCACGGGGATGATTGACAGACGCGACGAAATTCACCCAGGACTGGGGTCAATGTCCAGCCTGTCAGGATTGTCCGTATTTAAGCGACTTCCATTGGTCATTGTCCAGTGTAGCGGCTGTGCCAGGACACGTCCTCGCCGGATAATTTCTTGAAGTTCTCCCAACAGGCC"/>
                    <sequence id="seq_t1321" taxon="t132" totalcount="4" value="ATGTGCTTCCACTATACTGGGTGCAAAAGCCCGCAGCCAGAGGAGGGAAGATCAAAGGGCTTGTAGAGGACCGCCGCCTAGGCAACTCTTCTGGTCTCGATCCTGGTAATTGTGCAGGTTTGACTAATTGCCCCTTTACAAACACGAGCGCAGTCAAACTATTTGCGGTTCCGTTACCCGGAATTAAGTTACCCACTTCAGTCAGCGTTTGTTTCGCTTACATTTCACTTCCAACCGCATGGTCAATGGGTGAGTTAAGTAGATCTGTGTGGCGACACTAGGTAGACTGCTGATCCTCGAGTGCCCAACGATAGGCTCCCAAAGGGAGGGCTCGTCGAGGGCGGCGTCGCCACTACGTCGACTAACGGAATTCTTACAAAAACAAGCAAAAGAAGCTGGATCCTTAGAGCGTCGTAAGCGCCTCGAGACGGCCGTGCGCATACAGTGTTTAAAATTCCGCATGACTACTGTAACCTGTAGCATTAAGCGGACAGAACGTCAAACGGGCCGTGGTAGCGAGGATCAATAGCGCACATACTTTGTGGAAGTGCACAAAGCGCGGGCCTCGCATTCCTCTCGATGACCCATCTATGCATTGGACTACTAAATGCATGGGCACCTATCGAACTGGTCATCTATGCAGGATGCGACCCCGGTCCTTGCCTAAAGAGAAGCAATGTTCACCACTACCAGTAGCCTTTTATGAAAACCTGAATATGAAAATTTCGCAACAACACCACCATGAATCGGAGACACGCAGCGTCGGTGCCCGACGAGGTTCACTGGACCCGTGGACCTAACTGTTATCTCGTCTCGCCCAGCATCTACCTTTTTTGCATAAAAACCGAACTGCCTGTCGCGCTTCCAGGTCTACTATTAATATTGAGAAGGAGCTTTTGGCTCACACCTGATGGCTGCCCGAGTGCACCCTGATAACCAAGGCAGGACCCACACGGAGGATTTGCGCTCCTGCGTGTAATCCAATCATTTCTCCTTGCCT"/>
                    <sequence id="seq_t1331" taxon="t133" totalcount="4" value="GTAGATTTTCTAAAAGTGGTGGTCAGAGCTTAGTGCTGGACTCAGGGGTTCAATCCTCCACATCAATCTACGGTTAGTGGTACACCTGACTAGGTCAAATAGATTTTATATCATAGTCCAACGTGGTTCGATACACCGGCAAATTCTTCTGTACCACTGTAAAGTAAGCGACAACTTGCACGAGTACTACTGCCTCATGCGGGGCGTGAACACCGTCGAATGCACTGTTGTAATTATATATAGCTCGTGCTTGCAGAATAGGAGGATCCGAGGGTCGATTCGGAAATAATATGCCCTCGAAACCTTTTTAAAGACCCTGTCCATTGCGGATTGGCAGGCTTAAACACTAACTTAACTTGTCGAGGACACCGATTTACTCCAAACAGAGGCAGCATAAGAAGTCCGGACGGGGGTCGTGGGACTTACTGTGAATGCGGAGAGATTGATTAAGCAATGTCCATCGGGTATAGAAATCTGAGCTCACATATTCGGGCAAAACCGTCGGAAAAGTAATAAGGGTCGTTACACACCTTAGGGAGAACAAAACAGAGACCGATAAATGACCATAGAAGGGCATCGAACACCCCTTGTACCCTAGCGCTTGCTTCTGGTGAGCTTCATCGATGTCCTTTTCTGCGAACGGTCTTCGGCGACTCCGGGAATCCCACATCGTCAGTGATGGAGGCTCAGTTTGTCTCTTGTTTGATAACAGACAGATAATAAGCCCCGGGCCCAGCCTTCGCCCGTTGAAACAGCTCGATCGCATATGAGAGGGCGTGGGAGTATACCGCGGTTTTGGTTTATAAGAGGCGACCGTGATAAGTATCGTGCTGTCACACCCGTTTAATGACTCTGACAGGCGTAGAAGTTCATAGAACTATCCTTCATGAAGGACGGCCTGTACCACTAGTCCACTTGAATGATGATCTAAAATCTACGGCAGCCCATTGGGGTGACTGAAGAGTGTCCGTACTATCGTTTCTAAGGGATCAAAGAGGAA"/>
                    <sequence id="seq_t1341" taxon="t134" totalcount="4" value="AATGCGGAATTTCCATGTGCTGCAATGGTGACGCCCGCAACTCCTCCGCCGTTGTGGCAACTGTGTACGGAGACACCCCCCTCTTCCTCGGGACCAACGCTTACTGTAAGATAAGTGATGAAAGGTGGGCTCCATCATAAATAATTGGGGCATAACAACTTATCTCCCGATGGCCCGAACCATAAAGACGAGCGTGGCTTTGCGCTACCAATGCTCGCCACCCTAATCAGTAGTTCCGATAGCCTTGACCACATGCGTTTGGCGGGGATCACGTCTGACCTTGGAGTTCGCCGTGTAACTTTACATTATGCGGGAAGCAAACTAAGCATATAGGCTCTAGTCTTTGGCTTTGTAAATAGCTCAGCCCCGACATGCCTTCGGAAGGGCGGTATGTAATAGATACGGTCACCCAGCGAGCAAACTAATAATTCTAAAGAAAAAACGTCCCGTTATTTCCACCCGTATGCACCAAACTGACCTGCTGGGGGAAGAACCCGATTCCCCCACTCAGCACTGGCATACGGGAAGTGGATCTGAATTTTTACGGACCATATAAACTGCCTTCATCGCACCTAAGCCGCAATTGCACTGCCTCTCGTAATCCAAGGTGTTTCCTGTCCGCGGACAGAAGCTTCGGTGGGGCGACAGACACAAGTCGCACACTGACATCCGCTTCCAGGGTACAGTTTGGCGCTTGCAAATACAGAACCCACAATGCTGTGAATTCGACCAGTTACCGTAGAGCATGACTTGGGCCGTTCCAGGTTTCTTCCCAGAGGGATATCCTAATCATTCCAGAAAGAGGCCCTTGGACAGGAGGTCTTGATGAGAGGGCGCCTATCAAACGGTAATAGATCCCTCTGCCACACGGACGCAGGTCTTATGCGCTGGCCCACGCGGATCTCACAGAATGGGGCCGATCAAATTATCCATTGGTGGCGAGTGATAAATTCATAACAAAGGGTTGTTTAGGAAACGAACATCGGCCAATCGCACCGAC"/>
                    <sequence id="seq_t1351" taxon="t135" totalcount="4" value="TGGTAGAGCGGAACAGCGGCCTCGGGAGGGGATCCAATAGACTCGGATTGCAGACAAAATCTCTACAAACGAGGGATATCGTTTCATATCATACGTTACGTTGTCCATAATGGGGGACCGGAACTCTCAGTCGCGTCATGCCGTATCATCGTCGCCTTTAAGAGAATCAGCACTCATGGCTGGGCTTCCCACCTCAACACGCAAGGGTACATGGGTGAGCGGCAAGATTGCTTGCGCGTCCGCGCACCGGAATCGGTGCTATGGATACCCAAAAGATCGATGGACTATATACGTTTGCGTAAACATACCGGTGCAACTTAGCCTAGTGGCCGAGGCTGGCGAACTTCTTCCATAGTGCCCCCGTCACGGTCCAGCTTGTGCGTAAACTTAGCGCCTGGTGACCATGTAAAGACGGAGCACGCCTGCAAAGATTTAAGATCACGGGCTCTTTTATGTATGTGTGGTGGCGGATATACGGGTAGAAAAGTATGCGAGTTCCAATAGAAACCAGGCATTGATTTCGTAGTGACTCGACCGCGCAGTCTATCGGAGTGTACTCTGTCATACTTGTGACACGAGCAAACGCCTCTACACGTCTGGTTACGGTTTGGTCCTACCCGATAGGTCACCGAGTGCATCCAAACACTCAGGCATGCGTTGAGGTTCGTACTTAACTCCTCCGAAGTATAGATGTTACTGGCAGTTACCACAAACTACGTCTTCGGAAGCGTCAATAAATGGTGGCCCCTTCACGTGACGAGACCGGGGCAAAACATCCAGCTGTTCGGTCTCCGTCATGAAATGACTTGCTTGGTTGTGGGTTGGGCTAACTATCTACGTGGGTTCAATGTTAGGCAACGTTGGTACGTTTGCCGCTACTGAACAAACATAACTAATGCTGTATGCTGGGCAGATCAGGGACCAGAATTTAAGCTAGTTCCCACGCGCCGATCGACGCGACTAGTTGGCAAGGTTTCCAGCTGCTCCATTTGGTTGGAGG"/>
                    <sequence id="seq_t1361" taxon="t136" totalcount="4" value="ACCGCAGCAGACCGTATTAGCCGCTGAGGCAAAATGTTTTTTTTGGCTGGTATTGCTTCTTCTTTACCTACGAGGTTTCTCCGCGAACGACTACACATGTTCATGGGGGGCGAATGGTTCGTATTGTGAGCCCATAGTTGAATTGTAGTAGTAACCTGACCCCGTTCTGGGCCGTCCCAAGTCGACATCACCAAGCATTGTTGCCATAGTTTAATCCCTGAAGTGGTAGAACCCGCGAGGTCCGAGCTGCCCTGGTAAGAGCGATATCTAGTTCAAGGCCGGAACACAGATGAGGACAGAGTGGTCGATCCCGATAAGAACCATAGAGGGTTCGAGCCATGCGGAGAAGCGGCTTCACCTTGAGTCCACCTGGCCTACCGCTTGCGGCAGACAAGTGAGGTACTGATCTTACATATGCTAGTGGAGGATCTTTGACGAAAACGCACCCCCCTAGAGAATGGCACACCACCGACCCTCTCAGAGACATCACAGGGGAGGTTTTATACACCTGAAATTTGCAGTCTAAGTTGGGCTCGGTCTTGGGTTGACCCAGTTCGGCACTAACGCGCATTCTTAGCAAACGGACTTCCAAAACGTGACATCACCCAACCCGTCATAGGCGCCAGTGTCTTTCAGTCCCTCCGAGGCCGTGGTCCCGTAGATAGGCGCCCCAGACTGAAGTTTCTTGGGTCGCATGAAGTTCTTCGAGATAAAGCGGTAACCGACGACCGGAACTTCCCCCCAAACTCCAGACCTGATCTGCAACACCGCACGAGGTTATATGACACTACTGCCCGACTAGTATTGCGTAATAATAAGTTAATATCCGTGGCTGAAGGCATACTCTCCCGATCTAAGACCTTGAGGTACATTAGCTTCTAATATAGTCGCCTCCACTACATTATCCGCGAAACCACCAATATTTCCGATGTGCCTCATTACGGGTCTTCCCACCGATAATATCGGCTGCTATCTTCAACACGAATTGTGTTGAAGATTC"/>
                    <sequence id="seq_t1371" taxon="t137" totalcount="4" value="TTAGACTGTCTAAAAGTTGTACCCAGTGCTGAGTGGAGGCCTTGCGGGTGCAATCCGCCACAACCCTCTACGATTAGAGACACAGCCGAGTAGGTCATATGGATTCTATGGCATCGTCCAACGTGATTTGATACACCGACATTTTCTTCTGTACCGCTGTCTAGTACGCGTCAACTTGCAGCTGGACTACTGCCTCCTGCGCTGCCTGAACAGCATCATATATACTGTTGTAGTTATTTATAGCCCGTGCTCGCAGAATCGGAGGATCCGATGGACCACTCGGAAATAAAATGACCCCTAAAGCCTTTTAAAGCCTCTGTTCTTTGTGGATTGGCACGCGTAAACACTATCTTAACTCGTCGAGGCCACCGATTTACTCCAAACAGAGGCAGCATACAAAGTCCGGACGGGAGTCGTGGGAGGTACTGTGATAGCGGACAGATTTATTAGGCAATTACAATACGGGATAAAATTGTGAACTCACTTATTCTGGCAAAACCGTCGGATAAGTAATAAGGGTCGTGACACACCTAAGGGAGCACCAGACAGGGACCGATGAATGACCATAGAAGGGCACCCACCACACCATGTACCCTAGCCCTTGCTTATGGTTAGTGTCATAGACGTAAATTTGGCCTAGCTGTCTTCCGCGACTCCGCGAATTCCCCACCCTCAGTGATTGAGGGTCATACTGTCGCTTGTTTGATAACAGCCAGATAATAAGCCCGGTGCCCAGCCTTCGCGCGTTGACATAGCTCAATCGACTTTCAGATGGTGTGAGGCTGAACGCGGGTTCTAGATTATAAGAGGCGACCGTGATTAGTAGCGTGCTGATACACCTGATTAACTACTTTGATAGGCGCACAAGTTGGCAGAACCATCCTTCATGGAGGACGGAGTGTACAAATTGTCCACCCTAAGGATGGACTCAAATCTATGGCTGGCCATAGTGGTCACTGAATAGAGTTGGTACTATCGTCTCCAAAGGATCAAAGACGAA"/>
                    <sequence id="seq_t1381" taxon="t138" totalcount="4" value="TGTAGCATAGATGCTTGCGCAAGTCTCGTTGCGTAGTCGCGGTTATTTCACATGCCGTCCAGGCCGTTAGGCGCACAGTGCATCACTTATGGACACTGGCCAGTCTAATCTCCCACGACCCCCCAGGATTACCCTTGTGAGGCACCGACTACAGTTGTACTCGTAGGCTTACCATATGGCAGTCCCATGCGTACTCATCAGTAAGCATCACGGGCGTTGTACTATATTGCCAACATGAAATACGTTCCGCTCAGTAACGTTAAGCATTCCTTAAATGACATTGCACATTTGTCGCCCGAACCCTCTTATCTCTTGTTCCTTGCCTACGTAGGTCAACTGTCCGTACAATTGGGCGTCGGGACCCACACTCCAGTGTAGTCGACGTCTTGGTCAGTCTACACGAGCCCGACTTGTACAGTAAAATTTGTGTTGTCCACATTACCTAAACGACTCGCAACATCTGTCGCCAACGCCATGACGCCTGACGCGCATTCAACGAATCGCCACACTGGATACAGGGACCACTCCCGCCATGAACGCCAGACTATTGTGTCGAAGTTTTGAATTACCCCCCTGGGTTGCCGCTCTACGAAATTTCGGGTCCTAATTACCATCTGTTGTAGTAACACAGAATTTTTAAACAACGAATTGCTCCGGGTGAATATGTTAAACCTACTTATGCTCGTGGAGTCCCTAAGTATTTTTGTACAGCCACAGGCCTGGCAAGAGAGCTTCACAGACTCTCACATACCTAGCTAAGATCTTGGGGTTAATTCGCACCAGAGCGAACAAACATATGACATATAGGTTAATTATTCCCGCGGGTTTGTTCGTAATGCGTACGCTCAGCCTACCTGCCGTCCAATGTGAGTGACAGTAAGAGAGCGATGGAAGTGGTGAATCTCGTTCTGAGTGATACCCAACAAGTAATCGTTCGGTCCGCGTCCCCGGCGCTCCTCTGTCATGCCCCAGTCGACAAAACCTCGAACAGTTTTTTGAC"/>
                    <sequence id="seq_t1391" taxon="t139" totalcount="4" value="CAGCATGTCCCAGAGAACCGCTTCCGAGGATCGACGCTCACAGGAGGCATCCCGCACTGTGCAATTACAACGGTGCTTGGAGCCAAGGAATACGCGATACACCTCAATTGGGCACGTCCGGAATCTACTCTCCAGCATACTCTGTGATCGTTCAAAGTCCGGGCAGAACTACTCCTTTCAGGGAAATTTACTCTGACAGATGTCGTACCCAACGGCACGCTCAGCGTTTGACGGAATGGCGCGCTGTGAAATTCTGTGTTATCGTTCAACAACTCAAGGACTCTCATCGGCCTCTTGTAGAGTAACGATGGCTCGCTAGACGTTGAAAGGCAGAAACGTACCCGGCCAAGGGCCCCTTTGCTAACACAAGAGTGCTAGACTTCGTATCGCGTGGATAGTCAGATCCTTCCAGGGGGCCGTAAACCAGCGTGTCATTTCTGAGTTTTCTTACGTGTCATGATACCCCCTACGCAATTCCTGCCCTTATTTCACAGAAATTTGTACGATGTAACCCGTGCCCGCCACTACCAGATTGGCACTTAGTAGATGAGTGACTATTTACTGGCTCTATTCGACTTATTGGACACAAAATTCAATCCTGGATACTCCGCTTAATCGAGCCTTCAGCCAGGAGACCGCATCAACCACGATCCCCTTTCCACCAAATCTAGGACAGGAGCACTGAATTCTATTTTGGCCACCCGAAACTCGAAATCATATTTACCCCGTCAACAGTATAAAGAATTCTATGTGCGGTTTACATCCTATACTCACAAAAACGGACAAGGGCTCGGACACTATTCTTATCTTGGACAAGAGAAAGGTAGGTTCCCGGTTAATATCTAGAGTCAACTCTAAATTCGGAAATCCTATTGGTCCATTTGAAGTGCGGTAACTGTGCCAGAGGCTTCCATGAAATGGTGAGGTTCGTCGTGCTCGTGCGACTTTTCAGTCGACGTAGATTGCTTACCATCAGCGCCAAATTTCGTCACTTCAAGGG"/>
                    <sequence id="seq_t1410" taxon="t14" totalcount="4" value="CCGTCATAAAATCTTACAGACTGGGTTCCGCTATTCATTAATTCGTACCCATCTTCATTATTACGACGAACCGGATCGCAGATATGGCTTAGTCAGAGTTAGTGGCTTCCTCGGCTAGCAGTGACGGCGGACGTACTCTCACCACGCGGCGATGGCGCGCAATCCAAAACTCGGGACCAACTACATCCGTTAGACAAGATTTGGTCGAGAGGTGGTTACAGGCCCAAGGTAGCTCAGGTGAAACCGGAGCAAGTGTCTGTCGTGACTGAAGTGGATCTGGCCATATATCAGAGAGAATCGTAACTGGTCACAGCCGATTGAGCATATCTCTGAACGAACCAGGCTGTTAATCCCTAGGAAATTCAGAAAAGCAACCTTCGTAGCCACCCTCAGCTCTTTAGGCGGTAAGTTTCTAGTATCCGTCCGCCAAAGTGAGGTCGATTTCGGTGCGTGTGCTTTTCACTTGTAAATCTCAGGGCTCAGATAGGTTCATTGTGAGATCCGAGGGAAACAGCGTCGCTCCGTAACCCTGTGCTGCTCAAGCCCTAGAAGAAAGCATGATGAAACTGGTTAGTGGCGTACACCCGTTGCTCACTGATGAAGACGTTCGACCTTCTTCAATTGATCCCTCGATCTACGTTTGTCTCATTTGGGGATCTCTACGAGGCCAATAACATAGGGGAAGTCTCACGGTAGTTCGAGGTGAATGTACTTAAACCAAACTGTGTCGGGATCCGGCACAATTCAGAATCACACACACGTAACAAACTTGGCGAAAACCTAATGAATCTATCGTCCTTATCTGTGGTATTCGCACCACAGGGGTTAGCACAAGCTACGCCGAGCTAGCGCAGGATTAGTTAATGTGGTTGGCTGTGCCTTCCTTTAACTTTCCCATAAGGGCCATCTATACTCCGACCTAGTGCGCGGACTGCTTAATTTAGAAGCAATTTCCGGGGCCGTGTTTATCGCCCCGGCCGAGCCGCAACTCCGCTGCCAC"/>
                    <sequence id="seq_t1401" taxon="t140" totalcount="4" value="GCGAGCTCTAACGAGAAGAGAGGCATAGACCCTATTAGCCATACTGTACTTTCCCCCGTCGGGAATGCTGTTCCAGAAACGGTAGATTTCTCACTAGCTTACGATTCATAGTAAGGAAGCAACATACTGTGTGGCGCCGGCTACGTACAACTGCGAAGTGTCTATGGTTGCTGTGCTAGTTGCCACTCCATGACCCTGCGGCCTGAGCCCCCGACGGCGCGCTCGTTGGGCTCAGCGCCCGGTGGAGCCCGAAACCCATTAGTGACCTATACTTCCAGCGTTATATGCTGATTCCAATCTACGCGCCGTAAAGCATAACCTTCCATGGCAACTTAGACGTAGCCGGAAGCAATTGTGACCAGGGGTACGGCTGACTGTTGTTCGCCCTAGCCACTTCAAGACTGGACTTCCACTGGAGTGGAGGTTGTTACGAGAGAGTGCCGAAACTTCAGGGTAACCCGCAAACAAAATGCTGCAGACCGGCGATGTAGTGGGAACAACTGTGCCAAAGGCCAGTACATGAACATGAATAGAGAGGTACGTATTCTATTAGTAACGATTCCGAGAGCCGATTTTCGTGTGAGTATCAACTTGTTAAAGGACTATGTCCTGATGGTCGTGAGGAGGCACTAGTATTAACTGTCCAAACTATTTTTGTGCTCGGCGAGACAGTTAATTGACTTGCATCAGGGACTGCTAGATTCTGTGCGTGCAGTCTGGGCTTTCTCGAGATCTTGCTATGACAGCACTTCGGAAGAATCTTCCTAGTCACGTATACTTTTGCTCTGGCCCTCTCGGAACATGGAAGTCAGACGCGTCGTTTTAACTTTGATGGAAGAGGTCTGCTGTCGTTAGACTACTTCGGATGTGGGTCGCGATTCAAAAATCTTTGTGCCTCTATCGAGAGTATGTACGAAAGCGGGAAACTAACACGAGTCTAGGCGGCGGCGCACCCGGAACCAGGTATCCTGGGCGGAGCCATACCAACTGCGCGGAATTC"/>
                    <sequence id="seq_t1411" taxon="t141" totalcount="4" value="CTGGTTGGAGGTATCGCATTTTGCTAGCGCCGAAACTAGTGTCTGAGGGGTCGAAAGCGCACTTTTATTCCGCGTCATCAGCCGGTTAACTGGGCTCGCTGAGAGGCACAGATGCGCTTCAGCTATGTGTCCAGAAAAGATTGATGGTGGTGAAGCTTTAGCGTTTAGGATGCGGTTTCCATCTAAATCGACGCGCAAAAACCGATTTTCCACGACGTGTTTTGTGTCTGCGGCAGGTACTAACATTAGATAAGCTGCTGTCATCGGAAGGCTCTTGCCGCTGCTGATAAATTCCATTACGAACCTTTCGCAAGAACTTAGCTGAGTGCGGCCTGGCGCCGTGTGTGTAGGCGCTGGGATACCCAGGGGTGAGTCTGTCGCCCCCGTTTTGCTGGTGTCCGCGTAGGCGCCATGTGCTACGGTGCGGGAGTCCGTGAGCACCCAATACAACGAAGCCAAGCTTGGATCTCATAAATAGGGGCCCCACGGGAATTTACTATAGTTCGATCCCGCAAGCGATAGACAAGTAGTAGGACTTTGTAGCGTTAGAGAAGATGTACCTAGTGAACGAATTAGCCTGTCAACTAGCATAAGGGGTCGAGATGACAGCCGGCGAGGTTTCGGATATGCGAGGAGAGGACATTCTGTGGCGTAAGCAACGCGCATACTGTGTTCCCAAAACACCTGCGTGTCCGCTGACCCGCAGCTTTGATATGGGGGGATGCGCTGCCCGACGGACTGAAAACTCCCTGTAGCCTCTAGGGGTTTAGAGAGGCTAATCCGATTACGACGTAAGTGGATTTCGTCCAAAGCCAAATGACAGACGACATGAATCCTCGTGACCCTTGCCCTAATGGGGTCATATCCAAGTCAACGGACTCCCTCGGGGGCCCCTGTAATAAGCAAGTCCAAATGCAACAGCTGTTAGTTCTGGATAGTGCATCTTAGTCCATGTGCGTGGACACCTACCAATTACCAGTTAATGATTCCTGCGGACTTC"/>
                    <sequence id="seq_t1421" taxon="t142" totalcount="4" value="GAAGAAGCCTCAATCTTCTTCAGGGCCGGCGCTCGGCGGGTTTTTTATTGACCACCGCTCCGCCTAAACAGAATAGAAAGTTACATTCCATGGCAGTATGTTTAATCGCACCGGTGGAATTGCGTTGTGGTACAACATAATCCTAGTAACTTCCCAGAGCATATTGGTTGATGGCAGATGTACACGGGTAAATAAACGACCCGGGTTTGACAAAATTACAAAAGTTCCCGGGACATGGGGCAACCCCGCCAAAATTGTCCTAACTTAAAAGCATAGTCGCCGGCTACATGTGTGGTCTCGCGTCGTATAAACCCCTCACACGGGTTGATCTTTCACAGAAATTGTACAAAAATGGTCCGGACGAGTTTTCGGCGGCATCCATTCTCTAATTCGAGTTTTTATACTCTGCACGGACACGTCGTAATCAGTTCGCCCTAAAAGATTTATGGTAGCACCGGGGAACCAAGCAGACATCAACTAAAAGCTTCGGGCTGTCATGATCCTTGCGCTCGGCATTTTCAGTTATCCGTAGCAATAGCTATCCTATTGGCCGAAGGGAGAGGTCGGTTACCGTATACTAGGTGTCGATCAGATCGCATTGACAGGGGTCCACTCATCAGGTACTCGATTCAATATAGGCTTAGTATATTCGTACCGTCGGATGGGTACCCTCAAGCGAGACGAAGGAGACCACTTTGTCAGGGCCAGTTTGTTACGACAGCTCTACTCGGCCATGCCTTAATAGTCACTGAGCCACGTCTGGCTGCGTTTATCTGGCCACCATTCCAGCGACCCGCCATCTTCTATCTGCTGTGACTTGCTTGTGCGTACTCGTTGATCCGCCGGACGGTAAACAGTATGGCGGACCGAGTGAAGCCAATCGTATGCAAATGATGACCCGCCCTGGATTCGCGATCCGAGGCGGTTATGTCTAAACACCCGTAGGGGGGTTAAATACCCATACGGGCGCTATGAAAAACACAATGTAGCTTTTCGTTCC"/>
                    <sequence id="seq_t1431" taxon="t143" totalcount="4" value="CCGAGCATTTTGCTGTCCAGGCCTGGATAAGTGCAATCGTAAGCAAGGGGAGCTTGACTCGGCTGCGTAGCTTCGTGGGAGGCACGAACCGGGGGGATTCCGTGTGGTTACGGATGCCTGAGCTACCCTATGCTCTGAATCACCGCTTAGTGCTGACCTATCTTCCATTACATGGTGTACAGTGGGATACCGCTGCTTACCGGAGCCGATCGTCTTGGATAGGGCCAGGCTCGTAATATGGAGGACATGGTGTGGATAACTACGTCGACGGGGCTAACAATGTTCTTAATTTGCGTGAGCAGATCATATCCATTTTGCATAACGTTTCAGTACCGCTCAAGACGCAATACTCCTGCTCCTGGTGATTATCCATCGTTGGCCATAGGTCCTCGGGAGACGGAATACCCCAAGGTAGTAGACAATGACAATTAGTTCCTTGGGGAGTAATTAGATCAAGGTGTCAGTTCCATAAGGTCGCGCGCCTCTTTTCCAACGAAGCTGCCCCGAATCCAATATTGTTCTACATGCCGCAGGTATAGATGCAACGGGCAAAGCGAGGTTTCAGCCTGGCTGATTCTGATTTCGACGTGGCAGCTGGTTTGCAAAGTTACTCTGATGTCACAAACTCGCTCCACATATAGGGAGTCCTACTGGGGAATCACCGGTGGACTACACAAATGAAAATTTAGTTCTAAACCCTCTTGCTACACCCACAGCCCGTACCCATTGGCCACCAAGACGGCGAAGTACCCACGGGTCATCATCCCATGGGCGGACAAGGGGGTTGCAATTAGACACCACTATAGCTCGTCACGAGATTGGCTAGCGATCGCTGTCATGTGATGTACCGCTGAGCGCGCCGAAGCCACCTCTGTAGCGTGGGCCCTTGCGTAATGTACTAAACGGCCTACGTTCGGCCTCGAGCAATGAGCCCTGATCATGTCTTGAGCTAACTAAAGCACAGTCGGTAGATATGGTTGACGCGTTTTCGCTTAGATTG"/>
                    <sequence id="seq_t1441" taxon="t144" totalcount="4" value="TTTGGAACCGCGTGCAGACTCCGGGTCGTTTTCCGATAATCTTGTGCCGCTGTACATACCGAATGATCCACCCAGCAAGCGCGATTCGCAGAATGGCGCCTTATGCACTGTACGCCGTCGAGTAGCCACGGACTCTCTCTACGTATTCGATGACTAGTCGGCATGAGTGTGCGTAGATAGCCATGGAAGCTTAATGGGGGCAATCGTACCCATAGACGACGGTCTACATCGAAGAGAATGGTACTAGGGAATAAAGCCCATTATACATATGGCGCCTCGTATCCAAGTTCAAATTGCCAACTTGATGCCCTCCCTATGGGGGTATTAATGATGGGGCACCTCTTAGATCGCGTTTGTTAGCCGGGACCTAAATATAATGGGCGTCTAGTGCAATGGTGTACATACGGACAAGAGCGGCGTAGGCAGTGAAATGGATATAGTTGCGCGGGTCCGATAGCCCCCAAATAACCGCGCCAACTTTTAGAAGCAACACGTCTTCGTGAAAGTCGACTCAAATCAAAGCACTTATTCACACAATTACAGAGTCTGTTGTGACGAAGTATGATTTAAGGGTTCCTACCTAGCGACGTGGAAAATAATCAGGAGGCAAACCAACAACGGTTTGATCGAATTCAGAGAAGAAGCTCTACAGATAGTGTAGGCGCGCTCGCTGGCGCTCCTTCGCACCTTCGCGGAACGTGGAAAACCCACAGACGAGTTGTTCTCCGAACGCCACTCCTTCTGTACTTTACAGCCGTCAACTGCTACATGATCCATAAACCTAGAGTACGCAGTCTGAAGGTCATGGTTATGTGGATATGGGCCATATCGGAAGCGTCAATAGATCGGTTGGGCGCATAATTACGCGGTAAACCTACTTTTTACATCCGGTTCCCTCCCATAGAACTGGTGTAGTGCGGCGCAGCTACTCCCTGACTTGTCCACGGATTCGCTCTCAATTAGCTCTGCGGGGAACGGGACGGGGTTCGGCAGAATGAAG"/>
                    <sequence id="seq_t1451" taxon="t145" totalcount="4" value="CCTCCCCAGTTACCAGCCATGGTAATGTGTAATGTGGGGAGGGTCCGACGCCACAAACGGGCACTACGACGGACTGTAGGCAATGATGGTATTTCATATAGTGAAAAGGTAAAGACACCTCGTCCTAGACGCAAGGCCTTAAAGCCACAACGATTCAGTTTGCTGGTGCCGTATGACTATAGAATAAGGATGAATAGGCGATCTACTTGCCGTTGTAGAAACATCACCCCCTACGGCGGGCGGTGGTAAAACCAATGAGAGCAAGCGAACATTCATGACCTTCCTATTTTGCCTGAGCATGCCGACCACACATAATAAAAACATCAATTACTGCCTGACGGACGTCTTTTGAACGCATTATGCGATTCGCCTGCCTGTACATGGTTCCCCCCTTTGCTACGTGTGTAACACACGGCCCGCTATTATAGAGTCAGACTCACCCCGGAGCCAGTGGTGGTGTACCTCGCCTACCATGTTGGAAAATCACTAAAATAGCTTATGTTGGCAGCAAACAGTGGGCTAAGCGTCTCACGACCCACCTCTCACAAACCTGGTAAAACAAACGTGAAACACTGACTTTGTCGCCGCCTGCAATATATAGAAGCCACAATATTTGGCAAACACCTGAATCAGTGTCAAGCTTTATCCGCGTTAACGGGTAGTGAATATGGTTCGTCGAACAACTCCAAAATTCACTGCTCGCACAGTCAACCCTCAATGCGACGCCAGCTATCCCTTTGCTATCTTTACGGTGATGTGCAACGGGGATTTAGTCCTACGCAACATGTTTAAAGTAATCTGCATCGTTCTCGCGTGGCCACTGACCTTGCGTCCTTATGGACACCCCGTCTCCTTACACTTAACCTGCGATGTGAGAGCCTGTAACGCTGTAGAGATAAGTTGCCAATGCATGTACCATTTAGCAAAGTCGTGACATGGAGGTATTTAAAATGTTGTGACGGGAACATCTGTGCTAACGGTGGCAGGTGGGGGGGCTGCG"/>
                    <sequence id="seq_t1461" taxon="t146" totalcount="4" value="TGAAGACCATTTGAGACGTTACTTGTAAAGCTGGATGCGTCAATGATGGCCATCATTGTCCGATCGTGAACGGGGCATGTAGGGCGCCTATCCGAAATGATGATCTGATCCGGGGGGCTGAGTAAGGATCATTTAACCAGCGAATGGAGGTACTCTTAAGCTATTATTTTTCACACGACTCTAAAACCACAAACGACATCAGCGTAACGAAGTTGTTAGGCGGCATAACTTCCGTGAGGCATCAGTCTGCGAACCCCTCCCGATCGAATTTCATAGGCATTGCTTGCGATCATGTAAAGTACTTTTTGTATATAAAAGGAGGGAATTATATGGATTACCGTCAAGGGTCAATAAAGGTACAGCGATGAAGGGCTTCATAGCAGTTCGGGGGCCTATCACAATTCTCATCAATAATGTATTCTCCGTAGGTGTTTCTCGATCCCTTTGCCATGAGTATTTGGAAGAGGAGGGCGAATCCCGTTTATGCTGTTCCGCGTTTCGGCAGGTGCTAGGTAGGGGGGGTGCCACGATTTCCCAGTAACCTTGCAACCAGGTTGTGCTGGGTAGCCTCTAATCCCTGGAAGCGGAGAGGCCCCTACTCAGATCGATAGTGGACACTGCAGCACGCAATACACTTCCTCCCTACGATGCAGGTACGTGAAGATCCTAACGGAATCCGTCAGCCCCCTCCGACTAGGTCTGCTAGGGTCGTTGACCATTAAGTACGTACCCCTCACTTGCAATTAACAGTACATACTGGGGTTAGTTTATTACTTTGTGAGGCTAGGCCAGCGCGCATTATGGCACAAGGCAAAATTTGAAGGTACCCTGAGCAGACAAATAGGTTTTGGAATGGTTTCCAAAGCGAGACAGGATCCGCTAAGACGGGTAAAACAGCGTATTGTTGCTTATGATGCGAGGTGCAACCTAGTCAGGGGCTGAAGTCACCATCGTCTATCTTAGACATCGGGCGGCCTCCCGTGGCTTTCCCCAGCGGGAA"/>
                    <sequence id="seq_t1471" taxon="t147" totalcount="4" value="CTTCCTATGGATAGAGCAGAACCGACTCTATTGCCTTTTCCACACAATGCAAGACCCTCTTTGACAAACTCGCCAATATTGTCTGCGATGTTCAAATCTTATTTGCAGTATTCAGGGTGTCCGCGTGAAATTCAGACGCTACTCTTCTTAAGACGACCTCATTTATTCTGAGATATGTAGAACAAGGCGAACTCGGAAAACGCCCAGTTCGCTGAAGTCCGCTGCAAACTCCCCATGCGTTCCGAGACAGTAGAGGTCTGCGATGGCCTGTCCCACACTCTATTAAATCTTACACACATCGCGCCGCTCTTCAAATTAGCGTGATGGGCATGATATCCTCGATTTTCAACCCGGATGATGGACCCAGAAACTCGACCCAAGGTCGTAGAGGTTACTCCCAGCACGTACCTATCTTGGTACGAATACTTTTACGATTTACGAGGGTTGCACATACAAGCAAGGGGATTCCGTCGGGAAGGCACGGAGGTGGCCTGATCTCTTCGGATTACTGAACGTGGTAAGGGGTGCTGCACCTTCCACTAGGATTTAGCACCGACGTGAGACAACGAATGTTGTGTGGCCTACCTACCCTCTGATAGTGCAGAGCAGACAGTTTTAGCAACTGCAACACGTTTACACTTGACGCTTGCAACAAATTCTGAGTTATGATGGCGATTGCGACTCCCTCAGTGGGTGCACGGACTGCCTAACGGACGTTTGTTGCGTTGTCCGAGAGGGTCTGCGGTTCAGTTGATATGACGGGTTCACTTCTTAATTCCGTAGCCAGTGACCACAAAACGGTCGCACCTTTGAGTACGAACTTGTACGTCCAGTAGCCGTAACATTCGCCCTAAGGTTTTATCTATTGGAGACTCATTTACCGAAACCACTGGGTTGCTGTCAAAAACCTCAGATACGGTCCCTACGTCACCGATACAATTGCGGAGGGGCCAAACATACGCGAACAATATGATGATTTCGTGCACAAAGGATTCATGTG"/>
                    <sequence id="seq_t1481" taxon="t148" totalcount="4" value="ATGTGACTGCAAAATAATGGCATCACAGGCACCGAGATAGAGGAGGTAAGGTAGACGGGCTTGCGCAAGAACGCCGCCTGTCAACAGCGTCGCGTCTGGTACTTTGTAATTTAGCACGGTGGGGTGATTGACCCTTTACAAACTCCAGCGCGACCCATCTATTTACTGTATCAATGACCGGTTTTCACTGAACCTAAACAACCAGTGTTTGTTTCGATCAGAGTTATATTCTTACCGTGTGGTCACGGGGAGATTTAAGAAGTTCGATATTGCGTCACGCCGTAGTGTGCTGAACTAACAGTGCCTAACTAGAGACTTCTATACGTAAGGTGCCACGCGAGAGGCGTGGTCTTAATGTCGTCTAACCGGAGTCGTACTAAACGATCACAGGGTCATTGTTAGCAGCAAGGGGCAGTAACAGCTTGAGACGACCCTGTCATTACTGTCTTCATAGCTGCGAATATTACCTGTGGCCTGTAGCATACAACTGACAGAACGTTCCTCGGATCGCGGGAGCGAGGCTCTATTGCCAAGGTACCTGATTAGCGACCCAATTGCGGAATCCTCGAACACTTGAGATTAAGGGACCTCAACGGTCGACTACTATAGCTAGGGCCGCTCGGCGTAGGGTTCAGAATTCCGCTATCCGACCTAGGTTCTTGCCTAAATCAAAGCTATGATCCCCAGTTATATTCTGTGCCAAAGAAGAGGGGAATCGATCACCTACGCTTGAAATACACGCACAATAGGAGACATGGAGGGTGGGACGCTGTCGAGTTGCCATCCACCCGAGCGCCCATGAGTTATATCGTTACGGCGAGAGTCAGCCTTCTGTGCTTGAAAACCGAACGACTTGGGGTGGATTCATGATTCACCAGAGGACTGAGATCCAGTCAGTGTCTCACAAGGGATGACTGCCCGAGGCCTCCATGGTATCCAAGGGAGGGTTCCAAGGCAGGTGCTACGCGTCTTTGTGTACAGAAAGCGTATCTCCTTGCCC"/>
                    <sequence id="seq_t1491" taxon="t149" totalcount="4" value="ACGTGAGTTTATTCACAACATCGCATAAGTACGCTACGGATCAAGAAACACACATTATCCCGAAATCGGCTCATTGCTCAGCGAGTCAGGCACCTGAATCAGAACGACATAATACGTATATCGGTTGAAGAGGCATCGCAGACCCTTGGGTCGGGTCTAATTGGAAAGACGGTGTCAATTCTCGCGTTTGCGCTCGCTCGTCCTATCAGCAATGCACGTAAAGACCGGTTGCCTCCTGGATGAATTCCTCTCATTTACTTGATGATAACGTTTGGTGGCCAGGCCATACTTGTTCGAGAAGTAGACCGAAAGGCACCCCGTAAGACCTATGCTGGTCATTGCGAGGGGCCATCGTATGTGGGTATGCATGGCGTAGGATATTGGTAATCGCGACCCGCAGCGTCCCAATAATACCGGCGACATGGAGCTACGTTCAGCACTTCAGCTGGACTGACTAATCCTCCGTGGGGAACGCAGCCCCAATGAAGGTTTTGACCGCTCATCAACATATACGGATCGAAACGGCGCAAACGGTTCCCAAGGGATATCTTTAAAGCACTCGAAAAAGCGCTTTCGGTCTGGTAACTCTACACAGGCTGAACCACGCATTGCCCGAATCTGTACGCGGTGCTCGGACTAGGAAGACGTTTGTACGTTGGTACTCTAGCGCAGTGAGGGGTCAAGCTATCTAGTAACCTCTGGCTAAGAACCATTCTCTTTCAAGAACCTGACCAACCGGCAGCAACTGCTGGGGGCTTCTATATCTCTTCGGCCTCATCACAGTGAACTGCTTCGGTCGACAGTACTGGGAAAACTGGTCACTAAAAGTACGTAGGCCATCGGGTGCATGTCCGGGAGATCAGATGCGGTAATAGTATATACCGGGCGCCTAAGGGTGAAGAACTATTTGGGGCTCTATTGTAGAAATATTACACCCGAGGCACAGGTTAAGTCCTATGTTACGTCAACCTGTTTACTGTGACTTCTGCCAGCCCCGCCA"/>
                    <sequence id="seq_t1510" taxon="t15" totalcount="4" value="TATGACCCATCGTCTACTGGTCCAGTATCATCCCGACAGGGCGACAGGTTGACTGCAGCTCAGGTGGCCACAGTCAAGTCTGTTCTATGGTCACGGGACTACTGATGGCCCGTGCCTCAGGTGGGACGTTTTTCATCCTCCCGTACCACAGCTAACGAATGATGCCACAATGAATTTGCGGCCTTTTTAGCACTCTCGTCCTTAATCAACGGAAAGCTCATTTTTTGTACACAAGGGAGAAGCTATAACGAGAACTACCCGGACGGCAATAACATTTTTTGGTATGCTATAACACGGTTTCAGCTCGGGTTCGCTCAAGGACGGGTATATCTAGAGTAGAAATCCCATCCGTTAGACGGACGTCGAGCGAGAGACTTGTACAACTCTTAGAAGCGAACGCAGCCGAGCAGGGGCCCCGCAATGGTGTTAACCGGCTTGTGCGAACGGTTTGCGATCGTGACCACCTGGGTGGCGCCTTAATCCTGTGCTGCAAAAGGATGGGCTCTGGGTCCAATAGCAATGTACGCGATATTTCAAGTGTGTCCAATCTAGAGCAAGGAGCGAACCACGAGTTCAGCACAATTACAGGTTGAGCTAAGAAAAATTGACAAGCGGTTTGTGACTTTATAGATATGTCTCATGTACTCGCAGAGCACAATAATTGATCGCATCGCTTTCACCCTGGCCCGTAGGCATACGAACTCGCGCTCATACGCGCTCGGACTGTCGATCAACGACGCACCGTTCGGGATCTGAAACCTTCCCCTGAGTAAGCTTCCAATTTGGGGTACCTTAGGGGATTCTAAGAGGACCGTAACGCTATAACCCATTGCTGTAATCCATGAACGAGAATTTACAGAGTTCACCGATGCTAGTAAATTCACAATCCCATTTCCAGTTACAAGGGACAGTCTAATCTGCTTCAGACTTCTGATGCCTCCTACCGTCCATTGTCCTCGTGCTTTTTCGCGGTCCCCGTGACGGGTAGAGGTTGTCTTTG"/>
                    <sequence id="seq_t1501" taxon="t150" totalcount="4" value="CTCCCAGTCCATATGAGCCTGGGGCGCTAGTTCTGTTACGAACACAACGCGGCGTTCCACCACCAACCTCTTTTGGACGTGGTTATGGCTAGGGACGCTCCCCCACTGGCGATCCTACAGCCTCCTCCCGGCTCATCAGCCGGGTTAATGCTATTTACGACCGTCTGGCTCGCACCCTCGCGAGCAATTTGGTCAAAGGCCCGGAATGGCGTCAGCGAGAGGGTGGCGTTACAGAATTCGATAAATATTACGTTGGAATATCGTGTGGGAGTCAGTACGCACCCCACCCGCAACCGGCAAAAGTGTTTGGACTGTGCAAATTGGTCCGACATGGGACTTGGACGTGTCCCAATTTTCAAAGAGGCCACCTTAAGTCTCCTTCCAACGTTCCGATTCTCCTGATATGCGATCAACGGTAACAAGTGCCTAGTCATATTTCAGAGCGAGTACCGAAAAGGGATGTGCAATTCCATGCGGACATACGTTCTCCATGTCCCACAACTGGAGGACACACGCAGATTTGTGCAGAGGGTATCAGGGATTTATGTCTATTGAAATAGTAGACGGTACAGTGATTATCTATCTTCTACTTCCTCGAGGGCGAAGCATTAGAATATTGCGGAATCATAACTCTGGATATGCAGTCCTCTAAGCCCACGTATTCTGTGTAGATGTTTAAGGGTGATAGTAAAAGTACTATCCCAGATGTTGCCACGGACTAGGCGGAAGAAGGGCCCAATCCATCGGTGAGTTCGCGTCCAATTTTAAGAGCGCGTCGTTCACCGCTCTACGATTACCCAGACTGTTAATGTCTAGGCTCTGACCCTGGTCCGAACATTGCGCACCGATGGGGTTGATGGCAAATGGACGCATATTTCAAATTCGAATCTAAGTGTATGGAGGGTTAAATTCGTGTGTACCGGGCGAAACAGTCCAGTATAGTTATCTCAACCCTTTTCGCGGCCCTTATTCCCAAATCCAATTACCCGATAGTGCCTAC"/>
                    <sequence id="seq_t1511" taxon="t151" totalcount="4" value="ACATACCTAACTCGGTCTATAATACTAAAGCCGAACGTGTACATGCTGACCATAATTGAACAGATATGGAGGTGCACAGTACCTTACCACCCTTACAGTGTTATCTCCCGGGCAGGGATGAGGCACGGTTTTGTTGGTCGCCAAACCCATTACGGTTCATCTTCTCTAGCTCTCAACACTTAGGTGCGACACGCCGAGGCAGTTCAAGGGACAGGTCCTTCGCTCTTAGGGGCATGAGCGGTGAGACACCGATTTGTTATGAGACAAGCGACTCCGCTATTTCTCACGAGTGTTTTAGGGATAATTGATGGTTGACATGAGCGAATTGCAGAAGCATCGGGGAAGTGCTGCACAATCATGTGTTACGTATCAGTTAATACAGGGTATAGGTTCTTCAGCACTGCCTAGAATGAATGTGTACGCCGACGGATCTTCGCGTTCACCTTGCGGTTCAAGGTTACTTAGAGAAGTGCCTATTTATGGATAGTGTTCCGCCTGGGTCTACTAGCGCATGTCTGAGCGAGTCAGTGATCCATACGCTTAAAGCAGACGGGTCACGCCGGAGGGTTCCAAGGTCCTTGAAACGGTACGCCTACCACTTAGCTGGCTACTCGACACTATAGGACTAAAGGTACTTTCTGGTAACAACGGAAGGTCACGACGAACTATACGGCGTCATTACGTGGCCTGAAATTGGGTAGGAGAGGAGCCCCCCTCAGAAGTATTAAAATAAACACTGGATCTGTATACTACCTTCACACGATAGGTTGTTTCCTTCCAAGAGAAAGACATCTAGTATTAGCCCCCAAGGCAAATATATCAGGTACTCCTCCTAGAGAGTTACAATGAGGTCTCGGGTCTACACAGACACAGGCGTATCTGCTAGGCGATTAAGCACGGATGAAGCCGATAGGTGAGGCGCGCGACCGAGCCTGGGGCCCATGTATTAAGAATCACGCGTGGAACGCTGGCGGCCCCGCCCGGCTTTCTAAATACCGAC"/>
                    <sequence id="seq_t1521" taxon="t152" totalcount="4" value="GTTCTTCAACCGACAGCGACGCCTGTGTATCACTCCGCGGGCACCGTGTTTGTCACAGATAGTACAGTACATGAGCAAAGATCCTGAACAACCAACCTTACGATATTACCAACGCCTTCGCTGATAATGTCTGCAGTGTTAGTGCACCCACATCAGGAAGGCAACATGAAGGAGCATGTCAAGCGGACCGGCGACTATAAGAATCTTTGTTTCCCGTATCTATTAGTCTTTCGTGGTGGGGGCGAATCTGGAGTATTCTAGCGCGAAACAGTCACAACAAGCCGAGTTTATGAGGAGGCTCGCACCCCGGAATGTATACGAAATCGGCTCCACTCCCACTAAGGGCCTTGGAACAGTGCTCCTTACCAGTGCAACATTTCCATATTTCTTTAGTTAGCTGCGTGACGGCACCGAGGCTTCGAGGCTCAATCTGGTCGACAAGGAGCACCGAGACACGTGCGAGTCCACTCCATACCGGGGGGGTTCTTGCACATGGTTCATTGCGGTTTGGGCGCACCGGTCGCTGACTAGGCACCGGTGAAGGGCATTGAACTTCACGGTTCAAGTCCTAGCCCAGGTGTCGCTTACAGATAATGTGCATTCACAAATTTAAGGACACACACTTTGCTAGAGTTACACTAGCGTACCCGTGGCATGAATGTAGTTATTAGAGCAGGAAACTATTATATCAAGTGGGACCAAGCAGGTGGTAGACCAACTAGGCAGACCCTCTCGGATTCGATGCAACATGCTTACTGAACCCATTGTTATGGTTGAGTCGTACTTAACGCACACAGACTACGTAAGGAGGTGGGAAGCAAACCGTGAAAGCTCAAGGCCCTATTTGCACTTGAGTAAAAGTGTCTGAAATTTTGCTCTTGTCGCCTACCGTGCGGACGCCGGGTAACGAGCCTAACAAGATTGTCAAGAAGCCGTGTGAGTTTCATATACGTGTCAATTGACTTACGGGGCAGAACTTACCAAGTATTAGCTTTAGTCC"/>
                    <sequence id="seq_t1531" taxon="t153" totalcount="4" value="CTTCCCGGTCCCATAGGTAGGGCATTCCGGTCGCCTTTAAAATCACCGCTGAGAGCGCCACTCACGATTAAAAGCCGCCATCTCATACGACTACGAACACCCGAGAAAGTTAGCCTTCATAAAGGCCAAATCACGTAGATGCAGTCCACTAGAGTCCCGTTGAGTACAGCTCTAGTAAGATAAAGATTCACTCAGTCCAATGTACAAAAAAAATCTGCGAGCGAGTATAATACCGTTGTTACACTCCCCAACACTCCGTCCAGTAGGCCTACTTTAAATGGTGTGCACCCCGTTCATAAAACACTAGGTAAGTGAAATGAACCCGTCATCATAGGCTGGTTTTACTCCGTACCTATCGGTTCTTAGATCACGGCTTATCCACCGGCTACCGCAACTCAAGCCCTGTCCACTATCTACGACTGACGAGAATCATCGTCAATAAATCCCCAGTCTAGCAACTATTATCCTGTCAATTCCCGCAGTTCCATCCGAATGGCTTAACCGTGTTGGTCGGTCCCGAAGGTAATTTAGAATTTGGGTCCTTGTGCCTGTAAACGACGCGAATTTTGATAGTTTTGAGTGGATCTTATCCTAGTCGGGTTCACATTCTTTTGACGGGGCGAGATGGAAGGGGGCGTACACAAGAAAAAATAAAGGCCGATAGTGCAATTGATTGTCGACCAGAGATCAATTGTTGCGGCCCTCCCACCTATCAAGTACGTCTAATAACGGCTATATATAAGCATCGTAGTTTGCGGCAACTAAGGTCTAACAAAGCCCCCACACGGAAGACGCGCCGAGGAACTGAATAGCACACCTCTCGCACTACGACATGCTGGCTGAAAATGCAGCCCGACACTGTGCAAAGCAAAGTTCGAGGTGACATGATGGCATCCCTGCTTCGACCTCTGTCAAAAATTCTGTAGTCTACTTTACATGCTAGAGATATCATCAGTCGCTCGCTGAGGGTGAATAATTAACCGCTATAGAACCTCATGGA"/>
                    <sequence id="seq_t1541" taxon="t154" totalcount="4" value="CGGTACGTTGTAACATAGGCCGAGGCATGTCTGGACCTGGCCCATCTATAAATGGCAGTTGTAGCCAAAGCCGCAACATGAATGTTTATAGTCAGGTCTGTCGGCTGTAACTGCAGATCGGGACGTTGCGTCGAGCCTAGTCGTTGCCTTGTCTCCTTTACACACTAACTCGTGGCAGCCTGACTTGTCGCCCACGCCATCGAATCGTAATACGAGGAGTATCAAATCTTAGAAAATCAGCCCAGACCACTAGCGAGGTTATACGGAAATGATACCCCGAAGGAACATCTACCGGCCATTTCAATGACCGGTTACTCCGCCAGTCATGGCTACCGCACGGCCCCTGTCATCATTGTCGCACTGACACCGGTCGAGCAGTAACGGCTCTTTCGTCCTTAGGTGCCTGGAGAGGCGTGGGGCGTCCGACAAGATTGTAAAACTTTGTCATGTTTCTGTGTGAATTGACTGCGAGTTAGGCTTAGAACATGCTTCCCATACAATTATTTCACAGTCCTAGCTTTCGTATTGCCTCGTCCGCACAGATCTGCGACCATTACTGGATAAAATAAGTCAAACGCGCACCTTCATGAACGAGTAAGTTAAGCGCCGCGTATTCTGTGCGTCATCTCCGATAGAATCCACACACGAGGACAGACGACGAACTTCACTATTACGTGTTGTGCGCGCTTACCTTTACACTCACGTAGCACATATCCAAAGGTGGGAAGTCTATAGGAATGGGGTCCATGCCGCGAACAGAGCGGAAACTATAACGAGCTCAGGTTTTTTAGGCTTCAAGAATCGAGACACTTTGCCGTTCGCAAACGAGAGACTGGCCATGGGTGATTTGGGACGGGCTATTGGTCTATATCGTTGACCCGACTGGGGACGACTCCTACCGAAACACGGACCGAAGCGGCACCAGCACTAATTAAAGTCGTCACATCTCAAAGCCAGGTGCAGGGCGGTATGTCGTTTAAAACCGAGCCTAGGTGGTCCT"/>
                    <sequence id="seq_t1551" taxon="t155" totalcount="4" value="CCGGCAGCAAGTAGATGCGGTGTCCCCATGGACCCTTTACGTTTGACTCTTCGTTTGGATATTCGATCTGAGACACCCATCTCCTCTGGCCGACCAAGAGTTATGGCAACGGCTTGGTATCTGGCTAGAAACACTATCAAAACTGAAGTTGGCGCCATGTTTTGAACGTAAGGACACGGGTATAACTAACTACGACAGACCGCAGCCCTATTAAGCTCCAGCTTGCTCATCCAACATGTGTTAGGTGAGCATAATAAAATACCTTTTCGCGAGTCAACTCTACCTTAAGATGCGCTGTAGGATTAAGCCTCGCGGCCAACATAACTGAATGCGGGCGGATAGGCCAAAGTCAACGCTCCTGCCGGCAAAGCAACTCATCGGTCGTCTACGAAACGTTACATAGCGCCCTGCGCGCATCACGATACAGAGACAGGCGGCCAGACCCGTTACTCAGGGGACTAGCTTGACAGCGAGACTCCAGCGGCCGTTTCGTCTTCAAAAGCCGATACGTCGCGCACGTTTAACTGGAGGCAGAACCGCAAGATTAGGTGTGACGGATGCCCTGCAAGCCCTTCAAATTTACCTCAGTCCTTAGGCAGAAGACTTAGCCCTCACACCCGATTACGGACAATAGGTTTTCGTTGATGATACCAGTCCGTAAGGATGGGCGGACTTGTCCGTGAGCTATGACAGTTAGGATAGTGTTTTATACTCACCGTCTTAACGTCTAGTCTAAGATGAGTGTGGATGTTGGACCATCCTTATTGACTCATACAGGGCCGTAGATCATCAGTAGGCGAGGAACCCGGTCGGGAACATCGCCTTTACATCTGGGTGTCCTGTCACTCACTGGCGCCGGGTTGAAGGGGTTTGTCAGCTGGGAGGTCCCGAAGCAGTACTTTGATCATGTTGAACAAAAAGTAATCATCCTATTCGTTGATATTCATACCTTGTTAAAACGGATACTTCAATTCGATTTCATTAAGTACTATGTCCAGAA"/>
                    <sequence id="seq_t1561" taxon="t156" totalcount="4" value="AGGGCGAAGGGACTAATATGTTTTTCTCAACGGGGTTCGACGTGTCTAGGGTGACACAAAAACCGGACGTGAACCTATATTTCCTTAATACAAAGATTGCTGGTTATTGTAGTCTAGCTGAAAAGGAGAACTACCATTAGACGCTGGCATTTAAGACACACGCGCCAGGCATTCTGAGTCGCTAATGGTAATTAGGTTCCCCGATCATACCGGCTAGAGTAGAATAAAATTCAAAATGTTCCTCCCACCCACGTAGACCCTTTGTCTAATTGCGGTAGCAATCAGCCCGCTGTCATTTATTGAGGTCTGAAAACGCGGCCTCTGACTCGACGTGCAGTTTCTGGCTCAAGGCGCAATATGTTACAAGACCCGGAGCTAAATATTTACAATAGCGGGGTCGCGCCTGTTTTGCGCTCTGAGCAGGATACTTGGGACATACACGACGGGCACACGGCCTTGGTAGGACGAGCTCTCTTAGATGAGAACCGGGGGAGTGCACTGACTGCGAGGTAAATTTGAATCGTGTTTGTACGCAAGCAGCTGACACGATTAGTTCGACCAGGGGATCTAGGGCCGCCGTCGCGGGAGGATGTATCTTAGTCTAGCTTCGACAACTCCTATTGGGTGACTTAAGTGAAGCTGGCAAAAAAGCCCCCATTCTTGCATGAAGTCTTAGAGTAATCAACAGTGAAGCACCGACCATAGCCGTGGCAGGGTCAAGCATATCTGATGGCAGAGCACTAAGTCCGTGCTAATTTCGCAACAATTAAAGGGAGGTGTCGGGATTATTAAGAGGGGGACTACTGAACACGAGCTCGTAGCCTAAAGCGGCCAGTAACTTGCTTATTATTGAAGTCTGCAACGTACTTGACCAAACCAGGCGTATTGGCCGGAGTCCTGAGCCTGTATTAACAGTACACAGCTGTGTCCCATAGTTAACCGTGTTAGCGGGGTGCATTACTAGCGTAGCGCAAGCCGGCTGACGGATCCGTCAAGATAG"/>
                    <sequence id="seq_t1571" taxon="t157" totalcount="4" value="CGCTCGTACCTTAACGGGTAAAACCGTATCGGGTGGATTAATCAACAGATGACATGTACAAAATATAAACTCAATGTCCGTTTTGTACACCACATACGCGTGTCATACGTGGCAAAGATTCAAAAGCACCGAAGCGGAGCTGATCAGAGACAAACCGTCGATAGCCCCAGGGCAGTATGCAATAGTCAGGTATCCATGTAAGTAACCGTCAGGCCACGCAGGTCTGCTATTTTTGTCCACTTACAGACCCGAGATTAGTAGTATTACCGATGAGTGTATGTCGTCTCCGCATTGATTCTATTTTACGACCCCCGCGACCATGAGGTGCTCCTCGTTTCGCATTTCCCTATTCTCTTCTTGTTAGACGGGACAATTCAGACACGTGGTGCCAAGACTGAGGTATGTTTGTGTGAAATGACTCCCTTTTAAAGAGAGATCGAACACCCATAAGCAACCATAACGTCAATGTCTGACCGCGTTTCACCAAGTCCTCAGCCGGGGAAATGCAACGGAGTACGCGGGGCCGAGTTTGTAGCGCATATTTTGTTGACCCTAACAGGCGAAAACAAAAAAGCCTGTCCTCTGCAGGGGTCGCCTCTAACGTTGTATCGAGGCGGGAACCCCTACAGCAGTGGTCCACATTCGCAATTCGAGTGAATCAAAAGGTTAGTGTGCACAAATTGGGCTTATATTCCATCAGGGAATAAGAGAGAATGCTAATCTCGCCCCCAGGAAGCTATTGTCCGCACTAGCACAGACCTCCCATTGCTAATTGCCGAAGAGTGTACCAACGATTCTGCTGGTACAATTTCGCGGATGCCGCTGAGAGTCATGTTTGTCCGTGCACCATCATATCCTTGCTTACTAGATCAGGTCCAAACGCTGTTACTTAGTCTACGGCCACAGGGCGTCATTACACAAGCGCCGATCAAGCGTAATCGGCACATGCGGAAACTCTGTTTCAGGACGGCTGACGCTGAGACGGAGGAGAGACCGACGA"/>
                    <sequence id="seq_t1581" taxon="t158" totalcount="4" value="GGGCACGCTGAAACGTCGGCAGGGCCATAGAGCCACCTTACTTTACAATGTATGTATAGTTTCCCGAATCCAGCCATATCATGATATACCGACCCACCCGTGATCGTTGACTGAAGATTGGAACCGTGGGTCGGTCCCCGTTGTAGCATCACGTCCCTTAAGGACAGAGTCAAGCCTGTCTGAGTTTCGTCACTGGACTGCGAGTGGTATTTAGAGGAAAGATAATCTTGAAAGAATCTGCGAGGACCCATCAGGAAGCAATACACCATATAATCTGCGAAGGCATCGCTACAGCGGTGTACGGCGGTCTGACACACTACACGTTGTATCGAAGGCTCGCCCCCTATCGTGATGATTTCTATTTGGAGGTTCCAGCCGCGTCCATCCGTTCTGCGTTTAGCGCATGGCAAGGCAGAAGGGGACTATAACGATTGACATCCGTCGGCGTGGTTTAGGTTCCATGGACGTCGGTTTAGGGCCAGAAAAGGTTGCAAATTAAAATGGTGCGTAATCGTGGATCACCTATGGTCTCGACCGCGCAATCGTGCGAATAGAGTTGGTTTATAGAATTCCGCCACGCCACTCGGTGCACAGAGAGGATCATGGACAATGCTCCTTAGATTCTTCACCGATAAAATACTTACTGGCAGACATGCGTGGGGCTTCATTATTGGGTATTCTCCTCTCTAGACGATTCTCTAAGGTACACTATGCTTCACAATCGGAGGCCTCACCGAATAGCTTGTACCCCCCGTATGGATCACAAGGTAAAAGGACAACACATTCCTTATAATGAACGATTCGGTATACGGGGGGGTACGAGAAAGGACCCATAGCTCTCGATAGACTGTTTAATGCAATTGTGCTATTACCCGGGATTGATTGAAAAATATCTATGCGGTACCCAGGGCGGATCCGGTACCACCACTTATGCAAGTACCCGCATCCCCGCGCCCGGTACAGGCCGGTCGAGCTATTGGACCGCCGCCTTGGTTAGCCT"/>
                    <sequence id="seq_t1591" taxon="t159" totalcount="4" value="TTGTTCGTCTCTTAAACAGAGCGCACATCCGACCAAATATCGAGTTGATGACTGCTAAAGTGAAGCATCTCATTCGCCCAAGATCCCAAGGATGTGGTGCTCTCTATGGGTAGTGTCGGGTTCACTATTTGATCAAAGGAGAGCTGTTTAGGAAGCTCGCTGACATTGTGGAAATGACAGCCTGTCAATGTTGTCCTTTGTTAGAGTTTAGGAGTCTGATATATACCTACGGTGCCTATTCTCCAACTTGCGTTACAATTGTCCAAACCCCTGCAAAGGATCAGGTATCATGACACATCCGTAACCCAGCAGATTAATTTGTGCCAGCTGCAGCCGGCGTCTTGGTATGTTCGCGACATGACGTTTCAACTGTAAGGATGCGACATAAACATATTTGAGGCGATTCACGGAAACAAGAGCCCCAGCCTCGTGCATGGACCCATTCATAGAGCGTAAGATTGAGTAATCTATTAGGGGGAACCCCAGCTGATCTGCCACACAAGTGTTTGCCTTCCCAAGGACGGTGGAACCTTCATACTGATCTCTCGAGCCGTCCCGTAACGTCCGCATGAAACACTACTTGACTAGTAGGATGGTTCACTAGAAGACTACGTATGAATTTCGGACGCTACAATGTGATGTCCAGACTTGAGTACGCTTGGTAGACAAGGCCATTGACACTCAACGTCTTGGGCAAAGAACAGGCATGGCTACTTGATTCGTCCGAGCTGCATCCTGGCTGACCGAACTCTAAGTGTCGCAAAAGCACCTACAGCGATGCAGTGGACCGGTATAGGCAACTGGCCCGGGCGTTACAGAACTCCATTGCCGTATCAAGGTATCAGATTATGGATTCCAACTTCTGAAGGGTATATAACTATTAAAGGCCCTTCTCCTCGGGTGAAACCAGGAAAGCAAAACTATAGCAATGAGAGCCTCACGTGGTGTGACCCTATGCACGATCCGCGCCCGTAGGTAGGCAGATGGCACGAGGGTCCAG"/>
                    <sequence id="seq_t1610" taxon="t16" totalcount="4" value="GACACCTAACCAGTGTCGGACCCGTGAACAGGCGAGCGTGTCTACCACTACAAAATAGTTTTGTGGCGCCTAATGATGCCTTTGCTCAACCAAAGCCATTACGCCCCGTCTGTGGGTTAAGAAGGACTACTGTAGAGCACCAGTCCCTCATAGAGGCAGGCGTTACCCCGTCATCCAGTAGCCAATTTGGTACACATGTGCGTGAACAACTGCGACCATGTTATGGTTTCCGGGATAGCAGGCGTTGGAGAGAATCACCTTAAAAGCAGGAACGTGACGGTGTAAATTGTGAGCGTTCAATATCTCCGGAGAGGTGCGCCCCTCGTTTTGCTGGAGTAAGAAAGCGTTTGACCTTCGAGCGGTAGACGGAGATAGTGTCAGATTTCTCTAACTAGTACACGGTACTGCGGGGCCCAAACCTGGGTCAAAACTGTCGGGCGCAAAGGGCATCGTCGCATAGATCCTTATAAAACGCGCGCAGCTTTACCAGTTTGAAGAAACGCACCTGAGCATTGATAGAAGGTCAGAACGCTGACATCCGATTTTATGATAAGCCATGTTGGTGACCCGAGATCATCATTTACACCCTGCCCCAATATCCGGGTCCACCACGGCGATTCGACATGAAAGACTCTCATCGGCTATTGGCTGAGCTTCATATTTCTACACAACCCACCGCACAAGTAACAAGCTTAAAACCTGCCTTGTCCAATGTGCTCCGCGAGGGATGTTTTCGACGCAACTTTCGGAGTTCCGTACTTTCGCTTGTGGATTATATGTGCTTAGGCCACCTGAACTTAAGCGGAAGTCGCCGTGCATACCTTTACCTGTCACGGAAGCCGTCTGTGGCGGGTGATCTGGTCAAGCGCTTGAGAAACTGTTCAGCACGCGCAGCGCGATAACCGTGGACGAATACTCACCGTCTAACATTTCTCGGTGCACGCACCCTCCCTGGAGCTTCATTGGTCGCCCTCGCAGTGCCGTGTAAAGCCAGGTACAG"/>
                    <sequence id="seq_t1601" taxon="t160" totalcount="4" value="ATAAAAGACCGCGAATACTAATTGTCGATGCGCGAACCTCCTCTTGTTTATAGATCAGATGGCACCCGCTAGGCGCAGCTTCGGTTCAGATAGGCCCTTTATGCGTTGCTACTTGAAAATTGTCCTCACGACAGTACTACCCCGTGTCTCAAGTAAGTATTCAAGATGGTGCCCCATGTTCGCCATATCTGACGTCTAAACTCGAGTAGACCAGAAGCTGGCACTAAGGCGGGCACTGCGGGGATCCAATCGTAATTTGAACGGTGGGCCGTGTATCCTGAAGGACGCCGGTGGCAGCTTCACGAACGCTGAACCCGTAAGTTCTACACTTCATCGAGTGACATGACGATGCGGGCCTGGCGAAGCACAATAACCCTGACCGCCCTCACGTCCCCGGACGGGCGATCGCCTAGTAGATAAACATTAAGTCTGGATGCGGTAGGGGTACAACACTTCCACTGTTGAAACGGCTTGCATTATACGGCTGTAGTATTCTTTACCTTTAAAGCACTCTTCTCAGAAAGGAGTATACTTACACTATCAAATTAGGGCTGCGCTCTCCTCGAAGAGTGGGAACCGATTTTTCGTAACCTTCGGGCTAATACCCTTCAGTCACTGTGTAAACCCAATGACGTATCGATAGGTCGATGATCGTACGCGCTTTGGCCGGCTACCCCCATAAACTTATACAGATCAATCAGAAATGTAATGTTTAAGTCTCTGTCGAGTAGGTGATCAATCGTATGAAGCATTACCGAATGGTGGTCAATTCGGGCCCTTTCACGCTTCGTCGCTCTGCGGGGTCAAATACGACCGGAAGAGATTAGTGACGGTACAATAGGTTGGGTAACACAGGCTCTCTCGGTGCTGCGTCGAATCCGATAACGCCTCCACCTGGGCATTCTACGCCTCTCTTGAACCGCGTCCACCTTGTTTGGAAAGATACTCGACAAACAGTATTCGTAACTATCCTGTGGCCCACAGATGCGGAAACGGCCAC"/>
                    <sequence id="seq_t1611" taxon="t161" totalcount="4" value="AGTCCATAACGGCGTCCCGGATCCCCGGACCATATAGAGACACTTACGTTGATGTGCGTCGCGTCACATCATTTTAATAGAGGGGAAGGGCTGGCCCTTTGCAAGTCCTGTCTTATCCCCGCCACGGACGCGTGATTCACATGAGGTGCGACATATAAATAGGCTCGATCTACAATTCAGGTTTAGTAGAGTATGTAACGACCAATTACCTGGAGGGCGCTACGATTATCAGGAAAGTAGGGTGTCCCCGATTAGACGCCCGCACTTGATTGGGGGGAGGGGTTCTTATCGTGCTAGTGAACCTGAAATCCTTAGTTGTCATTGGCTTTAGCTTCATTATGAAACCCACAACAAGAATGGAAATAATGCGATCACGTACCGACTATACGGAGTTTTAATCATTGACGGATCGCGGCACTGTGTAAGGAAGGATATGAAATGTCCCGGAACGAGGCATTTGTCCTCCGGGTGATCGGAGTCTTTTGTTGTAATCTTTCCGCACTCGTTAGAACCTTGATGATAATCTGCCTCCCCTCCAGGCCTCCTAGTCACACCTAAAGGGAAGGTACTTTGGAAGAATATGGCATACACTATACGCACGCGGCGTATTAACACGCACCTACCTTCTCGAGCATGCCACAACAACATATGACTACTCGGATGTATATAGAAGGACGTTAATACACTAACAACCGTCCCGGGTTCCTCGTTGCGATTTGTGAGAGTATTCATACCTCAACATTAGCGATGCACTTAAATCTCGACTCATCGATGTGATGATAGAATATTCAGTAGTAAGCAACAAGCAGAACTTTGGTCATCCGAGCTTCACTTATGGCATACGTGGGGAGGTAAGGCTCCGTCACCGCTGACGCCCTCCGGAAGTAGGCTAAAGAAAATGAGAAGGGCTGACTTCTATTCGATCATGGTATCACGATATATGGCAAATGGCGATCGGGTGTCTCATCAGGCTTTCTTAGAGACCACTTTTTTGGAAACC"/>
                    <sequence id="seq_t1621" taxon="t162" totalcount="4" value="GCATTGTGAACAAACGCTCCTGCTTCTTCGGTCAAAATGCCGCTACGCTTCGGTCAGATAGAAAAACACCGTTGGTTTGGTGGCCGAATGTTGTCGTGTTTAGTATGGAGCACCCCCGGACAAGAGGTTCAGGTCATGGGTAGTTATCAGGGCGCCAACGGGATATCTAACGACTCCGTAACCTTTGCAGAATTCTTATACTTATTGGAATTGTCGCGTCCTTAAACGCGGATCGGGTCTCCATGGATATTACTCAGCTGGTATTTTGACTCTCACAGATGTACGCCTATTACTAAAAGGACCCATATGTAAGAGTATAGTTGACTTTCGTATATCGACGATGCCCCACGAGGACCAATAGGGTGCCGCGATTAGGTCTAAGTCTGGTAAGGACCTCCATGTACCCCACCCTCCATTATTAGAGAACATGTGTACCCCCCCGTGTGACATCTCCGCTCCGGTAGTCAAGTTGAACACGCCGTCGAAGATTGCCATCAATTAGTCTAGGCGTTGCCACTCTTTGGCAGTAACCAGCCACTCGAACAATTCCAAACTCCATTCTAAGCTGCGAGCTCACGAGTTCCGGGCATCGCCTCCAGTTATACTATGTATAGTCGGATGGCACGAACTCGCTGGTGTTTATAGCCGCGCTTGTCTACCACCTCGTTAGCTTAGTCCTGCCATGTCGAAGCTGAGTAGCCCAGAATGCACGTACCTGTTGCATCGCTGTAGCACACTCTTCGTCTGGAGACGGACCGTTTATAGTACAACGTGGCTCTGTCTCTCCAGTCGATTAAGGGCACGCGGGAAGGATCTAATCCACGGTGTTCAGTTGACGCGGATTATGGGCGTCCCTGATCGGGGTAAGACAGGTGCAAGGGGAACTCCCCAAGAGATCAGAATCGACTATGGACTTAGATGCAGCAACGGTAACAGAGCCGTTCTGCTGTTCCATAGTTTCGTCCTGTGAGGGCGTCTCATCAGCATGAAATCCGCCGGT"/>
                    <sequence id="seq_t1631" taxon="t163" totalcount="4" value="GGCGCCCATTCACGATCATATTCCTCGGGACCCGGTAAGACGATTCGGTATCTGTCGTTTGATTCAATTCTGAACTGGTGGTCCGTAGTGTCCCACACTAATCCTTGATCACCGGTTCGTAGGACTAGGCCTCGATCTAGAGCTGCACGGTCTCCATATCCCAACCGTGGGATCAATACCTGAGAGTTTCGCGCCAAATGCGAGTTCCGTGTGACCCCCTGTCAGCCCAGCGGTCGATTGAACTCTGCACGACTATCGATTGTTGTATGACGTATTTTGATTTCACCACAACGTGTTCCAGTGTAGAAGTCCGTGGCGAGGGAGGGAATGTCTTATTAGGGGGTATCCAGGCTGTCCCTTTTTATGATACTTTTGCCGCGAAACTCAGAGATAAACGCTTTACTACCTGACATGCCGATACCCGGAGGGGGGCACGGTCCGCTGTCTATACGTCTACGTGGTCTAGTGTACGGCTAATGCAGACCCAATGCCCTAATACTAGTTGCTTCGACGAATCTTCTCTACGCGTCTCGCCCTCTACGGGAACCTTACTGTACGCAGTTAAATGGACACGACGTGGCCTATGCGGTATAGCTCGGACCCGGTTTAATGGACTCATTCTTGCAGTAGTTCCCCTATCAAGATCGGGGATCACGGAGTGCACAGAAACGTCGCATGCGCCACAGCGCTTGATGAGTTTGTAGAGGAATCGTGTAACTTAAACTCCCTAATACAATGAACCCAATTCGAATATGACCGACAGTGCCTAATCATCTGTCACTAGATTATTTGAAAAAGCACTAGAAGGGACTGAAGGTCGTGATTCCTCCACTAGACAGATTCCGTAACGAGAAGGCCGGAGTCATACAATCTGCAACCTTCACTTTTGATTGTCTGCGTTATGTCCGTCACGTACGTATCCGGCTACAAATGGACTTCCCCGAGGCAATCAAGGGTTGCTCTCGGCTTGTAAAGACCCATGAGTAAGCGCGTGGCGAGC"/>
                    <sequence id="seq_t1641" taxon="t164" totalcount="4" value="TACTTGGGATTGATACAGGGGACCGACTAAATTCGAAGCAAAGCTACGGCTTGATTGTTTATGCTTCCCACCATTTATTACCTTGTCACGACAAGGCATGAACGTTGTCTATCTTGATTCGGACTCAATACATCGGTCGTCTCCTATACGATAGACACAAACTGATTTATAGATGGCATTCCTGCGCGAGAACTCGAGGCTTCCCGGTGCTTTATATGTGTTAGACCCTTTACTCTGCACCGGATACAGACCGCGTACACATGGTTCTACATTGCTTAAGCGTAGGCCGCTCTTAAAGACTTCGCCTGCAACGTCCACCCTGAGAATCTGCTGATGTGACGGCAGCGCTCCTACAAGCACGGCTCAGCTTCAGCATAAGACGACCCGGCAAGATTTGAGAACTTGACCATAGAGTGTTTACCGAGGTCCATGCATCCCGAACACTTTCTAGTGCGATTTGGTTGCACGGGGTTGGCGAGATAGTAATACTTTTTGGTGGGGGAACCCGCATAATCCGCCGACAACCCCTCAGGGTATACAAGAGTATACGGGGCACTCAGATTAAGTGGTTATAGTCGTGTCTTGGGATACCTCAGATCCTTGCCAGTGATCAATCTGGAACGAGAATGTTTCTTCCTGCCTATGACACGGTAAGGGGGCAGCCTGGGGATGATGATTACAAATCGTTAATGCAGGTCCAAAAAAGCACCCCAGGCAGAATCACAAGGTGGGAGCCGGAGCAAGGAAGATTATCCTTGAAGAGACTCGAACACTATCGTCGGCTGGAAATTGGTTCTGATTGGGTAACGAGGGCTTGGTCTGGTCGTCTATCGGTGATAAAAACTACCGTAATGCTCGCACGAGTATTAAGTCAGTCTGAGAACCTAGTACAACACGGTAGACCCAACTTGCGAAAGAAAGCAGCTTGCTTGGTCAATACTCGTCGGTGCGGACCAATATTCAGGCCACCAAACTAGCGACACCTCGAACGACATTACGC"/>
                    <sequence id="seq_t1651" taxon="t165" totalcount="4" value="GGCGGACGTACGAACCGTAAGTAGTTTAGCTCGACTCGGTATTTGTATTTGATTCCGTAACTCAGGCGTCATATCTAAAACCTACTTGAAACATTAATGAACGGGGCACCGCGTAAGTTCTCGATTCGCTACAGGCAGCTATCCACACCTTCCCACACCCGGGAGTTTACTGGATCTCATCCAGAGGAACGGTGTAGTCATCATCAGTCGAAAGGACAGGATTCGGAAGCATGCTCAATGGGAATTCGAGACCGAGTAGACTAGGGGGATGTAGCTTTTTAAGTAGTTGACATCCGTCCGGTACACCATCGGCCGAGCACGTGTGTTAACGTGACTTGTCAGATCATTGTCGTAGCTAGAATCCCATTAGCTATTTTCCTTATTCAGGCTCATTGGTCCGTGATGGCAGGAGACCTTCTCAGGCATTATATGGTCGAGATTTCGCCGGTCCGTCTCGTATCGCTTCCGACGGATCTGGTGTGGGATATAACAACCCCACCAAGCGCGCCGCTTAACACGGTTCTACAATGCGCTCATGGAGTCGACATGTAGTGACATTGGAACGGCGACGACTGTTTGTATATGAAGGGTGCCAATAACCAGCGGTGGAAGTATTAGTGCTTTTGCCCAAGGCCGTGGTGTAGTGGACTACGTAATTTAGGGCCACGCTCTCAAACTGAGGGGCCCATTAGACCACTCAGAAAATGCTACGGCTACCCAATCCTCTTAGCCCCACTGCGCCTGAGATATTGACCACATCCCTGGCGATCAAACTAGAGGGTTCCTATAAGAACTTAGCACGTTTTGGGCCTTCGGGACCATTCCACTGGCGTTGCAAGCATAGAGAACTTCGGACTAGTTCTTTTAAGAGGAAATACGATTACAATATAATACCTTTTGAGCTGTGCAGTGTAACGAAAAACTTCACTCTGGTTTTGGATTATTGTGCCGGTTAGTCATGAACTAATCGGGGAAACGTAGTTGTTGCAGCTTGCTATAT"/>
                    <sequence id="seq_t1661" taxon="t166" totalcount="4" value="AGGCGGCTTCTTGCCCTATAATAAAATGATAATTCTGATACCCCGGGCTGCAGTGCATCGCGGGAGACGGTATCCGGTTTGCCACTTATAGTGCCGTCTGATGGCCAATTCTGACATCCACGCATACGGACTGTTTCAACTTTATGTGCCCTGTGTGAGATCCGGGATGAAGGCGCGTAATGGATTGCCCTAGGCTCTGTTCGTGACACCCATTGTACCAAAACAACCTTCCGTCAACGGGGGGGTTAGCCTGATCCGGCTAGAGTGTTTCTATGATGGATCAGCCAATTTGCGTAATCGATCCGCAAAAGCCGTGTTCAGCGACGGGGACAGTATGGTTCAGAGAACGACGAGTGAAATGAAACTTACCTGCCCATATACCCCGTTATACTCGATCAACCACTTCAACTGAAAGAGCTGCGTCCTGGGCGTACAAGAGGGTGTCTACATGTGAGTGCGGGGCTAAATCGTTCTGTGGGGGCCGAGTATCTGCTAATCACACTATATGTCGAGCAGATTGAATCCGTTTGGTTGCAAAACCGGGGTAGCCAATCGTACCAAATCTGCCGATGCAATGCTTCTACGGTTTCACTAATGGCGTGGATTGAGAACTCCTGGGCAGTGAATAGCTTGCCCACACACTTATGCACGCGCAGTCGCACCCATGGACCCTACTTGCAGTAGATATCATAGTCGGTGCAACTCAACCGGGGATCCCTAGTGTCGAGCCTATATCTGATCCGTCATGCGAATAAACGTGATCAAAGAATGGAGCCACAACAATATTGACACCAGTCACAGTTCTGCACGACACAGCTTCAGCGGAGTGAACAAGCTTAGCGTAATATGTTGAACCACGTCGAATCCCAAGTTATCTCGATATGCGCCCGGTTTTCTTAGGGTTAATAGGGCTAGACCACGAAGAGCTGGTAGATTGCTTTTGAACCTCTAACGCTGACGCACAACACCAGCGTCTTAGCGTCAGTCCCCTGTGGCGCGG"/>
                    <sequence id="seq_t1671" taxon="t167" totalcount="4" value="TGGGCTCTGCGATTGAAAAGTTGAGGTGAACGTGGTTCTATAGGTCGAGGCGGCAACATCGCCAGGACGGGAACCTATATGCCTTCTATATAAAGGTTGATGGGTATTGACGGGCGGCCCAAAAGTAGAAATAGCATAACTTCATTGCATTAATGCCACACGCTGCAGCAACTCTGAGACGCTTTGGGAGAGATGTTACCTACTTAAAACCGGCTAGACTAGCATAAGGGTCCTAACTAAGTTCCCCCGTATGTAGGCGTTATCCATAATGGAGGTAGCGATCAACAAGATGTAACTGCTCGCGGTTTCAACTCGCGTCCTCAGTCTCGACGTGCAGTTGATCATTCTGTACGCCCTATGGAACACTACTAGGTGCGATATACTCCCGATAGAGGAGGCGCGCTTGTTTTGCGTGACGAACGGCATTCCGTGTACATAAACCAAGGGCGCACGGCCAGGATGGCTCAAACTGGCGCAGATGATATCCGTGTGAGAGTTCCGACCGCGTGAGAACCTTCAATACCGTATTTCCACAAGTAGCTGGCAAAATTAGCGTGGCCAGGGTATCGACGCTCTCCGTCACCATAGTAGGGACTAGGTACAAGCATCCAAGAATCCAATTTCTTATTATAAGTATCGCTGGTTCTATAGAGCCCAGTCATACTCAAGGACCTAGAGGAATGAAAAGGCTAGAAGCGACTATACCACTGGCAGGTCCATACGTATCCGAAGGTGAACCATGACGTGCGCGCAAAATACATTACAATTAACGCCCGGTATCAAGATAATTAAGGGGGATATTACTGAATACTAGCACGTACCGGAAAGCTGAGGGTAACTTGCTTATTGTTTAAGTCTGCATTGACGTTGACCATACGATACGTTAGGGGCGGAGGCAAGGGTCAGTATTATAAGTAAACAGCCGTTGAGCATAGTTTACCGTGGTTCGGGCTTGAATTCCAGGCGGAGGGCAAGTCGGCCGAGGTTGCCGTCGCGGTAC"/>
                    <sequence id="seq_t1681" taxon="t168" totalcount="4" value="CACGCATTCATAGCCAAGTTGACCAGTAGCGATAATCATCGTCGAATTATAAAGGTCACAATTAAAACGCCGTGTGTCCGGAAAAGTCCACTTTTATCCGGTGTAGGTCTGTAATATGGGTGTGTTGGGCTCACCAGAGGTAATCAACCTCCTCTTATGGAGAAGCATAATTGATTGGCGCGCGCAAACCACCGCAGTTAAGTAGCGTTTAAGATCCAGAGATCTTTCTTAGCCATGCACCTGTCTATTCCCAACTGTTACAGTCTTAGCAGAAAGTGAATGGACTGTACAAGTGGCGCAAATGATGATTTCTATAAGGTTATGGCCGACCAAGCCACTCAAGGGTCCAGCATGCCTGGCACCCTGACTCACTTGCCGACTCTACAGTCTTAAGGTAGGCGGTGGTCCTCACCGCTTCCTAAGCTGTTGAGCATGAGCATACACCGAGATCTAGTTTTGTCGCTAATAGCGGACGACCTCATGACCGGCACCCGCGGTCGCAAATAGTGCGGCGGCATAAGATGCTCCGTTGTTGGTTAGAACTTGTCGCATCTGGCCGAAGAAGGAGGGAGACCTAGGTCGGTGGTTTAATCCGTCCACCTTCGAAACGAAGGTGGGCTCCACCTTCGTGAGGCTGGTGATGGTTACGAGACAGGACCAACCGGCATAATGGGCCCAAAGTACTCGAAAAAGAACCGAGTTAACTACACAATATTGGCTCACCTTAAGGTCCAGACTATCCGTGGGTATGCACTAGTACTAAGCTATCGATAATCGCTGAAGAACTCACATGAAGGTACCATAAGAGTTGCTTGATTTCGGTAGTCCCCCGCGTCAATGAGCTCAGCAGCCAGTAACCGCATTTCAGTACTTGTCGCAACACGATAGAACCGACGAAGGGTAGCCGCTTTCTCTTCTAATTAGATACGCACCGGACGCATTATACCGGCTCACACCGTATTGCTCCCTGGACTACCGGAACCGCCTGAGATCAGTGGCC"/>
                    <sequence id="seq_t1691" taxon="t169" totalcount="4" value="GGTGCCTCTGAGGGCCCGTTTTGGTGAACATAGCTCGACTTAGCACCGGCCCTCCTGTACGTTAGGTGACCCGGGCTATCCCCATTCAATGGTGTAAATATTATATACTGTGGTAGGGCCACAGAATATTCGGGATCTCCCCCTCCGGGGTGACGAGAGCGGAGCCCTATACAGACAGGGTAACATACGCAATCCTTTAGCAGCTAGAGATCGGACACCGCCCGTACAACGAACTCTAGAGGGGATTTCGTTGGACATATACATGGTTAACGCCAATAGTAGTTTTTTCTCCAACCATGGCGTAACGGCTTGTACTCTTAAAAGGATCCCGGTGCTTGACTAAGGGGCTTGCCGCCGCGAATACCAAAGCACATGATTCCGAACGGTGCCTGCATAGCAGTTTGAGGTTTTGCGCCGATCGGAGTTTTTCAGGGCCAGCTTAGATCAGGCAGCGCGCGGCGCAGTTATAAATGTAAGCATAATTTCGTCGCCTGGGTGGCGTTGTGATGCCGGGATCGAAATCCCACCGAGGAGCCAATCTTGATTAAAGCTCGCTCAGCGCCTCAACCCTGAGCAATTACCAGGCCGGAGCTATGTCAGTTTCTGTTCTGATTATACTTGTAAGCGTAGCACAGCATCACTAACTACTGCGGGTGTCGGCTTCGTTAGGGTCTCCCGTGGAGTAGTTACTCTGTTTTCAACAGCCCTAGCCACCATCTAGAGGAGCGTGCCAGTCCAAGCTGTATTTCTCTAGGTACGAGTCGCACGTGAGCTTCGGACTAGAGCCATATTGTCCATTCCAGTTGCAGCTTAGAACGGGCTGGGGGATAAATCGCGTCGCGCAAGGATAGGCTAGCTCTCATCCAATAGGCTCGGAGTTGTCCGGAAACGACCCGCAAGTTGCTTAGCTGAGCCATACATTCGGAGGGACGAAGAGCCATTAATGACATGCATAGAATCGTAGCCCAGGTCTCTATGGACCGGTTATTAAAGGTGATGC"/>
                    <sequence id="seq_t1710" taxon="t17" totalcount="4" value="CTGAATAGAACTTTAGCGGTTCTATACCTCGACTCTTTCATTAAATACGACAGGTCTCAACGCTGGGTCTCGGACCAACGAATATTAGTGATTAAGTGTACATATAGCTTTTCCCCCTCATGTTGTAAGAAGAACGAAATAAGAGGCTACGCCAATTGCAAACACAAGCGAGACGGGAGACGTTCACTTCAACCTCCTGCAGGCAAACGGCTACTCTGCACTCTCCCATGTATCAATGGGCCGGGATATTGGCCAAAGCGGTCTGTACTGGGTCTGTTAGGAGTAATGGACTTGAGTTTGCCGAAGTATTTTTTGTTCCCAAAGCAGTAGATTGAGTACGCCGGGCCATGGCAGGCTTCGAACCCTGCGCGCGTCATGGTGGCCCACAAACTGATCGGAGGACAGAACCACGCTCCCACAGTTGATGCTACTTATGGCCGCACTACTACCAGGCCTCGCGCCTAGCGGTAAAGTTCGAATCATTTCATGGGTCTGAGCGTGGAGATGCCACGCAATGTACCATAGCGCCTATGGTCTAATGGACTCTATATCCAAATCCGTGTGTTGGGGTCAGTACGCCAAAGAGGTTCCATGCAACCACAGTACGTCAATCTGTGGCGTTATTCTTAATTCTCACAAGGGTGCCGCTGACTGATTATATCTCCGATACTGTCCGTGTTCGAGACATATTATGCGTAGGCAATACAGGGCATGCTCGCTCCTTCACATTCTCCCACGGAAGCCTAGCGTATGGCGTACCCTAGGCTAAAGGCCTCCCACTCGTGTACCACAGATAAGGGCGAAAAGTGGTACTCTGGACGCGAAGTTCAACTGCGTCCCCGCTAATCATACGTCTTACTCTCAACCGATTAATGTCGACGGACCCTCGAAGTAGGCATTGGCCACCAAGCATAATGTTGACTCGTGTTCCGACGGTTACTTTCGTGTCACTGCGCATGTACCAAGACCGTAGGGGTCGGGTTCTAGCGCATTCGTTATC"/>
                    <sequence id="seq_t1701" taxon="t170" totalcount="4" value="GACATCTTACCCCTCTGCAGTTATTCAGACTCTGGATTCATAGGGTTATTGGTTATCACTGGGCATGTTCGGCATGCGAGCGAACATCAACGTAGAGTTGGAAAGTATTGTGTAAATATGAGAGGTCCTGGAATCTAGTACTGTCTACCGTCGTGGTTATGCTCTTACGTCTTTCACCAGTCTTGCCAAATTAGCGATCACACCGACGGTTTGGGCGGTCGTTCATCATCAAAGAGTAGATGTCTATCCGCAGCCGACATACGTTAAGAACCCTCTTTCAGTGTCTCAAATCTGATACGTCTGCCGGGTACCCGGCTTGCGCCTCTCATGGAAGTCGCCGACTGCTAAAAGTTTAGATGCGCTCGCTTCGGGGACGCTAGATCAGTTTCCTTGCGACCCTGTTTAGAGGAAGGAGACTCACCCCCTTGTCGCCGTGACAGCCTGAATGATCAGCAAGTCCATAATGCGGCGGTTTCACACGTCCCTACAGAGGAACCCCGTCCTGCACGTATGCCTCCCCGTAGGGATCCCATGGAGCGCCGGAAAAGAAGTATTGCATCGCAACCAAGCGGGCCCGACGTAACGAAAAACTGGGTTCGCGGATAGAACGAGAAAGCTAACATAGTGAGTACTTCAAAAATGCGTAAAGAGACTTCTTTCTTCGGCCACTGGCACGGAGCACTCTTTAGAGCTATACGCTAGCGAGGGGGCCGCTCCCGGAATTTGCGTCCCTATACCGTAATTGCAACGACAACGTTTCTAATTTCTCTGTTGTTCATTACCTCTTTTATGAGTTTGCACTTCGTGGACCGCAAGAGCATATAGTCGTCCGTGGGTCGTAAGCGATTTCCTGACCTTGAACTTCTGGTTCCATACAGCGGAGCTAGAAAGTATTGGCTGGGATCGTGGATCAACAGCGGGCCCAGTAGCTGGAGGAATAATCCAAAACGACTAGCGCTACCTTTAAATATATCACAATGTTTATAGGCGTGTATATTGC"/>
                    <sequence id="seq_t1711" taxon="t171" totalcount="4" value="AGTTGACCCAGGTAGTATGACGCAAGCGTCAAGCATTTTTCCACCTGCATCAGTTAGACGTGGGCATAGTAGTATTTCTACCCGGCACATCGCGAGCGCTGTAATGTGTAACCCGAGTAGGTGGGTCTCCTCCCACCGGATAGTCATCTAACTGCGTAGGAATATCGTTTTGCTTTTCGGAAAGATCAATTCGTCTACACAGTGCTGGTCAAAAGAGCCTTCGGTTCTTCTGTTCAAATAACTAACAATATTTGGTAGCATGTGCCACATGCCGAGTATCATCCACACCGGTGTCCTGTAACTTCTCAGGATGACTAAGGTTGTAAGACTTTCGTCAAATGCGGCACTGATTAAGCTTACTAATCCAAAAACCGTGTACGACGAGTACTGCACACTGATTTTCTTCCAGTTAGCGACAGCATCTCCCAGACCCCAGTATCCGCACCATCTCTGCTGACTGAGCATCCACACTGCTGATCCGGACGAAACAAAAAGTTTCTGAGAAAGGAAACCTACCCCCAATGGCTGTTTGTCCCCCCTACTACAATAGAGGGTAGTGCCAACTGGTGAGGGTAACGATAAGTGTTCGCCCGAGGACACTCAATTCACAGATGATGCAGGTGGCAACATCATACGCTCCAGCCCAGTTATAGAGGGAGGTCGATCATAGATGCCGGTCCTTATCTCACGAGTCCGCCTAAGTCCAATTTACATAGCTTGGCGCTGGTTATGCCGCGGTCCTGCTGCATATTTCACAAGGGCTCGATCGAACAATCACACCCGTGAGCTATTTACTGGTTAATTAAAGAACGTACTACCACACGCACGTTAGTTGGTAACTTTACTGATGCCTCTACGCGAATATTTCTGTGGCCACCATACCCCCAATCAATTTCCGTAAATTAAGCTAGAACCCCTAAGGTTATTATTTAGTATAAACGATACCCGAAAGGCAGCATTCGTCCCGCAGCAATGGAGTAGTTTACTCGACGTGACCAAA"/>
                    <sequence id="seq_t1721" taxon="t172" totalcount="4" value="AACCGGTAGCATTATAAATCGAACAGTATTGCATTTCACGCAAGCATCTTACTCAGGCAAGTATGTGCCATAATGATGCGCCTCTGTAACTGCCTCCTAAGCTTTTCCCGAACGCCAGGAGCCACTAGCATGGCGTGCTGAACGGCTTACTCTCTCCACCTCTCTCTATAGCTAAATAGTAGTAAATCGCGGGGTGACTGAATAGGGCTCGGATTACAACAATGCCGTGAAACTGCTGTTGACATTTGAATCCCAATACTCTAGGTCGAGACTGTATCGAACCTTTAAAAACCTTCTCCCCATTTAATTTCCAATTTCAACATAGGCTGCAGGGACGTACAGGCCATCGCGTAACCTCAGGGATAACGCGTCGAAAGTTTTGCAAATGTTACATCTTATACTGTATCAGTCCGCCCTTAAGAACACCTGCAGACCCCTGATTACGTAGTTGTAGCAAGTGACAGGGTTAAAAGAATGCGCAACTTAGTACGGGTGTGGTGCAGTGACCTCACTTCATGACTTTTCGTTAGCTTTTCACTGCGATACGGGTAGACGTCTCGTAGGTGGATGTCGTGCATGCGAGCATGAATAATGGTTACTCATGCCACTTTATTTCGCACTAGTCTAGTCGCGACACTTGAGTGTAGGGTAAGAAAGTAAGGTATCGGAACCCGAAATGGTTACGGTTACAGACTCGTGGAGTTTGAAGCCGGAGCGCCGCGGGCCAATTGAAACCCAGTCGTCGAACCTGAAGGGCGTTTCGCCAGCGCCCCTACCCTGGATGACGGTTCTGTCGACCGGAACCGGCCGCTAAATACAGAAGAGAGGGAACCCGCCGTTAAGACAGAGGCATAATCATGGTGGGTTGGTGTCCGTCAGTTCTATTCAGACCGCCGCTTTCTCGTGGTGCCCCGAACCACATGCCATCACGGTTACATCCCTGTGCTTGCATGACTGCGGGGCTATCCAATGCGTCTTGGCCATGCGCCAAGATTTGGGG"/>
                    <sequence id="seq_t1731" taxon="t173" totalcount="4" value="ATCCAGCACTATCAAAGCTTCGTTACTCTATTGTGTCGGGCTAGCGCGCACAGAACCGTATTGAGAGCTGTAGGTATGCCGCATCCTAACTTTGTACTCAACTATTGCTACACCAACTCTACCTCGCGTACGGAAGTCGCAGCCCCTAAGACGTCCTCGGGATACTTAAGGTACATTGCTACTCAGTCGCGTGATCACGAAGTATCCCATTGATTACACCCTAGTGGTTCGTTCCCAGGGAATAGATCAGGCACTGTATCCTACGACGATTCTTGACCCACTCTCATACGCCGCAGATCCGCTCCGAAGGACTATTTTCGCCTTATCTGCATACTCTTACTGTGCATGGGTCCAGCTTAGAGAAGTAGTATGGCAACAGAAGGATTAGTTCCGGTATCTATTCTGTGATGTTGTGCTTGAAGTCTCCTAATTACACGTATTGGGGCAGTGCTAGACGTTGACGTGATCAAGAGCACAAGCGATTACACGCGGGTAGTGACTAAAGTCTGTTTTGCATGTATTTCCAGCAGCACGAGCATAAGGTGGAACAATATGGTGTATGCAGGATTTATACATCTCCGCGGTACAACTATTTAGAACGCATTCACCTCCCCTGACACTTAGAGTGCCTGGACAATTCCGATGGTACGGTGATGGGAAAGTTTCCGAAGCGGTTGAGGGACTATCTTCAACTAGGGCCTGCACCCTGCCACTGAGTCGGCTCAGCCTGGTTAGCCGTCCGGGCTAGGGCAAATTAACTGCGCCCGGATTTCTAAGTGTGTTGAACGCTCTATCACATCGGACGATAAACGATAGACCCCCTCCTAGGGATCCGCTGCCAAATATGCGGGCGACTTACCTTGGTTTCGTCGGGCTTCGTGCAAGTGCGGTTACGTATTAAATATAGTTAAATGGTTCGCGCGCAATGATAATGTAACAGTGGCCCCTTTGTCAGTACGGGTGTCTCGAAGGTATTTAGCCCAGCCGCCTTTAAGGCGAC"/>
                    <sequence id="seq_t1741" taxon="t174" totalcount="4" value="TTGGGATTCGGGCGCAGACTTCGGCACTCTTTGCATTAATCTTGCGCCGCTATACGTTGCCTATGGCGGACCAAGAAAGTGCAATTCACACAACGACGCCTCATGCACTTTGCTTCGTCCACAAGACACAGACTCTCTCGATGCAGTCGATCCCTAGTCCGCATGTGTGTTCGTAGATGGCTGGGCCCGCTCGATCGGGATCATTGACCCCCGAGTGGTCGGCCTGAGTCCACGAGCGTAGTGCTACGGAATGACGCCCATCATAACCATGGCGCCTCGTATTCAAGTTTAAATTGTTCACTTGATAGCCTCCCTATCGCGGTTGTAGTGATATGGGCTCGAATAAATCGCGGATCTTAGTATGGACTTAATAATAAGATTCGTTTACTCCAATGGTGTAAGAACCTAACATTCCGGCATAGGTAGTGATATGCAAATAGTTGGCGATTCCTAGTAGCCTCCCAATAATCGCTCCCGCTTTCAGCATAAAGAACTCTTCGTGCAAAGCTACTCAAAACGAATCGCTTTTTCACACTATGACAGAGTTTTTTGTGAACTAGGATCACTTAAGGCTTACTTCAGAGCGACGGGGATAGTAAACATGTGACAAAGCAAGAAAGGTATGAACGTATTCAGAGAAGAAGTTACAGACCGAATGTGACCACAATCGCTGGCCCTGATTTGCACCTGCGCGCACAGAGGAAAAGCCAGCGACGAGTTGTTCTCCGGACGCTAGTCCTACCCACACTTATACGGGTGTACAACTACCACATCTAAACACCTAGAGAACTCAGTCTGTACCTCGTGGAACAGTGGGTACAGCCCATATTGGAACCGTCTGTAGAATGCATGGGCACATGAGTCCACGGTTAACCTACGAATTTGATACTGTACTCCACCACATAACTAGCGTGGCGCCGTGTGGTCTCTCCCTGGATTTAGAACGCATTCCCCCTCAAAGAGCTGTGCGCGTAGCGGGAGGTGGACTGGTTGAATGAAG"/>
                    <sequence id="seq_t1751" taxon="t175" totalcount="4" value="AAGCCATGTGGCCTGATATCGCGGTAACATAGGTGTACTACGGGTGTAGGACTAAAAAAGGGCGGGACGGGAACCGAAACTTCAATGATCCCAAGACAGATGGCTATTGTCGTCTCTCCCAACCGCCACATGAGCCTGGCTCTTTTTCCTCTTCACCAAACGAGCCAGGTATTCCGATACGCTCTTGGGTAGAATTTATGACATTACAACCGCCTAGACTTCTATTCAAGTGAAAGTGTGCCAAGCAATGCACCATGCAGTGTCGGTACAGGAGATACCGAGGAGGTCACTGTCGCGTATAGAGGGTTGAATACCCGTCCTCTGTATGTGCGGGCTGTTTACGGATAAGCGCGATCGATGATTCTAGTCCAAGCGAACACTATTTTCGGTAAAGGAGGCCCGACGCGTTTGCGGGTGAAGAGCCGCACGCATATCAAAAGCCGCTGGAAAATGGCTTGGGGTTCGCATAGAGGCCAAGATGATATCCTGGTGAGAAAGCGGGCCTCTCGGTCCTGTTTGCCCGCACTAACGGGCAAGCACCTATGACAATTGGTTCGTGCCGGGCATCTGTGGCCACACTCATGGAAGTAGGTTTGTTACAGGCACATACAGTACTGGATGGGTTTCAAGTGATCCTAAGGTGCTGCCTCACACCCAGTCTTTGTTGGTGTTCTGGCGGCTTCAGCTCTCTGGCATAACCAATAGCCATATAGGGGCCAAGCGTCTTCTACAGCACAATACTTATTTCGAGCAATGGAGAAAATAAGTAACGTGCGGGTTAGAGAGGCGGAAAAGCGGAACAATGTAGTGGGTGCACTTGCCAGCAGGTGTAGTGGAAGCTGTTTACTGTTTAAGGCTGCCTTCACGTTGATCAAATTTGACGCTACGGTCTGTGTCTTGGCACTGTTTTACCTCTGCAAGACCGTGTAACAAACGACTCGGTAGTTGTCACGTGGCTTCGTCGCGTAGAGCGTGGTACCCGGGCAAGGCGACTCGGTCG"/>
                    <sequence id="seq_t1761" taxon="t176" totalcount="4" value="TGGTAGCGCAGTGTACCGATTAGTATTTAAACCGAACAACAATGGTCAGGGGGCCTGAGGGCGGATCTGACGCTCAATTAATCTGCTGCGTATATGCTACAACTACTGTTCCAATGACGAACCATATGTCTAGGGGCGTGCTGTACTGGAGCGCGTCCATACTGGATCTGGAAACCGCATTGTGGTTCAAAGGCCCATATCTCGGACGCCTAGAGGCGTTGGGCTGCACGCGTGTTGGGCTGTAGATCATCGACAGCGTATTAGATTACCTGAGAACCAGGCTTCGAAAAGGCCAAGAGCAAACTGGGCACCGCGGTATGAATGTAGATGTTATGAACACCATCGTGGCGTTGCGCGGCGGGAAGTAGCTTTAACTACTATGGCCCTCGGCGCGAATGAACAGAAGTGAGCCGTCCCCGGGCCCAAGAAACGTGAGTAATGGTTTTTAGGTAGACTATATCGGGCACGCACATGGTGTAGCCATTTTACCAATCGGGGCGTAGAGGTACCCAACCGATTCTTTGGAATAAGCGTGGTTTATCTTCCGATTTATTAACAAGATGATCCAATGCGCACCATTCCAGAATAGGTAGCACAGGTTGTGTCCAGTGGAAGTGCAAGATTAGGGACGTACCCCTTGGGCAAAAGTACCCTATAAGCAATCGAGGGATCAGGCCTTCACTATGGCTTCGTTGGCGTTTGAGCAAATCCTCGAGGAGCAACACTAGCGAGTTGCGCGGTCGTCTTACTCAGGCCCACGACCACGATCGTTCCGACAATGCATGTGACACTTCAATAAGTTTGACGCATAGAGTTAGGACGGGATGGCATTTAATAAAGTTCCTAGTACATACACTGCCGATGGGTGTCTTCACCCATGAGACCGCACAAGACTTCACAGCCCATCCTGTTAAAGCGCCTCAGCCGGGTCACCCTTGAGTCAGAATTTAAAAATGAAGCGAAGGGGCACCCAAGGACTTGAACTTCGCTTACCATGGTG"/>
                    <sequence id="seq_t1771" taxon="t177" totalcount="4" value="CAAAAGGAACAAGGGTCTAGCGAAGCACATTAGGCCCCCGTAACTATTTAGGTCATGGAACCTGATGCGGGGACCTATTGGTTAGTCAAATGCTAACATAGTTATAGAGATCGGGGATCTACGGACGTCGGGATTTATCGGCAAAGGGTGCTAAGACGAAAACTATTCCGAAGTCCATACGCTTAAGAGAACGAGTTGCAGCTTTAATAAGAGAGGGTAGACCAAGGAATACCGGTTCGTAGACAGGGCGTCATTCCTCGAGGTCCGGGGTCTTTTGCCCGGGATTTTCGCTACCAGGTATTTCACCGGAAACGGGTGGTATAATTCTGTGGTAATTAAGTTGGCCCATCACATATCCGCGGAAACGTGCTCCAGCGGATGATAGCTCCTCTTCTTCTCTCCGAGAGCCTGCACCATCAATCCTTCCGTGAGCATCTGGAGAAAATGTCATAACCTGACCCTATCGAACTCTCAACTCGGATTCCACGCATCGAGAAATTAGGCGGTATTAATGTTTAACCCGCACCGGGCTGCATAGTACATGTCAAATAGCACAACATAAGGAGCCCGGAAACACGCCATGACCGCGCGATGACACCGATGTATAATCTATAGGGAAAGGAAATGAACTTCCACCTGATAATCCGACTGTTTCAACTACAGGCATGGCTACGGTTTCAGTATGCTCGGAAACCAGGTCACTGGGGCATTTTAGCGGAATTCAGGCTGTCGTATAACGTCAAGATAGGGTCGAAACGAACTACAGACCTTGAAAATGCCATAGTCCGCTGTCAACCTTGCGACCAAGAGGACGACGCCAACGGTTAGTAACGACTACGTAAGTCTTACATGCAGGATGTAGCCGGACTTCTATTCCGACTTGACGAACGCGCGGAGAGGTATGAAACTACAAATACTTGATCTATTCAACAAATGCGCATGGGGCATACGAGTGCACACATCTGTCGTGTTACTTGGGCTACGTGTGTTGACTGAAACC"/>
                    <sequence id="seq_t1781" taxon="t178" totalcount="4" value="GCAAGGCGCATCAGATTGGCGCGGTCATGGGCGTGGTCATTTACGTAGAGCCCTTACGCCCAATGGGAGGGGATGTGTTGGGTGAAAGCAACTAGGTTAAAATGTGGCCTGTCGCGACCTGTTGACAGGGCTGCATAGGAGGTTCAAAGCCTCAAATATACCCTTCGGAAACTACCTATTGAGAAAACGAGGGAGCCCCGTTAACAGGTCGAGCATATATTGTAATCAAGCCCTCTGGTTTATGTCAGAGCGGGTCTCTGCGCACCGTTCATGAACGTTATGCGTTTAGGTTAGAAGCCCCCCACCTTTCGATTTACGGCGATCTTCGAAGCCTTCAGACTGCTCCCTGCAGAGGCAACCTCTTAGCTCGATTGGATAACTTGGGATCCTCTTTGGATCAAGTCTCAGCGAATTGCATTAATGGATCAGGCGGAACTAGATCAGTACGGTGTATAGCTGTCCCACTAGCGAATCGCGCCCTAGTTTTGAAGCCTCTAGATGCAGGTGTAGCCCGCGCTATCATATCCATGGGATGGACACGACGACACGCATCCGTGGAGACGGTTTTAGATACCACACGATCAAAGATACGGACTGGTTTCAAATGACGAACGGCAGATTTCACCAAGTTGACAAATATGTTTCAAATGCATGCATTTTCATCGCGGGCGCAAAGGGTCGCACAGGCAAATCAGAGGGAGCACACCTGCAAATTTCTATTTTTTGCTGTGCTGAGTGGGAGGAGTCCGATTTTTGCGCCAATCTGTACCGACCCTAGGCACCTTGTGGTCTGTTACGTGAATTTGAGTCGGGTTTTCATCGGTTCTGCATACTGGTGGTTAGGTCCAGCGTGAATCTGTTCGTGGCCATTGGGTAAAAGTAATGAGCAACTGTATACTAAATTTTGCGGAAAATCCTCTTAACCTTAGCGTAGCAGTGGCCAAAGGATGCTACACGGCGTTACTTCGACTTTCCTGCGTGACCAGCCTCCATTGATCCG"/>
                    <sequence id="seq_t1791" taxon="t179" totalcount="4" value="ATTTGGCCATTATCAATAACGCCATTGTACGTGAAAGGACAAATAGCCCCCGTTTTACGGGGTGAACTATAAATGGGGCCATCCTCATCAGGTGTTAAGACATCCAGCCCAGCCCGCAGAGCGTTAGGGTGCTCTCCACGGTAAAATGCGGGTAATCTTGATTGCTTATGCGCACACGACTTGGATTACGCCCCTTTAGGAAGGCGATAGTGCATAGAGAGCGTTATACTCACGTTGCCGGAGTCAGTTTTCCGAGGTCCCGACCCTTCCGGAGCAGGACACCGCCGGCTGCTGCCAAAGCTCGGACCATAACTGAGATCCTTGCGTACCTTCACGCCGTGAACCTTTCTCTGGATACGATTTAAGTGGTTGCTCTAGCCAGGGTATTTTAGCTAAGCCTGTAGAATTCAACTTGACCAACCGTTAGAAACCACGCCATCTCAGCCGCTCGTTCAACAACCGTAGATGTAGTCAAACCTAGTTTCCCTATACTCAAAGCGTGCTCTTCTTAGTCTGCACTCACGGCATTATCGACTAAAGGCGGTCCACGTACACCAACAACACTAGCCGTGGACAATACTGACAAACGAGCTTATGTAGCGAAGTCACCAAAAACGATCAGCTGAGCTACTACTGTGGGAGAGCCGTTCGTCCGATCTCTTGGGCAAATTCACCTAGCTCGATTGTTCATACTCGAGCTACCTCATCAGCCGGCGGATGTTATGATGATGTATCTAGTAGCGCCAGCCCGCTTGCAGCCGTTCGCGCAGCCGAAAACTCGCTCGTGGGGTTCGACACCATGACGTGTGCTACGCCTGCTAAACGATGCAGAATCTGTCGGGCTTACGCCTGGGTTGTGGGAGTGCGGGGCCATACGACTCCGACTCTTCGGTCATAAATGAACTCCCCGCACGTCTGTAATAACTAAAGAACGCATCCCCCTGCTAGCAACGTGAACTTTACTATGAGAGAGATGCAAATCGAAGGCGTCAGTGATAAT"/>
                    <sequence id="seq_t1810" taxon="t18" totalcount="4" value="AACGCAGAATTTCCTTGTGCTGCAATCATGACTCCCGCGATTCCGCCGCCGCTGTGGGAACTGTGAACGGAGCCAACACCCTCTTCCTCGGGAGCAACGCTTACGGTAAGATATGTCATTAAAGGTGCGCTCCATCATAGACAATTGTGAGATAACAACATATCTCCCGGTGGACAGAACCAAACAGACGAGCATTGCTTTACGCCACCAATGCTTGCCACCCAAATCAGTCGGACCGATACCCTTCACCACAGGCGTTCGGCGGGGATCACGTCTGCCCTTGGGGTTCTCCGTCTAACTTTACATGATGAGAGAAGCTTACAAGTCATATAGGCGCTAGTCTGTGGCTTTTTAACTAGTTCAGCCCGGACATGCCTGCGGTAGGGCATGATGTGATAGATTCTGTCATACCCCTAGCAAACTAATAATACTAGAGAAAAAACGTCCCGTTGTTTCCGCACTTATGCACCTAACCGCCCTGCGCGGGTAACTACCCTATTCCCCCACCAGTCACTGGCATACGATTTGTGGGTCTGCGATTTTACGGGCCAGATAAAGTACCTCCTTGGCAACTAAGGCACCATTGCTCTGCTGCTCGTAATACAAGGTGTTTCCTGACCGCGGACAGAAGCTTGTGTGGGGCAACGGAGAAAAGCCGGAAACTAATATTCGCTTCCACGCTACTGTTTCGCGCTTGTAACTAGAGATTCCACACTGCTGTGTTTTCGACAACTTCACGCAGAGCTTAAGTGCGCCCGTACCTTATTACCTACCAGAGGCATATCCTAATCATTCCAGAAAGAGACCCTTGGACAGGAGTACGTGATGTGAGGGCGCCTATCAAAAGGTACAAGTTGCGTTTGACACGCGGACACAGATCTTATATGCTGGCCCAAGCGGTGCTCACATAATGGCTCCGATCAAATTCTCCATTGGTGGCGAGGGATAAGATCATTACAAATTGTTCTTTAGGCAAGGGACTTCGGGCAATCGCATTTAC"/>
                    <sequence id="seq_t1801" taxon="t180" totalcount="4" value="CTTAAGATTCCTCTGGTCCGCATGGCATTCCACGGTACCGAGTGGTTTCCCCACGGACGGCAAAATCCCCCCATGTCGTTGGAGATGAAGCTGTATCGGCGTGCGGACGCAACTCCTCCTGGCATCGAAGCCTGAGTTTGGCGATCGCTAAACCGGTTAGCTTCGCGTAGATAGTATCCTATCATTCTTTTCCATGTTAGCCAAGCGGTCGGTGACTGTTGTTGGTGTGCTGAATATCAAGCCTTGCATACTGGTGACGGGAATGTATGGGCGGGTTATGTTGATTAAAGCGAAACGGGTGGCCAGTTTGAGCTCTTATAAACACGTTACCGCTATGAAACTACTGTGGACTGAGCGTGTCGCATTTAAGGATACTACTACTTGACCTATAGGCCTACCACTGGTGAACCATGGTAACCCATAACTAACTTAGAGTTATCTACCTAATATACGTTTGAGATATGAAACCATTTCCCACATGTCCACCCGACCGGAGAGTGTGGACAAAGCAGTGGAACACGAAGCGCGGCAGCCTGCGCTCGGAGACCAACACAAGCCGCAGAGGGGACAGCCGGTGCTCCCGGAAGTGGCACAACCTTGCTTCGTACGCGACACGTTTCGTTGTCGGCCCTCAGGGACTGAGGTAAGCCTCATAATTTCGCCTGAAGAGAGTATCAGACTGGCGCCTATTATAACGGGTTGGACGAATCCCGTCCTCCCCTTCTCAGACTTAAATAGGAAAGTATTCAGAATGGCTCGACAGTGAACTCCAGAGTTTTTCTAGTGGTTCAAGTTGGTATGACCACAGCTCAGCGAACTAGGCGGTCACCTTACATCACCAATAGTTGAGGGATGAAATATAACTTCCAACCCTTTGATCCGACGTTATACTCTCTACTCAGCTGAATTGAGAACATTTTGGCCAAGCGTCTAGAAGTTTCTCTGTGAGAGCGGTCAGTAACAGAATCAATGTCCCCGAAACGTGCTGTTCAAATGCGCT"/>
                    <sequence id="seq_t1811" taxon="t181" totalcount="4" value="ACCCCCTATGTACCAGTCTCGCCATAATATCTGTAGAGGATAGGTCCCTGCCAGGGCCATTCGGTACTACTAATTGTAGACGTTATAAGTGCTGTGTGAATAGCACTAATGGTGGCAGCCACGGAATTAACTCAGGTTGCTGACGTTCACTCGGAAAAATTGGGGTTGTTGTAGGTCAGAAGTAAACGGATGAACCGCATTCCCACTCTCGCAATGGGGAGTTACTCACCTACATAGAGTTCGCGGGGCACTACAGTCTAAGGTTAATTGTCGTTTAACTGACTTCGGGTGAAAGAATGTTCCGTCCTCAATACATTGGAAGACTAGGTACCGGCTCACAAAAAGGATGGCCACGCCAGAAGTCATTAACTAAATGGAGTCAATTTGGCTAGATTTTCATCCTCTTAGAGAATCCTCCGTTAACATAAAGAAATTTCAACCGCATGAACGGTCGGCGAGCTCACCCATAGACGGACTAGGTGACCAGGGCACATTCTAGTTGGTGCCGAGCGATTTAGGAATAGCCTATGGAGTCCTACCTGTGAGCAGCCCGGCCTTAACAACGCGGTCCTAGCACGTGCCTATCTGGCGCGCAAGGTAATCAGCAAAGCACAGGGGCTCCAATTGTTTGGATGACTTATCCTATTTTGAGTGCCTAGCGCTAACCAGTGATCGTCCATGTGACTTATGTAAGTCGCACCGCTTAGGCTGGCCTTCATTCGGCGCTCAATAACTATTGTTCACTCTCGCAGTGACATATTGCGCCAATTATAGGATACACACTACTTTTCTACAAACCGGGAACATCGCCACATGCCTCCGGTCATGCCGCTATGCCGCATCATGCGCCCATAGTAGCGTACCCTCATAGGGACAAAGGAGGGAATAGAAATACTGACTGTCACCGTGCAGACTACTGTCCGCCTGGCGGTGCGTTGATACGTCCTATATGGTTCGGTGAGCGTAAAGCTGGACAGGTTAAGCAGGAGACACGGGTAGA"/>
                    <sequence id="seq_t1821" taxon="t182" totalcount="4" value="TCTGCGCTCGCCCGTTACTCCCTCTATAGATCTCTATGGAATTCTATCTCATTGTCACCGCCGCAACACCCAATCAGTGCCCTCAGGCCAAGTGGAGGGATATTATGAGGCTTGCGTTAGAGGTAAACGTTGGCTGGTTCGTGCCTCGCCTTCGAAGTTCTGAGGTGTTCTCCTTCGGCCGGATAGGCTCATACTTTATGATAGGGGTAGTCAAGGCAGGTCCGGGCACCCTCCATCAGGCGCGCAATGCTTTTAGAACGTGACTTGGAACTGCCGATGGGGCGCAGTGCCATAGGGGCGTATTCGGTCCAAGTATCATCCTTCCGGGCCTGAACTTTCTATCCGGGTCGATGATATGTCGGGGGCAGAGGATACGGGCCAACGCGAAGGTAAAGAGTGGATAAACGATATTGTGGACTTCGTTGACTTAGGGAGCATTGTGTCCCACAACCTCCGCGGGGAGCCCGACTCAACAACCTGGATGAGCCCATAACCGCGCTCCACATACCCCAGGAGACAATGGGAGTGACGCCGCGCAACGCATTTCTCCCGATGCAACACACCGAGTCGTGAGCGGTGAGGAGTTGGTTGAACATGTGTTACCTCGGATCACACTTTTAAATTGACCCCATAGTGCCGTCGGGACTGTCATCCTTCACCTGTATATCAATAAACTAGGTCACTAACGAACCGTGATCCACGCTGATAGGGTGCAGTCCACGGGCCTTGTTTGCGTCAATGACTTTTACCATTCCTTAGCTGTATACCAACACAACTAGCCATCCAGTCGGACAGGCTCTTGTCTGTACGCGCCGATAGTTCACCTCGTACGTTGGACGTCCTTACTAAATGGGTTGCCATAGTAAGGCTGGGTTGTCTCCGTCTCAAGGCAGCCTGCATGCGCCGAGCACGCATGGAACAAGGTAAATTACACTAAAGGCAAGTCTACTGTGGGTCGGTCCGGAGACACGCGCCCCGCAAGGTAGGGGTAAACGATTGC"/>
                    <sequence id="seq_t1831" taxon="t183" totalcount="4" value="GTGCGGCTTAATATTCTCTGAGTTAGGTAGAACAACTATCCACAGATGTCGCCACTCCACAGGGTTTTCTCGTGGTCAAAAATTGCTGAGAACTGATGCGGCGACAAGGATATGTTCACTAAAGGCGGTGGGAAGATCACGGTTATAAGGCCGGTCGCGGAGCACTATCGAAAATAGTATAGGGAATACACAAAATCGGCCTTGCGCTACATCAGGGCTTAGAGGAATGCTTTTTGGGTGGACTCACCGATCCGCGACAGCCGTTCTATGTAAACAAACTATAGGAACTCGAAACCGCGTAATCAATACCCGTAGGAGCGAATGGTTCTAAAGGTATTATGTCTTCGCGTAACCTGCAACGAATCTGGCTTAGTCAGGGAGGAGAAGAAAAGAAAATTCAGTCCCTAAGTCACGCAGGACACCCTCTAATTTGGCGCTTTCTCTACAAGGACTGAACTTGCCATCTACCAGCCAGTTTCCCCTCGAAAAATAGTGCTGTCCCTCAACGTCCCCTTACCCTACTAGGAAATATTATCTGAGCTTCCCGAAAAGTTCTCCTATGTAAGGTGATTGACTAAAGGCACGTAACGAGCACCGTTGTATAAGTTGGCTCATAAGGCTATAAACTTAACGCTTATTGACGACTTTCTTAACGCCTGGCTTCAAGCAAGAAGGACCGGATACCACGGCGATCCAGTTCCCGGAGCATATACAAACATCTTCCCTGCTGACGAAACTTGATCTGCGCTTCGCCCCTCCCTACAAACCTGGGAAGCGCTTGAAGGGTACCTATACAACAATGACATATATGAGTCAAGACACAATCGTACTCGATCCGGTCCATCGTCAGCAACAATCTTATGGATATCGGTCAGACACCCCTTTTTTGACAGCACCCGGGGGATTAACAGCGACTATAATCCGCGAGGCAAGTCGCCCGCGAAAAAATCACAAATGGGAAGCTTTAAGTAAATATCGTAACCGCTCTGCCCACTTGACT"/>
                    <sequence id="seq_t1841" taxon="t184" totalcount="4" value="TAAAAACGCACTATTCAGGAACCCACTTCTAACACTTATTGCGGACGTGGCCATTCCGCTTTGCCGCTTCGCGCGCGTGTCGTGTCGATTTACGGGCTACAATGAGTGCCCCTTAGGCCTTTAGAATCTTCAGCTAACTATGCTTCGTGGGTCTACGATTAGTGACTCGACCAGACTGATGGGGATGCGGTACCGCGGCTCTCAAGCTCGGTTCGCCTGTCCTTACGTTCGTAAATGAGCAAATTAGGGGTACCCCAATTCACTCGCCGTCACCAGTCAAGGTACGCGGAGTTTTTATCAGCTACACACACAAATAAACCAACCCTATCGTGAACTTCGGTTACCTGTCAAGCGGTCAGACTGTGAAGTCGCTAGAGGTTTCGTTTTCTTGATAGTACTATGCACACGACAGGACCCCATAAGGGCGAAAAGCCCACGCACCCACCGAGGCTATGTGCGCAACCGTAAAGGACGGTCGTAACTTTTACAGTGTCCTGCTCTGCTTAATTGTTCTACATACTGCCTGAATTGCTCGATTCACAACTTAGGCTCGTACATGTTAGTTACCGGTGCGCCCTGTTTCAACCCGCCCGCCTTGACAAGACGTCCCTCTGGGGCTCGCCATGACTGCTTTGCAGTACATTGACGGGAAACCTCCTAATTGAGACCCCCGGGATCTTAAAGGAAGGAGGTTCTCGGACATCCGGATCACTAGTCACAAGCGTGGGTGTACGCGTCAGCTCCTCCCCCGACGGGAGCCCTAGCCCGACGGCGAACGGCGCTTTGCCAACGTACGAGGGAGCGCAAGAAGTCCTAGGGGGTCAAAAGGACGCCCTACAGCTTTTATGACTGTTTAGCGAGTCTCGCCCACGCGGGCCTCTCCTGTTCTTAGCGGGCGATACCAGTGGAAGAATCCGACGGTGAAAGATCGTCGCTGCGACGAATCACGATTAGGGACGTTGTTATCCGCGGGACGCGGGTCGAGCATCTCAAGGTTTTA"/>
                    <sequence id="seq_t1851" taxon="t185" totalcount="4" value="CACTGGGCTCTTCGACACGACAAACTTCCTACACTACAGGGAGGACTGCAATCCAACGGTGGGCGATATCCGGGTAATTATGGAGATACAGAGCTGCCGCGAGACGATACAAAACGCCGAAACAGTTGCGTAGTCTGGATCAGTGCCGGAATAAATCCAGTCCGCAATGGGGATTTGTCCCTCGTTACGTTGGCAGCCCCACCATAGGTGAACAGCCCATGCTATATGGCCTAGAGTGGACGGATAATCCTGTTTGTCTCGTTGACACCAATGGCATGATGCGGCGTTAACAGCCGCTCCCAAAAGCTAGTCCTGAACTCGTAGGGGCGATCTAAAAGTTACGCAAACCGATTCGTGGGCTATAGTGACCTAGGCGATTGCTGCGCCTTGTGAAAAATAACCTCTCTCAGCGGACATGGGTGACGAGTTGCGGCAGAGATTAGGTTTGAGGGCCCGGATAAGGTGAGACAGTTGATGTGGGTATTGCCTCGTACATATCTGGCTACAAACCGAACAAAACTTATGCGTACATTTCTGTAATGCCACGGCTGAGCAATTCTACACTGGACGTTTATAGCATCGTCTAGCTTGAGCGGCGTACTCTACCGTATCAAGCTCTAAACGCCACCGAGCCGCATTGTGGCACATTAATGTCTAGTCTTCCTGGTCGTGTTGAGCTTGTGCGGGACTATTGCCCCGTGAGCCAATTCGTTCAAGAGCCTCCTTCAGGACTTCCACGAAAATAATCCAGAAGAAGCAAAGTTCTGTGAGGGCGTACACGCATTTAAAACAGCATCCGAACAGATGGAAAGCGTCGGATAGCCACGTGTTTCCCGCCCCCTTCTGCCTGATGATGTCCTTGAGAATGCTGCCCCTGTTGGCTCTGCGGTAGATTGTTGTGACCTGACCAGAAACGAGCTTGGTAAACCTTCACGAATATTTTGATATTCTACCTAAGGACTTGGCGAACGGTTATAGTGCTTCTCGCCCTTCGACCATG"/>
                    <sequence id="seq_t1861" taxon="t186" totalcount="4" value="ACCCTACATATTACCACGAAAGGTTTTCAGCCCTATCAGTCTCGCCCAGTTGAAGTGCAGAGGCACAAGTTCACAGAGCGAATGTCGCGGAATATTAATATGCCCGGCGCCGACGCTTTCCCTTTTTTTCCACATAGTATGTCGATCTGTTAGCCTTTGGTTACTAACACTCACCCGACCCGAGAGTATAGCCGGGGGAGTCGAATGCCTCCACCCATAGCAACCACCAAACCGTAAAATGGGCTCGGCCCAAAGCTAACACGCCATGGCGGGTCTCTTGTGCTGACTTGGGACCGGGAGGATTTCTGCGTTCTTTGCGCCAGTGGTGAGCGTATTCTCCGGAGCAATGCAGTTTGACTTTTTTGTTATACCCCGTCGGTTCAGGAAACAGCATGTATTTCTTATAGGAGATATCGCCATACTTTAAGGTTCTGCTGTCTATAGCGTCCGGACATAGAATCGAACGTGTATAGGATGTGAAGTATGAACATAGTCGTCCACAGAACTATATATACGCTGGAAGGCGTCTCCAACAGTCTAGAGTCCCTTCGTCCACTAAGTAACCTTGGACACGTCTCATGCACGCGCTGTCGGGACTGGGCGAACCTGACCAAAAGCGTGCCCGGGGGTTGTTAACGGGCCGAACACCTAATCACTATCGTCGCGTGGGCAATGGACTCTAGCAAAAACAGGATGTGAGGTAGTTACCTATTGGAGCCACAATCGTAGTGAAGAGAATCACCTTAAGGATATGTCCACGGCGGCATACCTGCTCCTCGACTTGTCAGCCCAGTATTCCTCGTGGTCGTACTACATTCGCTACGGCGAACACAACTTTCTCTATGGTAAATGGATAAACGTCGGCAGGGCCATGTTTCAACGGAGGCGAACCGAAGCCCGACAACATGTACGTCGTTGAAGTCCACGCCCCATCAGTGTAAAGCTGTGTGACAGTGGAGTTACATCCCAATGCTAGGCGCGTCTACGGGCTTTCTAATAC"/>
                    <sequence id="seq_t1871" taxon="t187" totalcount="4" value="AGGCGGCTTCTTGCCCTATAATAAAATGATAATTCTGATACCCCGGGCTGCAGTGCATCGCGGGAGACGGTATCCGGTTTGCCACTTATAGTGCCGTCTGATGGCCAATTCTGACATCCACGCATACGGACTGTTTCAACTTTATGTGCCCTGTGTGAGATCCGGGATGAAGGCGCGTAATGGATTGCCCTAGGCTCTGTTCGTGACACCCATTGTACCAAAACAACCTTCCGTCAACGGGGGGGTTAGCCTGATCCGGCTAGAGTGTTTCTATGATGGATCAGCCAATTTGCGTAATCGATCCGCAAAAGCCGTGTTCAGCGACGGGGACAGTATGGTTCAGAGAACGACGAGTGAAATGAAACTTACCTGCCCATATACCCCGTTATACTCGATCAACCACTTCAACTGAAAGAGCTGCGTCCTGGGCGTACAAGAGGGTGTCTACATGTGAGTGCGGGGCTAAATCGTTCTGTGGGGGCCGAGTATCTGCTAATCACACTATATGTCGAGCAGATTGAATCCGTTTGGTTGCAAAACCGGGGTAGCCAATCGTACCAAATCTGCCGATGCAATGCTTCTACGGTTTCACTAATGGCGTGGATTGAGAACTCCTGGGCAGTGAATAGCTTGCCCACACACTTATCCACGCGCAGTCGCACCCATGGACCCTACTTGCAGTAGATATCATAGTCGGTGCAACTCAACCGGGGATCCCTAGTGTCGAGCCTATATCTGATCCGTCATGCGAATAAACGTGATCAAAGAATGGAGCCACAACAATATTGACACCAGTCACAGTTCTGCACGACACAGCTTCAGCGGAGTGAACAAGCTTAGCGTAATAGGTTGAACCACGTCGAATCCCAAGTTATCTCGATATGCGCCCGGTTTTCTTAGGGTTAATAGGGCTAGACCACGAAGAGCTGGTAGATTGCTTTTGAACCTCTAACGCTGACGCACAACACCAGCGTCTTAGCGTCAGTCCCCTGTGGCGCGG"/>
                    <sequence id="seq_t1881" taxon="t188" totalcount="4" value="TAACTGCGTTTGCTTATCCTTAGTCTTCGTACCAAGGGGAGGAGCCTTGCAACAGCCTTTCCTTCAGGTTTTAGGGCATGCAAAGTGCCGTACAACAAACTAGGGGGTTTCTGCCGTCCTTCATAATTGCACTTAAAGATCATCTCGTTACTGAAATAGTCACTTCAATGTAGTCAGGATGGGAGGTTCGAGGCCAAAGGTAGCGATCGCTGAGCACGACGTTAGTGGAGTGACTGGTCCCGGAAATTGCCCTAGAATTCGTGTTTGGGGTTCCCAGGGGTCGATGTACAACTCAGTCGCAGCAAGCGCCACCTAGCCGGGCAGAGCGGATCCAGTGAAATTCCTCTTAGTTCTGAAGAGCTCCGTTTTGAGCTGTGCCGATTCCCTCGACCGTGATGAAGGTGCACCTACCGGACGAGGTTTGCATGTCCGTATTTGAGTGTTGTCTCACTGTTTCCCATTCGCCCCCTAAAGGTAACTCCATTGGCGTGTCCACCTCCAGATTATAGAGACCCCACGAGTAAGAACATATATTAGCCATGGGGTACATTAGGACTTGTTTAATTCCGTGCCATATGTGACTCCTAGTCATACTGCTCGCTATCCTTTTCTAAAAAGGTCGGATGAAAAAGTGGTATTAACTTGGCCTAGGACCTTTCCAGTCGAGTGCGCCTCATACGAGAGCCCGAGTGCGACCTTGGGCGACATTACCCCCGCGCAGCCGACCTCAAGTGACGAAAATGTACAGGTTACTCCAACGGGTACGTCGGCACCAACACAACGTGTAATACTTCCGTAGACACCAACAGGGCCTCACGACTCCTAGAAGAACACCACTCTCGCTTGGACTACTTTTAAGTCATACTAATGACCAGGAAATGACGAGGCTAGGCAGGACTCTGGTTAAGTTCCAAGGAGTTACAGTAGATGTTCGTGGATAGAGCCTGGAAACTGACAGGTTATGCGATTCGCCTGTGGTACAGCCTGACCCAAAGAGACA"/>
                    <sequence id="seq_t1891" taxon="t189" totalcount="4" value="GTTATCGATGCAAGCGGGAGTTGACAGTTTGACATCGCGCGAACTATGTTCGTCACGAAGCTCACCTTTGATGTGGATACTTGCTGGGGTCCCGTCGAAATGATCTTGCCACCTCGTTAACTGGAAAGGTCCAGTAGATTCGCTCGTGCAGAACGGGGAACCACCATAAGGAACCATATGAAGACGATACGCGATTATAATGTTCCGTGGTCCGCGTCTAGCTTAGTCCGTCCTGAGAGGGACGACTCGTAAGGAAGATGGCGAGATTGACAGACAACGAGCCAACTTTAGATATCGGCGCTGAAAATGCGGCTCAGTCGAAAACAGCCTGAGTTCCACAAACACAATTTGGATAACCCTCTTACGGTGGATTAGCTAACCAACGTAATTTCGGGCGTCGCGTCCAGCGGCGGTACGTTCGGTGTTCAAGGGAGTCGCCTAGTAAAAGCCAGAAAAGCGAGTAGCTAGTCTCCATATGGGCGTTGCTTGCATATGTATTATGTTCGATTGGGACCACCGGTGTCGTAATCGGCCCTAATCAAATTAATTGGACTTCTTGCTCCAAGTCTTAGATTACGGCTCGCTTTAGGATAACAGCTCCTTACGGAAATGAAGTTACCGCCGTAGTGAGCTCAACACTACCCTATCGAAGATAGGCATTTAGTTACTGAAGTATGAAACTTTTATGAGACGGGGGTGAAGAAGGTGGCTGACAGCGGGAGCCAGACCTTGTCGGATTCGATTCATCATTCACACAGGCCATCCTGCTATGGCTGGTGTGCACTTCACAGCCACAGACTGCCTAATGCCATAGTTAGCAAACCGTAAAACCTCTACGACCTACTATCGACTCTGCAAAACTTACCGAAATCCCCCTCTTGAGCGAAACTGTCCGTACTGTGGAAACGGAGCACAACAAAAATTACAGCCTTACGTGTCTGTGTAATGTACTCGTCGTTATTCCTTAGGCCGAGCATTTGCTTCGTAATATTTTTCTTCG"/>
                    <sequence id="seq_t1910" taxon="t19" totalcount="4" value="CTTAAGCTTCCTATGGTGGGCCTGCCGTTCCCCAGCACCGAGTTGATTCCTCGCGGCCGGCAAAATCCAGCCGTGTCGTTGGAGATGAAGCCCTACCGGCGTGCGGACGCAACTCCGCGTCGCATAGTAGGCGGAGTCTGGATATCAGCAAACCAGTTAGCTAGATGTGGAAAGTATGCTCCCATCCTTTTCCATGTTAGCCATGCGGTCGGTCCCCTTGGTTGGTAATCTGCCGTTCAGGGCTAGCATACCTGTCACGGGAATGTACGGGCGGGTTATCTTTATCGCAGTGCAGCGGGTGTCCACCTTGAGCTCTTATATACCCGTTACAGCAAGGGAACTACTGTCAGCTAAGGGTGTAGCATTTAGGGATCCTTCTACTCGACCTATGGTCGTATCACTGGTTAACCATGGTAACCAATTAAAAACTTAGACTTCTCTAACTAATATAAGTTTGAGAAATCACCCCATTGCCCCCGTGTCTAACTTATGGGAGAACGTGGACAATGGAATGGAACACAAAGAGCGGCAGCCTTCGTCGGAAGAACACCACAAGCCGAAGAGGAGACAGACGGTGCTCCCCGCACTCGCGCAATCATGCTTCGTACGTGACACGTTTCGTTGTCGGCCGTCAGGGACTGAGGTAAGCCACTTTCTTTATCCTGGAGATAGTATCAGACTCCCTCCTATTACAACGGGTTGGATGAATCCCGTCCTCCCCTGCTCAAGCTTAAATAAAAATTTATTCAGACTCGCTCAACAGTGAACATCAGAGTTTCTTTAGTTATTCAAGCTCGTATATATAAACTTCCGCGAACTAGCCGCTCACGTTACAGCGCCAATAACGGAAGGAAGAAAGATAACTAACAACCCGTTGTTTAGACGTTAGAATCTGTACTCAGCTGCAATGAGAACGTTTTGGCCAAACTTCTAGAGGTTTCTCGATGAGAGCGGGCATCTAGGAACACAATTCTCACGATACGTGCTCTTCATACACGCT"/>
                    <sequence id="seq_t1901" taxon="t190" totalcount="4" value="CTTACGGGGATATCCTTCCTGCTGGCATTCCTCCGACGAGCTTTTGTGAAGCCGTGGGACCTCCTCGGCACAACGTTCCGATTGACTCCTTTACATGTCAGCATACGGCTCCTGTAGAATGGTTCGTACGTATGCCAACATCCGACTATGTGCTGTGGGTAGATCTTAACCGAGTTGCGTATCTTTGTTTATTAATTTTGGTCGCAGTTCCGGAGGATCAAACGTGACTGATTCACTGGTGCGAGCACGTGACACTGCCCGGGCCTTCCATTGCAGAGTGGGGATCTATACGGTATCAGGCCGAAAACTCACTATACCAAGCGGTAGGCACTTGAATCCGAGGAATTTTTTAAAGCTAAGCACTTGTCTTCCCTATCACCTTTTAAAAGGCCCAGGAGCAACACCCTTGTGCTACAAAAACGGTACTCTATAGTACAGCTGGGTGCTAGTAGTGCACCGCACATATGGAGCCCGGAGTCTAATTCCAGAGAAGCACACAGCGCTCGAGCACCCCAGTGGGCGCGTGATTCAGCCACGTAGCAATATGAATAAGCCTTTTGACATAACATCCCATACTCTCGCTCTCCCGCAAATCGACTCCTGTGATTCCAGCTCGCATGATACTATTGTCATAGCAGTGTACATATGTCCGTCGCCAATACAAGTAGCGTTCATTCGATAGCAAGGTGTACCACGCTGTCTTGGGCAATCTTATACGCTGCGGAACTTCGCTCTATGCCTGTATCTTGAGTGGAGTACCTTGCTCAAGGTCGGCCCCTATTTTACTATCTATATGAATGCTGCGAGCGGCCGGACGAGACCTCCGCACAAATTATAAATGTAGTGTTAAGTATAGTGGCGACCTTGTGCAAGGAGCCACCGACGTAAATATGTTATCTAATTAGTACAAAAGAATCCGCTGCTGACATGCAACGGAAGCCGTGGCGGCGTTGCACGTTCATGGTGCCCGTTGCGCAGTCATTCGGCATACTTACGGGTC"/>
                    <sequence id="seq_t1911" taxon="t191" totalcount="4" value="TGAGCCCGTACTTAGTCCTGCCACGGACAGACATCGGATTTCTTGAGTGAAACAAGAGTTCGATGCTACAACTGACCTAGAGGCCGATATCACGTACTTGTGCGCTCCACCGAAGGCACCAGGTCCTTGTATATCATGATCTCATTAGCCTATTACTAATATGTGGGGTCTGCCAAGGCTCAGTACCCTTACGAATCAATGATACACCGTACTCCACCTAAGAGGCCAGAGACGTAATAGGCGATTCTACTCTTCTTCCGTGGTGTAGTATGATTTTAATGTGTTTTGAGATTTGTACCGATAAATGATGGATAACAGAATCTACCCCCGGGCCCGAACCGGTAGTGACTAACGTTCGGCATTCATAAAAGACAGAAGTCAACGTTAAGATGTTCCCTGACCGCGCAGCGAGTTTGTTTCCCAGGTCGGGTCAAGGCCATTCTAAAAGCGAAACTCCTATGTTTTGATTAGGTGCTGACGTTCATGTTTCTCGTCGTCGACAGGCTTACCTGGATCCGATGGAATAGGGGTCCCCGGCCACCTGTGAAGACGGCGCAGCATAGGGAGTGAGACACTGATTGAACCTGAACGCCAGGATCCTCGTTGGAGACAATATAGATTCAGGGGGACTCAAGTCCCTCCCATCGGATGGAGAGCTAGCGTGAACTACAGGATTAAGCGGGGTAGTCTGGACGGGGTAGCACACGGTCCGGTGTCGCGCCCAACTTATTACTATTTTGTTCCGGGCCCTTTCCTACCGGTTGGACGGTGTTATGTGCGACAGACCGCGGGCAGGTACCTGGCCAGTCGGCCGTTCCCTGACACTCTCAAAGTAAACGATGAAGCCTAGCGATCGAGTAAACCCGCGAAGACCCGTCGCTTTGTCGTACATGAGCACCTCCCATGCCTAGACCTACGGCCACGGACAGCGTGAAACGCTAAGATTCTCACAATCTGATATGGAATGTTTGGAGCCCCGTCGTCTTGTCACAAATCGGCT"/>
                    <sequence id="seq_t1921" taxon="t192" totalcount="4" value="CACTCTTAAATTTAGCAGGACTCCTGAGTCTATTGTATGGTGGGAAGCATCTCACCGCCCCCCAGCAAGATAAGGTCGGACTCCTATGGACCGTCGTAACACTTTAGCCGTATGTTCCGTACATCACTACTACCTAATGCTTTGGTACAATTCCAATTCCGCACGTACCGTTTCCATTCAGCAGATGTCACGACATCAGGTAAAGTACCAAAGACGGCGCGCTACGACTGAACGCTTCGCACGCTATAAAATTATGCCTTTTAAGGAGTCCACATAAGGTCTGCGGAGGGCCTATAGTATACTCGTGACAGCACGCTACACGTATTAATATAGAATAGTAGCCAGTCAGCGGACCCGAAGTTGTCATGAGCGTGCTAAATACCGTTCCTCTTGCATCGTAATTACCCGACCACCGTCCGGGATCAATCTTGTCATAGTTTCGCTTGCAAATGTGTCATGCTAAACCGAGGCTAGCTTTAGCGTATTACACCGAGAACGTTAACGTGTCGCGCGCGTGTCAGCCCCATAGATCCTGGCCCACTTGAGATCAGAGTGTATTCACTAACTCTTTCTTACTCATTCGACAGAAACTTTCCTCGTCGAACTTAGCTCAACTTGAGTCTTCATCCATGGCGCCGTAGCAATCTGGCTACTAGTTCAGCGTCAGCCTCGACTCCCATACTGACTTCGCTTAGTTCCACTCGAATGTTTAAACCATGTTTCATCCGATACTAGGTTTTAGCATGATGTGTGACTTTAACTTCCCACACCGTCAGGAGCGTATCTGATCTCGGGTGTCGTGTAGCGGCTGACAAAGTTATAGGTAGGCCACCCTTCTGAATTGAACGTGACAGCTGCATGCTCAAATGCCGTCGGTTCCTCGACAGTGGGATTTCACCGTCATAGGCTCCCGCGTCACCGCCAGTTTTGTAGGGCTCATGGCAGTTTCCTTTGTACCTAATTAGATATGTTACACTTGCAAAGATGCGCTTTTCTATGC"/>
                    <sequence id="seq_t1931" taxon="t193" totalcount="4" value="TAACCGCCGTTGAGGAACCGTCGCCTTAGAACCTACAGGAGGAGAGTTGACGTAGTCTTTGCTTCAGGTTTTAGGGTCTGAACAGAGGCGTACGACAAATCACGCGGCTTCTCCAGCCCTTAATAAGCGTAAGTCTAGCTCACCGCCCTCGTGAAACAGTTGCTTGAGTGTGGTCACACTAGGAGGGTCGAGGCCAACAGTATCGGTAATTTAGCAGGACGATAGTGGAGAAATGCTTCGAGCATATTGCCCTGTAATTCGTGTTAGGGGAATCCAGGGGTGGATGTATAACTCCGTGTCTACAATCGCCAGCTAGTCGCGATGATCCGAATTATTCACGTTCCTACTCGTTCAGAAGAGTTGAATGACGTGCAGTACCGATTTCCCCGCTCGTGATTAGGCCGTAACTACTAGACTATGTTTCGATGTAAGCAGATGAGTGTTCTCTCACTCTTGGACATTCGCGCTCTAACGGTCACGCCATTGGCGTGTCCACCTCGATATAATAGCGACCCTACGAGTCAGGATATATATAAGCACCGGGGTGCCTTAAGAATTGGTTAGATGCGTTCCATGTGAGACTTCTCGTCATGCGGATCAATATCCTATTGTGAAATTCTCGTACGAAAGAAAGGTCTCATCTTGGCTGACCTCATTTGCGGTCTACTGCGCAACGTAGGACAGTTGTATTGGGGCCTTGGGGGCAATTACAGCTACCCTGCCGCATGCCCGTGAGGCAAAGGCAAAGGGCACACTAACGGGCACGTTTTACCCAACTAGATGTGACGTACTGCCATTGACACCAACAGGTGCACACCATTGTTGGATTAACACATCTCTCAATTGGAGTACCGCTAAGGCAAATAGATCGACAATAGAGCGCACGGATAGACAGGAGTCCGCTCAAGTTCCCCAGTCTTACACTAGAAGTTAGCCCATAGAGCATCTAAACTACCCGGTCATACGACTAGCAAGTGGTTACGCTTGCCCCAATAAGACT"/>
                    <sequence id="seq_t1941" taxon="t194" totalcount="4" value="AACGGTGGTAGTCACAGAATCTTTCGTCTGTTTTTTCGCGGAGGCGCGTGATTCTGAATGTGACGGGGTTTTTTAATTAGGGGCGCCTACTATTTACTCAAGAGTTCCGGCTCGTGTCTCCATAAAAGTCGGGATTGCCCCTCACTAAATATTTTCTCCTCCTTTCTAATAATTATGTCTACCGACTAGCCTCATCACCAGGTACGCCGATGCGGAGGCCATAGAAGTCCGACCTACGGGTTATGGTCGGCTGACAAATACTAGGAGGATGCCTAATCTTCCCGGCTATTAGCTACTAAGGGACTATAGGACACTTCCCACCAGGACTTAACCCAATTTCACTCGACGCACCACCTCAAGAAAAGAAATACCAAAAGTTAAGGATAAGTCCACGGAAATCCTTGGAGACCTTGGGCTGAGCAGCTCCTTTCGACCTATAATGGGGTCGTTTTAGATGTTGACGGGATCTTTATCACCCGATCTTGGGCGCCGGGGATTCACTATGCCGCTATCTAACTTAGTCTCAAAAGAGCTCCCCTATGTTGTAAAAAGTTCCCTCATCGAGACCAATAACATATTGGCGGAGAAATGATTAAGACTCGTTTTTATTCCTTTCCTACTAGGCAAGACAGTGGATTGTATCGGGCATTGAGACCTTAATGTATCGATAACTCCAGAAGCATCCTGTCGCACCACGATCTCTTGGTAGCCACGTTGATGGCCCAGATTGCAAGGCCTTCACGGGGAGGCGATCTATGATTTATTCCGAGTCCCTTGTACCTTGGATTATCTATGGGTTGGTTCGTGACACCCCGGAACTCACAGAACAAGCCTACCTCAAGGCCAGCTGACTACTTAACATGTAATACCCTTCGGACTTAACATTGCGATTAGGTATGACCTGGGGGTACTTAATCAACGCGTTACCTCCGTTCAGTGCAAGTGCATGAAGCATGACGCGATGTTAAAAAGTGTTTTGTGGTGATCCCAAGAGTTCGGT"/>
                    <sequence id="seq_t1951" taxon="t195" totalcount="4" value="AATAAGAAGGACAACGCGCGATTGCGTCTGTTCGAAGACATAGGATAAGCGGGAAATACAGAGCAAGGCTGGCTAGTGTTCTCGCCAGACCTCCGGCTAGTTTGACAATGGGTGAATAAGTTAGAGGGTGTGGTTGTGGATCCGTCGCGTTGGGCGGTTCCCCAATATGGCTATATCACGGCTTTTTGCCGGGGCAGGCCCAGCCCTTAGATGTATCCTCTTTGCAGTGGCTCTGGCTACCTTCACGTCGGGTCGACTGGCAGATAGTAACCCCGCATCCGAGCCGCATCGCGTTGGCTTTCCCTTGATATTTAGCTACGTCTCGAGTTGCGAGAGCATATTAGTAAAAGGTAAAGGCTAATTGATGCGAAGGATTGTAGCGTGGCACGTCCCCGACACAACATATTGGTATTTACTTCTTGATTTAAACCTGGCCAAGCTGGTGGGGCTCCTGTACTCGTTCTTGCTCGAGAGAATCAGGTTCGATTTACCGCAGTCCATAAGTAACGGAAACTGATGGGGGAGGGAAACGTGGGGTGTTAAACTAATCCGGCGTCGCGTTTTCATGAGCCACTTCCCGATACGCAGGGAACCGTCGCTAGGCCCAGAGTATACGGTGTCTTGAGCCAAAAGTTGCGGCACTAGGTTCAGCAATTTACGGGGAACAACATAGCCTTATACATGCATCCGGTGCTGGGGTGAATCCTTGTGATCTAACTCCACCACCGACCGGACACCCAGGAAGATAATTTCAGCCATATCTCTGCATATCGGGTTGTGAGCGGTGTACCCCTTCATAACCAAAAAGCAAGAAGGGGCAAACAGGGTGGTGAGGTTGATGGACAAGTTCATTAGAACTTGTATGCTGTTTGATCACCGGACTCGTGTGGCCGAAGAGTTCGACTGGTAATTCATGGGAGTAACCGCTAATCGATCAGTCAATAGCGCGATCATCCGTAGATGTTAATATTATTACCTTATAAATCTGCGTCCAGGCTCC"/>
                    <sequence id="seq_t1961" taxon="t196" totalcount="4" value="CAGCGAGTCGCATAGAACGTCTTTAGGGTATCTACGTTGGCAGGACGGAGCTAGGTCGGTTAAATCACACTGTTGCAAGGAGCTATCCGACATGCGATACACCTCGATTGGGTACGGACGGACTCTATCCTCAATCATTCTATGTGTTCGTTCAATGTCCGTGCGAAACGAATCCTTTCAAGGCGATTTACTCTGAAACGTAGCGTACGCAACGGCCCGACCAGTGTTTGCCGGCCGCACGCGCTATGATATTGTGTTTTAGCGTGCAACTACTTAAGGTCTCTCGACGTCTACTTGCAGCCGCACACTAGCTCGCTTGACGTTTAGCGGGATAAACGTAGCCTGGCTAGGCACCCCGTGCTCTAAAAGGAGTGCCAGACATCGCTTCGCTTGCATTGTAATCCGCCTACCGGCTGGCGTAAACCACGTGGTCATCTTTGGGGTTGCCGATGTGTCATGCTACACCCTACGAAACTTCAGACAACTGTGCAAAGAAAAGTGTACTATGGAGCCCGTGCCTCCCACTAATCTCTTGGCGCTATGTAGATGATTGACCGTTAAATGGCTCTATCCTACTTATTAGTCACAAAATTGAATCCTGGAGCCGACGGTAAATTGAGCCCTCAGCCAGTGGACCGGCGCGACAACGACCGGTGTTCAACCAGATATAGGACAGATGTACCCAATTGGATTTGAACCGCACGGAGGTCGGAAACATGTTGAACCTATCAACGTGATAAAGAAATCTTTGTGAGTTTTACGCCCTAAACCGTCAAAAGTGAATTAAAGCTCAAATATTATACCAAGCCTGACGAAGTCGAGGGTATGCAGCCTGTGAATAACGAGAGTTAACTGTAACTACTTAAACACTATTTTTCCATTCGTAGCGGTCTGAATGTTCCCAGGCCTCGCACTAAATGCCGAGTTGGGCGTTGCTCGTGCGGTCTTTTGTTGGATTTAGATAGGGTACGAACAGCCGCAAATATCAGAACTTCAAGGG"/>
                    <sequence id="seq_t1971" taxon="t197" totalcount="4" value="AGGGCATGTATCAGAAGGGAGGCACGTAGCGGCACCCTAAAAGGAACCCCGATAGAGACTACTTCTATCCTTAGATAGCGCTAGCTATGCAACCACCATGCTGGTGGGAAGTTGAGCCGGCGGCTTCACGTAAGTTGACCGAGGTTAGTGCAACCATATCCGAGGAATCCCGGAAGGATGACTAAAACCCATTGCATCCAGTAAGCGCATTACATTCAGTACTGTTGAATATTCAGGTATGAGACGGAAAAAGGTATGTTCCCTAAGCACACGATACGAGTTGGAAGCAGATATCTCCTATAGAATGGCTCCCGGGTGAAGCTGATCATATAATAGAGGTATAGGCCTCCCGAAGTAAAAGCAGATACGCACAAGCCCTAGAGCCAGACGAGGCAACAAGTACGGTTCGGTGGAAATACACGACATGTGGCCGAGATGGACCCCTAATGAGTTTTCTTATCATAAAGATTTCTCAGTAGACATTGCCGGCCCCGTTTCCGGACACACGATTCAGGTCCCTACTGGTACGGTGTAGGCTTCCCCTAGAAGATAGGCGATTGGAGTTCTAGCACACTCGCGGCCCTGGTAATCTCTGCCCGTGCTATCGACCTAATCGTATATTGTACACGGTGCGACATATACACTGTATGTACAACTACATCTGTGCTGATCAGCCACGAATATACTAGAAATCCAAAGAGCGATAACAACAAATGTGCAACCCGCAAATAAAATTTATTTAACGGCTACACTCTCAGGCGGCCTCCACGTCCTTAGAACAACATGCATAATGCACGGACCTTAGTAGTTTGTGCGATCCTCTGCGGCGTCATACTCGTGGGCTTGTCGCACCGTCCAAGCGCCATCTATCTCGGAAAAAGGCCTGTGCAGGGCCGAAGTCCAATCTGCGAGATCCCACTGTAGCATCGATAAAGTTACTACACACGTAGGCAGCGCCCGTCCCACACTCATTGGGCCGAGCTGTTAGCGTGCCCCCACC"/>
                    <sequence id="seq_t1981" taxon="t198" totalcount="4" value="CATGAATCCTGTTTGCCCAAGTAACTTGGGCGTCTCACGGGCTTGGGGCCCTACATGTCCGGCCAGGCACTGCATGGAGGAAAGGCCGAACGCCAACGGTCCAAAAGGTTTACCTCCATGACATTAATGGTTCCTATAAGCCCGGAACTCCCAATTGTCATACGTGGTCCTCAGTTCCCTATCGATGATAAATTCTATAGTTAGGGGTATCTGCCCCGCCAGCTGATATTCCGAAAAAGTCCACAGCACCCTCTTTTAACTGTGCGGTAGATTTGACAATCACGAACGCGTCAAGAAACTCAACCTTTGAGCACTCGCGACTACCGGCAAACGTAAAAGGTCAATAGAACTCCTACCTCAATACTGCCGGCACGGTTTGAAGCGGACGTCCAGTCGCGGCCAGCATATGGGTTTAGGACCATGAGGGCACTAACGCTGATTGCATTGGGGATATATCGTCTATACATGCGGGTTGCATAACTCACCAGTGAAAAACGATCCTATAATTTAGATTGATCATGGGAGTCCATGGATAGCCCAAGCGTTGCGCGTACTCCTCAGAGGCGGAGAAGGAGAATAAGGACACAGAGTCCGTGAGTGTCGACTTTCGGTCGCTCACTAATCTCTGTTAAGATGGTTCATAGCAAACCAGCATAAAACAGCCCTAGTAGGGGAGTCATCCCCGCGTGTTCCGCCGGGGATCAAGCTCGACGATGGCCCTCGTCTGGAACTTTTATCTCGGGAGCCATTTGACTCTAAAGTTGATTACCTCGACGGGTGCACAATCGTGGGACTGCTAAACAGTCTCAACCATATACTAGCAGTCACCGGCTCCTACAGTATGTAATTACATTGGGTAACACTTCGCCGCATTTCGGAACGGAGGTCGTCTCCTCCCAGCGTCTCGATCCGAATGGCCGCATAGTGCTCTCTTCACCTGGCCAGTTATTGTGATGGTGGCATGCACGGCTTTTCTTAGGGGTTGCGTCCGGTGGCCGAG"/>
                    <sequence id="seq_t1991" taxon="t199" totalcount="4" value="AGACACTCATAGAAACAGTGTATCGCGCCTCTTGTGCTGCACCGAACGCGCCCAGGGCTTCCCATCCGAATAGGACCGACTGCTTCCCGTTAGTGCCCAGACAGCCTTGAGGATATAGCGAAGTCATGCTCTTTGCCCCGCAGCGGGCATTGAGGAGCGGACCCACGTCCCTGGTTTCCATTACATACATTGGGCCGCTTCGTCTAAAAGACGGGACCCACACTCAAGTGAAAAGTGTTGGACATCAAGAAGATCATAACAGCGTCTCATAAGTTCAGTCTGTTTGAGTAGCGGCCAGGGATGCGCCTTCGTATTCGTTTGGGCTATCTACAGTAGTCCCCTAATTACAGAGTGTCCCACCTGACCAAAAGTTCGCGTCTTTATGTCTCGCTGCCGCCATGCCCCAGAGGGGCTCCGCACAAATTCCTAGCAGGCCCGGGTTCACGGCCGCTGCGTGAGTCCCGAGGTTATCACATTGAATGCAGAGCTGACACAGAACGGTGGAATCCAGAATTTAATATCCTGCCGCTAGGTGACAACCGACGACAGTCAGGTACGGAATCACCTGGGATCTCGTAGTTCGAGTAGGTCATGCGAAGATCTTGACGTAATGACTATCGACGTTTTCCTTTGGCGCAGCAAGTACCCTGGGGAGTGCGCTCTATAATCCGAAACTACACGTGATCGGCTGCTAAGGTCAACGTATCAACGGCCATAGACTTAGGGACATGGAATGTTTGCGCAGCTAACAATAGATACTTGTCCAATCCGGAGAGCGTTGACCTGAGTATTCAGACCCGTGCCTTGTACGCGCGTCTCCGAATCGGCAAGCGTGTGCCGTCTGCCTGGGACCGCTCGGAGTCGGTTCGTCGGTTGGTTAGTATCTCTCTCGCTTCGGTTCATGCGTCTATCCATACCTTTTTGCTGGCCAAGGTGGTACTCGGGAAGCAATTCTCTTAACACTTATCCCGTAATTGGCCTCAAGCAGTTTGTACTTACT"/>
                    <sequence id="seq_t210" taxon="t2" totalcount="4" value="CCTACGGTCGCCGCTTACTCCCTCTAAGGGTTATAATGGGATACTATCTCATTGTCACCGTCCGAACACCTAATCAGTGCCTTCAGGCCAAGGGGAGTAATATTTTGCGGCGTTCGAGAGAGATAGCGGTTGGCTGGTTTTTGCCTCGCCCTCGAAGTTTTGAGGGGTTCCACTTCGGCCGGATAGGTTGCTACTTCATGATGGGCCCAGTCAAGGCAGGTCCGCGCACTCTGGCTCAGGCGCCCAATCATTTTAGAAGGCGACTTGCACCCGTCCCAGGGGCGCGGGGCCATACAGGGCAATCCGGTAGGACTAACATCCTACGGCGCCTGAACTTTCTATCTTGTTCGATGGTTTGTACGAGGCAGGGGCTACGGGCCATTCCAAAGGTAACAGGCGGGACACAGATATTGGGGGCCTCCTTGACTCAGCAAGCATTGTCTTCCAGAACCTCGGCGGGGAGACCGATTCAACAGCCTGGATGAGCACTTAACCGGGCTCCACATACCTCAGGAGACTATGGGATAGACGCCGCGCAACGCATTTGTACAGTTGCAACAGACCGAGTCTTGAGCGGTGAGGTGTGAGTTTAACGTGTGTCACCTTGCGCTACACATTTAAAGTGACCCCATAGTGAGGCCGGGTGTGTCATCGATTACCTATATATCAATGAACTAAGTTAATAATGACTAGTCCTCCCGGCTGACAGGGTGTTGTCCACGAGTCTCTACTACGTCAAGGACTCATACCAGTCCTTAGCTGTATACCAGCACAACTACCCATCCAGTCTGACAGGCTCTTTTCGGTTCGCGCTGATAGTTAATCACGTACAATGGACGACCTTACTAAATGGGTTGCGACAGCAAGGGTGGGCCCTCTCCCTCTCCATGCAGCCTCCATGCGCCGCGCACGCGTGGAAGAAGGTAAAATTGAATAAAGGCAAGTCAACTGTGGGTCGGTCCGGATACACGGGCCCCGCAATGAAGTGGTAAACGATCGC"/>
                    <sequence id="seq_t201" taxon="t20" totalcount="4" value="GGCCGTAAAGAGCGATATGCTATAATGATCCGGCCCTTAAACAATGGGAAGACATCGAGGTCCTGAGTGTAGGGATGGCATGTCATGGATCTCGGCCATATAGCACGTAGATGCGAGGATCAGCTTCTCTTTTAGTGGGACCATCGCCTGTGGGGGTAGCGCACGGGTGTTGTGAACCTGCGAACACATGATGTGAATGAGCCCAGGGGCCTTTTTGGGTTCAAGCTACCCGCACTTAAAAATGACGACCTAAATTAACGCCCGTGCAAGGTGTAATCCCTGCACCGTGGCGTTCGATTTCCTGATTCTCCCTGCTGGGGTGGAGAGGCTCGCGATTACTTAGTACATGATCCTGAGCTGTGCGCCAACGATCCTAAACCGGCTATTTGCTACTTACACATTCTTCGCCTGGCGGTCAGCACTCTGCTGCACACAACAGCCGCACACTTTTGGGGCACTCCAATCCGATGTAGTTCACCCGCCTGAACGATTCACATGCCGATGATCTTGACTCGCATCTTAGGTGCGAGTTGGGTCGTTGCACAGCGAGAAGCTAAAGGTGGAAGGTATGTATACCCATAACCCAAGGGCGCAGGTTCCGAAGAGTCAAGGTGACTACTCGAATAATCACTGACTGATCGGTGCACGCGTCCCCCTGCGGATAATGCGGGCCTTCTCTACTCCCGGTAGGGGCGAAATCTCCTTTAGGGTCAGCACACGGGGCGCGTTCCATAGAGAGCCCGTGACGGAGTTAGGATTGACTAAGCTTGCCAGGTGTATAAGGCAACGACTAAGATCACAACGACACAAATCACAGCCGTTGGAGTCTTAAAATCGGGAACGTTTAAAAGATCATGACGACGCGTCCTTCGATAACCAACATCGCTCACGAAATCTGTATCCTGGTTTATGTCCACATGTCTTCCCAGCGACAAAGAACTATTCCTTACCCGTTTCAGAATTAGGACAAGCACCCGTGCGGGCACACTCTGAAACAAAA"/>
                    <sequence id="seq_t2001" taxon="t200" totalcount="4" value="ACCCTCATACGGGGTTTCGGGGTGAAATTGTATCTAGAACGTGGAGTGCTTCAATAATCCGCATATTGGATGGCATGCCGGACCTTATATTCGCGTGACCGAGGTGGCGGCCAATTCTCTCGCCTCATATGCGTGAGACCAGTAAAGGACAACCAACAGGCAACCTCAGACGTGGATCACCCTCCAAGAGACAGGCGGGTCCCCTAGGGCATGATTTAATAGGTCGGCGTTACAGCACTTGTCGACTGTCACACGATCTGAAAGACGACCGCAAAGTTCAAGATCTCCAACTGCCGCTGTTTAAGTCCTACGTCGATTGTTCACGGCATGTAGCGGCCGTTCATCCCTTTGTCTATGACTTGCACAGTGCTTACTAGTGAGGCCAACTTAATTGATATACGATCTACAGGGTTCGTGGACCCCTGTGTCGCTCCAGAGTCTGGAGGAAACCTTTATAGTTCGTGATGCTTATACGGAATTGGCATAGTTTAAAGGTTCGGGACCGTTCATTTAGCGATGAAGACTAACCTACGATCTCATTGAGTTTATATTCCATCCGTGCCTGTCGACCTAAGAGCTAACGACACCTATTCTAAAGATCTGTACAACAACCCGGCGCAGAGAAGCTCGTACTACCCTCGTAACGCCATACATGCTGATCGACGCCTTTATTAAACTCCTAATGTCTTATAGACGGGGTGCGGGCGTAGATTCTGGATGTAACTGGAAGCGGCGCGATCCGAGTAAAGAAAGCCGGTCGACGTGCCACGTCGCTCTGCAAAGGTCTTAAGGGTGCGGGCATGACGAGTTGGTACATGGCGGATCAACGTTCCGCCTACGAAGTAGATGGCTCTGATTCTTCTTTGCGCCACTCGACGTTCTATTGGCGTTTGTTGATGTCATTTATAGCAGTCCGTCTAGGCCTTATTCGGAGTTTTGTAATTGAGTTAAAGGGTAGATTTGTTTTGCGACAAAGGGTAGTATTCGAAGATAGGGCAGG"/>
                    <sequence id="seq_t211" taxon="t21" totalcount="4" value="TTACATTGTAGCTATTTACGTTGAGGTTTGTTGCACTCGGTGAGATCAGGCAATTGGACCCTGATAATTGGGGTGCAATCCTGGTATTGAGCCGATAGAACGAGGGCAAAGGTTTAAATTCCCCCTTGCAAGTAGGCGCTTCTCTTTGCCTGGATGCTTACAACTTGAAACGAGTACACAAGTGCTGTTATAGCTGGGAGGGAATTTCGCTCATGTCGTGCACTGCCAATGGAGGATCTGGGAAATGAGCTTACGATTCTAGCTGTTGAGCGATCCCAGGGCTGATTGCACGAAAGTCTCATGGCATCCTACTGGCAGCCCACTGATAAAATTAGCCGCAGGGTAGTAACTATACTAGAACAGCGATATACTATAATAACCCGTTTTGTATGCGCCCGGGAGAGTTAGCTTAGGGCAACTACTGGGTACCTACTTAACACTGTGCCCAACCATAAGGCTGACCCCTTACCGCATTCTAGTAGTTAGATTGCCGTGGTTTGTGTCCCCGACACTTTCCAGATCAAACGATCGCTCAACGCGACCAGCCGCCCTTCGAGTAGGCGGATGATGGAGAAAAGTATAAGCGGTCGCAATGTCATGGTGGGACTCCGTATAGGGGTGTCACCGAGGTAACCCCAGTCGAACACTCCCATGGTCAGCGTATGTACACACGGCACATTGCTGTATCGCCATGCCATTGAGCGCCACTGTCCCAGCCGCCATCATTTGGGGAACTTCGTCATCTAGCCGTGTACAATGTTAGTGATCAGAGCTGATCGCCATCATCGAACATAACCTAGACTGCAAAGCGTGCGGCACGTTAGGAATGTGCAAGAGCACAGTAGTGTTAACGACGACCCATCAACAGGGCTACACTGTTGCCCAAATTGCCTGTTCCGTCACTGTCTGTTTATGGGCCTAGATGAGGCGCTTCTGGCCCGGGGGGCCCTTTGTACTATAATCTTGGTGCTATCCCTAAATATGATTCCTCGACGCTCCG"/>
                    <sequence id="seq_t221" taxon="t22" totalcount="4" value="CTTTAGTTTTAAGCAAAGGATCGTGCACATGAAATAGAGCTAGGAGCTGTGTCCTGCTCGCGGACTCTGAGGATTGGTTAAGCAGGTACGTACCAACGGCCTCCCGCACGGCAGAATTGTACCCAAGCAGTTCGCTAGGTCACAGCGTGACTCAACCCAATATCTAAGGGATGGCACATCGAACCCCCCGGACAGCGGAGCTCTTAGTGCCCACGCCCTTGGCCCCAGATGTTTAATACCGGTATACACCAATCTTGCACAAAAGGTCAGAGTGCCTCGGACACACTCTATGTACCGGCCAAAATGAACACGGAGTTATCCTACTAGAGAGACCGAACCTTCATAGACTGATATCAAGCCAGTAGGGACTACAACGCGCCAGTCCCCTCCCTAGGGGGAGTAGGGACTTGTGGTCATAGGGCTACCCTCAAATAATCTTGGGTTAACAGGGCGTTAATATGCTGGCTGCGGAAGCAGTAAGCCTATTTCGATTTATCAGATTTGTCACGTAAATGAAAAGCTCGGGGAAATGGTTCCTTATGCCCCACACTTTTAGCACGCCACTGGACGCCTACCGTCACCCCGCTCTGGAGAGGAGCTCTCCACGGCACGCTGCAGGACTGGCTAGATGTCACGGGTAATATAAAAAGACTTCTCCTCAACCTAACCCTGAAACGTCATTTATCGGCATATGGACCATCTGGCATACGTCCGAGCAAATTGTCACGGCGACTGGCCGCCTGGATGACACTCCACGCAAATTTGTTTGAGTCTGCCAATCGAAACGCAACCCGACTAGCCCCAAAGGTTACTATTCCATCGTCAGGACCCATGGATCACTGGAAAAGGGAGGGACCACGTCTAAGGTAGACGAGGCGTAGGTCCGGTCGTAAGTGCCGTGTACTGCCCAGAATGGTCCATCTTGCCGTTCTGCCGAAACGCAGAAATTACTAACAGCAATCGAGGATGCTTATATGCTTTGAGTCCACACGGTAATTAG"/>
                    <sequence id="seq_t231" taxon="t23" totalcount="4" value="GGTAGGCGACTCTATCGTCACCATATTCAGCTCTGTGTTTGGGCTCCGAAGCGAACCTTCAGACTTCGCTACAACACCACAGATAGCTGGGCGGGGGGAACGGGCGGGGTTGGACCGCATGGACGACTGGCACCCAACTACGACACTTCTGGGATTATTGCTTTTTCCATCGATCGTCTTGTAGTGACCAGAGCGCGTATTAATAGGCCAGCAAGAGACAACTCAGGACGTGGGAGGCCTTGTCTTGTAATAGAATTAAACTACATAATCTCTATGCTATTAATCATATATACCACCATTCCGCGCTACATGCGTGTAGTTCGCACCGGTTATCAAGATTGGGCTCAGTGGATAAAAGGATGTCTTAGCACTCAAACTACCTCTGACTTGGTGAGACTACGCATAGCGGTTTTAGGCTAACGGTTGTTATAGAACAATCGCGATCTGGGGAACACTATGATCCTACTCAGTCTTAGTGGCTCACCGTCCGAGTCCTGGATTGATATTTCAGCCTGTGGGGACGCTTGGTTGGATTGTAACCAGTGGATCCCAACACAAGATGAAGGTAGAGAACCAACTCACCTTTTGTCAAAGCGGCCTATAAGTGAGAGATATATCTCGAATGGCGTTCACCATCAGGGATTGGAAATGACTGTTCCGTGACCCAAACTCAGGTTTTAAGGCCCACGGGCAGCCGACAGAATGTACCCCGTAACACGATTACCATATTTTCAGCAGCTTTCCGATTATTATGTCCAGGGAAGCAAACCACTACCGCAAGGTGTCTACGACCGAGGGCCAACCGCAATAGCTGTGTCCGGTTCATTATTGCCGCGACAGAGCCTTTGCAGGGTGCAATATGACGTAAACTGCGCCTAGCTCGCCTCGAATGTTGACCATAACTAAATTGCGGGTGGCACGTGGCATGAATGCCTGACTAAAATGCCCGAGGTTGTAAGGGCTTAGTCGACTAAGTGCTCAACAGTAATGCCCCAGGACC"/>
                    <sequence id="seq_t241" taxon="t24" totalcount="4" value="TCCTACCGAACGAGTATTAGTCTTTAACTCGTTAGAGTGCCCTGCCCCTGTGAAGGGTTTGAACAAATTTTCGTTAGCGAGGGGATGTAACCTCTTCGATGTTTTGCCCTCATCACTTTATTGAGGTCGGGCTCGATTCGTGGGCTGTTGGGCGTGGCCGTAACCTGAGGCTACGAGGTCGATGGATCACGCAGCCTGGTTCTCTCAATAATACCACATTGCTTGACATGACACAATGTTGGAATAGCTGCTCTATCAGTACGGAGAGTTACACTATAGTTACAGTTAACCGTTTTCGCCATTTAACTGAAATTCAGTCCGAGTATTGCAGATTCATTTAAGCGAAGGCATCCGGTGCTGGGGTCAGACGTGTCTGCGAGATTACCCCACATCTATCACGACGTTTTCCAGATGGACCCTTGTTTGATATGATGGGGAATTGCGGTCTCCGCGCCGAGCCGACTATTGGCACTAAAGTATGACGACGAAGTAAATGATAGGGGAGACATACTCGCCCCCTACGGTGGGATCCGCCAATCCCGAAGACTCGGTCAAGTCTAACTATGAGCGCAACCAGACGAAGGTCTTTACCTCTCGTATATTCCTATCGGCGGAAACGGGAACGCTTATCAGGTAGTCCCCGCGCCCGTAGTAAAGCTCGAAGATCCAGCCAAATTGGTAGTACAAGGTAGTGCGCAGGCGGGGTGCAGAAGCCAAAGCATTGCTAGATGCAATGTGCAGTTTAACATGCGCTCTCGGAACTTGAGAATAGTATCGACAGTTCGGTGCGAAGCTACATGCTGAGTTTATCGATATGCGATGATCTCCCTCATGCACTGGTACCCGGCGAAGAACTCCCACATAACCTGGAGCCAACTTGATGGTGATCCTAAGAGACAATTTCTAGCTCCGCATTACCGCTGAGTGACCGCGGCACATCGTCCCCGTCACTTGATATTAAACGCTGTGCAAGTTAAAGGATGATGCTATCACACATCGT"/>
                    <sequence id="seq_t251" taxon="t25" totalcount="4" value="GGATACACCGATAGCAGCTAGTGTCCAAAACTCCAATTTTGGTTCTCCCGAACAATGATCGTAATTCTAAGGTGAATAATACCGTACCTCCCGGCATAACTACTGTTAACGCAAAGGCCGGAATCATCGTAACTATCTCTCTGCCCATACGCCTTCTTTACAATCAATTTAATGAAGTACCAGAAAGATGTTTGGTATTAACTTGCCGGTAGTGTGTCTAGTTTTCTTGGCGGCGCGGCGCTGCCGTTATAACTCGTACTGGAGACTTAAATTCAGTGGATCCGTGAAACGGAGGGAGACATGAGTGACACGCTACTTACCGGGGCAGGAATTTTGCCAAAGGGTACCGAAACGCGCATCCAGCTAGCCACGGACCTCCATGCCAGCCGGTGCCTACACAGTGCTAGTGGGTAATCTTGTAATTGAGGATCTCCAGCGACTCCGAGAGGACATGTATTGTTAGAAGCCCTACAGTCACTTTAAGGCTGGTCCATTCAGCAATGTGATAGCAGACTAGGGCGCCTGTCTATTGTGCATATCCAGAAAAGTATTCGGATCGTTAACACGCAGACTGATCACCCAATCTTCTTAGGCATTTTGAGGCCCGAGACTATCCCAATTATCCTCACTCATTATGTTCCATCTACAGAGCGGGAATTAGGAAGTAGCGGGGTTCGAATCTGAATTCCTCTTCCGAGGTTAGCTCATCTAAGACCCACATAGCCTCTGGTGATCCCAGAGACTGGTTCCACCACTTGGTTCCACTAGTTTAATACTTTATCGGTGCCCAGCGGAGATTTGCCAAAATAGAGATACCAGTGCCATATCACCGAGGGTACTCTAATTAGCACTTCTTGGCTCCATGCCTACGCTCACGATCGCCAAGGTAAAGCGGTTACCAACATCCGCGAATGCTACACCTTGCGTATTGGGTTAAGCTAAAAGCCTGGCCCACTGGACCATCTCGGCGGCCCGTACCGCGACGATAGACAGTAAACAG"/>
                    <sequence id="seq_t261" taxon="t26" totalcount="4" value="TGCCGTAACGGACATTTTGATATAGTGATCCGGCCCTAAAACTATGGGATGTCATCTAGGACCTGAGTGTAGGGATGTCATGTCATGGATCGGGGCCATATAGCACGTAGATGCGAGGATCAGCTTTCCGTTTTGTGGGACCATCGCTCGTGGTATTAGTGGGCAGGTGTTGTGAACCTCCGAAGACATGATATGGATGAGCCCAGGGGTCTTTTTGGGTTCACGCTCCCCGCACGAAAAGGTCATGACCTAAATTAACGCCCGTGCGAAATGTAGTAGCTGCACAGTAGCGTTCGGTGTCCTGATTCTCCCTGCGCGGGTTGAGAGGTTGGCGATTACTTAGCAGATGATCCTGAGCTCTGCGCCGAAGAACCGTTACCGGATATTTTCTACCTAGATAGCCTTCGCGTGGCGGTCAGGACTCTGCTGCACGCAAACTCCGCACACATCAGGGGCTGTTAGATCCGTTGTAGCGCACCTGCGTGAACGATTAACATACCGATAATCTTGACCCGGATGCTAGGTGCTCGTTGGGTCGTTGTACAGCTAGAAGCTAAGGCTGGCTGGTAAGGAAACCGATAACCCAAGGGCGCAGGATACGACGAATCAATGTGACTAATCGAAAATTCACAGACTGATCGGTGCTGGCGTCCACCTGCGGGTAATGTGGGCCTTCTCTACTCCCGGTAGGGGCGAAACCTCCTTTGTGGTCAGCACACGAGGCGAATCCTACAGAGCTGCCGTGAGATCGATAGGAATGCCTAAGCTTGCCAGGTGTCTACGGCAACGAAACAGGACAGCACAACATAAATCACCGCCGTTTGAGTCTGGAATTCAGGGTCGTTTCAAAGATCAAAACAACGTGTCCTTCGATAACCAACCTCCATCACGAAATTGGTATCCTGGTTAATGTACGCAAGTCTCCCGAGCGATAAAGAACTATTTCTTAACCTTTTCAAAACTAGGACAAGCACCCGTGCGAACACACTCAGGAACAAAA"/>
                    <sequence id="seq_t271" taxon="t27" totalcount="4" value="GGGGTTAATCTGTTGTGGAAATCTTCCAGACATGACCGGAACTGCCGTGATGAGTTGCAAATCTGGACGATCACCTTAATTCTGTGTAAGTGGCGCCGTGAGGGAACAATCGCCGCGCATGAAATCATAGTTTCGAGTAGGTGAACCCCTTTGTTTAGTGACGGGTTTTTAACACGGACAAATACCTTGCGGGCTACGGCGGCGGGAGATGTCATAACTATGCAAGAACGAGTCGTGGTCCACCTTGCATCTGCCTACACACCAGTAATTGCCCCTTTCAATTTGCAGGCCTCGACAGGAAAATCACTGCAGGGTCCACAGCTTCCCCACTACTTGGGGTCGCTTTCACGGCCGGCTAGCCCCAACATCGTTCCTAACAGGCGAGACGTCACAACGACCGCCTCAGCAGTCTATAGCAGAAACTGAATAGACTCACTTGATAATGACCCCTGCTTCCTCACCTGGCGCTCATAACGGTTCCTCTCGTTTCCCCGGGGTCGGGCATGGCCACCTAAGGGCTCGTGTTAAGAGTAGATTAGGATAGTACCTTCCGCGATGGGCGTCGCATGAGAGGGACGGGATTAGTCGGACGCCGGACGACTTCAACCCCTGCTGCGGTCATTAGCCTTTGCTGGGCCGTCCAACGGCGTGTTGGATCACGTTATCTGGAAGGGTGACCCTGCAACTGCTATCGGTCGGCGCATCGGATATACCCCGGATAGCATACTGAGGCTCATGCCCTAGCCTGTCCCGATATTTATGACTGGTTTTCTACTATGCGGCTTCTTATGCAAGAAACACGTGCATATTGTGCTTGCTAAGACAATCCGGCGTGCAGATACGATTCACATGTGTCCTTGCTACAGGATCCCCGGGAGTTGATTCAACGCTCGCTTGAGTAGCTATTCATTGGGCATCTAATTGTAATCAGTCACCAGATAAAACCGAGTATTGCTATTTATACGAATGGTGGGGGCTTATCTTGTTACGGACCTACGAT"/>
                    <sequence id="seq_t281" taxon="t28" totalcount="4" value="ACAGTGCGGCAGCAGGGCGTAGAGATACACAAAACGGATTGATTGATTCGGCGCTATCGAAATACGGTCTAATCGCCCTTAACCGACCTATACAGAAGCGGTTGTTTCAACTTGGAGGCGAGGAGTAGCCGTACCATTGCAGTCATGTTGGATCGTAAGATGCACTAGTCTGAACTAATGAGGTCCTTCACAATCGGTGCCCTGAACCCCTATGACCACTAAATGCCTGATGTCAGTGACTGTTTTACGTATGAGAAGATCCAGTGTTGGGTCTGCAATTCTTGCAATTTCACGTCCAATGCTAATCCATTGTAAATCGGCATACCGCTGAGTAGGAAAAGGCTTGGGCTTTCGTATACATCCTAGGCGATTCTCCCGCAGCAACCTCTAGCTGCGAGAGATCCGTAGGCCGCCCAGTCGCCGATGGACTGTAGGTTGGTAGACTGACCGTTTGGCAAGGATCGGAAATACAACGCCGTTACCCATTATCTGCACCATTGGTATTACATCATCGATATATGGTTGGCGTACCGTCTAGGCAGCGTGGGAGTCTGTCAGATTCACAGTCGAAGTAGTTAGCTTGAAGCTGACCAACTTCCGCGCTAGTGGCTGAGGCGACACATCGCCTAATTGTCAGGATGCGTAGTAAAATGTTCCCGAGACGTAAGATGCGCACATCCCCTTCAAACCCCTCTCAATATCTTTAGTTCATTTTAGGTTATGCTAGGGCCGTCAGACCGATATCGGATTCCATTCGAAATGTCGCTAACGGCCGTACTCGCGGTCCGTCCGCGACCGCGCTCCTGTCGGCCGACTGTGCCCCTCCTGCATGCGCGCTCATCACCGTTCGTCTCATTGAGGCTGTCTCTGGCTAATGCATCGCGTTATTAATTCTTCCGATTAGTCGGGAGTTCGGCTTTTGACGAGTCGTATTAGCGGCGGAGAACGACCAAGACACCGATCACGCGTCCAGCCCGAGCACGGGTCCTCAGTTTAACGG"/>
                    <sequence id="seq_t291" taxon="t29" totalcount="4" value="CCGGCAGCAAGTAGATGAGGTGGCCGCATGCACCGTTAACGTGTGACGCGTCGTGTGGAAATTCGGTCTGTGACACCCCTCTCCTCTGGCCGTCCAGAAGTTATGGCAACGGCGTGGAATCAGGCTAAACACACTATCAAAGCCGAACTTGGAGCCATGTCTAGAACGTAAGGACACGGGTATTACTAAACACGACAGAGCGCAGCCCTACTAAGCTCCTGCTTGCTAATCCAACATGTCTTTGGTCAGCATAATAAACCACCTTTTCGCGAGTCAACCCTACCCTAAGATGCGCTGAAGGATTAAGCGTCGAGGCCAACATAACTGAATGCGGGCGGATGGAGCAAAGCCAACGCTCCTTCCGTCAAAGCAACTCATCCGTCGACTACAAAACGTTACATACTGCCCTGCCCGGATCCCGATAACGGGACTGGGAGTTAGACCTTTTACTCAGGTGACTAGCTTGAAAGCGAAGCTCAAGCGGACGTTTGGTCTTCAAAAGCCGACACGCCACGCGCGATTCACTCGAGGTAGAACCGCAAGATTTGGTGTTACGAATGCCCTACAAGACCTTCAAATTTACATCTCTGCTTAGGCAGACGACTTAGCCCTCGCACCCGATTTCGGACAATACGTTTTCCTCCATAATACCAATCCGTAAGTATGGGGGGGTCTGTCCGTGATCTGTGATCGTTTGGATAGAGGTTTATACTCACCGACTTAACTTCTAGTTAAAGATGAGTGTGGATGTTCGACCATCCTTATGTTCTCAGACAAACCCGTAGATCATCAACAGGTGAGGACCTTGGTCGGGAACATCGCCTTGAAATCTGCGTCTCCTGTAACTCACTGGCGCCGGTATGCAGAGGTTTGTCAGCTGCGAGGACCCGAAGCAGTACTTTGGCCATCGTGAGCAAAAATTAATCATCCTATTCCTTGATATTCCTACATTGTTTAAACGCATACTTCAATTCGTTTGCATTAAGTAATATGTACACAA"/>
                    <sequence id="seq_t310" taxon="t3" totalcount="4" value="GGCGACACCGCTGTCTCCACCCCGTTAGCTCACGCGCTTGGACACCATAACAATTCGGGTAGTAGCGTAGTGACGGCGAACCGGCTCGGTTGTTGGCGCTTGTCCGCGAACATACTATGCGAATTTCACTTTGCAAGCAACATTGCAATCGCTTGGGACCAGAAACCGTATCAGGTGAAAACCAACAACACACAGTTGATATTGAATTACCTTGTCGGACTTTTCTCTTCCGAGCTGACAATAATCGCATATCAGCGCCCAAAAATAAAGACGAGAACCGACTGCGATGGGGAGCGGTGACCGAGCCTGTCCCGTCAACCAACTGTACAATTGAAGTTGATGTTCACTAGACCTTTCGTATATAAACGTTTAGCAATGGGGTTAGCTTACAATACTATAATGCACAACGCGGTATACCGCTTGGCAATAACCGCAGTGATAGAACGCGATGCGAGCGTGCTACAATAGTGCAGGGGCTCGAACTCAGCTGTATCAGGAGACGCACTGAATCGCTAGTAAAATGTCGGGAAGAATACGTATTAGCTTACAATCGTCAGTTATAGTTGAGCTGGTTAGGTATTTTTACCAACAGCGTTAGTCGGAAGGTGCCACGTGATATCTAGATGAGCGACTCACCACAACTACGCACACAGCTTTCTATTGGTCAGAAAGGCAGGCTACCCAGAACACAATCCGAAGGCATCGAACTCAGTCCGGTCCCCCCAGGACGAGGTCGCTACACCGTCCTCGCCCTTGGGGTTTGGGGTGACGTCGAGGGGAACTTTAGTCATACTCTATCAAGCGCCGTTGACGCGCCCGCACGTAATGGGTGTCGTATGACCTGTGTTGCAGGTTACTTAGTCCGAAGACGTATGACCGTTGCGGTTCCTGCCGCGCGCTACTAGCGCGTGTTTGAGCCGCTGCACCGGACCGTCAGGGTCCAGTCTGTAGTCGAGACGCTGTAGAGCACGGTTTACGCACGGGCTTGAAAGGGGGAAGT"/>
                    <sequence id="seq_t301" taxon="t30" totalcount="4" value="GCAGAGAGCATCCGGTCAGCAAGGCCCAAGGCGAGGAACGGTACTTCCCGGGTTTAGTCTCAATGCTCGAGCTTGTATATGTTCTAAAAAACATTCTTTGCGTGGGCCCCGTCGCGTTGTGCAAGCCGGACAACACCAGATGTTCAGGAGGTAAGGTAAACGCATCGGATACTACCAGCCGGGCACTGGAGGAAGAGCCGGTAACAGGTCATGCAGCAGACAGAACCGAACTCGTTTCTTTACGGGAGGTGAGGTATTTACTAACGGTTCACGGTTGATAACCGACCATGTTAGGACCCCCACTCCTTACGATGTCTCATAGTCTCCGCAAGACGAGCACTATCTTCTCGAGAGTCACCCAGCCTGGTCGTTTAGAGGATATGGGCTCCCCGTTAATACACGCCCGTTCGAAAATCACTATCGTACCGGGGGGAACCCTGTTACTACAATGAAGCGGTCGCCCATACGGGTATTTGGACATCGGGGTGTCCCCTCGACTTCCAGGAGTCACCCGCGTTATCGTACCTCCAAGGTCGACGTGCCGAGACGCGTCTCTAAAAAGTGTTACAGTAATCTTGTGATACTCCCCTCGGCCACCGATCAAATGTCCAAAGATATGTGACGGTTCGGGGAAATAGATGTTCCAAAGCCAGGGAGGTTACGCGCGGTGACATGTGGAGTCACCTGGGTATTACGCTGATTACTTATCGGTTTATGTGGCTTTTGTCGATCACAGATTTCGACCTCCGGGTGGCGGGCTATAACGATGCTCGCCCATGATAAATTACCTCTTTTTCGGGAATAAGACGCTTCTTTTGGGCGTAAGCACTTGTCGGCGGTTAGAAAAGCCATGGAATTTTGAGTTTGCATTTGACACGTGTACTCTGTAGCCGCATGACCTTTTTTGCAGTGATGCCTCCTGACCTTAGCGTAGCGAGCGCAAAATTATGACAAAGGTCTTCAAAACGACCACCCAGCGGTGATACCGCTTTTCTAGTTG"/>
                    <sequence id="seq_t311" taxon="t31" totalcount="4" value="TCGGTACTATTGTCGCAACTGTACGAAACGGCACTTTAAAGCAACCCCAAACACTGCCTAATATTTAAGGCTCGGCGAGGATAGGACGCGGTCAGTCCTCCGCAAATCTTTTCGAGATTCTTGAGGCTCTTTGGCAAAAATATTGTACCGGCAAGACTTACCATTCCGAGTGTCCAAACTGACGCACAACAGTTGAGCGGTTCTTTAGAGTCGGTTCGAAGAATAGACAAGGGTACAAGCAGTTGTCACTTTCCAGACCACGATGTCCTTGGGGATCGGACTAAGAATCGATGAGCTAGAACTGCAGATTCAACTCTCGTTTATGTCTGCACGGGGCAGTCCTGGCTCGACGGTCAGGATGCAGAGAAGCCAGAACCGCGGAGTCCGGGAAACGCAGAACCGAGTGGAGCAACATGTCCCAGATTAGGATCGACGATCTGGCTAACGGAGCATTTGTTTATAGGCCAGGATTACTTGTCCTCCTAAGAAACAATATTCTGGGGCTATCCGTTAGGGCACACAAGCATTTGTACGATATGCTGCATAGAATTCGAACGTCCAGAGTATATTAGTCGGGTTGCGAAGATGGTTCCATCCAAGATGTCGTGTCTGCCGAGCTTACTGCAGTGTAAGAACACCTTCTACTAGGGGCCTAGACCTAGGTAGGAACGAGTGTAAGTTGTGGACGATATCGTTTCGTTATAACTGCTGTCTAAAGCTTATCAGTCCGGGGGAAGGAGACAGAACTCGCCACTTAGCACTGTCGCTGTGCATATACACCACGGTACTTCGCAAAAGCTTGAGATATGGTTCTACCAAAGTTGAGAGGGTCCTTATGGTTGTATCTGAAGCTGTAATTTCCCACAAATTGTGTCGAGGCCTCTAATCAACGGCGCCACGCCATAGGGGGTCACCGGTTGATGCAGGCCTCGCCATGGGAACCGAATCCCGCTCTGAACTCACGAAGATGGGTATAAACACATCCATGGTCATTATGGAA"/>
                    <sequence id="seq_t321" taxon="t32" totalcount="4" value="CGGAGTTTGACCTTCCGTCTTTAAATTCCACCGAGTGAGCGGTTCCGTCGACAACAATTGACGCGAGCACATTTCTCAAACGTACAATGGTGCGTTAGAATTAGCATCTCGGGTCCGTACGCATGAACCGCCGCTTATTTTGTCCACGGGTGACGTCACTCTTACGTTCTTGGTTACATTTGCATTCTATTTCCTCTCCCTCAATAGCAATTGTACGGCATCGCTATATCAAAAACAAATCCTATACTCACCAGAAAAGCAGAAATTATTGTGGAGGTCTTTATTGCTTAGTTCGCCATACAACAATTACCGGTAGTAGTTCTGAGGTATTGGTATGTCGCCTCGCGCAAGAAAAGCTTGGACTACTCAAATTTTCCTTGACGTCACGACGTGAGTTAACACATATTTCCGAGCAACTGCCGCTGATGGGGACGGAGGGCCAATCAGTAGTTGAACTGTAGCCAGCTAAATCCTGGCCACTCAGAGGCTGGTGGCCCGTTTGTATTCATAAGGTCAGTGGACCAAAAAACGTTCAGGCCGCTCCGCACACCAACTTCGTCCTAAGGCCTACACGCGAAGCCCACGTCCCACCAGACGGGATGCGACGACAGATATGCCATGAGAGTTGTTGCCGATCATGAGCCGGGTCCCACCATAATAACATCTTCACCCTGCTTTCATTTCCCGTGAGATACCCATTGTTATCCGACCATTCGAGGAAAAATACCTAAACACCAAGGATCTAATGAGTGTCACAAACACGAGCCACGACCCCCGGGCTCTGTCTACGACGGCGAAGCTAGATGAACAGCACGTCGTGGCTAAAAATGGGCGTGATGCAAATTTTGGAGCTCACACTGAAATTTATGTTGCGTCTTCCGACAAGCCAAAGAATTTCATTTCTAAATTCGATTTATCGGGACTCATGGGGTGGGAGCCAAGAAGCCTGCAGAACGAGCGAGACGGTTCGCCAAACGTAGTAGTCAGTTTGAACGGTCAC"/>
                    <sequence id="seq_t331" taxon="t33" totalcount="4" value="GGTGTCTACGCTACACAGGGGGCCGCTTAGGACCTGTCTGGCCTGTGAGGCACGAAAACTCTAGCCACCTAGAGTACTCCGTGTTTTACTACCCGCGAAATGTGCTATCAGGACGGATCGCAAATACGGCGCTCTTTATGCCGTGGAATCCTGGCCTGTAAGCGAATAGTAAGCCGAGAGAGCGTTTCACGACACAGGCTCAAAGCTCACGTGGTAGTATGCCAAGCCTGTAAAACCATGGCAGAGCGGCGCTGGATCTTGGGTGCGGGTCCTACATCTATTGCATGTATAAGGGGCAGTAGATCGGCCGTTACAAGTGTGTGATGTGACTAACCCTTGCGAACTGTTCGCTTACCATCCCTGTCGGATAACCAGCCGTGCTCATAGTGAACACGTTGTGACCCTGCCAAAGTGAAGCGCAACCACCCAGAACGAAGTGTGCGGCCGTGGTTGCGTATGCGCAGCAACGGTCCTTGGGCAAAAAAGTTATGCCGAATCGGATTCTAAATTGTCCCGGTCATTAGCTCAGCTGGGCCTCCTATTTATGCTTCAGATCTTCTGTTATTGAGGCTAACCGCCCAACATGATGCTCACCTAATATAGCCTGCTGGGCTTACCTGAGTCTTTACGGCTCTTATACTCACACGATGGCACCCGTTGGGCTCCGATATTTTCTATAATGAACTTTTGCGTGTACTGAATGATCCCAGAACCATCAGCTTGGGGAGCATAATCGAAGAGTCGGACCTATGCGTACAGGAAATGTTGGAGGACTTGCTTCAATATACTACCCAGCATGTAACAACATACTTGTTCGTTCACACGTGGTGGGTTTCCTGTGCGTTCGATATTGCGGGAGGTTGGTCTCTTTTCCGGGACCGCGCGGGCATGCCCAACCCACCACACATTCCGGGTGGTGCACCACAGAGTAAGCACGTTCACCAACGTCTATCGCAGCCATATGCTGTTCGCGCTTGAAGCCGCTAGACTTCGATGGCTT"/>
                    <sequence id="seq_t341" taxon="t34" totalcount="4" value="ATCGGGCAACCTAGGGCAGGATTGCATCACTGAGCAGCGCTGTTCCTCCGACAGCAGAGTTCAAACATTAGTTAGTGACCTAGTGGCGTTCCATTACGTAGAAGAAGGCGCTCCTGCTAGCAGCGAAGCACAGCGCTTAGTGTCGTCTACTGGTGTGATGTATCGTATGCTTTTCTCCTATTGACTAAAGGCCATGGCATCGTCAGACGGTAGTTCTACCCCGCACGGTAGCCGGTGGCTCATAACGGTCCGAAAAACCGTACGCCTGCGTGTCAGACGGTAGCACCTCAGACCCGGAACGAGTAAGGGCCGTGATTGTCTTTGTTTAACATCAGGACGCCTCCCGTTTGGCCAAGCAGCTCAGTAGGGATGGACAGCAGATGTGACTTTAGCATACGGGAGCTTGGCAAATGTATAAACCATTACCGGTGTTGTCAACGTCGATTGGCGCCAAATGTATCGTTGACAACGCGCATACCATTTTTACTGACTTTGCGGGGCCGGACCCGACTAGCCGCTCGAATCGACAGAGTATGTTAAAATCCCAAGACTAGATGCGCATTGCAATCCATAACCAGCGTCGTCGGAAACGTGTAAGCATATCGCATGTCTCCTGAACGGTCATTAGTAGATCCAACGCCAATAGTGATATAAGCAGTTTTCCACGCACAATCGACTAGCAATCCGATCTCAGATAGAGATATTAATGGACTTCATAGCGTCGAAACCGTGCTGCGTAGAACTTCGAACCAACGGTCACGCCGTAGGTGCACACTTACCCGGATGCTCTTGCAATTCCACTGGCCATACCGACCAGACGCTGAGCGTCCAAAGAGCAAGAAATGGTCTCTGTACTTCGCAACTAATCCTGAACGTATTGCTCAGAATCAATATCTTACAGGCCTCTCGGGCGCGGGGTGTCTCCACAGGTCACAGAGGCTTTCCACGCTTCTAATATCGCCGCAGATTTGAAATTCCTTGCTTCCAGGAAAAGTATTAG"/>
                    <sequence id="seq_t351" taxon="t35" totalcount="4" value="CTTCTCGATCTCATAGGTGATGCTTACGGCTTGCCTTAAAGTCCAACGCTGCGAGCGCCAATGATGATACAACCACCCCATTTTGTCGGAGGACAGAGCTCCCAGAAAGATGGCATGCATAATGGTTGCTTTACGTAGATTTAAGACAGGGAAGCTGAAGTGGGTACCGCTTCACTTTGCCTAACTGCGACTAAGTTTAGGGTAGAAAATAAACCGGCAATCTGCTTTATCTCGTTTGTTAGATTTCCCAACACTCGATGCTGTCGGCCCACTCTCGAAGTTGTGCCCCGCTTTCTGCGAACTGTAGACAACGGGCATACAGGCGTCATCTTAGGCGTCTTTGCTTCCGTAATGCGTGGTTCTCTTGCAATGAATTTTCTACCGGAGACCGCACCTCAAGGGCTCTCCACAAGGTTCGTCTGACGAGACTCTTCAGATAGTACCCCACATTGTTGAAACTATTCTACTGTCAACACCCGAATGCGTACCCGAATGTATTATCCGTGATAACCCATCCCGAAGTAAAACGGGGCTCTCCATGAATATATGTGTAAACAACGCTAAGTTTGAAGCATTCGCGCGACTCCTATCCTGGTCGTTGTCTGTTTATCTTGAGGGAGCGAGCGGCCAGAGGGCATATTCCAAAATACAAAAGGGCCGATACGTACATTGCTTGTCGTCTAGAACTCAACGGTTGCGCCGTTCCCCAGTCTGAAGATCTAATAATCACGCCTCAAATTTCGGTTGATACGATGTTGGCCCTAACATCGAATATAGGGCTACTGATAATTAGGAGCCGCGCAAATTAATTGCTGACCTCTCGCACTAAGACATGTGGACTGAAAATGGGGGCCGAGATAATGCAACCGAAAGGCAGATGTGACACCATTAACCCTGTTGTTCTACATCATTTGATAATTGGGTCGTATTAATCATATGCTAGCATAACAACCATTCGCTCGAAGCGATTGATTACTTACACCACGTACTGCCGCATGGC"/>
                    <sequence id="seq_t361" taxon="t36" totalcount="4" value="TTGCAGCGATATGACATACATTGACCCAGGTTGATATAATGGAGCGCCGGTACAGACTTGACTCAATCTTGTTACTTACGCTCTACAGGTGAAGGCCCCGTGTCGCCGGTCTTTGCCTAGCATACCATTATGACTCGTGAGGTCCGCCCTGCGCGCTTGATTCGCCCAACGAAGAATGCAGGCGAACAAAAGCGTACCGATATGCGAGTCGAGCTCCGTAAAGTGGGTTTTAGCTACCCCTGTAAACTGCAATTGTACACCCTATAACTATTCCCAAGGCGCCAGATCTACCACGGCTCTTGGCAGTAAGTTACAACGGTTAACGTATAGCCAGCGCCATTTGCGCTCACTTTTGATAGCTGCCAGTACCTGGTCAGATTCGGCCCACAATTTTGTCTAACACTCCTGTCTGTTTACACCAGCCTCACTGAACGTGTAACTTTCGCATGGGGTAATGAGCGGAACACATCGTTTATCTGAGTAGAGGCTAGAGTGATGTAAGCTTAGCACCTGTCATCCTTCGTCGAAGAGCCTCGGCGTAAGCGCAACACCGGTAGGGAATCCTACAGTTTTGCCTGCCATTTAAAGTCGCCACGTCACACCTATCACCGTCCTTATGTTCGAACGAGCTTGTATGGATTCACACCGCGCATCTATCGGCGTCTGCGGCTTTCTCTCCAGACGACTCGGCTTTGGCTCCTAAGCCGAGATATGTCGTTATGCTAGGAGGGCAAGAGCTCTATTAACTGTTCGGCCGGTCAGTACTCCGAACCGAGCCACGATGACACCCTCCACCCCGTGTTAAACGGTCTGACCTGCATAGCATACGAGTACAAAAATTGATCGCCTCGATCTCCGGCTTATCGTATAGGCGTGGACCCCGATGTACTCCACATGTTGTGTGTCCTCGAACTCTGGCTGTTTAATTTGCTGCACGCCGCGTGGCCCTACCTTACTTACGAGAAATCTCGGCCACAGACTCGTCTCTCTGCAAGGGTCT"/>
                    <sequence id="seq_t371" taxon="t37" totalcount="4" value="CCTACTCAGGTCGATTTGGTAAGATGAATATCTGACTGACGTAAGGTGCTGCGTCCGACAACCCTGCTCGGCGTAAGATCATGCACTACGGTATACTGAGCCATGTAATGGAGCATTTATCCGCACAGTTACTTTACTAAAGCGCCTTACTTAGTGGTGTGGGCACGCGAACGACGAGTCGGCTGCCATCTTGGTTGTCGTAGCGCGACCAGGGTACTAGAATGATGGACAACCTCATAAGGTCAGCCTTTCGTGTTCAACTATTCCCTGGGAAACGTCCATCGATCGCTGCCAGCATGAACGTCCTCGCACTGCCCACTACGGATGGGACACCAACCCAGTGCCATTTTGGCCACCGGAATGTATCTGCTATTCAACTCCAGGAACTGTTCAATGGAGATAACTCTGATAAGTAGCGTAGTTCGACCGTTACCAATGTCACCTCCGGGGTATTCTCATTATCGGGGAGCGACCCTGGTCTGTACGGCAAAATCAACGCACGCGAAAGCTGGGTGGAGGCACCAAGAGACCCCGCGACATTAGCCTAGTTGATGGTAGAGTACAATAGCCCTAATCGTTAAACAGTTGACATACAGTGGGCCCCTATTTAACTTCATTCATAGGGGCTGATAATATTTAAGAAGAGGCACTTTAATCGGAGATAGTGCAAACTCACAATGGCCCACGGTGCCCCAAAGTTGCCGAAGGCAGACAAATCACCGCCCAGAGATCCACATAGGCCCTCTACATACTTATTCTGTAAACCTATGTAACTCGGGCCACGGGCGAGTATTTACTTCCATCTCTATGATCTGTCGGAGTCATTTTTAACTGGGCACGTTGGGCTATGTCAGGTGAACGGAAATCTGATAGTGAGCACCCGCCCGCAGGGAGTAGGGGATGCCTTTTGCATTGATTGCTCCCTAGTTCTGGTGCGTCCGAACCTCCACTCCGCCTCCTGTCCCCCTCGAGACTACGAATCCGTGACCGAATTGCTGAT"/>
                    <sequence id="seq_t381" taxon="t38" totalcount="4" value="CCATTCGCCACATCTTCCCGTTACCTAATGCTGGTCGTTAACACCCTTTGAGAGAGAGGTGCCAAGAGCCTGTATGTCAACTCGCCGATTAACTTGAATACTTTTTCGTGAGCCCATCAGACTCTGTTCACTCCAAATGTCTTCCCATAAAATATTTGAAAGTCTCTGATCTCAACTCTACCTAGGAAGGGCCGGGTGGCGGAGAAAAGCCTCATCTGGGATGTGTCTAGACTCAGGATGAAGTACGGGTTTTCCGTGTGCTCACCCGAAATATGATACTGATTTGGAATTGTTTTGGCAGCTCTGAGTATCACTCAATGTGGTCAGTTCCTCTGCTTAGGATTCCCGGCTGTAAGACTGTCAGAAATTTGACTATTCCTAAAGTGCGGCGAGATAGGAAAGGATTCTGGTCTGTAGATGATTTCTAATCAGGTATCGGGTTCGTTCCAGGTCGGTTCCAGTCTTTCTGACCAAGCAATCGTTTAGGACGGAATCAAGTACGGCCTCTCTCTCGCTCAGCTAGCCAAAGCCGTATAATGTATAGAATTTCCGGGTACTAATTACGGTGGGGCGACGTGATAGGGTAATGACGAGTGTCTCAGGCTTGCAAGCTAATCTCCGGCACGGAAGGACGGATTTCGAGAAGCGACTTACCCAACATGGTTCGGGCGGTAAGTTGCCACACGTATTGAAGTCCATATCTCAGTTTCGCATGCCTTGACGTGGCTCCTCGGCAATGCGCGCGCATAAATCGCAAACAACAATTTTGAGCGCGGTAGTATGTGTCAACCTAACAACACAATCACATCACTGCCTACAGATCGCGGCTTGATCAAAGGATGCGGATCTGCATACCACGTCCACCCACTGGAATTACGTGAAGCGCTCACAGGTCTATAGGAGCAGTAGTAATGCTCGCCTAGCGTTATCGTCTCTCGGTCACGCTCGAAGATATTGTAAGTCCCAAGAAGATCGGAGCACGAGGCCCAATTAAGGTCGT"/>
                    <sequence id="seq_t391" taxon="t39" totalcount="4" value="AATGCGGTATGGCCAGGCAAATTGGAGCGGAGTGGTGGCTTGGTGTCTCCGCTGTGGTCCATTGGGATGCTGCGACTCCATTCTATCACGCGCCAAGTGCTCCATAGAACCTGGAATAATGAAAGTGCGTCTAGTGATATCTACTAGCCTGAATTCCACCCATGACCGTTCGTAGCGGCGTGTCGATGGAGTCTCCTCAACGCACGAATGGGGCTGGCGACTGACCAGCTTATGCTCATCACCGTCTATCGCCGTCACGGTTGACGCCACCGATTTGAACTAGGTCTATTCTGCCTAATTTGACAAAGGGAAATATCATAGCTCGTAATTTCGGTTCTGTTTGACGGCGTTTTCTGTTCATCAGCTTGATGAGCCCGACCCCCACGATCAACTTGATACTAGTCTGTCTGATAGCAGTAAGGTTGTAGGTAGTTGGAGACTAAGCCTTAGGCTAACAACGTATACGTTCGAAATCGCGCGCCGCGAGACAGAGCTTGCGGTCCCGATTAATAACTGGCACAGACGAAGTCACTCCTTTTTCACACGGGCTATAAAGAATACCGGCCTTGGAACGAATCAACTAGAAACGTCCTGTTGGTAATCTGGGCTGATCTGAGTCGGTTAAGTGCCGTGTATGGGGATCTGCATTGCCGAATGACAATCTACCAACTTAATACTGGCCGACTCTGGTCGTTTGCCCAAGGAGTTTGGCCAATTCTGAAAATTGGAACACATTCCTCCGCCATGGAATAGATTGTGCTCTATATCGCTCTTGGAGGCCGATCCTCCTCAGACCCAGTAAGCACAGATAGTCACGCACTCGTGAAAATAATCTCCGAAGGTACATCTCTACCGAAGGTATGAAACGGGGGGGGAGCCGCTACCCGCGGTGCAGAGCGGAGCTATCTTTTACGTACCGATCGTAGTGTCTGTTTTATGGGAGCCATCACTTCATTCACGATATTCTATATGCCACTACCTAGGGGCATTACTCTCTGAC"/>
                    <sequence id="seq_t410" taxon="t4" totalcount="4" value="AGTCCCTAAGTGTCCACCGGTAAAACATCCTCAATAACTGAATGGCCAATGAATCCGCAGTTTGCGGACTTCCCACGCGTGTCCCTGACGTTCCACTGTGGGCAATGTAAACCGAATAATATCTCGCAACAGAGTCAGTCCAAGGCTCACCGACCCCTGGACCTATCGTAGGCCTTTCAGCCTGTCCCCAAATACGTTCCACGGTTCTCTAGTCGGGAGTGTGAATCGAATAGTTCCGACATTTTATGCCCCTCTGTGTAGTCAGTTCTATTCACAGCGGTAACTGGATCGCGCGGCGGATTTTCAGTCGAGCCAATCCTCCCTGCAAGGTAAGGATTCCGCCGGGCGTTCCGGCCGATTGATTCGAGAAAACTTTGGACAAACATGTTGCAAGTGTCTTGATCATTCTCACCCAGTACGTTTTCCATTGATGCCCTATGGCAGGTGGGTTCTAGGCGTTATGGGCATGCCGAGGAATTAAGAATGGCACGATTGGGGCCGACTAACGTGCTTCCAGATAGACGCTTTGGGGTCCTTTATAGCTAAGTAACCGGACTGAGGTATTTTTGCCAACGGCTCGACCTAAATCCCTCTCATATTGGGAAGTTGACCTAGGGCGCCCGGGGAGGAAACTAATTTGGCTTAGAGCCGTCGTTTGGTTGCCGTAAAGAAGTTTGGGTAACCTTGCGTTCTCCTCCAGGAAAGGGGTAGCTTCTCACCACTGCATTTAACCCTCCATCAAACTAGCATAGAGTGGGCGGTTTATTGGCTCCTAGCGGAACATCCTGGCTGGGTGTTATCGCCATCTTAACACAAGGATGGATTCCTACCATACCCGTGCGAAATTGGACTGCTTCCCTCGGGTGTCGGTTCAAGCTCCTATTTTACGACTGTCGGAGCACCATCCGCAATACCTAATGGATCCACATGTGCTATCCAGGAGGACGTTAGGCCTTAGGTGAGGTTTAGCAGCGCATTCATCACATCCGGGGGGGCTAAT"/>
                    <sequence id="seq_t401" taxon="t40" totalcount="4" value="AGGTCATGCCTCAGCAGGGAGGCACGTAGCGGCACCCTAAAAGGTACCACGAAAGAAACTACATCTACGCTCAGATAACGCTTGCAACGCGACCACCATGCTGGTGGGAAGTTGAGCCGTCGGCACCACGTAAGTTGACATAGCTCAATGCAACCATATCCGAGGATTCCGGGAAGGATGACTAAAACGCATTGCATACAGTCAGGGGATTACATTCAATACTGTTGATTATTCATTTATGAGACGGAGAAAGGTATGTTCACTAAGTACACGCTACGAGTTCTAAGGGGATATCTCCTATAAAATGGCTCCCGGGAAAAGCAGATGATATAATAAAGCTCTAGGTCTCACGAAGTAAAAGCAGATACGCACAAGCCTTGGCGTCAGTCTAAGCCATTAGTTCGGTTCGGTGTAAATAATCGACATATGTGCGAGATGGTCCCCTAATGAGATTTCTGATCATTAAGATTTCTCAGTCGTCATTCCCGGCCCCGTTTCTGGACAAAGGTCGCAGGTACCTACTGGTACGTTGTAGGCTACCCATAGAAGCGAGTCGATGGAAGTTAAAGAACATTCGCGGCCATGGTAATATCCGCCCATGCTAGCTACCTAATCTTGATTTGTAAACGGTGCGACTTATAGGCAGTATGTACAACTACTTCTGTGATAATCGGCGACGTATATACTTGAAATCCAAAGAGCGAGAACAACAAATCACCGTTCGGCACATATAATTTACTTAACGGCTACACCATCAGGCGGCCTCCACGACTTTCGAAAAACATGCATAATGCACGAACCTTAGTAGTTTGTTCGATCCTCTGCGGCGTGACACTCGTGGGGTCGTCGCACGGTCCACGCGCCATATATCTCGGAAAAAGGACGATGTAGGGCCGAAGTCCAATCTGCGAGATCCCACTGTCGCCTCGATAAATTTCCTATACATGTAGGCAGCCCGCATCCAAAACTCATTCGGCCGAGCTGTTAGCGTGCCCCCACC"/>
                    <sequence id="seq_t411" taxon="t41" totalcount="4" value="CCATTGGCCCGTCCTCAGCATAGTTGACTGCTGGGACGTAAGACGCTTTATAACAATTGTTCGACGTGATCGTTTATCCGCTCCACTCTACACTCAGAAACATCCAAGTGGGCCCAGCATTTACATGAGGGACCAATCGTCGCCTCACAAACGTTGAGAAAGACCCATGGCGCATTCCTACCCACGCCGCATCGGCCGGCGGAGAGGTCATTAAACAGGTCAGTGCCAGGGCTCTAGAGGAGTGAAGGGTTACCAGCTCGAGTTCGCTACATTCATAATCGATAGAGATGCGATTTGGAGTATTAAGAAGTCAATCAAATTCTCAACTTCCTCACCAAAAGGGTACCGGCAGAAAGCTTAGCAGCACTTTGTCGATTCCTTGACCGATTGGACATAGAAAACATTGGTGATGGGGAGATTAGTTCTAAGATGCTATCGGCTTTGAACTCAGGATGGACAAATCTTTTTTCCATATCAACTGTGACTGCCGGAGGACACCACTGCCCCCCTTGCCGTGAACATCGCATCGGTGTACAGTATTCAGCATGAACAGCTTCGCTTTACTCGGGGACGACAAGCTAGGGCATTTACGTGTGTCACAGGCTTGGTACAGGATGACAATTACACCAGGCCTGCTATCGAGATGCCTCATACCGATGGCGGTCGGGACGGCAACTATTTTCACGCTCTGTAAGCAATTCCTGAAGTATTCATGACACAACGAGCAGTTTAGGGGGTGACTGTGCAATGATTTGAAAAAGCACCCTAGATCTTCCGGGTATTTGAAGCGCAAATGACACCCTCACATCACTGAATACTCATTTCGGCTATTCTAAAGGCGGCAGCTCTAAAAAGTCAAACCACGCAACTGGGGCACGCGATGCGTTCAAACGTGGATTGGGGCAATGCGAATGCCCGAGGCGATTGTCGGTCATTCGGTGATGCCCACAGATATCGCATTTCCACATAAGATCCGACTGTGAGGCCCATTGGAGGTGAT"/>
                    <sequence id="seq_t421" taxon="t42" totalcount="4" value="TATCGACCCGGCCGTTCAGACCCCACATCAAACACGACTTGCCGACAGGGCCTTTCGGCTACGAGGCCTGGTACGCAGTCGGTGTAGTGCTGGCGCCTATAATGAGCGCAAGTGGGGCTCAGATAACCTTTGTCAAACTACATAGCGATGGCCAACGATTCATGACCCGACCAGTTTGATGAAGATGCGGTACTGCCGCTATGAAGATCAATTAACCAATTCTTGGTTTCGAAAATGGATAGATTTGGCGTACACCAATTAAGGCGCAGTCACCGGACAGTGACCCTTGGTCACTTACAATCTAGCCACACTAAAAAAGCCCGTCTGAGTTGATCGTCCAACACCTATCAAGCTTAAATAGGCGGAACTCGAGAGATCTACGATTTTCTTATGGGTACTCTGCATACGCCCGAACACGCCCTGGGCTAAATGCCCATGCGACAATTACGTTTCTGTACGCGACCGTAGATAACTGCGGTCTCTTCAGCAGAATCCGGCGTCGCCTTCAGACTCGAATAAGAGACTAAATTGATCAATTCTCGTGGTATTATCTTTCACGTGGGTTTCCGGAACACTTAGTTATTACTCCTGCCGCTTCCAGAGATCTGCTCCGGTGTGAAAACATGGCTGATTGAGAGATAATCGTCGGGGAGCCGCATAATTGAGACCTCCGAGCTCCATAATCTAGATCGTTCCCATACAGCGTGCTCATTAGGTAGCATTCTGGATGTAATAGCCAGCTCATACACCGTCGCGAGCTCTTGCCTGAGGGCCCTCCCAACTTGGGCAACCTGCTCGAACGATCTTGTAATTCTTGCGCCTCTAGACAGCGACCCAAAGCTCGTATGGCTGCTTAACGAGTCGAGCCCTGGCGGGCGTCTTATTCTCTTAACGGGCTAGAACAGTTGAAAGATCTACCGATGAAGGCTTGTGACCGGGACGACCCGCTATTTGGGAACTTGCCGTCCGCGGAGTGCAGGACGGATATATCAAGCGATTG"/>
                    <sequence id="seq_t431" taxon="t43" totalcount="4" value="GATTAGCGGGCGTCTAAGGCGTACAGGTAGCCATAACGTAAAAGCTTCCCTTTAACCAGGCACGTATACGGTCTTGCGGCAAACCCTAACCGGACCGGAACTACCTCTGTTGCCGTTAGATTCCGGTTGCTCGATCTGCTAGAAGGATCAGTCCCTTCGATTCGAAGTAGACCGGCTCTTGGCACGATCGTTAGGCGTCATATCCTATTTGAAATTCCGGCATAATCGAAATCAAGGGTCTATAGTGCACTCGCAGTCTCAAAAATATATGCCCTGCGGTAGCACAGCTGCAGAGTTTGCTCGTGACAGGTTTCGCTGGCCGCGATAATCACCCCTCCCGGTCCTTCTGTCAATCACTCTCTCGCAGTCAAGTATCATTCTGCTACGTGTGAGAACACGCAGCAAACAACAGTTAGAGTCTTTAACGATCGATGCGAACAAGCTTGGGCAGAAACTAGAGTTACCTGGCCGGTTGTCGTTTGGTCAGGCAGAGGAGCTTTCTAGCGTAAGCATGAAGCGGTCCGTTTTCCTCTAAACTCTAGATTCTACCGGCCTATGTACCTAAGGTATGGTGCGTGTACAGCATACGTATCTCCACCCCTAAACGTCGTGTAAAACTTATTCGAGCTCATCTGTTGAGGCCCAGCAGTTATTGCGTTTAGGTTGTTTGACCTTTTTCTATTGTTCGGAGGAGAATTTTAAATAATCCATCTCCGGAATACGGTAGTACGGCACCGCTCCTCGCCTGGCTTCGAGCCCTACGTGCCGGTTGGACTTGAAGTAGGAACAAGGCCCGAAGATTTTTCACGGAATAAACAGAGTAAGAACCTGTGGCGACACGGCGATATGGCTGATGAAAGCGCAGGCACTGGTCGGGGTCTTTAGATATAAATCAGCGTTGTCCTTGTGCTGTCTCTAGATGTCCTCCCCTAGGCCCTGGGTTGTCTTTCTAGATGCTATCTACAGAGAATAAAGGGATAGCCTCCCATGCAGTTATTTA"/>
                    <sequence id="seq_t441" taxon="t44" totalcount="4" value="CACTCTTAAATTTAGCAGGACTCCTGAGTCTATTGTATGGTGGGAAGCAACTCGCCGCCCCCCAGCAAGATAAGGTCGGACTCCTATGGACCGTCGTTACACTTTAGCCGTATGTTCCGTACATCACTACTACCTAATGCTTTGGTACAATTCCAATTCCGCACGTACCGTATCCATTCAGCAGATGTCACGACATCAGGTAAAGTACCAAAGACGGCGCGCTACGACTGAACGCTTCGCACGCTATAAAATTATGCCTTTTAAGGAGTCCACATAAGGTCTGCGGAGGGCCTATAGCATACTCGTGACAGCACGCTACACGTCTTAATAGAGAATAGTAGCCAGTCAGCGGACCCGAAGTTGTCATGAGCGTGCTAAATACCGTTCCTCTTGCATCGTAATTACCCGACCACCGTCCGGGATCAATCTTGTCATAGTTTCGCTTGCCAATGTGTCATGCTAAACCGAGGCTAGCTTTAGCGTATTACACCGAGAACGGTAACGTGTCGCGCTCGTGTCAGCCCCATAGATCCTGGCCCACTTGAGATCAGAGTGTATTCACTAACTCTTTCTTACTCATTCGGCAGAAACTTTCCTCGTCGAACTTAGCTCAATTTGAGCCTTCATCCATGGCGCCGTAGCAATCTGGCTACTAGTTCAGCGTCAGCGTCGACTCCCATACTGACTTCGCTTAGTTCCACTCGAATGTTTAAACCATGTTTCATCCGATACTAGGTTATAGCATGATGTGTGACTTTAACTTCCCACACCGTCAGGAGCGTATCTGATCTCGGGTGTCGTGTAGCGGCTGACAAAGTTATAGGTAGGCCACCCTTCTGAATTGAACGTGACAGCTGCATACTCAAATGCCGTCGGTTCCTCGACAGTGGGATTTCACCGTCATAGGCTCCCTCGTCGCCGCCAGTTTTGTAGGGCTCATGGCAGTTTCCTTTGTACCTAATTAGATATGTTACACTTGCAAAGATGAGCTTTTCTATGC"/>
                    <sequence id="seq_t451" taxon="t45" totalcount="4" value="AGTCACGTGGGAATATACAAGGGCAATGATTTCGGATCCCCCTGTCGTTCTCGTTTACCCAGGTGGCGATCGCTCTGCCCAACTCAGAACCCCTACCCGATAACCTATTTTGCCGATAGGTCGAAGCAGGAACATCGCGGGCCATGAGTGAGTCATGGGTCTACTAAGTACTGGCGACGTCAGCCTTGATTTTCTGGAAGGCGTCGTATTTCATTGATTCCTTCTGCATTAATCTTAGTCATTCGATACGCGGACAACAGGGGCGCCTTGAGAGGCTGGCCGCTGGATCAATAGCGACCTGAACTGTTTAAATTGTCAGCCTACGTGACGCGAATGATCCTCACTACGTGCTGTGTTGCGGCGATTTCGTTTAGTGGCCAATATATGGGTTAAGGAGTGAGTGCGGCTCCCCGTACAGGCACAGTTACGCGGTATCGCCCGGATGCATTTGGAAGGACGAAAACGCCCGCGTGAACACGGTACGGTCGTAAAACTGTGGGGTAGGATAGTATCACACGAGATAAGTTGTTTCTACTAACCCAGAAAGCAAAACATCGCGTCGGCATGATAACTGCCAGGGACACTAGCGGTGGTCAACCCCTATCACGGCACACGTGATCGAAATTTTCTTATCCGGCATAGGAAATTCCGGATGCCTGCAAGGAGAAGCGTGGCCAGTAGTAATCCAGACATCCATTGTCGGAAGTACATGGGATAGACACTCGACGAAGGGAACACACCACACGAAACTGTTTTACTGGCTAGAGTGCTGAGACTAATCAACGTGGGTACTTGGCTCCTTAGAGTCTTTAGGTCAAGACTAAAATACCAGTGATACAGCGTGGACCCCTGTATCTACTGTCCATGCAGACGTATCTATTTCAGAGGTTCAATGCCACACGAGAATCTGTGAAATGGAAGAGACTGGCTCAGGGACGGTCTTAATTGACAACGGGTTAAGGCCACGAAACCAAGTGCATTCGAATGTCTGTACCCAACA"/>
                    <sequence id="seq_t461" taxon="t46" totalcount="4" value="AATAGTACAGCGGGGCTAACTGAGCTTCTCCCTAGCCCAGATGGCGGCCACACTTCCAAATAACACTAGGGAAGTCTACGAACTACGGATTTCGCCCATTCTCACGACGCGCGATGTCCCGACCTAGGAAATTGCCACAGTGCGGGCGATACGGACTAAGGGGACAGTTTAACTTACTTCACTTAAGCCGGGTTTCGATCTGTGCCACCTGAGTATTTGTACCCAACGTCCGTGTTTACTCTTACTCCCAAACGGGCGCGGCGCCAGGATGACCATATGTATCATGAGCCCTGTAATTCAGCGTCCACTAACTAACCCAAAGCAGGTTCAATATCCGGCAAGGGCCTGCTCCTACTCTGGGCCCCACGATTGCTGGCTTACTCAATGTATTCTTCCCATGTATCGGAAGGCGTGTCGGGTTTGAAACTGCGCAAGCATCCATTACTTATGCAGATGCAGCAGTTTAGACATCTTATCGTGGTACGTTCCCAAGCATTTTATAGGGTGCCACTCACTTCCCAGCCCCTGTCTGCAACGTATTACTTGGTATAGAGTTGGTTAATGAGGGGCGTGCTTATCCAAAACATTCTAATAGAAGTGAACGCCAACACTAAGGACATTGAAGTATTTTGAGTTAGCGCGGGACCACCTGGCTGTCCCTCAGCTTTCGTAGCGTTGAACGCCATTAATCACCGCCTTCGTTTCTCAGAACGTTTGGAGACTAGCTGGTTGGACTGGAAGGAACCAGCCTACTCGTGAGGGGCATGCAATGGTGATTCGGCCACGTATTCGACAACACGGTAGCGATGGTCCTAGATAACCGCGGACGAGTGTTCCTCAGGCCTAGTAGGGAAAGCATAAGGTTTCTCTAGCGTTGTTTTCAGTCGGGCCGCTGCTGGCGTGACAGATTGGGGCATCTATGGCAAGCAGTGAAGATCCGCGTATTACTGGTAGAAGTAGTCCAAGTAGTTACCATTGCGACAATTGCGTCGGCTTAGAC"/>
                    <sequence id="seq_t471" taxon="t47" totalcount="4" value="GATTAAATAAACGAGAAGTTAATGAATGAGGCAGCTATGTCACTATCAAAGGTGCGGAAACAACCTGTTATAATTAGGCTAGGATGCGATGAGGGTCCTTCAGCTCCTACCCCTAAACAGACCCGCAAACTAATTTGCGGTCGATCTGGTCTGCGGACAACTGGTCCTCGTCTGGCGCTGGTGTGAAGGAGGAGAGCCGCACGTCCTAACCCGAGACATCTCAGGGGTTTGCAAGGTGTCTGTACGTCCTAGTTGCCTGAACTCATAAAAGGACTATTCGTGCCGAGCACTCTCTTCGGTGTGTGATTCTCATTACTTGCCGTTCATTAGTATTGGATAGCGTTCGGAAGCCCGGGACAGCGTTTAATAACCACGTTTGGTCACGCTAAAGAAATGTACACAGGAACCCAGTCCTCCTGCGCCACGCCTCCAACTTACCACAGAAATGCGGGGCCCCACGTGTCGCACGCTTTCAGAAGGCCTTCTGATACGCCATAGACACGGGCGGTCAATATTTAACCTAGTTTGGAAAGGCGTAGTTTCCACAAAACTCCCCAGATTAGCCTCATCATCTCGTCGTTAACGGGTTTTACGAGGGGAGTCTTTTAGGCCATAGGCGATTTCACGCAATGATTTTGCCAGGGGTCGGCGCAGGAGTCCTCGCCTACGCCCTTGAGGCAGAATTTTTTTATCCTTGTTTACAGGTTTTCGGTTAGGTCCAAAACCAAGGAAACCTGCCAGCTCACCCTTGTTGCCCACACAATTGAAAAAGGATTACCTACAACATATCCTCTAATCGCCACGAGACACGGCCGTGTAACGGTTACGGAAAGAGATGTGCAATTGTAGAGCTGGGGGGGCACCTAAGGTTGGAAGCGTTTACCTCTTTTACCCGCGCAACACTTCTTTTGCTCAGGGCATCCATATATATATGGTAAATCGCCATCTAACGACATTAGTTAAAAGGATGGACCTACAGTCTCTCACGAGGGTATGCCCG"/>
                    <sequence id="seq_t481" taxon="t48" totalcount="4" value="GGGTATCATTACTAGCCTAGGGTGATGACTAGAACACCCGACTGAGAACTGACCCTTGTAGTTTGTTGTAACATTCGCGACTTTGTTCTACCCACTGTTGCTAGACGGCCAATGGCCCGCAACTTGGGTTGATGACTACCGTTGCCTTGCGCCGTCATTCCTCGACAGTTACATCCCAGGATGACAAGACTTGACGTTATTGCTTTGAAGGGGTACGTAAGGGGGCAGCGGTAGTGCATTAATACTCGTGGGAATGGTATAGACGGCCTGTCCTCACACGGGACCTTCGTGACTACCATTGGGTCCCTGCGACCCAATACCATCGGTGCCCGTTAGCATAGAGGTAAACATGAAGGATGCTCCTATTGTCGGTCATACTCCGCCCCGAGGCCGATTAATCGGACCATGCCCAGTACTGTCTTATGGAATACATCTTTTGTACGAGGAAACCCCCAATCACACATGTGAGTTGAACGAGGGACGCAGGGTGTTGGGTGATATGGTTCAAAGGCAATTGGCCCTCGTCTTCGTCACACGCACACGTGGGCATCGATACGTCCCGATCAGAGTGCGTAGCGTGATAGTCGGTACTATCTTGGCCAAAGGAAGCTCCCCTGTTATTCAGGCCACTCTCGTGCACTATATTTCGTAACGGCACCTCTCCTTCACGAGGACGTTACAACTGTTGTCACTCATAGCTCTGCCGAACGACCCGGATAACACATTAAATGCGGATGTAATCGCGACGATGATGTCAGTACATTCCTAGCATTCTTGGGTCTTCTAGAACGTAAGATTTATTCCTTAGGTATCACTCTCTCAGCCAACTTGTCAGGCGGCGGCCAACTTGGGTCGAAGAGGCGCGATGCTGTGACAGGGCTTACCATCTCCCGGAGGACCCCGTCAGTTATCGGTTGAAGGTCCTGGTCTCTATCGCAAGAGTAGAACTTTCCTCAACCACGAGACTGGAGATTAACATGCAGTGTGTAAACCGATACCG"/>
                    <sequence id="seq_t491" taxon="t49" totalcount="4" value="ACATATGTCTTTAGATCTGAAGCGTTCGGCGGCGTTTAGGTTTTGCCGGGGCCGTCCTATGACGCATAGGCGTAGTTAGCGACGAGGACATAAGAAGGGCTGCCGCAAGGCCTCCCAAATACCCGGTGTACGTGAGGACTCATTACGGATACCAAATATCTTCCTACTCATCATATACACTTAGGTTACCACGGTGACGCTCTGAATGGCGTCCATCACTTTGGTTTCTGTAAACAGTCGATTGTTGTAGCCCTGTCCTAGGTGTAAGTCTCACCGGCGGTGTCTTAAGAACTAGCTCTTATACGTATTAACCAGACACGGGCAGCACTATGTTGGAACGCCCGACAGGCGTGGACCGCGTTGTCGGCTATTTTAAAGGAGTTGGATTCGTCGAGACATGAGACGCGGTGCTAGTGATGATCTGCATGGAAGTTTGATGCTGTACGGACGTAAAGCTCTGAAGTAACAACAGCCGCCGAGGATTTAACCGATGTGTGGCGGGCAATACACCGCAAATGGATTGGACCGGAGCACCTCTTCTGAAATGCCGCATGGACGGTGTTGCATCACTAGAGATATGCGACCCAATGCGGGCCAGGACACTACAGATATTATTCTTTGCGCAGTCACGACCACCCAGAACGGCGAATGTGCAAGACCCAGTTAGAAGGGCGGGAGATCCTTTAGGGGTGATCCTTGTGTTACTGGGATTGCTACGCTATCTGCCCAACAACGGGCTAACCGGAGCCAAATTATAGTATTGCTGCGTAGAACTAAAAACAGTGTGCGGTAGCAGCATTCTTTGTTTTAATGGTGATCTCCTGCAGGTTCGATGTAAACCTAACCCCTGTGCGTACTGCGCTAGTTAAGGTGCGACAAGCCGTAGTGATCCCATCATGAGCCGAAAGGATATTTCATGTCGTGCTCTGTCCGGATCATTGTCCTGTTGTTGTATATTGCGTCCGTCTGTTAGAGCGTCAAAGTAATTATGCGAGGCTTG"/>
                    <sequence id="seq_t510" taxon="t5" totalcount="4" value="CGTCGACGTTTGACGCCGGGGTTTGACTTCTTTGTCCACATTCGAGTCTTATGCGCGGTCCTAACTGCGGTATAGTGCGCACCCGCGCTTGGCCATAGCAATATTGTCAGCCGACTTGCTGTACGCTGAGCCATCTACCGTGTTGGAGAGACAGTATACGACCCAGTCTGTCCCGCTGATAATTTATCACGGGTCTAACATGGGAATCACGGATCTCGCTACCCGGTATCTCAAGTATGTAAAAGTCATACGTGATCGAGGCTTCAGGCCCAGCCCTTTTGTGAGCAAGGCTGTAACCGCCATAATTATAATGAGGTAAGCAGTAAAGACGAGTGCACACACCCTGGAGTGATTGACCCTATGAGCAATGGGGCTTGAGTGGATATGTGCTGTGTGGCTACACATGTGAGAGTTGCGAGCAAAACCTAAGGCACAGAATGCTTTTCTATTAACGTTTCAAGATTTGACGGACAATAGAGTCTCAGGATGTGAAAGTAGTCTTGCCCTGGGTTCTGCTCTACAGGTGTGTCTATACTAGGTAAGTAAGCAGTGCGGAGCTTTGAGGTAAATGTAAATTCGGTATATAGTTAACCTATAAAAGACCGATAGATGCGGGCAATCTAAGTGAAATTCATTCAAACGAGCTCCGAAACGGCCTGCAGTGCAACGACTCGCGGATGCCGAGTCTTGGAGGGGTCTCCTATGTATCCCTGCTTTGTACGTATTACGTTTTATTAAGAATTGCCTCTGGTGTTTACGAGAGGGACTGTTACACTGTGGCGCCCTCTCTCAAGTAATAACGGGGGGTTACTAGCGGTGAGCAAGATTGGATATACGGTGGGCTGAAATAGTCTAACAAACCCGAGATACTTAAAGGTTCAGACAACGATCATCTCGCACATCGACTCATAACATTTCAGGGTGCTGCAACAAGGGCCATTATAGTACCTTGAACGACATGTGTGGACGTTGCAAGTATACCAGAACCAGCGTATCGTTG"/>
                    <sequence id="seq_t501" taxon="t50" totalcount="4" value="TGCGTCCGAACTCAGTCCTGGCACTAACAGACGTCTGGATTATTGAGTGAGACAAGAGTTCGATGCTACAACCGCCCGAGACACGCATTTCACGTACTTGTCCGCTCCACCGAAGGTACCAAGCCCTTGTGTCTAATGATATCATTAGCTTTTTACTAATATGTTGAGCCTCCCAAGGCTTAGTACCCTTAGGGCTCAATGATACAGCATACTCCACCCAGGAGGCCAATGACGTAACATGCTTGTTTACAGTTCTTACGAGGTGAAGTGTGATTAATACTTATTTTTAGATTTGAGCCGAGAAATGATCGTTAACAGGATCTACGCCCGGGATCGATCCAATACTGTCTAACGTTGGGCCTGCATAAAAGACTGAAGTCAGCGTGGATATCTAAGATGACCGCGCAGCGTGTTTGTTTCCCAAGAGGGGTCGTGGCCATTCTGGAAGCGAAACTCGTATTACTTGTTTTAGCGCTGACGTTCATGTTTCTCGGCGTCGACAGACTAACTCAGATACTGGGGAAGAGTGGTCCCCGGCGACCATTGTAGTCGCAGCAGCATGAGGAGTGAGACACTTCTTGAAACTGACCGGCTGTCTCCGCGTTGGTGACTATATAGATTCAGGGTGAATCAAGTCCGTCCCAGCGAATGAGGAGCCAGCGTGTGCTACATGTTTTAGCGTGTTGGTCTGGATGGGGTAAGACACGGTCCGGGGTCGCGTCCAACTCCTTAAGTTTTGGATCTGGGATCTTTCCTACCGGTTGGGCGGTGTTTTGTGCGCCAGACCGCCGACGGGTACCTGGTCAGTCGGCAGCTCTCTGACACTCTGAGAGAAAACTATGAAGAATAGGGGTTGAATAAAACCGCGAAGACCCGGCGCTTTCACGTAGATGAGCACTTCCCATGCCAACACCTGCGGCCACGGACAGAGTGAAAAGTAAAGATTTTGACAATTTGATATGGAATGTTTGGCGGCCCGCCGTGTTGTCATAAATCGGCT"/>
                    <sequence id="seq_t511" taxon="t51" totalcount="4" value="ACGACGGTGAGACGCCAGCAGAGGGTAGACCTAGTCCTAAGTTTGGAGCCCTCTGTGAAGGTAACATTAGACATCTATGAATCAGCAGCAGATCCCAACCCAAACTGTACATCAAAGACGTTTCCAAAGCGCTCATTATTCTGAAACGTAAAGACGTGGGGAATTCGGTAGACTCTGCTCGACGAAATGTGCGGAGGAGAAACGCACCTGTTGCGTAGTCGAGCCGAAGCGAACTCAGGAATACAACGGCCCCAGCCGTGATAGGCCCAGTCACTACCCCGGGACGTCATACGCGCCTATTTTATATTAAGCAGTTACCCCGGTAAACGGTTTCGAATTACGAGGACTAGCACTAAGGGTCGTAGCGCTGGAACGTTACGGCGTCCTCGTCGAGAACCCTAACAAACTTCCGAACGAGACGGTCCGCGTAGCCTTGGCATTCCGGTCTCTGCAATCCAAGAGGGAATTATTATATACAGAACCTGCGCGGGATGTCGTGTCCTCAATTCACTGTGACTTGTCACGCGTTGCTACACAGAGAAGAACAGCTTCTCAGCTCTGAGCTTATATGGTGGTTCTAACAGCATTAGGAGGCAAGCGGTCGGCTAGCACGCATTCGTGGAGGTCAGTGGGCAACGCGTCAACGCGGAGGTTTTGTTCAGGACCAAGCGCAACTACAAAGCTGTCAATTCTTGACGCCATATAAGATGTGACACGGCTTAAACCTGACGACCTTGAGTTCAAGAAGCACGGCTGCACTTCAATACTGGAAACGTAAATCATAAACTAGAGCCCAATCAAAGAAAATTGAAAGCTAGAGAAGTCTCGGCAGTATCGGAGTACTGGCGTAGGTTACGTAGGCGACTCAACTGCATTGACTACAACAGCTTCCCAGAAACCGCATTTCATCTCTAAATGGTTCGTCATAGTCTACTACAAAAAATGTCTATGCACACCCTAGTAACACCTCATAAGATATAGCAATTACGACCTGTTGAAA"/>
                    <sequence id="seq_t521" taxon="t52" totalcount="4" value="TTACGGCGTAGTGTTCCGGTTAAATCTGACACGCAACAACGAGGGTCGGGAGGCTAGCAGACGGTTTAGACGCTTAAGGTAAGAGGTAAGAACATGCGACAATTGTCTTCCCATTTGCGATTAATATTTCCTCGGAGGGGCTCTCCCTGAACGTGGATAATCTCTACCTAGAATCAGAATAGTGGTAGTAAGGCCACTATACTACACGTGCCGAGGCGCAGGGCTTCATCAGTTATAAGGAGTTGGTCACCGCCAGCCTATTAGTTTCCGTCAACCCGCGGCATGGAAAAACTCATCACCAAACTGTGCACAGTAGTACGCATGTAGATTTAGGCTAGTCTTTCGAGCGGTTGCGCGGCTGACAGTAGCTGGACCTATTCAGGCCCTCAGCGCCAATCAAGCGACGGTAGGCGAGGTGGCGCCCTCGCAATGTGAGGAAGGGTTTTTAGGGTGGTGATGCCGGTCATGCACAAGGTGTAGTAATCTTAACATGCAGAGCTTGGAAGTAACCCATCGATCCATTCGCCAGAGCTGTAGCTATATTTCCACTAAATAATGAGAGAATCCAATGGGCGCCGGTTCATAATAGATAGACTAGGTAGTTTACTGGGCAAGCAGAAAATGTAGGCTGCTCCCCTCGGGTCACGGTTGTCTGTAGGAAATTACGGTCTGAGGCTTCCAATATGAGTGCTTTGGCGTGTGGGCAAAACCTTGCGGAGCGGTATAAACGGGGTGGGCGGTCGTCCCGTTCAAACCGAAGATAAGGAAGAATCGGATCAAGACTCTGGCACCTGTATCAAGTTGTAGGATAGGGTTGGGCTGGTTTAGAATTCGATTCCGTCTCTACTCCGTAGAGCTCTGGTGGGGCACTTGGCTCCTGGGACGGATCAACACAATTACCACCACCCGTTAAAAACGCAACTACCGGGTCTCCGTTGAGTCAGAATTTAAAAATAAAGCGCAGGGCAAACCACGGCTTTGGGCGGCCGCTTCCAGTGTG"/>
                    <sequence id="seq_t531" taxon="t53" totalcount="4" value="CACCCACGTGAGATCTGCGGTGCGCGTTATGGATAGGGCTTGCAGCGAGCGGCAATTTACAGCTTATTACTCTGGGCATTGGTCGAGTTGAGATAGCAGTCGATATCCAAGTGAGTATCTGATATTCCGTGCGCTACTGCCATATGGGTACGATCCACGATCCTCCTTTTCATATCTTATAGGTAGGTCACAAAAGTTCGACACATTGCAGCGCTCGCATGAGTGGCTTGATGGCGAGCGGGATTCTTAGCCACCAGAAGGTTACGCGATCTAATCCTCCTTGTCTTTCCTATGCGGCCGGTGCATTGGAGTAGTACTCTTTAGCCTGGGTATCGAAATGAGCGCCAGGATTGGTTCAAAAACCCTCAATCGAATTCGGCGACTTCCTACTAGCTGTGTTCTTTTACTTTACTAGATACCATGCCGCTAATAGGGTTGTCCTCGTATGACCGCACTTATTGCTACGGCGTGATGCATCCGACTGAGCTAGGCTAGACGCCCGGCTATTTCCGATCGCAACCTGACGATCCGTTAATATTTACCGGAAAATCGCAACGTAGCTCCGTACTGCTACTGCCCCCTGCGCAGTCCTATGTGATTTTGAGGTTGATATCGACGTAGATTCCTCTGATTACGCAAAGCAACCTTTGATGGTGCGGATAAGTTGGTGCTAGTCTAGAGGCCATTGGTGTAGAAGTTTGCGAATTTCGACCGCGGGGTGGGGCACTCGCGTGGATAGTTTCATTTTTCCTCCTAGACAATGGCTGCGTCTACTCATATAATTAGGCTCGCCGTTACCAGGGAGCTACGGTATCTCGTGACACCGCAGACGTCTCCGCCGGCTTCGAATGGTGGGGATGGAGCTCGTTTCGTTCAGTAGACGCTATGATTTCGCTGAGGTAAATTTTGGGGTCCGCACACCTGGTAAGCGGGTATGCTAGATGCAGCAAGTGCCAGTTGTTCGCCCTAAGCGGGCTGTTAATGTCTTCGATTTTCATCA"/>
                    <sequence id="seq_t541" taxon="t54" totalcount="4" value="TAGTTCCTCGCAACAGAGGCAGCAGGAGGGGATCCAGTAGACTCGCTGAGGATGTAAAATATCTACAAAGGCGGCATATCGTGTCACATCATACGAGACATTTTCCACAAGTGCGAACAGGAACTCTCGGTCTTATTATGCCGTTTCATCTTATCTTTTAATAGATTAGGCACGCATGGCTGCCGATCCCACCTCACCATGGAACTATACATGAGAAGGGGGCGAACTTGATTGCGCGTAGGCGTACCCGGCTGGGTGCTGTGGATCATCCAAAGATCGATTGACTATATACGTTGGCTTCAAATTACGGGTGCAACTTAGGATAGTGCTTGACGCATGGGTCCTTCTTCAATAATCTCACCGTCACAGTCCAAATTTTGCCCATACGTGTCGCCTGGTACCCATGAATTTGCGTCTCACGCCCGCAAAGGATTAAGATCCCGGGCGATATTATGTTCGGGTAGAAGCGGATACGCGGCTAGGAAGCTCTGCCAGGTCATATAGAGGCCAATCATGGACTTCGTAGCTCTTGGAGCCCGGAGTATTTCGAAGCGTATTTAGTTTTACGTGTCACACCAGCAACGCGATCTACTCGGCAGTGTACGGTCTGGCACTCCCTGTTTCTTCAGCGGGGGAATTCAATTACTTTGGCATGAATTGACCACGGGTATGAACTCATCGGAGGTAGAGAAGTTACGGGCAGCTACCAAAAAATCCATCACCGGAAGCGTCAACAGATACTCGGACCTTCCCGTGAGGAGATCGGGGCATAACGGCCAGTCGTTTTCTCTTCGGCATGCAAAGACTTGCTTGGTCGTTCGTGTGGCTAGCTATCAGCGCTGCACCATTGTTGGGCAACGTTGATTCATTTCCAGCTCCTGAACGGACATAACTAAGGGGGTACCCAGCGCAGATCAGTGAACACAATCTAAGCTCGTTCCCATGCGTCGATCACCGGCACACGTTGGCATGGTTTACAGCGGTTCCATTCGGTTGTCGG"/>
                    <sequence id="seq_t551" taxon="t55" totalcount="4" value="GATCTCCCCACCGTGTAAGACACGATTTCGACCGCCCTGCTCCAGGGGAGAATGTTGGGTATCGGGCCTAACAAGTCGCGTGGTCTGTTATCTCTATACAACTCGCTAACCGTCACAACATAATAATCCTTCTTGGAGTACGACTGCTCGCTGCAGGCGTCTGGACCCAATCTTTTGGAGAAAATAGACGTACTGTATCTTGAACTCTACGGAGGCATTTTTACAGCTTTGCAAATGGGAAGACTGATAGCACACTAGCCGACTACCAATGCCAGTTTAGAGTTCCCTTACGAATTACAGAAAATCGGCTCCGACCAACCTACTCTTTAATTATAACCCACCTCCTTTTAATCGTACAGATTCTGCTCGACAGAGCGGTAAATTTCTATCCCAATTAGAAGGCAGACCTCAGGGCATCCGGGGGCCGTGTCTAGCATTGTTGAATAGACATTGTGCTTGTAGCGATTGTTTCCGCTGAAATACATGGGTCTCGTGGACGACGGCCACAATCAGTTTTGTTGACCCATAAAGTATAGATGCGATCGACTGAAAATTCATGTTGATTTCACGAACTATGCATAGACAGACGGTCCACAAATGGGGAAATGACTGGTGGATACAGTGTGAGTGATTCACTATCGCTACATGCAGTACCTCATAGTATCCCCCGTACTAGCGGTCATCACACACTCGCCGTATGCATGAAGCTTATAGGGGTACTGCTTGCTCATGAAAAAAAGACCGTTGTCGGTCGGCAGCTTTCTCATATCGGTTATAATACCTCATGGGACCTGGTGGGCTCCCCACGGAATCCAGAAAGGCGGAACTTTCGCGTTATTCAACAAGTTGGTAGTTCGTGAGTCTAAGGGTCACTTCCTCCGCCACTACACGACGCTTCACACCACGGGACTATCTTCCGGCAACAATCGGTGGACTTTTCGTTCTAGCAATCGAACAAGTTGTTCTCCTCGGTGTTGGTTTCCGCAGTAACATGGAGCAG"/>
                    <sequence id="seq_t561" taxon="t56" totalcount="4" value="GGCCCTCGCTGCTGGTTGCCGTGAGTCACTGTTTGTAGTTCGTGGAAAACACAAGGTGAACGCCCCAGTGCGAACTTCTCAACAACGCGATAAGTAGTTTAGGTGCGCTGGTCAACATATGGATTTCCCTGAATTGTAGGTCTCGGCAAGGCTTCATATGAATTTATACCCGTCCATATACCTACCAGATACATGCTAATGAAAAAGGATTCTAGAGGGACGGATTTGTGCCTTGATCGTAGGCGTTTTTGATGGAAAGTATGACACAACCTTCCTATTGTCTGAAATACACGTAATCCCTGGATCGGGGTGGCTCATAACGATGCTTCTATGGGTTTATTGAGCCATACCCAATAGCCGAGCATGGCACATAGACAACCGTTATCGAGTTCCTTGACAAACCTCTCGCTCAAAGGCAAATATTCGCAAGTTGAAGTACATTGCAGTGCTGGTCGATCTAGCTGGCATGGTCCGACACATCTTGGGGATTCCCCGCCGAACTCTAAGCTCGGCGTGTGGATCTAGAGAGATTGCTCGGCCAAGCCGTGGGTATTCACGGGATTTTATGTCCGTTGAAGATATACAAGTTGGATTGGCGGAGGTGTATCCAGAAAGTACAGTCGCGCTCCGTGTGTCCCTTCGGTACCCGGTCACTGGCATTCAAACACAATTTGAAATAAGGATGAGACCCTGGTTCAATATGCCACACGTAATCCATGTTGGATGCTGTATGACTTCCGGGTATCGTAAGTTACTGACCTAGAACAGTATTTTACCGACTTTCAGAGAGTTTTATCCGCCATAACAACTACATCCGCCCGTAAGCCCAAGGCGGTGGTATGCAACATATACGCTACAAACATGACCTAGGAATGAGATCAATGTCCTTCAGTTCATAATTCGCCGAATTTGCGAGCATCCTGTTGATCATTGTGCAGGGTGGGCGGTGTCCTAGGAGACGTCCCAACCGCATGATAAATGCACCCTGTCCCGAATGGCA"/>
                    <sequence id="seq_t571" taxon="t57" totalcount="4" value="CCATATCGACGCTGGACTTTACACGGCAGTCAGCTCACCAGCACTGTTACGTTCATGGACCCTCTTACAGGTAACTAGTTATTATTTTACCCCAAAAATAGGGATTCGGTTCGGGGTTAAAAGGATCGTCGGAATACTCACCTACATTCATTACTACTAAAAATCTGTATAAGTCCATGCGCTTAACTGAACGAGTTGCCGCTTTAATAAGAGAGGTTGGGCCAGGGATTTGTGGTTGGTAGTGCCGTCCCAATTGTTATTGCTCTGTGGGCTACACGTCGGGAACTTCGGCACGATGACTTTTAGTCTACACTCCCAGCCAAAGTCTTTGGCAGTTACGATGGCAAAGCCGATATTCGCGAGCCCGGGCACCAGCGTATGAAAGCTGCTCAAACTCATCACGATACCCTGCATAGCCAAGGGTGCAGTGCGTATCGCACGAAAACGACACTAGCTTTCTCTAACTCAGTCTACACGTAGCATTCAGGGTGCCTCGATTCATTCTGTATGCGTGTTTGACCCAAACCGTGCTTAAGCATCAAGACCATGTCAGAGGCAGAATGGAGACCGGCAAATCGGAATGTTCCCGTGATGACACCCATGTATAAGATCTGGGGAGGGGATTTCAAGTTCCAACTGAGAAAACAATAGTATTACCCGAAGGCAGGGCGATGGCCGCAGCACAATCGGACAAACGGTTACTAGCGCATTCTAGCAACTTTATAGCTGTCGTAGTGCCTGAAGATACGGTCGAAACATAGGAATAATATTTAGAATGCCGTAGGGTATTGAGGACATTGTGATCCGGAGGACGACCGGAGAGATTAAGAGAGAGTATGAAACTGATTCTTGCAGCTTCAACAGCAACATCGAGTGCGCCGGGATCAACTCGAGGCGAAATAGTAAAGTTTAGATGCTTAATCCATCACATAAGTACGGGTTGGGCAACCGCGCCCCCTCATCTTGCCTGTAACAAGGACTACATTTGGTCAGCGAAACA"/>
                    <sequence id="seq_t581" taxon="t58" totalcount="4" value="TCCTTTAATAGCGGCTTCCACACTGCGATCTTACCCTGTCCTCTGAAGCTGTGCGGTAGGCAGACTCTAACGCGATTCAACCCAGCTATATACGCACCCTAATTCTTATATACACGCCTAGTAATTCATGGCGAAACACCTCACGGCTTTCAGCGATGGTATTGTCTTATGGAGTTGACGAGCTATCCGGCATCGTTAATCGGGCGCTTGGGTGAGATTATTTGGCAGCTGACCCCGACGATCGGCACAGGACCGGAATCCGACACCGGGTTCCTCAGTGTCTGTGGAGCCAGATAATGCAGGCGGTGCCAAGAGTCGTGAACATAGGAGTTTTACTCTTGCTGCTACCCGAGGATGCATGCGGAAACGGGTCTCACTCTAAGTGCAGTTAAGCCCGCGACAGAGTATCGATCCCCCTACCTAATTCGTAAAGGTGAGGAGTCATGCCCTGGCACCGCGAGTGTCCGGGTTTATCTATGACTGGTCATAGCGAGATGTTGCCGGAGTACAACATATGTTAGAGCTTGTGGGGCAATGAATTCTGGGTAGACTACGATCTCAGCCGAGGCTGTGACTTGCTCCTTAATACGATCTGTGAGAGTGTAGAGGAAGTCGATAGGTCCTGTGACACTAATAGATTAATTAGTTTTGTTAGCTTCTCATTAATGCCGGCCTGCCAAGCGGAGGCAGAGAAGGCCTGGTACGTGTCTCGCCCGGTTCTTGGGACTACCCAGAGCGGCCGCTCATCCGTGGAGAACACCGGGGTGGTAATAAGCTACGAAGCCTGGCACCACTCACAAGTGTCAGTTTGGATTCTCGATAACGACTAGAGTTGCACATGCGAAACGAGACAAACATAGCACCCTTTACGGGCGAAATGAGGTATGTACTGCGCTAGCCCATAAAGCCACAATTCGATGATGAACGCCAACTGTACGCTCTGGGAAGGGCAATAGTTTCGTAAGCCTAAGGTACTTATCGAGGTCAGTGCGGTCGGGTG"/>
                    <sequence id="seq_t591" taxon="t59" totalcount="4" value="TTCGTTGGAGTAGGATATCTGCGGTAGAAACGCTGTCCTCTCTGGGCTTTTAGTCTGCCTGAATGACTGCATACGCCTGCGTAAGTGATGTTTTTCCCGAACGCTGGTTGGGAGGAAGCCATTGAGTAATCGCCATGACCATATGCATTTACCCCGATGTAGGCTCTACGTTTTCGATGAACATCTTGAGGGACTGCGCGGCACCATTGTATGCAGTACACATCGGAAAAGCACCATTACGTCTGGCTTTGTATGGAATATACAATTGCGCCATGTGGGCTCACCGCACGTATGCTCCCGCGGTGAAGTCGTCTCGCACCGTAGTGGCGTCGCGTACCCGGTCCCGTGACTAAATTAGCACCCTGCGACCGGAGTCCACCATTACCCTAAGTATATCAGTTGGCTCTTAACATTGAGTTGACGTCGTGGTCTGCACTAACGATAGTGATAGCCGGTGGTTTTCAAGTCGGCCCACGCTGACTGCATCGGCGTGTGCCAATAATGAGAGATTCTGGTTGCCATTAGGCTGTAATGGTGATACTCGTGCTCAACCGTAATCCTGTCTGCTAGGAGAGCATGTTGATCTATCGCGACGCATCTGGGCCCCCTAAGAATATAGGCCGGACGTGCCAGTCACGGTTTCTTGGTTTTCTCAGCATTATGGAACACGCATGCACGCGAATGTCTGTGCTCCTCTCTAACACGGGTCAGAACTAATTACTCATTGTCATCGAAGGAAACAGTGGCAGAGTCTGGCGCTCACCGTCTAGGTTCCGGTTTCTGCGGACAAACAGTGAGGGTACATGTATCGGAAAAACCGTGATCAACCGGCGAACATCCCTACATAGCAAGCACTGGTACCGGTTCATTTCTTTACTGCTGCGTTAGAGCTTCCCGCTTTTCAGGTCCAATAATCTTGCCTCCTTGCCAAACAAAAAGGCAGCAACGCTTGAGTGAAATCCGTTCGACTGAGCCCGCATGACGGCAGGGAATGGGCCTG"/>
                    <sequence id="seq_t610" taxon="t6" totalcount="4" value="AACGCAGAACTTCCTTGTGCTGCCATCATGACACCCGCGATTCCGCCGCCGCTGTGGGATCTGTGTACGGAGCCACCACCCTCTTCCTCGGGAGCAACGCTTACTGTAAGATATGTGATTATAGGTGCGCTCCACCATAAATAATTGTGAAATACCAACTTATCTCCCTGTGGACTGAACCAAAAAGACGAGCATGGCTTTACGCCACCAATGCTCGCCACCCAAATAAATCGGTCCGATACCCTTCAACACAGGCGTTCGGCGGGGTTCACGTCTGCCTTTGGGGTTCGTCATGTAACTTTACAAGATGAGGGAGGCCTACAAGACATATAGGCTCTCGTCTGTGTCTTTTTAACTAGTTCAGACCCAACATGCCTTCGGTAGGGGGGGATGTGATAGATACTCTCATACCCCTAGCAAACTAATAATTCTAGAGAACAAACGTCCCGTTGTTTCCTCACTTAAGTACCAAACCGCCCTGCGCGGGGAACAACCCTATTCCCCCACAAATCACTGGCATACGATGCGTGGGTCTGCAATTTTCCGGGCCATATAAAGTACCTCCTTGGCAACTAAGCGACAATTGCCCTGCCGCTCGTAATCCAAGGTGTTTCCTGTGCGCGGACAGAAGCTCGTGTCGGGCAACAGAGAAAAGTCGGAAATTAAAATTCGCTGCCAAGCTACTGTTTCGCGCTTGTAACTAGAGATTCCACAATGCTGTGTTTTCGACCAGTTCACGCAGAGCTTGACCTCGCCTGTACGTTATTTCCGCCTAGAGGCATATCCTAATCATTCCAGAAAGAGACCCTTAGACAGGAGTACGTAATGAGAGGGCGCATATCAAACGGTAATAGTTCCGTTTGACACGCGGATACAGCTCTTATATCCTGGCCTAAGCGGAGCTCACATAATGGCTCCGATCAATTCCTTCATTGGTGGCGAGGGATAAGATCATTACAGAGTGTTGTTAAGGAAATAGACATCGGGCAATCGCATTTAC"/>
                    <sequence id="seq_t601" taxon="t60" totalcount="4" value="AGAGAGGACGCCCGCGCAACTCCTTTCGTCCGTTCACGAGCGTGTTGACTCCAAAGCCTACATGCCCCACCGAATACTACAACCAATTTTTATCCTACTATCGGTGTGGCGTTTCGCGATATATCGCACGTCCCGTACACGCCCCATGCGTAAACGGGTCATGCACTATTACACCGTCCCTGTTTATCGAGGACTACTAAATGCTAAAAACGGGGTGTGAGGGCATCACCTACCAAGGTCCGCGTGTAATCAATGATCGCGTGCGCATGTAGGTTTGTTGCAACTCTCGAACAGATATCTACCCCCCGAGTTAATATCAACCTGAGTCGGTTCTATGGCGTGGATTTAATCTGGTATACCGCACCTCACTTGGAGTAACACCCGTTTGCTACCTATATGCCGCACAGCGCGTCAGTGCATCGAAACGAGCGCTACCACTACGCATAGCGTTAGGTCACGGCTAGAGTTCTAGACGGACAACCTCGCCCACACGTGGCTCAGTACGAGGCCCGGAACTGCAACCCCTTTCGGTCCAACCACCCCTCGTCATCTTGCCCGGTCCTCAATGTCTTAAAGAAGCGCGAGCCCCACTGGGAGCACCCGAAAGATAACAGTGTCCGCAATTTGCCGGAACCCGAGACTGCGTTCCTTGGAGGATTCCTTGTTACGCACGACTAACACCCGTCGGTGTTCGAAGATTGATCGAGAGCGATCCTGGAACCCGAGGAAGCCACTGCATAGAAGAGACGCAGGCGGGCAGGATTTTTGATCACGCTTTCCCAGACTGACGGAAAGCGAGTTTGTCGGTTAAAAGGGTCCATAGAGCCTGACGTTCACGCATGGAATTCCCAAGAACGGCTTTATGCAAAGTAGCTCACTAGATGCTCGAAGATCCCGAACTCCGAGAAGACAAGTCGTACCCTGCACAAAAGGATTGACCTGGATTGTATCACCTGGACTATTCATCTAGTAGAAGCGAATAATACCGGACCCGCAACTT"/>
                    <sequence id="seq_t611" taxon="t61" totalcount="4" value="AGGCCAAGCGGCCTAATATCGGGGTACCATAGGTGTACTTCGGGTGTCGGAGTAAAAAACGGCGGAACGTGAACAGAAACTTCAGTAATCCCAAGACAGATGGCTATTGTCGCCTAGCTCAACAGCCACACGAGCCTGGCTCTTTTGCTTCTTCACGAAACTAGCCAGGTATCCCGCCACGGTCTAGGGTACAATTTACGACATTAAACCCGCCTAGAATTCAATTCAATTGAAAGTGTGGCGAGCACGCAACTATGCATTGCTGGTACAGGACATAACGAGGAGGCCCCTGTCGCGTAGAGAGGGTTCTATACCCGCCAACTGAATGTGCGGGCTGTTTAGGTAAAAGCGCGCTCGATGATTCTAGTGAATGTGATCACTATTGTCGTTAAACGAGTCCCGACGCGTTTGGGGGTCAAGAGCCTCACACATATCAGAAGCCGCGGGAACATGGCTTGGGGTTAGCATATAGGCGAAGATGATATACTGGTGAGAACGCGGGCGTCTAGGTCCTATTTGCCAGCACTAACGGGCCAGCACCTATGGCAATTAGTCCGTGCTGGGCATCTGTGGCCACAGTCATGGAAGAAGGTTTTATAGAGGCACTTACAGTCATGGATGGGTTTCATGTGATCCTATGGTGGAGCCTCACACCCAGTCTATGCTGGCCTTCTGGCGGCTTCAACTTTCGGGCGTAACCAATAGCCCTCCAAGGGCCAAGCGTCTTCTATGGCACAACACTAAGTTCGAGCTACGGAGAGAATAATTAACGTGCGGCTTAGAAAGGCGAAACAGCGTTACAATGTAATAGGTGCACTTGCCGGCAGGTTTAGTGGAGGCTGCTTAGTCTTTAAGTCTGCCTTCACGTTGATCGAATCTGGCTTTACGGTCTATGTCTTGGAACTGTTTTACTGCAGCAAGACCGTGTAACTTACGACTCGGTTGTTGTCACTTGGCTTCGTCGCATAAAGCGAGGTAGCCGGACAAGGCGTCGCGGTCT"/>
                    <sequence id="seq_t621" taxon="t62" totalcount="4" value="GATTGAATCCATAATCGCCCAGGTCCAAAGAGGCGATTCTGCCGCCTCAGCGAGATAAGAGTTATACTAAGGGACTATAGGACGGAATCCGCAGGGGGACAAAGTCCTATCCTATCGGGATGAACCACTTTACCGACTAGCTATAGTGGTGAAGACTTTATCTTTCAATGGTTGAGAACCGGTCTACCTTCGGCATCGTGTGTGGCACGCTTCAGGCTTTGCCGTTTTGGCTGAGAAACGGCTCTGGGCCAACGAGGACATTAGCTAAAAATGCGGCGGCGTCCTAAACCGCGCCCAGACGAATGGGGTAATCCAATAAACGGTACTCTACTCTAGGAAAAGGACTATGACGCGATTATGACGATTCCGGCTACGGTAAAATCAAGAAGACGATGATGGGGAGCGTACAGCCTCTCTGGTGGTTGTGGGTAACAGTCTCGTTCACCATGACAAGGCCGGTGAATAACTACCAGATCCAGCAGGGGCCAGTCGATTCATTTTTCGCCTACGACTGGAACGCCGGTTCGGAAAGCTCATGCCCCGGTCAGCATGATGTACCAAGTCCCCTGGAAGGTTTTACCAGTGTGTGGACGTATTACTTGTCCGTAGAAAGTCGTTATTCGGGCCGGCGGCTCCATGGCGTCCACAGTACATACTGACCGTATTGTGGCAAACACATAGTGGATACTTCGGTAGAAGAAGCTCTAGCGCTTTGGTGGCTGTACCCCTGAGTCCCTCGAGAATCTTTACGAGTCGCCAATGCCTTGGCCGATCATGAAGTAGGACCTTGGGACATTACTCTTATAATCCAGAACAGCGAATGCGACCGGTTTGGCTGGCCTTATGCGCAACATATACGCATTTGCCGTCGCCAAAAATGCACTTTGGGCCGTCGTTTTTTGGATTCGCTATGGAGCCACTATGAAGCGTTGCCTTCTTTGGATAGCAACCAGTAAGTAGTCTCTCATTCGCCCGTGTGCTGTTGCACATGCTCGGAACG"/>
                    <sequence id="seq_t631" taxon="t63" totalcount="4" value="AATCGCTGGATCAGGCCACAGTCTGCTGATGCCTGGGAAAACAACATGCGATCGTTTTAACGGGGGTTGGTAGCTATTTCAGTTACACCTTGAACTTCCACCTCCAAGTGTGTGGGCTGCTAAGGGTGTCTGCATTCACACGGATTAACGGCGACTGATGTAAGGACCCCAATCTAAGAATGGCGCTGTCCTGACTATCGCTGCTCCTAGATCGGGATGGTGGGTGGCGTAATGACGCCCAATACACCGTCTTACGCAAGTCGAGGTGCTAACCATGCCAAGTAGTCAAAAGCGCCCCGTTCAACCTAAGAGAAGGGATGTATGGGAGCGTGTAACATCGTGCCTCCGCGTAATTATCCGGCAAATGGTGCTCCTCGGGACAGCCATGCTCCGCGTTCTTATGCCAGGCATAGGGATTGTACCTTTGTCGCCCGCACTGCTTCCCCTTCGTCTTGTTACCCACACGTACTGCGGGGCACACCCCTAAGGCGTCGTAGGTAACTTAATACGACATCGCGAAGAACGATTGTACTACGGGATAGAGAGGAGAGATGATTTTCTTTGACGTGACCTATTATGGAATCCGTGCTAGATCGCCTAGATAGTTTAGCGTCGTAATAAATCACTACATAGTCCCATTGATTTCCCAGGTACGCGTGACCGGGAGCTGAAAATTGCATGCAGCTCGAGGTTAATTTGAAGAGTGGAGCTTATTGAATATCCCTTAATACGTAACCCTGTAGCGTGGTTCAAGCTTTAGGGGGGCCGCTGCCAGTCTACTTTGCCGGCCCTGGTACGGATGAGTGTTATTGTCCATCGACTCAATATACTGCTATGGTCGGTGAAATGGCGCTAGTCTGCATTCCGCTAAGTAGGCACCGTCTTCTCCCCTCTCAACGGGTCACTTACTCATACGACGTTGCCCGGGGTAAAATCGTTTCTCGCAATGAACGTCCTAGGGGTTTTCATCTAATATCAGCGCTTGACCGCGCGTCAGTCG"/>
                    <sequence id="seq_t641" taxon="t64" totalcount="4" value="TCATTGGGACAGTTGTAGGAGTCCGTGCATTCTCCTCACAATACTTGTCATTTGGTGCTTATGGTTCGCCCAATCGAAAATGTGGCGAGTTATAGCCATGAAGCGGTTCTATGGTGATGCGCACCGACTTCGTTCGGCAACACCTTGCACGTAACCCGCAACAGCTCTCGCCCTGGGTTTGTAGCACGCCAGAGTTCGTCATATCCTACGCCTCCGTGCCTTAGGACGGTACTACGATCCCGAATCTATCTCGCTATCATCTGGAACAACATCCGTAATAAGCATCTCTCTCTTAACGGACCTACGAACAAAGTCCACCTGGAGAACGCGCCGGTGTGTCGTCGCTATATCAACCTGGCCGGCTCGGATATAGAAAAAGGTTACCCGGTTCACCTGACCAACTGAAACACATAGCGTTATCGTGCTTCCTCGCATGCTGAGGTCCATGGTTCACGATCCCACTGCGAGTCGCTGGCGTATGATGAAAACTTTATGTATTTGACACTCTGATATACGTTTGATACTTGCCCAAGGTGTGCCCAGATAAGCTGCGAAATCCATTGGAGGGCCTATCGTGGGCTAGTTTGTTCGCCAAGAATGGTGACTACGATGCCGCTGCTACGAGAGAGTTTCACCCTGTGGATGCCAGCGTGACCGGGTATTCGGAAAATGGTACTGAGACCACGTTTGCGCAAGCGAGAATTACACCACCGGGGACGAGCTCGACGCGCCAGAGATCAAGGTGAAACACAACACCGAACACACTCTAAATCCTTCCTTCATTGACAATAGGCACTCCTTACAAGAAGAATTCATAGGCAGGTCGTCTAGCGGGTATGCGTAATCCCGGATTCCTATCAGGTTAGTGGTTGTAGTCTATCTACCCAGAAATTCTTATAGGCACGAAAGGCCGAAACCTTGACGAAGCATCGCTTGTTCGCCTCGTATGTAGAGCAGTAAATTTGCGCCTCTACGAGTGTAAGGGCTGCTAATCTTGGGC"/>
                    <sequence id="seq_t651" taxon="t65" totalcount="4" value="CAGCATACAAGGCCTATACAAGTAACAAACTCACAGAGCGCTGGTCCTATCTTGGTACTAGTTCTGTTAGCGCAGGGCTAAAGAATTGGGTCACAACATGCAAGTCCGGCTCTAACATCGAACTAGCGTGGAATTAGGCGATTGCGGTTACCTGGGCAGGGTGCTAATATGGCAAAAGGACGGCACTAGACGTGTCCTCGCTAGTGAGTTCTCCGACTCTGCCTCCGAAGGAGGGTATTTGTGCGGGTTCGGTATGATTCCTCACTTTGTCGGAGACTGGGGAGCTATCTCATATAGATAATACCTGTGCTACCATGCGGCAAGCTACAAGTGGTCTTCCACGAAGCTGCCGTGGGGTTTATGGTGAGCGCATTGTCGGAACGTGGGAGCGAGAACGCACCGAGCCTGAGTCGAAGCTATTCGTAGCAACATCCAAAACCCGAAGTAACGGTAGGAAGGTTTCATACGCCGATCGTTTAGAGCCATTTAGGTTTATCTGCCTTAACACTCACCACCCCTCGAGAGACCATATTCCATACTGGCCGGAAGACCCGCCTATTGTGTGGACCCTCTTGCGGTTTCCCTGAAGTAACGCCCGCGTATTATATCGGTAGGTCTAGTTAAGAGCCGGATTTTCCCAAAAATGGCCGCCCTCTTTGGCTCCCACCACCTTAATTATTTGGAGCTTCATAAAGCTCGATTCTACTACAAGGGCATACGGATATGTAGGTTGGCGTTCGTCAATGCCTCCCATTCCCAGTCAAGTACAGCTGTAGTGACCTTTGTTCAAATGCTTCACTGAATAATGTCGGCTAGCCTCCCTTACGTAGGCCTAGGACACGTTTACAAGGGAAGTTATAATGATGGTCCTCCAGCAGGTATCTGATAATAGCAGTATCTCTATTTATCGTTTGTTCTTTGCGCCTGCTACAACCGAACTCTCCTCCCGGGGGCATCTTATGCGCGAAGAGATTTTGTGCCCGCGTTAGCACACGCGCGC"/>
                    <sequence id="seq_t661" taxon="t66" totalcount="4" value="GGTATCGACGCGCGCAAGACCAGAGCCATGGTTGATCGTCTGGGTGAGGCAAACTTCTCGCACGGCTTGACCTTATAGCTCTTTATGGAATTAGCATCCTGGGGACTCGGTTGGCCATCACTAGTCCTTCGGCCTACGGAGAATTGCTCATCGGATCGGCCGCCTCGGGGCTCGCGGAAACAGTATCTAATCCAGATCGTCTCGGGACTAATGCCTTACGAATTGTCAGAATAGTTAAGGTTGAAAAGGATCATAGCAGTTAAGGACCAATTTAGTCGGGGTGCAATCCTCCTTACATTTGCCAGCCGCAACCCCCACACGCTAAACCATATACCTCGCCCCTGGCAGAGGCCCTGCAGAGACTTGCGGATCCGAAGGCAGCTGTTTGTTATTGGATCCGTGGGCCACAAAATTCTCACCGAAACCGACGTAAACAGATTGATTGAGGAAATTTTGTTTCGTACCTGGAGGAGGAATCCCCGTACGAGACACGTTCTTATATACCTCAGGCCGGAATTAACGAAGGCAGGAGCGCCCCGATGATGTAGATTGTCCTAGGCCTAGCAATATCAACTATGTGTGCTCTAATCCCCCTCTGCAATTATAGTCCCCAACATCGAGTAACGCCCACGCCAAGCTGCTCCCCGGGGCAAATAGCTTATGTCTTGTACCGACTCGACTGCTGAAGCCGGCGGGTCTTACACGACACAGACCAGGGTATACCAGTCGAAGTATCTCGGCTCTCAAGGGACGACTTATCTACATCCGAACATCCGGCGATCTGCGTACTAAGCGGCACCACGTCGACCTACAAGGGCTAAAGGATTAACCCTCGGGAGAATTGGAACGGTACATTTACCCCTTGCGTCGCATCCGGGTATTTCCTACGCAAACTTGTGAATGTGTCCAGGAGCGCTCGGAGAGGGCCCTGCATGGACTAGCCGAGGGTGGCGGCACTGCAGACGGTCTACCTACACAGCCTGAATCCATGGTCACGACC"/>
                    <sequence id="seq_t671" taxon="t67" totalcount="4" value="TAATAAATGCTAAAAGTCGTGGGAAGACAATCGTTCAAGGCTTCGGGAGGCTATCCTCCATCAAGCACTAATATTAGTGATACGCCGGACTCAGAGTAAAGGACTGAGTGGTATAGTACTACCTAAAACAATACATCAACCCTGTCTTCTTTACGACCGTTCAATAAGCGGGAACTGGCCGGTGCAATAATTCCTCCGGACGAACGAGCAGCCCGTCGAATTTCGTGATGGAGTTATAGATGGGACAGCCCTTGAAATGCGAGTGGTCGGATGGTCGACCCAGAATTCATATTCACACAAACGAATTTGATAGATTCTGCCCATTGTTCATCCACATACTTCTACACTAACATATCTCCTGGAGGGAAGTGGTTAAATCGAGGCAGCCAAAGCATCCACCGCCGGGACTAGCCTCGTGGGTGTTACTGTGAATTCGGAAAGATTTAGTGAGTACTTTCTGCTGGGTCTTGGATTCGCATCTCACCTATTCGAGCCTAACCGGCGGAACAGTAATGTGGTTAGTAGCCCCCCTGAGGGTCCAGAGAACCCGGACCGAGTAGTAACCACCGATACAAACCCCCCTCTTTCGAAGTCAGCGGCCTTCCATTTAGCTGGCGACATAGGTGTGGGCGTAGGCGCATTGCCTTGCGAAACTGCGGGAAACCCACCGGGCGACGGAGCGAGTTTCCTTTTTTCTTTACTAGATTAACAACTCGGTAAAAGTTGTCGTCCAACATCACACTCCGGCGAGCCAGTTCCCCCAACTCTTGGATGTTGCCCGAGTTGTCGCTTGTGTTTCGCAGCAAAGCGGCACCGTGATAATGATCGCGCTCAAACTAGTGAATAACCACTCTGTCTAGAGTGGAGAAACATTTCGGCTTCTTCCATGTACGACGTACTGTTCCACTTTACCGGGCCGAGGAAGAAGTAACATCTCTGATAGTCAATAGTGATAACCTTAAAGGGTTCCTTCTAAAGGCGCTAATTGACCAAAGACGAA"/>
                    <sequence id="seq_t681" taxon="t68" totalcount="4" value="TAATCGCATTTAATTATCATTCGTCTTAGTATATAGCTGCGGACCGTTGAAGGGTGCTTCGCTATAGGTCTTAGGCGATGCAAAGTGGCTTACGACTAATAAAGCAGCTACTTAGGGCCTACATACGCGTAACTAGAGATCTCCTCCTTCCTGTAACAGTCACATGAGTGTAGTCATGATAGGAGGTTCGCGGCCCACGGTACTGCGAGCGAAGTTCGACGGTAATGGACAGGCGGTTCCTGGAGCTTGCTGTATGGTTCGTGTTAGGGGAATCCAGGGGTGGATGTATAACTGCGAGCTACCAGGCGCCAGCTCGTTGCGGTCAACGGATTCAGCCTTCTTCCTATTCGTAGTGCACCGCCCAGTTACTTGCATTGCCGATTCCCCCTGTCCTGCGGAGGTCGTACCTACTATACAGGGCTGGTATATCTTCACGTGATTGTTGACCAACTGATGGCCACTCGCCTGCGGGCTGTACCACCATTGGGGGCTCGACCTCTGAAGAATGTCCACCCGCAGTGTAAGGGAATATATTAGCCATGTGGTGCATTTGAAACCAGTTGTCTTCGTAGCATATGTGAGTCCCCGTCCTACGAGTCGCAGTACTCTACTAATTTGCAGCTATGCAAATACGGAAATAGCTTGCCTAAAGACCTGTTCATTCTAGTGCGCATCATACTAAAGTCCGAGAGCTGCAAGGAGCTTCATAACCTGTGCCCAGCCGAATTCACGTGAGGCAAAGGAACCGCCCACTCTCAAGGGCTCGTTGTACTCTACACAAAGAACCGTGCTGGCATAAACACTAGAAGGTGGACTCAACAGTGAGATTCGAGCCTCCCTGGCCTGGCGTGTCGCTATGGCACCTAAAGGACTCCCAGATCCCAGGGATAGGAACGGGTCCCCTTATGGCCCGAAGTATTGGAAAAGCTTTTAGCACGAAGAGCTTCTAAGCTACCCGCTCATGCGACTCCCTTGTGGTTGCGCTTGCCCCAAAGGGAAT"/>
                    <sequence id="seq_t691" taxon="t69" totalcount="4" value="GGTGAGTATGAGGGCCCCTGTTGGTGAACATAGGTCGCCTTGGCACCGGCGCTCCTGTGCGTTATGTGACCCGGGCTATCACCATTAGATGGGGAAATTATGATGGACTGTGGGAGCACCACGCGATATTCGAGATCCAACACTCCGGGGTGACTAGAGCGGCGTCCTATACAGACGGTGGAACCTACGTGATCCTTTCGCAAGAAGAGAGCCGAGACCGCCCATACAAAGAATTCAAGAGCGGATTAAGTTTAACCTTTGGATAGTAATGGCCACTTGGGGTTTTTTCTCCCCAGATAGCGTAGGGACTTATACGCTTGAAAAGATCCCGGACCTTGACTAAGATGATTGTCCCCGCAGTTGCCAAAGCACATGACACCGAACTGTGCCTGAATAGCAGCTTGAGGTTTTGAGCCGATCGGAATTTTTCAGCCCCAACCTAAATCGGACAGCGCTCTCCTCGGTTATAAATGTAAGCTTACTTTCGTCGCCTGGGGGGCGCAGAGCAGCCGGGATAGAATACCCACCGAGGAGACGATGTTGATTAAGGCTCGATTAGCGCCTCAACCCTGAGCGATTGCAAGGCCGGAGCTCTGTCAGTTTCAGTTCAGAATCTACTTGTACGCGGAGCACAGCCTCACTAACAATTCCGGGTGTCGGCTTGGTATGAGTCTCACGCGCAGTAGTTCCTCTGTTATCAACTTCCCGAGCCAGCATCTAGGGACGAGTGCCAGTCCAACCTGTGTTTCGCTCGGAATTGCACGCACGTGAGCCTCTGAGGAGAGCCATATTGTACCTTCCAGTGACGGCTCACAACGGGCCCGGGCATAAATTGCTGCGCTCTAGCATATGCAACCTCTCAATCAATAGGCTCGGAGTTGTCCCGAAACTACCGGCACGTTGCGTCGCTAATACATACATTAGGAGGGAGGATGCGCCATGACTGTCTTGTATGGCATCGTAGCCCAGGTCCCTGCGGAAGGGATTTTAAAGGTGATGC"/>
                    <sequence id="seq_t710" taxon="t7" totalcount="4" value="AATGCGGTTCGTAATGAGTCACTGGAGGTCACTTTTACCTTCGAACTTTTACCGCGGCTTGGAAAAGTTTACCAGGATCAGCGTACACGGACGTGAATGCGCTTGAGTTGAGCTAACGCCCTATTATCCGTTCTCTTGTCCACGTCCCTCCCGATATCAAGTCGCGCTTGTCAACACCACTATACGGGGCCGCAGCGATGCTGTCGCATTTGTTGGATGAAAAAATGGATAAAGGCCAGCCCCCCCGCCGAGGATGGATTCGAAGTCGCTTATAATTCATCTGGCGTTATTAGATTCGCAACGTACAGTGCCCGCCGAGACTCTAAGGATATGAACGGCGCCGTCAATCTTAGCCTCAAATTAAGGCGAGAGGACCTGTGCGCATTCTGTCCGCATGTAAACAGAAAACAAGCCGGTGGATGCATTCGGCGTCCGATCGATCCAGATTTAACCCCATACAAAAGCGTGAGGTGAATCCGGTTTAGACTCCTGCTAGGTTATAATATAAATGGGCCTATGTAACACCAGAGTTCTTAGGCCGATTTCAGGTCAGGTTGAATGGGACGAGTCCCTTAAAACAACTTGATTTAATAATGATTAAGGAGATATGGGATCACTGTTCAGGTGTTATTACCGCAATTTCAACTGACCTGGCAGCATGGCCTGAGGGGGTCCAACAGTAATGCATGGGTTCCCGACCATAGACCGTGTGTAGCACGAGAGACAGACCTTTGATTCGTTCTTTATGTGGTGAGGGTCCGCCATGGCAGGAGCAGGATTACCGAGGCCCAATCTTCGTGGACCCCCGGCTGCAGAGGGAGGCTAGCAATGATTAGAGTCTAGCCCCCATCGCGAGGGGAATGTTCCGGATGTCTCTGATGGGATTACAAGGATTGCCTTCGCATGGCTGTATACACTATAGGCCGATACCCGTAAATACCAGCTGAGGCTGAAAGTCCGCCTGCTAAAATAATCAAATACAAGAAAGAGTTTTCGAACA"/>
                    <sequence id="seq_t701" taxon="t70" totalcount="4" value="CTGGCATTTGGAGTACTGCGCGTTAGCCAACAGGATTAATCACATGTTTGCCTACATAACGACGCCACCTCAAACTAGATCTCCTTAATCGGAAGATTGATGTGTCCTGCTCTCTGTCTGCACTGGTGAACTAGCATGGCTTACTCCCTATATATGCAAAAGAGGGTTATTTCGTGAGACGCTATTGTAAAGTTGTTATCCCGGAAGAAACGGCATGACTAGAATTAGAGTCCATCTGACCCCTTCACGGAGGTAGGACTTGTCTATATACGAGTTAGCGATAAGACTGCTGTAGTATATTCATGTTTTTATAAGAGACATCTCTTGCTACATGCAGTTGATCATATAGTGCGTTCTCTGTTACACGACCTGGAGATACGTATGTTCGATAAAGCAGCCGCGGCTCCTTTGCAACTCTAGCGGCATGCGTGGTGCAAAAGCCACGGAAAAGCGGCTGAGAACGGTCTAACAGGCTAAAATGATCGCCGGCTCAGTCGGCCAGCAGGGTGGTAGCCCTCCATGGCATTGTGGCGTTTTCAGCTAAAATATTTAGAGTCGCCTGGGCATTTCGCGCCGCCTTACTGGTATAAGGTAAAAGGTACAAAATGCCGGTTGTGCCATTGAGTCGTTTAAAGCTAGGTTGTTCAATAGCCCCCTCTGGTGCTTGAGGTCCTAGAAGGCTGAACTATCTGGCATTGCGAATTCGCCCAGCTAGGAGAACCTCCCACAATGGCACATTGCTAAGTCTCAACTAAGTAGCGAATGGTTAAGCCGCGGTATCCGGTGCCGTAGGGGGGGTAATACGGAACACGTGCAGGTGCCGGGGAGCATGCAGTAACTTTCCGATTGTTTCAGACTCCCTCAACGCCTCTCGTATCGAACGTTTCTAGCGCAGTCCTGGGTCCTCATTAACGGTAAAAAGCCATATCACATAAGGTAACTTCGTCGGCGTTTGGACAAATTGCTTAGAGTCCTTAGCCCGGCGGTACCATTGAGGTAG"/>
                    <sequence id="seq_t711" taxon="t71" totalcount="4" value="CTCCCAGTTCGTATGAGGCGGGGGCGCTACGTCTCTTACGAACACAACGCGGCGTTCAACCACCAACCACTTTTGGTCGTGGTTATGGCTCGGGAAGCTTCCCAACTGGCGATCCTACAGCCTCCTCCCGGCTCATCAGCCGGGTTAATGCTATTTACGACCGTCTGGCTCGCACCCTCGCGAGCAATTTGCTCAAAGCCCCGGAATGGCGGCAGCGAGAGGGTGGCGTTACAGAATACGATAAATATTACGTTGGAATGTCGCGTGGGAGTCAGTACGCACCCCACCCGCAGCCGGCAAAAGTGTTTGGACTGTGCATATTGGTCCTACATGGGACTTTGACGTGGCCCTATTTTCAAGGAGGCCACCTTAAGTCTCCTTCCAACGTTACGATTCTCCTGCTATGCTATAAACAGTAACAAGTTCCTAGTGATCTTGCAGAGCGAGTACCGAAAAGGGATGTGCAATTCCAAGCAGACGTACTTTCTCCATGTCCCACGACAGGAGGACACACGCAGATATGTCCAGAGGGTATCAGGGATGTATGTCTATTGAAATAGTACACGGCAGAGTGGTTATCTATCTTCGACTCCCTCGAGGGGGAAGCATAAGAATATTGCGGAATCATAACTCTGTATATGCAGTCCTCTAAGCCCACGTCTTCAGTTTAGACGTTGAAGGGTCATAGTAAAAGTACTATCCCAGATGTTGCCACGGACTAGGCGGAAGAAGGGCCCAATCCAGCGGTGAGTTCGCGTCCAATTTTAACAGCGGGTCGTGCACCGCTCCACGATTACCCAGACTGTGAATGTGTAGGCTCTGACCCTGGACCGAACATGGCGCACCGATGGGGTTGACGGCAAATGGACGCACTTTTCAAGTTCGGATCCAAGTGTTTGGAAGGTTAAATTGGTATGTACCGTACGAAACAGTCCAGTATGGTTATCTCAACGCTTTTCGCGGCACGTATTCCCAAATCCAATTACCCGAAAGTGCCTAC"/>
                    <sequence id="seq_t721" taxon="t72" totalcount="4" value="CCATTGGCCCACAGCTAAGCACTACGAGTAGCGGGACGTTCCTTTGCGTAGGCGGGTAGGACTTCGAACCGTGATTACTATACCATCAATGAATTTATCACGGTGTATGCTTGGGGGGACAACAGAGGGCCGCCAGCGTATGGCACCCATAGTCGGATTGGAATCCAAAGCAAGGATCCATGCACGAGACAAAGAGTCTCTCGTGCTAGGATCACTCTCAGGTAAACACCGGGTGTGAAAGCACTGACAAAGGTATCCCATTAGAACCCATGCCAATATATCGAAGCGTGGCGATAGTGATCCGCTGATTCGGGGGACTTCGATCCGACAGTCGCTGCGGAATTAGCTTAAAGCATACGTTCAAACCTTCCTAGCACGAGAGTAGGGAACAGCGGACCGGGGTCTACCACAAAAGGCACGACTCGTGAAAGATCTGTTAACAGTGACTACTCCGTCTACGAAACCAGCCTTCGGCCCAACCCCACCCGCCAGCGGGCTGACGAACCTGGATCTCCGAAGGGGGAGCTTCTTTTCTCCTCGGTCGGTATGTAATGGTGCGTTTACAATAGGTTCAGGCTGGTATCGGAACCACGGTAAGCATAGGGGTTCCCGACTCCGTACACCGCAAGGTTACATATCATTAAGATCTGTCAAATGGTACTGCACGAACGAGTTTAGCAAACAAGTGCACTTTATCAAGAGCATCCTGCATAGGTAGCGTAACTATGTTATGGTTCCTGTACACAGTGAAACTTAGAGAAAACGTTAGACCAGACCGGAAAAGAGGAAGCTGTAATGAATCCCAACAGACGCAATCGCCTATTGGCAGGCGTGACGGCAGACTGTCTACAATCTAAAGCGAGATTGTCGACTTAGTCAGAATGCGAAGTTCAGTCATAAACTGGGGCGCAACAAGGTGTTGAAGGCTCACGCTTATAGACATCGGTAGCCATGAACCAACTATCGCTCTCTTTACGAGAGCTCTATCCGTGGGACCTTT"/>
                    <sequence id="seq_t731" taxon="t73" totalcount="4" value="GTGATGTAAATCATCAAACCATTCTAAGATACGCCTGTAGATACGTAGGTCAGTTGAGGATCAAGCTAGAGGAGTACCTCTTGCTTCACGGTCGCGTTGCAGGGTGGTAAATCGGAATCTGTACTCATTGGCGCCTCTATTCCGTGTTACTTGGGGGCCAGCTATACTCTTCTGACCCGTCTGCTAACGGACCCGTGCGCATCGCTGATCACAGCAAGTCCTTCGCCATTCCGTTAGGACCTCAGATAAGAGGCTTTCTCGGGTTGACTGATTCAGCGATAACAAGTAAAAATCCTTCTCGGAAGCTGATAATTGGTGCCGACGCGTGCCTCTGCAAACAGTTTTTCTTAAATGCTGGACGACGCAGGACGCGACTCAAGCTATGGGGGACCAATGAGCATATAGACCATAACGGTTGGGTCTCCAAATTTCTAGGGTTGTGTGATTCTATCGTTACTAGCTTCGCATAGCCGATGTCCGACTGTTATGCGTAGGTATGAGTGAAGAGTCCACAAAGCAAAAGGCATCTATATTAGTGGATGATAGTCTTTTGGCCTCAACTTGTTCATACCTGTACCAATGAGAGGGTCCCGTAGTTCTTCATGATAGCTTTGGACCTACAGAAGAATTTGTAAACCCTTGACAGGTTGGCCGACTTGACACTGCACCCTTTCGGGGCGCGAATAGGGCGGTCCGAGGCCCTGACGCACAAGGGTGTACGTGGCACGAACGGGGGACGTCAACCTCGGTGTTTACAAATCCAGCTCTACTATCGCGTAGGGCTGCGTTGTAATTACCACGGTTAAGATCTGCTCTCGGTGGATCTCAAGCCTGGCCGTAGATTTACATCAGTTGTTATTTTAGAGTGAGTGAGACTAAAGGGCGAGCCTACTAGTCACAACGCCAGATAGCTTAACCCGCTTCAAAAAGCTAGACCCCGCAATTCATGCCCAACACCCTCCGACGCGGGGACGTAGGGGACGATTTACTAATGTACGCT"/>
                    <sequence id="seq_t741" taxon="t74" totalcount="4" value="CTACGCTTACGCTTCCTAGAAATTTACACTTTGCAATTTTTTCTCACTCACTAGAAGTAAGATCCGGACATGGCTGGCGTACCCCTTCCGAGTCTGCCCTCATCGCGAGTGAGGGGCGAGTTTATCTTCAGAGTACGTCTCCGGCTTATCCCATCAGGTCCAAAGCGTGGTTGGAAGGAGTCATGATTCAAGATGATAAACTACCCACTGCGCGAAGTTTTCCTACGCAAAGGGTATTCTCCAGTTCTACCTATCGTTGCTGCGCGTGTGGCTAAAGATAAGAATTTGAGATTTAATTGCAGTCGCTCTTTGGTCCTGCCTGCGAGTAAAGCGAACAGACGGCAGGCAGGACATCTCCAATAATGGACCTCCCTGGCCGTCGTGAGATCTTGCTTCGCCACACGCAGGTCTACAAATAAGCGAGCAGATAAAGATGGGTACAAACAAGCGTGCTACCGCGAATTGCACCAGCATCATATCCATGAGCGTACTCGTAGCAGGATCTTTCGGGTTGGACCAATACTTCGGTCGGTGATCGGCCAATTTGACCTAGGTCTTTCATAACTTAACTATCCTGACTCCGGAATACTGAGGTTGTGAGCTCAATTAGGAATCCCACCTACAGGTTAGCCTTTGAAAGAACTGCCGGGTTCCAAACGTGTCAGGTACAAAGAAAATTAAGATTCGCACAGGATGATGGGAGTATGTGAGTCAGATAGCTGCTATCGACTGGCAGTAGCCAGTATACACTTCATGTTTGAGACAAGTATACGTCAGTTGAGAGCCCCGCGAGTTCTCTCTGTGTTATCGAGGTCACACATGTTTAGTTATTGAGCCCAACACAATCCAGGTAGTATGTACAGAGTCTGCATGGGTAATTACGGCTGATCATGCGGAGGCGGGCACCGCGGAGGGGGCAAGGCAGGTATGTGGGTGCCTACCACGGCATCGCGCGAAGTCCACGCCTGCGTCGTCATAAAATAGGACGTCCTGTTAGTCG"/>
                    <sequence id="seq_t751" taxon="t75" totalcount="4" value="GAGCAATCATGCGCGATATTTTTTGCACCATTTCCAGTACTTGTCCACTGTCTAAGCTCCGACCAGAGGCGGACCTGCGAGTCCGCCTCTAGCTCAAAGTTACTGCTGCACGACGTCTTCATATATTAAATGAACCGGACCGCTCTAATCTGTTGAACCCCGGCTTACACAGATAAGTCTGAAACATTGCCCTGTAGCGAGTCGTATTTGCACCTCCAAAGACGACGTACCACTGCATCCGTCACACTGTTGTAGGAGCTAATACGATTTGCACTACCATCCCGTTATGAACAAGAAGGCCAGTATGTCTCTTGGAGAGAGAAACCGGCCAAGCTGGTTCGCGACTTAAGACTAGGCTTCGAGAGGCCAGCTAGGCGCTCTGCGTGGGATATGCTCAAGATGGGACGGCGCTCATAACTAATTTCTGTTGATACGGGCGTGAGCAACCATAATGGGTAGTCCAAGTATAACACGCAACTATGAAGTACTTGCACGAGCTACTGGAATTCATATTGGTTCAGAGTGGAGTGCCACAGATATTGCTTAAATCCACATTCTTTATCGGAGGCGCTCAATCTTGCAACGGAAAACTTACACCTCAAGAAGCGCTAGGGTCGGTTAGGTGCGTAGGATTTCGGATCAGGCCGTGGAAAAACGCGGCAACCACCTTTCGACCTTCATACGTGGTATGTTCAACTCTCTTGACAAGCTTTTGTACGGGAGGAGTTGCACATCTGACAGGCCAAGTGAGTTCCTGGAGTTAGGTGGATGCGACGGAAATACGTGCGCGAAGCGCCAAGGAGGATCGGACTGCGGTTTAAGTCCAGAATGGATGCTTATGTAAACGATTGCCTGTTATCCACCGGTTGGGCAAATATTCGGGTAAGAGGACTCCTTAAGGTTGCAGATCACGTCAGTAATTCTTTATTGACCTAAAGACCTGGAAACTGTACGATAATTCGCAACACTCTCCTATTGACTGGTTGCTGAAGATATCTTT"/>
                    <sequence id="seq_t761" taxon="t76" totalcount="4" value="ACACCTTTGTGTACACAGTGTATGGCTCCGTTTATCTTGCTCGGCCCTAGAGGATCGATTTCTTTACTAAGAGAGGCGCCTACTTAGCTTTAGCGCAACAGGTGCTCAGAGGACTTAGAGAAGGTAAGACATTTGAACGGCACGGCACAGTTGCTCCCGAGGCATGATCGAGTATCTCGCTTACAGAGCTCACGTGGATCTGTAGCGAACATGGGGCCCACGGTTAGTTGCAATGTATTGAACTTAAACCGGGTTGTATCTTCTTGACGTCAGTTAAGCATGGTTTAGATCCGATCTAGGATGGTCCTCCTTACTACGCTGTGGTGTCTAGAGACGCTCCGTACCTTCTAATATTCGGCCACCAGCAAGATCGGGAGTCGTTGAGTCTTGATGACGAGATGCTCTAAAAGGGTGGGGTACCTAATCGCAGAACTCTGAGCTTGAACTTCGTGGTGGGAGCGAAAACGATATACCATTAGGGGAAGAGCGGGCTCGCCTAAGCGGTTACCAGGACTTACTCTCAGCCCTCAAAACATACACTCCCGCCATTCCCGTACGGATGAAAATTTGAACCTTGGGATCTCGGACGTTAAGCAAACTAGCGGACTTATTGGCCGTAGATTTCTTGCTCTGCCGAAGAAACTTCCCTCTCCCTAACCATTTTTCATTATAAAAATGGCACGCTCCGCCCGCGTCGCCCCAGCAATCTAAATGTGATCCTTGGAGACCCCGAATAGTTTCGCTTATAACCGTGGGTTATTGTCTGTACAGGAGATCGTCGGTATGGTGTCTGAGCCGCGGGGCTTGGTGCCGCCCAAACGCATCAGGAAACACGTAGGAAGACGCTCCAATAGCTACGGAAGTGTCTGTTGGTAGGCTCAAATCTCTGTCACCTCGCATCATGAATCAATACATCCCTTTTGGTACCGCAAGGAGGTACTCCAGAAGGACCTCGGTGTCCAATATTCGCCGTCGTTGGATCACTTTGTTAGCCTTCCCT"/>
                    <sequence id="seq_t771" taxon="t77" totalcount="4" value="TCTCACTCACTATAACAGCGAATGGCGCAGTTTATGCTACACAGAGCGAACCGTTGTATTGCCTTCCGACGAGGGCCGATTAGGTCGCTATATCGTCCCAGCAGCCTTGAGGACATAGCGCAGCAACGTTATTTTCCCCGCAGCACATATTGCCTGCCGGGCCCACGTCCATTGTCTAGATTACTGACCTCAGTCCGCGAACTCTAGTATATGGGACCCAAAATCCGTTGAAAAGGGTTGAACTTCTACAAGGTCGTCAGATCGTATCGTCAGTTACGTCTGGTTAAGATGTGGCGTGGGCTGCGCCTTAGTATTGTTGCGGTCAATGTGTAGTAGTCCCGTACTTTCAAAGTTTCCCAAATAAACATTATACCGCGTCTGTCATAATCGCTGAGGACAGTCTGGATCAAGGGGCCCTACTTAGTCCCAAAACCTAGGGGACCACTCCCGCTGCGCAAGGGTGGAGGGTATCACATTGAGAGCAGCGCCGGCTTACGACCGAGAAAAGCCGTAGTTAATTTTCTCCCGCAGGGGGGCGACAACGGACAGGTAAGTACCGTGCCAGCTTGGATATGTTGGATGGGGTACGTTGAGCGTATATGTTGACATAATGGCTATCGAGCTGTTGCAATGCCCCAGATACTACCTAGGGCAGTACGCTTTGTAACCATAACCTTTACTCGATCCGCTGTGATCGTCCCCGGTACCACCCCCTGAGACTGCGCGAAGTTGATTGGTTTTACTCACAACAGTGGGCTCTAGTCGTATTCCAAGATCTTCGACATGACTGTTTAGACGCGAGCATCTTGGGCGCGCCGTCGAGTCTGTCAGCAATTGTCCCCAGCCTCCGACCTCTCGGTGTCGGTTAGTCGTTCGGTTCGACTCTCTCTCGCTTCGCTTCACGCGGCGATCCACGCCTTTTTGTTGCGCAAGAAGGTACTCTGGATGCACTTGTTTGCCATCTTTTTTCGGGCTTGGCCACAAGCAATTGGTTCCCACG"/>
                    <sequence id="seq_t781" taxon="t78" totalcount="4" value="TCGGCTTGTGAATCGGCTTGACCGGTATGAAATTGCTTCTTCTACACAGTTCAAAACGGACTTAAGAGATTGGACAAAGAGGGTAATCTGTCGAAGGGGATAGTCTCTAACCGTATCCATTGTTGCGAGCGCACGGCAAGCAAGTCCAGTTTGCCCCGACGGAGTGACACGCTTCAAAGACAACGTCGCTTATCATCGAGCGAGTATTTATGTAGGCAAACGATCTGACATTAGTCCGAATGCAGAACGCAGGTCGTAGAATGCTACCGGTCAATTATCCTTAGCTTGATATATCGAAACCACGACGCAAGCAGATTTGAACGTATAACTTGCTTGTGCAAGAAGTCTAGTCCATTCGCGGTTTCAGGAGAGTCTGACCTGTCAGACTTAACCACTACCACGGCACTTAAGCGACGGCCAAACATTGGCTCGAAGAGGATCTGCCCAGTATAAGTTGGATCTTAACTTCTTACTAGCCCGTTCAACGCGCGTTTATTAACGACGAATGTGCACTATCAAGGTTGCGGCTGTTTCCTGTCCTCTACTCTTTCTTGCCATCATTTATTGGGGAAGCCTCTCAGGTGTCCACGAAGACCCGCACTGGGATAGCCTGAATGGTTTTCGATGGGCCCTCCCTAGCACCAACGCTGAAGCATGTCATGCTAGTGGCTGTGCCATACAGATTCACACAGCGGCGGGATCAGGGCGGCCGTGGGCAAATTACTTGCCCTGCTCGTCTGCGGAAGTCTAAACAGGTCCATACTCGAGTTCTCGTCTACCAAGCATCGTGACCGATAGACGGAGTTCACTCATCTTCGGGTACGCGCATGGGCACCGCTAAATATCGAAGGACCCAGTTGGCTCGGTCGAATGTATCCCGTCTCTCGGTAGTAATTTGGCACATTTTCATCACCCTCTACTGAACTATGACTGGACTACCCAAATAGCTGGTTGCTTGGGATCAGATCGGCTCGCGGGACCACAGCCTAATATTCTGGGA"/>
                    <sequence id="seq_t791" taxon="t79" totalcount="4" value="GTTTTGCCGTAATCAGTTCTTACGCCTAATATCTTTAGACTGGTTAGCGGTTAGGCGTCGGGGGTGCGAGCCAAGGTTGGGTAGATCCCTCGGAGTCTGCGACCTAAAGAGTCTTTGTGCCTAGGAACGCATCTTGAGTTCCGTACTTCCCGTTGTGTTTAAGGGGGTAACTATGCGGTTTTTGACCGGTGAAAGCGCACACTATAGGGCCTCACCGGGAGGAGCTCCGCGTTCGCCAGTAGCGTTTGCCCCACCGTTGTGTCTCACTCAACATAAGAGGAAGCATATTGGGTGGAGGGTGGGATCGACTCGACAATTAACGAGTAGGTGATCAAGGAATAATGACGTTTCGACGGCCTATGGGCTTTTTCTTGCGGGTCACCGTTCTGGGATTACTCCCATAAGGATACATTAGCCCGAGATAATGATCGCACGTCCTCCCGGACGAGTCTCGACGCACCGTGCTACGATGGAGATTTAAAAGTGCAGGACCCGGTAATCCACGACGTAAATTGTACGGATTCCACATCGACCCGTAAGGTTCCCTTGACCGAGATGGACCGGGCCAGTTTAGAGACTACACGCAAACTTCCATGAACGTCAGCCCATTCCATTTAGAAGCCAGCCAATAACAGTGTAGTGTCCGTCGTAATAACGGCAAGCAACTGTGTCAGGAAGGTCAGAGGGAGTGCGCCGTGTCCGCGGCCGGTATTCAACAAGAAAACACCAAATCTGATCGAGCTCCCTAGCATTGCCTTTTCGCCACTCCGCTCGGCGTTACCGGCCCAAGGAAGGGGTGGGGATCTAGAACCGCTGTGACATTTCGCGATTTCACTCGTTGAGCTGCTTGTCCCTTATGCCCTCGGCCACTGTCCAAACTTAATAAGAAAATGTCATCGGCTGTCACTGCATCGGACGTATATTAAGGGGGATTGCGGACTGGGATTGAACCGCTATGTCCGTCAGTCTCAGGGAATCGACTCAACGTGATAGTTGTAGT"/>
                    <sequence id="seq_t810" taxon="t8" totalcount="4" value="TCTCTTGTTATCGGCTTCCACACTGCGATCTTGCCCTGTTCTTACAAGCGGTGCGGCAGGCGGACTCTAAAGCGATTCGACCGAGTTATTTACGCACCCTTTGTCTTATATACACGACTGGTAATTTATGTCGAGACACCTCACGCCTTCCGGCCATGTGATGGGCTTATGTAGTGGACGAGCTAGCCGTCCTCGTTAATCGCGCGCTTCGGAGAGCTTATTAGGCAACTGACCCCGATGACAGGTACAGGACAGATATCCGACACCGGGTTCCTCACTGTCTGTTGACCCAGCTAATGCCGGCGGTGGGAAGCATAGTGATCATAGGAGTTTTAATCGTGCTGCTTCTTGAGTACACTTGCGTAGGCGGATCTCACTCTAAGTGCAGTGAACACCGCGAAAGAGTATCTAACCCCCTACCTACTTCTTAAAGCTGAGGCGTCATGACTTGTCACTGCTAGCGTCGGGGTTTATCTACGACGAGTCATGGGGAGTTGATAGCGGAGTACAACATATGTTCGAGGGTTTGGCGCAATGAATTATGGATAGACTACGATCTCAGCCGTGGTAATGACTTGCTCGTTAACACAAACCGTGAGACTGGAGAGGAACTCGATAGGTCCCGGGACACTAATAGACTTATTAGTTTTGTTAGCTTCCCAATAATGCCGGACTGCCAAGCCGCGACAGTAGAGGCCCGGTACGTTACTCTCCCGGTACTGCGGACGCCCTGGAGCGCCCGCTCATCCGTGGTGAGGACCGGACAGGTAACAGGCTACGAAGCCTGGCCCCCCACACAAGTGTCAATTTGGATTCTGGGTAACGACGTGCTTTGCACATGCGACCCGAGCGCAAGATAGCGCACTTTAAGGCCCAAATACGGTGTGGACGGCGCTAGGCCATCAAGCCACAATTCGATGATCACCGCCAACTTTACGCTCTGGGAATGAAAATAGTTTGGTAATTCTGAAGTACTTATCGCGTTCCGTGTGTTCAGGTG"/>
                    <sequence id="seq_t801" taxon="t80" totalcount="4" value="CACCCACGTGAGATCTGCGGTTCGCCTTATGGATAGAGCTCGCAGCGAGCGGCAATTTACAGCTTATTACTCTGGGCATTGGTCGGGTTGAGATAGCAGTCGATATCCAAGTGAGTATCTGATAATCCGGGCGCTACTGCCATATGGGTACGATCCACGATCATCCTTTTCATATCTTAGAGGGAGATCACAAAAGATCAACACATTGCAGCGCTCGCGTGAGTGGCTTGATGGCGAGCTGGATTCTTAGCCACCAGAAGGATACGCGATCTAATGCTCCTTGTCTTTCCTACGCGGCCGGTGCATTGGGGTCGTACTCTTTAGCCTGGGTATCGAAATGAGCGCCAGGATTGGTTCAAAGACTCTCAATCGAATGAGGCGACTTCCTACTAGCTGTGTTCTTTTACTTTACTCGATACCATGGCGATGATAGGGTTGTCCTCGTATGACCGCACTTATTGCTACGGCGCGATACATCCGACTGAGCTAGGCTAGGCGCCCGGCTATTTCCGATCGCAACGTGACGTTCCGTTAATATTTACCGGAATATCGCAACGTAGCTACGCACTACTACTGCCCCCTGCGCGGTCCTATGTGACTTTGAGGTTGATATCGACGTAGATTCCTCTTATTACGCAAAGCAACCTTTGATGGCGCGGATATGATGGTGCTAGTCTAGAGGCCCTTGGTGTAGAAGTTTGCGATTTTCGCCCGCGGGCTGGGGCACTCGCGTGGATAGTTTCGTTTTTCCTCCCAGACAATGGCTGCGTCTACTCATATAATTAGGCTCGCCGTTACCAGGGAGCTACGGTATCTCGTGACACCGCAGACGTCTCCGCCGGCTTCTAACGGTAGGGTTGGAGCTCGTTTCGTTCCGGAGACGCTATGATTTCGCTGAGGTAAATCTTGGGGTCCGCACAACTGGTAAGCGGGGATGCTAGATGCAGAAAGTGCCAGTAGTTCGCCCAATGCGGGCTGTTAATGTCTTCGATTTTCATCA"/>
                    <sequence id="seq_t811" taxon="t81" totalcount="4" value="GGGTAATATCCAGTTCGTTCTGGACGATACCGAAAATGTCGGGACACCGGGTTTATGTCTCCCTTATTTCGGTGCATTTGGGCTTTATCTTGTGCAGCAGCCTAATCTACCCGTATTAGAGGAGGTTGAACCGACACCGTCGACACGTACTGCCGCCGCGATATTTAAGCATCGATTTAACAAGGGCGTGTCGCATTGATAGCTGCTTCATACGCGCATTACAGTTTCGAATGGGAAATCGCTCTCCAATCTCAAGAAGTTGCGACGGTCGGTTTGCAGGTGGCCCGTCCATGTGAGTCCGCATACTATACTTAATTCCCACTGACAACAAGTTTTGTTGGGACAACTGAAGGCCCAAGCGCGTCTACTGACGGCTTAAATGTGCTATGTTTGCGGTAAGGAGCAAGCGCTCGATCTGTTGCCATCCTTTTGCCGAATGTGGTCCATCAGGACGGTTCGACAGCTAATGTCTTATAGGTCCGCGGCCGAACCAAAAGTGCTTGTGTGAGCAGAAGGCCGGTACGGACGAATCCCCATATCTACTGGTGAGTCTGCGAGCAATGTTAACATCTAGGCGCTGCTTAGTCCTCCACTAGTTCTTTGATGTCCATGCGCGTGCACGCTGACGGTGGCTGGTGAACATGCATTGGGCCTCGTGCTGAGGGGGGGCGAACCCGAGTCTCCGCCCCTCAGTTAAGGCCCCTCAGGGTTTCCCTGGAGAGAGCCATCATGTCATAAGACATCTGTACCAGTTCGATCTCCCGGAGCTTAATTTATTTATGGGTTAAAGGAGCCCAGCACGTTCACGGATGGCACTCGAATATGAGCAATTCTGGTCCTCTTCCGGGCCCCTCGAGCTAATCATGCTATTCTGAACTGCCCCCAAGGCATGAGAGTACCAACAGTAGGACTGTAAGGGCGCTGAGCCTTTTACTCAGATAGGCTTCTATCGAAGTTTTGCTCACAATGTGTGCACGGACCCCAAGAACACGGACAACTG"/>
                    <sequence id="seq_t821" taxon="t82" totalcount="4" value="CTCGGCCGAGTTTCAAACCTAAGTATACAGTAGCGCAGTACACGGACGGATGTCAATATTCAGTTCCTGTTACTTTCTTAAACCTATCGACTTAGCAAGCGAGTCGAGCTATGGTCCCCCATCTATATACCACGGTGTGCCAGTTGTAATATGCTCAAAACGACTTCGTGTTTATGTCTCGTGATACTCACAACCGTACCTGCCGTTTTCCGCCACCTTTTCCCCAGGAGTTTGAGTGATAGGCAATTCACCCCGTATCCAGGCAGCTTATGTCCCTCTGACTCCCTTTGGAAAACGGGGCGCTTGCGGAACTTCACCCCCTAGAATCCGTCTGGCAGTAACAAGCACTCCTTTGCGAGCGCTGTTGGTCAAACAGGCATCGTTTGCGCATGACAACCAAATCGTGTTAGGCACATAGGCCAGGAGGCAACCCCATCAACGTTGTTATAGAAGCACGGAACGGATAGATATGCAAAACAGGAGCGATAGAAAAGAAGCTTGACGATTTCTTCCTCAATCTTTTTGCACCGCAACGGCAACCAGATCCTACTAGTGATGGTAAAACCCAATGGACTGTTAGCCACCCTGAGGACAGGAACTGGAGGGCATAGGTTTCGCTCCCTGGGACTTTGTGCCTGTATAGACACTTTGGACGTGGCCGAAGTGAGGAGGTAATGGCAACAAATCCTAGGTGGTACGAGCGGCCTTTACTTACTCGACTCCCCAATCGGCTATCGGGGAGCACTGACGGAATCTGGAATCGACACGGGAGATCAGAAATTGGGGGAACAGTAAATTCGCCGACACGGAAGCTTCACGCCATCAGGGCATCCATCCTGTGTTCTGTGAGCTCAGACGCTCCTGGGTGACCTAGTAACCGAAACGGCTGAATTACAATGTGGGGTAAGCCATTAGATGAAGTTACGAGGTCTAGCGTGAAGGGCAGATAGATACTATAGCAGGGCGTGTCCCATAGGCTCGTTCTTTAGCTAGCAGGATA"/>
                    <sequence id="seq_t831" taxon="t83" totalcount="4" value="ACTCTACATATTGTCCCGAAATCAATGTAGCCATATCTGTCGCTCCAAGATGAATTGGAACGGGATAAATTCACCTAGCGAATCTGGCGTAAAGGTTATTTGGCTCGCACGCACACTTTCGCACTACTTCCTCAGATTAATTGAGTCTGTAAGGTTTTGATTAATAACAGACACCGGACCCGACAATTCAGGCTGGGCAGACCCAGGCCTGCACTCGCAGTAATAACCAAACCGTAGAAAGCGCTGAGCTCAACGCCATGACGACCCGACGGTTTTGCGGTGCTGACTATATACCGCGTGGCTTTCTGCGTGGTGAGTGCTACTGTTGTTCGTGTACCCCCGAGCAATGCGGTTTGACTTTTCAGCCATACTCCGTCGCGTCACCAAACATCGCGTATTTCATACAGATGATATCCCCTTACCTTAGAACTCCTCTGACTAGACCGTAAGAGCGCAGTAATATTCTTATATAAGTTGTCAGGTTAGGACAGATCCGGCAACACAGGTATAGCTAACCTGGGAGGCTCCTAACACATTCTAGAGTTGCGTGCTCCACTAAGTTGCCGTGGACACGTCCCCTGCACTCCCTGTCGAGACCGGGCGAAGCTGACCGAAAGCCAGTCCGCGGTTTGTTCACGGGCCGAACATCTAATCACAATAGTCGCGTGTCCCATAGCCTTTGGAATCGAAAGGATGCGTTGTAACGTCTTATTGACGCCACACTCGCAGTAAAGAGCTTCACCATAGGCATATGTTCACGGTGACGTGCCCATGCCTTACCTTGGGTGTCAAGTCAAACTTGGGCGCGCACTACGCTCATCACGGCGAATACTGCATTCGATACGGTAATTGCATAAACGTCAGCCAGGCGATAGTTCAGCCGCGGCGGAGCGGTTACCTACAAGATGTGTGGGGTTGAAATCCACGCGCAATCAGTTAAAAGCTGTATGAAGCTGCAGATCACTCCGACTACAATGCGCGTCTACGGGTGTTCGATTTC"/>
                    <sequence id="seq_t841" taxon="t84" totalcount="4" value="CAGCATGGTTGGGTGCCGCGTGTAGTTGGTTACCAGCGGATGAGGGTCGTGAGTCAAAACCTACATCCCAAGCATAGTTATGGACAAGTGGGCCTTCCCAATGTTCTAACCACACGCGTACAATCTGTCGGGATGCATTTTTAATGAACTCGCATATAGATGAAAGCCTATATAACTTACACTTGAGACCGGAATTAATACGTGAAGCTCACTATTTACTTACCATACACCAGACTGCTTGTAGTTCATGCCCACGAGCGCCTCTAGGTTAAAGTCAATCCCCCATTAGAATTATACAGCAAGACGAATTAGGTGGGCCGTAGGTGCAAAATCTGCTCAAATGCCTCAGTGGTTCTCGCGAAGGGTAATATGACGACAGGCAGTCTTTCTGTGGTCGGCACCTAGTCGGACCTCGTCCGCATCACTCACGCTACAAGAGCACATACCACGGATTGTTCTGGGACTTTTCGATAGAAATTTCGTGGATAAAGTCGGCACTATTTTTCTGGTCGGTGAGCTCTCGCTGTGTCGACACCAGGCCTATGTGTACGCGCGAAATGGGTGGTAGAAGTGAGGATCGCATGCAACCAACGTGGACAGCGTCCCGAAACGGGGGACATAAGGCGACCGTCAATTCAATTGTGGGACGAGGCATTCTGCTGTGGAACTAGAATCTGCAAAGAGGTCAAAGCCCGACCTTTCCTCTAGCTCACGTTAAGCCATGAAGTCCTCCATTGCCAATCGACAGGAATACGATGCACCGGGTTGAATACAGTTGGTTCCCCGGTCACCTTAACTAAGAAGGTGTCCTAGGGGTAAAAGTGAAACGATGACCTCCGGGGCCCAGGAAGGGAATAAACACGGATTTGTGGAAATGACTGCATGAGTGTCATCTATCGCATGGAAGGCACTACGTTGAAAGCGTGCACGCAAGGCTCATCCTGTCTGTTTGACACAAAACGATTTAGTTTGCAGGTCAGTCATTTCCGACGAATCGGAG"/>
                    <sequence id="seq_t851" taxon="t85" totalcount="4" value="CTGACAGGCGTGTCTCGCTGTTTTCGGCATCTGTTCCTTCCGAGCGTACTGGTGCCCAGATATAAAGCAACATATGAGAGTCACCGTACCGAAGGCACCAATCGTCTAACGTTGTAACCGACTTGATTCAAACACAGGCTCTGACTTCAGGACACCCCGTACCCATACTAGACGCCCGTCTTGCTGTCATGTTAGGCGTCTAATAAGTGATAGGTTCACATCAGGAGTAACGGCTATGAGTGGGCACGAATCGAGGTCTTAATCACTAGGCCTACGGGTTAGAAGTCTCTAGAACTGGGCTCGTTTATACAATCCCACCGCTAGTCATGAGGCGGTGCTCCTAAACTATCGATAACTGGGCTCGCCGACGGGTTAGAAGTATTCCAGAGAGGATAGACACACATTATCGACAGGCAAATTATTACGGTCTTATGGTAAGACCGTGCAAGAGTAATCCGGGTACCTTTACTCCAGAACGAATGCTTACCCTTCGCGCCAGAAGCTACACTTTAGCGCCAACCCCCGCTCGCTGTACGTGAGTGTCGAGATTTTTGCGTTGATTCCGAGTATAACCCGTGCTAAAGGTAAGCACCATCCACGGCATCTGTAAGTCAAAGGTGGTGCCACCTTTACTGATGCGCCGATAGATCACTAGACCTATGACGACCATTCCTGCTTCGTGACGCAAAGAGATATAATAATTATATACCTGACCTGGTCACAAAAAAAATCGACTCTGACCGGCTATAGTAAACGCATTAGTTGCCGTTTAAGGGTTCGAGTACGGCTATTCTATCCCGACCTGATCTGAGCGAAAAGGGCTGCTACACTATTCGACTCGACAGCTTGCCGGCTGAAGGGTGAGGTCTCATGCTCGATGATCAGCTCTGGCTATACTACATGCGCCTCAAAATACACCGCCTCACGGACTCGGCAAGCGATCGTCAGTTATCAAGGTCATGACTAAGAGCTACAGGAGGACCTTCGCAAAACCGGGTAC"/>
                    <sequence id="seq_t861" taxon="t86" totalcount="4" value="GGAGCAGGAGCAACGGTGAATTGCGCCGAGAGGCAAGCCTGCAGAACAGCTCTCTGTTCTCAATCCATAGGGCAATTGCTTCCGTACGCGGCCCTACCTTTGGCTGCAATCCAGGGCAGTCGGTGTCCAGGCAACCCGTCGAGAGCGGTCAGCCGAACTTGAAGCAACGCCCAGGAATATGGATACGTGCTAGCACAACCCTCATTGCTCTCAAAGCAGTCCTACGCCTGGTGTATATGTTATCTCAATGGCTCGGCGTGGGGACCCGTGGTCCTGTCATACTTAACATCTCTAGCAGCCGCATGTCGACTATAACTGGTTGTTGGAACCTCGATGGCTCCAACGGTGGTCATAGAAACCGAGTAAGGACTAGACTGATAAACTTTTATAGAACCCCACGACGTCACCAGTACCTACCAGACCGTACACTACGAGGCTACATACAATACGGTCTTCTCGTTAAGCACGTGCCATCAGATCATGTAAAGCGCTAATGTTATTGGGCCTTTTTTGTGATGGAAACTCCGTGCTTCCGTAATGTCGTCCTCATGAGGACTGGGGGCCAGGATCCTCCCGGTTTCGGCTCGTGGGTCTGGTGACCAAATAGTCGGATGAATCAGGAAGAAAAGAGGAGAACTTGCAAGTCAACTAGATGACTTCAAGCGAACGAACTTAATATTTGGGACGATATGCATAAGTTTTGGGCTGAGCATTGCATATGATATTTGTGTAAGATGATGAACAGGCTACCACAATGGCGGAAACATGGCATTTAATGTACACGTCTTGAAATTTGCGACATGGGCAACAGTGGTCAAATCATATCTCGACGATCTTGTTCAAACTGATTTCGTGCGTAAGACCTTGGAGTCGGCTGCAACAAACGTACTGATAGTTTTTGATGCGTCTTCTATCGTGACGCAGCGGCTCTCGCTCTATACCCGGACAACCATTATGCTGCAAGAGCTTATGCCCCACTTCTCAAGCCCACAAAAGGTAT"/>
                    <sequence id="seq_t871" taxon="t87" totalcount="4" value="TACGCGCTCCTCGGACTTTAAGTAGTCGATCTGGTCTGGCCGATTGTCCTATCCTGCGTCGAAGGGCGTGGACAGGAGTCTTTGCAATTTCAAGTCCTCAATTGCCGAAGCGTCTCCTTCAGCTGAGAATCAAATCTTGACGTTTAGTCCCCGCGCGAAGAGCTAACTTCGCGTCGTGGTCGTGCTAGTTGGAGCAGTCAGACGTAATCAGTCGCGTGCTACTGTCACACTCGATAGTAAGCACGTGCACTTTCCAAGTTTATGCCATGGTAATTCTCCCCGTTTGGGGAAGCGCCAAGAAGAGTTAGCACCCGGGCACCCTGCTATAAATGTTGGTAAAAGAAACCTTGATATTTGCTCCCTTGAGCGCAGTCATGGACAACTAGCCGTTCATTGTCGTGTATATAAGTAACCGTAGCTGAGCGTCGTAGCGGGCGTCCCCTCCAAGTTCGTCCAGCTAACGTGTAACGTATACAAAACTCGCCAAGGCAAATGTCGGTGTAATGTAGCGGTGGATTCCAATGGCCCATCTGAACGGGCGAAAGTTAGACTTAATTCTTTTGTTCCGACCTTCCTATGCAGTTGTTGGAAGAACCAGACTTCGTACTTGCTTACAATTGTTCCTACGAGCGACGTTCGGTGTCGAGGGTAGGTAAGCATCTTGATTTTACGAGCCTCCTTCCCCGCATACCCCCGAGCCTTATCGCTGGTGCTTCCATTTTTACTGATATTCGATCATGGGACACCGTCTCCTACCATACTCACGCCCAGGAGTCAATCATCTGAGCGATGATAAGTAACCGCGGTTTGAGTTACCCGCTTTCACCAGCTTAACCAACAAGTTGAGCCGGCATGAAGACCGCTAAATTCCACCATGTTCTACTTGTTATGGACATGTCCGATATACGCGATACTTGCGCTACGAAGTGACCTCATTTTTGCCACCGATGGCCGCTCTCGGTGCAGGAAAGGCTGGCGAAACGCGTTGAATTGGCTCGCA"/>
                    <sequence id="seq_t881" taxon="t88" totalcount="4" value="GGGTATCATTATTTGTCTACAATGATGCCTAGCATGCCCCACTGAAAGCTCGCCACGGTACTTTGGTATAAGTGAAGTGACTTTACTCTGACCCCCGGCGCTAGACAGCGAATGGGCGTCCAGCTGGGTTTATTACTACCGTCGCGCTACGCCGTCATACCTCGATGTTTACATACCGAGATGACAAGAAGGAACGATAATGCTTTGAAGGTGTACGTATGGAAGCAGCGGAAGTTTAGTTAGACTCGTGGTGATAGAATAGACGAAAAGTCCTAACGATGCACCTTCGTGACTACCATTGGGTTCGTGGAAACCACGACCATGGGTGCCCGTTAGCATAGCCGGGAACATTAGGTATGCTCATATCGTCGGTCATGCTCCGACGCTAGGCTGGTAAATCGGACTAAGCCTAGTACCGTCTTATAGAATACAGCTGCTGGGCGAGGAATCCTACGAGCAATGACGTGACTGGGCTGAGGAACGCATTGAGTGGGTAATTAAGGGTCGAAGGAAATTCGATCTTGCCGTCGTCAGTCCCACTTCTACGCACTAAGACGTCCACATTAGAGTGCGTTGTGGCGTCGCTGGTCCTATATTATCAAAAGGAAGTTCCCCGGTTAAGCTGGCCACACTCGGGGACGTTATTTCGTAATTGCTACTTTCGTTCACTAGGAAGTTACAACTGTGGTAAATTGAAGGCCAGCTGTACCACCCGAATAACACTTTGATTGCGGACACATTCGCGCAGAAGATGTAAGTACATCCGTAGCATTCATTGGTACTCTTGAACGAAAGTTTTGCTCCTTAAGTATCCATCTCTCAGCCAACTCCGCCGGCTTCGGGCAGCACGGGTCGAAGTAGTGCTATGTCGTTGCAGGCCTTACTTCAGCCCGCAGGACACCCTTGGTTATCGGTTGAAGTTCCAGGACTCAATAGAAAGAGTGGAAGAGTCCTCAACCTCGATACGGGAGGGTAACATACAGGCTGGTAACCGATACCT"/>
                    <sequence id="seq_t891" taxon="t89" totalcount="4" value="CAAGTCTAGCACTTAAGGAGTCATTGTTACTTTTAGCACATTGCGGGATTGGACGATCTTAGACTGCCACGGATACTATGCCAGCGAGGCCCCGCGTAACGTTAGTGCCGTCTCAAGAAGAGAAGCACTTGAGTCGGTTGTGGAGCTACTGGACCGTGTCTAGATATTGGAGTGCTGCCTTTGCAGCTAGAAACAACCCAGAATGCTGGCATCCCATTCGGCAGACCATTCATTGTTACGTTCACTGCTGGTGCAAAGCCAAGGGCATAAGTGCGAATGTGGGTGTAATCAAAGTTGTCGTGTATGCGTGCAAGCCAGTGACAATCGTTGAGAAATCCGGTTAGCTAAACGAGCTCACGACTCACTGTTGGGATTGTCACTGCGGGGACCAAGATACGCGTTCTAGACAAAGTGTAACGTCCGCCGGGCCGCAAAAAATGACGACGTAGTACCTTGTTTCTCTATGCTAGGCGGTAATATATCTAACATCGGAAGGAGCGCGCCTCCGTCGGTAATAAACAGTCAATCTGACAATTCCGCAAAAACGTTGGGTCCGCGCGGTTGAGTTTTGTACCATCCTTAGCGATAAGTGGGAGTGAGTCTGCTTTGCTTGTCGTTATCAGTTTTAATAAGTAGACATAAAGTGTTTAGTCGGGGAACTAGACGGATGGGATCACGTCATAGGTCTGGGATGTAGGGCACTTGTCCTCTCGATGGCCAAGTGTTCGAGCTTGGAAGGTAGAGTGATTTAAGAATCCCTCCTTCTTTTACTGTGACGCGAGCTATGACCAAAGATAGTGCGCCCAGGACCGCCCGGACCAGTAACTACGTCGCCCTGGCCCCGGCGCTCGCGCCTGTGCCTAACCCCAGGCCAACCATCTATCCTAACACCAGTATTCCGCGATGGTAACCCGTAGCGGTGTCATACCGTTGGTTTACACCTAGATGCGTGCGGCGGACGGCGGCCATATAGTGGCCATGTACACTTCGGATGTTTTGC"/>
                    <sequence id="seq_t910" taxon="t9" totalcount="4" value="GTGTGACTGCAAAATAATGGTATCGAAGGCACCGAGAGAGAGGAGGGAAGATAGACGGGCTTGTGCTAGACTGCCGCCTGTCATCAGCATCGCGTCTGGTACTTTGTAATTTAGCACGGTGGGGTGATTGACCCTTTAGAAACACCAGCACGACCCATCTAATTACTGTATCAATGACCGGGTTTCAGTCAACCCTCACTACCAGTGTTTGTTTCGCTCACAGTTATATTCTTACCGCGTGGTTACGGGGAGGTTTAAGAAGTTCGATATTGCGTCACGTAGTACTGTGCTGAACTGAGAGCGCCTAACTAGAGGCTTCTATACGTAAGGTTACACGCGAGAGCCGTGGTCACGATGTCGACTAACCGAAGTCTTATTAAACGATCACAGGGTCATTTTAAGCAGAAAGGGGCAGAAACAGCTTGAGACGACCATGTCATTACTGTGTCCATAGCTGCGAATAACATCTGTAGCCTGTATCTTTCATCTGATAGAGCGTTCCGTGGATCCCGGGAGCGATGCACTATTGCCAAGGTACCGGGTCATCGACCCGATTGCGGAGTCATCGAACAATTCAGATTAAGGGAGGTAAACGGTCGACTACTATATCCAGGGCCGCCCAGCGGTGGGATCATAATTCCGCGATCCGTCCAAGGGTCTTTCCTAAATCAAAGCTATGCTCCCCACTTATACTCAGTGCAACAAAAGACGGGAATCAGGCACCTTCCCTAGAAATACACGTCCAATAGGAGACACGGAGCGTGCGACGCTGTCGAGTTGCAATCCACCCGAGCCCCCACGTGTTAACTCGTCACGGTGAGCGTCAGACTTCTGTGCTTGAAAACCGAACGACTTGGGGTGGATTCATGTTTCACCTGATTATTGAGATCTAGTCATTGTCTCACCAGGGATGACTGCCCGAGGCCTCCATTGTAACCAGGGAAGGGTCCCAAGGCAGGAGAAACGCGTGTTTGAGTACAGATAGCGTATCTCCTTGCCC"/>
                    <sequence id="seq_t901" taxon="t90" totalcount="4" value="TTTCCTATGGATAGAGCAGAACCGACTCTATTACCTTTTCCACACAATGCAAGACTCTCTTTGACAAACTCGCACATATTGTCTGCGATGTTCAAATCTTATTTGGACTCTTCAAGGTGTCCGCGTGAAATTCAGACGCTACTCTTCTTAAGACGACGTCATTGATTCTGAGATATGTAGAGCAAGGCGCACTCGATAAACGCCCAGTTCGCTGAAGTCCGCTGCAAACTCCCCATGCGTTCCAAGACAGTAGAGGTCTGCGCTGGCCTGTCCCACACTCTATTACAACTTACACACAACGCGCCGCTCTTCAAATTAGCGTGATGGGCATGATATCCTCGATTTTCAACCCGGATGATGGACCCAGAAACTCGACCCAAAGTCGCGGAGGTCACTCCCAGCACGTACCTATCTTGGTACGCATACTTTCACGATTTAAGAGGGTTGCTCATACAAGCAAGGGGATTCCGTCGGGAAGACAGGGAGGTGGCCTGATCTCTTCGGATTACTGAACGTGGTAAGGGGTGCTGCACCTTCCTCTAGGATTTAGAACCGACGTGATGCAACGAATGTGGTGTGGCCTACCTAACCTGTGAGAGTGCGGAGCAGACAGTTTTAGCAACTGCAACACGTTTACACTTGACGCTTGCAACAAATACTGAGTTATGATGGCGATCGCGACTCCCTCAGTGGGTGCACGGACTGCCTAACGGACGTTTATTGCCTTGTCCGAGAGGGTCTGCTGTTAAGTTGATATGACGGGTTCACTGCTTAATTCGGTAGCCAGTGCCCACAAAATGTTCGCACCTCTGAGTTCGAACTTGTACGTCCAGTAGACGTAACATTCGCCCTAGGGTTTTAACTGTTGGAGACTCATTTACTGTAAGCACTGGGTTGCTGTCAAAAACCTCAGATACGGTCCCTACGTCACCGATACAATCACGGTGGGGCCACAAATACGTGAACAATATTATGACTTCGTGCACAAAGGATTCATGTG"/>
                    <sequence id="seq_t911" taxon="t91" totalcount="4" value="ACACCTGGAATGCACATTCAGTCCTGAGTCAGCATACTCTCTCCTACCGGTGTTACGGCGAGGAAACCCCCTAGGATGTCTGAAAAATGACATTAGATCTGTTCTGGATGCCTATTCGACTAACCCTTTGTAACTGTTCGTTTCGCAATAGGAACCTGGCAGATGCGGACGCCAGTACACGACTAACTATACCAACCCCTCGGGTGCAACGCCAACACGGCACTGTATAGAGCGCGGTCTGACTGTCTTCGCCCCCAAAACAATCAATCTTTCCTAGCTGGGGGTATTGATTGTGTTATCATTGTTGTTATATCTTGGAATTTTGTAAGGCATGAACCTTGCGACCGGAACTCGAAACTTTGAGTTAGCCTTGTTCGTGGCTATCGAGTGGGGCAGGGGGGGCGACTTATCAGTGCTGACGAGGAGCGCGACGTATAGAAATTCGTCTGCCCTGGCATGCAGTCGAATTCTTTTATCTAATGCGCTCTATTGAAGATGCTCGCTATTCAAGATGGTCCCTTATAACGTGCCGAACCGTATTGGGTTTCTCCGGTTATGCAGTACCAAGGAACCGTCACAAAGTGCTTCGAAAAAATAAGAACCCGTTACGCAGTATAGGGTATCTGCATCTTGAATTCTCAGCCCTACCCTCGTTCCCGGAACGCGCTCTTGACACAAAACTTGCGGAGATCAGTTCATATTTTTCATGAGATAACCTAAAACAAGTTTGGCCACTTCCTTTTGCGTCGGGGGGTTGAACGTTAACTCACGCCGACGCGTTAGGTCTTAAGAGACGCCTAACTACACACGAGGATTGTCCGCGGCGAGCCCATTGACAGTCGTAGTCCCCGTCCCAAGTTGTTGATCCCCCGAAGTGGAGAATTTGGGCTAAACATATTGGCTGACCCTTATTGACCCAGTACTACTGAACCAGGCGCGAGTGAGAGTCAACGCTCGGGCATGCGACGTCGGCCAACACCAGGGCACGCGGAGGGGTTTT"/>
                    <sequence id="seq_t921" taxon="t92" totalcount="4" value="CGGAGGTTTCCGTACCTTCGTTAAACTCCCCGCAGAGAGCGACACCGTTGACAACAATTGACGCGAGCAAATTTCTCAACCGTATAGTGGCGGGTTAGTATTAGGATATATGGTCAGTAAGCATGAACTGTCAGGTATTTTGTCCAGTGGTGACGTGACTCATACGCCCTTGGTGACTTTAGCATTATCTCTCCTCTTCCTCAATAGCAATTGTACCGAATCGCAGTATGAGACACCAATCATATAATCAGTAAATAAGCAGAAGTTATTGCTGAGGTCTTTATTTGATAGTTCGACACACAGCAATTTCCCGGAGTAGTTCTGCGGGATTGTCATCTCGCCTCACGCAGGACAACCTTGCACTCGTCAAAACATCCTCCAAGTTACCACGTGAGTGAACACATATTTCCGAGCAACTGCCGATGATGGAGACGACTGGCCAGTCAGAAGAAGACGTGTATCAAGCTATATCCTGGGCACTAAGCGTCTGGTCGCTAGAATGTTTGCAAAAGGTTAGTTCACAAAACGATGCTGGGGCCTCACCGTATTCCAACTTCGGCCTAAGGCCTACACGCGAAGCCCACGTTCCACCAGACGGCATGAGGCAACAGAGATGCCATGAGAGGACTTGCCGATCATGAGCCGGCTCCAACCGGAATAACATCTTCTCCGAGCTTTCATTTCCCGTGATGTACCACTTGCTATCCGACCATTCGATTACAAGTACCTAAACACCAAGGATCTCATAATCGTGACAAACACGAGCCACAACCCCAGGCTTCTGTCTACGACGGCGAAGCAAAATGAATAGCATGTGATGGCTAAAAATGGGCTTTATGCAAGTTTTGGCGCAGCCACTGATTTGTCAGTTGCTTCTTCCGACACGGCAAAGGATCCCATTTCTAGATTCGATTTCTCCGGAATCACGGGGCGGGACCCAAGAGGCTTACAGAACAAGCGAGAATGTTCTCCAAATGTAGTGGTCAGTTTGGACGGGTTC"/>
                    <sequence id="seq_t931" taxon="t93" totalcount="4" value="CTAAAAAGGCTAAAAGTTGTAGCAAGGGATTAGTGCAGAGCTTCGGGATGCTAGCCAAGATAAAGAACTAGGATTAGTGATACGGCTGACTAAGTCAGAATGACTGAGTGCTATAGGCCTGTCTGATGCGCCAACCCAACAATGTCTTGTTTGCGACCGTAAAGTAAGCGGGGAGAGGCGGCTGCACGACTGCCTCCGGCCGGACGACCAGACCATCGAGTTTAGTCAAGTACTTATAGAGCTGTGATGCCTGCCAAAGCGAGTGGACCGATGGTCGACCGAGAAATCATATTCACCCGAGAGACTTTGTAAGCTTCTGGTCATTGCTCACCAATATGCTACCACACTAACATAACTCCGAGCGAGTCGTGGTTAACGCCGAGCAGCGAAAGCATCCAATGCTTTGAGTAGTCTGGTGTGTGTTACTGTGAATTCCGAGTCATTTCGCGAGTACTTTCAAACGGGTGTTGGCATTGAAACTCACTAAGCCGGGCCGAATCGACGGAAACGTAATAGGGATAGCGACCCGGCAGAGGGTCCAGATCACCCGGACGGAGACGTGACCTCTGAGACAAACCCCACTCTCCTTTAGCCATTGCGGTTCGTTCTGGTTGGCGACATAGGTGTCCCCGTAGTCGCAATCTCATATGAAACTTCGCGATACCCACCGCGTCACGGGTTGAGGGTCCTTTTGTCTTGTGTTGGATAGCAGTTCGGTAAAAGGCGCCCTCCATGGCCACACCCCATTTAGCCAGTCACCTCAGCACTTAGATGGTTCACGAGTTTACGGTTGTGCTTCCCCGCGTAAGGAGAACGTGATAAGTAGCGCGCTCAGACTACGGATTAACCACTTTGTGAAGCCCTGAGAATCATGTAAACTTCATGCAAGTACGCGGGCCTGTAGGACTTGACCTGGCTAAGGAAGAACGAACTTCGATGTTGGTCAATAGTGGTAACCTTAAAGGGTTGTTACCATAGAGGCTAATTGACCAAAGCGGAA"/>
                    <sequence id="seq_t941" taxon="t94" totalcount="4" value="GAACGCATTCGGGAGGGTTATCCGTACCTCCTCTGACCGCATACTGGGCTCTGTTACCGGTCTGACGTCAAGTTCGGCTAATCCGCATATTGCTCGAGCATGCATGCATGCGACCATCCGACTTTACTAGAGGCCCCCATCGTCCGATGGGAACCTCCTGATAACGATCTGTTCTTTGCAACTCAACCGACCTATGTTGCCAAGCCTGATCGCTGTCACTTGTTCTTTTCTCTTCCGGAATCCGTATTGGAAACATGAACGGGTCACAGGCTGCTCCATAACACACTAACACTCAACGTCAAGGTATAGAATGAGGATGGCTCATACAAAGTCGGGGGCTAACCTACTTCCTCTAGTGAGGGGGACACCTGGACACTACTAGGCGACATAAGCCTTAAAGCTGGAACCGGGATGGGATATTGTACTCAGCCTTCTGAGAGGCCACTTACAAACCTGCAAATTGGATAATAAAAACGGATCTTTCGTTAGCCTTGCGAACTGTCAGAGTAATTTTAAGTGGAACCGGTTGACTCAACATCCTATTAACTGTCAGCGAGCACCGCAAGTTGTAACTTAGCCCACTTTTTTCTCATCTTGAAGTCGCTACGCTTTTTGGGCCGTAACGCCGCTCGTAGCCGCTATACCGCATAACTCCTACCAGTCCTTCCTTCGTAGGTGATAGGGGAGCTTTCGCATCGCGGTTTTAAAAGTTACTCAACATATGCTATGACCTCCGAAGGGCACTGGATGGATCCTAAGATTCAATGTCAGCCCTAAGGGCAATCAACCGTTGGTTAATACTGTTATCGCAATCCTTAACTATTCTGTCGGTCCTATGTACGCTCTAGCGTCAATTAGCTCACTGAAAATTCGCTTAACATAAGGGATATCGTCGGTCATAAAGTACGTGGACATTTCGGGCATACACCACATCCCAAGGTAGTCGCATACGTCAAATATAGATTGCTGTCTGTCGCTATGACTAGGAGCCAAAGCAGAA"/>
                    <sequence id="seq_t951" taxon="t95" totalcount="4" value="AGTTCTTACCGGCGTGCCGGGTACCCGCTCCACATAGAGACCCATCATTTTATATAGGTCGCGTAACAGCCTGGTAATACGGAGCAATGGAAGGACCTTTAGAGGTTTTGTCTTCGGTCCGGCACCGACGCGTTTAAGCCTACTAGAACGATATTTAAATTTGCTCCATCTGAGATTCGGGTTTGGTAGAGCATGTAACGACTAGTTGCCCGGACGGCGCTACGGGGATAAGAGAGGTAGGTTGTCCCCGGTTAGACCTACGTAGCTGATTAGGCCGAAGGGTTCTTTTGTTGGTGGCCAAGCTGAAAACCTTCGTTGTCGATCGGTTTAGCTTCTTTATTCAAAGTTCACCAAGACTGGTAATAACGGATGCACCTACCGCGCAGACAGAGTTTTACTCACCGTCTCATCTGAGCGCCTTGTGAGCAAGGAGTCGTAGCGTCCCCAACCCACGCCGTTGGTCTACGGAAGATGGTCGTGTGTCGTTGGCGGCTTTCCGCATTCGCTTGAATCACAATGATAGTCAGCCGCCCCGCCAGGCTTCATAGTAACACCTTACTGGCATGTACATTTGAAGAATATTGGATAAATTTTTCGAACCGGGGGTATTAACTTGCACCTACCGTAACGGTCATGTTATAACAGCATATGGTAACGCGCCGGTATATCGATGGACGTTTCTGCTCTAACAACAGTCCCCCCATCCTCCATTCGATTTCTGAAAGTTTTAATGCGACCATTTCAATCGTGCACCGAAATATCGACTTAACGACGTGATAATATCATACTTAGCTTTGTACGACAATCCGGACTAGCATCATCCGAGTTCCTGAAGTGGCATGAAAGCGACAGTAGGCCTACGTCCCCGCTTACGGCGTGCGGAAGTGGCCTAAAGAAATTTGGAGGGGCTAACTTCTATTCGATAACGGTATCACGACATATGGCAACTGCGAGTCGGATGTCTCCGCGGCCTTTGTTTGAACCACCGTATTAAGAACCC"/>
                    <sequence id="seq_t961" taxon="t96" totalcount="4" value="ACGTCATATTATCCTTAACATCGGGCGTCTAAGCTAAAGATTACGTTGCATGGCGGCGTAGCAAGAAGGAATATGGAACAACAAGTCGGGCGAGAGAAACAGAACGACCCAATAAAAATAGCGGTACCTAAGGCCTGGATGACCCTAGGTTCGGGTAAAATCGGAACGACTGTGGCACTGCTGGCGGTTGCGGTCGCTCCTGCCAGTAACAATACGTGCTGGGACGCCGTTGAAAGTGCTCGCTTATGACGGGTCCACCTCATTGGTAGGTCTGTAGGCCAGCAAATTCTTGTTCCCGCCATCGTGGTAGCGCGTCCTCGCGCGAAATATGAGGATCATTGCCCCTCTATGTTGTAAGTGGGTAATCACAGCGTAAGTTATTGGTAATATAGAGACTGAGTACGCGAAAACTAGCGACGACGTGGGGCGATCTTAGGTGCTCCAGGTTGTTTGGCGATTTCGGGGTTGTGAAGGCTGCCTGGAAATAATACCAGATCTATCAGCAACACATAAGTAACCAGTCGGCACAACCCGCAACAACTGTATCTCTTTTGATTACTCAGCAAAGGGGGAGCGGTCTGATAACTCTACACACGCGGAACAACGCAGTGCCCGGGCCTTGACGCGGTGGTCTGACATGGCAGATGGTTGTATATAGCTACATTCGCGCAGTCAGGGGTCAAGTTAGCGAGTCACCTACGGAAAAAAACCTCTTCCTCTCACCACCCTCGCCAATGGGAACCGATAGGTGGGGGCTACTTCAAATCAGGGGCCTACTGACAATTGGCAGCTTTCATCGAGACGACGGTGTAGAGTGGGCGCTAAACAAAGGTATACACGAGACTGCATGTCCGGGAAATTCGATGTGTCGATAGCCTCTAGCGTGCACCAGTGGGGGACGGACGATTTCTTAATCTATTACATAAAAAACATACCATAGGCACAGGTTAAGTTCTATGATCACTGGATGCATTCTGTGAGCAATCTGTGACCCCCGCAC"/>
                    <sequence id="seq_t971" taxon="t97" totalcount="4" value="AAGTAATAGTAGTGTAAGATCAGCCGCCGAGTAACGTATTTGTTGGGTTGGTAAGCGCGCATCACAGCCCACTTGTAAGGTAGCATCGAATTACGCTGGCTGGATCTTGACTCTCCGTAAGTGGCCGCTGATAGTGCAGGTAAACGCGTTTCCCTCTCCAGACGCGCACTTAGGACACTCAATCCTGATTCGAAGTGTCGTGCCTTCTGACCTGGCGAGGCGTTTCATAAGCGAAGCAGTACATAACCTCGATTTGATGACGTGCTCTAATTGACATACGCTCGCGATGTTCCTCTAGCGGCAATACGGGGCAACGTCTCGACCCGTGTCAAATCTCTTCTGAAAATGGGAAACGGGTGAATCAAATCGGTGCGCCCACATAACCTAGGATTAACGTGCTAAAACATCGGGTCGGTGCCCAGGACGGAACTACCAGGGCATGTCATGCGTTAAATAAGCCGTCGCTCCGTTCAGGGCTAGTCTTGACAGCCCATGACTCCCGAAAGTCCGTAATCGTTAGTGGAGAACTTAGACGGAACGACCGCTAGTTCTGACTACGGTCACGCAGATGCTGTGTAAAAGCCGTAACGTCAGAAACACTTGTTACCCGCGTGATTTGTGCGGCCTGTAAACTCGGTAAGTGACTGAAGCTTCAGAAAAAGAGCGGGTGCAACACAAAACCATTCCCGCTGCCCGTGAGGCACGGCTCGTGTATGTACGTTCCGCACAACGGGTACCTTGGTATTCATCAACGCATGGTGTCTTCGATTCCCACGTCGGCGCCGTTGCGGGTTTCCTAATTAGACCAGTCAAAATACTATCAGCGAAGTTTTTCACGATTGAAACAGTTGATGTGGCGACTCTCGGCTGCTTCATTAAGTTAAATCCGGAGGGACGCTCGGGCTGTATCCACAGACTGGAAGAAGGCCTCGTTAGGCGACCGCCGTTAAGTGCCGGGTAGGGCCAACCCGGGAGAGAGTACCCAGTGCCTGAAGCTTCC"/>
                    <sequence id="seq_t981" taxon="t98" totalcount="4" value="GCCAGCTCTAACGAGAAGAGAGGCATAGACCCTATTAGCCATACTGTACTTTCCCCCGTCGGGAATGCTGTTCCAGAAACGGTAGATTTCTCACTAGCTAACGATTCATAGTAAGGAAGCAACATACTGTGTGGCGCCGGCTACGTACAACTGAGAAGTGTCTGTTGTTGCTGTGCTAGTTGCCACTCCATGACCCTGCGGCCTGAGCCCCCGACGGCGCGCTCGTTGGGCTCAGCGCCCGGTGGAGCCCGAAACCCATTAGTGACCTATACTTCCAGCGTTATATGCTGATTCCAATCTACGCGCCGTAAAGCATAACCTTCCATGGCAACTTAGACGTAGCCGGAAGCAATTGTGACCAGGGGTACGGCTGACTGTTGTTCGCCCTAGCCACTTCAAGACTGGACTTCCACTGGAGTGGAGGTTGTTACGAGAGAGTGCCGAAACTTCAGGGTAACCCGCAAACAAAATGCTGCAGACCGGCGATGTAGTGGGAACAACTGTGCCAAAGGCCAGTACATGAACATGAATAGAGAGGTACGTATTCTATTAGTAACGATTCCGAGAGCCGATTTTCGTGTGAGTATCAACTTGTTAAAGGACTATGTCCTGATGGTCGTGAGGAGGCACTAGTATTAACTGTCCAAACTATTTCTGTGCTCGGCGAGACAGTTAATTGACTTGCATCAGGGACTGCTAGATTCTGTGCGTGCAGTCTGGGCTTTCTCGAGATCTTGCTATGACAGCACTTCGGAAGAATCTTCCTAGTCACGTATACTTTTGCTCTGGCCCTCTCGGAACGTGGAAGTCAGACGCGTCGTTTTAACTTTGATGGAAGAGGTCTGCTGTCGTTAGACTACTTCGGATGTGGGTCGCGATTCAAACATCTTTGTGACTCTATCGAGAGTATGTACGAAAGCGGGAAACTAACACGAGTCTAGGCGGCGGCGCACCCGGAACCAGGAATCCTGGGCGGAGCCATACCAACTGCGCGGACTTC"/>
                    <sequence id="seq_t991" taxon="t99" totalcount="4" value="TCTGAATGCTGCTTTAATCCGGCACGTCAGTGGTTCAACTAAAGGTCACTAGACCTGCCGCGTTGTCACATGGAACAAACAAAAACGCCTAAAGTGAGGGCTAAGCGAAGCCTCCTAGAATTGTAGTGTAAATTTATTAGACCTTCCGTGGTTGACTACCGCGCCCTATACAACGTTATTCTCCGGCCAAAATCAATTCACAAACTCTATTCGCGTGCCTGTAACATTACTGCAGTCGACACTACGTTTAGGTACTATATTACTTATAGAACTAAACAGGTTGAAAAAACAGGCAGTTGTTTCTATTTTCGGCGTGCATCTCGCTGTGTTCAACAAGTAGTCGACTAATCTGCGATTCACGCAGGATCATGACCACAAGTAATTAGTTGGAAGCCCCCGACCGGCAGCCCACCGTATTGCCCTCTGCGTGAGGGCACGGCCGCCGCGGGGGTGCATAATGCGATGCGTACATACAGTTACGATAACTTATCGTATCATTATTCTTTCGATTGAACTGGAGTGATACTGCCTCGCAAGTTATAAGCGCTATGCATACATAGCAATTTTTCGTAATCGACGCAACAGTTCTTCAGAGGTAACAGCGTGTAGCTAGAAGCATGTTAGCTACCTACCTACAAGGACTGATGGGGTCTGTAGGTCGTATTCGAGAAAGATATGAATCTACGCCCGGCTCGGCATTATAGGGAAGGCGCAGACTGGGGCATTGGTGCTTGTGTTTTAGTGATATACATTGACTGACTTGCGATCATCCGCAGATGCGCCCTAAACGGCAGGTTGTGTCATCCCCTTTTTGAGTGCAGGCGTGACGTTTATGGAGACGAGCTTATCCTTTTTAAGACTATTCTCACGGACATATCATAATCCAATCACGGATCGGGGATTGGCCAGCATAACCCTAAGACATCGGTCATAGAGTGTGTCAACTATCAAACCATTCAGTCGTAGCCAGGAGGCGGCAAGAATAAAGTGGACCACCGCC"/>
                </data>


    


    


    
<map name="Uniform" >beast.math.distributions.Uniform</map>
<map name="Exponential" >beast.math.distributions.Exponential</map>
<map name="LogNormal" >beast.math.distributions.LogNormalDistributionModel</map>
<map name="Normal" >beast.math.distributions.Normal</map>
<map name="Beta" >beast.math.distributions.Beta</map>
<map name="Gamma" >beast.math.distributions.Gamma</map>
<map name="LaplaceDistribution" >beast.math.distributions.LaplaceDistribution</map>
<map name="prior" >beast.math.distributions.Prior</map>
<map name="InverseGamma" >beast.math.distributions.InverseGamma</map>
<map name="OneOnX" >beast.math.distributions.OneOnX</map>


<run id="mcmc" spec="MCMC" chainLength="20000000">
    <state id="state" storeEvery="5000">
        <tree id="Tree.t:mynexus_10x_2" name="stateNode">
            <taxonset id="TaxonSet.mynexus_10x_2" spec="TaxonSet">
                <alignment idref="mynexus_10x_2"/>
            </taxonset>
        </tree>
        <parameter id="birthRate.t:mynexus_10x_2" name="stateNode">1.0</parameter>
    </state>

    <init id="RandomTree.t:mynexus_10x_2" spec="beast.evolution.tree.RandomTree" estimate="false" initial="@Tree.t:mynexus_10x_2" taxa="@mynexus_10x_2">
        <populationModel id="ConstantPopulation0.t:mynexus_10x_2" spec="ConstantPopulation">
            <parameter id="randomPopSize.t:mynexus_10x_2" name="popSize">1.0</parameter>
        </populationModel>
    </init>

    <distribution id="posterior" spec="util.CompoundDistribution">
        <distribution id="prior" spec="util.CompoundDistribution">
            <distribution id="YuleModel.t:mynexus_10x_2" spec="beast.evolution.speciation.YuleModel" birthDiffRate="@birthRate.t:mynexus_10x_2" tree="@Tree.t:mynexus_10x_2"/>
            <prior id="YuleBirthRatePrior.t:mynexus_10x_2" name="distribution" x="@birthRate.t:mynexus_10x_2">
                <Uniform id="Uniform.4" name="distr" upper="Infinity"/>
            </prior>
        </distribution>
        <distribution id="likelihood" spec="util.CompoundDistribution" useThreads="true">
            <distribution id="treeLikelihood.mynexus_10x_2" spec="ThreadedTreeLikelihood" data="@mynexus_10x_2" tree="@Tree.t:mynexus_10x_2">
                <siteModel id="SiteModel.s:mynexus_10x_2" spec="SiteModel">
                    <parameter id="mutationRate.s:mynexus_10x_2" estimate="false" name="mutationRate">1.0</parameter>
                    <parameter id="gammaShape.s:mynexus_10x_2" estimate="false" name="shape">1.0</parameter>
                    <parameter id="proportionInvariant.s:mynexus_10x_2" estimate="false" lower="0.0" name="proportionInvariant" upper="1.0">0.0</parameter>
                    <substModel id="JC69.s:mynexus_10x_2" spec="JukesCantor"/>
                </siteModel>
                <branchRateModel id="StrictClock.c:mynexus_10x_2" spec="beast.evolution.branchratemodel.StrictClockModel">
                    <parameter id="clockRate.c:mynexus_10x_2" estimate="false" name="clock.rate">0.03</parameter>
                </branchRateModel>
            </distribution>
        </distribution>
        <distribution id="fossilCalibrations" spec="util.CompoundDistribution"/>
    </distribution>

    <operator id="YuleBirthRateScaler.t:mynexus_10x_2" spec="ScaleOperator" parameter="@birthRate.t:mynexus_10x_2" scaleFactor="0.75" weight="3.0"/>

    <operator id="YuleModelTreeScaler.t:mynexus_10x_2" spec="ScaleOperator" scaleFactor="0.5" tree="@Tree.t:mynexus_10x_2" weight="3.0"/>

    <operator id="YuleModelTreeRootScaler.t:mynexus_10x_2" spec="ScaleOperator" rootOnly="true" scaleFactor="0.5" tree="@Tree.t:mynexus_10x_2" weight="3.0"/>

    <operator id="YuleModelUniformOperator.t:mynexus_10x_2" spec="Uniform" tree="@Tree.t:mynexus_10x_2" weight="30.0"/>

    <operator id="YuleModelSubtreeSlide.t:mynexus_10x_2" spec="SubtreeSlide" tree="@Tree.t:mynexus_10x_2" weight="15.0"/>

    <operator id="YuleModelNarrow.t:mynexus_10x_2" spec="Exchange" tree="@Tree.t:mynexus_10x_2" weight="15.0"/>

    <operator id="YuleModelWide.t:mynexus_10x_2" spec="Exchange" isNarrow="false" tree="@Tree.t:mynexus_10x_2" weight="3.0"/>

    <operator id="YuleModelWilsonBalding.t:mynexus_10x_2" spec="WilsonBalding" tree="@Tree.t:mynexus_10x_2" weight="3.0"/>

    <logger id="tracelog" fileName="mynexus_10x_2.log" logEvery="1000" model="@posterior" sanitiseHeaders="true" sort="smart">
        <log idref="posterior"/>
        <log idref="likelihood"/>
        <log idref="prior"/>
        <log idref="treeLikelihood.mynexus_10x_2"/>
        <log id="TreeHeight.t:mynexus_10x_2" spec="beast.evolution.tree.TreeHeightLogger" tree="@Tree.t:mynexus_10x_2"/>
        <log idref="YuleModel.t:mynexus_10x_2"/>
        <log idref="birthRate.t:mynexus_10x_2"/>
    </logger>

    <logger id="screenlog" logEvery="1000">
        <log idref="posterior"/>
        <log idref="likelihood"/>
        <log idref="prior"/>
    </logger>

    <logger id="treelog.t:mynexus_10x_2" fileName="$(tree).trees" logEvery="1000" mode="tree">
        <log id="TreeWithMetaDataLogger.t:mynexus_10x_2" spec="beast.evolution.tree.TreeWithMetaDataLogger" tree="@Tree.t:mynexus_10x_2"/>
    </logger>

</run>

</beast>
