# Supplementary material for: Survival and selection biases in early animal evolution and a source of systematic overestimation in molecular clocks
Source: Interface Focus. 2020 Jun 12;10(4):20190110. doi: 10.1098/rsfs.2019.0110 (PMC7333906; doi:10.1098/rsfs.2019.0110)
Supplement: Data and analysis code [file rsfs20190110supp1.zip › BuddMann_IF_SI/VaryingCladeSize/XMLFILES/1x_4.xml]

<?xml version="1.0" encoding="UTF-8" standalone="no"?><beast beautitemplate='Standard' beautistatus='' namespace="beast.core:beast.evolution.alignment:beast.evolution.tree.coalescent:beast.core.util:beast.evolution.nuc:beast.evolution.operators:beast.evolution.sitemodel:beast.evolution.substitutionmodel:beast.evolution.likelihood" required="BEAST v2.5.2" version="2.5">


    <data id="mynexus_1x_4" name="alignment">
                    <sequence id="seq_t1109" taxon="t1" totalcount="4" value="GTGCTTGCCATTCATTAATTGGCTTCACAAAGCGCTGCATTCTCTCAAACGATGGCACTATTAGGTACATTCCACCAAAAGATTGCACATCTTTGTAGGGGCAGCCACTTTGGTTCGAAAGTGGAATTACCTGTATCACTGAACCCCGTTATTTACATTGATCAAAACAACCTTTGACCGTCAGCGTCAAGATTTTAATCCACCGTCATACAGCCGGTACATAGGGACTCCATTTTGCGGCAACTGCGTGAAAAGTTGTATAGCACGATAACTTTTCATTCAGACATTATCCGATCGCGAGGTATGTCCTGAACTCTCCCGGTTAGTATGCTGTTTTATTTGGTTTACAAGTTATCCGCTTCTAATACCATCCGACGTAATGGAATGCGATATGACTTAGATATTGTAACCTTTGCCTTTAAAGCTATATTCGTCTCTGGCGGACCCCCGCGAGCACAGTCGCGGTAAACTTTGCAAGCAAATAACGCGTAACTCAGTGTCAACTCATCGTAACCATATCTGCACCGTTTCGTGAACTCCGAGCCCATTTGTGAAGTTCAAAAGAATCGTAGCGCGAGCTCATGAACGAAATGGAGCCCCGGCGCGACACACCGCGTCCCCTCAGTGAAGGTCTGCGACAGTGTGATATTGTGAACCCGAGATCACAGACATAAAGGGTTAGTGCCCTCTGCACCCACACAAGCGGAATAGACAAATGATCCCAGCTGAAGTTTTTAGTACACTTTTTAGTACGACCACGGGATGAGCCATCTAGTTGCTTTACCTGTTCGAGCTCACAAATACAAAAGGAGACCAGTCCTGGCCGCCAATACAGCGCTAGGTTTGGTCGCACATGGCAGGGGGCTTTCACGACGCTGAAGCAGCCATTGGACGGGGTATACCGGCCCCCAGCGTCGTCAATGGATGAGAACCGCCCTCAAAACTCGCTGGACGATGGTTATGTCAAAGAGGAAGCGACCTTTCTGCTCAGTGTAGCCGG"/>
                    <sequence id="seq_t1019" taxon="t10" totalcount="4" value="TGAGCACGTCATTTACGCTCTTCCCCTCGCAGACTGGCACAAATGGCTACTAGCGGGTGGACACGGACCACTAACTTCCTCACTGTAGAATAGCAGGAGAGAGAGGAACCACGCGACAGCGGTCCAGCGTGAGGGACGCAGCATCTGAGGACTCCAAAATCGATAGTAACCCTTAACTGAGCAGAAAGGGACATATACAGCATCTTACTCGAGGTTAAATGTGGATACACGAATATTAAGTAGCGCGAAGGCTCACAATTGGGCTGCAAAGAAGTCCTTTTCGTGAAGAGCGAGTTATATATAGTATCGATCTCAGCGTAATCCGGTGCGATGTCTAGCCAATGGCCCTTCAGTCTGCATGATCGGGAGTGCGCCTGAGGAGACAGCTCAGAGGCCACCCTGGTATCGTAACGCCACACTTGGCCGTGACGTCGATACCCTTTGCCCACCACGAAACTAGCGAAAGCCATCAAACGCCCATGGAGCGCCGCGTTAGTATCGGACCTTTCCGTACATCATAATGATCCGGGGCTTACATCCGCTTTGGTGGTTGTACTGTGGCACATCACGACTCTAGCCAATGACGCCTGATACGTAGCCTCCACCCCCCGCCCCAAAGGGCAACTGGAAGATTCCACGCCTGAGGGCCCTTGGCTCCCAGTACAAACGGGCTGGTCTTGAATTCTGTCTGCCACCGCGGCCCGCGACGAAACCTTTTTACTGGCAGTTGTTAGTTGTTGGTCCACTCACATGTCTAGAACCGAGAAGAAGACTGGGCCAGGACGGATCGATAACGCTAGATCCTGGTTCAGCCAGGAACTTGACATTCACCTGTTCATGCACCTATCGGTTCCATGGGGACATGCCAAAATACTAGTCTGAGCTTACGGAACCAAGATTTTGCGTTGTCTGTGGCCGCGCATCTCAAAAATGAAATACAGGATGCCGATCCATAGAAACGCCTCTAGAAACCATGACGCCGGTGCCCTGTAGTAAGCCC"/>
                    <sequence id="seq_t1005" taxon="t100" totalcount="4" value="TGGTACCGTGACATTCACCACAAGATTAGCCCTACATCTTCATCTAAGAATGAAAAGGTGGGCGTACTATATCTAACCATGGAGTTGCTGAAACTACTGGCGGCGTATCCCCATAGGCTGCCGTTGGCATGCGACGAAAAGAGTCGACCAGCACGGACCCCACCACGTCGTACCCAGATAGTAAATTAAATAGGGTTTTCTCGGGCTCACCTCACCAGAGCGTCCTGAGCTAGTCCTATTCGATGCGACTCCATTACTTCGGCGCCGGAGGCACGTTCCTTGTTGAAGCCATTTTAATAAATTTATGTTTGAGTCCACAGGCGAATGGGAAAGTGAACCTAATGGTGCGATCTCATACTCTAGTGTTAACTACTTTAGAACGAATTTCAGAGCGGTGGGCAATTGCACTGCACATAATTCGCGCGTACAGACGTTGATGCGTGAATTAGGAACATACTACTACGAGGCTGGCCTTAGGAAGGTTGCCCTTCGAGTTATCCAACCTTGAAGAAGTTAACGTTGCGCACCGGTTGTATCTTCGACTGGTCCAGGATGGCGTTCGGCTTAGTCGGGCTGCCTTGGGATCCACGCTTAAAATAACGATCATTCCTGGGGATTTACAGCCCTCTCACAGAATTGCTTAAGTTTCATGGGTCGAACCCCCCTACGTGCGGCTTGGTACGAGGTGTCGCTCCCGTGCGAAGTATACCCTGTGCCCAATCTTTTGCGGAAGCAGAGTCGATGTTCGGCGCCGCTGACGGCTTTATAATCGGGACACTGAGCGCACAAACGTAGTTACCCTTGGCATACAATCGGGAACTTAAAATTAAAGCGTTACATCAGCGATCAACGACAGGTCTTCCGATAGCGCACTCAGTCCAGTCGTGTAGGCGCAGTAGGCGTAAGAAAAACACCTGTATATCGAATTGCTCGGGCTCACTTATGACAAGGTCGGTCCGGGGGTTTTTCTATTCCGCCTAAAGCCCGGCATCCAACTCCG"/>
                    <sequence id="seq_t1018" taxon="t101" totalcount="4" value="GTTCCAACTGATTCGCTCTACCATAATGGGTTCAAGTCATTCTCTAATCGACGGCTACCCATCCGTACGGTTGAGTGGGCCTAGCGGTGCAGTGCGACCAGTGGTGAGGACCTCTCACGGACACTAGTCACTGAAAGGCCGCCACAGAGGAAGTAGCGCCTCCTTAGTATACTCTCCAGGAGGAAGGGACCGTGGCAAATCCCGCGCGACGAGGTGAGTAAGAGGGTCACATAGGTGCCAAGACCGTTCGATAGGCTTCTAAAGATCAGAGAAAGTATTAGGTCGGAAACATTCCCAACATATCCAAAGCAAACAGTTATAATGTCACTTATTCAGCATAGCACAGGATATAATCGTTAAGGTCTTGGGTACTGATCAATAATTCCCTTCATAGCTCAAGGTTGTTTATGTGCCAATCCTAGACATCTAATGACCGTTCAACGGTGTCACGTTAAGGTCCACAGTTGATATGAGACTTCTCTTTTCGCACAGCCACTGGATGAACTACCCCGTGAGATGCTTAACGGTGCCAGGTTCATGCCCTAGGTACCTATATCGTTGACTAGTTCGGAGAACCCCCTACACATAAAGTCTCAAGTTTTGCACAATTACAACTGCGGATGCCTTCCGGTTCACCCCGTCGACGTATAACTGGTATCACCTACACAACCAACCTCAGTATGGACTTGCGATCCGATGCTCTCTTCGTGCTCTGTAGGGTGATAATCCTTAACGGGTCCTTTCACCGACCGCAGTGATGTGGTGTTCTCCCTCCATCATCGCCGCACTTTGAAGTACTAGGAAGCAGGCGCAAGCCCGCTCATTGGGCGCGTGATGCTAACGGGTCGTCCTACTCGCTGTGTAATGTACACGCGACTATCCCTTACTCTGTTGTCTAGGTAGGGAATTGACCCGTTTAAGAGCCTACTGCTCCTTGCGAACTTATAGCCGCTCCGTCCTCGGAGGGCCCTAGCTCTGTAGTAATCTTTTCAGTGCAGAA"/>
                    <sequence id="seq_t1025" taxon="t102" totalcount="4" value="GGACCACGCCATACATCGATACGATCAATGGAGTGTTAGAGGTATGCAGACTACGACTAGGGTTGACCCCTGGATCCACGTGCCCAGTTTTAAGATCGGGAATAGGGACTCTTCTGCTACAGACGCATGACAGTGTAATATAACCGCACATTAAAATTCCTTTAGCTGTCCCCAACCGTCGGTGTTCTGGAATTGCACGGTCAACTTAGTTCTGCGGCATTCGCGAACGCGAAAGAAAGGAGTAGGTCGGGCTGATTGTTCAATTCGAAGGGCTAGTCATCGCGGCACTAGGAAGCTCTTTTACAGAGCGCATGCCGATTCTTAATAGGAACACATGTAGGGGGAGGGCTTTTAATTGCTGGCTAGGGAGACGCTAGTGCTACTTTTACCAAAGGGCGAGCCCTTACTTCCGTGTAGTAAGCCCTTACAGATGGCCCTAAAAGGGCCGAGGCAAAAACCTCAACGCGCGGGCCGCAGGATTCACGCGTTACCCTTACTAGGGGAGATAGTCAGAGCAAATCCTGCCACGGAATGATATGGGCTCGCAAAGTCATCACGCGCGTTTGTCTCATTACGAACACTTGGGCAAGGATTGTTTTTCCAAGTTACCTCCGCAGAATGAGATTCAAGTCACGTATGCGCGTTTCCATCGATCGCGTTAAACGTTGGACTCGCTGATGATACGATGTGCGTCCAATGTCAGTGGAAGTCGCTAAGTTCTCGGAGATGGGGAAGTACGATGCCATGGACTTATGAATCATGAGTTTTAAGCAGACGACCCGCTCTATAGAAGTCCCTAGTCGAATACTTAGACCAGATGCTCTAGACACCCGTTAAAGCCGGTTGCGCCCCTTTTTGACCCGCTCTTGCTTCGGCGTTCCGGACAACCGGATTACCCCCTAGTGGATCTCGAGCTTTTTAAGCCCTGTATCCGCGAGTAGTTGGGTCTACAATGGAATAGCACTTGCGCATGTTCACTTCAAGACGGGATACACAACGT"/>
                    <sequence id="seq_t1035" taxon="t103" totalcount="4" value="CTAGTCACCACGAAGGTGGCATGGAGTTCGTTCTAACCACAAAACGGTCCTACGATAAACGCGGTTCTAAAGTGCCAAATACTCGCCTTATAGCGACTTCGCGCAATGAGAAATTGACCGTGGAGTGAGGCTAAAAGGGATACCCCCCCAAAGTCGGCGGGGGCCCAGGGACCAGCCACGGCTATACTTGGGTCAAAATCCACGGACGAGGCTAATGTTTTCTAGGCGCTACAGTCCATGGGACTGGCCGGCCACAAGACCTGTAAAACTACACTGAATGAGTATAACGGAAGCCGAGTGCCGAACAACCTTTTCAGACCATTGGGTCAGCATTTCGAAGACCGCAAACTGTTATCACTCAAATAGTAGACGCGGCTTGATGACCCTACTGGCAGTACTACCAGCACCTTAATGCCTTCCGAAAACAATCCCCGAATAGACGTGCGCGCTCCGTTGTCAAATCGGACATCTATCGGCCATTTTGACGTCTCACGACCTCCGGCGCGTAAGACGGGGCGCCCCACACGAGGGCGTAAGCCGCACAATGGCGCGAGGGCCGGGCCCATTCTTGAAGATCCACCACCATCAAGGTCTGTAAAGGGCGGCACTCCTTAACGCGTACCTATTACACAAATCAAATTTTGTTCGTTTCATCTGATAGATAACGCATATACAATCGGGGTACCTTCGACAATTTTTTTAGTTGATCCCTCGTATGGTCCGTTAGACGTTCGACGATGCTGAAGTGAGTTACAGACGGTTCCCACGCTGTACCCTTGAATGTCGTTCCATGCTGATAAACAGACCCGCATAACAAAGCTCCAAATGATCTTATTCTTACACCTTCTCATCAGGGCCGATTACTGAATAATATTTTATCGGCCAAGCATCACAGATTTGTTCATCACTTCCTTGAGCCATGCCGTTGGAGGCGGTTAGGGGGGCCCCGCGGCGCAAGTCGTAGTGAGGATCACTTGGACCTAAAACATGGGAACATGCG"/>
                    <sequence id="seq_t1045" taxon="t104" totalcount="4" value="TTTTTCAGTCTGCCCTCAATCCTACTTAAATTAAACTTGTCATGCGACTAGTGAGCTAACCACTTCTCAACTGTTTCCAACTCTCATGCAAAAGCTTTACGGCTGCTCTAAAATGGAACCCGCTGAGGAGATTTAACCCATCTTTCAAACTTCTATCACGGTGGCACTCCGCCAACGACATTAATTCGCAGATATGATGACGGGTACGGGAGACAAGCATCAGTCCTATACGCTATCTGTTACGTAGACACCGTCAACTGAACAGAAGTTACCGCACCAAAAGTACCCGTCAGGTGAACGAGCGATGTTCGTGGGGTCGCAGTCGAGTCCATCTACATTCCTGCCCGAGACCAATGTGGTCGTGCTGGGTTTGGATAAGAATCGGGCCAGTAATGGAAGTGCCCTCAGAGTTCGGGACGGGCCCTCTTGAGCACATTGGAAGTCAACTGGCCACTCCACAGTGGAGCGGTGATGGTCCTGCGAACACGCCCACGCTGCCTCCAATGCGAACGACTAAGTTGTAAAGCACTGCGGACTAGCGTGTACCGTGCTCTGCCTAGCATTTCACGGCGGTGCCAACAGCCTCTCGTACTTATAAAATTTTAACACTAAAAGGCCAGGTGCATAAGCAGCCCAGCCAACTTACTATGGCGGTAGATCTCACCATTTCCGCCCGTTACCTTAAAGGTTGTTCTCCTGTAAGCTAGCCTCCTTGTAATTTACGGGAGCTGAACTGGGAGCAAAACGAATGATACATCGCATCACAGATGTCTCTATAGGCCGCGTATGTGGGAGTATGGTAGCCTGCACCCCTAATCCTATGGACTTGCCGGGATTTGCTACTCATGCGAACGTACCCGTGGCTTTAATGCTGCGGCGACCGGCCACAGTAAAAATGTCAAATCCAGTTCCTCCCTTAGCATATCCCATAGCCCTCAGTGGGGTACGGTTCGCAAAGCAAAGATACGAGAGCAGAGCTATGCTAGCCCTTACTACGATC"/>
                    <sequence id="seq_t1055" taxon="t105" totalcount="4" value="AATGATTAGAATCCGGTCTGGGTCACCCACTATTCCTAATTACCAAGAACCGTTTGGTACGTACCTTCGCATGATGCGTAGCGCCTTACCCTGACGAAGGACACTCGCGACCAGTTGGTGAACAGTTCCCTTTAAAACAATAGTACCCAGAAGTACTTGCATTACCGTTGTGGAAGCAGGTGTGTGTCCAAGTACGCATCGTAGCCAGAATGTAAGAACCCGTTTAGCGCAGTGCGCTTAGTTGAATCCCCCGAATAAACTTGCCCAACAATAGTGCCGGGTCTGCGCAGTTATTCCAGTAGACTTAAACACTGGAGTTAGCGTGGCGGCCAATTATGGCTGATTCTCCAGAAGTGAAATACCAGTGGTACCTCCTTGGGGGTACGTGTGAGGGTTCCCAGTAGTTGTGAAACATAGTTCTGGCCCGTCTGATCTTATTACCAGTTTCATCGTAATAATACCGGACAATTGTATTAAGAGACTTCAGTTGTATAACAGAGCGTAAAGAATATCGCCGTCTACATTACCTGGCTTCTACTGAAGTGTGGCGGGTCAAGGGCAACATCATTAAGTTTCCTGGATGATCAATTACCTCTTGGGCTGCCGCGCCTAGACCCTTAGAAGATATCTCACCCGCGTTCGAGTGGATGCACAAGAGCTTAAGATTCTATGTTTTTATCACTCTAGTGGGCACAGTAATGCACACTATAAGCATTTGTACCCTAGTGGGCATATGGACCTTTAGGACATGGCCCTAAATGCTCAGCTAAACGGCACGCCCAGACTCCAGATGCCTCCATCTTGGATACGGACGGATCGCGTTGCCTTCACCCCACGTTGGGAACGAATCACTGGAACACGTCAAGCGTAGTCGTCTAGTACCCATAACTCGTACCGAAGCCCTTCCTTCTCTAGAAATTAGAGCCCCGTTTCGGCTCGCTTCAACTTATCCGCATTGTAATGGTCGATTGACTCCCTCTGTGTATCCTTTCTGACCGTC"/>
                    <sequence id="seq_t1065" taxon="t106" totalcount="4" value="GTTCCGTGATTGAATTTGACTTGTCTCTGAACGAGGGATGTACGCGAAGAGGCACGTAGCGTGGCCATGTCATATCACTCACCTCATCGGGGCCAATTCTGTCTTCACCACGCTAATCGTGGGTTGGAAACAGGTGAGACGTATGCTTGCGCTACAGAGCGGTTAAATACCATTCTACAGGCAGTTTTTATCTATAAGGGACCTAATTAGCGAACCCTGCGAGTCATATGTCATACTTGGCTAGTGGGTGTATTGCGCTTGGACATTACGGGCAAGATGCGCTGATAGTTCCACAGTATAAGCTATATTAAGCCTTTAATTCCCCCTTTGCGTCACTACGCCGATGGTTGGAGGTCACAGACCCATATATCACCTAGGTGTGTGTTAGAGCCCCCTAGCCCGGCAGTCCCGGTGAGCCGACAAGAAATGAATCTCAGACATTGGCGAAGCGACCATTAAAACCCCGTGGCGAGAGCTCTGACTACCTGATAGCACGGAAGATGCAACGCTGGTAAGGTCGTAGGTCCAGGCTTTTAGGCCCTGATTCGGAGGGGAGCGCAAAGAGTAGGGGGCTGCTGAAGAATAGTACGTATCAGGAGCAGCCAATTACAAGATTGATCAAAGTCGTAAAATCCTTCTGCGATTTAATGTGAATAATAAGTATGCCTCATAGTCACTTGCACACACCTTCCGTTCAAGCATGGACAAGTTTGTCACAACTTGCATCGTATCGATTCACAGACACGGACTGAGCATTAGATTCCTGACAATCTATCTTGCAGTTCGTATTACTTCCCAGATAATGTGGTGCAAACACACGGACTCCGTCCGAAATCGCCGGCTAACCCACCCATAACGCCATTACAAGACAAAATAGTCGACCTTGTGTCACACTAAGACACAGCTACTAGGGCCCCTAGTGAGAGTCGGGATATGAGCTCCTTCCCTGTTTGACGTAGGCGGACGACTCTATCTGTGTTAGGACAATGTTGTAGCTCGA"/>
                    <sequence id="seq_t1075" taxon="t107" totalcount="4" value="GGGAGAACAATTGCTATCTTGGACGTCAGGTAAATAATATAACCTAGCAATACCCTGAATCGCATCATTGGGTACGGATTCTTGGCAAGAGGCTACTTAGCGGGCTGTCGGTTCCCACGATTTTGTTGCGGCAGGATGCAGCTCAAGTTTGTTCCGATGGGAGTCCTTCATGTTGAAATGGAAAACTAACCTTCAATTATTGGTAATGACCTAAGATTCCTCTACGGGGACTCTATGGTCAATAATATCATAATACCATTCGCCCCCGTGCAGTCATTTCCCGGCCCTGAATTCCATTAGATTGGGGAATCTTGGCTTTCTAGCTGAACATTGTCCATAATCGGACATAGGAAGCCTTCAAAGGTCGAACATGGACTTCCAATTGGTTATAACGCTGTGGGGATTTATTGGAGACGGACGGATTCCAGGGTCCAGGCTGCAATCGCTAGAAGCCACCGGATTATCTGGTAAGAACCAGTCTTGTGTAGATTCTGCCTACTGTCGAGCGGTTACGAAGGGTGATATGATGTGATTCTGCGTGTCTGACAGCCAGTCTATCTGGAGGGGTAGCTGCGCGAGAATCCATTTTAACTAGGCCTTCAAAGACGGAGCTCGCGTGTCGCCCCTGAATAACAAAAACCGGTCCTAAGATGTGCTACCCCAGCTTGAAAGGCTAGGTCGTCTGCTACGCTCCATGGGGTACTATGGTTGGAAGATTTACTACATGCACGACGATCCGATTGCGCGCGCGTAGTTCGCTGGAGAAATCACGGGCACAGATCGAAACGGCGAGCGTGATTATACATCAATCGCCGACTGCTTCTCAACAGACTTCACTTGTGTGTCACAACCCTAAGATTCAGACAACTTGTGATAGCGCTTGTTGGGTATGTTCTATTCTGTGGCACTACTAAAGTAGCCTTTCTCGGTTTGGCACCCAGAGCTCTAGTCGCTGTGCCACACAGACCCCGAAGGCCCGGCCCTGTACCTTGGGCCTCGA"/>
                    <sequence id="seq_t1085" taxon="t108" totalcount="4" value="GGAGCCCGCGGCAACACTCTACACATTCAACGATCGGCACCGCTATAAGCGGGTCCACTAGTACGACGTGTCGAGTTAGAACCATCATATAGTCCCTTGAGCGGTTACTCTTTTGTGAGTGTTCTATGAAAGGAGCTACCTACACTTTTTGACTCTGTCATAATCATCACGATGCGGACAACGTAATGAAAGAAATTCTTGGTACCACATTGAAAGGGACGTACCGACCCGGGGTCCGACGTTATCTTGACCGGACCTAGGCACCAAGAATCTTCGCAACGTCCGAGAATGTTCACATTCTTACCCTAACATGTACGCGTTACAAAACGGAATGCTAATAAATGACGCCCGGGTCACTAATACACTATGAGGTCGATGTGGGGACCGTCCAGCTATTTGAGGTGATTACTGCTTCGTGTGCACTACACCCCATGTGACGGCTTAAGCCTTTTCGACTGACTGATCAGGAGACTCACTTGTAACACCGGAACAGCTTAAGCTTCTTGTGAGCGCGGCAACTTGGCAAGTGCTGCACCGTCGTAGAGGCATCAGTGAAACGGAAATGCTGGACAAGTCCTCGCGGGAAGGGCCTACCCACATATTCTCACCCCTTTAGCTGATCTTGCGTACCGTGTAGTACTCTCAGTTTTTGTGTATATTCGGCGACTTCCGTATGAGCTTACACACTAATGTAATATCCTTCTAGTCGTAGGGCAACGAAAAAGCCGAGTTCGCTACGATAGTACGAGACCATTTCTTGTCCGATCCGGCAACCACACATGAAAAACGACCCGGGCGTCGAAGCGACGATGTCCGATAGGGGTCAGCTAGATCGCGGGCGGAGCAGTCAATTAGGTTCATGTGAGTTGGTATAAGTTGTTCCTTGACCTTCTAGATCATTCATTGCATTATAACAAGTATTTAGGCGCGACCAAGTGTTAGCCTGCGCGGAAAACTCAACCGACCTTTTCATTCAATACGTTCCCTTTATTTTGGCGAG"/>
                    <sequence id="seq_t1095" taxon="t109" totalcount="4" value="GGACCACGCCATAGATCGATACGATCAATGGAGTGTTAGAGGTATGCAGACTACGACTAGGGTTGACCCCTGGATCCACGTGCCCAGTTATAAGAGCGGGAATAGGGACTCTTCCGCTACAGGCGCATGACAGTGTAATATAACCGCACATTCAAATTCCTTTAGCTGTCCCCAACTGTCGGTGTTCTTGAATTGCACGGTCATCTTAGTTCTGCGGCATTCGCGAACGCGATAGAAAGGAGTAGGTCGGGATGGTTGTTCAATTCGAAGGGCTAGTCATCGCGGCACTAGGAAGCTGTTTTACAGAGCGCATGCCGATTCATAATAGGAACACATGTAGGGGGAGGGCTCTTAATTGTTGGCTAGGGAGACGCTAGCGCAACTTTTACCAAAGGGCGAGCCCTTACTCCCGTGTTGTAAGCCCTTACGGATGGCCCTAAAAGGGCCGAGGCAAAAACCTCAACGTGAGTCCCGCAGGATTCACGCGTTAACCTAACTAGGGGAGATAGCCAGAGCAAATCCTGCCACGGAATGATATGGGCTTGCAACGTCATCACGCGCGTTTGTCTCAGTCCGAACACTTGGGCAAGCATCGTTTTTCCAAGTTACCTCCGCAGAATGAGATTCAAGTCACGTATGCGCGTTTCCATCGATCGCGTTGAACGTTGGACTCGCTGATGATACGATGTGCGTCCAATGTCAGTAGAAGTCGCTAAGTTCTCGGAGTTGGGGAAGTACGATGCCATGGAGTTATGAATCATGAGTTTTAAGCACACGACCCGCCCTGTAGAAGTCCCTAGTCGAAAACTTAGACCAGATGCTCTACACACCCGTTAAAGCCGGTTGCGCACCTTTTTGACCCGCTCTTGCTTCGGCGTTTCGGACAACCGGAGTTCACCCGAGTGGATCTCGAGCTTTTTAAGACCTGTATCCGCGAGGAGTTGTTGCTACAATGGAATAGCACTTGCGCGTGTTCACTTCAAGACGGGCTACACAACGT"/>
                    <sequence id="seq_t1119" taxon="t11" totalcount="4" value="ACTCCCAATGGGGAGTAAGCTGCAAACCAAGTAGACAGTAGAAGTCTCCGGTTTCTCTCCTCAAAAGCCGTGATGTTGATATGGCCCTCGCCGAACCCGGCGATGTCATAAGACCATCTGGGGCCTTCAGCGTAGAAGCTATTGGTCGCTCATACAGTGATGCCCCTAACGTAGCCCTAAACGTAATTAAGCACAACTTGAGTCCCTGGTCTTCCTAATACCTACTCTGAAACGAGTATCCAACTTCACTGGCCTGAATGGCTGCCATAAAAGACAACATCATGGAACGCACTGCGTGGCAGGCTAAACGTGACACTTCACCGGATAATTGAAGAGACAACTTCGAACAATGGAGCAGGCTTTAATCTCGGCGCGGCATCATAGTGCAGTAATGTCAGGCTTCTTGGCCGGAGGATATAACAAGCGTGTGAAAGTACTACACGATCAACTCCAGACGTTTTCTGAGCGCCAGCCCGGATGTGCACCGTATAAACTACTGCGCCACAGGAGTCGTTGTCGCACCCCCAAAGCCTGACATCACAGCAGTCAAGCGGACAAATACGTCCTAGAGAGCAGAGTACTGGCGTAGGGCGTACTCTTGTTACCGGATTAAAGAACGCTTTACTGGTAGCTGAGTTCCTGGACATGTGTATTAGTTTATTCCGTGGTATTGGCATGCTCGTCTACTGGTGAACGAGGCATTATATGCTTAAAGCAACCCGTACTGGTGTATGAATACAAGCCGGCGGCAGCAAGCACCTGCTCCATTCAGCGTGTCTCCTTAAGAGCTGGTCTCCAGCTATACGCCGACTCCCAGAAGTCCTGTCGTCTGCATAGGACCCTTGGATCCTGAGTGCGCCGCGACCAGGATGTGTCGTATCCGCTTAACGCCACGTGTGTCGACCGATAGCAAATGGATTACGAGTGAAGAACAGTCAAGCAATGCCTAGACCAACCCAGTGTGCGCGGTGTAATAGGCTGTGCCGGTTGCCCTTTTCTA"/>
                    <sequence id="seq_t1108" taxon="t110" totalcount="4" value="GACTCCGATAACACTGAACAACTTGAGAGATCCGTCGCACAACATAACGCACTGTCTCCAATTAGCACGCCGATCTATTCCCAGCCCTTAGTTGGCTGCGGGCCCTGAGAGAGGGCACAAGTATACTCCTAAAGGACTCCACAATGGGCGTTCACATATCATGTCATCTCCTGGAGAGCCACGCAGTAGGACCTAAGAAATTGACAGCTCAGGCACAAAGTATGAGACTTTCAGAGGTGAATCCACTGTGTAGTGGGAACGTGTCTGCTCTGTTAACAACGGCGGATATTCAGATTAGGCGCTACTCCGACGTACGTTATGATTCATATTATCAGTTAAAATACCTCATGGATGGCTAGCAACGGAGTAGGAGGATTGGGATCGTTATTGTGTGTACTAGCGACGTGCGTGGGCACATTGGTCCTCACTAACTGCGACCATTGTAGAAGGTTCAACATCTGATCATTGTTGGTCATTATTTAGATCAAACGACTTCCGCAGTATGAGCTGGTCGAGCAATCGATAAGTCTTTCGCCGTGGGCAGGAATAGGATGAGGTTATCTGGCCATCAATTCATAATATGGAGTGGATTAGCTCAGAGCAGGCTCCTTTTAATTTACATCCGTTACATTCACAGCCATGCGGGATTGGCGCGTGGGACTAGAGTTATTGTGCGGACATCCGCGCCCAAAACTACTACGGCTCTAACCGTCGGCTATTGGCTCCGTTTCACGTATGTAATCGTTTATGCATTATCGTCCGAACAAAATGCTTAACATGTTTACCAGGGTGAACTCTATTAAGCCATGTCCTCGCTTGGAACCTTGTGGTGTAGGTTTCGCCTCGTTCTTATTACACGGTCGGTCAGAGGTAGGGTTAGTCGTTTGCTAATGTGTTTCGACCGTAAGACCACTTTAGAGTGGGTCTTCTCGTTAAGATTAAGCCCTCGAATAAAGTTGCCGTAAAGAAATCATTGTAGAAATCTGTGTTGTTGGTGGAT"/>
                    <sequence id="seq_t1118" taxon="t111" totalcount="4" value="GGGGTAGACCCAGGGTAGGTCGCTAGGGCTTGCGTCCCTCGGTACAGCGCCGCCTTGGTCTTGAGTCGTATTTTCATTAACAACCCTAAGCTCCGATACCGCCCGACCCCTTTGCCCGATAGAGGCGAACGCCGCTTTCCATTTTCTAAGGCGTAGAGAACATGTATCGCACACTGTATCGTGTAGCCATTGAACTAAGTTGGCTATCTCTATGGAGGTGACGGGGCAATAAGCACCACTATCGTGGTTGCCCCGGGCCACCATATACGCGATCTCGGTACTGGAGTCTTGTAGAGGTTGGTCAGGGGATAAACATTGCTGGTCCAGGCTGCCCGCCCTTCTTATTAGTGCCTGGTGACGTCCCATCTTCTTCATTACGATCGCTAGTCTTCTCACAGTACAACTGCCACTCCGCAACAATAGCCTGATACTGGGCTCGTGACAACTTACTAGTTGAGCTCGACACGCCGTTGTAAAAACGATGTGTGCGTACGGCGTAGAGACGGGTATCATAGTTAGTTGGACTAATTTTACGTGTGCCTCACTCAACGGGATTCGTTTTTCAAACTCCCACCGTACAGTGCCCTCAGATGCTCGCGAAGACAGAGACCAGAGGGAGCATGGGTGAGGTTAATGACGGTTAACGCAAACGTTCTTGCAGTCCGGCTGACTGTTCAGTACGCAGGAGACGCAATCAGGGCTAGGCCCAAAAAAACGCAATTCTCGCTGCTCGTTAGCGTACGAGCTCGGACGGCTTCTGGGTGACCTGAATCAGTTCAAGACCCAAATCCAACGCATCACATCGGCAGCCGGCAATCTTTCACTGCCTGACTCGTTCTAGATTCGACTCGCAGGCGAAATATCGCTGCCTCTAACGCGCAGAGGTGAAAGTATGAATCTGTAGATCCAGATGAGATCAGATCGAGGGACTCATGAGTTTATGAGCATCATCACAATGATGTTAACCATCTCGACTACCGGCTTAGACGGAAAACACTAC"/>
                    <sequence id="seq_t1125" taxon="t112" totalcount="4" value="GGCTGGCCATGGCGCCCCTTAGAGGCTGCAGTACGCGAACAAGCATCCTCGCCCGCGCTGTAGTGATTTTTTGGAATGTCATGAGCTCTCTCGTTCTCTTGAGTAATAGGGATAGGACTCGAGCAGTGGTCAAGGATAACCGAGTTCTCATTACTAGTAACAGGTTTGTCTATATAGTTGAACCAGCTCTATGTCTCGGGCCTTCTACAAGGACTTGAACAGAAAGCAAATATCGGGTGCTAGCAACGACGTCTCTTTTAGCGTTCTCGAGCACGACCACCGCAGTTACCCATGACCAGTCGATTCTTCGTATACGCTTGAAGGCTAGTGTCCAGTGAGGGAGAAGTGCTGAGTTATGTCCCGGTCAGATGCGTGTCTAACATCAGGATCGATCGTCTGGTGATCAGGCGGTTCGGGCCGCATTCCTAGTATTCCAAGTATAAAGAAGCATCTTATTACTGAGTTCCGCCGATAACTAATTGTGGTAAAGAGAGTAGCTGAACACGATAATCGGAACCTATTACCCTAGCTACCATGGCCGAAGGCCCACAACGGGTACTGACCTAAGTATAGTCGTGGAGGCAGGTCCTGTAATCCTTGGATCTACACAACTAGTCTTCAGTCCTTGACAGGTACACGATGACAGCCCTGTGTCTCCCTTGGTAATCGGATCCGTCTCGTCAATTCCTCGTCCAAACGTGACCCGCTGAGCTTAAAGAGGGGCCTGAGTATCAGGCTAAACGTCCTTGAGCAATACGCCTATCCCCTAAGGTCAATACTTGTAGATCCTGTTAGTCAGAGCGACCTCTAGTTTAAAAGATCGCTTAGGACATTGGATTCATTGAGAACACTAATGTTGAGGCTTCCACCATTGCTGGCTTGACAAGCACATGCCATCTCCGACTGTACAGGTATCCGCCTGGCCTATACATGTCGCCGTGGATCCGTCGCGTAGAGACTGCGTTTCTCGTCGGAATCATTAGAAACGGGTCAGAACCCT"/>
                    <sequence id="seq_t1135" taxon="t113" totalcount="4" value="TTTTTCAGTCTGCCCTCAAACCTATTTAAATTAAACTTGTCATGCGACTAGTGAGCTAACCACTTCTCAACTGTTTCCAACTCTCATGCAAAAGCTTTACGGCTGCTCTAAAATGGAACCCGCTGAGGAGATATAGCCCGTCTTTCAAAATTCTATCACGCTGGCACTCCGCCAACGACATTAATTCGCAGATATGATGACCGGTACGGGACACGAGCAACACACCTATACCCTATCTGTTACGTAGACACAGTCAACTGAACAGAAGTTACCGCACAAAAAGTACCCGTCAGGTGAAGGAGCGATGTTGGTGGGGTCGCCGTCGTGTCCATCTACATTCCTGCCCGAGACAAAGGTGGGCGTGCTGGGTTTGGATACGCATCGGGCCAGTAATGGAGGTGCCCTCAGAGTTCGGGACGGCCGCTCTTGAGCACATTGGAAGTCAACTGGCCACTCCACAGTGGAGCGGTGATGGTCCTGCGAACGCGACCACGCTGCCTGCAATGCGAACGAGTAAGGTGTAAAGCACTGCGGACTAGGGTGTACCGTGCTCTGCCTAGCATTTTACGGCGGTGCTAACAGCCTCTAGTACTTATAAAATTTTAACACTAAAAGGCCAGGTAAATATGCAGCCCAGCCAACGTACTATTGCGGTAGATCTCACCATTTACCCCAGTTACCTTCAAGGTTATTCTCCTGTAAGCTAGCCTCCTTGTGATTTATGGGAGCTGTACTGGGAGCCAAACGAATGAGACAGCGCATCACAGATGCCTTACTAGGCCGCGTATGTGGGATTATGGTAGCCTGCACCCCTATTACTATGGACTTGCCGGGAGTTGTTCCCCATACGAACGTACCCGTGGCTTTAATGTTGCGGCGGCCGGCCACAGGAATAATGTCAAATCCAGTTGCTCCCTTAGCATATCCCATAGCCCTCAGTGGGGTACGGTACGCAAAGCAAAGAACCGAGAGCAGAGCTATGCTAGCCCTTACTACGATC"/>
                    <sequence id="seq_t1145" taxon="t114" totalcount="4" value="TTCGTATTCACGAAGCTGCGCCCTGTTGGGAGCAGTAAGATTCTTACGGCTTCGCAGTTTCGCAACTGAGAGCGTTTGCATAGAGGCTAAAATGTTGTTCCGTTTCACGTCGAACGGTCATCCAGTTTGCCAGTATCATTCCTCAGCAGGCTTTTACAATCTCGGCTGTGTGCTTGATACATGAAGAACCTACCGAACGGCGTTTCGGACAGTCGTGTTATGCTGCTGTTATCTTGGATGAAGTTCCAGACCAGAAGGGCGGGCCAGACGAACCTTATCCCGTTATATGAAAACTTCTTTTGACTCTGCGATAGGGCTCATACTTGCCGGAACACTAGGCTAGGCGCTCATGAACAAGGCTGTATTGGATGTTGCAAGCGACCGCGTTATACAGGCCCCTACGTCGTCTACTAAAGAAAATTGAAGCAATTAGGGTTGGCTCCGAAAGTTGGCAAGCGATATATGTGGAGATAGTTGACAGTCTAAGAATAATACAGCTCTGACCGATATAGCCCGACAACAAATCAGGTGAGTCACGCAGCCACTAGGCAGTAATTTACAGATGCGGACGGTGCGGCTCGTTAAGCACGGTTCCCAGGTCCTTTATTCAGTTTTCTGGCGGATAAAAGACAGAGGGCCCCACATGTCACCTCAGCCAACTTGACGCTCGGCTGCTCTCAATTAGAGGCAGTAACCTTTAGACCCGCCGAAAGTATGGATCCGAAGTCTTGGTCTAGGCAAATCCCCACAGCGTCTTGTGGTACTGATTCTCGCGGAGCTCTTCCAAGCGCTCGTCATTCGCGTACGGATCATACAAGAGTGACCGTGTCCCGGAGCCTACGCGGACCCCCATTGATTGTCGACGCCTAATGTTGAGAATCATCTAACAAATCATTATCCCCGTAACTCCGGCGTTAACATGGCCTCAAATTTCCGAACCGGGGCCTAGGGAAAGCGACGGAGAGAATGCGTCCAATGCGTACCCCTGTTTTGTGGAGGC"/>
                    <sequence id="seq_t1155" taxon="t115" totalcount="4" value="CTAGTCACCACGAAGGTGGCATGGAGTTCGTTCTAACCACAAGACGGTCCTACGATGAATGCGGTTCTAACGTGGCAAATACTCGCCTTATAGCGACTTCGCGCAATGAGAAATTGACCGTGGAGTGAGGCTAAAAGGGATACCCCCCCAAAGTCGGCGGGGGCCCAGGGACCAGCCACGGCTATACTTGGGTCAAAATCCACGGACGAGGCTAATGTTTTCTAGGCGCTACAGTCCATGGGACTGGCCGGCCACAAGACCTGTAAAAGTACACTGAATGAGTATAACGGAAGCCGAGTGCCGAACAACCTTTTCAGACCATTGGGTCAGCATTTCGAAGACCGCAAACTGTTATCACTCACAAAGTAGACGCGGCTTGATGACCCTACTGGCAGTACTACCAGCGCCTTAAGGCCTTCCGAAAACAATCCCCGAATAGACGTGCGCGCTCCTTTGTCAAATCGGACATCTATCGGCCATTTTGACGTCTCACGACCTCCGGCGCGTAAGACGGGGCGCCACACACGAAGGCGTAAGCCGCAAAATGGCGCGAGGGCCGGACCCATTCTTGAAGATCCACAACCATCAAGGTCTGTAAAGAGCGGCACTCCTTAACGCGTACCTTTTACACAAATCAAATTTTGTTCGTTTCATCTGATAGATAACGCATATACAATCGGGGTACCTTCGACAATTTTTTTAGTTGATCCCTCGTAGAGTCCGTTAGAGGTTCGGCGATGCTGAAGTTAGTTACAGATGGTTCCCACGCTGTACCCTTGAATGTCGTTCCATGCTGATAAACAGAGCCGCATAACAAAGCTACAAATGATCTTATTCTCAAACCTTCTCATCAGGGCCGATTACTGAATAATATTTTATCGGCCAAGCATCCCAGAACTGTTCATCACTTGCTTGAGCCATGCCGTTGGAGGCGGATAGGGGGGCCCCGCGACGCAAGTCGTAGTAAGGATCTCTTAGACCTAAAACATGGGAACATGCG"/>
                    <sequence id="seq_t1165" taxon="t116" totalcount="4" value="AAGCACCTTGTTACGGGAGACTTGCACATTGCTCGGAATTTCTTCGATGCCGGTATGGCTCTCGGAGCAACGGGGTACTGGGGGCCCGTATTTCTTGTCTTCTAAACATTCACGACCAAGATAGATTTGACTTATAATTCTTGTGGACGCAAGCCTAGCCTCCCCATTCTCATCTACAGCGCTAATGCTGATATGTAGAATTCCATCACTGCCGGAGTTACGCTACCGGGGCACGCCTCATAGCGCACCAGTGGACAAGCTTCCCAGACTACATGGTGACTCGTCGGCCTACTGTCTTGGATGCAACTCTGCTCAGCTTTTTCCGCCATTCACTATGAGGGACCATCTGAATCTACTCAAGTCTCGGGGGCTCGTGTCCAAGCTGCCGCGTATCCCGGCGTCAGTCGGCCTGTTGTCATCATCTAATAGCTTGAACTCGTCCATATCCCGGCAGACCCCAGGGAAGTAGCGTTCTCACGGATAAGCCGACCTGGATGGCGTCGAGCAGTATGGTGGTACTTGAGTGCTTCCCTCTGCAGGTAGCGCAGGCAGTTACTTACGCGGCTATACCCAAGCGCGCTTTTTTACTGAAGGAGGGGCCTAAGCCAGCAACGGAGGGGGATAAGGCTAGGCTCACTAGCTGTAATGAACACTTAAATCTACGTCTGGTACATACCTGTTAGTGGCCCGGCAAAGATGTACCCTACCTGGTTAAGGTGGGCCTCGTTCTGGTGAAGAACTGGGTAGAGTCTGCTGAGATTAAAAGAGCATAGGCGGTACATAACAAAAAGGCAGTTGATATGAGCCATCCAGTTGGCATGCGACGACTAGGATTTCGCCTTGTTCTGTTCATTGACAATAAGCGAAAGACCGAGACCGGTAGTTCGTTACCCATGCGGACGCCAAGTCCCCTGCTATTACGATGCTACGTCGCCCCAGGTACCCCCGGCGCCGTGAGTCTCGTCCCAAGAGTATGGCTCATCTTCACATCACATGCAAG"/>
                    <sequence id="seq_t1175" taxon="t117" totalcount="4" value="GCGGTCAAGAGGTTAACTTATAGTGCCTAAGATGAGAAGTTTAAGCGTACCATACCTCCCCTTAACAGGGATATATGGAGGTTAGTTACTTCGTGGGTCACCGGCTCACCAGTGCGGGCCTGAGAAAGGACCACCACTACTCAAGATAGGCGGCTTACTTTAACGACCAGTGGCACATATAAGCCTTTTCTAATCTTTAGGCTACGGATAGGTTGGCAAATAAATCAGGCTCATAAGTCAGAACGGGTTAATGCAGTAACAGTTAACACAACTCGCGCGAGTCCCGGGAGCTGGCGCCTCTAATACCAGGCCTCTGACGCGCCCCCATGGAATCCTCACGAAACTAAGATTCATTCGCGTAAAGGCGCAATCCGCTAATTAAGACCTTCAAGGAAGGGCATTTGACCACAGTGTGCTATCGCCTCGCTGGCAGTCCACGGACATGTCCTGGGACCCTGAGGACAGATGTACGGCCGACTTTCCCTCAACACTAACGGGAAATATACCCGACGAATTAGATCCCTCGATAGCCCGCCTTGGTATCTGAATGTCAACAGGAACAACCTGGCACCTAAGTCCGGTAAGACGCCATGTGCCTTGGTCGGTTAGTCGAGTGCAAGTGCCGAGAGGTCCTGATGCCCCCTCGAACTAGATTTATAGCAAAAATTAGAACACAAGTGTGTTGCTGTATAGAGGTACTAGATCTAATCTGAGAGTAGCGCATAGTGACGCTCTATATATGAGGTCGGAACCATTTCGAGAGCACGGTTGCCACATGGGGAGACTCCCCGTGCAACACTATACTAACTTCACGGGTAATTTAATTTTTACATTGTACGTGCCAGAATTGCGATTTTCTCAAGCCTAACGTATTTTCTCCGCACTGCTGCGGATGTGGACAAAAGAAGGTAGCCTTGCCGGTTGTCTTACAGTGTCCTGGATTGCCCAAGCACGATAATGGAGCCTGCACCTATGGCGGTCTATAAGGATGTTAACGCCG"/>
                    <sequence id="seq_t1185" taxon="t118" totalcount="4" value="ATCAATAGATACAAACGTCTGTTTCTTTCACAAATCGCACTGTGACATGTCTAAACCTTCAGGAGATTTACAGAACCCAACTGCGCCTACGTCGTGAGTTCGGGAAGGGACTAGTCGGGACTCCAACCCGGATGCTGCCTTGCTCTACATCTAGCTCACGGTACTACGGGATACCATAGGTAAAATTGACGCCTGCATGGGTAGTTCCCAACTGCAATGGCTGCGCGGACTCCGCTACCCACATCTAGTCGGGTCCCACATGGTTAGTAATGGCCGTCTATTTGCGTCACCTCCCCTCTAGAGTGACAATCCGCCGAGGATTTTGGAGCCATGAACACCGAGTCTCTAACAGACATTTGTGAGTTGTCGGCATACAGGGCTCTCACTGTGGATTTGAGTAAAATCTTAATAAGCTACAGCTAATCTCAAAGGCTATATATGCTTCCGCGAGTGCACTATAGTTACACAGCTTCCAAAAGACGGTCAAATGAGGCTGAAAACAAGGTGCATCTGCTCGAGAAGTGATAATCTTGAACATTTAGGCTGCCTTGCCTCTGCCCACGGAAACGTCCCGTACTACCGGTTTTCAGCTATTGCCCGGAGATGGTCACGGCAGTGTCTCTAATGCGCAGCTTGTGGTCATATTGCTCCTAAGATTGCAAGGGCGGCTAAAATTCCAGACAAATAATGCGAACCCCCATGCTACGTTCGTGTCCAAGGAGGAATAGGAATTCAGGTCCGGAGGTTGTCGGTGCAACACGTGGTATGGTGAAACTATCAGTCCGTGCTCCACGCCGCCATAAACTAAAACTCAGCAAGTACCCCCTACGGTGTCTACCATTTATAGTAGCATAGCTAACCTTTCGGACGGCTACATGCGCGCCAAGCCGCGCCACCGGGTCCCAGGAAGACCGAGAATACCTGCGCCTAGTAATATAAAAGGCCTTATACTGATATTAACCCTCTTAACGAGAGCTACCCCGGCCCATGTCAAGATAAA"/>
                    <sequence id="seq_t1195" taxon="t119" totalcount="4" value="TTACACGCGGCAAGGCTTCTGGGGACTTGCCCCGTCAATCGCAGGAACAGATAACGCGAGTCCACGCAAATTTTATCAGCATAAGCGATAGAAGCAAAGGGCCACAATGCGTCCCCGTTCGAGCCCTTTCGGGTTAGACTTAAAGCGTATACGTAGGAGGCTGTTTGGCAATTCGCTCTTGACGTACGCCCTCTTCTTGCAGGTATGCTAGCCCCGCATTAGAGGTAAAGCGGGATGCGTTTAAACAACGGGTACATGGAGAGTATCCGCCAGGCCAATGTACGAAATAACTCAATTACCGTGCGCGCCGACCTGGAGCCTGTGTCTTATCACAGCTTTGCGGCCGAAGCGTCGCTATGCGCATTACTATGTTGATAGCAACGTAATGTTTCGTGGATATAAACTGGTCGGATCTCCGCGAGTTAGCATTAGGAGGATTGCTAGCAACGAGTAGCGCCCACACCCCTACCTCCCGGCAGTCGTGTGACTATGAGTGGTAATGAGTTGCTGCGTATAGCCGAGGCTTTGGCCTGATACAGTGACCGCCTCTCAATTCGCATCAGCCACTCTCCCGTGGTCCGGGACTGTTCCTGTATCCTAATTTTTCGCAGCTCGATCATCCAATTGAGAACGTTATGCTGTAAACACCGCCGGGCCTTTGCAAGCGTTCGAGATCCTTCCACTACGGCCCTTGCCTTTGGCCACCTAATTTTGCGTGGAGCCGCCCCGCAGATGGGGCTACTAGTCAGATTGATATTGGAGAGGGGCATAATACATACGTCTCCTCTACACGACCCTAACTGTCCATTCCTCCGGAGAGTCTTGCATGTAATAGATGCTTGAGCAGCTAAAGAAGACCGACTCACATGAACCCCTGGCTTAGGCTCAGGTGCGTCCAAACGCGGCCAGTAACGAGTGTCAATTAGTTCCTCTAAAGCAATGCACATCGTAGGAGTTCATTAAGGTGTGTGTGTTGTCTCCACCCAAGACTCTGGTGACC"/>
                    <sequence id="seq_t1218" taxon="t12" totalcount="4" value="CACGAGGCAATAGTGCCGGTTTATCTGCGCACTATAAGCAGATAGGCCGAGCTCGACTGTCCTAATCTGATTTATCTCTCGAAATGACGCCGCGGTGTGGACGTCTGAAATTATCGGCGTGCTTGGCACAACGCTATCCAGCGCTGCACTGAGAGGGATCAGGTCGAGACACCAATGCGCGCACCTAGTCATGTTCCGTTGCCTGTGCCTTGCATAATTCATTAGACAGCACCTCACCTGCTCTGCAACCCGTGTCAAATACAAGTACCGAACAGGTTCCGACACTTACATAGACCTGAGCAGGTGGCGTACTAGAATGCGTCCCGCTGAAAACAGTATCTTTACGGCTGAGTCGATCGCATGTTGAAGAGTAGTTTTGACGTATTTAAGCTAACCGGCATGCAATATTGGTCTTGCCTGCCACTGGAGACCTCTGTCGACCCCTTATCTATGGGTATTAGCTTTTGTTGAGCGGCATAGTAACCCCTCGCCCTCCGTACGTGTAGCGTTGGGCTAATTTTCCATTCAACCCTTACCCAACGCAAACAAAGTACATCATACCGGGTAGTCCGCGCGACCATAAGGCCTTCGAGCAGGGAAGGCTAAACTTCAGACGCAGTATAGTAGGAAGACCCGGCATCTCTAGAGTACTACCATAGCGGCGGCATCCCAGCCCGGCCGTTCTGAATCGACATAGGGTTTATTGCCGGGGTTCCTAACGTGCTTCCTCTATGAAACACAGCTGAGTTATGCATATGGAGAAAGGGTTCGGTGTCCGGCTTATCATACTAATGCCCACAGGTGTCGCCAATGCATCGGTCTAGTCAATACAGTTAGGCTGTGTTAGGTGCCATGGTCTCCGTATAGTTCTAAGGCAATTCGGCCGCTGGGCTGGAGGTATGTTCTGTTTTCATCAATCGTAGTCAATTGTAAGTACACAATTACCCGACTTGACTGACTCTTACCGCTGAACCATTTATCTCTAGATCCGAACGTTCGA"/>
                    <sequence id="seq_t1205" taxon="t120" totalcount="4" value="GGTCCCGCGGTACATGTCTAAGCGGACATGAGCTACGATTCGTCCTTATACTGATGTCGTTTTAGAGTGATTAGCACCACCAGCCTGACACCTCAGGACTAGGCCACATTATAGTTAGTGGTAAAGTCAAGTATTCGGCCTTTGGGTATTTAGTACCTAATATGTTGCTATGGCCGCTTCAATAAGGGAAGAGAATGTGCTTCAATCGTTGATCCCTGAAGCCTCGTGGAGAGTATTGATTGCCTGGAAGTGAATATTGACCAGTCCATAGAAGCTTAACAGGCTCACATAGCGTGGGTCAAAAGAAGATGATCTTTGATCAAGAGAGGCTCCACTGCGTTACTATCGCCCCGGCAGGGTTAACTGAAGCCTCTGTTATCTGGGTGCCGGTATGCGCACAACTTAAACTGTTCGTCCTTCTTAGTGTCGTGTTGCCCGGAGTCGGTCGTGACGTCGGTCCATACGCGGGCTGCCCTCCTCTTCTGAGTGGTGTCGACAATCTATCGTAAGCCCCAACGACATGATTCAATGCTGCGTTGATAGGCTACTCAACTGCTCGTTTCTGCATGTCCTTCGCCACGTTACAACCTAATATACCCGTAGCATTAATTAGCTCTTCCTGAAGGAACAGCCTCCCAGTCTTCCTACTCTCGTGTAATATCACAAGAGCCTACAATAGGGGCGATCGTGAACATACCGTACTCCGTTGCAAATAAAACAGTAACATCTGTCTGCTAATAGAGACGATCTACAAGCGCAACACGATTTCCACGTTTGCTTTTGTATCGCCCCCGGAGCATGTTGCGAGCATTGAGCTAGGGAAGTACCTGTTAATCACTCCTTTCAAGTTATCATGATAGCATATCAAGCTGTACTCCGCTTTTTCGGAGTGACTTGTACGTCCGTCTAATCACGATTAGAGCGTGTAACGCTGGTCTACATGGGAATAAATAGCTGGGGAATGAACGATAAGCGATGTTATAGCCGTGCATGTATCTGC"/>
                    <sequence id="seq_t1219" taxon="t121" totalcount="4" value="TGTCCGTCGAACTGTCCTGTAAGTTCTTTGGTAGCAGAGTCCGTGAGTTGCATCCCTCGACGTACTCCTGCGGTCGGGGGTGTTTCCTCTCCAAGGGTGACCGTATCTCCTATACACGCTAGAGAAGGCAGTAAGATACCTCAAGACGGTGAGCTTGCGCACCAGACCCGTTCAACCTATATTCGTCTGCCAACCTGAACGGTATATAAAGTTGGTTAAATTAGGCAGGAGCGAAAGCTTCAACGGGACATGGGGTAAGGAGCATACACAACTGGGGCAACTCACGGCTGGCGACTTGCTTAATACCAGGCCTACAACTAGGTCTCGGTTCACGTTGGCGTAGCTCATATGTATGGAACGGGAGCTCGGCGACATCATTTCAGTCGGCGGACTAAGCAGTGATTAGCAGAGTCTAAGATCCTCTATCTCCAGATCCGCGGAATAGCACGAATAACCCGAGGGTAACTGGTCGGCGTACTTACTCTCGCAATTGGACCTTAATGTGTCGCAAAACGCGTGGCTCTGGACGGCCTTCGTTGCCACCTGCGTGCCGATCCGGACACGCACTAGCCACGATCCGCGCAGTTATCATATGGATTAGTGGTTTAGGCCGGCTGGCGCTCAGGTCGACCTTGCTAACCCAGCCTTTTTGAGCTTTTCCGGGTACGTCATTACGATGGTATTGCTCTAGATTCAAGTTGTATAGTCTGGGGGGGTTTTCAATATTGCCACTAAAAATATTATTTTTAGATTGCCGCGATACCACCTTATATGCCTGACGAGACTGCGCTGGAAGTTATTCTCTTGCTTGTAAGTAGGTAGTTACTTTGCAAGGTTCAAGCGAAATCCCCAATGATTTCGACTGCGAACTATTTACACCAATCTGTTTTAGCGGTGGACCGTATAAGGAAGTCGGGTGGGCTCCCCGAAGTAGTCTAGGCTGCTACTTGACGGATAATCTACCGTTCCCGGATCGAATCCTAACTACTGGGGAACTGAA"/>
                    <sequence id="seq_t1225" taxon="t122" totalcount="4" value="CAACAATCGCGTTCAAGCAGAGAGCCACACAACCAGTCCCAGAAGGCCTACTGGAGATGGGACGGCGAACCTTGTACAAACCGTATATGAGTGCTGCGCACCCTCGACGGCGTTCGACCTACGACCCTAGTAACTCAATACTCCGCCCCCGTAAAAAGATAACGGTCGTCGTTTTCCGTCTAGCGTTGCCTTCGACACACCCATCCGGGACCTTGTGGAGGGCATAGGCTCCGTGGTCAGACGATCTGATGAAGATTACCCGCTCACAACCCGAAGCAGTTGCCGCGCGCTAAGGCTCTGTGAGACTACCGACTGAAGAAACGTCCCCGAATCGCGCTAGCTAGTCTACCTACCATAGTCTATCTTATGGTTAGACAGGCCCACCATGCCGCGATTGCACAGGAGAAGTTGACGCTTCCGACTCTTGGTGGGCAAATTGATCGTCCCCTCAACTTTATAGGGACGTAGAGGGGCCTAACGCTAGGAGAATCTCGAATTTGTTAACCTGCGACAGGTCGATCCCCGTTTCTCATCAGAAATTCTAGCACTGGGCGAGGGGGATATCTTCATAGAGTGATGGGTAAACTAGTATTGAGAGTCGCGGAGGGACGCGAGAAATCGTCGTTGGAAACCCGGTAGGCATTATTCGCTGCGGCGCCCGGGCCTACTTGGCTCATGCATTTATAGCTAGTAACCTTCGACGCTGAGCCCCAACGTACGTCCCGCACAATTTGAGGATCCGCGTATCTTCTTGCTTCAGCCTTTGACACCGTAACTCCGTATGTTCGGGTGAGACTATCTCATACAGCTACTCCTCAAGTTTTCGCATCTTTAACCGTTGTGGAACATTATCCCGTAAAGGGTTCCAGATATAATGTATACTATTACACAGCCGGGCGTTTTCCGAACTGGGCGTCTGAGTGCACCTCTTATTAGGGCAGGTCAACCCCGCAAAGCAGTGAAGTTGACGAGGTAATCAGTCGCACCCACACGCGTCAGT"/>
                    <sequence id="seq_t1235" taxon="t123" totalcount="4" value="GTCCTTGCCATTAACTATTCACCTTTAACATACGCTGCAATCACTCAATCGATGCAACTATTGATTAACTTTAACCAAACGGATGAACATCCGAGCAGGTGAGGCCACTTTGGTGCGAGAATGGACTATCCAGAGCGACGGAAAACCATTATGGACGCTGAGGAAAACTACCTGACACCGCCAGGGTCCACGTTTTAATCTCCAGACATAAAGTCGGTTCCCAGAGACATTAGTGTGATGCAAGTCCGGGAAAATATGAATAGAATGGTTCTTTGCCGTTCACCAAATCTTCGCTCGCGACGTGATTTCTGGACACAACGGGCAAATTCGCTTCTGTATTTGGTTCACGAGCTATGGGCTTCTACACCTACCCGACTAAATAGAATACACTTTGACTAAGCTATTGTAATACTTTCACGGCAAGATATATAGGCCTCGGTAGGTGCCGTGCATCCTCATTCTCAAGAGGCTTCGCAAATATATAACGCCTAACTCAGTGTCAAAGCGTCGTAACTATTTCTGCACCGTTTCGGATACTCTGAGCCTATTATGGGGTTTCAATGGAATCGGCGCGCGATATCCTGAAGGCAATGGACACCCCGTTCGACACACCGAGGCAGTTCTGTAAACTTCTGCCAGAGTGTGTTATAGACAACCTCACGTCTCAGCCGGAATGCGTTGGAGGCACTTGCCATCAGAGAAGCTGTATAAAGAAATTGGCCAGGCGGTAGACGTCAAATCACTCTTTAGTATGACGTCGCGGAAATCCGGCTCCATGATCTAAGTGTTCTTCCGTACTAATCCAAGGGGCTCCGTGTCAGGGCCGCCCATACAGCGCTAGGTTGCATCGTACATGGCCTGAGGAATAGAAGTCGGCGATCCAGACATTGGCCGGCTGATAGCCAACCCCAGGGCCTTGTAAATATCGGCACCGCCCACTAATCACGCTGGAGGATGGTTTTTTCAATGGGGAGGAGCTTGTCTTTTAGGGTGTTAGCAC"/>
                    <sequence id="seq_t1245" taxon="t124" totalcount="4" value="ATTTCTCCAGTTGTTCAGCCAAGTATGAGGGTCACTGGGCCCTTGGTCTCGCGGGGTGCAGAGCATTATCACGCCGGTAGCCTGTGAAACATGATCCTCACGCTGATTTAGAACCTATTGACTCGAATGCGTATCATCTTGTGGGGAACCTAACTGATTGTCTTACGGTACCATGAGCTCCCATCCTAAGTTACCCGGTGTATTTTGCTTGACAGAGGGAGATGATAGCAGCTGGAGAGGCACGGCAAATGGCGGCAAGCGTCTGTCATGGAGGTAGGTCTTAAAAATATCGAATGTATTAATTGAAGAAATCTTCTTAGGCTACCGCTATGTACTTTGATTTTATATACGGAGCCCCCGTCAGAAGGCCTTGAGCATGCCAACCTGTGAAGAATGGCAGCGTGAGACTGAGGATCATGGTCCCGATGTAATGCGCAAACTTTCCGTGCCGCCCCCAATTCCTAGGGGGCTAACCTGTTGCTTGACATCCCAGAACCATCCGCGTTCAAATATAGCTATCCGGCTACGCTCACTGCGCAGAGATGTGTTTGAGAGAGAGCAGGCGAAAGATTCCTAAAGGTATGGGATGACTCTTTTACTGATTTGTATATCGGGAGCATGACCTAAGTATGCCCGTAATGGTGATGAAAAGAATACGTAATACCCAGTTTCATGGCACAGTCACCCGTGACGGAACTTACTCTCGTTAGGGTCGGGCACCTTGGACAAGCACGCCCAAAGCTGAGTCCAGGCACATCGCGACCCCCTAAAGGGGTAAGGAATTTATACGCCTGTTGTTCACGTGGGAAGGTAGAGGCAACACGGGGATAGAAGACAGTTGCTCCAACAAATACCACGGTACGCTATCCAGCGGCAACTTATTTAATGAGGCATGTCGTGTCAAACCGGAAACAAACACTGAGTTTGGAGAAATGTTGGATCAGCTGCCTTGAACTCGGTCCAGCTCAAGACTAACCTGCGTTGTCTCTTGCGCGCGGAT"/>
                    <sequence id="seq_t1255" taxon="t125" totalcount="4" value="GACTTCCGATCGCACCTCTCGTAAGCTAACGTACGAGAAGACGTATCCTTGTGAGGGGTGTAACGATCCATTGGGAAGTCCCGAACTATCTCGTTCTCGATAGTAAGCGGGAAAGAAAGCGAGCATTGGTCAAGGATACCCTGGTTCTGCATAAAAACAGAAGGTCTTTATATATGGCTGACCCAGTTCTATGTCTGAGGCCTACTCGGAGGGATGGAACAGAAAGCAAATATTGGGTCCCAGCAAAAATGTCGTATTTAGCGTAGTAGCGTACGACGGCCACAATTTCCCTAGTCCGGTCGAGTCATCGTAAACGTTTCAACGCTAGTCTCCAGTGTGGGAGTCTTGATGAGTGTAGTCCATGTCTCCAGCGGGTGCATGACCGGGGTTGAGAATATGGTGATCAGTCGCTCAGTGGCCTATTCCTACTATGCCAAGTCTAACCAACTATCTTGACACTAAGTGGCGCGGGTAACTAATTGGAGTACACAGAGGATGTGAAAATGAGCATCTGGACCTATTATACTGGCTAGGCTGGACGCAAGCCCTCACTGCGCACAGACTTAAGAATACTCGTGCAGGTAGGTCCAGTCATACATGTGTCATCACAACCAGTCATGCCTCCGTTCTAGGGACCAGATGATCGCAGTGTGTCTCGATAGTTAATCAGATCCGTATTGCCAAAAAATCTTGCAAACATGTCCTTCCATGATCAAAGGGGAGTCCGAGAATCTCGATAGACGTCGCTGAGCAAGACGCTTATCCCCTAAGGTAAGTAATTGTAGATGCTGCTAGTCTGAGCTATCTGTATTGAAAAGGCTCGCTTAGGTACTTGGAATCCTGGAAAACACTCGTGGTGAGGTGGCTACCCTTGTTGACTTGACTATCCCGTGCTAACTCCAACTGTAGATGTATCTGGCTGGGCTCTACTTGTTGCCGTGTAGGCGTCCCGTTGAGAGGGCGCTAGTTGCCAGAATCATAAGAAAAGGATCGGCACCCT"/>
                    <sequence id="seq_t1265" taxon="t126" totalcount="4" value="AAACCTAGTTGTGCTTCGTGGTATATTAAGGAACGATAGAAAACGCGAATCCATGACCCGGGTAGCATCATGCAACTGGGGCACCCTTTGTAAAGTTGATAGTTGCGTCTCGTCACCTTCAAAAACCTCACTGTAACAACAGATTTGTAGTTGAAATAAATTCGGATTACCTACAACGTAGACTCTCCCTGAATGCGGTGAACACGGCTGCATTTCCAATATCCACCCACGATATCAGGGTCTACCCCAGGAGCGCAGAACGTCGACTTGATCGAGATACAAGACTAGACGCCGCCGGTTATTCAATACGCAGTTCACATTATTATAGGGGGGCTATTTCCGGGATCGCTGTTGCGGTCGAATGATGGAGCCGCAGGCAAAGGCGTATAAAATCACCGTGGCGTCTCCTCAAGTTAGCAGCCCATTAGTGATGCTTTACTAGTGTCCGAGTGAAGATTTTTAAGACTAATCATAACAGCCACTAACGTGTCTATGACTAGACACGAAGCGCGGATCAAGGAATTCCAAGTGTTGAGTGCATTTGGAGCATAATTGCCCAATTATTTTGTTGAATCGAGAATTTGAGGTCTGATCGGTAAGCCTTGTTACGACCTCTTCGGCTGCCTTATATAGAGAAACACGTTTTGCAACTCGTTATTCAAACCTACGGGATGACCATGGTTACAGCTCTACCCACGGGATCTAGCGCACACTATCTACACAGAGATAAGGACAGTGGAACGCAACAGCTTACGAGCTGTGTTTTACACTGAAACTACGCTAGCGATAAGGGTTTCTGATCCATGGCATAAGCACACTGAGCTCGTACCCCGCTCTAGCTAGTTAAGCCCGGGTGTCATCTGCGAAATTTTTTGGTTAAGGCTACTGCTAATTGAACTCATGCGGACCTGATGATCTAGAAAAACCTGGACGCAATCGACGCGAATCGACAAGCGAATAGTTAATGCTGCAATTATCTTTATGTAATTATTAAAACCGT"/>
                    <sequence id="seq_t1275" taxon="t127" totalcount="4" value="CCGATATAGTTCTAGCTCGAATCTACTATTTGTGTGCTTAGGTCCAGCAGTGACTTTTTCTACGCACGTCAGGCCATTTCTTATGTACTAGCCTCATAATATTGCTTGAATAGTTAGAAGATTCTGCCAAGACTCCCTATTGCATCGTAATGTCTGTAGCCGGAGGACCCCTCCCCCGGTGGATGAAGCTTCCTGATTTAAGTCATAGCTGAGCTGCGTACCGCACTTGAGGCTTCGGCTTACATTAAGTCCCCACCTCAGATAGGTGCTCAGATCAAACAGTGAACATTAGCCTCTGCTCTTCTTCGCTATATCCCTTTCCAACAAATCATGCTACCCACAGCACCGCCACCTGTGCGACCTTTACTATATCGATAGGACCTAAGGACGTATATAACCGAATTGCGGACGCCACGTGGAACTTAGCTAGAGCGCGTACCCCGATGCGGACCCATCGGTCGAGGCCTCCGTTCGTGATGTCTGGACGGTGTGTGCTGAGATGTCCACTGATTACCTATAGAATAATTTGAAATTTAAACCATACTATCGGCTAGGGCTTACTGGCCTGATGTAATTTCCTCTGTATGGTACGTTGTCATGTTTTGTGGCAGTGACAGTGACGCGATGAGGGTTCGGTGTCCTACACGTGCACTGTAATTAGTGGTCTGGGGCTATTTATTCGTTGGCGTTGCCACGACATACTAGTCTCCAGGGGAATTCTGGTGTGATAAAACCAGAATCTAATTAATCGTATGCAGGACGCTTGATGCCTATACTATAGCGACTTCGTCTGACGGCTTCGCTGCCGAACCCAACTTCCGCTCTGCTAGACCTCTCTCGGAGGAAACTCCGATATCAAGCACTACCCGCGTGCAAGCGTGTCGAGCAAGTGTAGTTAAGCGGCTTGCGCGCTAACGATTTCAAATAAGGTTCTGCCGACCCTTCGGTGACCCCGTATTTTGTACCCACTCCTTTCAGTTGATGGAGGCAGGCCTTTTAG"/>
                    <sequence id="seq_t1285" taxon="t128" totalcount="4" value="ATTTACCTAGGGTATAAGATATATGGGGTCGTCGTGGGCTAGCGACTCGTATACGCAGTGGCAACGTGCAGGCTACAGGGTAATAAACGTTCTCTTTCCAGTATCTCACGATGGCACACCGCTTGTCGAGAAATTTCGGCCGCGGGCTAAGGCCAGTGCCCTCCTCATATATTCTTATCTGTCACTATCTGCAGGAATACGTCGCAATGGTAATGCTGTACGTGCCATATTAAGGCCAACGCGTGCCGGAGGACAAGTGTACTGTGAGACTAGTTACACTGCCTCCGCAAAGGATAGTACAAGGGACGCGGGATCATAGGCTTAATGGACGAGAACGGGCCGGCAACATCGAGGGTCCGCTGGTTTCGGAAAGTCCTCCTCCCACGCGAGCCGCTACCGCGACTGCGGTACAAACTATCCCCTCCCCCTAAAGAGAGACGGTTGTGCGGTAATATGGCAAGCGAGAGCCGGCTTGAGCCATGAGGATACTTCCGAAGATAGGCTCTTAAGAAAGGCTGAGGGGGCCTGAAATGTGTCACGAGATCCCAGTGGAGGTATGTAACCTAGCCTGCGCTTGCTATTGAGATTGGCCAACGGTCATTGGCGCAACATTTCGCTTTGTGGATGGGAATGTGATTGCCACTCCAGGACAGTAGACTGCATGCTGGGGCAGATTACTCGTCCGTGGCGTCCCCGTAATCCTTAGATAGGACCGAATGAAGAGATGATCGGCAAACACATGCGGGATCAGCGTTAGTATGGAAGAAGACTGGCCACGATTCAGATTTTAATACGTCAATCTGGGCGGCATAGGAGGCAGACTGGCCCAGGGCATGGGAATCTTGACGTATAAGAGAAAACCGGAGCTCAACGGCCGGTTCTGATGCCACAAACAACTCGCGCCCATACCCGGTACGCCAACTTCGAGGATTCACTTTGTACAAGGTGCGGAACCTGCCCTAGGCGCGCCGTAGGGAAGAAACAAGGCTTGGGGAATATA"/>
                    <sequence id="seq_t1295" taxon="t129" totalcount="4" value="TAGTACTTCGGCTTTTGCGCCCCGCCGCGCCCCTTCTAACTCCACAAGGGCGACAAACTGGCGCTTCCGCGGACGACCAGAAGCAATCTTGCGATGGTTTAAATAACGAGACTCAACTGGAAGGCACACCATCTCCGCGAGAAAGGACCTCGTTGGTTTTGGGGATCGCTATACAGTGGCGGACGGAGTACTGTATGGGTAAGGCATGATAATAGTTGCTAGCGAGACCAACGAAACCTTCCGCGACAAGCGTTATCTAATTAGTGCTGCCTTGTTCCTTGCTTAGGCCATCTTAACCGATACTGGTATGCGGACCACGGGATCACTATCACTCATCCCCCGAAAAAATATCATTCCTTATTATACACTAACTATTCTGACATATTGTGGTTTGGTCTCTCTTTATGGAACATTACGCTTCAGCCCGCCTAACAAATTACACCTGGCGACTTTCTTGAGGGATTAATCCACTGCGCCTTGGTCGCACGGTTCGAGCGCGCAACAGCGGTAAACTTGACAGCAAGTGCAGTATAGCTCAAGAAGCGTGGCCGGCGCAATGATTTTTGCTCCATTTTCGGTAGGACTCTCTGGTTCACATATAATATAACCTCCCAATCACATTACTTAGCGATTGATGTTTTGAGCCCCCACGAGTCGGCGCCTATACCTCGAACGACTCTCGCGGGCCGCTTGTCAGCTCATGTCGCTGGAGAGGATGGCTGACTTTGCTCGGGTAGAACGGAGGGTCGATTCACAGTCCTGAAAGTTAAATTACCTGTGCAGGGTTTTATGGGTCATACAAGGCCTGCCAACCAACGAAATGTCCGGCGTGTATACCACAGATGTGGTAGACATCCATTCTCTATTGCGAGAAGGGACGTCGCTGATGAGTTTGAAGTACGACCACGATTCGTAGTGATCCTTAGGCCCGTGGACCCCGACGGCGGTAAGAAACGCTGGTGAGCGGGGATCCCGCCAACGGAGCGCCCAAGGTCTGTAC"/>
                    <sequence id="seq_t1318" taxon="t13" totalcount="4" value="GAAGCGTAGGGTGCGGGGCGACGGAGATTAAATCAGTTCCCGCCTATAACCCATCAATACACGTTGAGACTTTACGGCACTCAGTGGACTGTGACTATCTTTCAAGATGGTCGAGTATTTCCCCCAGCCTCGTTACCCACGTTATTGGGTGCGCCCAAGGCAGCCGAGGCGAGGAGAGACAGTGAGAGCGTTTCACCCACACTTCAAATTGCTAAATTTCATTTCCCTCGGAATAGTGCCATCGCCCACGGCGAAACATGATTAGTCCTTTACTCGATACGTTCTCTACATAATTCAACTCATCTGAATCCTTAGACTCGGGTAGCCGCCGGACCGAAAACCTTAAGGGAGACGCGAGGTCGCTGATTTGCTACTACACGGAGCGGTGGGACAGGAGCAATTGACTTTCATGTCTGATACGCAGCCGACGGGCCCCAACTGTCAACTAGTTGATATCGAACAGATCGGATGTAGCGGGAAGCGGGCCACACGCGAAATCAGTTACTGAACATGCCGAAGTGCAAGCAATCGCCCTGCTGTCTACCTTTCTCAAAAATTTGAGTTCCATATAGTAAGCTGATTGCCACCTTATGGTGTAGCTAAGGTGATGGTAAAGCCGGACCATCCTTCGACCCTTGAAGGCACCCAGGCTCACTGATAAAGAACCGGTGCGTCCTGGATATGCGCAGGGTCCTCTCTTGGAAGGGACTAACTTTCCGTCCCAACAACAAGAATGAATGTCTATATAGAAACACTACTCAACCACAGCATTCCCTGCGGGACGAGCTTGATGTTCACTTAAGCGATTCCGATTCGCGAGTTTGGATCAATTAAGCCGGGTTTGTATATGGTAAGTACATCGGCGCGAGAGCTATGTTCGGAGCTAACATGCACCATCGCCTCCGACGCTTCCCCAAATACATCCAGGATGATTACAAATAGTGGTATAAACGGAGAATCTCCAACAGTCAATAAAGGCATCATGTGTTATTGAGTTTTA"/>
                    <sequence id="seq_t1305" taxon="t130" totalcount="4" value="CGCTTACCTCATTGTTTATAAAATCGGAGCACTTGCTCCGAATATCCCGATGTGGTTGGGTTGATTCATTCTAGGACAGTTACGACCGCCGCAACTAGTACCGATGTAGGGGCTGACGCGTGGATTTATCTGTTAGGCTGGCCAATTGGTAAGCGCGTGGATCACCCCTATGGCGAGCCTAGCCTGCGCTACCTGGGTAATTGTATCGCGATTATCGTCCCCAGGACTAGTTCCCCTTGCCTTGAGCCATGTAACCGGGCTCCAAACTGAGCAATTATCTTCCCGTTATTCCGTAATGATTATATCGATCAGCGAAGTGCACTCGCCCACCGGGTTGGGCCCTATGGGGCTCTTCCCATGACAGGAGTACGCCGGTCCGATCCTGCTCTTGTAGCGCTAGCTGCCTCTGGTTTACCAACCGAAGGGGACGGTGACGTTATGCTGGTTCCAATTATAGGCTACTAGGTCGCTGTCCTGATAAGCGTAAGACAGTATAGCATAGTCCTCCTATCGTAGTCCCCGAATTTCTTTTTGTAACACAACAGTATACGCGACAGCTGCAGACAGATGAATTATCGCACGTATCCCTAGTATTAATAGCAGACAGATGACAGATAGCTTTTGTACGGACGGTCAGTCAAACTTTCGTCTAGTTATAAAAGCCATAGTGCAGGCGTGAGTGCCCAAGGCCGTTGGTACTCTGCCGCTGCGATTTCTGTAGCGTCCTTCAGGTTGACGCTCCCGGGATGAACGGGCGGGCGGCATAAAAGCCGTGTCTATAGATCCAAGAATAGCGGTAAAGACCCACTTGTAGGTGCGGATAAAATTTGACGCTGGAGTTTGTCCTGCACGTGCTGTGGAAGCAAGAATATGGGACGTGGGCCGCGTGGCTCCGTCGCAGGAATTCCCCTCATCCTACAAAGCCCTGTCGCAGAACCATGTTGTTCGAGTAAGAGGAGGCCGTCGGGCACTAATGGCAGGGCGCGAATAACAGCCATTG"/>
                    <sequence id="seq_t1319" taxon="t131" totalcount="4" value="TGATCGCTCGATCCTTGGCGCAAGAGCAGTTTACATAAGGTCGCCCCCACTTATGGGTAGGTCCGCCTTATGACTCAATCAAACGTTGGAGATCTGATAGCCCGGGCAATTCATCAGGGTGAGTACCACTCACGGGTAGCCCTATTTGCAGTTAGCGGGCAAGAACGTCCACTGCGGGAGGCAGACCTGTAAACGTTGCGACTGATGTCCAATCTCCAGAGGGTCCGAATATGGAGGAAGAAGAGTGCATCTGTTGTGAAACGTCAGGTGATCTCACTATCACAGGTTCTAGAGCCGGAACGGACGAAATTTTCACGAGTCGACCCAGACGACCGGGATTGCCACATTGCTCTTGAAATAGCCGAGCGCTCGCGGGGTATTGTACGGGGTCGCGAACGGCTAACTCAATGGCGTGCAGATGAGTATTATTGCTTAAGCGCGTTATAGACGCAGGCTGGCATGGTCACGGGACAAATAGATCCAGATGGTTCCAATAACTGGTGCAATATAGGGATTCCAATTAACCAAAGGAAGAGCGTCGGATGCCTCAATTAAGGGAGAGCCGGTTGCTAACGGTTCGAATAAAGCTTGATTCGAACGGGCACCAACGATTCAATAACCGTGCCCGTTGCAGCAATGTGATACCCATGGACGGTCCTGCCTTTTACGGGACTGCGTGTCTAAACAGCGCGATTTAACGGTCCTGAGTAGCAGAAGGAGAGGTACTTTTGCGTAACAATCCGGAGGACCGATAAAAGCCCGTGCCAGGGAATGGGGTGTACCGCGACTACGCACCAATTTAGGGCCCGCGGACAATTTGAGTCGACTTTCACCGGAGTATTGGCACTCCATATCCCTGTACCGCCACCCCGTCGCCCCACACCTCCGCAAAACCAGCGCAAAGCGAGGACTCGGATACCCTCTCTGTCTGACTGGGACGGACGAAGATATATCGGTGGATGCGCTGTCACGTGAAGGATTCACAGGGTATAGTTGGCGG"/>
                    <sequence id="seq_t1325" taxon="t132" totalcount="4" value="GTACCCGGCGGCACCTCTCAGTATATAGGAGACTGGGTACAGGTAAAAGGGGGTGCATTATTAAGGCTGGTGGGGTTAGACCCATCAAATACTCCTTGGAGGGGGTGTGCTAATGCACTTGTCCTCTGCATGAAGTTACCTGGACTATATGAATGTGGCCTACGCACCTAGCGGGGGCATATAGAATGAAAGTAAAGGCAGGAATCCCACTAACATGGACGTAGCTCTCCGAGGCACGGAGTTGTCCGGTTCTGTCATACTCATCAAAAATATTCTGATCGTCAGATACAGCTCAGATCTTTACCCGAACTTGTACGGGTTTTAAAACTAACGGCTACAAGATGTCGCCCGGGACAATAACACAATATCAGGTCTATGTTGAGAGTGCTCAGCATTGTTAGTTCATTAGTCGTTCGATCACCTTCAAACCGACGTCATTGTTCTAGTGATTCGTACTGATTGCCATTGAGTTTCACTTGTAACAACGGAACAGCAACCGATTATCTTGAGAGAGGTTACTTGTACAGTGCAGCTCCGTCGTAACTAAACCACGGAACTGGTAATGCCGCTAAAGCGAGCTAGCGAAGGGACGACCTGCAGATTCGCATCGCTCAAGAATTGCTACGCAGCCGTGTTTTACACCAGTTTTTTGTTGGTAGTCAGTTTCTTCCGTATGCGCTTCCAGATTCTGGAAAAAGCGCCCTATTGATGGGACATTCAAGAACACAATTGTGCTACGTTGCTGGGATTGTAACTCCCAATCCCAAATTTACACAGAATCGTTGAACTAACGGTGGCCCTCTGCGTGGATGTCTGACAGATTTTAGCGAGATCCCCGGTCGGAACGTGACCTATCACAATTTTTGTTGGTATCATTTGTAGCTCGACCCTATACCTCATTCCCTGCGTTAAACCAAATACAACCGAGTGGCCAGGAGATCCTTTGGTCTGTAGCGCCAGACTACATTCTATTTTATATTGTTCAATTGGTTTATGGGAG"/>
                    <sequence id="seq_t1335" taxon="t133" totalcount="4" value="CTGCAAAATTTCTAGAATGATTCCACTATTTGTGTGCTGAGGTCCAGCAAGGACTTTTTGTACGCACGGCAGTACATATCCCATGTTCCTGTCTGATAATCTTCCCTGAATAGTTATAACATTCTTCCGAGTACCCCTTTTGGAAAGTAGTGTGGGATCTCAGACGACTCCTCCACCGGTGGATCAAGCTTACTGATTTCAGTCATCGCTGAGCTGCGTACCGCAATCGAGGCATGGGCTTACATTCAGTCCCGACCACAGCTACATGGTCAGACCTAAAAGTTAACCTAAGCTCCTCGTCATCTGGGAGGTAACTCTTGCCAACGAATAAGGCTACACACAAATCCGCCTCCTTTGCGCCCTTTAGCATAGGAGTATGTTCTAAAGACGGATATGACCGGATTGCGTCCATCACTTCGTTCTTGAGGAGACCGCGTACCGTGACGCATTCCCATCGGTCGAGGGCTCCGTTCGTGTGGTCTGGACGGTATAGGCCGATAAGACCACTGATTACCTATAGTAGAAGTTGAAATATAATGGATACTACCGGCGAGAGGTAACGAGCCTCATGTATTCGTCTACGTCTGGTGTGCTGTCATGTTTCGGGAGAAAGTCAAGGACGTCACGTGAGTTCGGTGTTGTACAGGTGCACTGTACTTAGTTGTGTGAAGCTATTTATTCACTGGCGTTGCTACGGCATACCCGTTCCCAGGGGTAGTCTGGTGAGATATAACCTGAATCGGATTATACGTCATCGAGAATCTGGATGCCTATAGTAAAGCAACTTCGTCTGGTAGGTTCGCTGCCGCCAGCAACTTCGGCTCTGCAAGACCTCCCCCGGAGAAAACTCCTATAGCAAGATGTAACCTCGCGCATGTGTGGTGAGCATGCGTACTAACGCTGTAGGCGGGCTAAGGACTTCAAACATGACCCTGCCGACCCTTCAGTCACCCCGTATAATGTACCAACTGTTATCAGCTGATGAAGGGACGCCTTTTAG"/>
                    <sequence id="seq_t1345" taxon="t134" totalcount="4" value="TACACCTCAAGACATTGGTGACCTTGTCGGTAAGATCGCTAAGCTTCCCACTTGGCTGTGCATTTCAGGCAATGTCGGCAACTCAAGAAATGGTTGCTAATCTTGGCGCTCGGCTAGGATCAGTATAGTGTGCGTAGACTGAATTTAATTCTGCCCATCTGCCCATTTGCGTGATGACGTAGTGGGGGCTCGTCCCAGTGATAAACAAGCCGTGGTGAGTTCTTCGCACACCGATATGGGCACTGAATAGGCCAAGCTATCTCTGATTGTCGAATTGTGCCGTAGAACCCGCTCGCCATACGCTTCAAACGGTCTTCGTTTGCCAGGAATGGGATGTAGCATTCACAGACGTCTCGTAAGTCGGTGGATGAACGCAGCCAATAGAAAACTCTAGGTACACCGGCCTAACAATCATTAGACTAAGACATTGTTCAAAGTAATAAACCTACGTGAGCTCTAAGTGTAAGGGGAGGCGCTCAGTTTACTGGTTAGTTTACTCACCCCGATCGTTTGGTCAGAGCACTCTTGCTCTGTCTGGCGACAGGCCTGAATGTAACAGTCGACTAACACTCGGTGGGAAGTAGCGGTCCAGGAAAGACACTTTAGCCACTGACAATAGGGGTCCGACCTGAGGAGCGGTAAGTGACCAGGGGTGTAATAGAGTCTTAAACTAGCCCACCTAATTAGGGGCACACGCTGGTAAATTGCCGGAGTAAATTATATTCAGTGTGTGCAAAGCATCAGTGGGTCTGAGGAACTTCCACTTTCATCTTGCGGATTGACCGCACCAGCAGTATCACTCCTTTTACACCCAATGCTATGGTCGCCGGAACAAGGTTCTTTTAGAATATTGATCGCAACCAGGCGATGGCAGGCATACACACTCTATGAAACGATCGTCGACTCAGTCCGAGTGCGATGCATATCGAAGTCCGACCTTCCGTACTACTAGATGTCGCGTAGGTGCCGTAAATCAACATCGGTACACGATCTGTTTCGT"/>
                    <sequence id="seq_t1355" taxon="t135" totalcount="4" value="CAATGCGGAGGAAGACTCGATTTTATTGAAAACTTGACGTGGACCAAGAACCACAAGGCACTACGTGAAAATGCAGCATTCTCGATAAGAAAACTCCGCAGACGGCTGTAACACAACTCGCGTCCCGTGATTTAGTCTGACACCTGCATTTTCTGGACTGCGCCGATTTCTTCTCTTCTCTGCGGGGTAAAATCAAGTTGTAGTGGGAAACCCGTTCAAGCTAGGTCGGGGAAGGCACCACGCTGTCACACCCCCACTTATGTCCACTTCCCTCCAGGCCTAATGACGAGAGGAGCGGAAATCAACCGGAGACGCTAGGCCCAATTTATATTCCGTTTCCTTGATAATACATTAATTCGGAGAAACTGCCAGCGCTGGTGCCCCTATCGCCGATGGGCGACACTTGTTGTTGTATCCCAGGGGACAAGCTGGAGCGCGCTGTTATTAGCAAGTACGAAATAACAACGCGCGACCTGCCGAGATGGAGAACCCTATGGGCAAGGCCGCAATTACAGCCTGGTTCGAATCCCTAGTAGTGTCGCTTCCCTATAGTTTGGGGTCGTTACAGAAGGCTGCGGGGTCCAAAACTATGGGCCCCGTAGCGGCGCCGATAATTAGATCATTTCAAAATTAATATAACTTAACTTCATTACTACAACAACAACCGACGCCCAGCAGCCGAAAGGTCTAATGTACTTGATCAGACCGCACAGTAAACCGATGGAGACAATTCTGTAATCGTGATTAGTACATCGAAATACGGTTCAGCACTGAAGACTAGTCACTTCTCCGTAGAAAGTACCGCATGGCGGCTAGACGACGACAAAAAAGGTATTGTCTTCCCAGACCAAGCGAAACAGTTTGCATGATTCTATACCTCAAGGGCTCGGGCTACAGAACCCTGTTAGTACATACTTCGTCAGGTGGCAATCCCGGATCAGTGTCACCTGCGCCAGCCTAATGAACAGCTGGCTAGTCGCAGAGACGATGGCAAAGCAGG"/>
                    <sequence id="seq_t1365" taxon="t136" totalcount="4" value="GAGACGGAGTTTTGGAGGCCCAGGAACACGGCTTGGAGCCCAGCTTACACCCTTTGGGCCGACGTTTGTATCGCTGGCTGTAATGGCAATCTGGCCGTTGCGAAACCGACCGTGGGAGCGCGCGCAATGCTCATAGGAACGTCCTGTGAAACGGGTCTCGCGTACCTGGTAACGTCAGTACCTTCTCGACTCCGGGCGGCATTGTGAAGACGGGGGGCTTCCGTCGGAGCGATTCCAAGCATGCACCCTGGTGAACCTACCTCCAACATGGTTACGATCCTTCCTGCATAGGATTAGGGGGATCTGTGATCGTCGACTCAACCCAACTCGGTCCGACGCTGAAAGTTCAGCCGAGAGCGGTTACGTCGTTTTGGTCTGTATATCTGGAACCTACATGTGACCCCTAGGGGAGCCTCAAAGTTGTACAGATGGTGCGGAGTAACGGGAGTGGAAGACTATCCTAAATTGGGATAGGTGAAGGCACCCGGCCAACGGATAACGCCGGTTGATACGGGTAAAACCATGCCATAGACGCAAGCCCCACCGTGCAGTCACAGAGGGCGCCCATAAGTTTCGCACAGCATTTTATTAGACCACTAGCGAACTAATCTCGAACCGTTTTTTAGTTAGCTAAATATGCAACTGTCATACATGAGTGGCTCGGCCTTGGCGGTCGGGTCTCGTTAACCGAGCATGCTTATTTGAGTTTACCTGTTTGAAGCGAAGACTCTGTCCATACGCCTAAAACATTGATATTCGCGTTAGCGTATCAAGCGCGACAGTCACCTCGAATTTGAGTTATAGGTCCCCAGCAGTAGTCTGACTCAATGCGTAGCGCGATGGTTGTTCAGATCAAGGTCGATTCTTAACGGAGCAAAGCCCTTAGAAAGGGCGCCGGATCCCTTCCCATTGTTTTTTCGCAGTAATTGTATTAGCTATTACTGTATTCTTTTTTCAGTGTACAGTTTTTGGTAATTCTACTCTCGTTTGGCTGTTTGTT"/>
                    <sequence id="seq_t1375" taxon="t137" totalcount="4" value="TACCTATTCGAAGTTCTGGTACTTGCGGCAAAATATCGGTATGGATTGAAGGATCATCGCATAGTTGCCCCCGGGTGAATATCGACAAGGCGGTTATGGTGCTAGAGTAGATTCATCTCGTAGTGCGGTAGAGTAGAGACCATGCGACTGTGGAGAAAAGCACGCATAAAGTGAGCTAGAAGAGAGGGTTGATCTCAAGGTCATAAGTTACTCGGACTGTGCGGGATTCCCCGGCTACGTCGGCTCGAGTAAACCCGAATTTAAAGGTCGGCTCTTCCCTAATTCGAGGGGGACAAGGACATGGACTTCCGACCCACTGTCAGGAGATACGATCGCATTTATCCCGGAATTGTAGAGCCCGAGAAATGGGCTCAGTCAACGAAAACCCTCTACTATTGGGTAGCGCACTACGTGGGGTCTGTCCTCAGACGGCGTCAGAGGGGGACTCCGTATTCTCAAGTCTAATTCACCGGGCATACTAACCAGTCTCCATCGGGTCTACGCTGAATGCCGAGGTAGTGACCCTCGATCCAATTGCTTGTTTACCAGATATATCTAAAAGACGTATTCGTGGGCGCTCAAGGACCCAATACCAGTTAAAACCTGGGTGTTTATCAATATAAGACCACTGCGGCTGCCGAATGGTAAAGTATCTCTCTAACCAGAAGAAAAGATGCCCGCCGACGTAGCTAACACTGTTTCTGACCCTCCTATCACGTTTGTCTGATGCGTAATTACTTGCGCGGGATGGTCTGGAACGTCCTTACCGTCCACGACGTCGGTTCACAACCCAGGCGAATTTGGTTCTGAAGCTGTCCAGCCAGCGTGCGCCAAGAATCTGTGCGACGCCAAGCCTAACTAACTAGGAGCAACAGAATACAATCTCCGTAGGTTTGCACTGGGCGGTTTGTTTATGGAATGTCGACACGATCTTATTATATCTTCTAATCATATGTTCGGCCAAGCACAATTCCCATCGAATGTCGCGTAGGGAAGCCTG"/>
                    <sequence id="seq_t1385" taxon="t138" totalcount="4" value="ATACCAGCCAGCCCCTCTCAACATATAGGAGAATGGGTACAGGTAAAAAGGGCTGCATTAATAAGGCTGGTGGGGTTAGAACTATCTAATACTACTTAGAGAGGGTGTGTTAATACACTTCTACTCTGCATGAACCTACCTGGATTATAGGAATGGGTCATACGCATCGAGCTGGGGCAAAGAGAATGAAAGTATAGCCTGGCAACCCACTAACATGGACTTAGCTCTCCGAGGTACGAAGTTTTCCGGTTCTGCCCTCCGCACCAAAAATATTCTCATCGTCACGTACCGCTCATATTGATACCCGGACTTGTACGGGTCGTAAAACTAACGACTACAAGATGTCGCCCGGGACAATAACACAATATCAGGTTTATGTTCGGAGCGTTCAGCATTGTTAGTTCATTAGTCGTTCGATTACCTTCAAACCGACGTCATTGCTCTAGTGATTCGTACTGATTTCCATTGAGTTTCGCTTGTAACAACGGAGCAGCAACCGGTTATCGTGAGAGACGTCACTCGCACAGTGCAGCTCCGTCGTGACTAAACAACGGAACTGGTAATTCCGCAAAGACGAGCTAGTGAAGGGACGACCTGCACATTCGCATCGCTGAAGCATTGCTGCCCAGCCGTGTTTTACACCAGGTATTTGTTGGTAGTCACTGACATTCGTAGGCGCTTTCAGACACTGGAAAAAGCGCCTTAGTCGTAGGACATTCAAGAACACAACTGTGCTATGTTGCTGGGATAGTAATTCCCAATCCCAAATGTACCCAGAATCGTTGAACTGACTGGGGCGCTCTGCGTGGACGTCTGACAGATTTTATCGAGATCCCCGGTCGGAACGTGACCTATAATAATTTTTGTTGGCATCAGTCGTTGCTCGACCCCCTACGTCATTCCCTGCGTTAACCCAAATACAAACTAGTGGCCAGCAGATCCTTTGGCCTGTAACGCCACACTACATTCAATCTTAAATTGTTCAATTCGTTTACGGGGG"/>
                    <sequence id="seq_t1395" taxon="t139" totalcount="4" value="GTGCCGATTTGCCTTGGTCTCAGTATTCCGATCTTAGACCCCAAGTAAAGAATTGTTCAGAGGTCCTGGATCCACTCGGGATGCATAGCAAATGCCGACGAGGTAATCGAGTGTCCAAAGTAGACGTGCGACATGTCCTATAATACAATGTCACTACGTCCGAGCGGGCCCTGGGCAGGAAGACTGCACACAGTGAGTGCTGCCAGGCTCGCCCCGGCGCACAAGCAGTGTACGATGCCCTAAAACGATAGCGGTTCGCCTGCGGGATATAACGTTGAAGACCGACTAATTTCTCTCACGTGCAGTCTGAAGCTAACGCAAGAAAACGAGCAAGGACCCGAAAGGGAAATCAGGGTCTTTTATCTCCGGCGGTAACCGCTCGCCACGGCTGAGCTGAATAAAGAGGACATGATAAGCACTTTATTACATCTGTTTAACAGGGCCGAGGGGCAGCTTACCACACGTCCATGTGCGAAAATTCGTATAACCAAGAGTAATAAGGGGCCTATGCCCATGTTCGAGGATTGATCGTTCCAGTCCTGCCGTCACCCCAGTAGCCTCGATAACCTTACCTTCCCGCAGTCAACCTCTTGCATATCAGATTATAGCGATACGGGTCGACCCCTTTGTCGGTCACTGGGGGGGTCCGCTTGATTCTCTGCGTACGTTTGGTAGATTGAGTTTGCTGTGGAGCAGGCAAACCAGCTTGGTTTCACACCAGGCGCAACGGCCTGTTTTTCGCCACGGGCCCGCATAGAGATTTGGTGTTAACTAGACCAACGCCACGTTGCTGATATGATGCCATGCCTCTTCAGAGTGGAATGGATGGAAACACTCCCATGCTGTGATAGGTTCGTAAACATAAGGGTTCTGTGCGATGGGGACTACGAGGACCACACTAATCCTCTAGAACTACTTCCCAAGCGACCATATGTTGTAATACTCTGCCTACCACAGAGACCGCAGGGCTGCGTTTTCATCCCACGTTGTTCTTCACATA"/>
                    <sequence id="seq_t1418" taxon="t14" totalcount="4" value="GCACACCCCACTGCAGGTTAAGGACATTGAGTAATTGTGACGTTATCAATCCCCGTACGGAGATGGATCTGGAGGCCAGCGTACCAGTTACGCCGCCGGGCGTTCATACTTAGGATGGATTCACAGACCAAAGGCGCACAGCATTTAAAGGTCAGTTAAACACGAGTTTCACCCTGAATCAAAAAGCTCAGAATGCTTTAGCAACAGCGCGCTTTGGGAAGCCCACGGTCTAGAAAAGGGTATTGACACGCTGCGTTTGCAAAAAATATGGGGTCAGTAGAAATTTAAGACCCGCCACTCGCGCTACTATCAAGTCTTGTTCCCCGTATGGCAAGGTATCAGAGCGGTCCGGGCCCTGCTAACGTACTTCCCACTACCGAGCTTCCCGGCATCGTAAGACCCAGCTTTTATGAGGTTCACTACCTGGACTCATACTTAGTCGAGCACGCCTGGTCATCCGTTAGGCACGAGTGTTGAGGGTCTCGGCGATCGGCTCCTTCGGGAGAAGGCCTGAGCTAGTCCCAAAGAATTAACTTCAGACCGTTAGGAGACTTAAAATAAGCTTGATTGTCAACACGATGAAGTACTATGGGCACTTAACCTCAAGACCCCCTATTCGGGAGATTCAAGACATTACGGACCGCCTCGTCGAAACCCATTGGTCCACCTGCACGTGTGAGACAATACTTATACTGTGAGGAGCGAATCGGCCTTGGTTAAAGCCGGATTTTATCACGGGCAGAACGTGTGTTGGCAGCCGGAAATATCCTCCAGGCGGACAGTCCACCTCGTACAGTGGCTCCAAATACTTGACACCTTGTTCAGTAACCGAGGTGGTTCCTCTCGTTGCGCGGTCCATTACTCCAAATCCATAGTGATAGGGTCCTAGTTTTAGGCCACCCCCGTCAACCGTATTCCTGTCCCCAAAAACAGAAAGGCTTTAGATGTTATCCTGATAGCGCCTGCATGTCCGGCACCATCCCGGAAAAGCACTGCCCGG"/>
                    <sequence id="seq_t1405" taxon="t140" totalcount="4" value="AGTTCAAGTGTTGCTTCTCCCTGCCCGATTGTTGCGGCGGGCGGGCGCAGCCGGAACGTATAGCGATGGTCCCAAAGTTGCTCGTGAACGGGTGTACTCTCACGATTGCAATAACTGGGACCATCGCTCTTGCATGGAGCGTGATCGGGCCCACTAGATGTGCTACTCAGGTGTCAGAAGTCTTATCTACCCACGAAAACCAATGTAAATCAGTTCGCAAACTGCGCGCTTGGGGGGAGCGGACGGGAGAATGCAGAATTGCCGCTGTCGAGGGCATACGAAAAAACCAGATCGCTTAGGTTTTACAATGTACAGGCATGGATTCTCCCGGTAGGATACGGTGTGGGACCGATTTGCTCAGGTGTACGCAGCCGCACGACCGTTGTGCCGCCTGGAGAACCCTGAGCCGCAGGTCTCTTCGGAGACGTCTCAAGAAACTTGGGCACCCCTTATACCTTTTGGAAGACCACCTGCAACGTCCTACCTTTACTGTAATTGGGTGCATGACTGGCTAGCTGTTCTTAGTCGCACACGCCTTTTATATGTCTCCCTGTGGAGATAGGGTGAAGAGCAGAAAACCGGTTTGTTTGATAGGTCTAGATATGTTCGACTAGAGACATCACTTCATATGTTGATTGTTGTACGGGTTAATGCAGTGCCAGCGATAGATGTACGTGTCAGGGAAAGAAGACACAGGTCTCTCTAGGTAAGTCGTAGGAGCAATGTAGGAGTATCGCCAACACCCACAGTCCTAATAGCTGTTTCGATACAGAGGGACTCCCTTGAGGAATCCTTTCAACCTCCAGGTCTGCCGCCGAACCCTGTTGTGCAAGCGGACATAGCTAAGCATAGATTGCTATTTCATTCGTACTTGAGCAAGACTGATAGAAAAGACGCATAACTGCCCGTGATAGGAGTCCGCTTCCTGATTACTTTCACTTAACTAAATTTAACCGGCAGACGGTTAGTCGCTGCACTTGATCCTGTATTATCTGTCGGG"/>
                    <sequence id="seq_t1419" taxon="t141" totalcount="4" value="TGATCGATCGTTCCTTGGCGCAAGAGTAGTTTAAATAACTTCGCCCCCACTTGTGCTTAGGTCGGACTTATGAAACAATCAAACGATGGAGGTCCGATAGCCTTGGCAACTCTTCTCCGTTAGGACTACACACCGGTCACCCTATTTGCAGTCAGCGGGCAAAGCCGTCCACAGCGTGAGGCCGTCATCCAAACGTTGAGGCTTATGGCGATTCTCCAGAGGGTACGACTTTGCAGGAAGTAGAGTGCATCTGTTGTGAAACGCCATGGGATCTTAATATCACAGGTTCTTGAGCCGGAACGGACGAAAGTGCCCTGAGTCGACCCAGCCGGCTGGGATGGCCTCTTAGAGCTTGAAGTCGTTGACAGCTCGCGAGGCATTGTAAGGGCTCTCACACCGCAAACGATATGACGTGCTAATGTGTATTATTGCTTAAGCGCTTTTTAGACGCTGGCTCACATCGTCACGGGACAAATAGATCCATATGGTTCCCATAACGCGTGCTATATCGCGATGCCAGTTAACCAAGCGAAGAGCGTCGGATGCGTCAAATGAGTGAGAGCTGAGCGCGAAGGGTTCGGATAAAGCGTGATTCGAACGGGGCCGAACGTTTTATTAACCGGGCGCACTGCTGCAGTCTGAGACCCATGGACGTGCCTGGCTTTTACGGCAGGGCGTGTCTAACCAGCTCGAGTTAACGGTCCTGACTAGCAGAAGGAGAGGTATTATTGCGGACGTATCCCGAGCCCGAAAGAAAGCGCGTGCTACCGAATGGGGAGTATCGCGACTACGTTGCAATTTAATGCTAGCGGAAAATATTAGTCGACTTGCACCGGAGTAGTGGAACTCCATCTCCCTGAACCGCCACCCCGTCGCGCAACACATAGACAAAATCAGCGTAAACCGAGGTCTCGGATACTCCCTCTGACTGTCTGGGATGGACGAAGTTATATCCAGGAACGCGATGTCGCGTGAATCATTCACAGGGTATAGTAGGCGG"/>
                    <sequence id="seq_t1425" taxon="t142" totalcount="4" value="GGACCCCGCGGAAACTCTTAACTCATAGAAGGATCGGCAAAAAAAAGCACGTGTCCCTTAATGAGGTTAGGCGGTATAGTATCATCAAAAAATCCCTTGAGAGGCTGTGCTTTGGGAAGTGTACTCTCCATGTAGCTACATTGATTAGATGATTGCGGAATAATCATTACGCGGAGGCCTATAGAGTGAAACTAATTCCGTGTGACACATTGAAATGTATGTGCCGCCCCGGGGGACTAAGTTGGCCTATCCGGTCCAAACCACCAAGAATCTTAACACCGTGATAAATAGCTCACATCCTTACCATCACTTGTACGTGCTAGGCACCGGACTCCGATTGCATGAAGCCCGGGTCCCGAGGGCTCTCTGTGGGCGATGTTGGTAACCGTCAGATTGTTTGCTTGCTTAGGACTTCCTTCACAGGCCAACCGACGACACGGCTGGAGTTATTCGGAGAGATCGATAATGAAGCTCACTAGTCGCAAGGATACAGCTACCGATTTTTTTGAGAGCGGTTACATGGACATTGTAGTGACGTCCAAACTCAATGAGTGAAGCGGAAAGACCGGAAAGAAGCCCGTAAGTAATGCTAGGTTGCTAATTCGCATAGGTGAAGCTCAGCTAGCCAAGGGTGTCTCGTACCCGAGTGTTGTTGAAATTCAGTGACGTCGGAATGCGCCTCCACACTCTGGAAAAAGTGACGTCTCCGTTACACATTGGACAACGCAAGTGCGCTACGATCGTAAAACAATCATTCCTATTTCGAAGTGCATCCACAATGTTTGTACTACCCGGGGCCCTATGCGAAGGTGTCTGGTAGGGGGACGTGTCATAGGGAACGGGAAGCCGAAGTATGATTTTGCCAGCCGGCCTTAGGTGATCCTTGATGTTCTACCTCACTCACTGTACTTCATCAGGTATAGTGGAATGACCAAGAGTTCCTGAGGGCGAAAACGTCGTACGACGGTCCAATATATATTGTTCTCTTCTTTCTCGGGAG"/>
                    <sequence id="seq_t1435" taxon="t143" totalcount="4" value="TCAGATCCTAGTTATCAGTTCTAGTGTGCGGACCATGCTGCCTCACACAGACAGAGCATTAGATGATAGGGCGTGGACAATCAATCTACATGCCACCATCTCAGCTTTTGCAGTCCGTCCCTAGCACATACCGCAAAAAGAGCTCATTCCACAATTAATGAACTCCTGCCATGTCGGGTGAACGATTTGAGGTCAGTCGGTACAACGTACCAGGTGACGAAGCGACGAGGTTTCCTTTGGCCACTTCTGTGCGACGATGTCCGCGAGTTTCTATGTCTAAGGAAGGGCGGATTAGGCCAGCAGATTACATATGTCGATACCACGCTCAGAGGATATCATGAGGTTGGACCGTTTGCCAGTACCGCCTAGGGACGCGCCCGAGTAAGTTGCTGGGCCCTGGCTAGTAGCTAAGCCGAAATTGACTGTCAAAGCCACTGGAAGGATGCCTAGCCCACGCAGCCGTTCACACACATAATTAGTAATCTAGCGCGATTTACCGCGACACGGACATGTCTTTCAGAGATAAAATCGTGGGTCAGATCAAGTGCGTGTGTACCGGGTCTGGGTTTGCATAACGATCAGAGTTGCACGCGAACAATTGGCGTCGTTTATGTCGCTTTGTCGGCTAAATCTAAAAAATGCCGTAATACACCGGTCTCACCTTATAAAAGTTAACCCCTAAAGGTCGGAAAACAATAACTACGCGGACGGTTCCTGCGTAGTATTAATGTCTGAAAAGGAACTAGCAAGTTTGCGCAAACAAGGCAGCTGGTCCCTGTGGGAGCAGTGCGTGCACACTAGGGGGTTTATTCTATGACCGGTATACTTCCTATGGGTTACGGTGATTGACCTTCACATAGATTACCGCTACATCGATTCGATCTCATTAAGTGAATGAAGTTACCTTACCATCGAAGTTCTAGTTGAACGTGGTCGTTGTGTGTCTTGTATCGCCTATACGGTGGCCGTTTATAGCAGTTGTATGCCGGCAGGGACTCGT"/>
                    <sequence id="seq_t1445" taxon="t144" totalcount="4" value="ATCACTGCCAATAAGCGGCAAACTCGACATGGACTCAAATCTCACAACGTACATGAGTGGGAGCATCATACCTACGGCACCCCTCTACCGGACGTATGTCACTCCAGAGCTACAAAAGTTAGTTACCATGGATATACCAACCGGTATCATAGAATAAGGCTAGATCAGTAGCAGATACTCGACGGTTAGCCGTTGTGTCTCGTAGACGGGGAATAATAACAAAGACCGCGATGGTTCACACTATTTGGAGAAATCAACAGGTGCACTTCTTTTAGAGCTTACACTAGTCACGCTCGATGCCTGCTATGGACTGCGCAGGAGTCACTGAGCAGGTTCGAGCATGAAGCTGCGAGCGGGAAAGGCACCCAGATGACATTGAAGACGTTCGAACCACCCAGAACGCCATCTAGAGGAGCTACTAAGTCCCCACGGTACATGTTCTTAACATACACGATCGGGCAATGTATCGAAGCTGGCGCCAAAGGTTAGTGGTAATGTAAGGTATAGTCCGCTGGGCGATTATCATTCTATCGCCACGGTGAAAATTGCAAGACCGGGTCGAGGGGAATTTAAAGTTCATTACCCTTTGGCCTCGGTTCGTTTCGCCGACCGGATTCTTGATTTGGCATTTAGTTGTGTTGGAACACTTCTTGGCGGTATCCATACATCGGATTAACGTTGAGGATAGATGACATGCAAAACGTGCTTCCCAAGGGGAGCACCTCGGGCTCCCAACAGAGTGGCGAACCCCTAGTATTTTTAGAAAAGGGCAGCCAACCGAAGATAATGGCGGCGCAAAGACTTTTTCGTAAGGACTGAGCTTTGCTGCATACGTACGTAGTTGAAGAGTCATATTAGGTAAGACCGCACACCAGAATCTATGCCTGGTCTAAGTCTTATACACCGTCGACACGTTACGCATGGTATCTCGAGGCTGCTAGAGTGATGACGACGCCATTTAATTGTACGACATGCGTGCGTGCCGGAATCCTTTTAAATC"/>
                    <sequence id="seq_t1455" taxon="t145" totalcount="4" value="ACAAACCGATTAATATCTAGTCACACCACACATATGGCCGCCCCTGACAGGAATAATAGTGACCAAAACACGGCGCGTACTGATGCTCTCAGGATGCCAATTTTCTATCAATAATGCGTCAACGAAGATTCCCACAAAATGTGAGGCGCTGGTGACACATTATGACGCGCTCATTGCATGGCTGTGCAACCTATGAACGTGCCTGTTCGCGGTATAATCGATACCGCCTTGAACGTGTGAGCACGTACTAAGCACAACCGCATAACGACCGGTGTGTTTTGGTTACGATCTCCCAGTAATTCGTGCGCACCCAGGGCATGCTCATTCGGGTGAGATTCCATAACGTAATAAGCAAGAACGGGTCGTTTCATCTGGAGAGGACCACAAGAACGTGGCGTCATGGGAGGTGTACGATCAACTGCAGGTAGGACTTACTTCAAATTCCGTGCGGACTGCTGGGCAACTGGCTCCTTTCGTGCCTCCTTTATACCCCCAGCCCGTGCACGATGCCAGTCCCCAGCTAACAAGATTACCCCGATTTATCTTCCGTGAACGCGAGCAGTGCTAAGGCTCTCCAACCTTCTCGGTGGCATATTTACTCTCCGTACCCATCTGCAGGCCTAAATGGTGGCACTGTATAAAAGGGGAAGCCGTGTAGTTATAGACCAATTAATCAAGACGTCTCAGTAGCCTGGACACAAGCGCAGTTCGACGATTTTGCTTACGTGGACTTGGTCACGGTCCTATCTACCAACGGTTAGCGGTGAAAATCTCAAAAGTGGTTGAGACCGCTCATTGAGTACCTTTCGCTTCAGCGCAGAAAGATTATAAATAGGTCGTATCGCGATGGCGACCCTCTAACGGACAGGTGGCACATGTTTATAAGCATGCTATCCTATTTATCATAGTCCACGCAACCATTCAGACCCGTCAGCTTAGTCATTGAACGAGCCGCTATGCTCATCTATGTGTTGCCCCAATGTACTCCGCGGTGGCGCCC"/>
                    <sequence id="seq_t1465" taxon="t146" totalcount="4" value="TCTGTGACTGCGGATAGAAACGTTTGTAGATAAGACAAGACACCGCGTCTGCTAATCCGTATCTAGCGACAGATCTAACCAGGCAAAGGACCCTAGACACAAAATGCCAAAGTGGGCCTAGCGCATCTAAATGTGCATACGAGACGGAATCAATTCACACATTGCGTCCGTCGGATGGTTCTTTACAAAAGTTCTAGTCGAGCTCCTGTTAGTGAGATTTAAATACCCGGACCCGAGGCAATTATACAAGATTACGCTCGGATAATGCATTGCATCCAGCGTGCGGAGGTGATGGGATCTTGCCAGACATAGGGCCCCGGCCCACCAAATATGCCTGCCCGAGATGTTGCTGATGCCGTTTCCAGTGCATAATCAGGCGGTGCAGTGGATTTAGTTTAATCTAACATTAGATTGAACGATGCATCAGTTCTATTTGGCCTGAGACCGAGACAGTCCGGAGACCCACTCCGTAGCACGCCCTGACAGCGGTTCGCGAGGAGGCATAGAAATGGAGCCGGAATAAGAGTTAGCGCCACGGCCTTTAGCTTTGTCAGGCGTCGTGGAGGATTCCCATAGACTCTGGCTGGGCCTAGATGCCAAGATGCGGCGACGTAGAGTTTAGACGTCAACGCACGGGACGCTAGCCGCTCATCAAACTACAACATAATCCGCATCCATTTTGCTAGATAGGATCTATACTAGTAAAACTACCACTATTTGCCGGATAGTAAAATCAATTGTTTCGAGTTGCATGAGTCTACGATTGTAGCCGGACACCTCTGGCTCCATTCCTCTTTCGCGACGAATGTAGATTGTCGTTATGGCTGTTTTCCCTTTTAGCTTGACCGAAGAGGTGCTTCGCTAGGCGCTGTTCGTGTTAGAACGAAGAGCAGATTGCGGGCAGGTATTGGGGTTGCTCTAATTCATTAAAGTAGACAATTGCGTGGAGGTTCCAACTCCGGCTAGATATGGGGGCACCACATTTCAGCACCACACCGCT"/>
                    <sequence id="seq_t1475" taxon="t147" totalcount="4" value="AAGTGGGGCATCCCGTCAATCGGTACGTCGACTGTGGAGTACCACCTAAAAGTCCCTCATCTGGTACAATAGAGAACTCGCGCGGCGTGTGATGCCGATGAAGGATTAAAATGTCTCATGTTCCGACCCAGTCCTCGAGCGGATGGAAAGGTGGACCCATTACAACAGCGGTCCGCGGCGCATAACGGGCTTTATTTTCGTTGTACCTCCACCCGATCGCTCAAATCAGTTCAAGTAAGCTCCCCAGAAACTCAATCGTACGCTCTAAACACGAACGGTGGAGAATTGTCGGTTACCTCGCTTAACTCAAAGGCGCGAGAACTAACACACCTAGGTACCAGATGTACGTGGGTCGAATCACACCCGAAAAAAGAATTTATCCGTATGTTGCCCGAAATGACCACATCAAGATCGAGCGCCAATTCACACGATCATTTTTAGGTCCAATTGACGGCCCTAAGAGACTTTTCCCGCCACTGTCGGGAGTATCGATGCGCTTGAACCCTTTCTGATTGACTGATCGCGCTATTCACAGCACTCTGTACCAGACGGATCAGGTGAAACCCAGCCAGGGTATACTCGGGGGGCGACAGGAACATCGAGGCTATGGTAAAGTACTACATCCGCGCACGTGGGGACGCACTTCCTAGTCGAGACCATATAGTCTAGGGCCGCGAGCCGGTCAAGAAGCATCCTTCGGAGTACAGGAGAGATGCATGCCGCTACGATCTGCGCACGGTTGTGTATTAATTAAGAAGACCCCGGTGTTCAGGGCAGTGTTGGTAAAACGTGCGGCACTGGGATGAACAAAAGGGATAGCGCAGAAATTTGATCACATTGAGAATCATTGTATCAGGCGCCGCACCCGTAGCTCTCCAGGCTGTACTCAGTGACTGTCCTACCCCGTCTAATAAGGAAGTAGCTTACGCGTCATCAAAAGGGATCATTTTTCGCATTTGCGGAGTTGCCGCGTGCCGGTCAGGGGCTCAATAGTATGATG"/>
                    <sequence id="seq_t1485" taxon="t148" totalcount="4" value="CGCTATGGATATTCGAGCGGAATCGTCATGACCTTGGTTTCGATTGAATTAACAGGCTGACATTGAGTATGTGAAAACTGGGAAGTGGTTATCAGGATATTTCCGATGTGGGTAATTGCACGATCGTTAATGAGACAACAGAGAATAAAATGAATGACTTCTGATTTGTCGATAACCTGGCCTCTGTGTGGGGTCCAAACCATACTACGAGAACACACGCCGCGCACGATCGTAGAGTAACTCACTCGGGGCTCGCTGGGCGGAATCTCTCCCTCGGTATCGGAAACGTGTCCCGGCTCCTGGGACACCGCTCCATTGGATAACTTATCCTAGGTTCCACCCCGGTATGCTGCGATTTCTGCCCAGATAGTTGAATCGAAAGAGCATGAAAACACTCGCTCCCTTATTTGTGATGGCCCATCATCGGTGGCCAGTTTCACTTCCCTAGGCCGCCGGCAAGTAGCTACTCCATCCAGTACCTCTGACTGAACGCCAAGCGGTCAGGAAATAGGTTTCTATCAGTCCGCGCTCCACGGATCATACTACAATTTTAGAGTGGGACTAGGACTTTCGCCGATATCTCATTAAGAACGCAATTGAGTGGTTAAAGCCTGGCTAACGGTGGTTACGCCTTGCTGAACGAGGCCGAAATGTCAGGCACCTTCTCACGTCCGTATTGTCAATAATGGTGAGCGTAGCGGGACACAAGATGTGCATCCCAAAACTAGTGGTCCAAATGCAGAGTCGCCCGTGAAACGTCACGGTCTGGAGCGTTCAACGGCCGCAGCACATTAATAGCAGTGTCGCAAAGGCGGTGAGTTTATCCTGCCGCTAAACAACATCTTCGGCACCTTGGATGTTGAATACCGCTACTAGTAGCTGGTATCATGTGCGATATACGGTCTTATCATGTATCAACAATGTGGTATCCGGAGATCATCGATCCATAGATAGTCCGCGAGCTGCCTCGTTGTCTTGCGGCTCCAACCTTCGCCTTCGT"/>
                    <sequence id="seq_t1495" taxon="t149" totalcount="4" value="CCGATGAGGGAAGGACCATTTGAGGGAAAGATATATTGTTGAAGCCGCTCTAGACAACATCACACACCGTCCGTACAGAGTTAGAGAGAAACGTAGCTCTCATTCTGGTAGATACCAAGTGCCAGAAACGGTAGGCCAAGCCAGCGTGGCTCTGATGCTCTACAAACCTTTTCCACGTTTAGTGTTGCTCCCAGCTTTAAGTAACGAATAGTCAAGGATAGAAATGGGGTCCGTCCTGTACAACGGGTCACCTGCGAACTTGGGAGCACCGATAGGGCGGCTCTTTAATTCTGATTCGGTCAAAGCCGAATTAACCACACTTTGAAATTGTATCGTTGGGTAAGACTTTGTCCTATATGGATCGGCTAAATACTAAAACTGTTCTCCGCGAAGTTGTGGGCATTATCTGCGGTAACAGTTATATCGCTTTTACGACGCGGGCGAGAACCATGTTCAAATCAAGATATAGCCCCGGCACTCTTCATCTCAATACGGTCTCTTGGCAATCCAGTACGGCTCTCAGCTTTTGGCCTACTTGGAACCCTTCAAGTACATTTACAAGGACTATCAAGTCCTTACGTCACGAACGCCGCGGACTACCTAATGCCGGCTAGTAGAAATCCCCTGGCACGGTGGGAACGTGTGCAGTTAGCTAATTTACGTTACAAGTTTAGGTAAGTTAGAAGCCATTAAAAATATTAGATAGCGTATGGGCTCGCACAGTGTTGAGACAGGTCCGATCGGTAACGCACTCTACCCTTCTCAAGTGCGCAGGATCTGCTATCAGTGGGGGTTGTTAAACACGCGAACCACTCGACTATTCGCGGATGTACGTCCGCATTGTACGAATTCAAGTCTTAAACTACAAGCCCTATACGCAGAGCCCCTTCCGCATGGTACCAACAAAAGCGTACTTGTTCGTGCCCGCTCTGTACTCGATATGGATGTATGAGGAAAATATGGACTAGCGCCTTCGGGGTGCTATTTGTCGAAAAATGCG"/>
                    <sequence id="seq_t1519" taxon="t15" totalcount="4" value="ACTCCCACTGCGGAGTAAGCGGCAACCCAAGTAGACAGTAGAAGTTTCCGGTTTCTCTCCGCAAGAGCCGTGATGTTGATATAGACCTCGCCGTACCTGGCGATGTCATAAGGCCAACTTGGGCCTTCAGCGTAGAAGCTATTGGTCGCTCATACCGTGATGCCCCTAACGGAGCCCTAATCGCTCGTAGGCACTACTTGATTCCCTGGCCTTCCTAATACCTACTCTGAAACGAGTATCCAACTTCACTGGCCTGGATGGCTTCCTTAAAAGACAACATCAAGGAACCAACTGCGTGGCAGGGTAAACGTGACACTTCACCGGATAATTGAAGCGACAAATTCAAGGAATGGAGTACGCTTTAACCTCGGCGCGGCTTCATAGTGCAGTAATGTTAGGCATCTTGGACGGAGGATATAACAAGCGTGTGAAAGTACCACACGATCCTCTCCAGACGTTTCCTGTGCGCCAGCCCGGATGTGCACCGTATAAACTACAGCGCCACAGGACTCGTTGTCTCAAGCCCATCGCCTGACATCACAGCAGTCAAGCGGACAAATAGGTCCTATAGAGCAGAGTACTGGCGTAGGGCGTTCACTTCTTACCGGAATAAAGAACGCTTTACCGGTAGCTGAGTTCCTATACATGTGTATTGGTTTATTCCGTGGTATTGGCATGCTCGTCTAATGGTGAACCAGGCATTATATGCTTAAAACAACCCGTACTGGTGTATGAATACAAGCCGGCGGCAGCAAGCACCTGCTCCATTCAGCCTGTCTCCTTAAGTACTGGTCTGCAGCTATGAGCCGACTCCCAGATGTTCTGTCGTCTGCACAGGACCCCTGGATCCTGAGTGCGCCGCGACCAGGTTGTGTCGTATCCGCTTAACGCCACGTGTGTCGACCGATAGCAAATGGATTACGCTTAAAGAACAGTCAAGCAATGCCTAGACCAAGCCCGTGTGCGCGGTGTAATAGGCTGTGCCGGTTGCACTTTTCTA"/>
                    <sequence id="seq_t1505" taxon="t150" totalcount="4" value="GCGGTCAAGAGGTTAACTGATAGTGCCTAAGAGGAGAATTTTATGCGTACCATACCTCCCCTTAACAGGGATTTATGGAGATTAGTTACGTCGTGGGTGACCGGCTCGCCAGTACGGGCCTTAGAAAGGTCCTCGACTACTCAAGATAGCCTGCTTACTTTAACAACCTGTGGCACATATACGCCTTCTCTAATCTTTAGGCTACGTATAGGTAGGCAAATAATTCAGGCTCATAAGTCATAACGGGTTAGTGCAGTAACAGTTAAGACAACTCGCGCGAGTCCCGGGAGATGTCGCCTCTATTTCCAGGCCTCTTACGCGGCGCCATGGAATCCTGAAGAAACTAATACTCATTCGCGTAACGGTGCAATCCGCTAATTAGGACCTTCAAGCAAGGGCATTTGACCACAGTTTGCTATCGCCTCATTGTCAGTCCACTGACATGTCCTGCGACCCTGAGGACAGATGCACGGATGACTTTCCCTTAACACTAACGGGAAATATACCATACGACTTAGATCCCTCGATAGCCCGCCTTGGTATCTGAATGTCAACAGGAACATCCAGTCACCTAAGTCCGGTAAGAAGCCCTGTCCCTTAGGCTGGTAGGCGAGAGCGAGTGCCGAGAGATCCTGTTACCCCCTCGAACTGGATTTATAGCAAAAATTAGAACACAAGTTTGTTGCGGTATAGAGGTACTAGTTCTATCCTAAGAGTAGCACATAGTGACGCTCTATATATGACGTCGGACCCATTTCGAGAGCACGGTCGCCACATGGGGAGACTCCCCGTGCAAGACTAAAGTAACTTCGCGGGTAATTTAATTTTTACATTGTAGGTGCCAGACCAGCGATTTTCTCAAGCCTAACGTATTTACTCCGCACTGCTGCGGATGTGGTCAGAAAATGGTAGCCGTGCCGGTTGTCTTACAGTGTCGTGGATTGCCCAAGCAGGATAATGGAGCCTGCACCTATGTCGGTCTATTCGGATGTTAACGCCG"/>
                    <sequence id="seq_t1518" taxon="t151" totalcount="4" value="CGTTGTTCATTCCAGATGCTATACCACGTGGGGTTGGATTCGGTGTGTAACTAAAGAACTTACCGACCGCTTTATGGCATCCCCCTGACCCCTCGAGTACTTACAACTTTTTAGAAAAATATAGAGTCCAGGATTCCCGATTTGCGTATGGAATGCTAGTAAACTACCGAACAACTCTCCAATCAGCGCAAACTACGTTGTTCCAGAATTACATACCTTAGTCGAGTGCAAAGAATTGATTCCCCACAAGTCCAGTTCCGTCAGTACACCAGCCCAGTTCCCACTCGTATTGTATTCGAAATAAGATCCGTTCCTGTGCTGACGGTAGCTCCCGGTGGGGGCGGCTAGTCCCTTCTGGCCTCACTGCAGCTTTTGTTATCACGCGGTAGGATAGCGCGCTTCTGCGTTTTTGTGTCGATATTACTGGTACAGTGACCGACAACGTAGAATAGGTCGCTGCACGGGGTAGCAGCCCATATCGTCTTATTCGTGTCGAACGTAGAATCCAAGCGTAATCCGAGCCCTTAAATGGTGAGGCGATAGACGCACCCGCGGGAAGTTTCTGTGTCTCGTTCTCGCGGTTACTGCCTGCTGTAGCCTGAGCAATTGTTGACGCGTCAGGCGGCAAAGCAATCCGCTAGCGAGTGCCCTCTTTTGATATCAGCACGCCAGGTTGTTTGACCCACCCAAGGTATAACCGTCTCTGTGGGAGAAAGACCAGTAGCATTGGTAGGCTAAGAGAGACGACCTATGTCGGGAACACGTTTCCAACATCTCCGCTCGGGATTGTCGCGGCGTCATTTTATACTTCTGAGATGGGATTCCGCACGTGACCTAGGGCAGGCCATCAATGCTTTAAAGGCTATAAGCTGTACCGGCCCGTTTCAACTTAGAGAATAGGACCCCCTGTTATCGATTAGCGAGAGGCACTCCCGTCAACATCTAAATGAATCGCTGGTTAGGGACCGTTAAGCTATGTTAAAGTGATGGGTGTAAGGTC"/>
                    <sequence id="seq_t1525" taxon="t152" totalcount="4" value="TGGTCGGTAAGTAAGCATTGCCGGGGTCACGCGCACTTGGCGGTCATAACAGGTAGTGGTAGAGTACTAACTACGTACTAAACCTAAACCAAATTTAGTTGGCGGCTTCTAGTACTCCTAACGGAATGTAAATAACATAATGGCGGGGCGGGACGTACCCTGCGTCTTTATTTTATCAACGCACCGGTAAGGAGTCCGTAACGTCCGCCTACAATTTTATGTAGCACGTCAGGGTAGGTTAAAGACTCGAAACTTCCCTCACTATCGAAAAGATCGCTCTGCGGTCTACGAGACCCGTATAGTCCCAACGCAGGGCGTGCGCTCTCGTGCATTTTATCCACTCGTTAAATGCCCAGGCTGCTGGACCGGCTGCGGGGGTTCATATGAGAATAACGAGTTCAAGGTACTAAATGTAGATGCAGACCACTAAGCTCACAGACAGGAAGAATAAACCCAGTTTATCCCTTAATGGAAGAAATTGCGCGTTTTCCAGCTACCTAGCCCTTCCAGTCCAACGTATGTGGCAATTTAGGAAGACAGGATCGTGCTAGCGCTTCATTTAGGTTTAACAGGGACATTTAACAGAACGATTTCATAATGGATTGTAACTCACATCATTCAGACGCATCAGTTTTGCGATGCGGGCGCTCCCCTACCATGTGCGATGACTCCTACAACCCGACAACCCAACCCAATGCTATTATGCGGGGGACGGACTAGTACCCCTTCTAGAAGCAATGCGAGCAGGGCCGCACCTAACTCTACATATCCATATTGTTTGATATGCAGACGTATAGGCAACCCAGTCCTACAGTGGGTAGACAAGGTTTACCTTCGTTAACTTGAGCAGAACTTGTTGGATTACGTTCACCAGATTGCGTGTGTTTCACCCCTAAGCCCTGGGGGTACTCCCAAAGACTATCCATGTCCGGTTTCAAGTTAGTGACGAGCGTTCAAGGATCTTCGCCTAGATGGATGTTTACGTGAGTACGAAGGTGTG"/>
                    <sequence id="seq_t1535" taxon="t153" totalcount="4" value="GGACCGCGGGGTATTTTGATATGTACCAACACCAGGCTTGTCCGAGAAGAGGCTCGTCACAAAAATGTGATATATAACCCCGTTAGGTTGGGCAGGCTCAGTCTTGGCCGGAAGAATCGGAGGTTCGTCGCAAGTGAAAAGACCGAGTGCGCTACCGATCTGCTCAATACCACTGTCCGGTAACTTGTTCTGTAGAGGGGAGCTAGTTAACTCATCCTGTAACACATATTTCATACCTAGCTGCGGGGTGTAAGGACCTTGGACATTACGAGCAAGAAGGGATGAGAGTCTCACTGAATGTGCTACCTTCAGGCGCGTTTAAGCACTTTGCGTTACTCCGCTGGTGTATGGTGGAGACAGCTGAATACATTCCGTTGGGGTGTCTCAGAACCGCCTAGGCCGGAAAACCACGTGACCAGACAAGTTAGGAATCTGCGCAGTGGAGGGATGGTTCATCTAAAGACGTTAGCGAGAGGACTGATTTGAGGGCACTACGGAAGAAGTAGCGATGGTGAATCCTGAACTCCAGGCCTCGTGGTCCCCGCCCCTAGGGGATCGCATAAAGTTCGGCCCTGCGCAAGAATAGTACGAACAAGGAGCTGCCAAGTACAAGATTGATTGACTTGGTATAATCCTAGTTCAAATTAATACCAAAAATGAGCAAGGAACAGCGTCACTTCACCAGCGTTACCGTGAAAAGGCGGCCAAGTTTGTCGCTACTTGCAACCCGTGCTTTCATAGACACGGACGGTTAATTAGCTTCTTGAAGCTGTAACCTGCAGTTCGTGTTACATACGGGACTACGGCGGGCAAGACCAAGGTAGCCGACCGAGATCTACCGAGTACAGACCCATCAGCTGACTCCAACGCTCAGACATCGATATTGTAGCGCAAGAGGTCACTGGCACAGGGGCAAATACTCTGAGTGGGGATCTGAGCGCCATCCCTGTAAGAGTTAGTCTGCCGACTTCACGTGTGCCGTGTTATTACAGTGTGCCGA"/>
                    <sequence id="seq_t1545" taxon="t154" totalcount="4" value="ATGGATCCGGACCTTTAGTTATATATACTAGGTTGAGTGAACCATTTCATCAGCCGCGCTCTGTTTATTGAAGCCCGACCACTGGCAGTGGGTCCAAAAAAGCGTGCCGAATGCACCCTTCGACTTTGACTGTACGTATGCTATAACAGAGACACGAAAGGTTGACCACTGTTCCCATACGCCGTGAGGCCAAATTGTGGACGTCAACGAGTAGTATTCAATTGAGCGGAACATGCGTAGTTTCTCAGACTCGTTGGAGGAGGTGTGGAGGGCTATTAAGTCCTGACCGAGAGTCCCATTATGCATTAGACGTAAGTCCAGCCCAGTATGGTACATCCGACTTTCATTTCGGCGGCCGCCCGTCTACGATTAATTATCACACCCTGAACACGTATTCAACGACATAGACCGAGGACCGCACTTTCAGTAGGGCGCAGTGAGTTCCAGCACCAAATTTCACAGGTGACATAAGGCTTTTAGCTCCTTTCGGCGTGCGGAAATCCATTCACATGTGTTCAGGTCGCTCGAGGCAAATAACATTAGTCATTGACAGAAAATTAACCTCGGTACACAGATTAATTGTATACCGAAGCGCTGGTATACCCCTCTCTTGACCAGCGTAAAGCCCCGTTGATTTTGTATAGTCAGTGGATAGCTTCGCGGTACCCGGGGATTAACCCTAGATGGACGGGGGGGATGCTGTACAGTGGGTGTCTGAGCACCAACTTTGAATCCCCGGTACGCGGCAACTCGTCCAAGATTCGGGTAACACACACCCGGGATTATTATGGGGGGCATCAAGCCCATTTAACGTATGTCGACTAAAAGTAGGCTACTAGGCGGAAAGTTTTTACTGTCGTGTCCTGGTTCGCAGTGTGGGGCAGCCTTGGGAAGGAGACTACCAAGGGAGGCCGGCAGGAGGAGACCAACCCTTACAGGCTATTTATTACTTATCGCTGTACTCCAGGCTCCCTTCATCGATCAACTACGCGCATTGCGA"/>
                    <sequence id="seq_t1555" taxon="t155" totalcount="4" value="TGTTCTTTAGGACATTGGGGGCATAATCGTTCTCATAACTAAGACCCCTTTTATGTTACGGGAGCTCCAACGGCATTAGCAGGCGTTGTATATTTGTTTGCAGTGTTAAGCGGGCGAACAGAGGACCCCACGCGGGCAGCACTTTTTGCAGTGTGTGGGCAGGGCCCGGCACAGCGGGAGCCCATCATCTCAATGTGGCGACTAATCGCCGTTATCCAGAGGGTACGATTTTGAAGGAACTAGAAGCCATCGGCCGTGGGGCGTGAGACGCTCTTTCTACCGCTTGTAGAAAAGCGGGGATGGACGAAACAATCCCGGGCCATGCTAGCCGGGCAGCAGAGCTCCAATTATTGTGAGGTCGTTGACTCCTAACTAGATAATGCACCAGGTCACAGATGGTTAAAGAAATGCCGTGTGTATGACTTGTCTTGCCACCGCGCTGTCGATGCGCTGGGCCTCGTCGTTCCGGGACACCTCAATGCAACGGGTCCTGATAACCGGTCATCAATGTCGCCTCAAACTCATTCTTGGAAGCTCGTCGGAACGCAAGAATAAGCACGATATGAGTGAAAATCAGCTTTCGTCGCCCTGGGTCCACGGGGACCGAAGACTTCAATAGGCCTGCCCCATTCTGTAACGGTTTGACCATGGATGCGCCTGGCTGGCACTGCAATTCGTACCTAACCAGTACCAGTTACTCCACATTACTTGCAGAACGAGAGGTACTTGTGCGTACGCATCTCGAGGCAGACTGAGATACCGTGCCATAGTAGAGGGAACAGCTCGCATAAGCTTCAAATATGTGGACAATGTCAATTAGTGTTGATCCTCACCGGGGGATCTTCACTTGTCGTCTCAGTAGGGCCATCCCGCTGCGCCACGACTATACTCAGCTAGCTTAAACCGCGGGCTCGTATAGGCACTCTCGATGAATGGGCTCGTCGCTAGTATATCCAGAAAGGCGTTGTAGCGTGAATCATACACTAGGGGCGGACTCCGA"/>
                    <sequence id="seq_t1565" taxon="t156" totalcount="4" value="TTTTGTCGTCTTCCCTTAGCCATTTTTATATGACACTCGTCTTGCCACTCGCGAGCAGACCACTTCTCAACTGCTTCAAACTCTAATGCTAGAGTTATCCGGCTGCGGTAAAATGGAGCCCGCTGAAGAGTTTTGACCCTTGTTTCAAAATTCGACAACGGTGGCGCTGCAACAACCACATTAATTCGATGATATGGTGACCGGTATGGGACAGAGGCATCATTCCTAGACCCGATCAGTTACGTAAACACAATCATCTAGACAGATGTTACCGGACGAAAAGTACACGGCTGGTGGACTAGCGATCTTGGTGGGGTCGCCGTCGTCTCAGTCTAGATTCAACAATGAGACCATTGTGAGCCTGCTGTGCTTGGATACGCATCAGGCCAGTAATGGAGGTGCCCTGGGAGTTCGGGACGGCCCCTCTTCAGGACATTCGAAGACACCTGGCCTCTCCACAGTAGAGTGGTGATGGCCCTGCGAATGCCAACACTCTACCTCCCATCCGAACGACTAAGGTGTAAAGCACTCCGGCCTAGAGTGTCCCGTGCTTTGCCTGCCATTTCACGGCGGCGCTAACCACGTCTGGTACATATAAAAAGTCAACACTAAAAGGCCAGGTGGATAGGCACCCCAGCCACCTTAGTATGGCGGTAGATCTCTCCATTAACCCCCGCTACCTTCATGGTTATTACCCGGTAAGCTAGCTTCCTTGTACTTTCTGGGTGTGGTGCTGGCAGCTGAACGATTGATACAGCGGATCACAGCTGTCCTACTAGGCCGGGAATGTGGGATTATGGTAAGCTGCACTCCTAATCCTTTGGACTTGCAGGGGGTTGCTACCCATGCGAACGTACCCGTGCATCTCATGCTGCTGCGACTGGCAACTGCAAAAGTCTCTAAGCCAGAACAACCCCTAGCATATCTCATAGCGCGCAGTTGGGTACGGATGTCAGACAAACGGACCGAGAGCAAGGATATGCTCGCCCTTAATAGGACC"/>
                    <sequence id="seq_t1575" taxon="t157" totalcount="4" value="AAGGCCTGAATTCCGTTAACGGTAAACAGCGCTTCCACAGTCCGACGAGCATTTCCTCACGTCACTTCGTCTAATGCATTTAGGCCTCCCGCGGCGCAGAACACAGGCCATCAGTGTCTCAACCGTTCCCCCTGCCACCATGGCCACCGGACGTGGATGGATCACATTATCTGAAACTGCCATGGATCCGGGTCCGCAGCGAAGCCAGATCGGTAGAACCGCTAGCTCGCACCTTGCTATTCCGAATTCCCCGACGAGAAGTGCTCAACAATAGAGCCCAGTCAGCGACGTACTCCCTGTATACTGATACAATGGGGTCCGCGCGGCGCCCATTTCCGGCCGACTCTTCTGAGGAGAAATACCAGTGGTTCGGCCTCGTGGGTACTTGGGAGAGCTCACAGGAGATATGAACCATACAGAAGCCCCTACTGAACTTCATTACTGTCTCAGTGTAATCAAATCGGACTAACTTTTTAAGAGATTTCGCTTGTTGATCAGAGGGTCAAATGACTTGCCGTCTACATCACGTGTCATCGAATGAAATTTGGCGGGATGACGGACACAAAATTAGGCGTGCTGTCCCGCTCTTTCCCTCGTCTGCTGCGTTGCCTACAGCCTTGGACGAGAAATCTCGGGCGGTTTAGTGAAAGGTCTAGCGTCTATGCCCTTGTCGTTCTATCACTCTAGTTGCCACAATCACGGACAGTACAAGCATAGGTATCATCGTTGCAATATGGAGCTATAATTCCTTTTGATGATTGATTGGGTCACTGACCCGGCCCGAACCTTGTTGCCATGATCATGTATACGGACGGTCAGATTAGCCTACTACGCATGATAGTACCCAATCCTCTAGCTACGTAAGACGATGTAGTCTAGTACGCATGGAACAGCCCGAAGCTCTTGCTTTTTTAGTAATGGGATGCTGTGTGGCGCTAGCAACTACTTATCCGCCTCATAATGGTCTCTATGATCTCATTACGTTTCCCTTCTTACGGAA"/>
                    <sequence id="seq_t1585" taxon="t158" totalcount="4" value="TAGTACATCGCAATTCCCGCCCCGCCCGGCCCCCTCGAACTCCACTAGCAGGGCTAATTGGCGCTTCCCTAGTCGACCCGAAACAGACTACCGTTGTTCCAGGTGACTAAACCAACCTTACTGTCACTGAACCTTAGCTAGACAGGATCGCGCCCGGGCCGGCGAATGCGATACTGTCGCGGCCTAGGTACTGTATAGCCAAGTCATGTTAATACTAGCTTCCGAGACAGCCGCGAGTCCCTTCTTCAGGCACTATGCCATTAGTGGAGCCTATTTATTGGCTTGAGCCCTCAGAGGCAACAATGCCATGCGGTACAAGTGATAGCTTTTACTGATCAGCCCACTAAATATTCTCGCATGTTTGAGCCTCAGTAAAGTAATGTCATCTGGTTTGCTCTACCACTGTGGTTCATTAGGCAGGCGCCATGGACACCCATTACACATTGAGACTTACTTCAGGCATTATAGCACTGTGCCTTCGTCTCATGCTTTGGGCCCCGTACAGAGGTCTTATATCGAATAAGTGCATTACAGCTAGAGAAGAGTGGCCCTCCCAATCAGTGTTGCTACATATCATAGACGACCCACAGATTCTGGCATTAGACACCTTCACAATCACAATCATGACCGATCGATGTTCTGATCACCCATGATGAGGTTAGTACAGCTCTAACAACTTTGGCGGGCTGGTTAGTCTAGGATCGCGCTGAAGACCAATGTTGATTTTCCTCTGCTCTAACCAATGATTGATACTCTCTCTAGTAACTTTCGTAAATTATGGAGGCCTGGAAGGGTTATACAAAGCCCGCAATCCACGGTACGAAAACGGGTGTGGTGGCCGGATGTAGACCTAAGCCTTTCCATCATTCGCGCAGGGTCAGCAGGGCTTAGCTGTAATTATTATTAGGATTCGTTGTCTTCTTGAGTTGCCTGACCGCCGGCGGCTGAATTTCTGGGAGGCAAGCATGGTTCCAACTAACGGTGCACACTTCTTCTGTAG"/>
                    <sequence id="seq_t1595" taxon="t159" totalcount="4" value="GTTATTGTAGTCACTTCTTCAGTTCCGCTGCGGTTCACGGCCCGGGACGGAGGTGAATGCTGGACGGCGTTCTACCTTTATCAACCCCCTACGGCCTTGGAAACCGATCCCCATCGAAATTGGTACCGCAAATCAGTCAACTGGCCTTTCTTAGCTAATAACCGTCCTCCACTCCGCGTCAAACTGCTGATCGCTTAAGTCCGCGGAACGTAGATAGAGATGCGGCTAATCGATAACGATTTAGAAAAGCGGAGGACCTGTTTCCCCGTTCATTGAAGCCTTAAATTGTAGTTAAATTTGCGGTAGCGCCCCACCGGGGCGATATCGTACACTCCACCGCACCGGAGAAGAAGGCTAGGCAGACCAAAGAATTACGCGGGACGAAATGGGGAAGATGTAAGATGTCAGAATTGTCTCGTTCGGACCGTCGGGGCTGGCAGTGCGTGCGAGCCCTGGTGTGACCCCAGCACGGTCAACCGGGTTACGCGCAAGCTTAGTTCTCTAGACAAGTGGATATGCGGTTGAGACTCTACGAACCCAAACCATCGGTGGAACATTCCCAGACCTGACAGATATCCATATCTCTTTCTGTGGACATATTGCTAGTTGACACAAGCATATAAGGACGCCCATGCATTCCTTGTAAGTACGACGTTCGGAATAATAATGGCCGCTTAATGCCATTAGACTTCTAAATGGTGCATGTATTTCGGAAGCGCAGCTTACAGGTCTCCGTGTCGTGCCGGCAGATGTGCATGATCTAGGGCGTCTCCTCAGTTCTCTAACAGCCTTTGGAGCACGAACAGCAGGAAAGCAACAGCTGCGCTTGTAAACGTCAGTAAGAGGCGTGGGGTTTGGATACCATAAATCGGAAACACCATCTGGGCTGACGAACTCATGCTTCCTCGCGGATGCAGCCGTGATGCGAAGTTTCATGCGCTGCTGTGTAGACGGATAATAGCTTTTCAGGACTGGGAATTGAAATAGTCCGAGACCTAAC"/>
                    <sequence id="seq_t1619" taxon="t16" totalcount="4" value="GTGCAGCCGGGAAGTCATCCGTGGTCATGCCCCTGCAATAGAAGGAATAATAAAGGCGAAGCCCAGGTACTATCGTGAACATACAGGATAGAACCCAGGGGAGACGACGCGTCGCAATGCTAGACCTAGTATATATGGATTAGAGCCCATACGGAGGACCCTGTATGGCCTTTGACGTTAGAAAGAAGTACTTCTACGGCAGGTATGATTGCAGCATATGCCATGTGCTATCGGATGGGACGAAAATGGGGCTACATGCATTCGTCCGACAAGCCCGCTGCGTCCAGTAGGTTTTTCACCGCAAAGCTCGACCTGGTACTTCTCTCCGAGCGCATTAATGCGTGACATTGTTCCCTATCGGCATTTACAAGGTGATCGCAAGGAAAGTTTTTTGCCTAAGAAACTGGACGAAAGTATGGGACAGCCCTTTTGCCCAATTGTAAGCAACGCGCAAAGTACACACACCTATATCCGGTCGGACGGATTGATAACAATGGACACCGGGGTCTACGTATAGGGGAGAATTAGGCATCAACTTGAGACATCGCTGTCAATCCACTCGGGCACTAAACCGTTCCCCGACGCGTGGCTCCTATCCTCTGTCGCTTCTACTCTACAAACAATTTGAGAAGGTTATGGAGTTTCGACCCCCATGTGTGACCTCGTCAGAGTGATTTTATCCATATGGCCCCTCCTTTTCTCCTCCTCAATCCGCAATTACCCGCCCCGAAAATGGGGCTCATAATCCCCTTGATTTAGGTCACAGTATAAATTCAGCTAGCTCCTGGTGAAGAGCATTACTGGCTCGTGGCATTCGTATCTATTGTCGGAATACATCCGTGACTAACACAAGTAGACGCTCGCCAATCGTTTAATGGGTGCGTATCAGGCAAGCCCACTGGGGGCTAAGAAGGGCCCTTGATTCGTTAGTTTATAGTAACGCACTTCATACGCGTTCGCCTACAGGCTTGTGGTTTCCGCCCGTGACACTCGGGCGAGC"/>
                    <sequence id="seq_t1605" taxon="t160" totalcount="4" value="CGTTCTGGAGTCCAGATGCTATCCCGCATGGAGCTGGATTCGCACTTCACCTAACGAGGTTACCAACCGGTTTATGGCATCCCCCAGGCGCCTCGAGTACCTACAACATTTTAGAAAAAGATAGACTACAGGATTCTCCATTTGTGTAGGTAATGCTAGGAATGTCCCGAACCACACTTCAACCAACGCAAACTACGTAGTTCCAAAATTACATTCCTTAGTCGGGTGAAAACCATTGGTACCCTACAAAAGCAGATCGGCCTCGATAACGGCACATTTCACACTCGTCTTGTCTGGGATAAAAGATCCGGTCCTGTACTGATGGTAGCTCCCGGTGGGGGCGGCTAGACCCTCGTGGCCTCTTTGCCCCCTTTGTTATATCGCGATTGGATTGAGCTCTTCCGGGCCTGTCTGGCGATATTACTGGTGCAGTGTACCACAACGTATAATACGTCGGTGCACGCGGGAGCTGCGCATATACTCCTATGCGTGACGAACGTGGATTCCAAGTATACTTCAAACCCTTTAATGGTGTGACGATGAACGCACCAACTGGAAGTTTCTGGGTCTCGATCGCGCGGTTACAGCCGGCTGTAGTCTGAACATACGTTGGAGCGTCAAGCGGCAAAGCAATCCGCTATCGAATGACCTCTTCAGATATCAGAAAGCCAGATTTTTTGACCCACCCAAGATACGCCCGTCTCTGCGGGAAAAAGACCAGTAGCATTGGTAGGGTAATAGAGATGACCTATGTCGGCAACACGTTTTCAACACCTCCGCTTGGGATTGTACTGGCGTAATTTTATAGTTCTGAGATAGGATGCCGCTCGTGACGTAGGGCATGCAATCAATGCTTAAGAGGCTATAAGCTGAACCGGGCGGTTTCATATTATAAAATAGGACCCCCTATTATCGTTGGGCGAGAGCCACGCCCGTCAGCATCTTAATGAAACGCTGGTTAGGGACCGTTAAGCTATGTAAAAGGGATGGGTGTAAGGTC"/>
                    <sequence id="seq_t1618" taxon="t161" totalcount="4" value="TTGCAGATGGGAAGTCTTGCTAGGACCTGCCCCGGCAAAAGCGTGAATATATACCGCGAAACCCGTATCCTCTTCCGTGCATACAGGCCTGAACCCAGGAGACGCAATGGGTCGCTATGCGAGCGCTGTCACATTCGGACAAGGGCGTAGGCGCAAGCCTCTGTATGGCCAATAGCCGAGTACATGAGCATTTTGACTGGCGGTATGGTCGCCCCAACCAAGCACTTGTGTTGTGTCGCATAAAACTAGCTCCGCGATCATGGGGTCCCCAAGGTAGAGGTTTAACAGAGGTTTTCCACCGCAAAGCTTGACGTGGGACCTTTCCACGAGTCCTGTATTGCCTTTCAACGGTCGCGGTCCGCATCACTAGAGAAATCGCTGTTCAAGATTGTATGGATGACAACCTGACCAAACTTCGTCACGTCCCAATAGGGCTATCGGAAGCAACGGGTAACGTCCAGACCCGTAACTGAATTAGGACAGATTACTATAAATGGTTGTCTGGGTCTACGTTCAAGGGATTCACCGGTATTAACTTCTGTCCGAATTCCCAGGGCCCTCGGCGACTGTACTGTTCACCGGCACAGGGCTTCTTTTGAATCGTTCTTTAACTCGAGAATCATTTTGGGAAGGTTATGGATTTCATACCCCCCTGAGTCAGCAGCTATGCGCGATGAAACCCATACGGCCCCTCCCTTCGGCCTACTTAATGCCTTATGAGCCGCCCCCCATAGGGTGTTGCGAGTGGTATTGATATTGGTGACGGTAGAAGTCCATACAGCCCCTAGTGGAAATCTCAACTGGCGATTCACGTGCGGAGCCTTTTGGGCAAAACATACGTGCCTGGAACAAGTAAACCCACTCACTTGACTTACTCGTCTCCGATCAGGTGCGCCCTCGTGCGGCCAAGACGGTGTCTCGCAGCTTTACTATTTATTAATGCGCTTCAGATGGGTTCGGAGACATATTGCTGTTTTCGGCACGTAAAGCTCTGCATAGC"/>
                    <sequence id="seq_t1625" taxon="t162" totalcount="4" value="CTGTGTCCGTCGCACCTCATCCGGGGTACGGTGCGTATGGAACCGCCCATGTCTGGTGAGAGTGTCATCATCATCGCGGCAAGAATTAGTGTTCTCTTTTTCTCCAGAGACAAAGAAGCTGGGCCGCACTTAAGTAACCCACGAGCGCCATTGGCCTTGAGAAGGCTGTCTCTATGGAAGACCTGGGACAGTATCTACCCGAATCCTGCCAAGCGTCACCGGGAATAGAATGACTCGTCTCGGAGCCGATACGCTGTTTATCGTTAGGTGTAATTTCAACACCGGGTGCATGCATCCTAGAGAGTCCAGTTCCAACCCCGTAAGTTGGGGGGCAGCGAGGGTATGATGCTGAATGTTGACAAGGAGACCTTGATAGCCCAAGCCACTGGCCTGCCTTGCGCATTTCCATACTGGGCACTCCAAGCACTCCGTCACAAGTGTTATCCGATTCCGTGTTGCAGCCTGGCGACCCTCACAAATTCGGTTAGGACATGGGGAGGAAACTATGGTTCTATGACTTAGGGACACCCGTTGTGGAACGGAACCTGGGAACCGGGAGACGTGTACGCCCTCACCAGCATCTGGCCCCTTACTTTCATACTAAATAACAAGTAGTGAGGTTCGGTCCTTCGATCCGATCATGCCGCAACCTCGCTTTAAAGTTAGACAGTTATGTCTTCTTGACCATGATCTTATATCTTACCAGGTTATCACAAGCTTCGGCATAGCATCCACGAACCTCGACCGTTCGCATGGATTAATAGCCTGTCAATGCGGAAGGGTAGGATCCAGTCGCCTACGCTTTGATAATGCCAATCCGTGACCAGGCTCAGATAATCAGACTTGGACAGCCGCCATCTGATGGCCACCCATTACTGTTTTCATATACCAACTTAGCTTCGCCCGCGCACGGCTATGCCACGAAGGCATCCGGCCCCTTGAATCACTTGCCTAGACTATGCAGTAAATACGAGCATAAGTAGACCCAACTACGCATCCG"/>
                    <sequence id="seq_t1635" taxon="t163" totalcount="4" value="TGAGTACTTAGTTATCCTGTCAACTTTGCTGAAAATTATGGCAGTGACTGTCGCTGGTCTTACGGAAGCGCGGTGGCCAAAGAAATTACACGGCAACGTGTCGGCTGTTGCAGTCCGAATTTTCCGCATACCTGACATGGTGTGCATGGGACAGCATTACAACCCCTGCCCTGTCGGTTGCTTGACAATAAGTCAGCCGGTACTCCCTGACAGATGACCTAGGGACATGGTCATCGATGACCACATCTGTACGGCGATTACCGATTTTTGTTACAGCAACCCAAGCACAGATAAAGCCAGCACAACAGAAATGACGTTATTCTGGTCGGAAGATACATTTGGATTTGTAAGTTTGGGGTTCCCTACTACGAAATCGCGAGAATGGGTTGAGGCGACGTAGTTGACAGGCTGTCTGAAGTTCGCTTTCAAATGCATTGCAAGAACAGGAAGCCTACGCAACAAATCATCCACAGTATTATTGACCTAGCGGTGTCTCCTGCGGCCCGTTCGTGTTTTTCGTACATAAAATGGTTTGATTGAACCACTGCCAGGGTTGCCGGCACGGTTTAGCCTACCCAGATGAGTCGAACGCGGATAGATGGCTCGGTTCACGTGTCTAGGCAGGAAAGAACTATATTGTCCAGGTCATCACCCGGGTCACCATATAACCGATAAGCACCTGAAGTCGATTAAAACTTTATACACGAAACAAAGATGACCCGTGTCAGAGTCTGCTACGGAAGTAGTCCACGTACGAACACTTGGGAGGCCTTCCCTGTCCGAGGCGACCCTGCCCCCACGCGTACTATCCCTATGCCCGGTCTACTTCGCATGCGAAACGGTGGTTAAACTATTGCTAAAGTGCTTCCACTCCGATAGGTCCCCAGTAGGTTAAGCTGATAGCGTGAAGTTCGAATACAAAGGTAATCGAACCTATCGTGTGTCTAGTATCATGTGTACGGTGGCAGTCTGTAGTAGGTGTCTCCCATTTGGTAAACGT"/>
                    <sequence id="seq_t1645" taxon="t164" totalcount="4" value="GGGTATGACGATACCCCGTGGTTGGAACGCAGGCAAGCGAATGCCCTCCTCGGGGGCCCGATTCTAGCTACGAGGATCAACGAGACTACCATGACCATATAAGACTTGCTAGTTCGCGACAGGTGCTCCACTATAGGAGCGGGACCACTTACACAGACATATCACCAGTGTGGTGACACGAGCTATCCTTCCCCTGGGAGGATATTAGTTGCCAACCGAAGGTAATCAGGAACACACTGACTTCCTCACGATGGCTTGGGTGAACATTGAAAGAGGTAATACACGTTACCGCATATGAGAACGCCTCTACCGAAAGGAGTCCGAACACCCCGGTATTCGTCATCAGAGGCAGTTTCCTTACCCATACATTCACAGAATGCTATTTCTGTGCGCGACCCAGCTGCTTGATATTTCTACCTTAATGGGGATCCCGAAGTTAACTTCACTTCCCTAAAACGCTAGCTGGACGAAGGTGTTAGAAACCTCTGGCACTCTTACGTTATCCACGTGTTCAGCTGCGCGGTGTCTCGTTCGGTACGAAGCGGTGACGGGGACTCCTACCCGGAAATTACACGTCGATAGACACCTGCCGATCCCAAACCGGAAAGATCCTTCTAGGCAATGGACGTACGAAGGTAAATGCGCTGCAATAATTTGATTCCCAACTATTGGTTCCCCGGCTCCCGGAGTCAGCGGGGCGAAGCAATTCCGCAAGCTCTAATACAATAGCCTGTGTTGAGAAGTCGTGTATACGCTGGGTGGCACCCTCGGTGTGCGCCAAGAAGTACGGAACTAGCTACGGGCAACTCGGGACTTAATGCGAGGCGTCGGCCCAGGAGATGACCAAGGCAATGCTTGTGCTTTCAGACATTGTTGCCTCCCTTGAGGAGCACCCTAGAGGGAATACCCAGGCGCACTCTACAAGTTTTCTAAGCGCGTTGTTCGAGGAATCTGATGGGTCTATTAGGGAATGTTAACCACACGTTCAGTGCGGCCCGTT"/>
                    <sequence id="seq_t1655" taxon="t165" totalcount="4" value="ATCGGTGAACCGCGTCCTAGTTAGTAAACGAGCATGGCGGTGGATGGTTCCGTGCCACTCACCCAACATAGGAAGCTCGCGGTCGTCGAAGGTGTTCTTAGAGGCAGTTATATAATGAAGCTCCGCCTTAGCAGAAGCAGAAATTTCAGGGGAGGACGAGCCAAGCGCACGTTGGGGCGCAACCGCCTCTGATGGCGCAACCAGCTATCACGGCTAATGAATTCCTTATGGGGCAGGACTTCTCTCGCCGGCGGCTGTGCACGGTGCACACAATCACGACAGAGGTTCACTCCAAGTATTGGCGACATAAGGAAAGGTAATGGCCGAGGACTACAAAATTAACGTACCTCGAAAAGCACTGTGCGACGCAATCGTGCCTTGCTACGTCAGCCAAATCATCCGATCTTTTTAACATTCGAGTAAATGACCATGTCCCCAGGTTTTGCTTCCTCTGACTATCTCCATCCTTGCGTAACAATGAATAGTATTGGTCAGGGTACTACGATTGAACAACATATCTCCGTCCTAGCGCAATTAGCATCTCAAACGTGTCATAATGAAAACGTAGCGTTAAACTACCCTTTAACGCAGTCCAGAGACCTATGCTGGAAAACGCGATTTTTGCGACTAGCGAGAGGTGGCCTCGAACGTCTCGGTCCACAGTGTCTCGTACACAGAGCTTATAGTGATTAGCCTTCATAATTCCCGGAAACGCGACTAAAAAAGCGCTTGAAGAGAAGCTCAGCCCGAGGAGGGTCGGTACATTGGCTTCAGCTTGAATAGAAAATAGGGTAGCCAGAACTCAGTTACGTTTATTTCACATGATCGACTTATTTATCCACGAACCAGAAAAACTCGCGTGTATTCTTACGGGTATTAGTGGAAGGTTCGGAGATCAATCGCCGCAGCAGCGGCTGATCCTGAACAGCATAGGAGGCTAGCATTGATTTTAGGCGCCGCAGATCACCCTCCCTCAGTGCTACGTGTACCTCCTTGTCAA"/>
                    <sequence id="seq_t1665" taxon="t166" totalcount="4" value="GTGAATGCACGATGGCAGAAACCCGCTATGAGCTTTGTTCGGTACTTCTCAGACCCTCACTTGCGACTTGAAAACGCGAACAGCGCGAAAGGATTAAACGTCCGGCTCAATTAGGATGTTCGGAAAGATTATTAATCTACTATTGTTGAGTCGTAACAAAGAAGGGACGCTCTCGTACTCGCGGATCCGGGGACGATCGGCTTCTCGATATACATGCGGAATCAGCAAATGTTACCCCGAATCGATTTTTTTCGAGGCGACCAGCGTGGGAACTCCATAGGAAGGTTGGTATAGGTCGGGCGGATCTGCTATAGAGGGGGCTGAGGACAGCCTGTGACGGGTGTGTGTGCCACTAGCACCAGCGAGTCCGATCTTATCCCTAGCACATAGCGTTGCCGTTCATCAGACCGGGCGCTGTAATGCGCATGCGCTTTGCTCGTGAATACCGACCAGACTGTTCTAATTCTCCGCCCCTCAGATGAACTATCGGTCCCGCACAACGAGTGAGAACGTGCCACATTCGAGCGGTTTGGTAGCCAAACCAATCACCCTATAGAAATTCAAAGGCATACTCCCGAATGAAACCGCGAAAAGGTCCCTGTGCATACCTTACGTGGATGTATCGGAAGATACACACCTCCTGTCAAACATATTCCAGGCGTCTCTACAACGCATGAATGCTATACAGACTGGATTCGTACTCAGTCCACAACCCGGCGAGTCTTACGGGCACTGGTATGAAGAGGATTGAACGTACTACCGCAATCAGGGTTGACCCCATGCGTTACCCAGAAGTTGACAACCCCAGGGGAGAGGCCCGCTAAATCTGGTCCCTTCTCTATCTCTACACGCCAACACCATTCGATGGCTTTTAGAGAGTTATAGTTCACTTATCTATCGGACTATGGAGGCCCGCTAAATCATCCGCGTCCATGGCGAAATATGCATAAGTTGGCTGGAGATCTCCTCCAGTAGTTCAGCAGTCTACATGCCGATCAAA"/>
                    <sequence id="seq_t1675" taxon="t167" totalcount="4" value="AGGCATGCCATTGAATAATCGCATGCACAAGGCGCTGCATACACTCTATCGATGGAACTATTAATTACACTCCACCTAAAGATTGCACATCTGTGTAGGGGCAGCCACTTTGGTTCGAACGAGGAATTACCTGTATCACTGCAAACCATAATTTACTTTGACCAAAACAACCTGAAACCGCCACCGTCAAGGTTTTAATTCCCGGTCTTACAGCCGTCACTTAGGGGCTTAATTTTGCGACAACGGCGTGAAAAGTAGTATAGCACGATAACTTTCCATTCCGGTATTATCCGTTCGCGAGGTTTGTCCTGAACTCTTCCCGTTAATAGGCTATCTTATTGGATTCACAAGCTATTCGATTCTAGAACTCTGCCCGGTAATCGAATGCGCTCTGACTAAGATATTGTAATCCCTGCCGTTAAAGTTATAAACGGCTGGGGCGGGCACCTGCTACTACATTCGCCATAAACTTTGCAAACATAGAACCCGTGACTCAGTGTCAAATCGTCGGCACCATTTCTGCACCGTTTCGTGTACTCCGAGCCCATTTATGAGATTCAATGGAATCGTAGCGCGAGCTCATGAACGGAATGCAGCCCCGTCGCGACACACCGAGTCGCCGTAGTGAAGGACTGCCAGATTGTGTTATTGTGAAACCGAGGTCACAGACAAAAAGCTTTAGTGCCCTCTGCACGCAAAGACGCTGAATAGACAAGTACTCCAAGCTGAAGTTGTGAAAACACTTTTTAGTAGGAGGACGGGATGATCCACCTGGTTGCCTGAACTAATCTACCTAACCAATACACGGGGATATTAGTCCGGGCCGCCCATACGACGCGAGGTTTCGTCGAGCATGGCAGCAGGATTTGACGACTGTGAACCAGCCATTGGACGGGGTATACCAGCACACAGCGCCTAGTATGGATGCGAACCGCCCACAAACCGCGCTGGGGGATGGTCGTGTCAGAGATGAGTCGTCCTTTTAGCACCGTGTAGCCGG"/>
                    <sequence id="seq_t1685" taxon="t168" totalcount="4" value="TATTCGAGGCTATATTGACTCTACATAATAGGTTTGATTCGCACATCCATCGTCGGTACTGCTATTATCCAAGCCAGGGATCCAAAAGCCTATGCACTGAGACTCGGTAGGGTGGAGGATTAGTGCGATATCTTGGGCGGCGGCTTACACTCCAAGAGAACTTCATATATTTTTTCAGGCTTGTAGAATTCGAATTGCAAAAATCTACAGATACTAGGTGAGTGTGCTAATGTACGAGACCAGCTTAAAAAACATGGTGTGCGGCTTTCAAGGGGTTAACTCTTCTTATTGCTGTCCGACACGCACGCCACGGAAGTTATGCCTCTAAGTCGACTCGAATACTCTATTCCGGAACCCCCAGACGTAAGGCTATGAGGCGGAAATACCTCGTAAAGCCTGGGCAGGATTGCCAATCCCGGGAGGTCCGAAGGCTGAAAGGGAACGTGTTAGCCGGTATTATACGATACCTCGGCTCGGCAGCCGCTTAGACTGCAGCAGCTATCTCGGAAGATTAATTAAAGCGATCGAATCGCATTCCTCTGGTGCCGGATTAAGTGGAAAAGAAGTCGCAAGGGATTTCACAACGCTTAAGTTTTAGACCACAGAATAGAAGACTGTTGTGATTTCCCACTAATATTTCCTTGTCATGAGAGACACCGAGTCCACTACGCGAACGCTTCCATAAAAAGTCGGCAGCTGCATCTCCGTCGGTCGCAGCGCGGCTGCTTCGGGTAGGGGCTCTAAGGCTATTTTTACATCCGTATGATACTTGTTAAGCCCCACCTATTAAGGGGTTCAGCAACCTAAGCGACTTCCACTTTCTCAACTTTGCAAACTTGCTTGACTTTTACCCCCGAAACTGCTAGGGTCCGACGGAATGCTAACATTGCGCTGGAGCAGATGAATAATGGACTGACGCTAGAATTATTATCACTGCACGATAAATAAACTTTGCAGCGGACCGGTGCTACACCTTGAAATGGACTGTCTTCATTACGAT"/>
                    <sequence id="seq_t1695" taxon="t169" totalcount="4" value="CAACTCGCGGCCCGCGTAAGACCGGCCGACAAGCTAAGCCTCTTTAACCTGCTTCATTGCCACTGCGGGGCTCTATAAATTCATGCCTACTTAGACCTAGGTACCAATGGCAGCTTTTAACATCCGTCCTAGTTACTTGGGGCACTCACAGATACTGTACCTCGCTGCCACCTCATTTACCCGCCGCCAGGGGTGACACAACATGGTCCAGGGTGTGAGTCCTTGGTCCGAGGATCGATGTAATATCCGCTAGAGTGGACTACGTATCCCTCCTGACCCGGCAGCACAAAGTGCTGGCTTAGCAGTATCCTTCCTCATGCACCAGCAGTCTTACCCCGTTGAGCCACTGGTTTCCTCACAGACGAACTCAGCTCGAGTAGCGCTGAAACGTTCGTCCTCTGGACATAAGATACGCATAAGAGCTTTCCGCTAGTGGACGTGTGAGGGCCACTGAGGCGTATCTTCGGGTTCAAATACATGTTATACAGATGATATCTGATTCCGTGACCCGGTCGGTAGTTCGTATGTCCTGGATATTCAATTAAGTTCGCCCTGGAAGGCGAAGCTAAGTAGCGCTTGTCTTGCACAAGGAGGCACCTCGTTCGCCATCCGGTCCCCAAAATCTCCTAATGCATTGCAAGGGAGCCGGGCAATATGTATAAATGTAATTATAAGTATGCGATGTGCGGCTCATTGAAGCATTCGTCGGGCACCTGGTAGCACTACGAAGGACTTCTAGGAACACGTAAGGCGCAATATGAGCCCTCGAGAGTCAGAGCACTATGGGTGGCCTTGGGCAAGCACTGCCCAAGAACAAATCACGACTACTGGATTAAGTCCACCCCTCGGGCGTGTGTCCGATATGTGCGCGCTCGACTATTCTATCACTATACCGCTCTTCTACTTAAGGATAGTAGAGTCTGCGAAGCCAATTGCCACACACCTTTTGATGATTCCGTTAGTCGCAGTTTAGGAACACGCCTATACGAATCATATGTAA"/>
                    <sequence id="seq_t1719" taxon="t17" totalcount="4" value="CGCGACGGTGCGTCGAGGCAGTCTGCTCGATTGTTGGGGCTGTCTGAATTATAACCAACTTAACTGGTATCGGGCATAGGCGAACCCGGTCACTGTAAGGACCCTGCGACCGATTGAAAACGATATGTTAGCAACGGTAGGAGATTAATGCTGACATCCCCGGCGATGGCAAGGATATGTCCTCTTACTGCGGTCATAATCTGACGGTACCTCAAGGAACGCATAGTGCGGATGGAGCAGCTAATCACTCTGACGTCCTTGGCATCGTATCGGTATATGAAGGATTAGGCCTCCTGCTCTGCCTAGAGGGATCACATTAACCCCCGAGCCCCGGATCTTGTCAGGCCTGTCGATATATGGGAAGGTGCATTGGATACGCGGCGCAATTCCCAGACAATCTACGCTACTTACTTACTCCCATAGAATATCTTCAATACAAAATCCTTCCCCCTCCGTGCGGTATAACGTCGTATATGGAATTGTTACTCGCAGCTAAGCCATCAGGACATAGGTTGGTACGAGCCAGTGTACCAAGGATCGTGCACCTAATTTACATGGCTATCTTCTGTTTATGTTGACTGCCACTCCGGGCGCTAACGTGGCGCCCATATCAGACCCTTTATGCGCGATTTGTCCAGTACATGCTCGCATTAAGCCTCCGCATTTTCACGCGCGGATTTTAAATCTGGATAACATCGTACCGCAACACTTGAGAATTATATCTTGCGCTTAATCTGCTTCGAGGCGTCGCGGAAGCGATTCGTTCTACTGTACTCCACGTTCCCCCATGCGGATTACATCTAACATAATGTTTGATAGGCCGTTCATACGAGCAATTGTGGTCCGCACAAGGTGTATGTCGGGAACATGCATGTACTGGCGATAACAGTTGGACTATCTTTTTTAACTAAGGGTGAAAGATTAGGAAGCAGCTGTATAAACCGCCAGGGCGGGTGCGCCCGTGCACCCTGTGGCATGCATATCCCGACTAGTCTCCCAT"/>
                    <sequence id="seq_t1705" taxon="t170" totalcount="4" value="GAGATACCTTGCAGCGCACAAAGAGGCGATCGGCTTCCCGTCATTCGCTATGTATCTTATTGGAACGCATGCGTGTGCTATCAGGGAGCAGAATTCTAGTGGGCCGGACTGTCATAGCGCGAAATCTTCTCATTACAACGGAATCAGATATGATCGTTTACACTCCTCTACAGGAGGACGTGGGCGAGAGATTTATCACGTGCAGTAGGTCGCGGCGCAGAAATCTAGTATCTGTACTCAAGCGACAGGTCATAGGATTCTGCAGTAACCTCTTAACAGCCACATGCATTGAACCTACAAATAACCTAATCACGCGGCATTGGTAAATACTTACTGCAAGGTCTCGTCCATGGGACAACCATCGAGATAGGGATTGCGGGAACGACATTCGTTCCGCCCCCTTTTAGTTGCATATTTGCAGAATAGGACAAAGACGATTGTTGTAGGGTCATCTATACTTGCACAGACTTATTTAATACGGAGAGAGAACGATCTTTATTCCTCAGGCTGATCCACTGTTTCCATTATGGTTAGAGGTAGAGATGTATACTGTTGACTGCCATGACCGGTACTTAGCTGTACAGATCTGAGCCTATGCAGGCGCCCTAAGGTTTGTCGAGCCTTGATAATAAAATAGCGTCGGAGGATAGTGGGGCTAACCCAATGGTAGAATTCGGAGCCTGTGATGTATAAAAACGGGCCATGTGCTGGCCACCTATCCGTTCGTTGACGCATCAGACACTCCTGATTGGAGATCGTAAGAATAATGAGACTAGCTCTCATTAGGCGTCTTCATGAACCTAGCCAGTGTCTCATAGAGGTAGAGGTCGAGGAAGGGGCCACTTGCTCGTTTAGAATGGTTGTACAGAAGTACGTTGAGTGCTCATTGAATTGTTTATGTCCTCTCGTAATCTGTCGCTGCACTCTGAGTGTTGAGGAGAACCGCGTAATAAATAAGCTCGTTCGCGCTCGAATGGGGAGTTTCCCTTGGGGGTCAGAT"/>
                    <sequence id="seq_t1718" taxon="t171" totalcount="4" value="CTATCCAGAGTCTGTAACCGTAGGGACGGCTAATCTCCGTCCTTAACTATTGAAATGAGATTAGATGTCTGAAAATGAAAGATAGCTACTCGACTACCAACCCCAACTGCGGCTGCGCCGGAGCGCTTAAAGTACGTGAATGGTTTCCCATCCTTATCACCTGCTATCACGACTGACATTTGCTCCCTGAAGCCCATCCTTAGCCCGGCAGCGGCCCAGGCGCGCGTTCCCATGTAAGATTTAGCAAGGTGCGTCCCCCCCGACAGGAGTGATCGGAGATCCTACTGTGTTGTGTCCAATATTCGCGGCTGGTCGCACCGTCCACGATCAATTCTCGGCTGACACCGCAGTCGGGTTTACAATAGCTCCAATCTCTGAGATTGAGGACGGAGCCGACGGGAAAGCTTCTCCTTATGCGTAGGGCAAACAAGCACAGACCATTTCACCTCCAATAGACGACAGGGGGTCACGTTTTGATTAGCTTGCCATTAAAACTATCGAGATACACTCACATTCACCTAACATATAAAGGGGCCTCCAGCCAATGTTAGTTTAAATGAGGGTTTATTCACAAACTCTATAGAATCATTAGTAAGTACTGACCGAGTGTTGATAATCCAAAGGTCACCCGGTATATAACTGTTGTTAGGTTGGTCCCGAACCACTAACCGTCAAATTACGGTTTTGGCCTAATCCGTGCGAAACTGTCCTTGGTAAGAATATGCTAGATCAAGGGCGTCCGCATTAGTCTTCGACTATTCCTGGGATCCGGCATCTCGGATTTCGGACCCCCCGCCCCCAGCGGTCCTCAGTTGTCCTGCCACCTCCCTCCCATGATGTGCAGGCTCAGTAGTAACTCCCCCTTGACGACAATCAGATGAGCTTATTTGGCTTATCCATCTGAAGCCATTGTAGTCAACGGCGAATTGAGAATAATTATTTTTGACGAGGTTAGGACATGAGTGGCTTGTCCTAGCCTCTTTTGCGCAGAACACCACCC"/>
                    <sequence id="seq_t1725" taxon="t172" totalcount="4" value="TCGCGCATCGCATTTCCTGTCCCGGCGAGCCCCCTAAAACGGCACTAGGTTGACCTATTGTCGCTTCCTCCGACGACCAGAAGCAGTCTCCCGATGATACAAATAACGAGACTTAACTGACCGGCACACTACCTTTGCGACACAGAACAGCATTGGTGTTGGGAATCGCTATACGGTCGCGGACGAAGTACTGTGTGCGCAAGGCATTATAATAGTTGCTACCGTGACCCACGGGACCCTCCCCGCCTAGTACAATGAGTTTTGTGCAGCCTTGCTCCTTGACTAAGCCATCTCTACCGAAAGAGGTATGCGGAACACGCGATCAATATCACTCATTCCCCGACTAGATACTTCGCCATATTTTACACCAACGGTTCTTACTTATGCTGGGGTGCCCACACTGTATGGTACGTTACGCGGACGCCGTCCCCACTTATTACACATGGCGAGCCCCTTGACTAATTAACGCACTGCGCCTATGACGCATTCTCAGAGCGCGCAACAGCGGTCAAATCTACGACAAGTGCCTTATTGCCAGAAAAGCGTAGCCGGCTCAATGATTGAACCTGGATTTTCGCCAGGACTCACTGATCCACCTACGATATCTCTTGCCATTCACAGTCTTTACCGAGTGATTTATAGATCCTCCACTAAATGGCTAATATACCTCGATCAACTTTATCGGGCGGCTAGGGAGATGAAGTAGCTGGATGGCATGGCTGATTTTCTACGGAGAGAACGGAGAATCGATCCACAGTCCGACAAGTTAATTTACCGATTCGGTGATTGATGGGCCTTACAAAGCCTGCTATCTAATATACGTTCAGACGTGAAGAGGACAGATTTGGTAAAAATCCTTTCTCTCCAGGGAGCAGGGACATAAGTGATTAGGTGGTATCTCTACCAGGAATCGAAGTGAGCCTAAGGGGAGTGGACCTTGACGCCGGCAAAAAAGAGGGTTAAGCGGGGATCCTGCTAACGGAGCGCACAGGATCTGTAC"/>
                    <sequence id="seq_t1735" taxon="t173" totalcount="4" value="GACACTATTATCTTAATTTTGTTGGCTATAATTATGTGGATATACCTCCCGAGCAAGCGTTGTTTTTGTCCCCCTCTGCTAGGCCTCCCGAGACGCCGTAACAGAAGTTTGGTTCGAGCCTCGGAAAGGGTACGTGTGCTCGCCTAGCGTCTGACGTTTAGATTGGGAGATGGGTACGAAGATTGTTTCCATCCGTTTTCTCTTCCTTTAGGATGATAAGCCAAGCCTTAGTTAGCGTGTTGTAACGTGGTCCTAGAAGAGACATTATAGTGACTGCATGATCTATCGTAATTGCAGATCCCTGGTGAATCCACAGACACGTACGTAAAGCGGGGCAGACTGGCTTGTCACAACTTGAGGAATATTGTCTATTCATGTGCGCAGGCGTGTAAAAATTCGGTATGCGCATGAGGAGAGCACGGCTTCATTCGCAATACCCGAATCGTGAAAGAAATCGGCGGTGCTCATATATGTATAAACTAGGTAACTCTGCGAAGGATCCCTCAGTGCATCAAAGTGTTCGGTAGTATTCATCTCTTCGCGGTGTGAAGCCGAGACTTTGAATGTCGCGTGCACAAAAGGCGCTTCATATTTATACGACGATGCGAGCCGTGTCCCCCTTTCGTTATAGATTTACTGTAGTTAGACTCAACCCCCTTAGGATGCTTGGTCGCCCAGCTGACTGAAAAAGCGTGTTCAAGTAAATAGTTGTAGCAAGGTCGTTGAATCAACCTAACGTAACAAGAACGGCCGGTAGGATGAAAAATACGTGGCGCAATCGCTACGCCTTAAGCTGGCCTTTTCAGCTGACGGTTCATGCACACCGCTAGCCGTTCAGTCAGAGTAATAGGCGCGGGCTTAATGAACCATGTTTATGCGGAATTTGGGGCCGTCAGCAGAGGTCGCGGAACTGTCCACTTCAGTCGCGGCGGGACACTACAAACCCAAGTGTAAGACCTCCAGATCCGTGACCCCCGTTCCACAGTGTACACTCCTCACG"/>
                    <sequence id="seq_t1745" taxon="t174" totalcount="4" value="GACTATGGGTCCAAAAGAAGGGTTGATATTATATGGCAACTGTTTCAATTGACCCTGTGTATTTGTGGATGTTGCATAGTCGAAAGAGTCGGCTAATTCCGCCCACTGGCTTAGTTAATTTACCCAATTGGCATCACAGCCCGAGAAAGGTTCACAGCCGGAGGTTAGCCAGTGAGCTATCCTGTACCTGCATTCTCTACGCAAGGATATTTAAAGACCGGTGGCGTGAGGGTAGTCAAAGTACCGGAAAGCTCACTGACGGAAGATTCGTGCGGAGTAAAGGATAGGCGTTATGGCTCCGTGTTGATTGGTCTCTGAATCTTACGAGCGTAGGCTCGAATCCGGCAGATAAATACATGTGCATATACAAAACTGGCGCCATGCCAAGCACATACTAAAAGCTTAGCCTCACCTTGCCTAGTTGTTAACAGGACACGCGTAACCTTCGACAAGCATAGCTAAGATTATCTATTGTGTGTGTGTCGGACGTTCCTAAGGCTTCAAAACATCGTTTGGCACTATAACGCGTATAACTGTTCACCCGCCTATTATTGACTGTCACAAGGTGTATAGGCTAGGAAGAAGTGCGGATCTAGTCGAGAGATGCTATTGCACATATGGGTGCATCTTGCTTCATGCTGCCGCGGCGAATATGCATCTCCGTATAACCAGCCTACGTCTAATGGGAGGTACGGGATACTCGTAGACCTGCTAATTTCTCCAAGGCCATAACGAAGCCGTTACCTAGGGCTTAAATCCCACGAGCTGGCATGGTACACTGGCGGCGGATAGGATTGCCCGCATTTGAAGATTTCGGCGAACGCACCAACCCTCATAGATCTCCCATTCGAGCTGAAGATATCACTCTGACGTTGAGCGAAGATCGGATGTTCGGTAGGAGCGTTTACTGAGGGACCAAGATGGGTTTTCATTGGGAGACATCCAGTTTGTTGATGAACCCGTTCACCAGATGGGTAGCGCAGCCTGGCCAGCATTACAT"/>
                    <sequence id="seq_t1755" taxon="t175" totalcount="4" value="AAGCCCAGCCACGAATTGCTGCCCATAAACGAGGTAAGGACCAAACACTACCCAGTCGCGAACCTTACTGTCCGCAGCATCACGTGAACAATTGCGTCGACATTTGCACAGCACGAAATCCAACGCGTCCTGTACTATACGAAGTACTAATAGAAACCAGTTTAAGATGTGTTTGGCGGTTAGCAGTCGCATAGTCGGAGTTGTACGCCACGTTGAGTTGAGCGAGAATGCCTATAGTCTCAGCTTCAAATACTTGATATCAAAACTGACGCCTAGAAGCCCCCAAGTCGTAGAACCAGGAAGAAACCGCACGAAGTAAAGTTATGCACGATCCGTGCGTCTAATTCTAGAGATCATACTGTCGTACGACTACAAAGCATAAACAGGTAATTGAGACTGAAGGAGACTATGCAGACCGCGGTGTCGGAAGAGTGGAGAGGTAGCCGGCACATATTTTAGCCAGTAATTAGGAACTATCACCTCCCTACTACCGACTGGTTTCCGAGGGCTTAATTTTTGATTGTTGTTGCATAAGTGCAATATTTAAGTCCGACGCCGAAGGCCCGACTTGAGATTTACTCCTGCTTGAAAGCCTTTATAATATCAAGCCGTGACCGCTTTCAGTCGCAGCTATTGCTAGGCTGTCTGATGGTTGACTAAATTTACGCGGGTTAACTGCCTGCACCATTTGGGCACGTGCATCTCCGTCGGTGTGGGCGCCCGGGATTTGTATGTCCACTTTTAACACTATCAGCATCGATTCTGACAACCTCCACACTATAGGTGTAAGGGGGGGCCATTCACGAGGAACAGTCTCCTCGCATAACCAAGGATTTAAGTCTAGCCATTATTACAGTCGGCCTCCTGTTCGAGATGCCTGCAAACCGGATGGGCGACAGGACCACGACTGCGCAGAACCATCCATGCTCATCATGGCAGCATAATCAGAATGTGTGCGCGCACTGTCCTGATCCTGGCCATGGAACGTCTACGCGTGTGC"/>
                    <sequence id="seq_t1765" taxon="t176" totalcount="4" value="GAACACTACACTGCTCATTTCGTACTACTATAGTTTCGGAACGCATCAACGCTATCTCAAGCAAGGCTCTGGGGTAAAACGGACATGATCAGGAGCCCCGGAATATCAGGAAAGATGGATTCGCACACCACTGTCGAACAGCATTTGCAAGGCTGATATGCTGGCGGGTAGACGTTCAAAAATAAGGTTAGAAAGCCTTGCCAATAGTGTCATGTGGTAAGCCCACCGACAGCAAAAGCGAATAGACTAGCTCGAGTTGAAGACGATTATGTTCCAGTATAACATAGAGAACAACCACTTGTACAAGGCTCTAGTCAAGGTAGGCGGAGGGAAGAGTCCCATCGCCTCATGGGGCCGTCTAACGTCCCTTATGGCTCCTAGGCGTAAAGTATCCCATAATTGATAGACAACGGGTAACACCTCCCGGCTTCAACCTTAGTGTGGCAGCCCTGGGGTTACTGTACGATTGGCTCTTGCCGTTCTACGGGATCTACTATTTGACCGGCAGGTCAGATCCAACGTTAACGCGTTTTGGTGACATCGTGTGCAGTATCGCGATAAGGTCCGTTGGCACCGTATACACATGCTTAAGAAACTTCAAAACCTTACCTCCATTTGGGGAGATCCTAGTCATTAACGTCAGTCTCGAGACAGTTGAATAGGACTCCGTCTTCTTCAGGAGAATATACATAATCAGAGTAGCGCAAAGGTAATGGTTATTGATGTTTTCGGTTGATGGTTGGGCGGTTGATTCGACCAATGCCTAGCATACAGACGTCCCGGCTTACCTGTTTTGACCATCCGGATAATAGGACCCATGTAGTTTAACCTTGGCTGAGTCTCGCTTTACCGGCTCCGTTACTCCCTACCCTTCATGATAACGTGCTAGTGTTTGGCAACGCAACGCGCCCCCTGTCCTTCCTCCAAATAAAGCAAACCTTTAGATGTTCTCCTAAGAGAGCAACCCTGTCTGCTTCCTGCACGCAATAATGCTACCCGT"/>
                    <sequence id="seq_t1775" taxon="t177" totalcount="4" value="TGAGCGCTCGAGCCTTGGTGCAGGCGTAGTTTACATCTCTTCGCCCCTAGTTATATTTGGGTAGGCCTCATAAAATCGTCAAGGGTTGCATATCCGTTATGCGTAGCAATTCTAAGCAGGGAGGACGACTCACGGGCAGCCCTATTTGGAGTCTGCGGGCGAACCCGTGCCCATCGCGCGGCCGTTAGGTAAGAATTGCGACGGATAGTTGTTCGCCAGCGGGTACGTATATGAACGATGTAGTGAGCTTCTGCTGAAAAACGCCAGGTGCTCTTTCTGTCACTGGTTCTTGAGCTGGCAACGACGAAGTCATCCCGAGTGGACCTAGCCGGCCGGCATGGACTCATTGAGTTGGATGTGCTTGACAGGAAGCTAGGCATTGTAGGGGGTCACTCACCGCCACCGAAATGGCGTACAAATGACTATTATTGCTTAAGCGCTGTTTAGACACTCGGTCCCTTGGCAAGGGGCCAGATCAATCCAAATAGTTCGAATAACGGGAGCCAAATTCCGATACCAGTTAACCACGGGAAGAGTGTGGTATTCCACAAATGAGGCAGAGATGGGTTCCAAGGTTTCAGGTATAGCGTGCTTAGAACGGAGGAGAACCATTCAATAGCCGAGGGCTCTGCTGAACTGTGAGAACTATGGCTGGGCCGATCTCTTACTGCACTGCTTGTCTAACCATCGCAACTTAGCGGTCCAGACTAAAAGGAGGAGCGGTATTCATGCGTAGGACTCCCGAAAACGAAAGTAAGCCCGGTCCAGCGACTGAGGAGTACTGCAACTACGCTTCACATTAATGCTCCCTGACCATATGAGTCGACTTTCACCAGAGTATTTTCACTCCATATCACGGAACCGCCACGCCGGCGTGCAACAGCTAGACAAAAACGGCGCATACCGGGGTCTCGGATAACCCCTCAGGCTGTGTGGGTTGGACTATGGTCCATGGGGGAAGGGGTTGACGCGTGACGGTTTCACTGGGTAGAGATACCCT"/>
                    <sequence id="seq_t1785" taxon="t178" totalcount="4" value="TGCCTTTACGATGTTCTGGTATTTGCGGCAAAGTGTGTCCCAGGAAGGAAGGATCGACGAATCGTCTCCAGCATTTGAATATCCACAAGCTGCATGCGATGCTAAAGAAGAGTAACCTCGCATCGCGGAATAGTGGAAACCAACCCACTGTGGAGATTATCACGCATTTAGTGAGCGACAAGAGAGGTAACACTAGAAATTCACAACCACCTCCGAATGCTCGGGATCGCCAGCCTGCATCGGCTCGGGTGAACCAGAAATTTTAGGTCGGTACTACCTTCGTTCGAGTGAGAGTATAACATGGACTTCCGACCGACTGGCTAGCGATACAAGCGCATTTACGCCGGCGTTGCAGAGCCCTAGAATTGGACTCTCTCAGCGAGAACCCCCTAAGATCGGGTAGCACACTACGGGTGGTCGGTCCTGAGAGGGCGTTAGACGTAGATGCCGAATGCTCATGTGTAATTTACCGGACGGGCTAAGTCGACTCCATCAGCTCTTCCGTAAATGTCGTCATAGTGACTCTTCACCCAATTGCTTGCTTACCAGATGTTTCGGTATGGCGTATCCGTGGGCGCTAAAGTACCCGATACCAGTTAGAACCTGGGAGTTCCTTAGTATAATACCACATCAGCTGTCCACTGGTGAAACATGTCTCGAACCATAAGCAAAGATGCCCGCCCACTTAGCGAACACTTTTTCCGACTTTCCTAACACGTATATCGTATGCGTAATGTCTTTCCAGGGCAGGTCTCCAACGGCCTTACCGCACACCCTGTCAGTTCACAAATAGGGCGAAGCTGCCTATGAGGAAGTCCAGGCAGCCTCCGCCGAGTGACTGCGCAACGCACAGCCTACCTAAGTAGTCGCAACAGGATGTTATATCCGTGGGTTTGAACTGGTGGGTTTGATTAGGGACTGACGACACTATCTCATTGCATCCTCTTATCTTGGCTTAAGTCAAACAGGATACCGATGTTGTCTAGCGGTGGTAAGCTTG"/>
                    <sequence id="seq_t1795" taxon="t179" totalcount="4" value="AGTGTGTCGTTCTGTCCTATAGGTTCTTTGTTAGAAGAGTCCAGGGGTAGCAACGCTCTTCCATGTCCGACAGTAGGGCGGTTTTCCACTCGGCGGGTCACCCAAACACCTATATAAGCTTGATAATATAGTACGTTACCTCAAGACGGTGAGCTAGCGAACCAGACCCGTTGCACCAAACCGCCGTTGCCATACTTTACGGTATGTAAAGGTTGTGACATTAGCCAGGACCGTAAGCCTAATCGGGACCCGGAGTAAAGAGTATACAAAAGCCGCACAACTCGCGGCTGCCGTGTCGCCTAATAACAAACATACAACTACGTGTCGTGTATTGGTCTCGCAGCTCATAAGCGTGGGACGAGGGCTCCGCTACATAAATCCCGGGGGCCGACCATGGCGTGATAAAGAGACTCTACCACCCTCTTGCTCGGCATCCGCCGAATAGTACGAATAACCCGAGGGTAAATGGTCGGGTTCCTAAGACTCGAAATTAAACATAAATGCGGCGGGCGACGTGGTGCCATCGAGCGACTGCCATGCTGCCTGCATACCGATCCTGACAGACACGATCCGAACTCCGGGCAGCAATCATATGCATTAGTGGTTTCGGCTAGAAGGGGTCCAGGTAGTTTTTGATAACCCCGCCTATTATAGCAATTGCGTCCACGGCATCATCTTTGTTGTGCTCTTGATCCAAATTGTATACTGTCTGCGGGTTTTCATTATTGCCACTGAAGATATCATTTCTAGGGTATCGCGGTATAATTGGCGACGCTTGTTGAGATTGCGGGTGAAGTGCTTCTATTACTTCACCGATTGTAGTTACTGGGCCACGTCGTAGCGTGGCCTCAAATGATTGCTAATGCGACCTATGTACAACAAACTGTGGCCGCGCCTAAGCGTATAATGCCGGCTTGCAGGCCCCTCGAAGGCGTCCAGCGTGCTCCTTGCCGGCTAATTTGCATACCCCAGATCGAATTCGTACTGCAGCGAACCTGCG"/>
                    <sequence id="seq_t1818" taxon="t18" totalcount="4" value="TAACCCAGGCCGGCCCTTATGGCCACGAGCGCGCCGCGTCTCCTCCTAATTCACCAGGTCACCACCATCATTACGTAGCGAAGATTATATTCGCCCAGGTTGGTATCGGGACGTATTAATCCGGTACGATCCGGGGAATCCCGGATCAATATTCACCAGAGGAGACTTCCGCGACTTCGGGGCGCGTTCAGAATCAAGAGTCTTCAGGTCCAGTCATACTAGGCCTCCATAATGTCCGTGGTACGCCGATGTTAAATTGTGGGCTTACAGAAAGATCCACCCCAGCTTAGTAGTACTATCAAGCAGGGATCCCTATCAGGCTAGTAAGTCTTTATACAGTCGAGCCCGATCATGATACCTTATTGGCACTGCTATTCCGTACCGCGGAGAAAGGTCCGGCCGGATATATATGCCAAACCTAGAGCCAATCTTTGCCTTCCATTTCCCTCTCCGATTACTTAGGTGCAATCCGCCATGTACACTAGGTTATGTTCTCTATGTAAACGTCTATGTGGAGGGTTGCACCGTCTCACGTGGGACATGATTCGAGTAGCGAACATACTTCACGTATAAGCAGTCAAGCCTAGCTGAAGCCTTAGCAGAACGCCAAGAAGGAAATCCATCCACCCTGGGCACGCCGGGAGATCCAATTCAGTTTGGAAGTCTAGCGCTCTGTAAGCTCAATCCTTATATAAAACGCGGCCAGAAGAGCGTGTCGAAACGACACAGGTCTGCCATAAAGGCTGCAACGAAGAAACGATGTACCCTAAGAGCATCCTCTAATGGGGTCGGTTGTACTCCCCGAGACAATTTAAGTGTTGGTTTAGCCTGTGTAGAGAGTGCCGGGACACTACCACCTCGCGGGCCGTCCCGCACTTATCTCCTTATCTAACCACGATTTGACCCTCAACGTATCTCAGGCTAAGACAACGAGCAAGTTGGTTTGGTTATACCTCGTTGACGGATGGGTTGGGGAATAGTAGGCGAATTTAAAACGACC"/>
                    <sequence id="seq_t1805" taxon="t180" totalcount="4" value="AGTCTCATGCTCTCGGAGGAACCCAAACTCGGGTTCACGATGAACATACACTCCTCACCACTCTTAATCTTCTGTGGCCGGGTACCTCTCGAGTCGGTCTGGTGGACAGATAGTAATTGCTGACACTTAATGTAATCCGGCGGTATGAGCAGTGCGAGGGGATTGATGGGGGAGCGCGAATCGTGTGGTGGTTTCTATCTCCTACGTGCAGACTGGGTAATGAGTCCGAGTTTTACTACATCCCTCGTTTCTGCTCCCCCGTGATCTTTCACTATACCCCACCTATGGAAGCAAATCATAAACCACTAGTTCTGATTTTCTTCTGTCACAACCCGTTAAGAAGCGTCTCGGAGAGGTCTGCGCGCGGGTGAGGAGATTCCAGGGCGGATGAAGGTTGGCTCAACGATAGTCTCATTGGACAGTTATTAGAATAAATACGTACATGGACACGTACCCCGAAGACAAGCAGTTTCTCCACTTTGGAGCCCAGACCGTGCGTTTGTTGGGCAGTGTTTTTGTTACATGTCTGGCATAGAGTAGTACCTATGGCAATGCGTCACCCTGCGGGTGCGTCGCCCGCATGTGTTGAATAGTAATTACAGAAGATGGCACGGGGCGACAACGTCAACACTCGAACTTTCGCATCGTCTGGCTCAGATCCACGTCGCCTTATGTCACCTCCCGTGCCGTGTTATCATGGGTTTCAATTCCCGGGCTGAAGCCGCTCACTGAGAAAAATGATACAAAAAAGGTCGGAGGGCCCCATCGCCATTATGTATACCGTGAGATTGTCACAAGGACTGATCTATAGACACTGGTCCCATCAGCCGTTGATGAGTGAACCATGCTGTATTGCAACCAACTGAAAAGCTGAGATGGGTCCGGAGGTCAAATAGAGGGTCACGCATACCCTTGATTTTCATCTCCTTGGTGCTTCTGAACACATCGTGAGTAACACCTTACGGCACCAGCCCACGGGCAATCTGTGATTTCTCTCGAG"/>
                    <sequence id="seq_t1819" taxon="t181" totalcount="4" value="TGATCGCGGGGTCCTTGTGTTACGGATAGGTCTAATACCTAACCCACCGCGTAAGTTTTGTAAGGTCCTGCCAAATAATCATACGTTTGGTATTCGAGTCCCTTTGCAATTCCACAAGGTGGGGACTATACCCGAGTCGCCCGAATTGCAGTGTGGATGTATTCCACGGCTCAGCGCGAGGCCAGGATCTAATTGTTGGGACAAATGGAAGTTCTCCAGTCGGTAAGATTATAAACGTTGTAGAGCCCAGCTTCAGAGGCGCAGCGGCTGCTCTACCTATTGGTGGAGGATAAGCCGGAACGGACGAAATAGTCTACCGGCACGCCAGGGGATGGGCTCGGCGACATTGCGTTTAAACCCGTTCAGTACTAAGTAGACAAAGTACAGGCTAACACACGCCCGAAGAAATCCCGTGCACATGACTTGTTTACCTCAAGCGCTGTTGAAACGCTAGGTAACCTTATGACGCGACACATAGATCAAACCGGTTACGATACCGGGAACAATATGGCCAATCCAACGCTCCAATGGAAGCTCGTCGTGATCCCAATGTTAGGGCTAGCTGAGTGCAAGTCATTCTGGTTCAGCCTGTGCGATAGGGAACCTAAGGATTCAATCGCCGTGCGGCCTGCTGAACTAGTTTGCCCAGCAATGTTCATGGTTCTTACGACATAGTGTTCCTAACCAGCACGCGCTGCGGTTACGTACTGGCCGAAGGAGAGGTACTTATCCATACGCCTAGCGAGGAAGACAGAGATACCCTGCCAGCACATTATGAGTATTTCGGTTAAACGACAAATTAAAGGGATATGTCATTGAGCCTAGATCCTCACCGGAGCATCGGCAGTATTCACCACACAAAGGCCCACCCGCTGCACGAATAGTATACAAAGCCCGCGTATAGGCAGGACACGTTTACCTCCTACTGCTGAGTGGGCGGGTCGCCGGGCTATGCGGACAGTCGCTATAGCGAGACAAGTTCACTGGGTAGTGAATCTTA"/>
                    <sequence id="seq_t1825" taxon="t182" totalcount="4" value="ATCGTCCTCCCTCGGAGTTCCAGTGTATATCCCTGTATGCTACCGTCTTTTACTTAGTATAAATTCTTTGCAGGAGTCATGAGATAGAAGCTCTATGAAGGCGTCCCCTCTAACTGCGCACTGCCGGCGTAGTGATAGTCTCCTTGCGACTGTAGTTATCCGGGCAGTTCTAACGCCCCCTACAAAGGTGTGCGGAAGAACCCATTCGCTCATTTTCTTCGTTCGGCTCCGAGCATATGGTCTACTGGCAGAAACAAAGTGATCAAACACTCCAGATTGCCGTGTTCGCTCCATAGGAGTTTCATGGTTTGACACAACCCTGCACTTCGCTGACAATACGCTGTCACCTTTAAAGAGTCGAGCGAGAGCTGCCTTACGGCCGTAGAGGGATTAACACACAAGCAGGGACCTCCCTACTCGCACTATCTAAGTGTCGGGAAACGGAATAACAGCCCTTCTCGCCCGATGGTTGAAAAGGACTGTGCGCACATACCGTCCAAACACAGCCTCGGCTACCTGTGTAGTTGCAGGTTACAGGCAACGATGTACTGATCCGTGTGCGCTTTCGACCACCCGTACAACATGCGCTGTGTAGTCATATCCCGCAGATGCAGCAAGAGGAGTAGGTGAAGAAAGATACACCAAGACAGTTCTCGAGTTCCCGCTCAAGACCAGTTTAACGGTCGACTCACTGTGTCCTTTTTACCTTACCGGTGCGGCGAATTTCTTTTCGTTCGTGTACGGAAGCTGAAACCCTAGATAACAGGGGTCCTCACCGCCGCGATTCAATTCTTGCCATCAGTCCCCGCGAGACGGGATCTGGGACGTGATCGGAAGCTTATGATCTTTGAGTCAGGTGGTACCCAGGATCGTTTGCAGTACCTCAATATGACGACATCCAACTCCACGTTCAGGAACACCTTCGGTGGTCTAACTCGCGACAGACAACAGTAGGGGACTCGATCCTACAGGCTGTGTGATACGCCCATCTTCGTCAGCA"/>
                    <sequence id="seq_t1835" taxon="t183" totalcount="4" value="TGTTTTTTGGCACTTCTCCTAATCGTGGACAAATCTCCTCAAGTACAGTAGGTCCGCCATTGCGTGTCCGTCGTGTGCAAACTCAAAAATATTTTGATGGATAGTAGTACCGTCACCAAGCAACAAGCATAAGAGGATTCGGAACGACCGCGGCGGCCAACATCCACAAGGTAGCCAATATGAAGCAGAACGACTCAAGGCCCCACCTACAGGCAGATGTAGGCGCCGGCCTGGCGACCCCCGGTCGGCCACACGTGAGAGTGAATCATGGCCCTACTATTATTTCGGTCGAGGTAGAGACTGTGCGTACGCGTAGGTTGAAAGTGATGGGACCAGATGTTTCCTAGCTTGGAAGGGACACAGAGTGCGCCGAAAAGAATCTAAAGCCGCTCCTATGGCGGATCCAACGTCGCACGGTCGGTGCCAAGTATTGCTTAGAGGCGAAGACGTCACGGTCTCGGCTCAAGATCTGGCCTCCGAGGAACGCGTTCCAGGGGCGAACGCTGACCGTCATTGGATTGACGATTGCCGTAATAACCTGCTGACGTGGACATCGAAACAGGCGGATCCGTGGGCTCTTAGGTACTCGCTGGCGATTGGAAAATCGGATATCATTACTACAACGACTTAAGAGTTGCACAGCGGAGAAGTCGATGGCTACGCATTATCTAAGAAGTCCGAACACTGATTGAACACTAGTTCGGCCTAAAATGTCAAACATGTCGCACCTGACAATCGTTCCTAGGGATGGTTTGAAAATGCTCTACCTTCCGCCTTAACAGTCTACACCCAAAAAACCTTTGCGGCCGTCGTATTCTAGGCAGCAACCACCAAATACAGACGCGGCGCGCAACTTGACTAACTAGGCGCGACAGGAATGCTCATGTCGCGATGTAGACTGGTCGGCGAGGCCGATGATTGGCTACCCAATGTTCTTAGACTTCGTTAACATAATGCAGTGCAAGCGCATTACTTATGCAATCGCAGTAAAGAAATTATG"/>
                    <sequence id="seq_t1845" taxon="t184" totalcount="4" value="GACAAACCACGGAATCGCACGCGACCCATCGAACAGTCTCGGACCTGCTTTCGGTGATTGAACGCTTATCCTGGTACGAAAGGAATATGATTACCACTGACCCACGACGGCGTACAACCTGCGATCTTAATCATCGAATATTACGCCACCTGACAAAGATGAGGGGACTCGTAATACCAGAAGCGTTGTCGTCTCCACACCGGGCCGGTTCCGCGTGCAGGTCAAATGCTCATAGGGGCGGCGAACGGCTGATTCATAAAGGCCCGTAACCAGTAGCGCCCGCCGCATGCGTATGCCCGCTGATTCTGCTGAGGGCAAGAATCAGTGCGGATAGCGCTATGTATACATATTATTACGGGCAAGAGTCCGGTAAGAGGAGACCCTCGATCCGTGGTTGCCCAGGGAGAACACACGGTGCCAGCGCTTTCGTGCTATATTGTTGGCCCCCTCACCGTGATTGGGATGGCGTGGTCAAGAACGCGAGGTAATTACCAACGCTGGTAAGGTATGGAAGGTCGTCCACCGTATCTTATCGCAGAACCAACAGCTGTTTGCGCGTTGTTGGTTCAAGGCGATAGGGAGGAAGTTGGATGGTGTGTTGGTGACAGACTTTAAGGATTGTACTGGGACAGGCGGTAGGGAGTCTCATGTTCGGAGCGGTGGCCGAATCGGACCCTGCGTTCGTAGCTACTAAACCTCAACCTAGAATGGCAAATTATGTGCCGTGCGCCTTTGCAATACGCTTATCAACCTGCCTCAACGTCTGACCCCCGAACGATTTTTCGTATCAAGAACCCGTCTCCTAACCCTGCTTTACAACCGCCAGAACCTATATTCGTTGTGGCAGATCATCTTGTAATGGGTTCCATAGATTGTCGATATTAATACGAAACCGGCCGGTTACCGATACGTGCGTTTGAGTTAACCTCCGACAATGACGGCTTAATCCCCCAGAATATTGAAGCTGACGGGTTTATGCGGAGGACCGACGAGCGTTTGA"/>
                    <sequence id="seq_t1855" taxon="t185" totalcount="4" value="AGACTCCAATGCAAAATGTATTTCGCTAATAATGGAATACGTTGAGAAACGCAACTTCGCTAATAAAGTCTTCTTTATATAATCGATTCGTGTCCTAAAAACGCCCTGGCAGCGTGGATTTCAAGGTCTGGGCACCTCGGCATATAGTTGCTTCCAGTCCCGGTTTGTGTATTTCTATACTGGAATGTCACGTCCATGGTTGACCAAGTCGCCCAGGTCACCCTGCTACATACGAGAAGTGTTGCCTTTGTCCCGTTCGCCGATCGCACTTGGTGTAGATGTACGTTGGACTGCTATGCAGTTTGTCTTGCGTCCTGATACAAATCGTCGGCGTTCGTCTGAGTAATGGCCGTGTATACGTTGGAGATCACGTTTGGGTCACACTGGCCAATGGCATTGTCCGATGAGGACCAGGCGCTCACCACAGGATGGGAACGCAAATACGCCTAGGACGTATCTAAAATTGATACCGCATGCCAAGTCGAGTAAATGGAGCATTGTGGACATTCGTTAGTTCGGAGTGAACGACTTAATTTTAGAAACCGATACGTGCCAGGCGTTTAAGAGTGTGCCTTTTGATCTTGATGACATGCTAGCCCCAACTGATTATAGATCTCACATAAGCCCGGTAGGTACTTTACATTCAGTCCGGGGACCGAACAATGAAAGCTTGTGCGATTCCGTACACGGCGTCCTTACTACCGGATAGATATCGGCCCCAGCGCGCGACTCTGCCAATACTTGGGTTTAGCTCCGAACCCTGAGATATTGTTGAGTCTACAATCCTTGATATCTTGGTAGGGCCCGAGCCGCAAGATCGCGAGCATTCGCCTTGGACAGCCTTCGGCCCAAGCCAATGATGGAGAAGCGGGTTCGAAGCTCCTCACTACATTTCTTGCCTAAGAAATTCGTTGCCTTCCAACAGAAATCCCCTTGCTGTGCAGCGTTCGGTCACAGATAGAAAAATAGCCTTCTAGTAAGGACTCAAGGACGGAACAAT"/>
                    <sequence id="seq_t1865" taxon="t186" totalcount="4" value="GACTTCCGATCGCACCTCTCGTAAGCTAACGTACGAGACGACGTATCCTTGTGAGGGGTGTAACGATCCATTGGGGAGTCCCGAACTATCTCGTTCTCGATAGTAAGCGGGAAAGAACGTGAGCATTGGTGAAGGATACCCTGGTTCTGAATAAAAACAGAAGGTCTTTATATATGGCTGACCCAGTTCTATGTCTGAGGCCTACTCGGAGGGATGGAACAGAAAGCAAATATTGGGTCCTAGCAAAAATGTCGTATTTAGCGTAGTAGCGTACGACAGCCACAATTTCCCTAGACCGGTCGAGTCATCGTAAACGTTCCAACGCTAGTCTCCAGTGTGGGAGTCTTGATGAGTGTAGTCCATGTCTCCTGCGGGTGCATGACCGGGGTTGAGCATATGGTGATCAGTCGCTCAGTGGCCTATTCCTACTATGTCAAGTCTAACCAACTATCTTGACACTAAGTGGCGCGGGTAACTAATTGGAGTACACAGAGGATGTGAAAATGATCATCTGGACCTATTATACTGGCTAGGCTGGACGCAAGCCCGCACTGCGCAAAGACTTAATAATACTCGTGCAGGTAGGTCCAGTCATACATGTGTCATCACAACCAGTCATGCCTCCGTTCTAGGAACCAGATGATCGCAGTGTGTCTCGATAGCTAATCAGATCCGTATTGCCAAAAAATCTTGCAAACCTGTCCTTCCATGATCAAAGGGGAGTCCGAGAATCTCGCTAAACGTCGCTGAGCAAGACGCTTATCCCCTAAGGTAAGTAATTGTAGATGCTGCTAGTCTGAGCTATCTGTATTGAAAAGGCTCGCTTAGCTACTTGGAATCCTGGAAAACACTCGTGGTGAGGTTGCTACCCTTGTTGACTTGACTATCCCGTGCTAACTCCAACTGTACATGTATCTGGCAGGGCTCTACTTGTCGCCGTGTAGGCGTCCCGTTGAGAGGGCGCTAGTTGCCAGAATCATAAGAAAAGGATCGGCACCCT"/>
                    <sequence id="seq_t1875" taxon="t187" totalcount="4" value="TGGAATCTGTTTGGCGTAAGCCTCTTGGTTGGGCTGACCGTACAGGGACAAATTCGAAGAGATCGCTCCTGGTGTAACTATACTTTTCCAGGGGCTCTAGTCGTCCACAATGATAGCGACGTCCGGGCCCTAGCTGAGACAGGTTCCACGACTTGTAGAAAGGGCACACCGCATTAACGCAATGTTGCCCTTTAAACGGTTGGAACCATTAATCTCGTCAAGGTCTCGAGGCTACACGAGATGAACTGTCCGGGGCAACTGCATAACTAGAACCAGTTCCGATTTGCGAACATTCGGATGGGTGAGGTGAATTCGATTATCAACTTGAAGAGTCGCTGAGCCGCAATCTGACGGTGTGAATTCTGCACCTCAGCTCTCATTGATTTAGGCGCCCCAGTCTCGCAGGTACCCCGGAACCGACCTCCGGTTAAAGTATTTATAAACTACACTCATGGTTCAAACCTCGTATTGAGAGCCACCATTCCTCATTACTACCGCAGCCATCCTCAAGCTAACATAGCATCTGACTCCCTTCGTTACAATTGCTAGAGTGGATTCGTGCGAGTTCGCTAGGAGGGTCTAATCGTAAAGCGGGTGCCGCGCCGGACCCTAGGCGCATGACGTCTATACAGAACCTCCGAGCCGTTATCATCAAGTGGACATAATGGATGCATACGTGTTGGAGTTACACGAGAAGGCAAAGACAAATCTGCTGCAATTCTGCAAACATGGTAATACACCTCGATACCGTAACCGGAAATAGTGTTTTCTGTATAAGCAAGGTCTTACGATATTGCCGAGTTGTGCTAGCTTACGGTAACTTGGGGCTTCGGCTGAGCGGTTGAGGGTTGCGTGAATCCGATCCACTCCTCCCCCCCGGCTCCCGGTTCAGTACTGGTATACTATTCTGTATGCACTAGCAATCGTAAGGGTGACATTAGTAATCAAAAACATCATGCAGCGAGACCTAACCTATTCTGCTATAGACCAGTTGCCTTAC"/>
                    <sequence id="seq_t1885" taxon="t188" totalcount="4" value="TACTACATCGCATTTCCCGCCTCGGCAGGCCCCCTCGAACTCCACTAGCCGGACGAACTGGCACTAGCCTAGTCGACCAGAAGAACACTATCGCAGTTTCAGGTGACTAGAGACACCTGACTGTGAAACAACCTGTGCCAGACAAGATCGCGCCCGGTCCGGCGAGCCCGCTACCGTCGCCGCAGAGGTACTGTATAGCGAAGTCATTTTAATCGAAGCCGCCGAGACCGCCGCGGCTCCCTTCTCCGGGCACTATAACATTAGTGGCGCCTAATTATCTGCCTTAGCTCTCAGAAGCGCTAGTGGTATGCGGTACAAGTGTAAGCTATTACACATCCCCCCACTAAATAATATCGCATCTTTTAGGCCAGGTCATGTTATGTATTCTGGTTTCCTGTTCCGTTGTGCTTTATTACGCTGCCGCCATGGTCAACCAATACGCATTGCGACTCGCTTCAGGCATTAAAACAGTTTGCCTCCGTCTCATGCCCTGAGCCCCGTACAGCGGTAAAATCGCGTCTGAGTGCAATACAGCGAGAGAAATGTGGCCGACCCAATGATTGATGCTGCATTTCCGAGACGGTACACAGCTGCTTATATAATCCACCTTCACAATCACAATCACCACCGACTGCTGTTTTGATCATCCATGATATGGTTATTAAACGTCTATCAAATTTAGGGAGCAGCTTAGTCTAGGACCGAGCGAAAGGCCAAGCTTGATTCTCCGCTGGTCTGACCAATGTTTGATACAGTGTCTGGCGACTTGCGTAAATTATGGAGGCCTGGAAGGGTAATGCCCACCCCGCAATCCACGGTACGAGGACGCGTGTGGTGGCTGGAGGTAGAACTAACCCTCTCCATAATAGGCGTAGGGTCATCAGGGCGTAGACGGAATTTCTATCAGGCTTCATTGTCATCTTAAGTTTCCTGGCCGTCGGCGGCTGTATATAAGGTAGGTAAGCATAAGTTCAACTAACGAAGCACAGATACTCTCTAC"/>
                    <sequence id="seq_t1895" taxon="t189" totalcount="4" value="TATGAGGATAGTTGAGGGTCCCGGAGAAAGTGTCTGAGCCCGGCGTACATACGACGGTCCAGAGAACGTAATTGGGGGTCTAATGGAACCATATAGATGTTTTTTTTCATCCTTTTGGCAAGCTGACTATGTGGATGAGCACTGGGCCTAGCGGCAAACTCGTATTTAATCCGAACCGTAGATCCCTGGGTAAGTGCGGCGATATCAATATTTGCGTTTCTGATATGAGAGAAACCGAGAATGGAGCCTTCTGAAAGGGAATCCCCCAAAATTACACTTCCTGTTGCACAAGAATAGGTGTGACTTTACCCTTGGACCCACAGGATCAGTGTCAGAATCTCCAGCCTATTCGAACACTTCAGTACTCCACTAAGTCTGCCGGTCTGGGGGCAATTTGTGTCGACGGATGGGTCTCTACTCAGGTAGTCGTGTACAACAGTACTGGGACGGAAGGAAGATAGAAATTTGGTGCCTTAGAACGCTGCTGACCGACGAATCACCCCGACTGATCGAAGCAGCCGCATCATAGGTCGGATATTAAACATTTCCATTAGTCGGGGGATTCTATGAGAGTATCAGTACATCTGATTAGCCGATTACCTATATTTTCGTGCAAAGGGCTTTGCCTAACTTCCTAGAATGACGTCAGTTACGAGGCTGGTATCTCAGGTGGTGTGGCACCGTCCGCCAAGGAACAGCCGTACGGTTTGAATTTGTCAAGCCACAGCTCCTTAAACCCGCCTAAAAGTTTTTTATCACCCTTAGCGTATCACGCGGGCCCCGGTGGTCGATGTCAAGTGAAAGGTGCCCTACAGACTTCTGGCAAAATGTTTAAAACTGCTATTGGTGAGTGAATGGATGTAAGTAAACTGGCCTATCGAATTTGGCTGGCAGGGGAGTTCTTAGAGAATGCTTATATGCAGTCGGTCGATTAGCCACTACGTAATGCATGTAGTCGCGTTTTATTAATGAGACTACTAACCGTGGTTCGCTGCGTGTG"/>
                    <sequence id="seq_t1918" taxon="t19" totalcount="4" value="TGCTTACCCCAATGTTTATTCAATCGGAGCTCTTGCTCGGAATATCCCGAAGTGTATGGGTTGAGGCATTCTAGGATAGTTACAACAGCCGCAACTAGTACCGATCTAGTGACTGACGGGAGGATTTGCCTGTTAGGCTCGCAGCTTGAGAAACGCGTGGATCATCCCTATGGCGAGCTTAGCCTTCGCCCCGTGTGTAACAGTATCGCGCTTATCGTCAGCCGGTCGAGATCCCCCTTAAGTGAGCCCTGTAACTGGGCTCCAAACTGAGCACTTCCCTTCCCGTTAGTGAGTTCTGTTTAGATCGATCAGCAAAGTGTACTCGCCCCCCGACCTGGGCCCGCTGCGGGCCTTCCTATGCCAGGCGGACGTCGATTCGACCCGGCTCTTGTTGCGCTAGCTGGCTCTATTTTCCCGACGGAAGGGGACGGTGACCCTATGCTCATTCCAATTAGATGCTAATACTTCGGTGTTCTGTTAAGAGTCAAACGGTATAGCCTATTCCTCTTCTCGTGGTCCCCAAATTTCTTCTAGCAACGTACCAGTATACGCGACAGCTGCAGTCTGATGATTGATCGTACCGACCCCTAGGATTAATAAAAGACAGATGACAGATAGCTTGTGTACGGATGCTCGTTCAAACTTTCGTCTAGTTCTAATAGCGATGGTGCAGGCGAGAGTGCCCTAGCCCGTTGGTATACCGCCGCGGCGATTTCTGTAGCGTCCATTAGGTTGATGCTCCCGGGATGAACGGGCGGGCGGAAAAAGAGCGGTGTCGATTGATCCGAGAATAGCGGTAAAGACCCACTTGTAGGTACTGATATAGTTTCACGCTTGAGTTTTTCTTGCACATCCTGTTGAAGCAAGAATATGGGGCGTGGGCCGCGTGGCTCGGTCGCGGGAACTCCGCGCGTCATATAAAGCCTTGTCACAGTACTACGTTGTTCTAGTAAGAGGTGACCGTACGGGACTTATGGGAGGGGGTGAATAACAGCCATTG"/>
                    <sequence id="seq_t1905" taxon="t190" totalcount="4" value="GGACCGCGCTGAAACTCTCAACCCATAGAATGACGGTCACAGATAAACACAGGTCCATTAATGACGCTGGGGGGGTTACAGTCATCAAATGAACCCTGGCCAGGATGTGCTATTGCAAGTGTTCCATTCTTGAAGCTACCTAGAGTTTTTGATAGTGGCATAACCATCACGCAGCGGCCTATAGAATGTATTAAATCCCAGGCAACGCGGTGAAAAGGAAGTACCGGCCCGAGGTACGAAGTTGTTCTATCCGTTCCAATCCACCACATTTCCGCACCTCGAGACAGATAGCTCTGATTCTTACCCTGATTCTTAAGTGTAACACAACGGGCCGCAATCCGATGCTGCCCGTGACATTAGGACTCTTTGAGGCCTATGTTGCGAACTGTTAGCTTTTCTGCTTGATTCGCGGTGAGTTCACATACAAACGGACGTCAAGGCTAAAGTGGTACGGACTGGTCGACAAGGAAATTAACTTGCAACATCGGAACAGGTACCGGGTATTGTGAAAGCGATTACCTGGACAGTGTAGCGCCGTCGAAGCTCATCCACTGGACTGGTAAGAGTGCAAAGTTGCTCGGGCGACGGGATGAGCTGAACATTTGCACCGCTGTAGCACAGTTAGCCGACCGGGTTTCATACCCGCTGTTTGTTTAAAGTCAGCGACTTCCGTATACCCTACCAAACTCTTGAAAGAGTGCCGTATGCGTAGGACATTGGAAAACGCTAAGGCGCTTCGATCGTAAGAAAGTAATTCCCAATCCCAACAGCCCCCACAAGTTTTGAACTACCCGGGGTTGTATGTGAGGCTGTCTGCAACAGGACCAAGTAATCGAGAACCGGAAGGTTAAATAAGCTTATGTTAGCTGGTATCAATTGGTCCTTGAACTTCTATCTCATTCACTCTATAAATTCAAGTAAGTGGGAGTGACCAAGCTAGCTTGACGTCGGATACGCTGTACGACAGTCACCTATATAGTATTCACTTCCTTTTCGGGAG"/>
                    <sequence id="seq_t1919" taxon="t191" totalcount="4" value="GCCAAAATGTCCCAACTCCGATTGCCGAGTCTGCTGCCCCGGACAACTTTTACCCGTGAAGACGTATTCGGGACTTAGGTCATCAGGCGATGTATGCAGTCCCCCACAACACATAACCCCCACAATATCCTATCGGGTCGCAGTCCGCCGTTTATTCCAGGTAAGATGTATTGTTGGAGGCGTGCGGTCACTGATGTCTATTGGCACTTGGTTCTGTAAACTATACCATGCCCACATACTAACCTCGGTGAATCGCCTTCACGTTGCCGACCTGTGTCTCAGCGGTCTTAGCTTTCGTGCCTTCATTGCGGCATATCTAGCAGCGGTGCTGACAGACCAAGGCAGCTACCGATACTCTCGCGAGAGTCGAAAGCTGCCGCGCTAGTTTCATGTCAATTAGCAGGTTGAGATGATGGATTATTTAGCGAGGGTCACATCGCATAAGCCGAGAGTCTGACCCCCGGATCAACGAAGCGATGGGTCCTCACGTAATTACGTACAAACCTTCATAAAGCGAGAGCGAACCAGGTTGCAAGTAAGTACCAGCCTCTGTAGCATACTCTGTTGAACTAGTGGCATTATGTTCTCACACCGAAGCGCCACAGTAGAGCCACTCCATTTGAGAAGCTGCAAGTCTGATGGTTGTTTGCTGATGCGAGCCTCTCCGCAGGGGGAATCGAGATGGGTCGAATTCAATAAGACTGTTGAGGGGCATAGTGGTATCTACCAAAACCACGTGGTTCAGCAGGGTAGGCTACTTTTACTTCAGGGGACCTCCCCTACCTGTTTGTCCTAAACATCTGGTTACGGGCCCGACCACACTCTATTACTCGGCACCGGTTGTAGGGAGTGTTGTGCGGCGCGCTGTGTTTTCCCGCCACCTTTAGCGGAAGTCCGTCTTCCAAAAGTAGAAAAATCACATGTAAATTGCACTGGCCGGACCAAGTAATGTCTTGGGGCGGTGCTCCGTGCACGTATGGGCTTCGTATATTAGGTTTAG"/>
                    <sequence id="seq_t1925" taxon="t192" totalcount="4" value="CCTCCCACCGCGGAGTAAGCGCCAACTCAACTACACTGTAGAAGTCTCCGGTATCTCTAGGAAATAGCCGTGATGTTGACATAACCCTCGCAGTGCCAGGCTGCGTCATTGGACCAAATTGGGTCTTCACCGGAGAAGCTAGTGGTCTCTTATACAGTGATACACATGACGGAACCTTCAAGGTCAGCAAGCAAAAATTCATTCACGGGCCTTCCTAAAACCCGCTCTTAAAAGAGTATCGAACATTGCTAGCCTGAATGGCTTCCATAAAAGACAAAATCATGGACCCCACTGCGTGGCAGGGTGAACATGACACTTCACCGGCTAATGGAAGCGACAAATTTGAACATTGGAGCACGTTTTAATCTGTGCGCGGAATCGTAGTGTCGTACTGTCAGGCATCTTGGCCGAAGGACATAAAAAGAGGGTGAAAGTAGGGTCGGACAGACTACATACGTTTCCTTAGCGGCAGACCCAATGTGCACCGTAAAAACTACTGCGCCACAGTGCTCGTTGTCTCACGCCCAACGACTGGCATGACAGCAGTCAAGCGGACCATTACGTCCTAGACAGCAGAGAACCCGCGTAGGTCGTTCTTTTGTTAGCCGGCTAAAGAACGGTTTACTGGTAGACGAGTTCTTGCACATCTATCTTGGTTTATTCCGTGGTATTGGCAAGCTCGGCTAGAGGTGAACCAGGCATTATATGCTTAAAACAAGCCGTACTGGTGTATCAATGCAAGTCGGCGACAGCAAGCACCTGCTCCATACAGCTTGTCTACATAAGAGCTAGGCCACAGGTGTGCACCGACACCCAGATATCCTGGGCTCTGCGTAGGACCCATGGATCCTGTGTGTGCTGCTACCAGGATGTGTCGTAGAGGCTTAATGGCACGTGTGTCGATCGATTGCAAGTGGGTCACGCTTAAAGAACAGGACAGCAATCCCTCGACAACGCCATTGTGCCCGGGGTAATAGGCTGTGCCGTTTGCCCTTTTCTA"/>
                    <sequence id="seq_t1935" taxon="t193" totalcount="4" value="TACCCGCCTCTTGCGCGAGGCTTGACCCTGGCGTGCATCTTCTCCGAAGTGTGATTGGCGTTCGGTGCTACGGGGTCCTCGCGGCCGGGCCTGATTTTACGCAGAACTTGCACCCATAATAGAGAATTGGCTTAGAACACTAGTGGACCGTAGCATCGGCGACACGCCGTGCCCTGCAACGCTGATGCAGATAGATCTAATGCCATCCCTGACGATGTTAAGCGACCGTGTCGTACCTGCCCGTTCATAAAAGGCATATATACCTCGTCCTCATTGAGCCTGGAAGTGATTTGCTTTCCGATCCAACTATGCGCCTCGGGTTACGATAAACACCTTGATGCTGCATTTTGTTTTACTGAAGTCACATCTGCTCATATCCAGGCATCCGCGTAGGCGTGCGACACTCAGGGCAATTTCACAAATAACGAGCTTGAAATGGTAAATAATTCGGTAGACCCAGGGCGACTTGCTTGCCCCCGGATCAGCCTAGGTGGAGGATGTCGAAAATAACCGGCCTGCGATAACGCGGGCCAGGTCAGGTAGCGCTGGGAATTGGTTACACTAGCCTAGACAAGCTCGGGGCGGTTCTGGAACTGGCGCCTAAACCAGCAACGGATGCTAATAAACCTACCCGCCCTAACCGGAATAAACACTTAAATCCACGTCAGGTACGGCCCTGGAGTGTGGAAAGAGAGCCCGTATCCTACTTGCTAAAGGTTTGGCAATATATAGGCGAGAGCGGGCTAAAGTTTGGTGAGTCGAGTGTTGCCTCCTCGGAACAAATGAGAATAGTAGCTGGTATGAGCGATTGAGTGGGTAGACATCGGCATACATTTCAGGATGCCACCCTCATTAAGGAGAACATAAAGACTCAGACCTGTGACGGGGTGACCTTCCGGGTGCCGAATCCCCTTCAATACATGTGCGTAATCGCTCCTGATACTACCGGGTTTTTGAGTCTCGTCCGTCGACTATGGAACATCTTTACATTACCAGCAAG"/>
                    <sequence id="seq_t1945" taxon="t194" totalcount="4" value="TAGTGCATCGCATTTCCCGCCCTGGCGCCCTCCATGTAACTCCACTAGGGGGACATCCTGGCGCTTCCTCGGACGCCCAGAAGGCGTCTACCGATGGCTCAAATAACGATACATAACTGGAAGGGACACTACCTGCGCAACGCGGGACCGAGTTTGAGTTTGGGTTCGCTATATGAGCGCTGACGAAGTACTGTATTGGTAAGGCATTATACCAGTTGCCACATAGACCGACGGGGCCCGCCGCGACTGGCACTATGAGATTAGTGCAGCTTTATTCCATACTTAAGGCATCTTAACCTATGATGGAAGTCTGAACAAGGGATCACTATCACGCATCACCCGACAGAATATCATGCCATATTTGACACCGATTGTCCTTACATAATCTGTTTTGCTCTCCCTTTATGCTACATTACGCTGCGTCCCTCGTTATTATTTACACATGGCGACTCCGTTGAGGCAATAACACACTGCGACTTGTGCGCATGCATCGAGCGCGCTAGAGCGGTCAAATCTACATCAATTGCTTAATCGCTCGATAAGGGTCGACGGCACTATGATGGTACCTGCATTTTTGCGACGACTCACTGATTCACTTATAATCCCTCTTCCCAATCACATCCTTCACCGATTTATGTATACATCATCCAAGATCTGGTGTATATAACTCGATCACCTTTAGCGGGAGGCTAGTTACAACATGCAACTGGAGAGCAAGGCTGATTGTGCGCCGGTGAAGCAGATGATCGATCTACAGTACGACAAGTTTAAATACCGAAGCAGGGTTTTATGGGGAACACAAAGCCTCCAATCCGCAGAAAGTTCAGACGTGTAAACGAAAGATGTGGTCCAAATCCTTTCTCTCTTTGGGGCAGGGACATGCGTTATTAGGTGGGTATCAGATCAAGACCCGTAGTTATCCTACGGCTCCTGGCCCACGACGGAGGTAAGAAAGCGAAGTTAATCCGAAGATCCCAAACGGAGCCCACAACCTCTGTCC"/>
                    <sequence id="seq_t1955" taxon="t195" totalcount="4" value="GGCTTTCGATTGCGGCCCTTAGAGCCTACCGTACGCGAACAAGCCTCCTTATGAGTCGTTTGGCTATTCATCGTCGCGTCAATACATCTGTCTTCCTTAGGATTAAGTGTGAATGATCTTGAGTGGGACGCAGGCAAACCTTAGTTCCCGCAAAAATTAAGAAGACGATGATTTTGGCTAACACAGATCTGTGTCTGAAACCCGCTTACACGGAGGGCACAGCAAGTAAATAGTGGGTCCTAGTAGAGACTTGATCTGTTCCGTTGTAGTGTACTAGGGCCAGCCTTACACTAAGACGTTCGGGCCTTCGATAACGCCAAAACGATAGTGTGCAGCGAGGGAGGCTTGCACACTATTGTCCAGGCGGCATTCGCGCAAACGGTCACGGTGGACGGTCTCGTTATCAGCTGCATCTTGTCGCATTCTTAGTATGTCAAGTTTTGCCCTCGGACCATACACTAGGTGGCGCCGGCAACTAATCCGCGTACAAAGTGCATCTTAAAAGCATTATCTTATCCTACGACCCTTCATAGGATGGAATCAAGATAACAACGGCAAACTGGGAAAGACAAATGGGGAGGCTATGTCACGTAATCGATGTGATATCGCAACCCGTCGTGAGCCCGGGAGTAGCATAAACTTACCGCAGTGTCTCCCAATTGCTAATCACATCCGTATTGTCAACTACTCGTCAAAAAGTGAACCGCGAAGCCACAAATGGGATTTGAATATCGCGATCAACGTCGCTGAGCGGGCCTCCTATGCTCTAGGATCAGTAGTTGTACATCCCAGTTGTCTCCGCTCTCTCTATCATAACAGTTCGCTTAGCTAATTTGCTTCATCGATAACACCCGTGTTTAGGTGGTCGCACTAGGCGACTTCACTAACCAACGCTAACTTCGACCGTTCATCTATCTTCCCGGTGTCTAGATTTGGCCGAGGATACGGCAGATTGAGCATGCGTTACTCCCCAGAATTATAAGCAAAAGCTCGTCATCCT"/>
                    <sequence id="seq_t1965" taxon="t196" totalcount="4" value="ACGCCAAGCTTCCAAGGACTCCCCACAAGCGAGGTACCCACCCTAAACTAACCAACGGTTACCCTTACTGACCGCCGGAATATGTTAGCAACGGCGAGGACCATTCGCAACGAGGAAATTCATCTAGTCACGCAATATGTGAAGGCCAAATACAAAAAAGATTTAGTTATGTTTTACGGGTATAAGACTCAGCTGTGCTAAGATCGGCCACGTTGATTTAAGCGAGCGCGCTTACAGTCCCAGCTCCTAAACCTTGATATCCGCAGTGAAGTCTTTTAGCTCCCCAGTCGAACAACCAGGACGAGACCGAAGGACGTAAACCTGTGCAGTCTCCGTGGGGTGAATTAAAACCAACCTACTGCCGCACGCCTACGAGGCGGAAACAGGTCAGTTAAGTGGGAGGGAGCTATCAAAAGAGCAATGTCGGAAGAGTGGAAAGGTGGCCAGCTCATATGTAAACCGGTCACTTGGGCCCGTTAACACCGTTGTAGCTAAGTGTTAGGCTCGGCATCATATTTGGAAGTTCCCGATCACCTGCTTTTGCGATGTCGGTTTCCGAATCCCGCGCAAAGGGAATACAGCTGCCTGAAGCTCTGTGTAAACTGAAGTGATGACCGATGTCAGTGGCAGCTATCCTTACACTGTATGAGCTTTCACAAAAGATACGCGGGTAAAATCGCTAGAGAAAGTCGGCACTTGCATTAACGTGGGTGTGAGCGCCCCGTCTCGGCATACCCCGTTATAACACAGTCGTGCTCGTCTTTGTTAACAGCCACATAAAATGATAAGGGCGGGCTCACCGGCGAGCATACTTCTCTCTGCCTCATAATAGAGACAAGTGATACTATTATTACAGTCGGCCTCCTGGTAAAGACCCCTACGAAGCTGACGGACGGGCCGTCCATGAATCAGCATGATGTGGCCTGCACCTCATTTACAAAGTATTAGTGCGTCGGCGTGCACCGTCCTGACCGGAGCCGTTAAGGGTCTAGGCGTACCC"/>
                    <sequence id="seq_t1975" taxon="t197" totalcount="4" value="GACTATGGGTCCAAAAGCAGGGTTGATATTATTTGGCAAATGTTTAACTAGACGCTGTGTATTTGAGGATGTTGCATAGTCGAAAGATTTGGCTAATTCGTTCCACTGGCTTCGTTAATTTACCCAATAGGCACCACAGCCCGAGAAAGGTTCACAGCCGCAGTTTAGTCCATGAGCTAGCCCGTACCTGTATTTTCTACGCAAGGATGTTTACAGACCGGGGGCGTGAGGGTAGTGGAACTATCGGAAAGCTCACTGACGTCATATTCGTGCGGAATAAATGATAGGCCTTATTGCTCCGAGTAGGTTGGTCTCTGAATCATACGAGCGTAGGTTCGAGTCCGTCGGATAAATACGTCTGCACATACAAAACTGGCGCAATGCCAAGCACATACTAAAACCGAACCCTCACGTTGCCTTGTTGTTAACAGAACAAGCGTAACCTTCGACAAGCACAGGGAAGCTTATCTATTGAGTGTGTATCGGACCTGCCTAAGCCTTCCAAACATTGTTTGGCACAATAACGCGTCTAACGGTTCACCCGGATATTTTTGACTGTCACATGGCGTATAGCCTAGGAAGAAGTGCGGCTGTAGTCGAGAGGTGCTATTGCACATATGGGTGCATCTTGCTTCATGTTGCCGCGGCGAATATGCATCTCCGTATAACCGGCCGACTTCTAATGGGGTGTAACGGATACTCGTGGACCTGCAAATTCCTCCAAGGCCATCACGAAGTCGTTAGTTAGGGCTAAACTTACACGAGCTGGGATGGTCCAGTGGCGACGGTCAGGATTGCCCGCATTCGAAGATTGCGTCGAACGAACCAGCCCTCGTAGATCTCCCCTTCGAGCTGAACATGTCACTCTGTCGTTGAGCGAAGGGCGGATCTCCGGTAGAACCGTTTACTCCGGGACCAAGATGTGTTTTAATTGGTAGACATCCAGATTGTTGATGCGCGCGTTCACCCGATGGATCGCGCAGCCTGCCTAGCATTACAT"/>
                    <sequence id="seq_t1985" taxon="t198" totalcount="4" value="GGAATAGGGTTTATCCACCACGTTACGGCATCCAACATCCTCTTATTACAGATACTCGGGCAGCCCAGACTTTTGGAAGCCGGCGGATAATTATCCCCGGCGCCTCGTAGCTGGGACCGACGTCAATCACCATTAGCGCTTCTTTTCATGCTAGCCATTAATCACACTCCGTATTGATGGTAGCGAGAAAGGCTCCTACCTATCGCTCTAAACGAGCGGACCAATGCTGCTTGTTTCGAGCAAGTTGCCGACGGGGTATATAGGGTATTCAGGGTGTGTGAGTTGGTACTTCGATCCCAAGCCCTCAGTGGGGAACTGAGGTTGCCCCTACACAGTGGCGCACCCTAAGGACCGGTTTCTGCGATGGGTAAAACGATGGCCCGGCCGTTAGAGCAACACCAAAGAACGTCGTCATGGTGCGTTGTAGCTAATCACCCCCAAAACAGGGGCTGTCCTCCCCCATCACTACGGATTTGGATCCAGAATGAAACTCCTCATTCTAGAGTGATCTCTTGCACAGTTCACTCGCGCGCGCTACCTACACGCTATTAACTCGCTCGATAGCTACGGCTTAGCTGGCTGAACAATCTGACAAAGCGGCCCATATTAATTAATCTGACGGAGACATCGGGCGGCTTTTTCTCCCCTAAAACGAGATCATTCCCTCATGTAGTAGCTAATATTCAGCCGAAGTGAGCAAGCTGGATCATTTGTACGATGACGGTAGGCCATTGTTTTAATAAGGGCCGGCGTACAATGCGATACGTACCATACGCTCGGGAAAGTGACGTACCTTGTGTCCGCCCCTGAGAACGGGTCGCGGCGTGGAGTGGGGGCGACAACCACGGTTATTTCTGTAAGTAAAAAACCGTCTTTCACGCTCCCTATTGTAGGCAAGACGGGTTTCTGACGCGGCGTGGGGGTCCGTCACAGAAGTCACCGCCAGGCTGTCCAGATTCCCATCATGTCTATGCTACAAGCTCATCACGTGTACCACCAG"/>
                    <sequence id="seq_t1995" taxon="t199" totalcount="4" value="TACCCGCTAGTGCAGGCCAAACTCCCCACAGGTCCTTCCCGTATCCAGTCGAGACTCTCTAATATGCCAATTGACTAGCTCCAACACTATATAAACGGCAAGCTCGGTCTACCGAACACTCACCCATTAGAGTAGATACGCCTTCCAATTATGTATGAATGGTGAATCCTCGGATGAGACCGATCGCCGGTAAGGCATTGTTGACGAATAGATGCTGTATACAATTCAAGAGAGTATGCTTCGCCCTGAATAACCCCGTCGCAGTACCTTAATGTGTGTTTTAGAATGGAGGAATGCGGTGAAAACTTAATACGAGATTGCTAGGGTGCGATCCCCAGTCCGCTTGTTCTGGTGACGGTTTGTCGACTGTTAAGTTTAAGCTAGTTAGCAACGGGCCCGTCGTGCTAATTTGGGACGATGCCTGGGCTGTGTTGGTTTCGTTATCTTGACTCCAATCCTGCGCACTGTATCGAACGCAAGTCCGACGACAGATTTAAAACCCACGGCTTAGAAGTTCGTTCTAGTTCAGGTCTAGCCCCCTCGAAGGAACGTACAGCCGACACACTAAGCAGGCCGTATAGGTAAGAGCAATGGAGAGGCGCCTTCTCCGGCGACGACTGGTACCGGACTAAAAGTGCATCTGAGGGCCCCGTGCTCAGAACGCGCCCGGCGTTATTATCGGCAGTGGCAGCCAGACCTTAGAGCGACGGGACATTCCAGCCGATCGTTTGATGACGCGAGTGCCGGGAAGCAACCCCAACAGTCGAACTTATACCGAGCAATCCGATCAAGACTAGCTGACGAGTGCTTAGCCGCGGTGTTCGCATCTCTAGATTCTTTCTGTTTTTGCGTGATCGGCCTTGGAGGAGGGGTCGCGTTCATATTGAGTTAACGGGAGGAAATAGAATCCTGCGACGGGACTGGCAGAAGCGGTAGATCGCCCCGCGGCGCAGAGGAAGTGTGGATTGCCGGAACACGCGGAGTCCAGTTTAGTATTAGA"/>
                    <sequence id="seq_t219" taxon="t2" totalcount="4" value="TCAGTGCCTTGATGTAACTTCTTGTGTGAGGACGTTCCTGCATGCCACAGTCAGTGTATTAGATGGTAGGGACTGGCCAATCAATTTACAAGCTAACATTCAAACTTATGCGGTCCGACGCTGGCACATACCTCAAAAAGCGCGTATTCCACTAGAATTGAACTCCGGCCATGTCGGGTTAATGCCTTGAGGTCCGGCGATCCTACGTACCGGGGGTCCAATCAACGAGGTACCCTATCGCCACTTGTGGGCGTCGATGCCCGCAAGATACGAGGTCTAACGAAGGGCCGCTTACGCCAGCGCATTACATGTGTCGTTACCACGCTCAGAAGATAACATGAATTTCGTACGTATGCAGTTTCCGAGTTTGGACGCGCACGAGGACGTAGCTGGGCCCTAGCTTGTAACTCTGCTGTATTTGACTATCAAAGCTACTGGAAGGCTGCGTAGGCTACGCAACTGTACAAAAACATGCTAATTAATCTAGCGCGATCTCCCTCGGCGGGGGCAGGTTTTTAGGAGATAAATTCCTGGGTCAGATCCATTGTGTGTGTACCCAGTCTGGGTTTGCCTAAACATCAGAGTCGCACGCGAACACTTGGCTTCGTTTACGACGCTTGGTCGCCTAGAGCTAAAGTATGCGGCAGTACACCTGCCTCACCTCCTAAAAGTTAACCACTATAGGTCCGTAAGCAATATCTACGCGAACGGTTGCTGAGTAGTGTTACTGTCAAAGACGGACGTATCAAGCTTGCGCACACGAGGCTCCCCCTCCCTGTGGGACCAGTGCTCGCGGACTTTGGGGATTATTCTATGACCCGTCTACTCCCTATGGGTAACGGCGATTGAACTTATCATAGACAGCAGCTACGCCGATTAACCCTCACTATGTGATTGTGGTAACCTTTCCCTCGAATATCTAGTGGATCGAGGTTCCTGTGTGTCTTGTATCAGCTATACGGTGGCCGTTTATAGCCTGTGTATGCTGGCTTGTAATGGT"/>
                    <sequence id="seq_t205" taxon="t20" totalcount="4" value="TGGGAAGCCTCATAGAGCTCAGTCTTCATGTTAGTGCCTCGGATCGGCAACGCTAGTCCTCTTTGCATCCTTTAAGTAGCCGAGAGCGCAATGTTATTGTAGTTCTTGCATGGGCACCAGATTCATAGAAGCACCGCCAAGATGAAGAATAATGCTAGTACTCGTTTCACTTTTTATTCCACACGAGAAGAACTACGTGTGCTCAACGATCACCCAAGCGGGTGGCTGGTAAACATCTCTCTCCAGGCGTTAATGCGGTACCTATGTAGTGTAGAATGAAGCCGACGAGTCAGCGCTTACCTGGGGTGATGCGCAGTCATCCGGCGACCGCTCGTACTCACGATTTAAGGGCCGTGCGGCTGCCAACCGACCTAGTCAGCAACTTTTTAATCCTACACCAGCTAACTTACGAAGGCCGGATAAGTTGTACTGAACATGAAAACCGTCGCACCGTAGCTAAAGACGGTCCCACAAAAGGACGTCAGAGTCCTCCCGCACGTAGTTACCTAGTTTCCGCCTACCGCCCTAATCAACATTCTGATCCATCGATAACACGTAGCTCCAGTGGCGATGTATCGAAATAAGGACATATCTGTGACCATGCATAGCTATAAGGCGTGAGTGCGTACAAATTCTGAGGGTGTTAGCACTTAGCGGAAGGCCCTGTGAGGAGAGGTTTTGCCTGCGGAAGCTAGAACCTAGGCCGAAGGCGTGTTGCTACATTAGCGAGAAGACACGCAACACCAATGTACCCCGGCAATAGCTCGGAAATTACTGTTCCGATGGATTGCCTATGCGATGTGACAACCCAAGCGGGGTGTATCTAACTGTGAGGGGATCTTACGTAAGCATTCGTATATAAGATCCATTTGTAACCTCCTTTTAATGATTGAGTTAAACGGCCGTGTCGTGCGCTGTGTCTGGTGTTACTCCGGCCCACTAAATCCTCTGAGGCGTCGCTATAATACTTGCATTCCCGAGAAGGCGTTAGGTAATAGCC"/>
                    <sequence id="seq_t2005" taxon="t200" totalcount="4" value="TGCTCTCGCAAACATGATGAACGCGGGCCCGGCCAGGCTAACAACACGCTCGCTGTGCCAATCAACCCGTGTATCGACTAATAGCCACTAGCGAGCTTTGATTAATGATCAGAATCACGTGAAAAGGAGAACCTAGATTAGCATCAATAGCATTTAGCTAATATTGGTTCGATGATCAATTAGGCAATTCGGTTACGAGTTGGACAATTTCTTGAGTCTTAAATTATCGGCAATATAGATCTTATCCGGGGTGATATGAAATGTTTAATCGCAGTAGCTCAAAATGACTACGACGTAATCGCTGCCTGATTATTGGGTGAGGCTTCTTTTGAGTCCTTTTAGTTGTAGGTCGTGTAAGTGTGAGAGACCGGGCGGATGTTGCTGTGCCTGTACGCCCTCCCGTTATGCTGATGGCTTTAGCTTTACAAGAAAGCAATGGTGGGGTGAAGTCTCGATAAATCCAGGAACCTGTTTAAGTGCTAGATTCCTATTGCTAGTTTATCACGGGTGAAAGAGTAATCGAATCAGCCTCAGGCCTCGGAATTGTTTCGAACACCGGGTCCGATTGCTGAGCCGCTCAGGAGCACAGAGAATACCGGCTCGTGTATAGCACAATTGGTATGCGTGACCCACGTTACGCATAGGGTTCTAGCCGAGAACTTACCGCTACACGGGGGACTGCCAGATCTTTGGATACTAGTAGTGTGGTTAACCGTGTTAAGAGGTAGGGCACAGTTAACACGACTATTGTGAGACATTCGTCTGCACGGGACTAGCACTCCTTCACGCGCGGCACGGAATTAGTAATGTGAACAGGACACAGAATATCCTGTTCGGTGGTCTCCGATCCAAACATATACTATCTCACCACCTTACCGAGTTTATACCGAATGAAAAACTTCCGCACGTGTAACTAACTAAAAGGGAGCGTGCGGAGGTCCACGCTGGTGATTGAGACCCCGGGTACTCCCACACGAGGAGGTTACGTAGTGACGCACAG"/>
                    <sequence id="seq_t218" taxon="t21" totalcount="4" value="GATCTTGCCTTTCAAGATTCACATGTACAAGAGGCTCCATTCCCTCGCTCCTTGGAACTATTGGGGAATTTCCAACAAATGCTTGGTCATCCGTGCAGGGGCTGCCGCATTGGGCCGAAAGTGGAATATCCTGAGGTACTGAAATTAATTATCGAAGCTGCGCAAGACTACCGAAAACTGCCACGTTCCATGTTTTGATCGTCGGTCATAAAGCCGGTACCCAGAGACTTTAGCTTGCGTGAACTGCGGGAAATGATATATAGAGGGATCCCTTGCCATTAACTAAATCTTCGCTCGTGACGTGAACCCTGAACACTCCGGGAAAATATGCTATGGTTTTTGGTTCACGAGCTATAGGCTTCTAAACCTATCCGACATAATCGGATGCACTTTGACACAGGTACTGTACTCCTATCCCATAAAGATACAAAGGCCCGGGCAGGAACCCTGCAACCACATTTTCAATAGACCTTTCAAATATTTTGCGCCTAACCCAGTGTCAAATCGTTTAAAGCCTTTCCGCACCGTTTCGGGTACTCTGAGACTATTAAGGAGGTTCAAAAGAATCTGCCCGCGAGATCACGAACGCAATGGACATCCCGGTCGACACACCGGGACACCTCAGTAAACGTCTAGCAGCATTTGTTATTGGGAACCTGAGGTCACAGACAAAAAACGTTGGTGGCCCTTGCCATCAAGGAGGCGGGATGAACTAAGTAGCCAAGCCGAAGATGTCAAAACAATCTTAAGTACGAGGACGGGACAATCCGCCTCCCTGATTTAAGTGGTCTTCCGTACGGATCCAAGGGGGTACGAGTCAGAGCCGCCCATACAGCTTTAGGTTGGGTCATACATGGGATGAGGTTTTGAAGGCGGCGAACCAGACATTGGACAGCATATACCCAAGTCCAGGACCTTCTAAGTATCTGAACCTCCCACTGATCGCGCTGGAGGATTATCTTTTTAATCGGGCTGAGTTCGTCTATAAGTGTGTACGCAG"/>
                    <sequence id="seq_t225" taxon="t22" totalcount="4" value="ATGTTCCCTTCGGACTAAGAACAAGCTAGCGTACGCCAGCTTGCATCCAGCTGGGATGGCCGGTGTAGCCATGAACCGTCAAGAATCTACCTGCCCGCCTAGTTGAGTGGTTTACTGCGAGATTCAGAATTAAAGGTCTCCAGGTGCCCTTTGCCTAGCTGAATGTTCCACGTTGGGTAGTGCCAGCACTACATCTATCGGATAATCTTCTGGGGAGACGGGTTAGCATACAGAAGCCCATGGAACCTATTTACAATCTCCCGTAGCTAACAATTAGAATAGAAGCGCCACGAGACAAGGAGACAACAGAGGTATGACTGACATCCCTGGTGAGGAGAGGGCAGCTTGCAAAGTCTTGGCAAGCCACTCGGGGAATGCGAATCCACGATCCTCCGTCCGATTTAAAAGCGCTTCGATGGATTGTCACTCCGAGACTCACGTGGTTTGCCGTCCTGGCTCTTGATCTCGTCCGAAACATATTGGAGTAGAGCGTAATAATGATCATCATCTGTTACGTCTGTGAAAGCTCCTATAGGACCTGAAAGCCCAGAAAGATGAAAGTTGACGGGCCACTCGTTCAGCAAGACCTCCACACTTCTAGTACATTAGACCAAGTTACGAATGTGCTAACCGCGGGGCTCTACGCCCGAATTGCTCCCAGGCGAACGACTTCAGGCCTCTAACGCAGCAGTCGATAATGGTTCCGATCAACTAGCTGATTCTGACAACTCCCATGAGTATTCAAGCAACGCAGGCATCAATCTACCGACTCGTCAGTACTCTATTTGTTATTCGCCCTCCGATCGACCTGGGCAACAGGTTACGGGCCCGATCATATTTACTGGGCACATGCATTGCAGGATGTCGACATTGGTTGCCTAGCCTAGAGCTACCTCACGCCAACCAGTCCTTCCGCCGGCACGTAATTACGCGTCAACGTGGTGAGCTTACCAGGATTCTATATGAGTAGCGAGAAACCTGTGAACGGATCAGGTCCCCT"/>
                    <sequence id="seq_t235" taxon="t23" totalcount="4" value="GAGATCCCGTGTAGGATACAAATAGGGGTTCAGCTTGACGACATTCTCTATGTATCTCATTGGGGCGCATACGTATGCTAGGAGACAGCTCAATCCCAGTTGGCCTGACAATCAGAGCGCGAAATCTTCACACAACAACGGAATCAGAGATGATGATTTACACTCGCCTAGAGGCGGACCTGGGTGAGAGATTTACCAAGTGCACTACGTTGCCGCGCAGAAATCTAATGTCTCTATTCAATCTACAGGTCATAGGGTTCGACATTAACCTCTCATCGGCCGCATGCATTCAAACTACACGGGACCTATGCATGCGGAATTGATAAATCTTTACTCGAAGGTCTCGACCATGTGACAACCATCGAGATAGGGGTTTTGGGAACGGCCTTCTTTCTGCCCCCTCTTATTTGCAATATTGCAGAAGAGCACAAACACGATTGTTGTAGGGTCGGCTATACTTGAAAAGACTTATTCAATACCGAGAGAGAACGTTTTTGATTCCAACGACTGATACACTGTTTCCTATATGGTTAGAGGTTGAGATGCTTACAGTTGACCGCAGTGGTGGGTAGATAGCTGTACAGATCTGAACCTATCCACGCGCGCTCAGCGTTGTCGAGCCTAGACAATGCAATAGCGTCGGAGGATAGTGGGGCTAACCTAAACCTAGAATTCGGATCGTGAGATGTATATAAACGCGCGATGTGCTGTCCACCTATCTGTTCTTTAGCGAATCTGACACTCGTGATTGCATACAGTAGGAATAGTTAGACTAGCTCCCTTTAGTCGTCTCCCTGATCGTAGACTGTGTCTCATGCAGGTAGAGGGCGAGGAAGGTCTCGCGTGCAGGTTTGGAATGGTGGTACAGACGTACGTTTAGTGTTTATCTAATTGGGTTTCACCTCTCGTTATCTGAGGCTGCACTTTGAGAGTGGAGGAGAACCGGATTCTAAAGAAGATCGTTCGCCCGCTTATGCGAAAATTACTTTGGGGGCTAGAT"/>
                    <sequence id="seq_t245" taxon="t24" totalcount="4" value="GGAAGGACCCCTAACACACCCGATACTCGAGACCGTGCTTACACGTGCCCTCATCTCGAGGGGAGGCCAGGTCGTGGACAAAGGCGAACTCGCGGAAGGGGATAGTGCCTCTTGCTTTTGGATTGTTCAGCCAGAATGGGAAAGCACGCTGGTGAAGGAGACCTTCTGCCGCTAGGGAACCCGAGTATAAGGTAAGACGCCACATGCTTTGGATACACTTCACCCACGAGCAGTTTACTGTCACAGCTCACCTCTCCGTCGTGCTAATCCCGACACGGCCGGTGGGAGTTTGTACCAACACCGTCGTGGCGCGCAGAATGGCAGGTAAGGCGTCATATAAGTCGACCTGTGGGATCCTGACAGTCGGGCAGAGAGAGGCATATTCCCTGTTTTGGAGCACGATCTCAACTTCAGGAACCACGAAAAACCTCAGTACCCGTGGCACGTTCACACCTACACGATCGGAGTCATCTTTGCAGCTTTTTCCGTGCCCTTCAAAGCGGTAAGTTGCTCCGACTGTCTAGTGGTGAATGGCAATGCTTGTATGACAATGTCAAGCGAAGCAACGTAGGACTCGAGAGGGACAAATGTGCATTAAAGGGCTGGACCTCCTAAGTCACAGGGAGAAGAATTGTTCTGTCTGTGTCCCGTATGTCCGGAGGCGCAAGCAACATGATCGAGCGAGGGACTAAAGCCTGGAACCGTCCTCGAGATACTGTGGGCTGCAATTATTCTCATTGTATAGTGTAATCCGAACAAACACGTGCCAATCCGTTTTTTCTCAGGCGTCAAGCTAACTGAAGGTCTGCCCGGAGGACATCAGAGTGCCTCGAAACGCGTAAGTATCGAATTCGGCCATGCTGCGCGACATTCGCCCCTTCAGGAGTCAATCGAATTTTATGCGTAAAGGTAACCCGCGACAGCAATAATATGGGTCCTGGGTACTCATCCTCTATAATCTGTGAAAGGGACTGGTCTAACTGCAACTGGTGAGGAGGAC"/>
                    <sequence id="seq_t255" taxon="t25" totalcount="4" value="GAACCCCGGACGGACCAAGAAGTGACTGGAGCGAGGCACGATCTACTTAGTTGTGTGCGTGACTTTATCTTAGCGTGGTGAGGATGTTCTACATCGGTCTTGGTATGAGTTCGGATTGGTGCGGGATGTTCCAGGGAATCCCAGTACTATCACCGGAATAGCAAGCTGTCGTAGCTAGCCTCCAAGCCTGCGCTATCCTGACTTCAGGCAACTTACATCTAGACAACAATGTTAACGTTGTAGCACCGTTAGTGACTATCGGGCCAGACCCTCGTAGTACTCCTGTTCCCCGGTACGTTTAGGCGGTGATGACACTCAGGCTAGAGATTCTGCTTTTAGTCGACCTAGGAAACCCTTGCCGATTCCTCGTTAGAGGGCCTCTCCTCGGTTAAGGGCTAGAGCCTTCGATATAACAAATATAAAGCAGAGCGTAAGGAGTCGTATCATCCGCCTCGTCGCCAAGCGCCCTCAACTAGCCACAACCTCGGAATTTCAACTCTAAAAGTGCCTCTTAGGCGTTATAACACTTTATGGGTGGACACTAGCCGATCGCGACGATTCGAGATAGGCATAGCGCTCCCCCGAACCGAGTTACGGTTCGGAAGATCCTCTAGCAAAGGCAACCGCCCTTGCGGCCCCGATGCCTTAGTTGCGCTTAGCACCTCTACCCGCCTATAGTCACGACCTCGACGTTAAAAGGGCCCAAAGTAGCTTACTCCTCAGTTCGAGGCTAGCCAAAAATGCATTATAGAAGACGCAACATTATCTTCGGATTGCGCCTAAACGACATGGCAATCCTACCACGTACCGTGTAAGCATAGCCCTAGCAAGATTTCTCGGTGTGGGGCGATAAGGGTCGCGCGGGACGGCCTACTGTAGTTGCCGTGAAAGAGCTCACCTTGCCCATGGATGTATCTTCCAAGACTCAGCGGAACGCACTTGGTTCCTAAAAGGTGGTTGGCGTTCTTAAAGGGAAACACCCGGAAAACTCACGCATTAT"/>
                    <sequence id="seq_t265" taxon="t26" totalcount="4" value="TTATACGCGGCCAGGCTTCTGGGGACTTGCCCCGTCAATCGCGGGAACAGATAACGCGAGCCCACGCAAACTTTGGGAGCATAAACGATAGAAACAAAGAGCCACAATGCGTCGACGTTTGAGCCCTGTCGCGTGAGACTTAAAGCGAATACCTAGAAGGCTGTTTGGCAATTCGCTCTTGACGTACGCCCTCTTCTTGCAGGCATGCTCGCCCCGCATTAGAGGTAAAGCTGGATGCGTTTAAACGACGGGTACATGGAGAGGCTCCGCAAGGCCAATGATCGAAATAACTTAATTACCGTGCGCGTCGACCTGGATCCTGTGTCTTATCACAGCTTCGCATCCCAAGCGTCGCTATGCGCTTTACTATGTTTATGGCAACGTAAAATTTCGTAGATATCAACTGGCCGGATCTCCGCGAGTTAGCATTAGGATGTTTGCAAGCAACGAGTAGCGCCCACACCCCTACCTCCCGGCAGACGTATGACTATGAGTGGTAATCAGCTGCTGCGTATAACGGAGGCTTAGGCCTGATACAGCGACCGCCTATCCATTCCCATCAGCCACTCTCCCGTGCTCCTGGACTTTGCGTGTATCGTAAGTTTTCACAGCTCGATCATCCAATTGAGAACGTCATGCTGTTAACACGGCCGGGCATCTGCAACCGTTCGAGATCCTTCCCCTACGGCCCTTGCCTTTGGCCACCTAATTTTGCATGGAGCCGCCCCGCTGATGGGGCTACTAGTCAGATTGATATTGGTTAAGGGCATAATACATACGTCTCATCTAGACGACCTTAAATGTCCATTCCTCCGGAGAGTCTTGCGTGTAATAGATGCTTGAGCAGTTAGAGAAGACCTACTCAACTGAACCCCTGGCTTAGCCTCAGGTGCGTCCAAACGCGGCCAGGAACGGGTGTCAATTAATTCCTCTAAAGCAATGCACATCGTAGGAGTACGTTAAGGTGTCTGTGTTGTCTCCACCCAAAACTCTGGTGACC"/>
                    <sequence id="seq_t275" taxon="t27" totalcount="4" value="TTATATCGCTGGTACAGTTTCGAGCCTACCGTACAGAGACGAGCAGGCTAGTGAGTGGTGTAATAAATAATGGTAAAATCATGTCGCATCTCATCACTGATGTTATGGGGGAGAGAGCCTTCGCCGGAGTCAATGGTGCACTAGTAGTCATTTCCAAGCAAAAGGGTGTTGCTATGGACGATTCAGGTGTATGTCCGACGACTACTGGCACGGTTTCATTGCTAGGCAAAATCCGCGTCGGAGAATCCAGTTCCTCTCCCCCCATCGGTAGAAATAGAAATGCAATTGTTGGGGTGTCAGCGAGCGTTCGGTTATGCGTGAAGGCGAGTGTGCAGAGAGGGAGCGGTTCATAACTTGGCCATGGTGTCCTGCCTATTTCTGACCACAAACAACCATGGGGTGATGAGGTCCAACGCACGGCAGGCTCACTGTGAAGGGTTTCATAATCCGGCATGGGACGACGTAGTTGTGATAATGCATTCCCCGATCTAGTGAGAGTCAAAGGTGTTTTGTTAATCAATGGCACGTTCTCTATGCTCAACCTGCCAACCGCCAGGACACGCCAAGGACCATGCGTTTACCTAGATTCCGAAAATGTCCCGTGATCGCAACTAGGATTGAATGCTCCCTTAACTTATCATTCCGAAAGTCTCACTCATAAACTGCGCAGATTCATGTTCTCAGCCAGTATCAAGGAACGGCCCCTAAAAGACGAGAGGAGCGACTGAGTGACACGATAATTGAAGTTGAGCGGGTCAATAATTCCCGGGGAGTGGAAATTGTTGTAACTGTCAGCAAGATCAACATCTAGGGCTACGGGGGAACTCGCTACTTTTATTAACTGACAACGATGGTATCTAGCCAGCCACACTCGGGAGCGTGCCTAATCCAAGTTACCTCCGTCCTTGCATGACTGTGATCCGCCGTTACACGTTACCCTCCTACTCAACGATAGAACAAGCATATGTAGCTACAACCGACAGCTTAGGCGCCCAATCGT"/>
                    <sequence id="seq_t285" taxon="t28" totalcount="4" value="GATACGTGGGGGGGGAACCGACACAGAATGAGATGGATGCACGCTACAACACATCCATACATCATGCGCATAACTGGGACTGCCACTACTGCGAATTTCTATCAACATTGTCGATAATTTCAGACAGACCTACTGACTGGAGTCATTAGCCCGGCCGAGGGAGGCCGGGCGCGCAGGGATAGACCAAGAGATCATGTAAGGACTAAAACTGATAAAGATCTTATCTGTACGAATTGGTTTTACGACGACGGCTACACTGAATTACCCCCCCATTTGATAGGATGCCTACAACGTACAGCATAACTGGAGTCGCTAGCTCGGGTCGTCACTCGATAACACCCGATAGCAGCGTCGTCTTGAAGCAGGTTTCTTACGGTTTGGGCCACGCAAACTTCCGCCACAGTCTGTGACGACAGATATAAATCGAATACTACCCACGTGCTAACTCGCTGTTATCGATCATTATGGTATTACCTAAGGAGGGTCCACCCCCGAAAGGCTCTACTAAACAGCGGCCAGCGAAATCGGAAGTCGGGATTGCTACCACCGGGAAATAATTCGATTGCATTTAAAAAGACAACGAACCCCTTAAGAAGTCGGCGCGGGTATTGTGTGGATAGCCTATCCCTTGATCTTAGGTTTCGCGAATCCGCAATGATAATCTCTCGGCACGACAAATATTCTCGTTACATCACCACCGGTATACAGCTGGGTGCCAGACCCATAATTTGCAGGGATTATCTCTATAGGAACACGACCTCCCCACGTCCTATCCTCGACAGAAAACTAGATGTCTTCTTTATGGCTTCTGGATCGCCGGTAGGCATCAGTTAAGCCGGGCTTAATTCTGGTCCTGGCTTAGTGTCCATTGGCACCCTAAGAGCTAGGATTATGGTCTTCGTCTTTGTTCGACCCACATTCTGCCAGACTTCTGGCAATAGTGTATAGAAAAGTGAAATCTCCAGCAGTCTCTGTTCTCGAAATTTGCTATCGGTTATTA"/>
                    <sequence id="seq_t295" taxon="t29" totalcount="4" value="GTAGGAGTACGATCTTCTCCCCGGGGGCGATCCGAAACTCTATGGACAGTGATTCCCATCCAGGAAAACCTATCCTGACTCTCCTGGACCTTAGGGCTTAATGAACCAGAGTTACTATACTCAGTAAGAAGTCAAACAGCTGGGAGACGGTTGTACTCAACCATGCTCGTTCATAACAGGCGGGCCTCGCATTATCAGGCCCCAAGGCCACGAAGGGGAAGACTAGATAGACCAGGAGCGAATGAAACGCCCGAACCAATACCCTGACATCGGCCGATCGGTAGCGCGTAGAGCGCCGGACGTGAATGCCCCACTATTGACGCCCCACTGGAGACTTGAAGATTCCAATTACCCAGGCATCTGCAAAAGCAGTGTATACTTTCTACGTACCATGATTGTGGTTTGGGTTTAGAGATTGTTCCCTGCGACACTTAGATTCGATACCGTCGGCGGGCTTGTCAATCTGCTCACTAGAGGCGACTCATACGTCACCCGAAGTTGCTCAGAAACCTTGCGTACTCGTTAAGACGGTTCTCGTCGTTTTAGCGTTTAGATGAGTGCGCTGCTTTATTGGAAAGGACAGGTGGAGATCCGTTAGAGCTGCGTAGCCCGGGAACGGTGTTTCTGTGGGGGCCTCCAAACGTTATAGATGGCATTCGAACACGGTCAGCTCATAATCCGAGCGCCACGTTATTACGACCGAGATTGGGTCGATGATTACCGGCTAGCGTTCAACGTTGACTATTTACAGGATGCCGTCCTTCAAAGCCTATTCCTAACTAGGCTAACCAAACGCCGACATTCCGCAGCAGAGAACTTAGTTCAGCTGAAAGGTCGGCTGTTGTCGAAGCCTAGGGTATTCAAAGTTTGAGAATGTTGGGTATATACCCTAGGGCTCATTCTTTTCTGGGGAGGTAAGTTTGTACTTATCAAAGCCTCTTCGTGACGCAAAAATGTCTTGACAGAATCTAGACCGAAAAGGTTCGAATATACGACGGAC"/>
                    <sequence id="seq_t319" taxon="t3" totalcount="4" value="CTCTTGTTGGCAGGACAATGTTTCTATTTACCTTATTTCCGTCAATCGGTCAACGCCTGGTACTGTGCTAAGGTAAGGTGGGTGGTGGTCCGCGGCCCGGCATACGCGGCGTAACCTTCTCAACGATACTTCTGGCACTGTTCACGCGGGGAATTGAGGGCGGTTGGAAAGCACCAGGCCTTCAAGCATGTCCATGTAAGCGTATTTGGCCGTCTACTGACTTACTGTATTGGGCTACAAAAGTTACAACCGCTTAGTGAAACAGCGCTAAACCGCTACGAGGCATATCCGTTCTTGGGTGCTGCAGGCACTACAGTGCGTTGGAGAATCCGCTGTGATCGGAAACCCATTACTTCACCAACAGCCGGATATTACAGTTTGGGCTGTAAGCTCTAAAAGCGGTGAACGTCCCCTGTGGCAAGTCTGCACTATCGAATTCATTCATCATCGGAGAATCTTGCACCTGCTGAAAGACGTTATGTGCTCCTTCTGAGCAAGAACGTCCACCGTCGAAAGAGAAGGCGGTACGCAACCTCATACTGTGGCGGTCTTAAACTGAGAAGAGATGCGAAGCATACACGCAGGGTATGGGACACGTCAGCCTGCACTATAAGCAACCGAGAATTTTGACTCTATTCACCTGGCACGCATCTGTTTAGGCACGGTCCCTATCTAGGCCTGTGTTATCAGCCTTCCTGACAGTTGTCGCCCAACATAATGAGCGGGGCCCGAGTAAAGTAGTAGTCGATAAATTCTGCGCGTAACTACCTATCGATGATCCCGCCAGGTACCGCCGCACCCCTGCATCGAGACTCTCAATTCTTGCGAATTTTCAATTCTAAGGTCGATACTTCAACAAGTACGTGGCGTAAGCTGGCTCGTCAGTACCGTCTTTCCATCTTAGGCCTGGGGCAGTATACTACCGCACTTTCAGCAAACACAAATACCGTAGCTCTGCACATACGGGAATGACATCCGCCAGAATCTCAGGTTAGCTGTT"/>
                    <sequence id="seq_t305" taxon="t30" totalcount="4" value="CGCTTTGCACAACCGTCTGGTAGATTTCTGTCTTCACACCCTGCTGCGACAATAGAATAACAAACCGGAAGGTGAAGCACCGAATTGTTTCTTAGGATAATCCCATCAAGCCCGTTAATACGATGAGTCATGAGCTCTTGGCTGGATATATAAAAAGACTGCCCCTTTTCACGTAGCTAGCCTCGACAAGTGGTTTAATTCCGAAAAATTTCTCAACAGAAGCGACAGGAGATAAAATAGCTAGATATATGCGCGCTTTGCACAACATATTGCTTGATTGAGGAATCGGGAGCTGGCATTACCGACGGTGTTGGAGGACTGACGATACTTTGGAGTCGCGTCCTGTATCTGGACAAACATGCTGCTGCAAAGCAGACGATAAGCTCTTGGGGTGCGCCCACTCTGGCTTATGTTTGACCCCCCTCTCTGGTCCATAACATAAGACTGGGCCTCGGCAAAGCATTCCTTCTAAGAAGTGCGTATTACTTACAGCTAAGCGATCCGCAGAGAGTTACGGACCAGTCTTGGGGCGCCAGATCACCCCAAGATGATGCCCTGCCACTCTATGTCTCGCCTGTTAGTCACTCCTGTCGCAATCGTGGAGTGCAAGTAAAGCTAATGGTGCGTCTCTGGTCCGTCCCGCGCATAAAATATACGTCTACCCATAAAGTCCCTAATTCCAATAGTGGGCTAGGCCGAGTCCCAAGACTCGAGAATCCTCCAATGAACTGCCTGAGTAGCGTGTTTCCGAACAAACCAAGACTCCTGCCAAAATCCCCTTGCACACCAAAAGATTGCCCCAATACGAACGATTGAGTATGTTTTCTCTTTCTGTCGGGAGTCCCTCAATAGCTGCAAGCCAAAACGCAGTTGTGAACACCGATATATTGTAAGCTACATGGTGTCACTGTGTGTGCAAAACGTGTTCTCCGCTTTTTATATCGCCATAGGTGCTCAGAATCTACGTCCACTGTCTGGCATCGCGGGTAGTTCCCTGCGA"/>
                    <sequence id="seq_t318" taxon="t31" totalcount="4" value="TCAAAACAGAAGAGGCGGTCTCTTGGCGGATGCTGTCCGACTCTTTTGTCGTTGCACCTGCCAATCTGGAAAGGATTGCATGGAAGCCTAATTGTTGGTCTATTTCGCATTACCATAACAGCCCGATGGCGTCGCTAACTCCCGTACGGCCTAGTAGATCCACCCCTGTCCCCTTAGTAAAGAGAGACTCATACGAGGGGCTTAACGGTCCCTCGGGAATCACCCCTGTGATTATCGTTCTGGAGCGTTAACAGCAGGCCCCTACATCCGACCTGGCCCACGTTGCATAGAAACTGGGTTCATGTCGTCTAAAAGGCTAATTCTGGCGGGAAGAAGATGCACAGCGCTCCTAGACAGGTCTATGCCCGGCGGCGCTTACTGAACTGACCGTTGCGCACCCGTGTTAAGGAGTGACGCACATATACCTAAAAACGCTAGATTCCGCATAATGGGGAGCTATCTTGGAGGGAGGATTTAATAGCGCCAGTAGCATACAAGTCGGGTTCAGCTGCCGTTTACACGAGCGTAGAGATGTCAACGGCCTGCAGGCGTTAATGAATCGAGGCGGACCGAAAGGAAGATTAACCCCGCTTAATAATTGCTTGAAGCCGTCAAACGGCTTATTATAGACAGAGAGACACAGGCGTGGGCTTAGCCGCCTTTAAGCCCGGCCCCTCTTACATCAAGGGAGTAATGTATCGTAGGGCCGCAACTCTGAACCCGCAAGCTTCGACTAGGCAGGCCGCATCAGACACCTGTGCAAAGGAATCCAGTTGGATCCGTCGCAACGGACGTGAGTAGCGTCGGGGTCATACTAGAGCGACCGCACTCGGCCGAGTGCGTTTTTTCGGGTCGTCTGTCGTGGCCTATTAATCGGGTCGGTCTAGCTGACCCGGCTGCCCGGAGCTCCGGCGTTATAATTACCGCAAAATGAAAAACCTGGTTCATAGCCAAGGGTCGGCGTTGTTGCTGCCGTACAGTCTCTTGTCCCTGTGGACGC"/>
                    <sequence id="seq_t325" taxon="t32" totalcount="4" value="GTACACCTGGGCACTGATCTGTTAACCTGCCGAGGCAACTGCGAGAACCAATAACGAGAGCCTCCGTACGTATAGGTAGCATCATGGATATATGCAACGAGCTACGATCCGTCTCTATTGGAGCACCTTCAGAGCGGCTTTTCCGCATATAGATCGGCGTATCCGTGGCGTTGGACCGTATACGACTATCCTCTTACTCAAGCAATGCTCCCACATCTTGTGAGGCACTATTCGATCATACGAACCTATGGAGACGGGCAGGGGGTAAGAGCGATCGAGGAATTACAACCCTTGTGGATAACAATCCTGGACCTCGTACCTGTGTCTCGGCTCGGGATTGCATTTTTAATCTCAACGTTTGTGTGTCTTGGCTTTTAGATTGTTGTTATGTCAATCATCTGAACGGCTCTAAACGTTACGAGTGCACTTTGGGCCAATTTGATACATCGGGGAAACCCCACACACTGAGGTCCTGTCGGACGGAACACTCTGATTGGCGATCTTGGTCTAAGACTAACGCAGGACTACGAACTAGCCAACAAGCCTCTCCTCTATCCTCACCAGCTTTTTACCGTGCTGTAACTCAAGGCTTGCTTCGGAGGTTTCTGGATCTCGAGATGTAGTTTTAGTAGGAGTTAAGCCTACAAGGCCCGTGTGTGCGCAGGCATGATAGATTTAATCCATACGGTGGAACCCTATGACCGACCTAGTGGAGGAGGAGCCGAACCGGCTAGAGGGCTACTGGGCCTATTTCTCTTGTTGAGTCGCTATAGGCACACATCCCGTGATGTTGAAAACAAATTCCGATTCTTCAAAATCTGATTTGAAAGGTCAAATTCATGTATCGAAACGGTGTACAACTTCAACACGCTAATTGGACTCCGATCAGGTGTTGACACTTCGTAGTTCGGCGTATTTTACTACAGTGATGCAATACTAATGCGCTTCAATAGTGTTCTATTCCATGTGTATGTTCTCCGCCCACGAATTTAGGGATATT"/>
                    <sequence id="seq_t335" taxon="t33" totalcount="4" value="ACACCGAATTAAGTCTTGCCCCTTGGACGAGATATAAGGAACCCACCAAAGCGGTGCGGTTCAGTAAGCGAGCACTGGCATATGTAACAAGTTGGGATTGGGGATAAATATATCGAACTTCAACGACGCGTCAAGTTTAGTTGTAACATATACACCTGTTATTGGGCTGTGTATCCGGGCGTGTAGCGCTGACCACCGAAAGGGCATACCAGCGAATCAAACTCCGCGTGCCCAGACGCGTAGCTCTATTCGCTTGTTCCAAAACTTGCCGACTTTTAAGGGCTCTGTTTGCGAAGAAAGACTAAATCGTAGGAATGCCAGAGCTGGAAGTGCCTCAGTTCGTTCTCTACCAGATAGACAATCCCACGATCGTTGGTGAGATGTTCTCTTAGACTACAATGGGTTTCGGCAACGGCCGAAATGCCAGTAGGGTTCTTAGTGCTGCGGCAACCTCGAGGCGATCTCATTCCGGGCTTAAGGCTGGTCATGACGAGTAGAAATCCACGGACCCTTTTTACCCGCGATCGGGATTTAGTACGTACGAGATATGCGATATCGAATGCGCTTCAGATTGATCATTGGTTTAGGAAAGGACTTGTCATCTAATGTCTTGCCCGCTGTAAGTTCCCCTTGTTGGTATCAAGCCCGAGGAAGATCTCCTTAGACACGCGCAATGCCACTATCAAAAAGATGCGAGTGTGTCCCCGGCGGGTGCCCAGTTTCTACTCGGTATAAGGGGGTTTAGGCCCCCCACAGTGCAGTAAGGGAACAGCGAAGCTGGTCTATAAAGGGGGGCCCCGTGCCGATTAAACTGTCATCTGTTGTTGGGTGAACATTCCACTGGTGATTAGTACAATGGTTTCCACGGTATTGGTCGCTTCCTCTCTGCCGTAGGACTTTAGGGATAGTGCCCCCCCCGGAGATTGTTTATGAGAGAATCCCGTGGCCAATTTGGGCCGACATGGCCCTAGGACTCAGAAGGTCGGAACTTGGAATAGCA"/>
                    <sequence id="seq_t345" taxon="t34" totalcount="4" value="GAACCCCGAGCGGACCAAGAGGTCACCGGAGTGAGGCTCTAACTACTGACTTGTGTGGGTGGCTCTATCATTGCGTGGCGCCGATGCACTACATAGGTCCAGGTATGTCTTTGGATTCGTGCGGGAGGGTCCGGGGTATCCCAGGACAATAACCGCAATAACAAGTTGTCGTGAATAACCGACAAGTCTGAGCTATTCTGACTTCAAGCACCTTAGCTATTGACATCAATGTTAACGCTGTCGCGCCGCCATTCTATATTGAGCCGGACGATAGTAGTACCCCAGTTCCCCATTACGAGTACGCCGTAATCACAAACGGGCTAGCTAGTATGAATGTAGTCGACCTCGGAAAGCCTTGCAGATTCTACGTTCGAATGCCTCCGCTCGGTTAAGAACAGGAGCCTTTGATATACTAATGCTAAGCCAGAGAGAAAGAGGACGTATCAGACGCCTCGAGGCCAAGCGCCCTCAACAAGTCCCAACGACGGAAATTGAACTAGAAAAGTACCTAGGAGGCGTTTTAACACTTTATTGCAGGACACAAGGCGATGGCGACGGTTGGAGATAGGCAAAGGGCTCACCTGTACCCCGAAAGGGATACGAAGGTCCACTGGTATATGCAACCGCCCTTGGAGCCCTGATGCCTTGGTTGCGGGCTACAGCTCCAAGCGTCTATAATCTCGACCGTGATTTGAAAACGGGCCAAAGTCGCTTACTGATCAGTTCGAAGTTAGCCGAGAATGCATTACAGAAGATGACACTTTATCTACCGATGACAACTCATAGACCCGGCAATCCATCCAGGTACCGGGTAAGCATGGCCATAGCCTGATTACCTCGTGTGGGAGGACTAAGGTCGCGAGGGACGGCCTACTGTAGTTGACGCAACACAGCTCACTCTACCTCTGGATGTATCTTCCCAGAATCATCGGAACGCATTTGGTTCCTACGAGGAGGTTGACGTACTTTTAGGGCAACACCAGGAAAACTCACGCATTCC"/>
                    <sequence id="seq_t355" taxon="t35" totalcount="4" value="GTAAGAGTGCTCTCTTCTGTCCGGGTGCAATCCAGAAGGCGATATGCAGTCTTAGCAATCCCGACCCTGCTAACCTGGACCTCCTCAACGTTCGAGTTAGCTGGAACAGACTTAGTAGATGCGCTTAGAGGTCAAAGGAATAGAGGGCACTTGTCCGTAACCGTCTTCGCACAAAAAAGGCGCCCCGAGCACTACCAGCCTCCAAGGCCACGTTGCGGCAGGTTAGTTAGACTCGAAGAGGATTGCACGAGCGAGCAGAACGGCTGGTATAATCCGATCGGGCTCGTATAGATCGACGGACCGGCCTGCGGTGCGTTTTGCATCCTACGGCGGACGAACAGCGTCCATTTACCAATTCAGATGCCAAAGAGGTGCATACTAAATCCGTCGCACGGTAGTTGATAGACGTTGTGGATTGTAGCCTCCAACACTTGGATTCAGAACACTTTTCGGATGTCCCACACAGCCCTCTAGAGGGGACGCAATCGGCACCCGAAGTAGCTGACATAGCTCGTCTCCCCCTTGACACGGTTCTAGTCGTTTCAGTTCTTGGACGAGTGCGTTGCGTTATTGGAATGGACCGGCGGTGATTTCTTCGAGTTAGGTATCCCCGTAACAGTTGTGACGCGGGAGCTTGCGAAGGATATGTGGGCCCGTGCAAAACAGTCTGGTAATTCTAATAGGACCTCATTGTAACGGGCTCAGTGAGGCCCATGAGAAGGTGCAGGTGCAATTCGTTGCCTGTCGGCAGGATGCCGTCCTCAAAAGCCTTTCGGTAACAAGGCTCACTAAGCGCAGCGATTCCGCAGCCGTTAATTTACTTCTGGCCAAAGGTTTGCTTTACTGGAAGCGTAGGCTATTGAAGGTTTGACAATGTTGGATGCCAACCCTTTGACTCATTGTTTCCACTGACAGCATGTGTTGCTTACGGAAGGATTCCACATAACGCTTAAGGGTCCTCCCCCAATGTACACCGCTAACTTGGGAAAATTCGACGTAG"/>
                    <sequence id="seq_t365" taxon="t36" totalcount="4" value="GAAGCCACCATAATACGGTGGCATAACCGGTTAGAGCTTTAGGGGACCTTCTTAGCCGTCCTTATAAGCATATGGCTGCAACGAGAGGGCGCACTTTAACACCCCCCGCAAGAGGAGTATGCTAATGTCGTCAATTCAGATCTTATAAGGAGCGAGATGTACCAAATAGTACGCTTACTGAGCGCCCACCCGACCTAGCGCCTCTCAGGTCTTTGTGATTCACGAGGATAGGCCAGTCTTCGCTGTGGTCACGGTTATGCCAGCTAATGACCAACTACCGCGAAGGAACAGGAGGCAAACCACAGGACGGTGACTTCTTGAGCCGCTGGATTGTATCAGAGGTGGCGGTGGACCGCGGATTCTGTTGAGGACAGTCCAACATGCGGAGCTCTTGGTTCACAGGCTTTGTTAACTATACAATTAGCCATAGACAGTGGGATTAACCCAACGGACATTCGTTGTGACCTGGGAAGCGTTCTGAATAGCGGATTCTGTGGGAACGCTGACGGCCCGGTGTACGCCCTAATCCCATATAAACCACCAGCGTTGGATCTTATGGTCGACTTGCAGTCATTGCTTACTTAAGGTCTAGGCCGTAACAGACGCCAGTCGAGATGATCGGACTTCATAGCTGACTGCTCAGGAACATTAAATTTCTTAGTTTCTCGTGCTACGACTAGACACCACGGTCATATACCGGGCTGATTCGTGAGCATGATACGTACTATGTGTCAAATGCGCTGGTGGGAACCGGGTCCTATGACCGTGACTCGTCCGAATTGGCCTATCGAGTTAACATTTTTGCGTTATACGTACAGTATTAGGGCCTTCAGGTCTTTCTGTTCGCCTTGTGATACCGCCGCTGCCATATGACGCCAGCTCCCTGAATCAGTCGCTAGACTCTGGAGCTGGAGTGCTAAGCCCATTGAAGCGGCGACTTCGGCACGATCGAGATACGCTTCAGAGGTAAACGCTGCCGTGAGTTCAGGAGCTCGTATAT"/>
                    <sequence id="seq_t375" taxon="t37" totalcount="4" value="TCAAACCAAGGAAAAATGTATTTTGGTAATAAGCGAATACCCTGAGAAACGCAACTTCGCACTTAGAGCCTCGGTTATCTAATCGTGGTATGTCCGCAGAATACCCAGATTGGGTGCCAGTCAAGATCCGGGCCTCGCCCGCTAAAGTGGCTTCTAATCCCGGTATGTGCCGTTATTTACTGAAATGACACGTCGATTCCCGACCAACTCACCCAGGACACCCGTCTACATATGAGATGGGATCCCCCTGAACCACTCGCGGAGCGCATTGGTCGAAGATGTGCGCTGGGCTGCGATGCATTTACTTTTGTCTCCTGAGACGAATCGGCTTCTTTTGTCCAAGTAATGGCAGTGTAGAAGTCGTGGATGACAGTTGGATCACACTGGCCGAATGCATTGTCAGCTGCCAACCATGCGCTCACGTAACGTTGGAACCGAAGGCTCGGATAGGACGGATCTTAGTTTGGGGAAGATAGCTATGCCGAGGAAATGGAGCGTTGCGCGCGTTCGTTTGTACGGAGAGATCAACGTGGTTTTAGAAACCCATGAGTGCCACGACTGTGAGGGTGTGCCTTGTGCGCTTGATGTCAGTCTAACCCCACTTGAGTAGAGTCCTCCCAAAAGACCGTAAGGTACATTACAATGAGTTTGGCGACCTTAAGACCACTAGTTGGGCGATTTCGTTAGCGGCGTCGTTACGACCTCCTTGTTACGGATACCGGCATGCGCATTAACCAACAGTAGCGGTTAGCCACTACCCGTGGGAAAATGTTGAGACTACGATCCACGACATTTTGGTAGGGCCCGGGCCGCAACTTTGCAAGCGTTTGGGATCGAAAGCTTTTGGCTATAGCGGATGCTGTAGAAGCGGGACCGAAGCTCCTCACTACAGTTCTTGACTAAGAGATTGGTGGTCTTCCTACAGACGTCCGCTTGCTTGGCAGTGTTTGCTGAGTGCTACACACATATACTTCTTGAAACGAATGAAAGTCTGCACAAT"/>
                    <sequence id="seq_t385" taxon="t38" totalcount="4" value="GGGCCTTGGTTCAGTAAATGCTAACAGATATTCGTTAGGCATGATTGACCAGCTGCTTGTTGGTGGTTAATCTACACAGCGAAGTTCTAACCCGGAAATTGATGCATTGCTTAACCACCTGAGTATAACTAGCGAAGACAGGAGATTGGGGGTCTGAGAAAGCAAGAAAACCACAGGGGGTGCATCCAAGTCCAGGTGATTATACACAGGGAGTCGCGGGGATCTCCTTGACACTGTCCTACTTACAGCGTGCCAAGAGCGAGAAGGGGACCTAGCGACGCGTGACACCCATTGTAGAATGGGCGAGTTACCACCCTTGTGTGGAGTTTCGTCCGGGGGCAAATCCCCCTCGTTTTTTTGGCAAAATGAGATCACAAAATCTTAGAGACGGAATAGCGAGTATGGAACGGTTCAGTGGGATGTCGGAAGCCGCGTCCCTGATCAATGGCTAAACTTTTAAGGTCCCCTCCCACACCCGAACATCAGGATCATACGGGCACCGGCAAACAGGCAACACGTAGACTCTAGGCAACATCACAACGTCCTTTTCAGTACCCTTCATAATTCGAATTTGATCAACCAGGGGAACTGCAGCTGACACGATATCCTAAAACATACCTACAAGTCCTCCACTGTTTTACTGACGCTAGCCTACCCACCCACCACGTAAAAATAGGAAACCCTCGTAACACGTCCCGGCTATACGGGGATTTGATCTAGGTGGCTGTGGAGCTAACATGGTAGAATGTCAACAAGGGTCAATACGAGCAACAGGTCTGCTTAATGCGTTTCTGCTTCCCAGTACCCGGGTTTCTCTTCGTGTGGCCAATGTGCGCGACCTATATTGTTCATGCCAGTCATGCTTGGCATAAAACATGTCCCAAGTGCTGGCCTCCAACATCTGCCGAGATTCTACAGAGCAGTGGACTCGAGGCGAATGCGACCGCCAAGAAAATGCCGAGACTGATAGTCCATAGGCCCCGACCGGACGTCGGCCGGT"/>
                    <sequence id="seq_t395" taxon="t39" totalcount="4" value="GATGTCCTCCCTCGGATTCCCTGTGTATATCGCTGTATGAAACCGCGTTTCACTAACTATAATTTCATCGCATGAGTTCTGAGATATAAGCTATATTGGGGTGTGCCCTCAAAATTCGCACTGCAGACGTAGTTATAGGAGCCTTGCGAGATTAGGGATCCGGCCGGTACTACACCCTCCTACAAACGTTTGTGGGAGAACACTTACGGCCCTTTTCTCCGCTCGGCTACAAGCATATTCGCTACTGGAAGAAAGAAAGCGAGTATTCACTCGAGATTGCCGTGATTGCACCATAGGAGTTTCGTTATTTGACTGAACCCTACACTTCGCTTACAATATGCTATCACGTTTCGAGAGTCATGCAAGCGCAGCCTTAGGGCCGTATAGGAATTAACTTACAAGCAGCGACCCCCCTAATCGCACAATCTAAGATTAGGGAAACGGAATAACCACCCTACCCGCCCAATGGTTGACGAGGATTGTGCTCATATACGGTCTAAACACAGCCTCGACTATCTCTATACTTGAAGTCTTCACGGAACGATGTACTGAATCGTGTGCGCCCTTGAAGACCCGTACACTATGCGCTGTGTGATCATATCCAGCAGATTCAGCAAGCGAAGCTGGTGAAGACGGACAGTAGACGATAGGTCTCGGGTCGCCGAGCAAGATCAGCGTGACGATCGACTCACTTTGTGCTCTATAGCTTCCCGGTGCGGCGTTTTTCTTTTCGGTAGTGTACGGAAGCATAACCCCTAAATAAAAGGCATCCTAACCGCCTCGAATCAATTCCGTCCTTCAGTTCCCGCTAGACGGCAACTGGAAGGTGTCTGGATGCTTAAGATCGTCCAGCCAGGTGGTCGCCAGGAGCGTCTGCAGTAGCTCCATATGACTCCATTCAAATCCACATTCAGGCACACCTTCGGTGGTCTAACCCGCGAAAGACCACAAGAGGGGACTCGAGACTACTGGCTGTATGATACGCCTATTTTCGTGAACA"/>
                    <sequence id="seq_t418" taxon="t4" totalcount="4" value="GAAGTCGTTACCTCCGTTGGTCGTGGCCATTTACCACCGATCTCCTCTGGAGAGGTCCTTCGGGTACGCTTGAGTTGGGCATCTTCGTTGGTAGCGCTACTTTGAATAAAATCGAGCAACTAGATGCTAGCAAACATAAGTACGAGTTCCAGACGGGGGTGGTTATTCACCAAGAGAGTGTGAGACTGGCACTACCAAGGACTAACCACCGATGGTGGCCAGAACTAAGGGCAGGCAGCGTATAACACGAGGGACCTGACCGTTTTTCGTACCCCTCTCCCTACGGATTTCCGTGGCAGACCGGCCCACCGCTTGTTAACGAGCACTCGACATTTGTCCTGATGCGAGTAGCCAGTTCATCAGATCTAGAAGATCAATCTACATGCCAACATCGCCAGATGTCTAGGTGTAGTGTCCGAACCGCTGAACATAGAACTCGCTGGGACGCCTGTGCTTACTCGCGCAGTTTGCGTATATGAATGGTACGAACTCGCGAATTTACTGGTTTTGACCGGCGAACGCACTGAGGAGTTTGCTCCATTTAGCTTAGTAGACGAGTCTCTACAATCAACGCCTATGGCATCCATTCAACGCGTCAGAAACGTAAGCCATGTACCATGGGTCCTGTTGGCCAAACCAAGGTTGATCATCGGGAGGCTAAACGAGTTAGAAACTGATGATAGGGCCGCAATATCGCGTGCGCCATCACTTTGATTAGACTAGCCTCGTCTGTATCTCAGACTTTCGCCTGTTCCATAATAAAAAGCCCTGAGTCCAATCCGGTAGGGTTAACACTACCAGGACCTGAGTGTTGCCAAGAGGTTTGTTTGCATGACTCTGTTAACCGAGAGTGCAGGTGTTCAGAACATGATGCCTCTACCAACTAATACTTCAATGCCTTGTGTCAGTGCATAGCTGCGCAAGCCTCCGAAAAGCTTATGACTAGTTTGTTAGTTCTTGTAAACAAGCTACATCGGCTCCATAGTCACACCCCGCGAGT"/>
                    <sequence id="seq_t405" taxon="t40" totalcount="4" value="CTATCCAGAGGTTGTAGCCGTAAGGCCGGCTAATATCCGTCCTTGACTATCGAAATGAGAATAGAACTCTGAAAATGAAAGATAGCTACCCCATTACCCATGCCAACTACGGCTGCGCCCGGGCGCTGAAAGTACGTTAATGGCTTCCAATTCTTATCACCTGCTATCAGGCCGGATATTTGCACCCCGAAGCCCATCCTTACCCCGGCAGCGGCACCGGCGTTCGTTCCCTTTTGAAATTTATCAGGGTGCGTCCCCCCCGACAGGAGTGAGCGAATATCCTACTGTGGTCTGTCTAACATTCGGGGCTGGTCGCACCGTCTACGATCAATTTTCGGCTGACACCGCAGTCGGGTTTACAGTAGCTCCAATCTCTGAGATTCAGGACGGACCCGACGGGAAAGATTCTGCTTATGCGTGGGGCAAACAAGCACAGACAATTTCACCTCTAATAGACGACAGGGGGTCGCGTATTGATTAACTTGCCACTAAACATATGCAAATTCAGACACATTCACCTAGCATATAAAGGGTCTTCCGGTCAATGTTCGATTTAATCAGGGTGTAGTCACAGTCTCTAGAGAATAATTAGTGATTACTGACCCAGTCTAGATAACCCCAAGGTCACCCGCTATATAACTTTTGTTAGGTTGGTCCAGAACCACTCACCGCCAGTTTACTCTTTTCGGCTAATCCGTGCGAAACGGTCCTTGGCCAGAATAAGCTAGATCAAGGGGGTCGGCGTCAGTCTGGTACTAATCCTGGGATCCGGCGGCTGGGATTACGTCCCCCTCGCCTCAAGCGGTTAACAGTTGTCCTGCCACCTCCCTCCAATGATGTTCAGGCTCAGTAGTAACTCCTCCTTGACGACAATCCGAACCGCGTATATGGCTTGTCCATCTGAAGAAAGTGTAGTCCACGGCGAATTGAGAATAATTAGCTTTGAGGAGTTTAAGACATGACTGGCTAGTCGTAGCCTCTCAAGCGCAGAAAACCGCCC"/>
                    <sequence id="seq_t419" taxon="t41" totalcount="4" value="AGCGGGAGTGAGGATACAAACGACTGTTGAGACGTGAAAAGACTGGGTCTACCCATACGTAAAAAGTGACCGCTCTTACGAGGATGAGAGCATCAACACCACGGGGTCAATGCGGTACCAGTGATGAGAAGCGTGCATATACTTCTTGAAGGACCTACTAAAACGGCAGCTCTCTACGTTCGTTACCAAGATTCTATACCTCCTCCTCTTCGTCAATCTTTATTCTCCGGATCCGAGGCGATCCTAAATATAGACCCGAGGAATGTGCATTAGATAAAGCTTGCGGAGCTAAAGGGGTCCGGCAAGTGAAAGCTGCCCCGTCAACTGAGTAATTGTGCCCGTGATGGTCCCGATGTAGTCCCGTGTGCATTGTCCCGCGACGAGGTGGGAACTCTTTAATCGAAAGAATGAATGAACCATCCTGCCCTTCTATTTCACCTTAGACCATGACAATCCGTAAAATCTCACCGGTGCAAACCCTCAGTGAACTCATCCCGGATGAATAAGCTTAAAAGCACAAAACGATTTAGTGAAAAGGCCTTTAGCAGTGAGTGGGGGCGTGGCCGAGTCCCACAGACTTTGGCATGCCCCTGGGCCGAACATACAACGAGATATCGGTTAGACTGCAAACAATGCTACGATTGGCGTTCACATAACAAGATCATACTCCGTATGTCCCTTTATATAAGGGGTGGATGACGGCAAATATCCCACCAGTGGCTGTGGTCCCAAATCATTCACGTCGGGTGGCTTCAGTCAAGGGTTCATTCCGGGTCCCTCAGGCTCCACTGATCCGTGCCTAAGTAGGTGTTGTCTCGCTACTGGATAATGACCGTTTAGGGTGACCAGAAATGTGCTTTGGTCTGGATTCTTAGGGGTAGAGAGAAAGCCTGATTTCGGGTCGGAATTGACGCGGTTACCATTCCCCCGGATAGACAATTGCGTGGAGTATCGAACTCCGCTCTGAAGTGCAGCCGGTACATCGCAATGCCCTCCCCCG"/>
                    <sequence id="seq_t425" taxon="t42" totalcount="4" value="GCCCCGAAAATCTGCTATAGCTATCATGGTTCTGCTTAAGAGTGCAATGGTAGTTCCCCCAACGATATGACAGTGACAACGAAAAATGCCTTCTTCAACTTCCCAGCACATAATCTCTATAGAAAAGATAACCTAATGGGATGTCATTTGCGATGTAGGCCGATGACCTAATTCTCATACCATGCACAGTAGTCGACTCTAACTGGTATCACCAACATGATAGCTCCGAAGTGGGGGGCAGTTGCAGCGATTCCGATAGGACCTTCAACACCCAGGAACAACTGCTGTTCATGGGCACTCGACTGGGCCATAAAAGGTCACCTAGGTCCAAGCCTATGGGCTACCGCTACGGTGTGCAAATGCGAGACGAGCCGCATCGACTACTTGGAACCTAGTACATGCCATCATGACGGATGGCACCATACGCGAACCCTCATCGGACACGTTCTAGGGGCCTTATGTTAGCAGTTTGCATGCTAGATCATGGCTCTGCGATGGCCCAACGTAATACCGAAGACTTATTGAAACGAAGTACGGAAGGATTCATGTTAGCTCTCTAACAATTGCGGACGCCTGGTCTGGACGCCCATTTTAGCGCTCATATCCGAGGAGCTGGGGATCCTCATCCGGATCGTAAGTTGAGCGCGCAAGTCGCAAGTTCTCGAATGTTAGAGAAGCTTGGTAAGAAGTTTAAACGATTGCCCCTTCTCGCAATGATCTCCACTGCAGCAACTAAGATCTAGTCACACTGTCCACACTTTCGTTTGTTTTGCTAAAAATGCGTAAATTCCGCACCTTATGTGCGTTCGTGATACATGGATGCCCGAATCGCCAACTGGCTTAACAGGATGTCTGAACGACGTAGAGATCAAGCAATTCCGACCGAAGGGCTTCCGCCCCTCCGAGATCTGGTCTGCAAGGAGATGTCTTATTAGCTTGCATACGCCACTTATGTGTTTAGACGTTTCTTATCCACCGCGTCTTTCGAATGCAGCATATT"/>
                    <sequence id="seq_t435" taxon="t43" totalcount="4" value="GTCTCCCGATTTGCTCCCTTAGAGGCGACCGTAGAGGAAATTGTTTCTTTGTGAGTGGGAAAACCTTCCATCTAGTCGACAAACCCTGGCTCAGCAGTGTTGTTTCGGGGTACTGTTCGCGAGCAGGAGTCAACTGCACCCTCATTCCAATCGCCGATAACAAGATAGTTCTTATGGCCCACCGTGTGCTATATTTGACCGCTTCTCCTACCGAATGAATCGAAAGCAAATACATGTTCTGGCCAACGATGTCGTCTTTCGCGTTGTAGAGTTCTCCGACGCCATTTACGAAAGTCAGGGAGAGCCTGGGAATAAGCTAGCTCGCTGGTCTGAAGTGAGCGGGGACCCCAGAGTGTTCTCCTGGTTGCCAGCTTTTCCAACACCACGATGAACCGTCGGGTGATGAGGAGCACCGTCGGGCCTTGCCACTATTAAACATCCATCGATCGAGCTTAACGCGGAGAATCTGCGGTCCCTATTTCGCGTAAGAACTGCATATGAAATGGATTACCTGACACGCAAAACCGTACGGAGGGGAACTCAGGCAAATAACGAGCAGATGCCTACGACTATTCGGGTAGCCAGGGCCCGTAAATTATGTGCCATCGCATGTACCTATGCGTGCGATATTCCCAGAAAATTCCCGCAGTGTGGCGGCCAAGCTTAACAGAGCTTACTTAGCATATAATGGTGAACAAGGGACCCTCTAGTCTAAAAGGCGGGTCATAATTGAACGATGAACTTTCAGTAGCTGGTCGAATATAACTAAGGAGCTGGACCAGTAGCTACGGGTAGTCCCTTCTAGCTCTAGCAAAACGGGTTGCCTAGCGGTACTGGTATAACGAGGATGTACGTTTTAAGACGGCAATTTTTGGTGATTTGCCTATACCACGCCAACTCTTACCGTACGCGGATTTCCCCAGCCTGAACACGTTGCCGTGGATACCACGCATTGATCATGTTGTAGAATCCACATTCAAGATAAAAGGAGACCCCCCCC"/>
                    <sequence id="seq_t445" taxon="t44" totalcount="4" value="CCGCGTAGTAAGATCTTGTTACTCGTACCCCGTTTGAAGCTCTTCCTCAGACGTAGCTCTTAGCCGGCTAGACGGTAGTTCTTGCCCCTCATTTTGGTGAAAAGATGTAAATCGTTCGTGAGGATGATGCTGACCCTGTAAGATCTTATAGGGAAGTTTCTCGCGACTGCTTCGTGCCGACAAATCGCCGAAGTGATACAGGGCAGGGCAACCCATGGGAGCTCGACAGACATCCGAAATTACTTCTCTGACATACAGCGAGTCAAATGCAAGCAGATAAGGCATTATATCAGTACTGTGTCCTGCCCTCCCTTGTCGCCAGGGCATGTCAGCTCTTTATTGAGCTCATGGTATCTAGTAAACGTGACACGCTATTCTATGGCATATACAGCCTCACAGGTCCGCCTTGAACTATTATCTTAGGGCGACCCTATAAATACGAAGTAAATTGGTTTATACCAGGGATTGGATCTATGGTGGTCCGTGAGCCCCGCTTTCTCATGAATTGTAGCCTCGTAACTCTCGGAGTTATACGGTTCCAATCAAACGGGGTCGGGTTAGGACGTCCGTGACCGCGATATATTCGACAGTGCCCTAGCTGAGTAGTCTAAGTACTGAGCGAAAAGACATGGTTTCACCTTTGTTCAGTGAAACAAGCACTTACTTGAGAACCAGGAGGTCTGGCGCCCTTATCTATGTACCCTTCGCTGATCCTCGGCAACCCACCCTCCGGCTTTGCAGGAATACTTGTTCATCCCTACTGGAAAACCCTGACGAGTAGCGCCTCGGGCGACGCTAATTCATGTTCTTACGCTGCCCTTTATTTGATCAACTCGATTGTTCTCTCATCTGAGCGTGTCGTCGGAAATCTTCGCAGCGATTAGTACCGGGGGGCCTTCTCACACTTTACGGCTACGTATATTGCCGGCCGATATGCGGAGTTATACGCGCAATGGAAATAACCGGCGATGAATAAGCGATGAGCATCTTGAAGAGTCTT"/>
                    <sequence id="seq_t455" taxon="t45" totalcount="4" value="CTATGTATCACACGTGCTCGAGAGACGACTGCGGCGGTTGACGTGTCTGAGGAGATCGTAACAACCTGCCCATAAATCCTTAGCCTAAGTTAAATACTCTAATGCTAGGTATACAAATTGGAATGAGTGTCTCTCGTCCCCCCAAATCTCGCCCATGATGTTACCACCTCACGTAGTGATCGGCCTTACCCTGCTAACGTCCACAGTGCTTCTAGTCCGTGTAGTACCGCGTCCTTCCCTAATTTTAGTTGCACAACTCGCGCCTTCCAGGGCCACTTGGACAGGCCCAGATCCTTGTAGAATCTCCCTCTATAAAGCGTTCGCCACGGCTTAGTCGGTTACGAAGGGGGGTATAATCAGTCGCCCCAACAACCAACGCGGTATGGCGCAAGTGTGCCCGTACTTGGGCTCAGACGGTCGGTGCTTCGCCTGTCGACCCCGGCGGGATTTTTGCATACGGTTGAGGGCGGTACGGTGGTTTAGCGCCACTCTAAGTTACGGACGCGCAAGGGAACCTGCATTAGTACGATAAGCACAGCTAGCGGGGCGATCCCCTTACAGAAGCGACCTCTCCAAACATGACAAATCCACGCGAACAAACGTAGAGAACCTAGCTTTAAATAGAAAAACACACGCCCTGCTGAATTGCCACATTAGTGAAACCTGTGGAGCTTTTGGTACACGCGGGCATAAAAGCGTTCGAGCTCGAGGAGCTTCGACTGGTGAGCATGGACTATTGTTGTGCTAATCCGCACGCCTGTACAAATCGCACAGCAGGGGCGCGCTTTGCCCTTTCGGGGGGGGCGCACGACACAAAATCTCACTCTGTGTCCTAGGTTCGATTTAGAGAACTCGTGATAGGAGGCGCAATATGGCGTAAGATATCACGGACGCGTTGGTCGTTCTGAGACGCGTTCCAACACTAGGGTTTAGGAAACACACTTGTACCGACGAGTCTGACGATTAGAAGTAGTTTGTAAGGCGATAGATCATGCAGGAC"/>
                    <sequence id="seq_t465" taxon="t46" totalcount="4" value="TTGGTCATGAAAAGCTCTTTGTCTTATAAGGACGTAGCATCCTCTTAACCTCTTCAACCGCTGGGTTGCTTCTAATCAATAGTTGTATCCGCCACATGGGTCCGCAAGTGGAGCTTGCGAGTGTGATATCCTTAGTCAGCTACCTCCAGCATAGACAGACTAGTAACCTGTAAGGACCCGCCGGCGTGAAAGTAAAGCGCGCTCGCCTTCAGGCAAGGCCCGTTGCGATGGCCCGGGAATAGATGGCGTCTGCACTAGTGGCGCCTGATCTGTTGTCATTTTAGGATCCCTGGCTTACCTGGTAACTACGGAACGATCGGGTTCGATGGTGCCAAGCATTCGCAGCATTAGCAACTCGATTCGTACCTCAAAGTCCTTAATCGACTTCAGGTTCTATATACTAGCGTTAATTTGCAAGTACAACACTTGTTAACATAGGACGGTAACTAGCTCTCATTGTCTCTAGAGGTTAGGCCAGCTTATGCCGCTTGTCTATATGTCCTGGGGACGTATCCAAATCAGAATCGTATACGGCAATACGAGGTGTTATCGTAAGCACAACGCAGTCGGCGTCTGACTTGACAATTTAGATCTAGACCGAGAAGTATAAAGCCGGCAATCTCCCTGACGTTCTGTCAAACTGTGAAATCGGGGGACACAGCTAAAACAAAGACAACTGTCAGATACCTTGCCAAGCAAGCTGGCATCGGGCCAGATTACTCAGACGCACGTTGTAACCTGATTCAGGAGAATAAGACTAAAACTAGACAAGTCATGGATGAGACTGTGTGCGTGCTGCATCGATAAAGAGATTGCGTGCGTGGTCGGCCTAGAGTGGTCGATAACCCTATTCTTAAGAGGAATCTATTACGTCGCCGTCCCACACAGTGCCCGTTTGAGACCGTCGCCTAGCGACTACTTCCCCTCGGCGACCGGCACTTATCTACCTATAGGCTTAACCTAGTAACGCATATCCGTCTGTTTCCTGAGTTCTCGCAGG"/>
                    <sequence id="seq_t475" taxon="t47" totalcount="4" value="CTGTTGGGGGAATCCCTTTGGATAGTCAACCATTCGGTTAGCCCCCAATCACAACTCGAGCTAATGGCACTACAACAGTTTTAGATACTTGATCTGCAGCATAGGTGAAACCAGACTTCACGCTACGAAAAGTTGGTTTAGTCTGACGGGAGATTGGAATCGTATCGCCCCACTTTGGGAGGGTAACCCGTACTACCCATGTAAGGAGGGCAGGCCGTGTACTCACCATTCCAACTGTTGGCGAGCACTCGCGCCCGGGTAGATTAGAGCGGTCCCGTCAGGCCTTTTATACCGCGAGTATCGATCTTCACCAGCAGCTAGCCTCTCGTTAAATTAACAATCACGCCTAAAACTGGGACCGTTCAGCGCCGGCCTTTTATACCGAACGTCTGGCTAGTCGCTTAGGTTTTCGTGCACTCGTCTGTGGGACGCAGGTAAACTACATTTGTGGGGGTATAGCGGATGGAACAGCGCTCGTTAAAGCTCAACACCGGGATGATAAGTTCGCGGTTTTACATCCTTTAACGCATCTTCATATCGTGTTACATGAGGCCCATACAGGCCCGCGGTCAAGGCGAACTCTAAGTCTTCGTTCGTGCGCAATCGGATTATTTCTACCTCACATGAACCCTTGTAAACGCCTGCAGGGTTGGGGTGACTTCTTTGGGTTATGGCCGAATACTGACTTGTGAAGTGTGCAGTGCCGGAGGGACATCCGCGGACGAGTGAGCTAGTTTACCGACGTTCTCCTAGTTCCAAAACCGGTACTCTCGACTGCACTTGAAGAAGACGAGTCATAGCCGGGGCAGTGTCGCCGTAAGTTTTTTTCCTTACGGTACGGCTAAGAACTTGTATATCAAAATCTTCGATCGCCTGAAGAACTGCGTCCGGAGCAATTGGAAACAGTTAATTGAACAATGTAGCTCGGTCCCCCGGGAAGCTCCACTTTAACTATATCACGCCGGAATGACTATGCTACGTTCTGGGAATGATTGGTGTA"/>
                    <sequence id="seq_t485" taxon="t48" totalcount="4" value="GTCAGCAGGGCGCGTCTTGTACAGAATGCAGACAATGTTAACGGCCGCTCGTCGGCCGACGCGTTGTCCCCAGTCTGAACTATAGGTACAGGGGGGACAGGCGTGTACTTGACTGAAGCCGGCGGTGGCGTACGGGTACGAATCTATAAATTATATAGAGGTCGGGCCGCCACAAACATTATAATTCGGTGAGATGTTCCACGCGATTCGAAAGGGGCCTCAGGGTTGGACCTCATACACCCCATAGGAACTAGAAGCAGTCGTGGACTTTTGACAGCAATGGATGTCTTGCGCGCACCCAGCTGTTTTCTTACTGCCAGCTATAAGCATAGCAATATCCGGAACCAGTTTGAATCTTGCAGTTACCGGTGGGGATAGACATGGAGAGAGGCATGCGAGTGCCATGGGCCACCTCGCTTACGCCGCATCATTCCGGTTGACTTAGCCTAACTCCAACTACGTCGCGAGAAGTTGGGAGTGCGATCGGGCCCAACCTGGCGTTTAGCTATTCGCCCACGCTAATATATATCGAGGATAGGTTCGTACCGTACTGGGCCGAGAACGTCCTGGCTGTACACTAGCCGAGTGTTATTCTGAAAAATTTGAGAAACCCACACCTAATGCGTATGCAGCCCAGGAAAGATTCAATGGCCTTACATATCGCCGCGAGCCCCACACGACTTATTGTATATTCTCGGGAATGAATCGATCCTTGCCATATCTGCCGGTTAGGTGGGTGCCCAAACGAAGTATAAGGCCATGCATTTCAAATCAAGTAAGCGTGGTATGTCCCGGTTGGGTATATAGCAGTCGTAATCCCCTGTATTTACCAATAGCTTTCACCGTTGTTTCAGTACACAACCATCGTACGTGACTGGCCCTCGTATCTTTTAGCATTAGGACATGACACGGTGGCAGTGCGTCGTCCAGACCCTATTAGGCACGAGGCGTACCTTAGCCACAGACTCCAAGAAGAGATCCGCTATCCTCAACTGCAATG"/>
                    <sequence id="seq_t495" taxon="t49" totalcount="4" value="ATCCCGGTGATCAGACGTACCTATCATGGTGCTAGACATGACTGCAAGGGGAGATCGCGCAAGGATACCCCACTGTCCAGGCATATGCCCTTCATCGACTTCCCCGCGCATAGTTTATATCTATAATGTAACCGAGTATTCTCTGATAGGAGGATCAGGCAGAGCACCTGATTCTGACATCATGCACAGTAGATGAAGCCGTATAGTGCCGCCAACATGACAAATAAATCTTAGGCGACAGTTGCCGCGATTCCGATCGGAGCGACGGCTATTTGGGACAGCTGCTATCCGCGGGGACGTGACGAAATCAGCAAGTGTCGCCAAGGTCAAACGCTATTGGGTGCGGAGACAAACTGATAGTTAGAGCCGAACCGCTCAATATATTCGGGCCTGAGTGCCTGCCATTCTTACGCATTGCACCTTCCGCGGACGCACATCGGATACTTCACAGATGCCGTCTCTAACAATTTTAGATACTGGATGGTGGCTATGCCATAGGTGGCCGTATTACAGTAGAGGTAACTAACCCATCTACTGAGTGTTACCTGTTAGTTCTCTACCATTTCAGTATGCCTGGCTAGTACAGACATTTTCGGAATTATACCCCCGGGAATGGGGAGTCCTTTCCGGGGAGACGAATCAAGAAGCAACTCGTAAGTTCGAGAAGTTCGCACCAGATTGGTTCGAAGGTAGCACGGTTGTCCCATATCGCAACCGTCACCAGTGCATTAAGCAAGATGGGGTCACGCCCTTTAGACCTCCGTATGTTTTGCTGCGAGTTACGTAGCTGCGACCTTTATATGCGGTGGAGCATCATGAAAGTCTGAATCGTCAATTGGCTTATATGCCGGGAAGAACGCCGCAGCCATCTCGGAAATCGGCCCTGAAAGCCGTCGACACCGCCACGTCTCGTCCGCACTTTCTTTATTTGTTAGCCCGCAAACGGCACTTATGTATTGGAACACTTATTATCCACTACCCGTTGCGGACTCATCATAGG"/>
                    <sequence id="seq_t519" taxon="t5" totalcount="4" value="TACTAACCCGTCCATGTTCAACACAGACCCTTCCTCAGGTTCCTGTAACACATGCACTCATCGCGTTTCCCGACCACTTTCAGCTCATGGTCAACTTAGGAGACCCATCGACCTCCCTCACGACGACACAGACCATTCCAGAGTACTTCGACTCAACGCCACCAAGCACTGAAGTATCCTCACCGCAGGTCTTGTAAGTCAGGCATCATCTCAGTAGGATACCAACGACGGGTTGATTTACTACCACCAGCGCCCAGAGCACAGGTCTCCACCGAACTCAGATCACTCTCCTTCCGCTCAGAGGTGCATCTTGGAGCCAGGCCTTCGCACACTCCATAGTCGAATTGGCATGTACCAACTTTTGTCTGTTGCAGTTCTTTACCGACACGGTTTTGTACAGCAGAGTGCTACGTCCGTCGCCATGAGAGTGGCCGTACCATGTCGGTCCGCAGACAGTACTCATGCACCCCATATAGTCATGAAGGGCTTGCCCAGAAGCGTCCCCTGATTTATCTACCCATAGGACGTATCTCTCGCTAAAAGCCAGTACCGTATATCGTCTGAAACTATAGTTCCAGACGCCGCACTGCCTGCTTCTACACAAAATGCTCCAACTTCTAATTTTGTGACCAGCAGAATTTGGTTATGGGAACCTTGTTGATTCGATTACGACGTGGGCTAGGGCGTGGTACATCAAAGATTCTAGTAGAAGTGTAAAGGGCCCCTTGGTGAGGGCGCTATAACTCGTGTAACCGTATTGTAAAGCTTAACCTAAGTCTGTCATAAGGGACGGTTTCAACCATTACGTTGAGGGGAGGACTCTCTTACGACTGGGAGGCCGGATGGAGCATTCATAGTGTGATAGGCATCCCCCGCTCTTTGTGGGTAGAAAACGACCTTGGAATCGATAGACCCTTATAAAATCGCCTGTCTCGCGTAGTTCTGAGCACTAGCGTGAGTAGGTGACTGGGCAAGGTTCTGGAGCATAAATGCTTGGAAA"/>
                    <sequence id="seq_t505" taxon="t50" totalcount="4" value="GCGGTCAAGAGGTTAATTGATAGTGCCTACGAGGAGAAGTTTATGCGTACCATACCTCCCCTTAACAGGGATTTACGGAGATTAGTTACTTCGTGGTTCTCCGGCTCGCCAGTAAGGGCCTGAGAAAGGACCACGACTACTCAAGATAGGCTTCTTACTTTAACAACCTGTGGCACATATACGCCTTCTCTAATCTTTAGGCTACGTATAGGTAGGCACATAATTCAGGCTCATAAGTCAGAACGGGTTAATGCAGTAACAGTTACTACAACTCGCGCGAGTCCCGGGAGCTGTCGCCTCTAATACCAGGCCTCTTACGCGGCCCCATGGAATCCTCAAGAAACTAGGATTCCTTCGCGTAAAGGTGCAATCCGCTAATTAAGACCTTCAAGGAAGGGCATTTGACCACAGTGTGCTATCGCCTCGTTGGCAGTCCACGGACATGTCCTGGGACCCTGAGGACAGATGTACGGCTGAATTTCCCTCAACACTAACGGGACATATACCCGACGACTTAGATCCCTCGATAGCCCGCCTTGGTATCTGAATGTCAACAGCAACAACCAGTCACCTTAGTCCGGTAAGAAGCCATATGCCTTAGTCGGTTAGGAGAGTGCAAGTGCCAAGAGATACAGATTCCCCCTCTAACTAGATTTGTATCAAAAATTAGAACACAAGTGTGTTGCTGTCTAGAGGTACTAGATCTATTCTGAGAGTAGCACATAGTGACGCTCTATCTATGAGGTCGGAACCATATCGAGAGCAAGGTTGCCACATGGGGAGACTCCCCGCGCAAGACTACACTAACTTCACGGGTAATTTAATTTATTCATTGTAGGTGCCAGAATAGCGATTTTCTCAAGCCTAACGTATTTGCTCCGCACTGCTGCGGATGTGGACAGAGTAAGGTAGCCGTGCCGGTTGTCTTACAGTGTCCTGGATAGCCCAAGCAGGATAATGGAGCCTTCACCTATGGCGGTCTATTCGGATGTTAACGCCG"/>
                    <sequence id="seq_t518" taxon="t51" totalcount="4" value="AATCAGGAGACTCTGATAGCCATCTAAAGCCCATCCTTACTACCGCGACCAGTTGCCCATTTCTTCTCGCTTGCTGTATATCGGATTCCCTGAATCACGTGTTCTGAACACACTGCCCCGGACAGATCCAATTGAGACTTGGGCACTAAGAAGTCCATGTAAAACAAACTGGGGCGCGTGACTGTCTCCTGGTCAGCAGCCTAGCCAGAACGGTAGAACGTGTTAGCCGCTATTCGTTATAGCGATTGCCCCCAGTACAGCTGTCGAACAATAGCGTCCTCGCGCGGCAGTTACACCGGGATAACGATACAGGGGGCTACGCGTGGCCTCAAAATCTCAAAGATTCTGCAGTCGAACAGTACCACGGCGAGCGCCTGGTCGGTAGCAGTGACCGATCCCACGATTAGTGCACCCTATTACAGACACACCCGAACGTAATTGCAGTACCATAATCATCGAGTTAGCCTGAATTCTTAGAATACTACGGTTGCACCGCCCATCGCTAGACTAATGGGCGTAGACACGTCCTGTTCTCATCTGCAATGAGCGAGCGTCAGCGCCTGACCTTCACGCATGCTGTTGCTAAGCTTCCCGACTCTGGGGCAGTGCTTTCATGATTAGAAGACAATTCTCGCGTCCCCTGGTTCGTGGACAAGAGAGGCCGTTGTTGCCCTACTAGCACGCCAGTTGGCACAGGCACCTAGGATCCAAAGATATTGATCTAACTCGTAACATGGAGCCTAATGACCATCCCGTGACTAATCGCCTCAATGGCGTGCCCCGCAGCCGGATGTCTCTATTTTGTAAAACTGCGGTCCAATTTCAGTTCACCGGAGGTGGTTACCCGCACTTTTACAAACGTAGTCTGCCGTAATCTTGCTGGCTTCAATCGTGCTCAACGTTTTACACTTTTAGCCTTCACACCGTGGAGGAGGATAGCACGTAATAGTCTGCAGCCTAATGACCTTTTGTGTACCTAACGTAATTCACTTTCACGGTG"/>
                    <sequence id="seq_t525" taxon="t52" totalcount="4" value="ATATACACGGCCAGTGCTCTAGGGACTTGCACCGTCAGTTGAAGGAACAAATAACGCGAACCCACGGATATATTGTAGGCAGACAGGATAGAAGAAATGGGCGACGCTCCATCACCATTCGACTCCTGTAGCATGAGAATGAATGCGTAGAAATAGGGGGTTGCTTGGCCCTTGGCTTTCTCCGTAAGCCATCTCGTTGCAGGCATGCTCGGGCCGCATTAGAACTAAAGTTGTATGACGTTAAACCAGAGGCAGACGGAGGGGGTGCACAAGTCCAAGGTACGTGATAAGCGAATTGGCGCACGGGTCGATCTGGAGCCTGAATCATAGCACATCTTTGTGTTCCAAGCTGCGCAATAAGTACCACTAGGGTGATAGCTACTTAAGATTTCATGGATATCAACTTGCCTGATCCCCGCGAGTGCGCATTACCGTAATTGAGTGCAACGAGAATCGACCAATCCCATCCCTCCTGGTGGACTCATTACTAAGACTGGGAGTCAGGCGGTAAGTATAACGGCGGCTTAGGCATGATACATTTAACGGCTGGCCCTTCTCATCAACCACCCACCCGTCGTCCGGGTAATGGCCTGTATCGTAAGTTTCTGCACCTCCAACATCCAATTAAGAACGTGATGCTGTGCACAACCCCGTGGGTCCTCAAACGTTCGAGATTTTACCCATACGGGCCTTCCCTTTGGCCACCAAATGCTGCGTTGAGGCGACCCGGATATGGGTCTAATGGATCTATTGATATTTGTAAGGGTCTTAATTCATACTTCCCATATTGACGACCCTGACTGCGCTTTCCTCCTTAGATCCTTACGCGGATTAGATGCGTGAGCAGCACAAGTAGACCTGCTAAACTGAACGCCTGGCCTAGACTGAGGTGCGTCCACACGCGGCTAAGCACGTCTGTCGGTTCAAATCTGTCATGCAATCCGCATCGTATGGGATCGTTAACCTGTTTATGTTGGCTCAACCAGAAACTCTGCAGACC"/>
                    <sequence id="seq_t535" taxon="t53" totalcount="4" value="TGAAGCCCGTCGCTCCCCACCCGAGGCATTGCACGCCCGAAAGGTCCAACGTATGTGTAGATGTTCTATAGAATGCTGGCAAGAGTTAGACTGTCCTTAATCTACCGAGGGACAGATCTTTAACCAGACTCAATTGTGCCTTGGGACTCGATGCCCTTGAGACGGCGGGTTCGCTGGCGGTTCATTGCCTAAATAGCGCAACCGCAGCCGGGGAGCCAATGGCAAGTGAGTCACAGGTCGCGGCACATCTATTCTCCTTAGCGTTAGGAGGTAATACATCGACAGATCAGTTATTCAGATCGAATCTAGTCGCAGAAGTGGAAGTTAAGGTACAATCGGGCGTGCTTACTGAATAGTCACAAGGGTCCATGTGTAGCGCAAGCGGCGGTTCATCCGCGGTCGATTACGTATATATCACACCACGAACAGAGTGACTGGACGCATAGCGCGAAGTGACGTCGCATGTCAACGGTAAAAAAATCGAGTACGAAGTCTCCCGCACACGGCGGTTATATGCTTAAGGAGGTATCAGTGAGGGACTCAAGCTCGGAACGCCGACATAATTATCTTATCTAATGCACCTTCATCCCGAAACACCTGCGATATCACAACTAGTCAGCCAAGGGACACCGGTCAGACGCGAATTCCGTATCGACTGATGGCTAGAAAGTTCTGTCTGCTCAACAACGTTTAACCATCCGGCCAGCTTACCTGTAGGCAAGGCGCGACTCACCCCATAAGCCCCGCTAAACAGGAAAAATCTAATCGAGGATGGGGGGGGGTTGGATGTGGTGGCCGAGACTCGTTTTAGGAGGATGCGTGACTTGTTTTAGTCAATCGTAAGTGGTGAAATATCTACTGGTGGCGTCCCTTTTGCGCGAGCGTATATGGGCCTAACTTTCACCCGGGATGTCTCTCAAACCCGCGATCACCGCGCTGGGTCTCCTATACTTAGACTAGGATGGAAGCGGCATCATAATTCGACGCACATTCGCAAGCC"/>
                    <sequence id="seq_t545" taxon="t54" totalcount="4" value="GAACCCCGGGCCGACCGAGAGGTCACCGTAGCCGAGGACTAGCCACTCACTTGTGTGGGTGGCTGTATCATAGCGGGGTGAGGATGATCTACTTCGGTCTGGGTATGAAGTCGCAATCGTGCGGGAGGGTCCGGGGAATCCCAGTACTATAACCGCAATAGCAAGCTGTCGTGCCTATCCGGCAAGCCTAGGCTATTCTGACTTCAGCCACCTGCGTTCAGTACATCAGAGTTAACCCTGTAGCACCGATATTCAATCTTGGGCCAGACGCTAGTAGTACTTCAGTTCCCCAGTACGCGTAGGAGGTAATCATAGTCAGGCTAGATAGTCTGCTAGTACTCCACCAGGGAAAGGCTTGCAGAATCTACGTTCGAATGCCTCCCCTCGATTTAGATCAGGAGCCTCTGATAAATCAAAGCTAAGGCCGAGAGTAAGAGGACGTATCATTCGCCTCGTCGCCCAGCGGCCTCCAGAAGTCCCAACCACGCAAATTCAACTAGAAAAGTGCCTCGTTGACGTTCTAACATCTTAATGTAGGACGCTACCCGATGTCGACGGTTGGTGATAGGCATGTCGCTCACCTGCATCCCGAAACGGACACGAAGGTCCAGGAGTAAACGCCACCGCCCTCAATGCCCAGATCCCTTAGTTGCGAGGTACACCAGCCGCCGTCTATAATCGCGCCCGCGATTTTATAGCGGGCCAAAAACGCCTACTGATCAGTTAGAAGTTAGGCAGGGATGCATTATAGGAGACGACACTTTATATACGGATAACACCTCTTAGACATGGCAATCCCACCACGTAACAGGTAAGCACGGCCATAGCTAGATTTCGTAGTATGGGTGGTCTAAGGTTGCGCGGGCGAGCGTAGTGTAGATGCCGTTACAAAGCTCACTCTGCCCCTGGATGTCTCTTCCCACAGGAATCGGCGCGTATTTGGTCCCTAAGAGGTTGTTGGCGAACTTATAGGGAAACACCACGAAACCTCAAGCATTCC"/>
                    <sequence id="seq_t555" taxon="t55" totalcount="4" value="TGTGCCCGTATAATTCGGCTTTCCTCTCGCGGACCGTCCCAGAAGGCTACGAGCGGGAGGCTTCGGGCCACTAACTCAGTCTCTGCCGTATAACACCTGCGGGATGAAACATGCGACAGCGTTCAAGCCTGAGCAATTAAAGATCTAAGTCGCCCGGAATCGAGGGTAGCCCGAAAATGAGGAAGAGGGGACATATGTAGTCGCTTAGTGGAGCTCACATGTCGACATACAAACATTGAATAACTCGAAAGCTCCTAATGAGGCTAGCAAGAAATGCTTCTCCAACATACCGAGTTAGCCATAGTGCCGCTCGCCCCGTAGTCGTTTGCGATGTTTAGGCAAAGGCCCGGCAGTACGTTTGCTCGACACTGGGTCAGAGGAGACAGAGCACGGGCCACCCTGGTATCGTGCAACCTCGCATGTCCCTGAGGTCGGTAACCTTCTTCCACCATGAAAATAGCGTAATGCAGCGAAGTCCCATCGAGCATCGCATTATGGTCGGACCGCTCCGTACTTAATACCTGGCCTGGGTTTAAATCCACCTTGGTCCTTATACTGATCAACGTCACGCCGTTAGCGCATGGACCCCCTTACGTAGCCTCCTCCGCCGGCCCCAATGAGCCACTGGGAGCTACCGCGCGTGAGATCCCATGGCTCGTAGTACACATGGGCTGCTCAAGAAATGTGACTCACCGCGAGGCCTGCCACGAGACTTTATTCCTGGCGGTTGTTCGTTATGGGGACAGTCACATATCTAGAACCGAGAAGTAGATTGAGCCCGGACGGCTCAACATCGCTACACGCAGGGGCAGCCAGGTGGTCGGCAACCACGATGCCATGCATCTATAGGATCCACGGGGACATACCAGAGTATTTGGTTGAGCTTACGGAACCTAGATATGGGGTAGTATGTGTTCCTAGACCTCAAAAATCTAATACGGTATTCCCATCGACATAAACGGAGCTACGCACCAAGACCGCCGAGCCGTCTGATTGGCCC"/>
                    <sequence id="seq_t565" taxon="t56" totalcount="4" value="TTTTGCATCGCATTTCCCGACCCGCCGCGCCCCCTCAAACTCCACTAAGGGTACCAATTGCCACCTCCTAATAGGTCCAGAAGCATTTTACGGATGACTAAAATCACGAGACGCCACTGGATGGCACACTACCTCAGCAAGCCACGCCAGCGTTGGTCTGGGCGGTCGCTATCCGTTAGCGGAGGAAGTACTTGACGGGTAAAGCATTTTAATAGTTGCTGCCGAGACCGACGAGATTCTCGGCTCCGAGCAGGATGAGATTAGTGCATGCTTACACCTTGCTTATGCTATCTAAACCGATAGTGGTATGCGGAACACGTGATCACTGTCGCGCAGCCCCCTACTAAATCTTAGGCCATTTATTAGACCCATCGTCCCTACCAATTATGGTTCGCTCGACCTTTATGCTAGATTACGAAGCCGCTGTCATCTCTAATTACACATAGCGACTACATTTTGGGATGAAAGCACTGCGCGTTCGTCTCATGCTTCAAGCGCGCTACAGCGGTCACATGTACATCGAGTCCATGCTAGCTCTTGACCTCTTGCCAGCCCAATCATTGTTGCTGCTTCTCCGCGGCGACTCATTCGTTGGCATATAACATCTCCTCCGAATCACATTCTTCACCGATGGATGTGTAGTTCCTCCTTGATCTGGCGTATGCAGCTCTATTAACTGTAGCGGGCCGGTCGTCCCGGGATTTAGCTGCGGAGCATAGCCGATTTTTCTCGGGTAGAACGGGGAATCAATCTACGTTCCGGCCCGTGTAATTACTCCAGCGGTGTTTGATCGGCCATCCAAATCCTGCAATTTAATGAATGCTCAAACTTGTAGACGACAGATGTGGAACAAATCCTTTCTGTCTTGAGTGCAAGGACATCGTAGATAAGGTGGACTCACGCCCAGGATACGTAGTGATCCTAAGGGGCCCGGACCCCGCCCGTGTTAAGATAGGCAGTAAACCAGGCATCCAACAAACTGAGCGCACAGCGGCAGCTC"/>
                    <sequence id="seq_t575" taxon="t57" totalcount="4" value="AGTTGAGCAGTTCAGATGCTGTCCCACATCGGGTTGGACTCGCACTTCAACTAAAGTAGTCATCGACCGGTTTATGGCATCACCCGGTCGCCGCGATTAAATACAACATGTTAGAAAAATATAGAATAGAGTACACTCCATTTGTGTATGTAATGCTAGAAATATCCGGAACATCACTCCTATTAACTCAAACTAAGTAGTTCCATACTTACATTCCTGACGCGAGTGAAAAGCATTGATACCCCACAAGTGCAGATCGGTCACGATACCGGCCCATTTCCCACTCGTATTGTCTGGGATAAAAAATCGGGCCCTGTGCTGCCTCTTGCCCCCGGTGGGGGAGGCGAGACAGTAGTGGCCCGACTACCACTTTGGTTATCACGGGGTTGGAATGAGCTCTGCGGGGCCTGTGTGGCGAAATTGCGGATGCAGTGTACGACCACGTACAAGACGTCGGTCCACGCGGGAGCTGCCCATATGGGCTTATTCGTGTCGAACGTGGATTGTAGCCATACACCACACCCTTAAATGGTGTGGTGATAAAAGCGCCAACAGTAAGTTGCTGGTTCTCGCTCGCGCGTTTACATCCTACTGTAGCCGTAGCTCTATTTGACGCGTCAAGCGGCCTAGCGATCCGCTTGCGAGTGCCCACTTATGATATCAGAAAACCAGATTTTTTGGCCGACCGAATGTATAACCGTCTCTGTGGAAAAAAGACCAGTAGCACTGTTAGGCTATTAGAGACGGGCTATGTCCGCAACACGTTTTCAACATCTCCACTCAGCATTGTCGCGGCGTAATTTGATGGTTCTGAGATAGGATTCCTCTCCTGCCTGTGGGCATGCAACCATTGCTGAAAACGCAAACATCTGAACCGGCGTGTTTCATATTAGAAAATAGGACCCCTTATTATCGATTAGCGCGTGGCACGCCCGTCCGCATATGAATGAAGCCCTGGTGAGGGAATGTTATGCAATGCTAAAGTGATGCGTCTAAGGGC"/>
                    <sequence id="seq_t585" taxon="t58" totalcount="4" value="CGCGGAACGTACTAACGTGATGGTCAACTGGTTTAGATGTGTATGAGTAACCTCCCTCCCTTTTCAACAGCCGTATCACGTGTTACAACCACGAGGTACTCGTGCGCCCATATACGAGCGTGAGAAGGGAGTTAAACTAGTCAAGATATGGCCCTTAGCCTACAAACCGGTGGCACGTATACGCTTCTTCGAACCTTAATAGGTCATCTACGAAGGGAAATGACTGAGAAATAAAAATCAGAATGGGTAACTGGCGGAGTAGCGATCATAAGCTGAGCTGCGCTGGGCGTCGGACTCCACCACTTCCATTCTCACATCGGCGATCCATTGAATAGTATGGGTCCTCTTATACATTTCGCAAGAGTACTACTACACACACGAAGTTTGCCGTTTAGGGACTCGTAAACAGATTTTCTGACCCACTGGTACGAGGTCGTCGGACAAGGACTTGGAAAGCGGAGGCATAGTGATGGCTTACATCCAAAAGCAATTATGCCGTAATGTGGCAGGTAAGCTGGCTCCATCGTACTCGTGGGTTGGTACATGCATTCGTATGAGAAAACCCCCTTTTATCGCTGCAACAAGTTATCGAGTGTATTCCTGCCGTAGGCGTGTAAAAGTCAAAGGGGCACCTAAAAGCCCCAGCAGTAAAATCGATTGCCTCATGGGCAATAATATCGTGGTGCTCTATCTAAAGATGAGATTGCTTCTGGGAGTTTCCCTTCTTGCCACTTAAGATATAAGTGGCGTGGCCTTCGCGCAGAATGGTTGAGACTTGTGTAGACTACGGGTGGATTTCGAAGTTGACGACTGAGATGCTTGTTACTATGGCTTCGCCTATTGTCAACAGCCGTGGTTTCAGGTCTGTCGTTTCGACCCGTTGCTACTGCCACGGGGGAATTAATCATTCACGCTTGTATGGGCTTGTAGCTTCTTGCGGCTCAGCGCAGCAGAATGAGTTACCTTGTCCATCTCGCCTTCGTATGCAAGGGTATCCCCT"/>
                    <sequence id="seq_t595" taxon="t59" totalcount="4" value="TTTTACCATGGATCTGCTCTCCATATACGCTCACTCGCATTCCCTTAACGCGTGCACTAGTCCCGTTTCCCGACCACTTGCAGCGCATTGTCCTCCGGTTGCCACGTTGGACCACCCTCACAATATCAGAGAACATTCCAGAGCCTGGCGGTTCCCTCATACCTACAGCCCAAATATCTCAATCAAAGGGCTTTAAAGTCACCCAGGCTCTAACTTGGCTTCAGTTACCCCGTGCATCTACGCCAGCATGCATCCAGATCAAAAGGCGCTCCCGAACTCGGATAAATCTCCGCGTCCTCAATTACGAATGCTGGAGGTAGGCACTCGCGCACCACAACCGCGAAAATAATGTTGTCAAGTTCTGGCCGGTACGTAATGTTCCGTTCGCGGTTTTGTGGAGCAGTGAACATCGTTCCTAGGCCACAATGATGCCATTCCAGCACATTCTCCTCCCAGTCCTCATGCAACCCCTATACTAATGTAGGCCAACTGCAGAAGCGTTCTATGATTTATAAACCCTGATGACGGATCCCTCGCAATCAGCGACTGCCTCATAACGACTGATGCTATCTATTGAGCAGCCGCACTTCTAGCTATTAGGGGAAATACTCTCAATTGCAATCTTGAGACGAGGAGTACTTGATAACCTAGATCCAGATGCCTCCATTCCTACGGAGTGTCGGTGGAGGGACGTACTTGAGTCTAATAGAAGTGTAAACGACCAGCTGTTGAGGGAAAGACTGCTGGTGTCTAAGTATGACATTACTAAACTTGAGTCCGTAGTGTTTGACGTTTCCTATGAATTCCTTGACGGGACGTTCGTCTGTCCTCTGGGACGACCGGGGCAGCAATAAGCGTTATATGTCTAGCCCCAGGTTGTTTGGTGTCTAGCTCGAGCTTGGAACGCGACTTCTGTTACTTCAACGGCTTTCTCGCGCTGTCCTCAAAAGTAGCGTGAGTTGGGCACTGGCATCTGTTCAGTAACCTAAATGATTTTAAA"/>
                    <sequence id="seq_t619" taxon="t6" totalcount="4" value="TGATAGTACGAGCATGGGGGCCAGAATAGGTATCATACCTAAGTCCACGTTTCGGTTGTGGAAGGTCCTCCGATCTAAGCAAGCGTTGGCTATTTGTTTGCCGCGTCAATTCTGCAAAAAGGGGTCCCCACACGTGTAGCACGTTCTGCAATGCGCGGGCAGTGCCCCGCACAGCCGGAGGCCTTCATTTAAACGAGGCGACTAAAGGTCGTTCTCCAAAGGGTAGTATTGTGACGTAACTAAAACCCATCTGCTAGGGCCCCCGATAGTGTCTTACTACCTCTTGTTCATGAGCCGTAACGGACGAACCAATTTCAAGACAAGCCAGCGGGCCAGCAGGGCGACATTGGTCTTGAGGTCGTTGACTCCGAACTAGATATTGTCCCCGGTCACACATGGATAAAGAAATCCCGTGTGCTTGATATCTCTTACTCAAGCGCTGTCGATGTGCTGCGTCGCGTGGTAACGGGACACCTCACTCGAACGGGTGCTTACACCAGAACGTCAATATGGACTCTAACTAACCAATGGAACCTCGTCGGGAGCCGAATATAAGGGCGATAAGAGTGTAAAACGATCTGGGTCACCTTGAGTCGACGGGGACCCTAGACTTCAATAGGCGTGCTCCATTCTGCAACGTTTCTACCATGGATTTGTCTGGCTTCTACAGCATAGCTTTCATAACCACTACAATTTACGCTAGATGACTTGCAGAATTAGAGGTAGTTGTGCTTCCGCATACATAGGAAGATGGAGATTGCGTGCCAGAGTAGACGGATGCGCTCTCCTAGGCTTCTAATTGGTCGTGAATGACATTTGGTGATGATCCTCACTGGGGTATCGTCGCCACTCGCGACCGTAGGGCCAGCCCGCTGCGCCTTGACTTTTCAAAACCAGAGTAATCCGAGGGCCCGTATAGCCAATTAAGCTGAATGGGATGGTCGCTAGTATATACGGAAAGTCGTGGTATTCTGAATCATACACTCGGGACCGTGGCCCT"/>
                    <sequence id="seq_t605" taxon="t60" totalcount="4" value="AGTGCGTCGGAGCAGAAAGCGATCATATCCACCTTGCAAGTTCAAAGACCGCTGTGGTACGTATGTACGAGTGATACATTCCCACTTCCTTCCACGATGTATTTACGGCACCCGTTTGTCTACAGATCCCTGTGTGATTATGGCTCACCTAAGTACGCGACCAATATACATGTGGGGGCGAACTTATGCGACTCCGGATCCGAGACAGTACGGTCGCACGAGTTAACAGCCGTGTGCTTTATAGTACCCGCCGAATAGACATACAATAGAATAGCGCCCCGCAGTCGCAGTTACTCGAGGATATTTATATGATGCGGTCAACGTGAAGTCGAATTCTAGCTGTATATGCCGGCGGGATTTAACAGTGGAAAAGCGGGGGCCTGAAGTGTGACAAATCTCAGTATGTACGATGCGCAAAAAAACCCCGAATTAACTTCAATACACGCATATGTCAATCGAAAAACACTTAGTTGTCACGATGATTGGTTGTTAAAACATAGCGTACACAGGTTGGGAGTTAACTTGTCGCGTCATGGACTGATACGTGGCGGGGAAAGTGCTTCACCAAGAGCATTGCTTTGGTTCAGACTACCTTGTGTGCTGCAGTGCTTTCTAGTCTAGCCGAGCACTCTTGGGTGGTCGTGTGCATTTTCTCAATGCTCAGCTCGTACGCTTCAAGTGGTCAAATTACCGCAGACCGGCACAATTCAAGGATAGATATAACCCTCGGGATTGGCGGCTCTACAAAGTTACCATCGAAGTATGGGCCTATGGCGAGCCGCGACGCGCTTTTTCCAAATCTTGCAAACAGACTGTCCCATTACAGAATCGGGAAGACCGCTCACGAAGTTAACGCAGTCCGGCCCCGATGACGTCTTGCGAGCCCATATGGGGGCCTAGTTGTCACTTCTCTAGAACTCATAACCAGGCGTGGGTCTTAGTGAAGTGATTCTCCTCATATTGAACTCGCGGCGCCCGAATGCTATCCACTCCCAGGGGG"/>
                    <sequence id="seq_t618" taxon="t61" totalcount="4" value="GGGTAGATCGCTGCCCTCAGCACATCCGCGTCACTACCGGTCGACTCAAATTTTGCTGTGACCTTAGCTAGAAGCTTGCCATAGATAAATCGCGGGCTACAGATTATCATGGCCGCAATTGACTGGGGAACGTTGGTAAGTGTCCAAGTGGTCGGAAAAAGGCCCCGCTCGCCATGAAATAACCTGTAGCCGACCTTTCCCCGCCCTAGGGGCTAGCATCCCGTCTTATAACTCCCTCCACCTCGGGAACTTGCTCCTTAGCCTTGTGGATCCTTAACTAATCCCCCCCCAGAATTGTGCGATGACAAACTCAATGTATACCATACTGTAGTAGCGTAGAGCCCGGTGATTACTAGAGGTCCGCCGTATCGTTGTACTATGTAGCGTGGCAGAATTTAAAGGATAGATTCCATTAAACTAAAAATGTTACGTCCCCTTCAACATACAACTGAATATGCTTCTTGAAGGAATCAAGATACTGGCCGATTGGATCTAAGTTTGGCATAAGGTCGGTCGCCATTCGAAAGTGGTTACGGAGCAGGATAGAATGCGTTCAGTCAACTTGCTATCCCACAAACGAATAATTGCAAAAGGTGAGAAGCTCAGGGACGATGTACACCAGAACCCGCCGCGCCGGTGTCAGAAGTACAATTTAACTCGGTTCGTGGAAATCGAACTCTCCAGTGTTAGCGACCTTCCATAACTGATTGGAGGACTTTAGGTGCAGCGGGTTCCCATATCGGTAGCCAAGAGAAATAGCACAGTGCCTCGGCGTATGCTCTTCGAATGTGAGTTGCGTTTGTCTTAGGTAGAGCAGATATACTGGAGAATGAATCAGGTACATAGGCAAGGAGTAAGTTGACTGGCTCAGCTCGGATAGAGCTTGAGTGATTCGAATGCTGGGCACAGTTAAGTTTGAATCACTAAAAGAACATAACCGTCGTATATAAGCAATGACAGTCGGGCAGGTCTAACATCCTAAGCTGAGATATCGGTGATC"/>
                    <sequence id="seq_t625" taxon="t62" totalcount="4" value="CGCTATGTATATTCGTCCCGAATAGTTTTGACCTTGGTTTCGATTATATTAACAAGATCACATTGAGGTTATGGAAACTAGGAAGCGGCTATCTGGATATTTCCGATGAGCGTAATTTCACGATCGTTAATTAGATAACAGAGAATAATATAAATGGCCTCTGATTTGTCAATAGGCTGGGCTCTGTATGGGGTCCAAACCATACCGCGAGAAAACACGCCGCGCTAGATGGTAGAGTAACTAATAGCGGGCTCGATGGGCGCAATCTCTCCCTCGGGATAGGACACGTGTGCCGGCTCCTGGTACACGGCGCGATTACATAACGTATCCTAGGTTCCTCCCCGGTATGCTGAGATTTCTGCCCAGTTAATCGAATCGAAAGAGCATGAAAACCCCCACTCCCTTACTTGTGGTCAACAATCATCGGTTGGCAGTTACACTTCCCTAGGCCGCCGGCAAGTGGCTGCTCCATCTAGTACCTCTGACTGAACGACAATCGGTCAAGAATTAGGTTTCTCGCAGGGCGCGGACCCCGCACCACACTACAATTTTAGAGTGCGACTAGCCGCTTCGCCGCTATCCGATTATCAACGTAATTGGATGGTTCAAGCCTGGCTAATGGGGCTTACGCCTTGCCGAACGAGGCCGAAATATCAGTCTCCTTCTCACGTCCCAATTACCAATAATGGAGAGACTTTCTGGACACCACATGTGCATCCCATAACGCGTGGTCGAAAAGGCGAGTGTCCCGTGAATCCACACGGTCTGGAGCGTTCAACGGCCGCATCACATTAATACCAGTGTCGGAAAGAGGGTGAGCTAATCGTGCAGCTAAAGAACATATGCGGCACCTTGCATGTTGACTACTGCTACTAGAAGCTGATATCATCTGCGATAACTGATCTTATCCTGTATCAACAATGTGGTATCCCCAAATCATACACTCAAAGATATTCCGACGGCTGCCTCGTTGTCTTACAGCTCCAACCTTCGCCTGCGT"/>
                    <sequence id="seq_t635" taxon="t63" totalcount="4" value="GAATGCTTCTTCTCTGGGTGACGGGTGGATTTCAGAACGCTTGTGTAAGCAGAAACCCTTCGGCAACGTCTAATCGTGACAGCAACGAGGGAACCGAGACAATGACTAGTCTCCATCGGCTGATCCAAAAGGCCAATTACAGAGGACTTATTCGTAACATGGCGTTTCATCACAATAAAGGCCGTGGCGCGTGACCCAGGGGACAGCAGAGCAGTGGTCAACGCGCACCGACCGGAACCAAATCAGACGAGAGGCCAGGCTATGAATCCGCCCAACATCTGGTTGGAGAACCTCCACGCCCCGGCCTGCCGCCGATGTACGGCCACTTGAGATGCGGTCGAGGTCGAACAGTGGCTTCCACTGTTTCAGTTGGTCACACTAAGTATGTTGCTTGGCTGCTTTTTAGCGTTTATGATTGAACTAACCTAGACATATATTGAAAACATGCGTCCCGCTCCTCCGCCGTTTCGTTAGTACTAATCGATCGACTGCGCGAATTGCCGCGCGAGGCTTCGCACGCCCTACTACCAGTTCCCGTCGAGGAGGTAATTAGATACGGTTGATAATTTATTGCTGCACGATCAGAACCGCCTCGCAAGCTCTCGTAGTCAAGCCCCATTGAATATACGGGAGGTTCGATTCGACGTTGGTCGCAGTCTATCGCAATCCGATAGTGATTGAAGTGCCGCAAAGTTGCGACGTCCATAAATTTTATTAGCCTCGCGAGATCATTCAGTTGGACTCTCAACGAGGGTGCATTGCAGATTTCTCTCTCCAATAAGCGGCAACTCACTTAACACAGCTCCGAGTTGGTAAATCACGTAACTTCCAGTAGCTTATGAACTTTACCACGCAGGTACTCTATGTCCCATAACATCATATTTGAACCCAACGAATCGATACGTCCGGGTATGGGAGTGTTGGGGACACGATATTCCAATGCTTCTTCACAGTTTTCTGTACGCCATCAGCTCTAGATCCAGCCCTACATATCACCATG"/>
                    <sequence id="seq_t645" taxon="t64" totalcount="4" value="GTGGAGCTGGGCAGTCATCCTGTTAAATGCCTAGGCAACACCAGGAAAAAATAGAACGACGCCCGGGAACTATTGCGAGCATTCAGAATAGAAGCGAGGGTAGACGATGCGTCGCCATACTAGACCTATCAGATATGGATTAGACCCTATACGGAGGACTCTGTTTGGAACTTGACGATTGTCATAAGGTCATTGACGGGAAGTTTGCTCGCAACATCTTCCATGTTCTGTTGGACGGCACTAATTCGATGCCTCTGGCATTGGATCAAGAAGCCCGCTGAGTGCAATATGTTTTTGACCGCAGAGCTCAACTTGGTACATGTCTCCCAGCACAGTACTGTGTGTCAGTGGTCCCTATCCCCATAAACAGTGTGATCGCTAGTAATGTTTATTGATGTATAAACTGGACGAAAGTAGGGGAGTACCCATTTGCCCGATCGGTAGCAACGAGCATATTACAATCCCCGAGCTTCAGTCGGGCGGATTCATCTCAATGGACGTCTGGGTCTACCGATAGGCAAGGATTAGGCCTCAACTTGTGACCTCGCTGTCAATCCCCTCGGGCTCTGTACCGTGCACCGAGACGTGTCTTGTATCCTATGATGCTTCAACTCGACGATTACTTTGAGAAGGTTATGTCGTTTCGACTCGGCTGAGTGAACACGCCTGCGTGATTTTACCTATACGGCCCCTCCTGTAGGCCTACTTAATCCGCAGTGCGCAGCCTCAAAAATGGGACTCATAATGCTCTTGATTTTGGTAATAGTATAATTGCAGCTAGCCCCTTGTGAAAAGCATCACTGGCACGTGGCACTCGTATCTATTGTACGAGTACATGCTGGACTAGCACAAGCAGACGCTTTCCACTGCTTTATTGGGCTCATATCACGTCCGTCCAGTGGCGGCTAAGATCGGGCCCAGATTCGTTAGTCCTTAGTATCGCACTTCATAGGCCTCAGGAAACATGCTTGTGTTTTCTGCCCGTGACACTCTCGCGAGC"/>
                    <sequence id="seq_t655" taxon="t65" totalcount="4" value="CTGCGTGGTAAAGTATTGCCGCTCATACCCCATTATGAGAGCCACCTCAAACAGATCTCGTAGCCGGTTAGACGCTAGGTTTTGCCGCGTATTATAGGGAAACGATGCAAATCCTTCCCCAAGAGTGTGCTTACACTACAGGGTTCTATGGGCACGTTTCTCTCGACTCATTTTTCCCGACAAATCGCCCAAGGGTTCGCGGTAACTGAAACCCATGGGAGCCCCTCAGACAGCCGAGGTTACACCTCAGACTTTCGGTTGGACAAATGCATGCATATTCGGATTTATATTGGTAATCTGTCATGCCCCCCCATCTCGCGATCGCTTTTCGGATGGGTAGTGACCTGCTTGTATCGGATTAACGTCACACGGCTTTCCATGGCACATACAGTGTCACTGGATGACCGTTAAATAGTATCTCTAGACCATCACATGTGTACAAGGTAAAGTGTGGTATGCCTGTAATTAGATCTTTGGTGGTTCGAGCGACCGGCTTACTCATGGATTGTAGCCTTCTACCTCTCGATTGTGTAAAGCAACAATCCAATGCGGTCGATTTAGGACGTCCGCGACGGCGATGTATTCTAAAGCCCCCTATCCGAGTATTCCAAGTGCTCAGCCAAAAGAATCCATGTGACCTGCTCTCAGTGAAGAGATCCGTATCCTGATAACCAGGATGTTTGTTGCCCTCCTCTATGGGGTCTGCCCTGTTAATCGGGAAACGGGCCTTCTGCTTGGGGAGAGTTCTTAAACATCCCAGGTAGACAACTTCGATGAGCGGACCCACGGGCGTCGCTCATAGAGGAACTGATGACACACATTATCTCATCGAGACAAATGGCCTCTAACGTCGACGTGTCGGTGTATACGTTCGCGAGTATACGCCAGGGCAGAGCTTATTGCGAATTATTGAAAATAAGATTGGCCGACAAGCCGCCGCGTTAAACGCCCAAAGGTATTGGCCGAAGATAACTTAGCTACGCGCAGCTTGTAGCCCGTC"/>
                    <sequence id="seq_t665" taxon="t66" totalcount="4" value="TGCTCACGCAAACATGGTGAACACGGGCCCGGCCAGGCTAAAAAAACGATCGCTGTGCGAATCAACCCGGGTATCGACTAATAGCCACTACCGAGCTTTCATAAATGATAAGAATCACGGAAAATGGAGAACCTGGATTAGCAACAATAGCATTTAGCTAATTTTGGTTCAATGATTAATTAGGCCATTCGGTTTCGAGTTGGACAATGTCGTGAGTCTTAAATTATCGGTAATATAGAACGTATCCGGGGTGATATGAAATGTTTAATAGCAGTAGCTCAAAATTACTACGACGCAATCCCTGCCTGATTATTGTGTGAGTTTTCTTTTGGGTCCTTTAGTTTGTAGGTCGTGTAAGTGTGAGAGACCGGGCTGATGTTGCTGTGCGTGTCCGCCCTGCCGGTATGCTGAGGGCTTTAGGTTTACAAGAAAGCAATAGAGGGGTGAAGTCTCGATAAATCCAGGGACGTGTTTAAGTGCTAGATTCGTATTGCTAGTTTATCACGGGTGCAAAAGTAATCGAATCAGCCTCGGGGGTCGGAATCGTTTCGATAATCGGGTCCGATTGCGAAGCTGCTCACGAGCACAGAAAATATCGGCTCCTGTCTAGCACAATTGGTATGCGTGACCGACGTTACGCATATGGATCCAGCGGGCAACTTACCGCTACACAGGGGCCAGCCAGAACTGTGGATACGAGCAGTGTGGTTAACCGTGTTAAGAGGGAGGGCACAGTTCACACGACTATTGTAAGACATCCGTCTGCACGGGACTAGCACTCCTTAACGCGCGGCACGGAATGAGTAATGTGAACAGAACACTGACTATCCTGTTAGGTGGTCTCCGCTCCAAACATATACTGTCTCACCACCTTACCGAGTTTATACCGTGTGAGAGACTTCCTCACGGGTAACTAACCAAAAGGGAGCGTGCGGATGTCGTCGCTGGGGATGGAGACCCCGGGTACTCCCACACGTGGAGGTTTCTTAGTGACGCACAG"/>
                    <sequence id="seq_t675" taxon="t67" totalcount="4" value="TCAAGAAGCGCACGCAAGGCTTAGGGTGGTTGCTAGAATCATGCTCGATCATTTTTCACTTTATCAAGGCGACATCGCGACACACATCAATATGCACGCTTCTGCTGTTAGACCAAAGATCCGTTTCAGGTCGGTCAGATAGCCATTACAGTCGTTAAATACCGACATGATGTTTGAGACATGGCGCTCCTCACTTTTCCCATCCTATGTCCCTCTGAGGCCAATGATAATTTACGTCAACACATCGAACGTAACGTTTCCCTCTCCGGTAAGACTCCGCCTAACTAAGCGCCGGCCGTTTGGGATCGGAACAATCCTTGGGTTGGTGATACGCAACACCCAAGAGAGTCGAATATTCATTCTAAGAATACGGGGCCGCCACTGAAGCCTATCTGCGCAACGGCCTAGTGCTCAAGAGGGCACCCCTCCCGTGGACTGATGAAACGCCAATAGGATCGACTCATAATGAAACGGCTGACCGTCCCAGCGAAAGATTGGCCGCATGGAAGTCGAGAATGATTCCACCATGCTCTTTAACCAGATTGCGCTGATATAATAGGGGGGTACATCTAAACAGGAGCGATACTTCAATGTAGTTCACCTAGGCACCGGGCGTCTAACCTAACCCTAGTCGACATGACGTACCACGGTATAGGCTCGCCGCGAGCTCGGTCCGCTTCACTAAGTTCACGGGTCGCCAAACGAGATCAGAGCCTCTGAGCCATTAGGCCGCAAATGCCAGACAGCTAACAAGGCGGCAATCGCCCAGCCCTTAGCCCTGGTCCGGGATGCGACCAATTACTCCCACATGTGACGGATATAAAGACTATGAGCTGTCCCTAATGCATCAGTTAGGCCCAAGGATTGACGTTACCTTGGCAGGCCGATTATTGAGCTCGAAGTCCCTGTTTGGAATCTAGGCCAGCCCGCTTTATTACTGATTTGCCGCAGTGAAGCTTAGCACTGCTCACTGGTGTGCTTCCACCAGGCCTTGTTCCCT"/>
                    <sequence id="seq_t685" taxon="t68" totalcount="4" value="TTCTACTATGGATCTGGCCGCCAGATACGATTTCTGACATGCCTCTTAAGTGTGCGCTAGTCGCGTTTGCGTACCACTTCCAGCGCACTGTCATCTTGTTGCCATGGTGGACCACCCTCAGAAGTTCACGGACGGTTCCAAAGCATCACGGTCCCCTGTCACACAGTTCCGAAATGTCGCCAACGAAGGTCATAAAAGTCACCCATCCAATCACTATGCTTCTAAGACCCGGAGTATCTACAACGGCTCGCTGCCAGAGCACAAGTCTCCCACCAACTTGGATAAATCTCCACGAGATCAATGAAACATACTTTAGGAAGGCCCTTTAGGCCCCCAAACGCGAAACCAATGTTGTGCAGTTCTGGGGTGCGCGTAACGTTACGGTTGTGATTTTGTGGAGCAGTGAACAACGTTCGTACGCAACCAAGAGGCAATACAACCCGATGCTCATCGCATTCGTCTTTCAACCACTATGCTTATGCAAGACAAGTGCACAAACGTCCTGTTATTTAGTTCCCCAACTTACGTATCTCTGGAGATCAACGAATGCCGCATACCGTCTGATGCTACCTGTTGAGCAGCAGAAATGCTTGCTCTTAGGAGTTATACTCATAATTTCAATCTTGAGACCAGCAGTACTTGGTAAATTAGTTCCCGATGCCTCCATTACGACGTAGAGTGGGGGGGGGGATGTAATAGAGTCAAATAGAGGTGTAGATAGCCACCTGGTGAGGGAGATAATGGTCGTGTAGCAATATGACATTACTAAACTCGAGTCCGTAGTGTTTGACGCTTCCTGTAAATGCCTTGCCGGGCCGTTCGTGTGTCTCCTGGGACGGCCGGTGGAGAAATAATCGTGGCATGGGTCGCCCCAGTTAGTGTGGAGTCTAGCTCAAGCTTGGAACGGGTCTAGAGTTACTGCAACGGCTTTCTCGCGATGTCCTCATCGCTAGCGTAAGCTGGGCACTGGGACCGGTTGAGATACACATATGCTTGTAAA"/>
                    <sequence id="seq_t695" taxon="t69" totalcount="4" value="GATGTTCCTCGTTGGGCGTCCCGAAAAAAGTGTGTGAAGACATCGTCCAGACCACGGTCCAACGACGGTATTGCGTAGTCTAATGGAACCATGTGCATGTTGACACAGATCCCTTTAACTCGCTGACTAAACATAGGGACGTTGGTTCCTGCGGCTCTGTCGTATCTAAAGCGGACGATGCCATCTAGGGTAAGATCGGCGATATAGGTATTGTCGAAACGGTTATGGGCAGCCCGGACAATGGCACCTGCTGTATAGGAATCCCCCAAACATGAGCTACCTGCTGCGCAAGATTAGATGTTCCATTAAGCGTGCGCCCGAAGGATCAAGGTCATAATGGCGAGCGTATTTTAACACTACAGTAGTACCCTAAGAATTGCGGTCTGAGGGCAACTTGCCTCGACGGAGGAGTCTCGAAACAGCTAGTGGTGAACCACAATAGTGGGTCGGTAAGAATATCGTACCATGGGCTCCTTGAACGCTTCTGGCCGACGAATCACTGCGGGTAATCGAGGCAGCCTAATCATATGGCTGAAATTAAACATTCACAGCAAGAGTGGGTTTCTGAGAGAGTGGCAGTGCATCTTTTAAGCCCTCTAGCGATATATTCTTGCAACGGGAATTAACTAACTCACTAGTCTGAAGGCTTTCACGAGACTGTGGTCTCAGGAGGTCTGGGCCGGATAGCCAAGGAAGAGCATCAAGGTATCAGTTTGTCAAGCGACAACTCCTAAAAGACGCCTAAAAGGTTGCTCTGACCCTTCGCGTCTGAGGCGCGCTCCGGTGGTCGATGTGAGGTTAAAGGTGCCCTACTGACATCTTGCATAATGATATCAGCTAATACCGGTGAGTTCAAGGGTGTAACGCAACAGAGGTATAGTATAGGGGTCCCTATCAATCTACCAGATAATACTTTTATGCATTCTGTCCATTAGCCACTAGTTTCTACATGTTTTAATGACTGATTCTTGGGAATTCTAACGGCGGTTCGCAGCATGCC"/>
                    <sequence id="seq_t718" taxon="t7" totalcount="4" value="AGATTATATTTACAAACAAAGCATACTTGCAAGGTCAGGGACGGGCGTGGTTGTAGTACTCAAATCGTTTCCACCCGTAGCCTGTGACATGGTTCGCTCCTGCCAGCGATGTGCAACGGGAAGCGTAAAGTAAAACAGTTGGACCGTGTAGGATTGCCCACCATCCTATGATGTTCGAAGAGTATACACATTTTGCGTAAGAGATTCCAACGGATTGGCCCCCTATCGCTCCAGCGCAAGAACTCGCCTCTTTATGATACGAATTCGACCTGCAGCTATGCTCTACAAGAGCTGTGCATAGTCTAGCAAGTTAGGGCCTTCACATTCTGAGTTATTTCTCCTAAGAATGTAGAACGAGCTGTACCCAGCAGCGGCGATCGGATTACCCCATCCGGTGGACGGTGAGCAGAAGTTAAATTGGTGATAGACCAAGGGGAACGCTTCCTTTCTTCTTCCTGCCTCGTGCGAACAGGCAGTTCGCACCTTATACGGTACGGGGCAACATGGAGATTTGGTCCTCTTGCTAGGACCAGCGCGTTTGAACAGTCCTGTGAGATAATATGTGCAACGGTAGCGTATCGCACTCCCGAGTTAATTAGTCAGTCAACACGGAAACGTAAGATCTATGCTTAACGATTTCGTCACGGTTAACTGGTCGAACTCGTGGTGGATATAAATCAGATAGTCCGGTCTGTGGTCTGCGTTAGAACATCTTTATCTTGATATTGACCGTTATCTCTTGCAAAGCGATCAACTTTTACCCAAGAACCGGCACTGGCTGGGGTAGAGCGGCAGCATGCGCTCAGTCGGACCTAGGCGGCCTGAGGGTCCAGAATTCGGTGCTTGCTAACTAACAACGCGTGTCCCGAAAGGAGGTGGGATCGTAGGTAGGCGGGTTTCTGGTGGGGTGATGACAGTGAGGGGGTCACAAGGATGATATTGGCAGATCTAACGCTGGTCTAGGAACTTTATCAACCGTAACCCTCAGTGGCAATCAGAC"/>
                    <sequence id="seq_t705" taxon="t70" totalcount="4" value="GGGCCTTGGGTCAGTAAATGCTGACAGATATTCGTTAAGCTTGAATGCCTAGCTGCCTGGATCCGTTTGAACTAAACAGCGAAGACCTATCCCGGACCGTGATGCATTGCAAGACCACCTGAGACTAACTAGCGCAAACAGGCGATTGTGGGTCTGAGAAAGCAATAAAACCACAGGGGGTGCATCGAGGCCCAGGCGATTAGACATGAGGAGTTGCGGGATTCTCCTTGACGTTGTCCTTCTCCCAGAGTGCCAAGAGAGAGAAGGGGACCAAGTGACGAGTGCCAACCATTGTAGAGTACGCGAATGACCCCCCTCTTGTGGAGTTTCATCGGGGGGCAAATCCCCCTCTTCCGTCTAGTATCAGGAGTTCACAAAATCTTATGGAGTCGATCCCGAGTCTGGAACGGTTCAGTGGGTAGTTGCAACCGGCGTCCGAGATCATCGGCTAAACTTTTAATGTCATCTCCCAAAGACGACCCTCAGGGTCAGACGGGCAACGGTAAACAGGACACCTGTGGATTCTATGCACCATCACAACGCCCTCTTCATTAGCCGCCATTATTCGAACTAGATCAGCCCGGGGAACTGCAGCAGCCACGATGTCCTATAACATACCTGCAAGCCGTCCACTCTTTTCCTCACGCTTGCCTTCGGACACACGACGTAAATCTAGCAAATCCTTGTAATACGTCACGGCTATACGGGGACTTCAACTAGGTGGCTGTGGGCCTAACATTGGAGAACATTAACAGCGGTCAAGATGAGCAACCGTTGTGCTCAGTGAGTTTGCGCTTCCCTGTTCATGGGTGGCTCTTCTTGTGGCTAATGTGCGCAACCAATATCGTACATGCCCAACCTGCTGGGCAGAGAACACGGCCAAAATGCGGGCCTCCAATATCTGCCAGGAGTCAACAGAGCACCGGGCTTGAGTCGAATAAGACTGCAAACGAACTTTCGACACTGACAGTTCATAACCCCCGACCGAATTCTGGCGGGT"/>
                    <sequence id="seq_t719" taxon="t71" totalcount="4" value="TCAGTGCCTTGATGTAACTTCTTGTGTGAGGACGTTCCTGCACGCCACAGTCAGTGTATTAGATGGTAGGGACTGGCCAATCAATTTACAAGCTAACATTCAAACTTTTGCGGTCCGACGCTGGCACATACCTCAAAAAGCGCGTATTCCACTAGAATTGAACTCCGGCCATGTCGGGTGAATGCCTTGAGGTCCGGCGATCCTGCGTACCGGGGGTCCAAGCAACGAGGAACCCTATCGCCACTTCTGGGCGTCGATGCCCGCAAGATACGAGGTCTAAAGAAGGGCCGCTTACGCCAGCGAATTACATCTGTCGATACCACGCTCAGAAGATAACATGAATTTCGTACGTATGCAGTTTCCGACTTTGGACGCGCACGAGTACGTTGCTGGGCCCTAGCTTGTAGCTCTGCTGAATTTGACTATCAAAGCTACTGGAAGGATGCGTAGGCTACGCAACTGTACAAAAACATGCTAATTAATCTAGCGCGATCTCCCTCGGCGGGGGCAGGTTTTTTGGACATAAATTCCTGGGTCAGATCCCTTGTGTGTGTACCCAGTCTGGGTTTGCCCAAACATCAGAGTCGCACGCAAACACTTGGCTTCGTTTACGACGCTTGGTCGCCTAGAGCTAAAGTATGCGGCAGTACACCTGCCTCACCTTCTAAAAGTTAACCACTATAGGTCCGTAAACAATATCTTCGCGAACGGTTGCTGAGTAGTGTTACTGTCAAAGACGGACTTAGCAAGCTTGCGCACACGAGGCTCACCCTCCCTGTGGGACCAGTGCTCGCGCACTTTGGGGATTATTCTATGACCCGTCTACTTCCTATGGGTAACGGCGATTGAACTTATCATAGACAACAGCTACGCCGATTAACCCTCACTATGTGATTGTGGTAACCTTTCCCTCGAATATCTAGTGGATCGAGGTTCCTGTTTGTCTTGTATCAGCTATACGGTGGCCGTTTATAGCCTGTGTATGCTGGCTTGTAATGGT"/>
                    <sequence id="seq_t725" taxon="t72" totalcount="4" value="TGAGCACGTCATTTACGCTCTTCCCCTCGCAGACTGTCACAAATGGCTACTAGCGGGTGGACACGGACCACTAACTTCCTCACTGTAGAATAGCAGGAGAGAGAGGAACCACGCGACAGCGGTCCAGCGTGAGGGACGCAGCATCTGAGGGCTCCAAAATCGATAGTAAGCCTTAACTGCGCAGAAAGGGACATATACAGCATCTTACTGGAGGTTAAATGTGGATACACGAATATTGAGTAGCGCGAAGGCTCACAATTGGGCTGCAAAGAAGTCCTTCTCGTGAAGAGCGAGTTATATATAGTACCGATCTCAGCGTAATCCGGTGCGATATCTAGGCAATGGCCCTTCAGTCTGCATGATCGGGAGTGCGCCTGAGGAGACAGCTCAGAGGCCACCCTGGTATCGTAACGCCACACTTGGCCGTGACGTCGATACCCTTTGCCCACCACGAAACTAGCAAAATCCATCAAACGCCCATGGAGCGCCGCGTTAGTATCGGACCTTTCCGTACATCATAATGATCCGGGGCTTACATCCGCTTTGGTGGTTGTACTGTGCCACATCACGACTCTAGCCAATGAAGCCTGATACGTAGCCTCCACCCCACGCCCCAAAGGGCAACTGGAAAATTCCACGCCTGAGGGCACTTGTCTACCAGTAAAAACGAGCTGGTCTTGAATTCTGTCTGGCACCGCGGCCCGCGACGAACCCTTTTTACTGGCAGTTGTTAGTTGTTGGTCCACTCGCATGTCTAGAACCGAGAAGAAGACTGGGCCAGGACGGATCGAAAACGCTAGATCCTGGCTCAGCCAGGAACTTGACATCCACCTGTTCATGCACCTATCGGTTCCATGGGGACATGCCAAAATACTAGTCTGCGCTTACGGAACCAAGATTCTGCGTTGTCTGTGGCCGCGCATCTCAAAAATGAAATACAGGATGCCGATCCATAGAAACGCCTCTAGAAACCATGACGTCGGTGCCGTGTAGTAAGCCC"/>
                    <sequence id="seq_t735" taxon="t73" totalcount="4" value="TTTGTCGTTGGACATGAAAGTCCTTGGGACTCCATCTCTACTCGAATTGTAGACTGTGTACCGGTGCGGATAGAAGTAATAGGAAGTGCTTGCATCACATGTTGGCAAAAGCGGACAAACTACTTGATATCTGAGAGTTAGGTAAGAGCAACAATCCAAAGACTTTACACGCAAGGGGCCTGCCGCGACCATGCTACCTATCCGAATCCTCGACTGATTCATCGAATGTCGATGTAACTACCTTGTGCGGGCGGCAGTTCGGTACTGAATCCCCACATAGTGGGGATCTAAGACAAACGTGCAACCAGACGTGCAGCCATTGCTCTCCTCGCTGGCTTGGGGTGTCATGTCCCGGTGTACCGGGGGTCAACTCCCATCAGACATTTTGGCCACCTGCCACGATTCGCCTCCACGTCCAACCCATGTAGCAGTTACAAACGTGAACTCAATTACTATCATACAATCAACCGAGATTGTCCGTTTAGTTGAACAGAAAAACACCAGGATAACATCGCCTATCCATCGGTTCGATCGCGGTCGTTGACTACTGGTTCCTAGTTAGAGGGTAGGATCAGGTAGTTAAGAACACGGGTCACCAAGGTGGGCATCGAGTGGATTATTTGTGTAAACGAGGCACAAGGAGTCATCACGAGGAATCAGATCTCTATTTACAAGACTGCGCACCCCGCTAAGTTACAACCTCCATCACATTGCAATTTTTAGGTAGGCCCTCTTATGTTGGTTTTGACCATAAGCCCCTCAAAGGCTGGATTTTAGGGGGGTCGTGGGAATGCCGCACAGGTTCTGAAGGATAAGAGCGGTAAGGCGAAAGGTACAGTAATGCTTGCATCTAAAGTTCTTCTATATTTAACAACATGATTAGCCCTATAGTATACCTAATTGTGGGGGAGGAGGCAGCTAGTTAGTAACAGCCACGCCTTGTGAACTAACCCCTATTAGATCCGTATCGACGAGTGTTAAATTCCAATTGCGGACGAAG"/>
                    <sequence id="seq_t745" taxon="t74" totalcount="4" value="CTCTTGTTGGCAGGACAATGTTTCTCTTTACCTAATTTCCGACAATCGGTCAACCCTTTGTACTGTGCCAAGGTGATATGGGTGGTGGTCCGCGGCCCGGCAAACGCGGCGTAACCTTTTCCGCGATAATCCTGGCACTGTTCAGTCGGGTAAGTGAGGGCGGTCGGAAAGCGCCAAGCCTTCAAGCGTATCCATGTAAGCGTATATGGCCGTCTCCTGACTTACGGTATTGGGTTTCATAAGTTACAACCGCTTAGTGAGACAACGCCAAACCGCTACGAGGCACATCCGCTCTTGGGTGCCGCAGGCACTACAGTGCGTTGGAGAATCCACTGTGAGCGGAAACCCATTACTTCACCAACAGCCGGATATTACTGATGGGGCTGTAAGCTCTAAAAGGGGTGAACATCCCCTGTGGCCAGTCTGCACTATCGACTTCATTCAACATCGAAGAATCTTGCACCTGCTGACAGACGTTATGTGCTCCTTCTGAGCAAGAACGTCCACCATCGAAAGAGAAGGCGGTACGAAACCTCATACTGTGGTGGTCATAAACCGAGAAGAGTTGCGAAGTTTACACGCAGGGTATGCGATACGTCAGCCTGCACTATAAGCAACCGAGAATTTTGACTCTATTCACCTGGTAAGCATCTGTTTCGGCACGGACCCTATCTAGGCCGGTGTTATCAGACGTCCTGACAATTGTCGCCCAACATTATGAGAGGGGCCAGAGTAAAGTCGTAGTCGATAAACTCTGCCCGTTACTACCTATCGATGATCTCGCCAGGTACCGCCGCACCCCTGCATCGAGAATCTCATTTCTCGCTAATTATCACTTGTAATTTCGATACTTAAATAAGTACGAGGCGTAAGCTGGCTCGTGAGTACCGTCTTTCCATCCTAGGCCGGGAGCAGCATACTACCGCACTTTCAGCAAACACAAATACCGTAGCACTGCACATAGGGGAATGACATCCGGCAGAATCTCAAGTTAGCTGTT"/>
                    <sequence id="seq_t755" taxon="t75" totalcount="4" value="GGATCTAACGATACGTCGGGGTTGTAACGCAGACTAGAAAATGCCCGCGGCGAGGGTCTGATTCTAGACCCCTGGATAAAGGAGACTACCACTATTAGACAAGAGGAGCTGGTTCGAGAGCGGAGCTCCACTATTGGACCGGGTACACAAACACAAACAGAGCACCAGTGTGCTGTCACGAGTTATCCTTCCCGCGGGAGTATTTTCGTAGACAACCGAAGACCAAGAAGAACACACTGACGTCCTTGCGATGGCTCTGGTGAATCTTGCAACAGGTAGTACACGTTATCGGAAATGAGTAGGCCTCCACTGAAAGGCGTCCGCACACGCAAGTATCCGTCTTTAGAGACCGTTCCCTTACCCGGACAATCGCATAAATCTATTGCTTTGGGCCTACCAGCTGCTTGATACCTTTACATCAATGGGGATCCCGAGGTCAAATTCATTTCGCTCAAGCTCTGGCTGAACTAAGGCCTCATAAACCTAGGTAACTCTAACGTTATCCCAATGTCGAGCTGCACGTTGTCTGGATGGGTGGGGAGCGGTGTCCGGGAATCCAACCCGGAAACTACACCTCGATAGTCACCTGCCGATCCCAGACGGGAATCAGACTCCTACGGAATGTACAGACGTAGACAAAGGCGAAACACTATTTTGATTCGCAACTGTGGGTTCCCCATCTGCCGAAGCCACCGTCGCGAAGCCATCAGACAAGCGATTTGACAGTAGCCTTAGGAGATATGGCGTTCGAACGAGGGGCGGCAACGACGCTGGGCGAAAAGGAGTACGGACCTAGTTACGGGCAACGGGTGACTTCGCGCTAGGCGCCGGCCTTTCAGATGAACAACCCCATGCTTCTGAATACAGATATTATTGCCTCCCTTGAGGTGCACGATAGAGGGAACACCCTACCGATCCCACCAAATTCTCTAAGAGCTTCGTTCCTGGACTCTGATGGCTCTGTACGGGAATATTACAGAGAGGTTCAGCGCGGCGCGGT"/>
                    <sequence id="seq_t765" taxon="t76" totalcount="4" value="AAGTATTGAGCAGCCTTTGAGGCTTTACACCCCGTTAGTTTCAAATACCTCGACGGGCTACTTAGTTACCGTACTTTAAAACACATATTGTTCAAAGGGCCGAAATGAATCACTTGTGCATAAGCACATAACTCGCGTCATTGAGTCTTTCGACTTCGCGCCCCCTCTCTACAAACTGCCGGGAGAACCGCGGACATTAACTGGTTATTACAGGTTTTAGGCAGTCGACCGGCCGCCCGGCAATTTTAATTCTGTTGCTGTGCAGAAACATCCTGATAACCTGCTCGCAAGACCATTTAATGGATGCCCGGAATCGTAAAGGTCCTGATCTTTTCACCATAGACTGCGTGTCTGTGCATGTTGAGTCTTGGACACAAGTAACAGGTGATGTTGGTTCATGAACTGCAATATATTTCTGATCTTTCTCTCGGTCCGTCAACAGTGAGCTGACAGAGAGCTTTTTGTATGTAGCAGTTAGTTAGATGCTACAACCCCTTCGCGCAGCAAAGCAGGAACACACCTGTAGAAGATGAGCGAAAGTGGGCGCAAAACGCGATCCTGGCCGCGTTTAACGGCTCCCACTTGTTGTATTAAGCTCCGAAGTTGGCATCTCATCAGCAAGCCGCCCCCCACGGTACAAATGGCCGAAGATCTCCCGTAACCATAGGTTGATTGGGCTTTTTTTCCAGTAAGCCGCCCCTTACATCGCCAAGTCAATTAGAGAACCATTTGCCCAAGCGCCAGGTTGTATCGGCAATAGATTCTTCATAAGGTGTCGGATCAAGCCTGGCGGATGCTAGAACCCGATTTCTGGATCATGTGTTAATATTCAAGCCTCCGATATATTCAACCAACGTGTAGAAGAAACTCCTGGGGAGACCGAGACTGAATATGCGGGCCCCTTCAGCAAGTATCATTTTTCGGAGAGACTTAATACCCCACTACACTGCGAGCCCTAGGATCTTACATGTTCATGTATTGCAAGTGTACTTACTTTATA"/>
                    <sequence id="seq_t775" taxon="t77" totalcount="4" value="TTGTTCGGGAAAACGTATTTGAATTTTAAGGACCGTGCATATTCTTAACCACTTCTACCGCTGGGCCGCATCTAACCAATAGTTGTATACACCACCCGCGTCCGCAAGTAGAGTTTGCGAGTGTGATATTCTTGGGCAACTACATCAAGCATAGACAGTCTGGTAACCTGTAATGACCCGCCGGCGTGCACGTAACGTGTGCTCGCCTTCATGCTAGGCCCGAGGCGATGTCCTGGCCAAAAATTGCTTCTTCAGTAGTGGCGCTTAATCTGTTATCATCTGAGGGGCGCTGGCTTGCCTGGTAACTACGGAACGATCGGGTTCGATGGGTCCGAGCAATCGGAGCCCCAGCAACTTGATTTGTTCCTCAAAATCCTACATAGAATACAGTACGCATATACTAGCGTTAATTAGCAAGTCGTAAACTTGTAAACATAGGACGATAACTATCTCTCATTGTCTCAAGAGGTAAGCGAAGCTAAGGCCTCTTAACTATATGTACTAGCGACGGATCCTAATGAGCATCGTCTACGGCAATACGATCTTTTATAGTACCCAGAACGCAGTGGAGGACTGCCTTCACAATCTTGATCTAGACAGAGGGGCATAGACCCGGTGATCTATCTGACCTTCCATCAGGCTATGAACAAGGGAGGCGCAGCTGACAGAGTGAGCACGGTCAGTTACCCGTCCATGCAAGATGCCTTCTAGTCACATTTGTCCGACGCACATTGTAACCTTACTTCGGAGGATGAGAACAAAACTAGACAAGTCATTGCGGTGACTGTGTGTGGGGTCCATGGATAAAGAGATTGGGTCCGTCGTAGGCCTCCAGTGGTAGATTTGGCTCTCTTTAAGAGGTATCGACTGCATCTCCGTTCCACACAGTGACCGTTTGAGACCGTCCCCTATTGCCACCTTCCACCCGGCAACCGGCACTCATCGTCCTATACAATTCTGCTAGCAACGCATATCCGTCCGGTTCATGCATTCTGGCAAG"/>
                    <sequence id="seq_t785" taxon="t78" totalcount="4" value="TTGTTTTTCGTATGAGTCCGGACGACATCGGCGACTATTTACTTGTATATGAATATTTTAATTACTAGCGCGCAAAACTTTTGCCAGAGTCGCCTAAACGTGCGTAGCGAAACCTAGTCGTGCCGATTGTGGATCGCCCAAACTCTACTTGCTCGTTGTGAGATTACCCATCTATGGGGAAAGACTCCGAATAGTCCTCGGATATACTCTACTTCTACGCGACGTTGCGGGTTAGGACGCAATCCTAGAGGGATATCTCTGACCTTCTAATGAAAGTTCGACCTTTGTTTCCACAATGAGTGTTGCAAGATAGCAGTCGTTGGGCATTAGTGAGAGGGTTCCTTGCAGCAGTAGGAAAAGCGAGAACACCAGGCGCCGTAGGGCTTCCTTGGGGAGCTCATGACTGGGATCATACATTCTGGCTTTCGCAAGTCGATGAGGCTATGGACACTAAATGTGTCGGCTTAGACTGCCCAGAGTGTAACTAAAGCGAAAATACGCTCTTGTTAGGCAACTTGAAATAGCACGGAAAGGCCGACTAGGGAAGTTCGATACGGTGACCCTTACAATCGGGCAAGAACAAGTTTCCAAGTGCGTGATCGTCTCTGAGATTGCCTGCTAAAAAGTCGGGAGCATCCTCCTTCTTCTCGATATAAGTAAGACCCGAAGCGATTTTGTTGCGTTCGGGCTTGAAGCCAACGGCGTTAGAGATGAGCCAGCGAAGAAAATTGTAACTTTGTGATTTCAGTCAGGAGAGGTGGTATCGACACCACATGCAAGTGCCGTAGGGCCTGGTGGCGCGGTCCGAGGTTACCTTATCATCGGCAGGACTAAGGGTCATTGGTTGTGTCCTTTGTCATGGCAACGCAGTATTGCGGACGCGATCGGGCCTTTCATTACTCTACAAGCGAGCGGTGTCAGTGTTACTGTTGGCGCGAACCACCAGCACGGTGCTGCCCAATTGTTAGTGTTGTGTATAAGATTATCCGTCCTCCGTTGC"/>
                    <sequence id="seq_t795" taxon="t79" totalcount="4" value="TGGGTTGAATCCAAGACACACAGCATGTCTAGCGTGTCGCACACCCACATCGTTGTAAGAAAACTCCGGTTTTCCCGAGAATCCACGAACGTGGACAGGGCAAGTATCGAGTAAGGGGATTATAGGCCATGGCAGACTCGTGAACACAGTACATCTATTGCTATATCAGGCCACGTTCTCACGATTCGATGCTCTAAAGCCCGTGAGCATCCGCCGCCATCTAGCAGTACTTTTACCCGAATAAGCTATTACATGTTCCTAAGTTGTTCTTCGATTGTCTTTCATGTCCGTTAGATATATACGAAAATGGTCCTGGTGCCTGTCCATGATCGGGATTGGTGCTTCCTATCAACCAGAGCATAACTGGTAAGATACCCGCACCTAGGAATTGCTCCACATAAAATCTACCTATCGTTCCTGATGGCTCAGAATTCTACTAACCCAGCAGCGGCCTTCTCGTGATACAGATCTTACATTCGGCCCCCCCCGTAGCCAGAATGGGCGTCACTGCGTATGACGAGGCATTAGTATAATACGAGCAATAGCGCCATACTAGCTTACCGTGTGCATCCCTTACTCCAAGGCAAGTGGTCGTTTAAGTTGTTGTGCGACAGGCCTCACGAAAGGTGAGGCTGGTGAGGCCGCACGCTTGAACTTTCTATCTGGGTATGCAACGTCATCTAGTGGGAGTTGCCGGGATGCGTATGTCTAGCGTAATACGATCAGGTATTGGTATCCATGGGGCTCCCGTCTCCGACCCCCGCTCAAACCCGTTCCGCATCGCCGGTAGAGTATCCCGCTTGTCTGTTCCGAACCTAATCCATGCGGTTGCTCAGCCTCTGCACAGGTGGAACTAGCCCCTCACACTGGTCCAAAGTGGTGAAAACGGGAGGCCGATTGCTATCCATGGTCCTCTGGATCCGGCCGTAAGAGTGTGTAGGGCGACGCACACAACCATTCGTAAATAGGCAGTAGTGCCCCAACCGGATTTATTGTTCGA"/>
                    <sequence id="seq_t819" taxon="t8" totalcount="4" value="TCTTTGCCGGACTGACCATTTGAGTGAGTGATAGAACGTTGCACCCGCTCTAGCCGTCTTAACGCACCGTCCGAAGCGAGTGAGAGTGTTATTGCGGTCTCAGGTTCATAGAAAACAAGTGTCGCAGACAGTCCGCCAAGCCAGCATTGCTCGGGTCCGCCACTACCATTTTCCACATCTAGTGATACTCCCAGACCTACCGAACGTATTGCCGTAGTTACAAATGGGGATCATGCTGGACCGTGGGTCACTAAAGAACTACCCACCACCGCGAGGTCCGATCGATAATGCCGATTCGATCAAATCCCATTTAACCACACAACGAAATTTTATCATTGGGTAAGATTTTGTCCTCGATTGATAGTTTTAATAAAATGACTTTGCTCCGGGACGTGGCGCCCCTTAATAGGCGTAACATTTATATCTGCGTAACAAGGCGGGCGAGAACTATGTCTGAGTCCACATTTAGGCATCGCACTCTTGATCACACTACGATCCTTTGGGGCCCCCGGACAGATCTTCTCCTATGGCTAACGGCTCCGCCTCCATGTACATTGATACGAACTATAAAGTCCATACGTCAGGAAAGGCGAGGACTGCCTTGCGCCGGGTATGAGAAATCCTGCGGGAAGCTGGCAACGCGTGCAGTAGCCTAGCTTACGTTAAAAGGTAAGCTAAACTAAAAGCCATTCAAGGCATTAGATAGGGTTTCGGCGCTCACCAGGTGCGGACGGATCATTCCCGTTTAGTGATCAACTCCCCTCAAGCGTACAGCGTATGCAGGCAGAGCGGGATGTTAGACAGGCCAATCACTCGTCTATTCGCGTTAGATCGCCCGCCTTGTACCATTTCTAGTGATCAAAAGCTAGGCCTATACGCCGATCCCTCTCTACGTGGGACCAACTAATGCCCACTTGATCGTGCACGCTCAGTAGTGGTTATGGGAGCCTGAGGAAAATAAGCACTAGCGCCTTTATGGTGCTACTTGGCGCAATATGGG"/>
                    <sequence id="seq_t805" taxon="t80" totalcount="4" value="TAGTGCATCGCAGTACGTGCCCCGCCCCGCGCCCCCACCATATACTAGCGTGTCGACACGGTACATCCGCAGTCGGCCGAATGCAAAGTACCGCGTTTTCCAGTGCCGTGACCCACGTGAAGGGCCCACCGCCTATGCCAGAAGGCCACAGGTCCGTGCCGGCCAGGGCCGAAGAGTCACGGGCGAAGTATTGTAAGGCTGTGCCCTTGTAATCAAAGCGACCGAAGCCGAGGAGAGTCACTGCCCCAGGGTGTGTGCCTATAGATGAGCCTAAAGCGATGCTTACTCTTTCTGAAGTGATTGTGGCAAGCGAAATAAGAAACCACATTTAAGAATACATCCAGGAATTAATATCCAATATTTTAGCCCAATTGTCCTTAACTATGCAGGTTTTTCTTTCCCTTGTGCTACAGTACTCGGCGGACATGCACTGACATTACACAAGGCGACTGGCTGGCGCGATGTTGGCGCTGCGACTGTGTTTCCCACTTGGGGGCCGTACCGTAGGTCAGTTCTTGAGCGGGTGCATTATCGCTTGCGATCGGTGCGCCGAGAATTCACTGCCGGGGCCTTTCGATGACTATCTCACCATTCTCTCTTCAGGTATACTCACAATGACATTCTTTATCGTAGGTTGTACCGATCATCGAGGATCGGGTGCCTACAGCTCGAACCGATTTAGCCGACTCGCTTACAATAGCTTTATGTGTATATCAAGATTGATTTTGCACTGGTGGACCGGATGAACCGTCCCCTTTCTGGCGCCTATAATTCACCTTTCAGGGTTGGTGGAACTTTTCCACGCCCGCATTAGAGTGCCGGATCACACTCTATAAGGACTTAAGTCGAACAAATCCTTTTCCTGATGGGCACAGGGGCGTCATGGCTGAGATTGAATCACCATCACGATGCGTTGTGATCTCTGTGAGCCCGGAAGCCTGTGGCTGTATTAATGAGAGATGAGCAACGTTCCCACCCACGGAGGGCTAATATTTTGTAA"/>
                    <sequence id="seq_t818" taxon="t81" totalcount="4" value="CAGGGTAGACCGGATCTGATAATCGTTCCCTATAGTCTGCGCCTCCTCAATCGTAGCTCTTAGTCGGTCAGCCGATAGTTTTTGTCTCTTCTTTTCGAGAAATGATGTAAATCCTGCGCGAGGGTGCTGCGGACCTAGGAAGGTTGCATAGGCACGTTTCCCACGACTGGCTCTTTCCGACTAAGAGCCCCCGTGATAGCGCTCACTTAAACCCTTCGAGGTCCGTCATACGCTTGACGGTATAACTCCGACATTTTTCAGGTCTAAAGAAGGCAAACTCGGCTGGATACCGGCTCAGTGTCGTGCGCCCCCTTGTAACGATGTAAATTCAGCTGGTTAATAAGTGCATGGTATCGGCTAGACGGAACTCGGTTGAACGTGGCATTTAGAGTTACACAGGTAGAGCTTAGTCTATTATCACGAGGGGATAATATGTATAAGACCTTAATGGCTTTATACAAGTGATAATATCCTTAGTAGTTAGCTCGCCGCGCTTGCGCATGGTTAGATGCCGCCTAATTGACGGTCGTGTACGCCTCAAACCCACTGGGGACGACTCAGCGAGTCCGTGACGGCGATGGTTTATAAATGACCCGAGTCAGGTAGTCCATGTACTGTGCCAAAAGAAATGATTTGACTTGTGGCCAGTGAGGGAAGCATTATCAAGATAACCAGGAAGTTTATTGCCCCTTTTTAGGCTTTGAGCGCTGTTCCTCGGGTAATAGGCCTCGTACTTGGCGCGAACTCTTAAGAAGCCCAGGTGGAGAACCTCGTAAAAAGGTACTACGGCGGACACTACTAAAAATACAAGTGATAGTTCTTATTTGGTCGACCCGGAAGGCCCCTAATCTGGGCTAGTCCGCGTCAATCTTCGTAAGTATCAGCCCCGGCTGGATTTCGTTATGTAATCGCACGACGGCATTACAGGCCGATATACCGAGCTAAACGCCCAACGTAATTGGCCGTTTAATAATTCGTGAGGGGCAGCCCGTAGACTCTG"/>
                    <sequence id="seq_t825" taxon="t82" totalcount="4" value="GAGCCCCGGCCTCACCAGTCCGTGGAAAAAGAACGGGTACATATTTCGGTCACGGTAGGGATTTGTAGAGTTATCTAGTAAGGATTTTGTTAATCGTTGCTCCGTGGTGCTACGTTGGGTAATGGTCCGTAACGGCTATACCGGCTAAGAATTACTCTAACCCGGATCGCGTTCTGACGGGGTGACTTAATGATTTCCCGACATTAGCCTCCGCAGCAATGCCTATCAGCATACAACGTCATTAACCGATGACTATGAATTGGGTAAGAGACGGACCAAACCTAGTTCGGTCTTTCCGCAGAGCGGTACGACCACCCATGCACCCTACCGTGGGTTCAGTAGAGTTCAACAATGCGTGTGACCGTTGCTAGCGCGACCCTCCCATCTGGTTAGACAAGCAGATATATATACCTCCACCAACAGGCCGAACCTGATACGACGGTTCTCCCGGCGAGTTGCCAAGTCACGTGCTCAGGCGACACGACTATTAATTCTACCTCCTGAGCGCATTGTAACTTTTGACCACCGCTATTGTCTGAGACAAGTCGGGTCCGCGAACTGATGCAGGACCAAGCGCTCACTCGAACGGGGACAGGGATTCGCCGCCTGAATTCGCTGGGCATGGTATATACTCTAAACTCTACCTAACTTTCTTCATGGGTCCCAACAGTTGTATAATCTGAACCACAAGAGTGCAAGAGAGCATATTGGTGTTTAATCGACAACAATATTTCCGATCAATTCATTAACAAAAAAACCATCGTCCCGGCCTTTTCGCCTTCCTGGTCAATCCCGACCGGTCATGCAAGAGGAATGGATGGCTGTGGCGTCACTAGAAGTGTAAGAGTTACACTTGAGTCGAGGCCCGGAAATCGCTCTTAACGTTAACTTACCTCCCTTGACTCCTGCAATTATGGCACTCCATATTCCACGTCCCGTTCGATTGCTTCTAGCTCCACGCCCTTAGTATCGGACAATAGCAGGCCAATCCAGTGTGTCC"/>
                    <sequence id="seq_t835" taxon="t83" totalcount="4" value="GACACGATTCTCTTATGTGTGTTGGATCTGATGTTCTGGTTATACGTCCCGAACAAGCCCTTTTTTTGTCGCGCGGTCGTAGGCCGCCCTTTAGGCCGTACCAATAGGTTGGTTCGAGCATTGCAAAACGTAAGTTTGGTCGCCTAGCGTGCAACGGATATATTGGGAGTTGGGTACGCAGATTACTGCCATCCGCTCTCTGTTCGTTTAGGATACTTAGCCAGGGCCTAGTATTCGTGTAGTTACGTGGTGATAGATAGGTCATTAGAATGACGTCAGGCTCTAGCGTAATTGCAGATCTCGGGGAAATCCAGTGACACGGACGTAATGTGAGACGTACTTGCTTGTCACTTGTTTAATAATTTAGTCAATTCAGGCGCGCGGGTGTGTCAATAGTCGGTAGACGCATGAGTAGGACACCGTTTCACTCGCAATTCTACTCTCGGGAAAGAACTCGTGGGTGTTAACAGATGTATAAACTAGATGAATCTGCCACCAATCCATCAGTGCACCACGGTATACGGCCTTATATATCTCTCCGCGTTTTGAAGACGATACTTTGAAGCTCGCGTGCATAAAAGGCAGTTCTTATTCGTCCGAAGAGGCGTGATTTGGCTTCTTTTCCTACTATAATAGCTATTGTTAGTATCAAGCATCTGAGCACGCTTGGGCGCCCGGAGTAGGGAAACACCCTGTTGAAGTAAGTAATTCTATCAAGATCGTAGAATCAAACTTTAGTGACTAGAACGGCCGGTTGCTGGATGAAAAGGTGGCGCAGACGCTATGCTCAAACATAGGCTCTTCAGCTCACGGTGGAGGCAAATCGCTGGCGGTTCGGTCATGGTAAAAGCAGCCGGTATCATGAACCATGCTTATGCACTGTTGGGGGGAGTCCGCTGTTGTTGCGGAACTGGCCACCTCAGTAGAGGGGACTCACTTCGAAGCCAAGTCAAAGAACTCCGGATGCGCGGACCGACCTCGCCAGTTTAGACTCTTGACG"/>
                    <sequence id="seq_t845" taxon="t84" totalcount="4" value="GATGCGTACAGTGAGAACCGATACAGATTAAATAAATTGCACCCAATATCCCATCAGTACACGATATGACTTTCGGGCACTCGTTTAACTGTGAAAACCTTTGATGCCGGTCCAGTAATTTACACAGCTCGGCGATCCACAGTATGCCACACGCACAAGGGAGTCTTCGCGAGGAGCTACACTGCAATCGTTGCTGCAACACTTAAAAGTGTTAAATATCATCCCAGTGTTAATCAGGCATTCGCCCACAGCGTAACAGAATTACCCCATTAACTGCTACGTTCGCTACAAACTGCCGCTCAACTGAGCCTTTACAAACGGGCCGTTGCCGAATAGGGCACCATGAGGGCGAACCGAGGTCGCAGGTTTCCCACTACACGCGGCGTTGGGACATGATCCTTTGACCAGAGTGATTGACACGCATCGGATGGGCCCTAACTGCCCACTAGTTGATATCGAACCGAAGGGACTTTGGGGGACTCCTGGCAACCGCGTATTCCTTTAATGAACAGCTCTAAGACCTAGGCATCACTCTGCCTAGTACCAAGCTTAAAAACTTGGGTACCAAATAAGAAGCTAGTGGAGGCCTAAGTGTACCGCCGCGTGGATGGTTGCTGCATGCTAGCCCTTGAGCATTCAAGGCAGGACGGCTCACTGCCAGTGCCTCGAGGCGTCGGGGATATGCGAAGCGTAAACACGCATAAGCTACTAAATTTCCGTCACTATATTAAGCTCGAATACCTGTTTAGAAACACTATGTTCTCACATCATACCCTTGAGGACGACCTTGTTCTTCACTAATTAGAATCCGCTTCGGGAGTAAGGATCTATTAAGCAATGCTTGTAACTGGTCAGGGATTTGTCCCGAGTGGGCTGTTTGGAGCTTAAAAGGAGTATACCGGCCTAGGCTGTCCCTAAGTCATCCAAGATAATTGCAAAGGGGTATCTAAACGGGAACGATCCTACAATCTATCATGGGATCACGTGTTATAGGCTTATG"/>
                    <sequence id="seq_t855" taxon="t85" totalcount="4" value="GACACTATACTCTTAATTTCGTTGGCTCTAATGTTATGAATATACCACCCGAACAAGACCTTTTTTTGTGGCGTTCTCGTAGGCCGCCCTTTAGGCCTTTCCATCATGTTGGTACGAGCGTTTGGACGCGGAAAGCTGGTGGCCTAGCGTGGACCGTTTAGATTGGGAGGTCTGTACGAAGATGAGGCCCAACCGTTCTCTGTTCGTTTAGGAAACTAAGCCATGGCCGACTTAACGTGCATGAACGTGGGGCTCGAACCGTCATTATAGTGATTTCATGCTCTTCCCTAATTGCAGATCCCGGGGAAATCCACTGACACGTACGTAATGCGGCGCGGACTAGCTTGTCACAACTTTAAGAGTTTAGTCTAGTCACGAGCGGGGGGGTCTAAAAATTCGGTATTCGCATGAGGAGCGGACCGGTTCACTCGTAATACTCCAGTCCGGGGAGTCATCGGGGGCAGGTACAGAAGTTTAAACAAGGTAACTCTGCCACCGATACCCCATCGCACCTAAGTATGCGCCCGTATATATCTCACAGCGGTCGGCAGACTTGACTTTGCAGGTCCTGTGCATTAAAGGTACATGAAATTTGTAAGACGAGGCGTGACCTGGCTACTTTTCGTTCTAAATTTGCCGTTGTTAGTCCCATCCGCCTGAGAATGCGTCGTTGCCCAGCTCACTGAGACAGCCTGGTCAAGTGAGAAATTGTATCAAGATCGTTGAATCGAACTACCGTAACTAGCACGGCCGGTATCTGGATGAAAACGAGGCGCAGGCGCTACGCTTAAATATTGGCTATTTAGCGGATGGCGCATGCACATCGCTGGCCGTTCGGTTAGAGTAAAAGCCGCCGGCTTCAAGATTCCTCTTTATCCGCCTTTGGGGGGCGTCATCAATGGTCGCGGCACCGTCCAAGTCAGTCTCGTCGGGTCTCTGCAAAACCAAGTGAAAGAATTGCAGAAGCGTGTACTCCGTTTACCAGTATACACACTTAACG"/>
                    <sequence id="seq_t865" taxon="t86" totalcount="4" value="GATGCGTAGAGTGAGGCCCGATACAGATTAAATAAGTTGCACCCTATAGCCCATGAGTACACGATATAAATTTCCGGCACTCGTTTAACTGTGGAAACCTTTTATACTGGTCCAGTAATTTACACAGCTCGGGGATCCGCGTTTTGCCATACGCCCAAGGCAGTCTTGGGGAGGAGCTACACTGATAGCGTTGCTGCAACACTTAAAAGTGTTAAGTAGCATTTCATTCATCTTCGGGCCTTCGCCCACGGCGTAACAGAATTACTCCATTAACGGATACGTTCGCTACAAAGTGCCGCTCTACTGAGCCTTTACAAACCGGGCGTCGCCGAATAGGACACCATAAGGGGGCCTCGAGGTCGCAGGTGTCCCACTACACGCGGCGTTGGGACATGAACTTTTGACCAGGGTGATTGATACGCGTCGGCTGGGCCGTAAGTGCCCCCTAGTTAATATCGAATAGATTGCACGTAGGGGGACGCCTGTCAACCGCGGAATCCTTCAATGAACAGCCCTTAGATCTAGGCATCACCCTCACTGTTACCAAGCTTAAAAAATTGGGTACCATATAAGAAGCGAGTGGAGCCCTAAGTGTACGGCCGAGTGGATGGTTGCGGCGTGCTAGCCTTTGAGCATTCAAGGCAGGAAGGCTCACTGCCATTGCCACGAGGCGTCGGCTATAGGCGCAGCGTAATCACGCTTAAGCTACAAAGTTTCCGTCCCTATATTAAGCTCGAAAACCTGTTGAGAAACAGTATCTTCGCTCATCATACCCTTGAGGACGACCTTGTTGTTCACTCCTTAGAATCCGATTCGGGAGTAAGGATGTATTAAGAAATGCTTGTAACTGGTGAGGATTTTGTCCCGAGTGGGCTCTTTGGAGCTTACAAGGAGTATCACGTCCTACGCTGTCCTAAATTCACCCATTATAATTGCACAGAGGTAGCTAAACGGGAACTCTCCTACACTCTATCATGCGATCACGATTTAGAGGCTTTTA"/>
                    <sequence id="seq_t875" taxon="t87" totalcount="4" value="GAACCCTGGGCTATTTGGGTATGTACCAAGACCTGGCATGTCCCCGCAGAGGGCCGTAGCATAAATGTGTTATAGATCTCATTTAGGCCGGGCCGACTCGGTCCTTTCCGGTAGAATCGGAGGTTGGTCGCAGGTGAAGAGCCCGATTGTGCTACCTACGAGGTCAACACCACTGTCCGGCCACTTATTCTTTAAAGGGGACCTAGTTACCTAATCCTACAACTCCTAAGTCATACTTAGCTGCGGGGTGTAAGGCCCATGGGCATCAAGAGCAAAACGCGAAGAGAGTTTAACTGTATGTGCTACCTTAAGGCACTTTTAACCACTTTGCGTTGCACGGCGAGTGTTGGGAGGAGACCGCTCCATACATTGCGTTGGCGTGAGGCAGAGCCGCCTAGGCCTGAAGACCACGTGACCATAGAAGTAAGCAATTCGGTCGGTGGCAGAATCGTTCTTCAAAAGACGTTAGCCAGACGACTTACTAGCGTGCCCTACCGAACAAGTAGCGATGGAAAATTCGGAAGTTTAGGCCTTGTGGCCCGTACCGCTATGGGATCCCTAAAAGTGCTACGCTGAGCAAGTCTAGTACGAACAACGAGCAGCCAATGACACGATAGGTTGACTGCGTATGATCCACGTTCAATGTAATACCAATAATGAGGAAGGCATAGAGTCACTTGCCCAGCCGTACCGTGACAAGGCGGTCAAGTTGTTCGCTATTTGCAACCTATGCTCTCATAGCCACGAACTGATCATTAGTTTCCTCAAAATGTTACCTGGGCTTCGTAATACTTCCCGGACTAAGGGGAGCAAGCTCAAGATAGCTGACCGATATCTACGGAATACAGACCCATCAACCCACTCCAAGGCTAAGGACTAGATATGGTTGGTCAAAAGGCCACTGCTCCAGGGGCCTATAGTCTGAGTTGGGAGCTGAGCGCCATCTCTGTGAGAGTGAAGCTGACGACTTCACGTTTGCCGTAATATTGTTGCGGCCCAA"/>
                    <sequence id="seq_t885" taxon="t88" totalcount="4" value="ACGCCCCGGCAGTATGATGTCCCCATAATCTAGGTACCTACCCAATATTCACTACCCGCGACCCTTACGGACTGCGCGAATATGTCATCAATTGCACCGACATTTGGCTACGTGTATATCCAGGTTGTCAGATTTTATGGGTGGAACAAATACACAGAAGTTTTAGTTCAGTTCGCCGGGAAGAAGACTCCTATATGAAAATATCGACTCTGCTGAGTCGTGCGCGCTTGCTGACAGGCCGAGTTCGAAAACCTTGATATTAGAACCGACGTCTTCTAGACACACAGTCGAACAACATGGACGAATCGGACGGAAGGAACGGTGAGCCGAAGCTCCGGGTCAGATTATTATCTACGCACTTGCGTGCAACCGCGAGGTGTGAGCAGGTAATTGAAACTGGGGGGGACCTTCAACACCGCGATCTCGTAACAGTGTATAGGTGGCATGCTCATATTTAAAACGGTCGTTTGGTCGTGACCTCCCCGTACTACCTCCAGGTCACCTTGGGCATCGTTTTTTGTCATTAGCGGTCAAGTGGATTATAGATGTCCGTTTCCGAAAGTCCGACAAATGTTAAACCACTGGCCGAAAGGCTTTGTCATCTGAAGTCATGACCGCTACCAGTCAAACTTAATCAAAGGCTGTTCGTGGTTTCATACGATCTACGAGGGTTAACTCACTAGACTACGTGGGCACTTCCAGCACCCTCCCGGTTGGAGCCCCGGAAAAGCATACCTTGTTTTAACACCGTGATCCTTGATTCTCTTTACAGCCACATCAGATAATAAGGGGGGGCACACTGACTAGCCCAATTCTCTCTGCATAATAAAAGAGGCCAGTCAAGCCATGATCACAGTCGTCGTCTTGGTCGAGAGGCCTTCCAATCTTACGGAAGACAGGACCATGCATGCCCAGGATCCGGCATTCCTATCATGTCAGGACTACCGGACGGTCGTCGGTCCCCGTCCTGACCGGCGCCATAGACCGAGTTCGAGTGTGT"/>
                    <sequence id="seq_t895" taxon="t89" totalcount="4" value="ATACCCGCCAGCACCTCTCAACATATAGGAGAATGGGTACAGGTAAAAAGGGGTGCATTAATGAGGCTGGTGCGGTTAGAACTATCTAATACTCCTTAGAGAGGGTGTGTTAATACACTTCTACTCTGCATGAACCTACCTGGATTATATGAATGGGGCATACGCATCGAGCTGGGGCATATAGAATGAAAGTATTGCCAGGCAACCCACTAACATGGACTTAGCTCTCCGAGGTACGAAGTTTTCCGGTTCTGCCCTTCGCACCAAAAATATTGTCATCGTCACGTACGGCTCATATTTATACCCGGACTTGTACGGGTCGGAAAACTAACGGCTACAAGATGTCGCCCGGGACAATAACACAATATCAGGTTTATGTTGGGAGCGTTCAGCATTGTTAGTTCATTAGTCGTTCGATCACGTCCAAACCGACATGATTGCTCTAGTGATTTGTACTGATTGCCATTGAGTGTCGCTCGTAACAACGGAGCAGCAACCGGTTATCGTGAGAGACGTTACTCGCACAGTGCAGCTCTGCCTTGACTAAACAACGGAACTGGTAATTCCGCAAAGGCGAGCTAGAGAAGGGACGACCTGCACATTTGCATGGCTGAAGGATTGCTTGCCAGCCGTGTTTTACACCAGTTTTTTGTTGGTACTCAGTGACATCCGTATGCGCTTTCAGACACTGGAAAAAGCGCCTTAGTCGTAGGACATTCAAGAACACAAGAGTGCTAAGTTGCTGGGATAGTAATTCCCAATCCCAAATGTACCCAGAATCGTTGAACTAACTGTGGCGCTCTGCGTGGACGTCTGACAGATTTTATCGAGATCCCCGGTCGGAACGTGACCTATAATAATTGTTGTTGGTATCAGTTGTTGCTCGACCCCCTACCTCATTCCCTGCGTTAACCCAAATACAAAGTAGTGGCCAGCAGATCCTTTGGCCTGTAACGCCACACTACATTCAAGTTTAAATTGTTCAATTCGTTTACGGGAG"/>
                    <sequence id="seq_t919" taxon="t9" totalcount="4" value="ATGCTTGCCTTTCATTCTTCGCATTTACACGACGCTACATAGTATCAAAAGATGGTCCTAGTGAGTAAGTACCACCATGAGTGTGCACATCCGAGAGGGGGCAGCCTCTTTGGTTCGAGCGTGGAATTTCCTGAATCACTGAAAACCATTATTGACCCTTAGCAAACCTTCGTGCGACAGTTACTGGCATTCTTTTGATCCACGGTGATAAAGACGGTACTTAGGGACTTTAGTTTACGGCTACGGCGTGAAGAGATGAATAACACGATCCCCTGCCATACAGGAATCATTAGATCGCGAGGTATGTTCAAACCACTTCGGGTTAATAGGCTATTTTATAGGTTTCACCATCTATTCGCTCCTAAACCGATCTAAGTGAATCGAATGCACTTTGACTAAGATATCGAAACCCTTTCTCATAATGATGTCGAATTCTCGGGAGGACCCCTGCGACCACATAGTCTAGAAGCTGTGCAAACATATAGCACCTAACTCAGTTTCAATTCTTCCTAACCCTTTCAGCACCGTTACGAGCACTCCCAGCCTATTGGCGAGTGTCAAACGTATCGCAGTGCGAGTTCATGAACGCAATGGAGACCCGGGGCTACAAACCTAGTCCCCACAGTGAAAGTCTGCCAGATCGTGTGATTGAGCACCTGTGTTCATTCACTAAAAGCGTTAGTACCTTATGCTATCAATGCAAATGTATAGGCCACTTCGCTCAGCGAAACTCGTCAAAACACTGTTTAGTTCGAGGACGGGACTATGCATCTCGCTGAGTGAAGTGTTCATCTCGACCAATACTGGGGGGTACGAGTCGTTCCGGCCGATACAGGGCAAGGCTTGGTCGTACATGGGTGGAGGTTTTGCAGACGGCGCACCAGACTTTCCACTGCTGATAACCTCGCTCAGGTCTTTCTATGGATGGGAACCGCCCTCTAACGCCGCTGGAGGAGTGGGAAGTCAACGGGGATGACCCTGCCGTTATGCGGTTGGCCAG"/>
                    <sequence id="seq_t905" taxon="t90" totalcount="4" value="CGATATGGGGCGAAAAGCTGAATAGCTCGGACGTGGTAACAGACCGATTTAGTACATGGAACTGTTTGAGGGTGCAAATCCAACGTGCGTCGCCGGACCCTCGCAAGGACCGTGTTCATAGGGTAATTCGACATATCACCTCGGGAAATTTTATGGGCCGCAGCTCAGCTCATGAACTAGCGTGCTCTTATAATCTGAAGGCGACGGTTTTTCACCAGGAGGTGCCCAGAGGTGGAACAACTACCAGATGGACCACCGTCCGCGTTTTAGAACTCAGTAAAGGCCTGGCCTTCCAGCCCCGCGGCGGTTTGTTGCTGAACCCATCCAGTATAGTTTAGGTCCCGGCAGAAACATACTTCTGCGGGTCGAAAACTTATGACGTGCGGTCCACCCGCGGCTTGCGTGGCTTCAGATCACCGGGTTGAAGTGGGCAATTGGGTACCCATCGCCTTAGGTAAGGCCCAGTCTTGGTTAAGTCCGTGGTGCATAATCCTATCGCTTCAGCGCGTCTGTGGGTCTAAGTCCGCACTCTACCGGTCACCCGGAAATAGGTTACTGCTGCAGGGTGTGTGGCCTCGAAAGGACTACCGCGGGCATCGTTAGTAGCTAATAGCACTACCGGAGCATGCTGTTTCGTGCAGCTACGAATAAGACTCATCTTCGTCTTACCGCACGAATTCTAAAACGGCAGAAAGTAGAAGAATACCGGCGGAGTATCCTCCCAAGCTACGTCGGATTATGGACAGTGCGCAGAAACTACAGGTGCAAGCATAGTACACTCGCGCCCCATATGATTGCTCCTAACCGAAATTTCGGACGGACCTATCAACCATGATGAATGTGCGGAAAATGCTGCAGATAAAATAACAGCGCTACGCGACGTTAGCATCTCGGCTATCCGCGTGGGCCGAGGCAGTAATACGTTTTCTCTTTGGGACATCTCGACGTTGGTGATGCGCGCTTTTATCCCATGACTAGCGCGGCCCGGGCACCGTTCCCG"/>
                    <sequence id="seq_t918" taxon="t91" totalcount="4" value="ACGTACTATGCGCAGATAGCGATTATAGGCACACCCTAAGTCCCGAGACGGGTGGCATACTTAAGTTCACTTGATACAATGCGACTCCCCTGCACGACGTATCCACGCCACCCGTTTGTCTACAGATCCCCTTGTGATTTAGGCTCCCATAAGAACAAGCCTCATAAAAGTATGAGCGCGAATGTCAACCGATCCGGTGACAGGCCAGTACGGTAGCAACAGTTAATCGCCGTATGCTTTATCCTACCCGACAAATAGACATTGCATACAATAGCTCCCGGCGGGCGCAGTTAATCCTGGATATATTGACAATGGGATCTACGTGCCGGCCTATTCTAGCTCTCTAAGCCGGGGGGATTTAACAGTTGGAGAGCCGGGGTCTGAGGAGTGACAGATCCCAGTACCTACGATGCAAGAAACGAGCCCTAGTTTACTTAAATGCAGGCCCATTGTTGTCAAAAAACACTACGTTCGCAAGATAATTGTTTGTTATACCGTAGCATAATCAAGTTCGACGTTAACTTTTCGCGTCACTGACTGATACGAGGCGGGGAAGCTCCGTCTCCAAGTGCCTTGCTGGGGTTCAACTTACCTTGACTGCGGTAGTGCCTTCTAGCTCTGCCGGAGATTCTGACGCGACTTTGTGCATTTTCGGAAGGCCCAGCTCATTTGGTCCTGGTGATCCAATCACCGCAGGGCCCCACAATTCAAGGGTAGCTAGCATAGTCGGAATATGGGGCTCTACGTAGTTCCAATATAAGCTGCGGCCCATGCCCTTCAGCGAAGCGGTCGGTCTAGATCTTGCAAACTGACGTTCCCATGCCACAACGTGGAAGGCCGCGAAAGGTGTATTGCCTCGCGATACACGATTCCGGCTTGCAAGCCTTAAACGGGGCAAAGGTGTCACGCATCTAGAATTCATGTCCTGGTTTAGGTAGTAAAGAATTCATTCTCACCATAGTCTGCTGTTGTCGACCGATTAGAATCCGCTCCCATGGAG"/>
                    <sequence id="seq_t925" taxon="t92" totalcount="4" value="CAGGGGACCTACTAACCTGTTGGCTCAGTGTTATAGGTGTATATAACTAGCGTTCCTCCTTTTGCACAAGATTTATTGCGTGCGCCAACCGCGACGTAATCGAGCTGTCATATACGAGTGTGATGAATGAGTCTGACAACTCAATATGTTAAGCCTGCCCACCAAACCGGTGGAACGTATACGGCTCTTCCAACCTGTACGTTTCATATATGTCGGGAAATTTATGAGAAACGAAAATCAGAACGGGTAACTGTCGTAGTAGCAAACCAGCTCCGGGCAGCCCTCGGCTTCTGCCTTAACTAATTCCACGCTGACTTCGGGGGTCCAGGGACTAGTGACGCTCGTCCTATTCATACCGTAAGACTTCTACTACACATACGAAGTTTGCCGCAGCGCTTCTGGTCAACAGCTCTTCTGAGGCTCTCATTCGATATCGTGGGCAAAGCACTAGGAAGTCGAGGTCATAAGGGTCACTGACTTAAAGCCACAAATCCGCCGGAATGTGGCCGGCAACGCAGAGCCATGGTTCGTCCGTCTTGGTACATTCTTTCCTGTCATAACAGCACTTAATCTCTTTCGAGCGAGCTAGCGTATGCATTAGTGGTGTAGGCCTGTGCGAGACCAGGGAGCGCCTAATAACTCCAACAGTTCGATCAAATGCCTCAAGGCCAAAGATATCGTGGTCCTCTAAATAAACGTGAGATCGTTTCGGGGAGTTTCACTTCCTGCCACCTAACATCTTACGTTCCTGTCCTTCCTATGGCCAGGTCGAGGGATGTGTAGACCTCACGTGCAGTGCATCTCTCCCTTAATAGATGCTTGTGTCTATGGGGGTTCCTACTGTCAACCGACATGGTTTCAGGTTTACCGTATTCACGCATTTTTGCAGCCGCGGGGGAACTAGTCAAGCGGTCTCGCAGGGTCTTGTTATTGGTTGTTTAGCTGCCTAGCAGGGTACTTTACCCTACCCATCTGGCGTTCTAACACGACGGTATCCCGT"/>
                    <sequence id="seq_t935" taxon="t93" totalcount="4" value="TCAGCCCGTACAATTCGTCCTCCGGCACACAGACCGTCGCACAAGGCTACTAGCGTGAGGATTCAGCCGACTAAATCTGGCACTGCAGTATAACAGCTGCGAATGGAAACATGCGACAGCGTCCAAGCGTGAGGATTTCAACCTCTTAGTCCCCCGAAATCGAGAGTAACCCGTAACCGAGCATCAAGGAACATTTATAGTCGCTTACTGGAGGTTAGATGCCTATACACTAGTATTGGGTAGCGCGAAACCTCACAATTAGGCTTGCAAGACGCCCTTCTCCTTAAGAGCGTGTGCGCAATAGTGTCGATAACACCGCAACGGGGTGCCATGTCTTGGCATGGGCCCCGCAGTTCGTAAGCATGACTGTGGGTCAGAGGAGTCAGATCAACAGCCACCCTGGTAGCGTGCCACCTCACAGTTCCATGAAGTCGATAGCCTTCTTCGACCAGAAACATAGCGAACTGCTACGAAATCCCATGGAGCACCGCGTTAGGATCGGACCGTCCCGTACATAATACCTAGCCTGGGGATACCTCCACTTTGGAGGTTCTACTGAGCCACGTAACGCCGTTACCCAATGGATCCCCAAACGTAGCCTCGTCCACCCCCCCCCACGTGCGACGCGCAGCCACCGCGCCATAGATTCCATAGATCCCTGTACAAACGGGCTGGTCATGACATCGGACTGCCGCCGTGATCTGCCACGAAACTATTGAAGTGGCGTTTTCTTGTTGATGGGCTAGTGACATATATAGAACCGAGAAGAAGATTCGGGCCGGACGGATCGACAGCGCGAGATGCAGGCCCAGACAGGTAGTAGGCAAGCACCGAGCATTGCATCTATCGTTTCCACGGGACCCTACCAGACTACTAGTTCGGGCCTACGGAACCACGATATGGGGTTGTATGTTTTCGTAAATGCCTAAAATCAAATGCACTATGCCCTTCGTTATGAACGCATCTAGGCACAAAAACCGCCGAGCCGTCTAGTGGGCCC"/>
                    <sequence id="seq_t945" taxon="t94" totalcount="4" value="CTATATTCAGTGATAGGACTACACTCCGAGGGGGGGTAGTTACTTAGGTCAGGCGTGATCACCTTCCCTCTGGGGATGTAAAACTCAGACATGTTCGTTTCCACAGGCGAATTCTCAGGTGCGCAACTCCAAGGATCTCTACATTGCTAAGTGTCACTACCAGGGAATTGTTACCGCAAGATATAGTAACAGCTCTTGTGGCGTCCGGACATTAGCAAATACCCGTTGTACCTAGGTTTGTTCATCAAAAATCGTAAACGGATCTCGACATGGAGACCATAACAGAGATATCGCCCCGACCGAGGAACATTAAATGTGGCGTAACACGCCAACCCTTGGTGATTCCGACGGGGGCTTACTGGCTCTATGGCCGCCTGTCTGCACGAAGCCTACAGACCATATGTGTTGTGGCTACAAGGAACGAGGGGGTGTGCCATGACCGTTTGAACCGAAGGTTCCTTCATACAGTAGCAGGGGAGAGAGTGCGGTCAGTATAGGTCGCACGCGGTGATTCTTAGATATAAGTAACAGATACTAGCGGTGCGGACAGTTGGCGATACCGTGGGGAGCAGCCTCAAAGGCTCTAACATACCCTATTCCGCCGTTATCCTGCGGATTTGTAATGACCCAGGCGGTACGAGAGGCATGATCTGTACCTGAGCGTGACCGGACCCTTAAAGATGACTGATGTTTCGAGCAGGACGCGACCCGAGTCGAACAAGGAAGGAGGTTAGACGGCCAGGCCGTCAATAAGTCACCAGAAAACGTCCACAACAGAGCCGACCGCACCGGATTAGTAACCGGAAAGATAATCGAGACACGCTTGTGCTGAAGCGTATCCGGTGTCTCCTGGTTGCGCTGAACGTGCTCAGTCGCAATTGAGCTAGATCAACATAGCCACGACAAAAGGTGTAATAGTTTAAGCTCGAAGTTCATAATCCGTCCGTTTCCTAAGAGAAGGAGCTTATGCGCGGAGAGATGTAATGATTCATATTATGCA"/>
                    <sequence id="seq_t955" taxon="t95" totalcount="4" value="GACGATGGGACCGGCAGCCGGTCTGCTATCATATGGCGAGTGTCTAAATTAACACCCTCTAATTGTACATGTTGCAAAATCGAAGAGGGTGGCCGTTTTCTCCCACAGGCCTCGTAAATAGGCCCATTTGCCATCAAGCCCCAAGACAGGATAAGCGACGCAGTTTAGTCCATGCGCTAGACTGTAGGTGTAGTCTATACGCGATGATTTTTACAGAAGAGCAGCTTGAAGGTAGAGCAACTACCGGGAAGCCCAGTGACCGGATATTTGAGCATAGTTAAGTGTTAGACCTCAGCGTACCCGTAGTTCGGGCCCTGGAAAAGTCGGGTCTAGGTTCGAGTATAGCTAATCAACACGTCTGCACTTGCAAAACTGGAGACAAGCCATCCCCGCAATAATCCCGGAGCTTCAGCGCCCCGAGTTGTTGAAGGTAATAGAGTCACCTTCGGCCTGGGGATGGAAGACTATCTAATGGGTGTGTGTTGCAAGTTCGTATGGCTTCAGACTGTCGGTTGGTAAAAGTACGCGTTCAACGGGTCGCCCGAAAATATTTGAACGTAACCCGGAGTATAGCCTTTCAAGCAGTGACGGTGTAATCGTGAGTACCTAATCGAGCTATTGGTCTACCTTCCTCCCTGTTGTAGGGCTGAATATGCATCCCCATCATACCGAGCGACTTGAAATGGGACATAAAGGAGAATCATACGCATGGAATTTCCTCCACCGCGATACCGGAGTATTTACTTTGGGCCGAAACCACAGGCCCTTTCAAGGTCCATCGGCTAGCCATTTGATAGCCCCTATCTGCAGATTTGTGCGGACGAATGACCCCACGTAGATCTTGGATTCAATCGGCACATATAATTCCGGCGCTAAGCGACGATAGGGTCTCCGCTAGGAGCGTTTCGTGTGGGTCCCACAACTGTTCTAAGTGGTGGACTTCTACATGGTTGATGCGCCCGTCCAGTCGAGGGGTAGCCCAGCCCGGCTAGCATTCCAT"/>
                    <sequence id="seq_t965" taxon="t96" totalcount="4" value="GACATCGACACAAGGCGTGAATCAGTGCCATGTTTCTTGTGGCAGTTATGGGAAGATCAATAACGCCCGGGTTCGGCTCGAATCTCTACGCACTTATAAAGGCTGATTGACAAGTCAGCTAGGGCAGAGCACAGTTCTCAGAGGACGGACAAGAAGTGACCATGAGGGGTGGTCCGCTTCACACTGAAGGTGAGTACCCACAACTAGTTCTATTATGTTAGGCGGCTAATGTTCGGCCAATTTGAGGGGCATCGGAGCGATCATATTGGCATTGACATATAGGGAAAGCTGCGGAGTGAGCGGAAATGTCATACATGAGGAGGCGAAGACCTTCACTTTGGTGATTCTGATCGGAGCACACGGGGATGCTCACATTTCTATCTAGTTCATTGTTTCGGTCCGTTTCACTCGCCACCTTAACCTGCTAGGGTATTCGTGGCAACAACCGGCCACGAGGCCGTAATATTTCTCCGATGAGACGAAATAGCGGTTCCGCAAATTCGCTTAGATAGACCAACGAGGGAGTAATTAAATAGCGCACGCAATTGTATCAAAGGACTTCGTCCTCTCACAAACGATACTTAGCTTCCATTAGTACTCGATCGCAACTATTAGCAATGAAACCGATCAACTCCGAGACGTACCTATGTTAATCTATTAGGCGCCCGGACTACCGGGTTCTTACCGGACCGGAATTACTGTGCGGCCACGTAGAGGCAGGTCATACGGAAAGTGGAGCTAATATGACGGATCTTAGCACCGTGTTATGACTGCCTTCAAGGCATTCACCCGTCACAGCACTGTTGACCGCCGAGTCGCGTTAACGCCGGTTTAATGCTAAATGAACTACGTATGCGCGAATTCGATGCGTACATCGCGTTTTCGCTTCATAAAAAATCCGTGATGAATCGCTCAGTAAAATCCCGGGTGCTCGTTCTTAATAACCATACGGGCCTCTAAGACGTGCGCCTAAAGATTCTAAGCCCAGAGGCAAATGAGG"/>
                    <sequence id="seq_t975" taxon="t97" totalcount="4" value="GAAATCACCTTGCTGCGTACACGAAGCACTGCCACAGTTTTCAATCCACCGATATTTAATCTGGCAAATGAGGGTCTGTTAGTCGAGGTTGCTTGCTGGATTCCCATAAAGCGAGATTAGGAGATATAAGAGCTAAAGGGCTCCTCCAATGAACTCCTAAAACTAATAGGTACGGACCATCGTTGCCTTTCGTGAAAACGTATACCGGACCATTAAGTCCTGCCCACCTTGCGTCAACTTTTGGGCAGCATAAACACGTCCGCGATAATTATATGGACATCACCCTACAACGTCACAAATCAGATAGCCGTTGAGGGACCTTATTGAACGTAATCTAAAAAGCGCACCGAGCTGCTTGATCCTACATAGAAGAGCCTCGCATTCCAGAGATGAAAAAGTACTGTTGGATAAACGCTTTTAAAGTACTTCCCCGACAAGGCGCTGCGTTATGGACAGTACAGTCTGGTTAGTCAGACGCCGTTGGATGTTAACGGTGAAGTAGCTACGTGGTGGAGGACTTTTCTCGTACGCCGCGGAGAACAAGACTTCCAGAGCTGCGCACACGTTTTCCGTAACGCCTGTACGATTATATTTATGACTGCCCACGTTTCTCTGCGGATACAATTTTGCGGTTGACATTCTATAGTCGACACGCTCCCAGGTACTTGATAGAAATGGCTGTCTTGATACAGGTCCGGAGTAGCTTAAGTGTCATAGGAGGCCTGGGTACAGAGACTGAACCAACTATTATTAGCAGCTGTTAGATCCTGTAAGCGTTTATTCATGTTGGGAGCGACGTGTCAATCTGTCTCAAAAGCACTACTGGATCCGGGCTCTCGGGATGCTCTAACAAGACATGGGTAGATCTGAGGCTTCCGGTACGGACTTCGGCGTTTTAAGTATTTCGACAGGCGTACCGACTCGGCCTTGATATGGAACTACGGATGCCACTCCCATGAACTTTTCTTCATCAAGTGACGCTCTAAAGCCTGACGTCGGT"/>
                    <sequence id="seq_t985" taxon="t98" totalcount="4" value="GTGCACGTTGGCCGTGTTGGGTTAATCTGCCCAGGCAACTGGATAACCCAATAACTCTTGACGATGTAAGTATTGGGAGCATTAAGAATATATGCGACTGAGTACCATACATCTCTGTTCGAGCACTCTGACAGATGCTCTTCTGTGTACAGAGTGGTGCATCGGTGACGTTGGACTGGCTTCGTCATTTCTGTGCCTCTAGCTATGCTTACACATGTTCAGAGGCAGGTTTGGATCATACGAACATTTGGAGACCGAAAGGGTGCAGCAAAGGCTGAGGTACTACATCGTTTGTGTACAACATTACTGAAACTTGTACCTGTATAAAAGCTCAATATTGCAGGATTCAGATCAATCGTTGAGTAGCTACGGGCATCGATTGTTGCTATGTCGATCACCTAATTGACACTAAAAGTAAGCTTTTCACATTGGCGCAATTCGACCGGACGGGAAGGTGCCATACACTGATCTACTGTCGGACAGAGCACTATGGATGGTTATCTTAGTCTTAGTATAGTGTAGGTGTAGGCACTATCTAATAGCCCTCTCCTCTAACCTCTCCAGCGCTTTACCGTCCTCTAAGGCAAGGCGTTCTAACAAAGCTTCGGGATCTCGAGATGTAATTCCGCTCCAGTATGATCAATCACCCACCGTTCGTTCGCAGGCATGCGAGATTGTACCCATCCGGTGGAACACTTTGCCCGACCAAGATGGGGACGCGCCGAACCGGCTAGTCGGCTACGGGAACTATGTCGCCTGGTGGGTCGGTATTGTCATACAGCCCCCAATGTTGAAAATTAGTTCCGGTGCTTTAACATATACTTAGATAGGATACTATCTCGTGCCGAAGGGGGCTATACCTCCGGCTCGGTCATAGAACTGCGACCGGGTGATTCCACTACGGAGTCAGAGGTTTATGAGAACAATTATTCAATACTCATGCACGTCAATCGTAGTGTATACGATGTTTGGGTTCCCCGCGTAGGAGTCTACGGCTGTC"/>
                    <sequence id="seq_t995" taxon="t99" totalcount="4" value="TGCCTTTTCGACGGTTTGGTAATCGCGGCAACATCGCGGCAAGCGGGGAAGGTCCAGAGTAAAGTTTCCACCGTTTGGAAATCCAGAAGCTGCTTGCGGGGCTAGAATCGATTCACCTCGGATCGCGGAAGATGAGGAACCTATCGAGTGTGGAGATATTCTCGCATAAAGTTAGCTAGAAGATAGTGAACACCGCGAAGTCACAACTTACGCCGACTGTTAGGGATTACGAGGCTACATCGGCTCACGTTAACCAGAAATTAAAGATAGCCACTCCCACCCTTCGAGTGGTATTAGAACATGGTCTTCTGACACACTGGCTGGAGAAACGATCGCATTTGTTCCGGCATTGTAAAGCCTTAAAATTACACTCAGTCAGTGAAAACCCGCTACGATCGGGTAGTACACTGCGGGTGGTCGGTCTTGAGCGGGCATTAGCGGGGGATTCCGTAGGTTCAAGTCAAATTCACTGCGCTTGCTAAGCCGCCTCCGCTGGGTCTACCCTGACTGTCGTCGTAATGAGTTCTACCCCTATTCCGTGATTACCATATGTATCGTCATCGCGTACTTGAGGGCTCTAAAGTACCAGAAATCAGTTATAACTCAGGTGGTTATCAGTATGATAACGCACCGGCAGTCCCCTGATGAAGTACATCTCTAAGCTGAAGAAAAGACGCCCGCCCAATTGGCGAACACTATTTCTGACTCTCCTAACATAAATGTCTTATGCTTAATTTTCTGCGAGGACTGGTTTCTAAAGGCCTTACCGTACACACTGTCGGTTCACAAACAAGGAAAATCTGCCTATGAGGTAATCCAGGCAGCCCAAGCCAAGGATCGGAGCCACCCAGAGCCGAACTTCCTCGTCGCCAGTGGATTCCATCTCCATCGCTTTGGTCTGGTGGGTTTGATTAGGGACTGTCGGCACGATTTCATTATATCTTCCTATGATGTGTTCGCTCAAACACAACACCGATCCAATGTGGCGGAGGTAAGCCTG"/>
                </data>


    


    


    
<map name="Uniform" >beast.math.distributions.Uniform</map>
<map name="Exponential" >beast.math.distributions.Exponential</map>
<map name="LogNormal" >beast.math.distributions.LogNormalDistributionModel</map>
<map name="Normal" >beast.math.distributions.Normal</map>
<map name="Beta" >beast.math.distributions.Beta</map>
<map name="Gamma" >beast.math.distributions.Gamma</map>
<map name="LaplaceDistribution" >beast.math.distributions.LaplaceDistribution</map>
<map name="prior" >beast.math.distributions.Prior</map>
<map name="InverseGamma" >beast.math.distributions.InverseGamma</map>
<map name="OneOnX" >beast.math.distributions.OneOnX</map>


<run id="mcmc" spec="MCMC" chainLength="20000000">
    <state id="state" storeEvery="5000">
        <tree id="Tree.t:mynexus_1x_4" name="stateNode">
            <taxonset id="TaxonSet.mynexus_1x_4" spec="TaxonSet">
                <alignment idref="mynexus_1x_4"/>
            </taxonset>
        </tree>
        <parameter id="birthRate.t:mynexus_1x_4" name="stateNode">1.0</parameter>
    </state>

    <init id="RandomTree.t:mynexus_1x_4" spec="beast.evolution.tree.RandomTree" estimate="false" initial="@Tree.t:mynexus_1x_4" taxa="@mynexus_1x_4">
        <populationModel id="ConstantPopulation0.t:mynexus_1x_4" spec="ConstantPopulation">
            <parameter id="randomPopSize.t:mynexus_1x_4" name="popSize">1.0</parameter>
        </populationModel>
    </init>

    <distribution id="posterior" spec="util.CompoundDistribution">
        <distribution id="prior" spec="util.CompoundDistribution">
            <distribution id="YuleModel.t:mynexus_1x_4" spec="beast.evolution.speciation.YuleModel" birthDiffRate="@birthRate.t:mynexus_1x_4" tree="@Tree.t:mynexus_1x_4"/>
            <prior id="YuleBirthRatePrior.t:mynexus_1x_4" name="distribution" x="@birthRate.t:mynexus_1x_4">
                <Uniform id="Uniform.16" name="distr" upper="Infinity"/>
            </prior>
        </distribution>
        <distribution id="likelihood" spec="util.CompoundDistribution" useThreads="true">
            <distribution id="treeLikelihood.mynexus_1x_4" spec="ThreadedTreeLikelihood" data="@mynexus_1x_4" tree="@Tree.t:mynexus_1x_4">
                <siteModel id="SiteModel.s:mynexus_1x_4" spec="SiteModel">
                    <parameter id="mutationRate.s:mynexus_1x_4" estimate="false" name="mutationRate">1.0</parameter>
                    <parameter id="gammaShape.s:mynexus_1x_4" estimate="false" name="shape">1.0</parameter>
                    <parameter id="proportionInvariant.s:mynexus_1x_4" estimate="false" lower="0.0" name="proportionInvariant" upper="1.0">0.0</parameter>
                    <substModel id="JC69.s:mynexus_1x_4" spec="JukesCantor"/>
                </siteModel>
                <branchRateModel id="StrictClock.c:mynexus_1x_4" spec="beast.evolution.branchratemodel.StrictClockModel">
                    <parameter id="clockRate.c:mynexus_1x_4" estimate="false" name="clock.rate">0.03</parameter>
                </branchRateModel>
            </distribution>
        </distribution>
        <distribution id="fossilCalibrations" spec="util.CompoundDistribution"/>
    </distribution>

    <operator id="YuleBirthRateScaler.t:mynexus_1x_4" spec="ScaleOperator" parameter="@birthRate.t:mynexus_1x_4" scaleFactor="0.75" weight="3.0"/>

    <operator id="YuleModelTreeScaler.t:mynexus_1x_4" spec="ScaleOperator" scaleFactor="0.5" tree="@Tree.t:mynexus_1x_4" weight="3.0"/>

    <operator id="YuleModelTreeRootScaler.t:mynexus_1x_4" spec="ScaleOperator" rootOnly="true" scaleFactor="0.5" tree="@Tree.t:mynexus_1x_4" weight="3.0"/>

    <operator id="YuleModelUniformOperator.t:mynexus_1x_4" spec="Uniform" tree="@Tree.t:mynexus_1x_4" weight="30.0"/>

    <operator id="YuleModelSubtreeSlide.t:mynexus_1x_4" spec="SubtreeSlide" tree="@Tree.t:mynexus_1x_4" weight="15.0"/>

    <operator id="YuleModelNarrow.t:mynexus_1x_4" spec="Exchange" tree="@Tree.t:mynexus_1x_4" weight="15.0"/>

    <operator id="YuleModelWide.t:mynexus_1x_4" spec="Exchange" isNarrow="false" tree="@Tree.t:mynexus_1x_4" weight="3.0"/>

    <operator id="YuleModelWilsonBalding.t:mynexus_1x_4" spec="WilsonBalding" tree="@Tree.t:mynexus_1x_4" weight="3.0"/>

    <logger id="tracelog" fileName="mynexus_1x_4.log" logEvery="1000" model="@posterior" sanitiseHeaders="true" sort="smart">
        <log idref="posterior"/>
        <log idref="likelihood"/>
        <log idref="prior"/>
        <log idref="treeLikelihood.mynexus_1x_4"/>
        <log id="TreeHeight.t:mynexus_1x_4" spec="beast.evolution.tree.TreeHeightLogger" tree="@Tree.t:mynexus_1x_4"/>
        <log idref="YuleModel.t:mynexus_1x_4"/>
        <log idref="birthRate.t:mynexus_1x_4"/>
    </logger>

    <logger id="screenlog" logEvery="1000">
        <log idref="posterior"/>
        <log idref="likelihood"/>
        <log idref="prior"/>
    </logger>

    <logger id="treelog.t:mynexus_1x_4" fileName="$(tree).trees" logEvery="1000" mode="tree">
        <log id="TreeWithMetaDataLogger.t:mynexus_1x_4" spec="beast.evolution.tree.TreeWithMetaDataLogger" tree="@Tree.t:mynexus_1x_4"/>
    </logger>

</run>

</beast>
