# Supplementary material for: Survival and selection biases in early animal evolution and a source of systematic overestimation in molecular clocks
Source: Interface Focus. 2020 Jun 12;10(4):20190110. doi: 10.1098/rsfs.2019.0110 (PMC7333906; doi:10.1098/rsfs.2019.0110)
Supplement: Data and analysis code [file rsfs20190110supp1.zip › BuddMann_IF_SI/VaryingCladeSize/XMLFILES/2x_3.xml]

<?xml version="1.0" encoding="UTF-8" standalone="no"?><beast beautitemplate='Standard' beautistatus='' namespace="beast.core:beast.evolution.alignment:beast.evolution.tree.coalescent:beast.core.util:beast.evolution.nuc:beast.evolution.operators:beast.evolution.sitemodel:beast.evolution.substitutionmodel:beast.evolution.likelihood" required="BEAST v2.5.2" version="2.5">


    <data id="mynexus_2x_3" name="alignment">
                    <sequence id="seq_t1103" taxon="t1" totalcount="4" value="AAATTGACAGGAATATGCACTGCCAATACGTGGCCCTACCACATGTGCCGCGTAAGCATCTTTCAGCGAGTGGGGTTGCACTGGGAAAAGCAAGAGATCAGGGTAACCACATATCTTGGAGAGTCTTATGTTATGCTGGCTCAGCATAGAGCAAAAAGCATGATCTCCCAGACCTTATATTTTCAACCGAAGGTAAGTTTCAATTAACTCGGCTGGATGCTCGAGCCGTACACTTCTGTAACGCCCCGTCCAGCGCAGTTCAGGGTGGAGCCGGGCGAGGGTTAGAAAATGTGCAAAAATGTATAAAGAACTCCTAACCGCCTCCCAGTAGCGAGCGGAATTTAAGTTCGGCCTTTAGGGTGGAGGCCCTTATGCTAGCGGCCTCGATGAACTACTCCTCCGACATCTGCTAAAGTGTGAAATACCACAGGGCTACACTAATCCGTATACGGAACGACAATCGTTATTTCCGCTGCAAGCTACTATTGACGAGCGGTCAATCCGATGTATCATCGTCTAACGGTAATAGGTTCAAGGCATCACTTTGCGTCCTCAGTGTGAGCCTGATACAGTGATCGACCGTTATGACGAGTCCGGACTTTACAGCTAGTCAAAACTCCGTGCACTGGAATTTTGACGTACTCGGATGCCTAGGGGTACCATGAGTTACGCCCATCCCCAGCTTACATCCATGCGCCCTTGACGACTCATCTCTACGCGCGATTTGGTTTACTAACCTGGTGCGTTTTTGTCTTTGCCCACCTAATTGCGTCTTTCGTGCTGATACTATGATAGATGAAGGGGTTATACTTGGTATTAACCAACTTATGTTAGACCATGCGGTACATTATAGGCGGTGTTTCTTCTGACGTAAGCCCTTGGAGCGATGCTTACGTCTTGTAGCAGTTCGAATGATGACTTGATTAATCGGCATCCCTGGGCGGAGTGCCAGAGAATGGCTCAGGGTAATGAGGACCATCGTCGCTAGCGACCTGCCTTT"/>
                    <sequence id="seq_t1013" taxon="t10" totalcount="4" value="ACTAACGAACAGTAAGTGCGTCAACACAGTCTCTGCCACTATGCTGCAATCTACGGGTGAATATAGTGAAGACATTTCCACCGGGCAGCACGCCTGAGATCTAATTGACACTAAGGCAGGAGGAAGCAGCAACATTCTTAGGAGCTGTGCTCCCTCAAATTGCGCCTTGGTAGATGAGTGAGGAGGGTGGATAGAGAATACCCTTTACAGTACAGTGAGTCGCCGCTGTTGTTTGCTGGGACATGTTAGAATTCACTTCATACGACGGCGTACTACCTTCCCGTACGCGTTGAGTGGGCCATTGAATTTACTTCCGGGGAACGAATCTCATCCACTTTTATGCTGGACAGGTTATGCGGCGATACCTCAACGCCTGACTTTAACTGAATCATAATGAATGGGAGTGCAGACAGGGCCCATTAGCAGTGGGCGAGGTATTATCTTAGACAGCAACGTGAGGGCGACTTCAGCAACCCGACGTCGACTTGTAAACGGTTATTACTCGGTTGTGGGTAATTTTTAGGAAGGAGCCGGCCTAGGTATGTGTAACCCTGAGAATCTAAGGAGGGGACATCCTGCAGCCGGGGGCTGGTTTGCTGGTCGATATGGGGGGGTTTAGGGTCACCTACTTCAACCGCTATAGGGGGATTCTAGGGCACTCCTCGTTCCACTCTTACTCTGCGGTGGATGTAGCAGAACCAGGGGGCCACCCACTTCATATTCTGCATCCCCTGTGTCCACAGTTCGCGACTGGAGCACCGACTGGTGAAGTAGGGGAGCTTCACCGCCCTGCTGTCGCTTTCGTCCATGAATGGGCGCCTGAACCTAGCGATGCCGGTACACTGAAGCTGACGTAGCTTTTCCACGGAGCGAGGATCTATTACAACGGAGTACTATGCCACGTATTTTCTTGCAGCTGAAGTGCGGGAGTCCTTCCCCCGGGCCCTAGGGGTGAATTAAGAATTGGTCCTATCCCATCGGCGTTGAGAGCCTCTATCCG"/>
                    <sequence id="seq_t1002" taxon="t100" totalcount="4" value="GCGCTTATCGAGGAACTGAGAACGTCCTCTAGAACGTGACCGATTCGGCGGGTAACGCTGACGTTGTGCGCGTGTGTACACGATCATGCTAAGCATTGGGCAACCAAAGAGTGGCGGGCCTGTTGAAAAAGGGGGGATCTCCCCGCTCCGGGAGAAGCTTATGGCCTAGTCCCCTCTACAAGTTGAGTGTTCTGCTTGGACAGGAAGTGATTATGGCGAACACATTAAGAAGCAAAGCGGTGTTCGCTAATCGAATTATGAATTCTTGCTCGTGCGTTGTTCCCCACCCTGGGATTAGTTCACTATTATCCTCCACGCTGCAACAATATTGTCTCCTTGCCGTACATTACATCAAGTGTGGCCGCGCCCCTGAAGGTCACGCGAGTTTAACGCGACGTATGAAGACTAAATCTACTTCGGACCACACCAGGAATCGGCGCGTCCGTCGCCGTTGCATTCGTTGCGGTTCGCTCAGACCGGCACTAGTTTGGCAGTGGAGCACTGAGGTTCCTGCAACTATCGGGGAGATAAACGCGGCGGCAATTGACCCGAAATAGTTGGACGGGAAAGCTTTGTACGCCAGACATTCCTCAAGAAATGGGCAATCGAGCTTACTAAGTCAATCAACTCAGTAGAACTTCACCGGAACTTGACTGTAGGTAGGTGTTAGACTACTCTTCGAGCACCTGCGACCAGGCGGTCTGCCAGGAGCTTGATTCGCCGCCGAGTTCGACTGTGTAAAACCGGGACAAATTTAGAGAGCGTGTGGATAGCTAGTTGGAATCGGTCATAGATTTCGGTTTTTCGCATTTCTTATAGGGCTTGGCACTTGCGGGAACCGGAAGAGACCTGAGCCTTTCAGTTAACGTTCTTCTTCTTCTGTGTAAGGACGTTAGGCGCCCGGTGACTGCCAAATCCGGACTATGTACGGTTGTATGGTGTGTGGCTATATGGTTGACCTTAAGTCACGGCATTCCCGCTGTGGCGGATAACCTATTTT"/>
                    <sequence id="seq_t1012" taxon="t101" totalcount="4" value="AGTGGTGTCGACCTGTGCCCGTTTCGCACGGAACATAGGGACCTACCAGAGCAAGAGTTATGGTGCTATCTCTGTATTTGGTATGATTCATAGCACGCTGCGGTGATTTTGGATACTCCGTGTGGATCCAGGTGGAAGCGTATAGAAACGATTAAGACATCCGCTACGTAACTCGCTGAAGCTGGACCGAATAAAGCTGGTGGACCGGGTACCTGGACAGTTCGTTACGTCCAAGACAGACATTGATCACGTAAATCTAGAACTGACCCCTGCCGTTGCATATTCTGTAGATCCCTCTAGGGTGTTGGCAGGTCGCATATAATGGCCCAACTTTTCAGAGATCAGGCAAGACTCCTATGCGCCGCACGCACACATAGTCCACTCGAAGTTCCTTTTACCACGCCTTGGTGCTGGAGGATAGCCAGAATCACTAAAAGGCTCTAAACACTTTCGGAGACGTCCCGATACCCAACTCCACTCTTGCCCCCGTTTGCTTAGACATGTGAGGTGTCGAATTATGCGGAAGGCGGCGTCAGGGGGAGTCGGTGAGGATTCGGCGGTCTAATTCGCTGTGCATCGATCATGGGCCGCTCACGCCCGGACCCCGCTTAAGGGCCCTGGTTTGAACCAACTCCGAACCGTATGGCTACAGCCCGAGTGATTGCCGCGACCCGTCTAGTTGATTTGGGTCCGATTAAGTCTTGCCTCCCCCTCTCTCGCCTTAGCTAGGAATCCGCCATTTTAGATTGGAGTTAGCTGATTTAGGCGCTTCGAGGGCTTAAGAGAGTGTTGTACTCCAACAGCTGTTATACACGGAAGCTTTACTAAGTGTGTCACCGACCCTAGGGGATTAGTGCGGTTACAGTACTTCTATACCCCGCAAAGGATGAGTTTACTTATTTCATGTACCGCTTCAAAAGCTGTGGATGGATCATGCAGTCCAGCTCCCTCAAGGAGCGACCGATCATTTCAAAGACTGAAAATCGAAGTCGAATTGTCT"/>
                    <sequence id="seq_t1022" taxon="t102" totalcount="4" value="CAACAAGTGTGTGCAAAATACGTTTACATTTGGTGGGACTCAACACTTTCGTCCTATCGTGAAGGGGCTTAGATGTGCCCCGGTGCCTCCCAAGCTAGGAACGTGTTCGGAAATGTATTATTAGCCGAAGTCACCGCCTGGTAGAATCGGAAAACCATCTTTAATATGCCCTAATCGTACCATTATGTTAGCGAAATTAGTACCAGACTCCTACACCCGGGAGCAGATCACAGAATTCAATAGTTCGTTAAGTGCGCGTGCGCCCCCACGTGGCATGCAACGCATATTCATGGTGCACCATCTTCGAAAAATACCTATTTCGCCCTGGTTGAACCTATCACAGTGCATAAAAATTGAAGTTAGACGCTATGGAATGCACAAGAACCGATAGCTTGTGATCCATGCAGACCTCTCGAGTTACACAATTTGTACATTTCGAACGTCGAAAGTTAAGGTACTGATCTGCCTTAGCGTAGCGGAGGCAACCTTCACACTGTACGCGGTGTCTTTCCCCTATCCAAGATCTGTACAGCGGGATGATGCTTGACTGTTTTCATTTACAAACAACAAAAGATACCTCCGAAAGATGTTGTCCAAAGATTAGTGGAGGTACGATCAGCGTGCATCTATCCTCTAGTCTAAATGCGAACTTGATATCCAAATGGCAGGAGAGGACTCTGATCAGCCTGATACAGAACACGAACGACGTGGCTATCAGCTAAGCACGCTGATATAATCATCTGACACAATTCGACACTCGGTGCGGGTATAATTTTCTTGCTATTCTTCCCGGGACTAGACCGGGCTTCCTTAGTGATACGAAAGGTACTTCGTGCGCTACACGCTTCTTGCCGCAGCGGTCCTCGTCCACTTTGCTCTATCGAATAATTACAAGCGTATTGAACGAAATCGTTTTTCCCCCAGGGCTTGTTTAGCGTGTAAGCCAGTGCGAGCACCTTTGCGATACGTTAGGGGATATGGTGGCCCAACTGCATGTGGC"/>
                    <sequence id="seq_t1032" taxon="t103" totalcount="4" value="CTTTCTGTTTCCCGCTCCGATTTACGCTCGATTGGGAACATCCAAGTATCGTAGATGCTCGGCGGGGGCGCCTGACCGTACATGTACTACAACTTCATAGTTAGTGAAATGACCCTCCGCGACATCGCCTAGACTTTTAGGAAATACTAAGACACGATTCTTCAATGGTATGCAAGGCCCGAAAGCTTCCGCGTTCAAGAATATCTCACTACGTTCTTATAAGTTCCTCTGTATGATGATATACTGTCTAAGTGAATAGTCTAATTGTAACAAGAGTGGTACCCAATGCTGGTTTTCCGGGCCAGCAACGGGTCCGTATATTTACAAGAACGCCCGGAGACGATGTTGAATTAAGTGGTATTTGTTGGACAAATACGTTATCAGATTGCAATATATCTGTACTGTTACGACTTCATCGGACTGCGCGGAGATGTGTCTCGGCAGGAATATTATGGGAGGCTAGACTAGGTGGGCTCCCTCATGCTTGTAGCAGTACTGGTCTTTGACGCCGGTCTATCGTGACGAAATACCGAGATCGCCCTATTATGCCCGGATTGATACATTCCCTTAGTGAAAATCTGGACTGTAAGTAAATACGACATTATATTAAGGGCCAGTATCTGGTCCGAACGACACATTACGCGCATGCTCGACAAAATAAGTTGACCACCTCCGCACTAGATTCCGTAGGGGTGCCGGTGGCAGGCGTGCTAACGGTCATCTTCAAGATGAGTAATCAGAGACCATGTGCACGCATTCACAAACTCGGACGTGGCCTACACCTGACTGGCATAACAATGGAATGACACCAAATATACGAACATAGTCTCGCCTGCGACTCGCAAAAGAAGCTTGGATTTAGTTTGTCCACTTGATCGGCCTGTTATTTAGACTGGAGTCGAGACCGTATAATCAGGAGGACGTCCATGCTACGACCGTTAACACGAGATTGACACGAAGGAACTACGGGGGAGGTTAGTCTCTTCAGCTCCCTTACCCC"/>
                    <sequence id="seq_t1042" taxon="t104" totalcount="4" value="AACCCCATGGCCGACTGCACTCTAGTCCGGATAACTCACTGGCGGAACTGGTACCTTTTGTGACATAAAGCCGGAACTACTTAAATCCTCCCGGCCCGGTGTTGCTGATACTCAAGACTTCAGGGAGCTTCTGTATACCCGCGAAGTCTATTCAACGACAAGTCAAATGTTCTATATCGAATTTGGCACCGCGGCTTTCATTTGGAAGTCCCCCGAGTAGTACCGAACCGATGAAAAGACAACTTAACCATGCAGGAGCGATTAGTGCTCAATCGTTAGGGGTCGACTTCTACTAAGGCCGATCGCATCGGGGACATACCTGTGACATATCCCCTCCGGCAATGTCTCCGGCCGGCAGAGAGCTATGGATCGAGACTGGTCGGATTTCACGCAGACTGTAGTGAGTAAAACCTTATCTGTCATTACGAGGCTAGACCCTGAACACGGGGTTAACGTAAGAGCCTGCGCGCGGCGCGTAAATTTGACTAAATAGTAGGAAGATAAACGGACTTCTGCGATCCAACTGTAAGTGCAATCTACACTACCGAACTCAATACCTCGAATCTAGGCACTATTACAGATGCCCATACCTGCCGCAATACAAGGGGTGGACCTTAGGGTCTGCGCAACTCTAAATAGATCGTTACCTTTAACGCGTCAACATGTTACCCAGCCTGGCGAACTCGGGCCCTTTCTCCTATCCTTCCGGATCATTCTTGGTATGAATTAGTTAAATGCGTGGTGCTGTTATCATTGGTACACCTGTAAATGTCACCAAGCGGCGGACACGTCATATGACTAAGGAGAATCTTTCGATCTCCGTCTGGCCAAAACGCCCAATGTTGAGACCTTTCTCTTCCCTGGGGCATCAAGCACAACGTGGGGGTTCTTGATAACGGGGGCCTGCAAGATTTCATATCGTGCTGGATATGCTACACCCTAACGGTCGCATGTTTAATGCTTAGCATTATCCCCGCTGATCACAGATGTCCTGATATAC"/>
                    <sequence id="seq_t1052" taxon="t105" totalcount="4" value="CTCAAGCATCCACAAAGGAGGACCCTTGCGGACATTGGCTGGCCTAACAGGGTCTAGTCAGCGACATATTGGCGATCATTCATAAATTATCTAGCGGTAACCCACCGAGCATTCGCACCATTAAGTCACTTTTGGTCACGCTAAATCTCGGCTCATAGGCTACGTCATGAGGGAAGGGCACTAATGCAAGCTAACTACAGTGGACGCAAATTGGGGAGGTAGGTTGGAGCGATATACATCTCTCCTACGGTGCTCTAGCATACGGTTCAATCGTTGCGAAATATGCTTCGTATCTAGAAACGGACAGCAAGGACTGTATAGATGAAGCGCTCCGTATGGTCGAAACGCCGCACTTCTCCCCGGGTTGCTGATTGATCTATCACGAGAGTCTATGGCACCTACCTAGTCGCAGATAACCGGAGTATGCAACGCACCAAGCGAGTATGTGAGCATGGCTGGTCTTCCGTACGAATTCAATCTAGTGTCTGAGACCTCGTACCTCTTGGTCCTCACGGCTCTAGCTAAAGCTCTTATATTCCTGGTAGCGGCAGCGATATCTATATGGGAACCCTATATGTCGCGCGCCGTTGGTTGATATACGTTACGCGTTTGGGGATAATGAGCTATTTAAAGTTCTTAGGAGATCCTAGAATATAGGGCGAATAACGCAACTAAAGGAGCTCAGAACTAATGACCTCCGATCTACTATACAATAATAAAATTCTAATCGTCATGCTCGCTCTTGCTAACTCAACCTTTCATCCGCCTTGATAGGGCCCCTATCTTGAATCCCTAGCCAAGCCCACTAGCATCGCGCCAGAGAGTGAATGGACGGATCATAGTGTCCCATCGGCCACGTCGCCCAAGCCAATTGTGCATATCAATAATAGACTTCTAGTACCAGTTCTGCGGCCTAAGGACACAGGTAAGAAGCCTGGCACGTGGTACGAACCATCGCGTGGGGTTTTCTGTTGAACTTTGCGATACGGCGGCCCTGTAT"/>
                    <sequence id="seq_t1062" taxon="t106" totalcount="4" value="GAAATAATTCCTGAAAGAGCAACAGCGACAAGAGCGCGAACCACCAGGCCGGGGTCACTGGCATTGGAGCTGAGACTTCGACCTCACCAGAAGCTCCAAGAAACGCAGGAAGGCTCTGACGAAAAAAACAGACTAATTAAAGATATGTCGTGGGATGACGGAGTCTTAGCATGCACATGAACCGCGGAATTTTACCACGACGCCTTTGGAGACCTGTGTCCGACTGGCAACGGTTCCTATTAAACGCTGTATCATTCCTGACAGCATGACAGCATAGCACACCTAGGGTGACAATTACGTCGATATAAGCGTGATTGCTCCGCTTCGCTTCGTTTAGGGACACAACTCCTGACTACTTACGTCGCTCGTGACCATGCCTAAATGGGTTATGAATAAGTCGCAGGCGAACCGGCACGCAGTACTGTACTTGTAAACAGTCCCTCCCTCATAGTGACGCTACATTGCGATAGGTAACCTACGGACTTCTGGGGATACTAAGACTGGATGTAGCTTGAGTCATCTGATAGGCAGGGTGCGAGCGCAATTAAGATAAATAATTTTGGGGGTTACAGCTGCAAGAGTTTGCGTTATCTGTAATGCCACGACCTTTAGGGCAACCTGCCCGTGAAAGCGAGAATCCCTCCGTCGGTTGACATAATCTCGGTTTATCCCAACGCATGATGTGAGGCTATTGAGACGCCTTGGCAACCCACTCGACGTCTTAATCACACGTGGTACGCACCGCCGCACTGAGGTCACATCATCGTAAAAACGTGTACATTACTGGCTCTAGACGGGTAGGATGTGCTCCTCTGTGTCATGCCGGTTCAAGCGCGTAATTCAATAGAGGTAGTCTGGACCAAAGAACAGTTACATATTTAATAGATCAGCGTCGACGAACAGGTGCTGGTTACTGACTGCTTGCCGTTGCTACCGCTCTCCGTTGGCCACTAGTTGCAATGGGGCTCGGGCGTGCACGTGAAAAGGCTAAACCCATAGT"/>
                    <sequence id="seq_t1072" taxon="t107" totalcount="4" value="CTACTTTAGTGGCGCAGCATCTAGGATGAACTGCCAATTGGGATTTGACGACCTCCTAAGTCGTGTGACTACGAATGCCGTCCCAAGAGCCAGTGGACAAGGAGGATCGGCTTTATACGCATAATGTCTTGTAGTGCTGACGCCACCAAAGGCTTAACCGTCCCAGTTCCAGATTTTAGGGGGAAGTCTTAATCACTTACTCGACTCTAGACAGTCTTCTACCCGTTTGCTACCGGATAGCATACTGAGAATTCCCTCAGATACAGCCGCCTGCAATGGGTGAGCCGGCCATAACATCTAAGAGCCGTTGATCGGTCGAGTAGAATCTACATTTGCAGCGGCCAGCCTAATATAACATAGACATTTATCACATGTCAAACCCTGGACCCCCCGGGGTCGATATCCGTAAATTACTACTGTATGGGGTGGATGATAATCGCTTGGTTTACAGTTCATGCGAGGAGCAACTCCAACTGAGTCACCAGAACGTCCCGCGGTTGCTGTCACACAGCATATTCATCCCGAGGAACCTACACACACTGGCGATCGGGGTCAAGGTTGTCGGGTTAGTCGGTCCAACAGTTTGTGTCATCACTCCTTTCGAAGTTTGCAACAAGTAGGATGGACTCAGCCAGCACCTCCAAACCTTTACGCACCAATCATCAACAGGTCGGAAAAGTCTTCCTAATGTGTACGGGACCTTCTGCTTGTGTGAACGTGAATTTATCTGGTTAGATATTAGCGACTAATAAGGATCGGTCCAAGGCTATAAGAAACTAACGGGGACTTGCACTCGCCTCCCTCCTTATACCCCAACTCTTTTGCAACGTTAGTGTCAACAATCCACAAAGATATATACTATACAGTACCCAGGGGGGCGGAGATCCTTGAGCTAGCTGCGTACCGCATTGTCACAAGAATCCGTCTAGAGGAACGTGAGAGCGACAGGTAGTACACGACCGCTATATCAGATGCTTCGAGAACCGGGCTAGCCGCGATC"/>
                    <sequence id="seq_t1082" taxon="t108" totalcount="4" value="TTTTTGGCGAGCTCTGATCGCGGGGATGAAATCCGCAGGTGAATCACCCGATGAACCCCGTGTTCCCGCAGAGCTCTGAACCATTTGTACAAATACCACTTCTGTATCGACCTCAAACTCATTACTGGGGCTCGGGAGCTCCCCGCTCAAACAATCTTCGAGCCAATAGCCGTGGCCCTGCAGTGTAGCCAACTGCCCGCAAAGCTGGATCAAGCCAGGTATAGGATGCGAGGCTCAGTCTCTTGACTCTGCTTCTGGACTTCTAAGAACTAGCTGTACTACGGTCGGTACAGACCGCAGAGAAAATAAGATTCGCGCCCTCCATTCTACGTTTAGTGGCGTGGTTTCCTGATTATAGGCTGCGTCAATCTTGCAGCAAGCCACCACGTCAGTGTTCTGTTAGTTTACTTTCCAAGTCGTAATTATTCTGCTCTCCTAGCCATTGGTTCTCAACCGACGAATGACAGATAAATTTCCATAACCGGATAGTGCAATAAGCGCCTAGGCATACTATAATGGCTCCCGATGTCGGTACCCTACTCACTCAAGTAATTAAGAGCTTTGGGCCAGACTCCCGGTAGGTAAGATATAATACTCCGTGCCCTTTCGTCGCGAATTCTAGAATATGTGAGACTCAAGATTGACTGTGTCACCAGAGATAGCCCATTTAGGCCCCACGGGGTCAAGTTATGGTCATAGCCTATGTGCTAGACGACACGGGCCCTTGAAGCCGCTAACTCATCGCTAAACATTAACTCCATAGACGGGCCGAGGCCGCTTTGAGTCGAGGGCCCACTTCCCTGGGGGTTACCCGCGCTCCTTACACTAGCAAATGGCACGGGAGCAATCCCGTGGGTGCGGATGCAAGGATCTGCAAGAGGCATAGGATTGCAAGCCGGCTGCCAGCCTATTGCTGCCGACGACATCTTTAAGGGCCATCTTGCGAGCCTACTGAAACTTCTATGGTCCAAGGATGTTTCGCGAGAGCTGTTGGACTAAC"/>
                    <sequence id="seq_t1092" taxon="t109" totalcount="4" value="TTCCAAGCGTGGGAAAGTGGCAAGCTAGGCCATGTTGTTGTACGGGCGGGCGATGTGGAGTCCGTCCGCATTATCCCGGGGTTTAGTCAGCAGTGGTTGAGTGGAATGGCGCTTAATGACCAATCTAAGTTCGTCCAACCTGCGGGCGATCACGGTGGAGGCGCGATGTCTAGCTTATACGCCGTACGACAATCAAGTAAGCATTTCATCGCTCGCTGGACCTGGCGCAACGCCGTTTATTAACACCCACTATTAACCGGAGGTTTAGCGTGCCCAGAATGATAAGAAGTACGGGCCTAAAACACTTCGATAGTTCAAACTGATTGGTACCACGTACCCCGCAAACTTATGATTAGAGACATACAATCCCTAGTACAGATTAAATGCCCACGGACACCACCACACCACCACGAATTTATCGAAGATTAGTCTAAGCAACGAGGTTAACCCCCCCGACGCCTCCCTTGTGCTTACTCGGTAACTTGGGCGATTTAAAGCAGGGCGGGCGTGAGGTTGCCCAGGAGCACAGGGGACTCTGTGGTTGCTAACCCCGGAGACACCGAATCATAGTCTAATGTGCCTAGTGCCTCACGGCTCTGGGAGTCCAGGGTGCAGATATTATGCGTCCCCTCTAGACTCGAGCTGGATTGCGAGGTGCTGTTAGGACGCACTAAATCTCTCTAGTCCGTAGGGGCAGTCCTCGTCAGATGCTCAAGATAAGGTGGCCCTACCCTCGTCAGTTAGTTCTTGGTGCCGCGACACCAGGGGACGTCATGTTATCGTATGCGAGATTCTCGTGATACCTTAAGCTAGCACATCTCATTCCCGTATTAGTTACCACCTCCCCCTTCCCTGTCCTGCGGTAAGCATTGAGATGGAACGGGGGGGCAATTACTGCAAACTAAGTTCAAATAACGAAGTAGGAGGGAGCATTCCGTGTACTAAGCAGTGCTGCGGGTTATCACTTCAAACGCCTGCGAACCTCAGTGAGGTTTAATAC"/>
                    <sequence id="seq_t1113" taxon="t11" totalcount="4" value="GGTCTCCTTTTTGTAAATGCGACAGACAAAAGAACGCCAAGCGCCAGGCCGGGGACACTGTCATTGGGGGTGGCTCTTCCAGTTCACGAAAATCTTCTAGACAATCATACCGAGTGTCTCTGAATAAACAGGCGAAGTATAGCTACGTTGCCTGATGACCGAGTCTTATTATGCGCATCAGGCCCGGACTACTACCAGTACCACATTGGGAGCTTGCAAAAGATTTACGACGGTTTTTTCTGAAGGCACGTCTAGCCAAGAGTTCTTGGCAGCTTCGTATACCCCCCCTACATGTTAAATCAATATCAGCCTCACTACTGGGGAGGCGGTCCTTGTACTTATCGACTCCTCACCATTAATTAAGCACGTCCCCCTTCGCCATGGGGTCACCAATTGTTGGCAGCTCAAAAGGAAGGAAGTAAGGTACATGCAGAGGTACACCCCCTCACAGTGAGGCCACATTCAGATAGTCAACGTAGGGACTGGTGGGGCTTCAAAGGCCTGACAAACCTTGATTTTTGGGCTGTAAAGTGGGAGTGACCGTCTAACTTAGACCTATGTCGACATAGGAGTTGCATCAACTTGCTTTGACTGTGAGCCGAAGACCTCTTGCGCAAAATGCCCGTTAGAGGGAGAACACCGCCTCGTGTAAACAGTAAGTTCGTTTATGTACATTCGGTATGTGAGGCTATGCACACGGCTTGTCCGGCCTCGCGAATACGTACTACCACGCCGTACACAGTCCGGCACTGGTCTGGCCTGCCCTTTGAAAAGCGGTATTTATTCGCTATAGACGAGTGGTCTTCGCTCCTCTGAGTCATGACAGTTCTCATCCGTTGAGCGAAAGGTATAGTCTGGTCCGATGAACTACTACATGTTGTCTAGACAGGCGTCGAGGATCGCATCATGGGGAATGCATGCTTACCGTTGCCAGAGGTTTCAGAGGCCGAGCACCCGTAATTAAGCTCAGGGTTGTCCGTCTGATCGCTGAACCCATAAT"/>
                    <sequence id="seq_t1102" taxon="t110" totalcount="4" value="GATTGTCGGAATAAGTGACTCTTAAGTTGAGTCTTCCAGGAGGGATGATGCGATCCTCCAAGGGCCGCTGCAGTCCACCTGGGAACAAATGGCACGGCTTGTAGCCTCAAGCCAGGCTTCGCTACTAGACACCGATGAAATGAGCCCAACCCCCTGTATCTGTTTGCCGATCGATGCAAATTTCAATGCGGGATGTCATTCAGTTGTCACTCACTGACCGAGGGAAGTACTTGCATGTAGCCTGGAACGATTGCTGATCGCGCAAGCCGCCTCAGTCGGTTGAGGGTGAAGAACGAATAACGATCATGCGTATCTGCACACAAAGCTACCTCCCCTCGGCTCAGCTCAGTCACGCTCAAAAAGTCTAACTCACAAGAATTTAATTCAAACAGACGGAACGGCAACGCACCATTCTACGGATAGCCGAATTGTCTGCGCTCCTTGTATACTAGCCATTAGGGTTCCCACCCACTCTTGTACCATTACGTTACCGACGTTCTCATGCGTCCGATGTGCCTCGGGATCTTCCCTGACCAAAGATAGTACAATCTTAGTAGATAGAACATGACAAACCAGGGAGTCGTGGCTCCGTCCAACCAACGGTTCTTACTTACTGTATCGTTGTTAGCCAGTCCCGTGAACCGGCTCTTGGCATATTATTCAGAGATCCATTGATCTTACGGCCGTATCGGAAGTGATTAACCCATTCATTCCGGCAGACACGAAAGCTGTGTATCCCCTCGCCTTTAAATAACCCCGTCTTACATTCTTAAGACCCAATTTCCGGTGCTTATAAGGACTCGGGGAAACGTCTCCTTAAAAGCAGGCGTAGACGCCTAAGATCGTGATTCCGAAAATAGGACTGTTACACGCGGCCAGGCAAGTTTGGATATTTGCTGGGGAAAAATTTGAACCTGCTAAATTAGGTTAAGATAGTGGGATATCAGACACCCCCTCTGTGCAATAACAACGGTAAAGGGAAAGGAACCGCCGACTAGGG"/>
                    <sequence id="seq_t1112" taxon="t111" totalcount="4" value="GGTGGATTCCTCGCATATTCTCGAGCTTATCGAACAGGTTTATTAGTGTCCTTATGGTTGATCCCACGCGACGCTTGATGTGACCCTGTAATATAGCTAACGTGCGGTCTCAATATCTAGGTGGTCCCACCATGTTCTAACGGATCTACTAGGCCGTCATTATTCGTGGACAGCTTTCAAACCCGTGGCGCATTTCGCCCTCAATAATTCAAAAGGAAGGGTCAATAACTGAGGAATCAACATTTACGACTCAATTCAGTGTTGCTACAACCTCTCCGGCTATAAGAGGTTTATTTTCTATTACAGCGTCCGATGACGGGCTGCGTATTGAGTCACTTTTTCGGGGACGTCGAAATCCTACGTCCGCGACATTTTCGCTCCTTACTGATTTATGCTGCCGTCTCCATCACGACCCCAGACAAGTGACTCTACTCGCACTCCAGCGATAATATAATTTGACACCCTTACGAGATTACAGCCGTGATTATGCATAATGTCCTTGAATCCAAGGCAATGTGTCCACCTCCGTTATTAAAAGGTACGGGGCTGTTCGCCTTAGGATTGCGAGAGCCCAACCACAATGAGCGTACGATCAAAGCTATCAACTTTGGCGGCCACGGTTGCGGGAATCCAAGTATTCTGCGAGCCAGCATCAGTAGTTCGTTGGGCTGGAGAATATCGAAGCCTAACATCACCAAACCCTCCGTGGAGAAGGTCCAGCAAAGGTCCAACACGGAGAAGGTTTATACCACGTCACCCCATGTCTTCATCACCGAGTTATCGACAGAGAGAGGCCTAAAAAGACCCACCTCACCTCTGTCGTTGCAGGCATACACCGGCTATTACCGTAGTACTAATGTCGCCAGAAGACTTTAGTCCGGGACGGTAATGCAACACGCGTGACCCGACTTCCCAGTACCCTCCCCGCCAAAAGCGACGAGAGGGGAGCTGCTTGCGGCCCTGTTAGGGGGGTGAACCTGTTAACCCACGGCTCCTCTAT"/>
                    <sequence id="seq_t1122" taxon="t112" totalcount="4" value="GCGGTTGTGTGAGCCGCGGGTCGTACAACGACGGAGCTGGTACTAAGTTCGGAACGGTAATGAATTTCGTATTGTGCCGCCTGCGTAATTCATTCCTGATATTGTTGATAGTGGGCGTCCCCTAGCCTAAACGAACGGGGGGGTGATAGATGCCGACAAAAAGGTTGCTTTTGGTAACGAATCCGTCATAGACTCTCAGCAAACTTCACATCTCTAGGGTGGGTAGTAAATTGGGTAAGCCACATTGCTCGAGTTTAGGCTGTTCCGCGGAACTAGTAGGGGGACCCTCTTTTAAATCCGGCAGCCAATAGCCTAGCACAGAGATCCTGTCAGTTGAGAATGGGTCAAAAGATCCGGGTTATGTCTTAATCAGTACGGAGCCAACCACAGGAACTAGGAAGGGCCCGAATCCTTTTCCTGGCTACGGCCCGTCCAGCTTCGTCCGAGCGCATAACGAATGTTCGGTAGGTTGCGAGTTACGTGGACGTTGCGGGCTTTAGTAACAAGCCCAAGAGTGCCAATGACGGCACCGGACCTGAAAGGCTATTCCTGGCTAAAGGTCGATGTAGAGCTTTCCGGGAGACCAATGCCCGCCTATAAGGCCGGGGATCTTACGTCAGGCAGGACATTTGCCGTGGCCTTAAAATGTACATCCTCAAAATTAGCAACCTCAGGCTAGCCTGGTCACCGGGCATCCCAAATACGCAACGTTGGCAATGACCGCGGTACATTCCCACACATGTTCCGGAAAGCTCCGGCACATTTATCCTACCCCTATGGGGTGGTATCGAAAGGTTTCCAACTGAACCCATCCTGGTCTGAAACGGGGCAAACTCAGTTTTGCTGCGTATGAAATTAGGTTAGGGTTCAGGCGCCCCGTCCTGAGGCCCAATTAGGTGCCAATCGTCTTCATGTACTTGCTTGGTTGCAGGGCAAAGGCCTGACCATGCTTGCCTCAAGCGCTGCCGTGGTGTCCTCTTAAATCAATAGCTCCGACGTG"/>
                    <sequence id="seq_t1132" taxon="t113" totalcount="4" value="TTAATGTAAAGTGACAAAAACCTGGATCATAAGAGAGGTTGTAACCCTTTTTCCACTCAAGACGAATTGTTGGAACGACGTTTCAAGTAATAACGGCCCAAGATACATGAGCTCCAGAACCACAACTTTCTGTTGTCAGAGCTTGTAGAGCACTTGTTGTTATGTTGGGGGGAACATAGAATACATATCACAACTAAATAAGGCATAGAGCGAGGACGCCTTGCGAGAAAGTACTACGACTTCAGAAACCGTCCTTACTTCCTGGGAGATCTCCAGCTTACTTGTCTGATAATCGGCAATATTTTCTACTTTGCAGGGCTTGTGCGAAAGAAAGGACTAGACGTGTGTCCTCTGTTGACCTTACCACTCCTACTTCAGCTTGTCGATTTCGCCCGCAAACCATCCTTCGCAGAAGCATTTTCCGACTGCCCAAACAACGTCTGACAGTTGCCAAGTCTCGTGCACATGGCTTATAGATAGTCCACGACCATACTGGTATGTACTTCCTAGCTCCTGGCATGTGCGGGCTCCTTCTATCCAAGATGGTTTAATTGATAATTCCTAAGGACCGTCCCCTTCGAAGAGTTGTGACGGCCATTTTAGCTCCCAAGTCCTGTATGCTGATTATGAAGTATGATACCTTGAAGAGCAACATGCTGTGATGACTCAGATTATGGTAATGGCCTGCCGGAGGTAACGTATCTTTCATTCTAGTGGAATGCATGCATCAGGTATTAGATCTGAGGGATTGCTCTCAACACGAAAAGCATTAAGTGTTATCTATTGTGCCTGTCTACGGGGAAGGATCGCCGGTCATCGGCGCTCCATGTTTCCGCTTAACTGGTGATAACGTGGGTCGCCTGCTCAGAGTAACCTTACTCCCCCCACTTCAATAAGGTTCGCACTTGACCAGTATACCGTAATCAGTTCCCCCGGTATGCATGGGTACGGTACTGATTAAGCCACCACCCACGTTGCTATGCGACCCCGGAACTGCGGT"/>
                    <sequence id="seq_t1142" taxon="t114" totalcount="4" value="AACTACACGGCCGATATCTCTCTAAGCCGGAAAACCCAGTGCAGGAACTGATGACATTTTTTGCATCAAGCCCGCACTTCCTAAATCCTCCTGGGGCGGGGGTGCTGTTACTCATCACTTCAGGGGGCTCCTGTATGTCTGCGAAGTCTCTTCACCGACAACTCAGACGATATACGTCGAATTTGTCACCGCGGCTGTTATATTCAAGTCCCCCGAGGAGTGCCGAACCGTTGAAACGACGCCTTGGCTATGCAGGATCTATTAGTGACCCAGCGTTATGGGTCGGCGTCGACCAAGCCTGATCGCACAGGGGACATACCTGTGCTCTATTCCTACCGGCCATGTCTTCAGCCGGCATAGAGCTATGGCTTGTGACTGGTCGGACTTCACGCAAACAGTAGTAGGTAAAAACTGATCTGTTATTAAGTGTCTTGACTCTGAACACGGGGTTAACGCATGACCCAGAAAGCTGGGCGTAAATTCGACTAAATAGTAGGAAGAACAACGCACTTCTGCGATCAATCTATAAGTTCAAGGTTCACTACTGAACTCAATACCTTGAGCCTACGTACTGTTACAGCGGCCCTTACCTGCGCGAATACTAGGGGTAGACCGTAGGGTGCGCGCAACTCTGGATAGATAGTTACCTATAACCCGTGCACATCTTACCCGGCGTAGCTAACTCAGGCCATGGCTCGTATCCTTTAAGATCGGTCTACTTATGAATTGGTCAAAGCGGTAATACTATTATTATTGGTACACGTGAAAATGTCACCAAGCGGAGTTCAAGCCAGATACATTAGGAGGATCTTTCGATCTACGGCGGGCCAGAACGCAGAAGGGAGAGGCTTGGCTATTCCCAGGGGACTCACGCACAACGTGGATGTTCTGGATAACTCGGTCCTGTAATATGTTATACCCTTCTGAATATGCTTATAAATAACTACCGCATGTTTAATTCTAATCAGTATCAACCCAGCAAACAGGTGTACGGACATAC"/>
                    <sequence id="seq_t1152" taxon="t115" totalcount="4" value="TACTACAGCTACCCCTCCTAATGTACAACCTACTAACAACGCAGTGATGCCGCCCGGCAAACCCGGATTTGTTAGTTCGACAAAGCGGCGGGGGCTATAAGCCTGGTGGATTGAGGATGAGCACGAGTTCGTCCCGGCCTAGCTATTGGCCGCAAGACTAGACGCTGTTGTTATGGAAGGAAGCAAAGTCTAATTGCATGTCCAAGACCGCATTCGTTTCCCGCCAGTCTTCTATTCCTATTCGCCCCGGGCTAGTATATATCTGAAAACGTTTACGGTAGCATAAAGCCGTTTCTACGGAGACTTACAATACTGAAGAGTGGTAAACGGGCTGAATAGTGGTGCCCTTTTTCTAAGGTACCTCTGCGGCCTTCCGCAACGGCCTAATTCATACCGTAGAAACTACATATAGGGGGACTTCCTGATTGCGCGCGCCTTGCATACGTCGGAGTACCTCGGCCCCGGCGTCTTCGTTATCCCAACGACTAAGTACGCTCGTTCTGACGGAAGATCCAGTCCTGAGAAATCAGCCTCCGTGGCTGAACACTCTCTCACCAGACGGCGCTTGAAATTCGCATCAAGTTTTATATTTCTTGAATTGTCATGGTACCACCGGGGTGAGCCGCGTGTAAGACCTACTACCTGCGGTCATGTAGCAGGACGTAAATGTTACGAGCTCCGATATTTACTCTTAGTTGCTGTTGTCCCGTAACTGGCGCTGCGCTTGTTTGGCTCTGTTTCCAGAACGTATGCATAACTCTCATGGCCATGCACCTAGAGAGACCAGTTCACAAACTGTACTAAATTAGAACATACCATGCCTAGGTCGTCGCTTGAATGGACTGGCACGTAACGACCGGCATCAAACGTACGGACCTATGGGCGTGGATTTTGTGTTGCCCACAGGTCGACAGTTTGGCGGTTACCATATCCGGTCACAGATTGGATCCAGTACTTTGTATCACGATAGCCCAAATACTACCACGCAGTCGATGAATCC"/>
                    <sequence id="seq_t1162" taxon="t116" totalcount="4" value="GCACTTGGTTATCGTTTACGCTGCCTTAACTGGGAGGGGACCCTTGTTTCGCGCTTTAGATGATTTCCGAGCCTGTACTTGTGGGTTCCTCGCTCGGCACCCCTCTACGGAGTCCTGTATGTGGCCGCGCACTAGCAGGGGTCGCAAGCAAAAAGTAAATTATGGCTGCTATTTGCATATTCGTATAGTCTAGATACCTTTAGGCAGTATAGGGCGCAGGAAGCACCACTAATCTTCGGAGATCTTGGTATGGCCCGCTTATCCTTCCAACGGTATGCATTACTAACAAGTCCGAGAACGCTTGAGTGGCATGCCTCTTAACGCCCAATAGGCCTTACTCCCACTAGTCCTACTTCAGGATACGAGGTGTCATGGGTGACACGCAGAAATGTAAGGCGGCGACGTAGACTTCCATAATACTTTCCGTCCCGCTTTTACTTTTCTTTATTCGTTTTTACAGCAAAGACTAGGACCACCTCTAACAAGGCATAGCCGGTCCGCCGACTGTGTTCCTGAGCCGGTACAACCGCGCCGCTGTTATGGGGAATTCTAGGTCTTGGGTGCGCAGGGAAGTCGCAACCTTCTGAGTGACAAATGACATTTAAAAGATTGCTTTTAATCAGCAGTTAACACTTAAGCTAACAAAAGAGCTAGGAGCTCAAGTGCCTGGCAGGGGTAATAGAATATTGGACCGGGCTCGGGACGCTAGTGGAATAAGTGATCACCTTTGCTGGAGGAACTCCTAAAGCGTCCCATTATCAAACGTATAATGAGGTAAATCTGATTTGATCAGAATGAAACACAGTCTCCATAAGTCAGGGGAAGACTTCCTGTGCGGCACTCGTAGAATAATTTAGGGGCATGGGCTTATTTGGTTACAACTACATATAGCTTCCGCATAGCTCGTTACTACAAACGCGTCATTTTGGAATCGTCTCGGCAAACAATTGAACTTGTTAGAGTATTCCACGTCCAAACGCGTCATGCAGTTTCTAGGTGT"/>
                    <sequence id="seq_t1172" taxon="t117" totalcount="4" value="AGAGTTAGGCGTGCGTCACAGTTGGGCATGGTGACCCACGCCCATCGGCAAGAGCTGTTACGGGTTAATAATTGCATTTCTTCACTTATGTTGCGACGTTGGTTGGCGACTCTCGCCCGACAATGTTGCATGTATGGCCCTAGGATCGCAACAATTCCGGCAGGTTCGATCGACAGACAGGAAGAGTCACTAGACTGTTCCCGCCGTAAGACAGACGGATAATTGGGACGCATGTCTCAGTCATGCGCTCTAGCCTCGCTTATTGAGTTCGGAGTGTACTGGCTTAGTTATAAACTATACAAGGACCTCTTGTCTACGGCAAGTGAACGAGCGTCTTCCTGCGCCTTCGGCGTTTAGTACACCACCCATGTTACGATCAGAGAAAAGATAACAAGCTCATGTAGGAAGGCGTATCGTCCCCCTGCGCGTTGATCGTTGCTCCAGGCCCTGAGTTGCCCCCAGGAAGTCATTGATGTACGGATATGATGAAGATCTCATGTGCAGCTGTGCTGTCAGTACCTCACAGGTCGCGCATAATACGGAACTGGGCAGGACGCCTGGGACTAATACTCGACAGTGGAATGACGAGATATGGATTTTAGCTTCAAAGGCCATCGAAGAAGGCTTGACCTCCTTGCGTGGATTTGGCACTGGTGGTTATTTCATCACGACGTTACTCCAGTCTACCGCGGAGGCCGGATTAAGTTGAGGCGCCTTTCTGTCAATTTACGGCGCTAAGCTTCAGATGCGTGTTGGCGATCACGTGCCGGCCGCGCGCGTCCATACGCACATCTGCATCCTGGCCGAGAAATGCCCCAATGGCTAAGCAAGAACCAAAACCGTAAGGTCCTGCCTTTGGAATACGTTGAGGGGAAAGGGCCCAAAGCAGAAATGCGACGCGTGCTACTAATACGCGTGAGACTCCTCAATACTGCCGTCCTACAGAGGGTTGTGCGTGCCGGGTGTGACAGGGAGCAAGTCTCACAACCGCATAGCGCAT"/>
                    <sequence id="seq_t1182" taxon="t118" totalcount="4" value="GTTGAACCTCGCTTCAAGTGACCTTGGTAAATCTATTTGATATACGGGTGATATTCTTCGAGACTTCCGATCGCGGACATTCATACCCGACGAAGACAAAGGTGGAACACTAGGAGTGAAGATGGCCGAAAGAGTTCACCATGAAAACGCTCGGAATCCTGCGTAGAGCCCCCGCAGCAAACAGGGCGACAGATTAAGTATTAAACGAACAGACACTCCGTTGGGGCGTTTAAAACACTCAAATTGGGGCCTGAGCACGCGAGGCAAGAGGAGTACGGTTTACGACAGATTATCGCTGCATAGAGTGGACAGCGGTCGGGCGGGGCAGCAATAGACTTTGGCGCAAAAAGCAAAACCCCGCCATTAGTGAATCGGGGTTACTTAGTCATGATGTTTGAAAACTTTGGAGCGGTCCACGAAGGGTCAATGTTTTACATTAGAAATTTACGTCTACTTCTACATCGTCAAGCCTTTGGATCAATGACGCAGATCAATGCCGTTGAGGGAGAACGAAGTGGTGAACATTCGGCTACAGGTTACTCTGGGCGTCTCCCTAAACAGAGGTGTCTCATTTTACGCACACCACGAACGGGTGTTTCGACGGCATAGTGCTGTCGTAGTTGTGACGCCCGCACATTCTGCAAACAAGGTAAGTGTGGCACCTTTCGGCTTACTATAGTGGGCTATCTCCCAACAAAATGCAGCGCTCGAATAGCCTACCTACGTCACTGGGAGCCATGGGCTTCACCCATATCAGTATATTCCGAGGACAAAGAGTTCGCGTGCGCCAGGAGCTCGAAACTACCCGAAACCACGCTGGCTGATTTAGGTTACGACTGTTTTGGCGCCTGAGGGCAGAGCATGAGCACCGTAAACACAGTGGGGTCCCGCTCTACAGGGCAATCCTCACGACAGCTGCACTTCCCTCAGTACGCCATCAACCTAGTCTCGCGCGAAATCTTTGCCCAATAGAGCGTACAGTACCACGCCAAGTTGCCAC"/>
                    <sequence id="seq_t1192" taxon="t119" totalcount="4" value="ACCGCCTGTCCCGATTGGGAGTCTGGCTCCAACTTGGTGCCTCTAACCGTCCCGGTCATCCGTTTAGCCACAAATACCACATTACCGGCAGCTTGAAACGCGAGGTATAGCATGCATCCGCATGGACATCGCATGTTCGTTCCAGCTGACGCTGCTCTACTGGCGGGTGAGTAAGGTAGTTCAAACTATTCCCGGCGGCTTCCTCCTACAGCGAACGTCCCTTCGTGGCAAGCGCGGACTTGTCCTACTGTGAGCGGCTGGTAGCCAATGGTAGCGATTTCACAAGGACAAGAGAATTTGGAGCTCTATACACCGCCGGAACTAGTTGGACTCCATCGGCAAAGTCATCAGCCTTCCAAGTTTTGGATTGCATCGTGGGAGTGATTCATAAGAGCGGCATAAGCGACCACCTATAAGCGTAGTCGCTCTCAGTTGTCGACAGTATGGAGGAATGGATGGCCATGGGAATGAACTTCAATCGGGTCCGTATGACCTAACGCGGGGCTCGTGTCAGGCTTATTAGCTATACACGGCAATCCGTTTTTTGCAGGTGCGTAGCCACGTTGTCAAGTACAAGATAGTAAGCCACTCAAAGGCCGTCATGATTTTGTTATCCATCTTAGTCCAGGGAACCGCATCTAGCCGGCAACACCTCTAGGGTCCCAATAGTACTCTAGGTACTGATCGTTTGCCCCATGCAGTGCGACATGTTACTGGTCGCTCTTCTTTTTACAGTCCTCGCCCTCTCGGCTCCGGGTAATATTATGGAATCTGAGCCCGTTAATTACAACGTCCACATTTTTGTCGGTGTACGGGATATAGGCAGAAGCACTGCCATCCTGATTCGACGCGCCCGGACTATGCTCACCATATCACAGCAGCGTCGTAAACCCAAGGGTCTCACGTAGTACAGGAACGACCTACGGATCGCATATCATATACTAGTGTGGATGAGAAGACTTGACTCGGAGTTAGATCGTGCACCGCTAGAAGATGCTAT"/>
                    <sequence id="seq_t1212" taxon="t12" totalcount="4" value="CCACGTTAATTTTATTTAGAACCACACGGTGAGTCACTCACGTGAAACTGGGTCTCATGTCAAGTGTACCATCGGCATCGTGTAGTTTGGTGGCGTCCGGGCCTTTGTTGCATTTTCCATTAATTCTAAGTGACTCCACGTCATTGTTTCCCCTGGCCTTAGACGCTGTCATTTTAGCCTGCCTATGACAAATCAGTGCCACGTGCGTTTCAGAGCAGCTACGAGGCATAGGGGGTCAGCCCATTACTGTTATTCGCCAAGGAAGATCGCGGACGAGCTATGAGTTGGGCCCTTCGACGCTCGCGCGACTTAGCGGCGGAAACTATATTGATAGCAAATCGTCTTCTATCGATTTACAACTATTTCGGATGGTAGGTCTTAGAGCGTTCTTGAGCTACTTCCTGACGTACTTAAAGAGGTCATAGAGTCAGCTGCGTCGCCCCAAAGGTATGTAGCACCAAAGGTTGAGGATAAGTTTTTTGCAGATGAAACTCATGATGCGGTCAATAGACTCGTAGTGGCGCTGATAGTTTGGAACCGCACTACGTTGTAAAGACCCCTGCGAAGCGGGTCCAGGGAGGTTGGGATAGTCACGGGAATTGAAAATAAACCGAGGGAGACTCGGCGCACACCCTCTAGGCTACCCCTAAGGAGCAGTAGGTACGCATGATAAGAGGACCCCGTAGGGCTGGTCCGACCTGCAGCGGCACATTTCCGGAGGACGCCGGAAGAGTGATCCGCACCCCAGCGTCTGCATTGGACGACTGCTCCCCTCAGGCCGGCTTTGTATTTGTTATTACAGGGCATCTGATTTTCCCCACTGAGCCTCTTGACAAGGAAAACGAGTCCTTATGGCCCCTCCGCTGCATTCGAGACACGTAAATTCCTAGTTGTAGGCGGGAGTGCGCACGTTGGAAAGAGATGTACCTATCGTTGCCCACGAAGTCCCACAGTCCTGTAGTGTCGGTCTCCATGTATGTGTCAGCCAATCTCCTGATTT"/>
                    <sequence id="seq_t1202" taxon="t120" totalcount="4" value="GGGACCAGCAACCTCCTGTACTCAAGATCCAACGGTTACGCGGGGCTCCGGTCTAATACGAGGTGGAGAATCGTACCAGACTCGTGCACGAAATTAATACCTCCTGGCACATTAGTCTTCCCAAGGTAACGTACGTGATCTTTGGTCTTGCGTTCCTGGACGCAGGTCTCCGTTTGGAAAAAATGCGTCACCTCGTACCACCACGACGGTCGCGGCCCCGGTGGAGATGGGGTACAAGAGAAATGCTCCGTCGAGCCTGATGAACCCTAGCATGACGCACTTCACAATTAGTGGAATTCGGGCTGCCAGCGGTCTGGACAGCCGGTACAAACCAATGGTTCGAGCGTCCTGCAGTCACGCAGATGTATGCAACTATTTCAACCCGAATAATTATGCTCATATGACGAGGCATGGTCGTACTTGCTGTAGCATGACGCTACTATGTTGACCGTCTTGATTTGTCTGCGAGAAGGACCTGAGACTGTAAGACTCTTTGCGGATTGACGCTGAGCTCCCACTAACCCAATTTCGCCGAACAAATATTTCGACCTCGTGCGGTCGACTGCCAAAGTCACTCGTCCGCGAAGCGTAAAATTCCACTAACCTTGCGCACTACATCCGCGTCATAGACCTAGCGACTCTTACCTGTAACGCCAATGACGAGGGCGACAGTCTAAGTGGTGGGCTAGCCCCTCTGGCTCGCAACCTGCACTATCTAAGGTCCCTATCGTATTCTTATTACATAGAGCGCCTGAAAACACATAGCAATTTGTGGAGATCGTGTTTTGCGGCTGGAATAGACATCTTACCAGTATGGGGGAAATAACCTTAAAACCCGACATATTGCGAGATAGTCATACTACTGTACCACCCCGAAGGAAAGCTCTCTACATGTGGAGTTAGCCTCGGGATTCGAGTAGCGTACAATTGGAGCGCATAATAAACTCGTACGAGCGGAAGCCCCTCCCCGGACACAAGAGACGGTTTGACCGTCACACCC"/>
                    <sequence id="seq_t1213" taxon="t121" totalcount="4" value="AGCCAGCGGCTAATTCCAGAGACCGGCGTCGGTATAGTCCCGATCTTCTGGGTCCCCAGCCAAGGGTTAAAGAGAAATCCGTAGGTAGAGTGTTGTCCGGATCTCTTTAAACAGTCCGTTCTAGTTACAATCGTTATACCGCCGGGATACCCCCCTCAAGCGGTTAAGTGACGAGAGATTGAATGCAAGGACTGCAGGTATGAAGCAGTTCCACGTAGTACGGGGAAAAACCGTATCTGTCCCGGCTTGAGAGCGAGCGTGCTAGCGACGCGAGGAAGTACGAAGCGGGACATGCACTGCCTGCCCGCCCTTTTTGACGTGAGACTATTGAGGGCCGATTGAATGATTGTTTGACACTCTGTGCTCTACTGATCTAGAAGTCCTGGTAGCTTTAGGACATACTCTACCACACGTCGGCGTGGAAGCACAATTTTTGTGAACTAAACTCCAGGCGGTAGACAACTAGAATGATACGTATTGTGCAAATGCCCGCGTGGACGCATTACAACGTAAGGGTGAGAAGTCGGTCAGTGGGGACTGCACTATATCCAACGGTCAGAGGGATCAACGCGGGCAGGAGAATTAGGGAGCGCGGCAGCTAGGCCAAAAAAGGGCGGTGCCTTGGTACAGAGCCACTAGGTTTCCGTAACATACTCGGGTGTGTAGATATGAACCGATCAGGCAATCGCGAACCTTGTTTTGAGATACAATGTATCTGACACGGCTCACAAACTCTTCCTGTCTATTGTGTCGAGCTCTTCGGGGCGCAGCCGCCCAGCAGGTTGGTTATGGTCCATTCGCGGTCCTGCCATTTCACGCCTATTCCATCACGAGTCCTAACAGGATCGCCCTTGAGCGCATTGGCACTGCCCTGACGTGCAGACTCCTCGTAGTCCGCCGGTGTGGGCTGCATTGTTTTGCTTACGGCTAGAACCATTAACGGGGTCCGCGTCATGAATAGTCACGCACGCCTTGTAATTGTTTGAGACTCTCTCGAAGA"/>
                    <sequence id="seq_t1222" taxon="t122" totalcount="4" value="GTTAAGTTTAAGGTAGAGAGTCGATTTAGTCGGAGATGGACGATGCGTGGTCGAGGATCCTCTGTGAGGACGATTACTGCGGGGTATCAAACCTGTTTGGCATTATTAGTGCGCGCTGTCAGTGGGTGGTTGCTGCCTGCCGCTTCAGTTCATGGGTCATGCGGACCAGAGTGTGTCTACTGTCCTCCATGACACGAGGGAACAGACACTCTTTCCCTCAACTTGGAAGGTTTCGATGTAGTATGGCGTACAGACAAATGCATTCGTAATGACCCTTCTATCTTGGGAAAATTAAGCTGAGAATAGTCCTTATACATAGGCATGATAGAGCATAACTTTAGCCCCTAAATCGGCATGGTTATCAGATCGACCGACCATCAATTCACGTACCAATAGCGTGCCGTTCAAATTGTCCAAGAAGCGCCACAAACGTGAACGGAGTACATCTTATTGGTGACTGACAAGTGCCAAAAGGTTCGTTTTATTCTTTTACTCATGGGTCCACGACAGAGGGAGTTATTCTCCTTATAATCTGCTACAGCTGCCTAAGAAGTCTTAAGGTTTTTGATAACTCATGTAAATATTGCCAACATACCAGGTCACCGGCCAACCTGTTCTAGCGGTGAAAACGACCTAAACTATTTTATTTAAATGTACCGTCAGGTCTATAACACACATAACCTGGTGTGGATTATCGCGCACTGATGTTCCTAGTACTGGGTAAAATGTTAGTAGAAGCTCCGGGTCCAGCTGGCATGTTATTGTGAGATTGCGTTAGACACGGATTTGTGAAGGATTCTTATGGTTTCCAATGGGTACACGAGTGAGTGCAATTCGGGTGGTACATCAGAGGAGGGAGCCGGGCCCGCTTGAGGCGTTGCCCACGTCGCACATGTTCACAGGGGCATGGGTTACTGCGTCCGCCTAGCTGACATCGGGAAGGAGCCCCTCTTAGGGTAGCCAGCTACTGCTAGGCTATTCAGAGAACCGGGACCTTTTT"/>
                    <sequence id="seq_t1232" taxon="t123" totalcount="4" value="AACGACAATCTGGGAGTCAGTTGACGGAACTTCGTCAGGGTGTGAGCTGTTGATTCTTGATATGCTCGGATCCTCCAGGCTTTGGGATCCTGTGTGAACGTGTGTCTGGTGCACATATAACGCTTAAAGGCGTATATCACAAGTTAGCTGTCTGACTCTAAAGCGCTAAGAATTAGGTCAGGGGCTAGGAAGTCTGCTCGAGCTTCTTATTCCAGTTCCGCTGAACGACATTTGTTGATCTCGGTACTATAGTGCATTATGCCCTAGAGCGTAACACCGGAAAGCGGATATCTAGTAGCTAGGAGCTTACACATGGGGCGATGCATCGAATCTGAATCCCAAAAGAGTTCTGGAGCCTCTTTTCGAGTTGTTCCGGGAGCACGGGCACACCCCAGCCGCGTCGATCCGGTGACTGCATGCAACCTGACTCCTTTCTCGGCCGCCTACCCCTTTTGTCGCCGACCATATATTGGGTGATTTTAGAACGCCGAACGGGACTTCAGATCTCGTCCTTCGCTCTACACATAACTCGTACGTGAAAGAGAGCTTCTTCAGGTAGCCTGTCCAATAACCTTACACCAGCAAGTGAACGCGGAACCGTCTCGCGCGACTACATGAGTCGCCACCACCGGCCCCAGCTCGTAACACAAGAGTGCGAGAGTTGAGAATCTTACGTAAGCGCCGGAGAAATGTTCCGTTGCTCATAGATCGCCCCCTGTGGACCGCGGGTAACCGATCAAGGCATACCAACCCCGGGATTTGGTGTGTATCCCAGTGTATTCCTTGTAATAGACTAGGTTACAGTACACACTGCCAATTTCTACTTGAAGCATATGCTTCGGGGGCCTATATTCCTCTGTAGATTAAGGTCGAGCGAGTAACAGAGCGCTAAACCGGCTTACTTGTCCCTGTACATCGTATGTTCGAAACCGCCGGCTCTAGTTCGATAGAGGACACTTTTTAGTGCTCACGCACGGCACCCTTCGAGTATTTTCTGTAA"/>
                    <sequence id="seq_t1242" taxon="t124" totalcount="4" value="GGCATCCTGCAACTATATCTCAGAGCGGAAGTCCACATCTCGGATCCCATATCTCTGATTTTGGGGTGTAGGTATAGGTATTTCGCTTCAACTCTGAGCACGTCGAAACCATTATCTAGACCATGCCAAGTCCCTCGATTTGCAGCCAGGAGGATCGCAAGGTTCAGTGCGGCAGTTCGACATATCGAGGGGCCCGTTCCACACGTAAGCTTAAGCCACCCTGGGGGTGGTGACTCTGCTTAGTTCAGTGTGTCTGAATTCAAGAGGGGGTGCTTTTACCTGAAGGTGACGACTCCTTTGCAGTCTCTCTGGGGAGAAGCGCCATGTTGAAACGTCGACGAAGCTCTGTATTCTGTAGGTTAGTGGCTCATGAACCGTATTTCTGCCGTCGGGGCCGGAGTACGGGTAAGGACATCGGCTACCTTTGATAGACGGGACGTAGGCCTGGCAGTTCTCCTGCCAGCGCTGCAAGGTTACCTGGAAATAATACATGTGAATTTTCTGCCACAGGTAAGTACGCTATTCATATGGGCCGACTGCGGCGCAATTAGTCATCGTCTGGGGCACACTCATCGCTTCACATGTGGATCGCGTTGGCCAAGTGGATTTTAATACGAATCGGTTACATCCGGGACGTTTCTATACCGTAGAGTAGGCTGGGAGTTTCTAGCTCTGAGGCTCCGGGCTGGAGGATGAGGCCAAAGGTAGACGACAGTGAAAACCAACTAAGGAGACTTTCAATAAGGGAGGCTAGACTAACCGTAATCGTTTAGCGTTCGTGTAGTCAGGATTTGGGTGAGCTGGTCGGTCTCTTATGGCTGGTCCACAGAACACACTCCACGTTGTAGTACTTAGATGAGAACTCATTACACGAATTTGGCCATTGGTGCCCAAGCACTCACTAAGGTTAACATCGTATGGGGATATTAACAGTAAAATTACCCGGATTTGTCTTACATGTTTTGTCTCTTAGATAGCTGGTACTTCCCCTTCTAGTTCA"/>
                    <sequence id="seq_t1252" taxon="t125" totalcount="4" value="CCGGGCCTGGCTAATTTGAAAACATCTTCGCCCACGTTAGGTGCCAGGGGGGAAACAATAACGTAGACGACCTGTGTTCAAATTCATGATCAGTATTGATTTGGTGACCGAAGACAGGCTTGTAGGGTAAGCCGAGGTCTCCGCACTAGGGATGATATTTGACTGTTAGACTCGCCTGCCAATATAGTAATCAAGTTCGAGAAGCAGCTAGTAGCGCTGCAACAATCCGAAGTAAAGCGGTAACCTCCCCTTGAACCACGACTTCCTCGGACCACATTATTTCAGTGGGGGAGAGAAGCTCCCTCTTGGGCTTCTTACTTTGCGACCCATGGCCCCTCCACCCACATCACGCACACAATGAAAGGCCTACCGGCAGCGGCAGCACGTCAATGATAGGGTTAGATATAACATGAACACTCTAACGCACATGTTAACCCTGCTTCGCTCTCTAGTTATCGTATAGGAGTCTACGGGGATATGGACTGATTTGGCTATAGTGCTCCGATATTACCCCAAATATCTGGCAGAGTGTCGGACTAGCGATAAGGCCGGTATAAGTTTAGGCCTAAAGGACAAAGGAGGTAGAGAGTTAGATAATGCGCGCAACTATATAATAATCTCGACGCCCTACGTAGAATTACATCGCGCCGCCACGGTCGGTGATATTTGGTCCACTCGTAGCGCACCGCTGTCATGGCGGTTTGTTAGGGATTAAAGCCGCCACTGACCTCGGCCGAGGTGACCGGTTAGCACTCCAACTTTAGCGCTGATAGGAAGTTAAAACCGGGCACATCCTTCGATTATGTGCAGGGCTCGGTGGGCCACCCGCTACCGCGAACCGGCGGAGTGCGTGGCCATGAAGGCCAGCTGTTACATATTTTGAAGAGAGTCGTTCGGCGCGGGGTGCTTTCAAGAATGGGAGAGCGAACTGCTGTGCCATGGCTGGCTTTAGACAAGACCGTTATCGACAGGCTTTGGGCTGTGGGGGGCAATCCAAGCT"/>
                    <sequence id="seq_t1262" taxon="t126" totalcount="4" value="TCGGTACGGAGGATTGAACACTTGTTTCTAGTCCGACGTTTGAGCACCCGCTCTCCTACGGATCGGACTCTCATCTTTATTCTTCCCTCTGTCCGAGAACTCCATTCTGCAGACCCACGTGCTAGGAATAGCTTCACTCAAACGTTGTTCCAACGATTACCATTCTGAACCTAGTTACGACGATACGGGCCTCTACTGGGGTTCGGCCCGTTCTTTAAGATAACGACACATGCGTCTAGTATCAATTACCCGTGTGAGCCATGCGAGACCCGAAGAGAGCGATAAAGCCGCCGGGCTCATGTTACACGTGCACGCGGGAACTCCTAATTCCTGATTGCAAGATCATAAGGCTGGACGGCGCCAGGCGCTCCCGGATCTCGGTCCGACACCTCCAAAAAGTACGTGGAAGCTTTCTTGAATTGATTCAGGTGCAACGTCTCCTACAAACCACCCTACCGGTGATAGTGATCGCTACTCCTGTACCTACTGGAGGGGAACTGGTAAATTACCCTTTAGTAATTGCCATGACTTCCTATAGGAGCGTTTGGCCGGTGACGCTTTCCGGGTACTACTGAGTTCCGCAGTACGCATGTACGTCGTCCCCTCCACTGTGTCAAGATGACCTCAAGGCGCATGCCTGCGAAATCTGGTTAGCAGTTCCGGATCACATAATGTGGAGGTGCTGATATTTGAGTGGACTGTGAGGTTTGTGGAAATCCTCCGTCTGGCCGCCATGTCTTTGGCCCGGATCATGAAAAAGGTAAGTGCGAAAGAATTCGCGGACCGATAACCCTATAGCTGTCTTCGTTTAGCTCAAGGAGGTCAGAACCCCGCAGATCCTTGGCGGAATCGTTAAACTGCCGTCACAGTTGGTATCCTTGAGGACGTTACCGTAAAAGTAGCTCCCCTTGTTGAAGAGTTGGTCCGCTGCCCTTAGTGCCTTAGAAGCGGAGCAGTTCACCGAGACACTGGTATCCATATGTAACGAACTCGTGGTGAT"/>
                    <sequence id="seq_t1272" taxon="t127" totalcount="4" value="TGTGGAGTGCACAGGTAATCGGACCATAGTTGTGAATCAGTTGCGGTTCAGTTGATACTAAGCCGAGGCCAGATCCCAAGCCCTGCCATATGAAGGTGTAACTCTTGGTTTCGCTTCGAATCGTACCCTAAAGTTGTCGTCAATGCCTGCCCATCCCCGGTGGATGCACAGGAGTCTTGTATCGACCACCGCGTTTATTATACTTTCCTCTTCATCGCAGACCGCCCGAAATAATCCTATTATGTTTACGAGTTTGTGCACCACCACGCCAACTGCGAACTTGCCAAAGATGGTCCGCGTGAACTTTGGGCTTACGTCTGCAGCGCCAGGTATCTGGAATGGCTTTAAACATGGTGTGAGCCGTTACTGATGGACTGCAATCACTTGGCAATTCTCCATCAACCATGCATCAACAAGGAAGGCAGGTAGTTCTATGCCTGTAGGTATGAGCTGGGGCAATCCCACTATAAGTACTGCGTCAGTTCGTTCAGAGCCTGAATAATCCCGTCTCCTGTGGGAGGCACCGTGTTTTTTGACCTGGTCGATGTCCCCTTTTCCATACGAACTGCGGAATAGTAACGGCGACAGCAGATGTGCGAATCCGTCCCCCCTCCGCCATCTTAGGACGGAGCTTGATCGACCCTATGTCAGGGAATGCTTGCGGGGGACAAACATCTTCAACAGCACAAAGACACTAGCGTCAACCTAGTCATTCGAAAAACAAACTGACCTTCAGACTAGTGAGGACCACTCGAAGAACACGCGGTCAAGGACGAGTATCATACTATATTTCCTCCAAATGAAGTGAGACCTCAGACTTGCAACAGTGATCTTCGCCAAGTTTGCTCCTGATACGTGGAGCAGGTAATCGCATTTCGGAATCAGACGTCTGGGATCCCCGGCGGGCTTGATGCTGAGGCGCCTTTCCTCCCAATACGTGTATGCAAAGCTGCCATACGCCCTTTCAGCTTTGTTTGAAGGAATAAACTGCCAACGCACG"/>
                    <sequence id="seq_t1282" taxon="t128" totalcount="4" value="GTTTGTACCAAACGCAATGTAGGGCGCCCGTTTGACAGACCTATACCTTGGACATAGGACACGCATTCCGTCAAGATATATCCACGAACATCGGTGGGTCAAGCATACCGGGCTCTTTATAATAGATCCCGATCGAAGTCTATGTTGAAGATCAAGAGATCCGCGGTTTAGTTCGCTAATGGAGTTGTAACCACCTTTCGTGATTCAGGCGGCTGGACTGATGTTTTAATTACAACGTTATCCATACAAAGTAGAGAGAGATATGAAAACGTCCGTTGCAGGAGAGAAAGAGTCGATGCATATCACCGGTGGGCGCATGTCGTGCGACAATTGGGCAGCGTGCAGGCTTACTCGCGTTTGGAGTCTTTTTCCCAAAGACGACGAGCAATCCTCATTCTCTAGAATTTCAGACGTAGTCGATACGGAAGCTCGAATAACCTTTAAGCGCTTGGGAATGCGAATGAACCCGCTATTGCATTTTGGCCACCATATGCTTTACTGTGGGATACATAGAGCCAGCCTGGATCCAGAGCTAGCGGTATACGAGACCAACTAGGCGCGCCATATTCCTCTGCCTCGTTAGTGGTCCCAGAGACCGCGCCCAATACGCAAACGAGTTGAGACAAACAAACTAAGAGGCCCGTACCCACGGGCCGAAAGGACCCACCGAACTTCTCTCGGCATTACGACAGCCTGGGGTTGGGCCATGCCCGCTCGCGCAATAGATATGAACCCTCCAGGCTATTTGGTGGTCTGACTGCTTCTATACATCGCTCACCAGTGCTATTTTGGAGCATGTAAAGCTTATTGCCTCAACAGATTGGGTTAATTACCGAGAGTGCGTAGCCCGGTAGGGCGACTACCGAAATTACTTAGACCCGACAGGTTCATATTACCCGGTCGCTGTCCGCCGTCTAAAATTGAGTAAGGTTCGAGTTCAGTATTTGCCATACGAGGCTTTAGCTGACTCCTTTTATTGAGCGTCTAATAAGTTTTGGCT"/>
                    <sequence id="seq_t1292" taxon="t129" totalcount="4" value="GCCTCCCCCTACCTTCCCACGCGACCTATGTTTAGGTTGCAACGACGTCAAAAGTATCGAAGGCTAGACCGACTTCTTTGGGAGGCATACAGTTTGCAGCTTGTACATGGCATCATAGCCCCTAACTGTATAACTCTTTCATACTCACCTTCGTTGTCGGCATCTTGCGACCCTGGCTACTAGTGCACCCTACAAAGGGAGGGTCCGTTCACACGGCAGCAGGGTGCTCGTCTAGCACAACACCAAACTGCGGCACTGGTCCAAGTCTATTACACATAAGTCCGGTCAATGCGCGGTATTCGGCAAGTAGACGCCTTACGCAAAATCTCGCAATCGACATCCTGCCCGTAATTGGGTGTGGGCACGCGCGGATTCATTCACCGGGCCTAAGCCATCCTAACTCGGTGAACTAAGCGAATTAAAGACTGCGCCGCTTACGGTACCATTTTACTGTCATTTGTGCCCGTCTCCAATAGCTGCGTGGGTGAGTTAACGATTGCATACACCTGCGAGCGTTATGTGAAAGAGTATATCAACAGAGAGTTACAATGTCTGTGCCCACTACCTGATCTTCGCCCACGACGCTGCGTTACAGTACCTCAAAGCCATGTCCTACTATCACAATCTTAGTCAACATTTTTCTCGCATAAGGACTATCTGCACTCACATTAACAAATCACGCTGTCGTAACCATAGTTAAAGGCCCTATCTCTCCCGTAGTCCTTGAATACTGTCTATCAAGTACTCCGGTCTTGGGCCGTCGTCGGACGGCAGGGTCTTCCGTATTTGAATTGATTGATCTCTACCTTTAATAGTCGGGGTTATAGCTTCGCTGGTCTTCCGGGCTTCTTTCCCACTGCAACCTTGGAACAACCCACTTAGGTCGGGTGTTTTTATAAATACCTAGGGCCAAGCGTATTCCGCTAACTACTTCAGTAGATCCTGTCGTTTACAGTCACATATTTTACGCCAAAGCAATCTCATGCGTGAAGCTCTCCGC"/>
                    <sequence id="seq_t1312" taxon="t13" totalcount="4" value="AGACATGTGAACGGCCGTCATGGTTGAAGGACGGTATGGTGACAAAGTCTCAAACGGCAAAATTTCCTGACCTAGGTGGGCTGTACCCCCAAAATCCTTCTACAACTACAGCCCCAGTCCCCGACAACACTAAGGTACAGAACGAGTGGATCTCCGTACCCCTTAGTCCAAGTGTTGCGAGTGACGCGTATCACTTGTTCTACTTAGAGTAACTTAGCTGCGCCCAAGGTGGAGACTGGCGTCCCAGGTGAAAGCGCACAGTCATGGCACGTCAAATAGCGAAACCGGTAGAGCATTGCGGAGTCAAATGTTCGTGGGGCCATCCCTAGGAGGGCTTCCCCGAACTGTTGCAAATATAGGAGATATAGAGTTGCAGAACAATATTCTCCTTTGAAGAGGCAGCGTACAACGCTCTTCAATGCAGAGTCACTTGGTTACTATTACCAACTCGTACCTATGATTCTGTTTTTCGACTGATATCAGTGCCATAAGAAAGGACCATACCTGATTCAATACCGCCGTCGTGGGTGGGCATACCCAAACATATGTTAGTACAAATGAGGCCTGATATTACTGTCCCCACTAACTTAGTACCTGAGATAGTTTCGTGCACTTGGGTCGACGCGTGTGCGAAGTAAAACGCGGTTTCACCTCATCACGGTAGCCAAGGCCGCGTGCGTTACTTGGGCAGGGGCCCAATAGTGACACTCAAGTACTTCCTAGAACCTTGTCGAGTTCATAATCTCACTCTCATATACCATATAGTTTTTGTGTATACTGAAGTAGCAAAATATAAGTCCAAGACAGGTCTAGCAATGTCCAATGCGCCAGTCTATCGTTGTCTCGGCCCCCTGAGTTAAATGGTGATCTAGAACATGTATATGGTCCAGAGATATTCGTGTATATTCATAAAGGCTAAAGTCTGGTTTCAGCAATGGGGTCAGCTATACGGCCAACAGTCACTCTTAGCTACTCCACTCGGAGAGTCGTAGGCCGCGTA"/>
                    <sequence id="seq_t1302" taxon="t130" totalcount="4" value="TCATTTCCCCGCGCCTTGCAGAACTCTGAACCGTCTCTAGGATCGGGCCCAGTGTTACTGAAGTGACAGAGTCACTTTCCGAAAGAGTGCCTGGGTACATCTTGCTCTCAAGGGAAGAGAGTAACCGTACTCTTTCTTATCAATCACATGAAAGATTCTATCTCCGTTACGATCAAGAAAGTCATAACCCCCATGACTAACAACCATGGAGGTGTAGGTTCGCTATGCGGAGAGGGAACCGACAAGAAATAGAATTGTTATCGGCTGGGATGACTCCTTCCATGGAGCGGGGTGACCTTAGTATATCCGTGTGCCTGCCGTTGGGTTGATTTTCGAAACGGCGGGACGTCGATGAACTTTCCCGATTTACTTCGACGTGGCCACCAAACCAAAAAAACCGATGCTCCCACACTACGGAGACGAAGTTAATTCCAATCGCGCCGATATCAGCATCTATCAGTCCATTGTTGCGTGAACCGGATAAGGGCTCATACTCAATACCACCTCTGGCAACTCTTTGGGATAGACAATGCTCGGTACCAGTCGCGGGGCGTACCATCAGTAAGGATCGAAGTCCACTCTACAATATTACAGGAGTAAGGTGCGGTCAACCTGGTTGAGACACCCTCTTAAATCGAAATTTGCGTAGTGAAGAAGAGGCCTGTTATGAGCTCACGCAGACCCATTTCCAACCCATTAAGTTGCCCATTGAAACTGGTTTATAAAAATAAATGTTGTAATGTTAGCGGATCGCGCAATTTCGCAGGATGCACTACCTACGCAGGTGTGTAACAAGTCTTTATGTGTCCATCGTGTGCTACTCGTAGTCCAACACGTGCTTGTCGCTGGCCGAATTAGGTTCGCAGCAGTGAAGCCCTCAAGAGCTGAAAAGAGGGCTGCTCGACGACGTGCGGCGATGCACGCCGCCATCTTATAATGACTTGCTCCGATAGCTACCTACGCTAGTTCTGGATAGGTTCATTTGTTGGACCGTCGCAAG"/>
                    <sequence id="seq_t1313" taxon="t131" totalcount="4" value="CACGGCTTGGGTGCGGCCCAGGCAATCGTATTATTCCCACAGACTACAAGGTCTAATACGATCCGGCAAGGGCTGCACGGCGAGCCACATGCGCGCTCGGGCCCAATTTGGAGGGATCATGGCTCTCTTTGCCCACGGGTCTCGCTTTTGGCCTGTGGAAGAAGCGTCAGTACGGGCAGGTGATGATGGCCCGTCACATATATCGTGATTCCAGTCTAGCGTGGGTTCGTGCCTGTAAGCGGCTACGAGTGATAGTGCTGTGTTGATTCCCTAACCTGGCGGTTCACACCTGGAATTCGCACTGCCTTGAACGTGCGACGAAACTAATCGCAGCTTGAGTGAAACTCAGATAGGTCTAAAAAGGGAGCGTCCCAGGTGGTCGCAATGCAAATACGGCACTGATAATCAGATAATGGAGATGCCGTCCCTTTTCGGCATGGTAGTCCAGAATTCCGTTCCACGCCTTTACGATGCAATAGTAGTTATAATGAAAGAGGCAACGTATATTCCTCTATAAGTTGGGCCAAGACCATTACTTATTCCGTCGTGTATAAAGGAATTTGTCCAACCCTTCGTATTTAATCTAGAGGTCAGGACACATGTCTAGACACGCGTAGGGAATTGGACGCTCAAGCGGACTAGTCTCCTTTTCGGGAAAGCAGTTGTATGTAAAATTATATCGTACATAGAGGTAGTGCCCCAGGCGTTTGTTAAGACCTATGGGGGGATTCGAGGAAGAAAACTACTATCGTAGCTGAATTGAGTCCTTCAAGTCGCTATTAGGCGCGGTCAGAACCTTTCCGGCCGACAGTGAGCCCCTCTTTCGCCTCGCAAAAGGTCTAGCGGCAGCTCTCAGAGCTAGAAAACGTATCGTTGGAGCTTTAGAACAGCATGGCCTGGTAAGACTGCACGTCCTCGTACAATTCAGATGAACTTAATATGCATATAACGTCCTAGTTAAGATACCCACCCAGTTGAGCTGATGGGTAGCAGGGAGGGG"/>
                    <sequence id="seq_t1322" taxon="t132" totalcount="4" value="TACATAGCTAGTGGTTTGACGTTTCTATGTCCCGAGTCAAGCATCCACAGAGCAAACCGGATCGATTTCCAGTATAGATTTTGCAAAGAATCCACCATAAGATGGACGAGCTGTAGGGGTGCTAACGAAGACACCAAGTTAAAACACTAGGTCCTCGTATGGCTGGAAGCTGAGGTTCATGCAAAGATACGCTAGGGGACGACCAGTGCCTTCACTTGATTAGAGCCGACCGAATTTACGACCTTATCGGTAATCTGCCTCTATATTAACAGATGTGTCGTGGTCTACATAGAATAGAGCGTTAAGTCCTGATATTCAATCTGCATAGTGCAACGTAAACGGCCCTTTCAACTAGTCTTTCTTGCTAGCTTCAGTCACGCGCATTTTAAGCCGGCGCTTAGCTTCGCAAATAACGGCTATCGCAGACACGGGATTCTACGGGCCTCATTATAGCTCCCAAAAGGTGGAGCAGTACCTTTATGGAGCAGCACATGATGGAGTCAAACAGCTGAATATCTGCTTCTAATAGCAGAGGATTATTCAATCCAACAGGGCAACTTCCCCCGTACAGTCGCGATCTTTCCCGATTCATGTCTACCTAGAAAGGGAGATCTAGTTATCTGAACCTTCTTTCACCGCGTATATCCCTACGGACTCAGTACCCTTTCGCATGCTCCCCTGTATGAGCGCACGCTACTAAACCTTCCGTCGTACAGCCCGAAGCCTGAGTGGCAAGGCAAATTATATCCCCGTACACCTGGGACGGTCAGAACAGTACAGTTCGAGCTAGGTCCATAGGGCGTTAGATAACGTTCGGTGAAGGGACACTTCGCGCGGATATGAACTGTTGAGGGCTTTTTATAGGCCAGGAGTTCCCCGATCTTAATGGTCATGACTACTCCTTCCCCACTAAGGATCTACAAGGATGCATCGAGCTCACCGGGAGGAGAGAGTAACATAAAGATGTCGCAGTGCTAATCGTCCTCACCATGTCAACGTC"/>
                    <sequence id="seq_t1332" taxon="t133" totalcount="4" value="GCGTCTAGATGATAAATGAGCCCGCGTACATGCAGTGACCTATGGTTGCAATAACGTGGCGGGAAGGGCTACGTTGTTACGGGGCCCGGCTGTCTGCCTTGTAAGCATTTTGTAAGAGCCTACACTCTTACTGTACCCGCGTTCTTCATGGACGATAAAGTATCTTCCGGCTCACGTTATTTGGGACCAAGAGTCCGCAAGCTCCGCGAGAGTTAACTGTAGTCACCAGATCTAATTTTTACATCTGTTGGTATCCTCGGCGCGGCCATACCCCAAACGCACGGTCTGACAAGAGGCAGAATACGGCTTGACACAGTTTCGTTTGCCTACCCCTCTATAGCACACGATGCGACGGTTGAAGAGCGAGTCAATTAATGCGTCCCAACCCGTTGCTTGATGTGCTCCTCGTCAGATTTCCTGGAGCGCCTTACTACTATCGAAAACATATAGATCCTATGAGGGTACTGATTCATTAGCCTCCCACCTGTGGAGCGCCTGGTATTTGGCCCATCGTGTTAAGGCGTACGCGCTATATCGAAGAGCTTGCCCTGGCCCAAGACCAACACTGCTAAAGTGAGATACTGAAGGTTGGTGTGCACAAGCAGAAGTAACTCAAATAGTCTGCTACAGAGGGCAGCACGCGAAACTTAGCTGGAACCACGTTGGGAAAAAGAGTCCAAGACTACAGATGTCCTACTGCACGTCTACCAAGCAACTGAGTGCTCCTATGATACTCTTCCACGCCTAAGGGCAGAGGCCCTTGTGCTCCTGGTCCTGCCACGTTATAAAGTCGTTTGGGCGGTTACCTCTGGACTTAATCCGGATAGTTTCGCATGGTGACGTCACCTCCAGCATTAACTACCATTAGCCAACGGCCACCGACACGGTTACGAGACTGAATAGAACAGACTAGGCTTAGGGATTGGGAGAGGACGGGGACATTGGCGACATTAGGTCATAGGCAGTAGCATGGGCCCCTACCTCCTCAATCTTTCTAGCT"/>
                    <sequence id="seq_t1342" taxon="t134" totalcount="4" value="GGTGAATCGCTAGCTTCATATCATGGTGGCAGTAGAGCCTTGTTTAGGGAAAAATTCTCGTCGCGTACCACCGCATCGTCTGATCCCATGAGCGGGCACACGCGTTGTATCTATTTCTTCGTGATCGCATTATCTTAAATATGAAGAAACATCGGGTCATCCGTACTCACAAGCGTGCGACCATGGCCAACAATTGGCAGATAAAGATTGAAAGAGAAGCGTCGTTATCATAGACATCTTCAGTTACCCCAAGTTCCAGTCACTCTTCGTGGCCTCCCCCTGAGCGGGGATTTTATTCGTTGCAAAGACTCAGTAACGGCGTTAGTAAGCAGTTGATGTTCCGGGTTGAGCTGACGGGGACGTCGGGCGCATATTTAATCCTTACCGATCTAATTCACGGTCTGTTTAAAGATCCCGGATAAGAGTGTCTGATCACCAGGCAGCGTAAGTTTTGGATCACGCCTCAACGACAGCGAAACCGTGATACCGCATCGTGTTCTTGGAGGCTATCGATCTTGTCGACCTCGAGCATGCAAATGCAAGGGGCCGTTACCAATAATGTTGCGATTTATCAACAGCATTCAGACAACGATGGACTCTACCGAATCTGACTGGCCCCGTATAGCCAAACCATGTGAACGGTCGGGCAGGATCTGTAGGTCTATTTGATTTAGAATATTTGGCCTTATCACGACCAAGTGATCGGTGCAGTAATACCACCGCAGTTCTAAGTCTGCGTGGCTTTTCTGTTTGTGAACCCAACTCTTCCACAACGTGTGCCGGGCGGTACTGGGCCGAATATTGCATTCCACGCCTCAATAAGGGAAAACATACACCGGCTGTTCCATTAGTCAGCTTGCGATCAAATGAATGAAATCGCTGACCGTCCTTACACCCGCTCATGCCAAGATGCAGCTGCTAAGCTTCCCCCAAGCTAGGAGATGTAAGCCATGCGATGCGCCGTCGTGGGGGAAAGGCTCAGAACTCACGTAGTATCGAT"/>
                    <sequence id="seq_t1352" taxon="t135" totalcount="4" value="AGGTTTTAATTGAACCGAACTGAAACTCACACCCGGCCCTACTAGAACTGCGTCCCTCCCAAGTTAGATGGGTTCTATCCCATAGTAATGGCTGACCGGCGGATAAGAACCGTTGCGGAGTCTAGTGTACCGGGCCCGGCCGAGATCGAGTGACAGGCCCTAACAGATGAAACCAACCTGACCATTCAATACGCAAGCCACCGCTGTCGCCCCTCCCAAAAGGGCGACGCGCCCGAGATACGATCCACTCCGTAGCCTGGTTCGGGACAAAATAGCACTCCACTCCTAACTCGTAGTCGTTAAGAAGACAGGTTGATCAAATCCCCACATTGCCGAGGTTCTCAGACGTCCTGTGATGTTGGACCGTCCTGCCCGGTAACGCGTGATTCTACAAGTCCTACTCCCAGACCGAGCGATTACAATTTTGTCACTTGCCTACAATTCGCTCTATCACAGTCGCTCGCTGGTAGCGAATCATGGAAACATAGGTCAACGCGCAGGGACCAAAGGAAGAGTGGACCGATAATCCCTACGAACCAGACCGTTGTTAAGGTCGTAGGGCGCTGTCAAGGTGTGAAGTACTGATCCCGCGTGATCTCCCTCGATCACGGACCAACCTCGTGCGAAGAGACATTATGGCTAGTGCGAAATGTAGTATGGAGGCCATGTCTGAAATGAACATGATGGTCCACCTGGTGACGCTTAGTTTGCCTAACCTCTCCAATAGCCTTTCACCCGATAACCTAGGCAGCTAGTACGCGTCGTTAGCTGGGTCTCCATGGTTGTCCACCCTCACCTTGGGGGTAAGAAGAGTGAGATTCAAGGGTATGGCGAACCACACCGCCTAAGAGGGATTTACGCGTGATGGAAAAATCTGACATGGGTGGTGGGTGTACTGTCTAAATGTACGCGTGTTGACACGCAAGGCAGGCATAGAATGGCCATGGGGTGGAATTGTGATGCTACGAAACAGGAGATATCAACACGCCGGTAATCCGAT"/>
                    <sequence id="seq_t1362" taxon="t136" totalcount="4" value="CTTTTATCGATAGCCCAGCCTCGACAACTCCCCGCTGGAACGATGGATTATCGAAAATGGTTATGTTTAGCGCGAGTGGTTCGTGCGCCATGCGAAGCTCTTGGTAGACTATGTATACGGGAGTGCACATCGAACCTCCTTAACAGAGTCAGCGCGTGCTGGCTGGTATCGCGAGGCCATAGCAGGCTGCTGTGCATACAGACAACTCGATCCAGCGTTGGAGAGTTCATTAGGCGTGTCCACTGGATGGGTATCCATACCTATCACATCCGATGAGTCGAATTTGCACTTGATTAGTTCTGTAGTGCGATTACCTACGCTACTTATTTCCATCTGCGAGTGGGCTGATGCATAGACTAAATGACGAGCCCATGTCTTCTATGAGACTAAGCGGCGGAGCGGTGGAAAGGCATGACCTAGAGCCACCCCACACGCAGCCCTCCCTACCTACTGCGCTCCTCCGGGCCTGACTGTCGAAGACGTAGTGTCCCTTAGTGGGACCGTATACGATAACCACTCTACGGCTTTGAAGAGGGTTGGATCGTGTTTAGGGGATAATTCCAACCAACCAAAGCGTTCTATATCGATTACAGCGGATTGACAAGGAGCTATCAAAATTCTGAAAGGCTATTTCTTAGAAACATGCGCTGCTCGCTACTTGAGATTACGGGCGGGCTGTTTCATTAGGGGAGTGCGTTATACTATATGATCAAAGGCTTAACACCCCAGAATTGCATGAGACAGTATCTCGGTGTACGCAGATCCGATTTGACTGTTGTCTTTCAAAAGTGAACATATAAGGTTCACTACAATGCAGCAGGGGGAGGTCTGACGGCGGGCTGCGGAGGGTAAAGGTTTGCAAAGCCCAGGATTTCCACCATCACGCTGCTGGGAGGTCGTTCTTCAGAAACGGAAGCAACCGGAAAAGGAAATATGGAAGGAATAAGTCGAAGACACATCAGTTTCCGACCGTCTGCCGTCTGCTTAGTATAAGCAAAGT"/>
                    <sequence id="seq_t1372" taxon="t137" totalcount="4" value="GAGTTGGTCCGGCGTAATAATAAGTCGAGGCGGTTCGCTTTCTATTAAGTCCTTCGACACTTGCTGATAAGAACCCTCATAGGTGACCTGCCATTCTCGACGTTGATGCGTATATAACCTGATTAATTATACTTGGATAGAGCGACCCATGCAAAACATAGAAGGGTCCCCAAGGTTTCTCTACGTGATAGTTTGTATCCAGGGCGACGGCGATCATAGTGTTGCGGAGTCGGCGGACTGTAGGATTGTCCAAGGAATTCGGTACCCGGTCCAAAGCTGAAATTGCGACGGGAATTAAGCGTGCTTCGGTGTTTTGGCGAGCAGGGTCTTCTTTAAAGGTTAGTTAACCCCTCTCCCGGGCTGACACGTTCCTACGTGGTGGTATTATTCTATCATCCAGAAAGGTAGGACTACCTCTCGGTAAGTAGTGGATCATACGGCGCGTACTAGTACTGAGAGGACTGCTTAAGTACACCACAGGTGTGTCTAGCAAGAGAATTCTCGCTCGCCTTATGCAATTGCGAGTGTGGCGTACAATTCCCTATATACTATGCGGGCAGGTCTCCCTTCCAACACGCGACAGTCGCTGATCACTAGGTGGCAGCTGCGGGGCCATTGGAATGTAGCATTTCCAGAACCTTTGTAGCCCATGGTGAGTTTCAGGGCCGTTATACCACTCCACTCGCACCGGGCGTTGGAGCTTAATTGGCTAGCAACGGCGAGCCTATCATACGGGACTATAGAGGCCTCTTGTTCCTTACAAACGACAGCTCCGATCCATGATAGCCGGTAACGAAGGCCCGAGAATGGAATTCGTAACCTTATTCACAGGCCAATTATTAGTAATTGGTGAGAAGAAGACGCAGCGGTTGCCTATAGAGTCACCACCTCAGGTCTCATTTACGCAGGGGCTATTTCACAAGGCTCAAGCTCGGTCCGTGCGTTTCGGAAGAATGTTTAAGTCATGCGTTATAAAAGACTGGCTAACTCTAATTCCTGT"/>
                    <sequence id="seq_t1382" taxon="t138" totalcount="4" value="GTAATAATTCTTGAAAGTGCAACAGCGACAAGAGCGCGAACCACCAGGCCGGGGTCACTGGCATCGGAGCTGAGACTTAGAGCTCACCAGAAGCTCCAAGAAACGCAGGAAGGCTCTTACGAAAAAAACAGACTAATTGAAGATATGTCGTGTGATGACGGAGTCTTAGCTTGCACATGAACCGCGGAATTGTACCACGACTCCTCTCGAGACCTGTGTCCGACTGGCAACAGTTCCTATTAAACGCTCTATCATTCCAGACAGCATGACAGCATAGTACACCTCGGATGACAATTACGTCGATATAAGCGTGATTGCTGCGGTTCGCTTCTTTTAGGGATACAAGTCCTGACTACTTACGTCGCTCGTGACCATGCCTAGATGGGTTATGAATAGGGCGCAGGCGAACCGCAACGCAGTACTGTAGTTGTTAACAGTCCCTCCCTCATAGTGACGCTACATTGCGATAGGGAACCTACGGACTTATGGGGATACTAAGACTGGATGTAGCTTGAATCACCTGATAGGCAGGGTGCGAGCGCACTTAAGATAAATAATTTTGGGGGTCATAGCTGCAAGAGTTTGCGTTATCTGTAACGCCACGACCTTTAGGGCAACCTGCCCGTGAAAGCGAGAATCCCTCCGTCGGTTGACATAATCTCGGTTTATCCCAACGCATGATGTGAGACTATTGAGACGGCTTGGCAACCCACTCGACGTCTTAATCACACGTGGTACGCACGGCCGCTCTGAGGTCACATCATCGTAAAAACGTGTACATTACTGGCTCTAGACGGGTAGGATGTGCTCCACTGTGTCATGCCGGTTCAAGCGTGTAGTTCAAGAGAGGTAGTCTGGACCAAAGAACACTTACATATTTAATAGATCAGCGTCGACGATCAGGTGCTGGTTATTCACTGCTTGCCGTTGCCACAGCTATCCGTTGGCCACTAGTTGGAATGAGGCTCGGGCGTGCACGTGAAAAGGCTAAACCCATAGT"/>
                    <sequence id="seq_t1392" taxon="t139" totalcount="4" value="GCCTCAGACGATTTTTCTGAGTTCGGGCGTTTTTGACGACGGCCCCTCGCCGCCATCCGGGCGAAGGACGTGTCGCCCCTCATTTAACTAACCACCCGAATCTAAGAATGTAGCCCCAGCTTTATCCCGAGGATCACCGGTTAACCCATCAAAGACCAGTAGGGATAGGCCGGAGCGAACGGGTAGTTGAGCGTTAGCTTTGAAACGCTTAATAGCGTTGTCAGTCCCTAAGATTAACCGCAGATGGTAAGGCTTTAGACATGCATAAGAGGCCCTTCCATACTTCGTTCAAAGCAGGTTCTGTACCTTATATATCGATCTTCCATTTCGCAGTAGGTGCGGTTCACCTCCTCTGGTCCGATGGGATTTACGATGCGCACCGGACCTCACCAGTATTGGAGAAGTGCCTGGGGCCCCATCCGTGCCCACTGAACTAAACAAGGTAAGGGTACGCTAACCGCCACGGGCACTATCTACCATTCTATATTGCCCGTAGGTAGAGGAGCTTGAGGTTGCGGCTCGACTTTTGGGATTTTCTAACTTTTCGGTTGTGACCGCCAATCTCAAGATCACTCGCACACGTGGCTGGGTCACGTAATGGGTCTGCTCCCAAGACGGTGTGTGTCCTAGGCAGTAATATTAAGTGATGAATCTGAACTTTATAACGAGGCACTCCTTTGGTCGCAGTAGATGTTGGACCATCTTAGGATGCCGCCTTGCGCAGACTAGAAGAGTTTGAAACGTCCGCTGATCTAGGGTGGATGCCGCCTGCAAGAGCCCGCAGCGACTAAAAGGGCAGGTGGCTGTCTTAGCACGCTCCGCCACGGATAGTGCAATGGCTGGTACCTGGCGACCCAGGCCTTCTAGGAAATTTCCGCTACGCGGGTGTCTGGTCGACATGGCCGCACTGCTCGTGTCGGGAGCCTAATGCGAACCCCCCCCATAGTCTTGATGGGCGTACCGTCAACGCCGCCAAGCACTACATTGCCATACTTGAGAC"/>
                    <sequence id="seq_t1413" taxon="t14" totalcount="4" value="GCAGAAGCGCTGGCTTCATATCATGTGGGCAGTAGAGTGTTTTTTTGGGTAAAATTCTTGAACCTTACCATCGCGTCGTGTGATCCCGTGAGATGCCTCACGCGTGGTATCAATTTTTTCTTGTTCGCGTTATGTTCAATCTGCACAAACCTCGGGTCATCCGGATTGACAAACGTGCAACCATGGCCAACAAGTGGCAGGTAAAGATTCAAAGAGAAGCGTCGTTAACACAGACATCCTCAGTTTCTACAAGTTCCACTCACTCGTCGTGCCCTCCACCTAAGAGGGGATTTCATTCCATGCGACGACTAAGTCACGGCGTTAGTAAGCAATTTATGTTCTGGGTAGGGCTGACGGGGACGTCGGGCGCTTATTTAATCCTTATCGATCTAATTCGCCGTGTGTTTAACGATCCCGGGGAAGAGAGTCTCAGCACCAGGCAAGGTAGGTCTAGGATCACGCCTAAATGACAGCACAACGGTAATAAGGCATCATGTCCTTAGAGACTACCGAACTTGTCGACCTCTAGCATGCAAATGAAAGGGGCTGTTACTAATAGTGTTGCTATTTATCAACAGCATTCAGACAACGATGGACCCTACCGAATATGACCGTACCAGTATATGCAACCGTTGTGAACGGTCGGGAAGGAACTGGTGGTATATTTGATTTAGAATATTCGATCATATCACGCCCAAGGCGTCGGTGCAGTAATACCACCTCAGTTATACGTCTACGCGGCTTTGCTGTTTCTGAAACCAACTCTTCAACAAGGCGTTCCCGGCGGTACTAGGCGGAATATTGCATCCCACGCCTCAACCAGGGCAAACATAGAACGTCTGTTCCATTAGTCGGCTTGACATGAGTTGAATGAAATCGCTAAACGACCTTACACGCGCGCATCCCGAGATCCCGCTGTTCACCCGCACCCAAGCTAAGAGATGTACCAAATGCGTTGCCCCGTTGCGGGGGAAGGGCTCATAACTCACGTAGTCTACAT"/>
                    <sequence id="seq_t1402" taxon="t140" totalcount="4" value="AATACTCTTCGAGCAGCCAACCGTCTGACCCTAGTCCCGCAAGCTATACCGGGCAAGGCGGCTACTTGCAGTCACCTCATGTAGGATTTCCGATACACCTTCGTCGCCTAAGGGAGGATAGAGAAACCATACTATCGACGAATGGTCCGGCCCGACTCTAGCGAACTTCTTTTCCATCACGCGTAATTCCGACTATAACACAGTAATGACGGTATAGGTACCGTATGCTTCGTAGAAGGCGGGAAAACATAGACTGATCGTGATAGAGAGAGCCGCAGAATAGCGCTCGGGATTTGCTGAAGAGAATGAAATGAGTGAACTAACATGAACGGTTTTGGTGCTAGCTAGGGAGACGATCATCCCAGAGCACTTCTAAGCCTCATCGTCTCTCCTATTCCAACAGCGTCTGAATATTCTCAAGTAACTCCATCCCGCATGCCCAGACTCACTCACGAGAAAGTCGATGGGCAGGATTTACACGTATCTCCACCCATTTTACGCTGCCGAGCAGAATTGGTCCTACAATGTACTGGCAGGAAAAATGTGCTGTGCATAGAACCAGTGTGTGTGAAGAGGACAAACCGAATTACACAGTTCGATTCAGATGTGGGGCCCGTTAGATTTCACCTCTCTAGGGCCTAGTCTCCATCGTGGAGACTCAGAGTTTCAAGCAGAAGCCGGCAGCAACTGACCACCTCATGGTACTTGGCTACAGCGGCTCTCCTAAGTACAATGTGTACTGTTGCCACATCGCGATCATAACCAGTAAGACCCACTGCTGTGATTCACGAACTCTTCGGGAGGTGGAGCTAGTAAGTCTCAGGGGAAGCCTAACCTGCATATACTTCGTGTGTATCTACAATACGATTGGAATCGCCTAGACGCTAACGTGTAATGTCCTCTGCAACATAACGCTCTCACACATAAGAGGGAAATATCACTACGGCCGATACACCTCAACGATTTCTCGGAGAAGGATCTCGCTAGGCGGTCAAAGTTA"/>
                    <sequence id="seq_t1412" taxon="t141" totalcount="4" value="TCCGGGCGGAGCCTGGCACCGTGGTCGTTAGCCCGGAGACTGTCTACCAACTGTCCTTCACAGCGCTACCCCTTCTCTACGAATGACCCTAGTTGCATTTGCCATTCACCGGCCCAAGGGTCAACGTATATGGTCAGAGGTATGAGTGCTAGGAGCTTGTGATCCAGAGCATAGTTGTAAGGCGGCGAACCTCTACGGATGTCTTGCCCAAGTTTTAAGACTCCTAATCATGCGTATATTACCGCTTACACTTGCGTGGCAAGAATATCCCGACCACTGCGACATCGCAGACGCCCACTTGTAGCACGGGTACAAGTAAACACCTACTTCGTGCGTGAACTATCACAACGCTTGAGTTCACCTGCTCCTAGTAGAATGCGTACCGGCAGCCCCGGAAAGGAAGATTATGATTGGTGGATGCGGTTCATGTTCATTTTCTGCAACAACCGCCCCTTAAATTGGTATTGCCCACTCAAGCTGTACTAGTAGCGCCGGTAATCGTGCGTTACGCTCTAGTAATTGCCAAGCCGTCCTACAGCAGGCTCGGGCTGATGACTTATCATATCAAATACCGAGGCCCGCATTCTGTCTATACGCTGTTAACTCCATTGTGTCTCGACTATTCCCAGCCCCAGGGCTGCGAAATCTGCGTTTCAGGTCAGGCTCACACGTTCTGAAAATGGTGTTATTGGAGTGTACAATGTACTCGGTGGACAACTTTGATGTAGCCACCCCCCCTCCGCCCTGCACGACGCAGACGCTCAAGGCGGAAGAGTTCCCGAAAGGCGAACCCAAAGGGGGTCGTTGTATCCCCACGGGAGGGCAGTTCCCGCATCACGTGTGGAAACTCTTTTCTACGAGGATCAAAATACGCATGGTGGAGAATGTCGCTCTCAAAGTAGATTGCCTCGTCGCAAAGTTGTACCGGCACCGTTGGTGCCTGAGAAGCCAAGCAGGGCATCGACAGACCGGTATCCAAAGGTAGAAACCACGTTGTGAC"/>
                    <sequence id="seq_t1422" taxon="t142" totalcount="4" value="TCGCCACATACACAGTCTCACTGTCCGACAATGGTCTTCGGTACTAGCGGTGACTGTCGTCAAGCGTTGCGAGGGGGCCACCCTGCACGCCACCGTACAGGGCGGGTTAAAGGATTAGAACAGGGCGCTACAACTGTGGGACATCGGCAGTGGGTACATGAACTGGTCGACAAATGGTCAGTCGGTACTAGGGTGGCCGTTAATGATATATTCTATCATGTGATTTGGGCAAGTTGAGGACCTTGGACATTGACGCCGTGTGCTTAGGTCTTAATACTGGTGAAGGGGAACAGCGCACGCACTTCCTCAAACGATATATAAGATCTCATAGCATAGAAATCGGAGAGCGGAAACTTTATTTTAAAGATTTCTGATGAGTCCATGTCATGTACCTCACGTCATTAGCCCGCAACTACTGGATATAGCGCGCAGGCAGGCCATTAAGCAATCAACCCACGGGGATGCGGTGTCCGCATACAGGGATTCCGCACTTTGCGTACGATCTGGCTTTCCCAGGTTTTCAACAGTGGTGCAACTTTGTCCTGGCGACTTAAGACCTACCGGGCGACAAGCGTAGTGGCTGCATAACTATAAACTTATAATTACAGGGACAAAGCTCCAATTCTATATGACCTCAATATCGGGCCGGAGCACTAGTACGTGTCCCCGCTGTGCCAGGTGCCTCATCCAACAGAATACTATGGAGCGCTACGCGCATTTCCTATGTAACGACGGTAGCGGTACCAAGTGCACTACGCGTCCTAAAACCGAAATTATTCTAGCACCCAGATCGGACAGACCGTGTATTTGTCTTGGACCCTCTGATAAACAGATCCCCGGAGTGTAGAGCCACCATCCCACCTTCGAGCGCGTCATCCAAACCCGACAGCCTAGTTAGGCCTGTTCTAATATTCGGGGACGTGAGCCTAGAGCTCGGCCTCGGCACTTTCTCCGAATCCCCAATGGACCCAAGTAGTACATGCGTCAGGTCCGTGGATTG"/>
                    <sequence id="seq_t1432" taxon="t143" totalcount="4" value="CCTGTGGAACCACATTGAGAAATATAATCCAGGATTCCGTTTTAGAGGTCCTACTCCCCGTAGGTTGTGCCACGACCGGCCTCTCCTCACGCTGCGACAGTGCTAGGGGAATACGGCTTTTCGTGTCTCGTGGTATTACTCAAGCATAATTTGACCATAAGTTGTCTACCGCAGGAGGTTTCTCCAACCTGCCGGGTTCCATATGCGTGACTTTCCACATGCTATTTGCATGCAATTACGTAAACGCATGATGCTCGACTTGGTCGACACGTCCTATTCTAAAGAATAGCCAACCATTGCCGCCGTCCTACTACTGGCATCTGAGGTATGTGAGGCCCACTAAGATACATGGCACAAACACATAGTAGTGAGGCGGAGTCTAAAGGGGCCATCGTCGAAGTCCGTGTCATTAGTTAAGCGCACTGATATCAACTCCTCTCATACAGTAAGTATTAACTACCGAGTAGCTCAGCACAATGCACCTTAAAATTAATTAGCACTGTAATATAGTAAGATCTAAGTACTATCGCAAGTCAAAAGCCCTCGAATGCCCTCCCTCTAACCCCGACGGAGGACCATGTATGTCGATGTCTGGCCAAGAGCTCGCGGGCGCAGGGGTATGTTATGACCGCCAGAAATGTCCATAAGCCGTCGCTTAGTATAGCCCGCGTCAATTCCGGAGGTCGACTCGGTTTACCGGAGGGCCAGCCAGCTGATTTCATAAGCCGTACCGCATTCGGTTCGGGATGGTGCAAGGTTTTTCTATACTGAGCGTAGGTGGGAACCTGAAGTAAGTTCTACCGGCAGTTCATAGCTCGTATTGGTTACCGTCGGAAACCGACCTAGGTGGTGGTTCGGGTTACCGCCGATTCTAGGCACGAAAAATTTTGCATAGTAGACATCAATATCGTTTTTTACAAAGATTAAGCACACAAATTTTCATGTCAACGCATGGGTTGCAAGCTCCCCGTATCCGAAGTTGAAGCTTTTAAAGCGCTTT"/>
                    <sequence id="seq_t1442" taxon="t144" totalcount="4" value="GCCCATACAGGGGGTAACCCTACTGGCCAGCCCGCGTCGAGACAAAACAGTAACGTCTCACACCCCTTTGATACTTAAGTTTTAATCCCGTAGATTCTCTGGCGATAATTGCCATCAGTCCGATATCCGTCGGCTATGGTTTGTTGGCCCATACAGTCTACGTTGAGCCTTCATGACTTCCTGGTCAGTCGCACCTTGGGAGCACTACGCCCCAGGGAAATAACCAAACAGTGATTCGTCCTTGTAACTAGGAAGCAAGGGCCGTGGTCAAATACGTGGGGAAACGCCGTTGGCCTTCCTGGTCTCTACGAAGCTATTGCTGACTTAACACGATTGGAACCAGATCGGCCGCCTTCTCACCGGTATTGGACATCCCTGATTTAATTGTTTCTCCCTTATACGGAATACCAACGTACATATCCCCTATGGACACGGGCCAAGATCGTTCGTGTGCTCTAACAGCCTCGCCTTGACCAGAGAACCTGCGGTAAAAGGCGTTGTCGATCTCAATAGTGGGAATGACTAATCGGTGACGCGACAATGCTTGCAATCCGGGCGGCTCACCTAACAAGCGCGGGAGGCAGTAGAAGCTCCAGTGAGGAAACGAGCGTCCGTTCCTGGGAGCTGGCGATCTGAAAGAGGATATCTCGACACGTTGTGAGGGATCACCGGGTCCGGGCTAGTTGGGACCAGGAATAGTGCCTTGAGCATCGTTGAACCCGTACTGTCCTCAAATTCGCAACCCGGTCATAAGACGACTATGTTTTGTTACCACGACCTCGTTCAAATTAAATGTTAACTCGAAGGAGCCGTAGGTGTTCTCATGCCGAAAACATCGTGGTTTTTAACGTGTGCTCCACCTCGGAAGTACGGGGGTAAGCAGAAAGGCAGGAGAGTATCGCATCCCAATTCAATGTATCCTATTGATTAGCACAAAGTATAAGTAGTGCCGCTCATCCGAATGGGTAACTAACCCAAATGGTCACTTGCAGACTTTTTG"/>
                    <sequence id="seq_t1452" taxon="t145" totalcount="4" value="GTCGGTGCCGACCGCATCAACGTGCGCCAGGGACACAGGCCCGTTCCCTCGGGACCGGTAAATAATTACGACAATGTGGGAGCAGACTGATCGATCAGTTAAACAAGCCGCGCTAGTTACAGTTCATCCCGGTAGAAGTGCATATAGTAACTGGAGAAAACCATCCGTAAACTGTGTGATGCACTTATAGGCTCATGTCGCGCAGCAGGCTCTTGGCATTGAGCTTGGCTGCCAATAAGACCTTTCTGAAGTACAGAGAGGGCCGCGGCCCGTCGATGCATTAGCGAACGAATCGCCACATATAGGCATGGTGCGTATTTCATAGGCAGTCAACGTGGCCTGACGGTCTACTCGCGTTTCGGGTCACGTTCCCAAAGCCGTTTCGCAACGGTTATTCAATGTTCTAATGGAGAGCTTGTGAACGCAAGTTCGAACAACCTCAAAGGGCTAGGGCAAACCTGAGGATACTCTCTACCATTCTAGGCCACAAAACGGTTAATTTGTGACTCTTCGTGTCCGACTGTATTTAGTAAAAGCGGTCTTCGGGGGTAACTAGAGGGACCCTGATCCAGTGCATAAATAGCGTGTAGACAGGTACCGCCCCGTTTGCAAAGCCGGTGAGATTAACGTACGACGAGGCTCCTGCAGCCATGCGGAGAGGTGCTTCCGACCCGCGGTGGATAATTACACAGGTTAGGATAATCTCCCTTCCTCAATAGTCATAGAGAGAAAAACCTGCGCCTACGTTGCGTGCTGTCGTTGTACGTACATCGAGGACTACAGCTATGGGTGAGGACGATAAGCTGTTTTCACCAACAGGATGCGTTGATCGAACAGCAGGCGAAGCCAAGTAAGTCGAGTCCCGGACTTACATACATCGCCACGGACGAAACTAGTTAGTCGATGTACGGCATCAAAATGTGCGAAAGGCTCAGGGTCAGTGTCTACGGAACTGAGCGTATGCAGATTCTTTCTTTTGACAGTCGAAGAATTTTAGCCT"/>
                    <sequence id="seq_t1462" taxon="t146" totalcount="4" value="ACAAGTTAGCGGGCTGCCCAGAGGAAGACAGGGTAGCTAGGGCCGCGACCCCGGATAGTTGAGAGATAAAAGGAGAGGCTGAAGGCTTTCGTCCGACTCTGTCCCGGCCGCTTGAAGGTAGCCAGATCTAACCCATTGCGAAATGAACTCAATTCCACCACTTATCACCCGCTCAAGGGATTACATAATCCAGTAACAAACCTCCGTCCTACTATAACAGAGATAATCTTAGTGAGCATCTCCAACGTGTGGGATTATATTCAAGTGTAGAGGCACAGACTCTCGTGCAATCTCCAACTGCCCGTTGGATATAAAACGTGTTGTGCCTCCAGGTCCTAAGGATGCTCTCCGCATGACTTTAAACATCTAAGAGAAACTGACCAGAATTCCTTAAACAGAAAAGCGCCTCATTGATTGCGTCGAAGGAAAGACCTATTGCGAAACGTGCACCACAGAACAGTTTACTCCGTCGTTATTCGGTAAGGGTTTCTACCTCTACCAGCCATGGCGCTGATTCTATGTCAATAGATAACGCGGGTCCCCGCGCGATGTGTACAGTCACTCAGTAATAACGTGGGCAGTAAAAGATAAAGCGAACCGGTATGCGTCAGGATAGATCCTCCCGAGACTACAATAGTAATTACCTGAGCGAATTCGCTTCGTGTAGCATACACCAGAGTGCACCTACCCAACCCCTTCATATATAGGCGACACGGACTTCTTGTAACTACGTCTTGTAATGCTCCGCCGTGAGACAACTGACCTCATTTAACTACCATACCAGTCATGGAAGATTCCGTGTCTTGACGCCGGTAGGACGTCCACAAGAGAACACGGCCGTTTACCTTGGCAAAGTGTGTATTAGGATGTGGGGCACTTGGTAGCACATCAGTATGCTGCTCGACAACGCGTAGCTATGCACGATTGCATGCAGTCTTGAATAGCCCCGACACTTATCCTTGCTAGAGCGGGAATGGAACCCGGTGTGCGCTGAAGTTCG"/>
                    <sequence id="seq_t1472" taxon="t147" totalcount="4" value="GGGAGACCTGTTGAAACTGTGACGGCTAAAAGAGCGCGTAGCGCCAGGTCGTGGCTACCGAGACTGGAGGTGAGTGTTCGAGTTCACCATAAGTTCCTAGAGAATCAAAAATGCACGCACTCAAAAATTCGGCCAAATATAGATCCGTCGCCTGATTACGGAGACTTTTCTTGCTTATGAACGGCGGAATTCTACGACCATTTATTTGTGAACCTATGTCACTATAACAACGGTACTTCAGAAGCGCTCTTTTAGTCCTAGCAACCTTGCAGTTTAGTATAGCCCGGTTCCCAATTAATTCGATATCAACATCATTGCTCTCGTCCGGGTCGTTTAACTGACCAAATCGTCAACACTCGTGCCGCTCTTGAGCGTGCGCGCTTGGGTCATGAATAGGTGGCCGGCCAAAAGGAACGCCGTTCCGAGCTTAGGAACAGACCTTGCCTCACAATGACGCCACAATGAGATAGTTAACATTAGCTCGGTTCGGGATACAAAGGCTTGATGTAGCTTGAATATCGTGAGCGGTAGTGGGCGTGGGTGTTTGGCCTAGACAAATATGGGCGTATCAGGTGAAAGAGGTATGATTATCTAAGGTCCTCCGACCATTAGAACAGAATGCCCGGTAAAGCAAATATACGTCCGTGGCTATTCATGAAAGTGGTATATCCTCGTTCATGATGTAAGACCAATGCGATGGGCTGTCAGGCTACTCGTGGTGTCGTTCACACGTCGTGCATAGGGCCGCACTTGTCTCGCAGGATCGTGCAAACGTATCCCTTATTGCGTCTAGACGAGTGGTATCACCTCCTCTTTTTCATGCCGGTCCAAGTCCCTAGTGCAAAATGTATAGCCCTAAGCGATGAACACTTACATGTTGGGAATATCGGCGTCGGGCGTGAGTGCAAGGTTGGTGCCTGCTCGCCGATGATGCAGCTCACCGATGGCCACCACTAGCAATGTGCCTTAAACTTGTTCGTTTAACGGCATAACCCATACT"/>
                    <sequence id="seq_t1482" taxon="t148" totalcount="4" value="GCCTGCTCCTACATTTCCACGCGACCTATGTTTAGGTTGCATCGACGTCAATAGTGTTGAAGGCTAGAATGACTTATTTTGAAGGCATACAGTTTGTAGCTCCTACACGCAATCATAGCCCCTAACTCTACAACTCCATCAGACTCACCTTCGTGGTCGGCATCTTGCGACCCTGGATAATACTGCACCCTAAAAACGGAGCGACCGATCACACGGGAGCAGGGTGCTCGTATAGCACAACACCAAACCGCGGCACGGGGCCTAGTCCACTACAGATAAGTCCGGTCAAGGGCCGGTATCCCGGAAGTAAACGCCCTACGCTAAATCTCTCACTCAATATCCTCCACGTAATTTGCTGTTGGCACGCGCTGATTCGTTCACCGGGCCTTAGCCATCCTAACTCGGTTAACTAAGAGACTTAAAGACTGCGGCGCTTACGGAACCTTTTTACCCTCATTTGGGGCCGTCTCCAATAACTTCGTGGGCGAGTTATCGATAGCATAGGCCTTCGCGCGTTGTGTGTAAGAGACTATCAAGAGAGCATTGCAATGTCTACGCCATCTAGCTGATCCTCTAGCCCGATGCTGCGTTACAGTACCGCAGAGACATGTCCTACTATCTCACACTAAGTGAACATTTTTCGTGCATAAGGCCAATCTCCACTAACATTAACAAATCTCGCAGTAGTAACCTGCATTATAGGCCCTATCGTTCCCGTAGTCATTGAATAATGTCACTAAAATCCACCGTTCTTGGTCCGCCGTCGGAAGGTAGGCTCTTCCGTCTTTGAATTGATTAATCTCGACCTCTAATAATCGGGCTTATAGCTTCGCTGGGCTTCCGGGCTTCTTTCCCACTGCTACCTTGGAGCAACCCACTTGGCTCGGGTAATTTTATAACTACGTAGGGCCAAGCGTATTCCCCGAACTACTACTGTAGATCCTTTCGTTTACAGTCACATATTTTCGGCTAAAGCAATCTCATGCGTGAAGCTCTGCGC"/>
                    <sequence id="seq_t1492" taxon="t149" totalcount="4" value="TCCGCACAGATATCTTTACCTGATTCTACTAGGTCCTAGTGAATACAGTATGCCGATTATATGGTAGGAACCATCAGACAGTAGTGGTCCTTACCTTTCAGCGTTTCGGGTCTTGGAGTACCGAGGTGTTGGGCAGACGATTGAGCTAAATACAATCGGCTCTGGATGGTGTTCCGCTACCCAGCAGGTATAAATGTAGTCCTAGCCAGCGGCCTGGATAATACAAGGTAGGCGAGCAATGGGCCGGGTCGCGTTTGATAGCAGCGTAACCGACTAATCTTGTAGTTTGTGGCAAAGGTAGTTCTATGGCCTGTTTGTAGCAAAAGAATACGGTTGACGTTATTTTTTCTATAGCCTTCATACAGTCAGGTGTGGGAACTACCAGCTGGTGTAAAAGTGACCGCATATAATCAAGGGCACGTTGACCAGACTATGCGTGCGCTGTGCCCGACCCTTTTACTCGGCTTGCCCATTGATAGGCCCACAGCCTGTATAATTAGCATGCGTTTGTGTGGGGTACATGAGTATGTAAGGACGAATTCGCAAGTGGTGAGGAAAACAACACAAATACGCCTGTCGGGACCCTCGGGCTGCTTCTGAGTTAGGCTCCCGCGAAGTCGTGGAATGATTGCGCCTGAACCACTCCGCATCGGTTGGACTAAGGGGTTGAACGTACTGATGGGGTTCGCTCGTTGGTACGCGGCGGATATTGTTGATTAATCCCCGTAGTATCGTACGCCCGGTTCCTTACCTATTTACAGGTTCTCGGCATGGGAATGCGTGATCTGTATGCGGTCCGCGGCGTCAGTTAAACTAGAGTGCATATTGAATAACGGAGGTGTCGGCGGGAACTTGGAACAGACTGGCATTGAAAACATCGCAACATTTTGACGAAGGTCGACTATAGCGACGCCTGTAGAGGACTCTGAGTTGTCCCGGCTAAACAATCAGTGCGGTATATCTCCCCGCGCCGAAAAAGGCTATGCCGTTTCAGGCGTAC"/>
                    <sequence id="seq_t1513" taxon="t15" totalcount="4" value="ATTGTGCGCCGTGGGGTCAACAATCAGAGCGGGTGGCGTCTCCCCAGTGCCGGACAACCAACGGGTATTAGTCGCGTTAGATTTTTTGAAATCGTGAACTCTCCCACCCGTGTGCGCTCCGACCCTAAAGTCAAGTTATGAATTTACAGTCACTACTTTCCGTCACTTGCCTTCCATACAGTTCGGGGCCTCCTATACGAAAGGACGGAATCTATCGGTACGGTGAGAGTAACGGTACCGCGTAAATTAGGGGGTTCCCATTAGGGCTAAGGGAAAGCACTCTGCCCAGAGGATTAGTAACTAACTGTACTCCCCTATATTTGAAGTTTGCTTTGGAGCGATGGCAGTACTTTAAGCACTGAAAACGTGCGAAAAAGTATGTCCCTTGTCCTAACTCCTGCAACAGCTGAGATTGAAAGAGTGTGTTGCTGCCAACGTTCCAGCTTAGGTGACAGAAAAGTGGATACAAGGGTTAACCTCTGCGTTTGTGCGCCTGTCTGTGGGCTGGAGCATAAATTTTATTATGGTCATGGCATAGCTCAACTCGCATGTATGAAGCTATGCGGCATGAAAATCAAGAATAGAATATCATGCGCGGATGCTGACGGGAGGCGAGTGCGCTCGTAGCTATGTTCTGAGCAGTTGGCAACGAGGAGTTGCCCAATTACATAACGCCCGCGACTCCTCCCCAACCCCTTCTGTTATTGGTTCGAACCGTATGTTACAACCAAAAGATGGTCGGATAGAGGGAAAGCAGACTAAACAGATTAAAATCGAGATATGGATCAAAAACTGGTGAAAATGTCACGGTAATCAGGAACTCGTGAGTCTAGTCGGCGGTTGACTTGGAAGTAATGTCCAGGAAACATCCACGTGCCCAAGTGTCGCCGACTAAGCTCTTACTCAACGGTACGTTCTCGATAACAATATGTACTTAATACAAAAAACGCCTTATACCCCGAACATCCATGGGTAGTGGCACGGTTTGCGGAGAGGGTAG"/>
                    <sequence id="seq_t1502" taxon="t150" totalcount="4" value="GTTAAGCTTAAGGTAGAGTGTCGTTTTAGTTGCAGATAGACGATCCGTGGTCGAGGAACCTCTGTGAGGACGATTACTGCAGGGTATCAAAACTGTGTGGCATCATTAGTACGCGCTGTCAGTGGGTGGTTGCTTCCTGCCGCTTTAGTTCATGGGTCATGCGGACCAGTGTGTGTGTACTGTCCTCGACGAGACGAGGGAACAGACTCTCTTTCCATTAACTTGGAAGGTTTCGATGTAGTATGGCCTACAGACAAATGCATTCGCAATGACCCTTCTATCTTGGGAAAACTAAGCTGTGAATAGTCCTTGTACATAGGCATGAGAGAGCGTAACTTTAGCCCCTAAATCGGCATGGTTATCATATCCAGCGACCATCAATTCACGTGCGAATAGCGTGCAGTTCAAATTGTCCAAGTACCGCGACAAACGTGAACGGAGTACATCTTATTGGTGAAAGACAAGCGCCAAGAGGTCCTTTTTATTCTTTTAGTCGTGGGTCCACGACAGAGGGAGTTATTCTCCTTATAATCTGCTACAGCTGCCTAAGAATTCTTAAGGTTTTTCAGTACTCAAGTAAATAATGGCTACATACCAGGTTACCGGCGTACCTGTCCTAGCGGTGAACTCGACCTAAACAATCTTATTTAAATGTACCGTCAGGTCTATAACACACATAACCTGGTGTCGATTATCGCGCACTGATGTTCCTAGTACTGGGTAAAACGTTAGTAGAAGCTCCGGGTCCAACTGGCATGTGAGTGTGAGATTGCGTTCGACCCGGATTTCTGAAGGCTTTTTACAGTATCCAATGGGTACACGATTGAATGCAATTCGGGTGGTGCATCAGAGGAGGGAGCCGGGCCGGCTTTAGGCGTTGCCCACGTCGCACATGTTCACAGCGGTATGGGTGACTGCGTCCGCCTAGATGTCATCGGGAAGGAGCCGCTCTTAGCGGAGCCAGCTACTGCTAGGCTATTCAGAGAACCGGGACCTTTTT"/>
                    <sequence id="seq_t1512" taxon="t151" totalcount="4" value="TACGTTTAAACCCTCACGACCAAGACTACCAGCACCGATGTAAATCGAGCCCACCTACCTGTACATTGCCTCTTTCAGTGTATTGCATTGCCAGGGAATTTGTTTTCGTGTAAAAAGCCAAACTAGGCTTTTGACATTGGGGTGGCTTACCGCTTGTCTAACAATGATCCACTATGAACATAGACCGACATAAGACCCTGTCGGGTCGCCTGCTTTTAAGAGGTCCGTCATCTCGGTCGCAAGATCAGGCCAAGAAATAATCCCGCGTGGCCGAGAGCTTGCGACGACCACTGCAGAAGGACCTTCACCGGTCGATACAGTGGGGTGAACGGCTTCTGGGCATTAGGGATGGTCACGACTCAGCGCTGAGTAGATACCGCGGCGTGGGGAACGTCTCAAAACTAGGGTTGGGAATGCATCTGGCCATTCTTCATACGCGCGCAGTTGTATGTATACCAACCACACGCCCAAAAGTTGACGAATTAAGGACTTTTTACCGGGCAGCCGATCTAATAACGAACGACTAGGGCATTTCCGTCCGGCAAATTGGTAGAAATTTGAAGCGTTCCCGTTTAACTTACCGCGTCCTGCTAAAGTAGAGACATTCTGGTATGCCTCAGCGAGGTCGAAGCCCACGGTCATTCGAGTAAGCTAGCCGGGACATATAACTGGGAGGACCAGTATGGTCTAGAATGTTCCGAACCATAATGACCCTTAACTCCATTCGTGAGGGGATCTATTCTCGGGTTGCCCAGGCAGCCTGCTGGGCGTTACGACACTTCGATATTTATTCCCGACCAGTGGATACTCCGCTCTCCGTCCTGCTCCCGATGGTGCAAGTCCTTATTACGCGGGCTGAATCCGCTCTGCTGAGCAGTCATGAAGGAATCTTTGTTTCCGGTTTTCGCTGTTTAATTGGTGCGAGAATTCGGGTTACGCCCCGATCAGTCCTGTCCGGCATCTAGCAATGGGCTCGTATAGGCGGTTGACTTGATTGAGT"/>
                    <sequence id="seq_t1522" taxon="t152" totalcount="4" value="CTGGGTTAAAGAGGTGGAGTCTCGGGCTCTCTGGCTGACTCCCATCGTCGTGACTTGTGAGTGTTTAGTAAACTAGTTGCGAGACTTTCGTTGTGCCGGGGCTTGAGGCCTGTTGCCCGGCACTATTTCCATGATGCCGTTCTCCGCGCATATCTTGCATGTGATTCGAATATCGTGTCCTAACCTGAGACAGACCATTCGTGCCCCTAGGAATACCGTTACATAGGCGGCATGTACCAGTGATTAACTTTAACCGGCCGAATCGAAGGCCGAGCATACGGTATTAGGCATAAAATATACAGTGTCGTCGCATGAATAGCAGGCGAGCAAGGCATTACTCGTCTCATCGGCACCAAGATTCGACCCCATTTGTGAATGTATGTAGGGAGTTTTGGTGTAGCACGGAGGTCGCTTCAGCACCTTCCGTTTGGATCGAGATGCCAGGCCATCAGAGGCGGCCGTGGTCTATCTGATGGTGGTATAATAAGTAGAGCAATTAAATAGGGCGCCTGTCACTAACGGAAAACTAGCGACAAGCAAGACAGCGGGCCAAACACGGAGGACCAACAGCCGATTCTGGACTGCTGTATACTAAACTTTAATTGTAAAGAATAGAGGACCAGTCACGATCTTATAGAGTGGGATTTGCATTTGTGACTATAACTTTTGGATGCCGATTCCAGCTCCAGTTGCGCTCTCCCTTGAATCTGCTGCTTGATCTGCGAATTAGGGACACGGGCTCCCTATGTCTGCAACCTCCGCTGTGCACAAAGCCCGAGTGCAATCTCACAGTGTCTCCACGGTCCAGCAAAATAACTGTCGGTAAACAGAATCGGAGTCCATAAGCTCTAACTGCTGGTAGACGCGCCTGCGCCATTTCGCAAAGAAAAAATGCGGCGCATCGTTTGACTTTGGGTGAATCGCCGTAATACGACCCATAGCGCCAGCGTATGGCGTGACGCGATACGCTGAGGAGGTATAACAGGGCCTTTTAGTAGGT"/>
                    <sequence id="seq_t1532" taxon="t153" totalcount="4" value="TGAACCGCTGTGAACTCTCACCCCGGCACGGCGGTCCCGGCACATACTTCGTCGCGTTGTATCGCGGGCCTGGGCGGCCGGCTAAGAAGAGGCGCGGAGTGCCGGATTTATCTATTAATCATGGGACCTCGTTATCCGGTTGGAAGCTTGTCTATCTCAAGAATATCCTACAAAATTTGACGAGATGAAGTGTGGTTAGCAAACGCATAAGAAGTGCTTAGGCTTAAACAAGGCCTAGTCCACACTACGCCGACGTTGCTTGCAGAGTTCACATGGACCACCACCGGATCTTGATAGGTTTTTCGATCATCGGTCGGCGGGCGTCCTTGGTCCGAGCGAGCTTCGAGAGCCCCAGGGCACTTTCGCGTTTCTGTCTGGATTTTTTACCGGCGCCAACCCCCGCAGCGCCATCTTTGCTGTCATTCTCGGCCGCGTGAGGATAGATGGGAGTTTAGGCTTTGCCAGTACTTACCCAGACTCGAGTTCTGAGTTGTGCAAGGTATCTGGTTCTGGGGACTCAGAGCCCTCGGCAAAATATCGCCCATACACCATTAGATCTGTGGTAAGACTCATAGTAACTTTGACAACACATCCAGTTCTCCCATCTAAAAGTAGATCTGCTGCCCCTTTTAGTCTCAAGCCAGAAGCCAAGGCTATAACTTGGGCACATCAGGCCGATAGGTGCGGAGACCCCGTACCCCGCCTAGAGCTTGTGAAATTGTGAAGTCTAGATGTCCCGATATGAAGGACTGAGATGTAGTCTTTTTGTAGACCTCTCCATCAGACTACTTACGAACTCAGTTAAGTTTCTACTGAAACCTAGGGGGCCTAGCCCGGTTCAAGGAGTGCGTTGCATGAGGGCTGCACTCTCGCAACCAAACCCTCGAAGACTTGTCTTAACCGTTCAGATTGAGATCTACCTCTGTCAGAATCGACTATCCTGCCGCTGCGTCAATATCGGTGATAGCCAATCTTCCACATGCCACCAGTGAGTCAAATC"/>
                    <sequence id="seq_t1542" taxon="t154" totalcount="4" value="CCGTTTGGGGTAACCCTAGTCACACTTAGGAGTGTTACACCGACGGTCCTTAAATCCCACGCTGTTAACTACTGGAAACGCTGAGAGTCGCCGGGCCTCAGCATCCGCCGACGCAAGCATCGCATATGCTGTTTGCGGCACCAAGTCTACAGTGAGTGATGGGTGAGCCTAATGAAGGCGTTCTACAGGGAACACGATACTAGAAACTAAGATGGTTGTTCTAGGCTGAGCGACCCCTGGTAAAGGCCATAGCTGGAACGAAGGATTAGATCGTGTGCAGCCCACGCGCGCTGTCTAGGTAAACGGTCAATTCTGATAGTGAGCTAATTACCTATTTAGTGCATGAGTGACGCGCTGCCCTAAATGTCCTACGTCTATCCCAGGAGGACTCCCATTTAATCTGAGGTACAAAAGCACACACTGAGCTCAAGTACTCCACCGTTCACCAGAGCACTTTCGTGGCAGGCTCGGCACTGGATTGAGTTAGAAGGATTAAAAAACCAACGGCAGGACCTAGCCGCATTATTCAGCATCCTAGTATTGACCTGGAGGCCGGGTTTAATATCCCCGAGGCTAGCAGGTTCTTACCGCACGAGTGACTAATGGGCGCCTTACGCCCGAAAGCCACACTGGAGGTGACACAACCAAGTGTACTGAGTCCCCGCTGTCACTTGTCACCATCACCGTGCATTGCCGCGGATCGTGCGGCCTACGAGGTCCTCCGCAAGACCATTCGCTTCGCAAGGGGGTGTAAGTTTAGCCCAAGGGGGCCTATTAAGGGGTGGTAAGCAACCGGGGGCGATGCTTCCCAACCGGACCTTAGAGAACTCACACGGCTGCTGCAAGGCAAATTATCTATGCTTTCGCCGTGAGCTGAGTCGGGACCCTTACTCACCACCATTAATGTAATCCGAAAAAGTGGTGGTCGGTGGCGTACTTAAGGCATATCCGTATTCGACAGTCCAAATGTGTTCACGTCTTTCTTTACAATAAGTTGTGC"/>
                    <sequence id="seq_t1552" taxon="t155" totalcount="4" value="GCCAGAGCTCTGCGGACGAGCTTTGCTGGTAAGTCGTTGCCACTAGAGATCCGACTCACTTCAAACTAACTACACTTCCTGGGTTCCCTCGACTTGCAGTCCTTTCGTGGCGACGGTGGCTAATATCACAGATGAAGAGCTATCGATGATTCCGGGTGCGACGCTGCCCCAGCCTGCGTATAGATGGGTGTCAAATCTGATCCTTGGGTACATGGTTTCTACACGTTCCAGTCTTCCTACCCGCGGCAAAAATTGGGAGGTGAACCTGCTTTCAGAGCGCCACCCGAAGGGCGACCGTTCATACTTTCCAAATTATTGTTTGCGGAGTAAGGCCAATGCTGAAACCCGGTAGTGGAAAGGCGTGAAGATATAAATGGCTCTCGATACACGAGCCCGCTTAGACGTTAACTGACAGTTTTCGGTTATAGTGTAACATGATCCAAGAATCAAGTCACTCCACAGCGCACATCAACCCTCCTACTCGGAAACAACCCAGCCGGATTCCTCCACACTTTACCCGATATCATCGGTAACGTTCCTGTTAGCAACTCACACATCAGACGTTAATAACCACCAAAAAGTAGTGGCCCCATTACGTTGATGCCGCAAGCCCTGCTAAGTCTCCGCTCGTGTAGGCATCTCATCGCTTACAGGCGGGACGTAGGCACACCCTGGTTTCGTACTCGGTATGTCCCGGATGCATAACGGGGCCCTGGTGCAGGAGAGGGGTTCCCCGGCTGGTCCTGTATGGACACCACCGCCTCTGTGAAGCCCTATTCTGGGAACGGTTCAAGCAAAGACCCGTTGACGCAAGCTTGGTGCAATCCATATGACAATGGTTCCCATCCTGTATAAGCCGCTGAACGGTCTAAGGTGAGAGTGCATTGGCAACACTTCAGGTATAATGGATACAAATGCACGACCTAACTGCAAGCAGTCGACGCATAGATCAAGATTATGGGAAAAGGTGGTACCTGAATGAGTCAATGTAGCCTAACCA"/>
                    <sequence id="seq_t1562" taxon="t156" totalcount="4" value="GCGGCCTCCCCATGACCTACCAATTTACAGAAAATGTAGCTACGATTACTACTAGGCCGTTGCCAGGAACTTGGTTTACTTCAGGACGTGTTGATAACCTTGTTCGGGGGGAGCACCTGCTTTCTCGGAACCACGGGAACTGTGAGACCCGATTCAGCCGGAGGAGTCGTGTCCGGTCAAAATTAACCCAAACGATGCAAGGGCTAACTCATGCAGGACCAGGGATTTTTTGAGGTACCCCTTAGCCTAGCTCCATCGGGCCCTACCTTGTCGATGCTAGCACGAGGTCTAAACCAGCCCATGCTTCTGAGAAGGTACGTCCCCGGCTCTTACTAGCAGTAAAAGGGCTGGTTCATTAAAGTCAAGGACCCTTTCACTGAGAGCCGCTCTCGGTAAATTTTGTGGTCGCTATCATCTCGCCAGCTACACAGGTCATAGCATGCAGCACTTGAAAAAACGGTGTCCCTAGTTTGGACCGATGAAGCGACTCTAGCGGACGAACATCAAAACAAGATTCCGAGGCATCTCTCAATTACAGAAATACTCCTGCTGCTGAATTCCCAGGACTTTAGTGCATGATGAATTGGTTATTACGGAGCGTTGATGTCTAATCACGATATAGTGCTTCCCAGAAGTGTAGCCCCCGGGGAATGCAGACCGGCGAACCGCTGCGGATAGCGTTTGTTGGAGTACCGATTATCTATGCGCTCAAAATCGTACCGACTGAGTGAGTGCTTTGCGGGCACTTTTGTCGGCGCACAAGTGGTTGCGGTAGTTCATCGGTAACGAAACAATTAAGCGGCGTCCTAGTGGGCACGGCTTCACTTCTCTCCACGTCTCTGCAACATGGATACTATTGGCCCATCCAAGGGTATGAACCATTTCGGGTTCGTCCAAAACTAGCAATTAGTCTGGCATAACACACGCCAAATACCGAATTGCCCATCTTTGCGGGCTGTACCGATGCGTCTACAAGTAATTACTGTGCACGATTATTAGT"/>
                    <sequence id="seq_t1572" taxon="t157" totalcount="4" value="AGTATTCCTCCGTCGGTGATGCATACGTGTGTGGAACTGACAAGCGGGTCGCAGTGTTCTTCTACGTGATCCTGATTTATCTTAGGACTGCTATTCGATGGCTCGACCTTAGCCAATTACCAGAGCGAAGGTCCTGGATAAAACAACTTTCGTCCGACACTACACTCCGGCGCACACTCGGAACTCTCTCAGCCCTCTGTTTTACGAACACACCCTCCCGAAATTGATTACGAACTGATCCAGAGATAAATGGTAGGGGATCTCACAGCCGCCTAAATATAGGAAAGCGGAGTTCAGCGAATAAAGTCAAGGTTTTTCCTAGTTCCCGCTGCGAGACTCCAAGTCAGACATGCTATTAGCAACTTTTTTTCCTCCAGCTAAGAGATATCCGAAGAGCCTCTACTCTTACCTCATTGGCGTTCGATTAGTTCTCGGATAACTCATGGATCAGGTGGACCTATCCTGAGCCGGCAGAGCGATGGACTTCCCCCCGCGCTTACTTTAGTGTGATGGTCATTTTGTAGGTAGGTTAGGGCGACTCCGGAGGAGTGTCCGAGGTCGACTTAAAATGTAGCTAAATGGGTATTCCTACGTGCGATGAAAGGGTCACATCTTGCTAAAGTCTAACCGCCGATCGAAGTAACCCAAGGACATAGAGCGTCCCTATGAAGGACAACACATGGCTATTGCGAACCAATATGGGCGACGTATAGATTCTTCGTGCCTTGATCCTGCCTTGCATTTGACGCCTCGTCGACAGGGGTTATTTCAGCCCTCCGCCCACGCACGCGATACGAGGCGAATGACTGAGATGGAAGTGTTCAAGCAATATATCAGCACAGTAATCGCCAGATATAGCGGAATTCACATAGTCGACGCGGTTACATTCCTAGTGTTACATCCTCCGTAGGCTGGCAGTAGGTTACTCGAAGCCTGAAAAGCTACTGCAAGTCGCCACGACGAGAGCCCCGTCGTAAAGATGCTCGAACAAGTTCCGGCG"/>
                    <sequence id="seq_t1582" taxon="t158" totalcount="4" value="GCCAGTGTTCTGCGGATGCGCTTTGCTGGTAAGTCAATGCCACTAAATATCCGTCTCACTTCAAACTACTCACACTTCCTGGGTTCCCACGACTTGCAATACTGTCGTGGCGACCATGGCCAATATGACAGCAGAAGAGCTATCGATGATCCCGGGTGGGACGCTGCCCCAGCCTGCGTTTAGATGGGTATTAAATCTGATACTTGGGCACTTGGACTCTACAGGCCCCAGTCTACCTACCCGCGGCACAAATTGGGGGGTGAACCTGCTTTCAGAACGCCACCCGAAGGACGACCGTTCCTAGTTTACAGATAACCGATGCACGATGAAGGCCACGGCTGAAGCCAGGTAGTGGAAAGGCGTCAAGGAATGAATGGCCCTCGACACGAGAGCCCGCTTAGAAGTTGACTGGCAGTTTTCGGGAAGAGTGCATCATGATCCAAGCACCAAGTCACGACACAGCGCACATCAACCGGCTTACACTGACACAGGCCAGCGGGGTTCATCCACCCTTTAGCCTATACTACCGGTGAGGTTGCAGCTAGCATCTCCCACATGTGACGATAATAAGGACCAAAAAGTAGTAGCCCCACTGCGTTGGTGCCGAAAGCCCTGCGACGTCCTCGCTCATGTATGTATCCCAAAGCTTGCAAGCGTCATCAAGGCTCATCCTGGTGCCGGACTCAGAATGTCCCGGACGCATAATATGGCCCTGGCGAAGGAGAGCGGTTCCCCGGCTGGTCCTGTATGGATACGCCGGCCTCTGGGGACACCTATTCTGGGATCGGCCCAATCAAAGACGCTTTGACGCAAGCTTCTTGCAATGCATATGAAAACGGTTCCCTTCCTGTATAAGCCGCCGAACGTTCTAACGTGAGATTGTATTGGCAACAGTTCGGGTATTATGGATACACTTGGACGACCCAACTGAATGCAGACGAGGCATAGATCTAGATTAAGGGAGCCGGTGGTACGTGAATGGATAAATGTACCCTATCCG"/>
                    <sequence id="seq_t1592" taxon="t159" totalcount="4" value="GACTTTATTTTCTTCATCATTCGCCCTGTGTGTGGACTACCCGAGCAGTAGTGTACAGCAGAAGCTGCGGCCCCTGTTAACCGTGAACCGCGCTCTAACATCTCAGGCGCGACGCGGGCTCCCGTCGTCTGCCTCGCCGTGCCTAGCTTGACAACCCCCCGATGTCAGCGTTGTATATGACACACCGCCCGTAGCCTACCGCAGAACGTTCTTTCAGAGTAGTACTACCGTTTGACATGGACGGATGCCGCGATCGGGTCCAGCGTTAGCTAATGGGTGGCTGCTAGGTTTTTTAAGGGTCGCCGAGGTAGATTGGCGATTTATACCGCTGTCCTGTCCCTGCGTCGTCAGGCGGCTCACGCGGGGTGCGAAAAATCTTAGTAAACGTTCTTGGATGATTTATCTTGGTGGCGTAGACACATTTATTAATCTTAATTTCTTAATTTCAGTTTCGACTCCTGCAGATCATTCTGGCCCGCGTACCGGACTTTTTCACATGCCATCATAACAAGGCGCGCACAAGTACTACGGTATATAGAGGATATGGCCTTCTGCGGATTCGAAACGGCGAACATGCAAAATGGTTCCGTATCGGCGATTGGCGCTTATTGCTTGGATTCTGACCTCAGACTGCTACCCCGCGTTACCTATTCTAACCACCAGATGGGTTACGGATGCGCCATAGGGCCCTTGACACTGTAACGGTTCCGTATATCAACCTGGATAAATGCGAGCTCCGATTGCGGCACATTCTTCCCTAGAAGGTCCCAATAACTCCGCAGCAAGGGGCCAAAAGGCCTAGACGACTATCCCACTTTCCGGAACCACAAACCCCAGCACAGTGTTCTTTAAATACTCTCATGTCAATGTGCAAAAGCTCCAAACTCATGTCATAATAACATCTGTTGTTACGCACGGTGACGGGCAGTCATCTCGGACAGGATAATTCCGAAGAATCGATTATCACACTCAACATACGGCGGTAGCAGATACACCTGAA"/>
                    <sequence id="seq_t1613" taxon="t16" totalcount="4" value="GCCATCCAGCAGTGAGAGTTCAGCACAGAAGTCGATTACTCAGGTCACATATCACCGAATCGGGTGTGTGGGTATGGGGATTAAGTTAAAATTCTCAACACGTCGTGACAATTTTCAAAACGATGTTAGGTCTTTCGAGCGGCAGCCAGGACGATCTCAACGTTCAGTGCGTCGTGACACTACTTTATAAGGCTGGGGCCAGACGTAAGTTTAAAGAACCCTTGGCGGGGAAAATATGCTTAGTTGCGTATGTCCATTTACAAAAAGTGGTGCTTTTACAGAAAAGTGACGACTCCTCTGACGTGTCTCTCTGCTCAAGTGCGATGTTGAAACACAAACGGGACTCTCTATGCTATGGAGCGGTTGCTGGTGCAATGTATCTCTGCCGCAACCGCTTTAGAATTGCCATAGCCAGCGTATTCCTTTGTTAGACGGAAGGGTCGCACATTAGTTATCCGGCAAGGGTTTCAAGGCGATCTGAAAACTATATATGGGAATGTCGTGCCCCAGCCTAGAAGTGAATTCGGGTGGCAGGAAGGCGGCGGAACTAGTCATCGAATGGTGCACACTCAACGATTCATATGTGGCGCCCGTTGGCCAAGTCGTTTTTACTAGCATTAGGTGACCAGCGATACCATACTATCCCGTGGAGCAGGCTCCGGTGTTCTCGCTCTGCAGCTCGGGACTGAAGGATAAAACCAACAGAAGAAGGTGATGCAGAACAACTATGGAGACTTGCTCGAATGGAGGCTAAACTCCACGTCATCATGAAGCGTGAGTGTAGCCAGCTTTTGCGTCAGTCAGGCGGTCTAATATGGAGGCTGCTCAGATAACTCACCACTTTGTTGGACCGACCGGCGCATACGTTCAACGGAGTTGGGTATTGGTGTCGAAGTACTGGGTCAGGGTACCCGCGAATAGGGCTATGTACGGCCTACATAACTGGACTTCACCTATTTCTGTGTTCTCTGAGATAGCTGGCCCTTCCACATCTGGCTCA"/>
                    <sequence id="seq_t1602" taxon="t160" totalcount="4" value="CCCGGTAAGCGAGGGATCGATCTCTCTGACGGCGTTGCGACTTGAGGGTGTTAAGCTCTGTCTGAATGTAGGAAGAGTGAATAGCTCAGTTAGGCGCAAGCCACTTCTGACACACCGGTTCGCACGAAGTAGCGAAAAATTCAACACCTGCTAACGCTCCTAGGCTTTGGGATGGATGCTCACCGCGAAGGTTGTACGGGTATACAAATCATCGTTGCGAGCATTAAAAATGTCTTAATGCCATTTCCGTCACCCCATAGAATAGAACAGAGGTAGCAATGCGATCCGGTCACTCAGGTTCATTAGCTAGAAGCTAACGGCAAGCAGCTTTGCGGTTGGCAAAACTTAATCAACGGCCGGTCTGACCGTGTCGATGCCAAGTACGGTATAGCCCTCAATTTGCTAGATCAGGTTACTCGAATATCAAGGCCCCGGAGGGAAAAGTCTCTTGTCACAAAACATGGTGATCCCCAAGCCCCATGTCTGCAGAGTTTGGAATCGGTGTCTTCTTAGGACTGAATTTGCATGGTGATCTTCGACCTCTATGCGACCTACAAAGGGATTAGTGTCCAAAAAGGACACTCCCTTAAAGTCGAATGGGAAGCAAGGGTGTGCACGTTGAGATAAACTTGCCACTCTTAGATGATAGGGCGGAGGCCAGTGGTTCTAGCTGAATCTTCGTCGCATACAGTCACTAGACTCCAACAAGAAACTTGTCTCTTGTATTCGAAGACCCAATTCCACCGTCAGACTTAAGTTACGTGGGTAGATGATAGCGGGACGTTTGTGCTGGCATGGAGTAAAGTGGTCTGATTATCGCGCTAGCTGCCCGACCCGTCTAATCCAGCGAGGGGAGCCATTGGTCAAATAGACCTTAGACAGCCTTGCGCCCCTCTTCACGACAATTAATTAATAAATACGGAAACTGTAGTCTGTATCCCGCCAGTTCTCTGCCGGTCCGAGTATCACTCTTGTGATGCTTTTTGAGCAACCCAAATGA"/>
                    <sequence id="seq_t1612" taxon="t161" totalcount="4" value="TTCTGCAACCATTCCATTCTCGGGTGACTAGCGCACTGACCAGTACAATGTCAAGGGGTGACTAGAAACGTCAATAATTGGGTACAAAGACCCACGTGATGAGCTATCTGGGCTAGTAAAAATAGTTTCCGTTGGACGTGTTTGAAGAAGAAAACAACTTCCGTCCGTTAATCCGCAGTTGCTTCTTTAAGCACCTCACGTGCAAAAGGGTACAGGACTGTTTACTACTTTACAACTACACTTTCACGCAGTAAAGACAGAACCGTGGACGGCTATTGCATGAACGATCGATTCGTTGCGTAGTGACGGTGGACTCATTTCGCCCGTCAAATTTGGGGCGTGGCCAGAGTCTCGCTTTTCGCCTGGCGGCTACACACAGAATTCGCAACCGATCTTGCGTAAAATTCTTGAGCGAGTCGGATCTTTAGCTCCAATAAGATAGAAGCTCTAAGGAACAGGAACGGATTCGCTTGTACATCCTAGACCTCATACGGGTTATTTGCGGAAGCTTCGATTCACCCTGGAAGTCGAGTTAGAGGTAATCGTGCTGCATTAGGCGAGCCAAATCCCGGTCCTCCGATCCTGGGCCAATAAGCCCCGCCCCGTTTGCGAAGGACGAGAGTATAAAGAACTCAATTTTGCACCCGGCTATGACTAAACGACCCCTTCTCCTGGGCTCGGCAATAATCCAGGTTCGGACTTGCCCTCCCCTGCACATTTCATAGATATGCTGGCACCGATTTACGAGGTGTTCTGGAGATTTTCGTACATCGAGCACCAATGCTAAGCTTGAGCTCGATACGGTTTTTTCATCACCAGGTTGCCTTAATGAGCAAGAGTGCGTAAAATAGTAAGGCTACTACCGTCCTTACATAGACTGTATCCGGTTGTACGAGTCTGTCAATGTGCGGCCTCAAAACTTGCGCGACCATAGGGGTCAGTGTCTGCCTTAGGGACCGTTCGATAATTTCGTTATGTGACAGGTGTAGTATTTTGGGCC"/>
                    <sequence id="seq_t1622" taxon="t162" totalcount="4" value="AAGCTGTCGTCACTAAGATCTGATCTGCGTCGGCCCTAACACATGTGCCTCCTACGCGTTTTCCAGTAGCAGCTTTTTCAGGGACGGGTGCATGTGCGGAGCGTCGGAACTCGTAATGTAGCTTCTAACCGCAGAACGCCCCATCGTAGCATGCAATAGTTCATCTACTAGTACTAACAGTTCCACAGCACGCCTCGTATGATTTTCTTCTGCTGGAAAGCCGTTGGGTGCACAACACCAAATAACCGTCCAGAACATTCCCGGCTGAAAGGTTCCGTCGGTAAGTATGTCTGAAAGTTAGCCAAGGGGTAACGCTAAAGCCTGGCGTTAGTCGCGACCTTTTGTGACTCTTCCTTAGTTTGGCGGCATTGCCCCTACCGGGCTCGATCCGAGTGTCAACCCGCACCATAAACGGTTGGAACTACCAGCCGGAAAAAGTGACCATGATACGTAAAGTAAGTAGTTATTTCCTTTGACATCAATTATTCCCAAACTCACAGACAGGGGCAAGGGAGTACGACGCTACCGGCATCGCGTAATGACGTTTCGTGGTTCAGGGTAGCCCGACGCAAGGCTTATAATCGGTGACAAGTCATGTTGTTACATCGAGGGGACTCCCCATGGCCTGGCCAATTAACCTTCGCGCATCCTAATGATTTCCATGCGTCTTGCCAATTCTTATGGCAATTCCATGAGCCCCTTTCCACTCAGGTCTTCTAGAATCTAGGTATTTTTCTTTAAAGACTTTGTGTACCTGGCTGTCTGATTGATGCTCGACATCTTCTGAATTGCTTTTTGATCGGGCTCGATTGGATATACAAAGACGTGATGTTACCCGTGCGGTAAAAAATAGTATGAGTCGATCCAGATGTTCAAGCTGGCAGCGATGCTTAGGTTTAGTAGACTTGGAACGGAGTACGAGAGATAGGGACATTGCATGAGGAAGATAAATCGAGTGGCTTGCCAAACTAATTACCGTCCTGGCAGGACAAGGACGGGT"/>
                    <sequence id="seq_t1632" taxon="t163" totalcount="4" value="CGTAGGATTTACCGAGCCAGTCACTTTGGGGATACCACTCATTTTTGGCGGTCTGCCCTCAGCGGCCCCCAGTTAAGTTTTTGAACAAAATGCCGGCCTACGAAAATATTCATCTGTTATTAGAGCGACTGTTTGTCTCACTGGTGCAAAAGCCTAACACCATTCTCCACCCTGGCGTGCTGAAACCAACTATTGGGGCTCATGCGATCCGTGCATTGTGGAATATCTGCAACGCTCGGGGCTAGACTGTGCCGAAGTGAATTGTTTAAACATCACAGGTGAGTGGCATCTAAGACGACCTGGGGTTGCGATTGACTCGTGAGGCAACTCAAGAAGGGGGTTCCAACCTAGCGGGATTGGCCACTTCGATTGCGCGTGGGAGTTACCTAGGCAGGTACATCAGGGTAAAATAGGCAACACAACCGAGAAACCCTATTCTTGCTGAGCGCGGATTCTTGCATAGTGTCTGACGACCGTTTAGCAACCGCTCTATAAACCATGTTGCTACACGTACTGGACATCGATACTACGCAGACAGAAGAACAGCACATTAGCAGACCCTGTATATGCCAACTTATCGGGTCTAAAAGTGACTTTCATTTGGCCCGTCGTCGATCGCGGCATATAACCAGATACTCCCTGACCTATCGGTCCTGTACTACTTCATGAATAGGTGAAATCGCACGGATACGCGCGCACATAGTTCGCCGCGCCATCAGGCAATGTAACTCAAGGATCACCTTGGTGGCAAATTTTGCGCTGGATTCTGCCTGTTCGATCGCATAGTCAGAACGTGCTCCCTGTGGGTGACAACATCGCCCACGGCTCGGCCATCTGATGTGACAGAAGATACACATCTGTGCTTGCACGAGTTTGTTGCAACCATTTTGGAAGGGTAACTGATTTTCGCTCATAGATTAGATGCGCTGGTGGACCAAGGAGCAGCAAGTGTTACAAGTTAAGGGCCTAACGACGGGACGGTGGAGTTCTTGACACAACC"/>
                    <sequence id="seq_t1642" taxon="t164" totalcount="4" value="GGGGGGCGTGAGATAACCCCGGGGAAGACAGCACGGGGGCGGCTAACGATGATGGACAAATAAAACAGCGACGATAAGTAGGGGGACTCATTGGAATGATCGTATGTCTTGGTTGCCAACATGAGGCCGCCGGCATAGGTTGCTTACACTAGCATGTTCTAGGTGTCCGACAGCGCTCATGAGCGACTGATCGATGACACCCCTTGATCCTCCTGGCGAGCTTGTAATGTTTCTGTTTAGCTAAGTTCTATCATGGTGCATTTCTTTGCTGACAATTGATGCGGATGTGGACTGCTTTTGTCATCTCGAGGGTAGCGAGGCAATTCACAATCGTTCCGCGTGAACGTTGATTAGACTTTCACCCGACCTCGATTAAAGGGATTGCGAAGTGCTTTTAGCGACTGGTAGAGTGAAGGCATGATCGGGTGGCGAAAGAGCCGGAAAGAATTAGTTAAGACCTAACGATAATCTATTGGCTCCTTGATCCCTTATTCTTCGAGGCGAGACGTCTGGACCAATCCACAAGGGACGGTTGGCGATAGTCGTAGGGCACTGGAGAAACCAATAAAATTTTAAGTCTACCTCTGCCCAGATTCTCTGTCACGCTGGCAACGTGCCTGGCATCACCGAAATACGGGCCCATGGTCTCCGATTCAAACGTAGGCATGATAAAGTGTTTGACAACTAGACAGGGCGGGAAAGGCCAAGCGCTACTCTATTCTTGAGTCGCCACTGGAAATTATCTAGCGAGTTTCATTCGGTGAACCGCAACTGCTATTTTGTCCGGCAAAGGTGTGTCTGTGGTGGGGCAGAGACATTGTGGTCGTGTTTTAGGATCTTTACCCGCCCTAGGCGTCTGTTGCTCAACTGCAATAACTCTGTCCGCGCGGGATAAGCTTGTCCAAGTGCGTCTCCTATGTCTCCAAATGCCAAGACTCCCGTCGCGACGTTACGCACCGTAGCACTTTCCATGTGTGAGCTTTACCTACCAGTGTTGGCT"/>
                    <sequence id="seq_t1652" taxon="t165" totalcount="4" value="CTCGGGGTTGAGATAGCCCCGGGGAAGACAGCACGCGGGCCCCACGGGATGATGAGCAAATATCACCGCTACTAGAAGTAGACGGGCTCAGCTCTAACATCTTCTGTCCTTTTTACATAAATGTGACTAAGGGCCACGGTCGGTTACATTAGCAAGTTCTAGGTGCCCCAAAAAGATCAGGCGCGACTGCTTAATGTTCACTACTGATTTTCCTGTCGATCTTGTAACCTTCCATTTTAGCGAAGTTCTATTATGGTGTGTGCTGTAGCCGCAAAATATTGTGCATGTCGACTCCTAGAGTAATCTCGAGGGTTGCGCGGCAAGACACAATCGATCCGCATGAACGTTGATTATGGTTCGACTCCACCCTGTTTTAAGCGATTCCGAACACCTTTTAGCTATTGGTCGAGCCAAGTAATGAACGGCTGGTTGTTGAGCCGGATAGCCCAAACTAAGACTTACCCCAACGCTATTAGCGCGTTGTTCCCAAAGGAGTCGTGGTGTGGCGGTTAAAACAAACCACAACGGACAGTTGGCCAGATTCGTAGGCTACAGATGAATCCAAATAAGGCTAAACTCAACGCCTGCCCCGATTCTCTGTCACGCTTGCAACGTGCATGGGTTCACCGAAGTCGGGGCCCACGGTTTTTAGTACAAGCGACGGCAAGAGCAAGTGTATGACAATTAGACAGGACGGGAAGGGTCCTACGCTACTCTAGTTATGAGCAGGGACTGAACATTATATAGCGAGTTTCTTAGCATGACCCGAGTGGGCTAATTTGCCCTAGACCGAGGCCTCTGTCGTGATTCCCGGGGGTGGTGTTCGAGTTGCACCATTTTGACCCGCCCTAGGGGTCTCTTTCAGCATTACAATAACTCTACCCTGCGGGCATAAGCTTGTCCATGTGCTTCTCCAAGGCCTCCGAACGCTAAGACTGCCGTCGCGCCGTTAACGACCGAAGCACGCTCTATGCGTGTGCTCTACGTAGCATTGTAGGCT"/>
                    <sequence id="seq_t1662" taxon="t166" totalcount="4" value="TCGCAAGCCATGCATATGCCGTTTCCGTAACTCACGCTCGTAAAAAGTGAATTCGAGCTAACGTAAATCAAGCAGATTATCTCCGCTGCGGCTCTGTACAATGGGAGGGCCGCGACAGCAGCGCAGAGACGGTATAGAATGATTAGTCTGGTGGTGATCGTTCTCTCAGATATTACGCCAACACCTGCTCCACGCGTAGTTGCATTATAAAGGGCGCGTGAAATGGCGGCCGAGTCTAATATGGATTCCTGTGAATCTTGTCATCCTGACTTAAAAAACATCTACTGGGTCTTCAAAGTCAGTACGACACCTAGCCGACCAGTCTCAAGCTATCATATCAGGGTCCCGCGGTGTTATCGCGCGTATCAGAACCTGACCTGATGGGTGCAGTATCGCCTTATTCGGGATATGGCTAATCACATGTCCGCTGCACTCAATGCTTAATGGGTGTCAATTGCAAATATCGAGACGGTTTACGCGCAACACGTGTTGGTAGTCATAATATGCTTTGCACAGCGTGGTTCGTGCTACCTGTGATATCAGGCCTCCTTGTTGCCTTAAGCGCAGGGCGCGCAGTACTGGGGTGATTTAGAAGAAAAACGCGGGGACGATTGGAGCGCATAATATTGGCACGTCCTGCCGATTCTGACCGTCCTCTGACTTAGGAAAGAACAGCCGGTACGAAGATTAGACAGGCATTCCGCAAGAGTGGTTAGACCTTGCGCTTGTCACCTACATCCAAATTTGATCATGAAGAATCGTCTAGTGATCCTCTTATCACCTTTTCCAAGATAGCAATCAAGGAGCCACGCGCCGTTGATAGGCCCGCCTGATCCACGCGAGGTCTCATTGGTCTCCATGCCTCACAACTGATAAGACCAGCTGCGACTGTCGTCACGAGATAGCCAACACCTCGTTAAAGGAGCGTAGATGCCGAGTCAGAATCCGAACACTCAATTACTAGGTTCGGGTACGGTCATGATTGGCCTCCCCTCCCTTT"/>
                    <sequence id="seq_t1672" taxon="t167" totalcount="4" value="TTCCAAGCGTGGGATAATGGCAAGCTAGGCCATGTTGTTGTACGGGCGGGCGATGTGGAGCCCGTCCGCCTTATCCCGGGGTTTAGTCAGCAGTGGTTGAGTGGAATGGCGCTTAATGACCAATCTACGTTCGTCCAAGCGGCTCCCGAGCACGGTGGAGGCGCTATCTCTAGCTTATACGTCGTACGACAATCAAGTAAGCATTTCATCGCGCGCTGGACCTGGCGCAACGCCGTCTATTAACAGCCACCATTAACCGGAGGTTTAGCGTGCCCAGAATGATAAGAAGTACGGGCCTAAAACACTTCGTTAGCTCAAACTGATTGGTATAACGTACCCCGCAAACTTATTATTAGAGACATACAATCCCTAGTACAGATTAAATACCCACGGACACCACCACACCACCACGATTTTATCGAAGAGGATTCTAAGCAATGAGGTTAACCCCCCCGACGCCTCCCTTGTGCTTACTCGGTAACTTGGGCGATTTAAAGCAGTGCGGGCGTGAGGTTGCCCACGAGCACAGGGGACTCTGTGGTTGCTAACCCCGGAGACACCGAATCATAGTCCAATGTGTGTAGTGCCTCACGGCTCTGGGAGCCCAGGGTGCAGATATTATGCGCCCCCTCTAGACCCTAACTGGATAGCGGGGTGCTGTTAGGACGCACTAAATCTCTCCAGTCCGTAGGGGCAGTCCTCGTCAGATGCTCAAGGTAAGGTGGCCCTACCCTCGGCAGTTCGTTCTTGGTGCCGCGACACCAGGGGACATCATGTTATCGTATGCCAGACTCTCGTGATACCCTAAGCTAGCACATCTCATTCCCGTATTAGTTACCACCTCCCCCTTCCCTGTCCTGCGGTAAGCATTGAGAGGGAACGGGGGGCCAATTACTGTAAACTAAGTTCAAATAACGAAGTAGGAGGGAGCATTTCGTGTACTAATCAGTGATGCGGGGTATCACTTCAAACGCCTGCGAACCTCAGTGAGGTTTAATAC"/>
                    <sequence id="seq_t1682" taxon="t168" totalcount="4" value="CGTCTTCCAATGTTGATATGTGGCCCAAACTAGTTCGCGGTCCACGGGTCCTAGTGTACGGAATGCGTTCCTCCGATCACGTCTGATGCTAACCGGCCAAAATCCCTGGGGAGGTGCCGTTTCCGACATGAGTCAGCCCCCTGGGCAGGGTGTGGTCTCCGTGAATTAATAACATTCCTTCTGATAGAGGTCTGGATCCCGGTGGAGAAAGTGTGATAGTCAATCTAATATTGCTAGTGAACTTTATCTAAAGAGTGCCATGATGCCCTAATTGTTGTAGCTAATTAGAAGAGCTCCCTGTTTCTGGCTCCTATTATCCGGTCTCCATATGATTAGGATACCTACAAAAACTGATACAATTATGTGAGTGTGCTACCGAGTCTAGACTGGGGTGACGAACTCTCACGGATCTAGCGATCTTCGAAGCTTAGGGAGACAGATCGATTGCCGCGAGCCATATGCGGTGCCTTGGGCCAGACATCTGCACACCCTCGACCAACTCACTCGGTTGCTTAGTACAGCTGAAGACTGTATTATTATATCCGATACACCGAGGTTAAACGGACCGTGCTAGACCGAACATGTGCACTCTTAACGTGTGTCGTATCCACGCGAGCTCAAGCCACTAGTAGGAGGGACGGCAAGTGTATGATTGGCTGACATTTCAAGTGATAGACTGTACCGGTCTTGTCAACTATTCCAGCCCGCTCGCCTTCTAGCTCTGTGCGGGCTACCCACCGGCATAGATACTAGCACGGAAGTGGGAGATGTCTCAAGCTACAAAAGCAACAGATTCGGTAATCCGTCGCATGCGAAGCAGCGGGAGTGGTAAACTCTCAAGAGATGCGTGTTACATACCGCTTCTATTGACCACATCATAACGAACAAGCGTTCCACAGATGTCCAGCGATGGGCATTCAGGGGTTTTTAACACACTAGACCCGTTCTCACTGCGTCAAGCACGTGGCCATATCGAACTGGCACAAAGATACCGCCCTCA"/>
                    <sequence id="seq_t1692" taxon="t169" totalcount="4" value="CACAGGCTGTCTCCTATCATATCTTCGATCCTAGGTGGTATTAAGGACTCGGCCTCACAATCAGGGCCTGTTAGAACTTTGAGGAAAATCCGCATTGAGCACTAGCGGCCGCCGCCTACAACCTTTCACACGGGGTGCATCTCTGTTATCAGACCAGTCGCGTGTATCACTAATTCTGGATCGTTATTAAGTAAAATTCGCGTAATAGCACTGCTTGGTTGGTAGCTAAATTCTAGAGACAGCTTGCTTACAATCCTGTTACGGCACGTCCGACAGTCTCGCAGGCTGACAATTATCTACAGCAGCGAAAGGTTCACGCGAGATGCCGGAAGGTAAAGTCTGCTGACGAAGGTATAGGCGGAGTACGCCGCTAGTTCAGAGTTTGGCTAGTCGTGGAAATCCCTTTGAAGGGATAGGCCGGCAGCCGGAATAAATTTCAAGAAAAAGAGCAATACTATTGTATGTAGGCGAGTCACCACGGCTTAGCCGTGTTTAAAAAGGATAAGATCAGGGCCTAACGCTTACATAGCAGTCTTAGCAGCTTGAGACTGCCCAATGGCCGGTGAGGATATTATCAATCTCGGTCAAGGTCAGCTGTGAACTTCCGCATGCTGACATGCGTCGCATGAGACCCTGTCTCCTTTTATCTTACGGTACGTCGGCTTCATGCAGAGGAGAGCAAAATTAGCGTACGAACCTGGTTGACATTTGAACCAACGGTACCGTATGAGATCTGTTAATTTCGGTCGTCGGGTAGTAGGAATGCATGAACGTCTTAGGGCCAAAATCTCGACGGGTCTTGCTGTCAAAAGCATTAGACCCTCGCCTACTGTCTTGTACTACGCCCGATCCCTCATGGCATCGATATCGAGGGTGTCTGAGCAAGAAGGAGGAATTACCCACCCAGTTTAGGAGACCGTACTCGTCGCCACTAAATTCACTTTTCCACGAAGCCTTGCGGAAAGCTTGTGACCGAGGCCGCCCGTCTGTACCGTGGCAT"/>
                    <sequence id="seq_t1713" taxon="t17" totalcount="4" value="TACCCCTGATTCTGAAGTAGATGGGAGGGCGCTGGTGCCGAGGCGAACCAGAATAAGGGAGATGTATCCGCATGAGTTGTCTGGCGGCCCATTACTCGATACGAAGTGGAAGATGTGCTGGCGGAAATGCTGCATTAATGTGACTGGGCGGAACTATTATCTATTTACATTACCGCCGGAACGTGTTGCCTTCTACCCTCGTCGCTAGTCTCAACACTCGAAGTATGGGAGCGACCCGCTATAACCACTACGTTTGGATAGGGGAATGAGCTTTAAAGCTCATCACATATGATGGTCAATTCGCATCGCGCCTTAAAATGTAGGAAGCGGCTCGATTGGTCACGCTTGATGAATGCTTATATAGCAGGTACCGTGAGCAGTCTGCGCATAAGCTTGGCGTCGCTTTGTAAAAGAGCGCTGATTCGCTCGCTGTGGTAATAATTGCTCATGCAGAGCTAGACGGTATACGAAGCTCAACATGCCCACAGTCTCCGCAATTAGGTACGCAATGGCGCGCATTTCTTGACCAATCAGCACGGACACGGTTCGCCGGGCCTACGGCATAAGGGTATCTGCAGCGCTTCTTGATGGGTGACTCTTCCCCTCTGCGACAATCGGCTGTATCGAATCGATAACACGGTGGACTACATTCCCGACTTAATAGAGGGTGCTAGGCAAGAAAGTACATTGACGAGGCAAGATCACTTAAACGCATGGCGCTGGAGACGGAACCCCTTAAACAGAACTCAGACGGTTAGAGTCAAGCCGAGCCTTTGAAACCATAACCTAGGATCTCCCCTTTATTGCGTCTCGAACGAGACACTCCCCTACTAAAAGGATCAACTATTCTACCAAAACCCAACCAAAAGTCGTATACTGAATAGGAGATGTCCTATAAGTTAGGAAGTGTATCCAAACACCGCGGGCTCGAAATGAAACCGAGTATTGCATGGCAAGCCGGCAACACACTAACTCCAATACTGGAGCATGGTGGTGAGAG"/>
                    <sequence id="seq_t1702" taxon="t170" totalcount="4" value="CACCGACCGTCGACTATCGTATCCGCCCGCCTAGGAGTGTTTCTGGACTCGGTCTAATAATTGGGACATGTACGAAGTTTTAGGAAAATCCTCTTCGATTACGACCAGCCGCCCCCGGCACACTTTCACATGGGGTCCTTTCCTCTTACCAGGCCACGTGGGAGTAGCACTAATTATCGATCGACTTTAGGCAATATGCGTACAATAGGTGTATTTGGTCTGTAACTTAATCCTAGAGAGGATTTTGTTGCAATCCCTTTAAGGTACGACGTACAGTCTCCCCCGATGACACTTACCTGCGCGTACGAAACGTTTACACTAGATGCAGGTGTGCAAAATCTGCTGAGGAAGGTGTGGGCGAAGTTGTCCGTAAGTTCAGCGTTAGGGGAGTAGCCGAATGTCCTTTGTAGCGATCGGCCGGCACCCGGATTAGCGCTCAAGAAAAACAGCATTAGTATGCTTTGGTGCGGAGTCCCCACGCACTAGCCCTCTTATAAAATCCTAAGATCAGCGCCTAACGCTTACATACCAGTCTTATCAGATTGCGACCGCAGTATGGCCGGGGGGGATAGTCTGTCTCTCGTACCGAATCAGCTGTTCACTACCCTTTGCAGTCATGCGTCGCACTACCGTCCCTCTCCTTGCATATCACCGGTCATCGAATTCAAGGTGAGTAGAGCAGCGCTTGCATCCGCAACGGATTTATATTTGAAGCCACCGTGCCGTTTTAGGGCATGGAATGTCGGTTGGCTGATAGTTGGAATGCTCGAACGTCTTATGGACACTGCATCAACTAATCGTCCGGTATAAAACATTAGGCCCTCGCATACTATCTTGGACTAGGGGCTATCGGTAGTCGCATCGATCGAGAGGGTGTCTGTTCAAAAAGGAGTCATTACCCACCCAGCTCAGTAAAGCCTGCTGGTCTCCACTAAATTCGCATTTCAACGAAGGCTGGCTGAAAGCAGGCGACCGAGGGCACACGGCGCGACCGGGGAAG"/>
                    <sequence id="seq_t1712" taxon="t171" totalcount="4" value="GCTTGGCTGATGGGTTCTTCTAGAGTCAACGCGGTCCGATTGCTACGGGTGCCAATTCCACAACGTGACATGGTCCAACCAATAATCTTGTTTGCGTGGCCTGGTGTATCCGGCGGGGGAAACAGCGTTCCTATGGCCGAACGGAGTGCAACCCAAACTGACGAGGCGAGCACATCAGTTATCGAGTAGGCAAGGAGTGTTAGGACTAATCTTAACTTCCCGAGTTATCAATCTGCCCGCCCTCTTCCTCTACATCCGTCCCCTGGCAGCATCACACTTTGGGAGTCAATGGGCATTCGGGCCGCCTGTATTTTGGAACGTGTTGACAAGTGCACGAAAGCCCTCGAATTTAACAGCGGTATCAAGCCATATGTTGGGACGCCCGCCCCCACTATTCGCCGGCCGGGTAGGCTACCCATTCCGCCATTGGATGTTTCACCTTCGACGGCCTCCAAATAAGGCAAATTCCAATCTGACAACGAACTTTCGTCTACCGATTATAGCCGGGGGGTTACCTCCCCGCCTTGTGATCCTTTCGGGATCTAGTTTATGTACAGCGTGTTAGTGTGATGATACTAAGGGTCGAATACTAGGCAGACTTCATTCGATTGGTGTATCCTCACATGCAAGAGTATCGAATCTAAGCTTAGGCCTCCAATTAGTCTCTTAGGGCTTACAGCTGACCCATGTCCTAACCACTAGGTGAGGCGTTTTCTTGGCAATCATCTGTTCACCAAGCTTCGGGCTTTACGAACCACCTAATCTCCCTTGTGGCGGTTCTCCCGAGGCTTCGTGCTCCCTCGGATCCGTTCTGCTAGTAAGGGACGGGCTAAATACCTGAGCAGTGCCAACAGGTATATATATGGATAATGCTTTAACCAGTGAAGACATCGCTGTACGCGATATGCAGTTCCATCCCGGGTTACCATGTTGATCTGGGATGCGGATGAGGATCATATAAGATTACCGCCCTTTTACGAATGCTTCACAATGACCTGCT"/>
                    <sequence id="seq_t1722" taxon="t172" totalcount="4" value="AACTACAAGGCCGATATCTCTCTAGGCCGGAAAACCCAGTGCAAGAACTGATAACATTTTTTGCATCAAGCCCGCACTTCATAAATCCTCCTGGCGCGGGGGTGCTGTTACTCCTGACTTCTGGGGGATCCTGTATGTCTACGAAGTCTCTTCACCGACAACTCAGACGATATACGACGAATTTGTCACCGCGGCTGTTATGTTTAAGCCCCCCGAGGAGAACCGAACCGCTGAAACGACGCCTTGACTATGCAGGATCTATTAGTGATCCAGAGTTACCGCTCGGCGTCTACCAAGCCTGATCGCTCAGGGGACATACCTGTACTCTATTCCTACCGGCAATGTCTTCAGCCGGCGTAGAGCTATGGCTTGTGACTGGGCGGACTTCACACAAACAGTAGTAGGTACAAACTTATCTGTTATTAAGTGTCTAGACTATGAACACGGGGTTAACGAATGACCCAGGACGCTGGGCGTAAATTTGCCTATATAGTAGGAAGAACAACGCACTTCTGCGATCAATCTAAAAGTTCAAGCTTCACTACTCAGCTCAATACCTTGAGCCTACGTACTGTTACAGCGGCACTTACCTGCCCGAATACAAGGGGTACACCGTAGGGTGCGCGCAACTCTGTATAGATTGTTACGTATTACCCGTGCACATCTTACCCAGCGTAGATAACTCGGGCCATAGCTCGTATCCTTTAAGATCGGTCTACTTATGAATTGGTTAAACCCGTGATCCTATTATTATTGGTACACGTGCAAATGTCATCCAGCGGAGTTCAAGCCAGATGCATAAGGACGATCTTTCGATGTACGGCGGGCCAGAACGCCGAGGGGAGAGGCCTTGCTATTCCCAGAGGACTCACGCACAAGGTGGATCTTCTTGATAACTGGGTCCTGTAATATGTTATACCCTTCTGAATATGCTTATAACTAACTACCGCATGATTAATTCTTAGCAGTATCAACCCAGCTGACAGGTGTCCGCACATAC"/>
                    <sequence id="seq_t1732" taxon="t173" totalcount="4" value="ATGACCTAATGGGATAAGGGCAGACAAGTGAGCCCAGGCCGCTCAGAATCCGACGGGATTTCAAACATAGGCATGTTTGGTTGATTCCCTCGCGTTGTGCGTAGTCTCATCCTAGGATCAGGCGACTACTATGCGATCGCGACATGTTTTTCGCCCTTAACGTGCCTTTGGTGAATGATAGATCATGTGTATGATCAGTAACCTCGTTGTGTGCGGTCGTAACCGCTATTGTATGATGTGATTTCGAAGTACTTGCCAGATTCGACGACGAGATTCTCACCCCCTCTGACGGGCAAAATCATAATATCTCCACTAGGGCAGGGCCAATATTCGAGCTCTTATATCTTTGGGTTGATAAGACATATCGCTGGTAATCAGGAATCCTGAGCTTGAAGGCGAGGGATATCTGTCACTCTCCTGTCCGAGGGAAACGATCGTTCCATTAGCAGGGGTAATCCGCGCCTCAGCCGAAATCACAGCTAAGACCTTAGAGGATGCGTCTTATGTTTGGCGGACCTGGTGCCGAGGCACATCCCTGCGTGAGCACACCGAATTCGTCCGATGGCAAACTGCTAAGAGGATAAGATCACTGCAGCAATGCCTGTAGTTGTATATAACTACTATCATGTGTCGTACCTCGAGGTCAGAAAGACGCGCCATTTCTGATTAAATGAGCAACGGTCCGGGGTGTGGCTTACTGGACCCGCCGACAAGATCGACATACACATCCAAAAGCTATAATTTTGGCAACAACAGCTCCTTCGAGATCATCAGGGTGGTTAAGAGGACTTGGTCGAATTCACGCCGAATATTCCGAAAATAGATGTGGTGGGTTACAGGATTACAATTCGCCTACATGAGTATCCAGCGAATACTCCGGGCACACTATTTTTGAACAGCTCATAGTGTCATATATCCCGCAGTCCTGTTTGTCCCAGCTCAGCCTTAGCGGACCCTGGTCTTTGGTACTTCCAGAAGTAACATAGAGATCTGGTCCTCA"/>
                    <sequence id="seq_t1742" taxon="t174" totalcount="4" value="ACCCAGATGGCCGATTCCTCCCTAGGCCGGAAAAAGTAGTGACGAAACAAGGAACGATTTGTACATGTAGCCCGCACTTCATAAATCCTGTAGGGCCGCTGGTCCTGTTGCCCAAGACTTCAGGGTGAACCAGTCCGGGTAGGAAGGATATTCTCATACAAGTCTAATGTTATATATCGAATATGGCTGCGCGGATTGAATATTATGCTCCCCCGGGGAGCTCCGAACACCTGTAAGGACCGCTAAAATATGCAGGAGCTATTAGTAATGGTTTCATAAGGGACAGCATCTACCAAGTCGGATCGCATCGGAGACCTACCAGTGATGGGTTCGTTCAGGCAATGTCTTCCGCCCCCATTGAGCTAGTGATTGATCCTGGACGGTTCTCGCGCATGACGCAGTAAGTGGAAACGTAGCTTTCATTGCGTGTCCTGTGCCTGATCACGGGGGAAACGTAAGAACCAGTCGGTGTCACGTATAGTCCACTAAATAGTAGGAAGGACAACCCGCTTTTGCGGCCCAAATATCGGTCCAAGCCACCCCTCATAACTCAATAATCCGATTTTACGAACAATTACAGCTGCCCACACCTACCGCCAGATAATGCGTGCACCGCAGGCTGCGCGTATCAACAAATAGATCCTTACCCACAAGGCGACAACTTCTGCCCAGGACTAACGCACCGGGGCCATGGCTCGAGGCCTTCCGGATAGGTCTACGCTTGATTCTATTAGATGCGAGATGCGCTTATAAAACGTACACTTCTAAGTGTCACCACTCGGAGGACTAGCGAGGTGCAGAACGCGAATATTTCTATGCAGGCACGGCCATAAATTAGACTGAGGAGACCTGTCTCTTCCCTAGGAAGTCAAACCCAACGCCGGGGTTCTTGATAACAGCGCTCTGTCAGTCTTATTATCCTTCCGAATATGCCAAAGATCCGCGAGCGAACGCTTAAAGGTTTGAACAACCACCCCTGCAGTCGCATGCCCGAATTTCG"/>
                    <sequence id="seq_t1752" taxon="t175" totalcount="4" value="TTACCTGTTCCACAGTGTCACTGACCGACTATAGACACAGGAAGTAGCTGGGATGGGTGTCCAGTGCCTCGGGAGGGCCCCACAACCCAAAGCCGTACAGGGACGGTTACACTACTAGAGCATGGCGCTATAACTGTGGGGCGTAGGCCGTGGGTTAGCGAAATGGGCGACAGATTGTGAGGCAGGGTTAGTCAGTCGGTTAATGAAATGGCCTATTATGGGATGTACCGGACTACGGGGCCGTCTTGATCTGCCTCGTGAGCGTTCGCCTTAAGACGCGTGACCGGGTAACGCGCTCGCGGTTGCTCCAGCCCTAACCAATCTCTCACACCAGAAAGACAGACTAGCTCAATCCTTATGGGAGACACTTCTGAGGAGTTCGTTCGGCGGATTTTAGCTCATTAAGCCGAAAGGAGTCGATATAGCTCGCGGGGGGGTGATCAAGCACACAATGCTGGCGGGTGCGTTATACTTATATAGGGAGCCCCCACTTCGCGTCCGCTCGGGATGTGCCAGATCGTGAACGGAGGTGCAACCTTGCCCGCGCGGCTTCAGACCAGCTGGGTGATAAGTTAAGTGTTTGGCTAACCACGAAGATATATTTAGCGGGAGAAAGCATGGATTCCATATCACCTTAATGCGTGGTCGGAGCACCCCTCGGTTTACACCTAGCACCGCGGACCGCATGCAAGATCATACTCTGTAACTCCACGCGCATTTAGTCTCTCCATTCGGAAGCGTTACCAAGTGTACACCGAATTATAAAACCGACGTTATTCGAGAGCGGACATCGGAATGCCCGTGTCATTGTGTGGGCCCATGTGTTAATCTGCAGCCATACGTCTAGAAACAACATCCCAACTTAAAGAACGTTTTGCATCCCCATGATCCTATTATGGCTTGTATTTATGTCCTTCCAGCTATTACTAGAACTGGTTGTCGGTATTTTCGTCGAGGCGTCAATAGGACCAATTCGTACGTTATCCAAGCGGGTTGACAC"/>
                    <sequence id="seq_t1762" taxon="t176" totalcount="4" value="ACGAACAAAGCGCAATTCCAGCAGGAAAATCACGCCATCGACGCTGGAATCCAAGGCAGTATAAAGTAAGGCAAGTTCCTCCGAGCAGCCTCCATAAGACCTATGTGTCACTAAAACCCGAGCAACCACCTAAAGTCCGAGGTGTGCTTCTCACTCAAATTCCGCCTTCGTGGATGGTTCAGGGGGGTGGGTAGAGAATAGACTCTAGAAAACAGGGAGGCGCCGCTGGTATTTGCTGGGACATGCTAGCCGTAACTGCTTCCGACTACGCACATGAGCCCCCAACGCGATGTGCGGGCCATTGGCTATCCTTGTAGGCAACGAGACTCATCCATTGTCATGCGGTTTAGTTTATGCGGTAATACCTCAGCTGCGGACTTGACCTGACGCATAATGACTACGTCAGCAGACGGGACACATTAGGAGTGGGCGGCGCATTATATTCGAGAGCATAGGGAAATCCTGTAGACAAAACCGATGTCGACCGGATATTGGTGATCATTCGGTTGTCAGTCCTTGTTCGACGTGAGCCAGACTCTGTAAGTGAATCCCGGTGAGTCTAGGGAGTGCAAATCCTGCATGCATGGCCCGATTTGCCGGGTGATCTGGGGTGGTTTAGGGTGACCTACTTCAACCGCTCCAGGGGGGTTGTATGGCACTCCTCGTTCCACTATAATACGTCGTTGCCTGTCGCCCAACGAGAGTGCACCCCGCCTTACATTCTGCCTACTCTGGTTGCACTGTTGGCTACTGGAAGTCAGGCTGGTGACACGGGGGCGCTTCACCGCCCGGACCTTGTTCCCGAAACTGAATGCACGCCTCAACAGAGCCATCCTCATACAACGAAGCTAGCCTATGTTTAGCAGGCAGCGGGGAGCAATAACAGCGGTGGCGAAAAGCAGGTACTCGCTAAGAACTGAGGTGCGATGTTTCGAATCGCGATCCATATGTGGGTGTTAAGACTTGGACTTTTCCCACTTGGAGGGAGGACCTCTGTACC"/>
                    <sequence id="seq_t1772" taxon="t177" totalcount="4" value="AACACCAGCTAATATCGGGTTTGAAGTCTCGGTGTTCTGCATGCTCATCGCAATTGGGCGGTTTTTTCGGGGTCCTTTGGTCGACACCTCCGCACGGCCCGCGTTGAGAGGCATGATCATTAAATACCCCTGTAGGAACCACCAGGGTGGATTATACGTGATCTTCGCACGGCCAGACGAGCCGCCCGGTCCCTTCCTCGGGCGCTAGTTTTAAGAGGTGGCATCGGGTTTGCTACGCTTTTAATGAGTGTGCTAGGATATCGTAATAGAGGCTCCAACGGATTAGTTCTGAATCCGCAGTGGCAGGAAAACATAAGATATCTGGATAGAGCCGTGTGGCTACTCAACGTGGCGGTTTAGATACTAGCTGACTGTCTTGTTATCTCCGTAGAGTTAGCGATGATTGGTACATGGGGCGTAACTTTCGCTCTCCGGAATTAATTTCTCTTAGAGCGCGAGAATAGTTGAGACGGTGCAACGCGTTTCACTGCGGGAGGTGCCTTTGGGATGTACACGTTTTTCTTGACAGTTCACCGAGGCAGCGACCTCCAGGAACGCATTATTCAGCCTAGGAACAAAGTTACTCGACGTTCGTCTTTCGGCCTTTTGTCCTGCATCCTGTCTAATGGAGACTCGATACCTCTAATCAATAAAAACCTACAAGGGTGTGCAATTCGTGGGGCGAGATGGTGAGCCATGGATTTATTCCAATTTATGCTGAGAGGAAATACAAATGCATTCTACAACCCGATGCGTGGGAGAAACTCCAGCGTGCTCCGACCAAATTTATGATTGGACAGAGGCTACGTTACAACCCCGAGGGAACGATCGTCGTCGTCTCTGCTTCAGTAGCAACACCGGCCGCAAAATCATAATCTGAACACGACGTGACACATTAGAGTGACACGGAACACCAACAGTCCGGTCTCCCACAAAGTGCGACTTTACTAGTCCTATCCCGAAATAACCTAACACTCTTGCTCATACAGATTAACGGGAC"/>
                    <sequence id="seq_t1782" taxon="t178" totalcount="4" value="CTCTAGACAGTTGAGAAGTCAAAAATGGGCGTCCGATGTAATTGCCGGTTAGGCAGTATCTGACGAGACGGGGGGAAGACGACGCCGTCTAGGTATAACGTAAGGTACCCGGCCGTTTACTGTGCACGCCGTAGCGCGTGGTGGCAGACGAGTCTGTTATATGAGAGTAAAACTGACCAAGAATATTCCGCAACTAGAGGGAGAACAATCTAAGTGCGCTCCCTCCTCTTTCCATTAAATCTAGTGCGCTGGAGCGGGGATTGTATTGAAGGCACCAGTACTCGGTAGCTGGTGTCCGCTGTACCCAGTTCTTGGACGGCCAACTGCTACGTACGAGCTCAGTGTAGCAAGGTGCTGAGAACGTTAGCTTTGAACCAAAAACTAGGATCAACTAACTGAGTTGCTCAGACTCTGAATTGGAATTGAGTCTTTTTCTCAGAGAATCGACTAAGGTACTAGGATTTGGTCGAAAACCCGCAAGAGCTCCGCTACTCCTATAAATCTTGAATTGGGACTATTGGTGACTAGGGTCTGCCGAAGCTAGTTGTGAAGGCACATAAGCCGCAGAGCGAAACGATTAACAAGTGGAAGTTCTTCGCCACACTTGTATGACCTGGGGCTTTTCTCCTGTTTCGCGAGATAACACCCTAAGCAGAAGACAAGCTCCAGAGGTGAAACATGTGTATTGATCCAGTTAGAGTAGGTAACCCGCCACAGCAGCAGTATCAGTGCTATTAAGCTATCCAAATCCTGTAACGCATACTATACTCTACCACGATAACTGAACGGTTTTGCCCCCGAGAGGAGGCCCCGGTCAGAGCGGCACCAAAACTCAACAGTCAACTAACGTCGCACCCCAAGACCTCGATAGTAGACGTTGACTAGCTGCCCACTCGTAACATCCCATACTCCGCGACGCTGAGCCGAAAGCGGAATATCGGCGGACAGCACACAGGACACTGAGCCCTAAGATTGCTGCATTACCGCCTTAAGATGGCTG"/>
                    <sequence id="seq_t1792" taxon="t179" totalcount="4" value="CTTCATGATCCACAAAGGAGGACCCGTGCGTACATTGGCTGGACTTACAGGGTCTAGTCAACGAGATATTGGCAAACATGCACAGATTATGTAGCGCTACCCCACCGCGCATTCACACCATTAAGTCAGTTTTGGTTACGCTAATGCTCGGTGCATAGGCTGCTTCATGAGGCAGTGGCATTAATGCAAGCTAACTACAGTGGAGGCAAATAGGTGAGGTAGGTTGGATCGGTATACCTCTCTCTGTCGTGGAGTTACCACACGGTGCAGCCTTTGCGAAAGCTGCTTCGTCTCCACAACCGGACAGCAATGTCTGTATAGATTTGGCGCCCCGTATGGTTGAAACGCCGCTCATCTACCCGGTTTCCTGATTGATCTAGCACGTGATTCTATGGCACGTCCCTAGACGTTGATACCGGGGGTATGCAACGTACTAAGCGCGAAACTGAGCATGGCTGGTCTACCGTTCGAATTCAATCTAGTCTCTGAGACGTCGTACTTCTTCGTCCTCACCGCGATAGATAATGCTCTTATAATCCTAGTAGCGGTAGCGATATCTAGATGGGATCCCCATACGTGGCGAGCCGTTGGTTGCTATACCTTACCCGTTTGGGGATGATGAGCTATCTAAAGTTCTGGGGAGAACCTTGAAAATAGAGCAAATATCGCAACTAAGGGAGCTCAGTACTTACGACCTCCGATCTACTCTCGAATAATAAAATTCGAATCGTCCTGCGCGCTCTTGCTAACTGAACCGTTCATCTGCCTTGTCAGGGCCCCTATCTTACACCCCTAGCCAAGCACACTAGCTCCGCGCAAGAGAGTGAATGGAGGGATCAAAGTGTCCCATCGACCACGTCACCCATGCCAATTGTGGCTATCATTAAAAGACTTCTAGTACCAGTTCTGCGTCCTAAGGATACAGGGAAGTAGCCGGGCCCTGGGCATGAACCATCGCGTGGTGTTTTCGTTAGAACTTTGCGTTGCGGCGGCCGTGTAT"/>
                    <sequence id="seq_t1812" taxon="t18" totalcount="4" value="TGTTCTTGCATCTACTGCAATAAAAATAGCAGGGTCTCAACGCAGCTGTGGTCCATGATAATTACATAGCAGTTATCGAACTATGCAGAGGTTGAGGCTCGCAATGCGATCATCGATCCATTCTCGGTTGTTAGTCGCCAGACTGGTGTCTTGCCATTCCACTGGATGGAAATTGTTCGAGATGGCGAACTCTCCGCTCAAAAGTTCGTATGTTAGACGACCTCAACTCATGGTCAACGCTCCTCTCAGTCACCTTTCCATAGAGCACCGCGACTAATTGTATACGAACGCGCACAAATCTGAATGTCGTCCATACGGCCGCACTCGACCCTGAATGGTGTCAAAGGATTCACACGGCTGTGAGTCACGAGCCGCGAGCCTACGAATGGCACAGTGACCACACGAGTTTCACGGTTCTAGTTTCACTGCCATCTTGGTTTGCCCCTCTTGGTCCATTATTGCGCGCTAGCAAGGTCGCCTTGCAAGCAACTTAGCTGCCCTTGCCTAAACGGTTATTGACCTCCCCCGTGTGTCCGACAGTATTTCTTGCCCGACTAAGACCTGAGACAAGGGCACCCGGAAGCTTCCTTAGAAGACAAGGAGTTTGTTCCCTTTTAGCCTGAGTTTCTTTGTGACGAACAACCAAGATACCGACTTTAGGGCCGGACGCACATATCTCCAAATCGGTCCCTGCATACCTTAACTGTTACACTTGAAAAGGTATAAATACCTTAACAGACATTGTGACGTCGGCTTCCGCCTACGGTGGAAGACTCGGCCAGGTCAAAAATAGACTCCCTAAAGGGATGACCCTGGCAGTCCCATTCACACACAAGTAACACGCGATGTTGTGAGGTGACTTCACTGTGGTTTTCCCACCTGAAATTCCATAAAGTGCGGGTTGTGACCGAACGGACTGAGAGGCTCTTCTATCCACTAGGCGGGCAACGACATCCAATGTGGAGGGCGGGTAACTTTTGCTCGAATGACAACCGACAGT"/>
                    <sequence id="seq_t1802" taxon="t180" totalcount="4" value="GACTTAACGTCCTAAAAAAACTAAACTGGCCGTAGTCGTCAGGAGCACTCGAGCTTGCTAGCTTAAGGGGCGCCTGTTTACTGGAATGGGTGGTACTGGAACTACGGCGAATCCCGGATCAGAGCATTAGCCCTCGCACTCCGGTTTGTTACATCATATACCATCTAGGTCTTCTTGCAATTAAGATGCAAGACTGCACCTGCGCAGCTACCCTTTGGCGAAACCTACAACGAGTCACCTAATGTTCTCGCGACGGCGAGAGAAGTTGGGTCTCTATTCATTCTTAGGGTCCATACCTACCCCCGCCCTAGGGTCTGAAACTCGCTTTGTGGTGCTACCCGCAGTATGTTCTCGAGCCAGGAGCGGTGCTCCAAAGCGGAGTCATCTTAGTGCAGAAAGAAGACATGCGGCGTGAGACAATCAGTGTGAGTTGGGGTCTTTAAACGCAACTACCAGTTGTGAGGACGACTCGATGTCGAGCCTTGAACCAGATAACATCGCCTACCGTTAATGGCGCGACGCCGAAAATGCTAGGTAGCGGGCGGTAAGTTCTGCACGTTGTAGCGCAAGATCGCGAAAAGGTGTGGATGGGAGATAAAGGCGTGTTCGTGCAGATACTCTAGTGTAGCTCAGCAGAATCGTGGAACCTGGTGTATGCACTATATGGGAAGCTGGCTATGCAGTTAAAAGGCGCTGCTATAAATGTAACCGTGTTTGCGCAGAGTTATCTCGCCGCCCCGGGTATGGTCGATTATGAATCTACCAGAATCGAACCATCGTTTCTACGCCTGATTAGGGTCAGACGGCTGGCCACAAGCGAGCCAACGAGAACGATGCCGCATTGAGGCTGGGCTCGTCTGAACGACAAATGGAGATACTCGTCGACCCGGTCCTTATTACTTTCCTGCATTCGTCTGGTTAATGGTCAGACCCGGAGAAATCCTTATAAGAGCAGTGAATTTATTTCTACCTAGAATCCAGCGCGCCATAAGCACAATAA"/>
                    <sequence id="seq_t1813" taxon="t181" totalcount="4" value="TACTACAGCTACCCCTCCTTATGTACAACCTACTAACAACAGAGTGATGCCGCCCGACAAACCCGGATTTGTTAGTTCTAGAAAGCGGCGGGGGCTGTAAGCCTGGTGGATTGAGGATAAGCAATAGTTCGTCCCGGCCTAGCTATTAGCCGCAAGACTATACGCTGTTCTTTTAGAATGAAGCAACGTCTAATCGCATCTCCAAGACCGCATTCGTTTCCGGCCAGTCGTCTATTCCTATTCGCCCCGGGCTAGTATATTTCTCAAAACGTTTATGGTACCAGAAAGCCATTTCTACCGGGACTTACAACACTGAGGCGTGGTGAACGCGCTGAAAAGCGGAGCCCTATTTCTAAGTTACCTCTGGGGCATTCCGCACCGGCCTAATACACACCGTAGAAACTACATCTTGGGGAACTTCTTGATTGCGGGCTCCTTGCATACGTCGGAGTACCTCGGCCCAGGCGTCTTCGATAACCCAACGACTAAGTTCGCTCGTCCTTACGGAGGCTCCAGTCGTGAGAAAGCACCCTCTGTGCCCGAACAGTCTCTCATCAGTCGGGGCTTGCAATTCGCATCAAGTTTTATCTCTCATTACTTGTGATGGTACCACCGGGGTGAGCCGCCTGTAAGAACTACTACCTGCCGGCATGTAGTAGGACGTAAATGTGACGAGCTCCCATATTTACTCTTAGTTAATGTTGTCCTGTGACTGGCGCTGCCCTACTTTGGCTCTGTTTCCGGAACGTATTAATAACTCTCAAGCCCCTGTACCTAGAAAGCCCAGTTCATAAGCTGTACTAAATTAGAACATAGCGTGCCTAGGTAGTCGCTTTACTGGACTTGCACGTAATGACCGGGATCAGACGTACGGACCTACGGGCGTGCATTTTGCGTTGCCCACAGGTCGACAATCTGGCGGCTAACATATCGGGTCACAGATGGGATCCAGTACGTTGTATCACGATAGCCCAAATACTACTACGAAGTCGTTGTAACC"/>
                    <sequence id="seq_t1822" taxon="t182" totalcount="4" value="ACTAAATAAGAGGAATTGTATCAACGCAATCACGGCCTCTACGTTGCAATCTACAGGAGAATCAAGTTAACCCGGTTTCACCGGGCAGCATCCCAGTGCTCTTAGCCACACTAAGACTGCGGCAAGAACCCACATTTCTAGGAACTCTGCTCACTCAAATTCCGCCTTCGCAGATGGGTGAGGACGGTGGATAGCGCATATCCTGTAGGTTAAAGGGTATCGCCGCTGATATTTGATGGGACATGTTGGACTTCACTTCTTTCGACAGCGAATTTCATTCCCGAACGCGATAAGGGGGCCCTGGTATACACTTTGAGTCAACGAATCTCAACCATCGTCATGCCTTTTAGTTTATGCGGCAATACCTCAGCCCATAACTTTCACAGAATCCTGATGACTGGGATAGCAGACAGAACCCATTAGCAGTGGGAGGTGCATTACCTTTGACACCCACGGGCTGGCCTCTTGGCAAAACCGACGACAACCTGAAAGTGATTACTATTCGGTTGTGGGTACTTTTTCGACAGGAGCCAGAGTCTGTAATTATTCCACTAAGAGTCTAAGGAGGGCACATCCTTTAGCCAGTGGCTGATTAGTTGGTCGAAATGGGGCCGTTCAGTGTAACCTGCGTCAACCGCTACTGTGGGATTCTATTGCTCTTCTCATTCCACTATCATACGGCGTTGGCTGTAGCTGCTCGAGAATGCCACTCGCCTTATATTCTAGATACGCTGGGTCCACAGTTGGCTTCTGGGGCACAGGCTGGTCATATTGGGGAGCTTCACCGGCCTGGCGGCGTACCCGACCATGAATGGACGCCTCAAGCGAGCGATCGTCGTTCACCGAAGCTGGCGATTATTTTAAATGAAGCGACGATCTATAACGCCGCTGTCCAATAGTACGTGTTTTGTAGCAGCTGACGTGCGAGGGTACTACTAAGGAGCTGTATGAGTGAATTAAGAATTGGGCATATCCCACCTGGGCAGAGGGCCGCTAGACC"/>
                    <sequence id="seq_t1832" taxon="t183" totalcount="4" value="GAAACGAAGAACTTAAGCACCTGATAACATGTACTCACCTTTGCGTTTTTCTAAGTGCGTTGTGCGCAAGCAACTCCAAGCCATAAAAATTGGAGCGGCAGTTGGCAAGCCGCTGATTCCCGGAAGGACCTTCTCAGAGCTTATGTCAAGTCGCTCGGTTACTCCGGAACGGTTTCATCTGGCTCGGACTGTGAGAGCCTACCCTTTAACCTTTACGGAGTTTAAGAACATGGGGCCTCCGTACTATCCCAACTTGGAACAAGTTTCGTTAAGATAATGATAACTCGGCGCTAGTAGCAACAAAAAGTAATGGGAGTAGGTTTAGGTTTCAGCCCGGCGTGACCCGCAAAGCTTTCTAATCTGCGTTCTCTGGATTAATCGACTAAAGCGAGTTCACACGAAGTAGATTTGGCGAGCGTACTTTACATAGGCAGACATATCAGCCTTCCGATACGCTATACATATCCGTTTCGCTACCACACTCTGTGGATAGAAAGTTGGTCCAACGTGGCATACGCAGGCACATCACCGGTAAATGGATGAGGCACCATCCTCCCGCTGGGTTCGGAGATGTAGGTCCGAATCGCTTCTGAGTACTGAAGTGTGGACAGCCTCAAGAGCGTTCGCCCTGCTCCGTCGCCCGTAGATGATCTTGTTACTAGTAGATAGGATCTCTTTGGGCACTTGTTGAGCTGGACCGAACCTTGGAGTCGCCGCCAGGGGGTAGTTTCAACTGGTTTCCGCGTCCCAATGCACCGTGGCATGAGGTATCGTCATATACAAAAGATGTCTACAGCGCGCATATGAATGGATCACTGTTAGACCCTCCCGCACTGTGTGATTATCACTTGAAAATTCTCCATTAGAAGAGCCGACGATGTAAGCTTATGTGCATAGTTCCACGATAGACGGGGAATACTCACCAATCATTGCAAAAGGGAAGGCAAGGCACCGCTTTACACAGCTAACGGGACCTGCAGGGAGTATGGCACTTTCTTTT"/>
                    <sequence id="seq_t1842" taxon="t184" totalcount="4" value="TGGATCATATTTATATACCACTAAGGCACAACGTATAGTAAATTAAGATAGTACGCGTAGGGTGAAGACCCCATGTCCGCCATCTGCCTGGCCTGGTGTACTTTGAGCATTTCAGTAGTCTCAGAGGTTTTCACTTAACTAAGGGTAGCGCACAGCCTTTATAGCGCGGGTACTCTGATCAAAAAGGTGGGCTACACAGAGACTCCCTGCAAGCCGCTTTACCGGGTTACGTATGGTCCCCAATGCTCTTCCATGATAAGTACAGGGGTCAATAAGGGCTCGAGTAATTACTTCAGGAGTCTCCGCTTCTAGGTCCGCACTTTACAACTCTCCCCCTCATAGCTAGTAGGCTGCCTTGTATTGGGTAGCCAGTGGGCAGGGCTCAAATCGAGATCAGATAGCTGACGCCATCTAGTCTACAGTTGCGCACGGTGCGTTCCAATATATACGTCCCTTACTCGTCACAATACTACGTGGATTAGTTGACGACGTGACTGCATGAGATGTGTTGCTGGGGAGCTGCGAAGACATTGCATTGTTCACGCAGGCCATGGCTTACATCTTCATTTAATAAGATCCGGATACCGTGTTTACCGAGACCAACGGAGCATGTCTTAAACCAGTGCTTGTTCTACAACTTCACGGCCTGTGGGATTGCATGGTCGTTGCGTCTATGTCGAGGGTGACGCGTAGGATATCACGAAGAGTTTTCGAGGCGTGTACTGTGCGATGACCGGCCCACGGATGGAGCCCTGCGTATAACCCACCAGTCTTGTCTCGGGCGCTCAGTGTGTCGGTAGACCAACAACTACTTATGGCGTCGAGAATAACTGAGGGGGGTAATGAGTCGTGTCCCACGAACGCATGTAAAGCAATGCAGGTCATGTTCCCTTGCCACGCGAGCAGCGGAGCTCAAGTTGGCTTGGGGGGATCCTGGGGGCAGGCAGTCAAACCACGAGTATTGGCGAAACGGTGTGTCACCTCTCAAAATGCGTACTCC"/>
                    <sequence id="seq_t1852" taxon="t185" totalcount="4" value="CCAGCATACCAAGAAGTCGGACTTTTCCCGAGTTAAGTGAACGATCGTATGCCCAATTTGTGTAGAACCACCTCGTAGGTGAGGTTCAGGGAAGATTTCTATCAAGGTTGCGATCATTTGCGATTCCTCAATCGACTACAACCGTAGCAGGCGACCAAATCGGTGTATCCTATCGCAGGTAAGGGCCCTCCCAAAGGCAAATTGTTTAGCCTCAGATCAAACTGCCCCGCATGGAGCCCACATGTTATATTATTTGTGCCAGGAGCACCTATCGTACTTTAAAGGTAGAAAGAAGGCCGCGCAGCATGTTTGTTGCACCCTGGCCCGGTTTCAGGTTCTCAGAAACTGTCAAACTCCGCGGCCATGCAGATAAGCGAAGCTTATCCAGAACTCCCGTGTAGTTAATGTGAACACGACAGAGCCCTCCAGATGCGAAAGCAGAAAAAGGAGAAGCACCATGACGGACAGCGTATCATGTTTATTAAGATGACCATTAAGCCGTCGTCTGGTTCGGCACGCTTTCACCTGGTCTAATCTAATACCCTGGCGGTTATCCACAGAGGTCTCATCGCGCGCGCAACCACTGCACAAATTGAGAATTTATGTCACAACATAAAGCTGTCCAAATATTGACATGCCAGGCAAAATTCCGATCTATAAGCGACCTTCCTACCGACGGATACGATTCCTGCGCGTACCGCGATTCGGCAGGGCCGAACGAAGCACGTAGACAGACAGAATCGGCAAACTTAGGTAAGCGCTGATAAAACCAGTCTCGGTCACTAATGTGCGGAGACCGCCATAGAGCCTTTTTCTATAGTCTGATCCTACATGAATATTAGGTTATTCCACACCTGGACAAGCCCCTCAATCCCAACTGTAGCTGTTTATAACCTGTTGAGTACAACCATCAGTACTGCACGTACCCTGCACATCTGCCTAGTTAGTCAGGACTGTAGGCTATTCCTCCACTAGCGGCTATGAAGAGAACAGCGAGTCC"/>
                    <sequence id="seq_t1862" taxon="t186" totalcount="4" value="CTACTACTAGTTCCAAGGGCAATACTCCAACTAGCGCTAAGCGCAAGGCCGGGGACACGCATTGAAAAGTTGGATCGTCATGATCACATGATACGTCTAGAAGCTAATAAACGGCTGCTGTGCAACACCAGACCGAGAATAGCTACTTCGGCGGATGACGTAGTCTGAGTATGCGCATCTAGCCACGAACTCGACCAGGAGCTGTTTGGGAGCCTGCTCTGGAAACAAAGCGGGTCATAAAGAACACTTTTTGATCCATGCCTAGATGACGGGTTTGTATTCTCCCGTAGAAAATTAAATGGGCACGAGCATGATTGCTGGGGTACTCGGCGTCTCTCTCCCCACATCCTTGGGACTACTTTCGCTCGAACGCGTGGGCAATTACTTTACGAATAGGGCGCAGGCCAAAAGGAACGAAGTAACGGATGGGAACCTGGGCCATCCCACACGATGAGGCAACATTCAGATCCTCTACAAACGGACTAGTAGGGCCACCGAGGCCAGACGTCGCTTGAATTTCGGGATGGGAAAAGGGACTCAGTGTAACCTATAGAGAAGTCTGGGCGTTATAGTTGCGAGAGGGCTCGGTGTCTGTGATGCGCAGTGCTCGAGGGAAACATGACCGTCAAAGGGAGAATCACTCCGTGGGGCGTCATCTTCATGGTCTATGACCGCTGATGGTGTACGACTATTAAGACGGCTTCGCTGGACTTTAGGAGTTTCACTAACTAGCCGTAGATAGGCCGTCGCTAACCTCGCATGATCGTAAAAAACTGTTCAGCCTTTGTTTGCGAGGAGTGGGATGCGCTCTTCACCGTCACGCCGGGCCTAGTTCGTAGTACACAAGATATAGCCTTGACCGTTGAACTCATAAATGTTGTGTAGGCATACGACGGGCTTCGAATGATGAGTTTGGAATGCTTGACGTTGATAGAGCTAACCGTGGATCACGACTTGACATTTAGTTCAGCAGTTTACGTCAGCGGGGATGACCCATCAC"/>
                    <sequence id="seq_t1872" taxon="t187" totalcount="4" value="AGCTAAGGGACTCATCCGTGAGCCTAAGCTGTTAGGTAGGCTTGACGGACTTTGTCGACGGAAGTACCGATCCATGACAAATTGTCAAGTCCCATGCTACGGGCACGGGTCGTCATCATCGTCCATTGCGGGCCAGTTCTTGTGCTGGGAAGGCGCTGTACAATGGGAGCTAGATGGCGGTTGTCACTCGTTCTCAACCTCGCATAGAGCTAGTCATACCATAGGATCACTGTCCTGCCTGCCCCGGTCGAATGGATTGGTATGTTGTTTATTGTCTACGTGCGTGGAATCCCTCAAGGATGGCGACTATCTCACTCAGAACCCTGTCGCACATAGCCACGCTGAAGGCTGACCCAAGTCAGGAGTCGGGGTAACTATACGCCCTCGGGTAAGCCAGTGGGATGTAGTGTACTAGGGGCCCTTGTCTCAGGAGTAACACCTTGAAACGGGCGCGTCCCTTAGACGGCTACCAGCCAACTGACAAATTACGGTTGGTATCAAGGGTGCTAACCTATCAACGACGACGGCCGCGCATTGAGATATCCACGAGTCTCTCCGTTTACCGGTTCGCCCCATCGAAGACCTACCGCAACTTAAGCGGCGCAAATCCCAAACCTACTAGACGTGCAACGAAGCGCACTTATTTCTCATTTGCCATTCTGCTCCTGCCGTCTATGCCGTTGCGGGCCAGTTTCCCGTATGATCCTGTGACGAGTCCATGTATTAGAAGACGGGGAGAATTTTGCTGCTTCGCTGCAGCTAAAAACCCTATAATGCCGGCCAGGGCACCTTATGACCTCCTTGATCACTGCTCACCCATGCATTTTTGGAGCGCTCAGACCCAAAACCAGCCCGACTCCCCCAAGTGTAAGGCTGGAAATGCACGTGCTCGTACAGAGGACCTCGCTCTCACGATTCGGGCCCGACCCTGAACAGAATACACCGTTCGGTCGGCGGCCAACCTGAGTGGATATCCATCTGCCGGACACCTAATCTCGCT"/>
                    <sequence id="seq_t1882" taxon="t188" totalcount="4" value="CACCGACCGTCGCCAATCATATCTGCGCTCCGAGAAGTTTTTCAGGACCAGGACTAACAATTAGGACCTGCTCGAACATTGAGGGTAATCCACATTGATCGGCAGCAGCCGCCGCACGCAACATTTACCCCGGGGTTGATATCCGTTACCACAGCAGGCGGGATTGTCCAGAACTCTGGACCGATTTTAAGTACGATGCGCATAATAGCTCTATTTCGTTTGTAACTGAATTCTAGAGAGGAATCGCTGCCAATCCCTTCAAGGCACGTCTGACAGTCTTCCAAGATGAGAAATACCTGCAAGTGCGAAACGTTCACTCTAGATGCCGGTGTGCAAATTCTCATGAGGATGGTGTGGGCGGAGCTCCCAGTCAGTTCAGCGTTTGGACAGTGGCCGAAGTCCCTTTGAAGTGATCGGCCGTCAGCCGTATGTAAGTTCGGTACAAGGAGCAATAGTCTCGAATGGTAGAGTGTCACCAGGAGCTACCCGTGTTAAAGATGTCTAAGATCAGGGTCTATCGCTTAAATAACAGTATTATCAGATTGTAACCGCCGAATTGCCGGAGAGTTTATTATCAATCTAGAACCTGATCAGCTGTTCATTACCCTCTGCTGTCAAGCGTCGCACTAGCGCCCCTCGCCTTGAATATTACGACACATCGAATTCCAGATGAGGAGAGCAACATTTGCATTAGAGCCGGGTTTACATTTGAAGCCACGGTGCAGTATTAAAGCTGCTAATTTCAGTGGGGTGCAAGTTGGAATGAATTAACGTCTTTGCGCCACGCTAGCAATGGATCGTGCTGCCTAACACATTTGAACCTCGCATGCTATCTGGGACTCGGCCCGATCGCTCATCGCATCGGTATGGGGCGTGTCTGTTTAAGAAGGTGCCATTACCCACCCAGTTTAGTAGACCCGGCTGGGCTTCACTCAATTAACATGCCAACGAAGACTGGCGTAATGCAGTCGACCGTGGCCCGCCGCAGCTGCCATGCGAT"/>
                    <sequence id="seq_t1892" taxon="t189" totalcount="4" value="ACGCGCGGACCAGACTGATCGATATGGCAAAGAGCCCGTAGTAGCAGATCGGTACGTCCTTGCAAACTGGCCGTTATATAATGACGCTCGGGTACCCGTCGCTGTTTTTCTGTATCAGATCAGGGTAGTCCATTTTGAATTTGGGATCTAGCCGACTTAAACTTACCCCTCCGATACGGTATTGGCCGCCGTGCAGTTGAAATTTGTGGAGTTCGATGAGAAAACACACGATGACAGCCCCTCCAGGCTGTTTGTGAGTAACACCTGCACTCTACCGAGCATAAGGACATGGCATTTAAACACCACTACCGAGAACTCTCATTGGTCTCTACTTACTGGTAGCGTCATCTGACTCCTGACCTATATGCTGAAATACGGCCCTACTCAGTTACCCATGTCCAGGGCTTTTGACTTAACAGTCCTATAGAACCTCATACGTCTTGGGGGCTTAATCATGAAGGTCACCGTGACGTGCTGTCCTTCGATCATACAGAACGACTTTAAAAACCTAAGTAAATCTACCATTTGGCTGTATACTACGTTCACGATAGCAGTGTTCATCCCCTTCCTAGAACAGCTCAGCCTCTTACGTCTCTCTAGGTCGGCCAAGCCGGACTGGAGCTGGGTCCATACAAGCAAGTTAACCTAGACCATACGTCAGTGTATTGCGGGACCTTTGGCGCAAGGGAACATGCTTTAGCGCTTTTGGGAATATCAACCCAGGAACGTAGAAATTCCGAACTCCTCATAATCAACGAGCTTCTGTTACTCCACTTAGCTGGATCACAAGGTACATAATGGGTGAGGATCTGCCAATACGCACGTCTATATAGGTTCGTTGAGTGAGCTGCCTCCTGCCCATCCCTCGTACAAACGGCCGCTGGATTGCCGCAACATAGCGCCCTTTGAAACGACGTAACCTCCGAAGCAAGACGAACGCATAGAGCGGCAGAATTGACAGAAAACTCGCTGCACAACTAGGTCTTGTTCGGTAGCTTTG"/>
                    <sequence id="seq_t1912" taxon="t19" totalcount="4" value="GCCTCTACCGATGGTGCTGCGTTCCGGCGTTTTTGACGATGGCCCCTCGTCGCCCTCCGGGCAAAGAATGCGTCGGAGCTAATTTTACTAACCAGACTAATCCGAGTGTGTAGCCCCAACTTTATCCCGAGGATCACAGTATCTCCCAGCAAAGACCAGTAGGGATAGGGCGGAGCTAACGGGTAGTCGAGCGTTGGATTGGGAACGTTTATTAGGGTTGTCAGCCCCTTAGATTAACCGAGGATTCTAAGTGTTTAGAGATGCATGGGATGCCATTCCATACGTCGTTCAAAGTACGCCCTGTCCCCTACATACCGATCTTCCAATTGGCATTAGGGGCTGTTCATCTCCTCTGGACGGATGGGCTTTACGATGGGAACCGGACCTAACCAGTTTTGGCGATGTTCAGAGGGCACCAGCAGTGACCACTGCATTGGACAAGGCCAAGGTGCGATAACCGCCACAGGCACTATCTACCATTCGATAGTGCCCGTTGTTAGAGGGTCTCGAGCTTGCGCCTCGTCTTTACGGACTTCCTAATTTTTCGGTTGTGACCCCCAATTTCAAGATCACTCGCAAACGAGGCTGGGTCGCCTCATGCCTTTCTTGACAAGACGTAGTGAATCCTGTGTAGTAATCTTAAGCGCTAAATCTGAACGTTATACCGGGGCACGCCTTAGGTCGCTGTAGCTTTTGAACCACCTTAGGATGCCGCCGTGCGTAGACTATCATAGTTTAGAACATCCGCTGGCCTAGGCTGGATGCCGTCTTCAATAGGACCCAACGACTAAAAGGGCACCTTATTGTCTTAGCAGGCTCGGCCGTGGACAGTGCGAAGGCCCGTGCCCGGCTAGCCAGGCATTCTAAGAAATTACCGCTACCCTGTGGTCTGGTCAACAACGCTGCTTAGGTCGTGGCTGGAGCCTATGACGAACCCCCCCCATAGCATTCATGGACGTACCCTCAACGCCGCCAAGTACTACATTGCCATACGTCAGAC"/>
                    <sequence id="seq_t1902" taxon="t190" totalcount="4" value="GCGCAAGGCGCCATTTTACATAGAACTGACACGATTCCAACGCTAAAAATGTATATTACTCCGAAAAATTCCATACCTTGGCACGTAATATTCTTTACCCTAAATTCTCAATTAGGGCTTGGGCTCTTAACCCTCACTTAACGCTAAGGCTTATCCTCTTCTCCTAAACTTCTGCTCATGCGGCACAGTCGGGGAAACTCCAGAGCCCACGTCGCCAGGTTCGATTTGTCAAAGCCCCGCCCCAGCCAACTAAGAGTTGCTATCAAATCTCCTGGTACTCCAAAATGAATAATCCCGGCGGGTACAGGTCTTCTCACCTACGCTCAAGTATCCCTTGCATTAGCCACCCCTTGAGTTTCCACACCCATGAGGAAGGAGCAGTCCACGACCTCAATGGCTATACAAAGTCATATCTGCTTGCGTTTTAAATGCCAGTCTGACGGAGGCATACGGCGTTGAAATTTTTATGCGATTCCCCGTGACTGGATGCTGCGTACCACGGCGCCCAAGAGGTCTAACGTGCGAAACTTATGATCACAACGCTGGGAGAGACGTCGAAGATAGTATGGCGTTGGTAACGCAGTAGACAGCCTGCCCCAGATCAATACGCCTACTATAAGTCTGGGAGCTGAATGCAGGGCGACGGAACAGCCCCTTAAATTGTGTCAGGCTTGCTCGAGGGTCCAGTCTCCAACAGACAGGTACCGGTGAGGGGCTTACCGCCCCAGCGTTCTTTTCACCGAACTGAACAAAAACCTTTACCCGTAAGTCACACATAAATGGCCGACACGACGATGATGGCATTATTCAAAATCATCAATTGTCTCGCGCATTGCAAAACCACAGCCTATCTCACAGAATCAAACACGTGAATTAGGAAACCCGGGCGTGGGTGTTTGCTAGTTTGGTAAGCTTCATGTATCTGTCGATACCTGGCCCTGTCCATTGCGACGGCCGTCTAGCTCTAGAGTTCATCCCCGGCGGGTTAGAGGGGGGGAAG"/>
                    <sequence id="seq_t1913" taxon="t191" totalcount="4" value="AAGCTGTCGTCACTAAGATCTGATCTGCGTCGGCCCTAACACATGTGCCTCCTACGCGTTTTCCAGTAGCAACTTTGTCAGGGACGGGTGCATGTGCGGAGCGTCGGAACTCGTAATGTAGCTTCTAACCGCAGAACGCCCCATCGTAGCATGCAATAGTTCATCTACTAGTACTAACAGTTCCACAGGACGCCTCGTATGATTTTCTTCTGCTGGAAAGCCGTTGGGTGCACAACACCAAATAACCGTCCAGAACATTCCCGGCTGAAAGGTTCCGTCGGTAAGTATGTCTGAAAGTTAGCCAAGGGGTAACGTTAAAGCCTGGCGTTAGTCGCGACCTTTTGTGACTGTTCCCTAGTTCGGCGGCATTGCCCCTACCGGGCTCGATCCGAGTGTCAACCCGCACCATAAAAGGTTGGAACTACCAGCCGGAAAAAGTGACCATGATACGTAAAGTAAGTAGTTATTTCCTTTGACATCAATTATTCCCAAACTCACATACAGGGGCAAGGGAGTACGACGCTACCGGCATCGCGTCATGACGTTTCGTGGTTCAGGGTAGCCCGACGCAAGGCTTATAATCGGTGACAAGTCATGTTGTTACATCGAGGGGACTCCCCATGGCCTGGCCAATTAACCTTCGCGCATCCTAATGATTTCCATGCGTTTTGCCAATTCTTATGGCAATTCCATGAGCCCCTTTCCACTCAGGTCTTCTAGAATCTAGGTATTTTTCATTAAAGACTTTGTGTACCTCGCTGTCTGATTGATGCTCCACAGCTTCTGAATTGCTTTTTGATCGGGCTCGATTGGATATACAAAGACGTGATGTTACCCGTGCGGTAAAAAATAGTATGAGTCGATCCAGATGTTCAAGCTGGCAGCAATGCTTAGGTTTAGTAGACTTGGAACGGAGTACGAGAGATAGGGACATTGCATGAGGAAGATAAAGGGAGTGGCTTGCCAAAGTAATTACCGTCCTGGCAAGACAAGGACGGGT"/>
                    <sequence id="seq_t1922" taxon="t192" totalcount="4" value="CGCTCTGTTTCCCGCCCGCTATTACGCTGGATTGGGAACATCCCAGTATCGTAGATGCTCGGCGGGGGCGCCTGACCGTACATGTACTCCAACTTCATAGTTAATGAAACGGACCTCCCCGACTTGGCAAAGACTTTTAGGAAATACTGAGTCAGGATTCTTCAATGCTATGCAAGGCCCGAAAGCTACCGCGTTCAGGAATATCTCACTACGTTCTTATAAGTTCCTCTGTATCATGATATACTGACTAGGGGACTAGTCTAATTGAAACAAGTGTGATACTCAATGCTGGATTTCTGGGCAAGCAACGGGTCCCCATATGTGTAAGAACGCCCGGAGACGATGTTGAGATACGTGATATTTGTTGGGCAACTATGTTATCAGATTGTAAAATATTTATACTGTTACGACTTCATCGGGCAGCGGGGAGATGTCTATCCGTCGGAATATTGTGGGAGGCTAGAGGAGGTGGGCTCCCTCATGCTTGTACCTGTATTGGTCTTTGACGCCGGTCTATCGCGACGAAATACCGGGATCACTCCATTATGCCCTGCTTTATACAGTCCCCTGGTGAATAACTGGATTGTAAGTAAATACGATATTAAATTAAGGACCAGTATCTGGGCCGAACGACACATTACGCGCAGCCCCGTCATAATCAGTTGACAACCTCCTCACTAGATTCCGTGGGGGTGCCGGTGGCAGCCGTGCTAACGCTAATCTTCTAGATTAGTAATCACAGACCGTGTGCCCGCATTCACAAACTCGGACGTGGCGTACACCTGACTTGGATCACAATGACATGACACCAGTTACACGAACATAGGCTCGCCTGCGATTCGCAAAAGCACCTGGGATTTATTTTGCCCACTTGATGGGCCTGTTATTTAGACTGGAGTTGAGACCGTATAATCAAGCGAACGTCCATGCTACGACCTATAACACGAGATTGACACGAAGGTACTACGGGGGAGGATACTCTCTTCAGCCCTCTTACCCC"/>
                    <sequence id="seq_t1932" taxon="t193" totalcount="4" value="TCAGCTGAAGTGAAGTCTGAAAAATTTTTACGGCTCATGGACCCATAACCGCTCCCAACACCCTAGCATTTCTTAATGTGCCCTAGGACCCTAATTTTCTAGGTGTGCGTACTTGGCTTTGCACTTCGGTTCACTCATGTAGCTACGCGCCCCTCCGAGCACCTATCGTGCGCGGGTAGAGGCAGTGAGTGATATCCGCCTGTAGAATTTCCTTGCAGAACGCGCTCGAATCGGTTTCGACAGAGGTCGACCGCACAGCCTGTCGTTCTTCATTTCGTCTGTTGTGCCTTCGATCCCAATGGGGTACCGCACTCGGTTGTATTCACCGAGCTAAGCTCCGGAGGACCGCGGGTTAATGACTATGATTTCCGACAGGTCATGCTAATAAGACTGGGCTACCTAAGATTGAGTAAGATAATGCAAGCCGTACAGTTTGAATTCGTAGCTTTCAACGTGGCCTGAGCGAGCTAATGAACCTTAATGCGACACGAGGATCTTGCCGGAGTCGGGACTCTTGCTAAGATCCGTAGGTGAACAATTCGGGGGTGAGGCCTAACGTGAACCCACTCCTTGCCTTGCCGCTGGTATCGTGTGCACCGGGACTACTGGATGATCGTAGCTGGTCTATAGCCCAACACATCGCGTGCTCTGCAGTGGGTCGCATCCTCCCGACCGAAACTTGGAACTGGGAAACAATCGATCGCTCGTCACATTAAACAAACCGCCCGCGAGTAATGCTAATCTCCCTAGTGCTGCACATCCGACCGTTCATGCCCGCTAGTTCATGTCTTGCGAACGATTACTGTGTCTTACAGCCATAAGCAACATACCAATTAATAAGTCGCACTCAAGCAAGCGAACACCATGAGTATGGAGGGCCTAACTAGTGCGACTTTCTGGGGTCATAGTTCCATACACCATCCGGGATTGCGCCTTATAGCGACTTAGGCAGTGCGGGGCGGAAGACGCTCTCTGCAATTAGACTGTTGCTACGGTTATA"/>
                    <sequence id="seq_t1942" taxon="t194" totalcount="4" value="ACTGATGGGGGTCTATTAGGTCACGTCTAGAACGCGGGACACCAGGAGCGACAGACCTTTACAATGCCGAAATTTGGACCAGACCACTCCAGCGTTTATAGCACAACCTGTGTGATTCTGCGACAATTGGCGTGAACCCGTCAAGGCCTCGGCTCCAACTTTTTAGGAAAATCCGCGAGAAGTAAAGTTACCTACAGAGCGACCCCGTTGACCGACGTCGGAAATGACTATGCATCGCGGCCGCAACTGGAGAATTGGATCCGTATGCGATTGTTGGTGGAGTTATCAGCGACATGGACGGCGAGTCTGTAGCTTATTTTTGCGTTTCATCATCGGCCCCGTCCATATACGAACAGTGTGGAACAGCTTTCTAAGTCGGCAGTTGAACTCGGTAAGCTACCTACAAGAATCCAGAATAGGACGGGCTTAGTTAACAGGTCAATACCGCGAGGGTCCTTTGTTAGAAATTGTATACACTATAAACAGTTCAGACAATAGCCGAAGCAGGTCCATGCCGAAAGGTACGATTCTCGCACTGTGAGCATCAAGGCATACAGATGCCAGTGCTTCCTACTTAATCAGTTAGTATCATCAAAATGCGCATATTTCGAGCATCACGTGAACCTACGGCGCCGCCGCTGTCAGGCCTCCGTGTTTCCTCAGACCCTCGTCGGCTCTGGGTTGAGTTCTATGCCGGATCGTGCCGTGTCCGATCTGAGACGAATAGTACCGGTCCTGTTTCCCTCGGGCACAGTGCGCTCAGTATTTTAAATGGGCCAGGAAGGGCCCCGAACCGTGGCTGTCGGCTTACTTCCGGTTAGCGCGCTCGACAAGCGCTCGTATAGCGAGCAGGTACTGCGAACAACCATTCTCCGATTAGTCTACCTAGTCTTTATGAATGAGTGAGCTGCACAGGAGTGAACGGGGATGGATTAACCACGCTATCCGGTATACCCGTCAGCAGTGGCCATCTGCTTTCTAGATCCTGGGCAATCGCTCT"/>
                    <sequence id="seq_t1952" taxon="t195" totalcount="4" value="CCATACTCCTGGAATCACTACCCTCTGGCGTAGATGCATCGAGAACCTCTGTGCGGGTCGGGAAACCGCAGTGCCGTGATGAGGGATGGAGCATCGCCCTTATAGGACGACTTAGAACATGGGTACCTAACCGCACCGTGATTCGAAATGGGAGCAGGCGAATCCCGCGAGTGTGCGTAATTTTGCTAAGTAGACGGGAAAACACGCCGCCTGAGCATTAGAGGTGCCAGTCTATTCGACGGGCCCAAGGGTATGGCCCCCCCGGCTCACGGGCGGTCACTTCAGGCTACAACAGAAATGCTCTTGCTAGAGGATTGGCCCTAAAATATTTATGTGCGAGGTTTCGATGAATATCCTGAAATCCGGGGCACTTTGGCCGTGCTAGCTTCTATTATGATGAGGAAGAAAACAAATCTGCTGGGACCTGACGTGTTGTTCGATGTGGGCTGAAGAATTATTTGGGCGACAAGTTCAATCGACGTGAGGAAAGCCAAGGCCTTCTACCCTGAAAAATCAGGTGCTATTTCCCGTGCTACCGAGACTTTGTTATGTCCAGCCGTGGGGAGCCAACATTCGCAATGCCGCCGTTATACGGGACTAAACTGAGAGACACAGGGTAACGTACAATACCGACTGGTATACTCTGACGAGGTCGGCCGTCATGGGAAGCACGCAGGAACCGGCATCTAGTACACCGAACCAGTCTCGTCGGTGACCTATCGATTGATTACTTCCCCTAGAATGCTCCGTACAGGGTCACCCGTGGTTCCCTTTCAGGTTCGATAGTGCAACCGTACGCCACCAATCTAATGGAGAAACGTTAATTACTTGGCTGGTCAACGGCACTACCACGCGTTTGCTCCATACTCAATACTCATTCGGATCGGGTAAGCCAAGAAATCCGAACCACTCGCCTTCAAAGAGGGACTACGATAGATTCCCTCGCTCTGATTCCGGACGCCCACGATTGTATAACACTTCTCCGTGCCTCTGTCGACAA"/>
                    <sequence id="seq_t1962" taxon="t196" totalcount="4" value="AGCCCGCGGCATATTCCCGAAACCGGCGTCGGTATAGTCCCGATCTGCTGGGTCCCCAGCCAAGGGTTAAAGAGAAATCGGCAGGTAGAGTGCTATCCGGATCTCTTTAAACAATCCGTTCTAGTCACTATCGTTATACCGCCGGGATTCCCCCGGCAAGAGGTTAAGTGACGAGAGATTGACTGCAAGGACTGCAGGTATGAATCAGTTCCACGTAGTACGGGGAAAAACCGGATCTGTCCCGGCTTGAGAGCGAGCGTCCTAGCGAGGCGAGGAAGTACGAAGCGGGACATGCAATGCCTGCCCCCCATTTTTGACGTGAGATTATTGAGGGCCAATTGAATGATTGTTTTAGACTCTGTGCTCTACTGATCTAGAAGTCCTGGTAGCTTTAGGACTTACTCTCCCACACGTCGGCGTGGAACCAGTATTTTTGGGAACTAAAGTCCAGGCGGTAGACAACTAGAATGATATGTATTGTGGATATGCTCGCGTGGCCGCATTACGACGTAAGGTAGGGAAGTCGGTCAGTGGGGACTGGACTATACCCAACTGTCCGTCGAGTCAACGCGGGCCGGAGAATTAGGGAGCCCAGCAGCTAGGCCAAAAAGGGGCGGCGCCTTGGTACAGAGCCACTAGGTTACCGTAACAGACTCAGGTGTGTAGATATGAACCGATCAGTCAATCGCAAACCTTGTTTTGAGATACACTGTATCTGACAGGGCTCACAAACTCTTCCTGTCTATTGTGCCGAGCTCTTCGGGGCGCACCCACGCAGCAGGGTGGTTATGGTCCATTCGCGGCCCTGCCATTTCACGCCTCTTCGATCGCGAGTGCTAACAGGATCGCCCTTGAGCGAATTGGCCCGGCCCTGACGAGTAGACTCTTCCTAGTCCGCCGGCGTGAGCTGCATTCTTTTGCTTACGGCTACAGCCATCAACGGGGTCCGCGTCACGCATAGTCATGCACGTCTTGTACTTTTTTGAGACTCTCTCGAAAT"/>
                    <sequence id="seq_t1972" taxon="t197" totalcount="4" value="GGGACTATTTTTCTGGGATAAACCACTTCTATTGCATGACGTTCGACTCAGCATACATTAATGGTGGCGCTCATTCGTCTGATTCAATCCAAGAATCTCGGAGTAACATGCAGGTCGTTGGGCCCCTTAATGAGGTGAGTTCATATGCTCGCTGCGAACCGGAGCTGCCAATAATAAGGTTTGGGCTACTGAGACTGAGAAAGCTCACGGACCTGACCCAAAAATCAGTCCTATTGGACTGACTGCCTACTTAAATATAGGATTAGCAGACGGTGAAGCGGGTACTCAGGGAGTCATCATCAAACATACTCTCGAACTACCACCTTTCAACTTACCCCTGGAAAAGTCCGGTCCCCCCCGTGAGATCAGTGCCAGTACTCCGTATGTTCGAGAAAGGCATAACCTGAGATTGGACACGGGATTCTCTCCAAATGCACTCTATCCACCCGCGTGACATCCTGTTCCGGATGTGAACTCAGAAGAAGGGTTAACTCGGTTCTGCTGTGTGCGTTCATGCTTTCTGATATTTGGAACTAGTTGGGCACTTCAAAGGGCCTAAGCCGGGTTTAAAGCCTGTAACGGTGATATCAACAGTCATGTGCGAGATCTCATCGCCTGCTGAGATAGAGCTATGGCACCTAGGTGGGGTCCGTGGTGCATCTGGATAGAATCATGTGGCGGTACACCTCCAACGAGTACCTCTTTCATAACTAACAGATGAAGAGTTTACTGCCGATATTAACCAGGGACTTGTGCCACCCTTCCGTGTTGAGGCCCTGCGCTGTATGGCTAGTCCGTTATAATGTCACCCTTAATCGATTCTTGGCGATCTTAGATCCGTTCTAGGATGACATTGCCGTAGCCTCGACTCAACGTCAGTTGTATTCTCTGGCACCGCACCCGTCCGTTCCTGACACTTGATCTGTAGTGCCACAGGTCACGTTGCCCTCATATGGGGCGTGAACCAGAGCTATTTCGTTAGCTTCAGAAATGGCTCTCC"/>
                    <sequence id="seq_t1982" taxon="t198" totalcount="4" value="CATGATTCGTCCACCTGAAATGTTTCGGGCAGATCCCAGAGAAATGAGCCTGACAGGCCATAGATCGGCCCTCTTCGGCGCTTCTGGTACTTAGATTGCTTCATCCCTGGCCTTATAATACATAGGGTCAGTGCGAGGGTATGGTCGATATAATACCGGATCGTGTAGGTGTTCGCCTATGAAACATCTACTCTTCGAGTAAGGATTCAGGGCTTGCCCAATACAAGATCACCCTGCATGGACGCGGATAAGCTTTCTAACGAGAGAGTCCGATAAACCCAGTAGTGTGTCGTAGTGACACGGCTGAGGCAGGTCTTTTGACTTAGTATCCGCATTCCGCACCTTTTACTTTCGGTCACCTAAATTCTGGGAATCGGCCTCCCAGGTAATGCAATCCCGACGGCGAAAGATTACGTAGGCCCTGTACACGATGTGCTCCCGCAGTGCATGATAATTGTCCACTTCCGTTCAATTCGGATACGCACTGCGTTTGTACTTCATGGTCGGTTCTCAGTCTAAGAAGAGAGTGTATTTATTAAGACCTACCTTATGCTGACAGCACGCTACATCCACTACTAATGAGCATCGGGGTGCGGCTAGGAAAAGATTAGGAGGGGAAGAGGTCTGGTGATTGCTAGGCCGGAGCCTTACATCTTGACTAACAGCTTTGACATACGGATGGAAGGCTCCAACTGCCTTCGGCCGGATTTTGTGCCATCGTCCCCCTGCTGTAATATACCTCTTTGAATAAATGTTCACAGGTTGCCGCATTAATTTTGGTAGAATTGTCGGGTAACAGCCAGTCCACTATCACCTGTCTGACTGGTAGAATTGCGCCGAGAGGGCAGCTTGTTGGGAATCTGCGACATTAGGCGCATTGCAAGAGTTTGACTTAGCCAATGAGTAACAAGGTATCTGATCCGTAACTACTTGATAGTCCGCGGGACGAGCACCGATCAGGATCGCATGGCACTATAACGAACTGCCTATACCGGCGATG"/>
                    <sequence id="seq_t1992" taxon="t199" totalcount="4" value="CATGAGTGACTGGCTTCATATCATGGAGGAAGAAAATTGTTTATATGGGAAGATTACTCATACCGTACCAAGGCGTCGTCTGATCCTCTAAGATGGCACACGCGTGGTATGAATTTCTTCTTACACGCATTATCTGCAATCTGAAGAAACATGAGGTCATGGATTGTCACAAACGCGCACCCAGGGCCATCAATAGGCAGAGAGCGATTCAAATTGAAGGGTCGACAAGATATACATCTTCAGTCGGTACCAATTCCAGTTGCTCTTTGTAGGGTGTGGCTAAGAGGGGATTTTTTAAGATGAGAAGACTCAGTGACGGCGTCAGTAAGCAGCTGCTATTCCTGGTAGAGATGAAGTGTGCGTAGGGAGCATATACGATCCATATCGATCTAATTCACCGTGTGGTTAACGATCCCGGAGAGGAGTCTCTATTCACCCGGCATCGGAGTTTTTAGATCACACCTAGACGCTAGAACTGCCTTGAGACTGCATCATGTTCTTGGAGGCTACCGAACCTGTCCAACTCCAGCATAAGAATAAAACGGGCCGTTACGCATCGTGTTGCTATTTATCAAACGTATGGTGACAACTAGGGACTATGTCGAAACTGTGTGCCCCAGTGTAGCCAACCCATGAGACCGGTGGTGTTGGACCTGGAGGTCATTTTCCTTTAGAATATTCGGTCACATCTCGACCAAACCGACGGTGGCGAATTTCCAGCAATGTTCTAAGTCGGCGTGGCTTCGCTGGTATAGATCGCAAAGCATCCTCAAGGATTTACCGGCGGTACTAGGCGGAATATTGCACCCCCCGTCTCAACCACGGCAAGCATACACCGGCTGTACTAATAGTCAGCTTTAGATCCGCGATATGAAATCGGCGCCCGTCCCTACACGCGCGCATCTCTAGTTGCCGCTGCTCACCCACCCCCATGCTATGAGAAGTACGCCACGCGTCGTCCCATTGCGGGTGAAAGCCTCCGAACTCACGTAGTATCTAT"/>
                    <sequence id="seq_t213" taxon="t2" totalcount="4" value="CGATGCCTATGGTAGCCGAAATCCCCGAGGAAACAGTCGCACCAATTGGCCGCCGGCGCTTCCCGGGATTCTGATCTCTCACTGGGGTAGTGAGAGTAGCGAGAACCCTTGTGTTATTAGGTGAGAGGGGGCGCTTTCATGTGTGACGCTCATCATTCAAGTGAAATGGAGCCTGCATATTGAAGCTTACAAGAAGTTCTCACTCTCCAAAGGTGGAATGAGTCACTGTCTGCGGGGTCATATAGTTGGTTATCAACGTATCAGTAGAAAAGAGAGCCTACGGACGGTGGGATAACGCTATCAAATCTATATGTGCGCGGGCGGGTTCGGTGGATCACAGGATCCTAGGCATGCCTTAAATGCCAGCACTCGAGTGTGTGATCAGTCATTGAAGACTGTTCAGCGAACATGAGATCAGATAACGCCACTTTTACGATTGCACATGCCCTACGACGTAATAAACCAAATACGGCGTGTATTAGCGGCAGATGCGATATAGGCTGAGTAGACTTATAGATTGAGCAAAAAATACAGATGGTTTGTTATAGGTTGAATTTTTAATGGGTAGCCTTGCTCATCACAATTCTGTCTGGAAGTACGATAGTAAGATCCCTTAATATGGCGGCAAGCACCGTAGCTTGAGTCCGGCGTTTGACCTTCTGTAGCCTGTCGACTAGATTATGCGAGTACAGGGGCACTAGTTGCTACCGCGAACTTTTTCCGCTCTCCCGATAAGGCTTGACACTCAGGATATTTTACCTTATTTCATATCGAGTGGCAACAATGCAGCCGCGACGTGTCACGATGGCATTATTTCAGACCAGCAGCCGAAGCCTGGCGGGCAGACACTCGTGCGATGCATTCGTCCCCCGACATTCACCCCAGTGAACGTCCTGTTCTTACGCTCACTGTGCCGTGCGATGCAACTCCTTCGGAACTGCCCATGATCGCTCTTATATGTTCGCAGGGGGCGATGCAAGTCGAGCAGGTTCCCTATAAC"/>
                    <sequence id="seq_t202" taxon="t20" totalcount="4" value="TCAATGGTCCTAGAAGTCCAGCATTAGTTCCTATCGCGTCATCCTAGTCACAGAAAGCCCCACCGGTTAAAGGAAGTCATTTTGAATTTCTTCTGAAGTTCCGACTTCCTTGGGAAGGTGGCGAATCCAGACTAATGAGGAGATGTCCCTCCCTACGCTAGCTACCAACATTCCCACTCCGGTTCGCTTCCCCTATCTCACAGTAAGGACGATATTAGACCCGTTTGCTCTGTATATACCAAAGCATGGTGGATAGTTCATGATATATACAATCACAGACTAGGTCTGACGATTTGTACAAGAGATGGAAACGAGTCCGAAAGCATAAACGGTTTTATTCCTAGCGCTGGAGACGTCCATAACTGTGGACTTCAAAGCCTACTCTTCCATCCTAACTCAGCCGCGGATGGACCATCACAAGAATCACTATGCCGCGTGTTCAAACTTTCATACGTAACAGTAGATGGGCGGGATCAAGTCGCCACTATACTACCTCTCCCCGGTCGGGAGGCAATGCTATTGTTATTAGATGGCAGGCACCCCCTGCTGGGTGTAGAGACAGTGGGTGTGAACACTACAAGAGTAATTACACGGTTCGTCGCAGGTGAGAAGCCGGTTAGATTACGGCCGTCCACGGGCTGGTCGCAAACGAGGGCGCGGTTTGTGGCACGGACGCGTCGGCTGCAACTGAATTCCCTATGTTACTTAGCCTACGTAGCTCTACTAAATACAATCAGTATTGTTGCCACGTCTCGAACCTAAACAGAATAACGCACTGGTTTCTTTAAACCCGTTGTCGCGATGTCGACCGCATCGGTCGCGGGTACGGTGAAAAGCTAGTATACATTCTGTGTTTATATACGACCATAGTTGTCCCGTAAACGATAACCAGTAAGGTGCACTGGAAAATCAGGCGTTCGGACCCAAGAGGGAAATATTAGGCCGGCCGATTCACGTCGATGATTACTCTGCGTAGTGTCCCGGTCTGCTGTACAATTTC"/>
                    <sequence id="seq_t2002" taxon="t200" totalcount="4" value="TACATAGCTAGTGGTTTCACGGTTCTATGCCCCGACTCAAGCATCCACAGAGTAAACCGGATCGGTTTCCAGTTTATATTTTGCCAAGATTCCACCATAAGATGGACGACCTGTAGGGGTGCTATGGAAGCCACGCAGGCAAACCACTAGGTCAACGGATGGCTGGATGCTGAGGCTCATGCGAAGACACGCTGGGTGAATACCAACGCCTACAGTTGGTTAGACCCGCCCGAATTTACGATCTCATGGGTAATCTGCCTCTATATTGACAGCTGTCTCGTGGTCTACATAGTCTAGAGCGTTTAGTACTGACATACAGTCAGCATAGTGCAACGTACACGGACCTTGCAATTAGTCTTTCTTGCTAGCTTCAGTCACGCGCAGTTTTATCCGGCCCTTAGTTTCGCAAGTAACGGCTATCGCAGACGTGTGATTCTCCGGGCCTCATTATAGTGACCAAAAGGTGGAGCAGTACCTTCAGGGAGCAGCACATGATGGATTAAAACAGCTGAATATCTGCTCCCAAGAAGAAAGGATCATTCAATCCCACGGGGCAACTACCCCCGTACAGTAGCGATCTAACCCGATTCATGGCTGCCTAGAAAGTCAGTCCTTGTTATTTGAACCTTCTTTCACCGCGTATATCCCTACGGACTCAGTACCCTTTCGAATGCACCCGCATATGATCGTACGCTACTAAACTTTCCGTCGTAAAGCCCGAAGCCGGAGTGTCGAGGCAAATTATATCCACACAGACCTCGGACGGTCGGAACAGTACACTTCGAGGTAAGTCCATAGTGAATTAGATAACCTTCGGCGAAGGGACACTTCTCGCGGATTTGAACAAGTGAGGGACTTTTATGGGCCAGGAATTCCACGATCGTTCGGCTGATGACTATCCCTTCACCACGAAGGATCTACAAGGATGCACCGAGCTCACCGGGAGGAGAGAGTAACATAAAGATGAGCCAGTCCTAATCGGCCTCACCATATCAACGTC"/>
                    <sequence id="seq_t212" taxon="t21" totalcount="4" value="CACCGACCGTCGCCAATCATATCTGCGCTCCGAGAAGTTTTTCAGGACTCGGACTAACAATTAGGACCTGCTCGGACATTGAGGGTAATCCACATTGATCGGCAGCAGCCGCCGCACGCAACATTTACCCCGGGGTTGATATCCGTTACCACAGCAGGCGGGATTGTGCAGAACTCTGGATCGATTTTAAGTACGATGCGCATAATAGCTCTATTTCGTTTGTGACTGAATTCTAGAGAGGAATTGCTGCCAATCCCTTCAAGGCACGTCTGACTGTCTTCCAAGCTGAGAAATACCCGCAAGTGCGAAAGGTTCACTCTAGATGCCGGTGTGCAAATTCTCATGAGGATGTTGTGGGCGGAGCTCCCAGTCAGTTCAGCGTTTTGGCAGTGGCCGAAGTCCCTTTGTAGTGATCAGCCGTCAGCCGTATGTAAGTTCAATACAAGGAGTAATAGTCTCGAATGGTAGCGTGTCACCAGGAGCTACCCGTGTTAAAGATGTCTAAGATCAGGGTCTATCGCTTAAATACCAGTCTTATCAGATTGTAACCGACGAATTGCCGGAGAGTTTATTATCAATCTAGAACCTGATCAGCTGCTCACTACCCTCTGCTGTCAAGCGTCGCACTAGCGCCCCTCGCCTTGAATATTACGGCACACCGAATTCCAGATGAGGAGAGCAACATTTGCATTAGAGCCGGGTTTACATTTGAAGCCACGGTGCCGTATTAGAGCTGCTAATTTCAGTGGGCCGCTAGTTGGAATGAATGAACGTCTTTGCGCCACGCTAGCAATGGATCGTGCTGCCTAACACATTTGAGCCTCGCATTCTATCTGGGACTCGGCCCGATCGCTCATCGCATCGGTATGGGGCGTGTCTGTTTAAGAAGGTGCCATTACCCACCCAGTTTAGTAGACCCGGCTGGGCTTCGCTCAATTAACATGCCAACGAAGGCTGGCGTAATGCAGTCGACCGTGGCCCGCCGCAGCTGCCATGCGAT"/>
                    <sequence id="seq_t222" taxon="t22" totalcount="4" value="CAGTTAATATACAAAAAAAACCAAACTGGAAGTACTCGCCACCAGTACGCGAGCTTACCCTCTGCAGATAAGCCTTGTTATTGGTAGTCGTGGTAGTGGAACTAGGGCGTATCCCCCCTCATCGCATTAGCCCTCCCAGTCCGCTTTTTGACATGATATACCATACACGACATCTTGCAATTAAGATGCTACACTTCACCTCAGCAGGGACTGGCTGTCGAAACCCATATAGTGGCATGAAAACTTCTCGCGACACGACGTCAAATTGGGCGTATATTCATTTTTAGGGTCAAAACCAACCTCCGCGTTAGGGTCTTAAAAACGTGGGGTGTTCTTACTCCCCGCATGGTTTCTACCCAGGCGCTGTGTTCCAAAGCTGCGCCATCGTGGTGCAGGATTCAGACTTGAGGCATGAGACTCTCAGTGTGAATTGGGGTCTTATATCGCAACCACCACTTGTGAGGCAGAGCCGAAGACGAACACAGAACCGGATTACATCGCTTACAGTTGATGCGGCGACGGCGGATATGCAAGGTAGCGGCCAAAAAGTTCGCTGAGGTATGGCCGAAGAGCTCGTAAAAGTAACGAAGGGAGTCAATCGACTGTTCCTTCAGAATTTTAAGAGGACATCCGCAGAATCGTGCAACCTGGCGTATGCACTAAAAGCGAAGCTGGCAATACAGTTAGCCGGCGCTGCTTGACATGTGACCGTGTTTACGCTGAGATATCTCCCCACCCCGGGTATGGGCGTTTATCAATGCAAACGAACAGAAACCTCGTATGAACGCGTCCATAGTTTTAGAGGGCCGCCCAGAAGCGCACCAACGAGAATGAATGGACAGGGGGTGTCTCGTCATGTTAACGTTTCATGGCGATAGTCGTCGATCCGAGGGGTTATACTGTTCGGCATTCCTGTGGAAAATGATAAGACCGGCACAAACGCATGTACTAGCACAGAATTTATCTCAACCTCCAATCCACAGGGCCACAAACCCAAGAC"/>
                    <sequence id="seq_t232" taxon="t23" totalcount="4" value="GCAATTGACTGGGTTTTAAAACAGCCCACCATTACATGACCTCCGATTCGAGATATGACAACTGTGGCCCTCTGTTGTCAAAATCAATCCATGTACTTAGCTGTCGCGTGTACGTATCACGTGCCCTAGGGTCCGTAGGTTCTCATCCCCGCTGTCAACGGTCCATGAATCCGTAAGCGCGACAGGGGGTGCCGCGTCCATAGTCCAGGGAGCCTTGACATAAACCCGAGCTCTCGCTGGGAACGTCCGAACAAATTTTTGATTTGCCGAATGTGGGTTTAAGGAAACGGCACCTTATATCCAAAATAGTGTACAAATTGCACCTTTCATAGGACACATAGGTAATCCTGGTAAACGACGGGAGATCATGCGGAGTACGCGATCGCCATCAGGCACGTACAGGCCGAGTCTGTTAACTAATACGTCGTGATAACTATCCCTTCACCCAGCTTGCGCCGATACGGGGGATGTTTACTTAGCTCAGGGGTGGTCTCGGATCTGTTGTCGATTATCTACTTCAACGGATGAGAGATGGTCCGAGGGACCACCACCTACTCGTGCGTGCCTCTATCAATGAGACTGCGCCTCCTATGGTGCTATAACCGATCGGCTTGTGGCTAGGGATTCAGGATCCGATTATACGTGGCGGCCATCCCGAATCTGGGGGAAGCCCACTCTAAGCGTACAACGGTCCAGGAAGTGATCCACACCGGGGGAAGGCGTAGTGTGGCGTCAGTATGGGCCATCCTCTCGTACCGCTGTTCCAACAAAAAGCACTCAATGTTATCTCTGTGATGATAAAAAGTCTGCGTCAATACTGTCTTTATCTCTATGCATACTCTGAAAGATCAAAGAGGCGGTATCTACGCGGGATGAGAATATTGACTTGAGGAGGCGGGTGCCTTTAATTTAGATTCGACAGCGGTTCTCATTTAACACAGATTGCTCATTTGCAGGCCGTGAAGGTGGCCTATGCTGTGAAAAACAGAATGTCTGTCTG"/>
                    <sequence id="seq_t242" taxon="t24" totalcount="4" value="ATGTTGATTATCTCCTTGTCTGGACGACGCTATTGTCTAGTATCACTTCGGACATGAGGCGCTGAAATTGCCTATTAGCCGTCACGTAATAAAGATGGCTTGGCGCTTACAAAGCCTTACGGCATCCGCTTAGTGCTACACGGATTTCCAGCACCTTTGCATACGTCGTAGCCAAGGGTGCCACTCCGCATAGTTGCAATTAAGAAGAACTATGTTAGCATAGCAGAATAGTGCCCGTACTTCGTCCTATGGGCTTTTAGCGCCATGTTCTTCCTCTGCTCTGACTTACGGATACCGAGGGGTAGATGTAAATTTAGAACCTTTATGCCTGCGCCACTGGTCAAGAATAGACAGATTGACAAGTCTCAAGCACAGGCGTCACTACGAACATGTATGGCACTCAATAGTTGGCTTATTATGGTCGTGCCTGATCAGGTAAGCTGATCGATCCGCTCGATAAGAGTGTGAAACCAAATCCAGTAGCATATCCCGACGAAATCTTTCAATACCGAGACGTACAACTAATGTCTGATGTGAGAAATGCAGAAAGGCACAATCCACCCCTGACTTAGAGTAAGTCACATTGTGAACCCTGGCGAGGAGCTACACAGGTCCACATGACATTGGTATAGTATCAGAGCGGATAGTTCCACCCCGACATAATACAACATCATAGGAGACCGTATGAGTGCGGATGGTCCCATTCATATTATCTGTTAAAACAGATTCGACATGAGATAACTTCATGCAAATTATTTAACACACCTCGGGTAATACGCTGTCTTCTCAGAAGGTGGGGCTAGACCTATTATTGGTAGTGCTGCTCGTGGACTACCTATCTTTACCTTCATTGTCGGGGCATATCGGACCCCGCTATGAGTGCAGCGGAGGGGAGGTCGTGACGGCGTCCCTTTGGGTTACTGGGACCACGATCTCAGACAACTGGGTCGCGGCGAGGCCCGGGCCCGCGGCACACAAAACCCGGCCAGGAACACATATA"/>
                    <sequence id="seq_t252" taxon="t25" totalcount="4" value="ACCTTTTTGGGTGACCGAAACACTACTCGTGAAGGTAGTTCTGCTACGCTCCAATTCTGAAATGAGCGCGATAAGGCACGCTTGCCCGCATAATGGCTCGGAGCTTCTGAGACAAGTACTTAGATTTTGTGCCGGCTAACTCAAACCGTAGGTGTACCGCTAGTCTTCACGCCAACCAATATTCCTTGGGGGTCTGCGTAGAAGCACGTAAGCCCCGAGAAGTTTTTAAACTATACTTGGTATCGGCCTTTCGAGGAAAGACTGGTGTCGATTATGATACGCCGAGTGTTATGTTAGTTTGAAGATTAGCAACACTGTGCAGCATTGTTGTTGATCCTGGTTCAGCTTCGCCCCACGCCGTCAGCACATCAGTAAATTAGCAAACAGCTGTCCCCTTAGTTGGAGCAAGGATATCCAGATATTTGGAGGGTTTGGAGGTAAGGCGCTCTGGTGAACACATTACTAATTATTTCAGGCATCCAAACACAATGCGATAGGGCGATCGGGTGCTTGTACGTGAGGGTCGTTCGGTGGCGTGTACCGCTCGGGGGAGAACTTGAGCGCGACGGGCTTTACGATAGACCCCATACCCGGAAAACGCGCATGCCATATCGATCTTGCCTAGCGATAGTTGATTTCATAACTCAAATGATATAGCGAGTGAGATTCTAGGGCTGCTAGTCGATAACGGTCTAAGGATACGTACGTACTCTTATTCTCCAAAGTAACTAGGACCGAAGTCATCCAGAGATACACATAGTGTCGCTAGCAGAGCTAGACTCTGGTTTGAAATCGGGGACTTAAGCGTAAAGCCAAGTGTCAGGGGGGCCCTAGGGCCATAATCAATCCTTGAACGTCTGAAACGCTAAAGATGATACTCTGCCGGTCTATTCTGTTCACCAGCCAACCTAGAACTAGAGGGTTACTCTTTACGAATTCCGGCTCACCCTGGAACAGTCCACTCCGGAAGCGTCGAGAGCTCATTTGCTTAAGCCAATTT"/>
                    <sequence id="seq_t262" taxon="t26" totalcount="4" value="GTTATTTTCCATCGGTCCACTTGTCGCAATGCTAATAGCGAAGCTGTTCCGATCCTCAGGTTATGCGCGATGACATGTGCGAGAGCCTGACGAGGCGTTCCCTAATATTAGATGCGATCCCCGCCTTAAGCTGACCTGGGAAAGTGTGACTGCCAGAGTTATAGACAGCCGCGCCGATCTCCAGATGTCGACAATTTCCTATCGGTGTTAGTCCTCGGCTAAGGAGGCTTTTTCGGTGGCTGGATAGCTAGAAACGCTTGTCCTGAACCCCGATGGCAATTAGAGTATGTTAGAGCGCGTCGGGGTCACACTGCTAAGTTAAACTAACAAGGCCAGGCCAGCATAAATCCTCCTGCGCGGTATCGTGGCAGGCAGGTAAAAGGCACTGACGCCCGTAGGCGCTCTTGTCCTAGACATTTTGCAGCCCAGAGCCGAGAGTTGAATTTATCATGTTTTTATCTCCGCGCAACGGCCACCTCGCGCGAGGAGATCTTGAGGAGAGCCGCTAGTAGCCTCCCATAAACAGCAGTAAATCTCTACGACTTAAATTTGTCGATCTTACCGTCAGAGGCCTACCTAGCTGACCCATGAGGAGGTTGTATGGTCATAAAGCATTGCCTTAGGTTGCACCGAGTAAGATAAAAGCTTGTTTACCCTGCGATGTACGAAAGACGTTTGTTAGAGTATTGTAAGGGATGTGGCGGCCGTCTGCTGTAAGTTGGATTCGGGCTGACCCGATTCCGGAAAGCTTTCAATCTTGCCGAATATTTGCTATTAAGGTTGACTTATAAGGCGGCCACCGGGCACACCGCATAGCTGTACAAAGCCCCGTGTGGGTTAATACCACAGGCGATAATTTCTTGTGAGACATGGTGTTTTACAAAAGTATCTATTTAATTTTGGACGACAGTCTTAGCCCACCTAGGATAGTTCATCTTTAAAGGAGAAGGCCGCGGAAGCCACGTGCGGTGCCACACTTCAACGTCCGGATCAAAGTGGA"/>
                    <sequence id="seq_t272" taxon="t27" totalcount="4" value="CATGAGTTACTGGCTTCATATCATGGAGGAAGAAGATTGTTTATATGGGAAGATTACTCATAGCGTACCAAGGCGTCGTCTGATCCTCTAAGATGGCACACGCGTGGTATGAATTTCTTCTTACACGCATTATCTGCAATCTGAAGAAACATGAGGTCATGGATTGTCACAAACGCGCACCCAGGGCCATCAATAGGCAGAGAGCGATTCAAATTGAAGGGTCGACAAGATATACATCTTCAGTCGGTACCAATTCCAGTTGCTCTTTGTAGGGTGTGGCTAAGAGGGGATTTTTTAAGATGAGAAGACTCAGTGACGGCGTCAGTAAGCAGCTGCTATTCCTGGTAGAGATGAAGTGTGCGTAGGGAGCATATACGATCCATATCGATCTAATTCACCGTGTGGTTAACGATCCCGGAGAGGAGTCTCTATTCACCCGGCATCGTAGTTTTTAGATCACACCTAGACGCTAGAACTGCCTTGAGACTGCATCTTGTTCTTGGAGGCTACCGAACCTGTCCAACTCCAGCATAAGAATAAAACGGGCCGTTACGCATCGTGTTGCTATTTATCAAACGTATGGTGACAACTAGGGACTATGTCGAAACTGTCTGCCCCAGTGTAGCCAACCCATGAGACCGGTGGTGTTGGACCTGGAGGTCATTTTCCTTTAGAATATTCGGTCACATCTCGACCAAACCGACGGTGGCGAATTTCCAGCAATGTTCTAAGTCGGCGTGGCTTCGCTGGTATAGATCGCAAAGCATCCTCAAGGATTTACCGGCGGTACTAGGCGGAATATTGCACCCCCCGTCTCAACCACGGCAAGCATACACCGGCTGTACTAATAGTCAGCTTTAGATCCGCGATATGAAATCGGCGCCCGTCCCTACACGCGCGCATCTCTAGTTGCCGCTGCTCACCCACCCCAATGCTATGAGAAGTACGCCACGCGTCGTCCCATTGCGGGTGAAAGCCTCCGAACTCACGTAGTATCTAT"/>
                    <sequence id="seq_t282" taxon="t28" totalcount="4" value="AAAGACGGGTCGGCATTATAGGTTTTCAGGAATGCGAGCGCCCAAATGTGGCTCAGGTGGTTAATTGGTATGGACTCTGCCCCGGTATTCGCACAGAAATCTGCGAATACAATACGAGCCGTACCTGTCGATCTATTCAGATTTATGTGAATGCATACAAGGGCACTTATCCAGACCTACTCTGGACTGGTATCATTGGTTACATTAAAGTGATTTGATGAGCCTTCCTAGAGGGCGGACATTCTCGGCTTATGAATCGAAGTGGAATCCTGTCCGCCGTTCGGCAATGACATCCCGCCACCACGGACAATGCAGTCTATTCACGCGATCTGGCCTCTCGGTTGGGAGGCTAGCGTCAGCTGCCCGTCCGTCATCGCGCATCGTGGGTAAGTTCTGCATACTCATATATACGGCATAGAGAACCTATACAGTATCTGCGCACCTACTGCGGACGACCTGAGAGGCATTTTGGGTAAAGCATGCACATTTGCCTTTGAAGTTTCAGCAGTCTCCAAGAGTGAGCATAGGGTAAGTCCGGTCTTTTTGAAATTTGTAGTTAACGGGATACTAGTGGTGGAAAATAAGCGGGCTCGATCAGAACTCGTTGATGCCGAGGAGATGTAAAGAAGGCCTCCAGCGGGAGGCAAACGATACCCTGCTCGTCCAGCGGTGAGAGCGGTACACTGCTCCCCCGGAACTTGTGGATAACCACAGAACTGTCAGTGATGCGGCTACGTCCTCGCGTCCAAAAGAGTCATACTGAGTATTTAACTAGTCCTGCCATGACCACGGCACCCAGGCACGTCGCAGTCATGGGAGCCGTGTAGGCACTAGATGGGCTTTGGCAGCGTCTTACAAGCAAGCCCGTACATGAATGCTGCCAATAGGCTCTGTTGTAATGGTATAACTTCTCTGTTGTTGTTCTGATTTTACAGACGGCACTTCCGCCCTAGAGCAAGTTCCGACGTTTATCGTATAGATCGAGAAGGATTTTTAGTCT"/>
                    <sequence id="seq_t292" taxon="t29" totalcount="4" value="CACGGATGGGATGCGGCCCAAGAAATCATGGTATACCCACAGACGATGAGGTCTCATGCGATCCGGCAACGGCTCCTCGGCGGTCCGCATCCACGCTCCGGCCCAATTTAGAGGGGCCATGGATGTTTTTGCCCCCGGGCTTGACTTTTGGCCTGTGGAAGAATGGTCATTACGGGCAGGTGATGATGGCCTGACACATATATCGTGATTCCAGTCGAGCGTTGTTTCGTCCTTGTAAGCGGTTACGAGTGATTGTGCTGTGTTGATTCTCTAATCTGGCGCTTAAATCCTGGAATTCGCACTTCCTTTAGCGGCCGACGACACTAATCGCAGCCACAGTGAAATTCCGATCCGTGGAAAAAGGGAGAGTGCGAGGTGGTCGAACTCCAACTACGGCACTGAGCATCCGATAATGGAGACGGCGCCCCTTTTCGTTATGGACGTGCAGAATTCAGTTCCACGCCTTTACGATGCAAGAGTTAGTATAATGAAAGAGGCAATGTATATTCCTCTATAATTTGGGCCACGACCATTACTTAGCCCGTTGGGTATAAAAGAATTTGGCCAACCCTTCGTATTTTATCTAAAGGTAACTTCACATACCAAGACGCGCCTAGAGAATTGGACACTCAATCTCACTCATCTACTTTTTGGTAAAGCAGTGGTATGTAAAATCATATCGTCCATAGAGGTAGTGCCCAAGATGTTTGATATTACATCCGGGGGGATTCGAGGAATAAAACTACTGTAGTAGCTGCATTGAGTCCTTCACGTCGCTATTAGGCGCGGTCAGAGCTACTCCGGCTCACAGTTACGCCCTCTTTCGCCTAGCATAAGGTCTCGCAGCACCTCTCAGGGCTGGAAATCGTATCGTTGGAGCTTTACCACGGCAGGCCCTGCTACGACTGCGCGTCCTCGTACCATTGACAAGATCTTCATATACTTATAGCGTCCTGGATAAGATACCCACCCAGTTGAGCGGATGGGTAGCAGAGAGTGG"/>
                    <sequence id="seq_t313" taxon="t3" totalcount="4" value="AGGCATCGGCTTGGTGCAATGATCGGCATGATAACCCACACCCATCTTAATAAATCGTTAGTGTTAGAGAAAGGTCTTAGTAAACTGACGTAGGGGCGGGCAACGTTAATTCTCGCTCGTAACTATTTGATTAATGCCTCTGATTCTGCGACATTTTCAGGGGGTTCGAATGCCACTTCGGCAGAGTTATTAGACTATCTTCCGAGTAAGAGATGCGGTTTAATGGCACTAATGTCCCAGTCATTGGCTCTAGCCTGCATTATTGAACGGGGAGCTCACTGTGTTGGGCGTAAACTATTTAAGGTCATCACCTGTGCAGCATGACTACGAGGCGTTCGCTGAGACTTGGCAACCTTGTCGGTCGCCCATATTCCTATTAGATTAGTGAGTTCGAGCTCCCGGCAGAATGGACCTCGTCACCTTTCCTGTTGATGGCTGCCCCACTCCACCTGAAGCCCCCAGGATTGCACCAAGGTACCAGTAACGCGTGGATATCGTGTGCGTGTATGCTGTCAGTACCTGAAGGTTCGCGCTTACTAAGTTCGTGAGCCTGACCCATTCGCCTAATGCACGCCATTTAAATGCTGTTCTGATGACTAGAAGTTCAAGGCTCCTCGACGAAGCCTGGAGCTTCTATCGTGGGTGCAACTCTAGTCGTAATGGCTTGGAGACCCTACCCCCATTTTCCTCTCCAGCCGGCTTTAGATTAAGTGCTATAAGGGCGAGTTGCGGCGCTATGCTGCATTTGATAGAGGCCGAGGACATGCACGACGCGCGCGTCCATTCTCACATCAGGTAGCCTCCCGAGGTATTAACCAGTAGGCAATCAGCAACCAAATCCGTATGGATGTTGCAGAGGAGGACGGTGAATGGAAACGGTGCGAATCACTAATGACACGCCTGACACGTATTGGTGTGATGCTCCGCTCTGCTGCCGTAATTGTCATAGTATTCTATAACGGGAGAAGGCGAGTACGTGTCAGTGGCCCTAATAGCGGAT"/>
                    <sequence id="seq_t302" taxon="t30" totalcount="4" value="AGGGCGATCCAATTTACCCGGTTAAGCTAAAAACGGACCCGACCTGGAATGAAAGACATAACGCATTGTTACAAAAATTTGACTTCATCTCCGATAGGTTCGGTCATCGTAGTTCGTACTTCAACAATCGACTGTCTTATAGCGTACAAGATCAAGTTATATGTCGCGTAAAACGCCGAGGTACTAGAGGCAAACCCTCTGGCTTCTAATGTCCAGAGATAGCGTTGATATCCAGATTAGCCTGACTAAGGTCAAGACGGCCGGTGGGGGTTCCGCTGGGTCGTCATTGGATTTATAGCGTTACCCCACGGGTTGCTGGATAGTCCCGTATGACGTCGCATGTCTGTTCCCTCGTTTTTAGTCGGACCGACGCCTAGTCTATCCGGAATGTCTTATAGCGTGGCGACGCGCCGGACGCTGTACGTCGTCGTCCGTCGTCCCAATGCCCTCTCGCAGAGGGACACAGATGCCTTTGGCCTCTTCTCCCTTGATTCGTTTACTTGTGACATTTAATGGAAACCTCCAGTTAGTGTGCGAGCGGTATCTGTAGGACTTTGCTAGACAGTTACACGTTCCACAAACCTTGACCCAGAAGCTCGGGTAAATAGGATATGGGCGAGATTCCTCCTAGCTGCGAGCCGATTTCAATAAGCTATAGCGGGTGCTTGGAACTGTACTCAACTAGGGGATAGACTGGGAACGGCATTCCAACTCCCTTGACATGGTTAATTGCCCTCCGTTAGAGACTGAGCTACGGTCAATCATACCGCGAGTGCATTGGTACTACAGATGCTTGTGAGACGTTGATAAACAGCGCCAGTCGTCTTAGTTCGGGATGCAGTCTTACCTCGTGCCGCATTACCCAAGCGGCGATAGTCATATCATACCGATATTACGCAGTGCAGTTTAGACGTCGACGGGTCCAACTAAGTCAACTCTCTTATGGGTCTCTCGGCAAGCAGGTTAATGCGTCTCTGTAACAAAAGAAGGCTCATTGGAT"/>
                    <sequence id="seq_t312" taxon="t31" totalcount="4" value="CTGTAGACTGTTGACAAATCAAGAATGTGCGTCCGATGCTATTGCCGGTTAGGCAGTATCTGACAAGACGGAGGGCAACCAATGCAGACTAGCTATACCGAAAGGTACACGCCCGTTTACTGAGCACGCCGTAGCGCATGGTGGCAGAGGAGTAGGTTATGTCAAAGCCAAACTGACGAAGAACATTCCGCAACTAGAGGGAGAGCAAACTCTGTGCGCTCCCTCCTCTTTCCATTAAATCTAGTGCGCTGGAGCGGGGATTGTGTCGAAGTCACCAGTAAACGGTAGCTCGTGCACGCTGTACTCAGTTCTTGGACGTCAAACTGCTACGTACGAGCTCTGTGTATCTAGGTGGTGGGGACGCAAGCGATGAACCTAAGACTAGGTACAACTACCTGAGTTGCTCATACTCTGAATTGGAATTAACGCTTTTTCTCAGGGCATAGTCTGAGGTACTATGATTTGGTTGATAAACCCGAAACGCTCCGCTACTCCTCAAAATCTTTAAGTGGGACTATTGGTGACTAGGGTCTGCTGCAGCTGTTTGTGCAGGCACATACGCCTCAGAGCGAAACGATTAACGAGTGGAAGTTCGTCACCACACTTATATGACATGGCGCTCTTCTCCTGTTTCGCGAGATTACAGCCTGATGACCAGACAAGCCCCAGAGATGAAACATGTGTCTTGAGTCAGTGGGAGTTGGTAATCCGCCACAACATCAGTCTCAGAGCAATTATGCTATCCACATCCTGTAACGCTTACTCTACTCTCCCACGATATCTGACCGGTTTCGCCCCCGAGAGATGGCCCGGGTCAGAGCCGCATCAAAGCTCGATAGGCAAATTACGTCGCACCCCACGACCTCCATAGTGGACGTTGACTAGATGCCGACACGTAACTTCTCATACTCGGAGACGGTGAACGGAAAGCGGGCTAGCGGGGGAGATCACAAAGCACACTGAGCCCTAAGATTACGGCTTCAACGCTTTAACATGGCTC"/>
                    <sequence id="seq_t322" taxon="t32" totalcount="4" value="ATTTTTCAACGAGCATGCGAGGTTGCATATCTACTTTTTGATCGTACCTATGAGGCGTCGCCTCAATGCTAAGGGAGTTCTGTGCTCAGTGGTCGGTATGAGTAAACCGATGCCTCATAACGCTCACCGCGGAGGAGCCTTCAGGGAATAAGCGAACCGCTAGTGTCATTGCCTACTCCGTTTCGCGGCTGCCTTTGGGGTACTTAGATATTCCTAAGAAGCCTTCACGACCCTGTTGGATTATTACAGTCTGATGCAATACTAGTATAAATTGAGGAACAGCTGTGCGAATGGCACGATGAATGCTTCTTGGGCAGGGCCGCACCGGGCTTAGTTTTGGACCAAATCGCGACCGGGAGATAAGGAAGTCATCATCCGCAGAAGCGGTTACGCCTCTAACCACTGGGGTTGTTGTCTCCCATGAAATATGTAATGCGGTAAAGAGGGTACGTACCTCCGATGCAGCTTATGTATGTACGCAAATAACTCTCCTAGCAGCTTGCTTAAAAGAGGCCGTTAATCATCGTTCGGGAACCACTAGGCGATCAGAGACAGCTTAGACCGGTGTTTGTACCAAGATCCTCCCAAACACCAATATTGGGAACGATTTTACACAGTTGGATGAATTGGAATAAGGGGTCATCATCATATATCGGTCAACGGGGCCCTCGTCGCTCTAAGCCCCATCCGAGCTAACCGTGCGGACCCTTCATATCATCAATCTGCATTATGGTTAGCGTCACCCCAGACATGAACGGCAGGTAGGGCAATGATCGCGACTATTCCAGGCGTCTCCGGCTAAAACCTATCCTGTATCTGGTTATGCGGACCGAACCCAATCTTACGCGCATTGGTACGCCAAAGCGAAATGTAATAACTATTCAGATCTTAACCCAAAATGCGACAATCCGGATGGCGCCTGTAATAATTGTTGCTTTCCGGGCGACACCTCTCTAGACAGCCCCGGACTGTTCAATTGCTCAGGACATGAGTCGGTTCT"/>
                    <sequence id="seq_t332" taxon="t33" totalcount="4" value="ACGGGTTTACTGTCTATCGATTCCGCCCATCTCGATTTGTCAGCTACGCGGCAATTAAAAACGGTGAGCCCGAGAGGTCGATAGCCCGCCAAATGATTCCGTTCTCCCGAGAGATTGGATTCCGATTTGTGCCTGCCTACGTGAGCTATTTTTGGAGCGCGGGAACGCGTGCTTATTAGTCGCCGAGGCGGCTATCTGGGGAAGGGCTTATCCGTCCGTAACTTTTATAATTATTATAGGCCACAGCCTATTGATCAACAAATTGTGTGTATTGTAATGGCTCACGTATGATGTTAACTTGAAGAGTTTGGGGCCGTGATCGTCTCGATGACTATAATATTCGAGGTCCGGCCGTGTTCACAAGTACTTTCGTTAGTTGGCATACGTAAAGTCGTTTCATTAGAGTTCTTCGCTACAGATAATGGTAGTGTATGGAACCAGAGCATCATGGTCTGCCCAAATTTATTTTGTTAAGGCGTCGTAAGGTGCACTCGCCAGGCGACGCGGTGCCACTTCATTAGCGTGGTTTTAAGCCGGGAAAGGCACGCGGGACAACTGGTCCGGGTAGTGCAGTAAGAACTTGCTCCCAGCCGAAAATCCCGCAAGCAGGGTAGTCTATTAATCCACAAATGTCGTCCCATAACTATTTGTATGACCAAGGCATGACAAGACGGATCGGTACTTTAAACTGTCTTGCGATAACAGCGCACAGCTTTCCCTCGGTGTAAAACGCTTAGTTTGCCACCACAGACATGGCCAAGGTCCCTACTAGGGCACTACACAGGTGTGATAGCAGGGGTAAAACGGGGCCGGATACTGATTGCCACGCCCGATGTCCGCAATCGATCCTTGGGTTTTGTTCACAATAATGTTTTTACCTTCCTGGTCTAAACTCTTAAGCAGCATTCCGACAACTAGAGGGATGCGTTTTTAAAAGATACGAAAAGCGCTTAACTTTCCCCTAGGGGAGAATTTATAGCCCGTTTCATTAGTCGACTCA"/>
                    <sequence id="seq_t342" taxon="t34" totalcount="4" value="AATTCTGGACGGGAGGGCGAGGTTGCAGATGTGCTTTTTTATTGTACCAATTACTCGTCGCCACAATGCTAACGAAGTTCGGTGCTCAGTGGTTGGCAAGGATAAACCGAGGCCTCATTACGCTCACGGCTGAGGAGCCTTCATGCCATGCACGAGCCGCGAACGACATAGCCTACTCCTTTTCCCGGCTGACATTGGGGGACTTAGAAACTGCTCCAAAGACTTCAGGGCCCTTCTGCATTAATACGGTCAGATGCAATCCTAGTTTAAATTGCGAGAGTGATGGGTTACAGCAAATTTGAATCGCTGTTGGGCCGGGCGGCATCGGTCATTGCATTGGACCAAATCGGGACCGGGAGAGAAGGAAGTCAGGGGCCCGGCAACCGGTTGCCCCGCTAACCACTGGGTATGTCGTCTCGCATGTAGTATGTGAAGCCCCAAAGCAGATGCGTAGCTCCAATGCAGCTTCTGTAGGCACGCAAAAAACGTTCCTAGCAAGTCCCGCAACGGAGGCCGTTAATCATCCTTCGGAAACAACTAGGCGATCAGCGTCGACTTAGCCCGGTCGTTCTAACTAGGCACGCCCAAACAACGATATTGGCAACGATATTAGTCAGTTGGTTGAACCGGGGTAAGCTGTCATCATTATATCTCGGGCAACGGGGGCCAGGTCTCTATGAGCCCCACCCGAGCTACCGATGCGGACAGTCCATTTGAGCAATATCCAGTAACGTCCACGTCCCCCCGGACACGGACGACCGTCGGGTAAATGATCGAGACTAAGCTAGGCGCCGCCGGCTAAAACCGCTCCTGTATGTGTTTGGGCGGACCAAACCCGATTTTATGCCCATTCGTAGGGCAAAGCAAAATGTACTAACTATGCACATCTTGACCCAAAAGGCGGCTATTCGTATGGCGCCTGGATTAATCGTTGATTACAGGGCGCAAGCGCTCTAGGACGCCCCGGACTGTTCAATTGCTCATGACATTAGTCGGAACT"/>
                    <sequence id="seq_t352" taxon="t35" totalcount="4" value="AAGACCCCAGGGGGGCGGTTGGCGGCTACGACAACTCGGTCTCCAGCACGTTCTGCTCTAACTGGACCCCCGTGATGAGTCGGCTTCCACTAGTTATGCCATTGGTACGGCTCAGAGCGATAGGAGTTACAAATTTTGCCGGAAGATCTCAGCGCCAACACCCTAGCGGATGTCTCCCTCCGGAAGTGTACCGATGTAGGTAACGCCGACAAGCGGATTAATCACATCCCGTGAGTACCAAGCTCCTCCTTAATCAAAACTAGACCGTAGATTGCCGAAGTCTGTGTATTAGTGAGGAATATTCACTGCAATCTCTTGAGTTCTTCTCAAGTCTGGTAAGCATAAAAGAAATCTTTTAGACGTAATATGTCACGCTCTGCCTCATCATAGAGAGAAAATAAATGATACGATTACGCGCGGATAATACATGTGTGGGTTCCTCATATAACAGATTAAACTTGCCAAGATAGGGCAATTGTATTTCTTCCCAAGGTCTCTTTTGAGAGACACTTGGAATTTCGGGCTACACATTGCCATCCCGCGCCTCGCTGAGGATTGCTATAGACGGTAGGTTGAGAGGGTTTGGGCGAGCCCCACGCTTGCAATAGAGCGGATCATTTAATACATCCGAGGACAGCGTAGTGTGGGGAACGAAGGTGTGCGGTAGATGCCTGTTGCTTACCAGTTCTGTAAATTGCTCAGAGGATCACCTAACGGACGGATGATGTATTAACTATTTGACAAGGACAGCACACCTGGTCGCCCCTAGTTCTGTGGTTGGCACGGTAGGGACGTCTAGTCCTCGTGAAAGGTCAATACCACTCTACTCTCAACATGGCTGCTAGATTTGGGACTCACCCATAATGTGTATACTTTTGTAAGCATGACCCGCTGCCCTTGAAGTATCAGTGGGTGTAAGAATCAGCGGAAATCGTTCGCAGGTCCATGCATCAACCAGGGCAAGTGTCGCTACTGTCAGGTCACATCGTACGCGAAAGAC"/>
                    <sequence id="seq_t362" taxon="t36" totalcount="4" value="ACACGTTGACTGGGCTCTATCATCTGCCCTTTGAATGACTCCGAGGGTTACGCCTTGTGCTGCTTTATTCCAGTCGCTCCAATTGTTTCGTGGCACCGGATATTTAACCATCTGGCCAGGCAATAAAGGTTCGATGCCTTTAGTGACGAAAATCGCAGGGAGGGTGCCACCTCCAGTCGGGCATCCTAGTAAGGCCATGAGGACAGTATGCCATACCGGAGTTTCCACCATATATCGCAGAGTTGTCCTCTAACCTGGCTTATCGACGTGGGAGGTGATGGAGTTGGTCAAAGACTATACAATGTACTCAGGGGTATAGCCGGCGAACTAAACTTCACTTCCGACTTGGGCAAGCTGTCACGGCCTCATGAATCCATAAGTATATTGAGTTAAGGTTCTCGGCCCGTGCCAGCGCTCTAGCAACGGTTTTGATCGGTCCCTAAAGCCATTGGATACCGGAGGGGTCTGAGTGTTGGACATATAAGGCCCAGATCTCTTGACCGTGTTAGCTGTCCATAGGATAGGATGTGCAACTATTACCTGCGTGTGGCCATAAAATTGTCCGAATATGCTAGTACGGACAACTGCGTTCTTGAAAATGAGTTTAAGGACCAGCGTAAAAGTCTCGACCTCACGGCGGGGAGTCGGCTTTACAGATAATTGATTTGCGACCGTACTCCCGAGTCGCAGTGCGCCCGGCTTTCCATATGGTTCTTTTTAGACGCGTTACTCACGGAGGCTTTCTAAAGGAACGATGAAGTCCGATGACGAGCACATAGTGCAAACTCCCAGTATCTGCCCTGCCGAGAACCTTACCAGTCTGTGAGCTGGTTCCAAATCCGTAAGCTCGTGCTACTGGAATCCTCCGAGGTCAGAGTGATCGAAGCACAACTCGGACACTAGGGACGTCTGAAAGTGAGTCTCCGTAATGCAACCGATATCCCGAGTGTATGAAGTGAGGGTACAGGCAGAGGACCGGTCGCAGGGCCTTCTATTGGGT"/>
                    <sequence id="seq_t372" taxon="t37" totalcount="4" value="ATGGCGTAAGTATTCGGTTCGACATTTACGAGCGTATCTGTGGGACAGGGTAACTTTTATCCAAAACGTGCCTGATCGAATCTAAATATAGCTGTATGTCGCAATACAAGTGCCTAGGGACCGTATGCTCGTCAGCAACTTACCGCTGTCACCTGTGCCGTCTAGACCGGATATGTTCGCAAAACAGAACTTTGGTTTGGAAAGACTGTATTCTTTTAGAACTGGCTTCTTCCTATACGCTTAAACCTGACACCGTGCTCAAGATCAAGGTAGCTAGTATGGTACGGATGGTACAATAATTTCGAGTCCGACCCCTATAACAACGTGCTCGTACTTTAAAGCCAACTTCCCCATCTGCCCGTTAAGCCGGGCCGGATGACGCGGAACGGCACTCGGACGGACGTAGGGTAGTTATTCATACGGGAATGCGAGAGTAGTTGGTAGACTGTGTTTCATGCTAGCCCGACGGCGAGCTCTCGGTGTTTACAGCCAATCGACCCCGCTCGCTACTTCTAATAAATTGGAGAGCGATTGCAAGACTTGGTTTGGCTGCACTAGCGACTTAAAATATTAAAGTTGGAAGTATTAATAGGACACAACGCTCTCTTCGCATGGATGGCTGTGTTTAACGGCCAACTTTGACCGACTTGCAGACTTTGCTGAGATGCGGACCGGACCGGCTAGGCGTGTAAAACTATCGTGTCTTAGACAATTGGCTACATGCTGGAGCGCTACTACGTATGCTGGGAATGTGCTTGTCCTCACTTGGGGAACGCCCTCCCGAGCAATACGAGCATCCTTAGGAGACGTCGCCCATATATACCGTCCAAATAGAGTCACAGAAGTGGGGGCGAGTCCACACTCCAGTACTCGGACTACCTTCTGTGACTTGCGGTACGGGTTGTGTCCGTATTTGCTGTTTGACATCGCTAGGGACGAGAGGGGAAAGTATTTCAAAACTGGTGTTGGAATCAGCCTTTCCAAGTGGCAAAGCACTAGT"/>
                    <sequence id="seq_t382" taxon="t38" totalcount="4" value="GCCTGCTCCTACATTTCCACGCGACCTATGTTTAGTTTGCATCGACGTCAATAGTGTTGAAGGCTAGAATGACTTATTTTGAAGGCATACAGTTTGTAGCTCCTACACGCAATCATAGCCCCTAACTCTACAACTCCATCAGACTCACCTTCGTGGTCGGCATCTTGCGACCCTGGATAATACTGCACCCTAAAAACGGAGCGACCGATCACACGGGAGCAGGGTGCTCGTATAGCACAACACCAAACCGCGGCACGGGGCCTAGTCCACTACAGATAAGTCCGGTCAAGGGCCGGTATCCCGGAAGTAAACGCCCTACGCTAAATCTTTCACTCAATATCCTCCACGTAATTTGCTGTTGGCACGCGCTGATTCGTTCACTGGGCCTTAGCCATCCTAACTCGCTTAACTAAGAGACTTAAAGACTGCGGCGCTTACGGAACCTTTTTACTCTCATTTGGGGCCGTCTCCAATAACTTCGTGGGCGAGTTATCGATAGCATAGGCCTTCGCGCGTTGTGTGTAAGAGACTATCAAGAGAGCATTGCAATGTCTACGCCATCTAGCTGATCCTCTAGCCCGATGCTGCGTTACAGTACCGCAGAGACATGTCCTCCTATCTCACACTAAATGAACATTTTTCGTGCATAAGGCCAATCTGCACTAACATTAACAAATCTCGCAGTAGTAACCAGCATTATAGGCCCTATCGTTCCCGTAGTCATTGAATAATGTCACTAAAATCCACCGTTCTTGGTCCGCCGTCGGAAGGTAGGCTCTTCCGTCTTTGAATTGATTAATCTCGACCTCTAATAATCGGGCTTATAGCTTCGCTGGGCTTCCGGGCTTCTTTCCCACTGCTACCTTGGAGCAACCCACTTGGCTCAGGTAATTTTATAACTACGTAGGGCCAAGCGTATTCCCCGAACTACTACTGTAGATCCTTTCGTTTACAGTCACATATTTTCGGCTAAAGCAATCTCATGCGTGAAGCTCTGCGC"/>
                    <sequence id="seq_t392" taxon="t39" totalcount="4" value="TTACCTGTTCCACAGTGTCACTGACCGACTATAGACACAGGAAGTAGCTGGGATGGGTGTCCAGTGCCTCGGGAGGGCCCCACAACCCAAAGCCGTACAGCGACGGTTACACTACTAGAGCATGGCGCTATAACTGTGGGGCGTAGGCCGTGGGTTAGCGAAATGGGCGACAGATTGTGAGGCAGGGTTAGTCAGTCGGTTAATGAAATGGCCTATTATGGGATGTACCGGACTACGGGGCCGTCTTGATCTGCCTCGTGAGCGTTCGCCTTAAGACGCGTGACCGGGTAACGCGCTCGCGGTTGCTCCAGCCCTAACCAATCTCTCACACCAGAAAGACAGACTAGCTCAATCCTTATGGGAGACACTTCTGAGGAGTTCGTTCGGCGGATTTTAGCTCATTAAGCCGAAAGGAGTCGATATAGCTCGCGGGGGGGTGATCAAGCACACAATGCTGGCGGGTGCGTTATACTTATATAGGGAGCCCCCACTTCGCGTCCGCTCGGGATGTGCCAGATCGTGAACGGAGGTGCAACCTTGCCCGCGCGGCTTCAGACCAGCTGGGTGATAAGTTAAGTGTTTGGCTAACCACGAAGATATATTTAGCGGGAGAAAGCATGGATTCCATATCACCTTAATGCGTGGTCGGAGCACCCCTCGGTTTACACCTAGCACCGCGGACCGCATGCAAGATCATACTCTGTAACTCCACGCGCATTTAGTCTCTCCATTCGGAAGCGTTACCAAGTGTACACCGAATTATAAAACCGACGTTATTCGAGAGCGGACATCGGAAAGCCCGTGTCATTGTGTGGGCCCATGTGTTAATCTGCAGCCATACGTCTAGAAACAACATCCCAACTTAAAGAACGTTTTGCATCCCCATGATCCTATTATGGCTTGTATTTATGTCCTTCCAGCTATTACTAGAACTGGTTGTCGGTATTTTCGCCGAGGCGTCAATAGGACCAATTCGTACGTTATCCAAGCGGGTTGACAC"/>
                    <sequence id="seq_t412" taxon="t4" totalcount="4" value="GGGTAATAGTGAACTTCTAACGCTCGTATTACACAAGGGATGGTATAGTAACCCATGAGATTAATTAATGATGAATTCGACTGTAACCAGTGGGCTTCTCAGCGGGAACCCGTCACTCTTAACATTTCCGGATGAAAGCCGCTGAACGGCAGCCGCGTTAAGCGAGATTGCTCCGACACACCCAAGCGTGATTTCATCTTAAAAGGTGCTGAATACGCAACGCGCACATGTCCGCATGGCTAGTGGAGAGGGGAAATAATGCCAATGACATTTTAGGGGACCAGTAAGTACGTTTCAAGTGGAGTTAGCGAAGGAATGAAGGAACGAAGCACTATGCCACTAAGAGCGTCGATTACGTCTGGCCGCCACCTTTCCAAAGTGGGGCTAGCCGGATAGTAGTCTCCAAGGTCCTATCGCCCATGCTTGGTCGGAACACTTAAGCTGCTCTGTTCAGCAGCCCTATCCGGTTCTATATTTTACAATGAAATTGGTCAAGGCTTTTAACTATGGCGCTCCACGTATTGGAGATCAGTTTGACGCGACCTCGTGTAGGGAGTGTCGCCAATGTATAATCGAACCAGGTGCCAATTATAACTACGTATGGAAAGAAGACTGGGGTGTGGGATAGATCCTGCGGTGTTGCTCCTTTAACGTAGCACGGAGAAAAGGAATACGCCAGTCGGCAGCTCAGGCTTCTGCCAATCATTGAGGCATCGAATAGGCTGGGCCTAACGGTGGGTTGCTACCATTCATTATCCTGTCTGACCTTGGCGTTTCCTTCCACGACTGGGTTTTTAGGAACAGCACTGTGTGGTACATTGTATGTTCGACAGGATACCCCCAGACGTACAGTGATCGCTGACTTGGTTCTTGAAGGTGTCCGCCGCGGCTATTAGATCCGGGTCTGTGCCCCCTGTGCCGAACATTAAGGAAATGCAGATGCTTGTGCGGGTGAGTCCATTATTTTTTGCAACCATCCGTTTGCACTGTGGCCGGACAG"/>
                    <sequence id="seq_t402" taxon="t40" totalcount="4" value="AGTATTCAATGTCCCCACGCTTATCGTCTGTATCAGCACGCGGCGTGGCGAACAGGGACTTAATCACAGATCATTTTATTGACGCACCTATATTTCTCTACTCGCTGTTGTAGACCGTCGTGCTCCCAACGCAAGAGAGGCCTGGTAAAAGGCGGGCGATCGTATAACCGAACCGACCTAGGACGAGACGCGCTGCGACGACCGGGGCTGACCGATGTACCGCATTTGTGATGCAGAACCTCGGCGTAACGTAACCCCAGTTCCGGACCGCCATCATGGGAACTTACATTTGGAATGTTTTCCTACAGAACAGCCGACGACGCGGCTCCACCCAGTGTGACGCAAAGCAAGCCCAAGGTTGCGCTGGGATCTCAACGTCAGAATACAGTTCTAATTGAGAGGAACAAGGAAGATTTCGTGCACTCGTGAGGGAATGGAATTAACTGGTTCAGGACTTCGAGAGATAGAGTACTCACAAACAAACGGGTCATAGGATTTTTACGAGAAGAATCTCGGACACGTATCTTCGGGCTACTTTAAATTTGTCCGTGAAAAATGTGGCAGTCTCTCCTTATTCCTAGCTGCTCGATGAATATAAAATGAAAAATAGTACAGAGATCTCGAACCCTGGCTACAAAACGTGTGCTTAAGGGGATAGTTTATTACAAAATTTACGAGAACGGAACCTCAATGTGGACGAACGGATCTGTATACCTTATTCAGACAGAGCGTTTAAGACGATCCCAAGTATCACCACTGACTAGCGGGAACTAGGAGGAATGGCCGTTACTCGCAGATGGTTAGAGCATTGGGCATAAGGTCAATTACACCTCCCACGGCTGTCTCACCCACTACTAGCGGTGATTAAGGGCGTAGGCTTACATGTGAAGACAAATACTGTCGAAAGTCTTTTTCATACGCGAATTTGAATGAACATGCATGACTCGAAATAAGGCTCACGAGACGCGAAGCGTGTCAACCCATAAAAATGATTATCTAA"/>
                    <sequence id="seq_t413" taxon="t41" totalcount="4" value="ACACGTTGACTGGGCGCTATCATCTGCCCTTTGAATGACTCCGAGGGTTACGCCTTGTGCTGCTTTATTCCAGTCGCTCCAATTGTTTCGTGGTAATGGATATTTAACCATCTGGCCAGGCAATTAAGGTTCGATGCCTTTAGTGACGAAAATCGCAGGGGGGGTTCCACCTGCAGTCGGGCATCCTAGTAAGGCCATGAGGACAGTATGCCATACCGGAGTTTCCACCATATATCCCAGAGTTGTCCTCTAACCTGGCTTATCGACGTGGGAGGTTATGGAGTTGGTCAAAGTCTATACAATGTACTCAGGGGTATAGCCGGCGAACTAGACTTCACTTCGGACTTGGGCACGGTGTCACGGCCTCATGAATCCATAAGTATATTGAGTTAAGGTTCTCGGCCCGTGCCAGCTCTCTAGCAACGGTTTTGATCGGTCCCTAAAGCCATTGGATACCGGAGGGGTCTGAGTGATGGACATATAAGGCCCAGATCTCTTGTCCGTGTTAGCTGTCCATCGGATAGGATGTGCAACTTGTACCTGCGTGTGGCCATAAAATTGTCCGAATATGCTAGTATGGACAACTGCTTTCTTGAAAATGAGTTTAAAGACCAGCGTAAGAGTCTCGACCTCACGGCGGGCAGTCGGCTTTACAGATAATTGATTTGCGACCGTACTCCCGAGTCGCAGTGCGCCCGGCTTTCCATATGGTTCTTTTTAGACGCGTTACTCACGGAGGCTTTCTAAAGGAACGATGGAGTCCGATGACGAGAACATAGTGCAAACTCCCAGTATCTGCCCTGCCGAGAACCTTACCAGTCCGTGAGCTGGTTCCAAATCCGTAAGCTCGTGCTACTGGAATCCTCCGAGGTCAGAGTGATCGAAGCACAACTCGGACACTAGGGACGTCTGAAAGTGAGTCTCCGTAATGCAACCGATATCCCGAGTGTATGAAGTGAGGGTGCAGGCAAATGACGGGTCGCAGGGCCTTCTATTGGGT"/>
                    <sequence id="seq_t422" taxon="t42" totalcount="4" value="GAGTCCTCGAGCTGGCAGTCCGCCTCGTCGATATTCTTAGCTACACCAGGTTCTTGTCTAGCCGGTCAGCCCTTGTGCGTAGTTATCCACTTATACCAATATTGGTGGGTCGCACAATGATAAGCGCTACAGCTTTTACCGGCTCATTTGGGCGGCAGCGCCCTCGTGCATGTGCTACTCCAGTTAGTAGTCGATAGACCTAGTGCGTTCGGGCTCCGTTATTACCTTGGTTGAGTATGAAGCTCCAGTTTTATTAAAGGTGAAAGGCATATACCTTGATTCTCTGTTTAGCAGAGGCGTACTCATTACAGAGTCGTGCTTTCGACAATAGTATGGTATGTATGATTCGATTCGGTGAGACGCAATATGTAAGGCGCTGCCTCCTCACGGTCACAAGTTAGAAGGTTGGATTTGGAGCGCCCGATTAATGAGCAGGTTCCTCATATAGCGGCCTTGAGTAGCCACAGTATGATATTTGTAACTAGTGCGCGAGTATATTATGGCCAGGGCATGGTAATCCAGCATAAACTTTAAAGTGCTGCGTCTGAGTCATAATCGCTGCTGGGTTTAATTTGTGCTCATTCGTGAATAATCGATCCATACTACATAGCCCCACTCATGGTACATCCAACATCCGCTGGGTGAGGATAGCGAATTAGTGCGGTATCAACATATATTATACGGATCACGACGTGCGCTGCGTCGTTCACGAACCGTGCGGGCGATGTATAAACTAGAGGACGAACACGGCTCACATAGAGGACGCTAGTTTTTTGTTATGCCCGGGAGGGAAACCATAACCTCAATGAAAGCCAAGGCCGCGCTCCTCTCGTGCGGGATTTCTGATGGAGGACTTGAGGATAATATCTTTCTATCTCCGCGTGAGGCCTCCTACGGCCAACTCATCACTAGCCGCCAGCAGCCGGGTCGATTGTAACTACGTCCATCCGACTGAGCCGACAGATGTAGCCAATGGCAGGTCACACCTTAGGCGAGGTTC"/>
                    <sequence id="seq_t432" taxon="t43" totalcount="4" value="AGGTTTTCATTGAACCGTACTGATCTTCCCGCGCACCTCTCGTAGAACGGCGTCCCCCCCGAGACGGATTGGTGCTATCCCATAGTAACGGTTGACGGGCGGATAAGAACCGTTTCGGAGTCTAGTGTACCGCGAACGGCCAATGTTGGGTCACAGGCCCTAAAAGATGGCACAAAACTGACAATTCAGTACACTAGGGACTGCTATCTCCATTCCCCAAAGGGCGACGCCCTCGAGATACGTTCCGCTCCGTTGACTGGTTTGGGACAACATCTCACTCGACTCCTAATTCGTAGGCGTTAAAAGGACAGGTCGCTCAAATCCCCAGTCAGCTGAGGTTCTCAGACATCCTGTGATGTGGCGCAGTAGTGCCCGAAAAGGCGTGATTGTACAAGCCCTACTCCTAGAAGGAGGAAGTACAATCTTGCTACGGTCCTACATTCCGCTCTATCACATTCGCGCGCAGGTAGGGAATCATACAAACATATGTCACGGAGCAGGGATCTAAAGAAGAGTGGGCCGATACTCCCTTCCAGCCAGACCGTTGCTTAGGTCGTCGAGCTCTGGGAAGGTGTACAGTCCTGACCCCGCGTTAGCTCCCTCGATCACGGTCCAAACTGATGCCAAGAGACCTTCTTGCAAGTACGAAATGTAGTATGGCGGCCCTGTCTGAAATGAACATCACGGTCCGCCTGGTGACTCTTGGTTTGCCTAACCTCTCCAATAGCCTTTCACCGGATAACCTAGCCAGCTAGCACGCGACGTGAGTTAGCGGGCCGTCGATGTCGACTTTCGCCTTGGGGGGAATAAGGCTGAGATTTAAGGGGATGGCCAACCATACCGCCTAAGAAGGATTTACGGGTGAGGGAAAAATTTGGCATGGGAGGTCGGTGCACTGTGTAAATGTACGCGTATTGACACGCAAGGCAGACATAGAATGGCCAATGGGTCGAAATGTGAGGCCACGAAACAGTAGATTTCAAGACGCCGGGATTCCGCT"/>
                    <sequence id="seq_t442" taxon="t44" totalcount="4" value="CTTTCGCAGAAGCCGTAAGGCTATCATGGAGAATTCGGGAGGTCCGGAGTCCGCGTGTCCGGACCCCTGTCGTTCTCCCCCAAATGGGTATCTGCGTACTGTTCCTCCAAGTCAGCGCCGAAGCAACCCGACTCTGGATCTAATACCTGAGACGATCTGCCAGGTGTAGTAACATGTCAAGGGAGATAGCTAGCACATCTAGCGTCGCTAATCAAAAACGCTTTAGCAGCATTTGCGTTTCCAATACGGTTTGAGGTTGTGGTTGAGCGGACCTGATTACCGTGCGGCGACTTTTCTTTGCGCAATCTGATTGATGTTAACTAAGGCTCCGTCCTCAGGGGATCATCAACAGTTTAACAGATCAGTCTTGTTTAGTCCAGTCCCTTCCTTTTATTGTTCCCGCCCATACCCCCATCCATACTGTTTTAAATAAACATTCTGAGAATTACGCGCTTGAGGTAGGCATCGCCGGGGGGGTGGATAGGCCAATGTTCGCAAAAGTCAAACCGACCGTCGCTATGCTCTTGAGTTATGGCCGTGGTCGCTGTGCCCCCACCAAGACGATAGGGGCACCTAGGAATGCTCGCTCATATGGCCTAACTGGCTAAGGCCTTACGGCACAATAAATTTATTATGAAAGCATCCTTTTATAAGGTTAGAGAGGTGTTCTGGGACGGTAGGAAGTTGAGGCTACTTGCTACGGTACCTGGCCGTTGAAAGAACGGCGGTCAGTCACGCAGCTCTCGAAGCTCGAGTAGTCGGGGTCCGAACTTTTAGTACTGTATAACAAGATCGGCTGTTTTTACACGCGATTATGTCGCAATTGGTCTGGACAAACTGCCTTGACGTAGCTCCATTAAGCAGGGAAGTGTCCTCTGCAAGGTCAACGAAGTTAACGCCGGTCACATGGACACGTTGGTGTATAGAGCGTAGTTATCTCAAACCGCTTTCCATCTCGTTATCCACTCCACGTCCTTCGGCGTTCCACAAGGTCTCAGCC"/>
                    <sequence id="seq_t452" taxon="t45" totalcount="4" value="GAAACTGTGCCGGGGAAGACTTATGCGATAGAGAGTGTGCTACAACTGGAACGTATCCCTTTAGACTAGTTCTCCGGAAGGAATCAAGATGCTGTCGTGGCCTTGACGGGCCCCGGCATAACAGATCACCTGACGGGACGTCTTAATTAACCCGGTCCAACCGGAACAACCGAGAGTGGTAACACGGATACTAAATCACTGCTTGGGGGGCTTCGGACGTACTGGGCCATGTCATCTTTGCATCTGTAAAGTGCACTTAGTGGTTGAGCGTTCATTGCCGCCTGATGCGAGCTAGGGTAATCCATGTACCTTGCAATTGAAGCGTAGGTATTGTCAGATTGAATTCCGTTTGTTTGAAGACATGTAGCCATCACAGGGTGCCCACACGCTAGTGTCCTCTCACGTCGCCATTCCCTTTGGGGCCATGCAGGATGAGGGTCCCAAAAGCAACTTACTTCAGGTCGAGCATCCACCTGGCTACATCTTAACTGGCCTGCCGATACATTCAAGAGTTCACACGGGAGCGTCTTCGTCGACCAATTTGGTGACTTCAAATGCAAGAGATAAGAGTAGCTCCAAAGAACCGTCCGACCGACCTTGATGCCGTCACCAGTAAGAAGCTCTTTCCCGTCAGAGTCCCACATGGATTACACCCGTCCGAAAAGATCCGCCTTGGATTCGGCTTAGGTAGCCGCACATGTATACCAGGCCCGGCACGAGGGTCAGCTTTTCGGGGGAACAGCCTTTTGTGTAACCCTACGCTCCGTGAGGTAGGATGATCCTTAGGGTTTAACGGGAATCACGTGGTGGGAACGTAGTGGGAAACTGTTGGTCTACGACTCTACATTTGTTTTAGGTGCCAATATGTCCTGCGTTAGCCTTATTCGGCAGGGGCACGGGTATAACAGACACAAATGCGCTACCATAATGCGCGTATGGGCCTTATCTACAAATCCGACGAGTTTGGAATGTGGTTTCTTGCGTCTGAGTACCGTCAGAA"/>
                    <sequence id="seq_t462" taxon="t46" totalcount="4" value="CTCGCGGTTGGGATACCCCCGTGGAAAACACCACGCGGGCCGGAAGGGATGATGGACAAATATCACCGCTGCCATAATTTGACGGACTCATGTCTGAGATCATCTGTCATGTTTACTTAAACGAGAACAAGGGCTACGGTTGCTTGCATTAGCAAGTTCTAGGTGCCCCAAAAAGATCAGGCGCGACTGATCCACGTTAGCGACTGATTTTCTTAGCGAGCTTGTAAACTTCCAGTTTAGCGAAATTCAACCATGGTGCGTTATGTAGCCGCCAAATCTTTGGGATGTCGACTTCTATAGGGATCTCGAAGGTAGCGCGACGTGTCACAATCGCGCCGCCTGAACGTTGATTAGGGTTGGACTCCACCATGTCTAAAGCAATTCCGAATACCTTTTCCCGATAGGGGGAGCCAACGCATGATGGGGTGTTTGCAGAGCCGTATAGCCCTAACTTAGACTGACGGAAACGCTATTCGCGGCTTCTTCCCATCGGAGTGGTGGGGTGACGGTTGGAACAGTAAACAAGGAACACCTGGTGATATTCCTAGACTACAGGACGATACAAATCAGGATACACACAACACCTGCCCCGATACTCTGTCACGTAGGCAACGTCCATGGATTCACCGAAATCCGGTCCAACGGAGTATGGTACAAGCGAAGGCGAGAACAAGTGTGGGACATTTAGACAGGCCGGGAAAAGTCCAAAGCTACCCTAGTTGTGAGTAGGGACCGGACATGATATAGCGCGTTTGATTCAGGGACCCCCATCTGTTATATTGTCCAAGAACGTGGCCTCGGTGGTGAGGCCCGGAGGTGGTCTACGTGTTCCACCATATTCCCCCGCCCTAGGGGTCTCTTGCTGCCTAGGAACAACTGAAGCGTGCAGGTATAAGCTTGTCGATGCGCATCTCCAATGTCCCCTAAAGCTAAGAGTGCCGTCGCGCCGTCAAGGACCGAAGCACGTTCCATTTGGGGGCTTAACGTAGCATTGTAGGCT"/>
                    <sequence id="seq_t472" taxon="t47" totalcount="4" value="CCCGCACAGATGTCATTACCTGATACTACTAGGTCCTCGTGAATAGAGTATGCCGATTCTACGGTAGGAACCATCAGAGAGTAGTGGTCCGTACTTTTCAGCGTTTCGGGTCTTGGAGTACCGAGGTGTTGGGCAGACGAATGATCTAAATAAAATCGGCTCGGGATGGTGTTCCGCTACCCAGCAGGTATACGTGTAGTCGTAGCCAGCGGCCTCGATAATACAAGGTAGGCGCGCAATGGGCCGGGTAGCGCTTGATAGAAGCGGAACCGAATAATTTTGGGGTTTGTGGCAAAGGTAGAGCTATGGCCACTTTGTAGCAAAAGAATACGGTTGACGTTTTTTTTTCTATCGGCTTCATACCGTCAGGGGTGGGACCTACCAGGTGGTGAAAACGTGACTGCATATAATCAGGAGCACCTTGACCTCACTATGCTTGCCATGTGCCGTACCCTTTTACTTGGCTTCCCCCTTGATAGGCCCACCGCCTGTATCATTCGCATTCGTTTGTGTGGGTTAGATGAGTATGTAAGGACGAATTCGCAAGCGGTGAGGAAAACAACACAAATACGCCTGTCGGGACCATCGGGCTGCTTCTGAGTTAGGCTCCCGCGAAGTCGTGGAATGATTGCGCCTGAACCACTGCGCGTCGGCTCGACGATGAGGTTGATCATACTTATGGGGCTAGCTCGTTAATACCCGGCGGATATTATTGATTAGTCCCCGTACTATCGTACGCCCGGTTCCTTACCTATTTACAGGTTCTCGGCATGAGAATGCGTGATTTATATGGCGTCCGCCGCGTCAGTTAAACTAGAGTGCATATTGAATATAGGACGTGTCGGCGGAAACTTGGTACACACTGGCATTGAGAACATCGCAACATTTTGACTAAGGTCGAGGATAGCGACGCCTGTATAGGACTCTGAGTTGTGCCGGTTAAACAATCAGTGCCGTATATAACCCCGCGCCGAAAAAGGCACTGCGGTTTCATGCGTGC"/>
                    <sequence id="seq_t482" taxon="t48" totalcount="4" value="TTTGTACGGGGGTTTGAATACTTGTCTATAGACCGACGTTTGAGCACCACCTCTCCTTCGCCTCACAGACTCATGTCTATTGTAGCCTCTATCCGAATTCGTCATTCTGCCGCCCAACCTCCTACGAATACCTTCACTCAACCGTACGTCCAAGGTTTCACATACATAACCAAGTTGCGAGGTGGCGGGGCCCGAGAGAGTTTGAGCCGGCGCTTTAAGAAAATGACTCATGGGTCTTGTACAACTTACCCTTGAGGTACAAGAGAATCCCGAAGAGCGCGATCAAGACGCCGGGAACCTGTTCCACGTGCAAGCGGGAACGCCTAATACCTGCTAACAATCTCAAAAGGCTGGACAGCGCAGTCACCCCCCGGATCGCGGTCCGGCAGCTCCAACAAGAAAAGGGAAGCTAGATTGAAGCGATACAGGTTGAACGTGTACTGCAAACTCCACTTCAGGTGTTATTTACCGCTACACCTGCACCTCCTGCTAGGGAGTTGGTTGATGACGCTTTACGACTTGCCATGATTTCTTACTTGAGGGGTGGCCGTATGACCCTTTCTGGGAACTACTGAGTTCCACAGTATGTATGTACGGCGTCCACTCGACTGTGTCATGATCACCCCAAGCGGAACGCCTTCGAAATCTATCTTCTAGGTGAGGATCACATATGGAGGAAGTGTTGACATTTGACTGGACTATGAGTATTGCGGAAAACCTCGGTTATGCCGCCCCGTGTTTGACCCGCATGATGAGGACTGGAAGTGCGGAGGAATTTGCGGACGAAGTACCCTAAAATGGTATTCTTATACATAAATCAGGCCAGAACCCCCCAGGTTTTTGGCGATATTGGCATACCACCGTCAAAGTCCGTATCGGTGAAGTCATCAACGTACAGGTAGATTCCATACTCGAAGAGATGGTCCGCTACCCTTAGGGCCTGAGAAGGGGAGCAGTTCACCGACACACGGGTATCCATACGTAGAAACCTCGTGGCGGT"/>
                    <sequence id="seq_t492" taxon="t49" totalcount="4" value="GTCTCCCCCTACCTTCCCACGTGACCTATGTTTAGGTTGCAACGAGGTCAAAAGTATCGAAGGCTAGACCGACTTCTTTGGGAGGCATACAGTTTGCAGCTTGTACATGGCATCATAGCCCCTAACTGTATAACTCTTTCATACTCACCTTCGTGGTCGGCAGCTTGCGACCCTGGCTACTAGTGCACCCTACAAAGGGAGGGTCCGTTCACACGGCAGCAGGGTGCTCGTCTAGCACAACACCAAACTGCGGCACTGGACCAAGTCTATTACACATAAGTCCGGTCAATGCGCGGTATTCGGCAAGTAGACGCCTTACGCAAAATATCGCACTCGACATCCTGCCCGTAATTGGGTGTGGGCACGCGCGGATTCATTCACCGGGCCTAAGCCATCCTAACTCGGTGAACTAAGCGAATTAAAGACTGCGCCGCTTACGGTACCATTTTACTGTCATTTGTGCCCGTCTCCAATCGCTGCGTGGGTGAGTTAACGATTGCATACACCTGCGAGCGTTATGTGAAAGAGTATATCAACAGAGAGTTACAATATCTGTGCCCACTAACTGATCTTCGCCCACGACGCTGCGTTACAGTACCTCAAAGCCATGTCCTACTATCACAATCTTAGTCAACATTTTTCTCGCATAAGGACTATCTGCACTCACATTAACAAATCACGCTGTCGTAACCATAATTAAAGGCCCTATCTCTCCCGTAGTCCTTGAATACTTTCTCTCAAGTACTCCGGTCTTGGGCCGTCGTCGGACGGCAGGGTCTTCTGTATTTGAATTGATTGATCTCTACCTTTAATAATCGGGGTTATAGCTTCGCTGGTCTTCCGGGCTTCTTTCCCACTGCAACCCTGGAACAACCCACTTAGCTCGGGTGTTTTTATAACTTCCTAGGGCCAAGCGTATTCCGCTAACTACTTCAGTAGATCCTGTCGTTTACAGTCACATATTTTACGCCAAAGCAATCTCATGCGTGGAGCTCTCCGC"/>
                    <sequence id="seq_t512" taxon="t5" totalcount="4" value="CTGCGGTTGCGATCTTATAACTCGACCAGAGTGATTACCCAACAGCTCTGTGCTCGGGTCTCGGTCTTCTGCGGATTCGAGGGGATTCCGCGGGTTTACTCGACAGTTCCTCCCAGCTTGAGATAATCATGCCGTGCCACTAGAACCACCGAAACCCGGATAGCGGTCTCGTCACGTTGTTGTCCTGGCGGTGCTCTACTAGTCGGAAAGGGTGATTGGAAGTGCGCCTCAAGCCCGAATTCGGCCTCTACAACGTTTTATCTATCCCATACATCGCAGAAGTGGAGACGCCAAGACGTTGCCTTTGATTCTTTTCGCTGCCCGCAGCGAGTCTGGTGGGCAAGAACCATGAGCATGATTCACAGACTAATGTTCCTTTCTCACTTAGTATCAAACTCTGGTGTTAGGCGAGAGTTACTGGCAGCTCCACGCCGGCTGACCTTAAACTCACGTACTATTAACTACGTTGAAAGGAGAGTTAGGGGGCGGGACCGCAGCGTCTTGCTGAGAATGCCCGTCTCGGTCCATGTCGAAGACGTGTAGTTTTGATCAGAGCAGGACCAAGGTCTGAACGTAATCTAGCGTGAGAGTAGGTAAGAGACCAAGAGTTAGCGAAACACGCCTGGGTGCCTGGCAGCCTTGTAGACTGAAGGTGTAATCGATTTCCGTTACTCAATACTCTTGCAACCAGGGTGTCATGTTTAAGCGTAGGTACAAAGAGATCAGAATGTATCGCGCCGAATAGTTATAGACTGCAACAAGCAACAGCTTATCGGTCGAACAAAGCCCAGTAGAAATTGCTCGTAGCCTTATCTGGCGGTCCCTCGAACTGAGCATTGTTGGAACCTAAAAAGGAAACAGTGGTGAGATAGCATTTGGATAAATTCCAAGAAATGGTAGTTGATGTGCTACTGGTGTAAAATGATCTTTACCGATACGGGCGGTCTTCAGGGAACACGGAGTCGCCCCTTATTACCTATCTGATATGCAATCTACACTG"/>
                    <sequence id="seq_t502" taxon="t50" totalcount="4" value="GGCGGGTTTCAAATTCACCAGGGGCGCCGAGTACGGACACGTTCTCACTTAAAGGTGAGAACGGACTATCCCCGAAAATAGGCGCCGCCAACGCTTGCTTCGGTCGGTGTTGTCACTTCTTGTAGATACAGTAGGATGCTTGCCTAGACACCTCAGTTATGCATTGTGTAATATAACGAAAGCCAGCAGTACTTAACTGATCCGTGCCATTTCTTGACAGCTCGTAAGCTTCCAGTACAGTATGCGTTGTGCGATGAGTGTAGCTGCTTGTGTGGCTGGTGATGCGCTCCAATGAAACCGGATCTACAAGGATCACAAGACTAAGGGCATTTCCGCCGCCTTAGCGTTCCCGTTTTAACGGCCATACCATAGCTTTGTGGCTCTAGAAAGGGGAGGCGTTACACGCCGTGCCCTAGGAGAACCAGCACTTTGAGAGCCCTCATTTCCATGCCGAAAAACGAAAAATAATCGAGTGGAGTCTCCTTGCCATATGCGGTGACTACTTTCTTTCACATCTGCATTGACAATCTAGTTTGTGCCAGTATTGGTGTACAAGCCAGGCCTACTGGTCGTCTCACATAGGGTGACTGAGGTGGCCCGCCAACGCCGAATCCTGCACCAGCAGTTCTAACTCGGAGACTCACACATCCAGTTCCGCGGGGAATAAGGTGCAGAGCTTATCTGCGAGCTAGGCTGGGTAGGTCAATTCGATGCTTGTAACCAAGCTAGCAAATCAACCATGTAGATTAAGTTATGAACTAATTAACCGGTAGATCAAAAGCGCCCGTCTACACTATGTATCGGTGATGCAGACACCGAGTCGTCGTGAACCGGTATACAAACTTGCCCCGTCGCGATCTATCCGAGTAGCTAAAGTCATTACGTGCGGCTTGAACTCAGGTCCACTTAGGCGTATACCTTTACAAGTGGGTGGTGTGAGTTTTCCCCCCCTAAATGCAAAGATCGTGTCGTGAATGTGGCACACGCAGAACTAGGAGTT"/>
                    <sequence id="seq_t513" taxon="t51" totalcount="4" value="ATCCATTTACCTGAAGGCGAGGTATATTATGTGCTTTTAGATAGTAGATCCGACTCGTTGCCACATCGCTAATGGCGACCAGCGATCACTGTGACGCAAGGATAAGCCTAGACTTCATCACGCCCAGGCAGGCGGAGCCTTCTTACCCTTACGCATCGGCGATATTCTAAGCCGACAGCGTGTCGCGGCTTACAGGGAGAGCGTGCGACATTCCCCCGAAGCCTTAACGACCCTTTTCGATCATTACATTGTGATGAGGTGGTAGTAAACAGTACGATATTGGTCGGTGGCAAGCGCTTGGAACCGTTGTTGGGCCGGTCGGCATCGTGCCTTATATTGCACCAAATGCGGGCCGGGACATTACGAATTCGCGATCCCCTTAAAGGTTTACGCCCTAAACCACAGGGTCGCTAGAATCGCATATGGTGTAAGGGGAGGTATAGAACGTTAGTACCGCCTATTCAGCTGAAGTACGACTCCACATAACCGTCCTAGAAAGGCCCGCAAAAGAGGTACCTGATCATCCATCGCAATCAAATAGGCAAAAAGAACCAACTCGGCCTGGAGATTTTCCTTAGACCGTCCGTATCAACGATTATGGTACAGTTGTAACGCAGTTGGTTTAACATAGGCAAGTTGACATCATTATAAATCGGGCAACGGGGCCCAGTTTGGTGTTCGTCCCACACGATCTACAGCGGCGGAGATCACAGTAGAGCACTGTGTATTACGGTCAACGTAGCTCCAGACACGCACGGCCAGGAGGTAAATAAGCGCAACTAAACCTGGAGATTACGGCGAAAGCCGATCGTACACGCGATTGGGCGGACTAAGACCATATTTATGGTCAGGGGTTGGGCACAGGAGAATGTACTGACTATGTACGCCCTCGGCCAAAAGGAGGATACCTGTGTGGCGCCGGGATCTATTGTCAATCATCAGCTCACTACTCTCCAGAAAGCCACGGACTGTTCATACGCTCGTGACAGGAATCGCTAAT"/>
                    <sequence id="seq_t522" taxon="t52" totalcount="4" value="AGGCTTCGGCTTGGCGCAATGATCGGCATGATAACCCAAACCCATCTTAATTACTCGTTAGTATTAGATAGAGCTCGTCCTAAACTTATGTAGGGCCGGGCATCGTTAATTCTTGCTCGTCACTGTTGGGTTAAAGCCTCTGTTTCTGCGACATTTTCAGGGGGTTCGAATGCCACTTCGGGAGAGTTATTAGACTATCTGCCCGGTCAGAGATGCGGCGAAATGTCACTAATGTCCCAGTGATGGGGTCTAGCCAGCCTTTTTGAGCTGGGAGCGCACTGTGTTGGGCGTATACTATTTAAGGTCTTCACCTGTACAGAGTGAGTACGAGGCATTCGCTGAGCCGTGTGCACCTTGTCAATCGCCTATATTCCTATTAGATTAGTGAGTTCGGGCTCCCGGCAGAATGCACCTCGTCACCTCGCCTGTTGATGGCTGCCCCTGTCCACCTGTAGCCCCCAGGATTGCACCAAGGTACGAGTAAAGCGTGGATATCGTGTGCGGATGAGCTGTCAGTACCTGAGGGGTCGCGCTTAATACGTTCGTGAGCCTGGCCCATGCGCGAAATGCTCGCGATTGGAATGCTGTGCTGAGGACTATAAGTTCAAGGCCCATTGACGAGGTCTGGAGCTACTATCGTGGGTGGAACTCTAGTCGCAATGGCTTGGCGACCCTACTCCCATTTACCGCTGCAGCCGGCTTTAGATCATGTGCTTTCATGGTGAGTTGCGGCGCTAGGCTTCATTTGTTAGAGGCCGAGGACATGCACGCCGCGCGCGTCCACTCTCACATCAGGATGCCACCCGAGGTATTAACAAGTCGGCAAGCAGCAACCAAATCCGTATGGATGTTCCATAGGAGGACGGTGAGTGGAAACGGTGCGAATCACTAATGACACGGCTGGCAGGTGTTGGTTTGATTCTCCACTCTGCTGCCGTAATCGTCATAGTATTCTCTAACCGGAGCAGCCGAGTACGTGGCAGGCGCCCTAATAGTGGAT"/>
                    <sequence id="seq_t532" taxon="t53" totalcount="4" value="TCACCACTCCTCATGACCTGAATGACCTGACAGATCGCTATGTCACCTACATTGGCTGATGGGGAAGCAACGAAAGGGAATCACACCGCTACCCTGTGGACGGCCTCTTACCTCAGTGGGCATATCTCTTATAAGGGGCAAGTTGTAGTCAAAAGCTCTTAACCCAGCAACTTGGTGCTGGGTTGCGGCCGGTAGCGAGTCTTCTGGAACATCTCGGCGACCACGACCACTACGAATCGCCTCAAGTGACTCCGACCGTCGCGAGTAGACCTCCAGTATCGTGGACCGAGTTCGCTTCTTGTTACATCTATACTCGGCTGAGTTAAATAACCCAACAACCCGCGGAGCCCGCGACGATGACCGGCTTGGAGGGACGTAAACGACATGAGTCCCTTGAACGTACTAGAATATCACTTAACGCAGGGCTAGATCCGTCTGTCGTCGTACGTCCCTTAGAGATCACCTTGCAGCCTGGTGCAGCTCCTGACAGCGTGCAGACAGGGGACGCTGAGCTATTTTAGTGTACCTCCGGCGTCACCCTTACCGATCCTATGATGCTCATGCCATCCACATGTGATGCAACGTCCGATTCTACTCGTGAGGTGCACAGTGAGCTACGTATGTACCGGCAGTCCATGGGCGAAGTAGTACGTATCAGTGCGGAGTCGTAAATTAGCGCTTCATTAAGTGACCCCAGACCACCTTCTCTTTTTTTGCCTAGGGCGCTCCCGCCCACATTGGCATCCCTAGGATGACTTCGCGAAGGTACACAGGCCTGACCTCCAGACACTCGGGATTGGCTGATTAATGAGACATGTTCGAGAGCATGTGCCGCCCAAAGATAGGCGTGGTGTATACAACTCGCGTATATATTGCCGATCGGGGGCTGTAACGGACAGGGCGTATGACATCGGCCGTATCATACCTTTAACGTTAAACGAGGGTCAGCGGAGCGGGACTACGGCGGGCGGGTCTCCCCCTGTAGTCTACAGTTTGAGGT"/>
                    <sequence id="seq_t542" taxon="t54" totalcount="4" value="TTGTTGTGAAGTGACTCTGCCCCGGTTCACCTACCGGCTTTTAACGTTTTATGAACTTTAGGCTTCATGCAGGAGGGACGTTTCACTTAACGGTTGCCGAGAATCGTGGCACAATCGACACGCGCTCTTCTCGTCGCATAGGGTGTTATCCACGTTCTAATACTTTAGCTCAAGCACAGAATTCATAAACCAATCCTATGTTGACCAGAGGGTCAACACCTTACGCGAACCTTGTCACACCTCCGTCAATGAGATTGGGGCATGGGAGATGTACTGGTTACTTGTAAGCTTTGCGGACCTAACTTTTGTTTCGGAGAGCTTGTTGGAAAGCAGCTACTATACGGTTGACCTTTGCTGTCTTTACAACCCATATTTTGACTTCACACTATTGTCCGCAAATCATGCGCGGCAGTGTGCTTTTCCGACTCTCGAAAGAATTTGTAACAATTTCCAAGCCTCGTGAACATAGCTAAAGTTTTGGCATCATCTGTACGGGCAGGTAGTTCCTAAGACCCGGCTCAAGCGTGGTCTGTGCCACCCCCACTGTGTAATTCGAAATTCGTATCGCTTAGCCAGTCGTAACCCCTGTAGGGTACCTTCCGGCTCCTTAGAGATGCCTATTGTTTAATAAGTACCCTACACAAAACAGTAATTGCATGTGATTGGAATGGATACCATCGGGGACGGCCGGAGTATCGCTGGCTTTGTAAAGCTGGTGGTGTTTGCCACCGCTATTCCTACTTAAACGATGATTTCACTTCGAGAAGTATGAATAGTGGCTTATTGTGTCTTCATACGGCCATGGGAGTAAGATCAGCTGGTTACTCTGTTCTAGGATGACTAATCATAACACGGGTGGTGTATTCTGACTTTCATTACCTCTGCCAACAGAGTGACGCTTGCACTTCATCAGTATACGGGTATCATCCCCCCCGCAATTCAAGGAATTGGTTCTGTCCGAGCAACAAGAGACCAGGAGATCCCCCCTCGGAAGTGCGTG"/>
                    <sequence id="seq_t552" taxon="t55" totalcount="4" value="TTTTGTCTAGGTGAACGCGTCATAAACAGAAACAACACATGCACTTTTCGCCCATGATAGAGTTAAGTTGGCGTCATGCGTCCTCAGCGCTTGGGCCCGATCGCACACACGATCGTCTTGCCAACCTCGTTATACACTCCAAAGTAAATGTAACTATCGGGAAGTTGGGGAGCCTCTCAAGCAAGTTCATAAGTCCCAATGGAATTGAAAAATTGACCACACCAATTCTGGTGAGATCTTGGACAATAGAACGCTTAGAATTCGGCGGGCTAAAAATTCCCCGTCCCACACACACGTCCCTAGACCCGGGATCGTGCACGACTATTGATCTAATTTCTAGGCGCGCTTGTCATAAAGAAGCTGGTTAGTTCGTCTCATGACTAATTCAACCCACGGTCTTCATGCCATTGAATTAAAGATCAAGCGTGTCACCTCTTAAGTACATTCTAGTGGCATTCGGCGTTCATCAGATACTCTCTACAGGGAATGGACCACCAAGTTCGCCTAACGGAATTTATATCATGCAGTCGTGAGGGGCTAGTAGGGCAGACCTCAACATTCCCCTGCAAGTGGGGCACTTCGTCTCTGCTGTCTGGCCACCCGCATCTAATAAGAAGTAGGGTTGCGATAATCATCAGCGCTTAAGTTTGGCGCGGAGAACATGCCCTTGACAGCCAGGGCCCAGGCATAGACTCAGGTGTTCTTTATTTAGTGACGACGTAGTGGTGTTCTATAAGACGACTTATTCAAATAATGTAGGTGATGGTTTTTCATTGTCGTCGTGTACGCAGATTGGCCTCAGGCCGGTATAGGCACGTCCCAACGTCCTTGGTCACGCAGTTTCTAAACTACGCCTGATGTCGTAGTAACTGGGGATCGCGTGAGTCGCAAAAATAATCACGATCCCTCAATAACAGGAGTGATACTGCGTGCCGGCGCAAGATAAACATTCCACATGGCCCTTACACCAGGCACAGGAAGCCACAACAACCTAGCAGTA"/>
                    <sequence id="seq_t562" taxon="t56" totalcount="4" value="TCGATACAGCAGTGAGATATAAAAGGATAAGTTGGTTTCTCTAGTATCAGATAACTTAATTCCGTGTGTCGATATGCGCCGGTCGCCACAAGTGTCAACACCTCGATACCGTTATCTACACCATGTCAGGTCACTCGATCTGCATCCGAAAGGATCGCACGGTTGTGTGCGTCAGTACCCCATTTTATTCGGCTGGATACATATGTATATACAAAGATCCCTCAGCAACGTAACTCTCTTTAGTTCAGAGTGACGGTCTATACGTGGGTGTGCTGTTAGGGGAACGTAACGACTCCTTGGTAGTCGCTCTGAGATCAAGCGCAATGTCGAAACGTAACCGAGCCTCTGTATCCTGGTGCTCTGTTGTTGACGCTACTTATCTCTGCCACGTCGGCTTTACAATTGGATTAGACATCACGTAACTTTCTTGGAATGAACGTCGGCAAATCAGTCGTCCTGCACTGGCCCCAAGGTCATCTGGAAACAATCTATGGGACCGTCCGGCCGCACCTAAGGGCCAAAAACATATGGTCTGAATGCGGCGGAACTAGTCATCCCAGGGGGAACAATCATCGATTCAGCTCTGTATTGCTTGGGCCACTTGGATTTGAATACGAACAGGTTACCCCCGGTAACAGTCTATACCATAGTTTAGGCTGTTGGGTTCTCGCTCGGTGTCTCCGGAAGGATAGTTGAAACCCAAGGGTGATGCCTGTGGATACGGACTAAGGAGACGTTTTCGTATAGAGGCTGGATAAATCTTCATCATGCAGGGTTCCTGTAGTCAGCTATTGGGTAAGTTAGTCTTTAGATTAATGATACTCCTAAGAAAAGCCACCTCTTTGTATCACATACCGGCGTACTCGTTGCACGATTATCGGAATTGCTCCCGAAGTACTTCCTCAGGGTAACAACAAGTGCGGCTATTTTCATCACAATTGCATGAAGTACACCGACATCTTTGGTCTGTCATAATGATGGAACTGCTCCCTCTTGCTCC"/>
                    <sequence id="seq_t572" taxon="t57" totalcount="4" value="TTGTAACGGGTTCCTTCTTACAGTCGTAATACTCGCCCCTTTATCTAGAAACTAGAGCGATTCCTAACAGGTGCGTTCGTCAGTCCACACTGTGCTACTTAGCGCTTACCTGGTCCTCTCTACACTTCAGGACGAAAGCGGCAGAACATCTGCTAAGTTTGTGGAGACAGCTCCGACATACACTCGTTGTTTTTGAACTGAAAAGGTCCTAAATAGGCAGGGCCCCATCGTCTGTACAGCGTGTTGAGATGGTTTAAAATAGCACAGATGTTACACCGAAACTGTCAACAGGGTGCAAGCCGGGTTAGGAGGCGAAGGTGGCACGGTGGAGCTGCGCCCCTGACAGCGTCCGATACGTTGGGTGGCGGCTTTACTACAGTGGGGTCATGAGGGCATTCGTCTCAGGGATATTATGGCCCTTGTGTCGTGAGACGCCATGACGTGCTCTGTGTAGTAGCAGTGTCTCGGCGTTTGTTTTACAAATACCTCAGTCACGGCGTTTTACTCTCCTCCACAACGTATAATAGCACAGAGCGGCGGCCCCTCGTGGGCGGACTGGCGCAAAATTATAATCGAGTAGGGCGCAAAATTTATCCACCTAGGGTTGGCAGACTGCAGTGTGAGGTAGATACTAGTTAGGTACCCCTTTCATGTAGCTCGGAGGAAAAGAGAATGGAAGTTGCCCACACACGCTATGGATGTTCCATGCTACACGGAAGGGCCCCTTCCTAACGGTCCGTAGATACGATCCATTGTCAAGTCTTTCCTTTGTGTTTCTAACCACGGTTGGTGTATTAGGGACCGTATTGTTTTGAAAAGTCTATGCTCGGTATCAGATATTCAAATGTAAACCACACGACGGTTGTTCGCAGTGTGTGAAGCTACCCCACGTTTATGGCCGGGTTTGGTCTCTATGTGACGAAAAGCAGAGAAAAGGCGTTGCGTGTGCTAGCAAATCCGAAACGGTTTGGTAGGATCTTATTGAACTGGAGCCGTTCAG"/>
                    <sequence id="seq_t582" taxon="t58" totalcount="4" value="GCCCCAAACTACTGTGCCACGCAACATACGTAGAAAGCGCTAGGATCCTACCTACGATGTTGCCCATGTGTCGACCTAGTCGGAGGCCGGGAAATGACCTCAAGATATAGAGTTACCTCTGCGTTCGGGGCCGCACCTTCATTGAGACGGGATGAATGGGAACCCTGGTGCTGGCACCCGTATTCCACGGTTCACAGGAGGTCGCTGGTTAGTTCCGAGGGGGCTCCAGGTTTATAACAGTCCCCCACGGTTGTACTGCGCATCGGATCAGCTATGTCGGATGATCAAAAGCTCCGATATTGGCTGCTAGAAGCCTTCTTCTAAATCTCACATTCGGCGGCTGTAGGTAGCTGTCCCAAGCAGAACGTTCATGACTGGGAGCCGGTCTATCACACATTGTGTTAGTAAGGTTGGATCCTCGACTCTTTCCGTACTCCAAATACAAAATGCAGCATATTCAGGTTTCTCGGCAGCACGTCGTCACAACCCGCAACGGTTGCCTATATCGCAATGCTTTGAGGGACTAGCAGTAACAGGAATACCATACCGTAATCCAACGTACATACGCCCAACGTCACAATGCGACCAAAGCTCAGTGAAACTACCACATCGCGATGTAGCGTGGTATAGCCATTGGTGATCGTGGCTGTGGGTGGTCCACAGTTAAAAATCAAATTAGGGTCCTCGTGAGCGCGATAGTAAGTGCTGGTTGATTCCCGGACATTAGCACTGACCAGTGCAGGCAATCTTGATGGACCCCTTGTATACCCCCGGTCATTGCGGTATCGAAACTCTTTGACCGCAAGCACTGTGACGCTACCTGATGAATTCTACTTGATAGGTCGATTTAACTCGTTTTTCCCATTTTAGGAGTACACGGTGGTTGGGGACGCCCGTGAATTCGAAACTCTGGGGGGAGGCCTAGGGGTACGGTGACAAATGCTGTCTCGCGAGGACTAATGCTACGGCTTAAAAATACATTCCATTACTCTTTATAAGT"/>
                    <sequence id="seq_t592" taxon="t59" totalcount="4" value="TGGGTACGGGGGTTTGAATAAATGTCTATAGTCCGACTTTTGAACACCAGCTCTCCATAACATCACACACTCATCTCTCTTCTACCCTCTATCCGAGTTAGTAATTCTGCCGACCACCCTACTTGGAATGCCGTCACTCCATCGTTCGTTCAGCGTTACTCATACTGAACCTAGTTGCCAAGTGACTGGCCTCGACTGGTTTTGCCCCGGCTCTTTAAAAAAACGGCTCATGCGTTTAGTACCACTGACCCTTGTGTGGCAAGCGTAACCATAAGAGCAGGATAAAAACGCCGGTAACATTTTGCACGAGCACGTAGGACCGCCTAACAGCTGCTTGCAATATAACACGGCTGGACAGCGTCAGTTACTCCCAGATCGCGGTCCGACAGCTACAACAAGAAAAGAGAAGCTAGGTTGGCGCGATCCAGGTTGAACGTGGCCTGGAACTTCCCAAACAAGTGGTTTTCAACGCTACATCTGTACCTGCTGCAAGTGAAATGGATCATTACACTTTAGTAGTTGCCACGCCTTCCTCCTGGAGCGTTGGGGCGATGACGCTCTCCGGGAATTACTGTACTCCGTAGTATGTATCCGCGTCGTCCACTCGACCGCGTCAAGATCAACTCAAGCGGAATCCCTGCGAAATCTGTTTTTCAGGCTAGGATCACATGATGAGAAAGTGCTGATCTTTTACTGGACTATGAGGTGTGGGTAAAACGACGGTTCATCCGCGCCCCGTTTGACTCGAATCATGAAGACGGTAAGTGCGGAAGAGTTCAAGGGCGGAGACCCCTAATGGGGTTTTCCTGTACACAAAGGAGGCCAGAACCCACCTGATTTATGTCGAGCCTGTTATATTGCCGTCAAAGTTCAGACCGGTGTGGACGTCACCATAAAGGTAGATTCCCTCGACGAAGAGTTGGTCCGATACACTTAGGGCGCGAGAAGCGGCCAAGTTTACCGACACACGGGTATACAAATGTAGCAACCGCGTGGTGAT"/>
                    <sequence id="seq_t613" taxon="t6" totalcount="4" value="ACTTCTAAACGAGCAGGCGAGGTTGCATATCCACCTTTTGATCGTACCCGTGACACGTCGCCTGAATGCTAATGGAGTTGGGTGCTCAGTGGTCGGCAAGGATAAACCATGGCCTCATCTCCCTCACCGCGGATGAGCCTTCAAGGCATACATGAACCGCTAGTGTCATAGCCTACTCCGTTTCGCGGCTCACTTTGGGGTAGTTCGATATTCCTCAGAAGCCTTCACGACCCTTTAGGATCATAACAGTCTGATGCAATCCTAGTATAAGTTGAGAAACTGCTATGTGAATGGCACGTGGAATCATTATTGGGCAGGGCGGCATCGGGCTTAGTTTTGGACCAAATCACGACCGGGAGATTAGGAAATCCTCATCCGCCGAAGCGGGTACGCCTCTGACGACCGGGTTTGTTGACTCCCATGAAATATGTAATGCGGTAAACAAGGAGCGCACCCCCTATCTAGTTTAAGCATGGACGCAAATAACTTTCCTAGCTGCTTGCTTAAGAGAGGCCGATAATCATCGTTCGGGAACAACTAGGCGATCAGAGTTAGCTCAGACAGGTGGTTCTACCAAGACCCTCACAAACCCCAATATTGGGAACGATTTTACGCAGTGGGATGAACTGGATTAAGCGGTCATCATCATATATCCGTAAACGGGGCCCTAGTCGCTCTAAGCCCCATACGAGCTAACCGTGCGGACAGTCCATATCATCAATATGCAGTATGGTTGGCGTCACCCGAGACATTTACGACCGGTAGGGCAATGATCGCGACTATTCCACGCGGCCCCGGCTAGAACCTATCGTGTATGCGGTTGTGCGGACCGAAACCAATTTTATGCGCATTGGCACGTCAAAGCGAAGTGTACTAAATATTCAGATCTTAACCCAAGAGGCTGCAATCTGTATGGCGCCTGTAATAATTGTTGGTTTGAGTGCGACTCCCCTCTAGCGAGCGTGGGACTGTTAAATTGCTCAAGACATGAGTCGGTTCT"/>
                    <sequence id="seq_t602" taxon="t60" totalcount="4" value="ACTACATAACTGGAAGTGGCTAAAGTCAAGGACGTATACTCCGCTTTTGCCGTTGGGAGCCTTCAGATAAGCAAGAGTGACGCGGCAGGCTGCCACTAACCTTAAGCTCTCTCAGAAGCCAGGAACGTTCGAGACACGTGCATTAGCATTGCCATCGACTCCTGTAATCCCCCCTGGATTCGGGGCTTCGCGGGATAAGCTCCCGAATGACCAAAGTGGTGATCATTGTTATTAGCTGAGAGATGGAAGTACAAGCTCCCTTCGAAGAACAGTCTCATGCCTGAACTTGTTTTGTGTACAGCCCCATGTGACCTCAGGCGACTTGGGTCCTTTAGTGCAGAGCTATTTTATTTCTGCGGCAACTCCACATTTACCGACATATCCTGCATCCTAATGCATTTTAGTAGAGACAGTAGCCTTTAAGAGGGGGAGCTGCATTATTTTAGAGAGATTTGCGCGAACCGCGGCACAAGACCTACGCTGAGCCTGTAATGATATACTGTTGGTTGTGAGTTATGGTAATACAGGTGCCCCATTCTATAAGTCTCCCGAAGACAGACGTAGAAGTATCAACCATGCTCCCAGTAGGCGCTATGCAGCTCGAAAATATGGCGTTATATTTGATAAATGTCCGAAGGTCAACGTGCTCCACCTAGCGTTGAATGCTTCCCTGTTATGGGTTGTAGGCTGGCGTGTCACGCTGAACGTACAAACCTACCAGACATGATCTACTAGGACAACAGTTGGCGACTGGAGCCCGGAGCAGAGATTCCCCGGAAGTTGTCAGCGATACCCATATGCCCGACCAAGATTGCATGACTCAACGGAGCTGCTGTCTTAGAACGACCTTCTCCCATTAAGTCCCGGCAGCGCCTTAGTAATACACCGCGGAGCTCTAGTACGGGATTGTGTGTGGAGAGTGCGCAAGCCGCCTTCAAGGTATCCCTATGCATAATTTCGCATTTGGACCTCTCTTATGTGCCGGGACTCGCGCTGTCAG"/>
                    <sequence id="seq_t612" taxon="t61" totalcount="4" value="TTTTGTCTAAGGCAACGCCTCATAGACAGAAAGTACACACGCACTTTACGGGCATGAAAGCGCAGAGTGAGCGTCATGCGTCCACAGCGCTTCAGCTCTAGCGATAACACCATCGCCGAGCCACCGTCGTTATACCCTCCAAAGCCAACGTTAATGTCGGGAAGTAGGACAGCCTCTCAAGCCAGTTCATAAGTCCCAATGGAATTGAATAAGTTACCCCAGATATTCTGACGACATCTGGGACAAAAGAAAGATTTCAATAGGGCCGGCGAAACATGCCTCGTCCCAGTCACATTCCACAAGAACCGAGTTCGGGCACGTGTATTTATCTTATTTCTGGGAGCGCTTCTCATAAAGAAGCTGTTTAGTCGGTCTCATGACAAATTCAACCCTTGGGCTTCTTGACATTGAAATAAAAGTCAGGGGTGTCACCTAATCGGTACGTTCTAGTGGCATTCGGCGTTCATAAGACACTCTCTGCACTGAATGGACCACCAAGTTCTGCTAACACGAGTTAAATCATGAAGCCGTGAGGGGCTAATACACCACAACCCAACGTTCCCCTGCAAGTGATTTACTTCGTCTCTGCTTTCTGTCCACCCGCATCTATTAAGAAGTAGGTTTGTGATAATCGTGCGCGTTTAAGTTAGGCGCGGACATCGTGTCCTCGACAGCCAGGGCACAGGCATCGACTCGTGTGTTCTTCCATTAGTGACCACGTAGGGGTGTGCTAAAAGATGACTCATTCAAATAAGGAAGGTGATAGTTTTTAATCGTCGGCGTGTACGCATATTGAACTCAGGCCTGTATAGGCACGGCACTTAGTCCCTCCCCACGCAGCTACTAATCTATGCTTGACTACGTAGTTACAGGGCATGGCATCAGTCGCAAAAAAGAACCCGACCGCTCAATCACAAGACTGATTCTGCGTGCCGGCGCAAGATAAGCATCCCACAGGGCCGATACACCAGGTACATGAAGCCACCACAACCTAACAGAA"/>
                    <sequence id="seq_t622" taxon="t62" totalcount="4" value="CGGTTTTTTTTCACTAAGGAAAATTATTAATGCCCTTACCCGTACAGCGGTGCAGTTGGTACATGTTTCCAACCTGTGTTTCTGACATTCACGGATGATACCCGGTAAACTAGGTTGTCAGGGAAAGGAGCTCCTCCGGCTGGAAAATCGGTGATGCGCTCATCCCATTAGTATTCTCTGGTCGTGTAACACGAGATCCGCTGGTTGCTTTACCCCCTCATATCTACGCGAGAATATTCAGCCCTGCAGCACCTTGAGCCTATAGTACATGCGCATTACGCTTGGTTAATTGTCCTGCCCCACTCGTGTGACATCCCCCCCCGCTGCCCACCAACTGCACTTGGACGAAATGATCCTCGGGGGGTTTGGTTAGTGCCGGTAGCCGATGGGGGTTGAGAAGTAGAATTCGTACCGGCGAGACATTCATGTTTGCTTCCAAATATCTGACGTGGTTCATCAGAAATTCTCCGGCCTTCTCGTACGTGGCGTTACAGTCCTACCAAATCTTAGCCACCTTTTGTGTGGCCACCTAAAGCTTGATATCATTGGCAGTTGACTGCCTGAATCGGCATTCCGTAGAACTGTTGCCATCTTGTCGCACCTAACAACGATGGGGCTAGACGTGGCGCGACGGTGTTAATGAGGGGCAAAGACTGGTTCTCTAGGGCCGAGTAGGCCAATCTGTTAAATACAACGCGGTATTATCTTTTATTCATATCAGCGCGGCCTACCCTTTATAGTAATGCATAGTTGTGACAATGACACACACTCACCAAAGCTATCCGAACTTACGCGGTAATGCCCGACCGATATAGGACGAACTACGCCAGTCGACACCGTGTGCACACAGGGAGAATAGCCCCTAGAGTTTTTCACTACTTCCGAGGATATACATTTAATGACCCATAGATTATACAAAATTTCCTGACCATCAGAAACATCGTTATACATTCCTGCTTGACACTAAAACTACTAATAACCCGTTATGAGAATTAGCGCT"/>
                    <sequence id="seq_t632" taxon="t63" totalcount="4" value="GGCCAGAACGTTATTCCAGATTCACCCGTCTTGATGGTCCCGAATCGCTTGGTATCCTGGGAAGTGCTGGGCCGGAATCACTTTCTAGAGTGGGATACGTATCTGTTCATACAGCGCTATCTATGAAATTTGGTTTATCCTCCGGTTGTCCCCTGCGCGGATGTGCACGAACGGGAGTCGCCGTGCACGGAACGGAGTAGGTTAGCCGGTGAGCGTAGTTCGGGGGAGCAGTGGTATTGACCCGCCTCGATAGGGATGATGCCAGACTCACGACAGACTAGGCACCGGACGTTGCGATGCAAGCGCGCCTTTTTTGCCGTAAGACTATTTAGGTCGATTCCTATTCTTCGTTTTCATCGCTTAGTCCGCAATAACCCCATGTTTGGTAGAAGAAGAACTTACTCTACCCCACGTCGGGGTAGAATAGTCAGCCTTGATCAGTACAAGCACTAAGGTGCAAATCTCGGCAGGTGTTTATTATTCATATGAAATTCTTGATGTCTTATAACGTCGTTAAGACGCGCCGTTCACGTGTAAGTGGACCACATACGATTGCCCAATGTATCTCCGTGAGCCGGAGACTTCGCAAGCCTGGGCCAAAGCCCAACAATAGAGTCGGACTTGGCTCAGGCCTTGTAGGTTATCCTAGATGTATAGCGAGCATACTCAAGAAGCGGTTCGCCCATGGCTGTCCACGACTGCAACTACCGTATAAATCAGCAGGCATCCATAGGCAGCGGGTCCTCTGTGCCGGATGCGTAGGCGATCTAGCACCACCTAGGTTGGCTATCTTTCAACCAGTTTTCACGAAATTCGCTATCAGAATATCCCGACTGCGAAATAAATGTACATAGTCCGCAGGGGCCCGGCCCTGGCGATTAGATACCAAGGTGCCCGGGGAATTTCATCGAGCTGCTTTTTTGGAGCCCTGGACACTGAACGGAGTCCAATTCGCTAACAGTCTAAATCTCATGTGACGTGTTTATGGAGGTCTTAAGTT"/>
                    <sequence id="seq_t642" taxon="t64" totalcount="4" value="ACCGCTCGGCGGGAAATAAATCCCGAGGCGAAGTACCGTTGACTATAGGTGGCCTTCTTAAATAGTGGGCATAGCTGTGTGTTGTATCGCGAATAACTGAATGTTAATGTTCCCTTATGCCACAATGTCGTCCTCGCCGTGTTTATGGTGCTAGGAATCCGGTAACTGGTTTACAAGACCTCAGCTATGATGAGATCGTTCGCTCTATGATCTCCACGGTCGGGGAGCGAAAGGTTTCCGACTACGCTCTCAAAGAAATGTGGTGGCCAACTCCCGTGGATTTGCCCTCTTTGGAAGTAACCACAACTAGACCCGAGACCAAAAATCCCCTCCGGGGCAGCCCACACTGGGGCTGTGTCGATTTTCAGCCTCTACTGGCTCCCGCCTTCCAGTCCACCATGGCTCTACCATTATTGCGTACTGAACTCAACGTTATCGACCAAATGTCGTTGATACCAGAGGAGTAGGTGATCACATTCGTGCTTAGTGCGCCCGTTAGCTTTCCTCCCGTAATAACGATCTCGATCCACACGCGGCCGTGCGCCCTACTAATTCGCCTTCCAGCGATTATTAGGCCAAAGATTACTGTGGAACGCGCTTACAGATGGCATAGTCGGTATTAGGCTACTTTAGATATAAACTCTGGTATCGTGCGTGGGCTCGACTACTGGCACATCTACATCGTGTTCTACTTTATCTGGATTAAGGAGACTCGTTTCACCACGGTTATACAAACAATTGATCTCAGGATCCTGAAGCTAGATCATACAGGAGGAAGCGCCAGCTATGCCCTGACCGCGGCTGAGTCGATGGACCCTTAATGAGGCACCATTGGCAGCGAAGTTCATTATATCTGCTACACGTCCTATGACGAGGCTCCGTGCACGATGCGAAGGCATGCGTTCCAGACCATGTGAACTCACCTATTGAGTAGGCTCTATAAAAACGGTAAGTGGGGAACAGAAGGTATACGTTTTGTTTGGGGTCTCTCAGGCAATCT"/>
                    <sequence id="seq_t652" taxon="t65" totalcount="4" value="CTGTTGAGGGTCGACCAGTCAATAGTGGGCGGCCGGTGTTATTGCCCGATAGGCAGTATGTGCCAATTCCGTGGGAAGCCGTCGCAGCCTAGCTATTCAGTAAGGTACCCGGACATTTACTGTGGACTCCAGAGCGCATGGTGGCGGAGGAGAAGGTTCGGTTCGAGCTAAAATGACTAAGAACATCGCGCAACTAGAGGGACAACTCACTCTGTGCGAACCTTCCTCTATCCATTAATTCGAGTGAGCTGCAGAGGGGATTGTGAGAAAGGAGTCAGTAATCGGGAACTAGTGTCCACTGAGACAAGTGCTTGGGAGGCCAACTGCTTCGTACGAGTTCTCTGTATCTAGCTGGTCAGGACATTAGCTAGGGACCAAATACTTGGATCAACTTACGGAGGTCCTCATCCTCTAAATTCGAAATAACGCTGTTTCTTCGCGCATAGGCAGAGGGTCTACGCTTCGGACGAAAAGCCCGAAGTACACCGCTCCTCCTATACACCGTGAGGTGGGACTATTGATGAATAGGGTTTGCCGGGGCTAGTGGTCAAGGCGGATAAACCGCAAAGCGAGACGATTTCCCAGTGCAAGTTCGTCGCCAGACTTGTATAACCTGACTCTGTTCTGATGTCTGGAGTGATCACTCCCTGAGCAGAGGACAAGCCTCAGACGGGAAACAAGTGTCTTGTGCCAGTGGGACTCTGTAATCCGCTACACCTTCCGTATGAGAGCGATCAAGCTATCCAAATCCTGTAACGCGTACTGTACTCTCCCACGATAAGTGGACGGTTTCGCCCCCGAGATGAGGCCCCCGTCAGAGGCGCCCCTAAACACGTACAGCGGAAAACGACGCACATCAACGCCTACATAGCAGTCAATGACTAGCTGCCCATATGTATCTCCTTATCCTTGGAGACCGTGCACCGAATCCCGGCTATCGCGTGAGATCGCTTAGGACACTGAGCTCTAAGAGTCCGGCATGACCGGTGTAACGTAACTC"/>
                    <sequence id="seq_t662" taxon="t66" totalcount="4" value="TTCCTTACGGCGGGACACCCTAAATGTCGGCACGCGGCTAGACAAAACGGTAACCTCTCTGGCGGATTAGGTACTAAAGTATCGATCGCGTAGTTCCTCTTGCGATATTGGCCATTACTGCAAGATCAGCAGGCATTGGTTGATGCTGCTACCAAGGCCAAGTTACGCGTTCAAGGCTATCTGGACTGTCGCAGCTTGGATGCATTACGTGACTGGGAAGTGTACAAACAGTGATTGCTTCTTTGTACTGGGAAGCATGGTACTTGTTATCATACGGCCGGCATGGGCACTGGCGTCTCTGACCTCTAGGAAGTTATGGAGGACATTCCATAACTAAGACCAACAGAGCGACCTCCCTACCGGAATTGGCCATCCCTGATACAATTGCTTTTACCTTATAGGGACTACCTACGTACGAGTCCCCTAGGTACAGGTGTTAAGACTGTGCGTATTAGCTAACAGCGTCGCCTGCACCTTAGAACGTGCGGTAAGAGGGGTTCTACTACACAATAGTGCGCATGAGTTATAGGTTTCCCCTCATTGGTAGCACTCTGGTCCGCACACCTTCCAATCCCCGGCGGCTGAGGTAGCTACAGGGCACTACTGCGCGACCGGTCCTCGGTGGTAGAGAGTTTACAGAGGATGGCACGAAACGCTGTAAGGGGTTACCCCGGCCGGGCAAGGTGGTACCTGGGATACGGCCGGCTGCAGATTTGCCCCAGCAATGTCATCGTATTCGTAACCTGCTTATTCGACGACTATGTTTTTTTAGCCCGCTCCTATCAAAACGAAACGTTAAGGATAGTCAGCCATAGATGCTCTCAAGCCGTTAACACCGGGTTTACTGACGCCTGGTACAGCTAGGATGTATTGGGGGACGCCGATAACCGGGAGAGTAACGGGTCCCCTGTCATTTTATAGTGTTGAGTAGCCCGACCTAGTATTGGTGCCCCTCCAACGCATGGTTAACATAGCTAAATGTTCACATGCATACTTATTG"/>
                    <sequence id="seq_t672" taxon="t67" totalcount="4" value="CTGTAGAGGTTAGTAACGTCAGGAATCCTCTTTCGATGTTTTCCCCATTTAGGCACTGGATGACAAAACGGTGGGAAGCCGACGCAGTCTATTTATAGCGCAGTTTACGATAAAGTTAAGTGCGGATAACAGATCACATGATGCCCGCGGAGTAAGCTGCGTCACAGTTCAAATGACTTAGTACCTCGTGCTACCGGAGAAACAACAGGCTCCGTGCTCACCATCCTCTATCCACTAACTCCAGTCAGCCGCTAATGGGTAGTTCGGAAAGGCCCCATTTCCCCAGAACAAGTTTCCGCTGAACACTGTTCTTGGACGAATAACTGCCAGGGGCGAGGTGCGTGGATGCGCATGCTAAAGGCGCTAGCTTTGCATTATAAGTTAGGACTAAATAACTGAGTTGTTCGTGAACAAAAGTGAACCTTAAGCTTTTTCTCAGAGCATAAGCTTATGTGCTATGCTTCATCCGGTAAGCCCCTGGGGGTCCGCTACCCGTTTAACCGGTTAATTGGGTCTAGTGGTGACTGAGGGCTGTCTCCGCTACTTCTCAATCCAGACCCCCGCCCTCGCGAAGCGTATTACCAGTGGTAGTCTTTCGAAGCACATATAAACCCTGGCGAAAGTGTCCTTTGAGCCGGGACCACACCCCGATCAGAAGAGGAACCCCAGTCGTGTAAAAAGTGGATTGGGCCAGTGGGCGCCGGTACTCCTCCACACCATGAGTATCAATGAACATAAACTATCCACGTCCGGTGTCGTGTACAGGGCTCTCGCACGGTAGGGGGACGGTTTTCCTCAGGAGATTGGCGACCAAAAGGTTCCGGAGCTGTACGCGATTACAAGATAACTGGGCACACCAAGAGCTCACTAGTATAGTAAGACGAGCTGTCTAATGGTAACACATAATCCTTTCATACGGATAAGTTAAACTCGGCCATCGCCTTAACTAGCACAGGACAGGGAGACCTCAGAGTGGGGCCTCGCCGCTTTGAGTGGGCTC"/>
                    <sequence id="seq_t682" taxon="t68" totalcount="4" value="TCAATTGTCCTAGAAGTCCAAAATTAGTTCCTATCCCCTCATCCTAGTCATGGAAAAGCCGATCGGGTAAGGGAAGTCGTTTTGCATATCTTCTGAAGTACCGTCATCCTAGGGCAAGTGGCGAATCCAGATTAATGAAGAGACGTCCCTCCCTACGCTAGCTACGAACTCTCCCACTCCGGTCCGTTTCCCCTATCTCACAGTAAGGCCGTTAGTACTCCCATCTGATCAGTATACACCAATGCAACATAGAATGTTCAAGATATAGACAATCACAGACTAGCTCTCAGGATTTGCACAAGTGATGGAAACGAGTCCGACAGCATAAACGGTTTACTCCCTAGCCCTGGAGACGTCCATAACTGTGTACTTCTAAGCCCACTCTTCGATCCTATCACAGCCGCGGATGGATCATCACAAGCAACACTATGCCGCGTGTTCACACATACATACTTAACAGTCGATGGGCGGGATCAAGTGGCCACTACACTACCGCTCCCCGGTCGTGAGGCAATGCTATTGTTATTAGATGGCAGGCACCGCCCGCTGGGTGTAGAGGCAGTTCGTGGGGTGACGACAAGAGTAATTAGACCGTTCGTCGCAGGTGAGAAGCAGTTTAGATTCCGGACGTCCAGGGGCTGCTCGCTAACGAGGGCGCTCTTTGTTTCACTAACGCGTCGGCTGCAACTGAATAACTTATTTTACTTGCGCTACGTGGCTCTACTAACTCAAATCAGTATTGGTGCCACATGTCGAACCTAAAGAGAATAACGCACTAGTTTCTTTAAACACGGCGTCGAGATGTCTAGCTACTCGCTCGCGGGTACGGTGACCAACTAGTTTACATTCTGGTTTTATATGAGTCCAGGGTTGTCGCGTAAACGATAACGTGTAAGGTGCACTGCAACATACGGCTTTCGCCCGCGAGAGGAAAGTATTAGGCCGGCCCATTCTCGTCGAGGAATACGCTGCGTGGGATCCCGGTCTGCACCACAAGTTA"/>
                    <sequence id="seq_t692" taxon="t69" totalcount="4" value="GCACTTGGTTATCGTTTACGCTGCCTTAACTGGGAGGGGACCCTTGTTTCGCGCTTTAGATGATTTCCGAGCCTGTACTTGTGGGTTCCTCGCTCGGCACCCCTCTACGGAGTCCTGTATGTGGCCGCGCACTAGCAGGGGTCGCAAGCAAAAAGTAAATTATGGCTGCTATTTGCATATTCGTATAGTCTAGATACCTTTAGGCAGTATAGGGCGCATGAAGCACCACTAATCTTCGGAGATCTTGGTATGGCCCGCTTATCCTTCCAACGGTATGCATTACTAACAAGTCCGAGAACGCTTGAGTGGCATGCCTCTTAACGCCCAATAGGCCTTACTCCCACTAGTCCTACTTCAGGATACGAGGTGTCATGGGTGACACGCAGAAATGTAAGGCGGCGACGTAGACTTCCATAATACTTTCCGTCCCGCTTTTACTTTTCTTTATTCGTTTTTACAGCAAAGACTAGGACCACCTCTAACAAGGCATAGCCGGTCCGCCGACTGTGTTCCTGAGTCGGTACAACCGCGCCGCTGTTATGGGGAATTCTAGGTCTTGGGTGCGCAGGGAAGTCGCAGCCTTCTGAGTGACAAATGACATTTAAAAGATTGCTTTTAATCAGCAGTTAACACTTAAGCTAACAAAAGAGCTAGGAGCTCAAGTGCCTGGCAGGGGTAATAGAATATTGGACCGGGCTCGGGACGCTAGTGGAATAAGTGATCACCTTTGCTGGAGGAACTCCTAAAGCGTCCCATTATCACACGTATAATGAGGTAAATCTGATTTGATCAGAATGAAACACAGTCTCCATAAGTCAGGGGAAGACTTCCTGTGCGGCACTCGTAGAATAATTTAGGGGCATGGGCTTATTTGGTTACAACTACATATAGCTTCCGCATAGCTCGTTACTACAAACGCGTCATTTTGGAATCGTCTCGGCAAACAATTGAACTTGTTAGAGTATTCCACGTCTAAACGCGTCATGCAGTTTCTAGCTGT"/>
                    <sequence id="seq_t712" taxon="t7" totalcount="4" value="GGGATCTTTTTGGTTATTAATAACGAATGGCTCGCCTGAGGCGCCACTATCAGAACGTTAATCCTGACGCCGGGTAGTCGCAGAAAAACCGATTGTCAAGCAATAACGACGCGATCTGGGAGCAGAGGAACGCCGTTCATTCATATCCACCGTGTGATGCTCGTATGACCTTGGAATTGCTCCTGCGTTATACCGTTAACTATACAGCAGAACGGGGCCATAAATCAGACCTCATGGTACCATCGGCCTGACAAATATTAGGTTTGTCGTAGGTTAAGCGAACACATAGGTAAGGTGCACAAAACATATCGGGTCTGTTCTCCGCTTGATTTCACTCGACGCCATATCCGACGCATACCGGCAGATCATTCCCAGTACTCCGACCGTTTTACAAATGCTTAAACCTGTATTATCACCAGGAACCTCACAAAAATTAGTCGCACTTACTGCGCGCGATCGTATCCACAATCAGATCTCTACCTAGGGTTCGGCGTCGATGTGTTTTGGAAGCGCAACCCTTACCACATTCGGATGGTATTGAATTCAACTAAGTGGCTGCGCGGAGCTCTTCGACGGACACGGTTACTTTCTCAGGAGGCTAAATAATCAAATTGTAAGTTCAGCAACAGGGCCAGTATCTAAGTTGGGAGGAGGCTCCCTCCGGTTACCCTCCTGACTTTGGATTCCGGTATCAAGGAGTCTTTCGCCACCGTCATTAGGCGGATAATTACGTGTCTGTTAACCAAGTGGTGGTGCCACAGTACTGCGTACTAGCGTTCCGAAAGGTGTCAACCCAGAGAGTACGTCTGGGGCAAAACATTCTTGGTGGATATCCACATTCATATGGATGTCAACGCCGGAACCACCGCCTTCTGACAATTTCATAATGTCGCTGTACGTCCGTAGCGCCCCGAAACTTTAGAGGTACTCGTTAAAATCGGGTTGCCCTCTTCCCAGCCCACCAGCTGGCTGCACTACTACGTGTCAGCAAGTCCCTTTT"/>
                    <sequence id="seq_t702" taxon="t70" totalcount="4" value="TCGCCCGATACACAGTCTCACTGTCCGACAATGGTCTTCGGTAGCAGCGTTGACTGTCGTCAAGCGTTGCGAGGGGGCCACCCTGCACGCAACCGTACAGGGCGGGTTAAAGGATTAGAACAGGGCGCTACAACTGTGGGACATCGGCAGTGGGTACATGAACTGGTCGACAAATGGTCAGTCGGTACTAGGGTGGCCGTTAATGATATATTCTATCATGTGATGTAGGCAAGTTAAGGACCTTGGACATTGACGGCGTGTGCTCAGGTCTTAATACTGGTGAAGGGGAACAGCGCACGCACTTGCTCAAACGATATATAAGATCTCATAGCATAGAAATCGGAGAGCGCAAACTTTATTGTAAAGATTTCTGATGAGTCCATATCACGTACCTCACGTCATTAGCCCGCAACTACTGGATATAGCGCGCGGGCAGGCCATTAAGCAATCAACCCACGGGGATGCGGTGTCCGCATACAGGGACTCCGCACTTTCCGTACGATCTGGCTTTCCCAGGTTTTCAACAGAGGTGCAACTTTGTCCGGGCGCCTTAAGACCTGGCGGGCGACAAGCGTAGTGGTTGCATAACTATAAACTTATAATTACAGGGACAAAGCTCCAATTCTATATGACCTTAATATCGGGCCGGAGCACTAGTACGTGTTCCCGCTGTGCCAGGTGCCGCATCCAACAGAATACTATGGAGCGCTACGCCCATTTCCTATGTAACGACGGTAGCGGTACCAAGTGCACTCCGCGTCCTAAAACCGAAATTATTCTAGCACCCACATCGGACAGACCGTGTATTTGTCTTGGACCCTCTGATAAACAGCTCCCCGGAGTGTAGAGCCACCATCCCACCTTCGAGCGCGTCATCCAAACCAGACAGCCTAGTTAGGCCTGTTTTAATATTCGGCGACGTAAGCCTAGAGCTCGGCCTCGGCAGTTTCTCCGAATCCCCCATGGACCCAAGTAGTACATGCGTCAGGGCCGTGGATTG"/>
                    <sequence id="seq_t713" taxon="t71" totalcount="4" value="AGGTTTTCATTGAACCGTACTGATATTCCCGCGCACCTCTCGTAGAACCGCGTCCCCCCCAAGACGGATTGGTGCTATCCCATAGTAACGGTTGACGGGCGGATAAGAACCGTTTCGGAGTCTAGTGTACCGGGAACGGCCAATATTGGGTCACAGGCCCTGAAAGATGGCACCAAACTGACAAGTCAGTACACTAGGGACCGCTCTCTCCATTCCCCAAAGGGCGACGCCCTCGAGATACGTTCCGCTCCGTAGACTGGTTTGGGACAAAATCTCACTCCACTCCTATTTCGTAGGCCTTAAGAGGCCAGGTCCCTCAAATCCCCAGTCAGCTGAGGTTCTCAGACATCCTGTGATGTGGCGCAGTAGTGCCCGGAAAGGCGTGATTATACAAGCCCTACTCCTAGATGGAGGAAGTACAATCTTGCTACGGGCCTACTTTCCGCTCTATCACATTCGCGCGCAGGTAGGGAATCATACAAACATATGTCACGGAGCAGGGATCTAAAGAAGAGTGGGCCGATACTCCCTACAGGCCAGACGGTTGCTTAGGTCGTCGAGCTCTGTGAAGGTGTACAGTCCTGACCCCGCGTAAGCTCCCTCGATCACGGTCCAAACTCATGCCAAGAGACATTCTTGCAAGTACGAAATGTAGTATGTCGGCCCTGTCTGAAATGAACATCATGGTCTGCCTGGTGACTCTTGGTTTGCCTAACCTCTCCAATAGCCTTTCACCGGAGAACCTAGCCAGCTAGCACGCGTCGTGAGTTAGCCGGCCGTCGATGTCAACTTTCGCCTTGGGGGGAATAAGGGTGAGATTTAAGGGGGTGGCCAACCATACCGCCTAAGAAGGATTTACGGGTGAGGGACAAATTTGGCATGGGAGGTCGGTGTACTGTCTAACTGTACGCGTATTGACACGCTAGGCAGACATAGAATGGCCAATGGGTCGTACTGTGAGGCCACGAAACAGGAGATTTCAAGACGCCGGGATTCCGCT"/>
                    <sequence id="seq_t722" taxon="t72" totalcount="4" value="CTTATACTGTTATGAGGGGTGTCAACATTGTAAGGAGCGACCACATCACCATGCGCCGAGTGCGTCCAGAGCTTATACATACACACCAAACTGGTACTGCCTAGTTCTATTATGGTGCTCACTCCATCGGCCTGTCAACCATAACTCCGACAAGGTCACCCCCTTTCTTAATCTACGAACAACTAAGACTCCAGTAGGACTTAGGTCACTCAGCCGATCTAGCGCCTCCGGTACGGAATAGAGCGCTCCAGTGATATCGGTTCAAGGTTTAAATAGTCAAAATCTAGACCAGTGAGGGGTGACGACTTCTGTGACTTGGATTCCTAACCATGCTTATATTCGGCGATAGGGTCCTGTGCACGGGGTCGACACCTTGACAACCCTTGATAGATGCGAGCCTGCTGGATCTACTAAGTATCCACATTACGTCGCGAACTTCCAACAAACACCCATTTTACACCTCACCAAATGAGGGCTCAGACTTATTGTCGCTTCTGCTTTAGCCGTGCCGAGTCGATTAGACGGCACCATTGGAACTTCCGCGCTTTGCCCTGATCCCAATTTGATCTATCCCCTCAGGTAGAATTCGCTTACCCCTGTCATTTATTCCCGTCAGAATCGAAACTAGCCTCCCCCGTTACACATGCATAATTTAAATTTGCAGACTAACGCTTTGTGCAGATTGACGTTTCACCTCTCGAGCAAGACAAACACTATTACTGGCATGCTATATACTTACATGCCAATCAAACCCTGAGGTCGAAGAGTTTGTCTCCCTGGCATAATGCGTTTTCATCGTACCCAAGTAACCCGTGGGAGTCGCTCCCCCTTATTGGGGCATCCGGACGTGGGCACGTCAGTCAAAAAGTGGATGGTCCAATGAACCTCATTTAGCCATGTATGCACTCGAGGGCTTGTTCTCGGGACAGTCAGAAAGAAGCGCTGGTTTCTCCAAGGTGGGACATACCGGTTCTAGGACACCCGACAGTGAGTGTTCTAC"/>
                    <sequence id="seq_t732" taxon="t73" totalcount="4" value="CTACTTTAGTGGCGGAGCATCAAGGATGAACTGGCAATAGGGATCTGACGACCTCCTAAGTCGTGTGAATGCGAATACGTTCAAAAGTACGAGTGCACTAGGGGGATCGGCTTTATACGCGAAATGTCTTGCCGTGGTGACGCCAACACAGGCTAAACCGGCCCAGCTCCAGATTTTAGGGGGAAGTCTTAATCGCTTACGCGACTCTAGACAGTCTTCTATACGTTTGCTACCGGATAGCATACTCAGAATTACCTCAGTTGCAGCCGGCTGCCATGGGTGATCCGACCATTACCTCTAAGAGTCGTTGATCGGTCGGGTAAAAGTTACATTTGCAGCGGGCCGCCTAATATAACATCGACATTGATCACATCTCAAACCCTGGACCGCCCGCAGTCGACATCCGTAAAGTACTACCGCCTGGGGTGGATGATAATAGCTTGGTTTACAGCTCATGCGGGGAGCATCTCCAACTGAGTAACCAGAACGTCACGCGGTTGATCTAACACTTCATATTCATCCGGAGGGACCTAGACTCACTGGGGCGCGGGGTCAAGGTTGTGGGGTTAGTTGGTCCAACAGTTTGTGGCATCACTCCTTTCAAAGTTTGCAACAAGTAGGATTGACTCTGCCAGCACCTCCAAACCTTTACGCACCACTCGTCAACAGGTCGGACAAGTCTTCCTAATGAGTACTGGACCTTTTGCTTGAGTGAACAGGAATTTATCTGGTTAGATATTGCCCACTAATAAGGATCAGCCGAAGGCTCTAAGAAACTAACGTGGACTTGCACTGGCATCCCTCCTTATTCCCCAACTCTCTTGTAACGTTAGTGTCAACCTTCCACAAAGAGCTATACTATAAAGTGCCCAGGGGGGCGGGTATTCTTGAGCTAGCTGATTACCGCATTGTCACAAGGATCCGTCTAGAGGAACGTGAGAGCGAAAGGTAGTACACGACCGATATATCAAATGCTTCGAGAACCGGGCTTGCCGCGATC"/>
                    <sequence id="seq_t742" taxon="t74" totalcount="4" value="CGGCGTTTGCGTGGTGCGAAACTCCGCATTGTGACTCACGACTATGGTATATAATTCTGCCGGATTAATAAAGACGATTCTTAACTTGTGTAATGACCGGAAACGTAGACTTGTCCACGGCCACGGTGGATTTATGCCTCGGGTCTCCCAATATTTTCAATGGGTTCGGATGTCAATTTGGATAGGGATTAAGCCTATTTGCCCCTTAAGCTAGACTGGAAATTGGCACTCATGTCCCAATGTTGCGGTCTAAGCTTACTTTTTATATGGCATGCTTGCAGTGTTAGTGACGGACAATTCGACCTCCTCCCGTGTACAGTCAGCGAACGGGGATATTTTTCCGTCTGGGACCTCTTGTAAATCGCCCATATGTCGATTAGAGTATCGAGTTCGGGCTCGCGACAGATGGTACCCCGTCACCTAGCGTCTTGATGGTTTCCCCAGGCCGGCAGATGCCCTTGGACTCTGACTGATGAACGTGTACGGGGGCGTTCTCGTCTGCGACGATGATTTCAGTACAGGAGTGTTTGCGATTAGTACGCCTGCGTGCCGTAGAGTTGTGTCTAAACCTCGAGACTTCAATGCTGCGTTCTACGCTAGAAGTGCCGAGCTCATAAAAAGAATATGGATCCGCCTGCATAGGTTCGCCACTACTGGCAATCGCCATGCTAACCTACCCCTCCGTACCGATTCTTCCGGTTTGAGGTCCGGGTCTTCTCTGGCAACTTACGACCCTAGGAATTCTAAGGTAGACACAACTGACCTGCACGGAGCTAGCCTGCGGACTGACGGAAGTTTCGGGGACCAGTAATTTGCCATACAGTAAGGAACATACAACTCCGGATGAACCTACCGTTAGGGCACGTTCACCGGAGAGGCCGCGAATCAACAATGCGTTGCGTTTTACCTACTAGCGGAAATCTCTGCAATACTGCCCAAGTCCCCACCGTGTTGTGTGGCGCGAGAGGCACGTAACGTGTCACATGACCTTAAAGAGCGG"/>
                    <sequence id="seq_t752" taxon="t75" totalcount="4" value="CGGTATTTTTTCACAACGGTAAGTTATTAAGTAGCGAACACGTTAAGCGGTGCAGTTGCTACTTTTTTCCAACCGGTCTTTCGGACATTCGCGGATGCTACCCGCTGAGCTAGGTTGTTCGGGAAAGGAGCTCCACCGGCGGGACAATCGGTAAGGCGCTCATGCCCTTAGTATGCGTTGGTAGTGTCAAACTGGACTCGCTGGTTGCTTTACCCCCTCATCTCTACGCTAGAATATTCAACCCTGAAACTCCGTGATCCTATGGTAGATGCGCGTGACGCTTTGTTAATTTTCCTACTCCACCAGTATGACTTTCACCGCCGGTGCCTACCAACTGCACTTGGACGAAACTATCCTCGGGGGGCTTGGCTAGTGCCGGTAGCCGATGAGGGTTGAGAAGCAGAATTCGTTTCAGCGAGACTTGCAGGTTTCCTGCTACATACCGGCCGTCGTTCATCGGAAAGTATCTGGACGGCTCGTACGTCGCGTTCCAATGCCACCAAAACTCATCCACTATTCCTGTGGCCACGTGCAGCCTAATATCCAAGGCTGCTGACTGCCTGAGTGGGCATGCGGTGGACGTGTTGCCATTTTGTCCCACCTACCATCTAGGCGGTTAGCCGTGGCGCGACCGTGTTAATGCGGGGCAAATACTGGTTCTACAGCGCCGAGTAGGACAATATGTTAAATAGAATGCGGCATTATCTATTATTCATAACAGCGCGGCCTACCCCTTAGAGTAATGCCTAGTTGTGACCATGACACACACTCTCCAAAGCTAGCCCGACTTACGCGTTAATGCCCGAGCGATATAGATCGAACTACGCCAGTCGACTCCGTGTGCATACAGGGAGAATAGCCCCGAAAGTTTTTCAGTTCTTCCAAGGATATATATTTACGGACCCAGAAATTCCTCAAAATTTGCCGACCATTAGAAAAAGCGAGTTACTTTCCTAGTTTCCACTAGAAATTCTTAGAACCCGTAATGCGAATTAGCGAT"/>
                    <sequence id="seq_t762" taxon="t76" totalcount="4" value="TCGTGTTAGTAGTAGAGTCCCTCTGATAGCTGACACTCATGCATCAAGCGGCTCCCCCGTAAACAATAATTGAGCTCTCTCAGCGAAGTTAATGACGGGTTGTAAACCTCCGTTTAGGAGTTTAATTAAACGCGTAAGGATGACAATTAGGGAGAGGTAATTCCAGACGACACGGTCCTGTCCATACACGCCAGTGGGCTCTTACTCCTCCTTTCCTCTTAGGGCCACGCGCTGGTGTATTGGACCATTTCGGTGGCTGGATCTGATCAGAGACTCTCGGAACCCCTAATCCGTAGGCATTCACACGTCAGATCGATCGCATCTCCATTTGGCTGGACTTCTCTAACAAATAGCAACGTGAGGGTGTAATTCTTGTAATGGTCTGATTATACAAGACGTATTGCCAGATCGACCGACAACACTAAAATGACTAGCGGACGTTCCTCACACCAAGAGTTGCTTACTGGTCTATTTCCATCCAACTACATCTCAAGAAGCAAGGACCCAACAAGGAGGGGGCCGATACCTCCTACGCGGCAAACAGTTTATTAAGCCATCGCTCCCGGTTATCACCTACAATCCGGGTAACGCGATAGTTCCCTCGATGGAGCTCCGAATTCATGTGTAGAAGAATTCCTGCTAGTGCAGAAGGACGCTTGGGCGGTCTGGCTGGAATGTGCAACAGCCTCGTCCGTCCGTCTATCGCGTTGCGTAACCTCGGTAGTAGCCACAGACCCGACAAACTAGCCTTCTCGTCTGCGCCGGGGAGTGTCGGGCCTGCTATGTCCGACGTCCGCCTCGTGGTAGTCCGCTTGATAAATAAGAGCATGGCCAACATGACGGTCTAGTATGGCATTACTAGATACAGAGAAATTAAGCATGGTAACTTGAAGTGGGGCCAAGATCCACGAGAGGATATTCGCCGGGATTATCGAGAATGTTGCCGGTCCCCAATTATAAATGAACTACTTAAGCGGTACAGACACGCCGGTGTTCCAAT"/>
                    <sequence id="seq_t772" taxon="t77" totalcount="4" value="GGCGAGGGGCAAGAAGGCGACAGGGGTCCTAAAGCTAGCCATCTGGGTCTGTATATCCGGCACCTAATCAGCTGTCGAAGACGGCTGAGTCGATCCAGGTCAATATATTCTGGTCCTTTGGACTACGCGAGGAACGTGGAATACACGTATGGGTAAAGCTAGAGAGAGGATGCATGTACTTAATACAGCCACTCTGCTGGTTTTTTAGGCGAATGCACGTACAGCAGCGGAGTTACGCAGGATGACCGACTGTATGTTACTAGAGCATCAATCGGACTTGAACGGGTGTTTGATGTTTATAGCGCATAGATCCACCGTGCTGCCTCCCAGTGGTTATGTCCCCCTTCGAGTAAACCTCCGACCTTGGTGCCGAGCGATGCGACATCTATGCGTGGTACGTTTGAGTGTCACATTATTATCGAATGCGGCATCATAGTCCTTAAAACTGTCAACTACTTTGAGGGACAGCATTAGATCTCCTTGAATAGCACATTGACGGCAGCGACAGCCACGTAGAGGCTGTCAACGATCTCAAATGGACGCATGACGGCAACCTACCCATTTCCATAAGCGCCACTTACCGGGTCTGACCCTCTGTAAGGTCGATGATACTCAATTGTGAGTAAATTAACTACTCCCACTCGAACTTTCGACCTACAAGCTCGATCCAGCCTTATCTAAGCGCTCGGTTCAGGAACATGCAGACTATTGCCAGTCTTGATTGACTGACTCATTGAGCATCAGCAAGACAACGGTCTCTCCACGGAAACCAGCCGTACTAATAGCGGTGTATAGGGAGCGTTCAGTGGTCTTACCATAATTTCCTGGTGCAAGTGGCTACATTTGTTTCGAGAACGTAGTTCAGCGCTGCGATCGCGCATAATAACGCCTGGTTCGTCAGATACCACTGGCATTACATTGTTCCTCTTTCGCATTTGGGACCGTAGGCCGACTTGAAAGCTAATCCAGTCTTTTCCAGTATCCGGAACGCAAAGGATAT"/>
                    <sequence id="seq_t782" taxon="t78" totalcount="4" value="CGACAAATGTATGCAAAATACGTTTACACTTTGACGGAATCATTACTTTCGTGTAATCATGAAGGGGCTTTGATGTGGCACGGGGCCTCCCAAGCTAAGAACAACGTAGGATAGGTTTTATTAGCCGAAGTCACCACCAGGTCGAACCGGCACATCATATGTAATATGCCCTGTTAATACACTTATGGTAGAGAAACTAGCACCAGACTTCGCCACCCTGCAGCCGATCTCAGCATTCAAGAGCTCGTTTGGTCCGCTTGAGCCCCCTCGGGATCTGCATCGCTTTGCTATGTTCCACCATCTCCGCAAGATTCCTTTTATCACCGGGTTGAACCCGGCACAGTGCAGAAAGATTGAAGGTAAACGCTATGCGCCACACGAGTACCGAGAGATTGAGATGCATGCAGAGCTCGCTATTTCAGCATTTTGGACTTATCGTACATCGTAAGGTAAAGTATTGGTGTGCCTTAGCCTTGCAGAGACAGCCTTAACAAGGTACGCGGCGTCTGACGCCCATCCTACCTCTATACAACAGGACAATACTAAACTGTTCTAATTTAAAAACAACGAAAGATACCTCCAAAGGATGACCTCAAAAGATTAGTGGGGATACGTTAAGCAGACGTCTACCCGGGAGACTAAAAGCGATCTTAATACCCAAATGGCATCAGTTGGCTCTGTTCAGGATGTTACCGAACACGGACGATGCGAATGTAAGCTAACCACGGTGATAGAATCATGTGTCACACCACGACACTCGGAGCGGGTTGAATTTTCTGGCCATTTTTCCAGAGACTAGACCGGGTCACCGGATAGATACGACAGTAACTTCGTGCGCTACACGCCTATTGCTGGATTGGTCCTCGTACACATTGGTATATCGAATGACTACTCGCGTATTAAACGAATTCGTTCTTTCCCCAAGGTTTGCTTAGCGTGTAAGAAACTGGGGGCACCTGCGCCCTACGTTACTTAATATGGTGATCCAACTTCAGGGGGT"/>
                    <sequence id="seq_t792" taxon="t79" totalcount="4" value="CGATGCCTATGGTAGCCGAAATCCCCGAGGAAACAGTCGCACCAATTGGCCGCCGGCGCTTCCCGGGATTCTGATCTCTCACTGGGGTAGTGAGAGTAGCGAGAACCCTTGTGTTATTAGGTGAGAGGGGGCGCTTTCATGTGTGACGCTCATCATTCAAGTGAAATGGAGCCTTCATATTGAAGCTTACAAGAATTCCTCACTCTCCAAAGGTGGACTGAGTCACTGTCTGCGGGGTCATATAGTTGGTTATCAACGTATCAGTAGAAAAGAGAGCCTACGGACGGTGGGATGACGCTATCAAATCTATATGTGCGCGGGCGGGTTAGGTGGATCACAGGATCTTAGGAATGCCTTAAATGCCACCACTCGAGTGTGTGATCAGTCAGTGAAGACTGTTCAGCGAACATGAGATCAGATAACGCCACTTTTACGATTGCACATGCCCTACGACGTAATAAACCAAATACGGCGTGTGTTAGCGGCAGATGCGATATAGGCTGAGTAGACTTATAGATTGAGCAAAAAATACAGATGGTTTGTTATAGGTTGAATTTTTAATGAGTAGCCTTGCTCATCACAATTCTGTCTGGAAGTACGATACTAAGATCCCTTAATATGGAGGCTAGCACCGTAGCTTGAGTCCGGCGTTTGACCTTCTGTAGCCTGTCGACTAGATTATGCGAGAACAGGGGCACTAGTTGCTACCGCGAACTTTTTCCGCTCTCCCGATAAGGCTTGACACTCAGGACATTTTACCTTATTTCATATCGAGTGGCAACAATGCAGCCGCGACGTGTCACGATGGCATTATTTCAGACCAGCAGCCGAAGCCTGGCGGGCAGACACTCGTGCCATGCATTCGTCCCCCCACATTCACCCCAGTGAACGTCCTGTTCTTACGCTCACTGTGCCGTGCGATGCAACTCCTTCGGAACTGCCCATGATCGCTCTTATATGTTAGCAGCGTGCGATGCCAGTCGAGCAGGTTCCCTATAAC"/>
                    <sequence id="seq_t813" taxon="t8" totalcount="4" value="CACATCTGGAATCTATCCCGGTAAAACAACGTGTCATACTAGAAAACGTGGGCCAACAAGCGAGGGATAGCGTGTGTTGGCGACACACAACGGTCCTCGGGTTTCATGAGCAGTCGTTTTAAGTGTTTTGGCGACCATAACATTACTGTGCCCTGGGAAAGGATAGTACAAGCCGCCGTTATATTTGGCTTTCACCCATATAACATCGTTGACTAACATCGGACCATCAGCGTTGAGTGAACTCACGACTGGATAGTGTACTTCGACGGTTTATCCTGCATCTCGGACTGTGGGTTCCCCAGTCCGTTAGGTGCGGCGCGACACCGATGTGTGCTTCCGGAAAGTTCAGTTAGCTCGCATGCATTGCTTCCGCAGGGAGTGGAAATTCAACAGGCTATCTAAGGACACGTTCCTACAAATATCCAGTCTTTTCTGTATGGTGGAACAGAATTTCCTTACGCTTCCATCCCGGTTTAGTGCGGGAATGCAGAATGAGACGACTCAGTTTTCTTGATACGTTATAATTTGATAAATTCTGAAGGCGTGCTGTAGGTTCTAGTTCGTGTGACGCCGTTAGTTCCATAACTATAGATATTCTAATGTTCAGAGCCGCGCAGGTAAGAAGTGGCTCACGACCTCCGATCCATTAGTTTTGAAAGTGCAGAAATTACACCTCAAAACGTGGCCTGAATAATCACCCACGTCGGTGTCCGGTCATAACGACGATATCCTACGAGTAAATTTGACGCTATAACTAAGTGGACTCCTGAACCTGATTACAGGGCACCGTTATTCCCGATCCTGCCCGCGGTTATCTACGCAATGGCCCCTCAAATGGTCTGTCATCAAGTTACAGGGACTGACCAGCGATGATTTCATCTCGAGCTAAGCGTGGGACTCTGAGAAGGCAGTACCTCCGTCTAACGAATAGAGTGAAGCAGGCAAATGAACTAAAGTGTAGAGAATCTCACGATTTAGCACCATCCATACTGATGTACAG"/>
                    <sequence id="seq_t802" taxon="t80" totalcount="4" value="GGGATCATTTTGGTTATTAATAACGAATGGCTCGCCCGAGGCGCCACTATTAGAACGTTAATACTGACGCCGGGTAGTCGCAGAAAAACCGATTGTCAAGCTATAACGACGCGATCCGGGAGCAGAGGAACGCCGTTAATTCATATCCACCGTGTGATGCGCGTATGACCCTGGAATTGCTCCTGCGTTATACCGTTAACTATACAGCAGAACGGGGCCTTAAATCAGACCTCATGGTACCATCGGCCTGACCAATATTAGGTGTGTCGTAGGTTAAGCGAACACATAGGTAAGGTGCACAAAACATATCGGGTCTGTTCTCCGCTTGATATCACTCGTCGCCATATCCGACGCATACCGGCAGATCATTCCCAGTACTCCGACCGTTTTTCAAATGCTTAAACCTCTAATATCACCAGGAACCTCACAAAAATTATTCGCACTTACTGCGCGCCATCGTATCCACAATCAGATCTCTACCTAGGGTTCGGCGTCGAAGTGTTTTGGAAGCGCAACCCTTACGAAATTCGGCTGGTATTGAATCCAACTAGGTGGCTGTGCGGAGCTCTTCTACGAACACGGTTACTTTCTCAGGAGTCTAAATAATCAAATTGTAAGTTCAGCAACAGGGCCAGTATCTAAGTTGGGACGAGGCTCAATCCGGTTACCCTCCTGACTTTGGAGTCCGGTATCAAGGAGTCTTTCGCCACCGTCAGTAGGCGGATAATTACGTGTCTGTTAACCAAGTGGTGGTGCCTCAGTACTGCGTACTAGCGTTCCGAAAGGTGTCAACCCAGAGAGTATGTCTGGGGCAAAACATTCTTGGTGGATATCCAGATTCATATGGATGTCAACGCCGGAACCACCGCCTTCTGACAATTTCATAATGTTGCTGCACGTCCGTAGCGCCCCGAAACTTTAGAGGTACTCGTGAAAATCGGGTTACCCTCTTCCCAGCCCACCAGCTGGCTGCACTACTATGTGTCAGCAAGTCCCTTTT"/>
                    <sequence id="seq_t812" taxon="t81" totalcount="4" value="CTGAATGTTCTACGGCCGTGTGCGGAGGGGATTACAAGTTAGTCTAACCCGAAGGCGCTAGTCGGAACGCCATTAGTCGGTTTAGAGGACGGGTAATGCACATACATCCAGACACTCGACAACGTGTTTCTGACAATTTTCGAACCCGGGCGCGACATCTCAGCCGGCGAGGCCTGGAGCAAAATGGGAACGCTTTAGCATGGGTAGTATTGGCCCACCCGAAAGATGTCTTCAGTGTTAGACTGAGCTATCACTCTATGTTGCAGGCACAGAGTCCGCACGTAGCGAGGACGCATGTTCAATACGCCATTGACCATTCATAGGCCGCTGATTTCGAAGTGCGCGTTAGGCGCTCGTGTCGGGAACTAACATTTTTGTGTCACTACATATCTCGCTGCATTCGGTGCCGACTCAGGCTATTATTCGGATATCAAACTTGTTGATTTTTCTGATGATGGAGCTCACAAACCGGGATTTTTGCTCAGTGTATGGAATCGGGCTATCTGTTTTCTGTGATCTTAGACGAAATTGGGTTGACATGGTGGAGAACAGGTCACGCCTTATGAACACGTTTGACATGAAGTCAAAACCTGCTTCAATAACTGGAGATCTGCTCGATCCGTTCAAACGTCTCAGAGTACAGTACAGCACCGAGCCAATTGAGAACCTATTAACACCGATACGGGAGAAACATCAGATTGGGCGAGTTCCCAACACTCCCGGTTTACTTTAACTACACAGCACACACGATACGCTCTTACACTAGCCTTTATGATATCGTCTGTGAATTCATCCAGTCGGTCCGATGAGAGTCGATGTCTCTAAGTTCAGTGAATACCCTCGCCCGCGAGCTCGCGACTGCTATGCGAATAAAGTGACGGGCGGGAAATAGCGCGGTGCCGGGTTTGGCATTTCGCCGCTGGGGAGCACAACCGCGGTTACTTCTTGCATCCCACTTCGCACGTAGCAATAGGGGAGCCGCGTATAATACGTGTATTAG"/>
                    <sequence id="seq_t822" taxon="t82" totalcount="4" value="GGCTTGTAAACAGTCGCGTGCTAGACCAATGGCCCTGTTGGAAGCCGATGACTTATATCAGGACCCAACGTCTATCAATGAAGTGCATTGACGGCGTATCAGTTATCGTGTTTAGACAATACCATGGCTGTTGACTTTCGCTTAGCAAAGACTCATTGTAACCTTACTGGATTACGTCCAGAGCTCAAACCCTTTATCTGGCGTATGGCCTGCTTTTGAAATCTGCGCCATATCGCTCGCCCGGAAAGACCAACCATGTTACTAACTACGCTATGGGTGGGCCACGGTGGAAGCATATTCCTCTTGCGCATGGTTTCGGAATGTATTTACGACTGCGAGTGCTCGCGCGTCGTTATGCCTCTACTTCAATACTTTTCCCAGGCGAAGAGACGATCTAAATATAACGGTTGGCAAGGACTCTAGAGCTTCTTGAAACGCTCGCCAAATTTTCCCCCCGAAACGCGAACCCTCAGGGTGATTGATTCAGGACCCTTCGCGATAGATGCGACCATCTAATCAACACTTCGGGTGTTACCATACGGAATGTTCCTATAAATTTGAACTCGAGGCATTGAACTTAATGAAGCGTTTTGAAGAAGAGAGATCTTTACACGCCTCTCAGGAAGGGACGCCTTGAATCGGTTGGGGGCTAGTTTCGGGTTAAACCCTGGCAGGGATCTCTATTGTCGTATCCGGTTTTACCCTCATCGAACATACAGCTAAACATCAAGCGGGCGAAGTTATGCATAGCCAATCTCTCTTGGCCTGACTTGAGAACTCACGATTTCCATTACCGACCTATGTATACTCCGGCGATCGGTTACGCCCCAACGGTGCAAAGTCTATTTTCTCCAGTGGAATCTGCATTACTGACATGCCTTCTACACATCTGTGAATCCGTTATACACCGCGAAAACGGTTCACTCTCTTTCGCGCCGCGTCTTGGAACCCTTACCTCCATGTCCAGGACTGTTGGCATAAAGATATCCCATGCTTGAGC"/>
                    <sequence id="seq_t832" taxon="t83" totalcount="4" value="AAACAGGGTTCACTGTTCGTACGACGAAGCCATGACCTCACATCAATTCCAGTCGGTGGGTTCTAGTTATGGTTCTCCATTTACTGTGGCGCCAACGGGTGCTACAAGCCCGGTTCGGAGCCCGCAATTGGTTCGTTGGTAGCCCGAGCAAGCCTATAAAATAAGTAGACCAAGGCCATTGACTTCCATGTGCGCGGATAGCAATGAGGTAATGTCTTAATCTTTAATGTCTGTCAAGTCTACTCCGGTCATATAAGGAATAGTTGAGAGCCGGACTGATGCTGTCAGCAAAGTAAGCTCCTACCGCTCTGTTCTACCGTCACCGTCCAGGTTCTACCACAGCAAGCGGACACACTAATCAGGCTTCTGCTTGCTGGGAAGGAGATGCCCCCCGAAAAGCTGCGAGCATTGTCCCAAGGTAGAAAAGAACCGGTGTGAAACGACCGGCTACTACCCGGGAACTTTGGTCGGCAGCTATAACCATGGTCACGACGCTGTGAGGAAGGCAAGAAAGGCTACCCTCTGACACTTACTCCGCGAGCGCCGCTTCCCCACATAGACTCATAATATAAGCAGTAGTCAGGCGGTAGCCATGTGAGAGGATTCCTCGAAATTACAGCTATTTCGCCATAGGGAGATACAACCGGTTGAGGGCCTAATACACCCATAGTTCACATTTTCGTGCTATCGTATGGTCGGTAGGCCGCCTTTATAAGTACGCATGGATATGAAATTCGCGTGAAAATCCAGAAATAATCTGTTGTTACCCACTGGAAGCCATAGGTTCAAGTGATTGAGTCGATGGCCCACACCGGGCTACAAATACTACTCATCGCTGCCCCGAACTCTAGCTCGCCGACTCTTACGTATCTAGCGACTTTGCGAATTAATTCGGTCTGACAGAACCGACAACTTGGTCGAAGGCACCTGGCATTTTTAAGCGTTTCTCAGCTGGGTTGTTGATATGCGGATCCGTCATAAGCTCGAGGGTCCTATCGCC"/>
                    <sequence id="seq_t842" taxon="t84" totalcount="4" value="AGGACCCCCGGGGGACGGTTGGCGGCTACGACAAATCGGCCTCCATCACGTTGTTCTCTAATTGCTCCCCCGTTGTGAGTAGGCAGGCACTAGTTATGACATTGGTACGGCTCAGACTGATAAGAGTTACATATTGTGCCGGAAGAGCTTAGCGCCAACCCCCTAGCGGAAGTCTCCCTCCGGAAGTGTACCGATGTAGGTAACGCCGTCAAGGGGCTAGATTACATCCCGTTAGTACCAGACTCATCCTTAATCAAAACTACACCATACCTTGCCGAAGTTTGTGTATTAGTGAGTCATATTCATTGCAGTCTCTTGAGTTCTGCTCAAGTCTGGTAAGCAAAAATGAAATCTTTTAGACGCAATATGTCACGCTCTGCCTCATCTCAGATAGAAAACAGATGATACGATTACGCGCCGCTAATACATGTGGAGATTCCTCATATAACAGATGAACCTTGCCAAGAGAGGGCAATTGTATCTCTTCCCACAGTCTCTTTTGAGAGTCACGTGGAATTTCGGGCTACACATTGCCATCCGGTGCCTCGCTGAGGATTGCTATAGACGATAGGTTGAGAGGGTTTGGGCGAGGCCGACGCTTGCCCTAGAGCGCATCGTCTAATACGTCCGAGGACAGCGTAGTGTGGATAACGAAGTTATGCGGTATATGCCTGTTGCTTGCCAGGTCTGTAACTTCGTCAGAGGATCACCTAACGGACGGGTGATGCATTAACTAGTTGACAAGGGCAGCATAACTGGTCGCCCCTGGTTCTATGGTTGGCCCGGTAAGGACGTCTAGACCTCGTGAATCGTCAATACCACTCTACTCTCAACATGGCTGCTAGATGTGGGATTTGACAATAATATGGATACTTGTGTAAGAATTACCCGCTGCCCTCGAAGCATCAGTGGGTGTAAGAAGCAGCGGAAATCGTTCGCAGGTCCACGCCTCAACCAGGGCAAATCTCGCTACTGTCAGGTCACATCGTACGATCAAGTC"/>
                    <sequence id="seq_t852" taxon="t85" totalcount="4" value="GACAGCAGCATTGAGAATTACGACTAACGGGTTATATGGTAGCCAGGGCGCGGGCGTTGGTCGGCAGAGGATGACCTCCTGGACTATCTTTCCGTCTGCGAGTGAGGATCGTATGGACGTTCTACCACGCTCCCAACAGAAATATATGACCACCGGAAAGCGGTGGATCAGTTGCCCCTATTTGACTTCCGGAAGTTGCTTTCAGATCTCCGCCAGAACGTGGCCGTAGCTGAACGATAGACGGCAATGATATACGTCCGTGTACCGGCCGTCGTAGTGCGTCACGTAATGTATGAATGTCGGAGTGCCACATTCGGTACTTACCGGGCTTGAGTAAGTCGTTCATCCTTCAGGGGTATGATCTCGATTGCCTGGCGTTTTCGAACAGGCCCTGGAAAGTGCTCCACCATCTACATAGTAATTCCCGCCGGTGAGATCTCTTCGGCGGATTACTGGTAAAGAGTGACGGACGCCTTATTATACCTTGGCATGTACTTCGCTAGAGGACAGTTGTAAAAGCGTCCTGTAGCATGCCAAAGAATGTTTACGGCAAGAGCAACCGCTGGTCTAAAATACGGCGACGTGTATACCCTACACCGATAGGTCTAACGCTAATTAGATCTGTTCGATGTGTCGGCATACTGATTCAGTTCTGGCTCAGGTGCCTTCTCTCGATCAATTGTCCTGACGAGAGAGTATGGCAAACCGGCTGTCTACACCACGCAGATCTGGCTTTCGACTCTACTGTAGAACCCCCGCATATGTATTCGACCGTAACTGTGGCGATATGGCATTGTGCACTTGCCGACAGATCCCTCGATACATATGAAAAGCACAATCCGTATGGAGAGGATACTAAGCCTCGTCTAACGCCCCAGGAGAAGGCACCTTGTCAGCGGGATATATCCGCGATCGCTGTAAATCTACACACGATAACGCGACAAGCGGTGCTAGTTGTAATGCTTCGACAGCTGCTAGTGTAAGGGATGGCTCTTGATGG"/>
                    <sequence id="seq_t862" taxon="t86" totalcount="4" value="GGGGCCTCCACATGACCTACCAAGTTACAGGAGAATTAGCGGCGATTTCAACTAGGCCGTTGCCAAGAACGTGGGTTGCTTCAGGACGCGTTGATAACCTCGTTCGTGGGGAGCACCGCCTTTCACAGAAACACACCAAATCTGACAAACGGTTCAGCCGCAGGCGTCGTGTCCAGTAATTCTTGACCCAAACGGGTAAAGTGATAACTCGTGCAACACCAGGGTTTTTATCAGGTACCCCGGAGACCTGCTTCAGAGGGCCCTGCCTTGTCGAAGTTAGAACGGGATATTAACCCGCACTAGCATCTTGAACGGTTCGTCCCCGGCTCCGACTAGCCGTATAAGGACTAGTTCATCTTTGTCATGGAACCTTTCATTGAGATCGCATCGCGATAAATTTGGTGATAGCAATCTTCGCTCCAGCTACACACTTCAAAGCATGCAGCACATCGAAAAACGGTGTCCCTAGTTTGGACCGTCGAAGCGTCTAGAGCGGACGATCATCACAACAAGATGCCGAGGCATCTAACAATAACTTAACTAGGCCTGCTGATGAATAGCCAGGACTATAGTGCATGAAGCATCGGTAATCTCGGAGTGTAGATCTCTCATCACGGGATAGTGCTGCCCAGAAGCGTAACCACCTTTTAATGCGGGCCGGGGCAGCGCTGCAAATGGCGTTTGATGGAGTACCGATTCTTTGCGCGCTCAAACGCGTAGCGACTGAACTCGTGCATTGCAGGCCCTTTTGTCGGTTGGCAGGTGGTTGGGTAAGTTCATCTCTGTGGAAACCAGCCAACGTCGTGCTAGTGAGCTCGGCTTCACTTCCCCTCTCGTGCCTGCGACATGGATGCTTTTGACCCATCCAAGAATATGGCCTGTTTCTGGTTCGTCACATACTAGCAATCAGTCCGCGATAGCGGAGGCCAAACACAGAATTGCTTCTCATTGTCGGCTGTACCGAGGCGCAGAGAACTAATTACTGTGCATGAATATTCGT"/>
                    <sequence id="seq_t872" taxon="t87" totalcount="4" value="CATGTAATTATTTATAACCCCCACGACTGTTAGGCTCCTATGCTGAACGGGAAGCTAAACTTTCTCCAATGTTCCCGGGTCGTTCCACAGCGTCTTGGCTTGCCCGCGCGTTAACCCGATTTAAAACCATATGACACGCTACGCCGTTGTAGCCACTACACACTTAGCGAGCGACTGAGATCCAACAATCGACCTACCACGAATGACCTATGTCAGGTCTTGGATACCGTTGCTCACGCCTCCCCGCTGCCGATGATGTCTTTAACACTGTATTACACAGAATACGACTACTGAGTTATGGATGGTGTCTGTGTGCCGTCTGTCGACGTATGCGCTCGCATGCCCGTTGGGCAGCCGCTAATACGCAGTTTTATAGAGCACCGTGTAGTGTACGTGACAACCCTGGATACTATAAAGGACGTCATGATCATGCGCCCATTATTAGGCCACACACGTCGGAGAGGTCAAGTGCTTTATGAGTCAATAATGGGAGAGCGAGGAACGAAACACGTTATATCTGGATATGGAAGAGTCACCAGCTAAAGCTGCTGTTAGCTATGACGTAACCAAGGGGCCGTGGGATAGGCATGAACTCAATCAGGAGGCGTGCCCACGTCTCGTAGTTGCCGTGCGTCGTCCCTTAGTGGGCGCTCATTATCCATGGACATGCATTTAAAACAACCAGTTAGGTTCAAACAGCAGTAGCCAATGATGCGAGCTGCTCGAGGATGAGACTTTGTTATGTACCGTGCATTCTGTACACATCAAAAACTGCCCTGCAAGGACCCGGAACGAACTTGGTCTCTCACGGTTCCATCATTCACGCTCTAGGCTATGCCTGGTAAGCCAGTGAGTCTCGCATCTTATTATCGTACTGGCCAGCGCTATCTCGCTAATACTGTCCTGGTTTAGAATTCGCTTGTCTAACTGCCCATCGGTCATGCCTATAGGGTCCAAGCATTGAGAGAGGCAGAGCCCGTTACAACTTCACGTATCGATC"/>
                    <sequence id="seq_t882" taxon="t88" totalcount="4" value="CAGCTCCTCATACGAGGGAATTTCGTTGCGTCTGGTGCTCGGTGATGTTAGTGCGGCCAGTAATGGCAGTCCTTATTCTTGTTATCTAAATGGATCCTTGTGTGTACTAAAACATTGCTCCCCTCGTCTACCACTAAACCAAATCTCCCGCACGACCATCGCTTTTCCAACTCATCGAGCAATCCTGTAGGCAATGCATTGAGCGTACCTAAGCGCTGACAACGCACCCGGTGTGAAATCCAATATTGCCCTCACAAAGCACATAGCGAAGCGTCCTCCTACTAGTATCCAGTAATGGTGGATCAAACATGTGACTCAAATTTCCGGTTCTAATTGCAATCGTAGTTTAGTTCCCATCGACCCAATATATAACGGCCTAGGCATGGTGGCGAGCGAAGCTCTGGGGGAATCTAAGTGACGCTATTCAAGGAAGTTGCTATACGTGACATCGAGTTTTGTCCACCGCACAACAAGACTGTAACTCTTCAAGGCGTCTGGTTTATGCGTTCCTGTTTGATGTAGGAATTCAATTGCGATTTCCGCTTCTGCCGCCCCCCCCTGCAGCTTCTAGCTAGAGCAGAGGCCGAGCGTGCCCCATTCCACATTATAACGACCAAGTCTACGTGTTCGACCATCCCAACTCGAACATCCTGTGTTGACGTCTCCGTACACTATAAGGAGCAATCGGCTTCACCTGTTCACAAGAACGCTCACAAGGTGTGGATGCGGGCAGCCTACAATGGCAAGTGCGCCCCGTAGATCCCCCCTGGCCGCTCATACCAGTATGGTCGTGTTTGATTCACAATCGACTTTTCTTGAGCGTTCGACCTTTATCATACCGACGGACGTCCGCCCCGAAGCCCATCCGATGAAAGTCAGGCGCGGGTCGCCGAGCCATGTATGCAGCGGCTACCAGAACCTGAAGAATATATCTTCAGTACGCCATTGGCAACCTCCGTTTACAGGTCATGTATGGGATTCGCGACATTTAGAGTACTAC"/>
                    <sequence id="seq_t892" taxon="t89" totalcount="4" value="GAGGAATATCCTCCAGCAGAAGAGATTGATCTCACACATCGGAGAGTGTGGTGGAACTCGCAGATGTACTTAGGGTCCGGTTAAACGGGGCCACTCTCAGGTGCAACCCAGAATTCCACGTAATTCTTTGGCTCCTTTAGTTGGATGCTCTCCCGTGACAGTAGCGTGGCAGCGGAGACGGCTAGCGTGCTACTCCCAAAATCTCTTATTAGCTACTGTCGGGGTCACATAAGATTGTGCGCTTCCCACCGCTGCTCATACAGGCACGGAGGAACTTGCCGTACGAAGGCTTCAGCAAGAGATTCTTTTTAAGGGAAGTGCAGCCTATTGCTACCACAAATAACACCTTTGGTCTAGAAGACGGGGCGGACCGTGAAGGTTGCGTTACCAGCGCGGAGCCCAGCATCACTTGAAGGACAACCACTATCCTTTTAATATGGGGGTCCGGCACTGCCCGGCAACCCATTAAAGGTTAAGCGCAGGTGAGAGTAGTGACGCGAGGTACGGGCTTTCTTCCGTTGTATCAGGCCGGTTGCAAAAGGTATGGCTCACGGGAGAGCTTAAATATCACCTTCGGATCTAGAAAAAGGATTGTTTGAGTCCACAGTGGTTTCCACCGGAGGGGTTTCTCAACGGCTGCCGGCCATCTGTGGTCCACATACTGATTTGATGCATAGAAAATTCCCTTGTAAGAGTACGCGAGAAGTGTCCGGATACACGCGGATTCATTTCTCAAATAAAAGTACCGGTGTAGCCCAATTAGGAACCGAAGGTAGTTACAAGACACTGTCATACTCGCGCGCACTCATCCTAAGCCTCCAGTTCGTAGGACTGGTGGGGCCTCCATAATTTACAGTAATCGCTCATGTAGGACTTGATATCGTAATCACAATGGGCCCGTTAGTGTACATAACCGCCGTCGAACCCAATCATAGTTACCGTCTTATATTGTATGGGGAAATGGTCACCACCAGTAAACGTCAATCATATCGATGGTTCT"/>
                    <sequence id="seq_t912" taxon="t9" totalcount="4" value="TTGTTATCATGGATGGAAGGATTCCCTCGTGGGCCGGGCATAATCTAGTCGAGAGTGCGGACCCACAACCCCGTGGCCCCCTTCACTTCGACCTTCTTGCTTGTTTGCTAAAGCTTCACGGCGGATGTGTATGAGAAATCTGAGTACTATCCTAGGTTTAGTCGACGAAGATGTTTTACGCACAGCGTCGTCGATGCGCCCTATTGCGCGAGGACGTAGTATGATTTACTGATATCTGTTAAATCACAGATCATTCTGAGGGACTTTACACGTATGTGTCTCCAAAACCAGGGATAGGGTGATGACTTTTGTAGCCAGAATTTAGGAGGATTCTGTGAGTCGACAATGCTTTACGTGGGCGGTGCTGCATCGATTTTTGATGGGCGGATTATACTCTTAGTTTGCTAGGGCACATATTTTCTGACATAATTTCAGCCTACGCCAATGGCCTGTAAGATGTCAGCTGGGAAAACTACTAGGAGCTTCTCTATTGGATCTTCCCATCGAACAGAGATGAATCCCAGCGAATTTTGCAGACCCTACGAGACCCCGTGCAGAGAACCTGTCTGGATCGCCAGTGCCAGAAGCTCTCAATGCAAGTTTGTTGGTACGCGCAAGCGCGTACGCTTGGGCGGACGGTCCGACTGATTGCGGACCCGACGATGAATTCCTTCTTGAAGCTCGGTGCGTTATCCTCACTCATTGATATTCAGATCGGCATACCAGATATTACACCACTTGACCCCGCTAGTTGGCTCTATAGACTAGCCTAAACAGAAGACCGTCCTGGAGTCTCTTAGAAACCAAACCAGATATTCAAATTACGCTGACTTACTTGTTCGAGATCAAGAGGGATATGCAAGTAATCATCGGTCGCGGTCCATTACACCGATGCGCCCGTCAGACCCACTGCGAATGGGTGTTAGGTGTATTCGTACAGGATTCGACGCTAAGTCAAAGAAGGTGCAGTTACTCATATCCTTGCCTCGTCGCTGTCCCC"/>
                    <sequence id="seq_t902" taxon="t90" totalcount="4" value="ACGTTTTTAAGTGGAAGAGATTAAGCTCAACTCCTTTATTATGCGACGCAACAATGCTTATAGGTGCAGCAGAGGGGTAGAAAGCTCCGATACCGGCATCGAAATCCCGAGCGATGGGCTTGCATTTAGTGTCCGGCGTGGTGAACTATATTTGACCCGCCGTTCTGCGTGATAACTCTTGGACAAGGTTCAAGCGCGGAGAAGGGCACATACTGCAAATACTTGTACCATTCGGGTCGCTCATGTCCTGTAGCTGAAAAAAATGTGTGGATTAAGATAGGGGCAGAGTTATGTTAAGTGGGAGGTTACGAAGTCGGGATAGCGTCGGCGACGATATTGTCCAAGCTCATGAACTTGTCGTGCATACTTAAGCGAACGTGCCAACAGATATGCCCTTAATCAGTTAGCTTACACACTGCTAATTGTTGGGTTTGGAATCGGACCACCTCAGTGTAAGTAACTCTAATCAGTGAGCGCATCCAACGACTAACCAAGCCGTCGACAAGATTCCGAGAATTCAGTGTCATTTGGTGCCGGGTTCACCGCGCGTGGGACCTTGCCTCGGTAGAGCCGTACGCACTCCCACGAGCCCCCATCACTCTCGAAGCGTGTCTTCAATGAATCCCCAATTGTAGTAATATTACTGAAATTATGATGAGAGTAAGAATGGCCAGCCGGTAGAGCCAAGACGTCTAACGATTTATATACATACTTCTTCCTGAAATGTACGCGGTCAGATTACCAATTGAGCCATAGGCCATCTATCTAGTAAGGCGCAACTCTGGCGTGAGAGGCGAGATTAAAGGGTCCCACCCGGTGCTGCCGAGTACCGAGGTCTTAAATCATACCTTCCTTTCAATCATGTACATGGTAAAAACACTGATTGTATTAAGCATTCAACGTCGTAACAAGAAATAGAAGGATGCTATTTCGGGAGCGTGGCCAACTCCTTAGAGATCGGCTAGGGACTGATATAAAGCTAGTTGCATTCATAGCTTCG"/>
                    <sequence id="seq_t913" taxon="t91" totalcount="4" value="CCAGGCAAGCGAGGGTTCGATCGCTCTGACGGCGTTGCGACTTGAGGGTGTTAGGCTCTGTCTGAATGTAGGCAGAGTGAATAGCTCCCTTGGGCGCAAGCCACTTCTGGCATACCGGTTCGCACGAAGCATCGAAAAATTTAACACCTGCTAACGCTCCTCGGCGTTAGGATCGATGCTCACCGCGAAGGTTGTAAGGGTATACATATCATCGTCGCGAGTATTAAAAATGTCTTAATGCCATTTCCGCCGCCCCATAGAATAGAAAGGAGGTAGCAATGCGATCCGGTCACTCAGGTTCATACGCTAGAAGCTAACGGCAAGCAGCTTTGCGGTTGGCAAAACTTAATCAACGGCCGGTCGGACCGTGTCGATGCCAAGTACGGTATAGCCCTTAATTTACTAGATCAGGTTACTCAAATATCAAGGCCCCGGAGAGAATAGTCTCTTGTCACAAAACATGGTGATCGCCTATCCCAATTTCTGCAGAGTTTGGATTCGGTGTCTTCTTACGACTTAATTTGCATGGTGATCGTCGACCTCTATGCGACCTACAGAGGGAGTAGTGTCCAAAAAGGACACTCCCTTAAATTCGAATGGGAAGCAAGGGTGTGCACGTGTAGTTAAACTTGCCACTCTTAGCTGATAGGGCGGAGGCCAGTGGTTCTAGCTCAATCTTCGTCGCATACAGTCACTAGATTCCAACAGGAAATTTGTCTCTTGCATTCGAAGAACCAATTCCACCGTCAGACTTAAGTTACGTGGGTAGATGATAGCGGGACGTTTGTGCGCGCATGGAGTAAAGTGGTCTGATTATCGCGCTAGCTGCCCGACCCGACCAATCCAGCGAGGGGAGCCATTGCTCAAATAGACCTTAGATATCCTTGCGCACCTCTTCACGACAATTCATTAATAAAGACGGAAACTGCAGTGTGTATCCCGCCAGTTCTCTGCCGGTCCGAGTATCACTCTTGTGAAGCTTTTTGAGCAACCCAAATGA"/>
                    <sequence id="seq_t922" taxon="t92" totalcount="4" value="GGGAGACCTGTTGAAACTGTGACGGCTAAAAGAGCGCGTAGCGCCAGGTCACGGCTACCGAGACTGGAGGTGAGTGTTCGAGTTCACTATAAGTTCCTAGAGAATCAAAAATGCACGCACTCAAAAATTCGGCCAAATATAGATCCGTCGTCTGATTACGGAGACTTTTCTTGCTTATGAACGGCGGAATTCTACGACCATTTATTTGTGAACCTATGTCACTATAACAACGGTACTTCAGAAGCGCTCTTTTAGTCCTAGCTACCTTGCAGTTTAGTATAGCCCGGTTGCCAATTAATTCGATATCAACATCACTGCTCTCGTCCGGGTCGTTTAACTGACCAAATCGTCAACACTCGCGCCGCTCTTGAGCGTGCGCGCTTGGGTCATGAATAGGTGGCCGGCCAAAAGGAACGCCGTTCCGAGCTTAAGAAGAGGCCTTGCCTCACAATCATGCCACAATGAGATAGTTAACATAAGCTCGGTTCGGGATACAAAGGCTTGATGTAGCTTGAATATCGTGACCGGAAGTGGGCGTGGGTGTTTGGCCTAGACAAATATGGGCGTAACAGGTGAAAGAGGTATGATTATCTAAGGTCCTACGACCATTAGAACAGAATGCCCGGTAAAGCAAATATACGTCCGTGGGTATTCATGAAAGTGGTATATCCTCGTTCATGATCTAAGACAAATGCGATGGGCTGTCAGGCTACTCGTGGTGTCGTTCACACGTCGTACATAGGGCCGCACTTGTCTCGCAGGATCGTGCAAACGTATCCCTTATTGCGTCTAAACGAGTGGTATCACCTCCTCTTTGTCATGCCAGTCCAAGTCCCTAGTGCAAAATGTATAGTCCTAAGCGATGAACACTTACATGTTGGGAATATCGGCGTCGGGCGTGAGTGCAAGGTTCGTGCCTGCTCGCCGATGATGCAGCTCACCGATGGCCACCACTAGCAATGTGCCTTAAACTTGTTCGTTTAACGGCATAACCCATACT"/>
                    <sequence id="seq_t932" taxon="t93" totalcount="4" value="CGGCTTTCATGTGGTTGACTCATGGGCATGGCGACCAACGCCCATCGTAAAGACTTGTTCCGGGTTAATAAATCGGCTTGTCATCTTATGTTGCCACGTGGATTTTCGACTCTTCCCCGGCAATGGTGGATGTAAGTCCCTAGGCTCGGACCTAACTCCGCGGGCTCGATTGACACTTAGGGAGCGTCGCTAGACAATTTGCGCCATAAGCGATACGGCAGAATGGGACGCATGTCTCAGTGATGCGCGCGATCGTCACCTATTGAATTTCGTGAGTACAGTGTTAGTGATATCCTCTTCATGGTCCTATTGGTTGCTGCAAGCGATCGAGGGTTTTCATGAACATTCGGCGCCTTGTCAATAAACCATATATCTTTTAGAGAAGATCTTTCCGGCTCATGGAAGAAGCCTTGTCTCCGCACTGCGTGTTGGGCGTTGCAACAGTCCCTTAGTTTAACCCAGGAAGTTCCTGACGTGCGTATCAGGCTAACAACTCGTGAGCGGGTGTGCTGTCAGTACCGCAGATGTCGGGAATAATACGTAAGTGGGCTGGACACATGTGTCTAGTACTGGAAAGTGGAATTGGGTGTTGTGGCTTTTAGGTTCGAAGGTGATTGAAGAAGGATTGGCATCCTTGCGTGGGTTTGGCACTACGGGAACGTGGTTCACGGCGTTACCGCCGTCTTCCGATGCCTTCGGTTGTAGGTGAGGTGAATACCTGCCGATGTACGGCACTTGGTTGTATATGCGAGCTACCGCTGACGTGCAGCACGGGCGCGTTGACACTCACATCAGCTTCCGGGCCCAGTAATTCGGCAGTGGTTAAGCATGAACCAAATCCGTCACCTCCTGCCGTTGGAAAACATTGAGGGGAAAGGACGCCAAACACAACTGCTAGGTATGGTCCTTAATAGCGCAAGGCTCCTCAATACTGCCGTTATCCCGCGTCTTGTACGTGCCGGCGGAGTCAGGTCGCCTGTCCTAGGTCCTCCTAGTGGTT"/>
                    <sequence id="seq_t942" taxon="t94" totalcount="4" value="CTTGTATCGATAACCCATCCTCCACAATTCCCCACTGGGACGATGGATTATGAAACCTGGTTATGTTTACGGACAGGACTCGGTCCGCCGTAAGGATCCTTTAGCAGACTATCTATACGGGAGTGCAGTTTGAGCGTCCTTATCAGAGGCATCGCGTTATGGATTGAAACGCACGTCCATAGCAGTATGCTCTGTATACGGACCACGCGATCCACCAATGGTGCGTTCGACAGTCGGATCGACTAGATGGGTATCCTTACCTATCACATCCGGGGACTCGAATTTGCACTTGAGTAATTCTGTTGGGCGATTAACACCGGCACTGACTTCCAGCCGCGCATTTTATGACGCATAGACGCAATGACGAGGCAACGTCCTCTATGAGACCAAGCGGCAGACCTGGGGAAATCAATCAACTAGCACCCCCCCCTATGTTGCTCCCGCTAGTTACTGAGCCCCTCCGGGCATGACTCAGGTAGTAGGAGAGGACCTTAGCGGGACCGAAAACCATGACCTCTCTACTGATTAGAAGAGTGGTCTATCATGTTTAGGGTCTAAGTCCAATCTATCGAAGCGGTCTATAGCGATTACAGACGACTGACAAGGAACTATCTGAATTCTGCAGGCCTGTACCTGACTGACATGCGCTACTCGCTATTGGATATGGATGGCAGGCTTGGTCACCAGGGGACTGCGTGATACAATAGAGTCCAAGGCTCAACGTCCCAGTAGCGCGTGAGATAGTCTCTCGGTGTCCGCAGAACCTATATTACTGTTGTCTTTCAATAGTGTACAAAGGATGTTCACTACAATGCGGCAGGCGGAGGCTTCCCGTCGGGTTCCGGAGGCTAAGGGGTTGTAAAGGCGGGCATTTCCCACAACGTGCTGCTTGGGGTGCGTTCTGGTGAAACGGAACCAACCGAAATAAGAAATACGGTAGGAGTGCTGCCGAGACATGACAGTTGTCGACCGTCTCCTGTTTCATTAGTTTCAATAAAGT"/>
                    <sequence id="seq_t952" taxon="t95" totalcount="4" value="GGGAACAGTTCACTCCGACGTTCAATTGCCAGGGGTTCGTCCAGGCTGCCATTCAATCTGCGGAAGTGCATCGTACTAGGCCTAAGCACGAACTTAATACCTAGTCTCGGTTCCGCTTTCCCAGGGTTACGTACCTTATCCAAAGTGTTGACCTTAAGAGCCGGGGAACCCGCTTGGAACAAGTAGCCCGTCCGAGCAGACCGAGACAGTGGAAGCCGCACGAAGGAGGAGTGATAACATAAATGCTCCTTCACGCACCCGGAACTTTAATGAGACACACAGCAGCCACTTTCGAACCCTGTCCACAAGCGGCGGGGGGGGCGTGCACTAATCTCTGGATCCGCGTCCCTTCAGGGGTTCCGGGCTAGACCGCCCTGTCACACCGGATAATTCTTCCGATACGAGAACTCCTCCTTGTAACTGTAGTAAGCTGTCGGTACGCTGGGGGACGAAAAAAGAACTCTTCTGACTTGCGTTTGGAATTGAATACTGGATGCTTATTTGGGCTGGGCCACAACTCAGCCAGATTCTCCGAACTCTACATTGTTGTTAGGGAAGTAGACTCCCTAAAGGATCGGATCTGGCTGCATACCATTTATTGACCCTGTAACGTGAACTCTCGCTTTTGGCCCCGCCGACTTATAACGGTAGTGCCTATGAGGACGGCTACCAGCTACCTGGTCGGCCGTGCCCTCTGGCCAGAAGCCAACTATATCTGGGGTTCCTATATTCATCTTACAACTTCGATCTACCGCGAACTCATAGCGATTCGTGCAGACCGTTTTTAAACGCTGCCTTTGACAGGTTATTATGAATGGACAAAAAACTTTAATGGCTGAATAAACCCGAGCAAGACACACGACTACTTTGCTCCAAGTGGAAATTCTCTCCTTGTGGAGTAAACCCTCCTGTTCGAATGCCGTGCGATTCGATGGTATTATAGATGCGTTCGAAGCTGGCCACGTACCAACACGCATGAGCCGCTCAGCCCGTCTACGTC"/>
                    <sequence id="seq_t962" taxon="t96" totalcount="4" value="CGGTTTTTTTACCCTAAGGTAAGTTATTAAGTACCGAATACGTTAAGCGTTGCAGTTGGTACATGTGTCCAACCTGTGTTGCTAACATTCGCGGTTGATACCCTCTGAGCTAGGTTGTTCGGGGAATGTGCTCCACCGGTCGGACAATCTGTAAGGTGCTCATGTCATTAGTATTCTTTGGTAGTGTAATACTAGACTCTCTGGTTGCTTTACCCTCTCATATCTACGCTAGAATATTCAGCCATGCACCTCCGTGATCCTATACTACATGCGCGAGACGCTTTGTTAATTTTCCTGCTCCACCAGTATGACTTGCCCCCCCGGTGCCCACCTTCTGCACTTGGACGTAACGATCCTCGATGGGTTCGGCTAGTCCGGGTAGCCGATGCGGGTTGAGAAGTAGAATTCGATTCGGCGAGACCTGCATGTTTGCTTATAAATATCGGGCGTGGATCATTGGAAATTAGCTGGCTTGCTCATACGTGGCGATTCAATCCCACCAAATATCAGCCTGACTTCCTGGGGCCACATTCAGCCTAATATCAATGGCTGATCACTGCCTCTCTTGGCATGCCGCACACGTGTTGCCATTTTGTCCGACCGAACATCTATGGCGCTAGCCGTGGCGCGACCGTCTTAAGGCGCGGCAAACACTGGTTCTATAGCGCCGAGTAGGCCAATCTGTAAAATACAATGCGGCATTATCTATTATTCATATCAGCGCGGCCTACCCCTTAGTGTAATGCCTAGTTGTGACCATGACACACAATCACCAAAGCTAACACAACTTACGCGGTACTGCCCGAGCGATATAGATCGAACTACGCCAGTCGACACCGTGTGCACACAGGGAGAATAGCTCCGAGAGTTTTTCACTACTTCCGAGGAAATATATTTAAGGACCCATAGATTATACAAAATTCCTTGACCCTTAGAAACAGGCTGTTATTTTCCTGGTTGCCACTAGAAATACTAATAATACGTACTGCGAATTAGCGTT"/>
                    <sequence id="seq_t972" taxon="t97" totalcount="4" value="TTTTTCGAGACCGCCCTCCGCGGTGGTGAAAGCCGCAGGTCCAACAATCCACCAACCACGTCGTCCCGCAGAGGTCAGAGCGATTTGGACTATTATCTTTGCTGGGTAAAACCGAAAATTTTCATGGGGACCCGGGGACGCTTCCTTTTAACAATGTGCGAACGCCTTGCCGATGAGCTGTTGTGTGGTCTAGGCCGCGGTAAGCTGGGTTCCGCCAGATGTAGGCTACGTTGCGTCGTGTCTTGACTGTGGCGCAAGACGTCAAAGACCTAGTAGTACTACGGGCGGCAGCCGACGCAGTGAGAATGCGAGGAGACGCCCCTATTCTTCCTCGAGGGGCGTTGGTAGCTGGGTCGCCCCAACTTCCATCTTTCAGCCAACACGCTCTACACTGAAATGTGAGTGTACCGTTCAAGTAGTAAGTACGCCGCTCGTCTAGCCATTGGTTCTCCGCGGTCGGATGACCGGTAAACCTGCTTTGCAGGAATGTACTATGAGCCAATAAGCATGCTACCGTGTCCCCTAATGTAGGTGTCGGACTCGCTCAAGTGGTCTCGGTCTTTGGGTCTAAATCCCACTAGGTAACATTGAGTACTCGCTTCCAACTATGCAGGAGTTCAAAACTATGAATGGTTCGAGACAGACTCTGTCAATAAACATATTCCATGGTTCCGCCTGGGGGTCAAGGTATGGAGATGGCTTGTGTGGTGAAAGACACCGGCCCGTGCGTTCGCGATCTCATCCCCAAATGCTAAATCTATAGACGTGGAGATACCAGTTTAAGACCCGGGCAAACTTCCTTTCGATTCTCACCTGCGCCTAAAATGAGCTAATGAGACTGGAGGCAGCACCCGGTCGCGGTGGCAAGGATTTGCAAGCGGCTTACGAGTGCAAGACGGCTAACAGCCGAGTGCCATGGACGACATATGGATAGGATTCATTCCGAGGCTAGTTTAGTTTAGAGCTTCCAGGGTTGATTCGTGAGTGATGCTGAACTAGC"/>
                    <sequence id="seq_t982" taxon="t98" totalcount="4" value="CAACAAATGTGTGCAATATACGTTTACATTTGGTGGGACTCAACACTTTCGTCCTATCGTGAAGGGGCATAGATGTGCCCCGGTGCCTCCCAAGCTAGGAACGTGTTCGGAAACGTATTATTAGCCGAAGTCACCGCCTGGTAGAATCGGAAAACCATCTTTAATATGCCCTAATTGTACCATTATGTTAGCGAAATTAGTACCAGGCTCCTACACCCGGGAGCAGATCACAGAATTCAATAGTTCGTTAAGTGCGCGTGCGCCCCCACGTGGCATGCAATGCATATTCATGGTCCACCCTCTTCGAAAAGTACCTATTTCGCCCTGGTTGAACCTATCACAGTGCATAAAAATTGAAGTTAGACGCTGTGGAATGCACAAGAACCGATAGCTTGTGATGCATGCAGAGCTCTAGAGTTATACAGTTTGTACATGTCGTACCTCGAAAGTTAAGGTACTGATCTGCCTTAGCCTAGCGGAGGCAACCTTCTCACGGTACGCGGTGTCTTTCCCCTATCCAAGATCTGTACAACGGGATGATGCTTGACTGTTTTCATTTACAAACAACAAAAGATACCTCCGAAAGATGATGTCCAAAGATTAGTGGAGGTACGATCAGCGTGCATCTATTCTCTAGTCGAAATGCGAACTTAATATCCAAATGTCAGGAGTGGACTCTGATCAGCCTGATACAGAACACGTACGACGTGGCTATCATCTAAGCACGCTGATATAATCACCTGACACAATTCGACACTCGGTGCGGGTATAATTTTCTTGCTATTCTTCCCGGGACTAGACCGAGCCTCCCTAGTGTAACGAAAGGTACTGCGTGCGCTACACGCCTCTTGCCGCAGCGGTCCTCGTCCACTTTGCTCTATCGAATGATTACAAGCGTATTGAACGAAATCGTTTTTCACCCAGGGCTTGTTTAGCGTTTAAGCCAGTGCGAGCACCTTCGCGATCCGTTAGGGGATATGGTGGCCCAACTGCATGTAGC"/>
                    <sequence id="seq_t992" taxon="t99" totalcount="4" value="CGCGGTTAACGAGGGGGAGCCTCATGCTCTCTGAGTGACTCCCATCGTCACGACTTGGGAGGGTTTAATATACTCGTTGCTAGACTCTCGAAGCGCCGTGACTCGAGGCCTGATGCCCGGCACTGTTTGCATGATGCCTTTATCCCCGTATATCGTACATACCACTCACATATCGTTTAGTAAGCTTGGACCGAATATGCGTGCCCGTAGCAATACTGTTACATAGGATGTATGTACCAGTGATTAACTTTCACCGGAGGAATCGAATTCCGTACATACGGTATAAGTCATACAATATACAGTGACCTGGCGTGAGTAGCAGGCGAACAAGGCCTTCCGGGAGGCTGCGCCACCTTGTTTCTAGCCCAATTGTCTATCAATGTAATGAGTGGTGGTGTTGTACAGATGTCGCTTCAGCACCTTTGGTTTGGATCGAGACGCGAGCCCATCAGAGGCGCCCGGGATGTAACTGATGGCGGTTTAAGTAGTAGAGAAATTAAATAACGAACCCGTTACGCACGGAAAACTACCGACAAGTACGGAAGCGTGACCAACACGTCGGACTAACCGACGATTCTGGACTGCTGTGTACCAAACTTTAGGTGAAAAGCTCAGTGGAGCGATCACGATCTGATAGAGTGGGGTTTGCATGTAGGTCTATAACTGTGCTATCCCGATACCAGCTGCCGATGCGCTTATCCTTCCATCTGGTTCTTGCCTTGCGAATTAAGGACACGGTCTCTATATGTTTGCCACTTAGGCTGTGCACGGTGCCCGAGTGCGATTTCACAGTAACGTCTCGGTCTAGTAACATACATGTAGTTTAACAGGGTCTAAGGTCTTAAGCTCTTACCCCTGGCAGACGCAGAGGCTCAAGTTTGCGAATAAAAAATGCGACGCTTCTTTTTGCTTTGGGTGAATCTCCGGAATACGACCGATAGCGCGAGCGTATGCAGTGACGCGATTCTCTGAGTATGTGTAACAGGATCTTTTAGTGGTT"/>
                </data>


    


    


    
<map name="Uniform" >beast.math.distributions.Uniform</map>
<map name="Exponential" >beast.math.distributions.Exponential</map>
<map name="LogNormal" >beast.math.distributions.LogNormalDistributionModel</map>
<map name="Normal" >beast.math.distributions.Normal</map>
<map name="Beta" >beast.math.distributions.Beta</map>
<map name="Gamma" >beast.math.distributions.Gamma</map>
<map name="LaplaceDistribution" >beast.math.distributions.LaplaceDistribution</map>
<map name="prior" >beast.math.distributions.Prior</map>
<map name="InverseGamma" >beast.math.distributions.InverseGamma</map>
<map name="OneOnX" >beast.math.distributions.OneOnX</map>


<run id="mcmc" spec="MCMC" chainLength="20000000">
    <state id="state" storeEvery="5000">
        <tree id="Tree.t:mynexus_2x_3" name="stateNode">
            <taxonset id="TaxonSet.mynexus_2x_3" spec="TaxonSet">
                <alignment idref="mynexus_2x_3"/>
            </taxonset>
        </tree>
        <parameter id="birthRate.t:mynexus_2x_3" name="stateNode">1.0</parameter>
    </state>

    <init id="RandomTree.t:mynexus_2x_3" spec="beast.evolution.tree.RandomTree" estimate="false" initial="@Tree.t:mynexus_2x_3" taxa="@mynexus_2x_3">
        <populationModel id="ConstantPopulation0.t:mynexus_2x_3" spec="ConstantPopulation">
            <parameter id="randomPopSize.t:mynexus_2x_3" name="popSize">1.0</parameter>
        </populationModel>
    </init>

    <distribution id="posterior" spec="util.CompoundDistribution">
        <distribution id="prior" spec="util.CompoundDistribution">
            <distribution id="YuleModel.t:mynexus_2x_3" spec="beast.evolution.speciation.YuleModel" birthDiffRate="@birthRate.t:mynexus_2x_3" tree="@Tree.t:mynexus_2x_3"/>
            <prior id="YuleBirthRatePrior.t:mynexus_2x_3" name="distribution" x="@birthRate.t:mynexus_2x_3">
                <Uniform id="Uniform.1" name="distr" upper="Infinity"/>
            </prior>
        </distribution>
        <distribution id="likelihood" spec="util.CompoundDistribution" useThreads="true">
            <distribution id="treeLikelihood.mynexus_2x_3" spec="ThreadedTreeLikelihood" data="@mynexus_2x_3" tree="@Tree.t:mynexus_2x_3">
                <siteModel id="SiteModel.s:mynexus_2x_3" spec="SiteModel">
                    <parameter id="mutationRate.s:mynexus_2x_3" estimate="false" name="mutationRate">1.0</parameter>
                    <parameter id="gammaShape.s:mynexus_2x_3" estimate="false" name="shape">1.0</parameter>
                    <parameter id="proportionInvariant.s:mynexus_2x_3" estimate="false" lower="0.0" name="proportionInvariant" upper="1.0">0.0</parameter>
                    <substModel id="JC69.s:mynexus_2x_3" spec="JukesCantor"/>
                </siteModel>
                <branchRateModel id="StrictClock.c:mynexus_2x_3" spec="beast.evolution.branchratemodel.StrictClockModel">
                    <parameter id="clockRate.c:mynexus_2x_3" estimate="false" name="clock.rate">0.03</parameter>
                </branchRateModel>
            </distribution>
        </distribution>
        <distribution id="fossilCalibrations" spec="util.CompoundDistribution"/>
    </distribution>

    <operator id="YuleBirthRateScaler.t:mynexus_2x_3" spec="ScaleOperator" parameter="@birthRate.t:mynexus_2x_3" scaleFactor="0.75" weight="3.0"/>

    <operator id="YuleModelTreeScaler.t:mynexus_2x_3" spec="ScaleOperator" scaleFactor="0.5" tree="@Tree.t:mynexus_2x_3" weight="3.0"/>

    <operator id="YuleModelTreeRootScaler.t:mynexus_2x_3" spec="ScaleOperator" rootOnly="true" scaleFactor="0.5" tree="@Tree.t:mynexus_2x_3" weight="3.0"/>

    <operator id="YuleModelUniformOperator.t:mynexus_2x_3" spec="Uniform" tree="@Tree.t:mynexus_2x_3" weight="30.0"/>

    <operator id="YuleModelSubtreeSlide.t:mynexus_2x_3" spec="SubtreeSlide" tree="@Tree.t:mynexus_2x_3" weight="15.0"/>

    <operator id="YuleModelNarrow.t:mynexus_2x_3" spec="Exchange" tree="@Tree.t:mynexus_2x_3" weight="15.0"/>

    <operator id="YuleModelWide.t:mynexus_2x_3" spec="Exchange" isNarrow="false" tree="@Tree.t:mynexus_2x_3" weight="3.0"/>

    <operator id="YuleModelWilsonBalding.t:mynexus_2x_3" spec="WilsonBalding" tree="@Tree.t:mynexus_2x_3" weight="3.0"/>

    <logger id="tracelog" fileName="mynexus_2x_3.log" logEvery="1000" model="@posterior" sanitiseHeaders="true" sort="smart">
        <log idref="posterior"/>
        <log idref="likelihood"/>
        <log idref="prior"/>
        <log idref="treeLikelihood.mynexus_2x_3"/>
        <log id="TreeHeight.t:mynexus_2x_3" spec="beast.evolution.tree.TreeHeightLogger" tree="@Tree.t:mynexus_2x_3"/>
        <log idref="YuleModel.t:mynexus_2x_3"/>
        <log idref="birthRate.t:mynexus_2x_3"/>
    </logger>

    <logger id="screenlog" logEvery="1000">
        <log idref="posterior"/>
        <log idref="likelihood"/>
        <log idref="prior"/>
    </logger>

    <logger id="treelog.t:mynexus_2x_3" fileName="$(tree).trees" logEvery="1000" mode="tree">
        <log id="TreeWithMetaDataLogger.t:mynexus_2x_3" spec="beast.evolution.tree.TreeWithMetaDataLogger" tree="@Tree.t:mynexus_2x_3"/>
    </logger>

</run>

</beast>
