# Supplementary material for: Survival and selection biases in early animal evolution and a source of systematic overestimation in molecular clocks
Source: Interface Focus. 2020 Jun 12;10(4):20190110. doi: 10.1098/rsfs.2019.0110 (PMC7333906; doi:10.1098/rsfs.2019.0110)
Supplement: Data and analysis code [file rsfs20190110supp1.zip › BuddMann_IF_SI/VaryingCladeSize/XMLFILES/2x_5.xml]

<?xml version="1.0" encoding="UTF-8" standalone="no"?><beast beautitemplate='Standard' beautistatus='' namespace="beast.core:beast.evolution.alignment:beast.evolution.tree.coalescent:beast.core.util:beast.evolution.nuc:beast.evolution.operators:beast.evolution.sitemodel:beast.evolution.substitutionmodel:beast.evolution.likelihood" required="BEAST v2.5.2" version="2.5">


    <data id="mynexus_2x_5" name="alignment">
                    <sequence id="seq_t1108" taxon="t1" totalcount="4" value="CTTAATCTCTGTCCGCACTCGGGAATATGCTAACGCGCTGCCGCAATTTCCCGACACGATTGAAGACAATCCCCGCGACTATCTAGCGCCCGGTGGCACTATAGGGACCCCGAGGGACCTGCGCTACTGGCGTAGAAGCAAAACCTTGCTCAGCTATGAAGGCCTCGCTTCAAGCGATCATGGTCTTGAACAACCAGACTTGCCTTCGGGTATGACGGAAGGTCACCCAGGCATGCCTGTTGACGTGGACAGGTGCTAGTTCGTTTAGGTAACACTTAGAACCATTAATATAGTGTGTCCCCATATGCAAGATCGATATCGAATAAAGAGCGCCCCCCCCTCAGCTGTAAAGTGACAGTTGCGCACTAGATGTCCACCGTTACAAGGACCGCCATCTGACACAGCCTACGTTATAGATCCCTATATATGGAAACTATACCCACACGATACCACGAGCCGGTGTTGCAGAACTCATATAGTTTATTGTGACCAGTGTGCGGCGCTGCCGTTACTTAGCCAACAACGCAGAAGCACTGTGTCCACCACGAATTCGTAAGCACAGTTACAGTTGTGCGCTCATGCCTCACTTGAAGACACGGCTTCACCCGTTAAAGACAGGTAAGAATAGGTAACTCGCTCGAGGCTAAATATGAGTATCAAGTTGCCACTCATCCCCCTTGTTTTGAGACCAAGAGAGAATCTCGCTTAGCGGGGGTGTTATTCAAGCGATCTAGCCTTGAGAGGCTCGTCCTCATGTTGCCGCAGTTATGTTTATGAACTTCTCAGACCGGCGGGGGTAGCTGCCCTGGGAGACAATTGTAAAGTTTCCAGCACCCATCTATGCGGGTCTAGCTTTTCGGAGGTGCTATAGTTAGTTGCCGGGTTGGCACATCATAATAAGGAGGACTCAGAGCCTAGCTGGACCAGGACCGTGGCGATTGGCAACTGCGAGCGAGGAGAACCCTCTGTGAAACTACCGCATCAAAGGAGTAAAGTGCAC"/>
                    <sequence id="seq_t1018" taxon="t10" totalcount="4" value="TGACGAAGGAGTCGGGACGAAATTAGAGGGCCGCGTACTTCCGGTAACGACCTATCGTCGTTACTTAAAAGTTAGTTATTGCTAGCCTTCAGCACTTACGGTGGCAAGTAGGAGCAGCCACGGACCACGAGGGTTTCACAGAGATTTATTCCCTGGTGGTCAGGCACGTAACGTTGTCAGGAAGGCGTGCAGGAGCGTCACTGCCCGCTTCATATTTCGATACCAAAATGTTCTCAAACGGTACCTAATCTCCGTCACGAGCCCGCAGTTGAAGTCCTCGCATCTACGTCTCCGATGAGCGCGCAGAGACACTAGCCGCCCCAACCTCCGCCCCTAGGGATATCCACATAAGGTCTAGTTACATATGTCCACAGCAACTAGCCCACCTGAAAATAAACGAGAAAGCTTGGATGATAGCAATCCTGGAGTGTCAATTCCACTTCGTCTCGATGCCCAAGTTAACACAGCGGGTGGTACTACGGATGATGTACAGGTTATCATGGAGAGCCACCCAAAATTTCAACAGGTAATACTCGCGTTACGAGCAATCCCATATAAGATTATTCACCCTTCTTGCTGCGAGACTACCTCCATTTGTTCCCAATCGCTATTCCCCCCGACTCGGGAATTAGCTATTGGTTATGTCAATCGCTACGATAGGTTTCAGCACATTGCGCGAAGTGTGCTCGTATTCGGCGAGTCTTGTAAAGGTACTTCGCGAAACTGCAAAATCGCGGAAAGTCAGCCAAGAGCCTCCTACTCTACTACATGTGAGGTCGGCACCCGCGGGGTTTCCTGGCTCACTCTTCAATGCAGTTGTCATAACACAACTAACATACCTGGAAACTAGGCCCGCCTCTTACCGATTCAGGCGGGACAAAGAACGAGTCGAGATCATATGCGGGAGCCCGGTATTTGATGCCGGTTTGCACTACTAGTTAGCGGATGGACTTGGGAACTTAGGCTACTCATGGTTTCATTCCCCACCCACTGTAACCGT"/>
                    <sequence id="seq_t1005" taxon="t100" totalcount="4" value="AACGGCAATCTATAATATAAGCTGCCGTTTTCATCAACTACTGAGGACCAAGGCTGCTTATCCGTCGGGTGCGGAACTGTCCCAAGCACGCGCATAGGGTAGTGCGAGATCCGGAATCGATATCGCTCGGCACTGTCTTGGAGGCTGACAAAGTGAAGAGTCACAGAATACCCGTGAGCTACAGCGTCAGCATCCAGATGGTACTCTCGGCAAGTAGACTCAGCCATACGGACGGAAAGTGTAGTCGTATAATGCCCCCACTCAGGTCCACGCGGGTGGGCTGGAATACAAGTCATTGGTGACACGGACACCCTAGGAACGTCGACTTACGTGCGTTACGTGGCCGTCGCCTAAGTGAGACCATCACGAAGTACTCGTAAGTAAGTTCTGATTTACCATGCTCTATCTACCTCATTAACATCCGTAGTCGAATCCTACGACTCATTCGCAGTAACACGGCTCACCTGCGATGTTACATCAAGAAGTCAAATTCCGCCTACGCGTCTTATATAACCTGTTACATACCCCCTCTAGGTCGGGCATCCCGCCTCTCCATATGAGGGACAGAGCTGCTAGTGCTATTGACATTAGCTAGAGTGTTAAACGCTCAAGCCACCGTTGGAGAATCAACGCAATCTATTATTAGTGCCGGGTAAATAGCAGATGCCGCTCTCCGTCTCAGCATCTCGTACCCCCAGGCGATTTGTCAGGTGGGTGCAAGTCCACTGCCACACCGCTGCAATGTACGGTCAGTAGTGTGGTACCTTCGGGAGTATAGCTTGAGCGCAAATTGAATGTCACGTACAGGGGTAAATCAGGATCTAGTGATCTTGTGCGTGAAGGCGGATCTTGGACTCCTGTTTTCGCCCCCGGAGCGATAGTGCAGGAATAGGAATAGGCCGATGGATGCAGTTCCAAGCACATGATCACCATCCTTGGGTCCGTTCCCCCCATTTAATCGGGAACACACACTGCTATTCCTCAAAGGGCGCTAGAAACT"/>
                    <sequence id="seq_t1019" taxon="t101" totalcount="4" value="TCTTAGATAGTTGCAACCCAGGAACCAACATAGATTGCCCTCACTCTGAAGGTTATAAACTCCCCATAAATCGTGCGCCGATGCGCGTGCTTAAAGGAATCACGAAGAAAATAATGCGACATTTATCGCGTACGTGCATGAAGCTAATTGCCGAACGTGACCGAGCACATCGTACGGAGACTTTCCCCTGCAAGGCGGTCCGGCAGGGCTTCGTTATCTAACCTAAGCTCCTGCCTCTGCCTTAACGCAGGAGAGTACGTGCCATGAAGGAGCGCCCGTGCGCTATGTCCTGACAGGGTACTTTGCACCCCAGGATAATCACGTTACGGCATTTGCCGGCAGTAATCTACCGGGACGGGCCAATTCCATTGGGGGCAAACAAATGGACCTAGGGATACCACCGGGCTTCTCTTCCATGCTGTGGGATGCACAAAGTTACTCTCTTACCCGACCCAACTGTAGTGCCAAGGGCGCGTCGCTATATCTAAAACACGCAACCGTAATCCAGCAAGCCGCAGACGCTGCCATGACCGACTTTCTCAGACGATCCGACATTTCTTCCCTTACCCAAGAGCGGTTATCAACCTCATATCAGTTGCTGTTTAACAACAGTGCGCGCATTACTTAGCAGGGAGGATAACCATGCACCTTATTCCTGCTGCCCAACACTGACTCCTAACCCTGCGCTAATCCGGGTCGCGATATGACTCATGTACTTCATTGCTTGCTAGATGCCGGGCGCTACCCCTTCGCAAACGCAGTATCCAGCACAAACGCTGCACGGCTGACGTACATTGCCGTTTACGCTTTTCAGGTAGGCGATTTATAACTATAAGTTTGACCGCGTAGACACAGCGTCAGCCCTGTTACGCCTGGATAATTGGCGGTGATATCTCCAGGTGACTCGTACAAGCAGTTAGCCCAGCTCTCGGTGAAAGCTGAGTTATGCGAACCGGACGAGGGGATCGAGGGAAGCAGTACAAGTACATGAACCGGTTTT"/>
                    <sequence id="seq_t1025" taxon="t102" totalcount="4" value="GGGGAGCATAGTAAGAATGTATCCCCCCAATACCGCAGTCCACATTTTAAAACCAGAATCTTACCGGATCCCTACTGACGGGAAGTTTTTACGGTCCGACCTAATGGAGATGGTCTGTAGGAAAGCAGTTAGGAGTGCTTGTTTAACGTGCTCCGCACTAGGATAAGCTGGCCCCGATCAGATCACATCTTGGCCATTGTAGATCCGTTGGGGCATGGAATCGGGCGCTGCTGAGGCCTCCGATTCCTTTGTAAGCCGTGGCTGCATCCCAGCACAAAGTCAATACTTCAAGACGCATCGCTTTATAGGTAACGGTAGCCGGGTCCCTACGGCCTCTACGAGACGTTATAATTTTCATTCATTCCGTGCCGGACTCTTGCTAGATGGCAGCTAGCGATGCTAGCCAGAGCAGTGCCGGCTGAGATCGCATCAGCGGGGTAAGCTTTAACCTAGGTGCATAGTATCATCGGTACGACATCAGAAACTCTAGCCTTCGAATGGTTCGAAGGTCGTAGGAGTGAACGTTTCCCATTAGGTGGGTAGACATATCACGTGAAACGTTTTGCAGGTTGCCGGTAGAATAGAAAACACTTTTCGGGGATGCCTCAGCAGCCTACTAATTAGCCAAATGATCGATCAGAGGTGAGTTATGGACTGCTCTTAGGCGCCACCACAAATCAGGGTACATGCATCAGGGGACCCAGCTCCAGGGCTCTGGCCGATGTCCCTACCAGGACTCAGAGAGGTGCAGCGATGCTCGTACGCTTTTTGTTGAGGTGCGGATAGCACCAATCTCTCAGTTCCCCATAGCTCAGAGCTAGTCGTACTGGGATCTAGCTTTACAACGGCGCAGTAGGAGAGTTACCGGGCTCGAATGGAAACTCTGAACTAATTCCACTTACAGATCGGGTATCAACCGTTTAGCCCAGGGTCGCATTTGATGGCATATGCCGACATAAGTAGATACACGGCATTTATTCATAGGTGACAAACGCAACAG"/>
                    <sequence id="seq_t1035" taxon="t103" totalcount="4" value="TATCCACCAACGGACGTTCAAGGGGTTAAGCGGGATGCGGGGGGGGACATCTACTTACTGAACTTATAACTAGTTCGCGGGCTGAGACAGAGGTTTCCAGTCATATTAAGTATGATACCGGGCAGTCCGTCAAAATGCGGCCGATTGTCAATGTTATGCCAGTTTAGCCTACTATCTGACAGCATCATTCCGCTCATTGAGCTATAATTGCCCGCGTAGCGTGACGATTGTTTTGTCTTCTACCGCCACAACCCGCTCCTCACCCTAATAACTCGAGTACTTCTGGTGACTTGGCTTCAGATGACATGGCATGACGCTCCTCCTGGGGTACGTTTGCTGAACCTCGTTGGTCATTACGACAGGTGGGCCATGTTTTCGGTGCAAATACTTAGCAGTCGGAGAGACATGCGAAGCCCCCCACACGGTTCCATTTGCCTGTAGAGGCTTCCCAGAGGGAGGAGTGCGGGCGGACCCTAATTGGTCTGACAAGCTATTACTTATTAGTGGATGGGGGGCGAGCATAGAGGGATTCACAAGCGACCCATGAGTACAGAGCCAGTGCGAGTAAGTGCAAGTACCCCCAGGTTCGGTTATGACCAGTCGTTTCCCTAGTCCTGGGAAAAACAATTGAACGCGGGGTCTGGTAAACCATACAGTTTAATATAGAGGGCATGCAATAGGCCATAGACGTCAAACTAAGCATGGATGGTTGTAGGTGTCTCCTCGGATGACAACCCCTCTAGTAGGTTGCTCTGCTCTATGAGCTTCTATCCCCATAAGGACCCACTTAGGGTTTTGCGCGACGCTATCTCCGTGACTGAGACTCAGTATATCCTCCTTTGACGTGGAGGACCATAACCCTGCTCTTGAAAACGATTCATAACAGCATAGACAGATATTAGTAGCCGCGCCCATTTGGCCTGGTATCAACGAGCCATCGAGTTAGCAAAGTAGCCCTGGTAGCTCTAACCACGAGGTCGGCTCATGCGTCCCGAGTATG"/>
                    <sequence id="seq_t1045" taxon="t104" totalcount="4" value="AAATATGTATGGCTTGCACCAATTTAGCCCGTGGGCTATGGTGTCCGATCAATTTTGGAGATAGGAGGGAGAGGAACTATGTATGCATAAGCCACTTCAGCCCGCTTAAGCCGAACAATACACCCTGGGAGTAAAGCGCAGCAACTCCGAGTAACTTACGTTACCAGGCTGGATACTGCGGAATGCCGACCTTGGAACATCAGGAAGCTTCCGTACGCAGTCTGTTCGCACTGAACCCGCGGCGGCGGGCTCTTTGAAGCCTCAAATCTTAACCTAAAAGAGCTACACCTCCATCGTGCGGGGAAAGACGCTCCCTGTAATGAGCCACGCCTCCTATGAAGTAATTATAGGCCCTGGATAGTCTCGTGATCAGATCAGTTAAATACACATATGTTTCATGTAAACTGAGGTAATGTTAGTAAGGTTGTGCTGAATGCTGCTCCATCATGGATCGCATATCATGGAATCCGGGGCAAACCTGAACCTTTATGGGTTCTAACGTAGCGAGGAACAGTGACTGCTCTGCGCGTTGCGCGTACACGTGAAAGCAGTACTGTAGCGTACCAACAGGATGGAGTAGTTGACTTGTGTCAGGGTGTTCGGAGGCTTTAAGTGCCCATTTGAACACCAAATCCCGGGGCGAGTACCGCAGTTCACCGATCACTCCGGAAGCCTCGGTCGATGTTACGAGCAACTTTCGCGAATAGGATGCGGATAACGCAGATTTCCTTCTTTCCTCTGTAACCTAAAACAGTCCAGACTGGGAAGTATTGGCGTGGATTCAAGATTCATGCCATATGTATGGGTCTCTATACTGGTCTACCCGGTATTTTTAGCATTGGCTCGCCGTGCATAGGCGTTGCGAACAACGGCGCGGTACTGATGATGATATCATGATTCTATGTCCTCTCCTGATGTCATCGTACGGAGAGCGGCGCGGCGTGTGTCATTCGTATGTTGAAGTCTATGATATGAAATCTAATGTACGGTCTGGGGTTCT"/>
                    <sequence id="seq_t1055" taxon="t105" totalcount="4" value="CGGCTCTTTCGCCATCGGCTACTTTCACCTGCACGACATCTTCATCCCATCATACTCAACATAAATTAAGACTCTCCCGCAACCATCGTGGTTCGCGGTTGCGCGCAAGAGGCGCCGCATAGGGCTACCACGAAACCGTCTTTACTAAAACTCGTGGACGGTATTGTCGCTATTGTAACCAGCATCCCCACAGTCCCACATACACCATTCGCTAACATCGGCGACCAGCCAGGTCACTTCAGGAAATGATCGGGGTAGTCGGTTTTACGCGCACGCGGCGTCTAGGTAGCGATTCGGCAGAGGCATTAACAACGGGCTCAGTTAACTGGGGAGGGTGTTCGGTAGACCAATTCCGATCTGATAGCGGTACAAGCGCACTGTACAGGGCCTTTCGGTGGCCATAATATACATCTGGGAGCGCGAGACACCGACCTAATAGCCTCCTAGTCATGGCCCGTCGAGTAGATTACCACCGCTCTCATAGCAGTAAGAGACCATTGTCCAGAAGAGCGGTACGAATGTGAATCCGTGACTGCTACGTTGTGCCGGTTGTGACTCCAAGATTAGTACATGCGTTCGCGCGCGGCACAGAAGAGGTACAGCAGAGGAGTCAGCAAAGGGTGCTTCGCCGGCAAGTCCGCTAGCCAAATTCCCGTAGCTTGCGACTTTTCAAACAAGCCATTCAGTGCGGTCATGTTCGCTTGATAACATTAATCAGATCCCAACAAAGGCGCTTACCCAACCTACATCTAACGGTGAAACCGCGATCCCTACATGAAGTAGTGCCTCTTAAACCCCAAGTCCCAGATGGGACCGCGCAGAAACGATACTTTAGGCTCCACCTGAGATATCGCCACCCTAATTAACCTCAAACCGTCGTAAATGAGCGGTTGACAGTCTCTGGGTACTCCGGGGACGTTAGGCCGCCCGGATCTGATATAAATGGCCAAATTGCTACCGCTGTCAGGCACATGAGCGTAATTCCCACGTGTCAAGGGCA"/>
                    <sequence id="seq_t1065" taxon="t106" totalcount="4" value="ACGGCATGGACGAGTCGCACAACCTTCCGTTTCGATTTGATAAACGGCCTACTTAGGCCAGCCGCGGATACTATGTAGGAAACTTGCGAGCCCGGATGCCGCTATATCTAGGATGTAACCTGCTGCGTTGACACATAAGCTCGGTTAACTGCCCCTCGAAAGATCCGGATGTCGTCACGGCCTGGGCGCCCCAGTGTTATCTAAAGTACTTCTACGCGTCCACAACGCTTGGGTGCGGGAGTCCGAAGCTGCGAAGAATACGTAAGCTAGTACGTGTTCACAAGTCGACAGAACTCAGATAAGTTCCCTCCGCTTGATTATAGTATAAGTTGTGGCATCCGTTCTTGGCGGCAAGCAGTGAGTCTCCAGTAGTGTCGTTCCCGTCGGAGGCAGAGTGCGCCGCCAAGGGCGACTCGATGCGTCCCAGTCCGCGAGGTTACAGGCCAGTTTATGATTCTTTTTTTATGTTAAGCAGTATACCCCTCCATCTCCTCTCCGCATGCGGGCCCCTATCAAGCGCAAAACCATTGGCACTCTAAACTGAATTAACTCGCTCAATTTGGAGTTAATCGCGATCGGGATACGCTGTTGTAGCACTCACACTCAAGAAAGCCATTTTACGTTGTAAAGATTCCGCGCTATTTAGGTCTGCCCGATTGCTTCGTCCGAGGGCCTGGCACGGTAATTCCAAGAATGAACCGAAGTAAAAAAGATGCTGGCAAGGAGATATCGGATTCGGGTCAACACGAGTGATTGTCTGAAGTATGTTCATCCATTAGTGGGAGCACTGAGGGTCGCTGCGAGCCGTATATACGTTGCCGTGAAAACCCCATAGCATACTTACTCGATTGACGGACTTTCAACTAGACACGACTTCATTAAGTCGTGGGATTTCTGCGCTCGAGGTAGGACCGCCACTTTGGGAAAGTTGGGGATTCTCAGCCCAGGCCCGCTCCACGCGTCTACGAGTCCTGGAAATCGTCCTATACCCTGAGTTACG"/>
                    <sequence id="seq_t1075" taxon="t107" totalcount="4" value="GATCCTCGTCGGCGAATAGATCACCGTGTGAGCGGTCGCATTAATCACAGACGATCGAATCATTTTGACTTAGTAACCAGGAATGGACAGGCAAGGGACTTTGTCCTTTAGTCACAGCCTATGATTGCGATCAGTCCTAGCAGGGAGGAGAGCGCGCATAGGCTCTTGAAACGTATGGATTGCTCCGCTTTTCCAATGCACAGTACGATCACAAATACCCCAAGTCACCGGACCGCAACCCTATGCCGCACGAGTCAGCAGGAGTGTTATATGTACACGGGCGCCGCCTATAACGCGAGCCGCACAGAATACGATGGTTAGTTGACCACACTAGCATCTACTATAATGTAAACAGGGACCTACAAATACCGATATATGTGAGTATTCATAGGCCAGAGGGACGACTCAGATGATTTCTCGTCCACAAGTGTTATTAGTCTCCATCCGCATTGTTCCGAACAGGAGGCTTGCTGCAGCTGGCCGGGCCGCCCATGACCCGAACCGACGTTCTACGTTGCGAACCGGCTGTTTGAAATGTGAGACCAAGAAGGTATGTAGCGTGGTAAAACACCTGGACGGATTAGATTCCCCCTCGTATCGTACATTGGGCCTATGACGTCACGGCTAAATCCCGTCCTGGTCGATTTGTAGCTACACGGTTATCACAATCCCCCAGAAGCTCGCTCTGACATAGGCAGGCTCGTACCTTAGCAGTAAAATATACGCGAGTTCTCTAGATTGAGGGGCTAATTCCTCGCAAGTAGGACTACGACGTGGTGTGCTGGTTCCAAGCCGTGCAGGCCTAATTTTGCACACGCTAGTCCGTATCATGCGTACTGGACTCGGTTAATCCCGGCCCGTGAGCATTTCATCACACCCGTCTTTTGACCAAAAGCTTTGCAGAGCCCGGATGGGATAGTACGGGCTTCAGCCACCGGTTTCGTTGGAGGTTATCCGAATGAAGAACCACCCGCGTATTGTTTACAGAATCTCCGTTCGT"/>
                    <sequence id="seq_t1085" taxon="t108" totalcount="4" value="TATAAGGTTGGTTCCTAGTCGTTGTAGCCTTTAAAACAACACCACTCAACAAGTGTCGTCACTAACAACCTTTGTCTTCCTGAGTAATTATCTCCCATAGACATTCTTTACGGAACTGTATGTGCCAAAGAAGATGGCGTCACACGGGGCTAGAAGCAGCTAACTGTCTGTCGTCATGATCTTCAACCGGCCGACCCTTCTCCATATCGGTGCGTCGGGAACATCATCTCCGGGCTATTAGCTTGTCCCCATCGCGCGCTCGGGCTTACTGCCCGACTCTCTACTACAGGGGTTCGCTTCGGCCGCCCCGCGTTAAAGGTAAGCACTGATAGCCAGTTGACTAGATATGGTAGGGACCCCCCCTCTGCTCTCACGCTGCACGTCCAACCTCAGATGCCAGTATTGCTAGGAGTAAGGGAAATTTGGTTACGTAAGGACCGCGCGCGCTAAGTTTGTACTAAACCGTCATACGTCAACAATAGACTTAATATGGGCGTGCACAACCAGGGGCTAACGCCGCGGTCGCAACGCAGGAATCGGCCGTCGAATCGCGTTTCCGCGATCTTCCCCATCAGAGTCTGCGAGATCAAGCAGGGCTGGTAATGACGATGCTCAGAAGGTAACCTGATCGGCCCGCATAATAGCCCCGTAAGTCACCCTGCCTGCCCTACACCGTCAAGGCAGTCTAAGCCGAAATCCGCGTTCCGAAGGCTGGGTGCGTCACTTAAACCACTCGCACAGTAATCAATCAGCCGCGCTAAATGGTGAATCGAGTATAGTACTCGTCGGATAGTTGAGGGGTAGAATTTATAGTTGCCTCTTCCAGCCCAGCCCCAAATCGGATCGGACGCAGCTAGGGAATCGTACGGTGGTCGGGCCAGTTTGGACACCATTGGTTACGCGGGAAATTCCGGTACACCCATGACACAAGCTTTCGCGTTGTTGCAGGTCAGCGCCGCCAAGGTATTGGTTAATAACGTGCCTACTTGAATAGAACCTA"/>
                    <sequence id="seq_t1095" taxon="t109" totalcount="4" value="TTAACTAAAATCACTCTAGAGGAGCACGCGTTAATTCGAGTGGACCGCTCATATATCATGTAACTATAGCACTTAAAAGACCTATAGTCCTCTCAAGTCTTCCAGATCTGGAGACAAGCCAGCATTTGAGAATATAATCTGAGCATTAGCTTCTTGAGTATCGATGGATTGGGGGCTTGCAAAGGGCCGACGCATTATGAACCCGGCTAGCCTCGAAAGGTTAAAAGTGTGCATTGTGTGCGCAGAAAGTGAGCCGACTCGTGATTGCATACGTAAAGTTGACCATCCCGCCTTTACGGTCTCGTCGGCACAGGCAGGGTCTGAAATCACTGATAGCATATCCAACTCCGAAGGGGACACACGACTTTCACCCTTTCGAACGCATCGCGCGAACTATATTGCGGTATTGCCTACGTTTTTTGTGATTTCGCTACTGCGCCTACCCTTTGGAACCGACAGAGAACAAGGGAATTCAGCAACTGTTCAGTTTGAACGGACTAAGGGACTCCTTGGCCATTAGCTAGTAGATATCCGTGTACGATCATACCAAGTCAAACTCCCGACTAAACATCAGTAGGCGGTGCAGCGGTGCAAGTTAATGTGCGCGCATCGAGCAGGGACTGTGGCTGACATGTGCACCTGAGTACCAGGGTGGTTCCGCATACAGCGCCACACCTCTTAACGTTGCTAGATGACGCCAAACCCATTTCCCGCATGGGAGCACAGCACCTACGCTGAAGACTGACCTGACTTGTAGTGTCGCAAACGAATGGTGAATAACGCGTAACAATGAATATTAAATATACCTATTTTTTAGATGCACAGTGATTGAGAATACCCTAAAGCAGACGTATACAATTACATGTCCACCGGGCGGTATAGGCGATCAGACCCAGTCTGGCCAGGTCAAGTATTTCGGTTACGACTACTGTTGACGCGCCCACGCCGGTGATATACAATAAGAGCGACATTTTTGCTGATTCTTCAGCAGCGGAACGCT"/>
                    <sequence id="seq_t1118" taxon="t11" totalcount="4" value="CCAGTGTATGGAACGCCCCGCAGGCGGGTCCGCCGAATCAATTGTATGGAACTGAGCTGATCTACGTGACGCGTAAAGGTCTATGCGGCGCAGGAGACGCTCTATTTGGGGTGTTACGCCGGAGTCCAAGATGAGGAGAGAGCATCTCTAAATAGTGAGCGTCATCTCTCTTAAAGTTCGAGTCATATTTGTTCGAAACAGACCTCGGAGGCCACATGTATAGTTAGGCTCGTTATGCAGTGACGCCTTGTAACTGTTGCCCCTCGATTTACTGTACCTCAGAACTAGCGAGGGTCGGTATTTCCAGCGCCATCGCTAGGCTGAACTTACGCTAGATCTCCCGTAACTGACTGATCCGAATCTCCTAAGGCGCAGAACTTTTCGCCGCGAGCGAGCCTCTGTATTTAGCAATACCCTGTATCACCTCGCAACATTATCACGAGTGATTTCGCCCCGTTGAGTCTTCTGAAAACCATTGTGACACGCGACACCATACATGCACGAGTACGCACGGGCTGTCGTAGTGCTAGCCACGAATGCCCTTCTACACGTATCCGATACAAGCATCTCTTGATCTTAGGGGGAGGAATGTAACTTCGTTGTATAGCTAGGGTTTATGCTCTCAATCATCCTGTGCTATAGAATTAGCACCAGGTTCCCATCTGCATGAACGTCACGCGCTCCCGGAGGGGCCGTCATGAGCATAAGGACCAGCATAGGCACCTTACCGTTAATTACGTGAGGTGTACGACTATAAGGAAAGCCCTGGAATGCGAAAAAATACATACGGAATGTATACGTTGGGTCGATGTCTAGAACCGTCTCAGTTGCAGCAGGCCCAACTGAGTATGTTAGATGTTACTCGTGCTGGGGTACTTGCGTGAACATCGATCACACGTCAAACGGGATCAGACCGTGGTCCCGCCTAAGCAGCGCCGTTACGTCCACAATCAAGGCGGGCGCATAGCTGAGCGTTAGGTTCATAATCCCCAAGACGACT"/>
                    <sequence id="seq_t1109" taxon="t110" totalcount="4" value="TGGATTGAATGCTGGACTCGGGTCTGAGTGTTCGAATTAGGGTCCTTTTTTTTTACCAGACTAAAGCATTTCTAGTCGTGCAGTCGAACACCTAGTAAGAGTTATGGAGACCAAACTAACAGTCGTTTGTGGCATAGGCCCATACACGCAAATTAATCGACGGACAGAGATGACTTCGCCGCGTGTCCTATAGTCCCGAATCTTTCCTACGTTGGTCCCTTTTAGTCCAATGTCTATTGTTGAGACTGAGCCAACCTCGTCGCATATATTTAAGGCTGTTTCAGGATCACAAGTCCGTCACCGCTTCACAGTTCGCTTCTTGCCCTTTATTGGCAGTCCCTCGATCTAGCCCCCCCAGCCATATTACGTGGCGTCAGGTTGGAGGCCACCTACACCCGTCAGAGAATCAAGCCAATCCCGCGTACAACGAATGAACGATTATGAGAGTAGTCATAAGTGCAAGCACTACATTGGATTGGACATCGCTTGGCCTCTCAAGTGCGACTGGTCTCGGTCGGACTTTTGAAGTGCAGCAGAGTCCCCAGATCTCCCCAGGACCTAGCGTAGCGTAAAAAGCTACACTTCGCCTTCGCAGCACGCACATTCTATTACTTGGATCACTACTGCACTGTATCGAACTCTCACAGAAGTGCATTGCACATTTCCTAGCGCGAGATCCAGTCTGGATTCAGGGGCCAATAAGCCTCTTCAGACCTCAGTCAGTGGAAATACGACTTCCTGAGACCTTAACCCCTGACCCCGATACGAACAGACGATTTCTAGGGTACAGGAGTTAAGTCACGCAACAAGTGCACCTGCCTCTCATGTAATGCTGGCCATCCCGTGATAGTCCATCTCTGTAGCTTCCAAGCCACCGTCCGGAGTTCGAACCTGAGACTCTGGCGCCTACGCATCATTCACTCACTTTTTTACAGGTCTAATCTCCCTATTATAGATGTTCGCTGGTCGTGGGATGGGAACATGTACTGTCCGCCGACGC"/>
                    <sequence id="seq_t1119" taxon="t111" totalcount="4" value="CCCCCCTTGGCTAAATGAAACTTCTAATTTTGATAAATAGTTGGTCGCCAACCCTTTTATTACCGCCGAATCCGCTCATTATCCAACAGTATCCTTGGGATTAGCTGTATCGGTTCTGTATAACGGTCTTCATTGTATTATTGGAATCTAAATTGCAGCTCGTTACTACCACCGTCAGGACACCGACCTGCATCTGGGTGCCTTTCTATGCAATAATTCTTAGCATTTGATGCGCTCAGAGCACGAATCCTTTCCACATATACCGCTTTTCGAACCTGTCCAATACGTCGGACCATACATGGGAGGCCCCTCGTAGGTACGTATGTCGTCTGCTGACTTGATACCGAGGGGAAAAAAATTGACTCTCTCAGTATAATCAACAAAGGGATCATTCCTCATTACAAAGATGACTTATAAACTCCCGTAGACTACTTCTAAGGCCCAATCCCATCGTGCCTCCTCGCGTTTGTTCGTGGTCAGTAGAGAAGTTTTACCCAGGCGAACCTTATAGAACGAGATATCACCCCCCCTATAGGGCGCTTTGCACCCGAGCTAGACGACAGTCAAGTTACTTAACGTTACCAGCGTCGGAAGTACATTATAAACACTACTCCACGTTACGTAAGTCCGCGCAGCGAGTGCATAGGCTTTGTAAAGCCACCAAAACGAAGCCGGATCTGTCCTTTCCCGGCTCACCGGCATATGCGATAGAGGTATTAATTTCCGTAGGTATTTCACACTCGTTGAGGTCAACCGTCTGAACATGGTGGGACAATAGCCTGATCGGGAGGGCGAGTATACCCTGAGGGGTAACCTATCGTTATGCGATGACGAATGCGAACGGGGATGAGAATATGCGATCTTCGCTGTCGATACCAATTTACAGAACATGCTCTACGCATCCGCGCGCCGGCACGAGGATTTCAGCCTTACCATTTCGTCCGCGCGACTGTCAGGGTAGGCACGGCGGTTTGCAGTTCCTCGAAGGTTGACGGGTGCT"/>
                    <sequence id="seq_t1125" taxon="t112" totalcount="4" value="AACGTACGTGAGGGTGGCATTCGACGCGATCCAAAGGCCGAGAACCCCCACACATCGTGACACTTAGTATTGCGGTAATCGCCGTGTGTCCAGGTGAGTTCCAAATGTCTCTTGTCGATTCTCGTACCGAGTGGCGATAGGCTCTCTGGTAGTCCAAACGGTGTACTGAAGACCCCGATAAGTCTCGATTAAACATCCGCATTGGCATTCGAACTTCCGGGGTCTCAGTTATTCTGTAGTGTTGTGGCAGTGGTCCTGAAATCGCCGTTGGCAAAGGAAGCATCTGGTCAGTGATGGGCCTTGCGCCCCAGAAGTATTCTATGGGCCACGTCTACACGAATCGCTGTATAATATCATGCTAACCGTTGATCCGGGGCCCCCCTGACATTGACGGGGCCGTTCTGAGTATCACAGAGGCGCACATCCCTACACACGAGAGTCCAGCTATGTCTTGCAGCCATCGCCGGGCACAATACGTGGGGACCCTACGATCTCTCGCTCACGCTACTTCGCTACGCTGGCATATTTACGAAAATTGGGCTAAGGTATCTAACCCCAGGAACAAATATGCCGGTGACAGGATTTAGCAATCGGCTAACCCGCTCGGTCTCTAACATGGGCGGCAATAGAGGTTCTGCTAGGGTACCATCAACAAAGACACCTGTTAAGATTCCATCATAGTTTCCCCGTTTCCACCAAATCATCATGAATACCTTGCGAATAGTAGTCCACGTATATCTAGTTCTGAGAATGGCTAGGCAGCCACCGAAGATATGTGTTGGTACAGGGTGCGGATTAATATCAACCACCGAAGACTGATAAGTCAGCTCACTACTCGCTTCCTATTGGGACTAGCTTCTGATTGTGTTTGTTCCCGGAAATAGTAAATTGATGCAGCCCCCTTCTAGATTTCGATCGCACATTGTGATCCCAGCCTCCGATGTTCGGGATGGTCGATCTATAGAACGCGGGTACTGTTCCATTTCACAGCGTCGAGGGC"/>
                    <sequence id="seq_t1135" taxon="t113" totalcount="4" value="GCTCGAAGACGGTGGTATGAAATTGGGGGAGAGCGTGCAGAGGATAACATCCGGACGACCTTTACTCGGTCTTAGTTATTCGCCCCCGTAGAAACTGGTCAATGTCTTAAGGATCACCACTGGAGAAAAACCGCAAACAATAGGACCACGGGACGGGACGATGAGACTCCGGTTACTCACGATGGAACGTCTGCGCAAGCTGCAGCGACTTTGCTCTCGGCCATTAAACGGTTTGGGAAGATAGGGGACTCGGCCTACGAAGGGAGGCTCGCATTGGTTATCCCAATGTCCCTTTACAGTACCCCCTGATGATAGCGTTCCCGCTTCCTGTCCTACGTGGTCTTTGCCTACCCAGGGGTTACCATTGTCCCGCAAACTAACACCGCACACACAGCCCCAAATCTGGATGGTTGAAGTCATCCCAGTAGGGTTATGGATTCCTCGTCTTAATACGTAAGTGTACATAGCTGGGGGAGCTGCCCGAGACGTATCAGGCCGCCCACTGATACCTGGGCTAAGATAACTGTGCCGGGCCACCTGCCGTATAATCGTCAACGCTAATCTAAACTTCGATTCGTTGGGTATGAGCGCATCCGTAGCTAGACATGGTCGATTGTTACACGTGGATGATAACTTCGGTTGAGGCTAGTAATCGATCTAGCTTCGGCCCAGCCGGTTACTTCTATCACCTCCGCCAAAGTGTCTTGCCCGTACTACCATCATCGTTATACTCTTCCAATGCGATATATCCAACTTCGAAGATAACAGCATTGATGAAAGTAATTGGGGACTCTTGAGGGTGGTAAAAATGAGCCTCTACCGTGAGTCGAAACCTAGGCGAGACTCATGGGACGACACGTGTACTCTCCCTGGGGGCGAGAACGCCTAGAGTGACGACCTCCTGACGCCCGGTTCATCAACCCCGTTAGCATTGGATGAGAGTAAAGAGAGTAGGTACACGAGCCGAAGTAACCTTCGATGTCTTGAGTAACGAAGCCGT"/>
                    <sequence id="seq_t1145" taxon="t114" totalcount="4" value="GTACTACCGATATTTCACTTGGATGGATACTCCTGAAGTAATAACGCCTCAGGTAAAATGCATCATCGGTAGGTGAATATGGGTTCCCTTAACTTCAGAGTTGAAGGTTCAGCACGAAAAGGCCTGGTTTGACGTTAGGTAAGTAATGTTTCAAGCTAGATGTCTGATCATTCCGGAGCATGGGCCAGCCCGTAAGTACTTGCACTAAATGCGGCCTCTTGGAATGTATCCTAGGTGAGTTAGGTTCTCCCATAAGAACTTTTGTTGAGGAACATAAATTTCTTACCCTAGATTGAAATGCAATTCCTGGGTGATTCACTAACACGCTACTATAGTCTGTCTTGTTGGAAAAATGACACGGTCCCTATAACAGGAGAACACGCCGATGCTCTATAGCGAAGACAGTTATGAGGATTAACGTCATTTGCTAGGTTATAATCCAGCTCCACATTCCATTTTCGGTATGATGTTCGGCCTTAATAGCGTTTTAGGACGGAGGCGCCGACCATCGTACGAACTACCAGCAGGGATGAGATGGCGCGTCGTCGGTGATGATTACTATGTAACAGTTTGAGCTCTTTCCTCAAGGACTGACCTTGGAGTAGTCGGTGCACAGAACAGGATAGAATAATAGTGGCTATGGTCAGGTGGTGAGAAAAAAGCTACGTTCGGTGCATTTGTGTCTTGCTGGCAGTTGGGTAGACGAATCGACTCTTCTGGGTTAACTCCTCCGCATCTGCCAAGTCGGCCATACTAAGTGAAGCGTACTATATGCTTAGCGAATGAAAAAGACACAGCGCGTCAATGCTGAAACGTTATTTTTGATTCAGCTATCCATGGGGAGCTTTTTTGTGTGACTAGAGCACGGTTAAATCCTTGATCCCTTTCGTAGGCGCAGGCTTCAGACTGGGACCTCCACGCCCTGGACTATGTATGACGGCTTCATCGGCGCTACCTCTTTTTGCGACAGGGCGGGCCAAAGACACAACATACGCGTCCT"/>
                    <sequence id="seq_t1155" taxon="t115" totalcount="4" value="GATATAGTAGGGCCCCTCTCGTAGCATTCCTTAACCACAGTCAAGCTCACCATGGGCGTAACAAATAACCTTTCTGTGGACGTCCTTCGAGGTGTCTTAGATTTACCTTTAATAACTGTGTATGCCCGACCAGAGGACTCCGTTCAAGGTCCAAAACAGCTTACTGAAGCTTGTACTAGCCGTCAAATCGGCGTATAATCGAAGGGACGGGGGGTTTGGACATTCACCTCCGGAAGATGGGCTTGTCTACTCCGCTGCCTCTGGTTTACTTCAAAAATCTGTACCACGTATGTTGGCTCCGACCATCTCGTGTGAACGACAAGTGCTGATTTCCAGTTAAAATGAGATTGTACGGACCCACCCGCGGCTCTCACGGAGTCTCCACACCGTTAGTTCCCACGTGGACGAGGCATTAGGAAGACTTAGCTTGACAAGGACCCGTCGTGTTACGTCTGGCATAAAGCACAGTGCGTTAGCCATAGACTAAAGTTGTGCGTTCGTAGCGAGGAGGTATTCTCATCTACGGTACGCACGACTCTAGCTCGGCGAGGGGTGCTCGGAATCCGACGCGTTACAGGACCCGCGATACAGCGCGCCTCGTAATCACGATGCAAAGAGACATAAGTGGTGTTCTGATATTTGAGTCGTGTAAGCCACCTCATCTATCCAACCCCTGATTTTCTGTTTACACTCATCTCATGGTCACACAGGCAGGGTGTGACACTACTGCGAATCGCACTGTAAGCTACCAGCCTGGCGTAATGGGGAGTGGTGTACTGTGATCCAAGGATTGTTGGTGGGCAGACATCTATTTTGCCTCATTCGGACCAGGGCACTAACAAATGAAACTCTGGGTCGAATGCATAGGGCGGACGGGCAATTTATGATAGGGGTGAAAGCGTCCTAATTGTCGATTAACCAATGCGATGAGTTCGCGTGGTTGGCCAGCGCAGAATCGCCAAGGTCCGGGTTGATCACGTCACTCCTTTAAAAGTAGGGA"/>
                    <sequence id="seq_t1165" taxon="t116" totalcount="4" value="TCGGCCGGGGGTCAATGTAACTTACCACTACTATTGACAGGTGGACGACTTGCAGTCTGCTCTGGCGCAAGGCCTTCCCAAACCCAGCTTCACATTGGGTTGGGAAAGAGAGGCTTTAAAGCAAACTGTGGAGTTTTTTCTTGCAACCTAAATCGCAGCATTGAAGTATCTGCATTAGATGTTGCGCCCTGCTTGGGCCGACATTCTATTAGACTGTTCCTACCTATCGGAACGGACAGTGTAGTAATCATTTCGACCGAATCTTTTACCGCGTACTGTCCTAGTCTCCGATGGATAGTTACCTCTTCCTCTGTGGGTCCGCCGGTCGTCCTTTGACTGGTGCTACAGTCGGAAACAGGGGACGCCCTACTTACACCAAAGTGAGATGTGAGTACATGATTCAGAGAGGTCTTCTTGACAACGGTAGACTGCATAGCTGACCTAGTCCCAACGTCAATTCTCCCATGTCTCCGGACTTATAATGGACGTTTGATTAGTACAGTCATGAAAGAACCGGATACCTACCTCTCCTTCGTCCACAAGGCCGCCACACAACTTCACAGTTAGGGAACCTTGTGTTGTGAATAGTAGGAGACTCGATTAACGACTTCGGCACGTCATGTTAGTCCACACCATGTGCGCTTGGGCTCTGGAAGTGCACCCGTGCATATCTGGCGCTGTACATACTCTACAAAGTGGTTATAAAATCAAAGGTCCAAAGTCGACGGGGGTTCCTATCCTCTTTATAGTAAATCTTGTGGACACTTCGTTAGTATAGGCTAACAGATCCGAGTCGACACCCTTCTTGCGTGCCCTAGTGTAATGCGCACTCGCTCGCGAAAGCTCATCACACCATGCCACTTGCGCCGCTGTTTCCATTGGAACTCCAAAGGCCTATGCCTATCGCCTTTGTTGAGAGGAGTGGATATAAAACACCGGGGTTGTGCGACACGCGGTCTGCTCATGGTTTAGGGTAGTTCCTCCCACTTGGAGTGCTGTT"/>
                    <sequence id="seq_t1175" taxon="t117" totalcount="4" value="AAATTATACCCCGTTGGACTCTGACAGACTGGTGTGACTTACACAAGTTGAGTAAGGATTTCGTCGGACCAGTTCCGGAAATTTTGAAATTACACCTAGAAAATTTCCGATATATTTCGAGCCGTACCCGAGCACACAAGGGTGGAATCGTTTTCATAATATTGCGTACGGAACGGAGGGAGTAAACTCTTGTAAAAATTCTGACTCCCGCATGCCTTAAGTTATAGCGAGTGCCTCCCCTCCGTGCCTCCCGTCGCGGAACCGATCCATTTTCGTAGCGTTGTCTATGAGTCGTAACTAGAAGATCAACGCTGGGTGGACCATTAGCATATAGCTACAGTTCGGATGCGGAGATGGTAAAGGTCTCACCGTCTTGCGAGCCTCCAGGAACTGCTTACACGTCGTCTTGTATGCTCGGCTAAGCCGTTTCAGGGACTGACATTTCATACAAGCGTGCTACTTACATGCGAGGTTTTTCAGCCACGCGTTAGCCCCCCCTGGACGGTAACTGTTTTCAGAATCAACGACGGGCAGGAAAGACCATGTTATGTCTTTAGCCGTAGAGCCATTTACAACTAGGCGATCTCTGAGAAGGGAAAGGAGTTTCATGATCAGATTCGGCTCCTGAGAATACTTGTTGACTGAAATATTGGCAAAGTAGATCAAGGCGTACCTGCTTCGCAGCTCGTGTTAAAGAGGGGGCGCTGACCAGCTATTCACTTACGTTCGGAGCGATATCTCCTCTCAGCGCTACGAAAGCGGCCAAGAACGCTGGTCCTCGGAATTGAATAATGGCGAAGTATTGCTCACATTTGACAAAATAGACCTTGCTGTAAGACATCGCCAACGCTCCCTAGTGTGGTAGTTTGCCTCTTCCCTGCTAGCGGGAAGTGGCACCACAGTTCGTAACAGTGACGAGCTGCCAGAATTTGTTAGCTCGAGGTGTTTATAATCCGCGGCAAGCCGATGTTCGTGGGTTACGATCGGTAGATCTAAAACT"/>
                    <sequence id="seq_t1185" taxon="t118" totalcount="4" value="TCTCTGAACCCACGCCGGAAACATCCGCCGTCCCTCTTGCAGTGGGCACAAGCGTGAAACTAGACTGTGCTCTTATACCCGTAGACAGGGGCGATGTAACAGTTGCACGTCCACTGTGGTTACCGGTAGGAGACAGTGCTTGTTCCGGTCCTCGTCAAGAAACTCTAAGTAAAATTACCGCGATCAGTTTAAGTCGCGGCCGTGTCAACGCCTAACAGAAGACGTTGTAGGAGTGCGAGATCGGAGATCAGGATGGAAACGCCGGTAGTGCTTCCCTACTGCGCGCTAGGGTCCGTAGTGCCTGCCTTCAGGAGAGGATACAGGCACATATTCAGCGATCAATCCCTGGCGAACCGAGAGGTGTATCTATAGTCTTGCCGGTCTCGTGAACTGTCAACCTTCCCTGGGGCCAAATTGAACTAACGATGTGTATGACTCCGTTACGTGAGGCGAGCCGAGGCCGCACTGATGATCCAGATATATCAAAGACGCAGAACTCCTGCGACGTCATGCAAGCAAGTTCGAAAATAGGAAGAGCGGTGCAACCCTGGACTGGTCCCGCTTGCAGCTAGGGACGGAAGAGTTGTAACATTTTACGACAGTGTGGTACGCCATACTGCGGAGATTTACTGAACCTACATGTCTAACCATCGCCACCATAAATCGCGACCGGACCGGGTAATACCGAACTAGTCAAACCGCTACCTCGTGGGAGCTTTCGACATGGATCCCGCTTTGTGGAGCGTGACGTATAGAAGTGTAACTAGAGACCCAAGCGAGAAGCCGAAGCCCACTCCGTTGTGGCCACCTGTACTTCTCGCGTAGCTTCTATACTCTCCCCTGATATCCAGTCGTACATGGTAACCGTCGTGGTAACACCCACTCAGACTAGCACGCCACTGGCCAGAATCGTTGAGGTAGCTCTTAGATGTCGGCAGCTCTCGTCTATGCCTTAGAATGGGGTTGTCATCTTGAGGGTGAAACTGGATGAATAGGGAGC"/>
                    <sequence id="seq_t1195" taxon="t119" totalcount="4" value="GCCTATAGACGAAACGGCTAATTTTACCCAGGCCCAATCGTCACTTAGAGACAGTACGTCGCATGATCCAGCGGATTTCCCGATGGCCCACTGATACACTTGGTACTGTATCCACTGTAGTGTACCGACGACCGGATTTGACGCGCCTCAGTGGACAAATGAGACTTGGGACACCCTCAGACTTTGGACAGGGGCTCAATCGGGTCAACCTCTCCTGCTAGGGATTATTAACGAGCACAGCTCGTCCGAGTAACTATTAACGGCGGTCGACAGGGTCAGGGAGCGCCCGTATAAGATCTTGTTAACGAAGTTCGTGCATCCTCTCATATTTCGCTATCTATTCCCTGCTTTCTCAGCAGATCCCTAAGAAGAGAAGCCAACGCCCCAGTTAGAATGTCCTAAGCAAGAGGAGCGCGTCGATCAACCCGTTTAATGGGGACGTACGGGCGGTTGCTCGACCCAGGATCCACCGCTAAAAAGCAGATCCAATAGCTCAGCGGTCTCCTGAGCACAACTGTGAAAAGTCTCGACCGTACTAGAGATTATCTCATACCGGATTACTCGTATCGTTCGCGGCACTCAGGCGGTAACCTCCGCGCAATAGAAACTGACCGGCGACCTATAGCAGGGACCATTCCGTGGCAGGCTCCACCGTATCTGTCGCGGCAAGTCACGGGCGAGTTCAATACTTCGGGTATCTCGCTAAATGTCACAGTGTTCGAACGCGGACGCGATAGAACGCGCTGCATGACATATACAAGTCATAGTCACGTTTGCTACGTGGCCCTCACAGAGCACCTGGGCTGTATACTCAACTCAAGCCCGTAAGACTGGTGATATTAGTGGTACCGTCATCGGAGCAGGCTCCGGATGCTCAGGAGTCCAAGCCCAAGAATTACCGGACTGAGAGTGAGGACTGGATTAACAAGGTACGCCCCTATGCTACTCGTAGTGTGTCGCGCATCGGATGGCTACTTTAGGACCGCCAGACTGACTTGGG"/>
                    <sequence id="seq_t1219" taxon="t12" totalcount="4" value="CTTAAGTTTGAGCTGGGAGCACATGAATGAGTCCTGAAATTGCGGACTAGCGGTCCCTCTGCTATATGTGTGCTGGAAATGTAACGAGCCAATCGCCGCTTGCAAATCTATTTAACACAAGTCAAGACTGGCGTCGCCCCACGCAGGCAGACGGAATAGGTCCTCGGTAAATAGGCAATCCGTGTTTGTAATGTGTGGACTTACTCATTCGCAGATTATCCATATTATTCTCACTCGTTCTATGACACGAAGTGAGATAAAGCGCGTCTCTTGGTGAAATAGCGTGAGCTGAGGGCATGATGAAAATATTGCCTCATGAGCACGCCTTTCGAGTTTAGAAGTCCTCTGTTACCGCCGTGACCAAAGTATGGCGGCGATAGTTTCTACGGTAACGCAAGGTGGGCATGAAACTACCGCTGATACGAGATAGATGCGTGGGGACGAGCAGGATTCTGTACCATTTACACGCACGCGCGAGTTCCGTTGGGAGATCGAAATCTGCGTTGAGAGTCTAATACGGTAAAATTAGCCCGAGATACCCTAACCCACAGGTAGGATGACCGCGACGGATAATGGAATCATCTTCGACTAGTGCCGCGCAACGTCGCTGGAGAGCCAGCTGACTAGTTCTCTTTGGTTTCAACTCCTTTGTGCACGGGCCTGTGCCTTTGGTCTCGACGCTGACTAGTGCTTTCTAGACCCCCAACGGTAGGTTGAGGCACGATCTCAGGACACTCCGGTCGAGCTTGTTCGCGCTAAACTAGTGCTCCCTTATGATTCTGATAAGTAGTATATTTAAATTAAACGACAGTCGCAGACGCAAAATATAGAAGTTTTCACGGACCTTCCCCCTATTTGGACTCACCAAGCAAAACGATATGTTTCACACCGTTTTACCAGAGAGAAGCTACATGCGAGGTTGCGTTGCACGCAGCTGGGGGTCTCCAAGGGTGTTATTGTGAGGTCGGTTCCACGAGCTCATGTAGCCGCTAACGATCTA"/>
                    <sequence id="seq_t1205" taxon="t120" totalcount="4" value="CATCAGATATCAGCAACCCGGGAGCCTTTATGGCTTGGTGTCACTCTCTTCATCGTCCGCTCAGGAAAACCACTGCAGCTGTGTGCCAATACCAGTGGATCCCAGATGGAATACAGGGTTCTTAAGCGCGTGCGAGGATGACAATCTCAAGTGAACATCACCGGGGACATCGTTTGGAAGCCATCCCCCCCCACGAGGTCCGGTAGGGCTTAGCTCTCGACCCTGGGCTCATACCCCAGCCTTAACGCAAGAGCGCACGTCCCATGGAAGAAAGAACTTCTGCTAGGTCGGAAGAGCATACTTTGCTCCTCCGTATTATCACGCGTCCGCATTTCCTGCGAGGATTCTATCAGGAGGGGTCTGAGCCGCAGGAGACCTACAAATGCATCTTGGGAATCAGAGGCACTAGTCCGCCAAGCTGTAGGTCTCACACAGTTAATCTCTACTTCGAGCCGGCTTGCGGGCAATTACCGCCTTGCGATTGGAATATCGCGAAATCGTGCTGCTTTCAGCCGCCTACTATGCTTTGTCCTACCTATTTACTCGATGCCATACATATGCCTTCACCATTCATAGGTTATGCCGCTTAGATCGCTTCCTCTTCTTCAACAGGGCGCGCTCTACTTAGGATACAGAAAGACCAGGCCCCTTATATTTGCAGCCCCCCTTGGTCTCCCATCCCTGTGACATTCCAAGATGCGAACTCACTAGCCTAGATGATGGGTGGATAGATGCCGGGGTCGACCCCGTCCCATTAGCATTACACAGTTCCTATGCAGAGAGGCTAACGATGATTTCTGTATACGCTCGGAGGGTAAACTATTTGTACCTTTCAGGCCGAACATGTCCATAGACCGGTTGCTCCGATAAGGATAAGTACCGCGCGGGGATATCTGTATGTGCCAATTCCACGCACTAATCCCAGATCAAGACGGAATCGGAGTAATGACGTACGGAGGTGCGGAACTCGCTAAAAGGGATCGGTAATTTCTGGGGTTCT"/>
                    <sequence id="seq_t1218" taxon="t121" totalcount="4" value="TGTGCTCTGATCAAACGGGAGTGCAGGAGACACTAATAAGGCTCGAGGTTAACTCTAGGCAAGGTGGGAAGGATCCGATCAGCTCCAGCACCGCACTGCAGCGTCCTAGGTTCGGTTAATCCCATACCTTTTATCTTTGCGAGCTGTTTGTGTCCCTTCAATAGTTATTCACGGCATAGTCATACGCTACAACATGTTACCAGCTCTCGCTTGCGCCGCCAACGAGCCGTAGAGCCATGCATAATCCAGTGGATCGTCTTTTAGCTCCCGCCTTCGTATGGACGGTCTGCGAGGGGATAGCAGGCCTCTCCGATCTAGGACCGACCTATTACTGTCTATTGCGTTAATAAACGTCAAGGTCATCCTAGTGCCAGCCGATTTCTAAACCACCGAAATACCAAGGAGTCACTTATGACGGTTGCGACCGGTGAGGGGTACCTATATAATGCAATGGTTTTGGTTGCTCATCAAAAGCTTGCTAGTTCGCTGGTAACAGGGCCGACACAACCCAGGGCGATTTGGGACCTTCTCCAGCCTGCTCTAAGTGCCCTAACAGCTAGACCTTTCACGTTAGCACTCCTCTTGGACATCGGGATTATAAGCCTACCCGGACTCTGAGCTCTCCAAACAGGTTCAGGTAGAATACATGCTGGAAAATCAATGCTCCGGGATCATAGCCAGACTCTCGATCGAGTTAGCTCTAGTCGGCGCTGCTACGAGGAAAGGCCCATATCGTTGCGTTTCGGCCAGTCCAATGACTGAGTGTCGTCTCTGATCTAGTACACTACCGACCACTAGTTGCGCGTTTCGACAGTCCGAAGGAGGTACGCTCCAATCCTCAGCATCACCTCTCAAAGAGGTCACCCAATAGCTACCATACACTCTATATTATCAATCGAAAAAACCTCGATATGAACGTTCCCTATGCGTTACTTATGTTCATACAGCATCCCGATCACTAGAAAAGAAGGCCTCCCGAGCGTATTTATTATCGAATCAA"/>
                    <sequence id="seq_t1225" taxon="t122" totalcount="4" value="TACTCCAGTGGTTTTAGTCGCAGCAGTCCGAGCGGCCAGGGTATCCTCACGCTGTGCAAATAGACTCCGATTCGCTGATGGAGAGTGATGACATATTCACTCAAGATAAAGCAGAGAGAAGCAACCTTCTGAGGTACGGCTACGAGGTGATATGCAGCATCCCGCTCTAATTTGGGGTTGCCATACGTAGGGCGAATACCGCCTCCCTCAGCCTATGGCAACCTGGCACATCTACGGCCTCGGGTCGACCCTCATCGTTGGGCGAATAAGAAGGAGAGTAAGGCGACTTGATTTAAGAGAGCGCACAGAGTGGATAATCGGTTGAGTTTGACCCCTCTCTAAGGATGGACTCGTATATGGGGATCTTTTACTCTCGTTCGCAGCTGGAGCAGTAACAGCTTCACTACTTCAACCATCTCAACTAAAAGGCGACTACTCTTTGTCTTATGCCCGGGTCGTGCAATACTGGATTCCTCACTTCCACGATACGTGCGCTACGGAGTGAGAAATACCTAAAGTATCGCAGGAGCTTGCACGGGCCGTAAAACCTAAGCTCCGCGAGCTCTGCGATAGACGGTACCACATCTCTGACACCTTCCATGGCAGTCCGGGTGAGAGGGCCTCCCCAGAGGCCTGATGCGCGCAGCTTCGTCCTTGTGAAGTTAGTCGTTCCTTGGGAGGAAGCGCAATGTGTTCGTGAAGTACTCCATTTCAGCTTGCCATTGTGATACAGCGGGTAGCGTGGTTCTAAATAAACCGATCCCACGCGGTGCCTTTAACCGCGGACGGGCCCCATTGGGGCCTAGATTCAGGAACTATGATATAGGGAGGCTTCGCCCCATGCTTTAATAAACTTACCCGGCACAAACATGCACACTGTTTGTGTCGGCTACTGGTGCTCCTGTGGGGACCCCCGTCATGGGCGACCCATACCTCGGTTGTAACGTGATACGGTGGGTTTGTCAGTTTCATTTCCACCGTTAGTAGGTTGTCGCGATCT"/>
                    <sequence id="seq_t1235" taxon="t123" totalcount="4" value="GTAGCCTCGGTAGTTGTTGAACCAAAATCGTAATCCTGGAGCAAACGTCAATTCTGGCTCGCGACAGTCGTAGACCTTGGAATTCTATACTCGTCGTCCGTCATTGTAGCTGGCGAACGTCCAATAATATTTTCTCGTCACCGCATTCTATGGACTATGGCTAGGGGCGTGACTGCCCACTGTCTGGCGTTTAGTCCCGACAGGAGGGGATAGGTTCCAGTGCCGCGCACGTGCCACGAAGAGCAATCACTGCCGAAGCCCGGTGGAATATTGTTAAGTGAGCTGGTGGAAGCGGGGCGGAACTGAAGAGAGTGGAACGTGCATCCCACCCTCCGCCGTCCGTAGTCTAACCGTTTAGATGCCGATACTCTGTAGGCGCAGACCTCGCTCGACACCAATTAGCGACGCGAGTGTTAATTCTTCATCACTAGCAGTAGCGGGGTCTGGTTGGAGTATACAAAGTCCCTTGAGTCACAGGTGAGCTTGGACGGTGGATACCGCGTAGACACTCGCCTGGCCGCACTTCCTAATCACCTCGCGCTTTCCACGTAGATCAATGGACCCAACCCCGTTGGAACTGAAGATTAGAAAACGTGGAGCCTCCATTGGTCGCAAGTACGCCGAGTCGGGGGGGATAGGTTGTTTTGGGCCGCTCCGCGCAGCTGCAGTGTGTACTGGGGCGGTCTTATTCCCAGAGTCACTTCGTTCATATACCATCGAGAGAAGACGATAATTGTTCGTTAAGATTTCTGGGACGAGATGGCTCTAGTCGACCTAAGATAGAGCAACGTTTCTACTCGTAGGGAGGGATGTAGTGCGAATTTCGCGTACGATTGTGAAGGAGCCGGTTTAACGGCGATAGGAAGACGGCACAATTACGTGCGTGCACTACTGACCCCACTACTCGTAATTGCTCGAGATCTAGTCCGTTCTTACAACGTATCATGGCATCTTGAGACGCCGGTTCGTCGATTGGACACAAATTCGTTGCTGCGCTCGT"/>
                    <sequence id="seq_t1245" taxon="t124" totalcount="4" value="GATGTTACTTGCCCGCCGGTAGCATTAAGCTATCTTTTAGGGGCGTTCAACCAATAACATTGTCCGCTGGCTATGGAATGGCTCACGGCTCCTCGCAGACTGTTAACAGTGAAGACGTCTTGTCATTGTGACTCAATTGACAACTGGGTACCCGGTGCCTTGAGGAGTGTCACGGGTTCGCGGTTGTGTTTCAGTCCCCATGCATTTGGACTCGTGCTCCTGTCTCAATAAGGTACGTTCGTGGCTCGCCAAGACTTATTCGCTTGGGGTACGACAACCAGCTATGCCTGTACCACGTGATCATCCTAATGCACTCTGTTGTAGACAGGGTCGCAATCAATCGAGCCTAACATGGGCAAATTTAACTAGGTAACTGAAAAGCCTAAGGCTTACATTAGAGCTTTCCGACGGAATTCAATGCAAAGGGTTCAAAATAGAGCTATACAATCGTCCGGTCCCCGAGCATGATAACGATACACATCGTTATAATTAGACGTCGGAGTAAGAGCTCTCTGTAGATTTACTTGAAATCGAGCTGACCCGCCTGAAGGCAAAGGCGCTCATGAATTCTGGAATTGGCGGACACATTCGGGTGTGATGCGCAAACGGCTAAGCGGACATTCCCGAGACTGCCCGGTGTATCCACTTAAGGATTGTACACGAACACCTTAACAACTCCGTTTTGAACTCAACAGACAATAGAGCAAGGTGGGAACTCTATACAACTTATAAGCAAAGCCGATTGGCGACATGATGATCGGGCCAATCCGCCGATGTCCGTTGCAGCTCATCGGAATCAATATCAAATAAAATAGAGGTCATAATACTCACGTTGCCCCTATCGGCAATTTGCTTAGATACGCCGTTACTTTGTTAGTAAGGTTTAGCGTGAACTAGCCGGTCGGAATGTGAGTCGATCATCGACCATCACGCGAAGATAGGGAAAAAACAATGAGAGTAGTGTGTAAGTGTCCTCCAAGGGACCGCAAGTACACTGGCG"/>
                    <sequence id="seq_t1255" taxon="t125" totalcount="4" value="TGGTTCATTGGGAGTGACTCAGCCTTCTGGTCTGGGACCATTGGGTGTATTGTTGGATGATTCAAATGTGTCTGATCTCCGGTTTACGTCGGACGCGGCGTTGCGATGCGGTAATAGTTCTGATACGTAAACATTTCTATAAACGATAGATCCCGGAAAGTGTGCGCTGGTCGGAAGCGGTTCTGCGTTAGGGTATGCGTGTATAATAACTGTTCTTTAACCGTGCACGTAGTGGGGTGCAAGCCAGTAGAATTTCAGGGTTAGGGGTCCATCGCCCGTATGCCGGAACTAGACGCTTATGACGAATCCATTTTGGTGCCTCTGTTGCTACTGCCCTGAAACCGATGATCATCCGGGTGGCACGTAATCGTTCTGCAGTCCGTTTGTATGTGCGAAGAAGTTGGTATTCACCATTAGATATGGCGAGGAACCTTCATCTGTTGCAGAAGGGCCGAAGCGGTAACGGAAAGACTCGGCAGGAAGTTCACCGAGTATGGGTTGGAGCTCCAATAGTACTTAATCTACACAGGTGTATTCAGTAATCGCATGTAGACCCTCTTTTCAGACGGGAACACAATGATTTCATGTTGCAGTAGCTAAGGTGGCAGGTGTTGGTGCGCCAGCACCCGAGTCTCTACCCCTAGGAGGAAGTGTAAAAGCCGTGTGGATGTTCCACATAAGTCCTTCGAGAGACCAACGCGCATCTCGAGACTCTCCCTAGCGAAGGGCCACCATGGCGGAATATAGCCTACCATAATTGATACGTTTGCGTAGATCCGTGTCCTGCGCTCAATTGCCCGGCTCCGCAACGTAAAATCAGATTGTCCCCATCCAACACGGAACCCCTGATAATTTGCTCGCGGAGTCCCCACCGTAAAGCGCTGGTCCCTAATCCGTATAAATTTTATGGGTGCGCTGTAGCTGAACTTCGCCGAAAGTTTCCCAGCGCGAACAGAAAACGATTAAGACCGCAGTTAAGCAAAGTTAACAACCGATGCCC"/>
                    <sequence id="seq_t1265" taxon="t126" totalcount="4" value="ATACACTAGCCCGCTTAGTTGCGATCACCCATGGCCAACATCGTGCCAATCGCCTTGGGTTGGTCCGAGACCTCTAAAGCAAATGCTTGCTCGGTAGCTGGAAACTACAGATTGATCAGGTACTGGCCATTACGGATCCTATAGCGCACGACGTCACCACCGCTTGATGTCGCTCTCTCACATCGAAACGGGTTAAGTTGGTGGCAAGATGAGATAATACAAGAGTGGCCTAGTGGTACCTTCAGCTTGCTGGGAGATTAGCGCTTGCGCGTGGAACGTGTAGCGCGCGTTCGCTATGGCGCGGCTCATAGCGACACTACACATCTAACCCGTGTTCACAACCAATAAACCATCTAGAACCCTACCCAAACTGAGAATTATATTCGTGGTTGTGTACTACCAGTAATTAGGACACTACGCATTGGACACGCCTGGGCTGAATACCAGGGTGCAGGGTGCGCGGTCCTGTTTCCTTCGTTCGGCGCTAATCCGTACAGTGGATGACCAAGGCGTATGAGGGGCCCCGATTGACTGCTCCCATGCGGATCCATAGGACGTGCTATCTGAGGTACGTCCCCCGATAGGTGTCAACAGCCCACCCGGTCCATGCAGGTCTCTCCTTCTTACATGCCCCGCGTCTTGCGCAGTTTGTTCAGCCGTATGCTATGTGACCGCATTCTATTATATGAGGGTAGAGAAGCTTTGTCTATTGAACATTCTTGAGTCCTTGCATTAATAAGATTTGGATATACGAGTGGTGAATAACTAGAAGGCCACTAGGTGTGGTGTGGACGAGTCTGGTTTCAACGTACGGATAGAGAAGAAGAACTACACGGCCGGCTTGACTCTACACTGAAACGGCGACGATTATGCATTAACCAGGGTGTACGAGTCAGCCGTATCGCACTTAGTAGCTAGCGGCAGACGCAGATTGGATGCTCTGGCTTGCCATTATCAGCGGGTTCCATATATGAACTACCATGCTAGGTGCACTCCCGAC"/>
                    <sequence id="seq_t1275" taxon="t127" totalcount="4" value="GCTTGATAGAATCTTGTTAACGCCATAGATATTACACCAAAATGGACACTCGGACCTGCCGGGGCTTCCGAGGGCGCGTAGTCCCAATCAACAAGGGAGGTAGGCTGATCCTACTCTCTGGTCAATGTACATGAGTTCCCGGCCCCGTAATTGCCTCGTGTGGCCACATTGTTGGGAACCTAACTACTCATCGCTAAGATGATAACCATTAGTGTTGAGGGGACTTTCATCTGAAAGGACCCCGCCGTCGAGGAGTTCAGTCAGGCGCACACTGACATAGTGTGACCTCAAAGCGATCGGTGAGAAGCGGCTGGTTGGGGACTCTGCAGCGGGCCCGGGTATTATCGAAAGTTAGTATCCTATCGTCGGCTAGCCGGCTTACAGAGACCCTATCAAGAGCGGTCATGAGTTGCGATAAGCCGTAGAACTTCTGTCGCCCCACTAGCGAGTGATACAAAGAGCAAATACCCTGCATGCTCCGTATAATCAGTCAATCCGTTTACTTCGTATTAGGCGCCAAAGCGTTACCGCATGCCTTATTAATAGATAGTGCGTAGTAACTGGGCATCACTGATTCCGATTCTACTGCGTGCTTCGCGTCTCGTGCTAACAGGGGCACATCTAGCTCCGTGTGCCCTTAAGTCTGATGACCTGATCAATTGGTTGCGCTAATGTAGCTATTAGGAGAACAGCCGTTTTTTGGGCTTGGCGGTATGTCGTTTGGTGGAGTATGTTGTGCGGCTACAGACAAAGGCACGCGCTTGCACTGCAGCCATGTGGTAGAGCCTGAATTGGTTGGGTTGAAAAGGGCAGAGAATGAGGCCAGGGGGGTCAGTCCAAATCTATGACCCTTGGGGCAAGAGACGCCATAATGGCCATGTGTCCCTACTCCCACCCATATCCGGGCGCATCCTAGAGCCCGATTAGCCTTGACATGGGCATTTAGCACGAAATGAAACACAGAAGGCTTACTTCCCTCTGCGCTGCCAACTAAAATCCG"/>
                    <sequence id="seq_t1285" taxon="t128" totalcount="4" value="ACCTCCTATCAGATCTGCACTTCACGTCCGTAGGTTGAATGGAATGAGATACCCTCCCCGACAGAAGGGATCCAACCGTATTTCCACCCGACTGACCATAGGCTGTCGTCTAGGATTCGGATAGGCCTGCCTCCACTTAGGACCTTTAACTGTTAGGGAATCCGCTGAAGTCCCTATTTACGTGATGCATCCCGAGCCCTGTCCCTCGCGCGTGAATTAATTTGTAATCTAGCCCTTATTTGAACTGCCGCCTGGTCCAACGAAATCAGTCTGCGCGACCGAACTCGTAGCCACTGTGAACAGTTCTTTAAATGACCCTTTCGGAGCTGGGGCACGATTCACAATACGGAAAATCTAGGTGATCGTGTCTCCCGCGCTTCCTGGTGAGGACCACACGATAGGCGTAGATCGTCCATAGCCGTGACGTGGCGGCACGGGGTTGGGGGAGTGACCCATCACTTGTTCTGCCAATAACCAATGTTAGCCGGCGGGGGTGAGGTCACCGTACCGCGGATGCGTTATCTTTTCTTTTGGCTCGATAATGCCCTACAAATAAATAATGGCAAATTCGGCGTTGTCGACTAAACTCACTGGGGCACGCGGCAACCTAAGGTCTAATATGGGGTATACTTGAGATAGGACTTCTGTCAATCGAACCCTACCTCAGAAGTTTATCGACGCCTGATTGTTATTAAGTTTGCACCAAAGCTACATAGCCACGTTAGGGCTGCCAGCGCACAACTACCCTCGTCCGCCCCGTGCGCCGGTGCTGGTTTCGGAGAATGGCGAGTCGCATTCGCGCAACTTCACTACCTATCTGCTCTCTGGCTTCCAGCTTATCCGAAATCAAAACAGATCGTAAAGCGATCACACTACCCTTCGGACATCACAGACCGTGAAACTGCCTGTCGATGTCCCAACTTTGTAGGGTCAGGTTAGGATCACAGAATCAACTCAACCAGCGGAATCCGAGTCACATACAGTTCGCATGCGAATGAGG"/>
                    <sequence id="seq_t1295" taxon="t129" totalcount="4" value="TGCTGGCTATAGCAAGGTAGAGTTATGCGAAGATGAGGCGGTACAGTCCCTGGTGCGAGCCTTAGTCACATTTTCGTCACCTTCCTACAGCTAGTGTAAACTGGAAGAATGTAAGGATATCAGAGCTTCGCGCGTGACCAGCGCGCAGGCCAGGGTCGACCCCCACGCGTTCTCCTGTGTTCGTGTCTAAAGGGCGCCTGATGTACGACGCACAATCGATGGACCAACTTCACTCAATCACTGAGCTTGGCGATTCATCGACATAGGCGCCATCGAATCCCGATACTAAAAATTCCCCCGTTCGAAAGAGCTACATGGAGCGACGGGTAGAGCACCAGCTGAGCACAGGAGGATATAATTCTGTGTAGCGCCGAGGCTTATACAGTGCGTACGTGTAACCATTTCCAACTTTACGTCCTGTTAAAATGGGAAAGGAGGCAATAAATGTTTGCCTTGGAGGGGAGGGCCTTTGAGGCGGCCTTTCACACAGTATGGCCCGGCTAAAATTTTCATCTAGAACCTTTTCAACTAAACAGAGCCTAGGTCTTTAAGGAAGCAGACTTTCAATTGCGTTTGTAAGCAGACACCACACACAGCACATGCAGCGAGTTTTTCCCCGCTGTAGTTACAATTAACGTCAATCATCTACGGGTTTCGTATTTATTCTGCGAGCCTGGTGGACGGCAGTCACAGCTTACTGATAGAATTGAGCAGAGTGCTATATGGTAAATGGATCCAAAGCAGGCGGTTAACAAACTAGTGACCCTCTGTGCAAGCTACATACAGGCGGCGACTTAGCTGGACGATGAGGACAGTAAGTACATTAAGCGGTACCGTGTAGGACCATTATCCTTACCCGGTAAATTATATAGGTAATACCCGGCAAAACGGGGAGCATCTGGAGATACCTTAAGCTGATCCAGCTCTCTCCCACCACATTCCTGCTGAAGGCCCCCTATAAGTATGGATGCCAACTTGTGACACCTTTAAGCTTCCACTA"/>
                    <sequence id="seq_t1318" taxon="t13" totalcount="4" value="TATAAGGTTGGCTCCTAGTCGTTGTAGCCTTTAATACAACACCATGCAACAATTTTCGTCACTAACAACCTTTATCTTCCTGAGTAATTATCTACCATAGACATACTGTACGGAACTGTATGTGCCAAAGAAGATGACGTCACACGAGGCTTGAAGCAGCTTACTGTCTCTCCTCATGATCTTCAACCGGCCGACCAATCGCCATATCGGTGCGTCGGGAACATCATCTCCGGGCTATTACCTTGTCCCCATCCCGCTCTCGGGCTTACTGCCCGACTCTCTACTACAGGGGTTCGCTGCGGCCGCCCCGCGTTAAAGGTAAGCACTGATAGCCAGTTGACTAGATATTGTAAGGAACCCCCCTCTGCTCTCACGTTGCTCGTCCAACTACAGATGTAAGTATCGGTAGGTGTAAGGGAAATTTGGTTACGTAATGACCGGGCGCGCTAAGGTTGTACTAAACCGTCGTACGTCGACAATAGACTCAATATGGGCGTGCAAAACCAGGGGCTATCGCCGCGGTCTCCACGCAGGAACCGGCCTTCGAATCGCGTTTCCGCTATCTCACCCATCAGAGTCTGCGAGATCAAACAGGGCTGGGAATGACGATACTCAGAAGGTAACCTGATCGGCACGCGTAATAGCCCTGTATGTCACCCTGCCTGCCCTACACCGTCAAGGTCAACTAAGCCGCAATCCGCGTTCCAAAGGCTGGTTGCGTCACTTAAACCACTCGCACAGTAATCGAGCAGCGACGCCAAATGGTGAATTGAGTATAGTACTCGTCGGATTGTTGAGGGTCAGAATTAAATGTTGCCTCTTCCACCCCAGCCCCACATCGGATGGAGCGCAGCTAGGGAATCGTACGGTGGTCGGGCCAGTTTGGGCACCATAGGTTACGCGCGAAATTCCGGTACACCCATGACACCGGCTTTCGCGTCGTTGCTGATCAGCGGCGCCAAGGTATTTATTAATGACGTCCCTACTTGAATACCCCCTA"/>
                    <sequence id="seq_t1305" taxon="t130" totalcount="4" value="ATACCTGGACGACGGAGACCGCGAGCAGCTTCCCAACAAGAGAAGCCTGGCTATGGAAAATTGAACAAAACTCTACGCACGCCGACACTCGCCCTCTTACTTTTGCACCTGCTAAGAGGTGTCTTATAGGGGTCATTGGTTGTATGCGGCGTCGTCCGCTAACGTAGCCTTACATAAAGGCGATCAGTTAGAATCCGATCCCGGTTATGCACCAATAGTACATGAGCCAGACTTCTAACATGAACTCTTCTGGAACAATATCTGATGGTACCCCTCAGCCTAGGCTGGTGAAGGCAAGCCTCTGCGATCTGAGTTGGTTTGACTCCCGTCGTAGTCGATCAGCGTATGAGGTCTCGATCTTCGCCTCTGCGTACCCGTATCTCGTCAAACCTTCGTACTTGCCTCCGTTACGCCCTGAACGTCATCGCTTAATTACTGTGCGAGATTAAGCCCCCTTATGGGGGGCGTAATATGGAGGTTGATTGACCTTGCAGGGATCATTGATTACTAAGTGACCTGGTTTGTCTTTCCAAGATTGTGCAGGCGAAGATCGTTCGACTTCACGTACCGTCTCATCTTTGGTGGGCTAATAACGCCTTCGGCGTCGCAAGCAGGAGCAAGGCGATCCGTGATAGCGACAAGTGATAAAAGGTCCGACATCAGTTACGCAAGCACACAACACTTAAGGCATAGTCCGCCTTTTGTATCGTTACATCTCTCAGCCTGCATGACAGTCTTGGTATAGCTGGATTGGTTAGTCCGGAACGACTCACGATCCGGAGCCCGGAGGTGGTGCGGTGCTCGCCGCCAGCATACCCGAGGGGGATTCGCAGGGGCGCGCTGAAATCGAGTCCCAGATGGTCCTCTATTTGCCAAAGGATCATCATATGAGAAAAGGAGAATCGCGGCTCGTTTAAGTCTCAATTGCAGGTGGGTTGTTTGCAGAGCTTCCTAAGGTTGGAGAGTTCTCCATTAGGCTGAAACTGGGTCACCGCCCTAC"/>
                    <sequence id="seq_t1319" taxon="t131" totalcount="4" value="ACTTAGATAGTTACAAACCAGGAACCAATATCGATTGGCGTCACTCTGTACGTTATCAGCTCCCCACAGAACCTGCGCCCATGCGCGTGCTTAAGAGAATCACCGAAAAAAGAAAGGGTTAGTTATCACGGACTTGGATGACGATAATCGCCCAGCGTGACCGAGCACAATGTACGGACTCTTACCCCTGCAAGACGGCCCCGCAGGGCTTGGTTGTCTAACCGACCCAGCTGCCATTGCCTGGACGCTGAATAGTCCGTCCCAAGAAGTTCCGAACTTGCGCTATGACGGGGCAGGGTACTTTGCACCCCATCATCCTCACGTTACGTTATTTTCCGTGAGTGTTCTGTCGGGAGGGGCCCAATCCATTGGTGCCCAACGAATGGACCTGGGGAATCTACAAGACAGCTGCGGGATGCTGTGGGTCTCGAAAAGTAACTCTCTTACCCGACCCTCCTGTAGTGTTCAGAGCGCCTCGCCCTATCAAAAACACGTCTCCGTGATCCATCAAGCCGAAGACCCTGTCATGAGCGACTTTCGCATACGATGCGACACTTCTTGCATTTGTAAAGATCGGTTATCGACCTAAAATACGTGCCTGTTTGACAACAGGGCGCGCACTACTAAACAGGCAGGATAACCAGGCACCTTATTCCTGCTGCCCAACACCGACTCTTAACCCTGCGCTACTCCCGGTTGAGATATAACTTATCCGCCTCCTTGATTGCAACATGCCCGGGGCTAGCGCTTCACTCACGCAGTATCCGGCACAAACTCACCACGGCTGACGTTCATTTCCGTGTAAGCTTTTCCCGAAGGCGATTTATACCTATAAGTTCGTCAACTTCTTCCCACGGTTAAGCATGTTACGCCTGGATAATTCGCGGTGATAGCTGCAGGTCACTCGTACAGGCAGTAAGCCGAGCTCTCGATGCAAGCTGAGTTATGCGAGCCGGTGGTGGGGATCTACGGAAGCAGAACAAGTGCATGAACGGGTTTT"/>
                    <sequence id="seq_t1325" taxon="t132" totalcount="4" value="AGCGTATCATACTAGTGAATACCTCCAATCCTAGTTCAATAATCTCCCGTCAATGGATTGTGCGCTTATTTTCCCCATAGCCCCCGAAAGCCGTGAAAACCGATCTAGAGAAAGATAACATTGTGCTCGTTGCGGGACCCACTATCGACATTCCACGACCACGTCCTTATGTGGCTACGCCTTTCGGGAATACCAAGTATCGTAGTGTCTCGCTAAAGAGGTCGGTCTAGGGGTTGTGGTTATAAACCAAATTATCCACATCGCGGCACCCCTGAAACTTGGAGACGCGTGATATAAGAGCAATGCGCTTAAACCACATCGCCTGCCCTAAATAGAAGCAATCCACTTAACCCCTCATGATGTTGGCTCGCTGTCGCCATATATAGATACGTCCTGCAGGCTGTTGCAAGTCCCGCCAAATCCACTCTTTTCTCCACTAAATATGCCGTGCATCGCGGACGTAGATTATCCTCGGTCCTGAGGTCTGAGATTGTCAGGGTGTATCGTGCACGGTGCCGAAACCATACGAGACGAGTCACCCGGGAATACTCACGACATCTTGTGGGACATTCATGCATCGATCGTAAAAAGGCGAGCGGAGGTCAGCTTCTATCCGCCTCGGGTATCAATTGGAGGGATTAAGGGCAGTCGCTAGAGCGTCAGTTAATAATGGGACCCGGAGCCGTGTATCGGATGACGCACTTTAGACCTCTCCATAGAGGTCGGGTCAAGTTCACAACGGCCACTTCGCGGAGGGCCACAGTTTTGCCGGCAATTACGTATTTCTGCGACCTGCCATCGCTTATGCGTTGGTCATGGTAGTTGGAACTGGTTTCCTCTCCCCCCTCCAATGTTTCTTAGTGTGGAAGTGAGGTCAGATTATTAACACCGGAGCTCGCGTGGACGAAACCGTCCCTCCCGTTAGCCCATTCCTATCATTTCCCAACAACCGTAACGCGGAGGTATCTTCAGCAGCCGGGATCCGCGATGATCTGTGCTA"/>
                    <sequence id="seq_t1335" taxon="t133" totalcount="4" value="AACTTTCCTCAACGCTTAAAATGAGGTGAGCACACATACGGAACCGGCGAGTGATCGTAACTAGCAGTAACGCGGGGATGCCCGGATGGCGAGACTCTGCATAGAGATATTGAGAGGCCGACGGTCCCAGCTGACTCTAGTAGGTCGGGCACACCGCACAAACGATACATACACCAAGGAGGGCCCCCTGCCTGGCCTGTGCCAGCGTGCGGGATGCAGTGACGGCTGTGTACCCTAGACCTGGTGGCATAATTACGGCTCATCATTGTCGCTAATGAAGAAAGAGCAAAACCACGTCAATCTGCTTCAAGTAGCGTTATAAATATGTCAGTTCCATCCATGTGTTTGCTCACTAAACAAAACCGGCTCACCGTAGTACCTCCCAGAAGGGACGTGCGGTCGCAGGTGAATAACGGAATCCGGGCACAGTTATAGACAAGTAGACGGTGCCTTATAGAGAAGTTCCACGAGCCTCGGCATCAGCCGTATTAGCATTGACTCCGGATAGAGACATGCACTTTAATTATTACACAGTCGAGGCTTTCCTATCTAACCTTAGGAACGCCGTGATTGCCTTACTGTATAAGCAAAGACGCCCCTGATGAGGGTGCTAGCTGGGCCGTTGCTTGCTCTGGCTCTAGATTCAATCGCAAAAAGACCAAGAGGGCTTCACCATAGTTGCGATCACCTTGCTGGCCCCTCACTAGTCTACCCTGCTCAAATGCTAATCTGGCGTTGCATCAGATGATGGTCATCACCCTGGACTCAAAGCAAAATCGGGGGACTAGTCGCCTGGCGACGTTGAAAATCAAGGACATTGGAGGCGGAAGATGACTTGCCACGGGCTAAAAAAGAATAGCGAGTGTGCCCGAAACTCAGCCTCCTGGCTGCTCTCTGAGGCCCTGTAAGAGGTCGGCGCACAGATGCTTCTCCCACTGAGAACGTTGTTATTAACGTGTATAAGGACGGAGATTAAGACCCCGTACTTATCTACCACACC"/>
                    <sequence id="seq_t1345" taxon="t134" totalcount="4" value="AGCGGCAGATGGATGTTTGCATACCGAAGTGCCCGTAAAGAGGCGGATTTATGCACCACCCCTTGAAATTGTCAGGTTCTCGAAACGAGGAATTGCTAAGTTGCCTGGTGGCTCATTAACCAAAGAGACGTGTGTATGCCCAACCTATGTCCTGCCCCAACTCCGATTCCACGTATATGACCGCGCCTGTCTCCCACAGAGGTGTGTCTAGACAGGTTTGCACGCACACATTTATGAGGATATTGCATAAGGAATAGACGAGTCCGTGTCGTACTCAGCCTTATAGATAGGAAGGCCAGGTGATAGATGCCTTATTTGTGCTTATTAAGGACGTCTGAGTACGACACGGTCAGGTCTATACTACTTTTCTATACGAAGTGTTTTCCTCCCACGCTCCGCATGTATAAGCTACTTAACAGTTCTCGGTCCCAAAGAGACCCGCCGCTGCCAGTAAGGAGCGAACATCCAAGATTTTCCACCGTTACACGCGGACCGGTTTTGCCCAACGGTCATTTGAGTCATGCACCGAGAACTTCAGATCGTTAGTTCTTCAAACAGATATAACTTCGAACCAATTAACGTCTGGGGCGTAATAGCCGAGTGATCCCTCGCCCACAATCGTCCTCACCCGAACAACTAGGATACCTCCCCAGCCGATTCATTTATAGATCGAAACACAATCCCATGGTTTGGGCGGAGTGCGCAGCAGCACAAAATCGATAGACCAGATATACAGTAGCAGATACACACCTGGTCGAACTTCTGATCATGTCGACCAGGTATGTTGCCGTTGTCAACGCTGACAAGCCTGATGAGTCATGTATGGTTTGCGCTCTCATAATGGGTGCAGACTAGGAGAACCGTCTGCTGTTCGTGCACGCCTATATTCATCTGGGAGGCGTATTACCGCATGGCCTCGTAGTCCGGTTGAACACCCTATTAGTGATACCGTGCATCAAGACTACGGTTCCACACCCAACAGTCAGTCAAAAGGCGTACG"/>
                    <sequence id="seq_t1355" taxon="t135" totalcount="4" value="TCTTCTTCCGACGTGCGCTTTAATGCGAATTACAATTATTTTCGCCTGAGCATGCTGCGTGAGTGCGGCGGCCAGGCACATAGGCTAAGCAATTTTGGCCCACTAGACGATTAAGGTCATTTCGTGTCCAGGTGATTGAATCGCGTCTGGCTCGGCTGAAAGTGTGAATGTGACAAGAATCCGGCGCCCATGTACCAACGTTAACGGAAAACCTAAAGCCGGTAGTGCCTTGGGCTCTGTTTGGCATCTCGTGTTGCCTAGTACCCGGCTTCCTCGGCGAATACTCACAAGGAACCAAAACGTGGCCTTTGGGGCAACGTTGCTGTCTCGAAATTGCATGGAAGTTACAGAATATACCGACACTACTTGTCCTCGAGAAGCCGCGAACCTACTACACGCTTGCCCGGAATTACCGCGGAATTAACGGACCTGGTTGCAAAGTATATAGCTATTATCATCATTTTAGGTTAATCTGATCTGAAATATGTGATGTTCCGGCGGCCAGTTGATCTCGTCAGCGCGGTCACTTTTCGGTGGCCAAACCGTGTGGTTTCGAATAACGAAGGAGCTTGCTGGAAGACCTATTCTCGTTCGAAATGGGTCGCTTGTCGGAACACACATAGAAGCAGGGCGGCTCGTAACCGACCGAGTCGTGAGCAAATAATAATACCACCAGGTACGCCCTTAGAGTCAATTACCGCTAGACCTCTTCGATAACAGGATTTAGGCCCCTACAGTTGTATGCGCGGGCTGCCTTGGAGACCCCCTCGTGTGACCAAGGCACCAGCCGCACTGCGGACGGCCTATGTAATGGGTCCAACGTGCCTGGCCACAATAACGCAGCCGTAGATGTCAGCGGGACCCGCACCCAGGCTGAAACCCGGTCTGGGAACTCGCGGGCGATCGCTTGTATGCATTTTATAGAGCCATGCGAATCCCATTCTAAGCTGCGGTACTATCGAGAATACATGACATTCCTGCTGAGTCTTTAGAAAATAGA"/>
                    <sequence id="seq_t1365" taxon="t136" totalcount="4" value="GGCCCCTACAACGATTACGTCCAAGATCGATAGCATCACCACGGTAGGTTTTCCTGCCTGTCTTCGCGGATACACCACTATCTACATACTTACGCTCTGCTTAGTCCAACTCGGAGCGCGCCGGTCAGGGATCTAGTTCTGGTCAGTACTGGTTCTGATAAACGCTGATCTAACCCTGCTACTAAGGCGTCCACTTCCGGGAACATTTAATCTGGATTGACAAACAGGGTCTCACTAAATCCGACCCATAAGTTTCCTCAGCATGGGCACCACATTACTCTAGACGATACGGGCTCGACCCGGTTCACCATAGGGGTCTTCATTATCTAAGCTACCCTTTCCTTTACTTAAACTGCGGTTCCAGCTGTGTCGCCCTTACACCAGGGGGTCGCAGACACTACGTTTCGCTCGGGTACCCGCCAGCCGCTGGGGCACGGTGAAGGCCGGTCATCCGAACGACTTTCGCGTCAATACACTAGCAGCGCCGCCCTTGTCTATTGGGCTGAATCGCGGATAGAGTGTGTGGCATGGTACCTTCATACCGCTTACTACTCTGTGGATGGGATAAACAGAGTGGGGCGCACGTGGGAAGCTGGCTCTCGGGACACCGCCGCCGCGCTCTGGGCGCCCTTGTTATCAGACTCCTGTCAACCAAATCTCTCCGTACTTGCTTTAATATATTTTGCTACAAAGAGTACCAATCACCCTCTGGCCGTACGGTAGGAGAGTTAATGCCAGGTTATACCCTACCTATCGCTCAGAAACTACTCTTCGCGATCGACATTTAACGATCCGTAAATACTTCCTTCCCTCCTGTTTCACCTGCCGCATGTCCAGGGTCCGATTTCTTGGGTAACTTTGTTTGTGTTACAGCGCCGCAGGGAAGGTTCCGATAGCCGAAATGCAAATCAGAGTGCCGACCTGGCACATGCAGGTTGGACGCACCTAAAAGTTTATTGCTGGGAAATCCTATTCGGGGGGGAGTAGTACTGCAACACTG"/>
                    <sequence id="seq_t1375" taxon="t137" totalcount="4" value="GATAAGGTTGGCTCTTAGTCGTTGTAGCCTTTAATCCGACTCCATACGACAAGCTTCGTCACGAACAACCTTTGTCTTTCTGAGTAATTATCTACCATAGACATCCTTTACGTAACAGTATGTGCCAAAGGAGATGACGTCGCACGAGGCCTGAAGCACGTTACCGTCTCTCGTCCTGAGCTTTAACCGGCCCTGGAATCTCGATATCTGATCGTCGAGAACGTATGCTCCGTACTATTGGGTTGTCCCCATCGCGAGCCCTAGGTTAATGCACGACTCTCTACTACAGGGGTTCGCGCGGGCCGCCCCGCGTTAAAGGACAGTACTGATTTCCAGTTGATTAAATATGGTAGGAACCCCCCCCCTGCTCTCACGAAGCTAATCCAACATCAGGCGTAAGTATAGCTTGTATTAAGATAGATTTGGTTATTTAAGGACCTGGCGCGCTAAGTTCAAACTAAACCCTCATACGTTAACAAAATACTCAATATGGTCGTGCAAAGCCATGGGCTATCGCCGCGGTCGCACCGCGGGATTCGCCCTACGAATGGAGTTTCCGCTATCTTCCCCATCAGAGTCTGCGATATCAAGCACGCCTTGTAATGACGATGCTCAGAAGGTAAACTGATCGGCCCACATAATAGGCCAGTAAGTGACCCTGCCTGCCGCACACCGAAAAGGCCGACTAACCAGAAATCCGCGTTCTAAAGGCTGGCTGCGTCACGTAAACCACTCGCACAGTAATTCCGCAGCCACGCGAAAGGGGGAAACGACGATAGTACTCGCCGGATTGTAGAGAGTCGGAATTTAAAGGTGCCGCTTCAAGCCCAGCCCCAAATCGCATGGAACGCAGCTAGGGTATCGTCAGGCGGTAGGGCAAGTTCGGACATCATTGGTTACGCGCTAAATTCCGGTACACACATTACACAAGCTTTCGCGTTTTTGCTAACCACCACCGCAAAGGCTTTGGTTCATGACTTCCCTCTTTTAAAAGCAGCTA"/>
                    <sequence id="seq_t1385" taxon="t138" totalcount="4" value="CGTTCGCCCGGTCGGTACGTATCTCCGCAGCGTTTGAGGCGACTGTCAAGGCCTCATGTGGTGGAAATATCTCACTGCTCGGTTGCCGCATCTTTATACCGGCCACCGTACGTGGTACGGCTACCGCGGCTCAGCACAATAACACATCGCCAGCCAGCAAAAAGTGAAAACCACTCTTCGATGGCGTACAGGACTCTTACCAGCGCCCAGTTGCACTCGTAGCTGCAGACTCCGTAGTACGTCATTCAACGGAAAGCACGAACGTTTTATTGGGACGACTAATAAAATATTGCTCAAGTCGAAAAGTTACCTACTCATAGGGCTAGTGGCCAACATTATAGAAGTTATCGCCTTGTCGACCGCAATTGCGGCCGCCACTCCAAGTGACCAGGGATCTGAAAGCGCTTATGTGGGCGTCAAATCCCGATTCTGGCAGAACTAGAAATCGCTTTTCTATACAACGGAGGGGTTATCGTTATACGCAGGCACCCTGCCCAAACTAATAGGGACTTTCCGAAGAATCGAGTTAAACCGTTGACTACGTCCACCTGTCGCCCGGTCGATGTTCACGAGATGAGCCGGCATTGAGAGTGGCCTAGTGGACCTCTTGAGAGACTTCCGCAGTCCGATAACCCTTGCGGCGTCCGTTTCAGAACGTCTAGTACTGATAGCGAAACTCAGCTACGTGGAGCGAATATTTTCTAGGCGTGAGACTGAAAGAACCACGTAAGGCTCTTCTCAATATCGGGGTCCAAGTCGCTTAAGAAGCTGTGGAACTCTCACTCGGCTAGAACAGTGACTATTACGGACAGGGTGCTCAGGAATCCAGTTCGCAAATGTAATTAGAGCGGGTACCACTATGCCTAAATTAGTGGATGGGAGCAAGCTTCTGATCCCTGTCGGCGAACGAATATTCATTTCCACATGTCCGTCCGGTGGATTCGTTATCTCGTAGACATGTCTGGCGGCCCATAATTGCTATAGAATCTAAATAGAATCA"/>
                    <sequence id="seq_t1395" taxon="t139" totalcount="4" value="ATACCTGGACGACGGAGAACGCGAGCAGCTTCCCAACTAGAGAAGCCAGGCTATGGAAAATTGAACAAAACACTACGCACGCCGACACTCGCCCTCTTACTTTTGCACCTACTCAGTGGTGTATTATAGGGGTCATTAGTTGTATGTGGCGTCGTCCGCTTACTCAGCCTTACATAAAGGCGTTCAGTTCGAGTCCGATCCTGGTTAGAAAGCAAAAGCCTATGAGCTAGAATTCTTATATGAACTCTTATGGAACACTATGTCATCTTGCCCCTCAGCCTAGGGTGGGGAAACCAAGCCTCTGCGCTCAGAGTTGGGTTGACTCCCGTCGTACGAGATCAGCGTAAGAGGTCCCGAGCTTCGCCTATGGGTATCCGTAGTTCGTCAAACCTTCGTACTTTCCTCCGTTACAGCCTGAGCGACATCGCTTAATTACTATGCGAGATGAAGCCCTGTTGGCGGGGGCGTAATATGGAGGTTAAGTGACCTAGCAGGGCTCATGGATCACAAAGTGACCTGGTGTGATTTTCGAAGATTGGGCAGGCGAAGGTCGTTCGACTCCACGTACCGCCGCATCCTTGGTGGGATAATAACGCCTTCGACGTCGCCAGCAGGAGCAAGGCGATCCGTGATAGCGCCAAGTGATAAACCGTCCGACATGAGTTACGCAAGCACACAGCACTTTAGGCACATTACGCCTTCTGTATAGTTATATCTCTCATCCTACATAACAGTCTTCGTATAGCTGGATTGGTTAGTACGGAACGACACACGTTCCAAAGCCCGAAGGTGGAGGGCTCCTCGCCGCCAGCATACCCCAGGGAGAAACTAAGGGGCACGCTGAAATCGAGTCCTAGATGGTCCTCTATTTGCCAATGCATCATCATATGAGAAATATAGAATCGCGGTTCGTTTAAGTCTCGATAGCACGAGGGTTGCTTGCGGAGGTTCCTACAGATGGAGAGGTATTCATTACGCGGAAACTGGGTCACCGCCCTAC"/>
                    <sequence id="seq_t1419" taxon="t14" totalcount="4" value="TCAGTGGAAGGGGCGTAACCAATGCTTCCGCCTCCACGCGCCTGGATTCCATGTCCTCACACTGTATGACTTGTTGAGAGTAGCCGTGGAAAGGGCGACCCCCACCTGGAGCAAATTAGCCTTTAGGGACCTTTGCCTGGAAAATCCACCGGCACTGGCACTCTATAAGGTTACGGGTGAGGCCTCCAATTTGGTATTGTTAGCAGTGGCGGTAGTCCCGAAAAAGCGTAGTGCTGTATCGTCCGCCTTAGATCCGGCGACCAGCGGGAACCTGTCGGTCCGTCCAACCAAAATCACATCGTCCCAATCTAACCAAGATACGTACCTTAGGGGCCGAGCCTAGCTATGCAATCATTACAACATCTGGGGTTCAACCTCGGTAACCTACCGAGCATCCAGCACCGACTTGCTTTATATAGCAATCCCCGGCAAATTACCGGCACGACTACAAAAAGTAATCCATAAAAAATTATGATAGTCCGGGCGCAAAGATTGCCACGACGATCTCGTCTCTCCTTACCCACAATAATATATCCTTGACACTCATACATTTGTGGTATCTAAGTACGCCTTATCTCTGGCATCGTTGCCATTATTATTAGAACAACTGGCATTGATAGCTTCCCTCCGTCACATGACTAAAGTTCTGACCCAGCAGTATGTCAGGGTCACCAATGTCTTCCACTAATTCGCGGCCTCCTCGGACAGACTGACCATGGGTATCAGTTGCCTATGTTTCGATCGATTTAAGTTAGTGGATATGCAATGAGGAACTTCCGAAAACCCCCCCTGGTTATGCGATAACACGACTTATGGCGGCAGTGACACTCAATCTCACTCCGAGCTGGTGATGTAGTGGCCATTAGAGAGCTGGGATCTCTTGCCTGTAGAACGCGCTGCTCTCCCACGCCGCTCTTCCTAAGCGATATGCAGTGTAACTGCAGTGAGAGCTATCAAGTCCACACTTACAGGACGTAACGCTATAAGTCGAATATTAGCT"/>
                    <sequence id="seq_t1405" taxon="t140" totalcount="4" value="TGTTCTTCCAACGTGCGCTTTAATTGTAACTACATTTATATTCGCCTGAGCATGCTGCGTTAGCGCGACGGCCAGGCACATCGTCTAGTAAAGTATGGCCTACTACGCGATCAAGGTCACTTCGTGTCCGGGTGATTGTATCGCGTCTGTCTCGGCTGATATCGCGAGTGTGACAAGACTCAGGCGTCCATTTACCACCGTTAAAGGAAAACCGAAAACCGGTATTGCTTTGGGGTCTGTCTGGCATCTCGTGTTACTAAATACCGGGCTTCCTCGGCGAAAGGTTACAATCAACCCAAGCGTGGCCTTTGGGGCAACGATCATGTCTGGAACTTGCCTGGAAGTTACTGAATAAACCGACACAACTTGTCGTCGAGAAGTCGGGAACATACTAAACGCATGGCCGGAATTACCGAGGAATAACCGGACCTGGTTGCAAAGTATACAGCTCTAATCACCACCTTAGGATAATCTCATCTGAAATATAAGATGTTCTGGCTGCCAGTTGATCTCCTCAGTGCGGCCACTTTTCGGTGGCCAGTCCGTGTGGTTTCAAATAACCAAGGAGCTCTTGTAAAGACCTAGTCTCGTCCCGAATACGTAGCTTGTCGAAACGCTCATAGAAGCAGGGCGGCTCGTAACCGACAGAATGGTAATCCGATGTTAATACCACCATGTACCACCTTAGAGTTAATTACCGCTAGTCGTCATGTATAACAAGATTTAGGCCCCTATAGTAGTATACGCGGTCTGCATTGGAGTCACCCTCGTGTGACCAAGGCAACAGCCGCACTGTGGATGGCCTATGTTATGGGTCCAACCTGCCTGGCCCTACAGAAGCATCCCTAGATGTCAGTGGGACTCGCACCCAGATTGTAGCCGGGTCTGGGGCCTCGCGGGCGACCGATTGAATGCATTGTATTGAGCCCCACGATTCCCACAGTAAAGTGCGGTACTATCGAGTATACATTATCCTCAAGCTGAGACTTTAGAAAATAGA"/>
                    <sequence id="seq_t1418" taxon="t141" totalcount="4" value="GAAGTTCCTTTATTAGTCTGACGCGGTGCCGTAAGCCCAGGACCCGGGGCTTTCCTTCTCTCACCATAGAACGTGCAATAACTAAAATGTTGGCGTCGGGAAAATATCTTATCACGTATTATGCGCTATTGGATTTCACTTCGGGCTAGTGTGTAATCGCTCTCCAAGAGTAGAGGAAGATAGCGTCTGAGAACCGCGAGACCTATTGAGATCCACACTCAGACATACGATTCTCAATTGCCTCCTCAGTGAGCAGACTTTACGGTTCAATCGCAACTGTTCTTAACGCTCCCTTAGCGAGTTCGTCCCCTACGGACCGTGTCACCTACGTTTTAAGTCACTTCTGCTTGACGCCGGGTAGCTTGTGATACTTTGTATGTAGCCCTATTTCAGGACTCTAGTCCCATAGTAGATCTCGCTAGCTCATCTATCGTTACGTGTGCCAAGCGTCGTTGGAAAAGACGCACGGAACTATTAACACGTTGCCTTTGATCCTGTTTTTGGGCCCTAAATACATTCATTCGCAGCAACGGACTCCGCTGATGACGAGTTCCGCGGCATTCTGAGGCAGAAAAGGGCGGGTTAGTGTTGATATGGCTGCCGGTCGGCTGGTACTGTGCGTGCCTTGTGCAGATCCTGGTGAATACGGGGCTCAAGCACGTTCATGAGATAGTCTATGCTATTCAGTGGCCCGGATTGTACATATGAGGCGATAATGCCAACCTGCATGGAAAACATGAACTGTCCGGTCAGCGGCTATGAGGATGCGCGGCCGCAGAACCAGGCACGGAGACCCGGGCGAATATCTCGTGTTGCGGGAAGGAGCTCCTCCTGCTGTTAGTTAATCAAGGAAAGCTTCTTCCTGTAACCGGGAGTGAAGTGCCGTCGATCGCTCTCTGGATTGGTGCAGCCATCTTACTAATACAGACAGTTGGTACGCTAGCCGAAGCGTCCATAGACCGCAGTTAATTTAGCTATGTGACCCGCAACGTGGCCACCC"/>
                    <sequence id="seq_t1425" taxon="t142" totalcount="4" value="AGTCTGAGGCAATTAAACATCACGACATCACCCTTAGCAGGTAAACATCGTCAGTGCTCCTGCATCTACTGCTCATCTTCGTGATGAGGCGCCCGGGGGACTTTAGTTCCGGTCTTTAACGCTTTCGGATATTATTCGAGTCTCCCCCGTCCAATGGCATCGTTGGCTGCAAGGCGGACCTGTTCACACGTACGTTGCTAGGTGCCATTCTAGGGACGCGTCGAATCGTAGGCGAACAACAGTGGGCCAAGAGGCACGCCTTAGCCGATATTAGCGCCTGCCTCACCGTAACCACCCAGTAGTGGTTCGTAATTCGGCCCCCCACCAAGAATAATGACTCGCCAGCGCGTCACCGGTGCCCAACTAGCCATAGCGTGGTGGGAGTTCAACACACGAAGTATATTGTCCGCCAGCGGACAACATAAACGGACTATGAGACTAAACACGTGGACTTCTGTTGAAGGTGTTACCTGGGGTTGGTGGGGTACCGCCAACTTTCAAGGTCGAAATCCGGACAGCGCACTTTCTGCTGACGAGGTTCCGTCCGATGAGCTATACCCGGTACGGCCCCCCTCGTAGGGCGCCTGTCCGAAACACATGAATCGAATGGGCTCTTTAGAAAGCTGGTTGTGGAGCGTTGCATAGATCTTACAGTAGTGTACCCCCTGTAGAACAGTGTTCTTACCTTGGACCCGAAACTACCCCTAGAATCCTAACCTATATAGTGGCTAAATTAGACTTGGCGTGTGCTATAGACCCCCGGTGCTCCTCGCGCGATAGCCTTCGGGCTATAATGTCCAAATCAAAATGACGTACGGTTAATTCGCACAGCGAGTTTATGGCCGTATAGAAATTCCAATATTTTCTTGGTGACTATATCCTATTTACGGACCAATTCCCAGCACATGCGTGCTTCGGCTGGCTGGGTGCGGGATAGTATTGTTTAAAGTAAACAACGGACTGGGGACCAGATGTTCCCTAAAGATGTCGTCCTGCTAGT"/>
                    <sequence id="seq_t1435" taxon="t143" totalcount="4" value="AGCGGGAGATGCTTGTTAGCATCCCGAAGTGGCCGTAAAGCAGCGGATTTAAGCAGCACCCCTTGGATTTGTCAGTTTCTCCAAACGAGGATTTGCTAACTTGCCTGGTTGCTCATTAACCAAAGAGACGTGTGTATGCCACACCTCTGTCCTGCCCCAACTCCGATTCCACGAATATGACAGCGCCTGGCTCCCACAGAGGTGTGTCTAGACAGGTTTGCATGAACACATTTATGAGGATATTGCATACGTAATAGACGAGTCCGAGTCGTACCCAGCCTTATAGATAGGAACGCCAGGTGATAGATGCCTCATTTGTGCTTATTAAGGGCGTCTGAGTACGACACGGTCAGGTCTATACTACTTTTCTATACGGAGTGTTTTCCTCCCACGCTCCGCATGTATAAGCGACTTAACAGTTCTCGGTCCCAAAGAGACCCGCTGCCTACAGTAAGAAGCGATCATCGAAGTTTTTCCACCGTTACGCCCGGACCGGTTTTGCCCAACGGTCATTTGAGGCATGCACCGAGAGCTTCAGATTGTTAGTTCTGCAAACCGATATAACTTCGAACCAAATAACGTCTGGGGCGTAATAGCCGGGTGATCCCTCACTCACAATCGTCCTCACCCGAACAACAAGGATACGTTCCCAGACGGATCATTTATAGATCGAAACACAATCCCATGGTTTGGGCGGAGTGGGGAGCAGCACAAAATCGATAGACCAGATATACGGTAGCAGATACACACCTGGTCGAACTTCTGGTCATGTCGACCCGGTATGTTGCCGTTGCCAACGCCGACATGCCTGATGAGTCATGCATGGTTTGCGATCTCATAATGGGGGCAGACTATGAGAACCGTGTGCTATTCGTGTCCGCCTATATTCATGTGGGAGGCGTGTTACCGCATGGGCTCGTAGTCCGGTTGAACACCCTCTTAGTGATACCGTGCATGAAGACTACGGTTCCACACCCAACAGTCAGTCAAAAGGAGTACG"/>
                    <sequence id="seq_t1445" taxon="t144" totalcount="4" value="GGGGTGTACCGCTCTCACCCCGGTTTTAGCTATAATACACGGTAATTTATTCGATAAGCCAGTTAACATGTCTTTTGGAGGCGCTGCCCTAACGTTCGATCAAGAGGTAAGGTGATTACTCGGTAATGGACGGAAAATTCCTGTGGGGATGCATCGGATGCGCCGCGACAATCCCAAGAGAGGAGTTGGTTGGTTACTCGTTGTGGCCTGTAAAATGTGTTGTGGCCGATGACAATCGTCGCGCCCTAGCACAGAGCGGGACAACATGAAGCACGAGGGGCCCCGTACACGATCGCGTCATCTCTACCTTGGATTCAACGTCAGTACGACGGTATGCCCCGTAAAGCGGAGCACGCTCCTATTCGATGTTGTATTACGTTATATTACCCACAGAGAAGGCCGAGTATAAGAATTTAACAGCGCCAGCTTGACGATGCAGTCTAAATATCAACAATTGCGCCTTACGTGAAGCGGGGGAGTTTTCGGTTGTCCGCATAGAATCCAAGAGAGTGGCTCTGGTTGGCCAAGCGCCCTCGGTCTTACGTTGCCTCCGACCTAGTCAGCACAAGTACGCTTGCGGGCCAGGATCAGTGACAAAGTACCTTTTCTTGCCCCTGAAAATTCCGAATTCGAATGAATCATAACTGGCGGCGTTGGCATCCTGCTACCCCGTAGCGGTCTAGTTAAACAAAGGATCAGTGTAGCTGGGCTCAGTTAACGGCGAGTGAACACTCATGCTCTGAGGATGTTCCTCTTCACGAAGTCCTAGTCAATTGGGTTCATTTCATGCACCGTCTCCTGCAGATAAAAAGTTACCCCACGCCTACTCTAAGACGACGGGACATGCCTTGGCCTATAAAGATCCCTCCAGTCTGGGAACTAATTACCAGGTCGTACTTCTTCACCAGCGACGGCCGTTGCTTCCACACAGGGCCAAATAGTGGGCACCATGTGCCTTTGCGGGGTGCGTCGCGGTGTTCACATCGTCACACTTAAACGC"/>
                    <sequence id="seq_t1455" taxon="t145" totalcount="4" value="TCAGATGGAGGGAGCGCACGCTAGAGTCGTCTGGTACCCAGTACTTCACCGACGAGCTGGAGCATACATATCTGGTTGGTCGCTGCATGTCCACGTCTGAAGGCATTTAAACAGAGTGTTACGACGTATATTAATCTGTGTTTTCATGCAATTCATGTGCGAGCGCGTACACGAGGTGAAGTCTCCTCCGTATTCTTCGTTACCAGGTGTACATGGATACACCGTACTCAGAGGCTTTACTCAATACTCGAAGACAAGGCTCGCTCACAAAGTGCGTGGATCTTTCCCCTGCTCAATGGGAAAGGATGCCGTCTCGTTACGCCGCAAGATGACGCCACAAAAGTATGCCCGACAACCCCCCACGAACTCTTGTGGTCCTCGGTTTCTACACAAGAACAGTTAGGCATCGAACTTTTCTAGGGAAAAGCAGCCCGGAGAAGTTCGCGTCCAGAAGGACTATTTCAGGTAGTCTTTTGGTTGTCGGTTATCTGGCGATCTTCAGGCAGACAATGTATTTCACATGGCTCCGGAAATACGAGATTCGCGTATTTTATTAAGCTATAGACGTAGCGCGTCATTCTGGACTAGCCAAATAACAGTGAATAGTTGGGATTTTAGGGGCGGTCTTGGCTACTTAGGCAGCTCTAGACTGAGAAGACGACGTTAGATAATTTTGCAGACTTCCATCTGTGCCAGAAATCAGGCGCGCAGATTCACACTGAAAAGTACGAGCCGAGTACTACCGGGGAATTAGGTCTCAGTACTCCGTTGCTTTCCCGTGCGCGTTTTAGGCTCTTAAACTGAATGTTGTTTAATCCGTTCTGTAGAGCGGGGTGACCCGCCCGATCACGACTGTAGAGGCAGACCTCCTGCGGGATCCCCTTTCTTGACTTGGTCTCTGCATAAGGCGGTAGTGGGTAGGTGGGTGGCTCCATATAGTGCCTAAGAACATGGAAGGACTGGGGTTGGCCCTGTGGTGCATGGGGAAACTTAGCTTACT"/>
                    <sequence id="seq_t1465" taxon="t146" totalcount="4" value="TGTTTGACGGAGGGGCTTTGGAATCTTAAGAACATTTAATTACACAGGGGTTTCAAGCAGACGCGCGGCTGCAAATGTCCTGCCCCGAAACAATTTCACCTTCTAGCTGTTCAACTTCCCTTGGTGTCCTAGAGGCTGAAGCGCGCCAGTCTTTGCTGAACTGTTGGCTCTGGGACGACCACGGAGCTCAGGGCCGGTAGTTAACTGAGAACCAAATACAACTATGACCTCGACGTCGGACCGACCACGCCGGTCCCTCACTCAAAAGATCCGTGGGGTGACTGTCGAAATAAGCAAAATCCGGCCTAGCGTGGCAACGATGTTGCCTTGAACGCGTATACGCATTTAAGATCCTATAGTCACATCCGGTCTTCGGAGAGGCGCTAAACTTCCAAGTCGCCCAGCTAACTTATCCTTCAAGCAACGGGCCAGGCTGAAGACGTTCCGGTTCTGATAACCATAGGGGGCTCTTCTGAACATAGAACCGAGCTTGATCTGCCACCAGGAGAACTCGTCACCGGGGTCTTTATACGGTTGCCACAGCGTATGCTCCCAGGTGGACCGCAGAATTGTGGCTAGACGTACCATTCTCGCGATTACGAATCTTACCGGAACTAACAGAGCAGGATGAAGTCGCTTAACCGACCGCATGGACAGCCTATGCCACTTACACTATTTGCGTCTATTGCGTTAAGACCCCCTTGTTGTAATGACAAACAGGATTTGGGAACCAATGATCGGACAAAAGAGCGACTTGAGTGCGCTCCGCGCGTGAAAAAGGCACAAGTCTGACTGTTTATTAGCTTAGGAACAGGGGAAACCAGCCAGCCCCTACAGGGTCAGATCAAGATGTTCAGGGGTCCCGCTCCCATGTCGAAACGTGATTGTTGCTCGCGCGGGGGTCGGCTCCTATACGGTTTGTTCAGAGATATTATTGTCCCGCTAAACTGCGATTACACCGTGTATCTCTCAATTTCATGCTGCGGCTGTAGGAATAAGA"/>
                    <sequence id="seq_t1475" taxon="t147" totalcount="4" value="ACGAATACTTGCGACTTAAGACCACCGTATTGTTAAGCCCGTCACTTTATGAAATTATACTGCTTAGTAGTGTGTCCGTCGAACTTACGTGACACGCTTTGTTGCAACCACCACCGTGATCTTGGCACTCGCGTCGACTGTTGGATAGCAATGGCGGGCATGAAGTTCGTAGCTCCTTAGAGGCCGCCCAAATAGACTTAGAACTCCGTAACAGCTAACGGAAAACACCAGACTGGTAGAAAACCTATGAGAACCAGCCCCTTTCGCGATGATGGACCCACTTCGGGGCATGACGTCTCCCCTCACGTGCTTCCAGTTTTGTCGATCATCCCTAGGTATTAGCTCGCCGGCTCCTGGTCTCCCCATTCCTGGACTTATAATGTGAGACACGCCCAGACATAGTGCAGTTAGCAATAACTCCTTCGTGGGACTTTGCTAATTCCCGCCAACCTGGGGCGGTCACGAGGAATCCTATGTCGGTACTCCACCGTTCTGGCGCTAGTTGTATCCAGAGATGAGTAGGGCCATCGATGTGCAAAAGGCCCTTCATTGGGGACCGACAGGCGTCATGCGATATCGCTTTGCGATGCCCGCATCCAGTCCAGGCGATACACTCTTACGAGGGTGATGTGGCGAGACCACGGAGATCATCAACCGTACTTATGGAAAGAATACGCAGCAACTAATTAGAGAGGAGTATTACTAATACATCCTTCTCTGGCTCCCGGAGAGAAATTCAAGGAAGGGCTATTCTGCGACTATACGCCCAAGGCTTCCGTTGACTGGCCCGGCGACTCAGATTTGAGTACCGAGCACTGCGAAAACACTCGCCGATCCACTAACTACTTTCCCTTTGAGATGAGAAGGTACCGGCGACCCCCCATCTCGAAATCTGTTCCTTAGGCGGGAGACTAGCCCGAACCTGCATTGTTATGGGCTCCTCATGACCGACTGCAGGCCTGACAGCAACCCTGGTTGAGACCGCGGCTAGGTAAACCAA"/>
                    <sequence id="seq_t1485" taxon="t148" totalcount="4" value="TAAACTTGTGGAAGAGCACAGGAGCTAAGTTTGGCACCGACTAGTAAATTCACGACATCGTCGACGTAGACATCATAGGCCGTTGCATGCTCAGGTGTCACAATAGTTTAAAAGGGCGTCCAGTCGGTCGTTGATCCGTCATGTTACTGACTTCTTGGTGTCCCGTTGGAACTAGGCGCAGGCTGCGCCATATATTTAGATGACACACGTTCATGGCTAAATAGAAGGCTGGGGGGTTGCTCTATAAGCAAGTTGGCGGCGCCCCTTCTAGTTGCGTATTGCTGAAGCTCCGACTTTGGGCAAGCATGACGATTCTGTGTGTCGAAGCATCCCCGCGTAGTTCTTTCGACCTCAACACACGAGAACGTCCATTCGTACTCGAATTATGGACATGTGTAGTGAGGATACGAGCCTTACACAGACGAATGAGACAAGGGTATACACCGTCCGACCGTTGTGCATCTGATACACTTCGGTTTGTACTATGGCGACCGAGATACGAGGAGTAATTGTTCTTCAGATGGGGCTTTAACCGCTAGACTTTAGTAGTTCCTTATTCTTAAGTCGAGGCGCGCAGTGATTCACTAGAACTATAAAACGGCTAAGATGCGATGTGTTCACTGTCGGTCGGTACTTACGACGTTGTGAATGGTGCAGTCTTGGATCCAACTGTAGACAGACTTTCTTGCATTTCGTAAAGCAGGAATGAAAATCCAGATTGCAGCGTTCGACCCACGCTGTACCGCGGGATCTGGCCGGACTCCCCCTGGCCCCCAGAGTCAACCCACGTTGCTTCCGAAGACGAGTATGTATTTGTGTAACAGCGGACACCATCTCCACTAGTAGTCACCAGTCGGACGAAAATTATCTAGAGAAATTCCCTAGCATCAAAGAATTTTTGCTTACACTCTTGACCATAAAGTGGTTTGCTACTCAGGGGGAATGACAACCTCAGGGGACTCAGGATGAATTTCGGCTGAAATAGCACGCTCTCAATTCG"/>
                    <sequence id="seq_t1495" taxon="t149" totalcount="4" value="GTCGAGTGTGGGTGGTGTGTCGTACGAGGGCTGCCTATTACGGTCACACTAGTGCCATTCGAACCAAGTCCCAATCTAACCACGGTCGACGAGTGCTCTCCTTCCCCGAACCCACTGTTGGCACCACGATATTGCGCTTGTAAATTTATCAGCGACGGCCCTTCCCATAGTCAGGGTCGCGTGCATCTCTTGTTCAAAGTTGGCGCGTACGATGGGGGTGGTTGTGCGTTCGGCTGTGACCGGGGACTACCGGCTGCAGTAAACCTACCTCCTGTCCCCTCATCCAGAAACAGTTGATGCTTTCAATTCAAATGACAACGAGTCCCTTAGCCCTCGTCACTTGGCTAAAAATCCTTGTTAACGCGTAAAATAAGCCCCCATTCCCTACCACCGTAACTGCGCAGTCAACGAATACGAGGCGATACTAGGACCACAACCGAGACGTACTAACCCAGTGAAAATTGTCTTACATGCGGCGTGCAGCGCCCCCGCCGTCTAGCGCGATAGATACTAGTCCTATAGCTTTGAAGACACCATCGCCAAACAGGTTCTGAATTACGCAACATGCCCCCGGTCAGTAGGATAATCGGAACTTTTATAAGGTTGGGCGGCTAATCTGTCGTTTATGCTCTACAGATGTACGGCGAATCGCAAGATCTGTCCGCAGTGCACCTCACCCTCACGCGTGGTCGTAGCGCGAACCCAACGTCTGTCGATTGAACGGGATTCCCCATACCTTTACCGACTCCGTCTATACAATGCGGCTGGCTAGTGAAATCCACCCCGAATGAGACTATCCGCTATGCAGATTTTTTGTTTTTAGTCCGACTTCCCATTGTCGGAGCAGTGTTTGGTCGGTGTTTTGAGCGTGTGGAGTAGGTAGCTAGAGGAGCTACTCGTGAATAAAATGCATCTCTGTTCCGAAACCGTTTTGAACACCAAGCACCATGCCCTGATGACCGCATCGTTTAGCCTAACCCCTGTCACAGCAGTGCTCCGG"/>
                    <sequence id="seq_t1518" taxon="t15" totalcount="4" value="GAACCAGACGAAGTACTTTCATGATCATCTAATGTCGAGCTTTACGTGACAGGAGTCTGGGACACTAATTCTCCTCGACTACCTCAAGTCTCTGGCGAACTAAACCGTAATGTCAATTTCTGCCCCAGGCGTCTCGTCATGTTAAACAAAATTAAGGGAAATCCTGAATGTCCGGTCGGACTCCAGATCGGGGGCCAGTACCTCTCTGTAACGCAGTCCGCCTCAAGTTTAATAAGGGCTTCGTGGTCGCAGGATATACCATACAGTACAGCGCCTGGTGATGGTCGGTGGGGTTCTTCCCCTGGAATGTGACCTACGCCCTGACTTCGGGGTGGAGACGGTTAACTTGAAGTCTTCCGTGGTTCGCCTCTGTCACGAAATATTCGGTACGCTAGGATAACGACTGTTACGTGAACACTCCAGCTCGGGGTCAGGAGTAGTCCAAGTGCGCGACACCGCGACGAAATGCCGATCGAACTCCGGATGGAGGGGCGGACGGCTCGCGGGATTCGCACCAGCCCCAGATGATACTTAACCACGATAACATGGGCGTAGCAGACGCTCGACAGCGGGGGTGGGAGAATGCCTATTACCGTCATAATCGTACTTAGTGTCACTCCTATCCCCCCTGCACTGTGCAAGGCACGCATCGCATAAGATATGTACCCGTCTTAGCGAGCACTTACGGACGCCCCAAAAAGTAGTACCGCAGTTTTAGACGGACCAATAGGAAGCATGAGAGACTGCCGGCACAAGCCCCTACACGGGGCCTATCGTTACGCCTTATCGGGATTTGAAGCTGGGCTAAGGTGCTGCTTAACTTCCAAGGTTGTTTGTCAGCTTTTATCAGAGGCGATATTGTGCGCTTGACCATACAGCAATTCCTTTTGAAGCTTCAGGAGGAACGGGTAGTCAAGTTCTTAAACACACATAAAATGTGGTCCCATTATTGTAAGGACGCGGCACCGAATACTCCCTTAAGGGTGAGTCAGTTACGCTC"/>
                    <sequence id="seq_t1505" taxon="t150" totalcount="4" value="CCAGCTACGGGTTAATTGAGCTCCCTATTTTTACGAAGCATTGGGTGAAAAGTCCGTTGATGCCACGGAGGAGACCCACTAGCCAACGCTAGCCCTGGGTTGGGACACATCGAATCATTATAACTCCCGGCCGTGTTTAAAGGGGACGTAAATTGATGCAATCTACTAACACAGTGTGCTGAGAAAGTTCCATTCCGTTGCTATTCTATGTCATTATTCAAGGCTATTATAGGCGAGAGAGAAGCGATAATATTCCACCTATTTGCTGCTCGTATCCGTGGAACAAGTCGGAGATTACGTTGAACCTCACCAGTCGGGAACTCGGTCGTATGACGCCAAGGCCCGCACGCATAAACAAGTAACCCTATCAATATAAACAAGACAGGTCTGGTTTCTACTTTCCAAGACGAGTTTGTAGAAGCCGGCCTCCTCCTCTTATGCCCTCTTCGAACATCCCTGCGCCGGTTACTTATGACTCCACAGAGCCACTTAACCGATACGGGTTCTATACGACCGGGTACCTCCAACGCCTCACCCTATGTAGGTGGCAACAATTGCCTCAGGCAGGGTAACTAGTGCGATCAAAAGGAGCAGGAACGAACAAACACCAGTCGACCTCACGAAGGTCAACAACGAGCGTGAACGGGGTCTGGGAATCCACCCCCGTGAATTTCCTGCCGTGCGGCCTCTAGCCACTGACTAAGACAAAAGAGGTATGCATATGTATCGTTGTTCGACTATATGTAAGTGCAACAGGGTCAACTCTACGAGACAATATGCTTATCGGCGCGACTCTTACACCTTAGGGGGGCACATGGCGTAATGCGAAGGTGTATGCTAACGTTCATCTTAATATGAAGATTCCGACGCCACTTCCACTAAGATGATGAAGCCCTACGCGAGGGAGCGCCGACTCGCCGCGTCCATGAACCACATTACCTCCCTGCAACTGTCAGGCTAGGCACGTGAAAATGCAGCTCGTCACATGTGGCTGGGTGCT"/>
                    <sequence id="seq_t1519" taxon="t151" totalcount="4" value="AACCAGAGACGGTGGTCGACACGTATACGTGACCTGTAGCGTTTACCCATTATACTAGCAATATCGACATTTAGGCCCACACGTAGCGTGAACGGCGGGGCGCGAGCCCTTGCTTCGTACTAACCGAGCGTCTAGACGCCGATAGCCGTGCGCGCTCCAGGTGTGCTCCGGAGCCTATTGGGTATCTTTGCAATCTCACCCAACACATGTGCGGTACTCAGGCAACCTTCGGGGAGGTTCACGCCGTTAATGGGATAATGGGATTACCATGCATGCCGAAAATTGGTATGGACCTGGTAGTTGGGCTAATAACTGCACGCCGTACCTGAAGAACGTGTCCGTTAGACTGATTAGGGTCTGTTGATGGAGATGTCGGAATATGCAGAGGAGGACGATCACCCAAATACACAGCACGTCCCGCGATAGTGCGCGACATGAAGTTCTTAATCAGGTGAATTACAGTAGGGGCTTAGAAAGAGCATTATCTTTCGAACTCCGTGAACACAAAAGCCCGGCTCACAAGGTTTCGGGTCGATACAAAGGTGCCGGTCGCCACGTAGGAGTACGTACTGGCCCTCGGGTGGACGACTATAGAGTCCTAGCGCGGCCCGTATCTAGTTTAGGGTCTAAGCCAAGTGCGAGGAGGAAAAACTGGTATTTTAAACCGTAAATAATAAACCCTTCTAAGCAGTAAGTGACGCGAGTTAACATTTGTCTGAGCACAATTAATGCGCATGCCTACCCCTGGTGTTCCTTGGCGACCGCGAGGGCTGGTCGTCTGATTTTCTCATAAATAACAAGCAGTAGGGGATGCCGCGTCCTAATACTCAACTAACCTTCGGATACCGTCTCAGTATTGCGGCTGGCTTGACTCCTGCACGAATGAGAAGTTTACAATTGGCGGGAAGTCACGTCACATTCGGTCGTCTGTTATATAACCATCTCGTTAATATGCTTGCGATGTCATTGCGATTGTATTTCTTGCTACAAACTAATGCCA"/>
                    <sequence id="seq_t1525" taxon="t152" totalcount="4" value="AGCGAATCCATCTAGTGAATACCACTAATCCTAGATCAATAGGCTCCCGTCAATTGATTGTGCACTGATTTTCCCCATAGCTCCAGAAAGCCGTGAAAACGGCAATAGAGGAAGATCAGATTTTGCTCGGGGCGGGACCCATTATCGACATTCCACGACCACGTCCTTACGTTGGTGCGCCTTGCGGGAATACCACGTATGGTAACGTCTCGCTGAAGAGGTCGCTCTACGGGATGCGGTTGTAAACCCAATTACCCGCATCGCGGCACACCTGATACTGAGAGACACGTGAGATAAGAGCAATGCGTTTACACAACGTGGGCCGCCCTAAACGAATGCACCACACTCAACACCTCACGATGTAGAGTCGCAGTCGGGATATGTAGACACGTCCTGCAGGCTTTTACTAGACCCTCCGAATCCACGCTTTTCTCCACTAAATATGTCGAGAATCGCTTAGATAGATTATCCTCGGTGCAGACCTCTGAGATGGTCAGGGTGTATCGTGCACGGCTGGGAAACCCTTGGAAACTAGTCACCAGGGAATACACACGACATCTAGTGCGCCATTCATGCATCGATCGTAAAAAGTCGAGCGGAGGTCCTCTTCTATCCGCTTCTGGTATCAAGTGCCGGGACTAATGGCACACGTTTGAGCGTCAGTTAAAAATGGGACACGAAGCCATGTGTCGCATGACGCCCTCTATCCCTCGCAATAGGGGTCTGGTCATGCTCGCAACGGTCACTTCGCGGATGGCCAGAATTCTGCCGGCAATTACGTATTTCTCCAACAAGCGATGGCTATTGCGTTGGTAATGGTAGGTGGAAGTGGTTACCTCACTCCCCTCCAAGGCCTCTTGGAGTGGAGGGGAGATCAGATTATTAACACCGGAGCTCGTGTTGACGAAACCGGCCCTCCCGTTAGCCCATTACTATCTTTTCCCAACACACGTAACGCGGAGGTATCTTCAGCTGCCAGGATGCGCGATGATCTGTCTTA"/>
                    <sequence id="seq_t1535" taxon="t153" totalcount="4" value="TTCCTAAAAATGCCATTAGGCCCTATCACACGGGGGTGGGTCCACCATAAAACTAAATGTTTGGTCGTACATTTACTATTGCTCCCGAACTATAATCCAGTCTGGTGCCTTGGTGTTTTGTAAGTTCCACGATCCGTTTAAACGACAGCCGCTTACACGCATGGGGTCACTATCCGTCTCCAGTATCTGCCTCGCCCACAATCTGCCGTACTTCTAGCTACCGTTAAAAGGTTCGAAGGGCGTATGATTGACTCCGATGAATGATCTCAGTCTGGGTCGTATGGATGCGTCGAGTTCCGTGTCCCCCAAGATTTAATCTAGTCTATGGAGGTGTTCAAACCCCGACCGAGAGCAATACGCCGCTATGAGGCGTGTTCAGAGTAAACGCGTTGAACCAAGCTACGCCCAGTTTTGACCTGCCATATCCTGGAAGCCCACGAGAGGAAGGGCGCCTACGGGCAGCTGTCACCGTTCAAAAATATTGGACGCTCAGAGCTCCGGCCACCACAACTTTGTATGCTTAATCCGTGCCGACACGCTGCCGTCCTCGTCACTGTAGGCGATATAGGTTTTACAGATCTGACGGCGACGTTCGTTGTACGAGTGATCCGCCCCCGGTCTCAATTCGTCTCACTACTACCATGATCGTCTGCTAAATTGGACTGCCTCGCAACTAGAGGAACGGTCCTGCTATTGTTACTCCATCAGCCAGACCCCTAATGACAGAATCAACTTTGGGACCCCGCAGTGTTTTCCCTTCGGAGTATAACGTAAAACATGCGGCTCACGGCGAATTTCATCATTTTCCTCGTGTTAGCTCAGCTAGGTTTTGCGACATCACGAGATAAGTTCGCAAAGTCGGGTTGATCACTAGGGGACTGTCAAATGAATGCTCCACGCGGCCGGTTTGACATTTACCTTGGGTCCGTTGGCTGGCAAGCATGGGGGGACTTGAAATTCCTCTCAATAGATTTCTGATGGAAGGGCAGTGCTGGCTACG"/>
                    <sequence id="seq_t1545" taxon="t154" totalcount="4" value="CACGCACTAAAATCAGAGATCTTAATGCTTACTGCTGATAAGATTTGTTCTTCCGCGTTTGGAATCGATCATATGAGAGGCGAATCACGCAAATACTCTGCGTGAGCTTCCTCTCTGAGCGATTGACCTTACAACAGGTAACCATTTGGCTCATCTAAGCGATCACGTGTGGATCTTCACTGCTCAGAACTAACAACCCAGCAACGAGCGCCTACCCTATCGCGAGTGTCCCATTAAACCTACTTGCTCACAGTATTAACTCCAGTTTTCTCAATCCTAAATTGCTTAGATCTGGCTTTGTAGGCAGATGTATCGAAAGTGGTACCGTGTCACGGATCACAAGGAGTCACTGGAATGATTTTCCAGCGTTTACCCAATAGGTAGTGAGCTCTGGTGCACTCATATAGGAAAGGTACGAAACGCGCAGCTTAGATGCAATAGTGAAATGTTCCAATTCACTCATCTAATTACCTGAGGGTTGATTGGGTGGTCAAGGGTATCAGACGTCGTGTTGCGATGTTGTACGGATATCAAGCAAGACTAATAATATGTGGTGCTGTCACATGCTGTGACAGCCACGCCAGTGTAAGCAGAGTCTAGAACCTAGAGCGTCTGGCGATCTCGCAGTCTGCGTCTTTGCTAGGGCTTTTTCTCGGTCCCCTAGTTATGGCCTTACTGCGGAAAACGAGCACAGGCAGGAAAATCTTTGCAACCGGTTGACCTTAGTGCCGCGATATGGTCGTAACCATCTACAGAACATGGTGCCCCTAACACTACGGTCTGGCTGTTTTTCAACAAAGTGCTACGGAAAGTGGTTAGTACGTTGAGGATTATGACCTCCATGAATACTGTCGTTTCCGCGAGGAGTACAGTTGCAGAGGCGGTGTGTTCAGCTAGAATGCCAACACGAGTAGGTTTTCTAGCCGGGATATAGCTGTTCCGAGTAGTAGAAGGCTACCCGTGCCTCCGGCGCTGATCAAAATGCGACCAGACTTACTAC"/>
                    <sequence id="seq_t1555" taxon="t155" totalcount="4" value="TATCCACAATCGGATGTTCCATGCCGTGCGCGGGAACCGGGGGTGGACGTCTACTAACGGAACTTATAACCCGGCAATGGGCTGAGACAGCAATTTCCGGTAATATTATCCATGACACCGGCCATACCCCCACTGTATGGGCTATTAACAGTGTTATGCCTGTTTAGCCTAAAATCTGAGAGCACCATTCCACTCATTGAGCTTGTATTGCACGCCTAGGGTGACGAATGTTTAGGCTTGACCCGTCACAACTCGCTCCTCTCCCTACTAACCCGAGTGCATCTGGTGACTCGACTACAGAAGACAAGGGATGGCACCCAATCACGCGTACGAGTGCTCAAGCACTGCGGTCAATACGACCGGCAGGCCATATTCCCATTGCCAGCAATTAGCAGTAAGAGAGACATGCCAAGCCAGCCACACGGTTAAATGTCCATTTTTATGAGTCCAACAGAGAGGCGTCCGGGCGTTGCAGGATTTGTCGGACATGGAATGGCAAAAAGCGTGGTGCTCTGCGACTATATAGTGATTCACAATCTATACTAGACTACAGAGACACTGTGTTTAACTTCAACTCGCCCCAGCCGCAGATACGAGCGGTTATTTCCCTTGTCCTGCCCAAAACTATTATACGCGGGGTCTATTAACCCCCACGGCTTCATCTTGCGGGCATGCTATAGTGCATAACCGTCGAGCTGAGCTTGGATGGTTATAGCTGTCACGTCGGATGACTTCCCCACTGTTAGGTTGCCCTGCTTTAAGGGCTCCTATCCCCAGTAGTACCTGCCTCGTGGTTTCACCGATGCTATCTCCGTGGGTCTGGCTAAGTATTTCCTCCTTTTACGTGGAGCACCAGACCCTTGCTGCTGAGCACCATACATGAAAGGTCAGACTGAGTTTAGTAGCCGCGGGCATTTGGCTTGTTATCACGGAGCAATAGAATTGTCAAAGTAGCCGTAGTACCTCAAACCTCGAGGTCGGCATACGACTTCTGCGTATA"/>
                    <sequence id="seq_t1565" taxon="t156" totalcount="4" value="TCCGTGGAATGCGTGTACGATATGCTTGTGCCTCCTCGGGCCTTGACTCCAGTTCCTAACTCTGTATGACCCATTGTGAATATCCCCGGAAAGGGCGCGCCCCGCATTGACTAAGTGACCCTTCGGGGATACTAGGCTGCTAAATCCCTCGGCAATGGCCCTCTATATAGTTATGGGTGAGGCCTCCTGTTTCTTATTGTTAACAGGTGCGCTACTAACGTAAATGCGGAATGCTGTCACGACCGCCTTTGATCCGGCGTCCAGAGGCAATCTGTCGATATGTCCAAGCAAAATCACCTCACTCCAGTCTAACAACGAGGCGTAGCTGAAGCGCCGAGTCTAGCTATCCAATCACTACGTTAACTAAAGTACAACCTCCGTAGCCTACTGACGATGTAGCACCGACTCTGTTTTCATAGCATTCCTCTCGAAATTACCGGGACCCGTATATAACGTTACTCGTGCAAAATGAGCAGAGACCGCACGTAACGAGTGCTCCCACGAGCTTCTCTCTGCTCACCCGCAATAAAATACCAATGACACTCAACTATTCGTGGAATCTAAAGGCCCCTCATGTTTACAATAGTGGTCCATCTTATTAGGATAGTAGGCCTGGATTGCTTCTCACCGTCATATGGCTACAGTTCTCACCCCGTTGTATGCCTGCGTCACCAATCTCTTCCAATCAGTCGCCGCCTCCTGAGGTACACTGACCACGGGAAGCTGACGTCTATGTTTCGATCGATAAAGATTCGAGGACAAGCGAGTAGAAACGTCAGCAAACTCACCCTGGCTAAACGTCGACACGATTATTAGAACCAGTTACGCAGACTCAACCTCTTAGCACCTGCTGTGGTGGTCACTACGGCGCTGGGATCTCTTGCTAGTATAAGGACCTGCTCTCCAACGCAGCTCTTCCTCGTCGATATGCAGGGTAACGACAATCATAGCCATCAAGTCCACTGTTACAGGCCGTAAGGCTATCGGTACAAATCTAGCT"/>
                    <sequence id="seq_t1575" taxon="t157" totalcount="4" value="AGCGGCAGATGGTTGTTTGCATACCGAAGTGCCCGTAAAGACGCTAATTTATGCACCACCCCTTGAAATTGTCAGGTTCTCCAAACGAGGATGTACTAAGTTGCCTGGTTGCTCATTAACCAACGAGACGTGTGTCTGCCCAACCTCTGTCCTGCCCCAACTCCGATTCCACGAATATGACCGCGCCTGGATCCCACAGAGGCGTGTCTAGACAGGTTGGCACGCACACATTTTTGAGGATATTGCATACGTAATGGACGAGTCCGATTCGGGCTCAGCCTTATAGATAGGAACGCCAGGAGATAGAGGCCTTATTTGTGCTTATTAAGGGCGTCTGAGTACGACACGGTTAGGTCTATACTACTTTGCTATACGGAGTGTTTTCCTCCCACGCTCCGCACGTATAAGCTACTTAACAGTTCCCGGTCCCAAAGAGACCCGCCGCCGCCAGTAAGAACCGGTCATCCAACTTTTTCCACCGTTACGCCCGGACCGCTTTTGCCCAACGGTCATGTGAGGCATGCACCGAGAACTTCAGATAGTTAGTCCTTCAAACCGATATAACTTCGAACGAATTAACGTCTGGGGCGTAATAGCCGAGTGATCCCTCGCTCACAATAGTCCTCACTCGAACTACAAGCATACGTCCCCACCCGATTCATTTATAGATCGAAACACAATCCCATGGTTTGGGCGGAGTGGGCAGCAGCTCAAAATCGATAGACCAGATATACAGTAGCAGATACACACCTGGTGGAACTTCTGATCATGTCGACCAGGTATGTGTCCGTTGTCAACGCCAACTTGCCTGATGAGTCATGTATTGTTTGCCCTTTCATAATGGGTGCTGACAAGGAGAACCGTCTGCTGTTCGTGCCTGCCTATATTCATGTGGGGGGCGTAGTACCGCATGGGCTCGTAGTCCGATTGAACACCCTCTTAGTGATACCGTGCATCAAGACTACGGTTCCACAGACAACATTCAGTCACAAGGCGTACG"/>
                    <sequence id="seq_t1585" taxon="t158" totalcount="4" value="TCTTCTTCCGACGTGCGCTTTAATTCGAATTACAATTATTTTCGCCTGAGCATGCTGCGTGAGCGCGGCGGCCAGGCACATAGGCTAAGCAATTTTGGCCCACTAGACGATTGAGGTCATTTCGTGTCCCGGTGATTGAAGCGCGTCTGGCTCGGCTGAAAGAGTGAATGTGACGAGAATCCGGCGCCCATGTACCAACGTGAACGGAAAACCGAAAGCCGGTAGTGCGTTGGGCTCTGTTTGGCATCCCGTGTTGCCTACTACCCGGCTTCCTCGGCGAATAGTCACAAGGAACCAAAACGCGGCCTTGGGGGCAACGTTGCTGTCTCGAAATTGCATGGAAGATACTGAATATACCGACACAACTTGTCCTAGAGGAGTCGCGAACCTACTACACGCTTGCCCGGAATTAACGCGGAATAAACGGATCTGGTTGCAAAGTATAAAGCTATTATCATCATTTTAGGTTAATCTGATCTGAAATATGTGATGTTCCGGCGGCCAGTTGATCTCGTCAGCGCGGTCACTTTTCGGTGGCCAAACCGTGTGGTTTCGAATAACCAAGGAGCTTGCTGGAAGACCTATTCTCGTTCGAAATGGGTCGCTTGTCGAGACACACATAGAAGCAGGGCGGCTCGTAACCGACCGAGTCGTAAGCAAAAGCTAATACCACCAGGTACGCCCTTAGAGTCAATTACCGCTAGACCTCTTCGATAACAGGATTTAGGCCCCTACAGTTGTATACGCGGGCTGCCTTGGAGTCCCCCTCGTGTGACCAAGGCACCAGCCGCACTGCGCATGGCCTATGTAATGGGTCCAACGTGCCTGGCCATAATAACGCAGCCGTTGATGTCAGCGGGACCCGCACCCAGGTTGAAACCCGGTCTGGGAACTCGCGGGCGATCGCTTGTATGCATTTTATAGAGCCATGCGAATTCCATTCTAAGCTGCGGTACTATCGAGTATACATTACATTCCTGCTGAGTCTTTAGAAAATAGA"/>
                    <sequence id="seq_t1595" taxon="t159" totalcount="4" value="GGTCGATCCCACTTTTAAGCAGTACTGTGGTATGGTTATCCGCTGTCACGAACTAGACGCGGAAGCTTATCTTTAATATAGTATCTGGCTCATTTGATACGTGATTGCACCAACATATTTTTAACGTTGCTGAGTAAGCCTCATTAAAATACAGTAGCTAGGAGTTTTCGTTGGGTCTCTTTTTTTTCACTCGGTTTTTCGCGCTGATCAACGGGGCCCGTAAATGTAGGTAGTTGGGGGCACTTCATGCATGAAGCATGTATACATCACTCTATGATCCTCGTAGGAAAAAGGAGCAACAGTGCGTAATGTCTACCCTGGTTCTAAATGGCTGCATGGCTCGTAGGGCTGTCGTACTTACTACACACCATAAGCACGTGTTACCATCTGAGGAACCCCATGCTTACGTCGGACGACTGATCTGGGGAGCAAATGACCCTTGGCCCGAAAGCGCTTGTCCTTTTCTATCTAGCCGCAACGTCGACATATACAGAGTCGAACCCGCTTTAGATTACGTAGCAGCTATGGGGTAACTTCGACCCACATGTCGGAAGATAGTAAGCGCTTGGGCTTTAGTATGGCCGAGCGGACTACTGCGGGTTTTACTCCCTACAAGAGGCCTCAATTGCGGCGATACCCTATCCGGTTCTTAGGCGAGAGTGGCTAAGATTGAACCACCGCGGCATGGAGACGGACTAGCCCCGTAGCGAGGGCTACTGGTGGAATCTAAGTGCAGCGGTGACGGATCTACGCATCTTAATACAAAGGAAGGCTGCAGTATTCTGTGGCCGAGGGGCAAGATAGCACGTGGAAAAATCCGATGCTGGACCAATTACCCTTTGGAAATATCAGTTTGACAGCTACCCTCTTATGAGGGGTTTTGTGACGGTGGTCGTCACCACCACCCTGCTAGCTGACTCTCTCTTGATTCCCGCCCTCGGCGAAAAGTAATACAACCATCGTAGGCCTCAGCTCGGCCGAGATATTCGCGCGGCATTGG"/>
                    <sequence id="seq_t1618" taxon="t16" totalcount="4" value="TATTGGAGGGGTCCTTGCGTCCCTGCACATCCTTGTAAGTTTCTGTTGAGCTCCAAAGGCGGCTAAAGATGGCCCAGCTCGACTTGCACGCGACAGGAACTGCCGCATACCATTTGACTAGTACCCCCCCTTATCACATTGACATCGCGAAATTCACCATTCTGGTCCAATAATTCTTCAGTGGTCGAAACTATTGCTACTAGTAGACACCCCCTTGCGGAGCTGTACCCGACTAAACACGCCATGCAACGACACTCCCGTTTGAGCTAGAAGGAATACGAGTCCAATATAGCGCACGTTTAAACGTAAGCTCAACATAGGCTTAGAGGCAACCAGAGCGGATACGATCGCCATGGCGAGCGCAATTGCTGTCGTGAATACAAGTGACCAGGCGGTCAAACGCGCTCGTGTCAGCGTCAACTTCAGGCTATTAAAATGCTAGATAGCGATGTTGGGGTGAGTTACCAAGACATTAGAATCCTAAAACAGCGGCGCGACAATCGTGTTCACAGTCGGATGACGCGACTTAAACCGTTGAGTCCCCACGACGAGAGCTCGCTCTATGGGCGCGATTGTAGCCTGACAGCTGGATAGCCTAGTGCGCGTCCACTGACACTGCAGGTGTTAAACCACAATTGCCGTCTTAGATCTGATACGTCACCCAATCATTACTCTGCTCGGTCCGTGCGAAGAAATGTTTTCTGGGCCTAAGTGTAAAGGGCTAACGTAAGGTTCCTTACAATGTCAGGAACGAGTTCGCTCGCCATCGCGAGCAACTGTCACCTGGCTCGTACAGCGAATTTGATCCGCACGGAGAATAAGGAGCAAAGAGGTAAATGCTAGAGTAGGGGGTACCACTATGAAACATTCAATGGTTAGGAGCTATTACGCGAATCATACTCACCTACGAACACTCGCGTGCGAATGCCCGGCCGCCCGAAACGGTTTCTAACTCTAGCGTCAGACGAGGGAATTTCGCGCGAGAGGGCACGAAATGGGA"/>
                    <sequence id="seq_t1605" taxon="t160" totalcount="4" value="CCACGTCGGACTGACATTTAGGTGTCTTAGCGTAAGTTAATCAACTCAACGCGAGATCTGTGAGCTAATATTGGCTTACGTTCTGGAACCCGTGAGGATTTTTCTCATCGACACCTGGTACCGACCCGTTCCACGTGGTACCGGTTTGATTTCTCCTGGGGCGGGTTTGATTACGTGACCGCCGACTCCCGGACTAGTCATTCCTCGTATGCAATCCGGTGCGGTGACACCCCGTAGATCTAGCACGGACCCTCTGGTGTGCATATCCCTCAAAAAACTCCCGTCCCATGGCCGGTGTTGTATCTCTGCGACGGCGGTGCAATATGGCATTCTGGGGATCAGATTACAACTCTTAATGCCCATCGTTACAGATACATCTTCTGCAGTTCTAAAATCGGCTGAAATCCCATAGCATCCAATACTCTTCTCTCTAGAGGACCGATACCGATGGAGATTTATGGCTTATCAGGCGCCCTCTTGACCTGAGTGGTCTTGCCAGGCGTTTCTAGGACAACACACACAAGTTCGTCGTAGAGAGGGCGACATAACACACGATCACGTACATAACGGAACGGAGCGTGATTGTGAGAAGCGTAACTCTCCTTGTCACGGCGAAAGCGGGCAGATTCCGCAAACTATAGGCCGTTGCATGTTGGCACGGGGATGAAATAACGGTCATCTTACTGACAACTCACCGGTTGCATACGCTTGAAAACAGGCGCGTGCTCGTATGAGGTTGCTCTCATGGGCGCTTTTTAATAGCGACTATAATCCGTTTAAGGGAGAGCTGACCTTAACCACTCACACCGGTATCGCCGTGGTGGTAAAGGACGGCCGCTGTGCGAATATGAAGTGTATGCAAGCACGCAAGTCTTAAACGGATCCGTTGATATTCTCTATATCGACAACTGGCTCTTCCATCAGCAGGACTGCTGGGACGTGTTGAGCCTGAAGTAAAGCAGCCTGCTCGCGCCAGTTACCTAGAGGTGAAATGATGACA"/>
                    <sequence id="seq_t1619" taxon="t161" totalcount="4" value="TCCAGTTCAGGAAAAGCTAGTCAGCCATATTCCTATCATACTACGTCCCTGACGAGATGGTTTAAGTTCACTTCATATATTGTTTCATGTTCACGTCTTGAGCTAATGAAGAAGAGTCTTACGTCAGTGGCTGAGACCGAAGCTTACTGATATCCTGTAGTCGCGTACGAACGAGGCGCAGGATGCAGCACATGTTGCATAGACACTCGTTGATCGCTACATTGCAAACTAGGACGTTACTCGATACTCGAGGTGAGGAGTCGGCTTCTGGGTTAGTATCCCTGAAGCTTCTCATTTGGACGAGCACTTTGCCTCGGTTTGCCTCAACATCACGGTCTAGTGCATTGGCATGCTATTTATCAGGGCGTCACGACGTCCTCCAATTATGACTCTGAACTGTGCGGCGTCTAGCCACATTCACACGAAGGACAAATAGCCGCTTCCCGACCAAGTGAAGCACTGCTGGTACACTGTGGTCTTTCGTAAAGCGACCTACGTGCGGGCGGTAAATTTTCTTCAGATGTGTCCATCTCCGCTAAAATCTTCTAGTCAATAGACTTGGAGACGAGACGCGCATTGAGTCCCGATTACCGGACAAGGACAGAGTTGTGATGTTGGATCAGAGTGTCGGTACTAATGCCGTTCTGGACGGTGCAGGTCTGGTTCAAGAGCACGCGAGACTTCCTTGCTTTTCGCAAGACAGGAGCGTAAATCATGCATTGAACCGTCTAGCGACGCTCTACGGCGGGATCTAGCCGCACTACCCCTTCTCGATCGTCTCAACTGACGGTGCACCAGATGATGGTTTTGTATATACGTCACAGTTGACCGCTTAGCCAGGACGAATCACCGCTGTACAGTAAATGAACTATACGAATTCTCATGCACCAAACAATTTATGTTTTCGCACCTGCCCGAGCTATGTTTAGCTCCGCATGGGCCATGACTACATAAGAGGAATAAGCAAATATTTCGGCTTGATTGGGACACTCGCATTTCT"/>
                    <sequence id="seq_t1625" taxon="t162" totalcount="4" value="AAGTCACGCAGTGAACCAACTATAACTGCGTAAGAGACTCCGAATTATGGGAGATAACTCTTAAATTTGCTAAATGGGCATCGCGCACGATATCGCGAATCGCGCACCGGTTTTCGTTGTAGCTAATGATATGCGGGGGTGCTCTCCTAGCTTCTAGGACAGCCTAGCATAAATGTCCGGGTTAATACTGTGACCGCGCGCGCTATGCCTCTCCTACAGTCCAGCACTATCGTGTTTCGGGTACAAAAAACATGATTCAAACCGTCTACCCCTCACTACTTGCACTCGGTATCACTGGCCATCCGCATCTATGCAATCCTCTGATTATAAATCAACTGATCAGTCCTCCCGTCAGGGTAATAAGAACTAGCATTGCACTTGGGCCCGCGACGACATTCCCTCATGAACATCTTCGAATGATCCCAAGTGTAACTTATCAGACTTATCTCTTGGGTTGGGACAACCTTTTAGTCATCTTTTGGCGTAAACAGCGTATCCGATTGATGGGGCGCTACCACAAACTCCGCAAAAGGCTCATTACACAATGATAGCTTGGAAGGGCGAACCCTATTTTGCTTAAATCCGCGGCAGCCTGCGACCAGGGGGCACATTAGCTATTTGTCCGAGAGCCGGGCTGTAGTTCAACACTGGCGGATCTATAGTTCTGCGTGAATCAGCGGACTAAGCTAATCTTTTCTTCGGTTACTATTGTGCGACTGTAAAATTGCTATCGGAAACCGGGGTTGCTTGTAGGGCAGCCGCTTATAAGTTGTTTTGGAATGCGCACAAATCCCTCTCACGCCAAAGTAGTGGTAATTCCCGCCCGCACTTGGATTGTGCGGCGTCTCATTCCGGGCAGAGAGTTATTGTGGAACGCCACGGGGCTTACAAATGAATATATATGCTTAGCTCCAAAATACCTAGAAACATTCTGAAAGGCAAAGAGGTAGTAGGCTTTCTACACACAATAGCAAATCTGAACAATCGGGACGAATTCCCC"/>
                    <sequence id="seq_t1635" taxon="t163" totalcount="4" value="CAAGAAGGTACTATCCCCAATCAGCCAACCAGAACTGTAGCATGGTGGTTTGCCGCTAGGCTGCCGACATCCGGTCGCTGCTCCTAGGACTTGTACTGTGAAATTCTTTTTAGTGTCGTTCTATGGATCGTTCAGGCGGCGATTGCACCACTGTGTTGCTGAGCTTACGATATAAGAGATTGAGAAAAGAACGAATGCCATCTTTTTCGGCTGCGACCTAAGATCAAAATGTTGACCGGGTGTATCCCAAAGATGCTCCCAGACTCCACCATCCTAACACTAGGACGAGATGTGAAACTTTTTAGATACACGGCCACTAGATACATGTTGATGTCCCCCATCATCTGCACGGTAACAGGGAACTGACCGTAGTGAACGACACCAGCCCTGACCGGAGGGAGTGCGAGGAGATGCCTGGATACATCTCTTCAGCATACGAGGCTTTGACTATTATTGTACAGCACAGTGCGTTGAATCCATGGTCGCATGCGGCAGCCCCTTTTTCTATCCTAAAACCTGTCTCAATTCGCAGAAAACTGCCACAGAGAGCTTTAACTAAGGGTGATTTTTCGGGTATGCTTGTTCTCCCAGAAGATCTGCAGGAGGTCTTGAGCAGGGTTCCTGCGTCCGTACTCCAACAGAGCAAACCGACGCCGCGGGCGCGCCGGTGTGCTAGGACGGGAACGTCCAGTTTCATGTCTAACATTTGAACCCCGTCGGAACGCCGGTTCGTGAAGCTTTCTAGAAACGAGGCGATAAGACAAGGGTGTTCGACTGCGGTGAATGGGAATCACGGCTGAACAGCCAAGCCCCAATCACTTGGGTACATCTTGAGCTGTTCCAGGGGACGTGAGCCATTGAGAAACTGGCGCCCTCACTTAATTTTGCCAGGACGGGGTCCCCGGACGGCCCCACGGCTCGAGGGGCTGTGCAGCCGTCTCTTAGGACGCTAAAGGGACGCAATCCATTAATGTTTTCCAGACATACGGAATGAAAGTCG"/>
                    <sequence id="seq_t1645" taxon="t164" totalcount="4" value="TTAACCAGTCCGAGGGCCGGCGAGCGATGTCTTGTTCCCAATACTACCCCGGCGCCCTCGATCACATATACTATACACGGCGCAGCATGTCCACGCGTGAAGGCATTGAAGCTGAGTGATAACTCGGATTTTAATCTGAATTGTACCCTATTTTCTGAACGCCAGGCGATACGAAGTGAAGTCTCCTCCGTATACTTCGTTACCACATGTGCATAGACATACCGTACGCAGAGGCGTGATTCGACACTCGAAGTGAGGGCCCGCACACAAACTGCGTATATCATTCCCCTGGTCGTCGTGAAAGCACGCCGACTGGTTAGATCGCCCGATTACCGCACAATTATATGGCCGCCAACACCCCAGAAAGTCAGGTGGTCTTCGGGTTATGCACCTGAATAGTTAGGCATCAGTTTTTTCTAAGAAAAAGCAGTCCGTTGAGGTTGGCTTCCAGAAGGATTATTTCTGGTAGACTTGTGATTGTTGGTTATCTGGCGAAGTTGAGGCAGACAATGAGTTTCATAGGGATCCGAAAATGCGAGATTTAAGAACAATATCCCTAAGCTGACCAGGCGTGTCTTGCTGCCAGGGTCCACTAACAGGGAATACCTGAGATTTAATGTCCTGTTTTCGCTACTTAGACAACTGTAGACTGAGCAGATGGCGCTAGATAATTCGCCAGACTTCAATCGTTCCGCGAAATCTGGCTGGCGAATACACACTGAAATGAGCGTGCGGACTACTTGCTGGGGATGAGGCATGGGTGCCCCCATGCTGACCCGTCGGCGTTCGACGATCGTGAGGCTTATGTTGGTCAAGCGATACTGTGGTTCGGGACGACCCGCCTGATGACGCCTGTAGAGGGAGACCTCCATAGGGACGCCCGTACTTGACAAGCACACTGCACAAGGCTCTATTGGGGGGGTGGCTGTTTACATATAGTACACTAAAACGTGGGAGGACTGGCGCTGTCCTCGTGGTGGAGCGGGAGACTTACCTTGCT"/>
                    <sequence id="seq_t1655" taxon="t165" totalcount="4" value="GAACGCTATCTCCTGGTTTTTCCTCGCAAACAGCAGGCACTATGATCCATCTGACTTACCATAATTCTTTCTAGCCCCGCGCGTTTCCTTGTGCCAGGGTCCGCGCAAGCGGCGACGTATAAATCTACCACACAAACGCCGATTATACTACTCCAGGAACCTGTCCCCCATAGATGCATCAATATGCCTGCATTCCCCCACAATATAGTTTCGATGCTCGGTGACCAGGAGCGAGGTGACACTAGGTTCTAGGGGATTGCTGTTTTTGATACAGACGGAAAGTAGCGAGCGCTGCATTAGAGGCGAGAACTACGGGCGCAAACACCTCATGAATGGGTCCGATTGACAGATGACGCCCTGGTGACGCAACAAACTGAGACTACAACGGTGCTCCGTCGTCTAAATATACTTCACTGAAGGGGAAAAAGCGACCAAAACGCTATGGAGGAATAGTTCTTCGAGTAGTTTTTCAGCACTAGAATACCCGTAAATCATCAGTGCCCAAAACGGTTGTTCTGGTGAGTAGCCGCATTTGCCGAATGGAGTTTATTGTGACTAAAAGGTACATCCCGGGGTTCGAGTGCGACATTGAACAGATAGCGCTGGGCAGTTAGCGGGGAGTGGGGAGAAGGCTAGTCCCTTGACCAAATCCTCGTATCATGAAACTTATCTAATAATCGGTTCCGGGCAGGAAGGGAAGCGCGGAAACTTTAAGCTGAACATAACACCTGCGATTACGTAACCTTTATTTTCCTGATCGACCGCGATTTCAGGAGGAATCAGCTCCCAACTTATATCGAATCCTATCTGGAACAACGGTTACTGGATCGTGAAAGACCCTTTTGGAATAGCAGTATGCGACCTAGTTTAGAAAGTGCAGGAATGAGCAGTTGACGGAATTTGGATGATCCGATCTTGTCCAACGGACCGCCTTTGATATAGCTCTCTTAAGTCCTTCAGCTATCTTAAAGATCGTTTGTATTGCCCAGCACTAAGCCCA"/>
                    <sequence id="seq_t1665" taxon="t166" totalcount="4" value="CTAGCCCTGGTCCCCTGTAAATAACCCCGCTTATTTATAATCGGTAGTTCAATCGACTGCTCCAGCGGGAGGGTCTGCGTACCCGACCCTCCCGTTGGATTATTACGTCCCGGGCATAAAACACGGGAGGTAGTATTTTTCGGCAACCTAAAAGGAAGAAGGGCAGTATCCGCGTTAAGTTCGGCAGGCCCATTCGGCTGGCATTCGCTTAAACGGTTCTTTTCTGGTTGAATGTACGATGAACTTATCATTTGGCCCAAAGCGTTGACGACGTCCTGTCCAAGCCTGTGATGTATAGACCCGAGTCTCGCCGTGGTTCAAACGGTCGAAGTTTGGCGGCTCCCCGTCGAGGCAATAAGGTACCCTCTAAGCACTATTAAGAGATGTCTGTTAACCAAATTAGAATAGGCCTAAGTGACATACGTCGAAGCTATTTATCCCCCAGTACCAAATTCAATTTGACCATCCGGTATTAATTTCTATTCACATTTCACTACTAGGCATCTGCTGGAACCAGATATCTTCCCGGCCCACGTTAGCTCTATTTGCAGCAATTATATGAGTGAGGCAAGGTAGGGTGTTGCCTGGTGGCAGAACGAGGTCAACACTAAGTCTCGTCATGCCAGTCCACAAAGCCGGCGCTTTGGCCCGGTAAGTGCACCCCACCGTACCTGGCCAAGCGCATCCACAAGCTATTCCCGACCACATTAGAGGCATGAACTCCTGTGTGAAGTCAACATTATTTCGTGTCAGATGTGTAATCAGGGAGATAGAATAGGCTAGTCGCTACGATCCTTACGCCTTTATTATTGACATATTCTTATGACATCTCAAAACGGGTGGCCCATCACTGTATGCAATTTTCACCCTCGATGGCCGTGTGAAGACTAAGCTCTTCCTCGCTCTTCGAATTCAAGAGAAAATGATCAGAAACTGTTAGCGGGTTCCACTCAGAGGATAGGCAAAGCCTATCGCAGTCCCTCGTTACTGGATTCTTGCT"/>
                    <sequence id="seq_t1675" taxon="t167" totalcount="4" value="GACGCTACTTGTCTGCCAGTAACATCAAGCTAGCTTAATAGGGCAGTAACATTCCGCATTTGAAACCAATAGCAAGCATGACGAAGAGCGCGGCTTAGCGACGACCGATGGTAGCCTGCTGCCCTTATCGAATAAATCGACAGATAGACAGTCGCTCCATTGATGCGTATGACTCGTTGGTGCGAAAGGGTAACGCACCCTACTTTGCCATCCGTTGTTCGGCAATCATGCCTTTCAGTTCTCGCTCATCCTGACTTCTTCGTTAGGGCTACGACGAGTTGTGCCCCTCGTAGCAAGGCACCATTCCGGAGCAGGCTAGCTCTGTGAGACTCCCACGTTCTCAATGCTAACTTGGATGTAGCTAACAACTAAGTTACGCTTGCGACGACGGACATTTGACGGAGGCGACACGATAATAGACTGGAAGGGTACACCACGGCCCACCGCCCTGCATCGACGCTACCTCGGTGACTCTATACTATGCTTTACTCACGGAGCGGTGCAAAAGCGCTCCATGGGCTAACGTAGAAGTTCGGTGGCCCGCGTTAGTGCTTAATTACACTTCATGAAATGTGGGGTCGCACTCCTTTGGGGGGTTCCAGCTGAGACCGAAGGTAAGTCAGTACGGAGGGCGCGACCGAAGCGCAAAATGGGTGGACATTGGCACTAGTGCAAAAGCGTACTCAGTCAGATCAAAAAGTATAGAATAATCGCGCCGTGACCATGTTTCAGTGTGAGCCTACGGCCGAGATGGTGAGGGGTGTGTTTAGGCGACATCGCATCTCGCCAACCGTAGTTAGAATTTTAAAGCGTAGCGGGCTCAATATAGACAAAGTAACTATCTACCTTGAGGATTAATGTGCGGTTAAGGTATTTGAAATCAACAGACGTAGAGATGCCGACGGAATCAGCCTCGCAGGGGGGGCATCGAGCGCGAATATGCGAATACGTATGGGTGTGGTGGATCAGGGTCCGTATTGTAAGCAACATTAAACGCCGC"/>
                    <sequence id="seq_t1685" taxon="t168" totalcount="4" value="CCCGCCGAATGTAGCATTAAATATCATGGATCGCGAACTTAAGAATGGTGCTTGGCAACGGAAGTTGAATTCCCAGGGCCGCCTCGGGTCCTGGCAGGGGCTGCTCCCGTCATTACTGACCCCTATCGTGATGTAGCCTTGTACCAGGGAGATTTACTGCTGCCGCCCGTTGCGCGTGGAATTTGCTAAAATGAGGGTACTCGCGCGTTCGCTTTCATTCTTCTATTGGTTGAGTTCTAACACCGCCTTACGGTCCAATACTGCATACATTATAAATCACTGGAAAGTCGAGTTGGAAGAGCCGATCCAACAACGGTAATTTATAGAATCCTTTGAAGCATGACTGGAGGATGGTGGGGCCTTGTGGACGTGCAGTCACGCGCATTACTACCCAGAGGTGGGGTACAATATCGTAGCGGCAATTCGATGCTATCCCCGCATGATTGAAGCTTGCTATGAAGCTACGGTCAAGGGATTCTCTGCCGTTGGTGGAGCGAGAGCACAAAAAGCTAACGTTCAGCAGGTTCAATCGTGTGGACGAAGTGGCACCGCGGGCTCAAGTCAATCCGGCACCTGATCTCCCACCCATCCGCTGCGAATGCCTGGCTGCCCGGACTACACGTTAGTTCCAATTAATCACTGATCGCTATTGATGTGGCCCAACAGTGCGGGCCATAACCCACCCAGTGGGCCCCTATAACAGGAGAAAGTGAGCTAGAATTGATTGTCAACTACCACGGGAGTTCTTTGTCTAAATCGTGTCAAAAATCTTTGGGTCACTCACAGTCGGTGTTAGCTGTGTGTATACTCGCTATGCAAGGGAGAAAAGAAGTCGTGACAACATCTTACTCCGCCCATACACATCCAATTCGCCCGCAGGACCAAAGAGAAAGGTGGCTGTTGGGGTCGGTCCTTTTCTTGGGATCGACAAAGACGCTTCACTTTGAGTTCGTTTCATGGCGGCGGCGACTTTTGGGGGATACTCCATGCACTCGCGGTG"/>
                    <sequence id="seq_t1695" taxon="t169" totalcount="4" value="AGTACAGCACATTAGTTATCGCGTGCACGACAGAGTCCCGGCGAGTAATTCTCATAAACGATTGAGCTATGCGAGAGTATATCAGACCTGTTACTCCTAATCCAATAAAAGGTAAGCAATGACTGTCATACTTTGTTGCCCTCGTCACCGTCCCGGACACGCCTGGTTAAGTTACTGTCGTGCTCTCATGCGACAACTGCGATGTCCCTTTCAGGGCAACGTGAGGACTCGCGAGGACGGCGAGCAGGCAGTCTTCGGTTACATATGCGGAACCTAAGTTGATACTAACGGCCGAAATTGGCTTTCAAACAACGATATCGCTTTCCAGCTCTCAGTGTAATCTATCCTCCGTTGCCTCTTCCCATGCATACACTTAGGTTCAATTACGTCTAGCTACGTTCGTATGAATGGCACAGTATACACACCAGTGTGTTTGAACTCACCATCACATGAGGTATCAATGCTGGATATGACTAGCTGTGTGGTCCTTAGTCTTTCAGAGCACAGATTAGCTTCCACTTGCATTAGGAGTACTGAGGTCCATACGGTGTTGCACGAATTATATAGTCTCCGGACCCGCAGGCCGCAGTTTCACTCGAGTGAAAAATCCGAATTCATATGAGTTGGTAGCGGATCGCAATTTGACACAGGGGTTAAGGAGCACAATGCCCGGTCCCCTAAATATACTCCACCAGACTAGGTTTCACCCGGCCCTGGGAGAAACCCACATCTTCCGTTTCTCTGTCCGTCAACTGGTAATTCCTTGTCCAGCGACGTCACCCGCACCGACTAGACCTCCGAAGCCAGGGGAGTTGACAGCCATAAATTTCGCACAACGACCGGTGAAATGAAGTCTCGCAGGCTTCCATTCTGCTAAGGGTATGCAACTGCGGATATAGATGGGAAGTCAATCTCATATCTCGCGATCGTTTCCTACATTCTCTTTCTAGTGTTCGTTATGGAGCCTTGCGTACGCGACTAGGATCCAACTATAAGCCGG"/>
                    <sequence id="seq_t1718" taxon="t17" totalcount="4" value="AGACGCCCTTCACTTGGTGATCTGTCTGTCAGCTTCGTCGACACGTAATGTCTATTTTACTGGTCATGATGGTTAAAGCGACGTGGATCTGGACTACAGGGAGGTTAACTCCTTAGATCACTAGTGAAAGTACGTGTAACCGCTCTGAGCACTACTATATAAGTCAAAAGCTTATGGCCGCCGATCGTTATGTAGAGGCCCCGTGTTATCTAGAGCAGCGACCGTTCAATTGTAGGACTATTCCGCTAGTCGAACCACCGGCCGTGCCGCGGTGGACACAAGTCAAGTTCCATTACCGTTACACAAGCGGTCTCTCTATGATAACTGTCAGAGTGGGATGACCGAAGGGTCATGCCATAATATGCTTACTGGATTCACGCCTGTTCATTGAACGGACCCCGGAGAGTTGAGGACAGCTATTAGGTCCTCTCCGAAACAGGGTTTAAGCCCCTGCTACGCTATAAATAATCTTTGTCTTGCGGGCAAATCACGATAGACGTCGATTACAATATTGATGGTAATACAGGTTGATCTGACTCGGCCATCCTACGGCCACTATAGACCTTGAGGGGTTAGGTCCCATCCGATGTTATGTGGGGTTGTCGTATGACGCTGCTACTCGTCCTGCGTGACTATACGGGAGGATTAATGATAGGGTAGCGTCCTCTACAGAACGTAAAGATTCAGCGGGTTTAAGTACATACGTATGAGACTGGGAGTGCACGTGAATAAGTTTTTGTGGGCCTTTTATCCCAGCAGTGCTGCTAGGTTTAAACTCATACTCCGGGCTCACCGAGCACTCACCTGCAGTTTTGGCCCGCAACTGGGTGCCGTTTAAGCTTAGGCAGCGAGAAGATGCATTGGTCACTATGTGACGCAGTCACGTGTCGGCGCAAGTGTTGAGCTTTACTGGATCTCCCCGAGCGGGGCCGATCTGTTTAAACTTAGCTAGGTTAAACTAAGTACGCGACATTCCAGCCAGAACGCGGAAGTGCGAATA"/>
                    <sequence id="seq_t1705" taxon="t170" totalcount="4" value="GAGGCAAAATCACAGACACGTCCACGGCCATACAAAAATAGCCCGGAAGCAAGCTAATGGTCAAGAGATCTACGTCGGCCCCGCGGCTTTGGGTCTGAATAAACCCTAGGTCGCCTACCCATCTCCTCGGACGCGTTCCTATTACCAGAGATCGACGCACAGATTAGTACGGACGAACCTGTTGCCATATAAATATCTGCCCTCTCGCCTCGACCGGGAGGTGGTACCTCTTTTTTCACTCTGAGCAAAGTCTCGGACCGCCGGCGGGCGTGGCCGACGGCATTACTACATGACACGATGCAGCGTATGCGCATCGTTATGTGTCTGCTCCACAGAACTACCCCATATAAACCATCAGTTATCGCCGCAGTTGCTGCTCATTAATGTGAACCAGGGCTCTATGTGGAGGGCGCGTATGCGAATCTTAGATCTAGTCCCCTTGTAATGGGTACAGGGAACGTGATGTAACACAGAGCGGAAGAGAAGTCGTTCATAGAGACGGGTGTCGGACGCTGGCTCGGGCATTGGTTGTGAGGGGCGGATACGCGCGATCGCACTCGGGCTAACACCTGCCGCATAACACTGAAGTTCTTATCTGGCGGGCCCCCACCCCCGATTACTGAGGGCATTTCGACCCATCGAGGGTACCCACGATATGGACTACGCGCAACAACGAATTAGATTAATTGCATGAGCAGGCCTACGGCTAATGCATTTCTTGCACTTCCTCAATGGATGTAGTACGCTCCGCCGATGAGCGGCGTGTCTTCCTCCTCACGAGGATGGCAGAAATAACAGGATGGCCGGACAGCTATACACCCTCCACAACAACCTTTACACATCTACCCAATAAATGAACAGTTATATGGGACACTTGGATTCCTACGTCTGGAGGCCTCCAGTGCTGTCGTATAACTATTTAACGTTGACTGCGTGATTTGTCGCGCACTGGACACTCTGCACCTATTCTCTTGCAGAGCCTACATAGCTTTAGTCTGGG"/>
                    <sequence id="seq_t1719" taxon="t171" totalcount="4" value="GGTTGGAGCAGTCATCTCTTTTCTGCGCAGTACCGTTAGAGAGCGATGGATCCTAATGCGGGGTAGAGATGCTATACCTCCCTTGGCGCCCCTCAGTAACTGCAACCTAGCCTGTGACTGTTGCCGTGGCTTAGCACCTTGGCATCACGACATGCACTATAATTAGCAAAATTGTCATCTATATTCTATATGTTGGTTGCCTTCTAAAGCATTGATTTGAAGCTGCAGACGAAGAAAAGGCTCTTGCTACGAAAGGGCCAAACTATCAATTAGGACGGCAAGGCAAATATAGCTCGCGTTTAAACGTGAGCTACTCATAGGATTAGCTGCCACTACTCCAGAAACGAAAGCCCTAGCCACCGGAATTGCAGCCTTGCATCCAAGTGATCGGGTGGCAAAAGGCGCTAATGCGCGCGTTGTCCACCAGCTACTAAAGTACTATGAATCGTTTTGCTCTTGAACTGAGGTGCTACGGCTCTAAGCAAAGAGCCGCCCTCCTTCAGATATGACCTCCGGATGTGTAGACCCTACCGGTCGATTTCGTACCCCAGACACCGGCTCGATGTGTGCGATTGGAGAGGTCCTTGCGGGTAACGAAGGGGACCTCTCGTAATCGTGCAGATGTGATATCACTAATCGAACCTACGCTACGGAACATCAGCAACTGATGATGTTCCTCGGCATGTACGAGGGTATAGTGTCTGCATATGAGTCCTAAGCACTGAGATGAGCCAATTCTCAATGTGGGGTTTCAGGTCACTTCATGTGTATCGGGATTTTCCCTTTGCTACGACAGTGACTAATACACACCGAGAGGTTAGGCAACTACTGGATACACGACAGACTAGGGGGTACCTCTCGGCCGGCCTCAAAGGAAGGCAGAAATTTTTTGTTCCCTGGTCAGCGGCGAACATTCACCTCCAAATGTGCCACGGGTGGAAACGCGTGCTCATACTCCTGCATAACGGACCAACTCTGAAAGAGAGACTGCATGAAACCC"/>
                    <sequence id="seq_t1725" taxon="t172" totalcount="4" value="ACGGTGTCTGCCCCCGACCTAAATGGGGTGCGAGGCAGCGAATAACCCCCATTGCTCTGGTCTACAGTTCCCTTTTGTTCCCGCTATTCCGACCGTGTTAATCAGTGGTTTGACGGTGAGAGGCTGCCATAAGTGCGTGCTACATGTTTATTTTGCGCAGGTGATTTCGGAGGGGTATGAGATGTGCCGATTGCGCAGAACACGGTAGTGTCTCTGTCCATGGCCCAGTAGTTCAATAGTTCGCCCTAGTGCAAGACTCACCATCGAACATTGCGCTCAGGGAGTACGAGCAGTAAGGGTGTAAATCGCGCGGCAGGTTGCCCACTATGTTCCGGTCATGTTAGGGGCAACCTAGAGAAGACGTGTGCAGCGTTGCAGGGCACACTATTAAGAGGATAATTGCCTCTATTACGACTAAGCCCGATTGGTGCCGTGTGAGTTTCATGTAAGATCTCATTGTGTCCAGCGGGCTGACGACCAACGGCTTGTTAGGGTCTACGCATGTGAGCCACCACTCTTAACACTCCAGCAGGGCCTCGGCCCACACAGTATCATCTAAGATAGCATAGTCGCTGTCAGAAACGGGTACCCAGGTGAATTCGAGGGAGTCCTGAAGATGAAGGGTCAACACTCAATCGATCGAGCGCCTGGCCGTAGATCCCTGTCACTCTAATCTAAGTTCTTCGGGTGACCAGATAAAAGACGTACGTCCGAATCGTCAACCTCCATGATTCCACAGCCGCGATACCGAATCGATTCGGTGCCTTCCTTGAGCCATCACTACCACTCACAACTCTAGCATAGTTAGTCATAATGATGGGTGTGCTTCCCATCCAGCTAGTAAGTCACACTATATGACTGAAAGGTTGGGGATGAGCTTGGGGCGCTACTATCATCGATGTAAAGCAAACCGACCTCCAATTACTTATGGTCTCTAAGTACAACCGCTCATTGTTGCCATGTCTTAAAAGTTTTGCGATGCTGTGATCCGTGGGCGGTT"/>
                    <sequence id="seq_t1735" taxon="t173" totalcount="4" value="TAACTTTATGCACACGGCGAACGCTCCCAAGTGGTGGGGAAGGACCTGATAACAGAATGAAGAGATCGAAACGTGCACTAAAATAGGTTGCCGTGGGAACATTACCATTCCGCGATATTCTGCCTCGCGGCGCGAGTCAAGTTAGGGACAGGTGGGCGCTATCGCGATTACTCGTCACGTCCGCATCTCAGACTCAATGCATCATGTTCCCCGCTGGAGGCCTAAAGCAGTAGTGTAAAGTTCAGTACGCCGAACAATTTTCTCCCGCGCTCGGTTTGCTAAGTTGACTTATCACCTGTCCGTGCTACACGCGATCCTTCCTTCCTGTCAGGGTAAAATTCTCGCTAACGCGTGATACTAGCCCCCGCCCCTACCCCCAAAGACTGTTCCTACCATCAACCAGCTGCTACGTCGCAACTTGGATACCGGGAAGGGCCTAGTGGAACGGAGAGACTATGCGTCATAGTGAATAACGCTGACATAGTCGTGGCCCCGTTTAGCTCAGGAGCTCTCAATTAAAGCTACCCACTGAATGTTTCAGAGCTATATTCCTCTGCGCCTCAGAGTTGCGGGCACGCTTTCATCCGAAACCTGGTCAGATAAAGGCCTCGCTTGGCCAGTGTGGCGGTCATTCGGACTTAGACAAGCGTGGCTCCCCCTACACCAAAGGGTTAGAACGCAGTGCTTCGCCTATGTACAGTGGTTGCTAGGGCAGGGTACGGAATGTTAGGATGCGTTAGAAGACCCCGGGCTGATGGGAATGAATCGCGAACCTGTTCGCGTTAGTGCATAAGTTTTGCTGGCACGTGAGTCTCCGCTATATAGAGAGTGTCTATAACTCTCGTCTTATAATTTAAACTGCGAGTGAAAAGGGTTAGTTCGTACGGACGACTCCGCCGTAGGTGGATGTGTTGGGTCTGTTAACCACACTTCAAGAAACCTGTTAAAACCTTAAACGTCCCCTTCTACTCGCAAACCGGGACCCTGGTTATCGACCTAG"/>
                    <sequence id="seq_t1745" taxon="t174" totalcount="4" value="ACCGAGACAAGTATTATCCTATGTTTCTAAAGGTTATGAGGGGCCACATCCTGACCAATCGGACTATACGTGGCGCACTGAGTTTAACTGTATCTTAAGGGCCTTACTGCGAATCCCATTTGAGCAATGAAGACGAAGGCCTCATAACCAGCGGCGCCACGCAGGAGCAGGACGACTAAAGACACTAATCTCAAATTCAGAACCCACGAGTACTACCTAGTGCACCCGTAGCGCTTCGTCAGGCGTGGGTCAGTTCGCGTGGAAGTTCGTCCGCTTGCTATATGCACAATTCTCGAATACCGAACTTCACGTACTCGGCGAATCAATCCAATACGGGCATAAAAGCACGAACACCCTGCCCGGACTAATTTGGTGGGTTTTCTAACGTTCCGTATCTCTTGCCTAGACGTTTTAGAGCGCTAGGTCTCGTATGGCTTTTTTTACTCCGCCGTCCTTTAGAAATCGCGGGCGGTACGACGGTTGGGACATGGATCGGTGCGAACTTAGTAACCTAAACCCCCGACCCGGCAACTCGACGGTCTCTCCCGCGTCTTAGTGATCAACGCGGTAGTTTAGAATAGCAGTCCAGACGGAAATAGGCTGCGTGTCAGCCGTATTTTAGTAAGAAAGTTTCTTCACCAATCCACACGAACCGGCATGCGCGTCTCCGCCGATGATCTTATTTGGTGACTCATAGTACGCAACTATACCCGCTCTGTGCGGTAGATACCAAAGTCCAGGACTTTACCTGTTCCGATGGACAGGCGACTGGGCCGATGCCCGGTCTTATTAATTTGTATCAAAGAATATAGCAGTGGGCTTGGCAGCCACCAGTGTCCGACACGTTTGTGACGTGCGCTCTGTACTAATGTTTGCGTGGAAACCGACAAGTAGTGGAGAGTCAGAGTTCAGGTCCTAACTAGAACTCGTGGCAGCTGGCGTACCTCTGCCCTAGTTTCTAAAGGATCATTAGGGATGGAACTTACTCTATCGCCAATAG"/>
                    <sequence id="seq_t1755" taxon="t175" totalcount="4" value="GGGCCACCCAACAATTGGGGGGAACTACCTTTCGCACTCGTCAGCCAAAATCCCTCATAACGGTTAGGTCCTCGTGATTATTAAAGATTTTCGACAGACGCCCACCTTGACAACATCCCAGAATTAGCGAAGCCAAGCAGTATAAAGGCAGTCGAGAGGTTCCGACGCTTTGTCCGCGATCGCCCATACGGATCCATTGCCAACACGTTCATAAAGTTTAAGCGTGCTTTAATTAAAGGACAAATGTCTAAAAAAGAGCTGTACGCTGCAAACGCTTGTGCGTACGACCCTCACGGGCATAATCCCCGGCGCATCGAGCCCCGGCGCAATGCCACTGGTTCCCTCCTCGCCGTCCCATTTGGCATATTAGGAGATCTGTAGACATCTGTTTTCCCTGCCGCATCCCCTGTAGGGGCTGAGTTCGTTTCAAGTTAGCGTATTGTTTTGCAAACGACGAAAGGCTTGAGGGATAGGAGCATACAGTTAAGTGAACATGGTTCTTGTCGTTCAAGCGGGCGTCATCTTGTCGGGAGAATTGAGCGCGTACACTCCCTTACTCCGCTTGACCGGGGTGGCCTTTACTCATGCTCCGTCAAGTGCGGTACACAACGCCCTGTTACTATTGCGAAGTGCGCGATGCAGGTGTTCGCTCCACTCAGTGTACGTCCCCACCAACGTAACGTATTAAATGTGACGGGAGCACTAAACTAATCATGATGGAAAGCTTATCGCTGTTCTGTTTTCGCCGTGAGACGGATCATATATTTCATTTCGCAGCGAAACATGTGGCTAGGAGAGTACTACCTAGCGGCAGTTATGGCGCGGAATTTCAGGAGACGAGTCACTGTACTACCACAAAGGAGACCAAGAAGTTTAATCTGACCGTTACAGTCGCTAAGGATAGCCCATATCTTTCCTTTTTGCTCTCGTATCACCCTCTGCTGGAACACTTATCTAATGAGTTCGCTACGGGAGCGCTCCCAGGGATATAGTGCTCACG"/>
                    <sequence id="seq_t1765" taxon="t176" totalcount="4" value="GGAATACATTCTCAGACACGTCCACAGACATACTAATGACGCTACCTTGCACACTGAGGCTCGGGAGATACTCGTCGTGCCCGAGGCTTTTGCCAAGTATAAAGCATCTGCTGGCACCCCGTGTGCTCAGAGCGGTATCTATTACGCGTGTGGGAAACAAAGAGTAATTCGCTTGCGCGTCTCCAGATAAGGATTTTTCCGGATTCGTCATCACGCGCAAGCGGTCGCTCTGTTTGTTAGAGCACCGAGATCACGGTGCGTTGGTTTACGGTACTGCGCGTATCACTACACCACATTAGACATCGTGTTCGCACCCTTTACTCTCCCATATGCCGTAATATGTCACTTTTGTTTGTAATTATACCGGGACATACCGCTTAAAGATGGCCTGCCGCGAAGGATGGTTTTGTCCCGGATATTAAGATTGCATCGAGTCTCAAGACCGCGACCCGGTTGTACGTAATCAAGCATACAACACGGGAAGCTTTAAGCATAGGAAAGTGTGGGTGACCCGCTCTCTGGCGCTGATAGAGGCGCACACGTGTCATCGATATGAAACCTGCTGAGTCATCCGGGTCACTTCTATAGTTACTATCTTGCGAGCTCCTTCGTCCAAGTACTTATTCGAGTCAGTCCGAGCATGTGTCCCCGGGATTGGGCCGTGACCAGACACCTAGTGACATTATTAACGTGAGCAATTCCATCACTACAACACTTGTTGAAATGCCTAACTGCACGAATGAAGGTGCGCCGGCCAGGGGAGCTGATGGGTTTCGACATGCAGCCCAGTTACCGCACAAGGGGTTGTCTGCTATACCCCCCTCACCTCAGCAGTTACCCGTTCACTTAGTGAGGGAGGCTTTGCCGTGTACTCTTGGCTTCTTCGCAGATGATTCACGCAGGGATAGGCTTTCACACCTTTAGGTGACCGGCGCATTTAACAGTGACATTTCCAATCTTGACTTGTTCGAGCAGAGCTGACAGGGCTCTAAAGCGTACG"/>
                    <sequence id="seq_t1775" taxon="t177" totalcount="4" value="GGCCCCTACAACGATTACGTCCAACATCGATAGCTTGACCACGTTAGGTTTTCCTGCCTGTCTACGTGGACACACCACTATCTACATACTTACGCTCTGCTTAGTTCAACTCGGAGCGCGCCGGTCCGGGATCTAGTTGTGGTCAGTACTGGTTCTGATAAGCGCTGATCTAACCCTGCTACTAACGCGTACACTTCCGGGAACATCGAATTTGGATTGACAATCAGGGTCTCACTAAAGCCGACCCATCAGTCTCCCCAGCATGGGCACCTCTTTACTCTAGACGATACGGGCTCGACACGGTCCACCATAGGGCTCTTCATAATCTCAGCTACCCTTTCGTATACTTAAACTGCGGTTCCAGCTGTGTCGCCTTGACACCAGGGGGTCGCAGACACTACTTTTCGCTCGGGGACCCGCCAGCCACTGGGGCATGGTGATGGCCGGTCACGCGAACGACTTTGGCGTCAATTCACTAGCAGCGTCGCCCTTGTCTATTGTGCTGAATGGCGGACAGAGTGTGTAGTGTGGTGCCTTCCTACCGCTTACTACTCTGTGGATGGGATTAACCGAGTGGGGCGCACGGGGGAAGGTGGCTCTCGGGTTACCGCCGCCCCGCTCTGGGCGCACTTGTTATCAGACTCCTGTCAACCAAATCTCTCCGTACTTGCTTTAATATATTTTGCTACCAAGAGTACCAATCACCCTCTGGCCGTACGTTAGCAGAGATAATGCCAGGTTATACCCTACCTATCGGTCAGAAACTACTCAGCGCGAGCGACTTTTGACGATCCGTAAATACTTCCTTCCCTCCTGTGTCACCTGCCGCATGTCCAGGATCCCATGTCTTAGGGAACTGTGTTTGTGTTACAGCGCCGCAGGGACGGTGCCAACAGCCGAAATGCAAATCAGAGTGCCGACCTGGCACATGCAGGTTGGTCGCACCTAATAGTTTATTCCTGGAGAATCCTATTCGGGGGGGAATAGTACTGCAACACTG"/>
                    <sequence id="seq_t1785" taxon="t178" totalcount="4" value="GACACATTTAAAACAGAGAACGTAATGAACATGGAGAAAATACTTGCAGGTGTCTTACTCTGCGACCTCCAATTTTGCGGAGCATAATGGGATTAGCTGATGCCCTTCCCTTCAGGGACGGAGGGTGATCGTCTTATGAGCACGAAAGTGGATTGCTAGAGGAGCTGTCGGGATCGTGCCCAACCAGTTCTCACGTGCTAGGATCGAACATGAGACGAAAAGGCAGCTGAACATGATATGTCCAATCGCTTAGTGTTTAACACCGCATTATGTACTTATGGTATGCGGGATCCTTAATTATCCGATTTTTCGGATCCTTGTTGATGCTTTGCCCACGTCCACAACGCTGGTCAAAATAGTCTCCCTCACAGGCTCTTTTCTTAGTGGAATTTTGTCCTATGCAGTCGCTTAGAGACCAAAGGTGTTCGGTACACGAAATAGAGGACGAGTTCGGTCCTATCCTTGAATAAGCCGTCGTATGAACATGGTGTCAACGTCAAAAAAGGCGGAAAGGCCCCTGATGCCTACTTTCTACAATGAATTGCTGTACGTACTGGCCGCTCTTGTCTCCAGCGTCACATGACCGGACGCCGGGTAGTTAACGTAGAGCCGATGGGATAAGAGCTATCTTCCCTACCGTCTGACCTCTTCCTACAGCTTGAAAAAAAGGTCTTTACCTCTTACACCAGAATGAGAAACCGGGTTCTTGCCTTTGCCTGTTCTTAGATCGGTTAGGTTGCGAGACGTCTTCGGAGGCTAGTGAGAACATTTCAAGGAGGATGGAGCACGCTAGGCTTCTAATCATGCAACATTACATGATAAGTTGAACTGGAGGGCGGAGGCTACTATCGGCGGTATCGCCCTCGCTAATACGTAGTTCACCGCAGGCCACGAGACTAGGCGAGGACTTGGATGCGCTTTATTTCTCAAACACCTGATTGCCTATCCCGGACTACACCTCGCGTATCCGGCAGATAAAAGACGCGTCAGAGGCTTACTA"/>
                    <sequence id="seq_t1795" taxon="t179" totalcount="4" value="TGACCTTGACTTAGAGTGAGTTATCGATCTGTCGAACCTGATTGTAGCCTAACGTGCGGGTGCACAGTCCCGCACTGGGACGGTGTACGCTAGTCTGAGTCGGCTATTATTAAGAGGTTTACGTTTGTCTGTATTCTGTAGTGTTCTCGACATCTCGGAGCTGCTTTGAAACCCGTGGAAGCATCGTCCAGATCCTCTGGGTCCACAGTAGCAGTGCTGCGTGTAGCGCTCGCTTTTTGCCCAATAGTCGATCTGAAGGCTGACTGGGTGGTTGCATGGATCAGTCGAGGTGCGCCCGCGCACATATAATGACTCGCTCTTTCTGCAGACTACCGTCTACTTAATTGCCCCTAGTCACCCCGCAGCGTAAGGCCGACTTTTAATGATATACGTGAATAGTTAAGAATGGACTCACCCGCTGTTGAATGCTAAAAGGGTGGTCGCCGCTCGCCTGTACTACTTGACTTCCACCACTGTTTGTCGGTTATCGAGCGACGGGCGAGTTGTCAGAATGTCTCATAGCTATCGGGACCCGCGGGATTTTAACCCAAAATCACCCTTCTGTCGATTCAAGAATCGATTCCCCGGTCCCCCTTAAAGTGATGCACGAGTTATTGTGCGCGCCTAACGGCGATGTGGCCGAATCGAACCGTTCAGTCCCCGGTCAATAAGAATAACCACGGAATTGTTTACTTTAAACTGGTGGCGTCAACATACAATGAATCGCGCGTGCAAGGTATTACGTTCCGGTGGAGCCTAGCGAATCCATACCGAACGCGTCCACATATGGTGATCGTGAGGGGCACGCGGTATATCTGATCTATTGGAGGACTGAGCCACGAATGATCACACGGGGTGTACAAGATATGTATACGAATTGTCTTTCATTAAAGGCTATACACCTATGCGGATGGGTGGGGTGTAGCAGGGACGACCAAGTCCATGATCACAATGTAGTACCGTCTAGCCTCTAGGACTGAAATGGGCCAGTCACACTTAG"/>
                    <sequence id="seq_t1818" taxon="t18" totalcount="4" value="ACCTTCGAATGGTCTAATTCGAGAATAGACCCGCCACGAGCGTAGAATCCATGTACCTGCTCTAGGTCACCGGTTGAACGTAGTTGGGGACACGGTTGACACCAAATGTAGAATCTATCAGGCGGGCCATGTTGGGCTGGATGCTCTACGAGCACTGTCCCTCCCCAGGGATGTGGCTCAGCCCGCTGTTGAACGAATGTTAACAGGTGGGCTTATTACGTAAAATCAGAGTGTAGTGACGGACGTATCGACCCTCGGGACCACTGGCCCTCGGTCCGATCGGCGCAGAAAATTAGACACAATCCACGATACTTTCGATGTGGACCTGAACGGCCGAGCCTACATATTCAATTACTGCCAAAAGTTATGTCGAGCCTCTTTGCCATACTGAGCCAGCATCATTCCTTCCGCTTAAATAGAATTGGATACAGGTTCAGCCCGACCCTCATATGTCGTTTTCTTAGTGTTATCAACCCAGTACGGGTCCAACGATTGGTGCCCCGAGCTGCTCTTTCCTTACTCACGGAACAATACCACTGAGACGCAACTACGCGTTGAATCTTTGGTCACCTGATCGGTACAATAGGAACTTGGATTATTAGGATAAGACTCCTGTCTAACTACTCGCTCACAAGGCCTTACGGATAACGCCTGGGTGCCCATTTGGTGCACCAATCGCGAGGCTTCCTTCACCCGATCCAGGTGCATCGTTACATCGCGTAGGTGATCCCGATTTTTATACGGCCATAGATTGTAGGGTGAACCAGTAAGAACGACAGTAGGCGCTCACTTGTTTAGGGCTAACAGATCCTTTTGATCCAGCCACGCGGCCTCAACCCCTTAGTACTATTATTGTAGTTGAACATGGCGGTCGAGTCTCTTGGCCCCCCAAGGGCCTGCTCCTCAGCTCCGCCCTTCCTCTGCGAGATGCAGGCTAGCTAAACCCAGAGCAGTCAAGTCAGGACTGCCGGAACGTAACGCCATCATACTAAGTTGCGTT"/>
                    <sequence id="seq_t1805" taxon="t180" totalcount="4" value="AGAGTGTCTGGGCCCGTAGTAATGTGGGTCCGCGCCAGAAAAGGGTAGCCCTCCCTGTGATCTAGAGTTAGCCTGTGTTAAGGCGAATGAGAGCGTGGCAATGAGATATTTTATGCGGAGAGGACTCAAGGCGAGCGTACTACTTGTTTATTTTGAGTAGGATAAAGTGGCGGGCTCCGAGATCTGCTGATGACGTAGAATGCGGTAGTGCCTTAGTCCTGGGTAAGGGAGATCATTAGGAGTTGGTCAGGCACGACACTGCACCGAACCTTACTCCTAGCGAGCACGTGCCTAAATCGTGATATAGGCGCCCCACGCGCCGCTTTTACGTCTTAGACTATGGGAGGTACGAGAGAGCTAATGTGTACTTCTTAACACGGCGCTAGCTTAAGAGGACAAATAGGTAATCTGCGCTTAAGTCGTATTAGTGACTGCTCGACTGCCCGTAATTTCTCATTGTGCCCAGTGAACCGATGGCGTACCGAAGGTAGGGCTCTAGCCAGGTGAGATGCCATTTTTAACACTCCAACATCACATCTGCCATACCAGTATGATATAAGATAGCTTAGTCACGTCGAGCGGCAAAGCCCAATCAGAATCAGAGCCAAACCTGAAGTTGAAACGGGGTAACCGAATCTAGTGAGCGTGTGGCCGTAAAGAGTTTACACTTAAGTCCGATTTTTTCGGGGGGCGAGATAGAACACTTAATCCATAGATGGGATACTACAACCTTCTCCAGCTTCGGGACCTACTGCACTCGTCCCCTTCCTTGACCCGTCAGGTCCAAAGCGAAATCCGGGCTTAAGAGTAACAATGATGGTGAGGTTCCCGGTCTTCTACTCAAGCATAAGTATATGACTGACTGCGCGCGCAGAGGTTTGGGGAGCGACAAACATGGATGTACGGTGACTTGAATTTGAAGTTCCGAAGGTCGCTATTGCCTACGGCGGATCGTCTGCCTATCCAGAAAGTTTTACCATACTGTGTACCGTGGGCGACT"/>
                    <sequence id="seq_t1819" taxon="t181" totalcount="4" value="GTCCCGTACTCACATTTGCACGCAGATGCATACTCGCGTGTCGCAACTTGTGCTGCTCAAACATAGGTTTTACCGACCATGTATATCCGAATTTATACAATCAGCGAGGATCGGGTGGAAGCGTCCCATGGATGTTTGGCGCTCACCGAGAACGAGGTATCACTTACCTACTACATTGCGTTCTAGCCTCGCAACAGGGTGCTTGCCCCTCTGAGCGCGGTAGAGAGACTTAACCTCCAAGGTGATGCGCTTGTAAGCAACCGTTTAAAGCGATAGCCTTTAGGCTGCAATTGCACATTGTGCGATGTTACTTTTATTCTTACCAATTCAGAACGATTGAGAAAACAGACTGAGTCATCTTCCCTCTGAGTGGGGCTGTAGATACCTAGCTATCTTATCTGTAGCATAGTGGTATTGGCTGTACAGGTGACTCAAGAAGAAGTCCCCCTCACGCCAGTAAAGCACTCAGATCGGACCTAGAATGTTGTCGACCTGGCGAATGTCCATGTCCCCACCGGTGCCACAAGCAGTTAGAAGCCCCTCTTCTTCAAAGGCCAAAGGAGATTCCACCCCAGCCTAGCTTTCTCAGTAGGCCACACCCCATATGCATCGCCACGTCTGAGGCGTAGGAATGTAGTCTACTAACGGGGAAGTCTTCTCTGAGGCACTAGTCAGCGCGCATCACCTTCGACACTATGCATCTAAGATCTATGTCGAAAAACGGCTCCACTGTGTCAGCCTGCACCGCCGCTTTGGCTAGGGCTCACGCTAGTATTCTAGAATAAATTTCTGACGGTATCTATCCCGTGCACACAGCTGCTATACGGACAAGTTTCTTTAGACTACGGTTAGACAGTATTTTGAGGTTTTAGCTGGAGATATAACCACATTCGATATAGTTTAAGACTTGTATAAAGCTAATGTAGTTCCCGTATTTCGCTACGGGGGGCGTTACGGTAGCTACAACCCATCTAGGCCATTACTCGAACTCATCTGAGAT"/>
                    <sequence id="seq_t1825" taxon="t182" totalcount="4" value="GCGATTGGCAACAGTAATCCTGCCTAAGGATTTCAACCGGTCGCCTGAATTAAGTGCACACGCAAGCATTTAGAGTCGGGACATTTAAGCACAAGCAGATGACCAGGGCCCTACTACGTTAATTTTTTGACACATCGGCTCAGAGAAGCAGACAAGTTCGACAAGGGATATGTGGTCCCGACATATCAAATGTCACACCATGGTTCAAACTATGGGCCTTTCTATTGCAAGGTCAGTGTCATAGCACGATAGAGGGTGGATAAAGATGGTCCCGGATTTGAGCAGATCGCAAGCGCGTCGCGTCTCCGCACTGCGTTACTTTAACATGACCGAGACCATCTCGACCTAGACTCCTATGCACTAGCACGTTGAGCCGGGATGTATGGAAGCTACCTACGTGCTAGACTCCAGATGATGTCTAGCGATACCAATAAACAAATCTGATCTGCGCAATCGCGGCAGACACCCCATTACCAGCGGCGACTCTGGTCCGCGCAGCGCCTGCCGGCATCGCTACGCGGGGCAAAGTTTAGGACGTTCCTCGGAAGCACGGCGATCCCAACGCACCGTACAAGAGCGCGCTCTGCTGTGTAACGACGCAGTATCTATTCGTTGGATGATCATCGCACTGTTTTACACCATGACTGTGGACCCGTGCCTACTGCCAAGCCGGGGGCCGAGGTTCGTTGTTCGGCCGGGATGCCCTGACTGAACCTGGCGCAGAATAAATTCGAGGCCGGAAGAGCTTCCCTACGTTGCATGGTTCTATAGGACAGACTCTATGACAGCTCGAGCAGGTGAATCATTATTCGGACCCGGCCAGCACGTATGAATGCCCCACGCTTGAATATCCTAATCTCCAAGATCCTAGTCACTACACTGATTTCTATATCCGGTCTGAGAGGGAGGCGCGTCCTTCCCCCACATTTATACAGCTCTAATAAACATATCGTTGTCGTTGGCCGGGCTCGGCAATCGGAGCTGCAGTGGCGTACTACGC"/>
                    <sequence id="seq_t1835" taxon="t183" totalcount="4" value="TTCGCCGCCGCTTTGTATAAGACACGGTTGTTCTCTGCAGTTCCGGGTCACCATCGCTCCACTGGTGTCGGCAGCACTCTCACACGCGCTAAGGACCTCGGGTCGACGAACATGTATACTGGATTATCCCTAGTACTGATATAATACCCAACGCAAAGCGCCGTGTAAAGATGGCCACCTGCCCCGTGTGCATGCGCGAGGCAGTAAAGTTCACGAATATCCGCAGTAGCGTCGCACGGTGATCTAGATATGCGTGGCGACGTGTTTAATGTGCGTTTCCCAGGTACAAATAATACTCGTTGCTTGGTGAACGGCTTAGACTGCATCATCGTACAACACGAGCCCCTCAAGTAAAAGATTTCTGGCCTACTTTGCATTAAGGAACGCGGGCGTCAAGTTGTTAAATTGGTGAACGTAGCTAAGTTAGACGTCATCGACTTTGCCGTTTATGGGTGGGCGTACCGGAGCGAACTGACTGCGAAAGGACACACTATTCGGATGAGTGTTATCGCCGAGGAAAGTTTACTAACTGTCGTCGGGCCAGAAGTTAACCTAGGTGAGAGCCAGGGATCGTCAAGTAATTCAAGTTGGCGAAATTTATTTAATATCGACAACTCGCACGGCCGCAATCTACGTAGGTTGTCCCCGTCAGAGGTGCCACTCTACGGGAGTTTATTCAGTTCATTTCCTGTCAACATAGCACTTGATTCGAAATCTTTACTCCCGTCTGGATTCGGATTATTGGATTGACATCTGGGGGATAGCCTGCTGGGGTTGTGCATGCGCCCAATGCTGTACCATGTTGAAGGCGTACCAACGCTAAAGCTAACTGGTCTCTTATTTTAGATTGCCCCATGGATGGATATCGGAACCTATCCAACGAAAGGCGAACTCCTCGGATGGCATTCGTTGTGCACCGAGCTGTGGGGTGTTGCTTCTACCTGTTATGGTGGCACGGTCGGACCGTTCTAATCCAGACTTTGCCAGCCGGGCGGTCTCT"/>
                    <sequence id="seq_t1845" taxon="t184" totalcount="4" value="AAATCGTCTGGTCCCCGGTGCCCACGATATGCTACCCGTAGGGTCATGGAGCCTCATGCTCTAGCGCCGTTGGTGAATACCGCCTATGACACCTGCGAAGACGATCTGTAGTACATGTCCATTTCAAGAAAATGCGTATTTAGAAGTCCGGGAAGGTCACTAGCGAATTAAAAGCCCACCACGAGTGCTGGTGTAGAGAACAGCAATTCACTTTAGCCTACAATCTAGACTATATAAACCCGCAGACCGCACGGGGAGAATGGCGCTAAGGCAATTCATTGTCTTACCTTGTGATCTGTAGGAACACTGGCATTTTCAGCTCAATACCCCGATCGATTTCGATACTCTTAAGGAACTTCACAAACTGACGTGTTAGGTGATGTGCTATGAAAGCGGTTGGGCACGTAGCGAGTCCGCCCAGACACGCTCGTATCACCGGGAAACAAATCCGTTGTTTTTAGTATCGGTGCTGCCACCGATTGCTTAACGTTTTCTTGAGGGCGCGATCTGTTTTATATATGGACGCTTAATAGGTAAACTTTTTGGTCAATTTTTTTGGGGCTGGTTAGCTCTCCGTGCGAGGCAAGAACTTGGGTGTGTTGTGCCTGGATTGAACAGCAAACTCATAGTTTAATTTCGGCTGGTCCATGATATTTCTACGTCACGCGGGACTATTGCCAACGTCCCTCTAGTGAAGTTATCCCTTCCTATAATGAATGGAGCAGCGAAACCCGGGAATTCCTTCAAGAACTGTAACTCGCACGTGCTGTTCGTAGCGGTCTGTTAAAACGTCCCTCACCTAAAGGCTAAGGCTCTTTAGATAGGATCCATCACTTCCGAGAGTAAGGACTTGCCCAGTTGCTATTCTATTCTCCGAGAACGTTGAGAAGATTAACCTTTTCACTATATCGTTGTAAGGCCAAGCGGGCGCCTTCGTGAAAACCATTCTTCCTTCTAGGGTCTCAGTGAGGTCATTACCCGGAGTGAAAAACGAGGACGC"/>
                    <sequence id="seq_t1855" taxon="t185" totalcount="4" value="ACCGTGGCGAGCTTTATTCTAGGTATATTACGTTTGTCAGGCGTCTCCTTCTCGCATCTCTGGCAAAACTTAGCAGCCGGAGTTGAGCTGTCTGAGCTATACCTAGGCGCTAGTTTCACTCGTGGAGTGAAAACCCGGGTGTCAAGCCCAGTACAGCGCCTAAGATGCTATACGACAAGTCCCGCTCGTTTGAAATTCAGTACCGCTGCCTAGTGCCTAAACCCCCGGTATACTGCCGGAGGTGGTCAGAATGCCCATGTAGAAGAGCGTACGCTTAATAGACCGACATATTGCGAACAGCGTTGAACACTTACGCGCCGAATGACCCCAGGGATTGCTAAGGGACAGGACTACGCTGCTGGGAGTCAGTGACTGGGGGTATCAGGATTCTACAGCAGTCAACACAGCCCTATAGGCCGAAAGGACTCGTTTGCACTAGTCTACAGCGGCGCACATTGCAATCAGCGGCCGTGACACGATTTTCGTGATGTATGGCCGTAGCCGCAGTAGACAGTACTGAGCGCCTGGTACCCCGGAGGTCTGACAAGGGCGCGAGAGAGGAAATTCGTCGTGTGTACTAACACTATCGACAGACCTTGTCCGCGGGTCCGCAGCAGTTTAATAAGCGGAGTGTAGGACCAGAACCGAATAGCCGGGCTTCCTGACTCCGCACGCGTCCGTAGTTGGTATCTGTTAGTAATTAATTACCGGACATCTGTTCCGTGGATAACAAGTCGCGGCACTTACTCTCGTTCCTGAGACTGGGTGATGGGCTGATTCCGGAGCGCCAATTTGTGTATGAATCACAATCGTGGCGTGTTAGTCAACGAGTGAGGTTCGGACTCAATGACACGTACGATTCGTGGAAATGTTTGTGTGAAATCAGACAGATGGCGATTCCCCTACCTCGAGGACCTACCAGGGACCGGCGAGATCTTGCGTACGCTTAGCGGCATCCTTATCGGGTCCCTAGTCCGAGGCCTTTCTTAATCCCTTACAG"/>
                    <sequence id="seq_t1865" taxon="t186" totalcount="4" value="CATTATACTGGTGACGCACAACCGCCGTAAAGTTGACCGCGTAATCGCCAGGAATTGTACTCTATCGTAGTGTTTATCTTGAATTTACGTAGAACATGTTCTCACATCCTCCACTATGATCTTAATACAATCGTCGAACGTTGGACAGGTATTGAGGACTTCCAATTTTTTGGCTCTTTGCGACCTGACCAATACTATGTTAACTCCGTGCGAGCTAACGCAAAACATACCATGGGTACAAGCCACACGCTATCAAGCCCCCCCCGTGATGGCGCCGGGACTTCGAGCCATGATGTCTGCCCTCAATTGCTTCGGGTCCTGTCGAGCTTCCCTAGTCATTGTCATGACGGATCAGCGTCAGCCCAATTCTTTTCTTATACTTCCGGGCACGCCCTGAGTTACTATAGTTACCAACGTCACATGCGGTGAAGTTTAACAATTGCTCACCCGCTCCGGCGGTACTAACGAATCCGTTGTCGGTAATCCTCCTTTCTGTCTATCATTCGATCGTATGGTGAAATGGGCCTATGAGATGGACAAGTTTCCCGACTAGGGACCCTTACACGGGAACCGCTAGAGCTCGGGAGTAGCCGCTGCGAGTTCAGGTCAGACACTACTTCGGCGCTTATGTAGCGGGTCAACGCCATGGAGTAACCGGAATTAGGGAAAGAGTAGGCACCGTCAAAATCGAACGGCGATGTGGGACTTGTTCCTTCTACATTTAGCGGCGAGAGATGCGCGGAAGGCATATTAAGCTACAATAAGGACGGGGCCGCCGCGGACCGACCCGTATAGATAGATTACAGTATCGGCCTGTGCAATAAAACCCGCCCGCAGCCATCCTGATCTCGCCTTCAGCTGGTAAGGTAGCGACGACCGCCAATCACGAAATATCTGCCGTAGAAGCTAGACTAGCGCAACCACGCATGGTTATCAGCTCTAGAAGAGCGAGAGGAGTATTTTCCGCAACACAGGAGGGAATCGCGCACTGGAAACCCAA"/>
                    <sequence id="seq_t1875" taxon="t187" totalcount="4" value="CGGGCTATGGGTCGACTTAATAAGCTATTATTGCGTCCAATTGACCCTCAAGCCTGCGGCTCCGGCGCAAGTGGCTTTCCTTCCGACTCCCCTCTTGGAATGTGAGTCCTTGGGCATAGTTAACGGTCTGGAGTATGCATTTGGAACGGAGACGGCAGCGTGTTCCCACCGCCCTTAACTGTACTACGGCCTTCCGCACGCCATGGGAGGCAACTGTTCCTTGGTATTGAAGTGTCCAGAGCTATCTTCCTTTCGCCCATAATTAGCAAACGGTGCTGTAGAACACTACTGACTATCCGTGCTAGGCACCTTGTAGTTACAGCGGTCGTAGAGTGTCCGGGTCCCGCGGTTTAGAAATTTTACCCTCTAAATACGATAAAGAAATGTCTGAATAACAGATTCAACTCTGAATTCTCGCCAAGGGTGGATGAGTCCTCAGACCCATTCACAAATTCATCTCGTCCGTGCAGTCCTACTAATAAGATATATAATACTCTTGCGCGGATTATACAAAGCAAACCCTCCCCCGTCTATGTCCACTCTACAGAAGCCCATTATCCCATACAGGTTGTGTAGCGTTATGGATGGGATTGAATCTTATTAGTCATCAAGCCACGGCACCCCGGTCAAATCAGGGTGCAATTAGCGACTCGGCATCCACGAACGCGTATTTGGCAATAGTCATGCCCTACACGCTGGCCAATCTACTAGCGGTTTTAAGGCGAGTGAGCCTACAAAAACAGCTATGGTAGACATTGTGGTCGTTTCGGCAGATTGGTATAGTACTAGCGAACCCTATACGTTGATGGTTAACCTATCGTAAAGGGGAGTTGGTTTCGAATGCGCTTCACAGTATGCCATTATATCCGCCGGAAGAATTATGAAGGATCAGCCTTACACCTCTACGAGTCTTCGCTTGCACGACATCAAGATCTCAGCATCTTTTCCACCTGGAGGATTTGCACTGCTAAATGGATTCCCTTCCAACTATATTCATGCT"/>
                    <sequence id="seq_t1885" taxon="t188" totalcount="4" value="TCTGCCGAACCTCTTCTGCACCAAGAACCCTCGTAATGAGATCGCTGCATACTTAACGACCTTTCTTTATGATTACTGCTGGCGCAGTCGTTTTGGAACATTGCGGTCTTTCTAGTCTACAGTCGATCAGTAACACGAGCCTTTGCCCTCGCCTTCTGTATGTTGCTCGTGTCAGGTTCCCAGGTTAAGGTGTTCGCACGCGTTGCCTTGGCCTAGTGCAAGAGCCTCGCCTATCTCTTACCAGTTCCCAGGATCGATATAGAATCTGCGAGAAGGAATTTACAGTTAGAAACTCAAAACAGGCTGCAAGTTAAAATTGGCGTGATCTGATTGACACCGAATGCAAACGGTGAAACAGGTCTCAGGCCGATATATACTGATCTAGCGTTTAGATGTCCGACAGTAGGAATCTTTCCGGTTAGTCCTCTCACGTTGCCTTTTCCGTGTGAAATACCGGATGAGGCATGGCCGGCCGCCAAACGGCATTCTGACCGCTGGGCGTGTTGCGGTGAAGGCGGGGGAGGCCCTCGGGATGGTCGCAGTCTAAGAAAAACTTAAAGATCCGCAGTAGGTCAACGCGCAGTCAAGGGGTCCACACACAGCACTATGGAACTTCGGCAGGCAGCGTTATGCAGGGTTGTCTCCATACCATTCCGTCAGGCTAGTCGATCCTGCATTGGGATGAGGATACGCCTCTTAAGACTCGAATGAGTGGGGATTAGCTGTATCTCACTCTCCATATTCGAAGACTTATCTCGGCCCAGGTCTTCCCCGATAGGATCGGTGAGAGGTCGAAGAACGACTCGGCCACAGCCTAGGACATATTATGCGTGTCCGGATCCCTGTCTCCATACTTACATTTAACTCGGAGCTTTGCGCACCGCGCTCATTTCGGGAGAGTACAGGCATATCAGCAGTGGGATCCAATGTCGTCGCTGAACAAGCGAACTTTCGCTCTTCATGGAAACATAACTCGGCTAGAAGCGGCACGCGAGTTGAT"/>
                    <sequence id="seq_t1895" taxon="t189" totalcount="4" value="AAGAACGAATGGCTAGGAGCTTATTGCACGGCCCGCTTCGGCGCGCGTTCAAGAGCCCGGCTACGACGCCAAGGACGTGTGTACAACTACGTAACTTCAGTCTAGTTACCCCGCACGATCCAGGCGGCAGTATATGGTTGGTGACTTAGCGAAAGAGTCCGTTCTTGGCCTTTCACTTCGGTCATGGCACGTGATAAACCGAGGAAGGTAACCGACTAAGTGTTTTCTTACTGTAGCCCCGTCCCCTGGTACTTTAACGTTCATGTTGGAGCGTTAATCTCGATACACCTAGCTCGCGCTAGGTCCCTCCCCAAATTTGACGCGTTTAAGTTCATATGAGAGAATACTTGGGCCATATGGGAGTGGAGATCGGAGCAATATGACACATCATAACATGACGCAAGACTCTTTAAGGTATGGAACCTTTGATTGGGTCCTCCTCCATCTTCATTCTTATGTATCCAGATGCGGGATTGCCCGCAACGTTTGCTGGATCTACAGCTGCCTGGGCTATGGACTGCTACTCGCGTTCGATATGCAGGAGAAAGGAGTCGTAGAACTTATCTTGGGGATAGGATAGCGGATCGTACCGAGGGTTTTCGGAGTGATTATGTAGCTGTCGGAACACGCTCAGACGATCGGAATTACGCAGTCCAGCTCTGTGTTCAGAAGTCTTGGCGTATGCGTACACCATCTTGCTCGAAAAAACTCCGGTTAACAACCGAAACAAAAATAGGATGTATGCCGAAATTTTGACACAGTGCATGGTGTTCGCGACGAGGCAAGATTCATAGCCTATGTTAGCGAAGTAATCGGAGTCTCGACTTTCTGTCAACCGTTGGCAACCACTTCAGAGCCGCTGCAATCGTCACGCCAGGCCTGGCTATGTATACTCGGGGCAATGTACCCTCCTTATCCGTTCTAAGCGAGATCGTTACCACCTATGACGTACGGAGGTTTAACTTTTTGATAGGAAGGGGAGTGACTACGCTTGGTGCGT"/>
                    <sequence id="seq_t1918" taxon="t19" totalcount="4" value="AGGTACACTGCACGATTCTTATCATCTGGCGCTGGGCGTTCTCGAATGGAGCCGTGAGCATAGCAGGCCGGCCTCAACATGCCTATCACGCCCGGCCAAAAAGGTGTGTCGTATGAAGCGACATCCTGAGCCAGCAGAGTAACTGCTGGTTGTAAGCGTTGAACACATTAGGGACTATTGCGGAAAAGAGCTGGTAACAGTTTCTAGCAACCGTCTGCTAGTATGGAGATTTGGATGAACGCCATAGGGTACAACCTTTCTGCATCTAGGAAGAGCCGCATTGCTACTACCTAGGAGCCATCAACGACTGTACCTGCGCCGCGCCGCCGTGCCCGAAGGCGCTAACGCCGTGCATCCTACCGTAATCATCTCGCGGTGAACCCAGAGCCAACGCGCAACCATGCATAGAGTCGGTGTCCTACCTCTGTGGCAATGGCAGTTTTGAATGTCTCCGCGCAAAGCGTATTGTGTGACAGGGCTTGTAACCCGTTGCGCCGTTGCAGCGATAGTTAGACTGAGACGGCCAGTGGGACAGGTGAAGTTGCGGCATGAGGGTAAGGTTGGTATATCTGCCGACGCACGAGCTGGTGTTAACGTTTTAGATGTCGGCTGCCACAGCAATATGTGTTGTTGCCTTATGACGCTGCAGTAATCAGATAGTTTCTGGACTTGCGAGCCGAGGCAACTTCTGAGAGTGGGGAGCTTCCTGATCACATGTGGACTAGCGGTACATAAAAGTCCCTATCAGCTTCCAGTGAGGCTCGTCCTTGTTTCAACAGTGGTATTGACGCCCTCCGAGCCAGGGAGTAAACAGTGTACGAGGACATAAAATCAATACGAATATACGGTCTTGCTAAAAAGAGCGACTATGATTACTGTTCTCGTATCAAAGCACCCCTGGCACTTCAGCACTGGTCAGTAGTCTTTAAACGTATGCGTACTCTGGACCTCATATTAGCTTCTTTCGGTAGTATGACCTGAGCGAGACTCATAATTACCC"/>
                    <sequence id="seq_t1905" taxon="t190" totalcount="4" value="TCGCTTTATAGCGTAATGAGTACTCGACGGGACCCACCGGGTAATGTCATTTGACTAACTCATGTGCAGTTTATGTGGAAATGTATTCGGCGATGGCGATGTGGACGTACGGGAACCGGGCATCGTATGGTATAGTTGCAGATTCAATACTAGGTGTAAACTTAGTCCCTAAGCGGAGTGTCTATCCCTTGGACAACCCACTAACCCGATTGGAGGCGCGATGTTCAGGTTTGTAATGTTACGCACACATGCCGAACGCGACTTTGTCAAACAGGACATCTCTGGGTCGCGATTACCATCCCGTGTGGTCCCCCAACTCCTCTAACAGTGTGACGTGTTCGAAAACGTAAGCCATTCCGCAGGAGTTCTAACAACGCTTCTATAGACATTTACGGACGTCATGCCGAGTTCTATTGGAACCGTGTTGATCGCTCACAGGACGGAGAATCATGGCCATATTTCGAAACGCATCACTGGGATCAACTCACATAATCATGTTGTGCACAATCGCCGTATAAGGTCGCCTTCAGGGCTCTCGAGTACTACCACCGGTGCGGGTCTCGTAGGGACTGGTTATAGCAAGGGCCACGGAAGAATTAGCGTCATGTTGTTTGTGGCGACCGCATAACAGGGCCTGGAATTCCCCTAGGCAACCAATCTCCTTGACTGCCGAAAGACCGATGTAGTCCATAAACGGAATGCGAAAAACTGACCGGGGTGCACTGCAGCCGACAAAACGTAACCTACTTACACCTGAGCATCGGTTAGGACGATAGGAGTGGAATGCACATAAACCTCGCTACGCCCCTGAGATTAACTCTCGAGGTTAGGCTCGAATTGCAGCCTGATAGGTGGAGTTGTCAGCTAGGTAAACTGGGGGGAGGTACCTGTCGATTGTATGATGGAATGGTACCAGTCGTTTACTGAGGCCTTGAGGACAATTAACTACGAGGGCGCCCGATACCAAAGATACAGGGGTGAAAACCGGTACTGGTGACGA"/>
                    <sequence id="seq_t1919" taxon="t191" totalcount="4" value="TATCCACCAACGGACGTTCAAGGGGTTAAGCGGGATGCGGGGGGGGACATCTACTTACTGAACTTATAACTAGTTCGCGGGCTGAGACAGAGGTTTCCAGTCATATTAAGTATGATACCGGGCAGTCCGTCAAAATGCGGCCGATTGTCAATGTTATGCCAGTTTAGCCTACTATCTGACAGCATCATTCCGCTCATTGAGCTATAATTGCCCGCGTAGCGTGACGATTGTTTTGTCTTCTACCGCCACAACCCGCTCCTCACCCTAATAACTCGAGTACTTCTGGTGACTTCGCTTCAGATGACATGGCATGACGCTCCTCCTGGGGTACGTTTGCTGAACCTCGTTGGTCATTACGACAGGTGGGCCATGTTTTCGGTGCAAATACTTAGCAGTCGGAGAGACATGCGAAGCCCCCCACACGGTTCCATTTGCCTGTAGAGGCTTCCCAGAGGGAGGAGTGCGGGCGGACCCTAATTGGTCTGACAAGCTATTACTTATTAGTGGATGGGGGGCGAGCATAGAGGGATTCACAAGCGACCCATGAGTACAGAGCCAGTGCGAGTAAGTGCAAGTACCCCCAGGTTCGGTTATGACCAGTCGTTTCCCTAGTCCTGGGAAAAACAATTGAACGCGGGGTCTGGTAAACCATACAGTTTAATATAGCGGGCATGCAATAGGCCATAGACGTCAAACTAAGCATGGATGGTTGTAGGTGTCTCCTCGGATGACAACCCCTCTAGTAGGTTGCTCTGCTCTATGAGCTTCTATCCCCATAAGGACCCACTTAGGGTTTTGCGCGACGCTATCTCCGTGACTGAGACTCAGTATATCCTCCTTTGACGTGGAGGACCATAACCCTGCTCCTGAAAACGATTCATAACAGCATAGACAGATATTAGTAGCCGCGCCCATTTGGCCTGGTATCAACGAGCCATCGAGTTAGCAAAGTAGCCCTGGTAGCTCTAACCTCGAGGTCGGCTCATGCGTCCCGAGTATG"/>
                    <sequence id="seq_t1925" taxon="t192" totalcount="4" value="AACCAATTTCAGTTTTGATTCGCGGTCGAACTTATGAAGTCAGTTTTAGCAATTGCGGTAAGGTTTGCAGCTTCCAAGTCTTTTCGGTATACCTCCCCACAGCGGTCTCATATCTAGTGTCACCCGTGGCACCAAAACATACCTACATCAACACTGTGACGGATCGTGTTGTCGATTAGAACGGGCCTTCTATCTAGGATATCATTTTCCGTTCCAAGTTGAACGGAAGAGCCCAGATCAGAATTTGAGCAGTGCGCGGGGTTGGAACTGTCTGTCTGTTCTAGAGGCTACGGCCTTATGGGGGGCCGCAATAGGTCAACATTTGTTGGGGTGTCAGCTACACGACCCAAGCAGATGGAGCACAAAGAATCGCTTTTAACCTTCTTCTTAACGCACCCGAGCATCTCGTCCTTAATTAGGAAGGGAGACCCGCCTATCTCGAACCGAGGCCAGCCTTGATAGGGCATACTCTTCCCGATTGGAACATGATTCGACCGGCCGTTGAGCTCTGGCGAGCTGACCCTAGTGAGGCGATGCTGGCGGGTCAGTTAAAAATTACCGTAGACTGGTAAACCCCTCGGACACGGTTACCTACCTGAGTTGAAGTCATTGTTTATCCACCGTTATAAGGGCCATCACAAAAGTTATTAACTGAGCGTTCGTAACTCTGTCGCCGTAAATGAATGTATGAAGACAGCAAGAGATCCCTTTACATAACAGGTTTGCTAAAGATATGGGCTGTTACCGGGAAGCAGGTATGTGCCACCTACATGCATTTAGATTAAGGACCGTGATGTGAATACCCTTGGCATCCCCTTTGTAAGGATTCGCCCCGCATTCGAATCTGATAATGGTTTACCGCGAGATATACAGTGGACCGGTGCAGCAAATGGTCGAATACCTAGCCTTAGGGATGCGTAGCTGTCTTGGAGGTCATACCGGTCGCCAGATAATCACGACAATCAACTTGTACGCAACGCTTCTGCAGGCGTAGTTACGA"/>
                    <sequence id="seq_t1935" taxon="t193" totalcount="4" value="CTATTGATGTCCTCGTCCCTAGATCTAATGGGACGTCCGAACATTCCGCGCGTTATCAAAACATAGTCAACCACACAGTTCTGCGCATGCTCGCCCCAATTCGAGACCCGCTACAGCGATCTCAGTCTCGTTCTGGGTCGACTATCCTCTGCGGAGGGGCGCGAGCATATCGAGGCGAGTCCTAACCCTGTCCACCTCTCCTGCATGACTTAGTGCACACACCGTATATTTTGCCTAAGATAAGGCGGATTGGCATGCGTCCGAGGACCTGCGTCAGGACAGCGCGGTCAAAACCGCTAGGTTAGCGAGTTCTGAAGATGACATTTCTGCGCTCTCGGTGAGGGACGACTGACGTGAGGAGCAGGGCTTGTAAGCTCAAGATTTGACACGCAGCGTTCTACGCGCGCGGATCGCAAAACTTTAGTTTTCTCCCTGTTCCTCCCTCAACCGCCCCTGGTGTATGTCTCATAGCCCTTCCACATAGGATAACCCCGAACCCAGCTTCCGGCTCTCAACATACGAGGTACTGATCTGCTCAATGACACTAGGATATACCTCTTGCTTTACCCACCATAGAGTTTCTATCTCCGCCGAGATCGGCATCGTCTCCACGTCGCGCAGTATTAACGAATCGTAAGGTAAAACGACATTATAACTGTATACTGACAAGAGTAGATGCATGTATGATACTATTGCTGGCGGTAACCGTAACCCACCAGTATGGCAGCCACAGCCAATAGGGTTCTACTTCGTGCCCGCATTTCATATGAGATATACACGTGGACAGCCATTGAGTTCTCTAGGCAATTTGCCAGTCCGTGAGAAATTGATATCATGACCCAGTTCCTTACGGGCAGGCAGCTTCGATACTCATACAGAACTGGCGATGATAACTATGGTCGACGTAATGACGCCGTACGTCCTTCGCTCTTGTTAGGCTCTTTAATTCAAACCGAAGCCGTCTCGATTGGAACAGGGGCCCAGAACTCAATGTTGAGGT"/>
                    <sequence id="seq_t1945" taxon="t194" totalcount="4" value="GGTATAGCACATTAGTTATTGGGTGTAGTACATAGTCCCGGTGAGTGATTCTCATAAACAATGGAGCTATGCGAGAGCATATCAGCCCTGTTTCACTTAATCCCATAAATGGTAACCAATGACTGTCATACCTAGTTGCCCTTGTCACCGTCCCGGACGCGCCTGGTTACGTGAAAGTTGTGCTCGCAGCGGACAACTGGGATGTTCGTGTCAGGGCATCGTAAGGTCAGGCGTGGAAGGCGAACAGGCAAGCTTCAGTTTCCTATCAGGATTCTAACTTGTTACTAACGGCCGAGTCAGCCTTTCTAACAACTATATCGCTTTCCAGATCTCAATGTAATATTGGCACACTGACCTGTACCCATGCTTGCACTTCGGCAAAATTATGTCTAGCTACGATCGTCCACATGGGTCAGTATAGACATCAGTGTGTTTGACCTCACCATCATATGTGGTAGCCATGCTGGAGGTGCCTAGCTGTATGTCGCCGAGTCGGCCAGAGCCCAGTTTAGCTACCCTTTGAAGAAGGAGTACTGGTATCCAGGCGGTGTAGCACGGCTTATCCAGAAATCGGACCCGCAGGCCGCAGTTTCGCTGGAATGAAAAATACGAATTCAGATGGGCTTGGAGCGGAGCGCAATTTGATCCAGGGGTAAAGGAGCATAGAGCCCGACCCCCTAAATATACTCCCGCAGACTAGGTATGACCCGGCCCTTCGAGAAATCGAGATGTTATCTTTCTCTGTCAGTCACCAGATACTTGCTTGTTCAGCAAGGTATTTCGAGCCGATTAACTATAAGAAGCTAGGGGAGTCGAGAGACATGAAATTCGATTAACGACCGATGAATTGAAGACTCGCTGGCTTCAATTCAGATAAGTGGGTTCAGATGCGGATATAGATGGGAAATCAACCCCATAACTCGTCATCGTTTCCTACATTCTCTATCTAGCGTTCGTTATGGAGGCTTGCGTCCGGGACTAGTCTCCGACTATAAGTCGG"/>
                    <sequence id="seq_t1955" taxon="t195" totalcount="4" value="GAATAAGTTGGTTCCTGCTCGATCCCCTGCTTAACCCTAGTCGATCGAAGGACCCTTTACACAAACTACCTTTGTCTACCAGAGCAATGATATACCTAAGACTTTCCTTCGGCTCCCGTACATTTCGGATTAGAACCCTTAGAGCACGGCGTCAGGCTGCTGACTGGATCCCTCACCGGTCGTCAACTTTCCGTCTAACCACAACGCCAGGGCGTTTGGATAAACAGGTCCTGAATATGGGCTTGTCTACTCTGTAAGCTCAAGTTTGCTTCGGAACTCCATAACACCGGGGTGGGCTGGGTCCCGCGCGTCTTAAGGGTAAATAGCGATTTCCAGTGGAATTAATGTTGTAAGGACCCCCCCCATGATCTCACGGAGCCCTCCCACCGATTGTCATAAGTAGGGCGTGCAGTTAGGGAGATTTAGATTCACAGGGACCCTACCTGGAAAGGGTGAAAACAAGCCTCGAACGTTAGCAGTAGGCTAAAGGGGTTTGTGCACATCTCCGGGCGTGCCTCGTCTTGAAAGTCCCGGAGTTGCCCGAGTAGTGGCGTCAGCGGAATCTTACGGATTAGGCCATGCCCGTTTCAGTACGCTTCATAAGGCAGATACTCACAGGAGTAAGTGGAGAGGTCAAGATCGATTCCCGTGAGGCACGCCACATCCCGCACCCTTGAAGTACCGGTTAGACCGACATTAGGACCTCAAAGGCGGGGTGCTCCACTTGAAGCCATCGCACTGGCAGCAAGCACACTTGCGAAATGGTCAGTGGTCGATCGTGCTCTAGGTATTGTGGAGGGGCCGACTGGGTTGATTCCTCATCCCGGCCTGTGCAACCTTGGTTGGAACCTAGGTCGGGTACCGGAGGGTGCATGGGTTGTTTGGGATCCCGCTGCCTACGCGGTAAATTCCGCAACACCCATGACAAAAGATGTCGCGGTGGACCAGAACATCACCTAAAGGATTGAGGTTTATCACTTCACTACTTCAAAAGTAGGTA"/>
                    <sequence id="seq_t1965" taxon="t196" totalcount="4" value="ACTAAAAAAACCTTATGCTACCTACATTATTACTTTAGAATGGAGTCGATAGTATGCGTCTTGAACGGTCGCGGTTACCCACCACACCAGAACATGAGGGAAAGCGAAGTCCGGTCTCCGATAAGCTTATGGTTGTTTATTGGGCAGCTAGCTGCTAGCACCGTTGAAAGTATGCGACCGTGGGAGATTCAATCAAAATGCCCGACACAGGAACAGCTCCGGGGGATAAGCGGGGCTCTGTTAGACGTAATTCACCCCAAATGTGCGACGACGGCCTTCCCTACAGTACAGAATGCATGTGCCCGGGGCAACGTAGTAACGTTACGTATTGTATGACGGGTGAAATACGCGTAAGATAGTGCCATCCGCACTCGCTGGAATTATGGGTTGGTAGCCAAGGTTAAGTAGGTGTTATAAGGAGCCGTTCTCGCGGTCTACGATGGCCTGCCATCTCTAGTGCACCAAAAGGGTGGAAGGTCCAAGCGACCTGTTGGTGTTACGCGTTGTTTCGGGCAGGCGCCAGCTGCCTACCCCAACGGGTGTCATCCTATATAATATCCACGACAGGGCAGCAACATTCATTACTGGGAGCAAAACTTAATAAAGACCAGCCTACTTGGTGACCACTAAAAAATTCGGTCATTGCCACCAGGATTGACAGGGCATGAAATATTTCACGGTTCCTCAGCGGCCCTAATTCGATTTCAATAGCGCAAGAATGCCGAGTACTCAGGGGATTGCAAATGTGGGCAACTATGTAATCGGCTTGGGAGTGCTGGCCAAGCGCCCCTTATTTGCTGCCATCAGGGGTGTCCCCAGCTAAGATATTGTGCACGGTGCTGGTGGACCTTTCTCCCCAAAATGCACCGTCGTCCCTATTTAGCATGATAGGAAGTACGCAGCGTCGCGGCTAAGTAAGTGATTTATGGGGCGCCGTTGCCCCGTTGAGCTGGGTATCTTGAAGCGTCTAGTTGCAGCACGGGCAAGATTAGTGGGACCT"/>
                    <sequence id="seq_t1975" taxon="t197" totalcount="4" value="TGGTTCATTGGGAGTGACTCAGCCTTCTGGTCTGGGACCATTGGGTGTATTGTTGGATGATTCAAATGTGTCTGATCTCCGGTTTACGTCGGACGCGGCGTTGCGATGCGGTAATAATTCTGATACGTAAACATTTCTATAAACGATAGATCCCGGAAAGTGTGCGCTGGTCGGAAGCGGTTCTTCGTTAGGGTATGCGTGTATAATAACTGTTCTTTAACCGTGCACGTAGTGGGGTGCAAGCCAGTAGAATTTCAGGGTTAGGGGTCCATCGCCCGTATGCCGGAACTAGACGCTTATGACGAATCCATTTTGGTGCCTCTGTTGCTACTGCCCTGAAACCGATGATCATCCGGGTGGCACGTAATCGTTCTGCAGTCCGTTTGTATGTGCGAAGAAGTTGGTATTCACCATTAGATATGGCGAGGAACCTTCATCTGTTGCAGAAGGGCCGAAGCGGTAACGGAAAGATTCGGCAGGAAGTTCACCGAGTATGGGTTGGAGCTCCAATAGTACTTAATCTACACAGGTGTATTCAGTAATCGCATGTAGACCCTCTTTTCAGACGGGAACACATTGATTTCATGTTGCACTAGCTAAGGTGGCAGGTGTTGGTGCGCCAGCACCCGAGTCTCTACCCCTAGGAGGAAGTGTAAAAGCCGTGTGGATGTTCCACATAAGTCCTTCGAGAGACCAACGCGCATCTCGAGACTCTCCCTAGCGAAGGGCCACCATGGCGGAATATAGCCTACCATAATTGATACGTTTGCGTAGATCCGTGTCCTGCGCTCAATTGCCCGGCTCCGCAACGTAAAATCAGATTGTCCCCATCCAACACGGAACCCCTGATAATTTGCTCGCGGAGTCCCCACCGTAAAGCGCTGGTCCGTAATCCGTATAAATTTTATGGGTGCGCTGTAGCTGAACTTCGCCGAAAGTTTCCCAGCGCGAACAGAAAACGATTAAGACCGCTGTTAAGCAAAGTTAACAACCGATGCCC"/>
                    <sequence id="seq_t1985" taxon="t198" totalcount="4" value="CACACCATGGCTCCGTCGAGTGACTCTTCCTAATCTACGCCTTCAGGGAAGGCATCGTTTGGCGATAAGCAGCGTTTTCGACAACTACACACTATTGGCACGAGGTTGTTCGCTTACGCTTGTTGCCCTAGTGCCTACTTCAGGGGCGTCGTTTGAAGTCAAAGCGGTGTGCAGCGAACTGATACCCTTGACCCAGTAATTGAGTGGACGCGTACAATATTCCGCTTGGGGCTCGATGGAGAATTCAATATGAAGTGCACGGATGGTTTGACTGGCGCGGCAGCATTATAACGGACCCGGATGATTCTATGTGCTTATAATTCGCCAGGCGCTCTCAGATTGCCTATCGAAAGGATCACTGTAGCTAGCAGCATGGGGGCTTGGGGTTCCTGCCTCTGTTTTACTTGGCACGTCGACCGTTCCAACCAAAGTGTTCAATTAGCACCGCAGACTACACCTGAAATATTCGAAACTGCTAACTGTGGCAATTTTACTGTAGCCCTTCTGACAAGCGTAAAAGTCATCCTACTAGTCCTCGAATCGCGAATCACCCTAGGGGACACTGCTGGTTGGTCAGGTTACCTACATTTTGACTATTTACTATCCTCTAGTGTTAATTGAGAGCGTATCCCTCGCTGCGTAGAAGCATCCTGTAATAGCGGGGTGTTACTCCGCCTCTCGGCTTCCTGGGACGGTGGACGAGTATTCAAGCACTCTCGAGTGAGGAGCGAGAGTTAGTGAATTCGAGGACCACTCCGGAATGCCATCGTGTGTCTATGGTAAACCCCGGGTGCCCAACGTGCTCTCGGGTCCGCTTCCGTCGAGCGCCCTTGTACCCAACGGCTATCTACAGTTTGGTTTTCGATGGTGCGGGGAACTAGGCCAAGGGAGCAGTTATACGGCTGGACCCTGTGGCTAGCTCTGATTCGTATTGGTTGTATTCGTTCAAGTGGGCTGTTTGATGCGGCAGAATTCAACCGAATATAGGGCCTGTTGTGGT"/>
                    <sequence id="seq_t1995" taxon="t199" totalcount="4" value="GAATAAGTTGGTTCCTGCTCGATCCCCTGCTTAACCCTAGTCGATCGAAGGACCCTTTACACAAACTACCTTTATCTAGCAGAGCAATGATATACCTAAGACTTGCCTTCGGCTCCCGTACATTTCGGATTAGAACCCTTAGAGCACGGCGTCAGGCTGCTGACTGGAACCCTCACCGGTCGTCAACTTTCCGTCTAACCACAACGCCAGGGCGTTTGGATAAACAGGTCCTGAATATGGGCTTGTCTACTCTGTAAGCTCAAGTTTGCGTCGGAACTCCATAACACCGGGGTGGGCTGGGTCCCGCGCGTCTTAAGGGTAAATAGCGATTTCCAGTGGAATTAATATTGTAAGGACCCCCCCCATGATCTCACGGGGCCCTCCCAACGATTGTCATAAGTAGGGCGTGCAGTTAGGGAGATTTAGATTCACAGGGACCCTACCTGGAAAGGGTGAAAACAAGCCTCGAACGTTAGCAGTAGGCTAAAGGGGTTTGTGCACATCTCCGGTCGTGCCTCATCTTCAAAGTCCCGGAGTTGCCCGAGTAGTGGCGTCAGCGGAATCTTACGGATTAGGCCATGCCCGTTTCAGTACGCTTCATAAGGCAGAGACTCACAGGAGTAAGTGGTGAGGTCAAGATCGATTCCCGTGAGGCACGCCACATCCCGCACCCTTGAAGTACCGGTTAGACCGACATTAGGACCTCAAAGGCTGGGTGCTCCACTGGAAGCCATCGCACTGGCAGCAAGCACACTTGCGAAATGGTCAGTGGTCGATCGTGCTCTAGGTATTGTGGAGGGGCCGACTTGGTTGATTCCTCATCCCGGCCTGTGCAACCTTGGTTGGAACCTAGGTCGGGTACCGGAGTGTGCATGGGTTGTTTGGGATCCCGCTGCCTACGCGGAAAATTCCGCAACACCCATGACAGAGGATGTCGCGGTGGACCAGAACATCACCTAAAGGATTGAGGTTTAGCACTTCACTACTTCAAAAGTAGATA"/>
                    <sequence id="seq_t219" taxon="t2" totalcount="4" value="TCACCTAGATATGAGTAAAAATGGTTTTCATCTGCGCAGCGTAACCTCGAAATTATTAGCTCTTATCCTTCTTTCCATCATCCTATAGGCGGGTAGGATTCTTCCGCAACTTTCGTATATAACTCTGAGCTTATTGTCTAGAGAGTCACTTTTGGGTAGTTTCGCCACGATGACGCCTAAATCCCGTACTGAGCCAGTGACCAACTTGTTGCGAAAAGCAAGGAGACGTGGGCTAGTAGTTATTGGTGGTCGGGCGAGATAAACTTGCCTACCTGCTGCTTGCGACACAGTTTATCTGTGCTTGAAATTCGAAGCACCTGCCGACGCCGTCATCATCTCATCGCTTAGGCACACTGACATGCCCAGCTATCTCATCTACGTTTTCCTATTTTCGGAACTTTCAATGACGTGTTACTTGTCAGCTATGGGGTGGCGGCGTCGTACACGAACCTTAAAGCCGTCCTACGGCACAATGCGGAACAACCATATAGCACGAATCGGATAAGGCGTCGTGACGAAGGAGCAAAGTGGCAGCGCAAGGACCCTCCATTCCTTCCAACTCGATGGCTACGGACAACAAGACCACGCACCCAGGCAATAGAAGCCCCTCCTCTATCTACGATATATGTTATGGCCGAGATGATTGCACGTGACCTGCGTAAGTGGACCGACAGCAATGTTTGCCTCCCATAAAGCTGTCGTGTCCATGAGATATGCCGTGAGTGACGTGCATAGATAGGGACAGTCCTTTGCGGAAGATTATATGCCGTACGCGTCGACACTAAGTCGGAACTGAAATTAGAGCTGGACGCGCTTATGACGGACGCCGTAGCTATCGCGATCTAGATAAAGCGAGGATTGCGAGCGCATAGTCAACGCTTGGATAGGCGGTCCCTCCAGAGTCGCCGATAATCAATCTTCTCAAAGCTCTGCGCACGGGTGCCCTAGTAGGCGATATGTTGTTGGCTGTGTGGGCCTTTAGGGTTGGACACCGCGGTTA"/>
                    <sequence id="seq_t205" taxon="t20" totalcount="4" value="AATATAGTAGGGTCCTCGTCGTTGCAGCCCTTAATCCGAGTGGCGGTACCCATTATCGTCTCTAATGACCTTTATCTAGAAAGGCAATGATTTACCTTAGATGTTCCCTTTGTAACCATAGGTGCCGGATAATGCTCTTTTGCTCTACGCAGATTCGAGCTTACTGTCTCACGTAATAACGGGTAGCTTGCCACCGAATCGACTCGTAGAGGCGTTTGAATCCACAGCGCCGGCTTATAGGCTAGTCTACTCAGGGAGCACCAATTTGCACTACAAGTATCTTCTAAGGGGGTCGTCTCTGGGCTACCCAGATTTACGGACGGTACTGTTGTTTGCTTGAAATGAGATAGTACGTACCCGCCACCTGATCTGCCGAATCGCGTCTCCCCTTACCCAGCAGCTGGACAACAATTTAGGGAATAATCGATACATAAGGAAGCGGCATGATAGGTTTCAAATAAAGTACACCATATTAAACGCAGACTGAAAATGGGCTTGCGGAATGAGTAACAATTGCTTTGTACGAGTAACAGGAGTCGTCCTAGTAGTGGAGTCAGTTGCTTCTTACGCAGCGTTGCATGCAAACTTCCGTACGCCCAGTGCCTCCGATGCCCAAAGCAGTAAAGTTTCATGACACAATCGAGTCTTTCATGAAACAACGCCAGAAACTCCGGGTAATGGAGTTTTAAACCGCAATCAGGTTAACAATGGCTTGTTTCGTAGCCGGAACTTCTGTAACCGCGATCCAGGAGCCAGGCGAAAAGGTAAGTGTTAAAGTGTGCAGGATCGGGGGTTGTGACTCATTGGTTGAATTAGGCGCTTCCGGGTCAGACCAGTATCGGATGGAAATCAGGGCGCGATTCTCAGGCCGGACGGGTCATTTTGGAATCCGACGGCTAACCGGGAAAGTCCAATTAATCCATTTCCGAAATTCGCGAGATTAGTTAGAACAGCACCTCCAAGGTTGAGGAACTCGACCTCAACACTATATCAGTCGGGA"/>
                    <sequence id="seq_t2005" taxon="t200" totalcount="4" value="CAAAAATTTACTCCATCTCGGCGCACCCATAGGCTATTAGGCATTCGCTGGCTATGACCACGAGCAAGCGGTCATAACGTAATTGGTGTGCGGCTCTCGGCTTCGGCAATATGTAGATTGGGGAGATCTTGGCATACCGAACTAACCCCAACATGTCCTCGAGGGCAGCACTAGTATAGTTCATGGTAGGTGTGAGGCCCCCGCCAGCGACATCATCCGATCCTGCTCGAATCCGCCTCAGGCCCGGTAAGGCCCGGCCGATCTCACGAGGAGCTGCTTCTGGCTTCTAGTTACAGATTTCAATCTGCCATGCACTCACATTATCCACCGGGCGCTGGTACGAAGCAGGTACTCGTGATCCTAGCCTTCTTGATCGTGCTACATATCGGAGTTTTCAGTAGAAGCGAATCCTTTGCTTATACTAACACTCGAACTTACGGGGGGGTATCCACATTAAACCAAAGCATCCCATAAGCCTATTTCGATTTGACGATTGTCGTGACATAGAAGTATTCAGGGCGTAGATCTTTTACAGAGCCGGTGACGAAGACAGCCAATTGGACTGGTATCCGATGCTTAAACAAACTGGCTCATATTGACGTAGAGGGGGCTTAGAAGCGCGTTTACCGGTGCACAATGCACGGTCCTTATACTTGCAATTGATAGCGCTACGCTCGATAAATTTTTGGCGTGTCATCCCTTCAATCGAATCGAGGCAAGTACCAAGGATGATCCAACGAAAATGCGCCATCCAATCCGCAGCAACGAGGTCAGAGTATCTAGGTTAGATGATCGACAAGGTAAACTATCAGTATGAATGAGCACTTGCCGCTTCGGAACATTGCGTGCCAGTTTAGCAGGACTACCTAGGACACTGGCCCAGGGTCCCGTATGATAGTTATAGGAGTCCCCGTCTCCTCATTATTTCTATGTACCGCTGTTCCCTGCCTGAATTTCGGCGCGGAAGCAACGATCCTCCTCCCGAGGTCATTCTCCAGAT"/>
                    <sequence id="seq_t218" taxon="t21" totalcount="4" value="TCACAACTCTAGTGGCTCGCCTTGTCCTCGCTGTTACTCCGATTGATCGCGATCCGCGCCCTTTGAAGACGCGAAACCGATAGCGACAGTGGTCTACCACTGGCCCCAGTGGTGTAAACGTATGTTAAGAACAAATCCGTTGCGACAATGAATTCCTCCCGGCCTGTGCAATCCCCGAGTCCAAACCTTACGGCATCCCGCAGAGTTTGGGGCAGATCCGAACACTACAAGGCATGTTTGCGGGAATTTGATCGTGATTCTTTCGTCTGTTAGAGCTGTTCAAACACGAGCGACCTTTGTTCACCTTATCAGTTGCCAACGAGGAGCCCAAGCTCAGATATGACTGCTCCAATGAGGCCAGTGTGCACTGATGGCCTTTAATCCTGAGGAACCCGAGGTCCCTGAACTGAACGAGCGTACAGTACTGGGACATATTTTTCTATAGATCGGGAAGTTCGCAACGCGTGGAGGGCGTGTACCGCAAAGCTAAGCTAAGTACGGCCGTCAGCGAAAAAGCTATCCATCACCAACAGGAACCAGACGTGAGGTGGTAGTGTGCCGCCAGCTCGACAAAACAGTTTCCCTAGTTCCATACCCAAGAATCGGAACTAACCTAATCACGGGCTTCGGTTTGTCGCCTAAAGGCTTAATGACAGTTGACCGAGAAAATGTACTGTGGCAGTAATGTGGGTGACTCATAAGCCCGCTTGTACGTGAGGCTCGCGTTTAATTACCAGGGCGTTAATTCGGTTTCACGGCATAGTTGCACCACGAGTGATACCTGTATGTCCCGGGCTTTCAGATAAGCTCTATCGGGATATACAACTTCTGGCAAGAGGGTCCGAATATTTCGGAACCTCTCAGTCTAAGCCCTGGGCCTGATCGTGTCATACAGTGACACGAAGTGGTATCACTCTGTGGTCGAGGTTCAGGCCCTGTACTTGGACCCGCTCGTCGACTGAATCATGATGTCCCAGCTTTTAAGGAGGGGGGACGGACG"/>
                    <sequence id="seq_t225" taxon="t22" totalcount="4" value="TTACGAATTTAGGTGTACCAAATTGCAAGATGGCACTTGTCCGCTAACGGGACAGGGCCGTCTAATAAATGTTGATTCATGCTATCTATCAGGGCTTACGCTTACTATACCGGGAAACCTCTCCGGCTAGGCGTAATCTACAGGATTCTCTCAATATGTAGATGGGCACTAGAGCCTCGACTCTGGGTGCGAGAGCGCGATTTCCTGATCCGTGAATGGCTAATACAATACCGCCAAAGGATAGGGAACTTGCGGTAAGAGCATTCTCTTTAACTCTTCGGTTCTACGAACCCGACAGGATCTTAGGCACGGAAGCCGCCCGGTTGTGTACCCTTAGTGATTAACTTACAAGCTTTTTATAATGTCCTCCGCCATGACTATTGAACTACAAGTTGGACGCGGTAGCTGCTATGAAATCAGAGCCGGAGCGTTCAGGCCGCATCATATCAATGCGGCCCTTGACTTAACGGGGGTACGTGGGGATGTGCCACACGTGAGGATGGCAATTCGATTCCCATTTCTACTCGGTGTTTTAGCTTGCCACGTAGTCTTGTGATAAACTTCTAACCTCGCTTGCGTCGCTACGACCTCGAATGGCCCCAGATCCAAAAGATTTGCGACGCTCAAGTAAACTGCCGGTCGTTTAAATTTCGGGGACAGTATCCAGCTGTAGAATCGAAGCATTCTCGGTGTTTGCGAGTCCTCCAAATTCACTCAAGGAAACTGCACACTACCGTTACGCCCGGGGATAGATTCGTACCGTCCCTGGAGGGATAAGGGGAGCCGCCGGGATGCTTGTTAGGCTTTTCTGGACGCCAGCCATCATACCCCACACAATCTTGGCAATTACGACGGTCCCTCGCCTGGACACCCGGACCAGAGTGTGGTTCCAAATGCGTTTCTAACGTCAGGTATTCCACGCCGGTTAGAAGGAGAATAGGACAGTTGAAGTGGGGAGCATCGACCGCCTATTCTTTCATTAACCGCGAACTGTAGGCGT"/>
                    <sequence id="seq_t235" taxon="t23" totalcount="4" value="CTATAATTTACTGCCTCTCGGTGCACTAGAAGCCCATTAATAATGCGTGTGCTATGTATCCGGGTACGCAGGCCTAACGAATTTGCTGCACTCCTCCCCTCGTATACTTAATGTAGATTCGGGAGACGACGACGTAACCAAACCAGTCGTACTAGGCCTCTAGCACAGAATCTTTGTCATTCACATGTGGTGTTAGGAGACCCTGAGGGACATGAGCCTATCTCGTTTGCGGCCGGGGCCGGTATATTATCTGTCGGTCTAGCCCACGCGGAGCTACTGCTGACTTCCCGCAATAGTCTACAATTACACCTACACACTGATAAAATGGTGTGCGTTCCAACGGGGAACTTTCCCGTTATACCAGCTGTCTGTATTATACCCCGTTACGGAGTGTTAAGTTGAACCGAATTCTTCTCCTCTACTATCTTGGTATCTGTCGAGGCCTGACCGGTGATAAAATAAATGATCCCGTTGTGCTACTGATCCAGATGGGTCGCCGAGATATTATAGTACGACCATGGTATTGATGGTATATGTGTACGTCGCTAGACCTGCAATGGTCAATTGACGCACGGCTACAGAGAACTGGGTTATAAGGGTACGCCGCGGTCCAAACACCTCAGTCCCCGCTACAGATAACTTGCCACTTCTGCTTGGAAAAGATAGACCTATTCACGATCAGTTTTTAGAGCATGAGATTCTCGCAATATTGGACGATCCAATGAAGATCGGACAGAGACGATGGCGGTATTCGAGCGGTTCGAATGTGGGCTCTGTGCCAAAGTTAGATCATAAAAAAGCTAGAGTCGCTTTCAGACTGATCAATGCCCGCTTCCGGACATAACGTGCCCGTTTCAGAGGACCATCTCGTACTGTGACCAAAGGTCTCAAATGATGGTTATCGAACAGTACATGTCTCGGGGACAGGTTTCAGCTGGTGGTACCTTGCGGCAATCAGTCCGGACAGCTACGGACATCAACGAGAGCCTAGCATGCATAG"/>
                    <sequence id="seq_t245" taxon="t24" totalcount="4" value="TTTTATTCTTACCTAATTGCACAACTTGGGTATCGGTATGGCCCAGCATAGGCTAGACGCGGAAGACACACTTCGAGCAAGTTTCATACTCTCTTACCAATTGTTTCCTACCCCATTCTTTTAACATTGGTGAGCAACGACCCCTTCACCCCGGTGACTAGGAAATATCGTGGTGTGTTCTCCTAATACGACGTGATCTAGCGTAGAGGCACCATGGGCGCAAAAACACAGAGTTACTATTGCTGCCTTCATCATGTACGTCTACGATCCCGTATGGAATTTATAATAAGAAGGACTATGTCAATGCAGGCTGTCCCCTTGTATTGATCAGCCGGGTAAATCGTCTGAGCTCCGTGAATACTACGTCGCGATCGCACGTGTTAAACTTGCAGAACTCGCTTGACGAAGTCGCCCGTCTGATCTCTCGACCAGAGCACACCTGACCTGACGGCCTTAGTCAGAGCCTGCCCAGTCCCTATTAGGACTAACATACTGGAGAACCGCACTATAAATTTACTTCATCCATGGAGCGCCACCGTGGCATTATTCATAGGGAGCGAGGCTCTTGAGCTTTATAGGGCGCGAGGCCGCTACTGGGTGTGTAGCACACTGATAGGGAGCACGGTCTGTGGACTAGCGCATCTGCTGGATAGCAGGGGACCGCTCCGCTTAAGGCAAGGCGCCAAGAGGCCCTATCCGCTCACAACGGAGCTAACCCGGTTGAATATAAATTCCGTAGTCGTGTCGCTTGTTGTCGCAGTACAATTTCTGACGTCTGCCTAATTTGGCCGACTGACAGTATAGTTCGTGTTAATTTCCTTTAGCATACCTACGGCCATGAGGAAATTGGGCAATGACAGGTGACCGGTCATGCAGGGTTTTGGGTGTTACGATATTCCACCATAACCGTGAGCTCGCGTACGTCCGAGTTTTCCCCACCGCCCCTAACGATGCATTAATCTCCGTCTGCTTCTCAATTCGGTCATTCACTAGCCCGGAT"/>
                    <sequence id="seq_t255" taxon="t25" totalcount="4" value="CAATCCGGAGCCAAACGGGCGCCCAGCTACTTGGTGGTTGGAAAAACAAGATCGCTCTGAACTCGAGTTGAACCCCCATCCTCTATAGTACGAAGGGGAAGAACCTAATCGGGAATGAGGATTTCCTTGCCTCGATCGTGGTAAATCGATCCTCGGGAACTCGGGCACTAACGTTACAGCCACGTAGACTTCTTCGGTCTGGGTAAATCTAAGCGGTTCATTAAAAAGGTCGGCAGTATTTAAATGCCAACAGGCCTACCACTGCTGCATACGCTCGGGCTGTCCGGCCAGTGACGAGGCGTGTCGGGAATACTAGTCAAAGTATTGCTAGCTATTGGAGGACTTGCTTAAATGTGAGATCGATAATTGTTGTAACCTAATGGTACCGGAGCTACCGCCGTCAACCTCTAGAGCATTTCATCCCCGATGGTGTGTACTAGGCGCAGCCTAGAATTGACGGCCTTTAGGTCTCTCTACAGGATACCTCTGTTGTCTAGTTGGAACCACGAGTGGCATTCGAATCACTGGCGATAAGTTGTCACTGCGGAGGTCACCCCTCGGACAGCATCTCCGCAATACAGGCGGTTTATCGACTTGATCGCAACTCTTCCTCTCTCAATAGGGTTGGGTTTGGCTCTCCCTCTCTAGTGAACCAAGTTTGAGTATCCTTTCGCAACCATCTTATAGGCCTAGGACAGTCTTAACTGATCAACATGGGCTGTTGATAGGACATTTTCACCGGGAAGAGCACAAGGGAGCAGGTTACGAGATACCCCATCGTCCACCAAGCTTGCTCGACTGAGCCGGGATGCCGTCCCGGATTGAAGTCGTACAGTACTTGATTTCTCAGCTACGACAGGATGATTGAAACTATGTTGGCCTAGCACACAAACGACCCTCGGGGGCGATCGGGCCGCCATTTCAGGTTATCCCTGCTAGTTTGGCGTACAAGTTGTCGATTGATTTAACTTGGATTGAACGAGGTTACCTTCGCCAGGTG"/>
                    <sequence id="seq_t265" taxon="t26" totalcount="4" value="CCAGGATGACAAGTTGCTCCTTTGAAAGACGTGCCCCTGTTTTGTATTCCCTTTGAATATCTAACTTCGCCCGGGGAACTGCGCTTGACGCTTCGACAGATGCAGATTCTGTACCAACGCATATCATCGGATCGGGCACGTAGTGATATCCGATGAGACGTTAGCGGAGGGAGTGTTGGAGAGTCTAATCATGGAGATATCCACCCGTTTCCCATTTCTTCCGTATCCGTACGTCGTAGAGGTTTAATTGTACACGACACGCCAATACCTAACGTCCTAGTGAGCGTAGCTCCTGGATGCTTTCTTGATCAGGCGCCCCAGATACCCATGTCGGCCGTTCTATGTAGGAATACTTGGCTTCCGGGAAGTTCCACAACTAAACGGGCCGGGAGGACTACACGCTCTGTAGGCCGCAACACGTTCCGTCGCGCTATGGCTGCCCCCCCCCTAGTCATTAGCACCCATATGGACAACTACTCGAGAGCTCGATTCTGAGTGGGGCCGGACTATAATCTTGTTACTCACCCCAGACATATTTTACACATAGGCTCTACCACCTGTGTTGCCGGATATATGATTTCTTCCTTTTGTCATGGCTCCTTGGCGACTCCCGTTTCTAAATACCCCAACTAATTGCATCTGCTTTCCGGCGCTGATGTAGTGGATTCCCCTCTAACGAGACATCGGAGTTTGTACTAAGCGACTTCACTGACCGTCAAGAACTGTACGGGAAACTATGTTTGAGTAAGACAAGGAAGGATTATGTACAGACTTCGATCTACGGCCACTGGTACGTTCAGATCATCCTTAAGAGTCATATGCTTTTCTATTAAGGGCTGCATCTTCCTCCGAGTCGTGTGCTGTAGAACTGGTGCCTGGCTCGCGTGAGGATAGTACATTATACCCGGCCATCCACAATCGTGGTTTGCAAGACCCGACGCTACGTGTTAAGTGGCCACATAGTCTGCCACATACTAAATGGATGTACGACGTCTACAAT"/>
                    <sequence id="seq_t275" taxon="t27" totalcount="4" value="CTTCCCTGCCTAAGACTACTACTACAAGGGCGCACCACTTTGTACAAAACACGCTCGTATTAGTGAAAGTTTATGCCCCTGATGGGAGGCGCATCTGGATATTCACTATAGGGTGCGCTAACTTTCCTGTTCAGTCCTGCCAGCGTCGGGATAGCGTCCAGTGCGTTGTGAGCTCTGGATGGTGCGTATATACGAAAGCACAAAACTCCTGCGGGATCGCGTAAGCATCAGCCCCGAGCCATGCGAGCTTGAATTCAGCGAATGTCGTTTGAGGATTGTCGGTCCGCCTCAGATGCAATCCCGGGCTGTATTGCTGGTTTCCTGAAGCCGCCAACTTTGAATCCCATGTTGTAAGGGTAATAAACTCGATTAAGATCGGTTCAGTCAAAAAGCCAGGGTCAACGGAAAGCCCCAGGCCTACCCATACGATGGATAGGTAAAATTCATCATGGTTCGCCAGATTAGTCTGCTCGACACTCGGATGGATGGCCATGCAATATGCCCAGGAAGGTCAATAGGAAGCTGGCTTTTAACTGAAATTTCGTCTCAGTTAAGTTCCATGCTCATATGACTTGAACGATCAGATTGTAGCACTCTGTGACATACCTTGCCAATACGCCAAGGCTTCATAACGTGCCATATCTATCGTGCGGACAGGGTCGGTCGAATGCTACTCAAAACCGTTCTTATAAATGTGGAATCCGAGAGTAACCAAATAATAAACTGACGCTTTAGACAATTAGATGCACGACACACGCCCGTACGAACACCAAGCTTTAATTTAGCAGCCGTATGAATAGTTCTAGTATAGGGCATCTCCTAGCGGGTAACGCGTACTGAATGTGATTAAGCCTGGCCAGGGATGAATGGAGAATAAGTTCCTTCAAATCCTAGGTGTTTGACGGGCCGGGCGAGCGGCTCCCCGAATCTAAAAACGATTTGGGAGGAAATCAAGTGTCGTCTCTATCGACCGAGTCTTGATTGCTGAGCCACGGCGCGT"/>
                    <sequence id="seq_t285" taxon="t28" totalcount="4" value="ATAGCTGGCCTAATTGATGCTCTGTTTGATGCACCTCGGTTTTGAGTGCGTATGCAGTCACTTGTTGCCTCCACCGCCACGTTGGTCATTCATGGAGGTATTCACATTCTGTGCGGGCCCAGGACAGCCCATCGGGCGCCTAATAGGCTGCGATGCACCGTTTGCGGCGCCGGTGTGGGTGAGTGTAATTCTAGAGGGATGGCCACTTTTCATAATGTGTCAGTAACCGTTTGTCGAGCAGGATGTATTGTACAGGCGATCGTGATCCCTTCCGCCCTACTCAGAGATCCCCCTTCATGTTATCGTGACAAGTCGCTCCTGACAACAAACCGACGCCGCTGATAGCAACATCCTTGAGGTTCGATCAGATCTAGAAACGCAAGGCCCACGAGGGAAAGCCATTCCCTAGGCAGCACCGAGCGCCATAGCCCTAAGTCTGCCCTTACTCGAGCCAGTGTCACCGACAGGTACTGCTTCTCGAGCGGTTGTTTCGCAATGGGGCTTCACTGTATTGTTGCAGCACGCCCCGGTAATGACATACCCAAGCCCCTTCGCAATTGGGTCCATGGATTTATTACTGCTCAATTCTTATGTCGTGTCAGGACAACGTCGGCAACTCAATTTCCCAACCTAGGCACGACCAGCTCCCAAAATGAAGTTCTTGATTCCCTGCGAAAGAAACCTGGGTCACTTTATAAGCAGAATGGAAAGATTGTATACGAACGAAATGAGCACGTTCGCTCGGGACGAAACGCAAAAATTCCTTACACACTGGAATCTATGCCGATTGGTAACGTCAGATCACAAATACCTCTTACTTCCGTTCCTGACAAAGCCCCCCGATCCCTCCGAGTTCTATGCATTAGGATCGGCACTTATCTACACTGAGGTTCGTAATCTACAGCAGTTCCCGCCTAAACGTGGATAAGTTAATCCGATACTACGTGACAGGTGAAACTTATGACTGCCTCCCATTTCAGACATCATGGGCCGTAACCAG"/>
                    <sequence id="seq_t295" taxon="t29" totalcount="4" value="AAGGGCATATTCTTGTCTGTGTGTCGCTTCCACGATAGAGCCGCAGACTCGAGCCATTGCCCCGATTATGATATGGTTGTTAAAACGATGAAGGGTTAAATTGCGTGGTTGGTCACTAACCAAAGATACGTGGGTATGCCTCATGTACCCCGGCGCCCACATTAGAGTCCAAGTGGGTGCTCGAGCCCGTCTCTCGCGCAGGTGTTTCTAGCCGTGCATGCAGTCACATGTTAGTGTAGACCTTACTGGCGTAGTTGACGAGTACGAGGCGGAATGACCACTATAGATGGAACTATCAATTGGCGGTGGAGGGAATTGTATTATTTACGGCCGTCTGTCTACCAATAAGTCATATCAATACTCCATGTCTGTGCTGCGTCCTCTCTTACCAGGGTTCGCGTGTCTTAGCTACTTAACCTACCTCGGGCCCAAACCTGCCCACTACCCCAAGAAATAAGAGATCCCCCCCGTTTTTCACCCGCTTCTCCCCCTCGGGCCTTCCCGACTGTGAATTTGAAGCAATCACCGAGGAATGCAGGATGAAGCGTCGTCAGTCCGAACTCACTTAGATACTACTAACGTCAGGGGCGTAATTGCGAAGTGAGCTCCCGCTGGCAGGCGGGCCCACAAGAACTGGCAGACTACTTCCACAGCCTGTTCACGCATATGTCGACTAAAAGCACTATGATTACTGCGTTCGGCAAAAAAACACTGAATCAGCTGAACCGACCTTCGGAAGTCTGCACCCAACTAGTCGGACTCCCTATCCTGGCTACCACGATTCTTGACTTTGTGTCCGGACATTTGCATCTGATTTCACGTATGGTTTTGACGCGAAACACGAATATAGACAAGGGCCCCACTTAGCTCATTGTGTTCACCTACATTCAGTGGGGACGCATACTTCCGGTTGCGCTCGGGAACGGTGGTGATGCCCACTTAGGGATCCGGTTCAACATTTACCTGGTTCCAGAGTCAAGAGTCAATCAAACGACTTAAG"/>
                    <sequence id="seq_t318" taxon="t3" totalcount="4" value="CATTGGAGGGGTCTGCGCTTCCCTGCGTACCCTTGCAAGTTTCAGGTGAGCCCCAATGGGGGCTAAAGGTAGCAGAACTCGACTGGCATGCGACAGGAGGTGCCTCATATGATTTGACTTTTACCCCGCCTAATCACAAAAACGTCGCGCCATGCACAATGCGGAGGCAAAAATTCTGCAGTGGTCATAACGCATGCTACTAGTAAACGTCCGCAGGCGGAGCTGTACCCAACGAAACACTGCATGCATCGCCACTCCCCATGGCTCTATAAGGGTTACGAGTCCAAAATCGCGAACGGTTATACGTCAGCTCAACGTAGGCTTAGAGGCCAACAGCGCAGAGACTATCGCGCTGGCGACCGCAATCGCGGCCGGGACTACACGTGAGCAGGGTGTCAAAGGCGCTCATGCCAGCGTCGACTTCATGCTAATAAAATGGTAGATATCGAGATTGCGTTCACTTTCCTCGCTATTGCGATTCGCAAACAGCGGCGCGACAAACGTGTTGACAGTCGGATGAAGGAACTCTAACCAGTGAATGCACACGACGGACCCTCGCTCGTTGGGCGCGATTGTGGCCTGACAGCTGGAAAGCAAAGTGCGCGTCCACTGACACTGCAGGTGTTAAACCGCACTGGCCGCTTTAGATTTGATAGGTCACCCAATCATTACATTGCTCTGTCAGTGGGAAGGTATGTTTTGTGGCCCTAAGTGTAAAGGGCTAAGGTAAGCTTCCTAACAAGGTCAGGAACGAGCGCGCTTACTATCGCATGCTGCTGTGCTCTGGCTCGTACAGCGAGACTTACCCGCACGGAGAACGAAGAGCAACGAACTAAATGCTTTTATAGGTGGTAATACTATGAAACTTTCAGTGGTTAGGGGCTATTACGAGATACGTACCCCGCTCCGACGACTCCCCTGTAAATGTCCGTCCGCCCGTAACGCTTTCGGCCTCCAGCTTTAGACAGTGCAATTTCGCGTGGGAGGGTAAGAAATGGGA"/>
                    <sequence id="seq_t305" taxon="t30" totalcount="4" value="TGTACCGCCAGGTTCTTTCAGAGGCCTGACATGGCACTATTTACCGCGTTGCTTTGCGAATGCTGATGAATGCCAAACAGAGATGAGGGGCTGTCTCATTCGCACGCGTGCCAATGCATCGAGCTGCTCGTTCGGGGGATAGGGCCAAACTCTCAATAGCATTAAATTCGCTTTGCTCGGGCAACTGAACTGAGGGTATCTCCAGACCCGCATATTTATAGACAAGTGGAGTTGACGGCGTACTGTGTGCACAATCTATCCGCAACGCACCAGGCCACAATGACGCCCTGCTATAAACTAAGCGTAGCTCCGGCCGCTTCATGCAGTTACGCACCTACGTATAATAATCAAGGCAGAAACCTAAGTGTATGTGATTAGCTCTGTAGTATCAATGGTAGAGCATGAGGTCCTAAGTTTTGAATGTTCGTGGGGCTTGTAGACTCTACCAAGGGGGTGATTAAGGGAGATAATGGGCTCATAAACCTGCCAAAACACCACATGGCTTAGCTGTTGCTAATGAGGACATGCACGTACGGTAATCTGTAGTACGCATCTCTAAGTTAATTGAACACTTGTAAGCGATAAGTACGATAAAACTGCAGGGCCGACAATCGTTACTCCACATTCAACTGTCTCCTGTACGTGAGATCGGTATGGTATTGTCAGCAGTAGCTCGCGGGGGTTTGTCCTGTGTCGCGACTCCCAACTTCTACGTTCAGTGAAAGACCCTCAGCAAATATGGGCATGCTACCCAAGTCATAATCTAGTGAAGACGCTCGGCTTTTGAATCTACTAACGGCATGGAGTATCGCAATCGAAGTCCCGTGGCACCCAGCAATCACCTTGGGGGAGACTAGATCGACAACTGCTTGGCCAAGTCGGCTATTATATACTCTCGCCCCAGATAATCATCAGTAAACGGGTTAGACAGTCAAAGTTGAAACTTGTCTACGGTGAATGTCGGGCTGGCCTCGCCAGATGCTGAATTGACAATCATACG"/>
                    <sequence id="seq_t319" taxon="t31" totalcount="4" value="TAATCTTTAGGGAGAGCGAGTAAGCTATGTTCCGAGCCGACTAGATCCCTGACGTGATGTTTAAAGTTCGCTTCATATATCGTTTAATACTCACGTCTTGCGCTAAGTAAGCATTGTGTTACATCAGTGGCTCAGTCCGTATGATACTCAGTTCCTGAAGGCGCGTCGGAACGAGGCGCAGGATGGACCATATCCAGCCCAGACACTCGTTCATGGCTATACTGGACAGTACGACATTACTCGATACTCGAGGTGCAGGGTCGCCTTCTAGCTTTGTATCCCTGAACATTCACACTTGGACGAGCATGTTGGCTCGGATTGCAACAACATTACGGTATAGTGCTTTGGCATTCTACGGATCAGTGGGTCAAGCCGCCCTCAAATTATCACTCTGAAGTCTTAGGGATATAGACATGTTCAGACGAAGGACACATAGGAGGTCTCCAACCGACTATAGCACTTCTGGTACATTGAGATTCTCCGCTTAGCGACCTATTTGCGGGCGGCAAATTTTCTGCAGATATAACCCTATCCGCGAGAATCTTCTACTCTATAGCCCTGATGACGAGGCACGCATTGATTCCGGATTACCGGACTAGGGCAGAGTAGTGATGTGGACTCAGTGTGTCGGTACTAATGCCGTTCTGGACTGCGCACGTCTGGTTCAAAAGCACGCTAGACTTCCTTGTTTTTAGCAAGGCAGGGGCGTAAATACTGCATTAAACCGTATAACTAAGCTCTAACGCGGGATCGAGCCGCACTACCCCGTCTCGATCTTCTCCACTGACGGTGCACAAGAAGACGGTTTTGTAGATACGTCACAGTTGACCGATACGCCAGGACTATTCACCGCTCGACACCAAATGATCTATAGGAATTCTCATGGACCATCCAACTTTGTTTTGCGAACCCGACCAAGCCGTGTTTAGCTCCGCATGGGCCTAGCCTGCATACAAGGACTAAGCAATTATTTCGGCTGGAATGGGATGCTCACACTTCT"/>
                    <sequence id="seq_t325" taxon="t32" totalcount="4" value="GGCCCGTAATCTGAGATGAAACGTATTTCAAATGCGGGCCGCAGCTAACTCCCTTTAAGTTCTAATTATACACTTGACGGGCGTGCCAGCTGGTCATTAGGAACCGCTTCAAACATCAATTCCTGGCACAATCCGATCCGGTGCATCATCCTTTAGGGTGAGTCCCATGACGGTGCCCGAGTAATGCGCGTGTCCACTTGCGAGATTTCTGGGCATAAAACGATCGCGTAGTCTAAAAGTTCAGTGTCGTCGGAGTACCCATAGGATTCGACCCACTTCGTGGGACTGATCTTCCTTTTGCCTGTATACATTCGTATAACCGGATGCTGGCAACTCCACGATCTAGAGACCCACGCTAATGCCATTGTTGCCACATAGCAAATTTGTTTCCTCGGTATTATAATTAGGCTATAGGTTGCCATCATTCGGGGGGGGACTACTGAAACGATGCGAGGAAGGGGTAGAAGCCAGAAGAGGCTAACATGAAATCGGTGCGAACAGGGAAGCGCTCCGAGTGGATGCCTCGGGTTGACGTATCGAGATGCTCCCCAACTGGTTTCTCCAATTGAAGTGACATTGTGCACGGCCAAACCGCGCCGCCGGCGGGGTCGTATTAGCCCGGTCCTTCTTGTACCTGCGCTGGCTGACCATGTCCAGCAGAGCCTAGATCGTGATAGTTGCTGCCTTCCATAATTAGTACGTAGGGGCGAGAGATTGTGCGAATGAGGCTCATGAAGATTGCCCTTCCCACGCAGGAAATCCATATCTATACGCGGCAAGGAGCGATTCGCATTAAACTTGAACCTAGGCGTGGTCTGCCTGCCGATAGAGCTAAGAATTATCGCCATCAATATTATATTGCTACCGCATCGTGAAAGTCGACCTAGGTGCTCCTCCGCGAGGCCCGTGATACCAGTCCTCACACACGGTTGTGGCCTTCTGACACACTTGCCGGCTATTTGTTACATCATTGTAGGAGAAACCTGGAAGAGTATCTCTC"/>
                    <sequence id="seq_t335" taxon="t33" totalcount="4" value="GAGCGGGGGCACTTACATAGAGGGACGCTACTGGTTTAAGGAGTTTTCGGGTAGTCCACCACCCTTTAGGCGAACTGTGCAGATGTAATGGTACCTTGCTAAGTCCAAGGTGACGTTGCATGAGCATGACCCTAATCACTAATTACTCGCACGAGCTCTTCGCTGCTCCGCGTCACGTTCGAAGGTACTAAAGAGAGATGTTCTTTTTTACCTGAGTCACTTGTTGCTCTAAATGGAAGTGACCTCTCCAAGCGTTTCACATATTGCGTTTAAACTTTCCTCTCTTCTACCGAGGTGATATCGGTAAAATACGCAAATACACCCTACGTCATGTTGATTGCACGTATCCAGACGCGGGCTTAATTACTCGACGTGCACAACGCAATGGCTCATGACTACACAGGCCGGCGTAGGGGCGCAACTAATTGTGATGCATTGATGCTAAAGTAAAATGGACCCAGCTGGTTGCAAGAGAAAAGGATTGCTTGCAGCGAGAGAATACGGCTCTCTGGGACGAGAAAATAGCCTCTACCCGGCTGGCTGGCTAATGAAATTTTACTGTAAAACTCTTGTGTCTCGGAACTACGAAACAGGCCATGCGACAGCGTGTCATGGTAGCACCGAGGGCACGCAATATAGCAAGCACGGCTTCACTGACTGGCTGAGCACCGAGCCCTTTGCGCTTTCTTATCACTAGACCTATGACTAGAAGCATATACGCGTCCCCGCTCCAACTCATTTTGACTACTTTGTAGCTAAGCCCTGTGCGACGTAGTCCCTCAAGTTACGGCCGACCCTTGTAGTCGGCACAGAAAGTGTCGTTTTCAAGTGACCGCCCCCTTGCCAGAGCCTGTACCGCCAAGTACCGACCCGGAGATTAGAGGAGGTCTACGCCGCCGGTCACCTCCAGGCGTGTGGGTCCGCAGGGGCAAACATAGTTTGTCGAACCTTAACGTATATCACTCGAAGTTCACGAGATATACGGCCAATCGTCAAGCTG"/>
                    <sequence id="seq_t345" taxon="t34" totalcount="4" value="TCGGTTTTTAGCGTAATGAGTCCTCGACGGGACCCAACGAGTAATGTCATCTGGCTAACTCAGGTGCAATTTATGGTGAAGTGTATTCGGTTATGGCGATGAGGACGTACGGGAACCGGTCATCGGATAGTATAGTCGCACATTAAAAACCACGTGTAAACTTAGTCCCTAAGCGGAGTGTCTATCATTTGGACAACCCAGTAACCTGATTGGAGGCGCGATGTTTAGGTTCGTAATGTCACGCACACATGCCGAACACAAGTCTGTCAAATAGGACTTCTCTGTGTCGCGATTACCTTTCGGTGTGGTCCCAGAACTCTTGTAGAAGAGTGACGTGTAGGAAAACGTAAGCCATTCCGCATGAGTGCAAACAACGCTTCGATAGACATTTACGTAAGCAATGCCAAGTTCTATTGGATCCGTGTTGATCGCTTACACGACGGAGAATCATGGCCATATTTCGAAACGCATCACTGTGATAAACCCACCTAATCATGTGGTGCAGAAGCGCGGTATAAGGTCGCCTTCAGAGCTATGCAGTACTACCACCGGTACGTGACTCGTAGGGACTGGTTATAACAAGGGCCACCGAAGAATGACCGTCATGTTGTTTGTGGTGACCGCATGAAAGGGCCTGGAAATCACCGAGGCATCCAATCCCCTCGACTGCGGAATGACCGATGTAGTCCTTGAACGGAATGCGAAAAACTGACCGGGGTTCACTGCAGGCGCCAGAACGTACCCTACTTACACGTGAGCAACGGTTATGGCGATAGGAGTGGAATTCGCATAAACCGCGCTACGCCGCTGAGATGAAGTATCTACGTTAGGCCCGCATTGCAGCCTGATAGGTGGAGTTGTCAACTATGGAAACTGGGGGGAGTTGCCTGTCGATTGTATGATGGAATGGTATCAGTCGTTTACTGAGTGCTTGTAGACCATTAACTACGAGTGCGCCCGATACCAAAGACACAGGAGTGAAAACAGGTTTTGGTGACGA"/>
                    <sequence id="seq_t355" taxon="t35" totalcount="4" value="GACACGAGACGGTGGGCGACACGTATGCTTGACCTGTAGCGTTTACCCAATATACTAACAATATCGACATTTAGGCCCACACGTAGCATGCACGGCTGGGCTAGACGCCATGCTTCGTATTAAACTAGCACACAGAGGCCGATAGCCGTACGCCCTCCAGCTGTGCGCCGGAGGCTATGGAGGATCTGTACAATCCCACCCAAGACTGGATAGGTACTCAGTAGGGCGTCGTGTAGGTTCATGCCTTTATTGGTATAATGCGATTTGCATTCATGCCGAAAATAGGTATATACGTGGTAAGAGCGCTAATCTCTGCACCACGTACCTGCAGAACGTGCCCGTTTGACAGATGACGGTCTGTTGATGTCAAAGATGGACTATGCAGAGGACGGCGATCTCCCACATACCCATGACGGACCGCGAAAGGGCGACACAACACGCTCTTAATCAAGTGTATTACAGGAGGCAATTAGCCAGAGCATCATCTTTAGACCGCTGTGAACGCCAAAGCCCGGCTTATGAGTTTTCGGGTCGATAGAAAGATGGAGTTCCTCACGGAGAACTACGTACTGGCCATGGGGTGGACCACTGTAGAAGGCTAATGCGGGCCGTGGGTAGCGTAGAGGCTAAGCGTAGAGCGAGGAGGACTACCTGGTATTTTAAATCTTAAATAATTAACAGTTCTAAGCAGTCACTGTCGCGTGTTAACTTTAGTGTGAGCGCAACTAAGGCGCACGACTACCCCTGGAGTTTCTGTGCGACCACGAGGCCTGGACGTATGAATGCCTCATAATTACCAAGCAGTAGTTGATGACGCTTACTAATACTCAGCTAAGCCCTGGATAATATATGAGTATGCCGACTGGCTGCACACCTGCACGTATGCCATGTTTACAAATGGAGGGAAGTCCGGTCACATACAGACGTGTGGTATTTAACTCTCGGTTGAAGGTGCTACGGATGTCGTTGCTAAGCTATTACTTTCTAGAAACTAATACCG"/>
                    <sequence id="seq_t365" taxon="t36" totalcount="4" value="CTACTCTCAAAGGTGCCATCTGGTCGACGGTACGAGACGATTTATTTTTGATGAATAACAGCGAGGCCTATTATCTTTAACAAATACATGTTGCCGAGACGTGGACCCGTTATTTTCCGTCACCGTTGAAGTTAGTCTCTTAAGAACCCAGCCGGGATACATAGGAGCGTAGCCCTAACGATACCCACTTACTCGACATTGTAATCCTCTCGGAAGCTAGTCGTCCAGGGCCGGGTTATCACGAAGACTTACTGACAGCTTATTTGGCATGTGTAAGGGCACTTCTGCACGATTGGGCGTCTTCGTCGCCCTGCTCCCCGATTCTACACTTGAGGAATACGAAAACAAGAGGTAGCCCTAGGGCAGATAACGAACGCGAATCAGAACATGAACGCTCTCGTAGGTAATTGTCATCGATAACGTGATACCGGCTCAACACTGGAATGCACCTGCGCACTCTGCTACTCTCATGGAAAAGTCACGGGCGTAAAATCATAGCCTGCAGAAAAGCCGAAATCTGACGTCCACGCGGCGCTGGAGTCGAATTACGATTCTGACAGTCGTAGGTAAGAGACCTAGTGCCTATAACTGCAGCAGATGAGGTGAGTTGTTCCCGCGATCTGGAGTGCTCGGATTCCGAGTCACCTAGCTATGCTACCATGAATATAGTGTCCACGCATATGTTTTACAGGGTCAGAAACTGAGCATATCTTAAGTATTTCTAGGTAGGCCGCTTACGGGATCTCGCTACCCCGTAGCTACAATAATGCTGGGATGCGCACATAGTCCCAAAGTGGTGGACTGCCGCTTCCTAAACTCACGAGACATGATGTCCGAATGAAGCCAAGAACTTCTATTTATACGTTCCTGAAACCAACGGGAGGATCCTGAAGCGGGCTAGCCTGCTTGATGGTCGTCGTCGCCTGGCTGTTCCTCGACGATCATTTTAAACTGCGCCCGATGGCATAGACAAAGCAGAGATACCTGGTTCCTCTTTTGT"/>
                    <sequence id="seq_t375" taxon="t37" totalcount="4" value="GGTAGAGCATTTTAGTTAGAAGACGTACCACATAGTCCCGGCGTGCAATGCTCTTGAACGATCCAGCTATGCGAGAGCATATGCGCCCTGTTTCACTCACTCCCATAAAAGGTAGCAAATGACTACTTTACGGAGGTTCCCTTGCCTCCGTCCCGCAGCCGCCTGGTTAATTTTATTTCGGCATCTCACCGGAGAGCTGCGATGTCCGTATCATGGCACCGTGAGGAATGGCGTGGAGGGCGAGCAGGCAAACTACGGTTTCATTAACGGAACCTAAGTTGATACGCACGGCCGTGATAGCCTCTGGACCAATGTTATCTCTTTCCAGTTCTGACAGTAATCTAGGCGCCGTTAGCTGTCCCCATGCATACACTTCAGCCAAATTACGTCCAGCTACGTTCGAATAAATGGGTTAGAATACACACCACTGTGGTAGACCTCTCCATCATACGTGGGATGAATGCTGGATATGGCTAGCTTTGTGTCGCTTAGCCGACCAGAGCACAGTTTAGCAACCGATTGCAGGAGGGGTACGGTGATCCATAAGGAGTCGAACGGATTATTCCGAAGTCGGATCCGCAGGCCGCAGATTCACACGAATGAAAAATCGGTATGCGGGTGGGTTGGGAGCGGATCGCTCTTTGACTGAGTGGTTCAGACGCGTAAAGCCCGATCTTCTCAGTATAATCCACCCGGCTAGGTCTCATCCTGCCCTTGGAGAAACCCAAATGTCCACCTTCTCTGTCCGTCCCCTGGCACTGCCTTGTTGAGCAACGTAGTCCGTGCAGTCTAGACCAACGATGCGATGGGAGTCGACGGCCCTAACTTTCGCAAAACGCCGAGTGAATTGAAAACCCGTCGGCTTCCATTCTGGTAAGGGGACTCAGAAGAGGATATAGAGGGGAACTAAACCTCATACCTCGCCAACTCTTCCTACTTTCTCATTCTAGTGTTCCTTAACGAGGTTTGGGTTCGGGACTCGTATCCAACTATAAGCCGG"/>
                    <sequence id="seq_t385" taxon="t38" totalcount="4" value="AAATATACTCCCGAAGTCTTAACGCGTGAGATATGAGCAAGTTTGCGCCTGACCTTGCACTCCATGATGGCCTCGCACCTGGGCATAGTCGTCTCATGTACTCAGTTCACCAAAACCGATCGGAGTATCGTAGCACAAGGTGGGCAAAGTTGGGCGCCAGTGACATTCCCGGGTTCATGGTCACCGCACGAATTGCATTATAACTCCATTCCAACTCAGACAAAGCCTACATGTGGTAAAACTCCCCGGAGGTCCCTCTGCCCTCGAGATGACGACGGGACCTCAAGCACTGAGGTTTACATAAACGTGTGGCGAATTCTGTTCATAGTCCCTCGAAATTAGGGTTGCTGTTCACGTACCAATCTCTTCAGAACGTCGACTGTGAGCAAAACCCATAAACAGCACAGATAACGACATCTCCTTTGTAGGGTTTGGAGGAGTCCCCTTACGTTGTACGCGCAGCGCCCACGCCTTCGCCGGTACCACCCCCTTTAGAGTCTAGTCAGGCCTGAATTTACTAAGTCATATCTAGCTGTAAAGGGTTGCGGAAAGGGCACCGTAGCTAGGGGTAGCACAGTAAGTGGGCCTGGCAGCATGGTGCTTAATATAGCCACTATTGCGAAGCTTATTCAGAAGTTCAACGCCGGTCGGTAGCCGCATTTAAGGAATAAGTAGGTGAGTTATATTAATGAAGGTGAGTCGGTTTCGTAGCCTGATACAATTAGCAGTAAGACATGCACGGACGCGAGGTTTTTCATATTAACCGAGCTGGCGTTGGTTGTAGGGGCCCCAAAGATAGCGGCTGTTATCGAACTCGTGAACCGCGGACCGCGAGGGAAAAACCCAATAAAGTTCTCGGTGACGAGGTTGGGGTGAACGCCATGCCAAAAATTACTTGCTTAGGAGGGGGACTATCTGGACATTCAGTGATGGTCGGCTGCTCCAGTTCGAAAAATGAGCCGAGGAACACACTCGTGAAAGCCACGACGTGGCATGCAAT"/>
                    <sequence id="seq_t395" taxon="t39" totalcount="4" value="TCCGCCCTCCGATTGTATAGGACCTCGTGGATCTCTAAATTGGTGCGCCTACATGGCTACACCGGTGTGCCAAGTACGGTGCTACGCGCTAGGATGCACGGGGGCTCGACTGGGTATTGTGGATGACCCGTAGTACTTAGATTATACCCAAGGCAAGGCGCCGTGGAATGATGGCCACCTCGGCCCTGTGCATCAGAAAGTCACTCAAGGTCTCCATCATCGACAGTCTGATCCTATGGGGACCTAGATAATCCTGCCAAAGCGTCTAATGGGGCCTTTACAGGTACAAATCATCCGCGTTGTGTCGTGATCAGGTTCAATTTGCTCCTCGTACAACACCAGTCCCTTGATTTAAATAGTTCCGCCCTACTTTTCATTAAGTACGGCGTGCGTACAGTTGATAGCTTGGTGGGCCTAACGACGCTCGCCGTCTGCCACGTCGCCGTGTATGGGTGTCTTTACCTGTGCGGACTGACTACGTTACACCACATTATACCGATGAATCTTACGGCCAAGGGAACATTACGACCCCTCGTCGGGCCAGAAGAACCCAAAGGTGACCGTGAGCGATCATAAATTTATTCAATTTAACATAATTCATTGAAAATACACACAGGCCATGGACGCCAACAAAGTTTGTTTGCCTTGTGAGAGATACCAGCCGATGGCAGTTCATTCAGTTCATTTCGTGCCAACATTGCACTTCAATAGAAATCATTACTCCCGTTTAAGTTCGGATTAATGGGGGGTCATCACAGGGATAGGGTTCAGGGGATGTGCCTGAGCCCAATTTTGTAACATGCTGAATGCTTACCTATGTTAAGACAAACTAGTCTTTTAATTTAAATTACCCTCTGGCTGTGCGTCGGACCATTTGCGACGTTACGTGAACTCCTCGGATGACAGACCTTTTGCGCCGAAATGTGGGTTCTTCTTTGTACCGGTTGTAGTCGCATGCTTCTACCGTTCTAATGCAGATCTTGCCAGCCGCGAGAGCTCT"/>
                    <sequence id="seq_t419" taxon="t4" totalcount="4" value="TCGGAGGTTATCATCCTCAAAAAGCCTAACCATGCGAAAACCTACTACCACGATCCTAAGCCTGGAATGCAGGGTAGCTCGACCCGCGTATTGATGCCCGGTGGTGATACGCGTTACATTCCATGACGGATTCAAGTTCCAGTTAAGAACAATGCTTAACTAGCTGCAGAATCTCCCGGTCCAGTATAGACTGATTGCTGCACATTTCGGTCTCAAGCCCAAGCTAAAGTACTATCTAGCACCAAGGCCAACATGCCATTAGGCTCACGACTTGTAACAGGGGGACGGCCTTCAGCACGCAGTACGAGCGCTCAACAGCCATAACTGATAAGTCTTGACATTATCTCCTAGTTGACGGGGATCTAGCAGTTGTTAGTGGAATCTGATTGGCCATAGGTCCTCGTCATGCGACTCTACAATCCAAGTCTACTTGGGATTAGGCATTGGCTAAAATTGTTGAAATCATTGGGTCAAATTGGGCATATTCACCGTTATGCATCCGCCGTTGCTTAGGGATTATTATAGGCGGCCTCTACTGGTCGATGAACTTCAATGATAAGGGCCATTAGTCAGGCAAAATAGACTGCAGAGGGCTGATGTAAAATCCGTTACATCCGAGCCCTGGCCGTAAGCCACTTCGCACTGGCCCCAGGCGCCGGTGTCGCTGCTGGGATCACTGCGGAAACCCCCGTTGCATTTCTGAGATTGGGACCATGACGCGAGGAGGCTGGTGGGTGCTTCAGACAAACGCATATGTACGGCATAGCAGCCAAAGGGCGACCAATAAGCATAACCACTCATCAGTAAATGGTCAATCAGTCGCGTGATCCAGGCCCACCACCATCTAGAGGTAACAACTTTTGTCGTGCAGCTCCCACAAAAGTATGCTGTTATGGGTTATTAAAACGGTCCCAGTTTGGTAAGTACGGAGTAATCGATCCTCGGGAAGGTCACGCAACCCGCTTCGTGACTGAAAACATTAGGTTGGCAATGACTGAAC"/>
                    <sequence id="seq_t405" taxon="t40" totalcount="4" value="AGTAGCAGCTTTTTGTTTGCATACCCCTGGCACGATAATGATCGAGCCTCGAGCACAAGCGGAGATAATGATAAGGTAATCCAATTGAAGAAGTCAATGAATGTTTGGGTGCTCATTATGCAACGAGTCGTGGGTGCGGCCCAGCTCCCTCGGGGCCCAAGCCTGGTTCCAAGTATGCCACCGCGGCTGTATCTCTCTTCGTCGAGGCTACCCAGTCATGCATTCACTCATGTGTGGGGACATTAAATACTCAATTGACGAGTCCGCGGCGGAATGAGTCCCATGGATTGCACTGCTAAGTGAAGGTGGCATGATTTGTTCAGTTTAAGGGCAGCTGACCGCTAGTAACTCATATCTATACTTCATGAGTGTGCCGCGTCCTCTATTAAGAAGGTTCGCGACTCTCAGTCACTGCATAGTCCTTGGACAAGAATCAGCCCACTTCCGGACGTAATAAGAGAAAACCCACGTTTTTCACCGGCTCCTTCGGCACCCGGCTTCCTGTCCGAGAATTTGAGGCATGCCCTGATGAATTCATAACGTTCCTACTTCAGTCCGAAATCACTTCATTCCTACTAAAGTTTGGGGCGTTATTGCGGAGTGACCTCCCTCGGATGCGTACCCTAACCAGAACTGGTGAGCTACGTCCCCAGGCATTTCAGGGGGAGTTCGACTCAGAGCCTAATTCTTTGGGCGTACGTCTGGTTAGCTCAACTTGGATTGATCAAAGAGTGAGGAGTGTGTAGTCACCTGGTCCGACTCCACATTGTGACGACTACCTTAGGTGACATAGCCTCCGCCGGCATGCGTGCTAATGCATATATGGAGATGAGTCAAAGAACGGGCATAGGCTTGGACCACATTCTGTTCATCGTGAGCCCCAACATTCTTGGGGGACCAGTATTTCCGGATCCGCCCGTCGTCAGAGGGAGCGCCTACTTAGCCACACGGTTGGCCCCTTATGTAGTTCCACCTACAAGAGTCTTGGAAATGCCTCAAG"/>
                    <sequence id="seq_t418" taxon="t41" totalcount="4" value="GAGCCGTTACAGCGAGCAATTACCGCCCTTAACATTCATAAACTCTCTCGGTACAGTCTCTATATCCAAGAGAATTGATTATTTAGACTAGTATCCTGAAATATCTTATTTTTACTGGCTTCACGTTGACTACGACGTTCGATATCACGGACGAGTTCCTCGGTCCTCTTGCCCCTGCAATAATAATTGAGCTCCGCACGAGGACGACGACTACGCTCATCTGTAGAATAAAGTCAAAGTAACTCCGGGAAAACGCTCACAGACTATGCGATCAGAATCGATCCTCAGCACGGGGCGATATGGCGACTCCGGACGTTTACCCCAGCCATCACCTTGTACTGAACGATCGCGGCGTGTGTATAGTAACCCACTAAGCACGGAGGGCGTTTTCCGTACGACAAATCCGTGAAGGCCAGCTCAATCTAATAAGCCCGCGTAGGGGTATATTAAAGTCTCTCAGGAAAGATAAAGAGAAATTGGAGTTATGACAAAGGCTGCTTCAATCGCTCTCGGATATGGCGGGACGAACGAACCGGCAAGTCACTCAAACAAAACTACCCGTAACTGTGTTGAGCCCCTCTACACTCATAGCTGCTGGAGGCCACGGTGCCTATATTGCCTCGCTACTCGGCACAGGAGTTGATGATTGGCAAGAGATCAGTCCTCTACAGAGACACTTCCGCGATCCTATCATGACCCCTATATTTCACCGGTCTTTTGTGATATCCCCCCATCAACGTTACGAGAGTCTGTATACGAAATCCTGCCGATCTAGGACTTCGTATGCAGTCCTAGCCAGGGACTAGGGGCCGATACCCTACACTAGACGCGACGCCTCGCTAGCAACCATCCACAATGACACTTATCTGCTAGGACACTAGACGGAGTGTTCGACGGCGCTCCCCTCGAGGTAGATGGGTCCGTCGGAGCCCACAATTTCTTTTGAACTTACTCGGTTTTGTATCCAACAGGCCGATCAGTATGGGTGACCAACGCACGC"/>
                    <sequence id="seq_t425" taxon="t42" totalcount="4" value="GCCCCTGGCATATTGCACTGTATCCCTACTCTTTCCTACGTAGGGGTTGAGAAAACAGGCCTCGGGACATTGATGAAAGGGTTGGATTGCCTAAATAGTACTGCGATGAAGCTACCTACCATGGCACGTGATCGGAGAGGAGCCTGACTTGCCTTAATCAGGCACGCGGTTTCTGGTTAATTCCATGCTCGTCCTAGTGATGGCAACGATCAAATTTCTGATTTGCCTTGTAACTACCGCTTCGATTTCACCTGCCTAGAGGCCCCCCAGTAGAACAGGTTTTAGTTTAGATTTACAGTACGGTGTCTGATAGAATTGGACTTCAACAGAGTCACTCAGTGGTTAGGTCTCTGTCATTGAATGTGGACCTGACTTTTATAATCAACGCAAGACATGTTCCGTATAGCGCACGTTAACACTTTGGGTTTACACTCGCGACTGGGACTAGACAAGCAGGGCTGAAAACAGGAACACAATCATATATTGTCACACACATCTTGGGCTCACGAACGCTTAGGTAGTTGGGGAGTGCCCTGGTATACGTACCAAGGTTAGAGTTGTCTCACGGCATTCGAAGTCTTAGCCAGTGCCAAGGTGTCGGCTGGGATCTTTCAGGGCGAGTGCATCGGAAAGAACCGCAGTTAAATGGAAGGTTGCGGATCACAGCTGATATCTGTTACTACCCGCGCTGGCCCGCATCTCTTCCGTGGGATCCTAGGGGTACTCGTGTCGCGAACAAAATATCGTCCGGCGACGCGTTACCGGAATTACTCCCCTAGCATTCACATCGCTAGGAGAACAGATCTTTCAAACCCGTGTTTATCATGCGCTAAACTGCAGCTAGCATATACACCTAGTAGGCAGAGTCTCTCCAGACCAATTAGTAAAAACAGGCAACTCGTAATTCGTCTACCATGTCGTGATGACTTCGGCCGAGAGCGACTTAGTCCTCTATTGTATCGCTTAACTATGTTCTGGCCATCCAACCTTCCATAACAGG"/>
                    <sequence id="seq_t435" taxon="t43" totalcount="4" value="CCGTTGTGAGACCTGGCCGAGCTACAATCATTGACGAAATTCCTGTAGGTCCTACCCGCTCATGTGTCGATAGGGGAGAAGCCGCGGGCCAGTGACAACTTCTAACACGGGACATGTTTGCAGCGAGCCGCATTCAGGCCTCGCACGAATCGGCTTACAAGTGGTGCGAATCTGCCGTGCCGTTTCTCACTGATGCAGCTACGCGATTCGATGTGAAACCCTCTTTAATGGAACTCCGGCTAAGATCACAGGAAAATCAATAGCTGGCTTTCGCTCAAGGGGCTGTCAGCGCGACCATTTCTCTCCTATTTCTATCTTCAGCTAACGTTATAATATATGACACTAACATAAGTACTAGGAATGGTGTGCTGGGGAGTCTGGAAGGATCGTAGATAGACACGTGCAAAAATGATGGGTAGCTGTGGCATAATACCATTTGGATAGCGGAGTGTTATTACAGCGGGCTTCCTCGCTGCCCCGAGGTTGATATCATTGACTTTAAGTCGCAAATCCACCTTTGAACATTGTTCGAGATTTAGCGCTTACGCGCATTTAATTTCCTTCCATTGTAAGCGGTCATCTTATATACCGCCCACGCGAGAGACTGGATCACAACCCGTTCAAGGGAGGAACATGGAATACCCAGCGCGACGCAGAGTACTAACACAAGGTAAGCACTTACCTCAAGTGCTTAATATGAATTACCCATTGGAGATAATTCAGGTCTATGCCACTCCGTCTGAGGCCATTTAAAGATATGGTCAGACTCGCTCCTAAGGGTTTTACCCCAAAGAGGAAGTCGTACAGAGACGGCGTTAAAAGCCGGTGGTGAAGGCGCCAGTCACGTCCCGAGCTTTGCTATTGCGACCTTCTCACCCCTTTTCCTCCGGGTTTAGCTTAATAGCGGCTACATCTAAAGCTTTCTTATACGGGCATCAATATTAGGATTCTAAGAATTGGCTGGTCTCACTGAAACGTATGATCGTCATAACTGGCTCGT"/>
                    <sequence id="seq_t445" taxon="t44" totalcount="4" value="TAATTGGTTACCCTCAATCGAGATGGGCACGGGCTCGCGAGCCCTTAATCGTGACGTCTCTATTGGCAACGCCACCGGACGACGCAGATCGTCAATCGATTCCTGACGCCAGACTGCCCCGTAGAACTTGGAGAATCACATATCTGGGGCGGCCGCACTATCGCCACTAATCACGGATAATTGCTTTGTCTGGTCGATCTTGACTTCGCTTGGGCAGAATGTTCCGGGGCTAAAACCGAGGTGCATTGCACAGCGCCAGGTGCTTGGATTAATGTGGTTTTATGGGGTAATAGATCTTGACGCATCCCACATTGGCGCATCCTGAAATATTACGAGCCCATCCGGATAGCATATTTCAGTCCATTGAACCCGTCCGGCCTGACCGCGTTACGTAGGCTGAGGCAATGGTAACAATAGTCAGCCTCCTCAGACCCGGGACCCTTACCCACGAGGTACCATCCGGCCTACTAAATTCAGCCAGGACATCATACCAACTAGCGTCTGAAGATGTCGTCTCTATCGAGAGGCGGATATAATCCTGCCTCTCCATTGACGGAAATTGCAGACCATGGCACCGGCACGATAAAAATCCGTCGATACTGTTACGACCGGAGGTTTTTTGTCTAACCGGAGTTCACAATACTACGGTGCTTGTAGTTGGTACGGATCTACAGCCGACGATCTCGATGTAACGAGCCTTGGGGTCGAATACTCTCCGCAATCATATAGCGCGCTACTGTGGGTTCCATTCACCCTAGCAAAGGCCTGGTGCTCGTTGTACCGGGGCGTAGTCTGCTAACTTGCGCGTTGTCCACAGACCGGCACACTCATAATTGCCCTCTTCCGTGTTAAGACTGTCAACGCATAACCAAACCCAAAGGTTACTAAATGTGGTATTTTAACTTGGTTGTTGGCCAGCGCGTCTCAATGTGTCTCTCCTAACGCGACGCACTACGAGAGTGGGAGGAACTGTTCGCGAATGCGAGTTAAAATTCAGAGA"/>
                    <sequence id="seq_t455" taxon="t45" totalcount="4" value="GCCTACGCGATTGGTGGAGCCAATTCATATAAATCGATATTGCCTAAGGTTTGCACTTTCATAAATTTGCCATATTCGGGGCATGTGGCCATGGGGTTCGCATGCTCCGTTCGTCGCACTCGCTAATGGATGTATGGTGTTGCACACAGGGTTCGCTAATCGGGTAGTGCGGTCGGTCAGGCTTGTTTCCCTCACGTGGGAGGCAGGGTTAACTGGAGCGGCACGCCAGTTAGCCTCACTCAAACTATATAGGCGATCAAGTGCGCAAATAAGATGAGCGTCGCGTCCCTAACGCCTCTCTGGAGAACCCATTCGGCGTTCTGTTAGTAGCCTGTTTAGCCCTCGGCGTCAGCAATTTGAACATAATAAGTCTCACTGTTCTACTGATTATCTGTGCACCTCAGCAAGAAAGTTGCTTGCGGCCTGGCGGGTTTGATTTCGTCATCTCTTTGGGACGGGTCCTACGCGTGGCCCTAGTGACAGAGATATAGGGAAGTATTTTTCCAAGTGATACCCACGCACCATTTGCGCATGGGCCAAGTTTGCGTTCAATTCTAGGTCGCAAAGATAGCATACGCGGTGTGCGGATATATGGCGCAGTGCGGTAGGCCCAGCACAAAGTCGACAGTATGTCCATTAGCACTCTTATATCAGTTCTCTAGAGTGTCGTAATCCCGGTGTCTCGTTATAGCACCACGACAGTTGTAGCGTGCTAGTTGAAGGTATTTACTACGATTCGCTTTGTGCCAGTCGGTCTTTACGTCGGATACATGTTCAGAGACAGAATCCGATTAGGTCCCTCCTCCAAGTTGAACTCGGGTAAAGGACAGTCCTTGAAAGTCCAACATGAAAAATTTACGCGGTGCTTTCACGATCACTTTCTGATGCGGCAACCTGAAACCAACTATATTTTCACCTTACTCCTCCAAGGTCGATCACAGACCGATTGGACTGAAGACCGGAGCCACGAGGTAGCGGCTTTAATGACCAAGCAACCAAA"/>
                    <sequence id="seq_t465" taxon="t46" totalcount="4" value="CAAAAATTTACTCCATCTCGGCGCACCCATAGGCCATTAGGCAATCGCAGGCTATGACCACGAGCAAGCGGTCAGAACGTAATTGGTGTGCGCATTTCGCCTTCGGCAATATGTAGATTGGGGAGATCTTGGCATCCCGAACTAACCCCAACATGTCCTCGAAAACAGCACTGGTATAGTTCATGTTTGGTGTGAGGGCCCCGCCAGCGACATCATCCGACCCTGCTCGCATCCGCCTCAGGCCCGGTAAGGCCCGGCGAATCACACGAGAAGCTGCTTCTGGCTTCTAGTTAAAGACTTCAATGTGCCCTGCACTCTCATTATACCCCGTGCGCTGGTACGAAGCAGGTACTCGAGATCCTAGCCTTCTTGATCGTGCTACATACCGGAGTTTTCAGTAGAAACGAATCCTTTGATTATACTATCACTCCAACTTACCGGGGGGTATCCACACTAAACCAAAGCATCCCATAAGCCTATTCCGATTTGGCGATTGTCGTGACATAGAAGTATTAACGGCGTAGATTTTTTACAGAGCCGGTGACGAAGATGGCCAGTTGAACTGGTATCCGATGCTTCAAAAAACTAGCTGATATTGACGTAGAGGGGGCTTAGAAGCGCGTTTACCGGTGCACAATGCTCGGTCCTTAGACTTGCAGTTGATAGCGCTAGGCTCTATAAATTTTTAGCGAGTCATACCGTCAATCGAATCGAGGCAAGTATCAAGGCTGATGCAACGCAAATGCGCCAACCGATCAGCACCAACGAGGTCAGAGTATCTAGGTAATATGATCGACAAGGTAAACTATCAGTATGACTGAGCACTTGCCGCTTCGGAACGTTGCGTGCCAGCTTAGCACGACTACCTAGGTCACTGGCCCAGGGTCCCGAATGATAGTTATAGGAGTCCCCGTCTCCTCAGGATTTATATGTACCGCTGTTCCCTGCCTGAATTTCGGCGCGCAAGCAACGATCCTCCTCCAGAGGTCATTCTCCAGAT"/>
                    <sequence id="seq_t475" taxon="t47" totalcount="4" value="GACGCTACTTGTCTTCCAGTAACATTAAGCTAGCTTTAGCGGTCAGTAACATTCCGCATTTGAAACCAATAGCAGGCATGACGAAGAGCGCGGCTTCGAGAGAACCGAGGCTAGACCGCTGCCCTTATCGAATAAATCGACAGATAGACAGTCTCTCCATTGATGCGTATGACTCGTTGGTCCGAATGGGTAAGGCACCCTACTTTCCCACCAGTTGTGCGGCCAGAATGCCTTTCAGTTCTCGCTCATCCTGACTTCTTCGTTAGGGCGACGACGAGATGTGCGCCTCGTTGCAAGTCACCATTCCGAAGCAGGCTAGCTCTGTGAGACTCCCGCGATCTAAATGCTGACTTGGATGTAGCTACCAACAAAGTTACGCTTCCGACGACTGACATTTGACGGGCGGGACTCGACGATCGAATGGAAGGATATACCACTGCCCACCGCCCTTCATCGACGCTACTTCGTTAACTCTATACTGAGCTTTACTCACGGGGCGGTGCAAAAGCGCTCCACGCGCTATCTTAGAAGTTAGGTGGCCCGCGTTCGTGCGTAGTTACACTTCAAGTAATTTGGGGCCGCACTCCTTTGGGGCCTTCCAGGTGAGACCGAAAGTAAGTCAGTATGGAGGGTGCGACCGAAGCGCAAAAAGGCAAGCCATTGGCACTAGTGTAAAAGCGTACGCAGTCAGACCAAAAAGTATAGAATAAGCGCGACGTGACATAGTTTCAGTGTGAGCCTACGGCCTAGATGGTGAGGGGTGTGTTTGGGCGACATCGCATCTCGCCAACCGTAGTTAGCATTCTAAAGCGTAGCGTGCACAATATTGGCAAAGTGACTGTCTACCTTGAGGATCAATGTGCGGTTAAGGCATTAGAAAGCAACAGACCTAAAGATGTCGACGGAATCAGCCTCGCAGGGGGGGCATCGCGCGCGAATATGCGTAAACGCATGTGTACGGTAGATCAGGATCCGTCTTGCAAACTACAATAAACCCCGC"/>
                    <sequence id="seq_t485" taxon="t48" totalcount="4" value="AACGGCAATCTATGATCTAACGTGCCGTTTTCATCGAATACAGAGGACCAAGATTGCTTCTCCACCGGGTGCGGAACTGACCCACGCCCGCGAATAGGGTAGCTCGAGATCCTGAATAGATATCGCCCGTCACTGTCTCGGAGGCTGACTAAGCGGAGAGTCTCAGTTGACCCGCTAGCTACTGCATCCGCATGCACCTGGGTATCTCGGAAATTATACTACGCCATACGCACGGAAAGTGTGATCTTAAAGTGGCAGCACTCGGGTCCCCGCGGGTGGGCTGGAAGACACCTTATAGTTGAGACGTAGACCGTAGGTCCGTCGGCCGAGGGTTGTCAGGTGGCCGTCCCGTAAGGGAGACGAGCGCGAAGTACTCGCAAATAAGGTCTGATGCACGTTGGTATATGTACCTCATTAACATCACTAGCTGAATGCTACCACTCTTGCGAAGCAAAACGGATCACCTGTGATGTTACATCAAGGAGACAAAGTCCACCTACGCGTCTTATATAACCAGTTGCATACCCCCTGTGGGTCGGGAATGCAGGATCGCGATATGAGGGCCAGAGCCTCAAGTGCTATTGACAATAGTAAGAGTTGGAAACCCTCAAGCCACGGTTGGACGGTCAACGCAATCTATGATTAGAGCCGGGTAACTAGCAGATGCCACTCTACGTCACCAGATCCCGGACCCCCAGGCGATTTGTCCGGTGGGTGTAAGACCATAGGCACACCGCATCTATGTAAGATCAATAATGTGATCCCTTCGGCAGTATAGCTTTAGCGCTAATACAGTGTCGCGAACAGGGGAAAATCACTAAAAAGTGATATGGTGCGTGAAGGCGGATGTAAGAATACAGTTTTCACCCCCAGTGCGATAGTCAAGGAACAGGATTAGGCCGATGGATGCAGTTCCGAGAATTTGATCAACATTCTTTCATCCGTTGCCCCCACATAACCGGAAACACAAATTGCGATGACTCAAAGGTCGCTAGGAACT"/>
                    <sequence id="seq_t495" taxon="t49" totalcount="4" value="GCCCGCGGCATATTGCACTGTATCCCTACTCCTCCCTACGTAGGTGTTGACGAAACAGACGTCGGCACACCGATCAAAGAGTTCGATTGCCTAAATTGGATTGCGATGAGGCCAACCGCCATATCACGTGATCGGAGAGGAGCCTCACTAGCCTAAATCAGGCACGCAGTTTCTGGTTAATTCCATGCTCGTTCCAGTGATGGGAACGAACAAATGTGGGATCTGCCTTGTAACTACCGCTTCGATGACCCCTGCCTAGAGGCCCCCCATTAGAACAGGTTTGCGGTTAGATATATAGTTCCGTGTCTGATAGGATTGGACATAAATAGAGTCACTGAGTTGTTGGGTCTCCGTCATTGAATATGTAGCGGACTTTTCTAATCACCGCAAGACCTGTTGCGCATACCGCACATTAACACTATTGGTTAATACGCACGACTGGGACTATACAATCCGTCCTGCAGACAGTAACACAATCATATATTGTCACACTCATCTTGGGCTCAGGAACGCTTAGGTAGTCGCGGAATGTCGTGGTATACGTACCGAGGTTAGAGTTTTCCCTCGGGCTTCGAGCTCTTAGCCAGTGCCTAGGTGGCCGCAGGGATCTTTGAGGGCAAGTGCATCGGAAAGAACCGCCGTTTAATGGACGGATTCTGATCACAGCTAATAGCTGTTGCTACCCGCGCTGGCCCCCTTCTCTTCCGTGGCATCCCAGGGTTACTTGGGACGAAAACAAAATGTCGTCCGAGGACGCGTTACCGATGTTACTCACCCAGCACTAACAGCGCTAGTAGAACAGATCTTTAATACCAGTGTTTATCATGCGCTAAACTGCAGCTAGCATATACACCTAGTAGGCTGCGTCTCTCCGGACCAATTAGTAAAATCAGACAACTCGTGTTTCATCTACCTCGACGTGATGTCTTTGGGCAAAAGCGAGTTATTCCTAAATTGTTTCGCTAATCTATGTCTTGGCAAACCAGGCTTCGAAAACAGG"/>
                    <sequence id="seq_t518" taxon="t5" totalcount="4" value="AAACATCCTTAGGAGAACAAGTCCCCATTAAGTGTTGGTCACCCCTAGCGACTCTGTGACTTGGGCTTAATGCCGAAGTCCCGGCGTTCACTACTACGCCTGGCTCGTGTCGTTCGACTCACTGGGAGACGGCATGGCGCACCCCTCCATTCACGTTCCTGACTACGTCACTTCGAACTTGTCCTCATAATGCGGCGACTCCTTGTGATATTCGCGTAGCTTCCATCGGTGAAAACTTAACCCAGCCATTAGAGCAGGGGGCCGCACCGTATGGTAAACTTCTTCAGGTGCTATAATCTAAAAGCACGGGCTATTGTTTGTTATTGGTGTACGTTGGGAAGGGAACAGCAGTGCGACATTCCTTGCTAGAGTGACCTCCCCTCACCATCTAATCGAACTAGTAGGGTTTGCAACAGCTATAAGTACCTCCGAGGCTTAGTGTTAGTTCACAGGGGGTACACTTAGCGTACGTGAAGCTTCCTGAATCCACGAGTCAATTGATGATATAATCTAGATGGGATTACCGGTTGATCTGAATGGGCCCCAGCAGGTACTAAACTGCCCTGGAGGGTCTACGTCTGTGGGGAAGTTGTCCTGGGTGGTCACACTTCGTAGAAATTTCTGCTTCGATAATGGAGGAGAGTGTACGTGCAAAGACAGTATACTTTGCAGCCTAAAAATACGTTCGTGACGTTTCGATAGAACAAGGTCCATTAGCGTACAAAAGTCTTCACCAGTAAGAAGCGTATCTGCCAGTTTGGCTGCCAAGTCTTATGTGACAATAATGGCTCAGCACGCAGTGGAATGATTATTTACCAAGAATATTGACCAGAGCCATGTCAAGAGACTAAGTCAGACCGATCGACGCGAGGTAACCCACGCAAGTGGCTACGGAATTCCGCAGAAGAATGGTAGCCCCAGGAGCCGCTCCACTCTGCTCCACCGTCGCTCGGTCAATTGTGGCACGCACCGTTGTGGACGGCACCGTGAGCATAGGATT"/>
                    <sequence id="seq_t505" taxon="t50" totalcount="4" value="ACTCAAAAACCCTTATGCTATCTTCAATTTTTATTTAGATTGGAGATGGTAGTTTGCCTCTTGCACGGGAGCGGTTACCTACAACACCATAACATGCAGGAAAGCGAAGTCCGGTATAGTCCAAGCGAATGGAGGTTTAGCGGGAAGCTAGCAGGTAGCACTGTTTCCTCTATGCGAGCGTGGGAGCTTGCATCAGAAAGCCCTACACATGAACTATGCCGAGCGATAAGCGGGGCTCGGTTAGACGTCATTCACGCCAAAGGTGTGGCGCCCGCCCTCCCAGCAGTACGGAATGCGTGTGCTTAGGGCAACGTGGTAACGTTGCGGGTTGTATAACGGGTGCAATACGCGTAAGATAGTGCCATCCGCCTTCGCAGGAAGTAAGGTTGAGTACCCAAGTTTAAGTAGGAGTTATAAGGAACCGTTCTCTAGTTTGACGACGGCCTGCCATCTCTACTGTACCGATAGGGGGTAAGTTCGAAGCGAGCAATTAGTCTGAGACGTTGTTTAGGGCCGGCGCCAGCTGCCTCCACGGGCGGGTGTTATGCAACCTGATATCCCCGACAGGGTAGCGACATTTATTACTGGTCGCAAAAGTGATTGAAGACCTACCTTCTGGGGTACGACTAATAAATACGGTGATTGCCATTAGTATTGCCCGGCCATGGAATATTGCTTGACTCTTCAGCGACCCAAAGGCGATTTTTATAGAGCGAGAAGGCCTAGTAGGCAGGGAATGCCGAGTATGGGCAACGCTGTAAACGCCTTGTGGGTTTTGGCAAAGCGCCTCCTATTTGATTCCATCGGGGGTGGCCTGCGATAAGATATTGTGGAGGGTGAGGGTGGACCTTTCTCCCCGAAATTCACTGTCGCTCCTATTTAGCACGATAGGCAGTACGCAGCGCCTAGGCTAAGTAAGTCCTTTATTGCGAGGCGCTGCCGCGTTGATCTGGGTATCTTGGAGCGTCTAATTGCACTACACGCAAGATAACTGTGACCT"/>
                    <sequence id="seq_t519" taxon="t51" totalcount="4" value="AACTCGGATTCCCAGCTAGGACCCATCCAATGATTTTCTCAGCTCTTCCTACCTGGACGCTTCACACAACCATGTCACTGGGCTGTTTGTTCGGGCCGACTTGGGTTAGATTGACAAACGGTCTGCAGAGAGATGCGTAAATTAATCATGCTCCGCGACAGGATAGGCTGCCAGTCAGTAGTTTACCTTTCGGCCTTTGTCGCACCGTATTGACCTCCTAGGGGACGTTGGTATGGCAACTTAATCATGACTGAGATGCGTTAGCCTCCAGCTAAGCATGCCCTATCCCCAGACAAACCTCAGCATAGCAGCAATCATCTGCGTCGCTTTGACCGCAACAAGCCGCTTGACTTGCCATTACTACTACTCCCGAATTTGTGGCAATGGTATGTAGCAACGGTTGATGTTCTAGCGCTTGGCTAAGTCTGGTAAGATCTGAATTCGTAAACTCATGTGCCTGTCACTCACGAGCCTCGCTCAGAAAGTCTACGCTTCGAATCGTGCGGTGGTCGCGTCAGTGAGCGCTGCCGATTAGCCTCTGATACTCTTTGCATCATTCTCGATGATCCTTGCCGGTAGTTTATTTAAGACCCAGCGAGCTCGACGCTACCCCCTACCGCTTAGCGGATTCAGCGGTAAGATGCGATTAAGGCACTGCGTCCAGCCACATCCATTAAGCAGCTTCTGCGCATGGGCTTGCCAAACAGCAGGGCCCTAGGTAATGCCCCTACCTGAACGTAGTTAGGTGCAGCGACCCCTCGAGGGTATAGGTAGAGCGGCGTTTAGGTGCTAGTATCTACTTGCGGCTGGGTATTACTCAGTGATCCTTCCAGCTCTCTTCTCGCTGGTCTGACTGGAAAGTATCCCGCCTCGTCATGTTTGTGCGGACTGTAGCTACGTAGAGTAGGCGCTGTTATCAGAGAGCTATTTCGCTCAGCTTACCGAACAATCAGAAGTAAGAATTTGCAAGTTGATCAGCCACCTGTGTCCTATGTAAATG"/>
                    <sequence id="seq_t525" taxon="t52" totalcount="4" value="ACCGAGACAAGTATTACCCTATGTTTATAAAGGTTATGAGGGGCCACATCCTGACCAATCGGACTATACGTGGCGCGCTGAGTTTAACTGTATCTTAAGGGCCTTACTGCGAATCCCCCTTGAGCAGTGAAGACGAAGGCATCACAACCAGCATCGCCACTCAGGAGCAGGACGACTAAAGGCACTAATCTCATATTCAGAACCCACGAGTACTACCTAGTGCACCCGTAGCGCTTCGTCAGGGATGGGTCAGTTCGCGTGGAAGTTCGTCCGCTTGCTACATGCACAATTCTCAAAGACCGAACTTCACTTACGCGGTGAATCAATCCAATACGGCCATACAAGCACGAACACCCTGCCCGGACTAATTTGGTGGGTTTTCTAACGTTCCAAATCTCTTGCCTAGACGTTCTAAAGCGCTAGGACTCGTATGGCTCTTTTTAGTCCGCCGTCCATTAGAAATCGCGGGCGGTACGACGGTTTGGATATGGATCGGTGCGGATGTAGTACCCTAAAACCCCGGCCCAGCAACTCGACGGTCTCACCAGCGCCTTAGTGATCAACGCGGTAGTTTAGAATAGCAGATCAGACGGTAATAGGCTGCGTGTCAGCCGTATTTTATTAGGAAATTTTATTCACCAATCCACACGAGCCGGCATGCGCGTATCCGCCGATGACCTTATTTGGTGACACATCGTACGCAACTATACCCGCTCTGTGCGGTAGATATCAAAGTCCAGGACTTTACCTGGTCCGATGGACAGGCTACTGGGCCGATGCCCGGTCTTATTAATTTGTATCAAGGAATATAGCAGTGGGCTTGGCAGCGAGCAGTGTGCGACACGTTTGTGACATGCGCTCTGTACTAATGTTCGCGTGGAAACCGACAAGTAGTGTAGCGTCAGAGTTCAGGTCCTAACTAGAACCCGGGGCAGCTGGCGTACGTCTGCCCTAGTTTCTAAAGGATCATTAGGGATAGAACTTACTCTATCGCCAAAAG"/>
                    <sequence id="seq_t535" taxon="t53" totalcount="4" value="TAAACTTGAGGAATAGGTCGCGAGCTGTGATCCGAACCTACTAGAACACTGTCTAGATGGTTCAATTACACATCAGATGTCATTGAATGCGCACGCCCTACGATACTTACGAAGAGTGCTACGTCGGACGGTAAGCCCGATTCTTACTAACTGCCGGTAGCCCCGTCCATACGAGGCGCGGCACGCACCATACCCTGAGATGATCGGCTCTGATCGCTGTATTGCGTACACGTTTGCCAGACGATCCTCGATGTGGGGGGTCGCCTTCTAATTGAGTATTCCTAAAGACTTTTGTCTGGACAAGCATGTTGACTCGGTTTGTATCAACCTTACCGAATGGAGCTTAGTCACTCTTCTGACCACAGCGTCAATCCTACCCCGAATTATCAAATTTGCTTGTGAAGCAACGAGCGTGAATTGGGCGATGGACATATGGGATGTCCCCGTCCGTCAGTAGCACTTCTGGCACACTGAGCTCATACGTATTGCTTGCTACGTGCGGGTGGTCAATCTTCTTCAGATGGGTTCATATCCGCGAGAATAGACGTCTCAACAAGCCTTTTGCCTAGTCACGTATTGATTACCTGTTACAGTACCAGGGCACAGATGTTATGTAGCTTCACTGTGTCGGTACTTACGGCGGGCTGTACGCTGCGGGTCTTATTCAAATACCCGGGAGACTGCCTTAGTATTTGCAAGCCATTAGCGTAAATCCAGGACTAAACGGACTATCGATGCTCTTAGGCGGGAACGGGCGGTACTACCCCTTCTCGAACGTATCCACAGACGGTCCTTCATAAGATGCTTTAGATTATATGTCACAATGGACCCCATCTCCACGACAAAGCACCGCTGGACAGAAACTCATCTGGAGAAATTCCAATGCACCGAGGAATAGTCGAGTTCACCCCTATCTGGTCCGTGTTTAGCTCCTCATGAGCCATGGCAACATCCAAGGACTAAGAAAATAGTTCGCGCGTATTGGGTCATGCACTTTTGT"/>
                    <sequence id="seq_t545" taxon="t54" totalcount="4" value="ACCGTGTCAGGTTTTTTCCTAGGTTTATGGGTACAGACAGTGGACACCTTCTGCGCAATTTGACATAAAGATACGCCAACACTTGGACTGCAGGACCAGCGGCGGGGTGCTAATCCCACGTCAGGGGTGAACAGCAGGCCGTCAGGGCCAGCGCACCCGCTCAGGTACAAGATCGCAAACGGCCCTCGGCTGAAGTTGAGTTGCCCGGACCACGGCAGACGAACCCCGTCGGAATGCAGCTGGGGTCGGTGTGCCCCGGAAGTAGTAAGTCCGCGTGCTACATTTGCAAATGACGAATAGCAATAAACACGTGCGCGTATAATGAATACAGGACGGACCTACGAACGGGAATACGCTGCTCAGAGTTGTTGAGTGTGGGTACCAAGGTATTACAGCAGTTGATTTAAACCTGTAGACCGAGAGGACTCGTCTGAGTTCCTCTACACCGACACCCATTCGCTCCCAGGCGCTTAACTAGGTTTGGGTGATGGAGGTTTGTCGATACAATATCCGATACTCCGCTGCTGGCATCACGGATGTCTCACAAGCGGGTTTATGATAAAGTGGGTACTCTGGTCGAGCACTATCGATGGCAATTGTTCACGTGTCCGCGGCAGTTTATTACCCGTACTGTTTAACCAGACCCCTCGCTCCGGACTTGCCGGTGCAGCGACTGACGTTATGTGGAAAATGATGGAAACCAACTGCAGCGCATGTAATCATTAGAGATCCGGGCCCGGCATCTACTATCTTCCTAGCGACTTTATAATGCGCGTATGGCGCGGCCTAGTATTCCGTATCAACCATTTTTAGGGCGAGATGGGCACCGAGTGTGGTTGGGCCGTTTTTCCACATACGTTCCGGACCGATGCTTATCCGCATACTGACAGCGGATCACTCGCCAGACTGACGGTCTTTCCAGCAAACCGCAGTCACTGGCATACACTTGACCATATTGCTATTGGGGCCGCAGTACCATGCCGTAGATCAGCGATTATAG"/>
                    <sequence id="seq_t555" taxon="t55" totalcount="4" value="TCAGGTGGAGCGACAGCTCGCGAGCTTCGTCTGGTACGCATTATTACACCGATTAGCTGGACCACATATATCTGGTAGGGCGCTGCATGTCGTCGGGTACAGGGAATTAAGCAGACCGTTACGTAGGATTTTAATCTGTCTTGTCAGGCAATATCGGAACGCGCACCGTTACGACGTGAAGGCCCCGCCGCATTCTACGTTACCACGTGCACTTGGATACACCGTACGCAGAGGCTTTACTCAATATACGAAGTGAAGGCTCGAACGGAATCAGCGGATAATTTACCCTTTGCCGTTGGGAAACCATGAAGGCTCGTTACGCCGCAACATCACCGCAGAATTCTATGCCCGACAACGCCCCAGTAAGTCGGGCGGTCTGCGATTTATACACATGAATAGTTGGGCAACAAACTTGTCTAACTAAAAGCATACCGGAGAGGTTGGCCCCCAGAAGAATTAATTCGAGTAGACATTTGTTTGTCGGTTATCTCGCGATGTTCGGCCCGAAAATGTGTTTTAGATGCTTCCGAAACTTCGAGCTTTACGTATACTATCAAGCTATCGTCGAAGCGCGTCTTGTTTCCCTAGTCCAATAACAGGGAATACCTGGGATTATAAGTCCGATCTTCGTTATTTAGACAGCGCTAGACTTAGCAGACGTCGTTAGATGATTTTCTAGACTGGAATCTGAATCCGAAACCTGGCTCGCATATTTACACTGGAAAATGCGAGCAGAGTACCACCGGGGTATCAGGCCTCATTACCCCTGTGCTGACCGGTCCGCGGTATATCCTCGTAAGGTTAGTGTTGTCTATTCCACTTTGTGGATCAGGGCGACACGTCCGATCAGGACTTTAGAGGCAGACCGCATTAGGGACGCCCTTTCTCGACTCGATCTCAGCATAATGCGGTATTGGAGGGGTGGGTGGATCCATATAGTGCCCAAAAACATGTAAGGACTCGGGTGGGCCTCGTCGTGGAACGGGAGTCTTACCCCGCT"/>
                    <sequence id="seq_t565" taxon="t56" totalcount="4" value="TCCCATTCCCTAAGTCGATCCGTCCCAAATTGGGCGACGGTACTAATGTTTATCCTTGTGAGTTAGAGGCGGAGTAGTGGAGATCAGGGCAGGGCGCTAGCCAGGACCGCGCGGCGCCCTTACTAATCGATCACCGATGGTGATCAAGGGGCTCGCTTTTCGGGTAGAGCTGAGGGTTCGGGTATTAGCCCTGATGCACGAGACCAGTGTATCAGAAGCATCTGAATCGGGTGTATTAATGAAACGCTACCGAAGCTCAAGTGAATACGTAAGATTAGTGTTGTGGCACAAATCGGTTACCTGGCGCCGTATCAGGACTTTTGTGACACGCATGGTTAGTCATCAGTGTCAACTCTATGGCCAGGTCTAATCCGGTTACTTTACTAACGTTGAATCTACCCCTGCTTGTAATTTGTCTGTCAGCCGGTGCTCTTAATGACCTCATCCATCGCATATGACCCATATGTGGTCCTGTTACGTTTGAGAAATAGGTAGGCATATTTTCTGGTTATGCCCCCTGCTAACCAGCGCCCCCGCCACGATTGCTGTCTATACAGGAAGCCAAAAAGAGCATACGACGTGAGGCGCCGTTTTACGTGCGTCGCTAAGTGCAGCCAAATATCGGGAGCTCGTGGATCTGGACACGAGTTGCGAAAGCCCAGAGCTATGCCATCCCCTGACGTCCTTTCTTGCCTTCGAATCTAAACTCGTGCGAAGTCAAGATATGTTTAGAAAATGTCACAGTTAGAGGCTGCCACATTGTCAGATACGAGCCTAGAGGCCCCTTGCGGCGGGCTCCATCTTCCAAGCTGGACAGGGGGCTCTGACTGCCTTAGCTTCTGCACGGCCGAAGATTCCCGCCCAAATCTAGTTATCACTTCCTTCCGTGGAGCGCTAAAACCTGCAATACGGTGAACGCACACCTATAAAGGCGTTGTCTTACAACTCGGCCGGAGATCCGCAGAGACGAGGTGTCCATAGCCATGGGCTAACAATCGAA"/>
                    <sequence id="seq_t575" taxon="t57" totalcount="4" value="GGTAACACCCACTCTTTTACTGATCGCATGGGGCTTTACCATGTGCAGAGATGGCAAATGTACAGATCATCTCTGAGTCGGAGGCAGCCCGAGTCGAACGATGTGACTCTTATAGCTCTCTTCAATACGCCCTCGTTAACGATTGAATGGTTTCGCCGTTCCCTTCTGTGAACATAAGAACGGGTACCTAAATCCCGTGACAATCGTGGGCCAATATCCGGGTTAGCGCGTTGGTTCATGAAAGTCAATGTCTGAGTTTTACCTCCGGAGGTAGGTAGCGGCGGAGGTCGCTTGTGAAAGTCTAAGCTAGGTTCGAACTCCTCCTGACGGATAGCAAAACTAGCCCTGGTACTCTATTTCCGGGGACAGCCCTCATCCAGATACCGTACTAGACGGAGATTTTCTATGGCGCTTGGATAGGTGTGCATATGAAAAAGCGGAATGTGAGTCTTCTAATATTGCCCATACTGACTCAACTTGTGCGCTTGCTACCACCGGTCTCTCCAAGCGGTACGCGTCGCCCCGGTCGTTGCGCATGAAGGGAAAGATGGGCAGCGAGATGGGGGTATTGTGAGAAAGGGAAGATCAGCCCGAAATTGAGGGTCAAAATAGCATACGAAGCCCACACCTTGATGTGTTCGTTTCAAGTTAGTACGGCACCCCCGCCCAGTGTCGACTGTAATGGTCTTCGTGTCCTACCAGCTTGAAGAATCCTACAACACCTATGGCATTATATAGCTTCTCCCACTTGGACTATAGGTATGGTACAACACTGAAGGAAACTCACACTCAGTATGAAGCTCTATTCTCTCCTCGACCTGATACCCCAATGCTTGTTGCGCTAATCTATTCTAGAAGGTTAAGAGCCCAATCCTGCCATCCTTAAAAGACCAGTCCCGCTCCGGCAAGGCCTGACTAAACCATATACGAATCGTTTCAATGCCGCGCTGTTCTAACGTATGGCCCATCAATTGCTAAGAGATCGTCGCCTCGACTAAGA"/>
                    <sequence id="seq_t585" taxon="t58" totalcount="4" value="GTCTTGTCTGAACCTACCCTAGATATATATACTCGGCCATGCAGCTTGTGTCCGCGTTGTGCGTAGCTCACGATGAACGGCCGTCGCTCTAAGTGGAGGTACTTTCGCAATGGGAGGATCGTATTCGGCACAAGGCGCGATCGTACAGTGGGAGCCAATGAAGGACCACAGAGGTGCGCAATGTCCTTTCGAAGCCTGGGGAAGAACCCGCAGCCCAGCATTCAGCACTCCCGGCCTTCTATTAGGCTCCATTGGTATGCGGCATACCGGACTACAAGCAAAATTATATTAGATGGTTTATGGTGCTCCATAGCTGCGCATGTCGGATTAACCGCTCGCCGATTAGAGGTGATTGGATGAATAAATAACAATTCGCCGAGACTCGGATAGTTATCATCTCTCACTGGCTGTGCTCTTGTACGAGTCGTTGTTGTGTAAAGGATTATCCTCACCCTGTAGTATCGGGTTTGATGAATACAGCGAACCTAATACTTTGCCTGAGGACACGGTTGGGCTAAAGGATCTAACGAATCGTACAACGAGGAGGGCTAAAACAGCGGGGATTGGAGCGGCGATGGTACGGGCCCCCCTAATCCGAAAGGTAGATCTGGTGAGATCCGGACCCAAGATCTCTTTTCTGACGGGATGGGGCTAGCCTTGACGTGCAGCTGAAAACAAGACGTTATAGGTGGGTTGCTAGTAACGCCATGGCACACTAGGACGCTAACCGTCCGGCCTAAGGTAATGGTTTCTCTGTTCAATGAGCATACAGCGACCCGGGAGTGGGCCTTCCGTCTCCACAATCGAGACAGTGGTTAATAGGTGGGAGGACGAAGATGCTAAGCAAGGGCCCGGCTTTCGCCCTATGAAAGTTCATGGGCACCGACGTGGTCGAGCTTTGAGTTGCCACTGACTTTAGGCCTACCCGTCCCGTGTAGGAGCCCTCAACTCGTACGATTGAGACTACCGGAGGGTTTAAGCATCTGACGGAAGGTCAACA"/>
                    <sequence id="seq_t595" taxon="t59" totalcount="4" value="ACGGCATGGACGAGTCGCACAACCATACGTTTCGATTTGAAAAACGGCCTACTTAGGCCAGCCGCGGATACTATGTAGGTAACTTGCGAGCCCGGATGCCGTTATATCTAGGCTGTAAGCTGCTGGGTTGACACATAAGCTCGGTTAACTGCCCCTCGAAAGAACCGGTTGTCGTCACGGCCTGGGCGCCCCAGTGTTATCTAATGTACTTGTACGCCCACTCGACGCTTGGGTGCGGGAGTCCGAAGCTGCGAAGAATACGTAAGCTAGTACGTGTTCACAATGCGACAGAACTCAGATAAGTTCCCTCCGCTTGATTATAGTATAAGTTGTGGCATCCGTTCTTGGCGGCAAGGAGTGAGTCTCCAATAGTGTCGTTTACGTCGGAGGTACAGTGCGCCGCCAAGGGCGACACTATTAGTCCCATTCCGCGAGGTTACAGGCCAGTTTATGATTCTTTTTTTATGTTAAGCAGTATATCCCTGCCGCTCCTCTCCGCCTGCGGGCGCCTATCAAGCGCAAAACCTTTGGCACGCTAAACTGAATTAACTCGCTCAATTTGGAGTAAATCGCGTTCGGGATACGCTGTTGTAAAACTCACACTCAAGAATACCATTTTACGTTTTAAAGATTCCCCGCTATTTAGCTCTGCCCGATTGCTTCGTCCGAGGGCCTAGCACGCTAAATCCAAGAATGAATCGAAGTAAAAAAGATGCTGGCAAGTAGATATCGGATTCGGGTCAACACGAGTGATTGTCTGAAGTATGTTCATCCATTAGTGGGAGCACTGAGGTTCGCTGCGAGCCGTATATACGTGGACGTGAAAACCCCATAGCATACTTACTCGATTGACGGACTTTCCACAAGTCACGACTTAATTAAGTCGTTGGATGTCTCCGCTCGAGGTAGAACCTCCACTTTGGGAAAGTTGGGGATTCTCAGCCCAGGCCCGCTCCACGCGTCTACGAGATCCGGAAATCGTCCTATACCCTGAGTTACG"/>
                    <sequence id="seq_t619" taxon="t6" totalcount="4" value="TATATCATGTTCCGTCCGATTCTCACTCCGACTGGAACCACGAGCTCGGACGTCGGAAAGTTGAACACTAACACTTGGGGGGGGTTAGATAATTACCGAATGTATACCCTGACACGCTTTAATACTGCAACAGAGGAAGTACGGCCTGGGATCGCCCCTACACACTCCCACGCGATTCAGCCATCGTACACAATTGAAAAAATACTAAGCTGAACTCGCGACCGCGGGTTACATCGCGAGCCATCATTCCGGAGTGCCGTCGCATGACCCCCACCGCGAGTCTGTGCATCTACAAGTACTCATTCGCGTAGCGGTATCGCAAGCGACGCGCCCCCAACCTTTTAATTTGGCCCGTATCTCCTACGTCCAAACACCTAAGCACGTGGCAAGCTTGACATGCATGCAAGAGAACTTTGTAAACAAAGGCCCCAGGGATTCGAGCTAACAGACGACACACTCTAGTTCTGGTACAATAAGCGCAAGGTAGATACCAATGTTAGCCCCGCTTCCCAGGAAAGATACCGGTATACCCAGCACGTAATACCTCCACCCATTTCGTAAGACTTTTTATTCCCATCCGAAGCTTAGCACAAGGAATACTGTGTATGGCTGTTCCGAGGAGCGAAGGTTCATCAACTACCTCCGCTACACGTGATCGAAATGTTTCGGGTCCGAGAATAATCTTGTCAAACTTGTTTCGGCGTTATCATAGTGCGTTTTGGACTGCACAGCGCCCGAGAGAGGGCAAATCCTTGTCAGGTTGGAATCCCATCTGCGTGCCGAGGGGCTAGTCGTTGCACCATAACCATGGCCCCTTCCATTGTCCGAGATATGAGAGGGCTAGACTCTCACAGATTCGTGCGAGACCGACTATAGATCAGTCTAAAGGATTCAGGACGCCAGGAAACAGATACCTTCGACGTTGAATGAGCCTAAGCATATCACAGGCGAGAAGGAACCGTGGCGACTCACTGGAGACAAGACCGATGCACCGATCTGT"/>
                    <sequence id="seq_t605" taxon="t60" totalcount="4" value="CAGAATCCGTAAACGTCTATATGGAGCAGCGGCTAAGTCCGAAGCCGTGACTTGCTTAAGCAGTGTTCCAACACGTTGAAAAACCACGTGAGCGCATTCATCTCGGGCGCCGGCTTCAATTGCAGGTGTGTAGACCCTGAATGTACGGCTTTAACTCTGCCGGATTACCCTGTGCGGACCGGCAAAGAGCCCCGCGTCATTAGCAATGAGGGTATTGGTGAGGTTTATAGTTTTTAGACCTCTTGAGGGGGATGAGGTCTCTTGTAGAACCCCGTCGAGCAGTAACTGTCGTAATCACCCGCGTCAAAGGCATTTAGAGCTCTGACAACATGGTGTCATAGAGCCGTGGTGTGGTCTCAAAACATCCCTGTTGGACTACACACTAACCCAGTAACGAGGTGAGCGCAATGCAGTCTACGGTATCTATGCGCGGACAATCGTCCACGGGAGCGTGCAGTATTCGACTCGACCGTTTCCGCTACCTACATCGGGGGGGCTAGCCATAGTAGTACGGCAGGTGAACGACACTCTACTCCGTTCTCTCTCACTAGGTCTGTGGAGACCTCGCCGCATCTACTTAGAAGCCTACTTACACCGCGCAGGCTGCCAATGCATAAAGGGGCTTCAACGGGATCGTTGAGAAATTTAACAGACCATGAACATTGCACAATTACGGCGTGTAGAGCAACTAACCGCTAGATAAGTCAGCGCCACAGATTTCCGGACGAATTTGCTGGGAGTGGCACCTGCAGCTCCCCAACGACGTATGCATGGGCATAGCACATAGGGCCCACGTAGCATTCTTTTCGACGGCAGTATGGACATATTCTCCCAACGGCTCCAGTGCGCAGTAATAGAGGGGGCTCTGCGATCTAGCTATGTTGTATACCGTTCTAGGGGGACAGCCCTCCAGCATGCGGACAATACGAGCTTAAGTGCCTATTAATTTGTAGGAAGGGATCGCCACGCATTATGGTACCGTGGTCAGTCAGCAGCGACC"/>
                    <sequence id="seq_t618" taxon="t61" totalcount="4" value="GTTAGGTACGTAGCAGATGGATGTGATAGCTTTAGGGGCAAAGACCAATACGCGTGATATCCCTATGGCCCATTCTCCTGCTCTAATGGGTATCGGGCCCTAATCGACAAGAAGAATTAAGCCTAAATAGGCCGGGTAGCCCCTAACAAGCACAAGCGGGTTAGGGCTTTTGCGGACCAACCTCTCCACCGGGTAATTCTACCGTAAACGTCGGAATGTACTTTTCCCTCTCATGAGACTGTGATGTCGAGCCTAAGAGAATACAGCCCCTTCCGGTGTGTACAAGTTCACCCGTCCATCTCTGCCATCATCAGTACCTAATCACTTTCTGGATACGAGGATCTCAATAACGAACGATGAACAGAGAGCTGGCACCCTTGTATACGAGTACTCGCGCTCTAATATGGGGCAGGTCTCGGTAGAGGCCCGGTACGGTCAACACTACTGTTCGGAGCGACGATCGTCGGGCATACGGCGAACCGAGCCACGAAAGGTAATCGTAAGCTGACCCCGCACCGCGCCGGCGAAGGAACGGCTAGTGCAGCCCAAAGCTGTGTTCGCCCCCAGAAAGAAGTAAGCAAAAGGTTTCAGCATGCCATCTTCTCGCGAAATGACCTAACTAACGTGAAGTAATCCTATTATACCGAGCGCATACAGAAAATACTACGTTGCTCAGGTGAGATCGTGCGCGACAAAAAATGTTTTAATGGCCTCTGTTGGCTGATGGATGCCGGCAGATAATCATCCCATTCCCTCAGCCCACGTCCCCTATGACGATTTGAGGAATACGATGGGTACAGACCGCCACGCGGGATATTTGATAACAATACAGCGGGAACCTATCCGGATGCCATTACAGATAGTAAGCGCCGTGTTCGCAAGTCCAACAGATGCCTCCGCTCTGTCCAGCAGACGCTTCCTTAAACGACGTGCCACTCCGGGGTAGAACTGGCGGCCATCCGTTTCACGGATCTCATGTTTATCTTTGAATTCCGCTATG"/>
                    <sequence id="seq_t625" taxon="t62" totalcount="4" value="TATAATTCTTCTGACGTAGAACCGCCGCAGAGAAGCTCGCGTAAGTTGTAGAAAGTGTACACCAGCGTAATGCGTCCCTTGGGCTTACGTGCTATGTGATCTCGCATCCACCACCACATTAATAGTACTCTCCTCGAAGTTGGGTCAGGGATGTCAGACTTGAAGTTCTTAGGTACTTGGTGTGCCTGAAAAAAGTCTTAGAACTCTGTACCAGCAAACGCACAACATTCCTCAGCTTGAGAATTCAAGGCATCCGGCCATTCACCCAACCGTGGCACGAGTTCGAGGCATGAGCACTACTCTCGCGTGCTTCTATTACTTTAGGTCTGTCCTATTCCTTGTCACTACAGATCAGCGTCTCCCCATTTTAGTCAATAGGCTTTAAGCCACGCCCAGACATAGTTCCGGTAGCACCATCACCTGCGTTGGAATTTGAGAATACCCCCCCCGCTGTAACGGTACCAACCACTCCGATGTAGGTACTCTAACGTTCTGGCTCTATTTGAATCGTAGGGTGTGATGGGCGATTGAGGTGGATAAGGGTCTTTTCAGGGGGAGCCTTTCCGTGATACGATAGCGGTTTGGCATCCCAGCAGCGAGTTAAAGCGATACACTCTTACGCGGGTTAGTTCGCCGTACAGGGCAGTGCTTCAACCGTACTTACGAAAAGACAACGCAGCGTGTATGTGAAGAGGAGAATTGAGCCTTCATCCTTCTATAATTGGCGGGGAGACATGCACGAATGAGATATATTGTGATTATACGGCAATGGCTTCGGTTAACCGGCTCGTCTAGCTACGTTTGTGTATCGAACACTGCTATAACACTCGCCGACTGTCAAACTGACCTCGCCTTCGGGTGGTAAGATTAAGGGCACAGTACATATGCAAACCGTTCCCGTAGGAGCAAGAGTATCCTACGCATGCACTGCCATGGGCTCTGTGAGACGGAAAGAGGTACTTTCCGGAGCGCTGGATGAAATCGTTCAGTGGAACCACAA"/>
                    <sequence id="seq_t635" taxon="t63" totalcount="4" value="ACTTACGAAGGGTCGAATGACTGGTGGTATATTAGGTCTGTTGGTCCACCCAATGGAAAGGGCCCAGCGTTGTAGCCCGTCTTCTAGTCCCACGATGAATCGTCGAATGCGTTCTCGGGGTCTTTGGATCGAACTGCCAGCTTCAAATGAGAGGCTTAAACGCTATAGGATGCTCCGGACGGGTCGGGCACACCGCTGCCTCAGAGAGTGCGTTGCAAGCTTAACGCGAGTTCGCCTCACGCACTTTTGTTATTAGAAGACTAGTGTGTTCACGGCTTGAAGTCAAAGGGTGGCCGCTTTTGCGTAAGGAACGAATAGCGATTGACAAATTCCAGGCTTTGCGCGTCCCAAGAATCGTAGCGCTCAATACAAGATTCGACACTCAGCGAATGCCTGTAAGATTCCCGTCAACATCGAAACGGCGAATGGAAATGATGAACTAACAGTGTGAAAAAGTGAACCAGAGTAACTCGGGGGAGGAAGTCGTGTATCACGCGGTCTGCGAGTATCTGATCTCGAAACAAGCGAAATCCACGAACCTGTTGATTTATTGCTTAAGTTTGAGTAAGTCATTAGACGCACCACCCGCGCACACAGCGGTTAATAAAGGCCAATGAGACACTTACGGCGTACTTTGGATCTACGTATCAGTTGCCTTGCACCAAGTACATTTGCCTATGTTCATCTGCACACATAGATGCGGATCAAAGATAGAATGTTGAGACATTTGTGCCGCGCGGTATCAAGAGAGCCACTGCGATAATATTCCATTCCAAGTGCAAGCGCCCTGAACTTTCCGCGACCTGTTATAAGTAATCTTAATTTGTGTTGCGGAAATTCTTTTGATTTAATGCGCCGACGTGGTATCTGAATCCAAGACACTGTTTTAGGGTTCCTTCGAAGCGTGGGGGGGTGCGTTCCCTGGGGGCCCCCGACCATCATTTATCAGATAAGTCAAATTAACCTGGACCGCGGAACATGGCCCGAATCTTTAGCAGGC"/>
                    <sequence id="seq_t645" taxon="t64" totalcount="4" value="TCGCATTTAATTGCGGTAAAGGGTGTAGCAACTGCGGACCGATACCAAGACACGAGGAGCTCCCCAGCATGATTGCGTCGACCTCAAAGACGGTCCTATTCATGCGCCGATATCATGCCTAACTTATCCATTTTAGTCCAGTGAGTCACCCTTATGACTCATTGCCACTATAGTGTACCTTACTCCTTCAGGACCAATATTCAGCTAGGTGCGCAAAGAAGGGAGACGTGTGGTTGTAGTTTTAGGGGGTGTGAAGGGAGAAATCTAACTAACCACTGCTGACAACTCAGTTTCTCTGTGCATGAAGTTCGCAGTATCACCGGACGCAGTCATCACACCACTCGTTAGGCTCACTGACGAGCCATTCTCGCTCAGATCCATAATCCTATTTTTGGAATCCTCAAAAACGTGTTACGAGTCATATCAGGGGTGGCTCGAACGTTCATGTAGCTAGATCCCGCCCTGGGACGTCCTACGGAATACGCCCATTCCCCCAATCGGAGATACTCTCATTACGTAGGAGTCAAGTAGTATCAGCCGGATCTTCCAGTACTTCCAACTGCCCAGCCACGGATATATCCCCGGTACAACGAGCCTATCGAGGAGCGTCCTCTTACAACGCCTCGTAGTATTATCGCTTTTATTGAATTTGACGAGCGTAAGTAGAGTCCCAGCGATGTCTGTCTCCCATAAGTCTCTCGGTTCCGCGTGCGGGGCTGCGTGTACGCTGCAAGGACAGTGACAGTCCTGTTCCGAAGCTAAGACACCGTAAAATTCGAGCCTCGGTCGATAGTGAAATCACAGCTCGGCGCGCTAATCAAGCTCACTGTGGCTAAGATGATCTAAATAAAGATTGTATTGCGATCGCAGCGTCACGGCTTGCCCACACGAGGCTTCAGGAGCCGCGGATTATCATTCTTGTCAAAGGTCTTCGGACGGGCGCCGTTCTATTCTAGCATTCGTTGGATATGTACCGCATTACGGTCGGGACCCACCATAA"/>
                    <sequence id="seq_t655" taxon="t65" totalcount="4" value="TGTGCTTTATCAAGAGCTAGTGAGCGATGTTTCGAACTCAGTTCTAGTCCAGTGAGCTGGAGTAGCTATACACGAGAGAGCATCGGATAAACAGGTGTTACGCCAGTTGGGGTGTTACTAACGACGGTAGTGGCCCAGTACTCGTACTAACGGCCTCGAGGGGGGTCGAACTGAAGCGTCTGCGCCGCGCTATGCATCGTCTGGACTCTTTCATCAGTAAAAGGCAGATTTGGGAATCGTTAGATAATTGAGGTGAAGTCGCGCATTCGTCGAGCGTGTACCTCATAGGTGGTCCTGTACGTAGCGCGAAGCCTGGGTTCAACGCAAGTCTTGCTTCGAATTTTTCGCCCATCATCAGGCCTTTGCACCTGGCTGCCCTCGCCATTTACGCATTAATTCTTCGGGATGGTACGACAGTTTTTTGATGCAGAGATTGCAGGCTACGGTCCGATTATAGGATTTGAGATCCAAGTTTCTTTGTAGCACGGCAACAGCGGATAGCCCATTAGTGCGTCTGCACAGGATTCCCTCACCGTGAGCCGTTAGTAGTGGATCAGCAGTCTGTCGAGACACTGACTGAGGTCGGGGTGCTACACAGAGGTACACTTGTGAGTGTGGAGCTAATTCTCGGGACTTCCGCTACACACGAAAGTCTAACCCCGGTGCTATAAGGCTACAGAGTCCCTTGCTTGCTCCACACTTATCAGAAAGCTTTACAATGAAGGGGACAAACAGGGCACTACAGCGGGATCACGCCCCCGAGCCCACTAGGCCACGTTTCGGACGTCTGTACCCCTCTGGTACTTATTCACGAAGAGATTCGATGGACTAAAGCTGCGCACTTCATCAGACTGGGAGAGCATAACAGATACAGTCATGCTATTGAAGGGAGTAGTTCCTCCATATGATGGTGTCCGGGGGGAGGCTGACTTCCCGTAGAACGCAAGCGAGGGGAAGTAGCAAGTAACTGGTCGAAGGTAAATCCTACCCCCGCTCTACG"/>
                    <sequence id="seq_t665" taxon="t66" totalcount="4" value="GCCAAATAAAGTGGGAGTGGTTGCGGGTAAAATTGAACCGCGCTACGCGTGTTTAGATACAAGCAATTTCCGTAGTTGGGACACGGAGTCATGAAGCCACCAAGTGCCGAGTACGTATCAGGCAAACTGTGGCCTCCTTATGCACGGAGTTGTTGCCTTGCGGCTGGATGGCGGGTTGCCACCTACAGCTCTGCAAACGTTGGTCGTGCACCGTAAGGGATTTGTATTCTTAGTCTTAAAGAAACGCCACCGCAAGGGCAGGGCTCACGAAAGATATCTGTCGACTCGCAAATACAGGATATAAGAATATATAACGACCGCTGTTACATGGGAGAAAAGTGATCTTTGTAAGCTAAGTAAAGAGGCGATATCTCGCTCGTTCACGGACCATGAATTAATCTCGTGATTGGTGCTATTTCTTCCCTTTGCCTCAGCACGTCCTCCACCGTACAACATCGCCGAACTTTGGTCTGTTCTATTCTCGAAAATTGTCTCGTAGAATCAGGATTTAGTTTGCCGTAGGTCCCCCACTCCGCAGCAGGTAGTCTTCTACACGCGACCGCTAAGGGAGCATCGGCCCTGAGTAGTACGCCAGCATCCGGCGCTAGCGGCCGCCACATATCGCCGTCAGGTCTAAACGGGCTTGAGCACCGGTAGACTCGAGTTGAATTACTCTTCTGAAGGCATTCTTGTCGTATATTTGTACTGTATGCCCAGTAGGTAATAGGTGTACGACAAGGTATTGCCTAGTGTGCCATTCCCTCAGAGCGGAGTGACGTGTCTGCATAAGAACACGAGCATTCCGGAGTTCTGATACGCGTCCCTAGCAACCCATTTAGCTTCACTTTCTTGGATTCGAGACCTGATTCAAAGTTCCTTCTCTAGTACGGAGGAGTTATAACGGACGGTTGACCCAAACACTTCTCCCAGAACGCCGGGCACCCCATAGGACAACAAGTGACACTGACGATATTTCTGTTCTGGCCTCCAATGTGCGAAA"/>
                    <sequence id="seq_t675" taxon="t67" totalcount="4" value="ACCCAGCCCTACTACCGAATACCACTAATCCTAGGTCCATAGGCTCCCGTCAATTGAGTCTGCACGCTTCTTCCCCTCAGGACCAAAAAGCGGAGAAAACCACACTAGCAAAGGATAAACTTTTGGTCGGGGCGGGACCCATTATCGACATTCAACGAACTCGTCCTTGTTCACATCACCCCTGCGTGAACACCGCCAACGGTAGCATCTAGCGAAAGGCCTCGGTCTAGAGCATGCGCTTAATAGCTAAAATACCCGCAGCGGGGCTACACCGAAACTGGGAAGAACGTCATCTAACGGCAGTGCGCTTACCCCACATGGGCTGCACTAAATCTATGTAATACAGTCTTAACCTCACGAAGTTGGGTCTCTGTCGTCATATCTAGACACGTTCTCTACGTGAGTACTAGACGAGGCTGATCTACCGTTTTCTCCACTAACTATATTAAGCATCGCCGGGCTAGATTTTCCTCGCTGCTGCGGTCTAAGATGATCGGTGTTTATGGTGCACTGTTTCGAGACCGGTTGAACTGAGTCACCCGGGTATCCACGCGACATCTTTAGCCACAATCATTGATCCATGGTGAAAAGACGAGAGGAGGTCACCTTCAATCCGGGTATGGTATCAATTGGCGGGATTAAGGGCACTCGCTAGAGCGTCAGTTAATATAGCAACATGCAGGCGAGGATCGGAAGACCCCCTCTATCCCTCACAATAGGTGTCAGGTCATGAGCGCCATGGTCACTACGCGGAGAGGTACGATTTTGCCGGCAATTACTTATTTATCCAACCAGCGATGGGTAAGGCGATGGTCGTGGAATTTCGAACTGGTTTGCTTACCCCACTCCCAGCCTTCTGGGTGTGGATGTGAGATCAGATTATTGACACCTGAGCTCGTGTTGACGAAACCGTCCCTTCCGTTAGCCCATTCCCAACTTATGCCAACTAACGTAACGTGGAGGTATCTTTAACAGCAGCGCTGTGCGATCTTCTGGCCTA"/>
                    <sequence id="seq_t685" taxon="t68" totalcount="4" value="GCCGCTAACTATAATCTACGAGTCAAGCTGTAGGGAAATTATCGCCAAGTTACGTCCGAAATGCTTGGAATTCTGAAGCGGGGTGGGGGCATGTACGATTTTTCCCTCGCACCAAACATCCTGCGTGTCCTACGGGTGAGTCGAGCCGGCAGGTCGGGCGTTCTGCGGTCATACAGACAATCCGAGACTACACGGTCCATAAACACCATCGGGGCATACATACGTCCTTGAAGCAGTGGTATTATGAAAATGTACGCCTGTACTGTTTATTAGCACTCTTTTCGTTCTACCCCGTCGTGCGGAGCAGAGGAAGACGTCTTGGCGTCGACTACGCATATAAGTCCCGCCTGATGCGGCTCCGGTACGATCAGTATGTTCCGGCTTCGCGCGATGAAGTCGTAGGAGACACTCCCGAGACGCGTGTTCAGGAGCCTTGTAATGACCGATGCGGGTGGGGCATCCCTCGAAGGCCACTGGCGGGGAACAACGTTGCTTACAAAGCCTTAGAACAAATCTGGGCTTAGTTTAGATGACGTTGGATATTTCTTAGGATAATCCAATACGCGGAGTGATGTCCCAATTACTGCCATACGTCCTATGCGTTTTCTGTTAACCAAGTTCGGGCATTAGGGTGTGTGGCTAGCCGGGGGGCTAAAGCGTCTCCCAATTTACAGATAAGCCCGCAGCTTTAATTTCCCATAATGATCCAACCTACAGTTCGAGCGAGCCGGTGATAGGAGGTGCGGTACGGCCTCGTTAGTCGAACTAGTATCACGGTTGTCTGGAATAGCACTCTGACGGATACGTATTAAACGTTGATCCCGACTAGGATCTCAATCCTGCTGGTCGATCCAGACGACGGAGAGTTGGCAGTATAACTGCATGTGCGTAACTATTTGGTCCACTAGGCCCGGGCTGCTTGGCGAGCTTCGTTTCTATGTGATCTGATGTTAAACAATTATCCGGGCTCCCAATTAAGCATCGGTACGAATTGGGTTGA"/>
                    <sequence id="seq_t695" taxon="t69" totalcount="4" value="CAAACATTGTCTCCCTCTAGGGGCACCCAAAGCCCATTAGGAACTGGTTGGGTATTTCCCTAGACCAGCAGGGATAACGTAATGAGTGCCCTCCTGCCGGCAGAGGCAATACGTAGCAGGGGGCGATATTGGTTCACCAAAATTAGCCCCATACGGCCTCTAGAATATCGATCGCGTCGTCCACGTGGGGAGCGACGAGACCGTCAGCGAGATGATGCTATCCTGCTTGTATCCGTGTTGGGTCGGGTACCTACCGGCGGAGCTCAAGAGCAGCTGCCACTGGGTTCCAGTCATAGTCGGCGGTTGTACAGACACAAACATAGAACCCCGGGCGTTTTTCCGAGGGAGGTCGTAGTGATCCTAGCGGTCTCTATCAGTCTCCGTATCGTGTTTTTCAGTTAAAACGGATCCTTGTCCTATACGATCATGTGATCTGACGGGGGGTCATTCGCGATAAGCAAATGCGTCCCATAGCGCTTATGTAACTGGGGTTTTCTCATGACATAACAGTACTATCGTCGTAGTCCCTTAACAGGGCGACAGAATAAGACATCCAATCAACCATCGTTCCCGAGCTAAAGTAAAAAGGCTGATAGTAATATAGTGCTGGCTGAGATGTCCGTTGCCCCCTTCACACCGCTTTTTACTTATGCTTCGAATTGTGAACAGTACCCTCATCAAGTATTTAGCGCGTCATACTGCCACAAGGATAGCGCGAAGTATGACGGGCGATTAAATAAGATTGTTTAATCCGATCATCAGAAATGGGGTCTCTTTATCTAGCGGAGATAATCAACAAGGTAAACTCTCAGTCAGAGTGAGCACAGGCAACATCGAAACAGTGTGTTCCCGCTGAGCATAACCACATAGTACCTGCACGCAGGGACTGTACTAATAGTTAAAGGAGACCGCGTCTCCCCGGGATAGCTATGTACTAAAGTCCCGTTCCTGCAATTCAGCCGGAATGCAATGATCCACCCCCAGAGGTTACAATCGAGAG"/>
                    <sequence id="seq_t718" taxon="t7" totalcount="4" value="CAGGCGGCGGGTCAAGACGGATCAGGAGTCGGCAGGACATACGTGGTGCTGCGGAAAGAGCGGTAGATGAACAAGCCATTTGAGTAGTCCCGGGGTCCGTAATGCAAAGAAAACTGGTTGGTGGTCGATTCATGTTAGGATGTCCCGCATCAACTGACGGGAAGAAGTCAGGACTTTTGTGTTCGGTTCGCCGTTCTGGGCAGCCTACAACCGTATTTCGTTCATTGGCGCATGCTTCCCGTCTTACACTTACCGAGCGTACATTGCTGGCCGCTGCAGGAGAGCACAATTACGCAACCATGGTGCACCCGGCCAGACGAGGTTTGACCGCGCCCTTGGAGACAACAGTACCACTCTTAACGTAACCTCCTGTGCGCAGCAGCTCGCTTGGGTCGCAACATAATCCATACACTACTCAAACACATGCCGCATCTAGGGATCAGCATTCCTATCGAGTCGTGAGTTTGATCCAGCTAGTCCGTATACCAGGGGTGATACTACCGTGATAACGAGTGAGGTAAATCCAGATATCCAGCGCAATTTAAGGCACTGAACGCCCTGAGCATAAGCGATGGAACGTCGACGTGAACGGAAGGTGGTGCTAGGCCCTCGCTGGAAGAGACGAGTATTACAACGGTAGGCGGGTCATAAATTTTCTGTGTTTGAACAATCGCCTCCCTTCTGCTAGGCCGATGATCATAATAGCCTTGCCAAGGACATCCAGGCGAAATGATCTTGGGGGGGTTACTTTCGAGCGTCCGTACAGTCCCAGCATTCGCCCTGCATGAAAAGTCCTAGCGGGAAGTGTCCTGCGCTAGTGAGGTGAAGGATACGATATGAATATTTTGCAGAGTCCCTACACAGTTGCTGAGCACTGTGGCCCGGTTAGGTTTGCGGCATAGAATATCATTAAATTATCACCGAATTCACCGCCGTGCAAAAATGTTTTCCTCGCTAAGCTTGCGTGCTTTGGTTAGGAAGGCCACACCCAGTACTACGA"/>
                    <sequence id="seq_t705" taxon="t70" totalcount="4" value="GTCGCGCAAAAAGGTAGGGTGGATATGCTCGCAACGGCAATATTCGGGTGTTCCAAATCGGGAACCGATCCAGTGCGGGGCCGACTAAGTAATTACATGCCTTCCCGTTAATGAGGGATGGATTGTCTCAGCAACGAGCGCTGAATTATCACATCAAAGCGATTCCGTGGGCTAGTTCCCTAAAGTCCATTCAATACCATGGACTGAAGTCCCACGCCACTGGCATTTACAGACTAACCTTACATACTTTCAGCATTCACTCCAGTATTGATATGTTTAACTTGCTATTATCTTGGATTGCTGCCGATTTTGTCGCTGAGCGGAACGTTCCCCGGAACTCAAGCAATCAATGGAAACCCTCGCCCTGCCTTACTTCAAAGTTAGACATAACAGGTTCTCGCAACCATGTAGGGTCCAGACTCTTCAGCTCGGCTGCAATTGAGACAGGCCCGCTTTCTTGAATTACTTGTACTGTTGCTGGAATGTGTGTGCATGAGTAAAAGAGTGGAACCGACGATCTTCTGCTAATAGCTAGAACGACTGATCATAAGTGTGGTCATTCCATCGATCATTACTCCCCCCTCCGGAGCCATACGCGTCAAATTACAGCGTGCTGTTCAGGCGCAGTCCACCCATCTGTGTGCGCTCTAACTTTGTCCGTTAATAAGGGGTGCCCCATCGTACGCGAACACCGACAGAGTGTTAGCGTCATTTATTTCAAGTTAGACGGCGGCGGAGGAATAAGGTCTCCGCAGCTCATACTGCCCGATAAATTAGGGCCCGGAGTGTGTACTACTCATTTTTATAGACCGTGGTTGTTACCTAGTAGAGTAGGGTCCAAGGGGATAATACCAATTAAGACTCGGGTCCATATACGTACTGAGGGTGTTCCGCTAAAGGGCAAGCACGCGAATGACGTATAGTTGAGATACAGTTGTCCTGCTTAGCAAAAGTACGGAGCGCCGTGCCGAAAGGCTTTAGTCGCTCTCATCCTTATCTC"/>
                    <sequence id="seq_t719" taxon="t71" totalcount="4" value="CTAACCTCAGCTATTATCAGAGTTTCCTACCAATAGTAAGGCTGGTGTCAGGTCATTAATAACACGAGATAGTGTCAATGTACCGACGTCTCCGACTGGCTTAGTAATCCAAGACGCGGCTGATGGTCTGCTGACGAGCCGAAGCTGCAAATTGGTAGTCTAACGCTAGTTTTACGACCTACACAAGAAACCGGTGACGACATACTTATGGGTTTTCTCTGACAAAGCAAAGTGGCCCCAACAGGAGCTAAGTTGCCGGTGATGAGGAGTTACGAGAAAGTAGGGTTCAGCAACGACGCCCGTCCAGGGCGGAACAGGGTATTATAGGTAACGTTTTACCTCAGTAGCACGAGATCTGGGGTCCAACTGTATTTAGTTGTCCATGCACAGATCTGCGCTTATAACAGGTCCGGAACTAATCTACGGCTTCGCCCGACCTGGAGAACCCGCACGTTCCAGCTCTAACTTGAGTCAACTGATCGCCTAGTACGTCATTCCAGCGTTCTAGCTACATGGGTATAACGATCCAAATTTATGGGTTGTACATCTTTGAACATTATTGTCGGCTTTGAGGCTATAGTGACCTTATTTGACTGCCACGACATGCCTGGTAAAGCGTACTCTCGCGCGATTTTTGAGGGTGCCGTCAAACACGGAGTTCTCAAGGCGTTCCTAACCGGGGAACCCACAGATGCATTAGGCGCATCCGAACTACGCCGAACAAAGTGAGGTCTCCCTAGGTCACAGCCACGACAGCTCTGTACGGACCCGAGACAGCCTTGGCTGGCTAGAGGTTAGGAGCGGAAAATAAGCTATCATGCGTGTGGAACCTCCCCATCATCTTTTGCGCATAGCTAAAGGTGTTGTGCTGCCGTGCTCAATTTCAACTCGGCCGGCTAATTCAGCCCGTGCGCTTTGGCTATATATAGACCGTCTCAGCAATAGGGTAGTTTACTAACCATGTTCACTAGACTTTACAGGAGGGCCGCAGTGATATACC"/>
                    <sequence id="seq_t725" taxon="t72" totalcount="4" value="AAATCTGTAGGGCTTGCACCAATTTAGCCTGCGGGCTTTGGCGTCTCATCAATCCTGGAGCTGCGAGTGCGAGGGACTATGTATCACTAATTCACATCAGACCAGTCAACCCGCATAAGCCGGCCCGGGATAAGAGGGCGGAGACTCCGAGTAGATTACTTAACTGGGCTGGATAATGAGATGTGAAAACTTTGGAAGCTCACGAAAAAGGCGTACCCAGGGTGGTCGCACTGTACCAGCGGCCGTGAGGCCTCTGAAGGCTCAAATCTTAGCCTAAGATCACTACACCGACATTGCGCTAGGTCAACCGCTACATATCATGAGCCACCCTTCTTATGAACTAATTAGAGGCACTTGATAGTCTCTTGATCAAATTAATATGATCCAAATAAGTTTCTTGAAATATGTAGTATCTTTTGTAAGGTTTTGCTGAATCCTACTCCGTCATGGTTAGGATATCACGGAAACCGGGGCATTCTCGAACCATTGTGGGTACTAACATACCGTGGTCGACTGACAACTCTGCGCGTTGCGCTCGCCCGTAATCGCAGTACTATAGCGTACGTACAGAAGGTAGGAGAGGACCTGGATAAGGGTATCCGGAGTCCATAGCTCGCCATTGGAACACCAAAAGACGAGCCGAATAACGCCGTTCAGCTATCCATTCGGAAGCCTCGGTCTAGGTGGAGAGCAACCTTAGCGAAAATGATGCGGATAACGCAGATTCCACTCATTCCTCTGCAACCTACAATCGTACTGAGAGTAAAGTACTGGCGTAGGGTCAAGATGCATGCCCCATGTATCCGCTTCTATCCTGGTCTCTACGGTATTTCTACCCTTTGCTCGCCTTGCAAAGCGGATGCGATCAACGGCGCCGTACTGATCAAGATTTCATGATGCAATGTACTCTCCTGATGTCATTGAAGGGAGATCGTCGGCGCGTGTGTATTAGGTATCTTGAACACTATGGTATGAAAACAGACGCGCGGACTGGGGTTGT"/>
                    <sequence id="seq_t735" taxon="t73" totalcount="4" value="GAGGCAAAATCACAGACAAGTCCACGGCCATACAAAAATAGCCCGGAAGCAAGCTAATGCTCAAGAGATCTACGTCGGCCCCGCGGCTTTGGGTCTGAATAAACCCTAGGTCGCCTACCCATCTCCTCGGACGCGTTCCTATTACCAGAGATCGACGCACAGATTAGTACGGATGAACCTGTTGCCATATAAATATCTGCCCGCTCGCCTCGACCGGGAGGTGGTAGCTCTTTTTTCACTCTGAGCAAGGTCTCGGACCGCCGGCGGGCGTGGCCGACGGCATTACTACATGACACGATGCAGCGTATGCGCATCGTTATGTGTCTGCTCCACAGAACTACCCCATATAAACCATCAGTTATCGCCGCAGTTGCTGCTCATTAATGTGAACCAGGGCTCTATGTGGAGGGCGCGTATGCGAATCTTAGATCTAGTCCCCTTGTAATGGGTACAGGGAACGTGATGTAACACAGAGCGGAAGAGAAGTCGTTCATAGAGACGGGTGTCGGACCCTGGCTCGGGCATTGGTTGTGAGGGGCGGATACGCGCGATCGCACTCGGGCTAACACCTGCCGCATAACACTGAAGTTCTTATCTGGCGGGCCCCCACCCCCGATTACTGAGGGCATTTCGACCCATCGAGGGTACCCACGATAGGGACTACGCGCAACAACGAATTAGATTAATTGCATGAGCAGGCCTACGGCTAATGCATTTCTTGCACTTCCTCAATGGATGTAGTACGCTCCGCCGATGAGCGGCGTGTCTTCCTCCTCACGAGGATGGCAGAAATAACAGGATGGCCGGACAGCTATACACCCTCCACAACAACCTTTACACGTCTACCCAATAAATGAACAGTTATATGGGACACTTGGACTCCTACGTCTGGAGGCCTCCAGTGCTGTCGTATAACTATTTAACGTTGACTGCGTGATTTGTCGCGCACTGGACACTCTTCACCTATTCTCTTGCAGAGCCTACATAGCTTTAGTCTGGG"/>
                    <sequence id="seq_t745" taxon="t74" totalcount="4" value="AATCGATGCCAATGTTTAATCGCGGTCGTGCTCCTGACATAAGTCTGAGTAATTGTGGTAATGTGAGGAGAGTTCGTGTGTTTTCGATATACGCCACCACAGTACCCTCATATCTTGCCTCTTCCGCTGCACGACTACTTACCTACAACGAGACTGTGCCTCAAAACGTGGGCGATTAGAAGAGGATATTTCGTTTGCCACTCCTGTTGCGGTACAAGTAGCACGGAAGTGGGCTCATCAGGAGTTCCGTAACGCGAGGGGTTGGAGCTTACTAACATTTCCAGAGGGTACGGCGACATAGTAGGCCGCGATAGTTCATTAATAGTTGGCTTGCTAGCGACGAGAGGCCAACGCTTGTTCCAGAAGGCAGAGCTTCTATCCTTCATCTTGACGCAACTGCGCAATTCGGCTTTAGTCAGGAAGGGAGGCACGCCCCTCTCTAACCGGGACCTGCCTTGTTTCGGCTCACGCGTCCCGAATTGAACATGATTCGACCACCGCTTGAGCCCACGCGAGCCGACCCTAGCCGAGCGCTGCTAGCGGGTGAGCGAAGAATATCGGTACACGGGACAATCGCCCCGACACTGTTACATCCCTGCTTTGCAGTCATAGTGTATGTACCGACATAAGGATCCTACTGGCCCTTGTGAAAAGAATTGTCTTAGCACTGGCATCCCTAACTAATGTGCGACCTCAGCAGGGCGCCCCGTACCATAACCGTTTCGTTAAAGATAGTGGATGGTTCCGCTAATCATGTATGTGCCGTAAAGGAATATTTAGTCTACCGGCCGCGACGCGAACAGCTTTCGCATCGCGTTTGTCCGTCTCCGCACGGATTCCGCAACAGATAAGGGATCCCCGGGAGTTATACAGTGGACCCGTGCTGCGTAAGGCAGTACAATTAGCCTCAGGGATTCGTGGCTGTGTTCGAGGTATTCTCGGTCGACACGGCCTTGATCTTATCTACGCAGACGCAACTCTTTCGCAGGCGGGGTGACGA"/>
                    <sequence id="seq_t755" taxon="t75" totalcount="4" value="GGAGTGTATGCCCCCGTAGTAATGCGTGTCAGCGCCAGAGAAGCGTAGCCATGCCTGTGATCTAGAGTTACCGTCTGTTAAGGCGAATACGAGCGTGGCAATGAGATATTTTATCCGGAGAGGACTCAAGACCAGCGTCCTACTTGTGTATTTCCAAGAGGATATAGTGGAGGGCTCCAAGATCTGCTGATGACGGAGAAAATGGTAGTGCCTAAGTCCTGGGTAAGGAAGCTCGTTAGGAGTTGGTCTGGCACGAAACTGTAACGAACCTTACTAGCAGCGAGCACGTCCCTAAAGCGTGATATAGGAGCCCCACGCGTCCCTTTTAAGTCTTATACTATGGGCGGTACGCTAGAGATAATGTTCACTTCTTTGCATCGCGCTAGCTTAAGAGGACACGTAGGTATTCTGCGCTTAAGTCCTATTAGTGACTTGTCGACTGTACGTAATTTCTCATTGTGCCCAGAGAACCGTTGGCCTACCGAATTTACGGCTCTAGCCAGGGTAGCGGCCATTCTTAACACTCCAACAAGACATCTGCCCTAGCAGTATTATATAAGATAGCTTAGTCACGTGGAGCGGCAAAGCCCAATCAGAATGACAGCCAAACCTGAAGCTAAAACCGGGTAAGCGAATCTAGTGAGCGTGTGGCCCTAAATCGTTTACACTCCGGTCTGATTTTTTCGGGTGACGAGATAGAACACCTAATCTATAGGTGGGGCACTCCAGCGTTCTCCAACTTCGTAACCTAGGGCACTCGTCCGCTTCCTCGACCCGTCTGGTCCAAAGCGAACTCCGGGCTAAACAGTCACAATGATGGTAAGGTTCCCAGTCTACTACTCAAGCATAAGTATATGACTGAATGCGTGCGGAGAGGTATGGGGAGCGACCAACAAGGATGTACGGTGATTTAAATTGGAATTTCCGAAGGACTCTATTTACTACGGCGGATCGTACGCCTATCCTGAACGTTTTACCATACTATGTTTCGAGGGCGACT"/>
                    <sequence id="seq_t765" taxon="t76" totalcount="4" value="GCCAGTCAGTTCCACGCTCTCACGGCTCACCCTGCCGGGCGGAATCAAAAATTCGTGCCGGTTAGTGAGAACTATTGTAGCGGCTCCTCCAGATCGTGCCCGAACCATGCGATACATCTCCGAGTAATCGTCCCGATGAACCGTGGATCGCCCTACTCTGGCGGCAAGAGCTACTGGCGACCGACTACCGTCAGGGTCAAAGCTCCATGCTGGTATAGGCATTCCGCTGGCCGTCGCTGATTAAGGGGCCCCCAACCGATGGCCGCTCTGGCTGCGATTGGGCCAACAGTGACACCATCGCTCTCGCTTGTAGGAATATTTTGCGACCTTATCAAGACGGTTGGATAGAACAAGAGTATGTTCTGTCGCAAAGCCTTTATAAGTGCAAAGGTTCAACACTCGGCTGCGGCCGGATTCACTGCTTTTTAGTCTCGCACAGTTCCCCCGATCGAAGTATCTTCGATCTCTTAGAGCAGATGGAGGTTTGTAATAAACGGGGGTAATACCCCTAAGTTAGGCTCTGCGTGTTCTCCATGCGGTCTGCCCGAGCTTATACATAAAGCGTCTTCCAGCTCGTTCTTCGCCTAGTCATCGAAGAACGTGCCAAACCTCATCGTCCCAGCGACTCCAGCATAGCAGGCCAAGCGATTTGCACAATCGTTGTATTGTGTACAAGAATGGAACTGTGTAAGGATTAACTGTTCGGACAATATGCTCTTTAGAAAATATATCTCAGCTGTACATTAAAAAACTGGTGCACTTCACACGAGTCCTCCGTACCGTTGTACACCTAACTAGATCAGTATCATTAAGCATTGAAAAACCGGAGGTTTTAAGGGCTACATCGATGTCCAAATGACGCGGGCCTCAAACAAAGGCAATAATCGGAATCCTCAACATGAAGAAGCAGATAACGACCATTCTCAATCAAACTCCTTCGGTAATTCCGGATGTTCAAGCGTCGTGAAGCATTTGCGACAGGCGCCACGACGCTTACCTC"/>
                    <sequence id="seq_t775" taxon="t77" totalcount="4" value="GTACTACCGATAATTCACTTGGATGGATACTCCTGCAGTAATAACGCCTCAGGGAAAATGCATCATCGGTAGGTGAATATGGGTTCCCTTAACGTCAGAGTTCAGGGTTCAGCACGAAAAGGCCTGGCTTGACTTTAGGTAAGTAATGTTACAAGCTAGATCTCTGCTCATTCCGGAACGTTGGTCATCCCGTAAGTCCTTACACTAGATGCGGCCTTTTGGAATGTATCCTAGGTGAGTTAGGTTCTCCCCTAAGAACTTTTGTTGATGAATATAAATTTCTTACCCTAGATTGAATCGCAGTTCCTCTGTGATGCACTAACACGTTACTATAGGGTGTATTGTGGGAAAAATGACACGGTCTCTTTAACAGGAGAACACCCCGAGGCCCTATAGCGAAGACGGTTATGAGGAATAACATCATTGGCTAGGTTATAAGCGAGCGCCACATTCCATCTTCGGTATGGTGTCCGAGCTTAATAGCGTTTTAGGACGGAGGCGCCGACCATCGTACGAACTACCAGCAGGGATGCGATGGCGCGTAGTAGGAGATGATTACTATGTAAACGTTTGTGCTCTTTCCTGAAAGAGTGACCTTGAGGTAGTCGGTGCACAGAACAGCATAGGATGATAGTGGCTATGGTTAGGTGGTGAGAAAAAAGCTACGTTCGGTGCGTTTGTGTCTTGCAGGCAGTTGGGTAGACGAATCGACTCTTCTGGGTTAACTCCTCCGCATGAGCCAAGTCGCCCATACTAAGTGAAGCGTACTGTATGCTTAGCGAATGAAAAAGACGCAGCGCGTCATTGTTGAATCGTTATTTTTGATTCAGCTATCCATGGGGAGCTTTTTTGCCTGACCATAGAACGATTAAACCCTGGATCCCTTTCGTAGCCGTAGGCTTCGGACTGGGACCTCCACGCCCTGGACTATGTATGACGGCTTCATCGGCACTACCTCTTTTTGCGACAGCGTGGGCCAATGACACAACAAACGCGTCCG"/>
                    <sequence id="seq_t785" taxon="t78" totalcount="4" value="GCTGCAAACGGTAAGCTTCCCGTCCATCTGAGGCGAACCTATCGCCAAGGTAGTTCTGAATTGGCGAGTGTGCTGCGGTAGGACGGATGGACAATCGGAGTTACTCTTGTACCTAACATCCTGTCCGAGTTGTGGTCGAGGTAATACGGTAGTTGGCACGATAGGCGGGCACATATAAAAATCAAGTCTTCACGCTCCATTGGGCGTAACGATACTTTATTAAGACCTTGGACCGATGCTATAATGGTACTCTATCCCTGTACGATTGATGCGCACCCTCTCGGTTCTACACCGACCAGTGGGGCAGAAGAATTCGCAGTCCCTTAGACGACCCATATCTATCCATCATTATACGACTCAGTCTCGATTAGAACGTTCGGGCTCTGCGCGCGACAGTCGTATGAGACCCACGTGGGACGGGTCTTCCGAAAACTTGGCACGACAGGGGCGGGAGGGCCACCACCCGACGGGCGCTGTGGGGAAACAACGTCGCGTACGGATTCCTGAAGTAAATATACGCTTAGTTCATTTGACATGGTAAATTCAGAAGTAGAAACGAATATGTAGAGAGTTCTCCGAATCACAGTTGGGCGCGCACTGCGTTATATGTTAACTACACGAAGGCTTTAGCGTATGGTGGTAGCCGAGGGGCGAGAGCGGCTCCCAATTTACAAACCAGAACGGTGCTACAGATTCGGAAATTGTTCTAATCACCAGTTGGCCCGATCAGTTTCAACAAGTACCGGTAATATTTCCTGAGACTATTTGCAAACAGAGGCGTCAGGAACAAAATGCTGTTGGAAACGTATTAGTTCTTGCTCCCGAGTAGGGTCGAAATACTTGGGACTGAGCCACTACACGGAGGTTCGAAATCGTAGATCCAGCTGGGGAGATAGTTCTTCCACGAGGCCGGGACTGCTTGCCGAGCTTCTATTGTATGTGATCTCACTTAGAACAAATATCCCGGCACTCAGTTAATCTTCAAGAAGCAGTTACTTAT"/>
                    <sequence id="seq_t795" taxon="t79" totalcount="4" value="TGCCTAAAAATGCCGCTAGGCCCTATCCCCGGGGGGCGGGTTCACCATAAGATTAAAGGTTTGGTCGTAAATTTACTATTGCTCCTTAACTATAATTCAGTCTGGTGCCTTGGTATGTTGTAAGTTCCACGATCCGTTTTAATGACAGCCGCTTACATGCATCTGGTCACTATCAGTCTCTAGTATCTCCATCGCCCACAAGCTGCCGTACTTCTAGCTACAGTTAAAAACTTGGAAGGGGGTATGATTGACGCCAATGAGAGATCTCAGTCTAGATCGTATGGATGCGTCGAGATCCGTGTCCAGATAGATTTAATCTCGTCTATGGAGGTGTTCAGACCCCGGCCGAGAGGAACACGGCGCTATGAGGCGTGTACAGAGTGAAAGCGTAGATCCAAGCTAATCCCAGTTTTGACCTGCCATATCATGGAAGCGTTCTAGGGGAAGGGCGACTATGCGCAGCTGTCAACGTTTAAAAATATAGGACGCTCAGAGCTCCGGCCACCACACCTTTGTGTTCGTAATCCTTGCCGACACACAGCCGTGCTCGTCAATGTGGTCGATATAGGTTGAACCGCTCTAACGGCAACGTACATTGTACGAGTGATCGGCCCCCGCTCTCACTTCGTCTCACTACTCCAATGATCGTCAGCCAAATTGGACTTCCTCGCCACTAGAGGAACGGTCCTGCTAGTGTTACTTCAGAAGCCAGACCCCGAGTGACAGTATCACCTTTGGGACACCGCAGCGTTTTCGCTTCGGAGTATGCCGTAAAGCATGCGCCACACGGCGAATTTCATCGGTTTGCACGTCTTAGCTCGGCTAAGTTTTGCGACATCACGACATTAGTTCGCAAAGGCGGGTTGTTCACTAGAGGACTCTCGAATGAATGCTACACTCGGCCGTTTTGACATTTGCCTTGGCTCCGTTGGTTGGCAAGCACGGGGGGTCATGAACTACGGCTCAATAGATTGATGATGGAAGGGCAGTGCTGACTACG"/>
                    <sequence id="seq_t818" taxon="t8" totalcount="4" value="CGTCAGATAAGAAGCGTCGAGACCCAGCAGCAATGACTCCCATCGAGAGTCAGCTCGAGTTCGTGATCGTCTTGACATACTGTACGGGTGGTTGCAAGGACCGTAGGCTCCAATCTATCGGTAAGAGCGGCATGCCCGCTGATGGACCCATTCAACCATCACATAAAGGTCAAGATTAAATATAGGATAACGTACGTTCCAGCAATCGAGTTGCCATTCGGCTGTGGCATTATTCCATGAGAATCCACCAATCCACCCAGCTAACTTACACCTGCCCGAACGGCTCTGAGCGATGTAACTGTCTGCGAGTCTAGTCCCCCGGCTCATCTCGATTCCTAAAACGCTATACAGGTGTTTTGTGCATGACGTGAATATGTAGGTCCAGCCTTGAGTTTTGACCCATCCAAGCAACACCAAGGCAGTGTAGAAATCAACCATGAGACATCTGCAAAGCCGCATTCCGGAGTTCTATATCATGACTCACGAGGCAGGGCCACCTACTCGCCCAAGAACAGACAGCAACGGAATGTGTGAATACGCCCACAACAAATTACGGGTCTTCGACATAATGAAACTGAGTCGTCCTGCAGGGTACACTGCACAAGTAACCAGTAAATAAGAGACCTGTTAAAATCGATCGATCACTCTCTCGGTTATTGTTTGGATGCAGAGGCCTAACAGGGGTGAATCTTGGTTGTGATATGAGTGCCCGTCTCCTTACCTCTGTTCACAATATACTAGTCTGGAGGGGGGTTAAGTTTCTCCGAGGACGCGCACTCGTATTCAACCAAACGGCAGTTCTTACCATTAATGTCAAAACCGGTATAGTCTCCTGAGGAGAGCACGAAATAAGGACTACAGGGGATCTCCCTGCGTTTGCTCCGTCCCGTGCACATTTTGGGCAGCATTGTAGAGTTCAACGGTTAGACGAAGCCCTATCGTGTAGCCAAGGCGGGAGGACACCTCGAGTGATCCGGTTGCCGGGCGGTTTGGACTGCTT"/>
                    <sequence id="seq_t805" taxon="t80" totalcount="4" value="GGCTATTGGCGGCGACTACCACCACAGGTGATTAGGCGGAATAACCACATATGTTCTCCCTAAATAGACGTTGAAACGTAGATTTGTCGTCCAAAGATAACTGCACTTAACCTAAAGCTCTGGTTCGAGCGCTGTCTTAGTTTGGAGGAGAGCGCCTATAGTGCGTCGAGAAGCATGGATTGTTCGTCTTGAGAAAGGCTCTATATCTCGACTAGTCAGCCCGGTCCTCGTATGGAAGCATAGCACTCCTTATGGCGAATGGGGTGTTCTACACACACTAGGTCTGCGAATGATACAAGTCCCGCTGAGTCTGATCGTTCGCTTTCGGTACCCGCTTCTAAGCCGCTCTAATCCGTCTCGCGCAAAATGCGCTGGACGGGTTAGTCCACAAGCCAAGGGTATGAAATATATCACGGCCCGTCCAACACAATCTTACGCGGGGCTGACCAGGGTTCCTGAGAGTAGCCTTACTGGAGATGGGCGCAGCGCTGAAATGCATATCTGAGGTAGTAAAATACCACCCTGCTGCTTAACGGGCATGTCAAGAAAGTTATCCCGCGAGTAAAGACAGCTGGAGATAAAAGAAACCTTCACACATCTCACCTTGGGCCCCTCGGCCCAAGCCTTCATCCTGGACTCGTCGAGTGCTAGAAACACGCTTAACATAGTGCCACATGAGGCCGATGGTATAGGTTCTTGCATTTTGCGTAACAATATTCCGTAAGAGCGGTATCTACATTATGCGCCGGCTCTCGCACGAGTATCGTGACGAATTGGTCTTCTTGAACCCAAGCGTGTAGAACAGGTGTAGGGCTTGCTATCCCGCATACGTAGTACTCTATTCCATTAGGCCCAGAACGGGACCACTTGATTTCCATCGGCTTCTGAACATACGCTTATCTTGAGCCCGAAAGCCTAGAGTTCCAATGTATAACCGATTATGTAGGAAGTCCTGCGAAGCTTCGAGCTACCGGGCTGCGAATGCGTCCTTTCTGTTCGC"/>
                    <sequence id="seq_t819" taxon="t81" totalcount="4" value="GGAAGCTCACTCTTTGCGCTACTTCGACTTGACAAATAGCTTAAACCCATTAGACTCACCATAAACTCAGCGAGCCCGGCATCTATAGTGACTCGCCTATGCGCGCAAGAGGCGTCACATAATCCATGCACATAAATGCAATGAGTAATTCGACTGGGAGCGCCACTCCGTGGTTCAATCAGGAGCCTCACTCTTCACCCTGAATCATTTTCTATACAAGGTGACTACGTAGGGATTGTCACGAAATGATTTCCTTAGTCTGACTCTGAACCAGGGGGCCAGTAGGTATCTATGCAGTAGAGGCTTTCCCGACGGGTCCCATTATCTTATGGAGGTGTCCGAAATTCGGACTGAGCTCCGTTGAAGTCAAAGCCGAACGCTCCAGCGGCCTACGGTACCCGTAATTTACATTACTTAACGCGGTTTAGGGACCCGAATACCTCCCAATTATGAACCCACGAGTATGCACCAAGCAATATTTTCCTCGGAAGAATCCTGTGTCCAGAGCAGCCGTACTGATGCTAATCCGGCTCTGTTGAGTAGTGCTGGTTGTGGCTGTATGATGCGAACCTTCCTTCGCCTACGGCTCTGACGAAAGAGGACGGGGAAATAAACAAAGGGTGCTTAGCAGGGCATTCTGTTGAACACAATCGCATAGCTTGATCCTTATCGAATAACTGGGTCAGTTAAGTCAGGGAAGCTCCATAACCTTAGTATGATCCTAACTAATACTCGTATTTAGTCTTCATCTGAGGGAGAGACCGCGACGCCTACATTAATTAGTGCCTCATAAAAATGAAGTACTAGAAGCCAGAACGTAGAGCTGATTGACTAGGAACCAGCTGTGAGATCAACATTACAACTAATCGTAAACGGGCTGGAAAGAGGTGTTGACATTCCATACGTCTGCCGATGTCGTAAGGCCCGCCGGGTCTGATTTAACTATAAAAATTGCGTCCACTCTCAAAGTAATAACTTTAAGCACCACGGACGAAGGCAG"/>
                    <sequence id="seq_t825" taxon="t82" totalcount="4" value="GAGTACGCTATTCCCACCGGAACAACTGAAGCTCGCCCGTTCCGGCCATCTCCGTGTAAGGCATTGAGTATGAAGGACAATGCTTGCACTAGGCGGTTGCCTGGGACCTCTGGGTGAGTGTAACCTTGCAGGATTTTAGGTGGCACGGCCTCAGGTAACGATGGGACAATCAGTAGCGCAGTGACGGTTACCGTCGTTCAGAGAAAGCGATCCAGGAAAACCCGGAACACAGGGCGCGCACTCACGCTACTTGCGCTTGGAGCATTAGTGAGTAGCCACGAAAATACGCCGGCGACTATATAATGCGGCACAACTCTTCATCCAGCAAAGCTGCGGCGTGGTTGGTAACCCAAAGCTTAAAAGTACTTCAGTACGCTAGAATTAGGATACGGATTAAGTAGGATCGGCAAGATACTACAGCTGGCAGGTGTCGTAATAGGCTAGCTCGACCCCCTGTTGTTTCACAGGGTAAGCGCATAGAGGTAACAGTTGCATGGTTACAGAGCCGTTTTTGGTAGCGTACCTGTGGAAACTTTTAGCAGGCTGGCCTGCACTGGAGCGCAGTCGGGAACCGATGGAACGGGCACGAGAGAGCCTACAGTCTGGTGTGGCGGGCTATGCATATATCTTGTATATTGAAAGAGGCTACCCTGAGAATCAAGTTCCAGGTGTGAGAAACAGATAATGGGAAGGTTTAAACAAACGCAGGAGAACACTACTACTATAGAGGTACCGTCAGGGGTAGCGGGGTATCCGTATAAAATGCTTTCTATTTCAGCATACCGTGAATGTCGGAATTAGAATCGATACGGTTGCGCAGAGGGTGAGCGATCAATATGTAAAGTTCAGGCCCGGCCTTCCCGGGCTGGTACTTAAGAGCCTCCCAGTAGCCCGTGCTAGCCATTCCCTCGTCGTAATAATATGAACACCCCCCGAGTGAATAGTCCTCTGGGACTCATCGAAGCCGCTGCGCTGTAAAGTGAAAGACGACCGGAGGTAA"/>
                    <sequence id="seq_t835" taxon="t83" totalcount="4" value="GTCCGCTGCCGGGTTTTGCGCATGGACGCTTGTCTGGTGGAGGTAAGTTCCTGAGCTTAACGGTCGGCGTTATCACCCACGTAAATTTGCCCCCATCAAATTCTCGGGGCCCGGCATTACGGCTGATAGATGGCATTTACGTAAACTAAGTATGACGAATTTACAATGCAGAAAGGGGGCTGGGGTCCTTATATAGCGAGGCTTTTACCTCAGAACGCGATAATTGAAACTGATTCCGGATGAGCTGAGGTGGAATTGGGACCTTATTTACGACGAACTGTGGGTCTTAAACTCACGAGGTCACCTGATGCTTTTGTAGTAGCGAAATCTGAACGAGTGAGACCCCGGCGAGCGCCAGTTCTTCTGCTGTTGGCTTGGTGGTTACTGAGCGACCTGGGGTACGGATGGTGAGCGTACGCGCTAGAATGGATTCAGTAAGGAGCCCCATACCAGTCAGTTAGGGACACCACGGGGACAAAGATTTGTTAGGCGCCTGCGGAAGCCCATGTAGTCAACGTGGGTAAAAGCATCGAGAAGTCCAACCTCTTGGAAACCATTGAGGGACTACAGCACGGTGTATAATCGCCGGTAACCCTTACATTCAATCGAGACCTTGATGACATTAGTGTGAATCACTTTCACTGGTTGTGACGGTGATCTTTCGCAATTACTTTTTGATCCGCGGCAATGGCACGAGGCCTCCGGCCGATAGCGGGAAGACCTTCTCCACCGTGGACGCCAAGAATCCGTATTACATCAAGGTGCACGGGAATACTATTGCGATCCGCTCTAATGAAACATCATCCGTCCATGCATCCGCTCTACTCGCTGTTTCCTGTGCCGCCGATATAACCGGTTGTCTATGAGTTGCGATCGAGAAAGAGAGACACGATCTCGAGAGTGGATTGGGTCATATTGACTGGAACTCTTAGGATTGACCAACTTCGCGAAATCCCTATAATCGACGGTGGCTAGGCCGTGACTTTAACTCACGTGAAAA"/>
                    <sequence id="seq_t845" taxon="t84" totalcount="4" value="AGCGCCAGTCCGTTGTTTGTATATCTAACTGCCCGTATATACGCTGAACTATGCATATCCCCATGTAATGGACAGGTTCTCCAAACGGGGATTTGCTCATTAGCCTGGCAGCCCAATATCCACAGAGAAGTGGGTATGTCTGACCTTTCTCCGTCCCCACCTCTGCTTCCATTAATGGGACTGCGCCTGGCTCCCACAGAGGTGGGGCAAGACATGTTTGCACCCACACATTTTGGGGGACATCACATAAGTAACTGGCGAGACCGAGGCGAGCTGAACTCTATGGACACGAATGACAAGTGAAAGTGGCCTTAGTTGTGCTTATTAACGACGTGTGAGCACGGCACGGTCCTGTCAATACTACTTGTCTCTCCCTAGTCCTCTCCGAACACTTTACTCATGTCTGAGCAAATTTACAGTTCGCGGCCCCAGAGAAACCCACCTTCGCCAGGAAGAAGCGATCTCCCACGCTTTTCCCCTGTTACTCCCGCACAGGTTGGGACCTACGGTCCTTTGAGTAATGCACCGAGCAGTGCACATTGTTCGTGCTTAGGTCCGATAACTAGTATCCGGAATTCAGATCTGGGGCGCAATAGCTGACTGTGCCCTCCCTCACAGACGGCATAACATGAAATGCACGCATAGGTCCCCAGCCCATACATTGATAGCTCGAAACGCACCCCCATAGATTGGGAGAACGGGACAAGAGCACAAAATCGATGGAACAGATACACAGTAACGAATTCATACCTGGTCGGTCCACAGATCATGTCCGCCAGGTATGTTGCCGTAGGCGACGCCCACAAGCCTGAAGAGTCCTGTATGATTTGCCCTCCCATATTTGGCATATACTTCGTCCACGGTCTGCTGATAGTTCCCACTTACATCGATGTGGGGGGCGTATTCCGTCATGGGCTCGTAGTGCGACGGAACACCCTCTTATTGGTTCCGTGTAACAGGCCAGAGGAGCCACACACAAGACTAATACAAAAGGGTTAAG"/>
                    <sequence id="seq_t855" taxon="t85" totalcount="4" value="GCAGTGCCACCGAAATACTGTCTATCTACTCTCCCAGTAACTTGAAGTCCGGCCGTATTCTCCACCCATCACAATTCACTCTTTGCCGACCGCTACAGGCTGTCTAATTACAATGTAACTGCTAATCTAAACGTCCCTTCGCTTGGTCTCCGTAGTGGCCCGAAAAATGTTATAGGAGAAGCCCCTTGTTGTCCGGGAGAAACCATCTCGGGACCTTGTATATGACGTGTCTGGCCGGAGAAACTCTCATCGGTTCTCCGGCAGCGGCATTTCGTCCTGAGTGCATTTTTCCGCTTTGGATCGCGAGCATGATCGCAATGCGACAAAATGGGATAAATTCGTTCCATCGTAGCACTTCACTGATCGATATTGACGGTCAAGTGATCAGTGAAGGGCCTGAGTGTCTAGCCTCTTGAGGGCGCTAGTTGCACGTTGGCCGGGACAAGGTTAACAGGAGATACTCTTTTTGCAATCTACGTTCCGGACGACTACTCACTATCAAGAAGGTTCATTCCTGGAAGCACTACCTCACGACCTTGTCCCTCTTATACTGTCTGTTTCCATCGTTGGCTCGCCAATTGACTAGTATGCCGTTTCATCTAGAGAATCGCTGCGTTTAGACTCTCCACTCCAGATGCCAACCGTGAACGATGCCAATTGGGCTAGCACAGGCTCACGATCTACTCCTTGCGCCTAGGTCTATTTTGCTCATCATATGACCCCCTGTTAGGATAACACCTATCCAAACTACTCTGTCGTCGTTCGTTCAGAAGCATCAGTCAACACTCGTCAATAGAGGACTAGCAGACCTTGTTGATCCGAATGCTCGTGACCGTCACCTGGGACATTATTATGTCATTGTCCGTACTCGGGGAACGTCTTCAAGAAAGGTCAACCTAGTACGGAAATCTGCCCTCTAGCGGGTATGGCACGCTAACCCAGAGTTGCGCAGACGTCGAGCGTAATTCTGTGTTTAGCAACAATTAAGCGACGCTGTAAT"/>
                    <sequence id="seq_t865" taxon="t86" totalcount="4" value="TCGGAGGTTACCATCCTCAAAAAGCCTAACCATGCGAAAACCTTATACCACGTGGCTATGCCTGGGATGCAAGGTAGCTCGACCCGCGTATGGGTGCCCGGTGGTAATAGGCGTTACTCTCCATGATGTATTTAAGTTTCAATCAAGTACAATGCTTAACTAGCTCCAGAATGTCCCGGTCCAGTATAGACTGAATGCTGCACATTCCGGTGTCAGCCCCAACTTAAAGTACTATCTAGCACCAAGGCCAACGTGCCTTTAGGCTCCCAACGTGTAACAGGGGGTCGGCCTACAGCACGAAGTACCAGCGTTCAACAGCCATAACTGTTAAGTCTTAACATTATCTCTAAGATGACGGGGATATAGCAGTTGTAAGTGGACGCTGAATGGCCATAGGTCCTGGTCATGCGACGCTTCACTCCAAGTCTACTTGGGATTAGGCATTCGCTACAATTGTGGATATCATTGGGTTAAATTGGGCATATGCACCCTTATTCATCCGACGTTGCTTAGGGACGCTTATAAGCGGCCTGTACTGGTCGATGAACTTCGATGATAAGTGCCATGAGTCAGGCTAAATAGACTGCAGAGGGCAGATTTAAAAACCGTTACATCCGAGTCCTGGCCGTAAGCCACTTCGCACTGGCCCCAGGCGGCGGTGTCGGTGCTGGGATCGCTGCTGAAACTCCAGTTGCATTTGTGAGCTTGGGACCATAACGCGCAGAGGCTGGTGGGTGTTTCGGACAAACGCATACGTACGCCATAGGAGCCAAAGGGCGGCCAATAAGCATAACGACTCATCAGTACATGGACAATCAGTCGCATTATTCAGGCTCCCCACCATCTAGGGGTAACAGCTTTTGTCGTGGAGATCCCACATAAGTATGCTGTTATGGGGTATTCAGAAGGTCACAGTTTGGTATGTACGGAGTAATCGATCTTCAGGAAGGTCAGGCAACCCGCTTCGTGACGGTAAACAATAAGTAGGCCATTACTGAAC"/>
                    <sequence id="seq_t875" taxon="t87" totalcount="4" value="CATTGGAGGTGGCCTTGGGTCCCTGCACACTCTTGTGAGTTTCTGTTGAGCTCCACTGGGGGCTAAAGATGGCCCAGATCGACTTGCACGCGTCAGGAACTGCCACATAGGATTTGACTGGTACCCCGCCTTATCACATTAACATCGAGCCACTCATGATGCGGAGCCAAAAATTCTTCAGTGGTCAAAACGAATGCTTCCAATCGACGGCCGCCCCCGGAGCTGTACGCTACGCAACACGCCATGCAACGATTCTCCCGTTTGATCTGGAAGGAATACGAGTCCAATATAGCGCACGTTTATACGTAAGCTCAACGTAGGCTAAGCGGCAACCCGAGCTGTTACGATCGGCATAGCGAGCGCAATTGCGGTCGTGAATACACGTGACTAGGCGGTCAAAGGCGCTCATGCCAGCGTCAACTTCAGGCTATTAAAATGGTAGATATCGTTTTTGGTTTCTGGTGGCACGATATTAGGATTCGAAAACAGCGGCGCGAGAAACGTGTTCACAGTCGGATGAAACAAATTTAACAGTTGAGTCCCGACGACGGATGCTCGCTCGATGGTCGCGATTGTAGCCTGACAGCTGGGTGCCAAAGTGCGCGTCCACAGACACTGCAGGTGTTAAAGCGCAATTTCCGCTTTCGATCTGATAAGTCAACCAATCATTACTCTGCGCAGTTGGTGGGAAGCTATGTTTTCTGGGCCTCAGTGTAAAGGTCTAACGCAAGGTACCAAACTATGTCAGGAACTAGTTCGCTTGCTATAGTATGCCACTGTCACCTGGCTCGTATAGCCAATATGATCCGCACGGAGAACAAGGAGCGCGGATGTCAATGGTACTGTAGGGGGTACCACGATGTAACGTTCAATGGTTGGGAGCTATTACGCGAACCGTTCCCACCTACGACGCCTCCCGTGCAAATGCGCGCCCGCCCGAAACGATTTCGGTCACTAGCGTCAGACGGTGCGATTTCGATCGAGTGGGCAAGAAAAAGGA"/>
                    <sequence id="seq_t885" taxon="t88" totalcount="4" value="TGATTTACAGCTCCAAGCTCACAGCCCCTACACCACTTGCGGAGGGAATCAGATAAGAATTTATACAAGATCATCCAAGCAACGACAGTATGGATCTATGCTGTGAAGGCCGTCAGTGCGGGCTGCTCGGTGTCACTGTTTTCTACGATCCCCGTCAGTGAGCGCAGATTCGCATTCGCGATTGGGGATTGTGTGAATGCGTTGACAGCTCCGATCACTAGTTGAGAAAGGTGCGCCAGTTTAGCGATCAGCAAGACACACATCGTGCACCCGGCAATTAACGTCCTAGGTTCCTACTCATATGCGTTCCGAAGTGGGCACAAGTGCGTACACCGTGACCAGCGTGGGACGACCCACTATCCGTCTCTATCATTCCGTCCACGTCATGAAATGCCTACAGTCTTTGGTCTTAGACCCAACTAATCAGCTTTAAGACTCTTCAGCGTGTCGGAAGTTTGGGTCGGAGTGAATCTGCAGCTCTAGATTACATGCTGATCTCTAAGGAGGATATGCCTCCGCGTTTCAAAGTTGGACGCTCCGCAGGGCCTTGTCGGGCCTCCGGTCTCAAAAGGTCTCGGCAGACGTCGCCACAGCTTAGTTAGTGTGGCGGGCCCCACTCTTGGGATCAGGTAAACCGATTTTTCGTAACATAGCCTACGTCTGGCATGCCACGACAGTGTAATAACGTCAAGGCCTATCACCCCTACCGCTTACGCCTATGCTGTAGTAACCCGTTTGTGCCCCCTGTTATAGTGCGGTATATAATGAAACCCAGGCTAGCAGCCGCACGCCTATCGCGTATCTTCGCCGGGAAGCGTCGCGGAGATTCTGATCCATCCCCTGCTGATCTAACGTAGAGGATCTCCGACTTGGAAACACATCCTGCGTACATAACTCTAGTGGCGAGACTTGTAGTGGTAGCAATCTTAAGTTTTATTTTACGGGATCCTCCTTAGTACGGGGGTAGCCTCTTAGGGGGGAAATAGGCCTATTTAGTAGC"/>
                    <sequence id="seq_t895" taxon="t89" totalcount="4" value="ACTGACAAACCCCCAGGCAACCGGGACCTTATATGTAGGATGGAGTAGCTTGGATTCGTCCTGAACAGGAGCTCTTATCTACTATACTGTAACGCGACGGACAGCGGGATCAGGTACACTCAAATCTAATGGTAGCCTATCTGGGAGCTAGTAGGTAGCAGAGTTGCGTGTCGGCTAGAGTGGGAGCTTGAATGACACTTCCCTACACATGACTTATTCCTAGCGATAAGCGAGTATCGATTATAAGTAATGCACCCTAAGGGCCCAGGGACGAGCTTTCCGGCAGTACGGAAGGTATGTGGGCCGTGCACCGCAGTGACGTTGCCATTTGTATCACTGGTTCAATCTGCGTAAGATTGTCCCAACCGCAGTCGCAGGGCCTAATGTTTAGTACGCAAGGTTAAGTAGGAGTTAGAAGGATCCTTGCCCGAGTTCTACGACGGACACCCATCTCTACTGGACCCACTGGGTGTAAGTTGTAATGGACGAGTCTGGACTACCGGTGTCTTAGGGTATGCGACAGCTGCCCCCCCCGACGGTTGCTATGCGACCTATTACACCGGACAGGGTAGTAAGATTCATTAATGGTCGCTCAAGTTCGTCAAGACACACCTGGGTGGTGACCACAAACAAACTCGGTAATTGACTCCGGGATTGCGACCTTACGGAATTTTGCTCGATTTATCAGCCAACCTAAGGCGTTTTCAATAGAGCAAGAATGTCGAGTGACCAGGGGACTATAGGTATAGGAAGGCCATTGGCAGCATCGTGATTGTTGGCTACGCGCCAAGTTTTAGCGCCCATCAGGTGTGTCCTGACATAACATCTTGTGGTGGGGGAAGGCGGACCTGGGCCCCCAATATCCATCGTCGCCTTTATTGGGCAGGATAGCCAGTACGCAGCGCCTCGGCTAAGTCAATGCCTTATGGGGTGCCGTAGGACCTTGGTTCTGCGTATGTACGAGCGTCTGACTACAGTTCCCCCAAGCTAACTGGGAGCT"/>
                    <sequence id="seq_t918" taxon="t9" totalcount="4" value="CAACAGGCATTGCTGTCTATAATAATTTTGCACAAATCGTCGGAATCGATACCTCGACCACTTTAGTCATTTTGGTCCATAGGAGCCCGACAGCCCCCATGCTGCGTTTTGGGAATCAATCTCCGTGTATCACATTTGGCGCTCGGGAAACCACTTAGTGGCACACATAGTATGAAAAAATGCTTCCACTCGGCAGAACGTCGGTTGCCGCGTAGGGTGAACGACGACGTGGAGATGCCCCAGATCTCACGCAGTAGGTTGGTTTCCAATACGTGTCTACAATAGCTGGGGCCGCAATCGCTTCGCCCAGCAGTCACGCGTGTATAGGTTGGCGACGTGCCAAACCGTGCGTGGGGTTATTGGAGCTGAGGACTCGTCGTTAAGAAGGTCTAGGAATTGCATGACGTTTTCCGAGTACCCTGTTACAATCTGTCTTAGGCGTCGTAATCCAACACATTTCCGGACCTGAGTGAGTCCGGTATAGTCGCGCGTGACGGCTGAGCGGCAAACCGCGGTGCCGAGTACTCATTGTAGCGAGAGAAAGATTACGACGGAACCACCAAGTCGATCTGTTCCTTATGGTCCATAATACCTTGGTGCCCCGGGATCTTAAGCAATGCGAGATGTCCCGAAACTTATCAGCCTCGATTCCTACTATAGAGTGGTGGTTCGTTTCGTCCGTACTGCACTTGTAGTGGGTCGGAATATCTGTTAGGCGAGCACCTCGTGTCTCCACACTGAACGTCGCATCCCTTGCTAGACGCGGTCGCCTGGCTGAAGTAGTGCAGATGTTTCTTGGTGAAGTAGCTTGGCATTTGCGTTCCACGTGGTCATAGCTGGGAACATACATCGCCCACATGTTCCCTACTTGAACCTACGGCCGGCTCTATCAGAGTCATTGATGGCGTTTACTTCCAAATCCGATGACAGGTCACCTACCTGATTTTATGACCTTCTTTAACTTAGCAGAGAAAGCACGGTTGCCGCATAGCATACCGGC"/>
                    <sequence id="seq_t905" taxon="t90" totalcount="4" value="TTTTATCCTTACGTAATTGCACAACGTGGGTATCGATATGGCCCAGCATAGGCTAGACGCGGAAGCCCCACTTCGAGCAAGTTTAATACTCATTTACCAATTGTTTCCTACCCCATTCTTTTAACATTGGTGAGCAACGCCCCCTTAGCCTCAGTGACTAAGAAAGATCGTGGTGTGTTCACCTCATACGACGTTTTCTAGCTCAGAGGCACCCTGGGCGCAAAAACACGGAGTTACTATTGCTGCCTTCATCATGCACGTCGACGATCCCGAATGGTATTTATAACAACAAGGACTATGACAATGCAGGCTGTCCTCTTGTATTGATCAGCCGGGTAAATCGTCTGAGCTCGGTGAATACTACGACGCGATCGCACGTGTTAAGCTTGAAGAACTCGCTTGTCGAAGGCGCCCGTCTAATCTCTCGACCAGAGCACACCTGACCTGACGGCCTTGGTCAGAGCCTGCCCAGTCCCTATTACGACTAACATACTGGAGAACCGCACTATAAATTTCCTTCATCCATGGCGCGCCACCGTGGCATTATTCACAGTGAGCGAAGCTCTTGAGCTTTATAGGGCGCGAGGGCGCTACTGGTTGTGTAGCACACTGATAGGGAGCACGGTCTGTGGACTAGCGCATCTGGTGGATAGCAGGGGACCGCTCCGCTTAAGGCAAGGCGCCATGAGGCCCTATCCGCTCACGACGGAGCTAACCCGGTTGGATATAAATTCCGTCGTCAGGTCGCTTGTTGTCGCAGTACAATCTCTGACGTCTGCCTTATTTGGCCGCGTGACAGTATAGTACGTGTTAATTTCATTTAGCATACCTACGGCCATGAGGAAATTGGCCAATGACAGGTGACCGGTCATGTAGGGTTTTGCTTGTCACGATATTCCACCATAACCGTGAGCTCGCGTACGTCCGAGTTCTCCCCACCGCCCCTAACGATGCATTAATCTCCGTCTGCTTCTTAATTCGGTCATTCACTAGCCCGGAT"/>
                    <sequence id="seq_t919" taxon="t91" totalcount="4" value="CCCGCGCACTATTTACGGCTCGAAAGGCGAACTTCGGGAAAACCTGGAAGTTCTGAGTGTGGAAGCGATGCCATGCGTGGCGGACGATTCCAATACATCACCTTGCCATCATCACGGGTCGATTATCCTCACAACAACAGTTAAATTGCCGCAGCTACGCGAACGCGAGTGCGTATTCACAGAACACCTTTCATGACCCAGCACCGCGATCCGACCCACCTGGCAGCTCCCCATTCACCTTGCATACAGCCAGTATTCTCTCCTGTATTCTAATTTCGCGGTTGCTGGCTACAACACTAGTGACCTATTTTGTAGCAGGTGTAAATCTGACACGGAGGTCAACGAATCCATGAATTCATTCCCCCACTCTTATTCCATACTTACTACGATTGTGTGCTAGGATATAGGTAGATTACCAACTGTTGACCTTAGATGCTATAGAGAAAAGTATGCGTCCGCACCTTAACTAAAACGCTGTTTGGATGTGTGTTGAGGGGTGAAAGAACATTCATGGCTATTTTGCCCAAGTACCTACAAATACAAGGAATAACTGAGGGACTTGCAAGCAGAACGAATCTCCTCTGCGGAACCAGAATGCGCACTCTAAAGCGGCCAGATCAAGACAAGTCAACCTATCGAGTTGCGCTAATTCTTCGTGCCCTGATATATGGTTCCCCCTCCAACCCGAGCTTGGGGAGATTGATCTCGAGCCTCGTTAAATAGTAGTGGATGGAGGACGTCTGATGTTTTCGCCACCCCTAGCACCCATTCCTCTAAAGCCTGGGTGATTTACTCCTCATTGGTAGGATTATTTGTTGATACGTCACCGCGAGCGCTCCCCCTGAGTGTGGCGGTTTCGAAGTGCAGTGCATCCTCATCGTTAGTGTTTTACGCTAATATGCAAGAGCCGTAGTGCAGGCTAGTCGAGATTGGGGTGTTCATACTAGTAGGCCTAAGCAGCGCTAAGACGATAGGCTTAAGGCACTCACGGCCTTAACTA"/>
                    <sequence id="seq_t925" taxon="t92" totalcount="4" value="GACCAGGCTAATGCCACGAGAGCAACTTATGCCCGCCCATGCAGTTTCTCTCCGTGTAAGGCGTGGATTCGGAAGGACAGTCAGAGCACATGGCGTAAGCGCGTAAACTACGTGTGAGTCGTGCGTTCTAGGAGATGCGGAGTTCTAGCATGCGCCAATTATGACACATACAGTCGAGCACATTCGTTTAGTAGCCTGAAAAAAATGACACCCAACGAAACTCTGAAGACAGGGCGTGCACTCCTGTCAAATAGGATCAGAGCAGTTGTGATTGCTCACGAAAATAGATTGTGGTGTATAGCATGCGTCACAGCTTCTCTGTACCGAAATCCCCCAGGCCAATGACGCCGCATCGAGTATAATAACTTCTATACCCCGGTAATCCGCCGCGTATAAAATAGCAACGGAAGGGGACTAAAGCCGCGCCGTATGCTTTGAAGATGTCTCGACTCCCTGTTCTATCACCTGCATAGCGAATAGAAAAAATCATCATCAGGTTACAAAGTTTCTTCCAGCACAGTAGCTGTGAGTTCACGAGAGATGCGAGCGGGAACATGAGTGCAATGGACAAGCTAAGCCACGGGGACCAGAGAACCTTCAGTTAGGTATCGCGGGCTCTGGACATCACTACAATTTTGAAACGGGGGGGATTGTGGCTGAAGTTTGCGCTGCGGGTCACAGATGATTCGAAGATGTCGACTATCTCTAAAGAACACTGGGACGATCAACGTACCGTCAAAGCTGGCAGGCAGGATCTTTATAAACCCTATTATGGATGTCTGCGGCGACGGTCGCCTCCATAATTGATAGTGTCACTACGAGGCGGACAGATCTACCTGAAAAGAAAGGGCCGGCTTATCCCGAGTGATTAGTCCATGGCCGCCCAGTGGCCCATGCTATACATTGCCTCTTAGTTGTAATATTACGTCCTCCCACGTCGTTTCGTCGCCGGTTCTGGTTGGACTCACGGAGCTGAATTTATGATGGCGGGCGGTGATTC"/>
                    <sequence id="seq_t935" taxon="t93" totalcount="4" value="TCCCATGCCACTCATGGACCGACCATATATTATGCGTCGGTGCTTGGGGTGTGCAATTCCATAAATTTTCCATATTTGGGTCATGCCGCGCTTGGGCTAAAGCTCGCCGCTTTGCGCACTTACAAATTGCGGTCTCTTGATGTACAAGGGGTTCGCTGAGAGTGGGGGCCCGTAGGATCGGCTTGTTACCCTTACGAAGGTGGCCCGGTCAAACGGAGTGGATCGATGGTGAGTCTCAATCAAACAGGACCGCCAATCGAGGGCGCAAATTTGCGTATCATAGTCGCCTGGCAGCCTCACTTGAGAGCACATCAGGCATTCTGCCACACGCATGCTGGCGCCTCGGCTGGAGCGAAGTCGGGCGAATACGTCACGCACTGCTTCCCTTCCTTTATGCTCTACAGCAGAAAAGCGATTAGATCCCTGGTGGATCAAAAGTCGTCCTTAACGCAAGAGGGCTACCGTTCGGAGACCTAATAACCGAGTAGGAGGGAAGTATGTTGCCAAGCTATTCCGTCGCAGAACATGGCCCCGCTCCAAGATTGCTTTCGGTTCGGCGGGTCAAACGGCGAAACCCCCGATTGGCGGTATAGCGCGTGCGGCGTCAGGCCCAGCCAAACATCGGCAGGAGTTGTGCTCAGTCTCAAACAGCTGTTCGCAAGGGTCAAAACATTTTGTTACCACGTTAATAGGCAGGGACTAGAACACCTAGACACGTGAAGTTTTTAAGTGCGAGTCGGTTTTTTCGGGTCTACCTATACGTGATATACCACCAAAGTGCCATAATAACACTATGTCCATCCTGGGACTGAGATCCCGCGTAGTTAGAAGCCTTGAGTGTGCACAAAGAAAGATGCATGGACTGCTTTAGCGATCGCGGACTGTTGCGTCGTCCTTCCACCGGCTCGTGATTAAACTCAGTCCCCCGGGAGTGACGGCAAACTCATTGGCCTGAATTCCAGAGCGGCGAGGTAGCTGTTTCAACGAAAGAGCTACCAGA"/>
                    <sequence id="seq_t945" taxon="t94" totalcount="4" value="AATATACTAGGGTCCTCGTCGTTGCAGCCCTTAATCCGAGTGGCTGTACCCATTAACGTCTCTAATGACCTTTATCTAGAAAGGCAATGATTTACCTTAGATGTTCCCTTTGTAACCATAGGTGCCGGATAATGCTCGTTTGCTCTACGCAGATTCCAGCTTACTGTCTCACGTAATGACGGGTAACTTGCCATCGAATCGACTCGTAGAGGCGTTTGAAACCACAGCGCCGGCTTATAGGCTACTCTACTCAGGGAGCACCAATTTGCACTACCAGTATCTTCTAAGGTGGTCGTCTCTGGGCTTCTCAGATTGACGGACGGTACGGTTGTTCGCTTGAAATGAGATAGTACGTACCCGCCAGCTGATCTGCCGAATCGCGTCTCCCATTACCCAGCAGCTGGACAACAATTTAGGGACTAAGAGATTCATAAGGAAGCGGGATGATAAGTTTCAAATAAAGTACACCATTTTAAACGCAGCCTGAAAATGGGCTTGCGGAATGAGTATCAATTGCTTTGTACGAGTAACAGGAGTCGTCCTTGTAGTGGAGTCAGGTGCTTCTTACGCAGCGTAGCATGCAAACTTCCGTACGCCCAGTGCCTCCGCTGCCCAAAGCCGTAAAGTTTCATGACACAATCGAGTCTTTCCTGAATCAACGCCAGAAACTCCGGGTAACGGAGTTTTCAACCGAAATCAGGTTATCAATGGCTTGCTTCGTAGCCGGAACTTATGTAACCGCGATCCAGGAGCCAGGCGTAAAGGTAAGTGTTGAAGTTTGCAGGATCGGAGGTTGTCACTCATAGGTTGAATTAGGCGCTTCCGGGTCAGACCAGTATCGGATGGAAATCAGGGCGCGATTCTTAGTCCGGTCGGTTCATTTTGTAATCCGACGGCTAACCGGGAAAGTCCGATTAATCGATTTCCGAAATTCGCGAGATTAGTGAGAACAGCACCTCCAAGGTTGTGGAACGTGTCGTCAACACTATATCGGTCGAAA"/>
                    <sequence id="seq_t955" taxon="t95" totalcount="4" value="ATTTAATCTCGATCGAATGCACCAGTACGGAAGCCTGTTTCCAAATCAGGACCAAGCCGGTCAGGCCACCCCTATGTAACGTTTAGGAGTACTCTCACTCCGTGTTGCTTCGCCACTCTTATAAAATGATTGCGCAATCCACCTATAATCTCGGCACCGGTGTACTCTCGTGGCATGCTATCCTAGTTCTCCGTTTGCTGGCTTATGTCGGCCTGGGCTGTGAAGACAGGTCATTAGCACGAATACCTGCGTAATGCGCGATACCAATTTCCGAAGGAACCCATAGCAAAATGGAACACGAGAATGTAAACTCTATACTCCACTGTATTGGGGGTGCGGACAATCGGTGGTTCCTGAAGACTACTTCCAGAAGACACGTGTTCCACACGAAGCACTCGCACGGCCACACCCCCATGCTGGTCTGTCGACTCAAGGACCCCTAGTCTGACCAGCCCAGTCTCAGGATGGCCATTCCATCTCATGGGAGGTAAAGTCTAGTTCACCACTGTTACCACGGCGTATTCACGAAGCGATTAACTGGCATGTTTCATAGTGCTGAGGTCAAATGCGTTTCATTGTAGACGTCGCGGCTGTTGCCGGTTTGTCTCCTTGAAACCAGCCCTCTTTTAGGGACCAAACCCACTGGTACCTCCGCGAAAGGGGATTTGTCTTAAACACAGCGCCTTGGTTTGCGATAATCTTAGAAGGGAGCACATTAGGTGGAACAATAATCCAGATGTCAACGCTCCCCTTTTCGGCGTCCAAAATATGGCGTGGGCAATCTCTGCACACAGGACGAGATACATCGTGGGACTCTAATATTCGTAACCTATTGGAAATTGAAAAGAGATCTCGTACTGGTGGCCACTTAACCAGGGGTGGGCTAGGGTAGCCACGCGCGACGCGGCGGTCGCTCAAGTACTTGCGAGCCCGGACCTTTTCCCCATACAATACAAGGAGCTCCGGGTCTAGCTGAATCGTCTTATCCCGTAGCCCCTTG"/>
                    <sequence id="seq_t965" taxon="t96" totalcount="4" value="CCCGTGAGGTGCTTTATCGTAGTTTTCTTATGTTAGGTAGAAGCCATCTTGTCAACAGTCCGGGCGAATTTTGCAACTGGAGTTGGAATGTCGGATCTGCGACTAGGTACTAGTCCCACTCGGGCAGTGAAAACTCCGCAGTCAGGACTGGTACAAATCCAAAGATGCAGCGGGACAAGCAACCCTCGTCTGAAGTTCAGAACCGCGGACTACTCCCTACTCCACACGCCACCTGCAGGCAGAGATCTGACTGCCCTTGTAGAAGATCGGACGCTTGATAGACGGCTATGTTACGAAAACCGTAAAACACTTACGAGCCAATTGAACCCTGGACAGTCCTCTTAACAGGAACTCGCAGCTGAGACTAACTGCGGGGGGCTTCCAGGATTGCAGATCAAGCGACACAACCCTCCAGCCCGATAGGACTCGTCCGCATTTGTATAGAGCGCTGCGCATTAAATGCCGCGGGCGGGGCTCTGTTTTGGTGTTGGATGGCTGTGGCCTCAGTATTTAATACTGCCCGCGTGGTATCACGGAGAACGCACAAGCGCTCGAAAGGGAAAATAGGCGTTTGTGACTAACCATGTCGAAGAGCCGAGGGCGCCTGTCAGCTACAGTTTAATACGTGGACTCTATGACCAGAACCAAAAAGCTGGGCTTCGGGTCTCTGTATGTGACCGAAATTTGTATAGGTTAGTCATCAACTATAGGACATCTGTTCCGAAGCTATCCGGTCTAGCCTCTTCCTCTATTCCCTGGGACTGGCTAATGAGTCGATGCCGGGGAGTCCTGTTCTGTATCAGGCTCGATGGGTGGGAGTTAGTTATTGAGTGAAGTCTGGCCTGCATCGCACATACGCTTCGTAGTATAGTTTGGGTGAAGACCGACAGATGGTAAACCACTAGCCTCGATGCCCTACCACGGCCGGGTAGGCTCTTACATACGCATGACGTGATTCTCCTCGGGACTGTAGAACGATGCCATACTTTATCGCTTATAG"/>
                    <sequence id="seq_t975" taxon="t97" totalcount="4" value="CGGGCGATGGGTCGACTTAAGAAGCATTTATTGCCTGCAATTGACCCTCAAGGCTGCCGCTCCGGCGCAAGTGGCTCTCCTTCCGACTCCCCTCTTGGAATGAGAGTCCTTGTGTATAGTTAACGGTCTGTAGTATGCATTTGAAACGGAGACGGCAGCGTGTTCCCACCGCCCTTAACTGTACTGGGGCCTTCCGCTCGCCTTGGGAGGCAACTGTTCCTGGGTATTGAAGTGGACGGAGCGTTCTTCATTTCGCCCATAATTAGCTAACGGCGCTGTAGAATACTACTGACTATCCGTGCTAGGCACATTGTAGTTACCGCGGTCGTAGCGTGTCCGGGGCCCGCGGTGTAGAAATGTTACCCCCTAAATACGCTCAAGAATTGTCTGATTAACAGATTCAAATATGAATTTTAGCCAAGGGTGGATGACTCCTAAGACCCATTCACAAATGCAGCTCGTCCGTGCAGTTCCACTATTAAGATATATAATACTCCTGCGTGGATTATACAAAGCAAACCTTCCGCCGCCTATTTCCACTCTACCGACGGCCATTATCCCTTAGAGATTGTGTAGCGTTACGTGTGGGATTGAATCATATTATTCATCAAGCCACGGCACCTCGGTCATCTCAGGGTGCAAATAGCGAATGGGCATCCACGAACGCGTATTGGGCACTAGTCATGCACTACCCGCTGGCCAATCTACTAGCGGTTTTAAGGCGAGTGAGCCTACAATAACATCTATGGTAGACATTGTGGTTGTTTCGGGAGTTTGGTATAGTCCTAGCGAACCCTAGACGTTGATGGTTAACCTATCGTATGGCGGTGTTGGTTCTGAATGCGCTTCACAGTATGCCTTTATATCCGCCGGAAGAATTATGAAGGATCAGCCTTACACCACTACGAGTCGTCGATTGCACGACATCAAATTCTCAGCATCTTTTCCACCATGAGGATTTGCACTGCCAAATGGCGACCCTTCCAACTATATTAATGCT"/>
                    <sequence id="seq_t985" taxon="t98" totalcount="4" value="TAAACTCAAACCGCTCTAGAAGAACACGCGTAAATTCGAATGGACCGGTCATATATCATGTACCAATACGACTTATATTCCCTATAGTCCTTTTAAGTCTGACAGATCTCGAGACAAGCCAGTATTTCAGAACATACTCTGGACACTAGCTTCTGGTGTCTCGTTGTATTGGGGGCTTGCAAAAGGTCGACGTATCATAGACCCCGCTTGCCTCGAAAGGTGAAAACGGTGCATTTTATGCACCGATAGTGAGCCTAATCGTGGTTGTATACGGTAAGTTGACCACCCCGCCTTGACGATCTCCTGCGCACAGGAAGGATCCCAAAGGACTAATAGGATATCCAACTCCTATGAGTACACACGTCTTTCACCTTGTCGAGGGAAACCCGCGGACTATATTGCGGTATTGCCTATAGTTTTGGTGATGTCGCATCTGCGCCTACCCCTTAGAACGCACTGCGAACAGGAGCATTTCGCACGCGTACAGTTTGAACGGAATAAGTGACTCCTTTTCCACGAGCTGGTAGAGAGGCGTACACCCTCATACCAATTCAAACACACAACTAACCATAAGTAGCCGGAGCAGTTGTGCAAGTCAATGTGCGCGCATCGATCAGGTACTGTGGGGTAAATGTGCGTCTGAGTCCCGGGTTGGGTCTGAATCAAGCGGCACACTTCTTAATGCTGTAGGATGCCGCCAAAACCTTTTCCCGCATTGGAGAAGAGGACCTACGCTGAGGTCTGTCGTGAATTGTAGTCACGCAATCAAATGGTGAATCACGCGCAACAAGGATTATGAAATATACCTAATGATTAGATGCAAATGGATCTCCAATTCCGAAAAGCCGACGCATACAATTACATGTCCATCGGGAGGGATAGGCGGTCTTACCCAGTCTGACCAGGTCAAGTCTTTCCGTTACGACAACTGTTGCCGCGCCCACGCAGGTGATATACAATAATAGCGACACTTTTGCGTATTCTTGTGTAGCGGTACGGT"/>
                    <sequence id="seq_t995" taxon="t99" totalcount="4" value="TGATTTACAGCACCGAGCTCACAGCCCCTACACCACTGGCGGAGGGAATCAGATAACAATTACTACAAGATCATCCAAGCAAAGACAGTATAGGTCTATGCTGTGAAGGCCGTCAGTGCGGGATTCTCGGTGTCACGGTTTTCTCCGGTCCCCGTCAGTGAGCGTAGATTCCCATTCGCGATTGGGGATTGCGTGAAGGCGTTGACAGCACCGATCACTATCTGAGAAAGGTGCGCTAGTTTAGTGATCAGCAAGACACACATCGTGCACCCTGCAATTAACGTCCTAGGTTCTTACTTATATACGTTCCGAAATGGGCACAAGTGCGTACGCAGTGACCAGCGTGGGACGACCCACTATCCTTCTCTATCATTGGGTCCACGTCATGAAATGCCTACAGTCTTTGGTCTTAGACCCGACTAATCAGCTTGAAGAGTCTTCAGCGTGTCGGAACTTTGGGTCGCAGAGAATCCGGAGCTTTACATTACATGCTGATCACTCAGGAGGGTATGCAGCCGCGTTTGAAAGTTGGACGCTCCGCAGGGCCTTGCCCGCCCTCCGGTCTCAAAAGGTCGCGGCAGACGTCGCCAAAGCTTAGTTTGTCTGGCGGGCCCCACTCCTGGGATCTGTTAAAGCGATCTGTCCTAACATAGCCCACGTCTGGCATGCCACGCCAGTGTAATAACGTCCCGGCCTATCAACACTACCGCTTACGGCTATGCTACAGATACCCGTGTGTGTACCCTGTTATAGTACGGTAAATAATGACACCCAGGCTAGCAGCCGCACGCCTATCGCTTATCCGCGCCGGGAAGCGTCCAGGAGAATCTAGTCCATCCCCTGGTCATCTGACGTAGAGGATCACGGACTTGGAAACAGATCTTGCGTACAGAACTCTAGTGGCGAGACTCGTTGTGGTAGCAATCTTAAGTTTTCTTTTACCGGGTCCTCCTTATGATGGGGGTAACCTCTTAGGGGGGAGACAGGCCTATTTAGTAGC"/>
                </data>


    


    


    
<map name="Uniform" >beast.math.distributions.Uniform</map>
<map name="Exponential" >beast.math.distributions.Exponential</map>
<map name="LogNormal" >beast.math.distributions.LogNormalDistributionModel</map>
<map name="Normal" >beast.math.distributions.Normal</map>
<map name="Beta" >beast.math.distributions.Beta</map>
<map name="Gamma" >beast.math.distributions.Gamma</map>
<map name="LaplaceDistribution" >beast.math.distributions.LaplaceDistribution</map>
<map name="prior" >beast.math.distributions.Prior</map>
<map name="InverseGamma" >beast.math.distributions.InverseGamma</map>
<map name="OneOnX" >beast.math.distributions.OneOnX</map>


<run id="mcmc" spec="MCMC" chainLength="20000000">
    <state id="state" storeEvery="5000">
        <tree id="Tree.t:mynexus_2x_5" name="stateNode">
            <taxonset id="TaxonSet.mynexus_2x_5" spec="TaxonSet">
                <alignment idref="mynexus_2x_5"/>
            </taxonset>
        </tree>
        <parameter id="birthRate.t:mynexus_2x_5" name="stateNode">1.0</parameter>
    </state>

    <init id="RandomTree.t:mynexus_2x_5" spec="beast.evolution.tree.RandomTree" estimate="false" initial="@Tree.t:mynexus_2x_5" taxa="@mynexus_2x_5">
        <populationModel id="ConstantPopulation0.t:mynexus_2x_5" spec="ConstantPopulation">
            <parameter id="randomPopSize.t:mynexus_2x_5" name="popSize">1.0</parameter>
        </populationModel>
    </init>

    <distribution id="posterior" spec="util.CompoundDistribution">
        <distribution id="prior" spec="util.CompoundDistribution">
            <distribution id="YuleModel.t:mynexus_2x_5" spec="beast.evolution.speciation.YuleModel" birthDiffRate="@birthRate.t:mynexus_2x_5" tree="@Tree.t:mynexus_2x_5"/>
            <prior id="YuleBirthRatePrior.t:mynexus_2x_5" name="distribution" x="@birthRate.t:mynexus_2x_5">
                <Uniform id="Uniform.1" name="distr" upper="Infinity"/>
            </prior>
        </distribution>
        <distribution id="likelihood" spec="util.CompoundDistribution" useThreads="true">
            <distribution id="treeLikelihood.mynexus_2x_5" spec="ThreadedTreeLikelihood" data="@mynexus_2x_5" tree="@Tree.t:mynexus_2x_5">
                <siteModel id="SiteModel.s:mynexus_2x_5" spec="SiteModel">
                    <parameter id="mutationRate.s:mynexus_2x_5" estimate="false" name="mutationRate">1.0</parameter>
                    <parameter id="gammaShape.s:mynexus_2x_5" estimate="false" name="shape">1.0</parameter>
                    <parameter id="proportionInvariant.s:mynexus_2x_5" estimate="false" lower="0.0" name="proportionInvariant" upper="1.0">0.0</parameter>
                    <substModel id="JC69.s:mynexus_2x_5" spec="JukesCantor"/>
                </siteModel>
                <branchRateModel id="StrictClock.c:mynexus_2x_5" spec="beast.evolution.branchratemodel.StrictClockModel">
                    <parameter id="clockRate.c:mynexus_2x_5" estimate="false" name="clock.rate">0.03</parameter>
                </branchRateModel>
            </distribution>
        </distribution>
        <distribution id="fossilCalibrations" spec="util.CompoundDistribution"/>
    </distribution>

    <operator id="YuleBirthRateScaler.t:mynexus_2x_5" spec="ScaleOperator" parameter="@birthRate.t:mynexus_2x_5" scaleFactor="0.75" weight="3.0"/>

    <operator id="YuleModelTreeScaler.t:mynexus_2x_5" spec="ScaleOperator" scaleFactor="0.5" tree="@Tree.t:mynexus_2x_5" weight="3.0"/>

    <operator id="YuleModelTreeRootScaler.t:mynexus_2x_5" spec="ScaleOperator" rootOnly="true" scaleFactor="0.5" tree="@Tree.t:mynexus_2x_5" weight="3.0"/>

    <operator id="YuleModelUniformOperator.t:mynexus_2x_5" spec="Uniform" tree="@Tree.t:mynexus_2x_5" weight="30.0"/>

    <operator id="YuleModelSubtreeSlide.t:mynexus_2x_5" spec="SubtreeSlide" tree="@Tree.t:mynexus_2x_5" weight="15.0"/>

    <operator id="YuleModelNarrow.t:mynexus_2x_5" spec="Exchange" tree="@Tree.t:mynexus_2x_5" weight="15.0"/>

    <operator id="YuleModelWide.t:mynexus_2x_5" spec="Exchange" isNarrow="false" tree="@Tree.t:mynexus_2x_5" weight="3.0"/>

    <operator id="YuleModelWilsonBalding.t:mynexus_2x_5" spec="WilsonBalding" tree="@Tree.t:mynexus_2x_5" weight="3.0"/>

    <logger id="tracelog" fileName="mynexus_2x_5.log" logEvery="1000" model="@posterior" sanitiseHeaders="true" sort="smart">
        <log idref="posterior"/>
        <log idref="likelihood"/>
        <log idref="prior"/>
        <log idref="treeLikelihood.mynexus_2x_5"/>
        <log id="TreeHeight.t:mynexus_2x_5" spec="beast.evolution.tree.TreeHeightLogger" tree="@Tree.t:mynexus_2x_5"/>
        <log idref="YuleModel.t:mynexus_2x_5"/>
        <log idref="birthRate.t:mynexus_2x_5"/>
    </logger>

    <logger id="screenlog" logEvery="1000">
        <log idref="posterior"/>
        <log idref="likelihood"/>
        <log idref="prior"/>
    </logger>

    <logger id="treelog.t:mynexus_2x_5" fileName="$(tree).trees" logEvery="1000" mode="tree">
        <log id="TreeWithMetaDataLogger.t:mynexus_2x_5" spec="beast.evolution.tree.TreeWithMetaDataLogger" tree="@Tree.t:mynexus_2x_5"/>
    </logger>

</run>

</beast>
