# Supplementary material for: Survival and selection biases in early animal evolution and a source of systematic overestimation in molecular clocks
Source: Interface Focus. 2020 Jun 12;10(4):20190110. doi: 10.1098/rsfs.2019.0110 (PMC7333906; doi:10.1098/rsfs.2019.0110)
Supplement: Data and analysis code [file rsfs20190110supp1.zip › BuddMann_IF_SI/VaryingCladeSize/XMLFILES/3x_4.xml]

<?xml version="1.0" encoding="UTF-8" standalone="no"?><beast beautitemplate='Standard' beautistatus='' namespace="beast.core:beast.evolution.alignment:beast.evolution.tree.coalescent:beast.core.util:beast.evolution.nuc:beast.evolution.operators:beast.evolution.sitemodel:beast.evolution.substitutionmodel:beast.evolution.likelihood" required="BEAST v2.5.2" version="2.5">


    <data id="mynexus_3x_4" name="alignment">
                    <sequence id="seq_t1105" taxon="t1" totalcount="4" value="CTCTCTCTGGTGTCGCCAGCTACGCAGGTTTGTTGTCGTCCAGCGAAGCCAGTGGCTCGGCTATAATGCCCATTATCGTATAACCCTTTCTGGGCCAGCGTCCACTCCTGTTTGATCCGAGCAACCGGGTGGGGAGGTTGCGGGACTAGGCTACAAAACGGACCCACCCTCTAACCTGGACTATGTCTTGCCTCCATTCAGGCATTTTCGGCACGGTGGCGTTTCCAATTTGAAATGCGGCCATGCACCATAATCGTCCTAAAAGGGGTGCCAGGCTATCTGTATGTAGAGATCATGTGCTGCTGTGTTACTACCCCCTACGACCCCCTGCCGGATCGCATTCTGCTCCATCCTCCACTCCTAGCTCATATACACGGAGCTAGGGCTCATGGAAACTTTAAAAGTCTATCTATACGTACAGTGGCTACCAGTGGCGCGTCCGCGTCGCACAAAGGGACACCTGTACAGCTGCGCTTCGAGCTGACACGAGGCATGTTTGGTGGCCGAGTGACGTAAGTCAGTTGCCCTATTTTCACTAACACGTCTGAGCCCTTGCAGTCTATGTTTTTGTCCGCAGAACTGAGGTGACCCTTCCCTTGCACGTTCAAGCACAGGCTTAAGTCTAAGCGACGTAACCCTTGTCTAGCCTTCTCAGCTGGGCCTTCTATGTTTATCAAACGATCTAGCTAATTGGATGTCTGGATATTCGCAGCTCACAAACGCGAGATGATCTGCGATGCTTGCGAGCGATAAAACCCCTTTAATTAGTTCAAACGCGGCCGGACGAGTCGGGAACGACTCATAATCATACTGTCTATCGTAAGCGATACTACGATATTTTGACTCACTCAGTACGCTACGGGCACTGACAGCTGGAATTGGAAAAAAGGGCCTCGAATTCACGATGAAAGCCTGGGCACCCAATCCCAACCCATCCCCACAGAAACCAACGTTAAAATACACCTGGAGTAGTATGCTCCGAAATGATCCAAGCGGGCGT"/>
                    <sequence id="seq_t1014" taxon="t10" totalcount="4" value="CGTGAGAGGGGGAGAGGGTGCGGTGAGAAGATTCTCAACGAGGTTTATAATCCAAAGGCGCAAAGAGGGAATCGGGTCGACCATTTAGTCAGGCTACCGCAAGCGGCCGCTATTCGACCGATATTTCGCGTGGGCTGAGTTGGCACTTAAAGTGATCCTAGTATCTAAATAATTTGGGGCGGTTCGCAGGACCGATCGCTTGACAGGTTTGCCATACTGGGCGCCACTGTATATCTACAGGAGTCTACACACGGGAATCACTTGGGATACCTACTGATGCCGCACCTTACTGAACTGCAGAAGAGTCGGAGGTTACCGAAGGTATCTGCCCGACGATGGACGACATTAAATCAACGAGGCAACAGAACTTATGGTGCTACCACCAGGGCCTCGGTTTCGGCCACTATCTCCTTTCGAGCCGCAGAAGGAAGACCACCGCCTAACCAACCACGGGGGCCCCTGCTATGGGTCGTCATGTCGAAATAGATCACTACGACTGCTGTCAGATGGCCCGTGTCAACCTACAGTACTGGCTTCCGCTCCATGCGCCTACGACCTTACCTTCCAGAAATCGGACGTCGCACCCGAAGGGGCTCTCGAAGCCTTCATGTGTTGTCGCCTACGACTCTCACAAAGAGCGAGTACACTGAGTATTGTTTATCTCTAAACCGACCAGTGTTGCCTCTACTCAACCTGGGACATCATCAACGTCGTAGGGAGACGGTCTGGGGAGGTCGGGGTCGCCTGGGGCGAAATCTACTCCCGGCGTGTGACGCACAGCGTCGCCCTAGTCATAAGGTTGTACCCCAACGTGACGATACACGCACAGCATTACGTCCATGGTTCTCTGCTATTGAAGTTTAAAAAAAGCAATTTCAAGAATCGTTTGAGTCCGGGTAAGACTTCCAGTTCTGGCTGAGGTTGCTACATTATGCGAATATAGTCCGTATACTCGCCGATATGGTGTCCCCCTCTGCTTGTTAGGACTTAGCGCGTTCCC"/>
                    <sequence id="seq_t1003" taxon="t100" totalcount="4" value="GTTAACACGTAGGTCCTACACGCGAGTTTAACATCGCGAGTAACAGTTAGACTTCAGAATCGAGCTATCGCGGCTAGTGACTGATGTCCTTTCTTTTGTGCCTCGATCGTCGCCTGAGAATATATAAGACACCACTGTAACCTCTATGATGCAGAAATAATCCATGCCCGTCACTTCCTAGTACCCCTAGTCGATAAGGTAGAGCAGTTAGTAACTAGAAATTTCAGTAAATGAAGACAAGCGACCTAAAAGCGTTGTGCCCAACTGGTGAATGCAGCTCGCGCGTTCATTTTTTCGGGCAACTTCCGGTCATAATGAGGTTCATCCCTGTACGCTTGATCTTAAGACTTTCTCCCTGAAAGGAAGTATTCTAAGTAGCAACGGCGCCGGAACAACCTCAACCGAGCCCGGACTCGTCAACGGCCGCCTATATAGCTGCAGTGGGTCGTCCACTGAGTCTCGGCCCTCTGTGAACCCGCGGGGATTGATGATGGTCTCGCGATTCAGGCACATTCAAAAGGCAGCATACCTATGGCTACACACGGTGACTGTCGGGCCAACGCACGTGGACACGCTCCCTTTATATGCACTACTTAGGTATAGAAATCAATAAAGCTTATGTCGTTGCGCTTTTTCAATATTACAGACCCCATAAAAAGGCGTAAACCGTCCGCGTCAAGTGTTACGGGATCAGGATATTTAGACGAAGCAGCTAAATCCCGACAGTGTCCCCCCATTGGGCGTCGGCCCAGGTCCCGGTCACATTGACTGTCGGGGGTGGCGGCAGTGAGTAAACTAGAAGTAATACCTAGAGCATAAGTCGGGTGGTGCCACGAGATCTGCAGCGCTTCCAAAAACATCAACCGACTGTGTGCCTGATCCTCCTAGAATTACGTAGAACGCTAATGCCTCAGCTGCAGCGTGATAGTAAACGCAGCTCGTCTGCAATAACCTCCTGTGAGGCAATGCTCCACAATTCAATTGGCGGACGCACGCGGAG"/>
                    <sequence id="seq_t1015" taxon="t101" totalcount="4" value="ATTTTACGTGTCGTGACGTTGAGAGCTCTAACACGGTGGCTGCAGGCCGCTGACTAATAGCTTTTATGGCTGAAAGGCGTCCCACTAGGAAAGGCCCGCCGAGAGTTTTCCTGTGCGAACTGTACGACAGACAAAAATTCTTAGGGCGGTCGTAGGGGCAGTTGAACAGAGCACCAGAAAGACAAACTAACCGATTCACCATCCTGTCCAAGCATCCAAAATAGCTGGATATACAGAGCTCACGGCCATCTGTCGCTTCCAACGGCGTTCGGCGAGAAGTTCGAATAGCGGCACTTCCGTGTACACCGGAAGTCATTGTTGCTTTTGGGAGCCGTACACACAAAGCACCTTAGACTTGTCGATAGCTGAAGGGCCTCGACATGGGGAATCGATGACGAGTAACCATTAAAGCTGTCTTGCCTGATAATGGACCGGCGGTATACCCTCTGTCCCTATAGGATTTCACTGCGCGCTAGATAAAGGGGCCGTAAGACCGTTTGACCGGCATTTGTTCAATAGGTCCACACCATTGTTTCTCTCTTGAAGGCTTGACAAGATGTCCCTTAAATAGCCACCGTCGAAAGGACTACAAGATACTGCCTTTCCTGACTTAACTGATGGTCTGTGCTTTGGTTGAAGTAGGCAATAATGCTGGGAAACCGGGAAGCGGAGTGGCAATTGATACAATACTTTAACGCTTGCAACTCCAGTCAAAGTCTCGTACCCGGAAGATCAATAAGAGTATGACGAACGTTGAGACTGCGCCAGGGTACTGCACGTATACGGAACATGGTGAGGCTTGTGCAGGTTTGCGCGTAGCTCGTGCTCAGGGTACAGTTTATTAAGTTGACTGGTACTCATCGTATCTGCAGGCTACTCCGCAGTTGCAGCCCCATATAACCCACCGAATAACAGATTCAAGTTAGAGTAAATCCTTGAAGGCGAATGCCCCGAGTTTCGATTGCCCTACGGCTTTATTATCACATTCGTTAACGTGCTA"/>
                    <sequence id="seq_t1023" taxon="t102" totalcount="4" value="CCACCGTCTGACGTATATTAAACCACTATCATACTTATGAGACTTAAAGTACAAAGACCGGGTGCTGGTGTTGCACGCGGAGTGGGTGTTGGCGTCGGCAGTGAGTCTAAATATCAAAGGTATTTTTCTACGCTATACTGTTGCGCGTCCACTAGTGCTGTCTAACAAGGCAACCACCAATTGCAGGCATTACGACAACTGGCGTCACATTCGATGACTCACCCAGCGCACTAGTATAACCCATATCCGACGCAAAATATTGGGTTACGTGTGGCTGGATGCACCAGCGGAGTCCTACTCTTTCTTACAAAGGCTAGATACTAATAGAGCGATCATGCGCCGAGCGTTCTGCTTCTACTGCACATGGGAGGGCTCGGCCTTCGAAGCGATCGTGTGCGAATCCAAGTCCGGCCCTCTGATAATGTTTAGGCGAAAAGCCATCCTAGATAATAGTCGGACTTTTTGCTTACACTTCGGGTACATACTGTAGCCATTCCGACACGTATAGTGACCCTGTCATACAGTAGTACCACATCGCAGCCCATATCGATTAGCTGACCACGTCCTTTATACGATACCGAGTGGATAGTTGTTTCCCAGCTTCCCTTTTCATGAGATGGGTTCTATTATCTCGCAATTTTATTCGACGCTGCGACTTCTCATAGCTGGTTCCATCATCCAGTCATTCGTTTAACAACTGAAGGTACCCCTCTCCTAAGCGCGCTCCTCTGTTATCTGTAGCTGGAGCCACCAGTTTCCACGACGTTGGGTAATTTTCCTGCACGCATGACGTATATGCGGTCCTATCTGATATATTTCAAGGTTATAATTGGCTTTCGTTACAGTGGTGGAATCGCTTGGGCAGGCTACAACTGTTCAAGGCGAAGTGTTTAGTGTTTCCGTTCACAAACGGTTGAGGAATACGACTTTTCAAGTATCGAACAAGTGACACATTACCGAGGGGCGAATTGGATTCGCCTGCGCGGGGACTGAACCTCCC"/>
                    <sequence id="seq_t1033" taxon="t103" totalcount="4" value="CTGCTTAACTAGAACGGCATTCAGTGTGGACTCCGGCCTCAAGGCGGCAACTAATGTGAGGACCGTTGCGCCGCTCCAGCATGGAACCTTACTCGCTATACGGGGCGATCTCGTTTGCTGCTCTTTCACAGATTCAATTTTACCCCATTTCTGTATTCGGCTAAAGCTTAAGGGAATTGAACCGAAACCCAATGCTGCCATCCCTCACGGAATCCGAACTATACGTGTACTTTGCATCTGCGATGGTCGCCATTAAAGCGGCAGGGTAAGCCATTTAGAAGATCAAAGGCAGAGTGTAATGGAGCATAGGCAGTACTGAGAGCGGTGGGGGGCTTAGGTTCGGTCCGTATTCGGCTTACGTAATAGGGCCTGTACGGGGTGTTTGCTTAATGGACTGTTTGGATAGTGTAGATAGGAACGCTTACACCAGTACTGACTTCTCAACTAGCAGGTGGGCGTGGGCGAAACGGGCGTTTAGCCCGTCAGGCGATCCCTCATCACCCCCTATGTTGTGTGGCTGGGAAGAAGACGATTTATTATGGTCACTCTATAGATACCGCTGTATACTTTACCGATGTACACTCCGTTACAAACACGTTCAGCATATCGTCTACCGTAGAGTGTCTCCATGGTACCGTGTTCAGCGCCTCGTAGTGCCGTAGGAGACCACGATAACCCGTACGTGGTGAATAAATACTAAGTTGTGCACGGTTCTACGATGGCTTTAACGTTAAACGCTCACGGTCTGAAGATGTCGTCCGACAATTACACCTGGCAGTCGACCAACCCTCCTCTATCATCGGTTAGATATACGAACCTTGCTAACGAGATGCCTCAGCAGCGGAAAACTAATATGGTATAAGATACATCTTGAGGTTTTGCCTTGGATAATCCAAATGGCGACCTCAAAACTGACTGTTCTGTATTGCTCGACATCTGCTCGTATCTCCCAACGAGTCGCTTCCGTGTATCTACACTACCCTGGGATCTGGAAACTGGC"/>
                    <sequence id="seq_t1043" taxon="t104" totalcount="4" value="ATGTCGATCCGGAATGAGGTGGGACCGGGCGATATCTTAAGTGGTGGCGAGTGTCCGGTATGAGTTCTCCACAACTATCTAGAGTGCGGGAGTAGGCCGTTGCAGGTTACACTCAGGCTCTTCTGGGTCCTGCACAGGTTCGGTAACCCACTCCCCATTAGGCTGGGATCCTCTGAGGGAAAACTGTCTGGATACCTATTACCCCATAACGTGGGATTGCGAATCTTAAGCGGATCTCCGAGACCTAGCGAACTCGCTCTGGGCTGTCTAATAGAACAGCACATGATCCAACTCTGCCTAAGAGATGATGTGAAATACGTGAAACGAACTTCCTACTACTGTCAACTCCTACCCGTCCACCTGGTGCCCTTTCGGGTGACTATAACCTGCTTAGCAGGCTTCGCTGCCTGCTGAAGCTTGCAGGGTCGAGCCGCTAATAGGAGAAGCCAGCAAAGTAATTCATGAGAACCCGCTGGCTCAGTTTATAGTTACAGCACTCAGCAGATAGGTGATTAAGTCGGTATCTGTGAATCAGGTAACCATCATCTAGTAACGTGTGGGGGCTACTGGACATCTTTGGACCCGCGCAGTACCAACCTAGAACTGTAAATGATCTAGCTTCGCTGTTAAAGTTATTAGTAAACGCGAGCTTACCCAGTCGCTACGGCCCGTCATATGCCGTGGGCGCTCGACTGATTGAGAGATGGTTCTAAGCGAGGCGCGGTGGCGCTGGGGGACATTAGCCTCTTTGTACCTAGTACGCGATCTATGACCATGGGCTCCTATTCAATTACGTGTTTGGAAAAGAATTAACGAGGGCAGATAAACGCGGTTGTCATCGGGCCCCATGAGCCGGCCGATGCTGCGTTGCAGAAGGATATTTAAGTGATACCTACAAGCGCCGATTGGTGTTATATAAGCGTAAATGTTTGGGCGGTTATATCTAGAAACATTTTATCCGGTGTGGGCTATTTAACAGTACCACTCATCTTTATACATA"/>
                    <sequence id="seq_t1053" taxon="t105" totalcount="4" value="CAGTCCTGTGTATATGAGGAGGCTTGTCAAGCTGAACTCACGGCGGCAGACAACCTCCGAGACCGGATTCCAGTGTCGGGGAGCCGCTGACGATTGTCGCCCGAGCCGCGTGTGGGGCCAATCCAGCTTAGTCGGACCGTGTCGAGAAAAAACAGAAATACATCACGCAATAAAGTTTCTTCTGGAGCCGAACCATAGCATACCATCGCCTCTTCAGCTATTACACCGGTGGATCCCCCTCTGTCGCTTGCCGACGCTATACTAACTACAGCAGTACCCCGCCAAAGGCATCCTTTACTTGTACTGTATAATTACTACCGCTGTTGAGAGATCGAATACAATCCAGCATTAAAAAAACTGAACGGGAGTACAATGGTAAGACCCGTCAGGTGGGGGTTATCCCGCGGCCCGCCAACAGAGCCGTGCCGTTCGGTACTAGCAACGCTTTGCGCGGTCATCCTGTATGAGTGCCCACTACCACCCTCCAGGAGAGCTGGGATTATCAGGGTGAGGGCCGACATGGTTACCCAGCGAGCGATGGACATTGGTTCTAGCGCGTCCGAGCGAGAGTGCACCGGTTCACTCTTTCTGCTCTTATTAGGAGTGTAATACAGATTCCAGCCTTCCTTCCTCACATACTGTCAGGCATGATGCAGGAGGAGTCCCAGAATGCTCGTATGGTCTTTTGTCGGCTATGAACGGGTTGGACCAGATTAGACTTTGGGGCGGTCGTAGCTGATCTGAGTCCAAGTCCGCCGGTCCTTTACTGCCATGTATCTTCCAGCATTCTTTCACCAGCCTATAACGTGAGTGACTTATCTAATCAGAATAAGATCGTTACCGTGAAACCTGAGCCTACACCTTTATCCGATAAGGACAGGACGCACCTTAAAACTTTATTTGTCGACAACTTATTCCTATAGTACACTAATGAAGTTGCCTCGGCCGTGTTCCCCAAGCCCAATTTAGACCGCGTGGTCCGTTTTCAATTATGAACGAA"/>
                    <sequence id="seq_t1063" taxon="t106" totalcount="4" value="TAATAGCTCCTAAGGACAACTACAAGGTTCGGCTTTAAGAAAACCAAAGCGCTGCTGAGCCACTACGTTTAAGTTGCCCGGTACCGCAGATGCCGCCTTTCTTTATCATTTCGCCATGGCACAAATCTACGTTTCGTGTACTTGACTCGACAACTCATCATCAAGGTAGGTATATACTATTTACGGATAGCTTCGGCACCCCCGGACCAGGCGACGCACCTGCAGAAGTGATCTAGCCATACTCAGCCTCGAGACCCGCACGTGTCTTTGTACTCTGAGTGAACCCGTCTCTCAGGGGTATGGCATGCGAGGGGCCTGGATGGCTCTCCCCAAGACGTAACCTGTCAAGCCGTGTCGTACGTTCTCCTGTGAGAACCTCCGAACTTGCACGCTTGCTATTGACTGGGCTTGGATGTGAAATACAGGGAGACGCTCTCCCACCGTCAACGGGTCGGGTTAGCCCGACAAACACAGCTGACACACGATTAGACCGAATTGGTAGGAAATTCGTTCCTGACCTTCCTCTGTCCAGGCATGGATTTGGGACGTGCTTGCCCCGAGATCAACTCTTTCAGTCACAAACAGAATAAGCCTGGAGTAGCCGTATTATTCGGGGGCTTAAGCAGTTATATTCTGCTTCAGTTGTAGCCCACGATGGGAGAAGCTCCAGAGGTTTCGGGCCACAAACAACGACCGTTTAAACTATAGGGTTCGTATTATACCCACCCATGAGATGAAACGTCGGTCGGCGTAGACAAAACTTGCGAGTATAAGAAGCTTACAGAGTTCCATTATGTCTGCGAGCGTACTGCTTCATCACTAGCGAAGAGACCCATTTATTTTATAAGCCTGAAACCTCCCTGGATTCGACGCCTAAGTTATGCGAACCTGTCTGGGTATAGGGAAGTTATACCTAGCCAGAAGAGCGCCGCGTTCGCGTGAGCAAGATCCTTCAGATTCAGGATTCCTTGGCATGGGGGCTTCACTTGAAAGGCCCAGG"/>
                    <sequence id="seq_t1073" taxon="t107" totalcount="4" value="TGTTGGACCAGGCGCTGTTAGAGCCGAGAGCGTTGTTATAATGCTATTATGCTTTGTGCGGAGGAAGCCCTATCACTGTACATATCTGGTAGCGGCTCCAAGGTTGGTCGATTCCATAATGATATATAAACTGTCAGCGTATGGTCCGTACCCGATGAGCGATGCTAAGACCGAGACCTAGACTAGAAATAAGCGGAATATTACCCGTGAGCTGTTTAGGTCATATCGACACAAGCCAGATAAGGGAAACAAATGCTCCGTCGGGCCCGTGGCAGACCGTCTATACTTCGTAAGCTTGTTGGTAACAGGTACTTTACTTCACCAACACTACTATAAGATGGTAGCGTTACCCCGCATACTCTCCTGAACAACGGTCCACTAATTTAAGGGTTTTTATGGGAGTCCTAAGATTCATTTCTAGGGCTCTTGACACCACTGACAAAACCGGATCTGTGATCTTTAGAGGAATACACAACTAATTACGCTGGGTTGAACTGCATGCAGCGCGCTATTTTGCCCAACCGCCCTGTGCAAGATCAACCCGGGAGCCTAAGAAACTCCAACACGCCAGATGACAAATCCAACCACGATGTACAACTTATGCTGTAGGACCGGCAAACAGAATAGGGCTCAGGGCCGTATGCCAGCTGGTTCTGAATAATCCAATGTCGCACTCTCACGACCTTGCACGCGTACGTAATGCTAAGGTGACCGCCATAACACTGGACGTACTCGTAATGGCTGACGACATCATCGAGCCTCTTAGCTTAATTACCACAGAAATGACCCTCATAGATACAACGTATCCCGTACCAGATTAGGTTATCTGAAATTGACGGGAGGATCTAGCGAAGATCTTATATGTTACTACTTATGTATGTCAACCGAGGATTGTTTTGGCAACTCGTTACGGAGCTTCCAGAATGCGTGCCAATTTCATAGAGGCAGGGAATATTCAGGAAATGCAGTGTTCAGCAACAGCCTGCGCTTGTGTTGAGAA"/>
                    <sequence id="seq_t1083" taxon="t108" totalcount="4" value="CTCACGAGGTGCCTATGTTTTCACTAACACCCTCGAATGATCAGTCCAAAATGCTCGGCGGCGACTATCGGCGAAGCCGCAAATAAGAGGCAGCGTCAAAAGTCCTAAGTCGGCAAGCGACCGCTGCCGTCGTCTTATTGTGTTCCCTATGCTTGCCGGGATTGAGCTTAATGCGCTTGACAATTAAGCAACCTGTGACCGCACCTCTGAATTTAAGTAAAATTTTCTATTAAACGAATGTTAGCGGTATGCGTACTTTTGTTAGTTAATTACTTCGACTCTCTATCATGATGTTTTACCGAATTGGTGGAGCTATATTTACTCGGGGAAGAAATTACAGTCGTAGTTGCTTTAATACGTCTCGACTAACTCGGCGGTCCTAGATGAGTGAGGCAACATAGTACGTAGAAAGAAGGCTTCTCGAGAGTAGTCGGGAACATTCCTTTAGTGCACTAGGCGCCGCCAATCGGGCTTTTACCAGCTTAGTCTACGAGCAATGTAATTGTACCGGATATGTGCGGAGATATGCGCAGCTGAGCGAGCGATTTAGATGGGTGTTCCGATAAAGATATCACTATACGATCTTGCCTCAGGATATGAACATTGTTCCTTACGCATAGGCTAGATTCAAACACCGAATCTTGGGTCCCCTGTCAAAATCTGCCGCCCAGTAGAAGCTTGAAGGGACTAGCGTAAAGGTATCATCTCGCGCCTCCTTATGAACTAGGAGGAGACCGTGATTAATTGGAGGGTGAATCACACCCGACGATGCATTCTGATTAACTAGAAACATCAAATGTCAATATCGCCCTTGTCCTCAGCATTCAGGCCATCACCCTTTCAGAGGAATTCACATTCAGAACTAACTAAGAAGGGGCGTAGCGCCCAGTGTTGAGTGATACCCCACCAGTGTCATTTATCAAAAGTGCCACCTACCGTGGAAATACCCCCAGGCTCCAGGTACGGTCGAGCGTTCATACACTGGAGTGGTCTAATTCGA"/>
                    <sequence id="seq_t1093" taxon="t109" totalcount="4" value="CGACCTAGGAGGTGCTCCATCAGACCTTACACTTCCTGACCAGGTGCCGATTACCTGATAAGAGCTTAAATGGACAGTGTAGCATGAGGCCGAAGAAACGTCGTTATAATCACTAAGCCATAGAGATGGCGGCACAATTACCGTATTGCCTTGCTTCGGCACCAGTTATGGAACAGACTATAATACTGATACCCCCTGTCGGCTAGCTATAATGCCCCCTGTTCATTAGCCAGCATTCGTTGCTTGCATGTAAGGACAGCGGGAGTGCATAGTTACACCCTGTTTGCTGATAACCGCCAATAGATGGAGTTGCGTGATAGACCATAGACTACCCCTTGGTGTATGTCAAGCCCCTAAGGAGTGCGCTTCACGAGTGGCACTAGAAACCCTTATGCGGCGCCACCCCCAATGCTATGCGCTACTAGGAGTGAAGAGCGGATACTGTGTCTACGATGTAAATCATAAAAATAGATGGAGAGGTATTTAGATTCCCGTTCGCTACTACGCTTTAGCCGCATAGCACCTGGTTTTAGGTAGAATCTCGTTGACGGATCCTATACATAGAATCTAATACAAGTCGTGCGTTCTAGAGCACAGCTTATTGAGCCTTTCGACATTGCTCAGTGAGCCAAAAGGTAGTCAATGTCGCACACTGAGCTGCTGGGACGAGAACCAAGTTCGTGTAAATTGATTGGGGGGAAAGTTTATCCTGTATGACTGTCAGAAGTGCGATCTGGGAATCAGGTATGGATACCATCCTGGTAGCGTTCGCTGTTAAGCGTTATTTGACCGTTAGGGCTCGGGACCAAGGGGGAACGCCACAAACATTGGTAGCCCCGCGCATCTTCTTTATTGGTCTCAAAAGACTAGAGCCGTGGAATGTCTTGAATAGACACCCGGACACTTCTGATATCCCAAGTACCCAAGCGGGCTCGCTCTGCCCCTTGCTGGTAGGAGTATCTCGGCTGATGTTTTTTTCTAGGGCTCTCATAGCAGCTAT"/>
                    <sequence id="seq_t1114" taxon="t11" totalcount="4" value="ATTAACCTGCGGACCGATAGTCAGTTTGCGCGAGGACGCGGCCCCACCATCGTCTCTTGGCCCTGTCTTTCTATCTGGCCACCACACGTTGGTCACAAGCGGTTCTTCATGCAAAATGGGGTCTTTGATAACGAGGGCATTAGTTTCTGGAAGCTTCCATTCACCTCGTAGACCCGTGGCATTCAACCATTACTAGTGCCAAGTTGTCAGTTGCGCGAGATCTATGAGAGGGCGGAGAACCGAGTCGCAGCCAGCTGCACTTGGACCGCTTCCCGAGATTACTTACTCTCTACCGAAAACAATAGGTTCCTTGTTTTACCCGGGCGTCGTCTCAGTGCAAGGAGGTGTCATATGTTGAGCCGGCTGTTCCCTAGTAAGTTCGCGCGCTGTGTTGTGTGGACTCGAGCTATGGAAACCTTACCTGTGGATATAAATGGGCCTTCCCTATGTATGATGTTAACGTGCTATTGTCTGGCTACACTGGGAATATTTGTAACCCTTATTGGCTGTGACTGTCACTCAGGACTCGACTGATTTATAGAACGGTCGGTACGCTGCGACATAAGAATACGAGCATTGATCGCGCGAACGCACCTTATCACGACTTCCATTCAGCAAGCCCATTCACGTGCCCAAGTTCACGCACCATAAGGAAAGCTGCTCCAAAGATAGAGCACATCGTGCAAGTCTTAGAGAAACACTGTCAGGTGACTCTCGAAGCTAATGTTTAGTCGATCGCGGAGCGATTATCGCTTGAGACTAGCGACCGGGCGTTGTAGCAGTCCACTTTCTGAGCCAATCTAAGCCGTGAAACGCCACCACATGTCCTACGCCACCCTGGCAGCTCTTGTCTTTTCAATTGCCTGTGTGACGCCTCGGGAGACGAACCGGTTGAAACTGGCAGAACGCAACGAAGCGGTCCTAAGCCGTTTCGACAGAATCTGTCGATTTTTCAGAGTTGGCCACGCGCCTTAGACAGGACCTGAGAGAGGCATAAGAA"/>
                    <sequence id="seq_t1104" taxon="t110" totalcount="4" value="ACATGCATGTCGTGACAGCCCTTTTGTATGTATGGTCTCATGCCACTAAACAATATGTGCTACTGAGTCGCAATGGTTGGGGGTGTTTCCGTATAAGAGCCCCACATCCTGGTTGGCCCCTTCTTGGGCAAACTGCGGCGAGTTCCCTAGACGGATAACCCGACTGGCATGCACGAATAGACCGGTTTAGGATGAAGTCTCAACTTTTCCTTTACTCTTTTGCATTTGTATGATCAATCTCCTCGGCCGGTCGGCAGATGACCTTACTCGGAGGACATCCACGAACGGTCTTATGTACAGCTTCCCTTATTAAACTGTAGGTTTCGTCAAGTGGAGCAGAAAAACGCTGCATTGATGCACGTCCGTGGAAACCACCGAAGGATCCACCACGCGAACCTTTCTCACAAGCGAACCGCCTAGCTCGGTTATGGCAGCATGCCTACGGTACTGTGCACGAACCTAGCACCTGCTTCCTCCAGGGATAAAAGCTTCCCCGGTGGCGTCTAGGACTGCGGCCACATCCGTCAACGCCTTTTTCCCTAGTCGTGGGAGCGTGATACAGAGTCTTAAGCCTGCCGCGCCCGGGTCTTAGTACCTTTGCTGAGCCGTGGGGAAAAGATCTTTCCCAGCACGGCACTAACGAGCAACGGTGATCCAGGGGGCGCGCGTAGAAGGGTATGATAGTTCGGAGCGGCGCAGCGGCATCCCTTTTTCCCGCAAGTTCAAGCCCAGGGGCAAAATCGAATGAGCGGACGCATTGCAGTGATCTCCACTTTATCTTGTGCCCGGTGGGCCTTTTCCGGGTCAGTATAGAGTGTGATCCGAAGTAAATTACCACGGACGGAGAAGCCATCGGTATGGCGCCTACAGCTTACCTTCTTCAGTTCAGGCAACAGGTTTTTGTAGTGAACTGTATGATGTACTTCAACGCTGCGGTCAACGCATCACCGTATTTCACGACACTCTTAGATCTCAAGACAGTTTTGGGGTTAAGGTCCTG"/>
                    <sequence id="seq_t1115" taxon="t111" totalcount="4" value="AGCACGAGTGAGAAGCATGGAACGTAGGTACCGCTGATCCCACGCGAAGAACTATAAGACGAAGGGGCTGTTCGTCAACGAGCGGGTACGCCAATTCGAAGGGACCCCTCTAACCCAAGTTGGAGATGAGACCCATTGATTTCACCGTAATGGCGACGCATTCGTCACGTGCTTCTCCTCTTGTAGGTGTTATGTCATTCGGTGGTAAATGCAACGCGCAGAGCTCCTGAATAGGACTAGCAATGATCGCCACGACAGAACACCTCATCTAGGGGTTCTTGGTCCATCGAGCACCTGATGGATGTAACATGTGCTACTTCTGACGTCGGCGATTAGCAACCGATCATTGTGGCACAGCTGGAGTTCGTGTAAGCCGCCTTAAGCTGCTCGTTCCCACGTTGCAGTGTCCGTACATCGAGTGAACCTTTTTACAGGGGGCAACTTCAATGAGACCAGGGGTACCTACTGTGATTAAAAATATGCTATTTGCGCCGTACGAGCCTTCCCGAGGCCCTGCCAGAAAAGTATAACCCTGACGCGGCCAACTCTATTCGATGACTGATTGCCAAGAATCTTGTGGCCGACGGGATCGCTGTTCAGAGTCACGCTTCAATGCGTACAGGCTATTATGACGCTAGTCTCGTGTGCATCGCGACGTCCTAACGCAGGTGCAATGGCGGACGTCTAGATTGGGCAATGGGAAATAGAGGGGATCACCACGTGGCCCTCTTCGATCCTCAGTGTAGCCCATCTTTCCCTCTGCCTACGAAAGGGGACCCATTATCCACGTTCTATATGGGGTCGTCCCAGTAAGGAGAGGACAGGAGATTGGTGTTTCTGTCCAGCGTAGGCCATTATGAGGCGGGGTCCATGAGAAGAGCCAGACGGGTAAACGTTAGATAATGTCGCACCGTAGCGGATCCACATTTCGCTCATTTGGCTGGTGAGATATAGTACGGACGGGGTAACTCCCTCGCACAGCCCGGTTCTCGTACTGCTC"/>
                    <sequence id="seq_t1123" taxon="t112" totalcount="4" value="GACTGATCGTCGAATACCTTTCTTCCACACATCTTCTCGAATTACCATTCGTGACAAACAACAACTAATGTTGACCTTTCCTAAGCAGCACTGGCACCTATCAGGGCATGCGCCGTGTCTCTGCATGATGTTCTTTGGAGGCCACGCCCTGTCTTTGGATCCACGGATGTACAGTTGGGCTAGTCCCCAGGGTCCAAGCGTCGCTGCTTATTCCAATCAGATGGCAAAGGATAAGCGCGGGCTCATAAGCCGGGCTCCAAGTTTCTCTCACGAGCCCAAGAGTCCTCCCCTTATAAATGCGCGCGATCCACTCTTAGATGTTTGGTGCTCTAGTCCACGCTTAACCCCTCCGGTGCTCCCACGGTTGCTTGTGGGTTAACACACCGATCAGTCGGTAACCGTCAAATTGGACCGAACCTGCCAGGGACCTGCATTCCTTTCACCAGTCCCCACATTACCTATCTCCAGATGGCACTCAGCGGATAGCCATGTGTACACTGAGAGGCCGATTCCTCAGTATGACCGACAGACGTCTCCCATATAGAGCTGCACCGCCACATCTTCGGTCTACCCGCAACCGCCCTCTCTAAGGAATGGCCCCCGCGTGGAAAAGATTCTACGTAGAGAAGGGATTAATTAATGAACCGTGTCCCACCGTTCATGGACAAGGCCGCTCGGGCCCTTGGATAGTCTTGAGTGCCTGACAACTCAGAGAAGTCACGAAGCACGCGTTCCGTAACCATCGAACAGGCCGAGGTCTCAGGCGTCCAAACTGGAGATAGGTTACGTCGCCGCAGAAGGGCCATAGCGTTAAATTTACGCCACGAGTCACCTCGTCTCCACCCCTGGTGAGCAAAAACACTCCCAGTAGAGCCGTTATAGGACGCCTTAACTACGTATATCTTAAGCACCGGTGCTCAGGGCCCTCCATATGCAGCCATAGTTACAACGTGCGCGATATACATCTGTGTTTCATTTCGATTCACTCGATTATATGCGA"/>
                    <sequence id="seq_t1133" taxon="t113" totalcount="4" value="GTTTTGACGCGTGTCTTAACAAGGTATCTTGTGCGCCTTACAATTTTGTTAGGTTCTCTGGTCCGCCTTACCGAGCTAGGTTCGTATTTCCTGATTATACACTCCCCAAAATCATGAATACTTCCCTTCCGCAGTCCGGCGCACTCCGGCTTCTAACTGCGGCGGGCGTTTTCTCTTGTTCTCAGCATTAGGTACCGAATAGCTCAGCGATCCCAGGACTTATCGTATGACCGACTCTAGTTCTAACCTCCTCCCATGAGCGGGTATACTTGTACACCTGCTGGATGATGCAATCGCAAGTTGAGAGGTCCAACCCGGTCTTCCGGCATGGCCGTGTCGCGTGGATGATTGGAAAAGGCAATTTGACGTCTACTAGGTATAGCAACCTTGAGCCGATTCTGAGTAGCCTACCACCATGCTCCCGAACTGCCTTCCCCCCACCAACGGGTCCCAGAGCAGCAACGAGGGGTTTTGTTACCTATCAGTTAGCTAGCACTAGGCGGTGGTGGGTTAAAGGGTCATGACCGTCCCTAGGGCGGTAACTGGGTCCAACAGCTTCTTCATGTAATAGCCGTTCCGAGCGTTTCGGCCATATTGGATTGTTGCTAAAACTATTCTTAAAGTAAACGAATTCGACGGAGATCATTGATAGCCTGGATGTCATGTAACGCCAGTGGACCTGCGCCTAAAGTGCTGAGACTATCTTATCAGCAGTTCACCAGTTTGACCTAGTCCTAGTGCTCCCGCACCTGAACAGGTATGCCCTAAATAAGAACAGCGTCGAGGCGGCTTTCACCATCCGGGGCCCACCGAGATCATAGAGTCACTGGCACAAGCTTGGGCTGCAGCTAGAGTTTTCCTATGGAGCTACCTGGAGGCATGATCTACCCCCTTTCCGCAAATAGCTAGCACTGGGGGATGCCCTTAATGATGACGCCGAAATAACTCACACAGCGCATCCGTTACCGCGTAAAGTGATTTCGCACGACTGAGATAACAC"/>
                    <sequence id="seq_t1143" taxon="t114" totalcount="4" value="CTGATAATATACTGCGCTATAGAGCGTTGACTTAGGCCGGAATGGGCCCACTAGAGTGTGGGACGATCCCGCAAACTTGCATTGAACCGTCGTCCCCAAACGAGGGAACCCGGTCACCGGCTCGTTCAGACACCCAGCTAATCTCCATTACGGTATTCGGCTCAGGCTTAGGTGCGCTGCACAGTGACCCCATCCTGCCCCGACTCAAAGGGTCCATCCGGTTCGTCAACTATGCATTGGCGAAGGACTCCATCATAATGCCAGTGGAAGCCATTTAGACGGTCAACCGAATAGTAGGGGGGAGCCTAGAGCTGACGGAGTGGGGTATAGGGTTTAACTGATATCCGCTTGTGTCTTCAATAATAGGACATGCCCGTGGTGTTAGCTACCGGGCCTGTTTGGAAAGCGTAGGAATAAACGGTGAAATCATTACTGAATTCACAACTAGAGGTGGGGCGTGTGTTCAATGGGAGACTGGCGGGTCCGCCGAAAACTCATCTCCATCGATATTTCTTTGCTGGGAGGAGGACTATCTAGCATGGTCACTCTATAGATACCTCTGTTTCAGTAACCGGTTTATTCTACGTTACATACTCGTTCAGAAACGCGTTAACCACTGAGCGTTATCTTGTTACCCAGGGCAGCAAGTCGTAGCGCATCAGACAACTACGATAAAGCGCATAAGGTGGGTAAATAAGAAGGTGTCCATTGTTCTATAGTGTATTTCATGTGAAATATTAGCGGGCTCGAGCCGTCGACCGAAACTAACACCTGGCTATCGAGGATATCTCCTCTGCTTATAGTAAAAACTACGCACCTAGAATACGAGGTCTCTCACAAAAGGGACATTAATTTGGCTTCCGAGAAATCTAGTAGGACGGCCACGGAATACCCAACAGGCGAGCTTTAAACTGATTGATCTGTTTCTCGATCCATCTGTGCGTTTCTTCCCAGGCGTCGCGTCCGTGTAGCCTCACTAAACTGTGTTCGTGTAAGTGGA"/>
                    <sequence id="seq_t1153" taxon="t115" totalcount="4" value="TTACCGTTACCGAAGACGAAAGACAGTGTCCGAGGTAAACAACTCCTGAGATGACAATGCAGTTCTCATAACTTTGAACGGTCGTCGCGTCTGAACAGAAGCAAACGGAATGAGCGGTGGTACGAGCATCGTTGTTTTTATCCATTAGTATATGGAGCCACTTGGAAAATCGCATGACGTGTTCCCGGAGTAGGTAGTGTTTGGACTAGTAATACTTGATACTTCTCTAAGTAAGGTTCATTTGGTCGAAGATATGAAGTTGCTCAGCCACGAATGGGTACGCTCACTCCATGTTAACATACTAGCTGGTCTTTGAACCTATGTCGTTTCTCTGAAAACCATGCCGGGTGGTATCCAACAGTTTACTACGAGGGACAGGTGGCTGGCGGAGCCTCCTGACCGCGCTTGTCCTCGCTACATCCTCGTAGTTGTTCTGCCTACCTTCTGTCGATTCAAGTTGGCGGTTGGAAGATGCAGTGCTGGTCTCTACTGCTTTTACTTTTACTCGCCAGTCCATGTCTTACGCGAAACGAACGGGGCTCGGGAGGTGAGAGTGTACGCTGATATACCCCATGTGCAACTCCCAGGTTCAACAATCGTAGCTAAGACAGGCAGAAATTATAAGAGGGCGGACCCGTACTTACTTTATTCATTCTGGATTCTTGAAGCGGGACCCAGGGAGCAATACGGTTGCAGCAGGCCATTTATCATTCTCCCTCGCCCGAGTCCGCAACCGGTTAGCCACATATAAGACACATATCTGTGAGCCAGTGCTGTGATTTGGGTCTCATTACCTCTTATTCCCACCGCGGGGGAATACTTACCTGCCCGTCGCCGACCTTTTTATAGGTGATGGTTCCACCATTAAGAGTTTGTCTTACAGCACCAGGTTCGCAACGGTACAAAATTAGTCCACTGGCGTCCAGGCCTTCCCATCTATCTAATTGACGCACTGGTGTGTGCCCAGTATCCGGCTCATTTGACAGGCGTCATGGCCAAC"/>
                    <sequence id="seq_t1163" taxon="t116" totalcount="4" value="CAGGCGGATAGCAATGATTGTCGAATAGCAACGTATCGTACAGAAACTTAAACTTATTCTAACATGTAAATGCTATTGGTCAAAGCGATAATATCAACGCGAATGATTAGTTGCGCCCGAGACCCACGGTATCCGGTGAATCTCTATCGATAGGCTGGTACATGAGATTGCGATCACGGAACTCGGTCTTCTTAGTCGCCGTAGTGGTTGGTCCGAATTTATCAGCACCCTGGGGGGCCCGCGTATACGGTTGTGGAGGTCCTCTTCCTTCTCAATCGAGGGCCGAATGGAGAGTTTTTAGACGACAAGCATGTGGATGAGTGCACCTGGCACGCGCCGCAAATATAATTTTCCCCAGCCATGATGTTGCTCGATGCGCACGGGTGGGCCTAATGTCAGTCGATCTTGAGATCCGATGCGGCACTCGAGCGCATAATCTCGCGCGTTCGGAGCAGAGAGGTCTGAAATGTCCCTTACGACGTCAAAGTAGGACTTATCGAAGGCGAACTACGATATACAGGACCCACGAATTAGAGAGGAACCCGGTGCCCTACGCGCTTTATTTGACAGAGTTTCGAAGCGGCACAACTCATAATTGTTTCAGCATCGGTATATAACTAGTTATGCTAATTCCTGGCAATTCGCCCGAGCGCGTCAGCAGATGGTGCTTGTAGTATATATCTATCTTCGATCCAATGAAGGTAATTGTACTTACATCCTTCCCTAATCCAGCGTTCGAAGACGCCTAGTGCCTCGCGGGAATGGAGACCTAGTGAATCCTAACCGGTAGGAAACCATTATGATTCGATCTTGTCCCACATGGACCCTCATTAACTTAAAGGCCCTTTAGGTATTATGAGATTACTTAAGTATTAGGGCGCGTTATTGAATCAAAATTCACTGTGCTCATGCCAGGACAAACGATTGTCGACCTGAGATTTAGAGAGTGTAGCGAGGCCTGGCAAGCACTCTGTTTTGCGCTTCAAGTTCATATCCCCTA"/>
                    <sequence id="seq_t1173" taxon="t117" totalcount="4" value="CGGGCATTGGGCGTTCGTGAACAGCAACTCTAAATGGGGTCAAGAATCGTAAGTTTACATGATGTAGACGTTATAACTCTCTCCGGGTAGACTATGCGTATACTACCTATATGACGTAAGACGACCACAGTTGTTGACCTACACATCTTCGCATGTTTGGATCCCCCTAGTACCAGTCAAAGACTAACTCCACAGATGAAGCCTTTGACTAGGCCGCAGTCCGTTTGGACTGAATTGGAGCCCGTGTGGCCTTCAAGCATTGCAGGAGGGACTGCCAAGAACGATTCACTATTGCCCCTCGTTCCACGGGGTCTTGCGGGGTCTCTTACATCCGTCCCACGTGAATTTAAACGTACCGTGGATAAAAGGTGTGCCCCGTCAGTCCTCTACCGTAACCGACCGCAAAAGACTTAACATCACCTAGAGACGACAGTGGACCCCAACGGACGTAGGAGGAGCCCAAGGCGGACTAGTCTAACATGATGACCGCCGGTTTAATGGCCGTGAATCTCTTATGCCACAGGTGTCTTGTGTAAGGAAACCCGTTCGGCGCGGTAGGTCCAACGACCCTTATCAAAAGGTGATTTTTCTTTTCTTGCGAAAGGGTTCACGTGAAGTGAAAAGATGCACGTTGAGGCCAGTGCCCCAGTATCGTGAGTGGCAGCAGCGCGTGCTATGCCACGTCGTTCTGTTACAGGTTATATAAACATCAAAATACGGGCTAGTTAGGACCGAGAAGGTGACATATGTATCACCTATTTAACACCTTACAGCCTCTAGGTTTGGACCAGGCCACTAACTAACCCTTAAGGTTACAGCGGCTCCTGCGAGGTCGGTTGTACTCGCATCCCACTAAGACTCATCAAACGGATGGGGCCGCTCAAGGCTCGTGGTCAAGTCCGCGCCCGAAGCCGAGTCACACCGCCCAAAGACACCGGTTAGGTTGAAGCATACGCTGCTCCCATAGAGGTTGAGAGCGCGTCAACAATACTGCCCGCAA"/>
                    <sequence id="seq_t1183" taxon="t118" totalcount="4" value="ACAGTGACATTCCCCACCTGGCAGTTCACTTTGGTAATGGTTTAGACTGCGCATAGCGTGTCATATAGACACCAATTACGGTGGGTATACCCGTAACACTGTTACGAGGGCCCGTACCGTTGGACACCAAGGCCGACTGCGTCTCCAAAGTCATATGGGTCAGCAGTCAATAGTCCAATTAGGACATTGTTATTCTCTATCCAGAATCTATCAGTAATCGCTAGTTAAAGCGCTTCCATGTTTTTCGCTCTTTACCCTGACGTTCGGGGATAGTACGAACGTCCGCGTATGATTGGTCGTCGCGTACAAGGGTACCTTTGTAGTTAGGCGGTTTGCGTCCGCGATGGAGTGCTTGTTAACCGGTGCAACAGGGGATCCCTAATCATTCATGTCAAAACTTAGACTCCTGCGCGTGTTCACCAGCAAAATTTCAGAGCGAGCACGCCGAGGTTTAGCCTGAAGTGAGCTAAGACTTGTTCCTACGAGCCCTAGACAGGCCCCGAACAGGTTCGTCAGGCTGTTGGAATCACGTAAATGATTACAGCCGTTAACTGAGAATGCTCAGTGCCTCTACTGAGGGAGAACCTGCTGGCGACGTGGAGCTCCAACATTCCCAATTCATCTGTGCGAGCGAGAATCCGGCGATGCTTCAATACTAACAGACGAGTCTGATGAAGTCGCAGCTAAGGGCACCACATGCAATGTCGTATGAATCGTACCCCTGAGAGGAGGATACCCGCGGTTGATCAAAACCGTAGTTTGAGTGTGGCGCTTCAACCAGGATATGTTCCTATCGATCTTGGACTCGAAAACGACGCATTATTTCGCATTTTGAGGATTTGAAAATACATGTAGCAAAGGCCCGCAGTATGGGCATAGCTCGTGATCATAATAATTTGCTCTATCAACGGCGTGTTCCACCACACACTTAGGGTATCTAGCCGGCGAGTTTATACCAAAGAGCGGATCTGGTGCTCCAAAATTACGGTGTCGCACAGCC"/>
                    <sequence id="seq_t1193" taxon="t119" totalcount="4" value="TATCTACACAGGCCTTTTGAGTGGAACCATAAATTGTGGGCGTAAATCTTACCGGATAGCATCGTGAACCCTACCCCAGGGCTCAGCTGAGGAACTTGCGGACAGGCGTAATGTGGCTAGGGATAGTACCTCACCAATCCCTGAAATGACACACATCTTTATAGAGTGTTCGCCTATACATTCCTAACATCAGACATGAAGATATCACTGTTCCGTTACGACGATTGTGATGCACGGGACACAGGTTTTCTCGTGGCCAACCGAGGGAGTCGGCGCAGCAGTTCCGCTCCATTTCTCCGACGCACGGATCGTGGTGCGTCCTCCCCTGGCCCGGCATATCCATACCTTCCCCGACCCCTTGTTCTGATGTTCAGTCATTTACTTTGTGAGAATTATCTAGCAACGGCCTCCCTGCGAGAGATGGATCATTCTCCGGTGAGATTTTGACGTGTACAAAAAGCATTATGCATTCATTAACAAGACGGGATGGCCGCTTTCTCCTCAGGAAATAGTGTTACCCCAGGTATATGGGGTTCCGTCCGACATCTGGTGCTTCCGATCGAGCACCGGTAAGCAATATGCCCCTAGCATTTACGTGTTTGACCGTTCTACGTTCATGCTACGACCCCGTTAGCGCGAATTCAGTCTGGATAGAGTCTCTTGGGAACGGTTGAGACCTCTTCCTGAGCTCCCATCTGCAAGGCCAACATTCAACTCTTGGTGACTTTCAGCCCAGAAGTTTACATCTACATCGCCGGGGTACCGCCAAACGGGTTCTTAGGTCCAAGAAGGAACTTGAGGATCACGTGGTTAAGCCAAGGGACTGCGGTTAACAACTGTTTGTCCTGATAGACCATCGTGATAGCTTTGCTAGGAGGGCGAAACTTACATTATAAGGATGAGGCCGCAGAAAGAGTAGCAACTTGTGGCCATTCCGGACAGCATCCAGGCGTGGATGAAATCGAAGGGACTATTTACCTAACCGCTCATAAGCGCTCCT"/>
                    <sequence id="seq_t1215" taxon="t12" totalcount="4" value="CGGCTTTAGGACCTAAATAGAGAGTAATTAAGGTGTCGGGGAGATTTCTGCTAGTAGAATGGCGTGTACCCGAGATCTCCGTTTAATCTTAAACCCAGTGCCACCCCGTGTCGGTTGTGAGGATGGACGGCCGTGGGCTTTCTGCCCCATCGGGATAGGAGTAAGGGCTAGTTTCGTGGGCTAAAAACCTCCTTGGGCACCCACGTTATTCGCCCTGCATGAGCATTTGGTTGTTGTAGCCCGTCTACTCGAGGGGAGTAGGTCAGCAACTGGTTTAAACGATCCTACTCCTCACATTCTGCACTTTCCGAGCCCCAAAGTCGGCTCGTGGATGCCATAGTAATCTATCTGCTGCCGCCCCTGACACATTTTAGCTAGTAGACTAGACTTTAAGAAGTATGTATGGAAACGTTACAAACGGTCAACGTTGCTTAGAAACCTCGTAGGGCATCTGATCTACGGTAGATCCGACCTTTGCAGTTCCAAAATATGCGTTATCTATCTTCTGCCGGCCCGCCCTAGCAGATTCCCTCCTTTCGTGCCCACTCATTAGGTAACCCTGGAATACAGCTTTTCGTTTTCCCTCATGGAAGGGTCTTGTGGTAGGCCTATCCGCCCGAACTAGACCACACGGTCGTCCGTTTTAACTTATATGTGCAGAGGTGTCCGTCTGGACGGTGTCAACGTGACGGGTGTATAACAAATCAACGTGAATTGTAAAGGTCCACCATCACCTATAGACGGCCTTCTGCCGACGAACGGGAAGATTTCCAAGCCGTTGAGCAAATCACCTGATCTGAATGGAGCGGCCGCGGGCATGGTTAGCAAGAGCTGGACGAAGTCAGGCGAACCGAGCTAGTAACTAACTGCCCCTCGGTTTGCGCCGCTATATTGATACAAGGCCGGACAACCCTATTGTTCTTAAGGTACACTCAATCCGTCAGTCTTATGATATGCTTAATTTAGTGTCACATCAACTTCCAGGCGTCGTTCTTGCGCC"/>
                    <sequence id="seq_t1203" taxon="t120" totalcount="4" value="AGCACGGGACGGGCCTCGCTCTTGCTGGTGATTTGTCTGTTAGTGGGCAGTCGAAGCGAAGACCTGGCTTCTGGCCCATCGAACTCGTTGCCGGGACCAGATAGTTGTATGGGACACGACACTGGGACCTGACTGTGTAGCCAGCCCCGCTATGCTGAACGGACCGCGGTGTATGGCGCTTGTCTCATAGCTTCCCAGGCTAGGCTGAAGGACCATACCCGGCCATGCAGTCTAGTCTGGAGTCGCGTTAAAGGGGAAGTCCCAAAGGTACGAACCTGTAGAGTCCGTAGAGCGGCCCTCAATCATCTCGCGCTGGGAGGCGTCCAAGCTTCCTTCCTCTTTTCATTTACCGGGTTGGTCACGATTGATTGCTGGTGCTAAAGACGGCCGGAGTGTCTTAATACGCTAGTAACTGTTTTGTTAGCGGTCGGCCAAACATAGAGTCCACTCGAATCAGCCGACCCTCCGACTTATCCAAGAATAACTCAATGACAGTACGGCGTGCCAAGGATCCGACTCCCCGAACTTTATATGAGGAAAGAGGGGCGCATCTGCGTCTCTCCACATACTGACTCCGTTCGCAAGCTATGCAACCCTGGCTTTAATAGCAGTCGGGTAGGGTTGTCGCGTCTATAATGGACCCCTCCGGGCGCAGTACACAGCTACCTGGTTTGTATCGAAGGGACGGAAACCGATCCGGCGGAATTCTTTGCAACCAACGTCGTGGTGGACAACCCCATCAGCCGAGTAGTATTAGGTCAAGTCTTATCCGTAGTTGATTACCAGCAGAACAGCCTAGGAGTTTGGAGGAGCCTAAGCCACCGTCAGAATGGCCCCCTCCGGATGCCGAGCACTCGAAAATGCCCCGACAGTGAGGGCTAATACGGGAAAACTACTTAGCTACAACGGGATCTCGGCAACCTCGGTCAAAACTCGACAGCACTCCCCATTACCGAGGGACGATCTGTTGTGAGGTGCACCGGCGAGCCTCGTCATAGCT"/>
                    <sequence id="seq_t1214" taxon="t121" totalcount="4" value="GCCAAAGAAGATTGCTCTTGACCTGTAATACAGCGCATCGCGTAATAAGCCTTCAGTACCATTGAGCGCTTGGGCGTAGCAGCGGTATAGAAACTACTCAGCCTCATAAGTATTTAAACTAGGTCGTCCGGGTTGCGCTTAATTGTACGTCACTTTGGTGTTGAAGTCAGTATCTCCATTAAGGCACTCATACATGCCATTCCTACCTTGGTGGCTGTAGACGGATTAAGAATTATGCTAAGAAGTTCCATTTCTCCCTCACCGTGGAACTACATACAAAGAAACGACATGACAGGTCATGATCTGTAGGGACGAGAGCGGGCGCGGGTAAATTCAGTCAGACATAAACAGCTTGGGAACTTGTAACCCACCCGATAGGTGGTTAGTCATCGCGGCGATCCCCTGCATAAAGAAGAAATCGGAAAGAAAGTCGTCGAAAACGCAGTGTGATGGAAGGTGAAGCACTGTCTATGATCTTGTAGGGGGAGTGTATCTGGAAGAGGTACTTGCGCCTTCGACGTTGGTTTGACGCTAAGAACTACATAAGCGGCATGATAATATTTACTAGCGCTTATAGAAGTCAACATGGTTAGGAGTTAGCATGTTCACGTGGTATATGAATTGGCCGTAGTCATATATACGTCAGGATGCTAACATTCCATAACGATATATTCCATTCGATTCTCAGGAACCACCACTAAGTTCATAATGCATCGGAATAGGCAGTGCTGTCCGCGGGCAAGTAACGAAAGCCGCATATCCCCGGTGGCCCAGCACCACGAAAACCCCGCCATCCACCATCCACTCCAACTCCAGAAATGAATATCTACGACTTTGCATCTCACCAACGGGGCGCTCAGTTAGGCACCACCGATCTAGCGGCAGCCCGTTCTATAAGACCCGCTTTTAAAAGTAGTCAATCTGGTACTACGTAACGCTGCACGGAGTGAATCTGCACCCTAGTGTCACGACTCTTCTAACAATAATATACCCCTTATGC"/>
                    <sequence id="seq_t1223" taxon="t122" totalcount="4" value="AGGGCTCTAGCGGTAAACTTGGTTTGACGCTCGAGGGTAATCTTGATCTTGTAGATAACGGGCGGTTATGCCGCCCGTGTTGGGCAGAGATGCTAAATTTTTATAATCTGATCCGAAAGCGTTTCGCCGTGCGAGCACTAATAAATATCCCACCCAGCATACAACTGCTCTAATTAAGGGGATCGCGAAACTCACTCAGTCGGAGACGCTCGCAACGGTTAAGCGCGGTGCGGTCGGGGGACAATGAACGTTCCTGGCGTATAGCGCACGGTCGAGTCGGGACTCGATCTTGTGTAGCTACAACTACGCTAACTAATGCGTTCACAAGGAGGCATCTAATCCATGACCCTATACGATATGTGGGGAGCGTCGGTGGGCAATTACATATTGCTACTATCTAGCGGTTATGGCACAGGCAATTCTGAAGATAGTTAGCTCAGGCATACGAGCATTTGATGGAGACACTACAACGGACTGAAGTTGGGAGGAGCGTACGTTCCGATACGACCTTATACCGGACTGTTCCTCTGCAACGACTGGATCCTTCCTTTACATCCGGTTGTCATTTCGTTCACCCGACGAGCTAAATCTTAGCTTCGGTTCCTATCACACGGAGTAACAGCGGGGAGTATCGTCGGTTCACTTTCTGTGCACGATGGATGATGGCGCCCCAGTGAATTCACATCCCAGTCCAGAAGGCAGTATTCAGCACCTTGCTATTGGAGACCTGCACGTTTATTCACTCCTCCTCGTGGGTCGCACTCACGATTGGTATAGCTCTAGATACTCTCATGCAATTAGTGGCGTTTCTGAATAAGATTTATAGGGCTACAGAAATGCAATCCTACACCCCCCAGCTAATGTTGACCTTTAGATCCTCCTCAAGACTCCACGATACTCAAGTAGTCAGTGCGTCCTGGGCATTTTATCATTTCTGGAGCGCGAGATATCATGTCTCTGTTGTCTGGACACGATCACCCCCATGAAGTAGGCCGAGTTT"/>
                    <sequence id="seq_t1233" taxon="t123" totalcount="4" value="CACTGGTCTGTCAGGTTGGTAACGACCAGAACTGGGTTGCTGCTGGAATATGAAAAAGCGCAGGAGCCCGCCGGTGAGGGATAGGGTTTCAGTGTTCGCAGCGGCCCTCACTAAAACCGCTCCATTTGCGCCGGTTAGTTTTGCGCTGAAACGAGTAGTGTCCACTAGGGCCATAACCGCTTGTGGACGATTCTCCAATTGGCGGGATGTGCCCTGCAATATAGGTCTCGCTACCAAACTTAGTTCCCGAGCAGACAGAAACAGATATTTATACCTTAACGGGACTACGCATTCTTACACCTTTTGTTCCACGGTCCATATAGTTGCGGGGAGCCGTCACCTATATCTTTGCCACCTCTGAACTTCAGAGGCGGCGCCCGCTGCCTCTATTCCCCAATTTTGTGGATGAGCACATCAAATGGATATCAGCGTATGAGCCATCGGACGTGAGTCAAGGTGTTACTTATACCACTGCGTTTGTATGCCGTATATACTGTTAGCTAGACCGAGGCGCTGTCAAACCGTTCAACATCTTCCAACAGAATGTTCACTCTTTGACATGTAATACTGATGGGTGCGAGGAGTAGTTCTGTCGAGGGTAGTGACTGCTCGTGATGTGTATAGGGCAATTACGCTGGGGTCTTAGTCGGGACTGGGCAACTGTGCTGTAGAAGCCGACTGTAAATCGTTTGACAAAACCGAGGTAGTGGCACGCACTGCATTCCACGCCTATATGACTTGACCGGGTCTACACGGTATGGTTATTGATTACTTTGACAACTCCACGCGATCTTGATCCCGCCTTCACACGAACCGTCGCCCATGGCGACTGACAAGCGCTAAAAAGGTTTAAGATCATACACCAGCATCGTCCGGAACCTCCGACAGTTTCGAATCTATAAAAATCAAACGGTAGTGGATTTCGAGGCCACGGCTATTTCGCGAGTGAAAAATTACCCTTGCGGTGTATGGTATGGGGTGCACGGGTCTCCACTCCCCC"/>
                    <sequence id="seq_t1243" taxon="t124" totalcount="4" value="ATCTAATCGTTTGACCCACATAGACCCTTGCCTTGCAGGGAATATGAGCCTTCACACATATTAACATGCTTAGCTCGGCTGACATGTGGTGGAATTTCTATCTCTGCAATCGCCATCTCCGATGACTAAGCTCACAGGAGGATCTATCCCTAGATCGAGCGCCTCACGCGTCAGAGTAATGTGTACTACCCAGAGAGCATTCGCACGTCTGTCCTTAGCAGAATCAAGAGGCTGATTCGGGCCGAACAAACTGGTTATACCCTAAAACAAAACTTGGGTGCGTCAACAGAACTCACTTCCCTCATGCCTTTAATGCGCTCCTGATACCGGTAAGGTATGTCGTACAAGTCACCGCTCACTATATACTATACAATGTGACAGCACTGGACGTGATGTCCGAAGCGCTCCCTTACATATTAGTGTCCTCGTACCTTGCAGAAATATAATTGCTCGTGACCCTAATCTCACGGCGAACCAGGGCAAACAGACCTCGTCCACCCAACACAGGACGTGTCATATTGCCCCACCGGTGGGATCCCTTTCCGCGGAAGCATAGAGGCTGGGCAAGAAAGCCCGATACTTATATGGATAAGCCGGAACTTAAGATCACTCCCCGCTTTGCGGCTATCGATTAATCCGAGCTCGGATTGCGTTATAAGCGGGATCCGTTGCCAGTTAAGTTTTACGGGGTACGGATCACCTTGTATGTCAGGCAGACTTGGATCGTTGACCTTCTTTGGTCGGTCTACTTATGTGAGACCACGCGACCTCATTCTAGTGACTTTGTCAATCATCCCGCCAGGGCTAAGTTGGTGCGAGGGGGCAGAGGACCCGGACAAGACTTGTTCCGCAAGTTTCATCGGCCTCCAGTTCAAGAAATCATACTAGCATTCCGTTCATAGGTTAGGCCTAACAAGAACGTGCACAGTCGAAGAAGGTTACCTGAAATCACCAGCTCTCAGGAGAAGCTCAAGTAGGCATCGGGCGTGAGGAGACGGCG"/>
                    <sequence id="seq_t1253" taxon="t125" totalcount="4" value="TCTTACTTGTTAGTCTGATAGCCAGTTCCCTGCAAACGTTAACTTACGGGCCCGCTTACTGTTCGCATTTAGGGTTTCGTATGTGATACGCTTAGCCGAGCTCGTCGATAAATCTAACTGTTCCGCTCTTAGACCGTGTGCTTTCTCGGCCACGTCAAAATATACGGTTATATTTGTATCTGAAAACCACTTGTGTGCGCCACTTCACTCGTTGCGGCCATGGCTCACCCTATCCGGGCAGTGCCAACCAAACTCAACGCGATTATTTAGTTCGAAGCTTTTGACCTTCGCCGAGACGGGGACCCAACATTTCTTTCTTTGGTTGCAACCCGAGGATTCTGATTAGCGATCAAGCGAGCGGTTGCTAGCATTCTTGTACTAAGATAGAGTAGCTTATAATATTCCCAAGCGCTATTAGACCCGATCTCGGCAACCGGGGGAGTGTGCTTCCGATGGGCACGATGAAGAGCTCTAGCCGTAGCGGAAAATACCCATTGACGTGACCTTCCAATCCAGGATTGTAATAAGTCAAGCGCTGTGGGGCGTTACGTATGCATGGGTGGGAACTCAGTCAAGTCGTTTAAAGGGCTTAAGCTCAACAAGTCGGGGAGTAGAGGGCCAAGGTTTCAGTCAGTATCACGGTGTACCAATAGACTGTTCAAAGCCTACAATACCGAGTTCACATGTCCTGTCAGGTCTCTGTTTCGTCCTAGTAACTCTGCCCCATCGACGGGTATTTCCCCGTCTATGCGCACCAACCGAGACGAAACTATCTTAGTTCTAGCGAACTAAGCATTTCTGAAGTCCCAAGTGGCACCTACACTCCTAGAGAAAGGCCAAAGACGCCCATATTGCTCAAGCCGCACATCACAAAACGCTTATTGGCAATCGTGATATCCTGGAGCGCCGAGGCGCTCTCGAATCATTGAATAACCCGATCGTATAGTGAACTGCGGTCGAGATCAGCTACTGGGCTTCTCGTCCATACCTAACTTATGGC"/>
                    <sequence id="seq_t1263" taxon="t126" totalcount="4" value="CAGTAAAAAGACGGCGGGAACCTCTGAATTCAATGACCTACGCCTGTACTACTTCCATAGTGCTGGGGACACCAAGGGCCTGGTGGGCCGAGCCAGCATTTCTTCAGGGTGTAAAAGCGAGTGGACCCCTTATGAGAAGTTGTTATACTGCTTTGTTATACGGCGGCATAGTGCATTGCACCTGAGCAGCCGAGCAAGTCTTTCCGGTCAAGGGTGGATTTCCGCCTACTTCGTACACTGATGCAAATGAACCGGGCAAGGAATTTTCTATGAGATCCCGCCAGCGATACTGACTTCAGGAACGCTGGTGCGGGCATGATCAGATAGTGTCTCTGGCAACATACTAAAATTAGCACACCCTTTTCGGATCCTTATACGCCTAACTCGTTATTAACATCTTCGCTCGATTATGGACCAGGAGCATCTCTATTGCCGTGCGGTTTTCCCACGCTCCATTGTATCCTCCCAATAGCGCGCATCGGGGGGATGAGTCTGCCAAAAACGATGTCGTAGCTCGGAGTCAGGAAAGCAGCGGACGCGGCCTCTTGTGCTAACCTAGACAGGCGAAATTACTCCCACACCTATTATGGGCACATTAAAGTTTCTGTAGCAAATCCTGATAGGTTACGCTGATCAGAGCTTTCACGCGTCAGCGTTCCAGCATGGGGCCCTCCATCTAATTTTCCCGCTCCAACGGGTCGCTTCCAGAATCTTGCTTGAGGCGTATCGTACAAAGGCAGGCGGGTTAGCAGCAAGTCGCGGGTACATACACGGTATAACAGCCTGGACGGCGTTCCTGGGCCGGCTCGATGTTAGTTGAGTGGTCTCACCGCTCTACCCCCTTCCTTTGGTAGTTGTCTGTTATATATCCCCCCAGTACATGGTTGAGGTAATTCACAGAACGATATCTCGTCAAAGGCTGATTCAGTGACATATCCAAATAAGTAGTGTCCTGAGGCCCGCCCAGCTCAATGCACATTGTACTAACGGGAGTGTCTGG"/>
                    <sequence id="seq_t1273" taxon="t127" totalcount="4" value="CCCTCTCAGGGTGCTATATGGTCCTGCTAAAATCATGCGTTCGCTCAGGGAAACTCGCAGTGCGTTTTTTGCAGGGCGCTTATGGTCGATACGACCCGACCCAATGACCGAGATCCTGACCCTCTTGACCGGTAGGGTACGTTTGCCAGTCCATTGGGGTGTAAGAAGTCCAATATCGAGACGGGGACTACTAGGTCCAAAACTGAAGTGGATGGAGTTCGCGTAAGGTACCCCCTACCGCACCTACGTTCGCTATATAGAGGTGGAAGTTGTAAACTCAACGTATGTGTGGAGTTCACCCTGGGGCTGAGTACGTTTAAGGAATAGGTGACTTGAGAACGTCTTATGCCACCAAACAGGGTAGGATTTGAAGAGGAAGGTTTTATGGTAATCCCTCGAAAGTCGACCAAGGCGGGCTTGCATCCTAGCTATTGCCGTAAACATATACGACTCGTAATCAACCATGAGCGTTTCATGATACGAGTAGAGCTCCCCGCCTCATTCACGCCACCTCCAGCCCCCTCGACCAGGTGTCACGAAGCACCCTCCAGGTTGGGTAGTACCTAGATGACTATGTTGCCGCGGTCAGGTGTTAGGTAACTGCAGTGTCCATCATCGGAGAACTGCAAGCCGCAAATGTCTTGTAACCCCGTGTCAAGAAGTATCCACAATGAGTAGGTTATTATTGAGTTCCAATTCATAGTGTACGCGCCGTGGTATCGGCGAGAATCGGGGATCCATGGGCGTAGTTGAAAGTCCCTGGGTCCCAGGCGGAAATTGAACGTTCCTATATTGGTCGTGTAATTGGCTAGGACAGAGACACACCACCACTTTTCGACTGCAAAGTGGATTGTACTATGGTATATACGCCACAGCAACCCGTCCCAGCAGCATGGTCCAATCCGGCTTCATTCCAGGATCGGCAAATGGGCTGCTTCATACGCTCAAAGTGAAGCGTCTTCCAAGTCCCCGCTCCGCTTTCTATGCCGCATTCACTAAC"/>
                    <sequence id="seq_t1283" taxon="t128" totalcount="4" value="ATCGAGGGCCCTTTCCCTATTGCCCGTGGCATGTGGCGTCGGTACTCTGACGTCGAATCCTAGAGGGTCCCGTCTGTCATGTGCCGAAAATACCTGATTGACGATAGATGGACATAAGACTCTATTTTTTAATTTATAATATCAGACCGCTATCAACAGGACGACGAGCAAATGAAAGTTCGACCCCCAGCTATCGGGTCGTATACGGGGAGTCACTAGTCAATAGCGACTCATAGCGTCGCACCGCGGTACCACGATCTTAGAAGTTATAGTCTGGAATGTTAACATCTAACATCGCGTACGCCGGGAGCAGTGGCCGAGCCCTGCGGACTAGCATGGCGGAGAGGTTCGTGAACCTCGGGACGTAGGAAAATAGCTGGTGGAGGTCCGCACGGTTGTCCCCACTGCTCCTTGTATCATCGCGATATCCCCACGACTCCGTGCGTCTGAATCATCTGCACCGGCACTGACGGGATTTATGACGACAGGCTGACGTGTACTATTAACTTGTGTACTATACACCCCCGCTGGGCGTGCTTGCGCACGATTAACGACGAACCGCCTGTTATCGTGGTCACGTTGTCACACAGCGAATCACTGACTCTAATCCTATCGTAAACCCGCGGAAATGTATCTCGCGGCCTCTCGCCTCTCTCAACATTTGCCGGGAAGGGAGCTCAGTTCAACGCACGGTTCTGAATAAACAAGCTAAAGGAGCCCCCCGATTTGCAGGGACCGCTAGCCGCCGGCTTTACGAACAGTTGTCGGGCATGGCTATTGTTAGGCCCAGGTCAGATGGCAGCGAGATGCTAGCTTCTACACTAACAGATTAACTTATATTGTGGGTACCATCACCCGAACCACTGGTGTGCTAGTTAATGCGGATCCAAACTGGACAAAAAACTCAAGGCAAATTTGTCCATAGTAATGCAAACATTGGTGTAGGGATTGACGTAGTCATTACAAAGTTCCCAAGAAAAACGCCGCTCGCATGTCATGA"/>
                    <sequence id="seq_t1293" taxon="t129" totalcount="4" value="TCTTACTTGTAAGGCTGATAGCCTGCTCCCTGCATACGCGAACTTACGGGCCTTCTTACTGTTCGTTTTTAGAGTTTCTTATGTGGGACGCTTAGCCTAGCTCCGGGATTAAGCTACCTGGTCCTCTCTTTTACCGTGTAATTTCTCGGCCACGTCGAAAGATACGGTTCTATATTCAACTGAGAACCACTTGTCTGCCCCACTTCACTCGTTGCGGCCATGGCGCATCCTATCTGCACAGTTCCAACCAAACTCTATGCGATCATTTAGTTCGACGCCTTAGACCTTTGCCGACCCGGGGAACCAACAGTGCTTTTATTGGGTACAAACCGAGGATTCAGATTAGCGATCAAGGGAGCTGTTGCTAGCATTCTGGTACTAAGATAGAGTTTCTTATGATATTCCCAATCGCTATTATACCCAAAGACGCCCATCGGGGGACTGTGCTACCGATGGGCACGATGTAGCGCTCTAGACGTAGTGGGAATGACTCATTGACGTGACTTTGCAATCCAGGAGTGTAATAAGTCAAGCGATGAGGGGCGTTACGTAGGGATGGGTGGGAACTCAGACATGACGTTATATGGTCTTAAGGTCAAAACGTCGGGGAGTACACAGCCACGGTTTATGTCAGTAGCACGGTGTACCAATACACTGTTCAACGCCTACACTACCGAGTGCACATCTCCTGTCAGGTCCCTCTTTCGCCATCGCGATTCGACATCATCGACTGGTCTTTCACCGTCTGTCAGCACCACCCGAGCCGAGACTATCTTATTTCTAGCGTACTAAGGATTTCTGAAGTCCCTAGCTGCCGGTACACTCCTAGAAAAGGGCCAGAGCGGCCGATTTTGCTCACGCAGCACACCACAAAACCCTTATTGGACATCGTAAGATCCTGGAGCGTCGAGGCGCTCTCGAATCAGTGACTAACACGGTTGTATTGTGCCCCGAGGTCTCGATCAGCTACTGGGCATCTCGTCCATACCTAACTTATCGC"/>
                    <sequence id="seq_t1315" taxon="t13" totalcount="4" value="TTTGGTCAGTCACGCGTCTAGTAGCTAACCCTCCTTAGGTAGGTTCAGTTCTCTTGCGGATTCGGGATATGGCATGTGGCCAGTTTTAGGAGCTTCCAGAGTCCTAGATTTGCCCTGGGATAAACGTTTGCAGCGTGTCGCGCGTATTCATAGGGGCGGTTGTGCTTCATGACTGATCAAGATGGGTAACACCGGACATTTACGACCCCACTCAACATGCTTCCATGTGATATTAACAGACCGGAAGTGTTAATATCGCACGCGCTCGCGTGAACTCTAGCTGAAGCAAAGTTGGCTCCAGTTTAAGAGGGGGGGGTCCTATGGACGTGTTGGCAACGGCTCCAGCCAGCTTCGGAACTGTCAATAATGAGTCCGAGGGAAAGGGCCGAATGGGAAACCAACGACATGCTAGACGCTTGACTGCTACTCGTACCAGCACTCCAGGCATACCACTGTCTAAACGGCTACTGGATGGAACAGCCGGGTCTCCTATCTTTCGCTCTTAGAGAAGGAAACCAACGCTAAGTGTCGGGAGGCTGGTCCAAACCCAGAGACGGCTAATTTTCCTTATTCGCCGCCAGAAATATCAATCAACAGTCTCCTGCCCGAAAACTATATCATATAACAGTATGACATAATGGGCCCTTATTTTCTCATGTACAGATGCGAAGACAACTCTCCAGACAGGACAAGCTTACGACCGGACTGTGAAATACATAAAGTTTATACTACGACCGTATCTGGGCCTTAGTGACGTCCTCCACCAGACTCAATGAACTGCAGTAGAAAGACGTACGAGAGCCGGTTTCCATACCGCTGTTGTGCACGCTTATCACATTATGCCCTATGCCGAAAAACGCGTTACGCGCCCCCGAAGCCGCAAAAACCGTCACGCATGCTATAAGCTCCAATTACACGCGAAGGTCACCTTCAATCTTACACAGTGAGTGCCCGTGTCCGGCCAGGACAGTCCCAGTTCCAAGTGCGCGGAGTTGCCTTA"/>
                    <sequence id="seq_t1303" taxon="t130" totalcount="4" value="GATTTAACCTGACGCCCCGAGTGATGATTTACCGTACTGCTTGAGGGTCATTCCTAACCAGTTATTATTCTTCATGGAGAGAGCATCTTCCAATATCGTAGCCGATAACCAGGGGCGAACTCTGAAATGTCTTGGATACCGGTGAGCATCAATAGGGGAGATGTATCCTACGTGTAGGTAGCAAGGCTACGCGTTAACCTTTCGAATCGAAGTCCCAATGGGTAGTTGATAGCCATTGCGCAGGGGCAGGTTCAGCAAAAGTCCAGCTTGTGAGGAGAGTAGGGATCGTGCCCTGGGATATGAGATTGGGGCTTTTAGTATGCTCGTACACCCGAGGGGACTGTGCACGCAGTATGGCGGCATATCGGTCTCTAGGGTCATTGCGCGTCCGTGGCTGAACCGCTATCCTCGCCGGGTGAAATGCACGGCGAATACAAACGGATGGTAGGAGTAGGAACATTTACCACGAAGGCTTATATATGGGGTATTGCTGGCACTTGCCCCGCCCCCGTTCAAGCTGACCATGACGACAACACCCTGCTGAAGTGCCGCCATTTGGTCAAGCCTAGGGCCTTCGCGAGTAGAGCTTTTTCCCGGTGTGCTTTTTCTCAGGAAAGCTCAACTCGTCTTACCGTAAGATAGTCCATAGCGCAATTTTGAATACTAGGATCGCGCATTGGTAGCAACTGCTACCACGCTCCTGCGACGTTACTCCAGGGCATGAGCAGCGAATCGTTTTGGGCCGGGCAATATGAGAAGATGTCGGCTGTTTCTGTGGCTGACAGAGTTGTACTAGGGATTGCATCCCGAAGAGCTAACGTCACGCTGATCATCCTGTGTTTAATATTCATAGAACGAATTCTAGCTTGGTTGTCTTGCCGATCCTACTCCACGCTGTGCCATCAGCCTCCACCGATCAGTATTTGGAGCAGACACCTATTTTCAACGAATCGAGCACGAATTCAGGGAAGGTTGACTCATGGCACAATGTCGGTCGCCC"/>
                    <sequence id="seq_t1314" taxon="t131" totalcount="4" value="CGTCAACACTCGCAATTTGATGGTGACCTCGAATTGAGGTGAAGTCCTTTCGCGTTCCTAGACGTTCAATTTCCACCCGCCCCCGCGTGGGAAATGCGTAGCCGACAGCCATGGCCTGAAGACCTGTGAGCAACTGACCGTTTCCCCATAGCACTCTGTTATCGCTCAAGCCACCGTCAATCACGAACGACAAAACCGATGTCATTACCGGCGCCTTAATCCGAGGCTACTGCAGCACACCGACCTTCACCTTCACCAGTCATGGGAGTGCAACGCATGTATGTTGCCCGTTTGCCCCTCAGTCCGGGGGCTCCTTTGTGCTCTCCTACTTCGGTATTTCCTCCAATTCAGCGTGCTAAGACTGATAGGAAGTCGCTGCTTCTGAGCTACCACGATCCAACGCAGGACCTGCGACATACCTGGGTCTCGTCGGCTGTGGTACCTTTACGTAAGCTGAAAGCAAGGCGGTCTATCCAGAACTGACCGCTACCGGATTTATCCGATTGATAGACTTTTGCAACGGGGGGATAGTATTAGGACCACCAGTCATCGTTGAGGAGCGAGCGACGATTAGCAACAGGCGCCCATACTTTTCTGTTTAGGCATTTCCAGTGCAGTAATAAGTTACGACTATATGCCGGACTCGAAACTTAGCCAATCACCGACCGCGGTGCTTTGCCCCCAAATAGTCCCATCCGCAATAATAACAAACAAAACCACCTCTTTTTAAACCAAGCCGGATTCGTTTGCTCTTCGGACTTACCACTGTATAGCCACTCCGTTGATATCGGGAAACTACCCTACACTGTAAGGTGCACCTTATTCAGGGACTTCTGATCTATCGTATATGCTCAAAGAGTAATGGGACGTGTGGGAACCTTACATGGGAATTGCCACCGCTGACCCCCATAAGGTGCTGCCCCTGCTTTTGATAGCGTCCTGCTTGATGGAGGTACCGTAAACAAAGAATTGGTGAGCCCCGACCCAATCCGGGCCACGG"/>
                    <sequence id="seq_t1323" taxon="t132" totalcount="4" value="GTAAGGTGTATGACAGGCGAAATTAAGATACAACTTATCATATGCGACAAGTTTTGACAGGATGCAGCCGTCGCTGTCCGTAAGGGTTTCGCCCTATGCGAAAAGTGGCCACACAACCGGTAGAAATGAAAGTACTCCTGTTTTCCGTAGGCTACTCTTACCAGAGAGGGTTTTTGGTGACTTCTCAAGACACATCAATTAGCTGTAACTGCACTGCCGAATGGTAGGCAGAGGCACAAACGGATTTCCGCGCAGCAGACAGTGTTATTGAGGCCTGAATGGTACACCTGCCTAACCCTAATCGTACACCGATTTTTAGATGGACTCGGTGACTCTCATCGAGGGATTATATAATTGCTGAAGTTCAGATTCTCTATCCAAGGGCAGTAACGACTGAAATGCGTGGTGAGCAGATATAAAGAACCTCTGGTGCAATGCCATCTTAGATGGTACCGCAGGAAGCTAGTTTGATTACGATTATTTTCTTCAGGGAGTCTTATCTTTACGGACGCGAAATGCGACAAGCGTGTCTCTTCCGCGAACAAATCCCTACCCCGACTGATTGTCATGAAACCTTTTAGCCGCAGAAGTGGCCTCCTAAGTCATTGTTACGTATGTACAGGCTAGCATGACGCGGTGCACAGGTACGTTCTCTCAACGCACAGCTGTTTTCTTCGTGCCCCGTTGGCATGAGCCACCAGACATAGAGTGGTGCCCAGCATTTTCTTCCATTAGCGTTTGTATGGGCGGCTGATCGCTGTTTCATGATAGCAGGATGAGTTATAGGCCAATCAGATGTTGGCGTCTCTGTAAAGGTAAGAAATAGGTTGCGGCTTAAGAGCAAGTAGAGGCACGTCTGTAGCATCGACCGCGGGTAATGTGCGACCACCGTAAGTCGGAGTCTCTCGTACAGTAGAACCATGAGCTTATACACAATTGGGACCTGTGCTATAGTTACAACACTTTATTTCCTTAGCACACCCCAGTCTACGTCCCTCCC"/>
                    <sequence id="seq_t1333" taxon="t133" totalcount="4" value="AACACCCATCGTGGTGCGTACCGGCTGAGGAGCATTGGGACGAGCTAATTGCAGTAACAGCTCCGTCCACCACTAGGCGTCAATTATAGCTCCTAAGGAATGACTGTCGAGTGAAGAAAATGTACTATCTGGGATTAATGAAGCGAACTCACTACCGAACTTCTTTGCCACGGCCCGTGGTAATTGGGCGTGGACGAGCTAATTAATTGCGCCATAATTGCATTGCTTTCCCATCCGAGCCCGCTTCACGTGGACACGGTGCGGTAAGGTCCCCCCGCTGACAGATCGAGTACTGCGATGTTAGAGACGAGTTGTTAAACTGTGACCAGAAATCTTTGGTACAAGGCTGGAGCTCTACAGAATCCCGCACACTAGGCGGTAATTTAGGTCTTCCTTTCCATCCTTAACGTTCATTGATTCATTCTTATGGTGGGGAGGCTTCACAACACTCCATTCATGAGCCGTACGAGCAAGGTGGGATTCGAAATCCCAAAGTGGACGCTTGCCACATGCTTGGTGAACGCTGTGAGTACTATACAACAATGAGTACCACTGTTGAAGATCGATCTCGGTTACAGAGAGCCTTGCCCCGTACGGGGTCGTCTACTGCGGCCACAATCGAGTGACACCACTCCGGCTAAACTAGGCCGTAGGGGGTCAAGTTCACTCCGTGCATGAGACATACCAATAGTGGCCCATAGCATGTGATCCCAAAGTCGAGAGAACTCAGGTTCAGATATTATCCTGCGCCGAGTTACACTTAAAGCACTATAGATTATAGTTACTAACATTTGGCAGGCGTGATGTGGAGCGTGACACCCCCGGACCGTCGAAGTCTACTACCCCCGAAATATCCTCGCCTAGCGTGGGAAGCGCCGTAATGGTAGATAAGTTTGTTACGTGGGTTCTGCGATTTCCCAAGACGCGAGCATGCAGAATCGTACGTTAGTGTTAGACGTCTCCTTGACAGCGCTAGCGCACAGTTGTACGCTGGCCAGGT"/>
                    <sequence id="seq_t1343" taxon="t134" totalcount="4" value="TTACTAGATAATCATTGCCATTGCTCATGATAGAGGTTCGCAGAGGGACTATTTGGTCCAAGGTCGTATGTGATACTGCCCCCTACCTATGTTAACTCTGTTTGGTGTGATAGGTCCGCACACCTACTCAATCTAGAATTATGTCGTTCGGCGCGTGGGACAATGTGATGTTATCTACAAAGACGGGCTACGCCGACGGCGCGATATTTCTAGTATGGATTGGGGGGCCTATGGTTAACCGCCCTTAAGCAGGGCGACAATAGTTGGCTGCTTGGCGGATGGTGAGTATGCAAATCCATAACGGTCAGCTAATACCTCTTGTGCCCCATGGACTCGACGACACGCCTTTCGGCCCACGTCATATCGCCGTTCGCTGGCGGCAAGTGTCTTTGTGATTGTTTAGTTCATCATTCCGTGGAAGACGTATGACGGGTGGCTTCCGTCTTAAGCAACTAAGGGATCGTTGGGGACGGGCAGTTGATTCACAAGGGCAAGATTCCACAAGTAGCTGCATATCGACCTAGGTGGCCCAGGAGCTCTACAGTTGACCGGCGTATGGGGGCGATACATGAGGGTAAACCCCGCAAGCCGCAGCATGCCAGGACGTCGATTGGTCCAACGAACTCTCTAGGCCTTTGCGAGGTCACCCTCCCGTCAGTAGAGCTTTAGTATGGGATGGATAGGTTGTGAATGGTACGAAAGGAAGATGGCTGACGAGCCTTACAGGCCCGTGTAACGTCAAAGCATAGTGTGCGGGCGGACAGGCAAAGGGGAGAAGTAAAAGAAGGCCCCGATACCGGTTTATGGAGGGTCCCCTCCAGGGGTGGGGTCGTTTACGTCAACAACCTATGTGTGTATCAGGATCCAGAAAAAATAATGACGCAATCAAGCGTCGGGCTAAATTCGGTATCGGACGATGATAGTGTAAGGGTTTACGATAATAGAGCGTGTGCGGTCGTTGAAGGCAAAAGCGACTCGGGCCCCCCCGGAAGGTGATGCC"/>
                    <sequence id="seq_t1353" taxon="t135" totalcount="4" value="GTCTCTCGGGAAACCGTCATTGTGGATTCGCCGAATGCGTCACTCGTTTCCCCTAGGGCAGCAGGTTGATGGCGTGCCGGAGGTTATAGGATCGCGCAGATTGCCAGATTATTGAATGCTCGGTGGTAGTGACGCATACGATGGCACTGGGAGGAACGCTTGGTATTATTGAGCCATTCCTTGTGGGGGACTTGCGCAGTCAAGGACGCTCTGGGTACAAAGACATGTGTCAGTTGACCACCGAAAGTGCCGGTATGGAGGAGTCTGGCGTCAATTAGACCTGGATCACATGCCGTGCCGCCAATAGCCGAAGGGTGGCTATAGAATACATCCTGTTTTCGTCCCCAAAGTACAAGTTTGTTCAATATATCTGGTACGTTACCGGATTCATGACCCGTAGACTCTATGGGGAGCGATCGAATGTTACCCTGTAAGGAAATCCACGTATTCCACTTACGATGCGTAATCTGGAAGCGGCATAGATGTCCTCTTTATTGCGCGCTTAGGCAACCTAATGAAGGCGAGGGGCTGGATATCTTGTCCGAACGCATAGCACTGCTACTTTTACTGTACGCCACCAGGGGTTCGAGTGCAAGCGCTGTTGGTCGAAAACCCTATGTTGTAAAACTATTTTTTGCGGGGGCGGCATTCTGACGGCATCAGGGGGAACAGCAAGGGTTGGGGTGAGACAAGCGTACGAAACGAAGGCGACATACAAAATGCTCACGCGTTCGCCATACTCGCCAGTTAGGGAAGGAGTACCTCTGTTTCACTTATCGGAAAAGACGGCATCTGTGCCGGGGGTTTCGGGGATATCAGTCATCAGTATTAACTAACGGATAGCCAAGTCAAAAAATTACGTTACCCCTAGCACAATCCGCCACATAGGCTTCAGCTAGAATAAGCCCGTAGTACTAGCAAACGTACCGCTCCTACTAACCAATGGCGGGTACCGTTTCTGCCAACAGTTGGCCCGGTCCAAGTGCCAGAATGTGCAGTA"/>
                    <sequence id="seq_t1363" taxon="t136" totalcount="4" value="ACGGCAATCATGGGAGGGCATGTATGTAGTCCAGAACCAAGGCTTTTAATACTGCTATAGAGAATCGGACACCAAGAGCATCCTGTGCCCTACTGCAATACCTTCTCAATGGACGCTCCAGTATGCACTTTAAGCGAAGTCGCTAATCCTCTCTGTTTTACGGCCGCAAAATTTCCCCCACGTCAAAAAAGTTGCACACCGCGCTAATCATCGGTGGAATGCGACCAGACATGAACTCGGTTACTATATAACATCGCAAATTATTTTTGCTTACATCGCTTTAGCGATGCTGTGGGATCTTACGCACCGGCAGGCTTGATAGTGTGTTGTGTCTGGGCTCAACCTGAAATTATAAGACCTTCGTCTGATCAGGATAAGCCTAGACCGTCAACAACATTAACGCTCGATTGACCAACACGGTCTTCTCCCGTGTCTTGCGGATAACATTCGTGACATAGAATGCCCCTTGTAGGGCGGATGGGTATAACGATTCTTCCTAAGGCGTAGGCATGTCGCTCAACCTCCCATTGAAAGTATTTTACCGCTATTGGTACCCCATGCAGGTGAGCTCACTCGGACCCCGAGTAACGTCACATTGGGGCGTCTGTAGCAAGAGCAACTGGGTTGTAAAGCTCCTAGTTTTCATGAGTTTCCGGGCTAGCAAGCGGCACATCAGCTAATGTGCCCGTTCCATCTGGTGGCCTTCGCAGTTTAACTTTAGGCGCATGTTACCATCGTAGGCGGGGTAGCCACAGCTCGTGTGTCCATACACGGTTCAACTTTATGGCCGTCATGAGTGGTCAACCTCGTAAGTAGCTTCGTGGTCTCATTGATCTACCCCCTAGCTTTGAGGGGTGTTTGATCGATCTTGCCATACCTCAAGGGTTCTATGGCTCTCAAATCGACCTCGCCAAAAGGGCTTGTTCAGTCAACTCTCCAGAATAGCAGTAAACCAAATTCTGCCCAGTCTCATACTCAATGTACTAAGGGGAGTGTCTGT"/>
                    <sequence id="seq_t1373" taxon="t137" totalcount="4" value="TTTAAAACTTAACCACCGGATATGGGGTTCATACTACTCTTACGGTCTCGACGATGTGGGCGTACACCCTTAGGTACTCCCATGGTTGGAAATCCCGACGTCGTTCGATACCCCGTTACTCATGGAGATCGTCGAAGGGATGCCATACCCTAAATCTTACGTACCGCATCAAAGTACACTATACCCAACGTCTAAAGGCTCCAGACGTGGGTCGAGAACGGTTAAACATGCATGATACCCTCGGATGAAGCACGAGCCGAACCGCTTGTCCGGGCTGCCGGAATATCGCAGGAGGTGGGCACTATCGAACCCGGATGAAGGGCCTACGTATAAGCGCCGACTGTGACTTGATATGCTGCACTAAAAATTGCTACGCCGGGTTCTCACGTGGGAGTTCTTGAGGTGCCCTGTCCATCTGGGGGTCCGCGTACTATTCTACCGTCCGAACCACCTCTGGACGGGACACTGAATCTATCACGCTGACTTAGTGGTCTTGACTGCGCGCAGCCATCGTCAAACTCGGTCACTGGCTCTACTCATAGTGGATCACCTCTGGGGCCCTTCCACGTTAAGACTTTCTAACAAGTAAGCACCAACGCAGATCACCAGCCCAACGCCAGCGAGGTCCACGGCTCCTCACCTACGACGGCTGCCGCCAGCCCGTACCGGGGCTCATTTTATCGCCCTGTAGTAGTGGGACAGGGATGTTTTTTGAACTAATACTCTCTCGTCAAGATGCAGTTGACTCATCACTAGCGCTTGAGTTACGTAATAGCATCGGCTCTCCTTCGACTGCGTGGCGTTACTAGTTCGCAAGATCACAGAGCTAAGCGTCACGCGATAAATGACCGGAGTTGCAATAAGCTAGCTTTAGGCATTCAGCTCGGAGGTTTAATCGTGTGCTCTGGCTTCCCCTTTAGGAGTACGGAGGAGGCGGCTCGGCCTTAAAACGCAGTTATGTGGGCTCTCGCCTAAGCTGGGTGTTGGCGTACAGCCATCG"/>
                    <sequence id="seq_t1383" taxon="t138" totalcount="4" value="ACTTGATAATTCTGCTCCTGCCCTGTAAGTGGGGGGCTGACCTGAACTTCGTTTAAATTTTCGTATAACCCCCCCTTAGGATTTGGATCGGCCTAACTCAGCCACAATAGGAATTATGAATAGAAGCCTCTACCGCTAGACTCAGTGCACATCTTCCGCCCATCTGGTAAAAGATAAGTTTGGACGCGATTATACAGATCTGGGACCCCACTGTTAGTTTGCAGTTAGGTGTGTTAGGTATGTAGTATGGTAAGAAATAAAGAATGGGGAGGCTAGTACCAAGGACGTCTTTTTGATCTAAATGTTAACGCGCGAGAGAGGAAACGGACAATTTCCGCCTAGCACGACCCGCATGCTAACCCTCGTAACGCCCGGTCACTAGTCCTGCCTTTCAAACAAACATCGGACCCTAGAGTTATCCCCGTATTCATCCGGGGGCACAATACTAGTTTGTATACGCATGGAATGCATAATAGTGGTTTCGCCTCCACATCATATAGTGACCCCGCACCTCTAGATACAGGTAGAGCTAATACAATCACAGCATGTGCGTGACAATTCAATGGATACTATTACACGATAAAAATTCTGAGGACTAACTACTTTCAAGTTCTTTGTTGACCATTACCGGTTTGGGATAGCTGCCGTTCCTGCACTTCCAGGCTATCACACTAAACGCTGCGTTTACGTAACAACGTGAGAGTCGAAACGCATCGTAGCACGCATGAATGCGTCGAATATCGTGATTAAACCAATCGTATTCGTGTAGGGCTGCAACCTGGACACGTTTCCCGCATTGCGGCACTCGTGCACAGATGCTAAGCGGCCGTTGCTGTGATGTGCCAGTGCATGTTGATAAGGATTTCTCGACACTTCCAGCAACAGGGCATCACCTTGGGCTGGGTCAGTGCAGCGACTCGGGACTTCTCGCGGGTATCGACCAAGGGTGCATTTTTTCGGTGTGGTGTCTGTACTTCAAAGAGGTTCATTACGCATACGG"/>
                    <sequence id="seq_t1393" taxon="t139" totalcount="4" value="CTCGATCGCCCTTTCCCGCTGGCCCGTGCCATGTGCCGAGGGTATTCTCACCGCTAATCATAGAGGGCCCCTTGGGTCATGTGGCGAAGAGTCTTGATGGATGTTAAGTGGAAAGAATAATCTATTTGTCAATTTTAAATATGCGACCGCGACAAAGAATAAGACGCGTAGATGAACTATCGACCCCCAGCCTTCGAGTAGTTAGCGTGTCGTCAATGGTCCATGAGGAGTCATTGAGAACTACCGGGGTTTCCCAATCTCAAAAGGTACATACTGGTTTGCCATGATCGAGGATCATGTTCGTGTGGTGACTCGTCGGGGGCCTAGGGACTCGCATAGTGGCTGGAGACGTGGCCCCGGGCAGGGATGAAAATAGCCCGTTGAGGACAGGGGGGTTGTGACGAATGCTACGTGGATCATTGGTATTTCTCCACGCCCACGTACGACTGACTCAATTACTACCAGAATTACGTGATTCAAGCAGACACACTGACTTGACGTATGATCTAGTACACTATAGCCGGCGTTAGGACTACCTTCTGATATATTGGCGAAGATCCACTTCTTGGCGCGATCACGAAGTCTCAAACCGTATAACTGTTTCTCATCCGACCGTCAGTTAGCGGAGATGTAATTATCGGGCTCACGTCTCACCCCGCAGTAGTGAAGTAGGGTGCCGTGTTCAACGTACGCTCCTCATCAACGATGGTAAAATCTCCCCCCGATTTCCAGGGAGGCCTAGCGGGCGGCTTTGAAATCAGATGACAGGACTACCTATGGTTAGCCCGAGGTCGAAAGGCAGGGACCTGGAAGTCTATTCACGAGCTGATTCTCGTATACTTAGTGTGCGATTAGACAAACCACTGCGTTGTTAGGTAATGCGGTGACAATCTAGACAAAGAACTAATGGCGTGGTTTTACATTCTAGGGCGGGCGTCGGTGTAGTGATTATCGGCATCATTACAGAGTTCCAGAGAAAAGCGCGGCTTACTTCTTATTA"/>
                    <sequence id="seq_t1415" taxon="t14" totalcount="4" value="GTCCTGCTTAGCTTCAGGCCAGACGCCGTCCCTGTGAGCAATCGCTGTGTATAATTTAAGGAACTCAGCCGCCCGTGCTAGTTAGGAGAATTGTTACCCCGCCTCTCTAACTGTGAGGGGACCTCAGACCAGCCACTTTAATACTTCTCATCCAAAGAAACGATCGCCCATTATCCTTGATCGCGCGCCGTACGACTAGATTGGACTTAGCTAAAACAATATGTCCCATTTGGACACTCGAGTTACTGCCCGTCATTTTCCAACCTTATCTTGGAACCCCGTACTCTGTGCTTGAAAACTCCTTTGGCGAAAGTGTTATCCCATGCTAGGAATGGGTGCATTGAGTTTTCGTTACGATTATATTGCAGGGGCTAGCAGACTCAGAATAGAAAATCGTCGAATGGCCAAAAGAAACCGCGGGTAGGCGTGGAGGACATTTCCGTTCGGACGGCTGTGGGGCCTATCGAGATCTCTTTTAACTCATCATAACGTCAATAACCGGGCCTTAATAGTTGCGAGGCACCACGCTTGTGGCTACTGGCAAAATCAGCGACGTAGTAGAAATATCGCAACGGTAGTGGCGGGGTCGGTGAACTATTGTTCCGTGGGGCCGGAAAGTGCAAGCGCTCGGTAGAGCTGCAGGGAGGTACTTCAAGGATTCGTTGAATGTTATTCGGAGATCCGGTATGTGTGTTTTTGCACGAGGGGAGTCTCCACAGATAACGACATGTCCAATTACGATCTACAGGACAGGTGAATGGAGGGACGGATCGGCATGAAGGCGGCTTTGACTTCGCATGCCGTTCTTATGCCCTGCCGCGCACGCTCGCGAGTATGAAACCGATGCCTTAAAAACCCCTCAACGTGAATGTATCATCGGCTTAGCCATCTAGTGCAACTGTGGGGAACGTCCGAGGGACAAGCCCGGGCGTCCCGCCGTTTATTTTCCACGTCTAAGCTCGGAAGGGCCCTTACGCGGGAAAGGTGCTAAGCTCGAAGA"/>
                    <sequence id="seq_t1403" taxon="t140" totalcount="4" value="ATTTCCGTCTCGCGGCGGGAGTAGAGACCTAAACACCTCCCATTCACCCCGTTACAGAGTTGTAATTCCGGTACTAGGCGTCTACCTCGTAGTACCCGTTTCTCCTTTTCCGCCGAGCTGCATCATAGATTGCGCATGACGCGATCTACTTACAACAAGGAACCCGTACTACTGTACACTGTACACAGCGCTGGAAAGGAGAGCCTGTTATCACCTCGTAGATGCTATTGTTCGGGCTGGCCGGTGGGACCATGATAAGCCAACAGTGAGTTTGGCCTTTCACAACATGATACCGACCTCAGACTAGTACCAAGACCATCCGTCAACCCAAACAGCCCGCTTGAAAAGTAACCAACGACGAGAATACTATATAGGGGGCTCCGTCCCGGGCTAACCAAGTTGGTGTTCGGTACAGCTTAGAGCTCCAATGGAATAAGATGAGGTGTCCTAGCCGGGCTCTTTACATACCAGCCCGTAGGAACAAAATAAGCTCTCAAATACAACCACAGCTTAGTTGAATTCAAGGCCCCAACGCTGTGGGCTTAGTCTTGTCTCCATACAACACTTGACGCCGCTCCCAAGACATGGTGATAACGACCTTGCAGATTGAATAAGTTTCGCCGCGTACGAAACAAAACTAGCATGCAGGACACTGTGAGCCGGAACCGGGTCTAATTTAAATCTTCTAAAAGAGAAACGCTGCAGCGGAGGGTTAGCGCCGTATCAATCCCAGAGAATGCCTGAAGATACCAGATGGTACACGTATTCGTTATCAGTCCCAAGTTCCGCGTACTACATCGATGAAAAGGTTTGCCACTTCCGTTTGACTTTTACCTAATGGCACCTTAGTTCAGCCTCAACCTCACCCAGCGAGGGCCAAGCACCTCACGCTGCCAGCATATCCTTTACAACATAGGCATGACAATGGGTAAGGGGGATCGCGATATAAAAACTGCACTGCAGAGGTTTTCCACGCGTGAATGGTTTTGGCCACCTTGCC"/>
                    <sequence id="seq_t1414" taxon="t141" totalcount="4" value="TCGCTGACACGCTCCACCTGCTCCCTCAAGTTTGCTCTTCCCTACAAAGAATTCAGGAAAGACGCGGATTAGGTGCATGACGACTCTCCTTACCGCGCTCCTCCCATGTTGGGGATCGCAAACAGAGTCCATAATCAGGCACCTCAGCCTTAACATTAAGGGGGTGGATTCTCGCGGTCAAGCTTTTAGGAATATGTGTCCGAGCAGCCTCTGCACGTAAATCGGCGTCCATCGCTTAGTCCTATATATGGCACACAGGGGAAGCCTGATCAAGGATACTGCGATCAGTGAAAGTTTACAGACTTCGCCAAGCGCCCGCAGGATGACTGAATCGCGTCGCTTATGGGAATAGCTCACACCATCCAGGGTTTCGGTGAGATTCCTGTATAGTAGAGAACGATCAATCTTTGTCTCCCACGTGCTTAGGGACGCTACAGGTGGGCTTTTGGGCTCGATAATGGATTTGATAGTTAATTCTTGCTTGAAAACTGCTTTTAAAGGGCTACCCGTGTCCTAGCCACGGGTCCACGTGCGGCTTTAGCCGTATGCTCGCGTGAGTGATGTTTTGGATGTACAGGACCACTATGGAAGCATTCCCTAAACAACTTTGCAATCGATGTAAGTATTGCTCCTTTAACGGACGACAGTCCGAAACGGATGGCACAAGGTATAGCGACCCAGGAGGCCTTCAGGTAATTTTGCTTACCGAAGGACTTCCCCGTTGCTTTAGTAGACGACCTTCTACGGGAGGGCAGGGTATGGGGGATGGACCACATTCGTGGCCCTTGGTTAACAGACCGACCCTTACAGACCCTCTGAGTGATGCTAGTAGATACCGGCGCATAAATGATTTCCCATCTCGGATGTTCTGCTCGCGCCCGTCTCTTATGACCAAATGAATAAATCTGAAATTGATTTGATGAGAGCCGGTTTCCTAACACTCCGTAGTTTCCTTTGCCCAGCCCCCCCGGCTAATGTTGACCCACGTATCTCCGCTGAC"/>
                    <sequence id="seq_t1423" taxon="t142" totalcount="4" value="TTTCAACGTTGGCAAGAATATCATAACCAAAATGCCTCAGATGTTGTCTCAGCGCTTAGCAATCTACCTTTTATCACAACAACCGGGCGGGCAACAGGAACCCGGCGAAGATTTGGAACGAGTTAGTTCCATATTAATAGGCCAACCTTTACCTTTATTTATCAACAGTTGGCCTTTCAGTGGCTAGCTGCTCTAATAAATTTATTACTGTAGCGCCACCCCGGGATTCGTGCATTACGTCACTCATTGTATTTACTCAAAAGTATCGCGAGCCGCGTCACAAAGCCTCCCTTTCTGCGCCACGCACGCGCAAGTCCGGGGCATCACACACTTGGTTCCCCGCACTGTCCGAATCTTTTGGTTCAAAAGTTCACATGTTTCAATTGCTTCGACTCCCTAAAAGCGGCCAGCCTACGGAATCTGGCACCCCCGAGGGAGACGTCCTTACTTAGTCGTATATCTGTGAGGGCCGGCTAACTAATTTGGCTGTCGCCCTACTCCATAGCCCGCTCTGCCGCCCGAGGCCTTATACTGCAAGGGCGATAACCCTTGCCGGAGGGCCCCCCAAGGCTAGCTCTGCGTCCGTACTCGTTTCGTTGGATACGGGGGAACGTGCACAAGATACACCGATTTGCGTAAGGTGCATCAGCAAGGAGGCTAGTGGACAGCGCTGCGCTCTTGTCCCCCTAGTCAGTCGTGCATGGGAGCAACAACTGCTATTTGAGCTGTATTCGAGAAAGCTTCATGTGAACCCCAGAGATAACTAACAATCGGTCCCCTCAAAGTAGATTGGAACGAACGACGAGGTTCTCTTGCTAAGAGTCTACGGTGTTCCATTGGATGCACAACAGGCCAATCCTGAACCACGTCCAGAGGAACGGTATCAAACATAGACAAGCTTGGCCCTCAAACCGACTGGCTACGCGTTGTTATGACATGTAACAAATAGGAATTGCAGAATGCAGAAGGGTTAATATCCTCCCACCAGTACACTCGCCCC"/>
                    <sequence id="seq_t1433" taxon="t143" totalcount="4" value="AGTGTCTGTCGCTGGCCTGGTCCTGCTCCTTGGAAGGATAGCCGTTAGCGGTAAAACGCGGTTTTGTGATAGCCAATCGACCCAATCCTTTGAAGTTAGATATACGGTCCCCGTGAGGAATTGTAGTCATGCTGTTAACCCACGGGTTAACGCCGCATACTGGGCAAACTCGGCATAGGTATACTCGACTGGTCAAAGCCTCAAGTCCCACGCCGGACCCAATATTGTAAGATAACGACCGAGGCTTCATACCGCATTGTCCTACTTAGCCCAACTTACCTTAGTCGCTCCCTAAGGTCACATTACCTCTGCCGATTTTAGCCACCGTCGGACGTCTGTCCGGTTTGCTTGCTCGCGTCTTTATCAAATCCAGCACTATTAATCTCCGCCCATGTTTCTCGCTATTGAAAACAAGAATGACCTAGGTTCCACGGGGTGTGGTCATCCACAAGTGTCGGCCAGTACATTCAACGTAATAATTCTGACACCGCACACGTCGTCGATGAGCCCTATGGAGAAAATGCTGATATTTCACAATCCAATCACCCTGTAAAGTGTGGATCACGGAGACTATTCGGTACTCATTACGGTGATAATGAACGTCCCTGCCCGGACGTTTCGGAAATACAAGATGTTTGTTGAAGTACCGAAGTTTCCCTAACCTTGCGCCGGTCGTACTTTTTCTGATAAAGCTTGATTAGATGTACCACGACTCTAGAAGGGGCGTGAAGTGCCCCATGTTTGGGTCCCCGATCAGGATATAAACCAGACCGCCGATCCCCCAAGCAGGCAGCAGGAGGGGCTTCCGAGAATGTCGTGAGCGATCATCGCGTGTTTATACCCGCCCGTACCTAGATGCCCATGTCAATGAACTAGGTTCTTGCGCATTGTACGATTGGTGTCCAGTAGTAATTATACGTTCGTTTCCTAGCACTCGACAAGGGGTGAGCGAATGCGGTCCCAAGCCTAGCAGACTGAGTGCTGCACTTCAGGACTCGCT"/>
                    <sequence id="seq_t1443" taxon="t144" totalcount="4" value="CGACTACGCTGGTTCGTCAACCAGTACCATAAAGTCTGGGTATGCTTCTAATGTGGTAGCACGTTCTCCCATATCGCGTCCCCGGGGGGGGGAACGTGATGCCGAGATTGATTTGCACAGCTAAAGTACACAAGTAGTCTTCGATCTAGTTCACTCCTTTATAAAGGGTTTGCCTTTCGATCGGTGGCTCCCTACATAATGTCCTTACGTCGGTCGCGCCCCGACGATATTCGGCTAATTGCCTTGTGTTTTCAGAACAAGAGCCACGGGGATCTCAGCACTGCGGCCCATGTGCTCAGCGGCTTACGGGAATTTACGGCGTATCCTGGACCGTGGTTCCTGCACAGTACAAGTCCCCTGGTTCAGAAGTCCGCATAAGTCCGTTAACTCGGCTACCTTCAAGTGTTCACCGTTCTGAAGCTAGCTGCCCCGGCGGAGAAATCTGTCCGACTTCCCAAAACGGGGCTGGCAGGAGATCTGAGCTGGGTGCCGGCATTCCCCAAAAGATCCTTTGACGCACCACGCCTTTAGTTGCAACACGGAGCCCAGTGTTTAGAGGGCAAAGTAAGTCAAGCTATGAGACCCGAGACTTTTCGTTATATACAGTTGAAAATGCACGAGATCAGCCAACTTCTTGAGACTGCGACAGCAAAGACGCTAGGCGGAGCGTTTGCGAGCTTTTACCGAAGGCCTGTCAACGATGGGGAAAAAGAAATCCTATTGACTTAGTTCGCAGGAAATTTGGTATGATTTTCGCGTATATGGATTAATGGGTTCTAATCGAGGAACATCCAAATACGGCGGACGTGTTCTCGAATACCAACTAAGGCGTTCTCATGTATGCTCTCCTGGCCAATCCCGGAACGGGTGCTATATGATCGAAACAAAAATTGCAAAGCAGTGCCATCCCGCCGAGTCGCAATTCGATACCAATCCGTACCAGAGGCACCGTTCGAGGATCTCGAAGGTGTGGTTACTCAACCAGCGTTACAGCCAACTG"/>
                    <sequence id="seq_t1453" taxon="t145" totalcount="4" value="TGCTTCGTTCACCTACGTATTGAGTAATCAACGATCTAGACCTGGAATAGGAGCCCTGGGGCTGGGGTAAGCCAACCTGTACCGCAACGTTAGCGGATCATTCGTCATGTTCATAAGCGACGCATTAAGTATTATAAATGCGTACTACCCCCTTCCAGGAGGGCTGTTCTTCGCGCTTTCACACTACTAACCACGAGCCTAACCCCCTGAACTGAAAGACGAGCGTCATTTGTCTGTAGTTTACCAACGCTCCGGTGAGAGCGGGGGGAGTGCGTCTAAATCTTCGCGAAATTTGTTTACGAGCTTCTGGAGCTCTACGGATGGGGCGTTGGAGTTATATCAGAACATGAGTCCCTGCCCAAATGTATCTACAGGGGTTTTAATAGATTCTTCCATTAGTTTAAACTAACAGAACGACCGTTATAGTGAGTGTCGGACAGGGGGTTTTCGACACCGCTCCCGTTAATCCGTCGTTACAAAGGGCATACACGGATACAGGCAACTCTATAGCCCAAGCCCTTAGAGCTGTCTCAGGGGATGCCAAACTCGAAAAGCACATGGGACGGACCGACCTCAGTAGGCTCACAAAGCTACATGTAGGGGAAGTATTAATCTCATAAGATGAAGTCAGGGTCCTCAGGTGCCATATAGGGTTACATTTGTGATGCGCTTATACGCTTTAAATGCGACTAGTCCACATAGATTGGCCGGTAAGACTATGTGCGTTAGGCACCGGTAGACTATGTTCTTACCGTCGCCGAAGCCAGGGCACATGCGTGTGGAGATAATTTAAAAACGCAGTGCAGGGCCTGAAAACTAAACAGTCAAGTTTTGTGCCACCCAAGTCATTCTCTGAGCTCAAATTACGCCTTGGGAGCGAGCCCCGCCCTGTCAAAGCATTCATCCCGCGTTTGGGCCTTCTTAAGTCTTCTTTAATTTCGACGGCTACCACCTAGCACAACATGCTGCCAAGTAACTATACGACTATCCTTCATAACTT"/>
                    <sequence id="seq_t1463" taxon="t146" totalcount="4" value="GGGCAAGGCCTAAAAAATAGGCTACGATAAGCAGAAGTGCGTCTCGCAAGTCTATAGCCTCACGCTAAATCCCATACTAATCATGGTGGATGTTTCCTTTTACACTTAGTTTCCCCCACCCGATGGTGCGGTGGACGGGAAATCGGCCATGCCTCCGGCGGCGTAAGTCACGCGCACACTGCGGGCTACCTGTCGTGATGGTTCGGTTCGAAGCGCCTATTTTGCAACCCGTTATAGATCGCCTACGTGTGGGTCGACTGCCCAGCCAGATTTAATATATTACTTGCTCTAATTTAATGACTTAAGACGCCCGGTAGGTATTTACAGAAAATGTGCGTATACTAAGGAGGCTATCTCTGGTCATCAAACCAGAATACCTACTCTAGAGAACACGTCATTGGTATTCCACCGTCTGCCCGGATTTCTGCCGCTAAGCAACTACAGTCCTAACAGCCGCAAGGAATCAAAACGGCTCTGCGCTATGACGACGCTTGTTTGATGATACACGTACCCTGGGAACGGATCACACGCGACACGCTACGAAGCTCGCCGACAGTCGGAGACTTCCCCCTAGGACTACCCGGCGTTTAAATGCGAGCAGTCAGCCCAACTGACACTGACCCACCCGGTTCAAGTACGAGTCCAGCACCGCTATCCTTATGCTCAGTCCGGAAATATGAGTTCGCTTGTGGAGCTTTTATTGCGCAACCTAGGCATATAAGTTCGAGAAAGTCTACATCCTCGATGAGAAGAATATCGAGAAACCGAGGTAGGTGGGCGCCGCCGGCCCTCGGAAGTTTTGCCATTCAAGGTGGTCCAAAGACGTACGACTCTGATGACCGAAAACCCCGAACCCCATCTTTTCGCCCGAAATCCTCAGTTGATCCCGTTACGTTAGTGGCGCCTTGTCAAGTCCCACTAGGTCCCCCCTTTGGCGACCAGGCCGAGCTGCGAACTAGACGGTAAAAAGTCCACACATTCTGAACTAACAACAATCCCT"/>
                    <sequence id="seq_t1473" taxon="t147" totalcount="4" value="TTGAAAGGGCAGCCATGTGACAGAACCATGATATTCCGTCCAGGTCGATGACGCTTCCTTTGAAAATATTTCACTACCGCCCCAGGGGGGGGACTGCGCTGCCCACGATTAAGGCACAATAGTTCGCCCTCGATTTAACGAATCGAGTTCAAATTTTGATAAGCCCCGTGCACGTGTCAATGGCCAACCTTCTACGTGAGTTAATCGAAATTACTGTACCGAGAGGGTATCGCGCCGTCCTCAACATGTCCTGCACGCATCTGGGTTGGATGGCGCTTCCACAATGCCTGTATTGCCCTGCAACCTGGGACATTGATGGGCTCTATTAAAGCTGAATTCCCTCCATTTACACGTACCTTATATCGAACATGCGCGCAGTATGGAAAGAGCCGGAGCGTAAGGTAGGAGGGTATATTTAACTTAAGTTCCACGGCACATTCCGCTCCTCCAAGCCGGCAATCTATGTGGACTTGACGACAAATATAGCTACCAAGTTTAGCCCAATATAAGTGTTGTGCACGAACGGTCGAATATTGAAACCAGCATGGAGGGCTTCGTGGCGAGCATGGGTTTGCAAGAGCGTACTAATCCATTGTTTCGAGGCACCCTTGGGGGAATGAGATAGTAGAAGTCGTGGTCAGTGCTACAGCCTCTAGACGGTCCAAAGTTGATGCTCCGCACCCATCGAGTCGGATCGACACTATTAATAGAGCAACCCAGATGGGCTTGTACCTAGTTAGAGATGAATGGATGACGGATTTACCGTATTCGTTCATCTTACTCCGATACAAGCCCCTAAACGGCCCAATGAGGAGCAACTCAACCAGCGTGGTGTCAGGTATCGTGTAACAGTCTAGAATAAGGGAACGCTTGTTGCATTAAGATTGACAGGGCGCAGGCAATCCCCTCTGCGGACTTTCAGCTATTGTAGGTACAGTAGCAAGGCGGGCTACGGTCAGAAGCAGAGGTGTTGAATGCTTAGTAAGTTCCCAGCCCATAG"/>
                    <sequence id="seq_t1483" taxon="t148" totalcount="4" value="TTCAGGGAACAGGGTGCGCAGCTACTGAGCGTCCATGCCACCATATACGCGCTTTAAAAACTCCGTTGTGCTATTGGAGTGGTTATCACCACCTAAAGCCTTATTATGGGGTGCAAACAAATTGAAGCCCGGGATGAGCGAAGCAAACTAATTACCGACAGTCGTGGCCACGGGACTTTTTAAGACGGGTTTGAAAAGATAACCGTTTGCGACTTATTTTCTTTTCCTAAAAGGCCGACACTTCTTCGCAGGGACACAATACAGTGGGTTTCGGCGCCAGGTAGTAGTAATCCCGAGATGTCAAAGTCGGGACCGTCAGCGGTGACCAGGAATCTGTGGGACTAAACTTAAGCTTTATATGAGACACGCCATTCTGCGATAAATTAGATCTTTCAAACGCCCGTAAGCAACCAGTAATACATTCGTGTCGAAGTAAGGCATATAAATACTACAACGATTAGCATTAATTTGAAGATGCGGATCTAAATCCATACCTAAACGCCCAAATCATGCTTGGCGTAGGCTGTTAGAAAAAGGCAAGAATGACTAACTATGCTATGCCATGAACTGGCGTACGCTAAGCTTAGCCGAGTACGTGATCGCCAACGGGGTCGACAAGGATCAGTCAAAACTCCCGCTGCACTAGGACGCACTGCGTCAAGTTCAATTGTTGGATTAGTCATACGAATGTAGGCCTCTAGCGTCCCATTCCAAAATATCGATAACTACGCTTCGCGTATACATTAAGGCCGATTACCGAATCACACCCCACTAATAGCCTTTGCAAAACTTCGCCATGAGTGATGTGTGACCTGCCACTTCTGGTACAGCTATTGCTACAACCCTTGGCTAGAGCAAGCAAAGCGTGGGACTCGCCTCACAGCAAGAGACGTTCGGGACAATGGTAACGCGGCCGCGTCAGAAACGAGGCTTCATAAAAATACTTTAGTATAAGACGTGGCTGAGAGTGCGCGGGCGCCCAGTAGGCCGCTCGGCGGGT"/>
                    <sequence id="seq_t1493" taxon="t149" totalcount="4" value="CGCACGTGCGTGGCGCATCGAACGTAGGTACTACTTGTCCCACGAGAAGAGCAATTAGACTAAGATGCTGTCCGTCACAGAGCGGCTGCGCCCATTAGCTGGGAGACGGCTAACCCAAGTTCGATAGGAGACTCCATCATTTTGGCGTAATCCCGGCGTATCCGTCACGGGCTGACCCTCATGTACGACTGGCGTCATTCGGTGCCAACTACATTGCCAGGTGGTCCGGAATACCATAAACAGCAATCGCCGCGACACAGAACGTCATTTATGGGTGATTGGTACATCGACACATTGCTTATTGTAAGATGTGCTAATTATGACGTCCCATGTTCGCTACAGATCTTTTTCTTAGAGCTGAAGCCCGAGTACTCCTCCGAATGTAGCTACTCCCCATGTTGGACTGTCCGTACCTCGAATGCACCGTTTTAGATCGGGTAACTTAAATGAGACCGGGGGTATGTAGTGTAATTAGAATTTCGCTCTTGGTTGGTTTGGAGGCTTCACGAGGAGCCGTCAGACCACCAGATCCCTGATGCGCCCACCTCCTTTCGCTAACTGCACGACACGAATGGTGGAGCCGACGGGCGCGGCTTCGCGACTCACGAATCATTACGTACAGGTTTTTATGACTCTATGCTCGTGAGCAGCGCGGTAGCTTACAGCTGGTCATATATCTGGCGTTTCGGTTGGCCATCGGAAGATTGAGGGGAACTCAGCGTGACCCTCTTTGACACTCAGAGCCTCCCACCTCTTCCTCCGCCTATGATACAGGACCCATAATCCTGGCGCAGGATGGGGGCGCCCACCTACAGATACGCAAGGTGAAAGGTCGATCTGTACAAAGGTTGAATTTATGGCGCGGGGTCCATGAGAAAAGCAAGACGGGTCAACATTGGAGTATATCGCACGGTTGAGGACCCACATGTCGCATTTCTGGTAGTTTCGATATATTCCAAAGCTGGTATCTCCCTCGCGCAGCCCTGTCCGCGTACTTCTC"/>
                    <sequence id="seq_t1514" taxon="t15" totalcount="4" value="TAAACTCCACATAAGATAGCAGAGAGGTTGTGTACTTTTTAGGATCCTTGTTGCTAAGAATTACGAAGTCATCAAGAGTGAAGACCTATTTCCCTTCGCTACATCTTCGCTAATCTTTTAGGTAGCGCTCAGGGCGGAACGCTGCGCACCCTGTTCCATAAAAATGCGTTGATCCGCCCGCGTTGGTTCTCGTCACTTTCAAATCTGGGTCACCGATCGATTAACCCAGGCTGGCCTCTGAAGCTGCCACTCCCTGCAGCAGTTTTAAACAGACGCCCTGAGCGGACGTTCCACACACTCCTCTGGCAACCTGAACGGGTGAAAGCGCGGACTCCCTAGTTCGCAACTCTGGCATACGCAAGGAGCGTTCGCTCCGCAACGCTAGATTAGTATAGCATGTACTACTTCATATCCATTGAGTTAGCGATGGCCGGACTAGGCTAGCCCAGTTAACGCTGCAACCTATCGAAGAACCCTTTGTAGTACAATCCTATGAATTTCCATTCGCATGATATTCGCTAACGACTCCACATAAATAATAAAACGCATTAGAGGGCCACAATCCCAATGAAAAGTGGGGAAATTCAGGGGGCTGGGGTCTGGGACATCGCTTACGAGACTTAGGGATGATGCTGAGCTTGATCAAGTCTTTCGAATCGATATTCAACGGTTCTACTTCTTTCATTCGGCGACGCTCGATCTAACGGATAAATAGCCGTTATGGCCACGGAGGCAAGCCGACAAACATACTGAACTTCTCTTGCAGCAGGAAGCCTCAGGCCGTTATGGACGGGCCGCATTCAATAGATTACTTATGATTCAATCGTGGGGAAGCTCCTAGGGTTTCTGCACTGATTCCCGAGCCCGGCCTACGGGAGACTAAAATCGGGGTATAGATGACCAAGACGAACGGTATCACGGGAATGGCTGATTAAGGATGCATCTGAATATTCACTAAGTAGAGTCTGGCGTGAAGATTCTAGGCCCGGAACTCTATCGT"/>
                    <sequence id="seq_t1503" taxon="t150" totalcount="4" value="GGGAACTTACAGCATCCTTAGCTACTTTCGATGGCAGATACGAACGAATGCTCCCAAGAACTTCGATTTGCAAGAATCGGTCCTATTAATTATTCTTATAGTCACGTAAGGTGTACCATTCATTGCTCCGATGCTTTGTCGATCAGATATATTATGGCAATAAGAGGCCATGGCTGAATGGAACGGGGATAGCACCAACATAATTGGGGGGTCACGCTGACGGCTGATTCCTAGGCGCCTCCTAACGCCATGCAACGGACGAAGTGGCGCCGTACGACCTGAACACGTACATTAGGATGCGACGAGGCAGAATAGAAGATGCTATGCAAAAGTCGGTGGTGGGGCTCTTGGATTCTATCGGAGATAGCACCTGGTGAGAGAAGAGCGTTCTGTATGTTCAACCGCCAACAACGCCAGCGCGTTAACTTCGCTAGTAGGTTCGTAAAGACCCTTTAGCGAGTTGATGAATGCGATGCAGGAAAACTAATTCTAAGCAACGCCCGGAGAACCTGCACTTTTCTAGACTCGGTGGGGATTGACCTATTTCTTCTCCAGAGTTGTGTGGCTCGGGGTTACGGTAAGCTGAGTTTCTTTGTAGGGATCATATGAGATAGATCTGGGAGTAACTTTGCCACTCTCCAAGGATGACCCCGCCCAACATTATTTATTGGGTCGCTAGTTGATCCTCATTCTAGCCAGAACTCGCACCTCAATGCATGCTGTGGACCGGGGCTATTTCATATGGAATGGCGCCTTACGTTGCTTTGTGTAGAATCCGGATTGGGTTAGCATTTTGATGTCTCCCGTCGCGTAGGCAACTCCTTGCGGAACTCTTATTAGAAGCCTTTCCGTTATTTGGACAGATAATCAATTAGTGTTCAAGAAGAGGGTAACCGACACGGGATTGCGAAGGAGTTGCTAGAAGCCACCGTGCAAAGTCTCGCGCCGCCCTCGGGCTCCCACCTGAGTTCGCCGTGACAGCGTAGGACTGAGTTCCATC"/>
                    <sequence id="seq_t1515" taxon="t151" totalcount="4" value="TTACCTCCGTCACCCGTTTCTACGCTATGACTAGCTGCGTCCGGGGATTGCCTCAGTGGATTAGTGTATTGGCATGTTGGTGGATATTGGTTCAGTTAGATGCCCAAATTTCTAAAACATGAGATGTTTTGATGGTTGTGCAGGTTTCCATACTAACAGTAGCCCTTTATAACGCAACCCAGTGCGTCATCCCCTGCAATCGAGCAGAGTTTGAATCCTAATGCATGTGTGATCAGCCCCTCGGATCTATTCATACAACCGGCACGCCCTACAATACTAGCTAGCTCAGACTCGGCCCCACTATAATCTTGAGGCGACCTGAAAACGCGATTGTGTGGGCGCCGGCCACAGACTTGGCTGTATATAATGTGTGATAGGCTAAAGAATTCATGTCACTCGGACGCCATGCGAGGCTAACGACGATTACCCGTGATAGCACTCCACGTGTACCCTCGGCTAACAGGAAACTGACAAGAGCAGAAGGGTGTCCGTGCTTTCGTCTTAACTGAATACAATGTAAGCTAAGTTCAGACCGGCTGCTCTAAACAGAGAACGCGTTATCATTTACCGTGTGCCGCCCGATTCACCAATGATTGGGCGGTTGTACTAGAACCACTTGGTATCAACGACGGCTGTTATTGGGCCGAATACTGACAAGCTCACTATATACGATAACTCCTCCGTTAAAACAAGCTATTTCAGGGACCGATACACAAGACTCGAAAACACAGTGGCAGTAACCGAGCATTTCAGGGGGCAAGCGTCTGACTCTATATAAAGCAGCAGCGCTGTGTGCCGTAGCCGGAGGCGATACGCCGGTTTTGCCTATATGTTACAGTAATACTTGCGCCCAAAATAACGGTAACCTAAGTTAAATCGCCAACAAACGTATAAGTGTCGCTTATCGTAAAGCTCAGGCAAGGATCCGGCTCCATACTCTAGAGGGAGGCTCCCGGTTCGGCGACGACTTGTTCAGATCCACGTACGCGGACTTGGTAAA"/>
                    <sequence id="seq_t1523" taxon="t152" totalcount="4" value="AAGTATCGCCAATAGGTACGGGTTAGTTTCAACTTGGCGTAGATTATATTTCGCTGAAACGGATACTTGTATGACCCCGGTGACCACGTATCGGTTAAGTCCGCCCCCGATTACCACGGCAGACACAGGCGTAAGCTGAGCCATTATCGGCGCGACCTCCGCGGCTTGAATTCTTTACACCAACGGAAAGCCTCCAACAAGCAGCGCGCGGCTCAACGACGCAAGAACTTTTGGGCAGAGCACCGCCCGCTAGGTGAACAATTATCTTTGTTCGCTTTGAGTACCAGTGTTTGACCAGTGGGCTTGTGAACTGAACCTTCCGAATCTCCCCCCGTCGGAGGCGCGATCGGTTTACTATGCAAACTATTCTGCGACCCTGGCTCATGGAGTGCAAACTAAGTATTGGAGCACCGAATTCCATAGCCGCTAACACATCGTTACTCAAGACGTCCTGATGCACGGAGATATTATCGACTTATACCCAGCACCTCCATTTATGCTTTCGGCGCCAGCCTCTACTACAGATCGCTGGACACAGGGGATTCTTGTGCTCACCCGCTGGCCTCAACCTTCTGCATACCTTCAAAATACCCCGAAGCATCCGGTGCATTACTGTCGTAAATTTCCTAAAGCATTGCCTGAAATCCAGAAAGCGATCTCTGAAGAATGTAGTAGTTCAGACGTACAGATGCAGCGCTCAGATTATAGGTCCCGCAGGATCCAGCGTCTGAAAACGGACAGTGTTTTATGCTCTACTAGCTAAGCGAGTATATGCGGCATACAGGGCGTCCAAATGTGCGATAGGTATGTGGAGACTAACTGGCGTAACCTCGCTGCAATTCTCACAGCCGAAAACCTACTGGGCTCAAACGTATTCTTTTTACGGCGTACTTCTGCATTTGCGCCATCGTTAGCAGCAACCAGCATGTAACTAGCGCATTAGCACCCTTCTTGTACCTCTTGATTTACTAGTCATGCGGGGTTACTTCAAACACTCGGA"/>
                    <sequence id="seq_t1533" taxon="t153" totalcount="4" value="CACTACACTGAGACATTTGAAAGCACCATCTTACGATGGCTATGCACAGAGGAAAGTCCGCAGTCTGCGCTCTCTTTCCTAGTGGTCGCACAAGTGAGCGGGGGGGCGGGAACCGTAAGTTGAGGTTCCTACATGTCCCCTTGTCGATAAACAAGGTTCGTCGAGTGAGGCGATTGCCAATTCACTCGTTGACGTCTCCTGGCATGAAAGCTGCTGACCCCATGATGTCACTATCATATCCAATTTTCCCCACAATAAACACCGGTCTAACTGGCTGAATGGCGCTGCGAGAAACTAATCGTTGTAAAAAAGGCTAGAGTCTGATGAGGGTAGAATGTTCGAGGTGTTTTTTTGCTACCAGATATTTGATTACACCCCATCTGTTGCTATTCCCTGCAATTCGGCGTCACCACATCTAGTTGTGCTGTGGAGAAATGACAACCGGTCTGAGAATCAAAGTTCGTATTCCCAAGAGCCATACACGCCCTAATCCCTCCTCAACGTGCCAAGACGGTGTCATACCCATCATCTAGCTACCGGGCCTGATCGATTAACCCTCCAAAGGCCTTCAAACTACCGCCGGGTAGAGATCATTTACGCCGTCATTATCAGTGGGCCAGAAGCTATAATGTAGTTAATTTATCAGACGTGACGACTACACAAAGGTGAGCCTGCCCGTCATTCATCGCGTAACCACTTGGCGGTGCTGAATTCCCCAACATGCCACTACGCTATCCGTAGAGGGAGACACGCATCTCCCGGGCTTTGGCGAATGGTTAGGCATGCATGACCTACTTGCTAACTTGTCTCATCTCGTCCAACGTTGTATTTGGCAATGCCTATAGAATACGAACCACTGGCGCATTCACCGTCAGACTTGTTAAGGACGTGTAAGGCGATCACTCCCCAAACGTAGAGGAATACCCTATATCATGGATGGGACTAGTGACACATTCTCAACGGGTAAATGCGTTTGGCCCCCCCGCGCCCAGGACCGCGC"/>
                    <sequence id="seq_t1543" taxon="t154" totalcount="4" value="TTGCTAGATAATCATTGCCATTGCTCATGATAGAGGTTCGCAGAGGGACTATTTGGTCTAAGGTGGTATGGGATACTGCCCCCTACCAATATTAACTCCGTTTGGTGTGATAGGTCCCCACAGCGCCTCAATCTAGGATTATGTCGTTCGGCGCGTGGCACAATGTGATGTTATCTAAAAAGACGGGCTACACCGACGGCGCGATATTTCTAGTATAGACTGGAGGGCCTATGGTTAACGGCCCTTAAACAGGGCGACAATAGTTGGCTGCTTGGCCGATGGTGAGTATGCAAATCCTTAACGGCCAGCTAATACATCCGGTGCCCCATGGACTCGACGACACGCCTTGCGGCCCACGTCATATCGCCGTTGGCTGGCTGCAAGTGTCACAGTGATTGTTTGGTTCATCATTTCGTGGAAGACGAACGACGGGTGGCTTCCGTCTTAAGCAACTAAGGGATCGTTGGGGACGGGCAGTTGATTCACAAGGGCAAGATCCCACAAGTAGCTGCATATCCACCTAGGTGGCCCAGGAGCTCTACAGTTGACCGGCGTATAGGGGGGATACATAAGGGTAAACCCCGCAAGCCGCAGCATGCCAGGTCGTCAATTGGTAAAACCAGCTCTCTGGGCCTTTGCGAGGTCACCCTCCCGTCAGTAGAGCTTTAGTATGGGATGGTTAGGTTGTGAACGGTACGAAAGGAAGAAGGCTGACGAGCCTTACAGGCCCGTGAAACGTCAAAGCATATCGTGCGGGCGGACAGGCAAAGGGGAGAAGTAAAAGAAGGCCCCGATACCGGTTTATGGAGGGTACCCGCCAGGTGAGGGGTCGTTTACATCAACAACCTATGTGTGTATCAGGATCCAGAAAAAATAATGACGCAATCAAGCCACGGGCCAAATTCGGTATAGGCCGATGATAGTATAGGGGGTTACGATAATAGAGCGTGTCCGGTCGCTGAAGGCAAAAGAGACTCGAGCCCCCACGGAAGGTGATGCC"/>
                    <sequence id="seq_t1553" taxon="t155" totalcount="4" value="GTCAACAAGTAGTTCCCAGATGTGATTTTTACATCGCGGTTAACATGTAGGTCTCGGAAACTAGCCCTCTTTGCCAGTATATGATCCAATATCTTTGGTTTCTCAGACATCACCTCATAGTATTTATGACAGCACTGTAAGCTGGATGATTAGATAGTAATTTATGCCCGTCAGTTCCTAGTACTTCTAGGCGCTAAGGTACAGCGGTTAGTAACTAGCAATCTGAGTACGTGTAGACGTACGGCCCGAACTAGTCGTGCTCAACTTGAAAATGCAGCTCGAGGCCTAATGTGTTCATGCAGGTTCCCAGCTAAGTGAGGTCAATGCCTATAGGATTAGTAGTATAACGCTCTTCCAGCAAGGATGTATTCCAAGTAGCCACGTCGTCCGACCGATCATAAGCTGGGCGAGAGCAGTCAAGGGCCACTTATTTAGCTACAGTCGATCGTCAACTGAGTCTCGGACATGTGCGCACGTGCGAGAATTGCTGGCGGTCACGCCAGACATGCAAGTTTAGATCGAGTCAGTGTAGTCATTACATACGGAGATCGTCGGGCCATCACACGTGGACACGCTCCCTGTATGAGGTGTCGTTGGGACTGGAAATCAATTAACCTCCTGTGCTTGAGTCCTAACACTCTTCAGGAGGCTACCAAGAGCCGTTAACCCTGCGAGTAAAGTATTACGGAATCAGTGTCGTGTGCTGAATCAGCAAACGCCTGACCATGGCCCCACAATTGGCGTGGACCCAGGTAGCGGTCACATTGACTGCCGCGTGTGGCGGTACTTTATAACCTAGAAGTACTAACTTCGGGCTCAGTAAGATCGAGGCACAAGATCTGAGGCGCTTGCAAAAACAGAAACCTCCAGTGTGACTTATCCTTCTCGAATTAAGAACGACGCTGATGCTTCCCGGGGGCGATGACAGTAAGCGCAGCTCGTATGGAAACACGTGCTGTCAGGCGACGCTCCACTAGTCAATTGGCCGAAGCTCTCTGAG"/>
                    <sequence id="seq_t1563" taxon="t156" totalcount="4" value="CGCCTTTGGGACCTAAATAAAGAGTAATTAAGGTCTCGGGGGGATTTATCCTTCTAGAATGGCTTGTACCTGAGATCTCCGTTTAACCGTAAACCCAGTACCACACAGTGTCCGTTCTGAAGATGGACGGCCTTGTGCTTTCTGCCCCATCGGGATGGGCGTAAGGGCTAGTTTCGTGGGCTAAAAACCTCGTTGGGCACCCACGTTACTCGCCGTGCGTGAGCATTTGGTAGTTTTAGCACGTCTACTCGCAGGGAGTTGGTCAGCAACTGCTTTAAACGATCCTACTCCCGACATTCGGCACTTGTCGGGCCCTAAAGTCGGCTCGTGGATGCCATAGTAACGGTTCTGCAGGCGCCCCTGACACATTTCAGCCAGTAGACTAGACTTTAAGAAGTATGTATGGAAACGGCACAAACGGTAAACGTTGCTTGGAAGCCTCGTAGGGCATCGGATCTACGGTTGATAGGACTTTATCTGTTTCCAAATATGCGCTAGCTATCTTCTTCAGGCCCGCCCTAGCAGATGAGCTCCTGTCGTCCCCACTCATTAGATAACCCTGGATTACAGCTTTGCCTAAACCCTTATGGAAGGGTCTTGTGGTACGCCTATCAGCCCGAACTAGACCACACGGTCGTCCGTCTTAACTTATATTTGCCGAGGTGTCCGTCAGGACGGCGTCAACGTGACGGGTGTATAACAAATCAGTAAGAATGGTATAGTTCCACCATCACCTATAGAAGGGCTTCGGTCTACGAATGGGAAGATTTCCAAGCCGTTGAGCAAAGCACCTGATCTGAATAGAGCGGCCGCGGGCATGGTTCGTAAGAGCTGGACGAAGTAAGGCGAACCGAGCTAGTAACTAACTGCCCCTGGGTCTGCGCCGCTATTTAGATACAAGGCCAGACAACCCTATTGTTCTTAAGGTCCACTCAATCCTTGATTTTTATCTTATGATTAATTTGGTGTCACATCAACTTCCATGCGTCGCTCTTGCGCA"/>
                    <sequence id="seq_t1573" taxon="t157" totalcount="4" value="TTTAAATCTTAACCACCGTATATGGGGTTCATAGTAACCTTACGGTCTCGACGATGTGGGCGCACACCCTTAAGTACTCCCTTAGTTGGACATCCCGACGTCGTTCGATACCCGGTTAGTCATGGAGATCGGCGTAGGGATGCCATACTCTAAAACTAAGGTACTGCATCCAAGTACACTATACCCAACGTCTAAAGGCTCCAGACGTGGGTCGCTAGCGGCTGAACAGGCTTGATACCCTCGGATGTAGCACGAGTCGAACCGCTTGTCCGGGCTGCCGGAATATCGTAGGAGGTGGGCACTATCGAACCCGGTGGAACGGCCTACGTATAAGCGCCGATTGTGATTTGATATGCCGCACTAAAAATGGCTACGCAGGCTTCTCACGTGAGAGTTCTTGAGGTGCCCTATCTATCTGGGGGACCGCGTGCTATTCTACCGTCCGAACCACCTCTGGACGGGTCACTCAAGCTATCACGCTGACTTAGTGGTCTTGACATCGCGCAGCTATCGTCAAACTCGGTCGCTGGCTCTAATCCTAGTAGATCACCTCTCGGGCACTTCCACGTTAAGAGTTTCTAGCAAGTAAGCACCAACGCAGATCACCCGCCCAACGCCAGCGAGGTCAACGGCACCTCACATACGACGGCTGCCGCCAGCCCGTACCGGGGCTCATTTTATTGCCCTGTAGTAGTGGGACAGGGATTTTATTTAAACTAATACTCTCTCGTCAAGAAGCAGTTGACTAACCACTAGCGCTTGAGTTACGTAATAGCATCGGCACTCCATCGACTGCATGGCGTTACTAGTTCGCAAGACCACAGAGCTAAGCGCCACGTGATAGATGACCGGAGTTGCAATAAGCTTGCATTAGGCATTCCGTTCGAAGGTTTTATCATGTGCTCTGGCTTCAGCTTTAGGAGCACGGAGGAGGCGGCTCGGCCTTAAAACGCAGTTATGGGCGTTCTCGCCAAAGCTGGATGTCGGCGTACAGCCATCG"/>
                    <sequence id="seq_t1583" taxon="t158" totalcount="4" value="TACCCGGAAGTTGTCGTGTACCCCGTCGGTTGGACCTACTCATGTTCTCGCTGATCTCTAAAAAAGCATTCTCTTTGCGCATAGCCGTATAGCGTTAATCTGTACCCGCTATTGACCGAATGTTTGTTTGTCACTTGTGCACCGCGGTCGTATACGTTTTAGGTTTGCGCTCTTCTCCCGTCACCTCTAGTGCAAAGTTCTGAAGAGTGGGAACCATGACACATGCTATGAACGTGGGCCTACTGCGGAATTCAATAGTAAGTCGCTGTGGCCATATCCGCTGTACGTTGACGTCTAGGCGTTGAAGGTGGACCGAGATGACGGAGACGCACCCATAAGGGGGCTTGTATTCTTCGTCCGGCGGAAGTGCATAAGAGGTCTCCTCAGGTTAGGGACTAAAGATAGAATCTTGCTCGGAACTTAGCATCCCCCTAAGGCAGAGCCAAGCAACGGCTTCTTTGCTAATTGCACCGAAGGACTAGTAGGCTCCGAATAAGACGTACGGGGAAGGCCCAATTAAACTGGTGCCTATTGCATGCGTACCTCTTCAAGACATATGTATTTTTCAGTTCGCTGGAGAGGAGGGTATTTTCAAGTCGAAGAGCTCCGTGCGAATTCTGTTTACCATGGGGGCGGATAACTCAAGCCCCCTCAGTAATTCATTCGCCAGATCAACGGGACGAATTAGGTATTGTGGTCAAAATCGACTGAAATCATTGACCGCGAAAAAGAAGCAGTTACCACTCCTAGTTCGTCTCGCAATTCGAGAACATAATTGCGACGACCTGGGTTGTCGTTTGGGGTTGTAAGTAGTATACCTCATGCAAACGCACGAGCGGTATGCATGGTCAGATGCTAGTAGACCGCGTAATAGGCACTGTAATATGTTCGGACAACAGCGTTAACCGCAACATACCGTTCTATTACCACGCGTTTACTCGACACCCTGATGTTTACCCGTCTCCGGCCTCTCCTCTGTACCATTGTACCTCCCAAGGAG"/>
                    <sequence id="seq_t1593" taxon="t159" totalcount="4" value="GTGATTGTCCCCATGGCACGCTATGAATTGACGCTGCGGGTAGGGTGCACACTCTAATCTTTTGGGTATCTAAGCTCGGTTCCTGGACAGTGTTTAATGGGCCTTCTCTCACAACCGTGCCACAGTGCCGACCTCCGGCTGAATACGGATCGAGAAAAGGATGGATTTGCGCAATGGAGAAGACAAATAGAGTCAATCTGGAAAGTGTGCGGAATGGTGGACTGGCCGGCTCATCAGATCCTACTGAGCCATCCGGAAATTCTCTCCATTCAGTCCTACCTTGTGGCGGGCTCATTTGCTTGCGTCTTGTCTGTTTGTGTGAGTCCTACGAGAGCGCCTTAGTCCTCCCGTGAGGTTCTGCGGCACACAGCCGCGTAGAACTCACGCCGAGGCTAGGGTTGCACGGCGGATCGTGTTTAACTCTGCTATGGGTGCGTAATTCTCCGTCGACGTCGCACTTAAGCCTGCGGCCTTTTTCTATGCTCAGGTAGGTCCGCGATTTAGGTCAATGTGGCGTCTAGGGGTAGAATGCTGCTCTGGCTAGAGGTTGAGTATCGCCAACAGCTTTCGCCGCGTTGGACCGCAACCGAGATCCGCGCCTGTCTCTCTTACCCTTGGGGTACACTTTATGTTCGATAGCACGTTCGGACTTTAAAGAGTAGAGGTCATCCCCTATAGACGTGGCATGTGTGGATGGCCTGTGGCCGAAAACGGACCACACGAAAAAACAGGAAACATTAGAACCGGGGTGCCCAGCGGAAGATGATAGCGCTGAGTCCGAGGAGATAAATAATAATATCCTACTAACCGACCACGAAGTCTCTCCCGGGGTCGCATACGTGGGAAAATAATCCCAATATGTTATTGGATTTTCTGACAACCATTCGCACAATCCGCTTCGAATCCTACCACGGAAATTTGAGAGCACATCTTATAGCCACGATTAGATGTAAAGCATTAGCCAGGTAATAGTGGAGCGGCGCTGTGTTCGGTTTCGACG"/>
                    <sequence id="seq_t1614" taxon="t16" totalcount="4" value="ATGCGGGTCCGCTGATGCCCAAACCAATCTCAATATAGCCTCGTGGGCGTCGGATTGATAGGCGAGGAACAGCGAGCTGGTCATTGCAGAACACGGAGCATCAAATAGTGAGCGGAAGGCTTCCGCGGACGCTGCATTCATAAGGTGATGGTCAGACGAGATAAATCGTTTTGGGCATTACTTCGCCGTACCGTCGATAGGTTGTGACTCATGTCCTTAGACAGAGGTTCCACCCAGGATATGGTGGACTTAGATGCCCAAGTATAGAGTAGCGTGTTTATTGGCATTCTTTTACTAGCGGTTGACCTTTGGGCGCAGGCCCGGGGTAGGACGTGAAACGACACTACCCGATCGTGGTTCCTGCACGCCATCGTTATACGCGGTTCGTTGATAAATTCCATAAAACCTTATAAGTGCAGCTAATTCGTATCGGGCCACCATAGTTTGGATGATACCAGCAATAGTACTGCGTTCTTTATTGCTGCCCGTGAAGTACTCCTCATTAGCAGAACGTAGCAGAGGGGTGCATACAGTGAGGTGGAATCTCGCCTTGCCCGATCACAATGGCTTACCAGTCTGTATTGCGGGATCGGCGGTAGCTGTACAACGTACTAAACAAACTTTCGTGAATGCGCTTGCCTGAGCCGTTTGGGAAGATGAAATTAATCTCGCTCTCCCGTCCGCTTTTATGTCCATAATACGATCCGAGCTCCAAAGCCTCTCTTTACGGCGGGCCGGGATCTCCCGAACTCTTCCGTGCGCATCGATTGAGCGCTTGAGACTCAACCCACCCCTCCCGGACCGACCATCCGGACCATCAACTCACACCAAACGCTACCGGTTTACTGAAAACATGCTTGCTTCTAACGTCAGATGGGTATGACATAGCCGTAAGGGATTGCTCGAACTTGGACTGTCGACTGTGTGAAGTAGCTGGCATTACTCCCAATGATAAATGACTCGAGAATCGTAGTTGGCAGTGCTGGCAGTCACAGACCTC"/>
                    <sequence id="seq_t1603" taxon="t160" totalcount="4" value="AAGCTGTTGCGCTGATGAGTGTGTCTATCAAGTCCACGTGCCGCAAATAATTTATTACTGTCATGGGGCTAGGCATCGCACGCAGGCCACGCTCCTCGCGTTCTGCCGCCGCTCGAAAGAGGTAAAAACGCTTCTAAAATCATCGTAGGGTGTGAATGACTATTTGGGAGGGCCTACTAAGGAGCAGAATTGCTCTGGCTCCTCATTAGGACTGTACATAATCGCGACCGACAATGTTTGAAAGGCTTAGGCTCCTCTTCGTCAGTGACTCGCACGGTCGTTCGTGGTCGCTTAATGACTTTATAGTCAGTGAGTCAACATATTAAATAGGGGGGCTAGATGGATTTACTACTCGCGATCGGACACGTATATGGGCGTTAGGACGAAGCGATCATTTACTGGTGGACACGACAAAAGCCTGTAATTGCAAGGACATGATTTTCGGTAAACCGATTCTAAACTTGCTGGAATGGAACCGTATCGCATATGTTGTGGGGTAACTGGTAAGAAGCAGTAATATTTCGAGTTGCATACACCATTGAAGCTCCAGCTGATTCTCTAACGGGTTTGTCGACCGTGCCACTCAGCGCGCATGGGGACTGAGCCATCGAAATAATACAAGTTAGATGTAAGGTGCTCGGCAAATAGGCCGTAATTTGAAACGCTACCTGTTAACAATACACATCATGCATGTTGCCAGACCCTCGCTATTAATGGCTAGGTCTCGGTGTTCAAACCTTGTGATCGTAGTGACTACGTTGCAAACGACGCGATCGGCTACCATCTCCGGACCTAGAGAGTTGCTGACCATGGGACAGCGCCTCGCTGCCCTGGTTTTTCCTTGTAGTCCGGTCATTGGTTGTATAAGTCTGATCCTGCATCGCAGTCATGCTTCAGCGGGGAGAGGCGCCCCTCCCAGTGCTAGCAAGGGATCCAATGGTACTGTTACGGTGATAGAATTGGAGACATGTTACGTAAAACGCCGGCCGCGAGAGTAGCT"/>
                    <sequence id="seq_t1615" taxon="t161" totalcount="4" value="GTTAAGCAGTAGGATCCCCAGAAGGGTTTGGTAAGCTATGGCCATGCTAGACGAAAGATGATACCGCCGATTGCTACGGTTATTTTTGGTTCCTTGTCAGTCTCCTCCTCCGACTCCCTACATAAACAACAACACCGGTAACTTTGAAGTTCGAAAAAAAGCTCTTGACGGCAGATCACAGGATCCGACACCACATACCTACGACAGTAAGTTAATTGGATCTGCAGTAGTTACTTTCATCCGCCATATACATGCTAGGCCAAGCGACTATAGGTACTGTAAGTACTTCTTGTTGCGGGCATCATAAAACCATTCCGATGCAACAACCGGTGTGATGAGTGCCGGATATCCCCACACGCCCTGCTCTATCCAATGAAGACTCGTCGTAAGACGAAGTATGTGGGCGCCCGTACATGTTAGGGGCCGCCGTGCTTGCAGTTTTCAAACGATTCAGGACTCTGGAATCCATACCCAATATATGCAATAGAGGTTGAGCATATCGTAGAGCCGCGTATAGGGTGAGGTATATCAGCGCCTCGAGACTGGGCTCGTTGGGACAACGACCCTGCCCACTCGGCCTTCATCGCTAGTGACGCGGCGTTCAGAGGGCAAGATAGAAAGTCTGTGAGAGACTATGGTATTGCGAATGAGGCAATGAACGCTAAACGTTACGCGGAGGGGGATAAGGTACAATGCGCTCCTATACCAGCAGGCCTCGCCGTATCGGCGCAGTACATATAGCGGTGTTCCCAGGTGGAGAACCGATACAACATGCCAGTCACGTTTCCAGTTATCCCAGAAGAAATGAGTAGTTCGGAGTTCCAACCTAACCAACACGTCGGATATCCAGCGGTGCGCATGCTTATCCGGTGTGTGTTATCGGATCAGTATACCGATCGGCCGTGCTGCATCTCAGGCAGGCTCACATTTATCGCAGCGCTGCCGATTTACTCTGCTCCGCAGAAATACTGTTGGAGCTAAACACAGCATGTGCGCGGAG"/>
                    <sequence id="seq_t1623" taxon="t162" totalcount="4" value="GCTACCTCCCCGGTCTCGCAGACTCTGAGCGACTTCGTGACCAGCTACCATGTCCAACTATTGGCTTCAGGAATTTGCGCTGTCTACGGTACTGTAGCAATAATTCTGCGGCGACGGGAAAGTCCTACATGTTTGGGGATGATGAAACTGAATGATGGATTGGGAGGCCTGCTAAGTAAGTTCGCGGGGGTTGTACAAGTTAGACGGTCAGGCGCACTTACCTTCCATGCCGTGCGGAATCTGAGGCACTTGTATCCCACGCTGTGATCGCCTCCACCCCTTAGTGTAAGTAAAAAGAGCCTTGAATTGACGACTTACACTTCAAAGACGGGTTCCTAAACGTACTCCTCAGCACGATCTACGCTTGTACAAATCACTATGACATAGAAGATCCATGCTAACCGTAACGGCTGATACGGAACTCTTGCCGAAGAGAGTCATCAACATCTCTCTCAACTAATCAATTGAAGCAAGACGGGGATTTAAATCCAACCGGGTACGAGTCAAACATTCTTGGCGTTACCAGTCGATGGAACTTGGCTCTGATCATTGACGGCTTAGGTTGACCGCGCCTACTCGCCGAGCTGCACCGTGCGTTCGCGAGCGGCTCGCTCACTTGTCATCGTCATCCCCGAGGGGAAAAAAGGGCGGCGTGCGATAAAGCACAGCATTACTCGACCCATACCAACTACTGTTTCTGATATGATGGACCCCGGCATTAATATTCCCGAGTGCGGTAGACGTGTTGGATGAGTGAGCTAGAAACAACCACGTCTAGGCTCACAAATATATCGGTATTAGTGAGGTCGTACCCGGCAATATAGGAAATTCTAGCGCCAGAACCCATTGCGAGTGGTCGGCGGGCATCTCGCTATGACCTAGGGAAGTTAGCTACACGGTCTACTAAAGCCACTCATGCTAGAGGCGATTGAGTTGCATCACAAGATACAGTCAGTGGATGCTGGGAGTGCGACGAAACCAAGCTGAAGTGGGTCCGGGT"/>
                    <sequence id="seq_t1633" taxon="t163" totalcount="4" value="ATCACCTAGCCACCCTCCAGGATGCTCGTGATATCCGCCAAACTGACCTCCTCAGACGTACTTGGGCATTGACTGTCAGGATTCTGTTCGTGGGCGCAGATCGCATGCTAAATCACGAATCGGGGACCGGTGCACAGAGAGGCGTTATACCCCGTTCACTTAGTCGGACCGGAGCTATCAGTCCGGTAATACACTCGGCTAGATGCGCCGCGATACGTCGTTTCCATCATCTTAATCGCATCTGGAGGAGATAAACGTATTGGGATTGCGGAGTAGAAGCATAGATGTTAATGTGCGCCCGCAAATGCACTAGCTCTATTAGTTGGGTGCGACTACCGATACGTGAGGTGGGGCGCAGCTACAACCTAGCAAAGGAATAAAGCGGATTTCTGATTGACAGCTGTGCGGGATCCGTCACTTGAGTCCCCCGTTGAATAAGACAAGTCTGTACATAGATACCGCGCAGACTGCAGGGAAATCACCGGGTGCCGCCCTTCCTGTTGTCCTACAACATCATGTCGCCCCGCCTGCAACTTCTTTACAGGCGTATCTTCACAGAAATGGACACCCTACCTCAATAGATCTTTACTCGAACTGTTTTCTGAGCGATACCTGTCATGCTGAACCCCTATCAATATGACTTCAATCATGAGACATCGTCAGCAACGTTCCGCACCAAGCCCCTGCTACGGCTCCTCCAAAGAAGACGTTCATACTGTCTCCTTACGCTCCAACCCTATGAGAACGTAACCAAACCCGAGAATAGGTCGAGTCGTGCAACTCGCACAGCTTGACTAGAAGCCCTACGCTTCATTCGGGTTACCTACTAGTGGCAGGGGACAAATGCACCTAAAAATCGACCGAACACCATAGAAGTAAAGGTTGAGCGACCGATGCGCTATATGGTAGCGGTTGATTCCGGTTTCTGGGTTCAGGCTGGAGCCTGTCAGCTCGGTGTCCGCCAGTTATGGTCCCGGAGCGAGTAGGGCGCCGACCCGCC"/>
                    <sequence id="seq_t1643" taxon="t164" totalcount="4" value="CTTAACCAGGTGTCCGAGTGCGAAAAACAGACCGACTGGCTGGTGGCGGCAGCCGAGTATGGAACTCGCCTAGAGCGATAGCCGCGATTGACATTGCGTCTCAAGTTTTCTCGTTCGTTTCCTCATATGAAAAAATGATGCCTGATCGCTGATCACGGGGCTGTGCGAACGCACAGCATCTACGACATTAGAAGAATAGCAGCGTCTCGCATTATTTGACGTGTGCCGCGTATCCTTAGACAGCGGGGCGGACAGCGTTAAATTGGTGACGCCCACTGATCTTGATTTGGAGCCGCGGATGCAAAAGAAACTAAGTGGGATATTCGTTCCACCGTTAGTTGTTTCGTCATTGTGCAATAGACTAGGGTCTAGGGTCCTAAATTCAGTAAGGCGATTCACTACATAGTGTGCACGACCCTGCGTTACTCTTCCCGGTAGTCTGGCTGAGGGATAACACCAAGTGCCCGTATCTCTGCAACATGGTTAGAGTCAGAATTGGGCCCCTGGCCAGGTGCCCCGGAAGTGCAGGTAAACCACTGAACGAATCCCTTTGAAATTTCTACCGACGGACGATTCATGGGAACCTGTATAACGCATGCACCTCCCAACCTTGAGAGGATGTCTTTTCTACAGAGGCACATGTCACAATATCCAGGTCGATCAGTTTGTGAGACGGCTCTATTGTAAAACTGTAGTACATATGCATTAACCCACGGTAGGTGGTTCCACGTCGCAGTAACACGCCGCCAGGAGACGACCCAAACCACCCCTCACGGTGGGTGGTGGTTCTTCTGGCACCGTGTGCTAGAGACAGCGTAAGCCGTCGTTTTAGTCTGCTGTCCAGAGCCAGGGATCAAACAACTTATTACAGAGCTTACAAAGCACGCTTAACTCATCCCCACGTTATACTTACGGTTCACCATTCGTGACAACCAAAGCCTGCAGCGAGGACCCGCCTGGTGGTCGGATAACCTCCTTTTGCGCAATCAGACCTCGTCTC"/>
                    <sequence id="seq_t1653" taxon="t165" totalcount="4" value="GGGGAGTCGAGCGCCATCTCACAGGCACGCCGTTGCGTGTCTGCCTTGGTATCGGGTGTCCCCCACAAATAAGAAGGAGAGGTTGATATCCCGTAAGACATTGGCTTAAAATTCTTCGGTTTTCAATTAGTTCTATATTGGGCTCGAACACTCCCACGACGTGTGGAATCTTATGGTCGAGTCCCAGCTACCGTCTCTTCTCTGGTGAAGGTTCAGACGAAAAAATGTGCGTTGGAATTACATTTTACAACAGGGACAGTATTGGCTTCTACGGAGAACCGATAAGGGCCCTGTAGAGATCTGCGGGTATCTCTTTCGCGAATTTCGGAGTCCTTAGGTTTGTGCCCCAGATCAGAACACGACCGTAATCTGCGGGCCTGAGGTTGCTGCCCATGGATCTCTCGGGTAGTCCGGTCCTGTTCGTCTACCGTCGCGCCCCGCCACACCGTTCACGGTCGAACCAGAGAGCCGTCGCTACTAAGGAGGTTAGGTGGGAGCTTTAACGTCGCACACTTCGCAGCAGGGTTAACGGCAGATTCATGAGGCTCAATGAGAGACGTAAGCGAAGGGATACCTTTCGTTCCGAGTCGAGCACAGCTTCGAAAGTCTTCATTCAGGTGCATGTTTTAGCTCAACATAGACAACGGGACGCACGGACCTTAGTTTGGTCCGCAAGAGTAGCGTGCGCAGGCTGAAAGAACGATGGGGTATACGCACGCACCATCTGGTTGGAATACCAGGTAGGCTGCGGCCAGGCCAACTCTCACCCGCGAATGGTTTTTTAGGCGGTTGTTTTTAAGTCTCTACTGGGAGCAATAAATGGGCGACGTAATCTCCCGCATCTCAAGTAGTGTGGTCAAATCCACATGTTCTCCATGTAAGTCCGAACGCCGCAATTAACTTCCGCAGACCTATGACTACCTCCCCTCGCGCCTAAAGTTGATGTAGAGCGCAAGATGTTAGTGGGCTCCTCCACCCTGGGCGCCCTCCGCCTACTGAG"/>
                    <sequence id="seq_t1663" taxon="t166" totalcount="4" value="CGTACCCCGGTGTCCCCGATTGAATAACAGAATTTGAAGCGAGTGGCGACAGTTGTAGCTGGAAGTAGCCCGGTGCCAGGACAGGGACTGATATTGCGACTCATATGTACTCGTTCGATGTCTCAAAAGAATATAGTAGGCCTTATCGGACATGACAGCGACCCGACACCGAGGTGGAACTAAAACATTAGACAAATCGCCGCGTCTCGCAGACTTTCACTCGTACCGCGGATCCTTCGACAGCGGTGTGGATCAGGTTAGATTGGATGGCTCAACGCCTCACAACACGGTAACGTGCACGCGAAAGCAAGGATCTCGGAGATTAGCTCCACTGTTAGTCGCGTGTTCAATGGGCAGTTGTCTTTCGGCTAGCGTGCCACATACAGTCTGGCGCGTCACTACGTATTGAGTCCGACCCGGCCTTAGTCCCCCCGTTAGACTACCAGCCGGGTAACATCATGAGCTCGTATATGTGAAACATGATGTGACACAGTCTTTTGCCCCCGGTCTGGTGCCCCGGATGTCCTAGTGAGCCCCTGGGCGAAAGCAGGTCAAATTGAAATACATGGCCGACGAAAGGGATCATAAATACCGCCCTCACCTCCCACCCTTAAGGGGATGTCTGCACTTCCCAGGAAAATGGCCGAAGACCTGGGACCATCATAAAGGGAGCCCGGATTGATGAAATATTGTAACATGTCTACATAAACCCACTGGAAGCGGTTCGAATGCCCTGGACCATGCCATAAGGATATGACCCCTAACACGCCTCAAGCTGTATGGTGGTACTGCTGGCGCCATTTGTTCCAGACACACTAAGCCGGCGTTACGCTGATCTGCTTAGAGGCGTCGAACCAACCACTGTTCACAGGCTTTGCATTTTAGTTCTGACCCATGTACAGGTATACCTTATTGTACCCTGTTGCGCTCCACCTAATCGTGCCTCGTGGACCCGCCTAGTGGGTGTGTAACCGGTACCTGCGCTTTCAGACCTCGTATC"/>
                    <sequence id="seq_t1673" taxon="t167" totalcount="4" value="GCCAAGCAATATTGGTCTTGACCAGTAATACAGAGCATCGTGTAATAAGCCTTCAGTAACTCAGAGCGCTTGGGCGTAGCACCTGTATAGGATATACTCAGCCTCATAAGTATTTAAACTATGTCGTCTGGGTCGCGCGTAACTGTACGTGGCTTTGGTGTTGAAGTCAGTATCTCCATTAGGCCACAGAGACATTCCATTCCGACCTTGGCGGCTGAATACGGATTAAGAACTAAGCTACGAAGTTCCATTTATCCCTAACTGTGGAACTACTTGCAAAGAGACGACATGACTGGCCATGATTTGTTGAGACAAGGGCGGACGCGGGTAAATTCAATCAGAGATAAACCGCTTGGAAATTTGTATCCCAATCAATATATGGTGTGCCGGCGCGGCTATCCCCTGCATTAAGAAGAAATCGGAGAGAAAGCCGTCGCCTACGCAGTGTGTTGGAAGGCGAAGTCCTATCTAAGATCTTGTAGGGGGGGTGCAGCTGCAAGAGGGACTTGCGCCATCGACGTTGCTCTCGCGCTATGCACTACATAAGCGACCTGATAATTCTTACTAGTTCTTATAGAATTGAATATGGTTAGCACTTACGACGTTGACGTGGTATATTAATTGGCCGCAGACATATATATGTCATGTTGCGAAAATTCCATAAAGATATATTCGATTCGCTTCTCGAGAACCACCATGCCGTTAGTAATGCGACGGAATGGTCAGGGCTGTCTTCGGACAAGTAACAAAAACCGCATAGCCCCCGTGGCCCAACACCACGAACACCCCGCGATGCACCATCTACTCCAGCTTCAGGACCTATTATCTGCGACTTTGCATCTCGGCAGCGTAGCGCTCGGTTCGGCACCGCCGTCCTAACTGCCGCCTCATCTATACGAGCTTCTTTTCAAAGTATACAATCAGGTACTATGAATCGGTGGACGGAGTGAGTCTGCCCCCTAGTGCCACGACTAATCTAACAAAAATATACCCCTTATGC"/>
                    <sequence id="seq_t1683" taxon="t168" totalcount="4" value="AACATAGGTCGAACTTGCACCGGCCCCACAAGTGGCTGTGCTGCAATTGTTGGTCGACAGCATTGCGAGTACCGAAATCCCGAGGTTTCTGATTTTTAGGTTGGCCAACCCTTAAACCGAAGCAATCATGCCTCCGTACTCGTGTTACTTCTAATTCAGCGAAGAGCAATGGCATAGACAACTCAGTAGCAGGGGTGATGCCTCTTGTGTACTAGCAAGCATCGGGAAGGCACTCTACAGAAACGTAAGTAGACATTTGAACAAAAGATTCCCTCTTGCGATAGATTATGCTCACTAGTATTCTAGTTGCCGCACTAACAATATTTATACCAAGGCCAGTGAAGCACGAAACTCGAAACAGCTCGTGTCGCCAGAGGTCTGACCTAATCGTGCTGATCATTTTGGAACAAACAATGTTGAGTAATTCGACGCCTCTAACTGTCAGCAACACGGAACTAAAATTAACAGATTCCAGCGTTGTGCCGCATTCAGACATTATGTTATTTGGGGCTCGTAAAGGTGGGAACGGTGCAGGCAATTCAAACCCTAGGTGAGCTCGCAACCAGTCTGTCCAGACTTTCGAGATGCTTGGCAATGCACTGCTACTATAATCTTTTATGCGACTATTAGGGGTCTATCACATCGGGCGGAGTAGTATGACACCCAACCAGTAGTGGTTCCGCTTTAAAGTTATTAGTCTTGAAAGGCACGTTTGCTTTCGATTGCCTGGTGCATTCAGTGTAATAATACTACCAGGCTTTCCACGGCTACTGAACTTTAACCATCTTTGACCGAGCGCCTCGCACGTTCCCGGTCACGGTCATAGGCTCCCGGGCGGTCCAAGTCTGCATGTCCGGAGATGGCTTATTGGACCATGTGCTTTCAGAAATCCGCCACAGCGAGGCTGAATATCCGCAATTCGAAGCTAGGGATCTAATTGGGTGGTGAAAGCCACGAACCGTGCAACGGGCTAGGATTAACCGGGCAGCGAGGCCTCGTT"/>
                    <sequence id="seq_t1693" taxon="t169" totalcount="4" value="CACGTGAAGCGTCCTGAACCCTCCTCCTTGGACCGGTGTTATGGGGAGTCGTCTTGCTGATATGTCTAATCGAAGCAGGACAGGCGGAATTGAATGTTCGCCCTAGCGCGCGCGCTGACGGGCTATCCATCATGAAGCAACTGAGACTCGATCAACAGTGTTTATACAGAAAACCTCTATTCCGTCGGTAAACTAGACACTTATACCGTGGGGCACCGCGCTGCGGCTGAGTAATAGATCTCTCTGCGCTGATCCCCCGTCCTAGCGAAGTGACCCCGTCGACTCTACTACGGCAAAAGGTCCAAACTAATGCAGGCGAAAACCTAGTGGCGTTGTGATGGTAACCTATTTACCATGTTGGGGGTCGCATAAAACCTGTTCAGCGTTAAGTCAAATGGACCGTGGACGCGTCTGGCAATTTGATCTCTGTTCTCTATGAGCCCGAAACGACCTTCATGTCTAAAAATGGGAACGTGAGTCGATGCCGACTCCTACCTACTGTCAGCTTGGACACTTGTTCTAAAAGGATAGATCCGAACAAGGCTTCACGGATTAAGGTCAAGCGATTTCGGTTCTCCGGTACTCATTAAAGCGAGTCAGTGCCCGTATCGTAACGTGTTATTATCAACCTGACGAACGAACGGCATACCGCTAATCAGGTCTCTGCGAAAAGCTGGGGTAATTAGATATTAAGTATGTGTCATTCGCAACTAACGGCATCTCAGCTGATGTTGACAATGGAAATGCCTGAGGAATATGTTGAGATTCGCTTGCAGTGCCCCACTGTGTACCAATTATCTACCGTTTTGAGCGTCCAGCTGAAAATCGGCCCGCTTAAAATGGTGGCTAACATATACTCACCGAATGGATAACCCGACAGTGATCAAATTGCGTTTGTGCGGTGAGAGGACGACTTACTTAACTTCCTTCCTCAAACTCCGGCCTGCCACTAGGGAGAACACCAAGTGTGTCGCGGAACCGTAGAATGGGACAGGCCATA"/>
                    <sequence id="seq_t1715" taxon="t17" totalcount="4" value="TTAACGGTAGCAGAGACGACAAACAGTGTCCGAGGTAAACAACTCCTGAGATGGCAGTGCAGTTCTCATAACTGTGAACGGTCATCGAGTGCTAACAGAAGCAATCAGAACGAGCGGTGGTACGAGCTTCGTTTGTTTTGTCCACTAGTATATGGTGCCCCATAGAAAATCGGCCGACTTGTTCTCGGAGTAGGTAGTGTTTCGACTAGCATTACTTGATACTTCTTTAAGTAAGGTTCATTTGGTCGAGGGCATTCCGCCGCCCAACCACGAATCCATAAGCTGATTCCAAATGACCATATACGCTGGTCGTTGAACCGATGGTGTTTCTCTTAAAATGATGCCGGGTGGTATCCAACCGTTTACTACGCGGGACAGGAGGCTGGCGGTGCCTTCTGACCGAGCTTGTACGCGGTCCATCCTCGTAGGTGTTCTGCCTACGTTCGGTCCATTCAAGTGGGCGGTTGGAAGTTGCAGAGCTGGTCTCTACTACGTTGACTTTTACTAGCCAGTCCATGTCTTACGCGAACGCAACGGGGCTCGTGAGGTGAGAGAGTACGCTGATTTACCCCACGTGCCACTCCCAAGCTCAACAATCGTAACTAAGACCGGCAGAAAATATAAGAGGGCGGCCCCGTAGTTACTTTAGTCAATCTGTATTCTTGAAGCGGGACCCAAGGAGCAATACGGGTGCCGCAGGCCATTTATCATGGTCCCTCGTCCGAATCAGCATCAATTCAACCACATAAACGACGCATATCTTTGAGCCAGTACGGTCATTGGGGTCTCATTACCTCTTATTCCCACCGCGGGGGAGTTCGTCGGTGCCCGACAACCATCTAATTATAGGCCATGGATCCACCGTGAACGGGGTGTCCTGCAGCCCCAGGTTCGCAACGGTACAAAATTAGTCGACTGACATTCAGGCCCTAGCATATATCTAATTGACGCACTGTTGTGGGGCCGGTTTCCTGCGCATTTGACAGGCGTCATGGGCAAC"/>
                    <sequence id="seq_t1703" taxon="t170" totalcount="4" value="CAACTGGATATATATTGCCTTCGCGAATCAGATATGGACGGATAGGAATTACTTTGAGCCAGGTGTTTCGTGCGACGAGACTCTAACGAAGTTGAAACAGTCTAGTGTTAGAGGGCACCGGGACGAACTAAGCCACGCTTATCACGTACGGCGCATCCTTGGCTTTAACCTGAACTAAATGCAGCTGCTGCGTCCACGGCGGAATAGTTCCAGTCTAGTCACGGGCGCCGGTCGCTTGGCCCGCTGAATCAGGGGGTCAATGATTTAGTCCTTTGACGATGTTGCGCTAGCGAATCCTTATAAGTCATCGTATAGCTTTTTTGCCCCTCGGACTCTAGCATGGCCCCTTCCCCCCTCGTAATATCGCCCTTCGTTGGTATGACGAGTAACTGATATCGGTTAGTGCCAAATATAGGTGGTGGCGTTTGACGGGTAAATCCGGTCGTAAGCGCCGTAGTGGTCTATGAGGATGCTCAGTTGACTCGTATGGGAAAAATCCTTAAACCGGTAGAATATCCTTCCTTGGGGGGCAACACCTCTAACTGGGGACTGCATTTCGTGGGGACGCCGGAGCTTAAGCCCCGCAAGGCGCAACATACTATGGCTTGAAGTGCTAACTCCAAGTATTAAGGCTAGTTCGAGGTCACTATACCGCTAGGAGCCAAGGAGAATGGGATGTATATGTACTCCCCGGAGGGAATTGAGGATGCCTGTAGAGACTGGCAGGCACGTATAAGGTCAACCTCTAGCGAGCGGACGCAGCGGTAATGGGGTGAAGTGAAAGAAGGATGTTATGGCTGTATGCGAAGGGTAGGCTCCTTGAATGCCTTCGTGTGTCCCGACAGTCAAAGTGTAGATCTAGATCCATACCATAGCATCAAGTAATAAAGCCCGAGGGTACTTGGGATGCGTGACTATGATAGTATGTCCGGTTACGGTATGAAACGAGCTCGGGTCGCTGACGGCCAGAGCCACAGGGGCTCCCTCGGCAGGTGATTAA"/>
                    <sequence id="seq_t1714" taxon="t171" totalcount="4" value="TACGCCAGACGCTACATCCGCGGACTGCTCGCGGGCTCATCATCTTCACACTCAAAATTCCATCGCCACCAGAGGCCCCTGACCTGTTACATCCGCAAAGGGTTGCTACAAGATCTTCGAAGAAGATCCGTTTGGATCCACCAAATTGATAGGGACCAGGAGCTAGAGACTAATCGGCAAAGCCAGTCATAAACAGATTTGCCCTGTAAGGGGGCGCCTATCAAGCTTCAGTGGCGCATCTTCGCGTATGTAGGTAGTGGAGGGCTCAGGACTGAATATATTTTTCTACTCTATCACCACTATAAAGATGGGCCATGCGAAACAGTAACCCTCTACGAAACAAAATGGATCATCCAACACTTCCCGGCCTGGCGCTCATCAATTACGCCTTTTGCGTGCTTGTAACAACACTGTTCTAGTTACTCTTCCTATGATCCGCATGTTAGCGGCCGGACGACAGCTGTATCACCCACGGTGGCGTAAACTAATTCGTGCACTGTGAGGATTTTGATACACAGCTCGCCCCAGCCTAACTAGATGAAATCTGGCTTATCGCCGGGGTGACGTACACGAATCACTCGGCCGTGGGTGATATTCCTAAAGTACTCTCGCAGCGAATCTCAACGTTGACTTTATAAGCCCACGCCCGGGAGTCAGACGGAGGAGGGGTTGCAGTGGCAATGAAAGCATGCCCCGTGAAGGGTAAAAAAGGGACGAGTCCGGTAGTCAAAAATGCCCCAGTATGGTAGATCACTAGTACAGGTTGGGCCGTTATCTAGGCAATCTTCATTGATCAATCAAGAGTAATTTGAGCTACGCCATCTGTTGCGTCAACTGTGCGTCGCTCTCTTAGTAGTCGAGTAGGGAAGTATCCTTATGACCCGATGGTGAAGACTCTTGCTGGAGGAGGCCGCAACGTTGACTTTTCTCAGATTGGGGCTTAAACCTTAAGCGAGGTTCGTGGCCATCGGTTTAGTTGTCATTCCCTTCAGAGGCATAT"/>
                    <sequence id="seq_t1723" taxon="t172" totalcount="4" value="GTTGGAAGTAGCACTGGCCGCTGTCGATACCAAGGTGTCCCGACCTCAAGTCTATTTACTTGTTCTGGTCGACGAAAGCCCCCTGTTTGGACCAAAGTGCGATCAATCGCCAAACTCATGTTGCTTCCTAAAATCTAGATGCCCCGCCCCACTCTCCGCGTGTTGTGTTCTTATTTCTTTGGATATCCCACGAAGCTTCAAAGAGAAGCGCCTATTATGGCCCGGCACACTTCTCTGTATAGGGCGCGACCACGCGTTGATTTGCCCTAAGGACTTTAGCCCGGAATGAGTAAACCGAGCATGATTATGTTAGCTGGAGCGTCCGACTAGGGACACGTAGGCTTCCATCTAGTTGGCCCCAGTCGTAACTCGGTATCGCCCATTGAGGTTTGACATTTCGTACGAGAAGATAAAATTACGGACTCGTCGTTGTGCTGGTTCAAGTACCTATCGGAGGATTGGAAGGTTCCCGCCACATGCACTCGCGGGTTTTCCGGAAGGGCCACCTTGCACACCAAGTCCTTCTACATCAAATATGCTCGCACCTCGGCTGAAGAACCCCATCTCTAAAACTGTATGCAAAGCCATTACGCTCCACCTGGCGTCCCGACTGATGCATTATCTGGTCGTATACTCGGAATTTGAAGGTTATCCGATGGGGAGTATGATTCGCAAAGCGAGTGAGAAAGCCTATAGACTATAAACGCGTGTTGTAGATGTCTATTCTCGTCGTGCCCGGTGCACTCCAGTAAGAGGAACGTTAAAGCACAAAATTTGGGTGTTGTCTTGGCTATGGTTTGATAAGACACCGTGCCAATAACATAAAATGTGTGGCGCCAACCTGAGGATATATGACCAGAAGATGAGCTACTTAGCCCCCCCTACGTTACACTAGCAAACTGCGAAAATGCATGGGCTGGGGTCCCTATAAATGCAATCAGGTTGGTAGGCAAACCGGCGTCCTTCACGGTATATCTTTAGTGTTCCATACCAATCGGGT"/>
                    <sequence id="seq_t1733" taxon="t173" totalcount="4" value="ACATGGTTGACTAAAACGAAATAGTGTTTCTAAGAGAACGATCGCTTCCCTCGTCAGAGCATCTGTGATTGCTCGAGAAAAACTTGGTGACGGACTACTGACAGTCGGACGTAGCGTAGACACACCCATACTGATGTTAATTGAATAGGTTTAGCAGTCCCTTAGTTGATGCCTTGATGCTTTTTGGGACCACTATCTGGTAGTTGGTGTCGTTTTCTATACTTATATTATTAAGAGTAAAATCGCTAAAGCACTGTACTACCTCAAGGACACCAGGACGTGACTATACCATGTCGACAGGAAACCTCGCCATGCAAACTTTGGTGACTCGCTGTAAAGCGTGGGGGAGGTGAGCCGACAGTTTAATACCTCCGGTTGGAGTATCGGGGAGTCGCCGTCGAGCGAGAGAACACGCTCCTGCAGAGTAGCTGACGTGCCTTCATGGCGGGGATTTCTCGTCGTCAGCGGACTCAAAAGAACATGGAGCTCCGATCATCACACTAACCGCCCAGTTACTATCTGCAGTGAACGGAACTGTGCCCATTGGGCCAGCGATTGAGCCACAACAAGCCTTGTGAACCCCCCTAGTGCCACAACGTTCTTGTCAACGGGAAGGCCGTAGAACGTGGCTTACGCCTAATTGATTACGTCTTGCTGTCTGAACGATGCAAATAGTAGAAGGCAGTGCCCATGCGGCAGCGCATGCCAAAATGATCATGCACCTCTCAGGCAAGGAGTGAGCCATATAAAAGAACTTTGACCGTTGGACGGGCGGTTGAATTCTCCATCAGCTGGTTATAGTCTCCCCCCGAGTTCTTAATTGCGTGTGCGATGTTGCGACTTTGATACAATGGAGTACCACGCATTTCAGGTTCTATCGGAGCTCGGTATACGCGACCCGGGAACAGCGTGTCAGTGCAATGCAGGTCTTTGATTACTCTGACATGCTGCACTGTAGTGTGTGCGGTTTCTTGGTCATCAGATTTTCCTAAATGATACC"/>
                    <sequence id="seq_t1743" taxon="t174" totalcount="4" value="GGGCGTATACGTGGCGCGCCGCCTTCGCAAAGGGACCCAGAGGATTTATAGCTCAAATAGTGCGTGATTAACGCATAGCTTTGTGGACTGAGTTGGGACGACCCTCACGGCCCCTAGCATGTAACCGCATAACTCGCAGGCAGTAAAGGTACTGTCGGTAAGCATGGTTATACTTCGACTTCAATAGACATAACGTTCCCGCCCGGGACAGCGTTGACATTGACCGACCCTACCAACCGTATAAGACTTATTATAACAGGCGATCCCAGCCTTGTTATTTCGATCTATGTAGTGTGAGTTTAAGAGGCAGAAGTCAAACAAGACCGCACCTAGCTCCGGGTACCCGCAGTCGGCACTCGTTTGTGTCTGCCTACCTGCTCTCATTAATTGACATCGTGTGGGTTCATGGGCCTATAATGAACGTGTGGGTCTGGGATGCGATAGTAAACTTCACCTAACATTCCCGCGGCATGGCTGATCGAGGAACACCTTACGTCGGAATCCTGCTCGTTGCGGTGATTCTACAAACGAACACATGTCATGAATTCTGTCCACCATTTCCATAACTCGCTCATCGAGCTGCGGAAGGCTTCCATGCGAGCGTTCTGCTGCACGTCCGCGTAGTACTCCACTTTAAAGATGCCAGGGAGCAGATCTGCAGCAATAAGAAATGCGTTAACAGCCCCCAGTGAAAGGGAATCAGTTAGGGCAAGATCGGCACTCATACGGCCGGACCGTCGATGTGCCCGTTTTACCTGGTCATCACACAAGGTGCTTCAATTTCAGTGTGTCACACATTGGCCGGAGGGCGAGTCAGGATGTCACTTTCCCGCTGGCACGAGTTGGGTAGAATTTTGCTCGCCCTATTATGTCCAGATGTACGGAAATGACCCCCCAGAAAACGACTTTAACTGAATACATTAGGTCGGCAAGAAATCATGGTGCGTGATCCTATTTTTTGGGCGTGCCCACTCCTTGCACGTATAACAGCCTTGCGAAG"/>
                    <sequence id="seq_t1753" taxon="t175" totalcount="4" value="GTTCTGACGCGTGTCTTAACGAGGTATCCTGTGCGCCTTACAATGTTGTTAGGTTCACTGGTCCGCCTTAACGACCTAGTATCGTAATTCCGGATTATAAACTCCCCAAAATCATGAATGCTTGCGTTGCGTAGTCCGGCGCATTCCGGCTTCTAACTGCGACGAACGGTTTCACTTGTTTTCAGCATTAGGAACCGAATACCTCAGCGAGCCCAGAACTTATCGTATGACCCTCTCTAGATCTCACCTCCTCCCATGAGCGGGTATACGGGTACACCTGCTGGATCAGGCAATCGCCAGTTGAGAGGTCCCACCCGATCTTCCGGCCTGGCCGTGTCGCGTGGATGATTGCAAAAGGCAATTTGACGTCTACTAGGTATAGCAACCTTGAGCCGATTCTGAGAAGCCCACCAACATGCTCCCTAACTGTCTTCCCCCCACCAACCGGCCCCAGAGCACCAACGAGGGGTATGGTTACCTATCAGTAAGCTCGCACTAGGCGGAGGTTGGTCAAAGGGTCATGCCCGTCCCTATCGCGGTACCTGGGTCCAACAGCTTCTTCATGTAAGAAGCGATCCGAGCTTTTCGGCCATATTGGATTGTTGCTAAAACTATTGCTAAACTAAACGAATTCGACGGTGATCAGTGATAGCCTGGATGTCATGTAACCCCAGTGGACTTGAGACTAAAGTGCTGAAACTATGTTAACAGCAGTTGTCTAGTTTGACCTGGCCCTAGTGCTCCCTCACCTTAATAGGTATGCCTCAAATAAGAACAGATCCGAAGCGGATTGCACTGTCCGGCGACTTCCGAGAGCATACAGTCACTGGCACCAGCTAGGGCTGTCGCTTGAGTTTTCCTATGGAGCTACCTGTAGCCATGATCTACCCCATTACCGCAAATAGCTAGCACTGGTGTATGCCCTTAGTGATGACGCCGTAATAACTCCCACAGCGCGTCCGTTACTTCGTAATGTGATTTCGCACGACTGAGTTAACAT"/>
                    <sequence id="seq_t1763" taxon="t176" totalcount="4" value="TGTCACGGTGCTTAGGTTGGGTTCCCTTTTTTCTTGGCATGGAGTATCTTAGGATCCAACTAGGATTTGTGGCCCCCCTACCCAGAAATCGCAGGAGAAATTTCAAGCTTAGTGCGTCCCTGTTCGGTGAAATACCTTACTAGTTGCCCGCCAGGCGATCACAGATGAATGCTACTATGGTAGAGAACGGTGATAATAGAGGTCGTTAGGAGGAGCGGACGAGCACAGGGCCGGTGAGGTTGACTAAGCAGAGTACCAGCCCTAGCTTTCCTGGCAGGGTGTGCCTGATATGGTACTCTACACTCTTAATCGTATCGTGGTGCGTAACTGAACAACCCTATCCACCCGTGTTCAGGCTCCGCGACAGGATACATAATCGACCCCCAACGTGATCGTCAGCGGGCGGTAGCCCGCATAATTACGCATCGACGACCTAGCGCGTCACACACAAACCATGCATTACTTTATGTGCTTTCAGAGCATGGCCGTATAGCCCGAGAACTCCGTACTGTAAGGAAGGAGATAAAGTTCAGTGCCGGAAGAAGAGATCTCAGTGAATGCCCTCGTTAGCAGAGGCCTTACACGATGTATGACTCTCTGGGTTCGGGGCTACAGGATGGTAAGGCGCATTTTGTCCTGGCATACGGCAATCTTTTGTTCCTAGTAAAGGTACCGACGAATCCTGGTCATGGCCAAACTCATACTTCATATATTCCACGTGCCTGAGAATCGATTGACGCTGAGGCTGTGATCTTAGCTCAAACCGGCCCTGCTGTCAAACAGCCATTTGTATGAACGTATTGGTACTTGCTTGTGAGGCGACGACATTTTGGCGTTTTCGTGGGTGCTGCTATGGTTCCCCCCTCCGTGACGATAAGGTGGATAGGCTCTACGTTTTAGTATTTAGGATCGAGCGTATAACGGGTCGTCTAGGCTATTTACGGTGCAAGTAGGATTATCCCTATATTCTCCCAGTAGCCTGCCTACCAGAGGGGTCGCC"/>
                    <sequence id="seq_t1773" taxon="t177" totalcount="4" value="ATTGCCCCCTAGAAACGCGGAGTGGTTCAACCGGGCCGAGAGCCCATGCACCTGTCTGAGGATCTTGTTGTACATGGAGAGGATCTGTTGGGTCCAGGGTGAGGCATCTAGGACAAAGTGGAAGTAGCTGAACACCGGATTACCTACTCTATGGATGTATACGGGAGGAAGACAAAGCGCATTCAACGCTAACGATGATCGTGTGCCATGTTCCCCAATTCCCTCCTCTGCTAATTTCTATCTTTGAGCGTTCCACGATAATGATCTAATCGTCGTGATGTTCCCAACCTGACCATATCGACTTTTACGCGTCGAGTGGCCTGCCATAGCGGACAGCTATGGCGTTGGCTCGACAGCTATGCACGGTCAAGGCTGTGGATCCTTTAGTGTCTGCCCATACCTCGCGCCTAGCAGCTCTAGTTAGCAGTACATCACGATTCCATACGGACGCCTACGCGTAGTCGCACGGGTGTGACCCGCATCTGCCCAAGCCTGTAGATTGCATGTTATAAGCCTTCGACCGGCATTACTTCTGCTGGAGAGGAGCGTCGTGGATCTGAGCAGTGTCCAATGCTATTCCTGGCCCGTGCTAACTGATTCATGATCTGGAAGCAAAGGTGACACCCTAACTTTGCCAGGGACCGCCCAACTCGCACAGGGCTTAATGCGTGGAGGGCGAACTTTAAATCATAGAAAGGATGCTGCAGGTATTCCCAGACTCCAGGGAAGAATTCATGCCGGTCAAAACTCTAAGTGAAAAGAGCAACATTGCGTCTTTGCGCGCCGTTTGCTTTGACATTATAGTACGAGTATCTGAAAGTTCATTACTTACCGACCTCGGCGAGTGTTTAAACTAGAAGCGGCTTGGTTTCTTCAGGGGCCTCCAACCCCGATTATCTTTCGCTCGTAGAATAAATACTAGTACAATCCCTCTGTGAGCAATTAACAAATATTGTACAACGTTCCAAGCTGATCTTAGTTGCTGACCGACGCAGAACCA"/>
                    <sequence id="seq_t1783" taxon="t178" totalcount="4" value="CTCAAGCTATCCTGAAGGTTTCACTGCGAACCTTTCGGCAATCTCTGTCTCCACTTTATTAAACTCAACCGCCGAGGCTAGTAAGAGGTAGGGTAGCTCAGTCTCGGTATATCTGTAGTACACGCAGACCAGCCACTTTAATACATTTCAACTAAAGTACTTAACGCTCATAATCCGTGGTTGCGCGCGCTACGAGTAGATAGGATTACGGTGCAAAAATTTGTACCATTTGGGCACTCGCCTTCATCCGAGTGCATATCCTTCCTTCTGTTGGAAGCGCGTACTCTAGCGTTGAAAACTACTTTAGAGAATTTGTTATCCTATGCGAGGAAAGGCTCCACTGAGTGTTGGGTATGATTATAGTGGATCGTTTAGCATATTCAGAATAGATACTCGTGGAATGAGCATAAGGAGCCGAGGGGAGGCGCCGACGAGTGAATCGCTCGTACAGCAATGGGGACTGTAGACATCTGTTTTCCCCATTCATATCGTGAATAAACGGTCGTTAATTGTTGCGTTCCAAGAAGTGCGATCGCATAGGCGACACATGCGGCGTAGTACGAAGAACCATACGGTCTTGGCGCGATCGGTGATCTATTCTTTCGGGCCGCGGGATGCGTAAAGAGACCGGGAGAGGTGCACGGAGGTGCTAAAAGGTATCTATTAAGATTTTTGGAAGATTTGGTATGTGTGCCTTCCCGCAGCGGGACCAGCGACATATCAAGACACCTTCAATTCCGATCTACATGGAAGGTGAATGCCGAAACGGACCGCCATGAAAGCGGCTTTGACTTCGAATGCCAATTTTAACCCGTGCCGCCCACGCTGGCGACTATGAAACCGACTCCTCATAAATTCTTCGACGTTTAGGTTGCCTCGGATTACCTATCGAGTTCAAATATGGCGAACGTGCAGGGGACACGAACGGAAGTTCCGGCAATCATTTTCGACGGCTAAGGTCAGACGGGACCTTCCCCGGGAACGGCGCTAAGTTGGAAGA"/>
                    <sequence id="seq_t1793" taxon="t179" totalcount="4" value="GGTCGAATCCTGGATGAGCTTGGTCCGGGCGCTAACTTGGGTGGGGCAGCGAGCCTCTCATGAGTTTGCGGGGACTATCTAGAATGGGGGCGCACGGCCCTGTTGGTAATCATAAGTCTCTCTATGCTCGTCCGTACATCCGCTGCCAATGTGCCCCTTTCAGTGGGATCATCAGAGGGAGCACAGTCTTGACTCCTACCTCTCCATTACGATGGCATGTAATGCATCAGGTGGAAGATGTTAAAACGCGCTCTCCCGGCGCTGTTGCTCGTAGACCACCAGTTGATCGCACTCAGTCTCACAATAATGGTGAAAAAGTGTAATCGTCACTTCGATCACTGCCGAGTCCTACTCCTCCTGCTGGAGGTCGATGGGGTAACTATTACCAGCTAACCCTGTTCCGCTACCTACTGACACTTCCAGCGTCGAAACGCTACTAGCGCTCACCAGCAAAGTAGATGATGACAACCCTGTGGCTTCCTTTATGGTTACCGCCCTTGGCAGGGACCGGAATAAGCGGGAACGTCTCATGCAGCTCACGGTCATCAGGGAACGCGCGCGGGGTTATGAACACGCATGCTGCTGCTTAGACTCAACGTATCAGCGTGATCCGTCCAGCTCCCCTGAATAAATTATCAGTGAAGGAGAGTTGGAGAGGTCGGTACGACTCGACGTTTCCCTTGAGCGTGCGGCTGAATGAGAGATTGTACCGCGCGAGACGCGGATACACTGGAAGGCTGTCGCCGTTTCGTACCTGCTACGCGAACCGTGACCATGAGCTCGCATCTGTTGTCGTGTCTCGAAAAGACGTAACGCGGCCAGATCATCACGTATGACAGCTGGACGTATCAGCCGGCGCATGCGTCGTCGCAGTATGATATGTACGTCTTTCCTTCGAGCGTCGTTAGGAGTTCTGTCACGATTATTTTTGGGCCAGTTAGACCTAGGAAAAAGTCATCTCATGTGAGTGTTTTCAGAGTAGGACTCATCGGGCAACGTA"/>
                    <sequence id="seq_t1814" taxon="t18" totalcount="4" value="TACCCAAGGCGCTACAGTCGCCGAATGCGCAAAAGCACACGATTTGCCAACTCTGACTTCGGCGGTCTCAAGAGCAGTCTCTATTGCAAGATTCGCTAATGGTTGGTAACCGATCATAGAAGGAGGTCCTTTTCGCTCAACTACATTGATAGCCTCCAGGGGTTGTTCACTGATCAGTAAATTCAGCCCTAACCTGATGTACCCTGGAAGGGAGTGAATATCATGCCGCGGTGCCGAAACGTCGCGGGTGTAGCTCTTGAAACAACCCCTACTGAGATTAATTTTCTACAATATTACCATTAGAAAGTTCGGCCATTAGAACGATCCACTACCGGATAAGGTAGATTGATTATCCATGCCCGCCGTCCCGGGCCGTCATCTATAACGCCTTTTGCGTCCTATTAACCAGACGGATCGGGTTATACTTGCTACGAGCCCGATGTTAGCGGCTGGAGACCAGCTAGATGAGCAAGGGTGAGGTAATATCTATCTGTCTCTGTGTGAACTTGGATGCGCGTCGCGTGACAGCCTTGCAATATGCAATCAGCATTATAGCATAGTTGGCGTAAAAGCCTCAATAGGCGGTGGATGTTATCGCTCACTTACTCGATTAAAGCAGCCCAGTCATGTTTTAAGCAGCCCTTTCCCACGAGTAAGGCTGAGAGGGGGTTACAGAGCGGTAGATAGCATGGCTGGTGTCGGGCAAGAAGGGATCAAGTTTGGGAGTGACTCACGCCACTGTTCATTACGAACCTTGTGTACGATGGGACGGTGTTTATGCAGTCATGATTCAGCAACAAAGAGTACTGTGCGCCAAGCTACAGGTTCCGTCATGAATGCGTCACGGCCTCATTAGCCCAGGGGGCGGGGCCCCATGTCTCCCCATGGTAAATTCTCTTGCTCATTCCGCCCGCCTCAGTGGCTTATCTCCGATAGGGCATTATATGTGAAACATGGTACCTTTGCATGGGTATAGTTGGAAGTCCCTCCTCACTGTTAA"/>
                    <sequence id="seq_t1803" taxon="t180" totalcount="4" value="GGTGAGTTGAGCGCCATCTCACTGGGACGCCGTTGCGTGGCTGCCTGGGTATAGGTTGTCCCTCACAAATAAGAATGAGAGGTTGATAACCCGTAAGACTTTAGATTAAAAATCTGCGCTTTACAATTAGTTCTATATTGGGCTCGAACACTCACACGACGTGTGACTTCTTATGGTCCAGTCCCACCTACTTTCTCTTCTCTGGTGAAGGTTCAGACGAAAAAATGGGAGATGGAGTTACAATTTACAATAGGGACAGTATTGACTTCTACGGAGAACCGATAAGGGCCCTATAGAGATCTGCGGGCATCTCTTTCGCGAATTTCGGCGTCCTTAGGTTTGTTCCCCCGAGTAGAACACGACGGGATTATGCGGGCCTGTAACTGCCGCCCATGTTTCTCTGGGGTAGTGGGGTCCTGTTCGTCTACCGGCGTGGCCCGCCACACCGGTCACGGTCGATCCAGAGAGCCGTGGCTACTAAGGACGTTAGGTGGGAGCTTTAACGTCGCACGGTTCGTAGCAGGGTGAACGGAAGATTCACGTGACTCAATGAGAGACGTAGGCGAAGGGATACCTTTGGTCCCCAGTCGTGCAGAACTTTCAAAGTCGTCATTCAGCTGCATGTTTTAGTTCAACAGAGACCACGGGACTCACGAACCTTAGTTAGGTCAGCAAGTGTAGCGTGTGCACGCTGACAGGACGATCGGGAATAAGCACTGACCATGTGGTTGGACCACCAGGTAGGCCGCAACCAGGCCAAAACTCACCCGCGAATGGCTTTTTAGGCGTCTGTTTTTAAGTCTCTACATGGAGCAATAAGTGGGCGACGTACGCTGCCGCATCTCAAGCTGTGTGGTCAAATCAACATGTTCTCAATGTACTTCCGAACGCCTCGATTAACTTCCGTAGCCCTATGACTACCTCCCCTCGCGCCTCAATTTCATGTAGAGCGCAAGATGTTAGTGGGCTCCACCACTTTGGGCCGCCTGCGCCTAGTGAG"/>
                    <sequence id="seq_t1815" taxon="t181" totalcount="4" value="TCATCGTTACCTAGGACCAAAAACAGTGGCCGAGGGGAACAAATCCTGAGATGACAGTGCAGTTCTCACAACTTTGAACGGTCGTCGCGTCTGAACAGAAGCGAACGGAAGGAGCGGTGGTACGAGCATCCTTCTTTTTGTGCATTAGCATATGGTGCCACTTGGAAAATCGCACGACGTGTTCCCGGAGTAGGTAGTGTTTGGACTAGTAATCCTTGATACTACTCAAAGTAAGGTTCCTTTGGTCGAAGATATTACGTTGCTCAACCCAGGATCGTTACGCTCACTCCATGTTAACATACAAGCTGGTCTTTGAATCTATGTTGTTTCTCTGAAGATCCTGCCAGGTGGTATCCTACAGTTTGCTACGAGGTACAGGCGGGTGGGGGTGCCGTCTGACCGCGCTTGTACGCGCTCCATCCCCGAAGGTGTTCTGCCTACCTTCTGTCGATTCAAGTTGGCGGTTGGAAGTTTCTGTGCTGGCCTCTACTACGTTGAGTTTTACTCGCCAGTCCATGTCTTACGCGAACCGAACGTGGATCGGGAGGTGAGAGAGTACGCTGATATACCCCATGTGCAACTCCCAGGTTCATCAATCGTAACTAAGACCGGCAGAAAATATAAGAGGGCGGACCCGTGGTTAATTTCGTCATTCTGTATTATTGAAGCGGGACCCAGGGAGCAACACGGGTGCATCAGGCCATTTATCATTATCCCTCGCCCGAGTCCGCAATCAGACAGCCACATGAAAGACACATATCTTAGAGACAGTGCGGTCATTTGGGTTTCATTACCTCTTATTCCCACCGCTCGGGAATATTTAGCTGCCCGACGCCGATCTATTTATAGGTGATGGTTCCACCGTTAACGGGTTGTCCTAGAGCACCAGGTTCGCAACGGTACAAAATTAGTCCACTGGCATCCCGGCCATCGCATCTATCTAATTTACGGACTGCTGTGTGGCCTGTTTTCTGCTCAGTTGACAGGGGTCAAGACCAAC"/>
                    <sequence id="seq_t1823" taxon="t182" totalcount="4" value="TGCTCCACAGTTTGCTCCTGCCCGGTCAAGTTGTAGCTGCCCTAAACCGTGGTGAGAATGTGTCATAACCACCACCGAGGGTCAGAATGCGCCCACCTCACGGCCACAACCATTTACAATGGAACGGCGATGCCGATTGTAACGGTTCAGTGTGATACCGGTGCCGTCGACAAGTACAGACCGACGGTCTTATACCGACTGCGGACGCTGTTGGAAGAGACAAGTAAAGCAATATGGATCTGTAGTATTTCAAGGACTAAAGATTGTGCAGCTCTTTAACCAAGGGGTCTCACGGGTCTCCATCAAGAACGGATAGAGTCGGGGATTCCGTTTTCTGTGGTACATGACCTGCATGGTTAGGCATGTACCACGGGGGCACTACAATCTGATCCCTTAACTGCATCTCCTGCTAGGGTTTACCCGCCCTTTAGCGGATTCAAAAACTCCAGTCCGCATCCCCAGTAAAGGGTTTATTCTTATTCCATGCCATATGCAAACATAAACACGTGGAGATTCGGTGTGGTTGCGGCCCCTACGCTTGCCCCATCTAAAGAAGAATACTAAGTACAACCCTGGACGATAGAAATGGTGACTACTTTTTGTCAACAAATGAAGCGTAAATTAGTCCAAGCCTGACATAGGTGATGGGTCGGTACTTCCAGTCAAACTGCCTGCACGATGAAGTTACAAAACCACCTTACGTTCGGTACCCCCGGGAAGAAGTGTGGCCGTACCCAATGACGTGATCAAGGCCGAATTTTATCGACATTAGCTCAACCAGGCGACGGTCTACGTCATTCGGAACATGCTCGCCACTACTAAGTGGCCACTGGTATGGTTTGCAGATCCAAGTCCCTTACGCTCGCGGAATGGCAAGAGCTGGTGGCCAAAAGAATATGCTATCACTATCAAGGCAATCTGTCCGCAAGGCTAGTTTCTGACAGGAAGGATTCTTCGCGCTGGGTGGGCGTCAGTCCAACAACTAAGATCCCTCATCCAC"/>
                    <sequence id="seq_t1833" taxon="t183" totalcount="4" value="TAGGCTCGCCCAGAGCCACGGGTTTGTTTCAACTTGCCGACTACGATTTTTTTCTGAAACCGATGAGTGAATTACGCCGGCGACCAGGTATCCGTCATACCCCGCCCCGACTAGTACGTGACACATTGGGGTAAGTGGCGCCGATATGGGCGGAACCTTCGCTGCTAGCAATCGATTCACCAACGGCAAGCCACCAGCAAGCAGCGCGAGGCTACTCGATAGAACAAGGTTTAGGTATGACATCTCCCTCTAGGCCACGAATTGTCTTTGTTCTGATACAGCACCAGCGTTTGAGCTCTGTGCTTGTGAACTTAGCTTTCCGTAACTCCCCTCGTAGTACGCTCGAAGGGATTACCATGGCTTCTTTGTTGCTGCCCTCGCTCGTTGAGTCGTTACTGATGATTAGTCCTCTAAACTCCATAGGTGAACCCACGTTTTTACCGTTGTCGTTCTGATGCACGTCGATGTTAACGACCTACACCTGATATCTCTGTATGAGCTCTCGAGGCAGTCCTATAGTACCGCTCGCTGTACACAGAGGCTTTTTGTGCTTGCCCGCACGCCTCAAAGTCGCGCATAATTTCAAAATTTCCCAAAGGAGATGTTGCATTACTGCTGTAAATATCCTCATCCTTACAATAAAATCCGCAGACCGATGTCGGATGATCGTTGCAATTCGAGCGTACAGATGCAGCGTTCACATTCTAGGTTAGACACAATCCATCGTGTGACAACGGATCGTCTGTTATGGACTACTAGCCACGCGAGTATAAGCGACACGCATGTCGTCCTGAAGAGAGTCAGTTCAGTGGAGTTTCAATGGCGTAACCTCGATACAATTGGGGAAGGCGAAAAACTTCTAGGCTCCAACGAAATCTTTTTGCGACTTACGTGGGGGTTTGCTCCATGGTAACCGGGAACCGGGTAGTTCCGAGCACCTTGGCTCCCGTCTTGTACTTCTGTATTTATTGGACGTGCGGAGTTACTTTAAATTCTCGAA"/>
                    <sequence id="seq_t1843" taxon="t184" totalcount="4" value="CCTCGGTGGTAGCGCTAAAGGTGTCGAGATCCTTGTTTATATGCTAGTTTGCTGTGTTCGGAGGACGTCAGTGCGCTATAACATGCAGGAAGCCCCGATAACGGTGGGCGATGCCATAGTCTTTTATGTTGAATCAATGGATGGATCCTATGCAAAGCGCGAGGCTACTACTGAGCGTATGATTAGTAATAAGCGCTTTATTTTATATGTGCTCTTTTTGTCGTGTCGCCGCTCTCCAACGATGGGGCACCACCTCTACGTGTGCAGTAGCGAACGCTGGTTCTAGGTTGGTCATTTGCTTGGACCAACCACATCAGCAAACGACCACAAGTATTCCACGGTACCATTGCCCCGCGCCCATACTTCGCGGACGTTCTATAGACTTAATACTTTTTATAGGAGACCTAACGTTCAACTCTACGGCTCTCTCCACCACCGAATGGTACCTATTTTAGTGCTGCAGATGATTTCCCAACAAATTACTTTATTAAGAAATGAGGCCGAAGTGCCTTAACTCTCAACCGCCCTCTGCATGATCCGCCCTGACGCGTGAAAAGTCTTAACAGGACATATGACAAACCTAGCTAAGTTGCGCAATTTCTGACGAATGAACGGCAAAGATCAACACGTTCCGGGCGGGTTGTTAACTGTTTCCGGATATACCAATTTCACAGCGGGATTACATTGGACGCCTTATTCGTGTTGAGCCGCCCGCCCTAACGATGCACCAAGTTCTCATTTACGAAGATCTCATCGGCGATCGTCGCTCCAGTAACTGCGATATCTCAACCATCAGTTGTGCTTATCCGTTTTAGATTGAGGTTCTCTTATACTGGTGGCACCACGTGCCGTCGATCTTATAACTTGCTCCTTCAACAAGCTACGAGAGGATTGTTATGGGCCGTCGATGCGCAGCTGCGAGATTGCCGGCATATATATACGCTGGCGTAACTTTAAAGGTACCTCAGTGCATAGCCACAGGCGACGTATAGGATGGGAA"/>
                    <sequence id="seq_t1853" taxon="t185" totalcount="4" value="CGAAGCACCCGAGCCTGACTGCTGAAGTAGCCGGTGAAGAGAATAGATTCCATGGGTCCAGCGCGTACTCGCCGATTTGAGATGTCGCTTATCATTCTAGACCGACACCCAATATTCCACGGGGTTGTGGAAATACCAGGGTCCTCACACGTAGAGTTTGATTGTCCCAGTTAATAAGGCAGCCGGGATTGAAAACTATGTATGACACCCGCATCAAAGCGATCCTCCGGCCGACCAGGGCGTAGCGCGGATGACCGTATAGACTTCCGGGGAGGACAGATCGGGATTCTAGGTCGGGGGCAGTTTCCTGTAACTTTGCTTTTTTCTTGGAGCCCATAAATGGCGAGCGGCTGTAGGTCATCGAGTCTTCCCGTCATCTTTACCGACGTGGTCCGTCTGACGCTCGAGGACCTCGGAGTTCCATAGTCCCCCACTCCTAATTCACCGCTCCGCCATTGCGAGCTTCCGGGGTTGATATCCATACGCCACGCAATCCGATTCCGCTAATGCATGATTGATACTGCAGTGATATTGTGTTGCCCTAGGGAAGGAGCCTAAATTGATCTAAGCGCCGACTACCACCAACCCGTTGTACTATCGATCTCGCAGTGTTAGTAGAGAAAGAGTTGACACAGTCGAAGTTACGGATCAAGCCTTTGCTAGCGAGTCTTTAATGTATTGGATTTAACTGTGATACCAATTACTCACGAGACCCTCTCCAGCGACCCCCCAAATTCGGAGTGGCTTTACTACTTTCGAATATACATCAGATTAGCTTGCAAAGTTTTCCACGCTACCACTCCAAAACGAGCACCCATGACAATGTCCTCGAGCACGTAGCGGATTGGCCTAGTCAGAATCTGAAACTTAAGAGAAAACTGGGTCAGGCCTCCATCCGGAAATGCTTATACGAAAAAACCCCATTACCAGGTGCACCTTACGAAGGAGGATGCAGAATGCTTTTACGTCTGTAAGTGGGTGGAATCCAGAAGTGAGCCAT"/>
                    <sequence id="seq_t1863" taxon="t186" totalcount="4" value="AATCACGACCTTCAATAAGTGTCTCAGCTGCGGTCACAGATACGCAAGTCTAAGGTTGGTGGTAGACTTCGCCCGGTGGGGCCGTCGGGGGTGCTGGCCGCCCAGTTCATAGTATCCTATCGGCATAATGAGATTCTTTGGTTGTCCGCGGCACACGTGGTTCGAACCATGTAACATGCAAACTAATCTGCTGCTCCATATATGACCCCTCGACCCGTGCTGACCAAACTAGGACCTGAGCGTTCGCCCACTGCGGAGTATAGGCTTTGTGACAGACTGGGCTGCATTGTGCCTCGAGACCTTCTAGCTTTAGCCATCTTATTTCCTTTGTAACGCTAGACGGGCAGCAGCCAGAATTTCAAATAGCCATAAGTTCCCTACCCCACCTGGGTTCAAATACTTCTGGCCGCAGTAGTGATAGCTAACACCCTTTATACTTATCCTACCCTCCCGCTATGATTCCGTTACAGCGGAGTATGCAGGCCCTAGAATATCATAGACAGTGGTGGTGGACTTGCTCATGTCCTCAGTTAACACTGTCGCGCTGCACTAGCCATGACTGATGCTCGATGTATAAGACCTGAACTGTCTGCACCCAACTCATCGCACAGATAGATGGATAGTAGGCAGGTTGAAGTATGTTAGCACTCAAACTGGTGGTATCGAGAGAGCAATGAATTCGCCGATAACCGAAAACCTAGTCGAGACGGGCGGGTCTCCCGCTTCCCCCCACGCCCGTGTTGGTTCTCTTACTGGCGAGTTCACATTGCCCATGATTTAAAATCGTCCGTGCCTCCCTGCACAAACGCAACGACACCGACTCTGTCGTGTGGAGGGATGACAAGTCGCTAGCGCTCTTTTTGGGTCTTCCGTAATATTCGGCAGACGGCCTCAAGACCACGTGTACTAATAAGAATGACCAATTTCCGACCGATTATAATGCGTTTTAATAACAGGGTTTTTGCGGTCCCCTAATATTTGTCACCGATTTAAGTGCAGA"/>
                    <sequence id="seq_t1873" taxon="t187" totalcount="4" value="AGGGATATTCTGTCACAGTACGTATGCCTTAGGCCCGTTACTCCATAGGTCTACTTCCGCTAGCTACTTGCAGTTCCTGGGGTTTACATACAAGGGCCGCCCGACGTCGTCATTCGCCGTATTTGAAGTCGTGTTGGTTGCCATACAAATAGGAGCATTTGGACTTGCACGAGTAAGTCTTTCACGATCCCCTGTCGTCATCTGGTATCAGTTTGAGTTCTGGCGCATTATCATTCCTGTCCGCCGGTAAAGGACCAGATTCAAAGCTCTGCAAAACCGCGTTAAAGAGGAGGTTGACGGATACCGAACATTTAGGACGTCCCTCGCGATCTATAGGCTTAAATAGAACAAAGCTGGATAGAGGGGTTTCATAAAAGACGGCTCCTCAGGGTGGATTTTGGGGGTACACTTTAAGCACACCCTTGCAGGACCGGAGTGTCAAGGATGTCGGTTCCCACACTGGCTGGATATTGCCGTCCTCATATAGTGGAAACTCTGAGTGTCAAGGTATGAGGCCAACTGTGTCTGCGGCAAGTACGAGGAATGGCATTATTCGCCTTCGATGTAAACTCCGGCAGAGCGCCTATTCTAGTCTGGCTGGTTCGCCATTTCGCCCGTGACGATCGTTTCCGGCGCACCGCATAGCTGTGGGCTCCGACGCGTACACAGCCAGCGGAATCCTGTGTCGTTAGTATAAACCCGCCAAGCTTCAAGTAGTTATACGTGCGGAATCCACGTGTTCGAGTGCTGGCTCTATTTGGTATGATAGCCATAGTTAGATCGGGATCGTATGCCCCGAGTCAATCGTGAGTGAACGACGTCATAACGAGATTACGGTTACCGATGATTACTCAGTATCGCCACCAATCGCCACCCGCAGCAAATAACGTAAAGCGTAAGCCGCCGGCTCGAATTGGCAAGTATGTTACTTGCAAGTGGCGTCAGCCGCTGATAACTACTTCACGTATTATCCCAGACTTGGTTTCGCGCAATGAACTTG"/>
                    <sequence id="seq_t1883" taxon="t188" totalcount="4" value="AATCATGGAGTAAACAATAGCCCACAACAAACAGTGGCCCGTTGCGCAAGTCTCCAACCTATAGCTAAATCCGGTGGTAGCCAAGGAAGCAGTCCCCATTTAAAATTTCGCTCTGCCACTTGATAGAGCGGGGAACGGTCCATCGCCCTAGCCAACGGCTGCGTTCTCTACGATCATCCTGAAGGCGACGTAACGTAAGGGGTCGGGCCGTGGCCTCTGTGTCACAATCCTTTTTAGGTTCCCCGCGTGCGGGTAGACCGGGCACCCAAATCTAATATCTTACAAGCTCTACTTTAGGGATTTTCGGCACGCGGTAAGGATACCCAGACCTTGTCTATTCGCTGGGGAGGCAATCCTTAGTCTTCATAGCAAAATGCTTTAGAAAGAGAACGCGTCTACTTTCTTCCACTGCTTGAGCGCTACCCCGCGCCTACCCCACTCCAAGCCTATACGGCGGAAGCACTTAAAGGGGCCCTGTGTTCCTACTAAGATTCGATGATGCGACAAGGACACAGGAATCGGATCACACGGTACACTTGCAGATGATCGACGACAGTCGGGATCTTACCGTTAAAACAACCCGGTGTTAGACTCTGATCTGTTCCTTCAACGGACATTTCCCACTCCGCGTAAAGCAATAGTCTGGCGGAGAAATCGTGCGGTCCACGATAGAATAATAAGTTGTAGAGTAACGCATTTATCTCGCGGCCTAGTATTATCTGTCGGAAAATTTCTCCATCCACGAAGAGCGGAATAGCGCGCAACCGTGGTTGGTGGATCTCGCAATCAGTAGCAAGTTTTCCGATGGAGGGTGGACCCGGGACGTAGGGCACTAATGAGGTAAAGCTACTGCGCCCGACTATCAGCCGGTTGCACTCAGTCGAACCTGATTCGTAAGTTGGGCTTGCTCATTTCCCGGCTGTTCACACAATCGGCGACAAGGCCCAGCAGCGAACCCGGCGGGAGCACGTCTAGAATTACCGCCGCAACAAATAATCCT"/>
                    <sequence id="seq_t1893" taxon="t189" totalcount="4" value="TCCGAAGGATTCCAATGTAGATGACGCCGACGATGGGCCTTATGTAAAGGAATTCGTCAGGGAAATAAAGATTAACCGTTAAGTTCCCGATAACTCCATTGACCTCAACTTGGGATGCCACTTACGCCGGAACGGTACAGCGTTCGTAATCCTAGGCTGTGGGGACGGTAGGACCATTGCGCATACTCGAGATCGGGCACGAAGACAAAACATCGAGCAGAAGGGTTATTTTTGCCACGTGCCAGTACGAACGGTGTGAGTGACGCTAACGCCAGCGGAAGCTTTGAGAGTTGACCCACCACTGTTGTGATTTCAATTCGTGCTGTTGGTACGGCAAAACCTCTGGTTGGTTGGCTAGGCCATGGAGCCCTTGGCCGGCTGATCACTCACTGCTCCGTGTCAATAGACAGACAAGGGATTTACAACCACATGCTGGTGTGGCAAACACCGGGAGAGATTACTATCCGCTACCAATGAAGCTCAAAGACGAGTCTCCTAGTCTCTGTCCATCCCTAATTATCGCAGCAGGCTTAGTCTACGGAACAGCCGGTAGCCATCATGCAGCGGGCCAACGCCATAAATTCTTGTAGGGAATTATGTAGATTTTCCTATCCGGACCGGTCTAAGGCGGGTAATAACGGTCTACTGAACATCGTCAGAATGCACCACCATAACCGCCGGAGGTCAAAAATAGGTTGACGGAACCCAGACGGTCCTGGGCAACGGGGAGAAAGTCCGTACGATGTCTAACCTGGTGACGAACGACAGCGCCGTGCCCCCGGATACGGCCGAATAGGTTCTTATCCATACACCATAAGCCCTGTTAGCTAGCTGTGACTTTTAGGCGCACACCAACTCGCCGTAAAAGACTTAACAGTCGCCGTCGCGATTATCATTGTGACATACGATGTTGCATTCCGCTTTGGAGTGACTCGCAGTCGCTAGTTTCGCAGGCTCACTCGCTCATGCAACCTTCACGGTACCACGATAGCCATGGTGA"/>
                    <sequence id="seq_t1914" taxon="t19" totalcount="4" value="CAGCCTTGAGGCCTCAGTACAGAGTAATTAAGCACTCGGGGAGATTTCAGCTTGTACATTTGTGTGTACGCTAGATCTTGGTTAAAACCTAAACTCGGTACCGCCCAGTGTCGGCTCCGAGGAATGACGGACCTGACCTTTCAGGAGCAGCGAGATGGGAGTAAGGGATAGCTTCGTCGGATAGATACATTGTTGGGCACCCATTTTCCGCGCCCTTGCTGAGCGTTTGGTAGTTGCGGGACCTCGGCTCGCCGGACGTTGGTCGGTAACTGCTTTATACCATGCTGCTGCTGAAATTCGGCACTTTAAGGGCCCCACAGTCAGGCAGTGGAAGTCTTTCTAACCTATCTGGTGCCGCGACTCACACATTTTAGCGAGTAGGAGAGGCTTGAAGCCGTTTGTAGAGAAACGGTTCTCCCGCTTAACGTAGCTTGGAAAACCCGTATTGCCTTTGATCTACGGCAGATCAGACTTTTACAGTTTGCTAAAATGCTTTAGATATCTTGTTCAAGCCCGCCCTTACAGCTGCTCGCCTCTCATCCGGACTCATTACGTGGACCTGCCATAAAACATTGCTTCAACCCCTATGGCTGGGGCTCTTGGTAGGCATAACCGCTCGAGATATTACAGACAGTCGTTTGTTATAACTTATTTTTTCCGAGGTGTCTGCGAGAACGGTGTTAATGTAAGTGCCGGATAACATCTCTCTTTGCACTGAATAGGCCCACCATCACCCATCGACGGCCTTCGGCCGACGAGTGGGAAGATGTCCGAGCTGTTGACCAAATCACCTGATCAGAATGGGGCCCCCGCGGACATGGTTAAACATAACTGGCGGCGTAAAGGCGAACCAAACTAGTTACTAACTGCCTCTTGGCCTGTGCCGCCTTACAGATTCAAGACGAGACAACACTAGTCTTCATTCGGTTAATGCAATCCCTCTGCCTTATGAAAGGGTTAGTTGCGTGTCAAGTCGGTTTACAGGCCGGGATCTTGCGCC"/>
                    <sequence id="seq_t1903" taxon="t190" totalcount="4" value="TGAGTGCAATCTTACACGAGTCACGAGAACAAACTTCGCCAGCCAACAAGTGATAGAACCACCCACGGTATCGAACTTGGATGGACTTTGACGTGCTTTAGGCGCAAGGGTTCTAATGATCTTGATTGAAGCATGCGTGTCTCTCATCATACTAAATGTGAGAGCGGCAAAAAATCTGGCAGGTTCGCCTAAACGCTAGTTGGCTCGCTGGGGGCAACTAACAGTGACATTTCGTACCTGGGTACCCCCTTATCGATCTCCGGACAGCATCCCTGGACTTGAAGCAGTATAAGACAGTTCCATCCTGTAGGACGCCGCTAGAAATAAGGGTGTTCTGGGTGGCCTTCACATACACAGAAGTTATGCGGAACGCACTCAGTTATCCGCAGTCTGAACTTTCCGCTTTCTTTGCGATGTAACCGATTAGATTGCACCAGTTAAACTCCCCATCTGAACGCGGCCAACACTAGTCAAAGTATTTCCGCAGTACACTCGGTATTTATGTACGGCCGCATCGGGGTTAAAAGTACTTCAGGAGGTCGCAATGCGAATCTAAAACATAAGGGGTGACAGTTCGCCACAGACTTGGTTTCGCCCCAAGAAGGCCAAGAGGAATATGCATTGACGGGTCTTGCCTATGGCCGTTGCGCGGCACGGACGAGCGCGCGTTAGTTATGCGGTAGCTTGTGATACATGCACCTCGCGAGACGTTAGGCTGATCAGCCACGCAGCCTCCTCTTTAGTTTTTAGAGCTTGATCTGATGAGTATCGTTTCAGCTCGCAGAGGTCCCGCACGCAGATCCACCTAGCATCGATATCTATACCACCTCCTTATGCCACGATACTTTACGCACGGCAAGGGTTGTTCATACTAATAATACCGTGTTCACGCAAATTAAGTTACGACGGGTAGACAATAGTCGTTTTTCACGTGCGCCGTCCGAGAGTGCGTTTTAGCATGGGGAGCTGAGTAGCTCAATGCCGGTCATGCTTCACAACG"/>
                    <sequence id="seq_t1915" taxon="t191" totalcount="4" value="GTCACGGACCAGGGTGTGCAGCTTCTGAGCCTCCATTCCACCAGCTACGCGCTGTAGAAACTCGGTTGTGCGGTTGGAGTGGTTAGCAGCACCTAAAGACTTATTATCGGGATCAAATAAAGTGAAGCCCGGGCTGAGCGAAGCAAACGAATTACCGACATTCGAGGCCACGGAACTTTTTAAGACGGGTTTGAAAAGATAAGCGTTTGCGACTTTTTTTCATTTTCTAAAAAGCCGACACATCGCCGCAGGGAGACAATGCAGTGGGGTTCTGCGTCAGCTAGTAGTAATCCCGAGATGCCAAAGACGGCACCGTCAGCGGTGACCAGGAGTCTGTGGGACTAAACTTAATCTCTATATGAGACACGCCATTCGGCGATAAATTAGATTTTTGACACCCCCGTAAGCAATCAGTCATACATTCACGTCGTAGTAAGGCACATAAATTCTACAACGATTAGTATTAATTTGTTGATGCGGATCTAAATCCATACCAAGACGCCTAAATCATGCTTGCCGTAGGCTGATAAAAAAAGGCAAGAATGACTAAGTATGCTATGCCATGAACTGGCGTACACTCTGCCTAGCCGAGTAAGTGATCGCCAACGGGGTCGACAAGGAACAGTCGACACGCCCGCTGCATTAGGACGCACAGCCTCAAGTTCAATTGTTCCTTTAGTCATACGAATGCACGCCTCTAGCGTCCCATTCCAAAATATCGATAACTACGCCTCGCGTATACATGAAAGCCCATTACCGAATCAAAAACTAGTAATACCCTTTGCAAAGCTTCGCCATGAGTGATGTGGGGCCTGCCACTTCTGGGAGAGCGAACGCTACAACCCATGGCTAGCGCCGGCAAAGCGTGTGATTCGCCTCATAGGAAAAAACGTTCGTGACAATGGTAACTCGGACTCGTCAGAAGCGAGCCTTCATAAACATACTTTAGTTTTGGACGTAGCTGCGATTGCGCCAGCGCCGAGTAGGACGCTCGGCGTGT"/>
                    <sequence id="seq_t1923" taxon="t192" totalcount="4" value="CAGCTTTGTGACCGAAATACAATATAATTAATGTATCGGTAAGATTTCAGTTAGTATAAGTGCGTGTAAGCGAGATCTCCATTCAGCCGTAAATTCGGTACCACCCAATGTCGGTTCCGAGGATGGACCGACGTGACCTGTCTGCCCCATCGAGATGGGAGCATGGGCTAGTTTCATGGGCTTAAATCCTCCTCTCGCACCCACGTTACTCGACCTGCGTGAGCATTAGTTAGTTGTAGGACGTCGACTCGCGGTAAGTTGGTCGGCAACTGTTTTCTACGATCCTAATCCTGACATTAGGCACTTTCAGTGCCCCACGGTCAGCTCGTGGAGGCCATTGTAACCTTTCTGAAGCCGACCCTGACACATTTTAGCTAGTTGACTAGGCTTTGAGATGTTTGTGTGGAAACGGTACTAACGGTCAACCTAGCTTGGAAAGCTCGCAGTGCATCGGATCTACGGTAGTTCGGACGTTTAAAGTTTCCAAAAATGCTTTAGCTATGATCTTCCGGCCCGCCCTACCAGCTGCGCTCCTGTCATGCTTACTCATTAGGTAACCCCGTAAAAAAACTTTGCGTAAACCCTTATGGAGGGGTCTTGTGGTAGGCACAACCTCCCGAACTCAACCACACGGTCGTCAGTTTTAACTTATAATTGTCGAGGTGTCCTTGTGGACGGTGTCTACGTGAGGCGGGTAGAACAAAACAGTGTGAATTGTCTAGATCCACCATCACCAATAGATGGCCTTCGGCCGAAGAGTGGGAACATTTCCAAGCCGTTGAGTAAAGCACCTGATCTGAATGGAGCGGCAGCGGTCATGGTGAGCAAGGGCTCGACGCAGTAAGGCCACCCGGGCTAGTAACTAACTGCCCCTGGGTCTGCGGCGCTATATAGATACAAGGCCCGACAACCCTATTGTTCTTACTTTAAACCCAGCTCCTCACTCTTATGAAATTCTAAATTGCGTGTCACATCTATTTTCAGGAGTCGCTCTTGCGCA"/>
                    <sequence id="seq_t1933" taxon="t193" totalcount="4" value="GGGGAGTCGAGCGCCATCTCACAGGCACGCCGTTGCGTGTCTGCCTTGGTATCGGGTGTCCCCCACAAATAAGAAGGAGAGGTTGATATCCCGTAAGACATTGGCTTAAAATTCTTCGGTTTTCAATTAGTTCTATATTGGGCTCGAACACTCCCACGACGTGTGGAATCTTATGGTCGAGTCCCAGCTACCGTCTCTTCTCTGGTGAAGGTTCAGACGAAAAAATGTGCGTTGGAATTACATTTTACAACAGGGACAGTATTGGCTTCTACGGAGAACCGATAAGGGCCCTGTAGAGATCTGCGGGTATCTCTTTCGCGAATTTCGGAGTCCTTAGGTTTGTGCCCCAGATCAGAACACGACCGTAATCTGCGGGCCTGAGGTTGCTGCCCATGGATCTCTCGGGTAGTCCGGTCCTGTTCGTCTACCGTCGCGCCCCGCCACACCGTTCACGGTCGAACCAGAGAGCCGTCGCTACTAAGGAGGTTAGGTGGGAGCTTTAACGTCGCACGCTTCGCAGCAGGGTTAACGGCAGATTCATGAGGCTCAATGAGAGACGTAAGCGAAGGGATACCTTTCGTTCCGAGTCGAGCACAGCTTCGAAAGTCTTCATTCAGGTGCATGTTTTAGCTCAACATAGACAACGGGACGCACGAACCTTAGTTTGGTCCGCAAGAGTAGCGTGCGCAGGCTGAAAGAACGATGGGGTATACACACGCACCATCTGGTTGGAATACCAGGTAGGCTGCGGCCAGGCCAACTCTCACCCGCGAATGGTTTTTTAGGCGGTTGTTTTTAAGTCTCTACTGGGAGCAATAAATGGGCGACGTAATCTCCCGCATCTCAAGTAGTGTGGTCAAATCCACATGTTCTCCATGTAAGTCCGAACGCCGCAATTAACTTCCGCAGACCTATGACTACCTCCCCTCGCGCCTAAAGTTGATGTAGAGCGCAAGATGTTAGTGGGCTCCTCCACCCTGGGCGCCCTCCGCCTACTGAG"/>
                    <sequence id="seq_t1943" taxon="t194" totalcount="4" value="GGTGAAGTCTTACACGATAGGCTAAGATAAACAGCAGCACGTCTCGCCAGTCTATAGCCTCACGGTCAATCCAGTACTATCTCAGGGGTATGTTTCCGTTTACACTTTCTTTCTGCCACCCGATGTAGCGGGGGAAGGTAAATCGGGCATGCCTCCGGCGGCGAAATTCACGGGCATACTGCAGTCGACCTGGCGTGGTGGATTGGGTCGGAGCGCCTGTTATGAAATTCTTTATAGATCGCCTTCATATGGGTCGACTGCCCAGTCAGATTTAATATATTACTAGATGTAATTTATTCATTTTACGCACAGGGTAGGTATGTACAGAACATCTGTCACTTCCAAGGAGGCTGTCTCTCGTCATTATAGCATAATGCGTGCTCTCGCGAACACGTCAATGCTATTCCACCCTATGCCGGGATTTCTTCCACTACGCAACTTCTATCCTACCATCCGGAAGGAAGCAACACAGCCCTACGCTATGACTACGCTTGTATGATGATACACGTACCCTGGGAACGGACCACACGCTACACTCCACGAAGATCGCGGACAGTCGGAGAGTTCACCTTAGGACGACCCGGCGTTAAACTGCCAGGAGTCCGGCTAACCGACATTCACCCGCCCGCGTAAAGTAAGAGCGCAGTGGCGCTATCCTTCTGTCCAGACCGGAAAAATAAGTTGGATTGTGGAGCTATTATTCCGCCACCTAGGCATATACGTCGGAGAAATTCTAGATCCTCGATGAGAAGAATATCGAGAAACCGAAGTAGGTGGACTTTGCCGGCCCTCGGAAGTTCTGCAAGTCAAGTTGGTCCTAGGAGCTACCGCTCTATTGACAGAAAATCACTCCGCCCATCGTTTCGCCAGAAATGCTCAGTTGTACCCGTTGCGTTAGTGGGGCTGTGTCATCTCTCAGAACGTGCCCCTTTTGCCGACAAGGCCAAGTTGTGAAGTAGTCGGTAAAAAATCCACAAATACTGACCTAACAAGTATCCCC"/>
                    <sequence id="seq_t1953" taxon="t195" totalcount="4" value="TCTCTGTTAGGGTGCTCATCGTCCCAAGTTTCCTCTCACCTAAATAGGCGGCGTAGGTAGACCAGGGCATTGGGCTTCATCGCATGGTCGCCGTCACAGGACAAACCAAGAGACCGTTATCCCGCACGCCGACTCTGCAGCCCATGTAGTTTTATAGTATGCACCGGGCCGACTTTGACTATTTACAAAGGCGGCCACTCGGAGATGAAGACTGACTACCATTCTTACCGTATTACCATAGAGGGCGTGTCAATTTAGGACAAAAATGGTGCCTGCATAGGTGTACGGCACAGTGGCCGCTTTTTAGGCAGTCCGAGACTCGTCAGCGGCTTGTGCGATTGACTACATGCCCCGTGGCTAACAAGTCGCGGTGCAATGTGAGGACAGCCGCCGATACTACTCCTGTTAGTAAAAAATCTTAGATTCTCGTACTTGACAAAATCACCTCTAAATTCCACCTAGCTTCAGCTCTCTCTTAGTCCAATTTGTTGAGCGCACCTCCTACATTTGCACTGTTAAACCTAGCTCTATTGAAGTCAAGAGATGGTTAGTAACGCCACTGTTCGAGCAGTCTCTTCTTGCGTTATCTGGCCACGGCCAGTCAATACCGTAACGATAAGTTGTGTGCGGTACTCAGATACCACGCCCACCGCAGCACACCGGATCCTGTGCCCGTGGTCAATACTAGAAACCAGTTCAGTCGTCTTATCAGCTAGCAAGTTTTCAGCCTGGAAATCCGATATGAGGATCGATATAAGTAAAGTCTTAAAAGCAGTAGGGACGCATCCCAATAATAAAGCCAGACTAAGGTATGCACAAGAAAGGGGGAACGGGTAGTTCAGTAGGCCTGACCCTCGTGAACGCCCCGAAAGATATTTTGCAGGAGCACTTTCGTTTGACTTTTAAGAGAGTACCGGGTTAGGAGTAAGTGGCCGTGGATGACCCCTTGGGTAAGGTCTGCAGTACTCCTCACAGTCTATAATGGTGGGCGATTACATGG"/>
                    <sequence id="seq_t1963" taxon="t196" totalcount="4" value="CAGCTTTGTGACCGAAATACAAAGTAATTAATGTATCGGTGAGATGTCAGTTAGTATAACTGCGTGTAAGCGAGATCTTCGTTGAGCCGTAAACTCGGTACCGCCCAGTGTCGGTTCCGAGGATGGACCGACGTGACCTATCTGCCCCATCGAGATGGGAGCAAGGGCTAGTTGCATGGGCTTAAATCCTCCTCTGGCACCCACGTTACTCGACCTGCGTGAGCATTCGTTAGTTGAAGGACGTCGACTCGCGGTAAGTTGGTCGGCAACTGTTTTCTACGATCATACTCCTGACATTAGTCACTTTTTGGGCCCCATGTTCAGCTCGTGGAGGCCACTGTAACCTTTCTGAAGCCGACCCTGACACAGTTTAGCTAGTAGACTAGGCTTTGAGATGTTTGTGTGGAAACGGTACTAACGGTCAACCTAGCTTGGAAACCTTCCAGTGCATCGGATCTAAGGTAGTTCAGACTTTTAAAGTTTCCAAAAATGCATTAGCTATCTTCTTCCGGCCCGCCCTACCAGCTGCGCTCCTGTCATGCTTACTCAGTAGATAACCCCGTAAAACAACTGTGCGTAAACCCTTATGGAGGGGTGTTGTCGCAGGCACAACCTCCCGAACTCAACCACCCGGTCGTCAGTTTTAACTTATAATTGTCGAGGTGTCCTAGTGGACGTTGTCTACGTGAGGCGTGTAGACCAAATCAGTGTGAATTGTCTAGAGCCACCATCACCAATAGACGGCCTTCGGCCGACGAGTGGGAACATTTCCTAGCCGTTGAGTAAAGCACCTCATCTGAATGGAGCGGCAGCGGGCATGGTTAGCAAGGGCTCGACGCAGTAAGGTCACGCGGGCTAGTAGCTAACTGCCCCTGGGTCTGCGCAGCTAAATAGATACAAGGCCAGACAACCCTATTGTTCTTAATTTAACCCCAGCTGCTCACTCTTATGAAATTCTAAATTGCGTGTCACACCTATTTTCAGGAGTCGCTCTTGCGCA"/>
                    <sequence id="seq_t1973" taxon="t197" totalcount="4" value="CAGCTTTGGTACCTAAGGACAGATTACTTAAGGTCTAGGGGCGATTTATGCTTGCATAATTGCGTGTACCCTAGATCTTCGTTGAACCGTAAGCTCGGTACCGCCGAGTTTCGAGTCTGAGGAATTACGGAACCAGCCTTACTGGCCTAGCGAGATCAGATTGAGGGGGTGTTTCGTGGGCTAATTACCTCCCTGGCCACCCACTTTCCTCGCCCAGCGTGAGCGTTTGGTAGTTGTGTGACGCCTAATCGCGGGAAGATGTCCCCCCCCTGCTTTGTACGATCCTCCTCCTGAAATTCAGCACCTTTTGGGCTCCCCAGTTGACTAGTGTAGTCCATTGTAACCAATCTCTAACCGCCGCAAACACACTTTAGCGAGTAGCCTTGACTTTAAGATTTTTGTATAGAAACCGTGCATCCGATTAATGTCATTTGTAACCCTCGTGTTCCCGCTGATCTACGGTAGATCACACTTTCACAGTTTTCTAAAAAACTTGAGCTATATTCTTCCGGCCCGTATTTGCAGATGGGCTCCAGTCATGCTTACTAATTAGGTATCCGTGTATTTCAACATTGCGTAGACCCTTAAGAAAGGCTCTTGTTGCAGGCATAACCTCCCGAGCTAAAAAACACGGTCGTCAGTTGCAATTTATGTCTCCCCAAATGTTCGTGTGTACGGTGTCAATGTGAGGGGCGTATAACAAATAACTGTGAATTGTATAGGTTCCCGATAACCTATACACGTTCTTCGGCTGACGAGAGGGAAGATGGCCAAGCCGTTGAGCAAAGAACCTGACCAGAATGGAGCGGCCGCTGCTACGGAGAATAAGAGCTCGCCGCATTAAGGCGAACCCAGCCAGTGAATAACTGCCTCTTGCTCTGCGCAGCTATATAGTTCCACGGTCATGCGACCCTATTCTACTGAAGGTAATCTCAATCCCGGAGTCTTATGTAAGGCTTAATTGGGTGTCACATCAAGTTACATGGTTCGGTCTTGCGCA"/>
                    <sequence id="seq_t1983" taxon="t198" totalcount="4" value="AGATCCATCCAGTGTCCGGTGATTTGAAAGGCGGACCCTATGCCAATCAGTAACTTTCTGGACCGAAGTCTCTGGCCTGGGCGCTGATGGCTTCTGTTCCTCATGCCCCTTGTTTGCCATCTACAGGGAGGACAGCCCCAGTTCACGACCTAAATAAGGTGAACTGTCTACATAATTTCTGCTGTAGCCACTTCCGGGGATCCCATTGGCGGGACGGGTGTTGCGTTGCATGAACTCTTTGGTACCAGTGTCCCCAGTCGACAATGCCTTGCCGAAGCAATCGATAGTCCTCCTTCAAAGCTACTTGCTTTTTGTACCCTGCATTGCAGAGTTGAATCCCCATAGGCACTATAGAGACTTGACAGGAGTAATGGTTGGAGACGCCTTTAGAGGGTAGCGTCGCGGACAAGTCCCGCAAAGTCTTACAGCTTAGGGGTCCGAACGATTTCGACCAACGATCTGGTTAGGTGTCGACTTCTGCCATCAGGGATGACTGATATGGTGTGGGTGAGCTCCTAATTGTATCTTTGTCCAATGGGTTCTCCTGGATTAATCCCGTAGGTATCAGAATCATGCAGTTCCCCTTTCCTAGTCTCTGCGATGCGCTAACTCGTATGTGGCGATTCCTTTACCACTACTAATCTGCCCGGATCCGCGGCGAATTCGCGGACGAGCGAAATCTGTTTCATCAGTTATGAATAGCTGGGCCCAACGTCGTTATAGCAGGGAGATATCCGGGCGGTCGTCTTTGTCCTAATATCCATTACTTCAACGGTACCAGTGGGATTCGTTGCCGGGACTAAACCGTGAACTAATTTGGAACAAAGCAATCTACCTTTCCCGGCCAACCGAAGGAAACAGCCTCCACCGATAACCTCAGGAAGCCCCCTGTCGTGTTATCTGTGGAAGTCAACTTGGTATCATGAAACTCTGAAGAGGAATAACGCGCCTCCGCCAAGGCCGACGTGGACCCTTGAGGGCTCTTGGCGTGATGTACCTA"/>
                    <sequence id="seq_t1993" taxon="t199" totalcount="4" value="TACAAACCGATAAGCGCGCGCGCCAATGTGATTGCCCGTATAGTGAACATTCTTCCACTGCCGAGACATGTATGCTCATGTCAATGACTGTGTGGTATAATGATTACGCCACAGCGTACACTTTATGAGCTCCATTTTTCCTTACCGTTTTGGCGACTTCAGATACTGTCTGGCTTTAGATTGTGGTTATGAGTCAGGTCTACTTAGCCGCTGCCATAACTTATCTACCCTTTTTCCTCTGCGCCGCTATCAACTGATTAGAAGGAAACCAAATCCGTCTCCCGAATTGGGACTTCTTGAAAAGGCTCAGCATTCATGCGGGTGTGCGCCATATCGAGAATCGGTTAAGACGCTCTAAAGAGAGAGGGGCATGATACTAAGGCTTTTACGAGCACTTGACTGAGCGAACGTCAAACTCTGACCGGTAGCGTCCCTAGTTAGAAAGGATATGCTTTGGTCTGTGCGGGAGGGTATATAATAGCTCGGTCACCGAGTCAGTGGTATAGGTTTCATCGCCTGTACCGTATGTGTCCTTTCATTCCATCATATTATAAGAGCTGGGGAAAACAGGTGGACGAAGGACGAGACAGGGGCCAAGATGATAGTATGCCTCGCACAAGCATCGAGCACGGTTAAACCGCTGCTTTGATCGTGTAACTGCAGCTCTTCGGAACAATATTACAAGCCAATATGGTCAAAATAGCACAGCGAACTACAGAAGGACACACCCGATTAGGTGGGCGATGGAACGTGCCTTCAATGAAATCGGCCACTAGTGTAAAGTAGAATTGCTGTGTCGCACTTGAAACCTGTCGGGCCTAATCCTTTTGGTGGAGGCGATAAGCGTCATCGTCGCCAGTGAAAAGGCGGGAGAGTCCATTACCCCTACGTCGGTATTGACGTCAACAAGACTGGCCATCCTCCAGAAATGTTCGCTGAGCAACTATCAAAATTGGTGAAACACGACTATGGCCACGCCGCCACGTGGCGTTCATGTGCT"/>
                    <sequence id="seq_t214" taxon="t2" totalcount="4" value="GATACTAGCTACGAATGCTGGGATTGTTAGAAGCACGCGGTCTACTGTAAATCAAAGAGTAGCGCATGTCCGGGGATCAAAGAGGCATGGTTATGGACTTCGCCCATGCAAGCCAGGCACCGGCCAGTGTGTAATGGTTCGTTAGGTCTTATCTCAGTACTCTAAGGCTCGGAACAAGGAGCCGTAGTGTAAGCGTCGTTCGAAACGGCGCTAACCGCCGGTTCTCAGATCTGTCTGTCGAGGACAAAGCCGCATCGGGTCTGGATACTTCGAGAGTGGTATACCGAACGAGTTTGACAACTAGGCCGCGAAAAGATGGAACCGTCAATTGGGTGGTCTGGTTCACGTTTAGCCTGCCAATTACGGCCAACGAACAGGGAGTTGTTCACGGGAGTAATGGACACCTTTACGATCTGTCACTTGCAACCCGTCCCATTAGTTGTAGCCCGTCATAGAGGGTCGAGCATCTGCACTGGCGTGTCGCGATAAACATTTGGCATTAGCTGACGAGGGCGCTGGCCCATTAAGCTCTCCGCCTGAAATTGAGATATGCGTAGCGGAGGTTATACACTCAACTTTCTGGAGAGCATAGTGTTGGAAATCAACGGTCAACCGCAGCCAGGGGAGGTCAGCGTATGTGTCTGTGATGTATTATGCGGGTCGTGCCACTCTTCTTAATAAAATTCACGCCGGTTTCAAGACCTCGGACTCCCGTCCATGTTAGGTCTCGCGATGTGAATCTGGCATGTACGGGGATCTGAGCGCAAGCCCCAGCGATTAGGAAAGCCATTAGGCGTTCGTCTGGGTGAATGGGATTAGCACAGAACTCGTTTACTCACCTTGCTCACACATGCAGGTGGGCGCTCTTAATATAATCTAGTTTCGGAAGCTCTACGTCCATGTCCAGCAGTAGGACGGGAACAGGGTTCTTTAGCTCGGGCGCTAGTTATACCCCATACGATGCTGAATGACATTGGTTCGGGAGTTCGAGCAACGCTTC"/>
                    <sequence id="seq_t203" taxon="t20" totalcount="4" value="CCTTTTGCCCGCTGCCGCCCGCAGAGACCATGTTGGGCGCCATCGTGATAACGTGTTAGATAATATTGTATAGGCTTTACCCTAACCTTAATGGGACGTGATGTGTATTGGCTACTCCCCAAACGATGACTGTTTTTGACACACAGTCAGTAGAATAATGGGTTTCTTTCTTATAACAGTAGCGGGGCTGACGTGCAGCCGGGTGGGTCTATGCTTATCCTATAGGGTTATAAGTAACATACGTATTCACTTGCAGTCTTCTGGCTCTTACTTCTTTGAAGGGGTAATAGTGTCTTTGCTATCACGAAGACCTATCAAGTGTGCGACGCAGTCCTCTAAGAACCGTTCGGACTCGAAGCATGTTCGCGGTTCTCCATTTTGTCGCGGGATTACGTCAAACCGTTTAAGTTTTTCGATGATACCGTACTTACCGGCCTTTGGTCAGTATGTTTCGGAGCGAGCAGTTATATCGCCAACTTTGTAAATGTATAACACACTACGCATCGCATCCATAATGACGTGTGGCTGCGTAATTGCGGGTAGCAGGATTCTCCATGCGGCGTGATACTAAACTTGGAAGCACGATAGCCGCCCATTCTCTTGGCCGAAATTTGAAAAGGCTCTTTCCCGGGCGGGGCCATTAGACGTCGACGGTAAGCAGCACGGAGTATTAGGATGATCCGGTGATCGACCTATGGGCGTTATGCGTAGTAATCTGCCTGCCACAAACAGAAACAACAACCGCAGAGCTTGTACCCCCTCTGAGAGGGATCCGCACGTGAACCAGGTGGTAAGACGTAGGTGCGTTAATAAAACGCTTCGGCCCGTACCTTTTGCGCCCATCCCTTTTAGTTGTGTAACCGGGCCGAGGCAACAGACACGCGCCTACTCTATATGGCGGACGGGACGTCCGTAAAAAGTACACCGTCTCATGTAAGGAGATGGAGACACCGTGACACCCATTCGTGATGCGTAGGGACCATGACATAACCGATAACCC"/>
                    <sequence id="seq_t2003" taxon="t200" totalcount="4" value="GAACCTCCAGGGGATCAATACCCAGCGTCACCATCGCATAGTCAGGAGACCCCATAAGGCACGCGTCTTTTGGGCCGTAGCGCAGACGTCTTGTACAAGGGACGGGTTTGATTTGGTTTTGAATACGGGCGGCTTGACCTTCGGGTCAGGGACTTTTTATGTGCGAGGAAGACGTCCGGAAGGGTCCTCTGAGGCGGTCTACATTTACTCCCGTCTCAAGTCCTCGCATTCAGACAGGACAATAGGACGGCCCGTCTCAGAGTTGCGGCGATTCTGAACCGGGCCCAACACGCCATCGTCTAGCTCTAGATTTGGGTCTGACAAAGTGCGGCTCCGCAGGGAAGGGGTAAGTTCAGCTGACGACAGAGCCCGTGTGGAGGCCTCGTTGACATGAAGTCCGAATCGCGACTGGAAACTTTTTCAACCATAGCACCAGTTATCCCGCGCACGCAGTATCACACTGGAGTTGAAGTTGCAGGTCCATCCCGAATGAGACCCAGGACTTCACCTCTAACCTGCGTTTCTGAACCGCTGGTTGTATCTAGTACTGCATTCATTCTGGGTGTCAAGAAGAACGAGTATTAAGCACGATGCCGACCATCGGTAGGATATATTGAGTCCAGTTTACATTCAAGTCAAATTTCATCGGTACCAATACAAGCCCATCACCCAAGGGGCAGGCGAAGCGAAGTATCGTCTACAGCCTTGCGGTAATCACTCGTTTACTCGGGGTCGAGAGTGTCTTTAGCTTTTCGTTGCCTTCCGTAAACCAGATTAGACTTTGTTTCTCGAACGCTAATACCCACTTGGTAGGTTCCTGAAGTCGTTCAACTTTAGACACATATGTTGTGTGTAGTAAAAAATACAGAAAATCAATATATAAGGCCGGAAGGGCCCTCTCCCAGCATATAGCAACAGAGCTGTTGGCTCCGCGTTATTTATCTGTCCGATTAGCTGGATTGAATTTTTCGTCGACTGCATGCATACCGTTGTAATCAAG"/>
                    <sequence id="seq_t215" taxon="t21" totalcount="4" value="AGAGCGAGCTAAGGTCTAGTTAACCTAGCCTACCATGTGGGACGGCGGAGGCGAACTACAAATGCAAATGTCACCTATGACGCCAAATCATAGTCAGGTTCTTTCTAAGTTATCGGGAGCAGATGGCACGAGTCCGTTCTGGCATACAATGAGTTCAGAAGACGGGGCCGCCAAAGGAGGGGTCACGACGTACTCACCCGCGGCGCCTGTTTCGAATCCTCAGTTAGAGAATACATGACGGATATTTAGACGCGTGATAATTTCCAGTCATTCGGAAGCTATAGGAGATTGAACAACCAGCATCGACCGGACAACTATTGCCACGCCGAACACAAAAAGCTCGGATCCAGCAAGCCGCGGCTGGAGTTTACGTTCTTACTCGGCTTAGTAGGCTGATAAGTGTTACGCTACGCTGCCCTAATGGCACTGGCGGACAACTAGATCTACTCTCGCTGGGGGCCTAGTCGGGGAGAACTTTCCTCGACCACACTTGGCACTGACGGCTAGCGGTAGATCCGCGAACCCTAAGCGGTCAAGCCTGTAAAGTAAGGAGCGTGAGACCCTAGTAAAAAACATGATACCCTACCCTGGTCCTGTTGTAGAGAGAGACGCCAGCATGCAATTCAAAGATTCGCCAAGTTAATGGCCAGCAATTGCCATAAAGTTGGCCCTACCGGGTTGGGTTGCAGTAGGGCGCTGGGTACAACTTGTGCAGCCGAACGCCATGTGGACAGGGTCCCTTGTCGCTTATAACATAAACGTAGCGCTTTTCGAGGTGCCTCCGTGGAGGAAGCACTTATAAGCGTCTTTGCGCACTCGAACGCAGGGAGTAAAACAGCCGGACACTGCTAGACCGAGGACAAGACGGACAGAATAAACCGCCGGGCCCCTTCGCCGCAATAGTCAAATAACAACCTGCTTTCACTACAATAACTTAATAATACCATTTCTGCCTCTAGCCGGGAGTTCGGTGCTTATAGTGGTCTTTCGGACTTTACCG"/>
                    <sequence id="seq_t223" taxon="t22" totalcount="4" value="CTCTGAGTTTTGATCCGAAGATCACACATTGCGCATCCGTAACGTTACTGTCTATTGTCGCGTTCAGCAGTGAACGCGAAATAAGTCCTTGGACAACGGCGTGTAACGAACCTATAAGAGGTATAGTATTTCGACATATACCTTCGGTTCCCACACGCGTGGGTACGAGTGGCCCATTTCACATAAAATCTTAACTACACAGCAACGACAGCTGAAGACAGATACGGTATGAGTGTAACATCAGGCTCATTTGGTACCGGGTATTCCAAAGGACCCGTAATTCCCGACGGATGAAATTCCACTGTTGCCCCGATACGGTCCACTGCCGTGTAACCTTATGGTTACTAGACGTCAATCGTATAAAAGTGACCCACCCATTTTTCGGTTCTCTACAGACATATAGAATCCACAAAACTTCCTGTGTCCGGTGCACACGAAACCGACTCAAAACGCTACCTCATACTTTCTCGGAGATAGCCATTTGGACATCAGGATGTTAATGTTATAAAATCTCGGATCTCTCCCCCTTTTCATCGTCCCCGAACGCTGATCCCTGGCCATATCAAAACCAAGCTACAGTGGCGAAGAAAAGTATGGCACAGATGGTCGCTGAGGATATTGTCTAGTGTTACGCATTAGTATGACGATGCTGACCTAATTGGAGTTCTACGTTTCGCAGAATGAGGTGTTGGGGTACGTCTAATGTACCGTTTTCTATCTGACCTTCTGGAGAGATCGGCCTACGCTTCTTACGCAGGGTTCGATACGATCACTGGGTGGGTTTATCCCCAACATTTTGTCTGTGGCGACGTGCTTTGCCAAAATTCTCTCGTTTTGCTGCGGTTGAGTTCAATTGTCGCTCACCAAAATCCATCATAGTGCCGGTTCACCATCTAAAAATTATTTGTCCCCGTTGCAGTGATTCGGCTGTCGCTTGTAATGCTCGATATAACAAATATGAGCCGACGGTGGGTATAGTCAGCGTTAAACTGATGGAAAA"/>
                    <sequence id="seq_t233" taxon="t23" totalcount="4" value="GGTACTTGCTGCTTCGTGTGGATCTGGCGGTCATCCCCAATCTTCTCTACATAAAAGAACTGCGAAAGTCTTCTGTTTGCCTATGATGTGCTTGCAAGCTTCCCTTACCAACGGACGACCGGCCCCTTATGTAGGGGTGCTTCATGGCATCTCCGATCTCCGTAAGCCTCTTTACAAAGTTCGCAAGGCAAAGAGTCAGGCCGACCCAGGCAAATCGACTGAGGAGTGGCCAGCCCGTAGATGCACAGCCCGTCTCCGGAGGCGCAATCAACTGCCGGCTGTCTCGTCCGAGTTCTGCAACTAAGCCCCCGGTAGATGGGATAGGAACGAAAGTGACTTGTAGCAACATTGCGCAATCAATGAGATTCATAGAACAAACAGTTGATGCCAGTTCTCGCAGCCTCGTTTCCCATCTGAAGCATGGTACAGGATCCGATCTTCGAAGGGCACACTATACTGGGGGTCTTCTGCAGCGGTCTTGCTCGCGAAGCGGGCGGCATTATATGAGGTGGTCTCTGGCATCGTCTAAACACCTACCGCGTTGTGACTCTATTTGGCGGTTATACTTTTATCCACCTTGTACCGAGAATTCTGCTATCCATAAACTTTCCAGGGTGGTGCGGGCCTGGCTGCGTGTTTAACTAGGATGTTTTATGCGGTCTATACCGACCTTCTAAGTTATTACGACCCCCTTGACTCTCGCTCCGGATCCTTGACAAATTCGGTGGAATGTCGTGAATCCGCAAAGGACGTGGTCCAATTTCCATGCTCTAGCTTCCGCAATGGCCCTGCCACGATGGCCGTGTTAAAAGAAACCAGGCGTGAGAATATTAGTTGGTCCTAATGCCACCTGCCGGTGCCGCTCCTTACTTTATTCCTTTTGCAGCCCATCGACCCCCGAGGCCACCAATAGAATCTAATTGGTTATCCTTCTATCTGGCGCCACTTGTCGCCTATCGGATGCGATCTTCCATCCGATTGGAGGGTCAGTCCAGTAATG"/>
                    <sequence id="seq_t243" taxon="t24" totalcount="4" value="CAAGTTGCTTTCTATTTCGATGGAGGATAAAAAACAGACGTCCATGGAGCATCTTATCCCGACGTTATGGTATCTCTTGACTATACCTGACTGGGACGGCTCGAATCTGTGGAGAGCACCGAACAACGGCAGGCATGATTACGCTGATACCCACTTCATTTATTGGGCTGTGGTCTGTAGAGTACGCAGGTCAAAGCTATAGAGTGGTTGTAGTGAATCTAGCAGGCCCGCGACGGAACCCTTCACCATCATGGCGCCTATAGGATTCTATTCGGACAAGGGCGTGGGACTGATCGTTCAATGGATAGTGCCTATCACATTTGCAGCTAGGGCTCGACCGGGCCCCGATCTACTCACGTAATTTAGCTGTTCGCTGTGTTCGCCCCTCACTAAGCCCACTGAACGTACAATTGCCTTGCGGAGATTTGGTGTATGTTTCCGGTCTTATGGGGCGAGGATATGATTGCGGGGCGCTACGATTCCTAAATGGGACAAATCCGTCATCAGGAAGAGAGTCCACCAGTGGCGGACAGGACCGTTATCTGGATGGCACCTCTCACGGGGAACCGGAGGTGTTCTGACTCCTCGTCACATAACTTTTCGTCTTAAGTTTAAATAGCGTCGTACCTAGGCCGGGTCGCGGACCCTATTAGGTTAGCTCATCAGAAGTAGGAGATTCGTTGTTCCAAACACAATGGAAGAGATGTGAGCTAATCAGCATGGCTTCTCTGTGTAGCGTTAACGCGTACTCTCTAACGTTACAATATAAAACATGTATTGAATCGTGAATGTCAAGTTCGTGTCGGGTGTGTGCCAACGAGCTTGCATAACTGGCCTCGAAGTACCGTGTCACTAAATACTGTCCTAAAGTCCGTCGCTAAGTAGAGGACCATGACAGCTCTGTGGAAGTTCCGAAAGGTTCCTGAGCACAGCGGGCATTAACAAGTATAGCCTATCTCCTATAGTCGGCGCTTTACGTGCGTCTTCCCTGGGTTTAGAA"/>
                    <sequence id="seq_t253" taxon="t25" totalcount="4" value="GGTCTTCCCTATATGTGTTGGTTGGCAAGTGCTAGCTCACCTCAAGATTCTTTGAAGCAACTCCCATAGTAACATTCACTACGGGGGTATACACGGTTCCTCCCACAGGCTGAGTGTATCACGACAAAGCTTTCACACCACTCTATAGTCGTGCCGGCTCTAGATTTGGACAATCGACATTGACTAACTATAATCGCCACCAAATCGGGAGGATCCCGACCCTCATTGTATTAGAAGGGTTCCACTTGCAGGGACAAGTGATCAATAAATAGTGTGTCCAATATTCAAAGTTCAGCTAGTCACTACTCCTTGTACCAAGCGTGCACGGGACCGCAGTATGCTAGTTTGGCAATCACATGCAGCACTAGAGATCGGGACGAGTTTGAGTTATACTTTTTCAAAGAGTTCGAGTTAATTAGCGTTGATGCTTTCGTCAACACGCACCTGGGGACGAAATTGCATTTACGCTTACCAGTAATCCGTCGTTACTAAGGGGAAGCAAGTGACTAGAAAGTTTCCGCCTTGATCTGCCCAATGCCCCCAACGGCGCAACGCATTGAACAGTTGGGCAGCCCAATTCCTTCAATAAGTACGGCTACCTGTTCCACTGTCATCTTACGGCTTAAGCGCAGGGTATTTAGACCGTTGAACTGCGTACCAGAACTCCGGCCGGTTTGGGATTCTTATAGTCACATAAGCGCGATTAACCAGACACATCTAGCGCACATACAACCGTGTGCAAGCCCGAACTGTGATTCCTACTCCAAAGCTGGTTGTTCAGCGAGCATACGGACACTCACACGCCCGTACCTTGCGCCTCTGCCCCACTACGGAGGACACAGGGTCATCCCCGGCTGCGATTCGTCTCACACACTGTGGAGACTGCATAACGGCGAATCTCCATTGGCCGTCGGCCTAGTCATGGTACTGGGTTCGCGTTCCTGATGTTTGGACGGGTGAATGCAGGGTGAACTCTAAACACTCTACAGATGGGTTCATA"/>
                    <sequence id="seq_t263" taxon="t26" totalcount="4" value="ATTATGTCAGCACGTCATCCCTAATCGTTGCGGCAAAGAGGTCAGTGAATGGTTACATTTGGAGTATTCGTTTATCTTGATATGTGTGCCGATTCATTAGCAAAATTGATGCCAACGAGAAGGAAGGCGAACGATTCGTGCTTGCCGGGGGACTGGACGCGAGCCCCGGAGTCCGTGTTTTGTGTTCCTAATTCCATACACGCAATCCAGCGATTAAGTGAAGCTTTCCGTTTTTATTACGAGCGCTCGCGTCTTGTGACTTAGTAATCGGAGTCGTTGCACGCGTAACCGGGGCACTCGTTGTGCGCTCGTACGCTCAACTTTAGCATCAAAATCGCTGGACTGAGACTTGACGAGATGTTACGGGCGCTTATTCGGGGCACCCAACACTAACAAACATGCCCAATCGTCATTCCATTTCTCTGCTCGGTGACAGGGGTTTTCTTCCTCATCTCAGGCACGAATGGGGCCTTTATAATACTGTTTCTATCTGACGTACCTACCACGAAGTGCACCTCAGGTAGATAAAATGTCCCTGTAGATAACTCAAACCGCTTGAGGAAGGTGCGTTGATTTAGCTTCGAACTGACCGTCAGTATGCGGAGGACGGTTAGGGGGGTCGCGGCAGTACTGGCAAGGCATCGCCATAAATGACTAAGTAAAGACATTCTTCTATCCTCGGCCACGAGTCCGGACTCTTCTGCCTCAAGAATCTCGGGGACAAGCGCTAACTGAATGACCAGAATCTAATGATGCCACTCGGGATTGTGGCAGACCGATTGTAGGGTATCGTACCTCTTTACTCTCCCGGTACACATAGGTGACAGCAAATATTAGCACTTCAACAAACATGAGCCCCCTATCCGAGCAGTCCGCAGGGCTTAGAAGTCTCGTACACCTTTGTAATAAAAACGATGGGCTCGTTTCTATCCATGTTAACGACTGAGAAAAGATTGCTCATAGCGTATCTACCCTGAAGACAGCTTAGCCAACTGCGAGC"/>
                    <sequence id="seq_t273" taxon="t27" totalcount="4" value="TTACCGTAATTTGTCGAGTACCCCGTCGGTTGGACCGACTCATGACCTCGCTAATCTCTAGAAAAGCATTCTCTTTGCGCATAGTCGTGAAGCGTTAATCTGTACCCCCTACTGACCGTTTGTTTGTTAGTGACTAGTGCACGAGGTTCCGAACCGCTTTAGGTTTGCTCCCGTCTCCCGTCACCTCGAGGGGAAGGTTCTGAAGAGAGGGAACCATGACAAACGCTATGAACGTGGGCCGACTGCGGAATTTAACAGTAAGTGGATGTAGAGATAGCCGCCTTACGTAAATCTCTAGCCGTTGACGGGGGACCGAGATGACGGAGATTCACCCATAAGGGTGCGTGTATTCTGCGTCCGCGGGAATTCGATCAGGGGTCTACGCAGGTTAGGAAATAAAGCCAGAATCTGGCCAAGAACTTTGCATCCCCATACGGCTGACCCAACCAACGACGTCTTTGCTAATTGGACCGATGGAGAAGTAGGTTCCTAATAAGAGCTAGGGGGAACCCCCAATCAAACGTGTGCCGATTGCTTGAGTACCTGTTCACGACATATGTGTTTGTCAGTTCTATGGACAGGAGGGTATTTTTAAGTCGAAGCGTGCCGGGCCAATTCTGCTAACAAAGGGCGCGGATAAGTCAAGCGCCCTGCGTAATGCATTCTCCAAATCAACGGGTGGTGTTAGACATAGTGGTCAACGTCGAATTTATTGATTGAACGTGAAACAGCATCCGTCTACACTCCTAGTTCGTCTCGTAATTGGCGAACAGACTTACGACTATGTGGGTTGTTGCTTGGGCTTGTAGGTCGTAAACTGGATGCACCCGCCCGAGCGGTATGCAGGTTCAAATGCTACTAGGCCGTGTAACAGGCACAGTAAAATTTTATGTCCAGAGCGTTAACCGCACAATACCGGTCTATTTCGACCTGTTCAAGCAACACCCTGATGCGTATCCGTCACCGAGCTCTCCTGTAATCCATTGTACCTCCCACTGAG"/>
                    <sequence id="seq_t283" taxon="t28" totalcount="4" value="CCTTTTAGCCCCGCCTAACATTGTGTTTTTATGCAGGATACATCATGGTTATTATAGAAGATTTGCCAAGAACGTGTTCGACTGAAAACTCGGCGATGGCTATAAATGAGGTATATCAGAAAAATTGAGTGCCATATATGGGACTTGCTTAGACTTGCTAGGAGAGAGCACCTCCCCACGCTCCATACTCTTACGTAACCTCAAAAATGAACTAAAGGCGAACAGCGCAGCACCCCTCGGTGCAGCTGCGCATGGATCTCGTTGTGAAACTGGCCCGTACGAGCTTACGTGTGAGTGCCTGTGCACGTCGTGTGCTGGAATCTCAGAGTTGCTCCTCAACGAATGGAACGAAGGATGCTCTGACTTCTGCCTTGGGTTCTGCGTTTAGAGTAATGCGTTAGCCAAAACCAATAAAGCTCTGGGGAGCTTGCGCACCGGAAAAACGATAATAATCGCAAATTATTATGTCGTAGCATGAAACCACACACCTATGCTGTTGATAGACTACTCGCATTCGTCAGCCACCGGAGTTCGGCGGTTTCCCAGCTGTTACCTTACGCCTTACGTACTACCAGACACGAGTTTTATACCGTTTGGGATAAATAACACGATACCATTCTATTTTACGCTTGCCTTAATGATCTCGATCGGCTTGCTAAGCTAGACAGCAGCAGAGTGCATTTAGATGCAGAGGGGACGCAAATGTTTTACATGCAGTGTCTGTCCTTAGAGTTCTGCGGTTCCCGATTGTGTACTGCCTATGCCACGATATCGCGGCTGCCATGGCCTGCCAGTATTACCGACGCATCCTCGTTTAGAGGGTTAACTACTGTTAATTAGCGGAAGTGAGCACGTCAATCAGACGAAATGCTATAACTATGTCCGCTAACACGTTACTAGATATGAGCCTGCGTCTGGGACCGCGGACGTAACCGTGGAATGGGAGGCGTAACGATAATTAACGATCGCAATGGATGCCTTAGCGTGATGTGATCGCAGA"/>
                    <sequence id="seq_t293" taxon="t29" totalcount="4" value="GAGCTTTCGGGGGAGACCCATAGCTTGTACGGCTGTGTGTCAAGCAGGCAGGCATCAGGCCCCCTTACTATGAACAATACGACGCCTGCTCACGCAGTGCTTTATGCTCACCCTAATCGTAATCATTTGGGTATCTCCGGCCGTCGTGCGTCTCACTATTCAACGGCGGTGGCTTAACCCTTATAATAACGACGCTATCGCGGCTTCGGGGCGGCTCCGACAGCCACACGCTAGACTCGTGCCGCTCCTTGATGCTCTAAATTCCGAGTCATCGACGGCGGTGTATCACTTTTTACCCTGGTGGCAGGATTCCAGCGACGTACGCTAGTTTATGTGCTGCCTATACCATCCCCGGCAGCTGGGGTGGAGTTTGTAAGGACGCACCAGGGATTGGGTTACCTGCATATCGAATAAGGTCTATACCAGTGTTGCACACCCCCCCCACCGCCACGCGAAATCTAACCCCTGATTCGTAGCGGTGATTAGCCTGCCGGCACCTTCTCTGGAGCAGTCGGAACAGAGAATCGCAAGTCTCACGCAGAGGATCCGTCGCTTCCTCACCACGACCCCCCCGTTTCGTCGCCCATATAGTACCGATATTTGAGTTGGTTTAGCGTTTCGCACACTGGGGATAGTTTGAATGTTTCTGCGTCTCCGAACTGGAAGCACATGGCTCCTGGTCAGGCTAATTCAAGTCCGCATTTTGACACAGTTAAGGCACTACGCACGCGGGACATACCAAGCCGACGTTCTGCCGTCTCTCGTTATCAATGTCACTAGCAGTGACCCCCCGACTGGGTCGCCTGAACCTTCCGTTTAGTCAACAATAGGCGGTGCTACCAAAGTATGTTTACTATTCTACCCATTACCGAGTAGATATAGCACGGTATACCTTCTGAAATGTTACGGATCGATGTGCATGGGCCTGTGAATGCCGCAGAAAACACTGTCTGCACTATTAGCATCGGCAGGTAATCTCGCGCCACCAAATAAGTTACCA"/>
                    <sequence id="seq_t314" taxon="t3" totalcount="4" value="ATCCCCTTGCGTACAAGCCAGTTGTCCAGACTCGGGTCATGTATCTGTAGTTCGCAAATTCCTTGTTGGGAGTAACCTCTTGTGGACTACTGACTAAGAAAACAAGTGATATGATGAGCAAGCCATCCTTCGCATATCAGGCGTAGTCGAGTGACCGACAACGAGTCCTTATGTTGAATTTCTGACCGCATTCCCTCCGTTGGGTGTGTAGGCAACACGTCCAAGGACTTTATGCTAACGTCTAGATGCGCAGTATCGATCAATCAGAATTAAAGCGGGTACTGAGTGGCTTTAGACCGCCGACACAGGTCCTGTAGCGTCAACATTCGTATCCAGTGCCGAATCTTAACAGCTATTTCCGGTACACGATGTGGTAGGATACTTGGTAGATAAGTCCGTGGTCTAGCACGACTTGATTGACGAACATCTCTGACCGAGTCTTGGGCTGCACTAACTATGCCTCAGTGGAACGCAGGGGCGGCGTAACGTCGGACCGGCAACAGTAACCGTTCGGCCGACGCTGCACACGGAGACTAAACCCGCGCTAGAGACCTTTCGAGAGTCCGCGTTTTCTACAACCGTTGACGTAACGTATCCCCCCGGTCCAGCAGACTGGGCGCAGACCTGCCGATGTGATCCCCAGATGCTGAATGTCCTGCGGCGCGTTACTAAAAAAAGGGATGGGTTGAGGGGTGACACGTCCCTATTTCACGTTCGTCAACTTAGCCAAGTCATCAATGTCCGGCGACGTGGGTTGCACTCGGTTATGCAGGTCGGTAGACCAAAACTCTCGTTAATCTTTTTGCTCCAGTCAGGATCACCCCCAGGGCACCTTAATCAGGACGACAGCATGCTCGCAAACGTTTTATAGGGACGACACAAACAACTCCAATTCGCGCCTTAACCAAGTGAAAATTTTGTATAATGAATGCATTTGCAGGAACGAGTAACGAGAGATTCTCTTGCAGTAACTCAGCCTATAGGCGACGCACGAGTCGTA"/>
                    <sequence id="seq_t303" taxon="t30" totalcount="4" value="ATCGCGTGGTCTAGCTATGCGATAGCCTAGTGATCACCGCCTCTGTCACCAGTGCCGCCTGCATAATGTGTGCATGACGACCGGGGACACGACCGACGTGTCCCGTGGATCAGCGGCGTGCCCTAGGCACCGCAATGGACCAGCCAGGATGAAAGGGATGGCCCCACCACGGTGCGGCTTGATGGTAGCTATGTCGCTCAAAAGGATTAGTAACGTCGGGAACCGGTCCGGCTGTATTTATCACGCTGCCACCGCCTAACTGAATTCTCCAATTGCATCGAAGAGGCGCTACGGCGGTTGAATCACGTGCAATCTCGCTACTTTTGTAGGGCTTTCGAGAATCAAGGGACCAAAGAGGACATTTGCGCAAAAAATAGTGAGACATGACATTTACAGAGATCCTTGTCGTCACACTGTAATGTGTAGGGGTTCATAAGGGATGCCGGCCTACCTGCTTGCCTGAAAGGGGCTTTTGGCCTCCAGCCGCATGAGCATGTACCGTTTGCGCATTGGCGCTCAATCGGGTAGAGTGTCTTCACATATCATCGGCTACTATTTGTTGACCGGCGGCAATCGGAGTGCTTAACACCGCTGCTTACTCCGCGCTGGTCTCACGGGTTGCTGCGATAAATGGTAAGGCAGCCCCGTGACTCGTTAAGGGTATGAGTACTGTATCCTACGGCTATCAGTTGGTACTAGTCTGGTAGGAGAAGACCCAGCGTACACTAAAGCGGAGGCATCCCCCTCTCGTGAAGGAGAACAGCTTGGGTCCCGAAGCAAAGCTGGGGAGCTTATCCACTAACTTTCTTGGTAGTTCCCTGACAATGTAACCAAAGCTATTATAACGCGTATAACCGTCCGCCCACAGAACTCCAAAGCGTCGAGAGACCGGCTATCCGCTTCTTTCAAGACCGGTTGGCTTGAGGATATCTAAAGGGCCGTATGACAAGGCACTGCGGAAGTGGCACTTGTACCTTAGAGCCTGTAGGTCCGAGCGTAC"/>
                    <sequence id="seq_t315" taxon="t31" totalcount="4" value="CTCAGGGCTATGACAAGCGCCAAGTAGACACTACGAATGATTTGCGACAAATTGTGACAGAATCGAGCCGTCGGTTTCCGTATGGGTGTGGCCATGTGCGCCGTGACGTGCAACAACAGGTTGAACTGACAGGAATCCTCTCATCCGTAAGTGAGACTCAACAGGTAGGGTCCTCGGCAGCGTAAGGAGATACATTAAGCAGCGGTCACTGCACTGCCGGATGGTACTCAGTTGCAAAATCATGTTTCGACACAACAGACATTTTTATTGAGGTCTGAACCGAAGAGCCGCTGAAAAGTTATAGTACAGCGATTCTGAGATGGACTCGGTGACTCCAATCCAGGAATTATATGACAGCAGAAGATTATCGGCTCGACCAAGTGACAGTAACGCCTACGCTGCGGAGTGAGCGCCTTTAATGAACGTCTCGCGCAATGCCATCTTAAAAGGTACCCGCTGATGATAGTTTCATTACGTTTATCTTCTTTAAGCAGTCTGAGCTTTACCGACGCGGCGCACGACAAGCGCGTCTCTTCCGCAAATACATCACTTCCCTGACAGAACCATATGACACCTTAGAATGGTAGAAGTGGCCCCCTTCGATAGTATCAAGGTTGTACATGCCCGCATGACGCGATGCTCGTGTAGAGTCCGCAAGCACACAACTGTTTTCTTTGAGCACCGTTGGAACGTGCAAACTGAATTAGGGAGGTTCCTATCATTTCTTGCCTGCTGCGTTACAACAGACGCCTGATCTCTGGGAAACGGAACCAGGATCAGTTAAAAACGATCCAGATGTGGGCGTGTGTCTCAAGGTTAGTAATAGGTTGTGAATAAAGGTGTTGTGGAGGGAGGTCTGTAACTTGGAACGCGGGTAGTGTCCGAGCCTAGTAAGGCGGTGTCTCTGGTAGAGTAGAACATTAAGCTTTTACACGCTTGTGTGCTGTGATATAGTAACAACATTGTATTTCCTAGGCAGAGCTCTCCCAACGTTTCTCCC"/>
                    <sequence id="seq_t323" taxon="t32" totalcount="4" value="ATAAGTATACCATGCGATCGTCCCATCACTCTGGGAAGTGCCGTTCTTGCACTGCTCACCTGCGAGAGCAGGGACCGATGAACAATCGCAGCGTAACTAACGCACAATTACTTGGACGAGACGCCATAGACGGCCCTTCCTACTGTCCAACTGTTAGGTGATGCCCTGAAGAAGAACGTTGCGGTAGTGTGAGACTTAACCAAAAGCCTGGCAGTGCCAGTGAGTATTAGTATACACATATGTGTTTATAGTTGAACTTGAATGTTCGCAAGTATGCGCCGACCGAGTTTAGATGACGTCCAGCGATAAGTAGTAATGCGGCAGTTGGCGTCTGCTGGCACTCCTTGGCCGCTAGAGGCGGGCTGTATCACCACATAGATAGCCCGGCTACCGCCTTTGGTACCGCCTACGCCAGTCAAATATTCCTATTTGGGGGGAGGCACTACCCGGTTAACACCTTGCTGCCTTCTGTGCTGTGGTAACGCACTCACTACCAACTAGGAAGAATGTCGCCATGACTGATGTCGCGCTCCGATATGTTCTGTAACGAACTAAGAAGAGGAAGATAAAAATTTCATCTTGCACACTCTTCAGGGTCAGGGAGCACGCAAGGCAGATTTTACCCCGGTAATCCCTACTGAGTGATTAGTCGGCTCTGTAAGGCCGATATTCTGTATGCGTCGCATACCGTATAACAGGGAATGCGGGGAGCCTCGCATCCATCGGGACGCTTAGTAATATACTGTCCAAATTCGTAGCTTTAAAGCATCACGCTAACGTGCGCAACTTCTCCTGGAAACTGCGCACGAGAACCACTCCTGCGTCACTACGTTTCTCATTGTACAATGTGCCTCGAAGCGGAGAGCACCCAGCTCTTAGCACGCTTCTACTTCGTGGTACTTGTTCCGTGGATTCACTAACCTAGCATCACGAGTCGTTGCGCACAATGCGGGAAGGACCCACCTGCTCAGCAGTTCGACGAGTAAAATGCTTAGTATGC"/>
                    <sequence id="seq_t333" taxon="t33" totalcount="4" value="GCACTGGCACGAAACAATGGTCTAAGTTTCAGGAGTCCTATTGATGCATAGGGTAGCGTCCTTCGCGGCATTCGTTTATTACACAGATTAGAGAAAAACAAGGTCACTAACGTTGTAAACCGTCTCAGCGACTTAGCAGCGTCTTTATGACAGTGGCCCTGCATGACTCCCGCCTAGTTTGTCAGCAGAACTCACCAGGCAGCCCTGGCTGACCACAAGTGATAATAGTTTGTCTTGCGTCGGAAAAGTGTCGGGGCCGCATTGAGCGGGGTCGATGTACGACTGGTACGACGCGAGTTCGCGCATGACAATCGATTGTTCACTGAAAATAGCCCTTAAAGGCTGCGGTCCCTTACGACAACGTCGTATCCGTCTACGGTGAACTGTAGAGCCAACACGCAACCCTACCCAACTCATACTCGCTATGTGTAGACATGCACCCCGCTGTCCCGCGTATAGACGGCACGCACAGGCATGTCTCCACTAGCACCGGCCACGGTCAGACCGTCACGGTTACCAGGGAGGCAGCATTTCCCCCCAGGCAGGATGGGGGGGGAGAACAGCCGGCCTAGCCAAACACAGCTTCCATGGGTTTAGGACCGTCAGAAAAAGTAGCTTAAATTGCTGTGGCCTCATCACAGCAATCTAGTGCCCGGTCTCGCGTTGCTGAATGCAGTAGATACGCCGCACAAGGGCCTTGTTCTCTTAGCTAGTTAGTAGTTTTAGAGGATGCGCACAAAAAACTGTATAACCCTACCGGTGATGAAGCTACAGTGGACAGGCTTGTCGAACGATGCGAACCCTCCCAAGGCAACCATGATGTTCGGCAATCTGGGAGCAAGACCTTCAGAATCACCAGTAATACCTGATCGTGAGGCGTCGTTATCATGCTTGGCACAAAGGTCCAGTAAGACATTCACGGTCAGCTCTAGTTCATTTCTCCTTAGGTTCAGGATGATTTCCAGGCTTGTGAAAAGTCGCAAAAACATTCGGCGTCGAT"/>
                    <sequence id="seq_t343" taxon="t34" totalcount="4" value="ACACGCGGCACGGTCAACGTGTGCTTCGGGCTCGGACGGCAGCTGGTAAAGTGATACCCGTAAATGATCTGAAATGACCACGATTTTAAACGGGATCCGATGGTGCAAGTAAAATCTGACATGGGCGATGGTCCAAGGTGCCCTCAGAGTAAAGCCCTGCATTCAGCCTTTCAACCGGTAATCTCTCAGAAGATCCCGGGTGTGGATGAGTTTATCCGCGTGCTCAGCTGACCCCGAGACCTGAGCAACTATCTCCAAGTGTTATTGAGCAGGAATTCAACAAACAGAATCAACGCCGTTATGACCTAGTCCCCCGCATAGGGCGTGTGAGGAAATTACAAAAACTGTGATCTTGCAGGGTCTTGCTTTGACCACTTGTTAGATTATGACAGCCGGATAGTGCAATCGGAAGCACTCGCACGCCCATCACGGGACGAGCGGATTAACCGTCCATTAGGAAGTTTGAGATAAGTACGAACTGTTTATCACCGGGCTGAAAAATGCACGGAAAACTCTGCCTGAAAGTCTGCGAATGACTTTAAACCCATGAAATCATGCTCGAATGCGCTGCCTCAGGACAGTTTTGGTTCCGCCCAAATCCACTACCTCTAGGTGCCGACCTCCCAGCGCATTTCGGCAAACTACCATGTTGAAAATGATCGTAGCGTGGCACCACTTTGGACACATTGATATTTACTGCGTATGGTGCAGGCGATAGTGTAAGGGGAAGTCGCCCAGCTATCACGGGTACCACTTCGATGAAACTCGCCATGATAGGGTCGACAGGCCTTAGCCGAAGACAAACGGCGCGAACAGCCCTCGAGTACAGGTGCTATCCTTGCCAATCGAGCGTGTAAACTAGACCTGAGTTACAAACGGGACGTGTACAACGTTGTGTATGGAGTGCCGTAGAGGTCGTTTCTGGAGATCCGAGCACGACCACGTATACACGCCTCATTTTCGCTGGCTTGTGAATTCTTTTCGTAAGGGCAACCCACTA"/>
                    <sequence id="seq_t353" taxon="t35" totalcount="4" value="CAAATACCGCGAATACCCATGGTGCATGGCGTCGTCGCGTACCGCTCTCAAACGTAATTTCTCGCCTGTAATTCGTGAAGCCGGACGGCCATAAAGCGACCTTATCTTGATGATGCAGGCGCGTCGGAGAATAAAGAGTATTCAACCAGCTCTGCCGGGACTCGAGCAGAGCTAGCGCGACTACAAGCAACAGTCGATCCTACGGGTTGATCGCTGCCGGTAGGACCATCGGTTATCACGCTAATGCGGCATTGCCGTACATACTCGGCTTCCAATACTAACGCACTCTGAATAGTGAAGTCAGATCGTACGTTGTGTGACATTTTGCTTCGCGGTCAGGTTAGAGCCACGCTGCTCCGACACGGCGTGACTCAGGCCAAATGAGGTAATCATCAAGATAACATAATAGGCGTCGTCATTTAACGAGCTGACCCGGGGGTGACTCAATGCTTCGCAGCAGCAGGTGATAGCCATTTTGCATGTAAGCATTTCGCCGGCGGAGTGCGTCGGGTTTTCACATTCCTTGCTAGAGGAAGCTGCTGGGCTGTCCGTCTGGCAAACATTGGCTTATCGCTCCAAGGGTAGCGAGAATAGTCTGGGCAACACTCGCAAGGAAGATGCTCCCGGCCGATCGTCACATACCCCCCTGGGTGACCATGATCGCAACGTAAACTTTCAGACGAGAAGCTTTCACGTCCGCTTGAGAGCAGTCAGGCCGTCATTCCAGTTTAGGCCCGATTGTGTATCCTATATTTAAACTGCGGAGCGCGTGTCGAAAAAGTGTGACTTCCGCCCCTTCAAACTTTCTTACGATGTATTCTAGTGATGCTATCGCTCTCTCGACAGGCGATACGGCACGTATTCGATTTATCTATCGGGGTACTCGCCCAACACTATCTGGAGCACGCCCTACTGATTCCTTAATGGCAAACTTACGCACCCACCATGACCCCACACGGCAAGGCTTCGGGGGTATAGCGCGGGTGTTCAATCCGACCAC"/>
                    <sequence id="seq_t363" taxon="t36" totalcount="4" value="CGGCTATGGCCGTGGTTCGCCTGGCCAACGTTGCTGCCGTCAGGCTTTAGTACTTGCCTTGCGAGCCAGGTATTGCGTCAGATGGCGAAGATCAAATACAGCCATCCGAGGGTCGGGTCCGCGGTTCCGGTACATCTCGATTTTAATTAGTGCCGGATGCTTGATTCGGGAAAAATACACGTAACCTAGATCTGCTGGAACGGGGACAATTAATACGGCACGTTGTCAGGAAACAGTAACCGCCAGACATTTACCACATACGCGCTACTCTGGAGGTGGATTGCCTTCGAGGGTTCTGGTTCCTGGCCGGATTAGGATAATTAGCCGCGTCGAGCAATTATTACGGTCTCCAACGCGATCGATCACTTTCCGCAATCATCAAACGCACAGTCCCTTGGCGTAGCTAAGGCATCGCCGAGACCAATCCGAGTGCACATTCTGCCGAGATAGCTCGCGTCAGGGTCGATTGGACGGCGTGTAGGAACTAAATACCGAGATATAAGTGCATGGTAGCTCGCGGAATCTATTCTGAGTTGTAGATGTAAGCAAGTTCACTATGTAGCCGGTGTCAGCTGCATGCTTCCTCACATTATTCGCGCTGGTTTGATAGGTAAGATTGGCCTTGTAGGTATACGACTCACACCATCCAACAAGGGCAGTGTATCTTCTAGCAACTAACATCGCTCACCGTTCTGCATTGCGCGATTCTGGTAACGGTAGTCCTACCGCTAGTCCCGAAGGTTTCATAAGGGGGGTTCGCGACGAGTCCAGGTCAGTACGTATGTTGGGCTCAGTCATTTTCGAAGCAGGGGATCCTGGAGAAACACGCAGCGCTCGGAGACGATGCGAGGGGCAGTTGAAGGATACGGTCGTTTGCTCCGGCTTCAAGGCCGATGTTCTCAAAGACTTTACTTCGTTGACCGACGACCTCAAACGTCGCGCAAGGTGCACCTATATGCTATCCAATATAACGAGACAGCATTAGGTATCAGTCACCCTC"/>
                    <sequence id="seq_t373" taxon="t37" totalcount="4" value="GTCCTTTGATCTAACAGTGCTCCACGTTCTAGATGTTGTAATTATACATAAGGTTTCGTCCTCCAGGGCATTCGTTGAAGGCAGAGAGTAGAGGAGAACACTGCAACTAAAGCTGTAGACGTTCTCGTCCACACAGCCACTACTTAAAGGCAGTACCAACGCCTGACCGAGGCGTAGGTTGACCATATATCGCACGAGGCAGTCCTGCCAAACCACATGCAATAATCCTTTGAACTGCCTTGCAAAAGCGGGTGGGTGGCATCGGGGGCTGCCGATTTGCGACTAATTTGGCACGAGTTCGGGTGAGACAATCGACCTTACACTCTAAGTCCCCCTAACGGGGCGTCGTCCGTTCCGACACTGATTAATGACGCATCGACGGAGCCTAGAGACAAGACGCAAAGTTACCTTACCAATACTGGACATATGTAGATCAACTCCCCGCTGGAACGCGATGACTGGGCCCGCGCAGCCTTGCCACCACTAGCAACGAACTCGGCCAATCCCTAGTAATTAGACATAAGGCACCATTCCCCCCCAGGTAGGGTGAGGGCGGACAACTGGGGTTGAAGATGATGCCGGCGACCATTATTTTAGGTCTGTAAGAAAGGGTAGCTTCAATGGATGTGGCTTTATCTCTGCAATATTGTGACCTCGCTCGCGAGGCCGCACACAGTTGCTTCGCCGCCATATGGGCTTATTTTCTCTGCTCCCTAGTTACTTCTGATGCTACGGGCTATAAAATGGATAAACTTACAAGAGGTGGATCTACAGCAACCAGGATTTCCGAACGATGGCTACCCCGGAATCGGTACTATGAAGCCCGACAATTTGGTGGCAAGACCTTCATAATCAGCAGTAATACATGCGCGCGAGACATCGGTTAACTGGTTTGCACAGCGGTCAGGGTATACTTTCACAGTCGGCTTTTGTGTCTTTCCCCTTACGCTGACGGTCTATTCCTGGTTTGCAGTACGTCGCTACAACCTTGGATAAGGAT"/>
                    <sequence id="seq_t383" taxon="t38" totalcount="4" value="TTACGGGTCCTACCCAATCAAGACTTCGCAACCCGCTCTTAAGCCAACTGCCGTACTCGCTGCGGACCGGCGATCCTGAACGCGCTCTCCTGTCAACATGTCGTGTTCCTGTACTCGGGAGAATGCAAGTAATGGTGCTTCGGGACGCTTGTGCTTGCTTTAGCATGGAAGGGCCTCGCGTGAGAAGAGTGGAGGGTGCTTTAAGTGGGAGTGGGGATTGCCTCGCGCGAAGATAATGCTAACCCCTTTGAGCGACAGCTCAGTGCTTTTTGTTGGTAGTGTTATCTCCTATGTTACTCCATACTATGAAGTAGCTCGTTGGCCATATGACTTAAGTTAAAATCCGCCGACATTGGCGTATAGAGTGACATATGTCGGGGTCGTGAAAACCCGTTCCAGATAGCCGTTCCGAGGAACTCGTTCGACCACCAAGCCCCAACCTGCTACCGTGTTTTTTTGAAGTCCGTTGGCTTTGCGCTGTGGCGAATCTTACTAGCGCGCCTTTACCGCGCTGTAGGAGCGCCGGCTCCCGGAAACTCAAAGGTATCTTGAGGCTCAGCTTGTCGATATAATTTAAGATCTGTGTTCCGCCTTGACAATGAGCTCTAAGTCTGATTCGGTTAATGGCCTATTGCGTGAAAGTTCTTACGACAATTGGGCGGACAGGTCTCACCGTACACGGGGTAGCGTAGTCCGAGTTCAGGATGGAGCGAGGGCTCATGCCGAGCGTTTCTGTAGATGGAACAGAGGCACGCCCTCTATACTACAAACCTTAGTCTGATGCGTTTAGCTACCGTGCTCTAGAGCTAACTTATACTTTAACGTTCTGTGCGGCGCAGTCAACTTGCACCCTTGCATCTAGATAGGAGCTGTTATTTACATCCCGCTCAGACAGTATATTACACCCCTCGAGCTAAGAATTAGTCGGCCCATTCCAGGCGCAACTCTTAAAGCCCGCCTGCGCTGGAGGCACTTGCAAGATGGAGACACCGGCATAGGA"/>
                    <sequence id="seq_t393" taxon="t39" totalcount="4" value="TTGACGTTTCCACCCATCACGGCGCTCCTGCAATCATCGTGACTGCGCTATGGTGTAGCCCGTGGCTATTGAGCGTCCCAATAATAATTGTCTCTGCCACGGTCTTGATCAACCTCAGATCTTGGCCAGTTGCACAGAGAGGGGTTTGACCTCGGCCACTTATCCGGTTTGCAGTAGTAATAGGGCTAATACACTCGGATCGTTGGGCCGGGTACTGTATATTACTTCTTCATAATCGGACCTTAAGGTGCAGACGCTATAAGGCGTGAGTCGAAGAACCCTAGGTAGAAATTCGCTCCCTTTAATGAAATAGCTCGAGTATGAAGGTCAACCTACTCAGATATCACGGGGGCCGTTGCAGGAACTGACAACAGTTTCAATGATGATTAATCATAGCCATCCGTTGCGAGCCCGGCATTTCTTACTCTCATATACGAAGTTTAGCCCGTCTTTAAATACCGCGAAAATTGCGGAAAAGGCAGCGGATGACCCTCATAACGGTTCGCCACTGCATCAGGTCACTCGGTCTGGAACTTCTTGAGAGGAGACTCTCCAACATACAAGAGTCCTTCCCTCAACAGGTCTTTGATGGTACGGTACTCGTTGCGAGACCTGTCTTGCAGAGCCCCTTTAAATCTGTGTAGGTTCTTAATAAACTAACAGCATCACGCGGAACTAATCCCGTTTTGCGGCTTGTCCAGAAAATCCGGTCATACTGCCTTCTTCCGGGTCAATACTATGAGACCCTTCTCAAACCGGGACATTCGTCCATGTTCGCCTCTCGCAGAGCATGATCTGATGCCATACGCTACATTTTAGTCTAATACTAGCGCGCGTGGACAGATGCTTTAACCGCTTGAGTTAGGACGATGGGGGTTCTGAATAACCATCTGAGACTCACTACGGTACTGCTTCAATAAGGTTACCCACTTAAGTTAGGAAGCTGTGAGCTCGGTGACCGAATCAAATGGTCCTGGCCCAAGTAGACCAGAGGCCATGC"/>
                    <sequence id="seq_t414" taxon="t4" totalcount="4" value="AGGATTGCTCGGTTTTCCTGAGCTCCAGCAAATTAGAGTTCTCGCACACGATATAGCATCTGTGTTTCTCAGAGGGCATAATTTCGTGCTCTGCGTTTAATCATTGCGTGGTCGGGCCTTGTAGTATAGTATCAAGCTATCCTTGGAAACGAATAGTCTAAAAAGTCGAGCTGTATGTGTAATAGTCAGCGTAGCTTCATAAAGGTGCTTAAGTCTGATGCAATACAAAAAAGGACAGAGTCGATGCAGAACTCTGATTTTGAGAGTACACGGTGCTTCACGAACAGGAAAGCGTAGCTTGTGGGCGACGCCCTGGTTTCCGGTATCTACATCCGAAAGCTGTTAGTGCCCTTGCTCCTTCATCGCACGTCTGGTTACATCTCTTGTTCATGGCGGGTATAAACACTGGAACGTTAGTAGTGTTAGATCGAGCGGCGTTGTGGTCGTCGTTAATCCGTAGAATCCCAAGGAGATTGGCGATGAGGACATTAGCATTATGAAAAAGTTACCACGCGTTCCAGTTCCGATCCGAAGGTGTCGACAATATCGTTCTGGCGAATCGTTGATGGAATGCCCCATCACCGCAGCCTTGGTTATGTCCCAAACTGCGGGATGGGCGTCAACCCTTACATATTAGGGTCAGTTAGGGAATCGAGGTCCTACTTGGCAACGGCTAGCACAAAGACGTCTGCACCAAGAATCACTATCTAATGGATCTCACCCTTTACACTTAAGTCGGGTAATGTCGAAGCCATCAAGATGGCGAGAATTGCGATAGGCAGCCAGTTTCGAACGCCCTAGTCCTGGTCAGTCAGCAGGTTAACGGTAAATTGGTAAGACGCCGACCATCTGTCGGTCATTGGCTTCGCGCATGGAAGCAGTGAATATTGGTGAGCAGACTTGCGAGAGGAAGGCTTCTCCGGCGGAAGCACTCCCATCAAGATTAAGCATACGGACATAAACAAGCCAGCTTACACATATGGGTGATCACGAGACAGGC"/>
                    <sequence id="seq_t403" taxon="t40" totalcount="4" value="TGAACGCAGGCGGCCGTGCAACTGTCGCGCGCATTCATGCTTCACTGGCACCTTTATGTTGGGCGAACGATGTTACCCACATATTATACGAGCGTACGCGCTTGAGTCGGTACCGGACTCCTCACTAGCGACGTCTGCTCCTACAATCCCAATCTGTGAGTCTAGGAATCGAACAGTCGTGTCCTCATTGCTTCTGTGCTTCTTGGTTCCCCTCTCCTTCTTGAACACAGAACAAAGGTCCGGAGGACATCCTTTACCTGGCATAACTGCCAGGTCCAATACCGGCCGCTTCTCGGTTGGTTGGATCAAAGGCTACGCCGATCAACCTCAACGCGCTAGGAGAACTTCTCCATTGGTTATCTTAAGCTAGGCCGAAGGTGAATACAGGGCTTTCTCTGTTGAGAGATAGTGGTCACAGTCTGCTTGAGCCTATTATGATCCACTCGTCGCGTTTTTACCCACGCCACTGTATGGAAATTCACAAAATTTGCTGATACAAAGGTCCGCAGTTAAGTGTTCCCAGAATAGGCCCTGACACTTTCAGTTGTCCTCGGCTCTACTCCGCCTAAGCTCGACGGAGCCTGACGCCTCGGGAAGTTGGCCGGGAACTCAGTCCTAGATGAGAGATGAATCCCGTTGAGTTAAGAGCGCACACTGTGATTGTCAATTGTCACGATTATAGGGGGATTGCGCTCTATGGTGTAGTAGACTTGAGGAGCTTTTTATGGCTGGCGTGACGAGGACTTTACAAGCAGATCCCGCACACCGGTATGTTTTAAGCAACGGTTTATATGTGCACCGAGCCCCCACGTGCCCGCTGAGTGGATGAACTTGTCCCATCGCTTCAGGATAAATGGACCTTAACCTTGCCCGGAAGGTGCAGCTCTTCTAACCGGAGGAATCCCTCAAACGGACCTATAATTTTTCGGGAGAGTGCTCTAGGACAGGACAACTGTTGACTGGGGGGCGCATTCAGCTCTCACAGCCCTCTAATTCCGGG"/>
                    <sequence id="seq_t415" taxon="t41" totalcount="4" value="CACTTATTCCTTGCCGCAAAAGCCGTTGGTTCGATTAACTCATGGAAATGTAAATGACATCGGAAGGATTATTTTCACGAATAATAGTACAGAGTTAGTTTGACCCCACTAGTGACCGCACGTGTTTTTGTGGCTAGTTCACTGAAGACCTGTCCACTTAAGCTTTCCTTGTGTATCCCGTCCCTTCCAGAGCACTGTCCTAAGGTGCGAGCACCATGACATATTCTATGATAATGGCCCGTTTGCGGAATTGAACAGTACGTGTTTGCATCAGTATTCGCCTTAAGTTGGACTCTAGCCCTGGCCGGCGGATCTAGATACAGGGGCGTCATCGATAAGGGAGAGTGTGTTCCGCGTCCGACAGGACTACCTGAGAGGTCTCCACAAGTTCGCATCTAGAGCTAGATTCTTGCTCACAATATTCTATCCCGAGAAAGGCTAGCTATTCACCGTGTTCTTGGCGTATAACATAGTTTCAGAAGCCGGTTCACTATATAACAACACGCGACGTCCCAATGGAATGTGTGCCGACCGCGTGTGTACCTCTTCCAGACATAGGTCTTTCGTATGTAGAAGATCCGGGGCGTAGTTTCAGGTCGATCCTCACCGTGGGGATCCGGTTGATCATGGGGGCCGATAGTGCATGTGTCCTACTTCCAGCTCTCGCCGATTCGACGGTCCGAATTAGTCATAGATGCTAGCGTTCAATGGAATCATTTAATGCCACACAGAAGCTGTCTCCATTCCTAGTTCGGAGCGTCCTTGACCTGGATAACGACGCCTAAGTGGGTTGCATTTTGGACTTATAGGAAGTAAACAACATCCCAACTCACGAGCGTAATGCATACTCAGATAGCATTCGGCCGTGGAATAGGACCTGTAATATCTTAGGAGCATAGCGCGGACAGCAAAATAGCCGTGGTTCTAGACGTTTACTATCAACACTCACATGGGTATCCGTCGCCGAGCTATCCTGGACTCCAATTTACGGCCCACGGAC"/>
                    <sequence id="seq_t423" taxon="t42" totalcount="4" value="GTTTCACCTCCTCCCGGTTTGATCCTGTTCCTCGATGTGTCCTTGAAGGGCCCCGGGTGATGAGGTAACTAGCTTGACGAAGGTTAGTGGGTCTACCCGATTCCCAGATTTCTCAAAGCTTGGTTGTAATACCCGCAGCTAGGTCGCTCTTAGGGACAGTTGGTCTCCATGCCTCATTCTTTCCGGGAACATCATGTAATAAGGGACCCTCTAGTCACTAATACATGCCCCATTTGACCACGGGAACTGTCCATATCAATGGACCTCGAGTGGACTCTGGCTAGAGAGTATCACGCTCCGTTACAAGTTGAGCCGGGTCTACAGAAGAGTTAGTGCGGTCCCCCGCAAGCTGCAATTTTGTATATTATGTGTAATCGGGGAGGGCAGTATTGACACGTGGACGCCGTGAAGAGCGGTCGCGTGTTCTCCGGACAAGAACTCATCGTATAGCACGGACGAACTAGAAACTGCAGGTAGGATACACGTCTTCTTTCTTTTGCTCTAACTAAACGTACTGAAAGTAAAGAGTGGGATGGTTTGGCCAAACCCATAAAACTTCTGCTTGTGCTGTGCGCGGCCCTATATACGCACGAAAAGGCTGCGGTACGAAGTCGCCATGGTGTAAAACTATAGCGAACTGGGGATCAATTCTACCGGGATCACGGGAAAACAGAGGGTGTCCGTTCACACAAGCTATCAAATCGAGGGCAACATACGAAATCAACTCATTGAGGCGGGAACCGCGCGTTAGCGCGGGAGTGCGTCAGTCTTGTTTGTTATCCAAGGCGATACGTATGGGGGCGGGTGGGGGTTCCGCTGTCCTCATTACACACTATAGCATGACCAACGAATAACTGCACGTTACCGAAAGCACATTCGCGAGAATTCACATCTGGGGCTATAAGCAAGAAGTTCACTCAAACCTGACCGTCTCCTTATGTCATGCGAGGTAGGGGTTCGACCAAAAGACGTCCCGATCCAAGTACGCGAAATTGCCGTA"/>
                    <sequence id="seq_t433" taxon="t43" totalcount="4" value="ACGGCAATCATGGGAGGGCATCTATGCAGTCCAGAACCAAGGCTTTTAATACTGCCATAGAGCATCGGACACCAAGAGCATCCTGTGCCCTACTGCAATACCTTCTCAATGGACGCGCCAGTATGCACTTTAAGCGAAATCGCTAATCCTCTCTGTTTTACGGCCGCAAAATTTCCCCCACAACAAAAAAGGTGCACACCGCGCTAATCATCGGTGGAATGCGACCCAACATGCACTCGGTTACTATATAACATCGCAAATTATTTTTGCTTATATCGCTTTAGCGATGCTGTGGGATCTTACGCACCGGCAGGCTTGATCGTGTGTTGTGTCTGGGCTCAACCTGAAATTATAAGATCTTCGTCTGATCAGGATAAGCCTAGACCGTCAACAACATGCACGCTCGATTGACCAACACGGTCTTCTCCCGTGTCTTGCGGATAACATTCGTGACATGGAATGCCCCTTGTAGGGCGGATGGGTATGACGATTCGTCCTAAGGCGTAGGCATGTCGCTCAACCTCCCATTGAAAGTATTTTACCGCTATTGTTACTCCAGGCAGGTTAGCTCACTCGGACCCCGAATAATGTCACATTGGGGCGTCTGTAGCAAGACCAAGTGGGTTGTAAAGCTCCTAGTTTTCATGAGTTTGCGGGCTAGCAAGCGGCACATCAGCTAATGTGCCCGTTCCATCTGGTGGCCTTCGCAGTTTAACTTTAGGCGCATGTTACCATCGAAGGCGGGGTAGCCACAGCTCGTGTGTCCATACACGGTTCAACTTTATGGCCGTCATGAGTGGTCAGCCTCGTAAGTAGCTTGGTGGTCTCATTGATCTACCCCCTAGCTTTGAGGGGTGTTTGATCGATCTTGCCATACCTCAAGGGTTCTATGGCTCTCAAATCGACCTCGCCAAAAGGGCTTGTTCAGTCAACTCTCCAGAATAGCAGTAAACCAAATTCTGCCCACTCTCATACTCAATGTACTAAGGGGAGTGTCTGT"/>
                    <sequence id="seq_t443" taxon="t44" totalcount="4" value="AGCGGTGAACGGGCAGTGTTACGGTTATTTATATGGTTGTTAGATGGGGGCCGAAACGAATCAACGGCCAGGTATTCAGAGGACTCGTAGACGCGACAGGTTAGTCGGACGTTAAATGATACTGGATCCTGTCTGTGTAACCAACTGATCTAGCCTGAATGCACCGAAGTGTATGTCTCTTTTATCAAACTGGCCCGTCTCGAGCCGAAGGGACATCGCCGATCAAGCCGTGTTGGATAAGCTAGGCTGTCAGGCAACAACCCAAAGGGGACACAAAGTAGGGTTTGCCGTCTGACGGCGATCTTACGCGCTCTGCGACGCGTACAAGCCGCCTCCCTCTCTTCATTTTCCCTGTAGGCCACGATTCATTCAGCCAGCAAAAGACGGCCGGTCCCTCTTAGTCTTCTCTTTAGAGATTTAAGAGTAGGCGGGCAGGCATAGAGCCCGGTAGGATCTACAGCGCCTCCGGCTGCACCAATCGGAAATCGCCGACAACAGTTCGTTCAACCGATCCGCATCCCCTAGTGCAAAATGAGGAAAAAGTGGATTAGAGGTTCCACCTCCCAACCTGGGTCATTTGGCGAGCATTGAAACTCTAGGCTGAAAATTTGTCGCGTCTTGTGGCTCCGTCCATACGAGACCCCTACGAGCACAGCAAACAGGTTGCCAGCTCGTATTCAAAGAAGGGAAACCGAGGCTGCAGAAATGTCTGTAAAGGTCCGAATAGTGCACAGATCCAAATGCCGACACGTGGTAGGGGGAGTATTCGTCGGAGACGATGACAGATCGGACACCCCAGATGACCTTAGGCTCCCAAGCGAGAGTGAGAAGACCCCGTTGCGCGTGGATAACGTGTGAAAATGACCCAACAGTGCAAGCAAACACGGTTAATCGATTCAGGTCCAACGGACTATCTAGGCCGCCGGTCATGACCCGACCGAATGTACCATTACCGGTTCTCAGTCATCTGGGTAGAGCCGGTGAGCGCGCCACAAAAGAT"/>
                    <sequence id="seq_t453" taxon="t45" totalcount="4" value="AGCGGTTGCTATAAGCGCTTCAAAAATATCCAGCTTACACTTCGGCGGTAGCATACCAGAACGTACTATTTATAGTATGATGTACGCTTCCAGAAAATTTCCCGAAAGAACCTATCCTGCCCCGCCACGCCGAACGCTTACCTCTTGATGAGCTGTGACTATGTCAGCATACCTAATTGTAGTCACACACGCAGGGAAGGGCTGGAAGAGTAACTACGATACTGCGAGTAAAGTAACATCATGAGTAGTTCAGGCAGGAAACGGGACCGAGATATAGTTACGCCTCCGCAGAACTGTCAATAAAGCCCAAGGCTGGGAAGTGACAGAGAACCCTAGTTTTACCACTACGAGTGAATTTAGTACCGGGCCGTTGCTTAATACGATTAATTCAAGTCGCACCAGTTCAAATGGAGAGCATCGTTCCCTGCGCATGCTACCGCCCACTGGCCCCTTCACGATCAAAGTGTGGGAGAGGGCTACACCGAAGAGGAGGACCTGCAATGCTGCGCTGGAACAAACAGCAAGGTGTTGAAGTATGTTATCAGGACTTCAGTGCAACGTAATGCCGCCCTCAGGATGCGGATGGTTCAATTAAAAGTCATATGTTAATTCATTTCCCGCGCCAGAAATTCGACATTATTCGGGATAGACGTAGTGAAGAGCTAGAGACGTACATGGTAGTAGACAACGCCGTCTGTCAAATCCAAACGGCCGTATGGGGCACGAGCGGATCTTTTATCTCCCCAAAATAATCGCACGCGAGCTGATAATCTGATCTGGCACCAAAACTCGGGATAATTTCCGATGAAAACTGGCAACGAATAAGACCCGAGCGCAGGACTCACGTGGTTACCCCACCAAGCTGCGAATGAAAGTATCGCACTAAGTCACTTGCCAGTTCAAGGTTAGCCGCTCAGCAGCTCGTGGTTGCGCCTACGTGTAAAGCCCTGTAACACCCACGCTCGTGCATAGTGACTAGACACATAATAGCACCTCTAAC"/>
                    <sequence id="seq_t463" taxon="t46" totalcount="4" value="CGTTTTCCTAGCATCCGTTCGAGACCTCCAACTAAGGTATCATAGTGATAACTTCGCTCCTATTATTGGATGGTTTATGCACTAACCCAAATGGGCGGTGAGGCCTATTGGAGGCGGAGCAAACGATGAATGGTATTCATACTGTGTTATTAGTCTAGTTAGTCACATTGTTATCATATTAGCTGGGCTGACTTGCATGGTGGATGGTCTATGGGCAAACCCTAGGGATAAAAGTAACGCCTGTATTTACTTGCAGACTTCTGTCTGCTACCACCTCGAGGGGCGACCTGACCGTCTGAAAACACGAAGGCCTATCAAGTGTGCGCCGCAGTCCTGATAGTACCATACGTACTAGAGCCATACTCGAGGTTCTCTATTGTATGGCGGTATTATCTCAAGCCGTTTTAGCTTTGCGTGGCGCCCGATCTTATGAGTCTCAGTGGAGAAGAAAGGTGAGCGAGCAGTTAGGTTGCCAACTTTGTCAAGCTATGCCACCCTTTTCATTGGCGGAGTAATGGCGTGGGGGTGGTGAATTGCTGACAGTACGACTTAACATTCGGTGTGATAAGGCCCTTAGAGGTACGATACCCCCAGATTCTCGCTGCCTAAAGTTGCACATTCTAGGCCCCGGACCGGTCCTTTCGAAGTTGCGTGTTAGACGTAAGAGGCAATAGGAAGACCCTGGCATAAGTCCAAAGGCGTTATGGGCCCTAATATACCCAGCCCAAACAGAAGCGATAATCGTGGATCCTGAGCCTCCACTGAAAGGGATACAGAGGTAACACGGGTCGCAAGGGGTAGGTGCGGTCATACCACACTTCAGACCGTTTAAAGTGCGGCGACCTCACATAGTTCCGTCCCCTCCCCGAGCCACCAGTCCTAAGCTAAATCTCATGAGTGGAAGGGATGATTGTTGAACCAAGACGATCGAATCGACGACATGGGTGACGCCGTACCACCGATCCGTTTTCCGTAGGCAGCTGAACCGGTCCGGTAAAAT"/>
                    <sequence id="seq_t473" taxon="t47" totalcount="4" value="GGGAACTTACAGCATCCATAGCTACCGTGGATGGCAGATACGAACGTATGCGCCCTAGAACTGCGATTTGCAAGAATCGTTCCCATTAGTTATTCTTATAGTCACGTAAGGTGTACCATTAATTGCTCGGGGGCTTTGTCGATCAAATATATTAAGGCAATAAGAGGTCATGGCTGAAAGGAACGGGGAGAGCACCAACATAGTTCCGGGCAAACGCTGTCGGCTGATTCCTAGGCGCCTCCGAACGCCATGCGGCGGACGAAGTGGCACCGTACGACCTGAACACGTACATTTGGATGCGACGAGGCAGAATAGAAGATGCTATGCAAGAGTCGGTGGTGGAGCTCTTGGATTCCATCGGAGATAGCACCTCGTGCGAGAAGGGCGTTCTGTATGTTCAACCGCCAACAACGCTAGCGCGTAAACTTCGCTAGTAGGTCCGTAAAGTCCCTTTAGCGGGTTGATAAATACGAGGCGGGAAAACTAATTATAAGCAAAGCCAGGAGACCCTGCACTGTTCAAGAATCGCTGGTCACCGACCTATTTCTTCTCCAGAGTTGTGTGGATCGGGATTACGTTAAGCTGAGTTTCTTCGTAAGGATCACATGAGATTGATCTGAGAGCAACATCGCCACTCTCCAACGATGACCCCGCCCCACATTACTAGTTGGGTCGCTAGTTGGTCCTCATTCTAGCCAGATCTCGAACCTCAATGGTTGCTGGGGACCGGGGCTATGTCATATGGCATGGCGCCTTACGTGGATTTGTGTAGAATCCGGATTGGGTTAGCATTTTGATGGCTCCCTTCGCGTATGCAACTCCTTGCGGAACTCTTATTAGAACCCTATCCGTTACTTGGACGGACAATCAATTTTTGTTCAGGAACAACGTAACCGACACGGGATTGCGAAGTAGGTGCTAGAAGCCACCGTGCAAAGGCTCGCGCCGCCCTCGGGCTCCCACCTGAGTTCCCCGAGACAGAGTAGGATTTGGTTCCATC"/>
                    <sequence id="seq_t483" taxon="t48" totalcount="4" value="CTTAACAAGATGTCCCCGTTCACCAAACAGTCGGGCAGGCTGATGGCCCCAGTTACAGCTGCAACTCTCTCAGTGGGACAGCCGGGCCTGACAAAGCGCCTCCACTTTTCTAGTTCGATCGCGCACATGAATATTCGATGACTGATCGGTCTTGCCGCCAAGTCGCCCACGCTTTTGGTCGAAGACATTAGAGCAACACCCGCTTATCCCAATCTCTAACGTGTGCCGAGGCTAAATCCTCCGCGGTGGGGATCGTGTCAGACTGCTGGTCTGAACGTATCACGATACTTGACCGTGGAGGCAAAAATACCGGTATCTCCCCTGTGCGGCAACCCAAGTATCGGCTTGAAAGTGTAATAGTCTTGCGGGTAGGGTGTCAAAGCGATTGGGGCAGCGAACCGCGTAGTGAGTACGACGGCGCATTGATATTGCCGGTAGACCAGCTACCGCGTAAGAGTATACGCCCGTCTCCATGCTACACGGTGCGACTCAGGCTAGTGCCTGCCGCCAGTTGTCCCGCGAGTCCGTGTGGCGATATGAACGAAACCCTATCAAATTAAAATGCAGCGACGATGCAACCGATTGGGAAGAAGGGTAGGTCCTCCAGACCTAACCAGACTGATTTTGGTTCAGAGGAGTGAGTACAAATAGCCAGCACAATCAGATCGTGAGGCTGATCTGATGCTATACCGTTAGCCCTGTGAATTCAACCACTGGCGGCGCTTCCCGTGCGCGGTAACAGAACATCCATAGTTAAAGCAAACCACGGATTAAGGTGATGGCTTGTCCTTCGGGTCTCATTTGTGAGTGATACCGTATGCCGTCGTGTTGCTGAACTGCTCATAGGCGGGAATCAATCACCTAAGGCCACTGCGATCAATAAGTACCAGATCTCTGTACAGTTATTCCTTATGGTCTCCTATTCGTGACCACATAAGCGTGCTGGGAGCAGCCGCTTAATGCGCGTGTAACCTCTCGTTGCGCTCTCACAACCCGTCTA"/>
                    <sequence id="seq_t493" taxon="t49" totalcount="4" value="GAAGTGGCTTAGTCACCCTCTCTTTTCATCCTTATCAGGCGAAGCAAGTGACAGACCGCTCCTCATATCGTTGGTTGTGAACAACCGCTTTATACTACACGCGCGGCCTGCTCCTGCGCCAGAATTTGATTTCTCAGAGAATTATGTTAAACACGAGGGGGGCTCCTCCACAATAGAATTTCGCCTACGGCCCCCAAGATCGCCTACCGCGAACGATGCGGGGTTAAACTACCGGCATGAGACTTCATTAATAAGACATTGTTGTTATTCGGAGGTTGCAGGGCATGATCGTCCATGCCTGGGTTTCAAGACTTCCGTTCAACTGCCAGACGATAGCATAGATCATGCACAGATCCGACTAATACATATTCGATGCGCCCTTGAGTAGTGGGGACAATCAAATTGCTACTCGCAGTTTTCGGAACCAGCAAGAGGTCTCGTGCCATGCTAACATGAAGCCCATCGGCTTATGTACTAAGTGCCCATTAAATAACGTTTACAGGAAAGTGTAAGTAAGATTGTTACCATCGTGTAAAATAAGGTCGTCCCCAACTCGTAAGCAACCAGGGATAAAAAGAAGAACTTCGTGTCAAAAGAACGTAGATTAGTTCATGACTTCGAATACAGTTGCTCACTCTTCACAACCCAGAGGTAGTCATACCCTTGCTTTTTGGGGAGATGCGTTCCCATCTATAGTTCACATATTTCTTAATGTTGAATCTGTATATCTGACTGGTCGAATGCCTTACAGCAAACGCGGCCCGTGCTTTGAAAGGCTTCCCGGTCTTTCTGTACAGTAGCATGTATAGCGACGGTGTAGAAAGCCACGTACCCCGCGAACAGCTAAGCAGATTTTCGCCCACCGAAAGCGGCCTTAGACGATCATTCTTGTCATGCGAGGTTGGATCATTACTAAACCCCTTTTCTAGAGGACTCGCCAGTACAAAATTCGGAGGTCTTCGCTCAGTCCTGTCATGCTCGTGGTACCGCGATGCACCGG"/>
                    <sequence id="seq_t515" taxon="t5" totalcount="4" value="TCCTAATAATAACATCAGCGGTGCCGAGAGATGAAATTCTGAACTGAGCGTCGCATTGCGGTGACGACCCCTAGTATCCACTTCCGCGTATGTCCCTGCCGATTGGCCACCGCCGAGTCGTATGTAGGACTCCGAAGCTGGGCCTTCCTTTATTACGGTCGCGTCTTACCCTTGTTAACTCTTGACCTCGGCTATACGGTCCAAAGGTTAGTGACTAATGCCTGAACACGTGGGGTGTTTGAGGACGAAACTGAACACGACTTACGTGTACTGCCTGCGGCAATATGGCAGCTTGTCGCCGCGTTTGGAGGGGTGCCGTGAGGCCTTGTGTACGTGATGCATGTCAAGTCCCTCACTACAAGGATCATTGATGGGCCGTCGCCCTCAAAGAGATTCTTAAACGTGACTGATCCATGTTAGGTGCGATCGGGTATTTTGTATTCACGGATATCGATAGGTTTGCCACCTAAGGACTGAGGACCATAACCTGGTGTAAATATCTGTCAGACATGGTATTAAATGCATGCTCGAACGATTCATCGGCGGGCGCGACGGGTGGAAAAACATGCTTAAAACGCAAGGTAAAGAAGAATTTGGGAATTCCAAGGAAATCAAGCTACCTGCGTACAGAGACGTGCCGACACTTGACCGCCCGGTATCCCGATGGATGTTCCGTCTAGTTATTATGGACACATCACCAGAGGACTGACAGCGTTCTCTGCCGGGTACGACTATATTGACTGGGGTCCGCGATTAGTTAATTGTATCGTTATATGATAGACTCCTCAACTAGTAACTGGAATCACAGGTTCGTAATGCATCACAGCTAAGTATCTAAGGAGAATAGGCCGATGACTGAAGACCGTCTAGATTGGTAACCATGACGTTTACCGAGGACTGGGTTCAGGCGCTAGAGACATGCGCTAAGTAATACCGCGCAGGCAGGTATTCGCTGTGCTGGGAAATGTCTGCCTACTTGGTTCGACGGATCCACACCGCC"/>
                    <sequence id="seq_t503" taxon="t50" totalcount="4" value="CCCTTTCCTCCTAACTGAGGGTAGTTGCCTGGCCGGCGGGCACTAGATCGATGAATGACCGAAGTCAACCTGCATGAAGAACTGGAGGTTCTAACTTTTATGCTTCTGTCTGCTCGCACTATAACCCTGTATCGTCTAGGCGTCGCAAGCTAGTCAACTTAAGCAACGGTTGCGAAAGCTGGGCCCAAATATGCGTCAATCGTTTGGCGATGAGTGCCTTCTCACTTAGTTTAGTTGTTGCCCGTTACGTGAGGGCGTGCCGATGGCTCAAAATCCATGATTCTCCAAAATATTCCCAGATAATAGTAAGATCTTAGGACGTATACGAGCGCATATTTATTCAGAGCTGACCATACTTTTGACGGACCAGGATTGGGGACGTTCCCATTAGCCCCCCCACGGACGTTAGAGTTACTCATAATATCTGTCGGTGACTAGTCCCATGCGCGTCCAAGATTGGATCTTCATCCTTTGGCGACAGGGAGCTAATGGACCGGTCCATATTAGAATTAAATTTTCAACCAGAACGGTTCCGCGGCGCTGGCCGAGAGACGGTGGGATCGCATTTTTCGAAGGCTCCAGTCTTCAGGGACCGCGAGATCCCTTCCTCACTTTACGGTATAGAGGCCTATTGCCTGGATGATCTCGCTCATTCTATGGTCCACCCTTCCACCCGGCCCGACCGATCCCTTAAGAATAACCCCTTTACAGAATTCACTCGGTAGGTGCTGGCGCTCGCCAGATCAGAAAAACGCATTCAAGTCCTCACTTCGGCGTGACAAGAGAACAGAGAATACTACCCGTTGTATGCTTACATCTATGTCACCCATGTTCGGGTAGCTGTTACCAGACGCCGGGACCGTTTCTGTCATAAGGACAACAACCGGCAACCAATGACCCCCGTAGTCATTTGGCTCATCTTTGAGGTCGTGTGCAATAACGTAGAGTTAGGATAGCTGTGGGTAACGATTCTGCTACCGGTCAGGTTCTTCTACTTAAA"/>
                    <sequence id="seq_t514" taxon="t51" totalcount="4" value="CCCTTAAACCGCATCCTTGGGGTCATGCATCTTAGCTAGAAGATTTGCAAATAACGCCCCCGGCAATCTTAGCCGGCTGGCCGAATTTGACTACATCGTGGCGGACCCAAAGGGTGCGAGCGTCAATTACTCGCTTTTATTCCGTCCAGCGAACTTGTTCAATAGTCGCCTTAGGTTCGCGACTCGGATTTATAAACGTAATATCCATACGACATATTAGGAAAGTGTACCCCCTGCGGTGGATTCGCTCTCCGCAATCCATCAAGCCATTGCGTAGATTTGCACGCAACTGTTAGGTCACTAGTGGCCAGTCGGATCACGAGAGTCCTCCTCATGCTAAAGCCCTATGCACGTAAGGCAACTACTGCGCTTCACGGCCAGTTAAGCTGACATAATACGTAAGTCCCTCCCTCAGCCTTCTACGAGGTGAGACTACTCGCGATCTACAAAACCCTACCTTGTCAAGACTTGTGAGGCAGCCCAACTGGGTAAACCCGGCTACTTATATACCGGGTCCGCTATAAGAGACATGGATCCCTAAAGAGACAGTTCTCGACGAATCTTATTGTTCCGGCCCTATCCGTCCTGGACGAGAGAGGTAAGAAACTGCACTTGGGAATTTCTTACCATTCAAAGGCCAGTTTGCAGTCTTCTCATGTCTACGTGGCCTGGGATACGTATGGGCTGATTTGCTTGCTGCGCGAATCTTAAAGGCCAGCATGAGTCTGCGCATCGTGTCCATGAAAAAGGCCCTCCGATCGGGATGGGCACAACTGTTAGTCACTATAACTCAGGAGGATCAAGTAGTGACGTATATCCCCCCCAGGCCACGCCTCAGAGCATCGTACCTATTTAGCATAAGCTTTCGTGACGATCGGGTCTGCCTAGGACAAGCCTCCCAAGGGCAGGTCTACCCCGAGGCAGACACGTGATTTCCCTCTGCTGGTGTTGTCCTTGTTTGCGATAGTATTACAAGTCGGGGTAGCTCCAGAGGGTCGCA"/>
                    <sequence id="seq_t523" taxon="t52" totalcount="4" value="GTGACGTTTCCACATCCACAGCTACTGACGATGGCAGATTCGAACGAATGCGCCCAAGCACTGCGTGTTGCAAGATTCGGTCCTATTTATTATTCTTATACTCACGTCAGGTATACAGTTAATGGCTCGGATGATTTGTCGATCAAATATATTATGGCAATAATAGGCCATAGCTGAAAGGAACGGGGAGAGCATCGACATAGTTGCGGGGGCATGCTCACGGCAGAATCCTACGCGCCTCCTAACGCCATGCTACGGTGGAAGCGGCACCCTACGTCCTATGCAGGTACAATTTAAGGTGACGAGGCAGAATAGAAGATGCTACGGGAAATTCGGTGGAGACCCTCTTGAATTCCATCGGAGGTAGCACATCGTGCTAGAAGCGCGTTCTGTAGGTTGAACCGTCAACAACGCTAGCGCATACAGGTCGCAAGTGGGTGCGGAAATTCTCGTTAGCGTATTCATCATGACGATGCAGGAAAACCAATTATATGCGAAGCCCGGTAAACGTGCAGTTTTCTAGAGTCGGGGCTGAACGACCTACTTCTTCTCGAAAGTTGTGTGGATCGGGATTACTTTAAGCTGAATCTCTTAATAGGGATCATCTGAGATAGATCTGAGAGCAACATTCCCACTCTCCTGCGAGGACCCCGCACAACATTGTTAATTGTGTAGCTAGTCGGACCTCATTCTAGACCCAATTAGCAACTCAATGGTTGCTGTGGACCGGGTCTATCTCATATAGAAAGGCGCCTGACGCGGCCTTGGGTAGAATCCGGCTTAGGTTAGCATTTTGATGTCTCACGACGCGCATGCCCCTAACTGCGGAACTCTGATTAGAAGCCTTTCCGTGATTTGGACGGACAATCAATTATTGTTCAGGAAGAAGGTAACCGACACTTGATTGGGAAGGACTGGTTAGACGCCACCGTGCAAAGTCTCGCGCCGGGCTCGGGCTCGCACATGAGTTCTACGAAACACAGCAGGATTGAGTTCCATC"/>
                    <sequence id="seq_t533" taxon="t53" totalcount="4" value="ATTCGATCGTAAAAAGTGTCAATCCTACTCACTGATTTCCAGCAAATCCGTTGGATGAACAGAACCGCACCTTAAGTTAATTCGTAATGATGTATATCAGAGGTGCTCCAACCGTGACCCGGGGTCCAAGCTCGAAATAGCGTGAAGATTGCAATAGATTGAACTAACCTGAAATAGGGTGTTGGGGTTAGTTAGTTACGTCGGTCTGGCGTGAAACACGGCAAAGGCGCATGATATGTTCCAAAACTTGGCTCCTATAGGATGTGGGCCGAGGCGCGGTATGCATACCCTTTTTCGCTCAGGCACTGAAATCCCCCGCCCGGCGTACTCGGACGCTCCGGTTACACATCTCCAGGCCTGGTGCATGAGACATGTAGACAGAACTCGGATCCATGGCGAAGATCAAGTTCGATGGAGGTCGTGATGGTGAACTTCTTTCGAAGAGTGGAATGTCGCTAACAGGTTCGCACAAAGATATGCATTCGATCCCATACTAGATACACTCGGCCGGTTGTTGCCCAAGTCTCTCTTTTCCTTCGGGAGCCATGAACCCGGCATTCAATCGCCAATGACTCCCTAGTCGAAGCGTCGCTTTACTAAATAGAGGAAGAAAGTGTTAGTTCAATGTAACGGCCGACACTGTGCTCCGTTCACACTAGCCCTTTGCGACTAGTATGCTTCCCCCAGGAAGTACATTCGTGGTATATTGACACATTCCACTATGGAAGCAAGTTAGGGACCCTCTCAAGCCGTCCAGCAACCCCCCTGGAGACTATGTTTAGCCTAGCCATAAATCATAGGGAGTCGGTAACGTTATAAGGCCGGATAATTGACTCAGAATGGCAGCCCGAATTAACCTCCTGCACCAAGAAAGCAGGGGGGTTTGGCAACTCGGCTACGTTGCTTAGGAACCCGCTCAGACTGGATGGATCTGCTCCAACAAATCCTTTTGGATGTGGTGGCCGTCACTAATCTGGTCTCTTTGAAAGCACAGTCTGCG"/>
                    <sequence id="seq_t543" taxon="t54" totalcount="4" value="AAGATACATTAGAATTTATTTCAGCGAGAGCCCAACCTAGATGGGTGTTACTCTCCACACCAGGCATCAGGTCTAGCGTTTGGTAGAGCGCCGACACATGGCGCAAGTTACCCCGTTAGAACAATACACAGCCGAGTGCCTCTCTCTCCATATGGGCTATTATGGGCTAGCAACAGGACTTATCCCATATAGATAAACGGACGTAATTTTATTCAAAGTAATAGTGGACGCAGTATACTTGGAGTTCCAGCCTCGTCATGCGAACCTTTTCTTGCCGGTTGATGGAGGATCAGCTAACGTCGTTTGTGACTCGTGCCAGCAGTGCCTGGAATCACCTGGGACCGCAGTATTTATACTGTGAGGTTCCGTGATCAATAAAGGACCTCATTGAGGATGTGTTCACCGCCGTTAGGCGGCCCTCACTTATGTCTAGGTAAGTCCCTATCTACGTGTCAGCTCCCGTCATATCTTAAAAATTGTCTGCTTGCTTATACCGATATGTGCCCCTGAGGGGCGAGAGAACCGTACGAGGACCATGCCTCAGCATGTAGGTCCTCAATGAATTACGTACACGTCCGAATCTGAGTTGTATTATACTTCGGATACACTACCGAGTTTGCAGTTCCTCATCTTAGTTAGGACCGTCCCACTCATGCAGTTAGCAAGTCCCAAAATAGTCGGCGTCTATGAGCACCGGCGATAACTGGCTCCGCTTCCAAATAAAGATCTGGGGTTTGCTAGATCCAATCATTTGTCTCGCCGCGGCGCACCTACCTGATGAACATTCGTGGACGTCACCGATCCCTGTAGTGATCAACGCCTTAATGTAGATTATCGGCTAGTCTCCTCGATGCCTTGGGGGTCACCGTACGGATTACTCTCAAAGCGTGGATGTAGCCTCAAAGCAACGGCAGCGGTAATGACGTCTAACCACCGCTTGTATCATTTTCGCCAGAACGCCTTCCACCTTATGGCCTCTTAGCCAAAAGGGTGGTCGGTA"/>
                    <sequence id="seq_t553" taxon="t55" totalcount="4" value="CGACCTTGGCGGAGCTCCATCAGGCCTTACACTTCCTGACGAGGTGCTGAATATCTGATAAGAGCTTACATGGACAGCGTTGCATGAGTCCGGAGAAACGTCGTCGTAATCACTATGCCATAGAGATGGGGGCACAATTACCTTATTACCCTGCTTCTGCACCAGTTATCGAATAGACTATAACACCGATACTCCCTGTTAGCTAGCGATAGTGCCCCCTGTTCATTAGCCAGCATTCGTTGCTTGCATGTAAGGACAGCGCGAGTGCGTGGATACACCCTGTTTGCCGATAACCGCCAATAGATGGAGTTGCGTGATAGACCATACACTACCGCTTGGTGTATGTCAACCCCCTAGGGAGTGCTCTTCACGAGTGGCAATAGAGACCCTTATGCGGCGCCACCCCAAATGCTATGCGCTAGTGAGAGTGAAGAGCAGAATCCGTGTCTATGCTGTAAATAAAAAAAACAGAAGGAAAGGTTTTTTGATTCCAGTCCGTTTCAACGCTTAAACCGCAAAGCACCTCGTTTTAAGGAGAAGCTCGTAGCCGGATCCTATTCATAGTATCTAATACAAGTCGTGCGTTCTACAGCTCAGCATATTGAGCCTTTCGAGATTGCTCAGTGAGCCAAAATGTAGTCAACGGCCCCCACTGAGTTGCTGGGACGAGAAAGAAATTCGTGTAAATGGATTGGGGGGAAAGTTTATCCCGTTTGAGTGTCAGAAGGCCGATCTAGGCATCAGGGATGTATACCATCCTGCTAGGGTTCTGTGTTAGGCGATATTTGTCCGTTAGGTCTCGGGACCAAGGGGGAACGCCACAGACACTAGTATCCCAGCGCATCTTCCTTATTGGTTTCAAAGGCCTAGAGCCGTGGAATGTCTTGTATAGACACCCGGACACTTCTGATATCCAACGTCCCCTAGCGGGCACGCTCTGCACCTTGCGGGTGAGAGTATCTCGGCTGCTGTTTTTTTGTAGGACTCTCCTAGCAGTTAG"/>
                    <sequence id="seq_t563" taxon="t56" totalcount="4" value="GTCCTTCAGTGGAATATCTTTACTCGGTGTCTGTAGCCTACGAATCCTGGGCGCTAACATATACCTACCCGCGAGAATTCGAAAGCTTTTAAGATACTAATACTTGGATGTTTCAATCATGATGAGTACTGTACAGTGGGCTCACGCACGTCGGAAGGGTTTGTGGCTGTAAGCTGGAAATAGTCCGAATTAACGCTGAGTGGCTACATCCTCGGCGGTCTATCCATGAATTAAGCTGGGCCCGCTGAGTCAGGCTGTTAGCTCCGGGGCATGGAAAGAGGCAATCCCGCATATGCTCTTGTGATAGGAAGTCTTAGATCTACACACTTCTTGCAACTCTCAAGTGGCTCTCCACCAGCAGGGATTTTCGCGGGTAAAGCTCAACTTTCGTTCATCTCGACCCAAAGAGCAAAGATTCTGCAAAAGTTCGCAATACGCCCACCCCTGCCGCGCAGAACGAGACCACTAGTGACCCTCGCACGTTTCGGTTTTGTGCCTTTCCATGTCCCAGCGTCCGGATCTGTTAGCCAGATTCAGCAGTAGCTCTAGACGCGTCATTTATTACATTCATTAAGATTGGTGCAAACTGAGCCCTTTGAAACTGTATAGAATAACGTTACATAATTTAGGGGGTCATTGATGCCACCACTTTCTACGGGGCGTGACCTCGGCTCCAGCAACCTTGAAGAAATGCGACGGCATCGCTACAGAGCGAACTCAAGGATCACAGGCTGATTATCCCGACAAGCAGCACCGCACTGCGGGGCTGGGATCCGAGATCGTTTAAAACGTGTCGGAAGCGATCATCTATGGAAGTTATGGGAAGACTCGTGACGGCTATAGACTATTACGCCCCGAAGAGCCCATACGGCACGGATATCGCACAATTTAGCCCCACAAATCAAAAGGCTCGGTAGAATGAGGCATGAAGAGGCACAAGTAGTTCCAGACGGCCCTGTTGGCACTGTCGCCAATGACTGATTCACGTGATTACATCGCA"/>
                    <sequence id="seq_t573" taxon="t57" totalcount="4" value="CGATGGGCGCATAACCATTGGTAGTTTCATACCCGGAAAGCAGGAGAATCAAGTTTGATCGACCAGTACAGGCATGAAGAACAGGATGTTCTAGCTTTATTCTGCCAGCTCTCCCGGAGACTAGCCCATTCCAACGCATGAATCGCATTTAAGCATACTCATTACACGCTTGCGAAGATCCCCCACAACGTTGTGGAGAACGGGAAATAAATACCTCGATCTAAGTTGGATTCACCAGTGACAGTTACCCGAGGTAGAGGCGAACCCTTAAAATAGGTCCTACGGAATCTGATTACAAGTTGAAAGTTAGATCTGTCGACTTGTAGCAGCACACAGTTTACCTGAGCAAATCACACGGATGTACGAATAGCCTCGACGCCGTGGGACAGAGCCTCAAACCGCAGGTTACAGTTACTCAACCCAGCTTTCGTCAAAACACCTCATGTGGGTCCGGATTTGGATATCCACGCTGAGGCGCCAGGGACTTCCTTAACTGGCTCATACTAGGACGAAATGTTCGAGGAGAGCTGTTCCCCGCCCTTGACCTATAGGTACTGGAATCAAATGTATTGCAGGAGTCATTCTTCATTGTCCGCGTGATTCCTTTCGGTCTAAACGGATTAGAAGCATGTTGTCGTGAAAATATCTGTAAGTATACGGTTCAACCCTCATCTCGTCCCGAGGTAAAGCGACAGGGATACGACTAGTCATAGGGTGCTAGGTGCAAGGGTCCGCGGCACCGGTCAGAATCAAGACGTCAACGCGTGAGTTTATAAGCAGGCCCGACAAGCTAACAATAGAGCTCAGAAGCTTGGGAGGCAGTCATAGTCGCGCGGGTAATGTCTACCAGACGGCGTGCGCGATTCTATCGCAAATTACATAGACTATAACCACATTGACTGGCAGCCGTTTCGCTGAGCCATGGTATTGGTTCGACTGTAGTCGAATCAGGAGCTTCGGAGGCAGGGAGAATGGTCAGCGTCGGTTTGTTAACCCTTAA"/>
                    <sequence id="seq_t583" taxon="t58" totalcount="4" value="TATGTGCCCACAAGCCTGCATGCAAATCCGATTTCCGTGATACACACCTTTATTCTGCGAGCAAGACAGGAAGTCTTCCCGGTATATGTGCGCAAGAGTGTACTCTTCACATAACAAACACCTCAGCAGCTAAATTTTTTGGCCCCATCCGTGCGACTTACCCTACTATTGGTTCTTTGCCGTTCGCCAAAAGAAATGTCTACCAAGACACTTATACACCTAATGAAACGATTCTCCTGTGCCGTGCGTTCTAAGGCCGCTAAGAGAGGCAAAACCCACTCTTGATGCCGGAAGCGTTGTTGGGTCATTCAACTAAGCGTGGTGTCACACTTCTCTCAACACCCTGAGGCCTCGCTAAGGACCAGTGGGTCTGATTAAAAAGGTTTCCCAACACATTCACAACGAGTGCATCCCACGCGCACGCGATACGACGCGTATGCCTAAGTAAGAATTAGGGCTTTAGGGAGAGATGTTTTACAGGCCCAATCACCAGGTCGAAGGCGGAGGTCCTAACGGAACCACCCTCTGAGACAGAACGTTACAGAGCTTTTGAACAGATTGCCAAAGAAAGTTGTCGAAATATGAGCCCGCGGGCTTTATGTTCGTAGTGTTGCCCTAAGTGAGTCAACTTGTCGAACGGTCACTAGGATCCGTTCATGCACTCTGGTTGGGTGACCAAGCCAAGGTACGCTAGTTAAAACAGCGCTGGCTAGTGCACCGGGGCGCAGTCGCGCAGACCAGCGATCGATCTTGCTTACAATGAAATCTATCGATGAGGTAAAGCGGTATTAACGTAATTATCGAGGAACGAGAAGGCACACTTTGCTTTCGGTGGGACTATCTGGTACATCAGCTAGCCTGACAAGTAGCTTTATGCAATAACCTCTTAGCCGAAGAAGACTGAAAGGCAATTAGAGGCTAATCCGCAGTTAGGCGTAGGAATTGCGCAATTCCGCCCAAGGGAAGCTATTGCCCTGCTCTCACGTCCCGTCAAGGTGCT"/>
                    <sequence id="seq_t593" taxon="t59" totalcount="4" value="TACGGAGGTCCCTACGACAGGTCTGGACTATGCTTCGCAGTTTTGAACTACTATTTGTCGAGGTAGCAGAGCCGGCTCTTGATTCCTAATGTGAATCCTGTTGTTGCCTCAAGAAGCCTTTCTACCGTCTCTGGGCAAATCTAAGGCTTCACTAGTGACCCTTGGACGGACTAAGACGGCCGACACATTATTTGACGGTGTGAATTGCAAGACCGTCGTTACTTCTGTCGGAGCATGCATAGCATAGCCCACGTCGTATTGTCCTCAACACTTCCGGCTGGAGGATATGAATTCCCCTTGACACAGTCTGGCTTCTTGTCTGGACCGCCTTGCACAATCTAGGGCTTTTTACGTTACCGCCCGGCTATGCACCAATCAACGCAATCGGTTTGAGTCCTTGCAGGGATTTACTCAGCTCCTCAAATAACGGCCTAGCCCACTTCCATTGGACCACGTACCCGGAACCAGCGGCCTTGGGGAGCTTGGGGTCCTAGGCGTCTTCTTTGGTGTAGGAGCCTTTAAGTTCAGAACATACGCACCAAACCCTCAGGGCTGTCCCCCCTTTCTAGGACTGCGACTTGGTTCTTGGTCCTGACTAACGGAATGGCAGGTTAGCGGAGAGCCTCGATTCGCCCGCGCGGGAACGCGGCGTTCTATTTAATCCGGTGAGTTTAGTGAAATATTTCTTGTCAAAGCCCAGGCAGTATCCGCGGCCGCCCCCAAGGCCGCTCTACACCTCTGGATAAAATTCCAAAGATTATCTGAAGGATCATGATATGAGTTGCGGTGCGGGCAGTTGAGTGACAAAGAGGGAAGCAGACGCACCCCAGTAACACCTAACATCGCAGGGCGCGGAAGACGGTGGATGATAGGAAACTCGTTGTATGGCGAGTGATAGTAGGACTCCCCCGGTCAGAGGCAAGGTTTTACCTTAGCGGACCTCATGAAGAACACACTCCTCTGACTTCCAGTTATATACCCGATCCGACCGTCGGCCTAT"/>
                    <sequence id="seq_t614" taxon="t6" totalcount="4" value="TTCGTCGTCCACCTACGTACTGAGTAATCAACGCTGCAGTCCAGGAATAAGTGCCCCAGGGCTAGGGTAGGTCTAGGTGTACCGCCACGTTAGCGACTCACTCGCCCAGTGCATAAGCGACGGATTAAGCGTCACAATTGTGGTATACAGCCTGCGACGATGGTAGTTGCTGGCACTTCCACACCACTCATCGAGAGTGTAAACCTATGAAGGGGACCACAAGCATCATTTGAACGTAGGTCGGCAACGCCACGGCGAGAACGGGGTTAGTGCGTCTAAATCTTCGCCACTTTTGATTTCGGTCTTCGAGACCTCTACGAGTGCGACATTGGTATGATTCAGCATCTGGGGTCCCTACCTCATTGTTCCCACAGGTATTGTTATTGTTTATTGATTTTTTTTAAACAAACAGAATAGCCGTTAGACCGGGTGTCCGACAGGGCGCTTAAGACTAGGCTGCCGTGAATCAGTCGTTTAAAAGGGAATGCGCGGATACAGTTAGGTCTATCACCCAAGACCTTAGAGCTGCCTCAGCTACCCCCAAACCCGCCAAGCCAATGGTGCACACCGACGGCAGTGAGCTGAGCGCGCAACATGTAGCGGAACAATTAAAATCAGGATCTGAAGACAAGATCCTCAAGGTCCGACTCAGGTGACAATAGTCACGCGCGCATCTGCTTCAAGGGGGCCTAGTCTTCACAGAGAGGCCGCGATAATTATGTGTGCGACTCAAAGGAAGACTGCGCGCAAACAGTCGACAAATGTCAGGAACAGGCGGCCGATGATACCTGAACAAAGCAGTGCACGGTTTGACAGCTATTCCGTCAATTTATCTCCCAGCTATGTGTCTAGCTGCGCTTCCATAACGCTTTGTGATGGAGCCGCCCACTGCCTAAGCATATAGACCCCGGTTGGTGCTTCCTTAGACCTCTGTTATTTCAGCCCGACCTGCCGACCACATCACGCTGTACCGTGACCCTACTCCATTCGGGCATTATTT"/>
                    <sequence id="seq_t603" taxon="t60" totalcount="4" value="TGAGACTCACGATCCTTTGGTCCCGTGAATGTGGCAATCGACCAACCGCAGCGTGATTACCGTCGTGCCCAATCGGAATGTTGAGAAAAGACATATTTAACTCTCATTATGATGACCATCTGTACGGCCGAACCGGTGGTATGTCGCGTCTTGCAGGGTGAACACTCTGATCCGCCCGGTTCTTTAGTGTGTGACTCGATTCGGAACCGGAGGCTGCGATTCTATTGCCGCAGTAGCATGCGTATTTATATATAGACCAAACTGTGGGCGAGCATGCTCAGATCTGTGAGTTCTTATCACCATTTTTCAGGTGGCGCTCACCGTCAGAACTCTTATGTCTCTCATTGACGGGCTGGTTATTCAATTACCCCGTGACCCCTCGTGTGCTTGATAGATCTAGCGATTCCTCCTAGAGAGATACGATTGAATTTCGTCGCTGACACTGGTTGATTAAATGTGCACTGCAATCTGCGTTCACATGGGGCTTTAGAACCAGTATTCGCCTAGGCGCCTCTTGGCGTTGACATGTCTCCTAGAAGTTCGTTATAAACCAACTACGGGTACGTCAAACCTGCGGAAGCCTTAGGGGGTCACAATTACGTTTGTCCTGTCGTTAGTGGATTGGGTGAAGTATGCAGTAACGCGCGTTTATCTGATGCCAGCCCAATCACCGGTACGCATAGCGCACCTAACTCTGCGCACATCAGAGAGAGAAGAATCCCGCAGGACCGTCCATAATTATGTGGTATACGACGACCTGTAGTACCTGAGCAAACCACAGCCTATGAGCTGCGTTATGCCAGACGGGGGCACCATTCCGGCCTATCAATTGATTTTATCTTAACACAGGGGGCGACGAGGCCTTAGATACAATGGTAGCGCGTATAAATGCTGCAATTACGTCGGGGAGCAATTATCAAGCACGCAAGGCGCGGAGCGTTAATTGGTGCGCGGTACAACCCATTGCTTGTCTGTCCGAACCTTGCACTACCTCATCTGT"/>
                    <sequence id="seq_t615" taxon="t61" totalcount="4" value="AGTAATGGCCACATGGCATGCTATGAATTGACCCCACGGGTAGGCAGCACGCTATAAGCTTTTGTGCTTCTAAGCTACGTTCCTTGATAGTTTCTAATGGTCCTTCGATCTCTACGCTACCATAGTGCGCACCACCCTCTAAATACGGATCGGGAAAAGGACAGATTTGAGCTAAGGATATGATAAATAGAGTCAATCTGGAAAGTGTCCCTTATAGTGGACTGGCCGGATCATGAAGTCCTACTGAGGCATCCGGAAATCTTTTGCATTTATTCGCAGCCGGTTCCGGGCTCATGTGCTTCCGTATTGTCTGGGTGTGTGAGTCCTACGAGAGCGCGTTTGTCGTCCCGTCAGGTACTGCTGCTCAGAGCCGCGGTGAAAGCCAACCGATGGAAAGCCTGTACCGAGGATTGTTTTAAACCGCGCTATGGGTGCGAAACTATCCGTCGACGTAGCACTTAGTCCTGCGGTCTCTTGACATCATCGGGTAGGTCTGCGATTTGGGTCAATGTTGGGTCTAGGGGTAGGTAGCTACTCTGGCTAGCGGTCGAATTTCGCACTCAGCTTCCGGCCCATTGTAGCGCAACCGGGGTCCGCACCTGTACCTCTTCCGCTTGGGAGACACTTCATGTTGGTGATTCCGGTCAGACTTTAAACAGCAGAACCCACCTCGAAACGTCGTTGCAAGTGTGGAAGGTCTGTTGGCCAAAAAAGACAACACTAAACAACAGTAGACATAAGGATCGAGATTCCCCGCTCAAGAGAATAGCGCTGATTTCGATAGGATTAATATTAATAACCTAAACCGGCACCATGTAGTCCCTCAAAGGTTACCATACGTGGAGCTATGATCCCAATATACATTTCGATGGTGTGACGACCGTTCGCACAATACGCCCCGTGTCCAACCACGGAAATTAGCGTGCACATTTGATAGACCCAATTATATGTCAAGCATATGCGAGCCACGAGTGGGATGGCGCTGTGGTCGGCTTGTACG"/>
                    <sequence id="seq_t623" taxon="t62" totalcount="4" value="TATCTACCCCCGCCTATAGCGTGGAATCAAAAATTGTAGGCGCGAATCTTACCGGGTACCATCGCCAACCCTACTCCAGGGTCCAGCTAGGGAACTTGGGTCCAGCCGTTCCGTGGCGAGAGATAGAACCCCCCGAAACCCTTAACGTACACTCATCTTTATTAAGTGTTCTCCGTTTTATTCCTAACATCAGATATGAAGGTACAACCGTGCCGTCACGACTAGTATGCTGGACTGGACAGAAGCTGCTTCGCAGCCAACAGAGGGCGACAACGCAGCCGTTCCGCTCCTTTTCTCCGCCGCACGGGGCCTGGTGCGTGCTACACAAGATCGTCATAACCTCACCATCCTCGAGCCCTTATTCACATGTTCACGCTTTACCGCTACGTGCATGATCTAGAAGCGGCATACCTACGGCAAATGGATCAACCTCCGGCGAGTTTTTTACGTTGCCAAAAAATAGTAGTAGTTCCTTTACAAGACTGGCTGCCGGCTTTCTCTTCAGAATATTGTATTACCACTGCTCTATGGTTTTACGTCGGACACCTGGTGGTGGGGATCAAGGAACGGGAAGCCATTCGCCCAGTGAATTATAATAGTTGACAGTCGAACTCCTACGCGAAGACCCTATTAGCCCGCACTGAGATTGGATAGAGTCTATTCGCTAGTGTAGCGACCTATTCCAGAGATCCCTTCTGCAAGGCTAAGATATAAATCTTGGTGACTTTGAACCCAGCAGTTTACATCGACATCGCGAGGTTACAGAGAAACAGGTTATTTCGTCCGAGCTGGAACTTCAGGCTCACGGGGTTATGCCAAGGCCCTACGGTTCTCTTCTGGATGTCCTGATCGCCCATCGTGCTAGGTGACCTACTGGTGCGAAACAGACAGTGTAATGATGAGGCCTCAGAACGACTAGCAACTTGTCGCCATGCGGGACAGCATACACGCGGGGATTGAAGCGAATGGCCAGTTAAGCAGACCGAGCATACGACCTACT"/>
                    <sequence id="seq_t633" taxon="t63" totalcount="4" value="TAAAAGCTACTAAGGAAGACTAAAAGTTTCGGCTGTGCGAAAACCAATGCGATGGTGAGCCACTGCGTTTAAGATGCCCGGTACTGCAGATGCCGCCTCTCTTTGTCATTTCGCCATGTCACAAATCTACGTTTCGTGTACTTGACTCGACAACTCCTCATCAAGGTAGGCATATACTATTTACGGTAAGCATCGGCACCTCGGGACCAGGCGACGCTTCTGCTGAAATGATCTATCCATACTCAGCCACGAGCCCCGCACGTGTGTTTGTTCTCTGAGTTAACCCGTCTCTCAGGGGTGTGGCATGCTCCGGGCCTGGGTGGCTCTCCCCGCGACGTAACCTGTAAAGCCGCGTCGTCCGTTCTTCTGTGAGCACCTCCGAACGAGCACGCTTGCTATGGACTGGGCTTGGAAGTGAAATACAGGGAAACGCGCTCCCACCGTCAACGGGTCGGGTTAGCCCGACGAAAGCAGTTGACACACGATTAGACCGAATTGGAAGGAAATGCGTTCCTGACCTTCTTCTGTGCAGGCATGGCATTGGGACGTGCTTGCCCGGAGATCAACTCTTTCAGTCACAAACAGACTAAGCCTGGTGTAGCCGTATTATTAGGGGGGTTAAGCAGTTCAATTGTGTTTCAGTTGTAGCCCACGATGGGAGAAGCTCAAGAGGTTTAGGGCCACAAAGAACGACAGTTTAAACTATAGGGTTCGTATTATACCCACCCATGAGATGAAACGTCGGTCAGCGTAGACAAAACTCGCGAGTGTAAGAAGCTTACGGCGTTCCATCATGTCTGCGAGCGTACTGCATCATCACTAGGGAAGCGACCCATTTATTTTTTAAGCCTGAAACCTCCCTGGATCCGACGCCTAAGATATGCGAACCTGTTTGGGTATAGGGAAGTGATATCTAGCCAGGAGAGCGCCCCGTTCACGTGAGCAAGATCCTGCAGATTAAGGATTGCTTGGCTTGGGAGCATCACTTGAAAGGCTCAGG"/>
                    <sequence id="seq_t643" taxon="t64" totalcount="4" value="CTCACAATCACCATACGTGTACTGGAGCGTTAATTGGGGTCAAATCTCTGGTGTTCTCATGACGTCGAGGTTATAGATGTCCACGGGGGCGTAATACGGCGACGACTGTTATGCCCTTAGACCTACTGGGAGTTTACCCTACACATGCTCGCACGTTCGTTTCCCCCGCGTACCAGGAAAAGACTAACTGCAAATATGAAGGCATTGACTCCGCCGGCCTCAGAGTGTATCTAATTGACCCCAAGAGGCGCATCACCCATCATAGTTGGGAATCGCATGAACGTTTCCCGATTGCCCATGGTTCCCCAGGGACTTTCGGGCTCAGTTACATCGGCATCTCTTGTATATAAACGTGACGTGGACAAAAGGTGTGTGCCGACCATCAACTACCGCAACCGACAGCAAGTCAGATAATGTAAGTTAGAGTCCAAAAAGTCAGGCACTGAACGGAGTCGGTGACCAAGGCGGATTATGCCAAATCGATGACGGGCGGTTTTAAGGCAATAAACGTCTTATGTCCCAGGGGTTTAGCGGAAGGACCACCATACGACGCAGGAGGTGGATCGAAGTTTCGCATTAGCTGATAGTTCTTTGCTGTACCGGCAATTCAAATGGTCTGTAAAGATACAACATGCGGGCGGTGCCTGAGCAGGGGGAATGGCAGCAAGGAGTGCTAGGGCACCTTGTATTTCCATAGGCTATATAAACAAGCAAATTCCAGTCATATGGAACCAACGAGGATCTATGCGCATCGCGTAGAAATAACAATAAAGCCTCTGTGTATGGATCAGGCAGTCAATCTATCCTCTAGGGACCATCTGATCCTGGGTGGTCTGATGGATCGCCGTCAACCATAAATTAATGGAACGAGTTGTGTCACTCCTACTACGTACTTAAGGCACAGCCCCAAATGGTGTGTCACCGGAGTTAGTGATCGGGTAGATTGAAGCATATGCTTACACCATTGGAGTTGGAAGCGCGACCAAAATAGTGCCCGCAT"/>
                    <sequence id="seq_t653" taxon="t65" totalcount="4" value="CGGATAGTGCCAAACACCATATTCAGCATGAATATGTTCGGGTTAATCACGCGATAATCTTTTGCGATTAAGACGGTTGGCGCAGTGTTGAGCTCCCGACCGCCACCGGAAACTTCACCATCGTAAGGGTATATGACATGTCTGGCCTTCTTGATGTTGCCGCGAGGAGGACTATAGCGCAAAAAATTAACAGGCGAAGTCTCTAAGCATAGGAAAACCACGGGGCCAAGAGCGGTTCATTAACTCATTTCCCGTCTTGGGTGCACATAGGCGAAGCTCAAAGGGACGATCTGCTAGATCTGATGGCTCGTTACTTACTACCCCACCACTACTACAGGGGATGTGTTCGAATTCCAGGCTCTTCACGGGTAGCACGGGTTTTAAGGGAAAACCCTAAACGCAATATACCGCGCGCCCCGCGCGTCATATCACGTCAATTGTATCGGACGGGTCGGAACTGTTTGTGCCTAGGAGGCAAAGGCCTAGCCTTGAGTCACTCGTCCCTCCTTCCATGGCTAAAGCCTGCTCACAATCTTCATCGCCCTGGTCCACCGGAATAGAGAAGTGTTGACGCAAACTCGCGTGGGGATTAGTTTAGCTCTTCAGGTGCATCAGACCAGAGATAACCGGACCATGAGGTGGCTCGAGTGTCCATAACGCACGCGTGGTAGGGCATAGGGGCGCATATACTCGCATGCTTGCTGAGTAAACAACCTGCGACGACGTGGTGATTCGGGGGGTCCCACAAAATCGGGCATAAACCCTCACGAGCACGCGCTCTGCTGAACCGTAGAGGGAGATCGGATGCTGCCCCCGTTCCTTTTGAAAACCATCATGGGGGCTCAGGACACATTCACTTAGCTGATATCAAAGTTAATGATAACCTATGATTCCGGATCCGAGATCGCAGCACTCATCCAGAGATGAGGTTTACAAGTTTGTATTTTGGCAACTGAATACCCTTCTTCGGAACTAGATAGGCGGCGTGCTAAACGCGTTC"/>
                    <sequence id="seq_t663" taxon="t66" totalcount="4" value="TCTTACTTGTTAGTCTGATAGCCAGCTCCCTGCATACGTAACCTTACGGGCCCGCTTACTGTTCGCATTTAGGGTTTCGTATGTGATACGCTTAGCCTAGCTCGTCGTTAAATCTAACTGTTCCGCTCTTAGACCGTGTGCTTTCTCGGCCACGTCAAAATATACGGTTATATTTGTATCTGAAAACCACTTGTTTGCGCCACTTCACTCGTTGCGGCCATGCCACACCCTATCTGGGCAGTGCCAACCAAACTCAGCGCGATTATTTAGTTCGAAGCTTTTGACCTTTGCCGAGACGGGGACCCAACAGTCCTTTCTTTGGTTCCAACCCGAGGATTCTGATTAGCGATCAAGCGAGCGGTTGCCAGCATTCTTGTACTAAGATAGAGTTGCTTATACTTTTCCCAAGCGCTATTAGACCCGATGTCTGCAACCGGGGGTCTGTGCTTCCGATGGGCACGATGAAGCGTTCTAGCCGTAGTGGAACATACCCATTGACGTGACCTTCCAATCCAGGATTGTAATAAGTCAAGCGTTGTGGGGCGCTACGTATGCAGGGGTGGGAACTCAGTCAAGTCGTTTAAAGGGCTTAAGCTCAACAAGTCGGGGGGTAGACGGCCACGGTTTCAGTCAGTATCACGGTGTACAAATAGACTGTTCAAAGCCTACAAAACCGAGTTCACATGTCCTGTCAGGTCCCTGTTTCGTCGTCGTAACTCTGCCCCATCGACGGGTATTTCACCGTCTATGCGCACCAACCGAAACGAAACTATCTTAGTTCTAGCGAACTAAGCATTTCTGAAGTCCCTAGTGGCACCTACACTCCTAGAGAAAGGCCAAAGACGCCCATATTGCTCACGCCGCACATCACAAAACGCTTATTGGCAATCGTGAGATCCTGGAGCGTCGAGGCGCTCTCGAATCGGTGAATAACGCGATCGGATAGTGAACTGCGGTCGCGATCAGCTACTGGGCTTCTCGTTCATACCTAACTTATGGC"/>
                    <sequence id="seq_t673" taxon="t67" totalcount="4" value="CCCTTGCCCCATAACTCAGGGTATTTGCGTGCCCGGCGACCACTAGGTTGAGGAAATGTCGACGTCCACCTGCATGCAGAACTGCAGGTACTATCTTTTCTCCCACCGTCTTCTCGGACCATAACCCTGTCTCGTGTAGGCGGCGCATTCAAGTCCGCTTAAGAAACGGTTGCGGCCGCTTGGCCCAACGTTGTGTCAATCGTATGCCGATGAAGCCCGTCTCAGTTAGATTAGCGGTTGCCCGTTACGTGAGGGCTTGCCGTAGGATGAAGTCCGCTCCTTCTTAAAAAGATTGCTAGTTAATAGTAAGATCTTATGCCGGGTACGATCACCCAGTTAGTCAGAGCTGACCACACTTTTGTCGTAATAGGTATGAGGCCGTTCGGATTAGCGCTCCGGAGGACGTTTGAGTGACTCATCACATCTGTCGGCGACGAGTCCCATGTCGGTCCCACATTGGTTCTTCATCCTTTGGCCACAGCTCCCTACTCGACCGGTACATCTTAGAATTAAATTGTCAACGACATCGCTTCCGCGGCGCTTACCGAGAGACGGTGGCATCGCAGTTTTCGCACGCTCCAGACTTAATGGACCGCGTGATTCCTTCCTGACTTCACTGTATGGAGGCCTAATGCCTTGATGATCTCTGTCATTCTATGGTCCATCCGTCTACCCGTTCCGACCGATAACTTCAGGATAACTCATTTACAGTAGCCGCTCGGCAGGTGCTGGCGCCGAGCCGATCAGAAACACGCATTCATCTCCTTACTGTCACGTGCCTAAAGAAAAGCGATTACGACGCGTTATAAGCTTTGATCTCTGTCGCACGCGTTGGAGAACCAGTTACCAGACGCCGGGACCGTTTATGTCATAAGAAAAGCATCCTGCAACCAAGGACCGCTGCCGTAATTGGGGTGATCTATGGGGTGACTTTTAATAACGTCGAGTCAGGGTAGCTGTTGGTAAAGATTCAACTCCCGGTCAGGTTGTTCTGCTTAAA"/>
                    <sequence id="seq_t683" taxon="t68" totalcount="4" value="ACGGCAACCATTGGTGGGCATCTATGCTGTCTAGAACAAAGGCTTTTAATACTGCCATAAAGCGGCGGACACCAAGAGCATCGTGTCCTCCACTGCAATACCTTTTCAGTGGACGCACTAGCATACACTTTAAGCGAAGTTGCTAAAGCTATCTGTTTTACGGTCGCAAATTTTCCCCCACGACAGAAAAAGTACACGCCGCGCCAATCAACGGTGGAACGCGACCAACCATGCACTCGGTTACTATATGACATCGCAAACTATTTTTGCTTATATCGCTTTAGCGATCCTGTGGGTACTGACACACCGGCAATCCTAATCGTTGGTCGTGTCTCTGCTCAACCTGAAATTATAAGACCTTAATTTGATCAGGATAGGCATAAACCGTCAACAACATTCACGCGCGATTGACCATCACACTCTTCTCCTGTGTCTTGTGGATAATCTACGTGAGATAAACTGCCCCTTGTGGGGCGGATGGGTACGACGAGTCTTCCTAAGGCGTAGGCAGATCGCGCGATGACACATAGAAAGCATGTTACCGCATTTGTTACTCCTGGCAGGTGAGGTCACTCTGACCCCGAATCACGTAACATTAGGGCGTCTGTAGCAAGACCAAGTGGGTTGTAAAGCTCCTAGTTTTCATGAGCTTTCGGGCTAGCAACCGGCACATCATCTAATGTGCCCGTTCCATCCGGTGGCCTTCGGAGTTTAACTTTAGGCATATGTTATCATCGAAGGTGGCGTTGCCACAGCTCGTGTCTCCATACACGGTCCAACTTTATGGACGTCATGAGTGATCAGCCTCGTTAGTACTTTCGTGCCCTCATCGATCGACCCCCGAGCTTTTAGCGGTGTTTGATCGATCTTGCCAGACCACAAGGATTCTATGAATCACAAAACGACCTCTCCTAAAGGGCTTGTTGAGTCAAATATCCAGAATAGCATTGAACCAATTTCTTACCAGTCTCATCCACAATGTACTAACGGGAGTTACTGT"/>
                    <sequence id="seq_t693" taxon="t69" totalcount="4" value="GGACCTTGACCCTCTAGGAGGGAAGATGAAGTCACCCCTAGCCTCGATAATTCATCTCTTAATTGTTAGTGATCAGATCAATTGAACGAGCTGCGCTGAGCCAATTTTTGTCTAACCGCTCCTTCCTCGGTTATATGTGGGCGGATACGGGTTACCGCCACCCACAGCAAATGCGCTTGATCCAGCTGGCGATTGTGGGTCACGTGGCGATGTATCTACTTTGAGTCCAAAGGTCTCGCTTATGTCAGCCGTAATACGAGCCGAGATAACAACCGGGTGTGATATTTGACTCGGAGACATATCAACTTGCCTTGGATATTCCACCATGAGCATAACTCGCCTCCGCTAACGGACACGGGCGCCCTTTTGTTCAATTATATACTAGGTGTATGTACCATGAGTCGAGGCCATCCGGTAATATCTTGATCATTGGCTGAGGCATCGGCGACGGCCGATAGACTGCATTAGAGATGCGGGTCGAAGAAGCTGAGGATTCTATGCAGTCCCTTTGGGACCGCGCCTGCGAGCGTAGGTATGTACTGCGCTCATAATGTTGGGTGCAGAACGTGCTTGCCCATCCGAGGGGTTAACATGAAAGATACTCCAAGCACAGCAGTCGTACCGTCTGACAGGCGGTCCAATTCGACGAGATGTGGGGCAGGGTGCTGATACAGTAAGGGCTACGATATGGGCATGCGGATCATGGATTCTTGTGTCCTGCCCTCGCTTTGTGGTGTAGGGCCATAGCTTCATAGGATCCCCGCTAAAGTAACTCACCACAGACGAGCTCTGGGTGTCTCAATTCTTTTGAGCTATATCGTAGCCACTACAGCATAACCAGAAGAAGGATCAGACCCCTCTAGTAGTATAGGACTGAACTCAGCAGCCTCTTTTAGCCTCCAGATCCCCTGGGGAACCGCTTTCCGTTTCGTGCTTCGTTCCATAAGTCAAGCCGTAACTGCACCTCGACTCTCAGCAACTAATAACCCACGGATACTGA"/>
                    <sequence id="seq_t714" taxon="t7" totalcount="4" value="AAGCGCAACATTGTGGGGATCACTTCCCATATAAGCTCAACAAACGCATAGCATATATGGGACATGGACCACGAATAGTTTCGTCTTCACAGGCAGGGCCTACATCCAGTACCCTAACGACTCAAACTTTGACCCCGTGTTAATTATGGTCAGGCAGGTACGCATGCACTTTACCGCGCTTGTCTAAGGATCAGAGTCTTCAATAACCTGTCAGTAGGGACCACTGTTCCCCTTAGTCGGATAAGAGTCTATCGCGACGTGGATTCGTAGCTTGTTTCTATGAGAGTTGGTCTGTTACTTGCGTTCCTATAAATCAGACGGAAGCGCGTAAAGTGGGAATGACTTCCATCCGTCACCTCCCGGGGAAGGTATACCCGTCCTAAATCATTATCAACGCCATCACCCCAGAGTCTTGAAGGAACGTGGTGCTCTCCGAGTGGTGGTCCCGAATGCTCTTATTGAACCGTCGAAAGGTTTACCGCGTGAGTGCGTTTATCGCACTCCTTAACGTTGCTAACGATCACTAAATGAGGACGGGTCGAGGCGTGCCTTGAGCCTGACCATTGCGCGTAGCTGAACGCGGGAAGACCCTACTTGAGAACCGCTCAGGCCCACCATGCAAGCTGCGTCATTAACAGGGTTTCTCACTGTCGAAGTGGAGGGGAATGAACCGAAACAACAGCACGCGTTCTTTGAGAGTCGGTTTAGTACGTATGTGTGGACGTGACCTAGAATGGCCGATGCACCCGTGTGAGCGTGCGGCCGCGGACGGAGTCTGAAGGCGGGATTGGCATCAAGAGACGAGATGGGAAGTGAAACTACACTATGGCTTGTAGTCCTACTTGAGGATGGCCTTGACCACCCTATATTATGGTTTTGCAAGGAACGTAGCTAAGGGGAGCCAACCACGGGTTACCTCCTCTAAACGCGGGAGTATAAGTACGGTACTGAGGGTATATTCGACCTATAGGATGAACACACTACTCACGGCTTTGAGTGC"/>
                    <sequence id="seq_t703" taxon="t70" totalcount="4" value="TGGTCAATTGGCGTCCCTCGCCCCTAGCTCGACTTGGGCTCATATCTCTTTAGGTATCAATACCTCAAAATTATGACTAGTCCCCAGAGGGGAATCCGTAGCTAACGGTTATCTCGCCTGACCATAAATAAAAGTGAACTTTCTGTGCGCTTACGTGTTTATACCCCGCGCAGCAGTCAATGCCAAACTTCAATGATTGAGTCCATGCCGAGCCGCTATTTCGACCCTGGTCAATTGATAGCGAAATGGTCGTCACCCGTCAGCGTGGCGATTCGCAACAACGCGGCGAGATTTCACCTTGGTACCGGGCCTTATACCAGATCTTTCACCTCCGCGGTTGCTGCAGATAAACGTCGAATGGCTCTTCGCTGTGAGTAGATCGTCCTCCAGCCCGACCTGCGGAGGGACAGCCAACGTAAACGGAAGTCCTCTGCAGAGCCCACAGAACTAAGACAGAGAGCAAGGCGGACTATCCAAGAATGAGTGGGGCCGGTACAACCCCAAAGAGCCTCGTATGCGAGGGAGGTCTAGTATTAAGACTACTACTCGGTCCGGGGGGGGCATCGATGTCTCCCTACCTGTCCCTCATCTTACTTTTATAAGCACTTCAAGTAGTCTGATCCGTAACAAAAAGAAGCCATTGCACAAGCATTGAGAATTTCAGTAGGTCGTGCCCGGTATTCCTGACGACCCATGGGCTACATAAAAACACGAACCAATCCCCATAGGAACCTAGAACGAGCTATCCGCATCTCGCTTGGATAGCACTTGACCCTATGAGTCAGGTGCTGGCAATTCGGCTACCCCACATGTTACCACTGGTCAAGCGTGTTCTGGTGGGTCGCCTTTCAGAATAGATCAATGAACCGGGTGGCGCCTCAGGACGGGCATTGTCATGTCCGCAACACTGACGGTGGGACACCAAGCCTAGATACTCCGACGATGGGTGCAGAACCTGTAAGCTAAGGGGTTAAGGACGCCCAAACAAGTCAGGCCGCAG"/>
                    <sequence id="seq_t715" taxon="t71" totalcount="4" value="CGGCTACAGCAGACCTTTTCCGGCCGTACTTTGGTGCCCTTAGGAGTTAGTATCGACGGCGTCCGCCGGTAAGTTGGTGATATACCCGACATGACGTAGAGACATACGAGGTATTAGTCGACGCACCCAGGACCTCGCCAGTTGAATCGGTACTCAATGATGCATTCCAGGAACATACAAACCACCTCGGTCTACACGAAAGTGGATGGTTAATACGACACCTGGTCACGAGCCTGTAACCGCCTGACAGTTGCACCAGCCTCAGGAAATTCGAGGTGGTACTGCTAGGAGGGGTGCCGATTCGGGCCTGCAGACTATATTGAGACACTTCAAGAATTTTTTAGGCTCTCTATTTCGGGCAAACAATTTCCGCAATGAACATACCCCAACTCAAAAGTGCTCTACAACGTATAGAAGAGAGCAGCCCGATGGCACATGATGCCGCGAAACGTCACGACAGTGACAATTGAATTGCGCGGCGAATCGAAACACTGAGGTATCAATCCCTGTTAGATGGAGCCCTCTATATGCAGCTGGCAATCATAGGCAGTTTATTCGGAAGGCGCTTTCACTTGGATGAATCGTATCGTTGTTAACGATCATGTCCCAGGTAAGCATATACGCGAATGTTTACGACTAAGGTCCTCCAGTGAGGGCATGTTCCTTGTCTGCGTAATACGTCGTGCTGCGTATTGCACTGCGCGATTGTGGTAACATCTGGCATACAGCTGGTCCACATATAATCATAATGTGGCTTTTCAGCTCGTGAATTTCAGGGAGAATAATTCGGATTGTTAGTGTCGAAGATGAGCGTGTTGGAGAACGTCGCAGCGATCTATCTAGACGCTAGTGTCAGTTGAACGGACCGATAAGGTGGATCGCATCCCATACACGTGGGCCCAGAGACGGTGCCTCAATCATCGGTCGCCTTAATCGACGATTCAGGTCCACCTCTATACCCAGTGATATTACGAAATCGTGGTAGGTCTCAATGAACATA"/>
                    <sequence id="seq_t723" taxon="t72" totalcount="4" value="CGTTTTATCAAGCAGTTCTAGATGTAGCATCGGTAAAAAACAGTGGATGCATTGGCTCGATGTTGTATACTCCATGCGCAAGATTTGCTGTGCGATAACATGCACATCTATGCCCCGTACTGGCATTTGAGAGCGCCACGGCGCAACGCGCCATGGTCTCCTTATGTCGCTTTGAATCTTAACTGGCATAAGACTCGACCTTCCCTATTCGGGCTTAGACACCCCGTTGCGCGAAGCGAACGATTACTCTCCGTATTTTTGTGATGGACGGGTCGCCTAGTAACGGCCATCGCGCCGTCCCACAGCGAGCATAGAGGTTCAGGCAACGTGATAATCTGACTTGTTTACCGCGCTTCGGCAGCGTATTTGCTACATTAAAACCCCATGTACACCGAATGGGCCCTGGGCAACCAAGCCGTGCCCGTCACCCACACTGTGCCATACAAGCTATGCGAAACCTAGCCGTTGGCTACGCCCTAAACGCGATGCGAACTCAACAATCGGGTCTCCCTTATAGAGCTTTGCATGCAACAAGGCCCCAAGAGGGTCGGATTCGCTTTTGCTGAATCTCGAAAAGGTCCAACATGCGAAGGACTCCCTATCATCCGGGAAATGGTGTCAACGAATGGATCAGATGAATAGTTGTAACTAAGCGCCCTGTGCGTCCAAGCCTTAATACCCCGTTCTACAGTCAAAACTAGAGGTGGCAGACCGTGCTACCGTGCGAACATAGATGTCGAGAGATTGGCTAACAGTTCTCTCCTTATAAGCGGAAGACCTTAGACGCGATTTGAGACATGTGCCTTCTGTGGGCGGTGTACGAGTGCAAGGAACACGTTATCTTGGCATTATACTGATGTGCTATACGCCCAGAAAGTTTAGCTCGGCTACTGAGCCAAGAGCTTCCGACCGACAGTGCGGTGACACATGATCGGGTCATTACAGGCCAGAGAATGGTTCAAAGTCGTTCCATCGTTCTACTCCACGAGTCCTCCGCCTG"/>
                    <sequence id="seq_t733" taxon="t73" totalcount="4" value="TGGAGACTGTGCCACCTGCATTAGATACTAAGGGACTAATTGTCGTCTCCACGTGCTATATCTGGGTGGGGAGTGCCTCCGGAGTAAAGTCGCCACCGACAACCTGTAAGCCTGGTTGACTTCGAGTGCTACCAGGGAGTCCAGTTGGAGCGCGCAGGGGATAATTCCGGCTCAAGGTGCCCGTTCGCAGGATAGAGTTCTTTAATGGTTAGTAGGTTGCGTAACACCAACCAGAAGCTAATTCTTACTTATGGAGTCCGCGGCGTGTTGAGTAAACGCGACTCTTTTCGCGAAAGACTTACTCGCATCCTGCTGCTGAGCTCTTCTCCGCAGATACATCATGCGTTTCAGAGCCATACACGGATTAAAAATCCCAGATGTACTGGTTATATGGCTTCTCGTCATCATCGCATATACTCAATCGGCGTAGTTGCGTTATTATCAATGACATTCTGACGAACGTGCGGTCGGGATCGAATGCTGTCAACGCTACGCCGTCTGTCTCTGCCGCCGGATTGTCCTTGGCGGCTACAGGGTCTAGATGGTTGATGTTGCTTACGGGCGCCTGCATCAATAAAACTTACCCCTACGGGTACTGACCTGGTCCGTGTAGTAGCCAGTTTTGATCAGGGAACGCCCATGGACCCAAACGTCTCGTTAGGCATCACGCCGACTGCTTGTCCGTAGGGTTCTATGCGCCACTAGGCAACGGGTGCTCGAGCGAGTCGGATGGCTCGTGCTGCTGCCTAGTGGGCGGGGCAGCCGAAGTGGGCTTTCTCCTCAACTTGAGCTCCAGAGCCTTGGGCTGCGGCTAGTGCACAGAATTGCAGAGGGGCTTCTGAATGCTATACTTACGTGACCCCAGCATTTTGGGGCGTGAGTGCTCTAGTACCTCAGGCAGGGGCCGAACTAAAACGGGATTAGCTTGGATGTAAACAGCGTTAAAAGAGTGACTAATGACCTCCGTGTCACGTCTATTTCACATATAATGGGGAGGCTT"/>
                    <sequence id="seq_t743" taxon="t74" totalcount="4" value="CGTGGGACGCAGCCATGCAAGGGTGGGAACCCTTGTGAAAATGATACTTTTTTATCTGCGGAGAACGACCGGTCAGTAAACATTTCCAATATATCATCTATGTTTGCACTATTCCCGAGTGATAGCTATATGGTAAGCGGATGGGTTAAAAGCCCTGAGCGATGCTAATACCGAACCCTTGACTAGTACTAGATGCTGAATTACCTACGAGCCGGTCTTGTCTAGTCGAGGCCCGACAGAGAAGGTCTACCACGGCTACGGCGGTCTGTCCGCACTCCGTCTATCCGTTGGAAATCGGTTTGGAACAATTACATCAGGTCACTAACACAGCTGTTACATGGTACTATGACCCCGCACTCACAGCTCTCCCTCGGTCCAGAAATTTAAAAATTTAAAAGTGAGTCCTAAGACTAATTTCGACGGCTCTCGATTCCACTGAATCATCCCGATTTAAGAGCATTGGCGGAATGCGCACCTTTTTACCCGAGGTAGCACTGATCTCAACGCGCCATTAGTCCCATACGTCTCGTGCAGGATCGGCTCGTTCATCTAAAAACATCTAACAGGACAGCTGAAAAACTCAACTACGATGTTCATGTTATGCAGTGCGACGGGCAAAAAGTACGGCGGTCGGGAGGGGATGCTATCTGTTTATGAATGTACCAATTACGCAGCGGACCGACATTCGACAGGTCCCGAGTGATATGCTGCGAGCCATACCCCTGGAGGTACTCCTCATAGAGGAGGAGCTCAGCTAGGCTCTTGGTTCGAGTACATGAGAAATCAATCTCATAGGTTAAGCCAATCCCTGACACGATGAGGTAATTCGAAATCGGCGGGACGCCCTGGACTAGATCATATATGGTACTCCTTTTTTAAGCCAAGTAAATATTGTATTGGCCACTCGTTAAGGCTCTTCCAGAATGTGGGCATATTTTATCGAGCAAGGAGATATTCGGAATATTCACTGTTCGTCATCAGGGAGATCCTAAGATGCGAA"/>
                    <sequence id="seq_t753" taxon="t75" totalcount="4" value="AGCGTGAAAGTAGCCTAGTGGTTAGCGTTTGCGGGTCGCTTTAAACGGGCGGGGTGCGCATCAACTCCCTCAAGCTACGGGAATTCTTATGCCTTACAGGCTATTCGGTTAGTCGCTAGTCCTTGGACCTCCGTGTGGACCCAACCTACCTGTACAAACCGCTACCCGCCGTAATCTGAGCTATAAGTATCGAACCGGCTTGTGGACAAGTGCCTCCACCGCTCCGGCTTAGTCGGTTGGCACCGCGTGTAATTAGAAGGGCCAATGCTTACCACAAGTGGGACGTGTCACGTGGCAGCCTTCCTGCCCTCGGTTCGACGCGTCGACGTGCCCTCCCTACGTGTGACTACTCGCTAGCCACCGACAAAATATACGAGCCAATGATGGGCGATGCCGCAGTAGCCGCTTAAATAAAATAGTAGGCTAGCGGGCGATACATTCTGCCCCTACCGGCAGTGCGCGCCTCCCTGCCCACCAGGCTCAAATAGCCGGTTCCACTGTTCGAGACCGTTTCTAGTATCTAGGTAAAATACGCGTTGAGAGTTAGTTAGCAGCTCCACCTTGCCGGTTGTTTCAGTTGGGCCAATGTCAAACCCTATAGTTAATAGCTGTAGCGGGTGCTTTTAACTGTTATACGTGACGCATCCCGGCGTTGCAGACACGAACGCGATTCTTTATGCTCAGGCGGCCACCGATCCTGTGGAATTCGCAGCCATGTCATCATTGAAGAAGGTCTCTGATAATCGAATAACCTTACGCCAAGTATTCTTCCGGGAGGTGTATATGACCAATAGCATTGCTGTACTAGGGTTCCGATGCCACTATGAGCAGGGGCATTTCCTAATGCCACTCGCTCGCAACCGCGCCGAGTTTGAGCAATGTGTCGAGGTATCTGTGTAGACTTAACATAGTTTGGGCATCCCCGGACCACTCCTGACATGACGCACAATCTCCTTGTCTCGGGGCTTTGCGGTGAGCATATGGGATAGCCGAGATGGAG"/>
                    <sequence id="seq_t763" taxon="t76" totalcount="4" value="TGACCCCCTAGTGCAGTCAGGTATCCAATTGCCCTGGCATCCAGGATCTTAGGTTTCGATTAGGAATTCTGGTCCCCTCATCCAGACATTGGGGGTGGGAATTTAACCCAATTGCGTCCTGGCTCGATGAAATGGATTGGTTGTTTGCCGCCAGGTGATCAAGTATGATCGCTAGTTTGATGGCTAACCGTCCGAATAGAGATCGTTAAGACTAGATGACTACCACGGCGGCGCCGCCGTTCACTCAGGTGGCGCCCCGCCCTGGCTTTCATGGCAGGATTTGGGTGATTCGTTACCGCGAACTGTATGTCGATTCAGGGTGCGTAGCTGAACTACCCTATCCATCCCTGCTGGAGCTCTGAGGCCGTATAAATATTGCCCCCCCAACAGAATCGTAAGCGGGCGGTCTCCCGCATATTTACGCATATCCGGCCTCGCGGATCTCACTAAAACCACGCATACTACGTTGTTCGTCACCAGTGCTCGCGAAGAGGCCGTCACCATCGAACATTAAGGCCGAAGCTACCTTTCACGGCCGGAAGAAGTGCTCACAGTGGCAGCCCTCGGGCTCGGGGACCTGACACGACCTACGACCCTCTCGACTTGACTCTACAGGAAGTCTCGGCGCAATATCTTGTGGTGGGGTGATCTCTGTGGTGCGTATTTAAGCAACGGACTTAACCTGGTTGGGGGGTTACTGCACCTTCGCAGAATGCACCTTCGTGAGACTCGATCGAAGGTGAGGCTGTGACGATGGCTTAACTGGGTCCTAGTGTGACGACGAGATCTATATGACCCTCTTGATACTCCCTTGTGAAGCCCCGAGATATTGGCTTCTTCTTGGAAGCTGGTATATTTCTCCCGTCGTTAAAGGTAAGCCGGATAGGCAATACATTTTAGTGTATTGCATCATTTTTATCCCGGGCCTTCGGGACTTTTTACGATGCGGGTAGGCGTAATCGTATGCTCCTCCGGTCGCCTGGATACTAGAGGGTTAGCT"/>
                    <sequence id="seq_t773" taxon="t77" totalcount="4" value="ACGACCTTCATCCAGAGGTTGCCACAAGCCGCGCTACCAAAGACCGTCGAGATTTATACTGCGGACAATCGGGGCACGGTATGCTTAGCTATGATATTGGGCTGTGATAGCAATACCTTGCCCTCCTGGTATTAGATATAGCGAGTCGACTATGTGATGACTCGAGAGGGAAAGTAAATGAAAGTCATACACCCATAGGTCAATTCGCGTATTCGGCTCACAGCGCGAGCGATGCGTACAATCGTTAGCTAAATGGGTGTGTAGAGCTGTTCGACGGGACTCTGCTTGTGATACGTAGGATGGCCTTAAAGTCTGTCTTAAAGCCAGCCATATGAATTTCGGACCAGAATAAAGGCAACCGTACCAAAGCACCTATATCTCTAAGAGCTATCCGTACGAAGAAAAAGGTCACAATGAGACTCGGCTCGTTTAGCCTGTAATGTATACCGCGTTGCTACTGGTTTGCCTCCACTAAGCACCGTCATGAACACTACTACGCTTCGCTTTGCAACTTGCCTATGCAAATCGACAATTCTGGGTTGCGTTAAACACCCGTGAGCGCGCTCATGATTGGAGGAGAGAGTAGCGATCCTGCACTAGCCGAATCGTACCAAATGAGCTCGGTGTCGGTCGGTATGCAGTATTTGGGCAATACCGGCGATCGCGTCGACAAGCAATTTCCACTACCGCCCGTGCGACCTGACACGTCATCCCTACCCGCTACGGCTGACAGAGCCCCCTCCGTGCATCCAGGACGGACCCTATCCCGAGGTCTGTAGCAACTGCTACCTTTCTTATCTCCTTCTCAAGTGGTATTCAATGCTCAGTCTATGGTATATAGTAGGATCTCGTGTTGTGCAGAAGTAGGGGCAAAGATCACACTACCAAGGCCTATATGATGGTACGCTTGTGAACGGAGACCGCGTATAGGTCAGGCGGGATGGCGGATAGGGCGCTAATGGCTCAGGCGTAACCACATCGTGATGGTTACACATACCAC"/>
                    <sequence id="seq_t783" taxon="t78" totalcount="4" value="CAGTCCTTTCTGTATGAGGCGGGTCGGCACTCTGAACTCACGGTTGCAGACCACCGCAGAGACGGGATACCGTGGTCGGGGCGCAGCTGAAGATTGTCGGTCGAGCGGCGTGTTGGGCGGATCCAGCCGAGTCGGACCCTGTTCAGATAAAACAGAAATTCTAATAGAAATAGAGTTACGTCGTGACCCAGATCGTTCCAGACCACGGGCTCCTTATCCATCACACCGGTGGATCACCCTGTGACGCTTGCCGACGGAATACACTCCACAGAAGTACCCCGGGAACGTCATCCTTTACCAGTACTGTATATTACAAGCCGCAGTTGCAACATTGAATAGAAAACAGCATGACGTATAGGTGCCGGGAGTACCTAACCAACACTCGTCGAGTGCGGTTTTCCACGCGGCCGGCCTCCAGAGTCGTGCAGTTCAGTAAGACCAACGCTTTGAGCGGTCATCCTGGCTGAATGTCAACATCTTCCCACCGGGAGACCTGATATTACCTTGGTATGCGCTGACATGGATACACAGCGTGGGATTGACATTGGATCTAGCCCATACGAGCCAGAGTGCACCAGTTGCCCATTTCTGCTCTTTTTAGGAGGGGAATTCAGATTCCAGTCTTTCGTCCTCCCATAATGTGCGGTATGACTGATGAGGAGTCTAAGAATGCTCGGATTCTGTTTTGTCGACTATTAACGGGTTGGACCAGAGTAGACTTGAGGGCGGTCGTGGCGGCTACGAGTCCTGGCGGGCCTGTCCATCACTTCCATGTATCTTCCAGAATTCTTTCACCAGAAATAAACCTGAGTTACTTAGCTGAGCAGCCTATGACCGTTTCCGTGAAAGCTGAGGCTCCACAATCACCCGATTAGGGAAGGACGTACCTTTAAACGTTATCTGCTGACTACTATCTCCTATAGTACAGTTATGAAGTTTCCTCGGCCGTGTACCGCAACCGAAAGTTAGACCGCGTCGACCGCATTAAATTACGAAAGGC"/>
                    <sequence id="seq_t793" taxon="t79" totalcount="4" value="GGGACCTTACAGCATCCATAGATACTGTCGATGGCGGATACGAACGAATGCGCCCATGAACTGCGATTTGCAAGATTCGTTCCTATCAATTATTCTTTTAGTCACGTAAGGTGTACCATTAATTGCTCGGAGGCTTTGTCGATCAAATATATTAAGGCAATAAGAGGCTATGGCTGAAAGGAACGGGGAGAGCACCAACATAGTTGCGGGGACACGCTGACTGCTGACTCCTAGGCGCCTCCTAACCCCATGCAACGGACGAAGTGGCGCCGTACGACCTGAACACGTACATTTGGATGCGCCTAGGCAGAATAGAAGATGCTATGCAAAAGTCGGTGGCGGAGCTCTTGGATTCCATCGGAGATAGCACCTCGAGCGAGAAGGGTGTTCTGTATGTTCAACCGCCAACAACGCTAGCGCGAAAACGTCGCTAGTAGGTGCGTAAATTCCCTTTAGCGTGTTGGTAAATACGATTCAGGAAAACTAATTATAAGCAAAGCCCGGAGAACCTGCACTTTTCTAGAATCGGTGGTCACCGACCTATTTCTTCTCCAGTGTTGTGTGCATCGGGATTCCGTTAAGCTGAATTTCTATGTAGGGATCTCATGAGATAGATCTGAGAGCAACATTGCCACTCTCCAACCATGACCCCGCCCAACATTTTTTATTGGGTCTCTAGTTGGTCCTCATTCTATCCACAACTCGCACCTCAATGCTTGCTGTGGACCGGGGCTATGTCATATGGAATGGCGCCTTACGTGGCTTTGTTTAGAATCCGGATTCGGTTAGTATTTTGATGTCTCCCGTCGCGTATGCAACTCCTTGCGGAACTCTTATTTGAAGCCTTTCCGTGATTTGGACGGTCAATCAATTAATGTTCAGGAAGAAGGAAACCGGCACGGGATTGCGAAGGAGTTGCTAGAAGCCGCCGTGCAAAGTCTCGCGCCGCCCTCGGGCTCCCACCGGAGTTAGCCGAGACCGCGTAGGATTGAGATCCCTC"/>
                    <sequence id="seq_t815" taxon="t8" totalcount="4" value="CTCAGGTCTATGACAAGCGCAATGTAGACGCTACGTATCATTTGCGACAAGGTGGGACAGGATCGAGCCGTTGGTTTCCGTATGGGTATGGCCCTATGCCCCGTGACGTCCAACAACAGTCTGGACTAAAACGAATCCTCTGATACGTAAGCGACACTCAACAGAAAGGGTCCTCGGCAGCGTTGGGAGATACATCAATCAGCGGTCACTGCACTTCCGGATTGTACTCAGTTGCAGACTCAGGTTTCCACACAGCAAACATTTGTATTGAGGTCTGAATGGTACACTGCCTGACTAGTTATTTTACAACGATTTTGAGATGGACTCGGTTACTCCCATCCAGGAATTATATAAAGACAGAAGATAAACGGCTTCACCAAGTGACAGTAACGCCTACTCCGCGGTGGGAGCACCCTTAATGAACCTTTCGCGCAGTGCCAACTTAGAGGGTACCGCCTATAGATAGTTTCATTACATTTATCTTCTTCAAGCAGTTTGTGCTTTACCTACGCGGCATACGACAAGCTCGTCCGTTCCGCCAACAAATCAGTTCCCTGACTCATCCATATGACTGCTTTGAACGGCGGAAGTGGCCCCCTACATCAGTATAAAGCATGTACATGCTCGCCTGACGCCTTGCTCGTGTACGTTCCGTCGTGACACAACTGTTTTATTTGAGGACCGTTGGAACGAGCAAACAGTAATAGGGAGGATGCCAGAATTTCTTTCCTTTAGTGTTAGAATAGGCGCCTGATCTTTGGGAAATGGAACCAGGATCAGTTTAACACGAAGAAGAGGGGGGCGTGTGTATCAATGTCTGAAATAGGTTGTGAATAAAGATCTTGTGGAGGGACGTATGTAGCATGGCACGCGAATAGTGTGCGAGCCTAGTAACCCGGTCTCTCTCGTAGACGAGAAGAATGAGCTTGTAGGCGCTTGGCTGCTGTCATATTGTAACAACATTGTATTTCCTAAGCATAGCCCAACCTACGTCTCTCCC"/>
                    <sequence id="seq_t803" taxon="t80" totalcount="4" value="ATGAAGACGCCATGGACGGGAAATCCCTACAAGGAGCATCAACGCGACTTCTAAGCCCGTCGGGGAAAAAACCTGTCCGATCATGGGGGAGCGCTCTCATACAAATATCTAACAGCCAAACTCTCTTGGGGCAATGCTATACTTCATCGTTTCCACTGTAATTCGGCGTGTTCTGTGCGTGAGGGACTGTACAGCGGGGGGAAGGCTCTTCAACGGGCGCCTCAACCTATGACTCTTAGTGAGTTATTAGGATCTGCGTTTCCATGGGAACGGTACCTGTAACCTCAGGGAGTGCTTTGTAGATCTACTGGACGGCCAGCCGCCAGCCGTTTCTGATAACTGTTAAACGCTGTCCTGGAAAGCATTCGGTCCGGCTGGGTATTCGCATTGCAGATTGGAACAGGAGTAGATCCTTAAATTTGGTGGGTCCAGCATCAGTGCGTTGCTAGGTTCCGTTCCCGCCGCATAAGCCCATAGGGACGTATTCGTGAAAGGGGTTATTGAGGCTTACTCCCTCGCTATACGTCCTCGTTCAGCTAAGGTATCTGTGTAGGTAGAAGGGGTACAGTAATGCCCGGGAGGCTTTATGAACGTGCCACACCTGCCCCCCGTCTTGGCGTAGCCCCTTTTGAGTGAATGTTACAGGGCAGTCACGCCTCCTCCTACTCGTCGACCCGATAGAATGTCTAATAACCTTGAAGTGATGTAGAAAATGGGGATCGTCATGTTATAGTATAGAGCGTGCAAGGAATTGCAGTACTAGCTACAGCGTAGACTGACCTCACATGCCCGAGACCCTCGTCTATGGCAATTTACTGATGCTTTTTCATACACGAGCACTCCCATTAGTTGTCGATTAGCCGACAAATCCCTGGCTTCGGCGAGGGCTGCAAATCTTGTTATGGCGCTGCGTGCTTTGCTGGCTCCCATCTTACCGAAAAGCGATTTCCGACCCACATATACGAGCGCCGAATCACTTTAGGGAACGCTCGCTGTCCAC"/>
                    <sequence id="seq_t814" taxon="t81" totalcount="4" value="TACCCAAGGCTCTACTGTCCCAGTACGCGCACAAGCTCCCGATTTTTCAACTCCGAACTCGGCGGTCACAAGAGGAGCCTGTATCGCTCGATTCACTAATGTTTGATAGCTGATCATAGTAGGAGGTCCGGATTGATCAACTACATTGCTAGCGTCCGGGAGCTATACACTGATCAGGAAAATAAGTCATAACCTGATTTACCGTGGAAGGGAGTGGACATCAAGCCACGGTGCCACAGCGTCGCGGGTGTAGCTATCGAAACTCTCCGTACTGTTATGAATTTTCTACAATAACACCACTAGAAAGTTGGGCCATTAGAAGCAAACACTATCCGGTAAGTGAGATTAATCAACCATGCCTGCCGAAAAGGGCGGTCATCAATAACGCCTTTTGCATCCTATTCGCCAAACGGTTCGGGTTAATCTTGTAAAGCGCCTAATGTTAGCGGCGGGAGACCAGGTAGATGAGCAAAGGTGATATACAATCTATCTGTCTCTGCGTGCACGTGGATTCGCGAGGCGCGTCAGCCTTGCAATATGAAATCAAGATTATCGCACAGTGTACTTAAAAGCGTCAATGGGCGGTGGTTCATATTCCCACATTACTTGATCAAAGAAGCCCATTCCAGTTTAGAGCCGCTATCGCTCGTGAGTGAGACTGAGAGGGGGTTACAGTGCCAAGGATAGCATGGCTGATGTAGCGTAAGAAGTAAGCAAGACTGGGAGTGACTAATGCCGCTGTACGTTACGTACCTTGTGTACGATAGGACGGTGTTTATGAACTCTGGATTGAGCAATAAAGAGTACTGTGAGCTATGATAGAGGTTCCGTCAACAAAGCGTCGCGGCCACAAAAGCCCAGTGGGCGGGGCCGCATATGTCTCCATAGTTAATGTTCTGGCTCGTCCCGGCCGCCTCGTTGGCTTATCTTCGATTGGGGCCTTTCTGTGAAAGAAGGTGCCTTTACATGGTCATAGTTGTAAGTCCCTACATACTCATAA"/>
                    <sequence id="seq_t823" taxon="t82" totalcount="4" value="TTAACGGTAGCAGAGACGACAAACAGTGTCCGAGGTAAACAACTCCTGAGATGGCAGTGCAGTTCTCATAACTGTGAACGGTCATCGAGTGCTAACAGAAGCAATCAGAACGAGCGGTGGTACGAGCTTCGTTTGTTTTGTCCACTAGTATATGGTGCCCCATAGAAAATCGGCCGACTTGTTCTCGGAGTAGGTAGTGTTTCGACTAGCATTACTTGATACTTCTTTAAGTAAGGTTCATTTGGTCGAGGGCATTCCGCCGCCCAACCACGAATCCATAAGCTGATTCCAAATGACCATATACGCTGGTCGTTGAACCGATGGTGTTTCTCTTAAAATGATGCCGGGTGGTATCCAACCGTTTACTACGCGGGACAGGAGGCTGGCGGTGCCTTCTGACCGAGCTTGTACGCGGTCCATCCTCGTAGGTGTTCTGCCTACGTTCGGTCCATTCAAGTGGGCGGTTGGAAGTTGCAGAGCTGGTCTCTACTACGTTGACTTTTACTAGCCAGTCCATGTCTTACGCGAACGCAACGGGGCTCGTGAGGTGAGAGAGTACGCTGATTTACCCCACGTGCCACTCCCAAGCTCAACAATCGTAACTAAGACCGGCAGAAAATATAAGAGGGCGGCCCCGTAGTTACTTTAGTCAATCTGTATTCTTGAAGCGGGACCCAAGGAGCAATACGGGTGCCGCAGGCCATTTATCATGGTCCCTCGTCCGAATCAGCATCAATTCAACCACATAAACGACGCATATCTTTGAGCCAGTACGGTCATTGGGGTCTCATTACCTCTTATTCCCACCGCGGGGGAGTTCGTCGGTGCCCGACAACCATCTAATTATAGGCCATGGATCCACCGTGAACGGGGTGTCCTGCAGCCCCAGGTTCGCAACGGTACAAAATTAGTCGACTGACATTCAGGCCCTAGCATATATCTAATTGACGCACTGTTGTGGGGCCGGTTTCCTGCGCATTTGACAGGCGTCATGGGCAAC"/>
                    <sequence id="seq_t833" taxon="t83" totalcount="4" value="GGGCCCTAACGCTCTGGGGCGGAAGATGCAGTCACCCCTACCCTCTGCGATGCCTATCCTAATTGGTAGTAATCAGTTCTACCGTCCCTCCGACGCAGCACCAGGTTTTCTGTAAGAGTACTTCTCTCGGTCATAAGAACGAGCTTACTGGCGACCGGCAACCAGAGTCATCGCGGTTAAAGCCTCTGGCTCGTGTGGATGACGGGCCCATGCAACCCCAGTGATGCCTTTCTTCGCGCCCAGGTCAAGCCTGACAAGATCGGAGAGAACCACCAGTAGTGAGGTTGGACTATAAGCCCCTTCCATTTGAATCGCATCGTTCACTATTGGCCCAACAGCCGACGTTCAAAAGCACCAGCGGCCCTGTCTTACTATGATATACTTTTGAGATAAACCATGACTCGAGTCCAGTCAGAATGATAATACTCAATGGTCCAGGCTGCGACACCGGAAATTCAACTGTATTAGAGTTCTAGCGCGATAAGGCGTACCGTTCTGTACACTCTCTTAGTCACCGCTGGTGCGCGCGTAGGAATAAACCGCTCTCATAATGCTGAGCGCAGGCAGTGCTTTCCCACCCGGACATAGAGCTTCTATGAGCAACCAAGGTATGCACTTGCAATGTAAGAAATGCGTGCAAAGACGGCTATGTACGAGGCAGAGGGCTGGCAAAGTTAAGGCCACGAGCAGTTGGGGCGCGCGAATATCTTAGGTGTCTCCCCATCGCAGTGAAGCGTATGTCCATAGTTGAGTATGACCACCGCTAAAGTGACTCAGTCGATACGGTCTCTTTGTTTTTCAAAGCACACAAGGTGGGTCGTAGGAACTACAGATCTAACAGACGGGAGATAAAATCTCTCCACGAGTCTAGGGCTGAACCCAACAGTTTCTTTGACCCGCTAGATGAGCGGAACAAGGGGTTTGCGTAGCGTGTCTCGCACAATTATGTCAGTCGAAACTGCTTCTACACCTTTGGCAGTAAATGAACGCCTCACCCATA"/>
                    <sequence id="seq_t843" taxon="t84" totalcount="4" value="ACGTGGTTAACCATAACGGAAAAGTGTGTCCCGGAGGAATATCTCTTGCATCGACCGTGAAGGTTTGATAGCTTGAGAGATTCTTGGCGACGGATCAGAAAATAATAGTCAAAGCGTGGCTACACGCAGCCTGATGTTACTAAGATGGCATTATCGGCTTCATAGAAAAGGGCTTTACGCGCTTTGGGACTAGAAACTGGTGTATCGTGCCGCTTTCCATACTTTTGTTAGTAAGAAAGTTATATCTAGAGTACTTTACTTTTTCAACCGCACCGGGACAAGAATAGGTAATGTCGACAGAAAATGACGCGTTGGAAACTGTGGGCAGTCTGTGTAAATTGTGGGAGACTTTAGCCTACAGTTGATCCCCGCCCATCGGAGTTTGCCGAAGCCGACGTAGGACGAGAGGACACGGGCCTACATACTAGGCGTTGAGCCGGAAGCCACAGAATTCATCTTTGTCAACGGATTTAGAAGAAGCTGGCGATCCGATCATGACATTAACCGTAGATCTTCTATCTGCAGTGAATGGACCGCGCCCCATAGGGTCAAAGATTCCGCTAAAACAACTCTTCTGAACCCGCGCAATGCTACAACAGTGTAATAAACGGCAAGACTGGAAAACTGGGCAGGGGCATCTTTAACTCAATCCCGCTATGTGCAGGACGCGAATACAAGTCAGCAGTGCCCTAGCGGCAGCATGTGTAAGAAGGACCACGCCCTGTCCTTGATATGTATGAGACTGGCGTAAGAACCTTAACTGTTAGCGGATGGAGTAATTTCTCCCTCAGCGACTCATAGGCTCCCCCCCAATTAATCATCGCGTGTGCAACGTTTACCATTCAATACACTATAGTACCACGCAGGTCCGAACGTATTGAAACAGCAGATACGCGACGAGGCACGAATCTACCACTGGAATGCTGGTCATTGCAAACGCTAAGATGCCGCACTGACGTGGTTACGGTTTCTTACGCATCTGGGTCTCCTCCTTTGCTAC"/>
                    <sequence id="seq_t853" taxon="t85" totalcount="4" value="CGGCTTTAGGCCCTAAATAGAGAGTAATTAAGGTGTCGGGGAGATTTCTGCTAGTAGAATGGGGTGTACCCGAGATCTCCGTTTAACCCTAAACCCAGTGCCACCCCGTGTCGGTTATGAGGATGGACGGCCGTGGGCTTTCTGCCCCATCGGGATAGGAGTAAGGGCTAGTTTCGTCGGCTAAAAACCTCCTTGGGCACCCACGTTATTCGCCCTGCATGAGCATTTGGTTGTTGTAGCCCGTCTACTCGAGGGGAGTAGGTCAGCAACTGGTTTAAACGATCCTACTCCTCACATTCTGCACTTTCCGATCCCCAAAGTCGGCTCGTGGATGCCATAGTAACCTATCTGCTGCCGCCCCTGACACAGTTTAGCTAGTGGACTAGACTTTAAGAAGTATGTATGGAAACGTTACAAACGGTCAACGTTGCTTAGCAACCTCGTAGGGCATCTGATCTACGGTAGATCCGCCTTTTTCAGTTCCAAAATATGCGTTATCTATCTTCTGCCGTCCCGCCCTAGCAGATTCCCTCCTTTCCTGCCCACTCATTAGGCAACCCTGGATTACAGCTTTTCGTTTTCCCTCATGGAAGGGTCTTGTGGTAGGCCTATCCGCCCGAACAAGACCACACGGTCGTCCGTTTTAACTTATATTTGCAGAGGTGTCCGTCTGGACGGTGTCAACGTGACGGGTGTATAACAAATCAATGTGAATTGTAAAGGTCCACCATCACCTATAGACGGCCTTCTGCCGACGAACGGGAAGATTTCCAAGCCGTTGAGCAAATCACCTGATCTGAATGGAGCGGCCGCGGGCATGGTTAGCAAGAGCTGGACGAAGTCAGGCGAACCGAGCTAGTAGCTAACTGTCCCTCGGTTTGCGCCGCTATATTGATACAAGGCCGGACAACCCTATTGTTCTTAAGGTACACTCAATCCGTCAGTCTTATGATATGCTTAATTTAGTGTCACATCAACTTCCAGGCGTCGTTCTTGCGCC"/>
                    <sequence id="seq_t863" taxon="t86" totalcount="4" value="GAGCATTCTGGGGAGACCCATCGCTTGTACGGCTGTAAGTCAAGCAGGCAGGCATCAGGCCCCCGTACTATGAACAATACGACGCCTGCTCAGGCAGTGCTCTATGCTCCCCCTGATCGTAATCATTTGGTTCTATCTGGCCGACGTGCGTCTCACTATTCAACGGCGGTGGCTTAACCCTTATAATAACGACGCTATCGCGGCTTCGGGGCGGCTCCGACACCCACACGCTAGACTCGTGCCGCTCCTTGATGCTCTCAATTGCGAGTCATCGACGGTGGTGTATCACTCTTTACCTTGGTGGCAGGCTTCCAGCGATGTACGCTAGTTTATGTGCTGCCTATACCATCCCCGGCAGCTGGGGTGGTGTTTGTAAGGACGCACCAGGGATTGGGTTACCTGCATATCGAATAAGGTCTTTACCAGTGTTGCACACCCCCCCCACCGCCTCATGAAATCTAACCCCTGATTCGCAGAGGTGATTAGCCTGCTGGCACCCTCTCTGGAGCAGTCGGAACAGAGAATCGCAAGTCTCACGCAGAGGATCCGTCGCTTCCTCAGCACGAGCCCCCTGTTTCGTCGCCCATATAGTACCGGTATTTGAGTTGGTATAGCGTTTCGCACACTGGGGATAGTTTGAATGTTTCTGCGTCTCCGAACTGGAAGCACATGGCTCCTGGCCAGGGTAATTCAAGTCCGCATTTAGCCTCAGTGAAGGCACTACGCACCCGGGACATACCAAGCCGACGTTCTGCCGTCTCTCGTTATCAATGTCACTAGCACTGACCCCCCGACTGGGTTGCCTGAACATTACGTTTAGTCGATAATAGGCGGTGCAACCAAATTATGTTTACTATTCTACCCACAACCAAGTAGATTTAACACGTTATACCTTCTGAACTGTTACGGATCGATGTGCATGGGCCTGTGAATGCCGCAGAAAACACTGTCTGCACTATTAGCATGGGCAGGTAATCTCGCACCACCAAATAACTTACCA"/>
                    <sequence id="seq_t873" taxon="t87" totalcount="4" value="CCGTATATCGTCGGGGAAACGAATAGTGAGAGGCCCGCGCCAGGCTTAAAACCTACATGATGCGATATAAATGCAGAGCTTTGTGCCATGACTGAGGAAGTCCCTCTCGGCCCCCCGCGCGTAAACCTCTTCCAATACGGTCGTAAATACCCAGGCGTGACGCATGTAAGTGATTACACAATGAAGGAGATACCCGTCTAGCCTGGCCCACTGGGAACATGTACCGCCCCTACCGATCTGATAAGACATAAATGAGCAGGTGATTAATACATCGTTATACTCTGCTGCGTGGAGTCTGTGTCTATGACGGAGGTCTTTCTAGTGCGAAACGACCTCCCAGTTCGACCCGTCCGTCGTCGCTTGAGTCCTCGTACGAATTCTCAGTACGCGAATGCGCGCCTGCTCCTGACTCTATCACGACCATTTGCGTCTGGGTTAAGAAATGACTAATAACTCAATATACTCGGGACCTGGTCGATCGCGTAGGACCTAGCGCCAAAGTCATGGTCGTATATGTAATTCTACAAACGAATACAAGTTGCGTCTTAAGTCCGCCCTGTCCATGGCCAGTAGAAGAACATGGTGGAAACGTTCATAAAAGCGTCTTGCTGCACCCCTCTGGCCTTCTCCTCTTTCAATATTCCTCGACATAGAACTGCAGCAATTAGAATGACCTAAACGGCTAGCGTTCAAAGGGATTCAGTTCGCGCAGTATCGACAGTCATTCGGACCTACCGTCAATGCAGTCTATGGATGTGGAGTTCCCAGGCTCTGAACAGATGTCAGCTGGCCACTAAGAGGCCGGAGGCCGAGTGAAATTGTAAGTTTCCCACTTGCCATAGTTGGGGAGCCACATGATCCAATCATAAGTTGCGCATCAAGAGAAAGTATCCAACAGAGAGCGAGTAAGAGTGACACGATGAGTTCGGCTGAGAGTCCAGCGGATCGAAGGTTCATGTCTGGCACGTCCAATCCGTGAACCGCTAACGGGAATCGATAG"/>
                    <sequence id="seq_t883" taxon="t88" totalcount="4" value="GTCACCGTCCAGGGTGCGCAGCTACTGAGCCTCCATCCCACCAGATACGCGCTGTAACAAATCGGTTATTCGATTGGAGTGGTTTGCAGCACTTAACGACTTATTATCGGGTGCAAAGAAAGTGAAGCCCGGGCTTAGCGAAGCATTCTAACAACCGACATTATAGGCCACCGCACTTTTTAAGACGGGTTTGTAAAGACACCAGTGTGCCACATATTTGCATTTCCTAAAAGGTCGACACCTCGTCGCAAGGACACAATGCAGTGGGACTCTGCGCCAGGTAATAGTAATTCCGAGATCCCAAAGACGGTACCGCCAGCAGTGACCAAGAGTCTGTGAGAGTAATCTTGAGCTTTATATGAGACACGCCATTCTGCGATAAATTAGTTCTCTGACTATCCCGTGAGCAACCAGTATTAGATTAATGTCGTAGTAAGGCATACAATTACTGCAACGATGAGCATTAATTTGAAGATGCGGATTTAACTCCATACGTAAACGCCTAAATCATGCTTGGCGGAGGCTGCTAGAAAAAGGCAAGAATGACTAAGTATGCTATACCATGAACTGGCGTACGCTCAGCCTAGCCGATTACGTGAGCCCCAATGGGGACGACAAGGAAAAGTCAACTCTCCGGCTGCACCTGGACGCACAGCGTTAGGTGCAATTGTTGCATTAGTCATACGAATGTAGGCCTCTGGCTTCCTACTCCAAATTATCGATAAATACGCCTCGCGTAGACATTAAAGCCGACTACCGAATCAAAAGCTAGGAATAGCCGTTGCAAAGCTTCGCCATGAGAGTTGTGGGGCCTGCCACTTCTGGTACAGCGAGCGCGACACCCCAGGGCTAGAGCCGTCAAAGCTTGGGATGCGCTTAACAGGCAGAGACGTTCGCCACAATGGTAACGCGGCCTCGTCAGAAGTGGGCCTTCATAAACATAACCTAGTATTAGACGTGGCTGCGATTGCGCCACCGCCCAGTAGGACGCTGGACGCGT"/>
                    <sequence id="seq_t893" taxon="t89" totalcount="4" value="CTTGAATCAGATCCGCCACAAAAGCGATTTAAATGACCACTATATCAAAGTTGACTCCTTAATCCGACCTCAGGTAGTGCCTCACTCTTAATTGCAGCCTAAGGCAGCGCAACACGGGACACTGACGCACGGCATAGGGGGGTCTTAACTTAAACCGATAGTAGCGCAACTCTATTCACACTACCCCATGCGGGAAACCTATAGAACTTTGTCATTGGCCGCTACGGAGGATGGAAACCCCCGGCCCCAACCAAACCCGAACTAAGGATCCTGAATGAGGGGTTATCCCATCATGAGAGCAACGATGCATCAGTGGCCAGGCTTTGACTCCAAGCGCAGCTTGACGGGCCCTTTGCGCGGAGAATAATACTAGCCTGCCCACCTACCCTGGAAAGTTGTGAAATGGTCGGATGATGTAATGCAGAGGGCGGCATTCTGAAGGTGTGAGTAACATCAGCCTTTCTAAACTAGGAACGGGTTATAGTGGTTCGTATTCGCTGCGAAACAGAAAGCCGGCAGTAGGGTGACGGAGCGTCTGACAGTAGAATAGCTAAAGTGAACATTGTTGGCATGGCTTGGTCGCATTTGAGCAAATCGGCTCACACGTGAGTTGACTCTAGGCCTTAGAAGCGCAGCCCGCATCCTGATAGCGCTACGGCCAACAACAGCAGCTCCTATATTGCATAGAAAGCAGTTACCCCCTTGTCAGACGGGGCATGCGCGGGGATCCTCTATGGTCCACGGGGGCCCAAGACGGTGCTACATATCGTATTGTAATCCACTCATAGCGTATGGCACTGTATGCCAAGATCCCGATTCGTCATCGTGGACCGTTACACTAGAACTTACCTCACCCTCAGTCGCCTCCAGTTGAGCGAACCCAACAGCTATTTCTAGGTGGTCTCGGGCTGCTCGGTCGAAACTCGAGTTGTGTAATCTCGGACCATACTAGGAGTCCTTTGGGCTCGCACGAAACCACAATGGTTGGGTGCATACTGCG"/>
                    <sequence id="seq_t915" taxon="t9" totalcount="4" value="AAGTCCTTTCTGTATGAGTAGGCTTGTCAAGCTGAACTCACGGCGGCACACAACCTCGGAGACTGAATTCCTGTGTCGGGGTACCGCTGACGATTGTCGCTCGAGCCGCGTGTGAGGCCAATCCACCTTAGTCGGACCGAGTCGATTAAAAACAGAAATACATCAAGCACTAAAGTTTCTTCTGGAGCCGAACCATACCATACCATCGCCTCTTCCGCTATTACAGCGCTGGATCCCCCTCTGACACTAGCCGACGATATACCATCTACAGAAGTACCCCGCCAAAGGCATCCTTTACGAGGACTGTAAAATTACTACCGCAGTTGAGAGATCGAATACAATCCAGCATTAAGAAAACCTGACGGGAGTACAAAGGCAAGACCCGTCATGTGGGGGTTAACCCGCGCCCGGCCTGCACAGTCGTGCCGTTCGTTACTCGCAACGCTTTGCGCGGTCACTCTGTATGAGTGTCAACTACCACCCTCCAGGCGAGCTGGTATTATCATGGTGAGTCCCGATATGGTTACCCAGCGAGCGATGTCCATCGGATCGAGCGCGTACGAGCGAGAGTGCACCGGTTCCCTCTTTCTTCTCTTATTAGGAGGGTAATACAGTTTCCAGCCTTCCTTCCTTACATACTGTCAGGCATGATACAGGAGGAGTCCCAGAATACTCGTATTGTCTTTTCTCGGCTATTAACGGGTTGGACCAGATTAGACTTTGGAGGGGTCGTAGCGGATCTGAGTCCTGGTCCGCCTGTCCATTCCGGCCATGTATCTTCCAGCATTCTTTCAACAGAATTAAACGGGAGTGAGTTACTTAAGCAGAATATCATCGTTACCGTGAAACCTGAGGCTACACCTTCATCCGATAAGCGAAGCACGCACCTTAAAACTTTTTTTGTCGTCAACTAATTCCTTTAGTACACTTATGATGTTGCCTCGGCCGTGTTCCCCAAGCCTAATTTAGCACGCGTGGTCCGTTTTCAGTTATGAACGAA"/>
                    <sequence id="seq_t903" taxon="t90" totalcount="4" value="GAGACGTTGCTACAATTGCTTTCTACTTTGCTGGCTAGGATGCTGGCGTCTGCTACAAACCCTGGTTATTGGATGACGAGCAACTATAGCTCATTACACCCTACTCTATCAACTACCTATAGGATACAGTTCTACTTCGGGGGGACGCCTAACGGACGGTGCTTCAGTTCGACTTATTCAGCGTGGGATGTCCCTGGGATGGTACCGTGGCTAGGGATTAGTAGCTTGGGCATTCTGTCGAGGGAAAAGGGATCCGCGTTAGGACGCAAGATGCATTCTATTAACAGATTACAGGATCAGTTTGATACAATCGGGGGAGTTTTAGCGGCAGTACGGTTGCCACTCTAGTCGGTGGTAGCAAATCCAAACACTAATACGAAATATAATTACTGGTACACAGTGATGGTTTCTGAATCACTGCGTTGCGCAGTACACCTCGACCACAAATACTACCAGTAAGGACAATTAACGGGCGTTAAATCCGGATGCCCCTTCTTACTGAGTACTCTACCCTGTCGTCGCAAAGGCGTGAACCATCTTTTACGTGCCCCGAACCCGTCAAGCGAGCCATTCTTCAACGAATACTTGGTCGGTCCAGCGTGCATTCGAAGCACGTCCTGATTTATGGAAGTCGGTGGATACATGGGACGACTGAAGTGTCAAGATTAAAGACCATATATGTACAGAGACCGGCCGTCTAACAATCCGTGTCAAACTGCAGATTGGCCAACGCCCGCCGCTAGTCCGGGAACGAGCGGCACGAAATTATGAAGTTGTAAGGAAGAACAAGATAGTTTGAATCCGCACAAGACATTCCCTTTAGCAAATGATAATAGTGGAGCACTGCCACCAGACAAGAACTGAAGTGCATGGATGTAGAGAAAAGGTCTCTGACGTCTAAGGTATAAGATGTCGGTTCAGACCTCTGGACACTTTTCAGACGCCTTCGCCTCGGCCGTTGGCTGGTGTTTGCCGTTACTGAGAACAACCATGCTGGCGC"/>
                    <sequence id="seq_t914" taxon="t91" totalcount="4" value="GATCTCCCCTATAAGGGGGAGTAATCACGTACAAGCGAACCTGAGGGTTTTATGAAGCAACACTCATAGTAAAATCCGCATGGGGGGTATGTATGCTTTCTACCACAGGCAGGGTGTATCACCAGCGAGCCCTTTCTCAACGCTATAGTTGTGCCCGCTCGAGATTTAGACACTCCACATTCATTAAATGTAATATGCGACTTTTTGGAAAGATACCAACCATCATTGCATTTGCAAGTCACAACCTGCCGGGGCACGTCATCAACAAAAAGTGTTCCCATTTTTCTAAGTGCAGCTATTCACTAATCATAGTACTGAGCGTGCTCGGGAGCCCACTTTGCCAGGCTGGAGAGAACATGCAGCATTGGTGATCGGGACGAGTTTGAGTTATTCTTTTAAAAAGAATAAGAGGTAATGAGCACTGGTGCTGTCGACAAGACGCACCTGGCGTCGACATTGCCATTTCGGGTTCCAGTAAGCCGTCGTTACTAACTGGAAGCAAGTGACTAGAAACTTTCGGCCTTGATCTGACAAACGTCCGAAACGGTGCAATGCATGGAACAGTGGAACCGCCCAATTCCCTCATTATGTTCGGTTGGCTGTCCCACCGTCATGTAACCGCCTAATCGGATGGAAGTTAGACTATGGAACCTCGTTCGAGACCTCATGCCCGCTTGGGATACGTATAGAAACATAATCACAATTAACCAGACAATTTTAGCTAACAAACAACCGCGTACTAGCCTGACCTGTGATTGCTACAGCAGAGCGGGGTGTGCAGCAAGCATTCGCCCACACTCACGCACGTACCGTGCGCCTCTGCCCTACTTCGGAGAATTGAGGGTCGTCCCCCGCTTTTCTTCGTCACACACAATCTGAAGACTCCATAACGGCGCATCGCCATTGACAGTTGGCCGATCTACTGTACGACTATGACATTCATGAGGATTGGAACGGTAAATGCAGGCTGAACTTTACTCACTTGGCAGATGGATTCAAA"/>
                    <sequence id="seq_t923" taxon="t92" totalcount="4" value="CCATCTCAGGGTGCTATATGGTCCTGCTAAAATCATGCGTTTGCTCAGGGAAGCTCGCAGTGCGTTTTTGGCAGGGCGTTGATGATCGATCCGACCCGACCCAATGACCAAGATCCTGACCCTCTCGACCGGTAGAGTAAGTTTGCAGGTCCAGTGGGTTGTAAGAAGTCCAATACCGAAACGGGGACTCCTAGGTCAAAAACTGAAGTGGAGGGAGTGCGAGTAAGGTACCCCCTCGCGCACCTACGTTCGCTACATAGAGGTGAACCTTGTAAACTCAACGTATGTGTGGAGTTCACGCTGGGGCTGACTACGTTTAAGGAATATGTGACTTGAGAACGCCTTATGCCACCAAACAGGGTAGGATTTGAAGAGGAATGTTTTATGGTAATCCCTCGAAAATCGACTAGGGCGGGCTTGCATCGTAGCTATTGCTGTAAACAGCTACGACACGTAATCCACCATGAGCGTTTCAAGAAACGATTAGAGCACCCCGCCTCATTCATGCCCCCTGCAGCCCCCTCGACCTGGTGTCACGAAGCACCCTCCAGGTTGGGTAGTACCTAGATGACTATGTTGCCGCCGTCAGGGGTTAGGTAACTGCCGTGTCCATCATCGGAGAACTGCAAGCCCCAAATGTCTTGTAGCCCCCTGTCAAGAAGTATACACAATGAGTCGTTAATTTTTGAGTTCCAATTCATAGTGTACGCGCCGTGGTGTCGGGGAGAATTGGGGGTCCATGGGCGTATTTGAAAGTCCCTGGGTCCCAGGCGGAAATTGAACGTTCCTATATTGTTCGTGTACTTGGCTAGGACAAAGACACACCACCACTTTTCGACTGCAAAGTGGATGGTTCTATGGTATATACGACACAGCAACACGTCCATGCAGCATGGTCCAATCCGGCTTCAATCCAGGATCGGCAAATGGGCTGCTTCATACGCTCAAAGTGAAGCGTCTTCCTTGTCCCCGGTCCGCTCTCTATGCGGCACTGACTAAC"/>
                    <sequence id="seq_t933" taxon="t93" totalcount="4" value="CCCCGCGTGGAGAAGAGAGCTAATGATGTTCGCTATCGTCCAGTGAAGCGAGTCGGTCACCTGGCATATTATTGAGCTTAGAAGCCTTTCCAACCATGCGGCCAGTCGTTTCTCATCAATGCAATCCGTTGGCACAGTGCCCGGACCAGCCTACAAAGCGGCCTTTGCGTGAAAATTTAAATCAGGGATGCCACCATGTTTGCGTTTTCGGCCCGGTGGACTTGTCAACTTCATATGTGGGCCCACACTATGATGGTCCTACAACGGGATCCTGGGTATATCGTGTTTGTGCTCAGGGGAAGCCCGGTTTCGGCCCCTTACGTCCCGCCCCTCGACCGCAATCCCCGGAATTCGCTCGTCCCCGACCTTTTAAAATGAGCTAGCGCTCATGGAACCTTTAGAGGACCAATTAACCCTACAGTGGCGGCGCGTGGCGCCTAATCTGAGCAAGAACAGTGCACTTTCCTCAGGCGTAACAAGCGGATGCGCACGAGGATTCTTGGGTGTGTGACGGAGGTGGGTGGCTTTTGTTCTCTAAACACGTCTGAGCAGGGCCAATCCCTCTATATGTTGCAGGAACTTAAGTCAACCTGCCATTCTAATCTAGAGCGCCGGGTTTAGGCGGAGAAACAGAACCGACGTAGGTACATTCCTCCTGTGCATTCAACTTCTATCGAACAATATAACGAACTCCAATAATCGGTATATTCAACTTATGAAGAGCTGGCGACGTATTCCGAATCCTAACAGTAGAGCAGGATAAAATTGTATAAAAGGAACCGAACGGGTAAGGTCCCCCTAAAAATCATAATGTCTCAAATAAGGCAGCCTGATCACGTCTGGAACACTCGAAGTGCTACAAGCACGTACACAGCGGCTCGGGTAACAGAGCTTCGAATTCTCGAAGATAACTCGGTCAGTCAAAAACCATCCACCGTGTTCGAAGAGTTCTGTTATATATACACTACTTATTATAAATCGACATGACCCAAGGGGGCGT"/>
                    <sequence id="seq_t943" taxon="t94" totalcount="4" value="GGACGAAGACCCTGTAGGAGGGAAGATGCAGTCACCCCGAGTCTCGAGAATTCATCTCTTAATTATTAGTGATCACGTCACCTGTCCGAGGTCCCCTGTACCAACTTTGCTCTAACCGCTCCTTCCTCGGTTATATGTGGGCGGATACGGGTTACCGCCACCCACACCAGATGCGCTTCCACCCTCTGGCGATCCTGGGAGATGTGGCGATGTATCAACCTAGAGTCCAAACGTCTCGCTTATGTCAGCCGTAACACGAGCCGAGATAACAACCAGGTGTGATATTAGACGCGAAGGCCTTTCCACTAGCCTCGGAGTTTACACTATGAGCATAACTCGCCTCGGCTAACGGTCTCGGGGGCCCTCTTTATCAAGGATATACTTGTTGGATGCACCATGAGTCGAGACCACCCCGGAATATCATGATTATTGGAACAGGCTTCGGCGACATCAGATAGACAGCATTAGCGATCCGGGGCCGAGAATCTTAGGCTTCAATTCAATCCCTTTGGGACCGCGCCTGCGCGCGTAGTTATATACTGAGTTCATAATAGTGGGTGGAGAACTTGCTTGCCCGTCCGGGGGGTTAACATGAAAGATACTCCACGCACAGCAGACGTACCGCCAGAAGGACGTTCCAATACGCCGAGACGTGGGGCAGGGTACTGATGCAGTAAGGGCCACGATATGGTAATGCGCATCATGGACTCTTGTGTCATGCCTTAGCATTATGGTGTATGGCCATAGCTTCATAGGATCCCCGCTAAAGTGCCCCACCAGAGACGAGCTCTGGGTGGCTCCATTCTTTTAAGCTATATCGTAGCCACTACAGCTCAAACCGAAGGAGGATCAGATCTCTCTAGTATAATAGGACTGAACTCTACAGCCACGTTTACCCAGAAGATGCCCTGAGGAATCGCTTTGCGTTTCGTGCATCGTCCAATAAGTCCAGCCGTAACTGCTCCTCGACTCTAAGCGAGTAATAACCCCCTGAAAATTA"/>
                    <sequence id="seq_t953" taxon="t95" totalcount="4" value="TAACCAAGGCGGACCGAACTCCGACCTAACTAGTGAGCAAGAATATCATCTGCAGTCTTTCGGGGTCGCCTGGTGGACGGGCGCTGAACCAGCCCCTAATCGTTGCAACCGAATAATCCATGGTGCTGACAGATCCGTTTGAGTGATAGTCTGTTCATGATGCTGGCCTAAAAGGAACTTGCTCGGGCAAAAGACTCTCTCTGCTAATGCCACTCTTACAAACACACGCGCCCGTTTCGGGTACAACGTGCTGCTATACTTCAACGTCTCTCGTAGATTCTTGAGCCACGATGTAACACCATGTCTGACGTGGACGTCCCACATTATACTCTGGCCTGAGGGAGCCTAGGCACATTAGAATCGCTTGGGGGGACGGAGCCAAAACCAGCACGCGAGGAAGTAAAATGGGCTGGATGAGCTTGTGCTTGAATCGAGGTAGACGTATGTCGATGCGGGACATAAGGTACTCGGATAGTGGACCACCAGTTTACGTGCGCGCTATTGAGAATGGTCCGCAAGTGGCGACCTCTCCATGAGAGTTCGAATCACTTAGACGGGACAGAGCTACTCATTATATAATTGCGTCGCACAGTGGCCGCCGATCATGAGTGTCCCATGGTGGTGCCTTGGGTGACGATGCAAGTGCACGCAACAGAGCGCGTGGCCGAAGGACGTGATTCCAGGGTGTTTCCAGTACGACGGCTTTCTACAAACCGAGTCCTTGACTAGTCAACTACGCCGCAGCGAGCCGAAGTCGGCTGAGATGTCAGAAGTCTTAAGCATCGTCTAGGCAGCCGCGTAGCGCAACCTAGGCACCAGAAAAGCCCCTGCGCGATCCGGGGCCCGCTTGGTCTGAACGCACTCGCTGGGAATCTTCGGAATCGAATTATGGCGACCCTGGACTTACTAGGTAGAGCGACTAGACGATTTGCTTAAAACGTCCCTAGTGTACGCTATACCCACTAGTTGGAGTGAGTCCTAGGATGAACGGCGCAAGCGG"/>
                    <sequence id="seq_t963" taxon="t96" totalcount="4" value="AACCCAGGATGACGGTTCCCAACTCGATATAAGATAGAGCCCGACAGGTTAGAATTTCTGGTAATAAATCACAGGCGGAGGGGATAATGCTCCGGTACCCGCTTTAAAGGAATCAACGCCGGATTCCAGTTCTTGCAGCTGAGCTATCGAGTCGACGTAACCGGGCCATATTCCATAGCCGACCGGTTTATTGATCGATAGGCATACTCGTAATATAAGCCTCGTTCCGGTGATATTGAGGGGGGGCGATGTCAAGAGGAGAACTATCCCAGTAACAGAACGACTTGTGCTCTCCGTTAGATCATGATCAAAAGACCCGTCAGCGCCACGCAAAGGTTCTGAATGAAGTTGACCTACCGCGGTTCTGAGCTGCTAGGAAGACTCCGCGTATTTCGGTCGACCTCCCTTGGAAGCATACTCATAACTAGTCGGAAGTAGACAAACACTTTTGGGTCGTCAGTTGGATCGACACGCTGGATTGCTTTGTTTGCTTCATTGCGTCGGAACTTCGGTGGCAGGAAATCCCCGGACGCATCACGCAGCATATGACTCTAATATGCTCATCCCTCCACCGAGTAGCACCACGTATGGGCCCATTCCAGATTCCTCTCCCGGTTCAGTCTCGTGCTACCCTGTTACTGATAGTCCTTGCCGGTTGCAACAGATGTGTTATCTATCCAAGTAGAGGGGTACAGCGTCGAATATGTGGAAGCAGGTTCTCACCCGTCGTCCTCCCAAGTGCTGCGAACAAATACAAAACCAAGTATACGGACCTGGACCATCGGCAGCGGAGGGCTGGAGTATGGTGACTGTTCGATCACAAGATTTCACCGAATTCGAGCGGCAGCAACTAGTCACGTCCACCCACACGGAAGCCACTTGATTGTCGCGTGAGTATGTGTAGCGACCCTGGTTCAGATAGTATGCGTTTTGAGTGACGCCTGCCCAGATGATCCTATTGTGCCCGGTTGGTGCTGGTGCCGGAGCGTGATACGTGTTT"/>
                    <sequence id="seq_t973" taxon="t97" totalcount="4" value="GTGCTCGTAGGGCGGCGAGCCCGACCGGGGAGATGTTACATTCACATATAAGGCTCCATCCTCGATGGCAGTGATATATCCCACACAATAAGGTGAAATTTAGCGACGACCTAGGAAAACTGACTAGGGTGCTAAAGTAGTTGCTTGTGTTCATAGCCACTTCTGACCCACTGCCCGCCGGTCCCTAGCTCTGACGAAGCGGCCCTGATGTCCCACTAGTGCAATGCTACATTATTCCGCCGGAGAACCAAACCTTCAGCAGTGGGAACGAGTTCCGGGGGTCGAGTCGGGTCTGGGTCCTCAAATGACCAGCGGTAAGAGACTGTACATACCCTTAATATGCGGGTGACCCTTGGAGCAATATTTAGAGCGGCGACGAGGGACTTCATGGTTAAACCCAATGGTTTATGCCTCAACACTCGGTGCATGTCGGACAGCTAAAGGCTACCCTGCTGCCGCACGCCACGCATAGCAATGTCGGCCTTACCATCGAGCCCTCAAGACGCACGCTTTCGAGGCGGGAGCCTCCATCCACGCTCAGAGTGGGTAGCAGCCCAGAACATTCGAGCTAGACGACCTCGGAAGCATTGAGTTGAGGACTGTACATGATTGTTGCTTAACTAGGTGGCGAGCTTGCTCTACAATCTTCCTACGCGGAGCGCTTTGCAAATCACAGGTGCTACAGTACAATAGAGTTGTCGGCTCTTTTCTATTGGTTCGATGGTATTTCAACCGGTAAATTACAAGCTTTAGTCGGTGGTGGTAGCCATGCCGGGTCAAGCATCTATAACATATTGGCAGACTCGCATAGCCACCAAGATGACGTGGAACTTTGGCGCGCGGGTTTTTTAATCCGGCGAAATACGCGAATGCGAGACATCTAAAGCAGTGTTCGGCCATAACTCCTAGTGGGCTATCCAAGGACCTTTTCGATGCCTTGAGTTAATCTTCGAAAACGATTCATTAATTACCGATAGTCCCGACGTAAAAGGACGAGGCG"/>
                    <sequence id="seq_t983" taxon="t98" totalcount="4" value="CTCAGGCCTATGACAAGCTCAATGGAGACTCTATGTATCTTTTGGGACAAGTTGTGACAGAATCGTGCCGTCGGTTTCCGTCTGGGTGTGGCCATATGCGCCGTGACGTCCAACAACAGGCGGAACTTACACGAATCTTCTGATCCGTAAGCGAGACTCACCAGATAGGGTCCTCGGCAGCGTTAGGAGATACATGAATCCGCGGTCACTGCACTGCCGGATGGTACCCAGTTGCAAAATCGGGTTTCCACGCAACAGACATTTTTATTGAGGTCCGAATGGAACAGCAGCTGAATAGTTATTGAACAAGGATTCTGAGATGGACTCGGCTACTCCCATCCAGGAATTCGATAACGGCAGAAGATTATCGGCTTCACATAGTGACAGTAACGCCTACGCTGCGGTGTGAGCACCTTTAATGAACCTCTCGCGCAATGCCATCTTAGATGGTACCGCCTCTATGTAGTTTCATTACGTTTATCTTCTTTAAGCCGTTTGAGCTTTACCGACGCGGCGTACGACAAGGGCGTCCCTTCCGCAAAGATAGCACTTCCCTGACTGATCCATATGACACCTTTGAACGGTCGAAGTGGCCCCCTTCGTCAGAATAAAGTATGTACATGCTCGCATGCCGCGTTGATCGTGTAGGTTACGTCATCACACAACTGATTTCTTTGAGCACGGTTGGAACGAGCAAACACAATAAAGGACGTGCCTAGCATTTCTTTCCTGTAGCGTTACAATAGGCGCCTGATCTCTGGGAAATGGAACGCGGAATAATTAAACACGATCCAGTTTTGGGCGTGTGCCTCAAGGTCAGAAATAGGTTGTGTATAAAGATCTTTCGGAGGGATATCTGTAGCCTGGAACGCGGGTAGTGTGAGAGCCTAGTAAGGCGGTCTCTATGGTAGAGTAGAACAAATAGCTTGTACACCCTTGGGTGCTGTGATATAGTAACAACATTGTATATACTAGGAAAAGCCCACCCAACGTCCCTCCC"/>
                    <sequence id="seq_t993" taxon="t99" totalcount="4" value="TAGATGCTCAAATAGTCAATGCTCTGCTCCAACTTGAGGTAAATCATACAACTGTCATATTGGTTGTGGTATGAGGAGTGTCACCAGTTGTGAGCATTGAAGTGGCGCGATCACCACCGGAAACACGGCCGTCAAACCCGCTCGTGTCCGCGCTACCTCCACGGGTTACCCACTATACACACACGGAAAGTCTCCAAAAAGCAGCACACGGCTAATCGACCGGACGACGGTTATATATTGCATCACTCCCAACACCGCTAAGAATAATAATTCTTTTAGCGTCCCCGCATGCGACCCTAGGTCTTCAAGGCTCAACCATTAGGAACTCCCGCCCTTTTATGGATAATGGATTTAACATCTTCACACTCCTGAACACGTCGTCTGGCGCGTCCCTAAAACGGTCTGTCCGCCTAAAATAGAAAGCTGCAAACCCTATTTTACCATGTTCGAGCAGTTGAATCTCGATACTAAAAATCTATTCCTGATATAACCGTATTTGCTGTTGAGGCCGTCCTGGATAGCCTTTAGATGCGCCTAGAGGTTTGCGCTGTTCCTACACAGATCATAACGTCCATCATACTTACAAAATAGGACGAACCTACTCGACCATGATCTCCGTAGATCTCATAAATCATAATGTACAATCACCAAACAGATGTCCTAACAATTTCGAAATCCTGCGGGCACGATCCAGGCCTCATTGTGAATGTTGAGCAGTCTCCATAGTTAGTCGACCAGACATGAGTCAGCGGCTATTTCTAGCGTGGGGAGGGGCGACATGCTTGTCTGCCACTCGTGAGCTTCGATAGAGAATCTGGATTCACGTGCCGTCATAAGCTGTTGCGGACCCGAACACCTGCTAGCCCCCAACGAATTCTTTTTGCGCCCTTATCGGGGAAAAGTGCAGTAGTAACAAGCACCGAGCGATTAAGGAGCCGGTTAGCTCCGTTCATCTTCCCTTGCATTTATTGGACGTGCGGCGTTGAGGCACATGGTCGGT"/>
                </data>


    


    


    
<map name="Uniform" >beast.math.distributions.Uniform</map>
<map name="Exponential" >beast.math.distributions.Exponential</map>
<map name="LogNormal" >beast.math.distributions.LogNormalDistributionModel</map>
<map name="Normal" >beast.math.distributions.Normal</map>
<map name="Beta" >beast.math.distributions.Beta</map>
<map name="Gamma" >beast.math.distributions.Gamma</map>
<map name="LaplaceDistribution" >beast.math.distributions.LaplaceDistribution</map>
<map name="prior" >beast.math.distributions.Prior</map>
<map name="InverseGamma" >beast.math.distributions.InverseGamma</map>
<map name="OneOnX" >beast.math.distributions.OneOnX</map>


<run id="mcmc" spec="MCMC" chainLength="20000000">
    <state id="state" storeEvery="5000">
        <tree id="Tree.t:mynexus_3x_4" name="stateNode">
            <taxonset id="TaxonSet.mynexus_3x_4" spec="TaxonSet">
                <alignment idref="mynexus_3x_4"/>
            </taxonset>
        </tree>
        <parameter id="birthRate.t:mynexus_3x_4" name="stateNode">1.0</parameter>
    </state>

    <init id="RandomTree.t:mynexus_3x_4" spec="beast.evolution.tree.RandomTree" estimate="false" initial="@Tree.t:mynexus_3x_4" taxa="@mynexus_3x_4">
        <populationModel id="ConstantPopulation0.t:mynexus_3x_4" spec="ConstantPopulation">
            <parameter id="randomPopSize.t:mynexus_3x_4" name="popSize">1.0</parameter>
        </populationModel>
    </init>

    <distribution id="posterior" spec="util.CompoundDistribution">
        <distribution id="prior" spec="util.CompoundDistribution">
            <distribution id="YuleModel.t:mynexus_3x_4" spec="beast.evolution.speciation.YuleModel" birthDiffRate="@birthRate.t:mynexus_3x_4" tree="@Tree.t:mynexus_3x_4"/>
            <prior id="YuleBirthRatePrior.t:mynexus_3x_4" name="distribution" x="@birthRate.t:mynexus_3x_4">
                <Uniform id="Uniform.1" name="distr" upper="Infinity"/>
            </prior>
        </distribution>
        <distribution id="likelihood" spec="util.CompoundDistribution" useThreads="true">
            <distribution id="treeLikelihood.mynexus_3x_4" spec="ThreadedTreeLikelihood" data="@mynexus_3x_4" tree="@Tree.t:mynexus_3x_4">
                <siteModel id="SiteModel.s:mynexus_3x_4" spec="SiteModel">
                    <parameter id="mutationRate.s:mynexus_3x_4" estimate="false" name="mutationRate">1.0</parameter>
                    <parameter id="gammaShape.s:mynexus_3x_4" estimate="false" name="shape">1.0</parameter>
                    <parameter id="proportionInvariant.s:mynexus_3x_4" estimate="false" lower="0.0" name="proportionInvariant" upper="1.0">0.0</parameter>
                    <substModel id="JC69.s:mynexus_3x_4" spec="JukesCantor"/>
                </siteModel>
                <branchRateModel id="StrictClock.c:mynexus_3x_4" spec="beast.evolution.branchratemodel.StrictClockModel">
                    <parameter id="clockRate.c:mynexus_3x_4" estimate="false" name="clock.rate">0.03</parameter>
                </branchRateModel>
            </distribution>
        </distribution>
        <distribution id="fossilCalibrations" spec="util.CompoundDistribution"/>
    </distribution>

    <operator id="YuleBirthRateScaler.t:mynexus_3x_4" spec="ScaleOperator" parameter="@birthRate.t:mynexus_3x_4" scaleFactor="0.75" weight="3.0"/>

    <operator id="YuleModelTreeScaler.t:mynexus_3x_4" spec="ScaleOperator" scaleFactor="0.5" tree="@Tree.t:mynexus_3x_4" weight="3.0"/>

    <operator id="YuleModelTreeRootScaler.t:mynexus_3x_4" spec="ScaleOperator" rootOnly="true" scaleFactor="0.5" tree="@Tree.t:mynexus_3x_4" weight="3.0"/>

    <operator id="YuleModelUniformOperator.t:mynexus_3x_4" spec="Uniform" tree="@Tree.t:mynexus_3x_4" weight="30.0"/>

    <operator id="YuleModelSubtreeSlide.t:mynexus_3x_4" spec="SubtreeSlide" tree="@Tree.t:mynexus_3x_4" weight="15.0"/>

    <operator id="YuleModelNarrow.t:mynexus_3x_4" spec="Exchange" tree="@Tree.t:mynexus_3x_4" weight="15.0"/>

    <operator id="YuleModelWide.t:mynexus_3x_4" spec="Exchange" isNarrow="false" tree="@Tree.t:mynexus_3x_4" weight="3.0"/>

    <operator id="YuleModelWilsonBalding.t:mynexus_3x_4" spec="WilsonBalding" tree="@Tree.t:mynexus_3x_4" weight="3.0"/>

    <logger id="tracelog" fileName="mynexus_3x_4.log" logEvery="1000" model="@posterior" sanitiseHeaders="true" sort="smart">
        <log idref="posterior"/>
        <log idref="likelihood"/>
        <log idref="prior"/>
        <log idref="treeLikelihood.mynexus_3x_4"/>
        <log id="TreeHeight.t:mynexus_3x_4" spec="beast.evolution.tree.TreeHeightLogger" tree="@Tree.t:mynexus_3x_4"/>
        <log idref="YuleModel.t:mynexus_3x_4"/>
        <log idref="birthRate.t:mynexus_3x_4"/>
    </logger>

    <logger id="screenlog" logEvery="1000">
        <log idref="posterior"/>
        <log idref="likelihood"/>
        <log idref="prior"/>
    </logger>

    <logger id="treelog.t:mynexus_3x_4" fileName="$(tree).trees" logEvery="1000" mode="tree">
        <log id="TreeWithMetaDataLogger.t:mynexus_3x_4" spec="beast.evolution.tree.TreeWithMetaDataLogger" tree="@Tree.t:mynexus_3x_4"/>
    </logger>

</run>

</beast>
