# Supplementary material for: Survival and selection biases in early animal evolution and a source of systematic overestimation in molecular clocks
Source: Interface Focus. 2020 Jun 12;10(4):20190110. doi: 10.1098/rsfs.2019.0110 (PMC7333906; doi:10.1098/rsfs.2019.0110)
Supplement: Data and analysis code [file rsfs20190110supp1.zip › BuddMann_IF_SI/VaryingCladeSize/XMLFILES/3x_5.xml]

<?xml version="1.0" encoding="UTF-8" standalone="no"?><beast beautitemplate='Standard' beautistatus='' namespace="beast.core:beast.evolution.alignment:beast.evolution.tree.coalescent:beast.core.util:beast.evolution.nuc:beast.evolution.operators:beast.evolution.sitemodel:beast.evolution.substitutionmodel:beast.evolution.likelihood" required="BEAST v2.5.2" version="2.5">


    <data id="mynexus_3x_5" name="alignment">
                    <sequence id="seq_t1106" taxon="t1" totalcount="4" value="AGTTTATCACGAGGTTCTATAGACCCAGATTAATATAAGAAAGTAATATCCAACCATAAAGAGGAAAGACACATAGCACCGTCTTCAGCCACTAACGAAATCAGCAGCACCAACTGAGTAAACTAGCTTAACCTATAGGGCTACAAGCAATCTCCTTGTAAATACTCTCCGAGCACAATGCAGGCATTGTTGAGTTGAATGAACTGAGCCAACTCAAAAGTTCAATACTCTCGTCATGATTGGTCGCCCATCCCAGTGCATGTTCCGGTGTCTTCATTTATTGCTATGGGGGATCGTCTGTCTCTCCTGGGCTTAATGACTAGATGACTAAGGAGAGTAACAATAGAAGAAATGGCACTTACGCCGAGTCAGGCGGAGTTACTTGACGTTGACCCACGGCCAGTCCTTGATGTCCTCAGGGCGCGCTCCCTATGTGTAAAAACAGTTGCCAGATTTGGGACGCGCGGTACGCCGTGAGAACAGATCATCCGGTGCGCGAGTGGTAAAAACTATCGTAGTCTAAACTGACGTCTGACCTCCTTGATGTCAGATGCTCACGTTACGTGTTCTGTCTACACCTGAAGCTACTGACATATAGATACATGTAAAAACTGCGGTTTGTTAATATCTCCAATTGGATGTACCACAAATATGTCGTTCCACTTCATTCTACCGGAAGTAATCGCTCTCTGGAAGAAGCATAATGCTTATCCGGTAAACTTCGGATTGTACATTGTAACTCCTACGCCTGGGGCGATCAAGCTCGTAGCGTTAGCAAGCATAGATCTAAGGGGTTCTTTTTACGAATGCAACACCTGCACGGTACCAAAGCCACTGGCACTCTTTCGCTGTCTCAGATGGTATCGCTCTTCGACACCAGGGCTAAATCTTCAACGTGCTCGTTCGAACTAAACACTTCCAGCGTATATAGGTACTATGGCAGCGGGGATCTCCAGTAAGCGTCGGACATTGATCCTGGTGAGTTCATCCGTAGCGTATG"/>
                    <sequence id="seq_t1017" taxon="t10" totalcount="4" value="ACGCGTAACCCCTTCAGGACCGAGCTCTTCAGTTGCAAACTCTCAAGGTCAGAGGGTATGTCAATCCAAAATTGGACGGGCCGATAGATTCACTACAGTTAGCTACGTGTTGAAAACCAACACCCGCGCTGCCCCACCCATAACGGCCCTTGTTTCGGCTGCTAATTGTCTCCCAGACCTCGATCCCGTATGCAAGCTTGGTTTAGCTATTGGTTAACTCCGTAGTGACACAATCGCGCTAGTGAGAACTTCGATCAACCATTACGTGGATCCTCCCCAGCCAATGACACGCGATCGAGATGCTGATGTTTATCTGTCAACTCGAAAAATATTTCTGTCAGTAGGCTAGGGGGGTGGTGAGAGTGCTGTCGCCGCTTCGCACTGCGAGGACATCATTACCCGTGCGAAATTCAGAGCTATTTAAGCGTTTAGAACGTCCGCCTTGGGCAGTGGTTTGAACTCAGCACCCCTGGCCTATTATTGATCGTCTCAACGTGCCCTGAAGTCATAAGGGTTTTGCTGAGCTTGACTTTGCGATTAGGCGCTGGCGTGTTAGTGAATGCTGCTGGAGACTTATTCAACCGGTACATTCTAGATGAGAGTATTGTCCGGAGTAGGAGGACGGACTCAACAGTCAACATGCGGACTGTGCCGAGTAGCTTGGCAACTGGATATCTGGGTACGTAGAGTCAAATATACTGATAGAATGCGGAACAACATAACATGATTTCATTAGCTTATTTTCGAACCGGTCAGTAGAGTCTCGGACGTAGCGATCCCTTTACGGACTCGACGTTCTTTACGAAGGTTGAGTCCTCATGCCCGGGTGATACCGTTTAAACAGATGCGAAGACTCGGAGGGACAAAGCCTACATGAAGACCGCCAGCAGCGCACTGCTTAGTGGCCAAACTGGGTAGAAAAAGAAAATAGACATCCGAAATGAACGGCTATCTCCCAGATCGCGCATCGCAAGCAATCGCCAATTAACACGTCGCGGCA"/>
                    <sequence id="seq_t1004" taxon="t100" totalcount="4" value="GTACCAACATACCATCGCCCTACCGGAATTATTGCTATCCATCGAAGTAAGGTCTATCATGGCTTTATGATCGGTGCGGAGACTTGGATAATTACAGCTATCCGTTCGATGACGAATATATGGTACGACATTTTGTGAGGCGATACTTTCCGAGTGTGAGGCCTTCTATTGAATCCCATATCTATGAGGGTAAGATGCACGTCCTCAATTTATGGACACACAGTTTATAGTTGAGGCTCATATCTAGTAACGACTCCACTCAGTCAGTGATCTTGGAGCATTTCAGGTCGAAATGGTCTAGGGTACACCCTCTAGCTCGCGCCCGTCGGGGTTTTATGATGTCAGGCCGTACTGTGTTCGGATAGGGGATTATTCTAAGTTGGTAAATCAACATTTCAGCGGCTGAAAGTCCTCCCTGGCTAAGGTCCGACTAATTAGTTACTCTCTCGAAGGCCTGACAATCATGTCTCCCAATATTAATTGAAAGTCCCACCGTGTGGGTCGACTTAATTCAGCAATTCGCATGCTAGGCCGACGAGACAATCATGTGAAGATTTATCCAACTTTTAGAGGGGCGAGTGCCGGTCGAAGCGACGAGAATCAAACTGTACGACAGGTCTAACGCCACGGCGTGACAAAGCTAGATAATACATAGAGAGTGCGTTCAGCTCATTCAACCATAGTATACGCTTCTCCGTTCGTAACCCGGTCCGAAATTGCGGGCCGTTGCTAGAGTTTCCCGTCGGAATGGTCGTGTGGTCGTACCCTCGGGGCAGTATTGGTGGTCGTACATCACTCCCTTGTATCTCTAGCGCATCAGGCCCTCGCACAATCGTAGGCGCACATATTTTAGAGAGGAAGGCTTAAAGCTTCACTCACATGAGATCTAACAGTGGGAGTGCCGAGGACGAAAATGGATCTAAAATGCTTTGCGCACCTACTACCTAGGGTTTGCTCTTTACCTTGTTATACTTCTCCCCAGCATTACGTTCGCGATCTT"/>
                    <sequence id="seq_t1016" taxon="t101" totalcount="4" value="CGCGGTTCGTACTTCCTGCTGGGATCCCCAGTGGCTATGGTCCAATCTCTGTGTGCACGCGATCAGATTGCATAGATGAGCAGGTACCTAAGGCTTAATCAAACAACTCCAGTGCGTAATGCTGAATCCAAGGCGTTTGACCTGACCTCTACCCCTGCCGTGTCATCGCTGAATGTGGGAGCCCACAACAGTCTCCACTGCATGAATTTTCTAGCGCAATGTCCAAAAACCATACAGTATTGATTTCTAACTATTTCACAGGTGCGATAAAGATATCTGATCAACAATCACCGCTCTGAGGAACCCAGACTAGAGTGCAATCGCGCATGCGAGAAGCCGAATTGGGAGAGAGTGTAGGCTCTGCTGTTAAGACCTACATACCCCGGATTCCGTCCCAGGGGTCGACTAGATCCCAAGAAACTGTCTCGCCCTAAACCCACACAAATCCCTTGACACCGCATGTGCCTATGCACGGCGCCAATAATACTACACTCTTCCAATCATCTTGGATATTTATTGTAGCGTGCTCACTCAATATCCCGGCGTCCTTTATTAGATTTAAACACACCGTATGAACAGCCTTGCCCCCCCAAATCGCGAACCTAACATGGCGTGCGTCTGAGACGATGATAAACCGAACCGCAGGAACTATAATGACTCTAGGAATTGGTTGACGCCCGCAGCGCCTACAGACCGGCGGTCGTCTTCGTTCGCGGCGCGGTACATATAAATGTAGGAAGTGCACGAAACGGGTACGTTACGTAAGCCCTAACAAAACCTGACGGGACCTGACCTCGTACGCTACGTAAATGACCTGGTTGTTGTCGAACTTCTGTGTGGAAAGTAGGGCTACATCCATCACGATACACGCCGACTCCCCGACTGACAAGTGTTGTTAATACTCGGCCTGTGCTCCGCCTAGAGTGCTTACACTCGGGGACAGTTGTCGCCCGCTCCTAGAAGCCATAAATGCTGTACCTTGAGTTCATCATGCCCCGCT"/>
                    <sequence id="seq_t1024" taxon="t102" totalcount="4" value="CAAACCCATAGCCCTGAAAATATCTGCCATCAATTATTCGCTTATCGTAGGGAGTCTTGCAATATGGCCCATTGTAGGCTGGTTAACCAGTCGGATCGGGGTCCCTGATCGGACTCATCGCATGGGAGACTATGGTACCGCCATAACGCCGGCTCGTTATTTGCATGCCGCTAAGGAGACAATCTAGGCGTCAAATAGAAGGCATGATTCCCCGTGCCCTTAGTCGCTGCGGCCCATTGGTGTATAGAGATGTCCAGACACCTGCCCCAAGTTCTGCACGTCCTCTCACTGCGTATATTATCTAGATAAAGGCATAGTTAGCTATACTGTGGTTTTACTCTGACGTCTCTATATGAACTGGTAAATGTCAGACTCCGTGCAACGAGGGAGGCGGGAGGACGTAATTCAACTTCAGTCCAATGTAACGGTAGTACCAGTTGTGTATGGACTACAATTGCCAGAATTTCAACAGTACGAAAGAGATGCCTTGTGACCGGAGGGGATAGAGCCGAGGCGCACAACTGAGTTTGGGGCGAGTGTGTTTTTCTAACTGGTTGCATAGGATCCCACGCTTGCCCTGTAAATGGCCGGTGAATTACCGTCGCGGTGCTAACCGACTGAGAAGTGGTTATATTGAGTTGTAAAGTCTATAATCTTACCGGTGGCGCAAGGGCCAGTACAAATTACCTGTACTATAGGTGTATCGTAGGGTGCTGACGGAACCTTTCAGGGACAACGTCAGTGGGTTGCCCTGAGCCCTAAGCCCACCGTACCGCACTCGAGCTTTGAACCATCGTTTCAGACTTCGTTCTACGAGAAATGCCAGACAGGCCGGGCATCTCGTTCGCGTCACCGGACGGCACACTTATCGTATGACATCGCTGAACAATTACCTCGAAGTTGGGAGTAGCACTGATCCCCGTGAGTATTGTTACGCTACTATCGGTTAAGTTGGCATCAGGTACCGTGGAAGTAAAAGAGAACTTCGATTCTACGACCG"/>
                    <sequence id="seq_t1034" taxon="t103" totalcount="4" value="TGTGAACCTACCATATGCTTCATCACTTTATTTGACCTCACGCGGCTCATTAGGGACTATGTGCTGTGTAGATGGTGCGTGGATTTATCTTCAGCAGCTAGTAGTACTGCTCAGGGTATGAACTGCCTCGAATAAATTTTGCGAAACCGTTAGGCATCGACCTGAGTTTTAAAGATCATGGGGATACCTCACGACAATGCATCAGCATTTCTCTTAGATGTTATTTAAGATATGCAGCAGCCTCTCGCTGCTACTTGCTCGATAGCTATTTACGTGCTTCGCCCGGACGTTTGTGCTTTTTTTCAGAATTAGCCTTTCGATCATAGACTCCCCGAGTAATAACGGGGGCTGTAGACTCTCCCTTGACGTGTCGTTTGTATGTGGGCCCTGAGATTGTCCTCTACACCTGACAGGGATCGGCCGAAATAGACTTCCCCAAAGGCACCGCAAAGAAGGGGGACAGAAATGTGTGATCTACCTTTCTTTCAAAGTAGGCGATGGCTGCTGCTGTTCACGTAATGCCTTGAGCGCTAGACGGCTTCCCCTTGGAATTAACTTGAATTCTCAAAGCGTCTGTAGAATCACGCGAACTAGCAATCATCCCGTTATAGCCGACATTTCGCTGGGGCCGGTGCTGTGTGTCGAAACCTCTAGTACACATATAGCTACAAATCAGTTTGTATGCAGTCCGGATAGAATTTAACCGCATCTAAATTGAGGGCCAACCCTTCAGCTTATGGCTTGCGGCGCGTACAATTGAGGCGCCTCGACTCGTAAGTAAGAAGGAGTAGTCGTTTTGCGCGCTGTGCAGTAAAAGCCCTAAATATCCCTCATACGTGAGGGAACTCCTTGCAGGAATCAGTGCGTGCGGCGCACCTGATATGCCCACCTCCTGACACCACGGCCGTCTCACAGCACTGCACGGGACCACCTATACTTCCCCTTTCGTGATAAGCCGGAACAATCAGCGCACCTTACCGAATGACCGTGGGATGTCTCA"/>
                    <sequence id="seq_t1044" taxon="t104" totalcount="4" value="GAGAGAACAGACGTACTATGTTCTCTAATCGAGGTTCAAAGCCAGATTGGGCCCGGCGAGAGGTGGCATTCCGCAGCGCCATATTTTATTTCGCGGGCTAGACGTAGCGGCGAGGGTAAACCGGGCGCTCATGTTCTTAGCTGAATAGTCATGGGCCGAGACTCAGCGCCGTATTGGAACAACTGCTCATGGGCCACTCCTGCGCGTGGTGGCCAAACCCGAGATGGTGCCGCATACAAGGTCGGCGCAAATAAATTGTACGATGAAACGTAAATCTTTGTCCGTCATTGTGCTAGCAAGTAAATACTCCACTTACTCGTGTTGTGCCAGGTAGTCCAAGATCTCCACGCAGGCCCACCGCGCCGGAACCTCGTCTATCGTTCCCTTCCAATTAACGTACGGAACGTCGATCCACAGATCCATGTGGTCCTCGTCCCTGACCGATTTGGATTCAAAAAGGCGACAAAAACTGCATGACTACGGATAACATACCGGCACTGTCCCGATTGTCTGGCGCTTAGCGCCATACAGAACTCGTGAGGCCCAACCAGGAAAGGCGGCCCTTAATCCCTCCAATCTCGATAAACAATTTATTCATAAGTATGAGTAACAAAGGCAATAATTCTCATAGGTCAAAGGTGCGCCGCGCACCCAAGGGTCCAGCACGACAACAATCCCAAAATGACTTCGCCACATGTGATTATACGACTCACGCTCGGTTAGCTTGGCAATTGTTCTATAAAAGGGCCGTGTGGAATATTGGCTTCAGGGGTTATTGAGCGTACGGATACCGGAGGAGAAATAGCGATTTGGCACCTCGCAGATGTCGTAAACGGGGCCGACAGACCTTGCTTCAGGCGTATGGCTGTAGTTCACGTGGGACGACGTCGGTTTCTCTTTTCGTCTTCGTTATATGGTCGAGTCCTTTAGAGCCAGGACAAGGCGGTACGATTCGCCAGAAGCCGCGTCCTAAAAACTTGTCTAATACGAGCTCCGCCAC"/>
                    <sequence id="seq_t1054" taxon="t105" totalcount="4" value="TGGGTCTATCGCACCCGGGAGGCACTATGCTCTATACTAGCAGAAGACTTCCTTAGCTTTATGCATATGAGCAATTCTTCGCACGGGCGGTATAACGTAACGCGGAAGTAACGCGCTTGCAGAATACTGAACCAATGGCTCCCCTGCTGTGATAACGCGCAATCGACTTTTCCCCTGTTCATTACAATTCACGTGACATACAGCAGATTGAGTTCTTACAGGTGCATACGGGAATCCCTGGCTATGATCACCCTATCGATGTGGCCGTGTGGGCTACGTATATAGGGATACCACTGAGGTGTTGTATAGAAATTCTACGGTAACTACGGAAGTATTCCGCATTGACTAACTAAATGGGATATAAGTCGTACGCACCCGGCTCCGTGTGGCGGAACGCTCCTCTGCGCGATCATTTAGGGAGTCCTTACTAAGGGAAATTTCAAATAATTTGTGGGGTAGTGCCGATGCCCTGTGCACAGTAGAAAGCTGGATCTAAACGCGAGGCAACGTTTTTCCGAATCGGACATCGCGTTTCGACGCGGTATCAAAAACGTGCGACATTACTAATGGAGCATGAGAACTAACCAATTCCGACCGTAACGAGATAGTCCAAGACTTCCATCTGTGAAATGGCAGCTACACCGGTCATGACTTTGGTGGATGTGGAGTCGCGGCCAACTTCGAGAAGGGGTGCTCCGTACGCTTTCATCAGTACACCTGGGGGCTTGTAATCAACATCTAAAGTGTTGAAGTCTACTTCTCACCTCCGATGACCAAGATCGCCTTAATCATCCCAAGCACGTAATGGTGTCGATAGTGAAACAGGTAATATTAGGCCGGTCGCTAGCTTAAGACACACTCTACAAATTGCGGACTCCAGTACCGACCCTGTTCATCGATCATGGGTTGGCGTTAACCTATTTATTGTTGGATTCGTTTTGAGACCCCTAGATAGCAGCAGCGCTGTACGGTTGAGTGGGTGGGAGAGCGTTCACATCAC"/>
                    <sequence id="seq_t1064" taxon="t106" totalcount="4" value="TGGGAAAATTGCATCTTGTAGACCCAGTCAACGCTCGCCGAGAGACGCCGGGTCTTCATGGAACTTTGTAAGAATAATTGAGACACGGGTAAAAACTCAACGCTAAAGAAACGAACAAGCTTAACACTGTTCTAATCGTTCCTTTGCTGGGCCTTTGATCATCCCCGCTTTAACTGCATTGTCAAGTTACCCGGGACGCACATGAGATCTGATAACTCAAGTTGCGCTCGAGAATAACGGCAAACCTGTCCCTTTTCGAAGATGTCCATTTGTCGGCTCCTCACGAGATGAGACTCACAGGCTGGATACACAGTGTTTGGTCATTACTAAACCAATCCACATTGACTGCCCAAGTGGGATACAAAATGTATTTATGCGGCTGCACGGGGATGATCACCCCTTCGCGCCATCCTTTCCGGGGTGTTTATTCAATGGAATTACAACTCCTGTGTGATATAAGGTGAGTTTACAATGTTCGATACCTAGTAGTATCGATGCGCTTGACAAGGTTGCTGGAAAGGCGACGCAACCTATTTGGGCTTGGCCTCGAAGGAGACAGATCCAATATAGCACATGTGACTCAAAAAATCTGGTCCATAATGCACTACCGCCCGTCTTCCAACGCGCACAAGGCCTCTTAGTCGTTTACAACTTGCCTTCACGGAAACTCTGTGGTGACCAAGAGCCTGGCAAGTAGTCACGTTACATGCGGTTGCCATGTAGGCTTGAAATTTATAATGAGGAGGAAGACACCGTGATTTGACGTAGGTCCACTAGCGTCCCCATAACCAGGCGGACAAAATCAGAGCGTAGCACATGAAATAGGCCACATTAGACAGGTGCCCTGCGTGAGACAAAGTATGTTATTAGCTGCGCCGGGTCCCGACCCTGATACTGTGAGACGATAGCATTGTAACCACTTCGTAATATGACACATTTCGTACTAGGTTGCAGGCATCCGCAGGATGCGGTTGAGTTGGTAGCACGGCGCACCGATCAA"/>
                    <sequence id="seq_t1074" taxon="t107" totalcount="4" value="ACGAACCTCGGCTTCTCTTGTAAGTTTGGTGGATTGTAGGCTTAGATCGTGCACCAGGCTAGGTGGGCAACTATCGGAGATGCGTGCATTGAGGACCGCATGCCTGTAGAGAAAGAGTCAGGTATAAGGTTCGGCCCCTATTTGACATGCGGAACAACGTGGCGTTGTTATCCCGCACACAGCTCACCATAATAGGAGCTCAAAACTGGCGGTGAGATCCGTGTTTTTTTCGGGACGCATAGCTCCCCATTGTCACTACGAGGATTTGTACAGCGGGCCACCTCAGACCTGTTGTTTAACTAGAAACCCTCGTTGGCGCGCTATGGAGCCGATAGAGACGTGCATCAGTCAAGGCCGCCGGGCAGGCCAGTCGCCAGAAGGGCACAGCGTACAACTATGCGCGCCTGCCGCGCATGTCCCGGGAACTTCAGGCTTTGAATTACGCCTCTTTACCCTTACGAAAGGCCAGTAATAATTGATAATCGGAATCGGTCGGGTCACATCTCTTACGCGCTCGCTCGCACATATCCTCGGTGGTCCTCCTCCTGCGTCGTCTGGAATGATATGTCTCGCTGCACTTGAACTCTCACGTGAAGTAAGCACGCGGGGATGCAAGCTCTTCATATGCTATACCTATGCGTATCGAAGCTATATCCCACTATTGACGTACGTGACGGATTGAGGAATACGTCGTAATGGACCCTAGCTAGAATGCATGGCGCGCACGGATTGAAAACACCGATTACCCAACGATAATCCCGCCGGATCAAGAAGTATCTTGCCCTAAGAGAAAAGGGGTCCGTGATCGGCCCCGGTAGTCTTTATGTCTGCTCCACAAAGACATAGTAGGACGGCGGCTTTGTGCCCTTACGTGGACTAATCCTACAGTTATGGCGGACAACAACACACGGTCTAGCTTGGAGGAGCATACTGCTACTTTGCTGGTTTTTTATGGTGAATAGTTGCTTTAGCGTGTGAAGCATCTACCCCGCCCGTTACT"/>
                    <sequence id="seq_t1084" taxon="t108" totalcount="4" value="GTCTCGGCTTTGTTGCAGAGAGCTTGGACAGGTCGTGAAGTGTGCTTCGCGTTTTCCGGGGCGCTGATTGCTGCGGCCGTTATTTGGGCTCGGCCTCACACAAACCGCCCAACCTACCGCTGTATGGGTATCGTGTTGCCAAACCGGGTCTTCCAAGAGAGTCATCCAATTTCAGAAGTAAAGCCCCCGATTATCAAGTGGCGAAGCTGGCGTCACTTGAGGACACTCCGTTTGCATTCTCCCTGATTCATGCGGGGACCCAGGAATAATCGCACTAAGGTTTCATCCCATCCATTAACCGCTTATGATACCGTCTGAGCAAGGTCCTTGCTGATCCGTTTAAAGCACCTCCGCCTAACCTATAGAGGTATACCCTCCGCCTTGGGCTAGTGCAGAACTCCTTCCACACTTCGAAGTTCGCCACTGGATTGTTGTCGGCTGGGCCGTCTTAGGCCGGGCTCGCAACCGGATCGCTCTTAGCGATACGTAGAAGACAGATATTTGAGCCTCCGGTTCACGCAGTCGGGACTCCATCTCGTAAAACAAGCAGTTAGTCAAACGACACACCGGTGACCTCGAGACTTGGCCCAGCGGCGTGCATATTTCAATTGTCTCGACTGACGGGCCCGTTTTTGTCATACCATCGTCTCGTATGTGGGATTGCCTGAAGTGTCCCTGTGCAAGCCAGTTACCTATTCCTACCGACCTCCATAGTTGGACAACGGGTGTAATATGATGCTCTAATGAGCAGATGAGTTTTGAGGTGTCCAACTCTTCCCCGGTGTAACACTCATTGGCCCTGCGCGATTCTTAGTGAGATCCTCTCTCACGAATTAGGCATGCCTGCCGCGTAGGGACAATGAGTCAATATGAGAACCCTCTAGTTGGAGAAGGCGAATGAAGCTCAGAACGTCGATGGCCCACACCGTTTGAAAGGCGTCTGACTTAGAAAAAGTGACCCACCTGATGACATCCGACAGCACAATCTGACACGTGGCTT"/>
                    <sequence id="seq_t1094" taxon="t109" totalcount="4" value="TGGCACAGGCCGCAAGACGGTTAATGCGAAGCATTCAGTTGGGACGTTTAGCCCATCTAAGCTTTTCCAATACCACGCAACGTGGCTCCTACAAGACCCCGCCACGTTTACAACTACAAGTTGGTACCTGTTTGAGGATCTCGGCTTCGACTATAGCTTAGAGGATCGTTTACACCACGTCTTAATTCAGATCTCAAAAAGACAGTACTAAAGACAGGTTAACACTGCCAACAATTCTGAATTAATCGCAAGTACGGTATAAGCTGAAAAACGGGTGCCGGCTACTATAGTCGTCAGTGTACTGGCATATGCGACTGAGGCTCCGTTCAGTGTGTCCTGACCCGGATTGCCAATTCGCTGCGGAGCGACGTCAACACGCGTGTCTTCGTCTTTCGCAACCGCATTAGGCATTCGAGGTCAAGGTCGTTTAATTGGTGGAGTGTGGATCCAGGCCAACAGTAGGAATGGACCGCCCCCTTGGACTGTCTCGCGTTACTTACTGGCAACTGTGCCATGTCCAAGGTTTAATTACCAGCGACTTGCTTCATGGGTTTGGGGAACCGACGCAAGCTACACACAATCTAGCCTAAGCGAAGCTCCACTCGTCCGGTTAGACGTACCATTTGGTGACTCTGTTGAGTAGTCCTGGATTGGAGGCGAATCCGCTCGCCTCACTCGAAATGAACTGGTACGGAACCCGTGACCCGCTTTGCAGGTGATATCAGTATGACTAAACGCAAACCGATCTGCTTCCTATTCGATCGCTCCGATGACCTAATGGTGTCCTGGAGCATAGTAGTACGAGTGCGGTTTTCTGGGTGCTTCTTATTCTAAAGCGGCAGTCTCAGGCGTCACGGAACTATCGGGTTACACTCTTTAACAGAAGCTTAACAACCGAGCGATTCGCTTAGGTCCACCACTTGGGCAACTAGGTTCATCGAGGACCTTTGTGCCGAGCTCTGCCAAGGGTGGATTCACGTGGTGAATTTATGGCTGGTAC"/>
                    <sequence id="seq_t1117" taxon="t11" totalcount="4" value="ACTCCGGCAATTGCCCGTAAGTTACGAGCGCACAACACTTAGTACGGGGGGAGCTATAAATTGGAGCCCAGATACTTAAGGGGTCGGTCCCTTCGACACATCTACGAGCGACCGCGATAGTGATGCTTTTGTTAGCCCGACGCCAGTATAGGCGTGTTCTAGCGCCTGCGTCCAGTAGAGTTTCCCAATCTAAGATCTTAAATGCGCTAACGTATCGGGAAGGCCTCATACTTCTTTTTCTGTCTCTTGCTCGCCTCTAACCGAGTTCGAGGCCCACTTGGCGTTACGATCGAGGTTTTTGGATCCTGAATAAAGATAGTGGAGTATGAGTTTTGGACTGCTGATCTACATGAAGAAGGAAGGGCGCCCTCGAGCTAGTGCACAAATATGAATGTCCTGACGCGAAGCATGCGGCGAACCTGGAGTGAAGGCTGTTAATTTGTCAACATTGCCCAGGCCCGAGGCCTATCTACAAGCTTATTCGCAACGAATCACGACGTAAATTCAGGGCAAGAAATGGTGAGCGAATACCCCCCACGCGTACCCTAGTTTCGATCACTGATAGGGGTTAACCTTTAGCCAACGGATAAGCATAACCTCATCAGGGATGTCAGCGGTGCGCGTAGTTTATCTGAAGGAGTTCATGAATTGCCCCCCAAACCGGTCTGCGCACAGCTTTACAACCGATGAGATGTTTCGATTGCTAGCGCTCGAGACCTCAGTAGGCCGTCAGGTTAGGGTGCGGTACGTCCGGGCTAGCAATAATACGGTATCATGTTCAGGCGTGACGAAGGGAATCCAATGATGGACATTCCCTCCGGTTGCTACCCTCATGTCCACGCTGTTTCTCAGTGGCTAAATTCATAGGGGAGATCCCAGAAACCGGCAGTAACGGGCTCGAATTAAGAAGGGCACCCCCGCTGTGACCTGGAAGACGACACTTTTAACACTCGCTCGCACATTGCTTTTGGTGTGGTGCCTCTTGGATACTTCGCGGCGT"/>
                    <sequence id="seq_t1107" taxon="t110" totalcount="4" value="GCCTGGAGCATCGCACGGTGTCCGTGGGAGCAAGCACGCTGATTGCTCCCTGCATGGGCGCCCTGGGAGCTTAGCCGGAGCACCAAGCTCGTCCCGTGTCCCCCACATGAAAAGTATACTCGAAGATCATCGAACACCGTCAGAATAAAATGTTTGTGAGAAAATAACTCACTCTCCTTGAGTTAGAGGGCAGGAAACCGGTGGGTCGCCAATGATCAATCCACGTTCGCAGTCTAGGGTGGATCTGCAAGCCGGAAACCACGTTAGACGTACTATCTAGTCGTATAGTTTGCAGCACCCCCAGGGAACGACACGCAGGTTCCCTACAATAATATGATGTTGTAGCGGGGGGCGATTATACTAGAACCATTTGGGATAGAATCAACGCCCTGAATATGGTAACTTCTCGTGGTGAGATTCCTTGAGTTTATCTCTTAGTGGGCGGACGAAGCTCTCGGTCTACAGTCTGGCTACGTCCGGTAAATATAGGCAAGGTATACGGGACGGCAAAGCCCTCGTGTCGCACGCGCTATACTCGGTTAGTGGACAAAGATCAGGTAGGAAGGGGAAGCTTAAAATCGAGCGCATACTAATTTAAAACGCCGACACGTAAGGACTTCTGGCAGTTTCGCACACGGTGTCTATCGGCTAAGATTCATGGGATGATAAGTCCCATAGAGAAAATTACCAGGGCTGTTGGCAGGAGAAGTAATCAGAGAGATAAAGGCCCTTGGACAGATAGGCGTCTCTGTCTCTACCACCTCCGGGCGTCTAGACCACTGCGTAACGTATTGCAAGGGATTTGGGTAGCAGTAAAATTCTGGGCCCGTTCCAAGTGCTACTTCATTATCAAATGGATGGCACAGGCGTCAGTGGAGCCTGTCTTACTTGCGACAGTACCTGCAATTAATATGTTCGAGTGGCTCTCGGGATGAGCATCGCGCACTAGTCGGCGTCAACATGTATTATCTCAGACGCAGGCCGTTTCTGTAGTCACCGG"/>
                    <sequence id="seq_t1116" taxon="t111" totalcount="4" value="AGGGACGAAGACGGTATATGCTAACACTTCAAGGTACGAAGACAGATTAGGCCTGTCGAGAGGTGGGAGTCCCCAACGCCAAATCTCACTACGGGGGGTGAGAACACCCGCGAGGCGGACCTGGGCGCTCATGTACATACGTGACTCGTTATGGGCTGATAGTCAGCGCCCTGTTGTAACCGACCGTCATCGACCACTCCGACTCGTGGTGCCCGTACGCGATAAGTTTCCGTATGGAAGTGCGGCGCAAGCACATTGTGCGTTGCATGGTCAATCGTTGACCAGCATCGAGACGCCAAGTTAATACTACACTGACTCCGGTGGTGCATTGTACTATCCCATTTACACTTCGGGCGACCGGTGTGACACCTCAACTATCGTAACATTCCAATTCCTGCACGCTACGTCGATCCGATGTGCAAGGTTGATTGCGTCCCTCCCCGGATTGGTTTCGGAAATGAGCCTCAAAGTGCATGGCTACCAATACCGGAACGCGGCTGTGATGTATGCCTGGCGAGTCTCGGCGTACAGAACTCGTGAGGCTCTACCACGAAAGATAGCTCGTAATTCCTCCCCACTGGACACCCAATTTGTTCATGAGTTTGAACAATGGATCGACTACTTCACGAGTGAGATTTGTGCGCAGCGTACCCAAGGGTCAAGAATTACGCCAATACTCAAGTTGTTTGGTCACCACCTCTTACCGGACCAGCGCTAGGTGAGCCCAGCAACCGCAAGAGATAAGGGCCCTGTTGAATATTAACCTCAGGAGAGGTTTACGGGACGGGTACGGGAGCCAACTGAGCGATATGGCACGTGGCAGCTATCGAACCTGGTTCCGACAAACATTGTTTCATTTGTTTGGCCGGACATCCCGTGTGCCGACGAAGCTCTCTTTTTGCCGTTTCTCTCTTTAGACGACTCCTCGAGGCCCAGGAGCAAGAGGTATGACTCGCCAAAAACCATGTCCAAAGTACAGATCTCCGACGGTGCGTGACTC"/>
                    <sequence id="seq_t1124" taxon="t112" totalcount="4" value="CAGAACCGCTGAGCGTAGTGTAAATTACGCTTTACTCGGATCAAGCTCACTCCATCAATAGCCTATTAACGCTCTCAGCGAAAATATAGGGCTGGACCAGATGTTTAAGCTAGCTGCCGGTTATGGAGGCACCGGCCGTGTTTGACGGCAAGGCAGCCGAGTGGACCTCTCTCCAGTGCGTGAGCGCTGAAGATGACACGTCCAGTGCTCCTGATGAGGTCATCGGCCAATAAGACGTTGGAAACCGTAGCCCCCACACTCAGTAGGGAGGTGGTCTACAGCCGACCCGGGCAAGTGACTTCTGACTATCTGTGCTATGAATGTAAAGGCCGTACCGCGACCATAGTAACGAAGGTTGAAGCATGGAGCGTATCGGAGGGTGTACACACGCTTTGGACACAAGCCGGCCAACAAGAGCCACTATCAGCACTCAGACCTAGGCGCCATTTTCCGACCAGTGGGAAAGTCATACAATGTCGCGCATGGGGCAAACGATTCTGGTGCGTGACTGGTTAGTTTTAGTCGAATCTACCCTGCATAGCCTTTATCCACGTAGTTATAGATAGTGACCAATGTCTTTATAGGTGTAGTCCAGCGAGATGATGGAATTTGTATGAGGGTTCCCCATCACGTCCATGCTAAACAGTCGCTCTAGCCAAGTCGTAAATCAGGTACGGATGGGCAGCGCGTTTGCAGGAAGCGGCAACTCATCCATCAGTGGCAGTGATTCCTGAATAGGTAGACTAGTGCAGAATCCTATCGCGTAGAAGTCTATCCAGACCTGAGCATCCCCTAATCTTCAACAGGAGATGTCGGTAAGTTTTCCGTTGGTGCGTATTGTACTGGTACTTACTATTGGCAACAGGAAGCGTCAGACCGAATCTTTCATGTACAGTGATAGCGTAAGTATAGTAATTAAGTCTGTGGCACAACAGGTATCGAGACTCCACATAATACGGGTGCTTCGGCCCATCGTTTAGCAAACGGGCGGGGCTAGTAC"/>
                    <sequence id="seq_t1134" taxon="t113" totalcount="4" value="CCTTAATCTTCAGCCCAGGACTCTAGATATGGGAAAGCCCCTCGACGATGAGAATCGGGGCAGGGGAAGGCCGATTTACGTACGAAACCGGTAACGTGTCAATTCTCAAAGCCAGTTAAATAACCCCCCGGAGTTGGTTGGATTCCTATCGAACGCAGCGCGTACCGAACCAGTTGAGTCTACAAGCCGCATACAATCACCGCAAGTGAGTGTCGTTCGGTCTGAGTTTATGCGTGCCAATAGGCACCATCACCCACTCGCACATCCTGCGTACGAAGCAGTGTCATCTACTTTTGTGAACGGCGCACTTCTTCATAAACCCCCCTCCTCATTATGCGCTGTTCTATTTTTAATCGCTTGTGGGTCCTCTTCATCCTTAAGTATCACTGTCAGGACACACGTTCCTACCGTTGAACGCCCACAAAGGTAGAACATTTGACCGCCATCCGCTAGACCGCGCCCGCCTGAGACGCAATCGCCTAACTGTTATCTCGATATATAAAATTACCGCGTCGCTCCCTAAACGCTCCCGGTTGGCAGCACCTGGGGAACGGCCTGTCGAAAGAAACGGCGAAGTTACTATATCAACCGAATCGTGGCATGGATGACAATTAACCACAACTCTGAACGGACATAGGGTCCGACACTAGCCTCCAGGTTGATCCATAGCAAGGCGGCGTACGCGTACATGCAGTGTTGGGCAGAACCTTCCTAGAACATCTAATCTTTACAATGCTTATCGGTCGGGCCCCGGTCAACTCGAATAGGTTCGAGACCCACACGGGGGACTCAGGAACTATCGATATGAGACACACAGGTCAAGTCGGGTCAGGTAACTTGACAGTGAAGTGGCCCTACCCGTCCCCCTCCTTCTGGGGGTACGCAACTTCTGCACCACCCTTTTGTAAGTCGTACTTATCATTATGGCTCTATCAAAATGGTACTATTATTTATTTCAGAGTTGAGACGACCTTGTAGCAACATCCAGATACGTATGCCA"/>
                    <sequence id="seq_t1144" taxon="t114" totalcount="4" value="ACTTTGGACATTGCCGCCACGGTACGCACAACCTGCTAATAGAAATGGCATGATTCCTTATTGGAACCCAATGGCCTAGTTCTTCCTGTCACTCCCCCGATTTTGGCGCGACTTCGAGTGGGCCACGTTGATTAAGCTGTCCATAGTATGGGGTTTTTACACGAATTGCGTCCCGTTGAATGCGGTACTATATCTCGTTTACTCCACCATCGTATCTGGCAGACTGTATTATGGATGCTGTGTTTCTTTGTCTTCTCTAAACGAGATCTTTAAGCGTGAGATCATACGATTGAGACTGACCAATCCTGGAAACAGAAACTGGTCTGTTCTTAGTTAGTCGGCCGGCCGTTTGAGGAGCGAAGGTCGTAGTGGAGACACTCCACCAGTAAAAAATTAGAACGGTGGCCGATCTAAGCCGATTGCCTAGAGGAATGGGTAATACTAAGCACGGTGCCACTGACCGTCGAACCTTTATGTTCCCTGACAAGGAATCCCACATTATCTTCAGTCCCAGTAATGGCGATGGCATACTGGCGAGGGCTACCCCTCTAAACAGCGACGATAGCCGGTAACCCCTAGACAGCGGATAAGCAGAACCTCGTCACCGATGGCAACAGTGACTGTAGTTTATGTGGAGAGTGTCATCGAATGCAAGACACTCCTGTAAACGCAGCGCCTTCGACTCGAAGAGAAATTTGCGTTTCGCGCCCTCAAGGCCGAGTTCGCATATCTAGGTTGGGATAGACCACACATTTGTCGCTATTGACTCGTGCCAGCTCCTCACTAAGCGAAGGATGTCCAATAAGGGCCATCACGCCTGTTATTTATCATCATGTCCTCGCTATAAGGTACTGGAGAAGTTTACCTGGTAATGCCTAGCGAAGACGGCTTACGGGTGCGTATCGGCAAGAAGCCGCTGGCTGTGGGCTAAGAGAGGACTCTCTACTCCCCCCCATGTAAAAACGGATTGCTGTTGAGACCCCCGGAAGGATCGTGGCCT"/>
                    <sequence id="seq_t1154" taxon="t115" totalcount="4" value="CAGGACTCGAGCCGCGGATGGTTCCGCAGCTCGAGCCTCTGTCGACTTGATAGTGACCCGGCGAAGCGCGTTGGAGTCTGGGTTTGTATTTGTGGCGCTCTAACCGCCGCAGAGGGAGTAAAGGGATTTTCGTACCTTGGGAAGACCACTCAGACGGCGTTCTCAGTTCTGCGGGTCATTACGATGTCTCTCGTTAGCCTCTCCTAACTGAGAGGACCATTTTACAAAGGTGTCCAGTAGTTGGTCCATTCAACTCGCTACCTGGACATGTACGACCTTGTCGCATGTGCGCGTGCTTAATTCGACCGACATCCTAATGCGGATAAGGTCAATTACGTACATCGTTACGTGTCACAGCTTACCACACTGGTACCGTGTGTGACGTCCCGTTGATCCTTTTACACAATAGCCCGAGATACTTTCAACGAAGTGTGCCAAACATTACCGCCAATAAGACATTACCAGTAATAAGAATTGAGCAACATAATCACTCCCCTCTAACCGGTACCGTGCGTGTCCAGCTATAGCGACGCGTCGGGTTTACAGAAGTTGTCAGATAAACTTTTCGCGTAGCTCTCTCCCAATTTGATCTTGTAGTTCAGTCGGTGTCTAGAATACTGCAATATGGCGAGATGTGAAATGAGATCACACACGTACACCGATAGCCACTAATCATTTTGGATGTACACCTCATTTATCAGAGCCTTATTTGAAGGGTTGGGTCGGCTGTTAAAAGATGGGTCCACCCCTATTGACTTCGCTCCGAGCGATTTCTTCGCAAGATGGTAAGTTATGTACTCCCTCGGACCCCTAAGTACAGCAGAGAAAGTTTGGAAATGGCCGAATGTCTCAGCGGCATCCGCACGCGCGCCTCCCCGCTACCCCTGCCTACCCAAACAAAGTGGCGTGAAAGAAGGGGGTACGGGATATCCTATACAATATGTTCTACGCTGAGCCCCTATATTACGAGTATGGTCGGGACGGGTCCGCTGTGCTATAT"/>
                    <sequence id="seq_t1164" taxon="t116" totalcount="4" value="CCTAAGCTTCCGTCTAAGTTTCCACCGTCCCAGGGAGACGTAATAAGGCACCTACGAGTAGGGATTTTAGCATCGGTTGTGCGGGGGTTTAACGCTCCGGATGCTTTATTTGGATCGAGTAGTCATTGATCTAGTAGGTGACTCGCCCTAATACGCGACCAGACGTGGATCAAGGTCGTCCACAGAAGCGATATCCGGACGCCGGATAGGTACGGGCATACCCATTATCAACTAAGTGTTGTCGAGCATTTGCACGGTAAGCCTCTGCTACTCTAAGCTTTCACCAGCATGTAAGTGACCGTAAACCTTTGGATGGTGGTAATATCTTAGTTTTCGGAGGAGTCTGAGGATTGCCCGCCAAATGCAGCTCCAGTAGGACCCTCAATCACCGCGGCGTGTTCGTATTCGCTGGAAATCCACCTCCCGACTACTCACCTTCGAGAGTCGGGCTTGAAGCGCCGTGTACAGAATGAACTGTTTCATCCGTGCTCCCGTGTTGCTTTCAAGACGTATAGCGAGTTTAATATAGCAACACTTCGGCAGTTACCCCATACCGTAGCCCGAGTCAGGTATAGTTCGCATAACTTAAGCCTTCATCGCAAATCTGTACGAGGGCGTTCAGATTTGAGCGGGGACAGAGCTTAACCGATACACCGGTAGCGCTGTTGTGGCCGGAAAAGTCGTGTCTAATGCCGATGTAATGGTTACCAATGCGACCTAGTTTTGAGGAATAGTGATTCGACTTGCCGTGTATCACGAGGACAGTTTGGCACTCGATTCCCCCCTCACTCTGACTTTTTTGAAGATCAATGTGGGCCACGCAGCCTGCAAGCGAACTCGGTTCTGGCATGTCTATGTGATGGGGTCCTCTGGCCTGGTTTGAAGTAGTGTTATCATCTTCTCGGTCTAGCTGCACGATTAGGAAGCCCCAACCAGCTTATTCGCCAAACATGTCTGTACGACCTGTGCAAATTTATGGGCGTTGACATTGTCTTCGGAG"/>
                    <sequence id="seq_t1174" taxon="t117" totalcount="4" value="CAGAACCGCTTAGCGGAGTGTAAATTACAACTTACATGGGGGTAGCTCACTCCCTCACCCACCGCTTAACACTCTCAGCTAAATTAAACGGCTGGCCCTGCTGTTATAGCCAGCTGCCGGTTATGGAGGCCAAGGCTGTGTCTGTGTGCAGGGCAGACAGGAGGACCCTTGTCCAGTGCGGCAGCGCGGGAGATGACACCTAGAGTTCTCCTGATGTACTATGCGGCCATGATAACGATGAACACCGTAGCCCCCACTCTCAGTAAGGAGGTACTATAGCTCAAGACAGGGCCAGTAACTTATGACTACCTGAGCTATGAATGCAAAGACCGTACCGCGGCCATAGTCACGACGGTTGAAGCAGGTAGAGTACGTGAGGATGTCTACACGAATTAGACTCATGGCCGTCAGCCAGAGTCCCTATCCGCTACAATACATAGGCAACGATGGCGGACTAGTCGGCTAGTCATACACTGTCCCGGATCGGGTACACCATTCTGGCGACGGGATGGTTGCTTTCACTTGAAAATACCCTGCACAGCTTTTGACCAGGTACTTAATGATATTGTGGTATTTCTTTATCTCCGAGCCCAAGCCAGTACATGGGACTTTTCGGAAGGTTATCCATCACGCACATGCTATATGGTAGCCCTAGCCATCTCTTTAATCCGGTGCGGATGTGCAGCGGGCTTGAAGAAAACGACCACTTATTTATCAATGGCTGTGTTTTGTACACATGTAAGCTGGTGGGGACCTATGTTGCGTAGAAGTGTATCAAGTCGAGGGCACCCCATCATCATCCACAGGAGTTGTCGCTAAGTTTTCCGTTGGTCAGGCATGTTCTCGGTATTCCTTTCGGGAACGGGGAGCGTAAAAGTGAATCTGTTATGTACACGGGGATCGGAAGTATACTGTTTAAGCCTGTGGCGCAACACGTATCGTCACTCCTCACATCATGGGTGCGGAGACTCATCTGTGATGACATGGGAGCGGCTACAAC"/>
                    <sequence id="seq_t1184" taxon="t118" totalcount="4" value="AGTTAATAATTAAGGTTGCATCTTTATATGACTGTCCGTTAGATCTATGGCCACTGTATTAAAGCATTAATCAATAGCCTTGATCTTGTCATAGAACCGGGTAAACTTCTGTTAGAAGGGGGCCAACCGGGAATAAGAAGCACCTGGGAGTGCAACCCTACTGGGGGCTGGCTCACATTTAGTCCATAATGAGATTCCTACCAGGGCAGACTCGGCAAGATTGATGAGGCGTCCTGGCCCACGCGGTCTTGTGATCCCGTTTAACTGGGACTCGCATGACAATTCAGGGTCCGTGGCTGAAATGTCTTTTCGAAAGATAGTTAAACGGGGAGAGCCAACTGTATGATGTAAGTTATTACTGAACGCTTGGCTTTCAAAGATGAGCTTTAGCGCAGTCTGTCGGGGCGCCGGGTCGAGGTGTTACAGAAATGGATGAATTTATGCATTTCACTTCGCTCTACAATGTACGGTTCCTGCCCCAGACACTAACGGATGGCCTCGTTAAAGGCAACTGGGGTACCATCTGCCATCCGCGTTTGATACTCATCGCGCGACTTGCAAGGAGGCGCCCTGCTCCGTCTCTAAGCGGGCAGCCAGTGTGGGTAACCGCTTTTGCGATGCTGTTAGGAGGTCTGCTGTTGCCCATACTCCCTCTCTGCAGGACGGCCTGAGACGAGCTGATACTCGTCCGTCTGCGATTGGACCGTCGTCGTAGCTACGATGGGAGGCCCAAGTGAAGTAGCCCTACCAAATGACCCCTCAATAATTATGATCAGCCATTTCTTAAACAACTCTAGGACGACCTCGACGAGTTCGAGGCGAGAGCGAGTGATGGGCGTGAAGGGCATTTGTTTCTGGTGATCCGACATGGCCCTCTACGCTAATGTACAGTTGCTGTCTGCTACGATCGTGGCAACCCATTTGTTACTGATGGCTCCTGAATGCCGTTAGCCAAAACCAATAGGCCGATAAGCCGAAGAGCGGTGAAACTCGTTGATAC"/>
                    <sequence id="seq_t1194" taxon="t119" totalcount="4" value="ACCTTCATGCTGGAAGCTCAAGATTGTCATACCAGCCCGGGGGCCGATAGTTATGATGGGCCTACTCCCTGAGAGATCATTCAATCCATTTCCAGAACACCTAATTTCATCAGCGAGGGCGCTCGCAAATCATTTTGATTCAGCACAATAGTTGCTCCTTAGGTAATGTTACGGATTGTTCACGGAAGTGAAATTCGGAATCTGTCTCGAGCAACCCGTGCGGTGACATTCATAAACTGCACCCAAGTAGATCATAAGCACAGCCGCCTGTACGCTCGTCTTCCGGCTCACAGGAGATGGTCTGAATTTTTATGGGAAGTATAGGATTTCCACACGAGGATGCTCCATCTGCGAGGTAATGGGGCCTGCCTCTCTTGAACTGGGCCGGAAATTTGGGTTCGTGGAGTGAAGAAATAGCAACACCTGGTGACCGTGGCGGCTCTTGGGAGCATGCCCGACCAGAACAAGACACACGTAACAGGTCAATTAAGTCCAGTGGGCCGAGAGGCTCAACGGTCTGGCCAGCTATGACGCAGGTCAGCTTGACATACCTTTGACCGCTTCTCGGAGAAAATAGCCCCTTGGTTAGGTTCCCCACCCTAGTTATAACCATTCTGACAACAATAGCGCCATTTAACCAGACGGTCTATACGGGAACCCTTCGCCTGAATGTATCACGTGTTTGCCGTGCTCCAAGATTACCATTGTCTACACCAGCAGCAGAGGGAACGTTACTATATCGACTGCTCTACGGATTTCGCGCTAATAATTATATACCCGGCCCTTGAACAGGCTGGAGGAGATCCGGAAATTGCATCCATTATTGTGCCGTTAGCATTTCAGAGATCGTCAATTCTGATTTCTTCGCTACCCAGAGTACAGGCATCTTCGATTTCTAGACTAAATATATCACCACGACTTGAGCGACCTTAAAGTCCTTCGGTCACGGCCATACCTCAGGTTATCAACATTCGCAAGCGGTGACACGTTTCATCTTTGT"/>
                    <sequence id="seq_t1217" taxon="t12" totalcount="4" value="TTAGATTGAAAGGCGATCTTCGGTGGTTACCTTCATCACCTATTCTGTGGCCCGGCTTGTGTGGCAGAATTGCGATGTGATTATATGGGGTAAATGAACAACCGGGTAACATCGTGACGGGCATGACTGACATATCGGGTTCTAAAATTGGGTATCTCTCTGATATCCACTCGGCACTTAGGTAAAAGTAGGCTGACCGCGTCTTCGCTAATTACGCGGTGTATGAGATACGAGTCAACTCATACTATAACCGCGACTATTCCTGGCACAGTCTATCGAGAAGTCTTCGAGAAGGGGAAAGTGACCGGCTCCCATTAGAGGCACGTAACAGAGTTAGGTACCACGCTTGTAAAGCGAACACGATTGTTCCAAATCATTTTTGGATCTTTCAACATACCGCCTACCGCACCCCCATGTGCCAAGATACACGCATTTCGCTTTACGATGCACCTGTTTGGGGTGAAACAGAGCGCAGTTGGTCGCACTACGACTCTGTTAAGTGTCTCGAAGAGCCACAAGTAGGGATGTGAGTCACGGATTCGCGCAGTTGTGATACGAACGGCCCCCCTAAGCGCACACAAAACACGATCCAAAAGAAAAGCTTAAGCTCGTCGGCGCACTGCAAGTAATCTTATCTCGTTGTCCGTGGTAATGCTGCCGCCAGGTCGAGCATCCTGCCAAACAGTCGCTCTAACCCACATTACGCTTCGGACAATGACATAGCCTTTTTCGACCACGAGCCATTCACGGATTCCAGCGCGTACTACGACCCCTAGGATGACGATAAGACCTACCAGGAGTTAGGTTTTAAGATGTACCCTTATTTTAAGCAGTCCACTCCGCCTGTGAACTACACAAATCTTGGAAAGGCTTCTGAACATAGCCCCGCTGGAAGCATCCTGTTAGCAGGTTAGAGACGCCCGCAGGAGCTTTTCGCCCCGATTTTCTAATTTTTGCTGACAGGACCCGTCTGGACTAGTCAGATTTTGGACGTAGACTT"/>
                    <sequence id="seq_t1204" taxon="t120" totalcount="4" value="GCAACACAGAAAGGATACATCTGGAAACAAGGAAATATCGGTGGCAGCAACGGTTGTCGTCACTTAGAGACACATTAGGGACCGGGTGTAGTGCACTGGAAAGTTCATAGTACAGAGAGATCAAATAGTCTGAGAACCTAGCGAGTTGATTCCCCAACGACTTCGTGCCCAGATTATGGTAATTGGATTCTGAACCGATTATTTCGGAAGAAGTCAGGAAATCGAGGAAACCACGGCAGAATGTCGCGGATGGACAAACGTTTCGGCATCCATCAGTGTCTGGTAGTTCCAACTGCACCCTAAAACCAGTCTATTCGGGAAATTGTCAGGCCTGGTTGTCGCGACAAGGGTCTGTAATGTGTGAACGATCACCGTGCTTAACCAAACTGCTCTTGGTGAGCACCCTCGCGATTGTGGGTCAACCTTCACGTACAGTTCAGTCCGGGAACCGTGCGGCGGGACTATGGGAAGTTAACGTCGGCCTGCCTATCCAGCTCCGGTCCTCAGCCAGACCCCTCTAAGCTCGCTCGTAGGGTCCACGCGGTGGTGAATGCGTAGGGGTGCGCTAGGCGTGGAAGATTATGCCGTGCTTATAGGATTCAGATCAAAACCGTTACACTCTACTCCAGGTGCATACCTGCCCAACAAACTCTCAGCTATTAGGACATCAGTCCGAAAATCGCTATTAGAAAAACTAGTGATGTGTTGGCTCTGGTACAAAGTCCTATTGCTACACAGATTAGGACCCCACTAAAAGCGCTCTGGTATACACAGACGCACGCTAGACTAACTGCACCATGGCTACGCATCTCCGCGTTATCCCTACTCCTCGGGAAAGCAGGCAAAAACTGTGAGCCTAGTCTATGCCGGTGAAGTAGATTGTCTTCGATTAAACTAGCACCTTCCTGGAGTATTAAAAAGAAGTTGATCTCTCTAAGTAGTCCGGGAGCACGAATAAATGTTTCCCTCAAACTAGTAAAGTCACATATATGATCATGAC"/>
                    <sequence id="seq_t1216" taxon="t121" totalcount="4" value="CGGGGTTAGCGCGTCCTGCTACCGTAGACTGTGACTAGGGTTCAGGCTCAGAGCGCACTCCAGAAGATCGCAGCGATGAACTGGTACCTAAGGCTTACCAACACCCCTTGACTTCCCAGTGCAGGAACTCAGTCTTGGGGCCTGACCTCTACCCCCGTCGTTGCATGGCGAAACGTGTGATCCCACAAGATACTCCATAGCATGATTTATCTCAGGTAATGTCCGAAAATCATTAAGAGCTGGTGTCCAACGAAGTCAGACGTACGATAACGGAACCACTGCTATAGTCAATGCACTGTGGGACGTAGACGAGTGTGCGATCCCGCATGCTTAGTGCGGAATGTGGAGAGAGACGAAGTGCTGCAACTAAGACATACAATTCCCGGGTTCGGACCCATTGGTCGGTCAGAACCCAAGAGACTGACTTGTCTTCAACCCCCGACTAACCCAAGACGCCTGAAGGGTGTATACACCGAGCGAAGACTAATCCACGGTTCAAACCTTTTTGGATCTTTATCGTAGCACGGTCTAGCAACCACCCGGCGACCGAAAGTACATTAAAGCTGAGTGTATGAAGAGCCGGACTCCCGCTGATCGCGGACGTAACGCGCACTGCGCCTGAGACGAAGCGATTACGCCCAGTAGGCTCTGGCAAGGGTCCTCATAGTGGATGAATTCGGTATCGCCCACAAACCGCCGTTCGATTTTCTCCACGGCGCGGTGCAGTTAAATGTAGGAAGTGCACGAAACGGATACGATACCTAACCCCGGCCAGAAGCTAACGCGAAAGTTACCCGTGCTCCAAGTATATATTGTGGTTGATGTAGAAGCTCGGATGGGAAAGTGCGGCCAGACTCAGGACGATAATCGATGACGAACGCCACCACAAGTGTTGTTAATACTGGACCGCTGCTGCGCCGATAGTCGCTACACTATAGAACACTTTGTATCCACTGCGATAAGCCAAGAACGCTGTAACTTGAGCTGTTCCTACGGCACG"/>
                    <sequence id="seq_t1224" taxon="t122" totalcount="4" value="ACCTGGCTCTAGGCGCCCGCGTCTAAGTTATGGTCCCTTGGATGGCCGCAACGGAAGTTGCCGCGTACGCCGGTTAGGGGGGTGCTGGCCCAATATCACCGGTAGTCTAGTCTTGTTCGGGCCAGCAAACGATAGTATCAGCACGATTGGTACTCTATCAGATTCGGTACTTCACCCACAGCATTTTCGTCTATGGCGCATGTAGATACTTTATGGCGCCGTCATCGACGTACTGCAGAGTCCGTATTAGCGCTTCATTAATGCGTCGGAACAGTTGTATGGAATACAGAGGGTACAGAGACTACTCCGTCGATAAGGATACGCTCGTCGGGGACCGAAAATAGTGGACGGCCGGCCATGCGTGTATCTACTAGCACGGTACCATATCGTAACACTATGCTTTTTTCCATACGCTATAGACTTGCTGAAGATCTCACAGGAGACTCGCCTTCGGCGTAATTCATCTGTGACCGCCGTCGGATTCTTAAATAGTTCATCGTATTTCGTAAGTGAGCACAGGACGCGTGTATGGACAGTACCGCATCCATGGAAACAAATGGCCGGTGTGTGGCTCCGGCGTTGTCGCGTGGTAGAGCGCCGGGACCTTAAACTTGGAGACCAGATCGCGTTGACTCTGCTAACCAATCGCCGGCACTTAGGGACCCTGGCGTCCACCACGAATATAAGTTAGACCACCTGGTACTGCCACGAAGGGCAAACTCTGTAGAGGTACGATATAGTCCGTGGGGTTTGAATTTCTTCGCGCGATTAATACGGTGGAGCCGATACGGCGGATACAACGACCACATAACAGTAACTATAATTTGTAACATATGCCCAGTGTTTCTACGTTTGCGATTACAACTGAGACCGATTTCAGTTGACGTCTGTAGCGTCTACGGGAAGTACCACACGTGTTCGCATATCAGGTCACGAAAATATCGATCGGTTAATGGAGCCACAGATCTATGAAGCGCACATATCTCCCTGCTAATACGGC"/>
                    <sequence id="seq_t1234" taxon="t123" totalcount="4" value="GCGGTCGTTGAGGGTCGGATTGCTTGGTGAGTAGCTCCGCCGAGTAACGCTGTAGAGGTGTCCGCGGGGGCTACTGGCTATAATAGTCGTGTAACTTAATAATGGCTAACTGTTTATGTACAGAGTTCAAAGAAGCTACTACGCTACCGATAGCTCGCTCTTACCCAACAGCCGGGATCTCACTTTCAAAGCCTACCGTAATGAGGATGAGTACGACTATAAGACCTCTCATTTGCTGCGCCCGGAGCGTAAGGAGATACCATACCGAATTGTGTACCACCCAATGGTGCCTCACAAGTGGTTGAATCTGCCTCGACGATGTACCCTTAGAGTAATTCCTGTTGGAAATGTACGTGTCTTAGAAGGAGGGGGGGCTGTAACATCTGGCGGAGAACCAGAGTTGCGATGAAATATACCCCGCAGATCGCGAGCTTTACAGGTACCGAACAGTATGGTTCCGTCCCGCAACATCAGTGTTCCAGCAGCTCACCCGCAGCTAGCTACCATGAGGATTGTGCGATTCAAGGCTAATCGCCTTGCCCAGTGGCGTACAGAGACGATGTGTTACGAGCATCGCCGAGAAACATTTGAGCATGAAGCGTACTCGCTAAATCGGGCTGGCTATTACACACATACGAGAGCAACGGTGTTTGTGACTCATACCATCGGAACGCTACCCCATTCTATCTCCACCGGACCTCAACAAACTCCTTCCCAAATCGGTAAGTAACTCAGTGCATCCGGAGGTATCTGTTCACCGCTTAATATCGGTACCCTCCACCCGTAGCCTTCTATTACTTGTGTCCCACCAGCTGCAGAGGCTTGACAGCAACAGGCAGGTGCTGTTTCATGGGTAAACATGGAATCCCCATATTGCGAACTGCGTCGTATTGCCGATTTCTCGGCGAAAACCATTCGTGCGCCATCCAAGTTATTCAGAATCAATCACCCGCTGTATGATGTATGACATACCTGCACATGGCTCTATTACTGATCTTAT"/>
                    <sequence id="seq_t1244" taxon="t124" totalcount="4" value="CCTTATAATCCGTCTGTGTTTTGGCCCGTCCGGAGGGACGTAAAATGGCGCCAATGAGTATCGTCTCCAGCGGGGGTCGAGGGCGGTTTTGATGTGCCGGATGCTTTAGCGGGATCGAGAAGTCATTGATCTAGCATGTCACTTTTGTAATGTCGCGACGAGAGGAGGGTTGTAGTCATCTACAGCAGCGGTATCTGGACGACGAATAGGTACTGGCGTACGCGGTATCAAAGTATTTTTGTCGTACATCTGCTCGGTGAGTCGCTGCTACGTTTACCCTTCAAGAGCGTAGGAGAGACTGTAAAACTTCGTAGCGTGTTAGGCTGAAAGGTATGTGAGGGGTCGGAGAACTGGCCGCCAGAAGCATCTCCAGCAGGTCCCTCAATCATCTTTGCTTGGTTGAATCCGCTCGACCTCCACCTTCCAACTACCCACGCTCAGGACTCGAACTTGCAGCGCGCCCGGCAGGATGGACTCTTTATTCCGCGTTTCCATCTGGCCTTAAAGACGTACAGCAACTTCAATATAAAAATGGGTCAGCAGTGAACCGATACCGTGGCCCAAGTCCGAGATGATAAGCAAAACTTAAGCCTCCAACGAAAATCTTTTTTAGGACCAACGGGGGTGGGCTTGGGCTGCTGTTCACAGATACACCGTTAATGACGGAATAGCCGCAAGTTTCGGCCCTTATGGCGTGGGATTTGTTAGCATTGCGTCCTCGTCACGGGGAATAGTGATTCTCCTTACCTTGTATCCTACCCACAGTTTGACAGTCGATCCAGCCCTCACTGCCATATTTTTGGAGAGCATTGTAGGGCTCGCAGCTTCGCGGCGAACTCGGTTGTGGCGTGTATATGAGACTGGGTCCTGTGGCCTTGTTTGAGAGATCGATATCATTTTATCGGTCTATCTCCATGATTAGGAAGCACCCACCAGCTTGATGGCAAAGCTTGTCTGCACCACCTCTGCACGGTTATCGCCCTTTACATCGTCTTCAGCG"/>
                    <sequence id="seq_t1254" taxon="t125" totalcount="4" value="ACATCAAGCAGCGGGCGGCATCGGCCGGAGTCAGAACGCTGATTGCTCCCAACATTGTCGCCCTGGGCTCTTAGCCGGAGCGCCCGGCTCTTCCCGGGTTACACACATGAAAGGGAAACTCGAAGATCTTCGTACACCGTCATAAAATAGTGTTTGGGAGAAAATAACTCTCACTCCTTGTGTGAGAGGGCAGTACTCCAGTGGGTCGCCACTCATCAATTCCAACTCGCTGCCTAGGGAGGATCTGCAATCGGGAATCCACGTTTAACATACCATCTAGTTGGATAGTTTGTAGAGCCCCCAGGGTATGACGCCTAGGTTTCCTACTATCATATGGTGTTGTTGAGAGGGGCGATTATATTAGAACCGCTTGGACTAGAATTGGCGCCTAGAATCTGAATACCTCTCGTGCTGAGCCTCCTTGGGTCTGTCTCTTAGTGGACGAAAGGAACTCTGGGTCGACAGTATGGCTACGTCCGGTAAGTATAGGTAAGGAATGCGGGACCGCAAAGCGCTGGTGTCGCAGTCTCTATAGAGGGTTAGTGGGCTAACAGCAGGTTGGAAGGGGAAGCTTAAAATTTAGCGCATACTAATTCAAAATGGCGACGCGTAAGGAGATTTCGCATTTTCTCACACGGTGTCTGTCGGTGATCATTACCGGGACGATAAGACCGGCAGACAAAATTACTAGGGCTGTTGACAGGACCATTAATCAGACAGATAAAGACCCTTGGACAGATGGCCGTGTCTGGCTCTTCCAACGCCGTTCGTAGAAAACTCTGCGTCGCCCTTAGGAATGGATCTGGCTAGCCGTAAACTTCTGGTTTCGCTCGAAGTGCAAATTTATGATCACAGCGATGGCACAGGGGACATTGGAGGCTGTCTGAGATGCGACAGTATATTAAAATAAAATGTTTGGGAGGCTCTCGAGAGGTGCATCGCGCACTGGTCGGCCTAAACAGGTATTATCTCAGACACAGGCCGTTTCTGAAGACACCCT"/>
                    <sequence id="seq_t1264" taxon="t126" totalcount="4" value="ACGACAACGCGGTCCAACAGGATGAGGTAACTAGTTATAATAACTCGGCAGAAATTTTTCTGTGGTGACCCATTCGCCGACCCAAACTCTGCTTGCATTTTAGACGTCGTCCGGGGAAGGGTCTCACCCGCGCCCGTGATTTGCTGGTAATAATATCAATACAGAGTGAGAACTAAACTATTATCTGGTGTATAATCACGGACGGGACATCTGGAGATTTCGGATTGTCTATGACAATGGCTCAGCCGTGCGCACAAAGTATAGTGGGTCGCCTACAATCCCATGGGATAAGGCCGGATCAGAGCAATCATCCTCTCACGGCGCTTACGTATGCCGAAGTCACGTAAACAATGTAGCAGATTCAGCCAAAAGCCAAATATACGTATGTATCGTCTCCAAGCCCACGCAAGATAGCCATACGTTCAGGATGCTGAATACCTCGTGCAACACGACCCCAGGCTGAAATTTGTCGGTCATTAAACCACGGTTATGCGGGTATGGGCATACTCAGACTGGTTATTTGGGGATCTAAGTCCATCCGGCGTCCTGTCTGATAGATGTCCGTAGCCAGAATCTTCCTCGTACGGCTATAACAACTATCACTTCAGATCGGGTAGGCAGTTCGAATGCTTAAAGGATGCACGGCGATTGCTCATGCGCCACTAGAACCTCTACCTGCCTAGGCTACTATCAAGGGCGGGAAACTCTAACCATCATCCAGGTCGCGGGTAATCTTCAGCCCCTACCCATCGGGCAAGTCTATCAGGCTCAGTAGACGTATCCTTCCGGCCCTTTTCTGGAGCTGAGTGCCCTTGTCTGACGATACGTTTACGCTCACGGCCCCACTACTGGGTATAACCGCCGGAGATTCTACTTGGACCCTGCGGTAGTCCAACTTGATAGCGAAGAGAGTACATGGTCGAAGTTCAGCCCACTATTCTCAGCGGGGAGCACAACGGATGTCTTCTGGTACAGAGCGGGCAGTTGGGGGGTACGCACT"/>
                    <sequence id="seq_t1274" taxon="t127" totalcount="4" value="TGTCCACTTAAAGCGAACCATGTAAGTTTGACTGAGGCGCTGCAAAGTTGCTTCTTTTTCGGGATTGGCTTTATAATTAGCATTGTTTTGTTGACACAATTCTGCTCTCCCAGGGGCAACAACCACTATTCTACGGGATTCGTGACCCAGGGGGATTCGTTAGCCCGGAGGCGGACCGTTCCCCCGTACATGGTCATGGGTAGCCGAAATATTTAATGAATCGATAAGCTGCGAACAATGGCACATTAATGACGTGGGTGATAGTCCAGGTTTTATCATTCACGGCGCACAACTGGTATTTAGTGAGGACATTCTTCCTTCCTCCAGTGGCGACTGAGGCCTTTAGTACGAGCGTAAACTATCGACATTTAGATTCGTGGGTCGGTCCGTTACAACAAGGGTTTACGTGCGTGAACACGTTTTAGCTCTAGTGTACAGAGCGCCGGTACTCACCACAATATGGAGCTAGGGCACAAAGGGGGAATTAACAACTAAGCCCAAACGGAGGGGCATAAGCTGAACTTAAGTCGACAAACGGGTGACGTTTAGGCTCCTGAGCAATGACACTCCACATTTTAATGATTATTTGTGGAGGTCAGTAAACGCTAGGCGTAGTACGGGTGATCCGGCCGGGAAGTCCCTGCAGTAGTTTGAGGGGTGCTCCTCTCGACTTACGGCGAAGATGAGTGTTTCGGTGCGATTCTGCTGAACGAAAGTGTATCCTCCTATTTACTAACTCATTGGCTTGCATCAGTAGCTCAGGCCGATGAAACAGTCAAGGAAACGCAGGCTCTAGCAGAGAGTACGACATACCGTATCTATTCAATTATAAGGATCGGTAGACTCGGGGAAAATGCGCCTACCTTTTATGCGGTTCCCCTCCCGTGCGGAACTGTCTCCCACGAGTTGGTAAAGCAAGCTACGTCGGACGATCCATAGATCTAGTACTGTCGCGTTTTGTCGGTCTAAGCATCGACCGACTAGTGATGAACTAGCCTGT"/>
                    <sequence id="seq_t1284" taxon="t128" totalcount="4" value="ACCCTCGTTATGGACGCCCACAGGGGTCAAAAGAGCGCTGGGCCCAGAACTTATCGGTGGCCAGCCCGTTGGGGAATCACCCCATCCACTTCCAGAACAGCACGTCTCCACACTTATCGCGGTAGTAGTTCTATTTAGCGTCATCCATAAGTTGGACCTTATAGATGGATTGGTATTGCTCCCGGGTCAGTAAAGCCAATCCTGTGCAGGACGATCGGGCAACTGGCATTGATACACATCTTCCAGGGGGCTCACATGAGATGACGCCGGTCAGGTAGTCTCGCTGGTCCCAGGATATTGACGGATTGTGCCACCGATGGAAAGGGCAATTCGCCGAGGATTTTCAGACGGCTAGGTAACCCAGCCCAGCTTCGCTATGTTACTCCGAAACTTTGCGTTCGAAGCGCCAACTCTAACCGTCAACTGATCACCGGGCAGGCTGTCTGCTGCATAATCGGGGAGAACCAGCCAGACGTAACTGGTCAGGATAACCCAGAGGGCCGTAGGAATCAGATATGGGGCTCGCTATGAATCAGGGCTAGGTCGGACACCTCTGAGCACTTACCAACGAAAAAAGAGCCTCCGATAGCTAAGCCAACCTAATACGATCCATGCGGAGAACAATACCGAATAGTTACCGAACCCTTGATATAGCAAAACCTCGTGTAATCCTAACTGGTGCTATCTAACCTCAAAGTTAAACAATCTTCTTACCATGTCCAGAGGGAAAGTGTCTTATTCGCTTCCTTTGCGCATCTTGCACTTTCTTTTAAAGCCGTGGCGCTGGAAGCGGACGGACGAGTTTCGGCGCGAGCGGCCAGTTGGACGAGGCAGGTACTTCAGATATTGGCAATTCTGGAGTACCCATTAAATAGAGGACATTCAGCTCGGTTTTTCAGACTAGATATATTACGGCAAGAGGACCTTACTTCGTGTCTTCAGGACACCGCTACACTTAAGGTAATAGACATTCGAAAAGGTTGACAAGCTTCACCTATCT"/>
                    <sequence id="seq_t1294" taxon="t129" totalcount="4" value="TGTAGTCTGGAATTGTGGCAAAGCAGCTAACAAACGAATGATTCATTTGATGAATCATAGCATACAAACATCGGCAATGCAACTTGCTAGTCCGGATCAGCCATTCTTTCGTATACACGGTTCGGCGTAAACGTGGCTCCCCGCACACCTAGGTTGCACCTTTTCGTATAAAAAGCCGCGTTAAATCAAGGCTGACCTAAAGTATGCTGCTGGGCAATTGAACAGCATTTTACCATGAAGAGCAGTTCCGTGCCAAGGAGTGTTTGTTTGCTTGGGTCGGCCAAGCATTGCGGAGGCTTGAAGTCACAATGCCGTCTGAATGTTCATTGGCGGTTGCATGAGTCACAGCTAATGCGCTGCGAACACGCGATGGGCCTTGCACACTTGGCTTACACCTACGTGCCTTAACACCAAATCCTTCTTACACGTGGGTTAATAAGACGCTCCGGAACAGGATCAACATCGGAGAGCACGTCTAACAACTCCATCCTCATAAATAGATCCAGAAGATTCAAAATCGAACTTGAATCCGGAATGAACCGTGAACCGTGTGTTAGTGGTGTGCTGTGATGTTCGCAAAACCTCGTGTAGAACCATCGTGACATATTCATGGATGGCGTACGTGTGTTTAGAGAGCTTGCAATAAATCCGGGAGGAACAACTTCGGCCCGGGCCTTCTGTGTTGTGCTTTACGTAAAATAAATCTCGTGGCTCTTGTAGCAGTAAGTTTGGGGGGGGATTGTGTCACCGTCATGTATGAGTTATTGCACCCCGGAGGCGGTGACACTCTGCTAGTATTAAGACAAACGCCCAGTTCAATAAAGCTAGTCGAATATAAATTAAGCCACAATTTAAAACGCACGATCTTATTCGCTGTATCAACGGTGAATGCTCCACCACGAAGGTCCTCGCACAATTACGAGGACACGTAGATAGTTTGTGCCCGCTAACTCGCGTAATCATTGTGGGAGTTTCCCGACGCACCTAGAGTATTATAAAC"/>
                    <sequence id="seq_t1317" taxon="t13" totalcount="4" value="ACCTTTAGAATTACTCTTACACGATCGACTGCATTGGACATTTTTCTTTCGTCCGTATTGTGGGAAGTCGCTTAAGTTTCGTGGTACCGAAATGTGTTACGCTGTAACGGGTGTGTTCTTAGGGGACTTTAATGATCTGGAGTGTTTATGGTACTGGTGGCGCCATCCGGGGACTGCTGGCTTTTGGTTCGGTAGTGTAGAATGCGCCGGTAGAGTCGGTAAACTACGAATCAGCTGCCGTGTACTCGGAGGTGAGAGTGCGATAAAGAACTGCGCTAGTGTTAGACCTCGATTCCAAGCAAGTTTATCTATCACGAAGCCTGCTAAACAAAAGTTGCCGTTCTGTAACAACTCGGACTTCCACATCGCGAAGTGTTGTCTCCCAGCCACCAACGAACTCGTCGGTAGGTCAGCACACATGCCAGTATCACGACACTGCACTGGTTAGGAACTTATTGAATCGTTGGAGTTGACGAGCTATCAATTATTTGGTTATATACGACTGCGCGGACTAATCTCTTGTAGCAGCCAGTGGGACCTTTACAGGTACCAGGGTCGCAGTAGCCGTCATTGTAGAATCGCTCAAGAACAGTGAGTTGATATATCGTTCGATTATGGGATTGCCTCTTTGCCTTAAGGTGGAATCATCTTATATAGCTTCGCATAAAGGTAATGGGGGCTATAATAGAAGCCGCTCCCTCCAGCAGTGTTCAGCGAGTTGTCATACGTGGATACACTCGTATCATAACACTAATCGTGGGGCACTAAAGGTTTTTTTTGTGAGTATGGCTTACTGCGAAGGTTTTCAAAGCTTAGAGTCACTCGACGGTCACGGACTCGGCATCTTTTTATTTTCAAGACGGACCGCGTTAGAGTGAGGATAGAATCCGAGCACATGTCCGGGTACCAGTACTTCGACATGAACTATCTCTCAAAAATTACCCAAAATTTATTGAGATGATAGGTTATCTTGGTTGATGGACCCCTCCCACGCGAGGCG"/>
                    <sequence id="seq_t1304" taxon="t130" totalcount="4" value="TGGCAAACTTAACCCTCGATGGAGAGAAAGAAGAAGCTCTTCAGCGAACATCGTTGTTTGGAAAATACCATTATACCTCGGTTCTTGACCTAGGAAACGCAAACGATCTTTATTGCGACTACAGCGCAGCACGGCGAGATCCATACATCTTAGATCTTGTTAGATCTCAAAGATCTGTTTAAGAACCGCGACTTTGGCTGGATCTCATACCCTTCCAAATCGCCAGGACAACTTTACTGGGCATTGCTAATTACACCAGAGTTGAGTTTTTGCTAAACCGTTTCGGCGTCGAAGGGTCCAGACATTACTTCTCTGGGGCTCTGGAAGACCATTTTACCTCTCGGACATCACCACTCGGAAAAAGGCGTGATTAATGGTACTAGCTGATACAGCAAACTCTAGATTGGACCGCCCCGAACAGTTCTGAGTATTTGATACGGCTCCTAAAGTATGGCTATCCGCCAGCTTTAACATTTATTCGCAAAGCAGACCATGGTAGGTTGCCGATTAATGATTAATCGGTTATACTGGTGTGTAAGCAAAAAGAGAACGCAACGCCCCCAGAAACGAATCGTATGTTCGATCGCAACTCGACGCCATGTGGCCCGGAACGGCCGACGTTCCCGATAAACGAGTTCTCTCGGGTCAATTGCGGACATCACACAAGTTAGATCAACCGGGTACGGGTTTACACCAGATGCCCTCCCGCTCGAATCAAAAATCTTCAGGTTTGATCATGTTGGCGTGTCGAACGCACATGTAGCCGAGCGAAAACTAGTGGGCATGGGGCCGGGATGGCTATCAGGAGAAACGAGTGTGGGGCCCTGGTTACCCGGAGCCCGTTCGACTGAATAGACGGGTAGCACCAAATGCAGCTGGGTACTCGGTAGGTTGCCGTTACTTCAGGCTTGGCGAAGCATGTACAATCGGTCCTCTCCCCGAAGGGAACGGCTTTCAAGAAACGCGCTTCCTCGAGGAACGATGGCACTATCTATATTGA"/>
                    <sequence id="seq_t1316" taxon="t131" totalcount="4" value="TAGGTCACGTTGTATGCGGTAACACGTCTTAGACGTGGCCAACATCTGCTAGCTTCACGACCATAGAAAAAGCGGCAGTAGCCTAATAAAGATGACCATGAAGGCCCGGATTTTAACGACCTCAGCAGCTGACGTGTTCGAGGGGCGCTGTGTTTGTGGCATAACGGGCCCGACTTCCGACTGTAATATGTACTTGCAACTGGGGCCTTTGGAACGTTTGTAGACCGAAACCGTTGCGGCATCCACTGGATACAAGCCCTGCGAAAGAATGGATGATGACGAGAAGGAGTTCAGCACCTCATTCATGCTCTCATCTTGAAACGCGTGTTATGAAAAATTAGCTGGGAGTATTCGGCGCAAGATAGTAGGTTGGTCGTGACAACACGGTGTACGGTGTGAGTTGCAGAAATGTCCATGACTGACCCGAAGGATGAAAACTAAGCATTTCCCTGTATATGAATGTCGAGTGCTGGAACCCCTAGTAACACCAGACGCGTCGGTAACCCAACGCCACGTTCAGTGCAGAGGATGACACCAATTCACCTTTAGCCTATTAAGTATGGGCGACATCACGCATCAGTCGGCTGTCATAAGAAGGTACTAAGGGTTATCGACTGAACACGACCGAACGCTAGCCATATCGAGGACCTGGGAACGGAACGATCCCTTCATGACCTATTGTGCTGACCAGCATGAAATGGAGCATGATCACCTCGGGCGAGCACGTCCTTAACTAGAAGTGCGTTGAGATCAGACAGCATGCAACACCTTCACATGCTTGGTAGCGACTTAGCATATTAAGCTGAAGTGTTGATCGCGTCGAGTTTGTTAACGAGATAGGACTGCTATAACCGAACGTCCATTCGTTGTAAAGCGTTGCGAATCGTACACATGCTCATCATGAATCCAGGCACAAGAGACTAAAGCACTTTCCCTGTACGGGTTAATAGACTACGCCGGTAATCGCCCACTTCACGACTGAGCCCCTCTCAAAGAGTTC"/>
                    <sequence id="seq_t1324" taxon="t132" totalcount="4" value="AACTACACAACGTGCTAACGCTAGGAAGTCACCAGCACTGCTAAGACGCGGATCGTCGGACTATAATTGGCCGGAGTGAGAGAGGCGCATGCTACTTTTGGCTCAGTTACCTGTGCGTTAGAAAGAATTGGACGGGGAGGGCCATCGGGGTATGTGCGGCACGTTACCGTGTGTTCTATTACCTGATAGGGAGGGCTCTTGGTCCTGATGCATCTCACTTATGACAGGATGCAGCAATCTCCTCTGCGTGCGATCTACATTATTATGTGGCTACGGCGGTGGTGCCCTCTCCCGGCTCGCGTCGAGCCATCTGCAAAGGTGGCAGGCAGCTCATGAGTTTAGAACGACCATTCTGACGAAACGGGGCGGGCCGCTTTCTCCCCATTTCTAGGGAACTGATTGGCTTGCCATAGCAGCGCTTCGCCAATGAAGGGTTCGCAATAGGTTCGTTTTGTGAAGACGAACCCCATTTCTCGCCGTGTTGAACCTCGCCTAGCCGTGGCAGCTTCGTCTCCGGCTGGCCTAGGCTGGTCGGCGGGGCATTGGGCCTGACAAGTGTCCTTTGAGAAGTGCTGTGGGCAGGGTTTTGATGGTAATCATACTCATCCGTGGCGCCGTCTATGCCCGCTGAGGACAGCAAGCCAGGACATCAAAGCTGACATGCACCCGGAGCTAGTATCCCCAGATCACTACTTCTATATATGAAATCTCTGTATGCATTTATCCATCATGCCGTAAGTAGTCGTGAACGTGAATTGATAGTTAGGTAGTGGAAAGACTGCCTCATGAATCAGACTTGTAACACACAAGTACAAGCAGAAAGCGAGGTTAAGACGGTCAAAACGATCGGTGCGGGATTTGATGTAGGATAATGCGAAAGGTAGTCGATCTAGAAAGACTGGGACACCCGGAATTCTCCCTCTTCGATGCAATGCGCCGATATACCCACGGCCGTAAATCTACCGGCCTCAAAAGACACTTACCCTCCGCCCCTCGAGAA"/>
                    <sequence id="seq_t1334" taxon="t133" totalcount="4" value="ACTTAATAGTAACGGACCCACGAGGGTCCCGACAAGGCACACTGCGTCTCGGACGCACCTGGGACACCAGGGGCTGGTTGCACATCTCCTGGCGCATACAAATGTCGTGCGCAACACCTTATCCCACGGTTGCCTTCCCAACAGCCCTCAAGGCATGTGAAATACGGTTTACCGGGCCAGAAGAACCGATTCCTCTTATGACCGATGTAGGGATAGCCACGACCGAACCGCGAATTAGTGGAACCTTGCAGTTGCGCATGAACAAAGAATTCTCAATCTGGCATGCCCAATCCCCGGCAATAGCTGTTTTACTCGCAGTCGATCAGTGCGCCTAATCGGGATTTGTGTGAATTACTGCTCAAAGAAGTTAGCTTCCGCTTAATTAGTCGCTCGAGTAACTATCCAGCTGTCAGATTGCAGAATCAGAAAAGTGATGCGGTTCAGGAGAAACAGACGAAGCATATATATCGATAGGCAGATTGACACATACGACGGCTGGCATGCACTTTTTGAACTCGTAACTGATAAGCTTGTTGATATTTGGTATTGAATAAGCTGTGGGTTAATCCCGTTTCCAAATGCAAGTCCCATCGGCCTCCCTCAACAGTTGTGCGAAACCTTGAGTTTAAAACGCATTTACTCAGTAGCTAGAATGATGCCGCAGAAATGCGGGCAAGCTCTGCTGGGAGGGCTTAACACCGTCGTAGCTTAGGGGATGCGGTTGGAACTCCAAGACCGTCAAAGAGACACCGTCTCACTTTAGTCCTGTGGTTCATTTCTACTGAGTGCTCGTATCGCTCGCGCAACTGAGTACCACGCAGGGTGATCATCCGCTCACGATCATACCTACCGAATACGATGGAGTGCGCGTTTTCGGAGTTCCCTCCCATTTCAGAAAAGGCGCATTCACTAAGACGCGCTGGACGCCAGGTGGTTAACGATCGTACTATCGATTCGAACCAAAGCAGGTGTCGGATTAAGTTCGCATCATATTCGGAGG"/>
                    <sequence id="seq_t1344" taxon="t134" totalcount="4" value="GCGCGTCCAGTGTCCAGGATGTGGAGTGTCCCCGCCTTTCATCTTTGTTACGCGAGTGCCCAGTCATCCTGCCCAGTTCATTCCTACAAGTGTCATAGATGATGTTGGACAGTGCTTCCATCCTATGCGAACATTTGATAACTGTAGGTGATTACCGTACCAGCATCGCTGTGCTAAAGTGTAAAACCGTGACTACCCGATTGAAGGTCCAAGATGTGGCCGCTAGTCGATAGCCAATCCGGAAGTGTTATAAGAAAATATCCTCTCACTTAGTAGGAGTTCGCAAGCGCAATGCACAGACTTTCAAACTCCAATTCAAGCTCTTTCACACAGGGATGTAGAAAGTGGAGATCGGGCCTTTGTACATACCCGAATCAAATTACCTGAGCCGACATTAAGCAGAGAACGTCGCATGATCTCGGTATGGAGTCTGTGTTCTTAAGTCCATGCCCGGAGAGACTGCGGCATTGAGACTTCCGTATGATCATACCCCGATCCAGAGCCCACAAATGAAACCCATCTCTAGATGAGGCTCAAAACTATGCTCTGATACCGCGTTTGCCGAATACCGAGGCGTGCAGGAGCGCCCACCTGGTAGATTATAAAGTTTGCTAGTATAGATGCTCAGTTGGATAACCACTCCTCGGGAGGCTTGGGGTGGGAAGGTGACAGGATCGTAGTTCACGTTAATTAGACCGAAATATGGAAAAGGCAGGGCCCTTCTGCCTTTTACCCCATACCAGAAGCCCGCGCCTTGGCCTGAGTGAGCACGGGAGTGAGTTTCCCGGCTAATTGCACTGTGGTGTGTGGAGATATTCGCATAACAGGTTCGATAAAAGTCGCACGTAGCTTCGGCTCATCGTATACATACTGCTACCATGATGTCCCGGCTCCGGTTCTTGTCAAGGTTATAGCTCTGCCTACATTTGGACATGGACTACGTACCGTCAATCCAACATCCTGTCGTATAATTACACAGGGTGTAAGTCTGCTTAGATCT"/>
                    <sequence id="seq_t1354" taxon="t135" totalcount="4" value="TCCGCTGAGAACTCGATGTCGCTTTTTCTGCTAGGTGAAGAGATGAGACCCGAATTATCGCGTCAGGGCGCCAAGGCATACTGTGGTTCCTGACCGATAACCCGCTCACCAATCCGACTACTGCTGCATCGAAACGCCCTTTCGGTAGCTCGTGCTACCCAGTCACGTTGGTGTCCCCCGCCCTCCTAAACGTAGATCGACAGGGCGTGCGTTCCCGCATCACCGTCGCTGTAGTTCATTTGACATGAGGCTCGCTCGCGTGGGTGGGGAGCTCGTGAATTGAAGACCTAGCAAAGACTGTGGTGCGAGTAACGATTATTAGCAAGGGTGCCCTCATGGGCAGAAGGAGTCGACTGGCAGGTTATGTCATGATCCATATCGGGGTGTTTACCCCGTAGGGATGTGGGTCTTCTAGTGAGCACTTGCTCACAGGAATTGTGCTAAACTTGTCGGCCCATAATTGCTCCAGATGACGTTCCCCTTCTTGGCATCTCGACCGAGATTCTTTGCAGAACAAGCATCATTTCCCGGGCTCTTGATATCTTCAAGCCTCACGTTTCCCGAATCTCGGCCTTTGTCATTTAGTTTGATAGCGTTTAAACCTTCCCTCCCTGCCAATCAAGTCCTGCTTGAGTCGGCTAAGGCAGTAATGCCTGGTTTCTACAAAAGACAACCGTGATAACACCTAGACTAACCCAGCACCTTAGCTGAACTCTTGAGAAAATGGACTCCGTGGGGGCATCCCGAAACTCCCTTTCCTATCTTAACCAGCCATTCTAATGCAATCCTCGGCTCCAACAGACGCCAACTGTCACTCTCATAAGTACCATAAGGAGCTGTACTGGTCCAAGGAAGCCAAGTGAACGGCAATTGTTGGAACGACCCGTGGTGGATCGCGTGCTGGCGGCTGTTACAGGATAGAATATCGGATGCTATGCGGCGCATCAGCTAACCAAGTACGGGGTCTATATAACTTGTCTCATAGATTCCAACCTATGCC"/>
                    <sequence id="seq_t1364" taxon="t136" totalcount="4" value="AGCTGAACAGTGAAACTTAGCAAGCAAGCCTTGCTCGAAGCATAGATGTCAAGTTGAACAGCGAAAGTGTTGCAAAGGCGGTCGTAATACCGGTTTGTTGCAGTTTGTACCCCCATTACACTGAGCGGCTCGCGGCGAGCAGGGCATTACGATTGTCGCGGCAATCAGCAGTTCCGTAATTCTCTAAACTCAATGCTACAATGCCCCCTCCTAATTAATAACCACGCCTCTCACGCAAACGCGCAGCGACAGACCTAAGTTTAGACATGCCTACCGCTCAATTCACGGTCGCGTCACAATGGTAAACCTACATCTTACCTTGTCACGAACCTACATTCGCTATAACCTACATCATGGTTACAGCGGACTTTAGCGTGATTGATGAGAACCAGGTATACACCGGCCAGTCAGCTCTGTGAGCAATCCAAATTAAAATCTGAGACGGAGAGACACTTGCAGTTCTAGATAGACGTTTAACGCATACGAGTCGGTCGAGCTGGCACTTTCTAACAAATACCAGTGTAAAACAGGGGCACTAGAGAATCTTAGGGATCACTATACTTCACCGTTGGCGTACGAATGATACATCACTGTTTCTTGAGAAATGTTGGGAAACGCATAACTGGAAAATACAGGACCAAAACTGCATTACATTCGGGGAAGGGATGGTTTGGCGAAAGAAAGGCGCAGGCAATCTATTTGCTTGTCACTGAACGTTAAGATACATGTGAACCATGATCACTTGAAATGTCCGAGTTCTGTTTGGTCTCTGAGTTAATGATTTAACCAGCAATCAATCCGCCACATGGCTACCTTATCAAATTTATTATAATAGGTATATCACCTCTAGTACAGGCTTCTGCCTCTACGCAGGGGTCCACCCACGACATGACATTGTTTTCGCTATGGCCAGCCTGAACCACTTCGTCGTCGCTCGAATACTAGGTGAGAGACGACGTTGGGTGGTCGCGATGACCCCATGGTGTAGAGGTCTGATATC"/>
                    <sequence id="seq_t1374" taxon="t137" totalcount="4" value="TGCTGCCGTCTGCGCTCAATCGTAGTGCGATACCATGTGTCTTTTAGACCTTATAGGAAAGACTAGAAGGTTAGGCCAGAACCATAGATTAATCAATTTTGCTGGCAGAGGTGTGCTACGGCAAGCGTTTACCATCATTTCCCCGTTGTTCACGCGCCCGGGTCAACCCAGTCCTGTAGCACCACATAATTCCGACCGCTTGGCTTGGTGCGTACAAATGATCGAACTATCTTCTATTCGAGCTTCCGGGTGTACTGATTGCATAGGACACTACGGTACGTCCGCGCATTCGGATCTGGCGTCATACCATCTGGCAAATAATTATCACTCACCTACTGGAATGACTCTCCAGTTTCAAGTCTGTTCCTCCCAGGCTCTGAATAACGGGAATGAATCCTGAAATCGCATCTGCACAGCGCTCTCTCAAGATGCGATAGCGCCGTACCTGTTAGACGGCGGACTACCACGGGTACTATTCCGTGTCCGTGCCCGCGCCCTGGGATGAGCTAGTTGCGGGCATTTCGCCATTGGTGCGGGCCCTAGTGAGACGATATGACCGTTGTAGGGACGAGGCGGCACGTTGATAACTAGAATTGCGAGTTACGCCAAAGAATTTGCTAGGGCTAAATGCGTAACACGACTCCGGACATGGGCGCCGCCCCTCGCGAATACGTTTGCCTGGATGATAATGATAAGACTTGTTGGACTCTGCTAGTGCGTCCAGCTTGCCTCGCCGAGAATTTAGCAAAGCGGACCCCATGATCTGCGGTTTTATAGTGAGCTTTTTAACACATCAAGGCGGCACCGGAATAGAAGTTTGACCTAAGTTCACTAGTTACACAGCGACGCGCGATCTTGCGTTTTACGGGCGATCCTGTTGTCACTAAACACACCTCCTGCTGCGAGACGCTCAGAACGACTGTAATGTGAATGTGTAATCTATTCTAGACAGTCTAGATTTGGCAACCTCGTCTACCCATTCCTCTATTAAGAAACACAT"/>
                    <sequence id="seq_t1384" taxon="t138" totalcount="4" value="AGGCCGGATCATCACGGCCATTTGAGCGCTTCGAACAACGATAGATAGCCACAACCGATTTTTGAGGTCTTGATCACATATATGCGCAACCAACCATTGGCACTTAGGCACAGCTGATATTCGCGCGGAGAGGCCAATGCCTGCCCCCCTTGCTTCTAACTGCTTGACTTGGCCTCTATCTTTTGGAGTACAACAGCGCTCGTCTGACGTTAAGGGCCCCTATTACGAACTAGGTGAGCCTATTTATAACACAGACGGATGCGTTCGTAGACCCAACCATCTAACCACCTCTTCTGCTCGGGGTCAGTTTAGCTGACATCCGCTAATAATCGCACGACCCGCCCCCAACGAGCGAAGTAATGGATCCTCAGTCTAAACCAATCCATCATCCGTCCGTGGCTGTACGCGAAGAGACACGGCTTCGTTCCATAGGGAATTATGGTTACGCTTCGGATAAGGACTTATCCAAAGATGAGACCTGTAGAACGAGCTTTACGCGGGTCCGATCAATCACAGGTGGTTTTTACACCCTGTACTGACGCCCCAAAGGTGAGGCCCTTACCGGCCCATATATTTGTTCGTGGACCCATTGCTAAAAGTGTTCCCCGAATCGACCTTATTTATTGGTCTTCGTAGATATGCCTTTAGCGGCCACCAATTTTGGGTTTCGTTCACACAAGAACTGTGGAGTCTCCGAGGTTGCGCCCTTGCTTAGACCGAGTACCTTGGGCCTTAAAGACGATGAATGACTCAACCTACTGGAGGCTTAGTGTTATTGCGCCTTGGGTAACAAATTTATTAGCCGTACCACGGGGGTCGCTTGCCGACTCTCGGCGAGCTTGTAGATCCACCTCTTTGGATCACCCTCGATTTCGAGGGCTTTCCAGCTAGCGATGGGCAATAAGGACGTTCTTTGTTCTGAACTATGCATGACAGTTTGGATGCCTGAACAGAAACGATACCAGTATTCCGTGGACTGTCGGGATAACGTACTGTGGTG"/>
                    <sequence id="seq_t1394" taxon="t139" totalcount="4" value="TCAGGAGCTTATAGCCGATCTAACTCTGAGTTATTGTGCCCGCCCAAGTACACTCAGCGGAAATGGTTCAAAGGGGCGTGTTATCCAGTTTACTACTCTTTCGTTTTAGAACTAGGGAGGAGCCGTGAGGGTTAAGACAACACCCATTAATTGACCCTGGCGTTTGGCCTCAACAGCGTTATTATTGTATAAGACCCAGTTATCTCGCCTGAGTAGTCATCAATTGCAGAAATGTACTATCGGCTACTATATCCTGGGTCCGTGGCCGTCACGGTTCCTGGGCGAAAACTGCGTAATAGTGTTTACTAACACTCCCCAAATTCGGTCATCATTTTGGGAACCCGTGCGTTGTATTTTCTTCTACTCTACAGTAATCATCGCAAGGAGTTCGAAAGCAACTATAGAAATGACCGCTACTGGCTAAAGAGCTAGCTAGCCGATTGACCACCTACACGTAGCTCACCCCCGGAAAGCTACTAAGTTCCATTACCGATCGTCTCTGCACTTGTCCTCGTTGTTGATGATTGGGTAAGGAGTAATACTTATGGCCAATCGACTGGAAATTCATCTCAACTATTCAGAAGCACGCTATTGTATTAAGCCCGATCGTAGTTCACCTTACGCACGGTATTAATTGGCCATTTGTCACATACGGACACGAAGCCCGGGTTGATCCTTTGAAAGATGGACTATTATTGCGGTGCGTCTGTGCAATTTCGACGTTCTCGCACAGTTGATGATTGGAGGATTCGGATCGCCTGTCGAAACAACCCCTGACCTCCCAACAGTAACAGGAGTGGCGGGTGCTTCATTACCACCAAATATGGCCGGCGAGATTAAGAGAATTGTTAGCCTCGTAAAAGCAGCGCGCCTCACCTAACCAGGGCCGCACGGGACCACCCTGGAGTGCTAACATGAGCGTCAGGTGCTATGAATCTACGTTTACGACGTTATTTAGACACCCAACAGCTAAGATCCGTGGGGGTGGCCGTCAGTTTAA"/>
                    <sequence id="seq_t1417" taxon="t14" totalcount="4" value="ACCGTCCTCGTTCCAGTACGATATCGAGAGAGAATTGACGCCTCGAGACACGTAAAGCCATAACTGGTCCGATGGGAGTTGCCGAAACAGAAGGTGAAAGTTTACCAAAAGACTCATTGGCATAGCCGAGTTAAGTCAGTACATTCGTCTGGGAAGTTAGCAAAGTGGCCCACACCGGTGCACGGGACCGACACCTATAGGACATGATATATACAACGGAAAATAGTGGGGGGTGAAGACCACCCGATAAGCGCTTAGCCGTGTACTCTCACTTCCCTTGGCCCCCAGTCTCGATATATGTGTCGATAAAGCTCTGGTGTAGTACTGGGCCCGCGGACATATAAGCCTCGTTGCTTCTGGGCGAGACTTCCGCGAACTATTGGGATGTCTTCGCACCAAGATACAAACACACTACGGTGCTACACGGCCTTCACAAGTTAACCCTCACCTATCGAGGCCAACCCCACGACATGCAACGAAACAGTGCGGGGGGAGGCAGGTCGGCGTCTCTGCGCCCGTTGGCGAGGCCGGAGTGTTGCCGCATAATTTTGTGTAAGCGAAGTTCCAGGCTTCAGGCCAACCCCTACAGGCATTAGGTTTGAACTGGGGGTACACTAGGACGTTAAGGGAAGATTACGTGCTGATGTGGCCAAAGTCGTAAATGGCCGGCGAGTCTTGGCAAGTTAGTGCTTCCGTAGGTCGGACGTGAACCGCGTAAACCTCGAAAAAAGTCGACGCCGTGATGCGCCTCGAGAGAGCCCCACACCTCGTACCCCAGCCGCGTTTTTAAGCTGCTATTCCCACCACCCGTTGCCATCCCACAAGGGTTGGTAGGCCCAGCTCCTCGCGTTATCGGTCGATAGTTGTCGAGGAATTCGTCCTTGGACCCTTCAATCAGTATCCGGAACAACGTAGAGCGTAGGTAACCGGATTCCGATAAAGGTATTCCATGGCATATGGCGTCATCAGAGTGTAGCTATTCCTTAAACCACTGAACGAT"/>
                    <sequence id="seq_t1404" taxon="t140" totalcount="4" value="GTTCCAACACACCATCGCCCTACCGGAATAATTGCTATCCATCGAAGAAAGGTCTGTCATGCCTTTATGATCGGTGCGCAGACTTGGATAATTCCAGCTATACGTTCGATGACGACTATATGGTACGACATTTTGTGAGGCGATACTTTCCGAGTGTGAGGCCTTCTATTGAATCCCATATCTATGAGGGTAAGAAGCACGTCCTGAATTTATGGGCACACAGTTTATAGTTGAGGCTCATATCTAGTACCGACTCCACTCAGTCAGTGATCTTCGAGCATTTCAGGTCGAAATGGTCTAGGGTACACCCTCTAGCTCGCGCCCGTCGCGGTTTTATGATGTGAGACCGTACTGTGTTCGGATAGGGGATTATTCTAAGTTGGTAAATCACCCTTTCAGCGGCTGAAAGTCCTCCCTGGCTAAGGTCCGACTAAATCGTTACTCTCTCGAAGGCCTGACAATCATGTCTCCCAATATTACTTGAAAGTCCCACCGTGTGGGTCGACTTAATTCAGCAATTCCCATGCTAGGCCGACGAGACAATCATGTGAAGATTTATCCAACTTTTCGAGGGGCGAGTGCCGGTCGAAGCGACGAGAATCAAACTGTAAGACAGGTCTAACGCCACGGCGTGACAAAGCTTGATAATTCATAGAAAGTGAGTTCAGCTCATTCAACCATAGTATATGCTTCTCCGTTCGTAACCCGATCCGATATTGCGGGCCGTTGCTCTAGTTTTCCGTCCGAATGGTCGTGTGGTCGTACCCTTGGGGCATTATTGGTGGTGGTGCATCACTCCCTTGTATCTCTAGCGCATCAGGTCCACGGACAATCGTAAGCGCACATATTTTAGAGAGGAAGGCTTAAAGCTTTACTCACATGAGATCTAACAATGGGAGTGCCGAGGACGATAATGGATCTAAAATGCTTTGCGTAGCTACTACCTACGGTTAGCTCTTTCCCTTGTTATACTTCTCACCAGCACTACGTTCGCGATCTT"/>
                    <sequence id="seq_t1416" taxon="t141" totalcount="4" value="GCTTGTAGACTAAGCTGTCCTCTTAGAAGGCAGTTTAAGTAACCCTGTTGAACTTTCGGTTTGAAGCCAGTTACAAAGCTGCCCCTCGCCATAGTAACCCCTACAGGAGTTCAGAGAGGGAACGAAGCGCCCAAGGGAAGGACTGTGCTGCGAAACCTCTAATGGTCCTCCCAAGTTATTTTTGCCTTAGGATTCTAACATTAAGGGAGCTGAAGCTAGAACGAAACAGATATATGACACATGCGGGCGGAGCACGGCACTAAATAGCTAATAGCCCGGGATCTTTAGGTCAGGATCTGCATTGTCGGAACTAAGGAGAATTCCACTGGGCGACGGATTTGCTATACATGAGCTAAGTTTTACTGTGGGGCGTCGTAATGAGCCCCGACAGGTTGAGTGTGGAAGAGACATGGGGTTGGATGACACCGACCGAGCAGTCTGTAAAATTAAATTGAGGCTAGTAACCCCGGGCTCTCTCGTTTTTACAACCTGCTTGCCCCTTTATATTTAATCGGGGTACCATGTGCCGTCCCCCTTTTTTAGGCAGCTCAGGACTTGGGGGGGGCATTTTAATTCCATCTCGGACTATGCAGGATGTGCCGGGAATCGCTCCTTCGACGTTTCCCGCTTCACTTTGATTAATAAAGGACCCTGTACGCAGCATAGGTTGATATGAGTTCACCCGCACCCCGATGCGATGGGGTCGCACACTGCTCCGCGTGCTACGACTCAACTGCTGGGCTACCGATATCCTCCAAGGTAAGGTCTGAGTTCAGCAATTTATGTTTCGCCATGCTCTTGAACGAGCCCGTAGACTGTGGAGCTCGATTGTGCGGGGCGAAGGACTACAGATCACTGTATACTATCACAGACGTCTCCTCGCCTATAGAATGTAAGTCAGGGACTAGGTTGGTGGACGGGTTGATGGACACCGCACCTGAATACTTTTACCCAACTCAATGATGCTGTGGATTTCCCGAACATCGCTACCTGGCGTGAG"/>
                    <sequence id="seq_t1424" taxon="t142" totalcount="4" value="AATCCAGACAGAGGTAAACGCTACCTTTCGAAGCCTCGGATACGTGTAAAGCCCGCCGTGAGGTTGCGGTCTCCATCGACATCGTTAACAACGGGGAGGATGCATGGCCGCTCGGTTTAACTGGGCGCTCAGAGTCATAGTTATCTCATCCGAGGGTCACACTCAGCGCAGGTTTGTAACAGTTCGAATTCCTCTACTCCCACTCGTGTTGCCCCTCCCCGATCTGTCCATAAATGGAACGCCAGTACAAGAATAATGTGCGTTGAGCGCAGAAACGCGGCTCGGCAATGAGTCTCTGAGTTTATGCTACACTTAGTCGGGGGGTATCCTCTTAAACCTCACTTATACGCCGGGACACTGCGGCGGAACCGCTAAGCTGGTGAGGTTCCGATTCAGCGACTGACCCTAGTTTCGTAGTGCCATGTGATCTACGGGCGTGAACGGCTTGTTTTCAGTCGGGAGTGTTAAATTGCAGGGGTATGACTAGCTGGTCGGCCCTGGGCACTTTGTACGGCGACGCCACGCACACCTAACTCGACGAGCCCGACCGCGAAAGTCGACTCTCAATTCCTTTACAATCGGATATTATTGCGTTCGTAAGTGGCGGTACGACACGGTATATTCCTCGTACGCATACGCTGCGTGGCGCCCAAAAGGGCCCAGAATAACTCCAATCCGAAAATGGGTTGGTCACCTCTTATTACTGGACCATCGCCATATGAACGTCCTAATTGTACAATGCAAAGGCCATCTAGAAAATTGTGCTCAGTATTGTTTTACGTGACGCATACCGGAGGCAACAGAGCAAGATCACGTCTGGCACTTATCGTACGTAGTGCAGACTACTCCGGTCTGATTGCTTTGCCTGCAGATCCCTCGGGACGACGTCCCTCACTTTTTTCCGCCTGTTTCTAAGCAAGAACCCTTGAGAGCAAGGACCTAGAAGTATTCGGAGGCAAATCCAAAGTCCAACATACGGTTGCTGGTTGGTCACCGCTTC"/>
                    <sequence id="seq_t1434" taxon="t143" totalcount="4" value="TCTTAGATTTACCATAAACTCAAAGATCGCGGGGAGTAGCAATCCAGACTACTGACCCAGCCATACCGCTACGTGTACCAATAACTAATGTAATGGGCCAGCTGAGGTGATGGCGACGTGTGCACCAGGGGTGTCCAATAGTCGCTGTGTTCGTAAATATCACCTCTACTCCGCAGGGTCACTTATGGAGCTCTCTGTTGCGGACCAATGAGTGCTCTCCCTGTTCTGGGTGGTATTCAGGCGCGCAGGGACAACTTGTGAGGACGATGTGCCGGCAACATTTATACTGAACTCTGACTGATTGGGCAGCTCACCTTAAAGCTGAGCAAAATTCTGAATAGCTCAAGCCTAAACGACGGCTGCCGTTAACTATCAACTCCGATGTAGTCGCACGGGTAAAAGCATCTAGACTGTACATCGAGCTAGAAGTAGAGGGAGCAACAGAATGCCCCACGAATTGTGAGGCTGCACGCAAGCTCTAACTTTCATTAGGCTAAACCATCGAAGGTTAAGGGGTGCGGTACTGGAGGGTACCTAAACGCCTTGTTCAGTAACATTCGCATAAGCGCCAACATTAATACTACGGTTCCTCTAACTCTGTAGTCAGTGATAGCGTTTTATTCAATCACGGGAAGAAAGAAACTGTCTTATTACCCCTCGAGCCCCTGCCCGATTGTGGCGCGAACGGCGATGCCTGTTCTTATATATTTGGGGCATGATACGTATCACGTCCACGGAGCTTATAGTCTCGATAAGTTTTGGCAGGTGCCATCAGTGCTTTGCGCGAAGTCTGCATGTATATCTAACATCCGCAAAAACATATAACGGGGCCTTTCTATCCGTATACACGAAAAAAACCAGTTGGGCGCCTTCCATGCCGAGGTTCGGCGAACGGCGGTTTTCCATAAGCTAAAATTCGTCGGGGGACAGGCCTTTACCGACAGCTGTTTCGTGGATATACACAGTGCGATGTTTTTCTGGATTCAGACCCCATAGCAGG"/>
                    <sequence id="seq_t1444" taxon="t144" totalcount="4" value="GCTCAATTGTCGACTCGGCCAAGGCGGGCATTGGCACTCATACAGTTTGGACGACAGGAGAATGGACACATGCTGGTGCATTTTACTACTTGTGGCATAAGCTATGTGGCGGTGTGCCTATCTTCGAGGGTATTTCGAGCTCGGACATCGGCTTTCATAGTGAATTGGTAGCGACGACATGTTAACCTTGGAGTACCGACCTCCTGAGTCTTCTAGTAGTCGCGCTTATACTCGCAAATAGCGCCAGTGTTCACTCAACCGAATGGCGCCGGGTGTCAATGGGGAACAGTAAAGCCGGCAGTCGCCTCCTACACTTGTAGATCTGGTAGGCTGCAAGGAGCTCCTAGCTGAATTATTAGTCGCTTCAGCAATGCGGAGATTACCGTGCCGCGTATAATGCCGTCATGGAGAATGGATTTGGCAGGGGATTCATAGCTCCGGAGGGCGCGCCAAGTTTCATTCGCACGACCACGTTATGGCTTCAAGTACGTGCATTGACGCCAATGATAATGATACTGTAAGGTCGGACATTCGCATGTTCTCGCGTGGACAATACAAGCGCTGATCGTAACATCCTCCAGCACCTCCCGCCTCTAAGTTCTAGTAATACACCAGCCTACGACAAAGGTTGGTTATCATGGCTGTGCCTAAATTGGCGTTGCGGTATCCCAGGCATCTTAACGCATCGGCCTATCCCCTTGCCAGTTACGCGGGAGAGCCGGCGCCTGTGGCCCCTCCTTTCTCTGCTACCTACTATGCATGAGTCAACCCCGGTCGGATTAGCTCCGCAAGTGTTAAGCGTATGTCATCAGCCGTCCAGTTATGCTAGGCAGTCGCCTCCCGGCATGATGACCGAGAAGCTCAGCTCTCCTGTTGTTACGAGGCCACAACTCAGACCCTTCCTGGCCTGTTTTGATGGTCACCAACTAGCCACTAAGTAGTTACACTACCTCTCGCAAAGAGTGCGAGTTTATCGTAGGCACACACACTGCTTGTACAC"/>
                    <sequence id="seq_t1454" taxon="t145" totalcount="4" value="AGGCCGGATCATCCCCGCCGTTTGTGCGCTTCGAACAACGATATATAGCCACAAGCGACTTTTGAGGTCATGATAACATATATGCGCAACCAACCGTTGGCACATAGGCAAAGCCGATATTGGCACGGAGTGGCCAATGCCTGCCCTCCTTGCTTCTAACTGCTTGACTTGGCGTCTATCTTTTGGAGTCCAACACCGCTAGTCTGACGTTAAGGGCCCCTATTACGAACGTGCAGAGACTATTAATAACACAGACGGATGCGTTCGTAGACGCAACCGTCTAACCACCTCTTCTTCACGGGGTCTGTGTGGCTGTCATCCGGTCATAATCACACGACCCTCCCCCAACGATCGAAGTACTGGATCCTCAGTCTACACCCATCCATCAACCCTCCGAGGCTGTTGGCGAAGAGAGACGGCTTCGTTCCATAGGCAATTATGGTTACGCTTCGGATAAGAACTCATCCACAGATGACACCTCTAGAACGAGCTTTACCCGGGACCGATCAATCACAGGTGGCTTCTACACCCTGTACTGACGCCCCAAAGGTGACGCCTTTACCGGCCCATATAGTTGTGCGTGGACCCATAGCTACAAGTGTCCCCCTAAGAGACCTTATTTATTAGTCTTCGTAGCTATGCCTTTAGAGGCCACCAATTTTGGGTTCCGTGCACACAAGAACTGTTGAGTCTCCGGGGTTGCGCCCTAGCTAATACCGAGTACTCTGGGCCCGAAGGACGATGAATGACTCAACCTACTGGAGGCTTAGTGATATTACGCCTTGGGTATCAAATTTAATAGCCCTATGACGGGGGTCGCTTGCCGACTGACGGCGAGCTTACATATCCAACTCTTTGGATCACCCTCGATTTCCAGGACTTTCCAGCTGGCGATGGGCACTAAGGACGTTCTTTGTCCGGAACTATGCATGACAGTTTGAATGTCTGAACAGAAACGTAACCAGTATTCCGTGAACTGTCGGGATAACGCATTGTGGTG"/>
                    <sequence id="seq_t1464" taxon="t146" totalcount="4" value="CCTTGCGAAGAGCCAAGCGCATAGCGAAAGCTATTTAACGCAGCGAGTACCGTCCTCGCGTGAATCGTCCTCTGTGAGCTTGCTGGCCGGGAGGCCCCAGCCTAGCAAAAGCATTATTGAGACGGCGGAGGAACGTAGGTACATTTGACAGGAACGCTAGCGCCGATTGGGACGCCCGCGCACTGCAAGGACACCTTATGGGCCTGATCATCTAGACCGTGATATCGGCAAGAAAGAGAACGCCTATGAAGCGCTCAGACGTTTACATTTACTGTGTTTGTCCCGCTGGAGCGAGAATCGTATCGCTAGAAATATTGTGGGGTCATGTCACCTCACACCTGGAAGCCCCTTTGGGTCTGTTCGCGAATATTGCGATCAACCAAGATGATTTGGTTCCAACATCAAGACACTCTTAGTATCTCTTCGGGCAACACAAGTTAAGGCTGCTCTACCGCGGCTTACCAAACCACGTTTCGGCCCTTATTGCGTGTTGTGTCAGGTTTATGTCTGTTTTCCCGCTGGGGACAATGTAACTCGACCTAATACCTGTGTGGTATAGTAGTCGCCGTCTCCCCCCCACCGCCTATGTGCTATAGACCATCCATAGTGGCAGCCTAAAAAGAATAGGGAAGATTATGTGGCCATCTGACTAGAGTCAGGCCTGCCCGACGGGTCTCTACCAGTTAGTGCAAACGTGAGGTAATAGACAGTAGCTCAAGCGGCGTAACCAGCCTCACCTTTAACCAAATATCAGAGAACACTCTAATCCGAACTGCGTGCCCCTTTTTCAATAGATGTTCCCACTTCCTGCCGCCCTACCACAAGGTTTTGTCGGAAAGGCATTTTCCGTACTGGAGCGGTCACGGTCCGGTAATTCGGCTGTGGATACTTCACTCCATATACGGGCCAACGCGTACCCCAAACCAACTTGTATCGATCCGCTTGGTTCATCGAATTTGGATGCATTTTAGTGTAGCTTAACTTCAAAACACCTAAGTAA"/>
                    <sequence id="seq_t1474" taxon="t147" totalcount="4" value="CGCGGTTCGTACTTCCTGCCAGGGTCCCCAGTGGCTATGGTTCTATCTCAGGGTGCACGCGATCAGATTGGATAGATGAGAAGGTACCTCAGGCTTAACCAAACGACTCAAGCCTGTAATGCTGATTCCAAGACGTTTGACCTGACCTGTACCCCTGCCGTGTCATGGCTGAATGTGGGAGCCCATAACAGTCTCCACTACATGAATTTTCTAACGCCATCTCCAAGAACCATACAGAGTTGAATTCCAACTATTTCTCACGTGCGATAAAGAAACCTCATCAATAATCACCGCTCAGAGGAACCCAGACTAGGGTGCAATCCCGCATTCTAGAAGCGGAATTGGTAGAGAGAGTAGGCACTGCTGTTAAGACCTACATACCCCGGTTTGAGTCCCAAGGGTCGCCTAGAACCCAAGAAACTGTCTTGCCCTGAACCCACGAAAATCCCTTGACACCTCATGGGCGTATGCACGACGCCAAGACTACTCCAGTCTTCCAACCATCTTGGATTTTTATTGTAGCGTGGTCACCCAACGTCCCGGCGGCCTTGATTAGATTTAAACACCTCGTATGAACAGCCTTCCCCCCCCAAATCGCGAACCGAACATGGCGTGCGCCTGAGACGATGATCAAACGAACCGCAGGAACTATAAGGACTCTAGGGACTGGCTGACGCCAGCAGCTCCTACAGACCGGCGGTCGTCTTCATTCACGGCGCGGTGCATATAAATGTATGAAGTGCACGAAACGGGTACGTTACGTAAGCCCTAAGAAAGACTGACGGCACCTTACCTCCTACGCTACGTAAATGACCTGGTTGTTGTCGAACTTCGGTGTGGAAAGATGGGCTACATTAATCACGATACACGCCGACTCACAGACTCAAAACTGTTGTTAATACTCGGCCTGTGCTCCGCCGAGAGTGCTTACACTCGGGAACACTTGTTACCCACTCCTATAAGCCAAAAATGCTGTACCTTGAGTTGAGCATACCCCGCT"/>
                    <sequence id="seq_t1484" taxon="t148" totalcount="4" value="GCTTGCCGTCGAAGCCCGATCGTCGCGCGATACCTTATTTCAATTAGACCTTTCAGCATAGATTAATAGGTTAGGCCAAAATTGCAAATCCATCGATTCTGATGGTAGTTCTCTTGTGTGGCCAGCGATTACAATTAATTCCCAGTGGATTTAGGGGCCTGTGCAGCCACGCCCTTTAGAACCTACTAAGGTAGACTGCTGAGCATGCATGGTACTTATGATCGCACGATCATGTATGCGCGCGTCCTTTTGAACTGAATCCAAAACACACTCGATTACGTCCGGGCTTTCGGAACAGGGGTGATACCAACTGTTAAGCATGTATCGCTCCAATACTTATAAGGATGGCCCGATTCATCTCCGTTCCGCCGATGAAAGGAGATGCGTAAAGTACACCTGCAAACTCGTTAGCGCAGCGCTCCTTCAAGAGGGGACAGCCCCATACCTGTTATATGGCCGCCGTTGACGGGTTTCCTATCGCATCGGTGATTCCTCGCTGTGTCTGACTCGTTCCACGTACGACAACGAACGGTTGCCCGCTAGCGATACGCTATTTCAGTAGTATGAACGAGGCGGATCCGTGAAAAGCTGAATTGCGATTAACTTCACAGAGTATATACGAGCCGAGTAGGTGGTCCCATTCAGGTAATTGTGGCTTGCGCTTGCGGAGCCGATAACCAACACCATCAACCCATGACTTAGTTGATTCCGGTAAAGAATAGAGTTACTGTCGACGAGAACTTACTAAGGCTGTACCCATAACCATGTGTTTCATAGTGATCTTTTTAAACCCTAAAGGACGCAGGGGAAGACGGGATTGATCCAAGTTTTCCAGTCACCCAATTCCGCGAGATCGTGCGCTTATTGGAGAAAATTTTACTAGGTAAACATACCAACTTCTCCTCGTCGCGGTGGAGGACAGATTTGCGCATGAGTAATATATTCTAGCTATTCGAAATTAGACAACGTGTTATCACGATTCCTTTTTTCGGAGGGAGAC"/>
                    <sequence id="seq_t1494" taxon="t149" totalcount="4" value="TTAGACTGAAAGGCGATCTTCGGTGGTTACCTTCATCACCTATTCTGTGGCCCGTCTTGTGTGGCGGAATAGCGATGTGATTGTATGGAGTAAATGAACAACCGGGTAACATCGCGACGGGCATGACTGACATATCGGGTTCCAGAATTGGGTATCTCTCTGGTATCCACTCGGCACTTAGGTAAAAGTAGGGTGCCCGCGTCTTCGCTAATTACGGGGTGTATGAGAGACGAGTCAACTCATACAATTACCGCGACTATTCCTGGCACAGTCTATCGAGAAGTCTTCGAGAAGGGGAAAGCGACCGGCTCCCATTAGAGGCACGTTACAGAGTTAGGTACCACGCTGGTAAATCGAAAACGATTGCTCCAAATCATTTTCGGACCTTTCAACTTACCGCCTACCGCACCCCCTTATGCCAAGATACACGCATTTCGGTTTACGATGCACCTGTTTGGGGTGAAACAGAGCGCAGTTGGTCGCACTACGACTCGGTTAAGTGACTCGAAGAGCCACAAGTAGGGGTGTGAGTCACGGATTCTCGCAGTTGTGATACGAACGGCCCCCCTAAGCGCATACAAAACACGATCCAAAAGAAAAGCTTACGCTCGTCGGCGCACTGCAAGTAATCTTTTCTCGGTGTCCGTCGTAATGCAGCCGCCAGGTCGAGCATGCTGGCAAACAGTCGCTCTCACCCACATTACACTTCGGACAATGACATAGCCTATTTCGACCACGAGCCATTCACGTATTATAGTCCGTACTACGACTCCTAGGATGATGATAAGACCTACCAAGAGTGAGGTTTTAAGTTGTTCCCTTATATTAAGCAGTCCACTCCGCCTGTGAACTACACAAATCTTGGAAAGGCTTATGAACATAGCCCCCCTGGATGCATCCTGTTAGCGGGTTAGAGACGCCGGCAGGAGCTTTTCGCCCCGATTTTCTAATTTTTGCTGACAGGACCCGTCTGGACTAGTCAGATTTTGGACCTAGACTT"/>
                    <sequence id="seq_t1516" taxon="t15" totalcount="4" value="TTGGGCAGTCCCGCGACCTACGAGTGGCTAGGGGCAATAACTGAAAACAATAATTCCGTGAATATCCAAGCGGAAGGGCCCCTGACAGTAGGTTTAACGGTAGTTGATTACCACAGAAGGTACGTTGCTATTCCCCTGACTTACTATTCTTAGCATCCGTAGCAATCGTGCCCCTATCGATTAATAAAGTTTTTGCCGTAATTGGGGAATTTCAGACCTCGGTACGTTTGAACCTCGTCGTTCGATAGCGAGCAGAACGCTTAAATGAGAACTGCAGACCCCAAACGGTCAGACCTGAATCACGCGATCGCCATTGACTTTAGCTCACTTACCCTGTGGTGCGGTAAACAATCTAGAGGCTCCCACGACTTACGACATAGCTTGCTTTGCGAGCCTGAATCTCGTACCATTTGTCAATAGGTGTGGCTTTAGCATCAGCCATGGTCAATCAAACCAGGGCGCCAATTAGGCCAGGATAGGACAAATTTTCTTCCTCCATGTCTTTATGTCGAACGGACCTTCGTAGTTTGGGGTGCCTGTTATTTCTTGGAACTACTACTCGCCTACCATGAGTAAAACTCGTATTCTGCTATCGGGTATGACTACGCGTAGCGTAGGCATATCACATACCTGAAGGAATCGGATGATGGCATTTTGCTTTGGTACTACACGAACGCACCTAGTGAGCCGGGACCTACACAACTATCTCGGAGACTACACCCTCTCGTGTACCGTCGGGGTAGCCAGAGAGAAAAGCTTCCATCCGGCTCGGTCAGTACCCCGTTCCGGGCGCGCACGGGGATAGGGGCGGTACGCCAGCAGGCTCAGTAACTCACAGGCAGCTGGATATGTGTGCCACCGCGGGAAGATTGACGTCGCCGAGGTGCAGCTACAAATTGGTGGACCAGATGCTTTACCGGCGATGGCTGTCACAGTGAAAACCCCTGCGCGCTCCTATGATCAAAGCGGGTGAGTTGGCAGCTGCACCGGGTTTTTCCCG"/>
                    <sequence id="seq_t1504" taxon="t150" totalcount="4" value="GTTCTGCTGTACGTCACCATCCTCTAAGTGGAATTTAGTCCTTGCTGCCATTTAGACGTGACCCTTATCTCCACAGGACGGTTTAGCTCCATATCCCCTGTGTTCATCTGTATGTACGCAGACAACTTAGGAGTCGGTAGAGTTTCGACCGGCCGCGTTGTGCTGTTAGGGGACTATACGGCGTACAGTAAAGAATCATTCCTGTTCATCTGCATGGCCTATATGCGAGTACGAACCGTACACGCGCTGAGCTCCCTCCGTTACTTGAACTCCGCAAGACGGATATCTTCAGTGGTACGTTAAGATTCTCCCAAGAGACACGCTCGAGCGTCTTGCCGTTCTCGATTGCCGGCTCCTGACTGGTGCTCGCGGGTGTTCGCCTACTCACCATACGCCACAGTCTGTAACGTAGTTTTACCAGTCATTAATGTTTAAGGCTCAGGACAGCCAAGGGACGTAGGACCTCGACTGTTTGATTGCGACAGCTCTGAAATAAACACACCTTCCGCGCAGGAAGCGAATACGACAATACTGTCGTCGAGAAACCTTCTCGCCAATTCCATCACCATTATTACTATAGCTATCCCCCGGTTTCAGGATCGTGCTACTCGGCTACCTACTTGATACTTGTGCGGCCAGTCGGCCGTAGGCACAAGCACGCAATCTCCGGGCACTCGAACCATAGACTGATAGTCCAAACCTACCCGCCACGACTAGCCCAGTCAAACTCTTGTTACTTTGCAGTCCACCATTTCCCTCCTGGCAAAGCAAGCCTAGAGTTTTCAATGACCGAGACAGACTTGACCATATTAGAGGCCGTAGAAGCAGATTGTTTTCCGGCGCTAATCAGCAGCCCACTTCCCTTAGGGTGAATCCAATTCCCAGCAATGTTGGCAGCACGTATTACGTCTGGGACATATTTGGTACGCAATACATACCTGTCGTTCATTGCCCCATAGACGCGGACTCATCCCTTCATTGTCTTTACGTTGAATTGAGA"/>
                    <sequence id="seq_t1517" taxon="t151" totalcount="4" value="AGCTAGTGCTGATGTGCCGTTTGAGTTTGCTGCACTGGGTATAACCACGGTGGCGTAGCGGATGAAATTCCTTGTGTTAACTTCAGCTATTACTAACTGGCAGCTGCCTGTCCAAATGGAGCGTTGGACCGAAACGTCAGCCTAGATTCCCGTCAGTGGCTAAGTCGCAAGGCCATATTAAGCGGACAGAGGTAGTGAAGCTGACCCTGGCGACTGGCAGTATCCTGCCACGCCGCATGATCGAAAAACAGTTAGTTCGAATGCCAGAAATCTACCTTCCCGCCTAGTTAACGACTAGTTAACGCAGAATGCAACAGAATTGTTGTTTCTCGGCACATCAGGAGAATCGGCCAACAATATTCTTGCCAAGGAAGGTGTGGCAGCGGCTCCGAGGTGGGACGCGGAGCTATCAATCTGCTAAAATATGGTTTGGCCTAAAAGGATACAGCACCCATAGGGTGTAAACACATGTGGAAACGTGTACTTTCATCGGCAAGCCCCTTGCAAATTGGGTACACTCGAGAAAATAGGAGGTCAATTCGTCCAGCGCTTGTTGCGAATAGATATAGTGGTGAAGTTCCATCATCAAGTGGGTACACATTTTCCTACACGGCGCACCTAATATTCCGAATCCAGATTAACCATGGGTCTAGATAATATATTCTAGTGTCATCATGCGCTACGCAAACTTGACTCCGATGGCCGCGTAATCTTAGAGGCTTAGATGCACTAGAGTCAAAAAGGTCCAGTCTTTACCTCCAAGAGTTATAGTAGGTCTCAGAGCAATCTGTACAAACATCCTTAGACTCCCTCCGCGTGCCACTGCGGTAATGAATCGAAGAACTGTTCTACACGTGGTGCGGACCTGTCTAGATGCCTGAGAGTCATCTATAGCGAGTCCTCCTAATAACGTGTTTTGGAAGCTCCTGGACTAATGTTTGTACCGCCCTGGACAGGATATTTTCGTTGACTGGATTGGAGCAGTTGTCATAGAGGCACT"/>
                    <sequence id="seq_t1524" taxon="t152" totalcount="4" value="GCGCGCCTCGTGTACAGGATCTGAAGTGGCCCCGGCTGCCAACTTTGCTACGCGACTGCCCACTCATCGTACCCAGTTCATTACTATCAGTCTCATAGACGATGTTGGGCAGTGCTTACATCCTATGCCCAAATTTGATGACAGCAAGTGAATACCGTAACAACATCGCTGTGCTAAAGTGTACAACCGTGACTACCCGATTAACGGTCCACGATGTGGCCGCTAGTCGATGGCCACCCCAAAACATTTATACGAAAACATGCGCTCACTGAGTAGGAGTTCGCAAGTGCAATGCACGGAGTTTCAATCTCTAATTCAATCTCTTTCACACAGGGATGTAGTAAGTGGAGATCGAACCAACGTACATACCAGTCTCAAATGACCTGAGCCGACATTAAGCAATTAACGACACATGATCTAAGTATGCAGTCTGTATTCTTTAGTCCATTCCCGGATAGACTGTGGAATTGAGCCATCTGTATGATCACAGCCCGATCCAGAGCCCAAAAATGAAACCCATCTGTAAATATGGCTCAGAACTATGTTCAGATGCCCCATTCGGCGAGCACCGGAGCGTCCAGGACGGCCCACCTGGTAGGTTCTGAAGTTTGCTAGTATAGATCAACAGTTGGATAACCACTCCACGGGATCCTTGGAGTGGGAAGGTGACAGGAGCGTAGATCTCGTTAATAAGACAAAATTTCGAAATATGCTAGGGCCTTCTGCCTCTTACCCCATACCAGTAGCCCGCGCGTTGGCATGAGTGAGCACGCGAAGCAGTTGCCCGGATAGTTGCACGCTGGTGTGTGGAAAGATTCGCTTATCAGGTACGATAAACGTCGCACGAAGCCTCCTGTGATCTTAGACAGCTTGCTTCTAAGCAGCCCCGGGTCCGGTACTTGTTAAGGTTATAGCGTTGCCTACATTTGGTCGCGGGCTACATCCCCTCACGTCCCCATCCTGTCGTACGATTTCGCGGGTTGGAACTCTCATTAGGCCT"/>
                    <sequence id="seq_t1534" taxon="t153" totalcount="4" value="TTCTGAGTGGGAGGGCAGACCAACATCGTTCATCCTAGCCGTGAGAAGCTACCTGGAGCACACTAATTGCTCTGAGCCGAAGTGGCAATACATCGATTTGGCTGAAAGACACACCAAGCAGCAAGTTGAGAAAAGGGTAACCGAAGAGCTCATGTTGGGTGCCTTCCCCTGACCACCAAATCCTGAGAGTGACACCTGGGGCCAGTACGGCTTCCCAGTTATCTTCCCACCTACTGGTCGCCCACCTGTCTAAACCGATCCATCGTCTTAGTTTGGATCCTATGCGCCGACCCAGCGAACATGTAGCCAACTACCTTTGAATGTTCGATCCCCTATGGGTAACATGGCCTATATTCAGGGACGCTATACGACAATTAAGAACTGTTTGGTGTAACCAGGCCAAGGCTTCGGGGCAGCAAACGGGCTTCCAAAGTCCCAGCCTGGCTACCGACTGTGCTATTTAACAACCTCACTAATAGTGTCCGAACGCACATAGGCCCCACAGCCGCGGCGAACGTACCATTAAGAACGTCCTCGCGCCATTGCTAAGCAATTCATCTCCTTGGCAAGAGCCTAACTTAGAGGATGAACGGTCGTGAAGTCAGGGCGAAGGGGAGGATTATCGGGCAAGCGCATGCAAACGCTGAGAGTAAACGAGACCTACACTTGCGGACGGTCGTGCATTCTCGAAACTCATAAAAATGCTCTTTGCGAATGTAAACAATGTTCGCGCTGAAGTGAGTCGACAATGTTAAGGTTTACTATGGTGTTCAATGGCCTAGCTACTAATGCAAAATTGACGGAGAGATATCGAAGAATGCTGCACATTTCACATGTGGCCAATGACCGGCCGTTCGTGTGATAACGGATGTTCATAGAGAAGCAGGAGGTATGTAATCGTGGTGCTAACAAAGCCAGACCCTTAACGGCAACTGCCCAATATTGTTAGACCTACTCATCTTCCGGCATGAAGTTTTGCCCCTCACATGGTCATCGAGTT"/>
                    <sequence id="seq_t1544" taxon="t154" totalcount="4" value="TAGCAGTTGGAGGGTCAACCAAAGTTGCTCACTTTCCAAAGTTTCCTGCGGTAGACGGTCCCTGGTCGTACACCGCCAATCAGAGCTAGGCGTGGAGTGCAATACCAAAACGACAGATTACGCGGGCCGATCTTTATCGATCAAGCCAGACCTTAACCGGACAGAATATGGCGTTTTATCATTATGAGTAAGCGTAACTAGGTACTGTTTAACAAGGCTTCACTAGTGTGGAACGTTACATGCTATCTTTTTAATTTTCAGTTTCTGCAATCATGCTCCGATTGGCAGGACACTATAGGGCAGACCCCACCTCTTCCGCCATACTCCTTTCCTGGGGTTCTAGTAGGTGAAACGTAGGGCCATCAGTTATCAGGCATGGAGTCCCGCACGTCAAGACTGGACGCAGTATCGCGCACCCTAGGGTAAATTGTGCAAGACTTTGTAAAGTTACGAACATGATGCCCCGAGGCCCGGACGGTTGCCATCCGGCCTAAGACTTCGGCAAATGGATGGAACAACACACATCTTTGGGCGATTACCAATACATCCTGCCACTTAATAGTGACCGTGGTATCTAAAGTAGGTCTTACACAACGAAGAAGGTAATTTGACCAATGTTTAGGTCATGAAGCACGGTCGCAGGTCATTCCAAGCTCCTACCGTACATTTATCTCACCCAGACAGGAATGACATGCACGAAGAACGGATAATATCCAAGCTCAGGAGCGGACAGGTCTAGGTCACTTGAGGTAATATGCGGTATCCAGTATGACATTACGTAATTGACATTGTTGATAGTTTGTGCACTGACTGGGTCACGATAAATTGTGATTGATCATTGTCTAAGTCATTAAGCGCGTTCACTCCCTAGCGACCGAGTTTTAACTTGGGGAGTTTCTAGTCGTCATTTTTGGTGTCTTATATCATTCCCCAACCTCAGAAGCCCGCGCTCAATAGCGACTGGGTAAACCTAGCTGAATAGCATAGACGTAGTCTATGC"/>
                    <sequence id="seq_t1554" taxon="t155" totalcount="4" value="GTTTTTCGACTAGTCATAATGAGCTCATACGCATTGACTGTGAAGCAACACCCCTGTCGTTGCAATCTGAAGGACGGCGCCCGCACATATAGCACACGCATGATTGCTCTGGCTGAACACCAGTTGTTATAAGCCCCTACCCGGATACGGTAACTCACCGATAGGAGCGCAGCTAAAAAGGAGTCGCTGCTATTATTGTCTACTACCCAATAACCTGGAACGGGAGCGCTCGCCGGCGGGTGTGAGATGCTCACGTACCGACATGCTTGTCACCAACAAACTAGTTCTCGTGACGCTTCTTCTTAAAGCAAAAAAGGCAGTCCGAAAAGGACAAGCGATCATGCCAAGGCCCGACGAACCCAGGTGAGGATACTTGACGCATGATCGCGGCCCTCGGGTCCCACGTCAAGGTGGAAAAGCAACTCTTGAAATTGTTCCAGTACGAACACAAACAAAAAACCCTAATCAACAATCACGGGGCATACGAACTCAAAAGATCTTGCGCGCAGTGCTACTCCCTCGCAAGCAGGCGATAACACACCTGAGGACAAAGACGAATTAGAGGATTTCCTTCAGTACTCCGCGTCTTACTTACGAACTCCATCCTCATCATCAGGCTTTGAGACTTATATGTTGCCGTGAAACCCAGTTTAGGTCGAACATGGTCAGCTGCCAGGCCTACGGCTCACTAGCTAATTACGTTAACGACTTTACCTACCCGTAACTCAGATTTTAATAAATGGACCAACATTGCTATATGTTCAATAAGAGTCTTAACTTAGCAAGCGACTAGGCAGTCTAGTCGCCCGGTGCGGTGTGTCGCTAATGTACCGACTACCTAGCTGACCGGAGCAGAACAGCGTGCCCGATTCTAACAAGTACCGTCACTGGCTATGCCGCGTCAATTAGCGGAGCCAAAGCTCCCGCCGCTCGGTTGCTTCTTCTACTAACTGTCGAAGCTACACGGTCTCCAGCCAATTGAACCTGTTACGCCGTCACT"/>
                    <sequence id="seq_t1564" taxon="t156" totalcount="4" value="AGGCCGGAGCATCCCCGGCCGTTGTGCTCTGCAAGCGCTCCTAAATTTCCAAGACGGACCTTCCCCGTCTTCAATACATGCACGAGCAACCCCCCTTTCGCGCAGTGGTAATTCCGACACGAGCGCGGAGTTGTCAATACCTGCCGTACTTGCATCTACCTGCATGACTCTGTCCCTATGTTCTGGAGTCACACAGCGCTAGTATGACCTTATACGTCACTATTACGCAAGAGCCGACACTATTTATCAAACAGACACGTGCGATTGTAGACCCAGCGAGCTTATAGCTTCCTCTCATCGGGGGATTTGCGGGTGTCAGCCGGTGATCATCGCTCGAACCGCGCTCGTGGACCAAGGTAAGGGAATCTCCGTATTAATTGATCCATCAACCGTCCATGCCCGTAGGTGACGAGACACGCCTTCCTTCCATCGGGCATTCTGATGCCGATTTTTGTAATCAGTCATACCATCACGTGCCCTTAACACCAATCTTTACCCGGTTTCGTCAAACCGCAGGTGTTGTCTACCTCCTTTACAGGCGCCCTGAAAGTTAGGCTCTAAGCGTCCCGAGAAGTTGTGCACCGAGCTGGTGCAACAAGGGAACCCCAAAGCGACCTCATTTAATTGCCTACGTTCCGGTGTCTGTACCTACAACTAAGTCTGGGCTACTTTCTGACATGAACGGTTGAGTCTCCGAGTTCTCGCCACTCCTCACTCCGAGTTTTCACGGCCTGAGAACCGAAGCAATGCTCATGCTACAGCGGGCGTAGTGATATTAGGATTGCGGTATCAAATTAAAAGGCCCTACGACGAGAGTCGCTTGACGACGCTCGGCGAGCACGTAACTCCACGCCCTTGGATCACCCTCGATTTGGCGGGCCTACCAGCTTGAGACGCTCACTACGGAATTTCTTTGCACTCAACGATCCATGTAATTTTGGACTCCCGAATAGCATCGATACGAGTATTCTTCGGACTCTCGTAGTATATTACGGCGCTG"/>
                    <sequence id="seq_t1574" taxon="t157" totalcount="4" value="TCCCGATAGTAGTCGAATCACGCTCGTACCGTCAAGGGATATTGACTTTCGGAGTCACGTTTGTTACCAATGGCTGGTTGCACCTCTCCTGGCGATAGAATACGTGATGCGTTGCACCTTCCCTCTGTCTTTCAAATCCGACGATCTCCCTGGGATGACAAGTATTACTTAGCTCGTATAACGCCCCCATGGAACTGACACCCATTGCGCGTAGATCATAGAGGCTCATGAGAATCAGTCGTGAAACGGTGGAACAGGAGAAAAACGACTTCGCGATCTAGTATGCTCTGTACGCGCAGATGGTCTTTGGATTCGCAGTCTCACGGTGCGCATGTCCATGACGTGTAAGTATTGATACGGTAATGGATTTAACTGAGGATTAAGTGGTGCTCGTGGAAGCAACCATCTGTACGGACGCGGGTTCGGTAACGAGTTGTGCCACCGCAGATACACCTGACGCAGGCATGTTGATATGCAGGTCTTCACATATGACGTCTGGATGCGTTTCTTGGGCTTCGTAACTGAAGGAAATTGTATCAGGGGGTATGCAAAAATCACTCGCGGCACCCCGTCAACAGCTGCAACTATCATAGGCCTGAGTGCATCGGCCTGGGAAACGCTTTCGGTATATGGCTTTTACTGGGTTGTTAATACTGACCGGCCCGAATGTTGGAAAGAGGAGTGCGGCGGGCTGAAAGCCGACGTAGTATAGGGGAAATCGTAGGAACTGCCAAAACGTCATACCAACATCATCTCATCGTTGAGTTGCGCGTCATTCATACGGACAGCCGGTTAAGTACTAATAACTTACTAACTTGCAGTGCTATCACCCCCGCAGGTTCAAGCTAGCCTGCGCGTTCGAGGTGCAGGTATCGGTAGTTGTCGGCCCTTCCAGGATACGAGCTTCGGTCCTGATCATCTGGTCGCCGTGCGGCTATCGTACGCAACACGACCTCGAAACCTGTAAGGCGTTAGATAAAGTTCCCATAGTTACCGCCCA"/>
                    <sequence id="seq_t1584" taxon="t158" totalcount="4" value="TAAGTCGTCGAGTTGCGCGTTGCTTGGCGGCGAGGTCCGCCATTTAACTCTGTGGCATTAACCGCGGTTGTCAGTGTGTCTGATTGACCTGCTGTTTAGTCTTCGCTGCCTTACAATGCATAGGCCTCACAGAGGCCTCTACATAACCCACAGAGCCCACTTACTGCACAGCCGGGATCGGAATCCCACTAACTGCCGGAATGAACCTTAGGCGGCCTCTATGACCTGACCACTGCCGCGTGCGCCGTTTAAGTAGTAACGCAATAGAATGTTGTACCACCGAAAGGGGCCTCACACGTGGTTAATCCTGCACCGTAGAAGGAAACACAGAGTACTTTTTGTCGGTAGTGCCCGTGCCTAGGAAGGATGCGGGGACATAACGTCTCGCCTAGTGTCAGTATTGCCAATATAGCTAGTCCTGGGGGCGTGAAATTTAAGTCCAACGAACAGTATGGTTCGGGCTCCAAACATCGTTGCTCCATGAGACCACCCGCGGGATCCTGCAAGCCGCATAGCATGATTCAGTGGTAATTGCCTTGCTCGGTGGCCTACACCGACGGCTTTATGCGAGCACCGCCGATCAACATTTGGATATAACCGGTACAAGCTAATTCAAGCCGGCAATTACTTGCCTAATCAGGCCATGGTGTCGCTGTCTAATACCATCGGAGCGCAAGTCCCGTCATCAACCACGAGACCGCGGCCAATTGATTACCCATTCGATAAATAAATTAGTGCATAACAACGTATGTTAAGTCCGCCTCTAACCGGTACGCTCCACTTGTAGCCTTGGAATACTAGTGTCTCTCATGCGGCCGTGAGTGTTCGATGTCTAGCTTGTCCTGTTTCAGGCGAAATCCCGGTATCCCCTTAGTCACCCCTGAGTCGTAGTCCCGAAGTCCAGGTGCAACCGCACCGTGCCACATTGATGTACGGCTGTAGCCATTATCTGAAGTACGAAGTGTGACGTGCTTTGACAGGGCGCGATCACTGAATTGCT"/>
                    <sequence id="seq_t1594" taxon="t159" totalcount="4" value="ACAGGCCGTCCGTTCCGTGCCCTTCTTCAGTGGGGGCTAATCTCACAAATGTAGCCGCAACGCGCCCCGAGTGATAGTCCCGGAGGCTATATGGTATAATCTCTATACGGATTGAGCATGGTCGTAGTAGGTGTTTACATTATTGGGTAGTGATCCTAGATGCTAGAGCGAGTCGTTTCCTGACGAAAGTCAAAAACGCTGCCAGGGCTTCACGGCCAGACCACTATGTATTAGTTACCTTTATTCCCATTAACATAATACACCGGTGCAACACAAACTGTATAGCTCACGTATGGTTCTACATCGTTCCGGCTTGTGACTGAGGATTAGGATATCTACGTCCCGCCCAATTCCTACTACATATTATACTTCGGGCTTGGAACGTTCTGGTAACTAGACCGGAACAATCAGCCGATTGAGTTTTGGCAAGAATGACGGCGTTAGATTGAGTGGCTGGCTAGCCTATTTCCACTTACCTGAAGTAATTGCCGGAAACCTACACGACCGCGGCGTAACGTAATCTTATGCCGTAAGTATGAGGGATGTGCATCAATAGCCAGAGCACATCCCCGTAACTTCTGGCTGCGGTTTATCTGTCACCCTCAGATCGCTTTGGTTACACTTGTATCAACTGCCGGCTAACGGTCCCCTCAGACTCTTCGTTAGTCTGACCAAATGACGCGCTTTGCATAGTATATGTAGACACCGAAACAGGGTGCGGTCTCCACTGTTGAACGGATCGCCCAATTCTACATAGATAATGACACCTCAATACACGTATATGTGCCGAAGTCTTTCTTAGTCGCGCCGCCTTGTTAACAGACCGTATTGAGCACTACCAAACGGTATATCAGGTGTGCATTCTACAAAAGCTTTTCGAATGCAGAAGTGAGTGTGCATTTTGTAGGACTGTCAATTTGGACAATCAACGAGGGGCTATTCACACTTGGCGTTTGTGGGTCTGTTGTCATCAGGTTGATATGGCGCGAGTGCCTGCCAG"/>
                    <sequence id="seq_t1616" taxon="t16" totalcount="4" value="AGTGAGTGATTTTGAGCCGTTTGAGCATTATATACAGCGTAGATGTCCGGATTCGTCGACAAACAAATTAGGTGACCTATCCTTTCTTGTTCCTAACATGACCCAGGCAGCCAATGATGTTGGTTCTCCTGACCCGTTACTCCAGAATCCCTTCCTGGATACATATGCATCGGGAGAGAACGCTGAGGGTCGAACTATCGCCGGCACACGCGATTGGCAGAATCCTGGCCCGAATCAAGACCGGAAAACAGATAGATCGGCTGGTCGGCTTAAGACTTCCCGACAAGCTACTGACTCGTTGACGCCGAATTGCCAAAAATATGTAATTAGCGGCCGACCATGATGATCGGGCGACATTTAACTTAGCGACGCATTCGTGACTGACATTATTTTGTGGGACGCCATGGTATAAGATGCTTCAAATATGGTTACGGCAAAAAGGACGCGGTACCCATGGCGTGTACTCATGGGTGGCAACTCTCAGTCACATTGCTTTGCCCCTTGCAAACTCGGAACTCCCCGACAGATCCCATGTAAGTTAAAGCGGCGCATATTAAGAATGGGTATCGTTGTAGAGTGCGGACGCCAAGTGGTTTCCCACTTAGTCGTTCGGCGATCCTCGGATTACTAGTTTAAGCGTACCCTCGGACTAGTTCCCATTACCTACAGACCACGTGCCCCACGCAAGGCTGTCTAGACTGGTCGCGGGACTTTCAACGCCTAGATGCCCCAGAGACAGGAGAGACAGACTTTTCCGTCCTTAAGCCGGTATAGGTATGGGTAAAACCGGGGTGTATACACAAGTACCCGCAATGCTATGAGCTACGTTTATGCGTAAAAGAAATGCTTTTCGTGGGGAGCGGGCCTATCTAGGGCCCAAGTATAAACCTTGGCCTATGCCTACATGAAACGCTTTATGGCGTTGCATGGCTCACACTTTCCGCCTGCGTGACATGGATCATTTTTGTGACTAGATTGGAGTTGCCCTGCTAGTTGCACT"/>
                    <sequence id="seq_t1604" taxon="t160" totalcount="4" value="GAGCACAATAGAGCCTCCAGAGTTTGAGGATTCATGCGCTCGGATAAACTGCCTTCTCGGATGTAGGGAGCAGACGCCGACATATACATGAATAAGACTCAACATATGAATCGCTGATGCTAATAGGCTGAACGACTCCGGCTGTGACAGAAGCGAGCTGGCCGGGTGTTTTAGGTGCCTGCCCCGCCAACGAGAAGACAACTTAAGCCTAGAATTTCGTCCCATTCCTTAAAAGGGGCCTACGGCCACCGTACGCGATGGCGGGACATTGAGGTCCGCTCTCGTATTAATGGAACGAGATGTCCCTACCTCGTGCATGGTTGAAAAATAAATAGCCTTTCTGCCAGACGGCAGTAACCGGAACAAAGCAGGTAGGCGGCACTTAACCGGAGTTATAACAGTCGCGAAGTTAACCTCCAGGCAGCTCAAACGGCATTTTAACGATGACGCCCGTCACGCAACACGCGCAGACAATCAGTGTCAACGCAAATCTTTCTTCACGGGAGCAGGTGGTGATTTCAAACGAGGGCAGGTTGCGCACGATTAACGCAGGCACGCGTTCGTTATTTTGTCTGTAGATCGATGAAGCGCCCATCCCGCCAACATAATTGCGCGTGTATCCCACGACTTCTTTCAGGCCATTAATCTTAAATTGCACGTTGGCCCAACATACACACGTGCCCAGCACGATGTAAGTCACCTCCATCTAATTAGTTGACTATGGTGGTCACCTCCCACGCATGATCGAAAAAGATCTTCGCACGTCTCATGGGTTGCCACAGACGCCGAGATTGACTCGTGCGAGGCCTTGGCCGGATCATAGCTAGCCAGTCTGCCGAGGAGCTAACTTTCTTGTAGTAAAGCCAAATAGACAGGTTCTGCGTTGCACACTTACGGAATTAACAGGTACAGCGATGATTCCAATTTGTGACCCCAAGATTGGGCTCCGTCCCAATCCTCAGAGTCCTGTGCAGTCGGGTCCCCAACGCTCGCGGGCAAC"/>
                    <sequence id="seq_t1617" taxon="t161" totalcount="4" value="TGGGATTATTGCAGTCGGGGAGCAGTGTGCTCTATACCAGCAGAAGGCTTGCTTAGCATGATGCATACGAGCAATTCTTGGCACGGAGGCTAGAACGCAACGCGTCAGGAGAGCGATAGGACTACACTGGCTCAACGAGTCCCCTGCTGTGATAATGCGCAAAGGCCTTTTACCGTCTTTATCACAATTCCTCTGACATACAGAAGATAGGGTTAGTACAGGTGCTCACTGGAAAGGCTTGCTATGCTCCCCCTATCGCTGTGGACCTGTTGTACGCGTCTATGGGGTTACCACCAAAGGGATGGATATTAGGTCTACGGGAACTACTGAACATTTCCCGATTACCCAAGTTAGTGGTATCGAAGATGTACTAACCCGCCTCCGTGTGGCGTAAAGCCCTACTGGGGAATCGTTTGTTGGGTCCTTGGTAAGGGAGATTTCAACTAATTTGTGGGGCAGTGCCGATGCACAGTATGCGTTAGATGGTTGGATCTGGCCGCTAGCCAACGATACTCCGAATCGGACATCTAGTTTCAACGCGGTTACCGAACCGTGCGAACCAGGTGATGGAGCATGCGAGCCAACCAATTCTGACCGTAATCAGATTCCCCGCGTCTTCCTAATTGGAGCTGTTGGCTACACCGGTCAGCACTTTGGTCGATGTTGAGTAGCGGCCATCATTGAGATCGGGTGCTTCGTACGCTAACAGCTGTAGACCGGGAGGCTTGAAAACAAACTCTGACGGGATGAGGTCTACTAATCACCTCCCTTGACCATCGACTGCTTAACCACCCAAATCACGGAATCGCGAAGCTAGTGCGACAGTTAGTATTAACCCGAACGCCTCCTTAAGACACAGTCTACAATTTGACCACACGAGTACCGAACCGGTTCTTCCAAGAGGAGTTGCCGGTTAGGTATCTGTGGTTTGCGTATTTTTGACCTCACTTGATACCAGCAGCACTGTACGGTTGCCCGGGTGCGAGTGCATACCCAACAC"/>
                    <sequence id="seq_t1624" taxon="t162" totalcount="4" value="TGATTGTGATTAACGTTAGTGAGATTACTCTCTTGGAGGGTCAAGCAACTATCCTGTCGATTGCGTGGGAAGGTGGACCTCGACTGACATCTCATCCGCATGGTTCTTACGGCGGCACTTCTATAGCCAAAAGCTTTTTGTCTGCTACGGTAACCCATCGGGAGGACCGCGGCAAAACAGGAGCCCCTGCCATTATTGTGTACGATCGAGGCACCTGTAAAGAGTGAACTCGGCGACGGGAGTGTCATGCTCACGAACCGACCTCGAGGCGCCCAACGAACTGGTCCTCGACACTCTCCTACATAGGCAAAAAAAGTGACTTATACCTTCCCAAGAGTGTGGGCCTAGGCCCTATTAGTCAACATGTTATTTTTTGACGTATGATCAAGTCCCTGGGTCCCCACGTGATATTTCAAAAGCTCCCCTGTTAAATGAATCAGTCCTAGCACATGGAAGAAAATCTAAGTAATGATCAATGATCTCACAATCTTAATAGAGCGCGCGGGTATGGATACGAGCTCGCAAGAAGGAATTCGCACACGTAAGAATATGGACGCAACAGAGGATAATCTCCTTAAGTGTGTAAGGGACTTTTGATCCATTCCCTCATCTTCAGAATTAACGGTTTATATGTACCCGTGCAACCCATCTCCGTTTGATGATGTTACGCTGCAAGCCCTACCGTTAACTGCAACAATCTGTTTACAAGTTTAGCAACGCCTAACCCGTATACGACGTAGTCGACGAGCTTCCAGATCCCTTATATCAGACGTCTCACTGAGAACCCAACGATTCCAACAATTGGTGCCGTGAGGTGAGTCCATAGTGGACAGACTACGTCGCTACCTAGTTCTTCACTGGGTGCCCTCTCAGTGCCTTTTCTATTAATCGCCAGTACGCGAAAGGTCGCAAATCCAATGCTCTATCAGCTCGATTGCATTGTCTTACATCTGACAAGGCGGCATTGTGTCCCCTCTATTAGCGATGAGACGCCCCCACT"/>
                    <sequence id="seq_t1634" taxon="t163" totalcount="4" value="CTTGGTCTTAGTTGGAGCCACTTCTGAAGGGCATCCCACGCAGTTCGTCAAAACCATTCAAAAACCACTGATGGTGATCTCGATAACGCGGATCAGAACACTCACAAATCGGTATGTTGCCTTAGCTGAGAACGGAACGAACAGTGTCCAGGCATGAAACCTGACTCCCCACCTCTTCCGAACAGATGCTAGACCCACTACAAATCGGTGATGGTCCATAAATGCTCACCTGCCGATGAATGCCCAGTAAAGTTAACACCTAAGACCAGTGCTGCGATTGGACCCCGTATATGAGGATATTATCGATGAACAACGTGTTTGCCGTTCACACGTTTTCCTTAGTGGCCTCCTGCAGTCAGATCAGCTGTTCTGCGATATGAACAGATTCAGTCCCATTCATAATTGTGGCGTGCCTGCCCTAATAATAGTTAATCTATTTGAAGCTGCCTAGCCTCAGCCAAAACTTCGAGTAGCACTTGGGAGAGCAATGTGAAGTGCTGGTTCGCAATCGAAGCACTAGGTCGTGCTTAAAGGGGATGCCATTTACTCGATTGACTCGTAGCAACCTCCTCCATCCCAAACCGCTAGGTCGTTTGTTATTTCGCGGAGTTACTCTCCTGTCCACGGGGAAGTTTGGCAAGATAAGGACCCACTTGCGTCAATCACTTTCGAGGCCCTAACGATTTCCACTGCGCAAGCAGTGGTACGAGGAGCCTAGAGAGGGGAACAATCCGGCCTAAACTTCGTAGTGCGAATTGCCTCTCACGATCAGCCGAATACCACGCTAGAGTCAACTCCTACGCCTTTCTGTAACGATTCCACAGCACATATCATGGCAAACGCGAGCCCTCTGACTTCGGCGTCCGTCTACCATCCGGATCGTGGTGGATCATCCGCATGCTAAAGATGGCGTTGATCCACCGTAAGGGTATTCCCTTGGGGGATTTATAGTTCCCCCGCAGACATGCGATGGTACGCAATCACTATGCACAAGATGTAC"/>
                    <sequence id="seq_t1644" taxon="t164" totalcount="4" value="AGATTTATGAACGTCACCTTCTCGAGCCCAAGGCGATACTAGATAGAGCCTCCTGAACCTTTAAGGGCGCACATAATCAAGCACCATGCGGACTGAACTGAACAATGACCCGCCTCTATTTCCTAGTAACTTTTGAGTAAGCGGCGAGTGCTAATTAATCTGTCGTTCTGGTCGGTGCTCATGGAAGTAGGACGTAGGGCTGTGCCATTCATACTACCATTATCGTCAGTGTGACAATCGACACCCTATCTTGGGCTGAGGGTGTCGGGCGCAACTGATACAGGTATTATTTTGACCTTTGTTGTCCCAGAGGAGTTTTTCCGTTTAGAGCGTTTGGTGTATGGACCAGGCTTTGTTGTACACCATCGCCCTCTAATCCGGGTGTCTTCGACTTACACAAGGTGGAAGAGATGCAGTGCTAATCTCGTTGATCAGCAAAACCCTACAGAGGTCTGCACGCACAGGTCTGTTGCAAGAGTGGTACAGGAACATTCCGTGACTGCTGTCTTGACGCATGCGACATCATACGGATTATGACAGGAGATATGCATGAACCGATTGCACCTGCCGTTTCTAATCCACTGCCATCTCGAGACAATTTCAGTAGGGGCACGGCACTTGCGATACGCTTTCGCTCGAATGGAGCTTGTGCGAATGCGGTTATGGGGTGCTTAACATTTAGGATCAATCCGTTACCCCACGTTAGCACCAGTAGCACAGGCTAACTTCTAACAGCGGGTCTATGGGTACTATAATGTGTCACCGTTTTTTTATATACAATCCTACCGGGCGCGTGGTGTATGAGGGAGTCATTGTTGCGTTTAAACAAATGAATCGGCCTATACTAAATGGGAGCTAGAGTGATCCTATAACAATATTTCTCACGGCCTAAAGTAGTTTGTGCCCGACTCCTGTGGCTCTGTTGGCGCTCGCGTAATAGACATGCTCTCAACACTACGATAATTGGTGCATCCGGTCCCGAATAGAGGGGCTTGGGTAT"/>
                    <sequence id="seq_t1654" taxon="t165" totalcount="4" value="TTGGACCGCAGCATTCGGTGGGGCAAGGACACGGGCCCAGAGAGAGACGTAAATGTCAGCATCGATAGTAGCAAATCTCGGCACGCGCGTGAAAATGCGTCGCGTAAATTGAGTGCCCGCGTAACACACTAGTAACGATTAACCCGCTGTGCAATTTGAAAGTCGTTGATCGACTTGATTAAAAGACGAAAGCGGCCCGTTAAGACTTCCTTATGCTCAAGATGCATAGGTAAGTTCTAAGCTATCCGAACCTCTGGCGAGAGGTCCAGTTGCCCTTGCCTTGATGGACACAACGACAAGTTTGACAATCAGGTTTCAGGAACCCACTTAATTATTCTACATGGCCTGACTCAATATGGTACACGTCGCGCTTTTCCCCCTAAGGGGAGAGGCAAAACCCGTGGTGCACCACTATGTAGAGGAACAAGGGAACGGATATATATTTAGTCCTTGGGGGTGCACGAAAGCACAATGCAACCTCCCCTGAAAGGTATAGTCACGAACCACGGGTGACCAAACCGAGCCACAGCCATCTTGACCCGGATCCGAAACTTGAACGACCCGCCAGAAAGCGTATGAATGAAATATTACGGCAGGCATAGGGGTCCGGCCGTTCTCCCATAGGAGATCCGTCTTGTTGTCCAGTCATTATCTACCATCACTGACAGTTTGACGGATAAAGGAACCCGGCGTGTGGTTACACTTCTGCCTGTCGCGCTGGAAGCGTCAACTTTATAAGTAGCACGATGAATAATTAATGTGATTACTTCCAACTATCTGCGCGTTAGCGATGCAAACAACCGCCGCGACCACATATTGAAATAGACCAGTCCCGGCCTGTGAACTTCCTAGCGTGCAAGCCTCAATTTGGGGAGAGCACCGCCAACCATATAACCGCGAGACGAACACTCTTTACCCAGGTCCTTGAAGGACTGAACTTCTTTTGTCTTGGTTGTATCACGAGGGAAGGCTTCCATCCACTGGGCAGCGTATCTAGCTT"/>
                    <sequence id="seq_t1664" taxon="t166" totalcount="4" value="TCCTACTACAGGGCAACTATCCGGGAATAAGTCGGCAGGCTAGACGGTTGTTAGTCAGATGCTGGCGTCGAATTACGCGTTTATATGGCGGCAATGAGTATGTTCGTACCAACCAGGCACACCTGACCCAAATACCGACTGCAGACTATCTAGAGCGATCTAATCCACTTTGGCATTCGAAGCCATAGTCGGAGGTTTGAGCCTTCGGTGTATTCTCGGTTTCTAAAAGTCGGGTCAACAATCACAGACAGCACAGAACTACTTGTATAAGACCGTCAAAACGCTTTTGAGACAAGGTGTATGTCGAAAGCTCCTTATTGGACCTAAGGCGTTTGAGCGACCGCCGTTTCAAACGTAATTGGCATATGATGACGTTTAATTATGTACTAGACCTTACTGCCGACTCCTCGCTGATACCACAAGATGCTCATAAGCACCATTAAGACGCCCCTTGATCGGTGAAAGGGGCTCGTCAACGGGTACAATAAGTCGGAACTGTGTTCCTAACTGGTACACAGGAAGGGTGGAGAGTCGCTGATACTTGGAGTGATCAAACATCCGTTGTCACTACGGGCGATCAAGACCAGAGCTCACAGAGAAAGTGATGTTATGAGCGGTAAGGCACCGGTTGGTAGACCTCGGACCGGATATCTATTGCAATAAAGACGACATGCTGGTTGATAATTCGAGAATGCTTTGACGAGGCTTAGCACAGCGCCGTACCGTTTCTGTCTCGCTACCCATTGATGGCCTACTAGCCGCTGCAAGATCCGCCCGAAGTAACGATTACTTGCCAAGGCTGACGATTCCTCAGGTGTACTTATCCTGGTCACCCCCCGACAATTCTGACCTCCTCAGATCCTAAAAAGCCTTTTGAGAATCGGGCAACAGGAACGAGCCTGATAGTCGGTTATGCTAGGACCACCCTTGTCCGCTAACTCTCCTACCCTGATTCCCCGCCACGGGCAGGCTCTAGTACTGAAACCAAGCACGTCGCCAT"/>
                    <sequence id="seq_t1674" taxon="t167" totalcount="4" value="GTGGCCTTCCGAGGAGCAATAATCGCCGCCAACACGTCACTTCTGGAACTATAGTGCGAACATCTGCATCATAGGCAGTTGACGACCCTTTATTTCGGGGCGCCCGTTTGTACACGACACGTACTTCGACATCTCATTGAGCCCGGAGTATAACTTGAATGGGGTCTGCACGACCCCATGTTCGATCCCGGCTTAAATCGGCCTAGGCGACGACAGATCTGGGGGCCAAAAGTAAGGTATGGCCTATTGATTACCTTAAGTAGGTGCCCTGTCTAACAGGATACACGTGATCAAGGACAGCCGGCGTAGTCCATTATGCCGATAAGGTGCCCCGTGGCGATGAGTCGACGGTCCACCCGTTAGCCATAGACCCGATGGCACAAGACATGTAAACAATTCCGCCGCAAGTTTCTGCGACGGTCGTCTCGTTCGAAAACTGGCTATAATCATACACCGCCCGTAGATCGCCTCGCGGAGGTTACCGCCTATGAAGAGCTACCGTATTTGATACGGCTGGGGGATGCTGTTTCGGGTGCCGACAAGCCAGCCGCCCGATTCAACCCCCGCTAAGGTTCCCGGAGCGCATCGTCCGCTAGAGCGGACATTCTAAGACGTCACAGCTTCAGCGCACCACATTGTCGCGATGCTCGTATCGAACTCTCCAACTTGCGAGCAGGCAGAATCATCGGTGTCTTAACCATTGTCGTTGACGTCGTAGGTCCCCACTGCGACGACATAGGCTCGATGCCAGACCTGACTGCCCTGTTCTTAAATTCGTTGACATATGGCACAAGAACCAAAGCCTAACTTAATCTGTCTATAAGTAGGGTACAAACGTCCCGGGGACGTTTGCAGCGCATAGACGCCACGAATTGTGGGGTTCCATCAGTTGAGAAGTCCCTACTTCTACAACTGGTGTACGCCCGGTGAAGCTGCTGAGAGTGATATCCTAGACTAGAGTGTCGTAACTAGGTCTGCACCCAACCTTACTAGGCTATGT"/>
                    <sequence id="seq_t1684" taxon="t168" totalcount="4" value="CCCCGATACTATGTCAATCTCGATGGTACAGATAAGCCACATTACAGTTCGGTATCCTCTTGGACAACAAGGACAGGTTGGCCATCTACAGGCCTTTTCAAGTGTATTGCGTTGCAACTCTCCTCGGGATTGCTTTGAAAACAGTCTTGATGGGATGTCAAGTATTAATTAGCAAAAAGAACCGTCGTATCCCAGTTACGGTCGTTGCGGGGATCGCATCGCGCGACTCGCCAATTTGTCGCAAGGCTGTGCAGCATTGCATCGAAGACTTCAGCATCTAGTACGCCCTTTTCCTGGGCATAGCGTTTTCCCTCACAGGTACCCATAACGCCTTTCCTTAAGTTGTGGGAATTGGGCCGGTAGTGGCGATGGCTCTGCTTAAATTGGTCCTCGATTAACTAGCCCTCTATCAGAAGGCCGGTTCCATAGAGTGCAGCGCAGAAGGAGTAAAAGATGGCGCACTCATGTAGATGTCTGGGTCTATATAAACAACGTCAAGGGGGCTTTTTTGGACTTCGGAACTAATGAGAATTGTGAAATGAAGAAATCTATTTTCGGTCGCAGAACGCCGTGACGGACTGCGGGTATCGTGAGCCGGTCTCCAAAGATATGTGTAACCGTCACGGGACCTCGCATCTCCTTTGGTGTTAACGCCGTCCAGCAGGTACGCCGGAAAGTTCATTGGGGACGGCAAAAAACTGAAGTGATGCTAGGGAACCGGTAGGAGCTGCCAGAACTTAAAGACCATAACAACTCACGGGGGACTTGTGACTCATTCTTACTGGCACCTTACTGGGCACTCAAAGAGGAATAACATGCAGTGCAATCGTCGCTGCACGATCAGGTCAACAGGCTCTAACGGAGTTCGGTTCTACGATGTTCGCGACCATGCCAGGAAGCCATCGTACATGACGATAGTCTGGACGCCCTCAGGCCATAGGACGATACATGGGCCGGAATCACGTCAGGCGTTGGAGTAAGTTCCCATGATACTTGGCCA"/>
                    <sequence id="seq_t1694" taxon="t169" totalcount="4" value="GAGAGAAAAGACGTACTATGTTTTCTATCCGAGGTTCAAAGCCAGATTGGGGCCGGCGAGAGGTGGCATGCCGGAGCGCCATATTTTATTTCGCGTGCTAGACGTAGCGGCGAGGGTATACCGGGCGCTCATGTTCATAGCTGACTAGTCATGGGCCGAGACTCAGCGCCGTATTGGAACAAATCCTCATGGGCCACTCCGGCGCGTGGTGGCCGAACCCGAGATGGTGCCGCCTACAAGGTCGGCGCAAATAAATTGTACGATGAAACGTAAATCTTTGACCGGCATTGTGCTAGCAAGTAAATACTCCACTTACTCGGGTTGTGCCAGGTAGTCCAAGATCTCCACGCAGGCCCACCGCGCCGGAACCTCGTCTATCGTTCCCTTCCAATTAACGTACGGAACGTCGATCCACAGATCCATGTGGTCCTCGTCCCTGATCGATTTGGTTTCGAAAAGGCCACAAAAACTGCATGACTACGGATAACATACCGGCACTGTCCCGATTGTCTGGCGCTTAGCGCCATACAGAACTCGTGAGGCCCCACCAGGAAAGGCGGCCCTTAATTCCTCCAATCTCGATGCACAATTTATTCATAAGTAAGAGTGACAAAGGCAATAATTCTCATAGGTCAAAGGTGCGCCGCGCACCCAAGGGTCCAGCACGACAACAATCCCAAAATGACTTCGCCACATGTTATTACACGACTCACGCTCGGTTAGCTTGGGAATTGTTCAATAAAAGGCCCGTGTGGAATATTGGATTCAGGGGTGATTTATCGTACGGATACCGGAGGAGAAATAGCGATTTGGCACCTCGCAGATGTCGTAAACGGGGCCGACAGACCTTGCTTCAGGCGTATGGCTGTAGTTCACGTGGGACGACGTCGGTCTCTCATTTCGGCTTCGTTATATGGTCGAGTCCTTGAGAGCCAGGACAAGGCGGTACGATTCGCCAGAAGCCGCGTCCTGAAAACTTTTCTAATACGAGCTCCGCCAC"/>
                    <sequence id="seq_t1716" taxon="t17" totalcount="4" value="GAGTTTGACTAGAATATGTGAGCGCTAAGGCTCAAGGTGGGGAAGACAACTTCGGACCAATGTGAGCGGTGTGAAAGGTGTGTTACGCTCGAACTATCGCGACCTATGCTAAGGTGCCACTGCTCAACACCAGGATACAGTACGCTTTGAGTGCATTCCTACTTTTACCTCCGCTATGCGCCCTCACCTCCGAGTACAAACAATGGCCGTCCAATCTCTGAATCTTCCATCAGAAGTTGGTGCACCACACTTGCCGGACTCCTGAAGCTTATGGTGCAATTTATGATCCCCGGTCTTAACTGAAGGGACGTTGAGTCTGATGATCAAACTAGTCGCCAGTTGCCCTACGACGGATTGTTGAGATGACACTTGTGGTCGCGACTCCACCGATCAGGGAACGCTCTTGAGTAGATATCTGTCGGAGCTTCCACAGTTCATGAACGCCAATGTTGGCGCTTTATCATATTGCGCGGTACCGTGTTCGGTCAGGTACATCGCTGTAGATCCGTCCCCTCAGTTTGCCGCTCGACGGGCATAGCGTATTGGACAACGACAATGGTCACTCAATATATCTAAGCAGCTGACAGAGCTAAACACCGATAAAATTTTCTGACATGAACAGAAAATCCTCACCCACACCGATATTAGTAATTTCCACAGAAGTTCGACTCATACGTCGGTTCATGGAGTTCATCTAAAATCCGAACTCCTCGGGTCTCCACTTCGGTGCCATCGAATCCACGAGACGTGAAGATATAGGTCCCAGTCGCGGTATGCGTTCCTGAGCGAGCGTGTGGCACTGCACAGACTCGCCTCCACTTCAGTACAAGGTTTGGCTGGATGTGACCTTGTCTTTCGACGGAGGACCGAAGCAAGCCGATGGCCCCGATGCGATTATGGTTGGTAGTAAAGACACGATTCTACTGTGTCCAGACCAGTTCGGAATGAGCTGTAACCGTGGGCAGCCACCTTTCCCAAGCAACCTCGGCCGCTACCACAC"/>
                    <sequence id="seq_t1704" taxon="t170" totalcount="4" value="GGTCGGTCGCTTCGGCACTGTTTAGAGCTTCATTCCGCTACTAACTGGCCTGGTAACCTTCGCTATCTAACTCCACGAAGCTAGCCCACACGGCCCTGCTTTAAACCTGCGTTGATAAGGCTTGACTGCCTGCAAGTTTCAGTTCGGAATACGCAAATTCGAAGTTAGATCAGGATGCCCTCCTCGAATATTCTGCTATTACTTATCCGAACTAGTCAGTTACGGGGGTAGTCGTCTGGTTGAGTATATGTCCACCACCAAAGCCATGACCATTCATGCCGGGGACAGACGAGGCAATGCCTCGACATATGCAGAAAGCCCGACTCCGTCCGTACGTCGAAGTCTTGTCACGATGGATAAGCACCATGCTTATGGCTACACGTCTGTAAACCTTACACAAGCTGGATTCAAAAGCCTCTTATGAGACATCCTGGGCATTAACACGGGCAACTAGAACATTTCCCTGGGTACACATTGGAGGGTTGACGCGCTATAAGACATAACGTTGTAACGAATTGATACCGAACGTACTAAACGAACCCCTATGGTGAACCGTAATATACCCGTAGCAATACCTTAGAACCTAGGGGCACTACCTTAGCTGACCATCTCGCCCGATGGTATAAATTACCTCGTCGTCGCCGATCTTACGGAATGCCAGATTAGAGGTGGAAGCTGGGGGGCCCGTTATATGTTTGTGCTTCCAGTTGTGCATTGTCAATACGTACCATTCGTAGCTCGGTGGTCCTCTGTTCGACTTTGAGAGGCACCACAAAGCCCGTCTGAGCTAGTAGGGTAGGATGTAGGTCTAGTAGTCTGTCCCCTTCGACAATAACTGTTCGCGGATAACACGGCTATCAAGCTAACTAGGATCGGCGGATTCTGTTGTTCCTGTGCGTTTTACAATGCGGCGCTTGCATACCCACATACTGTGAGAGACTTCTCAGGAATATTTCCCATAACCCATCTAACGTTGCCAGCTCACTGCATGAAGTTGACT"/>
                    <sequence id="seq_t1717" taxon="t171" totalcount="4" value="CACGGGTTGCTTAGGCTCTTGATCGTGACATTCCCCAGAACACCCAGTCTAGTACGCCCGCACCATGCACCGGCACTTGAATTGAGGACTCGTACGAAAGCGCAGCATGAATTAACAGCTTTGGGCCTCCGGCCGATGGCATCATAGTTCGTAAGCACGCGTTACCTCATCGGGTCGTCGGACCTGGTACACCAGCTAGTCGTATGTAGAAATATGCGAGTCCCATTAGAATGAACCCGTTGACCTGTTTCTCATCGCCGGTTTATTGATCAGCTCGATCCACGGCAGCGTACATCCCGGTCATTAATTCGTTGAATTAATGGAGAAACGGGCTGCCGGCTTACTCGGCTTGTAATAGGAGAGCGGGGGGAGTAAAAACGATCTAGGAGTTCTTGTTGCTACTAACAACACCAGCTTTTGAACAATCAAGGGATGGTTAGTCAGCGGCCGAAGGTATGGGCACTTGTTGCAAGCGCGCAGGTTCGATTCTACCACGGGTATGGTAGCAGAATCCTCTTCTGCCATAATCGAAGTGCCAGACGTCTGCCGATGGAGAAAACTGGATAGTACTTCAAATTCAACTGTGGTCAACCTTCCGAAACGCAATACACAGGTCATTATTGGACGCGAGTAGGAAGGGTTCCAGCTCCACAAAAGTTTGGATACATGATGGCGTTAAAGCCACCGTTTTATAAGAAAGTAAGTTATTAGAGCGTCCCAGCGTTCACAGTTACTGGCAAACTTAAAGGGAGAAATCAAATCAGATTACCGCAGTTCTCACTGAGAGCCTCTTGGGTCACCACCGCGTATCGGCCACAATGGCGCGGGGCCCACTGGGATGACTGGACGGGGCCCACGATCCCTAAGGCAAATCAGTCACTGCATTACACATCTACGCAATATAATGCTATTGATCAGTCGGTCCCGTCCTGATAGCTAAGTACTAAGCTTGTAGCGACCTACTGTCCATTTCATGGGCGGCAGGTATGATCTGTTACTT"/>
                    <sequence id="seq_t1724" taxon="t172" totalcount="4" value="CGAGAGGGAAGGGATTCCATAAAGCACCGGGTTGGATGATTCACGGGGCCTCGCATCTTGTAATTGGTTGAGAGAGCAAACGATTTACGTACGAATTTTGAGATTTGCCCGAATAAACGCGGCGTAGTGCTATCTAGGCACGCTATTGAGTACTTGTATAGCTAGAAGCTGGGGAAAGTATCAGCTGACGAGAATTTATTCCGTGATCATAGTCAACCACTATGATTAATGATAGATCTAAATCTTGAAACGGTCTACCGGCGACAATCGATGCACGCCGCCATGGCCTATAGCCGTGTCTTCTCGGGCCTACAACTAAGTGGCACTTCGCATCTAAAAGCTTCACTAGACGTTTGCCATTCTCTACGTAAGCACTTAGTAGAGGTGTTGAGATCAGCCGTCCCGTCAAATTGCAAGACCTTGTCGCCTACGTATCCTGCAGAGACGAACTTTCCGACAGAGCCTTCGGATTCCACGGCTTTGGGCACAATCGCCCACGCCAGAACCCCGCTTCATACTCTGGTTGCGCAACTCTCACCCACGGGTCGAGCTAGCCAATAGCAACCAGTGTCCCTTACCTAGACGAATCAGTGCGCCAAGCAAGTGAAGATCACCCCCCCGTCCCTTCATTGAACTCCGGTTTTTGAGACAGTCGTACTCCCCGAATCACCTCGGGGCGAGAAGCACCGTTCGTAACCGCCGTCACGTAGGCCGTTCCGGTCCTTGGCTCTATCCAGGTTACCTGAATGCACGTGCTGCGGTGTCTAAGTGGCGCTTAGATTGCGTGAAACCACCGGACCCCGTGTCGGCCGAACCAGCGCGAGATACGGGAGTGAAGGGCTTTGTGGGCATATTAGCGTTCCCGCCATCGCTTCCTTGTCACCCGGAGCAATTTGGGCATGTCACGAATTCATTCCATGTTCGCTGTACGGTTAACATCCTCTCTTCGGCATTTCGTTATTCTGGTGCGAAATCACCTATGGCCGACGTCACTCTCTTC"/>
                    <sequence id="seq_t1734" taxon="t173" totalcount="4" value="ACCTCGCTTTTGGTATCCCTCAGAGTCGGCCGTCGTTAAGAATACCAGCCCCCGAGACAGCGATACGCTTGGGACGCCCGAGGTCTTACTTCTGCGTTGAGTACAGGCGCAGCAGAATACCCGCAGACGCATTTGGCCCTTTCCACTGTCGTTTGTTATTGGTCATCATTGGTGCCCATCCCTCTCCGGATTGGAGGGAAACAGCGACTTGTGACGCCGAGATGGTTACGTTGCGTTTATAACTGCGTTCTAACTTTAAGACTTGGTAGGGCTGATGTCGTATAGGCTAAGACAACAGTGGAAGCGCACGTCTCCGCTAGGCTTTAGATGGGATTGGGGTTGATCGCGCTTTGGGTGGTCTGGCGCTCTCCTGAAAGCAGGAGCTCGACTCTTGCATGTAAGCAGGAACGAGGCACGTTTGGGAGCGGTGCACGTGCTCAGACTAGCGCACGACGGCAATCCGATGCTGCCACATACTCGTGGATATAAATCACCAAATCTTCCTAGGTTTCATGTATCTGTTGTAATGTAAAACTGTATTGCCCGTCCGCATATACACGTACTGCCGCGAAAAACGAATGCGCGATCCGTTTAAAGAATAGGCGAAGGATAATGAGTTCTGATATTATTCGTGTCGTCTCTGGCTTTACACATCCCCAGCCGGCTGTACACGTCCGCCGACGAACATGGCCGGAAGCACTTAATGATGATCTAGACTATACAGGCGAGTGGAGAGAACCCCTGGCAATAGCATCGTGGAGGTCTAAGCCTAGCTTTTGTTCCCTTTCGTGGGCATGGTCACCTAGCGTTCGCTGCCGCCTTACGACCTCATGAGATCTTCAAGGAACGGATAAATACAGTTGTCCACTGTGGCGAGCTTATTGTGCACTTAGAGCGGTAGATTAGAGGACAGATACAGACACTTCAAAGGTAGCCAATGAAAAGTTATCGTACAATACACCCAGATAGGGTCTCTAGTATGGAAAGACTCTGTGCGTGG"/>
                    <sequence id="seq_t1744" taxon="t174" totalcount="4" value="AGGGACGAAGACGTTATATTCTAACACTTCAAGGTTCGAAGACGGATTAGGCCCGTTGAGAGGTGGGAGTCCCCCACGCCAAATCTCACTACGGTGGGTGAGCACCCCCGCGGGGCGGACCTGGGCGCTCATGTACATACGTGACTCGTCATGGGCTGATAGCAAGCCCCAAGTTGCCACCGATCGTCTTCGACCACTTCGACTGGTGGTGCCCGTACCCGGTAAGTTACCGTATGCAATAGCGACGCAAGCACATTCAGCGTTGTAAGGTCACTGGTGTACCTGGATCGAGACACAAAGTTAATACATCACTTACTCCGGGGGTGCGATCTAGTATCCGATTTACACTTCTGGCGACGGCTGTGGAACCTCAACTATCGTGACATTCTTAGTCCCGCACGCTACGTATATGCAATGTACCAGGTTATTTTTGTCCCTGCCCGGATTGGTTTCGGCAAAGACCCTCAAAGTGCATGGCTACCAATACCGGATCGCGGCTGTGACGTACGTCTGGCGAGTCTCGGCGTACCGAACTCGTGGGTCGCGCCCTCGAAAGACAGCTCTTAATTCCTCCCCACTCGACACCCAATTGGTTCATGAGTCTGAACAATGAATCGACTACTTCACTTGTGAGATTGGTGCGAAGCGTACCCAAGAGTCAAGAATAACGCCACAAATAAAATTTTTTCGTCACCTCCTCTTACAGGACTAACGCTAGGTGAGCGCAGCAACTCCACAAGATAAGGACCCTGTGGAATATGATCCTCAGGCCTGTTTTACGGGACGGATACCGGAGTCAACTTAGCGATTTGGCACGTGGCACCTAGCGGGCCGCGTTCCGACAAACATTGTTTCAGCTGGTTGTCTGAACATCCCGTCTGAAGACGGAGCTCTCTTTTTGCCGTTTCTTCCTTTAGAAGACTCCTCAAGAACCAGGAGCAGGAGGTATGACTCGCCAAAAACCAAGTCCAAAATACAGATCTCCGACGATGTGTGCCTC"/>
                    <sequence id="seq_t1754" taxon="t175" totalcount="4" value="AGTCGTTTGTTGTCGGGGCGAGCCAAGGCAATGGCGTATATAGAGATTTGACAAGTCGAAGAGTAAGCCAGGCTAACGCTTTTTTTCCATTATCCCATGAGCTGAGCGGCCGTGCAGGTCTCATCCATGATATTACTCAATCCGGCAACTGAGTTCTTAAAGATTTTGTGATGACGATCAGTTCACCCGAGAGTACCGGCCTTGCGGGTATGCCTGTAGTAGCGACGTTCCGCGCAAATCAGTCCAGGGTAAACTAACACGAAGGACTCTTAAATGTGTAGGGGAGGCGGTGAGCCGCCTGTAGCCAGCTCAAGTTCAAGCAGCGGTAGACAGAACTGAGGGCCTTCTAGAAAGCTGAGCCTCCTTGGCGAGACGGAGATTAACTTCGCGAGTAAATCGCCGCTAAGAACGACGGATTCGACAGGTGAATAACATCCCTTTCTGGCGCTTCAAGAACCCTAGCCGCCAGAACAATTCGGTAACAACGGCGCGCGTTGCCGCCAACGGTTAGTATACTGCTAGGTCGCACCGCCGCAGGTTTCAGTGTGAACGAAACCAGCATTGCACGTTAGGTCCTCCAGCAGATCCTTCCGTGGAAAGGCATTGATAACCCGGCGCACGCCGACGCTAGATTATCCTGAATTTTTCGAAAGTGGCGTGGCGGGACCCCATACTTACAGACAAATCGATTTTTCCTCTAGTCAGCGAGGGGGAAGAGCCGCCCGCTGTGCCCCCGCGTGCCTAAGCCCCCTTCCAGCTCTGGGTAGATCACAGTCGCAATAGCTCCGCAGGTCTAATGGCGATGTCCCCAGCGTTTCATATGTGCTAGCGCGTCTCGGCGGAGCTTTGCATAGGCGCAACTCAACTGTCCTCCTGGTACAAGGCCCAGTCGCACATTCCTCGTATCCTCCCACGTTGATCTGCTCAAGGTGGCTACCTACTTAAGTTAGCTCCCGGACTGTGACGGCGTTCAAGGTCGGTCCACCCAACACTAGTACCG"/>
                    <sequence id="seq_t1764" taxon="t176" totalcount="4" value="AAATAACCGTGAACACTGAGCCACCGGTTCGGGTGTAATGCTCCGTTCAAAAGCGAGGACAAACTTTCACGTCTTATGCCCCGCTAAAGCATACGCGATCGTATCCCGCCATCCATTACCAATCTCAACGGGGTATCATACGAACAATGGTCTCTCGTGGACCTGACTTTAGGCCAATAAACCTATGGTCTTATCTGATTGATGGAGCATTAGCGGAATTATATTAATAGCGCTCCCGAACTTGACATAGTTCGTTTGAGCTTTCGGCGAGCGCGCGTACACCTCGGCACCTGGGGAGACTTGAGCGGACCAATCGGGGTACACGCGGGAACTGAGACGTAGAGCATAATAGTGTCTAACACCAGCTGATAATGGGTCTAGAGCAGCACCGGACTATGGTTCCGTTATGTAGGTTTGATGACGCTGCACTTCAGTGCTATCTAAGGTACGAGAGTTTGCGAGGTCCGATCCGCAGAACTTTACTCCTAACGTTGTTCTGTATTACCGGCGTAGGGATTCATGGTCTGACCACCTGCGCTCCATAGATTAAAGACTCATGCGCGACACGACGAGCCGTTGCGCGCGATCCCGCGTTATAAAGGGTACGAAACTAGCTGAACCCACTGTGCAGGTCCCCCGAAACAGCGGTAAAGCGCGCGGTAAGATCCTGTTCTGTCGGCGTGGCACTGCTTCAACCGCGTCTTTCGGGCTCCATGGGCCGGACACCTAGATTAATCCTGCTCGCGGACTAGTTATACCGCTCGCTATCTCGCCTTGGTTTAGCATGTTAGAACTCGCGGGCACAATAAAATATTAAAAACAGGACGGAGAGCTAGCGGAATAGGGGCTCTTGCATTTGACCTTTCGACATTGGGCCCGCCGGATCTCACGATGGTGAAACCCCCCATTTGATCTAAGCGGCGAGTACACGTCGGTTTTGCCATTCTCCCAAGCAACAACCCCCCACCGACTAACTTGTAAGTATCGCGCAGAAGGATCA"/>
                    <sequence id="seq_t1774" taxon="t177" totalcount="4" value="CCCCTCATCAGGAGCTGGTGTTTCTGTAGGACTAGGCCTTGTAACTTACTTCTTTGGCCTCAGGGGCCCCTTACGTTGAGTTACTCAGCTGCCCCAACATGGCTCCTCATGCTGTGTCTAGTCACGCGAGGCAGGATTCTTATGGTGATAAAATATTGTCTTTTAGGCACAAGTTTGGCGTACGCGATGGGTGTCGACCACCGAGAATTGAACCTGGCTACTCTTGCGCATGACCATTGTGGGTGGGCCTGAACACTTGATCGTAAGAGGGGGGATGTCATTGCAAATTGACATGACCACACACAGCGTGCGAGACAGGTTGAGGTAAGACTGCCTCTCAAGTTCGTAGTCGGGATATATCAACAAGGGTTAACTGCCGTGCATTCATCGTTAATTAACACGTATGACGTCAATACGCTCTACCCTCTGACTACCGATCCGTCGCGACTCGCAACGGCAATGCTGCCCGCATCGCTGTCGCTAATATACAGTGGAGGTTTTCATTCCGTCCGTTTTGGTGTTTATGGTGCTCATCTCGCCAATAAAACTGAACCGTAGAAGCTGGGCCGATTTGGTTCGGGATACCAGTATAGGATTGTGAGCAGTTTTATAGCAGGCATCGGACGTTTCGCAAGTTAGCTCTTCGGCTTCAAGCGTAACCCCCAGGATCGGGGGCACCGCATGAGAAGACAAATCCTCGGCGGCTGTAGCAGGTAGAAGCCGCAGGGACAGGTCCATATCCTAGCGAGTTCGATGGAGTTACGTTGTCAGACGGCAGGCTAAGGGTCGCATTTAGCTTATTGCGCCTGTTCCAGTCCCGGCAAACCTGTCCCGTCTAGGGCAGTAGCTCTGCAGGGGTTGCCGCCACGGTTCAGCGGAAGGAAACGGAACTGAATGAATTACGAAGAAGCTGTCATCATGAGTTGAGGATATCGGGAGGGACCTTCTGGTCTTGAGGTAAGGGAGCTTCCTGCGCGCCAATAGAACCCATAACGCGCTC"/>
                    <sequence id="seq_t1784" taxon="t178" totalcount="4" value="TATTTTCAATCCGTCACTCGATAGACAGGACTCTATATCCACCAGGTCTATAAATCCCGACCAGTAAATAAGACGGGTATAGGTACACCCATGAAGGCTCGTGGGAATGTCGAAACGAGAGCAATACTGGGCTGATGCAGACATAACATTGTAGTTGAACTCACTTGATAACTGCGAACTTCCATCGTTTCGCTACGGAACAGTAATACTATCCTCTCCATATATGCACAAACCTTAGAAATTCGCCAAAACGGGTAGATTTGCGGTATGTGTCGTGAAGCGTAAAGCGCATATTTGCGCAATATCGCGACAGTATCCGAGGCCTTCCCGATGGACATCTCGATCGCGGTAGAAGGGAGAGACGTCCAGTTAAAAAATAGAAAACGGACTCCATCCATACTCAACAGATTGCCTGTAACATTCGCATTTTTTTGCTCCTGCAGGTTCACTATGCAGTGAGACGCAGGCTCATGGTTATGATTACCCCAAAAAAGACGAGATGTCTTGTTTGTACGCCTCAAGGTTCCCAGGCCAAAGCGCGAGAGGGATGCCTTGGCACTGCTGGCGTCCATAATCGGTGTCAGCTGAACCGATGCCAGCGAACTTGGCAACGAGTCTTCCAGTACGACTCTAGACGCCTGCGCTCGGAACATGCAATCCGTATAAATGCAGTCCGTCAGCGGATGCTAGAGGTCAGGTACTACCCCCCCTACAGCTACGGATGCTCATATCCCGCTTGTCGCACGCGAGAGGAGCGGACCCTATTCGAGGCTCACTACGTCCATAGCGCGTTCACAAAATGATGTGGATATTATATATGATTAAGAGCATGCATTGAGTTGAATTCTGTTGTATCCACTCAGCAATCTGCTCTTAAGAGCCTCAACACTACGAGCAGAGTCCTGAGTCTCAAGAGGAAACCTGCCTCCTTCCTTGTATCTTTCGACACCTGTGTCAAGTGCATGGTTTGATTGTCAATACTTAGATGTTTTGAACGGCA"/>
                    <sequence id="seq_t1794" taxon="t179" totalcount="4" value="CACCAATGCGGAGATAACCGTAACTAATTGATGGGATGATGCAACGGGACGTCCGCCGTCAACTCGCCTGAGACAGCGAACTCGTGCTCAATAAATTTTGACGTAGGACTAATTGAAGTAGTGGGAACGCAATAGAGCCGAGCGGGAGATCGAATGTGTATACTGCATATGGGAGATACCGCCTCAGACAAACAAGCAAAGCCACAACTCAGGTGGGGACAACTGATAATGATAGATCACGAGCATTAAAGGGATCAACGTCGAGAATCAGTGCCGCCCCGTATAGGTAATAGCGTTATATTGCCGCCCCACCACCTAGGTGATACCTCGCTTCTAAAAATTCACGAAATATCGTACTAAACACTTCATTACCAGTACTTTTAGTTATTGACGCTTAGGGATCCGTCTCTCTGCCTGAACATGTTTCTTACTCCGTTTGAACACAAAGACTCTACGTCCGAGCCTTCACGTTCCATGATTATGCTAAGGAGTTACTCTGGACGACCGGCGATTTTCCGTCTGCTTCAAGAAGTGTCACCCGCGGGTCTAGATAACCAATATAAAATATTGCGTTTTATCCAGACACGCGAATCCGCCGGGCTAGCCGACATCCGAGATTCTACTCATCAACTCGGAGTGGGTCTCTAGGTATCCGTACTACCAAACGCACCTACCGCCAGGAGAGACATCGGATCTCTTCGGTGAAGTTCACCGTTCCCTCCAGTAACCCACACCTGGTTACCTGAGTAGGGGGGGTGCGGTATCAAAGTGGTACACGCACTGAGCGCAAGCACCTGGCCCCGCGCCGTGAGTTCAAGTTTGAGAAACCTGCCTGGCGTGCCTTGTGGGAACATCTCCCGTCCCCCTAGTGCCGCCTAGTCGGTTGGGGGGATTGAGCCATCTCAACAATTCATGCAATTGGTATTGTAGAACCTAACGACAAACGTCGCACCGTCGTTGAATTGATGGAGTGCCACCTCAAGACGCATACTCTCGATGG"/>
                    <sequence id="seq_t1816" taxon="t18" totalcount="4" value="TTCCGTCGTTGTCACGTGATAGAAGTGAATCTAATGACCGTTAGCTTTTTAGACCCGTGTTGTGTATAACACCTATAGGAGGCGTCGGCAATCCTAAGCATATATACATGCTAATACCTTAGCTCGCATGGTTCCTCCCGTAGGCACTCAAGGTTAGACCGGAGGTAGAGGTGTTTTTCTGGTGGGCCAACTGGGCACATTACAAAAGCCAGTCCACACTAATCTTGAAGAGCGGCGGATAGCCAGCGCCAAAGCTCCATGAAAGGATGCATAGCGACGTTGCGTGTGCATATAGAAATAGAGGAAAGATCACGACGGAAGGGAAATCAACTTCCGGAAATATGCGATATACCTCGGACTACAATGGTATAAAAACTACGGCGCGCAGGTTTTTACGACTTCACACCTTCTTCTGAGATTCGCGGGACAAACAGTTGATCCAAACGTCGCTTCAGGTGAGGGATCTTGGGCGGGTCACCGAGGCATTATATGCGTACACTCGGTCAACGGTCGTGTTCCTGGCAGCGCTATTCTGATCTCATGCTGGAAGACGTTGCTATCAGCGGTGGCATTGTAAGCGGCGTCTGCTAAGACACAGTTCAATGCGCTAGAAGATCGTGGCGGTTGGAGCCTTATACATGTGAATTCGCAATTCCGAATAACTCGCGCCTTTCTCCTGACGTTGGAACGGACCCGGTTTGCGATGCATTACTAGTGGTGTCCCGATGCCGTGGCAAACTGAACGATTGGGAATATGTCCGATACAAAGGCCTGTCATGGTCTGACACAGTTTGGCTCTTTTTACTATGGGAGCTAACTGAGACAATCCGGCCGGACATAGGTCAACCGCACCGGCTCTTCAACGTCAGAACTGTTATGGCTATTATAACAATCTGGTCGTTCGATTGATTAAGCACAAAAGACAACTGTCCTGCAGTCAGGGGTTTGTGACACGACCTAGTGTGTTGTTAATGGCCCCCTCATACAATCCTTATCCGCT"/>
                    <sequence id="seq_t1804" taxon="t180" totalcount="4" value="CAGAACCTCTTAGCGTACTGTAATTTACGTTTTACTCGGGTCTAGCGCACTAAATCACTCGCGTATTAACGCTATCAACTAAATTAAAGGTCTGGACCAGATGTTTAAGCCAGCTGCCGGTTATGGAGGCAACGGCTGTGTCTCAGGGCAAGGCAGCCGAGTGGGCCACTCTCCAGTGCGTGGGCGCGGAAGATGACACGTACAGTTCTCCTGATGTGCTAATCGGACAATAAAACGATGGAAACAGTAGCCCCCACTCTCAGTAGGGAGGTAGTGTACAGCCTACCCGGGCAAGGAAGTACTCACTATCTTTGCTATGAATGGAAAGGCCGTACCGCGACCATAGTAACGAAGGTATAAGCATTTAGCGTATCCCAGGGTGTACACACGCTTCGGAAACCAGGCGGACAGCTAGAGTCACTATTAGCAATCATACCTAGTCGCCTATTGCCGACCAGTGGGAAAGTCTCACAATGGCGCGCATCTTGACCACGATTCTGGAGCCGGCCTGGGTAGTTTTAGTCGACTGTACCCTGCATAGCGTTTATACACGTAATTATAGATGTTGACGAATGTCTTTATATGTGTAGTCCAGCCAGATGATGGAATTTGTAAGAGAGTTCTCCATCGCGCCCATTCTAAGCAGTCGCCCTCCAGATGTCGTAAATCAGGTACGGATGGGAAGCAGGTTGGCAGGCAGGGGATACTCATCCATCAGTGGCAGTGATTCCTGAATAGGTAGACTAGTGAAGACTTATATCGCTTAGAAGTGTATCCAGACATGAGCATCCCCTTATCTTCAACAGAAGCTCTCGTTAAGTTTTCCGTCGGTGCGTAATGTTCTTGGAGTTACTAGATGCAAAAGGCAGCTTAAGACTGAATCTATAATGTACAGCGACAGCGCAAGTATAATAATTATGGCTGTGGCCCAACACGTATCGTGACTGCACATAAGACGGGTGCTGCGGCCCATCTTTTAGCAAATGGGAGGGGCTAGAAC"/>
                    <sequence id="seq_t1817" taxon="t181" totalcount="4" value="CTTGCGCTATGCTGACTCTCGTTTCGTTTTGCATGGCACTTGACGGTTCCAACCGCCTAATCATCCTACAACGCCCTGCCCCGTTGATGTTTACCCAGCCTCCCGAAAAGAACTGACCTGCGCCTGCCGGGAGACCTAGCAACCCATGACCGTTTGGTTAGTTCTTAGGGTCGCCCCTCCATTCCCCCAAATCAATGTCTCCGTAACTCCGGATACTACATGCTCTTAGGTGCCTGTGGGAAGAAAGGGCAATCCACATCTTCTCGACGCCTACCAATCTTATATGGACGCGTAGCACAAGCCTATTTCGCGAGCGATCAGTTGAGCCCGCGGAGGAGTAACTCTAAGATAAATTCTACTGCAGTGCCGTTAGTGCGGCCGGTTCACCGTGAATACAGCTTTCTAGCACCGGAGACAGACACCACTTCGTACGGCTCTGAAATCTCGGGTGTTGGTTGAGCGAGCCTGATTTAATCATATGGCCGGGTTCGCCCTGAAGGCAGTAACTTTTTGGCGGCCTTCGAGGGGCTTACCCGGCATAAGTGATGTTTGCAACGTAACCCCGGAGTGGCCATCAAAATTCTCTACGAACTATCGTTTCCGGTAGATACAAACGATTGGCGGCTCTTCGCGCTTATGGCAAAGATTTTTTATTTGTTGTTGAGGCTGTCTGCATATGCATATACATGCTACCAGAAGCGCTATCCATCTTTTTTGCCGCCCTCCATAAGAGTCAAAATACTGCTTAGGGCCCTAGTCGGAGCAGTAAGTGTTTGGTCCTTACATTATGGTGAACTTTATACTACCACGCCTTCCTTAGTTCGGAGCCGTTCAAGTTTCCTGTTTGCCATCTGTTTGGACCGCCCAAGGAAAGTAACGCATCTCCACTCACCCAGGTCGATTGGTTGGTGTCGATCAGTAAGGAGACGTCCTGCAATTTCGAGTTGGAATGAGCTGGCCAGATGACTTTCATGTAATACCGCCTGATAAAGTGACACTG"/>
                    <sequence id="seq_t1824" taxon="t182" totalcount="4" value="TCCAAAACCTCGACAAACGATCAGGAAGATTGGCGGGACATATGCGCCTGTCGGCTTTACTGGGCGGTGTTAGGAATGGCCGAGATGTCATCCCCGAGATGATTGGAGGTAGTGGCCCCGTTATGGTCTAACAACGTACAATCGAGCCCTCATATCCCCAGGGCTTAGGTTCTCGTATCATTACACACTCCGCATCCGAAGCCGTGGGTCTTGGCTTTTCAACTAGGAGACTGATCACTTGGGACATAGGGGTCGCAGTACGATGGCCAGGTCTGTCCGGTCCGAGCCGTAACGTATTTCGCGTCCCCTCGCTGACAGAGCTTTATTAGTCGCGGGGGACCGCCAGCTGTAAACACTCAGAATTTTACTTATGCTGCGAAGAAGCCGTGCGGGTAGTGGCCGACGGCCGCACCAAAACGCACGGTACATGTATTTCCGACAAACATAGACACCGCAAGCTTGAACTGACTGGTCGTCGCAAAGAGAATCGCTCTGGAGTCGAGCCACGATATTCAAAGCGCAGGAGGAGCGGAGGATGTCCCGTGAGCCAAGAAGCTCAAGTTCCTTCTCAAGGCCCTTAAAACACGAAATTTCAGCCGAGGTCTCTCTTAGCGTTCTAGGAAATTGACTGTATTACATGATGGCGTACTTCATCGAAGGTCTTTCCGCAATGTCGGATGCTCCCCCAAGCTGTCCAGAGAGACTCACCGGAATCCTAGCTTTGTCCTCGCTGCTAAGTACCGTTCGATGCTAATACGAGAGAATAGGCCTCATAGCTCTATACGAAACTATTTCTAGGCGCATGTCTCTCCGTCTCAATTTCGCAGCGTGTACCGCAGTGTATCATAGTACGTTAGTCAGGTACAGCGCTTGTCGACGACAGGGTGTCTACAGGCTTATAGCTCTATTTGTGCGCACTTCTGCAGATGGTCGGGCAATCTTACAACTCGTGTTTGATGCGTACTACCTTCTGGTATGCTTACCCCGTGAAAGTTACTCT"/>
                    <sequence id="seq_t1834" taxon="t183" totalcount="4" value="TAGGGCAACCAGATACATATTATACGAGTCTCGTTCCAGACTCGCCTTCAGATAAGCTGTTTAGATTCGCCTGATCCCTAAAACTCGAGGAGATGGTATCCGGTGGTGGATATCTCCGCGAATTGCAATGGTTTTCTCGAGTGCGCCCCTTGGGAACTATAGGTGATAGTGCGCCCAGGTACCAGCACCCTCTCACTGGGTCATGTCTTTAGGATAAGAACACCAACAGTTGCGTGGCCTCGGCGGGAGTATGAATTCGAGCCGATGGCTGTCTTCAGCTTCCAATCTAACGGCACTGGAGTAGATGACCACGCGACTAGTACTTGCAATCATTCCCGAGTAGTCGACCCAGCCCATGATTGTGAATCTTCTAATTAACACATTGATCGGCTTGTCTCCGCGCCTAGCTTCTATCCGTCCTTCCTGATTTGCTGAGCTCCACCGCAGCCCTCGCGTCAATTCAATCCAGATCCCTCCCCTTATCTCCGATGCTCAATAGTGTTGAGGTGCGTCCGCCATCCTCCTGGAGCTAGAACCCATGTTTTCCTCTAGAGCTGGGTCGTCGCAAGAACTGGGCTTTCCGGGTATTTTTCGTCTTTTCAGCAATTAACGTCGCGGGCTGCCCACGACGGGTACCGAGTAACTTGCCAACTATCCTGAAACTTCAGCCGCCTCTACTGTACTGTTAGCAGCTAATTTGCAAGCGTTTCACAAAACGGCATCAATAAGCTCTATCATCTAAGTGCGGTTCGATTTTGGCAAGACGGCGCTTTATACTTGGATTAGTGCAATACAATGTATGTGAGATAGACAAGATCTGGTAAGCCTGGGGGCTCTCAGTAATAATGTTTGCGTATACGCCGAGTTTACCAATAAGCGCAAGGGAGTGGGTAGCTGAGCTCAGTTGTAACGAATAGCTTACAGCCGGTCGTCATTGGATGGGACATATATTCGCCAGAGCGCATCGAAGGCAGCTACGGTGAGCCACCGGTTTCGCATT"/>
                    <sequence id="seq_t1844" taxon="t184" totalcount="4" value="ACTCGTCACCCCTTGTGGACCGAGCTCTTCAGTTGCGAACTCTCTAGGTCAGAGGCTATGGCAATCCAAAACTGGAAGGCCTGATAGACTCACCACACTGAGCCAGGTGTTGAAAACTAACACCCCACCGGCGCGACCCATAACTGCCCTTGGTTCGTCTGATACTGGCCTCCCAGACCACCATCCCGTATGCAAGCTTCGTTTAGCTGTTGCTCAACTCCGTAGTGACGCAATCGCGCTCGTGAGCACTTGGGTCACCAATTACGTGGGTCATCCCCGGCCCATGACTTGCGACCGAGGCGCCGATTTTTTCCTGTCAACTAGAAGAATATTTCTGTGAGTAGGCTATGGGGGTGAGGAGAGTGCTGTCGCCGCTTCGCACGGAGGGTACTTCATTACCAGTGCGTAATTGTGATTTATATAACCGTATAGAACGCCCGCCTTGGGCGGAGGTTTGAATTCGGCACCCCCGGCCTATTACTGATGGTCTAAACTTGCCCTGAAGTCCTAAGGTGTTTGCTGCGCGTTCCTTTGAGATTAGGCGCTGGCGTGATAGTGAATGCTGCTGGGGCCTTATTCAAACGGTACATTCTAGATGAGAGTATTGTCCTAAATAGGAGGAGCGACGTACCAGTTACCATGTTGAATATGCCGGTTAGCTTGGCAACTGGTTATCTGGGTACGTAGAGTCAACTATAGTGATAGAATGCGGAACAACATAACTTGATTGCATTGGTACATTTTAGAACCGCTCAGTAGAGTATCGGTCCTAGTGAGCCCTTTGCGGACACTAGGTACCTTACAAATGTTGTTTCATCATGGCAGGTTGATACCGTTGAATCAGATGCGAAGACTCGTTGGGACCAATCTCACGTGCTGCCCGCCAGCAGCACACTGCATAGTGGCCCCACTGGGTAGAAAAAGACAAAAGACAGCCGAAATGGTCGGCTACCTCCCAGATAGCGCATCGCAATCAGCCGACCATTAACACGACGCGGTA"/>
                    <sequence id="seq_t1854" taxon="t185" totalcount="4" value="GTCCTTCATACGCTACGTATAACGCCCACCGGTGCATCACTTGGAGCGCAGATTTGATCATATCCGACAACGTTGGGTGTTCAAAGATGGAGTATTGCTATAGACAGTCATTGCCCATGTACAGGAGATTTCCTGCAGGCCGACCAGGACGCGATGCGGTGGATTCCGTTTGACGTCCATGAGGGTATAACGACAGAGAATGGTAAAGTGGGTTTGCCCGGTGAGGGTACGCGATCTAGGGTCGTAATAGTAGCTCACGACTCGGCGTGTCTATCTTACTGTATTACCAGTAAGGTTTAATTGGTAATATGCGCACCGTGGGAGTCGGTGCAAGGCGGTCCGTCCCTCGCTCCTGGAAACGGTCTGATTCAACCATTATTATGTGACCACCCCTGAACGGCGCTTCCGCCTCGTCTGCTGGTAGGGAGACGTCATGAAGAACAGAGACGTCGCTAGTTCCCGGATTGAGGCCAAACACCACTGAACGCTTCAGGACCTAATCCACTCGGGCTAACTCTCACGGCGAGGAGGCACCCGCGATCGGGTAGCTTATTCTAGGTTATGATATATAGCGGACCTGCTGTAGATAAAGTAGAGGTCAGAAAAGGCGATCCTAGTCGTTATTAGTGTGCTGCGCAATATGTACGAGCGAGTAAAACTGAGGGCCCACAATTCTCCGTACAGGCGCTAATTACGAATTACAGTACTGACCCGCAACTGTCCCTGGCCTGCCCTATAGGAACTTGGCGACGCTAACCCGGTGCACACCCAGTATCGTTTGCCCTGCGGACCCTCCTTGGCGTTGAAAACAACTACGACGGGGCGGGCTATATGTCGTCATGTCATCATCTCCCGTTATAGTTGCCGCGAAGACCTTGGTGCGTACACACTTGTACAAGTGTGTGCCCATAATCCAGTGTAACTTTATGTGCTCCACCATGAGCTAAACTAAAGGGGCCCAATTGGTAATCACCGTCCCACCATTAGTTAAAGGCGTATT"/>
                    <sequence id="seq_t1864" taxon="t186" totalcount="4" value="GACGGCTCGCCGCCACCCCATCGCCTATACTCCTATCGAACCAACTTCTCTCCAGGTCATACGTCATCCGCGGGGGTCAGGCACAGTGGAGTACGTATTCGTGTAATCCTCAAGAATTTGAGAGGGGGACAAGGAAGCGGGGAGGTGTCTGATAACGTGAGGCGTAGTTCCGTTATTCCCAGCATCAGAATCAAGCATTAGCGCTTCCCTTGGGGGCTAGGAGCCACACATAACCGAGGACATTAGCATGTCCATTTGTTCTGCATTATGCCTCTTTAACTCCAATGTTCCGGCAGCTCACTAGAATATGAATAGAATGGTTCGCTTCAGAAATTCTAGCTTACTGGAAATACCGTCTCTGAGTCATTGTCTCTAGGAAAATATCCGGGGCGGCTAGCCAATATGTACGTCGACACGAGTATCTAGACAAAGTCACGCCGCAGTATGCTTGTGAGCAACTTGACGTAGCCGTTTTTCGTAGATAGAGTGGGCACGTCGCGTCTCAAGAATGTGGGCAAGTGCTCGAACGGGACCTGTAGTGTCGGTATGAACACCGGTGTCTGTGACACTGATCTAGCTAACCCCGACTAGCACGTTCCAGCCCCAGTAGATCACGCACTCTGGCAATGGGCATAAATGAGCGTAACGCTATGCGCGTTAGTGCCCCCTTCGAATACGCAAGCGGTTACAGTAACGGTATCCTGTTATTACTTCGTAAAAACGCGTTCCGAAGAGTTTGGCACATCGCCGGAAGCCTGTGCGTCGGTTATCGCGTCAAGATCGCCATAAGCCAGATGGGAAGCTGCGAGAATTCCCTAGTGTATCTCCGTCGAGACCTCTAAGTAAAATGGTCGTCTACGAAACGCTTGTTGGAAGTTCCATGCCCCTAGCCAGATTCGTCCGAATAGACCTTGGGTCGTTACCGGGGGGCCTAGAAGGTCTGTCAAATGATACACCAGAATTATGATGCCGTCAGGGTCCTCACAACCGCAAGCAAGAG"/>
                    <sequence id="seq_t1874" taxon="t187" totalcount="4" value="AGAACACGAGTCGCTTAACAACGAGCCGACCAGGTTGTAAGCCGCAGTAGGACCTTAGAAGGGTCTCCTTTGACTCCGACGGCTCAGACGAAGGGCGGACATCATCTAATGGCACGCGCCCTGTCACCTATTATTGTTAAGTCGCTGGACGCGACCTGTCTCTCACGGGTGATTGGGAACATTTAGGCAGGGACGTCTGTGGAAAGGGACAACCATACCCAAGACATTCTAATGTAGGGTAACGCAGCACTATACTTATGCGTTAAAAATTCAATCGAGCCGCGTCATTATAGATCCTAGTTATCGATACAGTTACAAGGCCGTCTCCTGGGACTAAAAGAAAGACTCGTGTGGATACCCCGCCCGAACCTACATCGGCGTCTTGTTTCGATTATCCAAACATACGAAGGTACGCAGCTCCTAATGCCGTTTCGACTTGAGCCAATTGCCCCCCTTTAAAAACAGAACACTACTGCGCTGAATGCCCCCACTCCGGCCACAGAAATTTGGTCTCTGGTTCCCGTAAAGCACTGTTGAGCTAGCCCGATCGCGAACATAAGGTCTTTGAGCCAAGAAAAACCGAACTTATAGTGGACCCCGGTGTGCAGATGTAACGGGCGCTTTCTAGAGTTGTAAGGGTCCTTGGAGCTCACAAGTACCAATAGTAATGAATGCCAGTAAAGGGTTGAGTTACCTAGTATTACCATACACACGATACGTTAGCTTGGGAATCTTGGAATAAGGGATCAGTGAGATGAACCCACAGGTGAGGTTGCGTTGGTGACGTATTCCGGATGGCAAAGACGGGACAGGACCACGAAATCGACCGAAAAAGGAGACACGAGACCTTCGGCACGATGTCCTCCGGTAGAGCGCGCCTACCTGCCTGGTTTACTTCTGTCGTCGTAGTACTCAGTAAAAACCCAAGAAACCTATTATCAAACGCTTCAACTAGGCAAGTACTACGTCTCTACTATAGCTCCTTGACTCTCCCGGCTTA"/>
                    <sequence id="seq_t1884" taxon="t188" totalcount="4" value="ACCCGATACTGTTAGAATCACGATGCCACCGAAAGGCAACATTGCGTTACGGATTCACTCTGGACAGCAATGGTTGGTTGCACCTCTCCGTGCGTTTACAAAGGTATGGCGTTGCACCTTCCCTCGGGATCGCTATTCCAGCGGTCTCGATGGGATTGGAAGTGATACTGAACACTGGTAACGTTACCCTGCCACTCACGGTCGTTGCGGGTATGTCGTTCAGGAACGAGAGAATGAGTCGCAAGGCGCTGGGGCGGGGCAAAACAAACGGCTCCATCCAGTATGCCCGGTACCGCGGTATGGCCGTTTTTTTCGAAACCTCACGGAGCGCCTATCCTGTACTTGTGTGAATTGCAGCGGTAAGCGTTTCGGCTATGATTAATCTGGTGCAGTTGCAAGTTACCATCTGTCAGAACGCGGGTCCGGTAAGGCGTTACTCCACAGGAGATTCCCACGACGCAGAAATGTCGATATGCGGGTCGTTAGCTACGACGCATTGCGGGCTTGTGTGAACTTCGTAATTGATGAGAATTGGGAACTTGGATATTTAGTTACCTCTCGCGGAACCCCGTTGCCGACCGCAACCATCTTAGGCCCGGCTCCGCAGCTCTGGGAAACCCTCTCGGCAAACGCCAATTACCCTCTTGTTAAAACGGTCCGGCCCGAATGGGTGAAAGGTCAGTCGGCCGGGATAATAACCCACGTAGTTTAAGAGAAATGTTAGGCACTCCCATAGATTCCCAGCAACGTCATGTCGTCGTTGACTTGGGCCTCATTCTTTAGGACAGCTGATTAATCACCCATAACTGACCATCATGCAGGCCTATCATCCCGGCACGAACATGCCAATCTCGTCGTAACAAGGGTGGGTATCGGAAGTTGTCTGCCTTTGCCAGATACGAGATTCGATCACGACGATCGGGTCGCCCTGAGGATTTAGAACGCAACGGTAACTGGGAACCTGTCCGGCGTTAGATCAAGTTACCATAGTTCTCGGGCG"/>
                    <sequence id="seq_t1894" taxon="t189" totalcount="4" value="TGCGTTTGTGGGTTAGTATCGACAACCTACCCAGGTATTTATACCCATACCTGGGGAGAATGAACTGGGGGTATAACAGCTCGCGTGGATAAGGATCCGACTGGTGCCATAAAGTAGTGTGATAGGTGGTCTATGTCAGACTCCATGTCGTGTAGTAGAGTGTCATAATCATGGATTGTCTGTTCTATGGAACATCCCCTTAAGGGGGGCCGGATGCCTCTGGCCCATCGCTGCGCTTTCTCCCTACTGGGTCACGTAACGATCCACACAATATGCTCCTTTTGGAAGTGCGTCGCAACACACTGCTTACAACACACATGCCGCATCGCGCCCCATCGACCTATAGACGAATCTGAGTCCCGTCACCAACGACTTCGTGACCCAAATCTTTCTAGGGCTATTTCCCCGTCCAGCACCCCCCCCAGATTGTTCAGAAAGTGCCCCGTATAATCATCTTGCTTGATTCACGAGCAAGTGCCCGCCAGCTACACACATAACCCGCCGGCCGGTATGCAAGGACGCTCTCTTGCCCGCAATTCTGCACCGCGGTCCTCTGTAAACAGGGTCACGACCGAAAAGTGAAAGTGGACGATGTGGCTTGCGGCAGTGGGCAAATGTGGTCGCGTGTCCTCAGATCCCGATGTCTGTCTGTTATTACACAACAGCCGTAGTGACTCGGCGTTAACAGTCCGTATTATGGGTAGTCTAAACCACCATGTCTCGTGAGGGTGCTATACTACTAATCCACCTTGAGTCACTCCGGAGGTTTCTATATTGGGGGCAATTTAGTTGGGTCCCGGCAGGTTCTAATTGGTTGCGTATCAACTCTTTTTGTAAAATTAACAGTGTACTTAATAAAAGTACCCAATTGACGCGCGCGAATTTCTACGGGCCCTAATTTTGCGTATCCTCCGTGTTATTCTCAGCTCCTCTACGCATTCTGGCTACCGACCCAGTCCGAGCGTAATAGTGAAAGGTCGGAAGGAGATGAGGTGTAGTA"/>
                    <sequence id="seq_t1916" taxon="t19" totalcount="4" value="GCCCCCTGCATACTTAGCCAGCTTAGGCCGCTTGGGGCCATTTTCAAGCAGGCTTAACTACAGTGCATCGTCCGCCCTTAGGGACTTTCCTCGACCATAATCCGAGCGCATATCGTCGAAATGTTTGGACGACGAACGCTCTGGCGACTGCGTGCCGCAGGAGCAAGCTGGCCCACAGGTGCCGAGCTCCCGTTCCGTTATATTGCCTATGTTGTGTAGTCGCCATGGCTTCGTGCGATTTGCCCGTAGGTACACGCGTTTGAGAACTGATAGAGCCTACCGCGCTAGCTTAACGGTATTACGCGCAACGATTATTGGCTGCTCAGAGGAAATTCACGGGCTGTTAGGGTAGATGGATGTGTTGTTCATTCAGGCGCGGGCTCCCACTGATCCCTCGTGCTGCCGATGCTTTCAGCGAGATTTGGAATGGTGCAATGTTGCAAAATTCTTCGCCGGGCGCTAGCCGCACCTAAAACCAGGCAAATTTTTACCTTTGACCGAGCACGATGAAAACACTGTCGATCCTCCCGCGCGTCTGTTATATAAAACTCCCATTAGCTGTGAACTACGTATTTAATGGTTTCCTACGTTCTATTGTAATCCCACTCAACGTTCGGCTGGTGTACCATCTAATGGTGCCAGGGTAAGAACCTATAGCGACCGCACTTCAAAATCACGGCAACACTCTTTATTCGCGAACTTCTTAGGTAAAATGCTGAGGAACTGGGCGAGATTATGCCATATCGTAATGCAACTTCGTGTCGTCGCAATTTATAGGAAACCACACTAGCTGCCTTACAGGTTACAACACAAAGCAGCAATCCCACCGGCAGGCACGGCACCATCTCTAGCCAAGTCTAATTTAGGTAACTGGAACAGCGAGATGTGGAAGATCTCGATATGGTGGTCTAGCTACAAAAGGGTACCGATGTCCACGCGGCCTGACTGCTGCGCTAGTACAGACCCTCAGAAAGAAGTGTCCAATGTACAGCCGGAAGCT"/>
                    <sequence id="seq_t1904" taxon="t190" totalcount="4" value="GGGTCAACAGACAGACAGACGACGACATCACGCCCGCACAGCTGACGGTCCTCCACATAGTACGTAGCTACTCCTAATACATGGGATCCATTTCTCTGCCGTTCGCCGCAGATGCTGATATTAGTGCTTTCAGGGGGATGCGTGCTCCATGGACGCGCAACGGCACTGAGGAGTCGCTGTCGAAGGCTGCATATGTCTGTCGGGGTGATGCGACCTTACTAACCCCACATTCCTCCCGAGAGCAATACGAGTTTGGCCTCGTTTAAAAGAGGGCTTCCGGGTGTGGTCTTACTTCGGAGTACAGCTAGTTGCTCAGAGGGCTATAGATTGGGGTGGGGGCCTCTTGAGTAACGGTTGCATACAGTATAGTTTAATTGGAATGGGTACGACTGTGGATTCCGGTAGGGGGCAAGCATTTAAAGCCGGTTCATGGCCATGATTCGATTACGAGGATGCTGCTTTACTCTAGCGGGTGACCCACTTGGTATGATAAATAAACGGTGAGCACGGAATACTATCCGGAACAAACTACGTACCTCTTGCCGGCGAGGTTGGCCACGGTAATTCCACCCGGTCATTCCGCGACGGAAACCGGTATACCTAGTCCTGTGGCCGAAGAATAAATGTATTGCTTTACAGGCCTTTGGTTCGCTGCCGCGTAGTGAAATACTTCCGAGGCCGCGATTCGCATGTCCACTTAATATCCTATGCCGATGAGTCGTGGCATGCTGAAGGTCTGAACGGAGGGCCATGTGCAGCGGACAACGAAGGGAGCGGTTCAGATTGATTGTGACTGTGAAAGTACTCAGGGTCTATAGTCGGTCATCATATGGCGCAGCGTAGGATGGTTCCCTTCGTGGGAGGTCCCTCCTAAGGCTACTGTAATTGTGTGCATACGAGGGGTTACCCAGCACTGATAAATACGAAAAAGGGAATGACCAGATGAATAAGACACCTACGAAGGGCTCACTTCGCATGAAGGCCCGACTCAAATCGGGTC"/>
                    <sequence id="seq_t1917" taxon="t191" totalcount="4" value="TATCCAATACGCCAGCGATCGAGCTCAACAATTGGTATCAGTCGCAGACCGGCCTCCGGTGGATCTGTGTGCGGTGGGGAAGCTCGGACAGTTAGTGCATTACGTGGGTGAACGATTATGTTCTACGCTACCCAATAAGGCGCTGTGATTATAACCTTATGCCAGTTGACGAATCCGATATCTCGGATGGTCAGAAGCGCAAACTTTTGTAAAGTGCCGGGACTTTTTGGAGGGGTCCCTTATTCAGTAGAGGAGCCCCATTATGAATGGTGGTTCAGCGTAGGAGTTCGTAGAGGTAATCTGTAAACTTTGACGAGTGAGCCGTCGGGTGGTTTGAGATGTCGGAACGTCCGTCTCACTTTCGGGGGATTAGTCTACTGCCGTTACTAAGTTTTTCGGGTCGCCAAGGTCCTCTAGAGCCCTGAGGTCGGAGATCTTTGCCACTCGAGGAACACATCGAAAATATTGTCTGCTCGCTAATTGTAACTCTCGCAGTATGGGCCTTACCAGTCCAGATTCCAGCCGGTTTATCAGACGATACAACCCTGCGACCATATGTCGTTCTCTCTACGGTTGACCCGCTTGTACTAGACACGAGCGGCACAATGGCCGACAAGTCTCAACCCAGGGCCTAACAGCCCTATAGAACAAAATGAATTCGAATTGAATGCATTGCAGACTACGATGGACTTTTTCGCTTGTAACTAATACCAAAGTTGGGTGGAGATATTCAATTTGTCCGTCCCTATGGAGATGTCGTCAGCCCCATTGAACAATTCTCCTCTTGGGGAGGCCCACCACCGGATCGTGAGAGTATCACTCTTTTGGATTTTACAAGGCTCACGTATATACGTTAGGGAAACTTGAAGCGCCCGTGTCAGCATATTTAAACATCGGAATGCCCAGGACATTACCGAATAGCATGGGCCCTGCTCGGCTACAATGTAAGGTATACTAAGGACCAGCTAGTAATGCGCACCTGCTTTATACTGCCGCGGCT"/>
                    <sequence id="seq_t1924" taxon="t192" totalcount="4" value="CGTTAGGCCAACTTCCTCGAGGAGTAATACAAGATCGCCAAAGAAGTCCCTCATTGCTCCTTGCTCGTAATCAAAAATCCCCACACACACTACATGTCGACCAGCGATAACAGAGCTTACGCAATCCTGTTCTGACCTTTGAAACACTGTATATTTTGACAATCGCTAGAAAGATGGAGTATTCCCCGACTCGTGTCATATATCCGTGGAAAGGGCCAATTGTTACCAAGGACGAGAGATCTCCTTCGACCTCCTACCAGGTAGACCATTTTCTATTTTTCCCGGTGATTCAACTTAAAGGTTGAACCGACTGCATAAGGCAATTAATCAATATTTCCTGATCGGGTTTAGCAAGGTTAGCCAACAGGCAGCCTAACCCGACATGGTGGCGGCGCACTCCACGGTACCCGGTCATAAGGATAGGCCTGTGTTCGGAAAGATTCCTTTTGTATGTGTAGAGGTAACTGATCAATCCAAAGCGCTTAACATTCTATAGTCGTTACTCTGGGTGAACTTCAATCCGGCAACACCTAATTACGCTGGGGCCTAAATGCAGGAGATCGGAGATTCTTCAACCGACTGTAAATGCCATGACCGTAATGCCCGACGGCACTTCTCCTACCTCGGCTGTGTCATCTGTTACCTTCTCAAAAGTACTACACATACGGCCGGAAATAATCATTAGGTTGGAAACTTAGGCCCCTCCTGCCTAATTTCCGAGAAGCTTCATTTCGTAATCTTGCGTGGCGAAACCTATATATATCTTACATTGACGATGCCTGACGTACTAACCGGTACTAGTACGTTGTCTTGATAAAGGAGCGAGTCATAACTTGACGGAGGGCCGCTACCTAGGGTAGCAGCAACTTGAAGATTCGTGTACCAACAATGTGACCGCAAGTCCAACACGCGCGGAAGCAGTCTTCAGCAGACCGATCTTGAACTACCGACGTCCCGTCAAACGAGTTCGCGTTAGTGGGTAGTATCGAGTACGACTCGC"/>
                    <sequence id="seq_t1934" taxon="t193" totalcount="4" value="AGTCATTTGTCGTCGGGGCGAGCCAATGAAATGGCGTAGATAGAGATTTTACAAGTCCAGGAGTAAGCCAGGCTCACGCTTTTTGTTCTTTATCGCATGAGATGAGCGGCAGTGTAGCTCTCATCCATGATATTTCTCGATCGGGAAACTAAGTTCTTAAAGATCTTGTGATGACGATCTGTTCACCCGAGAGTACCGGCCTTGCGGGGATGCCTTTAATAGCGACGATCCGCGCAGATCAGTCCTGGGTAAACTAACACGAAGGACTCTTAAAGGTGTAGGGGAGGCCGTGAGCCGCCTGTAGCCAGCTCAAGTTCAGGCTGCGGTAGCCAAAACTGAGGGCCTTCGAGAAAGCTCAGCCTCCTTGGCAAGACGGAGATTAACTTCGCCAGTATATCGCCGTTAATAACGACGGATCCGACAGGTGAATCACATCCCTTTCTGGCGCTTCAACATTCCTAGCCTCCACAACAGTTCGGTTTCAACGGCGCGCGTTGCCGCGAACGGTAACGATACTGCTAGCTCGCGCCGGCGCAGGTTTCAGTGTGAACGAAACAAGCATAGCACGTTAGGTCCTCCAGCAGATCCTTCCGTGGAAAGGTAGTGATAACCCGGCGTACGCCGACGCTAGATTATCCTGACTTTTTCGAAAGTGGCGGGGCGGGCTCCCAATTTTACAGACAAATCGATTTTTCCTCTAGTCAGCGAGGGGGAAGTGCCGCCCGCTGTCACCCCTCGTGCCTAAGCCCCCTTCCAGCTCTGGGCAGATTACCGTCGCAATAGCTACGCAGGTATAATGGCGATGTCCTCAGCTGTTCATATGTGCTAGCGGGTCTCGGCGGAGCTTGGCATAGGCGCAACTAAACAGCCCTCCTGGTACAAGGCCCAGTCGCACATTCCTCGTATCCTCCCACGTTGATCTGGTCAAGGTGGCGACCTACTTACGTTACCTCCCGTAGTGTGACGGCGTTTATGGTCGGCCCCCGTAATACTAGAACCT"/>
                    <sequence id="seq_t1944" taxon="t194" totalcount="4" value="ACCTGATAGTAAGTCGCGCACGAGGGTCCCGACAAGGAACACTGACTCTCGGATGCATCTAGGACGCCAATGGATGGTTGCACATCTCCTGGCGTATGTAAAGGTAGTGCGGAACACCTTATCCCCCTGTTGCGCTCCCACCAGCCCTCAAGGGGAGCGAAATATGACCTAGCGAGGATGACGGAACCATGCCCCGTATGACCGATGGAGGGATAGAATCGAGCGAACTGCGAATGAGTGGAACGCTGCAAGTGCTGACGACCAAAGTGTTCCCGATCTGGTATGTCCAGTCCCCGCGAATAGCTGTTGTACTCGCAGGCGATCAGTGCGCCTATTCTGCATTTGTGAGAATTGCTGCTCAAAGGAGTAAGCTTCTTGTCATCTGGTAGCGCGAGTAACTATCCAGCTGTCTGATCGAGGAATCCGAAAAGAGAGGCGGTTAAGTATCAACTGACGAGGCAGTTATATCGACATGCAGATTTATACAATCGACGGCTGGCACCGACATCTGGACCTTGTAACTGATACGCTTTGTTATATTTGGTATTGAATTAGCTGTGGGTTAATCCTCTTAAACACTGCAAGTCCCAACCTCCTATCTCAACAGATGTGCGAAACCCCGACTGAACATCGCATTTACTCATAAGCTAGAATGATGCCCAAGACATGCGGGCAAGCTCTACGGGGAGGGCTTATCACCGACGGCGCTTAGGGGATCCGGTAGGAACTCCAAGACCGTCTAATCAACACCGTCTCCCTTTCGTCCTGAGGTGCGTGTCTACTCACAGCTTGTATGGCCCCCGGCACTGAGTACCATGCAGCGTGCTCATCCGATCACGATCATACCAACAGGGTCCGATGGAGTGCGCGTTTTCGGAGTTCCCTGCCATTCCAGAAAAGGAGCATTCGTAAAGGCGCGCCGGACGCCATGTGGATAAAGAAGGTACTATGGATTCGAACCAAAGTAGCTGTCGTATTAAGTTCGCATAATACTCGGCCG"/>
                    <sequence id="seq_t1954" taxon="t195" totalcount="4" value="CTTCCACGATGCAACCTCTCGTTTCGCTTTGCATGTGACTAGTCGTTGCCTAGCGGCCACTCATTCTACTGACACGCGCCCTGGTGAGCAGTATGGAGCCTCGCTAATGACCCCAGCCTGCTGGTGCTTGGTGGCCATGACCCTCGTCACCATAAGGTTAGGGCATACATTCGCGCTTCCGTGTACTCACATGAACAAGACTCTTATTCCCTATACTTCAAGAAATTAGCTTTCTGCGTGCACAAAAGGGTATTCGGATGATGTTAGCCCGTACGACGCTTATAAAGATATATAAAGCCATAATAGTGAACGCGAGATCGGCGAACCCCGCTTATGTGTGGTTCCACCAGGACTCCTACTACAGCACGCTCAGTTTGCTCTCTAGGACATCTAAACAACTGCCTCGCGACCGAGATTGGCCGTACATCATGTCTCATTGCAACGTCTGGTATTTGTAATGCGAGCCTTGGCTCCTTTGACAGCCGCGCCAACCGCGGGGGCTATGTATGCTCCACGGCCCTCGACGGGTTTACCTGGGGCCATTAATGTTGTCATCTGCACCCGGCACGCTATATACAACTGATCTACCTATCTGCCATTGTAGCTGATGCGCACGATCCGTGAATCTGTGCTTGAATACAAACCATGCTTACTTTGTTGGAGACTCCCTTTAGAACTGCCGCCGCATGTTATTAGAAGCGCTCTATCCCAGGCATTCGGTGCTCTGTAAGAGTCATAAGACTTCATAGGGGATTAGTCCTAGACATATTCGATTGTGAACTTTAGCATCAATAACATTAACATATCTCGGATCCCTAGGTGCCGAGCCTTTCAGGTTTCCTATAAGTCATCGGAGTTGTTCTGTTAGTGAAAGTACAGTCTGTCGGACCACCTAGGTCGATTGGTTTTCGTCTATCAGCAAGCTCTCGTGCTTAAATTCGCAGTGGTATTAAGCAGGCCAGCAGAGTTTCTTAAAGTCCTGCGCGTTGCGCTGACACGT"/>
                    <sequence id="seq_t1964" taxon="t196" totalcount="4" value="TCCGTCGAGAACTCGATGTCTCTTTTTCTGATAGGTGAGGAGATGAGACCGGAATTATCGCGGCAGGGCGCCACTGCATACCGTGGTTCCTGCCCGATAACCCGCTCACCAATCCGACTACTGCTGCATCGAAACGCCCTTTAGGTAGATCGTGCTACCCAGTGACGTTGGTGTCCTCCGCCCTCCTAATCGTAGATCGACAGGGCGTGCGTTCCCGCATCACCGTCGCTGTAGTCCCTTTGACATGAGGCTCGCGGGCGTGGGTGGGTAGCTCGTGAATTGACGTCCTAGGAAAGACTGTGGTGCGAGTAACGTTGATAAGCAAGTGGGCCCTCATGGGCCGCAGGAGACGACTGGCAGGTTATGTCATGATCAATATCGGGGTGTTAATCCCGTAGGGATCTGGGTTTTCTAGTGAGCACTCGCTGACAGGAATTGTTCTAAACTTGCCGGCCCATAATTGCTCCAGATGACGTTCCCCTGCTTGGCATCTCGAGGGGGATTCTTTGCAGAACAAGCATCATTTCCCGGGCTCTTGATATCTTCAAGCCGCACGTTTCCCGAATCTCGGCGTATGTCATTTACTTTAATAGCGTTTAAACCTTCCCTCCGTGCCAAACAAGTCCTGCTTGAGTCGGCTAAGGCAGTAATGGCAGGTTTCTACAAACCACAACCGTGCTAACACCTAGTCTGACTTAGCACCTTAGGTGAACTGTTGAGAAAAAGGAGTCCGTGCGGGCAGCCCGAAAATTCCTTTCCTATCTTAACCAGCCATTCTAATGAACTCTTCGTCTCCACCAGACCCCAACTGTCACTATCATACGTACCACAAGGTGCTCTACTCGTCCGAGGAAGCCAAGTGTACGGCAATTGTTGGAACGACCCCTGGTAGATCGCATGCTGGCGGCTGTGACAGGCTTGAATATCAGATGCTATGCGGCACATCAGCTCACCGAGTACGGGGTCTATATAACTTGTCTCACAGATTACTACCTATGCC"/>
                    <sequence id="seq_t1974" taxon="t197" totalcount="4" value="GGGGGTCCAGGCTGGTGACAATTCTAAAGGGCAGCGCACGCGGCGCGTCAACATTATAGAGAAATGACTAGGAGTAATCCGGATAACGGCAATGAAACCCCTTGCAAATCGGAATATTGCCTCCGCTGAGAACGACCCCAAGGGTGCACGGGCATGGTTCTTTAGTCCCTGACGTTTCGGAACCGATGATTAACTAAGAACAGATCATTTATGGTCCTTAAATGCTAAACTGTCGAACAATCCCGAGACAAGCTAATATTTGAGCCCAGTCCTCGGCGCTGCAACCTGACGTGGGGATGGGATCGATCAAAAGCTTGTGAGGGTGACTGCCGTATTTCTCAGTGGCCTCCTCATGTCCGTTTAGCGCTGGTGCGTCGTCCACAGATTTGGTACATACCACGAACGTAATGTCGCGGCCCGTATCATAGTTAGTCTACTTGACGATGCTTATACACTCCCACACCAGCGCGAATGACGTAGAATGGAACACTGGTGTCTTGGTTCGGAGTGGAGGCACCACGTCGAGTCCAAGGGGGGTGCGCGCTACTGCATTGACTAGCAAGATCGTTCTGCTTACCATAGACCTTGGTGGTATTCCCGGTCTCGGTAAGACACTAATGTACACTCGTAGGTATGGGTAGTCAATGACCAACCCGCATTGCTGGCTATCGAGGATCCAAACTTTTTAACCGCGCTAGGTCAGGAAGAAGAACGCTAAGTAGAGGAGCAAGCCGGCCCAGGCTTCGTAGTCTAGGGGCGCTATGTTGCTGTGACCAATACCCTCCTAGAACACATCACCATATCCCTCTGTAATGCCATCTCACTATTTACGATTGCAGACGCCCTACAGCTGTCTGCTCAATTAGTCTTTCGTCGCAATCATATACAATCATCCTGACCAAATCAGTAGCGCGGGACCACGTTAAAGGCATTCCCTAAGGAGATTTATAGTTGCCCCGGCGACCTGCTCGCATACTCAGTTACTATGGTCCAGATAAAT"/>
                    <sequence id="seq_t1984" taxon="t198" totalcount="4" value="GGGGTAACGCACTCTAATTGGGTGATGCATGCCGTAATAATAACCAAGTAGAAGTCTTCCTGTAGTGATACATGTGCCTGAACCAACTCTGCTGTTATTTGAGACGTTGTCCGTGGAAGGGTATCCCCGGCGCCCATGATGTGCAGGTAATTATAGCCATAACGATTTACAACTAGACTATTATATGATATCTAACCACGGACGGGGCATTGCGAATATTCTGAAGGTGTTTGACGATTTTTCAGCTTTGAGGTCAAAGTATAGTTGATGACCGTCAATCTCATGCGATATAGCCAGACCTAAGCATTCATCGTCCCGCGGGATTGACGGATCCCGAGATTACCGACCCAATTTAGGAGATTAAGCCAGACGCTAAAGCTAGGAAAGCATCGTCTTCATACCCCTGCAAGATGGCGATAAGTTCACGATGGATCACACAACGTCCAAAAGTGCCCCAGTCTGCAATAATTCGGCCATTGTACCATCATCATTCTCGTATGGGCATACGCAGACTGGCCATATGGTATTTTAGGGTCATCCGGAGTCTTGTCTGACCTTCCTCCGTAGCAGGAGGACCCCTTGTACCCTAAGATCGAGTATGACTGCATAGGGTGTAGGGAGTTCAAATGCTTAATGGACGCCCCCAGATAGCCCATACGCGCCTGTGTCCACAAGCTGCCTATGCTACTATCACGTCCGGGATACTCTAACCAGATTCCTGCTAGGGGGTAATCTTCAGCCGGGTCTTACCTGGGACTGCTATCAGGCTTCGTAAGCGTGTCGAGCGGGCCCTGCTCTGGAGGGGGGTCCGCTTGTCTCACGATACGGTTACGCACCCGGCCCCACTAACGGGTATTATCGCAAGAGATTTTGCTAGGAAGATCCGGAAGTTCGACTGGATAGCGTAGTCAGTACATCTTCGGTGCTCAGCTCAGTCATACCAGCGGGGCCGCGCATGCATTAATACCAGCCCAGAGGCGGCGGTTGCGGGGTTGGCACT"/>
                    <sequence id="seq_t1994" taxon="t199" totalcount="4" value="GTACGGCTCATGTTCCGCAGGAGACGCGTACAGAGGTTCCTACATGGATGCGAGGGATGCCGTGGTTGGATTTCCGTTTAATACAGAGTGAGGGAAAGACTATAAGAGGGCGGACTTTCTTCCTTTGCGAATGTCCGAGCACTGAATTTGAATGTCGTAAAGAAATTACTGTGTTTAAGTGCGCAAGCGTATCTACCAGGTCCTGGTGCCTTGCTGTGGGGCCACGTGCCTGGCCCAAAATTACCATTGATAATCAAAAGTCTTGGAAGTGGGTAGGAGTTAACAAGTTTAATGCGGGAAATGTTCACCTCCATTAACGCCACTTAACCGTATGTATGTCGCCCTTGAAGACGTTTCAATTGGACTTGCGCTAGTCAGACTAGATGCGCGCAGCTCTAGCCGATAATCGTTCATGATTCCGCAATGCCCTCATTTCACTTTAGATCGCTCCCCGACTGAGTGTAGTTGCGCCCTGTCGGAATCGATATAGCTTCATTGGGGAACTACCAGAGCGACACCTATGTTGCTCAGGCGCAAACCTATGTTATGTCGCAACACTCACTGACTGTCGAACAGCCTATTTGCCGCCCCCTGGTATATTTTGACGTCTAATGGGCTAGGGCGACGATTTGGTATCCGGTGCTCCCCAAGCCTCGTGAGGGGTTAAGGCAGGCAGCTGGATCTCACCTACTTTGGCCTAGTCACTACACCGCCACGTACTTCCACGTCGGTCGGCAAATCAGTAGGTTACACCTAGGCAAGACTAAGACCGCAAGTCTTTGGCCCCACAAGTTCATGGCTTAGGTATGGGGTAGTTCACTTACGCAGCTCTATCTCCGGCACACCTAGGATACTTGCAATTGAGGTAGATCGCAAAAGAGAGGGCTCGGCGTGTGTTCTGAATAGGTAGGGGTCGCTGCGAACACCTAGTAGTGGATTCCATGCTCTCACCTTCAAAGTCCAGTATAGGTTGGCGTAGTCAGACGTACGGATTACACCA"/>
                    <sequence id="seq_t216" taxon="t2" totalcount="4" value="ACGGTGGTTCAGATGCAACTACAAGGACGCCCGAGGAAGAGGGCCGGGTGTCGAAACATTGCAGATGCCTTCAACGTTTGATATTCTAACTTTTCCGAGATTTTCTATTTGCCCCAACCCATACAGTCGGGATTACATTGTTGTTCCACCGTGCATGGGACATAAAGCTGGTTAGTTAGGATTTGCCTGACCTTACTATTGCCCTGACGGGGCATAAGGAGCCTACTTCGTGGAACAGGCGAGCGACTTATTAGTGTAGAACGATTCCGATGCCTTTACACATATTAAGGAAAAAGCTGGCCTATTTTTCTAAACGTACGGACGATTCGGCGAAGGGGCGAGAGGTGGCACTGGCAGTGCTCCCTGTTCACGGCATGGGGGACTGCGTTCTCTCGCCCTCCTACCCTTACCAGAAGGGCCAGGAAGCGTGAGTAAACGTTCCCACCATCCCAAGCAACTCCGCGACGTCGTGAATCTTCCGAAATGCTTTTGCCGAAGAATCCTTAACATAATGATTCTAGAAGTAGTGACGCCTGTCCCGTCCGTGCGCAGCATCTACTGGCTACTGCCTCAAATAGTAACAGGAATCAACTATCTTAAAAGTGATCAGCTACGAGGTCGTGTTTGATCCAGCTTTAACCTGCCATTAAGGAAAGTTCAAGCCCGAGGTTAAACAGTTCAACAATGAAGAACCTCGTTATATGCTAGGGCTGTGGAGAAAGATTTCATCCCGGTCAAAGACTTAATCTACCGCATGACAACTCCGCGGCGACCAGTATCCCGACGAGGGGCGGCACCAGGCCGATCGATTTCAGGCGGTGAATAGTCCGGTGTACCGGCGCCACCTCGCCACGACATAATCGTACGACCCTGTGTGAGGCTATAACACGTCAGCTAGCTATCGATGCCTGACTGGCTCCAGGTGGATAGTTCGGATCCTCTCGGCAGTCGGCAAGTCGGTGCATAGACCTCCAATCTGTAGTCCTGTTGGGTCGGAGTG"/>
                    <sequence id="seq_t204" taxon="t20" totalcount="4" value="GGGACTACGCGCTCTCACTGGGTTAGGAAAGCCATTAGAATAACCCAGGAGTAATCGCCCTGTGGTGAGACACTTGTCGGCCCCAACTCTGCTTGTATTTTAGACGTATTCCCAGGGAAGGGAGCTCCTGCTCCCATGATTTCTGGGTAATAATAGCAACAAAAATTCAGAACTAAACCATAATATGGTTTGGAAGCAGGCACGGGCCCGTTCGAGATTTCTTTAGGTATTTGACGATGTTTCAGATTTTCGCACAAAGTATATGGGATCGCCGACGATCCAATGAGCTGTGTCCGGACCTAGGCATTCATCCTCTCACGGGGCTTACGCATCCCGAAGTTACGTAAACAATTAAGCAGACTTAGCCAGATTCCCATACAACGAATGTATAGTCTTCTAACTCAAGCAAGAGAGCGATACGTTAAGGCTCCTGCATACCTCACTCAAAACCGTCCCAGGCTGCAAATTGTCGGCCATTGAACCACCATTTGTCGGGAATGGGTAGACTCAGAATTGGCATTTTGGAATGTAGGTTAAGCCGACGTCCTGTCTGATCGACATCCGTAGCAAGACTACTCCTCGCACCGTTATAACAACTGTCTCTGCATCTGGGGTAGGGAGTTCGACCGCTTAAAAGACGCACCCAGAATGCACATGCTCAATTAAGAGCCTAACCTGCCTAGGCTACTATCAAGCGTGGGAAAATCTAAGCAGCTTCCAGGGCGCGCGTAATCTACAGCCCGTACCTATCCGGGATGTCTATCGGGCTTAGTAGTCGTATCGTTCCCGCCCGACTCTGGAGCTGGGTCCGCTTGTCTAACGATACGGTTACGCTCACAGCCACAGTAATGAGTCTAATCACTGCAGAATATTGTTGGACGCTACGTTAGCCCGACTTGATCGATACGGTACTAGACCTATGATGTTCAGCCCAGTCATGCCAGCGGCGCGCTCAACGGCTCTATTCTGGGACACAGCTGCCAGTTTCGGGTGACTCACT"/>
                    <sequence id="seq_t2004" taxon="t200" totalcount="4" value="TGTTGTCTGGAATTTTCGCCATGCGTCAGACAGACGGTTTATCCGTGTGATGCATCCGGGCATATCAAGATAGGCAATGCAAATTGTTAGTCAGGTTCAGACATTCTTTCGTATACACTGGTAGGCGTAAAGATGGCTCCCCGTACACCTGGGGGGTCGCTTTCGTTTAAGAACGCGGCCTAACACCAAGGAGGTCCTACAGACTCATGCCGGGCAACTAAACAGCATTTTATCTAGAAAAGCAGTTCTATGTCAAGGATTTTTTGTTTGCTTGGGTCAGCCAAGATTTTAGGACGCTTGAAGTTCCAAGACAGTGTTAATCTTTATTGGCGGTTGTTTGAGTTCTAAATATTGCACTGGGAACAGGAGATGAGCCTTGCACTCTTTCCTACGATCTGCGTCGCGTATCACCCAATGCTTCATAGACTTAGGGTAAAAAGAAGCTCCTCTCCCGCATCTACGACCTAGGGAACATCTGACAAGCCCTTCCCGATCTATAGATCCAGATGATACACCACAGAGCTTGAAAAAGGATAGACCCATGGACCCTATGTAAGTGATTTGCTCTGATGTTACCAAAACCTCGTGGAGATCCGTCGTCCCATGCTCGTGGTTGGCGAACGTATGTTTAATGATGATCCCCCAAATCCCGGTGGAATAACTAAAGCGCGGGCCGACTGTACTGAGCTTTACGTAAGATAAAGCACTTGGATCGTGTCGAAGAGAAATTGGCGGGCGATTGTGTCAATCTGATGTAAGATATACAGTCCCCCGGCCGCATCGATACTCTCCTAGTATTAAAATAAACGCCCAGTTCACTAAACCGTGTTGGATATAGGTACAGCAACTATTTGAAACGTACGAGTTTATTCGCTGTAACAACGGTTAATTTTGCAACAGGCAGGTCTTCGGATTATTGCCCGGACACGTTAGTAGTTGCTACGCGCTACCTCGATTTATCGTTGTGGTAGTTTCGCGACGCACCGACATTATTATAAAC"/>
                    <sequence id="seq_t217" taxon="t21" totalcount="4" value="TTGGCACTCTAGACACACCCGCATCAACGCCCATTTTGTTCATTCTAGCGTCCGATACGTAGCGACAAGATTATCGTGAGACACTGGAAGCCTCTAAGTGTAGCAAATGCAGTAGCCCCAAGCCCGCCGTGCACATACGATTCGGTATAGTAACCTTGATCACGGGCATGGGTAACTTGTTGGGTGGGACTTCATGCGTATCTGCGGAAGGGCAACCCGCAAGCGGGCCCTCTAACATTTAGACGTATTACGTAGATTGTGTCCTATCGACGGGAAAACATGGACCATTAGATCACTGTCCCGGGTTCGCTGCCACAATTCAAGACGAGGTATCTTTCGCTGGTAGGTATCATCCAGGGCTGGTTATTTTTCCAAATGTCGGGGTTCAGTTAATCCCAAGAGTTCCCGCTGTGATTCGATAGCTTTGCACGACAAGTCGACCAGAGGCTACGTGGGACGTGGCGCATTCCGGGAACCTAAGGGATCTAGTGGAAGTATGGTCCCCGCCATAGGTTGCCTACTACTATTGTCAGCTCATCAAGCTACTGATCTAACAATAGGACGTGTGAGGACTTAATCTCCGCACTTGCGTGTTCATTTAACTCAATCAGGTCGTGATGTTCACATATTCGTGCCTCTTTACATCTGAAAGAACCCCGATGACGTCGACGAACCTCGATGTTTAGCGAGCTTCGCGGGAGAAGACAGAACGGCGAGTAGCCGGTGCTCGACCTTGACGCTGTTCAGTGTCCATACATGTGCTTCACCTGCACCGTATATTCGCTTTCATCGTGAGTGTCCGCGCCTTTCCACAGCCACGCGAGGCCTGCGTCAGGAGATAGGAAGTACGTTCCATATTAACCGTCCCGCAAGTACTCGAGTAAGGGATTCACATACGTTAAGGGATCATTCGCTTCACTCATCCCAAGTGATGCTACAGATTGAACAGGCAACTTGCGGCGTCGGGAACGAAATGATGTCGAACCGGAGGTGTCCAAGA"/>
                    <sequence id="seq_t224" taxon="t22" totalcount="4" value="GGCTGAAGCCAAATTTACGCACGCATGTCGCAAACTGCAGCACAGTGCGCTGCCCACTTGGAGGCAATGATGGTCAATTGCCATTGGCGATCTGGGTGCGAAATTCTTACGTAAACGGAGGCTCGCCAGAAAGAGCCTCACCGCCAATCTAGCTAGAACCGTTTCTCATAGGAGCCTGGGGAAAACAGGAAAAGTCTGAGGAAAGACCGCTGAGCTCGTTAAATCTCCGCGCCCGTTAAATCCGGTTAGATGATAATGACCATTATTAGGATTGGGTAGCAGTAGGGGGTTAGAGCCAGGTAATCGCCCCACCTTCATATTGTTAATTGCCGACTGTTGGTGGGCCCTCAACTGGATTGGGAACAGGAACTGGGCCATTCTACAATGGATTGTAGCTACGGGCCTTAGCTTAATAGCCCTCTTTCTCGCAGGTTCAATAAGAGCTACCCGGAACCTACAGTCTCATCGTTAACGTGAGACACATCGTGCCCCCTTTATGCTTAGCCAACGGAAACCTATCGGCACAAATCGAGAATGTGCCGTGGACCTTAAGATCTCGTCGTGCTGCTAGCTAGTCAGTCCGTTGTATAGAGCAGTGGTGCCAACACCTTAGTTTTCGCATCCCAGTTTCGAACTGTTGCTAAAACTCCTGGTGCGTAAAACGCAGTACGATCCTTCTAGTCCTAGTTAGATGAAAGATTATAGTAATGAACCTCCCACAACGGAATAATGCCGAGCGAATCGAAACAATAAAGATACTCATAGTATGCCACTTAAGCGAAGTCTCGCGTAAAGGATTGAGACCGGTGCTCAGCTGAACAATCCGTCTCGCACGAGGCGCCAGCAATGGATTGTCCCGCACGCCGTACTTCGATGTACAGATGGTCCAGGCCGCCGTACGCAGTTCCTCGGATACGTGCGAGGTCCGGTTAGTCATTGCTGCGCGGTATTTCGCTTAATCGTAGCCGGCAGTTTGAGTTTCGCCGAGTGAGAGATAGAC"/>
                    <sequence id="seq_t234" taxon="t23" totalcount="4" value="GGGAGCATTGAGACAGCGACGATGCCTCCCTGAACCTTGATTTTCTGAGGTACATCTCGTGGGACTTATCGCGGCTCGAGTCCCACTAGATCAGCGTACACTCCCGCCGTTAGCCTTTGAATTCGAACTGTTAGATACGGCGCGCCTCGTGGAACGCGCACGCGGGTCGTGAGCCTAGGTGTCAACTCGAGGTTGGGGTTTTAATGCAATCGCTCGCTTACCCGTAAGTAACCTAGGTCGGCTCGACGGATGAAATTCGTACCACTAGCCGGCACATGGTCTGAAAGATCTCTAGGAGCAAATAGGGGAGCCGCTCATATTGCAGTCCTGGACTGTGCAGTAGCGTATTTATGCAATGCCACATGAACTTCGTGAGAAATCATGGAGAACGTCGGGAACGTGTTCATGTAGCGAACCAGGTTCCATCGGGGCGCCGCGGTAGAGTAGAGTCCATCTGTATAGCACTTGGTTGCCCAGCATTTTATAACATCTCCTGTAGCGGCCAATGACGAACTGCGTTCTACGGGTTTTGTAATGTGACATTCGTGCGGTTATTGCACCATCGAACAGCCGGGAGAGTCCGGTATTGGCTGGCGTCTGGCCTTACCCTGGGGCAGCTCGGACGTGGAGGTACCATGAGTGAAAGCCGAACGCACGTATACACCATACGTCGACAAGTTAGCAGCAACATGCGAGGATTACTGATATCTTTTGAGCCTGATTATCCGTCAGTATCCGATTCTATTCCTGGCTCCCGCGCTATTTGCATCCGTATAGGTGTCTAATGACCGAGTAGACCATACCTGCATTGGACGCCCCGGTAGAAAGGCATGAAAAGACCTGGAAGCGGTAACAAGTGCCCCACTGTTCCCATAAGCCAGTCTGATTCATCAGTCATCTCGATATACGAAAAAATCCTAAGGCTATCGTGCATCTACTTCCCAGACCCTCCAGTCCGTTACGGGTTACGTACGGTTCGTTTCCCACTCTGTCATAGATT"/>
                    <sequence id="seq_t244" taxon="t24" totalcount="4" value="TCCCGATGGTATTCGAATCCCGCTCGTACAGTCTAAGGATATTGACTTTCGGAGTCACGTTTGTCACCAATGGCTGGTTGCACGTCTCCTGGCGTTTGAATACGTGATGCGTTACACCTGCCCTCTGTATTTCAAATACGACGATCTCCATGGGATGACAAGATTTACTTAGCTCGCATAACGCCCCCATGCCACTGACACCCATTGCGCGTAGATCATAGAGGCACATGACAGTGAGTCGTGAGACGGTGGAACAGGAGAAAAGAGACTTCGCCATCTAGTATGCTGTGTACGGGCAGATGGACTTTCGATTCGCAGTCCCACGGTGCGCATGTCCATGACGTGTCAGTAATGAAACGCGAGTGGATTTAGCTGAGCTTTAAGTGGTGCTAGTGTAAGGAACAATCTGTAAGGACGCGGGTTCGGTAACGTTGTGTGCCACAGCAGATACACCTGACGCAGTCATGTTTATAGGCAGGTCGTCACATATGACGTTTGGCGGCGTTACTTGGGCTTCGTAACTGAAGGAAATTGTATCAAAGGGTATTCAATAATCCCTCGCGGCACCCCGTTAGCAACTGCAGCTATTATAGGCCTGAGTCCATCGACCTGGGAACCGCTTTCGGTATATGGCCTTTACTGGTTTTTTAATACTGTCCGGCCAGAATGCTGGAAAGAGGACTGCGGCGGGTTAAAAGCCGACGTAGTATGGGGGAGATCGTAGGAACTGCCAAAACTTCAAAGAAACATCTTCTCGTCGTTGACTTGCGCGTCATTCATACGGACAGCCGGCTAGGCACCAATAGCTGACTAACTTGCAGTGCTATCACCCCCGCAGGTTCAAGCTAGCCTGCTCGTTCGAGGTGCGGGTACCGGTAGTTGTCGGCCCTTCCAGGATACGAGCTTCGGCCCCGAGCATCTGGTCGCCGTACCGCGATCCTACGCAACACGACCTTGAAGCCTGTCAGGCGTTAGATAAAGTTCCCATAGTTCCCGCCCG"/>
                    <sequence id="seq_t254" taxon="t25" totalcount="4" value="GCGCTCCGGGGAAATATCCTCCAAACGTTCCGCGTTGTATCCTGTTGGGGTCTCGAATCCGGTATTCTCGTAGCAAGACGGGTCCGACCGAATGACTCGGGGTTGGCGACATATAGAGCAAGGTCCAGACATACTGGCCAAGAGCTTGGGGTCGACGTTTCCCGTAACTGGATGTCTGCTTCGTAAAGTACAGATCGTTATTTGATCGCCCATACTTCATCGAAATGCCTGGTCAAAGAATACGGATATATCACGCACGTCTATGTAGTTCCACGAGGATTTTTAGCTCTTTTACCAGGGCTCAAGTGTGTTACCGGCCCTACCTTTCGGTCGGCCTTCCAACCGATAACAGGTTGCGTGTGAGCCTTGCGTACCTTCGTCTATCGCATCCAGTGTTTTCGACGTGAGTTCATTAGGGACGTATTTCAAATATCAGTAAGACGACGGTGCATAGGCGTCAGACACATGGCGATTAATCGGGAAGGATCTCCACTTAATAAAGCGTGAAGGAAGCCACCCGACACGGCAAGCTAAGGGCCGAGCAGGAAGGCCTCGAAAACCGTCGAGCCTCTGACTCAACCTGATCGATTGACTTCGGTTTGGGCGGATAAGATAGCTACCCGAGCGCTAGTATTCCAATCCCGTGAGAAACCCGTAAGTCGAGGCCAGAACGATCCACCTCCCTCAAAAAGGTGGCTAGTAGATTAAGAAAAACAACCTAGATCCGCGTTCCCTGGGGTGGTGTTCACCGTATCACACTCTCCAGTACCAACATCATGCTGTGCAACCCTGCGAGTGTGTAAAAGGTGTTTACGATACGTGTGGCAGGCGTCTCTCACGCGGGAGCACTGTGACAGATGTGGTTAGTGGGTAGAGGCTTCCCATAAATGTGCTTCGTACTTTTACCGAGTATCGCGTGCTGTAATTACGGGACCGACACGGCATAGATAGCTAAGAAGAAGGCAAACTCGCTCTTGCAAGTCTTTAATCTAAAGAGATG"/>
                    <sequence id="seq_t264" taxon="t26" totalcount="4" value="CCAGAAATGAGCGACCCCCGGTCGAGCTCCGCGCCCGACTAGATAGGTGCCCCACTAACTCGAACATCCCCACCCTTCGAACAGAAGGCGTCCGTGGCCGAGATAAGCCTAGCCTTCAGCCTAAATACACAGTAGCGTACCCACGGTGACCTAATTAATGCGTCGGATAGCGCTTTGCTGTGGGATGAACTACATCGGGGCTTATAATTCGGAGTGACATCTTTTGCAGTGTAACTGGATTGCTCCGCGTTAGGCGATAGATTAACTGGGTCAACTGATATCGGTAACATTTCCTTGACTGGCGTCAGTTACGAGGTCTCCCGGGGATCGAAGTCGGAGAACCGATACGTCTATGCAGTGGACGAACCACCCGGTACCCCGGTTCGAAATAGTTACGTGAGGTGGCAAAAAGAAACGTGTATCCATTTGGATCAGCTGAGCACTTCAGCAGTGTATTGATCCGGTTATGGTTCCAGCGTCGCGTGGAAGCGTTTTTTGCGTTGGGTGATGGCCGTCGGCCCTCTATTAGTAGTTTGCAATGTGAAGTATTAGAACCTGTATAACCAGTGAGACGTATGTGGCTACCGTCCCTGGTCTGATGCCTTTGCACCTGCACACACCGGAAACGCACTTGGCCGATTAGTGCAGGCAAGGGATACATAGACATGTTCGAACGCCTTCCCAGCTAACTGTTCGGGCAAAGAAAGCAAAACGGGCCATCTAAAATTGGTACAGCGTGCACACTCGTCCTAACATATACTCCCTTTGTGGCACAAACAACACTAGCAGACGCGCGGCGCATTATGACGTCTGGGTCCCAGGGGGACATATCAATGTGACTACTTCCTAAGGAGTCCCGATTGATCTTCTATCTCGAGTGTAAACAGCGTGGCTTAGCTAAAACACCCCGCGATTAACGCTGTTTGTTCTCATGAAGTTGAGAGAGACGCTAGCCTGAGAAACCAACCGGGTCTGTTCCCGGCTATAGGTCAGTATGAGG"/>
                    <sequence id="seq_t274" taxon="t27" totalcount="4" value="ACTCAAACTAGGGGCCCCCTAAATGGAGGCCCCCGATGCTTACGATGGGAAGGAAATGCGGGCATGGAGATGTTGCTGCACGCCGCCACAGAGATCTGTCCGCGGATTGCTTCTATTGGTAGCACTCTTAACGACTGTGCCTGTCGAGCTTCCGGGCTTGTGTCTTTTATAGACCCGGTTCACGCCTAGGAGAGAGCAATCTATGGACTTTCTTAGAGTCCAGTATTAAGCAAAAAGTATTGCCCGGTTAAATCTTACATAAACTACACCTTGCTTTGTAAGACGGCAGATGTTTGGCAGATGCAAATTTCGGGCTGATCCGTACTACTCGAACGCTTGAGTTAATCGGGGCAAAGAGATTCTCGCTACTATATCTAAAGATTGGGATCCATTGTGGCACGCACGCAACACTGGCCGAGGCGCAAGAACCTCGACCCGGCATACGAGACTAGGCTGGGACATTGAGGATGGGATGCGGGTGCGTATTACCGACGCTGCTAACCACAGCCTTAGACTCCATCCCCGGGTCCGCTATAGCGATGCCTAACTGACATGCAACACTTTTCGACCGTCCCCGGCTAGAGACCCCTGCCGTTTGCTGCGTATGAATATAACGGTTTAAAGTCAAGATAGAAATGTTACTCAAGAGCCCTAGTAGTACACCAAGTTTCCCGCATCAAACGTCCTTCGGGACTAATTCATAGCGCCTGAATTAAGGCGACGAGGCATTTATCAGGAGGTGGCGCTAATTGCCTGGGGCCTAAGCATGCCAGTACATCCTTACTTCCAGTTAGCACTTTCCATATATGTGACGCATTCCCAAGTAGGTGCACTCCCTGGCGATGCAGCGCACTAGATTCCCACTTTCAGTCATTCGCAAGGAGATCAGGGGTTTCGAGCTCTAATTTAAGTGAAAAGATGTTAATGCATCGTAACGATATTGGTTCCAGATGCCGGAGGTCCGTTCCATAATTACCCACATCTGTTCACGTTTCACACT"/>
                    <sequence id="seq_t284" taxon="t28" totalcount="4" value="AGTACAGAATGAATTAAATGCTAACTAAGTGAGGCGCATCGCGCGATTAGGACTTTGAAGTGGTTGCAATCCCATGCGTCCTTTGTCACGATGGGGGTAAAGCATGCCCGATGGGGTTAACTTTTTACTGCTTGGAGTCGTTCACTAGTCATGGGCTCTGATTAACTGCGGCTTGGTAACAACCCAACCTCCTCGCCACCGTCAGAACGTAGCCATAGGCAACCCGTTACTGTTTGTTAAAGCAACGCAAGACCTTTATGAGTCCTTTGGTCAATATTGAGCCCCGATTGCTACACCAAGTTTAAGCTACATTCACTGGAGCGGATCAAGGGTGTTCCAGAAACCATGGAGAGGAAATCGGGCCGGGAAATAGATTGCGTTGAGGCTCCTCTTCACCAAAGGGGACGCGGATCGCAGAGCTATGCGAGCAAAGTCTATGACCTCCTTGCTTCTACGACGAAATGTAATTCTGCCAGGATAGGTGTGGCTATTCGGCTCGCGGCACATTTGTCGGCTGTGCCCGGTGTCTCGACATGTCGGCGCCCGTCCACGACCGACGATTTTCTTATTCTCTCTAGTTGCCTCTTCGAGTGTCCAGGTGTGGGGATGAGACACGGAACCATTCTTATACCATTATGGTGCTTGGCGCGCGTCAAGGTCGGTATTAAGACCAAGAATTAGTGAGCTGGATCACATATTACTTGATGTCGTACATCAGTCGTCCGTCCCCAGTGGAAAAGCACAGGGACATGTGGATTGTGGGTGGTAAGAGGCAGTATAGTGTCGTTCACCGGACCGCCCCGTGACAGGTGCAGGGCGGAGAGTAGCGAAAATGGTGTCGACGACCCTGTTCTTCTCAGCCGCCCGGGAAAGGCCATGGAAGTACTTGGGTTCCCTTTTTTATCGTGTCTCTAGGCTAGAAACCTCGTAAAACTTGAGCAGGCAGAGCGCCTAATCAAATACCACGCATCAACGATAGTTCCTGACCGGTACCTGCGAT"/>
                    <sequence id="seq_t294" taxon="t29" totalcount="4" value="CTAGGTCAGACCGCACCGTATTGGCTTTGTTAATAACTCAAGGAACGACATACTGCATACTATACTTGCGTATACCTGGCACCAAGGAACTTAATTGTCCGTAACTCCAAATCCAGTCATTGCTTACCTGGAGGTATCAGTGGTCCTGTTACCCCCGCGGGTGCTCGCGACCATGCGCTTAGCTTCATTTGGCAGTGGCTCGGGTACACATCGATCTTAAGGATCAAGGATTCTAGCCAGCAGTTACGAATCCGGCCACCGGATGAGTATAATGGAGGAGCCCTGGCAATAGCCAATGTCTAACAATTTTACTTTGAGGACGTCGAGCAGGAGGTGGAGATCTGCCGGCAAGATTAATATGACACCCCCGAGTTGTCTAATAAGAACTCGTGGTGGAACTCAACTGTACGGACGAGGTTTCCCCGTTCTTCTAAAAGTCATATATTTGACTTTGTTAGGCCCGGCTGGTCTTCACAATAAGGTCAGCTGTTTTCCGACGGATCTCTTATTGCTCTTGACGTTAATGTGCTAATGTTGCCTTCAATGGGAGACGGATTGACAAAGGGCGGTCCCTTGCGAAAAGAATCATATGAGAGCAGCTTTTTAGTCCCGGCCATGTTCCGAGACGGGAGGTTTGGAGTGTTTGCCATAGTAATGTGCTTTTACCCGATTGACGGAGAGCTTATACAGAAGCGCATTAGTGACCGGCTGATCTTCTCGCCGCTGCCAGCTTCTGGTAAAGGTTAGACGCCCCCCTAGAAGGTCTCAATATAACGAAAGGTCCAAGGCCTGGTAATCGGGGAACAGTAACACAAAAAGGTATGACCGGACATAGGAAGGTAGGCCAAGCCAACGCATACTACGCCATAAGTCTTATATTACTTTGTTCGTCCACCCATTATAAAAATGACGAGCCGTAGTGGTGCCGCAGATAGGGCTTATATTAAAGCTGAGCCCGTCCCCTTAGGAGTAAGTCAACCACTCCTGTATACCAAAGGTT"/>
                    <sequence id="seq_t317" taxon="t3" totalcount="4" value="GCTTGTAGACTAAGCTGTCCTCTTAGAAGGCAGTTTAAGTAACCCTGTTGAACTTTCGGTTTGAAGCCAGTTACAAAGCTGCCCCTCGCCATAGTAACCCCTACAGGAGTTCAGAGAGGGAACGAAGCGCCCAAGGGAAGGACTGTGCTGCGAAACCTCTAATGGTCCTCCCAAGTTATTTTTGCCTTAGGATTCTAACATTAAGGGAGCTGAAGCTAGAACGAAACAGATATATGACACATGCGGGCGGAGCACGGCACTAAATAGCTAATAGCCCGGGATCTTTAGGTCAGGATCTGCATTGTCGGAACTAAGGAGAATTCCACTGGGCGACGGATTTGCTATACATGAGCTAAGTTTTACTGTGGGGCGTCGTAATGAGCCCCGACAGGTTGAGTGTGGAAGAGACATGGGGTTGGATGACACCGACCGAGCAGTCTGTAAAATTAAATTGAGGCTAGTAACCGCGGGCTCTCTCGTTTTTACAACCTGCTTGCCCCTTTATATTTAATCGGGGTACCATGTGCCGTCCCCCTTTTTTAGGCAGCTCAGGACTTGGGGGGGGCATTTTAATTCCATCTCGGACTATGCAGGATGTGCCGGGAATCGCTCCTTCGACGTTTCCCGCTTCACTTTGATTAATAAAGGACCCTGTACGCAGCATAGGTTGATATGAGTTCACCCGCACGCCGATGCGATGGGGTCGCACACTGCTCCGCGTGCTGCGACTCAACTGCTGGGCTACCGATATCCTCCAAGGTAAGGTCTGAGTTCAGCAATTTATGTTTCGCCATGCTCTTGAACGAGCCCGTAGACTGTGGAGCTCGATTGTGCGGGGCGAAGGACTACAGATCACTGTATACTATCACAGACGTCTCCTCGCCTATAGAATGTAAGTCAGGGACTAGGTTGGTGGACGGGTTGATGGACACCGCACCTGAATACTTTTACCCAACTCAATGATGCTGTGGATTTCCCGAACATCGCTACCTGGCGTGAG"/>
                    <sequence id="seq_t304" taxon="t30" totalcount="4" value="ATCCGATACTATTAGAACCACGATGCCACCGGTAGATCATTTTGCGTTTCGGATTCAATTTGGACAGCATTGGCTGGTTGCCACTCTCCGGGGGATTACAAAGGTATTGCGGTGCACCTTCACTCTGGGTTGCATTTCCAACGGTCTCGATGGGATTTTAAGTGTTACTGAACAATCATAACCTTACAATGGAACTGCCGATCGTTGATGCTATGTCGTGGGGTAACTTGTGACTGAGTCGCAAGCCGCTGTGGCAGGGGAAAACAGACTTCTCAATCCAGGGTGCCCGGTACCCGCATATAGCCGTTTTTTACGAAAGGTAACAGAGCGCTTATCCTGTACTTGTGTGAATTGCTCCGGTCATGGTTTCGGCTATGATTAAACTGGTGCGGTTGTAAGGTACCATCTGTCAGAACGCGCATCCGGTAACGCGCTACGCCACAGCAGATACCCACTACACAGTAATGTCGATATGGGGGTCGTTACCTACGACGTATTTCGGGCTTGATTGAACTTCCTAACTGATGTACATTGTGACCTTGGATTTTAAGTTACCCCTCGCGGAACCCTCTTCCCTCCCGCAACTATCTTAGGCCTGGCTCCGCATCTCTAGGTAACCCTCCCGGCACATCCCATTTAGTCTCCTGTAAATACGGTCCGGCCCGAATGGGTGAAAGGTCTGTCCGGCGGGATTAGAAGCCACGTAGTTTAAGGGAAATGGTAGGAGCTGCCATAAATTCCAAGCAACGTGTTGTCTTCGTTGATTTGGGCCTCATTCTTACGGACAGCTCATGAATCATGCATACCTGACCATCATGCAGGCATTTCATCCCCGCACTATAATGCCAACCTCGTCGTAGCAAGGGTAGGTATCGGAAGTTGTCCGCGTTTGCAAGATACGAGATTCGATCACGACGATCTGTTCGCCCTGCGGCTTTAGAACGCAACGTTAACTGGGAACCTGTCAGGCGTAAGATTAAGTTACCATAGTTGTCCGGCG"/>
                    <sequence id="seq_t316" taxon="t31" totalcount="4" value="TCTGACCGGTTGTGCGCTCCACACGAGAGTACTGGTTGACCAGGATGTGTAACAGTGGCCTGTCATAGGTACATTTTCGTGGACGTGAAAACAAGAAGCAGAGGTAGATCCCGCAACGTACATTGCCCCTATGAACGAGTTTAAGCTCTAATCAGGGGAAGATGGTTCTCTATGCCAGCGCCGTAGATCGTGACACGCCCCATTCGGCTGCGTGTAGGTCCTCCGATAATATAAGTTCCCGACTCCCTCGGTGCTACTGTCTCGTCCGCGAGGACGGAGGATAGTATAAACCTAGGGCAAACTAAGCTGCAGTTTTGAGGTGCTTCCTGATTCCACGACACTGACGATTCTCAGCCGGATTCTGAGAGTCAGGAGTTGCATATTTTTTTCACGTTCCAAGATCCGAGGATCTCCTAATTCCCGCCTTACATTGGCCTACCATTTCTCCGGAGTCGGAGTACTCACAGAGGAGAACCACAGAGCCTGATCCCGAATCGGGATACTTCCGTTTGGCATGAGTGAGAGAAACGAGCGGTGCTACCACTTACCCCCCAGGTAGGTTCGAGAGCAACCCTGGTGTTTAGCAGTTGAAGAGCCGAGCGGTAGAGAAATGCCGGTGGCCGCAATCGATGACACGATAAGCGGCACCTCAACCAAACCGCGGACCGCTCATTGGTTAATCGCGTTGGGATAGGCGCATATGGCCCTAATTGGATTCTGTACCGGACCCAGACCGGATGTCGAACGATTTGGCGGCCTAGAGAGCATAGTGTCGGCGGCGTCTTTCCTGGCAGCTGTGTCCAGGGCCGAGTGAGCCTCTTATCACGAAGAGCACCCGAGCGCGGGAAACTAGATCGGCAACTGCGTACCACACCATTGTCGGAAACAACGGCTAGGGTTTTGTCATTGTTCCTGATAAGTTCAATGGAACATAATCTTTGCGTTCGCATACAATTGGATACAACGAAATCGATGTCCCCGGCCGTCTAGATCCCGCCAG"/>
                    <sequence id="seq_t324" taxon="t32" totalcount="4" value="TATTTTCAAGCCGTCACTCGATAGACAGGCCACTATATCCACCACGTCTATAAATCCCGACCAGTTCATAAGCTGGGTATAGGTACACCCATGAAGGCTCGTGGGAATGTCGAAACGAGAGCAATACTGGGCTGATTCAGACCTATCATTGGAGTTGTACTCACATGATAACTGCGAATTTCCCTCGTTTCGCTACGGAACACTAAAACTATCCTCTCCATATATGCACCAACCTTACAGGTTCGCCAAAACGGGTAGATTCGCGGTATGTGTCGTGAAGCGTAAAGCGCATATTTGCCCTATGTCGCGCCAGTATCCGGGGCTTTCCCTATGGACATCTCGATCGCGGTGGAAGGGAGGGACGTCCAGTTAAAAAATAGAAAACGGACTCCATCCATACTCAACAGATTGCCTGTTAAATACGCATTTTTTGCCTCCTACAGGTTCACTATGCAGTGAGACGGAGCCTCGTGGTTACGAATACCCCAAAAAAGACGAGATGTCTTGTTTGTACGCCTCAAGGTTCCCAGGCCAAAACGCGAGAGGGTTTCCTTGGTACTGCTGGAATCCATAATCGGTGTGAGCCGACCCGATGCCAGCGAGCTTGGCAACGAGTCTTCCAGTACGCCTCCAGATGCCTGCGCTCGGAACATGCAATCCGTATAAGTGCAGTCCTTCAGCGGATGCTAGAGGTCAGGTACTACGCCCCCTACAGCTACGGATGATCATATCCCGCTTGTGGCCCGCGCGAGGAGCGCACCTTATTCGAGGGTCACTGCGTCCATAGCGCTTACACAAAATGATGTGGATAGTATAAATGATTAAAAGGATGCATGGCGTTGAATTCTGTCGTATCCACTCAGCACTCTGCACTTAAGAGCCTCGACACTACGAGCATAGTCCTGAGTCTCCAGAGGAAACGTGCCTCCTTCCGAGTATCGTTCGACACTTGTGTCAAGCGCATGGTTTCCTCGTCAATACCTAGATGTTTTAAACGGCA"/>
                    <sequence id="seq_t334" taxon="t33" totalcount="4" value="AGTGCCTGCAGCCCTCACCCTCTTGCTCAGCAACGCCTAAGTCGACTAGTATAGCGTTCAGAACTCCTAGTTTATAGGGCCTGAGGCGAAGACGTATGATGTCGATCCTGATAAGTGATCCGCGGAGAAGCCACTCACATTATTAGGCCAGGGTCTCAAATGCTAGGGCTATACATTTTAAGCCAGAAATCAACAACGATACTGGCGCCCCACCGGTGGCCCTCTATGTGGAATTTATATTGCCTCCCATATCCGGAAGAAATGAGCGCGACGTGATCTGTACGGGCTAGCCATCCTTGTACGTCGATCTGACCTATGCCCGGAAATTTGGATACTTACTTCCGTCCATCTTGCTTCAAGATATGACGCTTTATACTGTGTCCCTTCGGGTTCCAAGTCCTGTACACACACCTAATGGGGTTGCGGCTACGATACGGGAATAAATGGGAGTGGCCCTCCCGCCGATTTACCCCTCCCTTATCAACTAGCCGGAGACCTACTCGAAGAGTGCACAGAGAAGCAATCTAAGGCAAACCAAACGCCAGTGCATCAATAAGAATACCACAGTATAGGTTCTTGTGAGGGTACTTTTCAGATCATGCTCAAACGTCTGTGGGGACGCATGTTTCGCCCTCCGGCTAACGGAGCACCCAAGAGGGTTGCAAGCCTGGACTAGCGAGGTGCACTACATTGGAAACCTTGAATCTGCAGCCGGATGCGGTCTTACCTGCTGAGTAGATCACCCTATACTACATTTAACGTGCCTCCTAAATTCAAGTCGAGGGGAGAAAGCCTCTGTGGCTGACCCAGGCAATCGTACTGATAGAAGGGGGGACTAACAAACGAAGTTTTGGGTTCGTATAATACAGAACCTTTTTGATTGCTGAAGCTTTTATCCATTGTATGGCCCTGCCAATTTTGATAAGGGTCGAAAGCCTATACACTGTCGACGAATACGACTGACATAACATCAGATTTCAAAGGCGCTAGTGCCGCACAG"/>
                    <sequence id="seq_t344" taxon="t34" totalcount="4" value="CTTCCTCGATACAACCTCTCGTTTCGATTTGGATGTCACTTGTCGTGGCCTAGCGGCCACTCATTCTAATGACACGCGCCCTGGTGATCAGTATCGAGCCTCGGTAATAACCCCAGCCTACTCGTGCTTAGAGGCCATGGCCCCCGTCACCATCAAGTTAGGGCATATATTCGCCCTTCCGTGTACTCACATGATCAAGACTCTAATTCCCTATGCTTCAAGAAATTAGCTTGCTGCGAGCGAAAAAGGTTATTCGGATGATGTTCGCGCGTACGACTCTTATAAAGACATAGAAAGCCATAATAGTGAACGCGGGATCGGCTAAGCCCTCTGATGTGTGGTTCCACCAGGCCTCCTACTACAGCACGGCCAGTTTGCTCGCTAGGACATCTGACCAACTGCCTCCCGACCGAGATTTGCCGTACATCATGTCTCAGTGCAACGTCTGGTATTTGTAGTGCGAGCCCCGGCTCCTTTGACCGCCGCGTCGACCGTGGGGGCAATGAATTCTCCACTGCCTTCGACGGGCTTACCGGGCGCCATTAACGTTGTCATCTGCACCCGGCTCGGTATATCCAAATGATCTACCTATCCGCCGATGTAGCTGCTGCGCACGATCCGTTATTCTGCGCGTGAATACCAACCATGGTAACATTGTTGGAGACGCCCTTTAGAACGGCCGCCGCATGTTATTTGAAGCGCTCTCTACCAGGCATTCGGTCCCCTTTAAGAGTCATAGGATTTCATAGGGGATTAGTCTTAGACATACTTGATTGTGGACTTTAGCATCTAAAACATTAGCATATCTCGGATCGCTAATTGCCGAGCCTTTCAGGTTTCCTATAAGACATCTGAGTTGTTCTGTCAGGGAAAGTACAGTCTGGCGGACCACCTAGGTCGATTTGTTTTCGTCTATCAGCAAGCCCTCGTGCTTAAATTCGCAGTGGTATTCAGCAGGCCAGCAGACTTGCTTAATGTGCTGCGCGCTTCGCTGACACGT"/>
                    <sequence id="seq_t354" taxon="t35" totalcount="4" value="TAAGCCCGATGTCTAGAAATCGTATCTCAATAGGATACATTGAGCACATCGAGTTACCGTCGGAGGGCCACTTAATGCTCGAGAAACACTAATAACCACTCCTGGTTTGCTGTCGGGTAAAGTATCCAACAGCATTTAGGGTCCTGGCTACCGCCGCCCGGCTGGGTTAGCCATCATGTGAGTAGGGACTCCTAACACACGTTTTAGTAGCATCCCGATGGGAATGTAGCTTGGCGCCACTCACTCGCTTCGCTGCGATAGCTCGTTGTATAGGCGGGGGGGTTACCCCAGCACTAAATAGAACGCTCAGGGTCTAAGAGAGCAATCATGACGCGCTTACTGCGTGTTACCAATTGTTAATACCATGTGGTCCACCACAGATGGACACAATAGTGTTTCTATTCACAAGTCCGAGTAGGGTCTCATGAAGCTTCCCCAGATTGACCGCCAACGACAGAGACGAGACTGAAGCTGGTGCAGTTCAGTACCTGTACATCCACCCTAGTAGCCTTCCCCGTACGCTAAATGTAGGGGCGGGACACGGTAAGGTATTAAGTCCCCCAGACAGCGTTGTTCTCAGCTACTGTGTGCACGAACGAACCCACATAGTGCATCACTATAACTGTTATCCCGCCCAAACCAGAGTAACATAAGTACAATGAAAGCAGGTGGTGACGACTTCTCCAGTGGTAGTAACCGGTTACAGGTATCTACTAGCGGGGCTGGCCAACTAAAGTGGGTTTGAGGGTGGCCATACAGCAATTCGGGATCTCCCAAACGAGAGCGCTTCGCTCACTACTCCGGTGCCTTTATCAACCCACACCTGGAACGCGCGGGAAGATGCCCCTGCAATGGCCCCCTGGCTCGGCGTGTTTCAATTACTTCCGTGATCATGGTATCTACTTCCGCGGGGATGCAGGTTCGGGGCCGAGAGGTCCAGGTAAGCTAGCTCGAGTCCTAAACATATGCAGATGAAAACTTCGAGCCGCCTTGGCTTGCC"/>
                    <sequence id="seq_t364" taxon="t36" totalcount="4" value="ACTACCCGAATAATTCAGCGACGACTACCGGAAGGAGAAAGCCGGAGTATGACCAGAAACAGATGCCCTCAGCCTGCGTCAGATTTCAATCCGGGGCCAACTCACCGTGGCTCAAGTGCCCAGTATTCCAATGTTGTTACGTCAAGCGTCGCAGCCTGTGTGTCAGGCCACGGTGGAGTTATTGCGTCAGCCCTATGGGTGACTAGAGACGTCCATCCGCGACACGTCGTCGTAGATGTTAAATTCGAATTAACGTTAGGCGCGTAAGAGGCTATGGTGGTTGGACCTTAAGTCGCGCGGTGGCTGATACAATTACTAACCGGCGACAAATTGCTATCAGACTGCATCTCCCGGGCACCCCGCCCGTCTCTTAATGTCGGGTCTTAATCGGTTCTTCTACGCTACCACGGTTCGCTAAGGCCGGTATGTGTAACGAGTGGCCTGATTGCCTTCCCGAAGGAATTTAAATGTTCCGAGCTATTACTGCCCGTTCGCCCCACGGAGAGTGAGCATGAGACTAGCGGTATACAGCACTCGCGGCGTCCGGCCCTAACCTTCATGGTTTAGAAATAATGCCATCGGGAACCGCAACTGGCGCCGGTTCGACAGGGTGCCGCCCCCTGCCTCGTATTTCCATGGTACTTGGCGCAAACAAGTGTTCGGACTATGCTACTGCCAACAACGGTTGAGTTGGATGCCCATAGATTATGCTCCGCTGATCACCGTCTCAAGTGGACTAGAGAGGATCCGGGGGTAAAATCGTGCCGTGGTGTACCTGTTGTGACGTATACCCGCTTTAAACTACAGGGACGGGCCTAGAAATTTATGCAGAATGGTGACACTAAAACGTCAATGCTCCACCTCCCGGCGGTGCCGCGCGGCGATAGTGGGTTATATCTTTTCCACTGCGCCTAACGGCGACTTCACGAATGCAATGGCAAGGCTAGATTTACAGACTAACACTATAAGGAAAAGAAAGGTCGTACACTGCACACGCTTC"/>
                    <sequence id="seq_t374" taxon="t37" totalcount="4" value="AATAACCGCCTAGCGTAGTGTAATTTTCGGTTTACTCTCGACCAGCTCACTCCATCACTCGGCTCTTCACGTTCGCAGCGAAATTAAAGGTCTGGACCTGCTGTTTTAGCCAGCTACCGGTTGCGGAGGCTAAGGCTGTGTCTGGAGGCGAAGCAGCCGAGTGGACAACTCTCCACTGCGTCAGCGCGGAAGATATCACCTACGGTTCTCTTGATGTACTAATCGGCCATTAATATTATGGAAACCATTGCCACCACTCTCAGTATGGAGCTAGTGTACTTCATAACGGGTCTAGTATTATCTGACTATTTGGGCTATAAATGTTAAGGCCGTACCGCGTCGATGGATACGACGGTACAACCATGGAGCGTACGTGAGGGTGTATACAAGTTTTGCAATCAAGGCGGGCAGCCTGCGTTACTATCCGCAACTATAACTAGACGGAAATTGCCGACCAGTGTGCAAATCATACTATGTCGCGTATCGGGGTCAAGATTCCGACGCCGGTCTGGTTACTTTTAGTCGAATTTACCCTGCAAATCGTTGGTCCACGTATTTATTGAAATTGACGTATTTCTTCACATGCGCACCCAATCCAGTCCAGGCAATTTTTATAAGGGGTCTCCATCACGCCCGTGTTGAACAGTCCCCATAGCCTTGTCGTAAATCTGGTCCGGGTGGGGGTTGGGTTGGCAGACAGGGCCAACTCATTGATCTGTGTCAGCGTTTGCTGAAAAGAGAGACTAGTGGAGACTTATAATGCTTAGACTTGGATCCAGACGTGAGCATCCCCTCATCATCCACAGGACTTGCCGTCAGGTTCACCGATGGTCGGTGATGTTCTTGGCTTAGTTGTAGGCAACGGTGAGCGTACGAGTGAACCTGTAATGTAGAATGACATCGTATGTTCAGTCATTAAGGCTGTAGAACAAAACGTATCGTGCGTCCTCACAACATGGCTTCTCAGGCGCATCTGTGAGCACATGGGAGGGTCTAGAAC"/>
                    <sequence id="seq_t384" taxon="t38" totalcount="4" value="GCTCAATTGTCGACTCGGGCAAGGCTGCCAAGGGCTTTCATACAGTTTAGACAACAAGAAAATGCACACAGGCAGAGGCCTTTTATTAGTTATGGGATAAGAGATGAGGCGGAGTACCTATCCTCGAGGATATTTCGAGCTCGGAAATCGGATTTCATAGACAATTGGTAGGGACGACATGTAATCCTTAAAGAACTCACCTCCTGGGGCTGCTCGTACTCGCGCTTATACTCGCAAATAGCACCAGTGTTCACTTAACCGAATGGCGCCGGCTGACAATGGGGAATAGTAAAGACGGGAGTCGCCTCCTACACTTGTTGATCCGGTATGCTGCAAGGAGCTCCTAGCGGAAAGAATAGTCTCCTTAGCAATACGGAGATCCTCGTGCCGAGTATAATGCTGTCATGGAAAACAGATTGGGCAGGGGATTCCTAAGTCCGTAGGGCGCGCCAGGTTTCACTCGCACGGCCGCGTTATGGCGTGATCGACGTACGTTGACGCCAAGGATAATGATACAGTAAGTTCGCACAGTCGCATGTTCTCGCGTGGACGAAACACGGGAAGACCGTAACAGCCTCCAGAACCTCCGGCCTTGAAAATCTAGAAATACACCAGGATACGACAAAGGTTGGTTATCAAGGCTGTGTCTAAATTGGCGTTGCGGTATGCCAAGCATATTAACGCATCGAAATATCCTCTTGTCTGGTAGGCGGAAGCGCCGGCTGCTGTGGCCCCACCTGTCGCTGCCACATAGTCGCCTTGAGTTGACCCCGGTCTGAGTAGCGCCACAAGTGTTAGGCGTATGTCATCTGCTGACCAGTTATGCTAGGCGGTGACCTACCGGCATGGTAAGTTGGTAGCTCAGCTCTCCTGTTGTTACTAGGCCGCGTCGCACCTCGTTCCTGGCTTGTTAAGATGTTCACCAATAAGGCACTAACTAGTTACACTGCCCCCCGCAGTGACTGCGCGTTTGTTGTAGGCTCACCCAGTACTTGTACAC"/>
                    <sequence id="seq_t394" taxon="t39" totalcount="4" value="TGCTTTCTACCCCGTAGATCCACTTAAAGAGGGGGTATGTATTCGGGGACCCGGGAGACATAACCTTGGGTCCTTGTAGCTTAAGTCCTTAAAGATCACAATGGCCTCACCAAGTAGACTGATCAGGGTACCCTATCGAGCTCAGCGTCGTCTCGCAGATCTTCATCGGTTCGTAGGCGACCTTCGGTGGATTCTCCCTTTACGTTGTGTTTAATGACTTGGTTGGTATCTAAACCATACTACGTATTGTGACATGTTCAGCCCCACCTGTGGTTCACGCCTTGAAAGGGCTGCCGGACGAACGCCTGCGCAGCCGCATTCCGCATGATGCGATGCCGAGCCAGAGAAGACATTGAGCGCAGTCAATACGTTTATCCGGCCTCCCTTCTTACCTTCGACGAAACCATGCTCTGAACCCTCCATCGAGTCGTCAGTGTTTTAACGTACTCAGCGTGTGGGCAGATCCGCGTTCGCGGGTTCGTCAATATGATCGCCCATAGCACGTAAGGTTCGCGAGGCTGTCCTCAGCGGTGACTTACCGACTCTGCATGCCCTGTAAAACTAGGACTCACGAGATACTGCAAAATCGCCTTATGGAGTGGTGCAGGTATATATAGTGTCATCCTAGCAGCCGTGCCGACGCCTCGTTTATAATTAACTAACCTCCAAGGCTCCGAGGGCATGTGATTCGAGACTGTGGTTGGTCTTAATCCCCACGGCTTGCTTGGTGGCTACTCGTTTCGTTCAGTTTAACTCGCGGTTTGGGATCCACAACTAAAACAAATTTAGCGAGATTGGGGAGGGACCTGATCAAGTGCTTTTAACTTAGTATTGATCGAATCATCGCGCACTTCATTAAAGTCGCCTACTCGTCTCCTCGACATTCTACGCAAGGAAAAATTCATTATGCTCGGTTTTATCGTCACTTCCTCTTCACGTACTGGCCACTTGGCTTCCACTCTAGGGGTTGTGGTCTGTTCGGTACACCTTATCTCCAGTA"/>
                    <sequence id="seq_t416" taxon="t4" totalcount="4" value="TGCACCGGCTTTCCAAACCTTTGTATGCGGATGGCAGGCGGCTTCGAGCTGGCTTTCCCACGGTTCCGCGGACTCCCTTGTAGCTTGTCTTCCATCATAATGCGGCAGCATTTAGGCGAATTGCCTGTACGATGCAACCTTTTGCGACTAGGACCGCAAGAATGAAGTTGCCCTCCGGGTGCACTGTACCGGTTACGTTATAGTGTGTTTGTTTTGTTATCGCCAGGAGTTCGGGCGATTTGCCCTTAAGCCTTCGCGATTCACATATGATTGAGCGAACGGCATTTACATAGTTGTATCGTGTTCCACAATATTTGATCGCGCAGCTGAGATTCCCGGGCCGCTAGCGTGGATTGATGAGTGGTACGTTAGACGTTGTACTGCGGGTGATGATTTATGCCTCTGCGGCCCCTAGTGAGATATCGATGTGGGCAAAAGTCCAAAATGCTTCGACTAGCTGTAACGGCACAATAAGCGTGGCATATTTAAAGCGTAGCCCCCTCACGTTGGGGAAGCGGCTGAATACCCCGCTCGACTTTTAGATAGAACGCGGATGTGCTGTGAATCTCCTAGTTAAGGGATACGTTTATTAAAATTTAAAAACACTCATCGTACCGCGCACGTACGCCCAAAGGGTGATTGGGGAGGCGTCCTTGTGTATTGCTCAGGAAAATCTCCGTAACACTGTGGCTTTTCGAACGTATGTAACAAAAGCTTGAAAAATAGGCCGAGGTTAGGTCATTTCCCAATGCACGTTTGAATAAGAACGTTTGAACCTCATGCAACCATGGGGGCTTAGAGATGACATCTGCATCTGGTACCCCCTGTGCCAGGCAAGGGCTTGTCTTCAGCTTGATGCATCTCGGTCAAATGTGTCTTCTACCCTTTATAAACCTCGCGATCGCGGTTTAAATTCTAGGGAAGAGGGGGCTCAAGGCGGCCTGGCGGCCGAGCTAGTACAGAGGCCGTGTAACGTGAGTCCCATCGAGGGACGCAAGCT"/>
                    <sequence id="seq_t404" taxon="t40" totalcount="4" value="TGGCAAACTTAACCCTCGATTGGGAGAATCAGGAAGTTCCTCAGCAAACCTCGTTGTTTGGAACATAACATTATACCTCGGTCCTTGACCTTTGAACCGCAAACCATCTTTATTCCGAGTACCGCCCAGCACGGCGTGATCCCTACGTGTTACAGCTTGATAGATCTTAAGTATCAGTATAAGAACCGCGACTTTGGCTGGATCTCGGGACTTTCCAAACCGCAAGGAAAACTATACTGGGCAATGCGAATTACTCCAGAGTTGAGTTTTTGCCAAAGCTTTCCGTGATAGAAGGGTCCAGAGATTACTTCTCTGGGGCTCTGGCTGACGATTGTACCTCGCGGGCATAACCATAAGGAAGAAGGCGTGACTAATAGTTATAGCTGGTACAGCAAACTCTATAGTGCACCGCACCTAACAGTTCTGAGGAATTGATACGGCTTCTAAAGTATGGGTATCCCCCAGCTTCAACATTTAGACACAAAGCATACCATTGAACGTTGACGATTTATGATTAATGTTTTAAGCAGGTGTGTAATCGAAAAGGGAATGCAACGCCATCAGAAACGAATTGCATGCTCGATCGCAACTCGATGACATTTTGCCTGGAACGGCCCACGTGACCGATCAAACCGCTCTCTGGGGTCAATTGCAGGCAACTCACAAGTTAGATCAACCGGTTACGGCTTCACACCAGATGCCCTGCCGCTCGAGTCAAAAATCTTGAGGTTTGATCATTGTGGCGTGTAGAACCGACATGTAGACGAGCGAGAACTAGTGAGCATGGGGCCGGGATGGCTATTTGGCGAAACGAGTGTGGGGCCCTGGTTACCCGGAACCAGTTCGACTGACTAGACGGGTCGCACCTAATGCAGCTGGGTACTCTGTAGTCTGCCGTTACTTCAGGCCTGGCGACGCATGAACAATCGGACCTCGGCCCGAACAGAACGGCTTATAAGAAACGCGCTTCCTCGACGAGCGCTGGCACTATATAAATTGA"/>
                    <sequence id="seq_t417" taxon="t41" totalcount="4" value="TTTCTGCTCTACATCACCAACCTCAAACTGGAATTTGGCTCTTGTTGCCATTTAGACGTAACTCTTATCTACTCAGGATCGATTAGCTGCACATCCCCTGTGTTTATCTCTATGTACGCAGACTACTTACGTGTTGGAAGAGTTGCGATCGGCGGCGTTTTGCTGTTTGGGGACTATACGTCGTACAGCAAAGAATCATTTCTGTCTAACTGCCTGGCCTATATGTGAGTACGTACAGAATACGCGCTGACCTACCTCCGTTACTTGAAATCCGCAGGACGGATCTCTTCAGTGGTACCTTAAGATTCTCCTAAGAGACACGGTCGAGGTTCTCGCCGTTCTCGATTGCCGGCTTGTGACGTGCACTCGCGGGTGTTCGCCTACTTCCCATACGCCAAAGTATGTAACGTCATTTGGCCAGTCTTTCATGTTTAAGGTTAGAGACAACCAAGGGACGTAGGACCTCGTCTGTCTGATTGCGACCGCTGTGAAAAAAACACACCTTGCGCGGAGGAAGTGCACACGACAATACTGACGTCGAGAAAGCTTCTCGCCAATTCCATCACCATTTGTGCTATAGCTATCTTCCGGTTTCCAGATCGTCCTACTCTGCTATCTAAATGATAGTTGTGCGGCCAGTTGGCCGCCGGCACAATCATTCACTCTCCGTGCACTCGAACCATTACCAGAGATTCCAAACCTACCCACCAAGACTAGCCCACGTAAACTCTTGTGACTTGGGTGTCCACCATTTCCCTCTTGACAAGGCAAGCCTCGTGCGGTCTATGAACGAGACAGACTGGACGATATTAGAGGCCGTAGAAGCAGATCTTAAGCCGGCGCTAATCAGCAGCCCACTACCCTTAAGTTGGTTCTAACTCCCAGAAATATTGGCGGCATGAACTACGTTTGGGACATATTGTGTACGCAATACATACCTGTCATTCATTGCTCCATAGCCGTGGCCTCCCCACTTCATTCTCTTGACGTTGAATTGAGA"/>
                    <sequence id="seq_t424" taxon="t42" totalcount="4" value="TATCCAAGACGCCTGCGCGCAAGTGCAAGAGCTGTTATCAGTCACAGAACGAGCTACCGTGGCCCTGTGGTCGGTGGAGACTCTCGGAGGGCTATCTCATTACGAGGGTGCACGACTATACTCTACAATAATGGATGAGTCGTTACTATTAAAAGAATTTGCCATCTAATGAATCCGGTATCTCGAATGGTCGTAGGCACAAAATTAGGTTGAGCCATGGGAGGTTTAAGCGTGGTCCCTCATCCCGTAGAAGATGCTCCTCAAGAGTGTACGTAAAACGTTGCGGGTAGTGGATGTTGTCCGTCAACTCTGTCGCGAGAGCCTCCGAGGGCTTTGTGATGTGGGAATCACCTTTATTCTTGGCGGGGGGTGGATCCCGCCGGTTACTCGATAAGGCGGGTGCCCAAGGTCGTCCCTTGCCAATATTCGGGCAATCCTTACGACTCTAGGAATACATAAACACTTGTTTCCGCTCACCAATTGTCACTCTGTGCGTGGGGGCCTGATGAGTCCTGCTTTTTGCCAGTTAGACAGTTGAGACGACCGCGACACCATATCTCGTTCTTACGATGGGTGGCCCGCTTGTATTCGACCGCATTAGCAAGCTGGCCGACAAGTCTCAACCCAGGGCCTAGCGGCGCTCTACATCACATACCACTTGAATTCGATGGAATTCTAGCTAGGATTCTCTTCTTCCTTTGTAACTCGTACCCGAGTCTGGGAGAGGTAATCCATTTGCCCGTCCGTGTGGAGGTGTCGGCAGTCACAGAGGGCAGTTCTCGTGTTCGCTTGGAATACTACTGCTACTGTATGAAATTCGTTTTTCGTGTTTTCCCAGTGGAACCTATTTCAACTAGGAAATCTTGAAGCGTCCGTAGATTCAGACTCAAACATCGGAATGCGGAGCACCTTCCCAAAGAACATGGGCCGGGCTCGGGGACTATGTACGGTATGCTATGGACCGGCTCGTAATTCTCAACTGAAGTTTAGTGCCGCGCCA"/>
                    <sequence id="seq_t434" taxon="t43" totalcount="4" value="ATGGCACTCAAGACACAACCGAATCAACGCCCATTTTGATCATTCTAGCGTCGTATACCTCGCGACAAAATTATAGTGAGACACTGGAAGCCCCTAAGTGCAGCAAATGCAGTAGACACAAGCCCGACGTGCATATTCGATTCCGTCTAGAAATCTTGATCACGGGCAGGGGTAACTGTTTGGGTTTGACTTCATGCGTATCTGCGGAAGGGCAACCCGCACGCGGGCCCTATAACATTAAGACGTATTACGTAGATTGGGTCCACTCGAAGGACAAACATGGACCCCGAAACCAACGTCCCGGGTTAGCTGCCACAATTCAAGACGAGGTATCTTTACCTGGTAGGTATCATCCACGGATGGCTATTTTCCCATATGCGGGGGTTCAGTTTCTCACCAGAGTTCCCGGTGTGATTCGATAGCTTTGCTCGAAAGGTGGCCCAAAGGGTACGTGGGGTGTGGCGCACTCCGGGAACCTATCGGTTCTACTCAGAGTTTGGTCCCCGAAATTGGTTGCCTACTACTATTGTCAAGACATCAAGCTACTGATCTAACAATAGGACTTCTGGGGACTTAATATTCGCACTTGCGTGCACATTTAACTCAATCAGGTCGTGATGGTCACATATTCGTGGCTCTCTACATATGAAAGCACCCCGTGGAACTCGACGAACCCCCATGTTTAGCGAGCATCGCGGTAGAAGACACAACGGCGAGTAGCCCGTGCTCGCCCTTGACCCTGTTTAGGGTCCACACTAGTGCTATACCTGCCCCGCATATTCGCTGTCATCGTGAGAGTCAGCGCCTTACCTCAGCCACGTGCCGCCTGCACCAGGCGATATGATGTACGTTACATATTAACGGTCCTGCAAGTACGCGAGTAAGGGATTCACATACGATAAGGGATCATTGGCATCACTCATCCCATCTGATGCTACCCATGGAACAGGCAACTTGCGGCGGCGGGAACGACATGATGTCCTACCGTAGCTGTCCAAGA"/>
                    <sequence id="seq_t444" taxon="t44" totalcount="4" value="GGCATTTATTGGTCAGCATCGATTTTAGGGCCGGTTATGTGGTCCAATAGATACGGAAAATAAGGAGGGCTGATATTGGATCATGTGCTTCAAGCCTCTAATGAGCCCATCAAAAATAGATTGCGGTGGTCACTAACCGCTTCCGATACCACTCCTCGAAATTCATGTTTGCACATAGTCTGTTAGGATGATTCTCTTTTTACATGTACGATGATCAGTTACACGGTACGCAATAGTATCTTAATGCTGCTTCACGTAAGGATGCACGTAATGTTCTCTCGTCCTAAAACCTTTTGGACTAGATACTGACCACCTAGATTACGATCTATGCCCTTACGGGCCATGGGAGAACATCAGCCGAGTAGACACCGATTTTGCTAAACCACTTTTTATTAGGACTGTACACCGTTCTGAACCCACTAAGGGTTCTTCGGAGGGCTAACCGCCTTCTTACGTGAATCACCTCGTGTCCATGGGTACCCTTACTGGGCCCCCTATGGGGTGAAATCGTGGCGTGTCAGATCCTTTGCCCGAAAGATGTAAAGCCCATGCCCGGTACACATTGCGCTAATCTAAAACCCTAATATTACTCTATGGCATTCAGTATTTAGCCAAAGCCTTAGCGCGGCATATGACGGAGCCTGGTATTGATGATTCATCCATCTTCGAGACAACATGGGATTACTGTGAGACGTCGTGGCAAGTTTGAGCGGTACTGTCCCGGGCCCGTGCACGCCGTTACCTTCGGATAAACTCTCGGGGGAGAAGAAAATTGTATGGGCTGTTTGAGGAAAACGAGGTATCTAGTGATTGCTCGCTTTTGAGTTAGTATGGGAGGATGAATCTTGTCACGCATGTAATTAGCATATCAGGCGTAGTAAAGCGCTCCTGTCAATATTCGCGCATATTGTAGGGGTGATTATCACTTCCACTACAGAAACTGGCCGCCTGTAGTCTAAGCTAGGTGTAGTACGCGGTCGGAATCATATTTCGTTGTGTT"/>
                    <sequence id="seq_t454" taxon="t45" totalcount="4" value="ATTTATCCACTAATCATAGCTAGCGAATACGCATTGAGGGTGAAGCAACACCCCTGGAGTAGGAATATGAAGGAACTCCTCAACACGAATTGCATACGCAACGTTGCGCTGTCTGACCACCCGTTTGTAAAAGCGTTTATCCCGCTACGGTAGCTCCCCGCTAGGCCCGCAGCCAAAAAGGAGGCGCTGCTCTTATTCTGTATGTCCGGAAAACGTGTAAAGGGAGGTGTCGACGACGGGTGTGAAATGGTGACGAAACGTAATCGCTGTCACCGACAAACTGGTTCTCGGGGCCATCCCTCTCAAAGCAAAAAAGGCTGTTCGAACAGCCCAAGCGTTAAGGCCTGAGCCCGACTATTCCAGGTGTGGATTCTTGAAGCATGTTCACGGCCCTCGGCTCCCACGTGAAGGCCGAAAAGCAACCCGTGCTATTGTACCCGGACGAGTACCAGCAACGAAATCTTACCAACAAACACGGGGCATACTATCTCTAAAGATCTAGTGCGTAGTGCTACTTCCTCGCGAGCAGGAGCTAACACACCTGAGGATTTAGACGAAACAGAGGATTTGATTTTGTACTCCGTGAGTTATTTTAGAACTCCTTCCTCTTGATCAGCCTTTGGGACTTATATGTAGCCGTGAAAACCAGATTAGGTCGAAAATGGTCAACTGCCTGTCCTACAGCAAACTAGGTAAATGGGATCTTGAGTTTCACTACCACTATCTCAGATTTGAATAAATGAACGAGTGTCGCTTTGTTTTCAATGAGACTTTTACCTGAGCGAGCGACAATGCATAGTAGTCGGCGGGTGAGGTCAGAGGATAATGTAACTACTACATTGCTACCGGGATCAGGACAGCTTGCCCGTTTCGAACCTGTAAGATCACTGTCTAGTCCGCGTAAATTAGTATATCCGAAGCTCCCGCCTCTCGGTAGCTTCTACTACTAACTGTCGAAGCTACATTGTGTGCCGCCAATTAAACTTGTTACGTCGTCGCT"/>
                    <sequence id="seq_t464" taxon="t46" totalcount="4" value="TGAGACCATTGGATCCTGTAAACCCCGTTAACGTTCCCCGAGATACACCGTGTGTCCCTGGTGCAATCTAGTACTACTTCAAACACCGGCTTAAACCCGACGCGAAAAAATCGCAGTAGTGTAACACTGTACTACGGGGCGCTAGCCTGGGTGACTGAGGTTACGCGTTGTAACTCGATGGTCAAGTTACCCCGGACCGGCATGACATCCAATACCTAAAGGTGCCCCAGAGAATACAGGCCTACCCGGAGCCTTTCCATGTGATCCATTTGTGTGCTACTCCAGAGATATGTCTTATATATTTGAGATACTGTATATGATTATTACTCATCCAACCCCCTTTTCCTAACTATGTAGCATAGAATATGTCGTAATAGGGCTGCATGTGGCAGAACACCCCAGCGCCCCCTCCTATACGGCGGCTTTGTTCAATGGAATTAGAACTACTTAGTGGTGACGCCTGAGTGTACAATGGACGCTACCTAGTACAGTCTACTCGCGAGACACGGTTACTAGGAATGCGCCGCGACCTTTTTGGTCAAGGCCTTAAATGCGACATAACACATATAGACCATGTGAGTCTTCAAGTTGCTTGAGCAAAGAACTAGGTCCGGTCCTTCACCACGCAAAAGACGTTATATCCCTTTATAACTCTGCTTGTCGTTTACTCCAAGACACCATTGCAACAGGATGGTACGCACGTTACCTGCGGTTGCCATGTAGGCTTGACATTTGTAATTAGCGGGACAACACCGTCCTGCGGCGTGGATCGAGCATCGACCCCTGACCCAGTCGGCCAAGATCATACCCTCGCTCATGCTATATGTCCTATTATCCCGGTCTCCTGGTTATTACATACTCCGCCATTTGACGCTCCGGGTACCGATCGCTATACTGTGGGACGATCTCATAGTAAACACTTTGATATAGGCCTCTTCTTTTACTCAGTAGATAGCATCAGCATTGTACGGTTGAGTTGGGATGACGGCGTACGCATCAC"/>
                    <sequence id="seq_t474" taxon="t47" totalcount="4" value="AGGAGCGATTAACGCTCAAGCTGACCAATGGAGGATCATACCGGGAAGATGACCATGAAGAAATGGCAGTCCCATGCGTACGTCGTAACGATGGGGGTTACGCATACACGCTGGGCGAAACTTTTTACTCAGTGTAGTAGTTCATTAGTCACGGGCTGTGAATATGCGCCGCTTGGTAAGAACTCGACCGCCCCGGGTCCGTGTGGAGTAACCCAAACCGTACTCGCTACTATCAGGTATAGTGGCGCAACTACTTTATGCGTCATGCGGACAAGAGTGAACCGGAAGTGAGTCACCCAGATCACGTTACATTTACTCGAGGGGTTCAATGTTGTTTCATTCAACAAGGGCAGCAACTCTAGCCGGAGCTTCGATTGGCGTGGGACTCCTACTGAACAAACGCGATGCGATCAGCATAGCCATGTGATTAGAGTCTCGTACCGTATTTCTTGCATCACGGAATGTAATTCGGTAAGGCAATGGTTCACTGTTCGGCTATGGGCATTTTACTCGGCTGTATCTGACCTACGGAGCCCATCGAGCCCGTCCACGACCGTCGATTCTCGAATTCGCTAGTATTGACACTTAATCTGTGCATGTGTGAGCATAAGACACGGTTCATTTCTTGTACCATTATGGCCCTTGGCGCGGGCAACGGTCGGTATTGAAACTGGGCCTGGATGGGCGGTATAACGTATTGCTGGCTGTCAGACACTAGTCGTCCGTCGCGATTTGAAAAGAACATGCACGTGTGGCACTTGCTTCGTAGTAGGGAGTAAGGTGATGGCCACCAGAGTCCACCGCGACACGGTGCGGGATGAGAATTGCTAAAATGCTGGCGACAACCCTGTTCTTATCGGCCTCCAGCTAGAAACTATGCTTGAGCTTGGGTTCCCTTTTTTCTCGGGTCTCTACGCAAGAATCTTCCAAAGTCTTGACCAAGCGTATCGCCTAATGAAACAAGGACCCTCGAAGTTAGCTCCTGCGGGGTCCCTGCGGT"/>
                    <sequence id="seq_t484" taxon="t48" totalcount="4" value="TGAGAATGAGGGATGAAATCAGATATCTCGACCAGAGATTTAAGTTGACAGACATTAGAGCTTGATCTGAGTGACAGGCTCGTAATACTTTGGGGGCTTTACGACTTCTAACACGCATAGAGGTACCCCTTTTGGCCTTTCTCAGCGTAGCTATTTCTGGCACGCGAGTACGTAACTCGACCTCATGAATCACATGTTACAATACTGGTAGGTTGCTCGTCTTTAGGAATCTCCCTTGTGTCTGATCTAATAAAGATTAAAGATATGAATTCCCTATGTTCACCACAGCGGTGAGTAACGTCTGCAATGACCGTGAGTCAGGGTATCGGCCTGAGAGCTTGAGCAACTGGTAATGGGTCGCCTAGCCCCTTTCATGCAGTAAGGTAGATTTCTGCCCTGCTGGCCAATCAGCTCCTTCTCTGACAGTGAGCTTGATCGAAAAGGCGCGCGTAGGTCTTAAAACTTGAAAGAGATTCGTGCGGTATAACCGTCGGTGAATCAGGTAGGGTAAACCGGTTTTGTAGGCAAAAGGGCTCAAGTAGTGAGTGCCCGCCCGTGGGCTACTGTTCCCTAACCGACCGACAGTTAAAGTATCCGGACGCCACTGGATGTAACCGTCATGTCGCCCAATTATTCACGGGACTTTGGTTGTTTCTATGGGACGGAGCAACATAACTGTGGTCGTGCGAACGTGCAATGCTCACGGATCGGTGTCATAGCGACACTTACTAAGGACTCACAAGGCGGCTCGATATCGGGAGAAACTCCGCGGCGAGGTTTTAGCGTCAATGCAACCCTTGACCTCAAGTTATCGACTTCTCACTATGATGTATTAGAGACAGACGCTCTGTTCTCTTTCATTTCGGTACAAATATTCAGTGCGTATTAGGGCTACGATTAGTCACAAGGCAGGTAGACATATAGTAACATAGGACAAAGGTTTACTGTAAATTCAACTATCACAAATAATGAATGGAACCAAGCACACTTCGGCTGTACT"/>
                    <sequence id="seq_t494" taxon="t49" totalcount="4" value="GCGCGGCCCGAGTCCAGAATGTGAAGTGGCCCCGTCTTCCAACTTCGTTACGCTAGTGCCCACTCAGCCTACCCATTTCACTGCTATAAGTGTCATATAGGATGTTAGGCAGGGCTTACATCCTCTGCGTAAACTTAGATACTGCCATGGATAGCCGTAACAACATCGCTGTTCTAAAGTGTACAACCCTGACTACCCGCTTGAAGGTCCACTATGTGGCCGCTAGTCGATGGCGATACCGGAACAGTTGTAAGAAATTATCATATGACTGAGTAAGAGTTCGCAAGCGCAGTGCACAGAACTTCAAACTCAAATTGAAGCTATTTCACACAGGGGTGTAGAAAGTGGAGATCGCTCCATCCTACAGGCTTCAATCAGAGCACCAGAGCCGACAATAAGCAATTTACGTCACATGATCTCGCTGTGCATTCTGTAGTCCTACGTCCACTCCCGGATCCACTGTGGAATGGAGCCTTCCGCATGATCATAGCGCGGTCCAGAGCCTACACAAGAAACCCAACAGTAGACCAGGCAGACGATTATGCTGTGATGCCTCACTCGTTGAACAGCGAGGGGTCCAGGAGCTCCTACCTGGTCGATTATGAAGTTTGCTAGTATAGATCCACAGTTGGACAGCCACTCCTGGGGTGGCTTGGGGTGTGAAGCTGACAGGGCCGCAGCTCACTTTAATAGGCGCGAGTTTTGATAAATCCAAGGGCCTTCTGCCTCGCACACCATACCAGTAGCTCACGCCGTGGCCAGGGTGAGCCCTGGAGTCAGTTTCCGCGCAAGTTGCACGCTGATGTGTCGAGATATCCGCTTAACAGGTTCAATCAACGTCGCACACAGCTTCGTTTCATCTTAGATAGATTGCTATTAAGAAGCACAGGCTCCGGTTCTTGTTAAGGTCACTGCGCTGCCTACATTTGGTCATGGACTACATCCCCTCACAGCACCATCCTGTCGTACGATTTCGCAGGCCATAACTATGCTTAGGCCT"/>
                    <sequence id="seq_t516" taxon="t5" totalcount="4" value="CACTAAAGCTGCATGGCATGAGTCCGTATTGGATCCTATACTCCGAAGGTTCGTCAGCCTAGGTGGCAGCATATGGGAGAGCTGGCCGTTCTTGGCCGCAGTGTGGGTGAGATAATATTAGGCCCTAATTGCGTTTTTATTTGGAGACGCTGGCCCATGCTGCGCTCGCATTCCGTACGCAGGTTGCTATGCTGCGGCGAAAATGCTTGTAATCAGTTCTGAATATCATCGGGATAGCCTTGAACAGAATTTTAAGTATGTAGCTAACCACAGAGAGACGCCTCAGAGCTGGCGTATCTCTAGCATGCTGAGTTGGCTCGGTAGGTGGCGAAATTTGTATCACAGCCGTTGAGCATGGGAGATGTTTGCGCCGTCGGCAGCGCGTTACGGGCACCATTCCGCTCAAACCGCAAAGGTCTGCCGAGAAACAGGCGTCAAGTCGCGCGAACCTATTCCCCAGGACCTTACTAAATCGATGAAAATGGCAAGCTTTCCGGGCAAACCTCTGGCGCGCCCGCCAGACAACACCATCGGAGTATAAGCTGATGCGAAGCCGGCTCTGAATTGGGTCCGGCCAGTCGCCCTTTCACATGGCTTATCCAACTGAGGCGTATCCCTCGCTAAATACGGAAAATAAGCGCTATCAAGGAGCGACGAACCACTGTCTGGCGCGTGGTACTTAAGACTATGTCGTTCTGCACACGAGTCAGAGTGGATTCTGCGCATCGTTTGAAAACATTCGTATGCCAGCACATCCCCACAATCAATGAACCGAATATAGCCCGCTGACTAGAGGGTTATATTAACGCCCCCATAAGGACTTTGATGCGATCCATAAAGCTCTCCAACCACGTAAATGCTTGGTTCTGCTGGCGAATATTAGCCCAGCTACAAAGGGCCTCAGCAGACTTTGCGCCTTTGCGTCCTTTACCTCAAGCTTTCGAGCTAGTGATTGTGTAGCCTGGAATTGGCCTGTCCTGTTATTAGGACGGGGGTTATT"/>
                    <sequence id="seq_t504" taxon="t50" totalcount="4" value="TTCTCTGAGATCAGTGTAACATTGCTAGCTTGTGATTCTGGCCAGCCAGGGATCTGTTCTTCAAGGGCCCATATGGTTCACTTCACTAACTTCGTTAAGAGTTCCAGTTATGCATCTCCAGGGCTGATTGTCCCTCATCTTGTCGTTGAGAATAGGCTCGAAGAACGTTGATGCATGCCTATAATAGGCCCAAAACTGGCCTGGAGCCAAACACGGCTGGGTAAATTGCCGAGTAATAGTCACAATCATTGATTCACTTCCGTGTACCTGTTTATACGTTAACCTAGTGGCAACCGGTATTCGTCTAGGTTTTTTACAGCATCGAGAGGTGAGTGGCATTAGTCTTCTTCCTTCGAGTTTCAAAAGCACGAACGGTCATTTTATCGCCCCGCTCGGTTACTTGAGAGGTATATTTCGATGCACGTAGTTAAACATGTATAGGTAGTTCTTGATAAGCACGTGTGGCGATCAACGGTTACCTTATCCGTCTTTATATGTCCGTTTTATGTTGGCCGTTGCAGCGACCGAACGGTCTGATGTTGAACCAGCGAAGGCCCGTCCCCTTCAGATGTCCTGTTTAGTAGCAGAACGAAGACCACGTCTAAGCTTCATTGGTAATTATGCATATTCGAGGTATAACTATAGGTGCCCAGGCGATAACTAGTTGTCGGCTTCAGCCCAGGTCCAAAATTCATCTTTGAATCGCTACTACTGCGACTTGAAGATTGTCCTTATAATAACAAGGACCAGCTGAGTGTCGAGGACAGAATTGTTTTTGTTATCCACACGGCGGCTGATGCCCGGAGCAGGCTCGCCAGTACCTGTCCAGGTAAGGACCTTCCACCCGCGGTAGTCGGGAAAGGGTACAACCTCCTAAGCAGAGCCTCAGGCGTAACGTCGAGTCTAAGAAGGGTTGAGGATGGACCCCATACTCCCAGTACCACGGTGAAGCTCAACAAAAAAAGTTTTGAGAGTATGCAGAAACGGGCTGAAGCATGAA"/>
                    <sequence id="seq_t517" taxon="t51" totalcount="4" value="TGCGACTCCAGCGGAGGATTGCTACGTAGTTAGGACCTCTAGCGGCTTCAGAGTGAGCTCGCGGAGTGCTCTGGGTTCTGAACTTGCCTATACAATTGTTGACCCGCTGCACGTGATCTGACGGTGCGCCATTAGAATGGGGAGGACCGACAGATGGCGGGCTGTGTACTACTTATGCTTGCAATATTTCTTGACTACGAAGCCTAACCTCAATTAGGATGGTCTAACGTTGTCCATTAGGGTATCCCGTCTATCCGCCAGCTATTCAACTACTTACCTGGCCAATAGGTCGATCGTTTAACCAACTTACAGCCGAAGGATGCGATTTTAAACTTGACAAAGCGTAAGTTTTGTAGGCTTTCCACCCTGGTAGACTGAGTGTCGTGACTGTGAGCCACGTACAAAGAAGTACGAGAACAGCCCTACGAGGCCTGCCCAACAATGCCGCCTTAAAGCCACCTATATTGGCTCCAACTACGGAACTTGATCAGAAACCCCTCGCAGGTGGTCTCCTTGATAAGCCATTCAGGCGAATCGGGATCTTGGGGGGTATACAATTAACTTATCACGCAGTTCTCCCAGATCTTGAGCTGGTAGTCACGTCGTTTTGGGGAATACTTCACATCGGTGTTATATGTAAGGAGCACACAAAACTGCACGTATAAGGTGTAGTGATTTTTTAATTAATCCTCGTAGATTAGAGCCCCATTTGAATTAGTGGATCAGCCGTTTACTGAGGGCTTTATACTTATTAAATTAAGACTCCGACACTCCGACTCACGAGGCAATATTTAGACTTTGCGCTGCCCCGTAAGTACCTAACATAAAACTCGCGTTTGAGCGAATTTCGCAACGCAATCCGTACGGTCAACTTGGGGCTAATCATCCGTTTCCAGCACCAGGGGCGTACACTCACGAGGTACGCGTCACCCTATACAAAATCTTCGATGCCGGGCCGGAAGATAACCCACATGGTCGCTAGGCAGCCGCGCAGCTCTAT"/>
                    <sequence id="seq_t524" taxon="t52" totalcount="4" value="AGGACCCGTGTCGCTTATTAACGAGGTGACGAGTTTTTAAGTGGGAGTAGGACCAGCGACGGTCCTCTTCTGACTCTGACTTCTTTGAAGACGGGGCGAAATCACCTAGTCGCAAGCACCCTGTAGACTAGTGTAGTTTAGTCACTGGATGCGGCCTGTCTCTCACGGCTGGTTGGGAACATTGAGGCAGGCACGTCTGTGAAGAGGGACGACCGTACCCGTGACGTACCAATGGAGGTTAAAGCGGTACTAAAATAAAGGGTTAAGAGCACAATCGAGGCCCGTCGTTATGGATCCTAGGTATCGCTACAGGCAATCGTTCGTTAGATTGCACTAAAGGAAAGACTCGGGTGGATACGGCGCCCAATCCGTTGTCGGCGGCTTGTTTCGTTTACCCAAACGTACGGTGGTACGCGCTTCGTTATGCCTTCTAGAATTGAGCCGATTGCCCCCCTATACAAACAGAACTCTACTGGGCTGCATCTCACCGATCGGCCCACCGAAATTTGATTTGTGGTTCCCGCAAAGCACAGTTGGGGTAGCCCGATCGCGGACATAGGGTCTTTAAGCAACGGGAAACCAAACGTATAGGGCACGCCGGTGTGCATAGGTAACGGACGCTTTCTTGAGTTGTAAGGATGCTTGGAGCTACCAAGTACCAATAGTAAGGAATGCCCGTAAAGGGTTGAGTAACGAAGTATTACCGTCTACTCAGTATTTTACCCTAAGAATATAGCAATAAAGGGCCCGTGAGAATGACCCACTTGTGAGGTCGCGTTTGGGACGGATTCCGGGCGGAATATACGGGACAGGACGACGAAATCGATCGAACAAGGCGACAAGGGACCTTCGGTCGGCTCCATTCTGGCAGAGCGCGCCCCCCTTCATGGCTTACTTCTGTCGTCCAAGTCCTGAGTAAGAAGCCAAGAAAGCCATTATCACGCGCTTCAAATAAGCAAGTGCCACGCTGAAAATATAACTCCTTGACGATCCCGGCTTT"/>
                    <sequence id="seq_t534" taxon="t53" totalcount="4" value="GAGGTTCCCTAGATTGAGTGAGCGATAGGATGCAAGGCGGGCGCCACAACTTCGGACCGAATTCTGCATTGTCACAGCTGAATTACCATGCAACTATCGCGAAGTGCGATTAGGTGTCGCTCCTGAGCATAAGGACACAGGATGCTATTACGGCATGCCAACCGTCCCGTGCGATATGCGCCCCCACGTCCCAGTTCAAACAATGCGCGACCGATTCAGGTACCTTCCATTATATCTTTGTGCCCAGCCCTTCCCATAGTCCATACTACAAGTGTCGAATTCGTGTTGCGAGGTTTTACGTGGCGGGTCGTTGAGTGTGATGGTCAATCTGGTAGCGGGTTCTCCTTTGACCAAGCGTTGAGATGACAATTGTGGTCGCGACTCCTCCAATCAGGGAACGCTCTGGAGCTACTGTTTGTCTGAGCGCCATCTTTTCATGTCCGCCTGTGCAGCCTTTTAAACAAATCGGCAAGCACCGTTATCTTTCATGCACATTTGACTTGCTCCGACACCGGAGTTTGGCGCGCAACACGCTGAGCGTATTGGGCCACGAAACGGGTCGCCCATTATACGTTAGATGTTTTCGAAACTACACGCCGCTAGCGGCTTCAATTCTTACAAGTAAGTGCCTACCCAGTGTAATAGATCTAATTGCCCCCGAAGTTCAACTTTTACGCCCGGCCCGGGGGGTTGACTATAATCCAATCTCGTCGTGTCCCCACAGCAGTGGCACCGAATACACGAGCGCTGAAGATAAAGGTCCCAGTCGGATCCCCCACCCCTGAGGGAGCGGGTGTCACTGCTCAGATGCGCCCAACCACCAGGTCTTAGTTTGAAGGGATAAGGTCTTGGCCCTGGACGAAGCACCGGAGAACGGCGATGGCCCAGGTTGGACTATACTTACTAGAAAAGAACCGTAAGCACTCTATGCACTCGAATACGGACTTCGTCGCACCCGACTGCAGCTACTATTCCCGAGTAAAATAGCACGGTAGCACAC"/>
                    <sequence id="seq_t544" taxon="t54" totalcount="4" value="CCATCTTTTTTAACTGGCGTCAAGTACCCCTCTGTGATGCACTCACGGGAAGCGTACTAGGATGGCCTTGTCTGCTTTCGCAACTTTATTATTGGTAGTAAAATACGATTCGTCGAGTAAAGCTACAAATATGTAGGCTAGTGACGCTTCGTTCTCACATCATGATCTCTTGTGTCGTTTCCGCTTGCGATGGGAGGGTATCGCTGTGGGAGGCACCCGTTAGCGTTTTGGTGGATCGACTCGCCCGCCCGGTATTCCTAAGGACCTAGGCGCTTTTGCATATGTTCCCGTAACGCAGAGGTCAAGGAACGAAATTGACGGCCATAGGAGCGGTGAATCCCGGTCCACCCTGGTTCTTGACGACCAGGTGAGGCACGGTCGAATCCCTCTGTTGTGCACATATGCCGGCAATTGGGAAGGAGTCGGCGGGCATACGCGGGCCAAGGACGAAGAGGCCCGCGAATAGTTGGCAAATGATCCGGGTTCTATTACGTCAAAGCGTCACAGGTTTTTCTCTTCTACAAGTCTCTTGGCATGGCACCACTGCCCAACTTATACCCCGATTCCGTTTCCCCGCACTCTGAATTTCTCATTAACTATTCGTGCGTGGCCACGAACTCGGAGTTTGTTCATCTAACGGCTGCCTTTAAGTTACCCCGAAATGCCGGACCTTATAGACGTTAGGCATCGGGATAAGACTCGTGTTGTTCGTGCCATGAGATAAGCCGTCTGAGAAAAACCCATTTAATATCTACAATGCGATCGTAAGGAAATACCAATCCGGCAGCGTCGAGCTAGTTTGCTATTTTCCTCAGCCATCTAGCGCGGTGATGCACTTACCGGTAAGTGTCCACACGTCAGGCTACTATCATAGACCTGAACGGAGCAGAGACCGGTCTTCTCCCCAGATGCAAGTCTACTTGCTCCAAGGTCCTCACCAAAATCTGACGCTAAAACGACCCAGGTGCCTTGCCACCTGTCTTATGATTTCTAAGCCATC"/>
                    <sequence id="seq_t554" taxon="t55" totalcount="4" value="GTGTATCATCAACACTCAACGGGGAGAAATAGTACGATGTACGGGAAACCTCGTTGTTCGGAAGATTAAATTAGAGACCTCTATTTGAGTTATAAAACGCGCAAGCTCTCTATCCTTGCAACATACCTGCACGTCGTCACCCAAACCTGAGACTTCCTGATGCCGCTATTTTTTCGGCTTGTTAACCGTGACATTCGTTACGTCTCAGCTGGTATTTAATGAATAGGAAAAGGTTACGTCGCTATTCAGAGTCCTACAGAGTCGTGATTTTTAGAAACTTTTTGGGGACCGACGGGGCCAGAGCCAACTTCGCACGGGCGAGAGGTTCAAAGTGGAACTAGGGGAATGAAACGATCTGGTAAAAACACCAATAAGAGTTTTTATTGGCACGGCATACGATAGCGCGGCCCGAGCTTCCAAGGCACGCGGAAATGGTATGGGTTATAACTTGTGGTGACCCCCCAGCTTTTACAATTCGACACACAGCTTGCGATAGAAAGCTTTCCATTTAGCATATAAGTGTTAAACCGGTATGTCAGGGAGAAGAGAAGCGCATTTCGGCAAATACGCAGCGCAAACTCAAACACATAGCGAACCTACTTGCCCTGGGACGGCCCAGCACCCCGATGGACCCGCCCTCTAGGCTGTCTCGCCGGCATGACCCAAGTTTGGTTAAGAGTCTAAAACTACACCCCAAAAGCCAGCTTGCTCCATTCCATCTATGAAGGGTTTGCTAATGTTTCGTTGCCCAGGAGACACCTATTCGCGCGCGCATTCGGGTGCGTTGGCCTGGTATGGCTAGCAAGAGAATTTATCGCGGGGCCCTGGGGACCAGTTCCCAGTTCGCCTATGTAAACCAGAACTGTCGAACGCCGATGGGTGCTCTTTATATCATAGTCACAACCGGATACAAGAAGCTAAATTAGCGGGAACCAGGTTCGATCTGGCAGTTATAGAAGAACACCAGTTCCTATAATAGCGACTACACTTTCAGGTCTGT"/>
                    <sequence id="seq_t564" taxon="t56" totalcount="4" value="GCGTTACAAGCCCCCCGTTGTTTGTGTTACGCTCATATCATGCACCCAACTATAGGGTGTGCCGTCGCTATAACTTATGTGAGCGGTATCTCGAGTTCGGCACGGCACCGTTCGAGGGGATTTTATCTACGCGTAGGGCGACGCAGTTTTGTGCTTTTGCTACCTCGAATACTTGAAAGCTGTAACAACCCCCGATGACCTGTTGCAAAGGGATCCCTAATCCTCGGCCGACTGGATCGTATCACTCGCGATCTTTACAGCCCGGCGACTTTTCGATTGCTAGAAGTTGTCGGCAACTTAGATCACATTAACAAGGTTAGAACTCTCTAGTTCATAGGCTAAGATTTACTAGAAGCCACCGATCGCAAGTTCCTTCAATCCGTCTTCTCTTCGGAGCAGCGGACATACCCCCCGCTGCCTCACTCACAGGAGAGCATCTAGATCCGCAGCCGAGGCTCTGAAAGTGCCTCGTCGCGGCCTTTTAGGCAACTGCTTTCGCCCGGTCAACGGTAAATAAGTTAGAACCTGAGTAGGAACAATCCGATCGGAGGTGGCGAGGAGAGCTCGTATTTGTCTGATGATCGAATCCGCGTACCAATGTTGTAGTATGGGGTGCGATGGCTCGTTCTTCTCATTCTTGATTGAAGCTTTCAATGGGTCGTTGACACGTGAACCTATTGAGTCCATCGGATACAAAAGATTACCCAGTCAATGTCGGTGTTTATCTTGCTCTTTAAGGTCTCAATGCTGATTACCGCTTGGGTCGCTCAGAGCGGACCTTGCGTATAAAGCACCCGTGCTGTCGATTGCGTGGTAACTCTTGGAATGACACCAACCCACGGTCAGCGTGGGGGGCAGGTGGATTTTCCTTGGTCAGGATCACCTAGCGGTGCCAATCGCCCACTAGGCAACACTGGCTGAGTGCCCGGACTTGTCTTTCCCCTTACGACTCTGGGTACTTCGCCCGACTGATTACCAAAAACGGTGCTTTCATCATACT"/>
                    <sequence id="seq_t574" taxon="t57" totalcount="4" value="TGCTTTTGGCGGTGACTAACGACATTATGGTGTGGCATGAATACTCATAACTGGGGATAATACCCGGCTGGCCTGTTAGCTTACGCGGAAAAAGCCTGTAATCTTCCTGTAAGGCAGAGTCATTGGTAGTCTGTGTATGCGTCGGTGTAGACACGTTGATATTCCTTAAAGCGGATGGTCACCTGGGTTGATTTTCCCTTTACGCCAGCACGTATAGCTATGAAGTCCTTTTACCCTTTCATGTTACTTGACCACCGACTAATCCAGACAATGGCCTCCGCTTGCTACATCTTCGAAACCTACGCCGGCGAAGCCTCAAGCCACATATAACGGTGTCGAACAATATCAGAAACTTAAACAGGTCAGCACTGAGTTTTTGAAAGGAATTTTTTTTGCCGGAAAACACAATCGTTTACCCCCCACCGAGTCTACGGAGGGCGAACTGACTCATCATGAGCGTCAAATCGGGATAAAGTGAGCGGCTCCGTTACCCCAAACGGGGCCAAAGGTATGCAAAAACGGTGTTTTGCGCAAATTTCTAAGGTGCTGGGCCCTCTACTCATAGTGCTCTCCTAAAAGTCCAATATGGGGAGTTGGCGGGCAGCAGCTGGCTACAGAGTTAGCCTGACCACCATCACGGACAAGTGATTATGATTGAACAAGGGCTGAACAGACAAGGCGCTCACATTCCCGTTTATGCGGTGGATTACCTGCCCCGTAACCTGGGGGTGATAGACTCTACTTGCAGCTAACCTCGTTCCTGAGAAGTCATTTTCCCGGCCAGGTTAGTTAGAGCCAGAAAATTACTGATGTGTTGCATTAAAATTTTTAATGGAAGATCGACAGTGTACTTGATGTGCGGGGACAAATCAGTTGCGCAAAGATCTAAGGGGTATCACATTGCTTATCCTATGTGTTTTTCTTACCTTCTGTGCAAAGCGTACCCTTGGCCCCAGTTAGACAGATGTAGAGTCCGGTCCTAAAGTGTATAGGTTCTATG"/>
                    <sequence id="seq_t584" taxon="t58" totalcount="4" value="TGCTACTAACAGGGAATCATCCTTCATCACATTCCCCACCTACTGTGGGGCCAATCTTTAGAGGCCGCTTGGCGCTGCGATGACATGTAGTGAATAAGCAAGCGAGTCGCATAGCGTCAACTATGACTGAAATATCTACTTCTGGCAAAGGCAATTTCTCAGTTGTACAATGGACGCTAAGGTAAGTCATGGGGGTCCTGCTCCTAACTGTTCACTAGCAGTCAGTAAAACTAGGCAACTCAGGCAATTCCGGCGTCTTTCCGTGACCGAGGGTATAAAGAAGACTTACTGAAGCAGAAAATGGCCAACCCACATTAGAGGAATGTAGCAGTCGTATGTACCACCCTGGCATGGATTACGCGATTGTGCGTAAGCATTATTGGCCGCTTGAACATACGGCCCACCACATGACTTTAGGCCAAGATCCACCCAGTTATCTTTATCATGCAGCTGTTTTGAGTGCGAGAGAGTCTATTTGGCCACGCCGGCACTCGGTTATACGCCTCCTCTAGCCACAAGCACGTCGATGAGTAACGCATACTCGTATTTGAGATACGCAATACGTCGCTATACCCCCCCTGAACACGTGCCAACAGACTCCCTTAAGATCATACGTGTAATGCAACGATCCTGTGTTCTGCGGACGTGGGATTGGAGCTGCGAGGCCGAGATTCATTTAAATCGGTTGCGATCACCCTCATTAGACTTAGAACAGTGACATAGACTTGCTGTCCCACGAGCCGTTCACGCACTAAACGCCGTGCTAAAACCGCGCCGACTGTGCATGTCCTTACCAAGTGTTAGGCTTTAAGTTGTATTCTTATTTTCGGTAGTCTCCTCCTCCTAGCAACTGCTCAGTCCGTAAAAAGACTGCTGAAACTAGCCCCCGTGCGTTCAACCTGATACAAGGTTTGAAACGCAAGAAGGTGCTCTGCGCCCAGATCTTCTAATTTTTGCGACCAGGATCCCTCTGGCGTGGTGAGTTTTTAGACGTTGTCTA"/>
                    <sequence id="seq_t594" taxon="t59" totalcount="4" value="ATAGTGCCAATAAGTCATCCCGTCTCCAATATCAGTCTGATCCACCTCCTGCGGAAGAGACTTATAGAATACGAATTAGACGTAAAGGTTCTTGTGCGCCACCCTGCTCCGTTCCGAGGGATGATAAGGCAACTTTCGGAGCATGATGCTGGGATATGACGAGGCACGAGCATGCTCATCCGCCGCTAATTCGCGTGGCATTAAGGTGAACCTTTCGAGGGATGAGAGGCGAGAGACCTGTAGCACATCCCGAGACAGGCGGTTCTCTACGGATTGATTTTCCTACTGGGTCGCTAACGTATCTGATACGTTATCACCGCGTAGTAGAACGCATGGGGATTTGACCGGCAAAATATACGAAACATCATAACTATAGCATCTGACGCCCCCCCATGGTGTGACTAAGCCGACCCTACGTAAAGATTTAGGATGCACCCTGACAGCAAAGTATGGTAGATCTAGGAATGAAACCGGGAATATCGAACGTTCACCCCGTAAATAGATGCTCTGGATACTGCTCTATACTAGAGGATGGTTAGTTACTCCTTCATCCACAGAACTCACTTCCTCGGCGCGAAAGCGCTGTATGCGCACTGTTATGCCCCTCAGCTTCATGTGCAAACCACGTAGTTTCTCTCTAGGTGAGGTCGGTCTTGTACAGGATAGCTCAGATAACACGTGGACTCCTTCCGCACTCGCGAGACGTATGGGTTGACCGACCACTCTGTTATGGGAATAAGGTTATAGAGCTCTATCCTTGGAATATAAATTGTTCTCCGCAACTGGGCCCTGGTGAACCTGGAAGACCAAAGAAATCTAAATATAGGGTGCGCTCTTTTGCCATCTGAGCTTCTGTGGGCAAAAGCGATGTTGCTCCTGCAGTAAACCGGCTTAGTCGAAACTGCTTCTTTGTCGGGACCAACGTTTCATGATACGGACATCAAACGTGTATTGAATCGAGCCATTACGTCTGGCCAGGCATACACGGGGGCTTAATCTG"/>
                    <sequence id="seq_t617" taxon="t6" totalcount="4" value="TCAGGAGCTTATAGCCGATCTAACTCTGAGTTATTGTGCCCGCCCAAGTACACTCAGCGGAAATGGTTCAAAGGGGCGTGTTATCCAGTTTACTACTCTTTCGTTTTAGAACTAGGGAGGAGCCGTGAGGGTTAAGACAACACCCATTAATTGACCCTGGCGTTTGGCCTCAACAGCGTTATTATTGTATAAGACCCAGTTATCTCGCCTGAGTAGTCATCAATTGTAGAAATGTACTATCGGCTACTATATCCTGGGTCCGTGGCCGTCACGGTTCCTGGGCGAAAACTGCGTAATAGTGTTTACTAACACTCCCCAAATTCGGTCATCATTTTGGGAACCCGTGCGTTGTATTTTCTTCTACTCTACAGTAATCATCGCAAGGAGTTCGAAGGCAACTATAGAAATGACCGCTACTGGCTAAAGAGCTAGCTAGCCGATTGACCACCTACACGTAGCTCACCCCCGGAAAGCTACTAAGTTCCATTACCGATCGTCTCTGCACTTGTCCTCGTTGTTGATGATTGGGTAAGGAGTAATACTTATGGCCAATCGACTGGAAATTCATCTCAACTATTCAGAAGCACGCTATTGTATTAAGCCCGATCGTAGTTCACCTTACGCACGGTATTAATTGGCCATTTGTCACATACGGACACGAAGCCCGGGTTGATCCTTTGAAAGATGGACTATTATTGCGGTGCGTCTGTGCAATTTCGACGTTCTCGCACAGTTGATGATTGGAGGATTCGGATCGCCTGTCGAAACAACCCCTGACCTCCCAACAGTAACAGGAGTGGCGGGTGCTTCATTACCACCAAATATGGCCGGCGAGATTAAGAGAATTGTTACCCTCGTAAAAGCAGCGCGCCTCACCTAACCAGGGCCGCACGGGACCACCCTGGAGTGCTAACATGAGCGTCAGGTGCTATGAATCTACGATTACTACGTTATTTAGACACCCAACAGCTAAGATCCGTGGGGGTGGCCGTCAGTTTAA"/>
                    <sequence id="seq_t604" taxon="t60" totalcount="4" value="TTCCCTTAGTTCACTGTAACATTGATACCTTGTGAGTCTGGCCAGTCAGCCATACGCTTTCCCGGGGCCCTTATGGTTACCATTACCAACTTCGTTAAGAGTTCCAGTTGCGCAGCTACAAGTATGATTATCCGTCACCTTGTGGTCGAGAATAAGCACGACAAACGTTGGCACATTCCTATGATAGACTGAAACCTGGCCGGGAGCCTAAGACGGGCGGGTAGAATGCCGAGTAATAGTGACCACCATTGATTCACTACCGTGTACCTGTATATACGTTTTCCTAGTGGCAACATGTTTTCATCTAGGTGTTTTACCGCATGGAGTCGTGAGTGGCCTTGGCCCTGTGAGTTCGAGTTTGAAAAGCACTAACTGTCATTCTATCGCCCCGGTCGCTTATTTGCCAGGTATATCTCGATTCACGTAGTTAAACATGTACAGATAGTACTTCAGAGTCACGTTTGGCGACCAAAGGGTACCGTATACGTGTCTATTTGTCCGATTTATGTTCGGCGTTGCAGTGGGCGAACGATTTGATGTTGGAACAGCGACGGCCCTCCCCGCTAAGATGTCCAGCTTGGTAGTGGAACGAGGTCCGCGTCTCAGCATCATTGGTGATTATTGATATTCTAGGTAAAACCAGAGGTGCCCAGGTGAATACTTGTAGTCGGCTCCAGCCCAGGACCAAATTTCTTTCGTGAATCGCTGCTCTCGTGACTTGAAGATTGTCCTTAGAATAACAAGTACCGGCGGAGTGTCAAAACCAGATTAGTTTTTATTATCCGCACAGGGCCTGATGTCCCGACCAGGCTCGGCAGTACCGGTCCAGATAAGGACCTTGCACTCGCGTTAGTTGAGAAAGGGTACACGCTCTTCAGGTGAGCCTCAGACGTAATGTCAGCTTTAAGGGGGGTTGAGGATGGACCCACTACTCTCAGTACCACGGTGTAGCTCGACAAAAAAAGTTTTTAGTGTACGCGGAAACGGGCTTAAGCATGTA"/>
                    <sequence id="seq_t616" taxon="t61" totalcount="4" value="CTCACTCCAAGCACCTCACCAGGCCCGCCCTTTCTTAGATTTTTGAGATCATACCTTTATCAGAACCACAACATTCGACACTCACGAGCGATCCGATACAGCTCGCTACACCTTTGTCTTGGTTATCTTATGAAGTCATTCCCAACTGTGCGGTGTCTAGTTTGGGGGTCATCCCTACTTAGGACTATGCGTAGAGACAATGGGGACATATGTTAAGGATACTTGCTGTATGCAGTTCGCCAAGCTCGATTTCCTCAATAATCCTGGGCGCAAGTGCGTGTTAGTCGCGACCCCTAAGGCACACGTACGCAGGACAGAGTTGCGATATCCAGATCACGCGCCACGCAGCTCAAGGTAAACTTGTACTGTCCGTGTGTCCTGTCCTATGCGGAAGGTGCCACCTTAAGCCGCCTATTTCCGTTGTGGCTACACCATATTGACCGGAGCAATTTTAGGAGGCCACTGCCTCCTTCAGTAGGTCCGGCCGGACCGGTCGACCATTTTCCATATCTAAATCCCCTTGAAGAACTAGTTACATCCCCCCCATCACTCAAGAGAGATCAAAACGCTTGTCCCAGTTCAGACCTTCGTCGGATCTCGACGAACTCGAGTACACTTTTTACACGTAGAATGCATTCCTACCGCTGATTAGTTTGAGCTCCTACAGAAAAGCCAAGACGTAGTGTAGCAACTGTTGCTGGAATACGAATTTCCTACCGGAACGCTCTATTTACGGTTCCTGAGGTGGACGCCCAAACCCTCTCATGTAGTTCTGGGCCATCTCCGAAGCCACTAAGCATCGAGAGGGCTTTATCCCGAAATCAACGGAGGCGAGTGGGCCTCTTGGCTCTGCCTATATTACCCGGGAGTGCCCCCATGAGGTTTTACACTGACACGTGAAGTAACCGTTTCCGGTTCATACTGGTCACAGTAGAACCCATATATACCTGGGGAAGCTGGGTAGTCCACATCAACGGCAGAACCTAGTTGGACAGGCTTT"/>
                    <sequence id="seq_t624" taxon="t62" totalcount="4" value="AGGAACTGTCCCAGGAAGGGTCGAACAAACGAGGTTTGCTGCGGATATAGTCCCCACTAATTGGTACCAGCCCCGATCACTTCGGCTTGTACGCGGCCCCTCCCGAATAGCTACGCTACATCCGCAACGGTCACTACACCCGCACATCAGTAAACTACGCGTAGCACCTGAGGAGCACCGTTTACACAAATTTGGCAGTTGCCGATATGGGGGCCTTGACCAGAACTTCTACGAGGTGCGGATACCCTCCTTACCTGACTCAGCGCCAACCAGATTGTTCATTCAAATAGAGGTTTACTGATAGTTAGCTGCCTCTATACGTATGATTTGACGACGCCAAGTGGATTCGCCCTGTGACGTAGCTCGCGCCATAGTGGTCGTGTGGCCATTTTTTCCCAGCTCAAGGACGGCGCGGGACTGTGACCGTTAGATACGGGCGCCTAAGACACTTCCCAGCAACCGTAGTAAGTTATCAGCATATTCTTCCCCACCAAATTAAGGACCCCGCACTATCTGATTTATATCCACCATGGGACCCTTGGGTTTAGGATCTTCGACTCCGGCTCCCAGTGATATATCATCAAATCCATCCTTGTTCCCGGCGAGGTGTGGGAAGTCTACTATTCAGCACGGGGATGGGTTCGGCCGAAGACCAGACCATTTCGTATTTTGCGTTACGTGCTGGGTCGTACAAAGCACGGGAGCTTTTAACGCGAACTAGGGCAATTCGTTCCGATAAGTCTGCAAATGAGAGTTCGATCTGCTTCTGCAGCAGCGGCGCTGGTTAGGCCTATAGGGCCTCGCACGTAGTGTCCCGCGCGTGATGGGATCCACGGGGGGAGATCCCGCAGTCTAGCTTGTCTCAGGTCCCATAAACAAAGCTGTTTTCGTAACTGCTAATTCTCACTTTTGCCCCCAATACTGTAATGCAGGCACATAGAGCTATTTAAGATGCCATTTTCTAGAGTAAAACCGCACCTCGGTTAACCGCAGCGGCAGG"/>
                    <sequence id="seq_t634" taxon="t63" totalcount="4" value="CAGGATCTCTTAGCCGCATTTGGTTCAAGGTTCGGAGGGGATTGGTGGCGCTGATTACACCGCTCGGGCAGACGTATTTCATTAACACCATTCCGACCAATTGCTGGTGGTAGCGCATATAGCATATCATTTTCGATGATCCTGAAAGTAGAACCTCCAAAGGCTGTAGCTAGGTTTGCATCCGCGCGAGTTCCAGGTACGTGGATTTTTCGGACGCCCGAGCCAGGTACTCCAACCTGATACAGTGTACCGGCTGGCGATCGATGCTGAGCTCCGGCCTTGCTTACAAAAAGGCCAAAGGGTTTGGTCGTGGCCATTACATGGGTTAGACGGACCGCCTCGGTCTGACTGTTATTATTCACGTGTCGCTTGCTTCTTGACCTGTACAAATGTGGGACAAGCGTCCAACTCCTGCGAGGACCAACATCTACTTAGGTTCAACTGGGAATCCAGAGGGGTCGGAAAGTCCTAAGGTTTATCTGAGTCTGCAACCGAACAAAACGAACCACGCATGGGATCTCATCGCCACGTCGCTACCGAGCTCTTGTCGTGGTCGTATATTCTTTACACTTAGTGATATCTAACAACACCAAGCACAGTCCGCGTGTTTACTTTCGATGAACATTATCACGCCCAATCTGAATTAAGGACATTGACTCTATGCTCGGCTAATCAGCGGTTCCGGCTGGGTCGCAGACAAAGGCAGTTCACTGCTCGGGTGGAAGTTCTGAGTACAAGCTAGGAGGATAGTGACTTCGTGTACATAGGGTGGCACTCGACTGTGGAAAAGCCATGAGCAGAGAAAGTGTGTTGCATAAAGGTGGTGGAAGGATAATTGTGTTGTACCCAGTGGCGCAGACGACGTCTCCTATAATTTTATACGTACCATTGAGAAGTGGTACTGATTTAAAGAGGCTAATCATGTCCCGGCCCTCAACTCTCGCCAGCGTCCTATAAGAGTGCTGCGTTTTAGCTTTGCATAGCTTGTAATTGCACCGAC"/>
                    <sequence id="seq_t644" taxon="t64" totalcount="4" value="ACTCCAGCATTTGCCGGTAAGTTACGAGCTCACAACACTTAGTACTGGGGGATCTATAAATTAGAGCCCAGATTCTTAAGGGGTCAGTCCCTTCGACACCTATACGAGCGCCTCCGATAGTGATGCTTTTGTTAACCCGACCCATGTCCACACTGGTTCCAGCGCCTGCGTCCAGTAGCGTATCCCAATGCAAGGCCTTAAATGCGCTAACGTATCGGGAAGGGCTCATAGTGCTTCTTCTGTCTCTTGCTCGCCTCGAACCGAGTTCGAGACCCATTTATCCTTACGAACGACGTTTTTGGATCCTCCAGAAAGATAGTTGACTGTTAGTTTTGTGGTGGACTTCTCCATGAAGAAGTAAGGGCGCCCCCGAGCTAGTGCACCAATATGTATGTCTTGACGGGAAGCATGCGGGGATCCTGGAGTGTAGGCTTTTAATTTTTAAACATTGTCCAGGCCCGTGGCCCACCTATATGCTTATTCGCAACGAATACCGACGGACATTCAGGGCCAAAAATGGTGACCGAATACCCACCACGCGTACCCTAGTCCCCATCACCGATAGGGGTTAACCCTTAGTCAACGTTTAAGCATAACCTCATCATCGATGGCAGCAGTGCGCGTAGTTTATGTGGAGGAGTTCATCGAGTGCCCCCCACTCCGGTCTTCGCACAGCTTGCCAACGGAAGTGATGTTTCCATTGCTAACGCTCAAGACCTAGATAGCCCGTCAGGTTAGGGTGCGGTACGTCTGGGCTGGCAATAAAGCGGTATCATGTTCAGGCGTGACGAAGGGAATCCAATGATGGACATTCCCTCCGGTTGCTACCCTCATGTCCACGCTGTTTCAGACTGGCTAAATTCAGAGGGGAGATCCAAGAAACCAGCGGTAATGAGCTAGAATTAAGAAGGGCGCACCGGCTGTGACCTAGAAGACGACCCTTTTCAGCTTCGCTCGCACGTTGCTTTTCGCGTCGTGCCTCTTGCATTCTTCGCGTCGT"/>
                    <sequence id="seq_t654" taxon="t65" totalcount="4" value="ACGGCGGATTTGCATACTGATAGCCAGAGGAGTCCTGGAGAGCCAAGGTAGGGCGTGTAGACCATTCGTATAGATTTGGTCGCGGGAGCTGCGATTATGCTCGGAGTGCACATTTTCGGTGCTAATTACGTATGGGCCAACATTATCCCCCCCGAGCGTTTGACTGCAAGGGAAGACGGGATCCAAACTAGGTCACAAGTCCTCAAGGGACTACGTCGGGCTGTATGAAACCATCGGCAGACCCGGTGTCCCTTTTAGACAGTTTAAGCAGATGCGTCAGGGTTCGAAGTGACATAGCGAACCTGATAAGGTTCCGCACCGTTTAACAGAGCTCAGATGTTGATTCGTAACACGTGGACTGATGGCTTTCTGAATACAAAAAAGTAGTAATATCAGCTCAAAATGGGCACGGACAAGTATTTTCAGGGGTTAAGACCCTTGCGCCAGAAAAGAGCTTCGCAGGAAACGTTCAGGCCACGTCCAAACACCCCCACACCAGCTCGAGTAGTGTGATACACACGGGACTCCTCATTGGAATTAGACTGCTAGTTATGACGTCCACTTGTAAGCGGGACGGCTAATAATCTACTGAAACTCCAAAGCTAGGGGTACAGTAATTTGCCGTGCTAAGCCTTCGTAACCCGCCGTTACAACGGTAGGTTGCCGGCGGGAATCGGCGCACCTTTGAGGTGAACGGACGATACCACTGCAGCACATACAACCGTAAACGGAGCCACTGTCACCTAATGAGCTGCCCATAGCACGTGCGGACGTAGACCACGGGGCGGAAACAGACCAACACCAGTACGCCACACGGTGAAGGTTGTTGTGGGAAGGCCCAAGGATCGCGCTATCCTGAATAAGTCTGCGCACCTGAGTCCCCCAATGACTGACTTGAATAGCGGCGTAAATAAACGGGGCGGACGATTAAGCAAAGACATAGTGCTATCCACTTCCTGAACGCCTGGTGGGGACGGCAGGGGGTCGACCCATAAATAAT"/>
                    <sequence id="seq_t664" taxon="t66" totalcount="4" value="TCCGTACCGGCTGCTAAAAAAACAGGCGCTGATGGGAATTTCGCGAGCGTGAGAGTAACCGGCACGAATTGTCGTCAAGTTTCGTCCCCGCCGTTAGGATTTCTTAACCGACCCGCTAACATATGTAACTAGGATGTAAGCGCCAGCTCCTATAACCACACCATATTGGTACGCAACGGCCATGGTTAGATCTAATATCGTGGACCTCAAGGCAGGCAAAGTGGGTTGTACTTTCGGTGTAGCCACCACCCAACAAGAGTAGAATTCCCGTAGCTATCAACTATGAGTTAATACGAACTACCAGGAACTCCGTCCCAGAAATGAACTCTATGACACGGCTTTAAATTAGCGTCCGTGGTATGTCGCCATGGCCCGTTTGGTTTGCGTTGAGCGCGGCAGCGACTGCACGAAATATACCCGTTGTGGATAAAACCATTGTCTAGTAAGCTTTGGGGGTCCATGCACTAAGGAAATCCTGTGGCCCGATCCCGTTACAATAAGTCCGTGTCGTGGAGTTAATGAGGACCTCTCCGTCGGAGAAGCATAGTTAAGTCTGAACATAACGTACACGTAACGTAACTCAACGTAGTAGTCCGTTTTGAAGTGTAAACACCAGGATCAGTCAGAAGTCGTTAGAGTGGCATACCACGTCTCAGGATTCTCAAGGTCCGAGGGGAAGCGGTATTTTGCTCTTTCAATACACACCTACGTCGTGGTCTTTCGTTAGCCAAATCTGGAATTTTTGCTATAGCGTTTCAGACCAGGGGGTCTGGTAGATCATGTTATCAATTGGCTAGCTATGATCGTCAATAGGGCCAGGCAACCGCACTTGCAAGTAGGGCTTGCGCCAGCCGTTAGAGTTGGTGAAAAATGATAGCTTCGCCACGAATGGCCGGTCGAGGGAGAAGAGATTAATCCAACATTACTTCCTGATCCGCGCTACCAACACCTGGATGATGCTGTGAATAACACCTAACACACAATAAGCCGTCGAAGATAC"/>
                    <sequence id="seq_t674" taxon="t67" totalcount="4" value="TTCGCTAAGTCTATGCGTTACGTCTCTAGACTAGCACTGAGGTCGACCTGTAGTGACCGTGGAATAGGCGGTTAGAGGTCGTTCTTGGGGAAGAATATTTTTAGCTGAGCCCACACGATCGGAGGTCAGGCACATTTTGCGTCACATTAAGAGGCGGCGGTGTGCATCCCCCATGATCTCTGTCTTTCGCCCGAAGACCTTTCTTGATTCGATCTCGAATGGAACCTATGATAGCGCGAGCGTCTAGTACAACCTCGTTGGCCCACAATGATGGTGCATGGTCCGAAGCCGCACCAAAAGCAAAGCTCTTATCGCACATGGTGTACAATAAATTACGGTCACGTAATTGTGCTAAGTTTACTCACGGTGGCCGGCGCTGTGCAGGGTGCTTAATTTTCTTGTCGACTAGCCCCAGTAGCTCACCATAAAAATGGCCCGGTCTCACCTCCAAAATCTGGCACGGCCTTGAAAGTGTTCCAGGTCATTGTCTTCACCCCCAAATTAGATTTCTAGAGGATCGGTACGTCGGTGTGAACCGACCCGGAATGGTAGCAAGGTTAACTTTCTGATTCGGTCTAAAAACCTATAAGCCGACACGATTGGCCTAGGTTCGCCAATGTGACATCCGTGTGGTACGGTCCTGGATCACTAGTGGAATCTCGTTGCAATCTCCGTTGCCGTATCCAGTTGTTCGGACCTGATACCCGAAACATATAACCCCTCTAGCCAATTAATGTTGCTTCGAAGTGTCGTGTCAACGGGATACGAATCTACGAAATAAACACGTATAGCATGCTCGACAGATGCTCATGACACCCCTAAACTGGAACGGTCTACAGGAAGAACTTATAGTGGAGCTGAAGCCTTCTACATATCTAGTTATGACGCCGCCCAGACGAAGCTTCAAGCGGAGAAGGATATTCAGGCCCGAACAGACAACTGTAACTAGCACCATGTTCCAATATGCTCACATCAAGGCGTAAACACCCCGTAGTATCAG"/>
                    <sequence id="seq_t684" taxon="t68" totalcount="4" value="GATCGTTGTTCATCTTCCGCTCGCGCAAGAACGAAAACCGTTCCTCTCCAACCCGCCTGAAGGTCTTTCTGGTACGTAATGCAACGAAATACAGAACTGCGAGTTGCAGGTAACAGTGTTCGGTGGGGCTGTCCCGCTGAAAGGGATCCTGACCAACAGTGGGGTGAACCCTCTGTTCGCACTTGTCAGGTATTTGTCCCCTGCCTCCACATTGCACGAGCTAGTGTAGTTTAGATAGTACACTAATCTGCCTTGTCGCGGAGATAGATTCGCCTCAACAGTAAAGAGCTAGTGGGGCGTGACCCATTGGTATCTGTTGTTGGTTTTAACCGCACTTACATGTCCCTACTGGGTATGCGCATTTGTGACGGTCCCATAAAATCTAAAGCGTAAACGGGCTTTGGAGGGCCTAACGGCCGATAATTCCAGAAGTGCCCGCTGGTCGTATGTGTGCCCTATTTAAGCAAGCCGCAGGAACGAATCCACCCCGCCCCCCGGTGACGTAAGCATGACTCTTTGGGCTCTAGCAAGGGCACCCCAGAGACAAAGACCTCCCAGACCGACACATTGCCATGACATCTAATCGAACTCTACGACCAGGAGTCATGTATTTTCCGCCCGACAGAAGCGTCACGATTAGTTGTATAGCTGGTTGCTAGCAGAACACTAGTCGCGTTTGGCGGGCCGCCATCGGAAATGTTTTCACGTGGATCGAAGGCCATACATCTCGCGTTCTGTTGCCCCTCACCGATGCCCTAACCGTAAATCGCTGGTTGGAGTGATGATATATGAGGTAGCAAAAGCGACCCCTTATGTTTGTGGATCTCCCTTCGTGTACTTTAGAAGTACAACTTTCAAGTTTATGTGTTTCCATTTTCCTCCACGAGCGGTAACTACCATCCAACGTTCTTACAAGCTCTAGATGACCGACTTAGCTGACCTTCGCAATCTAACCTACCAATCATCACTAAACGTGCCGCGCTAACTACTGTTGCATGCG"/>
                    <sequence id="seq_t694" taxon="t69" totalcount="4" value="GCACCCGATTGGTTACAGAGATTGCTAACTGATGATTCTGGAATGCGATCGGTACACTCTTAAGGGATCCATCTCGTAAATAAGAGCCTCTCTGGATCCAGCTTCAGATTAGCGTTGCGAATCGGGATAACCCCTCTCATCGCAACCCAGAATCCACTACACAGATTGCGGACTTGATCCGCGAAGCCTTCTAAATTGAAATGTGAACCCTGTCTTCCCGGTGGAATGGGGAATAGGGGTGTTAATACGGGCAGTTATTGAGCAGCTGCCTACAAGTGCATTCATAGATGAAACCCGGCTGAGCTGAGTTAATGGACGGTCATTGTAGGATACAGGATCAAAGCCAGCGGTCCTGCGCAAAGACACCAGTTAACCTCCCCCTTGCATGTCCCGCTGTGTCGCGAGCGGCAAAGAACATGGCCCTCATTTATTTAAATAAAGATACCATGTATATCTTACGGGCTGCCTGAGTACGTTGGGTTACCGTTCTTGGTGTTCCATTGCGCCCTCTGTCTCGGCAACGGACATACTACCCCCAGCCCAAGCGCTAATGACACGGGCTACTCGTATATACTTCAGGTGTGTAAGGGCGGTTGACGCTTTTTACAAAGAATATTGCAACGAGACTGCGAGGATTCAAGGCGTAACCCCGAGTAATCCCTTTTAGATGTCTCGAGGACGGGACAGGTAGTGGCTCGCTCAACCCAATAGTCTTAAATTGCTGTCAGTCAAGACCACAGCACCGTACACTCCATTGTGAAAACGTGCCGGGTCGATTGTAAGTGCCAGAGACCAGAGATAGAACGCACGCCGGCGAGTATAGTGGTCAAATTCACTAACTCAGTCCACTCTGGGGACATCGGGAACATGCTCGGAAGCTTATAGTCAAAATCAATCCCATTGCTAAGGCGAACTGCGTTCATAACCAGGAAACGAAGTAACTCCATGCTGGGCACCAATGCCAGGTCATGATGAACGGAGCCACGAACTAAGGCGGCTG"/>
                    <sequence id="seq_t716" taxon="t7" totalcount="4" value="GTAGCACTAGTAACTCGGTTTCTGCCGTCTCCCGCTTTCGACATAATCTGAGACAATTGAGAGTGCACTGTCCATGTATTCACAAACCGCTCCACTATCATCAGGGCTTTTATCTGCTAAGTGGGGGAACGACGTAAGTTGCTCGTAGCTCGTTACTGATGATCTTGTAAGAGCTCCGTGTGTACGCTCGGGTAAATGTTCAGCGGGCCTCTCATGCAGAGACTGGGCATAAGTTTGCTTTGGTTTTTTGCACGCGCACGGAAGATCGGATTGGGCGTACTTTAGGGCGAGCAGGAACTTTAACTCACTATCTCTATGTTGGTCAGAGGTGCTTCACGGGCTCCTGTAACCGGATCTCTTGTTATGTTTTCATCAATATCCGCAGATAATCTCCGTCTTAATTCGTTGCCATTAGCAAGCTCGATTGCTTCGAAAGGGGTTCACGTTCTACGTATGCTGGTAGTAGCAGACTAAATGTGCCGGAGACAAACCCTCCCCCCTTTAGCGGTGAGTAACAGTAGGATAGCTCGCACTTCTCTTGTCTTAAGCTCGCCCACGTACGGGATAGGTGATTCTTAATTGTGCTGTAGTACCCTTTAATTCTAGAGATCCTACCGTGCAATATAGGCCCGAGTAGGCGAAAAGAGTTGTTCTTATGATCACCAGCACCAAAACTGGGGTAAAGCCTAGCTTATTCAGAATTCTTGGTATAAAGTTAAGTAATTAAACGAGGTTGCGGCCTTCCGAAAACTTCTATCGTCTCTAAACGGTAGAAATTCATGCCCGCCTGCCATGGCAAAGATCTCCATGCCGTCTACCATCCTGGCCAATATGTAATGATGGACGCCACGGTGTGCCAAAGTTTACTAAGCGGTGCCGAGACCTGAGGACGAAATCCTCATGGTGCTCTGAATGCAACGCACCCGCGAGCCCTAGGCGCAGCTACAGCCAACCGCGTACTGAGTTTGGCGACCTTGGATACTAAGTTCATACTCTTGGC"/>
                    <sequence id="seq_t704" taxon="t70" totalcount="4" value="ACGTCGCTATAGATAGCCCTCAGAGTCTGCCGTTGTGACCAAAACCAGCCCCCGAATCAGCGATACGCTTATAGCGCCCGAGGCTTAAGTTCAGCGTTGAGTCCAGCTGCGGCAGCAGTAACGCAGCTCCATTTACACCCTTACTCTGTCGCTTGTGAATGGCAATCATTAGTGCCCATTTCTCTCCGGATTCGACGGAGCCCAACTTATGGCACGCCGTGATGATTACGTTGCGTTCATATCGACTCCCTCACTTCATGACTAGGTACGGCTGATCTCCTATAGGCTATGGTGTCAGTGGCTGTGCCCGTCATCCATATGCTCATTAAGTGTTTGGGGTTGTTCGCGCTTTGGGAGGTCTGGCGCCATCCTGAAGGCCGCAACTCGACTGTTGCACGTCAGCACGAGCGAGGAAAGTCTGGTAGCTGTGCACAAGCGCAGACTAGCGCCCGACGCTAAAACGAGGCTACCACGTACTCGTGTCTATAATGGACCAAAACTTCGTACGACCCAGTTAGATGTTGCAATGTTGAATTGTACTGCCCGTGCGGATATACACGCACTACCGCTTTAGACGTATGCGCGTTCCGGTTAAAGAATGGGTGAGTGATAATCAGATCCGATCTTTTTCGTGTCGCTCTTGCCTATACTCATCGCCAGCCGGCTCAACGCGACAGCCGACGACGATGGCCAGAAGGACTTAATTGAGATCGAGACAATAGGGGCGAGGAGAGAGACCCCCTGGCAATAGCAACCTGGAGGTTGACGACTACCTTTTGTTCCCTTTCGTGGGCATTGTCGCCTATCGTACGCATCGACCTCACGAGCTCATTAACTCTTCAAGTAAAAGATAAAGACAGATCTCCACTCTGGCTAGCTTACTGTGCACTTATAGCAGTACAATAGAGGACAGATACAGGCAGTTCATATGCGGCCAATGCAACGTTATCGTACAATACAACCAGCTCGGGTCTCATGTATGCAAGGACTCTATGCGTAG"/>
                    <sequence id="seq_t717" taxon="t71" totalcount="4" value="GATCAACTGTCGACTCGGCCCAGGCAGGCAAGGGCTTTCATACAGTTTAGACAACAGGAAATTGCAGACAGGCTAAGGCCTTTTATTAGTTATGTGATAAGAGTTGTGGCGGTGAACCTATGGTCGAGGATATTTCGAGCTCGGAAATCGGATTTCATAGAGAATTGGTGGCGCCGACATGTTATCGTTAGAGAACCCACCTCCTGGGTCTTCTCGTATTCGCGCTTATTCTCGCAAATAGCCCCAGGGTTCACTTAACCGAACGGCGCCGGCTGTCAATGGGGAACAGTAAAGCCGGGATTCCCCTTTAACACTTGTGGATCCGGTAGGCTGCAAGGAGCTCCTAGCGGAAAGATTAGTCTCCTTAGCAATACGAAGATCATCGTGCCGAGTTTAATGCCGTCATGGATAATGGAATTGGCAGGGGATTCCTAAGTCCGTAGGGCGCGCCAGGTTTCACTCACACGACCGCGTTATGGCGTCATCGACGTGCGTTGGCGCCAATGATAATGATACAGTAAGGTCGCACATTCGCATGTTCTCGCGTGGACTAAACACTCGTAGACCGTAACAGCCAGCAACACCTCCCGCCTTGAAAATCTCGAAATACACCCGGATACGACAAAGGTTGGTTATCATGGCTGTGACTAAATTGGCGTTGCGGTATGCCAGGCGCATTAACGCATCGAACTATCATCTTGTCTGTTAGGCAGTAGCGGCGGCTGCTGTGGCCCCACCTTTCACTGCCACCTACTGGCATCGAGGCGACCCCAGTCTGATTAGACCCGCAAGTGTTAAGCGTATGTTATCTGCTAACCAGTTATGGTAGGCGGTGACCTAGCGGCATGGTAACCGAGTAGCTCAGCTCTCCTGTTGTTACGAGGTCGCTTCGCACCTCATTTCAGGCTTGTCGTGATGTTCACCAACAAGGCACGAACTAGTTACACTGCCCCCACCAGTGCGTGCGCGTTTATCGTAGGCTCACCCAGTACTTGTACGC"/>
                    <sequence id="seq_t724" taxon="t72" totalcount="4" value="GAGTAACACAAAACGTGGATGGGCACAAAGAACGGGAACTAAGTATAAATTAGTCTGTGCAACAAATTCCCAAGTGGTCTGTGGTCTATAAATGAACAGAAACAGATGTTTCGTCCCAAGACAGTGCTCGACTGCCTTAGCAAATCCTGTCGTGTCTTGGAGGCGGTAGAGGCGCGGTTTCCTAACCGTGATATCAGCCACATCTCGGTTCCCTGACAAAGGGCAGTAATTGTCTACCGGGCATTGCAAATTACCACAGAGACCTTATCTTCACCTACTCCTTGTGAAAACCGAGGACCACTCTATATACCCACCAGGCTCTAGGTGAAAATGATGCCTCGCGGAGTTAACGATTATGATACTGGCCTTAATAATCGTCATAAGTGCTCCAGCAAACACTAACGTGCTACTCACTTAACAGGTCGGCTTAATTTGCACGCGTCCTACGTCGAGGAACTCACCCACCGCCAACATTCTAATGCGTTTCTTGGCAAATAGATACTACAAGTGTCTAGTTAAATCTAACACATGATTGAGCCCGGGAGGGAAGCAGCTGTCTCACAAATAGGAAGCGCCTGCTTAAACTCTTCCCGACGACTTTTGGTCACGGACGGCCTACGATCCCTGTCGCCCCATGCTGGAAACGTCATCACAAGCATGACCAAGGTGCGAACAGGCGGGTGGGGCATGGTACCAGATGATAGCCTCAGCGATTCATATTTCTGAAAGGGTGCAAACATACCACTGCCGACCGGACCTGCCTCCTCGTGAGAATAATACTGTATTGAGTAGGCAACCTTGGCGAGCGCAATTAGTATGGTTCGCCGGTTACCGCGACGCAGGTTGACATAAGAAACGATGGGCGTCTTATGCAGCCTCATAATCAACAGGTCTCCGGTATTTGCGGCCACCTTAAGAAAGCTCTTTTGGTAGCAGGCTCGAGCAAAAGTGCTCACAAGACCAACGGTTCCTAATGTCGCGATTGCAATCGCTACATTAT"/>
                    <sequence id="seq_t734" taxon="t73" totalcount="4" value="GCGCCACGCCTGCCAAGTCTGAGACGCACACGGGGGCTACAACATGTATCTGAACGAGTAGAGGCGTCCGACCAAGTTCACTAGAAAAATTATGCTAGAAGACTTGAGACAGGTGGTTCATAATCTCCTGAGATTTGAAAACTGCAAATGAATATGGTAAAGGCATAGCTGTGCTAACGTGTTCATGTGTATCTATCCTGTTCTTGTTGCTTGACCAGGGAGCTAGTGGATGTCCCAATTCTAACAGTTATACCATAACATCATGCTACGCAGTAGGAGTTCGCATGTTGAGTCCGCGAAGTGTTGGGCTCCTATTGATGCTCTCTAATACCGGGATGTCGAACGCGTACCCCGATGACGCCAAATTGCCAGGCTCAGTGTAACGGCGCAGATATCAAGCCGTTACCGACACGAGCTACCGCAATGCACGCGGTACATTCTGGACCGCTTCCCGATATCCACTGGATTCGAGTCGTGTGTATGAATAGAGCTCCATTCCGGGATCAAAAGTGAAACACATCGGTAGATCGGGCGCAATACCACGCTGTAACGAATTCTTCGCTAAATACCGAAGCCTCAAGTTGACCTTACCTGTTAAATTTTTAAGGGCGCTGAAATAGGACCGCGCCTGGATATCTTCTCCTAGCGGGCCCTGTCGCGGAACGGTGAACGGTACGTATCGCACTTGTGCTACCGATTATGCTGGAAACGGCAACGATCTTTAGCCTGTCCACCCACTTGAGTGGCCCACGTCTCTGTCCACATTGCCCAGGGAATCAATGGCCTCACAAGTCAATCGTTGATATGTGGAGCAATCCACTTTACCTATGCAGTCAAAGACCCATGTCACTTCCTTGTATCTTATATAGATGTTTACTAATTCGCCACGGGTGAGGTTGTCCCTGTGCATATTACGCTGCCTACCCTCGGTCATGGACCCCCTCCCTTCATGTTCACAGACTGTCATAGGTCTTGGAAGGTTGTCACTTTGCTAAAACCA"/>
                    <sequence id="seq_t744" taxon="t74" totalcount="4" value="AGGCAGTTTGAGCCAGCACTAATTCGAGTTTCGGTGTGGAACTCTCGGCACCCATTACAGCAATTCCTAGCTTGCCTCGGCGATGCACACCAGGATTTTCGAGCTCATGGAAGTGGCCCGGAACGTGCACCATTAGGAAATTGCTCTTTCCGGTGGACGCTGTAACCTTGATCAATGTGAAATCTATGGACTCTAGGCTATAGATGCAGTGCCTTGTCTGTCGCGATACTTGGTTCACCCCCTCGCCTTAATATCGTGAAAACGCAACATTGTGAAACCTTCCGGGAGGGGGCCACATAACCTGGGCCTCCGGACACCTTGACACCTAATGGTTAGATTCGATTCGAAACTGGCATCGAGTGCCTTCTCAAAGGTTGCTTCAATCTCCTGTTTCGTCCTGGGAAGCTCCCGTGGCCTGGTACCAATTGACCAGGAACTCTGTGGCGGATTCGACGTGAGCAGAGGATTCCCTTGTCCGACCTGGCTTATCTGTAAACTAGTTCGGTTGAGTTGTGTCCCTGTCGGCTGGCTACAGAAACACGCCAGGCCAACCGTAGTTATACTGGGCACTTCTGGAGAAGAACAGGAAATGATTGCCTTTAGTTCGCCTTCGCGAGCGCAGATCCTTTGCTAGAAATGGCACGCTTTCATAAAAAATAATCGACCAGGACCACGAAGGGTAGGCGGACTGGAAAACGGAGACACTCAGCGCGTGTAGAACGACACCATGGAGTTCGAGGACTGTCTTTGCGCAATACAAGCGGTACGGTAATCATATTGGAGATGGCCAGGAACGGGGGGGCCATGGACCCCAGTCAATAGCGCTGACACGTGAATTCTTAGACGACGTCTAGACATTAGCTCACCCTGGTGTTCTATTATAAAAGAAGAACAGTACGTTTGGGGTCATAGCTCTCAAGCAGAGCAAACCCCCCCAGTAAAATCGTGCTCCAATGTCCACCATCTGTCCTCCTACCCTTCGTGATCTGGCCTACCCAAG"/>
                    <sequence id="seq_t754" taxon="t75" totalcount="4" value="AGACCCACATCCTACCACCCGTAGCTTCCAGCAAGCCATTAGGGCCACTCTGTTTCGGATCTGAACATGCTTGCTGTTGGGCGTACTCCGTCGCATATCTAACACGGTTTTGTAAGTATGACTAGAGTGACTTATTACCGGTTCGCGGTATCGATTATCATGCAGCGGTTTAGGAGGCTCCTCCCACAAGAGCGGTCCGTCATCATCTTGATCTTACGGGAACGAGGCCGATCCCATTGGAGAAAGTTGCCGCCGCACTAGCGGTCCCGACCCTAACACGGACATTGGGAAGTGCTACCAAACTCTGACTTAGTGGTGTCGACGTCTAAGACGATAATGAATAAGCAGGAGCACCTCGCGCGCCTGTCCATGTCTAAACAGTCGTTCAGGTGCCCTAGCCCTTCACCGATCAAACTTGTCCTACCGACAGAAACTATCCAGCACTTACTTTTGGATTTCTCGAAGGAGGTTTTGTCGAGTGTGCCCGCAATCCGGAGCCCCGGTGCGGCGCAAGATACCCGATGCCGAAGTGCGCGCAACCAGCCAATTCTGCGTGGATGAATCTTGCGAGCGACTCGAATGTAAGCGCAATCAACGTCTGCTAGGTCATCGCATTAACCGACATAGCTGGTTTTGCGCGAGTTCGACTATTACTTTAACGACCCCTACCCCTTCTGTACCATTCTGATAAGGAGAAGACGGTCAGACGCTTCGGAAGCCGACGGATAGCCTTGCCTGCTGTAATACGAAGACTTGATACAGCTGCCCAGATTGTGACACGCGGGGCGAATAGACAGCCGATATCCTTCGATGTGAATTTCGTTATTTAGTGCCACGTTGTGCGAGGAGCGACCTTCCCAGTCGATATTCAGCTAGGAGTTAAACCGGGCCACGAGCGAATCCGAAAATAAGTCACTAGCTCCCAAGGACACTGGCCTGGTGATGACATCCCTTAAGTACGGCCAGCGCAGAGACAAAATGATCCTGGCTCGTTTGAGAG"/>
                    <sequence id="seq_t764" taxon="t76" totalcount="4" value="CTGAGCTTCGCTAGCCTATCAATCGAAACTGAAAGTCGCTAGGACGCATTAATTGGGCGTAGCGATGCGCAGATAACTTCCCAGAGTCCCCAAGCGGGAGTGAAAAAAGGGGAAACAGGCACATTTTTCCCACGGATCCCAGCAGATCTCTTTAGCACGTATGAGCTTTCCTTGTATTTTGCCTCCCGTTGCTCACGTTTTGACGCCACCAATATGGGAGTACGAGGATGGATCAGTAGGTAAATAACTCTTCGGCTCCGTTCAACTCGGGTGCTATCAGTTCAGGCCCGGCGATCAGCGTTAAGGAGGCGATCTACTACTGTGCAGAGCCGGCATCCACAGACGCGGTTACGACGAAGTCAGATAGTGCACCAGTTTCGCTATCGACCGCATGTAGGAGACGAGATATCCTAGGTGGATAAAAGGGCACTGGTTGGTTACAACCGGCGGGGACTATGGCTACGCATTTACATACCGCCACATCGAGTCGACCAAGACTTTGACATCCGGCTCATCTTATCATACAGGAGGTAGGTCACCGCTCCCGTGCTGAACTAACACCGTATACGTATCAGATTTAATCCTTGAACTTCATAGGCCTAAGAATACAGAGGTGATCGAATAAAGCAACTAGGCTCTCCTTAATGAACGCACCAGGGTGTTTGCATCAGGGCATGTAAAACCCCATTCTAGCCGGAAGGTCCCGAGCAGTGCTATACAACGACTACCAGAACCGGGCAACTAAACGAGGGACAGCAAGGCCGTCATTCGGCATGGCGAGTCAATGCGAAGATCTTCTATACTTGACCAAAATATCAATGACGGGGGGCAGATTAGGAGGTCTGTCCGGACGCAGATCAGACAATCGCATAGCTGAAGGCCCTACACCAATCTCCTCTGAATCAGTCCTTCGCTTCTGCGGAAGGGGCTGGAAACTCAAGGCCGAGTTTGGGAACTCGCTGGAGATTTATTAACGCGAGGCCCACGGGGAATGTTAGCA"/>
                    <sequence id="seq_t774" taxon="t77" totalcount="4" value="GAACCTCACACCAACGGGAAGCGGACAGCCTCGTGAGTGGGGAGGGGGAGTGCTCATGGACCCCATCAAAGATCTTATTAGCGGTTGCCCGTTAGCCTGTATCTACATCCCAGAACTGGATTAACTTGTTTGCCCATCAGGGAGGTTGGGTATGCGTGGCCGCCACGCCTTCCTATGAGCGTAATATTTTTATTGTAACGATCCGGAAAAGGATCACTAAGCCACAATTGGACGTATCGCCTATACACTCTAGGCGCAGATGCGAGTTGTTGAATGCGGATCTGCACGGGACACGAAGCCTTCCGGACATCGGGTGAGCTGGTCTGGAAGACCAGGAGATACTACTGCCTAGATTATCTCGGCGTCCACCTGGCCTGTGAACAATTAAGTAGAATTCAATTCCAGACTACAGCGTTGTACGCATGTACGGGGCACACCGATTCAAGAAGTATGTTAACTACAAGGGGACTAGTGGAATAAAAAATACTATGGACAGTTCTCCGGTATTCGCACCAGTTATGGAGTGAGGTCAGGCTCCACAAAATGGGGAAGGGAGACAGAGTTGATTATATCGACTAATACTCATATTCTTTTGTCCCAGAGTAGGGCGCGTTATAATAGTTTCGCATCGACTTCTTCGATACTCTCCCTATGTCGCAACCGGGGATGCGTGGTCGAGACTATGGAAATGGTCTTCCCATCACCCTGCCTGGAACACCGGAACAGAGAGTGTTGGGAGGCTGCGAATTAATGGTACAGGTATTGCAATCATATAGTGTTACCAACTTGTTTGGACTTGGTCACGGCCGCTTTGCTTTGGATCGCATTCAGAAACGGCATCAGTCGGCTTGGGGCTAGATCGTCGCGGCGCACAGTGCCTGCTCGTTTGGCCGGTAAACATGTCCATGCTTAAAGTAACAGGAAACGCGAAGGTCGCCTTGATATGATCTCCTGTCTAAAGTGGAGTATCTATTTTGAGCTCTCGATACTACCACATGGA"/>
                    <sequence id="seq_t784" taxon="t78" totalcount="4" value="TGGCAAACTTAACCCTCGATGGAGAGAAAGAAGAAGCTCTTCAGCGAACATCGTTGTTTGGAAAATACCATTATACCTCGGTTCTTGACCTAGGAAACGCAAACGATCTTTATTGCGACTACAGCGCAGCACGGCGAGATCCATACATCTTAGATCTTGTTAGATCTCAAAGATCTGTTTAAGAACCGCGACTTTGGCTGGATCTCATACCCTTCCAAATCGCCAGGACAACTTTACTGGGCATTGCTAATTACACCAGAGTTGAGTTTTTGCTAAACCGTTTCGGCGTCGAAGGGTCCAGACATTACTTCTCTGGGGCTCTGGAAGACCATTTTACCTCTCGGACATCACCACTCGGAAAAAGGCGTGATTAATGGTACTAGCTGATACAGCAAACTCTAGATTGGACCGCCCCGAACAGTTCTGAGTATTTGATACGGCTCCTAAAGTATGGCTATCCGCCAGCTTTAACATTTATTCGCAAAGCAGACCATGGTAGGTTGCCGATTAATGATTAATCGGTTATACTGGTGTGTAAGCAAAAAGAGAACGCAACGCCCCCAGAAACGAATCGTATGTTCGATCGCAACTCGACGCCATGTGGCCCGGAACGGCCGACGTTCCCGATAAACGAGTTCTCTCGGGTCAATTGCGGACATCACACAAGTTAGATCAACCGGGTACGGGTTTACACCAGATGCCCTCCCGCTCGAATCAAAAATCTTCAGGTTTGATCATGTTGGCGTGTCGAACGCACATGTAGCCGAGCGAAAACTAGTGGGCATGGGGCCGGGATGGCTATCAGGAGAAACGAGTGTGGGGCCTTGGTTACCCGGAGCCCGTTCGACTGAATAGACGGGTAGCACCAAATGCAGCTGGGTACTCGGTAGGTTGCCGTTACTTCAGGCTTGGCGAAGCATGTACAATCGGACCTCTCCCCGAAGGGAACGGCTTTCAAGAAACGCGCTTCCTCGAGGAGCGATGGCACTATCTATATTGA"/>
                    <sequence id="seq_t794" taxon="t79" totalcount="4" value="TGGCAATCCGAGGGCAGCCTTAATGGAGGATCCCGATGCTTAGGATGACGAGACCATGCGGGCATGGAGTTGAACCTAACCGTCGCCACAGAGATCTGTCTTCGGATTCCGTCTCTGGGGCGCCCTCATAAAATGTGGGATTATCGATCTATAGGACGTGAGACTTATATTGACCCGGAACACACCGAGGAGCGAAGAACCTGTGGTCTGTAATAAAATCCAGTACTAAATAAACAGTATTGCTCGGTATAAAACTCCATAAACTACACCGTGTTTTGCGAGACGAGAGCTGTTAGGCAGTTGCAAATTTCGTCCTGATACGGACTGGGCGTACTCCTGAGTTAATAGGGCCGAACAGGTTCTCTCTACTTAATGTTAAGTTTGGGATCCCTGGTGGCCCGCACGGATCATTGGACGAGGCGGGAGAACCTCGACCTTGCATGCGAGACTAGGCTGGGAAATGGCGGGTGTAATGCCGGTGCTCCTAACAGACGTTGCTCACCACCGTCTTTGACACAATTCCCCGTTCTGCTCAACCGACGCCTAACTGGCGTGCAACACTATTCGACCGTACACGGCTAGACACGCCAGCCGTTAGCTACGTATCAATGCAACCGTTTCAAGTCAAGATAGAAATGTTAGGCCAGTACCCAAACAGTGAACCATGTGCCCCGCATCAAACGTTCTTCGGGTGTAACTCATAGCGCCTTATTTAATTCGTTGAGGGTTTTATCAGGAGGTGGCGCAACTTACCCCGGGCCTGACCGTGCCAGTACATTCTTACTCCCCGTTAGCAATATCCAAACCGGTGACGGTTTCCCATGTAGGTGCGCGCCCGGGTGTTGCAGCACAGTAGTCTCCCGCTTCCAGTCAATCTCAAGCAGAGCAGGGGCTTCTAGCTCCATCTTAGGTTTAAAGATGTAAATGTATCGTCACAATCTAACTTCCAGTTTCCGGAGGACCGATTCATGATTACCCCCATCTACTGACATTTCCCACT"/>
                    <sequence id="seq_t817" taxon="t8" totalcount="4" value="TCAACATAGCAACGAAACAACTCGAATCAAGGGCAGATCGGTGGCACCAACGGTTGTTCTGACTTAGAGACAAATTAGGTACCGGGTGTACTGCGCTTCAAAGTTCATAGTACAGCGAGATATAATACTATAACAACCTAGCACATAGATTCACACTCGAATTCGTATCCCGATTATTGCAGTTTGATTATGTACCGATTCTGTCGAAACAAGTCTAGTAATCGAGGAAACCACGGCAGAATGTCGCGGATCGACAGACGTTCCGGCATCCATCAGGGTCTGCTAGTTACAACTGCACCATAAGACCAGTCTATACGGGAAATTCTCCGCCCTAGTTGTCGCGCCAACGGCCGGAAATGTGTGAATGATCACTGTGCTTAAACAAACTGCTCATCCTGAGCAACATCGCAAGTGTGACTCAACCCTCACGTGCAATTCAGTTCGGGAACCGTGGGTTGGCACTTTGGGAAGTTTACGTGGGCATTCCTATCGAGTGCCGGTCCTAAGCTAGACACCTCTCCGTTCGCTCGGAGCGTCCACGCGGTGGGGAAGGCGTAGGGACGTGCGAGGCGTTGTAGATTCTGCCAAGCTTATAACATTCAGCTCACAAACGTTACACTCTACTCCAGGTGCAGCACTGCCGAACCTTCTCTCATCTATTGGGACAGCAGGACGAAAATTGCGATTAGAAAAACTACTGAAGTGGTCGCTCTGGTACAAGGTCCTATAGCTAATGAGATTAGGGCCCCCCTAAGAGCGCTCTGGTACACACAGACGTGCACTAGATTAACTGCACCATGGCCTCGGATCTCTGCCTTAGCCCTTCTCCTCGGGAAACGAGCCAAAGAGTGTCAGCCGAGTCTATGCCCGTGAAGGAGATTTTCTTCGACTAAACTAGCACCTTCCTGGATTATTAAAAAGACGTTGATCGCTCTAAGTAGGCCGTGGGCACGTATAAATGTTTCCCGTAAACTAGTCAACTCACATCTATGAGCATGAC"/>
                    <sequence id="seq_t804" taxon="t80" totalcount="4" value="TGCGAACGAACCATATGTTTCATAACTTAATTTGATCTCTCGCGCCTCCTTAGGGACTATGGGCTGAGGAGAGGGGGCGTTGGTTTGCTTTTAACGGCTCTAAGTGCCGCAAAATGTATAAGCGGTCTGGAATAAACTTGCCGATACCAACAGGGTTGGACCTGGTTTTGACAGTCTGTGGGGTTTACGATCGAAAATGCATCAGCACTTCGCTTCGATGTTAATTACGATATGCAGTGGCCTCTCGCATCTACTAGCTCGGTTGCTATTTACGTGCTTGGCCCGGAAGTGTGATTTTTTCTTCAAAATGATGCTTGAGAGCATAGACTCCCAGAGGAATAACGGGGGGTGTAAACCCTCCCTAGAAGTGTCGCTTGTAGGTGTGCTCTGAGATTGTCCGATATAACTGTGAGCGATCCGCCAAAAGAGGTCTTCCCAAACGTGCCGACTACAACGCTGACTGAATTTAATCACCTATCCTACTTACTAAATACGTTATAGCTGTAGCAGTTCAAGTAATGCGGTAACCGCTAGTCGGGTTCCGCGAGGCTTTAACTTGAAATCACAGAGCGTCTGTCTGATAACGCCATCTAGTAAACATCCCGTTCTTGAAGACACATCGCTGAGGCCTGGTCTGGTAGTTGTAAGCTCGTGTACACAGTTCGCTACAAATCCGCTTGGGTGTAGTCCCGATAAATTTTAATCGCTTCTCAATAGAGGGGCAAGCCATTAACTGATGGCTTGCGGGTCGTAGAATTGAGGCGCCTCGAAGCGTAAGCAAGCAAGCGTAGTCGTTTTAGTCGCAGCCGATTAAAAGCCGTAAATATCACTCATAGCTTAGCGAACTCCATGCGGGCTTCCAGGCTTGCGCCTCACCTTAACTGCTCCCTTCCCGACACCCCGGCCATCTTATAGGAATTCACGGGAACCCCTGTACCTGCCCCTATGTGATAAGCCGCAACAATCCGCGCACGGTAGCGAACGCCTGCCGGAGGTGTCA"/>
                    <sequence id="seq_t816" taxon="t81" totalcount="4" value="TGTCTCATACACCATCGGACTAGCATAAGTATTGGTGCAACTCGAAGTCCGACCCCGCGTCCCTCTGTGATCGGTCTGGAGACTCGGATACTTATTGGTCTAGGAGCATGATCGAATATATGGTACGATTTTTAGTGAGACGGTAATTCTAGTAACTGATGCCATATCATGAGGCGCTTCAGTGGGATGGACAGCCGAACGAACATTAGTTTCGCGCCGGAAGCTTACGCATTACTCCCTGACTTTGAACAGTAGCCCCTCAATGAGCCAGCTACGTGCCCTACAGGTCGTTCTGGTAGGTGGTTGACCCTGTTGTGTAAGATTTTGGCGACTGATTGATGTCGTACCGACAATTATTACCAGCGGAAATTATGCTACGTTGGTTAATCTCTGTTGCTGCCGCGGAGGGTCCACCAGGGCAACGGTCAAGTTAATCCCCTACTGTTCCGAAATGCTGAGAAAGAGTTTTTTCCCGGCTAATAGAAAGACCACCACGGTAGGACGTACGAATCCCACTATGGAACTGCTAATTCCGTGCGACATGCGTGTGACGATCTATCGGAATTTTGAAGGGCCGGACGCAGATACTAGAGACGATACTTAGACTTTCAGAAGGGTCTTATGCCACGGCCTGAAAGAGCCATGCAACGCAGAGAAATTGCATTAAATTCTAAAAACACTAGTAGTCCTTTAGTTATCCGTAAACCGGACCAAAATTGGGCGCACGTGTTACTCTAGTCCGTTTGATTGGTGTTGCCGTCAGACAGTCCGGGCATTTACCGTGTCTGGCCGGCACACTATTCCTCCTATAGCAAAGAATTCCCGAGGTCTCTATATGGCGCACATATTTGAGACACGTCGGCTTGGAATTCCCGTTGCATGAGTTCTAAACATGAGACTACCGAGGACAATAACGTTTATCATGTGCCCTACGCGGTAGTGATCTATGGTATGCTATTGACCTGGTTGGCTTCTTCACCGGCAGTAGAGCGCTGGTCGT"/>
                    <sequence id="seq_t824" taxon="t82" totalcount="4" value="GGGAGCTACCAGATAGCGAGTTTGCTTCGCTGAAAATTGCTTTACTGACATTCGACTCGTGGGTATCCTCGTCACGCGAGTACAACTAGAGCATCCTAAACATCCGCCGTAAGCCTTTGGATAAGAACTGTCAGATTCTGCTCGACTCATGGCAAGCGCACGCGGGTTTAGAGCCCAGATGTTAACGCCAGGTTGGGGTTTGAGTGCAATTGCCCCCTTCCCGGTAAGTATGGGTCGCCGGCAGGGCGGATCAAATTTGTACCACTGGCAGGCTGAGGACCTGAGCGAACTGCGTGACCCGATTAGGCAGCTGCCCATAGTGCAGTTATTATCTGTCGAGTTTCGTAGACTTGGAATGCTCGCTTAAGTTCGTTAATTAACACAGAGAAAGTTCGGTACTTGAGACGGCAGCGAACGTGGTGCCACCGGGGCTCCGCTTGACAGTGGACTCCAGCTGGCTAACGCTTGGTTGCCCAGTTTTATGTCCTATGCGCTGTAGGCGATAACGTCAGACCTAGCAGTACAGGTTTTGTCATGTGACATTAGTGCGATTATGTAACCATCGAACAGAAGGCAAAGTCCGGTGGTGGTCGGCGTCTGGCCTTAGCCTGGATTAGCTGGGACCGAGATGTAGACTGAGTGTAACCCGGACCCACTTATAAAGTATACGTGGACCAGTTAGACGCATCATATGAAGTCAAATGGTATGCTGTGAGCCAGTCCATCGATCAGTATCAGAATCGAACCAGTTCTCCCGCCCTGTGTCTCACCGTATAGATGTCTAATGTCCGAGAAGAAATAACCTGCACGGGGCGTTCCGGTTAAAAGGACTGCAGCGACTTAGAAACTGGTAGAATTGCTTCACCATTACTATAGGCCCATCTGACTCATCAGCCGTCGCGCGATGCCAAGAAACCCTAAGCATACCCTGCATTTCATACCCTAACCCTCCAGTCCGTTTCACGCTCCAAATTAACCGTTCCCCAGGATTTTATAGATT"/>
                    <sequence id="seq_t834" taxon="t83" totalcount="4" value="CGTTTATAATAACAGTTGCATCTTTAGAAGCCTTACCGGTATATCTATAGCCAGTATATTTAAACATCAATCTCACGACTTCAGCACGTCATGGAACACGGTAAAGTTCTGTTAGGAGGGGGGCAACTGAGATTGAGTGGCACCGGGGCGTGCAATGCCACCGGGGCCTGGCTCATGTTTGTTCCCCAACGACATTTCTAGCAGGTGAGATCCCGCAAGATTCAGGCGGCGACCTTTCACACGCGGTCTGGTGATCCCGTTTAACAGGGGCTCGTACGACAATACCGGGTCCGCGGCAGAACAGTCTTTTCGAAGGACAGTTCAGCTGAGAGAACCAAGTGAACGTTGTAAGTTATGTCTGAACGGTTTGCTAACAAAGATGAGCTTTAGCGCATTCTGAAGCAGGGACGAATTGTGGTGTCATAGAAATGGGTGAATTCAATGACTCCACGTCGCTCGGGCATGTACGGTTACTGCCTCACATACTAACGGCCGGCCGGGTAAAGTTCTAGGGGGGTATCATTTGACATTCGAGTTTGAAATTGATCACGCGACCTGCGAGGGGGCGCACGGTTCCAGCTCGCAGCGCGCAGCCCGTGTGGGTAATCGCCTTTGCGACTCTTTCATGAGGTCTACTGTTGCCCCTGCTCCGTCTCCACAGGAACGCCTGAGACGAGATGATCCTCGTCCGTCTGCGTTTGGAGCGTCGTCGGACCGAAGATCGGCGGCCCAATTGAAGCAGACACAACAAATGTCCACCCACTAATTTCGTTCAGCCGTTTCTTAAACAACTCTATGACGACCGCGAAGAGTGCGTGGAGGGAGAGAGTGATAGGCGCGAAGGGGATTAGATTCTTGTGAGCCGCCAGGGCCCTCTACACTAATATAGAGTGGATGTCGGCTCGGTTGGTCGGGATCCGGTTGTTTCTGACGACTCCTGAATCCCTTTACCCGAAATAAGTTGGCCGATAAGACCAAGAGCCGTCTAACCCTATGCTAC"/>
                    <sequence id="seq_t844" taxon="t84" totalcount="4" value="CGTCGAACCTGGGCTCGTCGGTGTAGTTCTGGGAAAATCGAACTTACTGGTGAGTCGGCACATTGGTAAGCGCAGTTTGGTGCGAGACGGATGACGGGTCTATTGGCAATCCCAGGTAAATACCGCTCAGGTGTAGGGAGCACTCGTTTCCTTCGCAGCACGTAAAGGTGCGGATGGTGATGTTAGACGTGAACAATCACCGCGATTAATAGTAGTTACGTCCGGATGCTCGCATGCTAATACGCTCGATCACCTAGTGTCACATCCAGCATACGGACCTCGGTCTTATATGTGTATAACGGGTGCATGTCCACTTACACGTACCACCTTGGCGTTAGCAGTACTAATGTTGATTTCGTATGAGTACTGTCCGTACTTCCGTATTAGCGTAAGCAGACATGCTCCGAGCTTAAAACGCCCTCACCGTTAGAATATTTGTCTGCGATTGCCGCAGCGGAGCCCCGTCTAGACTGAGTCGGATTACTTTTATACCCGAAAATGACCCAATGCCGTAGCTCCTTAAGCGCTCCGCGGAGGCTACCCCTGGGGTATTTCATGGAGATTGAAGGGGTGAAACTAATATCTTGTTCGCCTAGGTACGAGGAAGTATCCACTTGGCCATTCTAATTATCAAGAGCGTGAGCGACAAGAATCCAGGTGTTACCCCTTCCATGGGGGGTACTCGTACAAACTGTCTAGGGGGTCATCGAGCTTTCTCAGAAAATATTGGCAATCCTTATCGGCAGGACCACCGGCAACTCGCATAAGTTCCAAGCAGAGACTGAGGCGTAAGCACCAACCGACATAAAATAGAGAGTTTAGGCGGGGTTATTCAATGATAGAGCTTGGGGGGCCTAACCATCACTCAACTTTGGCAGGTACGTCATATCTCGGGCACGCTCTTGCGCGACTTACTTCGAAGTACTCGTGCAGCCACGAGATATCGATTTTTATAACAGCGTTATGACCTCCCTGCCGAAACTTCCAAATACCCTGGCTA"/>
                    <sequence id="seq_t854" taxon="t85" totalcount="4" value="AACCTCATCATGGGAGCCCACAAGGGTCATTAGAGCGGAGGGCCCAGAACTTATCAAGGTCCGACCCGGTGAGGAATCACCCCATCCCCTTCCTTATCACCACGTCTCTTCATTTAACGCGGTGGTAATTGTTTTTAGCGTCACACATAAGTCGGACCTTATAGATGGATTGTTATTGCTCCCGGGTCAGTAATGCCGATTTTGTGTGGGACGACCGGGGAGATGGCATAGATAGACATCTCCCAGCGGGCTCACAAGCGCCAACGCCGGTCAGCTCGATTCCCAGCTCCCAGCATATTGACGGATTCTGTCACCGTTGGATAAGGCAAGACGCCGCCTATCTTCAGGGGGCGAGCTAAGGTAACCCAGATTCGCGGCCTTACTCCGATACTTTGGTTTCGAAGCGCCACCTGTAAGCGTCACCTGATTGCCGGACCGGCTGTCTGCTGCATAATCGGGGATAACCAGCCAGACGTAACCGGTCATTATAACCCAGAGGGCTGCAAGGATCAGATATCGGGCGCCCTATGGTTCAGGTTTAGTTCGGATACCTATGAGCCCTTACCGAGGATAAGAGTGCCTCCGATAGCTACGATGACCTAATCTGAGCTATGCGATGAATAGTACAGCATAGTTACCGTACCCTCTATAGAACAGGACCGCGAGCGAACCTAACTGGTGTTACCTGACCTCTAAGTTAAACAATCTTCTTACGATGTCCAGAGGGTAAGGGCCTTAATCGCTTCCTCTGGGCGTGTCTCACTTTCTATTATAGCCGTTTCGCTTGACGCAGCCGGGTGAGTTTCGGCACGAGCGGCCATGTGCATGAGGACAGCACATCAGATATTGTGAAGTCTGCTGTCACCGTTAACGAGAGTACATGCATCTCCGCCTTTTAGACTAAATATATTACCGCAACTGGACCGTTCTTTATGTCTTCAGTACACCGATCGACGAGAGGTAACAGACATTCGTAAATGGTAACGAGCTGCACACATCT"/>
                    <sequence id="seq_t864" taxon="t86" totalcount="4" value="GGGGATTATCGCTGTCGGGGGGCACTGTTCTGTATACCACCAGAAGACTTGCTTAGCGTGCTGCATATGAGCAACTCTTGGCACGGAGGTTCAAAGGCAACGCGTCAGTAGACCACTATGACTAAAGTGTCTCAACGGGTCCCCTGCTGTGATAATGTGCAATCACCTTTTAACTTCTTTATCACAATTCCTCTGACTTACAGAAGATAGGGTTAGTACAGGCGCTCACAGGATAACGTTGTTATGATCACCCTATAGCGGTGGCCCTGTTGGATACGTCTATGGCGATAACACTGAGGAGTTGGATATAAGGCGTACGGAAACCACTGAAGTTTTCCCGATTACCCAAGTTAGTGGGAACGAAGATGTACTCGCCCGGCTCCGTGTGGCGGGAAGCCCCACTGCGGAATCACTCCTTGAGTCCTTAGTAATGGATATTTCAACTATTTTGTGGGGGTGTGTCGATGCACAGTGTGCGTTAGATGGCTTGCTCTGGCCGCTAGACATCGTTACTCCGAATCGGACACCGAGTTTCAACACGGTTACCGAAACGTACGAACGCGCGGATGGAGCATGTGAACCAACCAATTCCGACCGGAATGAGATTCCCGACGCCTTCCCTATTGGAACTGTTGGCTAAACTGGTCATCACTTAGGCGGACGTCGAGTAGCGGCCATCTTTGAGAGGGTCTGCTCCGTACTCTACCATCTGTAAACCGGGAGGCTGGAAATTAAAAGCTGACGGGATGAGGTCTACTAATCGCCTCCCTTGACCATCGACTCCTTAACCACCCAAATCACGGAATCGGAACGATAGTGTGACAGTTAGTCTAAAGCCGATAGCCTGCTTAAGACACAGTATACAATTTAGCCATATGAGTTGCGATCCTGTTCTTCCAAGACGAGTAGACGGTAAGCTTTCTGTGGTTCGCGTAGTTTTGAGCTCACTTGATAGAAGCAGTTCTGTACGGTTGACTTGGTGCGAGTGCGTACCCATCAC"/>
                    <sequence id="seq_t874" taxon="t87" totalcount="4" value="AACCTCATTATGGACGTCCGCAAGGGTCATTAGAGCGCAAGGCCTAGAACCTATCACGGGCAGGCCCGTTGAGGAATCAGCCCATCCCCTTCCTGATCACCACCTCTCTTCATTTATCGCGGGATTAATTGGTTTTAGCGTCACACATAAGCCGGACCTTGTAGATGGATTGGTGTTGCTCCCGGGTCAGCAACGCCGAGTCTGGGTGGGACGACCGGGGAGGTGGCATAGAGTCGCATCTCCAAGCGGGCTCACAAGCGCTAACGCCGGTGAGCTCGACTCCCAGCTCTCAGGATATTTACTGATTGTGCCACCGATGGAAAGGGCAAGAAGCCGCCGATCTTCAGGCTGCCAACTAACGTAACCCAGAGACTCGGCCTTACTCCGAAACTTTGGGTTTGAAGCGCCAACTCTAAGCATCACATGATCGCCGGGCCGGGTGGCTGCTGCATAATCGGCGAGAACCAGCCAGACGTAACACGTCAGGATAACCCCGAGGGCCGGGAGGTTCCGATGTCGGGCGCGCTATGGTTTAAGTCTAGTTCGGATACCTTTGAGAACTTACCGACGATAAAAGAGGCTCCGATAGCTACGCCAACTTAATATGAGCCATGCGGTGAACAGTACAGCATAGTTACCGTACCCTGTATACAACGGTACCGCGAGTGGACTTAACTGGTGTTATCTCACCACTAAGTTAAACAATCGTCTTACGATGTGCAGAGGGTAACGGCCTTAATCGATTCCTCTGCGCGTTTCGCACGTTCTTTTATAGCCGTGTCGCTTGACGCGGGCGGACGAGTTTCGGCACGACCGGCCATGCGGATGAGGACAGTACATCGGATATTGTCAAGTGTGGTGTCACGGTTAACGAGAGTACATTTTTCTCAGCTTTTTAGGCTACATATATTACCGCAACTGGACCGTACTTCAGGTCTTCACGACAACGATCTTCTTACGGTAATAGACATTCGAAAAGTTTACCGAGCTTCACCAATCT"/>
                    <sequence id="seq_t884" taxon="t88" totalcount="4" value="TCCTACTACAGGGCAGCTAACTTGTAATAACTACGCGACCTATACGGTGGACTGCCTTCGGCGGGCGGCGACTTACGCGTTTCGGGGACGACAATGATTAGGATGGTACCACCCAGACTGCCCTGACTCAAACACGGACTGGTGACTGTGTATAGATATCAAATCTACTATGGCATACGCGGGTATATTCGTATTTCTTAGTCCTCGTAGTATTGTAGGGAGCTAAAAGACATGGCAAAACATGGAGATCGCACCGAGTGTCGTATCCACGACTGGCAACCGGCTTTTGAGATATGATGAATGCCAATCACTCGCTCTAGGACCGTATTTGAGTGTGCGACCGGCATGTCAAACTCAATGGGACTCTGGTGAAGTAAATTTGGGTACTAGACCATATTGCCGGATCCTCGCCTCTAGTACAGGATGCTCTCTAGCCCCAACAGGATGCTCCTCGCTAGGCGAAAGGGGCTCTTAATCGATATAAATAAGACCTGACTGAGGTACGGGATGGACTAAAGGAAAGGTGGAGCGTCCCAGATACCTGGAGCGAAGTAACAACCGATATCTCTGCGGGCTATCAGGACTAGCGTAACCATAGACTCTAAACTTCTGCGCGGAATGGCACAGGTTGCTTGGCCTCATACCGTGGACCTACTACAATAGGGACGACATGCTTTTAGTGAATTCAAGAATTGAAACACGACGCTTATCACAACGACGGGCCCTCTCTGTCCTGCGCTTCATTAATGCCATATTAGCCGCTGGAATATGCGCACCAAGAATCAACTGCTTTTCAAGGATGACTTTTCCTCTTGTGTACTTATCGACGTCACTGACCCACTAAGGTTATCCCCTCCGTTCGCAGAAAAGATAACGACAATCGTGCCTCATGAACGAGCATATTAGTCGGTTATACTTGCACTAGCCTGGGGTGATAACGGTACTTCCCTGTTTCCCTCCCAGGTGCCGGCTCTCGTACTCAATCCAAGGACGTAGCGAT"/>
                    <sequence id="seq_t894" taxon="t89" totalcount="4" value="GGTAGTATTCTGGCATTAGCCCTTGTGACCGGCGTAAGGTGTGTGCGTGTGGCATCTTCATGAGAGCGGAAAATTGGCTTGGGGCGGCCTCTTCGGTAATTCGTTCGTCTTGGGCATAAACGGTTGCTTATTATAAGGGAATTTGACCATGCTCACGCGAGTTAGCGGTGACCCGTTCACGAGCTGGTGATATTATGCGGTATAAACATCTGAAGTGTGATGGGGGGGGTGCAAGCGAGTCGTAAAGGATCAGCATGGATTCGCTTAGGGGTAAGAGACCGTCGTCGTAAATCCGCCTTCGAAACTGATTGAGACTCCGTTCTTTAAGGTTCCACTAATCTCGAGGTAGTTGACGAATTCATCAGCGAGGCAATTTATAGCCGACGTTGAACTGTTCTACTGGCCATCTTGACTGTAATCACAGACTTGGTAATGTCGTGAGTTTTCAGTGGATCGGTAAACGACGAGTCGTGCTCCAGCGAATTGACAAGGAGAACCCAGCCATCCATCACATGGCGCGCTCAAAACATTACTCCCATTAGAACCAAACCGCGAATACCACAGAGTGAGTTTTCAGGTGAGAAACACCCTGAGCCAAGGCCAGGGGAGTATTTGTAGTCCTCTTAGGCAACCGGTAGGGCCCGAAAGTTATTTAGTGTAAAATTAGTCACAAGAACTCGGATCACGTGTCTATACTTTAATGATAACGTGGTGTATGCGGAGTCCGATTCCGGCGTTAGAGGGTCGGTGCCTAATAGGATCGCATCGCCTATACTTCTTCGCCATAGGTCCCTTCCGGGCCTTCGGGCGGGTTTTTCTATCGGTCCGCGCCTTTAAACTGCAACGGCCCCGCGGTAGCCGAGTCCTTACCGTCCCAAGGGCCACGCCCTCCCAGCTTGTGAGTTACGTAATCGAAAGCCGATCTGGTCATTTCGAAGGTCCCATTGTTTCCACGAAGCTTCTGAGGTCCTCTCACCCCCGGCGTTGACCACAATGAAGA"/>
                    <sequence id="seq_t917" taxon="t9" totalcount="4" value="TGCCGATAGTATTCGAACCAAGCTCGTACCGTCAAGAGATATTGCTTGTCGGACTCACGTTTGTCACCTATGGCTGGTTGCACCTCTCCAGGCGTTTGACTACGTGATGCGTTGCACCATCCCTCTTTATTTCAAATCCGACGAACTCCATGGTATGACAAGTATTACTTAGCTCGCATAACGACCCCATTCCACCGACACCCATTGCGCGTAGATGATTGCCGAACATGCGAATGAGGCGTGAGACGGTGGAACAGGAGAAAAAAGACTTCGCCGTCTAGTATGCTCGTTACGCGCAGTTGGACTTTTGATTCGCAGTCTCACGGTGCGCCTATCCACGACGTGTAAGTATTGATCCGGTAATGGATTTAGCTGAGCTTTAAGTGGTGCTGGTGTAAGGAACCATCTGTATGGACGCGGGTTCCGTAACGTGTTGTTCCACAGCAGCTACACCTGACGCAGTCATGTGGATAGGCAGGTCGTCACATATGACGTCTGGCGGCGTTTCTTGGGGTTCGTAAGGGAAGGAAATTGGATCAAAGGGTATTCAGTAACCCCTCTCGGCACCCCGTTCGCGATTGCAACTATCATAGGCCGGACTCCAGCGGCCCGCGAAACGCTTTCGCTATATGGCATTTACTGGGTTGTTAATACTGTCCGGCCAGAATGCTGGGAAGAGCAGTGCGGCGAGCTAAAAGCCCACGTAGTATAGGGGAAATCGTAGGCTCTGCCAAAACTCCAAGGCAACGTCATCTCAGCGTTGATTTGCGCGTCATTCATACGGCCTGCCGGTCAAGTACCAATAACTGACTAAATTACAGTGCTATCACCCCCGCAGGTTCAAGCTAGCCTGCTCGTTCGAGGTGCGGGTATTCGTAGTTGTCGGTCTTTCCAGGATACGGGGTTCCGTCCCTAGCATCAGTTCGCCGTGCGGCTCTTGTACGCAACTCGATCTGGAAACCTGTCAGGCGTGAGATAAAACTCCCATAGTTCCTGCCCG"/>
                    <sequence id="seq_t904" taxon="t90" totalcount="4" value="TAAACAACATCAACTCATGGCTGTAGATATGGGAAATCCCCTCCGCCATAAGCGTCGGGCGGGTGGAAGGCCCATTTTTGTGCGCGTGGGGTAACCGGTCTATTCGCAAACGCAGGTACATATCCGGCCGAAGTTGGTAGCAGACGCTTCGATCCCAGAGCGCGACGGTCGGTATGATGATAGTAGGCGTTAACGCTCAATAGAAGTTCTTGTCGTTAGGTCCGGATGGACGGAAGCTGATACGGTCGATCAGCCAGTGTCACTACCTCCGTACGAAGGTGTGTCAACAACCTGTACAACTGGGCTACGGCTAGCTACTCGTACCTCCTTCGCGCGAGCAGTTCTATTTTTAATCTCATGTGAGTGGGATCCGTACCACTGTATTAGCTTACGCTCACGCTCGCCCATCTTAGAAGGCCCTCACCGATAGAATAGTGCTCTGCGGCGGGCGCTACTGAGCCCGTCATAGACTGACTCACATCCATCTTATACCGATAGGAAACCATATTTCGCCGCTCCTTTAGCGCTCACAGTAGGCCACCCAAGCGGTATGTCTCGGTGATAGTACGGGTAGTACTAATATGTTGGTCGCCTAGGAACGAAGAAGAAGCCAATCCCCAATTAAAAGTTCGGATAGGATCAGCCATTAGGATCCCCGTGCCCCCCATTCAAAGCAGGATACTAATACAAGCTGTCTAGGCAGCTATCGAGCTAACCCATCGAGTATTCGCACTGGTTTTCGGGCGTGCCACTGTCAACTCGCATTAGTTCGCAACACACTCCCAGGCGTAAGCAACAACCAACATAAGGTATACAGGTCCACTGACTGCAGTCCATCCGAAAGTTGTGTGTGGCTACCCACGCACCAAGTACGTCAGGGACGATATTTCTCCCACACGCTCTTGCGAGCCTTACTTCGAACTATTCGTCTATGAAAAAGGTATCGATATTTCCCACAGCGGTAAGTCGGGTCGGCAGCAACGTCCAGATACTGGAGAAA"/>
                    <sequence id="seq_t916" taxon="t91" totalcount="4" value="TTCCCTTCGACTAGTGTATATTTGCTAAGTGGTGCCTCTGGCCAGCCAACCATACGTTTTTCGGGGGCCCTTATGATTACCACGACTAACTTTGTTACGAGTTCCAGCTCTGCGTGTACACCAATGATTATTCCTCTCCTTGTGGTTGGTAATACGCATCACCAACTTTGGCGCATGACTATAAGAGGCAGAAAATCGGCCTGCAGCCAAATACGGTCGAGTGTATTCCTGAGTATCAGTAACCATCATCCATTCACTTCCGAGTTCCGGTATAAACGTCCTCCTAGTTATAACCTGTATTCATCGACGTTTCTTACAGCATCGAGTGCTGACTGGAAATGCCCCTTGGCTTATGCGTTTGAAAAGCGATAACGGACAATTTTTCGCCCGGCTCGGCAACCAGACAGATAAATCTCGATGTCCGTAGTTAAGCATGTACAGAGACTACCTCACAGTCACGTGGGCCGCCAAAAGGTTACCTTATCCGTCACTCCTCTTCCGACTCCTGTTGTGAGTTGCAGCGACCGAACGATCTGGTCTTGAAATTGCGAAGGGCCTTCCCTTTAAGATGTCCGGCTCAGTAGCAAATCGAGGGCCGGGCCGCAGCTTCAATGGTGATTAAGCACATTCGAGGTATAAGCCGAGGAGCCCTGGCGAATACTTGTTGTCGGATCCAGCCCTGGTCCAAAATACTGTGGTGAATCTCTACGATCGATACTTGAAGCTCGTACTTATTATAGGAGGGACCAGCTCAGTGCCTAGACGAGAAGACTTTTTCTTATCAGCTCCGGGGCTGAAGTCCGGCACAGTGTCGCCAGTACCTGACCGGGTAAGGACCCTCCTCTCTGGGTAGTTGCGAAAGGGTACACGCTCCTAAGCTGCGCCTCACGTGTAATGTCGTCCCTGCGGGGGGTTGAGGATGCCACCAATACTCACATTACCACCGGGTGGCTCGACTCAGAGACTTCTCAGAGCGCGTGGAGACGGGCTTAAGCATCTA"/>
                    <sequence id="seq_t924" taxon="t92" totalcount="4" value="CAACGTACGACTAGGCACAAAGTCTCGACTGGCTCGCCTGTTGTGTGTTCATCATCTTTTTCAGGAGGTATTGATATTCCATAGGTTTGAATGCGGTCACGAATGTTGATATTGCATGCTGGTTGGCTTTCGCGAGGTATTGGGTTTCATTGAATGTTAGCGACTTCTTCGAATCGGTGAGCACTTGTGGATTGCGCCATAGGTCGCACGTTTTCGCAGTAAACCAAATTGAATCGAGCGACTTATGCTTGGTGGGTCAGGTGTTAGTGTCGGCCAAAGGTCCTGGCTAAAATACCGAGCTCATCGGGATCCCATTCCAGCTTAGATGAGGGGCACCGAAAGCTGTTACTACGTGCGATTCGAAATCAGTGGAATCTATAGGGGTGAGAAGATAGAGCGCATCAGATAGTGATCACGCTCACACCAGTCAGTTTAACGCCGCGAAAAAAAACTCAGCGAAAGCTTCCAGGGAGCAGTGTCTCACTTCTACACTCTGACCCACCTGAGACGAATCCTTGCGGCAACCAAACAGAGACAGCTGGACTTGTAGTTAACCTCAGCACTGTCGCCTAGGCGCATGGACAATCCATACGTACCGAAGACCTAAATCTGGTTTGCGGCGTACGATTTGGCTTACAGGATAACGGAAGCGTTGAAAATAATAAAGTTCGTCCAAGGGGATCTATAAGGTGGGCGTCTGAAGGACCACTGTTTTGTGCAGTCTTACGCGGTCTGATTAGCTTCTATAACGTTCCGATTGGATAATCTAGGATGTTATTGTGATTGTCGCTAGACACGGGCGTACTGATCCGCCCCCCTGACATCTCCGTTATTGAAGTCGGAGTCGTTTCACATGAGAGCAGACCCGGGATAAAACTGGAACGGCTAATCATACTCAAATGGGGATCACTGACAGGTGCGGAATTAAAAACTTTCAATACCGCCTTTTTTCGACAATTGAATAGGCAACCTAGACTGCGATACCCTCTCATGCTTGCTA"/>
                    <sequence id="seq_t934" taxon="t93" totalcount="4" value="ATCCATCTCAGCAGGACGCCGAGTACGCCAGCCTTGTCATAGCAATTAGTTAAGCTTAGGATGAAGACGACACGGGCCGAGTATTGCGGGCTACGACTGCACTGGCTAGGTCGGGAGCACGGTTCAACACTAATCGCCCCCCCTAGCTCCCATGGCCTCGCTCGAGGTACCAAAATTGTTGTCTCAATCTTATGTGCCGGCGCTGACCTTGGCCTGCAATGCGTACTCTACCACCGTATCCGCGTGCAGTAAACTCCAATGTCGGTCCTCTTACCTCTACAGGATATGCACCGACCCCGCATCCCGTGGAAAGTACGATTACCTAGCCCTCTGTGATTCTAGAACGCCAACAGTGACACGTGTTAAAAACGATGCTGCTTGCGGTCGCCTCGCGCTGCGAGGGCCTACTTTCACATTCAGGTTCAGCGGTCGCGAAATGACCTACAAATTGTATGGCGGACACGAGGCAGTCGAGTCGCTCCATCAATACTGGTCGACCATCAACGAGAGGCATGTGTAGCTATAGAACGAGCAAAGTACTATTGAGGCAGCCAGAAAATACCACATGAGTGGCGCAATACCTTTACGCGTCGGCTTTAGATCAAATCTTGACCAACATCTACAAGGTCATGCCTTTACCGCAACGTGGAAATGTCAGTTCGGATTTACACCGCAGGATCTAACCAAGCAGGCGAACTATTGGGAGGGATACGTTCAGCGAGCGCTATCGCTTCATAGTACTACGCGAGAGGCCACACCCTCCTCAGGGGTTCGGTACAATCTCGGACCTCGTCTGGCAACCACAGACCGTTAGCCTGGAATAAATTACTGCCGAGGAGCTTACGCAATTCAAATACTGCATGCGCTATGACCCGGATGTGCCTCACCGTTTTTAAGCCTTGGGCCAGACTAGCGTTCTCGATCAGCCCAGTTGAACTTCAATACCTAATCTTCATAAGAATTGCGAAATCTACCGGGCGGAAAGGGCTTAACTTTACAT"/>
                    <sequence id="seq_t944" taxon="t94" totalcount="4" value="GCGTCATAAGACCCACGTTGTTTCTGTTGCTATGATAGCATGGGTCCTACTGTACCCTCTGTAGCCGATATAAGTTATGTGAGGGGTGGCTCGATCTGAACTCGGCACCATTCGAGTTGTTTGTAACTTCGCGCGTAGCGACCAAGTATTCCGACTTTGTTAGGTCCAGTACATACAAGTGTTGCCAACCCCTGGCAACCCGTTGCAGATACAGCTCCACTCCCCGGCCGACAGGATCGTATCTTCGCCCATCTATCCCGCCCGGCGACTTATCGATAGCTACATGGTGAGACCAACTTAGATCACATTACCAAGGCTATGAAACTCTAGTTGATAGGCTAAGATTTTCTATATGACACAGCTAGCTAGTACCTTCAAACCGTTTCGACTTCGGACGTGCCGACATACGTGTCTCGGACTCACTTAAAAAAGAGCATCTAGATCGGCTGTCGTGCCTCAGTGTCTGCGTCGTCAGGGCTATTTAGGCAACTGCCTTCGCACTCCCCACGTTAATTAAATTAGCACTTGAATTGGATCTATACGATCAGAGGTCCTGAGGGGAGCTATAATTAAGATGAGGATTGAATCCTTGTACCAAGGTAGTGGTATGTGAAGAGATGGCTCGCTGTTCTCATTCATGATGGCAAGTTTCTATGGCTACATGACGTTTGAACCTCTTGACTCCGTAGGTTACACACTGTCACGGCGTAAATGTCGCTGTTTAACTTGGGCTTCAAGGATCCAATGCTGATCAGCGCTTGGGTCTCAAAGTGCTGAGCTTCTGGATACGGTACCCAGGTTGTCTATTACTTGAGACCTCTGCGTATGACGCCAACTCATCCCAACGGTGGTGGTCAGGTGAACCTACCTAGGAGCGGAGTGCCTAGAGCTGCCAATCGCCCATGAACCACCACCGGCGGAATGACCGGACCTGACTTTCCCTTTACGGGACTGGATACTTCGTGCATCCGACTAAGAGAAAAAGTACTATCGTCGTACT"/>
                    <sequence id="seq_t954" taxon="t95" totalcount="4" value="AGCATACGTGGTCCTTTCTAAACTTGTCTTGTAAGCAGATTCTAATTAATAAGCCACCACCGCATCTGACCCCGATAACAGGTAGTAGACGGAAAGTGGCTATGTATTGGTACCAAGTAGCGCAGGAATAGGACGAGTGGTCTTCCTTAGTGGCCACAAGGTAAGTTTCTTCACAGATTTTAGCCCCCAGAAGAAAACAAGCATACCCACCCTATTTCTAATAAAATGAAAAAGTGTGGTACCGACAGTTTGTTGCCACTGAAAGGCCGCGTTCTATTTGTCTCTATAACACCGACTTGTGCACTCCCTCACACCCGGCCGGGGGTGCGTTATGGTGATAGCGTCATGGGACGTAGGGGTACTGGCGGCTAACTAAAGCTACAAGATGACGCCTTCCACTTGCGTGCATATCATGTAGGCCGTAGCACCAAGAGCAGGGAATATACTAGCCCAGTGTCGGATAGTTTGGTCGGATGCCGGAAATAGTGCAATCTAGAAGGTTCTGTAATGTCATTGATACTGCTCGGAATCCCTTGGAGATTGGACACTGGATCGCCGATGTAACGGCTGACATTCACGCTTATTGATGCGTCTTCTGGTGAAATAGAGAGCCAAGTGTACCTAACTCCCGCCCGTTGGTCCACGAACTTTTCTTGGCTCGACTATGTAAGCATTTATAGAACTGCTGGATCCCGGCAGAGCCGATAGAGCCGATGCTCCGCTCGGCTGACTTACAATCCCCTTGTTTCGGAAGTACTCCAAAACGGATTTTTGCTATGGATTTTTTGCCTTAAAGGATAGGTTATTTTAGATTGTCTATAGACTCAACCGGGTATGTCATACTAAGGGATTCTTAGTTAAGACATAAGCACAGGTCTGGCTAACAGATGGAGGGGCGATATTCGTCGTTAAGTCGAGTAAAGATGTTTAGTTAGGGACGGGTGTCATCCCCACTAAACCATCCGTTGAAACCTTGGTCTTCCCTCGTCTAAGCGCTCTA"/>
                    <sequence id="seq_t964" taxon="t96" totalcount="4" value="CAACGGAATACCAACCTGATCTGGCCAGTCTCGTCTGTGCAGAGGGGGGTTGATCGTCGTCTCCAGACAATATGTTAGATTCGGATGACCTGTAGCTTGTATCCGCCTCCGGAAAATTGATTGGCTTGTTTGTACACCACCTATGGCGGGTACGCCAGGCCGTTGCTCCGACGTAAAAGTTCAATATCTTTTTTGTAGCGATCCGGGAAAACACTATTGATTCACATTCGGCCGCACCGCGTCTAGATTCTCCGCGAAGATTCGAGTGTTTCAATTGGAACCTGCGACGGGCGCAAAACCTACCCCACCTCGTTTAAGTTAGGCCGAGAAGCTGGGGGTTACTTCTGTTTAAAAAAGCTCGATGATCACTCGGCCCATGACCCATAAAGTCGACACCCATTGCTAACTACACCGTAGTACGCATTGACGTGGCGCACCGATACTGGCAGTATGGCAAGTACCAGGCGTATAGTCGAATAACACATACTGTGGATAGTAACTCGGTATTAGTGCCACTTATGGGGTCACGTCAGGCTCCACGGAATGGGATAGGAGCGGAAATTTGATTATCTCGTCTGAGTCGCACACTCTTTTTTCCCATGATAGGGCGGGCTGTAATAGTCTCGCTTCTTCTTTTTCGGTACTCTCCCGATGTCGTCTCGGAAGACGGGCGGTATACACAGTCGCACAGGTCTTCCCATGACCCGCCCTGGAATCCCGGCGCAGACGATGGGAGGAATGTGCGACATAATGGTGCGGTTATAGTAATACGACAATATTATCAACTGGTTTGGATATGGTCGTATCCGCTCTGCAATGTATCGAATACGTAAGAGGCATAGAACGAAAACGGGGTGTATCATCCAGATGTGGCATGTCTGCGCGATTGGCCACTCAAGCTGCCCTTGCGCAAAGTGACCGGAGAGGCGAAAGTCTCCTATAAAGACGACTCCGCAGGAAGCGGAGTATGAATTGTCATAACTGGACACGAGACTATGCC"/>
                    <sequence id="seq_t974" taxon="t97" totalcount="4" value="CGCTGCCGACAGCCGCTAATCATTGAGCGATACATTATCCGTATGAGCCCTGTCAAGATTCGCTTATTGGTTAGCCCAAAATTATTGACCCATCTATTTTAGTGGTCCCACTCTGCTATCGAAACAGATTATCTTTAACTTTTCGTGGATTAACCACCGCGTGCGGTCCGGCCTGGTAGAACTAGATAAGTTCGACCCCTAGACATCCTGCGAGATACTGCTCGTTCTATCAAGTATGCGATCTGACCGGTGAACGGAGTTCAAAGCACACCGCAGTACGGACGCGCATTCGGAACAGGACTAATTTCACGTTTTAAGCAAGTAGCGCTCACTTTCTTCGACGACCCGCTTGATTCATGTCGATTCCGCCGTGGAATCGAGTTGCGTACATTTGCCCTGTCACCGTATCACAGCGGCGCTCTAGAATGACGGTACAGTGGCAGAACTGTTATACGTCGGGCTACCCCCGGTTATATAATTAATCGCCGATCAATCCCTGCGACGGTATTGGTCCAGTCGTATCAACGGACGTGCGGGTCACGGTGCAAAGTTATATCCCCTGTAGGGACGACGCAAAACCGTGATACCTAGAATTGCGAACTACGTCAGGGAATATCCAAAGTCTTACTAGGTAAGCTCCTTCTGGTCAGTGTGGCTGGAGCTGGCGGATACGATTACCGACACGATAAACACAAGATTTAGAAAACTTGGCCAACGCGACTAGTTTTCTTCGCTGAGAACTTTAAAGAGCAGTACCCCTAATAAGGGGTTTCATCGGGATCTGTTTAAATCTTAGATGCGGCACTGGAATGGACGATTTTTGCAAGTGCACAAGTTACACATCTACGAGATATTGTGCGGCTTTCGGACGGCGCTGTACTAACTCAACATAGCTACTTCTGCAATACGCCCCGTACGACGGGTTTGTGAATTCGTAACATATTCGAGTTAGAGTTAACCAGTTTTCCTGGTATACGAATTCTTTTAAGCAGCAGGAGGT"/>
                    <sequence id="seq_t984" taxon="t98" totalcount="4" value="ACCCGATACTATGTGAATCTCGATGGTACCGATAAGCCACATTATAGTTCGGTTTCCTCTTGGACACCAACGACAGGTTGCCCATCTACAGGCGTTTTCAAGTGTATCGTGTTGCAACTCTCCTCGGTATTGCTTTGAAAACAGTCTTGATGGGATGTCAAGTATTATTTAGCAAAAAGAACCGTCGTATACCAGTTACAGTCGTTGCGGGGATCGCATGGCGCGACTCGCCAATGTGTCGCAAGGCGGTGAAGCATTGCATCGAAGACTTCGGCATCTAGTAAGCCCGTTTCCTGGGCGTAGCCTTTTCCCTCACAGGTACCCATAACGCCTTTCCTTAAGTTGTGGGAATTGGTCCGGTAATGGCAATGGCACTGCTTAAATACGCCCTCGATTAACTAGCCCTCTATCAGAACGCCGGTTCGATAGAGTGCCTCGCAGAAGGAGTAGAAAATGACGCACCCATTTAGATGTCTGGGTCTATATAAACGACGTCTAGGGGGCTTTTTTGGACTTCGGAACTAATGAGAATTGTCAAATGAAGAACTCTATTATCCGTCGCGGAACGCCGTGACGGACTGCGTGTATAATGGGCCGGTCTCCAAAGATATGTGGACCCGTCACGGGGCCTCGCATCTCCTTTGGTGTTCACGCCGCCCCTCAGGTACGCCGGAAAGTTCCTTGGGGAGGGCAAAAAACTGAAGTTATGCTAGGGAACCGGTAGGAACTGCCAGAACTTAAAGGCCATATAAACTCACAGGGGACTTGTGAATCATTCTTACTGGCACCTTGGTACGCGCTCAAAGATGAGTAACATGCAGTGAAATCGTCGCTGCACGAGCAGGTCAACTGTATCCAACGGGGTTCGGTTCTACGAAGTTAGCGGCCATGACAGGAAGTCATCCTAGATGACGATAGTCTGGACGCCCTCGGGCCATAGGACGATCCATGGGCTGGAATCACGTCAGGAGTCAGATTAAGTTCCCATGATACTCGGCCA"/>
                    <sequence id="seq_t994" taxon="t99" totalcount="4" value="AACCTCATCATGGGAGCCCACAAGGGTCATTAGAGCGGAGGGCCCAGAACTTATCAAGTTCCGACCCGATGAGGAATCACCCCATCCCCTTCCTTATCACCACGTCTCTTCATTTAACGCGGTGGTAATTGTTTTTAGCGTCACACATAAGTCGGACCTTATAGATGGATTGTTATTGCTCCCGGGTCAGTAATGCCGATTTTGGGTGGGACGACCGGGGAGATGGCATAGATAGACATCTCCCGGCGGGCTCACAAGCGCCAACGCCGGTCAGCTCGATTCCCAGCTCCCAGCATATTGACGGATTCTGTCACCGTTGGATAAGGCAAGACGCCGCCTATCTTCAGGGGGCGAGCTAAGGTAACCCAGATTCGCGGCCTTACTCCGATACTTTGGTTTCGAAGCGCCACCTGTAAGCGTCACCTGATTACCGGACCGGCTGTCTGCTGCATAATCGGGGATAACCAGCCAGACGTAACCGGTCATTATAACCCAGAGGGCTGTAAGGATCAGATATCGGGCGCCCTATGGTTCAGGTTTAGTTCGGATACCTATGAGCCCTTACCGAGGATAAGAGTGCCTCCGATAGCTACGATGACCTAATCTGAGCTATGCGATGAACAGTACAGCATAGTTACCGTACCCTCTATAGAACAGGACCGCGAGCGAACCTAACTGGTGTTACCTGACCTCTAAGTTAAACAATCTTCTTACGATGTCCAGAGGGTAAGGGCCTTAATCGCTTCCTCTGGGCGTTTCTCACTTTCTATTATAGCCGTTTCGCTTGACGCAGCCGGGTGAGTTTCGGCACGAGCGGCCATGTGCATGAGGACAGCACATCAGATATTGTGAAGTCTGCTGTCACCGTTAACGAGAGTACATGCATCTCCGCCTTTTAGACTAAATATATTACCGCAACTGGACCGTTCTTTATGTCTTCAGTACACCGATCGACGAGAGGTAACAGACATTCGTAAATGGTAACGAGCTGCACCCATCT"/>
                </data>


    


    


    
<map name="Uniform" >beast.math.distributions.Uniform</map>
<map name="Exponential" >beast.math.distributions.Exponential</map>
<map name="LogNormal" >beast.math.distributions.LogNormalDistributionModel</map>
<map name="Normal" >beast.math.distributions.Normal</map>
<map name="Beta" >beast.math.distributions.Beta</map>
<map name="Gamma" >beast.math.distributions.Gamma</map>
<map name="LaplaceDistribution" >beast.math.distributions.LaplaceDistribution</map>
<map name="prior" >beast.math.distributions.Prior</map>
<map name="InverseGamma" >beast.math.distributions.InverseGamma</map>
<map name="OneOnX" >beast.math.distributions.OneOnX</map>


<run id="mcmc" spec="MCMC" chainLength="20000000">
    <state id="state" storeEvery="5000">
        <tree id="Tree.t:mynexus_3x_5" name="stateNode">
            <taxonset id="TaxonSet.mynexus_3x_5" spec="TaxonSet">
                <alignment idref="mynexus_3x_5"/>
            </taxonset>
        </tree>
        <parameter id="birthRate.t:mynexus_3x_5" name="stateNode">1.0</parameter>
    </state>

    <init id="RandomTree.t:mynexus_3x_5" spec="beast.evolution.tree.RandomTree" estimate="false" initial="@Tree.t:mynexus_3x_5" taxa="@mynexus_3x_5">
        <populationModel id="ConstantPopulation0.t:mynexus_3x_5" spec="ConstantPopulation">
            <parameter id="randomPopSize.t:mynexus_3x_5" name="popSize">1.0</parameter>
        </populationModel>
    </init>

    <distribution id="posterior" spec="util.CompoundDistribution">
        <distribution id="prior" spec="util.CompoundDistribution">
            <distribution id="YuleModel.t:mynexus_3x_5" spec="beast.evolution.speciation.YuleModel" birthDiffRate="@birthRate.t:mynexus_3x_5" tree="@Tree.t:mynexus_3x_5"/>
            <prior id="YuleBirthRatePrior.t:mynexus_3x_5" name="distribution" x="@birthRate.t:mynexus_3x_5">
                <Uniform id="Uniform.1" name="distr" upper="Infinity"/>
            </prior>
        </distribution>
        <distribution id="likelihood" spec="util.CompoundDistribution" useThreads="true">
            <distribution id="treeLikelihood.mynexus_3x_5" spec="ThreadedTreeLikelihood" data="@mynexus_3x_5" tree="@Tree.t:mynexus_3x_5">
                <siteModel id="SiteModel.s:mynexus_3x_5" spec="SiteModel">
                    <parameter id="mutationRate.s:mynexus_3x_5" estimate="false" name="mutationRate">1.0</parameter>
                    <parameter id="gammaShape.s:mynexus_3x_5" estimate="false" name="shape">1.0</parameter>
                    <parameter id="proportionInvariant.s:mynexus_3x_5" estimate="false" lower="0.0" name="proportionInvariant" upper="1.0">0.0</parameter>
                    <substModel id="JC69.s:mynexus_3x_5" spec="JukesCantor"/>
                </siteModel>
                <branchRateModel id="StrictClock.c:mynexus_3x_5" spec="beast.evolution.branchratemodel.StrictClockModel">
                    <parameter id="clockRate.c:mynexus_3x_5" estimate="false" name="clock.rate">0.03</parameter>
                </branchRateModel>
            </distribution>
        </distribution>
        <distribution id="fossilCalibrations" spec="util.CompoundDistribution"/>
    </distribution>

    <operator id="YuleBirthRateScaler.t:mynexus_3x_5" spec="ScaleOperator" parameter="@birthRate.t:mynexus_3x_5" scaleFactor="0.75" weight="3.0"/>

    <operator id="YuleModelTreeScaler.t:mynexus_3x_5" spec="ScaleOperator" scaleFactor="0.5" tree="@Tree.t:mynexus_3x_5" weight="3.0"/>

    <operator id="YuleModelTreeRootScaler.t:mynexus_3x_5" spec="ScaleOperator" rootOnly="true" scaleFactor="0.5" tree="@Tree.t:mynexus_3x_5" weight="3.0"/>

    <operator id="YuleModelUniformOperator.t:mynexus_3x_5" spec="Uniform" tree="@Tree.t:mynexus_3x_5" weight="30.0"/>

    <operator id="YuleModelSubtreeSlide.t:mynexus_3x_5" spec="SubtreeSlide" tree="@Tree.t:mynexus_3x_5" weight="15.0"/>

    <operator id="YuleModelNarrow.t:mynexus_3x_5" spec="Exchange" tree="@Tree.t:mynexus_3x_5" weight="15.0"/>

    <operator id="YuleModelWide.t:mynexus_3x_5" spec="Exchange" isNarrow="false" tree="@Tree.t:mynexus_3x_5" weight="3.0"/>

    <operator id="YuleModelWilsonBalding.t:mynexus_3x_5" spec="WilsonBalding" tree="@Tree.t:mynexus_3x_5" weight="3.0"/>

    <logger id="tracelog" fileName="mynexus_3x_5.log" logEvery="1000" model="@posterior" sanitiseHeaders="true" sort="smart">
        <log idref="posterior"/>
        <log idref="likelihood"/>
        <log idref="prior"/>
        <log idref="treeLikelihood.mynexus_3x_5"/>
        <log id="TreeHeight.t:mynexus_3x_5" spec="beast.evolution.tree.TreeHeightLogger" tree="@Tree.t:mynexus_3x_5"/>
        <log idref="YuleModel.t:mynexus_3x_5"/>
        <log idref="birthRate.t:mynexus_3x_5"/>
    </logger>

    <logger id="screenlog" logEvery="1000">
        <log idref="posterior"/>
        <log idref="likelihood"/>
        <log idref="prior"/>
    </logger>

    <logger id="treelog.t:mynexus_3x_5" fileName="$(tree).trees" logEvery="1000" mode="tree">
        <log id="TreeWithMetaDataLogger.t:mynexus_3x_5" spec="beast.evolution.tree.TreeWithMetaDataLogger" tree="@Tree.t:mynexus_3x_5"/>
    </logger>

</run>

</beast>
