# Supplementary material for: Survival and selection biases in early animal evolution and a source of systematic overestimation in molecular clocks
Source: Interface Focus. 2020 Jun 12;10(4):20190110. doi: 10.1098/rsfs.2019.0110 (PMC7333906; doi:10.1098/rsfs.2019.0110)
Supplement: Data and analysis code [file rsfs20190110supp1.zip › BuddMann_IF_SI/VaryingCladeSize/XMLFILES/5x_4.xml]

<?xml version="1.0" encoding="UTF-8" standalone="no"?><beast beautitemplate='Standard' beautistatus='' namespace="beast.core:beast.evolution.alignment:beast.evolution.tree.coalescent:beast.core.util:beast.evolution.nuc:beast.evolution.operators:beast.evolution.sitemodel:beast.evolution.substitutionmodel:beast.evolution.likelihood" required="BEAST v2.5.2" version="2.5">


    <data id="mynexus_5x_4" name="alignment">
                    <sequence id="seq_t1104" taxon="t1" totalcount="4" value="ATCGTTATGAATCCCCCAAGCGGCCGCACACGTGGCCTCACATACAATTGCTTGTTTAGCTCTGTTTTACTAAGTCACCCACAGGGGTATAGTCCGTTTTCATCCATCACGATTGCCACTACGAACTTATCGGCATTTTTTAACCCTACAACAAGCCAGAGGTGAAATGCATCACACTGTAGCACGTGCGGCTCTTGCACTAGAACTCGAGGAAAAAGTACACCACTGCAGAGGATGCCGGATGGTCGCAGCTGTTAAGTGGCTTGGGCTACAGCCATTATCGTTTGTTGATTGTGGTTTAAGCTACGCCTCATAGTGCGCAGTGTTGCCCGATTAGAGAGACAGATAGAGATTACATGTTAGGCTTCTTCACGCAATGGTTCATCAATCTTATGTTACCCCTTTGCTATGCTCTCACATGTCACACTAAGCGTGCCTAACTGCCGAGCCCTTAAACTGTTTAGATGTTCAGTTTATACAAATATGGAAGGCCGAAATGTTTCCACTTCAACCGACACTAGTCCTGGTGAGTTAAAACGCTTCCCGACACAGGACAAGTGAACTTGAATTTACTACTCGGACTAGTCATCAGATCAGTCTATAACGGGTCCCTTTTCGCCATTATTCGGATTAACCCTTGCATTGGCAAGGAGGAATCCACGGGGCCCGCGAATTGCAATATCCTCAACGCGACCCCAAGGCGGACAGAGTCGATCCACTTAGAGTTTACATTGATGGGATAAGGCCTGCTGGAACCGAAGGGTTTGCTAGGTGAGCGATAAATGGTGCAATATATGTTCGAGACGAAGGTAGGAAAAAAGATAATGTAACGGAGCTCGTCAACCAACACCGCGCGTGGTCATCGCCTGTACCATCCACTCTTTGGTCACGTATTTTTGTACGGCAGAAAGTATTAGGGTCTGTATTTTTAACGAAATGCTCAAAAGTAATTCATGCCGTCTTGCACCGTGTGTAGATACCTTTAAGTAGTCTCAAGGGC"/>
                    <sequence id="seq_t1014" taxon="t10" totalcount="4" value="TCATAAGACTCGAACCCCCCCAGAGACGTCTGGTATCCGGTTGAGCCATCGTCCTCTCGGAACCTCGGTCACACGGTAACTTCCGTCCACTCCCAAATGTAATTTTCGTTGATTATATTCGCTCCAGCACTGTAAATGCGCAACCCATCACCCTCATGGCGGGATATTCTCGCTGTGGGATTTTACGAATGCGCTTCATGCCTCCTGAGAAACCGAGTCGGGGAAATTAGTCCGGTCTAAATCTGTATCGAACAAAGTATTTTTCACACTGCCAAGGCGTCTCAGTTATCCACAGATGAGTTGGGTTTGCGTGCCCGAGGTGCTATGCCAGGTCTATGGGGATTAAACTCAACAAACGTAAAGTTCTGTGGCACTGAGGGTGGCTACGGTGTTTGTCTCGTCACGCTTTATCGACGGTAAAAAAAGACGGGTGAGACCCTCGAATGAGTCGCCCCTAGATGCAACGCCACCCAACATCAGGAATCAATCCATTTTCCAGTTACCACGGCTGATTCCTAGACAACGATTGAAAATGGCGAATTCTACGCTCCACCTCCACCTCCTTATTCAGGAGCTACGCGTGGCGATTTCGCTGAACGGAGGTGAGAAAAGAGTGTTCGTTTGGCCCGGAGACTTCCATAGTACGTGTTCGGACAGGTCGGGCGACGAGTGCAAGAAGAGTTGTGTGTCACCACAGGGTGTCTGTTCAGAGGCGCTACAACAATAACCGGGCTCGCTAGTACCAGGTAACCTCGATTCTCGTGACCGAAAGAGGGTAGTCCTGCAAACAACGACTTGATTTCGACTAGCGAGCTCCTCGATCACGTATACGCAAAGTCCTGGGGAGATAAGGTCAATCGTGGTAGTATAGCTGGTTCCATGCATGGGCATTCAAAGGCGGTTGATCATCACCAAGGAAGCAATTCTACATCAATAGTGATCATAAAAGCGCCGCGAATTAACGGTTAGTTTGCCTCTGTGTAACGTTTTGATGGGTAAG"/>
                    <sequence id="seq_t1003" taxon="t100" totalcount="4" value="TTGACACGCCATCTTAGTAGGAACTACCGGTAGAGTAATGCTGAAGAGTCAAGATGAACAACCCAGCTGGCGATATTTACTAGCAACAAACCTCCCGAGTCTGACACCGAGTCATGCGAGTGACGCCGCGAACCGAAACGGGCTGTGAGGTCGTTGCCTTATTCACCTAAGGACCAGATCAGAAAAAGCACTGAACCGGGGAGGGTAAGGCGCACCACTATACCGGGTCTCTCGAACCAGCACGTCCGCGACCTTTTTCCGCGTGTGTCACTAAAGTGCCACGCTACAGACTACGCTACACTGCACGAAGTGTGGCATCTGCTGTGGTTTCTTCTCCCAGTGCGACTTCTATGAACATCTCTCGCGGAACATAGGTCAAGGAGCCCTTACTTCAGACGGATACTTCGAAAAGCCTTTCCTATAGCGGAATGTTGCTCTCGAGCCTGCCTAGGTAGGCACACGCCTCCGCGCCAGTTAGGAGACAAACCTCTTAGGATGTTCCCCGATCACACTCATAATGAATCCTGTGTATTCAAGAGCATCACAGCGCCGCCCTCAGGCCTCTCTCTCAGCCGGCTATGGGAAGAAACTCGTACAGCGGGCCAACCGCTCGTGGTGAGAACGATAACATAGTAGTCAAGTGAATAGTGGGATCGTTCTGCTGCTAAGGGGCAATAGAGTATCTTTTCTACACCGAGTACAGTCCATCATCTTATGAGCCACGTTAATTGCAGGGGTACGGGGAAAACATGCGTCGATGACGAGACAGTCGGGTGTCCAGTCATCCGGCCGGAACTCTGGAAGTCGAAATTGTAAACAAAGGGGTCAGGTTCGTTATCTGATGGCTATGACGAAAATACAAGACACATCACCAGAGCGGTAACTGGCAAGGAAATTTATGTTTTCCTGCCGTGAGCTCAACACTTAGCAGACGGTTCAAAACGCCCCTAGCTGTCGTTTATAATCATCAACAGTCCTATTGCTGTCCCGACGCTCGCCG"/>
                    <sequence id="seq_t1015" taxon="t101" totalcount="4" value="GCATCTCGGGGCCATAGGCATAAGAGTTACACGCTCAACAATTACAACATCACTAAAACCACCGGTCCGATGCCGAGTGGTGAACGGACCGCTTACGTCGTTATAGCGTCGCCCTAGTTAATATGTCACACGCAGATTGAGCTGGGGTCGCGTAGGTTAAGGACTGATTATGGCGGACTGTTTATCCCGAAGCACGCGTGCTGGACTTTATTCCTCTCCACTGGTACCCGGGAGAACGTTCGCCCAGAGTGTCGATTGTGCGGGTCTACAAAAAAGGTTATTCACCGGTCACCGTACGAACGGGCAGTTGCCCACTTAGTAATTGATCGCCCGCAGACTCACGCTACGTCCTCCAGTGAATATACACGTTCTGTATTAGAAGAATCAGTTGCAGAAATGTGTGACGAGCACGGGTACTCTTAGAGGCTTTGAGATCTCAAGGGTCCCCCTATGGGGTATGCAGAAAGCCTACGGTGTTGCAGCGCGTGTAATTATCACGAGTTCGACCGTATGGGGCCTGCGGCAGACCGGAAGGTCGTAAGGAGTGTGCCTTTAGCTAGCTCTTCTATCTCGGCTTATGGGCGAGGCTTCACACGTTACTAAGTGGTTACATACAAGGTGCCGAATTTTACCTGATATTCTGAATTTTCAGAGCGCAATGTCCGCCCTGCCGCATTTAGCCGGCGATGGCTTTGATACCTCCAGTTTTGCAGGCCCTCCCTAGACGGTGGCAGACTTCGTGGGGCGGAAGGGGATAACGAAGGTAAGAAGCATCATGTAATGACGCCGTCTAGGGTACAAATGCAGTCCGAGGCCGTTGGTCGAAATGCTCCGCGAAGTATAGTCCAATACTTACACTTCTCCGCGTCCTTCACTAGGAGTTCACTAGCTGTTGACCCACGGGATAGATTAGCGATCCACCTCTTACCATCCTCCGTCTGGGAACTTGGATCACCGGCATCACGTTTGAGTGCGCTTCAGCACGCTTGTGCTATCGTAA"/>
                    <sequence id="seq_t1023" taxon="t102" totalcount="4" value="TACTTTTAAAGTCAATCCAGGATAGGGGCCGCTGCTCACGACTCCAATCCACGCTAGTCCCAGATTCGTTCACAAAACGGCCCCAGCAGCGCCGTTATCCCCATGTCTACTGGTCGCGTCACTCGCCAGTCACCGGATACCTCCAAGGATCCTCACCGCTAGGGCGCACCGTATGGTCTGACGCGGGGGACCGATGGCAGGTAGGGACTAGCCGAGGCTTCTAACATTTTGGACTCAGCGCAGTGCTTCTAAGCCAGCGACAGGGCTCGTAGACTGAATATATCCAATATGGTGTACACCCCTTCGCGGAAGCAACGTCTGGATGATGTGCCGTGTATTTTGCGTGCGGATGGCGCGACCGTTTAACTGTGATCCCAAATTTGCCCATTGAGAATTTTTATCCGACTAAATGCCTTATTTGTCATGCTTCCGATCCCTGGAACACGTTATGGCGTGAGGCATGGGGGGAGTTTCTGTGATTGAAACGGACCCATCTTGCCGTATCCAAGGCCCATGCTTCCTAAGGGAGTCCAGTAAGAACACGACCTCAGGACAGGTGCACTTTAGTTCGGCGACTCTAGCGCCAACGTGGTCGCCATCCGTTACTTATACGTCCTCCAACCATATCGGCTGGTAACATAAACATCGGCATAACCCGCCTGTACTGACAATTTACTTTTGCTATTGTCCTTCATACGACGTCGATAGACTTTCATCTTCGAGACTAGTTAAGTTGAGTCGCCTAGGAACGGCATAATCCCGGGAACGGAATGCGATGTTTGGCAATACAGCCCTGCCGGCTCTCCGTGGGTCCGTCTAACTGCTTGTTTCTTGTCCCGCCCGGGCTGAGGCTTTAATTTGGTTGAGGCAACCAAAAGAAAGGATAGTGTGGCTAGCAAGCGGCTGTAACAGTTGTCCTCCATAAGGCCTGACCGCTCCATCCCTGTAATCGCATGACCGTCGTGACAGACGTGAGGCTGATAGTCTAATACTTTCTGAA"/>
                    <sequence id="seq_t1033" taxon="t103" totalcount="4" value="GAAATATCTCTCCATAAGGGCTTGATGCCGTACCTCTCTTGCTCGCCTGACTTCTAAACTTCCGGAAGCTTCTCCCATAATGATGATATACAGTCAACAAGGGGTGGAGCCTGAGCCGCAGCACACGTTTGTATATACGCCACAGAAGGGAGTGGAAGAGTAGGGTATCGGTCAGGTGCCAGGTGTTCTCTAAGCAAGTCGCCGGATAGGGTACATCTCGTATGGGGCAGATTGGTACCTGAACGAAGATCTCATAGAAGAGGTCTACGGTGACTAACTTTGAGTGAGTGTTTGTTGCATTTGTCCCGCATACAAAAGTGAAGAGATAGTTGTGGCGTCTCAGTGATTCACAGGAAACTTTTTGTCACAGTCCGTCAGGGGAATTCACAACGTACGTCGGACAACATTAGGTGGCAGCAACGGAAGGCATTGCTTAACAGGTAGCAGCAGGTAATCAACTTAGACTTGTGGGACACCTATAGACAATACGACGTGGAGGCCGGACTTCTCGGTGAGAAAACCAGTTAATGCCCGACTTGTATCAGCCATGTATATTTGTTCACGTTATATTGGTGTTTCTTACGTCAGGGAATGACTGATGCATAGGTTTTGTTTTTTGGGTTACCCGTGTTAATAGAAAGGTGTTCGTGAGTCCCACCCCGAGAATAGATACGACGAAATAGCACTCCAATCATACGGGATTAACGAGACGCAAAATTGCGTTTTTTTTATTGTTGGGTGTTTACACTTTTGTCTTAGACTAGGGGAATTCGTATCATTACTTCTTCGTCATTGGCCTGCGGTTCCGAACGCAGATATCTGTGCCGTCCCGCAAGTTGGCAGGCTAGTAAATCAGACTTATCTTGAAAGTCATCAACAAGGTCACGTGGTAGTAAGCTTCGTTCGTCGCGGGGTAACAACCGTGCTTGTACTCCACACGAGTAGGTAAATCAAGTCTTCTTGGGAGAGGGTTATCGGTTGATCCTAAATTCGAAATCTT"/>
                    <sequence id="seq_t1043" taxon="t104" totalcount="4" value="AAACCTCCTTGAAGTCTGGCTCCGACTCTCCGTGGTCGACCGCAAATCCTAGCCATGCGTAGTTGGGTCGTGTCCCAAAGAGCACACTGCACATGCTCGAACCGGATATTCCTACTATCGACTGCTCCGCTCTGACGTTCTTGTGCACTTTGCTGCCGCTCGATATAAGAATTAAAACAGTGGGAAATATTAACTAATAAGACCAAGGATATACATACAGGCATATTATTTGATGAAGAGAGTAGGATGGTTTCTTCCATGGAGAGAAGCTCGCGGTTAGAGTTCGTATGTGGTAGGCCATATCGACGGGCTTTCGCTCTTGCCTTAGCACATGGAGGGAGGTTCTCCTTGGGCATAGTCTCACAGTACCGAATAAAAGGTACATGATCTACAGCTTGATTAACTCCATACCGACTAGGCTCCTTGTTTGGAACCATGAAATCTCACTGCTTCGCGAATCGTGACTAGAATATGAGTATGTCCTTTCGCCTACGCACAGGGTTAACGCTGGGTTGAATAACCGATGCGGCCAATTTAGAGTCTACTACCGACTACTCGGATACGTAGATGACCGGATAGATCGACGCAGATCGCAAATCTCTTCGATAGTGACTGAACGCGACCTTGCCATGGGATTCATCGCTTCGGAGGCTATTATGGAACCCTTCCCCCATGGTCTATCTGTCTGGAACTCCCCACGTCCAAGTGCCCTTGTAGACTAATCGGCACGATCAGAAAAAGACATCACCTGGAAAAGCTGCGACGAAACTTTTGCGCACTGAGCTATTGTCAAGTCATTAAGTAGGATCGTTAGGTCATGCCCGCAGAGTCCATTCTGCTTGGCGCTTGCTTCCCCCCTTTGGTGTCAGAGGAATGCGACACAACGTATTCGCATAGCGCATAGGCTGCTATCTCGACAGACCATCTTACGTTAACCGTACGCTTCGTAGTATTTAGTGTGCAAAGATAGCTAGTTCGGCTAGACAAATAATTTGCTGTC"/>
                    <sequence id="seq_t1053" taxon="t105" totalcount="4" value="AAGGCGTGTTTGGCTCTCGCTAGTATTCTTCGTAGGTGACTCGCATGCCCCGTCCCGGGTAGTTGTGGACTGTTCCAAGATTCGAACAGCCCGTTCCCTCATCGGTAAGTCTTTTGATCGAGGGAAAAGGTTGAGCGTTCTTGTCCACTTGACATTATCTAGAGGTCGATACTAGAACTGTGGCTAAGACTCACTAGAATGACCACAGATATAATAAACCGTTTATTACGTGGTCGTGAACGTAGAGTTGTGGTTACCATGGAAATAAGCCTTCCAGAAGGGTTTGGCTCGGCTATGCCGTGTAGCTTCGCTTTCTATTTTGCCTTCGGTCAAGGTGGCAAATGGTCCATCGGTTTCGTGGGATGTTCCCGAATCGAGTGAACACCATATCCAGGTTCATGAATCTTGTCCCGATTACGTTGCTTAATTACGCCCCGGACATACAGCGGCCTTGCGAATCGTGCGTAGTATAAGGGTATGACCTTGATCTGTCCCGAAGGGATAGTTCGGTGTTGAATAACGAATGCCCACGATATCGACGCTAATACAAACTACGCGGATAGGGAAAAGTCCAGACCAGACGCACCCGGTACCTCACCTCCTCGATGGTTACTTATCGCGTGGTTGGCATGTCATTAAAACCTTCGGCAGGTATTATGGAACGCCACCATCTCCGTATTTATATCCCAAACCCCTCTATACCGCTCGGCCTATTACCCTAATCGCCTCTAGACCAAGGTTAAACAAGCTAAAAATGTAGCGAGGAAATTGTAAAGATCTCAGGCATTGTCAAAGAGTTAAGTATGACGGTACCCTCAACGACGCATAGACCACTATGCGTTCGGGTCGCTACCACCGCTTGGTGTATGAGGTGTTGACCCGGGGGGATTTGCATAGCCAGTCCGCGCCTGGCTGGAAAAACCGTCTATCATTTACCGTACGCTTTGTAGCGTTAAGTGTTCAAATAAAGCGAGTTCGTAAATTAGAATCATTTCTACTG"/>
                    <sequence id="seq_t1063" taxon="t106" totalcount="4" value="GTTTACCCAAGCGAGGGCAAGTAGCGTTTTTGTTCAACGGCCTTCCGGTTTCAGACGTCCTAGGGCGGGCCGTCTGCAGGTTTTCGCATTCAAACCGGTCCAAGTATTGAATCCAGACCAAGGTCTATCTAAGCTGTCCGCACGCGTCCATGGAGGGTATCTGATGCCTCGAGTCGACCTATCCTGCTCGCTCATGGGATTAGCGAATAATGAAACGGTTAAACGAGTCGCGTTGGTGTTCTTAGCCCATCGAGGTGGCGTCGATAGTAATCAGATGCCAGGGATCTTCGTGTTGTAAAAAGTAAATTAACCGTACGACACAATGGCAAGCGATGGTCCGAGCACAAATTATATCAGTCAGCACAGTATCTCACAAAGTTATATGGCACGCGACTACGTTCCGGGAGTCACTAAGGAGATTCACAGCTCCCGCCTTTCTTCTTTCTATCTGCTCGGATTAAGGATAAATACACGTAGACCCAAGGGCACGTGACCCCAGACGAGGCGAACGCCCGCGCACTTCTACGCCCCGCGGGCGGACTCAATAGGTTTACTTTTGGACAGTAGTGTAGGCAAACTAGCCAGGTCTCCCCCAGCATGAAGTAAAACCCGGTGTACGCTATGGGCTTTTCCATTAATACGACACGAGTTTCCGGAACTCTATGCTGAATTGGCAATCAGGCCCACGGCTAAACATTCTCTTGAGTTGATTCAAATAGTCCAATAAAGATCCAGGCGCGCATCACACGGGGGGTCGCAACTGTACCTACGTCCGTATCAGGACTCGTAGAGGTTCGATCTTATAAGACTAATCCCCTCCGATAGGGAAGGTGTAGGAGTCTCGGGAGCGGTAAAGGGTGGGGCTGAAGTCGCGTTATCATGACGTGGTCTAGTATAAGTTATGGACGGTCGCCTACAGTATCCGCCAACACGGGCCCCCGGGACGCAGTACATACCGTTGGAAGAAGCGCAGGCTTCCGCAAACCTGCTACGAAGACAC"/>
                    <sequence id="seq_t1073" taxon="t107" totalcount="4" value="CTGATGTTCCAAGGTCACTTATGCTTGAAGTTGCTGTGGCGCCAAAACTCCAGGACCATAGCTCGTATATCTCTGCAAATATAATGATTTATTTGTAGTGAACCAAACGCATAACGTTGATTTGAAGAGCTTATATTGGTTTGAGGACTTGAATGCCGCTCTTGAGGCATGTGGTGCGGCACCACTCAACGGACGTTCTACGCCGCCTCGAATGGGGCCGGTTCCTTACTTGGGACGCTAGACCAATAGGAAAGGCGACACGTGCGCCGACTTCAGATCGCTGGACCATCACGTGCTCGGGAGCCTCGGAGCTCGAGTGACTTTCCGCCCAGCGTGAGTGGCGAACTGGTGAGGGCTGTGCGGTCGCAGGTCGACTGTCCCAGGTTGCTACCTCAGTCTACAACTTTCTGTAGATTCAAGGCCGAAGGATACGCTGTAGGCTGCTCAGATTGCTTGATTAGCTTACACTACTCGGCCCCAACCATCGTACTCTCGGGGAGCCGCGGCAAGGCCGCGGCTCTGGACTTTCCATGGAGTCCTGCACTTGCCAATCGTAGGTGTGATACAAATCCGCAAGAGTAGTTTCGGTCACTTCACTGATACCCCGCACAACGATAATCGGAGCACTGATTGCTATAAGAAGACAGCAGCAGGATGCCACGAAACACCTTCACCCTCATTTCATAAAGTGAGTCCCACGTAGATTATATTTCACCGCCGTCGTTCGATTGCGCTGAGTCTGTCCAATATGCTTTGTGTACCTCGATTGGGACGCGTGCTGAGAATTCACACAGAATGTTTTTGGTTCGTCCGGCATAATCAAGTCCAGTCCCCAATTCAGATGTTATGCAGCGTCTCCGCCGGGCCTAAGGTGTTAAAGTCGAAAGGTTGGGAGTACCGGGAGTTAAGACGCAATGTAGTGTCTTTTAAATGTAGCACGGGGTCGTCAAGTTTAACAATCACATAAGGTTACGAAGCTGCTACCGACTTCAGGGGAGAC"/>
                    <sequence id="seq_t1083" taxon="t108" totalcount="4" value="TAACCTAATAGTTTCCTTTCTGGAAGATTGCCGGACGTCATTTACTTGATTACCAGGCGACACAGGTCTAGGTCATTATTGATCTTTCATACTAAGGCCCAATAGATGGTAAACGGATTTGAATGCGGCACACAGATAAAAAGTCGGAGGCTAGGCGTCAAGACCTACAGCTGCTCTCTTCTCCGGGGAAAGAATGTGATGATCGACTTCTCGAATAAATCTAAACGTCCCCCAGCAGCAGAACAGTAAAGACATCCTTTTTTGCACCAGAAAGAATACTTTGATAGACTTCGTCCTGCCTTACTTCAGTCAGCGATGCTAATTTCCGAACTCCCCCGTCCTGTTTGTTTGGAACGAATAAAAGTCTGGCTCTCTTTGCGGCAGAGCCCAGATCCTTTCGTCTTCGGTCTTAGAACTGAGAACCGAGACGCTTTTTTGCAGACAGATGCTCGGAAACCGGGGAGTTTTTGAAACCCTATCTAGTCTGAAACACCACAGGCACAGAGTTAGTGTAAAACCCGCTTATCTCTCAGTGGCACAAGTAATAATGTAACGGTTCGGCACGGAGGCGGGTATCCTGGTCCTGGGGACAGGCACCTCCCGGCCCTAGGGCAATACATATGCTGGTCCCTGTTTGGGTTTGCTACATACCAAAGACGTGAATACCTCCAAATAAGCAGAGTCGAATGCCCCGTCGAAGGGGTTGAACCAGCAGATGTGAGTTTGGCCGTGATCGCAATATTTACTGAACTGTCCCGTCTTCAACACACGATTCGCGTTGGACGAAGTGCACTTAGGATATCCAGCTCCTCCGGTTCCCCCCCTTGGATCCTTTGAATGTTGGGGGTCCGCCAAAGTTCATCTATTTCTAATGTCGGTCGAAAGCTTCGGCCCCAGCCCGTGCGAGATAATATGGACCACTCCCCCCACTCCATGATTGTCTATTCAGACTGGAACTTGAGTTAGGTGCTCGAAGGGCCCAACGAATGTTGGGTGAGCA"/>
                    <sequence id="seq_t1093" taxon="t109" totalcount="4" value="ACACTTGTACTCGGGAATGGGTTCACTAGTAGGCGTTGGGTACTCACGTACTTTGATATCATCTCTCTGTTGCCGCTTTAAAATTAGCGGACTGCATTCCATAAGCTCGTACTTTAAAGTGTCACAATGGCCATCACAGAACCCTACCCGTTTGCTCTCCTTACTCTGGTGAAGGAGATCGAGAGTTCGACGGACTACAAGAGTGTCGTGCGATGATGCATCTTGCCTATTTGTACTTATGCTGAAGTTCTCGCATACAAGTTAAGGGAACCCGGTACTAGCAAAGTTCCTCGTCACGACGGGTGACCCAGGCGCATCGCTGGAATCGTGCACGTAATCCACTTTCCATTCTCTCAAGGTCAATTATGTATACCCGGCAAGTATGACGAATGGCGCCAGTCTAGGGAACGACTAAGTCTTGATTGGACCTGGAATTCATACACAACAACCGCTAGCGGTTCGCCCAACGTTATATTGTAATGCCGTTCCATCCTGGTGACGTCTCCAGAGTTGTGATTCGAGAACGGAGTACCGCTCTCCCTGCTTCCCAGGTCGCTTACGGGGTGGACAACGTTTCAGTCAAAGCCCCACACAGCCCAGAGTCCGATTTGGGAATTCACAGGGTCCCTAGAGCCAAGGGCTTCCGCGCTATGTATCTGCCGCATATGGTAGGATCTAATCTGGGTAGAGTGGCCTCAGTCCGGTAGGCTAGGCAAGGCGTACTAGCTTACGGTAGAATGATGGGTCAGCTTCGTTATGTTTCGGCCCCCTCGCAAGGGAAAGTTTTACAGTAGAATCGAAGGAGCACGCTGGGGGCTACTCGTTCCTGTGGTTTGAGCAATACGCAGATGCCGCTGTGTCACACCTGAGCAACCTTACATTTTTTATTTACCCCCAGCGTCCCCACTAGCCTTAAAGGTGTGTGATGCATTCATAGATTGAGGTCGGAATCGCTTGGGCGTTGCCTCATAATAGCCTCGCTTCTGCTAGGGGATAGCTG"/>
                    <sequence id="seq_t1115" taxon="t11" totalcount="4" value="ACGACGCTTTTGACTCTGGCGAGTCTTCTTCGTAGGTGGACGGAGAGCCCCGTCCTACGTAGCTGAGGACTGTTGCAAGATCCGAACAGCACGTTGGATCATCGGTGCATCGCTTGATCGATGGATAGTGTGGCACGTCCTTGTCCACTTTGGTTTATATCGAGATGGAATCTAGAACTGGGTCTAATACTCACTTGACTGAGCAGGGATATTAAAAATCGTTTATTAGGTAGTCGAGAACGTTGAGGGGTTGTCATCATGGGGTTTAGCCTTATGGAAGGATTCGTATCGGCTATGGCGTGTCGCCTCGCATGGTCTTATGCCTTCGATCAAGGTGGCATGTGGTCCATCCGTTTTGTGGGAGGTTGCCGAATCGAGGGGACACCCTATCCCAGTTCATGATTTTTGTCCCGATTACGGCGCTCTATTACGCCCCTGACAAATAGCTGTCTTGCGATTTGTGAGTAGTATAAGGGTAGGTCTTTTCTCTGTCGCGCAGGGCTACACCCGGGTTAAACAACGAATGCGTACCATATCGACGCTAATACAAACACCGCGGATAGGGCACAGTACAGCCCAGACGCAGCCCGTCGCTTACTTCCTCGATGGTTACTAGTCTTGATGTTGGCATGGCATTAAATCCTTCTGCCTGTATTATGGAACCCTACCATATCCGCGTATAGATCTTAAACCCCTCTATTCCGCACGGCCTTGTGTCCCCATCGCCACTAGAGCAAGATTATATAACCTAAAAATGTATCCACGAAAGTGTAGAGAGCTGAGTTAATATGGAGGAGTTACGTAGGTCGGTACCCTCAAGGACGCATAGACCATCCTGCTTTGGGGTCGCGTCCCCCCCTTGGAGCAAGAGGGGTTGACGCTAGAGCTTATGCTTAGTCAGTACCAACCTGGCGGGTAAAAGCGACTAACCTGTACTGTCCGCTTTGTAGTGTGGAGTGTTCGAAGAAAGCTAGTTCATAAACTACAATCATTCCCGGTG"/>
                    <sequence id="seq_t1105" taxon="t110" totalcount="4" value="TAACCTTATAATTTCCGTGCCTGTGGCTTGGGGGGCCGAATGTATCTCCTGACATTAGCCACCGCGGCTCAGACAATTTTGTTATTTCCCACCATAGCGCGATAAATTCGAGACGGATCCAAGTTTGTCAAACGGAAAAATAGCCGCGCGCTAGGCGTTGTGGCTGACAGCAGCCCTCTTATCCGGCGGGCGGTAGTAAGCAAGTACCGACCCAATAGATCGCAACGTCATCGAATAACATACTGGTAAAGTCTAACTCATTTGTGTCAGAGCAAAAACTTTTATAGACTATGACCTGCATTACTTCTAACTTCCATGCTAATTTCCGAGGGCCTGCCCGCTTCTTGTTCATGAAAATCCAAAGTGTAGTTATATTTGAGGCGGTTCTCAAATCCGAAAAGCAACAGTCGGCGGGCCTAGAACATATGAGCATTAGTGGTCGCATAAGGTCTGAATCAGGGGATTTTTGAACAAACAATAAAATGAGATTCAGCACTGGAATAAATAACCAGAACACGCTGTACAATCCTCATACGGCCAACTAGTAAGGATCGAATTAAACCCAGAAGCCGCTATCTGGGTCGTGATTACAGGAAGGTCGCGGCCCAAGCCCGAAAGTTAAATCGTTGATAATTTCGGTTTGTCCAATACCTACGAGGTGAATGCATCGCCGCCAGGTGATACGACACCGACGTCGTAAAGGTAAAAACAACAGGAGCGTATTTAGTCGGGAATGCGCACGATCATGAACCGACCCGTGTACTTCACAGTTTTTGGCTTCCACGACCTGCAATTACCCTATCAAATCTATCTTGACCGCCGCGTTAGATACGTTTGAAGCTCGGGGGCTGCCAGTGGTAATCTACATATATTATGGTACCAAGGTTACAAACCCAGGCCAGTTGAGACACTTTGCCGCACCCTGTCGACTCCAAGTCCGCCTATGGAGAAAGGACCTTGAGTGTGCTGCGCAAAGGGCCCAACCCTTTTAGGGAATGTG"/>
                    <sequence id="seq_t1114" taxon="t111" totalcount="4" value="AAGACCATCACATAGTCGCCGGCAGCATGGAGAGCGATCCGGGGAAATATAATGTAGCGACGCATCAGTTTTTCTCATGTGTGACCTTAAAATGACATCCATCAGCACGGGGCCAAAGCACTGTTGGTCGGCTCAGAAAAGAAATGACCATTATTGACACGTGATGTACGTCGCTTCTAAAGACTATTATTGTAAGACATCTTGCTATATCCTTAAGTTAAGAGCACAGCAGAAAATGGTGGCGGCATAGGGCGGATAGTCACAATTGCTCCCCCGGTATTAGGCTTGATGAAAAGAAGTCCGTTGCACTATAGCTACACTCTAATCGGACATATGTGTAATCCAGGAGTGCATCCCGCTAATTAACGAACTGCTAGAGCCCCTGGATACGCGAAAAGCCTCATCGGTCGCAACGGCTCACAACACTCGGGTCTATCGAGAGAAGTCATCTAAGAGACGATCTATAGTGCTCCGGCCACTCCGATACGCGTCTAAGAGAAGCAGGAGACGCGGACAATCCCCTGGTCAAAGTTGGCCTGGTCCTACCATTGACCCACTCGCGTTAACTTGTTCCAAGCACCAGACCAGACCACCGACGAATGAGCCCTCGACTAATCCGCGCTCGCGTATGCCATGGCCACAACTTGTTACCCCTCCCAGCTAAGTCTGAGAGCAATAATGCAGCGCCGATTACACGCTGCTCGAGTTTTCGAGGGCCCTATTGTAACGCTTCACATTCAAGCGCAACCGGGGCCATAAAGATAATAGTTCGCATCGGACCAACCGGCAAGAGGCATAACTCGGACCCCACATCAGTAGAAAGCGGTAGAAACACATCTTGACGTCTGCTACAGGCTGTGTGTTCTCGGGCTTCTGTACCCTGTTCACTCTGACCAAGTTGGGTGGCTGACATGGACTATTCACTGGTTGATACTTCACCTAGGCCGTCCGGCGATCAATGCCTGAATGAAGCGCTGGACACAAATCTAACGCTGGGATT"/>
                    <sequence id="seq_t1123" taxon="t112" totalcount="4" value="AGCATTGCCGGTACTTTCGAGTGCTCGAGGAGGCTGGGCTGCACCATCAACCGCGAGTCCCCAATAGAATACAGAAGGGGATAAAATATAGCATCTTTTCCACTACCTTAATACTGATTCACCTGCCGAGCCACCGGACAGGTATTTTAATCAGGCTGGGCGAACGAGACGCAGTCACGAGATCCGTGGGAATGCTTTCTCGAAGAGATCAACCATGAAAAGCATAGTCTGTAGAGTGCTAAATCGGTGTCGCAATAAAGTGCAAGTCGTCTTCGCGGATGGATGTCGGCGGATACAGGACGACGTCATAGTCTTAAGATCACCATTAGTCCCCTCAACGCGTTCAAAGCATTCTCACGCCGCTAATTCCCCAGCGCTAATGAGTCTTCCAGCTGATTAATTCACGCGGTTAACAGCAGTTTGATTGATCCTGGACTTCATTCAGGACGACATAACACTGTCCGAATACTCGCGTAAAACTGCATTGATAGACATTCCCCGGGAACGCGCGCCGATTTTGGTGACATGTCAGTGCATTTCATTTTACAGAGACTGCTGCTGACCTGCTGCCTGTACTTGTACTACTAGTTTACAGAATAGCATGTACCTGCCGAAAACCCTCGCTTAGACCCACGGATTTGTAGCCATTCCACGCACGCTTGCGTAGCGGAATAAGCCCCCCATGTTCATCGAAGATAATAAAGGACTGCCGGTCTCGTGTGTACCACCGGTCTCCGACGCAGCAGAAACCAGCTGATATGCATGGCAGAGCAGTCGACCTCTGAGAGTAATCCGTAAACGCTGCCGCGCTGCTTTCTCCGCCCACCAAACCACTCTGAGAGTTGGCGTTGGTTATCCCCCCCCCCCGCATGTCCAGCCAACGGGTAGCTTGCTAGTTCGGGAGTTGGCTTGACGACTATGGCATACACAAAATGAGGCGACGCGACTACTGATATATCTGTACAGATAATATCCGCGTCTCGATGACCTGGGTCACCGG"/>
                    <sequence id="seq_t1133" taxon="t113" totalcount="4" value="TTAGACACAAACATGAGAGGGAGATGGAAGAGGACAACAGGCCTGCCATTCTGATCTGCGGCGGCACCAGCGTACATTAAACATCGACCGGAGGTTTGGTGTGTAACCGGTATTGGTTACGTGTCCGTGGTCTTAAACAGGGTCGGTCAGGTACAGCGCCGAGGAAATGTTACCGAACCCGTCTAAATTTTGACAATTCCTTGGCGTTACTCGACCTGGCGCTGAATCCATCGCCATCTCTCGTGCCACCCCTTACGGATCAAGTTCGAAGCAGATAATCCTGAGTATCGCCGTGTTAGAGGTAAACCAGGTTACATAAGAGCAACTTCCGTCAATTCTCCTGAACGCAACTGTAGCCAAAGGCGGATCATAGAGCGTACGGCGATTGGTTCTTTCAATTCGAACGTTGTACACCTGGCTATGTATATCACTAGGCGACAAGAGATTATTGCGGACATTCGGCCAGCTATCTTGGCGACAGCATCGCGATACCAGCGTTTGTAACGTCCGCGGTCCCATATTCTTCACATAAGGCGCTTTTCTGCTGAAGGTTCCATAAGGCCGGTGAACATATAGAGCGCGCCCATTCTGTTGAGGCCTCCCGATCACCACGCGCGATTCTCGGCGTCGTACTCTTGATTCGCCGGCAGGTGAGTGTACTAGGACCGGCATGGCCGGGTCACCCGCTCGTCCACTGGGGGCCAAGCAACACTCGTGATGGAGGTAACACGCATGCATGCGCTGACGAGTCGAGGGCGCCAGTTACGAACATACCTGGGTCCAATTTCGTAGCGGTACGTCTAAGGTGAAAGGTCCGTCGTCTGTTGGAGCAAGGCCGGAGACTATCTCGGTGATACGCTCACAGAGTGGAGACGACGGCAAACGTGACCGACGCAAACCTAGCTCCAGCCAATGTGACAGACATGGAAGAGGACTGATGTATGCCATGAAGTTTTATCCGGCTTTCTAATAGACCGTAACCCTCTCGGCCGTCGCCCTT"/>
                    <sequence id="seq_t1143" taxon="t114" totalcount="4" value="AGCAGTGCCGATAAAATCGCGTGCGCGAGGATTCTTTGTTACACCACTATCCGCGAGCCGCAAATAGAATATAAAGGGGGATCTAACATCGCATCGTTTCCACTACCTTACTACTGGATCGCCTTCTGGGCCACCGCATCGGTATTTTAATCAGAGTGGGCGAACGACACGCAGACTCGGGGCCCGTGGGAATGCTTTCTCGCAGAGCTCAACCATCGAAAGCATAGACTGTGGAGTGCTAAATCGGTCTCGGAGTACAGTGAAAGTCGTCTTCGCGGTTGGCTGTCGGCGGGTGGAGGACGGCCTCATAATCTTAAGATTACCATTTGTCCCCTTAACGCGATCAACGCATTGTCACCCTGCTACTTCCCCAGTGGTAATGAGTCTTCCAGCTGATTTAGTCACGCGTTTAAGAGTAGTTCGATTGAGCCTGGACTGAAGTCAGGATGACGTAACCCGGTCCGCTTACTTGTGTAAAACTGCATTGATAGACATTCGACGGGTATGCGCGCTGATTTTTGTTACATGGAAGTGCATATCAATTTACAGAAACTCCTGCTCACCTGCATCCAGTACTTGCACGACTATTTCAGAGAATAGGATGTACCTGCCAAAAACCCTCGCTTAGACCCACGGAATGGAAGCCCATCCACGCACGCTGGCGTAGCCGAATAAGCCACCCAAGTTCATCAAAGATAGTAAACGACTCCCAGTCTCGTGTGTACCACCCGTCTCCGACGCAGCAGAACCGAGCCTATATGAACGGCAGAGCAGCTGACCTTTGAGAGTAATCCGTAAATGCCGCCGCGCTGCTTTCTCCGACCTCCAAAGGACTCTGAGAGTGGGTTTTGGGTATCCCCCCCCCCCCCATGTCCAGCCAACGGGTAGCTATCTCGTGCGGGAGTCACCTTGACGACTATGGTACACAAAAAATGAGCCGACCCGACTTCTGACATATCTGTAGAGATAGGTTCCGCGTCACCCTGTCCTCGGTCACCGG"/>
                    <sequence id="seq_t1153" taxon="t115" totalcount="4" value="TCTCTACGAAGCCTGTACCTAGAATTGGTACCCCCGGACTGCGGCGCTTGTCTATGTAGCCCCCCTGTCACTCCATTCATCAGGGCAGTTGAATTGCCCGGATTGTGACAGATAGTCTCTATTCCCCGGCGGATCCTAGATCTCTGAGGGATACCCATAAAGTAAACTTACCAGTGGGTGCACTAAACTCGCTGATCAAAGCTGGCAGGGTACATTTAGATCTATTTACGGGCCATCTGCGATACTGACGGCGGTCTTCCGCGGCGTAGGTGCGGCCCCGGCCGATCCGAACGGCGTTGCTAACAGAGTTATCAATATCTGAAGTACATGAGGCGCAGTACTGAATACGCGTTCCTAATAACGGGTTGCGCTGCGATCGTCCCGATACCACCCGTTGAGGTGCGGTTCAATAGAGTAGCTGTACCCCTTCGAGCTAGCCCCAACTGAGGGGCACCTCTGTGCGGGGAGCAGCAGCTCCGTAGCCTGGTTAATTAGATGCGCTTGAGGAACCACAGCATCGAGTAAAGGGCTGCCATGTGGGGCATGCAGACCTTCGGCTTTAGCTGCGATCGTAATTCCACGTACTCACATACGCCGAGTTTTACGGGCTTATCGTCTGTAGAGCACCGATGCTAGTAGAGAGGGAACACGTCTTGCAATCCACTGGCTGACACCGGATGAAGACTACCGAGTTATTCCTAGTGCGGCGCTATTTCCAAGCACGCGTCTATAGTAATTTCCCGAGGCTAATCCTCGAGTCTAACGAGTGCATTTTTAGTCATAGAAACAATCTAAGACAAACTCAACCGCATGCCCGTAGGCAGGGTTCCCCATGGCAGACAGCGCTAGAACCTGCGTGTCAATCCTCATTTTAGACAAGTCAACGGATTTTTTAGACGAGCTCAAGCTATCAAATTCCGGACCGAGGTAGTCAACGAACAAAACAGTTGCAGAGCAGGCACCTAGCTCAGCCAGTGGGACGAGATAACCTTGGAATCGT"/>
                    <sequence id="seq_t1163" taxon="t116" totalcount="4" value="GTGATCTAATGTTTTAAAGATTGCCTCTAGTGTGCGTCGCTCTCATTTACCGAACCGCGGATACGAAAACATACGCAGACTGTGCTAATAGCCCCGACCGTGCTGGCCTGATAGTGACACCTAATCCGCTAATACATGGTGACATGTGGAGGCGAGAGCAAATGACGACAGGTGCGAAGGTATCGGCGACCTGTTTTTCATAATATTGATTTGACAATCGAGTAACACAGAATCATCGTACTTGACGACGGCCATGTGTTATGGTATAGTTTGGTTACGAAGGGTGGCACAAAAAAGCTCGTTAGAGGTCGGCAGAATGAATTCTGGACCCAGAGGTCTCCCGCCAGCGCGTTAAAGACATACCATTCTAATCCTGACTCTGTGTAGCGAGCCGCCTACTTCGGCTTAATCCCCGATTGCGGCCCATTGCCATTCACCCATGTGCGAAACGCCCCACTCAATCGAATGAAGTCATGCTATAATCAACTTGTATTTCACCCAATCGACCTGTAGAAGAGTTACACTGGATAGACCGGTACGATTCCCTGCATGGCAAATATAGCGACAAGGCTTCATTCCAGACCCAGCCTATATCAATACACCGTGGGCTTGTCACGAACGCCGGTTTCCCAATTCGAGACTCTTGACAAAGAAATTTAAATTCCCCGTATAGCCATACCAGTCAGGGTAGGAATGTAACACGACGGTGACCTGCGCGAGAACAGGGGCGAAATCTTGCACATAGGTACTCTCGTCTTCCTTTGGATACCACTTTAGTCAAATCACTTCTTGAAAATAGGTGGCAATATGCCTGCCGCCACTCACAGCAAGCAATTAACACGACATCGAAGCAGGGAGTATGGACCCTCTTCAGTTGAAGGCCACGCGACCGTTGCCCATCGGGCCGAATTAATCCACCGGTTAGATTCATCACGTTATCACCCCCACACACTAGCCATGGTGAGCCACCGTGCGTTTTAAGGAGCTTTAATCATAATGT"/>
                    <sequence id="seq_t1173" taxon="t117" totalcount="4" value="GGCCATCGAATAGGGACTCCTCACTTCTTCGGATATCAGTCGGAGTCTTAGACTAGCCGGCAAGCAAGTATGCTTAGGCGAAGTTACCGCGGCTGGTCGCGAATGCTCTGCCGTACCGAAGGTACAAGGGTGCTAAAGAATGGAATTTTTCTCGACCCGGGTATGGAGCACAAACAGATATGACCCTTGAGGTGATGTCCATTATGATAGCCTCCGACAGGGAAGGTCAATGAGCAGAACTAGCCGGTCTTCCGGATGGGCATTCGCGGCCTGAATAATACCGGATGTCGAGGGGCAATCATTGAAGGCCACCCGAGATTCCTAAATGAGAGGCAGGTATCCACGCTCTACCCTCGCAGCTATATCGTAGACTCCCTTTCCGCGAAGCTCATGCATGTCCGCGACACGCTCAGTCTTTACTTAAGTCAGTTGTTAGTGCCTGGACGCTGCCGCCGCCTCAACAGTAGGATTATCGGACCATCCTAATTTCCACGACGAGGGTTTGGGTGCGCGGAGTCTGTCGATGACCGATCCGGGCCGCGAGGCTTTCGGGAGAGATCAGCGAGGGACGGAAAGTTGGCTCTAATCGTACGTCAGATTAGGTCAGGGTGTTGAGAGACTAAGGAGATGTTCGAGGATCAAAATGTCGGGAAAACCGGTTTAGAGTCAAAGATAGCCACCACCCGCGCTCAAAGTCACGCTGGGACAAAAGGGGGGGCCGTCACGTTACTCAAATCTTGAGCCGATGGACCGATTTGTCGAGCGTCCGAATTAGCATGTAGTCACTGTTCAACGGTACAGTGCCGGGTGGTATACAAAACTCGCGTACAATATTCCTTACGGGAAGTCGGGCCGTTTCTTAGGGGAGAGGCTGAGGCAGCGTTTAAGACTAGGCCATGGGGCTACACGTCCCTACCCCTATTGTTCCATCTGGGAGGTCAGGGGAGAATCATAGATCGTTGTCTCATACAGCAAGTGGCAGCTATCTTTGCTCGACCGT"/>
                    <sequence id="seq_t1183" taxon="t118" totalcount="4" value="CAAACGGCCCGCCATTCCGCATTCTTCCCAATCTAAAAAGTTGAAACGCATGCCGGGAGGCGCCGTAAGTCCGCTCTTCTCTAATATTGAGATTCAGCAGTAAGCTTAACTGCGTCCTGCCCTCATGATACCTTATCCGCCACTGGATTAAGCGCCCGTGTACTGATTGGATAGATTCGAAGGTGCAATCGCAGGCCCTTCATACATCAGGTTTTTTTTGTGGTACGTCGGTCAGTTACCCATTGTTGGGGGCTGGCGAGTCGAAATGCTTCGCGTCCGAAGAGTGAACTTAAGAGAAGTATGGACATGGATCCGGCTTGTATGAACCGAGCACGAGCTTCAAGGTATATCCAGAGTGCTCCTTGGATAGTCGTAACTGGCTCTGCGCTGCTGATGACTTACAACTGGTGTCGGGTATAACGCCCCTAACTGCGTAGGAGAGAGCCACAGGTCTGCATATGCCACGTTTTGTCCTTTCATTAGCTATATACCTCAGCTGCCCGTCCTCTCTGATCCGACTTATTATTAGCTACGACTTATTCAAGCGAGCGCATGGTAGCCGCACTAGGGAGGGCCTATTAATCCCCCGCTCTGATTGGGGTGTAAGTAGTTTGTCTCGACCGTTCCACATTATCAAACTATTGGTGGCTTTTAGAGCAGTCTGATTTCTTATGGACATGTAATATTAGTAATCCCCCGGATGTGTGACATTAACAATTGCGGTTTCTTTAGCCTCGCGAGTGGCCGATACCACCGGCGCATGGTGTGTGAAGGGAATTCTCGGTTTCGGCATGGGTTCAGTGTACCAATCGGCGTTAATTTATACTTCATACTTGATGGCACTGCGTTTGAGGATAGTAAACTTGACAGAGATGAAAATCTTAGAGTTTGGTTAAAATAGAGTAGGGTAATGGAGAAACGCATTGCTAAAACGTACACGCGGTCAGCGGCCTACCCTTCCCGAAAGCCTCTAAAGCATTTGTAGTGATGACTAACCTTG"/>
                    <sequence id="seq_t1193" taxon="t119" totalcount="4" value="TGAGTCATGTGTAATATAGCGTACCCTGCGCCGCATCTCCGGCAATTTCTATAAAGGGAACCGTGATCTTCCCCTGAAAAAGCGGGCTCGGACGGTGCGATGCCTAGTAAGGACATCTGAAGGAAAAAGCCCTGCGAGAAAATAGCCACAAATTTTGTGTACGGAGCTCAGGTAATCTAAGAATAGGCGCTTGGACTACGGGTGGTGGCCTGATAAAAAGGGGCCCGTCGTCACGGACCGGTGGTACGCCCGGAGCTATTAAAGCACAAGCATGTTGTCAGACCGTCAAACTGTCGCGCTTCGCCTGCTATCATTGCTTCCCAATATCCTCGCACGTGATAGCTATGATCGCTAGCCATTCACGCTGTTGGAGCAGGCGAGCGTAGGAGTCTCCTCGTCTGCGCGCGGGGGTCGAATATAAGATCATCCCAGTATAGCAATGTCTGGTGAGCATTAATCTACTCGTCTGCACCCTGGCTCCTCCAATAGGATGTCTTCGGTGCCTGGTACCAGTTCGAAGCTGGGTGAAAGAGTCAGTGCGTCTCGCCATCTTTTGAATTCTTAGGAGGTCCTCTATGCCATCTCGCATTGACATGATCAGTCAGGCGGACGTGATGGTGAAGAGGCTCGAAAGGGTCTATCGGGAGCGACAACCGCACGTTAGAGAGGCGCAGGGGTGAGTCTCCTAGCATCGGGGCTTGATTGTTTCGCCCTAAATGACATAATACTAGAGCTGGACTCGAAGGGGAGAGTTCCCACTAATTCAGAATTTTCAGCAAGGGTTCAAAAAAGATTCCAATCCATGCATGCCAGCTCTTAGTGAGCCGGACACCGATACGACGCTGGAGTGGGAAGAGAAGAACCCGTTGAGAAGTTCGTCTGTTCATGCAAGTATGAGACTGTCATAAACCCAGACCGGGTACGAATGTAACTACACTTGTGCGGAGGTGTCGGTGTCATCGATAGTCAGGTGCCGATGATCAGCTGATTTTACCCGCAC"/>
                    <sequence id="seq_t1215" taxon="t12" totalcount="4" value="GTTCCAAAATCACATTCTCGACGACTCAAGTGATGCCTAGTTAGAATTCCCACAAGATAATTTGCAAGTTCGTTCTCGGTGGGCAGGTACGTGCCCTTCACATCCGCTCGACGCCCCTAAGTAAAAGCCCCATTGGAAATACTGGCCCAGCAACCTAGAGGCCGCTAAACCTTACGGTTTCAGTTTCAGATTACTGCCTACGAATTGCTTTATTCGAATTTAGATAGAATTACAGCCTTTGTGTCCTCCAAGAGTCCAACTTTGTATCCGTGAGAGAGATGGCCTGATCTCCATAGCGGAGACGGCGTTAAGATACCCGCAGGGCCTACATCCTGCGCGTGGTGGCGTAACTAGGACCTACACCGACAAGTGCGCTAATAGCAGCCACAGGACCGGTGACTGGGATATCCTTCTAGATTTCGGACCAACGAGCATAGCGAGTTTTCGGGTCTCCGATTTACCAGCCCCTGGTTTTGAGGCGCGAGAGTGCTACCTAGCATATGCGTTGTGAAAGTTTCATTCAGCATCCGCGGCTAACTGCTGTCGACGGCCTAACAATCCCTCCAATATACAACTCACTCGTCACGCGGGATCCGTCATGCCCGTACCCCGGGACAGCATAACGAAGTATAATCAGTCCGGACCGTGCAAATTTTCATAGCCGTAAGGGTTAGTCTACTCTGGCCAGGAACCGTCCCAATTTCTAGGCCACTTGCGTTACTCGAGCGAGACCCCTCAGCGAGGAGGTTACTTACAGTGCACGCGGTTGATAACCTATCCTTATCTGGTGCCGGCCAAGAATTGCATAGTAAGCTCATATTCTTAGGAACGTCTTGAATCGTAATATAACCCTTGCACCCGGAAAATTGTTGACTGTCACATTCCTCTTTTAATTGCTCCCTCTAGACTTGGGGTCCACAGGGCACACCGCCACATGCAGGGACTCACCCCCGGCAATATTTTTGCATAAGCTAAGCTACTGACATCACGCCGAGCACCA"/>
                    <sequence id="seq_t1203" taxon="t120" totalcount="4" value="GACGCCATGTCCAAGGTTGCGCAGGTGCTCGCCTAGACCGACAAAATTTCGAAATTTTAAAGTCGAAGAAGTGTGGGAGGTGCTATATGTTACTCGAACAGGAAATCTCGAGCCGGTCTATGGTAGGTTAGCCCTCTGTTTTGTCTGGATTCAGCAACTGGCGCCTTGTGGCCATAGTGGCGCCTACTCTGAAGGTACCAGACGTTGCCGGGGTCCCAGAAGGTAGACGAGGTTGTCCATACTGACACTTAATCTCTAGTGTCGATACCAAAGTGACAATGTTTTCTGATTCTCTAGGCCTGAAATAAAAAACAACCAATGCGTAATCGCCTTCGGGAAAGGCATCATGCAGTCCTGATCCGCAAACCACGACCGGCTAGTGTGGGCCAAATGGACAGGCTAGAATACACAACTCTTCCTCGGTACTAAACACCACGTATTGCCAAATTAAATATTTTGTCGCGGCAGTGCTAAGTATATTCTGAACAGGACTAAGGATTTGATAGTGCTGAATTTAGTGTACTCTCGTACCATCGGACTTTTTTCCCTGGTTTATAGTCTTAAGCGACCTTGTAGATGTAGGTCCCAGGTAGGTGTGTTGAAAACAACCCGCAACCTTAGGTGGAAAAATGTAGGGCGAATGGGCCGGTTTACGTACTCTATGCCGAGCGTCCCATCGGCCATAGATGTTCCAGAGCTTATTCGGAGAGGGGCGATCTTCGTTACCAAATGAAGTAGAACAGATAATACGATCGTATTCAGAGTTTAGCAAGTTGAAATTGTTCGGAAGAGACTCCGGACCATTCCCGGTCACACGAAGCGTGCGTTATAAAGCGCAGTCTTAAGCCGCACCGCCGGCGGCCAGAGCGACAGGGGGTCCAATATGTCATGCTGTACGTGTGCATCGCGATTGCGGATACACAACAGATTTAGGGCCGCCACAAGGTTCGCAGGCCCCAACAAGTATTTACATTCTTACGCTTCGAGTCTAGCGCTGGGG"/>
                    <sequence id="seq_t1214" taxon="t121" totalcount="4" value="GTTGGTGATGAGATTAATGCGTGTGTGATCGGCATGAATCCAACGGTCAGCCGGAAATAGTGATATGAGCCTGCCTTGGCGGGGGCCCGCGCTTTAATCCAGCGCGCTACACTGCACGGTCCGCACGAGCCTAATTCCAGTAGGTGCCGGTCGGAACATATAGGAGACCAGGGTCGTGACTTGCCTGTTGCGGTTTCAACAACTTTGCCGCAACATCTGATATTGGAGTGAGTTTGCGAGACAGCATATGGTCCAAGTTATATAGATCTCGAACGTGATGCTCTATTGTGTTGTAAGACAGCAAGAAGGCTGCATCCACCGTTTTCCTCCACCGGGTATTTTTTGAGAGCCTCTTGGCTACAGGCGTTGCATTTGAACGATGTCCAGTTGAGAAATCGAAAAGGCTTTGGCGTGGGAAAGATTAGCTAGGGCGGGCGAGGCAAACACAGCATCGCTGACTAGCTGAGCACTGGAGCTAGAATTACCACCGAGGTGCGTCGCGAGATGGATGTAAGTGTATAGAAGCGGTTCGTGCCGGACCAATTTAAGTGGCTACTTCTAGATGGCAGGCCCGCCAATAGGGGAACCATATACATGCACCGTCTCATAACTTTATCTATATATCTCGGATCGCTTACTAGGAATCAACTATGTCTTACAGAAAGAAATAGGAAGTGTTAATTTTGCCTGAAGGACTCCGAATTAAGGAAGTACTAATGCAGCGTCTTTTTCTCGCAGTTGAAGATTTTCATAGGCGGATGGAAAGATCCTCGAACGGATACTCCACACTTAGTCCCTAGAGCATGATACTCGTCTATTCGTGAGCAAACCGTCAGGTTGTGGTAGGAGCTTTAACCGTCCGTTAACAGTTCTGACCCCCACCAGGACCAGCGTGCTCATAGACGAACTTCATCACCGGTATCACTGGAGCAATACCCTGTTTATCTGGAAAGTTTTGCTACCGACAGATCACCGCACGATCTGTGAATCCGGCACGTAG"/>
                    <sequence id="seq_t1223" taxon="t122" totalcount="4" value="CCGTGTTTTTTCTTACACCGTCTGGTCTCGGTGCTACACCACCAGCCGGCTCTACGAGGTTTGATGCTTTCCCCCGAATGGGTAAACAAACCCACTACTGTGACCAAGCTAAAGTAAGAATCTTGCGTGTACTCCCTCGACCAGGAGAACCGGTCAAATCCGTGATTTGTACGAGGTTGATCATGGAGTGAAAGCCCATTGTTACACTGGACCACCACTTAGAAGGGGCCCACGACTATTTGCTCGTGCTCAGATTTCGGTAATACTTCGTATAGTGCCGGGTCGGCACAGCGCCGTTGTTTAAGCGCCCATGTACATTGAGGGATCTGGTACAGACAATCGCATAGTCATATGAGGCGCAAGGGGTCGGGTTCTGTTCGTCGCGCTAAATGCGCCTGTACCTCAGCTATATTTCAGAGCATTAACAGGGGGCTTTGGGACCTAAAGTACTTAGACAGTGCGCCACTTAATGCGGCCTCAAGACATTTCTTATTGCAGCCCCGACCCCGACGTTACTACTAAATGTCACAATTTATCAGGGTATTCCACAGCGCGGACAAAGATTCTATATACCTCTGACTCGGCTCACACCCAAGCGCCTCGCCCTCACTGATCGACTAGTTTTCGACCGGATCAACCTAGTTGTCAGTTCTGAACGTAACCATGCGAGCGCTGTTAATTTACGAATGATTGGGAGAGGCAAACTGATATCGACCTATCTATTTTGATTTTTGTCTGGTCTTGTACTCTGGCCTCGAGGCTAAGAATAGTATAGCCCTAGGAACATGTTGCGGCGTCGTGCAAAACGATTGCAGGTAACAGCACCGTCCTCCTCTAGTAAGAACTAGACCCGGGCATGTGGGGTTCCAGTTACTGAGAGGGCGTCTCCTTGTTCAACGTTCTAGGGTGGTGGGCAAGTCGGCACAGCCTATTAGATATTGGCAGCCCACATTACCATTATCGATTCTAACCACTACCCAAGTACACGGAACGGTCATGA"/>
                    <sequence id="seq_t1233" taxon="t123" totalcount="4" value="GTCATCTTCAGATGGAATTGCTAGCTCCATCTCGTTATACTATCACCTGACTGGTCTGACTCATTAAAAAGCCCTCTGGTGGATCCGACAGTTATGGTCGGTGTCTACCGTAACTTATAGCTAGACCTTTGGGACCCGAGGCCGAATACATGCTTTTTCAAATCATGCTATACTCGCAACCCCGCGCAACGCGTTATACAGACCAAGGGTTAATCGTTCCAAGAAACCCAGTTCGCGGGACCATGGTCCTGCTATGGGCCACTGTTTCGGTTGTTAGGCCCCCGCCAGCCACTCAAGCGTGGTATTCCTCCGTGGACCGAATCATGGGGGACGCGGACAATGGTCTGGGGTCTCTTCATACTCGTTAGCCGGACTTAGTAGGACGCGTGGGCCCGTGTGTGCGAGCTCTATACCGAAGAGTACCCTATTCTTTTCAGCCGAGTCGCATACTTCGTTCCTCGGAGTATTTAATCGAGCCACGGTGAATACCAACAGGGACTGGTGGACCGCACATGCATTTAAATGCAATAGGTCACTACCCCACTCTGAAGTGCGCAGCGATTCACCAAAACGCATTTCAGGCCTGGCATGTATAGCTCACGAGAACGCTTAGCATAAGATTCCGCTTTGCGCTTAGAATAGCTTTATGACGAACATTAAGTCCCTATTTGCGCGAGACTACGTTAATGATGCGGTAGACGTGGTATGCACCATAAAGGATAAGGTGTGCTAAAGTCTTCTCGAGCGAATTATGAAGTTCCGCTAAACACACTTTGGACTTCGCACTGGAGGAAAAGGCCTGGCACCTTGCTTTTCGGGACGGACTTGGTGGCATGCATACCGGATAATTTCAGACAGGCCGATAACTCAGGAATTTGGGGGCCTGGGTGAGCGTCCAGTTTACTGAAACTCATCGACCTGCAGGAAGCCAAGGGAGGGGCTTCTAAACTCTATGCCAAAAGGAACGTGGTCGCAAGACATCGGGACGTACCGGAATCAG"/>
                    <sequence id="seq_t1243" taxon="t124" totalcount="4" value="CGGTCCTCTTGCGCGCACCGTGTGTTGGCGGTGATCTACCACCTTCGGACTATACAATAATGCCCATCTCGTTACGATCGGGTGGAGACAAAGGTGAAGGTCTGCAGAATTTCGCTCCAGTCATTCGCGGCTTATATATGGATGGATAAACGATCGTGACTGGGTTTGTTACGAAGTTGCTCATCTCTCTCGCGCGCATAGGTGCAGCAGATCACAATTGCGTAACGCCCAACGTCGTATAGAGATTGGTGAGATATCTGTATCACCACCTAGCGAACCTTAGTAGCCACGAACTTGAGTTTGAAGGCCTTACTTAGTGCACCATTGTCATTACACTAATCGCGACATAAATAGAGATTACACTAATCGCACTGACTGGATTTCGGGAAACATCCTCATACAGAAAAGGTATTGTAGACCATGCCAACTGGGCTCGGGGAAGTGAGCTAGTTAAACAGTGCGTAACCTCAGCCCTTCCCAAGACTAATTTCGGAGTTGTTTCCCCAAATACCCTACTTCTACTAGTTCTGCATTGCCGTGAATGGTAAAACCCCTGCATACCTAGTTGTATACATCCAGTCAGGCACTCGACCAATCTCTTTGAATTTCTGCGGTGACGGACATTTCACCTTATATAACACCTTGCCTGGTCAACCAATAGACATTTTCGGAGCTTTATGGATCTTCTGCGTGGCCAATGAAGAGTTAAGAGGTTGAGCATTTTACGACTTAGGTAGTCTACCGTCGCTCGCCCTCTCCCCTAGAGGAGCTATCGCCATCTCATAATGCCTTTGCACTCTCCAGACCGGTCAATATGAACCGCAGTCCGAGACTAAAAGGTAGAGGCGAGGAAAGCCTGTGGCAGACCGGTATCTCAGTCCGGGTCCCTGTGTTCAACGTAAAATGGTCGTGGGTGTGTCGGTTCAGTTTAGTAGGTCATTAGAAATCATACGAGTACAAGTAAGTAGAAGGGCTACTCGTGTTCACGGGAGGTTCTTCT"/>
                    <sequence id="seq_t1253" taxon="t125" totalcount="4" value="AACATTCGGGGTGTTAGCTTCAACATGTGGGAGCGCTTACCCCGGCACGTCAGCGGGGGGTGCACAAAGTGACATCTATACTCGACGTCCAGCACCGACCCTAATTCAACCTTTGCTACCGAACTATCGTTATGGCAGTGGACCAGATCAATAGAATTATATTCTCACCCTAGTGGGCTAATCCCGCTTGGCGCGATAACCTCTTGGCGATTGGAAACCGTAACATAAAATGTACTGAATGCAGTACGACCTAGTCGTGAGATTTCTTCGCAAAATCTCAAGCGAGCATGGAAAGATGCATGAAATGGAAATAAGGACCGAAGTTTGAAGGTAGGGTTCCGTGTAACAGCAGTTCGACAGGGTGCTAATTCATCCGTATGAACGCCATAGCGTACCCGTAGTTGTCTCCAGTGCAGAGGGTGCCGCTTGCACCCATCTAAAGTAGGCACTGTTATTCCATGATCACACAACTCCTACACCACTTAAGATAAGCGCGGTACATCGCCTCATCTCCATCGGTCCGCCGAGGAGATTCCCTCGAACAGGCCGGCCGGGCGCAAGCAGGTACGGGATCGCCCGACCCGGATCGTCTCGTGGGCCGGGTATCCGAAGGGGTGGCATCAATAGCCTCTGCTCGCTATGAAGATCGTTGGAATACTGACCTGCGAGCTAGTCCACCTGTACACTGTGGCGAGAGTGCCCCGGACCGCCTATTGTCCGTTGGCCCCGCCCTCCATGGTTAGAGGTCGCCTAGAACGTAACAATAACAGCCCTTTAGACCGTCGCCGTGTACTGTAGTCACGTAATCGGGCTACAATATGGTCTAAGTGGAAGCGATATGGTTGAAGCTAAAGAACCTAAGAAATGACGGGACTCAACCACAGCATCGGATTGGTATGTCACAGACATTAATTCCCCACAAAATCCGAACCGCTATCAGTCGTCCGAAGGGGTAACCCTTGCCCTGCTAATGAATGCCCGGTAGGGTTTTTGGGGGTTA"/>
                    <sequence id="seq_t1263" taxon="t126" totalcount="4" value="CGCACCTACATATCCCTCGGTAGGGGCGTGGGCTTCGATCCGTTCAGGGTAATGATCCGTGTAACGCGAACAGCTACTGAAGTGGGAATCGCCCGCCGTCGCCTCACAGCCCAGAGTACTTTTTAAATCATTGAAGAATGTTAGCTGGGCCGCCTGATTTCGAGATTAGACATGGTAGATTAGTAGCGTGGAACACTCCTTGCGGGGTTAACCGTTGTACGCACCGTGCGCCCCAGGCGCGTCACACCGGAAACAAAAAATGTACATAGCAACCAGTTGCTACCTCGTCGGTGGGCAACGTCGCTGCTTAGATCACCTAAATCTGTGTACATCATGCGGGTTGTACCCCTTGTGACAGTTTGTGGCCACCGATCCCAAAAAGCTTCGTTGCTACGATGCTTAAGTTACGGAAGGATTGTTGCGCTTGTGTTCACCGCGCACGGTACGTCAGCGCATAGACAGAGAGTGGATTATGGACGGAGACCCCTCGCGTTATTAGATCGGGCGTTGGCCTGGTGCCCGACTACCGCGAGAAGCCGTACAAATCTAATTTACCCCACCCTCACATCTTGAGCATGTCGGGGGTTGTAGCCCTTGATACATTCGCAGCGACTATTTTCCACGACGTCATTGGGTTGAGTATGACCACCAACAAAACCCGCGAAAACAAACTATTCGACTTTCTACAGTTAGTGTTTCCTTACCTTTGCCTCATGTCCTCTGCTGCCCTCACTGGAGACGCACAAGAGTAATGTAATCTCCTCGACTTGAAAGCGGACTATACACTCTGCTTCGAGGCGACTGAGAAGACGACCACGAACTATGCCATTTAACCCATCTAAGTTGTCGGACCGCTGAATCAGGCCACACCCGCTGAACTCTAGGGTAGCACCGAAAACTCCTAAAGGAGGGTTGACCGGTTCCAGATTATTTCCGATATCAGTACTAAGGTCTAGCAATCCGATCTGAGTCCTCGCAGTTCTCGGGATCCCGATGCACC"/>
                    <sequence id="seq_t1273" taxon="t127" totalcount="4" value="CTGTTTATATATCCCCTCATCGGACACATCTACTCGCGCGTTTACTAGCGGACTAATGCCCTACGTTACATACAAAAAGCATAAGTCATTATTCGTTTTCCAACATCGTGCCACATCGTGTCCAATTCCGAGGCAAGTATGTACTATGGGCCAAGGCCAAGTGATAATACCAAAAATTTACTGACGGTCCCTTGACGCCTTGTGCCAAGGCGAATTATGTGATGGGTCAGTGGGCCCTAGCACAAATCAGGGCCATTTATGTCATACTATGTTGGACGACATAATAATTGATAGAGGCGAAGGCTACCCAGTAAATGCCCACGCCTGCCTCGCTATGGGACTCTGCGTCTTTCGAATGTATTTAGGCAGTCCCTACGCTCCTCCGCGGACTCTTGACGCCGACGGCCTAACTGCCGACTCGTACGTCTCAGATTGCGCCTAAGTGGATCTAAATCCGGGAAGCGACATTGCGTCTGGAGATGTGTCGGAGACGATCATTTTTACCATTTAACTCCCGTTCGCTTTGTATATATGGAAGTAGCCCGATCCCCGGACTCGTGAGTTAGGGTTGGACTCCATCCTATGTAATTAAAACGTGTAAGAATTGGTCAATGGGCGGTACCATTGGCGCTTATAATTACACGGGGAAACCGCAATCAAGGCGGCCTCGGCCGATGCACAAACTAATGTGCCTCCTTGTTGGGGCAGATTTGCGACAAGGAGGATTTATCAAGGTACCATCAGGTCATTCGCTATCTCACTGCCAACTAACCGACTGGGAAGATGTCAAGTGCCAGTTCAACACGTGTCAAGTGTTGCCCTTTTAGTAAACGGTCGGTTGCTGCATTACCGAAGACGGAGGTCGCCGGACCTCTATCGTCAGACGTAGGGAATCCGATCGTAGTACGATCAATCCCTGACTGTGCCAGTTTAGGATAACTTGGGTCTCTTTCGGGTAGGCCTTCCATGTTGAATGCTATTATTAGTTGATTTCAACAGA"/>
                    <sequence id="seq_t1283" taxon="t128" totalcount="4" value="CATTTAATAGTGGGAGAGGCACATGGGTGAAAGGTAGTGAATTATGTCACGCGTAACCAGGGGCCCGGTCGGCCTTAGGCTGATGATGAAACCACGCCCGGCGAGGCTTATCTGTGTAAACCGGTAGATACCACGTCTACGAGAACGGTTATCGGTTGATCCATCGGCTTCATACATGGGGGGTCACGAGCCTGACCGTGGTTACGACTAATGCGAGTGGGTGACTTCTGGCTGGGTTCACTGAAAAATTCGAACGTCAGCGTTAAGAGGCCACACATCAGTAGTGCGAACATTAGTATCCTGTATTGGGCTCATATAGGGATGCGTGTACGGACTTCGTTGGGGAAGCCAAGCGACAGGCGTAGGTGGGATGGATAAAGGGTGCATCATACAAGGCACCTGTGTCTAACTTACTCGATCGGTCGAACCGGTCCCATGAAAAAGCGCACTTCTGGACGAATCTTCGCATGCCAGAAGTACGGGCACGCCCCTGGATTCTAACGTTCCGGACCCCAAATTAGGGAGAAGGAGTCCACGACCTCGCAGGTATTTGGGAATTTGGATTCTGATTTTATTGGCCGGTGCCTAACGTTCAGCCGGTGTCATGGCCCTCAACGTGGTTGGCGCCAATTGTCGACTATTCATTCTATTTGTTGAGATCTCATAATGTTAGTCACCGAGAGCACTGCTCGGATCCGAGAATACCTACAGTCCGGGAAAGTTGTTAGGGTCTAATTAGGCATCCAACTTCCGGGCGGAGCAACACATGAGAATTCTGGGATAGCTGCCTGCGCGTTGATGGTTGGGCGCTCGATACGGCGATTACACGGCACCAGTTTCTGTTGGGCGAACGACCTTGTTAGTCCTAGATGATAGATAGACCCCCTTCGACTCGAGTGATTCGCCTGATGTGTGAATAACTCATTTGGAAGGGATCACTCTCCATCCGCGTACCGGTAGTTTGAAGTTATGCAATGCGTAAATTGAATGTACGCCTTTA"/>
                    <sequence id="seq_t1293" taxon="t129" totalcount="4" value="CCCTGTGCTTGAACATCTATAGGCTAGTAGTGTAAGGGCCCATTCTGAGGGTGCGAACGCCATAGACAGCACGATACATACCCATGCAAAACATAAGGTTGAGACCAGACTGAATATTCCTGCGAGCTTCGAAGGGCAGCTGCACATCCACGAGGTACACGAAGACGTTTTTCAATGGACTTCGGCGTCATCATTTTATTTTATACTGGGAACGACGCTGCCCTGTGGCGTGGATTGTTTGATACAAATCTCTGCGCGCTTACCGACAAACTTGTGTTACTGTCCTAACTTACGGCGTACACGCATAGCGCCTCACCGACTGCCCCAGTCTACGGGGATTAAATTCAAACACTAGGACCACGTAGCCTATTGGTGAAGATTCGCGAGTACCCGCGCCCGTGTTGAAGACGACGTATAAACCCTCGGGAGTTGACGTACTTACAACCGCGCCCGGGATAATCGCGACACTATCGCGCCTTGATAAGTCGCCAGCTAGGGCGGTAAAGACCCTCCTGCTCTGAATTACCGGAACCGTCGCCAACCGGCATGTTACGAAGCGTTAAGGGATAAGTGAGCGATAGGAAGGACACGGTTGAGCATCCTTCTGGATGGCAGTTAGATGGGTACAAAGACTCTACGCCTCCTCAGTTATACGCACCCACTCACATTTGATATTTACCATTGAGTCCGTGAGCCGAAAACCAACCGTATGTTTCCAGAACCTTCGCTAATTATAGTTAATTACTATAACTTGGGCGCGACTCTCAGAAAGCCGCCTAGTAAAAGCTTTGTCCTTCTATTAATTCGGTGTTTCCGTGTCACTTCGCCATACAATCCGGGCTAGTCGCGATGGCGTAGAGGTGCTGATGAACGTAAAGGGGTTCTGACTATTCAAAACCCACGCCAGTGCGACGAACGGATACCCGCCTTTACGCTGGCAGCCCGGGATCGTCTGATAATCACTACGTCTGTTGTACTGACTCTCCCGCCGACGATCGCA"/>
                    <sequence id="seq_t1315" taxon="t13" totalcount="4" value="TTACGTGCCTATGCGTAAGCTTGCGGTCGCCCGACGCGTTCTCATTTCCGCTGCTCTCAGCTATGGACGTCCGAGGTGACACCCGACGGAGACTACTGGCTTACTATTTAGGATACCTAATATAAGGTTCAGGAAGGTCGGACAGAACACCCAGTTGTCGTTAAATCCTTGACCACTCGGAGAAGGCCTAGGCAGTTAGGCTTGGTAAACGTGCTATAAGAGGTACAATCGACCAGCACCGTCGTTCTCGATGAGTTACCTTGACTGGTACACGTACGCCCCAGTATCTGATTTTTAGTTTACTGTCGGTCAATCGGTCTATCTCTGCTCGGCGATTACCCACTACGACAGCAGTGGGGAAACAAGGTTTCAAACTTAAACGAAGTTAGTCTTTTTTACAAAAACGGGGTTAGAATTAGCAGCCTTAAGCCGTTATGCGACGAGGCACCAGACGGATTTGAGACCCGCATACAGATGACGTTCAACGGTGTTATCGTATTTGAATGCCGCCTATGGATTGACAGATTAAACCGACCAGGTGTGAAGACAGCGTTTGGATTCGACGATACTCGCGAGTAACATTCCTCAACACTGGGATATGCTGCGTCTTTCAGATAACTGAGTGTGTTGCTGCCCGCTATAAGGGCTAGGAAACGCACCTGCCGGAGTCGGAGCTCTTGATATTCCAGAACGTGCCCATAAGGGTACCGAGAGAGACTAACTCCATCGAAATTTTTCCAGGATTTTGGGAAAGACTACAATAGGAAGTTATTTATCTACTTCCTATCTACGCCTTCAAGTGATCCGGGCCCCCCGTTTGTGCGGGATGAACGTAAACCTCGCATATCTGGAAATTCCAAGACCGGCTAGAATCATCCAATTCCTTCGCATCTACACAAATATCAGCAACCAAGGCTTGGTGGATCGCGAAAGTGTCTAGAGAGAGGACGAACGTGTTATCCATGTTGAGATTAAAATACGATGATTAGTTGGCCTGGTC"/>
                    <sequence id="seq_t1303" taxon="t130" totalcount="4" value="GTAGATCCGGCCTGAACGTGATGCGTGCATTCTTGCCGGGTATACCTTATTCACCTCACCAATCGTGGAGGCTTTTCGGCTACAAGCAGCTATATGCATGCTGCCCTTGCACGAAGTCTCGTTGGTACCGAGCATCAGCCTCATCGCCGAGTGCAGTATACTTTCCCCTCGAGAAGCGTAGCGTCTCTTTGCGGACTAAGCATTGCACACGATAGTGCAGCAGTAGAGCTCAGTCCAGCTGCTCGCCCATCGAAAACGCCATTATTTTACACTGTGCTTGGCAATCTATAAGGTTCTTCCTTTGCTATCGCGACCCACACGTTCGGGGCTGGCCTGGTACAGATACGATATCGTCTCACAGTGGCGCAGCTGTAGTAATTAACTAGCGCGCCATTCTCATAATATTCTGCGTTCCGAACTCTTGCATACCACATTCTGGCTGTGCATTGGCGTGAATTATGGTAGTTTAAAAACTTTTGACAAGGCGATGGTCCCCGATCGGTCGGTGGCGTTGCCCCAAATGCGTGTCCCAAGGGTATCAGCTATATTGTCATGTCGACTGCGGAGCATCATCAACGTATGGTATGGTGCACGGCCCTGATGGCAACCGCCTTTGAGCCTTTGCACTTCCCCAAATCTGTGATCCCAAGTTGCCCAGCGTTCGACTGGCATAACAGAAGGTTCAACGGGCACCAAATATTAGTTTCGTTGGCACATAGCCGTGTGGACATCGTGGGGGACGACTTTCGGGACTTTAGCGAACTAGAGTGCTTTTTAGGTCCCCGACTAGTAATACCCTACAGGACACCACCATTGCGCGAGTGCTGGACACGTCTTAGGGTCTACATGTTCCGAGTCTACTGATGACCTGGATTTGGCCTGGCGGCGGCCCGGGTAGCATCCTGGCGTCAGCATCCTAGGATGAACACTCCTGTACTGTAGGGCACAGGATGGATAACAGGGTCGGGTGTAATAGGCAGCACGCTGGCGAGTAATGCAC"/>
                    <sequence id="seq_t1314" taxon="t131" totalcount="4" value="TCCATGGACTCTCCTTCTTATAACCGTCGGTTAAGCCCCGTAAGTGAACGGCATTCTGGAGTCGGCAATATATTGCGTGCTACTGAACCTTGTAGTTGCCTGAGTGTCAGTAAACCGAATGTTCGGGCCGTTCCGAAAGTCCATTAGGACACATACACAGAGTATCATATAGCCTGAGTCTCTAGCCGTCAAGGCAGTAGTTAGATTCTCGCTAAGCGGCTCTAGGAGCATGGAGTCGTTCATCAGGGTAGTGATTTGTATCCTTAAGCAGACTAGCGAGCTAGGGTACTACGGATATGACAGGACATTTCTTACCTAGTGGGAACACGGCTCAAAGCTTGCTAAGTGGGGGTCAGGGGCTCGACGCGTTCTGCATCTGGCAACTAGGGGCCCCACACTAGACGGTATTGTAACCATTGAGAGAGGAGACGCTCTAGGCATTTGAATCGTGCTGCTCTGGTTGATAGCGTCAAAAGAACTGGCGTGGCAAGGAAGTAATGAGATGCGCGGAGCTGACGCTAGGGAGGTTACAGGCGAGATCGACTGCGCGCGAAAGTTGATCAGCAGACTATGGCTAGCATCTTTACCACCAACACTCCCATTGTCGAGGTCCACGAACGAATGTCCTCTACCCAGTAGTGAGATATTACGAGTTGTCACTATAGCTTACCTCAAGACGAGGAGCGTTGACCAAAGCGGCGTAATTCTCTCAAGCACGTAGTGGAACCCAATTAGGTTTTTAGGGCGTACCTCATGCGAGTGCGCCCCGGTTATCCTTAATTTGGTTTACTGAGACTGGATAGTTAAGTTTTCTAGGGTAGGCGGAGGGCGGCCGGAGACAATGGATTCGACTAGTACGCCCTATCCTACAGTATTAATTATAAGGAAAACCCCCCCGCCCGGTGGCTTTGAGGCGTTCAATTGTCATGCTAAACATGGCGGAGGGTAGCGGCGTCCGCACCATCTCTCTTTTCGCACTTTAGAACATTGACCGAGTCAA"/>
                    <sequence id="seq_t1323" taxon="t132" totalcount="4" value="ACAATCTCTTCCTCACTCTCGATTGTAGTCACTACTTTCCTTTTGAATGCGTTAGACTGTCAACTCTATCAGGTGGGTTTTACTGGTTAATTATGCCAGGACTTGGATCGCTGAAGGGTTAGATAGTGAGACGAGGACGGGGGAAATTTGTGATCCCGCCACAACTAATTGTTATAATCAATATTTTCACGGGTGCGTCGTCCTCCCCTATCGACTTCCATAGTTCCAAAACCGCACGAGAAAGCATCTAAGTAGATTGGTATAACGCGGATTTATTGGACAAACTCAAGCCTAGGTCACGTTTCCTAGGGAATAATGAGCTAGTCCCCTACCAGTAGGTCAATCCTTACTCAACGGAGAGCAATTCGAGATCCTATGTGGGCGGGGGCGTCGGATGAAGTTCTGTCAGCTATGAGTACTCGGCGCGCGTGATACTCTCTCATATTTCTGAAGTTCACTTGACGTGAATGTGTCAGTGCGAGACGCGTACATTCTTGTATGCATAGAGTGACCGTAGGAACGGCAGTCTCTGCAGTCTGCAAGGGTGTAGGTGTGGCCCGGAGCTCATTACGGTGTCCGTGTAGGATCCAAAATTACATTAGATCGGGTTTCATCCTTGACGTCTTCGACATCTCATTGCTAAGTAACGAGCTTCACTCGGCCATGGTATACGGACGGACAGGCGCTTTGACGAGCTTAACCGTATCTTGTGCTGACGGCAATCCTGACTCGACTTCTGACGCGAACCCACGATACTATAGTTCGCATCCGAGTGTTCCGCCGTACCGGCGAACGATGAGCTCATCGACACTACATTAGGACATTCAGATAGAAGAATGGAGACGTCCGGCTGTTGGATGTTGGGATCACACTGTTGCCTTATTTTAGGATTGCGTGGGCGACGTGCAGTTATGAAACCATTGAGGAGGGCATCCCCTAAACGCATGAGACGGCACATGGAAGAACCGGAGGATGACGGAAGCTCTGGGTCGACTGGCTT"/>
                    <sequence id="seq_t1333" taxon="t133" totalcount="4" value="CAATCGGACACGCGCTAAGCACTCCACAGAAGTAAGGATACAGATGACTGGGGTTTCCCGCTCATGGGGCAGGTTTTCCCTAAAAGGAGTGGAGCACGGGCAATACTTGCTAACCTCTCAACGCCAAGGTCTTGCCACCAGCTCTGGTAGCCAAGGGTGTCAGGGTTGGGGGGGATTCTGTATCCTTAAATGGGCCGCAACTTACTATAGCGCATTCGCTCTCTCTGCGACTTGGGTTTTGCTCGTCGAGGCTCGGTTTATGCATCCTTAACCTTGGGGCGTTAAGCCCTCATTAGCTATGGTGATTATTCCAGTCACCTGAATAGTGGATAAAAAAGACCCCCACAGCGTCAGACAGTCTCTCAAGTTGATAGTCACGGGGCACAGCATGGCGGACGATAAACTCTTTTCCGCTTTGGACTCTCTTATAGTCAATTCTTCTGTATGGGGCGGCGACAATTTAGTAGCAGTTCGTAATCAACCGCAAATACGACGAGTCTGTATTGTGCGGGACTGAGTTATGAAGGTCTTGATTTGACGAGTTCCGCATACACCGATTGCCTTTTTATCCTCTAGTCTAAGGGATTTCGTTAGTCATGATTGGGGTGTCTGACCTGCGCAACGTTTGGCCTGATAGTAGTCCCATGAAGCTTAGCTAGAGCTCCTGAAGAATATACTGCCCAGTGCCCACATATTCACAGAAGTTCTATATTGTCACTAAATATGACGTAGCTCGCCAAGACTAAGCCGTTGTCGGTACACTGACAAGTCCCCTCACACCCTGAGTTTAACGTTGTCATCCCTATGACCCGGCCCAAACCTAATCTTGCGTTTCACACGTCGTGGGGAAAACGAGTCAATCCGTGTTTTGAATCATGCCTAGTGTTAGCTTTGAAGAAGCTACGAGGTACACCAATCACGCAGGACTGTACCTAAGACACGATAAAGACCGAAACCCAGACGTGCGTCTCCCTGTGTTGCATCTAACGTGGGCGTACCG"/>
                    <sequence id="seq_t1343" taxon="t134" totalcount="4" value="CAGGCCATTATTCCGGGCCTATGGTCCATGTACATTGCTGCAGAAGTGCTCTTGAAATCCGCGATAATTGTTAACTACTCCGCTTGGTCTAGTCGAAGGCCAGAAATAGAGCGCACTCAGGAGTAGCATGCAGTCAAGCACTTGTTTAGTTCACGAGCCTCCTGATTACATTATACATCGTCCACTACTGGCGTCATAGAAGCACTGCTCGCTACTAAGCACAAAGGAAAGTCGGTCAGCGTAAAAGTATCGTTTGTTTCGTTGAAAGTTCTATCTACCACAACAGGTAGTTATGTAATTTACGTTGGACTCTACCTCGACAGTTTTGGCAAAGGTCTATGGAGAAGATCCCAGAAAGTTCCACCAACCGCATGACTCATGGCCAAATGCAACTATCAAACTTTTTCGCATAACCACTGTGAGTAATGCGGATCTAACGAGGCGTCTTGACCTAAACTCGCGTGGCAGGCTTGTCAGTATACTATAGTCAAACCCAACGTACCGTTTATGTGCGTGAATTTCATGATTCGATCTCCTTAGTTTACACATGACCCCCACGTGTCCGTTGAAATGTTGCCACTTAAAAAACTGAATTAGTAACGCGAGGTTAGCACATGACACCGGGTCCCATCTAAGGGTCCAACCGGGATCCGAAAATACGGACGTCTAACTTTGACCTTGTGGATCTCCAAACGGGGTCTCGTATGTTGTGGTTTTTTTATCTGGGCGCACTAAGGGCGGTCTTTCGTAGTATGCGGGGAATCGAAACCAGCACCTGATGCCTCTAGGGTACCTGTTCCGAAACCCCACTTATGTGGTTCATACGGCGCGCCAATGGCTGTAATAGCCTCCTATATCGTACTGATTCACTCACTGGAATGTGATAGTGTTTGACTAATGCTGTGGGCCCGGTACGGGGTGGGTCGTACGTCCTGTCGAAGAAAATTGCTTACTTTCTAAATGAAGCAAGAAGGAATGATGGGTTGGATGGGAGCGTCCT"/>
                    <sequence id="seq_t1353" taxon="t135" totalcount="4" value="TTGCGGACGACAACCGTCGCGGGCTTACAACAGAAGGACGTGAACGGTTGCTGCAAGAACGTCGCTGTACTATGGGCGGCACGTTAATCTAGTTTTAGCAGATATTACGCTTGAACCAGCCCCTCTCGTGCGTTCGACAGTGTAAAGATGTGGATTGCGAAGAGACCAGCTCGAGCGCGCCATTTGCGAATATGCCGATGCCGAGTGTAGGACTTAGGTTTATAGCAGACAACATACAGAATATCTTCTAGCCCACATGGCATTCCAAGACCTCGGTCCCTACGGTCGTGGGCTGGCCAACCACCACCATGCTTATCAAGCGTGTCGACAGATGCATCCTAGGCGTCCGCTTTTACATTCACGAGTGGCATTCGAGTAACATCGGCAAGTGGGAGATAGCATGTGATAGCGGCGGAGAGATGTGAGCTGGGGCCGGGTGCTCCGAAATCACCTAACTGTTGACCTATTGTCTCCCAGTCCTGTCTATGCGTTTTGTAGTGCTGCAGCGACTGACGGGTTCGCTGTCGACTCCCTCAGTATGCCTAACTGGCGTTGAACGCGGGGGTTTGCAACGAGCTCGCCCAAGAATGGATTTAGAGGTCTTTGCCATCTACCACTTGCTTAGTCCACATATACCCGGGTTCCTTTAGTGGCCCTTTAAATCCTGGCGGATAGGCAAGGTGTGTTTTGATTCCAGTTAGGCCTCACTAGACATCTGTTCACTCCAAGATTCTAATGGAGCAAACATGCTTGTTAAGAGAGACACTACGACTGATTAACGTCCTCATGTGGTGGTCTCTGTCTCCCTATGCGGCCATACTAGCTTCAGATGTCCGTTCAGACGTAAGATCGGATCTTGTCTTGGACTCTACTCTGGGACTGATTTTATATCGGGACCTATATTGGTGATCGTGAGTAGTGAGCAGAGGCTATTTATACGGCGTCCAGTCTTTTCAGAAACCCTGCAGTCACTCGATATGAGAGTTTCTCAATTGGCATG"/>
                    <sequence id="seq_t1363" taxon="t136" totalcount="4" value="CTCACATCCAGTAGGTCAAGGGTGTCACTAATGTTGCAACGCGGGGGATCTTCTCCTTTCATCTAGAGTTTTGTCCGGCGGGGAAACTAACGGTCATGCGTACGATACATTTCACAGGATGCATTTTCAACTTGTATGGGCTCTTTAGTTTGAGGTATTTGGGGGTATCAGCCGGGGTGAGGATCGAAGTTAGGGATTTTTACTTAGATCCCCTGCCTTGAACTGCGGTAAATGTGTGATCCATAAAGAGGTAACTCGAGTCGAGATCGTTGAACCGCCGGCGACAAGGGACGCTCAAGTCATTCGCTTCGAGCATGCGTATGGTGAGGCTCAACTGCGCAATGTAACCGCACCCGTTTTTTATCCCCGGACGAATTTACCACCTGCAATGACCGGCGCCATAAAGGGATTTTGCAAAACCCGTGCTACCCAATTTGCAGGAGAGTGCCCAAAATCAAATCCTTCATTCGGGCCATATCAACCGTGCATGGCACCCAGTACGTCGGGCAATGTACCTAATATACTTTTCCACCGTGTCGAGTCGACCACCGCACCGGCAACACACACGAGGGCGGGGCCTCGCCCTATCATCTTAGAAGTGTATTCCATCATTGGGGTGTGTTCTCGGTTTGACAGGGCTAGCAGGGGAGTTTACATGAGCAGACCAATACCCTCTGAAGGAGCGCTTTCGTTGAGTGGGTAACTTCCTAACCTAGTCGGCGCTCTTACTGGGGTTCCTAGCTGGCCATCTGCCACGGGAGAAGGTTCGGTAGTGTCATAAGCCTATCTGAAGGCGTGCCTGTTGCAGGTCGGCCAATACTGCGGGATGAGCACTCCATAAGAGCATTACAATTGGAAAAAACAATGCGGTTATTACCCTATTTAATTGCCCGCGTTGGTAAATACCTGGCCGAGGATACTCCATTTCTCAGAATGCGGACGGTCGGCATAGTACGAGGGCCGAAGGAACGGGTTACACTTGTCTCCTTCCCCACTTTTC"/>
                    <sequence id="seq_t1373" taxon="t137" totalcount="4" value="CAAATTTTGCCCTCTACCATTTGTACTTCCACCCGAAATGGAATGGTTTACGGTTTTAAGAGGATGAACCTCGTCTGGCTATGCGGGTTTACAGTCTCCATCCTCCCCGAATCCGTTTTCCCCATCTAGGCCTAGTCGCGTAATAACGACTGTCTCGAGGATATCGCTAAAGGCAATCTAGATCTGACTACTCCGTTAGAGTCAACAGGGCGCAGCTCGACAGTTAGCACCCCCCATGCGACAATGTAGCGGAAAATGTCGTTGTCGATTCTTTGACAGCGAACAGCACTATGCTAATAGGTGCTTGACGCTTGAAACGCAGGCAGAAGCTCCGAATAAGGCAGCGCCTCGCATAGCATGGCACTCGTACGGCAGCGTTAACTCCGCCATAACTATCTATCAACCCTGTCAGGGCGTAGTGAGAAGGAGCTTGTCCCTGGGAATATGGATCGTCTACACCGGACTCACACTAAGGAGGATATTATTGCCGTTCTACGTTTCTTGAAGAAAGTTGGAATTGGGCGTTTCTCCTCGCGTGGAATTGAAAACGGGGCGCACCACATGGTCTCCGGCGACTTTAGCTCAGAAAATTGTCTGTTTTGGATAGGAAGACTTACCGCATGGTAAACCAGGCGAGACACGCGAAAAAACTAGGTTAGCGCCTCATTTAGGAAGATGACATTCTTAGATGCTGCATTTACCCCTCCAGCGAGCGCCTCGCAAGGTTTTTACAATCGGTATCGGAAGATTGTTAGGTATAAGACGACCCCTATTCAGTAACCACGTAGGGCTAATTTTAGACTACCACCGCAATTACTATTAGTAGTGTTGGTATCGAGCGCTGGTATTGTAACGGCGCCCTCGCATCGTAATCTCACAGTCTTCACGCACCTTCTCTGGACAGGCCCTATTGGCGAGAGTTCACTAGTATTGGTATATGGCTTTAATCCGGTATATGGCACAACGTACTAACATCTCCAATGGTCCTTGCAATGTGTAT"/>
                    <sequence id="seq_t1383" taxon="t138" totalcount="4" value="TAGGATTGTTACACGTAAGCGTCATGTTGTCAACGGTCACGTGAAGTCTTTGTTCGGGGAGGCGTCAGGAATTGCGCCGAGGGAACTGATCCCGGGCTAGTGCAGGAGCCAGACTGGTGCTGCTCCGCGTAGACCTCGAGCCGTCCGTCCATTCGTAAGATGCAGGCTTGCCAGTGCCGGCTCTGCAGGGTGCCCCCAGTGACTAGGACAAAGTGGTATAACGGATTCATCTACCATAGACTTTGAGCACGGTGTGGGGGTGCGCTACGATGTGTACAGGGTGCTGTTAGGCTGGCCCAGTGGCGTTGTAAAATGCATACCTATGTGAAGGGCGGCCATTAAATAGTAACGACTGTACGCTCACAACGCACTGATAGGCCCCCGAGAGAGTTCTTTTAATTGACTTGGTATCCGGCAGGTTATACGGAGTTCGAGATAGCCCCAGCACCCAGAAATTCGAACTAACAAGACCCGCCTCAAGTGTCAGCGTGATTTGCGGTTTTTAATAAGCTCCTAAATGATCCCAAAGACACTAGGTATACCACGTCAGCCCTAGCAATGGCCGTTGTTCGTAAACCAAACGCCTTGTTCCTCTCAATCGGCAGCATCCCAGAATGAAATCTAGGACGCCGATCCAGATAATGGAGCAGCAGTCACAACACCCAGCTTTACGCTCAGCTCAACCCTACCATTCTTATCTAAGTGTAATCGGGATCCTCACGTGCATACTTATTTTCAATACCTCGCCTAGCGAGGCAGGGATTCAACAAACGTCCCGACCGCGATACAAAGGAGTAAACTTCCGTCGATAGGCAATTGTCGCGGTTACATGAGCGATATCTTGAAAAACAAAACTTCAAGAGTGCGGCGATGACGCTGATCGAGGCGATGAGCAAGAAGGATTTGCGACTGTCCGTTACGATGTATACTGCCCCGACGCCTGAAATGTGAATTTGACGGACCCCAACCCTGACGGGTAACCACTGGATGTCGTGCCATC"/>
                    <sequence id="seq_t1393" taxon="t139" totalcount="4" value="CCATCATGAAGTGTCGTCGAGGTGATCGTTATGATTCGTCACAGTATATCTTCCCTACTCTACTCTTTAGCTTAAGTACTTCTGCACATCAAGGCCACGCTGAATCTTATTGCGTATATTACATCGCGGGCCCTTACTGAACCACGTCAGGCTGGCCAATGTGGCCATCCAAGAGATGGAGAGCTGATATGTTCGCCCGTAAAGGATATGGGGTGACTAATATCCCTGGCCCTGCAAGATCCTGATCGCGGAGCTCTGAGAGACGCTACATGCCCGGTTCTTGGAAGAGCACACATATGCTGAGCTGGTGGCTCCCCGTGAAAGATCAGTATAAAAGATTTCGTAGCATTCATGGCCGTTTGTGGGTCTCGGCCGCGTCGCGAGGTCGATTGGGTAGGCCAAAATTTCTAGTTTCCGCAAGAATCCAGTTCAGTCGCCAAGCGATGGTATCCCAGCGTGGGCGTAGTTCAAGCACGTTAACATTTATATTGTGCGAAGTAAACTGGGGACCCCCACTCCAAAGTGGTGAGTTTCTTGCAAAGCTTCCCGGCAAGTTAGTAAACTCTAATTTGCAGGTACGTCATCCCTAGATCAAGGAATTCACACACTTCATGCGCGAGTTGTGGTACATAAGGAGCCGTTAAAATCGCGATTACACCGACCGTTCCATCACTCGTGATATTTATACCCGCACCACAACAAGTGCAACCAGACCTTCAACACGACTTCCAATGCTGTAAGTGAAGGATAGCCCGAGCGCAGCAGGGTCAATTAACCACATGTCAGCGGGTACACAGAACCAATTCCTGGAAAGAATATTAAGGCACTCGAAGCGGTCGGTAGAGAGGAGCAGCAGGGTAAACAGCCGCCATCGAAACCGCTGAGCGGCAAGTGAATATTGACTAATGGCTGGGACATTGGCTCTCACCGTCGGCCGGGGATGTGGACTACCAGGACGCGCCGTAGGCGCTGGAGTAATTTCGGGATGGCATAATTGAGG"/>
                    <sequence id="seq_t1415" taxon="t14" totalcount="4" value="GCCACAAATTGATTCAAGTATACCTCTTCTGGTTGGCTCAGGCCCTTGGTTACCGAAGAGGAACAGAGTATCTCGGACCTTAACGGCTGGCCTACGTATGCACGCCCTCGTACCAGGCACGCGTGCCTAGAAATGCTCTTACAGTAACCGGTCCTAACATGTTTTGGAATATGTCCACCGTGTTTTAATCAAGTGAGCCATAGCATTAGGAGCTGCAACACGGACGGATGTCCATTTCCAAGAATCTTGTGAATTCACATTAGAAGCAGAACGACCTCTGTAATAGAGTAGCAGTGACAAGACCAAGGCGTAGTGTCCCCCTACCCAGTCTTGCGCGGCACCTTAATCCGTTTCCCATTGCGGGCCCCGGGCTCCTGTTTAACCTCACAGCAGTCTTAGTCACATCCCCTTGCAGTCCGCAACCACAGCAATGCGAAGAGCCTACGTACCAAGCGCGCCAAGTCCCGCAACATTTATCACAAATCCTCGCCAAGTAGCAAAGACAGCCAGACTGCTGAATGGAGTATGTACCGCGAAGCTTTGTTTGCTTTAAATGGGATAAAGAGGGACTAGTAGTTGTCTCCATGTTATCATCTAAATACTTATGAATGAATGACCATTTCTGTTTTTAGGTTTAACGGTGGGCGCCGTTGAGTCACCCATGATGAGTCACGAGACTGCCATGTCGTTTGAGGAAGCTGTAAGCAATTCTCAAAACCTTATGGCGGTTGCTGGAATGGTGCGCCCGCCGGCGGTAGGGTTTTGACTGTGCGCATGAAACGATCTCTCAGAGAGGTTCAGTGCCAACGAACAAGATAAGTAATGAAGAGTCTACCGCCTGCATCTGAAAAGTATTGCATGAGTCGTCTCGCTGCAGCGCTCAAATCACCAACCGCCTCTGTAAGTATGATAGTTCCTGCATTGCGTCTAAGTGGCATTCGTTTCGCACCAACCTTCGGTAAGCTACCTATATCAGCTTTTCTACATGTAGCAACTTCGG"/>
                    <sequence id="seq_t1403" taxon="t140" totalcount="4" value="GGCGGTCATTTACTCATGATTACATCTAATGTTCAATTCACGTCGACTCACCTCCTTGGGCTCTCGCGTATCTGGGGATTAGCCGGATAGCCAATAGACGCCCGTCTGTGTAGTGACAACGGTTTACGAGAAGAACACAGAGTGTGACGGGCATTACAATCAGTTCTTAAACGTCAAACGTGGCACCCCTAGGTGACGGAAAGGTTAAGGGGATCAGTCAATAAGTCAGGTCCAATTACCTCTGTTAAGTCTACTCTGACTCCAGGTATATCGACAGTTGCGGCCGAATTCCGTACGTAAAGGCAAAGTTTGGTGTGCCACGATTCATAGTAGCAGGCACCATCGACTCGCTACTCGATTAGTGGGATGGGCTTATGAGACCTCTCGCTCCAGGGTGGGTCTGTCCAACTAGCGGTCGGCCATCGCGGGAAATCTAACATCGGGCGCACCTGTGAGTCTTAGGTTTCGGTCATGGGTTTAAACGGCCTTGTAAGATTCAACAACAGGCACGCTGACCACTCGACTACACATCGAGCATCTTTGCCTGAGATACTTCGTACAAAGGCAGACCATGGAATGTGCATATGTTAGGGTCTGTACCATCTTGTAGGTTGCCTGCTCACTTTTGCTGCCTCGTGCCAGCGTCACCATGTGGTCACGTTTTAAGCAGCATAATGAGGACATGCCGGAGAGATTATCATACATCGAGTATCAGATCTTTACGCTGGACACGGGGAGGTTTACCCCAAATGCGAATCTTAGTTTAGTGTTAGCGGGTAATACTCTTTACTGCTGGGTGTTCGCAAAATCGGATGGGAAATCCCCCCGAGGAACGGGCATGTGCGAAAATCGATTAATCGGTCCCAATAACTGGGCGCGCGCTAGACCCTCTGGGGAGCCGTAATTTTGAGCAAAGGTGTTTCTGGGTGAAATTTCATACGGTATGTACACTGAGTCATTATGCTTGTTTTCACAGCCAGCCGACTATTCACATATGTTG"/>
                    <sequence id="seq_t1414" taxon="t141" totalcount="4" value="ATCCCAATTAAAGTCGCTGGTATTATACTGAGCTTTATACTCCCCACGTTACGGTAAATAGAGTCACCGGGTTCTAGTCACTCTTTGCACGGGATTCAACCATGGCGTACTCCCACCACGGCCTTATTCTAGGTGAGGTTACAACCCGTTTGCACGTACCAGACATCGGATCAAGAGCTCACCCTCTCCTCATCCCGCTCCACGTGCCTCCCTCCTTTCGATGCGAAAGCACAAACGGTGCTGTCCAGTACGGTTGGCAAAAATTCAGGGTCCATTATGCCCGCAGCGACCATGACGAGGCACGGGGATAAGTGAGGTGTGTCTCGTAACGAACGACATTGTATTCTTGCTATAAAGGCTAACGATGCTAGCCGAGTGTCGTAGATGTCCATGGGCAATACGATGGGTATTCCGTTTACAAGGTTTGAAGATATTAAACATCGAGCGAGGGAGCTGTTGGACTCCGCGAAGCAACGCCGTACAGATTAATAAGGATAAGATGGCTTTCCCGGGAAACAGATTCGATTTGGAGGTATGTCGGATGTATCCAGCCTGCCATCAGTTTTAGGGCAAGTAACGTTAGATTGGACAATCCGTGATGGGCACGGATCAGGTAGGCGCATAGGTTGCACTTGTGGACCTTGGGTCGCTCGTGAGATCTTCCAGATACACGTTATCTGCTCGCATGTACGGGATCTACTGGAGTCATACCTACCTGGGCTCGCGGCGCTCAGGATACACTTTTAAGTAAAGTAGCGTATTAGAGGAGGATTCTCATATATTCCTGTCTTTTTGTAGGGGATAGTCAGAATGGTCCAACAACAGTGAACCATACTGGAGCCCAAAGCACTCCTGTAGAAGAGTCTTACTAGCGTCTCGAACTGCGATGGCACATGCCAGGTTCTACCGGATTTTGCACCTGAGGATTAAAGTCTCCGCGTTCTGTTAGCACGGCATATGCCCTGGAAGTTCTAGCCATTCCTGTGGCCGGGGCTTAACC"/>
                    <sequence id="seq_t1423" taxon="t142" totalcount="4" value="GAGGCGTATTGAGAAAGGGATCGTGGCGGTTGTCATTGTCACTGTGTCAATCCTAGGTACACTTCTGTTGCTCTGGCGTCTTTAGAAGTACAACCGTCGGGTCCCTAACCCTGGTCTTACCTGGTCGCACCTTCAACGTGTAGTTGAGTCGAAACCCGCGTTCCTTTATCTCTTGTACGGAGCGCCCCGAAGACGAGTGGCAGAACAAAATATTCCCTGGGTGAGTGGGATGTGCACGCGGTTGAGTACGAAAAATCCAAATTCTTGCTAAATACTCACACATGGACGTAACTGCTAGACGTTTACACTCTTTGTCTACTTATGATGGAGTAAAGACAACCTTAATGCAACGAGGTGGTGCTTTGAACGGATAGGGTTCTGCGGCATTGTGGGGTATCCTGATATTTCACCTGTTACGGACTGGTTACACGTGGGGGTTTTGCGCCACTCTTCCCACAGATCGCCCTTGGAAGAACGTCCCACAACCCCGGAGGGCTGTTAAGGTACCAATCGAGTTATTAATGCAAGTTCTCCCGCTAGTAGTCGGGCGACTCGCCAAACACCGGTCTAATAGCACCGTCCATTTCGAGTTCATGCGCCGTCGGTACTGTCTTGCCTCCAAGGCTTCATGGATTTTTGAGTCACAGAGATTGGAGTGAGGTAATTCGCTGTCTGAAGGACGCATGGTCAACAGTACTAACCCCCTCGCTGTCCCCCAAGTATCATGATCTACATGCCTACAGCATACTTCCGGTCTCTTGGCCGTTGAAGGGGGTCTATGTTGAGGTCCAGAGTCACAAACGGAGCTAATAGAGGCGTCCACCGGCCAAAGTGAAGACTGCTCCCTAGATTGAAGGCCGAGATCTATCTACAAGACCTCGAACAATTGTTGGCACTTTCTTAGTAGGCGGAAGGGACTCCGGCGGGGCACTTCCCGACTACATTGCTTCTCAGTGTCTCTTCGCATCTTATAGACGAGTCGCCTGGAGAGCGTGGCGAC"/>
                    <sequence id="seq_t1433" taxon="t143" totalcount="4" value="TCTCGAAAGCTGTGCGAGTCCAGGTTGGGATTACCATTCCTGCTGCCGCTCTGTTAATGCTCTTGCGGAACTGGAGCGTATTCAGATCTCAACTTATGGTTGCTAGGTTTACGAAGTGAAGGCAACCGCACTCACCTGGGATACCTGAGCACTCCGCTAGAGAGTTGAACAGTTTAAATTAAAACGCTAGGCGACTTGTGCTAAATTCAAGGTAAAAGAACTGGCTTTTCCGACTGAAGCGCAGGAAACGTTTCACGTGGGGAAACCTTTTGCACGTCCGATCCATATCTCGTAATCTCCTTTTATGCTACCTGGAGCTCCTATAGCCATTCGGGCGTAGCCACTCTTGTACAAACTAGCTAGGCTCAATATCCCTGCGTCGAAGCGTACAAGCTTGGGGGGCAGGCGTATAGTCTACCGCTACTACGTTTGATGGAGCGAACGTACGTGCCAGTTGCAGCGTTTCAAGTATCGGTGGATACCCCCGCTAAATCACATTTCCATTAAGCTCTGTCACTAGCATGGCTCTTCACATGCCCACTTTGCTAGGTTAGTACAGGCCGCTACTGATATATGTAAATCTATCAGGACTAGTACCCCAGCGGGTCGGTGGGTGTGTATCTGTTGTGTGTCATTTACGGCCCAGTAGGCCGGAATCCTTCGTGGCCAGACAACGTTTCCATAGACGATTCCAAATAAGCCTGACAAGTCTCAAACGTTTTGATGATGACATCGAGTAATCCACGCTCCATATCACAGAGCCCTACCACGCGACGGCTTAGCACAACATCCTAAATGGAGAGTTGCCCTCTTCGGCAACGTTTTAGATGAGGATTTATGCTCACTCTCTCCGTGATACACCAACTAAAGGCAGAGATCACCACCTGTGTGATTCCCCCCACACACGGCTTTTATCATACAGGCGTCTGTTTTTACAATAAGTTCAAGCCGATCTCTCGGTGCTTACTCACTTACGATCGCAGTGGCGATGCCCTTTCCA"/>
                    <sequence id="seq_t1443" taxon="t144" totalcount="4" value="TCTGAAGGTCATAGACCGCAGCGCGCACTCAATACTTTTTATATATCCCAAACCGCGGCGTAAGATATAATTACGGCCGCGGGAAGGCCGATTTCGAGGAAAAGTTTTAAAGGAAGGCCGGACGGGAGACTAAAGCTAAACCAAAGTCCCTAAATATCGCATTGAGGTCATACGATGAGTTGTGAAAGAGGCAGCTATCCACCCATATAACGATAATCCGCTTGCAATGGCACGCAGATTAAGGTAGGAGCACATGTATATTCATGATGGTGCTTTGGGCAGATTACGTTAAGGCCTGCGAGATCCGTGTCCTCATTTAGTTACGAGACTTCTAACATTCTTTATCTGCGGGGTGGCCATCACATTCTCCGCACAGCTCACTGGTCTGCCGCTATATGAGAGTGTCACGCAAGGCTTCACAGTGCGCGCATGACTAAGACGCCCGATTAGTTAACATAAGTAGTGGCGGGTCATGTGCCGGAGATCGACAACGAGATAAGAGTCTTCTGCGCAAGTCTCCGCAATAACTACGTCAAAGAGGATAGCCCGGTTAGTAGCGTTAAGTGGCTTTATTTGAGCTATCCCGTTCGAAACTTAGTATCCCGCATAGGCCAGAGAATGCCCAATTAAGCTGTCATATTAGCGCGCGACCGAACCAGGGCACCGATGGGGAAGGGGTCCCGCCGGTATTGAGGGCGTCAAATCGTCCCACATCCGTTTGGACGACGTTTAGGGACAATGGCAAGAGAGCAAAGTCTTACGCTTCATGAGACAGATAGCGCTGGCCTACGAGTAGCGGCTTATTATTCGCGGAGACTAGATCCGATTTGTACCATAAGCTTTGCCACGGCCGTGGGTTTGATGCTGATCAATGAGCATTTTTCGCTCCAGCCAAATGAGGAGTTTGAGCCGATTCCTTTGGGTACAAAAGTTTCGACTGTCTACTGACCAGGTGCGGGGGATGATAGCTACGGTGCCTAGCGGGGGAGGCGAAAAGAGT"/>
                    <sequence id="seq_t1453" taxon="t145" totalcount="4" value="GTTCCAAAATCACATTCTCGACGACGCTATTGATGCCGAGTTAGAATTCCCACAAGATAATTTGCAAGCTCGTTCTAGGTGGACAGGTACGTGGCCTTCACATCCGGTCGACGCCGCTAAGTGAAAGCCCTATTGGAAAAACTGCGCCAGCTACCTAGAGGCCGCTAAACCTTACGGTTTCAGTTACAGATTACTGCCTACGAATAACTTTATTCGTGTTTAGATAAAATTACAGCCTTTGTGTCCTCCAAGAGTCCAACTTTGTATCCGTGAGAGAGATGGCCTGATCTACATAGCGGAGACGGCGTTAAGATACCCGCAGGGACTACATCCTGCGCGTGGTGGAGTAACTAGGACCGATACCGACAAGTGCGCCAATAGCAGCCACAGGATCTGTGACTGGGAGATCCTTCTAGATTTCGGACCAACGAGTATAGCGAGTTTTCGGGTCTCCGCTTTACCAGCCCCTGGTTTTGAGGCGCGAGAGTACTACCTAGCATATGTGTTGTGAAAGTTTCATTCGGCCTCCACGGCTAACTGCTGTCGACGGCCTAACAATCCCTCCAATATACAACTTACTAGTGACGCTGGATCCGTCATGCCCGTACCACGGGACAGCATAACCAAGTATAATCAGTCCGGACCCGGCAAATTTGCATAGCTGTAAGCGTTAGTCTACTCTGGCCAGGAACCGTCCCAATTTCTAGGCCACTTGCGTTACTCGAGCGAGACCCCTCTGCGAGGGGGTTACTTACCGTGAACGCGGTTGATAACCTGTCCTTATCTAGTGCCGGCCAAGATTTGCATAGTAAGCTCATATTCTTAGGAACGTGATGAATAGTAATATAACCCTTGCACCCGGAAAATTGTTGACTGTCACATTGCTCTTTTAATTGCTCCCTCTAGACCTGGGGTCCACAGGGCACACCGCTACAACGATGGGCTCACCCCCGGCGATATATTTGTATACGCTAAGCTACTGGCATCACGCCGAGCATCA"/>
                    <sequence id="seq_t1463" taxon="t146" totalcount="4" value="GGAGCATAGAATTAACGCCTGCTCAGGTGTATTACGATCTCTTCCGACCGAAGGGAGATGGTCGTGTGCCTGACATGGTGGACTGGAGTTTTACCGCCGTATGTTGTCAAATACACGCACGGATATGTGTAAAGTGTAAGCATATGTGCACTATAGCTTGCACCATGGGACCAAGTATTGTGCGGCCATAGAAAATTCTGTCTCTGCCTGTTTCGTCCGCATTGGTATTCCTTAGACATGGCTTCTAGGTGTCCGCTGGCTGGGAACTACAAATCAGCATCGGGTCTACTGCGACGGCTCTCGTATATGGGCTAGGTTCACCACAACAAGGTGATCGCGAAAGCTTAAGAAGAGTTCTGTAATTGGCGTGAACAGCTAACTCTCGCTTAGCTGGTACAGCTCAACGCTTATCAAGTTTGTAGCTGTCACTGTGTTTTAGAGCCGTATCCGCGCATATTTGCAGGCGAAGTCCCCCGAACATCCTATACATGCGCATTCTCGGACACCTTTCAACGTCTGGGCTCTCTCCGGGGTGTGTATCAGCAAACAGGCAGAGATGCGCGTCCAAATTCCCGTAACTTTCTCAGATAAGTTCTATCTACACCCGGTGTGTGCTCCGTAGTTGGAAACCGTTAAAGTAAGTATGTTAGTCATTCAAGTGAGAGCTGCTTGGCGGGGAGAATGAGCTAAAATCTTTTGCTCGGCGATGTTCGTGCGGCGTTGCTCCCTCTGTCGAGATATCTTTGCTACACTTTCACGTTAGCATGCCGGTCATGGTGTTTGTCAAGCGTTAGCGTAGTTAGCCGGTAGTATGGAAGTTGTAAACGAGGCCACTTGATACTCGTGCTAGGAGTAGGTCTATGCGCTGATAGACGCATGACCGCTCAACGCTCAATGAGAGAGACGTTGGCGAGACCGCGACCAAACTCTTCCAAACCGTGCGGTTTTGCGTCCAAGTCTTTTTTGATTAAGTGTTTGACTCTTTCCTTGCATAGCGCTC"/>
                    <sequence id="seq_t1473" taxon="t147" totalcount="4" value="CAAATTTTTTTCTCTACCCTTTGTACTTGCCCCCAAGATGGTGTGGTTCGGGGTCTTAATCGGATGAACATCGTCTGGCTATACGAGATTACCGTCCAAATCCATGCCTAAGCGGATTGCCCTCCCTGGGCCAAGCCGCGGACTAACGCGTTCCTCCAGGATATCGCTAAAGGGAACCTAGATCGGTCTACTCCGTTAAAATCAACTGGGCGAGGCTCGGTAGTTAACCAATCCGGTGCGACCATTCATCGAACATTGTGGTGTTGGATTCCTGGAGAGCTAACAACACTATGCTAAGGTGTGTTTGTCCCTTGAAACGAAGGCGGAACCCCGGCTTAAGGCAGCACTTCGCATACCATGGCAATCATAAGGCCCCGTTAACTTCGCCAGTTATACCTGTCAAGCCCCTCAGGGCCCAGTTATAAGGAGCTTCTCCCAACGAACCTGAATAGTATACCCCGGTCTACCACTCACGAGTCGATTATTAGGGCTCATGGTTTCTTGAAAATAGTCGCCATAGCGCGTTCCTCATCGCGTGGTATGCAAATCGAGGAACACCTTATTGTCTATTGGGACCTTAGCTTATCTAACTGTCTGTTTAGTGGACATAGAACTAGCCTATGCTAAACCAGCCGACTCACGCGAAAGAACTAGCTTAGCGCCTCATTTTGTAACTTGACCTTCTTAGAGGCCGCATTTGCCCGCGCCGCGTGCTACAAGCTTTGTTTTCACAAGCGGTAACCGAATATTGTTACGTATACGTCCAGCCATATTCGGTGACAACGTAAGGCTATCTTTAGACTACCACTATAATTACTATTCGTAGCCTCATTATCATTCGCGGTTAAGGATACTGCGCCCTCGCATCGTAGTCTCATAGTCCTCACACACCAACTCTGGAATCGCCCAAGCGTTCAGAGTTCACGAGTAATTGTGTATGGCGTTAAACAGCGAGCTGGTAAAAGGTACTAACGTCTCTAATGCTTATGGGATTGAGTAT"/>
                    <sequence id="seq_t1483" taxon="t148" totalcount="4" value="GTTCCAAAATGACATTCTCGAGGCCGCAAGTTATGTCTAGTTAGCATTCCCACATGATAATTTCCAAGTTCGTTCTCGTTGGGCAGGTGCGTGCCCTTCGCATCTGGTAGACGCCGCTAAGTAAAAACCATATGGGAAAAACTGCGCCAGCTTCCTAGAGGCCCCTGAACCTTACGGTTTCAGTTACAGATTTCTGCCTTAGAATAGTTATATTCGAGTTTAGAGAAACTGACCGCCTTTTTGTCCTCGCAGAGTCCAACCTTGCATCGGTGGGGGAGCTGTACTGATCCAAATAGCGCAAATGGCATTTATTTACCCTCAGGGCCTACAGCCTGCGCTCGTTGGCGTAACTAGGAAATATACCGACAATTGCGCAAAGAGCAGACGCACGGTCTGTGAAGGGGAAATCCTTCGAGATTTCGGACCAGCGAGTATAGCGAGTTTTCGGGTCGACGATTTGCCAGGCCCTGAGCTTGAGGCGCAAGAGGGCTGCTCAGCATATGTGTTGTGCAAGCTTCATTCAGCCTCCACCGCTATCCTCGGTCGATTGGCTAACCATTACCCAAATACACAACTTACAAGTCATGGAGGAAGCGTCATGCCCTTAATCCTGAACAGCATAACCAAGTATAATCAGTCGGGGCCGTGGACATTTTCAAAGCCTTACGGGTTAGTCTAATCTGGCTGGGAACCCTCCGAAGTTCTAGGCCACACGCGTTACTCGAGCTATACACTTCTGTGAGCGGGTTACTAACAGTGACCGAGGATGGAAAACTAGCCGTATCTGGTTCCGCCCAAGAAATACATAGTACGCTCATGTGCTCAGGCACGTGTGGAATCGAGATATAAGCCTTGAGCCCGTAGAATCGTTGACTGTCATATTGCTCTTTTAATTTCTTGTTCTAGAACTGGAGTCGACAGAGCAATCCGGTACATCCATGGTCCCACCCTCGAGAACACTTTGGCTTCTGCTAAGAAACTGGCATCTCGATGAGCACCA"/>
                    <sequence id="seq_t1493" taxon="t149" totalcount="4" value="GTGATATGCTGTAGCTCCCTCTGGCGTAATCAACCCTCCGGGTGCACTTTCGAAAGTAAGTAACCCCGTTGAAACGTGAATGCGGTTCCCTGCCACGTAGTAGTGATAGATTATCTGGACCATACCAGATATCGAATAAATAGATCTAAATAATCGCCAGACGGATCCAAGATTACATGCCGCCCTGAGCGTTATATAGGGTGTGTTCATGGGGCACTTGAGGTATTGCCACTAGGCGCACAGTACCACGAGGTCGGGTGAGCGCGGGGCTTGACGTTTAACAGGTGTCTAGTGCCGTAGGAAATCAGAAGAGACAATTAAGAGTAGTTTTAGCACCATACGAGGGAGTAGTTAACCCGATAATGGCGCGGGATTAGGTCTCCTTGCTAATTGCCTTGGGGCTGAAGTTACAACTAATCGGACATGTGTAATTTTAGCCAAATGGAACGACGTCCGTGACTGAGTTTCGAGTGATGCTAGAACGTACTCGAGTACCGCTTCGTTTATCCCCAGGATGTACGTGATAGTCCGAGGGCATCCATCTAGCTCAGTAGCGAGTGCTCAGCTAAGACTAAGAATAGCACATTCACTATATCATCCACCGTACCATTGGCTAAAGAGAAGTAGTTATGATTAGATCGCGGTATACGGTGGCACTCACTTGCGGGTGTTACCCGCATACGTAGGTCTCCTGTATGACGTTGTTCGGCCTACATTTACAAAACACACGAAAGAGCCCGCCAAGGGGATAGCTTCGATCCTGGTACTCAACTCGTCAGGTAGTGCCGGCTGAGGGCGGCTGATTATAGGTAATCCGACCGAACGTTCGCAATTCGACGCAAACTAGGTTTGCGGCAGAAGCAAGCCCCCTGAGCATACTGGCATGGATAAAGAGCAAGCCGGGACTTCTTGATCCATAAGGAGCGTTCGTTAGAATCTGAAAGTTCATAGTTGTTCATGAAACGCGTGATCGAATTAAGCCTGGTCCCAGCCTGAGTAC"/>
                    <sequence id="seq_t1514" taxon="t15" totalcount="4" value="CTGCGAACTCACCAGCACATGGAGCTGCATTCAGGAATGAATCATCACCCCTCCTTGGTCGTTGCAGTCCTGGCTAGCGTTTGCTTTTGGAGGTGGTTCGGTAATCAGGCTAGGAGCTTCCAAATACAACATCTGAACCGAAAAGGTGGCTGAACTGTAAGCGCTTGGTAATTCAGTAGGCTAGATTGTTTGCACCAGATCCCGTTATTAGCGCTCGGTCTACTGATGCATTAGTAGAAGTGCTTTACACTTGGTGTTGTTCGTGAGGGCACTCACCTCCGGCTCATAAAGCACAACCGACGGCCCTCGTCGAATCGCCTGGGGGGGTTCGTGAGGTAAATTTTCCGTTCAGCGTTTCGCTTGAACATCCCGGACCGGCTGACGGTAGACAGCCTTAAACCCCGCCGAATACGCACTTTTTTGGTCCCGCTTAGACTGGATAGAAGACCTTACTGAATTTCCAACCGACTACTACAGCCACTGGGCCTGCTGATCTTGAGTACGTCTCAAGGAATAAAGCGGATAATGGGTAGAGCCCCCACAGTCGAGTGGGTATAGGATTGAGGTCTTTCGATTATGCGTCTTGAGCTTCTCGTAGACCACTACATTTACTTCGTAAATTATTTTTGTCATTTTCACCGATGGGCAGGTTCGGATAGGTCCGGCTCACCATGAAATATGTGGCAGTGTAACGTCTTCATGACAGACATTACTGGGTTCCCTGCACCGGGTAGCGTAGTTGTGCATAAACATATTTTTGAAACTGTCGTGCGAAGGAAGAATTCTGAATCATGTGTGTGCACCTTGCGTGCTGGAATGGCCACGTCAAATGAGGCAAGCCGCCCTAGGTAGACTTTCTGCAGACAGTAGGCCCCAGCCACTACAAAGATTCTTACTACAGGGTCTAAGACCGTCCGTGTGCCATCTACTTCTATAAAGGGTTATAGCTAAGGAATCGTTGTCTCAACGGGGTATTAGTTATTGGCTGACCATCCTGGAG"/>
                    <sequence id="seq_t1503" taxon="t150" totalcount="4" value="GTTGCTGATGAATTTAATCCGTTTGTGATCGGCATGAATCCAAGGGTCAGCCGGAAATAGTGCTAGGTGCCCGACATCGCGGGGTCCTGTACTCTCTTCCTGCCCCCTACAATGCGTGTTCCGCACGAGGCTAATTCCAGTAGGTGCCTGTGGGAACGTTTCGTCCACCAGTAACGTGACTAACCTGTTACGGTTTCCACAACTTTGCCGCAACATCTGATATTGTAGTGAGTATGCGAGCACGCTCATCGTCAAAGGAACATAGATCTCGTATGTTATGCTCTTTTATGTCGCTAGACCGCAGGTAGGCTGCTTTGCCTGTTGTCTTCTGCGGGGTAGTTTTTGAGAGCCTCTTCACTCCAGGCGCTTCAGTTGGACTATCTCGGGTTGTGAAATCGCTATTGGCTTGTAGTGTGAGAGCTTAGCTAGTCCGGGCGAGGCAGGCACGGGAGCTCTCTCTAGCTGAGTACTGGAGCAATAAATACCACCGAGGTGTGTCGAGAGATGGATGAAAGGGTTTGCAAGAGGATCGCGCGTGACAATCGCATGTGGCTTCTTCTAGATGGCGGCCCTACCAATAGGGGTAGCAAATAGATTCAACGTCAAATCACTTTGTCTATACATCTCAGATCGCCTACTAGGAATCAATGATGTATTACAGAAATTTATCGACAATGTTAATTTTGCCTTAAGCACTGCGACGTAAGGAAGTACTAAGGTAGGGGCCCGTTCTCGCAGTTGAATATCTTCCTAGGCGGATCGATGGATCCTCGAACGGGTACTCCACCTTCAATCCCTAGAGCATCATACCAGTCTGTTCTCGAGCAAACCGGCAGGATGTGGTGGGAGGTTTAACCGTCCGTTCACAAGTCTGACCCCAACCTGAGCCGGCGTGCTCCTAACCGACTTACTGCACAGGTATCAGTCTACCAATAGCCTGTATTTGTAGGAGATTTTGAAACCGACGGATCTCCGCTCGATCACTAGATCGTTCACGTAG"/>
                    <sequence id="seq_t1515" taxon="t151" totalcount="4" value="CCGATCTTCCGAGGTCACTGGTACGTTGACGGTCTGGGTAGATTTAAGATCCTTGCCTTTTCACTAATAAGTCTACAAATATAAGGGACTAGTGGTAGTAAACCAAAAGTATATAGTTAAGCTCAAGCTCTTAACCCGACTGTAGTTTGTCAATTGGGATGTTCAGGCATGCGCTGGATCTCGATTCAAGGGACGCCTTAGGGCGCCTCGAACCCGACAGGCTGCTCACCTGACACTATAATCGAGTTGGGGCACCAACAAATGGGCCGCCTCCTGATGGTCGGAGCTACTCGGGCGCAGTGTTGGTATATATTGGGACACTCTCCTTACCACGTAAGCGGGCTACTCTCGAGGGCGGCGCGGTCCCACAACAACTGCCACACCCCGCCCCGGCAGCTGATAAATAGCTGCATTCCCCAGCCGTCAGAATATGCCCAAAACCTCGCACTTTACATGATAAGCTGGTACCGGCGGGTTCAGGAGACCCTCCGCCCGGGGAGCTGCACTAAGGCCGGGAGTCCGAAGTTGCCGTGTAGGCCTTCTCTTGCCACTCAGCGTAACGTTAGAATTCCGCTAGCGCGGGTTCTGTAAGCTCGATGCCATCCGACTATTTACTAATCGGATCACAAATTGCAATAGATCGCTAACAGCAAAATGCCGCGTTAAACCATCACCCTCATTTGGTATAGTGAGTCTAACTTACCTTACCCGTCAACGCCCCAGTTCGAACGCGCAGTGCCTCTTAAACCACCTTTGTTTTCCTCGGGTGGTACTCGGGCCTTTTGTCCTGACAGGAAGGGTCTGACATGTTGCGCGTAATCAACCCCATTACTCCCTTATAAAGTCGCTGGCAGTCTAACTCGGGTATAAGGTCTTTAAATGGACGCGTTGGGTATTCCCGGCAGGAGACGGTCTTATAGTGTCTCTCCGATGTCGGCAGGGTCCACGAAACGTAAGAGACCAATCACGTGATGTAACGGGAACGCGTGTCAGTTGACAC"/>
                    <sequence id="seq_t1523" taxon="t152" totalcount="4" value="ACTACAATAGCAACCTTCAGATCTGACTATCAGCCTGCCTTCACACCTGCTGTAACAGGAAAATGAGCCTGAGATTCTGTTTATAAAGCTGCGCTCGGCGGGATGGGTCCTGTAAACGCAAGGCGCAGTAAAAAATAGTTCGGGTCTAGTACATTTTATAAACAGCCCCATAGGTTTAGTCCATGAAGAGTATCTTGAGGGCCGCTTGTTCGACGGTCCACGCAAGTAGGCGGATTGCCGGTATTCCTCCCCGTGCTGGTGTGTCGTCGATGCCGCGTCTATTCCAAACCAGGATTCCTGACAGTGTTTTGCACTCGCGAGGAAGTTTATCACATGGTCTTTACTTGGTCTGCGCGCGTGGGCGGGCTAGACAGCAGCGTATAACCGCTTAACAGGGACCTTTTCACGACTGACATCTCACGCTTGTTAAGGTATTCGCCGCATAGAATTTGTAACTAAATATTGACATCTGATAGCCGTTTCGCATCCTCGTCAAGGTTGTTGCACCCAAGTGAGGCTCCATGAGGCTCAATCTAAACGCTGCAATTGAAGGTCCCGCCCAGCCACAGATGAGTCCATTCGTTTGGTGAAGTTAACCCGACGATAGGGGACGCGGGCTTAAGTCGGAATGCTCCCATACACGCAACTAGTAAAGGACCGGCAAGAGCCTGCTGACCCCTATCCGGGTGATTCCCGGGTGCCTAATCCTGCGAGTCTCGAAGCAAGGGAGCTCCCTGATACTAACTACATCCACTCGCCACGGTAGAACTGTGACTGCTGTTGCGGAGCAGGCACATCGAACGTCATGCGGTGTCCATGGTGCACACTGTTGCTCATCTACACCAAAAACTAAGAATGGTATTAGAGTACCGATTATGAGGAAGCATGCTGGGCTCTGGGTGACGTAAACAGGAGCCAAAATTGTGGTAGCTGGCTCGGCCTGCGTTCAGATAGTTCGTAATGCGAACGGGCTCTGTGGCGAGAGTCCGGGACGGCCCTC"/>
                    <sequence id="seq_t1533" taxon="t153" totalcount="4" value="ATGGCGGTTCTCCGGCTCTTTTTTGTGCGCTATGCAACCAATCATCGCGACTGCTTGATGCCAGTATTACAGTCGAGTGTTTGGTTTGGTATGCGGGTGGGAACTCGTTATCTTACACGCCGTTTACAACATCTTAACCGAAGCTGCCCCTGACAGATATATCTCCAAATGCGCTTATAACTTTACCGCTTAGTCTGAACCCCATCAGAAGCGTTCCTAAGTGGGCTGCATGCGTTGAGGTACACTACATACGGTAGTGCTAATTAGGCAACTCAGTCATGCCTCAGTCAGCACAGCCGAAGGGCTTAGTCGGATCGGACTTGGGGGTACGCGGGTGAAAAATTGCATTCAATTCCAGGTACGAGAACCCAGAGCAGACTGACTGTATTCCATCGCAAGCCATCACTAAAATCCAGTTGCCCAACCTCGCGCAGCGTCTTAGGGAGTGCTGGTCGAATATCGCATGTCATTTTTCATCCACCAGTCCGTCTAGACCCGGCTTCTAGTGAAGCAAGCCAAGCATACACGAGTGAAGGCGCCTCTGACGAGAGGATAACGACCGCTTGTCTCCCGTTCACGAAGCTTAGTCTTAACCACATCCACTACCGAATTCTCGTTGTGTCTGAGCTACGTGCACACACTCGGGCGATTTTTAATATGAAGGTCTCTTCCATATCAAAATTGAGCTGGTCGTTATTGATTAAGCATCTCAGTAGGCGTGGTTCTCCACACACCATGAGGCAGGACATGAATATCTTTTAAACTATTGTGGCAACGAAGGTGTTACAATCACCCCTTTTTTCTTAGTTAGGTAGCATACACATGTCCAATGAGGGCGCGAGAGCTGGCTAAACCTGATACAGCCATAAGGGACGAGCCACTGGGGTGTTGCAGACGAAATTTGTGATATCGTGGCGTGTCGATCCCACTGCTTAACCGGGTTAACGCAATGGACACGATAGCTGATGGCGTTATTTGTTGCTATACGATTGACACGGAA"/>
                    <sequence id="seq_t1543" taxon="t154" totalcount="4" value="TGCATCCGCGCTGGGTGCCGGTAAGATCGATTTGGACACTTCTGATCAGGTTCTAGTGGGAACCGACCTAGGCGCTTTAACACCACCGAGTGTAACATTCATTCCTTAAGAGGTAGATGAAAAGACTGTTGGGCATTGGTTTTACCGGTCACTCCTCCGCCCAAATTCTCATGAGAGTTAGCAAATATACTATCCCGATAGTCACGCTGCTTATTGCGCGTATACACGTAGCACGGGGACAGCTATCAGTAGAGACAAGCGTAGAAAAGGGCGCCTGGTAAGTATCAGCGTTCGAACTTTTCTATAACTCCCGCTAGTCAGGTGAGAGTGTCGTCCGCGTAATTCCAGGCCCCCTCCCTTATCGGCTGTGTCGTGGAATGCCCTAAGGATGATTTAGCCCCGGGATCAACTGTTCATCCTTGCTGGACCCTTAACGTACAGTTCCTCCATAGAGGACGCTCATTTTTAGAAAATCTCTTGCAGCGTCCGAACTGAGCCTTGTCCACATATTTTGAATATATGAACGGCACCTGCGCGGTCCAAGTGTAGCATTTGGGTGACCCGCAATGTGATTATCAAATCTTGTTCGTACAGTATCCATAAGATGGTTAGACTTAGAACTTTATCTGCCAGTCTCATTTGAGAGGTGGTTTCATCTAGCCTCTGAGGGGAATCCACACACAAGTCCGTTGCTCAAGATCAGTGAAATTGACTTCCGGGCACATATCTACGTAATCGACAGGCGCAAGAAGCACGTGACCATGGACCTGGGCACACGTTCTTCCCGCGTATACCGTTCTATGCCGAATTTCAGACGCCTCGTGCAGAGCAAAGATGTACGTCTAATCGAGAACTAAGAATAACATCATGTGAACGTAGGGCCGGCATTCTATTATGAGCTGTCCAAAAATGTAAGCTTTACATAACTGACTGAGCGCCTCTCTCCGCGAGCGGGCGTATTCTAAGCCATAGCACTAGCATCACAGGATCTCGACCAGTT"/>
                    <sequence id="seq_t1553" taxon="t155" totalcount="4" value="GAAGTGGGCGTAATTTGCTAGGAGATTATTGAGGAGCTAAACCGCGGCTCGGCGCTCTACTGGTGCAAAGAAGAACTTCCTAAGAAGGGGACCACGCTTATTAGGGAGCGGAACCAAACTAAGACTTTTACGTAGCGATAGAGACCGGCCCCGACTTCGGACGACCTGGGGCAACAAATAGGAAAAGCGGCTGGAACTGCTGCCGGAACACTAGCAGATTCTCACTAGACTGGGACACTCTCCAGGGATCCTATGTATCACAACGCCTTAAGCGCGGGATGGTACCCGGGACTTACGTTCGATAATATTTAGCATTCTTATGATGGCGGACCTCTTGGACGCTAACGATGTTCCCAGAGTCATCGTTAGCTGGCGAACGTCTCCGGGGACAAAAATGAATGTCTCATCTCAAATACACGCGGAAGTTGATCTGCAGTCGGGATGAGGTAGCGACCTGGGTCAAGTGCGCGGCCCCAAACTACTTAATCTAACCTGCGGGAGGCTTACAGGTTAAGGTGGAGGTCGATTAAACTTTCCGAATTCGAACCGACCACCCACTTGTCAAAGTCCAATCACCAGCCAGCACTGAACCCAAGAGGGGAGAAGTCTACTTCAACTTCTATTAATAGTCCAATTTGCAACGCAACCCGAGGGCGAGTATGTGTAAGCCAAACCCATATTCAGCGGGTTATGTAACTTACCCTCGCGGGGTTGGATACACCTCCGGCGAGCTCGGAGAAACCTTTTGCTTTACCGGAATTTTCCCAAATAGCAGTACCCCACAGTACTGTGAGGTTGGTTGACTGTAAATCAAGACCAAGAAGCATGTAAGTCTTATAAGGTTCCTCCTACTGACTTGTTAAGACGCCCATTCCCTGGGAATTGTAGGAACGTGAGTTTGCGTGCGGTGTGATTGTACATTGCCATTCTCTACTGGATACGGAGTGGCCACATCGCGTATTATGTATGGTGTCACTACCCTACTCACTCCACGCTTATT"/>
                    <sequence id="seq_t1563" taxon="t156" totalcount="4" value="GCATCTCGGGGCCATAGGCATAAGAGTTACACGCTCAACAATTACAACATCACTAAAACCACCGGTCCGATGCCGAGTGGTGAACGGACCGCTTACGTCGTTATAGCGTCGCCCTAGTTAATATGTCACACGCAGAATGAGCTGGGGTCGCGTAGGTTAAGGACTGATTATGGCGGACTGTTAATCCCGCAGCACGCGTGCTGGACTTTATTCCTCTCCACTGGTACCCGGGAGAACGTTCGCCCAGAGTGTCGATTGTGCGGGTCTACAAAAAAGGTTATTCACCGGTCACCGTACGAACGGGCAGTTGCCCACTTAGTAATTGATCGCCCGCAGACTCACGCTACGTCCTCCAGTGAATATACACGTTCTGTATTAGAAGAATCAGTTGCAGAAATGTGTGACGAGCACGGGTACTCTTAGAGGCTTTGAGATCTCAAGGGTCCCCCTATGGGGTATGCAGAAAGCCTACGGTGTTGCAGCGCGTGTAATTATCACGAGTGCGACCGTATGGGGCCTGCGGCAGACCGGAAGGTCGTAAGGAGTGTGCCTTTAGCTAGCTCTTCTATCTCGGCTTATGGGCGAGGCTTCACACGTTACTACGTGGTTACATACAAGGTGCCGAATTTTACCTGATATTCTGAATTTTCAGAGCGCAATGTCCGCCCTGCCGCATTTAGGCGGCGATGGCTTTGATACCTCCAGTTTTGCAGGCCCTCCCTAGACGGTGGCAGACTTCGTGGGGCGGAAGGGGATAACGAAGGTAAGAAGCATCATGTAATGACGCCGTCTAGGGTACAAATGCAGTCCGAGGCCGTTGGTCGAAATGCTCCGCGAAGTATAGTCCAATACTTACACTTCTCCGCGTCCTTCACTAGGCGTTCACTAGCTGTTGACCCACGGGATAGTTTAGCGATCCACCTCTTACCATCCTCCGTCTGGGAACTTGGATCACCGGCATCACGTTTGAGTGCGCTTCAGCACGCTTGTGCTATCGTAA"/>
                    <sequence id="seq_t1573" taxon="t157" totalcount="4" value="ACATGGAAATCACAACCTCCCCGTTAATTAGTAGGCCGTGCAACGGGCGGCGTGACACATATGCTAGGGCGCAAACGCAACTCTGCGCTAAAATAATGGGATCGGTATGTGCCTAATTTGGAGTATATTGTTAACGTCTCTACTGCCTGATTAGATAAAACAGCCCAGTCGCATGGTTGCTGAGTGACTCCATAGGCAGGATGGATTCAATGCGTGACCAGGCCATCGACACCTATGCGAGAGCTATGTCTCAGAAGGATCTTACTTTCCAGGTAGGTGACACTGATGTATACAGGTGTTACCGAAGTTCGTGCTTTCATGTTTCTAGTTGCGGTAGATAACCTGTAAATCTATTACCAAATTACCCCCACCCTTGACCTGGGCAATAACAGTAGTTACTCGTAGCTGAATATAATGAAACATCAGGCTCATCGACTCCGTTTGTCGATGCGCAATTGCTGCTAGAACTACCGCTGGATACCCTAAAAAAGGTTTACAGGTCGATTGCCATCTGTCTGCAGGGCACTGAGCGTACTGGAACTTGACTCGTGAACGCTAATGGGATCGTCTCTCGTTTGCACCCACTGATAATCACTCACATTATGATTCTTTACTCTACATTGCTGACCGTTACACGGTACGACCTAGTAAAAATATTATTAGATGCGCCTAGGACTCGCAGCAAAGAGACAGGTGCAGACAAGAAGACATCTCGTAGCTTTACTCGTCCCTCAGACAGTAACTGGCACTCACCACTTTCACCCACCCACTGTTTTAAGATCTTGGCGTTCGGACCTGTTGACGTTGGGAACCGAATTCGATGGTATATAGTACTTCTCATGGACACACCACCCGGATTTTCGTCGACCTATGCCCGCGAAGTTGAGCGATATAAACCCCAAACCTCTCCATTCAACCGTCTAGTTCCAGAACAGCATCGAAGCGGTACCCGGCGGTTGCACGCGATTACTAACCCATAGCCTAAGGGTGTACGAGTATG"/>
                    <sequence id="seq_t1583" taxon="t158" totalcount="4" value="GCTGCAGGGCACGTCTAACGCGACTCGACCGGACTTACGACTGGCACGATTTTGTGGTGCCCTTCCATCAAACGTTCCATTGGTGTAGCTGGGTCAATCACTGGGTAAACAATGGGCACGTTCCACTATTCTATTTAAGATCTCTCTGTGGGACCCGGTATGTTATATCACACGATCGCGAACTTCGCTCTAGGAGCTGTACCGCCACGACAAAGTGTTGGTAATAATCCAGAAATGAGAGTCTTTGCTGCCGGTTTCTCCCCCTCATGATCGCGTGCAGGTCATTTCCCACGGGCTAGGGCCAGAAAGTATGGACATGATGACTTGAAGCGTACAGACAATAGAGAGACGTTTTGTTGAACACAGTGAGCTCGGGTCCAACCGGGACCCAGCTTTAAGTTGCCGCCCCAGAGAGAAATGGATTCCAGTCACGCTCTCTGCTAACCAAGTCAAGCAATCTGTTATCAGCATCCCCGTGTTAATGTTCATTAGTAGACGAACTATATCAAAGGCAAGTGCGCACAGGTATCATGCAGGACTGGAATGACTATCGTAAAGGTGTGTGAAGATCACCAAAGTAGATGCACAGTATGGCCGCGCATCCGCTGCTTCCAATTCGGTGTAAATCATTCATGCTGCCTATCCATTGGTTGGCTCTGCGCTCACGATGAAAACGGATTATTACTATAAACAGATAGCTGCCCTGGCGGCACTCCCTGGGACCCGTGCAGATTTAATAGGCGGGTGAGGGGGTGGATTGCACACCTTATTATTAGAGTTCCTGCGCCTATCTACTGTCGTTTCATCAATCTCACGTCAAACAGGAGTCTCCGAAAAATACATGAGCGCCGCCTCCGTCTCGATACGGTCCCTAGATCAGTAACCGGGCTATATTGAATGTACGAAATTAGGCAGCCGACTACGGAGGTAGTTAGGCACACACCTCACCTCGTAGCAGGATGCCCGCAGCGTGCGTCCAAGTCCTACACCCAGTGTTGGA"/>
                    <sequence id="seq_t1593" taxon="t159" totalcount="4" value="CTTACTTATCTTGGACAACGCTGGCGCATCGAGGGTCACACGGAACCACGTGCGGGGCAAAGTGCGAGTGTTGCGAGGATTGCGGCCCAATATTTGGATTGCACATAGTGTCACGCAGTGCAATACCATTTTATATCTCTTCTACTGTCTTTAACTTATTCTTGTCGTCGGGTAGGTTAAGGCGCTCAATTCTCGTCAAGCTCAGACAATCGCAAATCCAGATTTCTAACAAAATACCCACCCCAGTGCGTGGTGCCTCGGGCGAATCAGTGCATGGAATTTGTGGCTCGACTATGCCAATTTTTCGTAGCCTTCAAGGTGGTAACGTGACGGGGATCTATGGCGAAAGTGGAGATTACACGCAGATCGGTGGATTTAAGTGCGAGGCGCTATTCTGTGGGACGGGCATTTACAATGCCTAGTTGTGAAGGTGAAAAGATGGACTATAATACAGTTAGTCCTCGCGTATAGCATGAGTACCCGTCTCACAGACCAGAGAATCCGTTTTTATAGCGATGCTGGCCCTGGAGTACAACTTATGAGTGATGATGCCGGGGGAGTTCACACGGCGTAGGCCAATAGTTACTTGCCCACATGATACCTGATAAATACGAGCATCTTTAAATTATTGTGATCACCGATATAGATAGTCTGATTGGGTAACACTAAGCCGAAGGCTCACTGACCTTTTTTGTTCGCCATCGATGTCAACCGAGCGCTGATAGCGGCGATTTACTTCCTCGTTTCCGAACGTGGATTATAGGTGTAAAACTGGCTCTAATGGGGTCAGTAGCTAGAGTTGATGCGATGTAATACTTGCCATGGGGCTATAACTTGTTTCAAGAGACCCTAGTTGCGATAGCGCGCCTTAGGATATCTTTGGGTGCAAGGAGGCCGGCGTCAGACACCTTGTCAGCTACCTGCGATTGCTAGATCGTTCTGGTAAATTATGTTCGGAAGCGTTACTCGGTGGAGCATCTAGGGTAACACGACTTCGCGG"/>
                    <sequence id="seq_t1614" taxon="t16" totalcount="4" value="GGATATGCACTACTATGTGAGGCGACCCCATCACAGTAAGCAGTGGTTAGCCATTACATGAACAAGAGTCGTCTTTGATCGCGGGGAAGCTCACCCCGAGCCTGCTTAATTAGATCAGTACTCCCTATGTCACACCTCGCGTGCGTGTTGTGAAGGAACCAAGGATAGCTGCGTGAGCTTTAACACGTCCTGCGTGGTAATTAACTATATAGATCACCCCGGATCGGATATATATGGAAATCTAAACGGGCATGCGTCCATGCGTATGTCCTATTACTGGACTAAAGGCCGACTTTTGATAGTGGCTCATACAAACGTCTGTAAATCGACGGGCAATAAATGAGTCAACCTTTGACCAATTATTACAGAGCCCGTTAAGGGGCGCTACACGTCATATTTAGAATTATTGGCACTACGTGCTCACGTCGCTGGAAGGCAGTCTTTGAGATCGGGCGGTAGAAGAACCGTCGTTCCCTACTAACCGTACTCCAACCGAAGCAATATGAAAAGGGACTGCGGCATTAGTGGAACGCTGCGAAAATATATACAATTGTACCCTGCAGACATACTCCGCAGATCGTGCGCTTGGGGCGGTCACATCACGTTCCATTCGCCTGTATAAGAGCCGCCTAGATACTATTACAACGAAGCCTATTAGGGGCCCCATCCGACAATACAACAGACCACTGACCAGCCGCCAGCCAATTCAGACTGACTGCGAACATGACGTCCGTGGCCACAGCGAGAGTGTTGTCGGCTTTATCACACACCGGCTGTCAGCCAGAAGCCAGGGGTGCGCAACATAGTATACGCAGCGGTCCTGAATGTGGTAGACACAAGTAGCCCACGAAAGCTTCCATTTATTGTTTTGGTATACCCGGGGACGTATAGTCAAGAAAATATCAACCCCCTGAGTTAACTAAGGATGGACACTTAGTCGCAGAGCAGACAGTTGTTCTAGCCTGCCTATAACGTGGTATCATTTGTGGTGTTTTTTCTG"/>
                    <sequence id="seq_t1603" taxon="t160" totalcount="4" value="AAAATATCTACCTGACTCTCGTTTCTGGTCCGTAGAGTTCCTATCAGTTCGAAACAGTTTGATTACTACGAGGTTGGTTTTACTCGTAAATTATAACATAACTTGAATCGAGGGACGTAAGGATAGTGCGCTGAGGGCGGGGGCGAGTTGAAATCCCGCCACAACGAACAATGCCCATCTGTACCTACACGTGTGCTTCGTACACCCTTTTCAACTTCGACTGTCGGAAAACCTCCCGAGGAAGCACCACTGGAGGGGACGGCAAAGAGAGTGTCTATCAGCCACCTCAGACACGGTAGCGTAACCTCGGCCATAATGAGGTCCACCCATACCAGATCGTCAAACTTTACTCGTCGGGCCGCCAATCGGGATTGTAAGCGAGTTGGGCTCTCAGGTGAAGGCGGGGAAGGTATGAGTATTCAGCATCCTTGCTAAGCTCTCATCTTACTAGAGTCATCTGACGGCCTCTATGTCAGTGCTCGACGCGTAGCCCCTCTGGTCCACAAGTTGGACGTCGGAACGGTAGAGGAGGCATACTGATAGGGGCTTCGTATGACGGCGCGATTATTATGGTGTATAAGTCGGGTGGAACTTAACATTAGGTGGGTAACACTCACATACGTCGTCGACAGCCGAATGCCCAGTGAAGAGATTAAGACGACCTCTGTTCTTGGACCGAGAGGCCTGCAGAGGCAGATGACCGCCACCTCTGGCTGCACCTCACCTGTATTGTCTTGTGAAACTAACCCAAGAGGCAGTGGCTCGCAGGCCCGTTGTCGACCGTAGCGCCTTACGCGAAGCTCAACGTCACAAGAACAATAAATGCACATATAAGAATGGAGGGAATTCGCTGATGTTTGTTGAGCTCACACCGTACCATTATTTAAGTTCTGAGATCGCGAGGGGTACCTATATATACCCGGAATTTCGCTCGCGCGGTACGCATGAGCCGGCCCCACGAAGATCCGGAACATCATGGTACATGTTGGCCCTCTGGCTT"/>
                    <sequence id="seq_t1615" taxon="t161" totalcount="4" value="CCCAAACGGGTACTTGGTTTCGCATGGCCTGCAACAGCAGGTCCATTGGACACATCTGCCCTTATGCCGCATAATAAGCGAGTAGTTGAGAAGTGTCGCTGTACACGGGTTAGCTGATACCCTACTGTTAGTGTAAAGGGTGATCGGGCCACACCATATCTTTCATGAGTGAAGAGCCGGCACTACCTTATCGTTCGACCAATCCCCATCGTTACTTGACGAATAGAATAACCAATTTTAAGACGATTCGCCAGAGAGGTAACGTGCTATTGCATGAAGCACATGGTAGATTAAGTGCGCACGAAGAAAATCTCCCATTGGGGCCGGTTGCCTGCGTTGGCACGCAAACCGGTTAGACCCCAAGAGTCGACATTTCCTTCTACTGGCTTGCGCCCTCATAACGGTTGAGAAATGTACTTGGCTTATTATCGCGAATCGAGGAAACTCACTCTACAACTAGGTAGTGCGCTCGCCGTGGAGTACGCTAGGTATGGATTAAGCCAGAATGCCTACAGCATCTGCCTGGCGTTTGTAACATATCCCGGTGCGTGCCCGTACGCATTACAATATTGATGATCATGGTGAGTAGTTAAAACTCCCGGTTCGAGGCACTCACTAGTCTATTTGTGCATTTGGGTATGGGGAAAAGACCACAATACCCGCGAGGTTGGCGCTGTCAGAAAATAACTATTACAGGAACAACCTTTAAGCCGATGGTTGATTTTTCCGTCAATCATGCCAGATAATCCTGCTCTAGCCTGTACGCCCCTAACAGGTGTTAATAGTGGACGAGGGAGGGATTGAGTGGCGCTGGCACAAGACTACTTAAATGAAACAGTTGAGGTGGCGTGTGCATATTGAAGCGCCTGCATAACAACCCAGATACAGTCTCGTTTTACGAGTACCGCATGGTCGCCCGGTATCCTGACGGCCTGATTGATCCAATGGCAAAGTTGACCGGATGGGTCAGGTAGTCACACCATCGTACTCCACAAGGTAA"/>
                    <sequence id="seq_t1623" taxon="t162" totalcount="4" value="AGAATCTACGACCCCCTTCGGGGAAGCTGTTACTTGGGAAGTAAGGGGTATAGTGGTCGCGTTCGATCCCGCCAACGATCTCACGTCTTTAATTTCCCGCAAGCCAATACTCTCCCTCTTCGCTCCCTTGTAACGTACGATTAGCAAAAGCGTTGCGATTGATTAAGAAAAAAAGCATGGAATACCTTTTACCCCCGGGTATTATCAGATTCAGATCTTCAACCGAGTGCCCATTTGCTTCAGAGTTCTCGAAGGCCAGACGGAAACGTGCTTTCAAGAGGTGAAGGGTACCAGGTTGCTTTTGGGGTTAACGGCTTGTCGTGCCACTCATCTCTCCGAAGTCTCAGAGCACTGCATAGGGCTAGTGTGAATTAAGAAGTGGATAATACGTAATAACGTGTTCTCAGCCGGACCAGACTCGTGATACGTCTGTTCACCGCAACTCGAGGGTGGTGAAGGGCACTAGTTATCCATCAAATTCCTGTAGAAATCCGACCTGATAGTGATATCACCCTTATGTGCCCGTGGGAGTGATAACGGCTGCCGCCAAGGCCGGGTCAGTAAGGGGCAGTCTGTGGTTTCGCTTCATGCTACGACATTCTGATTTGCGTGTGGGGTAGATATTTTGCTTTCCGCCCCACTAAACAAGGGCTTTGGACCTTCGACAAGTGAGAACCTTGTCGCTCAGCAAGGGCAGACTTGCGATGGGAATGATGAGCCCAGGTTTTCACGTGGAGATAACCGCGTGCGCGATCTAAACCGGCCTAGTTGGTATGATAAGAAAAGAAGAGCTCCTCTCTGAGATTTTCGGTTGATCAACGTGAACTCATCCTTATTCTGAGACCATCCCCACACCATAGTGACGCCCACGTTAGTGCCCTCCAGCAAATTATCTCTTTTGAGAAAAAGAAATCGACCTGAATCGTTTCTTCTTGTAAGATGCCCAGGTATACAATGCGAACTGGACGGACCGTTTTGAGCTATAATCGAGCTTATGTAG"/>
                    <sequence id="seq_t1633" taxon="t163" totalcount="4" value="GCTGACACAACACAGCGGGTGCCCTTTTTGCTGATAGTACACAAGGGTTCAAAACTTTTTTGTCGCGTGGGATTCGATACTGGGCTATGTTTCCGGACCACCACGGCGGGACCGTTTAGAATCATGTGTTTCCATGTGTTTCTTCTCGTTTCAGAGACCAAACCCTTTTACACGGAGAAACCCGAGCCATACGGTCTCCAGTTTCTTGCGTTAATGTCGTATTCCTCTGGACCTATGGCCCGGATTAGTGTTTACCTCTCCCCATCATAAATGTTTTTGGATTTCGTCGTTCGCGTAAGGTCAATTGTATAATTACAACTGCCGTGTGGATGTTTGTACAGGTCTCATTTCGACGGGCTGAGTTAGTAGAGATGGGGCCACATAAGGATGCTCAATTGTACGGGATCCCACGGTAACAAATGCCAGATAAACTCATGCGGGCCCATCTTCAAGCATGTCGCTCGTAACAGCTAAGTGATGTAGGACAGGGTCTGCCGGCTCGAACGTGCTCTAAAGTATGGAACGAGGGCAATCTTGTCTTTTGAGGCTGCTCCAAGGTCTTCATCGCCTCCGGCGCCCTGTTTCCGGGAAAAACGTGCTGGTTCGCAGTTTCTTTAGGAATATCCTTCTTGCACGACACATAGGCCGGTGACATCTGAAGGACGTGGACTCGCCAAGCGTGCATTATTATGAAGGGTAGACGGAGCTCAGCCCACCAAATGTCGGCGGCTTATCGTCATATTCTGGGCAAATGAGGTTGAGACTGTTCTCTCCTGTAAAACGTCCGTAAATAGGGTGGTGCTATTCTCTTGACCTTATTAGAAATTTGTAGCCAGTAGTCTGTATACGGTTAGGCACCAGATCGCGTCGAAAATGGTAGGCTTCGGATTCCGGTCTGTCTACATCGATTTTGGGCTGATAATTGCGGCGTTAGGCCCTCATTAGGGAGTATCGCCTTGACTTGAAGCCTCTTCGTTTGACTCAGACGGGACTACAGACG"/>
                    <sequence id="seq_t1643" taxon="t164" totalcount="4" value="TCATTGCCAGGCATTTCTTCCCTCCGGTGGAGTGGCTTAGAGCACCGTGGTAGCATTGGGGCCAGTAGTATACATGAAAACACTGTGTCATGTACCCCCCGCGGGAGCACATTTGACACCTAATTGTAGTAGTGACACTGTACTGGACGGGAGGTAATATCACCCCCACTGAGTGGTGTAACCTATCATGGCGCTATATCTGCTTACGAACTCGTCGACCGCATAAAATGTGCTGGCACTGGATGTCGTACAGGGAGTTCGCTACTAGAGCTCTCTTAAAAGTAACCCGTACATCCTTCGCACACGTGCCGATACTACCCAAGTCTCGTGTAAGTGCTCCTAGTCAGCAAGGTCGCAATGGAACCTAATTGCGCCCTATGGGCGAACTCAAATAACCTTACTTATAAATGCTACTTGACGTGCACCGTAGACCCCTTTAAAATGCGCTATGAGTGGGGGTGGCGAATAAAATCCCTCTCTCGTCCTGATACTAGCTAGGAACCGAGTGGTTGCAATGCAACAGGCGAGCCTCGGCCCCTGAACAGTCGGGAAGGAAGAATGTCCACCCGCGAGTGTCCTTCGGCGAACGCCAACTCGGCTAAGCACCTGCACGTGTTTTCTCGCGAGCATGAGACCGGTTTGGCGCCCGGTCGATCCGTCCCTGTCGCGCAGATGGGTGCGTATACGGATCGGATACTAGCAGACTAAGACTATGATTCAATCGGGCAGCTGTCCAGGCCTAGAGAGCGTCGCATACAAAATTGTAGTCCCCTTCTAAAACTCCCGCTTGTGATGTCGTCCAGTTGACGGACGTTTATCCAGTCACCGGAGGAAAGCTATGGTTGTTGTATATTCGCGATAGCAATAAATGCACTAAGCAACGGCACGGTATTTCCTTGCTGCTGACTTCATAAATCCACATGATGGGGATCGGGATAAGGCGTCTGGCGCAATGGTTGTGTCTATAATCCGACCTGCCCCGAGACGTGATCAAAACTTA"/>
                    <sequence id="seq_t1653" taxon="t165" totalcount="4" value="GGCATAACCCTCACAAACAGGATGGGGGGTGGAAGGGCGCTACGGGTTGTAGGTATTCGAGTAAAGAATGCGGCACGTGATTGTCGTGGGACGCGCCCGTCGTAACGAACTTTATCCTGATGTTACATTTTTACACAGTTGTCTATGTAGTATCGCCGTTCGACAGATACCATATAGTTACCAAATCTTCAATATCAACATAAGACCCTGCCCACGACTTAGATGTTTCAGGAGAGACGTGCCTGTTTTTACAGTCACCTGTTCCTGCTACACGCGTCGTGCGGCGGCAGGGACATGGTTCGCAACGGTACAACAATTCGATGTAAGGTCAGAGAGGACAAGATAAGAAACCTGTTAGAACGGACGCTAGCGAGGAAACCATAATGCAGTCTCAACTATTTAAGTTAGCTCCTCCCCCTTCCTTGTTGGTCGAGCGTTGACTCCAGATCTCACATGCAGTGACCCGCCCCCAGGTCTCACCCCCCTTGCGCGCCGGCTGTTCTTGCGAGCATGAGATGCCCGATGGGGCCGATGCTTGTGACAATCTCACACCAGGAGGATGCAATCAGGAGATAGGGGTTCTACCAAGCTACATGTAAACATTCACTCATAATTTGGCAACTGATGCGATCCTATTCTCTGATCCGATAGTGCTGGTGGGACAGTACATTTTGCCATTTAACGTGTGGCTCTCTGACCTGAGCTTCAAGGGCGCGCCTTTCGCTAGACCCGCCTAAAGCAGATTAATACACTTGGCTCCCCCCGTCCACAACGAGGACATCCGGCACTCAATGCAGTGGGGGGTAGAATGCCCTTGTGCAGAGAAGTAACAATCCTGTTCTCGTCTGTGCTTCTTACAGGGACGTTGGCGACATGGTAAAGGATGCCTGCCGGACAGCACAAATTCCGTACTCTCGGAGGATCAATCGGATCTTGGAAAGATGATAGAGGATTATGCGTACGAAATAATTCGATAGAGAATTCGAGAAACTGAGCAGTT"/>
                    <sequence id="seq_t1663" taxon="t166" totalcount="4" value="GCTTCCTAGATCTTGCTGTGTATAGAAGCTTAAAGGAATCGATTGCGTATTCCTCCGGTCTACGTTATGTACACACAACTAGGACAAGATGCCGGCGTCGATTAGGTCCTCGTATGCCGAAAGCATGGGGCCCTTCGTTTTTAGATCTTACTTAAGACGTATGCCTATCTACGGGCCTTTGGCGACCTTAGCATACACCGATGACAAGACTATCCAGAATTGTCCCCAATCGTTACTTCCCGGACTAACACCGCTCGCCAGCTACTAAATCAACATTATGTCTTTTATGCATGCGCGCCAAGACTGCTAGGCGTTAGCGTTGTATGAGCAACGTAAGTTGTTTTCCGGCCCGAGAAATTACATCAGGCGTAGTCGTCTGGCCACACATTATCTTGTTAGTCCCTATTGTCCCAAGGCCACTTACGAATGCCCCACCTATAGAAGAGAAAACTTTTCCGGGATGAAGACAAGTACTCATAAGTTACGAGTAATAAGTTTGGGTGGCGACCCTGTACCAGTTGTGCCGGAGAGAAAGTCGGCGCAGCAGGTCTTTGATCTGGGGGCTATATGGGAAACGTTCCGTGAATGGGGTTAATCATGCACCGCAACTAAGTGGTCGCAATAATGCGCCTCCTGCCTCGGTCAGTTTGGGTAGCATCATGAAACAACGCATCCTTTTGGTTGCCGCCACCAGAGAAGAGAGTGGTAAATTTGTGTCTACACAATCTTAAGTCCTATCAGATCCGTGACGCGGATGGTGAAAACCTTGTTTGGCAATACATTAAGCGGCACATCCGCTATACCAGACACCGCCCTTCTAACGACAATCACGCTTCGCGCCTGTAATTACGTTGCCAGAGGGTGCGCACGTTCGAAAGGGTATTTATCATCTTGCAACATCCAGCATGATCAGTCCCCGACGTAAAAGCTGTTGTGACTTTGTTGGGGAAGTTCCTTATCGAACGGCAGGGGGCAAGCGAACGCAGATCCGTTTTGTACG"/>
                    <sequence id="seq_t1673" taxon="t167" totalcount="4" value="CGATAACATAAGGTTCACATCCTCGGCGTGGCGACATTGCCAGACCAGTGCGCAATGATGGGTCCGAGGTGTCCGAACGAGCCTCGGTCGGAAGTGTGGAGCTGCTGCTGCGCGGACGCCGCTCCTCACCGACTTCTTAATACTGGCTCTATAGCCCTACTGTTGCGTACGACGGCGCTGAGTACCCGAGGCGCCATAAGTTGTAGCGAGACACAATTATTCCCCGTTAGGGTCGATTAGATGGTCGGTTTAAGGTCGGGCGTACATGAGCCAAGTCCGCGAGTGTCCTCAACGTATCTATGGACCACACCCGACCGACGTACAACTAGGCGGCGTCGAGGCTCAATAGACAAACGAAAAGGACGTTCGGATGTTTGTGGACTGTGTAAAAGACCTAGTCGTCTCGTTCACCAAAACACTGTTTTGAAGCGAGCAATCGATGATTGATTAGCGCAATCAAAGTTAGGGAAATTTTCATTGTGGGAGTCCAGACCATCAAAGGAACATAATAGGGGGAGTTGACCTGTTTTAGATAACCTTGTTCACTGGGTTAGTAAACGCACAACAGGAGTATCGCTCGAATCTGCTCTGCTAAAGGCAAGCTTTCGTGAACGCCATCGTCCTGTTACTGAGCTACCAGCTAGGCGCCTTCTAGTCTTTTCCTAGGCAGACTATTATGTTTCGATTGTTCCCTAAGCCATTCGCTGAAGATCAAGAAAGGCCACGGCGTTAGTACACCTTGGAGTTCGCCAAACGCCTCCAGGTGACTTAATTGAAGACTGAAGCCTATCTGTCTCCTGTTTTATTGCGTATTCTCTTTCTTACACGGCACACGAGTGTGAGCTGACTACATATCACCTCATAGATCGAAGGGGAATCGCTTATGCCCGGCTCTTACCGGACCGAGCGAAATAAGCGCCGTGGCCCAAATTGTGATTTTTGTTCAGATGAATTTGATCAAGATACAAAGTAGAAGTTTTTTTTTAAAGGGTACAAGATC"/>
                    <sequence id="seq_t1683" taxon="t168" totalcount="4" value="GGTTGAGAGCTCCTGCCTACTAAATTCTAACCGTGTAGGAGTGGGCCAGGGTCAAGTGTGGTCACGACCCCTTAGGGTCCATCTATCCCACATCCCCTTATGACACCTAACAGTTATTTACACCCGGGTGTCTCTCGTTAAACGCAAGCGACATCATTTCGGCGGTGAGGGTACACATCATAAGCATTCCCCCCTCTCAAAGGTGGCCGTGCCTTGCCGTCGCTCACCATGTATTCAATTACTGGCTGCTTCAATGGCGACGCGACTTAGAGGCATTGACCGAAATATCGTAATGTTTATTAAGGAGGTAAATTGTAGACGAACTGTAGGTATAGGGACCTAGGGATTAACCAGCTTGAAGGGGCCTTAAAGGGCCAAATCCGCCGCGATAGGTCATGAACCCCTAGTGTCGCATGGCGGCCGACCTGCCGCAGGCTCAGATATAACGAAACAATGATCACGCGGCGCGCAGATGCTAGACGGAGCCTCTCAGACAGCAACGCATACAAAACGGTTGTTCCCTAGAAGTGTATTGGACACACTTCCATGCTACTTGACAGCAGATACATGCGTAAACGAGTCAAGTATTGGTTGCCGGACTCGTACCGCCTCACCAATACGCCGTAGTCGTGCTTCATAGTGCCGGGGCAGGATGCAAGATCCCTAAGAGTTATTTACAACCGGTTGAGGCGTTTCCAAGATCCGAATCACGGCGTTAGAATGAAAAGTGTCCCGTGAGGCAAGCGTTTAAGGCCCACCTACACGTTTTATCTTAACCTCCTGTAACCTCCTGGCATCGTTCATGATAGGGTACAACTAAAAGCCCCACCTGAGAAACATCCGCTAACACTTCTGGACCTGTTCAAGGACTCTCGCGGAGTACTCTGGCGCGGCAGTCCATGCGTGGACTTCACGTTCTTCAAAAACTTGATGCATAAAGCGAGGGACTGACCTGAAGAAGTGAGTCTTCGTCGCTTGTGTTCGGCCGAAAGAGCGTGTG"/>
                    <sequence id="seq_t1693" taxon="t169" totalcount="4" value="CATTTAGTAGTGGGAGAGGCACATGGGTGTAATTTAGGGAATTATGTCACGCGTCACCAGTGGTCCGGTCGTCCTTAAGCTGGTGATGCATCCACGGCCGACGAGACTCATCTGTGGAAGCTGGTAGATACCACGTCTACGAGAACGGCTATCGGCTACTCCATCGGCTTCCTACTTGAGGGGTCACGAGCCTGACCATGGTTACGACTAATGCGACTCGGTTGGTTGCGGCTGGGTTCACTGCAAAATAGGAACATCAGAGTTCTGAGGCCACACATTGGTAGTGCGAACATTAGGATCTTGTCTTGCGCTCGTCTAGGGATGCGTGGACGGACTTCGTTGGCGAGGCCAAGCGAAAAGCGTGTGTGGGATGGATAAAGGGCTCATCATACACGGCACTAATGTCTAACTTAGTCGACCGTTTGAACCGGTCCAATGAAAAAGCTGACTTCCGGGCGAATCTTCGCATACCAGAAGTGCGGGCACGACCCAGGATTCTAACATTTCGGATCCCAAATTAAGGAGAAGGAGTCCACGACGTCGCATGTATTTGGGAATTTGGATTCTGATTTAATTGGCTGGCGCCTAATGTTCAGCCGGTGATATGGCCCCGAACGTGGTTGGCGCCAATTGACGACGGTTGATACGATTTGTTGAGAACTCATAATGTTGGTCATCGAGAGGACCGCAGGGATCCGAGAATACCTATTGTCCGGTAAAGTTGTTAGGTTCTAAATAGCCATCGTACTTCCGGCAAGAGCAGCAGATGAGAATACGGGGATAGCTGCTTGCCCGTTGATGGATGGGCACTTGATGCGGCGATTACACGCCACCAGTTTCTGTTGCGCGAACGATCTTGTTAGTCTTTGATGATAGATATACCCCCTTCGACTAGAGTGATTCGCATTATGTGTGAATAACTCATCTGGAGGGGATCACTCTTCATCCTCCTTCGGGTAGTTAGAAGTTATGCCATGTGTAAGTCGAATGCACGCATTTA"/>
                    <sequence id="seq_t1715" taxon="t17" totalcount="4" value="CGTCTGCGGTAAACTGTCGAGGGCTCCTGGATGACCGAACGTCTGGTCAAAAAGCGTTGACGTTTAGAGATGTTGCCATGCAGGAGCCACATGTGTGAGCAGCTCTGGTCGTCAGATTGCAACCGCGGGGGGTTGGTCTACATATAGCGGAGGGTTTACCATTCTCCTGCAATTTGATGGTTATCTCAATGCTGGTCGGTGCAGACCGACCTGGCCTACTCAAACCCTACGGCCAACACACTTCTACTTCAACTATACACAGTCCTGGCGAAGCTTTTGACGATCCAGTCGCGCCCAAGCGATTCCAGGTGACAAAGACCCTTGGTCAACTGGTGCTTACACCTACTGTGAATAACCGCACAACCCCCTATGCAATACCCTAGGTATATGAGCGTCTTCACACAGCGCAAGCCTCCACACGTTGTTGCACAAATAGCCGTCTATGGAGGGACCATCAAGACAAAAGTCAAAAACGTGGAGGAGAGAGTACTGGAGGTCCTCCACTATAGCTTAGGCCTAGCTAACTACGTACTCTTGTATTGGGTGGTATATTGTCCCCCTGCGATGGCGAGCCCATATGTTCTTGCGCTGGAGCTCCAAACAAGTTGACGCAGGACTGTCTCTGTATATAGATCTGTCAGTGTTGTCAAGAGGGGGTGCGTGGCGCAGATATCGCAGAAACGTGAAGGTTTCGGGGACACCCGATGTCTCCCCCCCTCAGCCCCCTTAAGGTCTTAAGCGTAGTAGTTCCATGAACAATTTATCATTAGAGTTCTCCATTCGAGGCATTTCGTGATCCTACATGTGCGAGACAAGCTTTAGTACTGATTCTGTGTCGCAATTAGGACGACTGCGCCGGGCGTGAATTCAGCCAATTAGATTGCGTTGTTCCGACATAGGAACAGGCCTCAAGCCAGGTTCTGGATAGCACAAAGCTAAGTTTTCAAGCTAACGCAGAAGAGGGGGACCTGGATTATACCACGTTTAGTTAAAATCGAAT"/>
                    <sequence id="seq_t1703" taxon="t170" totalcount="4" value="AGTCCCATCAGAGCGAATTCCGCTCCTGTCATAGCACTTACAATTATCCGTGCGGATTTACCTGTAACGCGTACAAATAATAGTCGTGCATCTTACTTAACACTGGTTCTACAAAAGATCAGTGTCTTGTACCACAACTTCCAATACTGAGGGGATTGTCGGAAGGTGGACTGACACCCTTCACCAGCACTACTCATAACAAGGTGCTACATGATCGTGAGCGCCGAAATCTTCTCTCACGTGTCTAGCGATACTTCCGGTGGTTCTTGTACTCATCTGCCTGGCGCCAGGAAGATTGCAAAGGGCAGCTGCGCAGGTGTGACCACTCCGTGAATAATGATTGTTCCGGTGACAATTATCCACTGAGTTGATCCCGTCCGCTTTGGGGCTTTCTATCAAGCAACAGGTCCTTACCTGCCCTTGATCCGTCGTGATTTGGACTCGCTTTTTCGTATAGTCGTTTGTAAAGATTTGCGCGTGATCTAACCCTAATTCTTCAGCTCGGCCCCCGTGTGATACGTTGCATTTATGCGACTCGGATGGAGATGCGCGCTCCGGGCAAGCTCACGTCCCTACGTCCCCCGCCCAAGTATCCCGTGAGAAGGACCTTAAAGCTTATGCAGTGGGTGGCACCGACACTTGATTATATACTCAACGCCATTCAGACTGCCCTGTGCCAGGTGGTTAATTCACGAGAGTCGTTCATACTGGCGGGTGCCCCGCAACGGTCGCTTAAGCTACGCTTCCTTAATTACTCTAGTATCAATGATGCTCATGGGTCGCAGCATATACTTGTTGATACAGGGCAACCAGATCTAGCCGCATGTCCCTCGATGTGCGAGGCTAGTCCGCCTTCGTAATTCTGTTACGCTAACTTACACCTACACTTAAATGACGTAGTCGTGGGCCCACGAAGCCAACTTGAATGGCGGCGTGTACCTTGCCTTCCCGAACTGGAACAAATGTTAGGCCTGCACGGAGAGATACCAGCCCATTCTCA"/>
                    <sequence id="seq_t1714" taxon="t171" totalcount="4" value="CGGGTAGCCTGGGGTGTGATTCTGGAAACAGTGTCGTCAAACATGCCGTTTAGAGCCTCTTGCAGGACTCCTTTATTAAGTACGCTGCGCTGGCTGCCTTGGGTGGCGATCCGTCGGAAATTAACGTCTATACAACAGACGTTCTCCGCCCTGTAAATGCCACACTCATGGTTGCAGCTCTGCGCCTGAGCGTGCCTCCAATAGCGTATTATTTCATTTGTCCCGCCATACGTAATGGGTCCTCATACTCCGTCGTGGGCCCCGGACGCTTAGTTACCGAATTTTTTTCTTTGATTTTGCGAATATCACTCTTTCACAGTCCGTGCGTGACGGAAGTACACTTGACAACGGTACCCGATGTGAGAATTATGATACGTACGCTAGCGCCGCGGTGATTTCATCTCGACTGAAGTAGTACTCTTTATGTGAAAGCTACTTCGGCACGTCCCCCGTTGTTTTTCCGGCATGTCCGCCCCATCCGAATCAAATTACTTCAGACTCAATCCTTCCCTGTCTTTCGTATGGGCTTATCGGAAGGCTTTGCAGTCTGATCTGCAGAGTACCCCCAGGATGTAAACGTATAGATGCGTGGCCTAGGCTGACGGATGAATACACTCCCGTCACCCGAACGGCCGTAATTAACGGAGCGTCACCGCTCCACCTGGGATATTCCCTAGTGGCACCAGGTGAGTAGCATCCAATGTTACGGTTCCGAGAAGGGGGCCTTAGTTCTTTGGGAGGCCGTTCTCATACAATGTACTTTGTTAGTTGCCCGATTGTTGTATAACACCGAAGCCCGTAAAATGTACTCTCAAGACAATAAAGGTTTAAAAGGGAGCTACCTGCTCTCCAAGGTCTGCACTGGTGACTTCGTAGGTCCGCTAAGCAATAATCCTCGGCAATATCCGTCCGAGCCTGGTCAAACCACCCATTCGAATTTTGCAGCGCGCCAGTGTTGACACAACAGCTTGTTCGACTTACTCTATTGGGGTGGCACGGT"/>
                    <sequence id="seq_t1723" taxon="t172" totalcount="4" value="TTAGAATAGCCCTAGCTACTCGTATCTCCTCATAAGTGGTGCCAGTGTCAACGGTTGTATTTGTTTCCAAACTGCGAGGACTGATATGGATTCGTCAGAGTAAGTTGTATTGATGAGGTAAGAAAAGAGTGATGACCGAAAAAATTTGGTAGGGTAATATAAGTGAAGGCCCTCAAAATGCTATTGAAATCCATTTGAGCTACGATTCCCTAAAATAATCCCAATCTAATTCTCAGTTGTAAAGCGTGATGCTCTGCAGTCGCACGCTGCAAAAGCACTGCTGCTTGTATCTCCTCTCGAGTTCTTGTCAAATCAAGTTGTGTATGTAGAGATCAACAGCATTTCGACAAGGAGTTTAAACGTTAGACCAACGGGGAGTTATAGACAGTGCTTTATAAGTAGGCGTCAGCCATTACAGGATACGCTGCCCCCTACTGCCTGGTACTACATACAAGGATCGAGTTGCCCTAGTAAACTGAAGACACGTATTCGGGATACATCGTGAGGCCCGGGGGAATCGGGTTCTGCGAAGACGCCGTGAAAGTGCGGAGATCTTATCGGCTGACGCTCTTGCAGGTAGCCGTAGTCACACCAGCCAACGAAAGGTGAAGAGAACCGAGAGCGCAGTCACCATTGAAGATTCGGCTGTTAATAGCACTGAGAGCCGCGCACTCGTCTCGTCGGCGAATTCGGCACCACGGAATATAAACTGTGTCAAACAACTTCAATGAACCGAAGCTAGCGCTTGTGCATAAATCGGCATGTACTGCTACACAATTCGCTGGTAAACTAACTATTGTCCTGGATTATCACTCTATTGTTGCTCAGTTAGTTAGTGTATCTCAAGGGGTTTCGATGCTAAAAAATTACAACCTAGACATATGTATGCGCATAGAGATTTTCATCTGATAGCTCCCCTTCGACCACAGTGCAACTGAGTACGCGTATCGGGCACCATGTAGGAATGCTGGGATCTCATGAAGAGGACATGTTTATCCAC"/>
                    <sequence id="seq_t1733" taxon="t173" totalcount="4" value="GGCAATCGAATTGTGTGACTTAACAACGTCGGCTATCAACCTGGTCCCGCAACTTTCTGGATAGCTATTACTCTTCTTGGTAATTCTGTCGAACACTGTCAACGGCAATGGGGCACTTATCAAAAAACTGAGAATAAGAATGGAACTTTTCGTTTACTGTGCTTAGGCCATAAATATGTAGCAAGGTACAGGTTATTCCCTGTATTATACCCTGCGAGAATGCGGTCTGGTATGGTGAAATGGACCGGCTGCTACATAGAAATTTCCCGCAAGACATAAAAGGCCCGTATAGGGCCCATCTTTGAAGGTCACCCTATACAACAAAATGCGAGGCAAGGGGCGATGCACTGCCCTAGTAGCGACTCCGTGGCATCGCTTTCAGCGAAACTCAAGCAGCAGCGTGATATGATGATGATTATCTGATGGTTTTTCTAAGAGCCTGACTAGGGAGGCCGGTGCACCTCTCTAACTTCCGAGACCTCGTAATGCCGATCGCGAAGGTGTTGGTGCGCTCAGTCCGTCAATGCTTGCGCCGATTCCATCGCCTACCCGAAAAAAGTCACGTGTCTGCGAAAGAAAGTAGTTCCCGTTGGTTGGTTAACACATTGCTGTTGCGACAAATGGGGGGTTTACTAGGATCAGTGTGACCAGTACACCCGCAAGGAGTAATAGCTAGTGCCCACCGACTGTAAAGGTGTCGTAAGGAGCAGGGGCAGTGCTGGAAGCTGACTGAAATTTGGGGCGGACGTACGATTTTGACGAGCTTCTCCAGTGGCTTGCGCTAACAAATCGTGTCTGTGGTGAGAGGTGCAATGCCTAACAAGGGTTCAATCTTGCTGACCTGTGTTCACTGTATAAATAAATTATATTTTAGTACCCGTGTTTTAGAAGACCTCTGCTCGCTGCGCGCGCGTACCCAAATAGATCCAAGCCGGTGATCAGGGGAGGTTAAGCAATCCTGGTTACATATTGCTGGAGCGAGTTGTTGTTCGTTGCTACA"/>
                    <sequence id="seq_t1743" taxon="t174" totalcount="4" value="CAACGGTGGTCAGTTCTCCTGCTAACCGTACAGCATCCGAACTGGCATTTTTATCTACATATACGGACCTTATGATTCGGTGGCTTTCCGCGTATCAAAACTAACGAATATAAGCGACTTGTTACCTCTCGCGAGTGGGTGATTTGCATTAGATATCTAGGCGGCCCCCGAAAGCACTTGAGCACCGGTTCCACGGGTTCAGCGCCTTCGTAACGCGGGAGTCATCCCCCTTCGAACAAAACTAGCTTTACTTATGGGAGTCGATTGGGTAGGGCTTCACGTGACGGCCTAGTACTGAACGAGACAACGTCGTGCAAGTTGTGCCGGAAAACACCAGCAGATACGTCGCTCGATCGCCTATGCGGAGAACACCGTTCTGGGGTAGCCGGGTAAGGATGCTCGGTCACGCTAGCGATATTATGCATGTCGAGAGAGGTACTGCCTCGAAAGTAGCGACTTCGGCGACAGAGCGATTTGTAGCGAGTCCCCGACTCGGTACTGACACGCTACTCCATCTCTGTTTTGGCTCGCTTGAACAATTACCAAAGGCCGTTCGCGTCTGTATTCCCTCACGCAAAGATGCATCCACACTGGCTGCCGGTTAGAGCGATCTACGCCTAGCGGACCCGTGCAATGCTTTGCGTACGTACTTTCCGCCGATATAATCAACTTCCCGAGGGCTGCAGTCGGAGTGGCATTAGACGGCCCTTAAGCTTCTTTTCGCGCGGAAAAGAATCCAACAGCAAAGTCTCCGCCGGTCGCTCTTTCTACAGGACTATCAGCGCCTTAATACAGAGCGTTGACTCCGACAACAGGCAAATTTACCTACTAGGTGTGATTGTCTCATAACCTCGTGAGTACAATTTAAGAATACCGGTGAGGACGAATCGCGTTATGTCCCGGATCTAAGTGAAATCGCCCAATACATCACAATGGTCATCCTGGAACAATTATCCTATACTGGCAGACGACTTGGTACGAGTAGTATCACGAGCCCGGG"/>
                    <sequence id="seq_t1753" taxon="t175" totalcount="4" value="TCTAGAAGTGAAACTGTTGAGCGGTCCTAGTTGACGGAACGTCTTTTAAAAAATCGTGGGAAATAAGAGAGGTTCCCATGAATTAGCAACATGTGAGAGCGAGTCTGGTTGTCAGATTGCCACGGCCGGGGATTCACCAATATATAACGGATGTTTTACGATGCGGGTGCAGAATCACTGGATTAGTAGTGCTGTTCGGTTCGGTCCCAAATGGCCCCCCCGAAATCTAAGGGCATAACAGTTCTACGTCAAATATGAAAGGGCCCTGGAAGCCTACCGACGGCCCAGTCGCGCTCAAGCGATTTCTGGTGCCAACGACCTTTGGTCAACGGGTACTTACAGCTATTGTGAATAACCGCAGACCCGCGCGAGCAATACCCTTGGGAGATGATATTCTTCCGGCATCGCTATTTTCCACACGTTGGAGCACATATACCGTACTGTCAGGGGACCACCAGGATTAACGTCTAAAACGCGGTGCCGTCGGTACGGGAGGTCATCCACTAACGTTTGGGCCTATCTAACTTTGTTCTCTTGTATTCGGGGATATCTTGTCTCCCTGCGATGGCAAGCTCATATATTCTGGCGCTGAAGCTTAAAGCATTTTGACGCAAAACTGTCTCTGAATATAGTGGTGCCACTGAGGTCAAGAGTGCGCGCGTTGTGCAGGTCTCACAGGAAGAGGTAGGTCTTGGGAGCACCGGATTCCCCCCCCCCACACTGCACTGTACGTATTAAGCCGAGGACATCCAGAGACCGTGTATCTGTCGAGGTCTACATTCCAGACCTGCTATAAGACACCCTGTGCGACAGCGCGGTTAGTACGGATACCTGGCCGAACTTGGGTCGGCAGAACCTGGTGTAAGTTCAGCAGAGGTTATTGCGTGGTTCCCGTAAAGGAGTAGGCCACTAGACCGGCGCTGGACTGCGCAAACGGAAGTTTACAAGCAAACCCACAAGACGGCGAGTTGTTTTCTAACGCGGGTAATATAAATCTTAG"/>
                    <sequence id="seq_t1763" taxon="t176" totalcount="4" value="GGCGGTCATTTACTCATGATTACATCTAATGTTCAATTCACGTCGATTCACCTCCTTGGGCTCTCTAGTATCTCGGGAGTAGCCGGATAGCCAATAGACGTACGTCTGTGTAGTGACAACGGTTTATGAGAAGAACACAGAATGTGAGGGGCATTACAATCAGTTGATAAACGTCAAACGTGGCACCCCTAGTTTACGGAAAGGTTATGGGGATCCGTCAATAAGTCAGGTCCAATTACCTCTGTTAAGTCTACTCTGACTCCAGGTATATCGACAGTTGCGGCAGAATTCCGTACGTAAAGGCAAGGTTTGGTGTGCCACGATTCATAGTAGCAGGTACCATCGACTCGCTACTCGATTAGTGGGATGGGCTTATGAGTCCTCTCGCTCCAGGGTGGGTCTGTCCAACTAGCGGTCGGCCATCGCGGGAAATCTAACATCGGGCGCACCTGTGAGTCTTATGTTACGGTCATGGATTTAAACGGCCTTGTAAGATTCAACAACAGGCACGCTGACCACTCGACTACACATCGAGCATCTTTGCCTGAGAGACTTCGTACAAAGGCGGACCATGTACTGTCCATATGTTAGGGTCTGTACCATCTTGAAGCTTGCCTGCTCACTTTTGCTGCCTCGTTCCAGCGTCACCATGTAGTCACGTTTTAAGCAGCATAATGAGGACATGCCGGAGAGGTAATCATACATCGAGTATCAGATCTTTACGCTGGACAAGGGGAAGTTTACCCCAAATGCGAATCTTAGTGTAGTGTTAGCGGGTAATACTCTTTTCGGCTGGGTGTTCGCAAAATCGGATGGGAAATCCCCCCGAGGAACGGGCATGTGCGAACATCGATTAATCGGTCCCAATATCTGGGCGCGCGCTAGTCCCTCTGGGGAGCCGTAATTTTGAGCAAAAGTGTTTCTGGCTGAAATTTCATACGGTATGTACACTGAGTCATTATGCTTGTTTTCTCAGCCACCCGACTATTCACATATGTTG"/>
                    <sequence id="seq_t1773" taxon="t177" totalcount="4" value="TCTGCCAGTATTGCCATGTAACCTACAACAAATGCGCAGTCACGACTCTGCAATTCTCTAAAGCCGGAACTAATGGCACATAATACAATCCCCAACATCTCAACGTCGCACATTACTCAGTCTTATCCAGAGCTCTCCGAAGACTAAATGAGAAGTCGACAGATCGGAAACCGCGCGGATTTCGCTTCGGTAGAACGGTACGCAGTTTTCGTCCCCCCATGATGGGGCTTGTAGTATTGTATGAACTTCATGTAGCTCCGTGTGCACGAATGTCTAGGCAGCCGAATGAGGGACAGGGTTAAAGGTATCGTGATTTCGAACAGATCGAAACTTTTCTACTTGGCTACTACAATCACCCATGCACGTATGACCCGTTTGGCCAGTCCGATTGGGCAAGTACATTTTCACTTTCACCGAAGCTGTGGCCTGCAGACATTGGGTCGGCCTAAAGGGTAACTCAGTCCCATTGGAGTCCCTTGGAACTACGAAGTCGCCTACATCTGACTGGACAGAAACTAGTCACCTATTCCGGCACTTCCCGCTGCCTGGAACACGGACAAACTTGTAATGACGTTCAGCAATAAGACGCAACGCACCGATTTTAAGGACTAAATCATTAAGGAAGTGGTATTGTGTGGCGACAGAGGCCATTTCTATGGTAACCCTGATTCATACAATCAGTTAAATGCGCTGCCGATTAGCCCTTAATCACTGGTGTGCCCTCCTTCAGTTATCTATTCGTGTTCCAAATTGACTTATCCCTTCTCACGTCCACGTCCGTGATAGCTTCCTAGTACCGATCTGAGATCGGTTACCACTGACCCGAACTAGCGGGGTTGTCTAGAACTAGATTGTATAGCCACCAATAAATCCGGTGAACAACCTGCGTACTGCCACCTGGACCGCGTATAGAGGTACTAGAGGAGTCCAGATCACCACCGCCACCACGAGTGACATTATGCGCCCTGAGGAATAATGTAGCACTTTGTGAACCCCGGAG"/>
                    <sequence id="seq_t1783" taxon="t178" totalcount="4" value="ACTTACGTGATCTTACTGTGTCTAAACGAATAAAAGTATATATGGCCTAGTCCTCGGATCTACTTTATGGCCACACACCTTGGACTAGATGCCAGCGACGATTAGGTCCTTGCAGGACGAAAGCATGGCGCCGTTCGTTTTGATAGCTAATTTAAGAAGTGTGCCCTTCTACTGCGTCTTCGAAACCTTTGCAGGCTCTGATCACGCTGCAATACCGATGTGTGACGATTAGTTATTGCCTGCACTTCCACCGTTCGCCTGCCATTAAAGCACCATTATCTCTCTACTCCATGCGCGCCAAGACTGGTATGATTCAACCTTGTACGAGGAGCGTGAGTTATTTAGCGGCCCGAACAATTACATCAGGCGCAGTCCCGAGGTCACACCTTCGTTTAGTAGTACCGACTGTACCCTCTACACTTGTGATTGCCTCTCCTATTGGAGAGAGAACATTCCAGAGAGAAATATTAGTACCCATAAGTTACGTGTAATAAGTTTTGGTGGCGACCCCGTACGAGTTTTGCCGGAAAGGATGTCGCAGCAGCAGGGGCTATATCAGGGAGCTGTATGGGACACGGTAGGGGGATGAACTTAAGCTTACTCCGCTCCTAAGATGCCGACGCAATGCGTCTCCCGACTCGCTCAAGATGGGTAGCAGGATTAAAGTAAGCAGCCTCTACGCACGCGCCTCCTGAAACGAGTATAGAACATTAGGGTCTACACAATCTTCAGCTCTATTGGATTCGTAACACAAACGGTCAGAACCATGTTTGACAATACTTTAAGCGGCACATCCGCTCTACGAGACATGTCCCATCGAACGACAATCAGACTGGGCGCCTCTGTTTCCGTTGCCAAGAGGTGGGCACGCTAAATAGGGTCTTTAACATCCTACACCAACCAACATGACTAGTTCTAGACGTCAAAGCTCTTTGGACTTTGTGGAGGTATATCTTTTTCGAACGGCGTGGGGCAGGCGAACCCAGACCGGTTTTGTACG"/>
                    <sequence id="seq_t1793" taxon="t179" totalcount="4" value="GGGAGTTAAATTCTCTTGATATGGAACCAACCGACGTAAGGGAGGCATGTACGACGAACCAGGTGCTGGCCCGTTGCATCCGAACAATGTCAGATGAGTAAAAGTAATCTATAGTGGATGCCTGGTCCCTCCTATGAGTAGAACGTCAACACAGGAGTTGGGACCAAAATGTAAACTCCTGGGTACCTTATAGAGTACATGCGATACAACATGCATACTAGGTATTGGACTCTTTCAATCGCCATATGAAGTCGTCCTCGCGTTTGAAGTAGGCGGGCAGTTCCCCAGGGGTGCAGATACACCAACGGCACAAGTCGTAACGACTCTACAAGACCGCAATTACTCCTTCCACGCCCACATAACCACTTGTTGCGACTGATAGAGTTGTATGGGCCCTTATATTTAAGCTACCCGAGTCTTGTAAGAACGGGTGTAGCGGCTCGGGAATTTCCGACACGTTCTACGATAGGACCCCCCTCCCGCTGTGTTATGCGAAGTCGGTGAAGCAAGACAGAGCACACTTCATGACGTACACTGGCCTGTTCGCAGCGCCTCTATACGGGCTTGTCTGTCCCCATTATTATCAGGGGTCCTACCTTTTCGAGACGTCATCGCGTTAGGTTAATGCCATATGACCTCTGCACGGATCGGTCTACTAATAAGCAGCAAGCCAATTTACGGTACCGCCGCTAGTAACGACTGCCTCAAAAGCGGTGTTGGCATTAAATACGTGCGACTCGCGGCAAGATAGCTGTCCGACGACGCTATCGGACCTGTCGTGGCGCGCGAAGTTTGCGTCTGTGCAATTAATCCCATTGAGATACCGGTAGTGAGGTTTCGTGATCGGTCAAGCCATGCGCTTACTGCTCAAGTGGAGTTAGTGGAGTGGTGATACTATCATTAGGGTATAACTTTTCATCCCGCAGCTTAAGATTAGAGTTCTACCACCTTATGTTGCATGCACAGGCACGTGATACCTCAGATAGACTATCCTAGCGAA"/>
                    <sequence id="seq_t1814" taxon="t18" totalcount="4" value="TTACTAGGAGGCCCTCTACATCTGTCTCAGGCATTGCCTCTCGCTAACGTATATTTACTGGTGATCAGGATCGACGGCCCATCGTGATCACTTCACTGCATTCTGGTAACAATCGGTACTGTGTCAGTATCGGTGGACCTCGCCGAAACCTTCTTGGCTTGCGGTAGGCCGCGTCATCTAAGCGATGCCGCTTAAAGGGGCCAGTATAGGTGGATCCCAATTCCGAGAGGTCGCGGGATGGGTTTACTTTCAAATAATCATTCATACACGGAAACTGAGGCCACAGACGCCGTATCTGACGGGCAAAAATTAGATAGACAATCGTTATTTCGGCAAGTGTAAATACTTTCTTAGTGAGATGATTTAACAGCCCCGGCATACGGCTGGTTGGATTCTGAACCACTTTGCTTCATTGCAGTTATGCGCGCAGCAGATCCCCAGGTCGGCGCGTGAGCTGCTGATTTCCGGTAGAGAATCGGGTGACCAGATCGTGCTATCGTCCGGGCCCAATCTGCCCGCGGTTCGGGGATCCGTTAAGATACCCATAAGTGGCCAATTATATAGATCGTGTATCATCTTTGAGTCTGAGGCACGGAATTCAGCTTACAAGGCACAGGGGATGAAAATGATCCTGTCACCCCAGCTTCCGAATTAGGATCCTTCATATCCGTCGTGTTGCGACCTGCGATGCCGTACAGCTTTTTGCATATATCTAAACACTGGGGCGTAAGCATTGTTTCCGATCATCTTGCTCTTAGGTATTTTCCCCGGCAGTCTTGAGGGTTGATACCGGCAAGGAGAGGCAATAGTACGAGTGCTCTTTCGAGGCTCTGTGCGAGGGCGAAAGGGGAGAGTAGTCCATACCGACACCCCGTCCGACTTGCCTATACCTTTAGCGGAGAACCGATTAGCTGGTATCCGGATCAGGGACTGTGCGACGAAGTTGACCTCAGGATTCGTCGACAGCCGCTATAGTACCGTAAATTATTCGAACTCTCCG"/>
                    <sequence id="seq_t1803" taxon="t180" totalcount="4" value="CCCTCTCCAGGAATGTCTACCGTCCTTTCGAGTTGCTTAGCGTATCAGGGCAGCATAGTGTATAGTAGTAGACGTCTACACACAGCAGGAAGTAGCGCCCCCAATTCTAACGTTGGCACACCATTCTAGGTATGGCGCTATACTGGACCAGAGCCAAGACTCCTCGCACGGAGCGGGGCTACCCAGCGTGGCGCGATTTCTTCTTAGCTATGAGTCGACGTAAACAATTGCGTTGGCACTCGATTACGTACTGGAGTTTTAATAGTACAGCCCTCTGTACAGTAGCCTGTACATCAATCACCCAAGCGAAGCAACTCATCAGATAGCTTGTAAGTGATCCAAGTAGGCAAGGACGGAACGGGACCTAAATGCTCCCTGCAAGAGACCTGGCGAACCCTTACATATAACTGCTTCTCACGGTGCACTGAGGTCTCCTCTAAAAGGATCTCTGATACGTCGTGACCACTGAACTACTCGGCTCGTACAGATTCTGACGCGGAACGGAGTCTATTCACTCCTAGACGCGAGCCTACGACCCCGAACAGACGGGATACACGTAGGTCAACTCGCGATTCACCTACGGCGAACCGCAACTCGGCGTAATACCCGAACGTGTGTTCCAGGTAGCGTATCTCCTGTCTAGCGCCCGAGTGAATACAGCCGGTCGCGCGGGTCGGTGAGACTAGTAGTCGGACACCGGCGACTTAAGTCTACGAGTCATTCGGGCAGCTGTCCAAGCTCAGAGAGCGTCTCATACATGATGGTAGGTCGCTTCTAAAACGACGCCGGGAACTGATGTCCAGTATAAGAAATGTTATCTAGTTAACGGACCAAAGGCCGTGTTTTTCTATATTCACCATTACAATTAATCCACGAAAAAACGGTACCATCTTTGCTTTGTGCGAACTTTAAAAATCCTAAGAATAGGGAGCGGTATGCCCCTTCTGACGCGATACTTTTGCTTTTAGTGGAAAATGCCCCGAGACGCGTGCCAAACCTA"/>
                    <sequence id="seq_t1815" taxon="t181" totalcount="4" value="TTACGTGCCTATGCGTAAGCTTGTGGTCGCACGACGTGTTCTCATTTCCGCTGCTCTAAGCTATGGACGTCCGAGGTGACACTTGACAGAGACTACTGGCTCACTATTTAGGATACCTAATATAAGCTTCAGGAAGGTCGAATAGCACAGCCAGTTGTCGTTAAATCCTGGACTACTCGGAGAAGGCCTAGGCAGTTTGGCATGGTAACCGTGCTAAAAGAGGTACAATCGACCAGCGCCGTCGTTCTGGATGAGATTCAATGACTGGTACACGTACGCCCCACTATCTGATTTTAAGTTTACTATCGGTCAATCGATCTATCTCTGCTCGGCGATTACCCACTATGACAGCAGTGGGGAAACAAGGTTTCAAACTTAAACGAAGTGAGTCTTTTTTACAAAAACGGGGTTAGAATTAGGAGCCATAAGCCGTTATGCGACGCGGCACAAGACGGATTTGAGACCCGCATACAGATGACCTTCAACGGTGTTATCGTATTTGAATGCCGCTTATGGATTGACCGATTAAACCGACGAGGTGTGAAGACAGCGTTTTCATTCGGCGATACTCGCGAGTAACATTCCTCAACACTGTGATATGCTGCGCATTTCAGATATCTGAGTGTGTTGCTGCCCGCTATAAGGGCTAGGAAACGTACCTGCCGGAGACGGAGCTCTTGATATTCCAGCATGTGCCCATAAGGGTACCGAGAGAGACTAACTCCATCGAAATTTGTCCAGGATTTTGGGAAAGACTACAATAGGAAGTTATTTATCTACTTCCTATCTATGCCTTCAAGTGATACGGTCCACCCGTTTCTGCGGGATGAACGTAAACCTCGCATATCTGGATATTCCAAGACCGGCTAGAATCATCCAATTCCTTCGCATCTTCACACATGTCAGCAACCAAGGCTTGGGGGATCGCGAAAGTGTCTAGAGAAAGGACGACCGTGTTATCCAAGTTGAGATTAAAATACGATGATTAGTTGGCCTGGTC"/>
                    <sequence id="seq_t1823" taxon="t182" totalcount="4" value="TCTCGAAAGCTGGGCGAGTCCAGGTTGGGATTACCATTCCTGCTGCCGCTCTGTTAATGCTCTTGCGGAGCTGGAGCGTATTCAGATCCCAACCTATGGTTGCTAGGTTTACGAAGTGAAGGCAACCGCACTCACCTGGGATACCTGAGCACTCCGCTAGAGAGTTGAACAGTTTAAATTAAAACGCTAGGCGACTTGTGCTAAATTCAAGGTAAAAGAACTGGCTTTTCCGACTGAAGCGCAGGAAACGTTTCACGTGGGGAAACCTTTTGCACGTCCGATGCATATCTCGTAATCTCCTTTTATGCTACCTGGAGCTCCTATAACCATTCGGGCGTAGCCACTCTTGTACAAACTAGCTAGGCTCAATATCCCTGCGTCGAAGCGTACAAGCTTGGGGGGCAGGCGTATAGTCTACCGCTACTACGTTTGATGGAGCGAACGTACGTGCCAGTTGCAGCGTTTCAAGTATCGGTGGATACCCCCGCTAAATCACATTTCCATTAAGCTCTGTCACTAGCATGGCTCTTCACATGCCCACTTTGCTAGGTTAATACAGGCTGCAACTGATATATGTAAATCTATCAGGACTAGTACCCCAGCGGGTCGGTGGGTGTGTATCTGTTGTGTGTCATTTACGGCCCAGTAGGCCGGAATCCGTCGTGGCCAGACAACGTTTCCATAGACGTTTCCAAATAAGCCTGACAAGTCTCAAACGTTTCGATGATGACATCGAGTAATCCACGCTCCATATCACAGAGCCCTACCACCCGACGGCTTAGCACAACATCCTAAATGGAGAGTTGCCCTCTTCGGCAACGTTTTAGATGAGGATTTATGCTCAACCTCTCCGTGATACACCAACTGAAGGCAGAGATCACCACCTGTGTGATTCCCCCCACACACGGCTTTTATCTTACAGGCGTCTGTTTTTACAATAAGTTCAAGCCGATCTCTCGGTGCTTACTCACTTACGATCGCAGTGGCGATGCCCTTTCCA"/>
                    <sequence id="seq_t1833" taxon="t183" totalcount="4" value="ATCCCCGCAGTCCCTGAGGGTAAGCGTATTTGAATTTGGATCTCGGATTGTTAAAAGTTAGTATCTCGACAGAATTACCTCGTGAGATCGTTTTTCGGCGCGTATTAGTACGTTGTGACCTCCACCCGAGTATTCAAGCATAGTAATGCGTAGCCTGCACAACCATTTGAAGTAAGTAAATTCGGTGTTCACACCGTGCAGGGGAGGTCGCCGCGGCGCCGTTCCTGACGGTCTTACACACATTTTGATCTTAGCAAGGTCCTATGTCTCACATAGCCTGATCACGCAATGTCAACAGGTCGACGGGCTAGTATGCTCGGAACACATTAGTAGACGGACTGCGTGCAGCTTGCGCGCCTTGTCGGAGTCGCTCATATCGAACCAGGGGTCGACGTGTAGTAGGGCTTCCGGGTCTCGATCCTATCTGAATCACGCTATCACAGACGGGACATGTACCGTACGGGAGATGCGATCAAAGTTGATGGTTCATGACTTGTAAGTACGATAGCTCCCTACCCGACCCTCATGGACCCACTACAGCAGTGGCCCCTTAGCCTGGGATCTCTTGCACTTTCGGATGCCGGCACATCATCTTACACAAAAGTAGCTAGGAACCCTGCAATTTAGACCCTTCACGTGAAGCAGTCTAAGGCTATTCGCTGATCTTACTATCCTTAGCGCTCACCCACGACACAGATATGATAGAACGTTCGTTTCCCCCCACAGAAGACGCTCATGGACTCTTAAGGTCATTCGCGGACGCCGCATACTAACGCCAGTGATGTCACTGGTTATAGTTCTAAATCTAGCTGCCCTGGGGATAGTGTGAGACGCTGGTACCGGTTTGAGGCCCATACACCGTTAAGCCAAGATACATTCTCTCGGCATCACCAATTTTGCTCCGAAGTGGTATAAAGCATATATTAGCTACTGCCGATAATCGGCTGTACTAGATTCCTAGGAAGTATCCAGGAACAGGAGGGCATAGAAACTCCTCTAG"/>
                    <sequence id="seq_t1843" taxon="t184" totalcount="4" value="CCCGCAACCCCATAATTGGTGAAGTCGCAACAGTGGACTCGTGGATCTACGAGCCTCCAATTGCCTTAAGAGGAGCCCTTAGACTGGCGTAGTGACATAGAAGTTCATGGCAATGCCACATCGGAGGAGCGGACAACCGGACCCTAGTCTGCGTAAAGTCGTCGTAAAGACGACCTTCGGCGGCCGTGTATGGTGCGTAACTGGTGCTAGAAGGCAGTATCTTACACTCGTTCAATTAGTTAAAGCCGTGGCGACTTTTTTACTTGGCTCCCATCTTGTATTGAGCTTGAGTCCCCGCTGAAGCAGCATGGCCGGCAAAACGGGGGTAGCGAGCGTTTTAACGGAGGTGAGCCGCTGGTAAACTCGTGGTCTACCTATTTCTCTCGCCACCTCGGGGGGCCTGTCACCCCTATAGTAAGTGGACAGGGGGGTTTAGGGAACTTCATCAACAGACCCAGTTTCTCTAATGACGGAAAGCTGAAGTAACGCAACTCTGCCTACCTTTGGGCCCCAACATTGGGGCGGCACAAGTACGCCACTTTGGGCCACACGCGATTGCCGGGTCGTCCGACAGATGTTTCGTAAGCGTTGCACCCCTAAAGGGCTCCAATCCTCTGCGTTTTCTTCCGATCCCTCGGTTACTTTATCTTGCTCAAGGGGGTCAGGGCTACCCGACATAGGTAATATGAACTACGATTTGCAAGCTATAGCGTGCCTCCATTCAAATATAGGCGCAGCGGCGTATTACGCACGCCTTGCCGTAGCCTGGCGCGTCTGTCTCCATGCTGAATATGGACGTCCGCCGCGGAGACTCCGTTATCACCCGTCCTGCATAGTCATTATAGTATTCTGATAGTCAAGCTAGTATGGGAAAAAGTTCGCAAGTATTAATCCCGGCTAGAGACTTGCTAGCTTGGAAGACAGGGTACCTTCCTTACAATGACCAAATAAGGCAGCAGACCCCACATGTACTCATTAGCTGACATTGGCAGATTGCGCA"/>
                    <sequence id="seq_t1853" taxon="t185" totalcount="4" value="AAGGCCCTCTTAGTAACAAAAGTCACTCACGCTCTGGTATAGGGCTATCACCACATGGTGCGTTAGTTCCAACTCACGTTGCCATGGACGACCAAGCGGACTGAGCTAAGCTGCCAAGACCTGGCCTGTGTAGTTGACTTTGCCTAATTTGCTTCAGTAGCGGAGTGCTGTGTAGCGCCCGACGGTAGTACGAGGTTGAGATTGTCGGTGCTCACGCGGGGGGGCGCCGAGAGTGAACACGACTGGCCTCTCGAAGTGGCTTAAACGCAGAAGCCGACAAAGATTCATCCAGGCTGTCTCCCTCTTGTACGCGCCAACAGGACGCACTTCTGGCAAGAGTTGTGGGCGAACTTGGGAGTTAGTCTAAATTTGACCACAGACATTATACCCGTATGTTCAATAGATCGAGCGACTTCCGGGCAGAACTAGAACCCGTCACAATGTTTCATCCCAGGACTTACCGGCATAGAATCTCGGCGTTGACAACGGCCCCTACCAGCACAGAGCTAGTCCGGCTAACGTCCTATGTCATGCATCTTCCGCGTGTTTTTAGAGCCCGACCTGACGCACCCGACTCAGCGTGAGTACAGATTGAGGCTGCATAAGCTGAAGGCTGGATACGTGGGTCGCTCCACGCAAATCGGCCGCTATCCCACCGGCCCTAATACTTGCGCTTAGCGAGGCTCAGCCGGTAAGTTCTACCTCTCCAGTGAACGCTAGTAAAGCGTTGACCACCTGCGCGCTATGTAAGCTGCCGACTTGATGGACCACGAAGATCGAACATGCGTACTGACTAAATTACTGCACCCTGCGCAAGGAGGAAGTGCTATTCTCGGATAGAAATGAGTACTGAAACGGCTTCAATGGCGTACCCATCCGGATAATCTTCGGAGCTATTGGGACGGAACCGATTACTTGGCACTGGATGCCCCTTCATACGGTACTAAGACTTAGCAAGCATCGACTTGTATGAGTTCAGAGATCAGACGCGATCGACGTT"/>
                    <sequence id="seq_t1863" taxon="t186" totalcount="4" value="TGTGAGGTGCAGATAATTGTAGGTTTTCCGTCGCGTGCAGCGACCGTATGCTTTCTAGTATGGGGATTTTATGGCTAACGTTCAGCACAATGGGATCTGCTACGGACCGCAGACCGTTTATTCCACGTGGCTGCGGGATTCCCGGCTTGGGTAGGACTGATCTCGGTGCTGTGTTTTCTCTGACCAGAGCTGTGATAGAAGATGTTGACAGCTTTTTTAGTATGCTCTCACGTGTCAGTTCGTCCTCGCTTTTGGCTGTATGTAACGTCGGTACGCAAGCCGGCAACGTAGGGTGTAGGTAGGACATGTCTTGCGTAGCCGCTTGAGTAATCCTCCTCTCTATCAATGCGGTTGCTTGACTTGGTGACACGACCTTGCATTTTATCATCAACCAATGCCGAACCCGACCGACCCAGGGCTATAGCGAGATGAACATGGCGGTGGTTCTAGCTCGAAAAAATTACGCAGCCAATTTCAATTCTGTAGTCATGGTCGCCCCCAACGTGTAGTGTTTCTTCCAAAAGGTGGGGGTTCAGTTGACTCCCTATTACTCCTAGTGTTCGTATCAGACGTAGGGTATTGAAAGGTGCACGTAGGAAACGACCAGAGCATCAGATAATGCTTGCGATTTTGGATCCCAACCATTCAAGACTACGTATGCCAGACACTACTGTAAGCCGGCGGTAGACTAGTACAAATTCAATCATGCCGACCGACGTCTCCTTGCCCGGGGCGCATTTCGGTCACCCCTTAGTGAATTACGATCGAGACGCGTTCTTAAGCCGTTTGGATGCCTGCGGCTAGCCAGGCCAGTATAGGGAAATGACGGTGCGGAGCAATGTCTCACTCAGCGTTGGTGTACGCAGCCAGTAGATCGGCAACAGTACCACCACTTGGCAGCTGTAATATCGTATTGTCAATTAGAACCTAGCACCCACAAGCAACCAAACGAGCATTTTGACAAGGCCTGGCCGAGTTCGGCCTTGCGTATATATGCTCC"/>
                    <sequence id="seq_t1873" taxon="t187" totalcount="4" value="AAAATATCTAACTAACACTCGTTTGTGGATTCTACTGTGCCTTTGAGTTCGCAACATTTCGATGACGCCTAGGTTGGTTTTATTAGAAAATTATATTCTAACTTGAATCGAGGCCTGTATAGACAGTCCCCAGAGCGGGGGGGGGAGTTGTAATCCCGCCACAAAGGACTGTGACGATCTGGACCTTACCGGGTCCTACGTACTCCCCTTTCAACCTCGATTGTCGCAAAATCTTCTTAGATAGGAATAATTTGGGGGAGCGTAACGAGGCTATCTCTCACAACCCGAAGCCACGGTAGCCTTGCCTCGGCCATTCTGCGGTCAACCCACACCAGACTGTCAATCGTTATTCTTCGGTCCGCCATTCGGGCCACCTAGCGCGTTGGGTCCTCAGGTGAAGGCATGGGAGGTATGAGTACACGGCCCGCTTGCTACTCTCTTATATTTCTTGAGTCATCTGACGGGCACTAAGTCATTCCTAGACGCGTAGCCTATCTGGTGGCGAAATTGGACGTAGGAACGGTCGAGTCGGCGTTCCGAAAGGTTCGAGGTCTGACGGCGTGATCATTATGGGTTACGAGACGGATGCAAATTCACACGAGGTCGGGTTCGCTCCTAGACGGCGTCGACAGCCAATCGATCAGTGACTAGTTTGAGTGGACCAATGTTCTTGGACTGACAGCCCTGCTAAGACAGTTCATCGCTTCCTATGGATGCGATTCTCCTGAATTGTCTTGTGAAACCTACCCAAGAGACACTAGGTCGCATCCCCGGTTGCCACCGTACCGCCTTACGCTAAGCGGCACCCCACAACAATAGGAGATGCAGATAGAAGTTTGGACCCATCTCGCGGACGGATGTTGAGTTCACCCCTTACCATTATTTTGGTTCTGAGATCTCGCCGGGCACCTCTAAAAACACCGAACGCTGCTTCTGCGGTACAGATGAGCCGCCCCCACGAAGATCCGAATCATCAGGGACGATGACGGCCCACCGGCAT"/>
                    <sequence id="seq_t1883" taxon="t188" totalcount="4" value="GGTAGTTGAATTCCCCGCAAACGGAGCGGACAATAGCTTAACCAGCGTGGGTACTGACGGATTAACATCTCTGGCGACTAGTAGTTTCCTGAGGTGGGTGAGAATGGTCCAGCTGACCCTCATGCGCGCCCAACTGATAAGAATGGCAACAAAAAAGGAGGGTGAAGACACCCAACTGCTTTCAACTTGTCAGTAAACGCCCGACGACTGCTGGTTGCGACATCTACTACACCAACGAACCTGTGCGTTACTTAGCTGATCCCTACAATACCTGGGTCCTAGATGTGGTTGTAAAGCATATCAAAAGCCTGAGACCCTCAAGGCCTAACGTCTCTAACAGCGGTGAATTTCATAACACCAACCGGTAACAAGAGTCAGGCGCAGACGTGCGGGTAATTGGCTAATGTTTGGCACAAAAGGTTAGTCTACTGGTCACGGGTCATACAACACTACGACATCGCTGAGCTGTGTATCCACTCCCGCTCCGTTGAGTCTTGCAGTATATCGTCCAGAAAGACTCGTACGTTATTAATAGTTCCAGCACGGTTGCTTGTTCAATACTCGAAGCTGCGGTTTGCTTTTATTAATTGTTTATATTTCATCGCTCTACCTCTGGTCACGTTAGTTAACTAAGACCGGTCATCGGATCGTTTTTCCTGGAGGCTCTGATAAAATTATAAAAGGCGGAGATTTTTTATCTTGCCTGATGTTACTAGTCTTAGCACATCCCGGCTGATATTGTCCCCCAGTCGCGATTATATGCCATTACGACGTAGTTACCTAGGCTTCCACATGTCTACTGCTTATGTTGTGAGTTTTCTTTCCTGATCTTTGGCTAACGTTATTTATCCAGCGCTCGCCCGCTGCTCCTTTAGATTTGGCAGTTCAAAAAAGCTCCTATCTGGCGCCTGGGTGGCTGGGCGCCGGCTTCGAGAAGATTCCAACCCGTTTACGAATCTCGTATCCAACCTCCTCATCCCTGGGCGACTACACTATGCAT"/>
                    <sequence id="seq_t1893" taxon="t189" totalcount="4" value="GATCACAAGTGTTACAACAGATGGATCACGATCCTCCCACGAGATTTTAACTATAAGTCCCCAGTACTTACTCGTCCCCTCCCGTTGAGAAGGCATTGAAAGGAAAGAGACTGAAAACCGGCTGTAGCCACCGCATTCAGGCGCTTAATTACAGGAGACGTGAGAGTTCGGGATCCATTCCCCACTGCTCTAATTCCAGACGCACGTCCCGAAGGTAATGATGTATTATATCCGTAGCGTCTTGGTACATTACTAATTTCTGGGAACGTATGTCCCAATAACTCTCGTCTCTCCACAATTAATTTTTGCTTATACATTGACGAGTTTATTTACGAAAACGCCTTAAGTCCCAGTCGGGAGAACGCAACAAGATGAAGATGGTGGACACAGAACGATCCCACGTTATACCACCTGTACCTTACGCAATGCGAAAGGTAGTAAAGCGCGGCTAAACTAAATCTAAACGACTTCTGGACCGGGTTTGTGAGCGATCCCAACTAGCCTCTAGTCGGTGTATCCTTCATTATGCCTCCTACTATTTATGTCCATTCACCGCGAGACTCTTTCGTAACTTTGCCCTTCTCAGGCGAGATTTGTGTATTCGAGGAATGTACACGACTCCTGGCTTACTTAGAATACATAATCGCGTAACCGGAACACTTTAGTCACAGGTTTCGCGAATTTATATACTCAGAACGAAAAGTAGATACTCGTGTATAAGACCGTGCGCATTGTAGGCTGGGATCTATTGTCCGCCAGGAATTTTTCGCACAAGATGGCAGCTCTGTGGTTTCCGTTGGCATGCCCTAAATCTCTCGTCCATCCTTGTAAGCAGTATTCTGACTCGCCGTCTGACACTTTCTGGCGTTCCGTATAACCTAGCTTCGAGTTACCGGAGGGACCAAATCCGCGGACGGGGCATGCATTAGAACGAGTCCTCCTACGGAATGCCCATTACGAAGATACCACTAAGCGACGTGTCCTCGGGGCGGCGTGCCTT"/>
                    <sequence id="seq_t1915" taxon="t19" totalcount="4" value="GGGAAAAGAATTCGCCCTGTTAAGGATATCCGGTTTGGCCCGGGGCGTTAATATATGAACGTTGAGATCATACCTCGTTCTACTGTCTCGTGTTTCAGTCTGGACCGCGCAAAACACAATTGGACCCTCGTGCGTATGAGTAAAGTGTCTCATTCGCTTTTATTGTTGCATCATTAATTGAACGCCAACTCAATGTGCCCAGCCATACCCGCTCCTAGACCAGAGTACAGTGGTTTGGTATAGCTGTGACCGAGGATTTACCCTGCAAGCTAGGGATTAAAGGGCTGAAACGTGGCAACGTGTGCATGGGCCTCGCCAGTGTACAATTCCACAGCATGATCTAAACGAGCTCACCTTAGCGTTGTCATAGAGGCTATTTGGGCGCTACGCCTTCATGGCGATTACGCCTCAAGAATTGAGGGGATACCCATAGTGACACCTGAGCGCAGACGTGCGCGTGCCAGAAGTCCAACCGATTCTCCCTCCTTTTGGTCACGGCGGCTCTAGCTACCCTGGTAAGACCATGACGACGTTCGGAGGAATAGAGTTGATGCCTACACGTCGTGGCATCAGTACTGGGGTCTGGCCGTCGCACGCTTGTGACGGGTGTGATGCCATACTAATCCGTGTCTATACGCTAAGAGCTAGGAAAAGCTTACTTTGGTATTACCGTGTGGCAGGCGGACCTCGTAACATTTAGCCAGGAACTAAGCTAAACGAAAGAGAGTACCCCGAGTACGGCGATTTGAACAGCCGTCAATAGTTACCCCGGAATCCTGAACTGTTGTTTGGTCTGTGGTGTTGGCGGCGGAATCCGAGTTCAGTGCTACAAAGTTTGAACCAGTCGGCGGTCTACAGCCGCCTGGCCAATTCGCTAAAATTGAGGTGCAGATGTTGCGGGGCCGGATGGCCGGGACCACGACCGACAAACTCGTTCATCACGGAAAATGAATTGAAAATGGTGGTAGAATGAGAGCGAGAAATATTTTTTCGGCCTCCG"/>
                    <sequence id="seq_t1903" taxon="t190" totalcount="4" value="GTGCAATTGAAAATCCTGTCTGCGGGGATCTATGACCGCTCTGACTATCTGCGTTGCCGTACGAGGTTGCCGGGGAGACCCTACACGTTGTGTCGACAGTTGCGTTACCTATCACGCTTCATATTGACCCCGTACTGAATGAACTGGTCGGGAGCGGGCAAACCCCTTATCCTACTATGTGGGACGCATTTATGTCTCTTTCTCTCGTCCGACACTTTTGACTGGCATAGATCGCTTTCGGAGCAATCACAACCACGTGACCTAAATAATTAGAGTGGGGAAACACATCGCTGTCTGCCTACAGGACCGGTTCTATTACCATGGAGATGATGTCACAGGCTGCAGTGCATAACGGATCGAACAAATTCTTCTGATAATATTCCTACGACGGACAACCGGACATCAGACAAGGGAGCCGACGAGTTTGCAACCATGGGTTCCGTGTGGTTGTCCTGGCGATTACGGTTCGTCACTATGGCGGGCCGCTAAGTCCCCCCCGGCTATTATGACCTTGTATAGTTCTTGAATCGGTGCAACGGCACATCTTGTATCTAACCTCCTCCGCCGGTTCTAAGCCTACTTTTTGCTAAAAGTACCGGAGCTGAACAAAACAGTCTCCCATAATTAACGAGGTACAATTGATATCTTCACCAGCCTTCATACTTCGCGCTAGAAATTAAACCAAATACAGATCCTTGTCCCAGCAACGCGGGTTAAGTCAAACCTCCGCGCCTACCTTATCAGATCGAATGCGGGCGTCTACATTAGAAGACAGGCTGTAGACTACTAATTACGTGAACCGACCAACTTACTTGGGCACATTTGACTCTTTGCGGATGCAAGAGACGGTCCTATCGTGTAAATGAAGCCGCAGGGCAAACACAACTTCTGTCGATAGTTCTTGGGTCGGTGTTTACGGTCGCGAGACCTCCGCTGGTGGATTACACGTCGACAGGGGGGGGGTGTCGATATTGGTCTATAAAATGACCCACACCTTCAG"/>
                    <sequence id="seq_t1914" taxon="t191" totalcount="4" value="GTACCGAGCCAGTACGGCTTTGACACTCTCAATTGTCCATGGGCTTAGCCCTACCGGCTTACACTGTTAGTTTATCTGCGGGCAGTTCTTCTCAGATCGCCCAAACCCAAACCTGGAAAAGTTCGAGGTCAAACTCTCTCGGTTTGGGGCGACGTCTACGCGCATAGTAGGAGCCCCGGATAGCTCTGAAGAGTGGTGACGTAGTCTATGACCAACTTATGGTACGTCGCTTGCCGGATAAAACGGGAGCAGGTCAGAGAGCCAGGGTTGCTCCGAGTCAGGTCACGCCCGGACCGTAGCGCGCTCGACGCGTTAACCTGGTGATATGTACCGATTGGCTACTAAGGGGGGTTTTGTGTTTACACGTAAGTACCCGGATCGTGGACTTATGTTTGTTGTTGGAAATAATGCGGTTTCGCCGACAACTCTCAGCAGAACCTTTTGATACCTGCAAATACGTGTACCTTGGGTGCACTCCCATAGAGGTTTTCGCAAAGGTTATGGGACGCATTATGGAGGTCAATATGCGAAATCTCACCTCGCCGGGGTATTTATTGACATGAAATGGTAGGTCGGACAGGCGTTGATCCAGCCAATGCAACAACTGGTTGAAACCGGGAATAGGCATGACTATGAACTTGTTAACTAGATAGATGCACAGGCATATATGCGTACGCTAAACCGTCCTTTGACTCCAGGTTTTTGGGAGGACAAATCGAAGATTCTTGACCTACGACGAAAATACAACGAGGAGATGCAACTGTGAGAACTTAGAGTCTCCCGTTCACGGATAGGATGCATCTGGTGACGGTTAGCGGAAGAACGGAAAAGCCGGTACACCAATAGAGTTGCGTGAATAGCGATAACAACGAGTATAGTCCTGCGACCTCCGGATCATGCGATATTACCTAGTATATTATGCCCAGTTGTTCCGCAACTAGTGCCAATATAGAAGGGACGTACGTCCGCCGGACGGATCATGGGCGTTAGCTGTTAAGAC"/>
                    <sequence id="seq_t1923" taxon="t192" totalcount="4" value="GAGATATCCGTCGCAATTGTTGGTGACCACGCAAACAGCAACAGTGCAAGATTTAGTACCAGGGTCTCATTCCGGCCAAGATTTCAACTATAGCCAGGTATGGCTGTGGTAATCGCAGCCATCAAGCGGGTGGTCCCGAGACTTCGGTTCGCACGACGGCCTACATAGAAGAAAGTATCGCGAGAGAGTTGAATGCTGGCTGCTGTTGAGAAGTTAGATAGAAGTATATTAGGACCTCACGGTCCGTTGTAACTTTGTAGTCCCACCGCACGTGGTTCATGTCGTGGTAGAACTAGCCAACGTCGTTGACTGAGTCATATTTAGCCCACAGGCTCGGTTCCATATACTGACGAATGCCATCGTGAATGCCGAGTGCCCCTATTACACGTATCCGTGTCACGATGCGAAAGAGCGTTTTACCTGTCACCTTGACTTTATACTCACACAGATTAACTGGTGCCTTCCGAAGCCCTCGCTCTCCCCGCTAACGTTTACCCGATGTGTGCTAAGCTACGACACCAGTGAGTCGCTAGTACGAACCAATTTAACACTTCCAGGGTTAAGCTCGCCTGGCCGTGACGGAGCCCTCGATGCCCCGCTACAGCTAGCTTGGAAGGATGGTAAACTTGAGATGGTCCTCTATTGTCGAGGGTAGTGACCCCACAATTCGGTACAATACTGCATACGACGGCGATCCCCAGCGGAAAGTCTATCTAGCCATCCCCGTAAGACGGAGAGCAAGTTGTAATAATGCGGATCCATATACTTGTCGTACAAACCATAGCAGCGCAATAGCAGGAGTGACCAGGTATGCAAGTCGAGGACGTTAGGGATGGCTTGCCAGCGGAACTTGAAGGAATTTTGTGGCCGACAGTACTGTCAAGTCTCTCTCGTGTTTCCATGCTATCAACCATCTGCGATAAGTGGATCGGTAATCTCTACAATGAGGACTTATGGTGTCCTTATTCCGTATTCTGGCGCCGCCTCCAGCGGTAGTTCG"/>
                    <sequence id="seq_t1933" taxon="t193" totalcount="4" value="GCCGGTAGTACACACCCGGCGATCTTTCTAGTGAGAACACACATAGTGTACAAACTGTATTCCCCCGTGGGATTCGAGACTGGTCTCTGCTGCCCGACTAGGATGGCGATCGGGTTTAGACTCATGACTTTCCTTTTATTTTACATCGTATCAGGCACCGAACCATTTTACGAGAATAACCCAGGGCCATGCAGTCACGAGGCACTTGCGGTCATCCAGTTGGCGCATGGACATAACGATCTGCATAGTGGATACCTCTCCCCATCCTAATTGTGTTGGGACTTTTTGTTTAGCGCAACGGAAAGTGTCCAATAACTACTGTGTAGCTCACCGTAGTAAAGTACTCAAATCGACCGTCTGTGCTAGTAGTTATGGAGGAGCATGGGCACGCGTAATATTAGAGCAACCAAAAGTACTTTTCGCTAAATAAAGTCAGGCCAACCGACCTTGACGCACGTTTCTCGTAACAGCTGAGGAAGTGAAGACTCAGTCTTACGACTCGCACGTGCTATAAATTATGGAGCGACATCATACTTGCATGATGGCGCTACTTTCACGGTTTCATAGAGGCACGAGTCCTAAGTCCGGTAAACAGCGATAAGATCACAGTTCCTGTGTTAGAAGCCGAATTGTACGGGACATGCGCCGGTGATATGTGAATGAGACTGACCCGCCAAGTGTGCATGATTTTTAGGGAAAGAGGGAACTTGGCACTCCATGAGTCTCCCGCTTATAGTCATATTTAGGGCCAATGAAGGCGCTACTATGCTCGGAATCCAAGGCGCGATAAAGTGGGCGGTGCTTTTGTTATCACACGATAAGTTGGCTCTAGGCATATGGCTGTATCCTATCAGGATATGTATCCTGTAGACCCTGGCATAAATCGTTCTGCGGTAAGTGGGCATATGGATCGGGCGGATACTATTGGTGTTTGCCCCCGACCTGAGACGATTACCTGCACCTGAAGTCTCATTGTAACACTGTGAGGAGCGTGAGGACG"/>
                    <sequence id="seq_t1943" taxon="t194" totalcount="4" value="CTCACACCCAGTAGGTCAAGGGTGTCCCTAATGTTGCAACGCGGGGGATCTTCTCCTTTCATCTAGAGTTTTGTCCGGCGGGGAAACTAACGGTCATGCGTACGATACATTTCACAGGATGCATTTTCAACTTGTATGGGCTCTTTAGTTTGAGGTATTTGGGGGTATCAGCAGGGGTGAGGAGCGAAGTTAGGGATTTTTACTTAGATCCCCTGCCTTGAACTGCGGTAGATGTGTGATCCATAAAGAGGTAACTCGAGTCGAGATCGTTGAACCGCCGGCGACAAGGGACGCTCAAGTCATTCGCTTCGAGCATGCGTATGGTGAGGCTCAACTGCGCAATGTAACCGCACCCGTTTTTTATCCCCGGACGAATTTACCACCTGCAATGACCGGCGCCATAAAGGGATTTTGCAAAACCCGTGCTACCCAATTTGCAGGAGAGTGCCCAAAATCAAATCCTTCATTCGGGCCATATCAACCGTGCATGGCACCCAGTACGTCGGGCAATGTACCTAATATACTTTTCCACCGTGTCGAGTCGACCACCGCACCGGCAACACACACGAGGGCGGGGCCTCGCCCTATCATCTTAGAAGTGTATTCCATCATTGGGGAGTGTTCTCGGTTTGACAGGGCTAGCAGGGGAGTTTACCTGCGCAGACCAATACCCTCTGAAGGAGCGCTTTCGTTGAGTGGGTAACTTCCTAACCTAGTCGACGCTCTTACTGGGGTTCCTAGCTGGCCATCTGCCACGGGAGAAGGTTCGGTAGTGTCATAAGCCTATCTGAAGGCGTGCCTGTTGCAGGTCGGCCAATACTGCGGGGTAAGCACTCCATAAGAGCATTAGAATTGGAAAAAACAATGCGGTTATTACCCTATTTAATTGCCCGCGTTGGTAAATACCTGGCCGAGGATACTCCATTTCTCAGAATGCGGACGGTCGGCATAGTACGAGGGCCGAAGGAACGGGTTACACTTGTCTCCTTCCCCACTTTTC"/>
                    <sequence id="seq_t1953" taxon="t195" totalcount="4" value="TTCCCACTGATCGTGTAATGAGCATCAGCGCGCTCGACAAGCGGAGCGCTATTAAAGCCCCCCTCTAACACTCTGTGCATTAGGCCATATGAGTGGCCCACATAGCTCCAGGTTGGCTCAAACCCTAACGCGATCCTCGCTTTGTCTCGGTCACCTATACAGTATCATTACAGGCGATCCTGATCAATTTGCGGAGATCTGCTGCCAAAGCCTGGCGTCCGTGGCTACGGCGATTTCTGTGATGCTCGCGCCGGTATCGCCGCTCAATACCAGCGTTCAACCCAATCCGGACTACGATGCTAACGGTGTTAGATAAATTCAACATCGAACACGTCTTGTATTGCAACTAGGTTTGGCGAAAGCCGTTGCTCGGGGTTGGAACCGATACCTCGCGAAAATGAGCCACTCAATACAGTAGGTGAACTCGTTCGCGGTACACCCCATGTACTATAGCCTATCTCCGGGCAGCACCAGTTTCGTAATGTTGGGGGTATGGTTCTTTTAGGCAAGCATAGAGTCTAGCGCATGTTAGCCAGGTTAGGCAAGGCTAACGTTTGGTTTAGCGCTTATCATCATTCGTCTTCAATTGTTACGACAATTGATAGCGGGTTGTCCTCTCGCGTTAACCAACGCTGTTATCTCGGACGCAGCGCAGGCAGTACAATAACAGCGACCGGATTGTGAATAGCGCGTTACACCTTCTCGGGCGATCGTGAGTGTGCAGCGAGCAGATTGATTTGCCTAGCGGATTGATCGGGGCGATCGACTGCACCGTTAGGCCATCTATCAATTGAATTGAAACTCAACCGTACGGCAAAGGGCAGAGGGCTTCATTGTATACTGGGTCCAATGCAGCGTCTCAATACTTCCCTGAATGTGCCAACCGATGTTCGGATACGGTGGCAAGATCTAAAAGAAAGGGCGGGTATCTTTGGCTTGACCATAGATTAGAGACGACGAACACCGCCCAGAAAGTCCGTAGTTCACAACGAGGAATCTG"/>
                    <sequence id="seq_t1963" taxon="t196" totalcount="4" value="GTTAGGCGAATGCGCTCTTGATAGGATGTCATTGAGACGTTTGGGGTTTCGGGTTGCTGCCTCGTCCTCACTGCATGGCAACCGCCCGAGTCCAGCTCTTAAACTCGAGACGCGAGCACCGGATGCGTTTCTATGTCGTTCTAGGTCTGACGGGTCGTGGGACCAGTTTGACGGAGTGGTTCGTCAGCATCGAATTACATTTACGCACGTAGCGCTGCTGTCGAAGCTCCTGCACTAGGACTCAATCAACATGTTGGGATGATTCTTTGTGGGAGACCTTCATATGATTCGTCAAGACTACACCCTAAAAGGACCTGCAACCAGCCACGTACGGGTAACCTTCCTAGGCGTTCTGACATGATGTTGGAGGATAAACGACCGGCTCGGGTTTGGTCTGTTACTGCATGTTCCGACTATTCTGCCTTCTGCAATCCAGTCTCAAGACGATGATCAGGGAAGGACTCAACCCTTATTCGAATAGGGGGCTTCATTCCAAAGGGGCACGGTCAACATAGGTGAGGGTGCTTAAAGAGTGAGTCGCCAACTAATATTCCCTGCTTAGGTCCGCTAAACGTTGTTACGTATGATAAAACATGGACATACTGAATTATTTATCGGCCTTAGCCGTCATAGGCACATTAACTTATGGAAGCACGGTAGCGGCGAACATACCTGCATGGGCTGTGGGTTCACTTGTACCAAACGCTGTGCCGGTTAGAGGGCCCCTTGTATAGGGTATGCGCGCGCGAGAATTAAGGAAATTACGCCGAAACGGGGGGGTCCGCTTTTGACTATGTTGTTTTCACTCGACACGTAAAGTGGCGCGGAGAGTGGCCATATCGATCCGGTCTCTACAAAGGCGTCTACTATAGAAAGCAATGTGATAGATCCGCTGTCTTTGAGTCGGCGTGAATTCTTGCTCCGCTCAATCTAGAATCAACGAGCGTCATCCACCCGTGATGCCAAATCGAGATTGACTCATCACTTTCAGATCATGTGT"/>
                    <sequence id="seq_t1973" taxon="t197" totalcount="4" value="GGACTGCTACGGCTCCCTTCCGCGTCGAGAGAGGGGCTTGGACCTCCGATGTTTACGGTTGTGAGCGGGACTACTAACCTTGGCAGCTGCTGCCAGATGACTCGCTTATCAACGGTAGCCGCACTCGACGCCAAGTCGGCGCTGATTTTCTGAGCCTAATCAGTGGACCGCAACCGTAGCTCCGCAATCCGCCATTTGTACCCTTAGCCTCAATGAGGGATCATTCAGCACTAACAAGGGTAAATCATAGCTAGATAAGTGGGGTGCTAGCGTCACTCCTCTGGCACCCGAAACGTTTTGAACCATGGTCTCGGACCGACCAATATGATTTCCGTATGAGACCCTGCCGTACGCGGGCTTATTGTGTTGAGCACTCATCCCAGTACAGTTACGTTATATCCGCTATTCCGTTGTCTCTCGCGTGGTTGACTGAACCAAGTGAGAGAGGTAGATCGTAGTCCATAGCCGCTTCCCGCGAAGTCAACTTACTGCCTCCTTCTTCGACTCGAGAATTGTCCTAATTATGGTAAGGGAGAGACGCAATTTCAAGAGCGGAGCGTTGGATAGCGGCTCCCGAACCCTTTGATCAAGTTTTCGACACATCCTGCGCCCTCTCAATTCCTTGTTACCCCCAGTTTACAAACTCAGATACATCCACCCTGCTTGCTTCTTTCTCGATGTGGTAGTCCCAGTGAGACCCGACGATGCGAGATACCATCCTATTGCCCAAAGCAGAGACAGTCGTAAAGTTACCAGTATTTATTTTCAAAAAGATAGCCAGATCGAGTTCCAATTGGCCGCTCACTACGACTCTGGGTTGATAATGTATGTTGAAATCGGGTATAAATGGCCCCAGGCGATCCTTCAGATTTGGAGCGTTAGGGACACCGTACAATCCCCTTACGGTCGCTTGCACGCTCTGGCGACCTCGCCATGTTGATGGGCTTACTAATATGGGTCGGAAAGAAGAAAGATACCGGTCTTCCTGGGCAAGACATTA"/>
                    <sequence id="seq_t1983" taxon="t198" totalcount="4" value="TCCCCCACATTTGATGTCCGACCCGACACGGACAAATGATGAGAGGAGACTTGCAAGATATCCAATGGAGGTGCCAACCAGTGTTATGTCTTTCTTCTAAAGCCATCACTCGATTGTTGAGTCAACGCTTAGCAATATATTAGCGCTACTGCCATGCGACCCTACGACCCGGTGTGAATGACCTTAAGGCGTCTTCTCGAGGCTGCGGCGCAGACGGCACTGGTATAATCGCCAGGTTAGAGGAATGTGTTAAGCGGTCGGGCTCGTTACACGACTATTCTGCGAATCCATTCCAAACGTCATGATGTTCTTGACCGTCTTCTATCTAGTAATTTAGTGCGACCACTAACTCCAGGGAAAGGTCTCGTCATTGTTTGGCTCGCAGCGCGTAACAGAGTCTATAGGTATTGGTCTTAAGCGTTGGAACGTTACGCTTCCTAGCGATTATGAATAGTACAGGCGAGACCCAAACATCCTAAGCCCGCTTTTTTAACAACGAATTTATTCAAACCACTATGGTGTCCGATTGCAGGGATACACGCCTTACGTTCGTGTTTGGAGTTGAACTGACATACGAGTCGTACAGAAAGGAGTTCATAAGCCCCCGTCTCAACCCGTCTCGTTATCCAGGGCACAGCTCACTAACAGATGGATTACGGGGGCCCTGAACGCTCTTCACTGTCTATCTGATAAACCCGTATTCCAATGTTCCGACCCGGCCAGTTCTCCCCGGAAAGGTCGAACGGAAGTCGCGAGGGAACTCTGTAGTCAAATGTTGTGGTGTCTAACATTCGAGTCCCGCAACCCTTGGTCTGTTAAGCGCGTGTATCCTAACGCTCGTGCGCTCCGAATTAACACTTTTGGAGGTGAACAAAATTTGCTAAATGGGCTAGGTCGAACTGTCAATCGCTACCAAGGCAGACACGAACAGGTCCGCTACACACGTGAATTCTTCCACCTTTCCTGTGGATGCGAAACGGTGATCTGGAGCAGTTTTCAG"/>
                    <sequence id="seq_t1993" taxon="t199" totalcount="4" value="CACCTCTATATAATTAGTAGTCCATTGGACCCCTATAACGTTAATGAGGGTAAGGCCAACGGGCTTTTGGTATTCAAAATTACAAAGGACCTGTTATCCTCCAGAGTTGGAGCACGTCGATATTGGTCGGTCGGTGTATAATAAGCCTTTCAGTTCCTTGAAGGCCTGGTCCTTGATGCATATCACTCCGAAAAAAGCGTACAGGTTATGCCCACTCTCAGTGATCAGCAGGCATACGTGCAGGCCTAATCACAACTCGCTAACTTCGGACGACGCGAACAAACCACGAGTGCTGAGCGGTAACCGTGCATGCTCGCCAAGCTTCTTCTCGGCGTGTATAAAATGGAAGGGGTCACTTTGTACATTCGCCCGCTCTTCTGGGGGACGGCTTGCAGGGCTTACCGCTCGTCGGTGGCAGCCCCGGGCGGGGGAACACTTAGCGATAGGTCGATTTTACATTGCCGAGAATCCGATCAAACGCTCGTGCCAAAGAACCGCGAGGCATATGTAGCACACTTGCTGCGTGTGAAAATACCCGGCTGTTTTTCCGTTTCGCGGGGGTCCGAGGTCCACGGACTGATAACTCGGCCGGCCAATTCCTCGGACCCGCAGCCGGTGCTCACTATTTGCAGTTTTTGGTATCTGGAGTTCTGTCATGCGCCGGATTGAGATGTACGCGCGACGCCTGTCAATCTCTAATTTGCCAGTCATGGCCTGGGCGAGGCGCAGGAAAGACGACCCGAAGACCAAGTAATGGTGCCGCTTTAGTCGGTTAGTGTAAGTGATACTATGGCAGCTGTGCACTCTTAGTGCACTACTTGGGTTGGGAAGCGATCGGCAGTCACGAGTTATCAGGCGCCGATGTTGCGGGCCAGAGCATCTCCCTCGGGAATCCTTAGATACTCTGGGTGGTTGTGGAGCGCGGTTATCGTGTCATTATGTGACGTACTTGCTTCAATCTTAGCGGAGTGGTTAATGCCATGCCGCAGACAGTTGCTGG"/>
                    <sequence id="seq_t214" taxon="t2" totalcount="4" value="AACAAAGTTGTGGGAGAAATACCCCGGGCCAAGAGTTTTTAGTGATTTGCGCTTATTAAGCGGCTCAGATTACAGTCGGCTTGTTTGTGCCCATCGCCCGGCTGAACAGGCCTGAGCAGTTTGCTTAATACCACGATCAAGAGTACGTTTATGGACTTACGCCTCTATTCTTCCCTTTGCGTGGGTGCGCTCCGCCACGGGCATATGCAACTTCGCGCGGCTTCCTGTCTTCAATGTGCGATTAGGTAGAGGTTGTGGACGGGCTATGTGACCCAATGCACTAGCACATCCGAAATGCGTCTTGGTTACCGTCGTCGTCCAAAGGTATATCGCCTTTGGTCAGTGGGGACGCTTAAGGAGTAGTGGCGGGATAGGCGAATGTCCCTTGATCAACTTCGAATTTGTGTCTCTACCGAGCTCACCAAGGGCAATGTTCAGATTGAGCTCGCTGGACAACGAGCTTAAGTAATGATGGGATAAGGCATGGTGGGAGGAGACGACGGGTTAGATATTAAGGCTAAGTAGGCATCTTCCAGGACATCGTACGTCTGCGGGCAGCCGGGAATCGATTGAACAAAACTAGGCCCGACTATCGTTCCTTAACATTGTGCTGCAAGGGACTGTCCGAACATTGCGAACTATCATGGTGTAAGGTGGGAATTGACAGACTTCTGCAGTGAATAGCTGCCACCGCATCGAGTTTACCTACTCCTCGGTAAAGAGTTTACGTGAGCAATAAAACTCACAATTACGGTCTGAGAAATGGCTGATGCAGCCTCGATGGCTGTTTACATGGCGACTGGAAGCGCATGAGTAGTTCGCACAAATTTTAGTCTCACCTGAGTTGCAAATGACGTACAGATGCCTGATGTATCGATGTAAGAAACTATACACACGAGCTCAGAGGAATCTCTGGATACGTCCTATTTTTGACAATCATCATTAAACTCATTCATACAGCAGAGTCCGCTGTCAGCCTAAGGTGTACCGCGCAAGCGAC"/>
                    <sequence id="seq_t203" taxon="t20" totalcount="4" value="GAAGTCTTGACGATACTGGGTCTAGACGCAGTGTCGAATATAAGGTATCCTTCCTTGCTCAACTTTGTCTCCCAAATTGCGGAAAATTTGCAGGCCGTGGATCACGGAGTGAGTGCTCTCGAACATGCGCACTTACTTTCGGGTCTCTTGCTAAGGTCGTAGCACCTTATCCCTTGATTTGGATTCCGACTGCTACATTCATGAGAAACAACTCCCGAACTAGGGAGTAACTGTAGTTCCAGGACTAAGACGAGTCACCTCCGAGACATGCGGGCTAATACTTTTTTTCACTGTGGGGCAGCGATGGTAGGACTAAAGATTGTCCGACGATAGCAAGGACGTTAGCGCGGCGTCGCACTAGCGTACGCGTAGTATGCTGTGATAAGCGTGGGCTCGGGTCTCCGGCCTAATCTGGTAAGCTAGTCAAACAACCTCCCACAGTGGACCGGAATATGCGAGGGTAAGCACAAGTGCAGCCATCCTATAGGTTCGAAGAGACGGCAAGAACCCCCCAAGCCATCTGTTAAGAAGCAACGGGGTGCGATAATAGCTTCGTTTAAGGGGTATATGGTACTGACTACCGCGTAGAACTTGCCCATACGACCCTGTTAATGGGTGAGAAACATCAGCACCCCTAAACGGGCCTTCTGGGTAGAATCCTTTAATGACGCTACCCTGGGTGTAACTTGTCCCGTGGTAAGAGTAGTACTTTGGTACCTACACGAGCTACACTCCTCTACGGTGTAACCGAGCAACCGTGAGCCAGGTGTGAACCCAGATTTTCGACGGTACATTAGCTGTCATACACACGTATATCCTAATGGTACTTAATCTTGGAGCCAATCATTCCCGTTCATGCTGATGAGCTATCTCATTGAGACATTTACCATACAAAATCGCCTGAGACGAACAATCTCGAGGGTGACAGCGAAAGTGTCGTCTTGGAGGTAGTTCCGTTTTCTCTGGGTTGGGGCTAGCGAAACAGCTTCTCTTCCGCAGC"/>
                    <sequence id="seq_t2003" taxon="t200" totalcount="4" value="CCGTCCTCTTGCTCACACCGTGTGTTGGGGTGGATCTACCACAAGCGGACTATACAATAATGCCCATCTCGTTACGACCGGGTGGAGCCAAAGCTGAATGTCTGCAGAATTCCGCACCAGTCATTCGCGTCTTATATCTGACTGGACAAACGACGGTGACTGGGTTTGTTAAGAGGTTGCTCATCTCTCTCGCGCGCATAGGTACAGCAGATCACAATTGAATAACGCCAAAGGTCGTCTAGGGATTGCTGAGATATCTGTATCACCACTTAGAAAAACTGAGACGCCATGAACTTGAGTCCGACGGCCTGCGTTAGTTCATCACTGTCATTAAAAGAATTGCGACATAAATGGAGATTCCACTGATCGCACTGCCTGGGTTTCGCGAAACGTCCTCGTACAGAAAAGGAATTGTACAGCATGCCAACTGGGCTGGGGGAAGTGAGGTAGATAGACAGTGCCGAACCTCATCCCTTCACAAGACTAATTTCGGAGTTGTTCCCCCAAATACCCGAGTTCTACTAGTTCTGCGGTGCCGTGAATGGTAAAACCCCTGCATACCTAGTTGTCTGTATACAATCAGGCACTTGACGCATCTCTTCCAATTTCTGCGGTGACGGACATTTTACCTTATAAAACACCTTGCGTGGTCCACCAATAGACATATTCGGAGCCTTATGCACCTTCTGCGTGGCCAAGTAAGAGTAAAGAGGATAAGCACTTTACCAGTTATGTATTCGACCCTCGCTCGCCCTCTCTCCTAGCAGGGCTATCGCCAACTCATAATGCCCTTGCACTCTCCCGAGCGATCAATCTCAACCGCAGTCTTAGACTCAAAGGTAGATGCGAGAAAAGCCTGTGGCCGCCTTGCGACTCAGTCGGGGTCGCTGTGTTCAACGTAAAATGGTCAAGGCTGTGGCTGTTCAGGTTCCTAGGTCATTAGACATAACACGAGAACAAGGAAGTAGAAGGGCTACTCATGTACACGGAAGGTTTTTTT"/>
                    <sequence id="seq_t215" taxon="t21" totalcount="4" value="GCGTGTAGTAAAGGAGCTAAGAATCCTCAATCGCAGCGTCAGCCAAGTGCATTGTGCCGACGTACTGAACGTAGCTGTTCCTTAGGCCAGCTATGCGTCAAGAATCCGGCTAGCATCGGAAGCGGGTAGAGGACTTGGTACTAGAAACGCAATACTCCCTTATAAGTTATATCAACTGAAGCGTCATCTGCTTTTCGCGTATGACAACGGTTGAAATTCTTGTTGCGGTTTGAGTTGCTGTGTTACACCTCGACTGTATCAGCCTATGTGCATGCTCTCACCGTGTCTTGTTTCACATATATGTGCTTCGTGGGGAGCTTTGGTCCATACAGATTGGACACCCAAGGATCCCTGTGACTTTTGGTTACTATACTCGGCGATCATAAGAGAGGAAAGTGTCAATAACGTCCTAGCAGCGAGGTACAAACTCGCGTACGGCGTCCCTGGTATAAGAAAGAATCCTCTTCACACATCATAGACCAGATGTTCCACCCGTTATTTGCCAACCTTTGCCCTGAAGACGACGACTGATGTCGAGTCGTTTGACGGCGGTCGGATACACGGCAAAGGTCTCTCCGTCAGGGGGTTATCCAGTGTGCCCAAGTGGTCCACGTGAAGTAGCTCCACATCCCGCTTGCATTTGTGTCAGGCTTTCCTATTAGTCATGAACCAAGACGGGCCAATGCGACGATAGACGCGTCTGGAGGTAATGCGACAGGCTCACTACAGTTCGGGAGCTTTCTCATATGTGACACCTTATTATATTCAGGAAGCCGTGGCATCTGTCTAACCTAAGAACTAGATCGACTGTAGTGACTCGAGATAAAAGAAGAAATAATTCCCCGCGAAATCGCGTAGACGAACCTTCTAACTTGACAGGGAGGTGAATAAGGCACGGGCAACCTAACGCTGAAATCTGTAGATCTATTTACTGTCAGTTAACTCAGGGGATTAGAGGGGCCCTTGAAGCACCAGCAGACTACCATATTCCGGGAACTTC"/>
                    <sequence id="seq_t223" taxon="t22" totalcount="4" value="GGGAGTTAAATAATCTGGATAGGGAAACAACTTACGTAAAGGAGTCGTTGACGAAGAAGCATGTGCCGGCCCGTTGTGTCGCCACAATCTCGGGTGAGGAAAAGTACTGTTTGACGGGTGCCCCGGATCTACTATGAGTAGTACGTCATCGCAGAACTAGGGACCTAAACGCGACGTTCAGGGTCCCTTACATACCACATGGTTTACATCTAGGATCCTACATATGGCACGCCTTTACTGCGGAGTTTCATTCCTCCCGCCGTTTAAGTTTGGAGGGACGTCACCCATTGGGGCAGCCACCTCAAAGGCACAAGCCGGTACTAATTTACTAGACCTCAAGAAGTTCTTACATGGCCATATAACGGCTTGTTGCGACTGTTACAGTTGAATCGGGTCTAATATTTAAGCTACCCTACCGGTCGTCTGCCTGGCGAAACGATTTGGCAAAGTCCGACCCCTTCCTATAAAGGGCCCCTCACCCGCTGCACTTTCCGTAGAGGGTGAAACAATAGACGGACCACCCCAGGCCTTAGACTGCCTTGTCTCCGGCGTGTACATACGTTCTTGTGTGTCTGGTTTTGTATCAGGTGTCCGATCCCTACGCTCCGTGATCACGTTAGGTTATTGCCATCCGACAGCTCAATTGGTCGGTCTATTAGAAATCAGACAGTCCATTTCCGGTTCCGCTTCTAGTTACTCGTGACTCAAAAGAGGTTTCGTCATACAATGCATGCGATCGACAGTGCGACAGCAAGCTGACGAAAACGTCGAACCAGTCGTGGCGCCCAAAGTTATCTTATGTGCAATTAGGCCCCTTAATACACCTGTATTGTGGTTTCGACAGCCATGTACCCTTCCGCTCATATACCTAGTTCATGGAGTGGAGAGATGAGACTATCCTTTGGCTATCATTTGTCCTCCCACAGCTTTAGTTCAGATTACTAACACCCTATGTTTCATTCGGGGCCTCGTAACATTTCATATGATGCATAAGGCCCAA"/>
                    <sequence id="seq_t233" taxon="t23" totalcount="4" value="ATAGCCTTTATCCTTGTGTCCTGAAGAGCTCTTCAGGGATCAAGATCTGTCCCAGGCTCTAAACTCCGAGGGGGCGGCTAAAGATGAAATCAGGAGGTTTTTCGACCACTTAACCCGGACTCACCAGAGATTTTCGATCTGTTCGGAGGGATTACGTCGTCTCCGGGATTATCACTGGCCCTGACGGCGCTTCTTCTTTCGTGTGCACCGATCTAGTGTATTCCGCGTCCTGGGCGACCCCATGCCGGTCTACACCGAATGCGTACGTTTATGACAGCATATAGTCTTTGATCTTGCGAACCCGTGGATGAGTCACCTGTCATAGACAAGTGGCTAAATCTAGGCGGCACCAAGAGAAGATTCTTACCCTTGCGGACGGCCACAAACAATTATCGGTGTATCTGCTCTGTCGGGTTTCTGTGCCTGAGCTTGCAATCCGGGTATATCTTAGGACCAGTAGAGTCTAGATTTCCTCCCGGTAATGTATAGGTCGCCAAGGAATGCGACCAGTGCAAGCTCATAATCGTGGGACCTAGCATTGCGCAATTACCTCCGTACCGCCGCTGCACGAGGCGCTGTGGGGACGTGGACCCTACCTACGCACACATACAATACAGCATCAGGAAGCGCATCCTTCTGGTCGTGATTGTCATTGGCACTGTAAATTACCGTATCCTTAGGAGACTTCGACCAATAACTATACATTGGTGCCTGTAAGCATACAGCGGGTTACGTGTCGGTACGTGCATCTAATAGAGTGGTGAAAATGTTTCATTTGGCCAGGTTGCGGATACTTTGTGTAGAGAACAACGACGCTTTGGAACTATGGATGTACTTGACCCAGCGTGGGTAGGCCTGAATGTTCCGCTCTAGGCAACCAAGTTTTCTGCACGAGACAATGGCAATTCCGAGCCTAAGTTGTGTTACACGTCCCGTAGTCGCGACGGGTGAGAACGGCTTTCACTTGTTCGCTGATGAGGCTTGCGAGCCCCCTAGCCGG"/>
                    <sequence id="seq_t243" taxon="t24" totalcount="4" value="CGTGGCATTACTCTGAAAGCGAGCGGGTGCCAGACAAAAGGCCATACTTACTGGTCTGCGAGGCTTCCGCTATTCGATTAACGCGATCCTGGGTCAAAAGTTTGAGGTGTTTTTATAGGTTCAACCGTGGTTCGGAGCAGAGGCGGACTGGGATAGAGACCTCGAAATTTTGAGCATCAGGCGTAAGTGATAATAATAACTGGCCGAATTTCGAGGTGGCGATAACTAAATCGAGATGCGAGGGAAAACCGCTCGCATTTCTTGTATGTAGATAGAAACAAAGCGAATCTACCCGCTATAGACATAGTCAGTTCTACTTCCGTCCATGCAGTCAGTGACCCATTAGATAACTGAATCCGTTACGTGAGAAACTTGCGTACGCCGAAGGCTAGATTCAGAAGTTCAGTTACTGTGCTTATAATGTGGACAACGTTATCACAAAAGAGTACAGCGCACGTTCGGCGTCGTCTCTTCACCCGCCGAAAACTATTCGACACAGTTGAATGATTGCCGTTACATATATTTGCCGGGCGCCAATTTAGTCAGGACTGCTCCGCAAATCAACTGTCCTCGTGCAGACCCACTACCAAGTGGAAGTCGTTCGATCCACACGCGGGATATTAAGAACTGTACTCTCGTCTCGTCGGCTGGTTAGAGGCCTCAGAACGTACAGCTAGCGTGACTACTGTGACCCTTTTCCGCGAAGCTACACTGCTCATCTGGATAACTCACAATTATCGCACCACGACTATTGTCACAGTGAAAGGTCCTTCCCATGCGCTGTAGTCTTAACTGTAAGTATTACTCGGAAGGATGGGCGTCTGGATAAGGATGGCCCTATACTCAAGCGTTTAGAGACTGAACAATTGAATGAGTAGGTAACTGCGACTGCCCCAGGTCTCTCTCCAGTGCTCGGTACACACAGGAAAAATGCCTCCGCGGTGTCTCAACATCACTTCCTGTTAACTAACACACACATTCCCCCACTTTGGTGGTCGTA"/>
                    <sequence id="seq_t253" taxon="t25" totalcount="4" value="ACCATTCGGGGTGTTAGTTTCGCCTTGCGGGAGCGCTGACCCCGGCAGGGCATCGGGGGGGGCAGTACGAGACATCTATAGTCCGCGGCAAGCACCGCCCCTAATTCAGCCATTTGTACCGAACTTTGGTTATGGCAGTGGACCAGACCAATGGAACTATATTCTCACCCGAGTGGGCTAATTCGGCTTGGCGGGTAAACCTCTTAGAGATTCGAAAATGTAACATAAAGTGTGCGGAATCAAGGACGATCTAGGCGTGAGACTTCTTCGAGACATCTCGATAAAGCTTGTCAAGATTGAAAAAATGGAAATAGTGACCGTAGTTTGAAGTTAGTGTTCCGTGTGACGACAGTTCGAAAACGAGCTAATTAAGTCCTATTAACGCACTAGCGTCCCCGTAGGTATATCGAGTGCGGCGCGTGCTGATTTCACCCAACTAAAGTAGTCACAGTTATTCCATGCTCACACACCTCCTGCACCTATTAAGATAAGTGCTGTGCATCGTCTCATCTCCATCGGTCCGCCGAGGACCTGCCCTCGAACAGGCAGGCCGGATGCAAGCAGGTACGGGATTGACCGACGCCTACCGTCTCTTGGGCCGGGTATCCGCAGTGGAGGCATCAGTAGCCTATGCTCGCACTGACGATCGCTGGAATACTGACGTGCGAGCTAGTCCACCAGTTCACTGGGCCGAGTGTGCCGCCGTCCGCCTATTATCCGTTCGCCCCGCCGTCCATGGTGAGAGGTTGTCTAGAAGGTAACAATACGAGCCCTTTAGACGGACGCTGGGTACTTTAGTCAGGTAAACGGGCTACAATAACGTCAAAGTGGACGCGATGTGGTTGAAGTTCAAGCACCTAAGAAATGATGGGACTGAACCACGGCATCGGATTGGTTTGTCACCTACTTTAATTCCCCTCAAATTCCGAACCGGTATCAGTCGGCCGAAGGGGTAACCCTGGCTCTGGTCACGAATGCCCGGGAGGGTGTTTGGGAGTTA"/>
                    <sequence id="seq_t263" taxon="t26" totalcount="4" value="CACCCGGCCCGCCAGTCCGCCCGCTTCCCAATCGAAAAAGTCGATACGCGTGCCGGGAAGAACCGTAAGTCCGCGCTTCTCTAATATTGAGGGTCACCAGTAAGCTTAACTGCGTCCTGGACTGATGCTACGCCATCCGCTACTGGATTAAGCGCTCGTGTACTGGTTGGGTAGATTCGAAGGTGCAATGACAGGCTCTGCATACAGCAGCTTTTTTTTGAGTTATGCCGGGTAGCTAGTCATTGTTGACTGCTGGCGATTCGAAATCCTTCGCGTCGTTAGATTTCACTTAAGAGAAGTATGTACATGGATGCGGCTGGTAGGGACCCAGCACGAGCTTCAAGGTATATCTAAAGTGCTCTTTGGATATTCGTAACTGGCTATGCGCTGCTGAAGACTTACAACGTGTGTCGAGACTAACGCCCCTGACTGCGTAGTAGAGAGCGACAGGTGTGCATTTGCCACGTTTTGTCCCTTTATTAGCAATATACCTGCGCTACCCGTACACTCTGATCCTACTTATAATTAACTACGACTTATTCAGGCGACACTATGGTAGGCGCACCCGAGAGGGCCTATTAATGCCCCGCTCTAATTGGGGTGTAAGTTGTTTGTCTCGGCCGTTCCACATTCTACAACTATTGGTGGCTTTGAGAGCAGTCTGATTGCTTATGGACGAGAAATATTAGCAATCCAACGGATGTGTGAGATTGACAATTGCGGTTGTTTTGGCCTCGCGAGTAGCCGATAACGCCGGCGCATGGGGTGTGAAGGGATATCTCGATTGCGGCATGGGTCCAGTGTAACAATCGGAGTTACTTTAGACTTCATACTTGTCGGCACGGCAATTGCGGTTAGTAAACTTGCCTGATATATAAACGATGGAGTTTTGGTAAAGTAGAGTAGGGTTATGGAGAAGCTCATTGCTAAAAGGTACACCCGGTGCGCGGCCTACCCCTCCCGACTGGCTCTACAGCATTTGCCGACATGACTAACCTTC"/>
                    <sequence id="seq_t273" taxon="t27" totalcount="4" value="TTGTAACTCGCTCTTGGCAAGCCCTACGAGCCCAGCTTTACTATGGCCACGAATGCATTCAATGGTCCCCCTTTAACCGACGCGAAAAATCTTCGCATGTCTGGACATTGAGGGCTCGATATTCTACATGTGAGAGGCAGAGCGGTAATGCCCGTGGTCTTTGGGCTCGATGACAGGCAGATGTTGAGTGCTAACGTTTGGGAGCAATCGCAATCACCGCTCGGGGGCCTTACGAATGGTCGAGTCGGCTAGCCAGTACTACAAGGTTCACTGAGTTCCGCCTGGATAAGCTATACGACTCATCACTTTGTAAGATATCTGGTCGGAAGTTTTTGATGGGTCCCACGTCATTCTCGATGATTCCCTGAACTAGCATATACGAACCCCTCCTTAAGGGGGAAAATAAATTATGAAGGTTAAAAACCATCATCTGAGCCTGCCGGCTGAAGCCTCATATTAATTACACTGCGAAACTAAGTAGCGTGGTCTTCCTCGCATTTCGGCGATTATTGTCCTATGTCGTCGCCGTTCTTTGACTGCGTCATACAGGGGCAGTCAGTTTTATAGAGATGGCCTCTATCTCAGGGTACAGGTCCGCCGGGGGCTTCGCCTTGCATGGGGAGGTCTTCCTGCCTCTCTCATGTATCTTGAGATACCTTTGGATGCTAGATAGCCGGGAGCGTCTTACCTGAACCGAATAAATTCCTTAAGAAGTTTTGTTCCGGTGACTCCCGGACCGTCGGTAATAGCTTACCGAGTGACGACAGCAGCGCGCTTCACGACATACGGCCAAGATTATTCAGGACATCCTTACTCCTAGCACTGTGCGTAGTCAAAAACGACGGCGATTAGGATGTTCCGCGAGAGTTCGCCTGCACTGAATCACAAGAGTTTTACTAGACTCTGGTTAGCTGAACTGACCAAAGATAAGACGTTTGAAAACGTACAGGCCGCAAGTTCACATGCAGAAGTCGTATTAGTCCAGTTCTGATCGTTTACT"/>
                    <sequence id="seq_t283" taxon="t28" totalcount="4" value="GGATATGCACTACTATGTGTGGCGACCCCATCACAGTAAGCAGTGGTTAGCCATTACATGAACAAGAGTCGTCTTTGATCGCGGGGAAGCTCACCCCGAGCCTGCTTAATTAGATCAGTACTCCCTATGTCACAGCTCGCGTGCGTGTTGTGAAGGAACCAAGGATAGCTGCGTGAGCTTTAACACGTCCTGCGTGGTAATTAACTATATAGATCACCCCGGATCGGATATATATGGAAATCTAAACGGGCATGCGTCCATGCGTATGTCCTATTACTGGACTAAAGGCCGACTTTTGATAGTGGCTCTTACAAACGTCTGTAAATCGACGGGCAATAAATGAGTCAACCTTTGACCAATTATTACAGAGCCCGTTAAGGGGTGCTACACGTCATATTTAGAATTATTGGCACTACGTGCTCACGTCGCTGGAAGGCAGTCTTTGAGATCGGGCGGTAGAAGAACCGTCGTTCCCTACTAACCGTACTCCAACCGAAGCAATATGAAAAGGGACTGCGGCATTAGTGGAACGCTGCGAAAATATATACAATTGTACCCTGCAGACATACTCCGCAGATCGTGCGCTTGGGGCGGTCACATCACGTTCCATTCGCCTGTATAAGAGCCGCCTAGATACTATTACAACGAAGCCTATTAGGGGCCCCATCCGACAATACAACAGACCACTGACCAGCCGCCAGCCAATTCAGACTGACTGCGAACATGACGTCCGTGGTCACAGCGAGAGTGTTGTCGGCTTTATCACACACCGGCTGTCAGCCAGAAGCCAGGGGTGCGCAACATAGTATACGCAGCGGTCCTGAATGTGGTAGACACAAGTAGCCCACGAAAGCTTCCATTTATTGTTTTGGTATACCCGGGGACGTATAGTCAAGAAAATATCAACCCCCTGAGTTAACTAAGGATGGACACTTAGTCGCAGAGCAGACAGTTGTTCTAGCCTGCCTATAACGTGGTATCATTTGTGGTGTTTTTTCTG"/>
                    <sequence id="seq_t293" taxon="t29" totalcount="4" value="TCCGTAAGTGGGAGGCCCCCCTGTTACTTCAGGGATCCAACAGCAGTATCCTCGCCACTCAGCCGTCGTCTCTTGATAAGCTCTACCCTAGCATAAAGTGAAATATTATTACTAGCATTGGCTCCACCAAGGTAAGAACGCTAACCCGGCCACACATGTCGATGAATCCTCGCTGCGGTCGAGTATGGGTGCGATCCCTGGTTATGGGTTTCGCGCGCGTGGTATGTTGATCCTGGTTGATCGGCTTTTCTCTCAAGTGTCTTTAGTCCATCTACGAGGTCATCATTTTGCACAGCTGAATATGATTGTCGTGCACGGCGCGTTTTTGTGAACTCAATCTACATATGATTACAGGCCGTTAGGTACTCCGACATTGATGTTAGCTAACTTGCGCCGCTTATCCGGAATTAGAATGGGTCAAGCCAGGCCATAGATACCCACAACCGATTGAGACGTAGGTCGGTGTCCGTCCCGTGGAACAGTACGACCCAATGGACAGTTACGGATACTTCTTCCTTGCCGACCATCAATGAGTCCGATGTTCGCTCACGATCCATATCACATGACCGGGCAACGAATCGCGGGGGTGACAATGACGCCAGAGGAGTGACTAGGGTGCATCCTGATGTAAGCCTGGGCTGTATGATCGTCACGCGGGGACGGTGAGAAATTCCCGGATAGTCGTGGTGCGCTGTGGGGCCATCGTCCGGGGTCGTATAATTTATTTCCATACCAACCATATATTTTGCGACCCTATTCTTGTGACCGGAAAATGTATATATGGTCATCGGCCAATGATGAGCGATGGGATAGGAGTCGTATGGCTTTTTCGTCGACCCAAGGGCTTATAAGTCTGCTAGGACTCGACCGGCAGGAGCTGGACTACGGGAAGCCAAGCCGGGTCTTGATCCCAAAGAAACCTCTTCCGAGGATGGAGTGCTCGTAAAGGACGGCCAATCTGTGGGTAAGATTGGGCTTCCCTAAGGGGTATTCGATCCAA"/>
                    <sequence id="seq_t314" taxon="t3" totalcount="4" value="CCGACGCCGCCCTTCCCCACGCTTCAGTTGGAGTGGTTTGGTCGGCCTATGGTCGAAAGATCGGTCATTATACTTGGCTTTCGTCTACTAAGTTTATCGGTATTATATGCCACGGGGTAATTGTTTGAGGGGTATGGTCTTGTTCACTGGGGTTCGGGAGAGACGAAGCCGTATGAGTAAGCACGCACTATCGACTTGTGAAGGCGGCACTCGGACTTACGCGGTTTATTGACTTGCAAGTACCTGAGAAGTCGAGTCAGCTAGTGATAACGTGCACTGTCTTCAGCCCAATAAACTTCTGTCCATAGCGTTGCACCACAAGATCTTGCTGACCTCTAGTTCAAACTACAAAGTATTGTATCTAAGTACGACGCCCGCCCTAACCGTATCTGACTGCTAGACGTTTCGACTGATAATATTAAACAGACTATAGGCACCTGTATAGTTTTGGCTAGTTGCGCTCTGCATCGACCGGACCGCAGCCGCAATTGAACTAGTCTTCCAGAAAAGCTTGCCGGGCAAGGATTTCGGGCACACCAAGGAGGCGCGTATGAGATGTTAGCGGCTCCCCGCTTTTGAGGCTTCTTATGGCCCACGGTGTGACTAAGCAGGTTATCCTTCGGGAGATGGCGTTGGAGCCCTTCAACGAAGAAAGACGTATGGGGTAAGCCTGATCGAGGCCTAGCGATACATAAGTGTGCCAAATGCAGAACGTTAAGATCTGTAATGTAATAGTCTCGCACGAGACATAATCACTTCGAGGGTCGGCAGAGCTAGGGACCTCCCTGTCTAATCCAGACGATATACAGCTTCGAATGCGTACACGGTGTCTCCGTCCAAAAATTCCCGCAGGCGGATTCCTACCACCCTTCTGCTCTGGGCATTGAGTAGGCGGAATCTTCGGATCCCTTGGCAAATGCCTTGTCATCGGAAAGTTTGCTCGTACTAGTAGTACACACGTTTAAATTAGGGTCTTAGGTCTTCTTCTGTTTCGAGGCTA"/>
                    <sequence id="seq_t303" taxon="t30" totalcount="4" value="CCACTCAAAGGGGTACGTATATCTACAACTGCCGCGTCACTGTGCCAGATTAACCGGAGATAGCATACTCCAAGTGGATACTTAGTACCAAAAAGGGGCTGTGTTAGATTCCACGATGCAGACCATAATCTTGGTCAGGCTCCCCACAGGCAGGACTAGTGACTGACGCCCCGTTGGACCATCACGCGGCATTCGGACGGCTAAACCACCTATGAACCAGACAATTAATAAATTCCAGCCGTGCTAGATATAGAATGCACTAGGGCTGAGTTTAGGATGGGTTTCGACAGGGACAAAACAACCATCAATCCTTTCACACTCCGTCAAGGGGGTCTGGGCCTATAATGCTGACGATATTCAGAGGTTCGATGGTCGTAGGGAATCAGGTGTCGTGTCTGTCCATTAATCCTCTATGAGGGTTAAAAGGGGCCCACGACCTTCGAATGAGGAGATGGGCAGTGGTAAGACAGCCCTCGGATGGTAGGAAATGTTAGTAGCGAATCGGGAACTCCCGCAGTACTGCGGGGGGGTTCGAGTATACTATGAAAAGATATCGCACAAGTTTGATGGCACGTTAACTGCCTATTGTAGAGATGTACGATAGAGACCACTCACTAGTAAATGATGCCATCCCGTGCTATAACAATGCACCGCTCTCTCGCGTACAGGCAAACTTGTTCACTCGCCAGCCCGATATAGAACTCTCCTCACGTACTTGAACACGTGTGCTTTAGGGCTCGGGACGGTTGAGCTCCAGATGTACTAGTACATTTTCGAGCGGTCACAATTGTAGTCATATGCATTAACTTTATAGATCTGCGAGATGTAGGACGTATCCGGGATCACTCAGTACAAGCAGACTCTAGGAGGTTTTCCTTTAGCTCCGCAGATGCCGGGTGCTATGTCTGCGTTCGACCACTATCTCCCAACTCATTTTAACTAGCCTACGGCTGTATAATCACTTAGCCTGGAGGAACCACCCAAAGAAACTACTCCACTA"/>
                    <sequence id="seq_t315" taxon="t31" totalcount="4" value="CCTAAAGTAAGCTTGAATGTCGAATGAGCTGAGCTTACAAGTGGCAGTTTTGTGCGTTGGCCTCACAACAAACTTGGCTTAAGGCCAGACGACGCAATCACATAGGTAGCGATTGGTTCGCACGTCTGTTCTATCTCGGAGTTCAACATCGGAGTTGGAATGTGTTATAACACGTAGGCGTACGAAGCTCTAGGATACGGACCGCCAGGACGAAGTGTCGTTTAAAAGCAGGGAATAAAGGCTACAGCTGCCTGGTTCGCACGGCTTTGAATCTGTGCTGGTCATCTCACACCGACGTCGACAAGCAAATAAAACGATGGGTATGTGAGGATTCCCGCCAATACAGGGACATCTCGTTGCAGTCGCTGCACTGGGCTCCAGCCTGTACCCGGTATAAAGGGAATTGCCTAGTGACACCTCGATTCCGACCACGCGACCCGCTAAAGCAGACTAGCAAACTTTCATCAGCCTATGCTCATTGAAGTAGCTTGTAATATGATCTATATCAATGCCCCAGGCTCACGAGGATCAATCAGTGCTACAATGCCAATCGTAAAGGTGTTTAGTGAATAACATAGTAGGTCCACAGCCTGTTAGTGAAAGCGCTGCTTATACTCCGGGGTACAACAGTCATGTTCACTATCGACCTTCTAGCCCACCTCCCGCCCTCAGTTCGGCTTATGACTATCGAGAGACAGCTCCCGGGGCTGTTCTTCCTAGGACTCGTGCAGATTGAGGAGACGCGTAAGGTGGTCCATCCCACACCTTTGGTGATGTACTGCTGAGACAATGTGCTGGCGATTCTACAACAGCCCTGTAAAATGGAGACACCGAATAACCCGTCAGCGTCAACCCCGTCTCGCTACGTCCTCTATACCGGTCACCAATTTATATAGATCGTAGGAAGTACTGCAAACCAGTACGGTGGTGGCGAGGCGGACTGCAGAGTTCATACCAAGATCCCCCCTGACTTAGTGCAGATTCTAATGCGAGGGTTGGA"/>
                    <sequence id="seq_t323" taxon="t32" totalcount="4" value="GAGATGAATTACCGTTAGCGTAACTGGGTCGGCACGAACTCCTTCATCATCGCCTTCAAAAATAGGTGACAATCCCAGTTGAATCGGCGTGCCTTCCCACTTAGGAGAATCCTATGTACGTGATGATCTTTGGGAGATTCTGATCTGCGCATTTTGATCTTGATTAGTGAGATTGCATCATCGAGACGTTAATATCCTTCAATCAGCGTGAAGTAAATGCGTCTCTCTATTGCGTTCTAACCTACTGTGGCATCTACAATCGGGCGTCGACATCCATTCGAACAGCGTGCTTGTAATGCGTGTAGAGGGGGTGTCTCCCGTACCTGGGAGCACGCGGGCGGCCGGTGGTTGTGGGAAATTGGCGTTGGCCGAACGTATGGGGGCCGATAGGGTTTGTGCTATGAACGGTTGCGATAGCTAGTCTTAGTTATTGTCAGGATACATCGAGTGCACACAAGCGTGCCCTAACCTATACGCTGGTCCTGGGAGAAACGTCGAAGTATGATTCTCGGTTTGAATACTATTGAGGATCTAGCTCATGAAGCAGGAACTTACACCACTCTGGCAAAGTCTCTACTTGACATCACCGTTTGTCAAATGCAAGCATAGATCTAACATCGATGATGTTCTAAAGCCTTAGAACGTCGCCTCTTAAAACTAAGATCTAGCTTCTCAATCAATCGCGTTAGTACTCGACTCCTCCCCATCGGATACTGTCAATTTATGCATTAGCCTAAAATGAATGTTCATTAAGCTGCGCCCGCGAACAATTCGAATATGGAATACTCTTCCCCGCTGGGGCTTGCACTATATGTTCAATTTCCCAACCTCTATACTGCGTAGGTCCCGACTTCTCTACATGGTCGGAGAGGAATATTATAAACAGTGCTGCGACTGTCGGTACCCTGTGAAGAGACCGGCCCAATCAGCGTTGAGCCAACGTTACGTATTGTCAGTCGTCCAAATGTTGTTTGGTGGGAGACATGCATGAATGGCCGTC"/>
                    <sequence id="seq_t333" taxon="t33" totalcount="4" value="CAAACTTTGCTCGAGCACAAATACCCTGGGTGCCACGCGCGAGGAAGTGCCGTCGTTCTCTAATAAGAAGACCCTGTAGAACATGGAAGGAGAGTTCCGTGATGAGGATTGTGCTTCGCGTTGTGAGTTAATTCCCCCTACCGTCTAAGTTTAGGCACTTGCGCAGCGCAAGGCTAATGCACTAAACATCGATTTGCCGATTCCTATTCTTTACAAAATCGTTCATGCAGTGATGACTTTGCTATCGCTTCCCGCGAGACAGCAAGGAACCCCCGGTTTCAGAATCGTCGTTTTAGGATCTATAACTCCACATACGCTAGTTATCACAATCCGACAGAGAGCATGTCGGACTGGTCAGTATGACTTGGACCATTATTATCGTTGTGGTCCCTTGAGTAACAAGCACACGACGTATACTTCCGTTTTGGTTCATCCATCTACAGGGTACCCATGTGGGAAATACGCATGCATGCTTGGGCGAAGAGGTTCCCGTCGGTTGACCTTGTTGACGGCATGCATAGAATTTATTGTCTATCCACTGCACATAGTAGATATGTGATTCTCATAAGGACGGGGGTACCCAGAACTTTTGCAGCTGATGATGAATACATAGTCTTCCGTCCCATTAAATCGGCTTAGGATTCGAGTGCTTCAACGTTCTGACATGCATCAACATTGGAGCTACGTGTTGGGCGCGACAACGTGTTAAGCCCTCGCCTTTTACTTCACTACGGACCGACTAAGTCAACAACGTAGAGGTGCGCGCCCATTTCTTCTGCATTCTATTCGCCTTGTCGTCGCTGGGACAATTCTTTTTCATAAGAAAGGTTCGGACGGTTTACCCGGGAAAATTAGTCCGTCTCGCTCACAGACGGGGCTGAGGTGATGTTATCAACCTCGGGTAAAACCAGATAGTGCCGTTTCAGCACGATGATTACATGATGTTAATATTCTAGGAGTGGGCAAAGTTTTCGAGTATGCACCCCCCATTTAATTGGTG"/>
                    <sequence id="seq_t343" taxon="t34" totalcount="4" value="ATGGACTTATAGACCTCCCGCTGACGTGTGTACTGGTTTGCATAATTCGGCATCCGGAGACATTCTAGATCGTTAGTTCACATTGATGCTGGTCAGCCCTTGTGAATGACAGCGGGGTCGACTCAACGTTTCACACATCCCCCACCGAACTTATGAGGATCACGATGTGCTGCCAAACGGTCGGAAGATGCAAAGATGGAATAGTTATATGTCATCAATCGTATACTGAGGGTAGTAGATGGACTTTCGGTATCTAGCTCAGATCGGCCGCAGGCCGAACCGGCTTTTATCGTATGTATACCCGGAGACGCTGTAGGTCTTACTCATTCACTTCAGGATGTTTACCAGACATGCCACCCCCCTCGGGTTTCGAGCCTAACTATCTTCGAGGATGTCTTTTTAAAGCACTGCTTAGGGGGGGGGGTTTCATCTACTCGTTGTAGAGGACTGGCACTTCAATGGACCGACCGACGAAGGCGGTGAACATGTTAGCACGGGGGCGGCGCTGCAGGGCGTGTGTTTACTCTGACCCTTACGTCTCAGTGCACGTGCCACGGATTAGAAATATTGTAGATAACGGTTGCAGGCGGAGGCTTCTTCAAGGTATTGCGTAAATGCGGGTGAAGGCAGTAACCCTAGGAGTCGAGAAGGACAATGGAAGCGCTCGACGTCTAGATCCCGTGCGTACGATCGACGGATGGAACGACTACTTAAGAGGCAGTGCGTCACTCGGCTGGTGGCCCCATAACGTTACTATGGTGAGGGGATCCCACCAGGAGTGATGGGAACCCCCGCAAGTGTGGATAAAGAGAGGCGGAAGCCCGGAACCTTGTAACTGACGGGATTTCCTAACGATCTCAAACTTTCCTGTGTCGGGTGCAGAAAGTTCTCAGGACTCCCTTTAGTCGCGTGACGGGCTGTAACACTTCTGTACGAGCTGAGACACTTCGCTTTCAAATATTCTATTAGTTCTTGCGAAACCCCAGGGCGCGTATGAGCA"/>
                    <sequence id="seq_t353" taxon="t35" totalcount="4" value="GTGCCGCGTCAAAAACTCCTCAGCTAGGACGACATTGCCTCGGACGTTAGTGTAAACTTTAGCAGTGTAGTCGACAGACAGGCAGTCTTTGACGCCGAGACCACAGATGTTCATGATCCATTTGGGGGACTCAATCGGACTACGGAGTGAGACAACCTACCTGAACTTATATGATAAGGGTGGTAATCTAGACACTAGACATCGAGATGTATCGATTTTCCGTGTGGTAATAAAAGCCTGGATGGAGTGTGTTAGAGAAACCACTGATTTCGCGAGTTCCATAGACGGCGGAGCGGTCGGCCAGCGGTGGCCTTTATTCTCAGTGCAGTAAGTCCGGTCTACTCTGAGCGGTCGTCTGTCGCTAGGAAGGCCCTCGACAGGATGCATTATATCTGTCGTTAGAATTCATGGGGTCTGCTGCATTAGTCTAGAGAAAGGGTTCCCGGTTGTGAGGTTCGGTTTTTGCCGGGCTAGCTACTGCAGGGTCCATGGGGAACAGTCTGGATGGCAGGGAATAAATTAATCTGCGATAGCTCACAGTGAAGCACAAGGCCGCGAGTTGCTGTGTGTAGGCGGGGGCGCATCTAACCTGCCGTCTGACATTGAGGATCTAACCGAATTAAATCAGACCGGCTAACATATCCACTAGATTACTTCCGAGCCTTCCTTGCGCCCGCGTAGCCGCTCAAGACCCACGACGTTTTCGCACGCCAAACTGTGCGTGTCAGGCGTGTGCCAACTTTACAACCTGGTGCAGGATTCATTCAAGTTACAGTACCGACGTGGTCGGGACGGATACAACGGTGTGGCATGCGCGAACTAACCGGCTGGATAGTTCCTGCATATGCGTCCGTATTTTGCTAGAACGCGGTATGTAGCTCCAAGGCTCCGAAATCATGGGTTTCTACTGCGTATAAACCCTTAAAGATTGGGGCCGGTACGGTAAATGTAGATCGGACGCACGTCCGCCGCTGAGATCACACTTGAGCCGGGGTTGTTT"/>
                    <sequence id="seq_t363" taxon="t36" totalcount="4" value="AACAGTAGTAGGGCCAGTTAGTTTAGGGACTCTCGTACCGGATAGTCACGAATAGGGACCATGAGATATATAAACCTAGATACGACCTCTCTACCCTGCCACGCCCCCACAACGGGGCCCTGCGTGCTAGGTGGCTCGCGTCCGAGTCACAAGGAGTTTTGCGGATTCATTTCCCAGCCGGGCACTCCCATGGAGCGCCAGACGATTGATTCGCGAAACTACACCCAGATCAAACGACGAGTACAACGCCTCTCCGTACGCCTACGCTTTTCCTTCTTTGTGGATCTGGGCCAGTCAACCTGCGTCATCACGCCCGAGACTACAATACCCAGATCATTATAGTTAGCTACAGACTAATCAGACGGATATCATTACCAATGTTATCGCGTAAGAGTCCTGCAAGCTTAGAGTATAGTATGCGCATAGGGATGCCATGCCTTCGAGCTCTCGTATAACGGATTGTCATAAAACAATTAGCCAGCCCGGAATGTCCAATTCAAACCGTCGGTCCTGTGTGCACGCAGCAAATGTAAGGCCCTATCTGGATCTCTCAACCCGATTGGTAAACTCGATGCTTCGCACGAAATCAAGTGTAGAATTACTACAGCCAATGAAGGGGTTCAATTCACTTGTGGACTATAGCAATAGCTCGGCCCCCCCGGATCAGGCATTTACGTTCGTAGCTATAACATGTATCGGGAAGATTCACTCTTATAGTGACGACTCAATAGTGCGACGAACTATATGCTAACGTGATCATTTTGTCAGTCTCTATTGGAAGGTCTCCATGCAGGTAGCTGCGGAGAACCGGTCAGGAGGAGTTGTAGCTTGGTTACGCTGGGTGGCGTTAGTTAATGAGCTGAAAGCAACCCCGGAATCTCGAAAGCATGTTCCCCGTAACCCCACTGACCGTGCTAGTAGAACTCAGACCCGTCATACAAGACCTGGGTATTTATGGGTGCAGCTGTTCGGGTCCCAGGGAGACCAGGTAGGATGCCTT"/>
                    <sequence id="seq_t373" taxon="t37" totalcount="4" value="AAACCCAACACATATTAACCGGCAACATGGAAAGTGATCCGGGGAAATATGATATTGCGAAGCATCACTTTTGCTGAGGTGTGACCGCATAATGCCATCCACAAGCACGGGGCCAAAGCACTGTTGGTCGGATCGGAAAAGAAATGGACTTTATTGAGAAGTGCCGTACGTCGCTTCTAAACACTATTATTTTACGACATCGTGCTATATCCTTAAGTTAACAACACAGCAGAACGTAGTGGGGGCTGTGGGCGTATAGTCTCACCTGCTTCCTCGGTGTTATGCTTCATGAAAAGAAGTTCGTTACACTATAGCTACACTCTAATCGGACATATGTGTAATCCAGGAGTGTACCCCGCTAACTAACGAGCCCCGCGAACCCCTGGATACGCGAAAAGCCTCATAGGTCGCAACGGCTCCCTACAGTCTGGACTATCGCGGGAAGTCATCCCAGAGACGATCGATGATGCGCCTGCTGCTACGCTATGCGTCTTAGAGAAGCCGGAGACGCGGACAATCCCCTGGTCTAAGTTTTCCTGAACGTACGATTGACACACTCGCCTTAACGTGTTCCCACCACCAGATCAGCCACCCGACGAATGAGCCCTCGACTACTACGCGCTCGCGTATGATATGGTAACAACTAGTTACCGCTCGAGTCTAAGACTGACAACAATAAAGCCGCTCGGATTATACGCGGCTCGAGTTTTCGAGGGCCCTATAGTAAGTGTTCAAAGTCAAGCGCAACTGGGGCGATTAAGATAATACTTCGGACCGGATCGATCGGCAAGAGGCTTGCCTAAGACCCTACATCAGTAAAAACCAGAAGAAGCACATCTTGCCGTTTGCTTCATACCGTACGTTGTACGGCTTCATTCCCCTGTTCACTCTTGCCAAGTTGAGTGGCTGATATGGACTCTAAACTGGTTGATACTGCTCCTGGGCAGTCCGGAGATCAGAGGCTGAATGCAACGTTGGACACAAAGGTACCGCTGGTTTC"/>
                    <sequence id="seq_t383" taxon="t38" totalcount="4" value="ATCCTTACAGTCGAAGGCATATCCGCTTCCACAAACAGATGAAGCCATAAGTTTAAGTTAAGCAGTGTAGCTTCCCAGCAGGACTCGGTATTTCTACGGCCGGTCATACTCCTAGTGGGAGCTATGTAGTCGGAATGTGTTCACGTTTATCCATTCAGTCCCGAAATGACAGCCTGAGCGAGCTTAAGCCATATAAGCGACGGCAGGTCTTTGTTAACGTTGCTCTAACCGGGCGGCTAGAGGATAGTGGTACGGCCCTCTGTCGGAAAAAGTATCCTTTATCGATTCAAGCACGTAGGCGCTAGACTCCTAGATTCGCGTCTATCCTCTTAGGCCAGATGACCCCTAACGAGAGAGGTAATTTTCGTCAGAAGATTGCCTATACTCAGTATGTGTACCAATATCCATTTCACTTATGACGCAAGTATTTAAACTCGCTAGGGTTAAAGGATAGTCCATGAGAGACCTAATGAACCGACGCGCGGTTGCTAATCCAACTCTTCTTTCCATCGAGTTCATTGTGCGTTTCGAGCCGTTAGAGCCCAGCATTCGTCTTTGGAGGTGGACGGGCACACTATTTGCACCGGATGGAAGTAACAAATCGCTGTGACTACCCGGCGCCTTAACCCATCCATCGTCGACACAGCGCATGGTTAGGGTTGACGTGACCTATCTTCTCCGTCAATTCGATAAACCCCTATACCACCCCGTCGTTCTCCTAGGAACTATCTCCAGGGGTCCAAGGCAGACAGCGGTGTCCTTCGGGAGCCAAATCTTCCGGTCTACAGCAACCAAGTCTCGAACCTGTGGGAGTGTTATCGTCAAGTGGGGGACCGTCCCTTCGGTCGGTGTTCAAATCTTCGATTCTCGGCAAAAATTACACCATGGGCCAAGATGAGCCCATAAACGATACATAGACCGACTGTAAAGGGTCAGCAACGCACGTGACCCCTTCGATTTAGTGTGTTAATGCCACTTCGTGATATTGCTTAGGTACCTC"/>
                    <sequence id="seq_t393" taxon="t39" totalcount="4" value="ACTAGAGTGGCGTCGCAGCGTGGGCAGTGTCGTCCTTCCTAGACACCCCGTCTAATGCGAAGATTCGGGTGTTAGTCTTTTTACAAGATAATACGCGGAGGGATGGGTCCGCAAAGTGGTGGGAGGAGATGTACCTTCATTGCACCTAATACGGTCTAGATCAAGCTCCCTTGCACGAGTCCATAAAGTTTAATTGGAGTGCGAATTGTCCGAGATTCCCGGATACCAGGGAGATAGGCAATCCCTCGCACGTGGCTCATATCTAGGCTTCGCCATATGTAAGAGAAAGCAGTAATTCTAAGAGCGTATACCACTAGTCGGTATCATTATAGTATGTGGTCACCGTGGCTCGAACGCATCTGGGGGCAGAAAAGGACCGTGATTTTGGGTGATCGGCAGTGTGCAACGAACGGCCTAAGTAGCTAGTAATTTTATATGCCGACCAGCATGTGAGATGATGAGTGGCGTTCTGCCCCGCGTTGCACTCACAAGTCAATCTGGTTGGACAAGAATGTGACACGCAGAGGCTCTCGATGTACGCCGCAATAGCGGGCATTCCCCACCGAAGCCTGAGTTCGAGAGTTTGGTAAAGCGAACCGTGGGCAACGGAGGGCTGGTTTAGTGGAACATTTTTCCTTCATCCAAACTGCTAGAGGACCGGCACGAATCTGAGAGCCGCAGTTCGGGTAATTCACCTGCACCGAATCCAGCTCAGCTAGGCGGACCCGACCTCTCGGATATTAGATACACCCACTGGACCCGGAAGCCTCGTCACCGTCGTCGGTGCGCTCGTAGCACGGATTCTAGTCGGTGTCAATGATGTATACTGTTGCCAACCTCCATGTCACAGTTTGGCTGCTATCAGAGATCGAATTATGCGGCTGAATGCCGTGCTATCGGCTACGTCTACCAGCGCGCAATTGTTGTTAGCTCACGCCGTGAGCATGTACGAGATTCGTACTACGACCCTGTATCTTGGTCAAAGTCAAGGATGGCCCAT"/>
                    <sequence id="seq_t414" taxon="t4" totalcount="4" value="CATACACGGTGATAGGTGAAGTTGGCCGTAATGCGTGCTCCAGGTTCGTTGTGCCTCGCACTAAGAACCAATGCGTGGCGACACTCGATATGGATACTCATGAGTGGACTCCGTGAGTAAAGCCCCACTCGAAACGCAATCTTAGTGGAATTAATCCGGGTATAGTCCAGTACATCTTCCGACATCCCTACAGCTCTGACAAATACGGTCTTTACGGTCGTATAGTTCTTGAAATACTTACTCCTTTGCTGTATCGACAGACCTACGCAGCAGAAAGCAGTCCGTGATCAGGAGGAGGCATAGGTGGCTCTTGCTCTCAGCGACCCAATTCGGTCTTAATCCCAAAGTGCTTAATGACGCACGGCCTTGTCGGAGATTACGCATCTGCTCGAAAAGATTTATAAATCAGTTATCATGTGTGATCGCGCGACGGTGCTTCACAATAGTTCCGGTTATTTAATCTGTTCGGATCTCCACGTACTTTTGTACCGCCATTGTTGATTCCCACCCACAGACTAGCGCCGTTGGGGGTTATCGCATGGTTTGGATAAGTGTTTTCTGCCACAGGCGCTGCAACAGCTTTAGGTTCTTCGTGCCGATGCTTGCCCGCTCCTCGAGTGAAGTAGTATGCCACGAAAGACTGGCCTGAGTCTGCTATACTTCTTCACGATGTTAATGATCCCGATTAGTTCAGACGGCACGTGCCCTGGAGCAACGGGACAAACAAATGTCCGAACCTATATTGTTACAAACTTTGGTGAATGAAATCAATTCAATTTCACTTCGTACAGCCGTCGTTCATTTCTCGGTTGACCTAACGCTGGATATGATCGGCCGCGGGCCAGTTCCCAATGAGATATGGCTTCAAATCGCAAAGTAAGGGATCTTGTTAAAGGTAATGCCTTGTGCTTGTAACAGATTGAAGTCGTCCATGTTCAGTCGTTGGACTCAGCGGCGCGACGCGTGCGCCCTGAAATTACCTGCTCGCATTGGCTTGGTT"/>
                    <sequence id="seq_t403" taxon="t40" totalcount="4" value="AATGCCGACGAACTTTGCTAGGACTCAGTTGAGGCGCTAAACCGCGTCCGATCGGTTTCGAGCTCCAACTCAGAGCTTCGTGTGTAGGGGTGCACGAGCCTAAGGCACCTAATTGGAACACAGATTCGTTCGTCGCGACGGATAACGGCGCTCGCCTCTGCCCTTCCACGATAGAACAGACGTAAAACGGCAGGGAACGGAACAACCGCAGGTTTGGGTTTGCACTGGCCATGACATTCTCCGGAGCTAACTATCTACAAGAACAAATCAAAGGGAGAACGGAACACTGGACGTACCTGCGCCGAGGTTACGCGTGCATATTTGATCGGTCCTTACAGAGGTTAACGTGCTTACATTCGGTACCGACCCATATGGTCCGATCCTCGCGAACATGCTCTATTCGACAGGTCACCTACCCTTGGGAGTAGAAAAGTATTCACGCTGAGCCAGAGTGCTGTGTAACGTGGGGGACCTCATACGTCTCAAGTCTACCTAGGAGGGGAATGTACGGTAAGTAGCATCTCGGTAATACTGACGCTAGTAGAACCGACCACTCAATCTTCAATGGGTACTGAACCCGTGGCACTGAGTTCAAGAGAGGCGAAGAATAATTAATCGACTACTCCTACTCCCAATCGCAACTAAGAGCTTGGGTGCGTATGTGTCCGACGACCCGATTGACCGCGGGCTGTAAAACTGACCGTAGCGGAGGTCGGTTGAACTCAGGCGACTCCGACTAGAAATTTAGCGACGTTCCAACCCTGTCTTTTCGCAGGACCCTACAGTGAGGTGAAGCTCGTTCACAAAAAATCAAATCATTGGCGGGTTTTAGGATTAGCGGGCGAAGCCCACTAAACGGCTATGAAAACCGAGCCATGAGAAGTAGAGGAACGTGACCATGCATCGGAAATTAATTTAGGGTGCTAGTCTCTTCTAGATACCGAGGTGCACAATGGCTGAACTGGAAGTGTGGGATTACGGCTATCGCTTCACGAAAAAC"/>
                    <sequence id="seq_t415" taxon="t41" totalcount="4" value="CGGAGGTACAGACGGATTGTAGGCGACGAATCCGGTTATAATGGGTCAATACGAAGATGTATTAGAGATTAAGATGTTACAACCCGTCTTCAGCTCATGGATAATATTCTATAGCGAATTCTTACCTTCTACCTTGAGGTCAGCGCCAACACTCAACCCCGTGGCAGATCGCGTACTGCATAGTCCCTTATGTAACACGTGAGCTTAATCGGCGGCGCAGGATATGCGAGAGACTGGCGGCGTTTTTGTATTAGGCTGGTTAATTCCGGATGTCGGGGCGTTATCTTGGGGTTCAGCATGCTACACAACACGTATAGGAACGAACTGACAAAGCTACTGTTAGTGCGTCTTCGGACTCTGTACCAGTTTATGCGGGTGGTGTTAATGAATGGTCTCTTACATGGCCTACAGCCGACAGATGCTCATCCGGGTAAGATGAGCCTGCCATGTCAGATGCACTCTGGTACTGGAATGCATTCGGCCCTCGCGATTATCAGTTTGGGAGGCTGTGCTGTAAACTCCTGCTGACGAGGATCGGCTTGCGCGGAGTGGCATAATACGATGATTTGAGTCCGGTAACCGGCAACGTGTCAGACCTCCTTGCAACGACCTGGCGTTCTGCTGTTACACTTCAAGGAATAATTTGAACGTGCTTTGGGTGAACACACATTTAATTATCCACAACCATTGTCACATGTAATGGCTCTCTAGAGATCTGCTCAATAATCATCTTTAATTCCCGTAGCGTGTAGCCTTTGACGATGCGAGAGAGAAATTCGCGCTACGATGGGCAGGAATGTCGGTCTTTACAATAACAGCGAAACCTTATCATTAGATTCTTCTGCAATATCTCCAAGACAGCAATAACCATGCGGTGCTCGTCTTGGGAAGCCACTAGGATCGGGGCAATCCTTAGCTTGTCGGAGTTGGAGATTAGTGAGCAACGCAGAGATTAATCACAGGGCAAATCCCTCTCCCTCAGGTAATTTCTGTTAGCCAC"/>
                    <sequence id="seq_t423" taxon="t42" totalcount="4" value="TCTGGAGCATGCTGGGATAAGTATACCAAACCCTCGATGAGCCAGGCATACCGGGAAGAATTAGGCCTCTTACTACCCGCTGACCGTATATCGATCAGGGGAAATTCCCAGATTGGTACTGAAATTAATATCGGGTAGAGGGGTGAAGTGACTACTCGCGTCTCAATGAATGGTCGCGTAAAGTGTGCTAAAAGATATCGCTCAAATAAGTAAACGGTTCTATAACTTTCTGAAATGGTAAGTGATTGCCTCACCGCTCCCACGCATACGGGACTATTTTCGCGGGTTTGAGGCTGCTCTATATAAGGATGTGACACTAAAGTCCACTATAAAATGTACTGAACTAAAAGTTTAGCTCTTACTCCCCGGCATACCGAACTGATTCGAGTTCTTTGTCGCAATCACTCTTAGAGCTACAAACCTGTTGTAGTTTTGGGCTGAACACCCCTTCGTAACTGGAGGAGTTTCTATGCATTCGTCACTGCTACTGGGACCGATATCGATGCCTGAGGGGGGTGGGGGTAATATCCTAGTATCACAATTGCCTAGTTCTATGGTGACGCAGAAGGTTCATTCGATCTGCGGCGAGATCTAGTACCGAAACTTGGTACTACCATTAAAATGACTTTTCAATTGGAGTTTCGCTTACGTTCAGATGACGCAGCTCGGGAATGCTCCAGCACCAGCTCTCCACTCCTTCGTAACTGATAAGGCCTATGCATCTGCGCCATCCGCAGACTGGTATGAGCCCGCGCAGAGATTTGTCAATGAGGTGTGCCTACCGCGACGTGTGAAACCGGGACCCGTGAAGACATCCCGGACATTTATGTACTTCACGGGAAACTATGGGGATGAGAGCCTAGACTCGTTCGTCGGGCCGTTATTGGTAATATAATCGTTATCTGTTTCCCCAAAAGGATATAACGTATGTATACATGTATTGTTTCGTGTGAAGGGTGGCCCAGAGCTCAGGCTTACGACGTGGTAGAGATGCCTGGCC"/>
                    <sequence id="seq_t433" taxon="t43" totalcount="4" value="TGAGACACTTCGGTATGCGGGTAAATCGACTAGAATTTCGGTGGTGTTTACGTCGAAAATACGTACAGTTTGCACCCGCGTTGTCTTCAATAACAGAGCATCGCACTTTACGCACTATTGAAATAGCGAATAATTTCACGACCAAAGGTCAAACTAACGCGATTGGTAGAGACTAGAACAGATATTAATACCGCCCGTTCATAGCCCCAGAAGGACTACCCCGTCAGGATCCTTTAATAGATTTACTGTAGGTCCTAACGCAGTACCAGCCCGATCAGATCACTTACTAGTTCCCTAGAATATCCGTGTTCTACGTTCAAGACAGTGACTAAATAATGTCCTCAATGACACCCGAACCATTACTAGCTTGGCATAGCAGGCCTCATTCCTGCATCATTTCAGGGTGACGAGGCAACAATGGCCATAGAATTTCCCTGTAGGGACCAACCGTATCCACAATTCCGCTCCGAGTCAATTGTTGCGTGCTCACCCTATTTTCTTGGAATATAAGTTTGGACTAGATACAGTGACGTACGAGGGAGCGTCCTTAGCTGTGCTACGCGGTGTATGGGTTTCGCACCAGCCTCTATCTAGGCGCCCATATTGTTTGCGGCTGCCCAGTAGTCTAACGTCCGTAGCGCATGGCGCCGTTTCTACAGCAGGCAGAATAGAGTTATTCGCGATAGGTTCCAAGTACTGGAGCCATTTCTTTGGCACTAACAGTAATTGTGCAACAGACATGGAGAACGCGAAATTAAGGGCGCTCAAGCTGGACCCGCTAGTGATGGGGGGAGAGTGACCCCCGCGCCCTACAATGAATACGGAAACGGTAAAAAACCCTATACTGGTATCTGACTGCGAATATTGGGATATTACATTGGAACCCATCCCAGTCATATTGCCCTCAATAGCCCGAAGCCAGGTCGCAATTTCGGACAGACCTCCTATTCTCTAGGCAAGAGGCTCGACAACCTCCACACGGGGAAATAAGTAGAAGCAT"/>
                    <sequence id="seq_t443" taxon="t44" totalcount="4" value="CTCAATAATCCGTGTCTCAAAGGGCAGAGGACTCCGAAAGATTTTAAAGCCCTGGTCACTTCGCAGTAACAATTTAATGAGAGCCTATGGGATCGCTAGTTTAAGCCCACGGAATGTTGCCAGCGCTACTTCCGGATGTTCAGGTCTCGTATGCTCGGATGTGAGATCACCGCGTTCGGCGCAACAATTAAGTCTCTTGCCGGAAGTCTTGCGCCGCCCCTCTGCCTAGGTCCGAGACCCTGGCCATGTGCCGCTAACTATAAACACTGGAATTAAGCGGAGGCGATCGCACTCAGGGTACAAGCCGGTGCTGCCCAATGGAAAAGTCGGTCAGGCGCTTGGACCGCGTGATTGCCCAGGCAGTCTAGGTAGTCACGCAACATGATAATAAGTTGGGTTAGTCGGTACGAGATCCCATGGGCGCGCCTTAACTTTAGTTTTCACCATACTGGGCCGCTGCCTGCGTGCTAGGGTCGATCCGTAATACTTTCGGCCTGCATCTGAATACCTTCACTCCCTCTCAGCGACCGCCTGAGACGCTTTGTGAATTTACTATTCTTTCAGACTCGCGGCATAAAGCATAAGAAGTCCCGAGCTCAGACTAGGAAGCGCATGACTTGTAAATCACTCGACCACCCTTGCGCTGCTGTCATGGTGTGTATAACATCTCTGTCCTCCATTTATCTTTTTGCGAGTCGGACCGGCATAAGTGTGGCTGCGTTCGCATGGGTAGGCGCACCACCTTTCCTACTCTCGCGAATGTGGTCTCTCCAGAGTCTAAGCATAGGCAGCGATGTGTCCCTGGGGTGGTCGAGTCGCTGGGCTCATCTTCCGAGCAGGGTGGACTAGAGTCTACCGACGGCAATGTAGAAGAGCGTCGTCAGTGACAATACTGGTTTACGATTCCCTCATGAAGCGCGCGTCACATGGCCTTGACTTTTTAGGTAACGAGTACATCAAAGCCCTCGCCGCATCTTCTTGGGGACAGGGTAAGATATTA"/>
                    <sequence id="seq_t453" taxon="t45" totalcount="4" value="CCAGTGCACGTGCTTTCTTAAGTACGTCTAATCAAGACTAGGGTTATAAGGCCCGGGGAAGCCGGAGCTGTCTCATACCTGCGGTATCCTACGAGGTGTGATGTAACCCCATCTCGGACTAGATCTTAGGGCTGAGCGGAGATGGAGTGGATCGACCCTTCGATTGCATCGAGCTTTGGCAATCGGCCCCGTGAGCTACACGTGTGCCGTAGTGTTGGGCGACACTTTGTCACTGTTGAAAAAAGGCAATGCCCTGGATGTCCCAAGGCGCCATGCACCTTGATTCTGCTATACGCGCAAGTTAGCGAGACGGGAAGTCGCCACCGCGTTATACTCGTCATTGGTGGTGTAGGAGAATACGAAGTGCAGTGGAGTCGGTGATTTAGAACACCCCCGTAGAGACACTCGCGGGTTCCTGGGAACGTAAACTCTCAAATATACAGATAAACGCTTACACCTAACCACTCTGAAGGAATTATTCGGCGGCACAAACAACAGGACCTTACAATGTGCAGAGCTATTCTATACTCAATAGCACCAGCAGGTCACGCGTCTCTCTCGCACGGCGGGAGGCGTATGGCTGGTCCTAATAAAAACTTACGTTGTAAGCACGCTGTGTAAGCGCTATCACAATTAGGGTAAGGAACAAGGCGCCCACGGGGATCTCCTACAGGCAATGGATCGGCCAGCTGCCTTCATTGGGTACAGTCGGCGGCTCCGCCCTTTGTCGAATCCCCACCGACGACTGACTCGTTCGCTCCGCCACCCCGTAGAGGAGAGATAGACTCTTCATGCTGTAGGGAGAACGCATCATTCTCAACTGGACCGATAGCTTTAGCGGACCTCGGCCTGCACTTTAGCACAGTTCCAGATCTATCCTGGTGGGCCAACCGAGATGCAGGTTTGCAAATCAAGCGTCAAAGTTTCGAAATCAACTCGTCCTAGCTTGAGAAGCCGTGGCGACTGCTGCCCTAGCTCGGTAGCGTCTCAACGGTATCTT"/>
                    <sequence id="seq_t463" taxon="t46" totalcount="4" value="CAATGGTGTTCTGTTCTCCTGCTAACCATACAGCAGCCGAACTGGCATTTTTATCTACATAGACGGACCTTATGAGTCGGTCGCTTTCCGCGTATCAAAACGAACGAATATAAGCGACTTGCTACCTCTCGCGAGTGGGTGATTTACATACGATATCTAGGCATCCCTCGAAAGCACTTGAGCACCGGTTCCACGGGTTCAGCGCCGTCGTAACGCGGGAGTCATCCCCCTTCGAACAATACTAGCTTTACTTATGGGAGTCGACTGCGTAGGGCTTCACGTGACGGCCTAGTTCTGAACGAGACAACGTCGTGCAAGTTGTGCCGGAAAACACCAGCAGATCCGTCGCTCGATCACCTATGCGGAGAACACCGTTCTGGTGTAACCGGGTAAGGATGCTCGGTCACGCTAGCGATATTATGCATGTCGAGAGAGGTACTGCCTCGAAAGTAGCGACTCCTGCGACCGAGCGATTTGTAGCGAGTCCCCGACTCGGGACTGACACGCTACTCCATCACTGTTTTGGCTCGCTTGAACAATTACCAAAGGCCGTTCGCGTCTGTATTCCATCACGCAAAGATGCATCCACACTGGCCGCCGGTTAGAGCGATCTACGCCTAGCCGACCCGTTGAATGCTTTGCGTACGTACTTTCTGCCGATATAATTATCTTCCCGAGGGCAGCAGTCGGAGTGGCAATAGACGGCCCTTAAGCTTCTTTACCCGCGGAAAAGAATCCAACAGCAAAGTCCCCGCCGGTCGCTATTTCTACAGGACTATCAGCGCCTAAATACAGAGCGTTGACTCCGACAACAGGCAAATTTACCTACTAGGTGTGATCGTCTCATAACCTCGTGAGTACAATTTACGAATACCGGTGAGGACGAATCGCGTTATGTCCCGGATCTAAGTGAAATCGCCCAATACATCGCATTGGTCATCCTGGAACAATTATTCTATACTGGTAGACGACTTGGTACGAGTAGTATCGCGAGCCCGGG"/>
                    <sequence id="seq_t473" taxon="t47" totalcount="4" value="GTATGTAGCAGCACGGATGAGGCTAGCGTATAGAATGCGATTCGCTAGGTACGCGAGGAATGGAGTCGCTGGTAAGTAGTGGCGGGCTGGGAGTTATAAGTCTGTCCTGTGATCCCCTAAGCAACATTCGCCCATAACCCAATAGGCTCGAGGGGCGTGGACGAAAATCTGGCAGTCCGCCACTGGGCGAACGTGCGCAGGGGGGTAACCGGAGAACCACGAGGACGGCAATGTACTGGCGACCCCACCGCACGCGCTCCTCGACATATTGCTGTAAGATCTTCGCGCGTTCTGGGCTCTGCACAAAATTATATCACGTATGACCCCTGGAGGCCTGTCCTGCGTCCAACGTAGGAGGCGTGGCAACAATCGAAACTCCTAAATTCGATACGTCTACACACGCGTTTGCTAATTGAGAAAAGCGTGCTATAAGTAAGGCACGTCTCACAGGCAGAGTATAACATCGACGGAAGAACAGCGAAAAAGTCCTAGCCCTCAGATAAAAACCGATCGGTTTCAGATCCTTCATGCTGACTTCAGGGCTTGACGCACCTGGACTTGGTTGTAGTGTCCAGCCTGCAATGGTCGCAGGGAAACCAGTACACTATACACAGGAGCTGTCAACGTCAGTCGAACTCACCCGGGTCTCTGCATTCATCCTGCAGCCACGAAGCTGTCCCAACGTGCGCGGACGCTCCGCGAGCGACTGATAATTTGAGAATAAGGGCTCTTTGAGCTAGCGAAACTCGATGACTAATATATTATGTGTCTTAGTGTCGAGAGCGCAGCTACATGAGGAGTATGGAGCGACTTGAATCATCGTGACGGCGCCCTACTACTATATTCCAGCGCAGTAGATAGACCCGTGTAGCTAAGATCTTCTGTGCACCAACGGCGTTTGTCAACTAAACCAGTTTTTAGCAGGCCAGGGGGCAGTCCGCCCACCACTGTCATGGAGAGAGCAGTTCCTAGCTGGACATTTGTTTAGTTGCCACGTCCC"/>
                    <sequence id="seq_t483" taxon="t48" totalcount="4" value="CAGGCCATTATTCCGGGCCCATAGTTCAGGTACATTGCGGCAGAAGTGCTCTTGAAATCCAAGATAATTGTTTATTACTCCGCTTGGTCTAGTCGCAGGCCAGAAATAGAGCGGACTCAGGAGCAGCATTCAGTCAAACACTTGTTTAGTTCACGAGCCTCCTGATTACATTATACATCGTCTAATTCTGGCGTCCTAGAAGCACTGCTCGCTAATAAGCATAAAGGAGAGCAGGTCAACGTAACAGTATCGTTTGTTCAGAGTAAAGCCTTATTTACCACAACAGGTCGTTATGTTATTTACGTTGAACTCTCCCTCGACAGTTTTGGCAAAAGTCTATCGGGAAGATCCCAGAAAGTTCCACCAACCGCATGACCCAGGGCCAAATGCAACTATCATACTTTCTAGCATAACCACTGGGAGCAATGCGGATCTAACGAGGCGGCTAGACCTAAATTCTCGTGGCCGGTCAGCCAGTATACTATAGTCAAACCCAACGAGCCGTTTATGTGCCTGAATTTCATGATTCGATCTCCTTCGTGTACACATGACCCCCACGTGTCCATTTAAATGTACCGACTTAAAAAACTGAATTAGTAACGCGAGGTGAGCCCATGACAGAGTGTCCCATATAAGGGTCCAATCGGGAATCGCAAACGCTGACGGCAAACCGTGACCTCGTGGATCTCCAAAGGGGGTCTCCTATGTTGTGGTCTTTTTTTCTCGGCGCACTAAGGGCGGGCTTTCGTAGTATGCGGGGAATCGAAACCAGCACCTGATGCCTCTAGGGAACCTGTTCCCAAACCCCCCTTTTGTGGTTCAGACGGCGCGCCAATGGCTGTAATACGCTCCTATATCTTACTGATCCTCTCACTGGACTAGGATAACGTTTGACTCCTGCTGTGGGCCCGGTACGGGGTGGCTCGTACGTCCTCTCGAAGGAAATAGCTTTCTTTCTAAATAAATTCAGAAGGGTAGAAGGCTTGGATGGGAGCGTCCT"/>
                    <sequence id="seq_t493" taxon="t49" totalcount="4" value="GTTTACCCAAGCGAGGGCAAGTAGCGTTTTTGTTCAACGGCCTTCCGGTTTAAGACGTCCTAGGGCGGGCCGTCTGCAGGTTTTCGCATTCAAACCGGTCCAAGTCTTGAATCCAGACCACGGTCAATCTAAGCTGTCCCCACGCGTCCATCGACGGTATGTGATGCCTCGAGTCGACCTATCCTGCTCGCTCATGGGATTAGCGAATCATGAAACGGTTAAACGAGTCGCGTTGGTGTTCTTAGCCCATCGAGGAGGCGTCGTTAGTAATAAGATGCCATCGATCTTCGTGTTGTAAAAAGTAAATTAACCGTACGACGCAATCGCAAGCGATGGTCCGAGCACAAATTATATCAGGCGGCACAGTATCTCACAAAGTTATATGGCACGCGACTACTTTCCGGGAGTCACTAAGGAGATTCACAGCTCCCGCCTTTCTTCTTTATATCTGCTCGGATTACGGATCAATACACGTAGACCCAAGGGCACGTGACCCCAGACGAGGCAAACGCCCCCGCACTTCTGCGCCCCGCGGGCGGACTCAATAGGTTTACTTTTGGTGAGTAGTGGAGTCGAACTAGCCAGGTCTCCCCCAGCATGAAGTAAAACCCGGTATACGCTATGGGCTTTTCCATTAATACGACACGAGTTTGCGGAGCTCTATGGTGTATTGGCAATCAGGCCCACGGCCAAACATTCTCTTGGGTTGATTAAAATAGTCCAATAAAGATTCAGGCGCGCATCACACGGGGGGTCGCAACTGTACCTAAGTCCGTATCAGGACACGAAGGGGTTCGATCTTATAAGACTAACCCCCTCGGATAGGGAAGGTGTAGGAGTCTCGGGAGCTGTCAAGGGTGGGGCTGAAGTCGCGTTATCATGACGTGGTCTAGTATAAGTTATGGACGGTCGCCTACAGTATCAGCCAACACGGGCCACCGGGACGCACTACATACCGTTGGAAGAAGCGCCGGCTACCGCAAACCTGCAACGAAGACAC"/>
                    <sequence id="seq_t515" taxon="t5" totalcount="4" value="GTGATGCATCACCGGTAGCGTTCTGGGGGCTGTACGAACTCGTTAAACGACGCCTTCTAAAATGGGAGATCATACCCGTTCACTCGCCGCGCTTTCTCACTTATCCGAATCTGATGTACGTGTTCAACTCTGGGAGATTCTGATCTGAGCATCTTGATCTTGGTTTGTTCGATTACATCCCCGATACGTTAATATCTTTCAAGCAGCGTGAAGGAAATACATCTCTCTTTTGCGCTCTTGCCTACTGTGGAAGATACGTTCGGGCGTCGACATCATTTCGAAAAGCGTGCTTGTAATGCGTGTCGAAGTGGTGTCCCCCGTGCCTTGCAGTACGGGGGCGACAGCGGATTGCGGTACATTGGCGTTGGCCGAACGTATGGGGGCCGGTATCGTTTGTCGTACAAACGGTTGCTATAGCTAGTCTTAGTAATTGCCGGGATATATTGAGCGCACACGAGCGAAGACTAACCTATGCGCCGGTGCTGGGAGAGACGTGATAGGATTCCTCTCCGTTTAAATACTACTAGAATTTCAGTTCATGAAACAGGAACTTGCACCACTCCGGCAAAGACTCTACCCGACGTAACCGTTAGCTAAAGGCAAGAATAGATCTAACATACATGATGTTCTTAAGCCTGAGACCGTCGGCTTTTCAAAGTAAGACCTAGGTTTTCAATTAACCGGTTTAGTACTCCACTCCTACCCATCGGATACTTTCAATGGATGCAGTAGCATAAAATGAAGGATGATTAACCTGCGCCCGTGTAAATTGCGAATATGGAATACTCTTCCATGCTGGGGCTAGCACTACTTTCTCAATTTACCATTCTCTATTCTGCGAGGATCCCAATTTATCTGTTTGGTCGGAGCGGAATATTTTGAACAGTGTTGTGTCTGAAAGTAACCTGTGTAGGGCGCGGATCAATCCGCGTTGAGCCAACGTTACGTATTGTTAGTCGTCCAAATGTTGTTTGGTGAGAGACATCCATGAGGGGTCGTC"/>
                    <sequence id="seq_t503" taxon="t50" totalcount="4" value="CATAGGAGAAGACGCTTTTCGCGGGGGGCGAATCGGGTGTTACGGATCAAACCGATCGGATTGGCCGTTCAGTCCTCCGGGCCGCATTCACTGATATGATAATTGCTTGTCAACACTGCCTCTCGACACATTATGACCTTGGATGGTGGGGGGAGCGTGGCGGGAGTTCAGCATAGTAATAGCATTTCCTTGTAGTTCTTTAACGCACCTAGCTCTGTACCCAGAGTGAATATCGTAACAATCCATCGACACAATCGGTTCAACTGGTGGAAGTCACCTCGGAAAAAAGCGTTCTCTATAAAGCCTACTAGCAACTTGGGCGTAACACCCAAGAGTGAGCAGTCTGTGGGTTTTTGCACGAAATTGAGTGAGGATTAAATGGCCAGTTTTAGCGGTCCCACTGCAGCTACAGTCTCTACCGCTTTCAAGGCTCGATAGTGAAACCAAATGGAGTAGGCGAACTTAACACATACAGCGCGAGGAAGGAAGAGCTACAGTGGTCACGCTGTTCAGAGGATACGGACGCTGGGAAAGGACTGTTCACAGGATGACCTTCAATTCGCTAAGCCAAATGAAACGAAGTGTATGGGTTGATGTTGACTCCCCCTTTTACCACACACACAACCCGCATGAGAATGTCCAAGCAGGCGAACCCAGTCGCGGCTTAAAATCGGGAGAAGCTGGCGCTGGCCTTTGTACGAAATAGCTTCGTGCGTAAGGCCCCGCCGGTCGCTGACACAAGTGATAGAGGACGACGGAAACTACGTACAAACGGTGGGGAAATGTACTGAAACTGACACTTTACGGAAACGCCTGACATGTGCAACATCGGGATTGTAATTAACGGATTTAGTAAGCAGCACGGTATAGTTAACCTTCTGGTCCGAGACCCCAGAACATCCAGCTGAGGGGTTTCTTGCACAGGACGAAGTAGATACGACTAGACTCTTCGCACCTGTATTCTACCTCATAGTCGACGGATCACTTTGATCCGGCGTGT"/>
                    <sequence id="seq_t514" taxon="t51" totalcount="4" value="AAATTCATCGCGGCCCTTAGAGAACGGCTTAGATCCTTTAGCAGAATAAGCATCGTGTCTAACCAAAATCTTAGATGGACTTTAGGAACCAGTCTGCGGACTCTTCCGTTGCTACATCTACCCCTCTACGAGTAGCGTCGCCCCTTACTATCTCTCGCTTCAACCGTAACAACTTCTTGCCGGCCTGTAGTCTCTGATCACTCCTTGTCAGTGATAGCTGTTATTCTCTAAATTTATCATTTAAAAAGCTTAGAATTCTTCGGGACTAGTGCCGATAAGGCCGTAAGTACTTCCTATACAGTTCTGCTTACCCGGATGTCGCTTTCCACATGATACTAACCCCAAGGACTGCCCCCTCTTAACATGATACATATGGGAAACTATGCTGAGAGCACTAATGCCTAATTTCACGAGTACCTAGTGACCACCCAGTCAAGGACGCACTAAGTGAAGTAGTTCTAGCCGGAAGTCACTTCCATCATGGCAGCGCTTGCCAAACTCATCAAGTCCCAAGGTCATTATTCTCGTTGCCAGGTTCCCATCCGGCGCATATGTATGACTCCTTATTCATGGGTTAAGCCTTCGGGAAAAGTCCACGCCTCTAAGCCTTTCTGTCTTGGCTCTCTCAACTCACCGTTCACACCAATACTGATTGAAGGGGGGGACTATGGAGATTTGGATGAAACAACTCCGCGCCATTGAACGTCATCTTCTCGCTGGCTACTGATGCCTTAGATGTAGACCAACGACGGGGGGTATGGGATTATAGTAGGGGGCGGGTGAGGAGGGAAATAATTTTAAATTAGATGTAGGCATGAGGACGCCACTAAACGACGAACCAATAGGCATACTATACCCGCGAGGGAGCGAATATACCACTGCTGACGGCGTCCCTTTTCCTCGTCTAATTCTCACAGGTGCCGTTACGAACAATATGAAGGTCTTGACCCTCTCTGTAAATTGGGGACATCCCTTGTAACAGCGATGCTATTCCACTGCG"/>
                    <sequence id="seq_t523" taxon="t52" totalcount="4" value="GAGATGCAAACTCCGTTACTGAGGGGTAAAGCAGCCGTCATCGTGTCTTTATGGACGGAGCATTGACTTTGTTAAAGGTACCGTCAGGTGAGCTGGAGTTCCAAGAAGGTGTTCCGGAACCTGCTCGCTGCGTTGCCGAGGGCGGGGTCCTACAGGGGACCTCTCTTCCATGCAAACACGATGTTACCCTATCGCTTATTCTGAAAACGTATTTGGTAAAAAACGCATAATATGGTGGCAAAGTGAAGTCGCACATGATATCACAAAAATTTACGAAAAGGTAACTAGGCTCGCTAGAGGAGTCGGTTACGTCCCAAGTGCGAAAGATCGCGCATTGTCCGGTTTAGTGCTGTGGTATTCTGTGAGGCCTCTGTGGATAAACGTAGGGAAAGCTTCACATCAACACCGTCGGATTCCAATTGAGACGAATTAGTGTCCCAACATCAGATCCAAATGTTAGGTCTCGAGTGTCTGGGGCAAGTGCGGTAACATGCACCGGGGCACGGCAAGCTATTGCAGCCCATACTAGATCCAACTGATCGCAAGGGTTTTGAAGACTAACCAATACGGAGCAGCTGTCCAAATGCGAATTTGGGGTTTGCGGTTCCACACAAACAACCTGTAACCTCGGTCTCCCTGTTATAATGCTAGGTAAAATAGACAGTGTGTGCTGACGCCACTAGGCTTGGTATACCTCAGTGATCAGCCTTTGCGCGGAACTGTATAATCTAAAATATGCCAACCACAAAGGTAAGGGTATCGTGATTTGTAGTCCTTGGTACATCCTAGAAAAAGAGGCATAAGGCGGAGAGCGGGAACGGAGGCTTGAATGAGAGATGCTGAGGCCCCATCACGACGCCATAAGCGGAGTTCTTCGCTGTATTCCGCTTCCCTTAATCGTAGCAACTAGCTTAGAGCATGCACTATATGGCCAAAGACGTGTCTCAATAAGCATGATCAACGATGAACTGCCTGAGTTGCCGGGACAGCAACAGCCTGG"/>
                    <sequence id="seq_t533" taxon="t53" totalcount="4" value="TTTGGATCGAACCTCAAACCCGAATCTGCTTGACCGACAAGGGGCACAATTTGGTGTGGGCCTTCCCGCAAACGTTGCATTGGGCTAGATGAGTCATTGCCTGAGGTAACGATTGGTCCGTATGACTGTCGTAGCTAGTCTTTCGCTATGGTACATGGAATGTTTTATAACACATTTGCGAGGTACGCTCCAAGATTAGTACCGCCCGGACAAAGTGTTGTTTAACGCCATGCAATGAAGGATAATGGTGCCAGTGTCGCAAGGGGAAGAGCGTGTGCAGGTCATATCGCACGGGCTCGGACAAGCATATAAACACATGAGCCCTTGAAGGTTCCGGACAATACACGGACATTTCGTCGAACTCGCTTCGCTCGGCTTCCGCTCGTTACCGGCGTTAAGTAGAGTGCATCTTGAGACATCGATTTCCCCCTCGCTACCCGAATACTCTGCCAAGCAATGCGAGTTCACCCATCGCTACTTGAAGGTGATTGTAAGATTCTCTATATCCGTTGTACAGGGTCACAGGGATCAATCATTTTTGCACTGGCAAGCGTAAAGGTGTGTGTTGGTAAACTTCGTAGAACCGAAGCGTGCCGCCGCAGTCTCTGCTTCTACGCCGGCGTCCGTGATTCGTGTTCACTATTGTATTTCACGCGATTCGCTCCCGCGGAGATCGTTTTATGACTATAGAGCGACGTATTCATCGGCGGTTATCTCTGCCACTAGTACGGATTATGTAGACGGGTGAAGTGGTGGACCGCACACCTTGCTTGTGTTCGTGCAGACACAAGGCACGGTCGAATATACAACACCCATGTAAAGGGGTGGCTCCGGAGGCCACATGAGCGCCACGTCCGGTTCGCGACGTCCCATATCGCCTTCACCGGTATTTATAGTTCGTTGGTAGTTATACAAACCAGTACTGATGTAGTTAGGCGCACTGCAGACTTCGTTGCATGATCCCCGCTTATACCATACAGGTTCTAGACCCATGCTTGGA"/>
                    <sequence id="seq_t543" taxon="t54" totalcount="4" value="GCCTTGAGAGTCTAGTTGTGGGTGGGGGTCGCTGCCGTACCCCGAACCTGTATTATGACGGGAACTTCAATAGCTCAAGCGCGTAGCACCCGATCCGCCTGGCAGAAAGAAATCTAATATATCAAGGGGGCTGCACCCGAGAGGCTGTCTCACTACGAGTCAAGGGCGTCTATCCCTGTACGACCCCAAGAACGACCATCTTGCGCCGACCGCAATACACGTAGTTGACTTCAACGTCGGGCATACGTAGCCGGCCGCCATGTGCGACTCGGGCCCCCTACCGCAGCGAAAGAATTGACGTGCATGAATACGTTACGCGTTTTAAGGGAGCTAATCGGTTAGGTAAAAGATCCGTTAGGTTTTACGAACGCTTACCACACAGACATAAAGCTGAAGTTCTAAAGCTGCGACAGATCCCATCAGTTGGAGTTGTCAGTACACCGTCGAGAAGTCTTGAGAACCAGCTCCCATACTTGTTCGCCCGGCCATAGACCGATCTGGCAGGGTTGTGACTATCGACCGACACAATGACTTCGGTATTTTGTTCCCCGCCATTGGAATGTTTTTCGGGCACGAGGTCACATCCCGTTTCTTTGAATACCACCCTCCGTACGCAAACAATTTGGTATCACGGAATTCAGAATTTAGGAAACAATGTTGATGCTTAATTTCAGTGAGAATAAAACTGATAGGCTGGATTCAACTATAGCAGCGTATCTACAGCAAGTCGAGTCAGCTTGGATCAAAAACAATTGGCTAGCATCGTCGGACACGAGCACGTCCGATGTATGCTTAGATCGGGAGGATATTTTCCCTATCTCTACGAAATCAAGCGCCCCCATTTTCCCGATGGCCCACATCGCTTGAGTCACGAAAGTAGGGGAAGGGTCTCATAAACCGCGAACCACGGCATGAGGCTGGAACCACCACATCGTGCGTTAAAGCTAGAATCGTCAGAAGACGACATGAATCGCTTTACGTCTTTTTAGCAAGAGCTTTC"/>
                    <sequence id="seq_t553" taxon="t55" totalcount="4" value="TAAGAATCCGATAGTGTTCGATTTCTGAAAAGTTTGCCGAGCGACCGGCATTGCCAGGGGAAGGGCCGATGTTAAAGGGTTCTGTATTAACCGAATAGCGGATGTCATGCACAACGGCCATGTAAGCCTTGCTAGACTGGCGAGCGACCTACGTGTCGTGTCCTAATTCCGGGGACTGCATGGTGCGCGCCTACCGGGCGCAGTCAGTCACCAATGGGCCAGTCTCAGCCTTAATGGGTTCTGGATGAATGGTGTACTCGTTTGCAGATGGGAAAGTTCCTGCGTGCTTCTGTTGGTCTCAGCCCGCCGCCGGCCGTCCACCATCGTTTCGTTAAGACACGACCTATACGTGAATCTGAGCCTCACGGCTCCACACCCCGGATAATTCCGTTTCCTTTAAAGGATACAACAAAAGTCTTGCCTACTGTTTGCCTAGGCGCACGACGCTCTTGCACGCCGATGTTTATCGCCCCAACAGTAATATTCTTGTAAACCGGCTTGGTTAACAGTAGACGCGAGCAGTTAAGGCCACATGTGAGCTTTGCCGCAGGCGATGGTGATGGGAGCTGAGCCAGCACGTTCATTGGTGAAATATGGTCTCTAATTTGCGACACCACGATCCTTCCCGATGTATAGAATGGGTCTGCACGCTCACGACCACCATATTGTAGATCCAAGGTTGCACAAAATCCACAACTTCCACAAGGCTGAAAGCTCACGGATTAGGCGAGAGACCGACCGTTTCTAGAAATGCTACGCCGCGACCCGGGAAAGTTTATCACTGCAGCCTTTGTACTTTGGGGTTCTGTAGAAACTCCTAACCACCTAGGCAAACTCAGGCAGAATGGCGGCCGAGATTTGACTTTGACCCGCAGCTCCGAGGGGCCGATCACTGCGGGTCTAGAATTCTACACGATGACTTAGCCATTGTCTCTAACAGACTTATATTTTGATAAAACACATCTTTTTCCGCACCCTGGAACCCGACTGCTCTCACCTT"/>
                    <sequence id="seq_t563" taxon="t56" totalcount="4" value="GCTTACTTGATCTTACTGTGTATAAAAGCTTAAAGGAATCGATGGCGTATTCCCCCGGTCTTCTTTATGTTCGCACAACTTAGACAAGATGCCGGCGACGAGTATGTCGTTGCAGGGCGGACGCAGGGGGCCCTTCGTTTTTATATCTCACTTCAGACGTGTGCCCGACTCCGGGATTTTCGCGACCGTTGCATACAGTGAAGCCAAGGCATTCCCGCAGTGTGCCTAAACGTTATTTACCAGACTAACACCGCTCGCCAGCCATAAAATCAGGACCAGGTCTTTTATGCATGCGTGCCAACACTCCTAGCTGGTGAGGATGTACGAAGAACGTAAGTTCTTTAAATTCCCGAAAAATTACGACAGGCGTAGTCGCCAGGTCACACATTCGTTTGTTAGGACCGACTATACCATAGCTACCTATGATTGCCCCAGCTGTACAAGAGAGAACTTTTACGGGATAAAGGCAAGGACCCACAAGTTACGGGTACTAAGTGTCGGTGGCTACCTCGTACTAGTTGTGCCGGGGAAAATGTCGGCGCAGTATGTCCTTTATCTGGTGGCTTTATGGGAACCGGTACGTGCATGGGGTTAATCCTACACCGCTCATAAGCGATCGGAATAATGCGCCTGCCGCCTCGGTCTGACTGGGTAGCATCATGAAAGACCGCATCCTGTTGGTTCCCGCCTGGAGAAAAGAGCATGGTAAATTTGTGTCTACACAATCTTAAGCCCTATCGGATTCGTTAGGCCTATAGTGACGACCCTGTTTGGCAATACTTTAAGCGGCACACCCGCTTTACGAGACGCGGCCCATCCGAGGAGAATCAAACTCCGCGCCCGTAATTACGTTGCCAGAAGGTTCGCACGTCCGATAGGGTATTTGTCATCCTGCAACAGCCAGCACGATTAGTCCCCGACGTCAAAGCTGTTGGGACTTTCTGGAGGTAGTTCCTTTTCGAACGGCATGGGGCAAGCGAACGCAGATCCGTTTTGTACG"/>
                    <sequence id="seq_t573" taxon="t57" totalcount="4" value="TCAGCGTCTAGTAAGAGAAATTCTGCGAGTTGAAATAGTATTGGTCTTAATCTTAGGTGCATCGATGTATGGGTGGCGGCGAGTGCAGTTTACCGCGCAGACCCATCTCGGTAGTCAGGGAGATTTGCGGTTTGGGTGCTTAGTCAGGCCGACGTCCGCAGCCTATTTGCCCCTCTAGGGGAGATGTCTAACTATGGTGTCGCACTAAAGAGTGACCTATGTGACCGACGAAGCGATATACGCGAGGCCGCGGATTCGAAGTTTTTGCAATATCCCCAAACCTGGAATAGAGGCCGCGATGGTGTACCGGATGTTAGAGTTACGACGTATAACTGACAGACATAAGGAGCACAAGTACAGCTCTAACCTGATAGGGGTCTTCGCAAGACAATGACTGCCCTATATTATACATCTTACTATTTGGTTAATTATACGGGCACGGATCGAGTGTTGCCACTACGCGAACAAGGCTTGTTATAACGGTGCGCCGGTTGTGTGGTAGGGCTCTATTATTGGTTACAGAGATAGTAATCCAGCGAGATATCAGGGGAAATGCTAACCATCGATTCAGGAAGTATACGACCGGCGACTTGTCGCGGGGAAGAGACTGTTTTTCGCCGTTGTTTTCTTTGTTCTTTGTTTGACTTGGAATTGAGTCAGGCATTTCGGTATCAGCAGGTCGCGGGGATATGCGCCATAAAATCCGCGCCTCCCATATGCCCGATTCATTATCATACATAGGGCACAATTCGGAGCTTGGGGACATTAACGGTGCTACCTGTTAAGTTCCCGATGAATAGTTGGAACTACTGGACGCGTACACCGGTCAAGGTGAGTTACAGTACCTCGATCTACGAGCTCAATCCATACTCTACGTTTGTAACAATATTACATACGTACGGGCAGTGTGGGGGAGCCCTTGGCAATACAGTTCCCCGTCTGCCTATGTCGCAGGCTTTCTTACCAGTGTCAATGGAACACTCCTGGATCGGTAAATGAC"/>
                    <sequence id="seq_t583" taxon="t58" totalcount="4" value="CCAGTTCAGGGTGAACGTATGTGTGTAAGCGTAGCGCTACTTTGGAACAGGAACGGGAGTGCTGACGCTCTATGTAAATATTTGACCCTAGAAAAGGGCTGTGTGCTAACACAAAATGGGGTCTATTATCTAAGTGTGCATCCCCACAGAAAGGAAATGTGACTGGCGCCCAGTGCGACATGATCGTACAATGCGGAAGGCTGAACTAGCTATTAGGTGGACTGAAAATTATTAGCATCTCTCCTAGGATCGGAAAGTACAAGATGGGAGTTGACTATTGTTTTCATAAGGGACAACACTGCCCTCAATGCTCGTACCCTACACCAAGGGGGTCTGGTCCACTAGGCCTGGCTTCCCGACTACATTCCAGACCGGTAGTCAATCAGGAGGCGTGTCTTTGAAGTAGGTGCCTATATTTGGTATAAGGCCGCCAGATCCATCGAAAGAGGCTAAGGGAAATGGAAAATCCGATCATGTTTAGCGCGAAATGTGACTGGGCACTCCGGATCTCCCGCTGTACTCCGGCGGGGTTTTCGTCTTCTATGAAAGGACGTGGAACATCTTAGAGGGAACTGCAAGAGCCTATAGTAAAGCTCGAGCATAGAGACCACGCCTTAGGCTTAGTAGCCATCGAGACGTCAAACATTGGACCGTACGTGCCTGTACGCGCTTAAATAATCACCCGCCTGAGCGACAAAGTTCTATCCTTTCTGACTCACACAACTGCTCATTGTGTCGCCTGTCGGTTCAGCTCCAGAGGTAGTATTATCAATTAGTGCACTAAACCTTGGAGTCCCATTTGGTTACTAGAGAGCCCTGCGAGGTGTATGACGTCGCGGTTATGACTCAGTGCTAGGCGAGCCTAGTAGTTGTTGTTATACTTACGCCGATGACGGCTGCTAGGCCCGCGCTCGTCTCCTCTCTCCCAGACCATTCTAGGCTATCGACGGCGGCATTACCACCATGTTCGGGGCAACCACGCAAATAAACTGCTCCACGA"/>
                    <sequence id="seq_t593" taxon="t59" totalcount="4" value="AAAAACGCAGTGCTTATAGATGATAGAATCGAGGTTCTGCACTCGGTTTAAAGGAAGTCGATGTCCGGCGCAGCTACTTCTGTGTGAAGTAGCACCATCACAATTGGTCCATATCTGACTGTTTCATCTCGTCTTCGGTGCATGCACACACCACCGGCTCGTTGTCTAGCGTCCCAGAACGAAAAATGGTTTCCTTATGTTTAAACCCTAGAAGTATGGTCAACGGGATCTTGGGTCGGTCCCGCGAATGTTCTCTATGTGCGCTCCGTCGCCGCCGACGACCACACATGTCATCAGTTGACTAGGATTCTGCATCGAAAGTGTCCGAGGCCGTGATAACACTGTTGATCCAAGGGCGATATGCGTCAGTGTTATTATGGTGCTAGAGAAGATACTCTGCGATCCTGCATTTGTCGAGCGCTAATAGGAACATAGGATGGGCGAACCCACGCTCCCATGTCAAACACGGTGACGGAGCCGTCAATCGTTATATTGTGTAGCACTTTTACGTCAATGTGTTTCGCGTTAATCTTTTCGCAATTAGACATGAGAGGTCAGCCAGTGATGAGGATGGTGGAGTAGGCATCAAAACCGAGTGGTTCGCATATTCCTATCGTTTAGGGTGCCGAACCCCGCCGCGGCGGGCTACTCGCACGTGGAGCTAGTGGAATAACTAAAGTCTCACATCAAGTATCGCGGTCTGAAGTCTAGTGAAGTAAAACTCTGGTGGGGCTCAGTGGACCTGTAGTACCCCTTTTGGAGCCGTGTGTCTACGAGACCCGTACTTGTGCAAAGTTACTTAGGACCCAATCTATCTCGAGGAGGGTTTCAGGAAAACGGCAATCAAACCCCACCTAAAGAGTAGAACACCGTGGAGTGGGACGCGGCGATTGAGAAATTGGTTGCGCTGCCTGTCATGCTTGCATATATGTTCTCGACAACACTAGGCCCATGTACAGATCTGGGAACCTCTCATGGTTGAATACTTTAGACGCAACTC"/>
                    <sequence id="seq_t614" taxon="t6" totalcount="4" value="TTGGTTCCAATCGGGCCTACGGCGCTATAAAGTCGACACCGACGTTTCTGGTACATCAAAAACTTAGACAGCGCCTAGACGGTAAGATAGATAAAAATACGTGTGGGATTAATGACTGACAGCCACACGTAGCGCTGCAGTCGGGGTGAACGGCTTTCACTCCACGCTCTGGTAATCAGGATCTGGTGTGTATGTCTCTATTCTTCGACGCCGCATAGAGGAGTTGATCAACCACTCTATCCCATACTTTAAACCCGACGAATAAGGTGTGGTCCTATCGCGACCGTGCTCCTTAGAGGTGCGGGCGATCCAAGTGTGTCTACTTCAGAACTTCTGGGTGTCTTACAAGTGCAAAATGCATGGCTTTTAAGAGGCAGGTGGGCTGTTGGTCTCGATGGCCTACATAGCGGCTTTATTGCACTCTACCGTGTCTGGTTGACGCGAGAACGTGGATTCGGAGTCTACCTACACCAAGGCAGAGAGGAGAAGGTTGGAATCAATGTGGTAGCTTTACAGTTCAGACCGAGACAGGCATACTGGTCAGATCACGACTGGGCGCGTACGGGCAGTTACGATAGAATCTACGGTGACAGTGCGATTGGTGAGCAGATCACGAGATGCTTTCCGTCAGTTAGCGCTTAAAAGTCAAACTGCCGTCTTCACACTTACATGTATCCGTTTTTAGATGACCAGGAATTCGGCAATGCGCCGCTACGTTTTCACTACTCGACCCAGAGGTCTTGGTAACATCTCATTGTCTTGACCTTGATCTCCTATCTTGGGCGGCGGTGGTTTTCGCTAACTAAAGGCACCGGTGGAAATAATCCAAGGCGTCGTAAGACTCTTACACGGAGCAACGGTAGCATGGACAACCCTATTATTAAATTCCAAAGATGGCCAACGGACACTATATTAGTAAGGACCCTTATTCCCATCAGAACCAGACTTTCGGGGGATGTCGTTTGGTCGTTCGTTTGTACAGAGACGCTCTCCTGCGATT"/>
                    <sequence id="seq_t603" taxon="t60" totalcount="4" value="AACAAAATCGTGGCACAAACAGTTGGTGGCATGCGTTCCCAACGCATAGCGCGAAAATAGTGTCCCCGACCGCTTTAAGCTTACGACGGAACTTACCACATCTGTACATGTATCTGCATAACGCTGAATACATGATTCGAGACTACGATTTTCGGATTAGACATGGTTTTCAACCTGACGTGCCTTGTCTGCCACACATAGCACCGCCAAATACTAGCGAGTGCGTTCCTCCCCTCCTCTAGGAGGAACGTGTGCCAGGCGCTGGAGCCGCGCCGTCTTTACACGCGGAACCAAATGAGCGTCTCGTTGCTGCGTAGTCTAACGGTATAACGTATTCGGTAGTTGCGGCCTAGTGAAGGGTCAATGTGGGCTAGACTATGGGCCCTTGAAATACATCACATTAGGCTAACTAAATTCCTAACAGGAAGAAGTAAGCACTTAAAACAGGCTGCAAGAAGACCGTTAGTCGTGCAGGGCTCACGTTACCGCCGAACAAAGGATGGGACAGACACTTAAACTAGCCTGAAAGACGCCAGGCATACGAATGCTTGCAAGGAGTGAGAGTCATAGTCAGAAAAACGAGGGCCGCCTGACGTTGACTAGCAATCAGCACGGAGATACCGGCCCAACCGAGCGAAGCTTGATTCTTAAGGTGGCTGACTGACAAAAGGGTGCATATGATTGCCGGCGCAGTTACAAGACTAATCAGAGGTCTCATACGTTCTCACATTGATACTAGAGGGCGGACGGTTGGGCGGCGTAATTCATAGGGCGGCCGCTCAAGTTGTTAGCCATTCGTTGCATCTGCTTTTGGTTCTGCGACCACGCGACGGTATATGATGCCCGACAACCGGCATTCGTTGGACGGGGTTATCGCATCCAGCGAGTTAACATACGGGCATTCAAGAGTACTGAGATTCGACTTCTACGCTGCAATCGTCTTCAGGCCTATTTAAATTGTAATTACGGATCACAACCGAGCTCGTACTGCGGTACTATC"/>
                    <sequence id="seq_t615" taxon="t61" totalcount="4" value="GACTCCTTAGCGCGATCGCCGACATATCAACCGGGCAAATTATTGGCCAAAGTGGCCAGGGAGTAAGTGCCACAAGAATGATCGGGGGAGCAGCTCGACGGCCAGCCGCGGCACTAGCTACGTTGCGAAACCCAGCATTCAAAGATAGGCCGGTCAAATTGCACCACCTTTGTTCCACCAGTGCTATGAATGGATATTCCACCGGTCCAAACCGGAGGGTTATTCTGGTGTTGGGGCCCAACGGCACGGAATTGGGCGCGATCGATATCTAGCTGAAACTTCACACTGCGTCTAGGTCCAGTCACGTGTTACCACCGGACATTAGCTGCATAGGTTACCCTAGGGGAATTGGGGTATCCCAATGCCTAGACACCGCTCCCGTAATGGATAACATAATTTTTACGGCAAATTGAAAGGCAACACTCGCAATAATACCTTATTTCGAGTCCGTACTTTTTAGATATAAATGACCGCTGAACCCTTTCCTTTCTTAAGCGTGAATAGCATACAACTATTTTCTGCAATACCCATATAGAAATGACTCGCTTTTGACACATGATGCACCCGTTGCTTTAGATGCAAGTTGCCGCCACGGGCACCTGCTCCTAACGTAATATACCGACCGGTATGGTGCTCGTTAGTTCTTAGCCCTTCTGGCTCTGATACCCTCCCTCCCTTTGGTGTGAAGTGCTACCGCCGCTCCTCCTAATCACGCAGTATAATCTGCCCGTGGTGCACCATGCAATACGGCCCGGCCTTGATTATGTTTTACGTACTGGCCGGTTTGTCGATCTCGGCCGATAAACCGGCGTTTTCCGGACTGCTAGACCTGAACATCAATACGACGTACACAAAGTGCAGGCTGTCACCTGCTGAAATTTTGTCAAGCCTGTGTCGGACGTAGAATATAACCAGACTTCAACTAAAGTGAGGGCAATGACCTAGATTAATAAATTATCATAGAGCAAGATCCCTTAGGTGCGAAGTAATGGACTGGGCA"/>
                    <sequence id="seq_t623" taxon="t62" totalcount="4" value="CACACGATTAGTCCGGTCATGTGGTACATGTAGATTCCGGCAGAAGTGCTCTTGAAATCTGCGATAATTGCTTATTACTTCGCTTGGTCTAGTCGAGAGCCAACAATAGAGCGCTCTCGGGAGCCGCATGGCATAAAACACTAGCATAGATTACGAGCGTCCTTATAACATTTTAGATCGTCCACTTCTACCGTGCTAGATGCTCTGCTCGATACTAAGCACAAAGGAGATCCCGTCTGATTAACAATATCGTATGTCTAGCGGGAAGCCTTACCTACCACAACCGGTGGTTATGTAAATTACCTTAGCCTATCACTCGACAGTCTTACCAAAAGTCTAGGGGGATGATCCCGGAGAGTTCCACCAATCGCCTGCCTCAGGTCGAAATGCAACTGAGATACTTTCTCGCGTCACCACTGAAAGCAATGCGCAACTATGGACGCGGCTTGACCTAAACTCGCGAGGGAGGTAAGCGAGTGTACAATAGTCGCACCCAACGGGCCGTTCCTGAGCGGGGATTTCATGATTCGATCTACTTAGTGTGCACATCTCCCGCACGTGTCCAACGACAAGTGGCCACTTATAAAACTGAATCATTAACGTGAGGTGACCATATGTCACAGGGTCCCATATAAGGGTCCAATCGCGATTAGCAAACACTGCCGGCAAACCATGACAGTGTGGATCCCCAAATGGGGTCGCCTCTGTTGTGGTTTTGTTTCCTGGGCGCACTAAGGGCGGTCTTTCGTAGTATGCGTGGAATCTAAATCAGCACATGATGCCTCTAGGGTGACTGTTTCCAAACCACACTTATTTGGTTTATACGGCGCGCCAATGGCTGTCAAAGCCTCCTATATCTTTCTGAGTCACTCAATGGACTGGGATTGTGTTTGTCTAGTGCTCTGGGACCGGTACGGGCTGGCTCGTACGTCCTGTCGAAGAAAATATCTTCCGTGCTGAATATATTAAGAAGGAAGGAAGGCTTGGATGGGGGCGTCCC"/>
                    <sequence id="seq_t633" taxon="t63" totalcount="4" value="TGGGAATCCCTCGAGTTTCTATTATGTACTCCAGCCGCGTTACGGGGTACGAGATTCTCTTTCCAACATTGGGCACAGGATAAAACCACATGTCAATGGCCCACAAGATTATCAGTCGATCTCTTCTAGCTGGATTATTGTCGCGCGTCCAGAATAAGATTCCGCACGCGCGCCGCTATGTAGGATGTACGATAGTTTAATATGTGCAGGAAGCCCCGAGGCATGCCCAGGCAAAGGTTGCAATGGGACATCGTTTCCAAAATATCGTTTCGTCATACTTAGCCCGGTTGGGCGACGTATAATGGGGACAATACCCCATGCTGGAAGAGCACCGACACACAGGGCACGCAGACAATAGACACCGTTTCTTCTGCGGAGATGCATGTGAGTTTATATTGCGGAGCGTATCCATAGAGGTCAGTCGTCAAGGCTTTTGATCGTATGGGGCGGTGTCTCATGCTCCGCACCATATCATAAGTCTCGGTCGTCCGTATGAGACAGATTCAAAATTACTACTGTTTCAGAATGTCGAAGTTTCGACCACCAGTAAAGAAGTCCAATGAGCGTGGAATAACTAAGACAGTGACCATGAAGACGAGAGTGGTTGTCAGCAGTCGCAGTGAATGCAGCCTTCCATATGTATACGGCTCCAAGCGGGTATTGGAACATACTTGCTCTACATTAATGCTTTTTTGCCATAGGCCAAGCGGCGTCAGAATTAGTAGCCGACACATATGCACAGTGTCCAAGTGTATAGTATTAAGAAGCCCCACGCCGACATTTTGAGCAGACGAGGTATTAGACTCGTCATACGGCCTGCTGTGACTACGGTTAAGGTATTGTTTGGAAGCGATATTGACTTCGAAGTGGGCACCCCCATTGTCTAGTATCAACGTTCAAGTATACAAACTTTTGCACCGCAGTGTTAATAAGAGCCGCAGGGGCGACGAGTATAGGGTCCCTTCCGTTCAGGATTGGGCACGAACACTACCGAGTTACT"/>
                    <sequence id="seq_t643" taxon="t64" totalcount="4" value="ACTATTTGTTACAATCCCTAATGCGGAGCGCGCGAGAATCGGAGCACGACCATTAGAACACGGAGCATAAAGCGCAGACCCGGTTGCTTGGAAGACCCAAGGAAGAACTCATGGGTTCGGACCGGAAGTTAGGATTCGGACTGTCAATCTTCTGAATAGTTAGCTAATTGCACCGCAAGAACTAGTTCTAAAGGGCCCATAGCCGGAGCCCGCATTGGAGAACTATAACATTTGGCCGCATACTTTGTCTCGTCTCGCCTTCAATGTAGACCTGGGTATGTGTTGGAGTGCTCTTCACTGATGTGCATTGGGGACACTCGAATGACGCGCCCTCGCTAAGCATTACCCAATTCCTATCCTAACCATTTCATCGACGTCAATATGCCAGCTTCTGACTCGTAGCGTGTGCTAACAGTTGGTAACCAAAACGCGGGAGCAAAGTGCATGGTACGTAACACGGCGCGGGGCATCTGTTGCGTTGCACGTATACGGCCAGGTGGTCTAGTGCTCTGTACTTACGATATCAGTGTCCTAATAAGTTAGCTAGATGATCGCCTAGTTCCCCTTCACGGGCAACGAAGGCAACATCCGCGGGACGTCACATGAACTGCCAGTAAAGGCACCCCGGGGCTCGAGCACTTCATTATTCTCGGTCCTAGAACCAGAGAATGAACTTTAAGCTCCTACCTATAAATAGACGCTTAGAAGATGATCGCGTCACGATATAACCGAAATGGACGCGCCAAACACTAGTTCTAAGAAAACATTCTCTGAGACATCAGATTGATTTCTTCGATTTTCATGCAATGCAGACAACCTTCCCAGTAGTAACGGGACAACTTGCGTTCCAGGAGAACGACACTTGTGTATAGGGCAGCCTCTAGCCAACCATTCGGCGCCGTTGGGGGATGGCATCTCAGCGGGATGTAAATCGGGCTATTATCTACGAACTCGCTTGTCATCGTGAAACAAGATCAGGGCAAACCGCCGTCACGCAACC"/>
                    <sequence id="seq_t653" taxon="t65" totalcount="4" value="GTGAAGTAGATTCACTAGCTTCGGGGTGTCGATGTGGCATATGTCATGACAGGTCGGCGTTCCAGGTGGTACGGGATGTTCTACTCCCTGAGGCAGTAGATGCATTACCTGTCGCACCCCATGTTGAACCCGCTCTCTTTGTAAAGTTAGTAAGCGTCAAAAGGCTTAGTACTACTAACTAGTAGACATTTGGTGCTATTATCATGCGCAGATAGTGGGGACTCGCAAGGTGCACCTTCGTAGCGATCAAATCACAGAGGCATTAATAATTACGATCGTGTTGGAAGTCAGTGTTGGTATAGACGGCCGCGTTTGATTTTCGGAAGATAATGAACTGTAGAACCGGGCGCATTGGAATGTGCAAATTGGATTGATATTATCGTAGCCACGGCCAACCCAGCCCTCGACAAGACGCCAGACGCTGTTGCAACCACGGGCGCGGTATCCCTTTCGTGTCGAGTGCTGTTCGTCTCCCAGGCCGCCCAGTCAGCGCCCACCGAGTGTTGTTCCCTAGTAGCGTTGCACAGTCTGTAGAAAGGAATTCCATATGTCTACTCTGACTCGACAGGTCGAAGCCGACTTCGCTCTATTTCCAAAGGATGCGAAGTAATAAGTTTCCCAATATCAAGTAGAAACTGATTATAACTTCTCCAACCTTCATGCTACGTGTTTCAAGTAACACACAAATTAAAGTAGAGTGGAATAAACGTGGTGTCGGTCAGTCTTACACGCTTCCCACACCCGTTCGTACTCCAGGACCGAGTCGGGAAGCCAGCCCGTTCATAAGTAGTCACTGGTAGCCTGGATCTAACTTGGCCACATAGGTCACACTGCGCAGGTGAGATAAGGTCCTAGCGTATAAATCAAGTTTCGCGGCGTAATAATATTGGGTCGCTGATTACTCAGACGGTGCTTACAATTAACTGACACCCGAAGTATTAAACCACGTCAAAAGGCAGGGTGTAATTATTATGTACCGCGACACGACCCTCTTTAACAG"/>
                    <sequence id="seq_t663" taxon="t66" totalcount="4" value="CTTCCGACTCAACTATCGCGCTGCTTCCCTATCGAAAATAGCTTAATGCGAGCCAGGCGGACCCGCCCCTTCGCTCTTCCCTAATATTCAGGGCCAGCAGCAAGCTTAGCTGCGGCCTTTCCTCATGCTATGTCATCGGCCACTTCATCGAGCTTCCGTGTAATAATTTGGGAGTTTGGAGGGTGCAACCGCAGGCTATTCGTACATCTTGTTTTTGTTGTGTTGCGTCGGATGGTGACTCATTGTTGCGGGTACGCCATTCGGATTGCTTCGCTGCCTGTGAGTGCACCACAGATAAGTGTTGCCATGAATCTTGATTGTACCCTGGTAGACCGAGATTGAAGATATCTCTAGGGTACTCTGTGTTGAGTCGCACTGCGCTCTGCGCCTCTGGTTAATCCCGACTCGTGTCAAGACTAACGCCCAGAACTGGGTAGTATAGGGCCACAGATGTCCAAATCCCAGGTTCCGACCGCTAATCACCCAAATAGCGGCAATACCCATCCTCACTGATTTTTCTGATCATTATCATCGACTTATCAAACCGAGACTCCGGTTGGCGTACAAGAGATGGCCAATTTACGCCGATCACTAAGTGTGGCCTATGTAATTTGTCTTAGCCGTTCCACATTTTCAAACTATTCGTGAGGTTCAGCGCAGTCTGATTTGTTACCCCCAAGAAATACTCGCAAACAACCGTTCGCTCGACATTGATAATATCGTTTTCTGTTGCTCCGCGTGTTGCCGATACCACCCGGCCATGGGGTGTGATGGGAAATCTCGGATTAGGTGTCGGTCCCCGGTTCCAATCGGAATTCCTTCGGAATTGATACAAGATGGCACTGCATTTTATGCGAATAAACTTGACTCATAGGTAAATGACGACGTTATGGCAAAATAGAGTAGGGTTTATGCGATTCTGATCAATCAAACGTACACGCGATGACCTACCTACCCTTCCCGAATGCCTCTAAAGCATTTGTCCATATCACGGACCTTC"/>
                    <sequence id="seq_t673" taxon="t67" totalcount="4" value="TCTCGACCATGGCGGGATTGTGTTACCAAACCCTCAATCACACAGCCATACCGAGGAGGGAGTCCCGTTTTACTACCCGCGGACCATATTTTGATCAGAGGAAATATCCAAATGTCCAAAGAAATTCGTCTTAGGTAGGCGCGTTAAGTCCCATCTGGCATCGCAAAAGTTACCCGATGAGAGCCTCCTAAAGGCTAACGCTCAAATAAGCTAACGGTTCTATAAAATTGTGTGTTGGTTGGAGATCGACTCACCCCTCCTATGCATACAGGGCACATTTCGCGGGTTTATGGCTGCGCCCTATGAGGTTAGGCCGCATTCGTCCACTAGAAAATGTAGTGAACTCACCGTACAACCCATACGGCTCGGCTTACCAAACGGAGTCGAGTTCATTGTTGTAATGAAATTGATAGCGACAATTCTGTAGTGGTTCTGGGCGTAAGACCTCACCGTGATGCTAGCGGTCTCCATGCATTAGGCACAGATCCCGCGGCCAATATGCATTACTCAAGCGCCTGAGGGAGACAACCCAGTACCACAATTGCCTAGCTCTATCGTGACGCTGAAGTTGCGTTTTGTCTGCGGTTAGATTTATTCCCGGAAGTCGGTCCATCCATTATAATGACCTTTCGATCGGAGTGGGCACTACCATCAGATAACGCAGCTCTGGCATCCTCCTGCACCACCTACACACTCCTGCGAACATGACGAGCCCTATGCATCGCCGCCATTCACAGACCGGTAGGGGCCCGGGTAGACCTTAGGCGTTGATGTCTGCCTACCGCGTTGTGTAAGAACGGGGTATGTGAAGCCATCCCTGGCATTTTTGTTCCTAAAAGCAAACTCTTGCAATTGGCCCCAAAACTCGCTCCTCTCCTCGTTAGGGGTAACCGAATGGATCTCGAATTCTCCGAACGGATCTAACGTATCTATACAAGTCTTGACTCGTGTGTAAGGAGATCCATAACACAGTATTTCGACGTCGTACAGATGCCTGGCC"/>
                    <sequence id="seq_t683" taxon="t68" totalcount="4" value="TCAGCAGAAGAGCGTGATTATTGCAGTGGAAAAACATGTCTAGCATCGGGGGCGTTGCACAATCCAGCAACCATAATATTAGATAAACACCTACCACATCCTCTCAGTATCCCAAGCTTACCATGTCGTATTGCTATGGGGAGGAGACAGAGCTTGCTCGGGTTTTAGCGGGACGCAACAGAAAGTTCGCGGCAAACTTTTATAAGACAGGAATAGACCATGTTTGTACGCGACTTACACAGTCGCACCTTCCGAGTTTAAATTGTGATGCCACGGGTAACACTGGTCCGTCCTAGACCTCATGTAGGGGCCAATCGACAGCCGGCGTATTTAAAAAATGTGTTAGTGTACTAAACTATGTGCTTTCTGCCTCAAAACGGCTCAACGAAATAGTACTACGGACGTCTAACACGTTTGAGTTTCTGACATAACACGGGGCGCAATATGCTATTTGCCAGCAGCTCAGAACTACAAAACAAGGCCCAACAGCCATCCTACTGGCAGAAGGCCACGACACTAAGGCGCTAGGTCCGTATAACAGGTATCTTGTGCAACTGTGGCCTTTAAAGTCAGCTATAACACTTAAAAGTCAAAGTAACCGTCTACCCCCTATCACTCCCTGCCCTATGCCGTCCCCTCCCCCGGCCAATAGATCGCGGCCAAACAACCAGAACATTATGTAGCTAACATTATCGTACCTGCCGACGAATCTTTAGCCGGTATAAGAGGGGGCTTGTCAGTAATTGGTGCGCACAAAATATCGGGAAAGTACGCCAGGACTAACCGCATCAACCGTGTCGAGCTGTGTATGACCCGAACTGTGTTCGATAATTGATCTCACGCTATTTACGCTGACGTGGCGTTAATCCCCGCGATATTAATGAAAACCCCCCCAACTGAGCCGACGCTGGTGATCACGGAGACTAGGTTTGGTAAGATTTACTTAGCTCTCTTAGGAAACTTATCAAGTCGCTGGTGCGGAAGTGTGTATGGCTCGTAG"/>
                    <sequence id="seq_t693" taxon="t69" totalcount="4" value="TTAGGCATACGGGGCTCCAAGACTTACGGTAAATCGACACACCATACCTACCTCCGACGGCCAACGTAGCGTATCAATCAACCCAGATGCTCTATAATTAACAAGCCCCGGTAATGATCCTCTTGGGACTAATGGGTATACGTGGGATTAATTCCCCGATCGCCTCAAGCCGCAGGACGTCCCGAATTCAGGGTTCACTGCGTATCTACACGAACGTTCTTTGCTCCGGTCTCATATTTCAAACAACGTAACGCTTTAGAAACATTCCTGGATACCGTTCAGGTTTGCCCTTATAAAGGCATTACACGTCTAGCAAAGGTGTAAGGAGGGCACTACGCACTATCGTGTCCCTTGTGCCGTCCATTGCCGTGGTATCGCAAGCTGATCGAGTCTGAGCTAACCACCGCTTAACAGCTATGATCGTAGCCTCGCTCGGACACCCAGCGTATTGCCCTGGTTAGTCGGAGCACCGAATTAATTGGCAGACTTGACGCGAATATACCAGAGCGTTGAGAGTTGTCTTCCCAGTCATTGTCCGGATCGAAAAGAGAGGCACTACTGGATATTTGCCGCCATCAGTCTACGCGGACTGGCAGTAACGTTGAGAAAAGCGATCCTTATACCTCACGCACAACGTCTTGCGCACTTTGTAGGTTATGATTACAATCATGGCCGAAACGGCTAGTATTAATCGGGCGCACTGCTGTTGGTCAGACAAAGGTCCGATTACTTCTAACACTAACTGAGGTGGATCGTTACGGTTGCCGGGAACAGATCATAATTAGAGAGTTCGGAGTGTCGCATGAGGTGTTGTGTCACTGGTATCCTCCGGCGCTCAGCCTCCGGTATAGTTGACGTGGTGTACTGCAAACATGCGGCGTATCTGTATACTAACGGCTGGTACGTTGTTCTCACGGTCTCGGCGTCCTGTTGAGACATTTGTAGATTACGGAACCCCTCCACGCCAGAAGGGGCTAACAGACGACACGAGATCGCGAGC"/>
                    <sequence id="seq_t714" taxon="t7" totalcount="4" value="AGGTTCTATGTTAGGAGGCCGACCGCGGGGGTCACAGGTCATTTGAAGATCGCGAGGGCGTCTATTTGCTGGTTTAGGCTCCACGTTAGAGCGTTGGGAAAGACTTATTCGCCAGGGCACTCGTAGTTGGCGAGTACCTTACTTGTGAATCTGAACCACGGACGCGCTTGTGGGGAGAGGGGGCCACATAATTGGGAGTGCCGTGCACACGGATGATGGTGGGCGTAAAATGATCGCTAAGCCGTTTCCGCGTGGATGACAGGGTCGAGTGATAAGTATGTGAATTTATTATACATTATAGCGCGTCTTAGCTCTGGTAAAGATCCGCCTCACGGGGCTGTATTAAACGATTCTGGAGAATACGGTTGTGTATACGCACAAATCTTCTGGCTAAATTCCGAAGTATCTTCGGTCCTCCGCTATTTCTATCACCCGGGGGTTCTAAGGAGCACTACATTCGGTTCTGGTTACAACACAATGTTTGTTATAGGCCGGTCGGCATCCAATAATTGAAGGTCGGAGCATGATTAGGGCAACCAGTACGGTTGTGTGGGAACGGACGCCTCAGGGATCAGCTTGAAGCTCTCCAAACGAGGCTTTTCATTGGCAACCCCCGAAGCGGATTAGATTATAAAGGCATGTCGAGTCATCGCGCGTAAAGGAACAGACTTACGTCCAGCATAACATTTCCTCTTACGCTTCATGGTATGATCAGAGGCTATACGGCGGGTGCACCGGCTAAGACATCATTAACTGCGCTACGGTGCGAAATTAGCTTGCGTATAACGACAACGTTCAACTGCGGGACCTCCAAGCTTCCCCGAAACTGCGGCTTAGGCAGATAATAAAAATCAAACTGCTGTTTGCTCCTCATAGCCCTGCTTCTATATAAGCGTCGTTTCACCCGGATAACCGAGCATTTGAGTCGGTCGAACTCACGGATTAATTGTGGTTCCCGACGCAATTGAGTTTCTCGGGTGTTTAGAACTTGCTCTCATCG"/>
                    <sequence id="seq_t703" taxon="t70" totalcount="4" value="GTGGCCACTCAGGCCGTTTTCCACTCAGATTGTCTTACCGGAGGTTTCCATGAGCACGATCCACTGGTACTTCACTCCCAAGCATTTCTTTGCCCCGTGTTCATAGAAACACATTACTGATTATTCAAAACGACTGCCGAGCTGTACCGCCAATTTCTATTTCGACTCTGGCGCAACTGTCGACTGCTTAGACTATATACCCCGTCGGCTCTACATGTTCTGTTTGTCCAACGTCGAGTCGCATGCAGGCCGGTACAATCACCCTGTTCACGATGATGTTGTCGTCTGCGCTGAGGGAACAACCTCGCTCGCCTTCCCATCCGCGAGCCTAGTCCGCAACACTTTGTGGGGTGGTTTCTTCTAGGACGTAACCGAGCCCGTCAGGCTTATGTCTTTAATTGAATCTCACGTGGTGCGTGAAATCCGACGCTTCAAAGATCTTTGATGTAAAGAGCAATGTTTCGTCCGTACTCCACTTGCTAATGTTTATCGACTAATGTGGGAGGAGATGTTTACAAGTTAATACGCGGTGGCACATCTTGACATTCCGGTCAGTTAGTAAAGTTCAGCAAGCAGTCGGGTTATTAGAATGTGATGGCCTTGACAGGGGCTAACCGTGTAGAATAGTGGCTTCTAACCTACTCGTTAAATGAATCCAGAGATGTGCATGCGAACGCGTGGTATTCGGGCGACCTCGTCGTCATCAGTTATCCAACACTATATTCAATCTCTTAGTTAACATTAGAGCCTGGTCAAGGACAGGGACAAATTAAAATGCTGACTATGGCGTAAAGGATTATGCAGTTTAAAAATGGCGAACGAATCGACTGAAAAAATCTTCTATACCATGCCGTATCGAGTTCTGGTGTTATCGCTACTGAACCGATCTCCGATGCACGCAGTTTGACCGGGAATACAAAGCCCATGTATGTGGCAAGTGTTTCAAATCCCAAGGGAATGAGCGCCGCCAAATAAAATCTTAGAGTTACTCGGGGAGGGA"/>
                    <sequence id="seq_t715" taxon="t71" totalcount="4" value="CCACGTAAGCAAGAACCTTGGAATGGGGGCACCGAATGGGTCTGCTTTTCTAACCTTCTGCAGCGTACTAGATGTGCGTCCATGCCACGAAGGTCTTCCCTGAACAGCTCAAGGCCTACCTGCTTTTACCTCGGGCCGTACCAAACACGTTAGGACATAAGTTTTCGGGCCTCTCCGCAACTCATGGTGCGTGAGGATTTTGCAGTCGACTAGGACTGAATCTAACACGTATTAGCAGTCCTCCTCCAGCTGTGGAATACAAGTTCCGACATGATTTTTTGCGTCGGCTGCGGACTATAATATATCGGTACGCTCACCGCTGATCTTGAGAGATTGGCCCAGCGGGATTGGCGGAGTTCGTATCTTTATCGGTTTTAGTGGACGTGGCTAGTTGGTAGGCCTTTAGATCCCTTTCGCGCGTAAAGGATCGCCCCGACCTTTGCGAGAGGTAACGTCCAATGGTAGACCTTTTATGCGTTTGGGGCGAGTGTGGGTGATGAGTACGCAACTGACGGTGTGTTCCCGGAGAGTTTTATGATACTATTTGATCGCGGGTATTATCATTGGCACAAAGGCATTAACCTAATATGAATCGTAAGTAGCGGGACAAGATACAATGATTGCGAGACAACGATCGCATTGCGTTTCCACCTCGGCACTGACCGCTAATGTAGAAGTAAGCATATTTAATCACCATTGCTTACATGTTCTATACTAGCTCGTGTTCGCATTATGTGTGACGTAGCCGGCGTGCATTGAGCAACAGTTTAACACTGATGGCTTAAACGTGTAGTCTCGTGCTCCAACCGGATAAGTCCGAGCGTCAGATGGAATAGGAGAAATCGCTGTTCCCTAACGGACAACAGCAGTTGCGGTGAGGTTCCCGACGTTGCAGAATGTACTCCGTATCATCGCACGACTATTAATAACGCTTTCTAGCCCGCCTCTTGCTCTGGGCCTAGCAAGCCTGATGGGTTCGTTTTATTAGGGTTCGTCGTTC"/>
                    <sequence id="seq_t723" taxon="t72" totalcount="4" value="CATATTAATTGAGTTTGGTCGTCGCGATACTAGAGTATTTAGTCCTCGAAATTGCGTAGAAGGAGGCCAGCCGGTTTTCTTACATGCCGAACCTCGAGTAGCAATTAGTAACATGGGATGGCCGCATGTATCCTACAGCCAGGCACCAGTTAGGCAGGCGCCATCAAGGGAGAAGGAAGTTAGATGAACGCACCATAGCTCATTGTAATGGAGCCAATGTAGTGTAGAGACTTTAAAGTCGTAGAAAGCTATCAATATGTAGGTGGTGGGTGGTCTTAACCTACCTATAGCACGCGTAGCGATGTCCTAGCCTGTTCTCAAAGTCTCCGCATGAGACTACACAATGGGACTGTCCGTTGCTAGCCCCCAACAGACGGGTGTTCGCCTCTGTCTCAGGTTTCGTGCAATTAGCACGACATTTAACCCTTAAAGCTGCTCATGGACTTGTATGGGGCTGGAAGCTGGGGGTGGTGGTCAGCGATATACACTGATCAATGGAAGTAAACGAACCTGATCGCGGCCCAGGGCCTTACCCCTACACTGCAGAGTTCGCCTAACCGTTAGCCTGTTGCATAGGGACTGAAAATCTCAAGCATCACACAGGAGAGTTCCTCCGGATAGAGAAGTACCTCTGCGAACTCGTTAATTCTTACTAGGCTAGCTGGAAAAAAACGCCTTGACTAGCACGCTGTTTTGGGATAAGATGCGGACATGCCGATTGGTCAGTCAACCCCGTATACCTGCATACTTTCAAGTACACAAATGGTTCTGGTCGGCGTCATTCTCAGCTTGTTTTACCCGGAACCGAGCGGAAAGAATGCGCTAGCGTAGGCCCTGTGGGGCCGGGAGATATGGCCTGCTGCCCGTACTGCATAGACCAAACGGGACCGTCCTGTGCTTTCAACTGATGTAGGATCAGCAACCAGGAACTGCATGCACTAGAGGGGCGGGTCGTCTAGATGAAGAGACGCTTCATTGCTAAACACCACTGTTTATCGTC"/>
                    <sequence id="seq_t733" taxon="t73" totalcount="4" value="CCTAGGGTTATACGACGGTTACAGGTCAAACGCCGATCTTCACTCTCTTAATAAAGCCATGCCATCGGGCACCCGATCAGTGTAACCAGAAGGGAGCAAAGCATTCGCTTGCAGTCCGTCAATTCCCCGAAGTTGAGAGCTTTAGGAGCTCCCTCTTACGCAATAAGCTTTTCACCGAGGCGCCACCTTAGCTACGCTAATTGTTCCTCAGTGGTCTCACTTTACGTAGGCGCGGTTTGTTTTACTCCCATTAATCCGGCAGGAACCATCGCACGATGGCGGAATGAAATTATTTTCTAAAGCGCTAGTACCCTTAGGAGCAAGCAGATTCGTAACGTTGAAATAGGCTTACTTAAAGTCGCTTTGCAAAAACACTCACGCTGCGACCCTCTGAGATCTGATCATCGGTCCCCTCACGCCCTTCCGGAGCGGCGCTTGGCCTGACATTGCCACTAAAGATACCTTATTGACGGACGCTTACAGGGCTGCCTACCATGTAGGCGTCTGGGTAACCGAGTTGGTTCCGCGAACCGCGTTCTTACAGGAACTAGTTGACTTCCTGTCTATTCCATCGACACCTTTAATGCTGGTGGGGCCTAGGAATCCGCGCCGGATGCCCACAATGGGCTTCTGATACCGTGCCGATGCCCTGTGCATCGTGAGAGGAATTCGGAAGATCCGAACGGCTAATCTACCTTGTCCGCCACTCTCTTGTCTTTCCAGAGTTCCATGTACGGCTCTTTGTCTTCCCGGCGGTGCGACCCCGACTAGTCGAGAATAGAAATCTGACACCGATGTACTCCCTACGGACGAGTTAGGTCAGGACCACGCAGTGAACCGGTAGACACCTATAGTCAGACAGATTCAGACCTACCGTACCGGGGAGGTGTACAATTCGCATCAGTCGTGCGTAAGAGGTGAGATAACCTAGATATCAGGCAGCTATTACTACGTGCGACCTATTGTCCCTATTTAGTCCAGGTCCTCGCACCCCAGTCTG"/>
                    <sequence id="seq_t743" taxon="t74" totalcount="4" value="TTCCAACTGATCGTGTAATGAGCATCAGCGCGCTCGACATGCGGAGCGCTATTAGAGCCCCCCTCTATCACTCCGTCCATAAGGCCATATGAGTGGCCCACATAGCTCCAGGTTGGCTCAAACCCTAACGGGATCCTCGATTTCTCTCGGTCACCCATGCAGTATCATTACAGGCGATACTAGTCAATTTGCGGAGATCTGCTGCCAAAACCTGGCGTCCGTGGCTACGTCGATTTCTGTGATGCTCGCGCCGGTATCGCCGATCAATGCCAGCGTTCAGCCCAATCCGGACAACGATACTAACGGTGTTAGATAAATTCAAAATAGAACACGTTTTGTATTGCAACTAGGTTTGGCTAAAGCCGTTGCTCGGATTTGGAACCGATACCTCGCGAAAATGAGCCACTCAATACAGTAGGTGAACTCGTTCGCGGTACACCCCATGTACGATAGCCTATCTCCGGGCAGCACCAGTTTCGTAATGTTGGGAGTATGATTCTTTTAGGCAAGCATAGAGTCAAGCGCAGTTTAGCCAGGTTACGCAAGGCTAAGGTTTGGTTTAGCGCTTATCATCATTCGTCTTCAATTGTCACGACAATTGATGGCGGGTTGTCCTCTCGCGTTAACCAACGCTGTTACCTCGGGCGCAGCGCACGCAATACAATAACAGCGACTGGATTGTGAATAGCGCGTTACACCTTCTCGGGCGATAGTGAGTGTGCCTCGAGCAGATTGATTTGCCTAGCGGATTGATAGGGACGATCGACTGCATCGTTAGGCCCTCTATCAATTTAATTGAAACTCAACCGTCCGGCAATGGTCAGAGGGCTTCATTGTATACTGGGTCCAATGCAGCGTCTCAACACTTCCCTGAATGTGCCATCCGCTGTTCGGATACGGTGGCAAGATCTAAATGAAAGGGAGGGTATATTTGGCTTGACCATAGATTAGAGACGAGGAACACCGACCAGAAAGTCCGTAGTTCACACCGAGGAATCTG"/>
                    <sequence id="seq_t753" taxon="t75" totalcount="4" value="ATCTGCGTAATGGTCGTTCTGTGAATTATGTTGCCCCTCGCATCCGTTCTAGTTCTTGTAACATAGGGCGGTTATTGCGCCAATGCCTTGACTGAAAAATCGGTACATTTTGTAACTAAGGCGCGTGCCCCTCACGCTTCTACTCCACAGGTTCCTAAGCTATTCGAGTTGGCACGTAGGAGGGCAGTATCCCTACATTAATAACTACGCCTGGGCGTGATGGAAGCCGCATCTGCCTGGTCCGATAACCCCAGGAACTGTAGAGACTCACCTAGCGGGGGGATACAGTGAAATAAGAAATTAAGTGCGAGCCGCGACAAAGGCTTGTCCAATAGGCGCTCTTCCACAAGGTCATGACCTCATGGTGGACGTTACCTCTAAAACCTAACATGGACTCTAACCTATCGGGAGATCAGGAATAGACAGCTAAATGCTAGCACTATCGCTGCACGAGTCACCTTACTACTTTCAACGTTCTCTGGCAAGGATCCAGTGTGCTTGTGCCTGTGCCGTTGCCACGAGCGGCTTCCACCGCCAGCGCCGTGACACTTTGTTGGGACTAGGAGACTCCTCACCCTGCTATGTTCGACTGACCGGACAAATGTTCGCATGTGTTCCTTTGTTGTCCGCCAACTTAAGATGGCAGGCTTTTGGTCTATACTAACTTGTAGGACATAAAGTTCTGCAGTAACTGCATCCTCTTTTACATGTAGCGACGATACAGGAGCTTCGAGCGTATCCAGTGTGCAGCTGATCGGTGTCCAATTCCCGCGACTAGAAGCTTGCCAGACGGGATTGGAAGACACCCGCAAAAGAGTTTTTGCCACCACTGTAAAGGGGGGGATTTGTGAATGTTCCCCACCTCAGAATCGAAATGCTCGTATATTCTCGCCCGCAAATGACGAACTAGGAGCATCCGGCTCAATTCCCTCCTTCGTGCGTGTGATCATCTAACCAACTACCACCTACGGTCGTGCAGTGTACGAGTAGGTCATTTTAC"/>
                    <sequence id="seq_t763" taxon="t76" totalcount="4" value="ATTCTTGTACTCGGGAATGGGCAACCTAGTAGGCGTATAATGCTAGACTACCCGTATACTATGGCGCCGGTTATGCTTTAACATCAGAGGACTTCATTCCATAAGCGCTTACTTTTAGCTCTCACGGTGGCCGGCCCAGCAACCTACCCTTTCGCTCTCCCAACTATGGGGCAAGAAAGCGATACTTCGAGGGTCTAGGAAAGTGTGGCGCAATGTTGCATTTTGCCTATTTGTGCTGAGGTGGAACCTCTGCCCTAGACGTTCCGTGTACCCTGTACGGGTAACGTATCTCGCCGCGACGGTTGAGCGCGGCGCAGCGATGGCTTCGTGCACGTGCTCGACTATCACTTCTCTCAAGGTCACTCATGTAAACCAGGCGCATCTTACGAGTCGAGCCCGTCGATCCTCAGATTCAGTATTGATTGGAACAGGAGTATGTAGTCCCCAACCGCTAAGGTTAAGCCAAACCTTCTGAGATCATGCCGCTCCAACCTAGTGACCCCTCGACAGATGGGCTCAGTGAACGGTATACAGACTGGCATGGTCTAACTGACGCGTACGCGGGGCATGACCTCTCTGACAACGATCCTCAGCCCAGAGAGTCGGCCTCGCGAATTCACAGGATCGCTATGTTACACTGCCTACGTGCTGTGTATCGCCTTAACGTGGTTGGGTGAAAACTGACTAGAGTGACGTCATTCCCGTTAGCAAGGTTATGCGAACTCGCTTACGGTAGAGTGACAGAGCGGCTACGTTGAGGTAACCGCAGCTCGACAGGTAAGTTTTCCCAGTAAAATCGAAGGAGCAAACTGGGGGGTACTGGTCCGTATCGTTAAAAAGACACCGCGGTAACAGTGTGTCACCGCTTATAAACATAACATATGTTATTTTCGTCCGGCGACCCCAGTCGCCCGACAGGTGTGTCATCCATTCTGAGAGTTAGGTCTGCCTCGTATTGGCGTTTCCTGATCAGAGTCTCCCTTTTGCTAGGGGCCCGCTT"/>
                    <sequence id="seq_t773" taxon="t77" totalcount="4" value="GGCCTGCGAGTCCTATCCTCTTCGACCTAAAAACGGATGGAACCCCGGAACGTTAGTATGGGTCGTGATACGACTTACCGCATTCGCTGCGACCTGATCCACCGCGAAGCAACCGTATTCGACCGGGTTCCGAAATGGTCGCTCATAAACAAACCCTGGTCGCTCGTCCGAGAGCCTTATCGCGTCATCTGTCATTTGCCTGCATAGGGACATAGGTGGTAGATTTTGCCAGCTGAACGTAGAATCTTAGCGAGCGATCAGGAATTCAGTCATCACAACTCTATATATAGAAGTAGGTCTGAGGCAGTTTTATTACAGACAACAGTTGGTCGCGTTGGGCAACGTGGCGTATGCCGGGTGCGGGCATACATAATCTAGCCCAGTAGCCTTTGTTAAGATCCTTTAGTCGGTTGTTCCTCGCATCCCTTAGGTAATGGGGGGTACAAAATATTCTGTAGTTCCCAGAAGCTTACCCTGACTTCCACTTACTACCTTCATCTAGACTTGGCCGATCCTTATTACTTTGTCCAGGCCGAGACCCAACTGCCGAACAGCGGGGTGATCATGCGACCTTCGCACCCTTGTATTAATTTCGCGCACTACCCGGCCCCGTCTCGAGTACATATGACCTGTATATGACAACCATTTCCATAATCCCCCATCAAATATCTCTGTCTATTTCGCATTCGCGGTGTGACAGCACGAAACAGAATAACGTTTGTGTGACAAAAACAGCCACAGGGGTTAAGTCTCCAGCGTTTATACAAAATAGTATGCCCGCACTCTGTGCATAAAGTCCGCAGACGTCTATTCTAGGTTGGTAACGAGTGGGGAAAGCGGCTACGAACAGCCCCACGCCAATCAGGCCATTTAAAGCGATAGTGAGATTTTACAATCTCGTACGCAAACTGACGACTCTCCAGTAATCTCCAAGTTAAGAGCGGCTAAACAGCAAGGGACCTAATGAGGCATACTCGGCTTTGTGTGGGGCACGGAAAAA"/>
                    <sequence id="seq_t783" taxon="t78" totalcount="4" value="CATTTAATAGTGGGAGAGGCACATGGGTGAAAGGTAGTGAATTATGTCACGCGTAACCAGGGGCCCGGTCGGCCTTAGGCTGATGATGCAACCACGGCCGGCGAGGCTTATCTGTGTAAACCGGTAGATACCACGTCTACGAGAACGGTTATCGGTTGTTCCATAGGCTTGATACATGGGGGGTCACGAGCCTGACCGTGGTTACGACTAATGAGAGTGGGTGACTTCCGGCTGGGTTCACTGAAAAATTCGAACGTCAGCGTTAAGAGGCCACACATCAGTAGTGCGAACATTAGTATCCTGTATTGGGCTGGTATAGGGATGCGTGTACGGACTTCGTTGGGGAGCCCAAGCGACAGGCGTGGGTGGGATGGATAAAGGGTACATCATACAAGGCACCAGTCTCTAACTTACTCGATCGGTTGAACCGGTCCCATGAAAAAGCGCACTTCTGGACGAATCTTCGCATACCACAAGTACGGGAACACCCCTGGATTCTAACGTTCCGGACCCCAAACTAGGGAGAAGGAGTCCACGACCTCGCAGGTATTTGGGAATTTGGATTCTGATTTTATTGGCCGGTGCCTAACGTTCAGCCGGTGTCATGGCCCTCAACGTGGTTGGCGCCAATTGTCGACTATTCATTCCATTTGTTGAGATCTCATAATGTTGGTCATCGAGAGCACTGCTCGGATCCGAGAATACCTACAGTCCGGGAAAGTTGTTAGGGTCTAATTAGGCATCCAACTTCCGGGCGGAGCAACACATGAGAATTCTGGGATAGCTGCCTGCGCGTTGATGGTTGGGCGCTCGATACGGCGATTACACGGCACCAGTTTCTGTTGGGCGAACTACCTTGTTAGTCCTAGATGATAGATAGACCCCCTTCGACTCGAGTGATTCGCCTGATGTGTGAAAAACTCATTTGGAAGGGATCACTCGCCATCCCCGTACCAGTAGTTTGAAGTTATGCAATGCTTAAATTGAATGTACGCCTTTA"/>
                    <sequence id="seq_t793" taxon="t79" totalcount="4" value="TATCGTATCCGAGACTTGCAGAAATCCGGGAAACCTACACGTGATACCTTCCTCCTATCGTCGCCGGAACACCTCAGTAAACGACCATCCTATGTGATTTACAAGCAGTGCAATTGATTCACCCGTTGATTTGGCAGATACATGCCTCTAAGAAACTCCTTGCTCCATCCTACTATACGATCCAAAGTCGGGAATTCTTGCAACACCACGTGTCTTTTCGGCGGTTCCCGCTCGATTTGCCTACAACGAGACACATTGGTGCAATTTCCGGATCCTGTTTAGGATTATCCGGATAACTTCATCATAGGTCTAGCCTTCGTGTAAGGGAGACGAGTCGCACTCTGGTGATCCCAGTGCCTAGGTTCGCGATAGTAACCCGAGCTGCTCGAGCCCTCGAGAAGGCCGTCGTAGCAGCTATTATCGCCTCATTGAGCTAAATCGCACCCTCTTGCGCTGAGTCAGGGCTCTCACAATTAAACCTCGGGACGTGCAGCGCGAGGGTGAACTCGTTAAAAATCAGCTCAACCGTACCGGTATGGCTTTACAAGGCGGATAACACGGGATACACATGGCCTCCAGTCTTCACAGTCGTACGGCAAGGCTGGGAGAAGCGAGACCTGTTTGTAAGTCATGCCGACATGCGCAAATTGTATGTTATCGATACCGCCCGTGCCCAAACTGATAGTATTCATCGGCTGGACTACACATTGTCCGTCACGGATCCGAACCTTTATCGCGTAATCAGCGTGCGATCGTCCTCTTACCCGGGAACAAAGCATAAGTAACGAATTCGGGACATCAAAGTTCACGACGGATGTGGGATATCTTCCTACTCCGCGAAACGCCTTGAGTTCAGGTACGACACATTTGATTGGCGACCTCTATGAAGACTGATGGCTACGGATTCCTCCTCAAGGGCAAGGCGGACCGTAGAGTCCCCAGTAAACCGCGCTACACCACGACGCAACGAGTGAATGAAACGGGGCACGAGGTACCCTAG"/>
                    <sequence id="seq_t814" taxon="t8" totalcount="4" value="CACCTAATGTTAATGGACGAGGTCTACCGACTTTTTTCTGATTAATACATTGATCCTAACAGACCGGCCTCGTAATGCAGTCCCACCATAGCCCTCCTTGCGCGGCTTCCGTAATGAGGTGCCGCCTTTACCTAGGAGTGCATTTCAAAATTTAGTGCACCTATAGTCTGTGTCCACATAACTGCCGAGTTCTTCGCTTAATTGTCTCAGTTGTACAAGAGCGCTCCTGTCAAAAGTCATGTCTCTACAGGTACCCGGCTGCTACATTAATGAGATGCGGGTGAAGCTCTTTGAGGGAGGGCGTCCGTGGGTTTTCAGCCGGGAACCCGCTCATTGGCACACAACCCACACGACGGCGTTCGATTATGGTGTCACTAAGGGCTGTTACGGGAAGGGATGTGAATACGGCTACCGATTATGCCCAGATAAACATTGCTAGGTCAGCGACTGTTAACATTCCAGGACTGGTTCGACTCTCCGGTTGTCCAGAATTTTATCACGACGCGCATACTGCTCGAGGGGTTGCCGAACTTCCCGAATTACTAGCGATGGTTAGGGTTGATCTCCGCCCAGGGAAGCCCTCCGAGAGCCAGGTAGATTTGAACCGTGGCGCAAGCCAAGAGGGTTAGCGCGATCCGTTCGAGACATTCTATCCTCAGAGAATATGCCCTTGGCTGAGGCCTTAAAGAAGGGCCCCGAATAGGTGAAGCAGCCAGAATTTAACGCAGGGTCAAGTGTAGCCGCAGCGGCTCCGGTTTTTGGTCGATCTGCAATTCCTTAACCGCGTACATTAAAGTCAACGTCTCATGCGGCAGGTTAATGGATGTAATGGGTCTCACACGGTAGCAGCCTAGGGTTCATATTTCCTGAAATACAATGAGAAAAAAAACCTAGCCGTAGCGCTTTGAGTTGTAAGACAGTCCTAAGTCAAAAAGTCCTCCCAGGACCAATTAAAGTAATTTGGAAATGGGGGGGGTACGAGTAATAACCGAACCCCTGG"/>
                    <sequence id="seq_t803" taxon="t80" totalcount="4" value="TTACAAATAGGAGCATTAAAGACTTTCGGTAAACAAAAACCAGATAACTACCGCCTACCGTATAGGTATTTCATCCTTTACCGCGCGTCCTACGTTAGTTCCGAGGGACCCCGTTGAAAAATCCGTTACTGCTACAAAGAGAAGTACCTTATGCAGTACTGGCTTGACACCTCACTTCAACCTCAAATCACGGACACTGGAGTAACAATGGGTCCTTTCTTCGGTCCAGCCACTAGTTTACTAGGGCGCGACCCTGGTTCAAAACCTTCGGATACATTACAGGATTTCGCCGATAAACGCATTCCAGCTCTATTCTCCCCCTAAGGAAGGCCATTCACGCTAACGTCAGCTCTGTTCCGATTTTCTTAATAAAAACGTGAGCTGTTAGAGCCTTACCGATTTGCGTCACAGCAGCTTTTGTCGCGTCGTCTTTCTAGGACCCTACCTGTTGTGCTGTGTTCTCGTTCCCGCGATTGAAGTGCGCCTCGTCCAGCGGGAATATGGGTCTCTGTAAGGACGGATTATGAATCTATGTTTAGCCGATAAAGATGGATAATCCTTATTTATTTCCGTCTTGAGTCTTCGCACTCCGCCGATATGGGTGGGTCGAGCAATTCTTGTACTTAAGTCACTGCGCCTGATGCTCTTGGTTTGATCCGTAAAGACTCATTACCCACACCGGAACCATTTAAGGTACAGACTATAGATTCCCAGTCACAGTTCCGCTGTAATCTACCAACTACAGACGAGAATCCTTCCCTTAGCCTGTCGCAAAACATTAGCAGGCATTTCGCAATAACCAAGTAGCGATCGTATGTTACGTATCCACCCACTCCCAGAAGGAAAGAGCGCTCATGGCCTAACCAGGTGACGCTGGGCATATCCGTACTTCGATGTCTGGGGATGGCCCCTGACTCGCGCGGAGGCTCGTCGACACTTTATGTAACGAGTCCACACGTCCCGGCAAGGACGGTCTGAATTGAGACAGGAGGTCGGAGAG"/>
                    <sequence id="seq_t815" taxon="t81" totalcount="4" value="TCACCTGATATTTTCCTTTTTGGCCGATGGCCGGTCGTAATTTACTTGATTACCAGGCGCCGCGGGCCTGGGTCATCATTGATCTTTCATACTAAGGCCCAATAAATGGTAAACGGATTTGAGTGCCCCACACAGATAAAAAGCCGGAGGCTAGGCGTAAAGACCTACAGATGCTCTCGTCTCCGGGGATAGAATGTGATGATCGACCTCTCGAATAAATTTAAACGTCCCCCAGCAGCAGAACAGTAAAGACATCCTTTTTTGCACCAGAAAGAATACTTTTATAGACTTCGTCCTTCCTTACTTCAGTCAGCGAGGCTAATTTCCGAACTCCTCCGTCCTGTTTGTTTGGAACAAATAAAAGTCTGGTTCTCTTTGCGGCAGAGTATTGATCCTTTCATCTACGGTCTTAGGACTGAGCACCGAGACGCTTTTTTGTAGACAGATCCTCGGAAACCGGGGAGTTTTTGAGACCCTATCCAGTTCGAAACACCACAGGCACCGATTAAGAGTAACCCCCGCTTATTTCTCAGTGGCACAAGTAATAATCTAACGGTTCGACACGGAGGCGGGTATCCTGGTCCTTGCGACAGGCACATCCCGGCCCTAGGGCAATACATATGCTGGTGGTTCTTTTGGCTTGCTACATACCCAAGACGTGAATACCTCGAAATAAGGAGAGTCGAATGTCCCGTCATAGGGGTAGAACCGGAAGATGTGAGTATTGCCGTGAACGCAATAGGTACTAAACTGACCCGTCTTCTACACACGATTCGTGTTCAACGAACTGCACTTAGGATATCCAGCTGCTCCGGTTTCCCGCGTTCGATCCGTTGAATGTTGGGGGTCCGCAAGAGTTCATCGATTTCTAATGTCGGTCGAAAGCGTCGTCCCAAGCACGTCCGAGATAATATGGACCGCTCACTCGACCCCATGACTGTCTAATGAGACTGGAGCTTGAGTTCGGTGCTCGAAGGGCCCAACGAATTCTGGGCGAGCG"/>
                    <sequence id="seq_t823" taxon="t82" totalcount="4" value="CTCGAACTTGGAGCAAGTTTCTACCATTTCAGTGAATCAATTTACTTCCTTTTAATGGCATTGCGATAACCTAGATACGAGTGTACCAAAAGTCAAAATTCTCGGACCCAACAGGTCCCTCATGTGACTTTAGGAGCGAAACCTAACAGAATGGCGACAGGTATGATTCCCAGCCGAAGCATTCCACCTTAAGGGCGGGTGTATTTATAATCTGATGACCAAACACACGTCATAGACGCACGGATTCGAACAAAACACGGAAAAGATAATCTGATTTAAGTGTATCTCTGGCAGCACTATTATGTCACGCCTCTTTAGAGTATGCGCTTTATCACAACCCATAAACCCGGGTGGGTCACTTTATGTGATAGGAGGGTCAGCGATACAACCATTCCAGGAGAATTTGAGTTAGAGTGCAGTCGCGCCGCACTCCCCTACAAGCCACAATATAACATCATTGAGGCGTACAATACCTTACACGAAGAGATTGTTTTTAGCCACCGTCAGAAGCGCGCACCCATACAAGGTCCTGCGCGCGGAACACCGGTTATGTTCGAACAAACGTAAAGGGCTAAACTCTCTTAATACCCATATTAACAACGTAATCACTTGAACAATGAAGTGCATGCACCTATGGCTATCACAGATGAGGGACTGCTCGTGGACCGCCCACAATCGTCCTCCAAGTGGAAGGTATACGGCGTTTCCAGACAACGTACAGGTACCGTCACTTCCATGCTGGTCATGAAGGTTCTCCGAGCTATATTAACCTCATAGTGACCCTCAATTCACGGAACAATTTGGAGTCCACAACCATCTTGGACACGTCGGCGCAGGACTCACCCATTTCTTCGTTTGCACGCCAGCGGCCGCGACGAGAGTAGAACAGATGTCCGGACTTAACTACCTCCGCGGATTTAACAACCGGAGGTAGTATGCGCACCCGTGGGTCTGGCAGTTGCCGGCGGTGTGCTATACCGCAACCCGATCTGAGTGCTTT"/>
                    <sequence id="seq_t833" taxon="t83" totalcount="4" value="TCCATTCGCGCTGGGTAACGGAAACTTCGATTTGCCCACTATTGATAATGCTCTATCGGGAACCGACATAGGTGCGTTAAGACCAGCGAGGGAGACATACCTACCTTAAGGGGTGGAGGATAAGACTCTTGGACATTGGTTTCACCGGTCACTCCTCGGCCCAAATTCTCATGAGAGTTAGCATAAAGTCTGCCCAGAAAGTCACGCTGCTTACTGTGGGTGTACACGTAGCACTGGAAGAGCCACCACTAGAGACTCGCGTAGAAAAGGTAGCCTTGGAAGTATCACCGTCCGAACTAGTTGTTAACTCCCGACGGTCACGTGAGAATGTCGTGAGCGTAAGTGTAGGCCCCCTCCCTTATCGGTTGAGCCGTGGCACCCGAAAATGATTATATAGGTCCTTAGTCAAATTCCCATGGGTACGGGACACTTAGAGTACAGTTCCTCGAGAGAGGACAAGCGTTTTAAGAAAAACACTCGCAGCAAACGAACTGGGCCTTGTCCGCTTATCTTGAATAGATTAAAGGCACCTGAGTCGGTCATGTGTGGGATTTGCGTGACCCACAATGTGATTATAAACTCTTCTTCGAACAGTATCTATAAGATTGTTGGACTCAAAACTTTATCGCCAACGCTCCTTTGAGAGGTAGTTTCTTACAGCTTCTGACGGGAATCCCCACACAAGTCCGTTGCTAAAGATTAGTGCAAGTGACTTGCAGGCACGAAGCCCCGGAATCGACAGTCGTACTAGGCACTTAACTGTGTACCTGGGCACACGTCCTATCCGCGTAGTACCCCCTAGACCGTATTTTAGACGGCTCCCTCACACCAAGGATGAACATCTAATCGATACCTAAGAATAACATCATGTGATGGTAGAGCCGGCATTAAATCATGCGATGTACAAAAATGTAACCTTTTCGTAAGTGACTGATTGCCTTTCTCCCCGAGCGGGCGTATTCTCAGATATATCACTAGCTTCACGTGATCTGGACCAGTT"/>
                    <sequence id="seq_t843" taxon="t84" totalcount="4" value="CGCAATCGCTTCGGGAGTCTTAACAACGGCTAATATTGGTCGGATCCCTAGACTAGGTGGCTAGGAAATAGGGTGGGTGGAAGATACTGCCACCCATGGCTAGCGCGTTGATGTAACTGCGCAACAATGGAGCTTACGAATGGAATTTTTGGTGTCCAGTATCAGGGGCCCTAATCGACCTGAGCCATGAAGTTAGTGATAGTATTATGCCATGCGTGAGGGACGATGAGTGAAGGGCACTGGCAGGCCATCTGCTTGTTCATATAGTGCCACTCATCATATGGGAGTGTAGTGACCATCTTCGCAAGTCACCGGAGATAAATAAGTGCTATGCACGTATCCAGTAGATGCCCGAGGAGGTGTACCGTGGACTCTCCTTCCGCGAAGCTAATGGATGTTGGTGAAACCATCTGTATCTTCTTATGGCAGATGTCAAACCCTGGCCGCTGTGGCCGGTTCAACACCAGGATTACTAGACCATTGTAATTCTTATTTCGAATGGTTTGTTTCGTGGACTCCTTTTATGATGGAGTCGGCCATGGGAGTTAACACTACAGATTTGCGTATCACTCTAAGCAGCTACTGACCGGTGATTGGCTCGGGCCAGGCTGTTCCTTGACCTAGGAGATTGTCTACATCAAATTTGTCTGGAAAACCGCGATTCGATATGAGCAACCAATGACCTGCTGTGAAGGGGTCATTAGGAAGAAACTTTGATGCGAGAGCTTACTCACATTTGGAGCACCTGGAGCGCTTTGAAGAGCTCCCGCCTTAGCATGCAGTGACTATTCGTGTATACGTTCAGAGGTTTTATTCTAAATTCGCGTCCAATGTCCGTGACCGAAACTCGCGCCATATCTTAACTGACGCCTAGCGCCAACTTGGAAGAATATATTAGGAGGGTACACGCCCGTACCCCCATAGTACTCAATGAGAGATCAAGGGCGCTGAATAGTGCCTTGTCGAATAATGGATGACGGAGTTTCGTTTCCCCGACGTA"/>
                    <sequence id="seq_t853" taxon="t85" totalcount="4" value="AATAGCATGCGTAACTTCATGACTAACTACACAACAACATTAGGGAACAGCGACCTTTCGTCGTTGACCTGCTTGATTCAAATCCTACATTAGCTCAGCTGCACGCTTCCAAAGTGTGTCATGGGCTATAGGTACCCGTTCTTATGTATTTTGTTCGGCGTGCGTAAGGGCGTACGAAGAGCTCCAATCAAGCTTCTTTACGGCTCTCAGGCTCCGTTTCCTAGTGCCGCCTATCCGTTTCTACTGCGGGACTGTTTTTAACACTCAAATTAGCTTGCTTTGGGAATCGGATGTGAGTCCCCTGCCAGTCATACAAATGTGTAACGCTTGGAAGTCTAATGGCTGCGGGAAATGATGCTATGCACCCGGTAGAGAATAAGACGCAGAGCGCCATGGTGAATTCCGACCAGTAGGGTATAGGCTCGACCGCGGGCTATGAAGAACCCCCTGACTCTGCCGTGTTGTTCGCAAGATTTAACTGAAGGAGTTCCTTCTAAGATGTCTGAGATATTTCCGAACTATAAACACTTCGTCAGACCCCGGCCAAAATTCGTATTGATTGATACGCGTAGCATTGAGGCGTCGCAGGCCGCCTCTATGCGCTCAACCGGCCCGTCTCGACATGTATCCCCACAATTAGGCGTAATCGCCGTTGTTGGTATACGGTACTTCCGCCCTATATGAGTTGTTCCTGGTCTCGAAGTTCACTATTACTGACAGTACAGATAATTAGTTCCCCCTCTAATTCCAGTCTTTGGTATTAAGCACGCCGAGAAACTATTAATTAACTTTGAGAAATAGACCGGGACGTTCGGACTGGGTTAATCAGATAGTCTACGGATGAGCTTGAATTGTCTTACCGCATTGAAACTCATCAGTATAGAGGTCAAGAATGCGGTAGGAGTTGTCCCACAGGCTCCTAGTTTGCGGACGCGCCTATGTAAAGCATGGGTGAACAACACCGCTGAAAATGCCGTCTATGATTTCAGATGGAATGGAG"/>
                    <sequence id="seq_t863" taxon="t86" totalcount="4" value="CTCAATACCCTAGTAGAGACCCATGCGCGCAGGAGCATTGTGGTTCTTGTGCGTATACTAGGGGTCGTTTAGCTTTGAAAGTGTGACGGAACCTCCGCCCCCTCCACACGTCTGTGGGGGGGGTTAACGACCACATCAAAGACTATGGGTCTTGGTTGATCTAGCGATCCAACACTTAGAAACAGCGCTGGCCCCCAACCGTATAGCTTAAAACCCGCGGCTGAGGTGCTGCTTTAATCCAAATAGGAAGGATGGTGATGGGTTCCGGCGCTCTATGGGTTTAGGCATCACGAATAGCCCCTGGGTAATCGTTGTCGTGGTCCGGTGGTACGCACAAGAAGGGTGCGGACACATAAGGTTTAATGATGGTCTGGTCTCTGGACCCGTGCCCGACCACCCTATATTGTAGCTTCGTGGCCCTGAAGCAGTGCTATATATATAGCGCCGCCCGTAAGAAGAGCTTGAGTAATCCAGTGTATCTGCCACGTCCCGGTTTACTAATGGTGCGAAACCTAAGCTAAATAGTAAGCCGCTAGGACTGGATAGGTAGGCTAGAAGTCGATATCCGCTTTAGTCAAACGGGTACTGACTACCGTTCATTACCGTTATGCTCGAAGTGTCCGAGTGGACATGACGAAGAATGATGTTTAAATTAGTTAGTCTTCAGCTGCTTGCCTGGTATTGGCGGCACGGTAACGCGATTAACGCTAGTTCTGGGAAGGGTTGACACGCGTGCGAGCGCCTGCATCTCCTCTATGAGCAAAACCTGAGTCTTGCCGGTGGGTTGTTTCCCCTACGACTTGTAGCCTTTTATCCCTCAGAACCAACGAAACTAAAGCATGTCCGTAAAAAAAGCTTCACAGGTCTGCGTATTTGAATTACCAGAGTGCTCTTTCAAGACTGGGAGAGTATCGTCGCGCGCCCTACGCTATACCTTAATCTTCAGCCTCAAATAGGTAGAATTGTTGGCGATCCGCATGCCGTGAACTTCGGACCTACC"/>
                    <sequence id="seq_t873" taxon="t87" totalcount="4" value="TCCGAAAGGATAGTTAGTTTCTCTTAACCGTCAATCGCACGTATCTAGGACACTTCTGTACATACGATGCATAATAAGCAAGGAATTGAGAAGAGTTGCTGTAAATTGAGTTGCTTTCATTTGACTGCGGGTGAATCATGTTAACGAGGCTCAAGAGCATGGGTAACAATCAAGGGGCAACTCTAACTTTTCGTTAGACCAGATACTACAATCACCAAAAATTTAGAATCAGCATATTGTCGACGCTGCGCCATAGCGGGAGAGGCCTTCTGCCTGCCGTAGATTGGGATTAGAGTCTGTACGAGTAAAATCACCCGTGGAGGCCGGATCCATGAGTGTGCGCGTAAACCGTCCATGGTCCGATAGTCCAAATGACGTACCTTTGGCGAATGGTATTATCAGCATTAGGATTTGGCATTGGACTATTCTCGCGGGTCCAGGTAACCTAATAGCTAACCTTTTACTGCCCTGAAAGACGAAACCGCAGGGCCTGGGGTAAGATTGACTACCTGCTGGACACGCCAGACATTGGTTTACTACTTCGACACTGGCACCTAGGCGTTCCAATAATCTGCCTCATGCAGTGTGGTTATAACTGCCGGTTCAAGGAAGTCAATACTCTTCATCTGTAGTGGGGGATGCAGAATAAGCCATACTCCCCGCGGGGTTCTACACAGTCTCGAATAACTACAACACCAAGGTCCTTCGAGGTGTTCATAGTAGTGTACAGTCATCGGGTGAGAAAGAACTGCTCAGCTGTATACGCCAGCAACAGCGATTGCCACAGAATAATACAGCTTGTGAGAGGCGTGAGGTCATCTCTATTCAATTGTAACACCGGCCGTAGCAGCGGGGAGGTGTCGTTCATTCTACACAACGGAGATTCGCTTACATGTTCCTTCTAGCTCGTGATCGCCCACGAGCATTGTGCCCACATTGTCCAGATCGGAACATTGGCCGAACTCGTCCGGTTAGAATCCCAACCTACCCCCCTACGGAT"/>
                    <sequence id="seq_t883" taxon="t88" totalcount="4" value="AGCGGTACGAGACTGCTGGTGCCCTGTCTTCGGAGTGCACACAAAGTGTAAAAACTTTATTGCCCCGTAGGCTTAGATACTGGTCAATGCGGCCCGACTATGAGGGCGGGCGCGTTTGGACTTAGGACTGTGCAATTGTCTTATCTCGTCTTAGACACCAAACCCTTTTGCTCGAATAACCCCGAGTCATGCAATCACGAGCCGCCTGCAGTGATCTTGTTGGACCGTTGACCCCAGACCCCTAAGAATAACTATATCTCCCCAGCCTAATGGTTTTTGCACGTTTTTCTTTGCGTATGGTAACGAGTCCAATAAGCACTGCCTTGCAGACCCTTGTAAAGTACTAATAATGATCGGCTGTGTTCGTGGCGACACAGGCGCCTTGGCAGGCGTAATGTTGCAGCAACCAAAGGTACTCTGCGCTAAATAAACTCATATCTACCCACCATGACACATGTTTCTCTTAACTGCTCAGGAATGCAAGAGTGTATCTGACGACTCGCACGTGCTACAAATCACGGGGCGATGTCATAAATGCATCATGGCGATACTTACACGGTTAATTAAAGGTGGCCTTAGTAACGCCGGTATACGCCGGTTGGTTTCCAGTTTCTGAGTTAGAATGCGTATTGTACGGCACTTTGCTCGGTGACATGTGAATGAGGTGATCTCGCCAAGTGCTCATTATATTGTCGGGCAGAGGGAACTTGGCTCTCCATGTGTCGCCAGCTTCTAGCCACATTTTGCGCCAAATAAGTCGGTAGTGTGCTATCAATGTAAAAGGCGTGAAAACCGTACTTGCTATTGCTATGACACGATTGGTTTGCTGTAGCCATTTGGCCATATCCGTTTAGGAGATGGATAGCGTAGACCCTGGTGGGCTTCGTAATCCTGAAAGGGGGCATAGGTATCCGGCAGACACTATAACTATTTGCACCTGGCCTGCGAGGTTAAACTGCTAATGGACCCTCATGGTACCACTCAGACGGGCGTGCAGACG"/>
                    <sequence id="seq_t893" taxon="t89" totalcount="4" value="CCCTGTGCTTTAACATCCCTATGCTAGGAGCGTAAGGGTGCATTCTTAGGGTGCGATCGCCATAGACATCACGATATATACCCATGCACAACAAGAGGTTGAGACCAGACTGAATATTGCTGCGAGCTTCGAAGGGCCGCTACACATCCACGAGGTACACGAAGAGGGTTTTCAATGCACTTCGGGGTCATCTTTTTATCTGATACTGGGCATGACTCAGCCTTGTGGCGTGGTTTGTTTTATACATATCTCTGCGCGCTTACAGACAAACTTGTGTCACTGTCCTAACTTACGGCGTACACGCAGAGAGCCTCGCCGACTGCCCCAGTCTACGGGGATTAAATTCAAACACTAGGACCATGTATCCCATTGGTGAAGATTCGATAGTACCCAGGACCTTGATGAAGCCGACGGATATACTCTCGGGAGTTGACGTACTTACCACCGCGCCAGGGATATTCGCGACATCATCGCAGCTTGCTAAGTCGCCAGCTAGGGCGGTAAAGACCCACCTGTTCTGACTAGCCGTAACCGTCGCCAATCGGGATGTTACGAAGCGTTAAGGGATAAGTAAGCGATAGGAAGGAGACGCTTGAGCATCCTTCTGGATGGGAGTTAGATGGGTACAAACACGCTCCGCCTCGTCCGTTATACGCACCCCCTCCCACTCTATATTTACCATTGAGTCCGTGAGCCTAAAACCAACCGTATGTTTCCAGAACCTTCGTTAATCATAGTTAATTACTATCACTTGTGCGCTAGTCTCTGAGGGCCTCCTGGTATAAGCTTTGTCCTTCTATTTATCAGGTGTTTTCGTGGCACTTCGGAATACAATCCGAGCTAGTTACGATGGCTTAGAGGTGTTAATGAACGCAATGGGGTTCTGACTATTTAGAACCCACGCTAGAGCGTCGCACGGATCCCGGCCTTTACGCTGGCAGCTCGGGATCGTCCAAGAATCACTACGTCTCTAGTACTTACTCAACCCCGGACGGTCAAA"/>
                    <sequence id="seq_t914" taxon="t9" totalcount="4" value="TGAGACACAAACATGAGCGGGAGATTGAACTGGCCTAGAGCACTGACATAATGGCCAGGGGAGGCTCCTAGGTCCACTGAACGCCAACCTCAGGAATGGTGTGTAACCGATTTTGGGGTCTTGTCCGCGGTGTTAAACAGTGTGGGTCCCGTACAGCGCACAGTAAACATTACTGATCCGGTGTAAATTATGATAACTCCTTGGTGCAGCTCGACCTGGCGCTCAGTTCTTCGCCATCTCGGGTGCAACCGTTCCCGTATCAGGTTCGAAGCAGGAAATCATGAGTATCACCCTGTTTTAGTTACAGCAGGTTGCATGAGAGCCACTGCAGTAAGCTATACTGTTGCCAACTGTATGCAAAGTCGGATCAAAGCCCGTACGGCGAATCGCGCTTTCTATTCGAACGTTGTTCATCTAACTATTTATATCACGCGCCGACAAGAAATTATTCCGGACGTTCGGCCTGCTATCTTGACCCCCGCATCGCGATTACCGCGTTGGTAACGTCCGCGGCCCCATAGTCTTCTCATAAGGCGCATTTCTGTCGAAGGTTACATCTGACCTGTGAACTTATAGCGCGCGCTTAGTCTGTTGAGTCCTCCCGATCGCCACGCAGTATTATAGACGTCCTACTCTTGATTCAACGGCAGGTGGGTGTACTTCAAGCGGCATGGCCGCGGCGCCCACTCGTCGACTTGGGGCCCAGCTACAGTCGTGATGTGGGTAACACGCATTCATGCACTGGCGAATCGTGTGCGCGAGCTACGAATTTACCGGGGACCAAAGTCGAAACGGTACGTATGAGGCGAAAGAGCCGTCGTATGTTGGATCAAGGTCTTACACTATCTCGCAGAGAGGCTCAACGGGTGAAGACGCCCGCAAATGTGACCGACGCACCCCTAGCTCCAGATCGTGGCACAGACATGGAAGGGGACTGAGGTATGCCTAGAACTTATATCCGGCTTTCTCATATACCAATTCGATCACGGAAGTAGCCTTA"/>
                    <sequence id="seq_t903" taxon="t90" totalcount="4" value="TATCTTGTCCACTCCCGGGTGTTCCCAGATAGGCGTATGGGGCGAGGCTAATCGTTTAGGTGACCCCTGATGACCGTCAAATACTGGTGGACTGCATTACCTAACCGCTAACCTAATGTCACCATAGTGGCATGAACATCGTTACGCCCTTTCGCTATACTATCCCAGGTACACGATATTAATGCTTCGGGGGGCTATTGTTGGGTTAAGGACTCCTTTATATTCACTATGGGTGGTTTCATTCAACTTCTGGGCAAGACCTCACAGGTACCGTGTGCAAGTAAGCCAGCTCGGTACGTGGGGTGATTCGGGCCCATCAGTGGTCTCATTGTCGATCGCCATAGTTAATTATCACAGGCTCATTCCCGGCTTCCACGGGGTTGTGACTCGAGCCATCCGCGTGTTCCCGTAGTACGTCTAGACTTGCATAAGACTATAATCCGCTATCCCGCGTAACCTCCGCCCTTCCGTTTGGTATACCCCCCATACATCGTGTCGACCCGCATAGATTTGGGCTCGAGGAGCGTCTTACAGCTCTGTTTGAACCCAAGGACGCGTACAAGGACAATGGCCATGCGGTCTGTTCTCCCCATCGCAGGCAGCACACTGAGAGAAGGGTCTGGATCTGCCGTATTGAAGGTGTGCTAGCCGTGTAACCGGGGGCTGTACCTGTTATTGGATTGCTTGCAAGGCTTTTGTCCGCGGTACCTACAATAGGGGACAGCGCATACGACTCGGATGTGGGTCCGACACATTGAGGTTCCCCCACCCGGACAGGGAAATTTCCACCGGACAATCAAGAGAGATAACTCGGGTCACACCGTCGCGACCGTTGGAAACACACTCCGAGACCGTTGTTTGACCTCTTTGTCACTCCAGAGGTATTGTTCCCCCGCCGCGACCCTACCCGAGTACTTGTTTGATGAAGCATTATAAACGCCAGGTGCGTCGTACTTTGCCGTTACATGATGATTGGCACGCATATCATCGCGTGTCGCCG"/>
                    <sequence id="seq_t915" taxon="t91" totalcount="4" value="GCCATGGACTCTCCTTCTTATAACCGTCGGTTAAGCCCCATAAGTGAACGCCATACTAGAGTTGGTATTATATTGCGTGCTACTGAACCTTATAGTTGCCTGAGTGTCAATAAAGCGTATGTTCGCGACGTTCCGAAAGTGCATTAGGAGACATACACAGAGTATCATATAGCCTGAATCTCTAGCCGTCAAGGCAGTAGTAAGATTCTCGCTAAGTGGCTCTAGGAGCCTGGGGTCGTTGATCAGGGTATTGATTTGTTTCCGTAAGCAGACTTGTGAGCTAGGGTACTACGGATATGACAGTACATTCCTTACCTAGTAGGAATACGGATCAGAGCTTGATAATTGGGGGTCAGGGGCTTGTCGTGTTCTGCATCAGGAAACTAGGAGGCCCACACTAGACGGTATTCTGAGCATTCAGAGAGGAGACGCCCTAGGAATTTGGAATGTGCTGCTCTGCTTGAAAGCGTCAAAAGAAATGGCGTGGCAAGGTAGTAATGTGAGCCGCGGAGCTGACGCTAGGGAGGTTACAGGTGTGATCGATCGCGCGCGAAAGTTGATCAGCTGAGTATGGCTCGCATCTTGAGCAGCAACACACCCATTGTCGTGGTCCACGATCGAATGGCATCTACCTAGTATTCAGATATTGCGAGTTTTCACTATAGCTCACCTCAAGACGACGAGCCTTCACCTAAGCGGCGTAATTCTCTCAAGCACGTAGTGGACCCCAATAAGATTTTTAGGGCCTAACTCATGCGAGTGCGCCCCGGTCATCCTTAATTTGGTTTACTGAGACTGGATATTGAAGATTTCTAGGCTAGGCGGAGGGCGGCCGGAGACTGTGGATCCAACTAGTAAGCCCTATCCAACAGTATCAAATATAAGGAGAACCCCCCCGCCGGGTGGCTTTGAGGCGTACAATTGTCATGTTAAACAGGGCGGAGGGTAGCGGTCTCCACAGCATCTCTCTTTTCGCTCTTTAATACATTGACCGAGTCAA"/>
                    <sequence id="seq_t923" taxon="t92" totalcount="4" value="AAAACGCATGCGATGAGAGCCATAACATTGTTTGACTTGCCGTAGGCCATCCTCCTGCCTAGATGCTGATCGTCGCCTGTGCCTTATCGCGGAATGGCTCGTGGGATGGTATTGTGCGCGTTCTGATACATCTGGAATATTAGTGCGCGATTCTCTGTCTTGATGTTAGAATGAGCACTTGGGGCCACACTTAGGCTACAACTGAATAGAGACCTGTTTGTTTGGTTTTGAGCATTAGGTATTAGAATGGAGTATGGGAGGGTGAGTTGGGATGCTTACGCATTCTCGTGCACTATGCCATATCACTGCGCTGTATCACTTGCTTTCTCTCACGGAGGCAAAGTGTCAATATGCTGAGTTTGAGGTCGCAGAACAGAGAGGGCCATAGGTCCCGCTTTACAAGTTGGTTTCCAATATAGGTGCGTATAAGCTGAGAAAGCGTCGGGAGCGTCTGGGCGTACTGAGCAGAAGAAAGCCGCTACCTTGGGCGGAACGGGTGGACTGCTCCCGAGTCGAAGTGACGCTGGGACCACTCTACGGTCGATTACGAAGGACCTGACCAGGTCAAAGTGCATACCAATCGCCGGGGAGGGCGTCACTTCGCTAGATAGCCTCCGAGCGAATATCAGATTACGTTGCTAACGTCTGCTATTACCACGTCTGGATACCATCAGGTCCTATACAAGTCTCACAGGTCCCGTCCGCCCGATCTTGTATTATATGACCTGCCACCCGCGAAAGAAGTCCCCTAGTAAGTCCGCGCGTTAACTTGGGGGGAGTCATGATCTGGCACTGCGTCAAATAGGTCCCTAGACAAGCACAGGTACAGACGAACCCGCTTTTATCGGGCTTCATACGCTAGGTCGTACGAGCATTCTATATACTCTTTGCAGATTGCCAATCTGCTGCGGCCTGCGCGAAGCAACCCACGGTCACATTACGAGTGACCGTCACAAGCGTTACCAGCACGGTGGACCGCAAACGCCACTTAGTGCCTGTC"/>
                    <sequence id="seq_t933" taxon="t93" totalcount="4" value="TGGGTGCTACGTTCTTACTCGGTTTCTTACGAATGCATAACGCTAGTGAATCCCGTCGATTTAACGGCGATCAGTCGAGCTCTTTTCTTCTCTCCACCACATGAATTAGGTGAGACTGTAAAAGAACCCAGTGCCGTCCAACGATACCATACACGACTCCTGAGGACTGAATGGGAGGATGCTCAGAGAGATGCATCAGGCTCGACGCGAATGTTCCGACACCATCAAACTTCACAAGCTCCTAGCGTGGGTTCCGAAGAGACTGTCAGCATGCGTTGCTAACATACAACGTGTGCGAAAGGGGTTGTTTGGAGAGGTTATACGAGCGTTTTCGAAGGACCAGCATAAAACAGTACAAAAGATAGACATAACGCGTCTATTTGGCTGGTGGAGTTGTTTTTGTGTACCGTTCTTCAAAGAATAACCCCAACGTACGTGATGTAACCCGGAACTTTCTTTTCATCCTTGTGGTGTGCTATGAGACGTCCTCAGGTCCCCTGATACATACTCGTTTTTTATAGCTTAGCCTCCAGGGCAGCGCACTTTACAGACCTCAAGCATGGTTGAGGCTATCGCTCATTTTTTTAGTTGGTATGCATACTCCAAGGACAATGCCGCAGTCATCACTGATTGCCCTAAACATCGCAGCGAGCTTTCGGCCTCATAATAATCGTGACTGGGGAATTATACTTCCACGTTGTAAACAGCAGCAATCGATTGGCGTGTCGTGCGCAATCAGAACAACACTAAAATTTTTTGTACGGTCTTGATGGAGTTACCGTAGTACTTTCACATAAGACAGGTACTATACACTAACATTCGCCCACGATATGTGGAGGTAGGCCCCGTGTGATGGTAGCGTATGTTATGTTAGAAAGGTGTACTACATAGTTTAATATCCAACAGGAATGGACGCATTAATCAGCAAAAACCAGATAGATGATGTGTATGGTTTGGGCTTCTTTGCTCTGACGTGCGGTTACTCGCGCGTGTCGAATTG"/>
                    <sequence id="seq_t943" taxon="t94" totalcount="4" value="GGTTACGATATTCCAAACTGACGAGGCACACATGCGGCGACCTTATAGTGCTAAACTTTGATCACAGAGCCAAGGCCACAGTCCTTGATTTCGACATCCTAAACGAATCCAAATAAAAAAGCTAGGCCAGAGGTCGACGAATACGAGACGAGAAGAGGACAGTTCGGAGACTGCGCGGATCTGAATATGTTACGAGTGTGCGCAGTTTATTTGATCCTCTGAAGCGTCTGGCTGATTTGGACATCTTGCATGAAGTTACCTGTGCGCAAATTTCTTGGGCGTTATACGTGGGGCTGCGCTCAAGGTATGTTGAAATCATACCCATCGCAAAGTATCTACCAGGCGAATATAGGAACAACCAAAAGTTCGTTCCTTGTGACGCTCCCGTTATCGTTTTCACACGTTCACTTTCGCCGGGTCCCTGGCGAGATGACATTCGATCGTCGTCCACGGTACAGGAGGCTCACTGGGGTCCTTTCAAACTTGGATGTCGCCTGCAACGGACTCTATATCAAGAACTAAGCTCGGCTTCCTCTCCCCGCTACTCGTAGAAGCCACAAGCCTGTGATGACCAAGTAGGATGAACCCTAACTCAGAGACTGAAACGACTATACAGCTAAGGATATGGTGGGCTCCTGAAACAGATATCATTCACTCCGGAAACATTATTGGAACTACAGCTACAGTGTCTAACCCGTTTGACAGTAATAGCCACCGGGATCTCCTGAAAACATGAAGTCTGATCTCATAACGTGGTAGCCATGCATTCGTCCAAGTAACTAAAAGCTTTGGCGGACCGAACAGACCTATGCTACAACCGACCAGCTCTGCCTGGGTTTACTAGAATTGCAGTGTGTAGCGACCCCTTAAAAAGATGAAACACCCTCGTAGTGCCCCCAAGACCCCGCTGGGAAGTGAGTGTTGTGTACGGGGCACCAGAACAAGACGGAAGACCATCATGCTTACTCATCATTAATGCAGCACTTGCTTACTTTCGGGT"/>
                    <sequence id="seq_t953" taxon="t95" totalcount="4" value="TCTCGACCATGGCGGGATTGTGCTACCAAACCCTCAATCACACAGCCAAACCGCGGAGCTAGTCCCCTTTTATTACACGCGGACCATATTTTGATAAGAGGAAATATCTAAATGGCCAAAGAAATTCGTCTTAGGTAGGCGCGTGAAGTCCCATCTGGCGTCGCAAAAATTACCCGATGAAAATCTGCTAAAGGCTATCGCTCAAATAAGCTAACGTTTCTATAAAATTGTGTCATGGTTGGTGATCGCCTCACCCGTCCTATGCATACCGGTCACTTTTCGCCGGTTTATGGCTGCACCCTATGAGGTTAGGCCGCATTCGTCTACTAGAAAATGTAGTGAACTCACCGTACAGCCCATACGGCTCGGCTTACCGAACGGAGTTGAGTTCGTTGTTGCAATGATTTTTAGAGCGACAATCCGGTAGTGATTGTGGGCGTCACCCGTCACCGTGAAGGTAGCTGTTTCCATGCATTAGGCACAGTTCCCGCGGACAATAAGCATGATTCACGCGCCTGATGGAGACATCCTAGTACCACTATTGCCTGGCTCTATCGTGACGCAGAAGTTGCGTTCTATCTGCGGTTAGATTTTGTCCCGGAAGACGGTCTTTCCATTAAAACGACCTTTCGATCGGAGTGGGCACTACCTTCAGATAGCGCAGCTCTGACATCCTCCAGCACCACCTACAGACTCCTGCGAGCATGAAGAGGCCCATGAATCGCCGCCATTCACAGACCGGTAGGGGCCCGCGTAGAACTTAGGCGTTGACGTCTGCCTGCCGCGTTCTGTAAGAACGGGAAATGTGAAGCCATCCCTGGCATTAATGTTCATCTCAGCAAACTCTTGCACCTGGCACCAAAACTGGCTCCTCTCGTCGTTAGGGGTAAGCGAATGGTTCACGAATTCTCCGAAAGGATCTAAAGTATCTATACAAGTCTTGATTCTTGTGAAAGTAGGCCCATAACACAGGCTTTCCACGTCGTAGAGATGCCTGGCG"/>
                    <sequence id="seq_t963" taxon="t96" totalcount="4" value="ATTACAATAGCGTCCCATTGACCAGCGAGACGTCTTCCCTACACACCCTGTCGAACGGGAAAATTAATAAGATATTCCGCTTACAAGACTAAACGTAGAGTGCTTGTGCTGCGTAATGGCGGGAGTAGAAGAACAGTCCTAAGATCTTACACGGTCCAAAAACAGACCCCTCGCTCGAGTTTGTAAAGTTTAATGGCTGAGCCATTCGTGCATGATACCACGAGAGTAGGTTGGTTGTACTTTTTTCTCAACGAGGTCGAGCCAGAGCATTGCCATATGGATGATACACTACCAGTCTCCAGTGTGTATCCCACTACGCGGGGTCAATAATGCATTGCAGCTACGAGGTTGGCACGCACGTGTCGTTAATAAAGCAACGTCATGTTGGCTGGGGGGATACTTGAAATGATTGACCTAACTATCTGGTAATTTTCTTACCCGTACGGCATCAGAGCGCACGGATTGACGTCTGCCCCGCTTTTCCTTTACAAGCAATCGCGGTAGAACCAGAATGTGAGTCCATGTGGCTCGCGCTATACCCCGCAATTGCGAATATTGACTAGAGAAAGATTAGAAAAATTGTTGGGCATAGTTAAGAGGTGGTGACGGGTGCCTGGGTAAGTGCAATAGTCTTGTTGCACGAGAACTACAAGAGAACCGGCATTCATTCGGTATGCCTTGTCCGGGTAATTCCCCTGCACCGAGTCCGGGTGATCGCGGGGTAACCCAGCTTCCTTATGGGTGATTCTCCTACTAGACCCGGAAGACTCGTCGTGGAATTTGTTGCGATAAGGACTCGAATACCAGCCAGGGGCCAGGTTGCATCCTTTTTCTAGTTCCCGTGAAACACTGACAATGCTATTTGAGAACGAGTTAAGAACGTGCATGCGGTGTTATGGGCGTCGTCTACAAGGGCTGAGCTTGTGGTACCTCGCTCTGCGAGCGTTTACGCGCTTCGTATTGCGACACTGTATCATATGAAGATTCATGGAGGGCCCGT"/>
                    <sequence id="seq_t973" taxon="t97" totalcount="4" value="AGCTACCTTATGCCAGATCGGACTCACTAAAAAGCAATAGAACTGACTAAGAACAGCATGCGCGTTTAACAACTGGACGGGTTGTAAGAAAGGCAACTAGGCGATGCTCCCGGAGACCTAGGTCAACCAGCCATATAGAGGAGCAAATCCAAGCCCAGATAACCTCCCGACGGTACCTCGGGGACCCGTATGTGTCGTGGAGCGTTCCTCCGATGATCGGGTGTTATGGGTTGGGGGCAAGGGATTGAGAACTAGAAGCTTTTGAGAGCGCTCGACGAGTCGTGCCATCGGCCGGGCTCCCGCAGTCATTAGCTACCGGGGTTAGGCAATTAGCGGACCAGCGGGAAGCTTGTTACGTCTTGGGCCAGGGCCCCCTCACCGTATGGGCTAGGGGAAGTTTTGACTCTTGCTAGTCCACAAGCCCCATTATGATGGTCTGACCTCAACCTAAACTCTACGGGCTTTAATGAGCAGCTAATAAATTTTCTTCAGTTACGTGTGCCGAAAACAACAATCAACGGGAAATCCAGTAACGCGCGGGTAAGCCTTAAACCCAATCACGAAATCCTGCCACGGCTGGGAGATGGAAACTGAGGTAACCCGTCGAGTCCGTTTAAACGACCGGACAACACTTTCTTTGAGAATTAAGGAGGGTATAAAGATAATCACATTCTTCGCGGTGGCACATGGCTGGTTCAAGTGTCCTTATTCATGCGCTGCTTCTGTCCCAGTGTCTGTCTTTATGTACGCCTTGCTCCGATCGACGTTTTATCCGCAGGTCGAACTCCTATTGACGGCCTGTTCCCCAGCGTATGTCTTACTGATAAGGCCATTAACCACGAGGAGTTTCCTGACGGCCCTGATAAGTAACTCAGCGTGTATGGGGAGATAATGGTCAATTTTGATTTAAAGCTGAGTACTGACATAGGCTCGGGATTGACGAACATTCCGGTCAAACCAGGTCGGACATGCAGTTGGTAAGGAGGTATGGGGATAGCTG"/>
                    <sequence id="seq_t983" taxon="t98" totalcount="4" value="GGTCACGATATTCCAAACTGACGAGGCACACATGTGGCGACATTACAGGGCTAAACTCAGATCACAGAGCCAAGGCGACAGTCCTTGATTTCGACAACCTAAACGTATCCAAATAAAAAATCTAGGCCTGAGGTTGAAGAATACGAGACGAGAAGATGACAGTGCGGAGACTGCGCGGATCTAAATACGTTTCGAGTGTGCGCAGTTTATATGATCCCCTGAAGCGTCTGGTTGATTTGGACATCTTGCAGGAAGTTATCTGTGCGCCAATTTCTTGGGCGTTATGCGTGGGGCTGCGCGCAAGGTATGTTGACATCATTCCCATCGCAAAGTATCTACTAGGCGAATGTAGTCACAACCAAAAGTTCGTTCCTTGTGACTCGCCCGTTATCGTTTTCACACGTTAACTTTCGCCGGGTCCCTGGCGAGATGACATTCGATGGTCGTATACTGTACAGGAGGCTCACTGGAAACCTTTGAAACTTCGATGTCGCCTGCATCGGACTCTATACAAAGAACTCAGCTAGGCTTCCTCTCCCCGCTACTCGCAGGAGCCACGAGCCTGTGAGGACCAAGAAGAATGAACCCTAACTTTGAGACAGAAACGACTATACATCTAAGTATATGGTGGGCTCCTGAATCAGATATCATTCGCTCGGAAAACATTATTGAAACTACAGCTACAGTGTCCAACCAGTTTGACAGTACTAGCCACCGTGATGTCCAGTAAACATGAAATCTAATCGCATATCGGGGTGTCCATGCATTCGTCCAATTAACTAAAAGTTTTGGCGGACCGAACAGACATATGCTACTACCGACCCGGTCAGCCTGGGTTTACTAGAATTGCAGCGTGTGGCGCCACATTAAAAAAATGAAACACCCTCGCAGTGCCCCCAAGACCCCGATTGGAAGTGAGTGTTGTGATCGGAGCACCAGAACAATACGGAAGACCATCTTGATTACTCATCATTAATGCAGTACTTGCTTACTTTCGGGT"/>
                    <sequence id="seq_t993" taxon="t99" totalcount="4" value="GGTGTTTGTTATCTAAAGGCTACAGCATCTGGTCCGATCAACTCGGCGCCACTCCTTGAGTTGCCGATTATCTTTGGAGTACTCCAATAGCCAGTGGGCGCAGACCTATGTAAGTATCCCACTTTATTGAAATAACACAGACTCTACGCGGCCTTAGGAAAAGCTGGAAAAACGCCAACACGTAATCTACGGATCTCGGAAAGCATCCAGAAAGCCGACAAAAATTTAGGAGTAATTAACTGTATCAAGTGAAGTCTTATTCCGAGAATGTCGACGGCTGTGTTCTAGTACCCAGCGGGAGCGCTAGGTTTTGTCCGCCGGGAGTCAGGTATGACGGCAACGTTGACCCGCTCCCCCCATTGTGGCATGGACTTGGGTCTCGTCTGGCATCAGGGGTGCGAAGCTAACCAACCGGTTAGCTATGCCGGCAGGTCGAACCGGGTTCGCACTCGCCAATGCCGGGTATACCAGATATATTGATCCCGGTGCGGCAGACAAAAGCTCCCCCATACTGCTCAATGGATCAAAAATAGTGAACCTGTACTTCTGTGACATCTTCTACAGATGGGTCCCGACGGGTCCTTGTGTTAAGGTTTGTACGGTCCTTTCCGTCGCCTGCTAGTCGTTGCAACCCCTTCACTGTGTCTTAGTTGTGTCATGTTTGAAACAGGATACTGCAGAGACGTCGCAACGAACAGTTTTGGGCAAATATTGGAGCAGTTTCCGTCTCTCGCGGGGGTTTCTCCAAGTAGCTGCATTTCGTTGATTGTGCCCGCGTAGTCAGCGGTTTCGCAGCGGTACTGTCAGATTCGTTAGGACGCCCCCCCGTGAGACGGTCCTATGAGCAAAGTACTTTCCCAGTGTCGATAACCGAGCGGGCGTTACATCCTCTGGGAAGCCGCCACAAACTTGAAATGTGTTTCTAACCTAGGTCTACGAACGTCGGCATCCTGATTCTGTCTGCGTGCGTTATCAGCCAACTACCCTTGCACACCCTCGG"/>
                </data>


    


    


    
<map name="Uniform" >beast.math.distributions.Uniform</map>
<map name="Exponential" >beast.math.distributions.Exponential</map>
<map name="LogNormal" >beast.math.distributions.LogNormalDistributionModel</map>
<map name="Normal" >beast.math.distributions.Normal</map>
<map name="Beta" >beast.math.distributions.Beta</map>
<map name="Gamma" >beast.math.distributions.Gamma</map>
<map name="LaplaceDistribution" >beast.math.distributions.LaplaceDistribution</map>
<map name="prior" >beast.math.distributions.Prior</map>
<map name="InverseGamma" >beast.math.distributions.InverseGamma</map>
<map name="OneOnX" >beast.math.distributions.OneOnX</map>


<run id="mcmc" spec="MCMC" chainLength="20000000">
    <state id="state" storeEvery="5000">
        <tree id="Tree.t:mynexus_5x_4" name="stateNode">
            <taxonset id="TaxonSet.mynexus_5x_4" spec="TaxonSet">
                <alignment idref="mynexus_5x_4"/>
            </taxonset>
        </tree>
        <parameter id="birthRate.t:mynexus_5x_4" name="stateNode">1.0</parameter>
    </state>

    <init id="RandomTree.t:mynexus_5x_4" spec="beast.evolution.tree.RandomTree" estimate="false" initial="@Tree.t:mynexus_5x_4" taxa="@mynexus_5x_4">
        <populationModel id="ConstantPopulation0.t:mynexus_5x_4" spec="ConstantPopulation">
            <parameter id="randomPopSize.t:mynexus_5x_4" name="popSize">1.0</parameter>
        </populationModel>
    </init>

    <distribution id="posterior" spec="util.CompoundDistribution">
        <distribution id="prior" spec="util.CompoundDistribution">
            <distribution id="YuleModel.t:mynexus_5x_4" spec="beast.evolution.speciation.YuleModel" birthDiffRate="@birthRate.t:mynexus_5x_4" tree="@Tree.t:mynexus_5x_4"/>
            <prior id="YuleBirthRatePrior.t:mynexus_5x_4" name="distribution" x="@birthRate.t:mynexus_5x_4">
                <Uniform id="Uniform.10" name="distr" upper="Infinity"/>
            </prior>
        </distribution>
        <distribution id="likelihood" spec="util.CompoundDistribution" useThreads="true">
            <distribution id="treeLikelihood.mynexus_5x_4" spec="ThreadedTreeLikelihood" data="@mynexus_5x_4" tree="@Tree.t:mynexus_5x_4">
                <siteModel id="SiteModel.s:mynexus_5x_4" spec="SiteModel">
                    <parameter id="mutationRate.s:mynexus_5x_4" estimate="false" name="mutationRate">1.0</parameter>
                    <parameter id="gammaShape.s:mynexus_5x_4" estimate="false" name="shape">1.0</parameter>
                    <parameter id="proportionInvariant.s:mynexus_5x_4" estimate="false" lower="0.0" name="proportionInvariant" upper="1.0">0.0</parameter>
                    <substModel id="JC69.s:mynexus_5x_4" spec="JukesCantor"/>
                </siteModel>
                <branchRateModel id="StrictClock.c:mynexus_5x_4" spec="beast.evolution.branchratemodel.StrictClockModel">
                    <parameter id="clockRate.c:mynexus_5x_4" estimate="false" name="clock.rate">0.03</parameter>
                </branchRateModel>
            </distribution>
        </distribution>
        <distribution id="fossilCalibrations" spec="util.CompoundDistribution"/>
    </distribution>

    <operator id="YuleBirthRateScaler.t:mynexus_5x_4" spec="ScaleOperator" parameter="@birthRate.t:mynexus_5x_4" scaleFactor="0.75" weight="3.0"/>

    <operator id="YuleModelTreeScaler.t:mynexus_5x_4" spec="ScaleOperator" scaleFactor="0.5" tree="@Tree.t:mynexus_5x_4" weight="3.0"/>

    <operator id="YuleModelTreeRootScaler.t:mynexus_5x_4" spec="ScaleOperator" rootOnly="true" scaleFactor="0.5" tree="@Tree.t:mynexus_5x_4" weight="3.0"/>

    <operator id="YuleModelUniformOperator.t:mynexus_5x_4" spec="Uniform" tree="@Tree.t:mynexus_5x_4" weight="30.0"/>

    <operator id="YuleModelSubtreeSlide.t:mynexus_5x_4" spec="SubtreeSlide" tree="@Tree.t:mynexus_5x_4" weight="15.0"/>

    <operator id="YuleModelNarrow.t:mynexus_5x_4" spec="Exchange" tree="@Tree.t:mynexus_5x_4" weight="15.0"/>

    <operator id="YuleModelWide.t:mynexus_5x_4" spec="Exchange" isNarrow="false" tree="@Tree.t:mynexus_5x_4" weight="3.0"/>

    <operator id="YuleModelWilsonBalding.t:mynexus_5x_4" spec="WilsonBalding" tree="@Tree.t:mynexus_5x_4" weight="3.0"/>

    <logger id="tracelog" fileName="mynexus_5x_4.log" logEvery="1000" model="@posterior" sanitiseHeaders="true" sort="smart">
        <log idref="posterior"/>
        <log idref="likelihood"/>
        <log idref="prior"/>
        <log idref="treeLikelihood.mynexus_5x_4"/>
        <log id="TreeHeight.t:mynexus_5x_4" spec="beast.evolution.tree.TreeHeightLogger" tree="@Tree.t:mynexus_5x_4"/>
        <log idref="YuleModel.t:mynexus_5x_4"/>
        <log idref="birthRate.t:mynexus_5x_4"/>
    </logger>

    <logger id="screenlog" logEvery="1000">
        <log idref="posterior"/>
        <log idref="likelihood"/>
        <log idref="prior"/>
    </logger>

    <logger id="treelog.t:mynexus_5x_4" fileName="$(tree).trees" logEvery="1000" mode="tree">
        <log id="TreeWithMetaDataLogger.t:mynexus_5x_4" spec="beast.evolution.tree.TreeWithMetaDataLogger" tree="@Tree.t:mynexus_5x_4"/>
    </logger>

</run>

</beast>
