# Supplementary material for: Survival and selection biases in early animal evolution and a source of systematic overestimation in molecular clocks
Source: Interface Focus. 2020 Jun 12;10(4):20190110. doi: 10.1098/rsfs.2019.0110 (PMC7333906; doi:10.1098/rsfs.2019.0110)
Supplement: Data and analysis code [file rsfs20190110supp1.zip › BuddMann_IF_SI/VaryingCladeSize/XMLFILES/5x_5.xml]

<?xml version="1.0" encoding="UTF-8" standalone="no"?><beast beautitemplate='Standard' beautistatus='' namespace="beast.core:beast.evolution.alignment:beast.evolution.tree.coalescent:beast.core.util:beast.evolution.nuc:beast.evolution.operators:beast.evolution.sitemodel:beast.evolution.substitutionmodel:beast.evolution.likelihood" required="BEAST v2.5.2" version="2.5">


    <data id="mynexus_5x_5" name="alignment">
                    <sequence id="seq_t1120" taxon="t1" totalcount="4" value="AACGTTTTGTTGACTCCTCTGTAGTAAATATTCTTGTCCAGGATATCTGACCCACACAAGATAGTGGTTACCCATAAGGTATGTTTAGGACAGCCAGGAACACTTCTAGGCCGTAGTCCCGTACCTTAATCGTTTATTTACCAGAGCGAAAGCCGGGCGGTCGGCGGCTATAGGACTCATGCGGGGGATTCTAGTACGGTGTCCCTGGGCAGGGACAGGGCGGCCGCAGACCACGACGATCCCTCCATGAATTGTCTTAATGTTGTGAGACTCGCACGAATCAGCAGATGCAGTCCAGAAAGTACATCCGTCGAATCTCCCGGGTATACATGTCCTAACGTGCCACCCCACCCCAAATTATCGGACACAAGTCTTTCGGTCTGGGCCCAGCGATTGTACATAATGCACTTTTAAGTTTATGTTAAATCAGTAATCCATACGACAGAGAGTGCAAGGTAATCACTCGAGAACGCATAGGGCTCTTTATGGGGCCTCTAGGAATGTGCAAAGGTGTGGCAAACTAGCGCAATAATCACCACCTTCCCCTACGTACTTATATCGAGAAAATGGCCGCACAGCTACAGAAGCCCTTGGGTATAAGCGCCTTCATCGACGCCTAGTATCATGTCTCATTGTGCAATGATGTTAAACTTGAGGATCCGCTGCTCCAAAGGTCCCATTCGGTGTCAACAACTCCCTCCCTTCGACAATAAGGATACAATAGAACGATTGTAATAGTTGGTAGCCCAGTCTAACATCGACTCCTCGCGCCTGTTTTAACAAGCCTATCGTGATACTCAATCGAGTAGATGTCTGTGCTTAGGGACAGTTGGGCCTGTCGCTCATTAACTGGTAGATAGCCGAAACGCTCTCCCTGGGCACCCCAATGGAGCCAAGCCCGACTTGCACAGCGTTGCATGCTGACGCCCCAGCGAGCACCTTAATCCAGGAGACACACCTCCCAGAAGGTCATAAGACAGTGACGCCGTGTACCTCAGAC"/>
                    <sequence id="seq_t1020" taxon="t10" totalcount="4" value="GACCCACCCTGGATAGCGTTCGGGTACCGTCAACGCCCCACTACCGACGCACGCAACCGGAGCAAGATGCACCCACGTACATATCTTTGATCCACGGCCCGGCGAGTACAATGCTGTATGTACTAGAGTCGTCGATTTACTCACGCACGTTCTTGTCCAGCTGTTCGGACGGCCAAAGGGAGCTGTCGGGTCAATATAGAGCGGGGAATCATTACTCGGCAGCGACCGCCAGATTTAGAAACACGGAGAACAGGAGGCATGCTGAACTTCCCCACTTCATGGAGTCGGTTTTGTCCTGTCTGCGGAGGGATAACTGCTGCTCACCCTTTGACTCATGGACGTACATTTCCAACGATACTGGGCCTAAACCCCTTAGAAAATTAAGGAGCAGTGGCACCGATGTCGTCGTTCACAGATGCTTAGTTGGCATCTGCGTACCAGATATACTGTGGTCCTTACAGTGGGCAACAGCGGAGAGGACGGACTAATACCAGCCTCGGGTTTCCCCTCGCTCGCACGCATAACTCAGGCCCTCTCAGGAAGATGACGATTATATCTATCATTTTTATCCAGAGAGTACCTTACTTTCACATCACTAAACACTTATGGGTTGTAAAGTTGCCACAAGTTGAAAACCGTAGCTTGAACCTCGTTACCCAAGAACGAAACGGGGATAGAGAGTCCTCTTACTCTTATCTAGACGCCCGATTTACATCGGAACAGCTTTGATTTGAGCAGGTGACCCCCGCAAGAGCCTTCCGGTAACGATATCCTGGGGTCAGAACGTGCGCGTTCAAACACAATGGATGTTGCACCGAAAGTCAATATTAGCTATGCCGACTTACACTGCCAGTACCTGAGCCGGCATTGTGCGTACCTCCGCAGTAATCCTTACTATTGACACGGCCGCTGCCGCACATGCGTGTAAAACGTCTCAATATCCGTTTAAATTAGGCGCGCTACACATTAAACACTAGAGCGCTACACTGAAAGAGGCGGT"/>
                    <sequence id="seq_t1006" taxon="t100" totalcount="4" value="TAAAGGGACCCTCGGCAACTTTAAGCCACATGTGAGCCAGTATCAGCGGGACGTTGGAACAACGGTCATAGATGTCCCCCTGCTGACAGTCACGCAGGTAGTTGCCTGATGTCTGCGACTTCCCTAGCGCCCGCCCAAGTATCGTGCCGGGAGACGTTTGAAAGACCTGTAATTGGGAAGGTGAACCCGTACTTGCGCTTTACCCTTCCTACAAGAGTGATACTGATATCGAGTACATCAGAAGCTTCCCTATAAAGCTGACCGGGCACCTGATCAACAATCTTTGTGGACGTGCGCTAACCATATTTTATTAGCCAGGGATACATCCATGCAACGGCTCGTTTCAAGAGCAGCATAGAACTCGTTACAAGCATCTTACATAGAATCCGCGTCAGTTCGTGTGATACAGCATTGACGCAAATACTAGCCGTTTACAGGGGCGGTAAGAAGGTCCGAGCACTTAGCAGGAACCTGCGTACTCTGAGATGTACGGTTTTGCAAGCTCCTAGATTCTTTCCATGCGTTTGTGTAGCGTATTATGCAAGAGTCCACGTTATCCCCACCGGGATGCTCACCTTGTCGCCTCCCGTATCGGAAGAGCGCTTGATCCTCAGATTTTACCCACGTTACAACGGTAGGTGACCCGCCCATGGAATAATGAATGTGGGCTGTGTAGTCTGAGAGACCCATCGTTATCTAACTTTCCGGATAATGCACGGTCCGAGGTCTGCGCGCGTTCTGAACCCTGTGACTCTGTTTCCCGCTGCTAGCTTGTAAGGTCACTGTAGCATCTCTTGTGTTATTTTGAAGCAGACGTCATACCCGCCGCGGGAGCAATGCATACGGATTGCCCGGTGGTGTCATTCGTCTATGGACGCAAAGTGTTGTGTTTACACTCGATTTGTTTCTGACACTCAACTAGGTCCCGGAAGAAGCCGAAGGTTCTTGCCCCTCGGCATACTCCGTAAAAGATGCGACTTAATAGATGTGCCTAGTGGCA"/>
                    <sequence id="seq_t10110" taxon="t101" totalcount="4" value="TTAAAAGTTGGCATTCTTATAATTATCAAGAGGGCAACCCTTCGTAATAAAACCCGCCACGACGATTCCTTGGGAGATGGTAGCACGACTCTATCACGGCTAGCCATAGTCATCGAGGGTAGAATCGTGGTGCATAGGTTTAATTCGTTAATTCCTAGAATGGCTACACCTGGCTTCTGGGTACCTGTCATCGGTGAGATGTACCACAATTCGACTTGCGAGAACAAAAGCTGAGGTGCTGTTTCCTGAATTCTCTCGATATCGAGCTTGATACACACCCGACGTCCGTAGGGCTTGTTTACTGCATTGCTCGCTGAGGCTGCGGCGTGGTGGCACAGGGAACCGATGCATCACAAATCGCGTTCCAGCCCCCTCGACCCAAACTATTCTAAAGACGTTCGCAGCTAATCGCGCGCTGACGCGCGTAGTACCTCTCGAACGATAAGGTCTCCTCGCAGACATGACGTGCAAAAGCTTCACTCACGCCCAGAAAGAAGATCGCCTACAATATTAGGAGGAAAGGCCTACTCTGCCGTTGCCCGTCCATCCCCAGGTTTGAGGCGAATGAGCGTCATAGAGCTCCGCTCGCAACTTGTCACGGCATCATGTCCTGCCGGAAGTCCCCCCCGAACTTACGGAGCTGTGAGGTTATCTCGTTCTAGTCTGCCGAAAGAAGGCACCGTTCGTTTATACGACGGGTATAAATCGTCGACTGATGCAGTCCGGAGATAGTCCATCATGGCGGCTCCATCAGAGACATATGATTCGTATTATCAGAGTCGCTTACCTATGTGGTAGTTAGATATGCTCCAGTCCCCGAATAATAGGCTCCCGTCCTTAAATCCCGCCGAACAATACTTTAATTACCGTCTTTGGAAACTAGACAGTCATGGCACCCTGTGCATTCAAGCGTACCCTAACACGGAATGGACGCGACGGCTTATGAGCTTCCAGTACGCGACTTTTCTTAATAGCGTCTGGGAGTCACTGAGATGTGGAT"/>
                    <sequence id="seq_t1026" taxon="t102" totalcount="4" value="TACATTGAACCACCTAGCGTTTGGAGTGTAAACCTCTGTGGGGGATCAAAGAGATGTGTCTAGATCCCTCGTTATTACTTTTATGTCGGTGCAAGGGTCTCGCAAAGTCACAACGATCCAACAATTGATAATATGCCAGTTGCAGAGTGCCTCGAGTGCAGGTTGGAGGTGTAACGCACAAAATCCCCACAAAGTTGGCTAGGGGTCTTCCCCCGCCTACAAGCCGTTGACTTTGACCGAACAGGCAGGTCGAACCCGGCTACTATCCTCTGGGGCGGATGGCATGGCCAGTCGTTATCACTTTTTATGTCCGACCGTGGAGCTAGAGAAGGGCCCAGGTCGCCTAAATGTCGACCGAATAAATAGAAAGCAATCCGGTAAGAGGTGCTACGGATGGATCCCCCCGTCCGGCTTGTCGGCTCGCACGTTAATAACATTTAACGGACAAGCCAAATATGCTCTGGAAACGGCACGAGACGCTCCTTCACTGTAGACTGTGTTAAGGGCTGGCGAGTCGTCTCGGGTCTGAACCGGAGGTGCAACCCCGCAAGTGATAGTCCCTCATTTGTTCGCTTGTTAGCTGTCCCGAATCGCTACACTCCTCGGACTGGCAATATTTGGCGGCCTGACTCTATGTCAGAGTTTACTGTCTGGTATTGGGGTGCACTCTCATGCTTGATTGAATGTTGGAGTAGATGATTTCTTTAAGAGGTCCCGACGCTACCTGTGGATCTAGCAGATGTGTGTTTATTATGCGAACTCCTCTGTAAAATGTACGAAGACTCTCATATTGGTTTTTCCCAGTGTTAAATCCGATCGAGGGGACGTGTCACATAACCTTGATGGCCAAATCATAAGATTAAACAGATAAGTGAGGGAATCCGTGGCCCTGCTCCGATCAGTCTCGGCTCCCCTAATATGACAGAGCGCTATATCCACCTCTTTTTTACCCACCCCGCCGACTACATGCAAACTTCTTTGGACTTTAGCGCTCTTGCGT"/>
                    <sequence id="seq_t1036" taxon="t103" totalcount="4" value="GAGGTGGCTACGGGCGGAGTATTTAAAGACGCGTCGGGAACGTTATTTGGAAATTCCCCCCTGCACCTACTAGAATCCAAAGCTATTTGAGATATGGGGTTGAGCTCGCGGGCTACGCCGACTGATCTTCGGTTCTGCTTGTATCATCAAGGTCCGTAATCGGGCTGCTGTTTAGATATACGTTGTTCAACATGCCTCTTAAATGGCGGTAAACGCGACTCTGGAGCTTTGATGGAGTCATCGCGCATCATACGCCGACGCCGGGGCCTTCTGTGCTTATTGGAAGCGGTCCGAACAGTAGGAGCTAATCTTGCCCTCAGATGTCCAGTTGGCCCATTGTCGCCCATGTTCTGTCACGTGGGGGAGATACCACCCCAGAGTTAAGGTGTAAGGCCTGGGCGCTACGTTCTAGGCGTGGCCCCGTAGGACATATGAATGGCCCATTTAGTTGTTTGCATCACCCTCATAAACAGTTTGAAATTTCCACCCATCCAATGTGAGACCTTTCGGTACTATATGGCACGGGCTTGTAGAGGAAGGCGAAAAGGCACGGGTCACTTGCTGATCTCTGGGAGGTTCCTTTATCTCAAACGTCGGAGCTTACGTGCGTGGCTGAAGTCTGCTTTCCATGATGTTGGGGAATAACTGCTCTGTATAAAGCACGCTGAGGCAAGCCACGAGCTGGGGGAGCGCACAGTAATCGAATCGAAGCTCGGATCACTGTTTGCTCGGAGAGCTCGTGTTGGGCGCTTTCGGAATTGCTGAGTCTCTACGCTCATAACTGGAACCAGTCTCTAACAAGACCCCATGCCTCTAGCTTACTGCCCAAGCACGGACCAAGGTGAGAATGCATAACGTTGCTGCTAATCGGATGTTAACGACAGAATTTATCGGGAGGAGCTCTGAAAGTCCTTCGTAATGGAGGTCGAAAGCCACACACGCCGTCTTATCGATGATTACGACCTAGCCAATCTATCATATAGGTTACAACATTGAAGAT"/>
                    <sequence id="seq_t1046" taxon="t104" totalcount="4" value="GCTGGTACGGGCGTTTGAGTTAGAGATTCATATGTCTTAAACAAATTATGGAACTGCATTTAACGTGGGGGTCTTGTAGGTAAGGAGGCTCGCATACGGCTATGCAGAGCTGGGGCTGTGGTTCAGCAGCATCACTCCAAAGACGCAAGTGTGCACCCCCCTTCCGTAACGTTGTTCGAGGCTATTCCTCACCATACGATTGTCTGGACTCGTCTTTGTACGCCTTTAACAAAGCAAAGCCTCCGGACAGGCTCCTGCGAGCTACTAGAGGGTCACTAGTGAAACGATTGTGAGTATGGACTTCGCCGTTTAATCGCAGACGGTAGTCGGGCATTCTCTGCGGCGTAATCGAGCATAAGAGATCGAACGCCTGGGACGCAACATGTGATGTGTTTATGTTATAGGATGTGCGCACGCCTGTTTCAAGCTGACGCGTCTCACGCTATCCGGCTGCTACCAGATTATGGATCCTTTTTTGCTGGCATAAATCCGTCTTCCTTGAGTTACTAATTGTTATGCGCGGCGATACCGGTGACACCCTAAATAGAGGAGTACAAAGATATGGCATAGCGTGAATGCCGATGAAACCAACCCCGTTGCATGGCTCACATGAAAGGTTATTGATATAATCGCTCCTCCCTGATGATTACGGGGAAACCTGAAACTGAGCGATATCGGAGAATTTCTTCGGCCCGAAACTGAGGTGATGCGTCAAGTGGCAATGGCTTGTACCTCACTGCGTTGAGAAGTCAATTGGAAGGTTTTCATTATGCAGGCGAAAAGGAGGCTATCCAGTTATTGCGTCTTTGATTAATATGATCAGCGTTGGGTAAATTCCATCATATTCCCGCGATCATTGTAGCGCACAGTGTACGTACCACTTGTATTCACCGTTGCATCCACTAAATCGCAAGGCGGGCCCCCCGTCCATGTGAGAGTAAGTCAACAATCTAGGAGTCGACCCGGAAGAATGCGGATCGATTTGCCTTAGTATGGTGCT"/>
                    <sequence id="seq_t1056" taxon="t105" totalcount="4" value="GTAGAAAGAGGTGCTGCAGCACGAAATCCCTGGTTGCTAGCAGCGGGCCTGGGAAGTCCTCGGCTTATCTCGTACTTGTGGTAGGATGGTGGGCACGCAATGGCTCCCGCATGACGACCGACGTTACATTTGGCTATTCTCCAATGCGGTCGGCAACAATGCGGAGGATCTTCCTAGCGCCCACACGGGTGAGTGCATATGTAGATAACCGCGGGTTCTAAACGGTACGCAGATGAGCCTCTCAACTAAAGAATGGGAACGTAACTGACCGGTCGACATGAAAAATCTTGATTCGCCCCGATTTAATTCTCGTCGAACGATAGTCACAGCAGGTATTTAAGAAACGACGGGTGCCTATAACTTCGGGCGGGCCCGGGCTGCTCAAACAAAAGTAGCGGGTTTGTATTCCCAATCTCCTAACCGGGTGTTACTTACGGTTAAGTATCGCGATTAGCCTTCGAGCGCACGGTTCGAAGTTTAGTAACAAAGAACTCTGTCTATGCTTTTCCTGTTAAATTGAGACACGGCAATCATGCCATAATCACGCGCGCAGCTGCACCCCAAACGTGGGGTGGCCGTTGAGCGTTAAGCTATGTTTCCCCACTAACACTCGGGAACCCTTATGTGTAATTACTGCGTAATTGTGATAGAGATAATTCCAGATGACGGGGATTAGAACGCCTTGGATACATGCCATCGGTTTAACAATTCGCTTCAATTTAGCTAACCGCGCGCCCTTCTGAGCGGCTACCCTTTTTAGCGTCCTTGTACAGTCACCTAATCGGTAAGATTCTGTTTTGGGATCTGGAGGCAGTCCGGCGCGGTAGGCCCCACGTCGGGTGCCCCTACCAGCAGTTATTGTTACTGAGCTCGACCCCATTTCGAAGGGTCTAATGGTTAGTGACCTGAATGGCTGGGCGATAAGGCTCGTGTTTCGGGAAGCGGGTTAAGTGACGACTCCGCCCGCCTAGTCTTCACGTCTCATCATACGTTCAAAGAT"/>
                    <sequence id="seq_t1066" taxon="t106" totalcount="4" value="CGGCCGAGGGGCGTTGTTCTGTAAGTAAGCACTCGTTCGGGCGGAGCCAAAGTGTAGACCAGCTAAGGAATAATTAACCTCGAATTTAACCTCCGAGCTTGTCCGATGTAAGGTAAACGGGGCCGAATAGGTGCGCGTAATCCAAGAGCTACTCTGAAGGGATGTTGCCGATTTATACCGGCCTACAGGAACGCATCCTTGCGCTGTGCCTTCGAGGAGCTCAAGATCCGCATTGTGCAGGAAACTACATATTTACACAACAACGTGTCTGAGTGACGACGTAGTCTCGCCAGAGAACTTAGAACGAGCCGGGCGAGATTAGTCCAGACAGAGCGCCTCAGCTTACATGGCCTCGTATCCCAGACTGTTGCGTACCATTAGCCCGTTGTGCCACAGTTGTCTGTCTTTTTTCCCATTGTACAAATGCTCTGAGTTTCTGGTACGGTCTTCATACGTACTAGATTCGACCACATTGCACACATTACAGGAGTCACACCCACACCTGGACCAACGGCTGAATGGCGCCCTACGGGAGTGTACTTGCGGAGTAATTCTGGTTTGGGGCCACAGCTGCGAACTACTCGCATATGATTTTCACGAGGACGTGCATCTAGCTTTGGCACATAGTTATTAAACACACACCTCCTGGGATTCAAGAGGAGGCCTGCAAGATTGGTTACGCCTCAAGCTGATAAAGCGCCTATATTCTTCGCAGGGATCGGCGTGATCACATCCGAAATCATGTATTAGCTGTTGCCACGTGCCACGTGCAAATTGCGGGATCATGGTTGAACGACCCCTTACCTGGAAAACATGCTCCGATGCGATGAGCGAGCACGTCGTGCCTTGCTCGCGTCTCACAATCCCGTATCACTAAAGACCTCAGTTGCCAGTTCGAGGCATGTAGGTAGTTTGTATGGCATCTCCAACGAACCTACCTCGAGATTACAGGAACACATGACAGTCTGTGGGAGCACACACACAGGGTGCTCACGCGAAG"/>
                    <sequence id="seq_t1076" taxon="t107" totalcount="4" value="CTATGACATCAGCTGAATCGGTAAATTAATTGACATTGCCGCTCATTTGAAATGGACCAGAGCGTACCGTTAGCAGCCGTGCAATGCCCCTGGCCAGCTGGTCCTGTCAAGGGGGATGGCCCATCAACATGTCAGGTCACACAAGAAGGGAGTCTGCCGACCACTAACACAATCTTAAAGTCATGGAAGGAATGATGGAAGGGTCTCCCCTTCCACTGGAAGTGCCTCTTTCAGGTTGAATTGCAACTGTAAGTTCGCTTCAGAGCTATGCGCGAACGACGTCCTCTGTGTGGAACACACTCCAACACCTTGTGAAGGTGAGGTAAGCACATGGGAACCCATTCTCACCCCTTGAAAGCCTGCCCGGTTCCGGAACGAATGAAAATTGATGGTACCATTCCAGTACATACCTACTTTTCAGTCTTGCACTTACCTTCTGCGCTAGACTATTTTCGCTACGTAGAAGAGTACCTCGTAATCTTGCCTAGAGCCCTTTACAAAGATGTCACAGTGCACTAATAGCCTATTAGTCGCTGCCGCTTCCCGAGGCAACTCACTTATACACTCCACCCAGAGCGAGCAGTCATTTTGTGGTCTCACGTACCTGGATTTTCGTTTACCCTCGGTTAATAACTCCTAACACTCAGGCGCTGCATTCGCAGTCCCCTCTAAAGCCATGCGTCTCAACGTGATAGACCCAGTCTTTTCTGAATTGGGACCTTGAGAGTTATATTCGAAGAACGGGAGCCCCCATTAGGGACTGTCCTAAATCCGGTGCATTTGCCCTAAGGTGCTAACCCTCGCTACAGAATCATCTCAGGTTATGAGGGACGAGTCCGGCTGGCATACCCGCAACCTAACTTATATCTCTCAATCTCCATACATGGTAATATTTGTATCTGAATTGCACCGCAGCACAATAACCCGTACTACCGCACCTCTACGCAACAAATCAGGACTTACACCAGAACGAAGATATTATACTGCGTATCCCTATAAG"/>
                    <sequence id="seq_t1086" taxon="t108" totalcount="4" value="GTTTTGTCCACCGGGCCCGTGCATTGGCACGTCACACTACTATTTAACCCTCTGACAGAATATATCAACCGCGGGGGGGGGCCGTGAGCTCCTTAGTAGACTAGCTTGAACGCATAATGAAATTACAACACGAAACACGTACGAACCTATACTCGCACTGACTGCCATATTTCCACAGAGGAAAAGGTTCCAGGAACGCAATCGTTTCGCAACTTGAGCAAGTTTTCTGACATAGCCTGTTCTACTTGCCGTATTCACTGAGGCTCGGGTGAGACTCTCAAGGGCTGCCGCATCACTTGCTTCTCACGATGCCGTTCGAAGCTGCGCCGCCTCAAGGATGTCCTTGGCCAACCCACACTCTAAGCAGGAATGCCATTAGGCAGCGACGCATACTAACCTGCTTACAGGACGAATGTGGATACGGAAGGAGATCGGCACAGGAATCGTAATATAGTACGCGGGTCCCGTTCGTTTTGAGTACAGGTGCTCCGCCCATCCGATTACTCAGGTGAGGCGGGCTATAGTTGTACCCGGGCTTCCAAGATCACACTACGCTATGGCTCTAGACGACGGCCTTCAAACTTTCCCTCTATATATAGCGGGGGCATACTTTCGTGATGTGAGGTGCGACCACGTATTGACAGGACATTACGACTGAAGTCGACCGCGTGCAGGCTACACCGTACTCGACGCGTAGGAGGTGATCTTGGGTGCAATATTCGATAGGCCAGACGGGAATATATGCACACCTTCTTATGTGTAATGGTAAGCAGAGGGGGTCACGCATTTAAGAGTTCGGGTCAGCCGTGTCGGACAGCGCGTGGCACTTACACAGAGCCGACCCATGCGTCTTTTAGGTCAGTGCCGTTGATTGTGTACCTGGGACTCAGCCTCCCCTCTACGCCGTGAGTCATGTTCATGTGATCGTGCAGGGGACCGCACTATAAGTGGATCGGCGCTGTGGTGCTCTGAACCTCTACCACGTGCAGAAACCACCATT"/>
                    <sequence id="seq_t1096" taxon="t109" totalcount="4" value="CCCTTGTAGAACTGTATGTTCCCTGAGGCTACTTCACGTAAACGATAATCTCCATCCATCGCATATAATGCTGAGTAAACATACATAACAGGTTGGCACGGATGATCCCCCTGATGGGGTACCTTGAAAAAGGGAGGAGTGGCACCCGCCGGCCGTTACAGGAGGTTACTATCACTCAACAGAACCTGTCAGACGTCTTGGGCGCGATACTCTCGGTCAAATGAGAATAAACTAAGCATTGCAAAACAGACTATATTCCTTCTTCGCGGAGTATGACGGCTCTGTGTACGCAAAACAGTCGCTTAGGAGGCGGTTATACGGTAGTGGGACACCAGCGAATCTAAGGCGACGGGATGATCAAAGTTTCTGCTAAACCCACTTTCTACGAGCGAGGAGTATCTCCGATAATACGATGTGCGCATCCTTTGCAGTTACGCTGCTGAGCCCTGCTGCCCCCTTTGGTTGGTTCCGTGAAAGGATAGGGTGCCTTCGCATTGCACGGCAGAGGTTGGAGGTGTCGCGTGTTTCGGGAGGTTGCGAGCGACTCCAATGGGAAGGTCTTTGCTACCTCGTGCTTCGAGTAGCCGATTACCCCAGGTCGTACTGCACGCTGGGCTTAAGATCCCTCCAAGATGGACACTGTGCTGAAATTGAGAGAGACCGACCGTTCATCCCTGCCTGAAGATAGCCAATAACACGCGCGCTCTCATGGATTCTGCCGCGCTATTACACGTGCACTAAGGTTTGTGTATCAGTCGCGCGCTCTCGCGGGGAATCGTATAAAGGCGCAGCATAGCTCGAGTATAATCACCTGCGTCGCTTGGCATTGCTCTGCACCATGGTGCCACACAACACGCCTCTGAATAGTCTGTTAGTGAGTAAGTGTTGAGTTTTGGTCAGACATAAGCTGTGCCTGAGCACCCTCCCGGATACGTTACTCGGTGGTACTCAGAGAACCTGAATCGACATTGACCCTGGGAGTTGGAAGATGAGTATGCTT"/>
                    <sequence id="seq_t1127" taxon="t11" totalcount="4" value="CTAGAGATTGCGTCGCAGCTCTATATACAAAAAGATGCATTAGTCATGGTCTCAGAGCTGCACCAACTGAATATGGTCCCAAGATTCCCTAGGGGCCATATGATCACAGTCGGCGCTTTGGTGATCGCGGGATTACCGGATAGGCCTCATGGTGGCCACTCTACTCCCTTAGCCGATACTGGTGGTCATAGACCCACCCACTACGTGACTAAATTTCTTCGGGCGGCGTAGTATAACCGGTACGCGGATTCTATTGAATAGTGATCGAAGAGGCACGTCCCTCAGCGTCGCTAGAATGCGTCTATACGTGAACGAATAAATCTACCCTTAACGCTTTTTCTCACCGATATCCACACCGAGCCTAGTTACGCTCAAATTGGTTTCCACAGCGTTGTTCGGCATGATACATGAAGCAATCATATACGACGGCACGAGTGCGTAACGGAAAGAAGCAACAGAGCTGGCGTGAAATTGATCCCTTTTACAAGTCAGAGACGTCTACTTAGTAACACTGGCCGCAAGGCATATTTTCAACGCCAATGTGTAAGTCGTCCAACCGCGTCCTGATTGTACACGGTTATCGCCGCACAGATTGTCTTTACACACGCTATCGATGGAGTCTGCCAGACATTCGCGACTAAGCCTTGTTCAAGCATCCAAAAGCCCGTTCGTATACCGCTCCACGTGCACCGTCTATCTCTCACGCTGGGTAATAGACCATGGGCAAACTTATTTCGTAAACGCGCTAACGTGCCGTATAAACGCCCAAGATGCATATTTTCTTCCTCTGTAGTCTGCATCACAGAGACTTAGCTGCCGCAAATCACCATTTGTTAACGCAGGTACAGTCGGGGGAATTTCGTCTTCGTGTTATTTAACTGGCCATAGTCTTCTTTCTCAGCAGCTTCGGATCCTGATCGGGCTGTAAATGTCTCTATGTCCGAGGTCTGCGTGATCTATAGATGCGTGTGGTCGCACCTTCAACTTTCAATATTGGAAA"/>
                    <sequence id="seq_t11010" taxon="t110" totalcount="4" value="GGAGCATTGGTACCGTACCACCTGCGAGTCTGCCATTAGTGCAGGTCAGTGTGAATTGCCAATTCCAAAGCCTAGGGCTGATTATGTGCTGGTAAATTGTCTCGCCCACCGAGGTCGAACGCCATGTCAGTCTGGAGTGTAGCTCCTAGGCAACTCAAGATGCCTCGATGGAAAAGCACCGTATACGACGTCCACCCAAGGGGGCAAGACACTTAACCGAGACAAAAACCTGCCGTTCCGGCATGGTTGTGAAATCGTGTTTCAAGATTTCTCGATAGGCCTCGTAATATGTACGCTGGGTGCATGGCGCGACTTATTTGTGCACACCGGACAGCAGGTAATCGTGAATCCTTGTGTGCTCCATCAGTTCTAGAGATCGGCCCGCAGCCATACCGTGGAAACGTCCGCTCCCCTAGCAACTGGCACATCGTGAAGCCACGCGCTTAATCTTTCACATTTAGTATGGCGTACGTTGAATCGCCCTGTAGTCTTTTTGTTTAGACATCTGCTGCTCGTACCTACAATGGTGTTTGGTACCACCCGCACCTATCTTAGGAGTGTTCGATGTCTCTGCCGGTCTCTTGTAAACCGCCAAGCCCTCCTTTGTAGTGAGCTTATCGCCAAATGTATTAGCCTTCGTGGATCCGGCCCAGGTGCAATCAACAGCGCAAATTCCGGAGTGCGCGATGTTGTGCACCGATACATTACTTAACTGTTACAACTTGTCCACTAAAAGTCTGAGAACGAGACGCCAGTGAATGGGGGCCTCGAGGAACTTTCTCTAACTGCACATGTTCGAACTTCTCGGATAAAACTCACTCCCAGACTCTCCTAATAGAAAGGAGGGACCAGCGATCGTACACGTACTAGCCAGCACGAATTTCAGGAACTAGTCCCAGCAGTGACGCGTAATATCTTAAGTACAAACCGGCTCAATCACCCCAACCACTTGCGCGCGACTATTGGGCCAGTGAATTTACGAGATCGGAAGTTATTCGTC"/>
                    <sequence id="seq_t11110" taxon="t111" totalcount="4" value="CTGCGGGGTGCTATTCTCGACCGTCGTTTGCGGGGGCACACCGCAGTCCTTGTACAATTCAATGAGCTGCAGCCCAAGCGACGTACATAGCCACCGTCCACGCAATCAAATCTATGTAGGCCGACAGTCCCTAATAACTTGTGATGGCTCCATAGCCTCCGGTGTGCTCGCACCTAAGCTGGGCTGGGATTCCAAGTCCGGCCCTCGACGGTGCTGCTCTATAATAATGAGGCTAGAATGCGAGGCATTGTGCTCTTCTCCTAGGCTAGCCAACCGTCTATGTGAAAGAGGTCTGGGGGCGGTCGTCCGGTGGATGTCCGCGTGCCATGATACTGTAGTCTGACGAGTTCCCCGTATAAAAGTCTAAGTATCGCACAGAACCCGGCGCTTTATCGCACGTTGACCGGTGCATCTGGACACCCTTGGATTAGGGCGTTCCAAGACTCTGCCTCGTCTGAGTTAGACTAAATGGACAGCGGAGTCCTACCGAAGAAGGTATTGCGGTCCTCGAAGGCCAATTGATAAAGTCTCCAAGCGCTGGCTTGTTTTGGAATATCAAGCGTTAAGAGCACTACGGGGCGACACATCGAAGCTGATTGCCAACTTCGGTTCACCCCGCGCGGAAAAACATTTGGTCTCTTCCGGTTTATTCACATGACGCGACGGGAGAACACACCTATGGGAGTTATACTAGCTCTCCGCTCGGACCATCGTAATAGTGGATGGCGGATCACATAATGTCACATCAGTCAATTTCGTCTAAAGATTATATCTGGCTCAAGGACGCTTCAGAAGCATCGGTGGAAAGGCGGCGTGATACGCGATGGATAACGCCTGGCGATCACCCATTGTAGGGCAATAGTTAGCGTAGGCCTGAGTACGTCCATCGCGTAGGTAGCTGGCGGCCTACTGTAGTTTGGAAGACCAGTCCAGCTGCTAGTAACCGACGGAAGTGCTACCGCTACCTTTTCAGCCGTTCGGATCCCGGCGTGACCATTCT"/>
                    <sequence id="seq_t1126" taxon="t112" totalcount="4" value="GACCATTCGGAGCAGCGTAGGAAGTACCCAAACCGTAACGGGATATCTCAACCACGCAGGTGAGCCAGCATCACTAATGGGCGGTTCGACGCGCGGGCGCCAACCGTTTCGTGTACGTGCATGCCTTGAAGCCGAATTTTCCCGCACTCGTCCCCCCTATACTCTTGTTACCAGACGCGGACCGACGAGCCCTCACTACCACGGCAGAGCTCGGAAAGACATTCGAGAGGTGGCAGGATGTCAACCATAAGGTAAACTTCTTATAAACTCCTAGCCCAAATCTGGGGGTTCACGTCGCGACTTTCCCCTTGAAAAGCTCTCGGTCAGTGTGATCTTCGATAACTCCAGTACTAAAATGAAGGAGATAGGTAACTTTGGGCGTACGTATCCAGATCGTCATTCTTAAACTGTTATGTCAAGGTGTCATGAGTCCTGGATAGGAGTCTTCGTATATGTACGGCACGTGATTAGTGCTTAGAGTATACAAAGGTTCCTTAGAGATCTCCCTACTTTAAGGTGCAGGGTGATATAGTCGCATTGGTCTTCGCCTTTCGTTTCTTGTTAAATTAACACGGGGGACAGACAGTCGGTTGTGCATGGGGGCATTGTGCTCTGCCGTGTACGGAGACGGGCTGGCCAGTTACGCACAACTTCAAGCTCCGCGACTCCTACGCCATCAGCCATGCCGCAAACAATCTCTCCATACACAGTACGCATATGTTACGATGGTTGAAAACATGCTGGCGTCTTGTTAGTAAACTGTGCGCGTAACTCCGCACGCGGTGTTGACTTGCTGTTGAATGGGGAAGCGTATCGTCGCACGTTGCGTCTCACTGCTCCCCGAGACCGCGCTTACAAGTGTGACTGTGTGGCATTCGGAGCAACACTCGTGCTAACAACGATGTGCATAACGTCGCTGACATACCGCGCCCCCTGGAACTATCTGCGAGCGTCATTAAGCCTACGAAATGTCCGAATGCTACGTTGAGCAATAGCAGGG"/>
                    <sequence id="seq_t1136" taxon="t113" totalcount="4" value="TGCAAGAAACGGAGTCGACCGAGTTGCACGTATGCTTCTGGGTCCCACGAAATACAGAGTCTTCGTAGGCTCTTGAAGCCTGCGCTACGTCCCATGCATGCGGGCAAAAAATCAACTCGGCAGCGTTTATGCGAGGCTGCCCGAAGGGAGTGGGTAGAACGCCTATCTGCTGCCAGACCGGTCTCACCTGTTTGCTCCCGGGTTTATCCACACAAGTACCTGCAACGACGTTCTTAGACAACATTGTCTTCTGCCCCCTTCTCCGCCTCTAACCAAACGTAGATCGTAACTATCCGCAAGGAGCCCGGCGGGGACCGGACTTGCAGATGCGGCTGCACTACCCCGGGGACCAGAAATTACGGCTCCCGATAGACACTACTTATGGGTGGACTATGTCGAAGAACTGATTCAACTTTTTATTTGCTGTGCAGGCTACACTTAAACAGGGCGGGCGCATAAACGCAAAGATTATCGTGCCATTACATCCTGGATCTCGTAGACAAATCTGGGCCGCTGCTCGTAGAGGCTAATTGCGACGACTCAGACCAAAGCGTTGGCGAATAAACTCCCGGACGACCAACCTGCCAGAATGCCCAAGGGAAGTATGCGAGAATGACATCCAGTGTACCTATTGACGACGGCATCAACGAAGCATAAATAGATTCCCCGTTTCCTGAGAGTATTTCGCGGCATTGGGACAAATCTACTTCAACGAAGAGCGCGAAATCTACGACTACAGGTATCCCATTAGCACGTGCCAGTGGTGAGAGGTGGTTATATAGAAAGGGAGCAAAGCACAAATATTGTGAAATGTGGTGAAACTAGGAAAGAGTGACCTGCAGGTTTTCTGTAGGCAAGTCTGCCTTGCCTGCACATGTCGAAACGCGTTTTATTAGATCCTGATTTAACTGGACTCGCGAGACTCTCCCGCTGACACAAGCCCTTGACAAATGGAGGACGTACTAGTACGCACCTCTATGGAGGGTGCGAACGGACCGGG"/>
                    <sequence id="seq_t1146" taxon="t114" totalcount="4" value="TGATTAACAAAGGTCCCAGCAGCGTATGGTACCGGAGCGGCATTAGGTGTGCTGTCGTATGAGAGGCAGTTCAGAGGCATCGATCGGTTTTCTTGGTTGTACAAAGGTTTCGGACAGACCACCATCACGATTGGCCTCAGTTGTTGTAAAATATCTTAAATTGTCATCCTTGGCTTCCCTACTCACAGCGTTCAGAATCATGAACTCATTGGTCATGAAGGATTCTTGTCTTCTCTGTTGTATAGTCCCTGGAAGCCTTGTGGTGGCAGTAATAGTGGCAACTCATGCGTATAATCAGGGTCGTCAATCTGATCTCGGTCCAGAGATAATGCTTGAGATTACCGCCCGATTACCATGCGGCCGTAGAGAGCGCTATGCGTACTTACATACTTGATTCCAGGCGCTTTTACGAATGCCAAATAAATTATGGCCGTTAGTGGGGTCGCCGATGATGCGTTTACTTTCTGAAACTTAGTATGTTATACGTACGGTTGGTTGGCGGGAAATACCGCCCGAAAGAGTGCATAAACCTGTACAGAGTAGACCTGTAAAAAAAGCTTTAAAGCCGTCCCATCGACACAAACATTCCCTACTTGTCGGGGCGGAAAACGTTACCGTCGCCGACTATGGATTGGGTTACTCTGCGGAAACACGTTTGAGTAAGGACAACGCCGTGACTTCAGCTTGTTGCCGGGTCCTATCGGACAACGGAAACCGGTGTTGACATGCTTATCTAAGATCTTGCATTTCAGAATGTTTTGGCCAGTAATTGGTGCCGCTGCGCGGTCTGAAAGTGAGAGATAAGTTTTAGACCGCCAGATTGTCATGAGAAACATTCGAACAGAAGGAACTTGCAGTCTTATGCAGCTAGATGTCACTTCGTTCGTGCATGCATAGTGAAAATAAAAGTTGGATGTTTAATTAACTGGAATTGGGAGTGTTTCTGCCTAATCCGCTACCGTTAGCCCCAGGTTGTTCTAAAAGCCTTGTTATTTTATGT"/>
                    <sequence id="seq_t1156" taxon="t115" totalcount="4" value="ATGAAAACGATCCTTTATCCGGATGTTTCCTTGGGTGAGACTGAACACCCTTATCTCTATATACAATAGAGGGCGACTCCTAGGGCGATCGCACGTCCTCAACCTCCTCCGAGCTAAATACTGCATCAGCCAGTGAACTCCCATGAATGCGAGTTGTCTCTAACCTACTTACAATAGTCAGCAGTTACCCCTTACCTCGGCGGTAATCTGCCCGCGTTACGCTAAGGAGACGATAAGTTATAAGAAACCTGGGTTCAAATACCCGATGCTCTGTGATCGCGAAATCTTGTGCGAGGTTTCGAAAACGAGTATCCCATTTTAGAACAGTATTGGACGCCGGCTTCGTCAACAGTTTAGAAGTTTGGCCTCTTGGCGATGCAATGGGTCCCGCACGGGTCCTATAGGTCTATGCAATCCCGTCTCCGGACGGTGGCAGAACACATTCTCCACAGCACTATCCTCCCAAGGGCCAAGCCACTGAACACATACCCAGACCGGTATAACACTTGGTGACTCACAACCCCTAGTCTGCTATTAACTCGGCACGAACGGATATTTTTTATGCACGTATCAAACAATTAGGAGCCAGCACGAAAAAGGATCTTTGAACTTGAGAACATTGACCCAGATTCTTAACCTGTGGGAGGGAAAAGCTAGCCAAGCGTGACGTACCACACCATTCCCGGGCGGAATTTGACTCCGCCATATAGGGTGTTAATGTAACGTCGGTATGACTAAAACCGACAGTCTGTACAGGTGACAAGGCAATGTAGGCGGCTAAACAACACCCACTTTCTCGCCACACGCCCAGTTGGCTTAGCTTATGTCCAGATGGGCGGGGGCTGTCAAGGGTTACTGTAAGCGGCAGTTAAAACTATAAACTCAGAAGTCCGAATTCAAGCTGCGGAAACGGCTACACCGTTAGACCCACACAAACCCGGATGTGCTCACCCTACGTAGCAGAGCACACAGCCGCTTTAAGCTTCACATTACTCTTAGG"/>
                    <sequence id="seq_t1166" taxon="t116" totalcount="4" value="CGCACCCCCGTTACGCGAGTCTCCAACGTTTTGTTTGATCCAGGCGCCTGACTTTGCCCTAGTGATAGTGAACGGAGTCCCTGCAGCTGTGTATCACTGAGTGGATTTGAATAGGATTAACAGGCCAAAAAGAGCGGGCAGTACGTGGTGGAGCCCGCTTCGCCTGAACCCCGCCAGGAGTTCATTCAGGAGGGCCACTAAACTCACGTAATTAGCACCTGCGTGGTCTCACGATGTTCGGGCTAGCACAAATTAGTCACTTCAGAAGCATTACGTGCGGACAAGCCGGACGCCTGCTTGGGAGAATAGCGAAAGAGAGGCGTCCTTATCAAAGGTCGAGTAGTAGTGCTGTAACGGAGGTTGGTAATCGGGAGTAATGCGTGGCAGAAGTGACACACTGTCAGGACACCTGAGCGCACTCGCAAGTAATATTAGGGCGTCTCTGTTTGGGATCAACTACGCGGAGACAGCTCTGTTAATCCGTTGTAACGGCGCGCAAGACGACCTACGCCAAGGGGTGACTTCACTTATCCTTGTTCGGGAACATGTCATCTTTACAGACTCTAACCTAATCTTTGGTCGACGGGCTGCTGGTACGATACTATTCCCAACCGGATTGCCTGTCAGCGTAGTTTCTGAGACGCTACGCCTAACCCCCGGCGGACAATCGACCTGGTAAAGAGTCCCTCACACAAGCGGAATTGGCCTTTACGAACATCGGCCTTGAAACATCAGGGTTTAGCAATTCCAAAGTGATAGGGAATCGCACTCCTCGTCTGCCGTTACGCGACTCGCGCAAACGAGCGAAGTAACCTCAATCCTAACCATGTAGAGGTGGAGGCCACAGTCACAGAGCCAATGTCCTGAACTGTCACCCGCATTTTATACTGACAGCCAACAACAGTCCGATGATCTTCAATCAACCAGACCATACGCGTTAGCACCTCTTGTCTAGCGCGAGCGCGTTTCTTATGTATAAAGGGCGCAAGACACGTAGTCA"/>
                    <sequence id="seq_t1176" taxon="t117" totalcount="4" value="CGGAAGAAGTCCGTTTTTCTCAAAGGACCCGAAGTGGTGCCTGAACGCCCTTTTCGCTATCGTCTGAAGCGCGGGCTTTGTTTTGCTATCGCAACCCATCAATCACGCCCCAGCTCCTTACTATTGCTCCGAATGACGTATCACTGACGTGTGGTGTCTCTGGAGTACTCACAAATGGGAGGGAGGACCGTTTAGCTCGACGGTCAGCTGAGCACGTTAGCCTGTAGCGACAACATGTTTTCTGACTCAAGGGTTTCAAGACCCGGTTCTCTACGATCGCAGCATGTGGGCCCAGGTTCCAACAACGAGTAGGGAACGGACGTACACTATTCGAAGCGGGATGCGTGAACGGAAAGGAAGTTGTGACTTTAGACACTGCAAAGGAACTAGCCTTGGACCTAAAGTTCATTAGCCGCTAGCGCCGTAAGTGAGACAGGATAGACCAGCCACCGAACGCTCCCCAGTCGGGCTATGACGCCCGGCGCATCACAGCCCTAGAAGAATACTGGGAAACTCACAACCCGTAGTCACCGATTAACCACGCAAAATCTGTTGCGATTTAGGGCCGGTGCGCATTGTACGCTCCAGGCATGAAGATGTAGGTTTTCAGTTGTGGCGATACATCCAGAGTTTCGACCTACTGGCAGGATAGCTTCTTCTGGCACGAGGTGCCCAACAGTCTTGGGCCGTAGATAGAGTCCGCCTTATAGGGGATTAAAGTATCGAACCAAGTACTATGCTGGACCTTCAGCACAGGGGTCAGTGCATTGTAGCTGCCTGCGTAATGCCTCGTTTCTCTATACCCTCTTGATGGTATCAGCTTATCGCGGCATGGGCGGTCGCTGAGGAGTATAGCTGCAAGTCGCACTTATTATATTCACAGCAGAATACCGAATAAATGCTGCGGACATACCGACCCCCTCAGTCCAACAGAGCCCCCGAGGGGCCTAACCTACGTCCCAACACTGATACACGCTACACACTTCACATTCATTTGGGG"/>
                    <sequence id="seq_t1186" taxon="t118" totalcount="4" value="AGGACAGCGGGAACCCTCATCATCAGAAAGACAGAACACTCGATCATCTCAGAACAATCCGCATATCTTGCATGTGAGAGAGGCCGCCGGATAACTTATTCCCGAGGACATATCCCGAGGCCTAGAAACTCTTACCATCTGAGCCGACTACCGTTTTTAGTTGTACGCCCACACGATGATTGACGCGGAAGGTTCACGATACTGACCTTCGCGTCCGCAAAAGCGAAGACCTATCAGATCCAAGGGTTAGAGACCGGAAGGTATACAACGATACAGTACCGTTACCGGCGGTAAGTGTGAGGGGATGCGGTGTAACTCGGCGCAACACGACATTCTGCACGGACTCGGGCCATAGTCCAAGGTGTGAGGTGCCAACCGATAGGGTGATTAGTTAACATTGTGCGTCGATGGAAGGAACAACCCATTGTACAGTTATTCAAAGAAGCCGATTCGGGTTAGCTCTCGACATGCAGAGATCGCGAGACTTTGTAATTCAGATTAATCTCATCGTGACTTACGGTGTAATCTATACACGTGCTTGCCGATCCTGAGTTATGGCCAGTTAACATCAATGGACGACTCCAGGCTTAATTACACTGCGGACGCTTTTCAAACAGGAACTCAAGCCCATCATTTGGTAATTTGGCGAAACACATCACGAGGCTGTATCTCCCGACATTCCGGGTGTACCTCCAACGACGGTTGCTGGTACATATAAAACACCGCGGGTTTATCTACTACCCCAGGGTTCAGATCCGATCCGGACCTATGAATTGAGGCTCCGACCTGATCAGTTCTCGTGCAAACGGCACCTCCCCGCTCGGTGTCGTGCGTAGCGGTAGAGCATAGTTTCGGGCTTCGTTTAACCTCGGCGGGATTAACTCAACCCCTAAGCGTGAGGTTCGGGCCCTGCAGCTTCGGACGATAGGATTTCTAGGAAGCTAGTTAAGGAAGGGCCCCCTTAACGGCTGTTGCGGTCTGAATCGTGTTCTGTGGTTCA"/>
                    <sequence id="seq_t1196" taxon="t119" totalcount="4" value="AGACAACGTGTTACCCTTTTGCCTAAGCTGATAAGCCTCAGTGCGGCGTTACGAATAACATGCGTAAGCCTCAGTACACCCCCACCCTACAAATGGTCTCTACCGCCGCGCTCTCTCCTTAGATTCGCGGGGTTAAACATAGTTTGTCCTTGAGAGACCGCAAATCTAAGTACCTACCGGCATGATTCGCGCTGTACTAAAAGATCCTAATGTAGTAGCATATGAGATCGAACAAGTAACGGGTTTATGTACGGGTGCCAAAACGTCAAGGTGACCCGTTAAAAATTGAGGCTGTAAAATCGCAGCTTCAATTTGTGTGCCTCGCCGTTAACATGCTTTCCTTGTCGGACAGAATCGACTGACTACAAAAAATAATGTCCAGAACCATCGAGTAATTCATTGGAGTCGTGTATACGCTGCCGGAGTGTCGTCGAACGGACATATGTGCTTACCTGGTAGAGCTACAATTACCGTAGTGACTTATAACGACTGATTTACTTTAGGACGTTCTGCGCGAACATGGACAAGTGGCCATCCTTCGCTACATTTACTCACAGATTTAGAAAATGCACCAAGTCGCACTCGGTGTACTCCAAGATGACTAAACTATATGCAGCTACTCCAGGAGCGCTGTTGGCATAAGTTCATCGGTGGACAGAGGTCGGTAAAAGCCGCTCCCCAAGTTATGCGAAATTGTATTGAGAAGCGCCCACGCGGCAACCGACCAAAAAGCAGGTACAAGGTTCTGACGAGCGGGATGTCACGGGACTCCTGTGAGTTACTATGGCCTATCGAGGATAATTACACAACGACAACAGTAGTAGTGCCCTAAAAAAGCGACGGCACGACGTTGGCGCTGGTATCGTCCTAGTCTAATTTGATTATCTCGGACATCGCACATGCAATATACTGTTGAGTGGTTATTTCACTGGTACGTTGCCTTACGGTTTCAGGTCAAACGGAGACCACTTGTTGCTAATCAGACAATCTCATTCCTCTG"/>
                    <sequence id="seq_t1220" taxon="t12" totalcount="4" value="TTTGCCCGTCGAGCTGAATCCAGGACTTCCGAGTTATATTAAAGTTCCGTGACAGAAGGATGATTTTTGCACGTGACATTGGTTTATCCTCAATGGCCTCCTTCATAGGGCACCTAGGTGGGGGTCAAAACGATACCCTAGCACTAGCGCCTCATGCTTGCAATAGAGTCCCATAGACCAGGTAGGCTGAAAGCCATAGCATTAGGTGCTCGCTTTGACTGCTAATTCACCCTATTAGATCACCCTGGGTCGGTCTTATCATAGACAAGGCCAAGTCGGACGCTGCGCCAGACAAATTCCACAGATAGTACCCTGGTGTGAGGTGGAAGTTGGATACCGGTCAAAGCGTTTCGCCGACACGACTTGCAAAGTCAGCCCACACAGTGCCCATGGATACAGCGTGGTGAGGACACGCTATGTACTAAATGAGCGCGGATCAATTGTCGACAGGCCTGGATAGTTACAGCAGAGAGCCCTCTAGGCCGTCTCCATTTTACCTATGTAGACACATACGTCTCGACCAGTCCCCGACCGAGGTGAAATAACCACCGTTACAACGTACAGTGATCGGTTTCGCCCCAGTGTTTTGGTATCACCTGATTATGCAAACTTAGTGAAAATTTAAACATGGGCTCTTTCCAAACCATTAGTAAGGGAATTAGGGGATACCTAACCGAGCTGGGTTTCGCCCATGTGGACTGCTCCTCTGCGCAGTCCTCCGACATGACAGAAAACACTGCGGAGTCAGTGGAGTGGCGCCGTGGGGACATCGTTCAACGTTTCGCGCCCACACTATGTGTAGGAGGGTCCGGACATACAGCGACCTGAGCGGACCGACGCGTGCCGTTCCCGGAGAGCTCGTATCCTGTTTAGCCCTGTTGCTCGCAGGCAAAATATATCCTGAAAGGTGTTCGGTTAGTTCTTTTGATCTTTATCAGTACCTAGGTGTCCGGCTCTCATTATTCGCCTTTCTGATGGTCACTACATTATCACAACATTA"/>
                    <sequence id="seq_t1206" taxon="t120" totalcount="4" value="GGCAATCTAAATGGTCGTATAGATTGTCGGTTAACTTTGGCTCGTAAGTTAAACCATTATGCATTAACGGTTAGGCTCGAGGCTGAACCCGGATTATGTTCACGCACAACTGCATGGATTAAGTGCCGTGCCGATTGAGGGGGTAGATTATTTTTACCCGGTCCAAGCAGGGTGAAAAGATAGTGTGCGAGTCTTGCCGCCAATCCTTCGGTTCACTATTCCCATTACAATGTCGTACAAGGGGTTTATCCATCTTCGGACACTGAGGCACCTTCGTCTTACGCCCAGCTAGACCAAGTCGGATGCACTCTATTTACGTCGCCTAGAACCGTCCCCGCTCGTTACGAGCCGTATTAGCTAAATGAAGATGCTCTGAGTACAGTTGACCGTTTCCTACATCGTGGCTAGTCTTGGTTTGAAGGTCTCACACGGGAGAGATGAGATGTTAATGGACTAGTGTCGATATGAAAGATGTTCTTATTCAGGGGTGCATTGGATAAATTACTCGGGGGGCGCGAATTGACGAGTCCGTACGTATGCCGGCATCACTGGAAGTTCCTAGTCCTACCTGGTCTGCATATTCGGAGACAAAAATAATACAGGACTTAGAGTTTATAATTCTTTTTGCGAGGCCTATACCGTTTAAGCATTTTGCTCGTGTTCCGCTCACGTTACACGGGGAAGTTACACGGTTTACTATTACGAGGATCGGAGAACACAGGTTCGCGCTTTATACGACAATTTTGGTCACCCTACCAACCAAAGACAACATTACACTGCCGACTGTATATCTCGGGCACACGTTGCCCACTAGTGCAGCCATGCGTCAGATCGGTCATGGGCTCAACCATCACTAATAAGAGTGCGATACCAGGGAAGCGCCCATTGACCCAGTAGTCCCCGACCTTACGGTGGATATGATAACCTATCACGGTCGAGCTCGCCGTTAGGGCCGCCCCGGGGGAGACTGAGGACTGGACCGTTCGGTCGTATTGCCCTC"/>
                    <sequence id="seq_t12110" taxon="t121" totalcount="4" value="TCCGGGCGTCATATTCTGGCCCGAGTGATACTTGTACAGAATGCCAGGTCTGTATCTCTGGAGGCGTTTAAAATCGATACGATCTCGGAGGAGCTGTGGAGACGCGGGCACAAGTGAAATATTCCGTAGGCGCTACATGAGTACTGTCTTGAGGCGACGCCTTTTATCACGCAGCAGTGAGAGCGGCGCTACTCTCATGCTGACAGAGTCTCTCTATCTGGGCATGGCTAGTAACGGATAAATGTGTTGTTTCATTGGACCCCCGTCCGTGACAAGACTCTACTCTCGGGGGCTAGTAGTCAGGAGCCCATTGCCCTTCAAATGATAGGTAGTTAATATGAGGTAGAACATTTTACCCGTGCTTGGCAAATACAAGCCGCTTACCACCGTTACATTGTACATCCCAACGGCTCAAGGTTACTTGTCCTGAGCTTTCAGAAACTAGGGTGAATCCATCTATCACATTTCTGAATTTGGCGTGCGCTGCCGGAACGTTTCTGTCATGCAGAGAGGGCTACTCCAACATAGAAACGGGTGATCAGGATAAACATGAACGAGCAAGCTGAAGCACGATGACAAAGGATGAGTAGTAGATCAATGGAAGGGACGGATAATAGCTAAGGCGTGCGCTATACAAGTCTATTTCGCACACAGGTAAAGGATCCAACTAATGTTAATGAGACGCCTCTGCCCGTAGGGGACCTGACGCAGGGTATAATTTACAGAGATGTCAGGGACTGGGCGTCGCAGGGAATACCGGTTTCGTCCGCATGTATGCATCCGTAATTGAAATGGTGAATGCGACTCATTGTACCCCGCATTCTGCAAGTCACGTTCGAACTGGCCGACGACTTCAAGCCTCCTGCTGTTTTTATGTATGGGGGCATATAAGGCCGCGTCAGCGGGGGCTCGAGGCCGGAGTACGACAGTTCTAGCGGCCGTGTGCCGTCAGACGAGTTGTGGGTTCATATCACACGATCCATAAGGTCGGATCACCGCG"/>
                    <sequence id="seq_t1226" taxon="t122" totalcount="4" value="ACTTGTACTAGTCCATTCTACGTTGCCTGTCCACACTCAGAAACTAGCGTCACACCCACGCATATATTTATCAGACGCCACTGGCAACTTTCCTTCATATTCTCCCATGTCTTCTTGTCCTGCAATTTGTTTCCTAAGCCAAGTTTCAAACCGCTCGTTAAGGGCTTATCCTATCTGTTGATTTACCAACAGGGCCGGCCTGGTCGCCCGAGAACGGGCGTCGTATTCTGCCTGTGCCTCTTTCTGGGCAGTCGAGCTCACCCCCCTCAACTGTACCAAAAATAAAACCAGTACAATTTTTTATTAGCACTGCATTTAAACGGAGGCAAGACACAACCGATTCGATGATATAGGGTCCTTGCGCGTTCCCTCGTCAATTAAACGCCCGCGTCACCGCCCGGATTGAATTTTCCGTGGTACATTCGGTGCTCAATAGTTGGCGAGGCAAGATATGAATCTACGGTAGTCCAACTCGTGCCGATAACCGGTTACCGTTAAAGTCGAAGCGTGATCAGTACCTAATTCCAGATTCGGCCACGGACCAGGAATGGCGCTCTTGTCGGGACCCGGCCACATCGACCGGACGGGCGTTCCCTCGGAACATTCCAATGGCCGCAGCCATCTCCGGACTTAGAGCCGTATCGCACGGTGACCTGGAGACTCTAACTATCTCCACTCGCCCCTCAATAGGTCAGAGTTATGGTACCGTTTTGAGTTCGCATCCGTAGGTACTGTTAGCCCTTACCCTGCGTTTCCCGCCAGCTGATTTGAAACTCTTACATAGGGCACATGCGGCTTTGAACTGCTGCCGTGGGACCAACCGACAGTTCGCGCCTAAGGCGTACCGGCCGCGCCCTCCTGCTTATCTTATTCTGTTTTTGAGCGAATTGCAGCCGGGTCGCTACTCAATATCCGTCGATCAGGTTCCAACCAGCAGTGCACCTAAGAAGGTCCTGCCGACGATTCAACGCAAGTGAACACCAATGGACTTGTGCTTAGA"/>
                    <sequence id="seq_t1236" taxon="t123" totalcount="4" value="GAACCCCCCTGTGCGTTCAGCGGCAACTAATATATCCTAGGAATTAGCGTCACGCTCGCGTCGGTATCTGTCAGACTAGGCTCTAGCTGTTGGTTCTTATGAAACCGTGTAGTCTTCTCCAAAAATGTGCTAAGCGAAGTAACAATGAATGTGCCCGACGTGCACTTCTCTTTGCTGCCCAGCTTGCAACCGTCATTACTTAACTAACTGAAACCACGAATGCGGTTGAGCGTGGGGAGGAGTAGTCTCAGGCGTAAACACTACACCCGTCTCCAATACTCCGTAACCGACTCAGGATAATTAGGATCTCCTTTGGTAGGCGAATCGCATACTTACACCGTTCATGTCTCTGGGTTCACTACGTGTGTCTCAGTGCTTTAAAAAGGCTACTAGCAGGCCTTACTGCGGTGACCTGACAATGTTCTGCGCTTTGTCGACGAAACGGATAAAATTGATGGATAACTCCGAACGCTCCACTCCATAAAGGCCCCCGTAACAGTCTTAAGTGTGATCGGTACGGTGTCCCTCCTTGTAGCGAGTATTTCGTAGAGCAAGTTTGCCACTCAGCCGCGGTTTCGACAAGACGGTTTTGCCTGGAGTTGAGTTCATAGCTGGCCGTTGAGTCTCGCTTCAAATCTTCGTCCCCGGTTGGCATCGAAATCTGTTCAGAGCAGACTCGCAACGCTACGTGACTGCCCCCTCGCCGAAGACTGACTTTCCCGCCTTGCCTACTGAAAACCGGAACGCGCTGGTAGCCATTTTATGCTGTTGAGCTCTTGCATTTTCCAAGACGTCCACAGCGGAGCTATCGACCTTCCTGCTGCAAGCCCATGATTAAAGCGGGACTTCCACGAGTTTGTAAATCATGTGGAATGGTCAGTCATCTATCATTGGGGATCCTTTAATCGATTTGCGCCTAATGCCTCCTCGGGATGCCCTTACCTAACATCCTACTGCCCGGTCCACTAACCACGTGAATAAGTACTTCTATGAACCTAGC"/>
                    <sequence id="seq_t1246" taxon="t124" totalcount="4" value="ATGGCAGTAGCTTCCTCTAAGATAAGTAGCCTCTGACACTCCGATGTCTCAAAACAAACTGCCTGTCTGCCGGATGCCAAAGGAATGCTCACAACACAGTCACACACACCCTTCTTGGGGTAGAAAAAACCGAAACACGAGTCCTACGTACGGTCCTTTCAAGTCCCACGTCGGGATGATGGGCGGGTACAGTACACCAGAGAGCCTTTGGCGCCCGCGAAAGCTAAGGACCCATAGATGCAAGGCTATGGGAGCGGAAGATATAGAACGCCCAAGGACTGTAATCAAGTTCACTCGAGAGGAGATGTGGTATGGATACGGGATCCATGGCGGACCCTACTGCCTCGGATCAGTAACCTGGCTGTAAGGGGCCGAACGAGCGCTCCAATTACTAAGTTCTTGTCCCACATTAAGGAGCAACCTTGTATAAAGTGGTTGAAAAAGTTACACTCGTGTGTGCTTTCTGGAGACCCTCATCGCTACGAGTAGTATTTCACACGATTATCCTCGAAAAATACCGTTGAATCTCTCCACGGGTCTGCGTAGCTGGGATTTAGGACACTTTAGACCAATATCAGGCTACACGCTTCATACATTCGCGGGCGTTGGTCAATCCCGCCCTGATGCCGTTCATCAGGTATTCTGTCGCGCAACACTCTGGGCCAACTACCCCCGCCCGTACGGGCAAACCATCATCGGCGGGGGTTAACTCGTGTCATATACTCGACATGGATCTACAACCTCACGATCTAGGTTCTAAGCGGACTCCTGTGTCGATTTCGCAATCTCGTCATTTGGCGTTAGAACGTCCCATCACCTTTATGCGTCCGACGTACCGGTAGATCACAAAATGGGCCTGCGCGCAGTCTCTGCATCACTACGTCGACCGACAATCTTCAGGATCGGGGTCCGTTGTTTGGTGGAGAAGCATTTCTAGGACTCTCGTAAGGGAATTAACCGCTCAGCGTCTGGGCGGCTTTGGAGCATGGTCGGGGGTTCC"/>
                    <sequence id="seq_t1256" taxon="t125" totalcount="4" value="AGCGCAGTGGCCTACATGCTTAATATCCTAACTCTTACAGTCCAGTGGGGCTTAGAGGTGTGACCTCATAACAAGTTTAGACTCAGCCCAAAGGTTGGACGTTCCTCTGCTTCAGTGTAGGTCAACGAAAAAGCACATAAAAGTCCCCGCCGTAGGCACTGGGTTGACATACGCGCTCACGTAGTCCCCGTACACATTCCCTTAGTCACGGAAGTACATCGGACCGATTCGCGTAAGCGGGAAGCTATTTCAAGTCAATAAAGGTCAACCCATGAGCACCGTAGTCGTCGGCCTGCTGAGACTGTCTTTTAACAAATTGGCGTAACCTCAACTGTGATGGTGCCGGGGACCATCTTCTAGTCGAGGTAGGATCGAATCGGTTTCCATAAGTTGGTCCCTCGCGTTGGATGAAGTAGTCATCTATGGCTCCGCGCGGACGTAACCGAGCGATGCACAGGACTTGATGTCAGATGGCGCTACTTAACGAAGGGGTCACATTGTGGTTGACCTGAGCGTCCCTGGGCATGTTTTCATTTATATCGTCGATGTGCCTCAACCTCCGCCGGAATATCGATGACATTCACTGCATAGTTTGTGTCAACTCATAGCACCGCTGGAAAGTGCTTGGGTCTAACGATTATTCCTGGCGAAAGCGGCATACACCCCGTGACGACATAGAGGGAAGTGTCACCTATATCTGGTACGCATTGACGATGACAATTGATTAACCAATCACGTCAGCGCACTAAGGCTGCATACACCGGACCGACTGCGATGTTTGTTTCCTCGCTACCTTGGATGTCATGAACTCACCAAGTGAGGATCATGAACAGGTGGCGACCCCCGCCTCGGGGTTTTTCCTACCCAGGGTTATTTTGCTACTTTAGAAATAATGTTGACGCGACTTACGGGCGTATTTGCAGTTTTCGAGTCCCAATGCCGTATTTAGCCAATATTTACGGCGCATTTTGGCCGGACGGTCAAGCTCCACAAGTCCCAA"/>
                    <sequence id="seq_t1266" taxon="t126" totalcount="4" value="ACACGGACCGGTAAATGAGCCAGGTGATAAGATGTTGGAACCGGAGGCTCTCATTGTCGGCGCCCCGAATCACTTCTTAGAATCATAGGGCGAAGCTGTGAATAGACAAATGTACGGCGGTCGTCCCCACGAGCTTCAGGATTCCGTTACCTCAATAATGGCTCGGCGAATACTACCGATATTCCCACCTCGATTTGCCCCGCGGATTACGGACCAAACACTACCTAGTTCTGCGTCGCCTAGGGAGGAGCAAGGCCACTGCCGACGCAAGTCACTATCATAATTGGCAAAATTTGCGTTCCAGTTGAGCAAGTTTAAACGGAACATATTGGTACGAACCTAACTGTGTGGCGGCCTCTGGTAGCCTAAACACACCGGCAAGATCTTCCCTGGGCACCAGAGTATCTATAATGTTAAGTTCCGCGTACGTAGATCAAGATAATTCTGTCGTGAGTTATTCCGTAGGATCAGCGTACACCTTTAATTCCCACGATGATCTCCGTAATAACGTATTGCGAATCGGTCGGCGGTTGCATCAAGAAACAATTTTCCGTGGCGCCTGTTATCGATCTACATAAGGTTATTTGGTCTAGCGCACCCCAGTTGGATTGTGCAGAATTAATTCCGTGCCCGATACATAAACCCTAGCTGCTGCAGGCAATGCCCAGCGTGGGACTAAGACACTAATAGACTGCGATATGTTGTTGCACGTTGACCCGCGCCCAACTATGAAAGCCCAGGTCGGTCTGAGAACTCGTTTCATTTATGCCTGATCAGACTGGTAGATGTAACGCAGATTCCCGATGCTAAACCAGTCGTAACTAATTCAATGGCTATCAACACCTGATCTCCAGAGTCGTACTCTCACCATCTAAGCGTAGGGGGTCCCGGCGCAGAGTCTACGACTTCACCATATGTTGGGTTCAACCTAGGTTCGTTGCAACTGCGCAATCGCCCTGGACAAAACGTTGCCTAAGATTCCCCGAGTAAGACGACTGGT"/>
                    <sequence id="seq_t1276" taxon="t127" totalcount="4" value="GCTCATAACACTAACTTCGTCAATTGTACAACTGGACCCTCGATAGGGGCATTACAATGCCTGAGAGTGTCCCCAGTGGCATTTTTAAGGTAGTTATTTTTGTAAGCAATTATAGGTGCAGGACCCTGTGTTTGCCGGGGTTGTGTGATGACACAGCGCAGAAACTATGAGTCTCAACAGATCAACCGCACCTCCTATTCATGGTTTACCAATACTTCGAGTCCAGGAGCGGAGTTGAGTGATTGGTATATTTATATGCTTCGCAGATGAAAGAGTCCTCGGTACCTGGTCATCGAGTGTCCCTATTTGCTTCCAACACCATTAGACGATAGTCCTAGTTACGTTATGCGTCAAACGGTTTAGTGTATACTACACTGGGATGGATTCTCGTCAGGAAGGGCTGATTTCTCGAACAAGTAAGAGAGTCTCAATCTTAGACGGCGCACCGGTGGCACAGACAAGGGCTCGGACTCGCATACTGACGCCTGATAATAGGCGATTTTGCTAGAGCCAGTTAGGCCCGATTGAACTGGAAGACAGTTGTGGTGTTCGACTTCATTACAGCTAATCTGGTCCGCACACATATTGCCGGATACGGATGAGGGGATGCTTTACACTCTGCCCGGGAGCGTAGTTTTTACTTCACGTTTCACCTTGCGACAGAACGCTACTCGAAAACGACTATTCTGAGCTGTTATACAGCAACGCCTATAGTGGATGAGCACAAGGATCGGCGTAGGCCAACGTTAAATACCGCTGACGCCGTAAAATAGTTCGGATGTCAGTTCTTCCGCCTACAATTATGTGTAAATCTCTAAGTGGCTCAGAAGCGCCGCGCAAATTAGTGAATTGAAGGGCCAGACCTAGTGGAAAGGGTAGGCTCCAACCTACGCGAGATACGTTTGGAGCTACGACTTCGAGTCAGAGGCCTGCACTTATCGCCTTCACTAAGCTGGACCGTATGAATAACATCTACCGCCGATGGCAGCTTTCAACCTAC"/>
                    <sequence id="seq_t1286" taxon="t128" totalcount="4" value="CGTAAACGGGCTGCCTAGCCCACCCCCTTTTCCGAAATTGAAAGACACAAACTGAGACTTTGTCACCTTTCACACCGGTCTTAGTTGTAAGGAGCAGGTGACTTTAGTTATTCTAGGTATTTCAGTACACATTAGGACATGCCCGATTGTAGTGATGATTTAAATGCGAAAGATGAGTAGTTCGGGCAGGACTCACGCTCAGTTTTTGTACTGAGCCGCAGCATCCGCTCCGGTGACCAGACCTTCCCCGAGTTCGACGCTTAATTACGCCTTGTCTAGCCCGCGTCCGTGTATGCTAAGAGTAATGCGATCCAGAGAGTCTTGGTACGCGGTTGTAGACGTCATTCATTGTAACCCATGTAGGTTGTGGTGATTACTGCCCGAATAGAATATGAGGTGAATGGTAGAGCCGGCCGAGACTAACCATTATGAGGCAGACGCAGCCAGGTCAAGATGTCGCGCAGAAACGTGTTTTGCAGTAAATGTCTTAGGCCTGGTTATGGCGCAGGGAACATTCGTAGTATATCGGTTCCGAAACCACACGAATATCCACATGTAATGCACTAGTCCTGGATGTTGAGTAAGTGTAGGGGTCTCGGCCATGCCGCCATGCCACTTAAAGGTCCGGGGCTATAGATTCCCGCCCGAAGTACAAGCGCCTCCCCACTCGCGCGTTCCATGAGTGCGTAGTCCCAGCTGACTTCTGCGATTAAATCACGACATGGCTGTACACTAGGCTTATGCAGGATATCGCATGATCGCAAAGTCTGCCCGGGAGCGGATTGGGAGATGCAGTTCGTTAACATGTGTTGCCTTATTACGAAAACGGTCGAGGTGATAGTGGATAGAACCCATCCCCTCCAGACGCTCGTTCCGAGAGAAAGATACACGGATCCCCTTTCATACTGCGGTTGTTTAAGCAAGCAGAGACAAGGCTTGAACACCGAGTTTTAATATGCGAGAATTTCGTTCTCTAGTTCGATAGTCGGAGGTACGAGCG"/>
                    <sequence id="seq_t1296" taxon="t129" totalcount="4" value="ATGCGTTAGTCCTGCCCAGCAGCCGCCATGATTATGACTACTCGCCCAGGTCCCGAGACGATACTCGGGGGAACCTGGGACCTTTCCCCTAGGCCAGTCCGAACTCCGCGTTTATATAATTCTAGTGACGGACCTGGTAATAGTTAAATTGTAGCGAAGATAGCCAGGGCAATACTTAGTACTATAACCTAAACAGGCACGGTCGTGAGAGTCCGCGCCGTACGCGGCGCATATCTATTTGGAGCTGGTTCAGTGGTGATACTTATCGACAAATTCGATGACAACATTGTAATCGGGGTTAACAGACTAACGATGCCAAGTGAAATATAGATATATGGTCGCACCACATATGTGACTGCGTTGTCTCACGTCTGTCGTATCTGTAACACCCAATCCCAAATAGGCTGATAGATTGCGGTGATGAGTAGAACTAAACTAATCAATATTGGAACGGGTTACTGGCCAAACGCACCACCAAGGGCACGAGGCATAAAGTTTCAATACGATGTGTAAGACTCACGGTTCCATCGCATCCATGCTATGAGATATGTCTAGAAGAACTGCGTGATCCGGGGGACAGAGTAACGTACCAGCTTATATTATGAAAGCGACATTCAGATGTAGCACGCCACTAGTAGTGTCGTGTATAAGGCCTAGCAACCATCAAGGGCGCGGCTAAATTAAGTTCACTACCGCATGAATGAACTTCATCGAAAAAGCATTGGTTTGGAATCACTATGGCTCTGCAGGGTACTTCACTGGTCGACTGCCGTAGGCACTTCCAAGATATGTACTCTAGGTTAGTACATCGAAGTTCGCATACTGTTGGAGGGCGACTAGGCATGGTTAATACATATCGCCGTGCCAGCTGTCGACATCGCGGCCGGGTCATGCAGGCACTAGGTAGCTGGGCTCGAAATACTATTCAATGTGTTTTTAGTCATCCAACACACGTTATACCATGTAGAACGAGTGTCCCAATCGACCCTACTTACTCTAT"/>
                    <sequence id="seq_t1320" taxon="t13" totalcount="4" value="TTCTGTGTTCTATCCGGTACGGGCATTAAGCCCGGGTTTGAGGCCGTTGCCTTTATGTAACGCGACAGTTTTATAAACGGCACTGTCGGTGACTCCCTTTAGGTGGCGGTAGATCTTATTTACAAGTGTAGCTGTCGTGTTCCCCGTGTACCAAGCGCTGTATAACAAGGACACTTTACCCTTAACTCTAGAGCCGCGCCTTTATTTGACCTAATCCCACCGGTACCATCAGTAAACATCCAGAGACCCCCCGTTCTCCGGGTCGCTACGGTCGTAAGATCCGCGCAGTTGTGGAAATCATATTGTGGGTTGGATATAAATCGAAAGCTAATATTTACGCTTCACGCAGTCCAGTAGCGGCTATGTCCAGATTTTAAGGGATATGTAAATTATTTTGACGACCCTCACTAATTTCAAGCCCTCAGTCGTGAAACTGGGATAGTTGATTCAGATGTGCGACATGGCTTAGGCGCTTACCTAATAGAGGATCTAGGCCGTGCGGGCTTAGGGACGCGCAAGTCGATACTTTGTTCGGGCGCTGATCTAGGGAATGGAAATCGTCCTCGCTAATATCCCGATCTGCGGCGTCATATCGTCGGGCGCATACTCGGCTTGCCCACCAAATTTAGTACTGATGCCACGCCTTGTCCAAGTGTGACAGGAATCGGTACCCTTCGTCAAAAATATTCGACATTGGTGCCAGCGATCGGCATGTTACACCCGTTATGAGCATTTACTTAGCTTTTATGCGCTTACACCATGGGAAGCTCACGCATCAAGGCCATCTAGAGTTCACCATTAACAGAGGGTTTCAAAACGTGGGGTATGCGTTTGCGACTGACGTCCTTTCAGTTAGGGATGCGCGGCGGACTAGCATAGGTAAAATTCCCGGCTCTTTCTGCAAGGTCGGGGCCGCCCTCTTGTGCAAGCCCCCTAGCGAAAGAATGGGTACCGCTTGTGAGGGTTTTGATGCCAGCTGGAAGGTAAGAGACGGAGAACC"/>
                    <sequence id="seq_t1306" taxon="t130" totalcount="4" value="TTAACTGCGCAGTGGCATGCAGAGCATAGTTCAGTTATTAGTAGCATTACATGGTTATCATAAGCCAATGCACGAAGGATGTAGCCCGGAATAGGTTTCAATAGCCCAAAACACGGAACGATGGGAGAGATTAGAACACTCAGTGGAGGTATTGCGAGGCGCAAAAGATATCGTGACTAGCTAATAGCTCCTATCGCGCAACCAGCGGCGGGAAGGCCATCATACACGCCTAGCCCGCTTGTATGGCAGTTATGGGGCGTTTAAGTCCGAGCAGGGCGATCAGCTTAATATAGCCTTCATAGCACGTGCCGAGGCAGCTTAATTCCCGACCGCTATGCGCATGTCCCACGCCACCTGAATTGCGCCAGCCGTCCGCAGATTACCCATGTGCATATGTTCGTTATTTTGGCGTACCAGGTGACGAGCCGAGGAGGCTGACGGACATTCACTCCTATCCATCTTAGAAGGCAGCAGACTGTAGGTGGCTGCGGTGCGTAAGCCAGGGAGTCAAACTAATGTGGAGGTGGACCCGCGGGCAAGTATCAGTGTCGCAGCGGCGAATCACTTCCGGAAACAAGCTACCGTCTTGTTCTATAGAACATCAGTACACGTCCATTCGGGAGGACTTATTATCGACTGCATTAAAGTCGTGTATGGTCGACACACTCGTTACATTTTCATCCGTGACGCTTCTCTGTAACAAAGGAGGTGCCTGCGCAACCACAGCCGATACCAGGAGCTAGCGCTGATGCAGTTAGGCCGTTAGGCATATAACGTATCAGCTTTCTTACTATACTTAGTCAAGCGACTGCTACTAGTGCCTTGCCCGGCGTCTAGCCAGATTACCGGCGTGGAACCTGCTACGGCAGACCCACGGCCCAATCGGCACAGCAGTACGCTATGGCCTCCCAACCGTGAATTTTCTGTTAAAGATCGTCAAATGGAGCAAATGTGATAAGCACGATTACAAACTCCTCCTCGCTCCAGTTCGAGGACGCAG"/>
                    <sequence id="seq_t13110" taxon="t131" totalcount="4" value="CAATCAGATAGTTAACAAATTTCAGCAGAGCTTTGTCGCACGTCTTCAACTACTAGACGTCGGGTACTCTAACAAGCGCCACGTATTCCACTGACTGCGCAACGAAGAGCCACTACTATGTACCTAGTTAGTATCGCTCTCCTCGAACTGCTGTTGCAATCGTAGTACAGCCGCTTCTTCATAAATGCGTATCTTGGTGGCTAGCTTTTCAGTGCTCAGCTCTTTGGAGTTAGTGTCCAGGGGCATGGCTGCAGGTCCTCTGCCAAAAGTTAGCAGTAACGGCGGGCCCTCTTGACCGTTAACAAGAAGTTTGTCCACAATCGAGACACGACAGGACTGGTAAAATCCCAGGAAATAATTAAATGCCTGGTGCCGGAGCCAGGACTCTGTCCCGGAACGGAAAGCTAAGATATTAACAAAGGTGGGAATTCGTCGAATATTCCAATGTATCGTTGAATTTCGCCCGGTACTCGCAAGCTCTTCATCGCATAACGTCTGCACGCTTGGACATGGGAACTCCCGCTCGAATCAGCCGGGATACGTACTAAACTGTCTAACCTGCCCACCATCATGTGTAGGCTATATTGTTTGGGCCTAAGTAGTCCACTCGGCGCGTGCGCGGTGACACGAAGTGGAGACTACCGCCCGCAGATGTTGGTTCCGCTGTCGAGGTTATGGGACCTGCAGGCCGTTTCCGCGTGGCAGGAAACGGGGCGGATGTGGTCTCTTCCGGAAGAGCCCATGCGCACAATGCCTACGTAAGACCCTGACCAAGTCAATGCAATGCCGAGTGTTAGTCCAGAGTTCCATAAATAATCTCGATACTCAGACCTGTTTTGGTTACCGCGCGATTATCAGACATGTGGCTTCCCGTTGCATGATATTGGAATGGCGGCCTTCCGAGCTCACCCCGCTACTAATCCAGGGGCACGATAAGTAATGACAGATTAACCGTCCAACCGCACCTATTCCGCTAATGCCACGAGACAGTCCGCATCAA"/>
                    <sequence id="seq_t1326" taxon="t132" totalcount="4" value="GCGATAAGATGGCGGGTCAGATCGGACTCCTAAAACCTATAAATCTGCGTGACTCCGACGCCGGTACCTAGCAGTCTGTGCTGTAGATTGGGGTTCTTATGACCCCGGTTCGTCTCCTCCCAAAAAGTTAACACAACTTTAACATGGATTGTTGAAGCCGCGCCTATACATTTGCTCTTTACGTAGTAACGATTTTTACGCGACTCTCAGAAACCGCGAATAGGGTTATGCCGCGAGGGAAGTAACGTCATCGGAGAGCTACCTGCGACCATAATATCTACCTGCAACCCCTTGTAGTATTTAAGACCTGCGGTCTTTAGAGAATCCCACACATACAACGATCGCGTCTCTAGGTTCACTATACCTGTATCTGTTCAGGAATCAAGCCCCTTAAAAGCGTTATAGTAGTAACGTGGCAACATTCTGCGGTTTCTGGTAGTGACCCTCATAGAGGAAGGACACCCTAAATCCGACCACTCTGTAAGTGCTGCGATATCACTCGGCAGGGTTATATGCGACCGATACCACCTTAGTGCGCTGACTAGAAATTAAAAGTTCTTTGTTGACCAGGCGCTAGGACGGGACTGTTTAGCCTGCATATCAGTGCACAGCACGCTTTTCGCACCCACCTCCAGTCTACGTCTCCTGGTGACATCGAGTTCTGGACCAACCTGGCACACAGCAGGTTATGGTTGTGCTTTCCTCGACGGGTGAGTGTATAACACGTTTCACTGTAGACCATTCCGATCGGAGGGGGGATTTGTGAGTCTAGGCGTTTTCAGTTTAAAAAACCGTGTCACCAGTGGCTGCGACGATACATCTGGGATTCCACTCGGATTGTGTGACGTCCACTTCTTTCTGTGCATCCCAGCTTGTTCAGGCAAGATTCGATGAGGCTGTTTTATTCTATTTGGCGCCAATTCCTCTCACGGAAGCCCTTGCTTAAAATCGTCGTACCCGGGCCGCCCAAAAAGTGAATCTGTATGGGCGTGTACCTAGA"/>
                    <sequence id="seq_t1336" taxon="t133" totalcount="4" value="CTGAAACCCTCTTTGGATGAGTATTCTAATTCGACCTCCCACTAATTTTAAATGTAGAATTGCTCATCGAGCCTCGATGCGGCAACAAATGTTACAGCTTGTAGGGTCTACGCGACTTCTGCACCAAGGAGCGGAATCGAACTACAATAAAAGCAGATGGAGCGTCAACTCGTTACTCCTTAGGGCAGGCATAGGCGATTATACAAACTCAACATCAGGAGATACTTTTATATGTATTAGCTGACGCTTTATTACCCCAACTGAGCCAGGCAAGTTGCTGTCCCGGAGGGCGGCACAGACGGTACCATCAGTTAATGGTTAGGTGGTTCCATGGTTCTTGGTTCTCGTCCCAATAACGCCTCCTCCGATCGCGTGCTAATGACCGGCGTGAGAAACAGAGGAATGGAAAAGTGTCTTTGACCTATGCGCTTATGTGATTCGAAGTACTTAATACGGTAATGAGACCAAAAGCAAGTAGGCTTATCTGGGGGCCTTAGCCGATACCCATTAACGGGGGAGTCCACCCCCAGGGTGTCCTTTGACACTCCGGAACCTGCGTCGGAGAAGCATTTACGGGACGAATCCCCAGAGTGCCCGGACGAACCTGACACCGTTCTTGGGGAAATATGATTCCATACACTACGCATGTGCTTCGTGCGCCGCGTTGCGAGAAGCGATTCCTCTGGCCTAGATCAATCCAGTATTTTCTGCATTGGTACCTTCAATTTCGTCTCCGAATTAAAGGTCAACCGAATGCGGCTTGGCTTATGTCCGTATAACTGGGTTAAAGGTTTGACCCAGCCCATGAAACTCTTCTCACGTTGGGATAGACAAGACGGGGGGGGTTTCCTGCCACGTCACGTCTTTTACACACTCGAGATCGACTAAGACAGAATCAGATAAGTGGGAGGAATCCATAAGTACACGGTAGTCCCCAGCCTTGCATTAGCAGCTCGTCAGCACCCCGCGTTGTTGGTCGACTTCACGCACCTGCCAGGAG"/>
                    <sequence id="seq_t1346" taxon="t134" totalcount="4" value="GCTGTTTTGAGTGGGAATGACCCATCTCCTTTCCACTGATGTCATGTCAAGCGCGACACAAGGGTGCCGTGATCTTGAGCGGACATACCGATATGGCAACTTATAATGTTTCCGCACTGCGGGAGGTGCAAGATTCCAGCTTGGTACCCCCTCTTTTTCCCCCCCTTGAGTGCCTACCCAACCGAAGGGCGCAAATTCTAATGATTTAGGTTATCGCCTAACCGTCATCCCTATTTAATACCAGTTTGGTTCATCCGAGAAGAGGATCGCGAAGCCTTTGGTATAAAGGAAGCCGTACCCCGTATGAACATAGGCATCGTTCTTGCACGGTCCTCAGTGTATTGATGCCAATGCGGGACCGAGAGACGCGAAAGTATAGTGGAGCATCATATACAAGTGGACTACCGAGCGCTTTAATAAGTAGCCACGGAGCGGCCGCATGGCATATTGTTATTTCCACTTGGGTTTTTGTAAACCCCTGTACCGTAGGTCGACACTGAACTGTATCCCTGGGTACCACCTACCTAATTCAATGAGTATCCTTCGGGCGATCAGTCCACTGCAAGTTACATTTTTATATTAGTCCACTCGCGCAGGAGTTGGGTAATGAGTGCAACTAGAACCCGGCAAACTCCGTTCATAAAAGAAGCATCGCCAACACTTAGATACAATCACGACGGAATTCTAGGATGCGGTAGCTGGCTTTGCTCAAGGTTCAGAGCGGGTCGGGACATAGTCTGAAGGAGATGGATGTCTGCACGTTAGGTAAGACCCCCTTGGTTGGGTTCGCGATATTCCAGTCTGAACCGTTGAAGTTCCCCGCGTCAACAATATCATCATGTTACTGGCAATAGCAGATGCCGACAAGAAATAAGATGTTCACTAACAGCCACCCAGGTACGCTAGTTTTCGGCGTACGTGCGGAGCGCAGTACGGGGCGACGAACCGTAAGCGTAGCAAAGTGTGACTTTGGACTCTGACTAAAACTTGAGACTGACCG"/>
                    <sequence id="seq_t1356" taxon="t135" totalcount="4" value="TGCCACTGTGTTAATTGCACCGATATACTGACGGGCGGGAAGCTTAGCGGTCAGTTAGGTGTGGTCAGACCCCGGACTATGGTTATTAAGTACGATTGGGGATCAACCCTTCGAGTGTCTAGAACGGCAGTAATCGCTGGAACGCGCGAAAGCTATGGCGATTGCTTGCGATGGCTAAATGAACGTTAACGGTATGGCATATTAAGACATCAATATAGGACGAAAATATGACAACCACAGTATGCGAATGAATCTCTTGTTCCGGTCGTTACGAGCCAACATGATGTCGTTCATTCGAGCGAAGTACGGTAGTACAGTGCTATGTCAGTCAGAGCGCCTGTGTTGGAAACGTAGTCTTGGTGCGCGAAAGCAGGTCTGCCCAGTCCACTGGCTATGTCTCCACATCGGTTCGAGTGATGTCGAAGAGGTAACTAACGTCACTCTTCAGTGGCGTTCATGTACTAATTGTCTCGGCCGGGTGATGGCAACATGATATAAAGGAACCTAACATCTGGTCCATGCTCACGAATTTTGCGGGGTACTCATAAAGTATCCGGCGTACCCATCCGAGTCGCTGGGCTGACCTGTGTGTCCAAGTCGGTTCGTGCCAAATCAATGTCGTCTAACCGCCCGTTGGGCTGCGTTCCGCGGGGAACTTGACCTGCTCGCGCGCTACAATGCAACCAGTTGGTTTTGAATTATCCCTCAGGCCGTAAGGGATGAAACTGAAGGGATACGGCAGGTTTGCGCCCCACAGGAGTCTATTGGCCCCACACGGTTAATAATAACATTAGAGACGCAGCAGCGTCTAATTCCTTCAATTTCATATGGATAAAGAGGAATTAATCAGCAGATACTGTAATACTGACTTGGTGGAGAAAGCAAACATGTTGTTGAAACTACGGAAACCTCAGTGTGAGATTCTGTACATAATACCGAGCGTTGCTCGCTTCCTTCAAGAGGTTAGAGCACCACAGGCGGGTGGCTAAGCCCACCTCGC"/>
                    <sequence id="seq_t1366" taxon="t136" totalcount="4" value="TGCATATCCCCGTCTAGAGCGGGTGGTACATAACCAGCTGGCGCGCCCTTGCTTCATCGTCTACGCAGTCTCATGCTCCCTGAGGTTGACATAAACGCGGCTATCCTCTAAAAATATAGTCTGCGTTTAACGGAAGGCTAATGCCAGGAGGGGAGGGCGCGTGTAAGGCGCCTCTCCGCCTTTTACTCTATCGCGAGTCTGTCAGTGACCAAGCCATGCTTCACTCATCCTCCCCAGTCAACAGGCAAACCCCTGCGTCAAAGAGGATCTATAGCAATTTCTCTGGAGAGCCTGGGCTAGCGCCTCGCTGAAGATCCTGTTTGCCGACGCTAATGCCCGACCCGATGCACCGTGTACGCAGCGGGAGGACAGTGAGAACTCCCCAACTACATCTCTAAAGTAACTGGTTTGACTTAGAAAATTCTCCTAAAGTTATCCTAGCACAGGGCGCAATCATGATCACAGGAATTAGCGTCTAGGCAAATGCTTAAGCTGACGGGAGATTGAGAGCGTATTCAGCCTGTGATAAATAGCGGCATCTTAGCGTTATGGATCCGTGAAGCCCAGAGGGGTAGAAGGCACTTCACGAACGATAGTGTCAGGTAAGGAAAGATGGTATTCATACGCCTGTCTAATGCCGGTGTCGTTGCAGCATTACTTCTCCAGCGGAATCAGTGGAGGATTGCCGGTGAATGTGACAAATCATCTTGAAAGCACGGCGCTACCTGGACGACGCTTGGCCACTCTGGACTGCTCGTTTCTCGACACTAGGCGTTATATCGCTGGAGAGAAAGCACTTACTAACATTAAATGGGATATCCCCAGTGAAGTCCGATCAGTAGCTTTGAGACCAGTGAGTGGACATAGCATGGTCTGTTTCCACGTAACTCTCTTCTATCGGCATATCGGAGTGTCGGCTCCTCAAACCCCCGCGGACGGGTAGTCCACAAGATAAAATAATATTCTTAGGAACCTCTCGTGTCGTGTCGCTAGGGCTATG"/>
                    <sequence id="seq_t1376" taxon="t137" totalcount="4" value="ATGTCGCGCCAAACATCCAGGCAAATTTCTCGCAGCGCGTGACCACGAAAGTGGTACATTCCGTATAGTTCCATGGCATGAGAAGCTTGTTAGGCTGTCCACCATGATACATAACGGTACCACAATAGTGAGGTAGGCGCTCCCGTAATTCAGCCGTTAAATACACCAGAACATCTACGGGATATCTCGAGGTAAGTCCAGAGGGGTTGCCTTAGAGCGGGCTGACTGGAGAGCGACTTGGCCATTACGATAATGGATACAACCAGGACACGAATATACGTATTTGCGTGTCGTAATATTAAAGGTATACCTGCATTCGACTGGAGCCCAACTCTTCGAGAGGCGCACAAATGTGTTAGACCCGAGTTTGGCAATATCGGCTGGATAGTACATGCTTCGGCTCGAAGTAAGCCTGGCCGCCAAGCATAGTTTCAGTTCAGATAGCATGAGCGGCTTCTCCAATCTTCTGCGTAGCTTTTCCGGGCACCTGGGCATCAACCTCGACTGATCCCGATAAGCCTGTTTGGCGCCCTTGGGATGTGGCGATAGACTATCCTATTACGTTTTACTCGCGGTCCACGGTAGAGTGGGCTCGCCGTCGCAATACGCCAGGCGCGCTTAAGCTTGTTAAGTTGTACAAACAAGCTTCTACACGACTAGCTGCTCTAACCCTCCCATCAACCCCGCGGTGGACCGGGAACAGAAAACCAGTCAGCATTTGGTCGTGCATCTTGGGAGAGCATTAATAACGAGCCGCGTCGACAGCTAGAGGAGGGCGGAGGTTTAGTCCTGCCCGCATGCTATATAGTAAATGCGTGACGTTCTGGATCGATCAAACTATCTCTGCACCTCTAAGCATGACAGAAGGGCTAAACGGAGTAATCTACGGATGCCAGTCTGATTCAACCCAGACCGTTTGTGAAGCCGACCGCGTGGCGACACCGTACCGCTGTGCGTGTGTCGAATGTTAAGGTTAGCCCCCTGTTACTGGTTCACACTT"/>
                    <sequence id="seq_t1386" taxon="t138" totalcount="4" value="GAAGGACCACACCTTCCTGTCAATAGTCGGATTTCCAACGCCTTTTATGAGGTACCACTTTTGAGGGAAAGCATATGGCTGAGTCAGGGATTTTAATCCACGTACGAAAAGACTCCTTCTCCACCCGCGGTTGCCTAACCTGAATAGCGGGAGTCTAACTTTACCGACGCGTGCTCGCCTCAGCATAGCAACACAAATCCCGCGGTGGATGATGCCCAACGATTAACGTCCTATGTGATCGCTAAGGGGTGCTGAGGACAGCGGAGGGGGCTTTGGCTATGTAAAAAATTGTCATCTACGTCGGGCCGGTTAGAAATGCTACTCTTAACCACTTGAAGGTACCCCCCCCCCACCCTGGTGGAGACTCGATTGCGAGCTAGACTCGATTGCGGAAGAATAGGCCTGCGTTCGAGTTACTGTTAGGTAGTCGGCCGTATCGCAAGCCAGGCTGCTCCGTTTTCAACCTCTCACTTGTTAACAGAGCAGGATGTCAGGCTGGAAGGAACTGCAATCGATGAGTGTGTGCTCGGCTACACTAAGTGTACAGGACAAACGATACTCAAACCTGGTACGTTGCCAGCAAAATTGCCTACGAAGCATCTCGAACTACGCCCGGGATCCACATCAGGGCGGGTTGTACATTCCGGTCGCACGTAAGGCTATTATCCTACCCAAAACAGAACCTGGTCTACCGCACCTACACTCAAGCTACTCAATGTGAGTACGAGCACCTCCGCAATTAGCCCAGCTCCGACATTTTAGGCATTTGTAGGTCATTCGGCGTGGTCTTGAGATGGTCTCTAATTCAGTGTCGTACAGAATACTAAAATAAAAGTCCTCAGCCTAGACCTCTACCGGAGTATTGTATCAGTTCATTTCGAGACGGGGAAAGCAGCCAACTTAAGGATACTGCTTGTGTCGTCCTTCGTAATAATTAAGCCCACCGCAAGTGGAGCTGCGGTAAACACGTTGGTCTCCTCCAAGAAGCAGCATTCTTTCT"/>
                    <sequence id="seq_t1396" taxon="t139" totalcount="4" value="AGCGCTAACGCTTTCTGTACGGATTCACGAGATTTATGCAAGGATAAAATGTTTTCGATTCGCGTGTCGTACATGCACCTCATTTAGGCTCTGTAGACGCTCCCTCGCCTGTGGTGAGGGCATACGGAGCATTGCTCTCCCTACGATCCTCTGAAATGTCGATGCGGCTGACCACCCCTCACCTGCGTCCCACTCCCGGTCGTAAAGGACCTACATCGTCGTCTCAATTAAGGCACGATGTACGGCGCACTTTGTCTGACGTTCTTACAGACAACTTTATCCACACTTAAGCGGTCCGGCCAACCATGTGCATGATCCTGATGTTCCGGCGCAATTTTAAACCTGGAATCTATGTGGAGTTCATCTTGTCGCGAGCTTCAACCATGGAATGCACACCCCTACGCCGCTTGAACAGGAGAAATCGATGGTGACCATACTGTTCGTTACCATTTGGAGCTGGGTGGATGATTCTCCGGATACTAACCTGTAAGCCCTGCACCACCCAACTGAGGCTCCGAAATACGCGAAACCCTATCTCCGACTCAAACAACCCGACCATCTCTAATGGGCTGTCCTCCGCGGGTGGGAGACACGACCCATAACGCTCTACTAAACATCTTGATTCAGAGTCGCGTCACAGGCTGCCTCGCAAGCTATGACAGGCCATCAAGGTACCAAGCCGTACTCGGTAGACACGTCGTACGCGCGGCGGTGCTAAATTTGTCCGGTATAGCCGTTAGGCGGAAACTGAAATTCACGTACAGGAGGACCAACACGTCTTCGTGGGATGCGTCGTGCCCCGGAATCGAGTGCGAGCCTTACAAACGCGCGACATACTGGGACCCGTACTCGTAATACGCGATCTGAACACTAAAGACTAAGTGGCGTAGCTTTCATGCGACGGCTATTCTGTTTGCCTCTCTAAACACTGCAGAAATCGGAGAAGGTTACGCTGCCGCCGGTATAATCTTGAGAGAGGGCACCCCCTCACGGCTTACAA"/>
                    <sequence id="seq_t1420" taxon="t14" totalcount="4" value="TAGTGAACCCAGATACCCAGGCAGAACGTTCCCATCTCGTGGCCTGTCAATCGATACACAACAAATGGCTTAAAGCCATGAGACGCGTGGTAGGCAGGCAACCATGATCCAGCACGATCCCGCAGTAGAGAGGTGGTCGTACCCGCCATGCAGCAGGCCGATGGCCCCGATCCTGAATGGCATACCACGAGATAAGACCAGTTTTTGTGGTACAGAGCGAGATGCTTCTGGAGCGATTTCGCCATCGTAATTATGCCTGCAACAAGGACACGAAGTCACTTATGAGAGTGGCTCGATATTAAAGATTTACCTGCCATCGACTGGAATGACACTAGTTTTGAGGCTTACCAATTGGTTACATCCGAATGGTCCTACATAGGATTGGCAGTCGAGCCTACTGCTCGACTTCACCCACGACGCGAGGCAAATTCACAGTGCCTATATAATGTGTGCGACATTCAATGGGTCTGGTAGACTTCCCGTGGCCGTCGGCATCTCACTGGGCTGCACTCGAACAGGCTGTGTAACCCCCTTGTTATGTGAAAATATACTCTGATGTTACGCTATACTCGGTCTCCCCGGGGTTGGCGCCGCGCGGATTACAAACGCCACTCCCCCACAAGATGTTTAACTCGTACACCCAACCGGCTACAAGATTAGCTATCCAAAGACTCCCTCCTCAAGCCGGGGAGAGCGGGGGATGAAGGCGAGTCAGTATTGTATCGTGACTCTTGTTAGATAAGTACTAACGGGAAATAACGACAGAGCGAGGAGAGTCGTAGTGCGACCGTTCCAACATCCATTACAGAAATTTCGAGACGTCCCAATGGGACTAGAGGTTCTCTCCACCTTTAGGCAATACGGTCGGTCGATACTACATAATGTGGTGAGGGAACTTTGATTGCACCAAGATGGTTGCATTAGCCGATCGCGGGGCGACATCGTTCCCCTCTGAGGCTGGCAACTGTTGCGGTATGCAAGTAGGTGAGGTGTTGCATTT"/>
                    <sequence id="seq_t1406" taxon="t140" totalcount="4" value="GTAATTGATCATTACCCATTCCATATAGTTCGTCGACTCCACTCTCTGGCCTGCGCGTAAAAACTTCTGTTTTTGCAAGCGTAATCGCACTGCTGCCTTATATCCTTAACTCTCGACGAGCGGACGAAGGCGGTGGCTTGTATACATGTCGGGACAACAACCGTATGTCCGGCTTTCCCTCCGCGCAGCGTCCACAAGAGAAAACACCCGTGACTCTGCTATCCCATTGTTACAAATCTTGCTCGCGGGGCCTCCCAAGGGCGCAAGTGCCTCAGATCACACCCTCTCGAGTCTCTTTGAACCATGGATCTCTCAGCCTAACCCGCGGCACTGGCGCAGGGCCTAAGCAGTCCAAAGCCAAGCTATGGCTTGCGTGGGTGTTAGCCGTAAATGATAGCTATTCACGGAGCTATACCAGACCACCCTGTGAAGGTATGCATAGACCCCGGTAGCCCTCGGGTCTCAAAGAGACCAGTCGTCTAAGAAGTTAACGATGTCATCCAGTATTGGTGCAGCCATTGTCGGCGTGTTGGGTCTACAGCTCGGGCGGCTCGCCTGATGCTCTGTAGGCCTCCAGAGATCGGAAAACTAGTGTTGACGGCTTCTACTGCTCAGTGAGATCGAGAACTTATAGCTCGAACGGAACGGACCCGAGGATCACTCTATCGTGCTCCGAGCGTAACCATATGCGTGAGGGAAGAAGGTGCCGTGCTGGCCGAACAAATCTTAACAGCGCGCACAGTGCTAGGCTTACCTACCCCCGCGTACTCGAACCGGATCTGGTTGCCAAGACCAACATTAATAGTTTGACGGCAGGAAATGACATGGGCCGCGAACGAGGGACCAAGTCCGAAAGCCACTGATTCAGTGCTGATGTCTTGATCTAAAGTGAACAACTAGTACCCTCTACGCTTCCCCGCTGGGCTACGGTTTTACGGCGGCTTCCAGGACACTTTTTGCGGATGGTGTGAACACGATTACCACGCGCGCGCTATTATAT"/>
                    <sequence id="seq_t14110" taxon="t141" totalcount="4" value="GGAAGATCTTCCTCACTCACAAAATACCATGCGGGTTGAACTTGGATTCGCAGACGATAGTGAATCCAGCTAGGACAGCCATTTCGAATATCTCACCCACCAAGGTCTTTCTGTACTCCTCCTCGCTCAGTAGGAAGCCTTCTTTGAACATCGCGGACCAGTCGCATTCTCTGCCCGCTTGAACGCAAGGCCGAGACACTTGCTGATACAGGCTATTATGATCTATTGGTTGATCCGCTGAATGCAAGAGCAAAGGAATTTTAGTTAGGTCAGCGGAGCGATTATCATTCCCATTGCATGTTCGCGATCTCCACGAAGCGCCGGCACGATACTGTAAGTAACACACCGTATAACATGTTTCTGATCTGAGCACGTTAAATCATAGCTTGATACACGTGAAGCGTCTGATCGGTTTACACGTATAGCGCCGGCGTGACCTGCTGATTCGTTGCGGGGTGGGCATCCATATATTTTTGTACACGGATCCACAGACACTCGGCAGCATTAGGATTCTTATTGCTCGTGCCAACCTATTGAAGGCGTAGTGCATAGAGTGCTTTTGTCATCTTGCGTTCCGATTCGTAAGTGCCTAAGATGCTTTGATTCCTGCTTGGCCAAGTGTCCTAAGGGTTGGTGTTAGACTCGGTAGTCACCCACGACATTACGCAAGCCGAAGTCGCAGCGGAGTCACCCGCACCGACAGTATCACGATTTGATGATTAAAAAGGCGCACCTCACTAACGGGATTGAGGTACATAATGGACAGTGCTTAGTTACTAGGCACGGTTTGAAAGCCCGGTGTACGCGATAGTCGCGAAAAATGCCAAAACAAAGGGAGGTGAGCCTGCCTGATGCGGCAATAAGTCTCCACATGACCAAGAGCTCTAGCAGCTACACTAGATATGGAAGCTGAATGCCCAGAGTGGCGGTCAGGGGACTAGCGCAGTTTAATGATAGCTACCAAACAGTTAGCTATTCTTCTAGTACTAAGGTGACCTGG"/>
                    <sequence id="seq_t1426" taxon="t142" totalcount="4" value="ATCTAGGTAAAAATACTCGTCTGTCCTAATTCAGGACTCTCGGCAGTCTCAAAACTGTTGAATCCTATGCTGGTTGGTCAATATACTGGGCCCATGTCTACTCAATCAAATATATTTGCGGCGAGATACCCTAATTACTAGTTATTCGTACGGATACTCCGATTACCATACACGTAAGAGTGGCGGGCAGTGGGAGACCGGTCCTAAACAGTCCCCGTCGAAACGTTGGGACCGATAAGGATACCCTTTGTGGTCGTATTCCAATCAATACCAGAGTCCATCTTAATGCGGGAGGGGGTAGGCCGTGAGGATTTAATTCACAGCCCTTGATAGTGGATTCTGAGTGTTTCCTCTGATCCATGTCTCTGACCCTCACCGACCGTCCCATTAACACCCACGGCGAACCGTGAAACGCGCCCACCCTGGACCAGAGGCTTCAAAGACTCCCTCTCGTCTGAGGTAGGCTACTTGGATAGCTGACTACTGGCAAATTAAACATTGGGGACCTCGAGGGTAAGTTGTTAAAGACTCGAACCCCTTGCGAGTTTTGTAGGATCGGCATTTAATACGAACACCAGCCGACACGCGGTACCTGGTTGCGTCCGTCGGTTATATCTGCCCGGTATCACTTTAAGTCTCTTCATGTTGAGTCACTCGCCTGTTCGGTAGTACACATCGTTGTGAGTGTGAGTCCATCTACTGTCGCCCCTACGAACTAGTAGTTGGAGTCTCGTCTAATGTGATACCAGTCACCCACGAATAGAGCTTCCCTCTCGCCCCTGAACACTCCAGGAACCACGTACGAAAGGGTACTAGACGTCTTAGGGACAAGCCCTGGGTTTATCACTTAGTCCGGGCGTGAGGGGCTTCGTTCAAATTACGTCCACCTCGAGGGTAGCTGGCGGCGGACTGAACTTCGTTCAACCAGGATATCCGCTCGCAACGGAAGGGCCGAATCCCGCGACTGCCCCGACTGCTCGGATGACGTGGGTATCATTGT"/>
                    <sequence id="seq_t1436" taxon="t143" totalcount="4" value="CACCTGCGCAATAGTTGGTTAGCACAATATAAGTAAATGCATTATGCCATTATATGGCCCATAACGGATTAGTGAATCATCGCAATGTGACGTCGACGATACAATCTCTGTGGTGCGAAGCACTCCAGGTTTTTAGAGACATGCGCTCGATTTTGCAAGCTAACCCTTACCTCAACGAGACGACAAATCCCGCAGTGGTAAGCGCCGCCGGTTTAATGGAATCTTGGGGGTAACCGCATCGTCCGCTCCACCTACGTACCATCTACTAACGGGCACTATTCTCCTGGAATGGAACCCGCGCTTTAAAGGTCAATAATTCCCTTTCGAATTTAAGACGTAAATTAGCCGCCCCTGGCTCTGACACCGAAGTGGCTCCGCGGCATATAAACCCTAACATTCGCCTCGTCGTTGACGAAATGGGATTGCTGTGTCTGCTCGCACTTTTTCCTCTGGTGTCGTGTAGTATAGCGACGGGATTCGATTATGTGTTGAGGTCTTGGACGTACCGCTCGGTGCCTGAAGTTGATTATACAACAATAGGACGGTGGGGAGGAATTGATACCCACACATTCACGTGGAAGACTTCTAACATAACGTTGTCGTCTTGGATGAGCAAATAGTGTCTGGGGAGGATCTACACACGTTGCTTCTTCACTAGCCTTGAGCTTTGGTTTATGCTAACGTAAAATCCAACTTTGCTAGAGTCCAAGAAGGACGCAAACGGCCCGCGTGTGTGTGCGGGCAGCTTATTTAGGTAAGCCACGGGATTCGATTTGTCCTACGCTCGTATATCTTGCCGTGTGAAGAGTTGAGACACACAGACCATTCTCGTAGGACCGTGCGTATGCGGAGAGATCAGCACTGTGGGCATACGGCCATGGTCCTCAGGTCATGCCAGTACGCCATACCGCCGCAATAGAGACTAAAGCACAATTACACGCGGGAAGTCACTTGTTGTGGTGGGTCTCTACCGATGCGATCCGCCCTTCTTGGCGGATAA"/>
                    <sequence id="seq_t1446" taxon="t144" totalcount="4" value="TTTTGCCGCCCTCTACCAGTCCTGACTGGAATGCGTGGACGAAGCGTGACCGCTCAGACGGGCTTCGGGTTACGTGCAGCGGAAATACCGACCACTCGAGCTGGGAGATTCATTCAGAGTTACCCCTGCAATCTTAAGTCTCATGCACAACGTTCACCCATGACCATCAGCTCGTACGGCGCTGTATGTTCCAACTTGTAGCTGACATAAATTTCGTTCAAACACTTTAGGAAGCTAGCGTGAGTGGCCATTACTCCCATATTGGATCCTCATGCGTTTTATCTTTCACCAGTATCAGACACTGTGAAGGGAACTCACCTTCTAATTAGGCCACGCGATTTGTGCCAACTATGCGCGTATAGGTAACACGACCGTACGACGTCTTGCATTTTCACGGTTGAAACGCGTGCGTTTCAATGACTCGGCAAGCATACAACCAATTAATTGTTCACATAACGGCGTACGTGGTCCGGGTCACAGGTATTGTTTTACCAGAATCAACTCGCACACGCGCTCCTAGAACTCTAACGGGGTACGGATTGTTTCGGTTATCATTACACGACCACGAACGAATGTAAGTTAGCCCGTGAGACAATGCCTTAGTATCTGAGTTGAATGTGAAGCCAGTCTGGATCGTTCATCATGACCGCCGTTCCTCACTTTACGAGGGTAAACTTGGCAATTTAATGGTTCGAATTCGTGGTCCTGACACTGCCGAGTGGCCCGCGGTTGATACTTTCATCTAAATGTTCCATTACCTATTCGTTACTGAAGTGTGGACTGCGGCCTCTCTACACCACAGGATAGCTTTTAGGAAGAATGGCGTTACTCTATGGTTGTGCTAGAGGACAGAGATAAATCCTAGTAACCCAAGGGTATTCAAGGCGGACCCCGTTACAAGGATGAGTTAGGGCGTGCCCGTGCCGCCATGTATGGTGCGGTGAAGGTACAACGTAGATAGGTTTAAACTCGTATGGTACAACTCTGCAGGGTCCGGACT"/>
                    <sequence id="seq_t1456" taxon="t145" totalcount="4" value="GAGTCGCAAGACGCGCTTTTTACCCCTTATGAGATCCCGACCCTTGGACTCGTATCAAATGCAGGCTACGCTCCTCGCTATAATAATGCGTGCGTTTGCGCAGACGTATCCTGCGCCTTTTGAGTCAGCGTGGAAGACGCATATAGGTGCCGTTAGAAGAACATCGTCACTAGATAGATTTTGGTGAGAAATTTGGGCTGCCCTCCCGGCAGCGTGGGATCACTGAGCAGGATATAGCTGTTAATGCTTTGGCAAGTAACACTCAAACCAGTACACGCATCGCGCCGACTGCTTAAATCTGCCCAACCACATCTGTTACACCGCTCACGGATCCGGACTGCTGTTCCCGGCAAAGCAAAGGTGCCCATTGATAAGTAGAGGCCATGCGAGCATTAGGTGTACCGACTGTCACTCAGTACTCCCTAATACGTCCGTCTATCTGGCGCTTATACGCAATTCTCTGTGTCTCCCCCAGCAACGAATACAGGGCGTCCGCGCCTAGGTCTCGTACGGCACTGATACCTTCGCCCTGCACGAAAGGCTACCCGCCGCACAGGAGAAAACGAATACGAGACAGCGCACGCTCAGAGCGCGACTTTTTCCCCTTAATGATACCAAGACGTGCCCTGGGACCCCCTTGTTTAAAAAAGTATTGTGGGCGTTCAAATGCCGCGACCCCACGCGTCTTCGCGGGTTTTAATCGCATAGGAATGTGCTCAGACTTCTTGGCGAACAGTTATGTATCTATGGTTATGCATTTGGGCAGGTATTTTCAAGGAGTGCGCTAGATACTATGCAGCCATGCAAGGCCTAGGCACTAAAGAGGTCGTGGTTTCTGGTGAAATCGAAGCTGCGCTTAATTTCACGCAGGAAGTATACGGGTTTAATCACTGTGCGGCTTATTTTCCGAGAAGCCAGGCTAGCTGAGAAGTCCGAGATTGTTAACAAGGTAGCCCCTTATATACTCATCGTCGCCGTGTATCCGGAACAATCGTTATTT"/>
                    <sequence id="seq_t1466" taxon="t146" totalcount="4" value="TATGCAGAGGTCCCACTTGCAAGTCAAGATACTTGAAAGCGACCGCCGCAGACACCCACAGGGCGTCGTAGTACAGGTTATTTTCTTTATCAGAGGGGCATCCAAGGATCCAACCTGCGGCTCTCACTAGCACCAAACGTAAAAAAGGCGAGAGCTCCATCCTTTCAAGATTGGGCTAGACCTCACTAAGGTGTAAGCCGTTAACTCGGCAGCGCTGAATTATCCGTGAGCAATTAAATTCTTCAGCTTAACCGGATCAGATTCGAATGGGTCAGTAGACCTCATATTCTGCTTACCGACGTGCGTCCAGGAAGCTCGAACGGCAAGTGTCTGTTGTGTGCCGTTAAGCTCCGTTCTACATATTTCTCTCATGGTGGAGTCGACCTCATCTGTCTACGAAACAATCTAGCCCTGGCCACCAAGGGCTAAGGTACCCGATTCACAAGCAACAGGGCATAAAATGGGGACCACGCAACCTTCCCTACTCCGAACCGGCGGGAACGCTCATGCACTCGTCAGATTAAACCAGGCCAAAGTGCTTTAACCTCTACGTTCGAAACGAACCAACATCGGCTCAAAACTAATGCAAAATCGTCGCGAGCATCGAACGCGTCAGACTCTGTGACGGTTGCAGTCCGTACATCCCAATGTAGCGATATCCTCCCAAGTACATCACCTCATGTTAGCTAAACATTGTTTCGTCGACAGGGTCGATAGGAGCTCATAAAAACTCCCAAAAGCCACCTCGCTCTCCACTCTCGGGCCCCTCTGCAGTAGGAAATTTAGAGCAACAAGCGTCTCGAAGCGAGTACATTGTACAACTAGGCGTCGATATCTAGTCGACCAACTACCGCATGAAATTCTTGGTTAGCACCGTTTTCTACATCCGATAAGGCACCATCTAAGCGCTGACCAGACACTCGCTACCAAGTAGCCGGGTCTTCTGCTGGTGGCAGCTCTTTTACTCTTCATGCACACAGAGGGGCCGGCAGCCTGAGAT"/>
                    <sequence id="seq_t1476" taxon="t147" totalcount="4" value="ATGTAAGTCCAAGTTTTCGCCAGTAGAATAGTTGGACCCCAAGCGGTCTGCGATCAAGTCCATGCTAAAGATCATGCGATATACGCTAACACGAGCACAGAACAATCAAATTTCTGTCGTCCAACGAGCCCAGATTATAAGTGATCGCTTCTGATATACAAGTATACGAGTCGCGAGTATATGATGGCGTAAGGGAACGGGTTATCATCGCTGCGCGACTAAAAGGAAGGCACTCCGAGTTTTGGCATAGAGGGCACCTCGCGTACAACGCCAACGTCCTGCAAACACTGGTGGAGGGGAGTCCAGGTAGTGTAAGTATGCACTCAATGAGATTATCGTCTGACTTTTCCCCCAAAAGCAGTCCGAAGTGCCCAACAGGCCGAAGCAATCCCGCGCTCGATGTTCGTGAGGGCGTTCCAACCAACGAGCATGGGGTTAAGAGACTCATCCTAGTCCTAGGTGGGGTAAGCGGGTACTAGAGTGTTGTCTAATCACCGACAGTGGGCCTCTAGGGGAAAGTTTTATCATGTTACTCAGCTGGCGGTGGGGGGACTACCGATAATTAGTACCATGATGAGAGGACACGGCGTACCGGATGGCGTCGTACGGCGATACCGGCACGGAAGCGCTGAACGGGACTTGATGTCTGGCGATATGTTGAGGATGGAGTGTACATCGCTAGCCGGATTATGCAATCTAAGGTCGCTCCTACTTTACCGTTCTTGTAGGCATACGGAATGTAATATCAGTCCGCTCCGACTATATCCGATATCGCACACGCAATCTCTTTATAATGATTGTTCGTACACCGACTGGCTGTCCGCGGAAACACGTATGTCTAGGCTCCATGCTCCGGTCGGTGTGCGCATTGATGACATTACGTCCATCGAGGGGGTCGCGAGGTTGTGACACTTACTTAATAGACTAGTATACGTGGTGGTAGTGAACGTCACTGGTGCTGTGTCCGTTGGATATGGGCGGATCACAGCCGGGGGCGGCA"/>
                    <sequence id="seq_t1486" taxon="t148" totalcount="4" value="TAGTGCAGCCAGATACGCAGGCAGAACTATCCCGTTTCATGGCCTGCCAATCGAGACAAAACAAATGTCTTAAAGCCATGAGCCGCGTGGTTGGCAGGCAACCATTAACAAGCACGATCCCGCAGTAGAGAGGTGGTCGTTCCCGCAATTCAGCCGGCCTATGACCCCGATCGTGAACGGCATACCACGAGATAAGACCAATTTTTTTGATACAGAGCGAGATGCTTCTGGAGCGACTTCGCCTTTGGAATTAAGCCTGCAACAAGGACACGAAGTCACTTATGAGAGTTGCGTGACCTGAAAGATTTACCTGCCATCGACTGGAATGACACTAGTTTAGAGGGTTACCAATTGGCTAGATCCGAATGGTACTACATAGGATTTTCAGTCGAACGTTCTGCTCGACTTCACCCACGACGCGAGGCAAATTCACAGTGCCTATATAATGTGCTCGACATTCAATGCTCCCGGTAGACTCCCCATGGCCATCGGCATCTCACTGGACTCCACTCGAGCAGGCTGTTTAACGCCCATGTGATGTGAAGTTATACACTGATGTTACGCTATACTCGGTCTCCCCGGGGTTGGCGGCGCGCGGATTACAAACGCCACTCCCCCCCAAGATGTTTAACTCGTACACCCAACCGGCTACAAGCCTCGCTATCCAAAGCCTCCCTACTCATGCAGGGGAGAGCGGGGGATGAAGGCGAGTCAGTATTGTATCCTGATTCTTCTTATATAAGTAATAACATGCAATAACGACAGAGCGAGGAGAGTCCTAGTACGTCCGTTCCAACATCCATTACAGAAATTTCGAGGCGTCCCAATGGGACTAGCGGTTCTGTCCACCTTCAGGCAATACGGTAGGTCGACACTACACAATGTGACGAGGGCACTTTGATTGGACCAAGACTGTTGCATAAGCCGAACGCGGGGCGACATCGTTCCCCTCTGAGGCTGGCAACTATTGCGGTGTGCAAGTAGGTGAGGTGTTGCATTT"/>
                    <sequence id="seq_t1496" taxon="t149" totalcount="4" value="GGATCAGCCGTCACTAACCTGTTCAACTGCATGCCACGTCCACTGACGTGACTGCGGAGCTCTCCCGGTGAGCAACCACACTACATGTGTGTATTAAAGAACCTGTTAGGAATGGAGTACATCACCAAATTCTCCTGACAGTGTCCAACTAAGACAGCGTGTTGTTTTCTTGGTCAGGAATTTACTGAAGATTGAATCTCAACTTACTAGGAGTCGGGGAGATTGAGTGCCCAATCCGAGACCATCCCCCACTAAATTGGCTCCACATTTTTGTTTGGGAACCACCTAGACGTGCCGTTAGCTACTTATTAGCTCAGGATTTGGTGTTGGTGGTAACTATTTGTATGAACGTAAGGTAGGATGATAGACGAGTTTTTTACTTAACTCGAAAAACAATGGATTATGTCACTCGTCGGCTACGTAAAATAATTTCGGTTCGTGGCGCTGGGCGAACTATACCCCGGAGACTTCTACGCTAGTAAAAGTATGCGTCCTGCCAGAGCCCCCCCTTCGAGTCGTTGAGTGATCTTTTGCAGATGATATCCAAGCCCTGACTTAAGGCGAAACACGAGTAAGATTCCCCAGGGCCATTTGCGTGATGTTCTGGCGGAGTCAAATACATGTTGCCGCCTTTAGACACGAGCTCCCAGTGACATTGTGTTAGGAATTGTCCGTGGCGAGTGGACCACTTATCCTCAGGAAACAGAATGGTGATCTGCGGCTCTCGATCATGCCAGTTCCCACCATCGCTAGCGTTACGATAGAGTAAGCAGGGTGTTTCTTAGCGTGTCACCCACCCGCAACAATAAACAGCTAACTAGCCCGAATGTCGGGCCTGCGCGCACCGCAAGACTGGCACTGCTCCGGTATTTATCCCTAATACCAAACCCCCGGCCCCGCTAAGCTTGTTGATTGACAATACCCAGGAGCCTTCGATTGGTGCGGCCTTATGTGGGGTAAGAACGTCTACTTTCTATATGGGAGGTCATCAAACAGGTCG"/>
                    <sequence id="seq_t1520" taxon="t15" totalcount="4" value="GGAGTACCTCCGTTACCACTAAAACGTGAAACTGTCGCATCGAGAGTCGGCTGGCCATTTAGGATCTGTTTAATACGCCCTATCTCTGCGCGACCTCACACCACGTAATGATGAACTCATCTACGCACGGCGTGAAGAAGTGTAGGAACATCGTAGTACTGTCGCACCTTCGACTCGTTGCAACACAACGTAGAGAAATATACTGGGAGTCGCCCTTAAGAAGCCGTGGTACATATGTTGTACGGAAGGTTGAGGGGATGGCAAGGTCATCATCCGGGCCTGTAATATTTCCATGAATTGTCCTCTATGTACATCACACGCAGACAAGATTCCCTGAGTAACACACCTCCTAACACGGAGCGAATCCGGGCGCAAGGAAAACTTGTATACGAGACGTCTTGCTCCAATGCGTTTTCCGCGAATAGCGTCCGTGGCAATCGAGGACCCGTTGCGGCGAGAACATGCTCACTTCACTTAACAGGTGACTACATCGAGTCGGGTAACATGCCATTTTAAGAGGTGGCGGCCACCCGTCGTAAGCGTAGTGCGTAGCTTACATTCATCGACGGGGTTTCTGCTGGGAAACCGACTTCTATCCGGTGATAGCTACATACAAATGTCCGTTGATGGATGAAGTTAGCTTCTGGAGACACCTAGGTAGATAAATACACCGAACCCCTTGCCGTGGGACCCACCGCGACAGCACCATCATTTATTAAAAGTAAACGGCTATCTCATAAACTGGATCTCGAAGTACCACGGGCGAGGCTTTCTAGTTCGACGCGGTTTGACATCGATGTGTAAGTTACAGTCGCACAGGATGCCAATGCACACATCGGGAAAACAGCAGTGGACCGTCATTAGCGTGCAGAAGACACTGTTGTCTGGGAGCACTATTGGGCATGAGGGGTGGATGTCGATATCGGCGGAGAAGGTCTTAACGCTGTCTAAAGACTCGCACTAACCTCGGTGGTATTCTTGACATAGGAGCAATATTTAT"/>
                    <sequence id="seq_t1506" taxon="t150" totalcount="4" value="CGGCGTCGCCCCCGACACCTCTCTCGCGTAACTTGCGACTCTCTGGAAATATGGCGCTTTGCTGATCCACGACACCCCGCAGTAAATGGAACCGGTAGCGACTATACAACTGGTAGGACACTGCAGAATCGTCCATAACGCATTATCGAGCACAGGACCCGTCTCCAGAGCCGAAGACGGGCGACTCAACCGTTAAAATTCGGCTAGCACGTATTATCGACGCGAGTGTTGGGTAAACTCGATAACGTCAGCACGGTTAAGACCGTGATTCATATAGCGGGGACTCGGAAAGGAGCGGCGCACTAAAGCAAGCGAGCAAATCTTGCTTACGACATGCCGCTGGGTGCGATAAGTAAGAAAAGACACCAGCGACGTTACAGGTGGGTAAAAGCCGGCTCGGTGCACTGGTCGGAATCTCTACAATCCTATGGTCCATTCGGCGTTTCCGAATGATTCTTTTACTACTTCTGAGCGGTGGGTTTTGCGAGCCACCAGTCCTATTGTATCGCTACCCAATCGCTTGTCTCGGGGTCTACCTCTTCAAAAAGGCATTTTAATCTCAATGTGTGCGTTGCATGCGCGTAGTTATTCCTCGGTTCGAAACTGACAACCACGCCGCACAAAGAGGCGGCTGATCTCCGCGGCTTCCGTTTGTGCCCGACCAAGCGGTCCGTCATAGAGGAAGTTCTGAGTGTAGACGAAGCGCCGCTTCCGGTGTCACACTTATCGAGCACGTTGGCTTAGTTGGACCGGCAAGACCCATGGGGGTCGCAATATATCATAGTGTGGAAGGCACTTGGCCCACACCTAGTATGTGAGACCCGCTATGACGCCGGCCATGATCTACAGATAAGGAGAGAAAACTAGTCCGTAAATTCTACAACAAGAGCGTGTGAGTAGCCGGACGGTCGCCCTCTCTCTAGGCCGGCTTAACAATAAGGTAGATGGACCCGTTGCCAGATTTGTAAACTTGTTGGAACGCATCTATTAGCGTCCTCCA"/>
                    <sequence id="seq_t15110" taxon="t151" totalcount="4" value="GAACGACTGAACCCCAGTGATCGACCTAGAGGCAGATGAACACTGACACGCGTTAAATGCAGCCATGACACTACAGATTATCAAGGCAGACAATGGGTGGCACAAAATGAGCATAAGTGGGAGCTTTCGCAACAACAATGCCCGTATCACGGCATGTATCGGTTCGAGTCATGCTGTCCAGAATCGAATGGCAGTCAAGAGATCTGGTGCAAAACGGTTAAGGGGACTTACTGTGCCTAGAGATCCTCTACTGTAGAGGTTCTCAGATATCCTCGTAACACCGTTGTTGGGAAGACGACTCGTTGGAAGTACCAAGCGTGTCATCTTGCTCATGTCTCGGGTTATCCTTTTAGTGTAAATCGGGATTCCGCTGAAAGCCACTACGCCCCTCTGATCTCCCAGGGCACGCATAGGAGGACTGGCCGGTAGTTTAGGGTCATTGTGAGGTGGTTGAGTCGCAGTTGGACGGCGCCAATTCGTTCTCCTGTCCTCCGACGTGGGGTCCATTAAGCTGTTTTAGCGCGAGTCTAGCCGCTGAGCCAACAAGCATGTGACGGTGAAAGTCCTACAGAGCACGGATAAATTCTGCAAAAAAGCCACACGCGAAACATCGAGTCCACTTCCGTACTGACGATAGATCTGTGCGGAAGTGAATAAAACTAGCTGACTATCTGCTGCATGAATCACACAGGAGGGCTTAGGCTGTCTCACGCAGAAATAGTTAAACCCCCTTTTCCGCTGGAGTCACAGCGCGGAGGGTTGGATCCCGTCAAGCCTCAGAAGTGATGCTTTGGTTCTGTGATAGAAGGTGATACAACCCTTCTTCTTGGGTATAGCATCAGCAGTTCCCGACATTCCCGTAAGGTTCCCGGGACACAAGGTTGGATGCACTAATCTCCGTGCGCACCCTAACCGGACGCGAATGGTTCAATCACTTGCGTTCAAGAGAGTGGTCCCTGTAACAGAATTGCCTTACCCGCAAAGGGCACCGTCCATGGAT"/>
                    <sequence id="seq_t1526" taxon="t152" totalcount="4" value="AGTGGCTGACCGTTCAGACACAGAGCCGGTTACTTACCTTACTTCGCACGGGTTGCTGCCACCCCGCCGTGCTCTCAGGAGTATGAAGTACGGAGCTCAAGATTCATGTTTTGGTATAAGGGCGATCGCGAAGCCCTTCATGGTGCCCCACATGATCTTATCCCCGGGAGTCTTGATCGCCAATTGAGACGTATGGAAGAGCCCGACAGCACCGCGACTGGAAAGATAAGACATAACTTGACAGGGTCTACCAGCCATTAGTTGTCACTGGGATACGGTGTCCAGGATGCGTCAGTGCCGTTACAAACGCTGCCCCCAAACTGGTGTTATCATATGACAAACTTGAGGGATGCAGTTCTATACGTCGAAACACTTGCGCTATCGATGCGAGGGTACAGCGATAAATGTCGTGCGACAAGTGTCAGTCAAACTTCTTGTCACTCCTGAGAGTGAGCCATCCCTGGCGGACACCCGATATGACTTCGGCTGGGCGTTCGCCCAATACATGAACCCAGGGCCATGCTCCTCTTTTGGACGCAACATCTATAACTTGGAACCTTCAGCTATATAGCCTGCACCATGGACTACTGCGGCTATGGGGGATACTAGACCTTGGGCTCGCTTTTCTCCCACAGTTTATAATCCGGTTGTTCGTGGGCCCTGACATTATCCGGAGTTCTGAATCTATCATGCCGCAGTGGTGACCATACATATCAACCCTCGCCAGGGAATAGGTAGAAATTGCCGACGAGTTGTCTGTTAACGGGCTGAAGTCAATTATGCAAACAGCGTCCTGCCGGTTAACCATAGCTCTACCTCGCGCGTGGGGCGCGAGGCCCAAAATTCCCCAATCGTTGTTTCGGCGTACTTAACACCCAAGCAGCTAAGGCCTTTAGATCTCGATTGGGATAGGGCCCACCCCTATATGGCCACTTGTAATACCAGAAGTTTCGATAAATGCCTATAGAGCGTGGGTGCGTTTAGAAGTTGTGCCTTTGCA"/>
                    <sequence id="seq_t1536" taxon="t153" totalcount="4" value="ATTACAGATCCTAACGTTTGGAGTAGGACTCCCACCCTGGAGTCAGGTTGGTCAGAGGTACTGGGACTCCGTGTGTACGTTCATGCCTCGGGAGAGCCTATGGTCTCCCACTCTTTGTTTTCGAGTATGACTCCCGTAACAATCGAGCAGAGCTTGATTCGAAGATTGTATCGTAACCGTTGCGGAGCTGAAGCGCGCTCTGTTTTGGGGGCTGTCTCGAAAGAAACCCAGGAGACCTGGCAAGGTAATTATGTAAATCTCGCTCTAGCTTGTCTGATCGCGGTGTTCTACGGAGCACACAGATAGCAGTGGCCGGCCAACTTATTACAGCCGCGCACGTCCCGACACTCGCCTCATGGCGTGTCACATGACTTATAACCCAATTTGCTGTGTAAGCATAATATTGGAGGTCAGGCAGGCCGTGGCATATGCTGCACAACCAAATTTATAATCCTGGGGCGTAACCGCCTGTTAAGGGAATTGTCTGGTCACACTTATTCGGCGCTACTACCATCTTTTATCTGTTAGTGGCGGAGCGGAGGCATCCCCATGAATGTCTGGCCAGAAGATGTAATCTCTATTTTCCACGGGATGAGAAACGACTTTTCATCATCAACTTAGGCGTGGTTCTGCGTCCCAGTGAACCCTAAAATATGACAATCACCCCTGGGGACTCAGTGGCAGGAGCTCTGTAGGGAGCATGCCCGTCATGAAGCCATTATAGTATGTTATGCGCCCGATAAACCGAGGTTGTCCCCTCCGAGCTAATCTGTCGGATTTCCCAAGCGCCATACCGGCAAAGTTGGGCCTGCTGGTGCGTGTTCGTCTGACCGCGCAGTCGATTAGGGGTCAAACATGTCTTTTGACTCTGAGCGAGCGCTTAGCATCCTCACAGGCGGTACGTACTCAGGTGACACGCACGACACATATCCGAGAGGAATTAATGGAAGTGGGCGCGTCAGCACTGCATCCGCTAGCTTACACTTAACCTTGTAACAAT"/>
                    <sequence id="seq_t1546" taxon="t154" totalcount="4" value="CCTTTGCCGTGGACCGATTGCGATGTCGAGTGTTGATTGGAGACGCCCGGGGCCCTTAATGGCTAAAACTCTTAACGTCGGAAGACAGCAAGGCCACCGTCCTTCATAGCGAGCTCCACACAAGAGGTCATTAAGAGTGATGGACGTCGGCATCGCGAGGTGCACAGTTGGCACAACCTCGCATTCGGTTGGATTGGACCTCGCGATACGCAGCTTCTTCTAAAGCCGTCTAAGTCTGCATGCGAGATTTTACGACCACTATGACGGTAGCGTCAGAGGACCGCCAGGTAACCCGAGGACCCAATTTGGAAATCTCTGCAGTCGCCCGATATACCATACAGGGAAGCCACGGGACTCAAAATATCGACGCGAACCGGGTCGTTACCTTAAATAAGAGAGACTATAGTAGGTCAAATCTCCATAACAAGCTGCACGCCTTGATCTCACTCTTGTAAGCCCAGCAGCTTTCCGGCACGACTAATCAAAAAAGGTGGCACAGGGTCACTGCCGAAGGAGCTAAGATGGACCGATTCCGGACACATGCCTAACAGCCTAAGATTACGACCCGGCGTTATGAGGCACCTGGTTACCTTCATAGCCTGCTGAATGGTGACTGCTGGAACCATGATGTCGCTTAACGGACACCTCTCCAGGCTAAGATGTAGTCTCGCCTACGGGGGAGATCTGATCCCACCAGTTGACGGCGGCTTTCCTAGACCTCTGTTGGATTGGTCAATCTTCGGTGGCCCGAAATTTTATAGTGAGGGTAGCCACATAACTACGCGCTAAGTTGCGGAAAGCCGACATTCCTTTTCTATGGGGGCTAGTCGGATGTGTAGTCCGGTTTTAGGAGTCCGTGTACAGTACCTAAGCAAGACACCGATATGCATTTGCCCCTTTCTGGCAACGGAGACCTCTACGCGCGCACATGGTATTTTTCGCGGACGTACCCTAATGCTCTTAGCTGCCGCTATCAGGCGTAAACGGAGTATAAACACAA"/>
                    <sequence id="seq_t1556" taxon="t155" totalcount="4" value="GGCTCGGATAACTAATCGTTATGTTGTGTATGGGGCCGTTGTCTAATCTCGCCATATATCACTCCGACAGCCGAATAGTCAAACCTAATGCGGAGACTCAGCCGCCTCCCCTCCCCAGGTTTGATTAAAAAGGGCGGCGCGCTCGCTCCCTTGGAATAGACCGGCGTCTGATAAGTAAGTAGGATGTGGAATAGTTGTTAACCTCCATGAATTCTGCCATCTGTTGGTAAACAAGGACTTTACAGGGAGCCCCTCTTAGCTAGGAGCTGAGGACTATGGCTAAGGGTCTACTAAACATTTTACCAGGTGCCCGTGATACTTGATTACTAGTTAAGCGGATTTGTAATTTTGAGAAGATAAGTGCATATGTGTACACATCTGAACGCGACATGTGCGGACGGCACCTCATCGGAGGTGGACGGAATATGTACTCCTAAATCTAAGCACTGCGGCCACGTTAACGGGCTTTATAGAATGGGCATTTCGAGGTACCAGATGTCAACAGAGGTCGAATTTGACTGAAGATAGGGCATTGTCCAATGGCCTTGAGAAGCGGGAATGCTGCCTCCTCGTTTATCGCTGGGCCGGCAACTCTAGCGTGTTGTGCTGTAGCGATTGAAGAGAGCTCGCCGCGGCCTAGACTAGTGCGGAAGAGTGTAACGGGCCTTAACTAAATGGCTCGTTAACGCCGAAGACTATCGAGAGTTGGCTGAGCCAAGGGAGCTTTGCCACGGGCTCGAAGAATCGTTGATGAACCGCGCACGCTTTAGGTGAATCGTGTTTAGTCGCAATGATACGTGCGGTGGGACAAGTGAGTCTGCTAGTACTGTGACACCTGCTGGTGACTTACCTGACACAGCTACATAGTATGCTATTGTGGTGATCTGGATTTCTGGCTCGATTGACCCCGAGCCCGAAGCCCATCCCCAATACCACACGCAGAGCTCAGCAGGGAGCTCTAATCCAGAACAGATCTGGAAAAGCGTAGTTCCGGTCGCTT"/>
                    <sequence id="seq_t1566" taxon="t156" totalcount="4" value="CCGTCACCTTCTCGGAGGGACACGGGGGCCCGCTAAATCAAGGTATATTTTAATTAGAGGAGCTAAGAAATCTTCATATCTAGATCGAGATTAACAGGGTCTCGAGCGGTCCGGCCCTGGGATGAGGGGTGCGTGACCGGTTGACTACGTGCGCCGACGTATAATAGACCTAGTTATCTGTACTCAAGATTCTGAGGAGAGTCCTGTCTCGCGATTCAACGGAAGATCGACCTCACGCGGCGAGCCGTTTAATTGACCGTGTGATCTTAGACTAGTAGATCTCTCGAGAGAGGTATAGAATGTATGACTCGCGGATAGTAAAACGGCGTGAACAGCGGTCATAGTCACACCGTAAAGAGACACACCCATGTGGCTACATTGTCTGTCATTACACTCCGAGAATTCGAATTGATGTCTGATAGAATGTACTTAGTGACAATGTTGGAATAGGGGCTAAATTTCGCGGCGGTCCGCGGAGCGTTGTTAGGAGCACCTAGGCGAGTTGGTCCAATTGCGGTATGTTTTCTCATTGCTGGAGACTTCGTTAACTCTCCTGCATAGCCGAAACACGCTCGCTGAATACCCGTTAGGTGCGCCAAAATACGCGCATCTTGGTAAAAGGGGCAATGGGGGAACACACCCGTCCGGTGCCCCTGGATGGCTTCAGCAGGCTTCCAATTACGGCGAAGTTTTGAGCCCCCTCGTTTCTCGAGTGGGAGGTCTCGACGACTATCAGTCGGGTTTCCGAGCGCCTAGCTGAAGTTCACATCCCGACGTCTAGTGCCTGTAGAGGTTTTACCTTACAGGCGTACCGGGTCGTCTACTGATCAGGTTCACCGCAAGGCTACGCGTCTGCCTTCCCCCTCCGCCGGGTTCATGCCCATTTTAAAAGGTTTCATGTCTATTGGAGTTTTGCTTCGACAAAGGGTACAGACGTGCGCCAATTTACAATTGCAGACTGATGAGAGATGGCGGCAGTACAAAAGCTAAGTGATTGTAT"/>
                    <sequence id="seq_t1576" taxon="t157" totalcount="4" value="ACTCTTGGGTTCTCCCGGTCAATCAGTAAGTCAAGCCAAGCGCATGGGGTTCTACTGTCACACGATAGTTTCATTCCTCGATTCACCGGTCCTACAATTCCTATCGTTGTATTTCACGCTACCCACAAGGTTCTTAGAGATAGAGGTAAAACAAGTGCTTGTATTCGTGCACAAATCGAGTTTATCGAAGCCTCCGTTTCTTTCCTGGATAAACCCCCTTTGGTTGTTGCATTTGGTTGATTAGCGCCCTCCGTTCTCATCTCCACTCCCCTTGACATCTCCGTTTATCTGACCAAGACGTGGCTACGGTGGGATAAAACGCGAAGACTGACATTCAGCTTACAAGAAGTCGTTGACCGACTCAGAATAGAAAATGCGGCACGATGGACTAATTTTGGCGACACCCCATACGTTTTAGGCGGGATCCGGGTCATGCGGGTACTCGACATTCCCGGGAGACACGTTTCTAACGATGTCCTAATGCCCAATGGTCGAGCTCTATCCCGTGCTGCCAGGAGGTTTACTAATGGTCCGAACTCTGTATCCTGTTTGTTACATTATCTTCCCCCATGACCCGGCCTGTGGAGTAAAATAGACGTTATCTGACGCGCTCTGGACATCAAACGTGGAATGGAGCCCAAACGTACACGAACACGGGTAAGAATCGGTTCAGTTCTTCTGGGAGCATACAACTTGCTTCTGTCCGCTCCCACTATAAACGTTTTGAGGGCAACAACTCAGGAGCGGTTTGCTTAGCCCGTAGGATTATAACGCCCCGTCGACATCCTAAAGTGATCACGAGCTGCCTGTTTTCTGATTGTGGCAATGTATTTACGGCCGTCGTCTTTTCAGAAACGCAGGCACGACGGCGTAGCAAGAGCAGTGTACCGGGCACTTTTAGTTTGGTTGGGAGCGATTACTGATGTAAGCGTCCTAGCCATTTAATTCGTCCGTCTAATCCCTCTCTCGTCGACTACTGCAAGCACTGTATCGGAGAACT"/>
                    <sequence id="seq_t1586" taxon="t158" totalcount="4" value="CTAATCTCGCTAGCTCCTATCCGGAGCCGGCCTGGCGACGGTACAGCAACTTCCAATACATGTGTGGACTATTAATCATGAGCGATAACGTCTTGATGGGAAGCAACCCTTCCGAGTGGCGCCGTACCTCGGATTCATATATACATTCTGTACAGGAACGAGGGTGAAAATCGCTTAGTCGTGGATGCAAAGCGCGACCCAAACCTACGCATTAGGGCAAAGTGAACTGTGGTCGAAGAACGCAGTGATGCAATCAATCCTGTCGTTCTGACCGCAGGGCGTGCTGTTGGTGTGCAGGCACATAAAACCTTCTGTCGCCCTGGATGCACCAGAACATAAACTACTACGCTTCAAGTGCTTATTCGCCGGCCATCCTTCCGATATGATGTACTTTGGTAGCCAATCAACTCCCACTCCTGACCTTTAGCTTTCTGCCCAGTCCCGATCATATGAAGGCATTCAAAATACAGGCCCGCAACGTTCGAACTCGGGAATCTGCTTCCTTCTGCACACCACATCCGACCGAACACAGGGCACGAGCAGAATCTGTCGGCGTACTGGGAGTAGTCTCAGGGTGGCTTGTGCCACAGTCTCCTGCCAAGTCCTCATGGGCTGTCTAAACTACATCACTCACTGGCACGACTTGCCGCAGTGTCCGTCCGGGGGAGGTAGCTAAGAATCCTGATCTAAGATTCTCTCATGCCGCCCAGGTGCGTCCTGCCGTTATGTGGGTGCGCGGCGAGCAGCTCTATCAGTAGTTCCTCTTCCTCGGATCCTGTTCAGTCGGTGGAAAGCGAGTCTGAAAATTAAAGAAACTAGGCCTGGTCCTGTACGTTAGAGTCAGACGTAACAGTACTGCGGCTTTCCCGGCCGATTAAAGGTATAGCCTCGGAGGAAAGAGGAATCTTATTGACCTCGAAACTAGACGGATGAAAATGACGGTTTATTGAGCTCATGACTTTCCCATTCCCAAGGATTGTTACAGGCTGGTTGATAAGAG"/>
                    <sequence id="seq_t1596" taxon="t159" totalcount="4" value="CGACAAGTATGTACTACAGGAGGAAAGGCTTGGCAGATAATATCCGAGGAATAAACTACAAACCTTTGACCTAGGCGCCTATAGGAGAACAGCCCACAAACCCTGCGCAATACTCTCTCGGCATTACAGCAGATTAATTTCACGGTCGGTTGTCCACGTTGTGTAACAGACTCCGTAGACCAAAAGGGGTCAGTGGGTAAACCAATTATGTAGATGGTTCTTGCCTAAGCGTCCATCCCAGGTTCAAGCAGCTGTAAGAGGTACGTAACGATGGGGAGGAAGGTAATTTGCTTCGCATCTATGTTGGTCGCCTGTCTCGCTTTTCATCCCGCCAACCTAGTCCATGGCGGCCGGGCAGTGGATCGAGCTGGCCGGCGGATCGTATACCAATGCGGTCGGTTCCTCTGTAGGGATGTTTATCGAGTTATTTCTGTCCGCAAAATATACCGAATAGTGGTGGGGGCCACCCATTCATATTTGGATCCCAGCGGGGCCGGAAATGCTTTTAATGGTGACGATGTTAAGTCGAGCACTTCCTATTATACGGGGGACGACGGACCCTCTACGAGGAATATTCGATTGCCTGTACATACTTTTGCCGGATACCGCCTGGGGTCTTCTTTCACAACAGAAAGGTGTTAACTTGAAAAATCTTGGTCCCGAAGAGAACGTCTGCATCGGCTGGGGGACGCATCATCGACTGACAACCTTCCTTCTAGGCAGGTGCCCGTGCTACCTACTGAGTTGACCCGCTGGTAAGTGACGACTCGATACCCTTCCAGCAGTAAAGACTCATACTAGGATATGTAGCCAGACGGGATCAGTCCGCCCTAATTTTGATCCCCCTCCCAGCTCCTGACGAGGCTTAGGTCTTCCCTATTTTGACGAGTATGATGTGTCTTGAGCTGCATAGCTTCAATATAACACTATTGATGACGGGAAGGTATTAAATACGGTGACCGAACCGCAATCTTGTGTGAGTCGCTAGGTATTAAGTGAT"/>
                    <sequence id="seq_t1620" taxon="t16" totalcount="4" value="GGCCAGGCATATTTGAATTACCACTGCGACCCTCTCCTCTGCGCGCACCGAAATCTGGCACCCAGATGCATGCATTTTCCGTTGGGACTAGGGCATCCATCAGCCATGAATACACCGTTAAATTATGCCCATGGCTGAGCATGAGCGGAATGCAGCAAGGAGTTACTATCTATGTTCAGTGGATTTTATGGGGCAAGTTTATAGTCACCGTAAAATCTCGCCTGTAGCTAGGTTTTACGGATGCCCGGACAAGAAGGACCTTGACTCTCCGGAAATTTCTCTTAACTGACAACGCTAAACGGCGCGTCAATCATTAAGATTGATATTGTCTCCCCTGGGAAAACCTCTTTTACATATATAATACGTGTCGCCTCGACCGGGAAGCCCGAGTCTATGACGCACCTCCAAATACTCTTTTACGGCACCGTTTTAGTAGCAGTGAACCTTAGCACTATCACCACAATCCCCCGCAATCTCCCCTGTTGCGTGGCTTGAACCTGAGCTGTAATGGTTCGGCAGTTTGTCGGTCCGTTGGCATGTAGGTCATAAATACAGAGCCCGCAAAGAGTGCCACTAGACTGTCAGCCTCTGTCGTGTCCTTGCTCAACACGCTGACTAGAGTACTCGCGGAATGTTGCATAAGTCAGAGTCTACTATTTGGTTACATCAGCGTTGCTCACCACCGGACGACCTGCTGGCGTTCATTTTTCTCTTTGGACTGTGGTATAATTCATTTAATGGCACCTACGGAAATCCGTGCGCCGAAGACAATAGAGTAATAGTCCGGGGGCGAGTGGCCCTATTTGATTATCCTCTCCCTTCATGGACGTATTTTGCTAGCTAGCCTGCATTCAAGAGACTGTGATCCGGGAGATTAAGCACGGTACCGAGGAGGCGGCAGAAATATGACCGCCGAACACTAGGCCAGAGAGCAACGTCTTACTTGGCGAATACTACTCCATGTTCCATCAGCCAAGACTACGCCTCCGCATTTTGTCTG"/>
                    <sequence id="seq_t1606" taxon="t160" totalcount="4" value="AGATAAACGACCTCTGTTCCTCCAGATGGACGGATTACGATATGCTTCATCCATGGTCCTGATGAAGATTTTACGTACATATTCGCCGGCCTATATCGCATGAGTCAGTCAGATCATACACGGCAGCTAGATATCGTGAGCAGCTATCTGGTACCAAAGGGCATAGCCGCGTGCCCACCGCGCCACGGCAAGAAACGGCCACTGCCTGAAGGGGAAACCGCCATCGCATCTGTATTCTTCTCTAAGGCTAATTGCTTCAGCAGAGAAATCGACCGTACCAATCTTAAGCAGGAAGTGTCCTAATTTCTATCTTAAGACGTGTTTTCTCGTGTACACGCACCTCCTTCTGAAGAGCTCGAATAGAGACCAACGTAACGGGCCGCGGTGCAAAACTCCCCGAGTCCGGCATGCACACTTCTCGTGTTCTTCCCTGACCTCGTGACCCGTGCCGCCTCGGCCTCGTAACACTTTCGTAGTGGACCCAATGGTTTCTCCTTGCGTGTATATTCAAGACTCCTCAGGATTGCAACCACTGTTAGGACTAACCCCGAGGCATTGTAATAAGAGGACTACGCAGTCTTGGCCCACCTGTATCCCTGACTACGGAGGCGACACTCGCCCTGTTGGTCTACGATTACGGTCAAGTTCAGCTCCCAGCTGATCGGAAGGTCATACTCCCAAAATGATGGCGACAAAACTATGATGCGCGGAGACGCTATCAAGATCAAAGTGCCTCCAGGGGAAAACGTTCTGGTATCGAGAGGATGATTATGTTGCGAATTTTCGCTTTTAGTACAGAGCATGACCTGGCCACTTAAGTCTAAAGACATCCTCGGTCCTGAAAGCGCGCTACAGGCATCCTGCGTCATTGTAGCATTGCGCACACGAGTGGGTGTCTCTCGTAACAGGCTTACGGCGGCGTGGGTATATTGCACTTTGTCGTCCCCAAGCGTGCAATCAGTCAACACGGTGGTAGAACCCGAGCCCCACAGGTGTGGGA"/>
                    <sequence id="seq_t16110" taxon="t161" totalcount="4" value="CGTATACGGTCTGTCCAACACTTAACTGACAGTCAATCCAACTTAGGCAATAGGCTGAAGGGCTCCAGAACATCCAGATCGAAAAACGTCGGGCTAGCTGCCCGCGAGAAGATGACCGACGCCCCTAGGCGCAAGACCGAGCCAGAAGGCACCGATATGTACGGTTAATTAGTTATGGGTTGTACCCGTCACAGAACTCAGCGCCCTTATTCTACCTAGAGATGTAGTCACGTACTTCACTGGCGGAGATGAGATTGCTAGTCACATTTCCTTGGACGTGTTCAGAACAGCTCACAGCTAAGCAGTCCGAGGGAGAGGTAAGGTACGGGCGTAGTCCACAGCTCACACTATGCATAAGTGGGCTCCGTACCCGATATATTAGAGGGCGTCACAATGTTAAGACTTGCTTTGTGCGTGTATCCATTGCAGTAAGGATCGAGAATGGAGTACACATCTCGAGCATCCGACTCTGTCGTAGCCTATGTAAGAGTCCCACGCATACTTTCAACATTGGCGGAATGCACGTTGAGTGGACATTTCTTCCGCAGGTATCCTATTTAGTCTATGTTCCACCGACCATAAACGCCGTGTTGCAGGCACTGACAGAACTATTCGAAAACACCGCGATAGGCGCATACTGCGATCAGGGGATACTATACCTGTGAAGGAATCAAGTATACGTTGCACGCCGGGCTATGCCCTGATTTACGAATTGGTGTCTACCCTTGCGTATCTAAACCTAAATGCCAAGTAGCGTATGTAAACAGATGGCACAGGGGGCAGCCTTTAGGTAGTTCGGATCACCTCGAAATAAGGTTTCGATGTGGTAGACGCGTCCTTACAGCTGTAACTGCAGGTAACGCTTCTAGCGAGGCCTGTACCACTATTGCAAGCTAGAGTAACAATTGAAGTTTCCACCTTATCACGGTTGGTAACGCCCCCAATCTTGTAGAGAACATTTGGGTTAGGTAGGCGATAAACGACAGGACCCCTATAGGTA"/>
                    <sequence id="seq_t1626" taxon="t162" totalcount="4" value="CCGTGGACAACCGTAGATTGGTAAGTTTAGATGGTGGTTAACGGGTCTAAGCATGCTTACAGCACAGGCCTAAATAAATACGAAATGATGCAGAAAGGAAGTAGTCTCTTGTGGACCGTTTCCACGACAGACGTACCCGAGCTATAAAGGGTACTGCAATTGTGTCGGTAAGGCACCCGCGCTCACATACACTGAGCATTGCGCCGTTCGTCATTTTAAATTTTCCTCTCCAGTATACAGCAACGACGGTAATCTCCATTCAAATCTTCGCTCTTACAAAGTCGGGAATTAGCCGCTACTAGTCCCACCCCGAATGGACTAGCGTGGACCAACGTCGTATGTGCTCCGTTCAAGAAAGCCCACCGTAAGACGCTCAAATCTTACCTCGTGTGATTAGTACGCATCTGGAGGACCGCCTCGGTAACGCAGTTACGCTTTGCGTTTGAGTAAACGCGGCCTTAAATCGCTAAGAACGGAGCGTTTACCGGTTGCCCTCCCTGATAACGAACAGCGGCGGGATTGTGAACTGGGCGTTGTTAGGACGTCAGGTCAGCTTATTCGGGCACAGCCCTCCTACCACGATAGATACGGTGTCCCCAAGAAGTTGGATCTGCCATTATGCAATAGTGCTCTGATACGACCGGTAGGGGAGTGTTGCCAAGTTGTACATGATATGCGCCTGTTTACTGTATTGGACCATAGGTTATCTGAAAAGGCACCTTCGGGGTTGGATCTACCTCCCAGGGGATAGGGTTGACGCGGGACCCGCACGTGTTGCTCTCTCTGCGAGGGACTCGCCCCATACGGGCGATCAAGCTGCGATTGTAGGACCCAGCGTGTAGGGCCTCATCGTGGCCTAGCTCATGAGTCGACTTACAGCCAACCGTACACATAGCATGTTACCTTGGTGCTAAGTCCGGATTGGTGAGGAAGCCCCTACCTGCATTCCGATAAGTGACGAAGAGCAGGCTGGAGATTCAAGACGGAGGCGCCTGGGAAT"/>
                    <sequence id="seq_t1636" taxon="t163" totalcount="4" value="GGAGGATCTACGTTACCCGACAAAATCCATGCTGGTTGGAGGTTTTCTGCCGTAACAGGTAGGTACTTGCTGAGAGTCACAGTAGGCACCTAGTGATTAATACCACCATACTGACAATCCGCCCGGACTCTGTGGGTCATTGATGGGTCATTTTCCACGCTTAGTCACGCTTACCAGCTTAAACATCACCCGGATAAACACGATCTGGGTAGTCTTGGACAATTTCATGACTAGTTGACAAGTGGTCCCCGGTGGGGACGGTATGAAAGTATTCGGGTCTAAGTAAATTTGTCTACTACGTCGTGACCAACTCTCATGAGCTAACATTATCGTTCGAACTTATCGATGCGAACCCGGCTTCCTACTCGCTCCCTATCGATCCTGAGTGCAACATACAGAGGCCGGCCGCGGTCTTTCGGGTAGCGAACCGTAGTGAACGGAGGATAAGTAGGGGCGTCTACACCCTGAGGCGTCATAACAGTGTGTTAAGTGGTGACGACGGGGATTGGATTAGACAAGTGGGCGGCCGTATTTACTAAGTATGATACATATAGGGCCTGTAAACAACTATATTAGGCACAGTTACATCCTGCCTTTAGTTGCCACCGACCTAGGCTGGTCTGTACAGTGAAGGTTTACCATACCGGGGGTACGTAAGGCTAGCATCGACACTAAGCCCAATAAAGGTCAACCGATCCATTCCGCTCCCGGGAAGGGATGAGGGACAGGCCATCATCTATCGCGAAGACCGTGGGGGTACCGGTGTTGCATGTGTATGACTCAACTGGTGCAAATTAGGTTTAAGGTGAGGACGCGGAGCATACCAGCAAAAGCTTACTTAAACCGGGGCCGTAAAGAATCTGGACACTGGAAGGGAGTAATTCAAGTAAAGTATGATAGAGCATGTCGCGGTACCTTTAGGGGAACGGACACAGTACGTCCACTAGGTCGGTGGTTTACGTAAAAGGCCATCTAGCCCTGGAGCAGCGGTATTATATCT"/>
                    <sequence id="seq_t1646" taxon="t164" totalcount="4" value="ATGGGCCTTTCTATGCTTCGGTTAGTTAAGTCGAAGTCCCACACATCTCTGACGCAATGTCGGTCGCCCGTGTCAGAATAGAACTACCCCTCGACGGCTATTAGAGTGTATGTGTCTTTCGCACTGCCGACTGAAATCGAATTATTGAAAACGATTATGTCGCCTCAAGCCGTGGCACCGTCGCGCAGGGGCGGACCACTGTGCAAATCCCCCATCAGGAGCTGCGTCGCTCTCGGTGATATGGAACTTTAATGTCCCATAAGAGCGAGGCGCGGACGACAACCGGACTGCGGGGCAGGAAGTACCATTTGCTAATGCGTACGTCGGTCCAGGGCACACGGGGCACGTCCCTTTCAACCCAGCCCAAAACCAGCGGGAATGTCGGGTGGGAGTCCCCCATTATCAGGTACGTGAAATTAGGTGCTGTGCCGAAGTTCAGGCATGGATCAATTATGGGGGTCAATACGCGAGCACCTAGATAAAATGCGAGCCCTTCAAATATAGCCAACAATATCGGAAATCACCGCCGGGTTAACGTAGATCCCCAGGTATGATAAGTCCATTCATTACTCACTGTTACGAGATATTTGGTCCCCTAATTTGCAATCGCCCTCTATGTCGATCTAGTAACCCAGAACACTACTCAGGTGCCTCCAACCTAGACTTTCAAAAAACCATAATTCTCAGCCTGCTTAATCCAGAATTTTCTTTAATGGAAGCGTTGATTTCTTACCCGATGTCTGGCACAGGCAAACCTAGCGTGAAGTATGTCAGATGAACTCAATTTAAACAAGCCACCCACGTCTATAAAGCTTGGATTGATCTGATGGAGAAAATGGAAGGCCTTTACTGCCATCTGACCCTGTTCTCCAGGTGAAGCTCTAATATGAAAGTTATATATGCCTTGGAGTTCGCACTAAGCTGACGGCACTAGCCCCTTCAAAAAACCCAGAGCAGACTAGCCCCAGGGGGCTGGTGTGTGACATCGATCCGCGAGGAG"/>
                    <sequence id="seq_t1656" taxon="t165" totalcount="4" value="TGTGTTAACACGGCACTTGAGCGTCACGCAACTTTAGTAAAGATAGTACCCCCTGTGAGACAGACCTGGGTACAACCGGAGATCACGGTCGGCTATAAGGGAAGTGTCATGTGGCGAGTCGATCATCAGCACTAATAACGTGACAATATCGTGACTCTCCAAGACGCGTCGTCAGCCCCTGGCAAAGCTGATCCCTAGCTCTCCAAAGACGTTCTTATTTATCTAGATTCGCCAACTAAGTGTAGAACCAGTTGAGCCTGGTTTCTACAGGCGGGCGAATGTCCTAAGAACCGCTTACGTTTCGAATGTGGTTCGAACTTGTGTTCACCATGATTGATACTATGAAAATCGATCAGGAGGACGTGCAGCCGTCAACCCCACCCGGACGAACAAAGCCCCGACTCGCGGTAGTCAGGGCCACTCCTGGGAAGAAACAGCATTAATAACAAGCTCTATGTAGCGTGATTGTAATCCGCCTACTACGCGGTTTAGCTGGCACTAGTATACTGGAGTGCGGGTCGAGTGGATACCGTAATACCGCGTCTAACTCGACGATCAGCTTAAGATGGATCTACGCGACCCGTCGAAGGTGTGACACGTTAAGCTGCAATAAGAAACTGCATCCATAACTCGGGCCGAGGAGGACATGGAAGGAATGGGACTCCAACAATTTCCCGGCGTTTACCTACTCACTAAGTCTAACAGTCTTCGGGCCTCGAGGGGGCAGGGGTTGCGGATAGCTCGAACGTCAACTGTATCTACACGAAGAATAAGCTTACGGAGTCTGGTTGGTCGCATCCCGTTTTAAAGATGTAGATTATATACAGCAAAAAATAAACGGACACGAACGTGGTCTACGCGTTTTGGGCTAAAAATATATTGTAGTGCAATCTGCATATGAAGATTATTCTATTACCATGCCTCATAGCCGCATAATTAGACGACCTTTACACACCTCCCGTTTAGGACATGCCTATCGGCCCCCTCTCTCGACTCTCGC"/>
                    <sequence id="seq_t1666" taxon="t166" totalcount="4" value="CGTAGATAGCACACTGGGGAACATTAGTACGTCTTGGTAGCGCTCGAAGTGTGACGTTTCATGATGAGTTCACAACGACACCTAATCTTTTAAGACCCCTCGGTCACACCCCCTATTGCTCCGACTCAAGTGCTGGTCCTTTACCACTACCGGGGCTCGCGCCACATATTCACTGCGGATGTTGCGTACAGCGTGCCCTCACCTGGAGCGAAGCCCGGGCTGCTCCGAGCTCCCATCGTTGCCTACGGACGCCTCGGATCACTTGGAGTGCAAAGGATTCTCGATCTAGATTCCGTTTCGGAGCTGGAGAATTTTTAACCAACTCCCCAACGAGCAGGTAAAGTTTCTTCCCAGGTCAACGATCGTGTCGAACAATCCCTCTAAATTCGTATTAAACTGGGCCTGTACCTTCAGTCTGCGTATGGTTTACTTTGCAGATCAAGGAAAGCCCTACAAGTTTTATCTGATAGGTGCTAGCCAGGAGATCGTATACTATCCCGGGTTTATATATTCGCGATACACATGAGGTCCGACACCGCACTTGGGGCACCAGAAAGGTCTCTTACCAATACATCGACCCTGACCCTTTAAAGATGTAGTCAGGAGTCTCACTAACACGTTTTATCGCCCCCCTAGGTCCACTGATATGCGTCTGTAGTTCACAACGAACCCTGGATCCCTCCCGTCTCTATGAGGCCTGAGTTGACAAAACCACGGACTAGTATTAGCGAGGGAGATCAAATGTTGCCGTACGGCCAACTCCTTACAGCCTGAACCCACACGAGATTCAGTTTGGACCTGAATCATGCCGCTTGGAGTTTTGCCCAAAGAGCCACGGCCGTTCGCCACCCCTTCGCTAGCAATGGCTGGCACCTATCACATGGTTTCCCCGAAACATGCCCCTCGCCGTCAATTCTATAATTCACACGGAGACTCACACTATAAGTCTCAGAAGTACCCGGAATGACGTAGAATTCGGGCATTTTTTTCCAGTGCTGAA"/>
                    <sequence id="seq_t1676" taxon="t167" totalcount="4" value="TCGGCTGAAATAGGCTACGAGGGTAATGTCCCTAAACCATCCGCCGGAACTAACTGCATGCATCACAACTTGCAGGACCTTCCTCTCTGATGGGGGACCCTGTATTAGCACAGTCATGCTAACACAGACGAACGAGCCCAGCTAATTAAGACTCAAAGATGATTCTAGTAATAGGCAAAGCTGCGTTACTCAATCTCACCTACGACGGCCCCGCGCCCCCGGACTATTCAGGACTACAGTCCCAGTGGTATGATCGATGAACCCTGCTTAGCATCTACTCACAAAGAACCCCGGTCACGGCAAAGGCACTGCTAGGCGCTAGATCCAGTGATACCTATGGCAACTAAATCGTCATCCGTTTCCGGCCCTGCTTGGAAATAACCTTGTCGTTGAAATCATTTTCGGTGTACCGTCCGTTAATCGCGCAACTTGGGTATCGCTCACTCATCGTAAGAGATCGCCTGTATCGAAGCTCTGAACCTGGTTAAACGCATAATTAGCTCCGATATGAGCTTAGTACTTCTGCGAGATAGAGGCACACTCATAGAAATTATTTTTTTAAACACTGTGTGGCCATAAGTCGCACCTAGAGACTTGCTAGTACCTTCATCCCTCGAAAAGCGTTATCGAGAGCTCTCTATGCTTTCACCGATTCGGGACTGTGGATGGGTACCGATAGGTTTACCACGTTCTGACCCAACAGTTCACAGGTCCATTTTCGTTCATTTGTTGCTTATCGGAGCTTCACCCGTCCCCCCTAAGGTGTTTTGAAAAGCCTTAGAATGGTCCGGAATCCTTTTTGCCTACTCTTGCATCTTAGCTCGTCACCACGATCGCGAGTCGTTGCATCGAGGTTTGAGCCGACAAGTTGATGTAGGCCCGTATGTTCCTGCGATTACACGGACTACCGGGTACGGGCCCACGCCCGTATTATAGAAACCCGGGCCTGCTGGACCCATAGGTGCTCCCAATTTTTATCTGTCGAACCAGGGCTTGACAT"/>
                    <sequence id="seq_t1686" taxon="t168" totalcount="4" value="TAGCTGCCTACTGTTGCCAAATCAACCGTACCATCGGAGTACTGGATGTTAGGCCAGCGCCAAAACAATGAACTCGGATGAAACCAGGGGCACTGACACTCATGGAGTTTCCGTGAGTAAGCAGGCTGGGAGTTCGCCTCCAGCGTGGGTAATGGGTGTCCTATCGCACTGTTCCATGCGCAGGGCAAACTTAACCACCAGATCTCGACTGCCGGAGCGACAAGGCTGTAGGGAAACTAGGCCAGCATCATTATTATTCGTCAAGGTTCATTGAGCTACACTGGCGGATCAAGCCCCCTTTCTACCATTTGACTCAATCCAACAATTGCCAATTGGGAACTATACCAGATCGACGTCTCAATCTTTGAGCAAAGGCTGACTGTCAAGAACGGACATCCCGACCGTTATAGGCTTTCGGCATTTCTACACACTATACTCCTCTCTCTGTGTTGCTTTGGTCAAAAAGATGAAGTAGGGATCTTACAGCTGGCCTATGCACTAATAGCTCTGACCTCGTGTTCTCGGGTCTCATCTTTGATCGCTACGGATCCCAGGAGATCGCGAACGCATAGCCAAGGGTTATTTCGTGAGCATAGTGTGGCGAAGACGACAATCAGACTAGGTTTGTTATCGATAGCGGTCGATCGTCTCGACACCTATATGGTTAAACTAATAATTCCTACCCCTGCGCGCGTAGCTAGTGTTCGACTCCTACCTCCAGTCCTTGTCCGCACTGCAATAAATTTGCGTACTGACACTGGTTGGAAAGATGCTTGTCCTCGCAGCCTAGTGGACACAATTGTGGCGATGGAGCAAGTATCATCTGTCTAACCGTAAGAGCGCCCGAACAACGTAACATGGCCCAGTTTTATCTCTCCAATATATGCCGAGCTAACAGGCCAACGATCAATTGATGTGGAACACGCGAGTCCGGCTCTCTTGACAACGCAGTTTGGGACGAAACAGACTCGTCTCATGTCTCCCTAGCTAACTAAAGGAG"/>
                    <sequence id="seq_t1696" taxon="t169" totalcount="4" value="TCCTTACTCGGTGGCTAACCTTGCCAAAAGCTGGCCCAGTGCAACGACGCTCGTTCGATACGGGACGGTACGCCCCCTGCACACAGCTGTCGGTGTAATCAGTAAGGTCTAATACGACTTAAAAAGTTGTAGAAAGAGGCTGCTAACGTGGGGAGAACTATAACCTGGGAGTGTGACTCAGTGTGCTCAAGTATGGGGCCAATTTGTAGTCCTCACTGCGCCGCCCGCGTTCTATCATCCTCACGCACGACCACCCTAAATCTGGTCATAATTACTTGGGCGATCAACGCCAGAGCAGATTATTTGTCCGACATGAGAACGCGTCTACAACTTCCCTACATCGTCTTATAGCTACTCGGACCGGCCGCTTTTCGACCATCTGCGGTTGACGTGCAGTCCCTGAAAAAAGGCGCCAACCCCAACCTATTGTAAACAACCTTTAGTCCCCTTCTCACGGTGCTGGTTTGCGTGGTGCGACGTTCTAACTGTGGCTTGTTGGCCCGGATACGCGGATGGAGGAAAGAGAGTACCCAGAGTTCCCATTTAGGGCTGTGTGGTACGGAACAGTCTTAGAAGCTTCTAATCTTATCGGTAATTAAACTCGGTTGGACCCCCCAGTGATTGCGCTGTATAGTTGGGCGGGGGCCCGTCACAACAGCATACTCATTCGATGTAATTGCTCAGTACGAAAAAACGGCTCAAAACTATGTTGATATATTGTGGACGACGTAGTGCTATCACTATATTGACCACGGTCGCTATAGGGGTCACTCTGTATACTCGAGGCGTGGTATAGTTTAGAAACACTGAATATCGGGCTATGCTAAGATACCACGGCCTCCCGCATCCCACTATTTTCCGGGAGAATCTGCTCTACAAATGTCAATGCGGGCAGCAGTTACGCACTGCACAAACTTATCACCAAGTAGTGAATGCTCTCACCGCGGAAGGAGTCAGCGAACTCATAGCAGCACGTAATTGACCGGAGTGTGGGAATCGG"/>
                    <sequence id="seq_t1720" taxon="t17" totalcount="4" value="CTCGTTGCCTGTACTTAAAAATCGTTACCTATGAGTGACTGGAGTGGTAAGATTCATGTGAACTCACTATATGCAAGGGCGAGACACCATGCATGAGTAGCGTCTTATAGAACGGAAGTGGCGCGGCCCAGCTGGAGCGCTGACCGGAACCCCTCAGCGTGCGAGTAGAAGTGTGTCCATCCATGTTAGGGGATTCAAAGAGTAAGTCCCTTTTACCAGCTAACCGGGTACCTCTGGGGGACCTGGAGCTATCGCCGGATATACGTTTATAGAGTGTTGCTTTGGCAATAAACATTCGAAGACTTAAATGTGAGGGTCGTGTTTCTTTGATTGGGCTGCTTCAGGATATTCCTCATTGCGTGTAATCACGAGCGGCTCCAGGGGTCATCCATGAACGCGACTATCACTTCCAGCCTTTTGCAGGGTTGTTAGCGCGGCGAAGAGGCCTTTGAAAAAGCACTTTAGGGATGAGGATTCACTTGACATTAGGGGTTGCTGTACTTTTATCACTCTCGACCATCACGCCACAGATGGACATTCCACCCGGACGAGGCAGTTTTCACGCTTATGGATCATATACTGATAGGTGCACGTTCTGCCTCCTCGGCAAGTCTCAGCATCTCGTTGATTCGTACGACGAACCAAGGACCCAACGCGCGTGTGGACCCAAAGGGAATCCTGGACGAAGGCTGTTCTCATGCTGCTATCTTTCACGAAGCCATGTATAAAACTTGCCTAGGATCAATATGGCGGGTCAAGAAAGATGTTTTGAAGGCGGGTGCAGTGTGGAACTGCCCTGCCGTATGCCCGTAGTCTCGCTTGGCGGTACCCCAGTTAGAGCAGGTGCTGTTGACCTGCTCCGTGGAATTGGCAAGTGACGTCAGACCGCTGATTTCACCGCCCTATATTTCAGTGGCGGGAGAGGTACAATGATTCTGATGAAGTCCCCCTCCTGAAGAGGTATCGCTGGATTAAGATCTAAGCGGAGTGTAGCCGCAAT"/>
                    <sequence id="seq_t1706" taxon="t170" totalcount="4" value="CGGTAGTATCCCCTTTTATACATTTCCGTGTCTCTTGATAAACTGCATACAGTTTCATAAAGCGGAAAGGGCTTACGCTCGTAATGCCCCGCGACCATATTAGTGTTTGCAGCGTTACAGCTCTACATTGCAAGCACCGCTCTGCCGTAGTGTTTGACATGAAAAAATTACACTGTTCGGAATTACAAATCCTCTTAACTTAAGATGTTTCGTGGCTATGGTTACACTTCCGGAGCAGTTACATGGGTAAATTTTGCTAAGTGAGAGCGGCAACCTCGGGTTCACCCCCATGGCACAGCTTTTAGCTGGTTAACCGGTATCTTTTGTAGGCTGGATCAAAACTCTGAAACTGAGAAATTCTGAAATTCAACGATTTTTATTCTGGCCTATGGGCAGTTACGTCCTGAAATACACACCTCTATCTTCTGAATAGTTCTGAATAAGGGGTCTAAAGACGGTGTGCGGCATAGTCGCGCGGATTATGTTGTCGAGAAGGATTGACTTGCATCTGCTATGCCATTCGCGTGTATGTGATACGGTTGCATCAGGATTACTGGATGGGATACAAGGTTGTGTCTTCGAATAGTATTACGGATAAGTGCACCCCATGTACTATCACGGGACTAAACCTTCGGCCTCTATTCCACATTTCAGAAGATCGTTGATACCCGATCGCCCCGCCGGCTACGACCTTTGGCTGTGGTTCGGCCGTCGACAGTCAACTGCACCCCTAGTACATGTACGTCTGTGTCGTTTCTACAAATTCCAACTGCTTTGGACAATGTCCCTAGCGGACGGACGCAGGAATGACATCTGCATAGCAGAAGGAGTATATGACGAAATACGACAGTAATTTGTACTTACTTCCCTTAATTAGTTGAGTAGTTTTGTTGTAGGCCATGTTTTCAGGATGTAGTTGTTGAACGCCGAGTCAGCTAGAATGTGTCACCAACCGAAACGATCATTGAAATTGCCCTCCTTACGTGCAAATCGATGAGAC"/>
                    <sequence id="seq_t17110" taxon="t171" totalcount="4" value="GTTTTGTCCTCCGGGCCCGTGCAGTGGCACGTCACACTACTATTTAACCCTCTGACAGAATGTATCAACCGCGGGGGGGAGCCCAGAGCTCCTTAGTCGACTATCTTGAACGCATAATGAAATTAGAATTCGAAACACGTACGAACCTATACTCGCACTGACTGTCATTTGTCCACAGAGTAAAAGGTTCCAGGAGCGCAATCGTTTCGGAACCTGAGCAAGTGTTCTGACATAGCCCGTTCTACTTGCCCTATTCGCTGAGGATGGGGTGATACTCTCAAGGCCTGACGCATCACTTGCTTCTCACGATGCCGTTCGAAGCTGCGCCGCCTCAAGGATGTCCTTGGCCAATCCACACTATATGCAGGAATGCCACTAGGCAGCGCCGCATACTAACGTGCTTACAGGACGAATGTGGATACGGAAGGAGATCGGCACACGAATCGTAATATAGGACGCGGGTCCCGTTCGTTCTGAGTACAGGTGGTCCGCCCATCCGATTACTCAAGTCAGGCGGGCTATAATTGTACCCGGGCTTCCAAGATCACACTACGCTATGGCTCAATAAGACGGCCTTCAAACTTTCCCTCTATAAATAGCAGGGGCATACTTTCGCGCTGTGCGGTGCGACCACGTATTGACAGGACTTTACGACTGAAATCGACCGCGTGAAGGCTACACCGTACTCGACGCGTCGGAGGTGTTCTCGGGTGGAATATTCGATAGGCCAGACGAGAATATATGCACACCTTCGTATGTGTAATGGTAGGCAGAGGGAGTCACGCTTTTAAGAGTTCGGGTCAGTCGTGTCGGACAGCGCGTGGCACTTAGACAGAGCCGACACATGCGTCTTTTAGGTCAGTGCCGTTGACTGTGCACCGGGGACTCAGCCTCCCCTCTACGCCGTGAGTCATGTTCATGTGATCGTGCAGGGGACCGCATTAGAAGTGGATCGTCGCTGTGGTGCTCTGAACCTCTACCACGAGCAGTTACCACCATT"/>
                    <sequence id="seq_t1726" taxon="t172" totalcount="4" value="TGAATTGGACCACCATCGTCATCATCGCTTAAGGTAGCACCACGTAGAGAAAGGTTAACTAGTCTACGTTGTAATTTCTCCTCCGCCTGTAATCTCGCCTCGTTAAGCCACATTAGAGGGGTACTTGTTCACTAAGATGTCAGTGAGCCCCTACCCTTCCGAAAGTGATGCTTTCTTCAAGATATGCTCCGTGGCTGGCTAAATTTAAACCTACTCCATTCTTACGCTAAGTTCGAACATTAGGCCCGTCAGATACTCGGTTCGACTCTACGCGTTTGAAACCTATAGACCACGTCGTACTAACGATCCCCCCCAAGCTACAAAAGTCCGCTAACGCCTTCCAATGTTGTGCGTTTGTGTAATGAACGACCTTTCCGGGCATAGCGAGAAATCACATACACCTTAACATACGCGGATGGAATCTACCGTATTCAGGGGGCTGGTGCAATTTAAGAGCTCGCGTGCCCTCCCCTGAGATGATTCTGTATCGTTCGTTCTAGGCAATCACGTTCTAAATGATGCAGCAAACTCCAAAGAGTTGCAGTCCTCACGCATCTTGTTTTTTAGAATCTCATGGTACAATGTCCCGTCCACTTCCTCGAAGATAACTAATAGATCTTGTGTTTTGATGGTTCCAAGGAATTCTATGCGGGGATGTGGGCTCGCCTGGCCCTTTGTGCGGGGCCTAACCGTTACTCAAGTATTCATCGGACCACTTCCTGTAAAAGCAGGACGCTCCTTGTTTGTTTCCATCCCACTGAGGCCGGAAGCACGCATTTACCGGGTCATGGGTTTGGATGCGCAGAAACTTCACCCCCCTGTTGCTGACTCACACTGCGTCGCTGTGCAACCCTGGTGTCTTAAGACGACCCTACTTACAAGAACCTACCAAGTAGGAGAAGGATACACTGGTATTACATCCATTCTTTTAGGTTGAGGCTGACATGGGTTAACGTGACAAGCTCCCTTATGCTCTCGCGTAAGCTGTCCGCCTTTGTCT"/>
                    <sequence id="seq_t1736" taxon="t173" totalcount="4" value="GAGACAGATCATTAGATAATATATATAGGCTATCGATGCGCCTCTATGTCTAATTCCCACCATGAACCGTTCTAACCCTCGATAGCGCATTCCTGAGGAATTTACCACATCATCGGCGAGCACAAACCGGGGCTCCAGCGTACAAATCTTGGAAGAACCTCGTAATAAGCGGGTGGCTGTCTAGACGGAGTTCGCCAGAGGAAGAACGCTTTACTGGGTTAGCCCTGCGTCACCACATGTGAGCGGGGGGCGTACAAAGGCTGTGTTGCCCTCATGATTAGCATTCTCGATCCTTCATGTGCCAGTTCACTCTAAGCCTTTGCCGTGGCACTCAAGAGAGATTTAGTAAGGCACATCCCTAGCTGGGAGTTTTGTGGGTTTGACGCGTAAAAAAGAGCTTTAGACTGATACATATAGGGGCACGCTGTCAAGGGGGCTAAAGAAACTTGTATTCGTGGGCGGTAAGCGGACAAACAGGTTTAATGGATTCATGAACACTTCAAGAGGTCGTGCAAAGAGCCTGATAGATAGGGGTCTACCGCTTCAACAGCTTGCGTGCTGCACGCCCGATGTGGATAGATCGCGGAATCATTTTTTATGTGCCCCCCTGCTCCGTGAACTCCAGAACTTAAACCTCAGATGGTATGTACGTGAGGGACAGTCGAAAGTTATGCTACTGTAATCCTGTACGCGACAGAATACGTTGCCGAGCTAGGCGAAATCTTTCTAAGAGGGGGCTCATTGTTCGTCATCCTCACACGGGAGAACCTTAACGGCACGCTCCCTTCCATTACCAATAACAGTTGTGGTCGCTAATGCGTCAGGTGGTGCTCGTCCGTGGTCGCAGGTCCTTGCTCTAATGGTACAGTCCTGCTGTTTGGATGTAAGATGATCCACATGGACCCTCAAAGCTCCATAGATTCCCAATGCTTTGACGGAGACTTCCTGGACATTACCTGGGGAAGGTATAAAGACCAATTCAACGCGTTCCCTGTTATCG"/>
                    <sequence id="seq_t1746" taxon="t174" totalcount="4" value="CTGTGACGTCCTCTGCTGCGGTCTGCTACGTCGCAACCTTTACCGATTGTAATATATATAAGCGTATCAAGGCCTTTATCTGGATAAGCGCCGTGTGGTGCGAGGATATACTCCGCTGTTGGACCTCAAGGCGACGTCAAAACACACAGACGTCGTCCGTTCTGTAGAGCCTTTATATGGTCGTGAAGACTCTGATCGTAGAGTCTGCTCTCCATATGGAACTACTTCCAAAGCGTTAGATTGTAACTGAACTTCCGTTTCTGAGCTACGCATTAAGGACTATCCCAGTGTGGTACAAAAGACGCTATCTTTCATTGGTTAGATTAGCTTTTGGGCCCGGGTTCTTACCGCTATTAACCCCTGCCAGATCCGGAGTCAAAGTCGGTCGCGGGTCAAATTGCATTACAGACGAATCTTACAGTGTCGCACCTATGTACTGCTACGGACGATTTTTGGTACTGAGTCAGGTATCACGTTCACTTGTGTGAAGGCAACAGCAGAGGCATAACGCTACCGGTAAGGAGATCTACCGTGTCTTGCTTCCGCACGGCCCTTACATAAGTACAAAGCCTAGTGCCTGAAATCAATCCGTGCTGGATTGTACATGCCGCTTCTTTTAGGGTCAAGAACTATGACCCACTAATCAGTATCTGCGGGCGGAGTTGTGTAAACAACGATGCTTCTCAGGTGGGTCCACCCAGTATATGCTGGATTGCGCCTTCACGTTGGGTGTCCGTAGGCCGTGAACCGCTATTAGAGAATCACAGGTGTCATTTCCATTGGACTACAGTCGCGACGCGTCACAGCATAAGCTTGTTAGGACAATGTGGCCGGGTCCTGCATGACTTCTATCCGCCGTTCCTTTTAAACACACGCGAGATACCCGATGTACGTTATTATTGCATTCCAGTTTCGAATATACTTAGGCTCGTCAGGACCTCTTAAATACACGAGCTATCTCACATCAGACGGCCGCCTTTTCACAGAGGCGACCCAGGAG"/>
                    <sequence id="seq_t1756" taxon="t175" totalcount="4" value="GAAATATCCAGGATAATAGACTTATAGTATGGATTGAGAAACATTATAGTGGTACCAAAGAGAGAGGGGCAGCGGGGAGCGGTATTAATACAACGCCTAAGATTAGTGAGAGTCTATGTATAGTCCTATGCGGACAGGAGGTGGTGACGTTAGTATATACAATCCCGGATCACAACACCGGATATCTTCATGTCCTGGTCCTGTTCTGATCCAGATCATCATGTTTTTGCTTCTTTGTTCCCTCAGGGTATCATTGTTACTTTGTTTCTCGATAAAATAGAAACAAGAGCCTTCGTATCCAGCAGGAAGTTTCTTCTTGGCTCTGCTTTCTTATCCGGGATCAGAGGGGAAAGCGTCATTAGGCATGCTCCATTTCGACGGTAACGATCTAGTTTGTTACCCTGGTATGTGGATACACCATCTGGCAGACTCATCACGCATATGATTGTTACGAGTTGTATACTTGAGGCCAGGTCTTCTTCCGGCTATCTGGGCAACGGCTATACCACCGTGCGAGCAGTTTTCGATAAGGACGCGAGAGTTCGGTGATAGCGATCCACTCCCACACGCTAGAGCTGCTATCAAATGGGGCAGGCTATTTGAACTGGAAGTCAAAGAACTAATTACCGAACCCGATCTCCATCACTGGGCACACCTGACTGGTAATGATTTGTTGGACCTTCGCCTTGATACCCGCCTTGTGCTATGAGGAGGTGTTTGGCCCTAAGCTCTCTAAGATATACTGAACAACTATGACATTAGTAGTGCCTTTGGCAAAGACTTCGTCCAACTACCTCCAATCGAAATAGTCAATAGACAGTATCAAGTCATAATGCGAAAGTCAAAGTTTGCCTCTAAATTACTATCACGCTGGGAGCATACAATTGCGCAAGGGCTGGGGTCTGGCCGGTGACGAATGCAATAATACGGGGGACTGCAAGCTACTGAGGGCCCAAGATGAGTCACAGAGATGGTACTAAGCATAAGCCGGGCCCGATTT"/>
                    <sequence id="seq_t1766" taxon="t176" totalcount="4" value="TTTACCTGGTGGTGCGGCACTCGCTACCTGGGAGAATGAGAGCCCGCAGTTGGACCAGCTCCGGTTTCGACCATACAACAGCCCCGGACTTATCTTCGCAATCCCCCTAGGGTAAGGATGTGCCTCCGAGGGCAAGTCCTTCGGAGGCTGACTGCAATGTACTCACGTGGAATCGCACGCAGCATGTATCACCAGCGGACAAGAGAGCCCAGTTTTTTACTAGACCTGAACAACATATCACTCCGGGTAATAGGATAAACTGAAAACGGAGGTTTAGCAATGGTCCTTGTTGAACAGTGCATTGGTGTCTTTATGAATGCGTCCACTACTTGTGAATCAACGACTTCCTGACCTTCACACTGTCGCCGACGCGCCGACGGACAGTCGTTATCGTCCAACTACACGAAACCCTCACTTGGCTTAAAGAACGCTGGGTCTCGTGCGATTATGCCGGGAGTCGCTATAACGCACTTGTCGGATCGCGATTCGAAGGCTAATCCCCAAGCCGGATGTTCGCCGCCCTAGCTGCGGAAATGAGCAATGCCTCACAATATATAACCGGGATAGGTCAGCTCATAGCTGGCGGGCCCGATGCAACTGTGATAATCCCCCGTTCCGTTGCTTATTCGTACGACCCGCAGAGCAATACGAAATAAGTTGTAGGTATCACTAGTGTCTTCGACTTTGCGTCGGAACCTCGACACGCATGTTGGAAACAGACTCGATATCCTGGCTCATAAGGTATCTAAGGCGCATGTGTTTAACGTCCTGCGTCTACATCTCGTCGTCAGTTTCATTACTCGTTTAGCAGTCCCACCGCACACATTGCGCACCCTCGGCTTAAAGCACACCAGGGCCACTCTCTCTTTTCCATATAAACATACCGGTATGATCTGTGTGGTGTCCCTACTGCCGACGGACCTACATCTGGCTACACAATAGTAATTCCCTGCCTGAGTTATCCTAACTATCAATTTAATACTAGCTTTAAACGGGTTAA"/>
                    <sequence id="seq_t1776" taxon="t177" totalcount="4" value="CGCCGCGGGTAGTCGTACTAACTTCTGATCGGTATGGAGGGAAGAGTTTAAATAGTGTCTCGATTCGATAGCGTATGACGAATGCGTGGGCAGCCAAGTAATTAAAGGGCCGGATATCTGACGTACACACTTCGAGTTGGCAGTTGTATCCTATTTTTACAGGACTCTTTAACGTGGGTCTTCGCCCCGTACCGCCGTGCAGCCTATGGAAATCCCGCGGAAACCAGCGTATGACGCGTCAATGTGAGTGAGGCACGGACCCGTACACCGTAGGAAACGAAGTACTGATCTCCCAGGGAGTCAACCGACTTTATAATTCCATGTTCCCCTGGAGATCTATTATTGCCCCCACACGGGGTAGCGTACAATGGTTCACTCGCCATCTTCGGTCCGCCGGGGCAAAGCGGCGCGTACCGGACTCACGAGCGTACCCGCCATGTTTAATAGCGACCTGTGGAACGCTGGCGACATCAAACATGGTCTATAGAAGCGTTTTGCATCGCTGTCTTAGCTGCATCAATTTAACTCGGGTGCGCCTGTACAACTCCAGACGGATAATACATGGCACTTGTGTCAAGGTAACGGGCATTTCCCCGCAGAAATAGCGAAGCGGAAACATAGAGGAAGCAACCAAAGGACGAGGCCCCGAGTTACGCATAGCACCAGGTTGCGTCCTGTTTGCGTTCATTACGGAACACGATTGCCGAGTCACGGTATTTAAGCGAGTTGGTAGCTGAGATGGTGTCATAAATGCTCTGCTGTGCACCTCATAGATCTAACCACGGTGCAAAACAAACGTCGGTGTCTTTTGACAATGAGGCGAAAGTTAGCTCATTCTCGAATAGTCACAGTTTTTGCCGGGTAAATTAGACATGGCGTGAAGTGAGTTCACGATCTGATAACCCTCCAACCGATGAGTCCAACAGCATCAATCACAAAGATGCGGAAATTCACGATACATACCCCTGACGACGAGCGACCGGCTCTACACCTCCGCATG"/>
                    <sequence id="seq_t1786" taxon="t178" totalcount="4" value="GCCGCATTGGTCTATGCAGTATTCTGATAACTGATGGCTCCCTGGTCTGAATTGTCCTTGGTGTTGGCTTATGACCACTAACACAGACCACTACATCTGACAAGCAGAAGGTAGCCCTGTCGAACGTGTACTGGCCTGGCCATACTGATAGAAAAAGGCAATCCCGTACATTATCTCTCCACCCGCGCCTATAGATCCTTCAAGTTAGAGTGAGAAATTGAATCCGGTGAACCCTACCGGCGTATCAAGGGCGAATAGGGTCCAGTACGGTGCTACTGACGATTCTTCAAGTATAGAGTCGCTCTTCAGCCGGCAGACATCCTCTCCATTTCCTTAGGCGACCCCCTATGTAATCCTGCATGATAATATAATAACATACGCTGACTGTGCGGCCAGGGGTGACGAAACCCACCTGGAGAAGAAGGGTCGCGATGTACCCTCCAGCATTAATGAGGTGGTCCGTTTCGTTTGCCAATTAGAGGGTAACAGAAGGCCTACGGATTCGCATCGTGCTGGTCGCCATATCGCACAGTGTTTCAAGACTCCCGCTTTAGGCAACTAACATCAGCTGGAGCGCAAGACTGGGCATTTGCCCTGTTTGGGAACGGAGTACGAGCAGACGTCTAGTGCCTCTTAGGATTGCCTGTACATCATGCATGTATGTGCTTGAGCCCCCGAATTTATCCGCAAACAGTAACAATTTCTACCAGTAGCGTTTTTGGCACTGGTACGGATGGATTACTGGTAAGCGTAATACAGGACATCGGACACATGAAGAGCTGCGGAACTATGCGCCATTATAGCTCAAACCATCGCGTTAAGCTTAGCAATCCAAATACGGGAATATCTTGCGGGAGGAACCCCATCGTCCCGAACCGGAGAACCACGGACGACTAGTTCTAGACATTTTCTCGAATGACTCAGCGACAACAGGAAGATCATGACTAGTATCTGGTGGCGAATCAGAATGGGTCTACCTAAGATGCCGATCTTCAGCTGT"/>
                    <sequence id="seq_t1796" taxon="t179" totalcount="4" value="TACTTCCCTTGGTACACAAAATCGACTCTAACCGCCGCGGAATTATCCAAACGCCATCTCCAATGCATCGGACTCTGCTTAAACGTTTAGCCACACCATGGAATGTACGACTGAGAGGCATCATACTAGACTGATGGCCCCAGCGCCATTATCTTTGTGCGGCGTTCCCCGTTCCCCGCGTAAACCAGCATCGATTGATAGTTTTTGATTAACTGATTGATGGTAAAGTTGTAAGACTTAGCTATTGACATCATTGGTTCGGTCCGCATAGAGGTATCTCCTTGAGTAGGAAAGAAATTGTCTTAAAGCTTGAGGCCAGCCATTACAACTAAATGGATACGCACGCAAAACGACTGGCATTAGGGCGCACCCAGAGTAGCTTTCACGTATAGAATAACCGAGCAATATCCGAACGGGACGTTTCTACTGGCTATATGCCTCACACCGATCAAACATCATCGATAAGTCTTGTCACCGATGTTAAGGCCGGGCCACCCATAAACGGCTACATCAGAACACTGGTGGGCCACGCATATGAGTTGGACAGAGGTAATGATCAGGCGCAGTCAGATACGACCTGGGACTTGAGAGCGTCGCGTATTGCAGGCGAGTATGACGCAAGTGGCATTGGCTATACCGGACGAAGGGCTAAACAACGACTGGTGAAGACTATGTCTGCGAATTACAGCCCCCGTCGGAATTGTACCTCGTGATGCTAGAGGGAAAGACATTTGTGTGATATCATTTCCTTCCAGCAATGGGCAGAAAAGAATGACTAAACGCATTCTGGTGCCCACAATTGCGGCCGACCAGCAATGAGGAGCTCATTACCCATGATATCTCACCACTATCTTCACGCGACCGAATTGTAGTGGTCGCATATTTCCCGCGATCAAAGGTTAATTAGCATATGCTGGGGACGACGCATGTAATTACGTCTGAACCTCTCTTCCAGCACAAAAACTTGTTAATCTGCGCTCTGGGCGCCAAACTGCTCTGA"/>
                    <sequence id="seq_t1820" taxon="t18" totalcount="4" value="ACCTAGTCAAAATATTCGCCCTGTAACGTTAGGTTACGCAATGGAAAATCTTCAACATTCACGTAGACATTCGTGTCTTAAAATAGAAGGGGGGGTCACTTAAGGTCCTCCAGAACGGGTATGGGGAAAACAGTAGACGCGTTCCGTCACGTGCTTTAGCGCAGGCAATGAATCCTCACCAGTTACTCCAAGACGTTCCAAACGCGATTATCTCGGGAAAATGGGGATGTGCTCAAAAGTTCAATAGAGCCTATATTCAGTAGTCACTGTCGATCAGGGGCATGTAGCCAAAACACAGTATACTAGTAAGAGGTCGTACGGCCTTAGGATTGCCCCTGAGATCTAAGGGCGGGATGGTCAATGATTATGCTAAAAACTCTTACGGCCGTTGAAGAGTACGGCCGATCTTCCGAATTGGACAGACGATTCACTCCGATAGGTTAGAACGTCCGACTTTTTTCGCGGGTTCCGTCAATGGATAGGCCGAGCTCGCAGTCCACTGCAGTCATCACAGATGTAGGGTGCTTGGTGATCTTCCAGGTGCCGCGAATTGGTAGGTCATTGCCTACTCACGTACGGCGTTTCGGATAGCACCAGTGATTACTGCACGTCGCCATGAAAACCGCTCCCAGATGGATACTCTTTTGCAACAGGGTGATCACGACCGTGAGTCAATGTCTGTTTAAAACGAAGGACACGCTGGAGATGCCCGGTTCTGGCCGGCCATGCTATTCGATCTAAGGTTTGTATAGCTATGCTTCACGCTTTAGGAAAAGCGTAACCAACTGCAAAATAGCTCGAGGTTTGACGCCTGAGACTGCGCGCAAGGTCAATCTGGCTAGTCACTTACATTGAGAAGGGCCTTAGTGTTGGCGTGTGGGCAGGTTGCTTTGTGGAGGACCGTATCCTGTGCCCGAGCAACATCCCTTATATCACACTCAGTGGTACTCTGAGCACCCGAATTCACTACAAACATGGAAGTTTGATCCTCATTTCGCTT"/>
                    <sequence id="seq_t1806" taxon="t180" totalcount="4" value="ACGTGCTCTAATCTGACGCGGTGAGCTTATACAGACTAGGACTCGTTTGAAGTGTGGCTGCGAGTTCCGACGCCTGAAGCTTAATAGGTAAGTCTAGCGGGAAGTGTCAAACGGCTGGTCGCACCGACTAGATAGTTCAAACGATAAATAGCTCTGATGGACAGTCAGCCCCTTATACCGTCACGAAAGAACCTAAGCCTGGGTCTCCCCGCCTACTTGGGCTAGCTCAGGAGGGCTGAGTTGGAACGTTACGTTCGCTTCGTACCCACGCTCGCACGAATCACGCACTTCGGGACATGAACTACCACATTTTAAGGGTTAGCGTGGCACACGGGAACCCGATATCGCCCCTAGACACCCAGCGCCCTTCCGGAACTAAAGTACATCGCCAGTAGACTAATACTCCTGAGGTACGCTTCAGACATGCACTTAGGTTGTGCGATATTCGAGTTCGTGTACTTAGATGGGTAGCTCGTTGATTTCCCGGGAGACCGGTTCAGAGTTACTATAGTGCTGGAGCGGACATCTATACAGTCTTCCTTCCCCTGGTGCAGAACGCAAAGACCTCACCTCCGATCAGAAGACTTTTTGTGCTCATATATACGTGAAAACTAGTACAGGGTCTAGTACAGGCAACTACGACTCAGGGTGTCCCTGCGGAGTCCCGAAAAGACCCATCTGATTCATCGTATACGAGACAACAGTTCCCGAAATGGGACCTGGGAATTCGTTTTCGAAGTCCGGGAACCCCCATTAGGTAATGTCCTAAGTGCGTTGTATGCGGGCTTAGGTAATAACCCTCGCAGGATAATCATGTCAGGTTATGAGAGACGACACCCCGCGCCTTTCCCGCCTCCTACCCGAGCTCTCGCACTCTATATACAACGTAGAAGTTGTAAACGTAGTGCACAGACGCATGAATCCAGGCTCAAGCGTGTCTCTACACTACAGATGTGGACTAACAAAAGACTGGAGATTTCATACCGCGGGACACTATGAG"/>
                    <sequence id="seq_t18110" taxon="t181" totalcount="4" value="ATGTACGGGTTTTCTGTAGCAGTCTCACGCCAAGATTGGCCTGATACATATACCCACGTTACTGGGAACTTTTGCAATCAAACCTACACCGAAGGGCCTGAACGTTGGTGACGGGATGCGCGCCATCATACTGAAGGCTCACTAATTCCCGACAACCGTACTGAGGACTCTAGGGACCTACAATGTTGTTTGGGCTTATACCATTATCGTAAATATCTTAAATGGCGGTCCAGCGAGAGCCGACAGATCTTGGATTGTGGGTAAGGATAGAGAACCCACGGGCAATGATTCTAGGGTTTCTCATCGGCTACTGTCTACGTTGGCGATTTTTAGGACAGTTCCGGGAGGAGCGGGGCATGAGCCTTGAGCGATGCGGTATAGCATGCGTTACCGAGTGAGCTCACCTTTTCAATAATAGTCCCTAGAGGCGCAAACTAACTCCCCCGGACCAACAGCTCCGCCCTTACCAGGAACGCCCGTCTGATCTTGCTGTAACTCGTAGGCGACCTACAACATTATGTCTCAACGACGGATGCAGCGCGTCCTCGATAGGCCGTTGCGTCCTTAGGGGTCTTGATCCAACCAACAGTGGGAATTATAACCCTGTGGTTGAATCGACCTGCTCGATATAGTGTAGACGGTCCAACTAGAGAGGATTCCCGTCCATCATATCACCTGCCGCAATATGACACTGTTGCTGTGCCAGTAAGTGTCAGAGCAACAGCTACAAAGCCCAGCCTCGGGTAGAGAGATAGTTCATGACCGGGAGGTAGACTGTGGCTTGGGTTGATAGAGGATAACCATAACTACGGGGCTATCGACCCGAGGTTATGCATGTGGCCTTAGCACGTTTGAAATTTAACCCATGCGCTTGTTCTGAAAGGGTTTTTCTGCACAAGTGAAAGGTACGTAATGCCCCGTCGGGGCTCTCGAAGTACTGACAGGAACGTTATTCAACTCACAATAGGGGGGTCTGCTCCTATTTACAGGGCGGGGGCCA"/>
                    <sequence id="seq_t1826" taxon="t182" totalcount="4" value="GTAATCGATCATTACCCATTCCCTATAGTTCGTCGACTCCTCTCTCTGGCCTGCGCGTAAAAACTTCTGTTTTTGCATTCGTAATCGCACTGCTGCCCTATATCCTTAACTCTCGACGAGAGGACGAAGGCGGTGGCTTGTACAAATGTCGGGACAACAACCGTATGTCCGGCTTTCCCTCCGTCCAGCGTCCACTAGAGTAAACACCCGTGACTCTGCTATCCCATTGTAACAAATCCTGCTCGCGGGGCCTCCCAAACGCGCATGTGCCTCAGATCACACCCTCTCGAGTCTCTTTGAACCATGGATCTCCTCGCCTTAACCGCGGCACTGGCGCAGGGCCTAAGCAGTCCAAAGCCAAGCTATGCCTTGCGTGGGTGTTAGCCGTAAATAATAGCTATTCACGGAGCTATACCAGACCACCCTGTGAAGGTATGCATAGACCCCGGTAGCCTTCGGGTCTAATAGAGACCAGTCGTCTAAGAAGTTAACGATGTCATCCAGTATTGGTGCAGCCAGTGTCGGCGTGTTGGGTCTACAGCTTGAGCGGCTTGCCTGATGCTCTGTAGGCCTCCAGCGATCGGATATCTAGTGTTGACGGCTTCAACTGCTCAATGAGATCGAGAACTTATAGCTCGAACGGAACGGACCCGAGGCTCACTCTATCGTGCTCCGAGCGTAACCATTTGCGTGAGGGAAGAAGGTCCCGTGCTGGCCGAACAAATCTTAACAGCGCGCACAGTGCTAGGCCTACCTACCCCCGCGAACTCGAACCGGATCTGATTGACAAGAGCAACACCAATAGTTTGACGGCAGTAAATGACGTGGGCTGCGAACGAGGGACCAAGTCCGTCCGCCACTGATTCAGTCCTGATGTCTTGATGTAAAGTGAACAACAAGTACCCTCTACGCTTCCCCGCTGGGCTACGGTTTTACGGCGGCTTTCAGGACACTTTATCCGGATCGTGTGTACACGATTCCCACGCGCGCGCTATTATAT"/>
                    <sequence id="seq_t1836" taxon="t183" totalcount="4" value="TCGCCCGTCGACAGCGTAGGAACTCCTTCCGATAAGCCGTGAAACCAAGTAACAGTGTCGTGGTTGACTGCGCAGCTATACAACCTATAGACACAGTTTCTCCGATTTTCTAGAAAAGAGCGACAGTACCTGGTATCGAACGGCGGGCTCACCATAATGATTTTATAGCTTATAGGAGAAGATTTACTCTAGAGTTGGCGTCTCTCGGAGGGGTATTCCGTCCCGCGGTTAAACCTAGGTTCCATGGTTTTTGCTGTTCTTACCCCCACATGCCACCCAGTGTTGTCCAATGAGAAGGCGCCCCTTTAATTCTAATACCACCGCCCCGTATCTCCCGGTGGCCATCCACTCCCACGTAGACACCCGTCTCACTTGGTGCCGCGTTCCTCGATAACGGAGCGGCGACGGGTTTTGCGCTAGCGGATTTGCATCGGCTGCCCGAATATATCGAAGGCCACCGGGTAGCCTCGTAATTCCTTTTATTACCGACGCTTTGGAACCCGTTAACCGCCGATAGCTCAAAATGCCACTCCCTTACCACGTAGTAAATCTCTCCTCGTGACGTGACACCGTAAGCCTTAGGCACGATGGTGAACGGCTTACTCTAGGTGAAAATTCGGGCGAGGATAGAACGATTATCGCGTCTTAGGAATCACAATCTTTTATTCGACATTGCATTATCTGGATTATAAGAGCGGAAGCTCGTTCTTAAGCTCCGATCCGGGCACCTGTCGCCATCCCATTTGTGTGATTGAGCGGCCACAGTATCCTTGTGTTTAGGACATTCTTACCCCCAGGTTACGGCGTGTTATATGTCGTCAGCGTTTGGGTCCACATGTCCATCCTATCCGATTGTAAGACTTTTCCAGGCCGAATACCTCGCAGGTGGGCACGTCACCTGAGATACCGCGAGCGGTGTTATTAGTGGGACGAACGCTTCCACGTCTCTAGATACAGATTTGACGAGATTACATCGTTTCATTAGAACCCCAAGGTCTGA"/>
                    <sequence id="seq_t1846" taxon="t184" totalcount="4" value="TTACCCTGTCGATCGGATACATAATGTGGCTCTATAGGGGATACGGACGTGTGGCGACTTAAACGGTGATACACGTTGACCAGTTTTTCCGCAAATTTGCGTCCACAACATAATCGATCAACATTGAAGACAAGTCCACCGCAACCGTTAACACCGCGTCCCTTCAGGTTGGTCCGCCAGTATCGGGTTGGGCTGTGAGAATTCGGAGCTCACCGTCGATATTACGTGCTCATATTCGTATTTTCATTGACACGTCAACGATCAAACGTTGACGGTAGGGTTCATGAGCTCCATGTCAAACGATCATACTCGCTCCTATAATCAGCGCACGGTTTTATGGTCCGTCAAGAGCGAGCGACTCATCCGGGAGTTGGTCCCTGGCCGACCCTACCATTTCGCACGCATCGTGAGGCTCTATGACTCTCACCGTTGAAGCTCGATACGAGTTGGTAAGTGTATGCGAGCAACAAAGTGGCGCCCAGCCTCTCACGACCCCAATATACAAAGATTCCAGCTGAACTTTCTAACTGTTCCGGACTGCATTGGACGGAATAGAGATACTGATTCATTATCAATCAATAGCTACACTCAGGGAATACGCTTACAAAAATTTAAGTCGTTATTGTCACATAAATCCATCAGCAACCGGGGTCAGTTAGCCTCCAGCTAACGGTCATTTGTACCCACATGTACGCGGAACTAAGATCCCTTCTCGTGACGTGTCACACGACCACGTCCTTTCGACTTTGCTTGACGAGCTCGGTACAAGTTAAACCGATTATCGTAGAATTTCAGGTGAGCCCGATGAGAGGAGAGGTCTGCTAGGAAAGCCGTATACCACAGAACAACAAGGGACCATGGCTTCACGGTACTACGCTAGTTTGATCGCGAGGCATGTACACACTGCGCATACCAGTACTCCACGTTTTAGTCAAGGCAAGGGGAATATATGGGTCCATCTCGTGCCAACCGCGCTTATAATGTGCTTACCACGGCTAAC"/>
                    <sequence id="seq_t1856" taxon="t185" totalcount="4" value="ATAAGAGACAAATTCTGCGATACAAGGTTCTTTAAGGATGAAGGAGGAGGACAACTGTCATTGCAGAGCCAACGCCTTGCACACCGTGTATACATCCACTCGAACAGACCCGTCCTTGCTCCGCCAGGGGTCCTTGTCAACGCCACCTACCTTTGATAGCTCCTCGTAGCTAATATCGTGGTTTCAATCCACAACCTCTGCTCCATGGACAACGCTGGTCGTCAGCGAGCTACCATCGACTTTTACAGAGCACCACGTGCCCTTGAAAGGAAAAGGAACCGGGATAGCGGATCGTTACCTGATCATGAAAAATTTAGACACAATGACCTACCGGAATCCCCCATCTCTCCTCGGGGTAGCCATAGTGGCGAACATTGGTTGTATTGCCGTGGTTATGCACGAATGATCAATCATTGCAACGATTGTTAGGTTAATATACCAGGAGTATCCCTGCTGCTTCGAGCAGTTACGTAGAAGCGTGCGGAGCGGACTGTAGTCCGGCGTTAGATCCCCTAGACACTTTTGTGGCTCGACACCGTCAGAGCTTCCCCAGAGAGTGGAGTTCATGATACATCAGATCCTTGAGTTCTAAGTTGCTACTAGTTGACAAAAAATTACTAGTCTGGTAGACGCATGGTCCAGCGATCTACCGCGGCAGAGTAATACGGGCATACGTCCGGACGGGTCTTAGAGAGTCCAGAGTAGTTCAGGCCACCTCCGAATAGTACCTCAGGTATTGGAAGATAACAGTTGTGCACATTGATTTCACCTGGCAACTACATAAGATTAACTTTTGGCGTGTTACTTCCCCTGTGGGTATTCACCAAACGATCAAAGGCGGATTGTGACCCGCGATCTAAGTATTGCTGACACCTATCAGATTTTTCCCCGGAGACACGACGATCACCCTACGAACTATAATGCCGACGGAGACCGAGGCTCCTGGGCTCTGGGCTCTGTGAAATGTCGTGGATTTCTGTCAGTCTTCCAAGTTTCTAAA"/>
                    <sequence id="seq_t1866" taxon="t186" totalcount="4" value="GGCTAATCAACATTCAGTGTCCATGGCCTTCCGGCCGCATCGTGACATGAGGCCCTACTTTAGCGCGCTTTCAGAAACCCGGTTTGAATATCTCTTTACTCAAGAAAATTCTAGCCTTTTAAGCAGGGGGTCTGAGGCAAAGCTTTTTCAATCTACTCCTGTAGCGGATCGTGCCATCGTAGACCGAACAGCGGCACACGGCATGCGTGAGGGCCTCCCTACTACGGAGTGTACGTGATCTGTCGGACCTGACGTGGTCCTATGAGTGTTTTTCCGTGCGAAGATCATGTATCTGCTAGGTGTGGAATGTCATCAAGAGGAGAGCTAGAACCTTCGACGGAGTAACCCCGCAGCCTCAGCACTATTCTAATGCTTATGAGCCTCACTAGCGAAAGATAAGGCCGAAATTCGGGATACTCGCTGCAAGGCGGACAACACGGATGGCACGCGTTGCCGCTGACGCCCCGAAACTTTGTCAGAGTTTAGTAAGTTCAGGGGCTGGGTATTGTCTACCACGATCTGGCTGCCCAATGGAAAAAGGGTATGACGTACGTTTCAATTGACCCCATGCTATAAAAATCGACACTGCATCCTGGTAGTAACGCCCATCTAATACGAGTCTTACGAACGAATGTTCAAGTTTTTTTATCGACGTGAGGCGGACATCAACCTAGAACGCGCTGCCGATCACCTTCGCGAACTCAACCACGACTGCCACTCGGTAAACGATTCGCCTATTTCATGGAGTTCCTATCTTGAAGGCCGTCTGTGGGCGATAAAGCGAAGCCGTCACCTGATGTTTACCTACCTACCGTCAACAAAGATGGATCAGATGTTACTCGCCTACGGAAGTATGCTGGAAACCTCGTGGGTCCCATCGGCTTGCGGCTGTCATATCTGTTATGGCTTCTCTATGCACAGCTGTAGGACTGTGCTAGTCCGTCGGTCAATAGCCTTCACTCAAGTCACTTAATGCCGGGAACGCATCATGGATATCGCT"/>
                    <sequence id="seq_t1876" taxon="t187" totalcount="4" value="CGACCCTCAGCAAATGACCCTCGACAACAGCCGGCCCAAGCAGCATTAAATCACATGGCATGCCTAGACTACTTATCACCTGCGATAGCGTGTAGATGGGTGGTAAGACTTCCAAGCGTCGCCGTAGCTCCTATTTATTTCCAGATCAAGTACACCATAAAGTCAGTGCCTCGCGGTGACGCAGATTCGAAGTCCCACCCGGACGTACGCACAAGTGCAAATCGAGCGTTGGTCGTAAAATGCCGGGCTCTAATCAATAAACCCGACGGGACCGTGGAACGTGACCTGGGTATGCATGGAATCAACAGCTACGGTCCCCCTTGGTGCACTAGAACACAGGCTATCATTCTTAATGTGATTATCAGCCCGCAAGTAAAGCGGACAGCTGTCCTTCGATATTTGTTCAATGCCCAGACAGGACCCTTATCCAGTGCTCCAAGCCCGATAAGGTGAAGTGTTGCGAAAGACCGGTTGAAATAGATTGAAATACTTAAGTTTGGTGGCTCGGCACATCACATCCGGCTGAACTCAGCGAACGAGCCTAGAGTGTGGTCCTGGTAGGAGTGTACGCAGGGTCTCATGTGCGTTTATGTACTTCGAGGTCCTCATGGACCCTATACTATACAGTACTCACAGGCTTGGCGCACATGATTGGTCGCCTTGGCGTGGTGGCTGACCAGAGGGAAGAATCATTCTTTTATTGAACCCCGGTGCGTCGTTTCGTCAGACTGGCGCGTGGTGACCGGCTTCCTCAGTCTGTCCAGTTCCCTGCATCTTGTTCAGTGGGCCGGAAGCGCGACGGGGCCTTTGGAAAACTCCGCGTATTCGAGGAGGCCTGTATCTGACGTATTAGGAGCACGTGTTTAGCCTTGGATGATATTTTTAGACTCGAAGGGCAGGAGACTCCAAGCTATGTCTAAACCAGAGGGACCTAAACTCTGGGTCCTTGAACTTTAGACCCTGAAGCTCCCAACGATCCCTACAGGCCGGTGGATACGAC"/>
                    <sequence id="seq_t1886" taxon="t188" totalcount="4" value="GGATGATTTACGTGTCCCGACCAAAAGCAGAGTGGCTGGAGGTATGACAGCGTACCAGGATTGCACTTGCTGACGGTCACTGTAGGAATCAAGGGATTAAACACACCATACTGGCAAGCTGCCAGTGGACAGGGACTCAACGAGGGGTCATTGTCCAAGCTTAGTCCCGCTTAGCCGTTTAAATACCACCCCGTGACACATGAACTTATTGGTGTTGGAAAGTTACATGTTTAGTTCAGTTGTGGTTCCTGGAGGGGACGGTCTCACGGTATTGGTGGCTACGTTCATTTGTCTGCTACGTCGTGCACAACACAAATGAGCTAACTATATCATCCGGACTTCCGGACGCCTAATCAGCTTCCAATTCGCAAGCTATCAATCCTGAGTGGCACATACAGTGGTCTCCGCCGGACTTTCGCGTAGAGAAGCGCAGCTATCGGAGGATACGTAGCGGGGTCCTCACCCAGACCCGACATATCCATGACTTAATTGATGAAGACTGGGATTGCACTTGAAGAATTTGCGGTCGTATTTACGAAGCATGCCTCTTAAAGTGCACGTACACACATATCTAAGGCAGAGAACCATCCTGCCTGTCGTTACCGCCTACCAATGCGGGTTTTTACAGTGAAGGTTTAACATACGGGGCGAACGTAAGGCTGTCATACACCCTTTAACCGTTCAATGTCAATCGAACCAACCCCCTATCCGGAAGGGATGAGGTACATATATCCATCTTTCACGCATACAGTGGCGGTACCGGTGTCGCTCGTCTATTAATTAGCGGGCGCAAGTGTGGTTTAAGGGAACGCCCTGGAGCATACTAACTTAAACCATCGTAGACAGGGGCGGTGAAGAATTTGGCTACTGTAACGGAGTGATTCAAGTAGAGCATGATAGATTATGTCGCTTGTTCTCTAGTGGCACGGACAACCTACATAATCTGGGCCAATCATTTCACTAAAAGCCTTTCTGGCCTCGAAGAAGTAGTATTATATCT"/>
                    <sequence id="seq_t1896" taxon="t189" totalcount="4" value="GACCCACCCTGGATAGTGTTCGGGTAACGTCAACGCCCCACTACTGACGCACGCAACCGGAGCAAGATGCACCGACGTACATATCTTTGATCCACGGCCCAGCGTGTTCAATGCTGTATGTACTATAGTCGCCGATTTACTGACGCACGTTCTTGTCCAGCTGTTCGGACGGCCAACGGGAGCTGTTGGGTCAATATAGAGGGGGGTATCATTACTCGGCAGCGACCGCCAGATTTAGAAACACGGAGAAGAGGAGGCATGCTGGATTTCCCCAGTTCATGGAGTCGGTTATGTCCTGTCTGCGGAGGGATAACTGATGCTCACCCTTTGACTCATGGACGTACATTTCCTTCTATACTGGGCCTAAACCCCTTAGAATATTAAGGATCAGTGGGACCGATGTCGTAGTTCTCAGATGCTTAGCTCGCATCTGCGTACAAGATATACTGTGGTGTTTATAGTGGGCAACAGCGGAGAGGACGGACTAATACCCGCCTCGGCTTTCCCCTCGCTCGCACGCATAAAACAGGCCCTCCCAGGAAGTTGACCATTATATCTATCGTTTTTATCCCGAGAGTACCTTACTTCCACATCACTAAACACTCGTTGGTTGTAAAGTTGCCACAAGTTAAAAACCGTAGCTTCCCCCTCGTTACCCAAGAACGAAACGGGGATAGAGAGTCCTCTTACTGTTATGTAGGCGCCCTCTTTACATCGGTACAGCTTTGACTTGAGCAGGTGACCCCCGTAAGAGCCTTCCGGTCACGGTATCCTGGGGTCAGAACTTGCGCGTTCAAACACAATGGATGTTGCAACGAAAGTCAGTATTAGCTATGCCGACTTACACTGCCAGTACCTAAGCCGGCATGGTGCGTACCTGCGCAGTAATCCTTTCTTTGGACACGGCCGCTGCCGCACATGCGTGTAAAATGTCCCAATATCCGTTTAAATTGGCCGCCCTACACATTAAACACTAGAGCGTGACACTGAAAGAGGCGGT"/>
                    <sequence id="seq_t1920" taxon="t19" totalcount="4" value="CGCGATTTAAAGTGCTTTCATGTTCCGCTCTGGGGTAAGGTACGGCGGGGGTCTAGAAAGTAGGCTGGCTATCGGCCCCCGTGGGCGTCAAAGGTGGCGAGAAGACGGACTTGCTCACGAAATGGGAATTGCTCGGGGGGCTTCTCAACAAGATTGATAGCGTCACAATAGGTGATCACCCGGCCGTACAATAAGCTAACGGTTGTGTCTCTTCGTCGTCGTCCGACCTGCGTGACCCGCCCAGCCCGGATGCAATAATCCAAGTGCGGACCACCGAGCCCCGGTATGCCATCTACCGAAATTGACTTAGTAGATACCAGGGCTATCCTCCACATTGGTATCCTACCACAAGTAGCTCCTGATGTGCAGCGGTCCCTATCTTCGGCGCTGTTCGCGGTGACTATAACTTTATGTCATTAGTGAAGGAACCGTATAAATATAGCTACCCCTGGCCGGCTGTGGACTGTCACTCTTGCAGCGATTATGGTCCCTAAGAACAGGTCATGCGTGCAGGCGTAGCTGATTAAACTGAAGGTCACAATAACAACGGACAGCCATCTATACCGCGTAGTTGGTTTCCCGGCTGCTTCACAAGTGTGCTTTCCCTAGGTAGTAGGTCCCAGTAACACACCCCGCAACTATGACTGCTCCTTTGGTACACATACGCTGCTGTGACCTCGACAAATAGATGGGAGGATGCAAAGATCAATGACTTTCGATGCACCTTGTTCCACACAGCGATGGTACTCGCAAAGCGGTCTGCCTTAGGTCAAGTACGCAAACCACTGTTGCCAGAATACTCGCTTCAATCAGAATTCCTAGGTCACCATCCAGATGCTAGTTGTTAGCAGTCGCTTTGTCAATGTCACGGGAAGAAAGCTGCCAGGGCTCACGAGGCTGGTGCGGGATAGAACAACAACAGCGCCTGCCTGTGTCGTTAGATTCCTTTTCGTTAAGACCGGGTGAACTAGGATTATGCGTGATTCGCAGATACCCGGTG"/>
                    <sequence id="seq_t1906" taxon="t190" totalcount="4" value="ATATACAGGTTGTCTGTAGCAGTCTCAAGCCCATATTGGCCTGATCCAAAAGCATACAATACCGAGAACTTTTGCAATCAAACCTACACCGAAGGGCATAAACGTTGGTGTCACAATGCGCGCCGCCATACTGAATGCTATGTCATGCCAGATAGCCCAACGTAGGAATCTAGCGACATGCAATGCGGTTTCGGCTTACAGCACGAACGTCAATATGTGTACTGGCAGTCCAGCGAAGTCGGACAGATCTTGGATTTTGGGTAAGGACAAAGGACTCACGGTCAACGATTCTTGGATTTCTCAGCGCCTGTTGGGTACGTTCACGATTATTTGGACAGGTCCGTGAGGACCGGGGCGTGGACCTTGAACGATAAGCGATATCACGCGCGACCGAGTTAGCTCCAGGTTTGAATAATAGTGGCTCGCGACGCAATCTCATAACCCAGTACCCACAGAGTTCCCATTAGCACCAACGCCCGTCTGTTCGCACTGTAACTCGAATGCAACGTGCAATATTATGTCTCAACGAGGGATATAGCTCGCCCTCGATAGGCCCTTCCTTCGTGCGGGGACGTCATCTAATTACCAGTGGGAATGATTACACTAACGTTGAATACGGCTGCACGGGATTATGTAGACGGTGCAACTAGCTACCATTGCCGGCGATCTTATCGCCTGCCGCGATATGACAGTGATGCAGAGCCATGAAGTGTCAGTACAACACCTAAAATGCCCAGCCTCGGGTGGAGAGATAGTTAGTGAACGGAAGGTAGACTTGTGTTCTGGATGCTGGTGGACAACCATACCTCTGGGTATATCTACCCGAGGTCATCCATGCGGCGTTTGCGCGATTGAAATCGAACCCAATAGATTGTTGTGAAACGATTTTACTGCTCAAGTGCAATGGACCTAAGGGCCGGGTGTTGGACTCAAATTAGTGACAGGACCACTATTGTACTCACAATAGGGGGGTCTGTTACAATTTATCTGGGGGGGCCTA"/>
                    <sequence id="seq_t19110" taxon="t191" totalcount="4" value="CTAGGTATCTATCTTCAAGCAAGCGAATTGATCCCAGACTCTGGCTTGGGGGTAGCTTTCGCTCCCAGCCATCTATGCACGAGAAGTAAAGCGGGAGGCGCCAGACTGCTGACGGTAATCAGATGAGTGAGCCTAAACAGAGTTCTAATTGCAGTAGCGAGCACCAGGGGCTGCTCTGATTGTATTATAGCCATAGAACGGTGAAGTCGGAGTGACCAGACAATAGAATGCCTCTGGCGGGCGATGCTCGATTCGCCGTAAACCGGTTTCAGTTGTGTACCATGCGAACATATTTATTTTGTTATCGATTTGGTTACGCTAATTCTCGTACGCATCGGCTTGATGCTTTTACGGATAGCCTGTAGGGACGGGAACCGGCGTGGGATAACCACTATTCATTGCAACACATCCGGCGATTCTCTCTAGTTTTTAGCTTTAAACTAAGCAAGTGAAGTTGCCGGATAGAATCCAGTGATCTATCCCGCAGAGCCCTTAAGTGAGGTCGCTGACTATTATTTAACAAGCACTACACCAGTACTCTGCAAGAATGCTCAATTTATTTCCCTGCGTTAATGTGGTGTACTTGCTATAGGCGCGCTCATGAGACAGTGTCACTCCTGCTGGCACGTTTGGTGAACCCACCTGTTAATAATGGCTCGCTTGGGCAGCTAAACAAGTCTCTACGGGACGTTGTCTAATTTTTCCGAAGGCCACGAAGCACGGGACAAAAAAAGGGACATCTCGAGCGGTCCAGTCTTGAAAGACGTACGCGATTCAAGCGCAAAACGGAACTACACAGTCCACCTCCCCTGTGAACGACTGTGCGCATCCGGGTTACGACAGACACTCTTTAAGCCCAGTAAGGAACAGGTAATAGACGAGTCCACTCGCCTGGGACAAGGCAAGATTCTTTTCGAGGTTTTGATAGGATAATGGTGATTTATGCCCATTCCAAACTATTCATTTTAAGATCCCAAGCTACAGCGAGTTTTAGCCATAT"/>
                    <sequence id="seq_t1926" taxon="t192" totalcount="4" value="TACTCACTAGCCGACGGCTCTAGGGATCATTCTGGTCCGCGTACTCTTGCGTCTCTGAGTAGGTGTCGAACGCACCGTTATGTTAACTACGACGCCTAAAGGGTGAGCCGCCAGCGTTCGGGGAGCTGGGGTTGTGTTGAACGCCGACCACGGTTCGTTGGATTTCGATAGCTTGGACTAGACCCCCCGACCGGACCAGCACCCCAGATTTCGTTACGGTTCTAAGACCATTAAGATTTGCTATGTATGGGACCGAAGTTTGTGAAACCGGTGTGATTCGCAATAGGATTCCTGCTCCCCCCCTATCATATTACGCGTCATATTTATGCCTCACCAGCGGGTTCCCCATGCCCTCTACACGCAAGCCAAGAAGTGTAGCCGTGCACCCCCCTCTTAGCGAGGCAAGCAGAGTATCACTGTGAAACATGGTCAAGGTACACAACTACTTAACTACAGACAATTGGTGACTGCTTCAGATCTCTTGGGAATTGCCTGTGCGGTAAACTTATGAGTCTCGTCTACAAATTTACAACTGTCGTTCTACAGTGTCGTGGTCCCAGCTGGACCTAGTGATACAGCATAAAATAACGTCTAGATAACCTAAGCTTACTGTCGATATACGGCTTTTCGCTGTCGTAACAGCTTGAGGGAGGAAGTATATCCACCGCGACGTAGGGATCGGCACACTTGACTGATTCTTCCGACGTCAAAAATGACACACTTCGGATAGGTTTATCAGGCGCCATTCTTCGCGATGACCTACCTGCTATGAAACCATCTGCCTCTGCTAAAACGTTGACCGATACCCATGGCTAGGCGTGCAGGACAATCTTCTTGGAGACTGAATCAAAGGGTGCTGACCGGAGCACGCTGTTCTTGGTAGCGTGAGTTGTCTCGCCGACATCCTGATATGGGCAAATAGAGGGGGGACTCAACGTCATGGTATTTGCGGGCGGTGATGAACCGGTGGAGTACTGTCTTTATATCATGAGGGCGTCAT"/>
                    <sequence id="seq_t1936" taxon="t193" totalcount="4" value="ATAAGAGACAAATTCTGCGATACAAGGTTCTTTAAGGATGAAGGAGGAGGACAACGGTTATTGCAGAGCCAACGGCTTGCACACCGTGTATAAATCAACTCGAACAGACCCCTCCTTGCTCCGCCACGGGTCCTTGTCAACGCCTCCTACCTTTGATAGCTCCTCGTAGCTACTATCGTGGTTCCAATCCGCAACCTCTGCTCCATGGACAACGCTCGTCGTCAGCGAGCTACCATCGACTTTTACATAGCACCGCGTCCCCTTGAAAGGAAAAGGAACCGGGATAGCGGATCGTTACCTGATCATGAGAAATTTAGACAAAATGACCTACCGGAATCCCCCATCTCTCCTCGGGGTAGTCATAGTGGCGAACATTGGTTGTATTGCCGTGGTAATGCACGAATGATCATTCATTGCAACGATTGTTAGGTTAATATACCAGGAGTATCCCTGCTGCTTCGAGCAGTTACGTAGAAGCGTGCGGAGAGGACTGTAGTCCGGCGTTAAATCCCCTATACACTTTTGAGACTCGACACCGTCAGAGCTTCCCCAGAGAGTGGAGTTCGTGATACATCAGATCCTTGAGTTCTAAGTTGCTACAAGTTGACAAAAAATTACTAGTCTGGTAGACGCAAGGTGCAGCGATCTACCACTGCAGTGTAATACGGGCATTCGTCCGGACGGGTCGTAGAGAGACCAGAGTAGTTCACACCACCTCCGAATAGTACCTCAGGTATTGGAAGATAACAGTTGTGCACATTGATTTCACCCGGCAACTACATAAGATTAACTTTTGGCGTGTTACTTCCCCTGTGGGTATTCACCAAACGATCAAAGGCGGATTGTGACCCGCGATCTAAGTGTTGCTGACACCTATCAGATCTTTCCCCGGAGACACGACGATCACCCTACGAACTATAATGCCGACGGAGACCGAGGCTCCTGGGCTCTGGGTTCTGAGAAATGACGTGGATTTCTGTCAGTCTTCCACGTTTCTATA"/>
                    <sequence id="seq_t1946" taxon="t194" totalcount="4" value="CTCTAGTAGAACTATTAGTTAACTTACGTGAGCTCTCGTAAGCGAAAATCTCCATCCGTCACATAGAAGGGTGAGCATACATACATGGCGGGATGGCACCGAGGATCCACCTGATCGGGTTCCTTGAAATATGTACGCTCGCTCCCTGCGGTCCTCTAGAAGAGGAGACAATTTCTCACAGGAAAGTGTAAGACTCCTCCTGCGCGACACCCTCTGCCAAAAGAGGTTGAGCAAAAAAGTTCCATTGAGAGTCAGTTCAGTCCTCACCAAGGGTGACGCCTATGTGTACGAAAAGCATTAGACTAGGCGGAGGTTACACTGCTTTAGGAACCATTCTGATCTAAAGTGCCGGGATAATCAATGTATCTGCTAAATCCCCTTAGTGCGGTCGCGTGGTTTCAGCGGCCATGCAAAGTGGACATAAGTTTCACTCCTACAACTGATCCCCCCATCCTCCTTTGGCGGGTGCAGGGAAAGGATATCCATCGGTTGCAGAGCACCGCCTTGGCTTATGTTCTCGAGTCATTGGATATTTTCCAAGCGCCTCGAATTGGTCGGTCTTTGCCAAGTTGTGTATTGCGTTGCTGATAGCGCCAGAGCGTACTGCTCGCGCCGGTTAGGATCCCTCGTAGATGGACACTCGGTTGCATCGGAGTGAGACCTTCCGTGATTCACGGGCTGATACTAGCCACTGACACGAGCACCCTCATGGTTTCTATCGCGCTATACGACGGGCTCGAAGGTTCACTTATAAGTCGTGAACGATCGAGTAGCGGCGTATGAAGCCGCAGCCTCGCTGCAGGGTAGACACCTGAGTCTTTTGCAATAGGTCAACACGTTGGTGACTTACTAGTCGCAGCCGTGTCGTGTGATAGTGTGGAGATGTGGAGTTCTAGAGCGACGTAGACTGTGGCTGAGCACCGTGCCGGATAGGTGACTCAGTGGTAGTCAGAGACGATGAATCTACATCAAACAAGGTAGTCTGAAGAGGAGTTCGCTT"/>
                    <sequence id="seq_t1956" taxon="t195" totalcount="4" value="GGGGAAGCCAGAACATACCCAGGGTAGGTAATAAAGATAACCTTGCTCTGGTAAAGTATTTCTTTATGCCAGCAGCGGCTATGGGAGAGCCGACTGCGTACCGCTGGTCCAAAACTTTCCCCAATACATCACGGTCTACGCCACGGCGATCGCCCACAATAGGTGGCATCCCAATGTCTCCCTAATGGATATGTCAGTCATTCGAGAACCTAGTGGCGTAATGCCTAAGGACTCATCCCGATCGAAGTCAAACTTGCGAGATCGATAATTAGTCGCCTAGTAGCTAATTGCGACGAATATATGATGGGCCCGTCCCTGGATAGTAGACGCGCCAACGTCCGGGATCTCGAGGTTCCCGGGTGTCGCCCAGCCTGGGGCTTTTCACACGAAAGCAGTTTGTTGGTCTTCCCGGGACTTCATTGCGGGTCGCCTCATTCAGGAATGTAACGGTATGGGTTGAACCTCGTAATACAGCATGTTGTCAAGTTTTTGGCCGATCTAGTTTTCTCAGGTGTCTAAAGGCACGCCATGAAGCCCTATATAAGGTAGGGAGACGCACCCGACACCGGGCTTAGGGCTTTGCGCCAAATTGTTCGTCACGAATAGTTGCTGTAGGTTACATACGCGTCAGGATGGCGTTGAAAGGAAAACGCCTGGCCCCGGAGGGGATGTACCAATCGCCAGTAATGAGACACGACAAGTGAAAAGTTACCTTGTACGCCGCAATGAGTGCGGCGCATGGCGTAGGCTTGCTCCTATGTGGTAATATACATTCCACTGTGCCGTACGAATGCGTAATAGGATACGTAGGCGAACAGGACAGGTCCGCACAGATTTGGGTCCCGGTTCCAGCTCCTGTCAATCCAGATGTCCTCAGCACGCTGGCGAGGGTGTCGTGGCTGCAGTCACATGGCTTCCATGTGAGGCCAATGATTAGGGTAGAAGGCTACATCCGTACTACCCAGCAAAATTCTCACGCTGTCATGATCTTCGACATTAC"/>
                    <sequence id="seq_t1966" taxon="t196" totalcount="4" value="CTCTTAGAAGGGTTGTAGCACACTCGTGGACCCGGCGTCGCAAGCATCGTATCCGCCACTTTTGCTGTAGCGTTTGGCTCTTGCGTTCGCGGCTTAACACCACGCGCGGTTTTGGTACGTTAGACTTAACATCGACCTGACTGAGCATGGAGCTATACTCGCAAACACCAATGTCTTTTATGTGCGAGCCTTGTCGTTGTGCCAGCATGAGGGCCCATGAATCCTAGTTCCGAACATGCCACGCCTACCAATCGGATGCTGTCCTGGACGATTAAAGCTTCCCACATAGCGGCTGTGCCATACAACATGTAGTTAGACCTGCTGGCCCTGGTAGGAACGTAGACTTACTGCGTGGTATAGAAACCTTCTCCCAATCTTTGCAACCGCACATTTAAAACACATGTAGTACTCCATGTCCTGCTGATGGGGCAGGATGCATTCAAGCGTTGACTAGGATGACTATGACACAAGTTCAGGTGGTCCTAGACGCAACGATGACCAGGCCAGGAACGGCAAGCTTAATAGATTTGTCTTACAAGGAGCGGGGAAGACACCCCTACCGCTAGCTATTCCTTTGTGCGGCTCTACACTATCACGCCTAACGCGCCCAGGACTTCAAAGGCGTACAGCTGTGTCCTTGAAAGGGAGCTCATGGCCGTGGAATCTATAGGACCTATCTCATTCTCGATTTTGGTGGGATCTGGGTTTGGTGTCCCACGGTGCCGACTAGATCTGTTAGTGCTGTCTTCCGGTTGTACGAGCCTCATCGTCATGGGTCGAAGTCCTAGGCGCTTCCGCCAGCCAGGTAGAGAGGGTGCTACGCCTCGTGAGTCTGAGTTTAAGCTTGCATACCCGAGCCGCAGCATAAACACGACGGCTTACCTTCCGATGGTTCGAAGCATGCTCAACGTTTAAGTCCCGGACTAGGATGGTCGATCTATCTTAAGGCGTCTAATTCTCTGTCGGGAGTAGAAAACTAGAAATCCAAGATTTAGACTTC"/>
                    <sequence id="seq_t1976" taxon="t197" totalcount="4" value="TACTCACTACCCGACGGCTCTAGGGATCATTCTGGTCCGCGGACTCTTGCGTCCCTGAGTAGGTGTCGAACGCACCGTTATGTTAACTACGACGCCTAAAGGGTGAGCCGCCAGCGTTCGGGGAGCTGGGGTTGTGTTGAACGCCGACCACGGTTCGCTGGATTTCGATAGCTTGGTCTAGACCCCCCGACCGGACCAGCACCCCAGATTTCGTTACGGTTCTAAGACCATTAAGATTTGCTATGTATGGGACCGAAGTTTGTGAAACCGGTGTGATTCGCAATAGGATTCCTGCTCCCCCCCTATCATATTACGCGTCATATTTATGCCTCACCAGCGGGTTCCCCATGCCCTCTACACGCAAGCCAAGAAGTGTAGCCGTGCACCACCCTCTTAGGGAGGCAAGCAGAGTATCACTGTGAAACATGGTCAAGGTACACAACTACTTAACTACAGACAATTGGTGACTGCTTCAGATCTCTTGGGAATTGCCTGTGCGGTAAACTGATGAGTCTCGTCTACAAATTTACAACTGTCGTTCTACAGTGTCCTGGTCCCAGCTGGACCTAGTGATACAGGATAAAATAACGTCTAGATCACCTAAGCTTACTGTCGATATAGGGCTTTTCGCTGTCGTAACAGCTTGAGGGAGGAAGTATATCCACCGCGACGTAGGGATCGGCACACTTGACTGATTCTTCCGACGTCAAAAATGACACACGTCGGATAGGTTTATCAGGCGCCATTCTTCGAGATGACCTACCTGCTGTGAAACCATCTGCCTCTGCTAAAACGTTGGCCGATACCCATGGCTAGGCGTGCAGGACGATCTTCTTGGAGACTGAATCAAAGGGTGCTGACCGGAGCACGCTGTTCTTGGTAGCGTGAGTTGTCTCGCCGACATCCTGATATGGGCAAATAGAGGGGGGACTCAACGTCATGGTATTTGCGGGCGGTGATGAACCGGTGGAGTACTGTCTATATATCATGAGGGCGGCAT"/>
                    <sequence id="seq_t1986" taxon="t198" totalcount="4" value="TACACAAGTGCTAACCAATCCGAACAAGTTACGATTTTGGGCCATTACGATAGGAGGCGCACGTAGGCTTCGTCGACGATTGAATCGCGACACTCGCGCCAGACCTTGAGTCTGAAGATGCCGGCGGGCTAGTCTGAATGAGGTAATAAATGCGGTGTGCTAGTGCTCAGCCCAGCCATGGGCATCATGCCGCTGTCTTCGTTTACATTGCTTTCAGGGACCCTTACATGTGACCACATGGCGCGGTCCAACATCCGAGAATTGGATAGCAGTAGGCCTAATCATGGACTCTACCCTTCCAGTCTAGGCTTAATACACCGAATTGTTATATTACAGGTAGTGTAGCTAAGCTTCGAAAGGTCAGTCACCAGAAGACGGAACGTATAAGCCCAAAAAATAGCCTCCAGTATGGGGAAATGATATGGCAATATCCGCCAGTCCTAGGGCGTAAGTTTTCAGTTATGAGGGTTCCAAGCTAGGGCTATGGCACTAGGAGTAGCGGCAACCCTACTGTGAGAATCAACGTTTTACCAAGACAAAGGCGCTGCTTACGAATTGTGGGTTAAACAAACCCGGAGGTGTATCCTACACAATCGCAATTGGTACCGCTTCTCAACGAGAGTGACGTGGTGCACAACGCAGTTCGCGCCTTCACCTGCTTGGAGGCTTGGTTTCAGCCCGGGGCCGCGAAGCATTTGCTCAAGTTTACTAAGGTCACAACTGTAGCTCGTCAGCCAGGCTGCTGGTTATACCTGCGCATATCGCCCTTCGCATGGTCGGGCGCATAAATATCTCCCTACTTGCGACAGGGACGTCCCCCGTCGAGTACTGCACGTTTCTATGTCACCACTGAGATAGTTACTAGTAGGTCGCGACGCGGGGCGTGGTATCGTGGCTTTCTGACGGCTAGACGCGTCCCCGAATGAGGGACCATCGGGTGCTGCCAAACTAAGATTTTATTGTGCCCGTACGGGTGAGTTCTATATGTATTGCCTGAGGA"/>
                    <sequence id="seq_t1996" taxon="t199" totalcount="4" value="ACTCTTGGGCTCTCCCGGTCAATCAGTAAGTCAAGCAAAGCGCATGGGGCTTTACTGTCAGGCGATAGTTTCATTCCTCGATTCACCGGTCCTACAATTCCCATCGTTGTATTTCACGCTTCCCACAAGGTTCTTAAAGATAGAGGTAAAACAAGTGCTTGTATTGGTCCACAAATCGAGTTTATCGAAGCCTCCGCTTCTTTCCTGTATAAACCCCCTATGGTTGTTGCATTTGGTTGATTAGCGCCCTCCGTTATCGTCTGCTCTCCCTTTGACATCCCCGTGTATCTGACCAAGACGTGGTTACGGTGGGATAAAACGCGGAGACTGACATTCACCTTACAAGAAGTCGTTGACCGACTCAGAATAGAAAATGCGGCACGGTGGACTAATTGTGGCGACACCCCATATGTTTTAGGCGGGAGCCGGGTCATGCGGGTTCTCGACATTCCCGGGAGACACGTTTCTAACGATGTCCTACTGCCCAATGGTCGAGGTCTATCCCAAGCTGCCAGGAGGTTTACTAACGGTCCGAACTCTGTATCCTGTTTGGTACATTATCTTTCCCCATGGCCCGGCCTGTGGAGTAAAATACACGTAATCTGACGCGCTCTGGACATCGAAAGTGGAAAGGAGCCCAAACGTACACAAACACGGGTAAGAATCGGTTCAGTTCTTCTGGGAGCATACAACTTGCTTCTGTCCGCTACCACTATCAACGGATTGAGGGCATCAACTCAGGAGCGGTTTGCTTAGCCCGTAGGATTATAACGCCCCATCGACATCCGAAAGTGATCACGAGCTGCCTGTTTTCTGATTGGGGCAATGTATTTAAGGCCGTCGTCTTTTCAGAAAAGCAGGCACGACGGCGTAGCAAGAGCAGTGTACCGGGCACTTGTAGTTTGGTTGGGAGCGATTACTAATGCAAGCGTCCTAGCCATTTAATTCGTCAGACTAATCCCTCTCTCGTCGACTACTGCAAGCACTCTATCGGCGAACT"/>
                    <sequence id="seq_t220" taxon="t2" totalcount="4" value="GGGATACGATGTGCATAACACTTAATGAACAGTTAAACCAACATAGGGACTAGATTGCAGAGCTCCAGGAGACGCAAACCATAATAGGTCGGGAGAGCTGCCCGCCCGAAGGTGACGGCCGCCCCTAGGCCTGGGACCGAGCGGGAAGGCATCGAGACATACGGTTAATTAGGTGTGTGTTGTTCGCGTTGCCGAACTCAGCGGCCCTTTTCAAGCTAAAGCTGTAGTGACGTACAACAGTTGCGTATGTTATTTTACTTGTCACATTTGCTTGGAAGTGTTCCGAACTGAGCAGCGTTTAGCCCTCCGAGAGAGCGGTAAGGTCGGGACATAGACCTCCGCTCACACGATTAGTAAGTGGGCGCCGTACCCGGTATATTATATGTCGTCAGGTGATCGAGGTTTGCATAGTCCTAGTACCCATTGCAGAGAGGATCCGCAATGAAGTTCAGACCTGAAGGATCTGACCAACTCGCAGACTGTGTAGGAGTCCTTAGCAAAAGTTCAAAAGTTGCGGAATGGAGGAGAAGTGGAAATATCGTCCGTAGGTCTCCTAGTTAGTCAATGTACCCCCGACCGTAGAATCCATGCGGGCAGGCTGGCCCTGACTATCCGAATACAACGAAATAGTCGCTTATAGCGATCAAGGAATACGTTACCTGTAGAGGCAGCAACTCTAGGTAGCACGCAGGCCTAGGCTATGCTTTACGAATGGGAGGCGAGTTATGAGTATCCAAACGAGATTACCAAGGAGCGGATCTAAACAATTGGCACAGGGGGCTGCCTTAAGGTAGTACCAAACGCCGGGAAAAAAGGGTTCGATGTGATGAACGCGACCCTAGTGCCGTACTTGCAGGTAACTAGATTATCTAGGCCTATACCTATATTGCAAGATAGAGTAACAATTAATGTTACCACGTAATCACGGTTGGTAACACCCGCGGTCATGCACCGATCACTCGGGTCGGGTAGTAGATAAACCACAGGACCTCTCAAGGGA"/>
                    <sequence id="seq_t206" taxon="t20" totalcount="4" value="CAAGCTAAATTTTTGAACATACCCGGCGTGTTAGGTGTTTCGTCTTCAACAACTCCAAGAGTTCTACTCTAACTACCAACACTCCATACTGCAGTTTCGCAACCAAGCTGAACCCATTTGGATCAAATTCGCATCGCTTTCCTCTTGTTACTCTTGCCCTCGTTATAGGGCTACAACGGGCTAGAGGGGTATCCCGCCGCTTAGGTTTTCTGTAATCTGCTTCACAGCTCTAAGCTGCGGGGGAAAGATACCAGGACTCATGCCAGAGGGTAGAAGCAGCATCGTCCAGTCTTGTCCGTTTAAAAGCGGTTTGTCCAAGTTAGACACACTACAGGCGTGGAAAAATCCATACAATTGTTCAATTCCCTGGGGCCGATGCGGCGAATCTGAAGTGCTACGGGAATTTAATCTCCACATGCCCCACGGAGAATGTCCACTCATGCAACGAATCCTTTAGTTTCCCCCGGAACGCACAAAATTTTCTTAGCATCTCTACTTCACGCTTTTATTTCCGTACCCCCGTCGGACTCAGCAGGCGAGCTTATTCACGTGCGTGGCCTACGGAGTAGCAGGTCTGTCCTATATCTTTGCGGCCTACGTTGACCTCGCGGGACGTGGTCGTTGATTCGATATGTTGGCTGCAGCTGGCTGATCTGGGCCCGGCGGTACAGGACATCGTGTGGGATGATCGTTGGCTCGTCCCAGGGTATGTGGTTGATGTGATTAGTAAGGTCACAGACCATGTGGACATTCCGTGAGATTGTTTCTTACGAGCGCAATTTATCGCCGGGTGTAAGTGCAGAGGTTACTCCAGACCGGATCGACGCGGGCATGCTTTTGATCCCCTGCCAAATTCAGCCTCGAAGCTGGATGTTGCATGAGAATGCTAGGCCGGCACCCCAAAGAGATGACACAGCTAACCCATGGGCCCGACACGATTCTGCCGCTGTACCCCTCCAACGCACTTAAACGCCTAGGGATCCGAGATAGTAACCATGAG"/>
                    <sequence id="seq_t2006" taxon="t200" totalcount="4" value="TCATTCAGGTGTGCAAGGACCGTCGACATTCCGGTGGTCCAAACTTCATTCCACGTTACAAGTTCATTGTTTTCGTAAAATAATTCCCGTCTCTAACTGTTGGCTTAGACTTGGCATAATATGAATAACTAACCATCTAACATTTACATTTAAGTGCTTATAGCCATTGGCCCAGTTAACATTTAAACCTGCTACTGGGCAATGATATGATTAGGCTCCAAACACGAGGTTCATCTGTAAATATGCACTTTCGTCTGATTGGTCATGGTGAAGTGCACGGTAGAATTGCCACGCTGGTCCGCCTATGTCTAGGTTACATGAGGTTAGTCTGTGTAGACTCGCCTTGATGAATAAGAACCCCAGCTTTACTTCTGAGGTCTATTGGACGGCCTATTAAGTCAGAAACTTGAGAAGGAGGAACTGCCTTCTAGTTTTCTGATACAGATGGTACCCGATCTCCCTGCAAACAAACCCCCCATACGAGTCCTTTGTTAGTTTTTGAGGGTAAGCGTAGCTTGTCCTCTTAGTGTCAACCGTTTGGCGAGGGCTATAGCGAGCCAATGCGGACTAGGGCGCAGAGCGGCTCCGTCCACCTTTCCCTCTGGCGGATTCACTCACTCTGATTGACCCATCGGAAAGCATCTGGGGATCCCTTCCGCACCAGATTAAGAAACACAAACTTCAAACAACTGTCCTATGAACGAAAGTACTCGATACGCAAATCATTGATGCACAAGATGGATGAGTAGGACGGCGAACTGCACGACTGGCGGACAATAGTACAATGTGATAAGGCTCGCGTAGCCTTTCCACGTTCACGCCCTTCGTGTGGCCCATAAGCCATTGACCATCCGTCTAGCTGTTCTGACCGGCGATTTGAAGGCCGACACTGTGTTGACCTAAGTATGTACAAACGATAGCTTGCATTATTGACTGTTCCACGTTCTACCCTGTTAGCGCCATTAAAAAGAAGACCGCTTTTCCGTCCTTCCCGCTAAAA"/>
                    <sequence id="seq_t2110" taxon="t21" totalcount="4" value="GACCCCCCCTGTTTGGACATCGGCAAATCCTAAAGCTTAGAAATTAGCGTCCCTCCCGCATCGCTATCTGTCAGATTCGGCTCTACCTTTTGGGTCTTATGAAACCTTGTTGTCTTATCAAGAAATGTGCTGAGCGAATGAACATTGATTGTGCGCGAAAAGGACTTATATTTGCAGTCTATCTTGCAACAGTAGTGACTCAGCTAACAGGAACCATGAAATCGGTAGTGCGTGAGGAGTAATATGCGCAGGCGTGAGTTCCACACCCGTTTTCAATAGATCTTAAGCGCCTTAGGGAAATTGGGTACTCCTCAGGTAAGCTAATCACATACGAACACCCTTTCTCTCTCTGGGTTCGCAACGAGTGTCTATGTGCATTAAAAATGCTACCACTAGGCTTCACTGCGGTAAGTTGACAACTTTCAGAGATTTGTCGTCGCAAAGGATAAAGTTGAGGCATAAGTCAAAGCTCTCAACTTCATAAAGGCCCCCGTAGCTTACTCATGTGTGCTCTGTAAGGTGTTCCACGTTGGCGCACGGACTCCGTGGAACAATTTATCCAGTCAACCGCCGCTCCGCCAAAACGGTTTTGCCTAGTTTTCATTGCATTTAGTGCCGTTGGGTCTCGCATCCACTTTTCGTGATGTAATGGTATCGACATCAGTTACGAGCACACTCGCAACGCTAGGAGACTGTGCACTCGCTGAAGACTGAGTTGACCGTCTTCCATCCTGAAAACCGGAAAGCACTGGTATCCCTGGTATCCTGTCAAGCGCGCGCATTCTCCAAGCCTTCCACCGCATCCCTATCGTCCTTCTTGCTGCAAGCCCATAACTGAAGCGGGACTTGCACGAATTTGTATGTTTAGTGGAATGGTTACTGATCTATCTATTGGGTCCCATTATTCAATTTCCCGCGACTTGCTGCTCGGGGTCCCCATACTTACACCCGTACTACCCGGTACTCTAACGACGTGAAAAGGTTTTCCGGGGAACGTAGC"/>
                    <sequence id="seq_t226" taxon="t22" totalcount="4" value="TTGTAAGTCCAATTCTTCGACAGTAGCATAGTTGGTCGCTCTGCAAGGAGTCGCCGTTTCCAAGCGCTGTGGCATGGGCAATGTCTAAGGAGAATATCTGCAAAATCAGTTCTGTGGAGACGCACAAACCGAAGTCACTGGTGCTAGCTACTTCTGATCTACGAACCACGTCGCAAATCTTAGGTGGCTCGAGGGACCGGGGTCTGAATGTTGCACGTCTAAACATATGGCTCTCAGTGGCTACGTCCAAGGTTACGCCCGGATTCAACGCCCTCGTCCAGCTAAAACTGGTGGGGGCGAATTCATATGGTATTCGTTCGCCCTCCATGAGATCAGAGGCCGAGTTCTTACCCAACTACAGATCTAATTTACCGACCGTCCAAGCAATTCCATACCACTATCACCCTAACCACGGGTCCACAAGATAGGATACGATTGCAAGCCTCGGGCGCGTCCGACGTTGGCTAAGCGGGTAATTGTGTGTTGCAAAAGTACCGACTGCTGGGGTCGAGGGGAAATTTGAAAGCTTTTCCACACCCTAGGCGTGGTGGGTTGCCGCATATCATCTGCGGTACGGCACGACAAGTGGAGCACTATGGCGTAGTTCGGTTAAACCGGCCCGAAAGGGCTTCGCGGGTGTTCATGTCCTCTAATCTGATGGGACCGGGACGTCCATCGCTGTGCGGTCGAATACGTCTATCGTCGCACCTTTGCTACAGTTGTTGCAAGAACGGATAATGTACTATCAGTCAGCTGCGCTTATAAGTGATAGGCAAATCACGATCGCTCTAGTATGATCATCCGACTAGCATCTCCCTATAGTCAGAAAAAGGCACTGCTAGGAGCAGGCGTCCGGCCGTTGTCAGCCTTGCCCAAATTACGTCCAGGAAGATGTTAGCTGGCTTGGGAGTCTAATTTGGTAGACCGGTATCTTTGCGGGTACCGGGCGGATTTCGTTCTTTGACGGCCTGAAAAGTTCGGATCAGGGCCTGAGCGGCCA"/>
                    <sequence id="seq_t236" taxon="t23" totalcount="4" value="AGTGTGATTATACTAGGACCGTTGTAACCTCACGAACTGTTGTCTTCCGAACTCCACAGCGACTGGGGGGCATACGAGCGTGACCTGTAAAGTGCTGAGGTCCTGCGAGACCCAAAATAAAGTTCCTATCACCTAGCCTTTACTCTCACCGACCCGATGACTAGATTCTCGCGGCTGTCACATTACGGATCACTGGTGAGCTGGTGTTGAGTCCTGGGTGCAGACGTGTTCAGGTGACTATCCTCACGTGGCCTCGCAGCGAACCTGTAACTACGAGGATGTGGAGCCGAATTATAAGATAGAAAAAGTGTGCTCTATGGTAACCCGGTCTCTTTTTTAACCGTTCGGTCTCAGGAACTATGCGGATCGACAATGGTCCGAATTTAGCTTAGATGCACTCTAAAGAAACAACCTGGGGACTTTCGACTTTGTCAGTTGAGGGAAAAGGGCGGGACTATATAGACTAACCTAGACTCCTCACGGGGGGCATAACATCTCGAAAGCAACATCCCATGCTAGACGCTCCGCGAAGTTGAGGGTCATATACACACTTTTGACGGAGTCCAGCATGGGTTTCCCCTGTCGTGGGCGGCTCCATTATCACAAGCGAGTAGCGCCACCCTTCCGTCTCAGACCATAGGGGATGCACACAGCCAGCGTAAACGATTAGTCCTTTAAGTCATGGGGGGAAGAAAGGGATTTGGTCCGGGTAAAACTTTTCGGACTGGTCCGACGGGAGTGACTATGACCACGACCCGTTGTCAGTACTGCTTGCATTTAATCGTTCATCTTAACTCAACTCCACTCGCTACATAAGTCTCAGGTGAGAAGGATTTCCTGCGCTCTCAGCCCTCATCGAGACTACTCAGGTACGCTATAAGACTCCATGGTTCTGTTCCGGAGCTTGTAAGAATAGTATGCCTGAGTATCTCTGATTCCTGTGTAAAAAAATAGTTCCCTCGCGCAGGCTGGCTAAGCCCGATGCACCTTAATGAGTTCG"/>
                    <sequence id="seq_t246" taxon="t24" totalcount="4" value="AGGATACTGAGCAGATGACGACCGTATCCCGTCGGTCATTATGCATCGTCTTCGTAGCGCACCAAACTAGTACTGGAAAAAAATAAAACTCCCATACACCCTTCTCTCTGCTGAAAGCGGTCTACGCCCAAGAAAGTATACGCCAAGTGACCGTATAGTCCTTATTTGATTCGGACGAGGTAAGCTCTACTTTAGTACCCACAGCTCCCAGTCGAAAGGCGATGGAGAGGTATTGAGTTTGGTCCCATGGTGTTGATAATGCGTGTCTTCTGTGAAAATGGTGATATCCGCGGCCTTCGTCAGAAGGGCACGGTTCGGACATGTTTAGTGGTGAACTCGGTTCCAGTGAAAATGCGCTTAGATTCAAAGTAATCCATTCTCAACCCCGATTGACGCTTTACCTGCTGGGCCGACAGCCGTCCTAATCTGGCGCATTATCGTTTTCACCCGACCGAAGCTATTCCCTTCGATGTGAAAAATCGACCAAGTCACCAGTTGCCCGACGTCGGACCCTCCAGCCAGAAACATTCTTTGTCCCAATAGCGACTCACGTTGTAGCGTCTCATTCACAGGGAGCTCATATACAAAATGTCAGTGTGCGAGATGGCCTCGGATTTAACTGCGCTCTACGATCACCGTAGGGAGCGTATAGGGGTAGCGCTCCTACGGCACGGATCAGGTCGCAGGAGTTCCCTGGGTGTTAACACCGCAGTGGCTCACCGATGGCAGGACTCTTCAGGGTACTTGGAATTGGTAGGAGATCGGGCGCGCCGGCCTCGAACACTAAGAATTGCTAAAGATCCGCGGTAATCCTGACGCAGCGTTGTACTGCTTTCAAACTGACACGTCGTCCGACATTATATCGTCGCCCTAATCTCATTGGACGAGCGCTTGAGCATCCCCGGGGCGCAGTCGCTGCCCACACCGCCCTGCGCAAGGTACGAAATGGAGATGGCTCCGATCAGCCATATCGATCCAGCATGCGGTGCAGGTTACACAA"/>
                    <sequence id="seq_t256" taxon="t25" totalcount="4" value="ATGTAAGTCCAAGTTTTCGCCAGTAGTATAGTTGGACCCTAAGCGGTCTGGGATCGAGTCAATGCTAAGGATGATGCGGTATAAGCTAGAACGAGGACTTAACAATCAAATTTCTGTCGGCCAACGAGCCCAGATTATTAGTGTTCGCTTCTGATATTCTAGTATACGAGTCGCGACAATATGATGGCGTAAGGGAACGGGTTATCATCCCGGCGCGACTAAAAGGAAGGCACTCCGAGTTTTGGCATAGAGTCCAGCTCGCATACAACGCCAACGTCCTGCAAACACTGTTGTAGGCGAGTCCAAGTAGTGTAAGTTTGCACTCAGTGAGATTATAGTCTAACTTTTTCCCCAAAAGCAGGCCCAAGTGCCCAACAGGCCGAAGCAATCCCCCGCTCGATGTTCGTGAGGAGGTTCCAACCAACGAGCAAAGGGTTAAGAGACTCAGCCTAGTCCTAGATGGGCTAAGCGGGTTCTTGATTGTTGTCTATTCACGGACAGTAGCCCTCTAGGGGATAGTTTTATCCTGTTACTCAGCTGCCGGTGGGGGGACTACCGAAAATTCCTACCATGATGTTAGGACACGGCGTACCTTATGGCGTAGTACGGCGATACCGGCACGGAAACGCTGAACGGGACTTGATGTTTGGCGATATGTCGAGACTGGAGTGTACATCGCTATCCGGATTATGCAATCTATGCTCGCTCCTTCTTTACCGTTGTTGTAGGCATACGGAATGTAATATCAGTCAGCTCCGACTATAACCGATATCGCACACGCAATCTCTCTATCATGATTGTTCGTAAACCGACTGGGTGTACGCTGAAACACGTATGTATAGCCTCCATGCTCCGGTCGTTGTACGCATTGATGACATTACGTCCATCGAGAGGGTCGCGAGGTTGTGACTCTTACTTGATAGACCAGTATATGTGGCGGCTGTGGACGTCACTCGTGCTCCGTCGGTTGGATGTGGGCGGATCATAGCCGGTGCCGGCA"/>
                    <sequence id="seq_t266" taxon="t26" totalcount="4" value="TACCGGCAGTTTAAGAGGTGCTCTAAGTGCAGGCTAATAACTTCATGGGTGGGCCCTGACTAAATGGGGTAACCTGGGTCGTCCTACCCGTCTCTGTGAACGCTTACGGATCCGTGAACGTGGCTCTGCCGTTAATGTACCGTGGTAACAAATACGATGACTCAAGCATGTAGCGCAGGCAGGACAGTTCGTCTTATATCTTTCCAGGAATTTCGCCGCAGCGGGGTAGTTAATCTTCACTCTGACGTAATGAACAGCTGTCCTGAGGAGACGCGCGGTTGGGAGCGACCTCTCGAGCTCATCTGGTCGTGATTTGCAAGATGGGTTTATGTGAGCCTCATACGTTTCGAAACAAAACCTTGTCATTGGGACGCGTGTTGGGGGCATTGTCACATCATTCCATACAATAACATCTAGTAATTATATTCTCGCCAACCACTCTGTAGAGGTGGGAGGGATGTACGCCCCTCACGGGCATGCCTTGTAACGGTCTAACCGAGATACTGTATTAGCGGCCCCCCGATTAGAGATGCCACATGCAAAGAGTGAATCGCCTGATTTACGCCACTTTACACGAGGTTGTAGGCTTCGGGTTAAATTATAGAAAGTAGGTACTGCACCAGCCGTTGTTGGCAGCACTCAAAACGTGACAGGCGGCCTACCCAGCGGGAACTGAGGCCGTAGGGCCGGTCGCTCCCAGTGTTGTCACAGCCAACAAGCACTTGCTTTCAGGCGTGCGGGCGTAGGAAAGATTTTTCTAACAGCAATGCTCTTTTATTAAGATCGTGTGGTCGCTCCACGGGTGTCTCCGATAGCTTAAATGACCACCGTTGGCCGATAACTCTTAACATTAGTCCGAGCGGGCCCCTAGTCGCTGCGTTCCATCCTCGCAGCTGGGCTGTTGGATTGCTGTGAGTGATTTTGAACGTATCGATTCAAAGTACCATGTTGGTGGTGTCCCCTGGAACGGCAGTGATGTAGAGGGCCGGACCAATGTTGG"/>
                    <sequence id="seq_t276" taxon="t27" totalcount="4" value="GATGGCAGATCTGGCCTAGATCAATCCGGGTATTTGGCTTCAGTAGCAAAATATCTTACCACACGCCAGCGGTCTACATGAATAGGGTGTTGCCTCCCAAGAACAATGCATTGGTCTGCAATCTATGCCGCAGCCCTGCGTGATAACCCATGGAGTCCGACATTCCAGCGAAGACTAAGCTGACTTCAGAGAACTCCTGAGCGCTCAGGAACTCCAAGTCTAAAACTAGGACACAACTTTACTGGGCGGACCATTATGATAATGGTAATGTGATGAGGAGACCAGAGAGCCTTCATTGCATTATGCCTCAGTCCTACCACCCGTTTTGCTAATACATTTCACCTGAGACATGAAGTTCTTGGCATTCTCACATTGGCTCGAACGGTGATAGCCTCCGGAGATAAATCTGCCGTCACGATCGACACTCCACTGTCTGGTCAACCTCATCAACTGGCTTTTGCCGCACCTCACCCAGAAAACCGCCGGATAGCATCCCCTCATTTGCACGAGATCAGCGCTCTGCGTCAATTTGGGAGACACCCTCTAGAACTATGAAGGGCCCCTTAGATCGAGTGTACAAAGAAGAGAGGCGGGTTCTCTGAAGGCTTGAGATTCAACTTACGAACGACCGAGAGTTAAGAGATTGCTTGGGGCTAGAGACTCCAACTTTTCTATGGTACAAAGATATCGAGCTCCCGTAGACACTATGATGCCAATGCCTCACGAGGGAATTAATGGTAATTAATGAGGTGTAGCGTGTCTACGGACTCAACTATCTGACGGCAAGAGAGATGTGTCCGATTTCAGACCCTGTCCCTCAAGGTTGCTGGGAACGGCACCATTTTCGGAAACCGTACTCTCAAACTCTGAAACACGGGCAGACTCTAGGCCTGTGGAACTATTCTGGATTAGTTCTCACTCCGATTAGCTTACTGGTAGTGCCAGAAGTACTGTCAGAGCAACTTCTCGGAACAGTCCGTTAGGGCACGTAAGAGTGGAA"/>
                    <sequence id="seq_t286" taxon="t28" totalcount="4" value="GCGCGAGATAAAATCCCATGGAGGTAACTTATCCGGCGTCTGCACATTCGTCCTTTCTCGGGTGCTCTACCGAAGGTGTTGGATGTACGGAAGAGAGGATGGGTGAATATGACTCTGGAATTTCGTGGATCTAACACCTGGTAACATTACACAACCTATGGAGAAGATATGGCCCCCCTTCGAAAAGCGCGGCGGCCAATGTATTCTACGAGTTGAGATCTTCTTTGTAAGCATGGCAAGAGTAAGTGCTTTACTTTAGGTGTTAACGGTCTGGAGTTTCCACGGTGAGAAGGTGCAGTCGGTTGCGGCTCCGAGGGAGTGGTTATCCTGTTAACTCCCGAATCTCGGCCGGTACTGACTCCGGCTCAAGCTCCGTACATACCCTGGTTTACAAGAGGTTCATGTATTAGAATTCGAAACTGGGCTGTAGATCCACCCCCACTCGGATTGAACCGATTCTTCCCTGCCAAATAGTGATAAGGTATCAACGCCTTCGCTCCCTGGACTACTGTCGGCAGCCAGATTAAGGACTAATTAAGCTGAACAGGAGCCGTGTAGCCCGGCGGTCATAATGATCGGTTCGTATGACAGCTGATTTACTGCCTCGTAAAGTGGGAACCACCTATTCCATAGACTTCGCCCATGTAAACATTTCCAACGCTTCAGCAAGAGCGCTTAGTGCGGACCGGTGTGTACGCTCCGGCGACTGGACTTTTGCCGGCTTCGCGTACATGTTTGGTATTGCTTCCGTGATTTATCCAGCGCACACGGCCAAACGCACCAGCGGTGCTCTTGGGGTCGCTGTCGGGGCCCACTGGACGCGTTTGTTGTAAAGAGGGGTTCAGGCGAAAGTATGACGGTGATCCTGGAGAGCTCCATTACGCAGGGCACCGCGGCTCGTCCGCTAGGACCTAGTAGGCATTAGAGTGAAGCAACTGGGATACGTCGCCTTAAGTAACTGTAGGACATATGCCGAGCAGCTCGCCTATGCGTCCTAAGA"/>
                    <sequence id="seq_t296" taxon="t29" totalcount="4" value="TGGCGCACAACCTGCCCTGCGTCGTGCCTTGCAAAACCGGGAGACCCAATGAGAGTACCTCAGTGAACTTCATATTTTCACACGCGAGAAAATCGCGATTTGGGATCGTCTATAAAGGGGGAAAACGGCCAGTCAGCGTAATGGCAGAAAACCTACAGGAAGCTTCCGTGTACCGCACTGCATGTAGTCGTGATTCGCGAACTCGACACGGGGTTGATGCGCAGTGGGTGAGAAGATGTATTAACGCTGTCTGCAGTTCATCACAAAAAGCTGTGACTATCTTTGTCCATCGAAGTTGCGGCGATCGGATGCTGGTCCGGTCTACCTCTTTCTGTATGTATACCGTCATCCGTTAAGAAAGGCTCCCCTCGCTCGGTGCCTTGCTCTTGAACGAAAATATGTTCCTAGGTTATAACACTGGGGCCTTGGAGCAGCTTTTTCACAAGTTCGTCACTTCGAGTCCATTCTGGCACCTCCATCTAGTGAGCTTACTCGAATAGCGCGTATCCACGGTGAGTAGAATCTGACAGCTCCGTGCTTCGTTGGGTATGTTTGCGATTGACATATAATCTCAGACCATATTGACGTAGTTTGTTGTCGTAGGATTTCGCCATATGCTGTCGATGAACAGATGTTGATGACCCTCGTAATCATACGTACAGCCATCCGGCATTTCGTGGCGTTGCAGATGAGGGCGGATGCACGTAGGTGGGTTCGACAACCCTCGTGCGGTAGGAGCAGAGGACTCACGCTCAGCAAGTACATCATTCTTGTCTAAAGCACACAGTCGCCTGTCGGTCTTCGGATGAGTTAGAAGCCAGTCGGACCTGACGCTGTCTCGAGTTACTTGCTCCATATGCTTACGTCGGGCGGAAGCGCTGAACACAGGGGGCGGAACACTGATCACGTGGAACGTTGAGACTACCTTTGGGGCTAATGCAGCGCAGGAACGGCACGATCAGTGGTGACGTTAACCGTTCCTTAGGTTTTCAAAATGTGA"/>
                    <sequence id="seq_t320" taxon="t3" totalcount="4" value="TTTCGCCAACATTTGGCCAACCGTCGTGATCGACGTAATCACGTCATTGTGCCGCGAATGCCGCATAGCGGTTTCCTTCCAAAACAGGCGTAGGACGAAACTGCGGCCAGAACGTCTCCTCGCAGAATGTGGAACCACTCACTGTGAGTAACCTGATCCGGATATAAATTTAGATACATTTTCTAAGCGACAACCCCATTGGACTACTGATCTTACGCGTAACCACTCAACGCCGAATTCTTAGAGGCTTAGTGCCGAACCTTCTCCAGTCCCAGACTATCCTCTACGCTGGCAAAGTGCTTGAAAGTGCGTGGGTAAACTGTGCCTCTGATAACAACCAGGGAAGAATATACGTTTGCCCTTCGTCGTGTAGTGGCATTCAAGTTGACTCAAAGTGTGCTGGAATTAAGTGAAATCCGGAAATTAGCCATAGAACTGGGTGGTCATTGGAATTCACCCCTTCTGTCGGTGAGCTTTTTGCCTCCGTTATTTGAATCAAGTCACTCGTCCCCCCGTGTAACACAAGAAACTGATCCAGCCGGGCCGACAGACTGTGCGTCTGCGTAAATCGCGGAAATTAGCCGCGTTGAGAGGTTTGGGCCGTTTTAATTCGATCGAGAGCGGTTTGTCAGCATCTCAGCACGAGAAAGCATAACCACCATTGTGGAGTAGCACTTTACGGATCCCATCATCTTTCTTAAGTTCAGTTTCTGCGATTGACTTGTGAAATCGACGTATATGGTTGTGTAAATCGATACTATCGTATTCCTAAAATATCCTCCTCTGCCGGTGGTACCTCCATATTGCAAGTCTAAGTCTATAGGTTTCACAGTAGACGCCTCGACACTTAAGGATAAACACAGTCCTCCTCCACCTGGTCCCCTCGCGAGACCCGTCCGGCTTTAATGGCTACCTTGAAGACGCTACTGCAATGGTGACAAGCTGTACTAGGATTGCAGATTCTCCCTTATCACACCTCGACATACAGCAGGATCGGGTG"/>
                    <sequence id="seq_t306" taxon="t30" totalcount="4" value="AGGATACTGAGCAGATGACGACCGTATCCCGTCGGTCATTATGCATCGTCTTCGTATCGCACCAAACTAGTACTGGAAAAAAATAAAACTCCCATACACCCTTCTCTCTGCTGAAAGCGGTCTACGCCCAAGAAAGTATACGCCAAGTGACCGTATAGTCCTTATTTGATTCGGACGAGGTAAGCTCTACTTTAGTACCCACAGCTCCCAGTCGAACGGCGATGGAGAGGTATTGAGTTTGGTCCCATGGTGTTGATAATGCGTGTCTTCTGTGAAAATGGTGATATCCGCGGCCTTCGTCAGAAGGGCGCGGTTCGGACATGTTTAGTGGTGAACTCGGTTCCAGTGAAAATGCGCTTAGATTCAAAGTAATCCATTCTCAACCCCGATTGACGCTTTACCTGCTGGGCCGACAGCCGTCCTAAGCTGGCGCATTATCGTTTTCACCCGACCGAAGCTATTCCCTTCGATGTGAAAAATCGACCAAGTCATCAGTTGCCCGACGTCGGACCCTCCAGCCAGAAACATTCTTTGTCCCAATAGCGACTCACGTTGTAGCGTCTCATTCACAGGGAGCTCATATACAAAATGTCAGTGTGCGAGATGGCCTCGGATTTAACTGCGCTCTACGATCACCGTAGGGAGCGTATAGGGGTAGCGCTCCTACGGCACGGATCAGGTCGCAGGAGTTCCCTGGGTGTTAACACCGCAGTGGCTCACCGATGGCAGGACTCTTCAGGGTACTTGGAATTGTTAGGAGATCGGGCGCGCCGGCCTCGAACACTACGAATTGCTAAAGACCCGCGGTAATCCTGACGTAGCGTTGTACTGCTTTCAAACTGACACGTCGTCCGACATTATATCGTCGCCCTAATCTCATTGGACGAGCGCTTGAGCATCCCCGGGGCGCAGTCGCTGCCCACACCGCCCTGCGCAAGGTACGAAATAGAGATGGCTCCGATCAGCCATATCGATCCAGCATGCGGTGCAGGTTACACAA"/>
                    <sequence id="seq_t3110" taxon="t31" totalcount="4" value="GGCTAGTTTCGCTGAAGTTGGTCCTGCGTAGAGTTTAGGCCTCATAAGTCCATAATTGTATGATATTTCACCGAGGATGTCAAAGCATTTGTCAAAACGTTCCGCGACAACAAACCAGGTGATGGAAGATCCAAGATTCGCTCTTACCGTTTTGCAAAGAGCAGTAAATCAATGATCCGTCCGACAGTGGATGGTACTCTGTGCTCAAAGACGTCGCTGGCCTTGCTTGTACAAGTCAAAACTTCGCAGGGACCGCGACGTGTCCTTTTTGTGTTACTCACGCGCGCACCTATAGTTCATCTGACCCAGACTACGACAATTGATTAACGTGTTTTGGATTTTACACCTTACTACAGGTCTATCACCCGAGGTCTGATTAGATACCAAAGAACTACGTTGTACGAGGACCAGATACCAGACCGCCCGCTAGCGGCGACTGCGGAGCACAATCTGTACTACAGTTAGATCTCGAGGGGGGCTATCATGTAGAGTCGGGAATCAGGCTGATTCTGAAGTTTGGTTGTAGGGTCCGCATTCTGAAAGCTTTTGACCCCGACCCATACATGATGCAATTGTACAAGGCGTTCAGTTTCCAAGCTCGGAGCGTTCATCGGCATGACCTGGACCGAGACCATTTCGATCGCTACCCTGCGGGTTGCAGGATATGCTTTCTCGGTACTAACAAGTTTCGTTGCCGAACTTCAGCTCTTCAGCACGGCAGCAACGGCAACTATGTAGGCCACCGCGTTTCCTACTGTTCCGAACTGGCGATTCAATCATACGGTGACCTCGGGGTCGGCTCTTGTACCTCCTAACTGAACTATACCGAGCACAATGTGCTAAAAGGAACGCTCTTAGGCCTCTAAGGATGTACAGCTCGAGTAGTTCGGAACAGGGCCACATGCTACATAGATCCAATATGGTGAGCAGGGGTTTCAGTTGTTAACCTGGAGGTGAACGACTCCGCTTCTGCATTCCATACTCCAAAACGATGTGTCGG"/>
                    <sequence id="seq_t326" taxon="t32" totalcount="4" value="ATCTAATCTCACTCACTTCTATAAGATAGATGTACTTGGCGATTCGACACGGAGGTTCCAGACATATGGATCATGGACATCAACGGCATTCTATAGCGTCCAGGGCTTTCAGGGCTTATCAGGGCGGTAAAGATCATCGGTATATATCATGATCCAAAGGCTATAGACGCGTGCCCCGAGTCCACCATCACGACCTTTCAACTTTAGATTACAGTAGCCGCCATCGCATACGAATGCTTGACTAAGCTTAATAGCTTTAGAAGACAGACTATCGGGTCCATTCTGACTAAGTAATCGTGCGTTTTTCAAACAGAAATTGGATTTAGGCGTGTTTAGGCCCCGACTTCTCGCACGCTCGAATCCAGACCAACGCAAAGCGACCGAGAGAAGATCTTCAAGTGTCCGCATCGCAAACTATTAGAGTTCCACCCGGGCCTGTAAAAAGGTGCCCGCTCAGTTTAGTAACACGTGAGCTGAGTACTCTATCACTGATACTTGTGTTGAACTTCCGGGCTTCCAAGGGCTGAGCACCCCCTAGGCGCTAACCCGCCGAACTTGAAGTATCATGACAGACCTTACTCGGTGCACGAGACGCGCCGTTTCGGAACGCGACACTGGCCCTCGGGGTTTTAGATCCCTGTCGAGATCAGGTGCCGACGTGGCAGGAGAGCATAATAGGATGATACTGGCCTTCTGAGACTGGGCCACGGACACGTAAGTTACCCCAATGCGACACCTGGCGAATTCTGCTTTGTCTAGCCTGCGTGATAGTGTTGCTAACTGTTGGTTGTTTTGAAGATTAGGATGATACGAATCCAACTTTAAGGCATCGTGAGGCCTAAAACCACGCTAGGAGGGACGCGTATTGCGGTGTCTGTACGATCTCAGGTCGTATTTTCTCGTCACAGGCTCACGAGTTACTGGGCAGATGGCATGTTATCTTCCCTCGCTGCCAATTTACTTCACAGCTGACTAGAGCACCTGGCCGACAGACCTGGTC"/>
                    <sequence id="seq_t336" taxon="t33" totalcount="4" value="TGCCACTGTGTTAACAGAACCGATATACTGACGAGCCGGAAGCTTAGCGGTCAGTTAGGTGTGGTCAGACCCCGGACTATGGTTATTCAGTACGATTGGGGATCAACCCTTCGTGTGTCTAGAACGGCAGTAATCGCTGGAGCTCGAGAAAGCTATGCCGATTGCTTGCGATGGCTAAATGAACGTTAACGGTATGGCATATTAAGACATCAATATAGGACGAAAATATGACAACCACAGTATGCGAATGAATCTCTTGTTCCGGTCGTTACGAGCAAACATGATGTGGTTCATTCTAGCGAAGTACGGTAGTGCAGTGCTATGTCAGTCAGAGCGCCTGTGTTCGAAACGTAGTCTTGATGCACGAAAGCAGGTGTGGCAAGTCGACTGGCTATGTCTCCACATCGGTTCGAGGGATGTCGAAGAGGTAACTAACGTCACTCTTAAGTGGAGTTAATGTACTAATTGTCACGGGCGGGTGTTGGCAACATGATATAAAGGAACCTAACACCTGATCCATGCTCACGAATTTTGCGGGGTGCTCATAAAGTATCCCGCGTACGCATCATAGTCGCTGGGCTGACATTTGTGTCCGAGTCTGTTCGTGCCAAATCAATGTCGTCTAACGTCCCGTTGGGATGCGTTCCACGGGGAATTTGACCTGCACGCACGCTATAATGCAACCATTTGGTTTTGAATGATCCATCAGGCCGGACGGGATGAAACTGAAGGGATATGGCAGGTCCGCTCCCCCCAGGAGTCTATTGGCCCCAAACGGTTAATAATACCGTTAGAGACGTAGCAGCGTCTAAGTCCTTCAACTACATATGGATAAAGAGGAATTAATCAGGAGATACTGTAATACTGACTTGGTGGATAAAGCAAACATGTTGTTGAAACTACGGAAACCTCAGAGTGAGATTCTGTACATAACAACGAACGTTGCTCGCTTCCTTCAAGAGGTTAGAGCAGCACAGGCGGGTGGCTAAGCCCACCTCGC"/>
                    <sequence id="seq_t346" taxon="t34" totalcount="4" value="TATCTAGTCCAGGTTCGGTTCGCCATAGGTTGATGCCACGACCGGATATCAGTTTCCCCTCTAATAGTACTTGTGATCGGAGTGAATGATTATTCTAGTTATGCCCAGTTCAGACTACGGCGCTTTTATGGGTATAGCCACCGCCATTGGCGGCACTTGTGAGGGTGATCGGAATCCCAACTCCCCCATAGACAATTACTGGACGACCGATTGTTAGGAGAATAACTCCCATACAATTTTAGAACGGTCAGCGACGTTTCTGGCTGGCCTTTGTAGCTGACATCGGCATGGAGAAAACCATCTGCACGTGGTCCTACTACGAAGAAGCAGAAATGGACAGGGCGTCGATATCTTCAGCCGAAGAATCCCGGAGGCCCAAACCAGGGCCTCAACGCGCTCCGGCAGACACAAACTTGGAACATGCATCTCTATCTATAGGAACCCTGACCTCTCGCTCTCTAAACACAAACCCCGATGCTGTTAGACTGGTTACCTCACATGAGTTGCATGTCCTAGTCCGGCTGCGCGTAGGGAAGAATGTAAAATGAGGGGCGTACTGTGTCGCTGACAAAAGCATGTGTATTCACCTTGGTAGTGGCATCCCACAGGTCCCTACAGATAACAGAGGTGTGAAGTCCTTCTCCTTGCCGCTGACAAATCTCGGTCCCGTAAATATGGTTCTCTTAATGCGTGTGGCCGACTTAGATTTCGGGATTGGAAGGACAAGGATTGAGGAATACGTACCCGTGATCTATTAGAGTAACTGCGTGGCAGAGTCATTTCCGGCATCGTGTCAAGCGCCATTGGCACGTCACTCGCTGTTCACCACGTGCACGAGAGAGTGAGCGTCAAGTGATAGCAGGAGACATGCGAAATCCGCAAATACTTGTACCCCCTATCTGACATTAGGCCCTTGCCGATCTATAAACCTGACGGGTTCCCAACCTAGCACATCTTTTATATGCTATACAAACAAGAACTGTTTAGCCGTCCCGCTCCT"/>
                    <sequence id="seq_t356" taxon="t35" totalcount="4" value="TGGCAGGCAACTTCCTAAACTGAACTGGCCACCTCGTTGATTGTAATTGTCCAAATAGTGCAGTGCGTCCATCAATGCCCTATAACTCGGCTAGAGGATTTCTTGCTCCACCTATCAACACCAGACCCTGAAAGTGACGAACTCTTGCAAACTCCAACATCGTGTTTCTGGATTCTTCTCCGTCGCCATCCTGGCTAAAGTTGATCATCCATCGGCCGTTTGTAAGACTCGTCGAAACTTCAGGACGATCATAATACGTCGACTCTTTGTCTTCAAGGGGGAAGAAGCTATTGCAGCAGCACCTGGTATTGCGTTTACACCACCTCTGCATCCTGGCGGTGTTACCCCTCTCCTTGCCTTACAAAGCTAGCTTAATGACGATATCTTTGGTAAAAACCACAGCCCGGCTTCGTCGGGGCACGAAGGTCCAATAATCCTTAGCGAAGGGTATCCTAGTTCTCAGTCATGTGCGTTACAGCCCCCAAGTCGTTGGGAGCCACACGGATACCGATTCTCGCTCTTCACAATGGGAGGCTGCTTCGCTGCTAACACTCGGAACTGTTGCTTCCAGCGATACATGTATATACGAGGGGACTGCCCCTTAGAACAAAAGTGCCGATGCGGTTGTCAGTGCATGTTAGGCGTAATTGCGTTATTGTTATCTCATTTGTTGGGGGAGTATCAACCAGTGTACTGGAGACGTACTACCATCCTGTTTCGAGGCACTGCCGCTCGGAGCGGGCAAAAGAAACCCGGGCGCTATAACACGGCATCAGGAACTCACACGTAGGTCCTTCTCAGGGTGCGTTAGTGTAGAGTCCCGTTCTCGTGAAGCATGATTTACGGGTTGGCCATGTACTCCAGCGAACACTGGATGTGCTATAAACAAGAATCCCGGGACCGCGATGAGACTTATTGAATAGACGTGCCGACGACAAAAACGCGGCAGGTGCCGGCAGAATCCCTCGGATGCGACCCTGGACGTCATGCGGGGTAAAGT"/>
                    <sequence id="seq_t366" taxon="t36" totalcount="4" value="CGAATGCATATTACACGGCTTTCCCCCTGAACCACTTCAGCGAGGCCCGTAATGACTCCACGCTTCCTTGTTTTTAGACTCGATGGTATTACGAGTAACTAACTGGTGGAAATCGGGAAAAGCTATAAGTCGTAAGAAAAGATGGCGACGAGCTCTCATGCGATTTCACTGCCTCATCCGTGAAAGGAGGTATTACATGTTGGTGTGTGAAGCAGGATCTGCATGAGGTCTGACTTCCCGCACTTGACATACTTTGTTCGGGCGGAGTGTGAGTCCACCGACATACCGCGAGTTTCCCCGGCTACTATGAATCGTCGTGCCACACTTAGTAATGTGGCAAGTGCCCGCGTCCCGCACTCCCAGGGGTTATATGTTGTTGACTTTGCGGATCTATTTATAACTCCTCTGCAAATACGCCAACCTGCTGCAGAGTTCGCGGAGTAGTCGGGCGATAGAGACGAATTTAGCCATGGGGAGAGTTAATAGGTCTATTAACGAACAATCGGAAAGTTTTAGCGACTCGAAGCCCGTGAGGCGGGTAAAAATTTAGAAGTGACTGAGCTCTAACCACGTCGTCGGGTATCTTAAGAATTTGGCAATTGCTCAACGCGGCGAAACAACACCGCGTGTGGTTAGGCAATGAACCAGACCACTTACATGAGGCCGATCTAGAACATACGGTTTCTGGTATGACGTGTGTTTACGAAGGTGAAAGCCCCAAATGTCGGTCAAGTAGGTGAAAAAGAACGATTGTACTAGCGGCTTCTTTTACACCAATACCACTGCTTATATGACTGAAGTCTGGCAGTGAAGGTACTATATAAGGGTTTTGACGTGGAGATCACTTCTATACAAGATCTCGTGGCAATATCTTCTAGGGCGCGCAGTTTTCTGAGGCAGGACGTCTGCTCTTGCTCCATGAAGCCAAAGCATAAACATTCGCGTACATAAGCGCCGACCCAAGCCCAGTCTGACATACCGTTCCGTTGCGGGTCACCGC"/>
                    <sequence id="seq_t376" taxon="t37" totalcount="4" value="AATTAGCCTGTGTCCCGCATCATCAACAAGTGGTTAAAAGCTCCTTGAGGCCTGCCGTCGCGCGTACGTTCAATGAAGACCGGCTAACGTTAAGCTACCCACGACGCACGATGCGTGCTTACAGAGCGGTGCTTGGGGGCTTTGGTAATGTGAAGCGTACGTTTACAAGAGCCACTTATCTTGTTCCCCGGTGCATCGGCGCTATACGAGATAACTCATCTAAAAGCTTGGTTGTACAACATGGCTATCCCCGTGAGCCTACACTCCTAGATAGCGTTATCCATGTTTATCTCGGAGTCGTACTCTGGGGTCTCTATGTCGGGCGAGGAACTGATATAATTTCATGAGGCCGAGACGAGGCTCAGTTGAACACATCCACCGAATGTAAGCATTGATCTAATGCCCCCCTGGATTCCTTCCGGCCGGCAGAACATATAGTACAGAGGACATCCCCCACCACCTAGCCCATATTCAGTCAAAATTGCGCCTGGAGTAGGTTAAGACTTTGACAGAGGGGGATTGCATGGCATGCAATACTACTCCAATTGTCAGGCTTCTAATTAACACTAATGTCCGGAACAACGGTGGTCACTGGGCGGTATCTGAAGCATCCAACCAACAACCAAAAGAATAAACGCCGGTCGCTGGACACGACTGGAAGAACCTGTTACTATCGTGAGTCAGACATACAATATGGATCGGAGCTAGATATCATGAAAGATTCACGGATCAATCCTAAATAATAGGAGTACTTGATGCGTGCGTTGCACCCGAACAATGATTTTGATCATATAAGGACCACGGCGCAGTATTCAGTACGGTGGCACGAGGCTTTAGCGGCTTCCCTTACCCCAACATAGGGGACCCGGAGGAGCAATAACAGTGTGCGGATCTTAGAGGGAGCCCGATGGTGGGCATCATTGTACCCGGCTGATGCAAAAGGCATCAGTCCACCTCAGTATGCCTTTCCATCGTGCCTCCCTCACGATCCCACAGACCT"/>
                    <sequence id="seq_t386" taxon="t38" totalcount="4" value="GGCCAGCCGTTCAGTCATTAGCATTGCCACCCTCTACTCTGGGTACACCGAAACGTGCTATCCAGATTCATGCAATCTCCCCCGGGTCTAGGTCATTTATCAAACGTGAAGGCTAATATAGCTTATGAGCATCGAGCAGCCTGAGCCGAATGCACGGTGTCGTCACTATCTGTGTGAAGCTGATTGGCTGGCGGAAGTACGTTGCCATCGTAGAATATCCGCTGTACCTAGGGTATAGGGATCCCCGTACACCAAGGGCTAAGATTCTACGTTACTTCTCCGTGGCTGACAACCTTATACCTAGCGTGAGTAGTTAAGAGGGATATCATCGGCCAGGCGAAATGATCCGTAACAAGTATAAAAAGTGTCGCTTTGTCCGGTAAGCCCGATTCGAGCAGGCACTTTATAATACACTTTAACGACACAGAGTTACTATCGATGAACCTTAAAGCTCTCCCCAGAATCCCCCGCGAACACTCCTGTTGCAGGGCTCGTGCTCGTGCCACAAGGTCTTGACATGTTGTCTGTGCGCTGGGATGGAGGTCAGACCTTAATAGCCCGCACACAACGCCTCTATCATGTCTGCCTCTGAATTTCCCTGTTCTATCGCGCTGAGTTGAGCTCTCGGGGGGTGATGCCCAACTCAGCGCCTACTATCTGGGTACACGAGTATCGGTGTCCTCCGGATGAGCTGCTAGCGTAGATTTTTTTCTTCGTGCAGTTCTATTAATCATTTTACTCGACCTATGGAAATGACTCCTCCCACGAGATTTTCGTAGTAGTCCCGGTGCTAGAGACACTATTTGCTTATCCGTTCCCTTCATGGAGGGACTTATTTCACTAGAGTGCATTCAAGATCATCTGGTGCGAGCGATTAAGGGGAGTACCGTGGATGCCGTGAAAAAACGACCGCCGAAGATTGGCCCATCCAGCAACGTCTTACAGAGCGAATTCCTCCCCATGGAACATACGATAAGTGTAGGGTCCTGCATTTAGGTAC"/>
                    <sequence id="seq_t396" taxon="t39" totalcount="4" value="CAGTAGCTGCCTAGGGTATGATGTCACTGTAGCGCTGACAACCCGTAGGCATACCCTATAGATATAAGATAAAGACTTACGCACAATCGCAATCGTTGCACTAGTGCCCAACAGGTAAGGCAATTAGGAAAAACGTGGTCCAAACTAGCGACGTAATTGTACCTCAGTCAGAGCCTTATGCTATCAGATCCTGGACAATGTCACTCAATCTTGATCGCAAGCAGCGACGACCGCTCGAGGTGCGGGATAAAGACGTGAACTTTGACTCTCATTCGAGCCATTACGCTTCAAAAACTGAAGACTTCGACGGTCCCTCAGTGCATCACAGGTCGGAATCAACGATTGATGTGTTTCCCTACGGATCTCGAAGGATTGGGAGGTAAGTAATAATAATCGATTCACCACAACTACAGCTGGGGCCATGCATCCTGCAAGTCCTTTTGTATGACAAGCACGACTTAGCGGTGCAGCATGAACCCAGTGCATGCGCTAAGACATCCAGTTTCTTTTTTGACACATAATATAAGATCAAAGGAAGTTACGCTTTAGGACTTATGCCCGCTGGCCAATCACATTAAAACTGTCCACCAGCCCGACCAAGAGTGGGCATACTCCGATACCACCTCGAGTCCACCAAAGTAAGTGCCGATATTGTTCGACCGAGAAGTGTATGGAGGTCACGCCTGATGTTAAGGCGATAACCTTAGAGGTCTGACTGCTCATGCCTCCGGGCAGAAACGTACATGGCACCGTAGTATACTTATTTCACGTAAGTGAGACGTTCAGAGGGCTAGCAACGGAGTCTGTTCTTACGCATGAACCCTTAAGTACTGAAGATACCAGATCAATCAGGGGTTCCTAGAGCGTGCAATCTCACCAGCAGTCCCTCGCCATGGCAATGCTGCGTTTTGGCGGTAACCTCCAGCTCTATGTACCAATGGATCATTGATTCCAGCTGATGTACGCGACCTTCTTGGGAATACGGTAATCTGTCACAATC"/>
                    <sequence id="seq_t420" taxon="t4" totalcount="4" value="TAACGGCGGTGTTAGACCTGCTCTAGGTGTAGACTTATAGAGTCTTAGGGGGGACCAGAATCTATATGCTAACCAGAGTCATCCGACCCAACTCTATGAAGCGTTACGCAATCATTAACGTGGCTATGTCGCTAACGGTCTCGGGGAGCACCTCCGGATACTTAGCCAGGTCGCGTATGCAGCGAGGTAAGGCTAACATGTTATAAGGCCTTTCGCGGCAACTGGGTGTATAATCTTGACTCCTACATAACAATCCGCTTGACGGAGTTGTCTAGTGCCTAAAGGCGATTTCACGCCCTAGTCTGGTAGTGATCTACAAGATGGGAATGTGGCATCCTCATTCGATGTGAATCAAACTCTCGTCATATAGAAACGTGATGCGGTACTGGTTAAATTATTTCATTCTATATAACACAGTTATCGGACTGTCGCCCACGACTCAGTAGCGCTCGCACGTATGTGCGCCCTCGACGACCCCACCTAGAAACGAGATTACCGCCCTACTGAATTGCGGGCCCGCCGATCACTGGTGCCTCACGCATAGCGGAACTAGTCTAGCTAAAACCTGTATACAGGACGAGGCAGTCAGGGGTTAAATTAAAAGAGGGTAGTTAACGCCCTGGCCGTTGTCGGCACCACTAAAACCGGATGTCGCGCGTTTCGGAGCTTCTCCGGCGACCGGAGCGCCGATCAGTCCCACGTTCTTAACCGCCAATGCGACGTTTCCAGCAGGAGTTCGGGCGTACAAACGCTATATCTAGCAGCAATTACGTTTTATAGTGATGGCGTAGTGCGTTCACTATAGTCTTAGTTCGCCCATCCTACCACCGTCGGGCGAGAATTCACATCGTTATACTCCCATGGCCCGCAATTGCGGTCTTCCCGGCGAGCAACCTGAAGGTTGGATCTCTCAGCGTGACTTTGGTCTCATGGATTGCCAGTACCGTTTTGCTGCGTTGGCTTGGTAGGGGTGTGACGTGAAGGTCCCCCCTGATTCTGG"/>
                    <sequence id="seq_t406" taxon="t40" totalcount="4" value="AGTCTACTACAGATACGGTTTCCTAACGGTTAGGGAGTCGAAACGCCGTGAGACTCCCATATAAGCCTATTTCGTCCTGGTTAAGTTCAAATAACTTGGTATACTCTTGCCCGATCGTCAGACACCGATTTCCGGCTTAGGGGCTGTAGTCCGTGATACAGTACATGCGTTGCAACGAGACACATTGTTGTGGGCGCACGCTGCCGCCAATGGGTAGTACGCTGAGCGGACTACAATTCTACAGGGTTGATCCACGTTCGAATTTGTAGAAGTTCTATGGAAAAGCCGCAAGTAACGGCCTGTCAACCCTACTCGTATGTCGTAGAACATAATTCGGAGAAAGCATTGTGGCCGCTGCTAGATCTTCCACTGTTCCGGGGTCCGTCGCCCTCCATGTTTTTTCAGGACAACAGAGTTTGTTCTGCTACACTTATATTGAAACTCTCATGAGTGTATTCATACACACTAACATTTGTTGTTCTAACTGCACTCCCGCCCGAGCGTTAGACCATCTCTGGAATCTGGCCAGCGGGACTAGTGTCCAGGAAAGAACGTGAATCGTCGGTGACGGAACTTATGTTGGTCATCCAGACCATTGGGAAACAGAACCGCCTCTCCTAACGGACGCTATAGATTCTGGCTTTCTCGTGGCGTCAACGTACGCTTCTGGGAGTGGTTGCGTCTACCTCATTGTTCACGATCTACAATGCAGGCATATAAAGTATAGCCGGGGAAGGTAACCGTTGCTTCAACAATCTACTTCCAATATGTCCGAGAGGATTCCCCCAATGTGTATATCGCCTTGGTCAATTGCTTCCTAAGTAGCTTCGTATGGAGTAAATACATAGGATAAACGTATCTCGAGCTCCCACAGTTCGACTAAAACCTCCTACATGTAACGTTGCACCGAAACGGGCCGATTTAACCTCTAGCCTCATTCGCCAACACCCTTACCCATCCTAGAGTCTCGGCAACTGACTAGACTAAATATTTCGCCGAC"/>
                    <sequence id="seq_t4110" taxon="t41" totalcount="4" value="TTTCCCCGTCGAGTTGAATCCTGGGCTTCCGAGTAATATTTGAATTTCGGCACTGTAGGATGAGTCTGGCAGGTCACATTGGATTACTATCATTGTCCTTCTTCAAAGGGCACCTAGGTTGAGCTCAAAGCGATACCCTAGCACCAGCCCCTCATGCTCGCTATAGAGTCGCAAATATTAGGTCGGCCTAAAGAGAAAGCATTAGGGGCTAGCCACGACTGCCAAAGCACCTTATCAGATCGGCCTGGGGCTGTCAGAGCAGTGATCCAGTCCAGTCGGCCGATGAGCCATACAAATTCCACACTTAGTACCCTGGTTCCTGGTGGAAGTCTGCTAACGGGCAAAGCGTTTCGCCGAAACGTCTTGCAAAGTCAGCCCACACCGTGCCCTTGAACAAAGCCGGGTGAGAACACGCAATGTACAAAATGAGCGCGGATCAATAGTCGAAAGGCCTGGATAGATCAACTCGATAACCCGCTCGCCCGTCTATAAGCTACCTAAGGAGACACATTTGTCTTGACCAGTCCGAGACCAAGTTGATATCACCACCGTTAGAACTTACAGTGATCGGTCTGGCCGCGGTGTTAAGCTATTATCTGATATGTCAATCTTTGTGAAATCTTAAACATGGGCTTTGGTCAATCCATTAGCATGAGACTTACGGAATACCTAATCGAGCTGGGTATCGCCCTTGCCAACTGCTCCGCTTCGAAATGCGCCGAGGCGACAGAACACACTGCGGAGTCAGTGGAGTGGCGCCGTGCGCACATCGTTTTTGGTTTCCCGCACACACTCTGTGTAGTAGGGTCCGGACATACAGCGACTTGAGCAGACCTGCGCGTGTTGTGCCAGGCGAGCTCGCATCCCGTTTAGCCCTGTTGGTCGCAGGCACAATAAAATCTGAAAGGTCCCCTGTTATTTCTCAGAATCTGTATCAATATCTAGGAGTCAGGCTAGCATTATTCGGATTTCTGGCGGTCACTACATTCTGACTACATTA"/>
                    <sequence id="seq_t426" taxon="t42" totalcount="4" value="TAAGTCACCGTGGGGTAGCAAGATACCTTAATGCTTTCCAAGAGCTGACCCAAATGGGGAAGTCCTGATCTCTCCACATGATGCTAAGATACTTGTTTTCTGATCGACCTGGCCTTACGAGCGCAGTACTCGTTGAGTCACCATAGTAATCGCAGGGGTAGCTTGCGTTCGTTGTGCTCTTGCTCCCTATGCTGCCGCACAGTTTTGTACGAAGGCCCTTGCCCACGTTGCGCTATTCGTTCAAGATGTCATTCATTCATAACACAGTAAGTTAGTGAACACCTGCCTCTAACTGATTTTCGCTGGAATACAAGTGAAGCCAAAGATTGCCGGTTTACTGTAGGAGCTGGGGATAGTCGTCCTATGTCAGAATCGCAGTCCAGAAAATACGGTTGTAGCTACCCGAAAGCTTTTTAACGTGTCCCTAATGTCGTAGCAACCCCCGAAGCCTCCAAATGCGATATCTCGAGCCTCCTAGAGACACCGTGCTCCTCGCCTAAATGCGGGAAGGATGCTACGTACAGTAAAGTAAGAAGCTGAAGGTACACTCTGTCTTGGATATATCACAGTGGAGGGCTGCTGACCATAAGCCCTATGGGACTAGACATATTAACATCACTTATATACACTTACAGTCGAGGGATGTATTGGCTCGAGCGGTTCGTCGCTCTTCAATCTCGCAGGTTGCCAAATGCGTTAGAAGGTACAAATGCGCCAGCAGATCACCTACAGTGTATCGCATGCCCCAGTAAAAATCTATAGAACCGTATCCAGGTCCTTGTTCCGGACAGACTCGTTAGATTTGTGGGCGCTTCACTGTTGCCCGGGTCCAAGTGGTCCATTTGTAACCGCTCATGTTTCTATTGTTGTTAGATCCGTCAAGGGCCTCCTGAATTCTAATAAGGTGCAAGTGACAGGTCCTTATCAACTTATAGAATAAACCTACGTCGTCATGAAGTCTTCAAGGGTCTCCACAGAAGAATAAGAGACTCGGACTCAA"/>
                    <sequence id="seq_t436" taxon="t43" totalcount="4" value="GGTAAGTTATATACCCTATTAAGAAAAGCTAGTTCAAAAACACCGGGCCCGTACTGTACTCAAATTTCCCACGAGGGACGTGGAGTGATCGGGTAACGGAGCCCTGGAAGACATGCTTCTATCATCCGGCCGGCCGTTGCGCCAATCGGTCGCCCTTCTTTAGTAATCCCCTCCTATAACCCATAGGAATCGGTGGATAAACCAGATCGCTGGGAAATAACAACCTATGCACATGTCTGAAGTGAATACATAATTGGGACCTATATATCCAATCGGCACTGAAGCACGATGTAGGGATCGATGCTTCTCGCGACGCTAGCTAGCCATTCGCGTAACATAGGAAATAGCGAGCCGACTGCGTATCGTACAGCCACCGGATTCTTATACAAATGAATAAGTTTCATGTTAACGCTCTTCCTTCTCGAGGCCGAATATCATGGACACAATTGTTTTGGGTTGCCTCCGGTAGAACCAAACATGTTTACAGGATAGGACACTTAAGCTTTCCTGGGTCACTGAACGAATTCAAGGTCTACTAAAATAAGGTGATCAAATGAACGATACAAGAATGGTAATATTTCGCTCTACACTGTATCCCACGGTTAGAGCCTAGCTAATACGTTGTCACCGTAATCGGCATATGGTGACCCTGAGTTCCCTTGAAGAGTTCGAAAAAAAGGCTCGAGTAACGCCACATGGAGCTAGTAGTTGCCTCCTACTCCGCCGCCCGGACGAATCACGGATCTAAGAAGATTGTTTAATTACCCAAACTGCTACTGTAGGACATCGAACCTTTATAAGGCGACCGGGACAGACCACCGAAAGGTGGTCATAATTTGGTAATCCCGTAATGTGCAGTAACAGGTTAGTTCGTCTCCATTTTCATAAGTCGATCCTGTCCAGAGCCTCCTGGCTTCCATTTTAGGTCACTGTATCACATCGTCCCCTACGTAACGACAACGCTCCGCAGTATTCAAGGTGTCGTGGTGCTTCACGAGAC"/>
                    <sequence id="seq_t446" taxon="t44" totalcount="4" value="GTCATTAGTATTGTCACTTTAACTGCTGAGATGAATTGAGAGGGCATTGAAGGTGCCTGTATGACACCCGTGTGATACAAGATGTACTGCAGCAACTGAGGTAGACTTGGTAGTGATGACTAGATCCCTGACTAGGAACGGATATTTGTTGTGAAATGGACGGGTGCAGACAGCTAGTGTGACTCAGCCAAAGGATGATAAGACGACAGGTCGACTTTTAATCGTTCAACTTATTTGTCCACAGACTCACGACGGTCACGGTGGATGAGACTATCCAGGCAGGTTCCCGTGAGTCTTCGGACGGCGAGACTCGCTGAAACTTCGACGGCAATGTCGGACGGTAGAAAACTGAAGACATCCTGCTGCCAGATGCCAGAGGCAAGATGATCAACTGTGTATGTCGTCTAAGTCAGCAGACCCCCACCGAAACCGATTCTAGAGTGCTTGCAGTCCCGACGAGATGATACATCGCGACTTCTATAAGGACTCTCACTATCATAACGCCTATGGAGAGGACATCTTCCGGTCACGCTCGGCCCGCTTGCTTAGCAGAGGTTCATAAAAGACAGCTCCAACAGGGGCGAGGGCTAGCACGTACTGGACGCCGTCAGTCCGTTACGACTACGAGTTTGCTACAAGTCTACTAGCATGCCTCATCAAACTTACCAATAAGATGAGAATTTGCATCTTGCTAACGGATATGCACCGTCATCACGCGAAGGGGGAATTGGAAACTAGGAAGCGGCGAACATAGTTATGTTAGATGTCTGTAACTGAAGTACTGATCCCACTGAGGGGTGCCTACGTATGGTTACACCAGCACGTGCATGAGACTAGTCATTCTGAGCAGTCAGATCACATTCTTATCCAACGAACGTACAAGGCGGGAACCACACACGGGGCACTAGACGTTACATGTACCCCGAACGTCACTTACATACTGTATCGAATCCGTATTTCCGCGGGTGCCGATGAACGTGAGGCTCGCAATAAATACGAA"/>
                    <sequence id="seq_t456" taxon="t45" totalcount="4" value="AGATTATCACCAGTACCCGGAGCCAGTTGTACACGCGCTTCGTAAGCTGCGCTAGCGAATCCGTGCCATCGAAGTTTGAGCCTGTGGTTATCTAGCTGACATAATGCTTTCGGAAAAACTGGATCGACGGATTTCATCGGTGGCCGCGTACTATTCCACATTCACCACCTGTGCCTTCTTAAGCACAGGGTCTAAAACCGTGAAATTTGCGTGGTTTAATGGTAAGTGTCTTATCTGTTTTCTTGTACAAGGAGGGCTTGTGCTGGCGGTAATAGTGGCAACTCATGGGTGTATTCACGGTCTGCATTCTCAACACGCTCCAGAGATTATCCTTGCGGAGCCCCACAGAGTACCATGGCGCCGAAGAGAGCGGTACGGGTATTTCTATACTGAACTACATGCGCTTTCACTAATACTTAATACAGTGTCGCCTTTATTGGTGTGGTGGCTGAGGCATTTTGGCCCTGAAACTCTTTACGACATACCTAACTGTTATCGGCAGGGAGTACAACTCTAGACTCAGAATCCACATGTATACAGGGCACATGTAAAAAACCGTTCAGACCCGTCCCATCGATACGACCAATGCCTAATTGTCGGGGCGAAATTCGGTTCCGTCTCCCACAATGGATTGGTTGACTTATCGGAAGCTCTTTAGAGTGTGGAACACGCCGGGACTGTAGCGCTTTAAACATCCCGTTCCGGGCACTCATATAGGTGTTGACACACTTCTCTCTGGTCATGCCTTCCCGAAACGTTTGCCCCATAGTTGGTGTTTATGCGCGGTCTTAAAGTTCGGGCCTTGGTCTAGCCGGCGACACTTCCAATACCAACATTGAAGGACACGCCATCGGCGGTAGTATATACCTAAATCCCACTCCGTTTGGGCATGGATACTGCCTAGGAAAATGGTATGCCTAAGATTTTCCAATATAGAGTCTTTCTGCCGTATGAGCTCAAGTTAACCTCAGGCTTTGCTAAAAGCCTTGCGGTTGTCATG"/>
                    <sequence id="seq_t466" taxon="t46" totalcount="4" value="CTCTGCGTTTTTTCGGGTTAGGCACATACGATTCGGTGCAACGGGTCTACTCCTGAGTAAGTCTGAAAGCTTTCCACACTGAATTATTCCCTCCCTGCTGGCCGCTTATACCGTATTTTGGCCTCGTAAAGCAGTACCGGACCACAAGGATAGCTTACGTCCATTCAACCCATAACGTTAATATTCAAGCAATGGGGAGATTGCCGTTTATCCTATCACTAGAAGCTCTAAGTGATGGAATTGACTCGACGACTCGCCTTCCGACGTTAGATCGGACCATTATTCCTCTTTGTAGGTGAAAGCACAAGATGGTGACAATTATATAGGTTCCCGACATTAAACTTTCAGTCGGAGAAATCTCATTCGATACCAGAGCAATAGTAGGTCGAGGAACTCCGAACTTTATAGGGGCACCGTGTGCTCTTGCGGGTAAACTATGGGAAGTCCACTCGTGTGTGTTGAGTCAACGAGCTCCTAGAGCTATTCCGATGACGAAAGAGAGACTCTTGAATGATTGAAACGTGGAACCGTGATTCAGGCCACCTTAGATATGCCCCCGAATACTGTCAAATCGGACTACGTATGCCAAGGAGACCTAAACATTCTTTAGTATCTTGGCGGATCCTTTTATCCCATAAAGTATTTAGGATCGTGGAGGTTGTACGCGGAGGAACATCTACTCAGTGAGCCGGGAGGGACACAATTGTCTGATTAGAGCCCTGATCACTGATACCAACACTATGTGATCTTCCGGGCATAGATTTATCGCCTCGATGGCCCTCGCCTTTAGAAGGTACTCTTCGTAGGGAATCTATTCCCTCATCCGGCTAACCTTCCCTGACGGCCCTGCAGCCAGAGTCCCAATCTGACGATCGTCGTATTTTTGCTGTAAGAAGCACTTCCATTGCGTGGTACGTCACTTGGGCCGTCGGCTCGTGTGGCAACTAACAAAACAAGGCGGATAGTTCCGGTCGCAAAAAGTGCAGGGCTTCAGTAGGAT"/>
                    <sequence id="seq_t476" taxon="t47" totalcount="4" value="CTCTAACCTTCTCTGATTCGGTAATCTACTTCGCAATCTTACACAATTGGATGGTCGATGAGCGTATCTAGGCATTGATCGCAATAAGTGCCACCGCCTGATCATATTGAGAGCGGGGTCGATCCACCAAGCGACGTCATAACACACAGCGCTCGGCTGTACTATAAAGCCTCTCTACGGTCGTGAAGCGTCTCATGGTAGAGTCTCTTCTGCATACGGTACTACTTCCAAAGCGTTAAATTATATCTTAACGGTGGCTTTTGATATAAGATTTAAGTCCTTACGAAACATGGTACAAGACAACCCATATCGCATTGGTTAGATTAGCTTTTGGGCACGGGTTCTCACCACTATCAAATGCTGCCAGCCTCGGAGTAAAATTCAGTTACGAGTCACATCTCTTTTCATACGTACCTTTCAGAGTGGCAACAAAGTTCTGGTAAGGACTTTATTCGGTCCTGAGGCTTGTAAGACGTACAAATTTCATAAGGAGTCAGCAGAAATCTATCGGTGCCGGTACGGAGATTTAATGGGTCAAGCTTCAGCGCGACCCTTTCCTAGTTACAACGCCTGCGGCCAGAAGTTAAACCCTGCTGGGCTGAACATGCAACCTTGTTTTACGTAGAGAAATACGAATCACCACCCCGGACCTCCGAACGGAGTTCTGGAACTACCGATTCTTCTCAATATGATCCAGCTAGTATGTGATAAATTCCGAGCCAAAATTTCGCGTCCTATGACCGGCAGCCGCCTTCATGGAATGTCAGATGTCAAGTGGATTGTATAACAGGCGCCATACGTCGCAGGCTAAGGTGGTAAGGATTTTGTGGAGGAGTCCTGCTTGACCTCTTGTCGGCGAACCTGTATGACGCACCCGAGGAACCAGATGGAACTTGTACTAGAATTGTAATTTGGAATATATTCACTCTTGTCCGCACCTCAAAATTACAAGCGCGGACTATCACCCGGCGGCAGGCACAACATAGAGACCACCAGGTGT"/>
                    <sequence id="seq_t486" taxon="t48" totalcount="4" value="CCGCTATGACTGGCGCTGCGGTATACGAACTATAGTCACCAAAGATACAAGACATAGATCAACGCCTGAAAACCTGTAGCAACATCAGGACATCGTAGCCACTCACGTTATCTTAGTGGCCTCTCTCGATGTATTATCATCCGGCAAGTAGTCAACGTGCGAACCTGCTCGATGACGTCGGCCGGCGATTATGCTCCGTTTCTCCACCCCAAAGTAGCGAAATACGCTTGCGGTGGGCAATTCGCCGGTTTGTGCTCTTCTTTTATGACGCGTGCAAGACGAATTCGGCGAACGGCTGTCAGGACATGTTTAGAATTCCCCCCAGACCCAGGACTAGGTCTACCTCACATGGGGAGCGTACGGAGCAGACGTCTCTTCCGCAAGGATTGCAGTTTGTCAATATAACACTCGAAACGCTCTTGTAGATGAGTAGTCTATAGCACTCTGAGCACATGCGAACTCCTGGGTATTGAGTTACAGTTCCTCTTGCTGGTTTTAGGATCTGCGTATTGCTGGTAGCTCAGGAAACCTATCAAATCCCTCTACAGACGGAAGGGTTTCGGAGCGAGTTCGTGAAGCTGCGCCTTCGATAAGAATTACGGGCTCTGTTCTAAGCACCCTTCCTACTCTCTCGGTGAAAAGAGGTTAAGCTAGAGGGTGCCGCCTGCCCGAGCTCTCAGATTCGATCCAGATCTCTTACCCTATGACGATAGGGGTGTTATAGATCCATAGGCAGACCTCTAACGCAAGGCACTTTTACCCTACGTGAACGTCTTGTACAGGACTTTACAGAAATGGGTATGGGCTAAACGGCAGTGATCGGAGCGGGTGTTCATTGCCTAGAATCATCACGCTAACAGCTGACTAGGGTGCAATACGTAACCTATAGCGACTACAAACCAGTGGAGCGGGTCAGGATGCTAACGGGGTTTCTAGCCCCTTTATTCGGTAGTCGAACTGCCTGCTAGGATGTAATTCCACAACTTAGCGACTGTCAAAG"/>
                    <sequence id="seq_t496" taxon="t49" totalcount="4" value="ATGTCAGCATGCGTGGTGAGATTTGCTATGACTCCATCCAAATGACTTGCCTTGGGTGAAAGTGATCAAATATCAGACTCACAGCCGGGGATGCCAGATGGGCGCGTTTGGTGGATAATTGCTCCGGGGACAATTAACGTGCAATACGAATCTCTGGCGCGTTGTGAAGTAATCATACACTTATTCATGGACTAGCGATTGAATGCCGTAAGCGACTGGGACGCCCACTATACTATTGAGACGGCACTGTAGTGTGCCGTGAGCCGTTCGATAGTACCATTCCAAGGTAGTGGATCAACCTGCACGAGCACTGAGTGCAATGTGCTGTCCCTCCGCCCCGGTTCACAGAGTGAATGGCTGCTCCTACTACCCTAGTTATTCTGGGACGTGATTCCCTTAGCATTACTTCCGTACTGTAACCAACGGCCGCCACGTGAGTCGAGGTACTATTTGCGGAAGGCACAAGACGAGACAAGAGACTAGCGCCGAGCCCTCAGCTGTTATCCAGTAATAACAAAGTAGATCATTTCTCGGTTATGCGTGCTCAGGGAGACAACGTTGCCACATGTTGTACGCCATAAAGACATATCGGACCTGCTTGGACAGGCGTCTTCGTACAGTATCTCTGAATCTCCCACACCAATCCCGCGCTTCGAACGTTGTCGTGCAAACAGCCAACCGTCGACTCATGATTGATGCAGTAGTTCCATAAGACGGATCTTGTAATTCGCACACCATTTCAAGGAGAATGCATTAGAAGTTGACATATGTCGTTTGTCTTGGCTTAACGCTACCAATACTATGATGGGTTAACTTCTACGGTGGAATCAGCGCGGCGGTTTGAAGACGACGCCAATTCCATAACTTTGAGATCCCAGACAGGACGAAACAGGTGATTGCTCCAGTGTACTGTTCCTTGGATTCACAGGAGTGGCACCCTCAAGCTCATCTCTCCGGACTATCAACACCCTGGAATAATAGTACCGGCCCTTTTGGGGTG"/>
                    <sequence id="seq_t520" taxon="t5" totalcount="4" value="TGCGGGGTGGCCTCGTTGATGGCTATCCATAATGTGCCTGTGTCAGTCAGCTTCGAAGCCTAGCACCTAAACATCTCCTCACTTATCCCATGAGTACGTCCAGTGTCGGTTCAGGTCCATGTCAACGTGGGGTCACCTGAACCTCCCTCCCGTGGCCCCTGCAGTGTAATACGCGACGTTGGTGTACCCGCCCACCTACCCGCAGTCAACGTAGTTTTTCGGGCCGTTCGGACTGTGCGGTGAGGCAATCGAGTTGGATATTTGTTTAGCATTCAGGACCGTTAATTGTGTTTAGATGACCCTCTATAGTAACAAAGTGATGGCGCGCCAACTGGCGTGGTCGTTTCGATCCACCACTCGTCGCGCTTAGTACAAATAGGGCGCCTGTCCTGTGACGTCTGTACTCCCTGAAAGCATTTAATGTGGCTGTACGCAAGCGTAACCGTACGAAGACATGGACACGGCTAAAGTAGGCAATACCTAAGTAAGGCGAGTTAAGTATCTTGTTCCAGTGTTGCCGAGAGAAGTGTTGAAATCTGATGCGTATCTCCCACTACGAAGGCAACGAAGCCCTACACGATAGCGGCAGAGATTGTCTGAGCGGCTTGTATAGCTGGAATTTACTTTGGACGCCTGACGATTCCGTCTGCAAGCGGAGTACATGCCTCGCATAGATGGATCGAAGACTACATTATAGCCATCACGCAATCGCGACCTGCATTGCGAAAAGCATACTGTAAGAGCACGACTGATGCATATACAGTTCCAAGAGGGTCGTTTTTGACGTTACTATCTCTTGTTGCCGGGGCTCGCGAAGCGCGGCTGAAAGACTATTGACACGTTCCCAGTCGGCATCGTTTCAATATAGGCTTATTTGTTCCTTTAAAACCTAAGCCAAACGCGAATTGCGGTTGTTAATGTAGATAACCATTCTGGATGCCCAGTGTATCCTAAGCTTACACATCCGTTTGCTCTGACGTTTGAGCCGGAGTGGCGTTTT"/>
                    <sequence id="seq_t506" taxon="t50" totalcount="4" value="TCTCCTGCTTGTTCAAAAAAATCTTTCCCGATGCCAAACTTGCGTGTGAAGATGCAGGTCAAAACTATCTGTTGAAGACCGAGAAACCATGCATGAGTTGCCTAAAAGATCACGGTAATTGCGGCGCCTAACCGGAGCGGTTATTGGGACGCTCCACCGTGCGATTACAACGGTCTATTTTGATGATTGGTGATGCAACGAGGTAGTCGCGTTGGCCACATAACCAGCTGGCTCTGAGGGGACAAGAGCTATGCTCTCCTGGGCCTTTGCCTTGTGTTGTCTTGCCATTCGATTCTGGACGACATAGATGTTGTAGACGACGTTCTTTGGTAGGTTTTCTACAGGATATTACGCAATGCGGTAGAGTACTATATGCTGCCAGGGGCAACACTCAACGCACGTATCACAGCCGGTCTTAGCGGCGGGTTATCTTGGTGTAGATACACTTTATGTTAATCAGTTCAGGGAGTAGGGCGCCAGTGGCGTTAGCGGGTTCGGAAATTCAGTGTATCTAGATTATCTCGCCATAGATTAAGGTTCTACGGGGACGAGCCGCATATCAAGGGGATTTAACGCAAGGTGACGGAGTGATGTTTACTCTCCTCGTAAATATTCCGCGCCACGTTTGTATGTTCGATGGCTCCATGACCCTATACAGTTGTGGACCCAAAGCGATTCCACGACGCAATCTCTCCTTGTACAGCCACAGATCAGGAATCCATATCTAGGTCTCAGCAAAGATCCAAATAGGGGGTCTAGAACGATGTATCGAAGGCTGATTCAGTGTGGAACTGCGCTGCGGTCAGCCCACAGGCACGCTTGTCGGTTACACAGTTACCGAAGATAGTGTTATCCAGCCGCGCGCTATCTGAAAGGGGAGTCACTCCGCTGGGTTCTCCGTCCAAACAGTCTGTGGCTGGTTAGGGGCTTTGATGCCGATTTAGGCTCGACACTGGACAGTGATCTCAGGATTAGGAACAACACCGACCGTAAGAACAAT"/>
                    <sequence id="seq_t5110" taxon="t51" totalcount="4" value="ACTGAAAGGAGATTGGCGTCATAACACATGGTACTCCCATAGTACGCGGTGTTCGCAAGTCAAGTCCGATTGTCCAACGTTTGCATCTTCCAGGGGAGGGCATGGAACCTGTACACACGAGTATAGGAAGCGCACTAGACGCTTCCGGAGATCAGAATAGCTCCTTGATCCCGGGACAGTGTCCGTGGGTGACATTACCCTATTGACAGAGTTCCAGATAGCGCGGGATATCCGGCGCATTGCGATCCGGCTTGATGGATCGAAGGTGTGCAATCGTCGGAGGAAAGTCAAATGGGTTGAAAAGGAACAAGCAGAAAATTTCGATCCGGGCCTAGGTTGAGCATTGTCTAGCGGGCCCCTGGCTCATGCGCTAGGTCATAATCGAATGCAAATATGAACCCCATGCCGTGTACGATACTAACTAATTAGCGAGAGAATGCATAGATCTGACGCCGTATCGCAGGACCTTAATGACTGGGTGATTACCATAATGTTGGGACGTCAAGCGTGTGGACTCAGGCTGTTAGGCACCGTAGTCAACAGAGCGTAAAATTCTACATCCAGAAGGTATTCAGCCGTCACGCAATAGTATATCTGCATGAGGTTTCATTCTGTTAAATCTGTTGCAGTGTCAACTTGCGGGCGCGCAACGCAAAGCGGTGTCCCTAGTGAAGAGTTATTCAGATCGCCTAATTATCTGCACGTTGGGTAGGTAAATTCCTGGGAACGCCGGAATCCAAAAGTCTGTGCTCTCGATATAAAAGGACTGCCGTTGTAATAGCGCGGCATTAACTAGCTCGTGATTACGGTGCGGTCGGCCTTGGCGGTACTCTGTATCTAGGTGTATGGCTATATTTTGGGTCCGTACCATCCACCCTAGCGGTTAAAGTCAACCTCGTAACCGAGTGCTCGACTGTAACGTCCCCTTGTCAACAGTGTACCCAGCATCGCGCCTACCCTCGCGCAACACACCATTACTTGCAAGCAGTGAGCCCCTTGC"/>
                    <sequence id="seq_t526" taxon="t52" totalcount="4" value="AGATTTGCCTCGGGGCCCTTCAAGGGCCGGACAGCCGCGCAGTCTGCCGTCGTTGAATTGTGTTGCGTCCTGAGCGTTTAGAATCGAGGCTCTCTGTTTTCGAAAGGAGTCTTCCTTTCTTGACTCGGCCCTTGAAGCTCTGGATAGTTGTTTTGCTTCTTAAGCGAAGCGCGCCCGTCTCATCTCAAGAAATAGACTTGTTCAATCAGCGAGCGTCTAGCTCGAACGCTTGAGGGGACGCATGCGGACCAGTGTGGTCGGCGCTGGTTTATTTTGAGACAAGATCATCACTACTCTTGCTCAGTTATGACCTCAACGCAATGATTCGCCTCTATAGTTAACCCCCCCCGCATCCAGGTACAGATTGGATCAAGTTTTCAAATCGGTTGTAAAAGAAAAGGCGCGCGTTGTGATTACACGTAGGTAGGCGAAGACACCGGATGACCGGCAGCGCCGTTGCCTTCTTGCAGCTTCCTTAGAGCATCGTAACTACAGCACGTGGGGCCTGCATTCGAGGAGTTCCCGTGGCGCTTAACGAATCATACACTCTAAATTCACCTCGACGTCGGTATGTTAGCGTAGGACCTGCCTACAAGACGTATCGAACGAAGAACACAAATCGCACCTCATATCGTTCTACAGGCCCGTGGCGCGTAGGGCTAGTACGCCGCCCCATACTAAAGCGCTTCGGCTGGGCCAAATCTTCGGCTACTTGATGTGTGTAAAAGGATCTCGACTAATATGCGTACTACGGCTATATCGGCATTTTCAGGAAACACTGCATGTTCTTGGGGTGCAATGTAATATCTCACCGGCCCGAAAGCCAAAAGAACGGTTGGTCGTACATAAGTGTGCCGCTGTACACAACCCAACTTCCTAAAGGAGTCGAGGGCCTCCTATGTAAGGCTTTTAGCTCTAAGGTTGTTCGGAGTGAGTTATGCCACCCTAAGTAGCTCTCATCTAAACATCCACCGAGCCATGCAGGCCCACCATTTTATCT"/>
                    <sequence id="seq_t536" taxon="t53" totalcount="4" value="CGCTACGCAACGAGTCCGAACACATCGGATTATAACGACTCCGCGCACTGGCCTTAGCAATTCATACGGTAGCGTCGTTCCATAACATGAGCTGCCAACGCGATAGCGGCAATGATTTCAGCCATGGACGGCCGATCGTTCAGGGATTCGTCTTCAACCGGTCTACCAACAAAGCCAGTGGCAAAGGACGCCAGATTTGTAGTCTTGACCAAGCTGTTTCGGAAATTAACGGTTACGCAGTCCTCTTAGCATTTCGCTAGATTGAACTGATTAACAATCCGCAATTTCTACGCGGAAGTCGGAAGAGGTATGACGGGTGGCCTTAGTATTGCAGCCGGTATAACTTCCCAACCTCAATGAGACCTCTCTATTTAGCTGTCAGAACTGAAGAGATGTGAGCGGCATGCGAAGTCTGCTGAACACTGCAGACGACGAGTACGGTTCAACCCAGGAAGTAGTAATCTCAAACGACGAGTCCCATTTACCGGCGCGTTTGACACGTTTTACTAATCCTGCTTCATCCCTTCGCTTATGCCACCTGTCAACTTTCGATCCTAGGGCTTCCTATGGCGTTTTCCACCATGCCCAGCTAGTCCCTAGCCTCCAAAAGGTAATAAATTGGAATGCATTGCCAAGTTACGCAGCCTTACCAGGTTGCATTGTCAATATCCAGCATTCAGATACACCTTGAGTAAGCCCCCTGATAAAAAGTTACGTCAAATATGGCTGCACGTGGGTGGAGCATCACACCCTTCCTGGTGCCTTACAGATACGTTACATCACCTTGCAATGATGGGCCCCCGATTGATGTTTGTATCAAGCGATGCTCCTATCCGTGCCACCCCGATACTAACTGGAATGTCAGTTCCAGTCTCGTTTCACAATATGGTATGGCGCAACTGCAATCGGATTAAAAAGGTACCGGCGCGGCCCAACATCCTGAACCGAGGCCCCACCTAGTGCTTGTGTTACGACACAGAGCCCTCTTGCAAGATGTGCC"/>
                    <sequence id="seq_t546" taxon="t54" totalcount="4" value="AATTCAAAAAGCGCAACGAGAACAGAATAGCCTGGCCGCAATACCGTTCAGCGCCGAAATGACGCCGATGCATATCCCGGTAGCAGTAACGGTCGAATGGTAGTAGACATTTCGGGATTGTGAGCCCTGACCTCGCTCTGCATTCTGAGTCGTAGTAGGAACATAGCGAACAAAAATTATTCCGACGCAAAGCTCGGACTGGGTGACGGCTGGCGCACTTTTCCAGCGGGCAGGTTAATTATGTTCCTTCGCCTACGAATTTGAACCGCGGTTCCCGCACTCCGGCCAATGATAGGGCTACCGCAACCGCATAACTCGAACTTCTTTAGGGTGACGCCAGATGGTACGAGCGACGCAGGAATCTGGGCCAGTAATCGTATACTTCACAATATAGTAGGGAACCACAATTGCCGGGACTAGAAGTGCCAAGAGAATCCTTGAGCAGATCCTCTCAGAACCAATGGGCTAGTGTGGACCGACACTGCAGCACGCAATCTTGTTTGACGTTTCACGCACGTGTGTCAGCGAACTCGGTCTATGGCTCAGTCAGTCGCGGTACAGTTCCAGCCTGAGGACAAACGCACTAACCAAACTGCCTGCCCAGAGTTATGATGCGTGGGACCGAACACCAATTTACATGATGCCCATAGAAGCTCTATAATTCCACTACGGACAAGAAGCCCAGTTTAACCGACCATGTCGTCCATGTTATGAGGGAAAGTATAAGTGCGTCGCGGAGAACACCTAAGGTCTTATGTTTCCGGTTGTTCCAGTGGCGACAAGGAGAAAGGTCAAAGATACAAAACGACGGCTGTTTTTACGATCGTTTTGGGATCCGGTGGGGGTGATACTGGCTATACGTTCGCGGAGTAACAATGCAAGATGATGCGTTCAGCGTTGTCACTCTCAGTACTTTATTCTTGCGCTTGAGAGGATGTCTGTCTAGAGAGAATGGCCTTAGTCAGTCAGAAGGGACGGACCGGCCCGACGCCTGGGCACT"/>
                    <sequence id="seq_t556" taxon="t55" totalcount="4" value="AAGACGGCTGTTGCGCTTCCTTACAGTAGCGGCTGCGGGGGTATTCATCGTCTCGAGAAGAGTGCACGGTTACCCCGAACTATTAATGTTTGTGTCGAACTGTAGGGACCACTCGTCATAAACCAAACTTTGCCCGTCGGCCACCTATACGGAGTTAACATAATAGGCGTTGCAAATTCAACAAACTAACGCCCCGGCATCTCGAACAGCCCCACATGCTTGGGCTTTGGCGTTTCTAGATAGGTATACTACGAAGAGACCCCCGTTGCCGGTCCCCGAACCAGGCGCCTGCGAATAGAAACCAAACCACATTATACAACTGGTGATATATGTATCACATATGATACGGACATAGGCTCTATATTAACTCAGGAAGGCCGGAGCGAAGATCCGCTATGGAGGGTTTGGATACGGGATTCGGAGTAATAGATAGGTACAAAAACACTCTGTACGAGTGTAAATGGGCCCCTTATCAAAATGCCTAGACCGGAGCGGTTCCTACAATTCGGCAAAGGCGGACTAAGTCACGCGAATCCCTACGAGACCCTCCAGATCTTAGGGATTGAGAGAGAAGGGCTTCATAGTCCTGAAGAGAGTTCCTGATATGGATGATCCAGGGTACCAAGCTGCGAGTGTATATGTTGCGAGGGGTATGAGTAGGCTCATGTACTATCACGCCGTACTTTTTATCACGTTCGACTGCAGAGCTTATCCAGACAGCACCAGACTCAAACAAGGATTCAGCAACATTCGGCTCCCTGAGCGGGCGTCGTGCGATGGTGAGGGGCTTTCGGGACACTAAAGCCAGCCTTGAATCGACGCTTCGTGACCGGATCGAATCACCCCGGCATGGCCCATTCCCTAGCGGGTTATGTGTACGATTATCCACATATGTAGTCGCCTACCCGGAGCTCAGTCATTCCTTGTACCACACATGTCTTTCGGACTCGTAATAACATCGGTCGCCATCGGCCAGAGGCATACTGAATACACGCGAACT"/>
                    <sequence id="seq_t566" taxon="t56" totalcount="4" value="GCAGGACCACATCTGCCTGTCAATAGTCAGATGGCCAACCCCTTTTATGTGGTACCACTTTTGAGGGAAAGCATATGGCCGAATCTGGGATTTTACTCCACGTAAGAGTAGACTCCTTCTCCACCCGCGGTTGCCTACCCTGCATATCGGGAGTCTAGCTTTACCGACGCGTGCTCTCCTCTGCATAGCAACGATAATCCCGCTGTGGATGATACCTAACGATTAACGTCCTATGTCATCGCTAAGGGGGGCTGAGGACAGCGAAGAGGGCTTTCGCTAAGTAGAAAATTGTAATCTACGTCGGGCCGGTTAGAAACGGTCCTATTACCCACTTGAAGGTCCCCCCCCCCCACCCTGGTGGAGACTCTATTGCGATTTAGACTCGATTGCGGAAGAATAGGCCTGCGTTTGATTTACTCTTAGGTAGTCGACCGTAACGGAAGCCATGGTGGTCCGTTTTCAACCTCCCTGTTGTTAACAGAGTAGTACGTCAGGCCGGAAGGAACTGCAAACGATGAGTGTGTGTTCGGCTACACTAAGTGTACGAGACAAACTATACTCAAACCTGGTACGCTGCCTGCAAAATTGCCTACGAGGCATCTCGAACTACGCCCGGGATCCACAGCAGGGCGGGTTGTACATTCCGGTCGCACGTAAGCCTATTATCCTACCCAAAACAGAAGCTGGTCTACCGCACCTACACTAAAGCTTCTCAAATTGAGTACGAGCACCTCCGCAATTAGCCCAGCGCCGACATTTTAGGCATTTGTAGGTCATTCGGCTTGGCCTTGAAATGGTCTCTAATCCAGTGTCGTACAGAATACTAAAATAAAAGTCCTCAGCCTAGACCTCTAACGGAGTATTGTATCAGTTCATTTCGAGACGGGGAAAGCAGCCAACTTAGGGATACTACTTGTATCGTCCTGCGCAATAATTAAGCCCACCGCCAGTGGGGCTGCGGTAAAAACGTTGGTCACTTTCAAGAAGCAGCATTCTTGCT"/>
                    <sequence id="seq_t576" taxon="t57" totalcount="4" value="AGGTAGGAGAACTGTTACTTAAGTGATCTATGGGGCCAGAACCTGAAAGACGAGCTTCTCATAAACACTCTTGAAGAGATAGACACAAGACGGTGGAACTGCTGCGCGCCGGGTACAGGTTGGTTGTAAAGGTTCGTACTGCGACATCCGGTAATGAAGTGAACAATATAATTAGCGCCCAGACAGAGTTTTAGGATCTCACTCTCCCATTCCTAAGCCAATGCGGACGCCCGGGAAGACTCCATCCAGCAGAGGGTCACCTTACACAATAGAAATCGGCTGTGACGCAACCAAGATTGATACTATCAAGCCGGAATAGGAGGCTAATTCCCCTGGCAATTTGTTAACGAGAGTAGATCGATGTAACGGCCAACCCCTTTAGATGGGCGGGATGTTCAATGGAGGTTACAACAAGTTATCTATCGTCGCACTCGTAAATTTTAAACCTCTGGATTATGTAGACTGAGTCTGTAAGAGGGTCTAAAGAGGGTACTTTTGTGTTCAGCGCTCGTATATATAGGTTGATGTGGCATCTGCCAAGTCGCGCCCGATGTCAGAATCATGCTATCTTCTTCAGCGCGTTTCCGATTGTCTCCGCCCGTAATGCTTAAGGCTACAGAGAATCCCCGCGGAAGTAAACCCTGTCGTAGGCATGTGGGGCCCTCTCGAAGACCATCCGTCTTCGCATACATTAATACTCGAGGGCGCCCCGGTTTCAGCATACTATCATTTGCGCCCTACAGATGGATAGAAACTCGTTCTCGGTTCAGGAAACACGAAAAACCCCGCAAGGAACTTTCAGAATTGACTCCTAAGTGTGCTCCTCCTCATCGACACTACGGGGAGGATCAGTTCACGTCCCCATAGTGATATACAGACTAGTCGTGGGGTTTTAAATTGTCGAATACTGACGCCGTTCCCAATACCCGAAATCTTACCTTGTGACTATCACCCCAGACGCGCACCAAACAAGCTTTCAGCGGGGTAAATCAGTGCGCCT"/>
                    <sequence id="seq_t586" taxon="t58" totalcount="4" value="ATGCGCGTTGACACCGTCAGCTCTGCTGCCGTATTGCCAAGGAGTCCTTTACCAGTCGCATGATATATGGTTTATATAGACAATCTAGGGTCTTGATTTATGTAATTGTCTACAACAGGGCAAAAACCCCTATTCGCGTGTCTCACGGTCTTCATAGTCCGTTAATAGTGTAGTGAAGCGCACTTCGTCTAGTGCACGCTTCCCGCGACGCGTAAATCCGTCGCTCCAGTCAAAATCGGTTCCACGGTTTCTACCCGACATCCTACCACACGTCACGGAGCGGTGTACAATAAATTCGGAGCAATCGATCACTTGTACTCTCGCCCGTTATCTCTCTGTCTAAATGCATACTTTCAGAAAGGCCCGACTGGCTTCGTGAAAATCATTTGTAAGACAGAAAGTTGTTAAGATTCCCTCTGTGCGATTTTCAACGGCTACTTAAGCTGACCGATGATTCCTGCCTATACTGGTATACCCGTTGACTACTCAATCGCTGGCCTAGGTAAATTGCCATCGAGTCTATCTGAGCATGGCGCACTCCTTCGGGATAACATCGACTTGACTTTTCACCTTAAGCCGTAGTCCGGCGGTTGTACGTAATAGTAGATGCAAATATGGGGCCGGGCGTAGGAAAATACTTGCCCCTTATTTCACTTTAGCCCCCAATCGGCAGTGAATTCCGAGGATCACGGAAGTACACGCTCATAGTTGGGTACGGTGCCGGTGAGCTACAGCCAGCCTTTCCCGTTGGCACGGCCTCGACAACCTTCTTGGACCGAGGATGTTGTTAGTCCTAGCAGCCCAGTGGAACGAGTAGGTCTCCGGGACGGATCCTATGTGCGTCGCATTCCATTGGAAAGGTTTGCCACGCTTCACCGCTCCAAGGAGGGGAAGTACCTCGCTTCACGGCGACATATGATGTAACGTGCGCGCACTAAAACGAGTACGAAGTGACACATTAGAGACACCAGTCGGGGTTGAGTAGAATCCGTATATCTCT"/>
                    <sequence id="seq_t596" taxon="t59" totalcount="4" value="CCGTAGATGCCTAGGGTAAGATGTCACTGTAGTACTGACAAGCCGTTGGCATATCCTAGAGATATAAGATAACTACTTACGCACACTCGTAATCGTGGAACTAGTGCCCAACAGGGAAGGCAATTAGGACAAACGTGGGCCAAATTAACGACGTATTGGAACCCAACTCGGAGGCTTATGCTACCAGATCTTGGAAAATGTCACTTAAACCTGCTCGGGAGGAGCGACGACCGGGCGAATCGCGGGATAAAGACGTGAACTTTGGCTCTCACTCGAGCAATTACGCTTCAAAAACTGAAGAATTCGATGTTCCCTCACTGCATCACTGGTAGCAACCAAGGATTGATGTGTTTCCCTACGGAGCTCGACGGATCGGGAGGTAAGTAATAATCACCGGTTCACCACAACTACAGCTGGGGGCATGCATACTGTAAGTCCTTTTGTATGACAAGGACGACTTATCGGTCGCGCTTGAACCCAGTTCAATTGCTAAGACATCCAGTTTCTTTTGGGACACATAATATACGATCAAAGGAAGTGAGGCTTTCGGACTTATGGCCGCTGGGCAATTACATTAAATCAGTCCACGACCCATACCAAGCGTCGGCATACTCAGATACGACCTCGAGTCCACATAAGTAAGTGCCGAGATTGTTCGACCGAGAAGTGTATGGAGGTCACGGTTGATGTTAAGGCGATACCTTTAGAGTACTGACTGCTCATTCATCTAGGAAGAAACGTTCATGGCAACTTAGTATACGTATTTCACGTAAGTTAGACGTTCAGAGGGCTAGCAACGCAACCTGTACATACGCATGAGCCCCTAATTTATGAAGGTGCCAGCTGAATTAGGGGTTGCTAGAGCGTGCAATCGCCCCAGCGGTCCTTCGCCATGGCAAAGCTGGGTGTTGGAGCTAACCTCCAGCTCTATTTACCTACGGATCATTGATTCCAGCTAATGAAGGCCACGTTCCTGTGAATACGGTACTCGCTCACAATT"/>
                    <sequence id="seq_t620" taxon="t6" totalcount="4" value="CGTCGTATGGTGGGTCTCCTTTAGTGCCGTAAGTCTCCCTCAGGTTTATAGATGTGGCTTAGATTGAACAAACCAAAAGAAGATGGGGGACTCAAAGGGACACATAGAAGGCGTGTCCGCTAATGTACTCGTGTCGAGACTGTTTTACTGCATGATCTATTGATTTAGTATCGGAATAGTCACTCCCAGCAGGAAGTAGTGGACCACTTTATCTTGTGATGATTGCGGAAGCAAATGACGGGTTGATTAGCCAAGGGCCCCAAGGCCGTGGAACAGACGGATAATTGGGCGGTTGGTTTTTGAAGCGGCACGCTGGACGCTCCTCTATGAGAAGTGCACGCAAGTGATGTACGTACGTGACGTGGGCACGCCACCGAAACGCGGATTGGCCGGATCTCAGATTGCTGAATAGTGGTGTTACTGCAAAGCGTCGGTTGTATGACTGGGCGTGGGTGTCTCCTTTCGTAAGCACGGGAAGGTCCACAAACATCCCCTTAAAATTCCGGCGTAAAGCAATATATTCGAACACGCGTTTCCTTCTCGCTATAACCTAGATAACGCATCTATCGCCGTAGCCGCTAGGAAAGACGGGGCAACTCCCTAGAAGGCTGAAAAGGGCAATACTCATGGCGCGAGTGTTAAGGCGGCCGAGTGGCAGCAGATAGGGAATGCTAACACGCTAAAGTCGATAACGTGGACGAAGTTCAAACTTCTGGAACCCCACTACCGTAAAGAAGGGGCCAGTTGCGATTGAAAGACCGATCCGTGTGGCTACGGTTGAGTATGGGGCGAGCAAGCGTCTCTCACGCACATTATTTGTGTAACTACAGTCGAGCTAACCATCTCTAGATAACACTAGAACAGGTGACTTCCAAGGTCCCGCTCACTCCTTCTCACTTGTACCAAATTCTTCCACAATCTGCTCCTACCGTCGTTTACGCTGGTTGTACTAGAAGGAGGTATTTTGTACCAGCTCTTGACCTGAGCGTTGTCATCGATA"/>
                    <sequence id="seq_t606" taxon="t60" totalcount="4" value="ATGTGACCTACTATGACGCGGTTAGCACCTCCGGACTATGACTTATTTGAGGTAAAGCTGAGCGTACCGACCGGTAATTCGAAATTCGTACTGGCAGCATGAAGTGTCAAAGAGCTGGTCGCACCGACTAGGTAGCCAAACCAACAAGGAGTTCTGACGTGCAGTCAACCCATTACACAATAACGCAGGGACCTCTCGCAAGGTCTCCCCGCCTACTGTAGCGAGCCCTAGAGGGATGTATTGGGAGTCTGCGCTCGCTTGAGAGCCCCGCTCGAACGAATCCCGCACTGCGGTACACACTACACCACCTGGTACAGGTTAGCTTGGCACACGGCAACCAGGCATAGGCCCTAAAAATCCTACCCCGTTCTGGGACTAAAGTAGATCGCCAATAGCATAACATTGCATACGTACATCTCACATCTCCACTTAGGTTGTGCGATAGACTAGTTGCTGTTCTGAGATGACTAGCGCGCCGATCTGCCGGGAGCCGGTTTCAAATTTACAACAGTGCCGCAATGGTCAACTAGTCATTCCAGATTCTCCTGGCGCATCACCCATAGTCTTCAACCCCCGCCAGAAGGCATTGTGTGCTTAAATTCACCTGAAACTTACTTTGTGATTAAGCACCGGCAACTAGAAATCAGGGGGTCTCTGGGGAGTCCCGAAAAATCCCATGCGAAAGCGAGTACACGAGCCAGTCTATTCCGAAATGGGACCATGAAATTCATATTAGACGTCCGGGGGCCTCCTTTAAGGACTGTCATACGTCAGTTGTATTCGGGCTCAGGTGCAAATTCTCGCAGGATTATTATGTAGGGTTAATAGAGCCGCATCCATGCATCTTTCTCGCCTCCTGCATGATTCCGCGCACTCTATTAACAACGTAGATGTTATAAATGGATAGTCCCGACGCCTGAATTCACGTCCGAGCGTATCTCTATACAACAGACGTGGACTGATAGCAGACGGAAGATATAGTATTGATGGTCGCTATGAG"/>
                    <sequence id="seq_t6110" taxon="t61" totalcount="4" value="CAACGGCGGGTGAACACGGGATCTAAGTGCGGTATGATAAGGTCATGGGGTTAGGTTATATCTATCGGGTACCCATGGTCGTCCTACCCCTTTCCGTGAAGCCCTACGGATCCATGAACGCGGACCAGCCCTAAAAATTCTGAGATAGCACTTGCGATCAGTCAGGTATGAAGAGTATGCAGAACTGTAGCTGTGATATCTTTGGAGGGATAGCGCGGCCGCCCGGGAGACAGTCTCGACACTCCCGTAACGAGCAGCTTGAGAGGGGGGACCAGCGATTGGGTGAGTTCTTGCGCACTGACCTCGTAGGGAACTAATAGATGGGTTTGTGTGATCGTCATACGCTCCCAATCTGAACCTTGTCAAGGGGCCGGGTTATGGGGTAATTGTCGTATCATACCAGTCAACATCATCCGGTAACGGTTTTCTCGCAAACGACTCAGTAGAGTTTGGACGTAGATACGGTCCAGACGGGCATATCTTGTAATGGTCTAAGCGACCTACTAGACTAACGGCCACATGATCGGAGGTGCCTCAAGCAAGGAGACACGGGGCTTACTATAGCGAATTGTCACTACGAGGAAACCTGCGTCCTAATTTAAAGGAAGTAGGTACGGCCCCTGCTGTTGTAGGCAGCACTCAAACATGATCCGAAGACCTACGCAGCTTGTACGCAACGCGTAGCCCAGATTGGTGTGAGGGTTGTCACAGCAAAAGAGCTATATTCTTCAGAAGTATTGGCGTAGGAAATGTTTATCTAGCAGCAATGCAATTTCATTAAGATAACGTAGACGCCACACTGTCGTTTCCGTTGCGTCAACCGACCACTGTTGGGCGAGAACTCAGACCGTCACTGCGTGAGGCTCCCTTATCGCTGCGTACCTTTCTAGAAGCTGGACTGTTGGACCCATGTTCATGATTTTAATCGTATGGATTTGAAGTACCGCGTTGCGTGTCTGCCCTGGAAGGGCTGAGAAGTGGACTCTCCCCCTGATGATGG"/>
                    <sequence id="seq_t626" taxon="t62" totalcount="4" value="GTGTGCGCTGCGAGGCAGACCCGCCTGAAAAACTGCTGAGTGGCCTTTGTTGCCCGGCCTGGCGTTCTCAGCCACAGCGGGCGATCAAGATATCCTTAATCAAAAGGCCCCTTTCCGTGTCTTCTGGAGTCGCACATGGCTATGATATGGCAATCGAACCAAGTAACGTTAACATCTGACCTCCTAGCGGTAAATTCACCCTTCTACCGAGAGCTGAGGCCGTCCTACCCTTAACTTCGAGTCTCGATCTGGCAGTTGAACACCCAGACATAATTAATGGATCTACTACATGTTCCGTCAGAACGAACCAAGCACTAGTGCCCATGTTAACCAAGCCTAGCACAATGCATGGAAAGTTCTATTTGCCAAAATATCAGCCGGGGGCGTAACTAACGTACCAGAAACCACGCAGGAAAAAAGGACAAAAGAGGTGGCGGGGACGCCTCTAAAAAAATAGGTTCCAGGGCTACGGCTTCAGGTAATGGATAATGCTGTAGCAAGCTAGCAAGTAGCATCCGCGTCGGGACGGCTGAGCGAGATGTCCAGGCGCCAATAAGGACCGATCGCGTGATTACTCGCGTTTTCACTGCGAATTAAAAATAGGTTTCGGTTGGAAATCAAAGCTGTTTATGCCTAATAGTCGGATAGCGTAATCGCGGGCCAATAGTCGGGCCCTGACCAATGCGTAAGCGCTGGGTAGTTTGATGTGACCTCGCACAGACGCCCACCACGACCATACGAACGGCGAACAAGCATTGAGTCGAGCCACTAATCTGAACAATTACGTAAAGTTTTACGTTATTAACAATCAAGTAGTTGATTACCGATACCTGTAGTGTTGGAGAAAGCCTAGATGCCCCTCATTGGACTGGGTTGGTTAGTATTGCGGTCCGCAGCATGAGGAGACTCGAGAGCGCCGGTTGCGTAGTAACTAAACAGTGCTACTACTAGATTGTATGAGCCCTGGGCGCTTTACGTCCGGTTCTAACCTACGAACCAT"/>
                    <sequence id="seq_t636" taxon="t63" totalcount="4" value="TCACCGTGGAGATTCAGTAACGGCGCCTTTTCTCTAGTGGCTTGTAATGCCCAAGGTACTGGCTCGGGTGCGTACCCGAAAACATCCCCTGAGGTAGGACGATCTCAGGTCTCGTATCGTTTGACTGACAGACTTTCAAACAGCATACCTCAAGTAAGGATATTCATCACCACGCTAAACATTATGACCTAATTCTCATAGGTTGTAGGTCGTGTTGGCATACGCGTGCCGCGTCACTATAGAGCTTCTTCCTTGTTGATGATTTCAGGGTAATTCCTAAAGCAAATTCCAGGTGGAGCCACGTAAGCGATGGACGCAAGTGTTAAAAATTCTTATCGTGGCTTCACTCAAGTACAAGCGTTTGGCAAGGTCCGTAGTGTAGTGAACCGCGCAGTGCATCGAACCTGTAAGGTGGCGTAGCTGACTACTAATGTTGACATAAAGAGGCCCACGGGAATACATTCCGACATTCCCCCAAACCCATGATAGAGACACCGCGCTTAAGTTGCGGCAGCCTCCCGACTCATTCCATAAAGTAATCTGAGATAGATTGTAACTCAAGGGGCCCTCCGGCGTATACATTATCGTCTTAACTCGGCTTCTAGATAGGTCACGCCCCTGCCCTTAGGCCGCACTGTTCCTTACTTATTTGCATTGAGAACTGTTTAGGACGGCCTAAATTCGAAGCTCTGCCGCAAGGATGAACGTGCCCCGTACAGCGACTCGTAACGAACCTCAAAGCGTTGCAGGGCGTTATAGCGGGCGACTGGTTGGCGTTTGGTCCTTGACGATAGGCACGGTTAGCCATTCTAAGGTCAGGTTATGTGACATTTCGGGTCGACGTGAGTCATCCGAATAGCGGTCACCTCAGACTCGTTCTATGCCCATGGGGTGCGGAGATTAGTAGTCGTCAGCGCCATCCTTCCCACGAGTCATTAAATCCTAGACCGCTGTCATAGCCATTCAGTGACGGATCTCATTCCCGTCTCGATGACTGGGG"/>
                    <sequence id="seq_t646" taxon="t64" totalcount="4" value="TCACCGGCTTAGTTAATTGCGAGTGACATTGCGATGATGACACTTCCCATCTCCCGCACGATCAGCGCTGCCTCGTGCAACATTTACCCGCTAGGAGTGTATACTTAGGCTGTGCATGGGTAGTAGAACTGGCCTTCTTACTGTCATACTCATGTGACTGTGGCAAGGGGCAAACGCATAAGCAAAACCGGATAATTCGAGGGTAAATGTCTTGGCCATGTGCACTACGTTCCTCTCTTTTGAGCAACTTTCCTGAGCTCGCTCACGGGGTGTTCACTCGAACAGAACTTGAGCGGAGCCTACTATCACTCGTGTCTAGGCCCTAAATGTGTCATGCGTCGTCTTTCAGGAGAAATTTCGCTGGATAACGTCTGTAGTCCATTGGAAAGCGCGTTTAACCAAAACTCGGAGATGGTGTAGCTGACTGGTAAGCGACTCATATAGTACGCATCTGGACTCACTTTAAATGAACCCCGAAGCCCCGGAGTAATACAGTAATACTAAATAGCGGAAGAGCCTCCACCCGATATACATCGTAATATGCGTCAGTCAGTCGGTCATTTCAGGCTCCGTCGCACCAAGTCTGGAACCGGATTACACTCAGGAGTCGACATTCGCCTGGATTTGACCTGCTGTTCCCTCTAGAGTCCCGCGTGAAAACCTTCAGGAATCGGGCCACCTTCAATGTAGTGCTCGTTCGGTGGAATTTCCGGCGTTATCAAATCGAAATGAACCCTATGGATGTCTTGGCCGCTGTGCTTGGCGTCTGGCTGGCAGTCGTCTAAGGTTTGTTAGTTCGATTCGCCCGCCTAAGTTCACGTGCTGGGGGAGGCGAATAAGCACTTGAAATTTCGACATGTTGGTATGACAAGGGATTGCGAGGCGGATACTGGGCGGTCCTCAACAAGTGGGCACGGAATGAAACGACATTGCCTTTTAATGGTCCGACTCCCGTCTAACCAAGACAACCTAGACCTGCTGTCACTTGTAGTGGCTAGAA"/>
                    <sequence id="seq_t656" taxon="t65" totalcount="4" value="GCACCCTCAAATAGCGAACTAGTCAAACCCAACATCAGTATAGGTACGGCCGAGAAGTCCAAAAATGCGTATTGTGTCGGGAATATAGGTAACACTTGTGACCTAATGATTTTCTATAGATACACGTATGAGGAAGTACGCTGATGCCTGAATTGGGTCAGACCAGCCCCACTATCCTCCACCAGCGTGGCGACCTCGTTATATGGGCGGCTAAAGAAGAATGTGAATTGCCAACGCTTGCCGCCAACCCTTTTACTTTTTGTAGATCCTTAAAATCCCTATAGCCGATCCGCCCGAGCAAATCGCCAGGATCTGCTCGCTTACCACGAATCCGATTAAATAAGTCACATTTGAGAACTTCCCGTATAGTGACCTTTAGAAAGACTGACGTAATCGCCTCGGCTTTTCGAGCCAAACCCAATTGGTCATTTGTGCTCTTAGTACCTGGTAGCCGATCGAAGTCGTGGCGCCCGACCTGCTGTCATGGAACTGTGTAAATAGGCAAGTTCAAACCATTCGGCCTCCGAGTATTCCGAGCAAACTTCTGGGGGCGGATGTAATCCCCTAGACACGTGTAGCACATTGGCGGCAGACTAGTAATCCCTACGGAGTTGAACGCTACCGTAGCCCTTATGGTGAATCAAGTATTCTGCACGGGTATCATTATTCGTGCTCGGATCGAGGCCAGGCTGCTGCCGCTTAAGACTATTGATATTCCGTATCGGTCGCTAGTGCTTCAATCCTTGCTGCATATAGTTCTTGTTAGTGCAATCCAGGACTCCGCCCTCACCCACCCCAACTTGAGAACTCAGAACGACAAGTCCAGTCCACAAGTGATTTAGACGGGGGGACAGACTGAATGAGGTTTTCCTAACGTCATTTACTCTAGCAACGCCAGGAGACGAGCCAACAGCGGGAGAGGATACCCTTTAGGTCGGCTCCATCGTAGTCACGCAGGGTCCTGACACTATAATCTTAAACGACGGGATAGGCCCTAGCT"/>
                    <sequence id="seq_t666" taxon="t66" totalcount="4" value="CTCTAGCGGCATCGGGTAAGATTACACTAGAGGACTGAAAAACCGTAGAGATCCCCTAGAGATATAAGTGCAAGACGCACGCACAATCGCAAGGCTGGCACTCGTGCTCAGCAGGTACCGTAATTTGGTCAAACTCGGTCCAAATTAACGCCGTGATGTAAACCCACGCAGAGCCCCATGCTACGAGATCTTGGTAAATGTCACTTAAGCGTGCTCGCAAACAGCGACTACCAGTCGAATCGCGGCATAAAGATGTGAATTTTGGCTCATACTAAACCTATCATGCTTTAAATCCAGAAGAATTCGATCGTCCCTCCGGGCTTGACTGGTAGGAATCAAAGATTGTTGTGCTTCCCTTCGTAACTCAGCGGATTGGGAGGTATATCCTAATAATAGGTGTATCTAAACTACAGATGGAAGCATACCTATTTCTAGGCCTTTTGTATGAAAAGTACGATTCGGCGGTGACCCGTGAACCCGGTTCAAGCGCTACGAGAGCCAGTGTCTTTTGTGACACCTAATGTACGATCAAAAGACGTGACGCTTTGGGATATATGTCCGCAGGCCCATCACAAGAAAACAAGCCGCACGCCAGACCTAGCGTGGGCATACTCAGATACGACCTCGACTTCACCCAAGTACGTGCAGAGCCTATTCGTAAGAGAAGTGAAGGGGGCTCACGGTTGATGTAAAGGCGATACCATTACAGGTTCGACTCCTCACTCAACCTGCCACAAACGAGCGGAGCCACTTTCTTTACGTATTTGACGTAAGTGAGCCGCTGAGCGGCCTAGCAAGGGAATCTGTACTTGCGCTTGAACCCTTATGCTCTGAAGAGACCATATCAGTCAGCGGTCCGTGTGTCGTGCAAGCTCCACACGGGTCACTCGACATCTCAAAGGTGCATTTGGGAGCTAACCTCCAGCTCTATTGACCAACAGACCATTAATTCCAGCTGATGTACGTCACGTTCGTGGCAATACGGTATTGCCCTACAATC"/>
                    <sequence id="seq_t676" taxon="t67" totalcount="4" value="TTAAAATATCGATTGTGAGTTGACTGTACGCCAATGTATAAGATCTGGGGGTTATGTCACGTACCCATTTGAGATCAAAGGAAGTACGCTGTATTCCCTGCTGGCCAAAGTAAACACCGACTAGAATGAATAAAGGCTAGAATGGCCTTAATATTGTGGAGCGGTTTGGTGATTTACCAACATAGGGTCGGCGGGTAAGCGTCATTTGCTAGGCGGTGGTCAAAATAGATGATATGAGTTATACGGCTGATAAGGCAACTTTTAGGCCAGCCTTCGCACCTCCACGTGAGTTCCCCATTTGCTAGTGAACAAATTTATCAAGTAGAGAGTCGGAGAGTGATTCGTTCGTACGATGCATAGGAACGGCTTTACGCCCTAAACGGCGCATGGCCTACGCACTCGCTTCGAGCGCCTCTCGTTATCTGGGTAGAGAGCCTTTTTACATTATGCCATGTCTGCCGCAGGAATAATAAGCCTCGCGACGACTACTGCGTCGCAGTGACGAATAGACACACAAGATGGGCGCCCAGTGCTGGATTCTTTCATCGACGCTACGTGTAGTTGTTTCAGTAGTCCCGCAACCTACAGGTGAGTCACACTCTTGGTAGTGCTCGGAGATTGACGCCTTGTTACACGCACTAGCATCGGCTGCAGGGATCGTCTAGCCACCCGATGTTTCGTAGGTCGGCCAAGCCTGGAGCGTCTGGCAGGGTGGTAGGCAGCGAAACATCCGCCGGGTCAGCACTTCAGGGAATGGCGCTACCACCACATGAAGCACTACTCGATTTCCTCTTGGTAGTCACGAACCGAGCTTTTCTCTGCCTCTCGGTAATGGTTATCGCTCACACCTAAGGGGTGACGACTTGCGAGGGTGGTTGCGAACTAACCGAGCTATCGGGGCCTACCGGAAGACTATGCGTAGAAGGGTATGGTTAGATGTGCGCGCGGTGGTTACCTGACACGCTCCCACATAACTGGGCGTTTGGTCATTCACTATTAT"/>
                    <sequence id="seq_t686" taxon="t68" totalcount="4" value="ATCACCTGGTGGGGAGTGAGAGGGTTATTGGTTATAGGAAAGCACGCAGTGGTACCAGCTGATGTCTTAGCCATACAAGGGTCTAGTACGGAAATTCGTGCACGCTGTAATGCCGAGATTCGAGCCAGCCGGCGAGTCAATGTGCAGCGAACTGGTGTGATGGTACACAGGACAGCACGCAACGGATAAACCAAGCGAAGAAACGAGACGACCTTCTAAATAGGCATTATCAGCATTTCGCTACAGGTAACACGATAAGCTGGATTAGACAGTTTTGGGGTGGTCCGAGTAGATTAGTGCCGTGGTAGATTTAACCATGAATCCGCTACCCGCTAATTATCGTCATTAGCATACCCTCTCGCAGGTATACGAGCCGACGTACAGTTGTCTACACTACCGTATAATAATGCCGAACTGAGATTCAAGAGCGGTGGCTATCCTTGTACCATTCCGGATATCGCATTGCCTGACTTTTGGCGTAGTGATATGAAGGGTAATCCATGGGCATGAAAGTCGGCACCCTAGCAGTCAGAATCACTCACTATCCCGTTTTTCGAAGAGAGCAGGTTCAACACAACAATCGCAGGGGGGAGACGCGACTTAGATCTTCCTAGGCGGGGGCTCATTCATGCGTATAGTAAAGAAGCACGAAATAACTTGAAGCTAACAATTCAGTCGGCGACCCTCCCTGTGGGCTTCGTCAATCAAGTGGGCCGCAGCGTTCATATTATTCCTACTCAGGTATCTCGGTGGCTGACGGTTAACGTTATTGGTCCCCACCGCGTCTTCACTATATGTTGACATTTGGCGGTCCTGACTCGAACATGGGGCCCCCAGGGCTCAAACGCGACCGGTAGCATGCATGGCACTGCTCCTTATCAGACTCTAATTCACTGTGTAAACCGACAAGTGCTGGCCACCCCACCTTTGATTACGCTCTCAAAATAAGATAGTTAAGTTTAGCACCCTATTAAAGGACTGGGTGCTATATATTCGTTGA"/>
                    <sequence id="seq_t696" taxon="t69" totalcount="4" value="TACGAGAAATCGGGCTATCTCGGGGAATAGACCCCTGTCTCATGTAGCGTGAGTCGTTATTGTAATGTGATGAATCGATAGGCGGCTCCCGATCACCTGTGTGGGACGGCTCTTTGTGGATACGAATAGCCTGCGTAGAGGCGAGGGTCTCAGATATGTATAGCCAGGGGGCAGACTAGCATCAGATGCGGTGATCGGTTATTGGTCTGACCCCGCGACTGCTTCGTGAACTTAGTCTGTACCGTTTAATTGCCACTGGTAGCGCAACCTCTTTGCCTAAACTTACGCTTCGCATTAGGTTGTTCCAATACTGCTAGCTCCTACTTGTCTACATGGGAAATGGGCGTCATGTACCGCGAAGACTGATTACGCTTGCGGAAAGTATACCTATGTATTTGTACCGCTTACGGCGTGCGTACCGCTACGGGTATCGTGACAGAGGACACCTCCCGATCGCGTGCCAATCTTCTAATGCACGTGATATAGCACTAAAGGGGCACCTTGGCGGACGCGTCCTTAAAACCAAGCCGTTGCTGATGGGCCACCTGGAAAACATACGGGGTCAGCAATGCTCATTATTACTGGGCGCTCTAGTCCATTGTCGCGCCATGGCCGAACGCTCGCGAGGGACTTTTACGTCAAGCAAGAGAATATATAACGCCGACGTCGTCCTGGGCGGAAAAAATCTCAGCTAGCGTGGTACGAGATTCCTGCGCGATTGTCTCAGGGAGGAAAATGCTACGCGATGTTTTGTGTAATACGCAGAGTATTTGCCCCTGGTCCCGGAACGTCGCTGACTCTAGACTCGGCACAATTGGCGATCTAGGCTTGCAATTGTCGTCAGTCAGCATTGAATATGTGCACTTGATTACACACATATACGCATGCCGCTTTCATACGAAAAATTCTCAGACTCCGGCAAGACAAGCACTTTTCCAGCGTGTATTTGGCCCCCCCAGGGTGGGAGCTAACCCGCACCCCATTTCTGTGGACTACGTTG"/>
                    <sequence id="seq_t720" taxon="t7" totalcount="4" value="CGTAAACGGTCTACCTGGACCGCGAGCTTTGCCGTAATTTATAGCCCCAGACTGTGACTTCGTCACCTTTTAGAAACGTCCTATGTGTCAGTCACATGCCGGATGAGTTACTCTAAGTCTATCAATACACTCCAGGACCTGACAGGTACTAATTATGCATTCAGTCCTCCACAAGAGGAGGTCGGGCCGGAATCACCCTCATTTCGTGTAGTTTGCCGAAGACTCATCCCCAGTCACCCTGCCTCCCCCGCGTTCGACACGAACTTACGTCTTGTACTGCCGGCCTTCGTCGATGCTAAGCGTAACGCGATAGCGAGAGACATGGTACGCCCCTGTATGCGTGTATAAGTGTGACAAATGCAGGGTGTGGCGATAACTGCGCGAGTAGAATGAGTCGTTTATAGTAGAGTCGGCCGGGACTAAATTTTATGAGGCCGACGCAGACAGGGCCAAGCCTCGCGCAGGAACGTGTATTGCAGGAAATGTTTTAGCTCTTGCTATAGAGAAACGGACGATGTTACTGTATCCCGCCGGAAGTCACAGCAACAAGGTCACCTACGATACTAATGCTGGGTGTTGACTACGTGAAGCTGAGACGCTCATTCCGCGATGCCACTTACAGCTCTGTGTTTCCATATTCCCGACCGAAGTCCAAGGTTTGTGCTGCTCTGCTGTTCCATGATTGCGTAGTCCAGACTGATTACTCCGATGAAATCACAAGCTTGGTTTCCAGCAAATTTATGAAGGTTACCGCAAGGTGAGAAAGTGCGCCGCCTGGCGCATCGATGCATACTATTCGTTAACGGTGGACGCGGAAGTACGGACCATGTTGAGGCGGCACAAAAATAAACGCAACCTCTCGTGACGCTTGTTCCCATGAACGGATGACAGGATCCTATATGTTACTGCGGATGTTCAAACAACCCGAGACACTACCAGAACACAGATTTTAGATAAGCAAGAAATTCGTTTTCATGGTCGATAGTCCTAGGTGCACGCG"/>
                    <sequence id="seq_t706" taxon="t70" totalcount="4" value="CGCTAGATTGCCGAGCCCTTCGGCAGACTATATGTTGCAGAGACGATCGACTTCCACATCCGCTACGTCATAATATTTTCAGTGATTCAGAAAGTAGCTGCAGCCCCAGTCAGAAGTGTTATACTCTCGGCGTTCCCGGGACCCACGCGCGGAAGCGATGAGGTTGTCCGATTCGCTTTCCGACGAAAGGCCCTCGAACATTCTGAGTGTAAATAACATCGCACCGTTTAAGCTTATGAGGACGAGGAAACAGTTTATCATAGATATGCCTTTCCCGCTTCTGATCGAACGTAGGCTGAAGAGCGACTGCAACCCACGGACGTCACGATCACGGCGTCGCCCGCGGGGATAGACGTCCTGACGAGTTTCTCTACAAGCGTAGTGCTCGCGTTTGCTGTCCACGCTCGATCAAATGCTTAAAAGTCACCCCGCTAGTGATTAACCGATCGACGTCAGTTAGACAGCGTGAGGATACACTGCTTTCGGAAGGGTAGACATTTACATTGTCGGAACTGTTTCTATGCAAGTTCTCAGCGACAACGGCCATTTCCTGCTATCGTAGCGGGACTATTCAGCCAAATACCTAGAGAGCTGGCCTCAGGTCATTGCATGTCTGGAAGCTACTAGTTCCTCGCGTGTAACCCGGTCGAAGCTGGTCAACAGCCCCCGTGTCTATGGGCAAAAGTCAGGCGTTTCTCTGTAACGTTATGGACTGGCTCATTCGTTGACAAGTATCGTAGTCGCAAGGAAGTCACATCCTCGTGATCTTGTCGGAGATTCATCAGCTCCGTTGAATATGTGTACGGTGCTCATCCTGAATGTGTCGTTCGCTACTGCCGACGCGGGCTTCGGGGGCCCTTCACTATCTGTTTGATGTGCCACTGGTCAAATATTTTGGCACGGACTTGCGTGCATAATTTTAGTTAAACGGCTTAGGGGTCTGGGCAATCATTGATCTAGAGCTGCATCGAATGGGACCTTTCATGTCCTCTGTGGTGAA"/>
                    <sequence id="seq_t7110" taxon="t71" totalcount="4" value="AGAGGAGTGTACCCCAGTGACCGACATACAGGCAGAAGCACACCGGTACGCGCTAAATGCAGCCATGGTACTGTAGATCTTCCTTGCCGACCTTGGGTGGCACAACCTGAGCTTGAGTGGGATCTTTCAGAACAACCGTGCCAGCCCCACCCCATGAAGCGGTTCGAGTGGTGCTGACCAGAGTAGCATAGCCGACAAGAGGTCTGTAGCAAAGGGGTTAAGGGGAATCTGTTTGCCCAAACAGCCTCTGCTAAACCTGTGCTAAGTTATCCTCGTGACAACATTGTCGGCAAGATGACGTCTTACGAGATAAAACCATATCACGTTGCTCTTGTCTGGGGTTATCCTCAAAGAGTAAGTCGGGATAACGCTGGAAGACATTACGCCCCTCCGATCTCCCACCGCACCCATAAGAGGACTGGCCGTACGTTAATAGCCATTATGCTGGCGTTGAGTCGCAGTTTTAGGTCGCCAATTCGCCCTCCTGTTCGTATCCGTGGTGTCCACTCGGCTACTTTGGCGCCCGTGTGGCCGTTGTACCATTAAGCATCTGACGCAGAGATTCATTGAGAGCACGACTAACTTTTGCAAAAAAGCCTCGCGCGAAACCACGAGCCTTCACCCATTTAGACGACAGGTCCCTGCGTACGTCAAGTGTACTCGCTCACTATCTGGCGAATAGCTCACGCAGTATGCTTTCGGCGTTGTTACGCAGAGATAGTTAAACCTTCTCTTCAGCTGGCCTCACGTCCAGCGAGGATGGATACAGTCACCCGTGAGTAGTGATGGTATGTATCTCTTATAGACGCGGAAACAACCCCAGTCCTTGGGTATCTCATCACCGGTCACCGACATGTAGGTATGGTTCACGGAAAACAAGATTCGGTGGCTCCTTCGAAGGGAGGACCGCAACCGGACACGAATGGTTGCATAGCCAGCGATCCACTGAATGGTCTCTGTAACAGAATAGCCTAACCCTGGAAGGCCACCATCCATGGCT"/>
                    <sequence id="seq_t726" taxon="t72" totalcount="4" value="ACGTGACCTAGTCTGACGCGGTAAGCATTTACAGACAACGTCTCGTTTGATGTGTACCTGCCCGTACCGACGCCTGAATCTAAATACGTACGCCCAGCAGGAAAGGTAAAAGGGCTTGTTGCAGCGACTAGCTAGTTCAAACGACAAGGCGCTCTGATGGACAGTCACCCCCTTATAGGGTGACGAAAGGACCTAACGCTGGGTCTCCCCGCCTACTGGAGCTAGTTCAAGAGGGTTGAGTTGGAACGTAACGTTCGCTTTATACCTACGCTCGAACGAATCACGCACTGCGGGACATGAACCACCACCTGATAAGGGTTCGCGTGGCTCACGGGAACCCGATTTCACCCCTAGACGCCATACGCCGTTCCCGATCTACAGTAGATAGCGAGTAGACTAACACTCCTGAGGTAGGCTTCCGACATCCTCTTAGGTTGTGCGATCTTCAAGCTCGTTTACTGAGATGAGTAGCTAGTTGATTTCCCGGGATCCCGGTTCAAAGTTACAACAGTGCAGGAACGGTGAACTATACAGTCCGCCTTCCCCTGGCGCAGAACGCAAAGACCTCACCTACGACCAGGAGGCTTTATGTGGTCCTCGATACCTGAAAACTAGTTCAGCGTCTAACACACGCGACTCCCCCTCAGTGGGTCCCTGTGGAGTCCCGCATAAACCCATATGAATCGACGTCTACGAGCCAACACTGGCCGAATTGGTACCTGGAAATACGTTTTCGAATTCCGGGAGCCCCCATAAGGTAATGTCCTAAGTCAGTTGTATGCAGGCTTGGGTAATAACTCTTGCAGGATAATCACGTCAGGTTATGAGGGACAACACCCTACGCCGTTCCCGCTTCCTACCTGATCACTCGCACTCTATATACAACATAGAGGTTATAAATTTAGTACACCGACGCATGAATTCACGCTCGAGCGTAACTCTCAACTACAGATGTGGACTTACAGAAAACTTGAGATTTCGTACCGCCGGACGCTATGAG"/>
                    <sequence id="seq_t736" taxon="t73" totalcount="4" value="TGCAGTACAAGGCGAGAGCTCGGTGCCCTCCGGAGTAAATTTACACAAATCCCAACTGGCATGATCCCCAATGAGGCGGAGCGTCATTACCTCCGAGAGTGCCGACGATCTCGCCCGCAGAATGGTAGATTTCCTTCACACTGAACGCTAGGTTTCAACCGGACTCATCTATCGGAAACACCCCGGTACCGTTTGATAGCTTGTGCGTACCGTTATGGTACAGTGTACTACGTGTCCGTCCTTGAATTTCTTCGAAGGGCCAAGTGCGGCCGTTATATACCCGATATTTCCACTACATTAACTGGTTATTTCGGTATCGGGGATTATCTGGGGACTGTTTTCTAAGCACTGCAGTCTACTCATGTATCGCCGCCCCGGCTCGGGAAACTAATCTCCATGATTATAAAGGAAGGTGATTAGGCATGGTGGCATAGAAAAGTAGCTACTACTAGACGCTTCTATGTTGTCAGTACTCGCGATAGTAAGCCCGCTGTGAACAGGTAAAATTGTTATGTGGAGCCCATTTTCCATCAAGTTGAGACCTCCAGACGCCGCCAAGAGCTTCTTTAAGGTAGCTTAATTTCAGCATCAGATCCAAGCATGCCTTTGGGTGTGGATCACACTCACCGGTCTGGCCGCCATTTATCCTCATTAGCTCCCTATAACCTAGCATTACCCTGGCCAAGATATATCCGAACCAAGAGGCCGCACACAGTTCAAGGACTTCTTTCCATGCTGCGATATTTTTTTCTGTGTGGACCGCCTAAAGATAGGTACCAGATCCAAAGTAGTCCGAATTTTACTTTCAAACTTCAGACTTCCGTCTCAAGGGATATGCTAACTTAGCTCCAGGCATGTTCGACTGTGACCATCAGCTAGCTGGTATTCCTCAGCTTGCTAACAGTCTATCTGGCGTTATTAGCGTCTATCCGTGTCCAGGGATTGTTTTGAAGTCAGCAGGTCGATCGTTGAGATTGGCGACAGTTCGATATCGAGGATG"/>
                    <sequence id="seq_t746" taxon="t74" totalcount="4" value="ATCTGCGTTTTTTCGGGTGAGGCATCAACGATTCGGTGCAGCTCGTCAAATCTCGATAAGGTCTGAAAACTTTCCACAATGAAATACTACATCCCAGCTGCTCGTTTGTACGGTATTTCCGCCTCGTAAAGCAGAACCGGACGACCAGGGTAGGTTACATACAGACAACCCACAAAGTCAATATTCAAGCAATCGGAAGGATGACGTTTATGCTGTCTCTACAAACTCAAAGTGATGGAATCGATTCTACGATACGCCTTCCTACGTTAGCGCGGATCATTTTGCCTTTTTGTAGCTGAAAGCACAAGATCGAAATAAGTTTATAGGTTCTAGACGTAAACCGTTCAAACGGGTCATGCTGATCCTATACCTGAGGTATAGGAGGACGAGGAACCCGGAACCTTGTAGTGGCATCGCGAACTCGTGCGGGTAAGCTGTGGGTAGTCAACTCGTGTGTGTTGAGTCCACGAGCTCCTAGATATTTTCCGGTGACGCAAGAGAGTTTCAGGATTGATTGTAGCGTGGAACAGTGAGTCTTGTCAGCAAAGATTTGCGACCTAACATTCTTCACCGGAACTAGGAAAGCGATGGGGCCCTAAACTTTCGAGAGTATCATGACGGATCAATTAGTCCAATGAACGAGTTAGGACCGTGCAGGGTGATCGAGCAGGATCATCTAACGAGTGAGTCACGCGGGCCACAATGCTGTGATTGGGGCGCTGATCACTGATACCGACACGATGTGAAAGACCAGTGAGATATCTATCATCTCGATAGCGCTCGCCTTTAGACTGTACCCGTTGGACGCAAAGCATTTCCTCGCGTGATCAACCTTCCGCGACGGCCCTGCAGCCAGAGTCATCATCTGTCGCTCTTAGTAATTTTGATGTCAGATGCACTACCATTGACGCGTAGTTTTCTTTGGCAGTTGACTCGAGTTCTAACGATCTAAACAAGACTAATAGCTGAGGTCGCACGAAGTGCCGGGCATCGGAAGGCG"/>
                    <sequence id="seq_t756" taxon="t75" totalcount="4" value="TAGCTGTGGGTCCTGGGAGGCAAACTCTATGGAAATCGAATCTGGCAGTACAAGCCTCCTCGTCGGTCTCTGAAGGCCGCCCGAGAGCATAAGGTATACACCAGCAGTTGCCAGTCAGTTATACTGTTTATTAAATGTTGATGCAAACCGGCATTTAGGGACGTGTGAAGTAATTGCTCTTCACTGGTTAGAATAATGTCTGCGCGGTCAGTGGACTACAGTAGAAGCTACCGGGGGAAGGATCATGTGTTGACCTCTTCGACTTGGCATGGCGGTCCTGCCAGGCTTCCTGTCCCACATTGGGCGTTGGCAGAGGAATTTATTCGGCGATCGTGGGCCGGAGGCGTTCATTCGCCGGCCTCATCGGAAGCATAGTTGCCGCCGGCAAAATACAATGCGAATAGTAGCGTAGGCTGGACTCTGGCTAGCGGTCAAGACCACTGTGCATGCGTGAGGTGTACAGTTCATGTCCTTCCAGTTCTCCCGGCGTGAGCATCCACGAATGTAGATTGGTCACCCTGCGCAGGGCGCCAGTCCAGGTTAGATGTCTCCGTAACACGCTCATCCCTGAGCCGAAAAGCACAGCACTACATAGACCCAGAACAATGTGCACCCGTAATACAATCAGCAGACACGGCTGCAATAGTTCGTTTACTATGCCCCATCAACTAGACCGAATGCTCTATATGAATACAGCACCGCAAGGGGCGCAGATGGAGGGCTCAATGTGACGAACACCGATTGCACGACGGGGCGGTCTTATTACCTAAGTACGAAGGGAAGTCAACAGGTAGAGATACTACATACAATAAAGAAACTGCCGCGCACTATACAATAAGCAGTCTGTATAATCCTGTGGTCACTCGTACACATAGAAACTGCCCCACCGCACGACGCTTAGGTGTGGCCGGCGGAGCTGGGATTCGTCTACGAAATCACCTTGTAGACGACTCCCAAGATTAATATCAGATCACTTCGGTTTCTGAAAGTCCCCCCTTCA"/>
                    <sequence id="seq_t766" taxon="t76" totalcount="4" value="AGCGCCATTAGAGGTCCGATCTCACAAACGATGCTTCCGACCACGAAGGCTATTTCAATCCGTGAAAGAACGTCTGCAGGACTAAGGTGCCAAATCTCCGGCTGATACTACCTAACACTGCCAACGTAGAGGGGATTTGCCCATCCTCCGATGCGACTTGACCCCGATTTGCATTCCATTGTGGGTGCGGATAATCAACTAATGCATACTCCACTGGGCGAGGGGCTGTATTTATTCCCGTTCGTGTTTACTCCCGGTATCGAAGGCGTAGTTACTTATGAGGTTAACCACCAACAATGATACTTGTATCTCCCTCTATCCGGTCCCGGGGTACATCCATGCGAAGAGTAGGGATTACCAACTCGAGGTTTTGTGTCGAGTTGGCGTAAAGCTAAGTACCTCCCATCGGTTTCTCGCGATTGTGGACATCTTCCGGCCCCTTGCCTACCGCCCAACGTCGCGCAACGCAACGTTGTACTAGCCTTCTGTTAAACTCCGTTCGGGATATCATGTCGAAGGTTATGTCGCTCGTAAGCGTTACCTCCCACACGTTGTACTACCGCTTAGTATTTCGTCCGGTTTATCTTTGCGTAACTCGTGCGACTTTGGTTTCGTCGGCGGTGGTACACTTGCCATGAGCTAGGGTTCCAAAAAAGAGAGTTTTACATCGAAGTGTGTCCCGGGCACGTCGACACATAGAAACAATTCTGCATTACATAGGAGATGCAGGAAGGACTATTATGCACTGATGCAAGCTGATATCGGTAAATATGTGACAATTCGGATATAATATTTCTTTGGTACTACTCACTCTGCATCTACTCTCGTCTAAGAACACTTACTAACACAACCACCGTACCACAGATGTCTGGTCCTGATGCGATAGTGATGTAACGAGTAACACTATCCGAGCGCTCCGCAACCAGTTGTGATAGCCGTCCCGGGTTCGAAGGACTGTAATGCCAGACAAAGTCGTATCGCCACAGAGTAAATTTACCAG"/>
                    <sequence id="seq_t776" taxon="t77" totalcount="4" value="CTCGCTATTGGTTTATAGTCTCCTAAAGGCGAAGTCCTTCTGTACACATACGCCTAATCGGCTCACGATCCAACTTGGTGGTAGCGCTCAATAGCCGTAGTCCCATACGAGGGGTAAACATCGATATAGTCTAGCCTGATGACTCAAGTGCGCGGTGGTTAGTCACAACAATCCGCGACCTTTTAGCCGCGCCACTACCGAGCGGGCATCTCCTTCACCAATCACCTCGGTTGTCAAAATCCTGCAATGCCGGTCCAAAATCCAGGGTGGGGAAATCCGGCCCGCCAGGGTTACGCGGCTCTGACGCGTGACCTAGAAACCGGAATGTCAAATTGCCTGAAAATACAAATTCTACCCAACGCTCTCGTTATTGCAACAGCTCAAACCGCTGCTCCCTAAGGATGATCCAGTTGTCCTTACCTGAGAAATTGCCTTGCAAGTTTCCTGATGGGGTAGGGGTGCGCCCCGCCTGAGGTAGCCCATGCTGGGGTCTATCTCTAGAATTCCTGACTTTGCAGGTCCGCGGGAACACGGTGATCGCGGGCAACGCCTATAGCCCAGAAGGACCTTGTTATGGCGTTACACAGACCTTATCCCCGACAGAAAGACGTAAGCCCGTGACGTAATTAGTAGGTCGTAGCTCCCCAGCGCCGCAGCGGCTGCCTAATTGTGATGAATGCAATCGCTGCTTCACAGACCTTTGTTTCCGCCATCAAAATTAGGCGGCTCTCTCGTTTGGAGGGTAGGCGGGTTCATCTGTTCCCGCTACGGTTCGAGCCCGTAAATGTTCTGCCAATTACCAAGACCTCAGTCAACGAGCGAAGCGGCACAATAGCAAGGCAAGGGGTAAGCTAATCTTAGAAGCAGGCACTTTAGACTACGGTCTGTAGGGGACATTAATGTACTCACATATCTAATCTGCTTAGATTAAACACCCACTCCCAGCGTGCCTTGATTGAACTGCCAACTACTAGCACTGTGGAAATGGCCTTTCGGGACT"/>
                    <sequence id="seq_t786" taxon="t78" totalcount="4" value="CGATCCGGATGGAGTAGTAGGATTTAACCTTTCACCTATATGTAGCACAGCCTTAAGCCAGGCGTACGGAGTGGTGATGGCCTTCAATTAGATGCGATTCCTTGCGCGTTAATAACTGGACCCAAGAGTAATAGAACGGCCTGGTGCACGTGGAGCGCAATACCTGCACAAGCACCGTAGTACAGGAATGCCAGAAATGTGTTATCAGCCTGACGTCGCCATCCCGTCAGTGTTATGTAATACGGATCGCATTTCGTAGTAAGGACATTGCTGACAGGGCAGAATCTGAATTTGCATCGCCCTAGGAGAAGTCGTAGGCGCCGGAGTATGGCATGCCAGCCAGCGGCCGGGTTGAAGTTAGAACGGTAGATTTCGTTTTCACGACCGCAATCCGGTCCTCTGATGTCGAAGGCCGGGTAACACAGTTCGCAGGCTGGTCGCGAAAACTGTGGAAACTTCGATATAAATTTTGGGGGTCCGTTATGGCTTGCCCTTCCGCAATAGCTACTATCCTGCCTCCGGTATCACCTCGAGTGTTCTGAGACATTTCGTCCGTAACTCCTCGTTAGGTAAGCTCCACTATTCCTATGCCCTGTCAAAATCTCCAACGCCCTGCCGGCGGTGGGCTCTGCCAACTAACACAACCATAAAGGCGCGAATCTGTGATCAAGTTCATTGCACTACAACGGAGAACGCAAGAATAATCCGTGACTAGGCTTTGTCTTTCTGATGAATGGCTACGTCCGTGCTACTGTCAGGTGGCGTCCAAGCACTTGGCGTCATCTTCTATTAGCGCGTGCCGCCACTGCATGTGCAGCGAGACGGGCCAGGAGAGGAGCCACTGTGAGTAGAAATCAATAGAGTGTTCTAGTCTCGTTGGGCTATAGGGCAGTGCGTGGCATATATCGGCTTATCATTTTGTTAGCGCGGAGTAACAATATGTGATGACCCCCCGCCTAGTGATTCTTTCCACCCCCCGGGTGCCGTTACAGAATGAGAA"/>
                    <sequence id="seq_t796" taxon="t79" totalcount="4" value="TAGTGATGGTTTAAGATGGGCACGCAATGCAGACTTATAAGGTGATGGTGTTATTCGGAATAAGCGGGGTAACCAGGCTCCCTCTACGCCACTCTGCGAACCTGCACGGATCCATGATCATGGCCCCTCCGTTAATGAACTCAGTTTTCACCGACGACCACTGAGGTATGACGCGCATGCCGGACAGTCAGTCTAATAGTGTAGGGTAGTTATCCCGCCAACCGGGTACTTAATCTTGATCTTTGATTAAAGATCCGATTTTAGGAGACGAAGCAGGGCTCGTAGCGATCTGCTGCCCTGATCTGGTCGTGATGTACATGCTGGCATTGTTAGATCCTCATACGATTCGAACGAAACCCTTGTGAAGGGCCGACGTGATGTTGTAATTGTTAAATTATTCCCATCTCATTCACTCATTGATTGGATTCTCGCAAACAGATAAGGAGTGTTGGGATGTATGTCAGCCGCCGTGGAGCGTCATTTGGATCGCTATAACCGACTTACTTGATTGGTGGTGCCTCGGTCAGTGGTACCACATGCATAGCGTTATCAGGTTGTACACTGCGACTATACAAGACACACCTGGCTCCGGTATAATACGGACATAGTGGATACGGCCCCACCGGCGGTATGCAGCAATCACACCGGATCTGGCGGCTTACGCAGGGTTTTCGGGGACCGGATGTTGGCTTGCTCCGAGTTGAGTCTCACCCAACAAGCAGTCTAGTTCGTCAGTTAGGGATTTCGAAAGGGTTACAGAGCAGCAATACTATCTCAATATGATCGCGGAGTCGCTACATTATTTTTTCCGATTGTTAAACCGGCTACCGGTGGCTAGGTAGTGAATACGTCAATCAGCGGGGGCCCGGAATATCGGCGCTCTAGGGTAGCACCTCGGCTTTTGTAGCTCTGCGCGTGACTTTGGTTGTATGGCTTAAATGTACCGCGGTGCTGCGCTGTCCTGGAGGGCCTGTCAGGTGGACGGCTCCCCTGATCGCGG"/>
                    <sequence id="seq_t820" taxon="t8" totalcount="4" value="CGACAATCGCGACCCGACCTGCGCCAACAGCCGAGCGAAGCTCCAGCAACTCCCATCACATATGTTTATCCTTAATCATCCGCGGATGCGTGTTGATCAGATGTCCCTCTCAGAAGTGGCGACGTATCTCGTTTTTATCTCCAGAATACGTTCACTAACAAGCCAGAGATTCGCTGAGATGGAGATTCAAAGCCTAACCAACAACTACGCACTAGGGCAAACGGATCAGCGGTCGTAAAAGGCAGGAAACTAATTAAGACTACCGCCCTTACCGCCGAAGGTGATTTTAGTATGAATTGCGAAAACAGCATCAGACCACCTTGATGCTCTAGAACCTAGACTACTATCCTTCATGAGATTATTCACCCGCCAGCCGTCGCGTTAGTGGAATTACGGTAATAGTTCCTTTCTCAGAGTGGACATTTATCATGTTCACCAAGGCCTTTAAATTGAAGACATGTAAGAGACTGGCCCAAATAGTTTGAAAAACGTCTATTTGGTACGTCTGCACACCACCTCCGGCCGGACTCAGCTCGCGATACTACTGCGTGGGCATAGTATGAGGGTCTGCAGGGTCGTTTGTGGCCAATTGTATTGACAAGCCTTCTTGGACTTTATGCGATCCGGCACTCAGATGCTTGACGGATTGGATAGGTCTTTTGGGGGAGGTGGCGAAAGGTGGCGACGTGTCGTTCTGGCAGTGATCGCAGGTGCGTCATGTCGTCACGTGGGTAAGTGGCGCCCCGCTCTATCTGTCTTTCCTCTACTCTGCAGCGTGTACACCCGGCCCGAAGCGCTTAAGATCTGCAGCAAGACTAGATGTAGTTCACCACGAATGAATAAGCCGTTAAACGACCACTTGTTTAGCGGCAGGTGAATGTTATAGCCTAATAGGGCAATCGAGAATCATCGTCAAATACAATAGCGCGACGTAAACTACGGGTCCTTGACCTCCTGACCCTGAACTTCCCGACCGTTACTAGAGGCAGGTTGCTACGCT"/>
                    <sequence id="seq_t806" taxon="t80" totalcount="4" value="GACAGTTTTGGTATTCTGTTAGCAAGTGAAGCGAAGCTCCGGGATCCGGTGAGATGCACGATGGCGGGTTAGCTTACGATGCATGTAGGGCAGCGAATCCACACTGCGCCTTTTTATCCGCACATCGGCTTGTCTGAGTAATCTTGTCAATTTGCTGTCCTAGCATAGGCCCCAACCACGACCCTATTTTCACTTTCTCCCCTCAAGTGGCTTTGGTTGATTCTTTTTGGTTACTTACCGATGCATTGTAAGTTCCGAGAGTAGACTATCGTTTGCAGTTACCCTTGAAGGTTGTCCAGTCCAGAAACTTTACTACTTGGCAAGGGTATAACCCACTTAAATTAGCGAGGCGGGACTATGACCGCGTCCAGACGAGGTTGCACATACCTTCAACCAATCGGGTCGAGAGTGAGCAAGCGCTTGAACGGGACGCGAACGCTATACCTAGTATCCCTTGCTCGATCACAGTTACAGGTGAGGACTTTGCGTATCGGTCTTAAACATAACATTTGGCGTCTTGAGCCCGTTTTTCAGAACTTAGCAGGTGCGAACTGATTATCGGCTCAAAACCCGCGCGGTAGGGTCAGACACAGCCGTAGTTCTGTCCGGTTTGGAACAAGTACCAGGCACGTATAAACTCGAATTACGGTGTGAAAAGGTCGGAGTTCTCGGAGCGACTGTTATGACCGCAGTATACGTTACAGATTACAGAGGAAGGGAGCCGGTCCAATGCTGGAGTCCTCACTTGTATGGTTCAACTATAGACCTTTGGAGATTCGGCCCCAGACGTAAATCGGGCCACGTATTCTTGATGGCCACCGATCAGATTCCACAGTGACAACTTAGCCAAAGAGCTAGCAGATGGAGGACCACCGCTGAACTTTTAGGACTACGCCCGGATTGCATAGTGCCGGGTTATCGCCGCACTTCCCGACGTTTGTCCCCCGATTGGCTAGGACTGACAGCCATAACGGTCCGATCCCGATTTAATGGATGCTAA"/>
                    <sequence id="seq_t8110" taxon="t81" totalcount="4" value="ACCTAGTAGAACTATAAGTTTCTGGACCTGAGGTAACGTGAGTGAAACTCTGCATCAATCCCATAGAATGCTGAGTCTTAATACATTGCGGCATGGCACCTAGCCTCTCCCTGAGCGGGTTCGTGGAAAAATGGAGGGTGGCTCCACGCCGTCCTCTAGAGTTGATTACATTTGTTCACCAGAAAGTGTAAGACGCTTTCGGTGCGATACTCTCGGCGCCATGAGGAGGAGGTTAATAATTACATAGAGAATATATTCCGTCCTCAGCAAAGATGAGGACTCAGTGAACGCGAAACATTATGTAAGGAGGAGGTTATACCGCACTCTGAACCCTGCTAACGACAACGGCCGGGATGAACAAAGAATGTGGAGAGCCCCCTTACATCGGTCGTGAAGTACCGCCGATCATGCGAACGGGGCGGCCGTTTGACTCCTACAGCTGAGACATGCGGCATCGATTGGCGGATTCAGTGAACTCATAGGCGGAGGGAGCAGAGCACGACAGTGTATAAAGTTGTCGAGCCTTTGGTTTTGTTCCAAGCGCCTCGAGGCGGTAGGTCTTTCCCAACCCGTGGATCGCGTCTGTGAGAACGCTTCCGTGTACTGCTCGCGGCGGTTATGATTCGTCGGAGTTCGACACTCTGTTGCAATCAAGAGAGACCGACCGTTATCCACGGCCTGTTAATAGCACATTACACTAGCTCGCTCACGGTTTCTGTCGCGCTATAATACGCGCTCGATGGTCCGTATATAAGTCGTGCACATTAGAGGGGAACCGAAGTAAGTCGCAGCCTCGCTGAGGGTTACACGCGTGAGTCTTTTAGCATTGCTCTTCACCATGATAACTTACAAAAATTAGTTGCGTACTATGAATGTGTGGAGATGTTGAGTTCTGGGGTGAACTAGACTGTGCCTGAGCACCGTGCCGGATGGCTGACTCAGAGGTGCACAGACCACTTGAGTTGACATCAAACATTTTAGTTTGAAGCTCACTGCGGTT"/>
                    <sequence id="seq_t826" taxon="t82" totalcount="4" value="ATCTGGGCATTCCGGGTAATAAAACTTACTTGTAACTACAAAAGATTCTGAAAAGCTAAAGTGAAACTAATATCAAGAAATGAGTAAGGCCAGTTAAGCAGTCGCGTGTCTCTCACGTACGCTCCGAGAAGTGCGTAAGAGCAAAACCGAGTTCTTGCGCTTTCGTTAACGAACTTCTGGTCAAACGTGTATTGCTGGTAGTGCCCACTACTCATATAATCTTGCCTCTAGCCCAAGGATGTGATACAGTCATATACATACTGAGGCTTGTTCCTCCGCCCGACTTTCGGAGGAGGTTTTGGAGCCTGGTGGCAAAAGTTTTGAAGGCTTAAGAAGCGCTGTACTTAGCCAAAGAAAGCCCATCTTAGCGCCGAGTTTGAGTCGTTCTGGCTATCCAACGCAGGCGTGTATTCTGTAAAAGCAGGCGCCTTCATCTGAGCGATGGAGTATATACCGTCTGGCGTCATCAAGCTTGTCTTCTTTGAAAGCGCCCTTCACTGCGTTTGAACAAAGGAATTACGTTTTAATAGTCGGTGCTGTATCCTTACATATCCGACTTAGGTCATTCAGCTGAGACCCCATGAGATGAAGTTGTCGACCAAAGGTACAATTTAGTCAAGGCGCCGTGAGGGCTACGCAACACAAAGTGGCTTCGATCTGAGTGGAGTCTGGAAGCAGACAAACCAGTCAAAAGGTTGCTCGTTATTCTGCCGAGGTTCTACGAAGTACGTATCCTTACAATAGTAAAACGCTTTGGTCTGCTTCTCCTGCTAGATTAGTTTTACCGTAGGCGGTATAGAGCCCCGGGAAACCCTGCCGCGATCCGACATGCAAGAACGTATGGCTATACAGCACACTAACTAATATTCCGGACTCAAGTACAGAAGTGCTATTGCGGAACCCGTTCCAGATTTGTATAGGAACATCGGCGATTCAACACCCTCTACACGTGAGACCAGTCAACCCTGAGGGCAGTTTTCCGTAGGTTATTCGCGGGGTA"/>
                    <sequence id="seq_t836" taxon="t83" totalcount="4" value="AGAATATCTCGATAAACTTTCAAACGCGAGATTGCGACACTAAAACTTGGCAGGCTATATTGGGTCCGTCTCACACGCCATACCCCTCTTCCGCAATACGCCACGACAGGGAGAACTCATCCTCCCACGGCTCCATGAAGTTTAGGGACATCGTGTTACTATCGCACCTTCGACCCATTGCTACGCAACGTAGAGACATGTGCTTGGAGTCGCCATGAAGAATCAGTGGTTCATGCGCTGGACAGAAGGTTGGAGTGATGACTAGGAGCTCATCGAGACCTTCTAAATCCGCCTTGACTGTCCGCTATCCACGTCACAGGTATAGTAGATCCCTTAAGTAACACACCGCCTAACACGGTACCGAGGCAAGAGAAAAGAACCCCCGGATCCGAGTCATCCGGCTCCTGGTCGTTTTACGCGAATAGAGCCCCGGGCAATCGACGACCCGTTGGGGGGGGTAGATGCACGCACTACCGAACAGATCCCTACATCGAGTCTCCTAATATGCCATTTTAAATGGTCGTCGGGACCTATCGTAGGCGTCGTGCATAGATTCCTTTTATCAACGGGCTTTTTGGTATGAAACAGACGTCTACGCGTCAAGACATAAGCAAAAAAATGTCTTCGTGGATGACTTTACCCACGGTATGCACCTACGAAGCTAAGTACACCGCATCCCTCGCCGTGCGTCCCACCCCGACATTTCCATGATTTTATTTAAGTAAATGGCTATCTGCTAAACTGTTTTTCGTAGTAGCCTCAGCCATGCTATGTTGCTAGGCGCAGTTTCAAACCGATGTGGCAGTTCCAATCGCACAAATTGCAAAAACAGCCTTGGAGAGACCAGCATAGGAACGTCATAAGGGTCCAGTTCACAATGGGTTGTAAGAGCATTACTGGACACGAATGGTCGATACCTATGGAGGCGGACAAGGTATGAACGCTGTTTAATGAGTCGAGCTAAACTTGATGTTATTCTTGGCGTATTAGCATTATCAAT"/>
                    <sequence id="seq_t846" taxon="t84" totalcount="4" value="AGTCGCATTATGCTAAGACCGTTCCACCTTCACTAACTGATGTCTCCCGAACCACACACCGAGTGGGGGACATGCGAGCGAGCGGTGTTAAGTGCTGAGGTCCTGCTATACCCAAAATCAGGGTCCTATCACCAAGCCTCTGCTCTCATGAATACGATGACTACTTTCTCGCGGCTGTCTCATTACGGAGCATGGGTGATCTTGTGTTGAGGCCTGGGTGCAGACGTGTTTATGTGCCTATACTTACCTAGCATGGCAGCGAACTGGTCACGACATGGATTTGGTGGCAAATCATAAGATGGAAAAAGTGTACTTTATGCTCTCCCTGTGTCTTTTGAACCAGTTCGGTCACAGGGACTCTGCCGATTGACAATGGGCGGAATTTACCTTACATCTACTCTAAGGAAACAACCTGAGGTCTTTCGACTTTGGTAGTTTAGGGAAAAGGGCGAGACGGTAGTGACAAACATAGACTGCTCACAGGGGGCATGACCTGTCGTAAGCAACATCCCATGCTTGATGCTCCGCGCAGTTGAGGGTCATGTACATGGTTTTGACGGCTTAGTGCGTGGCCTTCCCCTAACGTGGCCGGCTCATTTACCAAACGCAAGTAGTGCCACCCTTAGGTAACACACCATACGGAATGGACCCTGCCAGTGTAAACAATTAGACCTTAAAGTAATAAGGGGAAGAAAGGGATTTCGTCCGGGGAGAACTTTTCGGAATGGGCTGACGGCCATGACTACGACCACGACCTGTTGTCAATGCGGCTTGCATTTGAGCGTCCATATAATCTCCCCTCCACTCACTAAAGCAGTCTCAGATGATAAGGTGAACCTGCGCTTTTGGCACTAAGCGACACTACTCGCGTACGCTATAAAACTCCAGGGTTCTGTTCCGGGACTTGTAAGAATAGTATGCCCAAACATGGTTGAAGCCTGTGTAACGACATAGTTCTGCTGGGCAGGCTCGCAAAACCCGATGCCCCTCAATGAGGTCG"/>
                    <sequence id="seq_t856" taxon="t85" totalcount="4" value="TTGTCAGTCGGGATGTTCCACAGGATGATGGTTGGACCGTCTTCGATGTGTGTCTCATTCTAGGCAAGGTGGGATAGCAGATGACTAAAGAGAATATCCAGGAAAACAAATCTGTGGAGTGCCGCACACGCAAAACACTGGTAAATGCTGATTCTAATGTAGCAACAACTTCGCGTATCCAGGGTTGAGTTTGGGTGAGGGGTCTCAAAGTTGCGCGTCAAAATATATGGCTCACAGTGGCTAGGTAGATGGTCGTGCTCGCATGCAACCCCATCGTGCCGCCAAAAATGCTGAGGGGGCAGCCATATGGTGTTCGTTCGTGCTCCACGAGATTTTAGACGGACTTGTTCCTCAAACGTTAACCTAAGTGCCCAACCGTCAAAACCTTCCGCTGCCACTAGGAGCGTTAGGACGGGCCAACCAAGCAGCATAGTGCTCCAATAATCATCCGCGTCCGAGGTTAGCCAATCGGGTAAGAGTTTGTTTCGTAATTACAGATTGCTGACCTCGAGGGGAAAGGTGAAACCCATACCACATCCTGCGTGTGGTTGATTGCGCAATATCAGTGCCATCACGAGCGCATAGGCGGAACCGTATTGCGGAGTTACGTTAAACATGCCCGAATGAGCTTTGCAGGTCTTCATGGCAAGTAACATGATTGGATAGGAGCGAAGATCGTTGTGCTGGTTAGTCCGTCTATTATCGCCCCTACGCTATAATTGTTGTAGCCGCGTAAAATGAAATATCAGTCAGCTGCGCCTTAGAATTACAAGTCAACTACGCTCTCTCTAGAACGATAGTTCCAAAAGCCACTCACTGTAGGCAGAAAAAGCCACTGATAGTACCCCGTGGTCCGCCGTTTTAAGGCTTGCTCAAAATCCGTTCAACCAGGGGTGAGCGGGCTAGGGAGCATGATATGGTAAACCACTCTCTTTGCTTGATGGTGATTGTCCCCGAGACTTGACGGCCTGAAAAGGTAGGCTCACAACGTGACCGGCCA"/>
                    <sequence id="seq_t866" taxon="t86" totalcount="4" value="TTATTGGTGTGGCAGACACTGAATTACATAATAGGCTAATAACCATTTTACTTCGACACGAGAGAAAGAAGAACTAACATGAAACCCTAGAGCCGGTTTTCAGCCTAGGTTTAGGATGCAGGCTCTTGGTGAGTGATCCTCTCGCAGCTTGTTTCGGCGACCTGTTGTCGCATCGGCAGAGACGACGAAGGCCCCGTTAGATAGAAGCGCAGCGGGTGGAATTACCTAAGGGGCGTTGGGGTAACACTGTTCTGTACTTGCCCTCGGCGAGTAGGCGGATTGAACACATACTGCGCTCACTGTACTAAAGAGTGAACCGCTTTAAATGCCAAGATCTAATCGGCCATGTAGCCTTTGATTAAACCCAGCCAGAGACACCGACTAAAAAACGACGTAGCAATCAGGCCTAGGGCTGTGTAAATAAAGTGAGTACACAGTTGGTAAGAAAATTCATAGTAACCGGTGGATAAAGGCTCAGGATTCCGTAGGGTCTATACCTACCAAGACCGTTAAAGGGACGAGACATCAGTCGCCGCTTCATCCTAGTGTGCCCCTGCCTCCGGGGGTTCAGCTGGCCAGCCCGACCGAAGTTACTCGAGAGCACAGCCACTGTCACTTTGTAGGGTCTACTCGGCTACAAAACAGGTAGTATCGATCAGGCGCCTCGACCTCCGGCCCAGTGCGTTCCCGGGCGAAACGATCGTTTTAGGGCGGGGTAACCGGCGGTGTTCAAGTGTTCACGGACTTTCAACAAATAGTGCATCAACAATCGTCTGGTCACGGATGTCATCAACGACCCTAAAGATGCATGCAGTGAATCGCATGGTTAGTTCGATGTCGAAGAATCAATGACTCACTGGCTCAGTAGATAACACGTTGTGTTCAAGCCTGAGGGTCTGGTGCATGGTTAGATTTCCCAGCGTACCACCACAAAGGAAATGTTTATTATAGTGGTGCTGTGCTTTGCCGGCTGCACTAAAGAAGCCCCTACCGACCCTTG"/>
                    <sequence id="seq_t876" taxon="t87" totalcount="4" value="CGATACGCTCCGATTCCGAAGACCTAGGACTTTACGGTAACGTCGAACTGGTCCTAGCATGTCGTACGGTTCCGTACTTCCATTCCCTTAGCTCCAAAAGGGGAAGGGTAAATCACTCGAGCATTGGATGCCCGACCGTCCTGGGAGTCGCCTAGAACAGATATACCAACACCGCCAGTGAAGGAGGAAGCGAGTGATGGAGTCTAGTCCAAGCGGAGTCGTAACGTTACGGGTAACCATAGCACCTCGCATTCCACGAGATTGAAATGGTTATCGGGCCTTTTTCTGAACGCGGGCGCAATGTGAAGCAGGCCTGGTAGCCGTACTCTCGGAGACTGCTGAACTACCCATCGTCAGTTAGAACTAGCAATTTGGTTGTCCGAACGGAAACGAAGTACACGGGATGCGATGCCCGCTTAAATCTGCGCATTCGGCCTACAGTTCAAAACTGGACATACACATATGAAACGACGCATTACAGTAACGGGCCCGGTTCCCACATTTTCGTAATCCAGCTTCATCCCTTCTCTTATCCCACCTTTAATATTGCCACCGTGCGGCTTCATCCGGCGTCTTCTACCATTCTCAGATGCCATATAGTATCGAAAAAACTTTACGGTAAAAGGCTTGGCTAAGTTACCCAGCTGTAAAAACTAGGTTCGTCAATATACCGCATTGAAAAACACCGTCAATTAGATTACCCAGAAGGAATCGTGCGTCCTTTAATATTCCGCGGGCGCCGTAGCGCACCAGTTCTGGAACCTTATAAACACGTTACGTTACCTTGCAATGCTGGGCCGCCGATTTACATGTTTATCCAGCGCAATACCTATCTGTCCCATACCGATGCTAGCTACAAGTTCATTTCTAGTCTCTTTACTCTAGAACTCCTGGCGTGCATCTATTCTGTTTAAAAATGTTTTGGAGCGGAGCATCCTGCTGTGTCAACGACCCGCCTAGCGCTAGTGGTGAGACCAAGAGCGCAATTGCAAGATGCGCA"/>
                    <sequence id="seq_t886" taxon="t88" totalcount="4" value="CTATAAGTTTTGCAGGTTGGTTCAACTAGTGGTCGGGCTAAGGGGTCTTACCGACTTTAGATTAAAATAATTACCACACTGATAAATTCCCCACCCGCGTCCCTTTTTTATCATTTGTCCGGCCCGTGCAGCGGAACCGGGCCTATGAGATACCTTATGTACAGCCAACGCCTTATGTCACTAATTTCACACCGGGAAAATATCTATTTCACCCTCCACGACAAGCTCTACTTGATCGAATGGATTCGGTAATGCAACTTCCTATGTTAACTCGTATCGCATCTGCCGTCTGTGGGTGCAAACACAGCATGGATCTGATGAGATAGGCAACAAACATAAGTTTGGAAATCTGGGAAAGCGGGTCCAAAAACGGAGCTATACTGTGGCGAATGCCTCGGAACCTGAGAGTTGTACCGTCAGTGGTTGCCTGAAACCCGTCGGATGTTTACTGTTCTGTGTCGAGGGAAAGAGCGTGTCGACAGTAACCCATGCCGCAGGGGAGATTATGCATTGTAGGAAAGGTGGAATAGTACTCGAGGCTCGCCTCGGTTTGTGAGCTGTCGCTGTCAAGTCATACTACCCATGCGTTGGTGCTCTCATTGTTCGGGAGTATCATCGTGAATCCATTGTTCCACGCAACAATCTACGCGCATCGGGAGCTCTGCAAATGAATGTTCCAATACGGGAGCCGCGCGGGCCTCACGTTTCTGATTTGAGAGCTGAGGATCGGTACCAGCACTCTCTCATAGAGTAAACGGCTATAAATCGTCTCGATAGCGTTTGACATGAGGTCTAAACCCTTGCAGTTAAAGCTTGTGCCCAAGTGATCACCTATCCCGCACAGCTCTGCACCCACATTACAGATGTGGCGCACCTAGTACTTTCGATCACACAGACAATTGCATTGGGGGGTAACCGAGCGTCACTGTCGACGCGAGCTCGACTTATCAAAACCAATCGTATAACTGAAGTCCCATGTCGTTCCGGCCTGCTGTAGGCG"/>
                    <sequence id="seq_t896" taxon="t89" totalcount="4" value="TTTCGCATAAGTTTATGCCCGACGGTATATTTGAAATTTTGCGGCTCCATAGGCGGTCCGGGCAATAGGGCGAAGCACTTATCCCGCGGTCACCGAATAGAACTGATTCTCAAGCTCGGTTCCGAGACACGCAGGAGTTCTTACCGTCAGAGTCAGCTACCCTAGCGGGGGTACGGGTTAAAATTCCTGGGCCAAGCTAGTATGTACCGCGCCTAGACGGCGCTAACCCTGTCTGGTACTACTAGCAATAGGTCCATGAAGCCCACTGCGGTGGCCATGGAGCCGACTCAATTCATCCGGCGCCGATCTTCGAAAAAGATCACTAGATCTAGCCACACTACCAAGTAAGTAGGGGGGTGCACTCGGCGCGCCTCGCTATCCCGCAACCCTAGTGATACCGAGCATATCTCTAAAAGCTCCGTCTAAGGGGGGGTCGGTGTCCAGGGTGCGGATTCACTTATTACTCGCTCCATCTTTCTTTTCTCGGCGCAGGCTTCCTACAGGAGTACCCAATCCTGTAATGTGCGAAAAAATCACGCCAGAGGTGTTTATGGCTACATGCAGGCTGGAGGGTGCGATTTCCGATGAGTCCCTCAGGAACCGTAGATTGGTGGCTTATTCATGACGCTCGACGTATCTATCCCCTCGGACCGCCTTTGAGTGCTTGGTATCGGTGGCGTAAAAAGCTACGAAACCCGCATTGAGAGCGATGAATCGCCAAAAAGATGGTGTCCCTCCTCGTTGAGATTCGATAAGGTAGAGTATGCTACCAACATCGCTCGACTGGAGACCGGATGAAGCGGGGGGGTGGCCTTTCCGGAGGACGAAATCGACAGATCACGCAGAGGGTTACTAACTGGCAAGAAGGTTTTATTTCCTCTGTCTTGGCAGCTGAGGATCCGTGACTCCTAGGGTCGACGCAAATTAATCTGGAGTGGGCGTACTAGATTTCATGGGGTACCACTGAGAAAGTACCGGGCATTATAGGTCGTCGGCAAAG"/>
                    <sequence id="seq_t920" taxon="t9" totalcount="4" value="GGCTAGGGATGTACCGTAGCATGAAAAGCTAGTTCGAAAACCTCGGGGTCGTACTGGGTTCTTGTTAGCTGCTAGCGACTTTAGGAGAAGATCCGCCGGAACCCTGGCAAATCTCCGACTAACACGCGTCCAGAGATTCCTCAAGTTGGTCGTCGTCACTTCGTACTATGCTCCAATCGCCAATATGGATCGGTTAATCAGCGAATCAACAAGGAGAATATTCACAAAGCATAGATCCTAGGTCAATTCAGGTTACGTACATATATAAACGATCGGCACAGAGGCAATTGCTTCCTTTCCACGCTTGGCTCCACGCTAGACAGCCATGCCCGGAACAAAGGAAACAACGGCCGGCAAGTCTTTGGGGTAGCCCGCAGCTTATAATCTAAAGAGATTTGTTCACTGTTCACGGTCTATAATCCCGGCCTCCCATGGCCTAGACCCGACCGATTTGTGTGGAGACTGCTAGAACCGAAAATGTTTACCGTATAGGACGTTTACGCTTTTCCCGGTAAGCCACCGTTGTGCAGGGCACTTTATCTATCGTGTGTGAATGCAAGCTGTAAGAGGGCTAGTACTAGGCCCTGGAATGTACCAGACGGGTACAACCATGTTAATACGTTTGCGTCATCATCACGTGAGAGGGTACGAGTCTGGGCGCGGAGTGTACCAAAAAAACGTCTCAGTAACACCAAATCGTGGTAGAATGTGCCTTCTACTCTCTCGCCCGCCCAAATAACTGGGCTGAGCAGGTTGCTGCTTTCAGCCAACTGCTAGCTTAAGTCTCGGAACCTTTATCCAGAGCTCGGACTAGACGACCGCCTGAGCCAGATACTGTCGTAACTCTTACGGCTGCTGTCACTGAGTCCTTCTTCCCCATTATGATGTGTCTATCCTGTCTAGAGGCGCCCAGGATCCAAGTTCACCCTCTGTAGCGAATAAACTCGGATGCAATGACTCCGCAAGCAATTTTTAAGGGCGTAAATTTGCCTCAGCTGAC"/>
                    <sequence id="seq_t906" taxon="t90" totalcount="4" value="AAGCGATGAGGCGCCATTAACCCACCTACGGGCTTTACCCCTCATGATCGCGGAATATCCTAGATCAGTCCTGCGTGTTTTTGATGCACATATTATTGCCCACCAAACGACCATATGTGACGGCTCCCCGTACAACCTTCCAAACGTCACGCCTCGGGTCGATGAGCAGGATGCTGGCTATCAACCACGGGCCTGGAAGAGATCTAGGGCAACCAAGAGAGTGGGACACTCGGTGAGCACAAAGCCTACTATAACCCATAAGGATGTTTTTATCTTACAAACGCTGCCGTGCCAATGACTACTTCCAGCAAACCGGCAGTTCCCGATAAGCAAGTCCCTGGCTGCCTATCGAGAGTTTATCGAGATCACTCGGGACGTCAACACCTCGCTCTAGACTCAGTGTCCACGTATAGAAGGACGTCCACTACTGTATAATTCTTAAAGTGTGCGTGCAGTACGGGGAGGGCGGCCCTAATAATAGGGACTGCCATTATATGCCGAGCGGACAGGTCTAATTGGGTTCTTGTGTGGACTACGCGCCATTAATCCGGCGACTACGACAGCCATTTCGAAGGCTTTGACATTGCCTACAACTTCAACACACACATCGAAGAGGCCTGTGAGCTACTGAACGATGGGCCTTTCCTTCGTTAACTTATCTGTTCGCATAAATTTGGGTTTGCTCATGACTCTCTCTTCTCGCTCACAGAGGCTGTGCGAATAAAAGGTTATATTCCACCCGACTCACCACTAGAGGGGTTTATGCCCACCACCCGTAAGTAGATGCAACATGCCGATCTTGTATGCGCGAATACAAGCCCCCTTGATATAGACTCAAACGGTCGTTACCGAAAATCATTTAGGCATCCCAGAAGAAACCTCTATACAGAAGATACGCCGTGCGGATCGCAGTGGGTCGTGAACTGTTGCATATCTAGATATCCAGCGACTGATTACTCCAAGTGGTCCGCTAAACCTTGGGATATCTATCTGAACTGCC"/>
                    <sequence id="seq_t9110" taxon="t91" totalcount="4" value="TGCAAACGTATTACTCGTAGTCCTAAGATGTACAATCTCATTGCGTTGTTACTAATGGCATGCGTTATTTTCGGTACATCTCCTACAAACCCAGGGTCCACTTAGCCGGGCTCGACGTTTAGTTTTGCGAGGTTTAATAGCTCTAAGCCTTAGGAGACAGATCGTCTTTGGCCTTGCCGGCGTAAAACGCTTAGTCGCATAGAATGCGGTCCGAGTCGGCTTCCGGTATGATCACCAGATGGATGTATCCAGGGGTTTCACAACAATATAAGGGCACGCCGAGAATTCAGGTCTTAGCATCCTGGCATAACTTTTTTTGCCTTGCGTTTACCGTAGGTATCTATTACAGGTGGATTGACTGGGAGTATAGCTAACCATTGTAGGCCATCGCGCAAGTCACGCCGCTCGAGAGCCGGGCGACGTAAACTCGGAGAAGGGGCGTCTCAATCAACCTTTAATATATAGTCGTTACCTACTCCCTTCTAACCCTTTATGTACAGTTCGATACTAAACGCCGCTCGCTATTCGTGCGCCGGGATCAATACATCAGTTAAAAGAACTTGGTATTGTACCAACCCGCCCTAGGTGGAGACGACGGTGTGTAACGTATTTGCAGCGGCTTCACTACTCGTGTTCATCTGGCCTGGACGTTAGACTATAGCCGGTAAGTGCCGGAACGTCAATCATACGACTGAAGATTATTGCATGCTTATAGGGCTACAGACGCGAGAGGAGCTACTCGATACTAGCGTGAGTCATATTCTATGGATCGGCACTGGTAGTCCTTCTTTTCGACAATTATCCGACAAAGGTTACTGAGGTTCCTCCATAATTTATCGGTGGCTTCTGGACCGAGGTACGATCGGCCTGGGCGGATTCAAGAATGTTGGACAGAGCCTGTATGACTTAGGAAGACTTGACTATATGGGTTTTACGGCGGCCTACCGGTTCAGGATATCCGACTTCTACACGCTGCATCTAATTGGTGCTGACAGCGCCC"/>
                    <sequence id="seq_t926" taxon="t92" totalcount="4" value="CATAAATTCTTAATGCACATGGCCAACTAGCCGTATGTTGTTTCGCTCGCGTGAAGGGCTGTTGACCACTAGGGGACGGCGACTGTTCTCGTAACGCACTAGGAACCGCATTTACATAACCGCCCAGTCTCGACCGGCTCGTGTTAATATCACATTGACGAATCTATTCAGCACTTCAGTAAATCAATCGCGGTGCCTTGATGCGTTCTGCTCTCAAGCATCTAGTATGATAAGATCAGGCACACCTCGAGGATCAGTTGCAAACATTTCTTTGGCGCAAAGACAAGATTCTGAATTGCGAGGGAAGTATCTCAACCGCGTGGTGAAAAATTGCCGGTGATCTAGCTAACCGTGCTTACGTCCGTTGGCAAGCAAAGGGTGGATCAACGCCTGGCATGATACTCGAACTTCAGAAGGTAGAACAGTAATACTCGAGTGTTTTATGTGGCCGTGTATCCTATCTACTATCTCCAGGCTCGGACTTGATGTGTATTGCGTTATATCAAACCAGCGTGACGAACACACATATGAGATGAATAAGGCTAAAGGACAATTTAGACAGTAAAAACCATCAATAATGACCTCCCGGAGCAGCGCGTCATAAGCGGGTGGACATCCCCCAGTAGGCAGTGCTCAGGGCCTATTGGGATGCCGCAGGACTGCAGCTATCAACACATTCACTATCTCGTCCCATCCATCTCGACTCTATGCATGCCGGAGCCCCGTCAATTACTGGTCGGGCCTACGCCCCTTAGAGGGATAGCGCGGCGCATTTTACGGCCGTGTACAATTAAATCGACTTGAGCAAGTGGCGCCATACGCCCCCTCGTGAGGGGTTGGCCGCCGTTGGGTTGATCAGTACTACCTCATTGAGGCAAGTGCCGAGAGACCAAGACTGTATGCAAGAACGCTGCGCCTTCGGCAATTGTGCGAAGATATTGCCACAAATACGCCATCAAATGCAGCCCTGCAAGGGACTCGGCTATACAACAACCGATCC"/>
                    <sequence id="seq_t936" taxon="t93" totalcount="4" value="ATGTACACTAAACGCCCAGAGTAATGCATACCGGTTAATAAACACTAGTCACGCGCGTTCGCAAAGACAAGGTCCGACTGTAACGTGCTGGTGTGATCGTGCCTTAACAGCGACATAACCACAGTGTTGACCTATTTGTAAGGCTGACTGAGTCGTCTCCACGTTTGGGTCCGTATGCAGGGCTCTTGGAGCTTGTATCGGAGATAAACAAAGATGCAATAGGGGGCCTGACGATGGGCAAGCGAGCAGAAGGTTTGGGTGCCTATGATAAGCAACTTCACACACGCTTCGACTCAAACAGCGTGCCGGTTTGGGTAAACTTTGTCAGTTCGTGGCATGACCACAGTCGCCTTTCATCCCCAGCAGTACCATCCTATATGTTTTACGGGCAGTAAAATTTACGGATTGCTGCAACCTGATAACAACACTCGTACCAACCATGACTTAACCAGCACCATGGTCTTGAGCGGACGGCTTTGTCCTGGGTTCAGTCGGTGCTAGACGTGTAACGCGAAGCACACAGACCCCCTCGTATATAGAAGGCGGAATCTACAGGATTAGCTTCTAAAGTTTACAATGTCGATAAGAGGCGTATAAGTCGGCTCCCGAGGTACTATTCTTGCCTCGTATTGGCGAGGGACCATAGGGATAGCTAGTCTAGCCCACCCTGAGTAACTACGAACGCATACACGGTTGAGAGCGAGCCGTGATAATTGAAAGAGACGGAAGGCGCAAATTTCGCTGACAATCCCATGAAGTCATCCAGGTTCCGACGTGTCCGTGCTAGACCCTTTCGTGAGCTTATATAAGTATAGTGCGCCAACGGCGTTGTAGTAGGCATACGGAGAACTTTCTGCTCCTCGCAAGTTGTCGTAAATGGACCATACCTGGTCTTTAGAACGGATGATTCGCTACTTCATCAATTCCTTAGTTTTTCGCAGCTAGGGCAGTTGACAGAACTTGAGCTAGAGTTCGTTCAAGTGGCTGGAAGTGAAAACGG"/>
                    <sequence id="seq_t946" taxon="t94" totalcount="4" value="AACAAAGTCAGGCAGCCTCCGCGCGGGTATTCCCATCAGAATTGGACCCAGCTGTGTAATGGGTAGATAGTCTGAACAACACTAAGAAGCGTAACATAGTCTAGGATTTGTCCTCTAGGATGCATGTAGGCGATTGGCACAAACTAGTCATTGACGGTCTACCACGGCCACTGTGAAGCTTTTTGGGTACATGGACTGAAATGTCCAGCTACAGCCAGCTTGGTACTGAGCGTGAATCGATTCGTAAGAGTCGTTCGAGGAAAAAATTACGGATGATCAGCACCCTGTCGCGGGGTTGGCCACGAATCATTTTGACCACTGAACTCGAGGCATCACTCGGAGGGCAGGAAGTACGGAGTATAGGGGGTAGAAAAGTAAAGAGTCTGCAACGTGTTAGAAATAATAGCGCAGTAAGGAACCTGCGAGGGTACGTTAGACTTGCATTGCACGTACGTGGATTAGATGTCATTTTAATTGAGTACCCTCATTAAGAGGACTATATTTAAGACCACCAGACATGAATGGTGTCCAAGTTGCGCCCAAGAACAGCATTATTGAATGAGAGGCCTTTCATTGCCGGCAAATGCTGCACTCCGAGTCTAGGCGAGATCTTCGCAACATAGGCAGGGTCTTTGGGACCCGGGCCTCGGTGACCCTAGATGATTCGATTGTCACACGAGAGTACTTGTTACAACTTCCAGGTAAGGATTGGAATCGTCACGAACGCAGTTTATCAGCCGTAGTACCGCGATGATCTGTCCCCGCAGGATGAAATTACTGATAATTCATAGTATTAGGGGAACCATAGGTTTTAATTCACTCTGGCCGCTTCAAATATGCCGGCCCCGTAGTGAGTATCCTCCGAGGTCTTGGCTGCCCTATTCATCGGAGCAGCCGAGTTACCGACGCGAGTGATGTTGTTAAGAGCAGCATCTCGCACTTTGAGCTTGACTCCTTCACAACCCTTAACAAGCCTAAGCTAGACAACCTACGCCAACCC"/>
                    <sequence id="seq_t956" taxon="t95" totalcount="4" value="GAGTTGGCTGTTGAGCTTTCGTACAGTAGCGTCGTCGAGAGTATTAACGGTATACACAACTCTGAGCGATTACCCCGATCTGTTAATGCTTATGTCGAAATGTAGGCATTACCCGGGATCAACCGATCGATGCCGGTCGGACATCTACACGTAGTTAAGTTGATAGGCATTGGATGTTTAACAGACTTACGCTCGGCTATCTCGATCGGCCCTACCAGCTCGCGCTTTGGCGTGTCTAGATGCGTCTACTATGAATAGACCCCCGTTGCAGGACCCCGAGCTATACGCCTGGTAATAGAAGCCAAACCACATGATTCAAATGGGGAGATACGTATCACAGTTGAGATGGCCATCGGCTCTATACTTAGCCATGAAGCCCCGGGCGAAGATCCTGTAAGGTGGGTTTGGATACGGTATACGAGCGTATAAATAAGTATATAAACACTATTTATGAGTCTAAATGCGCCCCTTATCAAAATCCGGAGACTGGCTCAGTTCCTAGAATTCGGTAGGGGCAGATTAAGACACACGACGCCCTACTAGACCCTCCAGCGCTTAGGGAATGAGACGGAAGGGCTTCCCAATCTTTTGGAGAGTTCGTTTTGTAAATGTCCCAGGGGATCACACCGGGTGTGGATATGTTGCGAGTTTACTGTGTGGGCTGATGTACTCTCACGTGGAACTTTCTATCTCGTACGACTTCAGGGCGAATCCAGAAAGTACTAGACTCATACAAGGATGCAACAACATTACGCAATTTGATCGGTCGTTGTTCCATGTTCAGACCTTGTCGAAACACTCAAGCCAGCACTGAATCGACGCTCCGTGGCAGGTTCGAGTCACCTCGGCCAGGCCACTTCCCTAGCGGGTCACGTATACGATAATCCACATTTGGGGGCGCCTACCCTGATCTCACTCACTCCTAGTACCACACACATCGTTCGGACTCGTATTAGCATCGATCTCCATCGGCCTAAGACATCCGGAGCACACGTGAGTT"/>
                    <sequence id="seq_t966" taxon="t96" totalcount="4" value="GGCTAGTTTCGCTGAAGTTGGTCCTGCGTAGAGTTTAGGCCTCATAAGTCCATAATTGTATGATATTTCACCGAGGATGTCAAAGCATTTGTCAAAACGTTCCGCGACAACAAACCAGGTGATGGAAGATCCAAGATTCGCTCTTACCGTTTTGCAAAGAGCAGTAAATCAATGATCCGTCCGACAGTGGATGGTACTCTGTGCTCAAAGACGTCGCTGGCCTTGCTTGTACAAGTCAAAACTTCGCAGGGCCCGCGACGTGTCCTTTTTGTGTTACTCACGCGCGCACCTATAGTTCATCTGACCCAGACTACGACAATTGATTAACGTGTTTTGGATTTTACACCTTACTACAGGTCTATCACCCGAGGTCTGATTAGATACCAAAGAACTACGTTGTACGAGGACCAGATACCAGAGCGCCCGCTAGCGGCGACTGCGGAGCACAATCTGTACTACAGTTAGATCTCGAGGGGGGCTATCATGTAGAGTCGGGAATCAGGCTGATTCTGAAGTTTGGTTGTAGGGTCCGCATTCTGAAAGCTTTTGACCCCGACCCATACATGATGCAATTGTACAAGGCGTTCAGTTTCCAAGCTCGGAGCGTTCATCGGCATGACCTGGACCGAGACCATTTCGATCGCTACCCTGCGGGTTGCAGGATATGCTTTCTCGGTACTAACAAGTTTCGTTGCCGAACTTCAGCTCTTCAGCACGGCAGCAACGGCAACTATGTAGGCCACCGCGTTTCGTACTGTTCCGAACTGGCGATTCAATCATACGGTGACCTCGGGGTCGGCTCTTGTACCTCCTAACTGAACTATACCGAGCACAATGTGCTAAAAGGAACGCTCTTAGGCCTCTAAGGATGTACAGCTCGAGTAGTTCGGAACAGGGCCACATGCTACATAGATCCAATATGGTGAGCAGGGGTTTCAGTTGTTAACCTGGAGGTGAACGACTCCGCTTCTGCATTCCATACTCCAAAACGATGTGTCGG"/>
                    <sequence id="seq_t976" taxon="t97" totalcount="4" value="TACTTACCAAGTGACTTGCCTTGACAGGAAATGCCTCAGAGCACCTGCGCTCTTTCGACACGGGCCCGGAAGACTCGTGCCCCCCCGAGATGGAAGTCTCTGTGAGGTCTATAAACACTGCAAAATTAGTAGCCATATGCTAATAAAGCGTCATGACATGTACCCTTGACGTTTGACTCAAAGAGTTCCGGCAGCAATACACTTAGTACATCGCTGGGAGCCGCATGACATAGAACACGCCTCAGTCTGTCCGCAGAATGCAAGGTCCTACTCAATCGGGCGACGAACTACCTACCATGTTACTTCCCACCCAAGTTATCTCGTATACTAGAACGACGATGTGGTGAATAGAGGTAACAAGGTGAAAATTTTGGGCCCTTAGTGGCCAGCTCGCCGTGACTTGTAACAGAGGTTGTTATAAACTCCTCGTACACGACCCGCTGTCAACCGCTCATCATTCTGTGTTCCTGTATTCGACGATATAATTCTAGAGTGTAGTCGCGCATAGGCGGAAGTAGCTCAGGGCAAACGTAGAGAGAGCAAGAGCGTCAGCGCGATACAGCTTAGAGTTTTCACCTGCTGACGATTTTGGTAGTTTAACTGTAGCATCCTCTCCCGTGACTGTACTGTGTCGCTGAGCGGGCCCGCAGCACACCAGGATTCATTTTAGATGAGCGAGCCCATTCCGTCTAAATGGCTCAAAACTTCCTTAGTAAATTCTTGGGGACGTAAAGCGATCCCGAGACTAACGAAGGGGGCTAAATGGGGCACTCGATAAGATCGAAGCGCGGAGTAGTTTAACATTACTGCCTATCTGGCTGCCCTAATCGTGAAAGCCACGCTGAATATTACCTAGTTTCGTTAGAAACGTCTCTACACACGTCACTGTTGCAATAGGTGCCAAACTTCACAAGGTCACCTGCAATAAGTGAATGCCAGGCGGGGTGAGGGTGCGACCGCAGGCTTACTCCGACGTGCTCTGCCGGAGGGAACCCACCCT"/>
                    <sequence id="seq_t986" taxon="t98" totalcount="4" value="GGAGGATCTTCGTTACCGGACAAAATCCATCCTGGCTGGAGGTTTTCTGCCGTGACAGATTGGTACTTGCTGAGAGTCACTGTAGGTACCTAGGGATTAATACCACCATACTGACAATCCGCCCGGACTCTGTGAGACATTGATGGGTGATTTTCCACTCTTAGTCACGCTTACCAGCTTAAACATCACCCGGGTAAACAAGATCTGGGTCGTCTTGGACAATTTCATGTTTAGTTGACTCGTGGTTCCTGGTGGGGACGGTATTTAAGTATTCGGGTCGAGGTAAATTTGTCCTCTACGTCGTGACCAACTCTCATGAGCTAACATTATCCTTCGAACTTACCGATGCGAACCCGGCTTCCTACTGGCTCGCAATCGATCCTGACTGCAACATACAGAGGCCGGCGGCGATCTTTCGGGTAGGAAACCGTCGTGAACTGAGGATAACGAGGGGCGTCTTCACCCTGAGCCGTCATTACAGTCTGTTAAGTGGTGACGACGAGGATTGGATTAGATAAGTGGGCGGCCGTATTTACTAAGTATGATACATATAGGGCCTGTAACCATCTATATTAGGCACAGTTACATCCTGCCTTTAGTTGCCACCGACCTAGGCTGGTCTGTACAGTGAAGGCTTACCATACCGGGGGTACGTAAGGCTATCATCCAGACTAAACTCAATAAAGGTCAACCGATCCATCCCTCTCCCGGGAAAGGATGAGGGACAGGCCACCATCTATCGCGAAGACTGTGGGGGTACCGGGCTTGCATGTGTATGACTCAACGGGTGCAAATTAGGTTTAAGGTCAGGACGCGGAGCATACCAGCAAAACCTTACGTAAACCGGGGCCGTAAAGAATCTGGCCACTGCAAGGGAGTAATTCAAGTAAAGTATGATAGAGCACGTCGCGGTACCTTTATGGGAACGGACACAGTACGGCCTCTAGGCCGGTGGTTTACGTAAAAGGCCATCTAGCCCTGGAGCAGCGGTATTATATCT"/>
                    <sequence id="seq_t996" taxon="t99" totalcount="4" value="AAGAACTTGTAGACGTGCCTGAAGGGGGAATCGGATGTTTTACGTCTCGCACTTAGACCTGAATTTAGACAATGACGGTACCCTGTTGGTAGCCCGCGAGGGGGGACTATTGTTGGTGTACACAACAGTGCTCCGTAGATAGACTGATTCCGGACCCGTAGGCCGCCAGGAGGACGCGCGTTTAAGGCGTACGTACCATGCGCACTGTTTGCTGTCCGATGACTTCATGATTGCGCTCCGCTACTTAGGGGAACCCCTTTATGTTACGTGCTGCGGTGCTGTGGTCGACCCTATACCCCCACCAAAGGGTGTTCGCGTAAATCTTGATCGACTGACGAGGCTTCCCTCCCATATCTCTGTTCATGTCTAGCAAAGCCGTGGTCAGCGACTACGTATGGACGCGAAGCCTAGTATAACTCCGAACGAAGGTCTCTCTTTTTACCTCGCTAGCGTCCAACACTTTAGACCACCGATAGGGCAATATCCAGAAGCTTCTACAGTCTGTCTCCTAAGTTGGGCTTAAAAGTTTTGGAGGATCCAATCGAATATTAGCGAAGTGATCCCACCCTGGCATAGGTTTTTTATCAACGGCTAATTGTGAAAAGCGCGCGCGGCACACTTAGGTCGTGGGTGGCCCTTACGTAGTATTAGGTACGCCTCGGTAGCGTGTGTCAGTGGGATACTAACTTTGCTTAAAACCCAAACCGATGACCGATAAATCCCTTAAAATGCATCGTTGTATAAGCCACCCTGCAATCACGAAGACCTGTGTCGTGTCCCGCCTCGGGCATACGCATGTACACATTTCTTGACGCTTAGTCCAGAATTGTCGTAGTTACGAGGAGATAGAGGCGCACCAAGCATGTGATCGACGAGGACTCAGCTGAGGAAGTAAACGTGAGATCCTCCATTAATCTGATCTAGCGCTGGCTAAACCCGCTGTACCGTTGTGAGTCTCTCAGCTCTAGGCGTTATACTCGCCGCATCGCTCGACTGTCTT"/>
                </data>


    


    


    
<map name="Uniform" >beast.math.distributions.Uniform</map>
<map name="Exponential" >beast.math.distributions.Exponential</map>
<map name="LogNormal" >beast.math.distributions.LogNormalDistributionModel</map>
<map name="Normal" >beast.math.distributions.Normal</map>
<map name="Beta" >beast.math.distributions.Beta</map>
<map name="Gamma" >beast.math.distributions.Gamma</map>
<map name="LaplaceDistribution" >beast.math.distributions.LaplaceDistribution</map>
<map name="prior" >beast.math.distributions.Prior</map>
<map name="InverseGamma" >beast.math.distributions.InverseGamma</map>
<map name="OneOnX" >beast.math.distributions.OneOnX</map>


<run id="mcmc" spec="MCMC" chainLength="20000000">
    <state id="state" storeEvery="5000">
        <tree id="Tree.t:mynexus_5x_5" name="stateNode">
            <taxonset id="TaxonSet.mynexus_5x_5" spec="TaxonSet">
                <alignment idref="mynexus_5x_5"/>
            </taxonset>
        </tree>
        <parameter id="birthRate.t:mynexus_5x_5" name="stateNode">1.0</parameter>
    </state>

    <init id="RandomTree.t:mynexus_5x_5" spec="beast.evolution.tree.RandomTree" estimate="false" initial="@Tree.t:mynexus_5x_5" taxa="@mynexus_5x_5">
        <populationModel id="ConstantPopulation0.t:mynexus_5x_5" spec="ConstantPopulation">
            <parameter id="randomPopSize.t:mynexus_5x_5" name="popSize">1.0</parameter>
        </populationModel>
    </init>

    <distribution id="posterior" spec="util.CompoundDistribution">
        <distribution id="prior" spec="util.CompoundDistribution">
            <distribution id="YuleModel.t:mynexus_5x_5" spec="beast.evolution.speciation.YuleModel" birthDiffRate="@birthRate.t:mynexus_5x_5" tree="@Tree.t:mynexus_5x_5"/>
            <prior id="YuleBirthRatePrior.t:mynexus_5x_5" name="distribution" x="@birthRate.t:mynexus_5x_5">
                <Uniform id="Uniform.13" name="distr" upper="Infinity"/>
            </prior>
        </distribution>
        <distribution id="likelihood" spec="util.CompoundDistribution" useThreads="true">
            <distribution id="treeLikelihood.mynexus_5x_5" spec="ThreadedTreeLikelihood" data="@mynexus_5x_5" tree="@Tree.t:mynexus_5x_5">
                <siteModel id="SiteModel.s:mynexus_5x_5" spec="SiteModel">
                    <parameter id="mutationRate.s:mynexus_5x_5" estimate="false" name="mutationRate">1.0</parameter>
                    <parameter id="gammaShape.s:mynexus_5x_5" estimate="false" name="shape">1.0</parameter>
                    <parameter id="proportionInvariant.s:mynexus_5x_5" estimate="false" lower="0.0" name="proportionInvariant" upper="1.0">0.0</parameter>
                    <substModel id="JC69.s:mynexus_5x_5" spec="JukesCantor"/>
                </siteModel>
                <branchRateModel id="StrictClock.c:mynexus_5x_5" spec="beast.evolution.branchratemodel.StrictClockModel">
                    <parameter id="clockRate.c:mynexus_5x_5" estimate="false" name="clock.rate">0.03</parameter>
                </branchRateModel>
            </distribution>
        </distribution>
        <distribution id="fossilCalibrations" spec="util.CompoundDistribution"/>
    </distribution>

    <operator id="YuleBirthRateScaler.t:mynexus_5x_5" spec="ScaleOperator" parameter="@birthRate.t:mynexus_5x_5" scaleFactor="0.75" weight="3.0"/>

    <operator id="YuleModelTreeScaler.t:mynexus_5x_5" spec="ScaleOperator" scaleFactor="0.5" tree="@Tree.t:mynexus_5x_5" weight="3.0"/>

    <operator id="YuleModelTreeRootScaler.t:mynexus_5x_5" spec="ScaleOperator" rootOnly="true" scaleFactor="0.5" tree="@Tree.t:mynexus_5x_5" weight="3.0"/>

    <operator id="YuleModelUniformOperator.t:mynexus_5x_5" spec="Uniform" tree="@Tree.t:mynexus_5x_5" weight="30.0"/>

    <operator id="YuleModelSubtreeSlide.t:mynexus_5x_5" spec="SubtreeSlide" tree="@Tree.t:mynexus_5x_5" weight="15.0"/>

    <operator id="YuleModelNarrow.t:mynexus_5x_5" spec="Exchange" tree="@Tree.t:mynexus_5x_5" weight="15.0"/>

    <operator id="YuleModelWide.t:mynexus_5x_5" spec="Exchange" isNarrow="false" tree="@Tree.t:mynexus_5x_5" weight="3.0"/>

    <operator id="YuleModelWilsonBalding.t:mynexus_5x_5" spec="WilsonBalding" tree="@Tree.t:mynexus_5x_5" weight="3.0"/>

    <logger id="tracelog" fileName="mynexus_5x_5.log" logEvery="1000" model="@posterior" sanitiseHeaders="true" sort="smart">
        <log idref="posterior"/>
        <log idref="likelihood"/>
        <log idref="prior"/>
        <log idref="treeLikelihood.mynexus_5x_5"/>
        <log id="TreeHeight.t:mynexus_5x_5" spec="beast.evolution.tree.TreeHeightLogger" tree="@Tree.t:mynexus_5x_5"/>
        <log idref="YuleModel.t:mynexus_5x_5"/>
        <log idref="birthRate.t:mynexus_5x_5"/>
    </logger>

    <logger id="screenlog" logEvery="1000">
        <log idref="posterior"/>
        <log idref="likelihood"/>
        <log idref="prior"/>
    </logger>

    <logger id="treelog.t:mynexus_5x_5" fileName="$(tree).trees" logEvery="1000" mode="tree">
        <log id="TreeWithMetaDataLogger.t:mynexus_5x_5" spec="beast.evolution.tree.TreeWithMetaDataLogger" tree="@Tree.t:mynexus_5x_5"/>
    </logger>

</run>

</beast>
