# Supplementary material for: Survival and selection biases in early animal evolution and a source of systematic overestimation in molecular clocks
Source: Interface Focus. 2020 Jun 12;10(4):20190110. doi: 10.1098/rsfs.2019.0110 (PMC7333906; doi:10.1098/rsfs.2019.0110)
Supplement: Data and analysis code [file rsfs20190110supp1.zip › BuddMann_IF_SI/VaryingCladeSize/XMLFILES/fifthx_1.xml]

<?xml version="1.0" encoding="UTF-8" standalone="no"?><beast beautitemplate='Standard' beautistatus='' namespace="beast.core:beast.evolution.alignment:beast.evolution.tree.coalescent:beast.core.util:beast.evolution.nuc:beast.evolution.operators:beast.evolution.sitemodel:beast.evolution.substitutionmodel:beast.evolution.likelihood" required="BEAST v2.5.2" version="2.5">


    <data id="mynexus_fifthx_1" name="alignment">
                    <sequence id="seq_t1200" taxon="t1" totalcount="4" value="TTGAGACGTTCAGTGCTGTTCGAGGAGGTTAGTACCCTGGCTAAGTTGTGCAAAAGCGTTAACGACTTGTCCATGTAGTAGGAAGTAATTCCTGTTATTATGATAAGCGTACTCTCCTCGCAGTATATGTATTGTAAGACAGACTCGCTACTTCGGATCGCAGATAAACGCTCTACTTATCCAGCGAGTAATCAGGAGCCGCTCCGCCTACAAGTCCAGGCAAATGTGAAGCCCGAGTGTAGGTCCCATAACTACGAAAATTCATATCGGTCCTACCATAGCCCTGCGGAAAGCCTGAACGGCGCCGACAAGCCTTCTTACGGAGCTACCCTTAGGCCTGGCCCCGATGTGAGCTCTAGTAGGATTCTGGCTGTGAAGACACATGAAGGGCCGTTCACCTGTACATCTTCGACGACCATCTCCCCTTACCTTGGAACTCAACCTCTTATCGAGTGGCATGTGATGAATACTATCGTTTCTGTATCACCTTATGCTAGGAGTGTTTAACCAAATGTGACATTCGGCGGCGCGACCGTTATATGCAATCTGTGTAACTCATATATGAGAACGATATAAGTCCAGGGATCTCTGTCGAGCAAGGCGTCCGTACCACACAACGACCCATACATGGGTACTGGTTTACTCCCTATAGGAAGAAGCGACAGGGGATCTCCGAGCGCAGAGTTAAGCTTCGCTGGATTAATCGTAGCAATGACTTGTGAGCCATGCTAACTCGGTTTGGACACAATAGCTCGGCACTAATATCTGCCATTTCTAAGTCCGTCGATAAATCTTGTACGGTACCCACTCATCACACAAAGGGAGATACATCCAACTTACATATGGATGACCTGGCACCGACTCAGAGGTGAGCGCTCAATCGATGACCGCACGTATGGTAGCGTGCCTATGTCGTGCGCGTCCACATTATAGCGGAATACGGGAAGGGCACCGCAGTTCAGAGTTCGCTTGGTCTTCGTAACACAGGACATAGACGAGA"/>
                    <sequence id="seq_t1060" taxon="t10" totalcount="4" value="TGAGATATTTAGTCTGCTAGCGGTCCCCACGGTGGGCACACGGACTTAGGCTACCGCCTTAGGTCTCATATGCAAGGCAGGCAGTCGTTGCTTACCGCCGTCGAACTGTGCTAGGATAGGTATCGTGCGATGGAAACTGACGACTGCACCTTATCTCCAAAAACTTCGCTTAACAAATTACTCCCATTCCTGTACTAGCTTCACCGGTTTCGACTCTTTGGTAATCAACGCAGTTTCTCGCAATATAATCGCGTAGATCCTCCATCCAGAGCGGAGCATCGGACATCTGCCCTTTCTTCATCACCGTGCGACGGTATAAACATCCTTTTAAGCGAAGAGGTTTCTAGCAATGGAACACGACCAAGGGTAGCAACTTACTCGTCAGAAGACCTCAGCGTCTAATATTGAAGTTCGCTATCCGGCCATAGAGAGTTCCTAGCTCGGCACGTGTCAAGCATTGTCCGGGTAGTAAAAGATGACCAACCAAAATGTTCAGATAATACTAAGTTGATCAGGCCGCATTCGCATGAATTAGCGCGGGCGACCGGGATTATATGAGAAAATTTCTGCCGAAATAGATCAACTACTCCTCCTCTAACGTCGACCAGAGGGTGGCGCTTTAGACGGATAAATGATTTTCGCATGTGGGTTGTTGCGTACCGTGCACACTGCCATGGCGACTTGGACAGAACCAGGAGAACCTGGGGAAATACAGGATATCGTGGCACGGAATTAGACGAGCTTTGCAGCCTACCAAACGACTACCAAGGGTCTAAAGCGCAAGGTCTTTCGCCCGGCAGAAAAGACGGCCGATTGTATCAGTTGTATCAGGACACACGGAAAGCCGTATGATAAACTCCGAGACTTGCGTTCCAGCGTAGCCGTTACCAAGAAGTCTGATCAACGGTTCACAGGCATGGTACGCTCCGGTGAAGGGATTCAATCAACGCCAGAGAGCTGGAGAGTACTAGAAAGAATGAGCTTTGCGTGTGTGAAACTA"/>
                    <sequence id="seq_t10012" taxon="t100" totalcount="4" value="CGTCCGAGGTAAGGATCGGTAGTACAATCAACTATGCCTCAGAACTGAGATCATAGCTTATAGAGCGGGCTTGTTCTGAGCCTATTCACATCTCCCACATGCTATTCCATAATGACCTTGAGCAGTGATAGGCGCTATAACGAACCTAAACGTTCTGCAGATACGTTAAGCGTAGGGCGGATGTCAACTCGAATGCTTCCTCACTGTACTCCTCCCTCCTCCAATCCTGGTTGATTGAAAATCGTGAATTGGGACTACCCCCGGAGCCTTATCTTTCATGTACTGTCAGGCCGGACGCACACTACGTACTACACCGTAATTGTGTCCCCTATCTAGTTACTTGATAGATACAGAATCCTTGCGACGATGCGTCTCTGGTGCCTAGTGCGGGATAACACCCTTATGATAGGCTCCCGGAGTCCCCAAACCGCGAATCGGTCCAGAAAAGGGGCAAGTCTAGCCATTTCGGAGTATCAGAGCACGAACATACCGGCGGCTAACCGTCAGGGATGCCGTCCACTTGTACGGGCCTTGTTGTCGTTTCCGGTAGCAATACATGAAGGAAACCCTGAGCACAGTGCTAAAAGCCCGTCGTTTGCGGGTTCCATGAATCCGGTTCAGAGCCGCCGCTTAGTTCCTGCCGATTGACTTAGCCATCCATACAGCCTAGGAACAGCCTCTAATAACTCTGGCTCTATACATGAAATTTTGGGCGCTCGATACTGAGGCCACCGTGGGGACCGCTTGTGCGTTTAATTGAATAGTCGCTTTCACCACCGTCAGCGGTTGTTATTGAAATTATCGATTTCCCGGGGATTAATTGTTCCGATTACGTCAGTTGTGTCGACGGTGGAGTTGAGAACTACAAGCCTTCTGCGTAGTACTATCTGCCACGTATGATATCCGATGTCCGCAGGTGGTAATCGAATCAGGATATGGCTTAGACGTTCTGTTAGAGGCTTATGCTTATTATCCACATGTCTTTGGTTAATTCAACTTA"/>
                    <sequence id="seq_t10116" taxon="t101" totalcount="4" value="ACAGCGCGCCGGAGTGCCAGGTGTTACCTACATGTGGTGTGTGGAACATTGCTTCGACCAGGTTAGCAGATTTGAGGTGCCCTCGAATAGATCTCGCAACATGTAGTGACAGGATATTGGTGGCCTTTATGCCCTGTGCGCTCATATTTTAGCTATAGACCACTCAGAACTGACGACCCTGACGACGCACATCCCCAGGCGTGGATTACTCCACCACCCTTGTCATTCTAAGATTGCCGTCTGCGCCTTCGGCCCGATAAGCTAGATCACCATAATCCTACCGCTAACCGTGCAAGGGATGAATCAAAACCTCCCTCGGAACGCTATAGACTAAGAACCATCGACGCGTTCTGTTGGACATGTTAATCCACGTACGACCATATCCCTCTGTGTAGCCTAGCAAGTCTGTTGAGCGTCAATCTGCATTAACAGAGTCTAATTTTAGGTAACGCTGTGCTCAAGCTGCGCGCCGCTAATTACATTAACCGACATGGTAGCACAGTGCGATCACTGAGCTAGCGGCGGGAATTGCCTATCTGAGTGTTCGTTGATCTCCTCTAACACCTGGTTCTCGAGTGTTTTCCCTAGAAGGATTATCCGAATACCTTGTGAAGAGTTCCTATTGCCGGCGCTTCGAACTCCTACATCAGCATTCTATATCCTACAGTCGAAGCGGGAGGAGATTCTAAACGAAAGCCAGGCAAAGCGACTGATAGAATTAAATCGTAACTCGGGCCGTTCTTATTCTTCTAATGTCGTTGTTATCGGAACCGCAAAATCCAGATGACCAGGTCATGCGGATGTGCCCGTGTAGTGGATTCCTTCACTTGCATAAGACAGGTAGTCAGGAGATCTATGTCCTAGTCGATTGAATTCATACGCTACACGTACCGTCCCCAAACCAATGGACTTGTTCAAGATCGGCCCCGCACCCGACATCGGTGGAGATTCAGCCAGCATGAACATACGTATCCCGAGTCCCAAGCTCAAAAATGCATAA"/>
                    <sequence id="seq_t10213" taxon="t102" totalcount="4" value="AACCCGACCAAGATTACCAACGATAGCTCGATCAAACTGGGGCAAAAGACCCATTAAAAATCGTGAAAACTCAGGTTTCCGGACGCACTGATCGAGTTATATTTACCTACAGCGGGGTGGTGTCGTCTGTGCTGGGAGTTGTGTTCTGCCTGTCTTTCAACAGTCACCCCGTACGCTGTGACCGGCCGACCGCATCGGGAGTAGACGGATTCACTATCTGATTCGTAATAAATTCGCGGTGTAGACTCGCGGCCGCAAAGCGCTGAGTTCTCGCAGCTTATCACTGACCTTCCGAGAAGTGATTCGAGACTTCCCACGGATACAGATTTCTTAATAGACAGCGGCGCACTCGGTAAACTGTCTTACTCCTAATTCAGCAGCGTCCCTAAGCCAATCCTATTAAATCAACGTCGCTGCATTCTAGAAACTCCGTATAAAAATTAAGCTAGAGTATTGCAGACGTTGCACGCATTTTGGGACTTTAATCTATCATGTTGAACCCTATGACCCGAGGCGGAACTATGTGAGTAGCCATTCTGCCCGAACAACTGCGGTCTGCCGGAAATCGGACTCAGGTACTGTCCCGAACCCTCATTTCGCAAAGGCTGGTGATGCTTCCATTAGCCTGACTATCGGCTGTCGATTCAAAGGGGTCCCAAACTTCATGTAGAAAAGGAGGGAGCGTTAGTACTAATGCACTGCAGAGAGAGTGGTCGAATTGATACGGATGTTGGGACGTTCTTGGCATTGTCTGTACAACTTTCTTTGAGTCCGATGAGCCATCCTCCCTTTTTAGGGAGGGGCTGCTGTCGACTGGATAGCTACCGGGGGACGAAACATAAAGGTATCAAAATAGTGTGAAGCGGGTGGGAATCTAGAATCAAATGGTGGTGGATCCAACCCACGGGGATTTCTCAAGGCTTCCCCCCTCAGCGATCACATGATATAGCCGCCGCTAAGGGTGTTACGAAGTTCAAAATGGCAAGACCAAGTCACCTGC"/>
                    <sequence id="seq_t10313" taxon="t103" totalcount="4" value="TGACCGAGGTAATCATATGCCCTCTAAATAATTGTCACTGAGAACTCTAGTCAACGAACAGAGAGGAGTCCGCTCGTCTGCCGGTTGTTATTGCCCATCAATTGTTTCACGATTTACCTTGTCAGTGGGCGCAGCTAAAATGAGAAGAAGAGCTCTCCCGATATGCTGCGTGACGCGCTAATATCGACTCAAATCCTACCTAACCGGTCAGGCCCATCCTCAAATACTGGGTGTATTAGTTGCCTGCTCTTTTGATACCGTCGGCGGCTTTCCTATCATGTTGTATCTACCACGAAAGATACCCTTACCGCCAAAGTGGTCAACTCCCTCCAATCGAACCCATCCGTCATCATGATTCATGACAAGTTGGAAGCCCCTAGTTATTATCTAGGATCTGACATTCGGAAAGAATGCCCGTGTGCCCCAACTCAGTTGCGGTAATCATCTATGTCTCTGACCGGCTTGTCTCAGTCTCAAAGCCCACGCTTATTGTCGGAACACACCCAGGCATGTCCACACCTGGTTCGGGCCTATTTAGCGTATCCAGTAGCGACGAATGGAGGAATCGCGCGGGGTAGAGATAAGAGTTAGCCGTTTGCAAATTCACGCTCACTTGTTGTGAGAGGCGCCAAAGATGCTTCCAAATTACTGAGCCTGCCATTTCGATTCAGCGCAAGCGATTATCACTATGCGACGTGAGGTGATATCGAGGGTGATCGATCCCTAGACGATAGTTCGTAACTACCCTGTCCACTCAGCTGTAATGCCGATGTCGGCTATTAGCCAGTGTTTCTGAAATTTTGGATTAACAACGGAATTGAACTTCCGCGTAAGTACGATGTGCGGGAACTACTGTTCAGAACTTCTGCCATTCAACGCGGGAGCTTTCAATATGTCTGGGGCCCGTGTTGAGCCTGCCGAAAACGCAGGAGCACGCAGCTAATTTGTACTAATTGTTGCTCACGGTTAATATAAACACGTCAGATGTTCGGACTACGTT"/>
                    <sequence id="seq_t10412" taxon="t104" totalcount="4" value="TTGTAATCTAGCGTGCTGCACGAGGAGGTGTGTTCCTTGTCAAAGTCCTGCGAGAGCCAATACGACGAGGGTTTGGAGGAGGTGGTCATTCCAATCATCACAAACAGCGGCCTCTACATGGAGTATATTTGGGGCAAGGCATACGCCTTACTGCCAGTCGTAGGTAAACGCCCCACATATCTCGCTTTTAGTCTTGTGTCGCTCAAATTATATGTCCAGCAAAATGTTAACCCCGGGTGTAGGCCCGATTAATACAAAAATTGCTAACGGTCTAACGATAGCGATCCCGCGAATCTGAACTGCGCCGACAGGTGTTCATACTGAATTTCAGCTGAAGACGACCCCGCTGTCCGCTCTGGAACGAATAGGGCTGGGTAAACCGACCACGGGCCGGTCACCTCCACATTTTAATCCACCGTCTTGCTATAGTCTGGAACTCAACCCCTTACCGTGGGTAATGTGATGTTAACGACCGTCTTTATATATCCATATGCTAGGATTGTTTAGGCACACAGTGCTTGCGGCCACGCGGTCACTATGGGAACCGTCTGTAACACATCTATCAGAAAGATATAAGTCCAGGGAGGTATCGCTAGCCCGGCGTCCCCAACACTAAACAACCCATTCATGACCGCTTATATGCTCGTTATGAGAAGCTGCGACAGGGGATACTCCAGGGAAGAGTTCAGTGAAGCATGATTAATCGTCGAAAAGTCTTGTGACCTAAACAAACTCGGTATGGGCGCACAAGCTCACCCCTACTCTCTAACATTTCTAAGTCCGTCGCTAGACCAGGTTCACCACCATCTGAGGTAATAGATGGAGATACAGCGAACTTACATTTGGTTTAACTGGCACTGTCTCAAAGGTCTGCGCTGCATCGAAGACCTTAGCCAAGGGGGCGTGCCGATGACGTCGACGGCCATAGTGTCGCAGATTATGCGCAGGGCACTGCACTCCATATTGCGGGGGGTCTTAGTAAAACAGGACATAGGCGACA"/>
                    <sequence id="seq_t10512" taxon="t105" totalcount="4" value="ATGTCAATACCAGGGAATTAAGACGATGTGTCCACACTGTAGAGACGTTTACATAAAACCACAAACCTGTGGACGAAGTTGGCGCTGGTGACTATGCTGATTAGCAGGGCACTCCTCAAGCATTACGTCTCGTGTGACATGGATTCACCACGTCCATTACCAGATATACGCCTGCCATATCCAGAGGTAATCCTAGATCCGATCAGCCAACATCTACACCAATGTTCTACGCCCGCGTCTAGATCCGCTGACTCTGAGACTTGCCAACAGTCTGGCGAGAACAATCACGCAGGCCTAAATGGCTCCAACGTCCTATCTTTAATATATAACGCTGCTGTCCGCACCTAGGTGAGCTGCAGTAAGTAGTACGATACTTAAATACCTCATGGGCCGGTCGACTGAGAGTATTAGATGATGGGCTCCCTATTCCGGGGATCTCAATGTGTTCGCACGGGTCATGGGATGGTAGCTACCGTCTTTGGTACTCCTTTGACTAGGTTGGTGCAGCCACATATGGCATTCGACGGCGCGGGCCTATCTTGCAATCTTTCTAACCTATATATCACTCCTATTGAAGGCCAGCGATTTGTCTCCAGCACCGTACACTCATTACACGTCATCCCGTAAATCACCACGTATATGCTCGCTATGCGGGGCTGAGTAACGGTATCACCCCACGAGCATTTGAGTAAAGTATGGTGACGTGTATTACTGTCCACTACCAGCAACTATACCGGCTTGGAAGCGATGGCTCAGACTGACCATCCACTATATCAAAGTCCGTTTCTAGTGCATGTTCACGAGCAATTGAGGTAAAAAAGAGACAATAACCCGACATACATTTCGCTTTCCTGCCCCCGTCACAAACATGCGACCTCAACCGGATACCTCATTATTGGTAGCCTGCCTATTACGCCCACGGACCTCTTATGCCATACCATAGAATGGGCAATGTAATTCTGATTTTGGGGGGTCTACATGTAAAAGGACATAGGCCACA"/>
                    <sequence id="seq_t10612" taxon="t106" totalcount="4" value="TAGCTTGTGGCGTCGCAGGGTGCGAGTCTAGGCACAGATTTAATAAGAGTGATACGAAACTCGTTGAACGACGCTTTTCATTTCAAGGCCGGACGAGCCCCTATGCATCGACAGTGGAAGGGCATTAATTTACGGTCACAAATGGGTTCTTATAAACGTACGGTGGCCATGGCCTGCTCGAGCGACAACGTCCCGCCACTGAAGGAAAGTGTGCACCGCACTTTTACGGAGCGGAGATGGATCGAGAAGCGGACCTACTGCATAACGAAATTCTTTCGAACGGATCAGAGGCAGTCTCTCCATGCGTGGACGTATAGGGTCGCTTGGTACGACGCGCTTTGGGAAAAGTGACGCGAAAACGGTCCCCCATCTAAATTCTGGGTTTGACGCCCGCCCTTACCTGTACCCAAACATGGCCGGATCAAATAACATTTTTGCTATGTAATGCATCTGGACATCGTAAAGCTTACAATCTCACAACGATCTTCTGACCAGGCGCAAGAGAGCGCCCTTAGGCGTGCGAGCACCGTAGCCTACGACATTTTCGTAGGGGTATCTTATCTACCCCCCAACCAGTGTGATGCCACCCCGACAGTATTGTCATAAGCGTTAGACGTTAATATTGACTTCTTGTACTTTCAGCAGGGTTGCCATTGATCCCTAGCTTCGAAATTTAAGTGCTCGACAAGGTGATTTTACGACAGTAGGTTCCTGGTTGACTCTCAGAACCATTTACGCGTAAGTGGACGCTGAGCTAGTTATCCCCCGTATATGATGGTCGGTTTATGCGTGCGATTAGGACTTCTGAGTTTCCGCTTAGCATTTGTAGTTTGCTCACCATTCGTCGATCATTAGTCGAACATTATCTCATTCGCTCAAGGATTATCGCATGTTTTCGAAGGTACTCCCGCTTGAAGGAAACCCTGGTACCTTGGCTGCTCGCTACTACGCGGATAATGAGTCCTATCGCATAAAGAAGGACAATGTCAATATCCCATTC"/>
                    <sequence id="seq_t10712" taxon="t107" totalcount="4" value="TTAGCATACCAACTCCCCCCATACCGATGGGACGGATTATACACCGAGCGGCGAGATTTACCAAACAGCTGGGGAAATTATGCGTAGGAGCTAGCGGTGCTGACGCACCCTTTTGGTCCTGCGCTACAATTATTACCATAACGTCCCTGCCCCACTACACTCGGTCTATACGTGCTTTTGGAGTCCACCAGATCAATTCTTTCAGATCCTCACGGGAAGACCTGGATGTGCGTACGCTGTAGTCGTTATCAGGCCATCAGTCAGCAAACTCCACATGTCCCCCAGACACTCGATCTTCGACTCTCCATGTCAATGTAAGGAAGGTTTTGGCGAGTGTCCTGTCTAAACTTGTGTACCTATAATCAAACCTGAGCATCGGAGGGCTGTCAGAAGCGCTGCGATTACCAGCGATGTGGGTCTTCGGCTACGCATCATCCTTGAGCGATCTCATGTATCCCCAGGCGTAAAGTGATCTGGAATGCTCGCGGCCGTACCCGCAATCACCGTCCCGTCGAGTGGCCTAAAATGATCGACGGGATCCCCGGAACACTGTGCTAAACTAATGAACTCTAGATTCAGGACTTATAGGGGGGATTAAATGGTGCCGGGTATTGAGATCACAGCAACCCTAGACCTCGGTCTGTTGGTCTGCCGTATAACGTAGACGTTTAGACCCGCACTTCACTTGGGCTGTGTTTTGTACAGGTCTGCAGTAGTCGCTCGACCTTTGCTTGTAGGCGCCGAGATCCTGCCTTTGTTTGCTGCCGAGATACACACATAGATTTATGGACTCGGAGGGCCACTATCAATGTACCGATGAGCGCAAGCATTAGGTCGGAAAATGATCTGAGTCGATGTCTCGACCGAAATCGACCCTCGCGGTGTCGGGAAGAGATTGCAAACTGGGCTAATGCCTGAAAAATGTGCCTGCTCGTTCATACGGGCATGGCTATCACTGGCACCCTGGTTTCTACGTGATTCCTTTTGCCAGGCAGCGGAT"/>
                    <sequence id="seq_t10812" taxon="t108" totalcount="4" value="TTGTGTCCCTCAGTATTGTACGAGATGGTTTGTCCCCAGCCTAAGTTCTGCAAGAGCATAAACGACTTGAGCATGTCGTAGTCGGTTATTCGTCTGCTTATGGTCAGTGGAGTTTACTCGGAATATATTTCATGTAAGACAGAGTCCATGGTTCCGATCGCAGGTAAACGCCCTACATATCCCGCGGGTAGTCAGTATCGGCCCCGGCTACTTGCCCAGGCAAAGGTTAAGCCCGGGTGTAATTCCTATAACTACGAACATTCAGGACGGTCTTACGATTGGCATCCGGCAATGCTGAACGGCGACGACAAGCTTTCTGTTAGATTTACTGCTGAGACCGGCCCCGAGATGAGCTCCAGTACAGATATGTCTGGATACATACGTCTAGGGCCGGTGACCCGTACATATTTGACGAACAATTCGCTATACGGTGGAACTAATCCTCTTATCGTGGGGAATGAGATGCTAACTTACGTCTTTGTATACCCAAATGCTAGGAGTGGTTAACCACATATGGCTTTCGACGTCGCGTGCAGTAACTGCAATATGTGAAACACTTATATCAGAACGATACAAGTCCAGGGAACACTGGGGAGCACTGCGTTCGTAACACTTAACGTCCCATTCATGGCCACCTGTATGCTGGCTATCAGAAACAGCACCTGGGGATGATCCAGCGATGCGTTGGGTTCCGCAGGATTAATCCCATAAATGTCTTGTGATCTAAACTAACTCGGATTGGACGCAATATCACGGCCCTACTCTGTATCATTTCTAAGTCGATCTCTAAACCGTGTTCGCTACCAACAGATGAAAGATAGAGAAAAACATCGATCTTACATGTGTTCTACCTGGCACCGACTCAAATTTCGGCGCTCAATCGAAGACCTCAACTATGCTAGCGCGCCTCTGACGTCCGCAGTTATAATATCGGGGACTACCGGAAGGGCACAGCAGTTACAAGCTAGGGGGGTGATCGTAGCACAGGACATCGGCGAGA"/>
                    <sequence id="seq_t10912" taxon="t109" totalcount="4" value="TACTCGCTGTCTGCCTCGCCTCAGAGTGAGGGTTACCGTCCCATTTAATGTCCACGAGGAAGGATCAGATACGTGTTTTAAACGACGAATAGGGAAATCAAAAACACTCGTGAGACATAGGCGAATAGCGAGACCATAATGCCGATCCCTGCGACCCCGGCGACGACTGATCCTAGTCAATCCCCTCCTGTCTGCAGGGAGTCAGGCGATCAAGATTTAACAATCACTGCAATCGTTGAGTGGTCCCGTACGGGCTAAGCTTCCCACGGCTCTTCCACACGCAGGCGTGATGGTATGACACTAGGGTTGTTTCAAACCAGCCCGTGATGCCAATCTGAACGGGCCCTATAGAAATGGTATACAGACTGAGGAGGAGCCCATAGTCATCACGCTTTTATCCTAATTGCCATATAGTTATGGGTCAAAGCGATACTGAGAGCCGCCTTCATAGGGATGTCATGAATTTAACCATACTAGGATCTGATTGGGCTGTCCCTAGTCAGGTTGCTTCCGAATTGGCTGTATCCTGAGCATAAAGCACGATAAAAGTTTAAATGGTGAACTAGCGTGACCTATCGTGTCATTTATGGAGCCTAAGGGCCCCCATCTTCATTAGCTAGTTGTATGTGCAGACGCTTTTTCCGCTCTGTATCCGCTCTCCGGGTTGGAAGTAAGGGGCGCACAGTGGGGATTGTAGCCAGCGATAATGGCGTTTGTACAGTCGTAGCGCTGTGAGCACCGGCTTACGGGTCACCCAGCTTCTCATCAACCTCGCCCTAGCCATTACGACTCTAATAGCGCGGATGAGGAATTCTAGTAAAAGTCAGACCATGGTAACTGCATGATCCGGTCCCATTCATGCTACAAACCCAACAGTGCGCTCGCTGTTGTCCTATGTGTTGGTATAGTATCTGCGTGCGTTTCCGGAGGTCATAGGCTAACGTGAGATCAATATGTCTTGGAGCCTGTTAACGCTAACCAATAGATCCCGTGATTTTTC"/>
                    <sequence id="seq_t11100" taxon="t11" totalcount="4" value="GATCTTACTTCGCAGGGAATTCCGGCTCGGGACCTTGCTGACCTATGAAGTGGGACTTAGGTTTGGTACCTGCGGTGGTGCCAGGAGCGCCCTTAGACTATGAGGGCAATTGCCGAGGCCGCGACTCTCTCCTAGAGGTTCGGCACGAGCAGCTGCATCGTCTATGCGACCGTGTATGTAAAAAGGATCAACATTATCAAAACCCCTGATCAATTTTTCATGGGTATTAGTTGGGAGGGGAGCCATGCACAGGAAGTCCTTCCACCCGCCAGCTAGTTCGCAGGCAAGTGAGCGTCGCTCTTCTCTTGCAGGGTTCCCTTAGTTGCCGCGGTATGTTCAATCGACTGAATGCATAAACGCTTAGCTCTTAACCAGTCGGGTCCCAAAGATCTCGGCGACTAGACGCAATAGAGGTCCCGATGTCACAACTTCTTGTTCGCTCTTGGCTGTCCACTACGGAGTCTAGAGCTCTTGCGGGTGATCACCCTGCTAAACCTCAGGGAACCCGAGGGTGGAGTTGGTTGCAATGGAAGTCATTCTGAAGCTCCTTCGTTGCCCATTATTTCACTCACTTTTGGTATGCGCAGTTTATGGCTACTGATAGTTCTTAGGGACCATGTTGCCTCTTTTCGACTGAGCGCCCCGAGACGGATTCAGAGTGGATAACTGGTGACATACTAGGCGGTTTGGAGGTACTCGATGAAATTTCTCAATGAGTTGCGGAAGTTCGTATCGGTGCACAAACGGGGTCTGTACTCGCAGTAGGGCCGACGTCCAAGCCTGATATTTCGTGGTTGAGCTTTCCGACTTTGCCCGTAGCAAGCATATATTCTTAAGTGCGCCCAACAAAGGAAGACGGTACTAAATAAGTTCTTTTATTGCTACAACTGAATGGAGACATCTGCCCTTAGATACTCGTTACAAAGGGGCGAGACCTACCATAACAGTTTGGCAGAGCGAACTGACGAGAGATTAAGCAAAAAGTCGCCCTGTAGGTGAC"/>
                    <sequence id="seq_t11016" taxon="t110" totalcount="4" value="CTTAAAATTTCATTAGTTTAACCTCGTTTACGGCCCAATAGGTACAAACCGCCATACCGTATCAAGATAGTCTGTAGTGGTACGAAAGAGTATAGTTGTATAAGTGTTACTCGCAGTGTCCCAGTGTGTGTCCACCAAATTTTTTCTAACGTTTGGTCGATTTTGCCCCTAGCCACTAAAAGATAGGAACGATTTCTCGTGCTGTCGGTGGCGGATGGGGAATCACATGCCGCGTCCGCTAAAGCCGCATAACGGAATAATGCGGAAAACTTACGTTGATCGGTCCAGTCCCGGCAGTGCTTTTTTGAGTCGGTGTCGACCATTTCTATCGAAGCGCCAGCAGTCCAATGCCAACAGCGATCGCACCTAGCCGGAGCCTTTTAATCCGAGATGCATGATACAGCGTAAACGTCGAAGAGGACTGAACGTCCATGCAACCCTCGAGGCTGTGCATTGTTACGACTTGGCCTCATTCGAGAGAATGCACTTCAACCAGACAGTTAGAGCCAGATTCGGCGAGAAGATGTGGGAGATTATTAATTTGTCTTAGTTAGTTCCAAAACCTCAGGTCTTCCCTAATGCTGAGCCAATAGATGGGGTCACAATGTAGAACACTACATGATCTCGATTCTGCAGCTGTTCATATCTGCCTAATCATGAACAAGCTATCAGCTGCAACCGCGGTAACTCTCAATCGCGGACTCATTATAATTTCGACGTGTCGTCTGTGCACCGCTTCCATAAGAGTAGCTAGTGCTTCGTTAAGAATACCGCATTACCGGGTAGACAGAGCACTAGTGCCATAGCAACACCTCTGTCCGATACTCCAAAGCGAGCGCAGAGTGGAGTAGAAGGATGAAATGCAAAATTTCAAACTGTCGCGAAAATACCCGAAAAATGTGCTCGATCCGGATCTCCGGAGAGCTCACTCCATTCCACACCCTTTCCATTAGTCGGTCATCCTTGCAGCATTTTATTCAGGGCTGTTCGCAATCCTGCA"/>
                    <sequence id="seq_t11116" taxon="t111" totalcount="4" value="GTGCGAGCCTCAGGGCTGAAGAAGGAGGTGTGCACCCTGCCGACGTGATTTAAGAGTATCAACCACTGGTTCATGTATTCGGAGGTGCTTCGTATGCTTACAAGCAGAGAATTCGACAACGAGCATATCTGACGTAAGCCAGACTCTCTAATGCCATTCGCAGGTATCCACAGTACATAGCTCGCGGTTAGACTGAATCCGATTAGGCTACATGTCCAGGAAAATGTTAAGTATCGATGTTGGTCCGATACCTAGAAAAGTTCCAAAGGACCATGCGACTGCCTTCGTGCATGGATTAACGGCGCCGACGAGCTTTATTCCAGAATTGCGACTTGTTGGGTCACGTAGGTGACCTCAATTGCGAAATAGTCTAGGTTAATTTGTTAAATGCCGGCCACCTATATACATTCGAAGGCGTTACCGCTATATACTTTATCTCAACCTTTTTGCGTTGGTCAGGTAATGGAAAATAAAGGCTTAGCATATCTATATGATAGTTTTGTTTAACGACATATGGGGCTCGGCTACGCAGGGTGTATCTGCAATCTCGGCAAAACATATAGCAGAACGATGTTTGGTCAGGGATCTATACCGAGCATGACATCCGTACCACTCAACCACCCATACATGGGTACGTGTAAGCTCTCGAAGTCAATCAGTGTTAGCGGATCACCCAGCGAAGAGTTGATTCAAGCAAGATTAATCATAGCAATGTCTAATAACCTATACCCCATCCGCTTGGCACCTATCGCTGGGTCCTACTATCTTACATCTGAAAGTCATTCGCTAAAGGATGTTCACTACGGTCAGGGGTGATAGACAGAAGGACACCGACCTTACAGTAGGCTGAACTGGCACCATCACAGATGTCAGCGTTCAATCGAAGTCCTCGTGTATGGTAGCGTGGCCATGTCGTCTACGGGCCGCTTACCGCACGGCTTGGGGAGGTGAAGACAGTTCGGATTTGGGGAGGTCTTGGTCAAATAGGAGATAAGTGAGA"/>
                    <sequence id="seq_t11214" taxon="t112" totalcount="4" value="CTCGGAATTGGTGAACTTTGACCGCGATTACGGTTTGATAGGTCCGCTTCGCCAGACTGTACGGGTCATCATTATGGTCGTACCAAATACGTTGGGCGTAGATGTATCATGCCCTAAGAGACTGTTAGCGTCGGTGAGTCTGTTTCCAACATGCTCAGGGTCTTGTCCCTGCCGACTAGAATAGAGTAAGTCTTCCGCGACCGCGCCTTACCAGGCTGAGGCACACTAACCGCGGTCACGGCTGCAATGGTCCCTAACACTAGCCAGAAGCTTTGATGCTCTGTCCCGCTGAGGCAGTGATATTATGCAGTCTTTGGAAACAGTTGTATCGACTAGCCTGCAGGGAGGTACGAGCAGCAACATTACCCAGTCGGTCCCTGCTAATGCGCGATACACAGGAATCCGCAGACGTTGCAAGTTGCGGAACGGCCACGGAACTCACCCATCAATGCGGGGTTCCAACTTGCTATCTTCGGCAGGAAGGCACCTCACACAGGCATCTAGGCCCAGCTCATGCAAGATGAGGTGGAACATCGTTATCAGCATTAAGTTGATTGGAGAAGCAAAGGTTGTGCCTAATGTTAGGACTATAGATGCGATTAAATTATTGAATTGTTCTGGTTCTAGACTAGTCAGCAAGTCACCACAGCGTGATAATTAACAAGATATCAGATGAAAACATAGGAGCATTCAAACCCCGTCACTTCTGCAATGCCGCGTGTCGGTAGCGTTTCTTCGCACTACCAGTAGGGGGTCAATCGTAAGGAGTTCGCCGCTTTCGGCAAGTCAGACCTAACGGCCCGCCGCAACGCCTGGGACCGGTCCTACAGGGTGTGCGGTTGATGTCGTAACAACCAGTGACACGACACCTCGAACAGTCGACGCCTCAAGGGGGAACCGCGCGCAATCGGAATCACCGGAAGGCTGCGTCAATAGAAGTCGTTTTGCCATAGTCGGTCAACGGTGCGGCGCATTATTCGGTATCTCTCGCGGTCCTCTA"/>
                    <sequence id="seq_t11313" taxon="t113" totalcount="4" value="GACCCTACCTCGCAAGGGGTTCGGCCCCGGAAGCTGAGCCCACTACATAGATATACAACAATTTTATAACAGTTGACATTCCGGGGGGCACCGGACGCTGTGGGACGAATGGAGGGGGCAAATACACCCTTTTACCGAGCGGGCTGCTGCAGATGCATACTCTGTCGGACCGAACAGCTATCGAAATTAGGACAGAGCATGGTGCAGCTTCAATTCAGCCTTAGTCTGATTTTTGATCGATGCACTTTTTCTGAAGTTCGGCCACCCACCAGTTACGTCAGATGCTATCACTCGCTCCTGTTAACATTCGAGCTTTCGAGTAGTGACGTGGGATTTCCTTGCGACAATAATTGCAAGCCATTACCTGTGTAATGGTGGGCACAACATGGCGAGGCAATCCAGTTACACAACAGGATGAACGTGGCCAAATTCTGATTAACTGTTGGCTATACGTTACTGACCCGATCCCTAGTTTTGTGGAACAGCGAACCCGTTCGACCGGGCGCTGATGGTTGAGGTCGTGGTATCTTGCGCCACCATGGCGCTTCTTCGCGGTGCGTTAGTACGGCCACTGTCAGCACGGCCCCGTAACCCAGACCAAGGTGGCACATCAACGTCGCACAGCGAATCCTTATCTGCGCACCTGACAACGCTCATTCTTCGTAATGGGTGCTTTCCGAGGCGGCGTGGAGTGAGGCAGTGAATTATGGCTTTCAGTTGTGGCTATTTTATGTGAGAACAACCCTTGTCATGGTCCGGACCTATGTCGGCCGTGCACTTCGCCAATTCGGTGTTAAATAAGGCGAACGGACACCGAATATTTCAAAGAATCCCAAGAACGCATAACCAAGCCTTTCTTAATCCCTTACCTGCCAACAAAGCTACACCACATCGACGATGTGAGCTCGAGGACACACGGAACTGCTGGTTCGGACATGGTACAATATTTGGGACCGTCGCTAAGAGGCAGCACGTAGCGGAAAGTTCCGTGGTAGGTGCC"/>
                    <sequence id="seq_t11413" taxon="t114" totalcount="4" value="TTAGCGCGTGGATCCTAAACACTTCCATTAATTAGAAATTATGACTGACGTCCACTTATATAGCCCAGCAACACGATATGCCTGTTGATATTGAGGCCCTTATGGGTCGGAGCCACATTGTGTTGTGAGTGCACCGTGACCGACACCTTATCATCTACTAATACCCGTCGTCACCCCTGGCTATGATTTCTAATGTTTCTGTAGCAACGGTCCTCATCCTACAAAACAAGCTGGCCTACAATGCTGATAGAGAGCGACTTCCGTGCTCCTGGCGCCCGGTATCAACGAGAAGAACAGATTCGTAGCCTCGTATCCTTCCTCAAGCTCCTAGACGCTAGGAGTTGGACCGTCGGCAAGCGTGCGACGCAGGAACAGTCTTGGGAAAACAGACATCCTCTACTTTGCGTATGATTCCAATTCTTTCATGAAGCGAGGGCAATGGAGTCGTCGGCATCCTCAGGCCTGAAGGTGTATCTTCGTATACTCCTATATACGATCAACTCCGTGCGAGGCCACCCGCATTCTCTCGCTGTGGTCGCGACGTTTGCGTGTAGGAGTGCAGCATTCTGCTTAAGAACGTAACGCAGAGCCCCTTCTGCCTATTCGCACTAAACGGTAGTATAACGGCTGTCATAAGACCCGTGACATTTACCCAAGTTTTAACTATTAGGAGCGTGCCATTACCATCTTTGATAGGAACCTGGATTTAGGGGTGACAGATAGGTATTCGCTAAATCAGCGTAGGACATAGAAATAATGGTTGACGCATGAGACATCTATCTGTGTATTGCCGCGAACGTACCTGTCCGCGGTGAACTGTCATTTCCAGTTACGTTAGATCTACGTATTGTCTATTGGTTAAGTTGAACTATGCACCCTAGCGGTTTATCTTAAAAAGCGGTTCTGCGGTGGCGAGGTTGTCACCGAGGGGGCAGACGGTGCATTTTTACGCCTGGCGTCACTGGCTTCTCATTAGCCATTCTGCGTAGAGTAGTTGTTT"/>
                    <sequence id="seq_t11512" taxon="t115" totalcount="4" value="CTTGTGAATTGGACGACTTGCGGCGCCCATGCAGGTCAAAGTGTTTTACGCTATCACTGTTCGTCTCAGGTGCCATGCGGGCAGTCTTTGCTGACCGCCATCGATTTGTCCTAGGATACGAAACGGGCAATAGAAGCAGACGAATGCTCCTGGGCGTCATTATCCCCGCATGACCACCCGCTACCATTGCTACACTACTTTCATCCGCAGGGACACTCAACGTGTCATAGCAGTGTCGCATGATATCAACGCGTAGATAGCTCATGGGATGGGGTGCATCGGACAAGTGTCGTTTCTTCATCACCCTTCCATCGAGAAAACGTACATTATAGCGGCGAGGTCGCTACAGGTGGATCAGGTCACGTGTTCGCACCTTTGCGATCAGAAGACCTCATCGTCCTTTATTCAAGTTCTCTATCCGGCCATAAATTGTTCCTAGCTCGGCTCCTCTCGTGCGTCGTCATTGTAGAGAAAGATGAGGAACCGAAAAGTTCAGAGAACACTAGATCGATCGCGCCGAATTCGCAAATGTTGGCGAGGGTGAACTGGGTTGTATCAGGTACATTGTATCATGGTACACCTAGTACTCCCCCTCTACCGTAGACAAGAGACTGGCGCTATAGACAGATAAATGCTTTACCTATGTGCGCAGTTTCGAACCGTGCATACTCCGCCGACGATTTCGATGGTAGAACGAAAACCTATGTTAGCACCGGCCGGAGTAGCGCGGACTGAGGAAAACGTTGCCGGCTAACAATCGACTACCGAGCGGGTAAAGACCTAGCTCCTTCTGCCGGCAGGGAGGACGGCCGTTTCTATTAATTGTATCAAAACACACGTCAAGCTGTAGGTTAATGTCTGAGGGTTGCATTGCAGTAGAGATGTTCCGCCGCAGTCCGATGATCGGTACACGTATATGGTACCCTCTCGTGAAGTATGTGAAATATCACCAGTAAGATGAAGAGCATGAGAAAGAATGAAATTGGAGTAAGGGAGATTA"/>
                    <sequence id="seq_t11612" taxon="t116" totalcount="4" value="CAGGATGCGCCAGTGGGATTCAAGTACTAAGAGCTCCTGGCCCGACGGGTAGTAACTCAATATGGCTTTGGTATAGACTTTTAGTTCTCTTCTAGCGAACAGGTACCGTTGATTTGATACTCTTCTGTATCGGGAGCCGGTTATTGGTAGCGCAGGCGGCCAATTATCCACTGGAGTAAATACAGCGGTTGCAACGGCACATGCTCGATACAAGAAAGAAAGGGTTTCTCCCACGTTTTGACTTGATGCCGGACCATCCCGGCTTCGAACACTCCCTTTTAGAGACAACAGAAGATGTGACTCTTACAATGTGGGCTCGAAGTCTCATTCAGATTTCGACGATCGAGGATGAAAACAGCTGCTATGTACCTTAGGCCAGCCTGAGCAAAAGATTATTCAAACTGGGGCCGGATTGCTGGCACCATTTCCTCTCTCAAAGTATATTCCGCGGACCATTGAGGCGATGTCCCACCTGTCGTAGGATCTGAACTATCTTCATACTCGAAGCGCTAATTTCACGATTACCCCTCATCCACCACAGCTTCCCGGAGCGCTGCCTGACTCTAAGCCGACATCATTGCAAGGCGCTTAAACTAGCCCGACGTAACAAGCGGAAGCCGTACTAGTAGAAAACACAGACTCGCCGGCTGACATCTCCAAAACCTCCAATCCGCCCACTGCGAGTCTATACCACATTTTCATTGGCTGCAGGGTGATTTATGAGGGCATGGGGAGGGTTCGGCTCCGCGTGACGGCACTGCAAGCTAGGTCGCCAGAGGTACGGTCTAAGTGGCGGTGACCAAACGCAGACCGGCGGTGAGATGACTGATCGACGCCGCAACAATTGGCTCTAGCTGGTCAATTTTCTTGCTATACTCAAGTTCCTAGAGCGGCTTCCGGACCCTATCTCTATACTATGGACTGATCATGATCAGCGCAGCCGAGTGCCATATGCAGGGAAGACGCAAAGGGGCTGGGATAAATTCTCAGAGTCACGGCG"/>
                    <sequence id="seq_t11712" taxon="t117" totalcount="4" value="TTTCGCGTCGCGATCCCTCAAGGGTAGGTACAGTGCCGTGGCTTGTGCAAGTTTCGAGACCCAGCCTTAAAGAATGACCAATACTTGTCTTCTATTGTCAGCGACGCGTCGGCTTAGCACCAGCCACTGACAAGTCGCACTTATTGGTTGTCCCGATTGCGGTCTATCCAAGGGAGTAGGCACTAGAATAGCCACGGAACACGTAAGGTGCAGCAAGGTGCGCGGTCTTCACACGGTTGTTGTGAGTCTAGGGAATCAGCTCCCTATTGCGCTCGAATTGAGATACCACTGGTCACGTACTTTGCCGGAAAGGCACAAATACCGACCGAGGCTGTTCGAGTACCACGAATCTCGAATGAAACCGCGCACGAATGGAAGGCTTGAGGTGAAGCATATTCTGTCATGGGGGGGCGGTCTTTACACAATTGTCTCGTATATCGATAGAAGATGTAGGATAACCGCAAGGTCGTTAAGTTCGGCTAATATCAGCAACGTCAGTCGTGCCGATTCTAACAGAAAAAACGCACGTCTACCTTCACATGCTTGCGCGGCCCAGCGAGTCCTTAAGAACACTTTTTGGCTGGCTCCCTCAACTATCATGACAAAGACAACGTATGAACCAAAGTTAGCGTCCTGACTCTTACTCGTTTGGGAAACATTATACGCATATTTACTCATGTTAAGATTCTTGCACTTTCTTATCGTCGGAGGCGAAGCGATGCAAGAAGTAATGTCGGATTTGACCTACTAGCATTGAGTTCGGCGTCAGCGAGAAAATGGAAAGGCTTTATGATCGGGTCCGAGTTAACTTTATAGGCGCCAAAAGCTTACAGTTCATCAATGCGTCGGTCCCCCCGAGAGCGGTGGTCGCCACTATAAAATATTTGGTAAGGGGCCAAGTATCTTTGGTTCGAGTACTATAATAACGTGGTACCGACACCTTCCTGGCTTGCGCATGGGAATGTCCACGGGGATACACTGTACAATCGGGCTTAAGGCT"/>
                    <sequence id="seq_t11812" taxon="t118" totalcount="4" value="ACACTTGATGCTCAAGCAGACCCTACTCCGAAAATGGTTCCCTTCTCCCAGTGTATTTGAGTAACCTACCCACGCTAGGCCCTGGACCGTAAGTGGAGTTTCGGCCGAAGCTACGGGTCAACTATCGTTTCTTTCAGGTATATCTTGAAGAAATCCGGTCTATCAGACTCGGGAGCGGTAACAGGTATATGTAAGCGTGCAAAGCTTGGTCAATTGCTCCAGAGTGTCGATTTTGGATGAAGCATTGATAGTTGAGGCCGTATCCCACCAAACTGCCGCATTTGCGGCCACGGCCTCATCGTCGGCGGCAGGCATGTGATCAATATCGGTGGATTCCGTAGTGCCCATTATGCTAAGTCAAAGCCTCGGTAAGAGTGGCAACGCAGCGGCGTGGGAAAGCAGAGGTTATACTGGATGTTGATTCGGCAATGCCTGTGCCTCGTTGACTGTACAAATCCCTTTTGAACGTAATTGAGCCGGCCAAGCGTATCCGATGAATACGGAGCTGATCTTACAGGAACGTGCATTCTTACTCTTCGTGTCGATTCATCGGGGTGTTTTAAATTTAACACTTATGTCACGAGCTCATAAACCGTCCGGTGCGGACTTCAAAAGCGTGGCAAGCGTCTGCCTTTTTGGCTCTCAACCCAGAGGCATTGCGATTAATGCATGATCTACCTGTAGCTGTGAAGCGTGCACGCGTTTCCTATCCCACAATCATTGAGATCTTGTGCGCGGCCCACTCTGTTTGTGTGCATAAGGGGCCTCCTACGCGCACGGCTGATGCGAGCTGGTATATCACTGCTAGGGTGGCAGTATGGAGCACAAAATCTGAGTAGCGTCCAACTCACGGATTCTGGGGTGATTCCTTGCATCCAGTGTTACGAGTCAACGTAGGACTGATCACTTGGATACTCTTGACTGTTGGGTGGGACGCGGACTATCGCGTTAGTACAGTGATACGAGGCGTTATTATCCCGTCAGGGGATAAGTAGGCCAT"/>
                    <sequence id="seq_t11912" taxon="t119" totalcount="4" value="GGACTTGAGCCGGAGAAACACTGCTGCGAGATCGAGTGTCGACACGTAAAAGGGGTTCTACGACGTTGACAGCGGCACGGATATGTGAGGCTGTATAAACAGAGACGAGGTGCTCTCCCGGGATGACAAGTATATTCGTAGACCGGCTGGCATCTTAATTGATTCGCGATCCTCGAATTGGGAGGAAAACCAAGAGGAATGACCGGCGCGCGCAGTACCACGGCTGTGTGGATAGCAGCGCGACCATTTTGTGCACATATGATTGCGGATAAACCCGTGGATGCCGTTACGCCGGTCGCCTTGGAGCGCCGTGGAAGTCTCTAGTCATACGCCGCGTCCGGGTACCTTCTTCAAGAGACGTAGGGTCGCCATAGAGCGGGAGGCATAGTGTATACAGGACGATCACATTGTACGTTACCATTACTCTGTCTCTTGGTACCTGGCGGCGAATCCGTGTTGCCTGTCCCTACATCTGTCGATCGCCCATTAAGCGCTCACATAGGAACATGTAAATGGGCAAAGTGTCGAACACAAAAGGCGACAGGCATCTGCCTTGTCAGCTTATACGGGATGCATGGTGGACTTCATTCGATTAGATTTTGCGACCGTACATTCGGTTGAACCCTGGCCAACGTCAACTAAAGTACACTAAATCCTAGCCCATATGTGAAGAATTGCTACAACGTGGCCATGCTCTGTGCTCTAGGTGAGGTTGGGGACCACCTTCCATTTACGACAGATCCTACGATTTAGGAGCTCGAGTCAGGGATACCACGTAGTAGACTTTGGGAAAAAAAACCGCCGTGAACATGGCGATAGTGCCGAGTATATATGAAATCTCACATGTACGAGGAATCGCCCGGAGGACCCAGAACTCACCGAGAGTGGAGGAAATCCATTGCAAAACTAAAATATTAATCGATGAGCGTAGCGAAGCCCCTCCGTGCATGCGCTGCTTGTCCTACTAACTAAGTAAAAAAAGACATAGCATTGAAGTCAC"/>
                    <sequence id="seq_t1260" taxon="t12" totalcount="4" value="CGTCCGAGGTAAGCATCGGTAGTACAATCAACTATGCCTCAGAACTGAGATCATAGCTTATAGAGCGGGCTTGTTCTGAGCCTATTCACATCTCCCACAAGCTATTCCATAATGACCTTGAGCAGTGATAGGCGCTATAAGGAACCTAAACGTTCTGCAGATACGTCAAGCGTAGGGCGGATGTCAACTCGAATGCTTCCTCACTGTACTCCTCCCTCCTCCAATCCTGGTTGATTGAAAATCGTGAATTGGGACTACCCCCGGAGCCTTATCTATCATGTACTGTCAGGCCGGACGCACACTACGTACTACACCGTAATTGTGTCCCCTATCTAGTTACTTGATAGATACAGAATCCTTGCGACGATGCGTCTCTGGTGCCTAGTGCGGGATAACACCCTTATGATAGGCTCCCGGAGTCCCCAAACCGCGAATCGGTCCAGAAAAGGGGCAAGACTAGCCATTTCGGAGTATCAGAGCACGAACATACCGGCGGCTAACCGTGAGGGATGCCGTCCACTTGTACGGGCCTTGTTGTCGTGTCCGGTAGCAATACATGAAGGAAACCCTGAGCACAGTGCTAAAAGCCCGTCGTTTGCGGGTTCCATGAATACGGTTCAGAGCCGCGGCTGAGATCCTGCCGATTGGCTTAGACATCCATAAAGCCTAGGAACAGCCTCTAATAACTCTGGCTCTATACATGAAATTTTGGGCGCTCGATACTGAGTCCACCGTGGGGACCGCTTATGCGTTTAATTGAATAGTCGCTTTCACCACCGTCAGCGGTTGTTATTGAAATTATCGATTTCCCGGGGATTAATTGTTCCGATTACGTCAGTTGTGTCGACGGTGGAGTTGAGAACTACAAGCCTTCTGAGTAGTACTATCTGCCACGTATGATATCCGATGTCCGCAGGTGGTAATCGAATCAGGATATGGCTTCGACGTTCTGTTAGAGGCTTATGCTTATTATCCACATGTCTTTGGTTAATTCAACTTA"/>
                    <sequence id="seq_t12012" taxon="t120" totalcount="4" value="GCACCGGCCGACGGGAGTTGCTCAGAGTAACTAAAAAATCGAGAATCCAGAGAGTACAAGGGTACGTGTCGCAAAGAGTGAAATTCCGAGGCGTACCGTCAAGTGTTAGGAAGCATGATGCTCAGGGAGACTGCCTGTTCCCTGGCGACTGGTGGCCCTAACGACAACATATTCGCTGGTAACATAATCGCCGGAAATTTTTCTAATCCTCGGTGTCCGCGCGATAGTCAAATCATGGCAGCGTACTGCCCTGGTCAGCTGCTAAGTCTGCCATCCCTGCCCTGGCTTAATTAACCGGAGCGAGCCCTCGCCAAGCGTTCAAGTGATTCACGCCCTCCGTATCTCGGGATCCAGGTCTCTTATAGTGCATCTCCTCACTCCGCGTGTTTGAGAAACTGGGTTGTCAATTCCATATCCCCCACCCCGGTATCCCTACAGCTGGCTCTCTCCGGAAATGTAGGAGACTGGCACTGAGGGAACGCACCCACGCATGTGTTGTATTATCGGCGGAGAGCTTGAATTACTAGCGCTTATCAAAAGTACACATTCGATTTCGATTTTTGGCTTAATACGGAGGCGGCATCTGTATAAGAGGGCACCGCAAACCCGTTATGGCTGCAGGCGGATGCGCTTGTGCATTGTAACTAGCCACCACCTAGCAAGGAAAGCGCGGGGACTTCATTACGTAACTACTTCACAGCTTATGGGACAAATGATATATAACTACCGCATGGCTAAAAATATCCGAGATTGCATCCTATATACATATGCTTGGGACTAGTGTTGGTCGGCCTAATTTCACTATACAGTAGGAGGGCGGTAGTCGAGTTTGCACCAAATTTACGGTAAAGTCACAGCAATTCGTCGTCCCAGCGGCTCTCATCGAGTTTAGGCTGTCTATTTCCTAAGCTTTCGCGTCTTTTTGCCCAGGTTGCACTACCGAAACATTCGCCCCGCTGCTACGTTCTTACATCCTTTTGATTAGAGCTTAACGGCATGT"/>
                    <sequence id="seq_t12116" taxon="t121" totalcount="4" value="CTGGGTCGGCGCAAGCCATGCATCCGGTCTAGGTTACCGTCTGGATGAGTGAAATTGTGATGTTACTAGTGTGTGTAGCGTTCATCCGGGAACAGTATACATCGGTCCTGTGATACGTTAAAGTGAGCTACATGGGTATCTCAAGCAGGAACCACCTGACCCCAACCAAGTCAGCTCTCTATATCACGTGAAAACGACTGAAGAACGCATCTACATATAGAATCAGGACGCACGTATTCAATGTCTCAATGATCGACCCCTGGTCTTGCAGGGGTGTTTAACTTCCCGTGCGGCTCAGCAGCACTCTTCTACTAGCAGCTGATGTCCTCGAAGAGCACAATTTCGTCCAGTGTCGAACCTGAAACAGGCGTGTCCTTCTAGGCACTGTAGCAATCCTAACTGTGAAACATTGGGCGCGGGACGCTCTGGGTAAGCCCAATATAACGCTGGCACAGGGAGTTTCAGAGATGAGGCATGCTATCGCTCACGCTAAGTCTCGTGATAAAGCGGCGTCCGGTCAGATCAGCATAATAAGACGGTCGTAGAGCAGCAACCAGGTGAGAGACACCATAGGTGAGGCTTAACTAACTTGCACCAGTACTTTCCCCCGTGGACGAGGGTCGGAGAGCACCCAGGATTTTCATCCTAGAACAGGACAGACCGAAGCATAGGGTACGACATGTGGCTCCGTCTCCTAGCAGTGGCTAAAGGGCATGAGGAGCACGACGAGACTAATGCGTGGGATAGGGAGAGCTGTGTTGTGTCGGGCGCAGACAAAATAACTACAGAAGACGTGAAACTTCTGATAAATCCTGGCTAAACTATGGAAGTATCGCTTCAGCCAGTCGCCTCTTAGCGCGTTTCACTGGCTGGCATGGTGTTGGAACTGACAATGTTTCCTTCCCTAGACGATTCCCGCATCCAAATGGAGCGACTTCCTGTCGACTTACAGAGAGGGTCGAATTGTCTGTATATCGTTTACTAAAGAATGCAGCGCTCG"/>
                    <sequence id="seq_t12214" taxon="t122" totalcount="4" value="AAGCGACCTGAGCGCAGGAAGGATGCTAGTCCCATTCATAGCCGGAAAGAGCGCATTAAATCAAGCGGAATCCGGACAGTCTCCCACGCCCGAGTCTGAATACACCGAACACAGTAGCAAAGCAGGGGACTGAATTCCCTGATCGGCGGTAGGTAAGTATTTGTAAGCTACTCGACAGCACCAAATGCTACGAGTGCGCTTGGTTTCCGTTCCCACTCTCGATCTTAATTTTCAGAAATTGCTACACATCGAACTATTTGCCGCCATCCCTAGAAAGCCCCCAATCAGGTCCCGACCCGTTTTGCCGATGAGAGTCGTATTGCACTTTACAACGCCCTAATGCGTCATTAGCGCGATCTCTTTGGTGTGTATTAGGCGCTCCCGTGGGTCAACGTAATATTCAGGTGCCGGACAACAACGGTATGCCCATTTCGCCCGTCTTAAAGGTTCTAAGGTGGTTGGAGGTTATAGTTAAAAATTATCCTTAGGTCGTGAGCAGGTATGGGCTTCCTAGAATGGAGTTTTATTCCATCTAAATCCATGAGAGTGCGCCAGAAAATAATCTACCGAAGCTATTAGGGCCTTTTAGAGACCGACACTGCGGCGTAGTACAACCCCCTGACTCAAAGTTTCTAGCCTGACTCATGGAGCGTCAGAGGGGGTTAACAGTTTCCTCTCAGTGCCCCGTTATGCGCGCCTATCATCCGTATCCTTATAGCAGCGCTGTAACGGATAATAATTATGTTCGGGATCGTCTTTGGCCGTGGTACATGTCTAACAGTGGTTGGCCCCCGGGCGCCAGCAATTTCCCGTACCTTATGTTGATCGGGTCGGGATAAATGTAGCGTTACATTATGCGCACGCGATTCAGGTCCATCTCCATCCTAAAAATTATGGGACGAGGGAGTACTGTCTCGTCAATTCACAGTGTAATTTCGCAGGAGATGCGACTTTCCCCTCTGCCGTGACAAAGCAAAGCCCTTCAGACCATACATATTCG"/>
                    <sequence id="seq_t12312" taxon="t123" totalcount="4" value="GCTCCGGATCAGATCAAAGAAGCGGTCCTGTGAGCATTGATGCAAGCTTGTGCCCGTAGTGAGGTGCTAAAAAAAATTTAATGTGCAAGTCTTATCCTAAAACCACCCTCCAGCTCGGCCCTTTGGGGGGAGGTGGAACCCGGAAGCGCGAAAGACGTTTTCTCGTCTCGAGCTCGAATGCTGTTGCCGATTGAGGCAAAGTAATTATTTTAACACTTCTTGCTTTCTCAACCGTTTTGGGCAGGGGCGTTACAAGAGCGTGCAAGATGCCTCTACAATCGCCAAAGAGATTCGGAAGTTGCCGTTACAGCGCCACCCGAGAGTGATCTGCTTGAGGCAACTCGAAGTAAGCGATTCTTGGGGTCAAGCCTGTATCTGGCGCGGTAAGAGGAGTTCATTCGGGAAAGGGGTGACATCTGCGTTATGTCCGGCATTTTGAAAGTGCTATATCGAAGCTTCAACATTACCTACAGTTCGGCATGACCTTGCATGATTTGCGAACCGGTGCACTACGCTGGGAAGCTAGCTTGTCAAGACCGGAAACCAGAGTCACTCGACACGGTTAATCAAGGGTTCCTCAGCCTGCCAGTTGACGCGCCACACCCCAACTGAGTGGTACAGTATAGTAAACGGCCGTTGGAAGTCAGCCGAAGATAGTTGGGTTTGCCTTAAAACGCTGACAGACGTCCTACGAGCCAGCGCTCGATCTTAGGTGTTACTAGTGGTTTGAGTTACTCAGCTATTAGTGTACCTTACAGTGTACTGCCAACGCTGGATCCCCTTATTAATAAAGCAAGCGTTAGATATGCTATAAAACCTCAGTCGATTGGTGAAAGCACCTGCTCTCTCGGCTCGGGAAGGGTGGACTTAGTTTTCGAAATGGCGTCTAAGATTTCATACGCGACGACCCTCAATAAGGACTCCATCCCCCAGGTATCGCTATAGTAAGGGCTCCGCCTCGAAAGAACGCCCGGGCGGACTAGCATGGTTCCACTAAAAT"/>
                    <sequence id="seq_t12412" taxon="t124" totalcount="4" value="TCCCCGAGGTGAGCCTCGACCTTTGAACTGCATGGTACCTTTGATGCAGGGCTACTCTTAAAGTCCAGAGGTGCGGATTGGCTATTTCAATTGATATGCATATGCGTAACGGTGACCTTTAGCGGAGAGTGCAAATGTAGTGACAACGTCGGATATACTGAGACCCGTCGACTCTCTGGGCACTCAAGTTACGTGCGGAATTGACAGTGCGGGAAAATCGACAAACCTCACTGGCTCACGATGCTGGTACAGATAGTCTCCCCCCCTACCACCGCCCAGGTCCTAATAACAGGAATTCTCACGATGCTAGCGTTGATGCTCTAGGCCTTTACGGCCAAGCGTAGGCCTTTCAGCTACCGCTGGACGTTTGAACCGCCCTGTTGATAGTGTGCACGTATCTTATGGCCCCGATTCAATTTTCATCATGACGGTTTCGGTACGGAGTTGTTCGCACAATCAGCGCAGACGACGACCCATAGCACCTGCATGAGTACGATAATGTAGGTCCCATCCCGACTGCTTGATGGGTCTGAGTTGGCGACATTAGCAGCAGTCAATGTTTGAGTCTGGATGGCCAGCGATAGAAGCCAGCCGGGTGGGTGTACCCGCTTAATGCAAGTCTAGCTTCCGTCAAGTGTCCCGTGGCAATTTTGGGAGCTTTGTAGATGAGGACCGGGCTGTCATTATCCCTAATGCCTCCCTGTAGGTAGGGGCACAATATAACCAGTAGAAACCTTGGACAATGGCTAAGCAGGTTTGCATGACCTACGTGCCTTCGACATGGGTCTGGCACTAGACGTGAGGGTGTGCGACGAATTGGTATTTCCCCTGACGTCAGCGCGACCGATTCTGTCATGGGGCAGTTCTAGCAGTCACAGTAAATGTCTCTACGCCTTATTGCTTCCGTTCCGAGGTTTGGGCCAGCGGCGCAGCCGATGGTAAATATGTACTTATCCAGGCCCTTGGGGCTTATTACACATGATGTGTTTTGTCGAGCTTC"/>
                    <sequence id="seq_t12512" taxon="t125" totalcount="4" value="TTTCGTTTCTGGGCGACTAAACAGTAGGTCGAGAGCCGTGCATCATTTTAATTTTTAGGCTGCCCATGGCGGCATGACTTCTGCCTGTCTGCTTTTGGAGGCGTCCCTTAGAATTCACAGTACCCTCTGTCCATTTTCCGTTATACGTTGCCCCCCTAGCGGGGTATGTTACTAGGCTTGCAGTCCCGTAGGTACGGTATCTCTACGAGGCAAGCAAAAGCGGCGTCTTCACATTGTTGTCTGGCGTCCCGGGTATGATCAGCGTAGCGCGCGCTCAAAGAGACGTTTATTCCGATGTACCTTGCCAAAGAAGCGGCCTGAACGACCTAGCGTTTCCGACGACCCTGACTTTATGCGGCAACGGCGGACAGATGCACGGATGAACTAAAATCATCACCTGTCATGTTAGGTCAAGCATTATATTTGTGTGCTTTCTAGGTCTAAAACCGGTAAAATATCCCGGCTTTCACACAGATCTATGAATCTAACCAATCGCGGTTCGGCCAGTCGTAAACGAAAAAACGCCCCTCCGCCTACACATCCCTGTTCGGCCCTGGCAGAGGCTCAGATCTCGTTGTGGCCGGATAAGTGAGCTCGCATGACAACGGCAGCGTGTGCCGCACAGTTAGTCACCAGACGCCTGATTCTTTGATTTATATTATGCTCGTATGCTTGCATGGTGGTAATCCTGGACTTGCATACCGCCGGAGGTGGCACTGCTCAGGTAAGGAAGTAGGACCCGGATGACTAACCCTCAGTCCGACATCAGCTTGAAAATGTAAAGGCCGGGTGAGCGTACTCGAGCACACTCTACAGGGGTCATAAGGTTTCAGGCCGACGAATCGTGCGTGCCGGTCACAGCGGTCGTCGCCACGGGCTAAAGTCTTATAAGAGTACAGGTAGCTTTGGTTACCTTACCTAAATACCGGTCTTCGGACCGCTTTCTGCCTTGCCCAAGGGGATGTCCAAGGGGATACGCTGTGTAATCGGGCTAAGGCCT"/>
                    <sequence id="seq_t12612" taxon="t126" totalcount="4" value="ACATCGAGCTTAGGAAAAGAACCTGTGAGAGCGTAGTCACACTAGCTGTGTCCCTCTCGGTACATGCAAGTTAGCCGGAAGCCTATGACATTGTATGGGAAATCTGCGGGGCAGGTCGTCGGAGAACAGTATCGGCGGTGCGTATACGGGAAGAGCTGTTTCTAAAATAACTAACGGGCGCAGGTCGACAAATTCCAACTGTGATCGACTGAAGAAGATGAGAAATAGCAACCGTTTGGCCGAGTGGCGTCATTAGTGCTTGCGATGTAGCCCAGCCCCTGTGATCACTAACAGTTTCTTGTTGCGACTCCGGTGGCGTAACTAAAGCGGGGCTTTGAGCGGCTAGCTTAAAGCATCCGAACGCGACCGCTCACGAAGAAGCGATAATACCTGTGGAAGGCGCTAGTCCGGAGGTGTAGGGTTGTGGCTTGAGGAGTGCAAGCCAACCATCTGAGTTGCCTCCGGTCGGTCTGGGTAGTCTGCCGTCGTTTGCTGTGGTAATTAGCTCGCAAAGCATGGGTAACAACCAATAATTATTCGTCGCTGAAGATTCCCGGCAATGCTGCTACCACGATGTAAGGACTCGCCGCCCCCGCGCCAAAATGCTACTTAGTATTGGGGCTTGGTTCCCCTCCATTGTGCGTCCGTGAAATTAGCCGGGGGCTGTGAACGCGCGTAGATATTCAAATGCCGAACTAATGGTCATAGGGTGGATCTACTAGTGTTAAGCCGTAGACATCTAGTAGCGTATCTGACTGCTGATGACTCATCCTAACTCCCAGTCTCGACACATGCTCCTCCAGGTCCGCATGTCATGCCGGGGCCCGATGCTCAACATACTTAGGTTGAGCTGCCCATGATTGCCACACCGTAATAACAACAACGTGTCAGTTTTTATGAGGTACTGCCTTTCAGTCAGGTGCCACCCTACATACGTACTTTCCGATCGAAGACCGTCCAGTACCAACGACTGCACTCATCTACAACAGTTCAAGCCCGT"/>
                    <sequence id="seq_t12712" taxon="t127" totalcount="4" value="GTCCTACCGCGGGCGTAAACAGTTGGTCAAGGGATGTGGTTATACAACTGTGCCCTGTCTGCAGAACTGAATAAGGGATTGAGTCTGAGCCTCGTTTTTTAGCCAATCTATCGAGAAGCCTAGGTTCCATTACACCAAGGGACATGAGTGAAGTGCGTTGGGATCGGTTTCGCTAGTGCGTATATTGGCAGCTACCAACAGTGATTCTTCCTTGGATTCCTAATGACTTAAGAAGACGAAGTTCTAAAAGCAAACAGGCGCATAATTGTAGCAGACATTCCCCTTGAGCATGCCTTACAGCACAAGCCAGCGCAATCGGATTCTAACCCTGCGGTTCAACGTATTGTTCAAGCCGATTCAGTTCGAGTAAAGTAGTACCCGCGAAAATAGCTGGCCTGTGGATTACCCTTGGTTCGTCTGGTACTTGCTGGACAACGGCAAGTCTCTTCAAGAAGGCGGGACGAAACAAGCTGTCCTGATGGACACCCATAATATCTCGAAGCCCCCCGCATAAGAGGGCAACCAGCATCTAATGAGCGGTTTTGCGAGGACGTTAGTGCGATTAGAATGATGTTCTAATGTGGCGCGAACGCATCACTATCGGTCTGCCTCCAAATGCCCAGTCCGGAACCCGTTTTGTTGTCGAGTTCAAGTGCAAACAGGCGTCCTGTATACGCTCAGGCTAACTGCGAGACACATCCCTAATCGTTTGGTTATGCGTGCGGTGGCAGGGTATCAGTTGAATCCTCAGCATGCAGATACACAGGCTCGCCTCGGCGAACTTCTGGATATGCCCTCGCTTGAGGTGCATTTAAGTGTCAGATAGCCGGGCTTTCGGAAGGCGGGGGAACCACCGTGATTTTCCCCCAATTTTTCGTGCGGTCGGGATGATTCTACTCCCTAATTACTATCAGTTCCAGAGCCACCCGCCGGCGGTCGTTCCTGAAAGATCTCCGTTTGTATACAACGGATGCTAGCGAAGCGAGAGATATAAAAACTG"/>
                    <sequence id="seq_t12812" taxon="t128" totalcount="4" value="GCAGTTGAGGCGGAGAAACACTGCAGCGAGATCGAGTGTCGATACGTAAAAGGGGTTCTACGACGTTGACAGCGGCACGGATACGTGATGCTGTCTAAACAGAGACGAGGTGCTCTCCCGGGATGACAAGTTTGTTCGTAGACCGGCTGGCGTCCTAATTCCTTCGCGATCCTCGAATTAGGAGGATAACCATGAGGAACGACCGGCGTGCGCAATACCACTGCTGTGTGGATAGCAGCGCGTCCATTTTGTGAACATATGATTGCGGATAAACCCGTGCATGCCGTTGCGCCGGTCGCCTTGGAGCGCCGTGGGAGTCTCTAGTCAAACGACGCGTCCGGGTACCTTCTTCAAGAGAGGTAGGGTCGGCATAGAGCGGGAGGCATAGTGTATTCAGGACAATCACATTTTACGTTCCCGTTACTCTGTCTCTTGGTACTTGGCCGCGAATCCGGGGTGCCTGGCCCTATATCTTTCGATCGCCCATAAAGCGCTCACATAAGTACAGGTAAATGGGCAGAGTGTCGGCCACAAAAGGCGACAGGTATCTGCCCTGTCAGCTTATACGGGATGCATGGTGGACTTCATTCGATGAGATTGTGCGACCGTACATCCGGTTGTACCCTGGCCAACGTCAACTTAAGTACACTAAATCCTAGCCCATATGTGAATAATTACTACAACGTGGCCATGCTCTTTGCTCTAGGTGAGGTTGGGGACCACCTTCCCTTTACGACAGATCCTACGATTTAGGAGCTCTAGTCCGGGGTAACACGTAGTAGATTGTGGGAAAAAAAACCGCCGTGAACATGGCGAAAGTGCCGAGTATATATAAAATCTCACATGTACGAGTAATCGCCCGGAGAACCCAGAACTGACCGAGAGTGGAGGAAATCCATTGCAAAACTAAAATATTAATCGATCAGCGTAGGGAGGCCCCTCCATGCATGCGCTGCGTGTCCTACTAACTGAGAAAAAAAAGGCTTAGCGTTTAAGTCAC"/>
                    <sequence id="seq_t12912" taxon="t129" totalcount="4" value="AGCATACCGCTAGTCGCATCGCTTTATCCCCGCTTAAAGTGTTGCTGAGTTACATTGTGCGCTCACTGGGGCTAGTGTGGTTTGTCTCCGAATGTATGATTGAGGTATTGGGAGAACGCGAAGAGTGCTAATGAGGTAGATCGACTAGACGACTAACGAGCTTACATCGCTAAAAGGGGATGATCATGTCTAATGTAAGGGTAGACGGTTGGACAAGCTCACTGCTGCTGCTCGTCCTTTTATTGCGAAGACCAAATGGCATGTTGGCTAACAGGTTTTATCAGGATATTGTTCAGGGAATTAATTATCCCCGAGAACCTGTAGACCTTGAGATACAAATGGTTCTCGACTGGCCACAGTGAAAGGCACGAGGCGTACTATCCACCGAATTACGGCGAGCGAATACAAATGGGGGTCGGGCGGCTTTGTAATATCCCAATGCAATGACTGTTGCAGTATTTGCAGGTAGCTCGCAAACAGAAGCTACCAGTGGCTATGGTCACGGAACCCCGGCCGGTTTGAGATATCGTTATTAAAGGCGTTAGTGCAGCGTCTTAGTAAGAAAACCTACCATTGATTGGTAAAGATCACCTGTTACTTCGCTTTTCACTAAACGTTCGTAGGAAGATATCCAGGTTGGACGTCAGTAGCGAGTTCAGGCCGCAGCATTTCTTGCCACCCTTTCACTCGTTCAGCGGCGAGGGAGAAATCGGTTGCGCAGCACCTGATGTTTGATCGCCGTTTCAGGGGAATACATGCCGTGAAACCCTCGGATGATATACATTCACCCTGACCGCAAAGTGCTAGGCGCTAACGTGCACTAATAGAGGTATCGTCCCTCGAAGTCGAATCTAATCCTGTCTCTTTGTCTCTCGATCTGTGGTATCTCCCCGTGGTTTCCTTCATAGGGCCTGCTGCGTAGCTTATGATTCTAATCTGGTTCTACTTGCCAAGAGACTGATATGGATTTAAGCGCGAATAAACCAAGTCGAATTACCAT"/>
                    <sequence id="seq_t1360" taxon="t13" totalcount="4" value="GGACGGCATCAAGTACAAACACTCGTCGACTTCGCCGACCTAGAAATCCTACACAGTATCCGTACTGCTTCTTACTACGAACGGGCCGACCCTGGTAATATAGCACCGCTTTTCGATAATGGCTGTTGGAGATGTGAGTAGGACTCGATACTTTCCTCCGACTTTAAGTACCGCACAAATTCGGATGTACGACGAGCGTGGGATTGCATACTGCCTGCATCGGGCCTCTCGCACCACTAGAGTTCCCCGTACCCGGAGACCATCTCAGGGTCCTGGTGGAAGAGTCTGACGACCGTTACGGGACCCGCTACACGCTCCCGTGTTGTTCCGACTGCTGCCGGTGCGTATGTGACCTTTAATTAAATGATCGTCAGGTAATTATGTGAATCACCCGACGTTTTTGACTCAAATGCGATCGGATGACGTAGCACGGCAGCAGAACCACTCACCGAAGCTCATGTTTTCGCAGTCAACCACCACGCAGGACGCTAAACTCTCGAGGTCGAACAGTAACCCGACGCCGAGAGCCCCATCCTGACACTAATACCCATTAGGCTATAAACGAGTGCTACATTCGTCGCACAACCTCAGGAAAGTGCTTCACATATACTTAGAATCACCACAATAACGGCTGGTAAGCTGCGCCCTGTTTCGGGCCCTGTTACTCCCTCTCCGCGCGGATAATTGTGCAAAATAGCTTCAGCCGTTGTGAATGGTGTTAAGTGCGACTGGGTCGTGAGGGATGGGGTTGCTCATTATTATGATCTAATATGTAAAAATTAATTCGAAACCCCTGTTTCTTCCCCCGTGTGGAGATCAAAAGTACGGCACTTCGAAACCTTCACACATTGATGGCACCTGATCAATTCTACCGGCAAACTCGCAGAACCCCCACATACCCCGTGGTCTCCAAAGCCCTTAATACTCGGAATGCCTCATATGGGGCCCGCCTTATTATGCTACTCTCTGGGCGTAGTTATAAAGGAGGACATCGGCGGCC"/>
                    <sequence id="seq_t13012" taxon="t130" totalcount="4" value="CTACGCGTCACGTTCATTGGAAGGGTCGTGAAAGGTTATTTTCACTGGTCGTCACTGGTCCCATGGTGGCAAACGCAATGTCGTCTTTCAGCTATTGATGCAGTTTAGTGAACTCCAAAGAAGTAGCTCTACCCTGTACCGTTCCCGTTCTTTACCTTTCGCGTTACGGAGTTCAGCCCCTAGCAAGGGAGCCCGGTCACTCCGGCCATCCATGGTATACATTTCTGGGCCCTGTCTTCAGACTGGTGATGTTAACTATGCGATAGTAGCGTGGGAACTATTCCCCCTTACTGGTTATAGTTTGCCCAAATAGGTCGTCGGAATTGGCCTGATGTCCCTCTGGGGATAATGCAGGTTGTGGTGAACACAGCCTAATAACGCCCCGGGTGAACACAGTCAATGACAAATTCCTCCTTCTACCTGTTGCGAGAGTCCACGGTAGTCGAGATCGATGCGAGCGTGAGCGCAACTCGTTTAACACCATCTTTCCCAAAGCGTAAGGCCAGATACCAGTTTAACGGTTAACATCCTTCTGAATTCTACGGGAATCCACTTCCTCGGCTGCTCTCGGGAAATGACCACTGTAGTCCACACTGCGACGGGCAATTAATCACCACACAAGGCTTTACCGTATTGAGAATACCGGGGTCGCGTCCATGCGTTAATCTGGGTCTTCCTGGTCATGGGTTTGCACGTACTAAATAGCGAGAAAGACGGCATAAACATCCACCCTCCTCGCTGGTTTTTCTTAGTTGAACGTTTGGGCGACAAGTCTCAAGGACACCGAAGTAAAGAGACGTATGGGTTTGTTCAGACTTCAGTAACGAACCGCACTTTCCATGTAGCTCTAACGGCAGGAATTGATCGGTCAAAAGTGCGTAGACCGCGAAACTAGGCATGAGGTTTTAAGTTAAGATCTCCTAAAGTTCAACCGAACCACGAGTGCGGGAGTGTTCCTCAGGGGCGGAGCGACTGGCTCCGCCGATTCAGGTATATGGGG"/>
                    <sequence id="seq_t13116" taxon="t131" totalcount="4" value="TCAGCCCTCTAGCCACTCCCTATGCGCAACAGCAAAAAGCATAAGAGACAGCTAGACTAATGATCCATTCACCCATCTTAAGATTCTTAGTCTGGGGGGATTCACTACCGTGTCGCTGTTCACAGACTGCTGTGAACCGGAACCACCCATACCAATATGGCGGGGGAGCAGCAGGCACGGTCAAACAGCTGGGCTTTCTCATTCGATATGCTAGCTTAAAGCACTGGACGCGCGCTTAACTCGTTAATATCCCAAATCCGTCCGAAGCGCCCCGGACCGGCTGCCTAACCCGCGCTTTCCCACACAGTCCCGGCCCATGTGGGTGAGGCGCGCAAGCATACGGTATTTGTGCGTAGGTCCTCAAATGTACGAGCTGGGTTCAGTTTGCTTTCCAGCTCTCGATATAATTAAGTTAGACACCGCGATATTTAGGAACGACACGCCCTTGCCCGTCATTCACCGGGCACAATACTAGGGGTGCCAGCTCCCTTGCACTAATATGAGTGTTACATAATGGCTCATAATTTTATTGCAAGATGCATTAGGAGGGGTTGCTTAAGCCACGTTCTGTGAAGCTCACGGTAACGCCTCGTGCACCACCAATACCGGAGCTGCGACTCCGCACGCATGTCACCGAAAGAGAGCCGACGCGTTTGCAATCTCGGCCGTTAATTTCTCCACCCCCACTGTTGAATACGTGCGCACATCGTGGTTACCGATGCCGGAGACGTTGCTACATAGCGTATTCCTTTTATGTGAGCGACATGATAAACTGCTCTCGATCCCACGTCGATGACTGCTATATGGCACCTAAATGTGCTCCACATATGCTGGTGGCTCATAGCTAATACAGACTCCGACGAAATAATACTTACGTAGGAAAAATGCCTCTGTTTTACTAGTAAAGCTTATATTAAGGGACGGCTCTCACTTGAGAGTCACGCCGCACTCTCCCGGTCCCCCCCGGCTTTGTCGGGCCACGATCTCTTTCTTGTGGCTC"/>
                    <sequence id="seq_t13214" taxon="t132" totalcount="4" value="ATATTCCTTACATGAGCTGCCGGATCGCTGGCTGGTAACTCAGGCTTAGGAAAGTGATGCTTGCCTCAGGCCCCATACGTGTAATCTTTACCGACCCCCGTAGATCGGTCATGGGGGCCGACGCGGTCCCGAGTTTCCCGCGGATGCCTATCCATTTCAGTTACCAAAGTGGACAGGCCATTAACATTGATGCTCCAACTTTAGTGGCTGTGGCCCTCAACAAATCATCGCTTAATCCAATCATAAGATCGCCTAGAGCCTGCTTAGAATAGGGTGCTTAGCTTACCTACTGTGTCTTTAAGAACGTTGCCCCGATTTCGCACCCACGGGTGCGTCGAGATTTGTACGGTGACCACCGTTCCCGAGTTGGCTCGTTAACGATCTGAAGCCGTCAACGCCTCCGTTGGCGCTTATCATGCCGACTTGCAAGTGTAGTACGCGCGGCTCCTGCAAGGCATCGCCGGTTCAGTAAACAAGAAGGCACGAAAATGTAAATGAACGAGTCAGCCGAGCCCTCCGCATACGCTGGTACTAGTGACGGTGAAGTGTTTACTCTGAGAAAAAATGGGATTCGGGAGATCACGGGTCACGGCGCTATCGTGGTCCACCGATAGGAGCTGTAGAGGACTTACTGATTGAACAAGTTGGTCGCCTGTGTGGCTGGGACGAATCGAAGACCTTAATGACTGGGGCACAATAACCTAACGTAACCGTGGGCGACAGAGACCGGTATGAGAAGAGCAACCGATCTTCACAAAGGAGGACCTAAGTGTTAATGACCTAGTAGTCCGGGTGCGCAAATACGCGCACAGTTTCTCATATATGTCATATGGCGTACATCTCACTGTTGGATAAAGCAAAGTGATCGGTGTTCCCTGTTGCCCGTACGTAGAGCATAGATGATATCTCTTCTGGCACTATACCTAGGGGTGAATCGAGAGAACTACGTATACTAATCGGAAAGTTAATTGGAAGAATCGGCTTTCTGCGGGTGGGCTTA"/>
                    <sequence id="seq_t13312" taxon="t133" totalcount="4" value="CTTCTTTAGGCCATGCGGCAGAGGAACTTGAAGCGGTTGTTTAAAGGCTCATGCAGTGTTTCAGGGAGCCAAAATCACTGTCCATTGGCTGCTGTTGATGCTTTTTATTTGACTCCAAAGAAGTATATGTCACCGTTGATACACCAGATGATTAGGCTTCGTGACACTGCTGTGCCACCCGAGTATGAGAACCAGGTCCCCTCCCAGTCGAATTGAGCACATGGGCCATGGCGGTGCTGAGTGTTTGGAAAGAATCTCTACGATTTAGGCCGTGGAAGGTTGTACCCATACTGTTCGTACCTAGTGCCGATCGGAAGCCGACCGCGCACAGATGTTTCTCATGGTCGGATGCAGGCTAGGCTGTACAAAGCATGATAATTTTCTGCGGATTCACGGGCAATGATTACTCTGCTATATTATAAGCTTTGTAATTTGTTGTGTGCCCGCATAGCGCCTACCCACAAGGCGAGCCACTTATTATCACCTCGTCCGTGCGAGATGGACAGCGGTCAGATAAAGATTTAACACCAATCGGTGTCGTCAACTCGCACATCAGCTCGGTCGAAGTGCCGCCATCGTAACTCCAGACGCCCGGAGAATTTCGATATATCTATGGCGCGCTACCTTGGCGTTCTGCGTCTCGGGCGCGTGAGTACATCACAAAAGTTTGGTACACATTGCCATTGATATGCACTGTTTAAGCATTGATAACGAAGATATATCCGGGATCCCGCTTGGTAGGTATTTATTGGTCGCACATCTTCAGGCTATGTCAATAAAACGCATGATACAAGCGCTCTACGATTTTCCACAGAGACGGCAAACCAATACAACAGTCGGCGGAGCTCCCACAACCGCGAATGAGTCTACTAGATTCCTCTTAGCCCCCGACTTGAAACTGGCCGTCTGCAAAACTCTAACCAAAACCCCACCTCACGACTATCCATCGAGCTGTCCTTAGGTGATGTGGGCGGCGCCCTTCGAACTCCCTGATTCGGCG"/>
                    <sequence id="seq_t13412" taxon="t134" totalcount="4" value="ACTGCCCGTATACTTTAACAAAGATGTGCCAGCCTAATACCAGCGAGTTTGTTACGCCGCAATCAGAGGCGTTGCTGCTATTGCGTAACAGCCATCTCTATAAATCCAGGATAAACACTATAGAACCATACAGTGTTGACTCGCGGCCCACCGTCGTGAAGGATTGGCTGCGCCACTTATAATTATGGGTAGTGGGACCCTTATCCCTGTCGCATGCAGGGAACATTGCCGCTGTTAGAATTCTGCACCAACCGCCACGGGTACCATATGTATTGTGCGGAGCCACCCGCGCGGCGCAGGCCAGTATACGGCGGGTGCCGTGGGCGATCTGCCGTCTGCGATGGCTGGATGCTGATTACTTATAAAGAGGGGCGCGCGTCCCGTTCTCGTATTTTCGAATTTACGTGAGATACAATCGCTCCTGCGGGATACCTGTGAGGCCAAGAATCGGACGATCACTGGCGCCGAACTGCATCTAGCCCCCGATAGTATTCAAGGTGGTACGTAAAACAGCGAGTTCCCGAGCGCGCATGCATCACACGCTAAATTGAAAATCTCGTTACACTATGTATTTGCGCTACCCTAGCTGTCGGACATCCGCATAACACATCCGACCTCTGCTCTTTGACTCGATGTAGACAATGCCTGACCCAAACCACCCACGTGGGGTTAGTACTGACAGGGTCAAGCCGAGAGACGGGTCCAGTAGACACTGGTCTCCAAGTTGATTGCGTTGATGTGGAATGACCCTCTCAGAGCTAATTCTTCAAACGTTCAAACCCCAGCTCTGCTAAAGAAAGCTTGATAAGTAATAATATAAGAGCATCATGGCGAGGGACCGATATTTTTGGCAAGTGACTTGCTAGAAGGGAAAGTACAGTCGAGCGCAGGCCGTCTCGTATCTTACGAAATCCCATCTAAGACTCTGGGCGTACCCAGGAGTACCGTGCGGAGACATAAAGCGATCTCATGACGCTAGTTCACAGTGAAGATGTGGGTT"/>
                    <sequence id="seq_t13512" taxon="t135" totalcount="4" value="TAACTGCAGTGAACGTCCCCGAGAGAAACAAATGTTACTGAGAATATGAGGAAACGCACGTTGGGCAGTCCGTTCGGCTGCTTCTTGCAATTCCCCACTAGTTGGATAACCATTCACTTGGTCAGTGATCGTGTCTAGCACGAGCCGACAAGACCTCCCGATATGCAGCTTGACCCGCTGCACTCAACTCAAATCATGCCTCTGTGGCCCGTGCTGTCCTCTAATCAATTCTGGTGGGTTGTCCCTAACACATGAAACCACCGCCGGTTTGCCCATCAAGGTCGGTCGGCCGATAAGAAGCCTCTGACCTAGTTAGCGATCAAACCCTTAATCTGCGTTGTGTAAATCATCCGCAGACTTGATACGCTGCGTCCCTGCCGTACACAGCGTCATTTTACAATTCGGAAACAATGACCGGGTGCCCCAACCGCGTTTCGGTACACACGTATGTCTCTGAGAGGCTTGTCGGTCCCCCAAAGCCTGTGCTTCTATTCTAAAGATCCCCAGGCACGACGTCAACATTTTCATGCCTCTTTTGTGAATCGAGTGGCGGCACAAGGAAGGATTTCACGGGGGAGGGCTAAGATTTAGCTTTTTGTACCGTGCCGCGATATGAAACTCATCCGCCCCAAAGACTCTGGCAAGACACTCCGCCACCCATTTCTATGCGAAACAGGCCATCAGAGTTATGGAAACTTAGCTGTTATTGTTCGTGACCGCTACCAAGACGATATTAAGTAACGCTTCTGACAACACATGAATTATCCATTAGCCCTACACATGAGCAGGTTAATGATATCATCGCTTTGCCAGGTATTAGTTCGTCCCCTCTTGTCAGATGCGTCGGCAGTGTATTCGCGAACTTCTGACATTCAGGGTGAGAGGCTTAGCTATGCCGGGGGTCCGTGGTGGGTCGGTCGGAGTCGGTGGCGAATGCAGCCGAGAGTTTGTGCTAGTCTCTCCCGCTTATTACAAACAGTTCTGTTTTCAGTTAGACCTT"/>
                    <sequence id="seq_t13612" taxon="t136" totalcount="4" value="GTGATAGGCCGTGCCTCATCGCATAATTCCAAGTTCCAACCTTGTATTAGGCCGATCAACCCGCACCGGCGCCAGCTGTCAAGGAATCAGCAACATACTGAAATCAATACGGACACCTCGCATTGGTCGAACTGACTTAGTCCTTCTTTAGCAGCAATTCCTCATCCCACTTCCCATGAACAGTCATATCCTCAGAAGGCCTGTTAGGTTTGAAAAGCCGCCACGACCGTTTTGTAGGAAATTCCTCGCTTCTACAGAGCACGAATACGGAAAGATATTCTTAGACAGCTACAGCACCCGAGCACCTTAAAGTAAGGCATCTGGCCACTCGCCAGTGTCTACGCATACCACGCGATGATTGAATTCCCTGGGGGACACGCGTGAGCAATCAACTGCGATGTTATTAGCGGATGCGTGATAGGGCTCGAGGTAACCTAACTGCCGCGTTGATAGCGGTTCAATCCGGTATCTTGCCGACATGCGTTCACGTAAGCTATCATAAAATCGCTGGGGCCGCTAACCTGACACGTCGCCAAGGGCCCTAACAGGGTGAATGTGCGAGTTTCACAAAGCTAAAGCTTTGGCTGGTGGACCTGAAGAATTTCGTCCCGAGGTTGCGCTAGTATCGTTTTTTACAGTTTGCGAATACGTTTGTTGTAGCCGAAAATGCAACACAATGTAGTTAGTATCCTCCTGAACGTCTGAGCTAAGGAAAGTGTTGCCACAGCCTATTGTTTACCGACACGACTGAGGCCGAGCGCAGGCCTAGTTTGTTCGCTTCCCGCTTGGCTAGTATTAACATGCCATAACGGGTCTATGTACCGGCACAAGTTAGCTATTGCCAGTCGTCGAGGCCCACAAGCCCGTTTATCTTTTTATAGCGCGAGTCGGAGTGTTGTCCTACACAGTAACCGAGTCACGCTCCAAGATGTGACACTAGCGACTCTTACCTCTATAGTCTTAGGGTACTTAGCGGATAGATTTAGGTCCTGCCCACTCG"/>
                    <sequence id="seq_t13712" taxon="t137" totalcount="4" value="TCAGCTTAGTTCCTCCACCGTACACACGCCAACTAACTGCACAGGAGATGGTAATGTAAAGGAAGCATACACCCATTTTCAGAGTTTTCGTCCGGGCGGTTCCACCACCTTATCTCTCTCTAGAGGATTATGTGACCAGACAGCACCCATGGCATCATTGCGGGAGCCTGTCGGGCAAGATCGAACAAATGGGCTTTCGCATTAGATGCGCTCGCTTAAATAACACCGTGCTGTTGTAACTGGTTATAATACAAAATCATTCCGCACAGCCCCGGTTCTGCTGCTTAAGCAGCCCATTTCCATACATGCCCAGTCCATCTGTGTGGTTCGCGTTAACGGAGTACTATTCGTCAAAAGATCTCAGATGAACGACGTGGGTTCACTCCTGTTTTCATCCACGTCCTCATTTATATCAGGCCTATCGATCGATATTACCAAGACGGCCTTTCCGGTCATTATATCCACAAGGTCCACTGTGTGCCAGGTCGCTGGTGCAAGAAGGTGCGTCCCGTCCTGACTCACAAACGTTTACTAGCATGAAGCGGAAGGATATGATATAGTCACAAACTATGCAATTTATGCGACAACCCGTGTAACGGTCACGAATGGTGTTGCGCCTATCCAGACACTTCACGGCAAGCGGGCTGAATCCCCTGCACCTAACTACGATAATTTCTTCGTGCATACTTGGGGATGCCCGAACGCATCGGTGTTAGTGACGCACAAGCCAGTCCAATATACCGAAATCTTTTTTTGTGGGGGACATGGTAAGCTGTCCCCAATACGACGTACGCGACCGCCCTATTCAGCCCATCCTTGAGTAGCATATGTTAGTGTTTGATAGCGATTACACACGCGGACTAAATAACTAGGTCGACCTATGTATGCCTGCCGTGTGCTCTGTAATATACTATTGCGGCGGGGTACACAGTCGTGGCTTAAGCCGACCATGTCCCGAAAACCCCGTAGTTATCTAGACGCGAACTCCGACCGCCAGCTA"/>
                    <sequence id="seq_t13812" taxon="t138" totalcount="4" value="CGTGAGATTTAGTCCGCTAGCGGTCCCAACGGTGGGCACAGTGACTTAGGCTAGCGCAGCAGGTCTCAGATCCAAGGCAGGCAGTCTTTGCTGACCGCCGTAGAACTGTGCTAGGATAGGAATCGTTCGATGGAAACTGACGAATGCACCTGATCTCCATAAACTTAGCTTAGCTAATTACTCCCATTCCTGTACTATCTTCACCGGCTTGGACTCTCTAAGAATCAAAGCTGTTTCTAACAATATAATCGCGTAGTTCCTCCATCCAGTGCGATGAATCGGACATCGGCCGTCTCTTCATCACCGTGCCACCGTAAAAACATCCTTGTAAGCTGAGAGGTTTCTACCAATGGCACACGACCCAGGGTTGCACCATACTCTTCATAAGACCTCAGCGTCTCATATTGAAGTTCGCTATTCGGCCATAAAGAGTTCCTAGCTCGGCACATATCTAGCATCGTCCGGGTAGAAAAAGATGACCAATCCAACTCTTCAGATTATACTAAGTTGATCAGGCCGCAGTCGCATGAATTAGCGAGGGTGACCTCTATTATATGAGAAAATTTCTGCGGAAATAGCTCAAATACTCCTCCTCTGACGTAGACCAGACACTGGCGCTTTCGACGGATAAATGATTTGCGCACGTGGGTTGTTGCGTACCGTGCACACTGCCTTGGCGACTTTGCCGGAACCAGGACAACCTGGGGTAAGGCAGGATATAGTGGCACGGAATTAGACAATCTGTGCAGCATACCAAACGTCCACCAAGGGTGTAATGCGCAAGGTCTTACGCCCGTCAGAAAAGAGGGCCGATTGTCTCAGTTGTATCAGGGCCGACGGAAAGCCCTATGATAAACTCCGAGAGTTAGGTTCAAGCGTATCCGTTACCAAGACGTCCGATCATCGATTCACAGGCAATGTACTCTCAGGTGAAGTGGTTCAATCAACGCCAGGGAGCTGGAGAGTACTAGAATGTATGAGCTCGGCGTGTGTGAGACTC"/>
                    <sequence id="seq_t13912" taxon="t139" totalcount="4" value="CTTGGTCGGCGTCGAGGAGCTACATAACGGACGCAAAAGCCCTGCGTCAGGACGGGTCATTTCACACCATTCCCGGTCGGACATTCTATGTCTTCGGGTTCATCTTGCTCGGAGCACGGTACCGGATACTGTAACTGCCGTGACGGAGTAGTCTATTCAGAACTGGACCTTGAAAAGCTACTCCCATCGAAACCCAACTTGGCATAGTAGGCACAATGGATAATTGTACGCACTGTTAGCTACACTAGCAATTTACATGGTCTAGAGGATAGCATGGTGATTACATTGAACGTAGTGTCCCCGACGCTCCTCCGTTACCATATCAGATCGAACCCCGTAGGTCCAAGCGAAATCCGCTGAAACAAGCTGTCTCCCTGTTCATCACAAGATTCCGTTCTAATCGCGTGGTATTCACACGCCGAAACACGAGAGTTGGATGCCTTAGTCATGGCGCGCATGTTAACGGATTGCGACCCCATCCGTAGCTGAGGATTTTTTCATACTTAGGAGGCATCGACGACTTTCCAGGTGACCAGGGCTGCAAGAACCATCCAAGTACAAACCAACGATCTAAATAGCGAACCGCGTCCAGCTTTTCCTTTCATGGCCGAAGTTCGGTCCCGGCGTATTCCTGTGCTGTCAATTTGAGTCAGTGATTAATGATGATTATTAGATGGCCTTATGCCGGCTACGACGGCATCAGGGCCGGAGGGAAACTTAAATTGCGTTATATATGGCCGGTTTTCCAGCCATTGACGCAACTCCAACGTTGCCTCGTGCTTCCCACAAATGGGGGACAACAACAAGCGCAGCGTGTCCTCTCTGTATCTTAGCATACCCCACGGTATAAGACAATTCAAAACTACGGTCTTGCACCTAAGTAGTTTGTAGTCGCGACGGTCAGATATTTTCGAGCTTGGAACGCGCTGGTGAACGTAGTGGGATACCTTATATTCACGGAAAGGTCGATGATAGGAAGAACTCTTCGGGGGCGTGGTTA"/>
                    <sequence id="seq_t1470" taxon="t14" totalcount="4" value="TGTTGATGAATTCTGCAAAGTCGCTGCGTTCACCCTATCCGGACAATATAATACAGATTCAGTCGGTTACTAACCACCAGCTTAGTGGGGTCTACAAGGTCTCTTGAGTGATTACAAAGTTAATTTCACGGTCCGGAGTTTAAGGCCTTATTCCCATGGTCAATTCGCTGCGGAGCAGGTTATGAAGGAAAGTCAGAATTCGAACGCCAGCATACAAAAGTTAAGTTTGTGGTGTTGAAATGTGTCTGCAACCGCGATGTGTCGTTAAGGGCAGCCTATAGCCCTTTCGCTAAGTTGGGGTCCGCGGACGGCTAGTGTCGTTGGTCTTCGCCTTATCCGGGAGGAGTCAGGACAGGTCTGACTAGAGGCTGACTCTGGACCACATTTTTTCCACATGCTAATTCGTATTCCGAGCGCGTTACTACCCGCTGCCTCTGCGATCTGTACACGGATAACAACAGGGAGGGAATACCTGTTCGATCACAATACTACATGATCCCGTAAAACCCCCAGAGAGCACCATAGCGCCACCCGATGTCACCAGATATCGACTTCGTGGTAAAGAGCTTCGTTGACGTCTTAGTGAATCTTTCTAAAGCGTCTACATCATCCACTAACACCACTTACACCTCAGGTAGATAGTGCGGACCGCTGTGGCAGGACATACGCACCTCCTAGAAATAACAAGGCACTTGCGCACAATGAGTATTAAATGGTGTGCTACGGAAGAGTGTAGGGAGGTCTACGTGAGCTGGAAACTTTAAACGCACCGGTCAAAACACGTTCTCAATAAAATAGTAGTCTCGAAGTTCTAGACAACCCCAAACCTTTCATTAGATAATTGCCTATAGTTTGCGAGCGACAAGCCCTAGTAGTGAAGTTGTGTGGGAGCAGTTCGGCATATGACCGGTTAACACGAATGAGGTAGTTAGAACGGCAGAATGATTGAATGTACGATACTGACTAACGCGCCGCGTTGTATGGAATAATATCCGCGGTA"/>
                    <sequence id="seq_t14012" taxon="t140" totalcount="4" value="GACTAGGGAAGTGCCAGACAAGCATTTCCATTGGTGTTGATTCGACACTGTGGCCATCGTAACTCTATGCGCACTAGGTTGGTTTTGCTTAAATTTGGAGTCCCAGCCTCCCGCGCGGCAGTCACTCGGTAATGCAGTTCTGTACAGGGGGAAGTTCTTTTCTCACGTGCGGCCCAGGGATAGAGTCACATTACCCAATTAAGATCATTTCCTTGATTCTAGGCGACTCAACGACTTTGTTGATTGGGCATGTAAGATCATAATGTTCTGGGCAGTAGTCCTCAGACAATCGACCGAACCCTCACTATCCGGTACCATCATATTTTAAGGACGTAGCAGACTTAGGTAACGTGGGTTTCTCTCCCTCCCAACCCTTATTGGGGGACGGCGACGCTCGATAGGTGCTCCCGCAGAGTATCTTCCCCGGCAAGCCGAGAGGCCGTGTATGATCGCAAATTCAACGATTCCATGAGTCGGCTTTGCCCTCCGTTGTTGGGCAATGCACCGACTCGCGAACGATTGTTACCGTGTCACGAGTGGACACACTCTGAAGTCGACCCGGATATTCCAAGGTTTCAGGGGCGCTAAGCCACCGCGGAAAGCAACTGCTCACCATTAGTGCCAAGTATAGACATTTTTTAGTTAAGCCCGACTCCTCACGAGTGGGCGCTTGGCCTACTTGGTTGTGTCAGGAATGCGCTATCAATGCGAGGTTCTGCTATTGCTATAACGATCACAGCCAGTAAGTCAGTTCACAGTATAAGACGCACACGGCGTACGCCTTGGCGTAGCATAAGCGGTAGGGGTGCAAGGTAGTTCGAAAGCGATAGGGTGAGTGGCTCCCATGACAGCTCTAGAGTGTAAAACTCCAAATTCCTGTGTCGGTGACCCTGCACCACGACGTCTGCTAACTAAAAGGGAGACCTTAATCGGCTATTCTTGCGGTACGAACTACACTTTGACTGAGCACACCATCTCAGCCACTTAAACGTAGTAACAT"/>
                    <sequence id="seq_t14116" taxon="t141" totalcount="4" value="ACACGACATCCTCTGATGCCCGCTACGCAACGTTTGAGTGGTGAGACTAGTAAGTGAGAATATGTAGCAAGTGTTTAAGGACGAGGGAGTCCATACCTGCGACCCTTGTACCATTATCGTTCTCGGGATCTTCTAGTCGAGACCAGCTTACGCTGTGTGGCGCCGTTCCGACGCGCTTCAAGCGCATGCAGGTGCTACATTCCGTCCGCGCAGTGAGCTCTATGGGCAGTCTTCGAACAAAGAAGCCAGGTAAGGCCGTTTATTGAAGGCACAGTCCGTTAGAGGCTACCGCTGCCGACGTGGAGAAGCGTCTAGCTGGACGTGCCGAGCACGGAGTCACCCCACCACCCCAGATCTATCCAGATTTATTCGAGTAGCATCTCGTCTATTTTGAGTAATGTAAAATGTCTCTCATACAACGCACTAGCGGCTACCGGCTCTATGGGCTATATCGGGAGTTTTAATCTGCAATATCGAGTTATCGCCTTCGCGCTGGTTCTATCCAACCCGTGCTACCAAGAGGCAACTTCCCAGTGGTGGGATTGGATTCCGTTTTAAACTAAGTTACCTTCTCAGAATACTACCTGTTGCAGCTTCCCCATGCGGTTTCAGCCAGCATGGGTGATTTAAGCCCGCGCGATTACTGTCTGAGCGGTCATTGCATCCCGGGATCCTCCCTTGGATGGGCGGAGCACACCTCCCCCAGGGCCGCGGATTTGCTAAGTCAGGTCGGCGGTAAGGATTCTCGACTGGCCCAGTGATTCAGAAACATTTGCAGAAGTACTGTGGTTCCTGGCACATCTAGATGCACATTGGTGTACGGTCAACGAGAGATCTGTCTCCAGTCCTAGATTGATCTCTATCTCCGGACGTGGTAATACCTAACCCCAAAAGCCGCTAATTGGAGTGTATACCTCGCCGGCATTACTTACTCTACGTTCTAACGATGGATGCGAAGGATCGCTCCGGTGCACCAGCTCCTATGAAGCCTCGTCCCTGT"/>
                    <sequence id="seq_t14213" taxon="t142" totalcount="4" value="AGACAGCCACTTTGGAAAAACAGGAAACTTTAAAATAGTCCTTCGACCGTGTTGTGTACAGCCCCCACCTTTGATATACCACCTTTCAGTTATCTCCGGGGCTCCGTGTATACCGCTAAGGTAGATCTATTACGCTACTAATCAAAGGCGTTAAATACTCCTATACCTCATAGCGCCGACTTCGCATGAGCTGCGAGTAAAAGCCGCGCAAACAGGCGCTGCTCCAGGGGAAGCATCTCAGCTTTTTGCCAGCTCGAATAAACCCCGAAGTAGTATAGGCGTGGGAGCCACGTTAGAAATAGACTACCTGTACACACGAATGCCGTCTGAGTGAGAGACGCACTGTAGGGTTACAAAAGATCAAAGGTCGTAGTCGGACCGCGGTTATCAACTTAGACCGAAAACCGGCCAGAATTCTTCAGATGTTGCGCAAGCATCCGAGGACTGCGGAAAAAACAGTGTCAAGCTATAAGGACTACTAGGGAGTGGCGGGAATCCACAATACCACTCCGTGAAAACAGGCGATCAAGGCCGCCGGATCCACGATATTCCCGTCGTCCCCTAACACAAAGTAACCCGAACTTTCCAGCATTGTACAGGATAAAGGTAATTTAGGCAGTGATCTTTCGACACTGAGATGACTGCTCGCGTACTCGAGCTGTGCCAGATGGGCACTTCTAATAGTATACGCAAAGGCGCCGATCATACTTCTATAATATCGTAGTCCCAGCCTGATTTGCTGCCAATAAGCCTGTCACATCAGTAGATGGCCGCAACGGGGGGATTATGAACTTCCCACCGATATGATTAAGTTGCATAGCTTGACAATTGACTCACGTTGAAGGCTGACACGAAATGAATCATGATCTCCGAAAACACGATCACTGACATTTTTACGCACTGCCCGCCGCACGTAACAGTGGTACATGCCACCACTAAGTTGCTAAACTAGAATGGCGGTCTGGTACCAAACGTCTATTCAGGAACCGCACCTCTTCGC"/>
                    <sequence id="seq_t14312" taxon="t143" totalcount="4" value="ATAAAGCGCTCTCGGCCGTAAGCGTCGAGACGAATTTGCCAACACCGACTATAAAGATTATGCGATCCACGCGCTAGTGGTATAAATTATGCCGGCTAAGATTGACTATCCTGATAATGGACTTTGCCGTGTCCGTGAGAGACGAACGTACCTACTCTCCGACAAATAAACAACGTGGTGCCCGCTAACGTTGATCGGATGTATGGAATAGACTGGGGTATGCAGTGGCATCCTGATCCGTTTAGGTCTACTTAACACTTATCCATTCGCCTCACCGGCATAATGAGCCCTTTTGATCCCTTGGAAGAATACGGCTCGGCCGGGTTTGAGATACCAGAACGACCGAAATTATCGTGGCAGTAGGATTCCAATTACGACCTCGTGTGTGTCATGATCGACCGGGACCAATCAACAGGTCTCATTTGGTCTCTAACCATGGCATTTGGCTCTAATGATACGCGAAATTAACTTGCCCGATTGGGAACGCCCTTCCATCTGGGTGGTGCAGTCCTTGACCCGCACGGGTCGGTGCGGATCTAGGAAGCTCTCTTCTTCCGCGGAGACTGAGGGGGGGTTACTGGCTTCTGCTGAGGGGCGCCCGTACTTTACTAGCTATCGAAAGCCGATCGTGTGTCACTGGCGCGCTAGGAATGCCCCTACGACTAGCCTATCTTCATCGCTACGCACTAGCCACCGGATCGACCTCGTGCCATCTTTTCACAAGCACTGACTGGGAGACGACGCAGTGATTCGCGGTGCAGGGTGCTTGGGGACGGGCCAGCAAGTCTCAGACTCGTTAACCAAAATCCTCTTAAGCAGGTTACTGTGCCAGCTGCCCAGTGCGACCGTTCACGCCCTCCGCCGGGAACAAAGTATACTCGCAGTGTTGGGATCACGGGATATTGGCACCATTCTTAACAGTCGGCAACTGAAATTGTGGCCTTTACCTCGATTATGTTGGATGACAGCCCCAAACGAAGGGGACCCCTACATAGAGAGC"/>
                    <sequence id="seq_t14412" taxon="t144" totalcount="4" value="CTCATGTTCCTTTGTAAACGCTGGAGCTTAGCCAGTGCTTCTGCCATGGTGTCGTGCACGGCGCAGAGCCCAGATCAAGTCCTTTTCCGTTGACTCCGGGTTTCGGACGCCACCGATACTGAAATCCCACGACGCTGCTAATCCTAAGCGATTAACCGTGTGTTACCGCATAGTGCCGAAGTTTACTGAGATCAGAGTGGATGCCCGGCAAAATGTGGACGCTTATGTGAAAGCTACGAGTGAATATGTAAGCGCTCGCAAACCACTATCCCGTATAGGCGCGTGCGCCATGATGGAATTAGAGGTCCTATACCGATGACTTATTACCCTGTGTAAGGAGGACTGAAGCGTTAGTTTTAACCGAATGCACTATTCCTTTAGGGCCTATCGCCAGTGATAGGCCACGAGGGAGAATCCTATCCAGTTTCCAAGTGGATGAAAGGGCCCCGTATAAAAAAGAGTACAGCTCCGCAGAGTACGACGTAGCCACGTGTCGGCCCCCCACCACTCCTTGAGAAGCGGTGATCTGGGGCGACGAATCAATAATTTCCTTATCATGCATTATGAGGGATTTACTCGTACGTGACACCCTTATAATGTGAAAAGTGGATTGTAATCCGTTGCAGGCAAGGACATTATGGCTGGACTGACACAAGTAAATGTGTGGCTACGAGAGTAGGACAGTCTACCGTGTAAGGCAGGGTGTAAGTTCGTTATGTCGGAATGGACGCGTTATTGTCACTTATTATCCATGCCACATCCGGACCTGGCTCTAAGAGTGTGAATTTTAAAGTAGGGTCAATGTTAGCAAGTGCGTTGGTGTGACGATTGTTTCGCTGTTAACGCCCAGACCCACTACATAGTGAGGTGCGATGACCGGAGCAACATTATTTTTGCGAAGCAGCGCCATGTAGTGACTAAACCGTATGACATTACCAGCTCGCGCGCTCAGAATGTCTGTCATTGACACAAGTTCCAAAAAGTAACACGACCTATAGTC"/>
                    <sequence id="seq_t14512" taxon="t145" totalcount="4" value="ATAAGGGTGTCCTAGATTTTTCCTACGTATAGTATAAGTGTAAGTCCGGTATGATGAACGTATATTTTCAATTAGAATTGCCTAAACAATGACCCCGGATGGTAAGGACAATACTGGGCATCGTTGCTACGTGAGTGTAACAACCCCGGTCTCAAACACACACGAAAATTGATCTTAAGAGAAGCAGCTATCTTCAATCGTACCAGAATTGAGTGCATCCCTTAACCCTACCAGTCATTGGTAATTTCCCCTACGACCTGGGTGTGACAAATCGCCTGGTCGGAGAAATCTGCCGACTGCTCCTTTTCTGGCGTATACGCCGGCCTCCGGTCGGGCGGAGTCACGCATTTATGTTCATTATCTCATCTTTTTACCCGGACCCGGTTGCGCTCGGAAGATATTCGTCTATGAGGAGGTTCTGCTTTAGTACCATCTAGGTAACCAGCTCCCGGACGTAAAGGAACACCAGACGCCCTGGCTTTGTTTGGATTCGCTTAGGAGGGTGCTTGCCTGTGTGCCTCGAGCTCGCAATGGTGTACGTCGGAATTGCGCTATACTAGAAGCGTTCCAACCTACTAATCCCTCACTTTGCAAGGACTGGCTTATGATTCTGCGTAAATGGAGCTACTAGGGGTAGTTACGCCAAATTATTAGCCTTAACCGTATTAAAAGCCCGTTGTTACTCCGTTGCTAGAACAAACGTCCGGGATCACCCGGGGAGATATCCGGAGTTTAGGCGAGCTAAGGAGATGGGTGCCTAAAGGACCTGGATATGAGATACTCCTAGTGAAATTGGGCTTCGTCCAGGCTACGCCACACGGCCCTCGGCACAGCTCTCTTCTCGCACTTTGCGCCGAGCCGAGCGCGGTCCCCCTCACAAAAAGTCTCAGCTAAACAGGAAATTGGATCCGAAAAGAAAAATCTTATGTGTCTGCGCGCGATTTTGCTTAGGCTCCACTGACGGATCCTCCTTGCGGTAGCTGAACTTATTGCATCGGCA"/>
                    <sequence id="seq_t14612" taxon="t146" totalcount="4" value="GTACTTGAGCCGGAGAAACACTGCTGCGAGATCGAGTGTCTAAACGTAAACGGGGTTCTACGACGTTGACAGCGGCACGGGTGCGTGAGGCTGTATATACAGAGACGAGTTGCTCTCCCGCGAAGACAACTTTGTTTGTAGACCGGCTCGCGTCTTAATTGCTTTGCGATCCGCGAATTAGGAGGAACACCCAGAGGAAAGACCGGCGTTCGCAGTACCACGGCTGTCTGGATAGCAGCGCGACCATTCTCTGCCCATATGATTGCGGATAAACCCGTGAATTCCGTTACGCCGGGCGCGTTGGAGCGTCGTGGGGGTCTCTAATCAAACGCCGCGGCCGGGTACCTTCTTCAAGAGAGGTAAGGTCGTCATAGAGCGGGAGGCATCGTGTATACAGGACAAGCACTTTATTCGTTTCTATTACTCTGTCGCTTGGTACTTGGCCGCGAATCCGTGTCGCCTGGCCCTAAATCTGTGGATCGCCTATAAAGCGCTCATATAGGAACAGGTAAATGCGAAGTTTGTCGGCCACACAAGGCGAGAGGTTTCTCCCCTGTCACCTTATACGGGATGCATGGTGTACTTCATTCGATGAGATTTTGCGACCGTACCTCCGGTTGTACCCTGGCGTAAGTCAACTTAATTACAATAAATCCTAGCCCATATGTGAATAATTACTACATCGTGGCCATTCTCTTTGCTCCAGGTGAGGTTGAGTACCACCTGCCCTTTACAACAGATCCTACGATTGAGGAGCTTAAGTCCGGGGTACAACGTAGTAGACTTTGGGAAAAAAAACCGCCGTGAACATGTCGAAAGTTCCGAGTATATATGACATCTCACATGTACGAAGAATCGCCCGGAGAACCGAGAACTCACCGAGAGTGGCGGAAATCCATTGCAAAACTAAAATATTCATCAATGAGCGTTGAGAGGCCCTTCCCTGCATGCGCTGCGTGTCCTACGAAGTTAGAAGAAAAAGGCCTAGCGTTGAATTCCC"/>
                    <sequence id="seq_t14712" taxon="t147" totalcount="4" value="TTTAGGCGGGGAGTCGCATGGGCTCGTGCCGGCTTGCCCTTGGTATATGGTTCACCGTTTTGTCGCAAGCGCAACTAGTGACTGTTCGGCGACCCTGGCGTTGAGCCGTGAGAAACGTGGTAGAGGTCTTCTGCCGCTTATAGGACCGGACACTATTCACACCCCCCCTCGAACAGGACATTGTCATGCCAAGAGTACGCATAGTGAATTCTCGATACGTTCGGTGCCAGCACGTCGAAATAGTTTCAATACTACGTCGGATGTTGAACTACGGCATCGGGCAGGTGTCACGTAGCGGTGGATACGATCAAGGTGTGCGTTTAAACCTTAAGCTGAAAAAGTTAATCGGATCCTGGCTCTGAAGAATTCGGGGCACCCCTGGGACGACCTCGCCCCCTCGGAATTAAAATGGGGATGGTAGGCCTTTCAGAAGTCTCAGGGCAAGGATTGTCTCGGGACCCTCTTATTTGTGGGAGATTAGCGCTTTGGCAGAGTCTCTTCGCCAATCCACGTCCGTTCCTGTGGCGCCCATTGTAAGCTTTTAGTGCAGCGGCTTACGAAGGCAAAATACTGTCCACGTGTAACAGAAATGCGTAATTACGCAATAACCGAACCGTGTACGCGAGAGTAACCACAATAGCTGGACATGGCGTTTAGAACCCAAAGAGGTGCGTGCCACCCTTGGCATCGGCCCGCTTCCGTGGCGTAGCTGCTGGAACTTCAGGAGTAGAACGCTCACCTTATCGTGGAAAGCTATCGAGAGTACTACGTAGGCGTGCTAGCTACAAAGCGGTGTTAACCCCTGCCCCTCGTAAGTGGCAGCTATGAAGGATAACACCTATCCGTCGACCCCGCGCGTGTCTCGCTGGCTTCCCTTCCAGCGGAGTCGCCAGTGTTTCGTTTCATCTAAGTTGCCGGGGTTGCCTTCCTGCTAAAATAGGACTACTGTATAATGGATTCTAGGCCACTTTGGGCAGCCCGAACAAGGGCCCACCGCGAC"/>
                    <sequence id="seq_t14812" taxon="t148" totalcount="4" value="AAAGTGCCGTCGGAGGTTTATACGTCGGCATGAATTCTGCATAACCCCCTATCAGGTGCGACGGTACGTAGTTTGCGCCCAAGACACGATGGCGGCCAATGCTGCAGTCCCGAATCAGCCTTATAGTTATGCCGTTCAGAGACCACTGTTCTTGAACTGGCATTAAGATACAACGTGCTAATCATAAATTCAGGCCATTTAGCTGTACTACGCTCCACTATTCACTCCGCCCTTTTTTAGTTAAGCTCTCTAACCTACTGATAGTACAGCACCCGCTGGGGAGTGGTCGTCTCGTTGTGCGCTGCACAGGGTAGTACTAACGGATTTCAGTAGCCGGACTACCTTAGCGCCTCCCATACGTATCATATGTTGGTTAGACCGGATTTGCTCGCCAATCATATGCTCCTACATGCAAGCGCCGTGGGACTGCTGGCCATCCCTCCGGTCCCCCTTCCTATGCGAAATCTGGACCGCCAGGTCATAAGGCCACTGGACCTGTTGGGATCTCGGCACGATCCCGCAAGATTGCCGGTGGATTAGCTAACATGCCATTTTTCCTGGAGCAAATCAAGGCTTAGACGTAGCGCCTTGTGGTAACCGTCACATATTTCGCAACATCTATCGGTCCTTCGAGCACTCGCGGACGGGGATAGGGGCTAGTTTAAGTCAAAGATCTTTGCTGGAACCTTGGGCAACGTTCCACCCAAGTACCTCCCTCTACTAATAATTATAGTGTGGTACCGCGCAGTATTAGACGTCTAGTTATTCGTGGATGACCCAGTCCTTGTCCATTTCGTTCACACGATATATAAGCTTCAGGGTCCCGGACTCAGTGCGCCCACCGAGGATTGATTGCGCCAGAAGGTGACCCACATGGCGAACACTATCAGGGTCCGGAGGAATTGGCATCCAGAATACTCATAATATATTTACATCCCGGCTATGCTACAGGTCCCGCTAGTCGACCCCGATTATTGCGATGCACCGAGTTGTAGAGGAC"/>
                    <sequence id="seq_t14912" taxon="t149" totalcount="4" value="GGTCTTGAGCCGGAGGAAGACCGCTCCGCAACCGAGAGTTGCCTCTTAAACCGAATTCTACGAACATTAGAGCGGCTGGGGGACGTGAGTATCTATACCCAAAGTCGGGGTCCTCATACGGTCTGACAAGATTGTTCGTAGACCTGCCTTCCTCCTAATTGGCGCGCGATTCTCGAACTACGAGGAAAACCTTGAGGAATTACGGGCGGGCGCCGTACCATGGCTGAATTGATAGTAGCGTGACCATTTTGTACCCATATGATTACAGGTATACCGGGGAATGCCGTTACGCCGGTCCCGTTGGAGCGCGGGGGGCCTTTATACTCTACAGCTGCGTCCGGGTACCTTCTTCAATAGAGAAAAAGTCGTAATAAAGCGGGAGGCATAGCGTTCAGAGCACAATACCAGTGCACGATCCCATATCTATGGCTCTTGGGTCTTGTCCGCGGTGCCGCTTTGCAAGGCACTAAATCTGTCAATCACCTTTAAAACTGGCATGAAGGCACAGGCATTAGGGCAGGTTGTCAGCTACATACGGCTGGAGGTGTCTGCCGTGTGACCAGATACGATCTGCATGCTGGACTCAATTAGATGAGCTTTGGCCATTGTACATCCGGTTGCACCCTGGCGTCCGTGCACTTACTTACACTAATACCTATCACGTATTACAACTCTTACCACATTGTGTCTATGCTCCTTGCTCTGGGTGAGGTTTAGTATCAGCTTTCCTTTAGGACATCTCCCAGCCGTGAGCCGCGCAACTCGATGGTACCAATTTAAAGACTCTTGGCACAAAATCCGCTGTGAACATGGCGGAAGTTCCGAGTCTACATGACACCATAGAATTAGGAGGAATGGGCCGGACAACCGAGACCTCACCGATTTAGGGGCAAAACCTTTTAAACACTAAGATATGCATCGATGAGCGTTGAAACGCCCATCAATGCATGCGCACCATATCCTGCTAAATTACTGTAAAAAAGAACAGGCTTCAATTCAC"/>
                    <sequence id="seq_t1560" taxon="t15" totalcount="4" value="TTAGGCCGCTGGCTGTCTCAAAAGTAGGAAGAATGACCTGCCGTGTGTGGTTGGCCAGACTTTCCGTGTGGGAAGGAGTATTGGTTGTCTTCTTTGGAAGCGGGAGTTTCCACGTTAAACTAAGCTGCATCCAGATAACCTCATGCGTTGCTGCGCTAGGGACTTATCCTATTTGCTAGGCAGTGTACGAAGCAGGGCAAATGGTAGACGCCGGATAGAGACCGGCAATCACACGGTTGTCTTGACTCCCCCGCAGTAGCTGCGTATTGCGCTCCTAATGGGTCGTCACTAACTATGTCTGTTGACTAAGAACGATGCTCGCAGACGGTCCGATGCAGAGGAGCGCGTCAGTAGTCGACAAGTGCCCACCGAAGCAAGCCCATCGTACAAGCGTAAGGCAACTTCATAGGGGGGCCAATAAGTATTTATTCGGTCTAGGTCTAAAGGCATGGATATAACCGGGCGGTGAGTCAGTTCTCTGAGTCTCAGCTATAACAGTCGTGTCACTTCGAACTGAATAAGTCCCCATCTTCTCCTACCTCCTCGTTCGGTCATGTCGGAAACCCGAGACACCTTGTGGCTGGCTACCTCATTTCTCGCGTCACGGTCAGCGTACAGTGCAGAACTAGGCCTCGCTCTCGTACTGCGTGGCTTCACCTAAAACGGCTCATCTCTAATGGATACAGTCCATCCCATGCTTAATGGCGAAGCTATGACAATAGCATTTGTCATGTCGCCTTGGGCCGACTAGCTCGCAGCTGCGAATCAGCAAGTCAATAGAAAGTTACGGGGCGCGTCTACGAGTTATCTGTTCCGCTGCCTTAAGATTACAACTATGCAAGGCGGTAGTCCCAGTGACAGCGAGAATCGCCACACTCAAATCTTTGATACGAGCACTAGTAAATTTGGGTACACTAAGGAAGTTCCGTGCTTCTAACAAGATAATATCTGTACAAAGGGGATGTCCCCGGAGATCCCCTGTGCACTCAGTCTTAGAGCC"/>
                    <sequence id="seq_t15012" taxon="t150" totalcount="4" value="TCAGCCCTCTAGCCACTCCCTATGCGCAACAGCAAAAAGCATAAGAGACAGCTGGACTAATGATTTATACACCCATCTTAAGATTCTTAGTCTGGGGGGATTCACTGCCGTGTCGCTGTTCACAGACTGCTGTGAACCGGAACCACCCATACCAATATGGCGGGGGAGCAGCAGGCACGGTCAAACAGCTGGGCTTTCTCATTCGATATGCTAGCTTAAAGAACTGGACGCTCCCTTAACTCGTTAATATCCCAAATCCGTCCGAAGCGCCCCGAACCGGCTGCCTAACCCGCGCTTTCCCACACACTCCCGGCCCATGTGGGTGAGGCGCGCAAGCATACGGTATTTGTGCGTCGGTCCTCAAATGTACGAGCTGGGTTCAGTTTGCTTTCGAGCTCTCGATATAATTAAGTTAGACACCTCGATATTTAGGACCGACACGCCCTTGCCCGTCATTCACCGGGCACAATACTAGGGGTGCCAGCTCCCTTGCACTAATATGAGTGTTACATAATGGCTCATAATTTTATTGCAAGTTGCATTAGGAGGGGTTGCTTAAGCCACGTTCTGTGAAGATCACGGTAACGCCTCGTGCACCACCAATACCGGAGCTGCGACTCCACACGCATGTGACCGAAAGAGGGCCGACGCGTTTGCAATCTCGGCCGTTAATTTCTCCACCCCCACTGTTGAATACGTGCACACATCGTGGTTACCGATGCCGGAGACGTTGCTACATAGCGTATTCCTTTTATGTGAGCGACATGATAAACTGCTCTCGATCCCACGTCGATGACTGCTATATGGCACCTAAATGTGCTCCACATATGCTGGTGGCTCGTTGCTAATACAGACTCCGACGAAATAATACTTACGTAGGAAAAATGCCTCTGTTTTACTAGTAAAGCTTATAGTAAGGGACGGTTATCACTTGAGAGTCACGCCGCACTCTCCCGGTCCCCCCCGGCTTTGTCGGGCCACGATCTCTTTCTTCTGGCTC"/>
                    <sequence id="seq_t15116" taxon="t151" totalcount="4" value="TTGTGAGCTATTGTGCTGCACGAGGAGGTGTGTTCCATGTCAAAGTCCTTCAAGAACCAATAGGACGTGAGTTTAGTGTAGGTGCTCTTACCTATCATCACAAACAGCGGCCTCTACATGGAGTATATTTGGGGTAACGCATAGGCCCTACTGCCGGTCGCAGGTAAACGCCCCGCATATCTTGCTGTTAGTCTTGTATAGCCCTAAATATATGCCCAGGAAAATGTTAAGCCCGGGATAAGACCCGATGAATACAAAAATTGCAAACGGGCTAATGATTGCGATCCCGCGAAGCTGAACTGCGCCGACGAGCGCTCCTACAGAATTTCTGGTGAGGACGACCCCGTGGTCCGATCTAGAACCAATAGGGCTGGGTATACCGACCAAGGGCCGGTCGCCTATAAATTTTAAACCACCGTACGGCTATACTCTGGAACTCAACCCCTTACCGTGGGTAATGTGATAGTAACTACCGTTTCTCTATATCCATATGCTAGGATTGTTTAGGCACAAAGGGCCTGTGGCCACGCGGTCACTACGGGCAATCTCTGGAACACATCTATCAGAAAGATATAAGTCCAGGGATGTATCGCCAGCACGGCGTCAGCAACACTAAACAACCCATACATGCCCGCTTATATGCTAGTTATGAGAAGCTGCGACAGGGGACCATCCAGGGAACGGTTGAGTGAAGCATGATTATTCGTAGAAATGGCTTGTTACCTAAACGCACTCGGGATGGGCGCACAAGCTCAACCCTATTTTCTAATATTTCTAAGTCCGTCGCTAGAACGTGTTCACAACCAACCGAGGTAATTGACAGAGATACAGCGAACTTACTTTTGGCTTACCGGGCACTGTCTCAATTGTCTGCTCTGCCTCGAAGACCTTAGCTAAGGGGGCGTGCCGATGACGTCGATGGCCATCTTGTCGCAGATAATGCGGAGGGCACTGCACTCCATATTGCGGGGGGTCATCGTAAAAAAGGACATTGGCGACA"/>
                    <sequence id="seq_t15213" taxon="t152" totalcount="4" value="TAATCGGGCCGGAGTGCCAGGTGTTACCCGGATGTGGTGTGTGGTACATTGCTTAGACCAGGTTAGCCAGCATGAGGTGACCTCGCAGAGAGCTCGGAACATTTACTGACACAATACTGGTGGCCTTTATGCACTGTGCACTCATATTTTAGCTATAAACCACTCAGACCTCAAGACCCGGATGACGCCCATCTGCAGGCGTGGATTGCTCCACCACCCTTGTCATTCAAAGATTGCGCTCTCCGCCTTCGGTCCCATATGCGAGATAGCCCTTGTCCAATCACTAACCGTGCAAGGGATGAACCAAAACCTCCCACGGAACGCTATTGACTAAGCCCCATCCACGCGTTTTCGTGCACATCTGAATCCACATACAACCATATCCTTCTGTGTAGCCTAGCAATTCTTATGATCGTCAATCTGCATACACAGAGTCTAATTTTAGGTAAGGCTGTGCTCAAGCTGCGCGACGATCATCTCATTAACCGACCTCGTTGTACAGTACTATCACTTGGCTAGCGGCGAGAAACGCCTTTCTGAGTGTTCGTTGATCACCTCTATCTCCTGGTACTCGAGTGTTGTCCATAAAAGGATTATCCGCATCCCTATTGAAGAGTTCCTATTTCCGTCGCTGCGAACTCCTACATCAACAGTCTATATCCTACAGTCGAAGCGGGAGGAGAGTAAAAACGAAGTCAATGCAAAGCGACTGATAGGATTAGAACGTCAGTCGGGACGTTATTATTATCCTAATGACGTTGTCATCGGAACAGGACAATCCATCCGACTAGTCCATGCGGATGCGCCAGAGTAGTGGATTCCTTAACATGCGTACCACAGGTAGTCAGGAGATGTATGTTCTAGTCGATTAAACTCATTCGCTACACGTACAGCCGCCAAACCAATGGAATAGTTCCAGGCAGCCCCCGCAAACAACATCGGTGCAGATTCGGCTAGTATGAACATACGTATCCCGAGTCCCAATCTCAAAAATGCCTAA"/>
                    <sequence id="seq_t15313" taxon="t153" totalcount="4" value="ATGCTGGCCCTACAGTCCGGGCGCATTGGCTTGCTGGGCTAGGCCAGCCGTTGAAATTGACGATAATATCTTGGCGGGGGGGGCGGTGCTCACTACCTGAAAACGCATCGTGCCAGAGTGGTGCACAACCTGAACTCTTGGAGTATTCGGACCTCCTCGCGGGAGGTGTTCCAAATTTTACGCGTCTAAGGCATGCGAGTTCATAGTGCTATATCTAGGAAGACGATATTTCACATTTAACGAAGTAACCCTATCTCCACGTCTATATGAATATACCGGTCATTCCTTAGAGTGTGTCATGGCGCATCAGGAGTGACTATGTGCATCGAGACCAACGCGCCGTCCCACCCCCACAACGACTACCCAAGAAAAGGAGCTTTCCATTTTAGTATGCGATGCTAGTGCCAGTTCACGGTGCCAGTCCTCAAATTCGTATTAGCAGGCGGAGAAAAAGCGAGGCCTTTTCTTTAATAGAGCAATCGCAGTGATGGCGTGGCGCTGGAGGCGTAATAGTTACATAGTGCATAAAAGTTGAAGGAGATAATAACACGCGGGTGGACCCGACAATTATTCCCCGAAAGATTACCACATACTAACTGCAGCGCACTTATCAACAGTTGAACTTGACGTCGCTGAACTTACAGTCCTGACGGGCGGACCGTTCCTACGAGTAACCTGTGGAGGAGTTCAGGGATCTAGGGCGAAGATTCAAACCAAAGCCGCGCACGGTGTCGGCTGTAACCAGGGTGTCTGCACTTGAGCATAGCATCACGGCGGTTGGGTTGAGCCGGTCTCAGACCGCGTTAACCAGTTTCACAGCCTCACTAAAAACTGACATGTGCGGGAGCGAGTCTGCAAAACAAGGTTTGCCCCTATTAATTATTGGTGTAGGACGCCGCGGTTGAGCGTCGTTGATGGTATGTATCATTGGCAAGCCTGGCCCACGCTTGCGTTTTATGAGCTGGTGGGTGGTTAAGCGAAAGACGGTAAAAGTCTGACT"/>
                    <sequence id="seq_t15412" taxon="t154" totalcount="4" value="GTAAGGTTATCCTTCCTTGTTCATACGCATAAAACTAGTACTAACCGAATAGCCTGTACAAATATGGCCCATTTGAATTTACTAAACAGTGAGACCGCCTAGTAAGGAAACTACTAAGTATCCTTGCTAAGTAAGTGGATAAACCCCTGTCTGAACCTCACACACAACATTCTGGTCATGGTAGCAATTTTCTGCTACCGATCCAGAATTGAGTGCACTCTTCAGCCCAACTAGTAGTTCGTGGAGTCTAGTAGGTCCTGCGTGAGACAATTCGACTGGTGGGATATATATGCGAACTGCTCTTTTTCAGGCGTACGGGCCGGCCTAAAGTCGTTCGCAGCCGAGCATGTAGTGTCAATATGTCATCATTTTACCAGTACCCGGTTTCGCGCGGCGCAGTTCCGTCGATGTGGAGGTTCTGCTTAACTATCGTGTAGGTAACTAGCCACCAGACGTAAAGAAACTCCAGGTTTCCAGCCTTTGTCCGAGTTCGTTGCGGGATGTGCTAGCCAGTGTCCCTCGAGCTCGCAATTGTGCAAGTCGGAATTGCGCTATGCTGGTAGCGTACCAACCTTATGATCCATCACCTTACAAGGAGGGGCCTCTGCTTAAGTCTTAATATCGCTGTTTTGGGTTGTTATTCCAAATTATTGGGCATAACCATATAAACAGACCGTTTGTACTCCCTTTCGAGTCCCAAGGTCCTGAGTCGCCCGGTGAGATACACGCTCCCTCGGCGTTCGTATATGCTTAGTCCCTAGGTGTCCTGGAGAAGAGATGCTCCTAGCGAAATTGGGTTTCATCCGTATTACGCCACACGGTCCTCGCCACCGATCTCTTAGCGGACTCTGTGACTAGTCGACCGCGGTCCCCCTCACAACAACTCCCAACAATACGTGAAATTGGGAGGGGAAATAACATTTTAATGAGTCAGCAGCCGATTGTGCGTTGCCTCCACTAACCGATTGCCGGTACGATGGGTGACCTTATTGCCAGCGCG"/>
                    <sequence id="seq_t15512" taxon="t155" totalcount="4" value="CGTAGGTTAAACCAAAGGCGGAGCTCTTAGGTAAACTCTTTGGGTGTTAAAGAATATCCCAAAAGCATGTTTGCGGCGGGGAATGGCTGAGGGTGATCCGTTTTGGGACTGACTCATAGGTACACCCGCTCGACAGACTCAATCTTAGACCGGCCGTATTATAAAATAGTAGTGACATAGGACCCTCTAGCCAAACGCTCGTGCTCTAGAAAATAGTCCATCATTCACTGGCCTCTGACTCGTACAGGACGAAGGTTTTGGGCCTAGCTTTGCGCTTGGGGCTATCCAGTGGGATGATCGGATCATGTGCGGCTTTCTAATAAATTCTCTCGAGTTCTGAGACCTAGTAGCTTACTTTCCGGAACCATACGTACACCACGATATCGTGGTTGGTTCCGCATATTGGAGTTGGTACTTCATTCGGCGAGCGGTACCGGCGCGTAACGAAAATGCAAGGTAAGATCGGCTAGAGTATCATAGCGACGCAGCACGCTACTACGGACGTGCGACACACAAAACGCTGGTCACTCCACATCGACAGGCCCATACGCATGCGGACGACTCGATGTGACGGATAGCACGGCTGTTCGGTGAGCCGAGAATAATTGCGCGAGCGGCGCGGTTATCATTCCCATTTAGTTGCGCATAGGGGTTGGCTAACAGACGCGACCCGCCGATTTACACTTAACCAGAAAAGACTGGAAGTGCCTGGTATGTACCGACTAAAGATGACGTTTTAACTGAGGTTTAAAGCGCGACCTTTTCGGTCACAAATCCGTGTAGGATTTACCGTTCAGAAGAATCGTTAATCGGCGAAATACACGGCATCCCCTCTGGCACAAACGAAGTCCCTTGTCGCCCGCTCTGACAAAATTCCGTTTGTTCTGAATGTGTCGGCGTCCGAGCTGTGCTAGCGTGATGTGCGTAGTTGTCTATGTGTCGAGACTTCAGCGGTCTCCCCGTGTGGGATAGGTGCCCGGAATGGGCTGAGGTTTACCCA"/>
                    <sequence id="seq_t15612" taxon="t156" totalcount="4" value="TGACCCCCCTAATTGGCAGAAAAGGAAGCAGAGTGTCCCGCCCAGTGTTAATGAGTTGAGACTAGGTGCGGGAAGGACCCTTGCGTATCAGCTACTGAAATCCTAGCTTCGGCTTCACAGTTGGCCCCATCCCGACACCCTCATACGATCCCCCGGATAGGAATTACCCTATTCGGTATGCAAGGCCGTATGCGCGGCAGTTGTCCAATGCAACCATCGTTTGGGTGGTCTCACGGTGCGCTTATGTGCCCAGAAGTTTCAGCGTATTGTGCTCGGAACGAGAGGCGCCTTAACCTGCAGTTTGATAAAGGAGAGACTTGACGTACCGTGCGATTTTAACCATCGAGAATGTAGTAAGCAAGTCCCCACCGATACCAGTCGTAAGTAGAAGCGAATTCTATCTTGCGAGGGGGAGCTATCCCTTGTTGTTCCGACTTGACCTCAGGCAAGGAATACATAATGGCTGTCGGTCAGTCCGATAAATCTCGACTATTGTCGTAGTGCCACTTCTAACGGAGTAAATGCCCCCCTTCATTGCACTCCTCTTACGCCCCCGTAAGTAAGTCGTCCCATTTTGTGGCAGGTGGCCTCTACATTCATGGAAAGCCCAACGTATGATTCACGTTCATCCCCCGCTCTCTTACTGCTCGGTGTCGCCGGTAGCTTCTGATCTCTCGTGGTATGAGTGTAGCCCCAGCTTAATGTTGGAAGCGATACAATGTTGGACCTAGTGACGGGTTCCGCCGACTCGCTTACTCCTGCACACCGGCACGTGAATGGAAAGCGTTTGGGAGCGGATATGGGCCAATTAACCACTGGACAGAAGGCTAAATCACTGAGAACTGTTGGTTCCGGTGATAGTTGTGGTAGTCGCCTGTGAGATTTCGGCACTAAGACAGGTTATCTCGGTAAGATTCCTCAATTAGCTAACCTCGGACGATTTGATGGCTTGCGCTAGGGGATGTCCCAGGCTATACTCTGTGCAATGTGACACCCGGCA"/>
                    <sequence id="seq_t15712" taxon="t157" totalcount="4" value="GGGCGGGCCGGAACCATGTGTGCACATGGTCAAACCTCGCTCAGATCAGGCCTTCATCGCGCTATTGGGCTCCAAGGCTGCTTTGGCGAGGCAAGCACACACATGTTGTGGGGAACGAGGGACGCACAGCCCGCGTGTTAGTTTGCGATGTGCGAGGCGAACGAGGCTTTATCGGTGACGAACCTTATCATGGGCGGTCTTTCCACTCGTATTGATCTCCCCAATACTCAGATTTTGGTAGCATGTTCCCGAGGAAAGCAGATAATTGTTTCAGCGCGGATATTGCTCTCGGTCCCAGTGAGATAGCCAACCAAGTCAGTCGGTGGGCCGACAAGGCGGTGGGTCAACGACTACCTCGACAGTCGTGCATCTCTACGATCTATGGATTGTTCTAGTTCGGCTGTGACCACCAGGTATCGCAACCCCGCACTACTAAACCGGGGCGTGTCTCTAGACAAAGGACACCCGGAGTAGTGTGTCAGCTGTCCTCACGTTGTGTTGTGCCTCCTGGTAGTCTTCAGGCCTAGAGCCTATCTGGTGGGCGGGTTCACGTAGGATTTTTGGTTTCCGAAATTCATTGTACGTGTAAAAGATGGTAACGTAAGTCTGGGATGGCTCCCCCCGAATGTACCTGTGCATCTTAACTATACCCATAGTTCCAAGGGTAGCGAGGCCATTTTATAACAGATGAGCCCGCCTTCTGAAGGCCGAAGCGATCAATATCTACCCCATGCCTAAACTTGTACGACTATTCAACTAGAAAGGGAATCCGAAGGACTTGGGATCGCACGCTATAGGACTCCAAGCCACCGGCGAGTCAATTAGGGGTGTCTAACCAATTTCTAGCTATATGTCATCGCTTCCACTTCCGAGCCGATCTTGGCACGTTTACGGTCTATAACTCCGAACCCTCGGGACCAATTGACCACAGATACATTAGCAACCTATTTCCGCGTCAGCCATGGGTTTCGACCCCACAGTATGTCGTACATTGGGATGC"/>
                    <sequence id="seq_t15812" taxon="t158" totalcount="4" value="ATCCCTCTCCCTATATGATCAACCCGACTATTAAGTAGCTGTTTCGGACTCATAAAGTCATGCCTATCAATCCGGGGAGATCTAGAGCAGTCGGATATCCGGCGCCCCCCTGCGGGCTCGGCATAGTAGTGTGCCGGGGGTCGTATAAGAATATATGTTCGCTTTCAGCTCTCCCCCTTAATATCGGGCACACAGCGAATGCCAAGTTACTAGGCTGGACGAGGCCCTTATACATGGGTGGTAAATCTAAACGACCTAGTCTTGAGAACCCCGTATGGGGCAATCGGTCAAGCGGAACAAGATGCTGTCGAAAGGCTCGACTAAGACTCGGGGCCTGAACTTGCTTCGGGCAGGAAGCTGGGACCGGGACAATCCCTTTTGTGGTTTTGATGCTGAGCGTATTGTGCGTACAAATTCCCCCTCGGTCTCTGCCCTTGTGGTGCTCGCCCTCCGAGCACTGCCGGGACCCTATGCATGATACTCCTACGATTCGATCCGAGCTGCCATGTAGCATAATATACCGGCCTACGGGCTAGGTCATCAACTCCAGGCGCAAGAGCTAGTGCGTCAGTTGATCTATTGTGCCCTTTTACCTAAGCTGGCGGGGGAAAATTGAACAGGAACAGGTAGCCAGTCGCGCTAGCCACACCCATACACTTTTCTGCGATTTACTTCTTTTGCTAGACTCTCCGCGGCGTGGCGTAAACGGAATGACATTTCGTGACCTGGATTGGGTTTACTGGCTATGGTAGACCCCTCACCTACGGGGTAGAGTTTATGAGAAATACTGCCCCTTTATTGCCGCGCTGGGCCCCTGCGGGCTCAGAATCGGTCACTCACACACACGCGAGGGGATAGGGTATTGGTACTTGCGAGCGTAGCCTTAAGTGATCCACCCAGCGTGAGGACGGTACTTCGATTCACACAATCTTTCTTCCCACCGACTATTCTGGCTCCTATGTGGCCGAGCCATTTACCAATAAAATGTACATCCTAGGAC"/>
                    <sequence id="seq_t15912" taxon="t159" totalcount="4" value="AACAGGCATAACATGCAATATATGGTCACAACCAACGTCACTAAAATCTATCACCCTGTCAATGATTGCTCCCTGTAAAAACGGGCTACCGCTACATATACACTCGGGCCTGGCGATGATCACCAACTACAACGAGTGCCCTACTCGCTACTGGCCTCCGACATTTTAGGCCGAACACTCGCTGGAGTGTGAGGTGTTCCGCAGCATTAACCTCGATTGGCGCGGCTGTTTCGATACTGCAGTTCTCCCCAGCCAGATAGTATCAAAACCACCAGATGGTCCCATCCCTCGAACGCACTTTGCACCTCCGAGCACGCGATCGTATTTCCTGCTACGATCGGACCCTATACGAACTTAAATCAAGGTAGCGTTGGGTAACGGGGTGGACCGCGCGTCATTTGTGCGCCTTCTACTATTGGTTTACGAAGCACGGGAAAGATACGATTTACTCGTGCAGGTGAGAAGACTTCCGTATTCCTGGCATAGGTGAAAATTATCCTGCGCGCGGAAAATCTGCTCGACTTCAGCGCGAGCATGAGTAGCATTACCATCAGGGTATAACTGTACGCTATCTATCGTAGACCTTGTATCACCGAGACCGCTCCTAGTCGCCGTAGTAACATCATAAGGCCTACCAATCTTGCCCCTGTGCCGGGCACAAGAGCGCTTTCTCCGCTCGGAGCGTTGGGTAAAGCCAGACATATCGCCGAATATATTATTAACTGTTAATGCGAGGTCCAGTGCCAGTTAGGAAGACGTTTAGATCCAATGTGTAAAACTACGTTTTGCATCGCGGTAGATTATAACGCGAGGAAATTCCTCCAACAACACCATTATTGCATTTCGGATCGCTGGAAGCTTCTTAATTCTCCCCGCCCAACCAGATTCCTGCGCAGAACCAACTGCTCAATGATCTACCCGGGACCCTAACTGCCTGCAATGAGACAGGAACCCTTAATCTCATCACTGCGAGATTCTAGACAAGAGGGCCGGGTGTGTA"/>
                    <sequence id="seq_t1660" taxon="t16" totalcount="4" value="TTATGCCGCTGGCTGTGCCATGAGTAGGTAGAAAGTCATCCCCAGTTTGGATTGCTAGACTATCGGGGTGGGAAGGAGTATCGCTTTTATTCTATTGAAACTGTAGTTTGGACGTTACACTACACCCTATACAGTTAGCCTTATCCGGTGCCGCGCGGGGGATTTAGCCAATCTGGTAGGCAGTGCGCTAGGCAATGCAAACGGCAGGGGCCTCATAGGGGACTGTTCTCACACGGTTGACATGAGTCCTGGGCAATATCTGCGCGCTGCGCTTGTAATGAGTCGTCGCTTACAATATAGGTTCACGAAGAAGGCTTCTCACAGTATGTGCCATGGAGAGGGACGAGACTGTCGTGGACAAGTGCCCACCGATGCAAGGCCATAGTAAAAACGTTAGCCATCTGGTGAGGGGGGGTAATACCTAGTTGCCCGGACTAGGTCTGACGGCATGGATGTAACCTGGCGGTGAATCAGTTCTGAGAATCTCAACTATCGCGGTCGTGCATTTCCTAAATGAAGAAATTCAGATCTTCCCCCACATGCTTATTCGCGCCTGGCCGCAAACAAGTCCACTTTCTGGCTGCCGACCTACTCTATCACTTTACGTGCAGCGAACTCGCCAGGATTAGTCCCCGACCACGTACAGCTTGCCTTCACCTAAAGCTCCTATTCTGTAATGGTTGGACTAAATTACCTGCTTAATGTCGGAGCTACGTCAGTCGCAGTCGTGATCTCGGCTTGGGCCGACAAGCTCACAGCTGATCATTAGCAAGAGAATGCTATATTACCCGGTGCGTCTACTAGATATCTACTCCGCTGCCTTAAGCTTAAATCTATCCAAAGCGCTGGTCCCAGTGACTGCGCCTGTCGCTAACCTCAATTCTTTGAAACGAGGCCTGGCAGGTTTGGGTACACTATGGTAGGTCCGTGTGTCGATCAACATAATGGCTAGACAAAGGGCACGACCCAGGACATCCTCTCTTCAAGCAGACTTGGGGCT"/>
                    <sequence id="seq_t16012" taxon="t160" totalcount="4" value="TCAGCTCTCTAGCTACTCGCTAGGCGCAACACCAGCAATCCTAATAGACAGCTAGAGTAATGATGCATTAACCCATGCTAAGATTCTTCGTCTGGGAGGATACACTACCCTGTCGCTGTTCACAGACTGCTGAGAACTGGAACCACCCATACTAATATTGCGGGGGAGTAACTGACACGTTCAAACAACTGGGATTTCTCATTCGATATGCTAGCTTAAAGCACAGGACGGTCACGTAAATCGTTACTATTCGAAATCAGTCCGAAGCGGCGCGAACTGGCTGCCTAAACCGCCCCTTCTCACACACTCCTAGCCCATGTGGGTGTGTCGCGCTAGCATACCGTATTTGGGTGTCGGTCCTCATATGTTCGAGCTGGGTTCAGTTTTCTGTCCGGCTTGGTATATAATTAGGTTAGACCTTTCTGTAGTTAGGCCCGACATGCCCTTACCCGTCATTAAACGGGCAAAATACTACGGGTGCCAGCTCGCTTGTACAAATAGGAGCGTTACATAATGGCTCATAATCTTATTGAAAGATACATTAGCACGGGATGCTTCAGAGACGTCGTTTGAGGACCACGCTAAAGCTTCGTGCACCACCTATGCCGGTGCTGCGTCTACACTCACACCTCACCGAAAGAGAGTCAACTCGTTTGCAATCTCGGCCAATAATCTCTGCACGCCCACTGATGAGCATGTGCGCACATGGTGGTTACCGACGCCGGAGACGTTCCTACATAGCGCATTCCTTTTCTGTGGGGAACATGATAACCTGTTTTCAATCCCTCGTCGATGACTGCTATATGGCACCTAAATGTGCTCCACCTATGCTGGTGGCTCATAGCGAATACAGATCGTGACGAAATATTTCGTACGTAGGATAAATGCGTCTGGTTGACTATCAAACCTAAATGTGGGGGAGGGTGCACACTTGAGGCTCACGCCGCACTCTAGCGTTCCACCCCGTCTTTTTAGAGCCACGATTTCCTTCCTGTAGCTC"/>
                    <sequence id="seq_t16116" taxon="t161" totalcount="4" value="GCTCATAGCTCTCAAGGAGCTCCGCATCGGGTGATGAGTCCACTGTTGCCATATAATTCAGTAATGGAGTAGCAGAGGTTCCACGATCGTCCGTACCCTGTACGCCGTTTGGAAGAGGCAAGTCATCCCTCTGAGCGGCCAGAATTCTGGTGGTCCATCATCTCGGGGACTAGAGATCTAGCGAAGATGGGCGCTGGCTATACACTTGGGGATTTGAACCTCAGTCTAGCTAGCCTTCTTTAAAACTTTCGCGCGGTCTAGCCTCGCTACGGGTGAGACAAACGAATCCTCTGGCTCCCTTGCGCATTCGAGAATTCCAGTCATGTCGTGGTATTGGCTAGCGTCTACAGGTACAAAGCATTAGGCCTGAAACTGCAACTGGGATAGTATATCGGGAACCTGCACTAAGACAGGATACGCGATCACAAAGTTTTGTTAGCGGCTGGCTATACCCGACTTAGCCTCCCGTGATTGAGACACATTTTCATACTCGAAACGAGGGGCGCCAATGCTTGAAGCCCATGTGTCTTGCGTCGTCATCTCGGTTGTTTGTGGGCCGCTACTCCGCTCTCTTATAGGCCATATTCAAAGATGGTAGGCTTAAGGGTTATAAAGGTCGCTCCGGGATTCTCTATCTCAGCAACTCGTAATACTCATTCATCTTAAGGGATGATATCCTAGGCGGCATATAGAATGCCTGCGAAGGATGTCGTACAAATCCGGCGTTCGGGTGTGAAAACCACACGGGGAATGTTCCTTTACTACGGCTGAGGTGAACCTCGGCAATTCGGTGACCTAGAACTCAAACGCATGACCAACGCTCCAGACTATCCCTCCATTGCCGAAACATGCCTTTCGGCACCAATTTCCTGCTGTCAGATCTGCAGTAAAACGGAGATCTGTGGTCAAGCACACTCGTCCCTGATAGCTCGCAAGTGGTCTAAACTTTTGGGAGTGCGGCATGAGGAGACACGTAGCGAAAAGCACCGCGGTATATTCA"/>
                    <sequence id="seq_t16214" taxon="t162" totalcount="4" value="ATATGACCTTGAGTGCTATACGAGCCGTTGTCTACCCTTTCTAAGTTCTGCAAGAGCACAAACGACTTGCGCATGTAGTTGGAGGTCATTCGTATGATTATGATCAGAGGACTCCACTCGGAGTATATGTGGTGTAAGGCAGACAACCTACTTGCGCTCGCAGGTAAACGCCATAAATATACCGCGGTTAGTCAGGAGCCGCTCCGTCTACTTCTCCAGGCAAGTGTGGATGAAGCGTGTAGGTTTGATAACTACGAAAATTCATAACGGTCTTACGGTGGCCATCCCGCAAGGATGATCGGCACCGACAATCTTTGATACAGAATTGCTCCTGGGGCGGGCCCCCAGGTGAGTTATAATACGAATGTGGCAGGGTAGTTTTATCAAGGGCCTGTCACCTGTGGATATTTAACGACCATCATGCTATACACTGGAACTCAAACTGTTTTTCTGGCTCATGTGATGGTGACTAACGCCTGTGTAGATCCATATGCTAGTAGTGCTTAACCTCCTGTGGCCTTCTGAGTCGCGTGGATTATGTGCCATCCTAGTAAAACTTATATCAGGGCTATTAAAGTCCAGGGCCCTGTCTCGAGAACGGCGTCGGTAACACTCAAGGACTCATATATGGCCACTTATATGTGTGCTATCAGTAGCAGCGACACCGGCTCACGCGGCGATGAGGTGAGTTACGTAGGTTTAATTGGGGAAACGGCCTGTGACCTAAACTACATCGGTTTGGACGCAATAGCTCGGCACTCCTCTCTAATACTTCTCAGTCCGGCGCAAAAGCATATTCGATACCAACAGATGTAACCTAGAGAAATACATCGAACTTACTTTTGGATTACCTGGCACCGAGTCAGATTTCAGCGCTCAACGGAAGACCTCACCTAAGGTAGCGTGCCTATCACGTCCACGGCGATCTTATCGCGGACTACCGGCGGAGCGCTGCAGTTCCAATTTCGGGGGGTCTTCGTAGCACCGGACATATGCGAGA"/>
                    <sequence id="seq_t16312" taxon="t163" totalcount="4" value="GCTTGATTCCTTTAATCGGTTGAGTCAACCATTGATCAGCGTATAACTGGACTAGGACATACAGCTGATGTAGAGACTGGATTAAACACGATTGCCGTAGGTATTAATAAGTGTATCAACCTCACGAGAAAATGGGTAAAAGATAGAGGGGGCTTTTCTAAGCACTCGAACAACGCGCTCGCCTCTCTTCTGTCATGTATGGGGAGTAGATGCCTCACCGGCACCGCCAATTTAATAATAGAGTAACAAACGTCTCCCTCTCTCGAGGGCCCTACAAAGCTTCTTACATCCACACGGACTACTACCGAGGGGGTTGGTTTAGCCTATTGACTAATATTGGCATCTAACGAATAGAAGCGACAGGAAGGCACCGACCCTTAGTACTTGGGTACACGCAAAACCACGACGAGGCAGTATTATCTACGTGCTCACTGGTGGTTATCGTGATGTAATTGTTTGGGTGGTCTTCTAGGTCGTGTGTATCAGCTAATTGCAGCTCCTGTCAGTACCGTAGGGGCCCACGGTTGGTGTGCGCTTTCCTCGACGGTAACACCATGACATGCTTAAGACTCTGGATTCTGCTCTTATGGGACGATAGTTACGTTCACGTGGCGGAGGGAAAGGGAAGCGCCGTATATTACCTGGACGCTTCCTGGTGGTAATGCAAGTCGGAATCTGTAATTCTTGACCAAGGGTGCCTGGACACAGGGACTATCGTGCCACCACGCGGGGGGAAGATAGACGATTCTTGAACCTATAAAGGCTGGTCGGTAGATATGGGATCGTTCCATGTGATATTAACTAGCGACAAGTAAAAGAACTGGCACATGCCGCAGCCCTTCGCTTCGATCTTGGCCCTTATGGAACGAAGTGGCGCCATAGATATGGCGGTCTTACCCACGAAGCATCGCAATATGCCCGCCAAACCGTTCCGTACAGATCTATTATCCAGTAATGTGGAAACACTCCCTTAGTTAAATAACACCCGATGACTTGTACC"/>
                    <sequence id="seq_t16412" taxon="t164" totalcount="4" value="CTAGTCCTTTCTTTAGCTTACCTATCGCTAGCTGCTAACTCAAACTTAGGCATGCGATGTGGGTCTCAGCCCCTATACAGGTACTCTTTACCGACTCCCATATAATGATCATGAGATCCGAGGCAATCACACGTACCTCGCGAATGCTTATGCAAATCTGTAAGCGAAGATGACGATCCATTCCCATGCCTGCTCCGTCTTTATGGTCAGTAGCCCTCAACGAATCATTGCTATGTCCCATCATACAGTCGCCTAGTTCCTGCTTCGAATAGGGCGCTTAGCACTCCTACCGTGTCTTAAAGAGCGTTCCACCGATACAGGGTGTACGGAAGCGTCGAGATTTGCACCGTAACCAGCGTTCCTGAGCTGGCTCTGGAACCATCTGACGCCTTCATCCCTTCCTTCGGCGCTGCTCACATCCACCGCAAGTTGTAGTAGGCGCTGCTCCTGTAAGGCTTACACGGTTCAGCACACCATAAGCCACGAAAATGTTTATTTACTAGGATGCCGAGCCCTCTGCACACCCAGGGCCTATAGACGGTGAAGTAAAAGGTCCGAGAAAGAATCGGGTTCGGGAGATCACGTGTCACGGAGCTATCGTGGTCCAGCGATGGGGGCTGTAGACGGCTTAATGATTGGCCCAGTTGGGCGTCTATGTGGCTAGAATGAAGCTAAGACCTTTGGGACGAAAGCAAAGTAACCTAAGTTAACCGTCGGTGACAGAGACCGGCATAAGGAGAGCATCCCATCTTCACAAATGAAGACCAAATTGTTAATGACCTAGCTGTCCAGTAGCGCATCAATGCGCACAATTACTCATATGTATTTCATAACGTACGTCTCACTGTTGGATAACGCAAAGTGTTCGTTGTTCTATGACTCCCGTACGCAGAGGAACGACGAGATCTCTACTGGCAAGGTCTCTTGTGATGAATGGAGACAAATTCGTACAGTCAATTGAAAAGTAATAGTAACGAGCAGATTGCTTCGGGAGGGCTTA"/>
                    <sequence id="seq_t16512" taxon="t165" totalcount="4" value="GCCAGGGATGAGGTGCTAGTACATCCTCCACTTCCCCGTTCGTCGTGTCCTTCCGGCAGTAACTACACTGTTTACTGTGCTGCCACTTTCGTTTGGAGGACATCATAATACAATTGTTTTTCGGTCCTCGTAGGATCAAGTATCAGCTCCGGCACAGGAATTCTCTTCTACGCGTTTTAACAATAATATGGGTGGATCGAGCGACAACTGCCTTAGAGCGATCGTCCTCTCGCACCCGCTAGGGGAGAACACCATTATTTCATCGGTGATCGATATCGGGAGCCTGTTGTGCTGAATTGTTATTAAGATCGTTGTACTAAGAGCTCTCCCGAAGAACCAGAACCCAACTAGATACAACGAGTGTCTAACTCTACCCCTGCGATCCGCGTTATCCGAGGCCTCCAGACCCTGGCAAAAACCGTTGAAAGCTCCCCCTCCACCGCGTTTCCTGCAGCGCTATAAACGCCCCGGGTCGCGGGTACGGCAGTTTTTCCCAGTCGTTCTACTGAGGTCCGGAGAGTTGCCCGCCGGCAAATGGTCTTTGCCCCAGTTGGTCCTAAAACCCCAGCTCGTCCGGGTTGATACGACAAGGGCCCGTGCTCCCGTGTATACTCCGAGATTGCTTTACAAGAACAGCCTGATGGGAGTCTTTGGTGAAGCACCACTGCAGACTTACAAGCGAGGTCGGTGCCAATCCCAGGAACAGCCAATCGCCCGCGTCCGCAATGCATGTATTCCGCAAGAAGCGAAGGGAATATTTTTCAAGAGGGGCCCGTTCCATGAAAGGCATGCGAGTTGTGTGTCCCGATCCCTTCTGTCCACATTTTCCGAAAGACTGCTGTCTTAACGAGAATCCTAGAACGGTCGAACCATACCATTATCTGAATGGTATGGCCTAGGTACCGGAAAGCAACATCAGGAGTCTTGGGTCGAGGGAAATAACATTACTGAAGACTTCCGCCTGTAAAACATCTCATAAAGGTCTGTTCACCAGATACTA"/>
                    <sequence id="seq_t16612" taxon="t166" totalcount="4" value="AGGAGGCCGCAAGCCTCGCTGATTAGTCCAAGGATGCGCCGTGGCTGAGTTCGCAAGTTTCTTCTCTTGGGCTAGGGTTGTTTGTATCGGTACGCCCGCTTGTACTCCTTGGGGACCTCGTAGGGAGCTCATTAGGTTTATCTCGTAGTTGGCTAATGACCCCAGACCACCAATCTGGAAGTCTCACGTCAAGGTTACGGCTAGATTATTGTACACGCTTACAGATGGTGCACCACCTACGATCCCCAGTACCACATCGGATGTATTCCATCGCCCTTTGGCATGATGTTGCGCAGAGCAGACAAATACGTCTAAAACATGGGCACTTTGAGAAATAAATGGTACAACTCTGGACGAACTGAAAGGCCCCGAGCGAACCATGCACACCTTCACGCCGTCTGAATAATAATGGGGGACAGAAGTCGTTGTACTACTGGAAGGCAAGGATTGTAGGATGATTGACAGATTGCTAACACACGTTAGCTACGATTGTCTCGGGTGCTGGGACCGACGGCTAATCGAGGAATGATCTTAAGAGTCCGTAGCGCACGGTCCACGAAGGGAAATCTACCGTCGATGAGTAATGACCGCCTGCAGCTACCCTTCACAAAAGACGTTGCTACGAGACTAACCATGCCAGTAGTCCGTATGGGATACCGGCCGAAACACTTGGGGACACCCTTTGCCTCGGCGACAGGCCGGTGAGAAATCGGTTGCGCCGCCCCGGTAGACTCATCGTCTTGGCAGGGTAAGCGGTGGCGAGAATCGCTGGGATGCCATACACTCATCCTGGTTTCTACATTAGAGAAACCAACGTTGATTCATCGACGTATCGTCCCCGTAAGTCACCTTTGGTACTGTCTCTAGGTCTTTAGATGGGTAGCAACTTCACGTGTTCCCCGTCAGTGAAGGGTCCGTGGTGCCTATAGTTCTACTGTCGCCCTACTTGCCTAGCGATTATAAGGGTGTTTTGTTTGAACAACACCGGACCCGATACGAT"/>
                    <sequence id="seq_t16712" taxon="t167" totalcount="4" value="TTTGCGAATTGGACCACGGGCGGCGCCCATGCTGGTCACATTGTCTTACGATACCACTGTTCGTCTCAGGTGCCCTGCGGGCAGTCTTTGCTGACCGTCATCGATTTGTCCTTGGATACGAAACGGGCAAAAGAAGCAGACGAATGCTCCTGGGCGTCATTATCCCAGCATCACCAACCGCTACCAATGCTACACTATTTTCAACCGCAGCGACACTCAACGGGTCATAGAAGTGTCGCATGATATAAACGCGGAGATAGCTCATGGGATAGTGTGCATCGTACATGTGTCGTTTCTTCATCACCCTTCCATCGAGAAAACGTACATTTTAGCGGCGAGGTCTCTACCGGCGGATCAGGCCACGTGTTCGCTCCTTTGTGATCAGAAGACCTCATCGTCCTTTTTTAACGTTCTCTATCCGGCCATAAATTGTTCCTAGCTCGGCTCCTCTCGTGCATCGTCGGTGTAGAGAAAGATGAGGAACCGAAAAGTTCAGAGAACACTAGATCGATCGCGCCGAATTCGCAAATGTTGGCGAGGGTCAACTGGGTTGTAGCAGATACATTGTATCATGATACACCTACTACTCCCCCTCTACCGTAGACAAGAGACTGGCGCTATAGACAGATAAATGCTTTGCCCATGTGCGTAGTTTCGAACCGTGCATACTCCGCCGACGATTTCGATGGAAGAACGAAAACCTATGTTAACACGGACCGGAGTAGCGCGGACTGAGGAAAACTTTGCCGGCTAGCAAACGTCTACTGCGCGGGGAAAGACCTAGCTCTTTCTGCCGGCAGGGAGGGTGGCCGTATCTATTAACTGTATCAAAACACACGTCAAGCCGTAGGTTACGGTCTGAGGGTTGCATTCCAGCAGAGATGTTCCTCAGCAGTCCGATGATCGGTACACGTATATGGTACCCTCTCGGGAAGTATGTGAAATATCACCAGTAAGATGAAGAGTATTAGAAAGAATGAAATTGGAGTAAGTGAGATTA"/>
                    <sequence id="seq_t16812" taxon="t168" totalcount="4" value="TTTGAACGGCCTAATGTCGGTTTTACGCCCACTGAAAAGCAGGTTTTGGGGTTGCCCCGGTTTTCAAAATTCCCTGTCGGCCAGTCTATGTCTGTGGCCGTACCTTAGAACTAGCGCGATGCCTGAACGGTTGAATGCGCCGGCAGGGTAGTCTCAGCATCACCGTTCCGTCCAAAGCCGCCCCCACCGTAACCAAACTTTGACAAGTTCGGGACGTGGTTGAATATGGGGCTTGATAAAGACACAATCGACTGACATATTCAATGGCAGAACGGGATTCTTATATCTCCGCGCTGTTCCAAGCCGTTCGTCCTTTTTAACAAGCTAGCGCGACACGGGGGTCATAGCGATTCCTGTTCGGACTAGCAGGATCGGTAATCAGTATATGTGAGCAGACTTATAGTCTGCACTCCTCCTGCCTTCGAGAGATAGTCAGAGGCCCTGCTCCTTTCGCGCATGGTAAATCAAGCTAAGCCCGTGCCATCCTGCTGTTGAGGACTTAACTTAGTGGGAGGAACCTTGTGCCTGGCAGTAAAGACTTTCAACCCAATTATATAAGAATATAGCAAATAAAGAGGGGCACCAGTTCCACCTTTTACCTTCGTGAACGAACTGCGATACAGTCGAAGTGCTGTGATTTCACTGCGAATTACCGCTTTATGAAAAGTACGCGGGGCCTCCATGTCCGTTTCGGCGACAACTGATTCTCTTCGGGATTGCAAGAGCGTGAAATACCGGCAACGATCCAGCGAGTAGGCCAACAGAAGTGGAGCTTCGGACGTCGGAGATAAGGGAGTGGTAAATGAGGCCAGTCTATCCTGAGTAGCTCCTAATCTATCCGAATTCTCTGGACCAAGCGTCGATTCTCGCGATCCGCTTAAAACTATCGCGTCGGGGCTGTAATTGATTCAGGGCCATGATACCAGCAGGTGTGTGCGGTTGCGACCCTTAACTAGGCGAAAACGTAGGTGATATGGTCAACTTCATATTGTCGTACTGC"/>
                    <sequence id="seq_t16912" taxon="t169" totalcount="4" value="TCAGCCCTCTAGCCACTCCCTATGCGCAACAGCAAAAAGCATAAGAGACAGCTAGACTAATGATCCATTCACCCATCTTAAGATTCTTAGTCTGGGGGGATTCACTACCGTGTCGCTGTTCACAGACTGCTGTGAACCGGAACCACCCATACCAATATGGCGGGGGAGCAGCAGGCACGGTCAAACAGCTGGGCTTTCTCATTCGATATGCTAGCTTAAAGCACTGGACGCTCCCTTAACTCGTTAATATCCCAAATCCGTCCGAAGCGCCCCGAACCGGCTGCCTAACCCGCGCTTTCCCACACAGTCCCGGCCCATGTGGGTGAGGCGCGCAAGCATACGGTATTTGTGCGTCGGTCCTCAAATGTACGAGCTGGGTTCAGTTTGCTTTCCAGCTCTCGATATAATTAAGTTAGACACCGCGATATTTAGTAACGACACGCCCTTGCCCGTCATTCACCGGGCACAATACTAGGGGTGCCAGCTCCCTTGCACTAATATGAGTGTTACATAATGGCTCATAATTTTATTGCAAGATGCATTAGGAGGGGTTGCTTAAGCCACGTTCTGTGAAGCTCACGGTAACGCCTCGCGCACCACCAATACCGGAGCTGCGACTCCGCACGCATGTCACCGAAAGAGAGCCGACGCGTTTGCAATCTCGGCCGTTAATTTCTCCACCCCCACTGTTGAATACGTGCGCACATCGTGGTTACCGATGCCGGAGACGTTGCTACATAGCGTATTCCTTTTATGTGAGCGACATAATAAACTGCTCTCGATCCCACGTCGATGACTGCTATATGGCACCTAAATGTGCTCCACATATGCTGGTGGCTCATAGCTAATACAGACTCCGACGAAATTATACTTACGTAGGAAAAATGCCTCTGTTTTACTAGTAAAGCTTATAGTAAGGGACGGCTCTCACTTGAGAGTCACGCCGCACTCTCCCGGTCCCCCCCGGCTTTGTCGGGCCACGATCTCTTTCTTGTGGCTC"/>
                    <sequence id="seq_t1770" taxon="t17" totalcount="4" value="ATTCTTCAGTGTCGCGAGGGCCAGCATGGGAAGAAAAGAGCACCTTCAAGGCTCGACTCTTGTTTGGAAAGGTGGACACGCGTGACGTGTGTCTACATTCTGCGGGTACGGGGCCGTCCAGATCAATACGAGATGTAGGATACGAAATGTAGACACTTCCGGGACGCAATCGGACTAACGCCAACTATTTTACCGCTGGGGTCGACTGTTCAGTCATTAAACTGACTTTGCAAAAAAGTGAGAAGTCCAAATACCTTAACGTGTATAGTTTCTGAGAGGTCCTTCGACCGAGGGTCGGTGTTGTACTCCCTCGTTCGTGACTACACGTGGACTTTGTCAACGTGGTGTATTAGTCAGTCGTGACTATCATATCAGATTTCATCAGAATACTCAAGATACCACTAATAATTTATCCGGTCAATGGTCACATGGTGCTTCGCAGCTTTCTAGGGTCCTCGAAAATTGGGGATTTGCCAAACAGCAGCCACATTGTTACCTCCGTGAGCAGATAAAATGATTGTGCGACGACCAAAATCAGATGGAGCTGCTTCCGCCGGGGCACTGTCAGACTCTGATTTAAGTCTCACGTGTAGCCCAGCTTGGTGTCTTGTAGACACTTGGAAACCACTGCTATCTCGCATTACGCTATAGCTCCCTTCTGTTGGGGAGTAGCTCTTTTGGAAGCAATGGTGTGTCCCTGCCTCTAAAACGGTAGCGTATTGGGAGACAAGGGGACGGACTAGCAAATGGTTCCAGGTATCGTAAGCCGTGCAGCCGACTGCAGTCTTTTGTACCTGTCCACATTAAAAGAGGGCGGCGCCTGGCGTTTCTCTCTACAACCCCTAATCGCCTGATGAGTGAAATGCACTTTGATACTCACCCTTCAAATACTCCACCGCGAGGATTCTATGAAATTGTATAGCCGGATTAGAAAGCATGTTGCTAGTTATGGGGCCCTGACTCGGAAGCATCAGTACGGGAAAGCCATGGTCAAGTGAAC"/>
                    <sequence id="seq_t17012" taxon="t170" totalcount="4" value="GTCCGTACCCGGTAAATCAGTGACGCGGTAACCGATGGGTTCACACACTATCAGCACAGACCATGTCACCCTCTACTACCCCAGGGAACCTGCCAGCGCAGCAATACTACCCGGGTCTGGAAGTGGCTACTATGCCGGTTTCAGTGCGGCTCATAGCATGACATCCAACCCGGTGCAAAGTTTGAAGCACATGGTTGGTCGGAACGGGCGGGCGACGACGATTCATCACTGCTCCCCGACGGAAGCTGCGGGCCCATCCACGCATACCAGCCCTAGAAACTACTGATACACGGACTAAATATGCGACCGCAGGACACGGGTCTCGGTCCTGCGGTCGGTCGCACTCCAAACTTGCCAGGCTTGAAAAGCACTTCCGTTATGAGCCTTAAGGTCCTATCTGTTTTCTTGCGGGACTAACTTGGACTCTACGGATTCACGCAGGTTAGAATTACCTGGCAGTCCGCAGAACAGGGGAGCAAATGGTATCGTAGATATGTCAAGCTGAAATTACTTGGCTTAGGGCTTTCTCGATCGAATCACAAAAACTGGTCTTGCAAAAGGGTTATCGAAATGTGCGCTAAGCTGTCATTGTGTTCGGAATTACTGCCAGTAGCCGACATAATTTCTCGCTATAATTTGTACCGAGGGAGCAGTACTATGCGAGGGGATAAGAGGCGATGTCTATCGACTCCGACAATTATGCACAAAGTGAGTTCGTGGCTAGTGGGGGCTAGAGTAACTAGCAGTGAGTAAGATATGTGGCAGAACGCATAAATCATGATCCGATGCCTTCACGCACCGATGGCATGAGTCAAGTGCTCAGGGCTAAATCTGTGATGTTTGACACGTGGACCTCGCATACCATTGGTGATAGGGGACAGGGATTGCCATTTACAACCTCGGGCTCGGATGATTCGCTCAACCCTACATCGTTTACAGTTATAGAGTAAACCCGGAAGGACACCGCCCAACAGTATCGCCAAACGGTTTACTGCTAGCA"/>
                    <sequence id="seq_t17116" taxon="t171" totalcount="4" value="TTTTGGCTTTCGTCCGCTTCAGGTTCGTTACCGTGCAACACTTGCCTAGGACACCCCTGTCTTTCTCAGGTGCGATGCGGGCAGTTTTAAATGACTCTCGTAGATTTGTAGTAGTACACCAACATGAGAAAATAAGCAGACTGATGTGCCTCATCTTCATATACCAAACTTAACTAACTGCTAGGATTCCTGCAGAGTCTCCACAGGCTGGGACCCTAAGGGAATCCTTGCCGTATCCAAGAAGATAAGTCCGTAGATCCTCTATGCAATGGGGAGCATCGGTTTTCTAGGGTTTCGTCGACGCCCTTCCTCCGAGTACACGTGCACTTGAGCGGCTAGGCCTCTCCCGATAGAACACGTCCTAGGTTCGATGATTAGCCTTCAGAATTAGTCTACGTCTTTTATTGTAGTTCTCTGTACGGCCATAAAAAGTGCCTTGCTCTGCTCCTATCCCACATGGTAGCTGTAGAGAATTAAGACGGACCCAAATGGTCAGAACAAAGTGAGCCGATCTATCAGCATTCACCGGTATTAGCGACGGTGAACTGCGTTGTATGCGAGAATCTCTATCGCGATAGAATTACTTTTCTCACTAGATCGTGGAATAGAGAAAACCGCTATTGCCGGAATCATAATGAGCGTAGTGGGGCAGTTGCGTTAGTTGGATTAAGCGAAGACCACTTGGACGCCAAGACGACAGCTGACGACAACCGCGGCTGGCGGATCCTGGAGTGAGAAGATCATTGCATCTTCCGACACGACCAACACGGGCGTATCAGCCCAGATCTCGCGTTTGGGATTAAGGAGCGCCATTAGCATTAAGGGCGTTAGCTGACACGTCAAGCGCTATCATTATGTCGGAGCGTTGGGTTCCACCTTATCTGTTACCTAGAAGTCGGAGGAGCGGGAAGCGGGTAAGGTACCCTCAGTGGAACGGTGACAATGATCTACAGTAAGCTGCATAGCAGTAGAGAGAATGAAACTAGAGTTGGTGGACATA"/>
                    <sequence id="seq_t17213" taxon="t172" totalcount="4" value="GTAAGCCCAACTCTGAGGTGTAGGAGGAGCGCCTCTAGTTTCGGGAACACCCTCCGCGGCCCGGGTGGGGTCATGTCCAGTGAGCAGGGCGTTGATTGACCAGACAAGCAAATAAACCTGCTAAATCCACTCCGATGTTCATCCTGTTAGCTTCACGGTTGTGACTAACCATTCAATAGTAGTACTAAAGGGCGTGGCGAGTATCAGGCACGTGTGCGCAGAGCTTAATATTCGGAATTATGTGTATCTTCTTCATGGAGAAGTGTTGATCTCGTGGCGGGTGAGGTGCCCAAAATGAACATTCCACATGTATGAGGGTCTTCATAGTGCCCTACCACGTCTTTTATCATATCTCGGTGGTGTCTCAGCGTGGCATCTAACTAACTGCGTATTCCGTCCAACTAGTTATTCCAATCTCCGAAGCGAGAGTCCCGCCCTCGATAACCGCAGGAGGAAAGGGGATGATCTGAATGATCAGTTCTCGGTACACCCGCGTCTTTCATTAGAACACTGGGTTCTGTGGGTTTAATCAAATGCGGTGTAGCCTTTCGCGATGAGTCGAACTTGGGAAGCAAGCCCAGCGAATATTTTGGAGTCCAGTAAGAAATAAACACTGCCTCGCTATGTGATGAGCTCCGATTGGAGTTTTAGCCTTGCTTTATAGCTGCATACAACTGTACGTGAAGCGCATCCTCCCTTTTCGGAGTGTAACCCAGGCCATGGTGTGGCGTTGTCGGCTTTGAGCCGGCATATATCCGGCGTCCAATACCCTCGACGCCATCAACTGAAACCGTGGGAGGATTTTGCGCATCACTTCCGTGGTTACGTGGAATATAGTGCAACGGATAGGTAAAAGGCTACGTAACGGGAGTCTAAATATCAGGACTTGACTGGACAAAAGCTATATGTATGCCCTTTCCAAGAAAATCACGAACAAGCTGTACTCAGCCCAATTTCTCTACCTGCAATTGGTACGTGCAAGTCCCGAAATACGATCGTC"/>
                    <sequence id="seq_t17312" taxon="t173" totalcount="4" value="TCTCAGATCCTCTGCTGACGAGAGCACTACGTGAGTGACCGTTGCCCATGTTTAGGACGTAACACTCATCCCGAGACCATCTCAAGTATGGTTGCCCGGCGAGAAAGTCCGACGATAAACCTGCCGAAAAGATCGGTCAAGGATAAAGGTCGCTCTAACCAGTGTGAACACCCGACTGACTAGGCGCCGATATCCACAAAAGAGAAGGGTGGCCTAATCCGCCACGCCAACTTAATAGTCGAATCACAGACGTATCCGTCTCTGTTAGGGACTTTATGATCTATTATCTCCACCGAAACTAGCACTGCATAGGTGGGTTGAGCCTTCAGACGAATAACAGGATCTAATCACCCGAGGAAACAGGTAAGGTCGCACTGTTAGAACATTAGTGCTCGCCACGGCAGATGAACTCTGATTTTTCTAGTCGGGCAGAGGACAGGCGCGCGATGTACATGTCTGTTCCGGCTACGTCCCTGGGATTCTAACCTAATCGCCGCCCCTGCAACCACACCTGACGACGGCGGTTAGCAAAATGTTTCCGCTAATGTGTGAGAAGGACCCGATTATGTTTTCATCTTATGCTCTTGTAGAACGAGAATTACGCCCCGGATCCCGCTGGCAAAGGATGGGTCACTTCAATGAATCGGTGTCGCTGGGATCATTATGCGTAGGAGTTCGTCAGGTTCTCACAATGGGGACTTAACCCAGGGCGTGTAACTCAAACATTCTGGGTTATGATCACTGCGTCCTGATAATATAAAGGCTCGTTGTCACATAGGCGACTGCTTCACGGGAGTAGATCTGACCCGTCAGGGAAGCGTTGGAAAATACCTGAAGCCCCAACTTCGTTTTTGGGGTGTCCGGACCACTGGGCTCGCGCATACGTGTCGATGTTATTAGCGCACCACCTCGATGTACGCGACAATGCGTCGGCTACAACTATACGCTCCGGTCATAAGTCGCAAATCCAAAAGTGTCATAACTCTCGAACACGTGATCC"/>
                    <sequence id="seq_t17412" taxon="t174" totalcount="4" value="TGTTGCTGATTCCTGCAAACTGGCTGCACTGACTCCATCCGGACAATATAATTCAGAGTCATTCGGTTATTAACCACCAGCTTTGGAGGGTCTATGAGATCTGTTGCGTGCTTACAAAACTAAATTCACGGACCGGTGATTAAGGGCTTACGCGCATGATTAATTTGCTGCGGAGCAACTTATGAAGGATAGTCAAAGCCTGAGAGATGACATACAAAAGTTGGGCTGGTGGTGTTGAAAGTGGTCTGCAACCGCGATGTGTCGTTACCGGCAGCTGGTAGCCCTTTCGATAACGTGGGGTTCGCCGAGGCCTAGTCTCGTTGTTCTTCGCCTCATCCGGGAGGACTCAGGACAGGTCTGAATAGAGGCTGACTCTTGACCCCAATTTTTCCACATACAATTTCGTATTCCAAGAGCGTTCCTACCCGCTCCCTTTGGGATCTGTACACGGATAATAACAGGGAGGGGTTTCCTGTTCGATCACAATACTACTTGATGTCGTAAAACCCCCATAGAGCCCCATAGCGCCGCCTCATGACACGAGATAAGGAGTTCCTGCCAACGAGATTCGTTGACGTCTTAGTGAATCTTTCTAAAGCGTCTACATCATGCACTAACACCACTTACCCCTCATGTAGGTAGTGGGGACCGCTGTGGCAGAACATACACCCCTCAAGGAAGTAACCTACTAAGTGTGCACAATGAGTATTAAATTGTGTGCCACATAAGAGTATAGCGAGGTCTCGGTCAGCTGGAAACTTTTAACGCACCGGTCAAATCACGTTCTCAGTAAAATGGATGTCCCGATGTACTCTACAACTCCAAACCTGTCCTTAGATAACTGCCTTTATTTGGTGATCGGTAAGCCCGAGATTTGCATTAGAGTGGGAGCAGTGCGGCATATGACCGGTTAACACGAATGAGGTAGTTAGAACATCAGAATTCGGGGCTGTACGTTACTGAATAACAAGCCGCGTTGTATGGAATAATCTCCGCGGTA"/>
                    <sequence id="seq_t17512" taxon="t175" totalcount="4" value="GTTGACGAGGTGGCTTTTAGCGCATCTCCATGAGTATTCATTTTCACCTGGGCCCTTCCGAACGCGGCCCAGATAACGTTGATTTTGACTCTTCCTGCAGAACCACCGTACCGGGCTCCCTAAACGCAGGTAGCAAAATCGGCGAGGATGTTATCCCTCTTCAATACTTGCGGACGAGCTTAGAGTGCCTTTAACTCATATGTTTAATCAAAGTGATTCGCGATTACTCCACCAATTGGGGCAACTTACGCACGCGATAGTGACGTGAAAGCAAACAGTCTTTTTGGAGGCGACGCAACCCACAATAACGTCCAACCTGACATTTACCAGGCGAATGGCACCTGTGATCAGTGCGTTTCCCTTACAAGCCGGTGTAAGCCGTGAAAAGCGCGGCTGTCGGAGACTTAGAGTGGGTTCAGTGTTCTGGGTACAAGACGAAACTTACATTATAAAATGGCTCCAGACTCTGTGAGTTTAGAATGACCTCCATGGCAGGGGCTTTCGCCCAACATGTTAGGGCAACCGGATGGTGAAGGAGGGACCCAAGATGAGATCATCGCAACGATTCCCTTGTTGCGTGGTCAAGTATTCGCCGTACTAACCGTCTAATTTTGATGAATGCCTCACTAAATCCTTACTTTTCTAAATCATGCTCGAACAAGGCCTCCTGAAAACGTAGATCCTGATACCTCGAGCAAGACACAGTTGTGTACTCAGGCCATTCCTTGCGCAAACATTGTCATATGCCGCGCCTACTATGTAGTACGCTCGGAGTCACCCCGCCGTAACAAGTTAGGCAATGTGTTTGTATTGAAGATTAAACAGGACTGGTCAAGAGGTTACTAAGCGTACCCCCCAATTATAGGCATTATGTTTCAAATTCCGCGATTCAGCATATGCTCGTAAGCCAGAAATTAGGGAGCCCTCAAAGCCCCAGACGCGCTCTCTTAAATCCGATTAGAATTCTCACATTGTCCCAGAGGCATTACTAGCGCTACTT"/>
                    <sequence id="seq_t17612" taxon="t176" totalcount="4" value="TTATGACCTTCAATGGTGGACGAGGAGGGGTGCACCCCGGCAAAGTGCTGCAAGAGAATAAATGACTTGACTACTTATTAGAAGGTGATTCGTATGATTATAATCAGCGGATTGTACTCGGAGTGTATCTGAAGAAAGACATACTACCTACTCCCGTTGGCACGTAAACGGGCTACAGAACTCTTGGTTGATAGGGAGCCTATCAGCCTACATAACCAGGAAGATGTACAGCCCGCATGTCGGTCCGAAAACAACGAAAATTCCTAACGGTCTTACGAGCCTTTTACCGTAAGCCTGAACGGCGCCCATAATGCTACTTACAGATTGACTGCTGCTACGGTTCCCCCGGTGACGTCAAGTATGAATTTCGTTATGTAGCTCCATCGACCGTCGGTTAGTTGTCCATATTAGACGGACCTCTCGCTATCCACTCGTTCACAACCTATTATCGTGGGTCATGTGATGGGAACTAACATCTTTGCAAACGCATTTGGCAGGGTGGTTTAACCACCTCTAGCTATTGGCGGCGCGGGCATTATCTGCTATCTCAGTAACATATATCTCAGAACATTAATAGTCCTGGGATGTAGCTCGTGCACGCTGAGCGCACAATTCAACGACTCATAGATGGCCACTATGTTATTCGCTATGAGAATCAGCGACAGGGGTTAAATCAGCCTTGAGTAGAGAGGAGCAAGGTTATTTGTAGAAAAGTCTATTAACCTATACTAATTCGGATTCGACTCAATAGCTCAGCCCTACTATCTAACGCAACTGCGTCCGTCCCTACAGAACGTTCAATAACAACTGAGGTAAGATAGAGAAAAACATGCAAATTACATTTCGCTTACCCTTCACCTTCTCAAATGCCAGTGCTCGGCCTAAGAACTCAGCTATGGGAGTGTGCCGTTGACGTCCCTGGCCCACTTACCGCAGACTAAGGGGAGGGGCTTGCACGTTAGATTTCGGGGAGTCGTCGTAAGACTGGACATAGGTAATT"/>
                    <sequence id="seq_t17712" taxon="t177" totalcount="4" value="CTGGAGCTGGCTATTGGAGCTTTTGAACCCACTGACCAGTCCGTCTCTGGGTAGCGCCGATTGCCTCAGCTGCCTGCTGGGCACTCTCTCTTTGCTACCAAAGGTTAGTTGCAGAATGGCAAATGAATTTTTAAGTGCAGATACTGAGTAGTCGGAACAGTAAGAGAGCTCGCGCAGCCGTTCCCGATGAAGCAGATGCCTCGCTTGGAGGGACCCCGTATGAGTGTAACCACGGTTAGCTAAAGTTACAATTCGCACACTTGATGGGGTATCGTGCTTACGACATCTGCGTTGTGCTCACCGTCGTTATCACAATTATGGAAGCGTCATAGCATCAGTGTTCCTATAGCGACCTCCTGAATTGCGAGGTTTCTTTAATAATCACGTTTTGCCAGACTTTGCGCGTTTGCATCTCAAGTCGTCCGTAGAATGATCGAGGCCCTTGTCTTGTGAGGCAACGCAAAGGCAGCGAACCTTGTCGTACGCTGATTCTTAGTTCCTAATAACCAGGCCGAAGCGCTTTTGGTGGCATACGTGAACGTCATCGGACTGATTCCACAGAATGGACGGCACCGTTGGGCTGCCGTTCCACCTTCTTCGACGATCGAAGAAGGGCGATGCAGGGGGATGTCTGCGCGTTGTCTTGGTGGCAAGGTGTCGACTGGAGTTGGCGGTTCCAAACATGCCTATAGGGCGACAGGTGATACAATGCCAGTATTGAATATGGAGCAATTAGTGCAGAAATAAAGCCGTAGACTCAATTGAATTGGTGCTGCGGACGTATCTCTTACCTGGGTCGTAGTAAGGCGCAGCGGTACATTTGTGTAACCAAACTTATCAGTCGGCTCTGTACAATGCACAAGGACAGACTTTCAGCTGGGCAGTCTTATATCGGTTTGGTGACGGTTTCGTTGGCATAGTACCCTCAGATAACTCCAAGCGGAATCGCTACAAGGGCGGGCACTTAATTGATGCCACCATCTGTGTGGGGGTGGGCATT"/>
                    <sequence id="seq_t17812" taxon="t178" totalcount="4" value="GGAACCGCTTGGCCGCACCCACGGTCGGCTGGTGATCCGGGCCAAGCCTGCTGAAGACGTAGCTCCTCATTTGCGTACACTAGCTCCTATGGTGGAAGGATTCTAGGTGCCAGTACATGGGGGGTATCGCGGGCACCCGAATTAGGACCAGTGCACAGTACTTAGCAATCGGGGGGTCATATACCAACGAGAGGACCCTCCAACTGGGGGGAGCATCGACTAACGCGTACCCGTAGAGCACTTCCCCTCACAAACGCATGCCGAATCAGATTGGTAGCGTTGTTTCCTTATGAGTGCGTGGCTCCAACTTACGTCTGCCACACGTCCCAAGAATTAGCGAGGACCGCATCTAATCATGGAGGAATTATAAATGACGGAGAGCTCTTCCGCGATTCCGTCAAAGTCGCCAGTCTCATAATTGCCCATGCATACCAGATCTTCTTGTTCACAATCCAACGAGACACGGATTAACGTCGGCCTGTCGCTCTGAGCTATTCCTGGCGGGAATCCTGTTGCGAGATGTTCTATCTGCCTGATTTTACGGGTGTGGTGATAATTATTGGCTTCTCCAGTTTCAACATGGTCAATAGATTCACGAATAGCTCCACAATCTATAGCCCCAGAAGATCATACCGGGAGCCGATAGCGATTCCCGTTTTTTCGACTCAGAGGGTTTCTACTGCTCAGAAATGGCTTAGCCGCCCAACGCCGATTGCATAGCCGAGTCTATGCATATGGTACTGGGTCTAGTGGCCTCGGCTCGTGTCCGTCTATCCAACGTCCTTGATATATTATTCTGGATACATAATGTATTTGTGGCACTTTTTTATATTATCCGTTGTCTTAGCCTAGATTGTAAATGGGGGGGTTAAAACGTGAACAGCAATCGTCAAAGAGGGTCTTCCATTGGCTGCTAGTGCACTTGATAAAAGTAACATCGTCAACGCCGTCACAACCCAGCGCCTCGAGTCTTAAGAATCGCGGACCGGTAACTGGCAAG"/>
                    <sequence id="seq_t17912" taxon="t179" totalcount="4" value="CTAGTCCTTTCTTTAGCTTACCTATCGCTAGCTGCTAACTCAAACTTAGGCATGCGATGTGGGTCTCAGCCCCTATACAGGTAATCTTTACCGACTCCCATAGAATGATCATGAGATCCGAGGCAATCACACGTACCTCGCGAATGCTTATGCAAATCTGTAAGCGAAGATGACGATCCATTCCCATGCCTGCTCCGTCTTTATGGTCAGTCGCCCTCAACGAATCATTGCTATGTCCCATCATACAGTCGCCTAGTTCCTGCTTCGAATAGGGCGCTTAGCACTCCTACCGTGTCTTAAAGAGCGTTCCACCGATACAGGGTGTACGGAAGCGTCGAGATTTGCACCGTAACCAGCGTTCCTGAGCTGGCTCTGGAACCATCTGACGCCTTCATCCCTTCCTTCGGCGCTGCTCACACCCACCGCAAGTTGTAGTAGGCGCTGCTCCTGTAAGCCTTACACGGTTCAGCACACCATAAGCCACGAAAATGTTTATTTACTAGGATGCCGAGCCCTCTGCACACCCAGGGCCTATAGACGGTGAAGTAAAAGGTCCGAGAAAGAATCGGGTTCGGGAGATCACGTGTCACGGAGCTATCGTGGTCCAGCGATGGGGGGTGTAGACGGCTTAATGATTGGCCCAGTTGGGCGTCTATGTGGCTAGAATGAAGCTAAGACCTTTGGGACGAAAGCAAAGTAACCTAAGTTAACCGTCGGTGACAGAGACCGGCATAAGGAGAGCATCCCATCTTCACAAATGAAGACCAAATTGTTAATGACCTAGCTGTCCAGTAGCGCATCAATGCGCACAATTACTCATATGTATTTCATAACGTACGTCTCACTGTTGGATAACGCAAAGTGTTCGTTGTTCTATGACTCCCGTACGCAGAGGAACGACGAGATCTCTACTGGCAAGGTCTCTTGTGATGAATGGAGACAAATTCGTACAGTCAATTGAAAAGTAATAGTAACGAGCAGTTTGCTTCGGGAGGGCTTA"/>
                    <sequence id="seq_t1870" taxon="t18" totalcount="4" value="TGATGTTTGGCCATGATGGAATGGTGAATGAAGCGCTTAATTAAACGGGCATTACGCGTCTCATGATTACAAACTCTCTCTAAACGGGATTCTGGCATAGGAGTTGAGTTGACTTCTAACAAGTGTATGTCTGGCTTAGTTCAGCAGGTTATTAGACTTAGCGATACGGCTTCGCCCCCCTAGTGATGGGCCTGGGTCCAGTCACTCACGTATTACATACATAGGTCTTTCTGGTGGAGTTTGTTGTAACAGAAGCTTTGTGATTTAACCGAGAGAAGTGATTCCGCATACTGGGCTTACTTCGTGACAAAGTGAGGTTAGCCTCCCCCACGCGGCCTTCATGTGCCTTTGCAGGTTAAGGAACAAAAAACATAATATCTGCCTGCGTATCCACAGGGATTTGAAACTCGGCTATTCTCTAAACCTGAGACCTTTTCGGGTGACTGCCTCCAGACTACCCCGGATACGATTCACTTATTATCACCTCACTACTCGAAGATGGACCACTGCCAGTTTAAAAGTAAACACCCTTCTGTATTTTATGGGAACAAACCAGCTAGACCGCAATTTCGCCACGCTCAATGAGTACTCACGCAAGATGGGGACATAATCCTTTCGCGCGTCATTGGCATTATGCTTATAGAGAGCGGGCGTCGAACGCAAAAGTCTTGTACACATCCATATAGCTTGGCCGGTTCTAGGCAGTGGGAAGGAGGGCCTTTCTGGGCTCCCCCGGGGTAGGTTTTTATTTGTTAACGAGGTTTGCGCGAAGTCCAATGGCCTCCTGATTCGAGCTCCGTATCTTTTCCTACAGAGCCCGCTAACCAAACGGACAATGCGATGACCTTCCGCGACCGCCACGGATTGTACAAAATACGCACGAGACCGCAACTCGCCATATGCTTTCAGCAACGCTCCTCCCAAAGCCAGAATCCATCAATGGCAGCCGAGCTGACAGAAGGATACGTGGGCGGTGCCCATATAACTCTTTATTCTGGCG"/>
                    <sequence id="seq_t18012" taxon="t180" totalcount="4" value="TTACGCCCCTGGAGGACTCAAATGGACTTAGAGCGCCCAGCCATGTGTTTAGTTCTACAAAGTCGGCGTGGGAAGGACTTTTGCGAGTTCGCTAGTGAAAGACTAGCTTCAATTAAAGATAAGGCAGTAGCCCGCTACTGCTATTCATTACCCCGTAGGCGATTATGCCTAGTTGATACACCCTGCAGTAGGCACGGGACTTGTAAGAGGAGAATAGGGCAGGGGTTATGGCACGGTGCTCTTTAGTGCCGGGCAGTATCTGCGTAATGCGGTCTGTGAGATACGCCCCTTAATAGGTGTTTTGCCAAAGGAGCGGTTGTAGATGCCATAAGATATTGCTCGCCGAGAATGCACACAGCAACTCAACAACGATGCTAGGCGGCAGTATAAGCGAATCCTATGAGGATAATGAGTTCAACACGCTTATGTTCCGACGACGTCGGAATCCATAATGTGGTGAGGATTATCAGTCAGTGCGATGGAGGGCTATCATCGTAGGAGTGCATCTGCTCACGGAAAAGTACGCCGTCGTCGTTCCCGGGCTAGTTCGCCTCTGGGAGAATGTCGTTACATCGTGTGCCGGAAGACCTCAAGTATCTTGACGAGGACAGCACGTCCGCCACAGCTTGTCACCGCTTCCGTACTGCTTTGTTTCACGTAAGTTTCATAACCCCTCACGATATCTGTCAATCCACGGCCTGATGTCAGAAGTCAAACAATGCAGGTCGTGGTGGAAGATTTGCCCGACTTGGCCGCATCTGCACATCAACACCTGTATAGAATGTCTTGGTGGGCGTCGGCAGCTAAATTACACGGGTGCTCTCACGGTAATCTTCTTCGAGGAGTCTGTGCTGTTCACAGCGATCGACGTGGCCGCCAATTGTTTGGGACTTCGACACCTTTCTACGGCGACACTACCGACTTATTCTAGTGCGCATAATATGCCGGCTTGCGCCAGTGGACGGGCCAGTGGATAATCTGCCCTTTCGGACTTACGCCT"/>
                    <sequence id="seq_t18116" taxon="t181" totalcount="4" value="ATGCAAGAAGCTTAGGGGGGAGCCACGGTCATCAGCAGTCGCCCTTAGAGATGAGTTTTAGGCAAGAAGCCCCGGCCGACGCAAGATGGTCCTTACGCTCGACGTCGGGGTGGTCCGAAGCTGTGAAAAGATGGACAGCCTATCGGGGTGGATCAGACCGATGTTTAGGCACGCGCCTTACATTCGCCCTGCAAGGAACTACATCCTCGGCAACATTGAACCAGTATCAGTCTGCGTGGGCATAGCAATACCAAGGCAGTGATGACAGCTCTTACCCCAGACGACGATAACCCGCGCCTGTTTGTAGCGAGGAGGTGAGAATCACCGTGGCCTTCGCCGGGAAACTATCTCGATGCGTCATCACCACCAGTCACTGAGTATGGCCTAAGCTTAAGACCCCGAATTGAGATGATTATGCTAGAGCCATTGCATTTTCTTGTTGCTAATAAAACGTTGGTGAGCCGCCTCGTATCATTGACTGAGGGGATACCCAAGGCTTCCGGCTCCGGTTTATTATTTGTGGTTGGCCTAAACATGGGAGCAGCAGTTCGCCCGAGTCTTACTCGGGCCCGCGGTGCTGTGCCCCGTTGGGACCTATGTGGGGTCGGCAGATGCTGTTTTGGTAATTAACTCCCAAGTAGTCCTGCGTCTGGTTCTTACAGTCTTGCGATGGTGCACTGGGTGAGTTCTCGTTCCCCTGGTGTTGGTTCGTTTCCGATTCGGATTTCAAGTACAACGTCTGCTTCAGGGTTTCACCGCAAGTTCGACACTCGCACACGACGTCTTTTTTTATCAGGTTATGGATCAAGAGGGCCGTATTATCACTTACCTGTGTGACGTGGCAATCTCACGTATTAGCCAGGCCCTCTCTCCCACGGGGCTTCTGGTGTGAACACCTAAATTATCCTACCGCAGGCTTTAATGTCGATGGTTACGGGCGTGAACCCTTTGAAAGTCAGCTTTGCGAACTTCTAAAGAGCCGCTCCGTGCTGCACTCGAC"/>
                    <sequence id="seq_t18213" taxon="t182" totalcount="4" value="TCTTTGGCACTGGTCACAAATATTGTGTTATGGCTCTTCCCATAAATTTGACCGGGTAGTAAATCGAAGAATCGGCGTTAGTCTATCACTCATACTGTGGATATAGTCTCTCGCGGTCCCCTCCCACCGGATGGCCAGTCGGTGTGTGGAACCGCCGTGGTAATGGGACGCAAAGGGGCGGAAACGTACAACAACAGCCATTGAGTGTATGATTGAGTCGAGATGATTCGCGCACTTCAGGTATTAGTAAAACGGAGTATTGAAGCTATATACAGCCCACGTCTGCAATTTATCTTTCAGCTCGCTTATACGCCAGCTGAAGTCAAAGGGGCAGCTAATGTTTTTCATCGATGCGGTTTTGTCTCCTGGCAGATAAAGACGTGGGCATAGACACCCACGACGGTCACATAAGAAAGGCGTAGGATGTCTAGCTGAGAGGTAAAGCCTGGTCGTCTTCGAGGCTTTGCCCGGTGGAACCTTAAATCGTCGTTGTAGCGGTAAACCCCTCAACACTCAGGGCTGCTCCCAGGTCCGATGGCGTCCCTTCTGGTTTTGTGCACGGTTATTCTCATGGTCTCATGCAGCTGGGCTAATGCTCTAATCATGGGCGTGGGGATCCTGGCCCGGCCCATTGCTGCGGAGTACCGTACCGATTCTTACCATTGACCTTTTATCGTGGTAGGCTGTTCCTGTCACGTACCTTAATTTTTTGAGTTTGCGGTTGCGTGCTCGTAAGGAGTTACAAGCCTATTAAAGGTTCCTGTATCGTGAAGCCCAGGCCGCCGTGCTTAGCTCGCCCCGGGGTTTGGTGGGAGCTCTGTTGAGGCTGGGGTAAACAGCACGGGCCTAGCCAACGGACTTCGGAGGTCTAGTTTCGTAATACTCTGGCCATTGGGATGCCTCCGTAAGCTTAGTAATCTAGAATGCCGTCGATCAATCGTGCGCTAGTAGACCCGATTGGAATCAGGGCCTGGATCCACTGCAACCAATTTACTCATTT"/>
                    <sequence id="seq_t18312" taxon="t183" totalcount="4" value="ACCCGTACCAGGTAAATCAGTGACGCGTTATTCGTTGGGTTCACACACTATCAGTGCAGACCACGTGACCCTCTACTACCCCAGGTAACCTGCCAGCGCAGCAATACTGTTCGGGTCAGGAACTTTCTACTATGCCGGTTTCAGTGCGGGGCATAGCATGACACCCAAGCCGGTGAATAGTTTGAACCACGTGGTTGTTCGGAACGGGCGAGAGACGACAACTCATCAGTGTTCCCCCAAGGCAGCTGAGGGCCCATCCGCGCATACCAGCCCTAGAAACTACGGATACGCGGACGAAATATGCGACCTCAGGACACGGGTCTCGGTCGTGCGGTCGGGCGCCCTCCAACCTTGCCACGCTTGAAAAGCACTTCCGTTATGAGCCTTAAGGTCCTATTTGTTTTCTTTCGGCACTAACTTGGACTCTACGGATTCTCGCAGGTTAGCATTCCCTGACAGACTGCAGAAGAGGGGAGAAAATGGTATCCTAGAGATTATACGCTGAAATTGCATGGGTTAGGGCTCTCGCGATCAAATCACAAAAAGAGGTCTCGCACAAGGGTTATCGAAATGTGCGCTAAGCTGTAATTGTGTTCGGATGTCTTGCCAGTAGACGACATAAATTCTCGCCATGATTAGTCCAGTGGGAGCAGTAGTAGGCGAGGGCATAAGAGGCAGTGTCTATCGACTCCGACAAGTATGCACAAAGGGAGTTCGTGGCTAGTGGGGGCCAGAGGAACTAGCTGTGAGTAAGAGATGGGGCAGAACGCGTAAATCATGATCCGATGCCTTCACGCATCGATGGCATGAGGCAAGTGCTCAGGACGAAAGCTGTGATTCTTGACACGTGGACTTTGCATACCATTGGTGATAGGGAACAGGGAGAGCCATTTACAACCTCGGGCTCAGATGATTCGGTGTACCCTACATCGTTTACAGTAATAGAGTAAGCCCGGCAGGACACCGCCCAACAGTATCGCCAAACGCTTTACTACTAGCA"/>
                    <sequence id="seq_t18412" taxon="t184" totalcount="4" value="TATAGGAGGTGTCCATCTGTATTCGAAGTAGCTATTGTTCATGACTGAGGGCCACGCATATAGAGTAGCCCTGTCGTCCGACTACTCGCATTCCTCAGGGGGTATGCCACAGGTCACTCAATCTATGAAATCGGGTATAAGGAGTCTAAATGATCTTCTGATACGAATAGTGCGGCGCAGCTATCAACGCAAGGCCTACCTAACTGGACACGTACCGCCGCTAATCTAGGCTGGTTGATCGAGGTCTTAGATGGACACACCCGCGGCCTTACTTATCATGTACAGTCTGCCCGAACGCATACTCCGAACGAGTTTATGGCCAAGGCCCGTATCTACGACAGCCATATCACCTGCGGCACTGCTTATGGGTGCGTCTCGTGCGAATAGCGACAGCGCGCAATTCTGAAATGCTCCCAGAGTGGCCAATCCGTACTGCGGGCCGCAACTTGGTAATCGTCAGCCATGTCGCAGTCTAATGGTATGGTCTTATGGTCGGAAGACCCACAGAGAGGCCGTCACCTGGTACGTGCCCAGTTGGCGACGCAGGTCGAGGCACATGAACAAATTGCTACTCGCAGCGCTAAAAGCAAGCCGTTCGGGCGTTGCCGATGGATGGTTTAGAGCGGCGCCGGAGATCCTTCCGGCGCCCTTTGCAACCCCATTCAACGAGGCACAGGGCTCTGTAACTATGGAATTGTACATCATCCTGAGGGTTGGCGTCACCTAGACGTCTCCTGAGAACGCTTATGATAATACTTGTACGATCCCAGTTACCACCATCAGAGAATGTGACTGAGATTAATGATGGGCAGGGTTTTATGAGTTCTAATGACGCCAGCGGTGACAATTATGTAGTTGGGATGTACTGGCAGTTTCCGTATGAGTATATGCAATGTAAGGATTCGGGGCGGGTCAGGTTGTAAACCCCGCAGAACCCAGTTAAGACGTGCTCCTAGGCGCTTATGCTTGATGTTTCTGCGTTTGTGGTTAATTAAAATTT"/>
                    <sequence id="seq_t18512" taxon="t185" totalcount="4" value="TCACCGAGGTGCTTCTATACAAGGGAAACCATTGGTGGTCTCCACTAAGGGCCACTCTTTATGCACAGCGAAACGGATACGCTGTTGCAATTGGAGACCGCATCCGTCACAGAGACCTAAATTTGTGAGTCATACTCTATTTACAGCCTCTCATAGACCGATCCGCATCGCCACCCGAGGGTCTCACTCCGAGTGCGTCAGCGCACGTGCCACCCTTCGGACAAACCTGGCCGGCTCAACATGGTGGGACAGATACACACCCCTACTCTCACTGCCCATATTCAAACTGCAGTAACGATGACTACGCGCGGGTACATTCTCAAGGCTTTCACTCCTAACGGTGGGCACGTCGGCTACGGACGCCTGTTCGAAAAATCTAGGGGGGAGAGTATACATATATTATAGACCCGATCCGATTTGGGTCATGACGCGAGCGCAACGAATTTCCTCGCATAGTCAAACCAGAATAGTCCTCTTAGAAACAGCATGTACACGATATTCGTCGATCCAAGCTGACCGCTTTATGGGGCTCTGTTTGCGACGTCAGGAGACACGAGTGCAGGATTCTGGTTGGGCAAAGAGAGTACCGGGCCTTTGGGGTGTACCCGTGTTATAGTAGTACAGCTGCTGCAATGTGGCGCTCTGCCATTTTCCGATTATTCTATACGAGGGGTGGGCCATTATTGCCCTCGATTCGTGACTACACGACCGGGAACCACATAGATGTCCGATTCATTCTGGCATTCCTGGCTTGGCTTGGATAACCCCTGGGGGTTCGGCCTAGGTTTTGCGCTAAATGTTTTGATGCGCGGCGTAGTGTTAAATCGAGTTACGCCCGCTCTAACTATTGGGGGATTTTTAACTTCTAGCGTTTACCTTACAACTGTCTAGTATGTGTTAAAAGTCTAGTGCGTCGGGAGACCCAGACGCCGTCGACGGTGAATATGTAGGCCTCCCGGCCCTAGATGCTTATTACACTCTAGGTGTTAAGTAGGGGTTC"/>
                    <sequence id="seq_t18612" taxon="t186" totalcount="4" value="GAACGCCCCGTGTAAAATAGAGCCGCGCTATAGTTGTGTACATAGATTTGGGCCCGTTGTATGTTTAAGGAGCAGCGTTTGCGTTTTAGCTTAGCTGAGGAAATAACGTAGCTGGGTCATATTCCAGGGGGAGGCCGGAGGGCACGAATAAGATTAATGTATATGAAGGGAGTGCAGACGTAGGGGAACAACAACATACGGTCAGTGAATAAACGATATGGGATGAGATAATAAATCTTCCTAGCGATGCTGGCGGACACTGCACTGTCAGCCAGTTCTTCGGCACTACACCACTTACGCCTCACTTGAGCTCATCGTTAGGTAACTTGGGGACGCTAGGAACTAGCGAAATACGAACGCGACTCAAAGCAAAGAGGTTAGCTAAACGACCGCCCGATTACTTGATGGGGAGGTACATTGGGGGTGCCTTGGAGATTTAAAAATTGTGCTGAGATACCGGGCACCAACGAGTCGATTGCGAGCCGTCGATCGTCGGGCTAAGCACAGCAAAACGAGCGCCTTTGCACGTGTCCAAAAGAGGGACACAAGGTCGTACGCACGGTCATTTTCATGAGGCAATGAAGCCCGTACCAAACCGTACTCTTCCTCTTGGGTGTGCTAATTAGAGGTAGCCTAATATAATTCTTGCCCGCTGTATACAGGTGGCTAATTAACGTGGGGCATTAGACGATTACAAATACCTAATCTTGGGGTCCTGCTGGTGTCTGGACGTTAACTTGAATGAATCTTGAATACGTATTACTGCTTACCTGTATTGCGTGGTCTGGCCACCTCCCCCCTAGGTAGGGTGTGGAGGTTGGAATTGACATAGTGCACCCCGTAGGCCCGGCAACAGACGATATCGACAACATGTTTAGAATACGGTGACATTTCTCATTCATCACTATCTAGACTGTGCGAGTCAGGATCCGGCCTGACTTCTGGCAAGATGACGGACAGAATTCGCCACCGGGTTTTATCGATGTAACATGAATACCTA"/>
                    <sequence id="seq_t18712" taxon="t187" totalcount="4" value="GACCCTACCTCGCAAGGGGTTCGGCCCCGGAAGCTGAGCCCACTACAGAGATATACAACAATTTTATAACAGTTGACAATCCGGGGGGCACCGGACGCTGTGGGCCGAATGGACGGGGCAAATACACCCTTTTACCGAGCGGGCTGCTGCAGATGCATACTCTGTCGGACCGAACAGCTATCGAAATTAGGACAGAGCATGGTGCAGCTTCAATTCAGCCTTAGTCTGATTTTTGATCGATGCACTTTTTCTGAAGTCCGGCCAGCTACCAGTTACGTCAGATGCGATCACTCGCTCCGGTTAACATTCGAGCTTTCGAGTAGTGACGTGGGATTTCCTTGCGACAATAATTGCAAGCCATTACCTGTGTAATGGTGGGCACAACATGGCGAGGCAATCCAGTTACACAACAGGATGAACGTGGCAAAATTCTGATTAACTGTTGGCTATACGTTACTGACCCGATCCCGAGTTTTGTGGAACAGCGAACCCGTTCGACCGGGCGCTGATGTTTGAGGTCGTGGTATCTTGCGCCACCATGGCGCTTCTTCGCGGTCCATTAGTACGGCCACTGTCAGCCCGGCCCCGTAAACCAGACCAAGGTGGCCCATCAACGTCGCACAGCGAATCCTTATCTGCGCACCTGACAACGCTCATTCTTCGTAAAGGGTGCTTTCCGAGGCGGCGTGGAGTGAGGCAGTGAATTATGGCTTTCAGTTGTGGCTATTTTATGTGAGAACAACCCTTGTCATGGTCCTGACCTATGTCGGCCGTGCACTTTGCCAATTCGGTGCTAAATAAGGCGAACGGACACCGAATATTTCAAAGAATCCCAAGAACGCATAACCAAGTCTTTCTTAATCCCTTACCTGCCAACAAATCTACACCACATCGACGATGTGAGCTCGAGGACACACGGGACTGCTGGTTCGGACATGATACAATATTTGGCACCGTCGCTAAGAGGCAGTACGTAGCGGAAAGTTCCGTGGTAGGCGCC"/>
                    <sequence id="seq_t18812" taxon="t188" totalcount="4" value="TTTTAGGTTTCGTCCGCTTCCACTTCGTTAGCGGGCAACACGTGCTTACGACATCACTGACTGTCTCAGGTGCAATGTGCACAGTTTTAAATGACTGCGGTATACTTGTCGTGGTACACCAACGCGAAAAGATAAACAGACTAATCTGCGTCATCTTTATAGACCGAGCTTCACTAACTGTTAGGATCCCTGCAGAGTCTACACGTGCTAGGACCCTCTGGTAATCATAGCCGTTACCCAGGACATAATTCCGTAGTTCCTCTGTGGAATAGGGACCTTCGGATTTCTAGGGTTTGTCCAACAGCCTTCAACCGAGTACATGTGAACTTGAGCGGCTCGGCCGGTCCCTATAGAAGCCGTCATAGTGTCGGTCTATAGCCATCAGAATTCGTCTTCGCTTTTTATTATAGTTCTGTGTCCGCGCCTAAAGTGTTCCGCGCTCGGCTCCTGTACCTCAGGGTAGCTCTAGAGAGATAACATGGACCCGGATGGTCTGAACAATGTAAGCCGATCAATCAGCATGCGCCGGTATTAGCGTCGGTGAACTGCGTTGTATGAGAGACAATCTATCTCGATAGATATACGTTTCTCACTATCTCGTGGCACAGAGAAAACCGCGATTGCCGGATACAAAGTGTTCGTATTAGGGTAGTTGCGTTAGTTGGATTCAGCGAAGACCACTTGGACGCCAGGACGACAACCGAGGTTAAACGGGGCTGACGCAGGCTGGAATGAGAAGATCATTGCAGCCTCGTACACGACCACCACGGGGGTATCCGCCTAGATCTCGCGGTTAGGATTAAGGAGGGCCGTTTCTATTAAGTGAGCTAGCTGACACTGCAAACACTATGATTATGTCGGAGGGTTGCGTTCCCGCTTATCCGTTACCTAGAAGTCTGATGTGTGGCACTCGGGCATGGTACCCTCGATCGAACGGTGACGATGAACTTCAGTCAGCTGAATAGCAGTAGTGAGCATGCACCTAGATTGGGTGGGCATA"/>
                    <sequence id="seq_t18912" taxon="t189" totalcount="4" value="TTTAGGCGGCGTGTTGCATGGACTTCTTCAAGATAGCCCTATAGGAAAGGTGTAGTGCTCTGTCACCAGCGGCAACAGCAGCTGTCCGTCGTTGCTAGCGTTCAGGCGTCGGTGACCTTGTGGGGAACGTCTTACCTCTTTATGACAGGATACCATTGACCCGACCCAACTACACGGACAGTGTGCAGGCAACAGTACGGATTTAGAATGCCCGATTCATGCACTGGCTGCACGTCGTAATAGTCCCAATACTAGGTCGCGTGTTGTCCAACGGCAGTGGTCATGTCCCACGTACGTTTTGTAAAGTTCAACGGGTACACTAAATCCTTCCAATGCAAAACTTATTCGAATCCGGACCCAGGACAATGCAGGGCACCTCAGATTTGTCAGTACTTCGTCCGACTTCTAATTCGGCAGGTTAGCTTCTGCGCAAGCTCATGGCAACTATTGTATCGGTATTCTCAGGTATCTGGAAAATGTGCGCTCTGGTTGAGTCTCTTCTCGAAACAGCGTCCGATGATTGGGCACCTGTCGGAAGATCTTAGTGCAGCGTCTTACGAAGAGTAAATAGTGCGGAGGAGTAACTGACATACTTAACTTCCAACCGCCCTAGGCGTGGGCTCTGGACGATGCAGAATAGATGGCCCTGAAGTTCACAAGCCAAAGTGATCCATGCCCGCGGTGGAATGGGCCCCATAACGAGGCGAACGTGGTGGACGAGCTGCAGAAACTCGCTCAACAACACAGCGGAAGCTACCGGGAGTTCAACGCAGACGTGTGGGATAAAAATTAGCCCACATACCTGCAGATTCTTGGTGGATCCTTTTAAGAATCCCACCAGGTAGTTGAACCAGAGCGTGGCGCACTCTCTGCCATTGTAATTCCGGTCCCACTGTTAAACATCATGTCCATGGCCGGGGTGCCCAGGGTTCTAAAATTGCTCTTCGGTCTAATGTCTTAAAAGCGACTTTGTATCGCAGAAACAACGGCCAAACGCGAA"/>
                    <sequence id="seq_t1970" taxon="t19" totalcount="4" value="CATTCTGGGTAAAGACAAGTAATCTAAGTGGCTATTACTGAGGTCTGAGCTCGTCAGATCCAAACCAGGGCGGTCGCCTGTCTGGTGACATTGCCCCACCAGAATTCCACAATTCACTTGAGATGTGCTTGTGGCTAAACTGACTCTAAACCTACGTCAGATACGCATCATGCGGCGAAGCTGTCAACTATAATCATGCCTGACCGGACACGCCCTTCTTACAGTCCTGGCTGACTGACTCCCGTGAAATACGGAGAGCCACGGCGACCTACTTGTCACGTTCCTTCAGCGCAGGGTTATACTACGAACGAGTTAGCGAACAAGTCCCTCATCAACGTCCCTTATCTTTCGAGCAGCGTTGATAAGATGAATCGCTCGTGCAAATCGCGGGATTCTCCTCTTCAGAATTGCTCCTACAGTCCCCACTCCGCGAAGGAGCACACTAGTTGAGCATTTTAAGCCATCTAGGAGTGTCATAGCCCAATCAGACAGTGTAAATACCCTCAACGAAGCCGTCCAATAGTCGGGGCCTTGTTGTCGTGGCCAATAGCAGCACACTGAGTGATCCCTCGGGGTAGTACTCAAAGCAAGCAGTTTGCGGGTTCTCGCTATATGGTTCGGATCACGGGCTGCGATGACACCAACTCGCTTTTCTACCCATAGAATGCAGGAACAATCAGTGATCACTCGGGAAAATTACTTGATTTCGGGGGTGGCCGATAGCGCGCCGACTGTTGGCACCGTTTATGACAGTAATTGACTATACACTTTCGCCTGCAACAGAGAGGGTGACTGGTATTAGATATGGATCGGGGATTAAATGTGCCAATCACGTCACATGTATAGAGGGTATAGTAGCGAACAACTAGCACTCAGCGTAGTAGTACTCGCCAGGCATGGTGTAAGCGGTGCACTTCTGTCCATAACAGCAGAATATCACCAAGACGTGCTTCTGGACGCTTAATGTTTAGATTAACACGTCGTTGGGTGGGCCTTCGTT"/>
                    <sequence id="seq_t19012" taxon="t190" totalcount="4" value="CAGCGTGCCTAAGTGCGTTTCAAGGACTTAATTTTCCTCGCCCTTCGAATCGTTATGCAAAATGACTGTGGTATCAACTGTTAGTTCCATTCTAGTGAAGAGGTTCCATTTATTCGACACACCTATGCATACTGAGTCGCTGGTTGGTAAGTTAGACTACGAATTTTCCACTCCAGTAAGTACAGCGGTAGAAAGGGCAGGTGCTATATCCAAGAAGGCGACCGTTTCTCCCACGTGTCTACTGAATGCGAGACCATCTCTGAGACTAACAGTCCCAGTAATATCTAACAGTATATGTTTATTCTTCACAGTGTGCTCGGATAGCCGTTGAGACTTTGTCGATCTAGGATGAAATCAGCATCTAAATATCCCAGGCCAGCGTGAGTAAAAGCTTAAACAACCTGGAGATGTGTGGCTGGCTCTCTTACATCTCACCAGCTTTAATCCCCGGACCATAGAGGGGTTGGGTCATATGTCTAGGGACCTCAACAAACGCTAAACTCGAACAGCTAAATTAACGAATACCGCTCAACCACCACAGCCTCGCGGAAAGCTGCGTGAGTCTAAGCCCTCATCAGCGCAAGGCCCATAACGTTTACCGAGGTAGCCAGCGGTAGCCCCACTAGTCAAAACCAGAGAGGCGGCGCCTGCCATATCTTAAAGCGCCAATCCGCCCAATGCTAATCTAGACCACTTTCCTATTGCCAGCGGGCATTTTTATCATGGCATGAAGACCGTTTGCATCTACTTGACGACATTGGAACTTAAGTCATCCGATGGACAGTCTAAGTGGCCGTGAACAAAAGAAGTGGAGACGGGAGGTTACTATACGCCGCTCCAAGAATTTACTCCTGGTGGGCACGATCGTTGGCACATTCAATCTGCTAGAGCGGCTCCCGGTAGCTATTTCTACACTAAGGACTTAGCCTGAACAGCTCAGCCGCGTGGCCTATGCCGGGAACTGGCAAACATCTTCGGACCTCTACACAGAGTCATGGTA"/>
                    <sequence id="seq_t19116" taxon="t191" totalcount="4" value="CGTGCCCGTATCAGTCGAAAAAGATGCCCATGCTTTATACCATCTAGCTTAGGACGCCTCCAACGGATATGTGGATGCTTATTGGTAATGTCTGTGAGTGTATATGGACCACTATAAAAATACAATCATACAACGTTGCGGCGGCTCCTACGACCGGGATGCTTTGGCTGCCTAATTTATCTTTACGGGTGGTGGGACGCTTACTCCTGCCGCTTGCACGGGATGATCTCGCTGCTATCGTGCTGATGAGACCGCCATGGGGATTTTCCCTATGGCTATAAACTTTTCGTGTCGGGACTGAAATCTTAATTTCGGTATCGTGGGTGTTCTGCCGATCGCCCTAATTACATGCTGTTAATAAAAAGAGACTCGCTATCGTAGTCTTATTTTCTCTGCGGACTTACGCGCTCTATAATGGCTCGTACGAGCTCCCTCTGTAGCATAATCTAGGGCTATGACTGGAGAGCAACTATGTCTCGGCACGGCTTGTAGCCAATGTGTTACGATAACCAACGTGCACCCTTGCCCTCACGGTTTAAACTCTAAATACAAGTTTTCGTTACCTGATGCATGGGGCCGAGGTTAGATCTCCCATGGCCCGCTAGTACATCCAACTCCTACTCTTAGACTCTAAGTAAACTATAACAATCGCGATTTAGAAACGTGCCGTGTCTGCTTACCTGATCAAGGCGAGATGCGGTTTATGTAGAAGCTAGGATCCACCATCGCTGGCTTGCGAGGGCTAGACCCGCTGTGATCAAATCTACCACCAGTCACAACTGGATGTCAAATTACTCATGGTAGCGACGTTAAACAATAATAGAATGAGGGCTAGGCCACAATAGAGCTAGCAAGGCATTAGGGTGCGAGCGTAAAACACTTGAGCACTACGCGCCTAGCATCTTACCATCTCACATGTAAAAGTTTGGACGACCCACCAAGTTTGGTGCCGTGAGACGAGGCGACCTCCTGAACCCAGGTCCGAACGAACGTGTCGGAA"/>
                    <sequence id="seq_t19213" taxon="t192" totalcount="4" value="CTACAGCTACTGTTTAAGGGCCGGGGAGTTGTCCCTGGCCCTTCTCTCGTATCGCGAAAGCCGCCGACCCCAGATCTACTGTTCTTCCGTGAATTCCCAGTGTTCGTAGCAACGCTAACGGTAATCCGAACACGCTTCTAATCATGTGCGATAAATCCTCTGTAAAATCAACTTACCGAATTGTACTAAGATCCGAATGAGTGCATTGGAACTTGGCGACCCTCGAGTGAAAGCAGAGGATGTGTTGGCCATCTCAAGCACTCCACGAACCAGCAGAGGCGCGTGGGCCACGATACAATGTGCGGCCCTTTATCGACGACGTGGTGCTCGATAAGAGGAGGACGGAAGCGTTATTTTTGACCTAATCAACCGTTCGTCCGGGCCCAAACGAGTTAGATTGGGCACTCCGGAGACGTCTACCAAGCCCCCATGTGTGTGGTAGGGCGCTGTAACAAAGAGAATACACCGTTGCGGAGTACGGTTTACCCACGACGGGCCCTCCCGCCATTCCGCAGGAACCGGTGAGCTCGAGGAGCCAATAAATAACTTTCCACGCATAGCTTAAGACTTATTCGCTCGGCCTACACAGTCGGATAATGTTGACTGCGGATTGAATTGCCTAGCTGACGCGGCCTTTTTGGAGCGTCACGCACCCGTAAAGGGCTCGCTGCTGGATAAGGACAGCATGCCCAAAAGGGCGGGAACTACGACCGTCGTGTGGGCACAGAAGGCTAGTTCGCCATTACTAACAATGCCAATTCTATAACTGGCTCTAACAGGGTGCATTTAAAGATCGCATGGATACTATAACGTTTGTTGGCGTGGCTATGGTATCGCTTTTGAGGACGAGGCGCACGAAATGACGAGCTGCAAAGACTCGACCACCGAAATTTTAACGAAGCTACATCCGGTAGTAATTTGTCCGTACGTCGTCACTAACTTGACATGCAAGCACGACGGCGGTTCTGAAACGGTCTAAAATTTTGCCAGCCCTCTATTC"/>
                    <sequence id="seq_t19312" taxon="t193" totalcount="4" value="TGATGTTTGGCCATGATGGAACGGTGAATGAAGCGGTTGATTAAACGGGCATTACGCGTCTCGTGATCACAAACTCTCTCTAAACGGGATTCTGGCATAGGAGTTGAGTTGACTTCTAACAAGTGTACGTCTGGCTTAGTGCCGCAGGGTATGAGACTTAGCGATACGGCTTTGCCCCCCTAGTGATGGGCCTGGGTCCAGTCACTCACGTATTACATACATAGGCCGTTCCGGTGGAATTTGTTGTAACAGATGCTTTGCGATTTAACCGAGAGAAGTGATTCCGCATACTGGGCTTACTTCGTGACAAAATGAGGTTGGCCTCCCCCACGCGGCCTTCATGTGCCTTTGCAGGTTAAGGAACAGAAAACATAATATCTGCCTGCGTATCCACAGGGATTTGAAACTCGGCTATTCTCTAATCCTGAGACCTTTTCGGGTGACTGCCTCCAGACTACCCCGGATACGATTCACTTATTATCACCTCACTACTCGAAGATGGACGACTGTCAGTTTAAAAGTCAACACCCTTCTGTATTTTATGGGAACAAACCAGCTAGACCGCAATTACGCCACGCTCAATGGGTACTCACGCCAGATTGGGACATAATCCTTTCGCGCGTCATTGGCATTATGCCTATAGAGAGCGGGCGTCCAACGCAAAAGTCTTGTATACATCTATATAGCTTGGCCGGTTCTAGGCAGTGGGAAGGAGGGCCTATCTGGGCGCCCCCGGGGTAGGTTTTAATTTGTTAACGGGGTTTGCGGGAAGTCCAATGGCCGCCTGATTCGAGCTCCGTATCTTTTCCAATAGAGCCCACTAAACAACGGGACAATCCGATGACCTGCCGCGACCGCCACGGATTGTACAAAATACGCATGAGCCCCCAACTCGCCATATGCTTTCAGCAACGCTACTCCCAAAGCCAGGATCCATCATTAGCAGCCGAGCTGACAGCAGGATACGTGGGCGGTGCCCATATAACTCTTTATTCCGGCG"/>
                    <sequence id="seq_t19412" taxon="t194" totalcount="4" value="TTACGCCCCTTATTGCCCGAAAATTTAGCATAATGCCCCGGCCAGTGTTAATGACGTGAAAATATGTGTGGGTAGGCCTTTCGCGGATCTGCTTCTGAAATCGTAGCTTCGACTTTACCTTTGCCCCTATCTCGTCACCCTCATCCCAAGCCCGGGATCGGAATTACCGGTTTGGGTAGGCAAGGCCGTAGGCACAACAGCTGTCCAATTCATACAGCTTTGCCGTAGTCACACGGTGCTCTTGGGTGCCCAGAGTTATCTGCGTATTGTGCTAGGAGAGAGAAGTGACTTAAGTTGAAGTTTTATCAAGGAGAGACCTGACGTACCGTGCGATTTCAACCATAGAGAATGTAGTTAGCAAGTACCCACCTATGCCAGACGTCAGTAAATCCGAATTCTATCTTGAAAGGGGGAGCTATCCCTTGTCGTTCCGTGTCCGCCTCAGCCCAGGAAGATGTAATGGCTGTGAGTCAGTCCGATAGATCTTAACTATTGGCGTAGTGTGACTTATAACCGAAAAATTGCCCCACTTCATTGAATTCCTCGTACGCCCCCTTTAGCATGTCGTAGCACTTTGTGGCATGAGGCTCCAACAATCATACCAAGCTTGAGGTATGATGCATTTTTATGCCCCGCACTCGGACTACTCGGGGTCCCCCATAGCTCCTAATCGCTCGTCGAAAGCGTGTAGCCCCTGCTTAATGTTGGAAGTAATAGAAATCAGGATATAGTGACTGGTTCCGCGGACTTGCCTTCTCCCCCACAAACGGACTTGCATGAAAAGCCTTTGTGAGCGTTTATGAGCCAATTAAGCAAGGGACGAAAAGCTATATCTCTGAGAGTTGAGCGTACCGGTGATATCTATCGTAGCCGCCTCTAATATTTCGGCTCTAAGACCGGTAACTGCGGTAAGATTACTCAGATCGCGAGCTTGGGAGAGCCTCTTGTCTTGCGCAAGGGGATGTCCCGGGCTATCCTCTGTGCAATGTGAGAACCGGCA"/>
                    <sequence id="seq_t19512" taxon="t195" totalcount="4" value="GAATGAAAGTGTAAAGTACGTGTCTAAGCGAATGTTGGCCCAAGCACCGATATGGATAAGGCTCTTTCGTCACCGCGGAGGCATTAAACGTGACAGAGCGGTACATTGACGGCGCGTGCGTGTGACGATCGATGCTCGTTGTAATGTGGGGAGGACAGTACCGTCAACCTCTGTCAGACGTCCCTTCAGCATGGACACAAGTATGATGTATCCTAAGCATTTTGCAAGGCGAACACCGCAGTATGCTTTAGACCAATGCAAGAGAGGCAACGCTCGAGCCGACCAACTCTCTCTGCCGATTAATGAGCTTCGGGCACGTCTGTCGCATTCGCTATGTGTGAGTCCAGGCGCTTGCGAACCTTGCACGACACTTCCAGCATGAGCCATTGGGTTCCAATCGTGTTGTAGATGCATTTAGCAGGGGGTTCCGGCGTCGCCAGGAATCATTCAGGTAATAGCTCCATGTAACACGGTACGGCTACCTATCGCTTGCAGTTGACTCTAAATGCCCCTGCGAAAGGGCAACTTACGACGGTTCTCAGGAAGCTGTCCCGAACTACAGTGATAGCAGACCGCCGCCACCTTCGCAGATGATATATCCAACTCCTGGAGGTCTCCTCGGCTCTTACCGCACGACACTCTTTAGGCTCCTTTGGAAATCGCGGATACTTCATGGTGTCAGGGCTAGCTCGAGGACTTTTGGGCACCGTCGGATAGATTCTTGTGGGGGACTTACCGGCTTCCAGTATTAATGACCTATGTCAACATAATCAGCCTTTTATCGAATTAAGACTCGCACAGGTTCTCTCTCTAGACTCTGCGGAACGTGGGCTGTTACGTAAACGTGGTAACGAGCTATTTTATATTCTGTGATTGACTTGTTGTAAGGCATGCTCACCCATGCTCGCGATATGTCAGCGGAGGCTGATTCGTCCAACGCAGACCACTAGCAGACGAGAGTCACGGTGCTCGATTATTTGAACTATGATTAGTTCCAGTG"/>
                    <sequence id="seq_t19612" taxon="t196" totalcount="4" value="CCCAGGGATGACGTGCTAACACTACCTCCACTTCCGCGTTCGTCGTGTCTTTCAGGAAGTAACGACTCTGTGTACCTTGCCGACACTTTCGTTGGGAGAACACCAAACTATAAGTGTCTTGCGGTCCCCTCAGAATCCAGTGTCTCGATCAGCACAGGATTTATCTAGCACGCGTCTTTACAATAAGATCGGTGTATCGGGCGACAGCTGCCACATCGCGCTAGTCCTCTCGCGTCCGCTAGGTGAGCAGACCATTTTATCATCGGTTATCGATATTGGTAGCTCGCTGGTATGAAGTGCAATTTAGATCGATGTACTTAGAGCTCTCCCGAAGAACCGGAACCCATGTGGGTACTACGTATGTACAAATCTGCCAGTGCGAGCCGCATTCCGCGAGGCATCCAGCACTTGGCAAAGTCTGTAGTACGATCAGCCTCCACCGAGCTTCGTGCAGCGTTATACACTCTCCGGGTCTCTGGTACGGCAGTTTTTCCCAGTCGCTCGACTCAGGTCCGGAGGGTTGATTGCCGCGAAAGGGCCCTTGCCCCAGTTGTTCCTAATACTCCAGTTCGTCCGTGTTGATCATAAACGGGCCCGTGTCCCTGTGTATAGTCCTAAATGGCATGACAAGAACAGCCTGATGGAAGTGTTTGGTGAAGTAACACTGCGGGCACCCAACCGAGATCCGTGTCAATGCCATACACACCCAATCGCCCACGTCAGCGTTGGATATAATCCGCAACGAGCGATGGGAATCTTTTGCAACACGGGCCCATTCCTGCAAAGGCATACGAGCTAGGGGACCCAACTCCTTCTCCACTTATTGTGCTAATGACTGCTCTATATACGAGATTCCCAGAACGGTCGAACTATACCGTTTTCTGAACAGAATGGCCCAGGTTCTCGAACGCAACAACAGGAGACTTGAGTCGGGGGAAATCACCTTACTGAAGTCTTCCGCCTTTGAAGCCTTACATAATGGTCTATTCACGAGATTCAA"/>
                    <sequence id="seq_t19712" taxon="t197" totalcount="4" value="CCTTGTGTTAGGCGATTCGACTTGCACTCTACTAACTTGGCTTAAACTAGTATTTAACCCTCCACAATAGTCTTATTTGATCACTCTGACATCCGGGTAGTTTTACAAAGAGCATGATATTACAGGGCTTCCTCGGTGAGGCGTTCTGCGTCCCAATTACCACGCCATCGTCACGTGCGTAGCGGCCTACCCCTGCAGTGGTAGAAACCATCCCTGTCAAAACCGGAATTAATCTCCGGTGTGCATACTAGTTGGGAAAGCCCAATCATTCCTGGCAATAATGGTAACCTGCCCACGCATGTCCCGAAGCTTCCAGATGCTCATGAGTTAACGATAAGTTGCGGCTCGCACGGTTGTCCGGCTAAATCGCGAGTTTGCAGCCTTCACAGGCCGACTCAAGCATATCTAAGGCGAGTCGATCAGCGTACTCTGAGCATGCTTTGAGGTACGGTTGTACTCACCCTGCACGCAGTACATCACTTTAAACGATGTCAATGTACTATACAACCGTTAGGGGAACTGGATAAAGAGAACTTCCCCGTTAGCGTCTATCTGCTCAATCACATTCTACTCGAGTCACCGCCGTCGCGCAATCAAGCCAATGGCTCTTGAAGTGTACCAGGGACTAGGTATTGGGTGGCCAGGACTAGTCGCCTGAATAGCGATGCCGAAAAGACAGGAGACCCTAATCGCACGCATGGCAGCGTGTCTCGATGAAATAAATCTTAATCTGGTAGTTCCTCTGCCTCGAGTAGTGAAATTCAGTTAATACCCAGAATACATTGGCCGCTCTCTTGGGGATGTGTGTGAGAAGACTATTGCCATCGAACGAACCCCCATTTTCGTATTGGATCAATTGCCCTCGGCACGGAGATGATAACTTGCATCGACGGTAGGCCTTCCACGACGACTGGTCAACGCTCCCCCCCGAAACGCCATCACCACAGCTCCCATGTTTGGGATCCGAACATTACCGAATTGAGATGGGACCAGCATATTC"/>
                    <sequence id="seq_t19812" taxon="t198" totalcount="4" value="GATGACTTCTCCCAGAACACAACCTGACAGGTTCTAAGACTTCCGGAGTGCAAGTGCATCGACTCTCGTCTTCGCACCGAACCACATGTTCGACTCAGACCTCTAGACTAAGATATCACTGCCACGACGACACGTTATAGGACGCCGTAGCCCAATTTTGACGGTTCTCTGGCTATAAATAGCTCACTGTTGAATTATGCAACATGATATGAACCAGGAGCAGTTCCGCTTCTCAAGCCGTATCTTTTTACTAGCAATGTTTTGTGCTCTTCGGCGCACGGTATAACACCTTGGGCGAGGTAATAGCTCCGATAGTCTATCGATCTCATCAATATCTGGCTAGAAAAGGTCAGCGGCTACCTCTAAATTTCGCTGCCTAAGGTTTGATATGTTCTTAGACCATTTGCTTGCTAAACTCTTGCCATAGGGTGCAATAACCAGGTTGCTCTAGTTGTTACCCACTAAACGAGCTAAAGCAAACATTCGGTTTTATAAGTGCGTGCCACCCATACAAACGTAAAACAAAGCGGATCCATTTAGGAGGTCATACCTTGGTCTGCTACTGGCTGTCCTGCGAAATGACCCAGTAGGGATTTTCCAGGGCACGGTATACCTCTGCTCGGTATACCCGTGAAATGGATGTTCCCGTGACGGGGACCCCAGGCACGACCGTCATGGAGTGGAAGCTACCTGGCGCCTTGGGCTGGTTTAATACTTCTTCATGTAGGAGGGCTGACGATAGAGCAAACGTCTAGACTAGTGAACATACCACTAAGAGTCCCAACTTAACCAGGCCAATTTCCATAGTACGGACTCGAGTACTAAAGGCCATGGTCAGTACTGGAGGAGACATTGAGGGGACCCTTTAGCACCGACGCGCTCGTATAGACCGACCAGAATAGTGGAATTAGGACAGAAAGATTCAGCGAGTTAGGAATGAAGCATTAGGTCCGTATTTCACTTAACACGACCTACGTATATCGAAGTTAACACGATGATA"/>
                    <sequence id="seq_t19912" taxon="t199" totalcount="4" value="GTGTGGCATTAGAGGCAAAACTTGGCCAAGTACCTCGTCACTTGAATCTTCGACAATCTCTCCTATTCGAGGCTGAACAGAGGGGGGCCACCTGTAACTGCGCGCAGTCAGTTCGACAATCAGGGTTAGAGCTGTGACATGCGAACACTACGTGACTCGGACATCCAAGGCGGGACACATGCCGTGTTGCCAAGAAATCCCGTTCACATCGCTGGCTGTGGGCCGCGGGAGTACTGCTGTTATGCAACGAAGCCAAATACTTTGGAGAGGTCTTACTAGAACAGGCGGGCGATCGGAGACTAGTACGCAGCCATTTCTCCCGAAGTGCCTGCCTCTGTCCGATGCTAGCAAGACAATAATCATAGTAACGGCCGGTAAATAAGCTAATCGCCCGTATTCTTTTCGTGCAATCGCCCCGGGGTTGGAGGCATGGAAAGTGAACCACTCATCTTTGGCCATGTAAGATCAACTGCCCTCCGTCCATATCGATAATCTATGCGGGTGAAACAAAAGCTCGGCTGCTAGAGTGGGACCAGTCTACGCACCACCCGTGGGGTTTTTATGACGGCATTCAACGTGCTGCGTTGCAACAAGCATACGTCCGCTCGCCTACGGAATAACACAATCTGGCCTACAAATGATCGCCCTGTTCGACGGGGCGTATCGTTCGCGTGGACCATAACATTCAGAACAGACGGATCTATCGGCTAAATTAGTTTTTGATGAGACCGCTTGGTGCAGGACCGGTAACGTTTAAGTTAAGATCTAAGATTTTAATCTCAGAATTCAGTGGCTAGTAACTACCAGATAAGGAAATCGAAAGAAAAATCTTTCAAACGCATGGCGCATTGCAGTCCCCTTCTCAATTCTGCCGACCCAAGTGCAAGCCTCCCTTATAGCACCTTGCCACTAAGACCCACGGAACTGCAGCTAAATACCGTGGGACGAGCCTTGGTATGCTGACTTGTGGGAGTGTTTATCTAGTCGGACTTAGGACGGA"/>
                    <sequence id="seq_t260" taxon="t2" totalcount="4" value="AGACAGCCACTTTGGAAAAACAGGAAACTTTAAAATAGTCCTGCGACCGTGTTGTGTACAGCCCCGACCTATGATATACCACCTTTCAGTTATCTCCGGTGCTCCGTGTATACCGCTAAGGTAGATCTATTACGCTACTAATCAAAGGCGTTAAATACTCCTATACCTCATTGCGCCGACTTCGCATGAGCTGCGACTAAAAGCCGCGCAAACAGGCGCTGCTCCAGGGGAAGCATCTCAGGTTTTTGCCAGCTCGAATAAACCCCGAAGTAGTATAGGCGTGGGAGCCACGTTAGAAATAGACTACCTGTACACACGAATGCCGTCTGAGTGAGAGAAGCACTGTAGGGTTACAAAAGATCAAAGGTCGTAGTCGGACCGCGGTTATCAACTTAGACCGAAAACCGGCCAGAATTCTTCAGATGATGCGCAAGCATCCGTGGACTGCGGAAAAAACAGTGTCAAGCTATAAGGCCTACTAGGGAGTGGCGGGAATCCACAATACCACTCCGTGAAAACAGGCGATCCAGGCCGCCGGATCCACGATATTCCCGTCGTCCCCTAACACAAAGTAACCCGAACTTTCCAGCATTGTGCAGGTTAAAGGTAATTGAGGCAGTGATCTTTCGACACTGAGATGACTGCTCGCGTACTCGAGCTGTGCCAGATGGGCACTTCTAATAGTATACGCAAAGGCGCCGATCCCACTTCTATAATATCGTAGTCCCAGCCTGAATGGCTGCCAATAAGCCTGTCACATCAGTAGATGGCCGCAACGGGGGGATTATGAACTTCCCACCGATATGATTAAGTTGCATAGCTTGACAATTGATTCACGTTGAAGGCTGACACGAAATGAATCATGATCTCCGAAAACACGATCACTGACATTCTTACGAACTGCCTGCCGAACCTAACAGTGGTACATGCCACCACTAAGTTGCTAACCTAGAACGGCGGTCTGGTACCAAACGTCTATTCAGGAACCGCACCTCTTCGC"/>
                    <sequence id="seq_t2012" taxon="t20" totalcount="4" value="CTTTGTGGTAGGCGCTCCAACTTTCACCCTACTAAATTGGCTTCAACTAGTCTTTACCCCTCCACAAAAGTCTTATTCGATCACTCTGTCATCCGGGTAGTTTTACAAAGAGCATGATATTACCGGGCTTGCTCGGTGAGGCGTTCTGCGTCCAAATAACCACGCGATCTTCACGTGCATAGGGGCCGACCCCTGCAGTCGTAGGATTCATCACTGTCAAAATCGGAATTAATCTCCGGTGTGCATTCTCGTGGGGAAAGCCCAATCATTCTTGGCAATAAAGGTAACCCGCCCACGCAGCTCCTGAAGCTTCCAGTTGCTCATGAGTTAACGATTAGTTGCGGCGCGCGGGGTTGTCCGTCTAAATCCCGTGTTTGCAGCCTTCAGAGGCCTACTCAAGCATATCTAAGGCGAGCCGATCAGCGTACTCTGAGCTAGCTGTGCGGTACGGTTGTACTCACCCTGCACGCTGTACATCACTTTAAACGATGTCAATGTACTATACAAGCGTTAGGGGAACTGGATAAAGAGCATTTCCCCGTTAGCGCCGAGCTGCGCAATCACATGCTACTCGAGTGTCCGCCGTGGCGCAGTCAAGCCAATTGCTCTTCAATTGTACCAGGGACTTAGTATCGGGCGGCCAGGACTAGACGCCTAAAAAGTCATGCCGAAAAAGCAGGAGACCGTATTCGCACGCAGGGCAGCGTGTCTCGATGAAATAAATCTTTATCTGGTACTTTCTCTGCCTCGAGTGGTAAAATTCAGTTAATATCCATAATACATTAGCCGCTCTCTTGATGATGTGCGTGAGAAGACTATTGCCATCGAACGAACCCCCACGTTAGTATAGGATCAATTGCCCTCGGCACGGAGATGAAAACTTGCATCTACGGTAGGCCTTCTGCTAAGACTGGTCAATGCTCCCCCCCGAAACCGCATCAGCAGAGCTCCCATGTTCGGGATCAGAACATTACCGAATTCCGATGGCACCAGGCTATTC"/>
                    <sequence id="seq_t20012" taxon="t200" totalcount="4" value="TTACCGGGTCGCTATGCTGGCCGGGTAGTGCGGACCCGGCGGGCTACTTGTCAACACCCAGAGGGAACACCCCAGTTCAAGCGCGGGACTATCAAGACCCATGGTCGTACACTCGGACGGTGCCCTTATGTTATTAAGCTGCACTCACATTGTACGGGTACATGCTGTCCTTAAAAGGGTTCCACTTTAATAGTTGAATCTCGCTTACGATGCTCACGCACGCTAACCTTTGAATCACGAAGGTTCTACGGGGTTGTAAAGGAGAGAACAACATGGTCACTTGTGACACACTTTGATGTGAATGAAAGCCGTCGCACCCATAGCCGGTCGTGTACACTCTCGATTGTACAGACAAATTTACCTGAGTTGCCACACGAAATGATCAAGATGACCGCCGGAGTTTCGGAAGAGCGAATATCAAGTGATCCGAGTAGCGGCCGAGGTAGTCTAGCATGCAATACTCGGGCATGCACGGGGGAATTTGACGGGTTGGCAACTGAGAATAGGCCTGTCCACCCCTTAAGATAAGGATCATCTTCCCAATCGGGAGCATATCTTCGGGCATAGGTCATAGACACACGGCATGATGACGAAGCCGATACGTGCACGGGAAAATAGGTGCCCCCTTCAGACCATCTATGTAGTATTGCCTGATTATCTATAATTCTAAATTGCTTTTCAATCCCAGGGAAAAAGGAAAGCTATTGAGTGTTATAGGTGGGGACGTGTGTGATGGTCTAAGCGTACTAGCATCAAGAGATTCTTTCGATGAGTTGGGTCCATCCGTGTGCAGTACGATTGTTGACCCGAAAATTCAGCGCATGTTTAACAAGAAATCAAATATTTGGGTCGAGGTCTTCAATGAACTCTATATAGCTGACGCGAGAGCCCTTGATGACAAAAAATGCGCGAAGTGTGTCTGCCAACGCTCGGCTCACATCAGTCGTTCCTAGGAGGCGGATAGACGCTCGATGCTTAACGGGGATTCCAAATTTTTAAT"/>
                    <sequence id="seq_t2116" taxon="t21" totalcount="4" value="TGGTGTTGAATTGTGCAAATTACGTGGGTTGTCCCTATCTGGACAAGATAGTACAAATTCAGACGGTTACTATATACCAGCGTTGGGGGGAGTTCTAGATCTCATGAGTGATTAGAAAACTAAATTCACGGGCTCGTGATTAAGGGCCTACGCCCATGGTAAAATTGCTGCGGAAATGCTTCTGAGAGGTAGTGATAGGGTGTTCCCTGACGAACAGAAGTTAAGCTGGTAGTTTTGGAAGGGTGCAGCAGCTTCGATGTGTCGTAAAGAGCTACCGTAAGCCCTTACGCTAAGGTGGGGTTCGCCTACGCCAAGCCTCGTTGGTCTACTCGTTATCCGGAAGGACGAGTGACAGGTCCGACTATGGACCGGCTCTTGACAGCCTTTTGTCCACGTGCGATTACGAATTCCTAAAGCGTTCCTACCCGCTTCCTCAGGGATCTGTACATGGAGAATAACATGGAGGGACTTGTTGTTCGAGGAGAATACTACATGGTCTCGTAAAACCCGCATAAGAACCCATAGCGACACGCAGTGACAGGATTTACGGGATTCCTGGCAACGAGATTCCTGGACGTCTTAGTATATCTTTCAAAACCGGCTACATCCTCCAATATCACTACTGTCACCTCAGGTAGGGAGTTTGGCACACGGTGGCACAACATACGCCCCCCGTTGAAGTAACCACATAAGTGTACGCAATGAATATTAATTGGTGTGCCGCAGAAGAGCATAGGGAGGACTAGGTCAGCTCGCAACTTTTAATGCGTAGGTCGAGACATGGTCTCGCTAAAATTGGTGTCCCGAAGCCCTAGCCAACGACTACCATGGCATTGGAAAATTACCTTAAGATGGCGTGCGGTAAGCCCGAGTTGTAAAGTTGCGTAGGAACAGTGCGGCATGTGACCGCCTATCACGAACGTTGTAGTTAGAACACTAGAATAGGGGTCTGTACGACATTGGAGAACACGTCGCGTTGTATGGAACCATCTACATGTTA"/>
                    <sequence id="seq_t2213" taxon="t22" totalcount="4" value="GGTCAAGCCCAGGCCGATCATATACGTCTACGAATGTTGCGTTACAATTGGGTAAGCGCGATCTCGCAGTACGAACGCTGGAGTTTCAATCTTAGAGTCGAAATGGCTTCGTGTCGCGATCACTCACGATTCGGTCCTTTGGAAGGTGAGCAGTCCGTTACCGCAGGGCGCACGCTGGCGGAAAATCAGACCCACGAACCGATTCTGTAGAATATCGCCAAAACGGTTCATGAATCTGACGCGCTGTTCAGACCAATTAGTGAAAAATTAGCCACAGGTATGCTTCATCTTGACTTACGAGACTCTAAACCGCAAGGTGAATAAAACCGGTTCAGAGTGTATAATCTTGAGTTCCGAAAACCATCATGCCGGACAATGCGGCGGTTCGATGAGCACGGTGGCGTAACATGAGACGTCTGGTCTCTGGCCGATCAAGTAGGAGAATCTTAGGCTCGCAGGATCTTGGCCGAATGTCCTGAGGAAAATTATCACTGGCGAGAAGCACTGACCAACCTAGGGTAACGCGTATGTGAGGAGAGGGGCCAGCGTGAACTTGCCGTGCCTGTTAACATGAGTAAACGACTCCGGGACACAGGAGTCATAATTTGACGCGACGTAGAGGTAGTTTACCGCCCATTTTAGCTCCATGACACCGTGTACCCGCGTGGGGCTAACGTGGCAGGTGGGCCCACGGCACATGTCTGTCCACTTGGGTCTGCGTGTGCTGGCCCAAACACGCAAAGTAGAGCAACCCAGTTTTGGGTAAACACACGACGACGACTTTCTGGTGAGAACGATCCCCTAGCTGCAATACACACTGATGCGGGAGAGTAACCCGCCTGCAGAGTCGGTTAACTAGTACTAACCTCAAGGTGCAGGTGACAATGACGATCTTAACGCATCCCGAACAGTACTTTCATATTTACGTGTAATCACTACTTCCGGAGATAGCTTCGACGCGAACTACTCTTTGGCCGCATGGACATAGATTTAACACGTA"/>
                    <sequence id="seq_t2313" taxon="t23" totalcount="4" value="CGTAGGTTAAACCAAAGTCGGAGCTCTTAGGTAAACTCTCTGGGTGTTAAAGAATATCCCAAAAGCAGGGTTGCGGCGGGGAATGGCTGGGGGTTAGCCGTTTTGGGCCTGACTCACAGGTACACCCGCTCGAGAGACTCAATCTTAGACCGGCCGTATTCTAAAATAGTAGTGACATCGGACCCTCTAGCCAAACGCTCGTGGTCTCGAAAAGAGTCCAACATTCACTGGCCTCTGAGTCGGACTGGACAAAGGATTTGGGCCAAGCTTTGCTCTTGGGGCGAGCGAGTGGGATGATCGGATCATGGGCGGCTTTCTAATAAGTTCTCTCGATTTCTGAGACCTAGTAGCTTACTTTCCGGAACTATACGTTCACCACGAAATCGTGGTTGGTACCGCATAATGGAGTTGGTACAGCATTCGGCGAGCGGTACCGGCGCGTAACGAAAATGCATGGAAAGATCGGCTAGAGTATCATAGCGAGGCAGCACGCTAAGACTGACGTGCGACACACAAAACGCCGGTCATTCGACATCGACAGGAACATATGCATGCGGGCGTCTCTATATGACGGATAGGGCGGCTGTTCGGTGAGCTGAGAATAATTGCGCAAGCGGCGCGGTTACCATTCCCATTTAGTTGCGCATAGGGGTTGGCTGACTGACGCGACCCGTCGATTTCCACTTAAACAGAAAAGACTGGAAGTGCCTGGTAAGTACCGAATAAAGATGACGCTTAAACTGCGGTTTAACGCGAGACCTTTTCGGTCTCAAATCCGTGTAGGATGTACCGTTCAGGAGAATCGTTAATCGTCGAAATAGGGGACATCCCCTCTGGCACAAACGAAGTCCCTTATCGCCCGCTCTGACAAAATTGGGTTTGTTCTGAATGTGTCCGCGTCCGAGCTGTGCTAGCGTGATGAGCGTAGTTGTCTATCTGTCAAGACTTCACCGGTCTCCCCGTGTGGGATTGGTGCCCGGAATGGGCTGTGGTTTACCCA"/>
                    <sequence id="seq_t2412" taxon="t24" totalcount="4" value="GTTGGAAGTATTGAATAATCTTTCTGAGTTTCCGCTATTATCTGAACGTTATTTCTCATGAGTGGTTTGCAATCCTCCAGATGTATCTAGCCAGAAAGGTCACTTGAGTCGCTCCGATCCTCTAAATACGAGGGGGTGAGTATGGGCATGCAGGTGCGGGCATCGACGTACAGGGCTCACTAATTCCGGGACTAATCTCGATTCCCGCACCAGTTGGAAGCGTATTTCCATCTGTTCTATTCTACTGATAGCACTGATGTGTGGCTACCGTTTCCATTTTACACCTTCGAGATTAAGGGACGCACGTACACCAAGTTGCGGAGCTGTTCTCCGTAATCGGGACTATATAGGCCAGGTGTGAGTCGATACGGGCGACGGTCAAGGGATAAGTCTCCCGCACAATTGAATTCATAGATCTCCCTTGCGGTATCCCTTCGGGGCCCGGTCCCCCATGGTAGCATGCGAGGAAAGATTTTTCATTCACGAAAAGAAGAGATCAAGACAATTTTCACGGGCGCCCAGTCGCACCACCCCGCGACTAGATATACTTCGTACCTCTAGCAGACAGCTCTCGGCACCCCAGGGGATTTTTCCCAACCTGCGACTACATCAGTCACCCCCAATACCACTGCCCGTAGGCGGTGCAGGGCTCGGTGGTACAGCTTAAGTTGATCTCTGAATCGAAAAACCAAAGGTACGCGGGTAGGGTTTGAACATATGCCCGAGTATCTATTAGGCTTCACAGGTACGGCGATCACATAGCAGGTGGTAAAGACGTACGCGGTTTAGCTTCAATTAATCGCCCTATCTACGAGACAAAGAAAAGGTGTAGAAGTCATATGTACCTGGAGCCGCTACGATTCAGTCGCATCTTCGGCCGTGGTGTGGTATAGATCCGAAATGTTACGGTTTAATCAAGAATACCTTGAACGACCCACCCACCTAGTGGCTTTAAAATACTGCGTACAACGCGCCCTTGTATTCAATACGATACGCGGCT"/>
                    <sequence id="seq_t2512" taxon="t25" totalcount="4" value="TCAGCATGAGGATACTATATTCTTCCATAAATTAGAAATTATGACTAAGGGCCACTGATAAAGCTCTGCGACACGGGATGAGAGTTGCTATTGAGGCCATTATGGGTCGCAGTCACCTTGAGTTGTGAGCTTACCTTTAGTATCACTGTATGATCTACCCATGCCCGTCCTCACCCGTGGCTATCATTCCTAATAATGGAGTACCAACCCCACTAATCCAACAATACAAGGTGGCTAACTATGCTCAACAATGGCCACTTCCCAGCTCATACCGCCCGGAATCAATTAGAAGGAAAGCGTCGTAGTTTAGTGGTCCAGCTCAAGCCCCTAGGCGCCAGGCCCTGGAACGTCGGAAACCGTGGGACGGCGGAACCGTGTTGGCGAAACAGAGATCCTTTAGATCGCTAGTGATGACAATTTTTTCATGACGCAGCGCGGACGGAGTCGTCGGCACCGTCAGACTTGAAGGTGTCACTTCGTACACCTTTATATACGAGCATCTAGCCGCGGGGCCCCCCGCGTTCTCGTGCAGTGTTCGCGACGTTAGCGGGAAGAAATGATGCATGCTGCTTGAACAGGCAGAGGTAAGCCCGGTCTGCGTATCCGCGCTAAACGGTATCATACCAGCTATCAAAAGCCAGGTTAAATTTACCCTAGCTTTAACGATTAGGAGTGGACCATTAGCATCGTTAACACTTACCTGGAATTAGGGTTGACAGACAGGAAGTCGCTAAAAGGGGGCAGGACTTACAAATAATGAATGACCCAGGGGCCATCTATCGCTGTATTGCCCTGAACGTACAGGTACGCGGAGAACTGACACTACCAGCTATGTTAGATCTACCTGGGTTCGAAAGGTTAAGTTCAACCATTGACTCTAGGGGTTCCTGCTAAATAGCGGTTCTGTGGTGGGTAGAGACACAACACCGGGGCATACTGTGCATCTCTACGCCGTACGTCACTCGCGTCTTATTAACCATCCTGCGTTGAGTTTTTTTTT"/>
                    <sequence id="seq_t2612" taxon="t26" totalcount="4" value="TTAACGAGGTAACCATGGGTACTCTATGTAGCTCGTTCTTAGAATTAGGCGTAACCCTTGGGTAGCAGGACGGGCACCTTCCTATGGCGAAAGTCCACGCCTTTTTTCACTCTTCACTTGCGATGTGACAGCTATTTAAATCACTAGCTCGGGTGTCCCCTGACGCTTAGAGATTCGCTGCTTTCGACCCAAAAGATGTTCGGGCGAAGCCGCCCCTCGCCTAAGCCTGTCCTGTAAATTTTCGAAAGCGATTATTTCCCCCGGAGACCCGCCTGTCATGTCCTATCTGCGCGTAACGGGAATACTCACAAGCTAGTTCTCTGGCCGAGGCTTCATGGTTTCTCGAACATCAGCTACCTTGCTACAATGCATTCCTAGTACGAACAGCGCGGTACAGGAATTAGCAATTGATAAACGCCTGTCTACTCCATAATGCGGGCATGCTGGAGGTTATTTTCCGGGATGGCGTGCACTGAGAGCCGCTGCAGGTAGTCGGGATACCACCAGGCGTGACTGCCGCCTTTTCGGAACTATTTGGAGTCGCCCATGGCTGCTCGGTGAGGAATCGCTCTGTGCTGCGAGCTCTGGTTCCGCTATGACCATTCCGGATCCATTGTTGCCCGTCGCGCCGAACAACGTGCACATTAACTCAAGCACCCTCTCAAATCTGGAACAGGCAAGTATCTCTATGGAGGCGTACCTTATAATGCGGCTGTTTGCTACCTAAACGAAGCTTGGCCCCATTCATGCCTCAGACAGCGCAGACCCTCGTCTATTCACTAGTGTTGTTCCCTGAAATTCTAGATGGACAGGGGATGGTTTATACTACCAAGGTCTGCTATGTCAGCAGGGTAGTGACGAACCACTAGCATTCACCGTATGAGGATTTACTGTCTATGGGGACCGTGGTGGTGGTGTCACAGCGTAATCTAAGAACTGGTAGTGCCTACTCGTGGGCGCTTATGGGGGAGATTAACACGTCCGCAGCTCCATGGTCTTA"/>
                    <sequence id="seq_t2712" taxon="t27" totalcount="4" value="AAACTTCCCTGTGGACACAGGTTATTAACGACGGGCTACCGTACCCTCCACCCAATAAGTCGTAGCAAGTTCTATTCTAAAGGGTGTTGATATCGAGTGTGTTTAGCGCCGTAACACCCCAACTCAGTAGAGAGGTAACTAAGGCCCAGCAACGAGGTGCGGGCTCAAACATAAGGATCCTTACGGATTCTGAATTAGTACTTCAGGATTTCGGACGGCCGGGTTACGCCTAGACTTTTCTTGCTTCGTGGTACACGAAAGCACTAGCAGCAACTCGCCCGGGAGGCTACACACCGCCTCAGCCCGTACGAGACTCCCCTGGTCCCTCAGGCTGCAATCACTCATTGGTTCGACAGTAGGCAATAATAGCCTCAACGTGAGGTCCAGAGTATGCATGTACTTGGCCAAAGGGTGCTAAGTCATCTGATTTGTACGGTCTTTTCTAGAACAGGCACCTGAGCCAGGCTCTAAAGTCACGACGATCACGGTCTCGGTCGTCTCTGGGCTATATAATACGGGACTCGGCTCTTAAATCGCGCCTAGGTGGCTGGCGACTCTGGACCCGGATTTGCATTCTACATGAGCCTATAATGAGATTGAAATGTTATGGGTTAAACACGTTAGGTAAACCGTAATAGATTGACACCACTGCCGATAACGTCATCAAACAGGCCGTCACGCTTTTAAATAAACGGGAGGGCTCTACACTGCACTGAGCGGTAGTTCAGCACGATATATCCGTGAATAAGAGCAGGTGTCAGGGGATTCGGAACGAATTTGCCTCCGATCAGAAGTATGTTTGACTAGAATATTACATCCCTTCAGTGATTAACTCTCGGTCACCGAGGGCACTTGGGTGACAAGCTCCAACTGAGGGTTTCCTCCAGCTGCGAGTCGTAGCAGACTGGGTAACCGCGACGCATCTCAGCAACCCCCTTGCGACCCGTCTACCTATGGTGCCACGTACACCCGATGTATCGGCCCCGAACCTACTCATAAG"/>
                    <sequence id="seq_t2812" taxon="t28" totalcount="4" value="TTTTAGATCTCGTCCGATCCCGGTACGTTAGCTAGCAACACGGTCTTAGGCCACCGCTGAATATCTCAGGTGCTAATCGGGCAGCTTATTATGACTGCAGTATATTTGTCGTAGTACAGCAACCGTGCCCGATAGGCAGATTAATGTGCCTGAATTTCCTATGCCGAGCTTAACTAGTTCCTAGAATTACTGCATACTCTCGACGGGCTTGGACACTCTGGTGACCAAAGCTGTCTATCAACACCTAATTCCGTAGATCCTCGATGGAATGGGGAGCTTCTGATTTCTAGGGTTTCTCCAACACCCTTCCTACAAGGACACGTGCACTTGAGCGGCGAAGCTTCTCCCGATAAATCACGTCATAGGTGCGATCATTAGCTATCAGAATTGCGCTTCGTTTTTTATTATAGTTCCCGGTCCTGGCATAAAGTGTTCCGATGTCGGCTCCTACTACACAGGCGAGCTGTAGAGACACTACACGGACCCTAATGGTCAGAACATAGTTTGCCGATCCCGCGGCCTTCGCCTGTAATGGTGTCGGTGAAGTGCGTTGCATGAGACAATATCTATCTCGATAGATTTACTTTTGTCATTAAATCGTCGACCTGAGAAAACCGCGATTGCCGGATTGATGATGTCCGAATTGGGGTTGTTGCGTTCGTTGGATTAGGCTAAGGCCAATTGGACGCCGGGACGATACCCAACGTCAAGCGCGGCTGACCGAGACTGGAATGAGAAGATCACTGCAGCCTCGCAAACGACCCCCACGCCTGTATCGGCATAGATCTCGCGGTTAGGATTAAGGAGAGCCGTTAGTATTAATTGTATCCGCACACCCGTCAAGCGCTATGAATATGTCGGAGGGTTAGGATCCAGCGTATCTGTGAACTGGAAGTCGGATGAGGGCCTCCCGGGTATGGTAGACTCTGTGGTCCGGAGACAATGATCTACATGAAGATGAATAGTAGTAGGGAGGGAGAACCTAGACTGGGCGGGCGTA"/>
                    <sequence id="seq_t2912" taxon="t29" totalcount="4" value="TTTAGGCGGCGGGTTGCATGGACTTCTTCAAGATAGCCCTATAGGAAAGGTGTAGTGCTCTGTCACCAGCGGCAATAGCAGCTGTCCTTCGTTTCTAGCGTTCAGGCGTCGGTGACCTTGTGGAGAACGGCTTACCTCTTAATGACAGGACACCATTGACCCGACCCCTCTACACGGACAGTGTGCAGGCAACCGTACGGATTTAGAATCCCCGATTCATGCACAGGCTGCACGTCGTAATAGTCCCAATATTAGGTCGCGTGTTGAGCAACGGCAGTGGTCATGTCCCACGTACGTTTTGTAAAGTTCAATGGGTACACTAAAGCCTTCCAATGCAAAACTTATTCGAATCCGGACCCAGGACAATGCAGGGCACCTCAGATTTGTCAGTACTTCGTCCGAATTCAAATTCGGCAGGTTAGCTTCTGCGCAAGCTCATGGCAATTATTTTATCGGTATTCTCAGGTATCTGGAAAATGTGCGCTCTGGTTGAGTCTCTTCTCGAAACAGCGTCCGATGAATGGGCACCTGTCGGACGATCTTAGTGCAGCGTCTGACGAAGAGAAAATACTGTGGAGGAGTAACAGACATACTTAACTTCCAACCGCCCTAGGCGTGGGCTCTGGACGATGCAGAATAGATGGCCCTGAAGTTCACAAGCCAAAGCGATCCATGCCCCCGGTGGAATGGGCCCCATAACGAGGCGAACGTGGTGGACGAGATCCAGAAACTCGCTCAACAACACAGGGGCAGCTACCGGGAGTTCAACGCACACGTGTGGGATAAAAATTAGCCCACATACCTGCATATTCTTGGTGGATCCTTTTAAGAATCCCACCAGGTAGTTGAACCAGAGCATGGCGCACTGTCTGACATTATAATTCCGGTCCCACTGTTAAACATCATGTCAGTGGCCGGGGTGCCCAGGGTTCTAAAATCGCTCTTCGGTCTCATGTCTTAAAAGCGACTTTGTAACGCACAAACAACGGCCAAAAGCGAA"/>
                    <sequence id="seq_t370" taxon="t3" totalcount="4" value="GCGTTGTCGTCACCAGGAGAGACTCTTTGCCCGCTTAACAGTCTCTGTCGAGGTACTTTAGTAATGGGACAGTAGGACCACAGACACTATTCTTGCCCTCTATCCCTAATTGTAGTATAATTTAGTCACTTTGGAGCTTCGGCCATCCGTCGAAACTTTCGCCTTTCTTTTTCTCTTCACGTAAAGTTCCAACCGTTAGAGCTGTCAATTGCTAGACGAGTGAGACGTTGTGAAAATGTACTGACTGTCATTGACCCTCGGCAGCCGCCAATCCACGACACACGATTTACCGCCTCGCGCTTTTCATTGTGGGTCCCCGTAGATATACCGACATCGCCGAGTGCCTAAGATTATCATCGAATGTTACGGAAGGCGAGCTAGATTATGTGCCCCGGTACCCCGAGCAGGTACTCAATGCGCATGTGGAACTTGAGGGGCAACCGTGTGGAAACCGAACGCATAGGATAGGTACTCATGCACATCGATGCTGACGGGTGCATGGGGGAAGATTCCAGAGGGGGCTTAACTGTAACTCAACAAGTTTTTGGGAAGAACGGCTGTAATGCGTTCCCTTTTGGGAGCCCCGCTTAACGAAAACTGCTTAAGATTCTACACTTTGCGATGCGATGCTCTTCGTGTAACCACTGCCTGTGAAATGCCTGAAATGAAGGTAAGATCTTCGAGGTATCAAGGGCCTGAGTATGCCCTATGTTACAGCGCCTGAGACCCAGACATACGAATTCCAGGGGGTTCCACATTCGGAGCAGCCGGTAGGCGCGACCGGGACCCGTCCAAGCATCATTGCTAGAGTAGCATCAAGATCTATCCTCTAAACTAAGCTTATATGAAAGTCGGTCTGGATGCCTTTCCTGCGACGAGGAATAGAATTAGTCCGCGACGTTTGCAATTTGAGTATCGATAGCGTGAGCTGTAATCTGCTGACATAACTTGGTAGGATCAGCTGAGGTGATATTAAACCAGCGGTCACCTTGTCGATAAC"/>
                    <sequence id="seq_t3012" taxon="t30" totalcount="4" value="GAACCCCCCGTGTAAAAAAGAGCCGCGCTATAGTTGTGTACATAGATTTGGGCCCGTTGTATGTTTAAGGAGCAGCGTTTGCGTTTTCGTTTTGCTGAGGAAAGACCGTAGCTGGGCCATATTCCAGGGGGAGGCCGGAGGGCACGAATAAGAGTAAGGTATATGAGGGGAGTGCAGACGTAGGGGAACAACAACATACAGTCAGTGAATAAACGATATGGGATGAAATAATAAATCTACCTAGCGATCCTGACGGACACTGATCTGTCAGCCAGTTCTGCGGCACTACACCACTTACACCTCACTTTAGCTCTTCGTTAGGTAACTTGGGGACGACAGTATCTAGCGAAATACGAACGCGACTCAAAGCAAAGCAGGTAGCTAAATGCCCGCCCGATTACTTGATGGGGAGGTACATTGCGGGTGCCTTGGAGATTTAAAAAGAGTGCTGAGATACCAGGCACCAACGAGTGGATTGTTAGCCGTCGAACTTCGGGCTAAGCACAGCAAAAAGAGCGGCTTTGCACGTGTCCAAAAGAGGGACACACGGTCCTACGCACGGTCATTTTCATGTGGCAATGAAGCCCGAACCAAACCGTACTCTTACTCTTGGGTGTGCTGATTAGAGGTGGTATAATATAATTCTTGTCCGCTGTATACAGGTGGCTAATTAACGTTGGTCGTTAGACGAATACAAATGCATAATCTTGGGGTCCTGCTGGTGTCTGAACGTTAACATGAAGGATTCTTGCATACGTATTACTGCTCACCTGTACTGCGTGGTCTGGCCACCTCCCCCCTAGGTAGGGTGTGGAGCTTGAAATTGGCATAGTGCACCCCGTAGGCCCGGCCACCGACTATCTCGCCAACATGTTTAAAATACGGTGACATTTCTCAGTCATCACTATCTAGACTGTGCGAGTCAGGACCCGGCCTGACTTCTTGCAAGATAACCGACAGAATTCGCCACAGGGTTTTATCGATGTAACTTGAATACCTA"/>
                    <sequence id="seq_t3116" taxon="t31" totalcount="4" value="CCAGCGCTGTTAGTTCTAACTATGGGTGCCCGCTGAATGCACAGGACCCAGCGATCTTAATGATAGAAAGCCCCATAATGAGACTTTACGCTCGGGCGGTTTTACGACATTATCGATCTTCAGAGAGTTGTACGTACCGGGACCACCCACTACATCATGGCGGGGGAAGATCTGGCACGGTCTCATAACTGGGCTTACTCATTACATCTGCTAGCTTAAATGATCCTGTGCAATCCTAACAAGCGATAATTCGGATTCGGTGCGAACAGCTCCGGGTCTGCCTCTTAAACAGCCCTTTGCCACACGCTCCCATCCAATGTGAGTTGGTTTCGATTTTATAGTTCATGTAGTCCACCCACATCATATGTTAGAGGAGGGTTCATACTGGTATCCCGCGGCGTAGACATTTACATTAGGCCGATGGTTCGATATTCCCAAGACGACCTTACCCGTAATTAGAACAGGATGGTCCACGTGGAGCCAGTTAGCGTGTTCAGATAAGAAGCTTCCTCACTGGCTCATAAACGTATAGAAAAATGTAGTGGCAGGGTATGGTCTCTTTGCGAACTCAGGCGATTATGCTATAAGCCGGAGAACGGTCAATTCTGGAGATGCGCGTATATACACCATCCGCCGAAAGCGTGTCGCCTCTACTGTAGTTAAGCTGTATTATCTCTCCGCTACTACAGTGGGATTGGCGCACGCATCGGCGTTAGGGACATGAAAGTCCATCGTAAATACCGTATTTCTGTCATGGTAAGGACAGGACACGCTATTCTCGATACCACGTCAACGACAGGGGAATTCAGCGTAAACTAGACATACAGAAGAAGGTGTGTCAGAGCGAGTAGATACTCGGACAAAAGAATCGAGCCGGCGGAGTAATGCGTGTGGGTTGCTCATTATTCTCATATGTAGGGGGGGTGCAGACGCTGGGCTCAGACCGAGCTTTACCGCACCATCCAGGCTTTATCCTGCCACGACTTCCTGCCGGCAGCAC"/>
                    <sequence id="seq_t3213" taxon="t32" totalcount="4" value="AGGCGGGCCGGTAGGATTAGTTCATATGGTCAAACGACTTTAAGATCAGGCGTTCATTGCGCTATTGGACTCCAAGGCTGCTTCTGCCAGGCATGCACACACAAATTGTGGTGAACGAGGGACGCACAGCGCGTGTGTACGTTTGCGCTGTGGAAGACGAACGAGGCGATATGGGTGACGAACCTTGTCGGCGGCGGTCTTCCCATTCGTATTGATCTGCCCCATACTTATATTTTGGTAGCATGTAGCCGTAGTAAGCAGATAAGTGTGCCAGCGCGAATGTTGATCACGATCCCAGTGAGATAGCCAAGCACGTCAGGCGGTGGGCCGAAAAGGTCGTGGCTGAACGACTGTCTCGACACTATTGCATCTCTACGATCTATGCATTTTGAAAGTTCGGCTGTGACCAGCAAGTCTCACACCCCCCCGTTACTAGACCGGGGGCTGTCTCTAGACAAAGGATGCTCGAAGTAACGTGTCAGCGATCCTCACGTAGTGTTGTGCCCGATGGTAGTCCTCAGGCATAGAGCAGTTCACGTGGGCTGGTTTTCGTAGGATTTTTGGTCTGTGAAATTCATTCTACGTATAAAAGATGGTAACGTAAGTCTGTGATGGCTGCCCCCGACTGTACCTGTGCATCCTAATTATACCCATAGTCCCAAGGGTTGCGGGGCGATTTTATAACGGCTAAGCCCGACTTCTGAAGGCCTAAATGATCAATACTTACCCCATGACTAAAAGTGTACGACCCTTCAACTATAAAGGCTAGCCGAAGGACTTGGGACGGCACGCTATATGACCCCATGCTATCGGAGCGTCAATTACGGGTGTTTATCCAATTTCTTGCTATATGTGATCGCATCCACTTCCTAGCCGATCTGGGCACGTTTACGGTCTATAACTCCGAAGCCTCTCGAGCCATTGACCACAGATACACAAGCAACGTCAGTGAACGTCAGCCATGGGTTTCGACCTCATAGTGTGTCGTACAGTCGGATGC"/>
                    <sequence id="seq_t3312" taxon="t33" totalcount="4" value="CCAAAAGCGATCGTCAAGACGGGCCTTCAATGGGTGTTGCGTCAGATTCGAGCACGCCTCGATGCGCAGGTGAAGATGTCTCGGCTGAGGCTACTTGCAACGAGATCCTCGCCCGAGCCCTCCTCGCAGGAAGGTCAGAAGGTTTGGTGGAGAGTCGTTGGTTAGGGTCGTGTTCGCTACGAGGTAAAGAAGCACATAGGGGGTTTGCTATACTGATCGCCGAGGAGTCTTCCATTGAGAGCAATGATAGTACCATAGAATGAAGTTTAGACCAGAAGCCCAAAAGCCGATCCCTTCATCCTGAGTACTCATGGTCCTGTTGTCTACTTGGGCACTAAGAGCCCGGTACTAAGCGAGGTTTTATCTCACCAGACTAACTCGCGGAAATACCCAAGCAACGACAGATTGCGTGGGATTAGAGTGGCCTATAAAGGATTTCATAGGCAGTTTTGCCGTCGCGGGGCGGATCAAGATGTGGAGTGCTGATCATTGGTGCCCCATGGACCAACGGAGGTAAGAATTAACGTATGCCGAGTTTCCACACTATCAGAACTCGGGGTGGCTGTTTTCCTGAGGTGAGTGCGAACCGCACCGACACTTAAATTCTCGCTAGCACTGTTAGTTTACCACAATAATGGCATGGCCCCTCCAACATCAAGCCAGCTGACAATGGACCTCGCAGGTATTACCAAACCCACAACATAATTATGTGTTAGTCCAGATATGTTGTCTCAAATAAATAGTTCCTTATAGTAGAGTTGACCACTAACGCCCAATTTCAATGCTGGCAACGTCGCCTCTAAGTTCGTCTTCGTGTCACATCTGACGTCAGTATCAGAGTTCAGCTAAGCCAACGACGATCAAAACCCTCGGTAAGAATTTAGGGGACACTTATCCCACACGTCTAGCTTAATTGACCCTTTTGCGCTGCTAAGGTTGTTGCCGACAGAACTCCGACCGGCACGAGGACCACGTCACATCTATGTCACCTTAAGACCTG"/>
                    <sequence id="seq_t3412" taxon="t34" totalcount="4" value="GTACCGACCTTGCAGCACACACTGTCAACTGGTGATCCGCGCCAACCCGGCGGCAGTCGTAGTTCCCCATTTGCTTACACTATCTCAAAGGGTGCGACGAGATTAGGTACTAGTGCGTGGCGTATATCGCGGACATCCGAAAAACCCCAGGTCCAGGGAACTGGTCCGTCGGCGGATCAGATACCAACGAGTTGACCGTGCTTCCGGCTGGAGCTACGGCGAACGCGTACTTGCAGAGCAGTTTCCCTCGCAAACGCTAATTAAAACAGATAGGTATCGATTTTTCTTTCGAAGAACGTAGCTCTAACATACGTTGGCCAAACGTCTCAGGAATTAGCGACACTCGTCGTCAATCCTGGAGAAACAGAAGATGACTGAGAGCCTTACCGCCATCCTACGCCAGGGGCCAGGGCGAGATTTGGCCATGCATAGGCGAGCGTGTCGTTGACAATCCTACGACACACCCACTAACGGGAGCCTGTGGCTCTGAGCTATCCCTAGCGAGAGTCCCAGTGCAAGTCGTACCCTCTCCCTGATTCGACGGGCGAGGTGCTAACTATTGGCTGAGCATGTTTCCGGCTGTTCAATTTAACTAAGAATAGGTTTACCACCTATAGCATGGGGTTCACGAATCCGGCGTCGACACCCATTCCGGGTTTTCCGACGCAGCGACTTTCTACACCTCAGCATTTTATTAGGCTCCTCAAGCCGATTGCATAGCCGTTGCTAGCCATCTGGTGCTAGCTCTTGTGGACTGGGGGCGCGTTAATTTCTCCAACGTCCTTGATCTTATGTGGGGGCTACACAACGTATTAGGGACACTATTTTATATTAGACGGTAGCATGCCATAGGCGGTAGATAAGGGCGATACATAGTGAACAACTTTGGTCACAGAGGGACTTAACGAGGGGCCTATTACCTTTGATAAAGGCGACGTCGTCGCCTTGGACTCAACCGAGTGCGTCGATTGTTCGGAATGGCCCACCGGTTTCTTATATG"/>
                    <sequence id="seq_t3512" taxon="t35" totalcount="4" value="TAACCGGGTCCCTAAACTGGACGAGCGGTCCAGACCGGGTGCGCCGCGTGTCAAATACTATCGCGGATTACCCAGTCCAGTCGGGGGTCTATTCAGACCCATGGTCGTACACGCGGAAGGTGCCCTTTTGTTAGTGGGTTGAACTGACATTGTACGAGTAGATCCTCTCCTCACGAGTATTTTACGGTAAGAGGTGAATCTCGCCTACGATTCTCACCCACACTAATTGAAGTCTCTCGACGCTTCTACGTGGCCCTACGGGAGAGAATAACATGGCGACAGGAGACACACGCTGTTTTGACTGAAACCGATCCCACGAATTGCCGCTATTGTGAACTGTCGATTGGACTGACAAGTTTACCGGCGTCGCCCCACGAAAATAAGAGAACAGCCTCCCGAGGTTCCGACGAGTGGATTTTCTATCATCCAATTAGCGGCCGGGGCAATCTATAACGCAATATCCGAGAAAGCGTCGGGGAATTTGATCGGTTGGCGATTGAAGTTATGCAAGTCCAGCAGTTAAGCTAGTGAGCATGTCCCGAGACGGGAGCAATTCATCAGGCAGGGGGTATAGATAATTGGCCTGATGAGGTGGCAGATACGAGCAGGGGTAAATAGGTATCCCCCTCATAACCTCTGTGTAGTATTGCCTGGTTGTCCACAATTCCAATCTGCTTTTCAATTCAGGGCACACCATAAATCTATTGAGCGCTATCGGTAGGAACTTGCGTCAGGGACTTAGCTTACTGGCATCACCAGCTTCTCTCGATGAGCTAAGCCCTACCCCATGCAGTACGGTTCAAGGCGTGAAAATTGAGCGCACGTTACACAATAAAACAGATCAGCGGGTCATGGTCTTCAATAAAAGCTGTATACCGGCCCCGTGAGCCCGTGCTAACACGAAATACGCTAAGTCCATCTCCCAGGGCTGGGCTCACATTAGATGGTTCTAGGAGACTGACAGCCGCTCTCTGCGTAACGGGGACTCCGAATTTTTATT"/>
                    <sequence id="seq_t3612" taxon="t36" totalcount="4" value="TCAGCGTGAGGATCCTATACACTTCCATTAATTAGAACTTATGACTAAGGTCCACTTATAGAGCTCAGCGACACGATATGCCTGTTGATTTTGAGGCCCTTATGGGTCGCGGCCACATAGTGTTGTGAGTGCACCGTTAGCGACACCTTATCTTCTACTAATAGCCGTCGTGACCTCTGGCTATGATTTCTAAGGTTACTGTAGCAACGCTACTCATCCTACAAAACAAGCTGGCTGACAATGGGGATCGAGGGCGACTTCCGGGCTCCTAGCGCTCGGTATCAACGGGCAGAACAGATTAGTAGCATCGTATCCATCCTCTAGCTCCTAGCCGCTAGGCGTTGTGCCGTCGGCATGCGTGCGACGCTGGAACACTCGTGGGAATACAGACATCCTCTACTTTGCGTCTGATTCCAACTCTTTCATGAAGCGAGGCGAATGGAGTCGTCGGCACCCTCAGACCTGAAGGTGTATCTTCGCACACTCCTTACTACGATCATCTAGGTGCGAGGCCACCCGCATTCTCTCGCTGTGGTTGCGACGTTAGCGGGTAGGAGTGCAGTATTCTGCTTAAGCAGGTAACGAAGAGCCCCTTCTGCCTATCCGCCATAAACCGTAGTATAACGGCTGTCATAAGACCCGTGACACTTACCCAAGTTTTAACTATTAGGAGCGTGCCATTTGCATCTTTGACAGGAACCTGAAGTTAGGGGTAACAGATAGGTAGTCGCTATATCTGCATAGGACATAGAAATATTGGTTGACCCAGGAGACATCTATCTTTGTATTGCCCGTGACGAACCTGTCCGCGGCCATCTGTCATTTCCAGTTACGTTAGATCGACCTGCGGTCTATTGGTTAAGTTGAAGCATGCACCCTAGCGGTTTCTCTTAAATAACGGTTCTGTGGTGGCGAGGATGTCACCGACGGGGCAGCCGATGCATTTTTATGCCTGGCGTCACTAGCTTCTCATTAGACTTTCTGCGTAGAGTAGTTTTTT"/>
                    <sequence id="seq_t3712" taxon="t37" totalcount="4" value="CCCGCCGACATACCGCACCCACAACCAGTTGACTAATTATTCTCCCAGCAGATATATTAAAACCAAACCTGGTGACAAGACGTCAAGCGATTTTATGTGCGTTGCCTGAGGCAGGCTGCGGCCCACAAGTTATTACGCAACCCGCCCGGCTCCTTCCCAGCGGCACAGTAGCTGTTTACGGATAACACGTGATTTAGTCACTTAATCCTTCAAGAAAAGTATACACGCTACGTTTGCTACAGTCGTTTAAGGCAGATGAACGCAAGAACTCCATAGGCTCCCCCAAAACTCAATATTCGACGCTACTTGTCACCGGAAGGGGGTGGTTTGCGTTTGTATAGGGAAAAGTTGTCTACCACTAATCATACCCCAGAATGGCAGTGCGGACAGACGAGCTTGTAATACCAGCGATCTAGTTCTTGGGATAGGCATAACCCACCAGCTATCACATCTAGGCACGAGCCTGGAGCTCCCTAGGGTAGTCTCCAACGTCACAAGAATAACCAACACGGAGAGCGGCCACAAATAAGCGCCCTTGGTCCGAGCACAGAGTGTCACCATAATATACTGTGAATGCGAGACCCATGTGCTGATTAAATTTTAAACAGGCGTCTAAATCTTTGCTCCACTGGACCTGAGAGTTAGGGTGGACCTGGTAATATAAGCGTATATGTCCACACTGTCCGTGGGTCATCTTGCATACATGTTGGCGCCAGGCCCTGTACTATTGGTGCTACGTACAGCTGGCCTGGAATTGTGTGTTAGTAAGCTACGGAATGAACTAGCGTGAAGACGATCTCGAATACCAAGGTAGTGATGCGCACGCTCGACAGATGGGATCACGAGCTCAACTGATGGGTATAGACAACTCACGCTTCCCAGTGTACGAAGCAGGCTCTGTAGTCGGCTCCTGAGTGAACAATGTTTCTGCGCCTTGAGAATAGCATTGTTCGCCCCGCACCCCTGGACTGTGCCGGACAACTATTCCCGGGATGTGCCT"/>
                    <sequence id="seq_t3812" taxon="t38" totalcount="4" value="CTTAATATGTCCTTAGTTTAACCTCGTTTAAGGCCCAATAGGTACATACCGCCATACTGTATCGAGATAGTCTGTCGTGGTACGAAAGAGTATAGTAGTATATGTGTTACTCGCAGTGTCCCAGTGTGTGTCCACCAATTTTTTTCTAACGTTTGATCGATTTTGCCGCTAGCCACTAAAAGCTAGGAAGGATTTCTCGTGCTGTCGGTAGCGGATGGAGAATCTCATGCCGCGTCCGCTAAAGCCGCATCACGGAATAATGCGGTAAACTTCCGTTGATCGGTCCAGTCCCAGCAGTGCTTGTTTGACGCGTTGACGACCATTTCTATCGAAGCGCCGGCAGTCCAATGCCAACATCGATCGCACCTGGCCGGACCCTGTTAATCCGAGACTCATGATACAGAGTAAACGTCGGAAATGACTCAACGTTCATGCAATCCTCAAGGGAGTACATTCTTACGACTTGGGCTCATACGACAGAATGCACTTCAACCAGGCAGTTTGAGCCGGGTTCGACGAGAAGATGTGGGAGATCATTAATTTGCGTTAGTTAGTTCCAAACCCTCAGGTCTTCACCAATGCTGCGCCAATCGATGGGGGCACTTTGTAGAATACTACATGAGCTCGATTCTGAAGCTGTACATATCTGCCTAATCATTAACAAGCTATCAGCCGCAACCGCGGTAGCTCTCAATCTCGCACTCATTATAATTTTGATGTGTCGTCTGCGCATCGCTTCCATTAGAGCAGCTGGTTCTTCGTCAAGAATACCGCATTACCGGCCAGACAGAGCCCTAGTGCCATAGCAACACCTCTGTCCGATACTCCAAAGCGAGTGCAGAGTGGAGTAGAAGGATGAAATGCAAAACTTCAAAATTTCGGGGAAATACCCGAATAACGTGCTCGATCCGGATCTCCGAAGTACTCACTCCATTGCACACCCTTTCCAGTAGTCGGTCCTCCTTGCAGCCTTTTATTCAAGTCTGCTCGCGATCCTGCA"/>
                    <sequence id="seq_t3912" taxon="t39" totalcount="4" value="CTCGGAATTAAAGAATTCTGACCTCGATTACGGAGTAATAGGACCGGTTAGCCAGACTGTACCGAGACTTTTTATGGTCGTAGGAATTACGTTGGACGGAGACATATGACGGCCAGAGCGCCGGTTAGTGTACTCGAGTCTGTTTACAACATGCTCAGCGTCTTGTCTCTGCCTTCTAAAATATAGTAACTCTTTCGCGTCCGCGCCTTACCATATGCAGGCGCACTTATCGCGGTCACGCAAGCCAAAGGCAGTGACGCTACCCAGAAGCTTTGATGCTCGGTCCAGCGGAGGCAGCGGTATGGTGCCGCGTTTTAAAGTAGCGTTTGCGACTAGCCTGCAGGGAGGTACGAGCAGCAACGGCACCATGTCGGACCTTCCTAATGCTCGATGCCGGATAGTTAGCAGTCGCTGCAAGTTGTGGGCGGGCCATGCAACGCACCCGGCAATGGGGGGTTACGACTTGCTATCTTCCGAGGGAATGCACCTCATCCACTGTGCTAGGCCCCGCGCCACCTAGATGAGGTCGAAGATCGTTATTATCACCAAGTTGATTGGGGAAGCCAAGGTTGTCATTGAAGTTAGGCCTATAGGTGGGACTCCATATTTGACTATTTCAGATTCTACACTATGCAGCAGGTCCCGACATCGATATGATTAACAATATATCAGTTGCAAATGTAGGACTACTCGAACCCAGTCACAGCCGCATCGCCGCGTGTGACTAGCGTTTCTTGGCAATACCAGTAGAGTGTTTATCCTAGCGACTGAATGGCTTCCGGCAAGTCACTCCTAACGGCCCGCCTCAAATCCTCTGACCGGTACTGCAGGGTGTGCGCGTGATGGAGTAGAATTGTATACCACAACACTTGGAACAGTCGCTGACGCTTCGGGAAACCGCGCGCAATCTCAATCACCGTCGGGCAGCGTCAATTGAAGTCCTATTGCAGTATTCGTTCAACGTTGCGGCGTATTAATCGGTTCCTCTCCCGGGCCTCCA"/>
                    <sequence id="seq_t460" taxon="t4" totalcount="4" value="TTGCGTTAGGCCATGTGGCAGATGTGCTTGCAGCGGTGTTTTGAATGCTCCTTCCGTGTTGTATTGCGCCAAACTCACTGGCAATTGGCTGCTTTTGAAAATTTTTATTTGACTCCAATGAGGTATATGTCCCCGTTGATTCAGCAGGTGATTAGACTTCGCGATACAGCTGTGCGACCCGAGTAAGGGACCCCGGTACAGTGCCGGACGAATAGAAAACATGGGCCATCCCGGGGGTGATTGTTTTAAAAGAATCTCTACGATTTAAGCCGAGATAATTTGTTCCCATACTTGTCGTACCTATTGCCATGAGGATGCCGACCCCGGACAGATGTACCTCATGTTCGGTTGCAGTCTATGGTATACAAGGCATGTTAATTTTCTGGAGATTCACGGGCATTGATAAGACTGCTAGTTCATGAGCTTTGTTATTTACCGGTTGCCCGCATAGAGCCTACCCATAAGGCGAGTCATTTATTATTACCTCATCCTTGGAAGATGGACGACTGCCAGTTAAAGATTAAAGAACAAACGGTGTAACCGGCGATCACATCAGCCTGGTCGAAGAGCCGCCATCGTACCTGTACTCTCCCCCAAAATTAAGATCTATCTATAACGCGCGACCTTCTCGTCGTGCGTTTAGTGCGCGCGTGTCCATCACAAAAGTTTTGTACACTTGGCCATTGCAATGCACTGTGTATACATTGAGAAAGAAGTCATATCCTGGATCCCGCTTGGTAGGTATTTATTGGTTGCACGATGTCACGTGCTCTGGATAGAACGCCTGAATCAAGCCCTTTACGATTTTTAACATAGACCGCTAACCAATGTGACAGTCGTCGGAACTCCCACAACCTTAAGTGAGTGTACTCAACTCCCTTGAGCCCCCTACTTGAAACTTGCTTTCGTCAAAACTCGGATCGAAACGCGACCTCACGACAAGCTGTCGAGGTGTGCGTAGGAGATGGGAGCCGCGCTCATCGAACTCCCTTATTCGGCG"/>
                    <sequence id="seq_t4012" taxon="t40" totalcount="4" value="CAGCGTCCCTCAGTGGCTTTCAAGAACTTATTTATCCTCGCACTACGATTCTTTACTCTAAAGGACTGTGATATGAACCGTTAGTGCCATTATAGTGAACCGGTTCCGCTTATAAGACACACCTCTGTAACCTGAGTCGCTGATTCGTAAGTCGAACGTCGAATTATCGACTCCGGTAAGTACAGCGGTTGAAACGACACGTGCCCGATCCAAGTAGTCGGTGGTTTCTCACACGTTGCGACTGGGTCCGGGCCTATCTCTGAAACTAACAGTCCCATCAATAAACAACAGAATATGTACATTTTTCAATGTGGGCTCGGACAGCCGTTCTGATTTTGTCGATTGAGGATCAAAGCAGCATCTGTATACGCTAGGCCCGCGTCAGTAGGCGCTTAAGCCACCTGGAGTCGGGTGGAAGGTTCTCTTTAATCTCTCCAGGTATAATCCCCGGACCATAGAGGGGCTGTCCCATATGTCGAGGGAACTCATACATCGCTAAACTCGAACCGGGCAAATAGCCATTACCGCTCGTTAATCACAGTCTCGCGGAACGTTGCGCGAGTCTATGGCGTGATCACCGCAAGGCCCAACAAGTGGCTCTAGGTAGCCAGCTGTCTCCGCAATAGTAAAAACCAGAGACGCGCCCCCTGCCATGTCTAAACGCGCGAATACACCTAAGGCGAATCTAGACCACTTAGTTATTGCCAACTGGAATGTTTATCATGGCATGAGAACGTTTTGCATCTACTTGACGAGAATGGAACCTCGGTCCTCAGATGGACTGTTTAAGTGTCCGTGAACAAGCTAAGCGGAGTGGCGATGTGACTATACGCCGCTGCGATAATTTACTCCTGGTGAGCATGATCGTCGTCACATTCACTCTACTACGGCGCCTCCCGGAAGCTATCTCTAAACTATGGTCTTAGCGTCATCGGCTAACCCGCGTGGCCTATGCCGAGAACTCGCACATGTCATCGGATCTCTTCTCAGAGTAACTGAA"/>
                    <sequence id="seq_t4116" taxon="t41" totalcount="4" value="TCCCAGAGGTGATTCTTTAAAATCAAAATGAATGTTAGTTATAACTAAGGGTCACTCATAACGCCCAGCGGACCGGATTCGCTGTTACAAAACGAGCCAATCGCCGACAATGAAAGCTTGAGCGGAGAGTGAAACTGTAGTGGCACAGGCGGATCCACCAATACACAGTGCAACTCCGGGTTATCGATCCAAGTCCGACATTGCGAGTTCCAACACTCATACAAACGTAGCTGGATCACGGTGCTATGAACGGAGCACACCCCTCCTCCGGAATCCCATCCGCAAACAGCAGGAAGGTTGTCTACGCTCGCGCTCCTGCTCAGGCCCTCAAGCGGTTAACTTTGGACAATGAGCTCCCGAGGGACGGAGCAACCATCCTGGACAGTGCATCTACATAGCTTATGGATCGGATTCCGGGATTTTACTGAGGCAGTCTGACCGCAGTTACTCACACATTTAGCCCAGAAGGAAACGCATAGCATATGTATACATTCGATAGTAGCGAACCCATGTCCACCGCGTGAGTGGGCGGTGTTGGAGTGGTTAACTCGTGTTAGTGCAGGATTCTGGACCGGTAGAATGACTAGGGCAACTTCTTGGTGTACCCGCGCTATGGAAGTGGAGCTGCTGTCAAATTGCGCCCTGCCATTATTCGGGTTGTATACACTAGGGTCTGCCCCTTAATACCCTTAATGTGTACCTGCAAGTCGGATAAACGGCTAGCCGGTCGATACAATGTGGAGCCGCTGTCCAAGTTTGGCCGAGCAATAAGCCTTCGACCTGTGTGTGGCACTGAACCTGCATGTGTGCGGCGTATTGTTTCTGGCGCGTACGCTAGCTTTAACGAATGTGCCAAGGTTCATTCTTAGCATGCATCCTACTAGTTGATACGAAGTATCTTTTTCGTAGCGTGGGGGTAGCCACCGAAGCAGCGCAAGGCTAATATGGCCTATCCACCGTGCTAAGTGCTTATTACACATTGGGTTTTGAGCTGATGTAC"/>
                    <sequence id="seq_t4213" taxon="t42" totalcount="4" value="ATAACCCGGTCGCGGTCGTAGGCATTGTGAATAGTGTGCCAATACCGACAATCAGGATTAAGTGTTCGACGGTCTAGTGGTATACACTAGGCCGTCACAGATTGAATATCCTGATAGGGGAGTTTGCCGTGTTAGAGACAGAAGACTGGAATTACACTCCGACACACAAGCAACGTGGTCCCTGGCAAGGTTATTCAGCAGTATGGAGCATACTGGGGTACGCAATGGTAACATTATCTGGCTAGCTCTAATAACCTCTCATTACGTCCCCCGGCCGGGACGGAGAGCCCTGCTGAACACTTGGAAAAACCCTGTTCCGACGGTTTTGAGGCACCACGGCGCACTAAATTATCATGAACGTGGGCCTCGAATTGCGATCCAGTGTGTTGCCGGATCGATCGGTACCTTTCAACATGTGGGATTTGGTCTATAACCATGGCTCTCAGCCAGCAGGGTATGAAACATTAACTCGCCCGTGGTGGAACGCCCCTCCATCTGGGTGGCGCCATCCATGCACCGCACGTATCGCCGTCGTAATAGGTAGCCCTCCTCTGCCGCAGGTCCTTAAAGGGGGTTACTGGCTTCGCCTGAGGGGTTCTCGTACTTTACTAGCAATCGAAATCCACTCGCTCGACTCTGGCGCGCTTGCAATTGCCCTAGGACTACAATATGTGCTTGCCTTCGCCCTCGTCGAAGCCTCGAGCTCGTGCCATCGTTTTATAAACAATGAGTTGGGTACGACGCAGAGATTCGCCGGGCAGGGTGGTTGGGGCCGGGCCAGCAATTCACTGGCTCGTTATACTAAATACAGTGCGGCAGCATACCCGGCCCGCCTGCTGCTGCGGCCGTTCCCGCCCTCCGCCAGGAACAACCCAGACTACCAGTGTTGGAATTACGGGATGTTGTTACCACTATTAACTTTCGGGAAATGAAATTTTGAGTTTTACTTCGATTACGTTGGTTAACAGCCGCAATTGTTCGGGACCCATTGATAGAGACA"/>
                    <sequence id="seq_t4313" taxon="t43" totalcount="4" value="GTACGCCCAAGTCTGCGGTGTAGGAGGAGCGCCTCTAGATTCGGCAACAGCGTCCGCGGCCCGGGTAGAGTCATGTCCCGTGAGCAGGGCGTTGATTGAGGAGACAAGCAAAGAAACCTGCTAGATGCACTCCAATGTTCACCCTGTTAGCGTCACGGTTGTGAATAACCATTCAATAATAGTACTATAGGGCATGGCGAGTATGCGGCACCTGTGCGCAGAGCTTCATATTCGGAATTATGTGTATCTTCTTCCTGGAGAAGTGTTGATCTCGAGGCGGGTGAGGTGCCCAATATCAACAATCCACAGAGAGGAGGGTCTTCATGGCCCCCTAACAGGTCATTTATCATATCTGGGTGGTGTCTCAGAGTCGTATCTAACCAAGTGCGCATTCCGTCCAACTAGTTATTCCATTCTCCGAAGCGAGAGTCCCGCCCTCGATAAACGCAGGTGGAAAGGGGAGGATCTGAATCATCCGTTCTCGGTACACCCGCGTCTCTAATTAGACCACTGGGTTCTGTGTGTTTAACCAAATGCGGTGTAGCTTTTCGCGAGGACTCGAACTTGGGAAGCAAGCCCAGCGAATATTTTGTAGTCCAGTAAGAAATAAACACTGCCTCACTACGTGATGGGCTCCGATTGGAGTTTTAGCCTTGCTTTACAGCTGCATACAACTGTACGTGAAGCGCATCCTCCCTTTTCGGACTGTGACCCAGGCTATGGTGTGGCGTGATAGGCTGTGAGCCGGCATATATCCGGCGTCCAATACCCTCGCCGCACCCAACTTAAACCTTTGGCGGATTTTGCGCATCATTTCCCTGGTTTCGTGGAATATAGTTCAACGGATAGGTAGAAGGCTACGTAACGGGAGTCTAACTATCAAGACTTTACTGGCCAAACGCTATATGTATGGCCTTTCCAAGAAAAACACGAACAAGCTGTACTCAGCATACTTTCTCAAAGTGCAATTTGTACGTGCAAGTCGCGCAATACCATCGTT"/>
                    <sequence id="seq_t4412" taxon="t44" totalcount="4" value="GCTCTAGTCCGGTGATCCCTTTTTAACTGTAGGCCCAAGCGTTGAGATTGTCGAGCATGTAGTGCTTAGGGCGATTCTTTACCAAACATCTTCGCCTCAGGTAAACACCGGACTAACAACCTTAAGAGAAGACCGGCGAAGGATAGGGGGTGCCCCGATATACCCTCGCGAAATGCGGAGTCCTCGCTGAAATCCAACAAGAAGTAGGTTTAGTTAACTATCACGAGATAACCCCTATCCCCCTAATATTTGGCTAAGGCTTCGTTTGGCTCTTCTTTTCCTGTTAACCACTACGGCTCTAGCACGGCGTAGATGTGGTGTGTAGGGTGTTCAATGGTGGATTCAAACCTCCATAAGCAAAATGAATTCTCCCACCTTGACACCGTTGGTCAGCACAAAGATGTGATTTGGGGGATGTGCCTACTGACACACTGGACGGAGTTGCGGAAAAACCATAAGCGCCGGCACGTGACCTTCGACCGTACACTCTACGCAGGACCTTGGAGGACTCCAGAGGATGGCGGGGGGTTTGCGGTTACATGCACGGGGTCACTATGACATGTTTTCCATCTCCGACTATGCACTCGGACGACTTCATATTCTTCCATTAACCGTGCGCCAAGGGATGTGCCACTCCCGGGCGTGAGAGTGACTTGGTGTAGAATGCGTGTGGCTTCTTGCCGTTAGCACGGTGGCGCCGGGTCGCCGTGCCTGTAGCGCCTATTTGCGCGAATCAGGTATGTAGGTCCCGATACTAAAAACCCTGGCTGGCAGTTATGCGATCATTTGTCAAGTGGACTTCTGGCAGCACGGGGGACATCTTCTAGATCGCTCTACCCTTAACTTAGTGTTTAAGGCGTCCGTACGTTTGTAGTCCCTCTTACGTGCGCGTCATCCCGACGAACCACCCCGGTATGCTTATTGATGTGGCGTCTACAGATGTACACTCCAGACAGTTGCGAACAAGCCATACGCAGAAGTAAGCCCGCGAATATACACT"/>
                    <sequence id="seq_t4512" taxon="t45" totalcount="4" value="AAGCTTCAGTCCCCTAGTTAAGCTTCACGGAAGTCTGGTCTATGCGGTCTGTCAGGTCAAGAAGATCTCATCTTTGTCAGACATGATGGACGTGCCACAAGACCAGGCGCGGACCCTACGTCATAGACAAGTCTAAGTAAAATCCACTATTCTAGAAATGGCGTCCCCGGGATAGTGTTCACCAGGATTCGATACCAAATACCTGAAGTGCTTGGGGGTATCTAGCACTCCGATACAGTGGTAGGGTCTCTAACATCACAGCAGCCACCCATCGGCGGGAACAGATTATCATGCTACTTCTTCCAAGTCTTCGCGCGTAACAGTGTTCCGGTCACTGCAAGACTGTAGCCAACGAAAACGTACAACTTCTTTAATGGCGATATGTTACTCCCCGTTGATAGTCGCCATACTGCGGCCGGGGTATCACTACTTTATATCTTTACTAGGACTCTATGTCAGGGAAAGCCTCGGGGCCACGTTGTTGTTCGAAACGAACCAGGCATAGCCGCTTGTGGGCCTAGGCCGTCCCCTGTGGCTGAGCGACCATTTGCCCCTCGAAAGAGCTTAAGTACTGTCCGACGCATGAGCTTTAAGGTAACGGTCTTTTATTTCATGGTGCAGTTGCAAGAGCCCATGCTGGCGCTGCAGAATTGGCAATCTCTAAAAATCAAGCGATTCGGTGGGAAGACCCCTACCCCACACCTCGGATCCCCCATTCGAGATAGGTGCGTTTTGCGGCAGAGCCCAGAATTTATTTATCCGTCTCGGGGGGCGTAATACGTAACAATCTATCACATTAACCCAACAGCGAAAGACCTCAGGTATCCAGATCACTCGCCTATAAGCAGTTGGTTACGGAGGACGCAGTCCGTACGTACAGCCGGTCCGGGCCTACCGAGTAATCCGTTGTGTTGCAAGGGATTTTGGATGACAACCCAAGCTACCACATGGATTGTGTTCACACACAGCGCCTAACGTGGGTAACCGAATTAAGTGCACG"/>
                    <sequence id="seq_t4612" taxon="t46" totalcount="4" value="TTACCAAGGTCAACATGAGTACTCTAACTCGCTGACAATCAGAACTGGGGGCAACGCATGGATAGCAGGGCGCGCACCATCCAATGAAGATAGCCCAGGACTTGGCACTCCCTTCATTTGAGCTGTGAGAGCAACCAAAAGGCCTAGCTAGGCTGAACCGTAACGCAAAGTAAATCGCTGATCTCGTTGCAAATGCCGCCTCGTCGGATACGCCAGGATTCGAAGACTTTCCTGCAGGTTGTAGTAAAATATGGATACCCGCGGGGACCTACCTATCATGTTCTATATGCCGCGAAGCATACTTCGAACCAGCTAGATGTCAGGCCGCGGAGCTATGCCGGTTACCACATCAGCGACCTAGATACGATGCATTCCTCGCGCGAAAAAAGTGACCCTAGACTTCGTAAATTAGACAAGCGGCCCCACTGAGAGAATCGGGCCCTATCTATGTTAGATTCATGTAACTCGTACACTCAGAGTGGATGCCATAAGTCGGGTCACGCCCACGAGCGCCGTCCGCTTATTGGGAACCAGTTGATGACTCCAATAGTCGCATGATAAGGAATGCGTCTTTGCACCGCGCAAAACGCACCCTTTGCCCGTTCCGGGCCGAGGGTCGCCAACGGGGCCTAATATCGTGACCCTTAGCGTCGCTAGACTTAAACATTAGCCGCTGGGTAGTACCACCACGGATACGCACCATATATAGCGGGTGTTTGATACCTAGACGATTGTTGGTCCACATCACGCCAAAAATAATGTAGACTATTCTCTCTGCATCAGAAGGTTTCACTGATTTTATAGATTAGCGGGGGATTATTGCTTGTGCTGATTTCAACTCAGTCCGCAGTGTCGTGGCTAAATCGTAGACTTCAGGGTCTAAGTAGTGTCGATGTATGGGGTCAGGGGTCGGGAGGTCATGGCCTAAACAGCAGAGATGGTACCACTAGCCTTAACCCCGCATGTTGGATATTAACTTGCCCATAATTGGGTGAACTTA"/>
                    <sequence id="seq_t4712" taxon="t47" totalcount="4" value="CTTTGTGGTAGGCGCTCCAACTTTCACCCTACTAAATTGTCTTCAACTAGTATTTACCCCTCCACAAAAGTCTTATTCGATCACTTTGTCATCCGGGTAGTTTTACAAAGAGCATGATATTACCGGCCTTGCTCGGTGAGGCGTTCTGCGTCCCAATTACCACGCGATCTTCACGTGCGTAGCGGCCGACCCCTGCAGTCGTAGGATTCATCTCTGTCAAAATCGGAATTAATCTCCGGTGTGCATTCTCGTGGGGAAAGCCCCCTCATTCTTGGCAATAAAGGTAACCTGCCCACGCAGCTCCTGAAGCTTCCAGTTGCTCATGAGTTAACGATAAGTTGAGGCGCGCGGGGTTGTCCGTCTAAATCCCGTGTTTGCAGCCTTCACAGGCCTACTCAAGCATATCTAAGGCGAGCCGATCAGCGTACTCTGAGCGAGCTGTGAGGTACGGTTGTACTCACCCTGCACGCAGTACATCACTTTAAACGATGTCAATGTACTATACAAGCGTTGGGGGAACCGGATAAAGAGCATTTCCCCGTCAGCGTCCATCTGCGCAATCACATGCTACTCGAGTCTCCGCCGTGGCGCAGTCAAGCCATTTGCTCTTCAATTGTACCAGGGACTTAGTATTGGGCGGCCAGGACTAGTCGCCTAAAAAGTCATGCCGAAAAAGCAGGAGACCGTATTCGCACGCAGGGCACCGTGTCTCGATGAAATAAATCTTTATCTGGTACTTTCTCTGCCTCGAGGGGTAAAATTCAGTTAATACCCATAATACATTAGCCGCTCTCTTGATGATGTGCGTGAGAAGACTATTGCCATCGAACGAACCCCCACGTTAGTATAGGATCAATTGCCCTCGGCACGGAGATAAAATCTTGCATCTACGGTAGGCCTTCCACTAAGACCGGTCAATGCTCCCCCCCGAAAGGGCATCAGCCCAGCTCCCATGTTCGGGATCAGAACATTACCGAATTCCGATGTCCCCAGGCTATTC"/>
                    <sequence id="seq_t4812" taxon="t48" totalcount="4" value="CTAGTCCTTTCTTTAGCTTACCTATCGCTAGCTGCTAACTCAAACTTAGGCATGCGATGTGGGTCTCAGCCCCTATACAGGTAATCTTTACCGACTCCCATAGAATGATCATGAGATCCGAGGCAATCACACGTACCTCGCGAATGCTTATGCAAATCTGTAAGCGAAGATGACGATCCATTCCCATGCCTGCTCCGTCTTTATGGTCAGTAGCCCTCAACGAATCATTGCTATGTCCCATCATACAGTCGCCTAGTTCCTGCTTCGAATAGGGCGCTTAGCACTCCTACCGTGTCTTAAAGAGCGTTCCACCGATACAGGGTGTACGGAAGCGTCGAGATTTGCACCGTAACCAGCGTTCCTGAGCTGGCTCTGGAACCATCTGACGCCTTCATCCCTTCCTTCGGCGCTGCTCACACCCACCGCAAGTTGTAGTAGGCGCTGCTCCTGTAAGCCTTACACGGTCCAGCACACCATAAGCCACGAAAATGTTTATTTACTAGGATGCCGAGCCCTCTGCACACCCAGGGCCTATAGACGGTGAAGTAAAAGGTCCGAGAAAGAATCGGGTTCGGGAGATCACGTGTCACGGAGCTATCGTGGTCCAGCGATGGGGGGTGTAGACGGCTTAATGATTGGCCCAGTTGGGCGTCTATGTGGCTAGAATGAAGCTAAGACCTTTGGGACGAAAGCAAAGTAACCTAAGTTAACCGTCGGTGACAGAGACCGGCATAAGGAGAGCATCCCATCTTCACAAATGAAGACCAAATTGTTAATGACCTAGCTGTCCAGTAGCGCATCAATGCGCACAATTACTCATATGTATTTCATAACGTACGTCTCACTGTTGGATAACGCAAAGTGTTCGTTGTTCTATGACTCCCGTACGCAGAGGAACGACGAGATCTCTACTGGCAAGGTCTCTTGTGATGAATGGAGACAAATTCGTACAGTCAATTGAAAAGTAATAGTAACGAGCAGTTTGCTTCGGGAGGGCTTA"/>
                    <sequence id="seq_t4912" taxon="t49" totalcount="4" value="CATTCTGGGTAAAGACAAGTAATCTAAGTGGCTATTACTGAGGTCTGAGCTCGTCAGATCCAAACCAGGGCGGTCGCCTGTCTGGTGACATTGCCCCACCAGAATTCCACAATTCACTTGAGATGTGCTTGTGGCTAAACTGACTCTAAACCTACGTCAGATACGCATCATGCGGCGAAGCTGTCAACTATAATCATGCCTGACCGGACACGCCCTTCTTACAGTCCTGGCTGACTGACTCCCGTGAAATACGGAGAGCCACGGCGACCTACTTGTCACGTTCCTTCAGCGCAGGGTTATACTACGAACGAGTTAGCGAACAAGTCCCTCATCAACGTCCCTTATCTTTCGAGCAGCGTTGATAAGATGAATCGCTCGTGCAAATCGCGGGATTCTCCTCTTCAGAATTGCTCCTATAGTCCCCACTCCGCGAAGGAGCACACTAGTTGCGCATTTTAAGCCATCTAGGAGTGTCATAGCCCAATCAGACAGTGTAAATACCCTCAACGAAGCCGTCCAATAGTCGGGGCCTTGTTGTCGTGGCCAATAGCAGCACACTGAGTGATCCCTCGGGGTAGTACTCAAAGCAAGCAGTTTGCGGGTTCTCGCTATATGGTTCGGATCACGGGCTGCGATGACACCAACTCGCTTTTCTACCCATAGAATGCAGGAACAATCAGTGATCACTCGGGAAAATTACTTGATTTCGGGGGTGGCCGATAGCGCGCCGACTGTTGGGACCGTTTATGACAGTAATTGACTATACACTTTCGCCTGCGACAGAGAGGGTGACTGATATTAGATATGGATCGGGGATTAAATGTGCCAATCACGTCACATGTATAGAGGGTATAGTAGCGAACAACTAGCACTCAGCGTAGTAGTACTCGCCAGGTATGGTGTAAGCGGTGCACTTCTGTCCATAACAGCAGAATATCACCAAGACGTGCTTCTGGACGCTTATTTTTTAGATTAACACGTCGTTGGGTGGGCCTTCGTT"/>
                    <sequence id="seq_t560" taxon="t5" totalcount="4" value="GTACGCGTCACCTTCATTGGCAGGGTCGTGAAATGGGATTTTCACTGCTCGTCACTGGTCCCATGGTGTCAAACCCACTGTTAGCTTTCAGCTATTGATGCAGTTTAGTGACCTCCAAAGAAGTATCTCTACCCTGAAACGTACCCGTTCTTTACCTTTCGCGTTACGGAGTTCAGGACCAAGCAAGGGAGCCCGGTAACTCGTGCCAACCATGGCATACATTACTCGGCCCTGTCTTAAGACTGGTGATGCTCACTCTGCGATAGAAGCGTGGGAACTATTCCTCCTTACTGTTTATAGTCTGCACAAACAGGTGCTCGCAATTGGCTTGATGTCCCTCTTGGGATACTGCAGGTTGTGGTAAACACAGCATAATAACGCCCCGGGTGAACACAGTCAATGCCAAATGTCTGCTTCTTCCTGTTGAGAGAGTTCACGGGTGCAGAGATCGATCCTAGCGTGAGCACAACTTGTTTAACACCATCTTACCCAAAGCGTAAGGACAAATGACAGCTTAACGGTTAACAGCCTACTGAATTCCACGCGAATCCACTTCCTCGGCCGCTCTCGGGAAATGACCACTGTAGTCCACACTGCGACGGGCAATTAATCACCACACAAGCCTGTAGTGCATTGAGCATAACGGGGGCGAGTCCATCCGATAATCTGGGTCTTCCTGGTAATGGGTTTCCACGTACTAAATAGCGAGGAAGACGGCGTAAGCAACAATCCTCCTCGCTGGTTTATCTTAGTTGGACGTTTAGGCGCCAAGTCTCGAGGATACCGATGTAAAGAGACGGTTGGGTTTCTTCGGACTTAAGTAACGAACCGCACGTTCCATGGACATCAGACGGCAGGAATTGATCGGTCAAAAGTGAGTTGACCGCGCAAGTAGGCATGAGCTTTTAACTTAAGAGCTCCTAAAGTTCGACAGAACCATGAGTGCGGGAGTGTTGCGCAGGGGCGGAGGGACGAGCACAGCTGATTCCGGTATATGGCG"/>
                    <sequence id="seq_t5012" taxon="t50" totalcount="4" value="ACAAACGAGATCGTCAAGACTGGGCTTCAATGGGTGTTGCGTCGGATTGGAGCACGCCTCGAAGCGCAGGTGAAGATGTCACGGCTGAGGCTACTTGCAACGAAAGCCTCGCCCGAGCCCTCCTCGCAGGCAGGTCAGAAGGTTTGGGGGGGAGTCGTTGGCTAGGGTGGTGTTCGCTTGGAGGTATAATAGCACATAGAGGGTTTGGCATACTGATCGCCGTGGAGTCTTCCATTGAGAGCAATGATAGTACCATAGAATAAAGTCTAGACCAGAAGCCCAAAAGACGATCCATTAGTCCTGAGTACTCCTGGTCCAGTTGTCTACTTGGGCACTAAGAGCCCGGTTCTAGGCGAGGCTATATCCGTCCACACTAACTCGCGGAAATACCCACGCGACGGCAGATTGCGTGGGCTCAGAGTGGCCTATATAGGATTTCATAGGCAGTTTTGCAGTCGCGGGGCGGATCATGATGTGGAGTTCTGACCATTGGTGCCCCATGGACCAATCGAGGTAAGAATTAAGGTATGTCGAGTTTCCATACTATCAGATCCCGGGGTGGCTGTTGTCCTCAGGAGACGGAGAACGGTACCAACACTTAAATTCTCGCTAGCACTGTTAGTTTACCACAATACTTGCGTGGCCCCTTCAACATCAAGCCAGCTGACAATACAGCTTGCAGGCATAAGCAAACCCACAACATAATTCTGTGTTAATCCACATCTGATGTTACAAATAAATAGTTCCTTATAGTAGAGTTGACGACTCACGTCTAGTTCCAATGCTGACAACGTCGCCTCTATGTTCGACTCAGTGTCTCATCTGAGGTCAGTATCACAGTGCAGCTAAGCTACCGGCGATCGAAACCCTCGGTAAGAATTTAGGTCACACTTATTCCAGACGTCTAGCTAAATTGACCCTTTTGCGCTGCTAGGGTTGTTGCCGACACAAGTCCGACCGGCACATGGACACCGTCTCATCTATGTTACCTTAAGACCTG"/>
                    <sequence id="seq_t5116" taxon="t51" totalcount="4" value="CTCCTGCACCTGTCCTGCACAGCATCCCGACATATCGGTACCAGATACTTAGCTCATCGCGAAGAGCCGAATAAGGAGTTCAGTTTTACTCCTTGTTCGCGACCGTTCTCTCACGAAGCCCATGTACAGTTACGCCACTCGATCACGGTGCGAGTCCTGTCGAGCGGCGTTGCGAGTCTAATAAGTGACTACTACCAACAGGGATTCTTGCTCGGATATCAAATGTCCTATCTACACCAAGCACGATAAGTACCTCTGATTAAAGGTTAAGCCGGCATTCGTTTATAATATACCTTGAAGCACAGTGTACTGCTCTAGGCTTCAAAGCAGCCCGTTGGGGGCTTTTCCGAAGCTGGTTCAGGGACAAGCTAGGACTAGTCGCCTACCGCGCTGCTCTGGGTGAGAACACAAGAGTGCTTGTCGCTCGGCGGAAGACCGCAAGGATATTGTCGTCGCCGTGAAGTGGCATACTGACCCCTTGGCCAATCATGTTAGCGAGACACCCTACCCAGCAGGGGCTAACGCGCTTTGCAAAATGGGTTCTACTAGTGCCTTTGCCCGTGTATTCTCACCTCCGAATGACTCGCGCTGGTATCACTATCCGTGTGCGCAGAAGTGCGGACTTGCTATTGCGTTAGCTGTGTCCCAGCAACCCGATACAGGCTCCCAGTGTCCGCGTAAGGTTGAACCGAGAACCGGAGACCATAATTTGCTTGGGCTCGCTTTCGAAATGAATCCGTTGTACTCAAACCCCTCTGTTTCTTAGGCACCTCTGCGCGCATACAACGATTTGCCCTCGACCGCTAGGCAGTCAGGTCTCAGGTGGCAGGGCTAGTTGACTCCGGGGCGGGCCCTAGTCCTCTAACCCCTAGATTTGTGATATAGTCTCGCTACAACTGCAGGAATACCATCATATTGCGATCAACCCAGCGGCCTCTGGGCCGGCGAGAACTGCGCCTATAACCACGGAATGCTGGCTCATCGCGAGATGGCGCATTTC"/>
                    <sequence id="seq_t5214" taxon="t52" totalcount="4" value="TGACTGCGGTGAACGTCCCCGTGTGAAACTAATGTTACTGAGAATATCAGGCAACGCACGTTGGGTAGTCCGTTCGGCTGCCTCTTGCAATTCCCCACTAGTTGGAAAACGATTGACTTCGTCAGTGATCGTGTCTAGCACGAGCCGACAAGACCTCCTGATACGCAGCTGGACCCGCTGCACTCAACTCAAATCATGCCTCTGTGGCCCATGCTGTCCTCTAATCAATACTGGTGGGTTGTCCCTAACACATGAGACCACCGCGGGTTTGCCCATCAAGGTCGGTCGGCCGATAAGAAGCCTCTGACCTAGTTAGCGCTAAAACCGTTAATCTGCGTTGTGTAAATCATCAGGAGTCATGGTACGATGCGTCCCTGCCGTACAAAGCGTCATTTTACAATTCGGAAACAATGCGCGGGTGCCCCAACCGCGTTACGGTACCCACGTATGTCTTTGATAGGCTTCTCGGTCCCTCAAAGCCTGTGCTTCAATTCTAAAGATCCCCAGGCACGACGTCAACATTTTCATGCCTCTTTTGCGAATCCAGTAGCGGCACAAGGAAGGAATTCACGGGGGAGGGCTAAGATATAGCTTTTTGTACCGTGCCGCTAGAAGAAACTCATCCGCGCCAAAGACTCTGGCAAGACACTTCGCCACCCATTTCTATGCGAAGCAGGCCATCAGAGTTATGGAAACTTCGCTGTTATTGTTCGTGACCTCTACCTAGACGATATTAAGTAACGCTTCTGACAACACATGAATTATCCATTAGCCCTACACATGAGCAGGTTAATGATATCATCGCTTTGCCGGGTTTTCGTTCGTCCCCCCTTGTCAGATGTGTCGGCAGTGTATTCGCGAACTTCTGACGTTCAGGGTGAGAGGCCTAGCTATGCCGGGGGTCCGTGGTGGGTCGGTCGGAGTCGGGGGCGAATGCAGGCGAGACTTTGTGCTAGTCTCTCCCGGTTATTACAAACAGTTCTGTGTTTAGCTAGACCTT"/>
                    <sequence id="seq_t5312" taxon="t53" totalcount="4" value="ACATGGACCTTAGGAAAAGAACCTGTGAGAGCATAGTCACCCTAGCTGTGTCCCTGTCGGTACCTGCACGTTAGGCGGTAGCTTATGACATTGTATGGGATATCTGCGGGGCACGTCGTCGGAGAACTGTATCCGCAGTGCGTATACGGGAAGAGATGTTTTTAAAATAACTACTGGGCGCAGGTCGACAAATTCCAACTGTGATCGACGTAAGAAGATGAGAAATGGCCTCCGTTTGGCCAAGTTACGTCATTAGTGCTTCAGTTGTCACCCAGCCGCTGTGATCACTAACAGTTTCTTGTTGCGACTCCTGTGGCTTAACTAAAGCGGGGCTTTGAGCGGCTAGCTTAAAGCGACCGAGCGTGACCGCTGACGAAGAAGCGACAGTACCTGTGGAAGGCGCTAGTCCGGAGGTCTAGGGTTGTGGCTTGAGGAGTGCAAGCCAACCGTCTGAGTTGCCTCCGGGCGAGCTGGGTCGTCTGCCGCCGTTTGATGTGGTAATTAGCTACCAAAGTCTGGGAAACAACCAAGAACTATTAGTCGCTGAAGATTCCCAGCAATACTGCTATCATGATGTAAGGACGCGCCGCCCCCGCGCCACAATGCTACTTAGGATAGGTGCTCGGTTCCCCTCCATTGTGGGTGCGTGAAATTAGCCGGGTGCTGTCAACGCGCGTAGATATTCTAATGCCGAACTAATTGTCATAGGGTGGCTCTACTAGTGTTAATCCGTAGACATCTAGTAGCGTATCTTAATGCTGATGACCCATCCTTACTTCCAGTCTCGACAAATGCTCATCCCGGTCCGCATGTCAGGCCGGTGCCCGAGGATCAACATACTTATGTTGAACTGCCCACGATTATCACACCGTGATAACAACCACGTGTCACTTTTTATCAGCGCCTGCCTTTCAGTCAGGAGGCACGCTATATACGTACTTGCCGATAGAAGGCCGACTAGTACCAACCATTGCACTCATCTACAGCAGTTCAAGCCCGT"/>
                    <sequence id="seq_t5412" taxon="t54" totalcount="4" value="ATAAGGGTGTCCTAGTTTTTTCCTAAAGATACTCTAAGGGTAAATCGCACATAATGAACTTAGATTTTCAATCACAATCGCCTAAACAATGATCCCACATTGTAAGGACAATACTAAGCATCGTTGCTTCGTAAGTGGAATGACCCCGGTCTCAAACAAATACAAAACATGAACATAAGGGTAATAATTATCGTCAGACGCCCCGGAATTGAGTGCATTCCTCAGCCCTACTAGGAGTTGGGTTAGTCACTTAAGACTTGCGTGTGACAAATGGACTGCTGGGAGATATCTGCCGACTGCTCATTTGCTGGCGTATGCGCCGGCCTAAAGTCGGCCGAAGTCTCGAATGTAGGTTCATTATATCATCGTTTTACCCGGGCCCGGTTTCGCGCGGAAAAGATTCATCTAAGAGGAGGTTCTGCTTTAGTGCCATCTAGCTATTTAGCTCCCGGACGTGAAGCAACACCAGAGCAGCTGCCTTTGTATTGGTTCTTTTAGGGAGGTGCAGGCCCGGGTACCTCGAGTCCGCAATTGTGCACGTCGGAATTGCGCTATACTAGCACCGTACCAACCTCCTGTTCCCGCAGCTTGCAAGGACTGGCCTCTGCTTAAGCCTAAATAGAGCTGCTCTGGGTTGTTACGCAAAATTATTAGACTGAACCTTATAAAAAGACCGATGATACTCCGTTGCTAGACCACATGTCCTGGATCACCCGGCGTGATATTCGGACTTTCAGCGAGCGAAGGTGATGGGTGCCTAAGGGACCGGGAGATGAAATACTCCTAGCCAACTTGGTCGTCGTCCATACTACGCCACACGGCCCTCGGCACATCTCTCTTAGCGGATTTTGCGACGAGCCGAGCGCGGCCCCCCTCACAATAAGTCCCAGCTACACAGGAAATTGGATCCGAAAGTAAAATTCTCATGTGTCGGCGCCCGATTTCGCGTAGGCTCCACTAACGGATCGTCGTTACGGTGCGTGCACTAATTGCATCGGCG"/>
                    <sequence id="seq_t5512" taxon="t55" totalcount="4" value="TTACCAAGGTCAACATGAGTACTCTAACCCGCAGTCATTCAGAACTGGGTGCAACGCATGGATAGCAGGGCGCGCACCATCCAATGAAGATAGCCCAGGACTTGGCACTCCCTTCATTTGAGCTGTGAGAGCAACCAAAAGGCCTAGCTAGGCTGAACCGTAACGCAAAGTAAATCGCTGATCTCGTTGCAAATGCCGCCTCGTCGGATACGCCAGTATTCGAAGACTTTCCTGCAGGTTGTAGTAAAATATGGATACCCGCGGGGACCTACCTATCATGTTCTATATGCCGCGAAGCATACTTCGAACCAGCTAGATGTCAGGCCGCGGAGCTATGCCGGTTACTACATCAGCGACCTAGATACGATGCATTCCTCGCGCGAAAAAACTGACCCTAGACTTCGTAAATTTGACACGCGGCCCCACTGAGAGAAGCGGGCCCTATGTATGTTAGATTCATGTAACTCGTACACTCAGAGTGGATACCATAAGTCGGGTCACGCCCACGAGCGCCGTCCGCTTATTGGGAACCAGTTGATGACTCCAATAGTCGCATGAGAAGGAATGCGTCTTTGCACCGCGCAAAACGCACCCTTTGCCCGTTCCGGGCCGAGGGTCGCCAACGGGGCCTAATATCGTGACCCTTAGCGTCGCTAGACTTAAACATTAGCCGCTGGGTAGTACCACCACGGATACGCACCATATATAGCGGGTGTTTGATACCTAGACGATTGCTGGTCCACATCACGCCAAAAATAATGTAGACTATTCTCTCTGCATCAGAAGGTTTCACTGATTTTATAGATTAGCGGGGGATTATTGCTTGTGCTGATTTCAACTCAGTCCGCAGTGTCGTGGCTAAATCGTAGACTTCAGGGTCTAATTAGTGTCGATGTTTGGGGTCAGGGGTCGGGAGGTCATGGCCTAAGCAGCAGAGATGGTATCCCTATCCTTAACCCCGCATGTTGGATATTAACTTGCCCATAATTGGTTGAACTTA"/>
                    <sequence id="seq_t5612" taxon="t56" totalcount="4" value="TTCCTCCCCTTATTGCCATAAAAGGAAGCAGAGTGCCCCGCCCAGTGTGAATGACTGCAAAATAGGTGTGTGAAGGCCTTTTGCCTATCTGCTACCGAAAACGTACCTTCGCCTTTGCATTAGGCCCTCTGCCGACACCCTCTTCCGATGCCCCGGATCGGAATTATCGTTTTGGATATGCAACGCCGTAGGCCCGGCAGTTATCCAATTCATACAGCTTTGTGGTTGTCACACGGTGCTCTTAGGTGCCCAGAGGTGTCTGCGTATTGTGCTAGGAGTGAGAAGTGACTGAAACTGCATCTTTATATAGGAGAGAACTAACATACCGTCCAATTTCAACGATTGAGAATGTCGTCAGCAAGTCCCCACAGATACCAGTCTTCAGTAAATTCGAACTCGATCTTGACAGGGGGAGCTGTACCTCGACGTTGCGTCTGCGCCGGAGGCCAAGCAGATGTAATGGCTGTCAGTCAGTCCGATAGTTCTCAACTATCGTCGTGGTACGACTTATAAACGAAAAATTGCTCCCCTTCTTTGAATTCCTCGTACGCCCGCGTCAGAATGTCGTCTTACTTTGTGGGAGGAAGCATCAACAATCAAGCTAAGCCCAACGTATGGTGTACTTTTATTCCCCGCAATCGTACTGCTCAGGGTCGCCGATAGCGTCTAATCGCTCGTGGTCAGTGTGTGGCCCCTGCTTAATGTTGGATGTAAAACAATGCCGGATCTAGTGACGGGTTCCGCGGATTTGCTCTCTCCCGCACATCGGGACTTGCATGGAAAGCATTGAGGAGCGTCTTCGGGCCAATTAAGCATGGCACAAAAAGCTATATCTCTGAGAACTGTCCGTCCCGGTGATAACTATCGTCTCGGCCTCTAATATTTCGGCACGAAGACAGCTAACTGCTGTAAGATTACTCAATTAGCGAGCCTGAGACAGCTTGATGGCGTGCGCATGGAGCTGTCCCTGGCTATCCTCTGAGAAATGTGAGACCCGGTA"/>
                    <sequence id="seq_t5712" taxon="t57" totalcount="4" value="GTATGCGTCACCTTCATTGGCAGGGTCGAGAAATGGTATTATCACTGCTCGTCACTGGTCCCATAGTGTCAAACTCAATGTTAGCTTTCAGCTATTGATGCAGTTTAGTGACCTCCAAAGAAGTATCTCTACCCTGAAACGTATCCGTTCTTTACCTTTCGCGTTACGGAGTTCAGCACCAAGCAAGGGAGCCCGGTCACTCCTGCCAACCATGGCAAACATTACTCGGCCCTGTCTTCAGACTGGTGATGCTACCGCTGCGATAGAAGCGTGGGAACTAATCTTCCTTACTGTTTATAGTCTGCACAAACAGGTCCTCGGAATTGGCCTGATGTCCCTCTGGGGATAATGCAGGTTGTGGTAAACACAGCATAATATCGCCCGGGGTGAACACACGCAATGACAAATTCCTCCTTCTTCCTGTTGAGAGAGTTCACGGGTGCCGAGAGCGATGCTAGCGTGAGCGCAACTTGTTTAACACCATTTTACCCAACGCGTAAGACCAAATGCCAGCATAACGGATAACAGCCTACTAAATTCTACGCGAATCCACATCCTCGGCCGCTCTCGGGAAATGATCACTGTAGTCCACACTGCGACGGGCAATAAATCACCACACAAGCCTTTAGTGCATTGAGCATACCGGGGGCGAGGCCATCCGATAATCTGGGTCTTCCTGGTAATGGGTTTCCACGTACTGAATAGCGAGGAAGACGGCGTAAGCAACAATCCTCCTCGATGGTTTATCTTAGTTGGACGTTTAGGCGCCAAGTCTCGAGGATACCCATGTAAAGAGACGGTTGGGTTTCTTCGGACTTAAGTAACGGACCGCACTTTCCATGGACATCTAACGGCAGGAATTGATCGGTCAAAAGTGAGTTGACCGCGCAACTAGGCATGAGCTTTTAACTTAAAATCTCCTAAAGTTCAACAGAACCACGAGTGCGGGAGTGTTGCGCAGGGGCGCAGGGACGGGCACGGCTGATTCCGGTATATGGCG"/>
                    <sequence id="seq_t5812" taxon="t58" totalcount="4" value="TGTGTGAGGCCTATCGTCCGTTGGAAGCGAACTGATACATCAGCCATTAAGTAGGTTTCATTTTTTGAATTTCCGGCCGGGGAGTGTACGCCTGAGGGTATACCTTAGACCGCGAGTAGGACCTGAACGTTTTAGTGCGCTGTGGTCGTAGTGTCTGCACCAATTGGCCATGCCTTTCTGTTCCCAACGATACTCTACTTTGACAAGTAGCATGTATAGTCCAATACGGGGTCTGTTAAATAATCTAACGCGTTACATACACAGGGACATATCGTGCCAATTATCCCTACCCTCTGATAACTACCGTTCATTCCATACTACAAGCGAGGATGACCTGGAGGGCCAACCGCTACAAACGAAGACCGGGTGTCGGGATAATCTTCACAATCTACGAGTCTTCTCAACGGGTTTTCTTGTGCCTTCCATTGAACGTCGGATGCCCTGGTGCTACGGTGCTTGGTAAAGGATGGCGACGCCATCCAACAATAACGATAAGTCCCGAACTACGTGGGAGTCACGCTATACCGGGTAGAAACCACTTTGAATTCGATAATGGACCATAATCGGCATTTCTAAGGGGCAGTTGTTCCACCTTTGTAGGTGAACAACGGACGGCGCTGCAGTCGGGGTTCGGCGCGTTCGCTGCGCGTTGCCGATTACTAGGCTGTGAGCCGGGGCATTATGATCGTTAGCGGTACACCTGTTCAGAGGCGGGATTTAAAGAGCGGCAAAAAAGGGTGACACGCCAGCTACTCAGTAACCTTGATTGGTACTTCGGACGTGCATGGTACGGGAGCGATAACTAAGCGCAGCCTAGCATGAAGGTATATTAAAATAACGCAGAGTCTTAGATAATGCATAAATTTTGGCTGTCACCGTGGGAGTTTCCTGTTGTGTTGGTTACTGATGCTCGGGCCTGTTACAGTTAGGTTAGCGTACGCGCTACGCTTAACTTCAAGAATACGTCTGCGATTGGGCAAGCTCTGCCAAGCTGTGCTGC"/>
                    <sequence id="seq_t5912" taxon="t59" totalcount="4" value="AAACTGCCGTAGCACAGGGGGGCTAGAGAAGTCATAAATCGACGCTCGCTGGTGAATTACTTGGAGTCAGCTAGTCAAACAGTCCATGGTGGCGAGACACCAAACGGCTGGCGAGGGACTGCGTCGACACCTAGATAATAAAGTGCCATACGGAGCCTATCATTTGGCGCGCCTATTGAAATGCCCAATGTGAGCCCAGCCACTATAAGACTACGTTTACGTTGGAGTGACGAATGGACCACCAGTGTTCTAACCGGCGTTGGCAACAATGAAGTTTTAGCGAGAGGCTATTCCGGTTGCGTAAGCTCATGGGGATGGGATGATACTGACCACACGACTACCCGATAGTAGGCATTTCAGTCGCACGGAACTATAAACGTCCGCTTAGTATTTGCCGAATTCGCACTCTCCTGGATCCAGATCGCCGTATTCTCAGGCGTGGTTAAAACCAGACCTGAGACAATCGCTGATTTGATGTAACGTTTCTCACATCCCAAGTGGTGAATTTGCCTCCAATCACTTTGATACCTTGCGAACTAGTTAATTATGACGCTAGCCATGTTACAGCAACCCCAAATCGGGTACTTGCCCAAAGCATCCCGGTGGTGGTTCAAGCCCATTAACGGCCTCCGCGGAGGACAGCAAACTGGAAATAATACCCTACCACCTAGACTGTCCAATTTTACAACCGGCTCTCTAAGCAGCGGCCTCTGCGTCTACTTTCTATGACGAGCGCAACTTTGTCAGCAAACGACTCCTAGTTTTACCGCAATGCTGGTTGTTGTCGTTCATCCCAGAGGATATGTCGTCGTACGGAAATCCTGAAATGTTGTCCTAGCCGGTCCTGGGATAGTCGGCAGAGATTAACTTATCTGTGTCATCCTCTAGATCCACTAGAAAGCTTAGGCGTATTAAGTAAAGGCGTCCTAGCGCATCAGAGAGGCCGTTCCTAAATTATCGGGGGACGGGTTTTAAGTCGGCCATAAACGCCTTGGCATAC"/>
                    <sequence id="seq_t670" taxon="t6" totalcount="4" value="AACCAACGGAAAATGAGTCTATAGCAGTGAGAAAAAGGTTTAAACCTGGCAAGAGTCCTGGTTATACGAGTCTAAGATGGCTTTGTGGAATCAGGGCCGCTCAATAGTCAGCGGTTGGTGGCCTGGCAGACCCACACTGATATAGGGTTGTGCTAGGCTTCCAACGGAACCTTACTCGTGTTTCTACTTAACTACAAAGTTTAATCTCGTCTAAATGACCCGGACATGTCAATTGTCAGAGGCCCCTAGGGTCCAACTCCAATCTGTGCGTCGAGGTTCACAAGGTATACTTCTAGCAATATAGCCCATACCTAGCAAGATAGAGAGTGTACTCCGCACGAACTCTGACTATAGGGCACCTAACGTCCAGGGCAACTCTTTGCGCCCTTGGTAAAATGGGCTGGCTAGACCGCTGTTCACGCATACGCATAACTAGGTAGGGGACTGATTCAAAAGATTAGACAGTACAGCGTCGGCGTCCTCATCCATAAGGTACCTGCGGTAATGCTTGTACTTCAGTCATCCACGCCATATCCAGATAAAGGGTACGCGTAGGATATTCCACCAGTTAGTGCAGGTGCATCTGAGTATTAGCGTCCCCTAAGCGACATAGGCTCTGAGAAGTTGATCCTCGTGCATTGTTACGCGACATTCATGCAGTGCGAGAGGGCGTTGAATTTCTAGCACTTTTCACTGACCAGTGGTGCTCCAGGGGCTTTATACCTGCCGAATGTACGGAACTCTCCCACCCGGTGACATTCAAAGATTTGCGGCCGTCTCTGTATGCCCGGCTGCAAGTCTCAAGACACTAAAACGCCCGGTTGCCTGGGTGACTTAAGTCACTAACGCATTGATTACACTTGCAAGGCAGCGGCGAATGTAACCCAAAAAGGCTTTATTCCCCACACGCTTAGGTAGGTCGCGGCTGTTGGAAACCAGCAAGTCCATTGAAGATCAAGCGATACTTTTCGGACGGAATGTTTGATCTGCCAGCGCGATT"/>
                    <sequence id="seq_t6012" taxon="t60" totalcount="4" value="ATACCACTACCAATAACATCAACCCGAGAAATAAACAGCTGTATAGGACTCGTCAGCTCAGGCCCGTAAATCCGGGGAGGTTACGAGCAGCAAGAAAGCCGGCGCAACTGTGCAGGCTCGGCATAACAGTTTGTAGGGTCTCGTAAGAGAATTTCTGTGCGCGTTGAGCGAACCCCCGTAATGTTGGGTACACAGCTAATGTGAGGTATACAGGTCCGTCGATTCCCGTATCCATGGATGGCAAATGTAACGGACACAGTCTTGAGATCCACGTAGAGCGCAATCGATCAAGCGCCACAAGGAGCTGATGAACAGGTCGACTTTGCCATCCGGTCTGCAATTGCTTTGGACCGTAAGGTGGGACCGGGAAAAGCAATTCTATGGTTATATTTCTGCGCGTATTGGTCGTACACATTCCCCCTCTTACGCTGCCATTGTGGCGCTCGCACTCCAAGCTTAGCCGGAATTCTGTGTATGATGCCCAATCAATTGAATCCGAACTGGCTCGTAGAATAGAAAAACGGTCCGTCAGCTACGTGATCAACTCTTCGCGCGGGGCCTAGTGCGTAAGGACATGTCGTTACCTCTTTTACCTACGCAGGCGGGCGAAACTTAACCATGCTCCGCTAGCCGGTCGCTATAGCCACACCCAGACCTTATTATGCTCTGCCCTTCTTTTGGAAGACGCACCGCGAGGGGGCGAAAACGGAATCACATTTCCTAAGGTAGAGTGGGCTTAATAATAACGGATGTCCGCCCAGCAACAAGGCAGACTTTTTCACAAACATGGTCCCTTTATTGCCGTGGTGCAGCCCTGCGGTCCCGGTATCTCTCAATCACACACAAACGAGGGGATAGGAACCTGTTAATTACGTTCATAGCCTCCAGTGATCCGGCCAGAGTGAGTACGCTTTTTCGATACCCACAATCTTACTTACGACCATCTATTCTAACTCCTATGTTGCCGGTACATTTGCCAGTACACTGTTCAACCTTGGAC"/>
                    <sequence id="seq_t6116" taxon="t61" totalcount="4" value="AACCAACGAAACATGATTCGATAGCAGTGAGAAAAAGGCTTAAACCTGGCAAGTGTCCTGTTTATACGAGTCTAAGATGGCTTTGTGGAATCAGGGCCAATCAATAGTCTGCGTTTGATGGGCTGACAGACCCACACTGATATAGGGTTGTGCTACGCTTACAACGGAATCTTACTCATGTTTCTACTTAACTTAAAAGTTTAATCTCGCCTATATGACCCGGACATGTTAATTGTCAGAGGTCCTTAGGGTCCAAATTTACTCTGTGCGTCGGGTTTCACAAGGTATACTTCTAGCAAGATAGCCAATACCTAGCATGATAGAGAGTGTACTCCGCACGAACTCTTACTATAGGGCAACTAACGTACAGGGCAAGTCTTTGCGCCCTTGGTAAAATGGGCTGGCTACGCCGCGGTTCACGCACACGCATAACTAGGTAGGGAACTGATTCAAAATATTAGACACTGCAGCGTCGGCGTCCTCATCCATAAGGTACAATCGGTAATGCTTGTACTTCAGTCATCCACGCCATATCCAGATAAAGGGTACGCGAAGGATATTCCACCAGTTAATGCAGGTGAATCTGAGTATTAGCGCCCCCTAAGCGACATAGGCTCTGAGAAGTTGATGCTCGTGCATTGTTACGTGACAATTGTGCAGTGCCAGAGGGCGTTGTATTTATAGTAGTTTTCACTGACCGCTGGTCTTCCAGGTGCTTGATACCAGCCGAATGTACGGCACTCTCCCACCCGGCGACCTACACAGATTTGCGGCCGTCTATGTATGCCCGGCTACAAGACTCAAGACACAAAAACGCCCGGTTGCCTGGGTGACTTAAGTCACTAGCGCATTGATTACACTTGCAAGGCAGTGGCGCATTTATCCCAAAAAGGTTTTAGTCCCCACAGGCTTAGGTAGGTCGCGGCTCTTGGAAACCAGCAAGTCCATTGAAGATCGAGCGATACTTTTCGGACGGAATGTTTGATCTGCTAGCGCGAGT"/>
                    <sequence id="seq_t6213" taxon="t62" totalcount="4" value="AGGATAGAGCAAGTCCCATTGCTTGATCGAAGCTTGGACCGCGCCTGAGAAAAATAGGTCGGTTACTGTAGATAACGGGGTGTGACCCAGAACGTCCGATTGAGGTACTAGGAGACCTCGGAGCGTGATAATTAGGTAGCTCGAGTCGAGGACTAAAGAGCCACCTCAACTAAACCAGGATTGTCATGTCTAAGGTACGTGTATACGCTTGTAGACGCACCGCCATGCTGCACGTACTATTATTCTGAATACCAAATCGTATGTTGACCAACGGCGGTTATCAGGATGTTTATCACGTAAGCCACTATCTACGAGAACCTGTAGACTTTGAGGTACAAATGGTTCCCCACTGGCCACACTGAAAGGCTCGAGGCGCACAATGCTCCGTTGTACGGCGAGCGAAGAATAATGGAGCTCCGGCGTCATTGTAATATCCGAAGGCAGTGACTGTATAGAGATCGTCAGTTAGTTCGCAGACATAAGCTGAAGTCGTCTCGGTACACGGAACCACGGGCGGTTAGAGGAATCGGTTTTTAAGTCCTTAGTCCAGCGTCTAAGTAAGTAGACCTCCCGTTGACTGATAAGGAGCGCACGCAACTCCGCTTCTCACTACGAGTTGGTAACAGGATATCCAGTTTGGTTGTCCGTATAGAGTACAGGCCGCAGCATTTCATACCATCCTTTCCCTCTCTCAGAGGACATGGAGAAATCGGTAGGTCACCCCCCGATGTTTGATCATCGTTACAGGGGTAGACATGCCGCGAACCCTTAGGATGATATACATCCAACGTGCCGGCTTCGTGCTTGGCGCCAACATGGAATCATTGAGGTATGGTCCCTCGAAGTCGTCTCTAATCCGGCCTCCCTGTTGGTCGACGTGTGGTCTGTCACCGTGTTTGCCTTGATAGGAGCTGCCGCGGAGCTTATGATGATACACTCGTTCTACTGACCGAGAGGTTCAAAGGGCGTTTAAGACGAAAAACGCAAGTCGCAATACTAT"/>
                    <sequence id="seq_t6312" taxon="t63" totalcount="4" value="TTCAGGCGGCGTGTCGTCTAGACTAATACCAGAAAGCCCTTTGTAAAAGGTGCGCTTTTCTATCACCAAAGCTAATAGTGGCTGTCATGCGTTGCTTGCGATGAGGCCTCGCTGAACTTGTGGAGATATTCTTAGGCTAGTAGGACAGGACACTATTGACCCGATCCCACGACCCAGTGATTATGCAAGCAACAGTACGGATATTGAATCCTCGATTCATTGACAGCCTGCTCGTCATAATAGTCTCAATACTCCGTCGCGTGTTTACCATCGCAAGTCGTTATGTCCCACGTACGGGTTGACACGATCAACAGAGACATTGACACTTTAAAATGCAAAATTTATACGAATCCGGACCCAGGAAAAAACGGGGCACCTTGGGTGCGTTATCACGTCGTCTGAATTAAAATTCTGCAGGAGAACCTGTGAGCAATCTCCTGGTAACCGTTACATAGGGATTCTCAGGTATCTATCAAAGATGCGCTCGGGTCGAGTCTCATCCCGAAGCCGCATCCCATAATTGGTCGCGAGTTGGAAGGTATTGGTGCTGCGCCGTACGCAGAGAAAATACTGTGGAGGAGTAACAGACCTACGTAAGTACCAACCGCCTTAGCGGTGGGCGCGAAACTTACCACAATGGGTGGCCATGAGGTTCACAAGCCGAAGCGTAGCCAGCCTCCGATGGCATGGGCCCCATACCGAGGCGAACGTGGTGGAGGAGCTGTAGAAAATCGCTCAACTTCACAGCGGAAGCTATTGGGAGTTGTACGCAGTCGTCCTGCATAAAAATTAACGGAAAGATCTGCCGCCTCTGTGTGGACCCAGTAAATTTTCACACCCGTCAGTTGAATCACAGCGTGTCGGGCTTGCTGCCAATGGAATCCCAGACCGACTCTTAAACATGATGTAACTCGCCGGGGTCCCCATGGTTCTACAATCGGTCTACTTACTAATCTATCAAAAGCGACTTTGGGACGCCCATACACGGGCCTAGCGCGAC"/>
                    <sequence id="seq_t6412" taxon="t64" totalcount="4" value="ATATTCCTAACATTAGCGGCCGTATCGCTGGCTGGTGACTCAAGCTCAGGAAAGTGATGTTGTCCTCACGCCCCACACGGGTAATATTTACCGACCCCCGTAGATTGGTCATGGGAGCCGAGGCGCTCCCGAGTATCCCGCGAATGCCTATGCATTTCAGTTACCTAAGTGGCCAGGCCATTACCATTGATGCTCCAACTATAGGGGCTGTGGCCCTGAACAAATCATCGCTTAATCCTATCATATGATCGCCTAGATCCTGCACCGAATAGGGTGCTTAGCTAACCTACAGTGTCTTTAAGAGGGTCGCACCGATTTCGCATGCACGGGTGCGTCGAGATTTGTACGGTGACCAGCGTTCCTGAGTTGGCTCGTTAACCAACTGAAGCCGTCAACGCCTCCGTTGGCGCTTATCATGCCTACCAGAAAGAGTACAACGCGTGGCTCCTGAAAGGTATTGCCGGTTCAGTACACAAGAAGGCACGAAAATGTTAATGAACTAGTCATGCGAGCCCTACGCACACGCAGGTTCTAGTGAAGGTGAAGTGACTAAACTGAGAAAAAATCGGGTTCGGGAGCTCACGGCTCACGACGCAATCGTGGTCCACCGATAGGTCCTGTAGAGGACTTACTGATTGAACAAGTTGGACACCTGTGTGGCTGGAACGAATCGAAGACCTTAATGACGAGAGCACAATAACCTAACGAAACCGTGGGCGACAGAGACCGGAATGAGGATAGCAACCGATCTTCACAAAGGAGGACTTAAGTGTTACTGACATAGTTGTCCGGGTGCGCATATACGCGCACAGATTCTCAAATATATCTCATAGCGGACATCTAAATATTGGGTAAAGCAAAGTGGTCGGTGTTCCATGTAGCCCCGTCCTAGAGCACGCATGAGATCTCTTCTGGCATTATACCTTGGGATGAATCGAGACAACTGAGTATACTAATCTGAAAGGTAATTGGAAGAATCAGATGGCTGCGGGTGGGCTTA"/>
                    <sequence id="seq_t6512" taxon="t65" totalcount="4" value="ATCAGTCTGACCTACATTTCTCGTCCAGATAGAATACTCAGAAACGGAGGCTCGTGTAGATGTATTTTTAAATCGCGTTGACTGAACAGTGAGGCCACCCGGATAGGACCATACTAAGCATCCCTGCGACGTCAATCGAAGATTGCCGTTCTGGGCCTCACACAATACATGATCGTGATGGAAGCCAGTATCGTCTGACATACGAGAAGTGAGTGGATTCCTCAACCCTACTTCAAGTTGGTCAAGTCCTTTACGACCTGCGTGTGGCCAAGCGCCTGGTGGGAGATATCTCCAGGCTACTCCATTTCTTGCGAATGCGCCGGGCTAAAGTCGTCGGCTTGCATCAATGTTGCGTCAAGATATAATCTTTTTTCCCGGAGCCGGTTTCCCCCGGAAGAGATCCGCCAAAGAAGAGGTTTTGGTTGAATACCATGAAGCTAACTAGACCTCGAAGGTTTAGGAATTCTAGGCGCCCTGGCGATGTACGAGTTCGTTTACGGAGGTTCTAGCAGCTCTCCCGCCGGTTCGCATTTCTGCAAGTACGTTTTGGACCATGGTTGTAGCTTACCAGCCCCCTGAGCCCTCGCCTAGCGAGGAAAGGCTTCTGGTCAAGACTTATTATAGCTGCGGAGCGTGCCCACGCCGAGTGATTGGCCTTAACCGTATTCAAAGGCCTTTGTGACTCCGTTGCTAGCCCATAGATCCTTGATCGCCCGGCTAGATGTATGTACGGTGAGCCAGCGAAGAGAATTGCTTTCTATGCAAACTGGTGTGTAGCTAGCTCTAGTGAGAGTGGTTGTCTTCCATCCTACGCCACACGGTCCTCGGCACCCCTCTCTTAGCCGACTTTGCGAGCAGCCGCGGGCGCTCACCCTCACAACAACTGCCAGCAACAAGGGATAATGGATACAGAAATAGACCTCAAACGAGAGTGCACCGGCTTTTGATTGGACTCCTCGAATTCATCGTCGCTGCAGGGGGTGGCCATATAGGATCCGCG"/>
                    <sequence id="seq_t6612" taxon="t66" totalcount="4" value="TCCCAGAGGTGTTTCTTTAAAATCGATATGAATGTTAGTTATAACTAAGGGTCACTCATAACGCACAGCGGACCGGATTTACTGTTACAAAATGAGCCAATCGCCGACAATGATAGCTTGAGCTGAGAATGAGACTGTAGCGATACAGGCGGATCTAGCAATACTCAGTGAAACTCCGGGCTAACGATCCAAGTCCGAGATTGCTAGTACAAACAATCATACAAACGTAGCTGGATCACGGCGCTTTGCACCGAGCACACGCCTCCTCCGGAATCCCACCCGCAAACAGCAGGAACGATGTCTACGCTCGTGCTCCTGCTCAGACCCTCAAGCGGTAAAGTTTGGTCAATGAGCTCCCGAGGGACGGAGCAACCCTCCTGGAGAGTGCATCTACATAGCTTTTGGATCGGATTCCGGGAGTTTAATGATGCGGTCGGAACGCAGTTACTCACGCACTTAGCCCAGAAGGAAAAGCATAGCATATGTATACATTCGATAGGAGCGAATCCATGTCCACTGCCTTAGGAGGCGGTGTCGGAGTGGCTAGCACATGTCAGTGCTGGATTCTGGAAGGGTAGAAAGACGAGCGCGCCTTCTTGGTGTACCCGCGCTATGGAAGTAGAGCTGCTCAGGAGATGCCCGCTGCCATTATTTGGGTTGTATAAATTAGTGTCTGCTCCTTATTTCCCTTAATAGATACCCGAAAGTCGGCTAAACGGGTAGCGGGCCGATACAATGGGGAGCCGCTGTCCAGGTTTGGCCGAGCAATAAGCCTTCAACCTGTGTGTTGCACGGGACCTGCATGTGTGCGGCGTATGGCTTACTGCACTTACGCCAGCTTTTACGATTGTACCAAGGTTCACTCTTAGCATGCATCGTAAACGTTGATACGATGTATCTTTCCCGTAGCGTGGGGGGAGCCACCGAAGCAGCGCACGGCTAATAAGGCATATCCACAGTGCTAAGTGCTTATTACACGTTGGGTTTTTAGGAGAGGTAG"/>
                    <sequence id="seq_t6712" taxon="t67" totalcount="4" value="CTGGAGCTGGCTATTGGAGCTTTTGAACCCACTGACCAGTCCGTCTCTGGGTAGCGCCGATTGCCTCAGCTGCCTGGTGGGCACTCTCTCTTCGCGACCAAAGGTTAGTTGCAGAATAGCCAATGAATTTTTAAGTGCAGATACTGAGTAGTCGGAACAGTAAGATAGCTCGCGCAGCCGTTCCCGATGAAGCAGATGCCTCGCTTGGAGGGACCCCGTATGAATGTGACCACGGTTAGCTAAACTTACAATTCTCACACTTGATGGGGTATCGTGCTTACGACATCTGCGTTGTGCTCTCCGTCGTTATCACAATTATGGAAGCGTCATAGCATCAGTGTTCCTATAGCGACCTCCTGAATTGCGAGGTTTCTTTAATAATCACGCTTTGCCAGACTTTTCGCGTGTGCATCTCAGGTCGACCGTAGAATGATCGAGGCCCTTGTCTTGTGAGGCAACGCACAGGCAGCGTACCTTGTCGTACGCTGTTTCTTAGTTCCTAATAACCAGGCCGAAGCGCTTTTGCTGGCATACGTGAACGTCAACGGACTGATTCCACACAATGTACGGCACCGTTGGGCTGCCGTTCCACCTTCTTCGACGGTCGAAGAAGGGCGATGCAGGGGGATGCCTGCGCGTTGTCTTGGTGGCAAGGTGTTGCCTGGAGTTGGCGGTTCCAATCATGCTTATAGGGCGACAGGTGATACAATGCTAGTATTGAATATGGAGCAATTAGTGCAGATTTAAAGCCGTAGACTCAATTGCATTGGGGCTGCGTACGTTTCTCTTACCTGGGTCGTAGTAATGCGCAGCGGTACATTAGTGTGACCAAACTTATCAGTCGGCTATCTACAATGCACAAGGACAGACTTTCAGCTAGGCAGTCTTATATCGGTTTGGTGACGGTTTCGTTGGCATAGTACCCTCAGCTAACTCCAAGCGGAATCCCTACAAGGGCGGCCACTTAATTGATGCCACCATCTGTGTGGGGGTGTGCATT"/>
                    <sequence id="seq_t6812" taxon="t68" totalcount="4" value="AGGTGACCCGCAATGCTATAAGAGAAGGTGTCCACAGTTGCTAACTCCTTAAACTGAACCTAGGAGTTCGACAATTTAAACTCGTCTGTTCCTAAAAAGTCGAGAAGGGTATCCGACAAGTAGAATAAGTGAAGTTTGTCAGACTAGATACTTCCTTCCCAAGATATACCTCGTACAGACCCAGGGGTAAATCTAGAGCCGAGTCGGACAAATGACCAGGAAAAAGTCATTCACGGAAGTGGGTCCATCAACCCAAAAAATACCTAAAGGACTTACGATGACCAACATTTGAGATGAAGCGATGATAACGCGTTGACTCGAATTCTACCTCCGGCTGCCACCCCCTAGGTGAGGTTTAGTATGAATAACGAGAGCTATATCGGCCGAGTAGATGTCACATGTTCGTATTGGACGATTGTTTTCCAATACAAGGTATTTCAGCATGATCCAGTGGAACGAGTTATCCTACGTAACCTCTTAGTGTATGCTTAGACCAAGTTCGTTCGTCGACATCTAAGTGTATTCGTGTAGCGCATTACATGCATTCACTGTGACCCTAAGACCACACCGATATCAGTCCATAAATGTATCGACATCACGGCTTCCACACTCCTGAACTTCCCATACATGACCACTTATTAAGGCTCAATGCGGACCGACGATAGGAGAACCACCAGCGAAGTGTTGAGTTACATAAGGCTAAGCGTTGAAATGACTAGTAACCGACGATACAAAGGGTCTCATGGATTATCTTAGTCTTACTATATAAACTCACACAGTGCGACTCTAAGGCATGTTCACTGTCAAGAGAGGTACTCTAGACACAGGCACCACTCTCACATTTTGCTGGGCCGCCCCCATCAGAATTCCCTGCGGTCAATCGGGTCGCTCCCATACAGTAGAGTGCCGTTGAAGCGCTGGGAGCTCTAATCCCACACTATGGGATGGGCCTTGCAATACTTTTTTCGGGCGTTGCTGGATAAAGAGGACATAGGTGACA"/>
                    <sequence id="seq_t6912" taxon="t69" totalcount="4" value="AATCAAGTCGACACGGTGGGTTATGCCTGACAAAAGGGCTTGAACTGTGCTATTCACCTGTCTGGTTGACTCTAAAACTGACTTGACGAGGAATGCCTAATTAAATGGCGGAGGCTAGCGGCCAGGCTGACCGGTTCTTAGCTTCGGTTATGCTGCGCTCAAAACGAATTCTTTGTCGGGCTCCTATTTGTGTTCGATCTCTCATGACGACTAGATCTGCGTAACTTTTCGATTGAGGCTCATAGTGACTGAGCAAACGTGATCAGTGTGCCCCGGTGAACATGGCAAAATGGGACCAGTTGAGCGCAGACCTAGCGTGATTTAGATTGAACCCAGAGCAGACATGGCGTTGGGAGCCCCTAACGGGCTACGCAACGCTGTGGCAATATCTGAACTCAGTTCTTCTATCCTGAGGATCACGTGTTGAAGCAACTAGGTGGGGTGTTGAATCCGCACATCGGACACTCCTGCGACCCCGTGCTCATCTCTAAGGAACAGTGGGTTATGCCAGTAGTTCATTCGTTCAGGGCATATCGACGTTTGCGGGTCGCGTAGGATATTCTCCCAGAAAAGGCGGGAGCAGCTGTACAGGTTTCTACCTTAAGCCTTCTACGTCCTAAGGAGTTTTTGCTTGTGCATTTTGACGCGTCACTGATTCCCAACTTGAGTGCGTTGCCTGTATACAGCTGGTCCCGGACCGCTGCGGCACCCAATGATCCATTCCAGACCTATGTACCTCATTTTCCCAACCGTCGAGTTGGACAGAATTTCGAACAGCTAGGTACGACCGGCAGCCTGACTCGACACACTAAAAAAGGAGCTTCACACGGATTTGTAAGTAACGAGAGCACTGACTTGACCTCGTTGGACACGCCCAATTCAGCACAACTAGGATTTATCGCCCACCCGCTAGGGTAGATGGCGGATATTTCATACATGGAAGCAGCTAGAAGATCCAGCAAAGCTTGTGGACACCAAGGTTTTATCTACTAGGGCGTGT"/>
                    <sequence id="seq_t760" taxon="t7" totalcount="4" value="GCACTGAACGACAGGACTTGCTCACTGTAACTCCTAAAGCGGCAATCCGGTGGCTACAAGGGTACGTCTCGGAGAGAGTAATATTCCGAGGAGTACCGTCAAATGTTGAGTAGGATGCTGTTCGGGCAGACCGCCTGTCCCCCGGGGACTAGTTGGCCTAACGTGAAGCTCTTCGCTGGGAACATACTCGCCGGAAATATTGCTAATCCTCGACGTCCGCGCCAGAGTTAATTCAAGGCGGAGTACTGCTGTGGTAAGCTGATCAGTCTGGCAGCCCTGCCCTGGCTTACTTGACCGGTACGCGCACTCGCCAAACGTTCAAGGGATTCACCACCGCCGTGTCTCGAGATCTAGGTCGGTTATAGTGCATCTGCTCACTCCGCGAGTTTGAGGAACTCGGTTGTCGATTCGAAATCCCACCCCCAGGTCTCGCTACAGCTGACTCTATCCGGAAATGTAGGACACTCGACCTGAGGGAACCAACCCACGTATGTGTTGTTTTATCGGGGGAGAGCCTAGACTACTAGCCCCTATCAAGAGTTCACATGCTTGTTGGGTTTTTGGGTTAATGCGGACGCGGTAACTGTATGAGAGGGCACCGCGAACCCGTTATGGATGCAGGCGGATTTGCTTTTGCATTGTTACTAGGCACCACCTTGAAAAGAAAGCGAGGAGACTTCATTACGAATCTGCTGGACAACTTACGGGTCTGATGATATATTCCAACCGTATAGACAAAAATATCCGAGATAGCATCCTATATACATGTGCTTGGGGCTAGTTGTGGTCTGCCCTATTACAATATACAGTAGGAGGGCAGTGGTCGAGTTTCCACCAAATTTATTGTTTAGTAACAGCACTTCGCCTTCCCGGCGGCTCTCATCGAGTTTAGGCTGTCTATTTCCGAAGCTTTCGGGTCTTGTTGCCCAAGTTGCAGTAACAACCCATTCGTCACACTGCTACGTTCTTCAATCCTTTTGATTAGCGTTTAACGGCATGT"/>
                    <sequence id="seq_t7012" taxon="t70" totalcount="4" value="TCTACGAGGTGAGCATCTGTATTCTAAGTAACTATTGTCGATAACTGAGGGCCCCGCAAATACGGTACTCCTCTCGTCTGACTCATGCCATACCCCAGTAGGTATTGCAAAAGTCAATCGAGATGTGAAATCGGGTATAAGAACTCTAAAGGATCTTATCATACCCATGGGGCGGCGCAGCTGTCAACGCAAGGTCTTCCTCACTTGACCCGCCCCACGGCTAAGCTTGGATGGTTGAATGTCGTGTCATAAGGACACACCCCCCGGCTTACTTACCATGTCCTGCCCGTCCGAAGGCATCCTCCGAACCATTTAGTGATCAAAGCCCGTATCTACGACTGGCATATCGCCAGCTGCCGCTATGACAGGGGTGTTTCGTCCCAATAGCGTCAGCCTATAAATCTGAAGTGCTCCCAGAGTGTCCAATCCAAACTGCGAGCCGCAATTTCGTCATTTTCAGATATGTCGCAGTCGAAAAGTCAGGTAATATCGCCGGGATACCCACGGGGATGCCGTCCCCATGTAGGTGCCTGGTAGGCGACCCCAGTAGCGGCACATGAAGAAATCTCTCGTCGCAGAGCTAAAACCACGCCGTACGAGCGTCACCATTGTATGGTTTCGAGCCGCGCCGGAGAAGATTCCGAATCCCTTTGCAACCGATGTCAACTAGGAAAAGGCCAATGTAACTATGGAATATTTACTCATTCGGAGGGTTGTCGATATCCACCTGACTGTTGGGTAGGCTTATGACAATACTTGAACACGCCCATTGACCGCCATCAGAGAATGACAGTGACATAAGTGATGTGCAGGGTGTTATGGCGTCCAATTACGTCAGCGATGACAAGCGGGTAGCTGCGAACTATTGGGATTCTGCGTAGCAGTAGTTGCATTGTATGTATTTCGGGGTTGTCAGCTTGATAACGCCGCAGGACCCAGCTACTATGTGGTCCTAGGCGCTTATGCCGCATATTAACGCGCATGTGATTAGTTCGACTTT"/>
                    <sequence id="seq_t7116" taxon="t71" totalcount="4" value="ATATTCCTTACATGAGCTGCCGTATCGCTGGCTGGTAACTCAGGCTTAGGAAAGTGATGCTCGCCTCAGGCCCCATACGTGTAATCTTTACCGACCCCCGTAGATCGGTCATGGGGGCCGACGCGGTCCCGAGTTTCCCGCGGATGCCTAACCATTGCAGATACCCAAGTGGACAGGCCATTAACATTGATGCTCCAACTATAGGGGCTGTGGCCCTCAACAAATCATCGCTTAATCCAATCATATGATCGCCTAGAGCCTGCTTCGAATAGGGCGGTTAGCTTACCTACTGTGTCTTTAAGAACGTTGCCCCGATTTCGCATCCACGGGTGCGTCGAGATTTGTACGGTGACCTCCGTTCCCGAGTTGGCTCGTTAACGATCTGAAGCCCTCAACGCCTCCGTTGGCGCTTATCATGCCGACCTGCAAGTGTAGTACGCGCGGCTCCTGCAAGGCATCGCCGGTTCAGTAAACAAGAAGGCACGAAAATGTAAATAAACGTGTCAGCCGAGCCCTACGCATACGCTGGTACTAGTGACGGTGAAGTGTTTACTCTGAGAAAAAATGGGGCTCGGGAGATCACGGGTCACGGCGCTATCGTGGTCTACCCATAGGAGCTGTAGAGGACTTACTGATTGAACTAGTTGGTCGCCTGTGTGGCTGGAACGAATCGAAGACCTTAATGACTGGAGCACAATAACCTAACGTAACCTTGGGCGACAGAGACCGGTATGAGGAGAGCAACCGATCTTCACAAAGGAGGACCTAAGTGTTAATGGCATAGTTGTCCGGGTGCGCATATACGAGCATAGTTTCTCATATATGTCTTATGGCGTACATCTCACTGTTGGATAAAGCAAAGTGATCGGTGTTCCCTGTTGCCCGTACGTAGAGCATAGATGATATCTCTTCTGGCATTATACCTTGGGGTGAATCGAGAGAACTACGTATACTACTCGGAAAGGTAATTGGAAGAATCGGCTTTCTGCGGGTGGGCTTA"/>
                    <sequence id="seq_t7214" taxon="t72" totalcount="4" value="TTGAGGCTGGGAGTCGCATGGGCTCATGCGTGCTTGCTATTGGCGCATCGTTCACCGTTTTGTCGCAAGCGCAACTAGGGACGGTGCGGCAACCCTGGCGTTGAGCCATGAGATACCTCGCAGAGGTCTTCTGGCGTACGTAGGACCGAACACTAGTCAAACCACCCCTCGACAAGAACATTGACATGCCAAGAGTACGCATAGTGAATTCTCGATACATTCAGTGCCAGCTCGTCGAAATATTCTCAATAATACCGCGCGTGTCGAACTACTGCATTACGCAGGAGGCACGTAGAGGTGGCTAAGATCAAGGTGTTCGTTTAAACCTGAAGATGAAAAAGGTATTCGATTCCGGGCTATGAGAAATGCGGGGAACCCGTCCGACGTCATCGCCTCCTGCGAATTTCAATGTGCAAGGTCCGCCTTTGAGCAGTCTCAGGGCAAGGATTGTCTCGGGACCCTCTTTCTTGTGGCAAATAACCGATCGGGTAGAATCGGTTAGCGAATTCACGCCCGGTCATTTGGCGCCCGTTGTAAGCTCGTAGGGCAGCGGGTTGCGAAGAAAAAATACTGTAGGGTTGTAACAAAAAGGGGTAAATACGCAATTACCGAGCCGTGTACGCGAGAGTAACCACAATTGCTGGAGATGTAGCTTAGAATTCCAAGCAGTGCGTGCCACCTATGCCATAGGTCGGCTTCCGAGGCGAAGGTCCTGGAGCTGCAGGAGTAGAACGCTCACCTTAATCTCGGAAGCTATCGTGAGTACCACGTAGACGTGCTGAATACAAAGCGGTTTAAAAACCTGTACCGCGCATGTGGGACCTAGGAAGTATAACACCTGTCCGAGGACTCAGAGCGTGTCGCGCTTGCCTCCGTTGTAACCGAGGCACCACTGTTTCGTTACAGCTAAGTTGCCGGGGTTCCCATGCTGCTACACTGGGTTTTCTGTCTAATGGGTTATAGGCCACTTTGAGTAGCCCGAACAAGGGCCCACCGCGAC"/>
                    <sequence id="seq_t7312" taxon="t73" totalcount="4" value="GCTCAGGGTCTGTCCAATTCACCAGTTCCTCACGCATTGAGTGAAACTTGCGTCCGTATTAAAGCGCTACAAAAAATGTGGTGTTCAAGTATTCTTCTTAAGACACCCTCGCGCGCGGCCTACGGGCGGCAAGGGAAATCGGGATGCGGGAAAGACGTCTTTCAGTGTGGCGCTCTTGAGTCGCTCTCAATTAACCAACCGTCATAATTTATTTGCTTCTTGATGGCTCGACCGTCTTGGGCAGCCGACTTTCAAGATTGATAAAGATACCCCGGCAATCATCTAAGCGATTCCTCAATTACCGTTACAGAGCCTCCGGCGAGTAACAGGATAGAGGAGACTTCTGGTTAGTGCTTCTCTCGGTCCAGCGTGGCAATGACGCGGGAACCGCTGCATAATAGAGTATAGGGACAGATTTAAGTTCAGCTCGGATGAATGCTCGCTCCATACCGAACACTCAACCTGATGTACATTTGGTCGTAACCTTGCTGGAAATGGGGTGCGACGCACAACGGTGGGCATCGAGCATGTCATGACGTGCAACGCAAGCCATTGCGCAGGGCCATCTTCATAGTGTAAAGACCTGTGGGTCCCGCACAAAATCGCATCTTAGCCTTAATGCATAGGTAACTGCTTTGTTAACTCTGCCACAGAGGGTATAAATGGACGGAAACCGGGGCTAGTTGTCGCACGACCAAACTTTATTGCAAAGATGATACTTTTGTTTGTACGTACCTTCACAGTAGCGTACCTTCAAGTAAATTGCGGACCCTAGATTCTCTCTATCATAATTGAGGCGAATGTTTTGGTTGGCATGTTGTCTCCATTGGCGTGATCGACACCTACGTAGCCCTCGAAAGTACGAAGTATTTAATCGAAATACCATGTGGACTGACATGTAAGAATACCCTCAATAAGTAATCTAGACACAAGCCATCGGAAATCTAAGTGCGCGGTCGCGAAAGGCCGATCGGGCCGTGGCGAATATTTTTCATAACGA"/>
                    <sequence id="seq_t7412" taxon="t74" totalcount="4" value="TCAGCTCTCTAACTACTCCCTATGCGCAAGAGCAAAGAGCATGAGGGTCAGCTTGACTAATGATCTTTACACCGATATTCAGATCGTTAGTCTGGGGGGACCCACTACCCTGTCGCTCTTAACATACTGCTGTTTACCGGAATCACCCAAACCATCATGGCAAGGGAGTAGCTAGCACGGTCAAACAACTGGGCGTTCTCATTCGATATGCTAGCTTGAAGCACTGGACGCTCACTTAACACGTTAATAAACCACACCAGTCCGAAGCACCCCAAACCGGCTGCCTACACCGCCGTTTCCCACACAGCTCCAACCCATGTGGATGTATCGCGCTAGCATACGGTATTCCGGTGTCGGTCCTCATATTTACGAGCTGGGTTAAGTTTTCTTTCCAGCTTCGTTTATAATTAGGTTAGACTGTTGGATATTTAGGACCGTCCCGGCCTTACACGTCATTAAACGGGCAAAATGCTAGGCGTGCCAGCTCGCTTGTAGAAGTAGGTGCGTTACATAATGGCTCATAATCTTATTGCAAGCTGCATAAGCAGGGGATGCTCAAGACACGTCCTTTGAGGATTACGCTAACCCCTCGTGCAGAATCAATACCGGAGCAGCGACTACCCACACATTTCACCGATAGCGAGCCGACTCGTTTGCAATCTCGGCCGATAATCTCTCCACCCCCACTGTTAAGCAGGTGAGCGTATCGTAGTTACCGACACCGTAGACGATCCTACATAGCGCATTTCTTCTTGGCGAGGGACTGGATCATCTGGTCTCAATCCCACGTCGACTACTGCTCTGTGTCAGCTAAGTGTGCTCCACATACTCTGGTGGCTCATAGCGATTACAGACTCTAACTAGATAATTCCGACGTAGGATAAATGCGTCTGGTTTGCTTGCAAACCTAGTAGTCAGGGGGGGTTGACACTTGATGCTCACGCCGCGCTCTTCCGGTCCACCCCGTCTTTTTCGAGCCAAGAATTCCTTCTTGTAGCTC"/>
                    <sequence id="seq_t7512" taxon="t75" totalcount="4" value="CTGGAGCCGTCGCGAACGGTAAACCTTAAAGGGATAGGTCGTCCGCCAATTGGGAATTTCGTGATGCGAAGTACTCCATCGCTCCATACATGAGGTAACCCATTACACCGACGTAAGGCAGCTAAAAAGCAGTGCTACTAACTACCCACCAAAACCGTGTACCTCGCCACAGTTATCGATGTAAGCTATGTCATCCCAGCATTTTTTAGAATATGTGCACTTAGGAGGCCCGACGAGTCTGCCAGAGTTATTACAGGGCATTTTAGGTAGCACTGTTGATTAAGAAGGAGTGCGGATTGGTTAAAAACAAGATGATCTGCCCCCTCTCACCACACGACGACCCGTTAGATTCCGGAGCCCTCACACACAACTACGACCCCGCACATTCACCGTGACAGTTCCGCCTACTCAAGTATCCCGATCGTAGCACTCACCGGCGGATTTAGCACAAGAGATGACAAAAAATCTACATTGAATTAACGTGGTCCAGTATATATGTGCGGAGTCATTCTGTAACTGGTGCGACCCCATCCGACCTATGTAGACGTGTCGCTGGCCTCCCCCCTCCCAAGTATAGGCGCTAAGTTGATTACCGAATCCTGATGAAGGACGTACCAAAGTGTAGTCCTCGCCTCCGTTGAGCACTTTGGCACTTAATGCCTAAGGAGCAAAGTTTCTATTGGTCCAGCACGCTGTCCAGTCTGGAACCTCTGGTTTCAGTATCTAACTTGACCTCCTAAATCCGATAACGGGTGTCGTCGTAGTATCCCACGACTGCTTCTCGTATTTTTACCCAAAGGATAAATCCTACACTCGTCATACTGTATAGACGTCTCATCCTTTACCGTCAGGTTCGGCATATCGGCACTAATCTTTATGATCTTTTAGTACAACTAAGACGCCTCGGCTCGACTATCAAGACCTAGCTTTACAATCCGATGAGGGGAGCCAAATGCATCAAGCCGTGGCGTATGAGGCGGCGGTAGTTCCTTTTGCGTTC"/>
                    <sequence id="seq_t7612" taxon="t76" totalcount="4" value="TCTTGGCCATCTCCACGTGATCCGGATCCCGACCTGGGTGCCCTATAACCGCGTAGTTTAGTCATTTGTTAGGTGACGAACCAGGTGCCTCCATAGTCAATATGACGGATTGGCGAGGCAAAATTCGGCTCTTACGGGGATTTCGCTTGCAAACTCACGCTCTGTGCTACTGGCTATCTATCACAGTTCCCCTTGAGCTAGATGCCCGCTTTAGTTAGCCAAAGTATTAATTCCTGATTCAGAAATGCTGGGGGTTGCCTTCGCCCCGCCAACAACGTCAAACGCGTCCGAGGCCTCGTCCTTGCATTCAGTCATGCCTTCCATGGCATCGTGTTCCACAGCTCCTTTGAACAACTACAGTTGACTATTATGTAGTCGTCAGTCGAACGCGACGCGACCCACAGACTATACTGGATGCCGTTTGCGACCTGCTTGTTAGCTGCTCGCTGGCCTCGAGTGAGTGGACAGGTATTGAGGCCGAGCACAGTATCCAGTCGCATCGGAACAGATGAACGCGTAAATTCGTTTGCCAGGAAACGTGTCGATACGACGTCACCCATTAATCCGATCACTTTTGTTCCTCCCTCTGAAACGATCGTGTTGAGGCTTATGAAGGCAGTTCCGTGAGTGCTAACGTTCGCACCTCCTGAGAGTCGTTCATGTTACGGCTTGGTTACCTCGGCGGTGCAGACCGAAACAGTGTAGTATTTCTTTGCGTACCGGAAGTCCGAAGGGATTAGTAGACCAGGACTCATAAAGTACTACAAACGACGTGCGCGGCTGAAAGCCGCTGCTTGAGCTTACCTACTGTACCCGCATGATCCCCAGTATATCACGAGCGCTGGATGAAGGCATACTGAAGTTTTTTTCTCGGGTCACTGCTACCAGAAAAAGGAGGTGATAGCCCTACGCTAATGCTTACTGAGGGTAAGGATGGGATAAGGTACTTTGGTAAAGCTATGTCCAGAAATCTTTAACGAAAAGGTGTGTTCCACGCTTT"/>
                    <sequence id="seq_t7712" taxon="t77" totalcount="4" value="TGACTTACCATTTTCCTCAGGTGATCAACGCCGGCCAGCCGTACTCTACACTCAATAATTGGAGGCGCCTTCAGTTGTCAGGAGTGAAGTTATCTAGTGAGTTTCGCTCGGTAACCCGACAATGGATTATTCCTCCAACCATAGCCCTGCAGCTCGATGCGGTCCTCCATGTAGGTAACCTAATGGAGCCTTTATGAATTCTTCACGACTGCGCACCGTCGAAATCCGCCTAAATTCTTCCGAGACTATGGTAAACTCAGACTCCAACTTCTACTAGCCCGGGAGGCTACAGACCACCTCACCCCGTATGAAACAGCTCTGTACCCTCCAGCTGGAGCAGAGGCTTGGGGCGAGTGTAGATCGTGCTAGCCTAAACGTGTGGGCACGTGTAAGCATGTGCATCGCCAAACGATGCGACGTCTCATGAATTCCCACGTCCTGACTAGAACATCCGACTTAGCCAGTCTTGCAAGTATGCAAGATAGGTTTTAAGGTTCTCAATCATCCATCTAATACGGCACTCCACTCTTAAGTCGCGCTTAACTTGCCGGCGCCTGCGGAGTCGGACCAACATTCTGCTTTAAACAATAAAGACATTGACATATTTAGGGTTACACTCTTTGGTGGCCGCCCTAAGTAGTTGGACAACAGCTGGAGGCATCAACTAGCCGGCCTGAATTCTACGTGCTCATTGGCAGGGATGTTCACAGGACTCCTCGCTAGTTCAGCACGATAGATCCGCGAATAAGCGAAACTTTCAGGCGGATGGGTCAGTATTTGCCAGCATCCAGTGGTATGCTTGACTCTGATATTAAACGATTTCGTTTGGCTACTCATGTTCACCGAGGACAATTGGGTACAAATCTCAAAATGAGAGGTTTCGACAGTGGAGCCACATAGCTGCTTGGTAATGCGCGTCATATCTCAGTAACCCCCTAGCGACCCGTCGTATTATGATGCCACTTACATTACACGAATCGGCTTCACTTCTATTGGGTCG"/>
                    <sequence id="seq_t7812" taxon="t78" totalcount="4" value="ATTCAACAGTTTCACGGCGTTCCCTATCAACTGATTGGCTTCTTAAGAAGATAAAGGTCACGGCCATATCATGGCGGTTCGGTAGGAGGACCTTTCCTAAAACGGCAAGGTACCGCAGTTGTTGGAGACCCTGGATCTTGGAGTATCTGGACCCCCCCGCGCAAGACGGTCGCATCTTCACGCTTCAAAAGCGCGCGAATTGTGAGTGCTATATCCATGACAGCGATGGGTCACAGTATGTGCAGTCCTACTATCCCTACATTCTCAGGAATTGAGACGTCATTCCTTAGTGGCGCTTATTCCGCATCCGGATTGAACGTGTGCTTCACAGCGACTGCCCCTTACCATTTCCGGTAAGAACAACCTTGGATATGAGCTTACAGCTCTCGTGGCGGAACTGAGTGCCAGTAAACGATGCCGCTGGCCTATTCTGTAGTAGATTACTGAGATACCGAGAAGCGTATTGGTTAATTGCTCTACGGTTCTCACGGCAAGGGTGGCGGACCTTAATTTTAAGAGATCACGATACGCATGAATAAGATTGAGACTCGCGCTTGAATCTGACTGTTCCAAACAGGTTCAGGGACTTGTCCTAACTGACGTGAACTCAAATAGTGTATGACATGGTGGCACTCACCTTATGCGCGTCTGGACCATACCGTTACCTCTATTATGATCTGCCCGAACCCACGACACTAGGGACTAGATTCGAATCGGCGGCGGTTAGCATGGCAGTTGTATGTACGGTGTCCGTAGGTAAGGCTATCGGCCAGATGGCGTATGCAAGTAGAGCGAACACCGCTCTATAATGGGTCCTTCTCTCGCTAAAATAGGAGAATGGTCGAATCGAGTGATCTACTAAAGACGCGGCCGTATTCAGTCTGAATGGATATCACCACGGACGAACCAAGCCGTCGTGATTAGTAAGAGGCAGCTCTTTACCAATCTTTGGTACCCTAAGCTGCTGCCTGATAGAACGTAGGGGTTTCATCCTCTTATC"/>
                    <sequence id="seq_t7912" taxon="t79" totalcount="4" value="AGGCCGGCCGGAAGCCTTTGCGCACCTGGTCAAACCACGTTAATATCACGCCTTCATCGCGCTATTGGGCTCCAAGGCGGCCTTGGTGAGGAATGCACACACATGTTGCGGGGAACGAGGGTCGCACAGCCATCTTGTTCGCTTGCGATGTGTAAGGCGAACGAGGCTACATGGGTGACGAACCTTGTCGGCGGCGGTCTTTCCACTCGTATTGATCTCCCCGATACTTATATCTTGGTAGCATGTAGCCGTGGAAAGCACAGAAGTGTGCCAGCGCGAAGATTGCTAACGGTCCCAGTCAGCTAGCCGAACACGTCAGTCGGTGGGCCGACAAGGCGGTGGCTCAACGACTGCCTCGACAGTAGTGCATCTATACGATCAATGGATTGTTCAAGTTCGGCTATGACCACCAAGGATCGCACCCCCTCGTTTTTAAGCCGGGGGCTGTCTCTAGCCAAAGGACACTGGCAGTAGTGTGTCAGCGGTCCTCTTGTTGTGTTGTGCCCCCTGGGAATCACCAGGCCTAGAGCCTATCACGTGGGCGGGTTCTCGTAGTATTTCTGGCTTGCAACATTCATTGTACGTTTAAAAGACGGTCGCGTAAGTCTGTGATGCCTTCCCTCGAATGTACCTGTGCATCCTCACTATACCCAAAGTTCCAACGGTAGCGAGGTCATTTAATAACGGATGAGCCCGACTTGTGGAGGCCCAAATGATCAATACCTACCCCAGGCCTGAAATTGTGCGACCCCCCAACTAGAAAGGGAATCGGAAGGAGTTGGGATGCCACGCTATATGACTACATGCCATCAGAGAGTCAATCGTCGGTGTCTATACAATAACTAGCGATATGTCATCGCTTCCACTGCCGAGCCGATCTGGGCACGTTTACGGTCTATAACTGCGGAGCATCGTGAGCAATTGACCACAGCTACATTAGCAACCTAACAGTGCATAAGCCATGTGTTTCGCCCCCACAGTGAGTTGTACATTGGGATGC"/>
                    <sequence id="seq_t860" taxon="t8" totalcount="4" value="TAGCTTGTGGCGTCTCAGGGTGCGAGTCTAGGCACAGATTTGGTAAGAGTGATACGAAACTCGTTGAACGACGCTTTTCAGTTCAAGGCCGGACGAGCCCATATGCATCGACAGTGGAAGGGCATTAAGTTACGGACACAAATGGGTTCTTAGTAACGCACGGTGGCCATGGCCTGCTCGAGTTCCAACGTCGCGCCACTGTAGGACAGTGTGCACCGCACTTTTACGGCGCGGAGATGGCCCGAAAAGCGGACCTACTGCATAACGAAATTCTTTCGAACGGATCAGAGTCAGTCTCTCCAAGCGTGGACGTAGAGAGTCGCTTGGTACGACGCGCTTTGGGAAAAGTGACGCGAGAACGGTCCCCCATCTAAACTCTGGGTTTCACGCCCGCCCATACCTGTACCCAAACATGGCCGGATCAAATAAGATTTTTGCTATGTAATGCCTCTCGACATGGTAAAGCTTACATTCTAACAACCATCTTCTGACCACGCGCATGAGACCGCCCTTAGGCGTGCGGGCACCGTTGCCAACGACGCTTGCGTACGGGTATCTTACCTACCCCCCAGCCACGGTGATGCCACCCCCAAAGTATTGTCATAAGCGTAAGACGTTATTATTGACTTCTTGTACTTTTAGCAGGGTTGCCATTGATCCCTAGCTTCGAAATTTAACCTCTCGACAAGGTGATTCTACTACAGTAGATTCTTGGTCGACTCGCAGAACCATTTACGTGTCAGTGGACGCTGAGCTCGTTATCCCCCGTATCTGATGGTAGGTTTATGCGTGCGATTAGCACTTCTGAGATTGCGCTTAGCATTTGTAGTTTGCTCATCATACGACGATCATTAGTCGAACATTATCTCATTCGATCAAGGATTATCGCATGTTTTCGAAGGTACTCCCTCTTGAAGGAAACCGTGCTACCTTGGCTGCTCTCTACTAGGGGGATAATGAGTCCTATCGCATAAAGAAGGACAACGTCAATATCCCACGC"/>
                    <sequence id="seq_t8012" taxon="t80" totalcount="4" value="CAACCCGAGAGTGGGCGGGAAGCGGTCTCCGGCAGGCTTTGGTCCCGACATGTCCGTTACTCGTGTATATGTGTACTCCGTTCTAAGTGACCGAAAGAACGAGGCGCGTCGCCGGTAAATCTGCCAGTCTCATGTGCAACATTCTCTAGGCTTTTCCAAGCAGGTTTAGCATTGCGTCGTTCCAGTTGTAGGCGTGGCGTTAATAGACCTATCACCAGAACCACGGCGGGGCTTAGCGCGCTCACATGTACCATAAAAGCGAAACCAGTCCAGCACGAATGATCTCATGGGACCTCGGCTACTGACGGCCACGCTAGCCGGATCACATGCCCTCTTAGGCCGCGTGAGTAGGCGCTGCGTACCATCTTCGCCATGTGTCTGATGACGATACAATTACATGGCTATTGCTCACTGTAGGGTCCTGTCCCTTATTTGACGCAGGAATTGGTAGAGGGGAAAGCTTTGCTTGAGAATTTGCACTAACTAGTATGGACTTATACCGAAAACTACGGTCCAATATTTAAGCCGCCCTTGGCCTCGTCGCCGGCCCGTGCCAACCCACGCCGATATACCGTCCTTTGTCGTATCTGCCTTCCAAATAACAAGAGGTATCTGGCCGTCATCAAGCTACTTCGGCAGGGTGTCGCGATCTTTAATGCGGCTCAACCGCCCATCTAGGTGTCCTTCGGACCATCGTAATTAGCCCTTTGAAGCGTCACTCATCCCTCATTTGGGGGAAAGTCTTTATTTACGCTAAGCTTGCAAATCCATCGCTGACGCGCTGAATGAAAAATCCATTGCAATCGTTTAGTTCCGGCTCGACAGAGCACCCCCTCAGCGGAAAATTCTTCGAGAAGTTACAGAAAGCTACGCGAGACGCGTCGAGGGCCTTGCCACGGTTAGTTGGACCATACCACGGTTTACATTCAGTTCAACTTAAGTTGGACGCTCACCGTATAGGGCGTGGGAAGGTCCTGTTGGGAGAAAAACCTTTCGTATT"/>
                    <sequence id="seq_t8116" taxon="t81" totalcount="4" value="TGCTGAGCTACTCTGCTGCACGAGGAGGTGTGTTCCCTGTCAAAGTCCTGCGAGTACCTCTGCGACGCGGGTTTGAAGGAGGAAGTCATTCCTATCATCACAAACCGCGGCCTCTACATGGAGTATATTTGGGGCAATGCATCCGGCCTACTGCCGGTCGCAGGGACACGCCCGACATATCTCGCTGTTAGGCTTGTGTCGCTCAAACTATATGTCCGGGAAAATGTTAAGCCCGGCTGTAGGCCTGATTAATACAAAAATTGCTAACGGTCTGACGATAGCGATACCGCGAAGCTGAACTGCCACGACAGGCGTTCATACAGAATTTCTGGTGAAGAAGACCTCGACGTCCGCTTTATAACGAATAGGGCTGGGTAAACCGACCAAGGGCCGGTAACCTATACATTTTAAACCACCGTCATGCTATCGTCTGGAACTCAACCGCTTACCGTGGGTAATGTGATGGTAACTACCGTCTTTATATAGCCATATGCTAGGATTGATTAGTCACAAAGTGCTTACGGCCACGCGGTGCCTGTGGGAAATCTCTGGAACACATCTATCAGAAAGATATAAATCCAGGGATGTATCCCCGGAACGGCGTCCGCAACACTAAACCACCCATACATTAACGCTTATATGCTCCTTATGAGGAGCTGCGACAGGGGATCCTCTAGGGAAGAGTTGAGTGAAGCATGATTAATCGTAGAAATGTCTTGTGACCTTCACAAACTCGGCATGGGCGCACAAGCTCAACCCTACTCTCTAACATTTCTAAGTCCGTCACTAGACCAGGTTCACGACCATTCGAGGTAATAGATCGAGATACAGCGAACTAACATTTGGCTACCCTGGTACTGCCTCAAATGTCTGCACTGCATCGAAGACCATAGCCAAGGGGGCGTTGCGATGACGTCGATGGCCCTATTGTCGCATATTATGCGCAGGGCACTGCACTCCATATTGCGTGGGGACTTCGTTAAACCGGACATAGGCGACA"/>
                    <sequence id="seq_t8214" taxon="t82" totalcount="4" value="TCACCGTGATGATTCTTTAAAAACCAGATCAATGGTAGTTATAATTAAGGGTCACTCAGAAAGCCCAACGGAGCGAATTCGCTGGTACCAATTGAGCCTTTAGCCGCCAATGCGAGCTTGAGGAGAAGGTGAAACGGTAGTGGTACAGGCGAAACTAGCAATACGCAGTGCGACTAGGGGCTCTCGAGCCAAGTACGACATAACAAGTTCCAACAATCATACAAACGTATCTGCGTCAGAATTCCTTGACCGGAGCACATGCCTACTGCTAACGCACACCTTCAGACAGCAGGAACGATGTTTACGTTCGTTCTCCTGCTCAAACTCTGGAGCGCTAAGCGGTTATCTGTTAGCTACCCCCGGATGGACCAACCATACTGGAGAGAGCATCTACATAGCTTATGTATCGGATTCCACCTATGTCATGACGCGGTCGGAAAGCATTTCCTCACACAGTTAGCCTAGACGAAGACACATTGCATATGTATACATCCGAATGCCGAGAATCCATGTCCACCGCCTTATGGGGCCGTACCGACGAGGTTACCACGTGTTAGTGCCGGGTTCTAGGTGGGCCGAGAGAGGAGCGCTACTTCTTGGTGTACCCGTGCTATGGATGTAGAGCTGCTATCAATTTGCCGGCTGCCCTTTTTCGCGTTGGATAAATTAGTGGCGGCCCCTTAATACCCTAAATACGTACCTGCACGTCGTGTAAACGGCTAGCCGTGGGATACAGGCGGGAATCGTTGTCAAGGTTTGGACGACCCATGGCCCTTCGGCCTGTCTATTGCACTGTATCTGTAGGAGTGTGGCGTAATGTCTATTGCTCTTACGCCCGTTTTACCTATTGTGCCAAGGTTCATTTATAGCATGCATCGTAGAATTTTCTAGGAAGTCTCATTTCCGAAGTAACGGCGGTGCTCTCCAAGCAGGGGACACCTATAAGGGCCTATCCAGCGTCCGAAGTGCTTATTAAACATTAGGTTTTGCGGAGAGGTAC"/>
                    <sequence id="seq_t8312" taxon="t83" totalcount="4" value="TCCCAGAGGTAATTCTTTAAAAACGAAATGAATGTTAGTTCTAACTATGGGTCACTCATAATGCCCAGCGGACCGGATTCGCTGCTACAAAATGAGCCAATCGCCGACATTGAAAGCTCGAGCTGAGAGCGAAACTGTATTGGCACAGGCGGATCGACCAATACACAGTGCAACTCCGGGCTATCGATCCAAGTCCAACATACCAAGTTCCAACAATCTTACAAACGTAGCTGGATCGCTGTGCTTTGAACGGAGCACACGCCTCCTCCCGAATCCCATCCGCAAACAGCAGGAACGATGCCTACGCTCGTGCTCCTGCTCAGACCCTCAAGCGGTAAACTTTGGTCAATACGCTCCCGGGGGACGGAGCAACCTTCCTGGAGAGTGTATCTACATAGCTTATGGATCGAATTCCACGATTTTAATGATGCGGTCGGAACGCAGTTCCTCACACATTTAGCCCAGAAGGAAGCGCATAGCCTATGTATACATTCGATAGTCGCGAATCCATGTCCACTGCCTTAGGGGGCGCTGTTGGAGTGGCTAGGACGTGTTAGTGCAGGATTCTGGATGAGTAGAAAGACGTGCGCGCCTTCTTCGTGAACCCGCGCTATGCAAGTACAGCTGCTGTCAAGTTGCCCGCTGCCATTATTCGGGTCGGCTAAAGTAGTGTCGGCCCCTTATTACCCTTAATACGCACCTGCAAGTCGGATAAACCGCGAGCCGGCCGATACAATGTGAAGCCGCTGTCCAGGTTTGGCCGATCAATAAGCCTGCGACCTGTGTGTTGCACTCAACCTGCATTAGTTGGACGTATTGTTTATTGCTCTTACGCCAGCTTTAACGAATGTGCCAAGGTTCATTCTTAGTATGCATCGTCAAAGTTGCTACGAAGTGTCTTTTCCGTAGGGTGGGGGGAGCCACCGAGGCAGCGCACGGCTAATAGGGCCTATCTACCGTGTTAAGAGCTTATTACTCATTGGGTTTTGAGGAGAGGTAC"/>
                    <sequence id="seq_t8412" taxon="t84" totalcount="4" value="GCTATACAGTCACCACCTGATACGCGGTTGATACTTAATATCATTTGAGCATGTACTATAGTCATGTTACAGCGGCCGCGCACTGACTCTACTAACCCCCTACGGCGAACTGCAGTTTTAATCGGTCACGTTGGAACACCGCAGAACGGTACATACCTCCGCTTGTCCTGTTGCCGTCTCGTGAGTTGCCAGCGTAGAGAGTTGCTGGTCCCAAGACGACAAAGTCTTTGTGTGACAGGAACGTGTACCATCGACCTCAGTCTAGGACGCAGCCACAACACTTGAGTTAACGCCGCTTTCTTTTCATCCTGGCTATCCCTGCACATTACGACATCTGCGAGTGGCACTGATTTTGAACGAAACTTTCGGAAAGCGCGGCAGCGTCTACGCTCCGGGATCTTGAGCTAGAGAAGGATTACTAGCCGGAACTTCAGGTTGTACAGCGGTTCTTTGTAACTCATCGGACAGGTAGTCACTGAAATCCATGTTGCCCGGCTCATTGATATAGATTCCAGTGGCAACGGCGCTGAAACTAATCAAGTTCTTGGTACGTACGGCGGTCATCCGTTCCTTTTTAGCAGACCCCCTCGTAGTGAGGCTTCATGGCTAATTAAGTTTGCGAAGTTCTGTGGTTCCTGTACTCCGTCGCTACGACATGGCTGTTAGGAAAGGTGGACATTGGCGGGGGGGTGGGTGCCATATGGTCGTAAATTACGGCCCGGGAGAGCCAGGCAAAAGAACTCGTGGAGGGTTCACATGCGGTACAGCCGGTGGGAGCTGCGGATCGCAGCTGCTGCACCGTTGCTAGTCTTCCCTAAGGATCTAGACTTGAAACTAAAGGTCGAAACAGGGGTTTGTGGAAACATCCAATTCATTTAATGCTAGAATTAAAATGAGAAGTGTGCGATCCGATAGTCATGCCCGTGAGCCATAAGCAGAAGCCAGCACTTGGGCTGGTCGGCTGAATTGATGTTAGTCAAATGGCCACCTACAAGGTACA"/>
                    <sequence id="seq_t8512" taxon="t85" totalcount="4" value="TGACCCTGGCAGACATGGGTATTTTACCTGAGTATTGCTGAGAACTGAGGGCATCGCATATAGAGCAACCCGGTATTCTCCGTGGTGCCAATGCCCATAAGGAATTCCACTATGCGCTTGAGCTCTGATAACGGCTTTAATATACCTAAGAGTTCTGCCGATACGCATAGTGCCGCGGGACTGACAACTTAAATCCTGCCTCACCGGACCCCCCCCTACTCGTATCCTGGTTGGGTGATAGTCGGCATTTAGGCATACCCACGGCGCCTTACCCATGATTGTCGGTCAGCCCAGACCCATACTATGACCCATTTCGTTATCGTGGCCATTATCTCCGGCCGTCACATTTGCGACAGACTTGATAAGATGTCGCTGACGTGCTACTTGCGGGAGACTACTCTTTGGTAATGCTCCTATGGTCTGCAATCCGCGACGCCGACCACAACTGGGCGATTTTCAGCCACGTCGGAGTCTCATAGCACCATGCCACAGGTGGATTATCTTTAGGGTTCCCGTCCACTTGTAGGGACCTAGGTTGCGTGGCGAGTAGGTGCAGCTGGAGGCCACCCAAGGTACAGATCTCAAAGCCTCCCGTTTGTTCGTTCTAACTCAATGGTTCAGCGACGAACCTGACATGCTGCGACCACAATCTGTACCTCAAGCAAACTAGGAACAGGCCAGTGCCACTCTGAAAATTTACCTGATATTGAGCGTGGTTGAGGCCGCGGCGACAGTACGGAACGCTGAAGCCAATAATTCAATATTCCGTTTAACCACGATCGTAGACGGTAACCGAAATTATAGTTTGACAAGGCAATACTTTCCGCCGTTTGGGCATCTACGTCAATGGTGTAGTTTCGCACTACTTGGATTCAGCGTTGGAGCATTTGCCATCATTGGAGTCCGGGGTACGTAGGTGGTGATCGCAGCACGATACGGCTAAAACGTGCTCTTAGACGCTTATGCTGCCTTTCAACACGGCTTGGATAAATCCAAGTTT"/>
                    <sequence id="seq_t8612" taxon="t86" totalcount="4" value="CAACGAAAATTGAAAGTAACTGGTCAAGCAAATAAGGGCCCATGCACGCATATGGATACGTCTCTACGGGCACCGCGGCCGCCTGAAACGTGTAAGGCAGGGACTAACGAGGCGCGTGCCATTGACTATTGACGGTTGCTTTACTCTGAATAGGAGAGTCCCGCCAACCTCCGTCATTACTGCGTACAACATAGACACATGCATTAGATATGCAAAGGATTTTGCACGTAAAACATCGTGGTATTCGTTGAGTCTAGGCCTGAAAAGCAACCACCGACCCGCCTAACCCTCTCGCGCGATCGTTAAGCTTTGGGCGCGGCTGTACCATATGATGTGTGTAGTTCTAGTATCTATCGTAACGTGATTTACCCATCCTGCACGTGCCATTTGGGTCGGTTCGGGTTGTACGTGCTTTGAGGAGGATGCCCCGGACTCGCTTGCAAACACCCAACTACTAGCTTTATATACGGCGCAATGACGTCAGATCACGTGGATTGGACGGTATACCCCCTTGGGAAAAGGCAATTCAGTACGATTCCCCAAAAGCGGAAGCGCGTTTTAGTCACAGCATACCACCCCTCGCTCTGCGGCCGATGCGTCCAACTCCTAGAGGTCTTGTCAGGTCCTTGCGCTCATTCGCCCTGAGACTCCAATGGAATGCCTTGAGGCGTCACGGAGTGGGCGCTAGATCTAGGTTTGATGCGCTAGCCATGTTAGAACATTGTTTGGCACTTAACCGCTCCCAGCATAGATGGCATATGTAAAAATAATCAGTTAAGTACCACTTGCACACATACATAGGTTCTCTCCCGATACCATCATCAACACGAGCTGTCGCGTTAATGTCGTAACGCGCACTTTTGAATTGTGGGATTGACTGCTTCAAAGCCATCGTAGCCCCTGCACGCGATATATCGGCGGAGCAAGACTAGTCTACGGTATACCATTAACAGGCGAGAGTCACGGTCGGAGAATATTGGAGTCCGGATGAGTTCAAGTC"/>
                    <sequence id="seq_t8712" taxon="t87" totalcount="4" value="TGGCCGCGCTTAACATTTCCGTTTAAAATAACTGCCGCTGAGGATTTGAAGCAACGCATATTGGGGACTCCGTTCGTCTGCCTAATAGTATTTCCCACAACTTGTTTCACGTTTCACTTGTTCAGTGAGATCGGCTGAAATGACACGAAAAGCCGTCCACATATGCTGCTTGACGCACTGCTCTCGAATCACATCTTGCCACACCGAACCCTGTCCTCCTCCAATCCATAATGGTTGATTGTCCTCATCTGTTGTTACCGCCGGAGGCTTACCTATCATTGTCGGTGGGCCGTGACGAATCCTCTGAGCGAGTTCCCGATCAAGGCCCTAACCTGCGTTACCAAAAGTTTTAGCCGTCATGATAGCTAGGGCCCCTCTTGTAAAAAGCGACATTTTACAATTCTCAAATGATTCCAGAGTCCCCCCACAGCGCCTTCATAGTCATCTATGTCTCTGACCGGAATGTTGGAGCCTCTAAGCCCCTGCTTCTAGGCTGACGAACCCCGCACAAGACTTTACCCTCTTCGGGCCTCGTGAGCGAGGCCAATAGCGGCCCGTGGAAGAATCTGACGGGGGAGTGCTCAAAGTTAGTCATTACTAAATTCGCGCTCAAGGATACTCATCCGCGACAGCGTTGCTGCGATGACAATTTGCCGCCCATTTCGTTTCGAATCAGGCCATTCCAGCTGGGGAAACTAATCTGATATTGAGGATTTTCGTTACGTAGTCGCTAGTATGTAGTGCGGCTATCAACACATGTACTATACCTTTTTCCTACACCAGAGAAAGTTGATGAAATCACCGATTCTCCGGAGCTTAGTCTTTCGACGTATGTCAGAAGTGTCGGGAGCGTATTCGTGAACGTCGGACAATGGGCCTGGGCGCATTAGCTATGCCTGGTGTCCGTGGTGGGTCGGTCGTAGTCGCAGCCGTATGCATCTGATACGGACTCCTAGTCGCGCAGGGTTTAAAGTAATACTTCTGTGTATGGTTAAGCCAT"/>
                    <sequence id="seq_t8812" taxon="t88" totalcount="4" value="GCCTAGGCACAGCCCTCATTTATGCTTCTGCGGGTGGTGCTTTAGAATTGATTGCGGGGGAACACTCTTTACGAGCGGTTGAGTATTAGTCTTATTCCGGCAATTGCCTCCGGTAGCAGACACGCACGGTCCGGCCAAGTGGAGTGCGTGTATACCGTGGGGGAAGGTCGCCACCCGCCGGAACTTCACCCCCACGAACAGGGGCTGTAAAAGCACCCTCGCTTGAATCAAGGATCTCAGGCACCTGACGCACCAATTACTGAAAAATCGACCACCGCTCATCTTCATCTAGCCATCGAACCCTTTACAGCGAGAGGTTATGGAACCCGGGCCGTATTGAATAATCAGGAATTCCCTAAACTATGCGCCCAGCCAAAGCCGCCGACACATAAGGACAATGGCGGAACTTGTGTGGGGTAGAAACCCCGTGGAGATGTAGCAGGATCTAATCGTCGAAGCCACGTATCCGACTGTCATGCGAAACATCAATAATGGTGAAAGGCACTCAACAACCTAAGTTAACTCGTATGCGAAGAGTGCTCCCGATAGTTACTGACCTCGGGTATTATGATGGGTAGACGACGCAGGGTCGCAGGAGTCAGAATCTGCGTAGACGGGTACATGCGCCCCTACCCTGTCTACCTGTCTTGCACTTTGTAGCCGCGGAGGGATAACGTGGCAGTCGGCCCCAGGAAACATCAATATCCGTGTGTGTCTGCGCTATGTTAACCTAAAACCCCAGGCACCCCAACCTCCATTCGTGTGTTCAATGGATGACGACGTTCTGGTTACAACATCCCCTTTATTAGATTACACTCTGTTCCTGTCGAGTAAACCGGCTTAGGGAGCGATGCCAACGTATTATCCTCGAATTTCAGGAGACCCTGAGGATCTTTACGCATGCCCTCCCGTACTTAGATATACCACCCATGCCGCTACGTCCGGGGAGTGCTAAGACCGGAAGTCCACTTTTGACGCAGGGACTTAGGATTAATACGTT"/>
                    <sequence id="seq_t8912" taxon="t89" totalcount="4" value="GTCCTACCCCTGGCCTAGACACCTTTCCAAGGTGTCTGGACCACAAACTCAGACGGTCGCTCAGAGCATAATAAGGAATCGACTTTTAGTTTTTGTTCACGACCGTCCTCGCACAATGACGATAAACAGTGACGCAATTCGATGGGTGCGAAACTCCTTCTCAGCGGCATCGTTAGTGCATATAGTAATAACTGCCTACATAGATTATCGTACAGAGACCAAATGTCCTAACTATAGGAAGCCCTAGTATTAACTATGATTAGCAGGGAACCGGGCATTCATCTTGAACCTACCTTGTACCCCAGGGTAGCGCTCTCGGCTGCAAACCGGCCCCTGGAGAGCCTTGTTGCATCACGTTCAGTAACTAGATCGAATTAGTCGCCAAAATCGCTGCTCTGGGGGGTAACACAAGAGCGCTGCGCCGTCGATGAAAGGGCGTACGGTTATTGTTGTAGGCGTCAAGGGGCATACTGTAACGTTGTCCAATGATTACATCGAGACACCCTGCCCAGCAGCGGCGACCGACATTATCTAAAGGCGTCCAACAAGTTAGTTTGGCCGTGGATTGCCAGGTACCAAGGACTCGCACTCGAATTACTAACTGTGGGCGCCGAGGTGCTTAGTAGCTGGCGCGTTCGTTACTTCCCTGCAAGCTTATACGGGCTGCCTGTGTCCGCGTAAGCTTGTTCCATGAACCAGCCACAATCAAATGGTTGGGAGGTAGTTCGGTCTGCACCCGTTGCACTCACACCCCTCTGTAAATTAGGCATTCATCCTCGCATTTCACGGTAAGCCATCGACCGCTAGGCAGTCAAGTGTCACGTGACCGGGCAAATGGAATAGGGGGCGGCCCGCAGTACTCTAACCCCTGATTTCACGATATTATCGCGCGTCAAATGCAGGAATCCCCTCATATTGCGATCAACCCAGCAGCCGTTGTGGCGTCAAGTACTCCGACTCTAACTAACGCAACCTAGCACATCTCGAGCTTTCAGAATGT"/>
                    <sequence id="seq_t970" taxon="t9" totalcount="4" value="TTTAAGCGGCGAGTCGCATTGACCAGATTCCGCTTGCTCTCTGCTCAAGGTACACAGTTTTGTCACAAGCGCGTGTAGGGACTTTGGGGTGAGCCTGGAGCAGACTCGTGTGATAGCTCGTGGTGCTTTTCTGATGGATAATGGACAGCAGACTATTCACCCAATCCCTATACTAGGACTTTGTCCTGTGAGGAGTAGGGCTGCTTAATTCTTGATCCATTCAATGCCTGCTCTTCGAACCCGTCTCGATAGTACGTTGCGTGTTGACCAACGGCATTGCTCTAGAGGCACGTGGTGGTTGAAACTATCAACAGGTGCATCTAAACCAAAAGATGAAAAAGTTACTCGAATGCTAAATCTGAAAGATGCTGGGCACGCCCGGCGGGTCATCACGTCGTCCGTATTGAAATTCGGCAGGTGAGCCTTTGGGCCGTCCCACGGCGAGGATTGTATCGGCACTCATCAGTGTGAGCCAACCATGCACTCTGCTAGTTCCTGTTGGCCAAATTGCGTCCGATCATTGGGCGCGTGTGGTAAGATGTGAGTGCCGCGGCCAACGATCAAAAAATACAGTCAGGGTGTACCAGAAAAACGTAAGGACGCAACAACCGAGCCGGGTACGCGCAAGTAAACACAATTGGTGAACATGTAGTGCACAAGCCAAACGGGTGCAAGCTGCCCGTGGAATCGGCCACCTAACGTGGCGAAGGTGGTGGAGTTGCAGGTACAGAGCGCTAACCTTCACCTCTGTACCTATCGGGAAAAGGGGTTAGACGTGCCTGATACAAATGGCTATAATCACCTGCATGGCCAATCTGGAACCTTTGGAGTAACACAGCAGTTCAGAGACTCAGTGCGTGTCTCGCTGGCATCCTTTGTTATGCAAGTACCACTGTTTAATTTCATCAAATTTACCGGTCTGACCATGCTGCTATAAGTGGTCTTCTGTCGAATGGATTCCAGGCTACTTTCGGTTGTCCGAAAAAGGGCCAACCGCGAC"/>
                    <sequence id="seq_t9012" taxon="t90" totalcount="4" value="TCGAAGCGATGGGCCTAGACACTTTTACTAATTACATATTCTGACTAAGACCCGGTGACAAAACGCAGCGACTCGACATCCCAGTTGCTATCGAGGCCCCGATCGGTCACGGTCACCGTGGGTTGTGACTCACCGCATAGTGACACCACATGATCTACTGTTACCAGTCGTACCCCCTTGCTATGATTTATTAGGATGCTGTACCAATGCCACTCGGCCAACCGAACAATCTGGCTAACAATGCTCGTGTAGGTCCACTCCCGAGCTTCTACCGCCCGGGATCATGGAGCAAGGCAGACTGGTCCGTTCGTATCCATGCACAAGTTCCTCGCCGCCACACGATGGACCGTCACCAAGCGTAGCTCGGAGGAACCGTTTCGGCAAAATAGTCATCCTAGAGTGTGATAGTGATTCCATTTTCTTCGTGACGCTGGAGAAAGGAAATCTGCGGTATCCTCAGACCTCTAGCAGTCTCATCGTATCCCCCTATGTACGATCAGCTACGTGGTGTCCCCCTCGCGGTCTGGGGTTCAGTACCCGACGTTAGCTGGTAGGAGTGAATTTTTCTGCTTAATCTGAGATAGTAGAGCCCCTTCTACGTATTACCCCTAAATCGTAGTATCTCGTCTGACATTTGCACTAGTGGTTTGTCTCCAGTGATTTCAATTGGAAGCGTGAGATTACCACCTTGTTCCCGATCCTGGAAGTAGAGGTGTCAGATAGTCGTTCGCGGAATTCTCGCAGAGCATCAGATGATTGGACGCCTAAGGGGTCTTATATCTTAGTATTGCTCTGAAAGTGTCATTGCGCTGTGTACTCTTACTACCAGTAACGAAAGGTATAGCAGTAGAGTAGTAGTTAAGCTGATGCATCCTCTCTAGGAGTGGCAACTAACTAGCGGTACTGTCGTGGGTGGGGAGTCCGCCACGCCGTAACCGGCGGAACACTTCTCCTTGAGGTACTGGCTTTCTATTCAACATTCTTCCCTGAGTAGTCGTTT"/>
                    <sequence id="seq_t9116" taxon="t91" totalcount="4" value="CGTCTGGGCAGGTCCACAAGTGCTGTTACATCGGCGTTGATTTATTCTTGAGCCCGTTGTCACCCGCTAAAAACCATATGGTGATATAGTTATTTAGTAGAGTCGGACTCCAGCGCTGTCCTAGCGAGGCAAGGTGAATAAGAACGCGAGAATAACGTTGCCACGCGAGGCGATCGAGTTCCTTTTTCAATCAAGTAAAAGTGATGACTAAATGGTTTCTAAATTGCTCGCCCGATTTTGCCAGTTGCCTTACAAGTCTGGTTAATTTACGAGCGCCTGCGTGTAGGAAGGGATTCAATGACAGATGCAGCGGCATCCGACACTATCCCAATAACTGAGTCTTTCGGTCAGTGCATGTGGTGGCCGAGCCAGACTAATACTCATGTTGTGCCGATCAAACGCGTGATGGGCCAAATGTATGTTCCGTCAGGAAGAGTGCAGCTCCTCAATCACATAGTCAACGAGGCTGAGAGTCCAGCCTGGCGTCCGTTAAATCGAGCACCGTCGCACATCGCGCGGCAGCGAGCATGGCGTTAGGGGCCATGTCAGGAACTCGGAAAAGGTATACTTGTCTTCATAAGATTTCCTGTGGCCGCACAAACAAAGTACTAAGCAGAACTGGCAAGATCAGAGCCACCTTAAATCGGTCCCACTTAATAGGGGGGGATTACATCCCCTGGTAGTTCTTCTTCGATCCAGCAGGAAGTTATAGGAGATACGCGCCGTTAAACGGCCGCAGCCAGTAGCGCGTGTTAGTGCGGATTATGGACGCTCGCTCTACGATCCACGGGTTAAGGCTCTAGATTTGCGGGAAAGCTTTCAGGGCCTGGGGTAGGCGAATCGGATGTCTCGTCAGCAAGTGTAAACTGTGGTTTCTTAATAGGGTGTCGAATTCACTGTACGATTACCCTGGCTTAGGATTCCTTCGATCGGCTATACTTCGTGTAACAGCTCCTACGCAAGACACCGTACTCTGCGATTAGCATATGTGTCACAAACT"/>
                    <sequence id="seq_t9213" taxon="t92" totalcount="4" value="TTATGCTGCTGGTTGTCTCTACAGTAGGGAGAAAGACCCGCCCCGTGTGGATTGCTAGACCAACCGTCTGGGAAGGATTTCTGTTTGTCCGATTTTGAAACTTTAGTATGGACGTTACACGAAGCTTTACCCAGCGACGCTTATCCGTTCACGCGCTCGGGAGATATCCTATTTGGTAGGCAGTGCACTAGCCAAGGCAAATGGGAGAGGCCTCATGAAGAGGGGTTCTCACGCGGGTGTCTTGAGGCCCGGGCAGTAACTGCGTTTTGCGCTCGTGATGAGACGTCATATACCATGTAGGTTGCCGTTGATGGCTGCTCGCCGATGGGGTGATGGAGAGGAGCGAGACTGCAATCGAACAGTACCCACCGCTGGAAGGCCATCGAAATAGCGTGATCCATCTTGAGAAGGGTGACAATAGCTCTGTGTTCCGTCTAGGTCTTAATACAGGGATTTAACCGGGCGCAGAATTAGGCCTACGAAGCTAAGCTCCCGCAGTCGTGGTACTTCTCAAGGATAAATTCACCAGCTTCCCGCACATGCTCATTCGCTCCTTGCAGTGAAGTGAGTGTCGTTGTGGCTTGCGAACTCATCTCTCGCGTCTCGGTCAGCGTACACTGGCGAAGGAGCCCCCGATCACGTTGTGCTGGACTTCACCCTAAGCTGCTACTCTGTGATGCTTAGAGTCCATCACCTGGGTAATGGCGTAACTAATAGATTTGCCCTCGCTATGTCGGCTTGGGCCGAGTGGCGAACAGCTGTTGATCCCCAGCTGGATGCTAAGTTACGAGGCGGGTCTACGCGATCACTACTCCGCTTCCTTACAGGAACAGCTATGCAAATCGCTGGTACCAGTGACGGCGCCCATCGCCTTGCTCAAATCTTTGATTCGAGGACTGGGAAACTTGGGTCAAGTATGGAAGTTCTGTGCTTCGAACAGCATAACGCCTGGAACAAGGGGATGTCAGAGGAGATCCTCTATTCAATCAGACTTTGGGCT"/>
                    <sequence id="seq_t9312" taxon="t93" totalcount="4" value="GCGCAGGCCCAGGCCTCCATTGTCCTTCCATCGATGCTGCACAAGAATGGAGTAGGATATATAATGCATTATAAGCTGTATAGTTACTATCCTTTACTGGAAATTTCCTACCCCGTATCGCAGGTACGATTTGTCCAATTGGGATACGTGAAAGGCGTCGTGAAAGATGGCAGTCTGGTGATAATTCACGACATCCACCTGAGATTGTCTAACCCGTTTCCTGCCTTTTAGGCCCTCTAAGTACATGTGATACCTAGTATGCCAAGTGTGGGCTGCAATCGCCTTGAACTTGACTTGCATCCACCTACACCATAATCGGATTTAAACGGTACCTTAAAGAATAGGACTGAATGCGAAAAACCATCAAACCACACTATTCCGCCGACAAATTTGCCGAAAGCGATAAAGTAAGATGTCAGTGTTCTCGTTGTACGATCAGCGGGATGTTACAATCGGAACAAAGTGCCCGGGTTTCATGAGAAAAATTGCTTGTGGCGAAACGAAGTCCACGACCCCGGGTTAGGTGGGTGGCAGATATAGTCCCAATGGGACCTGCGCGCGAGCATAATCACTAGTCGTGGACGCTTGCCCGCCGGATGCATTATCTGATTCGAAGGTGTCGTTCGATACAGCCCTTTTTCACTGTGTGCCGCTGAAAACCCGCCGAGGGAACACGTGGGAAGGAGCGGCAGCAGCCACAGATACGGATTTGGTTCTGGGGGAGTTGCCCCGAATGCTGATAGCATCGCAAGCTACCTTTGTGTGAGCACCCGACCTCGCCTTTCTGGTTTCATCGCAATTATGGTAGCATCTCCTTCAGAGACCGGGGGGAAAGCCGGCATCGTGGGCGGTTCACGAATTTAAAACACACGTTTGAAAAAACCGTGACACTACTGGGGCTTGCCTACCCGAACTTAGATAGATAGCCTGCGCCCTTACATCCGGTAAGTGTTCCGAAAGGAACCGCCTTTTGGCGTCATGGCCATACAGTTAAAAGTTT"/>
                    <sequence id="seq_t9412" taxon="t94" totalcount="4" value="TGCAAGGTCCAGGCCAGAAATATCCGTCGAGGCTGGGTGAATGGGAATTGACTACGAAGTACCACGAAGTATCCGTGGTGGCGTTATAAACTTAAAATCGAAATCGCCTCCTTACCCGTGCAGGCATGATTAGGCTAATCGAATGCCGTGAGACGCGTGAAGAAGGGTCGCGTTCTGGTATTAAAAGGTCCCCAAGAACGGCTGTTCTATCAGGTCGCCCTTTGGATTCCCGTATCTTAGGAACTGGTTATACCGAGTTTTGACAGGGTAGGCACCGGTGGTATTGAAGATGAATGCGACCACCCTAGATTGCACACTGATTACACCCGTGTCGTAGACCAAATTCACGCTTGCGGGTAATTATCAACCCGGACGTAGCCGACGAAATATAGACACAGAGGGGTAACTTGGGAAGTCTGGGTGTTAGCTGGGGACAAAAGGTGGTCTTCAAGTGGCACCTAAATAGGCGGGTTTCCTGTCTAAGATTGGCTAGGAATCGATGCTCTGCCCAACCTGGGGTAACGCGTGAGTCAGAAGACGTCGGTACCGGATTTGGTTACTGGTTATCAGGAGGGTGGAGGACGCCAGGCTGCAGGACTCCGAATCCGCCTGGAGGTCGAGGTTCTCTCCGTCCCTTCTAAGCTCCGTGCCAGTTTACGTCCACGAAGGAACAACGTTGCACGTAGTAATAAGAGCCAATAATGCCCCCTTGGGTATAGGGTTGCTAACACGGAAACCGATTGCAGAGCAACCTACATTTGTGTGTTCGCGCTGACCCGACTTGCATGTTACATGGTCGGTTTGGATGCAATCATCTTCGAGATGGTGGGGGAGTCGGGCCGACGGTGTGAGTCACCAGATAAGATCGCAAGCTTCAAAAGGCCGACTCGACCTGGGCGCATGCCTACACTTAATTAGATAGACAGTACTCGCCGCTACCTCCGGGCAGAGCTCCTTCCGTATCAACCGGTGGGCTTCAGGGCCACGTTTCTAGGACGTT"/>
                    <sequence id="seq_t9512" taxon="t95" totalcount="4" value="GCTTGGCTCCGTGACTCGGTTTAGAAAAGCATTCGTAAGAGTTTCACTGGACTCTGACATATAGCTGATGAAGAGACTCCATTAAAGAAGATTGCCGCCAGTATAAATAAGTGCTTCAACCTTACGAGAAGAAGGGTCAAAGATCGGGGGGACTTGAATAAGCACTCGAACAAGGCGTTCGCGTCTCTTTATTCATAGAACTGGAGCAGATGATTCGCGAGCAGCGCCAATTTCATAATCGAGTAATAAACGTCTCCGTCTCTGTTGGGCCTTTCAAAGTCTGTTACCTCTACGCGAACGAAGGCCGTCAAGGTTGATCTAGACCCTTGACGAATATGCGGATCTAACGAATACAGTCCACAGGAAGGCACCGTCAATTACTACCCGGGTACGCACAAATACACGACGGGAACGTATCTTGTTCGTGCTCCCTGGGGGGACCCGGGAGGTAACTCTTAGTGTGGGCTTCTTGCGGGCGAGTATAAGCTATACGCAGCTCATGTAAGGACCGTCGCAGAGCGCGGTTAGTGAACGCCGTCCTCCACGTCGTCACCCTGACATGTTTAAGTCTCCTGGTTATTCTCATAAAGTACCATCATTACGTGCCGGGGCCGGAGGAAAGCGGATCGGCCTTATATCTTCAGGACGCTTGCTGGTGCTAATACGAGTCGGAATCCGGTACGTTAGACCAAGAGTGCCTGGACACCGGGCCTATTGGTCCAACCTGTTGGGCTTGGATAGATAACTCTCGATAATAAAAACGGTGGTAGGCAGATGTGCCCGCGTTGCACGGGATTAAAACTGGCGAAGCGTGAACGAGTAGGAAAATGGCGCTGCCTGTATGTTCGATATTGGCCGGTGCGGAGCAAACTTCTGCCACAGAACTGGCGGTCACAACCTCGAACCATCTCAATATACCGGTCATAGCGTTCGCTAAAAATGTATAATCTAGTAATGTGGGAACATCCCGTAAGTAAAACAACACCCGATAACTTGTTCC"/>
                    <sequence id="seq_t9612" taxon="t96" totalcount="4" value="TAACATCCTAGCAGAAGTAAGGATGGTAGAGCCAGTCGTGGCCGAAAAGAACGCCTTCAATCAACCGGCACCCTGCCTGCCTCACACGCCGGAGTCTGAAGACACCGAACAAACGACCCGAGCAAGGGACTGAATGCGCTGATAGGCATTAGGTAAGTAGGCGTAAGCTGCTCCGCAGTACCAAACGCTACGAGTGCGCTAGGAGTCCCTTCACACACACTATCTTAATCTTCAGATATTTCTCTTGATCGCACTATCTGCCGCCAGCCATAGAAAACCCCCAGGAAGGTCTCGACCCGTTTAGCGGATGACGCTCATATTTTATGTTACAACGGTCCTAAGCATCTTTAGGGGGATTTGCTTGGAATATAGTAAGCGCTCCGCTAGGTAAACGTAATATTCGGTTACCAGACAACAACTGTCAGGCCATTTCGCCCGTCTTTACGGTTCTAAGCTGGTTGGAGGCATTCCTCAACTATTATCCTCTGGTCGGCAGTAGGTATGAGCTGCCTAGAACGTAGCGTTATTCCATCTAAATCCAAGAGAGTTCACCAGAAGAAAAACTACCCAAAATATTGGGGCCTTGTAGAGACCGACACTGAGGCCTCATACAACCACCTGGCTCAAAGTTTCATGCCTCACTTCTGGAGCGTCAGAGAGGATTACCAGTGGCCTTGCGATGCACGGGTATGAGCGCCTATCAGCCGTAACCTTATTCCAGCTCTACAATAGATACTACGTATCTTCGCGATCGTCTTTTTTCGAGGTGCATCTTTACCAGTTGTGGGCCCACCGGCACCAGAAATTGACCGACCCTTATGTTGATTGGGTCGGTAAACAAGTGGCGGTACATTATGCGCACTCGCGTCAGGTTCGACTCCATCCTAAAAATTATGGCACGATGGAGTACTGGCTCGTCAATTCATAAGGTAATTTCTCTGGACATGGGACAGGCCCATAGTTCGGCCCCCAGCCAAGCCCTTGAGACTATCCGTATTCC"/>
                    <sequence id="seq_t9712" taxon="t97" totalcount="4" value="ATGAGACCGTCAGGAATATATGAGGAGGTGTCCAGTCAGGTTAAGTCCTTAGATTGGATCAGAGATTTGTGCACGTAATAGGAACGGCTTCTCCTGATTGTTACCAGCGGAGACGACACAGATCGTATCTTGTTTGACACATGCTCCTTACTGACTGTCCCAGAGCTACGACGTCCAAATCTAGCGGTCGGTCTGGAGCCGATTGACCTACCTGTCCCCGAAAATGTTTAGGCCGGATGTGCGGCCCATCACTAAGAAAAGTCCAAACGGTGTTTTGATAACTATCGCGAGAACGTATACGCCGCCGCTGAACTTTATAGTAGAGATCCTCCTGCTGCCGTCCCCTAGGTCTGTACCCGAATGTATAACGGAAGTTAAATCCGGCGAGTGGCGGAGAACTGTGCGTATTCCGAGATCGACTCTATCTATACGGAAACGCATCCTGTTAGCGTAGGACGGGTGATTGCAAATAACGTTTTAGTATATCTAAAGACTAGGGTGGTTTAACCAGGATTCCCCTTCAACGGTAGGGACTTTATCAGCAATCCCGGAAACCCAGAAATCACACCGATATAGTTACAAGGATGTAACTCCAGCAAGAGGACCGCAATACTCCACGATCGATACCTTACCACAAGTCTGGGTGACATGCGGGGCAGCGACACGGGGACGACCACACAAGCGATGAGTAACGCAGGTCTAAGCGTAGACATGTCTAGTAGGCCATAAAGCACCGGCTAGTCCGCTATAGCTTTTCGCTACTATCTCACACGCCTACGGCTGTCGGTAATGTATGATTACTAGCAACAGCGGTGTTAACTGTAATAACAGCGAACTTGGATTTAGCTTACCGGGCGTCGGCGCAAGTGTCAGCGATCTATAGAATCGCTCCCTTATTGTGCTGGGTACAGGACGATCGTCGCGCTCTAATCGCAGACAATGTGGAAGTCTTTACCCTTCAGATTCCTGGGGGTCTGTGGAAGTCTGGTCTTTGCCGACG"/>
                    <sequence id="seq_t9812" taxon="t98" totalcount="4" value="TAACCTGCCATCGGCAATCATGGCTTACGAAAGGTGTGGATACAGCTTGGAGCACGTCAGCTCGCGCAGGGGACCACGTCTTCCCTAGTACGGTGAGTGGACGGAGCCCAGCCTGCTACTTCCGCTCGGGTTGATCAGGCGGTTCGATTCAAGGTCGTCGGTTAGGTTCAATATCCAACAGAGGTTATGAACGACCCAGTGGTGGGGCATTGATGCTAGCAGAGGACTCAAACATTCAGATCAAGTGCAGGACTATGGAAAGAAGTTAGGCGCCGAAACCCTGGTGCTAATAGATAAATGTCGAGCACAATGCGTCATGTAGTGAACAGTGGCTGTGAAACCCGTGTGGCGCGCGGGGTAATGTTAGGCCGGCTTTTCACGCTGACATACCCGAGTGTGAGCTTAACGGAAGGGAGTAGGGTGCCTGCTATTGCAGTTCTGTGTAGATTTGCTAGACCCTGTGCAGGCCTGCTTGTGGTGAGCGGCAGAATTTTGCTCTTCGCCCCACGCGAGGTAGTCAGAGAGACCTGTCACGATGCCTACCAAAAGACTGTCGGCGCGGGTTTTGTCCTGGCGTCAGGACGCCCCGCATCGTCACTAGAATTCGGATCTGGATTTGATATTTACCACCGTACCTGTTAAGATTGAGCCACAACGAATCTGCGGATGATACACAACATCGGTTGCAACACTGACAAAACACAAGCCAGCGGAACTCCTGAGGTACGGTCAATATCCTCTAGTAGCCTATGGTACTCTTGATACGTCACGATAATTTCCACTACCCGAAATAACGCCGCATAGGGCGCAGGAGAGTCTCATAATAGATGAGTAAACTAAGAAAGGGGCGCCCCCTCGGATCTGACTCGTAGGTTCTATACTTCGTGACACATTTTGTGCAGGACCAGCCGTAATTACCCAGCCAAGCAGCGATCGGTGCTGCCAAAAGAAGGCCTAACGACAACAGGACAGTGTCTCATCGCCAGAAGCCTAAAACCCT"/>
                    <sequence id="seq_t9912" taxon="t99" totalcount="4" value="GCACTGGACCACAGGACTTGCTCACAGTAACTCATAAAGCGACAATCCGGTGGCTACAAGGCTACGTCTCGGAGAGAGTAATACTCCGAGGAGTACGGTCAAATGTTGCGTAGGCTGATCCGCTGGCAGACCGGCTGTCCCCCGGGGCCTAGTTGGCCTAACGTGAAGCTCTTCGCTGGGAACATACTCGCCGGAAATCTTTCTAATCCTCGACGTCCGCGCCAGAGTTAAATCATGGCGTAGTAGTGCTGTGGTAAGCTGATCAGTCTGCCTGCCCTGCCCTGGCTTACTTAACCGGTCCGCGCACTCGCCAAACGTTCAAGTGATTCACCACCGCCGTGTCTCGAGATATAGGTCGGTTATAGTGCATCTGCTCACTCCGCGAGTTTGAGAAACTCGGTTGTCAATTCGAAGTCCCCCACCCAGGTCTCGCTACAGCTGACTCTATCCGGAAATGTAGGACACTTAAACTGAGGGAACCCACCCACGTATGTGTTGTTTGATCGGCGGAGAGCCTAGATTACTAGCCCCTATCAAGAGATCACATTCTCGTTGCATTATTGACTTAATACGGACGCGGTGACTGTATAAGAGGGAACCGCAAACCCGTTATGGATGCAGGCGGATTTGCTTGTGCATTGTTTCTAGGCACCTCCTTGAAAGGAAAGCGCGGAGACTTCATTACGAATCTGCTGGACAGCTTCCGGGTCAGATGATGTATTCCTACCGTATAGATAAAAATATCCGAGATTGCATCCTATATACATGTGCTTGGGGCTATGTGTGGTCTGCCTTATTACATTATACAGTAGGAGGGCAGTGGTCGAGTTTCCACCAAATTTATTGTTGAGTAACAGCACTTAGCCAGCCCAGCGGCTCTAATCGAGTTTAGGCTGTCTATTCCCGAAGCTTTCGGGTCTTTTTGCCTAAGTTGCATGAACGACCCATTAGACCCACGGCTACGTTCTTCTATCCTTTTGATTAGCGGTTAAGGGGATGT"/>
                </data>


    


    


    
<map name="Uniform" >beast.math.distributions.Uniform</map>
<map name="Exponential" >beast.math.distributions.Exponential</map>
<map name="LogNormal" >beast.math.distributions.LogNormalDistributionModel</map>
<map name="Normal" >beast.math.distributions.Normal</map>
<map name="Beta" >beast.math.distributions.Beta</map>
<map name="Gamma" >beast.math.distributions.Gamma</map>
<map name="LaplaceDistribution" >beast.math.distributions.LaplaceDistribution</map>
<map name="prior" >beast.math.distributions.Prior</map>
<map name="InverseGamma" >beast.math.distributions.InverseGamma</map>
<map name="OneOnX" >beast.math.distributions.OneOnX</map>


<run id="mcmc" spec="MCMC" chainLength="20000000">
    <state id="state" storeEvery="5000">
        <tree id="Tree.t:mynexus_fifthx_1" name="stateNode">
            <taxonset id="TaxonSet.mynexus_fifthx_1" spec="TaxonSet">
                <alignment idref="mynexus_fifthx_1"/>
            </taxonset>
        </tree>
        <parameter id="birthRate.t:mynexus_fifthx_1" name="stateNode">1.0</parameter>
    </state>

    <init id="RandomTree.t:mynexus_fifthx_1" spec="beast.evolution.tree.RandomTree" estimate="false" initial="@Tree.t:mynexus_fifthx_1" taxa="@mynexus_fifthx_1">
        <populationModel id="ConstantPopulation0.t:mynexus_fifthx_1" spec="ConstantPopulation">
            <parameter id="randomPopSize.t:mynexus_fifthx_1" name="popSize">1.0</parameter>
        </populationModel>
    </init>

    <distribution id="posterior" spec="util.CompoundDistribution">
        <distribution id="prior" spec="util.CompoundDistribution">
            <distribution id="YuleModel.t:mynexus_fifthx_1" spec="beast.evolution.speciation.YuleModel" birthDiffRate="@birthRate.t:mynexus_fifthx_1" tree="@Tree.t:mynexus_fifthx_1"/>
            <prior id="YuleBirthRatePrior.t:mynexus_fifthx_1" name="distribution" x="@birthRate.t:mynexus_fifthx_1">
                <Uniform id="Uniform.37" name="distr" upper="Infinity"/>
            </prior>
        </distribution>
        <distribution id="likelihood" spec="util.CompoundDistribution" useThreads="true">
            <distribution id="treeLikelihood.mynexus_fifthx_1" spec="ThreadedTreeLikelihood" data="@mynexus_fifthx_1" tree="@Tree.t:mynexus_fifthx_1">
                <siteModel id="SiteModel.s:mynexus_fifthx_1" spec="SiteModel">
                    <parameter id="mutationRate.s:mynexus_fifthx_1" estimate="false" name="mutationRate">1.0</parameter>
                    <parameter id="gammaShape.s:mynexus_fifthx_1" estimate="false" name="shape">1.0</parameter>
                    <parameter id="proportionInvariant.s:mynexus_fifthx_1" estimate="false" lower="0.0" name="proportionInvariant" upper="1.0">0.0</parameter>
                    <substModel id="JC69.s:mynexus_fifthx_1" spec="JukesCantor"/>
                </siteModel>
                <branchRateModel id="StrictClock.c:mynexus_fifthx_1" spec="beast.evolution.branchratemodel.StrictClockModel">
                    <parameter id="clockRate.c:mynexus_fifthx_1" estimate="false" name="clock.rate">0.03</parameter>
                </branchRateModel>
            </distribution>
        </distribution>
        <distribution id="fossilCalibrations" spec="util.CompoundDistribution"/>
    </distribution>

    <operator id="YuleBirthRateScaler.t:mynexus_fifthx_1" spec="ScaleOperator" parameter="@birthRate.t:mynexus_fifthx_1" scaleFactor="0.75" weight="3.0"/>

    <operator id="YuleModelTreeScaler.t:mynexus_fifthx_1" spec="ScaleOperator" scaleFactor="0.5" tree="@Tree.t:mynexus_fifthx_1" weight="3.0"/>

    <operator id="YuleModelTreeRootScaler.t:mynexus_fifthx_1" spec="ScaleOperator" rootOnly="true" scaleFactor="0.5" tree="@Tree.t:mynexus_fifthx_1" weight="3.0"/>

    <operator id="YuleModelUniformOperator.t:mynexus_fifthx_1" spec="Uniform" tree="@Tree.t:mynexus_fifthx_1" weight="30.0"/>

    <operator id="YuleModelSubtreeSlide.t:mynexus_fifthx_1" spec="SubtreeSlide" tree="@Tree.t:mynexus_fifthx_1" weight="15.0"/>

    <operator id="YuleModelNarrow.t:mynexus_fifthx_1" spec="Exchange" tree="@Tree.t:mynexus_fifthx_1" weight="15.0"/>

    <operator id="YuleModelWide.t:mynexus_fifthx_1" spec="Exchange" isNarrow="false" tree="@Tree.t:mynexus_fifthx_1" weight="3.0"/>

    <operator id="YuleModelWilsonBalding.t:mynexus_fifthx_1" spec="WilsonBalding" tree="@Tree.t:mynexus_fifthx_1" weight="3.0"/>

    <logger id="tracelog" fileName="mynexus_fifthx_1.log" logEvery="1000" model="@posterior" sanitiseHeaders="true" sort="smart">
        <log idref="posterior"/>
        <log idref="likelihood"/>
        <log idref="prior"/>
        <log idref="treeLikelihood.mynexus_fifthx_1"/>
        <log id="TreeHeight.t:mynexus_fifthx_1" spec="beast.evolution.tree.TreeHeightLogger" tree="@Tree.t:mynexus_fifthx_1"/>
        <log idref="YuleModel.t:mynexus_fifthx_1"/>
        <log idref="birthRate.t:mynexus_fifthx_1"/>
    </logger>

    <logger id="screenlog" logEvery="1000">
        <log idref="posterior"/>
        <log idref="likelihood"/>
        <log idref="prior"/>
    </logger>

    <logger id="treelog.t:mynexus_fifthx_1" fileName="$(tree).trees" logEvery="1000" mode="tree">
        <log id="TreeWithMetaDataLogger.t:mynexus_fifthx_1" spec="beast.evolution.tree.TreeWithMetaDataLogger" tree="@Tree.t:mynexus_fifthx_1"/>
    </logger>

</run>

</beast>
