# Supplementary material for: Survival and selection biases in early animal evolution and a source of systematic overestimation in molecular clocks
Source: Interface Focus. 2020 Jun 12;10(4):20190110. doi: 10.1098/rsfs.2019.0110 (PMC7333906; doi:10.1098/rsfs.2019.0110)
Supplement: Data and analysis code [file rsfs20190110supp1.zip › BuddMann_IF_SI/VaryingCladeSize/XMLFILES/fifthx_2.xml]

<?xml version="1.0" encoding="UTF-8" standalone="no"?><beast beautitemplate='Standard' beautistatus='' namespace="beast.core:beast.evolution.alignment:beast.evolution.tree.coalescent:beast.core.util:beast.evolution.nuc:beast.evolution.operators:beast.evolution.sitemodel:beast.evolution.substitutionmodel:beast.evolution.likelihood" required="BEAST v2.5.2" version="2.5">


    <data id="mynexus_fifthx_2" name="alignment">
                    <sequence id="seq_t1270" taxon="t1" totalcount="4" value="TCTAACGCGTAACCCCCTCTGCGTGAAGCGCACGATACCCGTGGATTAAGCGATAACAAGCGATCTCAGAAGATCACCCTCAATCCTTCTGACTAGGGACTATGGTCCCCGGAAAAATGAACCGCAACTGGTCAGAAGACCCAAGGCGCAAGATCGCTTACGCGCCCAAGGGTAGGGCAATGATGGCGGACGGCACGTGAAATGCAGCTTTGTCAATGGCATGCGGCGCTCTGTTCAGGCCAGGCGATCCATACCCAGGAGGTTGTTCAAGCACCCATACGGCATAGCGCATGTATACACGGTAGTAAACTTACCAGGCTAGCTAGCCTGCCCTACTATGCCCGTTAACCTACCACACGCAAGGTTTGCGCTACTTATAGCGAAGCTCTAGTATTGACCATCGGGACACCTCCACAGCTCCTCAAAAACTGACATGCCTAAAGACATATTATGAGAATCAGTGGTTCAGAGGAGGATGCCTGCTATGGACATCTCACGGACATTAAAAGAAAACACAGAATTATTCCATAACTGATAACACGGCTCAGATTCGAAGCGCTTGACCCTTACTACTGCTATCCTCTAGTACCGAAAGAGTTTTCCAACTGCCCATCGCTACGTCGAACTATTTATATTGTGGCGGCTCGCGCTAGTAGCGAGTCTATCGAGCAACAACTACGCAAGGCCTGACAACAAGCCTTCGGATAATGACTGTTGCAGCATTCTGGACACGCTCATGCGAAATCACAACGACATATGAGCTAATGACACCAGCTGTCTTAGTGTAAAGAAATTAACTTGACCACCAAAAGGCGTAACTATGTATTTCCTGAACTAGGATGATGTAGCCTAGTTCATCTACAAAGACGTCCATAACACGTTGCCACTTTCCGGAATTAAACCTTTCGCCTGCATGGTTAATTGAAGTTAGGCCTATTATAAACACTCGTTCCAATGGCTCACACAACCGTTTTGCGGCATGCTGCGCTCCATCACATAA"/>
                    <sequence id="seq_t1070" taxon="t10" totalcount="4" value="AAAGTCCTCCTTATTCCACCGGGAAGTGATAACGAACTGCTACCACAGGCGACCGTTATCCTGTGATGCAAATGACTGGTTTGAGAGAATATCGTCCCCGGTTCAGCCCCCTGGAGGGGACTCCTGGAAACTGTCTAAATGTATCGCAGCAAACACGGCCGGTGATTCCAAAAAACATATCTGGACTAAATTGCTCCATAGGGAGAGTAGGCTTGCAGTACACCCTTAGGACTGTAGAGAAAGATCGAACTCATTTATCCTCCTCGACAACCATTCCCCCACTCAAAGGTATATTTTCGCTATATAATCTTCAGACCAACCTAACCTTTAGCAAGGGTAGCCGCCACCAATTGTTCTACTCGAGGTCCAAAATGGCCAGCAGGATAGGTCCGCCAAGTACACCGTAATCGGACGATCAGATAGGTCTTAGCGGGATCGATTGAGTTAGGTGGGCGCGGACAGGGCGCCCGGTTTAGCCAAGATCTGCGGTTGCAGACGTTCTTGGTATTTAGTTCAATGGCTTAGAATAGACACTGACAGCCGTGCAGTACAAAATAACGAGGCCATCGCCGCGTTGGGCACATTCCAACAGACGCCGCATTGCCGCGTATCTTCCAAGTTTACTCAAGTCCTTGCACGGGGGACAAAAAACGGTTTACCCGCTTCGCGCTGGATGGGCTGGAACCAATATCTTGCCTCCTTAGTAAAAGACCGTTACACTTGGGTGTTAAGTCTGCAGCATACATTGGTTGGTATCCTCAGGATTCTCAGGGTTATTTGTCAAAGGGTTGCCCACTTTGGATCATAAAACTAGTAAAACCGAGTAACAGTCATGGTATTTTGAGTCGGATTACTTTGATCTTCGGGGTGGACTAGTGTCTGTCGCAGTTAGAACCCCTTTGAGACTATAGGTCATGACCCCACTACGCTCCGGACAAAGGATTTTATTGTTGGGTTAGAGAAAGGCACTTGCCTGCAACGGCCGCATGGGGGTTTTAGG"/>
                    <sequence id="seq_t10013" taxon="t100" totalcount="4" value="CCGCCACACTGAAGTTTGGAGGACGTAGCATACTAATACAGATTTGATGTCACAGCTGACAGGGCCTCATCCGGTCCATACTGATAATTGTGCGTATAACTTCAGTAGTGTTATCCACGTGGCCCGATCTAACAGAGGTTGTATTAGACCCCCCAGTCAGAGACAGAGACACCTAATCCAATGGGCTATTAGCCTCCGCCCTTCGACGGGCTTATTCTTGTCGAATGGCTTCTCCTAATCGCAGGGTAATGTTCATTCTTAGCCGCGGTGTGCCTCCGTAGCCTGGCTTTTTATCTCGATACAAGGTTTTATAGTATCCCCTGGAGGATGGTTTCCAAAGTCGACAGGGTGGCGTCACTAATTCACGGGCCTGTCCCCCTGTGCCCCTTGCGAGGATGTTACCGCGTCTTCAGCCTGACGACCCAGACTCCAGAACAGTTTAGAAGAATACGATTGTCCACGAGCGCGGTGCGACTATTTACGAGGATTAAAATTTTCTTGCTATATTACCGTCCACCTGGGAGACCGTACAGCCTAATAGAGGTGACTCCACTATCGGGCGTTGATAACTCTCTGTACACCCCGTACAATGCTCGCGCTGGGCCGATACAGGTGATTGATACACCACGCCAAGTAGACGCGGGCTCCCGGCCATACACCTCGGCGGTAGCCGAGGTTCCTCTACGAAGAGATCGAACTAAAACGACGTACTGATGGTGACACATGGATAAAGCAGCCTGCTAGTAGCAGCTTTGACATAGGGCAAACGAATTCCAAAGAGTTTCAGCGCTGGCGCTCCTTACGTATACCGGTGCTTGCCCTCTTACGCTACTGACGAATATGAGTGCCGTAATACCGTTAACCATTAGGTGGTAGTGAGGAGGTCACTTCATAGATTCGACGGTAAACCCTAAATAACCTACCGACTCGTGGGAGTATCACATCATAGTACCAGCCTCCCTACATATCCCCAGACAAGCGACCGCATAGATCTAATCCC"/>
                    <sequence id="seq_t10117" taxon="t101" totalcount="4" value="TTCAATGGAGGGGTGACTATCCTGCTCAGTTTGCATACGTACACGTGCAAAACGGGAGACACGAAATATAGAATGGAGAGACCCTTTCCGCGCTCTACGATAGACGTGTCTCTCTAGATACTGGATGCACAGAATGACCAAAATCCCGTGAAGCTTGTGTCTCTACCAGCACTCCTGGGTATTGATTAATTAAAACTCCGTTAGTACTAGCTTAACTTTCCGACGAATGTTAGGTGGTTCGCCTGTCCCATACCATTTTCTACTTGCGGATGATCTACCCTCCAAAATGTTTAACTGTGCTCAGACGATCTCCCGTGCGAATCAGCTGGCAAAAGGTCGGTTTGCATGAAGCGCGACTGCAAATGATGCTATAAAGGTACGACGAGGTACGAGCGCGTCCTATTAGTCACATTTTACAGACATTTGCTCGGTCGAATATTTTTTAGGCACTAGCCGTACTTGGGCGACCCGATATCGATCAATCAGTCCGCTCTTGCGCCTTCAGTACCTATTTAGGGTCCACAACCTTAAGGGAAGAGGCTTTAAGGGCACCCCTGCCAAGTATCATAAGCAGAAGCGGAGGCGTCGTTCTGGGCGCCCCGAGAGAGTGGTTCAAGCCTCCGATGAGCATGTCGACTGGGCAAATGGAAGGTAGCTTGGCACTGGGAACGTGCTAAGCTCCCATGCCCACGCAACGCCGAAATATCTACGGCGCCCCGACGTGGATCCAACTAACGCATGGCTCCACCTACGCTGAGAGGATATCTGGGGCAAGTATCAGCCTGCACGATCCTACTCCTGCTGAGTAGCTGCACGCCCCTACAGTGAAGAGACCCACCTAATAGTTCTCGATCGGGCGTGCTTAAATGGAGAGCCGTGGACATCTTCTGTGCGCAAGGCCCTTCGTAGAGTAAGTACTCCGCACACAGGAAGTTTGACCTCCGCGTTTCGCCCTAACTTCAGCCTGCTACAGTTTATCAAAGAGTTGTAGACGAATTGC"/>
                    <sequence id="seq_t10214" taxon="t102" totalcount="4" value="AGGCCCTCAATAATTGATCGATAGAGAGCATTATCCCCTCTTGTATTGCTGGTACTAGAATCTGGAGGCGCCATTACCCCTGACAGACAACTCACAGATATCCAAGGTTTTAGTGATCTCCAGCACATGCTGCTAGAATCGGGAACTTAGTATTTGATCGCGCCTCTTTGCCTTGACTTAGAAGAGGGGCGGTTCAGAACACAGGTCCATGTGTGATTTAGCGTGCACTACAGGTCTCCTGCTAGAGAAACCGGATCCTGCAGGCAGAGTGCCTACTCCGAGGGTGGATTACTATCCGGGAGGTATAACGCTATGGGATCGCAAGCGTCGAGCATTCATTCTAATAAACGACGGCCAATCTTTTGAGCGCAAGTTCGTCATGAGAATTCCGAAGTGGTCCCGGTACCGCTAACTCAGAGTACCACTAGTTCCTGTCGCAAACGGCGCATACTCCAATCTACGCCACTGGCCTTTAAGGACGTAAAATGTAACGGGAGCAACACAATGGTCGAAAGACCCGGCGTGGTCCCACACGAACTATCATTTTGGCTTCGTTAGTTCGTGGACCTCCCCTGGATAGCTCGTCGCGCAGGGATCGGCGTGCACGTATCAGCTGTAGCCCCTCTTGGCGATAAGTATGCATTTCTGGCTATCGCCAACATGCCTATGGCTTCCCAAGAGGAAATTACCCTACTAGTTACCAGCCACCCACAGCACGGCTTAGATTAACGGAATTGACAGACATTTACAGGTGTTGTCTGGGAACATGCAGTAAGTTGTACGCAGTCGACCTTGATAACGGATATGTGGTTTTCGTACGTTAAATACGATAGAATGCATAACAGACAGGAAGTTAAATCACGTCAACTGATTGAATGCCGCCACCCAGGGGGTAATCGGTGAATCTCTTAATACTTGCTTTTGCCCTCAAGGTCCGTGCTTCTGTCGATGAGTTCGTAGATTACAATTGCCCTGCAATCTTGGCATAGAACGGAACATC"/>
                    <sequence id="seq_t10314" taxon="t103" totalcount="4" value="CATAGGCAGCTTAACTAGCTAGGCTATACGCGACATGCTACCTGCCTACGTTGCTTTCTCCTTCGTAGCTTCAGGGTGTTCCTCCGGGGTCTAACTTCCGCACAATTTGTTTCTACTGTGACACGCTGCGGCGAGAGCAGTTGCCCCCAGACAAGGCAGGCCGCCCTTTTCAAATATGGTACTGTATCCCCGATAAGAACATCCTCTTAAGCGCAATGAAACATTCTAAGCACTGTTGAGGCGGGTAGCTGGGCCCCAGAGCCGTGCAGTGCTAAACAATTTCGTGTAATTGCCGCGAACGATGGGGGCCCTATAAGATGTTCGCCCTCCCGCAATCGTGGGGACATGACATGTCCATACGTGTACGTGGATGTAGGGGGCTGTGTCGACTGAGGATGCGTTCAGCCGCACCCCGGGACCAGACGATTATGATCCTTGGGCACAATCTAAAGGCGACGTAACGGATTTTAAGTACTTCAGCCTGTACATAAGGGGCGTTTGCTAGAGTGAGGCCTTTGGACGGTTTGTTCATCCTAATCTCCTTCCTAACATGATTGCATTCTTCCATCTCTCTTGTAAGCGTGTACTCACAGACAATCGTATCTATAGCGTCTTTAACCTACTGAAGGCAGACTTGCGACAATGCCGCTTCGAATTGGTCGACACGCCGTCGTCAAGGAAGCGGAATATGCGGAGGAAAAAATTATCTACAATTGCTAATAAGTATTAAGCCCGTGGAAAGCGAGGGCCCATTCCTACCAGCCCATGACAGCCGTATGTTTTTGTGCCCCACCTTATCTCATTGGCACTAGATGTCACTGAGAAAGCTAGGGTCGGAGAAGACCTGAGCGCGGTCAAAAATGGCGTGTTGTCCCAGTTCGTTACGGATAACCAGTGGAGGCTTAGCAAAGATCTTCACCCTTTGGTAAGAGCTGAGGCGACACCCAAATACACAAGCAACACACGCTAATGGATATATGACCTCCTAGTGGCTGTATTA"/>
                    <sequence id="seq_t10413" taxon="t104" totalcount="4" value="CCTAGCCTATGAGCGATTAGCAGGACAGCTAACCCACACATTTGATGACCGATCCTGGTCCTAGCCCGCACTCGCCTCTAATCACGTTTTAGTCTGACTTCTGAGAGTGGCTCTCCGGACCTTGCTTCCCTACAGCGTAGTCATGGTCGGAGACGCAGCTTTCATTATGTGGCAAGCAGTGCTTGTCTAGGGGTCCTCCACAAAACGCTGTACAAAGTATAAATCTATTTGTACATATCCGGTGCATTCAACTTGCAGAATAGCCGTAATTGTAGAGGAATCTGGGTCGCTCTAACGATGTGGCACTAATGCGGGGAGCTCTCACCTAACATTTTGGTTGCAAGCTAATTACTTGTCGCTCAGCTTCTTTCCCTCACGTACACGGATCCGGAAGAATGTGACCCACCGCTAATATTATTCCTTATGTTCCGATGATGACCGCGTTGTAGTAGATAGAACGCGTGAGTTTGCTCTCTCGAACCTACCTCACCCACATGCTCCACTAAAGATGAACCCGAGTGGCCATCCTGCGATCGTTTTTGCTATGGGTTATACGAGATCGTCTACGATCCTCAGATCTCCATGTCGCCGATCTATTATATAGGCAAATCAAGGCTTTGTTTTTAATGCTAGGAGCAGGGCGGATCAAACACGTGGAGGGATAGCGAAGAAGGAGGCGTTGCGTCCACAACTAAAGTGCTCGGCTGCCTGGCTAGGCGGATTGTGCCTACATCATAATGAAGCTATTCCTTCGGTCTGAATAAGGTTCGCTAACGTCTTCACCTGGCCACCCTGATGCACCTGCCTGTCAGGAACCGGTTCTACACGGGTTTGATACTCATATGCACGAGGACTATTAGTCTGCTCCAGGCCGGAACGGTGACTCAAGCAGCGTGATAACTCCTAGTTTCCCCCCGTGTCCCCGGGTGCAGGGGCCCTCGGAATTTAGTTGAAAAGCGAGCCACTGTAGCCGGAGGGAGCCAACTGATGCAAATTTGCA"/>
                    <sequence id="seq_t10513" taxon="t105" totalcount="4" value="CGTGGGTCTCCATACCTGGTCCAAAGTTTCGGCGGCTCTCTGGATCAGACATTTAGGCTGGATCCCCGGAGGCCGCTATCCCGCCTGGGGATCAGGGGGTCGGCCGGCCGCTGTTCATTAAGAGTTTGGCTGCCCCGAGGGCCGGGGGGGCGCGATTACATGTTACAAAGTAGTTACTCATGCTATGAACGGTACACGAAAGTTAAGCGGGGTCTATTACGTCTGTGTGCCCATGTGCCGACGGAGTAGAGGGCTCCGTTATACCCGGGTTGGTGCTCCTTCCCTTTTACCTCGGACGTTATGATATTCTGCGTAGGAAACATTATGCCGAGGCGCGCTACCCTCATGCCCACCTACCTCATCTCTTTGCTCAATCTAGAAAAAGGCCTGGCCCGACGGATGATCACGCTAAATATTACCTGCCGAAGTAGCTGGAGACTGTGTCATCAACGATTTGCCACAAGATTCTCGACTCTTTATGGACGACTTGTTGGCGGCAACTCCCGACTAGAATGTAAGCACATGTAATCGCCAGTCCATCAGATACGACATAATCCGCGTTGGGATATACCCCCACCGCTTTTGTACCATAGGGGCCAGCCACCGGACCTAAATTTAACCGGTGAGGCAAGGATAACTGTCGACGTAGCTGCGGCGATACATCCGGTCTTAGACCATCAATGGCGACTCGAGGTATAGACATATTGCTATGGCAACGATACAGGAGGACCATCTCGCAGGAACCAATAACCGCCGCCAGCACTAACCACCTGATCAATTCAGCATGCGGGGTGCAACGTGCTTGATACTATGATGAGAGTAACCAACAAGACGTTGCGCACAAGTGATCGACATCAACTATGGAACGCATCTCGGGTTCCAGTAGCGATGGAGGATGCCTATAAGGGTCATTTATAGCTGATCTTAGAGCAGAATGCCGCGCTTCATGCTATACTGTAGTTTCTAAATAGGACTGTATCACCGCAACGGACTGCTTGCA"/>
                    <sequence id="seq_t10613" taxon="t106" totalcount="4" value="GGGGGAGCTATGACACAAGGATAGACCTCATTGTGTTCTTTTGCACAGATCATGGTTCACAACCATCGCTCCACTATTTTCATCAGATAACTACCCAATACGACAGGTCTATCTCATATCTAGCTCCCTATGACAACCTCGCCAGGTGACTATTAGTCCACCTTGATCTGCATTAAGATTTACGGCTATCTTTTCTGTTCAAAGCAGCCTTTAGAACTGAGCGTTGACTATTGGGCACCCGCAAGATATTAACACTCCAGCAGGAGCTGTGCCTACTCCGCACAGCTGCTAGTCTGCGGCGTGGAAAAGGGCACGTGAGAGTCGCCGACAGGCCACCTTGCCATAGAGGGATAGCGGTTCGTTTCCATCACTCTTAAACACGCAAATTAACAAAAGCTCCTCGCAACCCAAATCCCGGCTACCGTTACGGCCTATTGCTCACGAAGCGTGGTCCGTTCCGGGCCCCTGAACTTGAGGTACGCTGTTCGTAATCGTGGGAAGGCACGGTTGGGTCCTTCTTGCAAGTACGGGGACCATTGAACGATTGAGAGGCGTAGCTGCGTACAGCTAACCAGAGTAAGACACTGCCGAAGGATCGCGATGTAGGTTCCAGCTGAAGCCCCTGTAGGGCAGATTTGCCGATGTCTTCCTTCTTGAGACAGAACTATGGGTCACCGCGATGAGTAGCCCACGCCTGGCTTCTGCTAGTGAGTCCACTCTGGTGCCTAACCGTATCAACCAACATATTAGAATGTGTTTCGTGGACCTACCTCGTTATCTAATACGTCGAGGATGAGCATGCAGGGGTCGTTTTTATGATTCAAATAAGAGACAATACATAATGAATAATATATGGATTCACTTAAGATAAGGGTTAGCCGGGCAGAATTGGTCGCACACTTTGTATATTGAGTTACTCGATTTCCCTCAGCCGTAAAGCCCCGCGCCGATAGACCTTTGACAAGGAAGGCCGGCCCTGCTCCCCACTGAACTCAACCTA"/>
                    <sequence id="seq_t10713" taxon="t107" totalcount="4" value="GAAGCTATCGAGAATCAATGATTTACAGTATCCTTACTTGCGACTGAAAATGAGAAACCGAGGTAGAAAAACTTTTGGCGTAGTGTCGTGACGCCGGGGGATCTATGAGGACTGCACTAAATATCATGATGCAAGTATTTACGAAGCTGATGACGGTCAGAAAACTTCCGCAAAAAATACGGACACAGAATACATCTATCTTGGTAACACTTAAATCTCAATGACGCATCAGCTCGCTATCCGACCAGATGTTGCCCGAGTTGTCGGTATTGGCCAGCCCTCGTTAAGTAACTTCCCGAATTTTTTTCGCGATTGATCTGCCAAACGAGAAGCTTGCGATATATGGCTGCTGATAAACGATAGCACGTTGACCTCCATAGGTCGGACTGGCACTCCCGCAAGTTGATTTAGCCGGCATGGGCTTAGTGTTACTTATACCACTCGGACTCGTATTAATCCGTTGGTGATAGACTAGCTTGGACGGATTGTTAGGCCTATTGTTATCTGACGCGTCGTACTTGGAATCCTATGGGTGACACTTGCTGGGTGAAGCGCGGAAGCCACAGTCCAATGTCGCTTGGTAAAAACCACTTCTGCGGGGTCTGACGATTGAGGACGTTATGTATTCTAAGCCGTACGGGCCGCCTCGAAGCGTACGTTCCCGCATGCCACAAGGTAGGATGTCTCCAAGCGTGCGACATGTGATAAAAAACGTAGACTAAGCCTACGGGCGGCCGCCCGATATGATCGTCGTGGTAGGCCTAAGAGCAAATGAGTAAGCGCGAAGTGCGACAGCTCCTTTACCTGTACACGCGGATTTTGAATATATGCTTATCGATTAACCGCCTACCGTAGTCAGTTGCCCGCAGCACTCTAGAACGCACGAACTTACAGGCTTGCGCGCGCTAAGAAAAATCCAAGATGTGTAGTGGGCCGGGTCTAAATTCATGGGTTCAGAGCCTCGATGCTGTAAAAGCTAAGTTCCGTGGTTCTGACCCCG"/>
                    <sequence id="seq_t10813" taxon="t108" totalcount="4" value="CACTACGTCCCTGTTCCCCTATCGAGGGTTTAGCTAGAGCTGGCACATCCGTCCGTTATCTTATTTTGCATCAGACTGGATTCATACAGGAGCAGAATCGTTTCGGCCCGCTGCGAGGGTCTACTCGAAAAGTTCCATATGGTTCTCAGAAACCACGACCCGGGATTGCTTGTAACACTTCTGTATGAAATTTTGCCCTAGGGGGCCGATGGTAGATGTAATCTCTCAGGTCCGTCGTCTGGGCTAGGACTCTGTAATCGTACTTTACAACGATTCCCAAGCGCAAGGCCCTACTTTTGCTATGGTACGTTGAGGATAAGCTACCCTATAGGCACGGTACATGCACTCAACAGCTCTGCACGATGGGCCCAATATGCAAGGAGATTGTTCTCGGAAGTGCTATGCTATCGGGGCGGAAGCAATTTAATTGTGGCATCGAACTAGCTCGGTCGAGCCAGCCCGGCCGCCGCGGTTTGATGATATATCCGGTTGGAATAGTTTCTGGTATATAGTACAGAGACCGAGAATGTCTACTGATAATCGAGCCGTAATTAATAACCTTTACCTAGACGCTTGGGGCGAAGAACAGAAGCCGTGACAATCTCGCATTACTAGAAAGATAACGCTGGCACTCGTACGAGGCAATGAAACCGATTCAGATGCGTCGTACGCTATCAGGTGTAAGCCCTAAAGAGCGCCTTTAGTAGAATAGCCGTGTAATTGGATGTTGAGTGTGCGCAATACCCTGGTTGCTTTCACCGGAAGTTTGATTGGGATTCTTCCAGTGGTTGGCCAAGTTCGATTATCTGACTAGATAAGCGGACTAACACACCTGATAAATTTAATCTCATTAGTTTTATCTTGGGGTTTGTCAGCTGTGCCGCGCAGCTACATAAACTTTGAAACAGTCGGTCTATACCTCACAACACTCCGCGCAAATGATTTAGCACTGAAGTTTGAAAAAATAGCCAGTCTGGAACGCTAGCGTGGGAGTTCTGGG"/>
                    <sequence id="seq_t10913" taxon="t109" totalcount="4" value="ACGGGGAGACGACTGCTGATGATTATTGTGCTCTTCTTGTTTACAAGATACATAGCCGATGATGCCCTTCACCACCTGCACCAGGAACTGATGACATCAACGGACAGACATGGGGTCACAAAGAGTTGGCTTGGTGGCGAATGTGCCTTCTTTGATAACATCAGAACCTCACGCGTGCCTTGTAGGCGATCCTCTCAAGGATGTCTACTCAGGACCCTAATGAATCACGGCGTGAAGAGTGATGGGTCGATTCTCAAAACAAGATACAGCTTAGACTCTTAGCAGAACCGCGAATTACCGTCTTAGATACAGACAATTGGGTTGGTGCGGAACTAACTATAGCAAGATGTGAGCGGGGTTGACTAGAGGTAGGAACTAGGCGGACGGATAGGGCGGGTCCTATCTGAAACAAATATTCGACGTCTAGCCTCTAAAGATTGATGCCGCTTAGTTATGTAGCCCAACCGGCGGCTTTTGATTAATTCTTAAATCTCTCCGGTTTAAGAAAAGGCTCCGTTCAAAGCAGGATGACATGCATTCCGTCTCGGTACTCTGCCCAAGTCCCCTAAACGAGATTAGGTGCAGTGGATAGCTCGACGTAGGGTTCCATATGCAGGGATAATCTTGGTATACTAATGCTGGGCAATCTTTGAACCTATAGGAAGACACTCCGAAATAGACTCTTTCATATTCGGTCGGCTGAGATAGAAGTACGAACCCGGGTACAATCAAGCCAAACAGCGAGCCAGTAGAATCTGGCTCGAGACATAGCGGAAGGACTCGACTAGAGTCGGAATACCTCATATGGCCCGTGCGCCGCACAATGGCTTAGAACGGCAACCAATTATTCTGGTGCGCTTAGTCTCTAGATAAAGAGAAGGTCCTCTTTTGATTATGGCAGCGGCTTCAGTAGATCATGTTGAGGATGTCAGGCAGTCCATCCTTTTCCGGACGTGCTGATTGTCCGTGCAAAAAAAACTGGGTCTCCCATATACTTAAC"/>
                    <sequence id="seq_t11101" taxon="t11" totalcount="4" value="TCCTTCAGTCCCGGTTTGCGGTAGAGGCGTGTGCATTTACGACCTGTTATGCCTCGGATAGAGGCTGAGCGACTTGCTCCTCAATTCGGCCTGCGCACGGAGGTGGATTTTTAACAGAGAGGGAGTGAAGCACTATTTAGAGGTAGCTGAGACGAGTCGTACAGGTCAAACTTTCATAAGCGGCCGTCTTCCCTAACTTACAGAGAAATACGTCCCCTACTCAGGTACAAGTCTCAAACTGTCCCCTCCCATATCATCCACCCACGTAGTTAGCCTGCGCGACGGGACCTGCCTCCAAAGCATAGCGAGCCCGGTCTTCTGTAGCCCCACCCGTCCCCACCGTTTAACCGCTGCGCGCGGATCAGCACGGGACGGTAAGTGATCCATATCACTTCACCTGATTCGTCTCGAGGCACCTGCTACTGGAGCCCCGACTATCTTTTATTGGAAGAGACACGCTTGCTCGCAACTCACGGGAAAGTTTTTATCACAATAACACTCCTACACAGTTCATCAGTGGGAGACGGTTAGAAAATAAAGGCGGCTCGAACTCATTGCCCGGTTCATTACCCGCCGAACCAATCCCTGAATTCTCGGCGATCTGTGAGCGCCGGGTGTGACCTAAGGGGAGCTATTTAGTCACCTAATCAAGTAGACTTTTTCGAATCGTATAACCTGCCAATCAGAATTATGTGTATGGTGGGTACAGAGCATCATACCTATAACAGGAGACGCCCTTACGATATAGGGTTATCTGTTCACGGACTAAAATTGAACTGTTCAGCTAAGCACGGCGACATGCTTGTCAGCCGATCCATTTGTGGTTAGGGCTGAGGAGAAACAAAAGCCATAAAATCGTTGGTTTAGAAGCACCGTCAAAGCGGGTAGATATCTGCCTACACACATAAACACTGATAACAGCCGGTTTAACTGTACGTCACAGGGAAAGTATGCGTAACGTGGTGAAGGCCAGCACTCATACGGCTGACCACCTACGTCG"/>
                    <sequence id="seq_t11017" taxon="t110" totalcount="4" value="TCTGTTTCGCCACCCCTAGTGATTTGAATAAGACCTACTTACCCACTATGCTGCGTCGTTACCCACACGGTTAGCGCTTGTCCTGTAGCTGTTAGGTCTAAAGTTCGATCGAGTGCCACGAAATGATGAATTTTCGACGAACTGACCGCTTCCATCTGAGTGGGTTCGTGTTGCATCGGTCTAGCAGCGAGTGATGCCCACGTTGACCCGAACATATATACTTGTTATGATGGTCCACACCCGTCGGAGGCTCTTGTCACCCCCCCGTAAGGAACTCGTTAAGACCCGTCTGCAGGATGGGTGCCAAGCCAAAATTACACGTGAAAACCAAATTGTAGTCTCCATGGTCCTGGCGAGATACATCTGTGCTATCCTTCATAGCCTAGTCAAGTCAAACTCTCGTTGCTCCCTGAACATATAAGTAAGCGGTGCACGTCCAGATATAAGTACTTTCACGGGCTTCAGGAGCCACATCGCCCGCTTCTGTTACTATCTGCGCCGGTGGCAGGCCATCGCAACTTCCGTCGTTTAGGGCGCATCGAATGCGCTGTGTCGCTCTTCACTATGCCGCTACCGCCGCGCGTGAAAACCTAGTGGATTGGCGCGCCCCGAGTATGCTTCGGGAACTTAGGCCAACTCAGCGAGTAGAATGAAGATCCCGGTCAAATCTAGTGTCGGTGCCATTCGTTAACGGGTATCACAGAACGTGATTGGGGAGGGAGGTTCATTTTAGCCGGTCTTTCAACTCACTATTTTGTGTATTAGCAAAGAAATGTCAATCCCAGAGTTAGTGCCAGCCCTTCCTGCATGCGTCTATGTATATTATCATGTCTTCCCTAACTGGACTTAACCCAGGTCTTTAGTCCCACGCGGACGGTCGGCATGATGGCACTTATGAGAAGGCCCTAAGGTTGAGGATGCTTCGTGGTCCTAGTATAAAAGCGTCTCTGGATCTTGCCACGGTCGTGGGAATAAATGCCGTTCATCTAGAAGCGTCGCT"/>
                    <sequence id="seq_t11117" taxon="t111" totalcount="4" value="AATGGGCCTGTACTCTAGCCTTAAGAAGCAGTTTCTACTGTTGCGACCGTCACCGCCCCATATAGAGGCCCTACACTAGCAGAAGTATATCTGAGTCCTATCCGTTGTCGTTGTCGTATATTGCAACCTAGTTATATTCTAAAAGGCTGCTAATAGTTGGCGATTTGATGCCTTATCGCCAGCCAGAGGAGTTCCATGACATCCCTTAGTATAGGAGCGAAATTTCCGCAGAGGTACCCTCCTAACAATAACTTCTTCGGTAGTCTATTTGCTCAGTCTAGGCGTAGAAGGCAACGGCTTAGGTAATATAGAAGGCGAAACTTGACGTCGATAGAAGGATTCTTTCCAGGCGTTCGATTTCATTCAGAATCTCTTAAAAAGGCCAATCGACTCGAGATACGTCTCAAGGTAGCTCTAGATCTCCATCCTTCCTTTCGCACACGCCGCTCACTGCTAATCACATCACATATCTTAAGAGTCCCGCAACGTCAAAACTTAATCGCTCAAGACCAAAGAACTATAATTTACTTTCATAAATGAGGGCTTTTACTTGGTGGGTAAGTTCTGCTGACCTGAAGTGAACGTCGGCCATGGATTAAGTTGTACGCTGCAGCTGTCACCGAAAAGAGTAACTCCTATCACTGTATTGCTTTAGCGAAGTTTACCGTGAGTGACCAGAAGTAAAGCAGACAACGATGCATCTACATGCGCCAGCAGTCATTCTCCCTAACTTCGGCACAAAGAATGGCTGTAGAGTTGTAGCGATGTGCCACGTCTTCAACCGAGAAGGGCTAAATGAAGAATGGATGAGTTGCATACTTCATATAAGCCATGGTTATGAATAATATGGAAATTTACAAACGTGAAACCTTGCGTAGTGGGACCAGCCTGCTAAATCCGTATATGGCTTATTTAACATGGTTCCCCCCAATATACTTAACGCTGACGGATAACGCGAATAATCTTAACTCCCTACAATACCGCGAGAGAACGCAAACTA"/>
                    <sequence id="seq_t11215" taxon="t112" totalcount="4" value="TCTGAAGAGTAACCACCTCGGAGTTAAGCGCAAGATTCCCGTGCATCACCCGAGGACTAGCGATCACAGAAGAACACCCTCAACCGTTATGACTAGGGACTAGGGTCCCTGGGAAGATGAACCGCACCTTGTCGGAGGCCCGAAGGCACCATATTCATTACGGTTTCATGGGTCGGCCAATCACGGGTGCCGGTACGTGCAATACCGCTATAGCAATGGCATGGGTGGGCGTCTACGGGCCACCCCATCCATACCCACCCTTTTATTAAAGCAGCCATATGGCATAGCGCCTATCTACGCAATAGTGATCTTTCCAGACGAGTGATCCTGCCCTACTTTGCCCGTTAATCAAACACAAGCAACGTTTGGGCCACTTATAGCGAAGGGGTAAATTGAGCCAACTGGATATCATCCCACCGCCTCTAAAACTGACCTGTGTAGAGAGATATTGTTTGAGACAGTGGTTCTGAGGCACATGCATGGTAAGGATATCTCCTGGATATTGATAGAAAACCAAGAATTATCCTTCAGCTGATTACACGGCTCACATGACAATCGCTTGACACTTACTACTGCTGACCTCGAGTACGGATAAACTTTTCCGACTGACTCTCGCTACGTTGAGCAATTTATTTCGTGGCGGCTCGTGCTAGGAGCTAGTCTAAGGAGTCCCAAGTACGCAATTTCTGTCCGGTGGTCCTTAGATATTGACGGTACATTTATTCTCTAGACGCACGTACAAAAGCGGCACGCCAGAGCAGCTCATTAGACGAGCTGTCGTCGTGGAAAGGAGTTAGCTTAACTACCGAAAGGACAACCTGTGTACATGCTGAACTAGGATGATGATTCCTAGTCCCTTTACAAACCGGTTCATCAAACGTTGCCAGTTAGTGGTACTGAACCTTTTGTCTTTATTGTTAATTAAGGTTAGACCTATTCTAAATACAGGGACCGCTGGCACTCTCCAGGGTGTTTTGTCATGCTGAGATCCCTTACACAA"/>
                    <sequence id="seq_t11314" taxon="t113" totalcount="4" value="TCTGTAACACAGTACCGGAGTTTAATACAATAGCCTCTTAGCAGACCCATATTGATTCAAGATCTAACGTCCGGGCTAGCCGTTCTTGGCATTAGGTGCGGTTACTCTCTGGTCTCATGGCTGTATAACGTTTATCTGGTGGGGACGCCATACTCACTTGGCCGCGATTTGAACTACATCGTCAGAGTCAGGCCCACAAAAGACTTACTACACCCTTGTGAGGTGGGTGTCCATCCCACGGCTCTTTAAATCTCCTCCAGTTGATGGCGTGTTTGAACGTCCGTTGGAATGTTAAATCTGTCATTGGTGGGCTGTGTTGGCCTGAGTGGGGGGTTGGGTGCATTCGTTTCGGTCAGCCACCATTCTACGATCTATGCATACTCCCAGGTAGGGAAAAGTACTCTCTCTCTAGCTCGTACATAATGGCTGTTCCAGGGTGTGTGCCCCGAGTCTTTGTGAAGGGGACGCCAGATCTTTCTTCCATTTATATAAGGCTGATATTTCCGACGTACATGAATAGATATGTACGAGCTAGCGTATCCCTTACGCGAGTCTGGCTGGCGCCAGAAACTCTGAATTCTTTATTATCGGGGGGGTACCGAGCCCGTCTAAGCGTGCACCGCCAAATATACCATTACTCATTCCCTTCTTGGGCCGGATTCCTCCATATTACGGCTGTAAGATCTACGCGAGCCATACATAACCTGCCATAACCGCCGATCACAATCTTCGTTTATGAAAAAAGGCAAGACTCAGATATCCAATATGACCGCGCTAACATCCCGTTCTGGTTGACAACTTTCTGGGGGGGGCCTCGACTTAGGTTAGACGCACAGGATCGCTCAAGATCAAAATTTCATACATCAATATCTTTCAGTTCGTTCGACCATGAAAGCGATAAATTATACTCCTATAGCAACTATCTGGTAGTAACTTAAGGACATTTCAGTTAACAAATATAGACGTAAACGAGCGATGTGTCGATAATGAAACACGACCT"/>
                    <sequence id="seq_t11414" taxon="t114" totalcount="4" value="GACGGTAACCCATGCCTCATTAGATTTAGACGCGGATCGTTTGCACAATACCGCCCCGCCACCGATACTGTTGGCACCTAACTAGTGTCGGTAAGATGTCAAGCCACTCCGGAAGGCAATGTGTCACCACCCACCAATTACTTGACCCCCTCCGTTTAACTCGCTGGATTCGCGTTCAATCATAAGATGAGTACGACTCGCGTAGTCCTGCGTATCTACACGGATAATAGTGTCTACTAACGGTTCATATTTCCTTACACTCTCCCGTGGTAAAACTAATTACTACGCTTTGCAGGCCAGGGGGAAATCCATTTCTCCACGCGAACTCCATATCTAAATAGTTATCGCCTTGGCGGGGAACAGGGTTGTATCGCAGAGAAGCCTAAACAGCACAAGGCGGCGCCCGCGTCAGACCGTATCTATATTTGTTGAACAGCTATATTTAGAACGTGTCAGTTTCATGAGGAGCCATACGCGAGACCTCTAGCTTTCTCTCTCCGGAAAACAGGCTGTTGGGAGTCAGGCGCGTTCATAAGCATTACACTTTATGACTTGAAGGCCGATAAAGATTCAAAGACGCGCTTGGACCCTAAGTGGCTCTAAGAATCCCGGACGCGCCATACTAACATAATCTTGAAATAAATCTGGACTGAAGCTCCGCCGGCTAGCTACAGTATGCGCCACTCTTGAATGTGTATCCCATAAGATGATTTTTTCGCCGTGATAGTTTGAGCGTCCCTCCGAACTAACGATGTGATGTTTTCGTCAAAACAGGACATGATCCAAGGCAAGGCAGGCCGCTCCTAGGGGCGCTTACGTACGTATTCATTTCTTCACTGAGTGTACTAAGCACAGGTCTATCATGCCACCCGGACCTTGGACCACAGTGATCCTAAGCCTACTGCACAAAGCTTACGACTCTTTGGTGGGATAGATTATCCACGTTTCCAGTTGTTACTGCGTTCGACCGCAGGGACGCGCCGAGCCGCAAAGATCCGCA"/>
                    <sequence id="seq_t11513" taxon="t115" totalcount="4" value="AGAGGGGGACTAGTCCTGCATTCATACTCGTTTTGCCCCAACAAATCAGCGTTCACTTACGGGAAACTAAAATTCTACTCTGACGGTCTCATACTTTTCTTCGGCAAAGCTCCGGCTAGAAGGGATTTAAACGCCTACCAAAAAGCGGGTCCTCTTTTATTGTAAGTGGAAGGGCGGGTGTTATCTTACGCGCCCCAGAGTCTTCCCCTCTCTGACTTAAAGGCTGACGGATTGGCTTTCGCCGTCCTCAAACAACACACAAGAGAGCGACAGGTACCACATCTTTCCCATGTATGCCACGATGCAGCGCGTACTTTATCCAGACTGATGGAAAGTGAGGAGTCTGGCCGTCACGCGTGACAAGTGTTATATCCTGGGGGCAAACGGAGGGAAACCTACCGAGTAGCCGCACATACGATACTCAGAGGGGCGAGGTGTTATATGATGAACGTTCGGTGTCTAGACTTCCCCGTACTTGGCATATAGAAGTATTCCTCCCCGGAAGAAACGCGGAGGACAGCACGTCCAATCCTGACATCCTAGCCCGGAAAGATAAGCCATCTTCGACAAGCCGATTCAGCTGCGTCTGTCTCAGGGTCAATGATATGAGGGGAATCTGTGATATACGTATGGAAAAGGGGCCGAGGGGCGGAAGATTCCCCCTATGAAGAAGGGATGTAATATAGCCCAACCAGGGAAGAAAGATATATAAACGAGAGTGTCCAGTTTAACCGTCCTTTATGCCAAGCCACGGCATCCGTTTATTGTCAGCGAGCCTCGGTAGTAATTGTCCCTGTCACTTGCAATACACTGTTGATAAAATCCTGTATTTGACCGGGCAAGTCAGGTCTTGCGGGCCGAATCACATTGACGGTAGTCTATAACTTTTGTGATGAGGGGAAGTAGTTATCGACGTGGTGCTACGGTAAGTAAGGCCAATAGCCTTGGTAAGTATAATGCAGCACAGTTGTATTGTGCAATATAGCCTTGACGCGCTGAA"/>
                    <sequence id="seq_t11613" taxon="t116" totalcount="4" value="AATGCAGAAAAATAGCAGGAGACAGAGACGACTGGCCACTAGCATACAGACAACGCAGAAAAAGACGGAATGACCAGTTCTCCCGACTGACTGATTAGGAGTGACGGGACCCAAGGGCATCGAGCGGGCTAGAAACTGGAGGATGTGTCCGCCTTGTTGGTCGGGCGGTCTTGCAACGTCTCAACGATCGTGGGGCAACAGCCATATCAGCTCACTTACCACCACGTTAGTGGCCATTCCCTATACCCAGGAGTTAACATTCTAGCTATAGCGCGGCCGTCTATTCGCTGATCGTCCGCTTTCGCGCCGGGACTCGTACGACATCGTCCACCAGCACTATATATGGCATCCTGGTAGTGTACCAGGTCATCCTCGAGAAAGTGTGGATCCTCCAGCGTACGCTTGGGGCACTATCCCGTGTTCGCGAGGACCGAGGTCTGTTTGGGACAGGTCTGTTAATTGAGTTATGCCGCTCGGGAGCGAAACCTCCGGCCATAGGGGTATGAGTATCCTGTGACGTGTTCCTGTATTAGACAATTTGTCTACTGCCTGTTACATTTCTCAAGGCATCCAGTAAGCGTTGTCTAGTACAGGTCGGACCGTCTTCAAGCTAAGCGGCTGCCGGGGCGTGCAGGCACGGACGGAGTAAGAACCAGTGGCCCAATTCGTCTTAGCATGCGCAGGAAGCGTACCATGGCTTCCGATTCTATAGGGCCGGAAGAGCGGTCTCAGTGATATACATTTACGTTGAAGCCATAGGGGAAATTCAGATCGGTTGGGACGAGACTTGGAGGGGTCGATTAAGGGCCGACAGTCATCATACAATGTCCTCAAACAAGATTTCGGAACTGACGTGCCCTAGCAGAACAACCCTTCGCGCACAGGCGAAATTTCTCGCTAGCACCGATCACCCACCACTATGCGTGATGGATGCAAGAGCTACGTAAGCTATGTTTAGACATAGTCGGTTTAATGACTACTTCAGGCCAGGAGGCACAGG"/>
                    <sequence id="seq_t11713" taxon="t117" totalcount="4" value="AACGAACGGCCGTTGCAGTAGAATAAGACGGAGGGCCGGAAACGAAGTCAAGTAAATCAAAGTCAATACTTGATCAATTCTTTTGTCGGGATACTCAGGAATCACGGAGCCCAGTACCAGAAAGGGGGTAGCTAGTGACGCGATGATTCCACGGGGTTGTTCAGGATCGCTATCATCTGAACAGCGATCAGAGGGCACCGACTATAACCGCACACTGTGCCACAAGTAGCTGGCCACTCCTTAAAGCCAGTATTTCACATCCATGCGATTGCTAGCGCATTTATTGCCTCGACATGTGCATACGCCTTGGAAGGCATCAAAGATCCGGCACAACTTCCACATCTCTCCCCTTGCGGATGTACCTTCTCCTCTCGGATGACGAATGGCTGCTTAAGCGAATTCTTTGCGCAGTATTCCGTTCCTGAGTGACCACAAGTCTCTAAGAGTACTGTCTGAAAACTTCGGAACGTTGCTGGGTAGCTAAAGCGGCGTTCCTAGCGTTAGAATAAAAGATTGACGCAGGCCTGATTAAGAAAATACGGCAGGCTCCTCTCTCTTGTAAAAAGTCATTTGGTAATCCTGATCGATCCCTGATCGGACCGGCCCCGCTTTACGGCACTGTCTGTGACGCCTGCTATGGACGACATAAATAGAACTGGCCCAGGTTGTCTTCCGTTTGGCAGGACGCGAACCATGGGTTCGCGACATATAAGCCCGGCAGAGCACTTTAAATATATTACACTATCGTTACAGACTCAAAACTACTGCAAACGGGTAAGCACGGGACTGTGAAGGGATCATCAAGGGTCAAACCTGGCATCATAATAGCGCTGATCCAGGCTGCCGTGCCTACATACCTTTGACGCTGGGTTCCTAGTAAACTGGCGCTCTGTAGCGTGGAGACGTAGCACATAACGCGATTACTGAGGCGGGCAAGAGTTACCGTAATTAGGTTCAGATGAAACACGTTAGTTTATTACGCCATAGCATTGCGGGCCTG"/>
                    <sequence id="seq_t11813" taxon="t118" totalcount="4" value="TTCCGAGTGGATTCGCATCCGAGGGAACTCTGCAGTCTTAACGTTAAGGAGGCCCAAATCCATAGCGACATACGTTCCATCCCTAAGCACCAGACGCCGAGGGCGTACCCGGGGTCAAACGTAAGCCTATATAGTTATTAAGCCGCCTCCGAATTGTGGGTGCATACTCTGAACAGTTCTCGACCGTGGCGTTAATGCATAGTCCAAAACGCTTCCCTCAACGCCGACTACCACGATTAGGCCGAACGGCAGAAGCCGCAGCGTCCGAGCAAGTGTAAGCTTGACAATTCTTTACGTTATGCATTGCGTCGCAATATACAATCCGAACGATAGTTTAAAAGCATGCCCGGCCGCGAGGACCCTCGCAAGACAATAATTATCTCCGACCTTGCGCAATAAAGGAGACGCCGGGGCCACTAACTTCTCTGAGTATGAAGTGATCGGTGGTCATAATGACATTGGACCAGCTTACACCGCTAGTTTTGACTCTTCGTTTCATAAGTCTTCATTTCTTTTGGAGTCATTTTACAAGCAGATATACCCTGCCACCTCCCAATAACAGTCAACCAAGCCCGCTTGAGCTACCCAGCGCAGGGAATTGGTCGATAGTAAGCCCCGAGTGTCAATCTCATGGGCCTATCTACCGCCTCAATAGAGCAGGTTCCTTTGGTAGTCGGATGTCCTAAATAGAAACGGGATACAAACACTAAACTTATATCGATCTGCAAGTTCCGATAGACGCAATCACCAGGGTGACGTACAAAGAGGTCTAGCTGGAAAGGATTACCTCCGGCGCAGATAAGAAACTACTTTTGCTCTGAGGAACGATAATACGTAGGGAGGCTTCAGGCGCGGTTTTTTGTAGGGGACACGGTTTCGCAATTACGCACTTAGCCTGATGGCTTTTCACCCAATGTATATAGGTTATCGCCGCTCCTAAAAGGTACATACTGATAATACGGACTCGTTCTACAGTTCATGGGCGCGTAGTTTCCTATAA"/>
                    <sequence id="seq_t11913" taxon="t119" totalcount="4" value="CGATTCGGAAGTGTTTTGCGGGAAATGTTGTCGCCATCACTGCGTTACCTTACTGCTCATCGTGTCGGTCAACAGGTGGTTGGAGAGTTTAATTTCTTTGTAGGGTCATTTACTGTGTTTGCATAAGCGTGGCGGTATACGTCTTTAAATAGACGACTCCCTGGATGAAACGTCGTTGCAGTGTACGCCGGAGTATTATTCGAGGACGAGGTCTGGTATCGCCTATGCTGATTCATATCGGGGCCAACATTGTAAAGTCGGCGACCTGTTTCCCAAGAGCGCCTGTGTCATTTCCTTACGCCTGGGAATAGCTGTACCGTCTGTAAACTGGAAACAGTCCCCCCAGTCAATGAAGCGCGAATATTAGTTTCGGATTCATTTTTTGGATACCTTACAGGCTGCCGTTAGACATGTAGGGGGGGACTTCTTTCTGAGTTAGTAAGGCTAGTGCGGTGGAGGTTGACATCGGGGCATTAGTAGTGTCTAGTTTCTAAACGATCGCGTTTGTCTTGGAAGACTCCTCGGCAGTAGCCCGAGAAAGATAACAGTGATCATCTCCTGATTCACTTTCGTTTGTAGCCTACGTGCATTGGACTGACGCTGGGTACTCGCCCGCTCACTACTCACAGACGTGTAAAAAATCCTCGGACCCGAGTTACATCCATAAACCGAAACCCGCTGCCTAGATCTCTTTAGGGGAGCAGTACACGACAAGATAGAGCCCGCATAAGGGTATTTCACTACACTGAGTAACGGGTGTCATTTCGCGATGTCCCAGGAACACCTACGAAGAGATTCCTCCCGGCTATAAATACAATTCCGCAAAGATTATGGCATTACTTACGACCCGACTTGTAGCCAGAACAAGAGCGAAACTAGTCCAGGCGTAGCGGCAATGCGACGCCAGTAAAAAAATAACACAGAGTTCGCTTGCATTAGATCGAGATTTAGATTGCCCCGCTGACATGCTGGGGTGCTAAGATCTTGGTTGTATCGCCCC"/>
                    <sequence id="seq_t1280" taxon="t12" totalcount="4" value="TACAGGGCGCCATTTCTGAATCCCATAGTACTCAAGCCATTTACCAATTGATTCCATACAGGCAGACCCACGCTAGAGCAGCGTGTGGTCGACACGTCTAACGTGAAGGCGTATCTGCGTCATTTATTATATGAATAGTTTTATTTAGCAGTAGCTTCCCGCGACGAACCGGGTACGAATCTCCATTTTTGGGGACCGCAATAGCCCGCATAGAATCCATCCGGAGGCAAGAGCATCATTAGCGGATCCTTATCGCCTAACCAATGCATCAAAGGAACCTGGGATAATCTCGAGGACCTAGTCCTGAGATGAGTGGCGCTAATCTTGTTCTGTACACCCCCCACTGCCAGCCATGAGATATATGGCCTCTGCCAGTATTTTAATGGAGAACAAGTATAGCGGGTGATGATGGCGTAGATTCCAGTGCTCTTACAAGTGCCTTACAACTGATCTGGTCGAAGACCAACAAGAGATTGCATGTTATTCCCCTATACAAGACGAGGGCCACTAGCACGGGTGATATCTTATGTCCGAAGTTGTATCGTCCGTGGCGATCATCCCATCCCGAGGAGTTCTCGGCCGTGTAGTCTTAGTGTGCTACTTGCGGTGCATCCTGGCTCTCGGCCTGAACAAAGAACGATACGAACTTTAATAAACATTCCCAAAGGAGGGCATCCCTCAGGTAGTCCTCCAGCACAGTGTCTCACTCGGACGATGCTGTAACCGCGACCCTGTAAGGACATAAGACTGTTACGTAGTTAAAATATTCAGCTGATAGTTTCCGTGGGGAGCATCGTGGGTCTCGCGTCTGCTAGACAGATAAAGAATTTCTATCGGTCTCCAACCATCCCATCATATTCGACCATCCCTGTCAAAAGAAAAGCCTTCGCGCTGCCCTTGATGTCCTTAAATGCTCTGCTCACGCAGGAACATCGAGTTTACGGTCTGAACCACGCATGGGAACCAAGGGCGCGCATTCTGGGGGGCTACTAGGGGAGCC"/>
                    <sequence id="seq_t12013" taxon="t120" totalcount="4" value="TATAGGCAGCTTAACTAGCTGGGCTAGCCGCGACTGACTACCTGCCTAGGGTGCGTTCCCATCCCTAGCTTCAGGGTATTCCTACGGGTGCTATCTTCCCCACGAGTTGTTTCTACTGTTTCACGCTCAGGCAAGAGACGTTGCCCACAGTAAAGGCAGGCCGGCCCTTTCCAAAATCGTACTCGATCCCCGATAAGAATATCCACTCCAGCGCAATGAAACATTCTAACCACGGGTGAGGCGGTTACCTGCGCCCCAGAGCCGTGCAGTGGTATACCATTTGGGGCAATTGCCTCGAACGAGGGGGGTACCAGAAGATTTTCGCCCTTCCGAAATCGTGGGGACATGAGAAGTTCAAACACTTACGTGGTTGTAGGGGGCTGTGTGAATAAAGGACGCGCTCAGCCCCACACCGGAACCCGCCGATTAGGATCCTAGCGGAGAATCTAAAAGAGAAGTAACGCATTTTAAGTACTTCTGCCCGTCCATAAGGGGTGTTTACTACGGTGGGGCCTTAGGAAGGGTTGTTGATCCTAATCTCCTTCCTATCATGATGGCATTCTTACATCTCTATTGTAAGCGTGTACTTATAATCAAGCGTATCTATAGCGTTGTTCAGCTTCTGCAGGCAGAATTGCGAAAATGCCGCCTGGAATTGGTCGAACCGCTGTCGTCCAGGAAGCGAAATATGCGGAGGAAAAAATTATCCACAATTACCTATGAGTGCTAAGCCCTCGGAAAATGAGGGCCCATTTCTACCAGCCCAGAACAGCCGTCTCGTTGTGTGCCCCGCCTTATCTCTTTGGCACTAGTGTTCACTAAGTAAGCTAGGGTCACAGAAGTCATCACCCCGATCAAAAATGGCTTGTCGTCCCAGTTCGTTACCGGCACCCAGTGGAACCATTGCAAAGATCTTCACCCCTTGGTAAAGGCTGGGGGGGCACCTAAATACTCACGCAAATCTCGCTAATGGTCATATGACCCCCTTGTGTCTGTATTA"/>
                    <sequence id="seq_t12117" taxon="t121" totalcount="4" value="CTGAGGCCATTATTGATTAGCAGTACAGCTAACGTAAAAATACAAACACCGCTTATTCTCCGATCCAGCACTCGATTCTAAGCTCCCAGCAAAGAGGCTTCAGACATTGGGTCGCCGGACCCCACTCCCCTATATCGGACTCAGGTGCGGCAACGCACCTATCCGTATGTGACAACAAGGGCTGGTCTATGCGACCTCCAAGACACTCGGTGCCAAGTATAAAACTAATTTCTTCTACCAGCGCCAATCAACGTACACAGTAGCCGCAATTGAAGTGCAATCTGTCTTTGTGTTACGATGTAGTTCTAATTCGGGGAGTTCTCGCCTTACATTTGGGATGCAATCAAACGACTTGGTTGCGGGCATCTCTCCTGCACGTACTCGGATCGTGAAGAAGGCGACTCTGCGCTCCTATTAAGCCTTATGATCCATGGAACTTTGGTTCCTACGAGCTAGACCGCGGGAGTTTTCTCTCTAGAATCCAACTTACCACGGTGCTACAATATAGATAAACCCAAAGGGCCAACCACCCCTCGTATTTGCGATGAAGTGTTTGATTTGTTCTACGATCCTCAGACTTCCATATCCCAGATGAATTAAATCGCGAATTCAAAACGTAGTTACGAGTGCGACGAAAACGCCGGAGCAACTGAGTGGAGGGAAAGCCGAGAAGGAGGAATTACGGCCAAAGAAAGCGTGCTCTTCTGCCTTGCTAGGCGGGCTGGGCCTTTACGACACTGAAGAAAGATGTACTTTGATGATAAACCTCGCTAAGCCATTCACCTGGCAAGCGCGTACCCGGCTGGTGCAACAAATCAGTCCTAGACGGCATGGGCACTTGTATGCATGCGGGCCGTTAGACCGTTTCAAGGCGGAACGCCCAGTCTAGGTCCGTGACCCTTCGTTTTTTGAGTCCGTCTCTCCGGGTAGAGGGGCTCTCAGAAGTCAGTTTGAGACAGAGCCGATTTAACCGGAAGGCACCAATCGGTACAAAATCGCC"/>
                    <sequence id="seq_t12215" taxon="t122" totalcount="4" value="TCTGAATAGTCATAATCTCGGTGTCACTCGCAGGTTAGTCGCGGTTTATCCCACGACAAGCGATCGAAGAAGAGCGCCCTCAGTCCTTCTCCCTAGGGATTATGCTACATCGACAAATGAACCGACTGAGTACGGACGTCCCAAGGCCACAGAAACCTTATCGTTTAAAGGGTCGGTCAACGATGGCTACCGCTACGTACAGGAGCGTTACAGAGCTGGAAAGAGGCATTCTCTTCACACCAGGCGCTTCGTGTCCAGAACATTAATCAAGCAGTCGTCGGCCATAGGGCTTGTCCACATAATTGGGATCTTCGCAGGCTAGCCTGCCTACCCTCCCTTGCCCTATTATTGATCACAAGGTATGCTAGCGCCTCGTATCACGAGGGTGTAGGTTGAACCACCTGTAGAGGTATCCGTGGCGTACCAAAGAGCCCCGTCTACTGGAATATTGTGGGAGTCAAGGTTTGATTGGCACAATGTCGGGAAATATCTCTCTGGGACTTTAAAAGAAATCCATGAATTATTCTATAACTGCATTCACGGCACCCAATCGCATCGCGTGACACTTCCCAATGCTCTCCTGAAGAACCGCAGTAGTCGGACTACTGACGCACGGTTCGTTGAACCAGTTATACCATCACGCGCCGCGACAGGAGCGCATAGTAGGGACAACCGGTACGCAATTCCAGACAGCCAGTGTTTTGATAACCACGGTGGAAGCACTGGAGACAGGCTAACAAATGAGCGGCACGCCATATACGCTCTGTACACCACCTGTCCTAGATTAAAGGAGTTGGACTTGCCACTGTAAGCAACACTCTTGTAGTTGCCGAACTACGAAGACGTAGTCTCGACCATTTCCCTTGCCACCCCTACACCGATACCACATTCTCCGATTTCACTTTTCGACATACTAGTGGATTGCATTCCCGTCTATTAAAAATAAGAGAACCTAGTGGGGTATCCAGAATTTTTTATGCCGGGGCGCTCCCGTGCAAAA"/>
                    <sequence id="seq_t12313" taxon="t123" totalcount="4" value="TGTACAGGACCACTACCCGCTCATAAGCCGCTGGTTCCTACGCTCGGTAGCTGCTCGCTTGTCCACGAGTAGAGAAACTTAATTGTACGTAGAGTAAGTATTTGCCATTTTTTCTAACCTAGCAAATGGGTAGGCCAGGCCTGACTAAAAATGAGTTTTGGGATCCTTCCCTCCGACCAAATTGTAGATGCCCTTAGGCCAGGACCCTGCCATTGCGAATTCTAGCATATAATCCGAGTCCCCGCTCGCCGATACCCGAGGTCAGCCCACGGTACGTACGTTGCTTCCGTTAGTCAACGTACGCGCGCGCGTCGAGACAATCCGTCCGCGTGTCGGAGGGTCTGGTCGGTTGGTCTTATGCCTGTTTTTATCTGTCAGTCACTTGCGATTTGCTATCATATTGGGATCTCGCGCATCTGCTCCTTCGATAGTTCTGACGTACCCACTGCGACTGGTTTACAAGGTGCCCTTGGACGGTCGATTTAGGAGTCTCCAGAATGCTCCTCCCGGTTTCCTGGTTAAATGGTAGATCGGCTTTCTCTGCCGCAGAGCGGGCCGGTTACAGCCGGTAGTCGCAGATCCTAAACCTATACCACTGGAGCGCACGGTTCAAACGGGAAATAACCATATGACATTCACTACGGCTAGTCTTGTTATTCACCCAGTATGCTTTAGGCATCATCAAGAGATAATCTACCAGGAGAAATCGTCAAACTTGGTGGCGTAATTATGAGAACAATTCGGACTCAGCGGCAGAGGTACCGAGACCCAGACCTCAAAGCCGTTAGTGCACGGACTTATTTGGAAGTTCCAAGAAACCGTTCCTATTGACGACGAGTCGGCAGAGGCGTCTAATCGCACTATGATTAAGCTCATTGCCTTGACAAGAGTCTTTTCGCAAAGTCAAAGGCTGAAATTGTCCGACCCGCAGCGGTAATACGGAATCGCCCCCATATATCACTTTTTGTTGTTGCCTGAGTAGACGTAATGCTATTGGCAT"/>
                    <sequence id="seq_t12413" taxon="t124" totalcount="4" value="GGTGGTGAAGTCGTGCGAATCAGCTGAATCGCATGTCAATGAGCCGTTCACTCACTAGCGTGCTGATCACTAAAACGCTACCTAGGACGAGCTCTGAGAAATCTTCTGTGTTGGGGTAGCGCACGAAGAAATATACATCATTCGCGTGTAAGTTAGAAAGTGAGAGTCCCACGGCAAACTGCCTTTGCATGTGCTTCAGATTCGCTTAGGAGCAATGATTATGCACGGCCGTTACGCCAGGTCCCGATTATGTGGATAGATTGAGTAGTAGCGAACTCCCTTGTTGACTCGGGGTGGGGGGTGCCTAGCGCACCGATTTGAAATGCCATGTACAATCGCGATTACGGTAATGCCGAGTAACTTACGCTTTATACATGAGGTAGGGTATTCATATATGTCGTTCGCGGGTGGCCCGATGTAAAGGCGTTTTTTGTCGTGGGCACCCAGCAGGTATGATGCATTGGGCGGCTAGCGCGCCTGATGTACATTTGCTGTGTCTTGATACCTATTTTAGGCGCGATCGGGCACTATTATTTTATGAAAATCCCGCATGTCTCGCGGATGCCTATGTTTACTACATGCGGGACACCCTGGGCGGCATGCATCAAGACCTCACCAATAGTCTTATTCATCTATCCAAGTGGGACAGTCAAATTGGACAGAATATGAACTCCAAGGAAGTGATCACTGGTACGTGCTAACAGAAGGAATGTATGTATCAAGTTCTTTTGTCCGTTATCGAAGTCTTCACGCTTGTGAGCTTCTCCTACCGAGGACAAACTATTTCATCCAGCCCTGACTACTTTAAGCAATTGCGCAACTTCAACCGGGGAGGCGCGGCGTTGGCTGCACCAGCGGTCCCCTCACTGCTGCGCTGTGCACTATTGCAATGAGACCTGATAGACATAAACCAAACGATCTGCGTGAGGGCAGTGCACTCACCAAGTCTAACCTATCTGGCTTGTTCACACAAAGGATATGTGCTAATCCGTGCACCCCT"/>
                    <sequence id="seq_t12513" taxon="t125" totalcount="4" value="AACCACTTTCGCTGCTTGCCGTAAAGGCGGCTATCTTTACGAGCTTAAATACCTTGAAAACTGGCTGAGCGATTTGATGCTCTAAGGATCCTGGGGACTGAGCTGGATTTTTAACAGAGACAGAGATTAGCAGGTAATTAATGTAGGTGAGAGCGACCGCTAGTGTAGGTCTCTCTTGAGCGGCGAACTACCCTTACTCACAGAGACATCCTTCCCCTACTCGGGTAGAATCCTTCAAACGCGCGCTCCCATACATTCCCCCTACGTGCTTAGTTTGCACGGGGTTACCTGCTTCCGAACAATAGGTAACGCGGTCCTACCTAGCCGTTAGCTACCGCCCCCTTCATCAGATCGCCGTTAAACGTCACCAGACGGTCAGTGGTCCTCCTACCTTAGCCTGATGGTTCCCGAAGCGCTGGTTACCCGAGACCCGACCATCTGTTACTCGAAGAGGCAGGCGAACTCGCAACACGCGGGACATTTTTTATCACCATAACATTCCCTTATTCTTCATCAGCGAGAGCGGCATAGGGAGTCAAGGCTGCTCTAAATCATTAACCGGTTTAAATCCCGCTTTACCAGTCATTGGATAAGTGCAGACTTACCTGCGTCGTATCCGACCTAAACAGAGATATTCAGTCTTCAAATCAACATAAAAACGTGGAAACGATGAACATGCCCAAAGGGTTTTGGTATCAAGAGGGTACTTAACATCTCAGCTTTGACGTAATACTTCCATACTGTACATGGTAAGTCTTTCAGTGAATTAAATTGGACGGTTCATCTAAGCGCTAAGCCCTGCCTCTCGGCGGATAAAATTCAGGGTAGAACTGAAGAGGAAAAAAGACCTTAATCTCAGTTGCTTAAAAGCAAAAACAAAGCGGGTACATATCTGCCTACACGGAAGCACAGAGCTAACAGCCGGACCTACATAAGGACGCACGGATTCTAGGTGCACTGCGATGAAGGTAAGCCGGCATTCGTCTGACCACATATATAG"/>
                    <sequence id="seq_t12613" taxon="t126" totalcount="4" value="GCTAGTCGAACGGTCGCCCAAATACTCGGTATTTGTGTATACACATTCAAAAGGGTATGACGGACGGGTGGACGCTATAATATAGTACCGTGTGCAGCGAGAGAATGGGAGCGTAGTTCACTCAATTAAATATCTCACAAATACCATGTGTACATCGGGTTCATGGTGCCACGTCGCGTCTCAGCCCTGTGTGCCGACCGTAGGGAACCTCCTCTCGATAGCCCCCATGTTGAGCTGTTCGACGGGGACGGAATAAACGCGAGGAAGGGGGGTGTTCTATACGTATCAGCGATGATGCGCATTCTTTTGGTTATGTAATCGTAAATTGAGCGGTCTTTGGGGCATCGTCGACACGGACAACCGCTTCGGTACGCAACCCGTCCCTTCTAGTAAAAGCTCTCACTTGTCTCCCCCCTGAGTCTAAGGGTCTGCGCATGATTGCTATGCCCTCGCCTGCGATGACAGCGTGCCGCGTCGTTCAACTTTTTCAGTTTCCCTTCCGACGAATAGGAGATGGATTTAGCCCTCTCACTAGTTACGGTCTCACCTCGTTAGGCCGCTAGTGGGCTACTTCCGAACGCGTTCTAAACTGCTGGGATGAAAGATCGGAGACTAAGATAACGCTAAGAATCGCAGGGTCTGCGTCGGATAGTTCCTGGCGATTGTTCTTACGAGATAATACAGGCAGGAAACTAAATACTTAGATGTGAATGGAAGTGTGTGTGGGACTAAGCCCTTCTAGTCGGAGCAACCAGCAGGGGTTTCATTCTGATTTCGTACGCCCTTCCCGTCGAACCCCTTTGGCTGACTTTGTTCACACTTCCTTGAATCACCCTCGGTATGATATTTGCTTGGTGGGTGGCTGTAGCTGGGTCGGTTCCCAGTCTGTGTGCGATTGCAGTCTTGTGAAGAACGTACGTTAGACGGATGGGAGCACATTACTCTCTGTAAGGCCATAATCTGCACGTGCTTGTGCTTTATACTCTACTAGAGAAATCAT"/>
                    <sequence id="seq_t12713" taxon="t127" totalcount="4" value="AGCTTGGCCTCTGTGCAATGTCCTCCGGAACCCCAGCTATGAACCTATGGAATCAGTCGATGGAGGACGACGCTTTAGCAACCTGTATTCGAAGCGGCTCACACGACGATGCAGCTTCAGCATAGATTATATGCACGGTTTTTACTCGGCTAGTTTTTGTGGGGGTAGTAGTCTACGAGACTGAGGGATTGGGTACCGAAAGCACGTAAGCAGGGCGTCGATGGAGACCCGCCCATCGATCGGAACTCCCTCTAGTCTTTCATAGGTCTACATCGAACCTGCTATACCGCTGTGGGGCTGGTCAAGAGCAGAACAGTGCTTGTCTCTATTGCGACCCACCCCTCAGCGGGCCATGATATATAAGCCCAGTGACAGTTTTGTCTAGCCCAGGGAGTATCACTGATGGCTGTCGTAGAGCGACCAGTGCACTTACAATTAGACTAGTACTGAGCCTAGGGGATATCTCCAAGGGAACGCATTATGTCCCCATCTGTCAAGCGCTGGCCAGGAGCACGAATCCAGATTATAGGCTGAAGTAGCCCCGTGAATGGCGATCGTCCCGTCCCTCGAAGCTGCCTGCGGAGCGGCCTAAGGGGGCCTCTTCGAGTGTATCCTAGGTCTCCAAATGAACAAAGAACATTGTTAAAGTGATGATGGTTGCCCCAGAGAGGTGGGACCTCTACGAGACCTGCGTAAACCTGTCTCATTCGGCCTCCCAGAGAGCTGAATCCGTGCAAGGGAACAACACTCCCAACTTGTTTAAGTTTCGATTTGAGAATGTCCCAGCATAGACTCGTCGATGTTGTTTCCGGGAGAGAGCCAAAAAATTGCCGTACAAGACCAACGATTACATCATGTCTAGTCATACTCGAGTCAAGATCAGGCGTAGCTCCGCACTGACCGTCTGTAAATGCTCCACCATCCCAGAACATGCCAGGTGCCAGGATGAAACCATTGACGCAGACCTGGTCGCACATGATGGGACCCCGCTGGCCAGATC"/>
                    <sequence id="seq_t12813" taxon="t128" totalcount="4" value="TTCCAAGGGGATTCGCATCCAGGGGCACTCTACAGTCTTAACGTTAAGGACGCCCAAATAGATAGCGACTGATTTTGCCTCCCGAACCGCTAGACTCCGCGTGCGTTACTAGGGGCAAACGTACGCCTCTATAGTTATTAAGCCGGCTCCGAATAGTGTGTGCATAATCTAACCAGTTCTCGAACGTGGGGTTCAAACTTACTCCAGAACGCTTCCATGACCCCTTACTACCACGATTAGTCGGACCGGCAGAAACCGCACCGTGCTAGCAAGTGTACGCTTGACGACTATTTACGATATACATTTCGTCGCACTATACAATCCGAACGAAAGTTTACAAGCATGCCCGGCCGCGACGCTTCTCGCTAGACATTAATCATATCCGACCTTACACAATACAGGGGACGCCGGGGGCAATAACTTCTCTTATTTTCAAGCGGTCGATGGTCATAATGACAGTGGACCAGCCTACACCCCTAGTTTTGACTCTTGATTCCATAGGTCTACAATCCTGTTGGAGTCACTTTACAAGCAGATATACCCGGCGATCTTCCCATAACAGTCAACCAAGCCTGCTTGAGGTACCCAGCCCAGGTAATGAGACGATAATACTCCCCGAGTTTCATTCTCATGGTCGTGTCTACCGCCGCAATAGAGCAGGTTCCTTTGGTAGTCTGACGTGCCACAAAGAATCGGCATATAAAAACTAACCTTATATCAATCTGCAAGTTCGGAAAGACGCTATCACCACGTTAACGTGCAAAGCATTCTGGCCGGAAAGGATTGCATCCGTCGGAGATAAGAAGCTACTTGCGCTCGAAGGACCGATTATATGTAGCGAGGCTTCTGGCGCGGTTTTTTAGAGTGGACACGAGTTCGACATTATGCAATTAGCCAGGTGCCCTTTCACCGAATGTATATAGGCTATCGCTTGTCCGATCAGGGGCATACCGATTATACGGACCCGTGCTAAAGTTCATTGGCGGGTAGTATCCTATAA"/>
                    <sequence id="seq_t12913" taxon="t129" totalcount="4" value="TTCGCCGGATCTGCGATTGACGAAATCGCCCAACAATGTACTGCCTCACCAAATCATGAAAAGGCGGACACGTCGCCCCTCAGATCAATGCGTGTATTTGGTAGGGGCCTTACCCCGTCAGTATTGCTTTACCCCCATTGGTTCTGCTGTGCCACCCGCCGTGCGCTGACACAACAGGAACCGTTGGTGGCTACGGCGTTCTGGGACGATTTTTCGTTGGACCCCCATGCATTCACACCACTTGCCCAACTGTGGAATCAATACGGTAGCTCTCTGCGGTCCCAGTTTGTCGTACGAAACTTCGGGTTAGCTTTTATTCACCTGTACCAGAAGTAGAGTCGAGCAACTAAGAGCGCATGAGATGACTGCAGAGAGTATGTAGTCCATAGTCCTTGTTCCTATAGTGTAATTTGCCTTGAGCAACTTTGATGTGAACAGTTTAGACCAGTCCGGCTCCGTGCGCGGGCGGCGGTAAAGTTCTCTATTCTGTTTTAGCAATTCCAATGTAACCGGGAGGCCGTCGGGGAGTAGTTAGGAGAAGATCACTGTCTTTGCTTACTGTATCATTCACGACTAGTTTGGTCTAAGTCCGCAATTGGTCTTGCCTACAGCGCCGTGGATATCTGACTACACCGCAGGTCACCAATCACACTAATCGCCGTATGACCACCACCCTAGTCTGGACCTTCTCAAGGTGTAAGACGGGATCTTCAATGTCACGCCATTGCTGTAACAGCTGGAGGAACTGATGTCCTGGCACGAAGTCGGTCAATTGGACTGACACTACCGCATGGTTATCTACAATCGTACAGTTCCGCTTCGCTAACTGATGGAACTCGTTTTCGTCACGTTAGTTTTGGCAACCTTAAGCACGGGCTAGCGTCGTCACCCGCAACTAAAAGTCCGGTTCATTGAGTAAATTGCCTCTAGCGACACTTTAAGGACGTTAATAGTACATAACTTAATGTCCTGTGTGGATTAACCTTGGTTACCTGGTCAT"/>
                    <sequence id="seq_t1370" taxon="t13" totalcount="4" value="TCTAGACGCGAGCCCCTTAGGCCAAGAAACTAAAAAATGTGGACTCTACAGAAAGCTGAAAGGGGAATTGAGGCCTTGCAACGCAAATGTTGCGTAAAATATCGGCCAGCATGCTTAATCCAAGCTTCAAAAGACGGCATTTGTGCATCTTATGGTCTGTCAACGGCATCACAATTCGGTTATGTGTAACAGGCCGGCACAATCTGAAGTAGAATCTGATGAGAACGAACAGGGGCGAGGCAGTTCAGTAACTTGTAACGAGTCAACTTAAAGTACCTGATGACGAGACCACTTGGACTGTGTGCAATAAGCACTCCGACGCGGGTCCGCACACCGTACAGAATTCTAGCAGGGAGAACAGGAAAACAGACTATCCTGTGTCTGAGCGTCTGGAGACGAGATTAATATATGTTGTGCATGTTTTTGGTCGCACCACGAAAATCTGCTAGAGAACGTTTGTGTCCGGGGTTCCAACAGATCGCGACACCAAATCCATCACTCCTACCAGCATGTGCTTGGACTTCCTATGGGCCAGTCCTTAATGTTGACGAGAGACATCCCCGAACCGGACCAAAACAGCTCCAGCTGGCTAAACACAATGCGCGACAAGCTTAACTCAATAGTATTGTACACCGACTCCTCGTACCGTTGTACAACCGAGCTGATTGGCGCAGCATTACTACGAAGGATCTTCATCGCTACGTCAATGGACGCACGCCATAAAAACAAGAGTACCCTAAGCGGTCGTTTTTGATCAAGCGTTGTCCGGAACATGAAACGGCGCCAGTTTTGCTTCCTGGGGCAGGCCATGATCCAGCGTCATGTCGACGAGCCGGAAGAGGACAATAGACATACTTCGCAAGTTGAAGTCTGGGTAAGTAGGTTATTATTCTCACGGCCGCTTGAATACATCGCATTGAAGAGCTCGATGACTCAGTGGTAATCTGAGCACCCGTCTTGGACGCCTTGCTGCAGTGTAGTCGCTCCGTGCTGCATCGCA"/>
                    <sequence id="seq_t13013" taxon="t130" totalcount="4" value="CCAGGACGTCTGCATGATCGATCACGATCAATACGAGGGTTTGCACCGCCCCTCGTTCTTGGTGGCGGCACCGATCTTTCTTGAACCCTCGCCACGACTACCGGATGTCGTCGTATTAGCTCGCACCTATTGAGTATATCGTTATGTCATTAGTAGACCCCGAGGGGAGGCTTTTACGTATAGAGGGTGAGGTATGGAACTCTCATACGTACGTGACATACCTTGCTATAACAGTACCCTACTAAAAAAAAACATGGTTAGATGAACGACGCCTACTCTAACGCTTACGCGCTAGACAGTGGATAAAATGACTTTGAGTTCACTACCACAAGTAAGGATTCGAATGCACGACGCCACTGCTCTTCAGCGTATGTTCAAAACAATAACCTGCTGACACTCACCATTGCCCTCCTTCTGACTTCGACTTTATTCTATCGCACACCGCAAGTACTGCCAATCCGGTCACTAAACGATGGGGATTCTCATCATTCGGGGGCCTTTGCAAAATTTGAAAGGCCGAGCTATTGTCCTAGGCAGCACCCGATTTGCCCACCTAGCTGCCTCCAACTTACCTGCCATGACACCGTCACTGGAATAGATCGGCTCGATCCAACTGAACCGTTTATCGCAAGAATATATTTCTGTTAGATTTTATGGATCTTTTCTCGGGATTACCAGGGGACATACCCAACACATGGCGCAGGCAGGATGAACCACCCCTCCGCCTAAGCGTGTTAACAGATGCTCCTGGGTGGGTGGCAGGAACAAGGAGGTTGGAGAAGGCATATGATCGTAGTACTTTAGAGATCGACCGTATAGTTCAATTCAGTGTCTAGTTCATAGGAATTGGAAATGCGATTCAGTAAGATCAGCGACAGCTGGAAAACGGTAGGAAATCCTTCTGTGCTTGCCCTATTCATGTTACCGCCAACATATCTAGCCCCTAGGGTTTCCACGTCGAAAAGACAAGCGGTTCCCTATCCAAATAGAAGGAAAACTA"/>
                    <sequence id="seq_t13117" taxon="t131" totalcount="4" value="ACAAGATCACCTCCCCTGCGTTGACGAATATCCACCCAATCCTTAAACGCTTATACTCCCATTTTTCTTACCCCGCCCTCCGTAGTACGGGCCACGGTCTGGCGCCGCTCGAGAACGTTTGCGAATGTTCCGTACGTGGTGCCCGGGGGGGCCGAGCACATTGGACACCGTGCCCACATCTCTGGTGCACTCAAGATGAGAGTCTCACAGGGTATACGATACGTGATCAACAATGTGACGGCTCTTTACTCGTACCCGCGATTAACCGGTAAGTAGTTGGGTTCTCGTCTTATAGACATCGCTTTAATAGGGTTGGGACCCTTGGATGGGCAACAGGCCGACCTAATACAGTCACACATGCAAACAGTGGTACATCAATATGATGAAGAGGTAGAACACTTTTGAACTCTTTCTGCTCCCTATCCCATAGAGTAGACCAAGATTCACTCTGCTTATACCAAGGGATGCTAAACTACTGTTGGGCGCAATGTCGGTTGCATCACGTGTGACGCTTGCACCCTCTTCTCTCCCCGCAATGTGCACATGTCTCATACAGGGCGTTTGTAAGAAACCGGCAGGTCTTTTTCCTCAGGGCCCCGTGTGTGTACGCCAGATTTTACCAGAGTGGACGAATAATCTGCGGTGTAGTCTACAACGCTGAGTAGGCTCTTCGAGTAGCAGGGTTTGGGCGAGATATGGTAAAGCCTGCTGAGCCACGTCTCACAATAACAGTCCCAACAAACAAAAAGTGCGATGGGACTGCGACCAACTGCTTGTGCAGCGCCTGCGGCATACAAGCGCTGTGGTGCGACGCCGAGAGTAACCACCAGTGTAGGGCGATAAAATTCATTAACAGAAACACCGGTTATACGGACTGTTCGTGGACGAAGCAAAGGGTTCTATTTGAATGATCTGAGACGCGTGTTTTGAGCACGTGGGGAAAGCCCCCCCGTATACCCTCTACAATAAGTCGAACACGTGTTGCTGAGGCTTCCATTAG"/>
                    <sequence id="seq_t13215" taxon="t132" totalcount="4" value="GGCTATTACATAGGACGGACCAGGTGTTCACAATGACCCCCATGCCTATTACGACGACCTACATGGCATTGATACTACTTAAATTAAAGGGACTCGTGGAGTGCTGGATCCTGTTGCATCACTCGAAACAAGGTATAATTCTGCGATGAAGGTTGTCAATTCTGACGCCCGTAGTACAGTCAGTCGGCATGTCCTCAAGACTGATCAGGGGGATAGGTTGAGAAACATACTCAGAGTGTGGCTCCCATAATCTGCTACACGTTACTGACCGAGATTCTACTCTCAGATACAGATGAAAGGAGGCTTGCCACGCCCAAATGTGGGAAAGACATTAGTGGTAACATCAGTAGTTTCGCCATCGAAGGGCTTACTTCACGGGCAGAGCTCTTAAGCGACTCCTCATCAGCGACGTGAGCCGTAATAACGGAACTTGATGTGATCCCACAGCGAATAATCTGTATTAGATTCTAGCAGCGCGTTAGGAATTGAGGCTGAGCGCACATATGTTGAAGTTAGGCTCTCTTTCAATTGCCGTCCGCGTGACTCAAAAAAGAGAGATTGCGTAGCGAGGCCAAACAAAGCTCGGTAGAGTCGATGTTGAGGCCGTGCCTATCTAGAGTCGTGATGCTCCTTAGTGTACGTCTACTAATATAGCTGAAGCAGACATTAAATCTAGAATAATTCTCCTACGGGTGGTCGCTACGGAGGGAGCATAGATGATGTGTCTTATGCGCGACTATGAGTTCATGACGTTTTTAGATTATAGTCGTGCGGTGAGCTGCGTTGAAATAGAATAGCCATTGTACACTTACTGCTCCCGTAAGCGCATCATCAGGAAGTGGCTAGAGTCGCTATAAGATTAGAGTCCTCACCGCAAAGTGCTCTTGCAATCCACTCGAAGGGTCTGGGGCTAGACGCATATAGAAGGTGATGCACCGGTAACTGTAATCGCGGCACTCTCCAGAATATTTTCTATTTAAACCATTTATGAGCGTTCACC"/>
                    <sequence id="seq_t13313" taxon="t133" totalcount="4" value="TTGGCCGCACGTGATTAAGCCCAAGAGTTTTTGTATGCGACATTCGTTGCGTCAGATCTAAGGGCAGCCTAAACGCAATTTCGACTAGTCGGATCTTTATACCGGACCTGGAAGACGAGAGTTGCGGTTTATGCAACCTCCTTGACTTAGGACGGCATTTACGAAGACTGAATGACATCGTCGTAGCTGTTGAGGGCATTCTAAGGAGCTGAGATCGTTGAGATATAGCCACTACAGGGGGTTGAATCTAAAGAACGTTCCCAAACAACGACTCTACGTTCCTTTATTAGTTATATAGCATCGAAGGCTTATATTCTCGGTCTTTATCTGAACACCGAACCTGACAACACTGCCTATCGGAGAGTCATAACAGGGTCTGAGAGGTTGTACTGACGATGCAAGCGTTCCGCTAGCTCGGACACATCTGTTCCAGCAGAGGTTAAATCAAATTCATTGGGTGCAGCAGATGTGCGCGAGTTTAGTGATTTATGTATAGGATTGCACCGGGGTCGGTCAGCTCGCTGGTCTTCCGGCTAATCAGTTCAGTATGTAGCAACTCGACTTACACAACCTGGGGCGCGCCCGATCATAACCGTCACGATGGCCAAATGGACCACTCGGACTGCCTGGCTGGGACCTACACCACCCCCCCGATTAACCTCGGCCATAAATAAGGTAACCGGGAAGGCACATTGGATTAGCTAGATGCGACGGATGCGACTCGCTGAGAGAGTAGCTTAATAGTTTAAGGTCTGTACTTCGAATTGTCGTTTCCACGTTTTGGTCCCGCCGTCGATCCTGAAATGTACTCGCTAACCCATTTTGTATAAGGTGGTCTATAAAAGACCGGAAATATTCGTCACCGTGATAGGGATGCGGACATGACACCTTAAGGATCCGTAGTCTGTACAACGATCTCTCGCAGAATCTCAAGACTAACATGTTATCATTTTGACGTGACGCCCCAGCCGTAAGAAAGAGAGGGCTTAAATATGATGTT"/>
                    <sequence id="seq_t13413" taxon="t134" totalcount="4" value="GCTAGCACTACTTACTTGCGCCTTGGTTGCTGTCGCGATCTAGTTCATGCCATTTTTAGGTAACCACGAATCGAGCTATGTGGACGACCGTCCTGAGCGACTGCGGGACGCTGTCTCATATTTTTGCCGCAGAATGTCATCGCGCAGGGACGGGACCCCATGTCACAACGTGCATACGACTTCAGTGTCAGCCTGAAGAATAGCCTAGCGCCTTTGTTCTAGTTGGCGGCCCCTTGGAGGGCTCTTCCTGCGTTCACTGAAGTATGTTCTCGCTACCTGCCCCGCGGTGCTTCCACTAATACGGTACCGGGCTTATCGTCTATATATTGGTTCATGTATCCGTTCGTGCAGTTACGTCTTAACCCAATCATCTATGGATTCTATGTTGAGGCGCAACTATTCAGAACTCTAACCCGTGAGCATTGGATATCCGACAGTTTATGCCGGCGAACTTTCACAATGTTATGCCAGAATAAATTCGTCAGCCAGATCCACCGACTCTCCCGACTCGCTAGCTAGAGAATGTATTCAAGGATATGCGACTTATGACGTCCAGTCTCCTTGTCCTTAAACCGACTGCTTTTTTGGTATAGTTGTTATGATTGCAGCAAATATGGCTCCTCTTCATGAATGGGGTAGGGGTCTCTGTATAAATTGATTTGGCCGTTTTTTGAGAATCCGGGGAATTTATGGAGATTCGGCAGCTCCCAGGAACACGACCCTCATTGCGCACGTCGACTCAGTAAGACGAGACTCCTTCTGCGACCCAGTACTTAACGTTGGTATTCTTCAGCCAACCAGTTCGGTGCGTGCAGGATCTACCCCACCCTTTCCCGACTCACAGACGAACCGAAAAATATATGCATGGTGTGCTCGGCAGGAGAGAGCCCGGCAGGATCACATTCGTACGAAATCGCATTGCACCTGGATGGAGGAGAGGTAATTCCCCTTTTCTTGTGGATACAAGCAGAAGTGAACTCTCAGCAATGGCACGGCCACA"/>
                    <sequence id="seq_t13513" taxon="t135" totalcount="4" value="AACGACGTTCTTATGCCACCCGGAAGTGATAACGAACTGCTACCACAGCTGACCGTTATCGTCTGATGCAAATGACTGGTACGATACAGTATCATAGGTGTTTCGGCCCACTGGAAGGGTCTCATCGAAGCGGGCTAAATAAACAGAAGGAAACACGGCCCGGGATTCTTTAAAACACATGTTCACTAACTTGCTCCATAGGGTGACTAGAGTAGCAGTAAATTGTTAGGCTTGTATACAGAGTTCGGAAATATTCATCGTGCTCGACAACCATACGCGAGCTCAAAGGCATCTTTTCGCTATGTTATTTTGAGTTCAACCTAATCTTTAGCAAGGGTGTGGGCGACCAATTGCTCGACACGAGGTCCCCAATAGCGAGCGTGATAGGTCTCATAAGTATGCCGTGATCTGACAAACCTATCGGTAGTGGCATGAACGATCGAGTTTCGTCGGACCGGCGAGGTCGCCCGGTTCTGGCAAGAGCTTTATTTGCAATACTTAGTGGTAATTAATTCTCGGACTTAGCATTGGCACTGGTAGGTGAGCAGTACGAAATATAGAGGTCTGCCACGCGTTGGGCACATTCGAACATACTTCACATTCGCGGCTATCTTCCACTTTTACACAAGTCCATGCACCGGGCACAAAAAGCGTTTTCACTGCCTCGTGCTGGACCGGCTTTAACCACTCCGGTGCCCCATTAGTAAAATATCAGGACTCTTTGATGTTAAGTCAGCAGCCTACCTTGGTTGGTATTATGAGTATTCTCAGTGAAATTCTTCAAAAGGGTGCCCAAATTGGATCATTAAACTTTTAAAACCGACTTACATTCGTGTTAAGTTGAATCGCATCGCGTGAACCTTCGGGTTTGACCCCTGTAACTCTCACGAACAATGCCTATGAGTCAATTGGTCATGAGTCAACTACCTTCCGTACAAAAGATTTATTAGTTGGGCTGGAGCAAGTCACACGCCTGCAACGGGAGCATGGGGGATTCCGA"/>
                    <sequence id="seq_t13613" taxon="t136" totalcount="4" value="CCCTGGATTCTTGATGCACGTGAACTCCTTCTGGCGTCAGGCTATGTACTTAAGATTCAACGGCCCACCGGTCCGGATCTCACACAGGGTCGCATTCTTGTCTAGGGTTAGACCTCCGGATTACGGGTAGGCTGAAAAAAATGCTTATATTCGTGCAGAGCTAACCAACCGCACGAATTACGGTAAGCGGTAGCCGTTTGCTGACCTGAAGTAAGCCGATCCCCAAGACCTCGGTGATCTCTTCTTGGTCATCATTGCATTGTGGTAGGTTGGCTATAATTTGTGAATAGAGTTTCACCCTAGTCCGCTGCGGCCGTCGCCTGTGGGTTACCTACAAGTGCTGATCCGTCCCAGGTTTAACATCGCAGGAACCAATTTTTGTGCCAGCGTCGTCAGCCCCATCTCTCGCTGAGGGTGGCGGTTCATCAAGCGCCTTAGGTTGGTATATTGCGTCGACTGGCTCCCGAGGCGATTACGCGCTAATTGATCGACTTGCGCTCTCATAACCAGGCCGCGTGTACCAGATATAAGCAGCCGACAGTCGACCGAAATCTACCAACTGACATTCCGGCTTGGTGGCCTCTAACGTCCTCAGGAACTGAGGTCATACTTCAGCCGAATCCTACATGCTACGAATGGAACCTAACACCTAGCTTTACCAGTCACAAACGGCTGAGCCTATGATTACCAATATAGATAAGTAAGGTAGCATTCATTAGTAACATCGGGAGCGCCTTCTATAGGGAGACCGAGAATCACCAGCAACGTCGAATCTACCCTCTTGTACTCGTATTTCCACTAAGGGGGAGGCCGATAAAGAAGGCAAGCTCAGATGGGATACTAATTTCAGTCTAAGGCACAACTATGGTAAGTTGGATGTCTATTCTGTAAGCAGTTTAACGCCATTCACATCAAGTGCAGACATACTGCAACTTGTAATTACACGTCTTGAGTTCGTCCCCCTCGTGCCGACACGACAACCCAGCGAATATTACTAGGT"/>
                    <sequence id="seq_t13713" taxon="t137" totalcount="4" value="GGTGGTTATGTCGTGCGAATCAGCCGAGTGGAGTGTCAATGAGCGTTTCACTCATCAGCGAGCTGCACTCTAAAGCGCTACAAGGAACGATCTCTGAGCAATGTACCGTGTAGTCGTATCACTTGACAATATATAGATTATTCGCCAGCAGGCAAGCAAGTCAGGCTTCCGCGGAAAAATGCGTTCTCATATTCTAGAGAGTTTCTTAGGAGGAATGATATAGTACGGCCGTTGCACGAGGTCCCGGTTAACTGTATACAATGTTTCATCGCAAAATCCCTTGTAGCCACAGGAAGGGGTAGGCCTTACGAAACGATTTCAAATGTGATATCCTATGGCCAGGTCGGTAATCCCGAGTAACATACGCTTTATTCATGAGGTACGGGCTTGTTAGATCTCTTCTGCGCGCGGTCCGATGTAATGGCTTTGTTTCTCGTGGCCCCTCAGTTAGTCTGATTCACCGGGTGGGCAACGCGCGTGATGTTATTTCGCTGTGTCTTGATACCTGTTTTCGTGGCGAGCGCGCACTGTTTTTTTATGACAATCCCACACGTCCCCAGAATGATACTGGCTAAATCGTGCTTGATACCTTGAGCGGCCTACGTCCAGACCCCTCCAATATTGTTATTTATCTGTGCAAGTGTGAAGGCGAACTGGGACAGAAAATAAACTCCTAGGAAGCTCCCTTGGGTATTTTCTATCAGAAGAAATGTATGTATCGAGGTAAATTGATAGTGTGTCAAGGCTGCCCACTTGTCATCTCCGCATTCAGGGGAAGCCGCGTACCCTCAAGACGTGACTACTCTTAACAATTTCGCAACTTCAACCGGACAGGCGTGACGTTAGCTGCACCGGCTGTCCGGTGACAGCGGCGGTGTGCACTATCGCAATGAGACCTGATAGGCATAGACCCCAGGAGCTGCGCGAGAACGGTGCCCTCCCCACCTCGAATCTATATGTTTTGTTAACACCTACGATATGCGGTAACCCCTGCATCGCT"/>
                    <sequence id="seq_t13813" taxon="t138" totalcount="4" value="AACGACCTTCTTATGCCACCCGGAAGTGATAACGACCTGCTACTACAGTCGACCGTTATCGTCTGATGCGAATGACTGGTACGGTATAGTACCGTAGGTGTTCCGGCCCACTGAAAGGGTCTCATCGAAGCGTTCTATATAAACAGTAGGACACACGGCCCTGTATTCCATAAAACACATGTTCACAAAATTGCTCCATAGGGAGACTAGAGTAGCAGTATACCCTTGGGCTTGTATACAGTGTTCGTAAATATTCATCGTCCTCGACTACCATCCCCCAACTCAAAGGAAACTTTTCGCTATGTTATTTTGAGTTCAACCTAATCTATAGCAATGGTGTGGGCGACCAATTGCTCGACACGAGGTCCCCAATAGCGTGCGGGAGAGGTCTCATAAGTATGCCGTGCTCTAACCAACCTATCGGTCGTGGCAGGATCGATCGAGTTTGGTCGGAGCGGCGAGGGCGCCCGGTTTTGCCAAGAGCTTTATCTGCAATACTTAGTGGTAATTAATTCTAGGACTTAGAATTGGTACTGGTAGTTGAGCAGTACAAAATATAGATGTCTGCCACGCGTTGCGCACATTCGAACATCCGTCACATTCGCGGCTATCTTCCACTTTTACACAAGTCCATGCACCGGGCACAAAAAGCGTTTTAACTGCCGCGTGCTGGACCGGCTTTAACCACTCCGGTGCCCCATTAGTAAAATATCAGCACTCGTTGATGTTAAGTCTGCAGCCTATCCTGGTTGGTATTATCGGTATCCTCAGTGAAAATCTTCATAAGGTTGCCCAAATTGGATCATTAAACTTTTACAACCGTATTACATTCCTGTTAAGTTGAATCGCATCGCGCGAACCTTCGGGTTTAACCCCTGAAGCTCTCACGTACAAACCCTATGAGTCAGTTGGTCATGAGCCAACTACCTTCCGTACAAAAGATTCATTAGTTGGGCTGGAGATAGTCACATGCCTGCAGCGGGAGCATGGGGAATTACGA"/>
                    <sequence id="seq_t13913" taxon="t139" totalcount="4" value="AAAGTTCTCCTTATTCCTCCGGGATGTGATAACGAACTGCTACCACAGCCGACCGTTATCCTGTGATGCAAATAACTGGTTTGAGAGAATATCGTACCCGGTTCAGCCCCCTGGAGGGGGCCCCTGGAAACTGTCAAAATGTATCGCGGCAAACACGGCCCGTGATTCCTAAAAAGACATTTGGACTAAATTGCTCCATAGAGAGAGTAGGCTTTCAGTACACCCTTAGGACTGTAGAGAAAGATCGAACTCAATTATCGTCCTCGACAACCATTCCCCACCTCAAAGGTATATTTTCGCTATATAATCTTCAGGCCAACTTAACCTTTAGCAAGGGTAGCCGCCACCAATTGCTCTACTCGAGGTCCAAAATGGCCAGCAAGATAGGGCCGCGAAGTACACCGTAATCGGACCATCAGATAGGTCTTGGCGGGATCGATTGAGTTAGGTGGGCGCAGCCAGGGCGCCCGGTTTAGCCAAGATCTGCGGCTGCAGACGTACTTGGTATTTAGTCCAATGGCTTAGAATAAGCACTGACAGGCGTGCAGTTCAAAAAAACGAGGCCATCCACGCGTGGGGCACATTCCAACAGACGCCACATTGCCGCGTATCTTCCAAGTTTACACGAGTCCTTGCACGTGGGATAAAAAACGGATTACCCGCCTCGTGCTGGATTGGCTTGGACCAATATCTTGCCTCATTAGTAAAATATCGTTACACTTGGGTGTTAAGTCTGCAGCTTACTTTGGTTGGGATCCTCAGGATTCTCAGGGATATTTGTCAAAGGGTTGCCCACTTTGGATCATAAAACTAGTAAAACCGATTAACAGTCGTGGTATGTTGATTCGCATTACTTTGATCTTCGGGATTGACTCGTGTCTGTCGCAGTTAGAACCCCTTTGAGACTATAGGTCATTACCCCACTACGCTCCGGACAAAGGATTTTATTGTTGTGTTAGAGAAAGGCACTTGCCTGCAACGGCAGCTTGGGGGTATCCGG"/>
                    <sequence id="seq_t1480" taxon="t14" totalcount="4" value="ACATTCACGAATCTCTGAGCACCTAAATTGCTAAGACAATGACGCGAGCATGTTCGACATCATAATACAACTCTCGCCGGATTCTTCCGTTGGGCATGCAAGATCAGTGTACGTACTGCCATACTACTAGGGAGTCGACCAAAGGTAGGCCGATTTGCTGTAACGATATATCGAGATTAGTGGCGGCCAGTAATCGGCCCCGAGTCTTAAAGCCTGTGTGTTTGTTCGCAACCAGCACTCTGCAAAAACCGCTCTTTAGATCCGATATGGGCGCGAAAGGGTATGGAACACTCAGATATACCGAGATCCTAGGCTAAGCTGGCCGACGCTTCTGTTTTTAAAAAAAGACATGACGCTCGCACGATTCTCGCAAATTTATGGATAGCAGCGCTTTGGCGAAGCGGTTATCGTCGAGCGAACGTAGGGACGGTAATTCGCAGCCCGCTAACTTCTCCTGGAGCTGCTGCCTCTAATCCTAGACCGTGAAGCCGCCCCTAATAGTAAAGACGTGCGAAATTGGCTTTAGCGGAATGTGCAGTTATGGGGTGGTCACGGTTAATGTTCCATTGAGGCACCCTTGAGCCAAACAAGACTAATGTTAGGGTCCCGATATCGAAGGTTGCTGCTTAACAAAAGGGGCTGAAATCGCTTTGTATGGAGCGCCTCACTAGCAACCAGACGTGTAGAGAGGTTCACTCATATCCTAATAGCTATATCTAAACGCGGAATCCAGTGTGAGAACCTGGAAAACAGCGGAGGAAATTCGCGCGTATGAATCGTGGAATTCTACGGTATATAAGACAGACGGCACCTAAAAATCAAACGGATAGGACAAGCATCCCGTTACTCGGAAATTATGATAGATACTGGTGGTAAGGAGTAACCCCCAAATGTCAATTTATACCCACATCCGTCCACCACCATGTCTCGCAACCGCGCTTATCGTGTTCTAAGATAGTCGATCTCGAGTCCCATATTCCGAGTCACGAGTTTGGAAACC"/>
                    <sequence id="seq_t14013" taxon="t140" totalcount="4" value="CATAGGCAGCTTAACTAGCTGGGCTATACGCGGCATTCTACCTGCGTGCGTTGCTTTCTCCTTCCTAGCTTCAGGGTGTTCCTCCGGGGTCTAACTTCCCCACAATTTGTTTCTACTGTGACACGCTGCGGCGAGAGCAGTTGCCCACAGACAGGGCAGGCCGCCCTTTTCAAATATGGTACTCTATCCCCGATAAGAACATCCTCTTCAACGCAATGAAACCTTCTAAGCACTGTTGAGGCGCGTAGCTGGGCCACAGAGCGGTGCAGTGCTAAACCATTTCGTGCAATTGCCGCGAACGATGGGGGCCCCATAAGATGTTCGCCCTCCCGCAATCGTGGGGACATGACATGTCCGTACGCGTACGTGGATGAAGGGGGCTGTGTGGATTGAGGACGCGTTCAGCCGCACCCCGGGACCAGACGATTATGATCCTTGTGGACAATCTAGAGGAGAAGTAACGGATTTTAAGTACTTCACCCTGTACATAAGGGGCGTTTGCAAGGGTGAGGCCTTTGGACGTTTTGTTCATCCTAATCTCCTTCCTAACATGATTGCATTCTGCCATCTCTCTTGTAAGCGGGTACTCCCAGACAATCGTATCTATAGCGTCTTTAACCTTCTGAAGGCAGACTTGCGACAATGCCGCTTGGAATTGGTCGACACGCCGTCGTCCCGGAAGCGGAATATGCGGAGGAAAATATTATCAACAATTGCTAATGATTTCTAAGCCCGAGGAAAGCGAGGGCCCATTCCTACCAGCCCATGAGAGCCGTATCTTTTTGTGCCCCACCTTATCTCTTTGGCACTGGATGTCACTGAGTAACCTAGGGTCCGAGAAGACCTGAGCTCGATCAAAGATGGCGTGTAGTCCCAGTTCGTTACCAGTAACCAGTGGAGCCTTAGCAAAGATCTTCACCCTTTGGTAAGAGCTGGGGGGAAACCCAAACACACAGGCAAAACACGCTAATGAATGTATGACCTCCTTGTGGCTATATTA"/>
                    <sequence id="seq_t14117" taxon="t141" totalcount="4" value="TTTGATTCCGCATGCCTAGTGCTATGGCGACATCATTCGCATACTCCATACAGGGATGTCGCCTACACTGCTCGCGCTGAAACGTTAGCGGATAGGTTGAAAGACAGTCATTGTTCGAAAAATCGAACAATCGCCAATACCGTGACAGCCTTCAGTCATTGCGCTACGTTGGGCTTTTAACAAGTTATGGTGCTCGCTCGCTTCCACCCGAGTTACTACACTGAACCCGAGTGCAAGTAACCGTTGGGTTTTGTTTACACTCGTCCATAACGGATTCATTCCGAAGCCTCCGCGGGTTATGACCCAGTCCATATTAACCCGGGAATTCCAAATGAGACTCTCCTTGGTCGTGTCGACAAACATCGCGATAAAACATAATTGCCTACTCACGTGTCAGTCTTGGTGCTACCTGGACTTTTAAGTAAGCGTTGCACTCCTAGAGTTAGCCCCTTTCAACTTCTTCGGGCGGCATACCGCTCCGCTCGATCGTTGTCTGAGCGAGATGGAGCGCGTCGTACCCTAGAAGCGGTGGGGAGGTTCTGCTGCGGTAGATAGACGATCAATAGGCGGCTCACTGCGAGCCTTAAAGCCTCGGGGCTTTGAGTATTCGGAGCGCGCACTATCAACTTATCTCTCTTTTGCATGTGGACTAAAGTTCCCCGGTACAGCGCAGGTACGCGCGAATTGTAGGTGGGTATCACCAGTTAGGATCTGGAGGGGTTATTCGTTAGGGCAGGACTTGCATGTCACGTTTTGGTGTCTTAGGGCACAAAGGACATAGTCATAGCGAGCAGATGCACATCAGTTTAGCCTCTACGTACGTTATTAATGCTACAATCATTGGTCTTAAGCCAGGTCTTGAGGCCAGCGCGTACAGTGTACATTCAGGTAGTTAACAATAGGACCTACGGTAGACGACGCTATGTCGAGCGATACAACACACGTTTCTAGAAGTTATTTCGGTGCGGGATAGACATGCTCGTTGACCCCGAGCGTCGTT"/>
                    <sequence id="seq_t14214" taxon="t142" totalcount="4" value="ATCGCCGGCTCTGACATGGAATCAATCGCCCAACAATGTACTTCCACACCATCTTATGAACGGGCGGACAGTTCGAACCTCAGGTGACAGAGTGTCTTTGCTAGGGGCCTTACCATGTTAGTACCGCCTTACCCCCCTTGGTTAAGCCGTGCCCCCGGCCGTGCGCTTACGCAACCGGAATCGTTGGTGGCTACGGCCTTCTGCGACGATTTTTCGTTGGACCACTATGCATTCAGACCACCGGCCCAACCTGCGAATCTATACAGCATCTCTCGACGGTGCCAGTTTGTCGTACGAAACATCGGGATAGATTGTATTCCCCTGTACCAGAAGTACAGTCCATCGATTAAGAGCGCATGAGGTTCCTGCAGAGAGTCTGTTGTCCATAGTACTTGTTCCAATGGTGTAATTTACCTTGAGCTGCGTTGATCCGAACAGTATAGACTTGTCCGGGTCCCCGTTCGGGGGGCGCAAAAGTTCCCTACTCTGTGGTAGCAACTCCAATGTTACCGGGAGGCCGTCGGGACGTAGTAAGTAGAAGATCACCGACTTTGCACGCTGTGTCATTCACGATGGGATTGCTCTTAGTCCTCAATAGGCCTTGTCCACTGCGCCGTGCATATCTGACTGCACCGTCTGCCGTCAATCACACTAGTCGCCTTACGACCAACAACCTTGCCTGGACCTTCTCCGGTTGTAAGCTGAGGCCTTCAATATCACGCGATAGTAGTAAGAGCTCCAGGAACTGATGATCCGGCACGTATTCGGTAATTCGGCCGGACGCTGCCGCAGGGTTGTCTACCAAGTTACAGTCCTGCAGCGCAAACTAAGGGAACTCGTTTACGTCACGGTAGTTATGGGACCCTTAAGCACGGGCTTGGGTCGTCACGCGCCAATAAGAATCCTGTACATTGAGTAAACCACCGTGAACGACACTATAAATACTTTTCTAGGAGATAACTTAATGGCCTGTGTGGATTCACCCTGGTTACCTGGTCAT"/>
                    <sequence id="seq_t14313" taxon="t143" totalcount="4" value="TTACTATGCACCGTACATCCGCCGATACCCAATAATCTCTGTCATAGTCTAAGTACGTGTGAGCGCCTCTAGACTGGCTATGTTGATCGTGTTACCCCAAGAGCCTATTTCGGGGCTGACACATGCCCCTGTAGGCCTGAGCGGTTTTCCCAGTCGGAGGTGATCAGTCTTCCATAAGTTGTGTAACATAGTCGAAGGCGGGTCAAGATGAGTCGTGTTTCTTTCTTTTCTGTGGAGTTTGCAAGACTTCTATATGCGATGCTAGCAGGAGGTTTGCACATAACTCACATTTCTCACAGATTGCGGCAGCCACGTACAACGCCCCGGATCCGATGGACACCTCAGGCGGCATTTACTGTATACGGGCTGATACCAGTTAAATCATAGGGCAGGTTGTAGCCGACTTTGAGGTCGGCAGTAGCGCCACTGATAGAATAAATTGCGGGGTGAAAGAGGTAGAAGCGTACAATCTTTGCCAGGGTTGTGTGCGTAGCTTCTTTGGGCAAAATGATACTCCGGATCACCGCGTAATCTTACGTCAGCATGATCCCACGTTTTCCTATTGCTGCGCGATAGTTGGGGTCTAGATGCGGCGGGATAGGCTGTCCAAGACCGTCGAGTCACAAGGACATTGGGACTACTGTTTCATACATAGTAACGACTTCATGAGTTCAAATTGGCGAGTTTTATACGCAGGACAAGTGCACGCACTTCCGAGCATTAGCGTAGGGGCAACCTACGTTATTTCCTTGAGGTAGTCATAAACCGCACGATTCAAGAATAGACTTGTTATCGGCTATTTCCCCCTGGGTAAGCTCGAAGTGATCCTGTTTTGAATTCAGCAGCGTCGATTGTCCGAAGAGCTAAGTTAGATCATCGAATGCATTCGTTGCTTTGACGGTTTAATATATTAGGCCATGAGCCAAATCCTCCTTCCTTAGAATACCCAGGGATGCGCTGTGTATTAGTGTGCCAAATTATTGACAAATGTCAAGTATCA"/>
                    <sequence id="seq_t14413" taxon="t144" totalcount="4" value="ATCATTTGTACCTCCCATCCAAGTACAGCCATTTGATATATTCGTACGCCCATTAATGTGAAGACTGCGGTGTCCCAGCTGAGCTAATGGCTAAAACGAACTGCCTCGATTGGGGACACCAAAAACCCGCTGGGGAGATACGCGGTCGCGCGTTAGCGGGTGAAGATGCTTCCCAATTTTGGATTGCAGCGACTATGCTTACTCGCGACGAGTTACCGTTCGTGCTATGATATGTACATAGCTGCATGTCGACTACGGAACCTATCCCTATAGTTCTACTACACTTACGGATCTCCCATAGTTCCGTCGCCCCGGGAATGGCCAGTTTGGGGATCGAATCGACTGAAGTTTATTCCTTCATGCTGGCAGCTAAAAGTTATGTGCAATCCGAGGAAGTAAGGGGCTGCTATGCGGCCGGCAGCCCTGTACGTGCGAGACATCCTGCTTTCTGCATTCGCGTCCCTCCTCATCGGACCCCATCGTTGGTCGACTCATTCGCTAAGTCAAACGTCCGCAAGGATCGTATCGACGTCTCATGCCGACATAGGATAACAATTTCCCGTTCATTACAACTAAATGAGATATAAGGCCTAACGGGTTGGTAGTGCAGCACCTTTACGTGCCAAGGACTGAGTGACTCCTGGTGTAGACTGACAGATAGCCTCTGGCTCCGAACACAGCGTACATTAGGCCTGAGTAAGCCGAACTCAGTGTCTTCAGCCCGAGGACGGATTAATTTTGCAACTAGCTACGAGACCGACTACGGCGACGGTGTAGTCTTCTGAACGGGGCGCCGTCTGTTGCTTCACAGTAAGGGTGAAGACTTCTTGATACCCACGCGTCAGGTCGGCTCTTCCTCTGTAGGCTTCCCTGTGACCGAACGTGCCTGTCAGCACGGAGCTGTTTTACAAGCGCGTTTACTAAAAAAAAGGCCTCCTTATGAGGCCCGCTGTTCAATTCTGCATTTGTATGCTACACGCTCTCTCGCAGTCGGCGGGCA"/>
                    <sequence id="seq_t14513" taxon="t145" totalcount="4" value="GGTTTCGTCCGCTAACTGCCCTAAAGGAGGATGTACTAACGAGCGGAAATAACTCGAATCCTAGATACGCGATTTAAGGGACACTAGAGCCTGCGCATTGTGTTCGCCCCTCAACCGTCATATCATGAAGACCGGTATTTATATGGCAGGCCAAAACCTTTAATTAATACCGCGGTTGAGGGCACAGCTTCCCTAGCTCACAGCAAACGTTCCCCCATACACGAATGCGGACGTGAAACCGGGATCGACCTGATCAATCCGTGAAGTTATCAGCATTCAAGGTAGGTCCTGTATCCAAACGACGGCGGGCTATTCCTTACGTGTCTCTTTCCGCCTGTTCGCGGTACCAATGGAGCTCTAGTGTGCAATCATCGAACGCTCCTACAAGTACCTTAGCCTTGCGGTCTCGGATGCTCGGGTTAGCCGAAGCCTCTAGTTCGGAAATTTGAAAAGACACGCGAGCTTGCACTATGACGGACAATGATCATACAGGTGACATTCCTCGTCATTGCAGGAGGGAGTGCGGATTAGGACCCAGGACCGGCACGAACTTATTAACAGGCTCAATACGCTCGGTATGGGGGTCTGAATACGGGGAGAGTTGCAGGCCGTGAATGCCTCATATAGAGAACTACTCATTCGTCACAACCACCAACATCCGTCGATACGACTAACTACCCTAAAACCCTTCAGAGTGTAGGCGCTGCCTCTTATTTATCCTCGCTCGTCAGAAGACCCAAGTGTAAATAATAACATCTCCCGCAACAACTACAGGCCAACTCGGCTAAGCGCAGTGACATTGAGTTCTGTGCTTCTAATACGGTTTAGACCTGCGCAGCATGTTAAAGAGGAATCTTAACCGTTCATAACCACAATAAAAGCGGTGATAGAACTGATTAGACACATCTCGGGTGCTAAACACCGGACCAACTGAACTAGGCCGGGATCCTCGGTCAAACCTCGAGAACCTCAGTTGGTAGCCTGAGTGTCACATAGATAG"/>
                    <sequence id="seq_t14613" taxon="t146" totalcount="4" value="ATCTTCGGCCGGTGTCTGATCGATAGCCTCAAGCTTTTAACAGAGGATACCCATCCGCTACTTGATGCGCCATTTGATCCGCAATAGCGTCTTCGCATAGCTGTGGCTCGTAACCAGGGCCTGAGAGCTCGATATACTCTAGATAGATGACAGCAACCATTGATTAATAACTCCATGCAGCGTAGGACTACCCTAGCTCATATCTAAATCCGGCCCCTCCTCAAGTACGAACCTTCAGTCCTGGCATCCCAATGCAAGCCCTCACGTTAAACGTATATGAAGTGGAACCTGCGTCCTAACCAAAGGTTTCTATGAGTTCCGAGCCCTTATACACCCGCGCCGTTCAGCAATTATGCACTCATCGGCACTCGACGGTCAGTGCTCGATGTCCCCTAGCCCGAGGTTGTGCGAGGCTGCGGTCAGCCGAGACCCCTCGCTTTATTATTTGAAGAGCCGGACCATGTCGTCCCAATCACAACACTTTTTCTAAACAGGAACTTCCTGCAGAATCCATCAGCTAAGACGGCTCACGCATTCAAGACAACGGGGACTCATTAACTTGTTCCATACCCGAGGTATGAGGCGGCGATCACGCTGGGCTTTACTAGGAGGTCTTTCGACAGGCAGCGAGCCGTTCAGTCTTCGAAACGTGTACAAATCGTCGACGCCATATATGTGCATGAAGTGATTGAGTGCTAAGCGAGTACCTAACACAACACTTATAACGTCAGCCTACTGTACTTTCCATGGTAACATTACCAATGACTAGAACTAGAAAGTGCAGCTGAGCGCTGGGCTCCGTGTCTCTGTGGTGAAAACTTGGTTCCCTTGTGTGCAGACTATGAAACCGCTCTCCCTATGGTTTATGAGCAGATGTATACTGGGGACATTTCTGATTACACCCTTGTCTCGTGATATCATCCAGTCGAATTTAACCACACGGGAATACTAGGTCCAGAGTGGGGTAGGGAATCTGATCTCAGCCTGGTAACACAGACGA"/>
                    <sequence id="seq_t14713" taxon="t147" totalcount="4" value="ATCGAAAGGCTACTTCCCCAAAAATGTTGTACGACACTAATATGCGAGCTGTGCCTTGCCCAGCGCTTAACCTGGTCACCCACATATCTAGTGTGCCTGTTATTGCTAAGTCATGCAGAAAGGGTTAGAGCGGCCCATAGCAATTAACGTATATGGATTTCAGGGAGACACATTGTGTTGGGAGCGGCGACTGCATAATCGGCGACCACTACTACAGTCCTCTAGTATCATCTATAGGCCGGGTTGCGACGCACCACTATGTCACGAGAAAAGCCAGTCTTGTGCAGAATTACCCTAACATGTCTCATTCGATTTATGGGTTAAGCTGTGGTCGAAGTTGACGATTCGGCTAGTACTGTCCGCGCCCGCCGATAGCGACTCCGTCATCTATTTGCACCCCACCGCAACATACCACCTTTTTCACGTATTCCGGAGTCCAGTAGCCTGTAGAGTGTAAGCTATTATGCGGCAACATTCCAACGTATGGCGTAGAGACAATTACATACCGGTAGTAGAATTTAAAGTCCAGAGCAGCTTCTGCCTGTTATCATTACAGAGCTAGTGCAATAGCAGGCGTGCCGCACGGTTAGTTCTTTAAAATTTGGAATATATGAGCATGATACTACCTCCGCAATGTCGGCAACATCTAGAATATTCGGTTGGTCCGTTACACACCCGAATTAAGATCCGTACGGCACAACCAGAAACAGGCGATGATAGTTCTACGTAATTTTGTCACATAACGCTGGGTGCCATCTGTTTGCTGGGGTACCCCTAATCTTCGCACATCGGGACAACTTTAGAGAGGGTCCTGCGTACGTCGAGCATAGTATAGTGCGTTGAGTATCCGATAACTCAACGGTGTATTTGAAGTAGGGCGACACAGGCTTCCCAAGTCCGAATGCTAGACGGTTGTCGTGAGTATTTAACTTAATATCAATAGGCTTCCAGGCTGTCGTTACGGCTGAAAAGAGCGTACGGCACCACCCTATAGAATCGC"/>
                    <sequence id="seq_t14813" taxon="t148" totalcount="4" value="ACAGTCCGGACGCTCTCAAGACCTGGAACGATGTGGGATTGGAAAGAGCTTGTTCGGCTTCAATTTACACCTCTCGACGGATGCATCACTCGGTCATCTAAGGGCCGTGCTAGTATTGGCATACTACATTTGTGACGATCCAGGGATGACTCATTGGGTTTAACGGTATTTAGCAATTAGTGGCGTCCACCAGTCGCCCCCAGACCCTAAAGCCTTGTTGTTTGTGCCAAACAAGGACTAGGCAAAACTTCACTTTATTAGCCTTTATGGGGGCATAAGGAGCGTGAAGATTCCGGGATCATCTGGTTGCACTCTATGCCGACCGACTCTTCTGTTTTTACAAGACGGCATCACACTCGCACGATTCTGCTATGTATATGGTGAGCAGGGTCTTGGCAACCAGGTCGAGTCTGTGCGAATGTTAGGATGTCAATTCAAAGCCCGCTAAACTATACTCCGGCTTCCGCAGCGAGTCCAATACCTGGAACCCAACCCTGACAGGAAATTGGCGATCACTTGGTTATGGCGGAAAGTGCAGTCATAGAGTGGTACAGGTTCGTGTCCCCTTGACGCACCCATGCGAGAAAGATTACTAAAGTGAGGGGTATGAGATCGATTGTCGTTGTGTAACTTAAGGGGATGAGTTTGCTGTGCGTCGAGCATCGCATGGCCCAACAGACGTGTAGTGTAGATCAAGGATTCACCAATAGTTCTCTTCTAGAGCTACATTCCATGAGACTACCTGGAACGCAGCGGATTACTATTCGGCCAACCAAGGGCGTATTTTTACGGTTTTCAAGATACACGGCATCTATGCGCCATCTGTTTGGTACAGGCGATTCAATAATCGTTAATTATCATCAACAGTGGTGGTTAGGAGATACCCTAATATGTTAACTTATACTCAGATTCGGCCAGCGCAGTGTGTTACTGACGTTATCCTAGTCTCAATAGATACTGCATGTCGAGACCTGTATGTGGAGTCGCGAGTTTAGCTACA"/>
                    <sequence id="seq_t14913" taxon="t149" totalcount="4" value="ATATTTTGTACCTCCCGTCCGAGTACAGTCCTTTGATATTTTGCTTTGCCCATGAATTTGAAGCCGACGATTTTCCAGCTTAGATAATGTCTAAAACCAAGTGCCTGGATTGGGGACATCTAAAACGCGCGGGGGAGTGACGCGATCGCGTGCCAGCGGGTGAAGAGACTTCCATTTATTGGATTGCAGTGACTACGCTGACTCGCTACGAGTTCCCGCTCTTTATATGATATATCCATATCTGCATGTCGACGAAGCAACCTATACCAGTTGGTCTACTATACTAACGTATCTTCCATAGGTCCATGGCCTCCTCAATCGCCAGGTTGCGGATCGACTCGGCAGAAGATTATTCATTCAGGATTGCTGCTAAATGTCATGTGCATTGCGTGGAAGTAGGAGGCTGCGATGGCGCGGGCGGCCCTGTACACGCTAGACAATCTGCATTCAGCATTCGAGTCCCTCATCATCTGACCACTTCGTAGGTCGACTAATTGACTAAGTCAATGGTCAGCAAGGCTCGTTTCGTAGTCTCGAGCCGTCATAGCGCAATGATTTCCCGTGCATTAGAACAAAATGAGATATCAAGCCTATCGGCTCAGTAGGGATGCACCTTTACATGCCAACGGCTGAGGGACTCCTAGTGTGGACTGACAGATAGCCCCTGGCCCCAGACTGAGAGTACATGAAGCGTGAGTTAACCGAACCCACTGCCTTCCGCCCGAGAACTGACAAACTACGGAACAAGCTACACGACGGACTACGGCGCCGCTGCAATCATCTGAACGGGTCGCCGTCCGTTGCTTCACCGTAAGCGTGAAGACTTCTTGACACCCACGCATCAGGGCCGCTCTTCCTCTGTAGGCTTCCGTTTTCGCGAACGTACTCGCCAGCATGTCGGTCTCATACAGGCGCTTTTACCATAAATTAGGCCACCTTTTGAAGTCTGCTGATCAAGTTTGCATTTGTATCCTACGCGTCCTCTCGGGGTCGGCGGTCC"/>
                    <sequence id="seq_t1570" taxon="t15" totalcount="4" value="TCTGAAAAGTCATAATCTCGGTGTCATTCGCAGGTTAGTCGCGGTTTATCCCGCGACAAGCGATCGAAGAAGAGCGCCCTCAGTCCTGCTCCCTAGGGATTATGCTTCATCGACAAATGAACCGACTGTGAACGGACGTCCCAAGGCCACAGAAAACTTATCGTTTAAAGGGTCGGTCAACGACGGCTACCGTTACGTACAGGACCGTTACAGAGCTGGAAAGAGGCATTCTATTCACACCAGGCGCTTCGTGTCGAGAATGTTAATCAAGCAGTCGTCGGCCTTAGGGCTTGTCCACATAATTGTGATCTTCGCAGGCTAGCTTGCCGAACCTCCCTTGCCCTATTATTGATCACAAGGTATGTTAGCGCCTCGTATCACGAGGGTGTACGTTGCACCACCTGTAGAGGTATCCGTGGCCTAACAAAGAGCCCCGTCTACTGGAATATTGTGGGAGTCAAGTTTTGATTGGCACAATGTCGGGAAATATCTCTCTGGGACTTTAAAAGAAATCCATGAATTATTCTATAACTGCATTAACGGCACCCAATCGCATCGCGCGACACTTCCCAAGGCTCGCCTGAAGAACCGCAGTAGTCGGTCTACTGACGCACGGTTCGTTGAACCAGTTATACCATGACGCGCCGCGACAGGAGCGCATAGTAGACACAACAGGTACGAAATTCCAGACAGCCAGTGTTTTGATAACCACGGTGGAAGCACTGGAGACAGGCTAACAAATGAGCGGCACGCCATATATCCTCTGTAGACCACCTGTCCTAGATTAAAGGAGTTGGACTTGCCACTGTAAGCAACTCTCTTGTAGTTGCCGAACTACGAAGACGTAGTCTCGACCATTTCCCTTGCCACCCCTACACCGATACCACATTCTCCGACTTCACTTTTCGACATACTAGTGGATTGAATTGCCGTCTATTAAAAACAAGAGTACCTATTGGGGTATCCAGAATTTTTTATGCCGGGGCGCTCCCGTGCAAAA"/>
                    <sequence id="seq_t15013" taxon="t150" totalcount="4" value="TCTGAAAAGTCATAATCTCGGTGTCATTCGCAGGTTAGTCGCGGTTTTTCCCACGACAAGCGATCGAAGAAGAGCGCCCTCAGTCCTGCTCCCTACGGATCATGCTTCATCCACAAATGAACCGACTGTGAACGGACGTCCCAAGGCCACAGAAACCTTATCGTTTAAAGGGTCGGTCAACGATGGCTACCGTTACGTACCTGACCGTTACAGAGCTGGAAAGAGGCATTCTCTTCACACCAGGCGCTTCGTGTCGAGAATGTTAATAAAGCAGTCGTCGCCCATAGGCCTTGTCCACATAATTGTGATCTTAGCAGGCTAGCTTGCCGAACCTCCCTTGCCCTATTATTGATCACAAGGTATGTTAGCGCCTCGTATCACGAGGGTGTACGTTGCACCACCTGTAGAGGTATCCATGGCCTAACAAAGAGCCCCGTCTACTGGAATATTGTGGCAGTCAAGGTTTGATTGGCACAAGGTCGGGAAATATCTCTCTGGGACTTTAAAAGAAATCCATGAATTATTCTATAACTGCATTCACGGCACCCAATCGCATCGCGTGACACTTCCCAATGCTCTCCTGAAGAACCGCAGTAGTCGGTCTACTGACGCACGGTTCGTTGAACCAGTTATACCATGACGCGCCGCGACAGGAGCGCATAGTAGGCACAACAGGTACGCAATTCCAGACAGCCATTGTTTTGATAAACACGGTGGAAGCAGTGGAGACAGGCTAACAAATGAGCGGCACGCCATATATGCTCTGTACACCACCTGTCCTAGATTAAAGGAGTTGGACTTGCCACTGTAAGCAACTCTCTTGTAGTTGCCGAAATACGAAGACGTAGTCTCGACCATTTCCCTTGCCACCCCTACACCGATACCACATTCTCCGACTTCACTTTTCGACATACTAGTGGATTGAATTGCCGTCTATTAAAAACAAGAGTACCTATTGGGGTATCCAGAATTTTTTATGCCGGGGCGCTCCCGTGCAAAA"/>
                    <sequence id="seq_t15117" taxon="t151" totalcount="4" value="TCTGTAGCACAGTACCGGAGTTTAATACAATAGCCTCTTAACAGATCCATATGGATTCAAGATCTAACGTCCGGGATAGCCGTTCCTGGCATTAGGTCCGGTTACTCTCTGGTCTCTTGGCTGTATAACGTTTATCCGGTGGGGCCGCCATACTCACCTGGCCGCGTTTTGAACTGCATCGTCAGAGTCCGGCCCACAAAAGAGATACTACACCCTAGTGAGGTGGGTGTCCATGCCAGGGCTCTTTCAATCTCCTACAGTTGACGCCGTGTTTGAACGTCCGTTGGAATGTTAAATCTGACATTGGCGGGCTGTGCTGGCCTGAGAGGGGGGTTGGGTGCAGTCATTTCGGTCAGCCACCATTCTACGATCTATGCATACTCCCAGGTAGGGAAAAGTACTCTCTCTCTAGCTCTTACACAATGGCTGTTCCAGGGTGTGTGTCCCGAGCCTTTGTGAAGGGGACGCCAGATCTTTCTTCCTTTTATATAACGCTTATATTTCCGACGTACATGAATAGAAATGTACGAGCTAGCGTATCCCTTAGGCGACTCTGGCTGGCGACCGAACCTATGAATTCTATATTATCGGGGGCGTCCCGAGCCGGACCAAGCGTGCACCGCCATAGATACCAATACACATTCCCTCCTTAGGCCGGAATCCTCCATATTACGGCTGTAAGATATACGCGAGGGATGCATAACCTGCCATAACCGCCGATCACAGTCTTCGTTTCTGAAAAAAGTCAAGACTCAGATATCCAATACTACCGCGCTAACATCCCGTTCTGGTTGACAACTTTCTGGGGGGCGCCTCTACTTATGTAAGACGCGCAGGACCGCTCAAGATCAAAATCTCATACATCACTATCTGTCAGTTCGTACGAGCCCGAAAGCGTTAAACTATACTCCTATAACAACTATCTGGTAGAAACTAAAGGTCATTTCAGTTAACTAATATAGACGTAAACGAGCTATGTGTCGATAATGAAACACGACCT"/>
                    <sequence id="seq_t15214" taxon="t152" totalcount="4" value="AAGGCATACGCGGAGCAACAGCACAGTAAGCATGGCCCGCAGCATAAACAAGAGGCTCAAAGTACAGAGTTCATGAATTCTATTTTCCGTTTGAGCTTACAGCATGGAACCGGAGGCCTCTGAGCGTGAAGCAAGTGGGAAGTGGTCTTCAGGGGCTGCCCCGGAGTCGCTAGCAACATCCTAGTGATCGTGGGTCAACGAGTATAAAACAAATGCATCCTCCACGTAGATGACCACTAGGTATACTACGAATATCTCATGGTATCTATTTCTCCCTGAACAGTTCGCTCCTCAAGTGCATGGCCGCCTCGACCTAAACCAGCCCGTACACATCTTCAATATATGCCCACTTCTCATTGTACCCTCTCATCCCCGATACCGACTGTGTACATTTCCTGCCTCTTCCGGCAGACTTCAGATCGTGAGTGTCGCAAGGTCTCTATGGAAATGCTCTAATAGTCGTGTAAACCTGCACGACAGCGAAATGTCCGTTCCTAGCGTGAGATGATTGAAGCGCCGAGCACCTGTTTTAGACAACGTAGCTAAGTCGAGTTCCGTGGGCGAACGAAATATGTAGGCCCTCTAAGGATCTGGCCGGACCGTCTACGCGTTAAGTTGCGCCTTATTGAAGCAAGTATGGACCGCGTCCATAGAAGTAGCCAAAGTTCTTTTTCAATTCGCAGTAAGCGGACCATGGCGTTCGGCCCTACAAACCGAGTACACCAGGCTTGCTAATTTAGACCTAGCATGGAGACACAGGGTTAGTTCAGACAGCTTAGCACGGGGCTTAGAGCGGTTGGCCTAGGGAACGATCGCATCACATAATGATGTAGAAAATGTATCGCGATTACACGAGTCCTTGACGCTCCCCTCCAAGCGTATAGGCGATCTTTAGACTGGTAAGGTATTACCAACTGTTATAACTTGGGCATACCCGAGTTACCTGAGTCCGTTCCATACGCAAGGGGTCCAAGTACTAGGTTATACCACGCCGGCTGGG"/>
                    <sequence id="seq_t15314" taxon="t153" totalcount="4" value="TCGGCTCACTCCTCCCACCACATGACCCACACTGTACCCAGTGATATTCTAAGAAATTAACAGCAGCCTAAGACTAGGAATTATCTAACGGTCAGGGCAACACCTTATCACTGGGACATCCATTGCCCCCGTAACCGATTGCAGGTCTCCACGTTGGTGCTCTACATCCATCAACAATTAGTTCCGTGGCGGCTTAGCCACCTGAGGAAGGCCTTCTTTATTTACTTCCGCATGGAGATTACTGAACCCGTAGCTACCGGGATCCATCGATTGATCAACTTTACCTAGGCGTCCCCCACACCCAGGCGGCCACCCAATACGTCAGGCTGGGGCGGGAGACGGCAATTGTGCGTTGATGTCTTCATGCTGTTACCCGCTATGTAAGAGTGTTTAATGAGCGATACTTCGATTCTGCCGCGACTCAGACTGATCCCTAAACGTGCCTATGGAGTTTAGGCCCGTCCGTAAACTGTGGGTCATTTAATCGCTAACAATGGTCAGTATTTAGCGCCGGAACGATTCTACTCATTGTGTCATGACGGAACCTGTATTTCCTCTGATGTTAGTCACAATGACAGGAACGGCAATGACTACGGGCAAAGTTCGTACGGACAGATTCGTCCCACGGAACGATGAGGACTCCAGTAACCAAGGCTACTGTCGCCCCGAGCCTTAAACAGCGTACATTACTCTAAGGTGCTGTGCTCTCTCTTCATATTGACCTCAAAGTATCGAAATGCCTTGCGGACTAAAGAGGGTCGTTACCCACAATGGTACAAGAAAGAGCAGAGAGCGATCACTTGCTACTTAGTCATCATTGCGTTATCCTGGTTTCTGAGTAGCGTTGAAGCTTGTCACCTGCCTGCTTTCGCATCATCGCAGGAATACTCGTCTACCGCGGCCTTGTCCACCAGCATAGAGGGACCATCATGGAATAGTACATGGCCCAGGCACACTTTTGGCATCTGGGTGACGACGTTTGGATGTTACTCCTCTTACA"/>
                    <sequence id="seq_t15413" taxon="t154" totalcount="4" value="TAAAGTCTCTCCTCACAGACCACCGACCCCACTGGACAAGCTCATTCTCCGTTTCATCTTGTGCGTCCGAAGACCAGTAGTGGAATGCGACTACCGCCTACACGAGACATTACGATCAGGCATTGCTCGTCTATTCGGCGTGTAGTCACGGGGCTGGAAATGATAAAACGTCCCTGACTTGATACGTAAGCGCTAGACCGGCTCAGCAGTATATTCTATGACGTCGTAGGTATGGGGTCAGCTCAACTTTCAGATACCAGACATTCTGTGCCCCACCAGTTTACTAAGGTTTCACCCCCAGAAGGTCGGCCATCCACAGCCACTGACTCCAAATGTAGTCTGGGAGGGCCACGTGTAGTGTACGGTTTGCTGCTAGGTATGTCCGATGGATCAGTCAACGCTTCTCATCCGCCGTCAGGACCCCCCTACACGCAAGACACTGCGTTGTGTGCCTTCTACCTGCCCATATTCCGCCGTGTTTTTATGTTAGTAAAAAGTCGGCATAAAGGTCCAGGACAGATATCTTTGCGCGCTTAGGTCGCGAACGCGGAAACTCTAAAAGATCGGCCCAAGAGCCTGTGGTCGGTTGGCGACGTGCTGCGTTCTAGAGGATATTTACCTCCCTACGCCAGATGCAATCAGCTAGTATACCAGTAGTTAGTCCCGTGAGTATAGATCGGCGGATATCATTCAAGGGCTCAGCGTTCACTCTTCCTGCTTCCCGCGATTTGCGCAGCTAGGATGGGACGTTGCTGACTTTCTAATCCGTGAACGTATAACGGCGAACTCGAAGCGCTTAGGGGCGAATCCTATAACTAGAGGACGCATTGGCCAGTACGAATCTGGGACGGTGGTCCACCGGAGGCTATTCGAAGTGCCTATGCAGTCACAACTGCCGCAGTGTTTATCCGTAGGAACCGGAGAACATCATTATTGAGCGGGTGGTCTTCCCAACCATCCGGGATTTATTTGTCCACTCGTAAAAGCGACCCAACGTTCA"/>
                    <sequence id="seq_t15513" taxon="t155" totalcount="4" value="TGCATTAATTCAACCGGTTTCTGCGAGATATCTTCGCACTAAGGTCTTCAATATCCACATAACCGATCTAGATATGCCCCTCTAAATTAAGTGCCTAGGTAATTTGTGCTATTAGCTAACAGAAAATAAAAGATACTCAGGTTGACGGTTGTTTTGTTCGACAATCGAACATAGTTATGACATTCATAAACGTCAGGATCGTTCCGTACGGGACCCGCTCTTCCACAGGCCTTGGGCTAAGATTAAATTTAGTATACATAGATTCGTTAAACTGATTCTGTTGCTGTTCATGGACAGAGCGTTTACGTGGGCGATCTTTTTCGGGAGGGAAAGATTAGACAGTGACGACAGACGGTGCACCCTAGGCGTTCGCCATTGGCCGCAGAAGCGCGAGACTCCGCCCCCTTTGGGCAGCTTGTGATGTCGAAGAAACCCGGCTACTACAAGTACGTTTGTCGTAAGTCCCACGCACCTTGCTTGATATCCTCATAAAATGTCTGCTACTTAGGTTGGTTAACAAGTGGATAATGTCGGGTATAACGGCTACGTCGGCAGTTGAGGGGAACCTCATAAGATCATAGATGACCCACCTGTACGCTAGGGTGCACGATCTCACAACTGATAATACTTCTCGTTAATGCTAGAGCAGCATAAGATCGAGTGAAAGACTTGCTCGCTCATATCTTCCGAAACTCGCCGGCCAGGCGAAAGGGTCGCTGAGTTGCGATTTGCATGTATGCGACAACAACTCCTATTTACACCCAGCGTACAAAGCGAACAGGTAGCCTCTAGGACGTTCAGTTTAACAAGAACCTGACTGGTACCGAATAAGACTCTCGGAAAAGACTTACTTGTAGGATATAGGTACGCTCCAGGTAGAGCGGCTGAGCACCATCTCCGGGTACCAAGGCGACACGACTCGAGGGGATGAGTTGTCGTGTCTTTTACAAAAAGCAAGCGGAAGATCGTTTGCTAATTACTCCATGGGTCCTATTAGGCT"/>
                    <sequence id="seq_t15613" taxon="t156" totalcount="4" value="CTTGGTTGCCAACTGCGAAGCATCTGCGTATGGTGGCAGTGCTACCTTCCATCAATCGGGCTGTCTGTTACATAGGCCTATTCCATAAGGGCTTCGAGGAACGATGATCGTTGGGTTATCACCCGAAGTTTAATGTATTATACATGTGGTGGTATGAACGTCAGGTTACCGCTGTAAAATTCGTCTGCCTGCTTTTCAGTGAAACTTTGCTCATAAGTCTATACCTAGGAGTTATGCCTGTCCCAAAGTAAGTGTACATAGCGGGAAATCGAATATTTCATGATTGACTTTGGAACTTAATTGGATGCGGTTCCTAGTCAGACTGTCCCATACTAGCGTAAATCCGGTTTCCCACTAAACGCTCTGCTTTCTACAGGGCTTACCCTGGGCAAAAGATGAGCCCGGGCGCGTCCCGATGTCCGCTAGGTGAGGTTCGAGCGCTTCCAGCAAGTTAGATACAACGACAGCTAGACCCCATTTGTGTGCCTTCCTTCCGTCTAGATCCCTGATTTACTGACTAACTCGCGATAATAGTCCGCTAGACTCGTAGTCGCAGGGACGCTTCCCCACTCGAAATCGAACTCGATACGAGGGTCGAATCACGTCACGGACCCGTCCCTAGTGTTTCTTTTCAATTCAAGTTTCACTGCACATCTAGAAGGTAAACGGGCTTTCACGATCTGCATCGGGGACAGCTCTAGTGGTAGAAACCTGTGATCCGAGCTGTATTGACTATTTAGGAGCTCAATTGGCTACAATACGGCCGGTACTGAGTGCGCAAGGTTTCGGCTGAACTTCAACATGATCAGGTTTTACGATGCATTGACCTCACTGGTGTGGCGTTTGCTCCCCTCGAGGTGTTTTGAACGCGCCAACAAGTACTATTGCAATTCAACATGGTCTTCTGTTACTAAACGATGCTGGGCAAGGTTGTACCCTGCCCAGACCTATCCCCGGTCATTTGTTGACTTGTCCGTTGTGTCGTAACGTGTTGGTAGAC"/>
                    <sequence id="seq_t15713" taxon="t157" totalcount="4" value="TGACGTCCGTATTCCCGGCGATGAGAACACTACATAGGTAATCTGAAGTAAGCCCAATTAGGACGCCACAGACCTTATCCTACACACCATGTCCGACCGAAGGCGCGCCCGGCCGTGAACCGAAGAGCGTTTAATTAACAAATCTGTTCCGTATAATGGTTGCATACTCGTAGGACATTTCGTGCGGGGCAACTAAGTAATGTCTCTAGAGGCTCGATCAACCTATACCACTACTATCTTTACGAACCCATGCTACCACGGGTGGCTAGCGTGGGCAGTATCGACGATTCTTGAGTCGGGAAATTTCGACAAATTCTAGCATACGAGTGATAGTTTAATAACTATCACGGCCGCGACTACCGCGGACCGAATCAAGTTGGCTTTTTTATTGGATACATAGCAGGCCAACACAAATGCTTGCTACACTGATTTACAGTTTTTGCGGGGTCAGGTTCGCACTGGACCCGCCTAGATATCCACTTTGTTATCCCATGATCGTTGGTTTACCTGTCGCACCTAATTAATCAACCTGTAGAAAGCTGCTCCCACCTGAGACTAACTGACCGCGAATATTACTTGGTGTCGTGATCTAAGGGGGATGATGGATAAGAGTCGGCAAGGAGTGCTCGCGTGTGACTTTCTAACGCCTTAAAACAGCCGGATCGACGAGAAGATGAAAGTACAACTTAAAATTGGTGTCAAAACAGTAACTTTATATCGCGCAACAAGAATGGACAGACTTGTCCACTTCATCGATAGTCTAACCAGTCTGCTCGGACGAATGCTACGCCGGGGAAGATTTGAATCCGTTATAGCTAGTACAACCCGTGTTATTCGTGCACCAGTTGAGACTGACGAACCGGGGAGGTCGGGCTTTTGAAATTCTTCAATCCAACAGGGATGTTATCCCCGAACGTATATAGCTATCCGGTTTTCCGCTCAAGGCCATGATGCTGATTCAGAATGGTGGAACAATTCTAAGGTGGATGGGACCAAAGAG"/>
                    <sequence id="seq_t15813" taxon="t158" totalcount="4" value="TATCCCCGCGTAGCCCGTTGCAGAAAAGAGAACGGATACCTGATAAGACCGTTCATTACACTATTCTTGACACGAAACTCCGCTTGTCCTACTAAGACTTTAGAGTGCGCCACGTCAGGGGCTCCCTGCCTAAAGTTAACTCCTGGTCCGGACCGAATCGTTAGTAAAGTCCAAAGCCAGGAATGTCTAGGTTGTATACAGTTACCACGGTTTCAATCGTCACTGCGAGTTCTTCTGTTAGGTTACCCGAACATTCACGGCATCCGCGATTGTAGATCACGCAGTACGGGACACATGTTATCGCACAAAATTGAGTCGGTTCCCCCTTAACTTACGAGTGGAAGAGACCTACTCGTGGCAGAGCAACTCCCAGCCACGTTCGCAGTACGTGTCGACGGCCCCGTGAGCCTAATTTGTTCCTTTATGATACGTCGATGTACCGGGCGAGTGTGTTAGATCACGGGAGTTTCATCACACGTATCACCCTCCGCCAGGGGCATGCCGACATTGGGTGGCGCGTGGATGGCTTCCCATCCGTATTGCTAGGGCATATCGGGCTTCAAAGAATATGATCAAGGTTCCTAGAGCCCGTACCATAACTTGAGTAAGTCAAGTGATGGTTTTTACTTTTAGCATCATCCCTGTACGCCCCTGCGGAAGGGTCGCGTCGATGGGGGAGGTGAGCACAAGCGAAGACAGCAGTGGATCCTGGCAAGGCGGTCTTGAACTTTCTCTCAATCAATCTAACTGGACATTGCCAAGAAGCTTCAGGAAGCCTCTCACGTTACAGGCACATTGCGCATTATTTCCGCAGACCAACGCTAGGCGTCAGAAGTACATATGTGTTGATGATCCAATACCCCGATGCAGGACGGTACCGCTACTGCTTCTGCCAGAAAGCTCTGATTTTGGGCACCTCTGGCAGGTCTCAATTACGCGCTTACTTCAATGAGAAATCGAGCCAAATGAGCCGGGCGTAGGTCCGCGTTCCAGACTTGCC"/>
                    <sequence id="seq_t15913" taxon="t159" totalcount="4" value="TCTGATTCAGCACGCCTAGTGCTTTGGCAACAGCATTCGTATACACCATACCGGGGTGTCACTTACACTATTCGCGCTCAAACGCTAGCAGATAAGTTCAAAGGCAGTTAGAGTCCTAAAATGCGAAGAAGCTTCAATGCCGTTAGAGCATTTAAGCGTTTCTCTACGTCAGGATTTTATCAAGTTATTTAGGTCGATCGCTTCGATCAGAGCTACTACTCTGACTCCATTGGCCGCTAACCGTCGGGGTTTCTTTACACTCGTCCATAACGGATTCAATTCGAACCTTCCGCAGGGTAGGGCGTAGTCCATGTTTACCTGAGAATTGTAAACGAGACTATACATTGTCGTGGCGAGAGACTTCGCGATAAGTTATAATGGCGTACTCACGACTAAGTATTGTTGCAACCTGCATTTATAAGTATGCGTTGCACTCCTAGATTTATCCCCTTGCTATTTCTTCGGGCGGCATATCGCACCGCTCCGCCGTTCTCTGAGCGACAGGGAGCTCGTCCTACACTAGAACCGGTATGGAGCTTCTCCCTCGCTGGATCAACCATCAATAGGCGACTAAAGGCGAGTCTTAAACCCTGGGGGCTTGGAGTATCCTGAGCGCCCATTATCAATTTTTCACACTCTTGCATGTGGACTGAAGTTCGCCGGTACGGCACGAGTACGCACCTATGGCAGGCGGGTATCACCGGACAGGATTTGGAGGGGTTATCCGTTAGGGCCGGTCTTGCATGTCACGGTTTGTTGTCTTAGCGATTAACGAACATTGTCGTAGCCAGCAGATGCTCTTCCGTTTACCTTCTCTGTACGTGCTCAATTCTACCCAAATTGGACCTAAGCCGGGTCTTTAGGCCAGCGCGCGCAGTCGACATTCAGGTACTAATGAATAGGACCTAAGGTAGACAAGGCTCTGTCGAGCGATTTGACACAAGTTTCAAGATGTAATTACGGTGCTGGATAGAAATGGTTGTTGACTCAGAGAGTCGTT"/>
                    <sequence id="seq_t1670" taxon="t16" totalcount="4" value="CACAACTTCAGAAATAATAGCAAGTAGTCGGAATCGCCGGCAGATGTTCTAGACTGCCCGACGTATACTACGAGTTGTAATGACGTGACTGGTCTAAGTAGTAGTCTGATATGAAGTATTGGTCGAACACACCTCTTCTTGTCGAAATTGGATAGATGGATGGCCCGATCTATCTCCGTTTTGTTTTTCGTAGGCCCCTCGTACAGAATTAGATACGAGCGCACACGCAGTGTCGATTAGGGAAAAATTATGTATGTACAGTCGTTAAACGCCCTTCGAGCTGCTAATGCTACTTATGTGATCCCATTGGCCAATTTTTGCTTTAGGGGTTTTGTCCATAACTTACGTTGTGCCGTAAGCGCTAGTCGATGACAGCTTTCCCGATCGATGGGCCTGCCACAATAGGGGAGGTAGGCCAGCAATGCACGAATCTAAGGCGGGTACCTGTACAGTATAGGTCTATTGTGGAAACCTATTACAATGTGCACGACACTGGTACACAAGCTATGTTAGAACTACCTAATGCAAAGTATGCTGAAAGTAGTCCACTCTTTATCTAGGGTTCGTCTGAACTGGTCTTCACTTTCCGTCTAACGGTCAAATCGAGCGTGCTGGACTATCATGCTATGTGTACAACGGGGGTGCTCGGTAAACTACGGCGCCAACTTCTAAATGAACCATTACTGTGGTGGAGCTAACATTTGGTTGCCCCATATTTCAGTCTCATATAGTATGAAAGTTCAAACTTCACCCTGTTAACTGGCTTTTACCTTTTGTGAGCCATTGCGAGATGTATTTAGCCCTCTCGCCATAACGCGAACAGTTCCCTAACTCCGTTCCTGTAACCCGTGCATTGGTAGGCTAACTGGCGGAGGTATAAAAGCTAGTCCGCAAAGTATGCCGTACCAGACAGCCCGCGGTCGTCGTAGGGGAGCCTACCCACCAAACTGGTCTCCTTCATTGGCCTCATCCCCAATTTTTTGAAAAATTATGAACCAAG"/>
                    <sequence id="seq_t16013" taxon="t160" totalcount="4" value="TTCCATCGACGGGTTACAATTCGGCTCAGTTTTCAATTTTATGCGTGATAAACGGGTGACACTAACTATTGAAGCGAGTGACCCTTTCCGCGCGCGCGGATCGACGTGTCTCTCTAGAGAATGGATGCACAGGTAGACAAAAATGCCGTGAAGCTTTTGTCTATACCGGCACTCCTGCATATTAACTACTTATAAGTCCGTTAGCACTTGCATAACCATTCGATGAGTTGGAGGTCGTTCGCCTGGCCAATACCATTCTCTACTTGCAGATGCTCTACACTCCAAACTGTATATCTATGGTATGATGATCTTCAGGGCGAACCTCCGGGCAAAAGGTCCATTTGCAGGAAGCGCGAATTCAATTGACGCTATAATCGTATGGCCTGGCACGAGCCCGTCCTAATAGTCACACGTAACAGACATTTGCTCGGTTGTACATTTAGGAGGCACTTGACGCACTTGGACGAACCGATAATTACCTAACAGTCCTGTTATGCGCCTTATGTACCCTTTAAGGGTCCACATCTCTATGGAGAGGGGCTTTACGGGAAATCCACCCAAGTGTCATAAGGAGTAGCGGATGCGTAGTTTTTGGCGCCCCGAGCCAGTGATTGATGCCACCTATGATCAACTCGACTGGGGAAATGGTCGGTAGCTTGGCACTGGGACCGTGCGAAGCTCCAATGCCGAGACAACGCCGAAAGATTTACGGTGCCCCTACTCGCATACAGATAGCGTATAGCGCCACCCACCATAAGATGATAGCTTGATCAAGCATCAGCCTTAACGCTCCTTCTCTTTCTCAGTATCTGCACGCGACGAACGTGAAGCGTTACTACTAATAGGCCTCCGTCGAGCGTGTCTAAATAGAGACCCGCGGACATGTTCGGTGCGCCAATCCCTTCGTATAGAAAGGACTCCGCAGACAGGAATTTTGACCGACGACGTTCGCCATAACTTCAGACTGCGACAATTAATCGTATATTTGTAGCAGAATTGC"/>
                    <sequence id="seq_t16117" taxon="t161" totalcount="4" value="ATAGGTGGACAGCTGATGTAGAGAGACTGTACTTGTGTTTCAACATCAAACCGCCAGTTCCGGATTCAAAAACGTAAGCAGCACTTTCCAATAGTGCTGTAGGCCAAAGCCCGCGCTAGATGGAAGTAAAAACGAACCTATCATGCGTGGCCTCTTGTATCTTAACTGCAATGGCTGGTGTTTTCTGAGGCATCACAAGCTGTGCGCCTGGCAAAATTAAAGACTCGAGGAGGGCCCTAGGCAGCAGTCGACACACCGACTAGAATGTGTCGATTACCACATCAGATCCCTATATGCCCCTATCACGAGCGTACTTGAGCATTACCAACGAAATATTAGGAGCCTGGCACTCACCAGCGACAAGAGGTATAGTCCGGGCGTCCCGGGACGTGCCGCGTCCTAGAAGCCCGATGTACGAACCCTAGACGACGGTGAACATGTGAAAGTTACGTCCCATCTCTGCACTATCCCGAACTTTACATTTACGAGAAACCCAATGTAGAAGATCCACGGCTGCCCTTCGATCCACTACAGACATGTAATCTGTAAAGGAGGACGCATCAACAACAAGGAAACTTGGATTAGACATTCTACGGGAACTTAATACGAGGGGGTAGCCTCAATTCAAGTTAGAAAACCGCCCTATGGGCGGAATTGGTCCCCTACCAATACGAGATGTAACTTTGTCCAACCTGCAGAGACAAATCTAAAAACGAGAGACTAAAGTCTGTTCTGCGATAGTCCCTACCCTCCTAATGGGGAGACGCTCGGGGATTTTCTAAAATCGTAATCTCGGTCATCTCCAGTAGTTCACTGACCTATGCCTGAATTGCAGCGGGTATTGGCAGTCCCCGTGGCGTAAGTACAACGAGAGCAGTGAACTACGTTTTTGGATGCGGGACCATGGAAAGTACGTAGGACTGCCCTATGGGATGCTATTACCTTTTAGAGGTCCACTTCGCCCCCGAAGAAGTGTCTTATATTGCCTTATAGCCATCAG"/>
                    <sequence id="seq_t16215" taxon="t162" totalcount="4" value="CAACCCTGCCTTACGAAGTGCTTTAATCGCAGGACAACCATGTGGGTACGTGTTTTCTTTGTTGTAGTATCGCGCGAATCAACCCGACTAGGACTGTACGCCGCTGCACGGCAAAGTGCGCAATACGCGCTTCCACCAGTGGGCGAACGCGGGGATACCAGTCTGATCTTCTGTTAAACAGTTGTCTAGAAGTACGTCAGCCCGCTGATGAGATCGGTATAAGTGCGTGCATGTTGTGTATAGGGACATGATCCTGCATCTATGGTCGGGTCAAGATAGTATGTATTTTGATGTGTGTGTATTCTATCAGTGGTTGCGTTCGCTTTATGATTATTAGGGTCTTTTAAGAACGGGTAGGTGACTGCAGTCAGTGAAGCCTACAACGCCGGGTCAATTATCATCAGTATCCTTTATCGGCCAATAGAGACGGAATGCCTGTGAAGACGGTAAGCCCGCTCCGATGCCCTCCTTTTTTAACGTTCTCACGTACTCAGGTGCACGCATCGAAGGCCCTGGGGGAGCTGGTCCGCGCCTTCCTGGTTCGACATATTTAAGAGCCCGAATCGGTCTGCCTTACCGAAGAGCTATAAGATGGGTTGGGTGAACTACCATGAGGCGCCCTTCCTTGGTAGCAATGGTAATGGCAAAGCGCATATAACAAGTCGGATACAATCCCCACCTAAGAAGGGGGAGCAGGACCCTGACCGGCAGAAGCCAAATCACCCCCGCCCCTCGCAAAAAAAAGATACCGCGTTATTTTGAGCATCGGGTGCTTATGGGTGTCGTTCACGCCTCATCTTCCCTGATCTGAATTCGCTGAGCGCGGAGATTTGGCGGCTCCTTTATTAGCAGAATCAAATAGGGCATCCAGATTTCGTTCGGTGCCACTTGAGCCAGAAACAGTTGTCCGAAAAACACCCCAGTCACACTATATTGCTAACGATTCCAAGCATGATGAGGCTACTAAAATTTCTCCTATCTGCGCTAGGGTGTATAATAA"/>
                    <sequence id="seq_t16313" taxon="t163" totalcount="4" value="GATGTACTCACGATGTCGGATAGAGACGTGCAGACTGTATTTCTTAATGGTTTGGGTCCGGGTTGCTTTTCGTGGACAGCAACCTAGACGGTCTTGAGAGAGATCAGTGTACCAGGTTCGAGTGCACGGGCTATGGAGGAATGGTCCAGAGTGTTTTGTGGTACCCAAGCTACGTAATCTACTCGCCCTAGTCTACGGGCTATTTTTAGGAGATCCCGGTTGCTTCTGTCTGCTGTTGGGTCTAGGATGATGAACTACAGAAGCCGCATCCCGCCACTGGCAAGAACACACCTCGACTAAAGATAAATTTGTTTTGGATCCGGTACCACTAACATGTGTATTCACAGCGCTCCCCCTCTATTTAACGTCACCCCAGAGCGCAGACAGAAGTCAACTCTGGCCTCTTCCACGATGCGTCTAGTTTAATACCGTGAGGAACGGCCAGCACTTGGTTTTCAGTAGTCCTACTAAGTACATCTTAGGGGATACGAATTACTCCACGCACAGCTGAAACTCTATACTAATCCTTGCGGCAATTATTTGTTCCAACCCGCCTCAAGCACCTGACAGTTCCAGTCCCGCCCCTGAACTTTAACGATCCTTAGAAAATAAATGCAAGTGACATCCTAATGCCGGTCACCTCGCACACATGGTGAAGTCACATGAACCGATCCGGGGCGAAAGAATTGGTTGTCTATTACCCCTGCTAATGGCACTGCTTTTGCTACACCGCCACACGCCATACTGGAACATTTCTAGATAGGTTGCTCGTCCTGATGTAGTGGGCCCCTAGTAGTGATCATTAACCTCCTCTGTATTCCAACCCCTGGGAGAACTTGTCAAAGGGTTCCCTCAACGATGCTGGTACCGGTGGTAATTCGAGTGTGCCCCTTCGCACGACTGCCCGGCACATAATTCCACGGGTAATGCGGAAACGGCCAAAACAAGGATGGTCTAAGCCGCAAGGCTAGATCACTGTGGTTGCACTAGAGCGTATGTC"/>
                    <sequence id="seq_t16413" taxon="t164" totalcount="4" value="CAACTCGGTAGTGTTCTCCAGTAAATGTTTTAGCCCTCATTACGCTCCATTCCTGGAGCTCGGGACTGTATATGTGCTCTCGCCGCGGTCACCTTCTTTGTCGTCTTACTTGATCTTTTAGGATAAGCTTGTCGGTATACGTCCTGTACTCGAACCCGCCCTCGATAAATCGTAGCTTCAGTTTACGCCGCATGATTCTTCTCGACCGAGTCTTGGTGTGGCCGATCGTGACTCAGATCGGTGCCAACATAGAAGAGTCGGCGCCCTATATGCCAATAGCGCATGATTCATTTCCTCAAGTGTGGGAGTGGCTGTACCCTCTGGTAACAGGAAACAATCCACCCAACCCATGGGGCGTCATTATTAGTTTCGGATTCAATTCTCGAATAATCAGCACGCTGGCGATTGAAATGTCGGTGGGGTCTGCTATTTGTACTTCTTAGGCTAGTTAGGTGGAGTTTGGGAGCGGGGCATGAGTACGGTCTCGTTTGGATACGATCGCCTGTGCGGAGGACGACCCCTACGTATTAGTCTGGGAAAGATAACGGTGATCATCTCCTGATTCAGTTTCGTTCGTCGCGCGCGTACATTGGACACACACTTTGCACACTCCCACTCACTAATCTCTGCCGTGGATACTAACTTCGGACCCTTGTTGCATACGTTAGACCACCTCCGCTCCCACGATCTGTATTGCGAAGAAGTACCCAAAAACATTAAGCCCGCATAAAAGTATTTCAATAGCCTAAGAAACGGGTGTAGTTGCCATATTGAATATGTACTCCTACGAAGAGTTTCCTCCCGGATAACCATACAATTCCTCAAAAGTTACTATATAACTTACTCCCCGAATTACAAACGGGCTGAGAGAGCAATTGTTCGTGGATTCGGGGAACTGTGATGCCTACAGACTAATAACAGACATTGGACTGGCACTAGGACTAGTATTAGTTCGCCCCTCTGACATTCGGAGGTGCTATGATCACGGTAACATGTCCCC"/>
                    <sequence id="seq_t16513" taxon="t165" totalcount="4" value="AGCAGGACTACAAATGAATGAGCAAAGAATTACTTGGAGGGCACCCAAAAACGGCAACATTGCACCAAGAGGGCGTGCGTACTTGTCCGGGTGGTTAGCTCTGAACGGCTCCGGGTGACTATCCGTTGCCCAAGCGATAAAATCGTCGCGCCCGCCCGAGGGCAGATGACCAACCTATGCGTCCCTACCGGCTACTCCACAATCCCAACCTTAAGCAGCCACGACAAGGGTGTCGACGCTCTAATCCGGATGTCTCATCGGTAAACGAGTGCTGATGCATTGTATGGTGCGGCGTTTTGTTCTCCCATTCTTAGCGCTAGGGCTGCTGTAAGGTGGAAACTATGTTCTACGTTCGTCCGCACGGGATTGCGACGTATAACGTAAGACTAGGCTTGGTAACAGTGGCGGGACTGATGCCAAGTTTATTGAGGCCAGAACCGTCAGTGCTACATCAATGGCATGCCTCGTGCATCACCCTGACGTGAAGCTTAGTCCGGCATTTGTAAGATTCTCCCTCCCGACGCTTATTTTCGTAACTCGCCCAGCCCTGGGTTATTCATAGGCTGTCCGACAACCCTTGTTTTCATATTTCACTTTGACCAAAGACCTGGTTAGTTCTTGGGCTTGGGGGCGGCCATGCGGGTAGTAGTATTCGACAGAGCAATGAGCGGAGAGCTTAAGAGCATGAGTGGAATGGACACTTCCTCCACACGATAAGTTCTGTTGCCTCATCGATAGCAGGCGCCATTAGTTTCTTAGGCCTATGACAAGAAGCGTAGCGAGGAGGCTGGTAGGATCCCATATGGGTATAAACTTTTGCCTTGAAGTGAATCGGGAAAATTGTGATTTAACAATAACGCAGCCGACCGCGCTGAAGAGAAGTAAGGTAGCATCACTTCAGCGCATAAGACCATGATACACACTTGCGGGACATTACTGATCGCGTAAAGCGTCACCCATCAGATTGCATTTATCTCTTTGTTATTCTTTTGTCCAACGT"/>
                    <sequence id="seq_t16613" taxon="t166" totalcount="4" value="AGGTTGGCGTCTGAGCTATGTCCTCCTGGACCCAACCTAGGTAGCTATGGAATCAATTGATGGAGGACGAGGCGATAGCAACCTGTATTCGAAGCGGCTAACACGATGAGGCAGCTCCAGCATAGATGATATGCACGGTTTTTACTCGCCTAGTTTTTGTAGCGGTAATCGTGTACAACACTGAGGGTTAGGATACCGAAAGCACGCAAGCAGGGAGTCGCTGGAGACCCGCGCATCAATGGTAACTCCCTCTAGTCTTTCGTAGGGTTACAGCGAACCTGCTCTAACGCTGTGGGGCTGGTCAAGAGCAGAACAGTGTTATTCTCGATTGCGTCCCCCCCCACAGCGGGCCATAATAAATAAGCCCAGTGACAGTTTTGTGAAGCCGAGGGAGTATAACTGATGGCCGTCGTAGAGGCACCAGGGCTCTTACAATTACACTACTACTGAGCCCGGGGTATATCTACAAGGAAACGCATTATGTCCCCCTCTGCGAAGCGCGGGCCAGGAGAACGAATCGAGATTAGCGGCTGAAGTAGTCCCATGATTGGCGATCGTCCCGTCGCCTAAAACGGCCTGCGGAGAGGGCTAAGGGGGTCTCTTCGAGTGTATCCAAGGTCGCCGAATGAACAAAGAAAGTTGCTAAAATGATGATGGTGGCCCAAGAGACGTTGAACCTCTACGGGACCTGCGTAAAGCTGTCTCAGTCCGCCTCCCAGCGAGCCGCAACCGTGCAATGGAAGAACACTCCCAAATTGATTAAGTATTGATCTGATAATGTCCCAGCATCGCTTCGTCGCTGTTGTGTGCGGCAGAGACACAAAGAATTGCCGTTCAAGACCAATGATTACATCACGTCTAGCCATACTCGAGCCAAGAACAGCCGTAGCGCCGCACTGACCGTCTGCAAATGCTCCACCCTCCCAGGACATTCAAGGTGTCCGGATGAAACGATTATTGCAGACCTGGGCGCTCATAATGGGACCCCGCTGGCCAGGTC"/>
                    <sequence id="seq_t16713" taxon="t167" totalcount="4" value="TGATAGGCTAAATAGCGGAGTTTAATACTTTACCTTTTCTGTAAACCCCACTTTCTGCAGGATCTAAGGCCCGTGCTGGCCATATAACGAATCCGGTGCGATGGCTATCTGGTCGCTTCTCTACATTAACCGTATACGGTGCGGTCGCCAGAATAAGTTTTCCTCAATTTTGGCTTCATCGTTAGATTTAGGCTCACAAAAGAACTACTCCATCCATGTGAGGTAGGTGCACTTGTTACGGCCGCTTAACTCTCCTACAGTTAAGAGCGTGTTTGAAAGTCAATTGGATAGTTTAATCTTAAATTTGCGGGCCGGTCGGACATTAGAGGGTGGTTGGTGTCATCAGTTTTTGTGAGCGACCCCTCTAAGGTCTAACCAGACTTCCGTATCTGGAAGAGGACTGTATCTTGATAACTTACACAATGGCACTAAGAGGATATGTGTACCGTCTCATTGGCGGGGGTACTATAGATCTTGCATGCAAACAGTTAGGGCTGATACTACCGAGGGGCCTGAATGGAATAGTACAAGCTAGCTTATCCCATATGCACCTCTTGCTGGTTTCTGAAACCCTGGATTATAGATTGACGGGGGCCTGCCGTCCCCGACTCAGGGTGCGCCGCCGGAGATACTGATACTCATTCCCTCTTTGGGCGGGAACCCAGCATATTACTGCGGAAAGATACCAAACAGTGATGCATTAAATGCCGTACCCGCTGACCAGAATTACCGTGTCTGAAAAAACTGAACACTGCGATACGCGAATCTACTGGTTAAAGATCCATTCCTGGGTCACAAATCTGTGGTATAAGCGTCGACTTGAATTAGCAGCACGGGATCACTCTAAATCAAAATCGTATGTATGACGTTCTCGCCGGAACTGTCCACCTGTAAGCGTGAACTTAGTCTCCATTATCGTCTATGTAGTAGGGACTATATGTTGCTTCATGAAAGTAATATAATCATAAACGAGTTAGGGTTCCATACTGCCACCCGCCGG"/>
                    <sequence id="seq_t16813" taxon="t168" totalcount="4" value="CAACCGTGCCTTACTTAGGGCTTTCCTGTCTGGACACTCATCGGGCTCGACGTCGGCTTGGTTCGAGTATCGCGTGAACCAACACAGTTCGCAGCGACCGTCGCTGCGCTGCGTACTGCGCAAAACGCAGTGCCGCGCGTGGGCGAGCGCGACGAAACCATATTTATCCGCTGTTAAATAGTCGGCTAGAAGCACATACGACCGCTTTGGAGACGGTTCTTCTTGTTTGCATGTTCAGGATTGGTATCAAGCTCCGCAAGTATCGTTGGTGCGTGATAGAATGTTTTTGGCTGTATGAGTATTCTATCAGTGGTAGCGCTCCGTTATTGGTTATTACATGAAAGTTAGAACGGGTAGGTGATTGCAGGGAGTTATGCTCAGGACGCTAGGTCAATTAGCATCACTAAGCTGTATCTCCCGATAGGGACATCATGGTTTTCATGCCGTTAAGCCCGTGCCTATCCGCTCGTTTGTTAACGTCCGCAAGAACTGACCTACACGCGTCGACCTGCGGGATACAGTGGGTGCTCACCTGCCTGGTTGGCCTGCGTTAATAGGACGATTCCGTCCCCCTTAGCGGACAGCTATAAGATGAGGAGGTGCTGCAACCTATATGAATCCTTACCTGGGAGGAATCGTCGCAGCAAAGAGCTAATGACAAGTCATCTAAAATACCCAAATAAAATTGGGTAGCATACCCATAACCGGCAGAATACGATTCAAGCCTACCCCTCGCCCAACAACACTACACCGGTAACCGGAGTATAGGGCGCTGTAGACTATGCAACACGCAAACGCTTCCTCTATCCATATCGGCTGGTACCTTAGAGGAGGCGTGTCACCTGTTACGAGAATCAAGTCGTGAATGGCAATGTCTTTTGTTGCCTACTAAGAGAGAATCAGATGTGTCAAATACGCATTAGTCACTCTAGACTCCCAGAGATCTTTTCTATGCTGAATCTACAAAAATCCCTCCGAACAGGGCTCTGAACGCCTAGAA"/>
                    <sequence id="seq_t16913" taxon="t169" totalcount="4" value="AGGCTGGTTTGTTTCCCTTCAGTACGTCACACGCACTGCGGCACTGAGACACCTGCTATTGCGGTTAGCATGATGTTGCTACTAGGGCTACGGCTGTTTGAAGCGGCGTACGAGTAGGCTAAACTCGAAGGAGATGACTGGTATGGGGTTCTCCTCGCTTTGTAATCAAAATCTTTCGATGGAACGGCGTCGCAAACATGACGGTTCGGACGCGCTAGTAGGCTTGAATCATATGCATAGGTGGTTTTTGAAACTAAAGGCTTCAGAGCAACGATTGAGAGCCCAACTCCCCAGCCACTCAAAGGGTGTTCACGCGTGGGTCGAATCGACCCGGCATCCCCGCCCGCTCCTTACACGGTATGCTGTATTCTAAATTTCGCGCTGCAACACCCTTATTACATTTCTTCCAGAGGCCGCAGGTGACCAGTATCAAACGTTCATGCACTAAGTGAGAGATGCGCCCCTCCATCCGGCTGAGCTCTATTGTTAATAAGTCCAATGCTTCGAAGACGCTAGTGGTGCAGGAGTTAGTAGGCGTATGGGCCAAGTACCTGTACACTTAATCATTGCCATTAGTGTCATGAGCGAGAGAGCAGCAAGCCTCACATGTCACTGTAAGATTGGGAAACCTGTACGAGGTAATCAACTCGAGGGGCACAATATGACGTCAATGACTGGAGAACTCCCCTGCTCGTGGTATTGACGAGCCGGACGTCCGATTGGTGCGGCGATTGCACTCTGTCAACCGTTTTCCCTATAGAGTCAGGTACATCTCTAGTTTGAATTAATGGTTGTCGTGTGATATCCGGCAAGGCGACTCAGGTTGTTTATATAGTGACCGAACCAAATGTAATATTCATTGGCACCTGGTGTAGTCCGATCGGTACCAAAACTCCTATTGAGCCTTAATCTGAACAACTGCTTAACTTTCGCCCTTACGTATCGCCAAACAGAATATCGCTTCGCAACGTATAAGAGACCAACCGAAGTAAGTTGACGA"/>
                    <sequence id="seq_t1780" taxon="t17" totalcount="4" value="GGTACAGGACCGCTACCCGTGCGTAAGCCCCTAGTCGCTGGGCTCTCTGGGTGCATCCTTGTTCATGAGTAGAAAAACATTAATCCACGTAGATTAATTATTGACCCTTTTTTCTAGCCTAGAAAATGGGGATGCCTGGCCTGATTGAAAGTGAGTTTTGAGATTCTTTCCTCCTAGCAAGTCGGAGATCCCCTTAAACAAGAGCGCTGACATTCTTACTTCTAGAATATAATCTCAGAGACCGCTCGCCCCTACCCGAGATCAGCGCATGGATCCCTCGATGCTTCAGTTAGCCAACGCACGCCCCCACGTCGAGCCATTCCGCCCTCAGATCGCAGGGTCTGGTCGGTTGGTATTATGAGTGTTTATTTCAAGGAGACACGTGGGATTTGCCCTCAGATTGGGTGCTCCCACAAGCGCACCCTAGATAGTTATAACATTTCAACTCCAACTGCTTTACAACGTGCCCGGACAGGGTCGATTTGGGAGTCTCCACATGTCTACTCCCGGTATCTTGGTGTAATGCTAGACCGGCTGTTTCTGCCGCAGAGCGGCCAGGAAACAACAAGTATTCGAAGAACCTAAACCTATGCCACCTAGGCGAGCAGGTCACACGGGGGCTTACCATGTGAACTCCACTTCGACTAGAGTTGGGAGTAAGCCAGTAGGCTATAGTCATCACGAAGAGCTGATTTACATGTAGAGAACGCTAAACTCGTTGGCGTAATCATGAGAGAAATTCGGAGTGATCTGAAGAGGGACCGAGACCCCGACCTCAAAGTCGTTATAGCACGGTCGTATTGGGATGTCTGAAGTGACCGTACCTATTGTCGACGAATCGTCAGAGGCGTTTACTGCCGCTATAGTTAAGAACATTGCCTTGGCAAGTCTCTTACGGGACAGTCAAAGGCTGAACGTGACCGAGCCGAAGCGGCCATAGATCCACGCCCCCATATGTCGCCTTTTGTCGCGCGCTGAGGAAACGGAGTGCTAATGACAT"/>
                    <sequence id="seq_t17013" taxon="t170" totalcount="4" value="CAAGCACTGCTACTGTGTCAGTAAGGGATTCATTAAGTGGGTAGCCAGCTATCATACTTTATGCGCTTTACTTCTGTACTGCGATTACGGATCAGAAGTGCATCTGGTATTATCAAGGAAGCACCGGCGGGGGAGCCTCGTTCGTGCGAAGTACGGAGTGCACTATGCCCAATCCTGGATGAACATGCGTGAAGTGCTTTAGGCATCTAGGAGTAATGAGTCGCTGACGCGACTTTGTCCGAGTTCCAACCAAGCTCTCTAGGGCGCCCAGCCGTCAGAATGCCTGGGCCTCACTAAACGACTGTTGCCTGCGGTCTGTAAGTAGCTTTGTCTTCACATACAGACTCTTCTTTTCATGATAAACTCATGATCTTTCCAGTGCTAGATCAGGCTGGAACACCACGCTACTGAACGGACTTACAACTGATTCTGTCATAATAGCGACTGGACATAGTGCGAGCGGGGCTAGTTCACATAGCACAACGGAAGATAGTCTAACGTCCTACCCGTAGATTACCTTACCGATAAGAGCACAGCCATGGGGCCACGATCCACCAAAGTGTGTATTACTCAATATGTAAATTCACCAGGTCAGGGAAGGTCGCGAAGCGCGATTAGCGTACGAACCGCGCTTGAGTCTCGTCGTAAGAATGTTTAGTATTGATGACGAATGTGCAGTATTACGCCCGACGTAACACGACGCTAAGTACGTCTACCGAGTCGTTAGTCAATGTCACACCCCACACTCAGATCAAGCCGCAGATAGATAGCGTCGTGCAATACTTTCGGGTGGGTATCATGATAGCTGGACCCGCTTATACAGAAACCTCACGGTTTCTTCCCAGAGAATATGCTCATTGGGAATAGTAGACAGATCTGAGAGGTCTCCGACAACCCGGTAATTTCAACCCTTACTGGCGTCTATACCACTAAACGCCGCACTGTTTGTTTGTCCACGAAAGGACAGTCGGGGCCACCGTTCGCAAGGGTCTAACAAAGT"/>
                    <sequence id="seq_t17117" taxon="t171" totalcount="4" value="ACAGAATATGGTGCGGGACTTTTAACAACCTGCTGACACTGCATTCATTAAAGCGGCCCCTGGCACAACGAGGGATTCTGTCGAGTAACAGCCACTTCGAACTCCCGACTCAGGGAATAAATATTATGAGGGAGTTAAACGCTGGTCGCGGCTAGACCCGAGAATGCAAACTCGGGTCTATTGGACTGGTCGTCCTAAATGACAAACCTCGAACTCTACACTCGTTAAGCTTTAATTTACCAAGGCCGATATCTGAGCACTCAACAGAAACTCTAAATCCCGGAAGCCTTTACAGAACTTTGTGTGATTCTTACTTGACTGAGGACACTTACACCGCCACTGCCTGTCCCGAGCACGTAACCAGAACGGTATTTAAGAAGCACCTAGTGCTAAAATTACATGGAACTCATGGCCATCCTATAAAAGAGTTCCCTGTCATAAGGAACGGAGGTTCTGTCTAAACTCGAGGCTCATACTATATCACAGATAAGTACGATAACCGAATACTAAGTGTGACAAAGTGCCGCGGTAGGGTCCCAAAGTTTAGGCGAGTATGTAGATCAAGGGACAGCAGACGTGATGAGGTTATCATTGCGGCTACGACACCCTGGTGTAAATTGTTTATCTGCCCACACTTGGGGCTGCCTCAGTAGGCGTCTTTCATAGTTAAGAGCCCTGTAAGGCGCGACAATCACGCAAAAATTGTGACTGACGGCCCATAGTTAAGTTTCAGCGAAATTGACCGGACCCGTGTATAAGACTAAGCATCTATAGGGCACTGATATTAAGGTAGTACACCCTTACAGTAATAAAATGCGAATGCACGAGAGGGGACTCTAAATACGTCTCCCTTACCGCTGAGGCTGAGTCAAAGCACTCACCATTCAGCACCTTAGTTACCTATAGTAATCTTAAATCATCAAACTAAAGGTTTATTCTCAATGCTGGCGGGTTCAGAGGAGGTAATGGGGGAAGACCCAGATTAGCCTGTAAGATTCGG"/>
                    <sequence id="seq_t17214" taxon="t172" totalcount="4" value="AAATTGTGCCGTACGTTGCTATATAGTCTCTGTACACCAAATAGGCACCATTTCTTATTGATTGGAGTATTCCGGGAACCAACATCACCGGGATCGCACGCACCATGCCGGACAACGGCACCACCCTCAGAGAGATGCTCGCACGAGCGAGCAGAGACTAGGATGTTCTGCTTTTAGATCTTTCTCTATAAGGACGGCCGACCCATGTTGAGCCTTGTAAACTAGTTTCCAGGTTGTGCACTTGTTTGTTACCCTCTTACTTTGTTTGGTAGCAGATAGGCTGCTGTTAAATGAGTGTATATCCTATTAGTCGTACCGGTTTAGTAATGATTTATACACGAAATTAAGTACAGCTACATGACGCCAGGCCGTTACGCCCATGACGCTAGGTGAGTTTGACCGAGTACGTTATGTCTGCCTTTAGTACTGCAATGGATTCCAAGGCCGTAAGTCCGCGCAGAAGTGCACGATTTTAAACGGTCAGAGTGTCTGACCAGCACCCAGCGAATTCCGGGTTTCTGTGGGTCCTCGGGTGCCAGGTTCGCCTGGTTCAAATGGAAGGTTCCGGCACGCAGTCCGCACAGGTCTTATATGAGGCGAGCGAGCTATCTCGTGGCGGAATGTGTTGCGATCAATCCCCCTAGGTAACGGCAAATCAAGCCTGAGCTAATACGCCTCGATACGACCGGGGAGCCGCATTACAAGGGGAATAAAACTATCCCCAACAACCCGTTGGGAAAACTAACACCCGCTATAGCCTAGACAGAAGGTGCGTAAATCGCGGCTACACGGCCTATCGTTCTTGTTGCTAGCCGGTTGTTCCTATAGATGAGGAGGCTCAGATATTAACAGAAACAAGTAAGGAATCGGACTAACGTGAGTCGCCACCTGACGACGTAACCGTCGCAATAAGGACCCATGCTTAACTCAAGACTCCTATAGCAGAGACGCATGGTGAAGCTACAAAAAGGCATGCTGGCTGAGTTTTGGACTCTCATAA"/>
                    <sequence id="seq_t17313" taxon="t173" totalcount="4" value="CCTTTCAAGAATGATGGTACGTCTGCCCTGCTGAGGGTGGTGAGGTTGTTAAGATATGTTCTATTCCAGTCCCCTTATGGAAGAATCCCGAAGTATATTCTGGTACCGCGCCTTTGTATCACCGGACCGAGAGAACCCGCCATACTAGGCCCGGTCCTTTAAATTAGGTTTACGATAAATTTGGGTGCCACAATCGCGCCTAAATAATAAGCTAGTAGGCCATGGTCATTCAATGTAGTCATTTTACATTATTCTAATCGGCCGCTTGGTAGGGCCAAGCAGCCCGGCCTCTGTACCTTGCCCCGGTAATCTAGGTCCCTTAATGTCACTACTGTGTTCCCCATCCGGTTTGTCGCTCGGAGCGTACTCCCCTGTGGTTGTTTTTAACGATCTCTGGCTAACGCCTGACGCTTGGAGTAGAATAGTGGGACAGACCCGTTACTACAGTCACCTGGTCGCTTTTAGGATGGGGCTACGTGGCCGCGAGGCCAAAGCTGCCTAGCGGGAAGAGAGCTAACCGCACGTGCTACGTGGTGAGTTAGCGAGCAACTGCGTGTGGTGCGAAAAGAACGCCCCTTTGTCCAGAAGTTGATGAATAAATAAACGCTCCTTGCGCACCTCTAGGCTTATGACAAGTAATTGAACTCTCGCGATTGCAGCTAGCCGGCAAGACACACGACGCGCGGCCTGCATCAATTTCGCTATGTTAATAATAAGGAATATGCGCTTCCAGAGTAAGGCATAGCGCAGCATATGACTCCGACTGGTCCTCTGAACGGACAAAGTGTCAGGAATCGATGCCTCGGGGCGTTAAAGCATCATCTCGTAATTGCTTTATTGCGAAGAAGCCCGTGATATTATGAGCAATGGCGATGTGCCCTATCGAGCGCCTGGATATTTTTCCTTCTTTCTTGCCCTCGCACCGTGAAACTGCCTTAATACCAGCAGTACACTGTCATCCGTGTTGTTCGGCCAAATTCCTCGCCCTCGTATATCAACG"/>
                    <sequence id="seq_t17413" taxon="t174" totalcount="4" value="TGTACAGGACCACTACTCGCTCATAAGCCGCTGGTTCCTACGCTCGGTGGCTTGTCGCTTGTCCACGAGTAGAGAAACTTAATTTTACGTAGAGTTAGTATTTGCCACTTTTTCTAACCTAGCAAATGGGTAGGCCAGGCCTGATTGAAATTGAGTTTAGGGATTCTTTCCTCCGACCAAATTGTAGATGCCCTTAGGCCTGGACCCTGACTTTGCGAATTCGAGCAGATAATCTGAGTCTCCGCTCGCCGATACCCGGGGTCAGCCCGCGGTAGGTACGTTGCTTCCGTTAGTCAATGTACGCGCGCGCGTCGAGACAATCCGTCCCCCTGTCGGAGGGTCGGGTCGGTTGGTTTTAGGCGTGTTTTTTTCTATCAGTCACTTGCGATTTGCTCTCATATTTGGATCTCGCGCAACTGCACCTTCGATAGTTCTGACGTACCCACTGCGACTGGCTTACAAGGTGCACTTGGGCGGTCGATGTGGGAGTCTTCAGAATGCTCCTCCGGGTTTCCTGGTGTCATGGTAGATCGGCTTTCTCTGCCGCAGAGCGGGCCGGTTACAGCCTGTAGTCGCAGATCCTAAACGTATACGACTGGAGCGCACGGGTCTAACCGGAGATAACCCTATGACATGCGCTACGACTAGTCTTGTAATTCACCCAGTATGCTTTAGTCCTCATCAAGAGACAATCTACCAGTAGAAATCGCCAAACTCGGTGGCGTAATAATTAGAAAAATTCGGACTCAGCGGGTTAGGTACCGAGACTCAGACCTCAAAGCCGTTAATGCCCGGACTAATTTGGAAGTCCCAAGAGACCGTTCGTATTGACGACGAGTCGGCAGAGGCGTTTACTCCCACTATAATTAAGATCATTGCCTTGACAAGTGTCTTTTCGCAAACTCAAAGGCTGAAAGTGACCGACCCGCAGCGGTTATACGTACTCGCCCCCATATGTCACGTTTTGTTGTTGCCTGAGTAGACGGAGTGCTATTGACAT"/>
                    <sequence id="seq_t17513" taxon="t175" totalcount="4" value="ACCTATACGATTGAGAGTCCGCACGTGCAACTGAGGTTATCAAGTTCGTAGGGTTAGGTTCTAGTGCAGATAGCGTCCGCATACATTGGGGGGTATCGTGTTATCGCTGCATTAGCAATCGCCCTCAAAGGTATTCGACAAAGTCGCGCGCCAGCAATGGTCATGAGGCTTGCCTGGAAGATGGGATGTCCAAACGCGCCGAAGTTAAAAAGCATTTCGGCCGTGTGACGGGCTGCCCTTATTTGATATTCTAGATTTCCACTGGCGCGTAAACGCAAGACAACGTAGCACTCTCCGTTGCAACGATTCCGGTGGAAAATTCCCGCGACTTCTGACCTACCAACTCCTTTGAATGATCTGCACTATCTACCATGTGGCATTACCATAATCTCGGTGGCTCACGTATGGCAAGTTGATCATAGGAGGGCTACACACCTATTAGAAAGGAGGCATGCGGGCGATTCTGACCCTGATCCGTGACGTCCCTGGCACGGCATGTTTGAGCACGCCGATATCCCTAATATCGGCACCTCTCGAGTTCGAGAGCGAATGCTGACGGAGTGCAAAGTAGAGGCCTCTATCGAAAGGCGGTCGAATAAGTTGGAGTGTATAGGGTACGTGCACGACTGAGATATGTTGTTTCACTCTCTCAAATTGTGGACTCCTTCTTCTACGCAGACGATTGTTGAAACGCACTTGGGGAATAGTCTCGTTATGTCATAGGCACTGACTGTGTGACTAGCAGGTAAGTAGACGAGTAAGGTACTTCTTCAAAACTGTATAATGATCCGGCGTCCGTTCCACGCCGTATATAGCTGACTTGTAGCGCACAATTATTTGTCATCAAGCAGGTGACGATGTCGGTAATGGGAATTTAGAGTTACTGGCAGCGACATTATGCTCTTCACTGCCGGACCGCGCACCCTGAAACGACCGTTACTCAAGTGTTTTATGTTGTGCCTGGGTGATAAGACTATGACCGGTCACACCGCTATGTGTA"/>
                    <sequence id="seq_t17613" taxon="t176" totalcount="4" value="TAAGCATTGCTACTATGTCAGTAAGGGAGTCATTAAGAGGGAAGCCAGCTATCATCCTTTATGCGCTTTACATCCGTACTGCGATTACGGATCAGAAGAGCATATGGTCATATCAAGGAAGCACCGGCGGGGGAGACTCGTTCGTGCGAAGTACGGAGTGCACTATCGCCAATCCTGGATGAACATGCGTGAAGTGCTTTAGGCATCTAGGAGTAATGAGTCGCTGACGCGACTTTCTCCGAGTTCCTACCAAGCTCTCTAGGGCGCTCAGCCGTCAGAACGCCTGGGCCTCACTAAACGATTGTTGCCTGCGGTCTGTACGTAGCTTTGTCTTCACATATAGACTCTTCTTTTCATGAAAAACTCATGATCTTTCCAGTGCTAGATCAGGCTGGAACACCACGCTACTGAACGGACTTAGAACTGTTTCTGTCATAATAGCGACTGGACATAGTGTGAGCGTGCGAAGTTCACATAGAACAAAGGAAGATAGTCTAACGTCCTACCCGTAGATTACCTTACCGATAAGAGCACGGCCACGAGGCCACGATCCACCAAAGTGTGTTTTACTCAATATGTAAATTCCCCAGGTCAGGGACGGTCGCGAAGCGCGATTAGCGTACGAACCGCGCTTGAGTATCGTCGAAAGAATGTTTAGTATTGATGACGAATGTGCAGTATTACGCCCGACGTAACACGACGCTAAGTACGTCTACCGAGTCGTTAGTCAATGTCACACCCCACACTCGGATCAAGCCGCAGATAGATAGCGTCGTGCAATACTTTCGGGTGGGTAGCATGATAGCTGGACCCGCTGATACAGAAACCTCACGGTTTTTTCCCAGAGAATATGCTCATTGGGAATAGTAGACATATCTGAAAGGTCTCCGACAACCCGGTAATTTCAACCCTTACTGGCGTCTATACCACTAAACGCCGCACTGTTTATTTGTCCACGAAAGGACAGTCGGGGCCGCCGTTCGCAAGGGTCTAACAAAGT"/>
                    <sequence id="seq_t17713" taxon="t177" totalcount="4" value="AGCTTCGTTCGCTGTCTCCAGTGGCGGCGTGTCCAGTTACGAGCTGATGCACCTCGGATTCAGGCTGAGCGATTTGCTGCTCAATTGGGCCTGCGCACGGAGGCGGATTTTTTTCAGAGCATGAGAGTGGCACAATTTTGAGGTAGATGCGACGAGCCGTTAATGTTAAACTTTAGTCAGCGGCGGTCCTCACTAACTTACAGAGAAATCCGTCCCCTACTGAGGCACGCGTCTTAAACTGGCCCCTCCCATATGATTCACCCACCTGATGAGTATGAACGGTGACCCCTGCATCCAAAGCATAGGCAGCTCGCTATTCTGTAGCCCTATCCGTGCTAACCGTTTCACCGTTGCCCGAGGATCGACACTCGGCGGTCAGAGGTCCATGTTCCTCCACCTAATTGGTCAGGAGGCTCCGGCTATAGAAGCCCCGACTATCTTTTATTGGAATAGACAGGCGTACTCGTAATCCATAAGACAGTTTATATCACCAGGACACTTCTACTCAGGTCATCACCGCGAACGGGTTAAGAAGGAAAGGCGGCAGCAAGCCATTACCCGGTTCGATACCCGTTGTATGAATCGGTCAATACTCGGAGATCAGTGAGCGCCACATGAGAGCTAAGAAGAGAAATTCAATCATCAAAACAAGTAAACTACGTCGAATCGAATAACCTCTCTATTAGAATTTTGTTATTAGTGGGTGCTTAGCCTCAGCCCGAGAAGAGGACACGAGCTAGCTATAAATGTCAATTTGTTCATTGACTTAAATTCAACTGTTCAACGTATAAAGGGGCACTGAGTGTCGGCCGAACCAATTCTGGTTAGGACTGTGTAGACACATAAACCACCAACTCGTTGGTTTCGAAGCACAAGCAAATTGGCTTAATATCTGACAACACCCATGTTCCCTGAGAACAAACGGACCAGAAGAATCAAACAGAGAAACTAACCGTAGCGTGGTGCACACCGGCTGGCATACGGAGGACCCCCAACGTAG"/>
                    <sequence id="seq_t17813" taxon="t178" totalcount="4" value="ATCAGTCTAACAAACGTGCTAGCATTCATAGAATCAAAGTCGACCCAATAGGAGAGAGGGAGTAACAAGCTGGCGAGTCGCCGGATGGCCGTCGTTGCCTAGGAATGTTCCCGGGGCAATAAATGGTCACGGAATTATTATCCTGACGCATCCCTCTAAGAGAAGACCCTGTACGCTAGTTTATCGAAGGGGTGAGCAACACTAGAACCGCTAATTGGCAACGACCAAGCCGTAAACACTCTTATCCGGAACTTTCCCTAGACAGCCTATGTTGCACCATTACAATGGACTCTGTGTTCTTTTCTGACACGACGTGTTAGAGACGGTGTATAATAGTCAGATTGCCCTTCTTCGGCACCTATGGGTATGCCCGCTATCAGGTGCAACTAACTTTATATGCTCTTGGCGCGGTTGTCCTAACGGTCTAGCGGCCATGTACGCGTGCGGTATAACTACATTCTACAAGTCGAGACAAGGTGGCGTGTTGTTTATTATTCGCGCGTTAGGATTCCCGCTTCGCTCACTAATTTGTGCAATTCCGGAGACGCCGACTGACTCCGAGGTCGTACGAGTCCCCTTGGTATCAGACTTAGCTATTACCTGAGACCTTGATTATTCGTTAACTCCGTACAGGCTATCCGCCTGGTTTTGTATTGCTCTTCAATCCGTTAATAACTGTTTAGCATGAATAAAACGCACCCCAGCTCTAAACGCCACGAGCGGCCGCCTCCGCAGTTACTGGTACCTTGAAGGTAGTAGACCTACGGCTACATGGGCAGCCACAGAGCTTGTACGACCTCCTACCGGTGTAATCCCTTGTTTTAACGGTACTCGTGATAATGCAGAGTCTGCCTTACCAGCGGCCCCGGAGCTGAACAGCACCGAGGCCCCTAGACCAGAGAAGGAGGCAACATGCAGAACACGCGGTCAGTCAAGGAGCCAGTGAAACGCGTCTAATATAGGACCGCAGTAAGGTTTTGGTCAACCCGGTTTCACCCTT"/>
                    <sequence id="seq_t17913" taxon="t179" totalcount="4" value="ATCGACCTCCACTGTTTGCCGTTAAGGCGGGTACCTTTACGAGCTTACATACCTTCAATACTGGCTGAGCGATTTGAGGCCCACCGGATCCTGGGGACTGAGCTGGATTTTTGACAGAGACTGAGATTAGCAGTTAATTAATTTAGGTGAGAGCGACCCTTACTGTAGGTTGCTCTTGAGCGGCGAACTACCCTAACTCACAGAGATATCCTTCCCCTACTCGGTTAGAAGCCTTCAACCGCGCGCTCGCATACATTCCCCTTACGTGCTGATTATTCACCGTGGTACCTGCTTCCAAACAATAGGAAGCGCGGTACTACCTAGCGTTTACCTTTCGACCCCTAGATCAGATCCGCCCTAAACGTTACCCGACAGTAAGTTGTCCACGTACCTTAGCCTGATGCTTCCCGAAGCTCTTGTTACCCGAGACCCGTCCATTAGTTACTCGCAGAGGCAGGCGAACTCGCAACACGCGGGTCCGCTTTTATCACCATAACACTCCTATACTCTTCATCAGCGAGAGGGGCCTAGGGAGTCATGGCCGCTCGAAGTCATTAACCGGTACCAATCCCGCTTTACTAGTCGCTGAATAAGCGCAGACTTACGAACGTCTAACTCGACCTAAACAGTGTTACTCAGTCTTCAAAACAACTAAATAACGTCGAAGCGTTGAACACGCCCACAACGCGTTAGTGTGAAGTGGGTAATTATCATCTCAGCTATGAGCTAATACTCCCATACTATAGATGTTAAGTATTTCAGTGACTTTAATTGGACGGTTCAGCTAAGCGCTGAGCCCTGACTCTCGGCGGTTCAAATTTTGATTAGACCTGAAGAGAGCACGAGCCCTTAATCTCAGTTGTTTAAAAGCACATTCAAAGCGTGAACATACCTGACGACACGCAAGCACAGAGATAACAGCCGGATGTCCTTAAGTACGCACGGATACTAGGTGCACTGTGATGACGGTCAGACCGCATTCGTCCGACAACAAATATCG"/>
                    <sequence id="seq_t1880" taxon="t18" totalcount="4" value="AAGGCGAAGACGCTGCGGGTACTAAAAACGCCAGGCCCGTAACATAAACGATAGGACTCAAGTGGACAAATGACCTATCCTTCTGTCCGGCTGAAGAGGAATGAGGGATTCCGAGGCCATACATTGAGTCTGAAATCGTAAGATATCTCCCCGTAAAAGGCCATCCTCACTTTCCACGGCCCAGTGATCTGAGGTAACCGCCGAGACAAGCTCGGTGTCAACAATTCTTGTGGCCACTACCGAATCCCCGTAATTCAAAGATTAGCTATTACTCCCTATACTATCCGATTATCTAGTGCATTCCCATCTTAAGCGTTACCAGACCTTTCACAAGCACAATAATTCATCATTTGGTTATGTACCAACTGCTTACCGATGAAGCGTGGGCAGGATCGCTATGACTTACGGCAGTCGTCCGTGCGAGCGAGGCCCGAGGCTTGTCTCCGACAGGACTGATGTTTTCGTAATGCCGCTCCGTAGCGGAATCTGCGTACATAGAGGGGTAACATTACTGAGCCCTCTCTAGGCATAGGCCATAGGTGCTACTTCGCGTTACTGAGTAAATGTCAAGCTGTGAGTGTCAAGTGCCAGTTCCCGGACCACCTTCATGTTACCCGCCGCGCTAATCGAGCCGGGATGCAGGTCTTCACAAGATGAGGCGCCGCTTGTATTCGATCTCGCAGATCGACAGCCATCGCTATGGGTTCCTTAGACCCGGTACTGCCGCCTAAGTAATATAGACAAGCATGAAGACCGAAGGACGAATGCAGGCCGGTTATCACGGGACCTGCAGAGGTGATGTTAGGCCGTCTTCTATCTTCATGAGGACGCTTGATAAGTATCCCAACGGGACGTGCCCTAGGAGCTCGCCCCTGTGTGTACAGGTGAACTGTAGCTTGATTAAGTATTATCGAGCGTTATGGCTATGGGGTGCAACAGTTACTTAAGATAGTTGTATACGGAACCGGTATGCCTAATGCCTGAGACTCTGCCGAACCGG"/>
                    <sequence id="seq_t18013" taxon="t180" totalcount="4" value="CGACTTTCGCACCCGCACCGCCAAACCGTACCCCTGCTCTGTAATCCGTGATTCGCTGTGTCCAGCTCAAAGCCTTTGCAGACCTTGCAAGGAAGGCAGTAGCCCATCCTTCCACTAGAGCTAACGTCATTGTGTGGATGTGAAGGCGCCCAAACTTTGGCGGTCTAACTTGAACCGTCTCAGAATTGTTGGGAACTATAATTCTTTGCGACACTGGATTCAACGCGCCTGTTCTACTTTCGTACGTCAGTTTCGGTAAACCTACGCAGGTGTGCGGCCCAAATAAAGGGTGTGGCCATAGTCATCAGTTTACCGGTTGTCTAACTGCAAACATATCAAAACGGCAGGGTCGCTGCTTTCTATAGCCTGGGAAACGGTATTGCCCTGGACCTGGTCACAATGCACGCCATCTCGCTGACAAGCGTGCTCATGTTACCGCTTACAGTGAGTTATGGCTAATCGCGGGCATAATGTGGTAAGAGCTCAGCCTAACCATGACGCTCTCATTGGTCTCGGAACGGGTTTCACACCGGCGAATAGAAAGTCTGTATGACGATTTGCGTCCCTCGAGTTAACGCCATTTGATTTTGCAAAGTAGGAACTCATGTCAACCCGTGATGCCTGTTTCAAGACAAGACATTAGCTTATGTATGTGTGCTAAACAGAGGCCGCCATCCCTCTGTACGTGAGTAGTAAGATACAACTAATGCCGCCCGTCGCGACCTGGCCAGGCGGAAGCCACTAGCTCTCACCATTAGTAATAAGAATCATCGGCTTATGTGTCACACCACCATCCTCACATTATTGTCGCTCAGTTAGAGGAACGATAGAGGCTCCGGTACACCGATACCAATTTATCGCGCGAGCGAGGAGAGATAGACATCAACGGCGCAGTCATAACTGGATCCAAACGTGCAAAAGAACTGGCTCGCTTAAGAAGTACCGTTCGATTCTCGAATTACAATAGGAACAGGATCCTCGGTTTCCCCATGGTATCGCG"/>
                    <sequence id="seq_t18117" taxon="t181" totalcount="4" value="TGCAATACATGAGGCCTTCATCGATCGCCTCACCAATGCTTGACGCCCTATATCCACCACACCGCTTCTCTCTGGAGCTACCGCCGGCCGGGTACCGCTGAAGGAAGATCATCTGTCCAAAGGTGCCACGATTACCCTTTCTATATCGACTTCTATTTGTATCGGGCGTGTGAACTCAAATATAGGATAGTATCCGAATGCGTTGTCCCTTTGATCATGCCTGAGAATGAGGTCAAATACTCTTCGCGCCATATAGACGTTCTCCAGGTGAGACACGCTTGAGAAGGTTCTACAAGGCAAGACACAACCGTCACGTAGAAAAGTCCTCTGAAGAAGAACCCCTATGGAGCCACGGATCAATCAGGTACTCAGGGATTATGCTCTTGGTACGGTCGAGACCACGTGCTTTCTTATCTTGCAAGTACCGAACTAACAGGACGATTCATAACGTTATTGAAACTTCAAGAGACATTGACCCAAAGTCGATTGTACTCTGTTTCTCAGGCACTCCGTCGGTAGTTATCTCGCGGGACGAGCTTCGGGTTCGTGCGGAAGAACTCGCTTACGTGGCGAAAGTAGAGAGTGGAACTTCAGTGGCCTCCAACTGTAGGTCTGCGCGTAGTGCAGTTAGGCTAATGATAACGAGCGCCGCTATTAAGCACCCACATCTCCTGTATCGGACAGAAGCTTGTGTGGATCACCGAAGAGGTATAGATTAGGATGCTTGTTTTTCATGAAGTTAGAACTCCCAACCACTTGTCACGGTTTAAACTTGACTAAGTTAGAGGCAGAGCAAACCCTTACCTCCCGTCTGGACGTCTTCCCGTATATCTACAAATACTGGACTAAGTCCAGCACATGAGGATAAGGCATAAGGCAGCCCATGTAGATCGCTTGAATATGTCCTGAATTGAACAACTATACGTATTGTTGCTGTATATCTGTTTCTACACGGCATGCCAGCGGGCGGCAAGGATTCCCGGCTCTGAACGATGGCCCT"/>
                    <sequence id="seq_t18214" taxon="t182" totalcount="4" value="GACGGTAACCCATGCCTCATTAGATTTAGACGCGGATCGTTTGCACCATACCGCCCCGCCACCGATACTGTTAGCACCTATCTAGTGTCGGTAAGATGTCAAGCCACTCCGGAAGGCAATATGTCACCACCCACCAATTACTTGACCCCCTCCGTTTAACTCGTTGGGTACGCGTTCAATCATAAGATGAGTACGACTCGCGTAGTCCTGCGTATCTACACAGATAATAGCGTGTACTAACGGTTCATATTTCCTTACACTCTCCCGTGGTAAAACTAATTACTACGCTTTGCAGGCCAGGGGGAAATCCATTTCTCCACGTGAACTCCATATCTAAATTGTTATCGCCTTGGCGGGGAACAGGGTTGTATCGCAGAGAAGCCTAAATAGCACAAGGCGGCGCCGGCGTCTGACCGTATCTATATTTGTTGAACAGCTATATTTAGAACGTTTCCGTTTCATGAGGAGCCATAGACGAGACCTCTAGCGTTCTCTGTCCGGAAAACAGGCTGTTGGGAGTCAGGCGCGTTCATAAGCATAACACTTTATGACTTGAAGGGCGATAAAGATTCAAAGACGCGCTTGGACCCTAAGTGGCTCGAAGAATCCCGGACGCGCCATACTAACATAATCTTGAAATAAATGTGGCCTGAAGCTCCGCCGGCTAGCTACAGTATGCGCCACTCTTTAGTGTGCATCCCATAAGATGATTTTTTCGCCGTGATAGTTTGTGCGTCCCTCCGAACTAACGATGTGATGTTTTCGTGAAAACATGACATGGTCATAGGCGAGGCAGGCCGCTCCTAGGGGCGCCTACGTACGTATTCATTTCTTCACTGCGTGTACTAAGCACCGGTCTATCATGCCACCCGGACCTTGGACCACACTGAGCCTAAGCCTACTGCACAAAGCTTACGACTCTTTGGTGGGATAGATTATCCACGTTTCCAGTTGTTACTGCGTTCGACCGCAGGAACGCTCCGAGCCGCAAAGATCCGCA"/>
                    <sequence id="seq_t18313" taxon="t183" totalcount="4" value="CGCCTGTCCTCTGAACTGTAACCTCCAGCACGAGACATATGTACTTATGGTTTCATTCTAAGCAGGACAACGCCATAGAAGCACGTAGTCTAACCAGGTAACGGGATGAGGCAGCTCAAGCTTCGAGAATATGCACGGTTTTTACTCGCGAAGTGCTTCTCGGAATATTCGTTTACCCGACTGCAAGTGTGGCTACCGCAAGCACGCTGGCCGGACAACTACGGAGACCCGGCCATATATGGGAGCCCTCTCTAGTCATTTATATGGTTATCTTGTACCTTGAAGAACCTCGAGTGCGTGCTCTAAACCGGAGCAGAGGTATTCTCGATCGCCTTGCCCCCCACAGCGAGTATTGATATAAATGCCTCATGACAGTTTAGTTAAGCCGAGGGGGTATAAATGCTGGTGCTCGCATAAGCACCAGTGCGCTTACAATGACGTTACTACTTATCTCGCAGGAAACCTACAAGGGCACGCAATATGTCCACAGATGTGAAGCGCCGGCCAGGATAACGCGTCGCGAGGTCTCTCTGAAGTATTCCCGCTACCGGCCATCTTCCTATAACCTGGAGAGCTCTGCGGAGCGGCCTAAGGGGATAACTACGGGTGTAGCCTAACCCTCTGAATGTACAGCATACGTTACTAAATTGATGATGATTGCATAGGAGGCCTGGAACCGCTACGTGAAATTCCCCCACCTGTCTGACCCGGGCTCTCAGCGAGCCGCAGCGGTGAACGGCAACAAGGCTCCTCGTTGGTTTAAAGCTTGATCCGAGAATTTCCCACCATAGATTCGGGGCTGTTGTGTACGGCAGAGAGACCATAAATGGCCGTTCATGTGCCACCATTATATCATTTCCAACTGTTCTCGCAACAAGATGAACCGCCGCGCTTACCTGTGACTCCTCATTTGCTCACGCCACCCAGGACATCCCAGATTTCAAGATCAAACCATTATGGCGAACCTGGGCGCGCAGGATGTGAGCCTGCATGCCACCCC"/>
                    <sequence id="seq_t18413" taxon="t184" totalcount="4" value="GCTAGGACTCCTTACTTGCGCCTTGGGTGCTGTCACGAACTAGGTCGTGCCTCTTTTACGTAACCACGGATCAAACTAGGAGGACGACCGTCGCCCGCCACGGCGGGACGCTGTATCATAATTTTACCGACGAACGTTATGCCGCATGGACGGGACGCCTTGTCACTACGTGCATACGTCGCCCATGTAAGCTTGAATAATGGCGTATCGCGTTTTTTCTAGTTGGGGGTCCTTTGGGGGGCTCTTCCTGCGTTAACGGAAGTTTGGTGTCGCTACCCGCACCGCGGTGCTTCAACGAATATGGTAATGGGCTTAGCGTCCATATAATGGCTGTTGTATCCTTTCTTGCAGATACGTCTTAACTCAGCCATCTATAGATTCTATGGTGAGGGGCAACATCCCAGAACTCTAACCAGTGAGCATTGGATATCCGACAGTGTGTGCGGTCGAACTTTCACAATGTTATACCAGAATATTTTCGTAAGCCTGATAAACCGACGCTCCCGACTCGATAGCTAATAAATGTATTCAACAGTATGTGACGTACGTCGTCCGGTCTCCTTGTCCTTAACCCGTCAGCTTTTCTGGTATAGTTGCTGACATTGCAGCAATTATAGCTAATCTTCATGGAGTGGGCATGGGACTCTGCATAGATTGATTTGTACCTAGTCTGGGCATCCGGGGAATTTCTGAATATACGGAAGCTCCCAGGAACCCTTCGCATATCGCGCATGTCTACTCATTAAGACGATACTCCTTCGTCAACACAGCACTTAACTTTGATATTCTTCAACAAAGCTGATTGATGCTTGCAGAATCTACCCCACTCGTTCACGGCTCACGAACGAACCGAAAAATATGAGCATGCTGTGCTCGGCAGGAGAACGCCCGAAAGCATCCTCTGCGTACGAAATCTCATTGCACATGGACGGATTAGTGGTAGTTCCCCTTATCTTGTAGATAAAATCAGATCTAAACTCTCCGCAATTTCGCGCCCACC"/>
                    <sequence id="seq_t18513" taxon="t185" totalcount="4" value="TGCTCGGCGTCAATCACAAGTAAAAAAGTTTTACAGCTTGTTACCAATTGACTCAATACAAGAAGGACGACGCCATAGCAGGGTGTACACGAATTTGCTAACGAGGCGACGCACCCAGATCATATATAATATGAATCCTATTATATAGCGAAAGCATCCTCCGACGAGACGGGTAAGAGTCTGCAGTCGTGTGGAACGCAATAACCGGAATAGAAACATTCTGCCGACCTGTGCAGTATCGGCGGCTGCATATCGCCATTACTCTGGAGCCAGGGAGCGTGGATTCACCTTGAGGTCCGAGTGGTAAGCTGATTGGTACTAATCTTCCTAACTTCTACTTCCACCACGGGCAATGAGATATGTGGCCACTGACAGTAGGCGAACCCAGAGCGAGTATAGAGGGTGGTGTACGAATAGACTCCGGTGCTCTTACAAGTAACTTGCCACTGCTCTCGTCGAGGACCCGAAAGGATACGAAAGATTCTGCCCTATCCTAGTAGCGTGCCAGGGCCACGAGTTATTTTTTAAGTCCGAAGATGCACCGTCAGTAGCGATCATCCCCTCCCTGGGACCGCTCTGCCGCTTAGGTGCAGTGTGTAGCGTGTAGTGTCTTCCAGCTCTCGGGCTGTACCAAGAACGTTACGGAATTTAATAGATTTGACCAAAAGAGTGGATACCTCAAGATGTCCTCGCGCACACTGTCTCCCGCAGGCTGTGCGATCGCCTTATGCGTGCCAGGGCATATGACTCACACGGAGTTTAAAGAAGTAACTGTTAATTTCAGAAATTAGCTTGGTGGGTCCTGAGAATCCTAGGGACATAAAGAATTTCTTTCCGTGTCAAACGATAGCATCATAGTGTAGTCTACCCTACAGAAGAAAAGCTTTCTCGCTGCCCTTGAGGTAATAAAGTGAGCGGCCCTGCCAATATAAACAGGATTACGGGCGGCCGCCCTAATGCGAAAGCTAGGCGCCCGACAACGGAGCGCGATTGCCAGGCC"/>
                    <sequence id="seq_t18613" taxon="t186" totalcount="4" value="AAACTGCGAGGTAGGCTGCACTAATAGTGTGGGCAATTAAAACCTTTCATTCCTGGGCATAGGGTAGTTCTTGGGATGCACCGATAGGTTAGCTTATATGTGCTAGTCTATGCATTCATAGAATCGCCTTGCCGGTTTACGAATTCGAATCGACGTCACCATCGTTAGAAATCAGCGACAGTGTACGCCGAAGTCTGACGCTAGGCCGATGTCTAGTGGAATCCATGCAGACCCATATCGGTGCCCGCATTCAGGATCTGTGGGCCTATATCTCAGAAACCCCTTTTTCATTCCATTAAGTTTTGGAATAGCACTGGGGGCGGTTAACAAGAATGAATACACCCCGCCAATGGGGTAAGAATATTAGTGTCGAATGTAACGGTAGAACAATCTGTAGTCCCTGGCGAGATACACAAGCGGGGACTTGTAACTGGACTTCTTAAGCTGGTGCGGTGGAGCTTAGTCGCGGGGGATACGTGCTGCCTGATCTCGATACCATAGTCGCGGTCGTGGACGGCCCATCGGCGTTTCCCCTGACAAGATAACGGGGATGGTCCGCTGATTGTTTTTCGTTTCAAGCTCGCTAACATTGGACTCAGGATGGGCTCTCTCCTCTTCACTATGCGGTGACTAGGATTATACCACACGACTTTCGTTGCATCGCCCGTACGACGCCCGATGGAACGAGCTTTATAGAAACGAAGTACCATAATTGTTGAATCCCGCGACGTAGTACCTCAGTACAGCTTGGAACGGCTGTTGTTTCCCAATTTCATCAGAACACCTACGAACATGTTCCTCTAGGATAGCCATACAATTCCGCAAAAATATCCGTATCACATACAGCTCTATTTACAAGCGGACTCGGAGAGCGAATAGTCGAGGCGTAGGGGAACACGGTCGTCGATGTATTAGTAACAACCACTTTACCGACCGCAGATCGACTGTTATAGTCCCGAGCTGACTTTCTCGGGTGCTAACCATTGGGGTATATCGCCCC"/>
                    <sequence id="seq_t18713" taxon="t187" totalcount="4" value="CCGCCACACTGAAGTTTGGTGGACGTAGCATACTAAAACACATTTGATGTCACAGCTGACAGGGCCTCGTCCGGTCCATACTGATAATTGTGCGTATAACTTCGGTAGTGTTATCCAAGAGGCCGGATCTAAACGAGGTTGTATTAGACCCACCGGTCAGAGACACATACACCTAATCCAATGTGCTCTTACCCTCCGCCCTTCGGCGGGCTTATTCTTGTCGAATGGCTTCTAGTAATCGCAGGGTAATGGTCATTGTTAGCCGCGCTATGCCTCCGTAGCCTGGCTTTTTATCTCGATACACGGTTTTAAAGTATCCCCTGGAGAATGGTTTCCAAAGTCGACAGGGTGGCGTCACTTATTCACGGGCCTGTCCCCCTGTGCCCCTAGCGAGGAGGTTACCGCGTCTTCAGCCTGGCGACCCAGACTCCAGAACAGGTTACAAGAATACGACTGTAGACGAGCGCGGTGCGACTATTTACGAGGATTAAAATTTTCTTACTATATTACCGTCAAGCTGGGGGACCGTACAGCCTAATAGAGGTGACTCCACTACCGGGAATTGATAACTCTCTGTACACCCCGTACAATGCTCGCGCTTGTCCGAGACAGGCCAATGATACACCACGCCAAGTAGACTCGGGCTCCCAGCCATGGACCTCGGTAGTAGCCGAGGTTCCTCTACGGAGAGATCGAACTAAACCGACGCGCTGATGGTGACACATGGATCAAGCAGCCTGCTAGTAGAAGGGTTGACATAGGGCCAACGGATTCCAACACGTTTCAGCGCTGGCGCGCCTTACGTATACCGGTGCTTGCCGTCTAACGCTACTGCTGAATATGAGTCCCGTAATACCCTTAACCATTAGGTGGTAGTGATGAGGTCACTTCATAGATTCGACGGTAAACCCTAAATAACCTACCGCCTCGTGGGAGTATCACATCATAGTACCGGCATCACTACATATCCCCAGACAAGCGGCCGCATAGATATGATCCC"/>
                    <sequence id="seq_t18813" taxon="t188" totalcount="4" value="ACTTTCAAGAACCTCACAACACCTGTCTAGCTATGTGTATACGGCGAGCAAGTTCGTCATCAATTTACAACTCTCGCTGGAATTGTCCGTTGGGCAGGTGACGTCCGTGCAAGTACTGCGAAACTACTAGGGAGTCGACCTATGGTAGACCGAGTAGTTGTAACTATATTTCGAAATTAGTGGCGGGCAGCCGTGGCGGCCAAGTGTTAAAGCCTAGCTGTTTTCTCCCACCAGGCACGCGGCAAAAACCGATTTATAGATCCACTATTGGCGCGAAAGGCTATGGAAGACTCATCGACACTTAGATCGGAGGGTATGCTAGCCGACACTTCTTTTTTGACAAAAGGACGTGACGCTCGCACGAATCTCGCATGTATATGGATAGCAGGGACTTGGCAAGTCGGTTATCGCCAAGCGGATGTTAGACCGGACTTTCTCAGCTCACTACCGTCTCCTGCAGCTGCCGCTTCGCGTCCTAGACCGGGAAGCCCGTCCTGACAGTATCGTGGTGCGAAATAGGCTTTATCGAAATGTGCAGTTATGGGGTGTTAACGGTTAGAGTTTGATTGATGCACCCTTGAGCCATATAAGACTGATGTTGGGGTACGGATATCGAGCGGCACAGATTAACACAAGGGGCTGAACTCGCATTGCTTGGCGCGCCTCACCGGCCCCCACAGGTTTAGGTAGGTTTAATGAGTGACTGATAATCATATCTCAACGCTAAATTCTGTGCTAGCACCTGGAACCCAGCGGTGGAAAATTCCGGCTATCAATCGTGGACGTCTACGGTGTACCACACACACGGCATCTAAGAATCATACGGATAGGACAAGCATTCCAAGATTCGGGAATTAAGCCAGATACTGGTGGTGAGGAGTAACCCTCAATAGTCCACTTATGCGCACCTCCGTCCACCATCATGTCTCGCTTCCGTTCCATTAGACTTCAAGGAAACTCGATCTCGAGTCCAGTATTCCGAGTCAAGAGTTTGGATATA"/>
                    <sequence id="seq_t18913" taxon="t189" totalcount="4" value="AATCCACCTAGTTCTTACGGCTAGAAAATCTTGCGTGGAGGGCTTGATGCTCCGACTACTCGGATGTAATAGGATGCTTTGCGCGTATACAGCGGATTACTGCGAGACTGAACTACGCGCGGGCCGGTTTTGGAAGGTTACTATTTTCAGCTACTCAATGCCGAAACAATAACTTAAACAGCCTAGCTGTTTAATCCAATGATCGCAGGTGGTATCTTTGGCCCATTGCGTCTGCCTGCCGCTGATTGCAAATAAAGATTCCGGGGTCCGCGCCCACTTGCCATGTTTCTTTTTCATGGTACCGAGGCCTATTTCATCGAGCTGAGCCTGACCACCGAACCCCACAAAAAGACAAGTCGAAGTGACCGTATAGCACGAGTCTGCCCGCACCAGAGCCTCTAGCGTTCAAGAGGCATGGCGAAATATAATCCTCCAGAGGTCAAAACCGATTGGTGTAGCGAGCAAAATCTGCACGAGTGAAGTTATTAATGTATCTAATTTCACGAGGACGGGTTTGCTCGCAGGTCTGTGGGCGCATTAGAGCGCAATGCCTTCATGGGATTTGCAGGACTTGGGGAGATTTGGATGACATCTATCCTAAACCAGCCGTTGGGCAGTCAGTGCTCGTTCTCGGCACGTAAGTCTTCCCGCCCATTACCCGCGGCCATGCTTGTTGTATCTGGCGGAACAGATTGAACTGAGGCGTGTGTATCCTGGAATGACGCCGATATAGTTGCCTAACGGTACTTCGTCCGTACGCGTTTTATTCGTTACTACGGTTAGGTACGGCGATGTAGATAAATTGGTATTGGTCAACCCCCTCTAGAAAAAAGGGGCAGTAAAAGTCCAGTAAGATCCATGCCATTAAAGGGGCTGGGGGGAGGCCCCCTGTGAGTTAAGGATCCCACACGTCACTGTCTCCTCGGATCATCACACGAACCCGATAACACTTCCAGGAGACTGGCGTTGAGCGCTTAAGGGGCCACCCAGATAGTGTCGC"/>
                    <sequence id="seq_t1980" taxon="t19" totalcount="4" value="GACTCTTACAGAGTACGGCCCAGATGTTCACGATGACCCCCCTGCCTACTACGACGACCTACATGGCATAGACACTACTTAAATCAAAGGGACGTATGGAATGCTGGATCCTGTTGCATAACTCGAAACAAGGTATAATTCTGCGATGTAGGTTGAGAACTCTGCCGCCCGTAGTACAGTCAGTGGGAATGTCCTGACGGATGATCAGGGGGGCAGGTTGAGAAACATACTCAGAGAGTGGCTACAATAAACTGCTAGACGTTACTGACCGCGATTCCACTCGTCGGTACTGGTAAAAGCAGGCTTGCGACGCCTAACTATAGGAACGACATCAGTCGTAACATCCGTAGTTTCGCGATCGATGGGGTTACTCCACGGGCATAGCTCTTCAGTGACTTCTAATCAGCGACGTGAGTCCTAATAACTGAACTTGATGTGTGCGCACAGTGAATACTCTGTATTAGATTCTAGCAGCGCCTCAGGAATTGAGGCTGAGCTCACACATGTTGAAGTTAGGCTCTCTTTCAATTGCCGTCCGCGAGACTCAAGAAAGAGAGATTGAGTAGCGAAGCAAAACAAAGCTCGGTAGAGTCGATGCTAAGGACATGCCCATCTAGAGTCGTGTTGCTCATCAGTGTACGTCTACTCGTATAGCTGAGTCAGTCATTAAATCTAGAGTAATTTTCTGACGGGTGGTCGCTACGGAGGGCGAGTAGATGATGTGTCTTATGCGCGACTATGAGTTCATGACGTTTTAAGAGTGTAGTCATGGGGTGATCTGCGTTGAAATAGAATAGCGATTGTATACTTACTTCAGCCGTAAGCGCATTATCAGGAAGTGGCTACACTCGCTATATGATTAGAGATCTCACCGCAAAGTGCTATTGCAATTCACTCCGAGGGTCTGGGGCTAAACTCATCTAGAAGGCGGTGCACCGTTAACTGTAATCGCGGCACTCTCCAGAATATTTTGTATATAAACCACTTATGACAGTTCACC"/>
                    <sequence id="seq_t19013" taxon="t190" totalcount="4" value="ATACTCGTGCCGTCGCTGCCTTACGTGCTAATGCGTATAAGAGCTGTTATACCTCGAGTCCTGGATGCGAGATATAGACCTGCATAGCGGCTGAGCAAAGTTGTAGTTATTTAGAAGGGACTGAGAGGTGGATATTATCTAGAAAGGTGGCACCCACTCTTGGTAGAAACCTAGATTGAGCGTACCATTGCTCTGGCTCACGGCGTAATCTGGCGCCTCCTCAAGCACGAAACTTAACTAGGAGGCTCTCATATCAACTCCTCACGGTCCTAGGGTGCACGGTGGAACTTGCGTCCTCACCATAGCTTGCTAGGTGTTCCATGGCCCTATTAACCCGCAAAGTTCAGTACTTACAGGCAACTCTGTACTCGCCCCTCTGTCCCCGTTGTCCCCAAGCCTGATGGTTGGAGAGACTTCGGTTTTCCGGGACCCATGGTACTAGTATCTGACGAGGCGCTCGATCACGGCCAATTGAGAACCCGTGCTATGACCCGGATTCTCAATCATAATCGAACAGTTAGAACGACTTAGGAATTCAATGCCACACGGACTGATTAACCCGTTCCATACCCGCGGTGTGAGGGGATGCTTACGCGGAGATTCGATAGGAGAGAAGGCGACATACTAAGAGCTGTTCAGTCGTAGCAACGTGCATAGTTCTCCCCTGCCATCCGAGTGCGTAAAAGGGTTAAGTGTGTCGGCAGTACCCTGCATCACAGTTATAACGTCAGCCTCCATTAATAAACGTGGTACGAGCACCGCTCTCTTTAACTGTTCACTTCAGCTTAACGCTACGCTCTGATCCTCTTTGGATCAACCTCGGCGGAGGACTGAAGAACGTAAATACCCATGGTCTCTATGGTCCATGCACACATGCTTAGCAGCGACATTTCTGTTTCCCCACTTGTCCCGTTATACCGTACTGGCGAACGGCACCACAGCGGGATGCTAGATGCAAGGTGGGGTCTGCTGTTTGGGCCCCGGCGGAGCGCATTCATAG"/>
                    <sequence id="seq_t19117" taxon="t191" totalcount="4" value="AGAACAGCAACAACCTTAACACCACTTGCCAGGACTCATACTATAATGTGAAGCCTATCGCCCACCAATCTGTCTAACTCTAATCTCTCCACGACGCATGACTCTATGACAGATTTTGAGGATAGAGCCAAGAAGTGTAATTCTCATGGTCCGTGATAAGCAGACAAAGCGCTTCCGAGTAGTCAGGGCGAGGAATGGCGATTATTGTAGCCCACCTGAACTAGCAGCCCCCTGGTTTTGGACCGATTCGTATACCTAAAACTGTCGATCCTTGAAGAATGCGATCAGAGGCTGGTCATAAGGCTCATTCTAGCGGTACCAAATGTGTATATGTAACGACACCGTCACAGCCTTATGCATGATAGCCTGTTCCCGTTTGCAAAAGCGGACGGCCCTAACGTGCAGATCTTGACGGAGATAAAGGCCTTGATGCCATCTTGGGACGGCTCTTCTTAGGATCTGTTAATAGGAATACGCAAGTAGTATTCCTTTCATGTACTCGGAAACTAAGGAAGGCACGTTTGTTTACAGCGCAGTGAGACGCTTGATACGCCTCATATCGTTGTTCTGAGAATAGACAGCGGGATAACCAGTGGTGGTGATCGAACGGAATTGAGGCTATAGACTGGTGGAGGTAAGCTACGTATTTTGGAAGAGAGACACAGATCCAAGAAAACTTCCAAACGATGGGAATTACCAAATCAGACAACCTGTTTCTGTTGGCCGAGTGTGTCTATAGCATAAAGACACTTTATACGACAGAGTCTTCTTCAACACTTTCCGCATACAAGGTAGCAGGATATTGTGGGGTGTAGCGACCCCAGGTTTTGGGGCGCCTATACAATTATCCGATGAGATTATATGGCACCAGATACTGACAAAAAATTCGAGCATTACAGGTGGGCACCGACCAACGCAAACGCACAGGACAATAGAGCTTGGCAGCCGACGCCTTTAGATAGATCGTCTGCGCATTTGCCGGAATCCAGCGGAATCACAC"/>
                    <sequence id="seq_t19214" taxon="t192" totalcount="4" value="ATGAGTCTTACATACGTGCGAGCATTCATAGGATAAAAGTGATGCCAATAGGAGTGATAGAGAAACAAGATGGCGTCTGGCCCTGTGGCCGTCGTCGCGAAGGAATGTCCCCGGGGCAATAACTGGTCACGGAATTATTATCCCGTCCCATACCTTCAAGAGAACACCCTGTAAGCCTGTTTATCGATCAGGTGTGGTACAATATGAACGTGAATTGCCAACGAGCAAGCAGTCGACACTCTAATCCGGAACTTTCGCTGCACTGCCAATGTTGCACCACTATAATGGACTCAGTTTTGTTTTCTGACACGACGTGTTAGAGGTGTTATATCGTAGTAAGACTGCCGTTCTTCCGCACGGATGCGTATGTCCGCTCTTAGGTGCGACCAACTTTTTATCCCCTTGCCGAGGTGGTCCTAACAGTATAGCGGCCATGTACGCGTGCGGCACAACTACATTCTACTAGTGGCGACAAGGTGGCGTGTTGTGTTTTATGCGCGCGTTACGATTCTCGCACAGCGCAGGAATTTGAGCAATTCCGGAGTCGCCGACTTACTCAGAGGTTGTCGGCGTACCATTGGTAAAAGACTTAGCTATTAGCTGAGACGTTGATTATTCCTTAACTCTGAACATGCTATCCGACCAATATTGTATTGCTCTTCTAACCGTTAATAAATTTTTAGCATGGATAAAACGCCCCACTGCTCTAGAGGCCACGATCGGCCGTTTCCGCAGTGGCCGGTACCAGTAAGGCTGTAAACCTAAGGCCAGGAGGGCAGACAAAAAGCTCGTGTGACCGCGTACGTGTGTAATCCCTTGTCTAAACTTTACTCGTAAAAATGCAGAGTCGTCCTAACCAGCGGCCCCGGAGCTGAACAGCACCGAGGCCCCTGGACCAGAGCAGGAAGCCATAAGCAGAACACACGGACAATCAAGTAGCCACTGAGACGCGTCTACTATAGGACCGCAGTCATGTCTTGGTTAACCTGGTGTCAACCTT"/>
                    <sequence id="seq_t19313" taxon="t193" totalcount="4" value="TGCATTAATACAATCCGTTACTGCGATATAGCTTGGCACTAAGCTGTTCAATATCTACCGGATCGATCTCGATACGCCCATCCAAATAAGCTTCCGAGGAAATGTGTGCTCTTTGTTAACATAAAAATAAAGATGCCCAAGTTGACGGACGTTTGGTTCGAGAATTGAACATAGATATCACATTCGGAAGCGTTAGAATCGTTATGTACGGGACCCGCTTTGACTCTGGGCATGGGCTAGGATTAATTTAAGTCGAAATAGATAAGATAAACTGGTTCTCTTGGTGCTCATGTAAAGAGCTTTATCGTTCCCGATCTTTTTCGGGAGGGAAAGATTAGACAATGACGACATACCGGGCACCCTAGACGCTAACCATGGTCCGCAGAACCGCAAGACGCCGCCCACGCGGTGGCGAATCTAATGTGAAACAAACCCGCGTCCTACCAGTAAGTTTGCTGCAAGGCCCACGCACGTTGCTTGAGATACTCGTAAAAGGTCGTATTCTGAGCTTGTTTCATAAGTGGATAATGACAGATATAAAGGATAGATCGGCAGTAGAGGGGAGACACATAAGATCCTAGATGAACCGCAGGTACGCTAGGGGACACGATCTCAGCACTGGTTATACTTTTCGTTATGGCTAGAGAAGCAAAATAGCGACTGAAAGATGTGCTCGCTCAAATCTGCAGCGACTCGCCAGCCAGGCTAAAGGGCCGATGAGTGGGCATTTGCAGGAATGCGCTAACTACGCATATTAACACCGAGCCTTCAAACCGCGCAGGTAGCCTCTTTGACGTTCCCACGATAAAGAACCCTACTGCAAAATGAAAAGACTGTCGGAAAAGACTTACCCGTGGGTTAATGGTACCGTCCACGTAGAGCGCCTGAACTCCATCTCCGAGGGCCAATGCGACACCAGTCTAGGGAGTAGGGTGTAGTGCCTTTTACCAAAAGAATGCAGGCGAACGTTTGCTAATAAAGCCATGGAGCCTATTATGCT"/>
                    <sequence id="seq_t19413" taxon="t194" totalcount="4" value="AGGCCCTCAATCATTGATCGATAGAGATCATTATCCCCGCTTGTATTGCTGGTACTGGAATCTGGAGGCGCCATTACCCCTGACAGACAACTCACAGATATCCAAGGTTTTAGTGATCTCCAGCAAATGCTGCAAGAATCGGGAACTTGGTATTTGATCGCGCCTCTTTGCCTTGACTTAGAAGAGGGGCGGTTCAGAACACAGGTCCATGTGTGACTTAGCGTGCACTACAGGTCCCCTGCTAGAGAAACCGGATTCTGCAGGCAGAGTGCCTACTCCGAGGGTGGATTACTATCCGGGAGGTATAACGCTATGGGATCGCAAGCGTCGAGCCTTCATTCTAATAAACGACGGCCAATCTTTTGAGCGCAAGTTCGTCATGAGAATTCCCTAGTGGTCCCGGTAAGGCTAACTCAGAGTACCACTAGTTCCTGTCGCAAACCGCGCATACTCCAATCTACGCCACTGGCCTTTAAGGACGTAAAACGTAAGGGGAGCAACACAATGGTCGAAAGACCCGGCGTGGTCCCACACGAACTATCATTTTGGCTTCGTCAGTTCGTGGACCTCCCCTGGATAGCTCGTCGCGCAGGGATCGGCGTGCACGTATCAGCTGTAGCCCCGCTTGGCGATAAGTATGCATTTCTGGCTATCCGCAACATGCCTATGGCTAATCAAGAGGAAATTACCCTACTAGTCACCGGCCACCCACAGCACGGCTTAGGTTAACGGAATTGACAGACATTTACGGGTGTTCTCTGGGAACATGCAGTAAGTTGTACGCCGTCGACCTTGATAACGGATATGTGGTTTTCGTACGTTAAATACGATAGAATGCATAACAGACAGGAAGTTAAATCACGTCAACTGATTGAATGCCGTCACCCAGGGGGTAATCGGTGAATCTCGTAATACTTGCTTTTGCCCTCAAGGTCCGTGCTTCTGTCGATGAGTTCGTAGAAAACAAATGCCCTGCAATTTTGGTATAGAACGGAACATC"/>
                    <sequence id="seq_t19513" taxon="t195" totalcount="4" value="TGGGAATTACCAGTTTGGCTTAATCAAGTGGGCTCCGTGTGCACAAGATCCGGCAGAGATAGGCCCTCCCACCGCTTCTTGCAGCAACCGGTCGCACGGACTGGCAGTAAACTTGACTCATCGAGATGGCGCGTCGGCGAGGGAGCGGTCCTTTAGCGGTCGATAAAGTCACGTTGCGCCTGTACTAGGACGACCTATAGTTCAAATCGAATGACCTGTGGGAGCTCTGCCCTTAAGTAACATGAATCTTTTATACACACGTGCAGCTTCGCGGATTAGATTAGGAAGGTTGAATGCCAAGCTCAGACCCCTTCTTTTGCGTATATCTGGAATTTACTGGGATACGCTGTGGTCCAGCTTGATAGCGTACGGTCAGAACGCTCGCTGACATGGTCGTTCCCGCCTGCCACGGAAATCAGATCTATTATATATAGGGATTGATGCCCCGTGCGTCGGGTGCTCATCGAGCAGTCCGTCCCCTAACGTTTATTGCGTCCGGCCTGTGCACAGGCCCGGGTCCGAGCAACGGCATCCACACACAATCTGCGACGTTTGTCCTAGCATCCTCAACGGGGTGGCGTCAGGTTGTGAGCCGGATGCAGCGAAACCGAAGTAGTTTTATTGCGTGACACACGATTATAATGCGCAAAGGAGGTTGTGGCAAGGCTAACCGTAAGAGTTCCTTTTGTATCCGGTCGCCGTAGTATTACATTTGCCTCCATGAATTATGAAGCATTGGGTGTTACCCTTTGCAGACAGCCATCAACTAAGGGGTACACCTTGCTAATAATGGTCAATCGTTATTAGGTCCATATGAGGGAGACAAGATACGAAACCTAAGTGCCGTATGGCCTGTGCTTACGCGTCACCAGCGGAGGTGATCCCAGCTCTACTTTGGCTTGATCATAAGTAGCTAACCTGGACGATATCACCAAGCATACCTTTGGGGAAGCTTGTTCACGCAGATCTTACAATAACCATAAAAGCAGATACATGTTAC"/>
                    <sequence id="seq_t19613" taxon="t196" totalcount="4" value="CATCTCCGCGTAGTAGGTAGCAGGAAAGAGAACTGAGACCTGTTAAGACCGTTCATTACACTAACCTTCCAACGCTCCTCAGCTCGTCCTACTTAGAATCTTTGGAGCGCCACGTCAGAGCCGGCTTGCTAACACTTGACTCCGGGTCAGGGCCGATTCTTTAATAATGTCCCAAGCCTTGTGTGTCTAGGTTGTATCCAGATACCACGCTTTAAATCGTCAATGTGAGTTCTTCTGTTAGCTTACGCGAACATGCACAGTAGCGGCGATTATAGATCACTAAGTACGGGTCATAAGTTGTGGCGCAAAATCGGGGAGGTTTCCCATTACATTCCGAGTGCAAGAAAGCAACTTGTGTTACTGCAACTCTCCGCCACGTTCTCAGTACCTGGAGACTGCCCCCTAAGCTTACTTTGCTCCTTTATAATACGATTATGTACCTGTCAAGTGTGTTAGACCTCGAGAATTTCCGCACACGTATTCCCCTCAGCCATGAGCACGCCTACAGTCGGACGCGAGTGCCTGGCCACCCTTCGGTTTTGCTAGGGCATATCGGGAGTCGAAAATTATGCTCAAGGTTCGTAGAGCTCGTACCATATCGTGGGTAAATCAGGTGATTGTTTTTAATATTTGCATCACACCGGTGCGACCCTGCGGCAGTAGCGCGTAGATGGGGGAGCTGAGAACACCAGAAGAGAGCAGTGGATCGAGTCAAGGCGGTTTGGAACTTTCTCCCACCAAATCTAACTGTTCATTGCCAATAAGCTACACAAAACCACTCACATTACTGACACAACGCGCAGTCTTTCCAAAGCCTAACGTTCCCCCTCAGAGGTACAAATGTGTTGAGGTTTTATTTCCGCGATGCAGGACGGTTCGGCTATTGCTTACACCAAAAACCGCTTTTTTTGTATACCTCTGACCGGTTTGAATGACGCTCTGACTTCCATAGGAAATCGGGCCATATGAGCCGGGCGTAGATCTGCATTCGTAATTGGCA"/>
                    <sequence id="seq_t19713" taxon="t197" totalcount="4" value="TATAAGGGTGAGGCACTTTGCCAAACCAAATAAAACTTGTTTTCACGAAAGTAAAGTCAATCCCGAAGTGAGGTGCATAGAGGGAATAGCGAGATAAAATTATGGACAGCTTGGGAGTCGCAGGCTTACATTGGCCGCTGCTGTAATCACATTGATAAGCCCACAGCATCACACGTGGGCTACGCGAGGCCAGACGAGACTCCGACCTGTCGAACCGCGAGAGCAAGTCAGGGAGTTCTGCAGTTCCGGATTTTGTCATGAGTTGAATTGCACGATTACGTGTTACTAGCGCTGGGCGGGAGGGCATAAACTAAACCCAGGCGGGTAAGTACACAAGCCGAGAACCTCGGATGGTGGCGGGATAGAATGACTAGCTAAAAACTGCGCTTATGGAGTCGACGTAACAATGGGTCTAACGAGTTCATGCGCGCGCTAAAAATGTTTATGTGATAGGTGGGCGAGTCAGGTATCGATTTAAGCGCCGTTCCTAATGCTTCACCACGCCAGGAGGGTGCATTTTTGTCATCTGTATCAATCATTTATTTTGCCGTGTGAATTTCCCTCACGGGTAAAAATCTGCGCCCTTTCGACGGACACCCGCTGTAGCAAACTGCCATCGATACCATTTGCTGAAAAGCATTCCAATATTTGGGATTCCTCCCTGTGACGTTCAACATTGTCAGCTTAGCTAAACTTCGATACTACAATAAATCCAAACGTAAACCACTCGAATAGTCCTAGCCAGTTCTCAATATGACGTGTTGTCCTCAATATTAGATGACCGGAGGTATTCTACACCCGGTGGAGTGTTATGAGCCGGCAAAACGACGGAGCGATATCTTACACTGTAAATCCTTCGTAGTAGCAGGTCGGCCAAAGTGAGACATCAGTCACATGGAAGTTGTAACTCTCCAGAGTTAGGCTGTGGAAGACCAGGCTACTGACCGTCCAGCGATACAGGTCTCCGAGATACACTCGACTGTATGCGAGTGGGCGGGGA"/>
                    <sequence id="seq_t19813" taxon="t198" totalcount="4" value="ACTTCCCGGAATGATAGCATGTCGGTTGTGCCGAGCTTGTCTATTGTGTTGCGTTAAATGAAAGTAAATACAACCTTTGTAGACATCCGAGCGTAGTATTATGCCTCTGCATGCCCTAATAACCTCAGCAGTAGGCAAGTAACTCTGGGACCAGTAGTAGTGATGAGCTTTCAAAGAAGGTTGTCTTCTCCGATCGAGCCTAATTTGGAAGCTAATATGGCCTGACAACGTCATGCAGTCATTCAACATACCGCTAGCCACCGTATGGCTGATGCGTTGCAGAATTACCACGCCCCGTTTAAACGATTTTGTAGGAACATTCCAGTCTCAGTTCTAATACCAATCCGCTTGGACGCTAGCATCGTTCCAACCCGTGCTAGGAATATAGGTTCTGAACCAAGCGACGCCCGCGTAGCGAATACGAGGAGTTCACATAGGCTCCAACTGTGGTCTGCTCGGCTTTATGGCACTGGTTCGTAGACGGTAACTCAGTGCTATCGCGTAGTGCGTGAACTGACATCCCTAGGGAGGGCTGGAGTTGGCGCGACTCTTTCGATGGAGGCGAACTTACCTACCGTTGACAGACAGCGGTGGAATAAATAGGAATCCAAAGCGCACGTGCACCACTGATACATGGTGGAGGTCTCCCCGGTGTTCTCGACTCCTTCTAGCAAGTCGTAGAGAGACTTGAACCAATTTGGGAGTAGTACAATGATATCCAGAGCATCATAAGAGCTAGACGTACATGGTCACGTGAGAACGGACCGACATGAATTCCGTACTGTGATACCGATTGTCTCACAGGGTCTGTGAAAGTACCCTCGAATGATCCAAAATGACACAATAGGCAGAAGATCTTAGCGGGAACGGAGTTCTGAAAATATCCGCTCTAGGAACTTTATACTTCCGTATTTCCCGCGCACTTTGTAACAATTCTCATGCAGGTAGTAGGATGTGCATCCGATAGGACGCCGTATGCCTAATAACTCCAGTTTAAAAT"/>
                    <sequence id="seq_t19913" taxon="t199" totalcount="4" value="GTTTCTCTACTCCGTCGCCTGTGGAGGGTTCACTATTACTATTGTTCCTTGCACCTTGTGCGGAGGGGGTCAGAGCCGTACGCCACCTATCGGGAGGAACGCGGGTGTGTGTGTAATATTACGCAGGCAGCCAGCTCCACACATCCCGCGCTGCCGTCCTCTACCGCCTCTCAAGTGACCGCCCGATAGAGCCTAACATGTCACTCGAGTACATTCACAGCAAGCTATGTAAAGGAATTTGTGAATGACTGCCTGTCCAATAAAGGCAGCGGCGTCCCACTTGAGGCGGGGGCTGTCTTGGAGAAGAAAAAGTCTCACACATGACACCGTAACACACGCTGCACGGGCGTAAGATGTTACAAAGGCTGTTTGGCAGTGGCTCCATGGGCAGAGTGGGCCGACTTGGAAAGTCCGTTCGTTCGGTACGATCGAAACGGACCGGCTCGGCAATCCCCCTGCAGGGGGCACAGTGAACTGATGTTCGGGACAGTCAAGGTCCACTGCGGCAGGCTTGAAATTCGAGCAAGAGGGGGTTGCGTCTTTATGTTTAATCGACTTAGTAACTCCCCTTTTAGATGGTCACCTGGCGCCTTGGGCGTATCGTTACATACGTCTATCGAGGAGTGCGGCTACCTATCGTTTCCGCGCTCGGAGCGGGGATACCGAATCTAGAAAACGCCGAATCGTTAAGGTCGGCCAGACCGTGTTCAAATGGTAAGGGTAGCTTACTGGGTTTGGCTGATTACTCAATTTCTCAGGAAATAAACTTGCCCAGAACTTTTTTCACGGTGTCGAGTGCACTTCCGCCGAACTAGGGCGGAACGGCACTAGTCCGCATGATCCCCCAAGAAATACCCGGAGCCATCATCTGTGGGGATGCCGTAGCCACCGTCTATGCGTGGGACCAGTAACTGTATGCAAGATGTGACGAACCCAGGTTATCTGCGTGACACATGAGGTCGTACCGGGGTAAACGTATAGATTCGGGCTCTCGCCAGCG"/>
                    <sequence id="seq_t270" taxon="t2" totalcount="4" value="GCTTAAACTTCTTCCCCGGCCGTGACAACATTCGGTTCCCGCTGACATACCCGGTGGGTCTCACGCCGGAAAAGGTTTAAACTGTTGTCCGGTGTATTGCAACCCGGCTGTGTTTAACAATTGGGATACTAGATAGACGTACTCGCAGGAGTATCTGAGAGGATACAGACACCCCAGAAATGGAAGTTATGGCCCGCCGGACTGGGCGTATCGACGAGCCCGCTACCTCGATAGGGTTAACACGGAAAGTGATTGGATTCAAACAACAGTTTCCAGCTACTGCTTTGCCGCCCACCGGGGCATTGAACGGTTACTACTGCGAGACAGCGCACACGGCTCTCGTGTCGAGCTTGCGAGTGTCATAATTTTCATTAAGATGGCACCAGAGAAGAGAGAGATAGAAATTTAGGGCGGATGCTAGGGTAGTACGGGCCGATACAATTCGGATTGATGCACTTTCTGGCCTGTCCCTTTAGTATCTAACTCACGTCTGCCGCGACCGAAGGACTGATGCTGGTATGCGTTCAGCTTAGTACGAAAAGACCGTGCAGGATCCGCGATCATCAGCAACGAGAGACTGAAATCTATGTCAGCCGGAGACGGGAAGCGGCTGCACTTAGGTTCTCGTAAATGGTGGAATCGTGTGTGCCGGTGACTCTGCGGTGACGAAGCCATGGGTCGGAAGTCTCAATGTCGTTCAAAGGAAGGGTGCTGGCTATTATGTACCTTCACAGGCGCAAAATCTCACCCGCGATGGCGCCCTATGAAGGGCAGCCTCAACGTGTGTCAACAACGACCCCTTCCCGAAAGGAGGCGCAGGCGCACTACTTTATCGCGAAAGACACTCTTAACGTGTGCTCAGGTTAAGGCTGGCACACGGACGGTGTGCATTCTGTCGGGTTCCCGTAGATTGACTACGATAAATATAAGGGCTATATATACTGTGATGGGACTCACAGCGTGTAATTGTTACAGGAGTGCCCAAAAGTTAATGTCAGCC"/>
                    <sequence id="seq_t2013" taxon="t20" totalcount="4" value="CTAGGTTGACATATAATGCCTACATCCTCCGCTCGAATCTTAAGATTAGAATCCTGTTGCAGCCTCCTTCAAAGCACGGAGTTAGTACCGATGACTCACTGCGGGCCCTCTAACAAGAAAAGGAACTCTAATCGTTACCATGAAGCCCGTAATTGTTCGTAGTTTGGAATACGCGGCGTAATGGATAAGTAGTAGCGAGCTCTGAATGGGGCTCATGTAACCAACTAAGGTATGAACTTCGCCAGAATGGTCAGATAGCCAGCCAGTTGGACATTGTCCTCACAAACCACTCCAAAGCAGCGTGAGGAGAGTTCTTGCTGTACAGCACCGAGAGTCACGCAGTATGGCCGAGAACAGGAACAACCGTTTTAAACTGGGGGCCCCTGTTGGTGGCGCGTCCTCGTGATGTGACTTAACATTCTTACTCGCTCTACTGCCTGATAGAGCTACCTTCTGTGATTGGCTCTGCCGGTTCGAATCTTATCGTGCATTTATGCACCGGAAGTAATAGTCCTAGGCCGTGCTCCATAACAGCCATAATTTTTTCGAAAGGTCAACGATAAACAGAAAGTACACGATGAGGTACCATACTCATAGGCCATAATGCTTGCAGCATCCGTGATTTAAGCTAAGCGACGGCTCAGAGGGACGTTAGAACAACCCTGTACGTGCAGGGGCCTACCTAGATTACACACCATGCAAAGATCTTATCTGGCTGGATTTTTGGGTTAGGGGCAATTAGGCCCAGGCAACACGAGCGCGAAATCTCAGCGAGAGTAAGTATTAAAGACACTAGAGGATTACATGATAAAGTTGCCTTGGCGCCCCTTTGGATCCGGTAGGAACCCTCGTCTGGGCGACAGCCCCGCTAGTTCCGAGCAGTTACCCTCCATCACTGATATCGTTTCGACTCCATAAGTTAACGGTGGGAGACGCAATTAATCCTCTTAGGCCTACATTGGACCGGCTATAGGGTATAATAAGGAGTGGTGGATATTTA"/>
                    <sequence id="seq_t20013" taxon="t200" totalcount="4" value="AAGGCGAAAACGCTGCGGAGAAAAAATGCGCCAGGCCCGTAACATAAACGAGAGGAGATAAGTGGGCAAAAGACCTATCCCGGTGTCCGGCTGGTGCGGAAGGAGGGATTCCGATGCCATACATATAGTCTGACATCGTAAGATATATCCGCGTAAAAGGCGAGATTCACTTAGCACGGCCCCGGGATCGGAGGGAACCGCCTATACAAGCTCTGTGTCAACCATTCATGTGGCCACTACCGAAACCCCGTAATGTGAAGATGAGCTATTACTCTCTATACTAACCGATTGTCAAGTGCATTCCCGTCTTAAGCGTTTCCACTCCTTCCACAAGAACGATAATTCATCATTTGGGTTTGTAGCAACTCCTTACTGATGAAGCGTGGGCAGAATCGCTATGACTTACAGCAGTCTTCCGTGCGGGCGAGGCCCGAGGCTTCCCTCAGACAGGACTGATGTTTTCGTAATGCCGCTCCGTAGCGGAATCTGCGTTCATAGAGGGGTAACATTACTGAGCCCTCTCTCTGCATAGGACATTGGTGCTACTTGGCGTTACTGAGTAAATGTAAAGCTGTGATTGTTATGTGCCCGCTCACGAACCACCTTACTGTTAACCGGCGCGCTAATCGCGCCGGGATTCAGGTCGTGACAAGACGAGGCCCAGCTTGTATTCGATCTCTCAGAACGACGGCCATCGCTTTGGGTTCCTTAGACCCGTTACTGCCGCCTAAGTAGTATAGACAAGCCTGAAGAACGCAGGACGAATGCAGGCCGGTTATCACGGGACCTGAAGAGGTGATGTTAGGCCGTCTTCTGTCTTCATGAGGACGCTTGAGAAGTATCCCAACAGCACGTGCCCTAGGAGCTCGCCCCTGAGTGTACAGAAGAACTGTAGCTTGAGTCCGTATTATCGAGCTTTATCGTTATGGGGTGCTACAGTTACTTAAGATAGTTGTGTACGCAACCGGCATGCCTTCTGCGTGATAGTCTGCCGAACCGG"/>
                    <sequence id="seq_t2117" taxon="t21" totalcount="4" value="ATAGGTGGACAGCTGATGTAGAGATACTGTACTTGTGTTTCAACATCAAACCGCCAGGTCCGGATTCAAAAAATCAAGCAGCACTTTCCAATAGTGCTGTAGGCCAAAGCCCGCGCTAGATGGAAGTAAAAACGAACCTATCATGCGTGGCCTCTTGTATCTTAACTGCAATGGCTGGTGTTTTCTGAGGCGTCACAAGCTGTGCGCCTGGCAAAATTAAAGACTCGAGGAGGGCCCTAGGCAGCAGTCGACACACCGACTAGAACGTGTCGATTACCACATCAGAGCCCTATATGCCCCTATCACGAGCGTACTTGAGCATTACCAACGAAATATTAGGAGCCTGGCACTCACGAGCGACAAGAGGTATAGTCCGGGCGTCCCGGGACGTGCCGTGTCCTAGAAGCCCGATGTACGAACCCTAGACGACGGTGAACATGTGAAAGTTACGTCCCATCTCTGCACTATCCCGAACTTTACATTTACGAGAAACCCAATGGAGAAGATCCACGGCTGCCCTTCGATCCACTACAGACATGTAATCTGTAAAGGAGGACGCATCAACAACAAGGAAACTTGGATTAGACATTCTACGGGAACTTAATTCGAGGGGGTGGCCTCAATTCAAGTTAGAAAACCGCCCTATGGGCGGAATTGGTCCCCTACCAATACGAGATGTAACCTTGTCCAACCTGCAGAGACAAATCTAAAAACGAGAGACTAAAGTCTGTTTTGCGATAGTCCCTACCCTCCTAATGGGGAGACGCTCGGGGATTTTCTAAAATCATAATCTCGGTCTTCTCCAGTAGTTCACTGACCTATGCCTGAATTGCAGCGGGTATTGCCAGTCCCCGTGGCGTAAGTACAACGAGAGCAGTGAACTACGTTTTTGGATGCGGGACCATGGAAAGTACGTAGGACTGCCCTATGGGATGCTATTACCTTTTAGAGGTCCACTTCGCCCCCGAAGAAGTGTCTTATATTGCCTTATAGCCATCAG"/>
                    <sequence id="seq_t2214" taxon="t22" totalcount="4" value="AATCTCCTCGGAGCGGGTAGTAGGACAGATAACAGAAGGCTGTTCAGACCGTTTATAACATTAGCCTTCATACTCTTCTGAGATCGTCCTGCTTAGACTCTTGCGAGCGCCACATAAGAGTCGTCCTCCCCACATCGAGCTCGAGGTGAGGACCGCATGTTTCGAAACATGCGGATACTTGAGAGTCTAGGTTATGTCGAGATACCACGGTTTAAGTCCTCAATCTGAGTCCTTCTACTGGGTCGCCCGCACGTTAACAGTAGTCGCGATACAGGATCACTCAGTCCGGGTCACAAGATATGGGGCACAACTGGGACGGTTAGCCCTCCCTTTCCGGCTGCCGGAAAACAGCTTGGATCATAGCAACTCGATCTCACCTTCTCAATACGTGAAGACTGGCTATTATGCCTACTTTGCTGCGTTCTGCTACGGTGATGTTCCCGGGGTGTCTCATAGATCACGGGATTTTCCTCACACGGCTGACCCTCTGCCAGGTGGACGACTTCAGTGTGCCCCGAGTGGCTAGCACCCCTTCGGTGGTTCGTGGGCTCATCGGAGTACGTCAACTATACGCAAAGTTAGATGAGCCCATACCCTAACATGGGTAAATCAGGTGTTCGTTTTTACAGTGAGCATCATCGCGGTGTAACACTTCGGAAGAATCGGTTAGATAGATGAGTTGCTCAGAACAGAAGAGAAAACGGGATACTGGCAAGACGGGATGGGACTTACTACCACTAAATCTAACTGCACATTGCCAGTGAGCCTCATAGAGGCACTCACGTTATAGGCACAACGCGCATGATTGCCACAAACAAGCGCTAGGCGTCAGCAGTACGTATCTGTGGATGACCTATTACCCCGCGCTAGGACAGTTCGGCTAGTGATTCTGCATGAATCCTTTTGCTTTTGACACTTTTGACACGTTTGAGTCACGCTAAGACTTACATAGGAAATCGATCCATATCAGTCGAGCGTCACTGGGCCTTCCAATTTTTAA"/>
                    <sequence id="seq_t2314" taxon="t23" totalcount="4" value="GCGGTCGTACGTCGTCTGACCTAAGGCTGTAACCAAACGCGTGCCGATACACCAGGTATGCTCGCCGGGCGGTGCGTGCCTACGTCGGGCCTACGAATTGTTGTGGCCAATGTAGCGACACCACTTGCCATAGCTTAGAAACCTAGCTAACCCTAACCGCTGATTTAGCACTCGTTTGGGTGCATGGCTACTCATCCAAACCGTCAAATACGGGTCCTTCTTGAGCACAAATCATAAATTGCGGTATCACCTCTAAGGCCACCACGTTATCGGTATACACGTTTGGGTGTATATGCTGACTAGCGCTTGCTACGTAGCTCGCGCGTTGTTCCCACCACCCCCTACGGGACTGTATCGCTAATCCGTATCCGACGCTCGGCCCTCGATGTCGCCTAACCTAAAGATTTGAGAGAAGCAGCTTACCCGTCACGAGTAGTTCTGGTATATTGTGAGCATGTCGAGGACGCACAACCGATCTCACATTTTATGAACAGAAGACTCCTGCAAAACCCATGTCTGATCCGGGCATAGATCTAAAAGGCAGGCACTATCTACTAATAAGGGCACTATATGACATCCGAGCTGCCGCCTAGGCTGAGCGGTGCCCGACCGGCATGCGCGTTATAGAGCGGTGTTGGGTCCGCGAGTCAATTAGCCTTCTTTGACCCGTCAAATGGCCCTAGGACCTCGCGGTGGACCACCGGTACCTAGAATCAAGCCTTTGTCGTCTGGACACTCTAAAATAGATGCTACCCTTTCCTTCTACGATCGGTGCAGAGTTTTTCTAGTCGCTGGCGACAGAATAGCTGGGGACCCAATGCCACGAAGTAATCAGATGCCAAAGAACCCATAATTACCATGGTTCAATAGCGGTAACGCCACGGGAACATTACTGGATTCCAACAAACCCATTGGTGTCTACTTGATCACCGTAATAAGCTAGGCCATTTACGTGGAACATCCGGTTGCCCTGATGGTACCCGGCGTGTGAAAGACTTTG"/>
                    <sequence id="seq_t2413" taxon="t24" totalcount="4" value="TCAGATTCCTCGTGGCTACCGCTATGGCGAAATCATTCGTATTCACCATTCAGCGATGTTACTTACACTGTTCGCGCTTATACGCCAGCGGATCGGTTCAAAAACAGTGAGAGTCCCAAAAGATGAAGAATGTTCTTTGCAGTCACAGTCTGGAGGCGCTTCGCTACGTAAAGCTCCTAACGAGTTATTGAGGTCGCTCGCTTTGTCCAGTGCTGCTAGCCTGAACCCCATCACAAGTAACGGTCAGGTTTTGTTTACACTCGTCCATAACGTATTCATTCAGACCCTTCCGCAGGGTAGGGCCTAGTCAATATTGACCCGCGAACTCCATTCGAGTCTCTCCAAGGTCGTAACGAGGAACATCGCGATAATTCGTAAAGCCCTACTGCCGACAAAATACTGTTGCTACCTGAACTTATCAGTAAACGTTGCACTCCTGGATGTGTCCCCTCTGAATTTCTTCAGGAGCCATGTCGCACAGCTCGATCGTTATCTGTGAGAGAGGGAGCTCGTCATACTCTGGACCCGGTTCGGAGTTTCTCCTGCGTTGGGTCGGCGCTCGATAGGCGGCTAAAGGCGAGCCATTAACCATACTGGCTTGGGGTACCCGCAGCTCGCCTTATCAACTTATCCGACTTTAGCATGTGGGCTGAAGTTGCCCTGTACAGCGGCAGTCCGCGCCAATCGCACGACGGTATCACCGGACAGTATTCGGAGGGGTAATTCGTTAGAGCCGGTCTGGCAGGTCACGATTTGGTGTGTTAGCGAAAAAAGGACATTGCCAGAGCCAGCCGATGCACTTCCGTATAGCCTCTTCCTACGTCATCATTTATACCCGTATTTGCCTTGAGGCAGATCTTTAGACCAACGCGTACAGGCGACGTTCAGGTACTAATGAATAGGACCTAAGGAAGACGACGATATGTCGTGCTATTTTACACACTTTTCTAGATGGCATGACGGTGCTGGGCAGAAATGCTCGTGGCCTCAAAAATACGTA"/>
                    <sequence id="seq_t2513" taxon="t25" totalcount="4" value="ATCTTGGCCTCTGTGCTATGTCCTCCTCGACCCGAGCTATGTACCTATGGAATCAGTCGATGGAGGACGATGCGAAAGCAGCCTGTGTTCGAAGTGGTTAACACGATGAAGCAGCTCCAGCATAGATTATATGCACGGGTTTTACTCGCCTAGTTTTTGTCAGGCCCATCGTGTACCAGACTGAGGGATTGGGTACCGAAAGCACGCAAGCAGGGCGTCCCTGGAGACCCGCGCATCAATGGGAACTCCCTCTAGTCTTTCATAGGGTAACACCGAACCTGCTATAACTCTGTGGGGCTGGTCAAGAGCAGAATAGTGCCCTTCCCGGTTGCGTCCCCCGGCACAGCGGGCCATGATATAAAAGCCGAGTGACAGTTTTGTTAAGCGAAGGGTCTATAACTGATGGCCGTCGTTTAGGGACGAGTGTTCAGACAATTACACTACTACTGAGCCCGGTGTATATCTCCAAGGGAACGCATTATGTCCCCATCTGCGAAGCGCGGGCCAGCAGCACGAATTGAGATTATCGGCTGAAGTAGTCCCGTGACTTGGGATCGTCCCGTCCCCTGAAGCGGTCTGCGGAGCGGCCTAAGGGGCTCTCTGCGAGGGTATTCTAGGTCGTCGAATGAACGTAGAACGTTGCTAAAGTGATGATGGCTGCCCAAGAGACGTGGTACCTCTTCGAGACCTGCGTAAACCTGTCTCATTCGCCCTCCCAGAGAGCCGCATCCGTGCAAGGGAGCAGCACTTCCAATTGGTTTAAGTATTGATCTGATAATTTCCCAGCATAGCTTCGTCGCTGTTTTGCACGGCAGAGAGACAAAGCATTGCCGTTCAAGACCAACGACGACATCATGCCTTGCCATACTCGGGTCAAGAACTCCCGTAGCGCCGCACCGACCGTCTGCAAACGCTCCACCCTCCCAGCACATTCAAGGTGTCAGGATGAAACCGTTAGCTCAGACCAGGGCGCACATAATGGGACCCCGCTGGCCAGGTC"/>
                    <sequence id="seq_t2613" taxon="t26" totalcount="4" value="TTGGCCTCACGTGATTAAGCCTAAGAGTTTTTGCATGCGACATTCGTCGAGTCATATCTAAGGGCAGCCTCAACGCAATTTCGACTATTCGGATCTTTATACCGCACCTGCAATACGAGAAGGGCGGTTTATGCAACCTTCTTGACTTAGGACGGCATTTACGCAGACTGAAGGAAATCTGCCTAGCAGTTGCGGGCATACTGAGGGGCCGAGATCGTTGTGATATAGCCAATACAGAGGGTTCAATCTAAAGAACGATCCCAGACAACGAGTCTACGTTCTTTTGTTAGTTATATGGAATCGAAGGCTTATATTCTCGTTCTTTATCTGCACACAGAACCTTACAACACCGCCTATCGGCGTGTCATTGCATGTTCTGAGAGGTTGTACCGAAGATGCAAGCGTTCCGCTAGCGCGGAGACATCTGGTCCAACAGAGGTATAATCAATTTTACTGGGTGGAGCCGCTGTGCGGGAGTTTAGTGATTTATGTATGGGATTACACAGGGTTCGGTAAGCTCGCTGGTCTTCCGGCTAATCAAATCACTATGAAGCAACTTGACTTACCCAACCTGTGGCGCTCCCGATCATAACTGTCACGAAGCCCAGATGGACTAATCGGACTACCTGGCTGGGACCTATCCCACTCCCCAGATTAACCTCGGCCATAATTAAGGTGATAGGCAAGGCATATTAGCTTAGCTAGATGCGATGGATGCCACGCGCTGAGAAAGTAGCTGAATAGTTCAAGGTCTGTACGTCGAATGGTCGATTCCACGTTTGGGGCCCGCCGTCCATCCTGAAATGTACTGGCTAACCCATTTTATAGAAGGTGGTCACTAAAAGACCGGAAATATTCGTCTCCTTGATAGGGATGCGGGCATGACACTTTAAGGATACGAAGCCTGTACAACGATCTCTCGCAGGATCTGAAGACGAACATGTTATCATTTTGACGTGACGCACCAGCCGTAAGAAAGCGAGGCCAGAAATATGAATTT"/>
                    <sequence id="seq_t2713" taxon="t27" totalcount="4" value="CCTGCCTAGCCTCGCCCTCGCTCTCTTGCGCAACATCTGCATAATTTGTGGTAAGGGGTACCATCAGGTAACAATCACCTATGGACGATTAATTAACAGGTAGGTCAGCGGGAATTCGTGACAGTCGTTGCACAGACACTGCACCGCCACCAAGTTCAACCAGTTGATTGGCGACGTCATTGATTGCGACGGCTCCAAGCATCGCCGCACCCAGACTTCCTAGAGACTCTCTAATCGGCTGTTGGGACTCCGTCGCGGAAATCTATGCTAATAGCGATGCGCCATAATCCATCTACGAACACTAGTAAAAGGCGTTATCAAATTTCGATGGCCACTGTTTCCCGCCGCTAGACGAATAGGTACGCCTGTGATACTTCTTACGGCGTTCGTTGCAGTGAGTGTGGGACATCTCAGTTCCGAATGGTACATTGGCCGTTGTTGAGGAATATGATGGGCGACCACCGTTCGGACGCACGTGTGGTGGACTACTCTCTACCCGATATGAAAAGAACGACAAGGGGTTAGAGCTAGCTGCTTGGCGGAGCCAAAAGCTGATCCGCGGCCACTCCACACCTCGGTCCTTTCTCACAGAGGAAATTTCTCTGCGAGCTAACATTGCTTTGACCCAGTTGATACGTGCAGGAGCTCGTTAGGCTCTTGTCTAAACCGTACGACGCCCGCTATCCAAGAAACTCAGCGGATGGAACACACCCATCAAATCATTCTGGAAACTAGAAAATATAAGCGTCCAGCCAAAGGTTCGAATTAGTCCTTCTGGCCCTATTTAAGATGTTGATCTTGATCCCGGGCGTTAAATATGCGGTACTGAATAACCACGTATGATGTAACGGACCAGTCGTTACGTTCGGGACGAAAGACCGGAACACTGTTAGAGATTGGAACTTTATACATACTAGTTGCTTGACGTGACTCTAACAAAGTATGCGGGTACTGAGTTCACGACTTGACTTTCTGTTCATGCATGAATACTCATGGACAA"/>
                    <sequence id="seq_t2813" taxon="t28" totalcount="4" value="ACCGTGATTCCCCGTCTGGGGTTAAGGCGTTTTCATTTACGAGCTGGTATCCTTCATTTCCAGGCTGGGCGATTTGGTGCCCAATTGGCCCTGCCCCCGGAGATAGATTGTTATCAGATAGTGAGAGTAGCCCAATTTTTACGTAGCCCAGCCGAACAGTTAATGTAAAACCGTCTTGAGCGGCCATCATCCGTAACTTACAGAGGAATGCGTCCCCTACTCAAGTACGACTCTTGAACTGCCCCCTCCCACATCATTCACTCGCCTGATGCGTATGCCCGGGGGCATCGGCATCCAAAGTTTAGGCAGCCCCGTTTACTGGAGCCCTGTCCGTCCCCATCGTTTAAACCATGAGCACCGATCGGTACTCGCCGGTTAGTGGTCTATGTCCCGTCAACTCTTTGGTCTCGAGGCTCCGGGTACCGGAGATCCGACTATCTTATAGTGGCAAAGAAAGGCGAGCTCGCAACTCACGAGACCGATGTTCTCACCAGAACCCTCCTACACACTTGATCAGCGAGGGCGTATTAGGAAGTAAGGCTGGCTCGAACTCATTAATCTGCTCGAAACCCGCTGTAGCAATCGCTGAACTCGCGTCGATCAGTTACCGCAGAATGAGGCCTAAGGTGAGCTGTTCCATCAGCTAAACCAGTAAACTTCTTCGAAACGCTTAATCTGCCCATGAGGAGTTAGGGTGTGGAGGGTACCAAGGATGACATCTATAACAGGAGACGGCCTTACTATACATGGTACCTTGTTCAATGACTTAAATTGAACTGTTCAGCTAAGCACCGCGCAACGAGCGTCGGCGGCTCCCACTCTGTTTAAGACTGAGTATACACAAAAACCGGAAACTGATTGGTTTATAAGCACAAGCATAGCGGCTCGATATCTGACTACTCACGTGGACAGTGATAACAGCCGGACAAACCGAAGGAGACAAGGTAACTATGCCTGACGTGGTGAAGGCCAGCTGGCATACAGCTGACCACCTACGAAG"/>
                    <sequence id="seq_t2913" taxon="t29" totalcount="4" value="AAACTCCTCATTATTCCACCGGGAAGTGATAACGAACTGCTACCACAGGCGACCGTTTTCCTCAGATGCAAATAACTGGTTTGAGAGAATATCGTACCCGGTTCAGCCCCCTGGAGGGGGCTCCTGGAAACTGTCTAAATGTATCGCAGCAAACACGGCCCGTGATTGCTAAAAACACAGCTGGACTAAAATGCTCCATAGAGAGAGTAGGCTTTCAGTACACCCTTAGTACTGTAGAGAAAGATCGAACTCATTTATCGTCCTCGACAACCATTCCCCAACTCAAAGGTATATTTTCGCTATATAATCTTCAGACCAACTTGACCTTTAGCAAGGGTAGCCGCCACCAATTGCTCTACTGGAGGTCCAAAATGGCCAGCAAGATAGGGCCGCGAAGTACACCGTAATCGGACGATGAGATAGGTCTTGGCGGGATCGATTTAGTTAGGTGGGCGCAGCCAGGGCGCCCGGTTTAGCCAAGATCTGCGGCTGCAAACGTACTTGGTATTTAGTTCAATGGCTTAGAATAGGCACTAACAGGCGTGCAGTTCAAAATAACGATGCCATCCACGCGTGGGGCACATTCCTACAGACGCCACATTGCCGCGTATCTTCCAAGTTTACACGAGTCCTTGCACGGGGGACAAAAAACGGTTTACCCCCGTCGTGCTGGATTGGCTTGAACCAATATCTTGCCTCATTAGTAAAATATCGTTACACTTGGGTGTTAAGTCTGCAGCTTACTTTGGTTGGGATCCTCAGGATTCTCAGGGATATTCGTCAAAGGGTTGCCCACTTTGGATCATAAAACTAGTCAAACCGATTAAAAGTCGTGGTATGTTGATTCACATTACTGTGATCCTCGGGGTTGACTCGTGTCTGTCGCAGTTAGAACCCCTTTGAGTCTATAGGTCATTACCCCACTACGCTCCGGACAAAGGTTTTTATTGTTGTGTTAGAGCAAGGCACTTGCCTGCAACGGCAGCATGGGGGTATCCGG"/>
                    <sequence id="seq_t380" taxon="t3" totalcount="4" value="AATGTCGGACGTTGTCGGACCAAAAGAAGATGGCATTTAGACGCTGACATAACTCCTATGCAGGCTTACTCGTTCCAATCACCATAGCGCTTGCGAATTGTTTTCGCCTCTTACTAGACACAACAATTAGCGGAATATCCCTGTAGCTGTCACCAACAGTTGGTTGCAAACTCAATAGACCGGATAGGTTCCCTAGCTCCCAGCGAACTCCGGGTCATTCAGAAGTGCGTATTAGAAACCGCGATGTACCGGACCAATCTCTCAGATCACTAGTTGGCCCGGTAGTACCTGTATTTAAACGTCGGGTGAATAAAACTGCCCTGCCAGGTTGCACCCGTGCCCTCCGCAAATTACACTCTAGTGTGCAGGTGTAGGACGCTGCTGTCTGTTTCTTAGCCTGTTGGTATCGGGGGGTCCGACTACGCGCGACCCGAACATATTATCCACGAAATGGCTGGCGAGTTTTCACCGCGAAGGGCTATTCGCCTGACCAGAACACATCTGTACATTAAAGCAGATGGCACGGGTTAGGAATCGATGGCGGCAAGAACTCAGTAAGAGGTTCAATCCCCTCGGCATGTGTGGCCGAATAGTTGCAGACTTGCAGATCAGGTACGCGACATCTAGAGAGCTGCTCAGTCGTCAGAACCACTACCCTGTTTCGAGACGAGACAGGTTGCTAAAAGGTTTTGGTGTTACACCGATACCTAGTTTCGCACCTATGTGGCCTGTTGAACCTACTATGTCTGGTAATATGTCGGGTAACCAAAACTGGACAATTCTCGGTAGCGCGCTGACAAGGGGCCCAAGTGACCCAATACGGTGGAGGACTGCGGATCCGAAAATCGAGTAATCTCGCTTGACTATGAGAAGAAATACAGCTTTCATCTTACTGACCAGACACATGTTGTATGATAGCTGCCGAACCAACGGATCTACATACGAATACTAGGTGCAAATTGGAGTTAGACAACTGGTAGCCGGCTTGGACCGTACGTTC"/>
                    <sequence id="seq_t3013" taxon="t30" totalcount="4" value="AATCTTCCCACTAAGTCGTTTGGAGAATTAGGTCAGAAATTACGCCGCCTATTAGGTGCCATTTGCGCTCGTGCGACTCCCTCCTGCTGCCTTATATGATGCACGTGTGTAACCTACGTTGCTCTGTTCAGTATGCAATGTTCGCTCTTATCGTCGAACTGCTGCCTAGCTAGTGTTTGAACGCGCGAAAGAAGTCCAGGGCCAACTTGGCAACTCGGATCAAATGGGAATGTTCTATTGTTCTCTCGAATAAATACCTATGCTGTCTCACAATTCGCTCATTGAATACTTAGAGTACCGCCCAGTAGGGCAAAGACATCAACTATGATTGCCAGGAGACGCCTCAGTCCCTCCCTGTAGGAATATGAATGGATGGGCGATAGGTAGTAATCGTCTCCTTGCTTCGGGCGGTGACAGCACGTGAGTTTCATTCCACCCCGTAGTTGTTCCCGCTCTTACAAACGTGTAGCACAGATCCTGCTATCTCTAACTGCTGATGGCGACCCTTTCCGCTGGTATACCCTCGCGTGACGCGAGGGCAATCAATAACCCGTGCTATAGACAAGCTCGTTTCTAACCAGTCCAAATCCGTGCAGGCGTGAACTAAGTGTCTCCAGACGATCCACGGAGTGAAATCCAGGTTCCGCAACTGGCCAGGGCGCCTGCACGGCTACACAGCGTTCCTGAAGATGTCGTGCGTTGAGCGCAGCGAACATACATAAGTTTGAAAACGCGTTAAGCACCCTAATGTGATTTTTATGGTCGACATTGCAGGAGATGCGACTTGTGGAAGCATTACCTTTGGAGGTACTTCACCATACCCCTAGCTATGACCCCTATCTTAGGATCAAGAACATGTTAGGCGAAATCGAGGGAAATGCTCGGACAAACCAGCCCTACTGATTGGACACGTACATAGGCGGCCAGCATTGGTGGCATCTAGGTAAATAGTCTGATTTGAACGAAAGCATAAGCCTGACCTAGAACGTACACGAGCGTA"/>
                    <sequence id="seq_t3117" taxon="t31" totalcount="4" value="TACCCAATACAAGGTCGCAGCGTGAGTACCCAGGAAGTCATACGGGGTCTGTCTTACACAATGTTCTACCCAGAGGTATTCCATAGGCGTGGCCTTTTGCCATCCACATCTAACAATGGACCAATGCTAGGGGCCGAATTTTCACATTTAAGAGTTGCAAACCCATTGAAGACACGGAGAGGGGAAACGTTCGCTTCTTACAGCAACGATGGTAGAGGGAACCACCATCCGGTTTAGACCGAGTGCCGACGGCCGGGGCGGTCGCGATAAACGCTGCCAGTACGAAGTTACAAAAGCACGTCTCGTTTTTTTGATATGGGATATGCAGCGCTTTTGCTAGTCGAATTGCCTAATCTGTTCAGGGTCATTGCAACGCCCAGGCCTTCGGTGCGCAGACGACAACCCGCCATGCGGCATCCGAAGATGAGCCCCGCCTATAGAAGGCCGAGGGGAGACGCCTGGCATCCAGTCCAACTGCCCGCTACAAAGGACATAACATTTCGTGACAGAAAGAAAAGTTGTCGCTCTACTTACGGATTTCGGCTCTTCCGCCAAGCTTCAACTAAACGCGACTGGGGTGTGTGGCCCAGACCCTTAATAGCGGCTAACCACTATCGATCTAGTACATTCGCTTAACCGTTCTTATCACAATAACACACCTCCTGTTCTTCTATCCCGGTGTTTGCACTCTTATGCAGGCCACGAGGGATACAAAGTTTGAGCAACAATAAATCTCCAGCACACACTTTGTTCAGCGATTAGGGCGATGATGTAGTCGGCAAGCAACGTAAGTCCAATTTGTTCGGAATTCCAGCAATAGCCCAGTACTATCAAGCGAATTCAAAATAGGCCAGCAACATGGTGTAGTAGAGCAAATGGACACGTTGTCTCCGAACCGTTATAACCCGTTGGTAATCAGTGCTACACAACCGGAATAGAAAGAGTTGTTTTTGAGTCATAGTGTTTGAATGCACTGTCGGATCAGACACGTTAGAACCGT"/>
                    <sequence id="seq_t3214" taxon="t32" totalcount="4" value="AATGCCGCGAATGATAGCAGGTCGGTCTTGCTGAGGTTTTTGGGATTGTTGTGTTATGTTAGGCTTCATACACGCACTTTATGCATCAGGCGGTATTGTTATGTGTCCGCATTCACTAATTACCCGCACCGAATGCAATTACCGCCGTGCCTATTAGTATAATTGCTTATCCTAAGAAGGTTGCGTCCACTCATCGTGTCTATCTTCACGATTAATAAGTCCTGATTACGGACTTGGGTCATTTAACGCTGTAGTAGACCCGGTTTCGTAGTGGCACTGCTTAATTAACAGTCAACGAATAACCGGTTTTGTAGGGCCCTTACTGTCTCATTTGTTCTACAAATCGGCTTCGACGCCCGTAATACTGTAGACTGCGGTCTAAATAAAGGTTCCGAGCCAAGCCCCTGACGAGTAGGCAACATTATCGAGATACAACCGTGCCAACACTGATCTTCTATATATTATGGCGGCGGTATGTAACCGCGAACTCACAGGTTTCCTGCACGGGGCGCCCTAATTTCCATATGCCACTGTGGAGTTGGCGCCCCTCTGTGGATGTAGTGGATCTAACGTGCAGATGTGACATCGCTTGAGAACACCTGGGAGTCCATACCGCCAGTGCAACACTTCTGCGGTTGGGTGGAAGAGCCGGTTGTGTGGATTCCTATTAGCGAGCACTATAGTGGCGCGGATCCATTGGCGGCTATTCGGGCGGTTTCAAAAGCGCTATCAGCGCGTGAAGCACCTGTGCAGATGAATCGGCCACTGAATCAAAGTTGTAGGATTACACGGTTTCTTTGACCTGGTCTGTGAAAGATCTTCCGGATGACTTCCAATGTACCAAGAAGCGGGAATTTTTTCCGATATTGGGGATTTGGAATTTTTCGCGCTGGGAATGATCGTCCCACGTGCTTCCCGAGCCTCGAGGAACAATTCTTCAACAGGTTCTACGGCCTGGAGCTGGCAGGACACCCGATTGCCAGTCATTTCACTTGAAAAT"/>
                    <sequence id="seq_t3313" taxon="t33" totalcount="4" value="ACTCACGTATTACGTCTGAATTAAATTCCATTGTACGCAATCGCTACGACTAATTCTGGGAGTGTGGTCATAATGGTAAAAGAAGAGTTGAGGCTGTTCGTCGTCCACTTCGTGCAGATATCATTGCGAAGAACTATGCACCATTAGGATCTTGTAGTTTTGATAATAACAATAGTGGCGCAGAAGGTTTCTGGTTGACGTGTGGTCGGTGTTACAACTCAGCGGCGAACAGGTCCACTCGGAGTACCGCCACACACAGTCGAGTCATTGTCGCAGAACAGTTACAACTTGCGTCTTAATTTGTGTTCAATTCGAACACTGCGCAGTTCACTCTATGCCTACCTCGTGATTTACGCACTCATGAGCAGTACATACCTGGTGCTGTAGATCCGGCACGACGGCCCTTGATGTGGCAACCGGGACCCAGGTCCATTCGATCTATAATCTTCGGAGTGAATAGCACCTGCAGAAAAAAGGGAACCTGCGATAACCACAACAGTACTTGACGACGGCTCTACGTTGAGTATTCGCTAACCTCCCGTGATAAGTCTACCGTCAATCGTGCATGGCAGTCTAGGTACTTTGCTATGAACCCGGAACTCGAAGAAATCGACGTCAGATATTAATGTCGCAGTTCTGAGCGCGTAACTTGGATACGCCCCTCGAGGGAGTGATCCGGGCGTACAGCTGCGCGGTATATGTGGTGGGCAGACGGCCTGCCCCTTCGGCGAATGAAGTCAAGATATCGTGCGCGTTCACCGGTTGAGAAGACACCGCCTAGTACTTATCCAATATCCACTGGTTTGCAGCCATGTCCTCCGGGTTCAGCTGGAAGCGAGTCTAGAACCCGTCATCCTAATACTCATATAATCTACTGTGTACACCGATTTCACTGGTAGACGACATTATCATCCACAAGTGTTTGACTGTCGCTTGTACTAATTACCAGAAGTATACTAACTTCGTGGATTAACTGATATGCACCCTGAGTAATCCAGGG"/>
                    <sequence id="seq_t3413" taxon="t34" totalcount="4" value="AGGGCAGCTCTTCTGCATCGAGGCGACCATCAGCACGTACGCACAATGATTTCGTGTGGTCAACACGGAGTGCTGTAGCCCCCGCGGCGCCGGCTAGATGTTGCGACCTACGAGAAGGCACCGTATCAAGAATATAATAGGGGTAGCGATACCCTAACCCTCTAATCGAGCTTTGTCACAGCGATAGCGTCAAATACATCCCGTATCGCGATTGCTCTTAGCCGGGTATAATATGACCTGGTGCTGTCAGAACTCCATGTCTCTACGCTGACCAGAAGGATCGCAAGGCGTCAACCTCCCTCACGGTGACTTCGCTCAACTGGCATTGTCACGAAGTGCTGACCCGTCATTTTCACGTTATGCTGGAGTCGAAATCTGGACGTTCTGAGCCCGGTATGCTACGCTTGCAGTGGGGCCCGATCCCCACGGACAACCGATACTCCATTTATTGGCCGAAGCGGCCAGGCACTATCTACGAATGCAGTACTCACTAGAATTATTCGTGAAAATGGGTAGCGGGGTAGGCGGGAGAAAGCGGAAGTGGGAGGAAAGCTTCCACTCTCCGATTGTCCTTTGTTCCGCTAACCTGGGAGATTCAACCCGGACATATAGCTATAATATATGCACACCGACGTTGGGGAGTCATTTCTCGCGGGCACCCAGGTGGTCAATGATCTAGGAAAACGCTTGCTCGTGGTAACGACAACGCAGACGGCCTCCTGCTGCGGGAAAAGAACTGAATCCACCGTTTAGCCTAACGGGTCAGGCACATATCTTTGTTGAATTAACGCTAGTTCTCTTTGATCCAGCCAAGCAGTTCTGTTGGAGCGAGAAGAGACTTCAACCAGCGTCATGCACATAATCTCCTCGAGCTAACATACCCGTACGTTGTTTGATAAGGAGCTTAAGTATGAAGCTGTGCTTTCTTCTCGCCATCCCAAAAGACTTAAACTTGTATGATGTCGAAGACTATGCGGTGTGGGCCATGGTTATTTCATGG"/>
                    <sequence id="seq_t3513" taxon="t35" totalcount="4" value="ATCGGAGTACGTTTTCTGACCTAAAGTAGATGGCATTTACCAGCTGATATAACTTTTTTCCCGGATTACTAGTTTGAGGCACCATAGCGTCTGCGCATTGCTCTGGCCTCTTAGCAGACCCAACCAGTAGTCGCATATCCAAGTAGCTGTCACCAACGGTTGTTATCAAACTCGCTTGACCGGATAGCATCCCTAGCTCCCAGCGAACTGCGGCTCACTCAGAAGTGCCAGTGTCTAACCGCGGTCCTCCGGATAGACCTCTAAAATCACCAATAAATACGTTAGTACCTGTACGCAAACGACAGGTAGCTGTAAACGCCCTGCCACGTTCCACCGGTGCCCTCGTCAAAATACGCTCTAGGTTGCAGTCTTCGGGCGCTGCTGCATGTTCCTAAGCCTGTTACGTTCGGGGGCCCGGTCTACCCTAGACCCGCACTTCTCCCCTAAGTAAAGCCAGGCGCGTTTGCACCGCGAAGGGACTTTTTTATAAGCACACCACTCCTGTACATTCCTGCTGAAAGCGCGGGTTAGGAACTGATGGCGTCATGCTCTCATAAAGAGGCGCAATACCCGCGGCACGTGTGGCCAAATCAGCACAGAGTTGCTGGGCAGGTACGCGGCATCTAGAAAGCTGTTCAGTCGGGCGAACCACCAAACTTTTTCGACACGAGGCAGGTACCTAACAGGCTTTAGTCCGTCAACGATACCTAGTGTTGAACCTATGTGGCCTGTTGACCTTACTATACGGGGTAAAATCTCCTGTAACCAAAACTGGATGAATCTAGGTAGTGCTCTGCGATGGTGCTCTGTGGAACAAATATGGCTTAGGACTCATGATCCAAAAACCCAAGAATCTAGATCGAGGATGAGCACAAAAACCGCTTTCAATTTAGCGACTTGACACATGTCGCGTGATCACTGCCGGGCCAACGTATCTACAAACGGATACTAGGTGCAACCGGGAGTAAGACAGTTGGTAGGCGAATTAGGCCGTATTTTC"/>
                    <sequence id="seq_t3613" taxon="t36" totalcount="4" value="TATCCTCGGAGCCTTATGCACGGCATGTGTTAAGGATGATGAGCTCCCCTTTGCTGGCATCGCGTGGTAAAAGCGGTTCTGGGAGAGTAGACGTTCTTCAGAGGGGATTTTGCTCCCAGTCGACGGGCGTGTCGTTATAGGTGAACAACTGGTTGGCAACATCCCTTATAGTGGCCAGCCTAATGCGTTTCAGACGTAGTTTTGAGCACAATCACTATTGGCTAATCTGCTGTAACGCCTGTCGCCATCGGCCTTAGTCATTGGGGTTGGTATTTTCCCCGTCTGTGACTCCGTGACTATTTAGGGATAGGCCAGACGGCGTGTGAGCAGCCAAAACGACTCTCGACCACTGGCTGGCTAATAGTCTGATCAGCCTAACTACTGGAGTCGTGTTTGCGCAGGAGATAAACGCGTATGGCGGATAAGAGACCTGTAAGTCTTACACTAGTAAGCCACATTGTCCGAGGAGGGCTTATTCTCTAATTGATAAATATAGGCTGGCCTTGACTGCGGAAACCCGAAGGGGATAAGGTCGACAGTCAAAAGTGGGCTGCGGCCCTGCATCTATTCCTTCTCGTGTACGCCTTCACCCGACCCAGATTGTGAACCTTAGCCTACGACTATGTATGCCCATGTCTATTGTTGATAAGTGTAGTCCCATCGGTACTACGAGACATGCTAGGATGAGCGGCATTCTTGGGCAGTACGCTACAAGTCGGCGCCATTTCATATGTACCTCCGTAGAGTGAGCACCATGTACTAATTCACCATGGCACGGGCACTCCTCAGCAGAGTTACCACTCTTCACTCTTATCAAAGACGCCAAAATCACGCCCCTTGATAAGATCCTTTTTCTAAGCACGAGAAACGCGCTAGTAGGTATTGCAAGCCTCTCTTGAGACGTCTAAACGCGTGTTACCGCATCACTACCGACGTTACCTCGGGCAGTGTAGTATTATGCTCGCATTCTCGGGAACTCCCAACACAAACATCCCAACCC"/>
                    <sequence id="seq_t3713" taxon="t37" totalcount="4" value="CATGTATAGGGTATCAAACGTTACGAATCTAGGGTTACTGGTACGAAGCCTATCCTTTTGATGATACTTCCCCATGTCTCACCTGCAAAGCGAGCTAATCGGATCAGTCGGTAAAGGTTTTCACCTTTGATGTATAGAGTCGGCTGTTTTTGCGATACCCGACTAAGACGCCCGGAGAACAGACATCTCTTTCTATTAAGGCGGTCTCCGTTGGCGCTATATGCGTGGGGATGGCACCCAGTCCGATTTGTCCCCACTGCTCGTGACGGTTCAGACTTCCCTCTTTACAGGCCCGGACTTTAATCCTCCGGTATGAGATACACGGCTTATCGATAACCTGCGATAATTCGCCGGTGCAAGGTCTCTGAGAACTACGTCCAGGGGGATGGTTCGCATATCCCTACTAAATAGCCCCTGGCAGTCTTTATATGTTCCATCAACGGTCTGTAAGTCCGTAACATCGTCGAGCGCATTTGGCTCTCCTTCTATTATGAAGTAGACAATCCACTTTTTTGATTCAACCTTTGATGTAACTCGTTTGTGGCGAGCCCACCCCCAATGTATGGGTCATCGTTCTGGCAATCTTGAAATAGCCGGAGATTGCGCGTCCGCTGGGCAGCATTAGGCGGGAAATATCTGAACAGGTTACTCTGAATGGCTACTACCGTACTTCGCCAATATGATGAGAGGTAGCTGTACTACGTCTGGACGGGCTCCACTAGCCCCTACCAGTCTCGTCGCTTGATCTCCGTGTTGACCTCGGCCTTTGCCTTATGAGCGCTACCTGGTAGCACTATATCCCCTGAACAGATAGGTAGATTCTTAAAGAAAGCTCGGCTCAGAAATTACGACGCTAACGTCGATAAAAAGCATCCTGTACTTGTAGACCTGTGCCAGGTACCCTAGTCTCGTGCTAGCCTCCGGCATACAGGGCTCTTAGACGTGGCACCTCTAGGGACAGTTAAAATACACGTGAGCGATCGACCAAGGAAACGTAGGC"/>
                    <sequence id="seq_t3813" taxon="t38" totalcount="4" value="AATCGGACGGGATACCTGGGTTACCTATAATGTCGGTGTCTAGCTCAGTCTTTTTTTCTGGTTCCACGAATCCAGCTATCAGCACAGGAGAGCTGGGCACCGACCAGCCGTATTTCCTTTCCACTTTTACTGTCTTGGTTGCCGGGGCGATGCGATTACAAGTTCGACCGATGTTACATCCGTAAGGCACGGTAAATGGCAGGGATTCCGATTCTATTGAATGTGGGCGTCCACTTGAGGGCTTTCTAGAGGGCACCGTGTTACTGCGCCACGTGACCATTCCGCTTAAATACCGACCTTTCGGTACACGGCTTAACAAGCTAGATAGGGAGTCTGGCGACGATCATGGTGACACACTTAAACGGAGTGTCGAATGGATATAACCAGTATGCGGGATTTTTAAGTACGGTCCCTATTATGGTACATCGGTAGTAGAGACCGTGTCGGTGAGGTCACCCCACGTGGTGCTCGAATTTTGAGGCAAGAATTCTTGGCGTACACTCTGGTTGCCCGAAACAGGACAAATATTCGCCAAAACATCACATATGGTTTACTCCCTCCTAAAGTAGTTTCCGAAGACAGTACTACAGTAGGGACCGGGGACGCAGACAAGTTTAAAACTGAGGCACCAGGATAATTGTGGGCCACTCTGCGGTGAGACCCCCGGTCTCGGCACAAGAACGCAAACTCGATTTATAACTACCCTGCTAGGTAGTCTACTCAGAAAGACCGTCGGCAGAGAAGTAATCGCCCTTTGTTCCACGACCTAAATGTTAAATTTACAGTGCGGAGTAAAACGTTTTTCATACTAGCATCAGCGGTACCTCCTCGATTTCGTGGAGAGGTGAACTAAATAAATTACGGACCGCGCCCCTGGTACGATCGGTCACGGGCCGGCGCTATCTCTATGATATAACACCGATGTTCAAAATAAATCCCGAAATTCACGTTAGTTCGCAGTATCTAGAGGACGCACCCTTCCTGCACAGGACTGTATTCA"/>
                    <sequence id="seq_t3913" taxon="t39" totalcount="4" value="AACGGACGACGGTATCGCGAGGAATGTATTTCGCAACTTGGATAAGGTATCTATTCTGCTCCGCGTTCATCCTCGTATCGTCTGTGGCGAACGTGTCAGTCATGGTGAACTTACGCAGGGAGGTGGAATGTCGCCCCGAGGTATGCGCGTCTCATGAGGTATGCATGCCTAATCGGGTGACTGGAGCGGACAGGTACACCGCCCAACTGTGCTGGATGGCTTTTGTAGCCCGTATAGCCGGTTTGACGACCTAGCGATATTACACGGTGGGCGCCGACCATACCCAGTCCTACGATTGCATGTACGATTTGGTATTCGGGATATCCTGTGGCGGTGGTTGGCGGCTCTGCGATAGCACTCATCGTGATCCTATGGCGTATTTAGCCTCTTTGTAAACCCAACCCCACCATTAGAGACACCGACCTAATTCCGGCGTACTGTACCCTTCAGATTGATTGCGACGAGCGAGCAAAATCGGCGATAATAGATGAGATTGCATCTCCTCTAAGATTGAGGATGTACCGGGGATACTAGCCCAACTCGATTAGCTTGCAAGAGGCAGTTGAATAACAGTTGGTTCGTTGGGACAGTGCCGTAACCCGGTCCAAACTTGAGCAATATACTATCTCCGCTCTAGCGGCAAAATCGGCCTTAGACGCATTGTCCCTTACTGACTCAGCGCACGTCCTGTCTTGCACTACCAGACCGAAGCAACGGTGGTTCTCCGTAGAATGGTCCGGGCACACGAGGTCCCAGCGGCGATCCCGGATAGACCTCGCCGAAGCGCGTATGGACCAATAGAGAGGCGGTCAAGCAAATGCCGAACTGTCAAAGAGTAAGTCAAAACGAGTTAGGTCGGGCGTCCACTTGAACGGTGTAGTCAGATGTTTCTTGCGCGCCAGTCAGCGTCGGTAGCCGAGGTTCTTTATTGGATACTAACTATGCTCCGATATTGTTTATATAGACGGAACGGGAGTAGGTTACCTCGCTATAGAGCGCC"/>
                    <sequence id="seq_t470" taxon="t4" totalcount="4" value="ATAGGTGGTAAGGTCATGATTAGAGACTGTGCGAGTTCTAACTGGTCATAGAGCCTCGTCAACACTCGAAGCACATTGATGCCCCTTCCTAGAGATCTTTGCGACTAAGTTAGGGAGAAAGGGAAAGTACATAGTCAGCAAAATGCAGGACGTCTTGCGTTGTAGGTGCTATGCCCCGTGTAATCTGGGGCATCACGAAGTTTGGGGATGTTTAACGTAAACGCTCACCGAGTGTCCTTCTCCGCACTCGATACACCCACCAGAGTCCGTCTCTTACCATGTCAAAACGCTGCAAGGCCGTAGCACGATCATACTCGCACATGTCCAACGAAGTATTAGGAGGATGGCTGCCCAGAGTGCCGGGAGATGTATCCTGGGCGCACCCGGATACCAAGCTCCGCAGGCGCCTCACTTATCGTACCTTGACGAAGGAGAGCACATTTGATTTACGTACGGTGTTTGAAGAGGCTCTTACTTTTGATATGAGATAATTCCTAGCCGGCAGATCCACGGCGGGTTGGAGGGCCACTCCTAATCGAAAATCCGCGAACTTTGACCTGTCAAATACAGGCAGACCTAGAGAAGCCATAATACGAGCTCAGAATACGAGCAGAAGGGGTCAATTAAGTACAAGAAGGCCGCTGAGACGCTGAACATGTCACCTGTTAATTATCCGTGGAAGACTGCTCAACCAAAAACCAAAGGTGAAAACAAGTGAGAGTGAAGATTAACCACGCATGCCCCTTACCCGCCACCCGGGGTAAGGCTCGGGGCGCCTCGATCACACATTACTCGATCACAGTAAGTGTATAAGTGCACTGCTTCTGAATCGGACCGGGTACCACCAGTACCCCGGGCTCTAGCATGAGGGCAGCAGTGAACATCGTTTAATCATAGCGTATACAGTTAATTACGGAGTACTGCCGTATGGGTAGCGATTAACATTCTTAGGTCCACCTTGGGTCAGTCCACGGGTATAAGATGGCCTTAGATACGGCAA"/>
                    <sequence id="seq_t4013" taxon="t40" totalcount="4" value="CCTCCATAATCTGGCCCCTGTTCCCATGAGCAGCTACCCAGTCATTAGTTGTAAGCTACTCCATGAGAAAACCACTACCTACGTGCGATTAAGTAGTGGGAAGGTTAGCTGAAATTCTAGCCGCGAGTTGGACTGAGACTAAATGTCGACGAAATGCATAACCTATCATGAGGACGTCATTGATTGATACACTTACTTGCAATCCCTGACCAACTCCAACAAGAGGGCCCCTATTTGGATGAAGTGACACATCCTCGGTAATCTATGCTCGCAGCCATATAGCATAACCGATGTACGAACAATAGTACACGGGTCGACCTACGTTTCATGGCCCCGGTTGGCCTCTACGCGACCAAGGAGTACATCGGTTATTCTTCATACCGGGGTCTATGTTGTGCAAGCTAGACGTCTCCATCCCTTGTGAGAAAGTGCCCCTGGGGTAAGAATATGAGCGAAGTCCACCTAAGAGACGCCAATGTTGTGGTAAGATCTCTTCCAAACATCACAAGAACGACACGAGATAAGGCTAAGCGCGCTCTACGACCCGTAAGCAGATGCCTAGACATAGCCCACATTGTTCTATTATAGCAGAAGAAGTATTTCTGCGTGGTAACATGTCTATGAAGAAGCTCGTTCGTGACCGAGCTGGATAGGATCTTCACTATGGTGTGAGCAGCGGGCTACCCCACCTACGCAAACCGGAGAAAACTACCAACAAATCATTCTGGACCCTAACAATCATCAGGATAGATCAAGTGGTACAAATTACACCTTCTGGATGATTTTAAGCCTGTGATATTGATCGCGGGCTGTAAACCTGCTGTAGTTGATGACCTTGTGTGGTGTAAGTGCTAAGCGGGTGCGTTCAAGATCTGACATTTTAGGAGTGACCAGGAATCCTGCTTTCTCGGTAGCAGTTTACCGACATGAACCGATCACGGACCACGGGGACAGTGTTCGAAACTGGACTTTTTGTGTTTGGGTGTCTACTCAGGGAAAC"/>
                    <sequence id="seq_t4117" taxon="t41" totalcount="4" value="AATCGCTGCGGTATCCACCTTTACAATGCTTTGGTCTCTAGTAAGGAGCTTATCGTTCTGATTATCGGACCCCCCAACTCACCTGGCGAGCCATCCATACCAATAAGTCGGTACACCGGTTCAACTTTGGTGTATAGAATGGGCGGGTTTCGCTCTAAACGCTTTTGACGCGTATAAAACAATCGTCTGAGAGGCAAAACCGGGATTCCGCTGGCAGCATATCCGTGAGGATGGCTTAATGACCGATCAGACCCTACTATGCGTGACCGTACTGGCGTCGACGGGGTCTCTCCCGCGCAATGGATCTGCGGAATTAGAGACACGGCTTATCGCAACCGTGCAAATACTCGAGGGTGCAAAGTCTCAGTGAACAAAGACCACGATGATGGCGGACCGCTCCATGCTACATTGGTGCTTGCAGTCTTTATCTGTTCGCTCAGCTGCCGGTAAGTGCGAGCGCTCGCCGTCCGTATGACGGGCTCCTTTCATCATGTAGGTGAACCAACAGTGCCTTGATTCAAGTGGGGCTGCCTCGGGTACGTCGCCAGCCCTTATCGAATGAATAAATCAACCTCATGGGAGTCATGTAATCGGCGGAGGTTACTCATCCCCTAGGCACAAAATGGTGCGAACTAGTTTGACATATTTGGGTGCTGGAGAGCTAGCGTTCTTAACACGGCTGTTGGGAGGCAGCTGTACCACGTCTAGTCGGGCCTTACCTCGCCGTACCATTGACATGCCTAGCTCGCCCTTTTTACCTTGGCCGATGCCTCTTAAGAGAACCCTTCGAAGGTTTTTTTCCCTGAACACATAGGGGGATTGAAAAAGAAAACTCTCAACATAGATGACAAGGCTAAATTGGTTAGGCTGCGCTCGGTGCATGTCTAGCTTCTAAAGGAACCCCAATCTTATGCGACGATCGGGCATTCCGGCCTCTAATCCTTATCCCCTCTGCAGAAGACTCAAAAATCCCTTAGAGCTCGCTCAAGGTACCGAAAGC"/>
                    <sequence id="seq_t4214" taxon="t42" totalcount="4" value="CCATTCAAGAAAGATAGAACCCCAGCCCGGCTGAGGGTGGCGAGGTTGTTCAGATATCTTCTATTCCATTCCCCTTATAGAAGGATCCCGAGGTATAGTATGGTGGCGGCCCTTTGTTTGACCGTAAAGGGGAGAACCGCCATACTAGGCCCCGTACTTTAAATTTGGTTTACGATTAATTTGTGTGCCACAATCGCGCCTAAATAATAATCAATTAAGCGATGGTCAGTCAAAGTAGTCATTTTACATCATTATACACGGCCTCTTGGTAAGGGTAAGCTACACGGCCTCAGTACATTGTTCCGGTAATCAAGGTCCCTTTATGTCACTACTGTGTTCTCCATCCGATTTGTCGCTCGGAGTCCGCGCCCCTGTGGTAGTTTTTAACGATCTCTGGCTAGCGCCTGACGCTTGGAGCAGAATAGGGGGACAGACCGGTTACAACTGTCGTCTGGACGCTTTTAGGGTCGGGGTTCATGGTGGCGAGGCCAAAGCTCCCTAGAAAGAAGAGGGCTCACCGCACGTGCTAAGTGGTTAATTATCGAGTAACTGCGTGTGGTGCGATAAGAACGCCCTTTTGTCCAACTGCTGATACATAGGCTTACGATCCTTGCTCACCTCCAGGCTTATGACAAGTGATTGAACTCGCGCGATTGCATCAGGCCCGCAAGACTCACGACGCGCGGCCTGAATCAATTTCGCTATGTTCATGATAAGGAAAGTGCACTTCGAGAGGGAGAGGTAGCGCAGCATATGCCGCCGAGTGGTCGTCTGAACTAGCCTAGTGTCAGGAATCCATGCCGCGGGGCGTTAAAGCATCATCTCGTAATTGCTTTACTGCGAATAGGCCCGTCATATTATGAGCAATGGTGGTCTGCCGTTTCGCGCACCTGGAAATTTTTCCTTATGTCCTGCTCTCTCACTGTGACACTAGCTATATACCCGTAGTACACTGTCATCCGTGTTATTCGGCCAAATTCCTCGCACTCGGATATCAACG"/>
                    <sequence id="seq_t4314" taxon="t43" totalcount="4" value="GAGTGACATCTATGGGACTTGCATTATCCCTGGAGACCGAGAGTGGCTTTGTATCATGGGGCAAAGCTCAACAAGTCCTGCAAACAACAACTGGACGGTGTCGCCGTAGGACGGAATACGTCACCGCTATGCGGTGCGCTGCTAAACGTGCGAGTACAGTTGTACAAAATTGCATTATAGTAGCGCCTTCAGATTGCCCAAACACCGGGCGGCGTATAAACTCGGTCACATTGGAAATTCCGATAACAAAAGGCGACGCGTGACTAGCCAAGTAGGGTCGAGCTCCACCAGGTGACGAAAAATTGTTTCGCACTCGTGGCTCCTTGTAGCGTGGTACAAGCACCCGGGAGTAGTGTTACTTGAAGCATGAAGTCGTGGTTAAATGATCGCTCATACGGGCCCGGGCACAAAATCGACAATGGTGCGGCCCTGAAAGCACTAAGTAAAGTGGGAGGGTGATATCGAGGTTGCCTTCCTATCCTACAATGCGCCCACTCGATGATTATAGGTAAATCCAAGGAGAAAGCGTGACCCGACTACTGCGCACCTGCTCGCCGCCAGTTGAATTGTAGCGTAATCAGGTTTGCCCGTACTACTGAGATAGGTGATATTCTCGCTACTGAGACATCCGGCAGTGTTCCGTCACAATAAGTCCGGTTCGCTAAGCTGGGGACAGGCCGAGAGTTAGCTGGTCCAGTAGGGGCGCGCCCAGTACCAAAACCGAGATCACTGGGGAATGAACAAGTTGAGAGCGTTTGGATACAGCCGAAGGACATCTGCGCTATTGTCCCGTGGATATTCAGATGTCTGAGTCTAGTGGTGCCGAGCGGCGCAGGACGCGTACGGTACGTAGGTACCTTCACGCGAGATGTGTCGCGGGTTAACCGCTCCACCCACAATGATGGCGCGTCCGAGCGGCAGACACCGTCACATGGCTTGACCTACGATAAGTATCCACGAGATGACTATAACTGCATTACCGGGGACTCACGTCCAATCT"/>
                    <sequence id="seq_t4413" taxon="t44" totalcount="4" value="AAACTTCGAGATAATATACACTATCTGTTATTGACAACTTTAGCTTCCATTCCTGGGCATCTGGTTGTGATAGTGGGGCGGGGAGAGGTGAGATTTTACGTAGGGGTCTTCGGTCTCATAGGATAATTTTGGCGTTTAACGTATTCAAATCGCCGCCTCCCTCCATAGAGCTCAGCCTCCGTGTACTCCGCAATATGCGTCTAGGCCGATGCCTCGTATAACCTATGCTGGATCAGATCGATGCCCGCATGGAGAGGAGTCTGTGCTATGCCCCAGCAACGCCTTATCCATCTACTTAAGTTTGGGAATAGCTCTAGTGGCTGATACCATGAATCAATCCACGACACTACGGGGGTGCTAATTTTAGCGTCGGATGTAAGAGTTGACTAATCTGAACGGTCTCGCTAAATACATGCCGGAGCGCGTGTATCCCTACATCATCTGCGGGTGAGGTGGATGTTAGGCGAGGGGCGTGAGTGCAGTCTTATGTAGATACGAACCCCTCGGTAGCGGACGAACCACAGGATTTTGCCCGGACTAGATAACGGCGATCGTCTTGTGACTGTGTACCATTTTTCGCGGGCCAACATTAGGCGCACACAGGGAACTTTCGCCTTCGCTTTGAGATTCAGAGGATTAAACCTCCCGACACTGCTTGCATAGCATATACGAGGCCTGATGGTTGAAGCTTTATAGCAAAGAAGTACCCTACAAGTTGTACCCCGCAATGGCGATCCTGGTTAGACCGAGGAACCGCTGTTGTTTCTCTGCTTTTTGGGAACACCTACGAACATTTTTCTCCAGGGTAGCCATACAATTCCGCAAAAATTTCCGCATAACTAACGCCCCGGATTATGACCGTTCTAGGATGGCAACTAGCCGAGGTGTAGATGAACTCTGAGGACTAGATATTAGTATCCACCATTTTAGCGGCATCAGAACAAATCGTGTCGTCCGCAGCTGAAATTCTGCGGTGCCACAAACACGGTTATGTCACCTC"/>
                    <sequence id="seq_t4513" taxon="t45" totalcount="4" value="CCTAGCCCGTTAGCGAGGTGCAGGACAGCTAACCGCGGTCTATGATGACCGATTCTGATCCGCTCCTGCACTCGTTTCTAATCACCTTCTAGCCGGGCGTCTGAAAGTTGGTGTCCGGACCCCGCTTCCCCACGGCTGACTCAAGGTAGGCGACGCAGCATTCAATGAGTGACAAGGGGTGCTGGTCTAGGAGACTTCCAAAAAACTCTGTGCAAAGTATAAATCTATTTCTTTATATCCGGTGCATTCAACTTGCAGATTAGCCGTAATTGTAGCGCAATCTGTCCTGATCTAACGATGGGGTACTAATTCAGGGAGCTCACAACTTACAATTGGGTTGCAAGCAAATTACTTGTGGCCGAGCCTCTTTCCTTCACGTACTCGGATCTTGAAGACTGTGACTCACCGCTACTAGTAATCCTTGTGTTCCGATCAAGTCCGCGTTGTTGGACATAGAACGCGTGAGTTTGCTCTCTCGAAGCTACCTCACCAACATGCTCCACGAAAGATGAAGCCAAGTGGTCATCCTGCGATCGTTTTTGCTAGGGTTTAAAGGAGATGGTGTACGATCCTCAGATCTCCATGTTCTCCATCTATTATATTGGCCAATCACGAGCTTATATTTAATGATAGGAACAGGCCGGATCAAAAATGTGGAGGGCTAGGGAAGAAGGAGGAGTTGCAGGCCAAAATAAAGTGCTCTGCCGCCTGGCTAGGCGGACTGGGGCTTTACCCTACTGTAGCGAGTTCTACGATTTGAGTAAGGTTCGGTAAGGTCTTCACCTTCCCACAGCGATGCATGAACGTGTAACGAACCGGTTCTAGACGGCATTGATACTCATCTTCATGCGGACTATAAGACTGCTGCAGGACGGAACGGCGATTCCAGCAGCGTGCGACCTCCGAGTTTCACCCCGTTTCTCCGGGTTCAGGTGCCCTCGGAATTTAGTTGAAAATCCTGCCGGAGTAACCGGAGTGAGCCAATTGAAGCAAATTTGTA"/>
                    <sequence id="seq_t4613" taxon="t46" totalcount="4" value="TGGTTGTCAGGCCATGACTGGCCCAAGCCAACCACAGGTTGGCGGCGCCTCATATATGTGGGCTCAGGAACCCGGATGCTAGTTGCGGACTGGCCCCGCGATGGAAGGAGCTAGGACCCGGCTCAATCCCGGCGCCCCTGTGACCAGGCGTACCGCCTCATGAGCCTTTAGGACTGTTATGGCTGAGTCCTAAGTGTACATAGTAGTATCTTGGGGCTACACCACTGTTTACATTATCGCAAGGGAAACAAACCCCCTCCGGGAGTGAGTGATTGGGGACATACGGCCCATTGTTTTAGTGAACCCAGTACCCTTGAACGTTGATTGCGTTTGCCCATTTAATTACCAGCTGCGCGGTTTCCTGGCTGCAAAGCATCAAGTCGAACGGACGATAATCTCGGTATGAAGCTGTGGTGAATAACAGCTGAATAATATGTAAGGACCGTGGTGGCTGATTCCAAAGCCAATTCGATAGTGTTTACCAACCTCGGGTCGTAATCGGTGTGCATTGCGAGCGTCCTTTCGTTTTGGAACCCCTGTGATGGCATAGCCTGGTTAGACAAGCAGGACCTTTGAAGTGATTCGCCCCGGAGGCGACATCGGGGTACAGATAACCGAAATAGCGAGCACTCCGACGGGTAAACCCTGAGCTGAGTGGACGGTCTGACGTTAGCCCCTTATAGTTATTATGGTTACTAAAATCTGTCCGCCACTACGGAGTACGCCTTCCCTCAGCACACACGATACCAATAGCCGTACAGGCTAACCTTAAGACCCGTCTCTCGTGACCCTGTATTTGCCCGTGGCTACAGAAGCGAGCCCCCTCAGGATCCGTTTTCTCCTTCTACCCAAGTTATACCGCTGATTCTCATCCCTTAGGTTATGTGCATTAGGGGGTTGCGCAGTTCCGACTTACAAGAGATGATGTCCGTCTAAAGTAACCGGTGCATGCCTGACTACAGAACCGTTTATCAAGTTGCGAACGTCTCAAACCCGGCTG"/>
                    <sequence id="seq_t4713" taxon="t47" totalcount="4" value="GTAATCATACGCGGGCTGAGCTTAGGCCGTAACCAAATGCGTGCGTTTAAACCTAGCATCGAGGCCGGGGTCTAGGTGCCCCCGTCGGGCCTGCGAATTGTTGTGACCTATGTTCCGACACCAACTACTGGAGCTGATATTACTAGCAGTCCACAACCGCTGATTTACAGCACGATTGGGTGCATAACTTGCCACGCAAACCGCCAAACTCGGCTCCTTCAGCAGTACAAATAATCACCTGCGGTCACACCAATCAAGCCATCATGTATTCTGTCTCCACGTGGGGGTGCGTCTCCAAACTAGCGGTTGCTACGTCTCCCGTGCCTACTCCCCATCTCCCGGTACTGCAATGTACTGCTAAGCTGCATTCTACTGTTTGCCCGCCATGTCCCTTAGCATGAATTTTTCAGAGGCTGAGTTTCCTCGGTACTAGTAGTTCTGTTACTATAAGAGAAAGTCGATCTCGTACGACCAAGGTCATATGTTGTGAAAAGGAGACTCCTGCACATCCGATCCCAGATCACGTCTTAGATCTCAAAGGCTGGCAGAATTCCTTAATAAGTTTACTATTCGGTGTCAGAGCTGCGGAATGTGCTGAGCGGTGTCGGTGAGGAAAGCGAGATATAGATCCGTCTTGGCACCTCAACTTAATTAGACTTGTTTGACGCGTATTGTGGGCCTAGGAACTCGCGTAGTATCACCCCTAGCTGGCATCAACTCATTGTCGTCCTGACATTCTACGATACATCCCACCCTTTGCTTGGATGATTAATGGAGAGTTTTTCTACGCGCGGGCGCCAGAATATGAGGTGACGGGCTCCGGCCGGGGAATCAGGTATCCAACAAAGCTTAATCCCGATGTTTCAGTAGCAGAATCAACCCGTGCACTTTCATGGTTATTACCGAACCCATGGGTCTCCGTTCCCTCAACGTAACAACCTAGGTATGCTACGTGAAACATCGGGTAGCCCCGCTGGTACCCGGCAGGTCACACACCATG"/>
                    <sequence id="seq_t4813" taxon="t48" totalcount="4" value="TATAGGCGCGAGCCTCTAAGGCCAAGAAACGAAAGAATGTGGCCTCCTAAAAAAGTTCAGGTGAGAATCGCGGCCTTCAAACTACAAAGTTGCTTAACATGACGAACAGCCTGGCAAGACCAAGCTGCGAATGGCGGCCCTTCGGCTGCCTATAATGTTGCCACGGCGTCACAATTGTGGCATGAGTTGAAGTACGCCCCAAACAGCAGAAGACTCTTATGGGAACGTCAAGGCGCGCGGCAGTAGCGTAACTGGGAACTAGTCAACATAGTATAATCGATGTCGCGAATGCTAGGACATTGTGCACTAAGTACGCTGAGGCGGCTCCGAACACAATACCCCTCTCTCACAGAGAGAATAGAAGGAGCAACCGTCCTCAGTCTTGGCGTATGGTAACGAGGAGAGTATATGTTGAACAGGTGTTTGGTCAGGCCGCAAAGATCTGGTAGAGAACGGTTGCGTCCAGGATTCCAAATGATAGCGATACCGAGTCCATCACGCGTACGAGGGTGTGCGTGGTGTGCATATCTGAGGGTCCTGTATGTTGACGCGCGATATCGCCGAAAAGTACAAATACACCACGATCAGGCTAGACACAATCCGCTGCAAGCGGGCAGCGATAGCATTGTGCGCCGACTCCCTAGATATTTGAACTACCGCTCTATTTGGATCATAGTTATCAAGAAGAACCATCCTCGCTACCCAGATGAATGCATGCCATAAAAAAATTAGTACGCTAAGCCGTCCTACATACTGATTCGTTGTTCTGAACATTACAAGTCCCCAGTTGAGCTTCCCCCGGCCGCTCATCATTGCGCGGCAAGTCTATGGGACGGCATGGGACAAAAGACAGACCTTGCACGCACAGATCGGCGGAAGTGGGTCGTTATTCAGTCTGCTGATTGTAATCAGCACATATGTCTGTTCGATGAGGCCGTTGAGAGGTGAACAGCAAGCTAGGACGTGTGGCTCCGCTGGAATAACTCCTGGCAGCCTCGCA"/>
                    <sequence id="seq_t4913" taxon="t49" totalcount="4" value="CCTGACATGTATGTTAGTGGGCCTGTCCTTCTGATGTCGGCGAGGTTGTCGGAATATGATCTACTCCAGGCTGGCTATGGAACCGTCCTAGGGTACAGTCCTGTCCCAGCCTTATGTATCCCTCTACACGGCTAACGAGTCATACTATACCCCCTACTTTAGATCAGGTTTCCGAGGAAGGTACGGGCCCCAATCGCGCCGACATGACAATAAATTAGGCCATGATCTAGCAACGGAATAATTTAAGATTGTTCTAGTCCCCCTCTTCGTAATGGACAACAACCCGACATCTATACATTAACACGGTTATCTATGATCGTTAATCCCATGGCTTTTTGACGCAGACGATTTGTCGCTTGTAGCATGCAACCGAGTGGTTGTTACAAAGGATCTGACGCTTGCGTATGGCGCTTTCTGAGAAACAGGTGGATAGACCCCTTACTTCCCGCGCCGCCTTGGTCCTATGGACGTGGTCCGTGCACTCGAAGCCAAATCTTCCTTGAACGAAGTGAGCTAACCGCAAGTGATAGGTGTTTCGTTGTCGAGCATCTGCGTGCGAAGCGAGAAGTTCACCCCTTTGTTCCCTAGTTGATGAAATATCTGGAGGCCAAGCCCCACCGCCAGCCTGGCGATAAGTGGTTGAACTATCTCGAATGCTGGAGGCGACCTGACCATCAGAGGAGAGGCCGGAATAAATTTCGGCACTATCACAATTAGGAATAACCACTTTCATAGCGACTAGCAGTTAAGAGGACGGGGTCGACTCTTCATCTGAACTGGCGCATAGACGGGATTCCATGCCGCAGTGTGTTAAATCATCATAATGTTATTACTTATTTGCCAATACGTCCCAGATATTATAAATAATGGTGGTTTGCCGTATCGCGCTACTGCGATTTTTTCCTCAAGTACTACGCATGAGCCGTGGAACTACCATGATACCACTAGTTCATGGTCGTCCCTGTTGGCCAGGCAATTTCCTTACACTAGGATGTAAAGT"/>
                    <sequence id="seq_t570" taxon="t5" totalcount="4" value="TGGAAAACCTGCGGTGTTCATAGAGCACCTCGCCGGTGTCTTACTCCGATGATCCACGACACTGCCATTGTCCGGTGCGACCGGGTGCTCGGTGAGGCTAAACAAAGGACATCTGTTCATATGTTATAAAACTCCCGTTCTTATAGCGAGCTCAATTCGTATTGGGCTTTTGACCTCATATATTCTATATAAACCGAGTCCGCTATCCTTTGGATCGTGCATGATAATGAAATAACATAACCATACCGCAAACTCTACGCTCTCCTGTGGAGACTCGCTTTAGAAGGTTCTACCAGCCAGGTAACAGCTCTAGCTTAAACATGTTATGCATAGAACATCCGCTATGGCCCTGCGCTTCAACCACGTAGGCAGTTCTCATGCTACTAATGCGGTAGAGTTCCCTTGCTTGCTGGTCTTATAAGTAAGGCACTAAGTGGGAGATTCACCACGATATTGTTAGTTCAGGAGTCATTTCCCAGAAGTCGTTCGTTATCCGGTTCTCAGGCACTCCATAGGGTCTCAGCTCCAGCGAGGAGCTTCATATGACGTAAGTAGGACTCGCATGCGTGCCCAAAAAAGCGACCGTTACTACACGCACATTCAGTAGTTGATATGCGGTTAGTGAAGTTAACCTAATTCTACATGTCAACGGTACGACCCCCTTACCTCTACAGTGTCCATCAGACTATTTTTTGGAACAGAGAAGAGGTATAGACTAGCATTCTCGTTTTAAGTGAACTTAGACCCTCCCACATTCTTTCTTGGCGTCACCTCGAGTTAGTTTGCAGCAGCAAACGTCCTTCCCTCGCGATCAGACGGGCCTCTTCAGAACTACCCGATCTGCACTTATCGCAAGAAATTAGGACATGGTGTAGGGCAGAAAGCGTATATCAGAGGAGAATGTCGCGAGTTGAACAACTCTGAGCGTTGCACCTTTATCCCTGATACTAGATGCCATCCAGTCCCGCCGCGGACATTCAACGCACTAAATGACAGCGCT"/>
                    <sequence id="seq_t5013" taxon="t50" totalcount="4" value="ATATTTTGTAACTCCGGTCATAGTACAGTCATTTGATATTTTGCTTTTCCCATTAATTTTAAGCCTACGACGTTCCAGCTTAGATAATGTCTAAAACCAAGAGCCTGAATTGGGGACATCTAAAACGCGCGTGGGATTGACGCGATCGCTTGCTAGCGGGTGAAGGGACTTCCATTTTTCGGATTGCAGCGACTATGCTGACTCGCTACGAGTTCCCCTTCATTATATGATATATGGCTAGCTGCATGTCGACGAAGCAACCTATACCAGTTGGTCTACTATCCTAACGTATCTACCATAGTTCCATGGCCTCCTGAATCGCCAGGTTGCGGATCGACTCGGCAGAAGATTATTCACTCCGGGTTGCTGCGAAATGTCATGTGCATTGCGTGGAAGTTGGAGGCTGCGATGGCGCGGGCCACCCTCTACACGCCAGACAATCTACATTCAGCATTCGAGTCCCTCGTCATCTGACCAATTCGTAGGTCGACTAATTGGCTAAGTCAATGGTCAGCAAGGCGCGATTCGTAGTCTCGAGCCGTCATAGCGTAATGATTTCCCGTGAATTAGAACAAAATGAGATTTCAAGCCTATCGGCTCGGTAGGGATGCACCTTTACATGCCCACCGCTGAGGGACTGCTAGTGCGGACAGACAGATAGCCTCTGACCCCAGACTGAGAGTACAGGATGTATCAGTTAACCGAACCCACTGCCTTCATCCCGAGAACGGATCAACTACGGAACAAGCTACGCGACGGGCTATGGCGCCGGTGCAATCATCTGAACGGGTCGCCGTCCGTTGCTTCACCGAAAGCGTGAAGACTTCGTGACACCCACGCATCAGGGCCGCACTTCCTCTGTAGGCTTCCGTTTGAGCGAACGTACTCGTCAGCATCTCGATCTCTTACAGGCGCTTTAACCATAAATGAGGCCACCTTTTGAAGTCTGCCGATCAAGTTTGCATTTGTATCCTACGCGACCTCTCGGGGTCGGCGGTCA"/>
                    <sequence id="seq_t5117" taxon="t51" totalcount="4" value="AGATTGGCGTCTGAGCTATGTCCTCCTGGACCCAACCTAGGTAGCTATGGAATCAATTGATGGAGGACGAGGCGATAGCAACCTGTATTCGAAGCGGCTAACACGATGAGGCAGCTCCAGCATAGATGATATGCACGGTTTTTACTCGCCTAGTTTATGTAGCGGTAATCGTGTACAACACTGAGGGTTAGGATACCGAAAGCACGCAAGCAGGGAGTCGCTGGAGACCCGCGCATCAATGGTAACTCCCTCTAGTCTTTCGTAGGGTTACAGCGAACCTGCTCTAACGCTGTGGGGCTGGTCAAGATCAGAACAGTGTTATTCTCGATTGCGTCCCCCCCCACAGCGGGCCATAATAAATAAGCCCAGTGACAGTTTTGTGAAGCCGAGGGAGTATAACTGATGGCCGTCGTAGAGGCACCAGGGCTCTTACAATTACACTACTACTGAGCCCGGGGTATATCTACAAGGAAACGCATTATGTCCCCCTCTGCGAAGCGCGGGCCAGGAGAACGAATCGAGATTAGCGGCTGAAGTAGTCCCATGATTGGCGATCGTCCCGTCGCCTAAAACGGCCTGCGGAGCGGGCTAAGGGGGTCTGTTCGAGTATATCCAAGGTCGCCGAATGAACAAAGAAAGTTGCTAAAATGATGATGGTTGCCCAAGAGACGTTGAACCTCTACGGGACCTGCGTAAAGCTGTCTCAGTCCGCCTCCCAGCGAGCCGCAACCGTGCAATGGAAGAACACTCCCAAATTGATTAAGTATTGATCTGATAATGTCCCAGCATCGCTTCGTCGCTGTTGTGTGCGGCAGAGACACAAAGAATTGCCGTTCAAGACCAATGATTACATCACGTCTAGCCATACTCGAGCGAAGAACAGCCGTAGCGCCGCACTGACCGTCTGCAAATGCTCCACCCTCCCAGGACATTCAAGGTGTCCGGATGAAACGATTATTGCAGACCTCGGCGCTCATAATGGGACCCCGCTGGCCAGGTC"/>
                    <sequence id="seq_t5215" taxon="t52" totalcount="4" value="CATCTCCTAGAAGCTGGTAGTAGTACACACAATAGAAGCCTGTTCAATCCGTTTATAACACTCTCCTTTATACTCTTCTCAGATCGACCTGCATAGACTCGTGAGAGCGCGACCTAAAACCCGGCCTTCCCACATCTAGCTCCAGGTGAGGACCTCATTTTTCGTAATGTCCCCATACTTGAAAGTCTAGGTTATGTCCAGATACCGCGGTTTAACTCCTCATTGTGAGTCCTTCTGTTCGCTCGCCCGAACGTTAACAGTAGTCTCGATACAGGATCACTCAGTACGTGTCACAAGATATGGCGCACAACTTGAAAGATTTGCCCTCACTTTCCGGCTGGCAGAAAAATACTTGGGTCACAGCAACTAGCTATCCCGTTCTCAGTACGTGAGGACTGGCCTTTAAGCATACTTTAGTCCTGGATTCTACGGTGATGTTCCGAGTGAGTCTCTTAGACCACGGGATTTTTCACACACGTATCACCCTCAGCCAGGCGGACGACTTCAGTGCGCCCCCAGTGGCTAGCCCCCCTTCGGTGTCCCGTGGACGTATCGGGATTCGTCAACTATCCTCAAAGTTCGTTGAGCCGATACCATGATATGGGTAAATCAGGTGTTTGTTTTTACTGTTAGCATCATCCCGGTGCGACACTGCGCAAGAATCGTTTAGATAGATGAGTTGCGCAGAGCAGAATACAGGACTAGATCCTGGCAAGGCGGGCTTGGACTTTCTCCCACTATATCTAACTGCACACTGCCAGTAAGCCTCACAGAGGCACTCACGGTCTAGGCACAACGCGCATGATTGCCACGAACAAGCGCTAGGCGTCAGCAGTAGATATCTGTGGATGATCTTATACCCCGCTGTAGGACAGTACGGCTAGTGATTCTGCCAAAAACCTCTTGCTTTGGACGCTTTTGACAAGTTTGAGTCACGCTATGACTTACCTTGGAAATCTAGCCAAATGAGCCGAGCGCAACTGTGCCTTCGAAATTTTCC"/>
                    <sequence id="seq_t5313" taxon="t53" totalcount="4" value="TAAAGTCTCTCCTCTCGGACCACGGACCCCACTGGACAATCTCATTCTCCGTTTCATCTTGAGCGTCCGAAGACCAGTAGGGGAATGCGAGTACCGCCTGCACGAGACATTACGATCAGGCATTGCTCGTCTATTCGGCGTGTAGTAACGGGGCTGGAAATGATAAAACGTCCCTGACTTGTTACGTAAGGGCCAGACCTGCTAAGCAGGTTATTCTATGACGTCGGAGGTATGGGGTCAGATCAACTCTTAGATACCGGACATTCTGTGCCCGACCAGTTTACTAAGGTTTCACCCACAGAAGGTCGGCCATCAACAGCCACTGACTGCAAATGTTGTCTGGGAGAGCCTCGTGTAGTGTACGGTTTTCTGCTAGGTATGACCGATGGATCAGTCAACGCTTCTCATCCGCCGTCAGGACCCCCCTACAAGCTAGACACTGCGTAGTGTGCCTTCTACCTGCCCATATACCGCCGTCTTTTTATGTTAGTAAAAAGTCAGCATAAAGGTCCAGGACAGATATCTTTGCGCGCTTAGGTCGCGAACGCGGAAACTCTAAAAGTTCGGCACAATAGCCAGTGGTCGGTTGGCGACGTTCTGCGTTCTAGAGGATAATTACCTCCCTACGCCATATGCAATCGGCTAGTATACCTGTAGTTAGCCCCGTGAGTATAGATCGACGGCTATCATTCAAGGGCTCAGTGTTCACTCTTCCTCCTTCCCGCGATTTGCCCAGCTAGGATAGGACGTTGCTGACTTTCTAATCCGTGAACGTATAACGCCGAACTTGAAGCGCTTAGGGGCAAATCCTATAACTAGAGGACGCACTGGCCCGTACGAATCTGGGAAGGTGGTCAACCGGAGGCTATCCGAAGAACTTATGCAGTCACAACTGCCGCAGTGTTTTTCCGAAGGAACCGGAGAACATCATTCTTGAGCGGGTGGTCTTGCCAACCATCCGGTATAGATTAGTCAACTCGTAAAAGCGACCCAACGTTCA"/>
                    <sequence id="seq_t5413" taxon="t54" totalcount="4" value="ACTTCACGGAATGATAGCATGTCGGACGTGCCGAGGTTGTTTATGGTGTTATGTTATATGATACATGAAAGAGCCTTTGTATCAATCCGAGGGTAGGATCATGCCTCTGCATGTCCTAATGAAGTCAGCGGTAGGCAAGTAACTCTGGGCCCAGTAGTACTACTGACCCTTCAAAGAAGGTTGTTTCGTCTGATCGAGCCTATTTTAGTAGTTAATATGGCCCGATAACGTAATGCATTCATTTAACATTGCGTTAGTCACCCCATGGCCGAGGCGATGCAGGCTTACCTCGCCTCGTTTAAACGATTTCGTAGGATCATTCGTGTTTCACTTGTGTTACCAATCCGCTTGTACGCTCGCTTCGTTCCAACCCCTGCTAGTAATATAGATTCTGAACGAAGCGACTCCCGCGTAGCGAATAGGATGGGGACATATAGAATGCAACTGTGATCGGCCGGGCTTTATGAGGCTGGTTCGTAGTCGGGAACTCACAGCTATCGTGCCATGTGTGAACTAACATCCATAGGTAGGGCTGGGGTTGGCGCTACTCTTTCCATGGAGGCGAATATACCTATCTTTGGCAAACACCTGTGGAATAAATCGGAGTCCGAAGCGCACGTGCACCACTCATACATGGGGGAGGTCTCCCCGGTGTTATTGGCTCCTTCGAGCAAGCCGTAGAGAGGCTTGAACCAATTGGGTAGTAGTCCTACGAACACCAGAGCACTATCAGCGCTAGCAGTACATGGTCACATGAGTACGGACCCTCACTGCCACTGTACTGTAATACCGATTGTCTGACAGGGTCTGTGAAAGTACTCTCGAATGATCCTGAAGGACACAATAGGAAATAGATCTTACCGGTAACGGAGTTATGGAGTTACCCCCTCTGCGAACGTTATACTCACGTTTTTCGCGAGCTCAGTGTAACAACCCTGATGCAAGTCTTACGATGTGTTGCCGATAGGACGACGTATTCCCAATTACTCCAGTTTACAAT"/>
                    <sequence id="seq_t5513" taxon="t55" totalcount="4" value="CCACTCGGAAGTGTTATGCAGGAAATGTTTTCGCCCTTTTGACGCTCCATTCCAGGGCATCGGGTCGAAATATGCGTGCTCGGAGAGCTTAGATACTGTGTAGGGTTAGTTGAGCCGTTAGGATACGCTTGGCGGTATACGTCTACAAATCGAGGACTCCCTAGATACAACATTGCTCAATGGTACGCCGCCGCCTTTCCCTAGGCCGCCGTCCGGTTAGGCCTATGCTGTCTCAGAGTGGTGCCAACATTCGAAAGTCGCGCACCTATATCGCAACAGGGCCTGGGTCGTTTTCGTAAGTGTGGGAATGGCAGTAGCGGCTGTTAACAGGAAACAATCCACCCAGCCCATGGGGCGAGCATATTAGTCTGGGATTCGATCCTTGACTAATCCGTAGGCTAGCCCTAGAAATGTAAGGGTGGACTTCCATCTGTACTACTTAGGCTATTGCGGTGGAGGTTGGGAGCGTGGCACCGGTACTGTCTATTTCTGATAGGATCCCCTGGGTATTGGACGACCCAGACGTATTAGCACGGGAAACAGCACCGTGATGATCTCCGAAGTGGGTTTCGTTTGTCACACGGGTACACAGGACACAGGGTCGACACTGGCCCATTCACTAAGCGATGCCGTGGATCATCTCTTCTAATTCTCGTTGAATCCTTATTTTGACACCCGCTTCCACGATCAGTATAGTCGAGAAGTACCCCACAACATGAAGCCAACAGAAAAGTATCTCAATAGTCTGAGAACCAGGTGTAGTTTCGCTATTTCATAAGAGCACATTCCCAGAGTTTCCTACCGGCTGGCCGTACAATTCCGCAATAATTTTCGTATAGCTTGCGACCGAAATTATAACCTGACTAAGAGTGCCCCTAGTAGAGGCTTAGCGTAACTGTGAGGTCCATATATAAATCACAGTTCTTTCACTGGCTCTGAAACGAGTTCTATTTCGCCCAATGTACCTTCTGGCGTGCTCAGGTCTCAGTTATAGCGCCCC"/>
                    <sequence id="seq_t5613" taxon="t56" totalcount="4" value="CATCTCCGCGTAGCCGCTAGCAGGAAAGAGAACCGACACCAGTTACCGGGGTTCACTCCAGTCTCCTTGATGCGCTCCTCAGCGCGTCCTACGAAGACTCTTGAGAGGGTCACGTCAGGGCCGGAATGCGAACAATTAACTCCTTGTCAGGACTGAGTCTTTCGTAGTGCCCCAAACCTGGAGTGCCTAGGTTGTATGGAGATACAACGCTTTAACTCGTCAATGTGTGTTCTTCAGTTAGGTTACGCGAAAAGTCACAGTAGGCGCGATCCTAGATCATTCAGGACGGGTCTCAAGTTATAGCGCAAAATTGGGGCGGGTTCCCCTTATGTGCCGAGTGCAAGAAAAATACTAGGGCCCGAGCAACTCGCCACCCCGTTCTCAGTACGTAAAGACTGCCCCTTATGCCTACTTTGCTCCTGTATGATTCGATAATGTACCGGGCGAGAGTATGAGACCACGGGGATCTCCGCACACGGATCACCCTCACCCAGGAACACGCGTACAGTGGGACGCGTTAGGCTGGCCACCCTTCGGTTTTGCTAGGGCAAATCGGGATTCGAGGACTATGCTCAACGTTCCTAACGCCCGTACTATAACATGGGTCCATCAGGCGATTGTTTTTAATGATTGCATCTTCCTGGTGCGACCCAGCGAAGGAACCGTGTAGATGGGGGAGTTGAGCACAACCGAAGAGGGCAGTGGATTCTGGCAAGCCGGTCTGCGACTTTCTCCCACCAAATCTAACTGTACATTGCCAATAAGCTTCACAAAGCCACTCACGTTAGTGGCACAACGACCAATCTTTACACAGACAAACTCTACGTGTGAGAAGTACATTTGAGTTGATGGTCTCTTACCCCGATGCAGGACGGTCCGGCTACTGCTTCTTCCAGAAACGTCTTTTATTGGAATCCTGTGACAGGTTTTAATTACGCGCTAACTTCAATGGTAAATCGCGCAAAATGAGCCGGGCGTAGATCAGCGTTCCACATTTGCA"/>
                    <sequence id="seq_t5713" taxon="t57" totalcount="4" value="CATCTTCGCATAGGGTATCGCCGGTCAAAGTACGGACAACTATTAAGACCGTTGATCAGCCCGTCCACCATACGATTGTCAGCTAATTCTAGTTAGACCCTTGTGCGCGCCTCTTCTGAGCGTGCTCCCCTACATCTACCTCCTGGTCAAGCCCGCATCTTTCGTAATGTCCTAGGCCTTGATGGTCTAGCTTCTGGCCCGATAACGCGGTTAAATTTCTTAATGTGAGTACTGGTGTTAGGTTACCCGAACGTCCACAGAAGCCGCGATTTGCGATGACGAAGTAAAGGTCTCAAGATAAGGTGCAAAATTGGGGTGTTTTCCCCTGATTTTACGCTTGCAAGGATACTGCTTGCGTCCGAGCAAACGGCCGTCACCTTCTCACTACGTGAAGACAGCCCGTTAAGCCTATGTTGCTGCTTTATCTTCCGATGATGGACCGGTTGAGTGTACTAGACCCCGGTATTGTCCTCACAGGGATCACCCTCACCCAGGTTGGCGCCTTCATTGGGCCTCGAGAGGCTAGCCACGCTTCGGCTTTGCTAGGTCAAGTCGGAATTCGTGAACTAACCTCAAGATTCGTTGAGCGCGTACCTCGACATGTGTACCTCTGGTGATTGTTTTTACTGTTAGCAGCATCCCTGTGCCAACATTCGGAAGGGTCGGGAAGATGGAGGAGGCGCGGGCAACAGATGCGAAATCCGACCCCGGGTAAGACGGGGTGGGACTATCTCCCACTAAGGGTAACTATACATTGCCCTTAAGTTTCACCATGGTACTCATGTTGCATGTACATCGCGCATTATTGCCAAAGGCAAGCCCTAAGCGTCAACAGAACATGTCTGTGGCCGCTCTATGTGCCCCATGTAGGACGGTCCTGTTCTGTATTCACCAAGAAACCTCTTTCTTTGTACAAGACTGACAGGTTTGAATAATGCTCGGACTTAAATACCAAATCGAGACAGATGGGGTGGGCATAGCTGTTTGTACTAAATGTGGA"/>
                    <sequence id="seq_t5813" taxon="t58" totalcount="4" value="AGACATTCCGAGTTCCTGATCGGCTACGTGATATGGTGCTCACCTGTACACGAAGTAATCTGATTTACAACATTGCCCTTGATTTATCGACCAATGATAAACCGTCCGATGTGTTATGTCGCTCGAAGACAGAGACATCATTCCCTTCCAAAGTGGCGAGTCGGACAGATAGAGCAAAGTTCTCGTAGGTGATCTACAGGTTATCTGATGTCAGCCGTGGATTACACCAGGTCGGGCTAAGACGCAATAACGAGTATAACGTTGACCTCTGCGATAGCGCTGTCTGACACTGTAAGATGTTATATCCCGCCGCGGCTTAGCAGAGAGGTTTCGAATGTTCAATGTAGTTACCTGTCTGACGCTGCTGCTCTAGCTATGGGCAGCGTCTTTACAGACTCCTTTCGAGTATGGGCGGACGTACGACCTGATTACTACAGGGGCTCCTTGAACAATTGATGCACCAAGTTCGGACTGCGTCTGAGGCCCTTTTGCTGGTCAAGGATGCCGAGTACCAAGACGCTCACAACGTGATAGTGGTCGAGAATACTGAGCTTCATAAATCGTAACCAGTCCTAATAGAACTCTTGAGCCCGTAGTCAAAGGCAACCCGGTATTTCCATCGTGGCCCATGTAATACCATGCATGGCTACAATGTTAGTTCGATGAATATGACATTATAGACGCTCTGGGGGCTGAGTTCACCCGTGCATAAATCGCTGTCCGTTTTCGCGAATGGTTGTGTTCTCATTACGCAAGTAGTTTGTGGGGGCATATTCTAGATCCGTCGCTCTAGCGGTGGCTAAGTTCCGAAGTAGGACTGCACCGTAATCTGGCGCGCAGTTTTGGCTGCTCAAGAGTGCAAGGAAACGCGGAGCTAAGCACAGTTTCTAGTAAAGTACTAGGAATGTAAGAATACTGGTCAGGGGAGCGTAGTTCACTGACCGGATCTACCCATAGTGTGTGGTTAGCTTGTTTGTTACTCTGAAGCCCGTGATGACAC"/>
                    <sequence id="seq_t5913" taxon="t59" totalcount="4" value="CCGCCATACTTCGGTTCGGTGGAAATATCAGACTAAAACACATTTAATGCTACGGTTCAGAGGGCTTCCTCAGGTCCATAGGGATAATTATGTTTATGCCTTCGGTAGTGTCATCCTGGAGTACCGATATAACCTAGGTTGTATTAGAAACACCAGTCAGAGACAGACACACATAAGCCACTTAGCTAGGGCCCTCCGCTGTTCGGCCGGCCTATACCTGTCGTATACCCGCCAATACTCGCAAGGAATGCGAAATGTATGTACGGGGTGTGGGTTCGTAGCCTGGCGCTTTCTCTCAATAGATGTTTTCATAGTCACCGAGGGATCATGGTTTCCAAAGCCGACAGGGTGGGTTCACGAATCGATGGGAATGTTCCTCTGTGCCCTTACACTGGATGGTACCTCGTCCTCAGCCTCGCTGCCCACACTCGAGTACATGTTACAATAAAACGTTGGTCAACTAGCACTGCGAGTCAGTATGTTAGCATTAAAATAGCCTTGCAAGAGTACCGTCCATCTGGGCTACCGTACAGCCTTGTAGAGTAGAAGCTACTACCGGGAGCGGACAACTCTCTGTACATCCCGTTCCATGCTCGCTCGGAGCGGACACAGGCCATTGAAACACCTGGCTAGTTAGACTTGCGTTCTAATCTATAGACCGCGGCAGGAGCCCAGGTACCTCGATGACCCGATCGACCTAAGACGATGTCTTGATTGGGAGATAGTGATCAAGCAAGCTGCTAGTCGCAGGGTTCCCATAGGGTAAACCGATTCCAAAGCTTTTGCGAGCGGTCGCGCGTCACGTATAGCCGAGCTCGCCGTTTAACAGTTCTGCCTGATTTGACTCCTGGAATATCGTTAAACATTAGGGGGTATTGAGGACGTCACTTACTAGAATCGTGGCTAATCCCTAACTGCCCAACAGCCTGGTGGCAGTATCATATAATAGTAGCGACCTCATTTGATACCCTCACACTAGTTGCCGATTACATATAACCCC"/>
                    <sequence id="seq_t680" taxon="t6" totalcount="4" value="CCTCCCTTATTACGGCCTGCCTCTCTATCGCAGCTTACCCCAGTTTTGCTGTAAGGTATCTGATCAGGGAAAAGTTACATAGGTTTGACTAAGTAGCAAGAAAATTATCTGGACCTGTGGTTGTGCGTACGGCTCAGACTTCATCTCCATGACGTCCTTAGCGTTTCAAGGACACTTCATTTAATGCTCCCTCCGACACCAATACCGCACTAGGACTACCGAGCGGGTATCTATTGAGGTGAAGCCATGAAGCCGCAGGAATCTATACTATTAGACGAAAGGCATAACCCATGTACTAACAATAGTAGACTGGCACGTCCACGGCCAATGGCCACGTTTTACCGCAAATATACAAGGAGCTAGGTCTGAGATGAGTTACTCCGGGGTCCTCGACGTACGCGTCGGACTTCTCTCTCTCCCGCTAGAGCTTGATCGATGGCGAGCGACATGAGCCAAGACCTCTGCACAGACGCAGGTGTATTGGCAAGATCATTTGCGGACGTGAAGGATAAGCCAAGATATTTTAATCATCGGGGGGTCGTGCCCTTAAGAAGCGAAATAGAAATAGCCCACTGCTCTCCTCAAACCCAGAAGAACTTAGTCTATGAGCTCACCTGTCTGTGGACAATCTCCTTCGAGCCGAATCGGATAAGATTATGGGCTATGCCGAAAAAAGCCCCCAACCCCGGATACCCGAAACGTACCAAACACCTATCGATTCATCATGGACACCGTCAAATATGCGCGAGTAACCAGGGGTACCAAGTCCACCTGCTGCAGGTACTTAATGGGGTTATATACACCGCGGCAGGTATAACTAAAGCAATTGTTAATGCAGTATGACGTAACCGCTGAGCGGTTACGTGTAGCTCCTATGGCCTTAAGCCTCTCCGTCCCTCCAGCTTTCTGCGAAAATGGTGATCCACCAGTACCTTACTTATACCTAGGGGACCGATTTCACAAGTCGACTTTGTGTGTCAGGGAGCGTGCCAAAGGAAAA"/>
                    <sequence id="seq_t6013" taxon="t60" totalcount="4" value="CACGGGTCTCATCTTAAGCCTAACGCAGCAGGGAAAATTGTTACAATACTTTCTATCCACTATAGCGCAGTTCCAATATTAGAACTATAACAAACTGTTATCAGTGGTCGTCGTAGATTATTGAACCTTGGTTACATCCGATTAGGCCGCAAAGAGTTTGCTTGTCGAGGCCTTAGCCTCAGCCACGGTAGGCTCATAAAACGACTGCGAGTACAACTGACAACGCTAGCAAGGCACACTCATAGATTTAAATTCTTCGGGATGAGATGTGCCCAGGCCGACCTTAGTAGCACTCGCCCCAGGTAAGATACAATCCGGAAGTGGAAGTGGAGTGACGGTTATAGTACAGGCGAGCAACTACGTTCAAAGCCTTTATAACAGGCGGATCATGTAGTCCTACCCCCCCCGGTAACACTACATCGCCATGCCTCATGCGGCCGGCACCGGGTCCAACACATCACACCACAGAACTTAACAGTCCTTTGAATACACACTTAGATCGCTTTAGATGTAAGAAGTTCATACAACTTTCATCAGTCACACACATGACTACCGAGGTAAAGTCCGCTGACCCGAAGTGGGCGTCCGGCAAGATTTTAATTTCCACCTGCAGCCCTCCCTTCTGTGCAAAACAGCTGGAGGTGTATGCCGTCATGGAACTTTACTGAAGGTCACCGTAAGTAAAGGACCCACCTAGGCACGTGCGCGCGATAGCACTCATTCCCCTTAGCCCATTACCTCAAACTTACGACATTGGTGTAACAATATGTCACTTCATTTGTCTGGAAGTCGTTAGTCCACAATGCAACAACTACATACATCCAATTAGTAACGATGATCGCAAACTAGGAATTTCAGTAACGCTAGAACGTGCCTAGCGGGACCCATCCGGAAAATCCATGTTTTAATTAGTTATCGCTACTCCCCCCAAGAAATTTACACCTATTGTGTAACACAGATAGATTACAGTCCCTCCATTATCGCTACAGAACACTATTTA"/>
                    <sequence id="seq_t6117" taxon="t61" totalcount="4" value="TTTCATGGGCATGCGCAGCCAAGAGAACTCTAGATTAGTAACGTTAAGCAAGCCCAATGGAGCAGCGGCTGAGGTCGCGTTCGTTATCACGGGATTCCGCGGGCGGACCTGGGCGGCAACGTTAGCCCATCTGCTGAAACAACCGGCCCCTAATAGTGTGGGCAATATCTAACCAGTTCTCTGGTATGGCCTCTAAAAGTAGTCCAAAATGCTACCATTAAGGCCTACTACCTCGATTTGTTTGAACGGCGGGAACCCTAACATGCTAGCAAGGGTAAGCTCGCAACCTCTTTACGAGACGCATTGCGTAGCCGTATACAATACGAATGAAAGTTTAAAAGCATGCCCGGCCGCCCCGAACCGCGAACGAAAATAAGCGTCTCCGATCTTGGACAATTAACTCGACTCCCGGGGACGTAACATCCCTTACTTGCCAGTGGTCCGTGCTGATAGTGACATTGGACCAGCGAAGTCCGCTACTTTTCTTTCTGCGTTTGAGAGGTCTACATTACGTTTGGAATCATTTTACCAGCGGATGTATCCAGCGATCTCCCAAGAACAGTCAGCTAAGGCGGCTTGCGGTAACCGTCGGAGAGAATTGGTCGATAACCATCCACCAGTGTCATTTTGATGCAGCGTTCTACCGCTTTTATAAAGCCGGTTGGTTAGGTTTTCGGGTGGTCAACTTTGAGCTGGGCTAAAAAAACTTACGTTATTTCACCCGGCAAGTGTCGTCTGAGGCAATCACTACGATCAAGTCCAAAGCAGTCAGGCCGGACACGATTACAGCCGACAGCCATCTTAAGATACTTTCTGTCGAAGGACCGATTGTATTTAGCGACGCTCCTGGGCCGGTTTCTTGATCGAGACGCGATTTCGTAATTATTGACTTACTCACGTGTATGTTCGCCGTCTGCGTATGGCTTATCCCCTTTCCTATCAGGTACGTACGATTTATTCGGACTCGCTCAGAAGTTCGTAGGCGGTCAGAATCTAATAA"/>
                    <sequence id="seq_t6214" taxon="t62" totalcount="4" value="GGGTGTTACATGATACGGACCAGATGTGCGCAGTGTCCCCCATCCGTACTATGGCGTCCTACAGGGCATACGTACTACTCAATTTAAAGTGACTCGAGGAGTGCTGGATTCTTTTAAAGCACTGTAAACTCTGTATAATTCTGCCATGTGGGTTGGCAAGTCAGACGGCCGGAGTACAGTTAGTGTGCACGGCCTCAAGACTGACCATTGCGATGGGTTGAGAAACATACTGTGACCTTGGCTCCAATAGCCTCACACACGTTAAGCGCTGAGATTCCAATCGTGGGACCTGGTGAGAGCTGTCTTGCAACTCCTAAAAGATAGAAGGCCATTACTCGTACCTTCCGTAGTCTCATGACCGGTTCGCTTCCTAGAGTGGCACCTCTATGCAGCGACTCCGTATCAACGAAGTGAGCCCTAATAACTGAACTTTATGTGGGCGCGCACTCAATTATATGTATCAGATCTTAACCGGTCCTCAAGAGCTGTGGCTGTTTTCACGAATGTTAAAGGTAGACAAGCTTGTATTTTCTGTCCGCGAGACTAAACAAATAGACATTAAGTAACCAGGCAAAACAGAACTCGGTTAAGACGAGACTGAGGTCCAGGGTATCAAGAGTCGTGATGCTTATCTGTCAACGTCAACTAATATGGCTTCGACAGACATTACATCTGGATTAACTGACGTAGGTGTTATCTTTACGGAGGAAGTAGAGATGATGTGTCTTATGAGCGAGTATGAGTCCATCACTTTGAGTTATTATAGTTATGCGCTGAAGTGCGTTGAAAAAGCATAGCTATTGTCTACTTAATTGTCTGGTAATGGCAAAAGCCGTAAGTAGCAAGACGCGGTATAAGATTAAGCTTCTCATCGCCAAGCACTCTTCCAAACCGCCCGGAGGGTCTAAGGCTAAACGCGTATAGACGTCGGAGCACCGTTAACTGTACCCTGGTAACGCCCTCGTGTATGTACTAATTAAAGTTTTTATGACCGTTGACA"/>
                    <sequence id="seq_t6313" taxon="t63" totalcount="4" value="ATCTACACCATTCTGGAGACGCACGATGCCGGTGAGCCGATAATGCCGTACCTTCGCATGTTGTTAGTCACCAAGCACTGCCAAATACTATATTACGGACAGGGCCTATCACCGAGTGAGCCAATAGTTGGCCTTGTGAAGTTGGAACGTCTCTTAAAGACCTTCAAAAATGCCCTATAGTTTAGTTCGAAGTGGGTTCTCACCCGGGGCCGTCCATTCTCCCGTTCACCTAGGTCGTCACGATCCTGAAGCTTGTCGCGTTACTAGCTGAAGCATGTCTCGCTGTCCAAGGACGAGGAAAATGTAATCCCATGTCTCGCTGCGATCGTCGGACGTGTACTGCAACTGAATGGTATACCTGATTGCATCCGGCTCGCGTTTTCGCTCGGGCCTTAACGAACGCTTATTGTTATCGATGCGTAGGTAGTCAGTAACCCACTACGATGGGTGGCAGACGGTGTGCACGGATGAGGGTCTCACCCAGACTGAAGTTTCTTTAGTCAACTGTACGCACCCTGAGTACTAGCAACCCGAATTAACGAAACCCATGAGACGTGTCGGCATTCTTGGCGCCCAAAAAGGGAACGCAGTACTACCATATACGATCGAATCGTCGAATTACAGAAAACCGGAGTTGGCACGCGACATGACGACCGTTTCAAGATTCGGGGAAACTAGGAGCCCCCCCCAGGGTGACTAAGGGTAGTCAGATTAAAAGAGATGGCATTATCAGGAGAAGAACCTCATGAGCACCTTAAGTTTGACCTCATCGCCATCTGTGATACGGGACCTTGACTACATAGGATCCTTTGCACAGACATGGCACTCTCGTCAGTACTCTGACTGAATTTATATTCAAGACCGAGTGAACTGTCGTACGGCTCAAGCCCCAGCTGAGATATATTCGAGTAAAAGGCGCCAACAGTCACGCTGCAATAATCATTCGTTTACCACCTACGCTATGAACATGACCATTGAGGGGGAGGTAGGCTTGAGATAG"/>
                    <sequence id="seq_t6413" taxon="t64" totalcount="4" value="AAGCTCCGAACTTTTATCCTCTAACTGTCTTAGCAATTATTCCGCTCCAGAACTACGCATCGGTTCCTGAAAGTCGTGCTCGGAGAGCCTACCATCTTTGTAGGGGTATGTGCCCGAATGGGGACCGCTTGGAGCGCCACTTATCAGAAACGCCGCATGCCTAGAGAAAATTTAGCTGCAATATAAGCGACAGTATGATTGCGGGCAGACATCTGGTCTAGGCCGTGCGGGCTCAGATCGGTGGCCAAAGTGAAATGTTGGATGGCTATAGTCCGACTAAGCGTATTTCTTTCTCTTAAGTTTGTGCATAGCTGAGCCGGCTGTTCCCAGGTATCAATGCACAAAATCAATAGGGCGCGGTTATTTGCCTCGGATTATGCGCCTGAATAATCTGTAGGCTCTCACTAGTCTTCTAGGTTCAAACTTCTATCCGTACTTCTACGACTAGTGCGTTGAAGGCTTGCGGCGTGGTACAGGCAAAGGCTGATTTTGATACGATCGCCTAGGACCGGGACGACCACTACCCGTCAGCCAGCAAAAGAAATAGGGGGTCGCCTCCTGATACAAATTGGTCTGTCGTGCGAGTACCTTGTACACTCGTTAGTTACAAGCCCCCTCGCTATTCGATATCGAGGATTAAATATCCAGACACTAGGTGCATTGCAAACAAGATTCCTGCAGGCACAGGCTTTATAGCATAGAATAACCTTACTAATTGAAGCACTTATAAGAGTCCTTAAATGGAATGAGGACCGGGTGATGTGTCAATATTTAATACTTACACTGATGAAGAGTTTGCTCCCGGTTATACATATAAATCCGCAAAAATTAGGGTCTGCGTTACTTCGCGAATAATAACCGGCCAAGGTGGGCGACTGGTCGGGGAGCAGCGGAAATGTTAGGCCTACATACTAATAACATCGATTTTATCGGGACTAGAATGACTTTAATAGGCTCCGATTGACATTCTGGGGTGCTAAGCTTACGGTTATTTCACCCC"/>
                    <sequence id="seq_t6513" taxon="t65" totalcount="4" value="AGAGAACGGTGACCTCCTGGGTAAGAACCTCAGGTTTGCCGTGTTTTCGCCTATGACTCGCGATCGAAGAGGATCACCCTCATTCGTTCAAACAGGGGAATGTGAACCCTAGAAAAAGGAAGAGCGACTACACAGAGTACCCAACGGAACGGATTGCTTTCAGTTTGCAGGCTATGCCAATGATGTCTAACGCTAAGCGCATAACCGGCATACAATGGTCAGTGGGAGGTCCCTTCAGGCCAAGTGATTCCTACCCAGAGGTTAATACAAGCAGCCACAGGGCATAACACCTTCCAATACAATGGAGATCTTCACAGGGGAGTGGTCATGCGAGTCTTAGCCCGTTAAGCGAACACATGCAATCTGTGCCCCACGTATCGGGAGGATGTAGGTTGAGCCAGCTGGACACTTCTCCCCCGCCTTATAAAGTGGCCCGTATAGAGGGATATTCGATGAGTCCGTTGTTCAGAGGATCATGCGCACGAGAGACGCCTCTCAGATATGAAAAGAATACCATGAATTATGCTGTAACTCCTGGCACGTCTCACAATCGAAACGATTGAAAATTACTTGTGCTGTCCTCGTGTACCGAACGAGTTTGTCGACTAACTCTCGCTACGGTGAACAATTCATATCGTCGCGGCATGGTATAGTAGCGAACATAAGCAGCCCCAAGTACGCAATTCCAGACAGACCGTGCTGGGACAAGGACGCCTAAAGCACGACGGACACGCTTACACATGTCCGGCACGCCATAAATGCAAACTACACCAGCTGTCGTAGTTTATAGAAGATAGTGTTATCACCCTAGAAACGCTTTGTTAAGGTACGGACCTCGCATGAGAGAGGCTAGAGCATTTACAGAGCCCCTCATAGCACGTCGCCCCTTAATGGGACTTCCCCTTTCGAGTTTATAGTTAGGTGAACTTAGGGCTATTATAGCCCGGGCTACCTATTACACTATCCAGCGTTTTTGGTGCCGCTGCGGTTCGTTACAAAA"/>
                    <sequence id="seq_t6613" taxon="t66" totalcount="4" value="GAATGTTTCACATTGCGACTTAGCTGCAGCCAATCCCATTCAGAGGTTATAGGCCTAGGAGCTTTCAATAGCTAGCCATTAAGAAAAGGGGCAATGCGGAAACCAGGGCTCAGCTTATTCAACCGAAAAAACGCGGGTTTGTCCTCCGTTGCGTGATGTTTGACAACACCATGGTAGCCTCAGCCAAGACGGTCTCCAAAGTGGGCGGTTGCGTCGGACAATGCCGAGAAATACCGCTCTGCTGAGATTCGGAGGTTGAGGATAACCCGCACGAAGTTTCTGCAAGGACCTGACACGGGATGTAATGTTACCCCTATATGGTGGAAGCCCGAATGTCTCCACTATCGTTCTAGCCGTACCACTTCGCTGTTTAGGTGTGAGCCAACACGTGCTGAGTCCCTATTCCCCATAACGGGATTAATCCCTTGCTTTACTGCGGGCCCTCAGCCCAGAGGCATTCTGGCATACGCAGGGACCCTCGCGTAGACGTGGAATGGCTCTGTAAGCAGTAAGTAGACCATCGTAGAATCTATGATATTAACACTTATTTACGAGCCGTGGAATGACACGCCCGAACCCAGCTACTGCGTCGTGATGCCGAGGAAACTGCATGCAAGTCGTGTGAGACTTAACCGTCCATCTCCTGTGGCGGAAGACGGAAGTAAATTAGATCATGATCCTGGGTCCTGGAGGAAGGCTACCCGGACGGAGGGAAGATGCGTGACTATTTGACTGAATGTGATCACGCCTCTGATTTCCACTGTCGTTTGGCACTGCGACGTTTTGTCTAAAGATATGACTACTAAATCGTAGTATACTGCGACACCCCCAGAAGCAGGTTTTTATCGCCCCTATAGGGTGATCTCACATGCCGCGACCAGAGCTTTCACTCCATCAAACAGATCTCAGGCCTACTATTGCACGGGAAGTGAGGGGCTTAGACTAAACTAACAAGACCGACTCGCCCTATTTTTAATTAAACCATGGCTCACCGCTAACA"/>
                    <sequence id="seq_t6713" taxon="t67" totalcount="4" value="GCTTGATTGCCAGGCGGCCAACATTGTTAAAACCAGGAACGCATGAAACTTTCGTCCTCACTGCCGCGATCACCTGACCTATGATGCCGGAGAGGGGGGACTGGGATGAAGTAGTAGGACGCATCGGCGGGGAATGCAACGAATCACCCAGCAGGGCGATTACTGCGATAGATACTGTGAGAGAATAATATATATTCATTCGAACACCTGAAGTGCATTTTTCGTCGAGCTATATGGGCCGCATAACTAAAACGACCTCCGTTGCGATTGAACATAGGAAAGCTTCGGACTTTCTCAACATCGATCGTTATAGGTGTGCGATAGTAAAAGACCTATGGATCAGATGGCTTTTTTAATCTTTCGCCCATTGACGCACGACTCTCAAACCAACCTGTAGCACGACGCCACCCAAGACACCCAAAACTTACTTCGAATCAGGATATTCAGGCCACCAGCTGCACCGGCGTAGCTCAGATAGATGGAAAGTAAAGAATCTTACTTCCTGCCCGTTTATGCAATTTCCGTTGGATGCAAGTCAAAATGTCTTAAATCGTCTAAATTATGGGATGCCACAAGCTTCGGTAGCCCAGCTCGCTAGCGATTGCGTAACCAAATTAGGGTCCGGAGTACGCTTTAACGTCCCCGGAAGCATGTTCGACATCGTTCATGAATAGCGCATAACATTCCGGACTTAGCAACTCACTCCGGAGGTTAACCGAATCGCCCGCCTACGTCATCCACCAGACCATGTTCCATCTCGAGAGACCTATATGCGATCGTTACCTAAGTACCTGCTTGGTGACATGTCAATTGGCAAATACCGATACCTCACAATCGAATTCATAATCGCCTCCCCCCATATTCGCGTGGGTTGATTGGAATCGCTGTTTAACGCCCTGGGGAGGCCGCCAAAAACGCGGCCTAGGCCACCGGTGCTACCAGGGGGTGTCCGTCTGCTTACGTACGTATGCTCGGGTCATTGAAGATCCGAAACTCAAGA"/>
                    <sequence id="seq_t6813" taxon="t68" totalcount="4" value="AAGCCTAAGAATAACCTGACGAAAAGGATGTCAGGCCGAGTTCATATCCACTAGGATCTAGGTTCCCAGATCACCTGCCCTTTTGGGAATAGGATTAGTAATGAAGGAACCCGTCGCCAGCGATCGAATCAGCAAGCAGTAGATGTCTCGCTGTAGAAGGTCTGGTTCGCTCGGAACATCAGGGCGTTCGAGGGACAACGACTAGATACGCATAGGATGAACCAGGTAGGTGGCCCCTCCATATCCCCCGAACTTCACGTGTTAGCAGGTGACCTAACAGCTAATCGCTCCTCACTTGCATTAACGCCTGGACCAATACACGACCCTACACCAGCCCTATAATTCGTCTCAGGGGAATATACCCGCATAGCGTCGCTTAAATATGCGTACTTTTGCGTCGGCAATGTACAGTTTACCGTTGGTGCAATTCTTGTGGTCTATATGAGGCTGATCTGAGATTTGCGTTATGCCTTTCGGTGGCGCTGTGTGCGATCGTGGCCGCAAAATATTCGTAAGATTGCTATCTGTTTAGGACAATTAGGCTTCTTCGCGTGACTTAGTAAAAGCAAAGGGCTAATCGGCTTCTGGCTGTAGTGGGCCCGTCTTGACGGTACGCGGCGGGGTCATGGATTAGGGATAGATAGAGTGAAAAAAAGTGCCCCTACTCGTTTTACAGGTGCCAGGTAGCTTAACATCGCTTTCGGATCTATAATATAGGAACTGCCGCCGGTGTCATTTCCACTATCATTGAAGCCGCAGGACTCAGTCACTCTAGTTCGTACGGGACTTGGAGGGGTCGGTTACGGCCGCTCACTTTGCCCAAACTCTAACTTAACAAGCTTCGGGAACGTTCGGGCCCTAGACGCACGGCGCGAAGTGTACAAGCGTACGCGATCTTGAGTAATGATCTACAACCCTCAGAACTGCGGTGAGCAAGAGTTACGTAAACTACGTTCATAATTGGCCGGGCTAATGAGTGCATCAGGCCATGAGGAACCGG"/>
                    <sequence id="seq_t6913" taxon="t69" totalcount="4" value="ATAGGTACACAAACCACGCGTACATCATCATCTAGGAAATACCCATTAAAATACTGGGTCACCAGCCTTCAACACGTGGAGTTAGTACCGATGACTCCCTCCGGCTTGTCTCACAAGAGAAACAACGTAAATACTTAGCATGAAGCCGGCCTGAGGTTGTCTTTAGCAGAAGGCCTCGTATTGGATACGTAGTCGCGAGCCCTGGATATATCTCTTTTAACGATTTAGGGCTTGACCTTCTCCAGAATGGCCACATAGGGGACTGGTCGCAGTTTATCCTAGCAAAACGCTGACCAGAATTCTGAGGTGGCTTCTTGCCGTTGCCCCATCAGAGTCTCGTAGAACAGGAGAGAACTGGGACAACCGTTGAAAATAGGGTGCCCCTTGAGGGGTAGTGTTCTTGTGATATTACAGAACATACCAGCATGCCATGCGGCCTGTTTAAGCGTCTGGGGGTGATTGGCGCATCCAGTACGAGTCAGATGGTTCATTTCTGCTCCTGGTCACACACTGCGAGATGGAGCGTCTTCACTGGCTGAGTTATGCCGCAAAGTCAACCAATAACAGAAAGGCCTAGACGAGCTACTAGACTAAGGGCACATAATGTCTGGAGAATGTGTGAATTAAGCTTAGTGATGGGTCAGAGGGACGTTAGAACCACCCAGTCGTTTCGTGGGACAACCTAGGTGAACTACCAGACAAAAATCTAACTTCGCGGGTACTTTGTGTGAGCGAGAATTACGCCCGCCCGAAACGAGGGCGACATTTCAGTGTCATGGAGTAATAAATATACTAGTGCTTTACGTGGTTAAGGTGCCGTGACACTCCATTCGACCCGGTAGGGAGACGCCTCGGGTCTACTGCAGTTCAAGAACCAAGCAGTTAAACTCCATTAATGATCCCGGTTCGTCGCCCTAGGTTCGCTGTCGGAGACGCAATAAAGCATCCGGGGCCAACCTTGGATCGTCTATAGGTTAAACGAAGGTGTGGTATCCGTTTA"/>
                    <sequence id="seq_t770" taxon="t7" totalcount="4" value="AGATACAGGATAAATGTAACGATGCATTGCCGCGGCCTGAGGACCCTGCCTCCACTTGTCCGGCTTAGATCTTACTCCTTCGTTACTATCCCCCCGCTTTCCTGCACTTTGTCCCCTACCGGGACGATGTGATTGCCATCAACACTGGAAGTGGATGCCTTGCGTTACCATCAACTCTTTAACGTCCTGTCATTAGGCTGAGGGGGAGCCGTGGATCACTGGTCGATAAATAGATCATAATTATTGGTAACTTCGGGTAACTTTATGCCAGGTGTGTAATAGCTGTTCGCAATAGGCAGAATGCGATCCGAAGACCACGATTGTGTAGAGGGTCCAGCCCGTCAGCAGTTAAAAACCCATAGTAATCTGATGATGTGATCATGAGTAGCACGCAGGCCTGGGTGGTCCTCTCGAGGTACTGCCTTGTATGAGAGATACTCCGAGTGTGATGCCAGAGGGGTATCGAACTCAATTTTACGTCCTAACAGCACAGGATGAGTACTAATCCGGTATACCTGGTATATGCTCAGTTCATGCGCTAAAGCTAGCCTCGAATTACCGTTAATTTCCATGCGAAAGATCGTTAACTAGTCGTAATGAAACGTAGCTAACACCGTAGGACATAAATGGAAACTATAGTAAGTCCTAGTCCTATTTTAAACCCCACTTCGATATCAGGCCATTGGCCACAAGCTAAGGCCCGTCGCGATATGCGTTAGTGTACCTTATACCGGAAAACTTTACTCGTCCAAGCACTGGTTTAAGGGTCAGCCAGGTAAGCATAGTAAGTCGTGAGACTTCATCGTATGACGTCACTGAATTGGGCTGATCTGGTGCCTTACCCCAGATGTTTGTTGCCCGACGTGGGAAACTTGTTTAGCAGACAGTCCCGAAACCACGAGTCTGGGGTCTGAGAAACTTACTTATTCACAGGCGTCGAGAACATTGGCTGCGGCATCGCATCGACTCTTGAGCTATTGACGACGCAGTTCAATACCAC"/>
                    <sequence id="seq_t7013" taxon="t70" totalcount="4" value="ACTTCCCGGGATGATAGTATGTCGGACGTGCCGAGGTTGTCAATTGTGTTATGTTATATGATAGATAAAAGAGCCTTTGTATCAATCCGAGGGTAGTCTCATGCCTCTGCATGTCCTCATGACCTCAGCGGTAGGCAAGTGACTCTGGTCCCAGTAGTACTACTGAGCCTGCAAAGTAGGTTGTGTCGTCTGATCGAGCCCAATTTAGTAGTTAATATGGCCTAATAACGTAATGCAGTCATTTAACATTGCGGTAGTCGCCGGATGGCCGAAGCGATGCAGGATTACATTGCCACGTTTAGACGATTTTGGAGGAACATTCGTGTCTCCGGTGTGTTACCAATCCGCAGGTACGCTCGCATCGTTCCAACCCGTGCTAGTAACATGGGTTCTGAACGAAGCTACTCCTGCGTAGCGGATAGGATGTGGACATATAGGATGCAAGTGTGATCGGTCCGGCTTTATGGGGCTGGTTCGTAGTCGGGAACTCGCAGCTATCATGCAATGCGTGAAGTAACATCCATAGGGAGGGCTCGGGTTGGCGCCGTTCTTTCCATGGAGGCGAACACACTTACGTTTGACTAACACGTGACGAATAAATCAGAGTCCCAAGCGCACGTGCAACACTCATATATGGGGGAGGTCTCCCCGTTGTTCTTGACTCCTTCGAGAAAGCTGGAGAGAGGCTTCAACCAATTGGGTAGTAGTCCTATGAAAACCAGAGCACTATAAGCGATAGAAGTACATGGTCACATGAGTATGGACCCTCATTGATACTGTCCTCTAATACCTATTGTCTGACAGGGTCTGTGAAAGTACCCTCGAATGATCCTGAACGCCACAATAGGCAGAAGATCTTACGGGTTACGGAGTTTTGGAGTTCCCCGCTTTGCGAACGTTATACTCACGTTTTTCGCGAGAACAGTGTAACAACTCTGATGCAAGCCGTACGCTGTGTTCCCGGTAGGACGACGTATTCCCAATTACTCCAGTTTACAAT"/>
                    <sequence id="seq_t7117" taxon="t71" totalcount="4" value="TGCCGGCACTAAGGGCTAAGCTAAGACGTACCCCAGCGATCTGCCTATTTCGTCATTGTAAGCATTCCCACGCCACGGAAGTAACAGCAACAGACGGCACATATGATGGTACAGGTACGGTATAACTTATATGATTGGGGATTTCTCACTTAGCCGTCAACAGATTACCTGTGCAGTTGTCTGCAGCTTCTGGACACAGAAGAACGAGCAGAGAGTACCTGAGCAGATCCGACTAACAACGTCAGCGCCGCAGACTCATTGCTTTGGACCTAAGGAGGGTGAAATAACCGTTTGGTCGAGTTCTTGAGCAGGGTAGGTCTATATCTAGATGCTTCTCCCTCCACTGCCAGCCTGTAGGTATATGTTGAATGACTGTTAGCTTTATCGGTCGGAGTATACAGCGTGGTCTTCCTTTAGCTGCTAGTTCGCATTCAAGTTCAGAAGTAAAATTCTTGGCGAAAGCAAACAATACGTCGCTATATCTCACCCTAGGCATGACGGGCCCATGTAGTGCTGTTCATTAATTACGCCTAGAATGCTACCCGTTCTGGTTATTATTCCATCGCCCAAGGCGCTTTATGGGCGTGACGCGGGGCGTGTCTTCGAATCTATGCTAAAATTAAGGAAGAAAAAAGCACGCAACTAATGTTCAAAAAGTTCCCCTTGAGATTCGCAACCGTTTCGGGCTCTCCCGCAAGTTGACTCCAACGGGATCTCCGGTAGACGCTTTAGTGAAGGAACACAAGACTAATAAGGAGTATATACTCTCATCTGATAATGTACCACAACGGTCTCGCGGATCGCTTGTACACTAGAAAAACAGAGAATTCCTATGCACGAGCACCCGCTATAACATTTCCAGTCTTACCAAGGATAACTACGGGCTTCGAGATGCCCTTGCCGTTCTCTAATGAGCCATGTACCCAGTACGTTTGAAATTACAGGCCGTGGCTAATATGGGTTACTTGTGCGCACATAACGTGAGCCCGCTCGACAGGCC"/>
                    <sequence id="seq_t7215" taxon="t72" totalcount="4" value="CACAGCTTTCCAAGGTCTACCAAGTCATCGGCATAGCACGCAGATGTCCCATGCTGGCCGACGGATACTAGGAGTGATAGCGACCTGACTGCTCTCAGCACTAGTCCGATACGATATGTTGAGCGAACCCAGATCGAAGTGGCGAAATTACAAAGGGACGTTGGCGCATCAATGTAAGTGTTGTCTTGCGTAGCACCGTTGGGTTCACTGATACATTAGCAGTCCTGAGGCGTCAGATACGGAAAGGTTATCTAGCTACAGTAAGATCTCGCCGTTCTAGCTGCTAATCATGAGTACGCGATGCTTGTGTCGCATGTTTTCCTTAGGGGTTTTGACTATCACTTACCGTTTGCCCAAAGCGCCCGTCGAGAACCGCTTTCCCGCTCTGTGGGGCGTCTATAATAGGGGAGGTCGGCCCCCCATGCACAATTTCCAGGCCGGTTGCTATACCGTAATGACCCAGTTTATAAACCAATTCCCACAGCCACGAAATGCCTCCAACAGCGATGATGGTTATATGTATTGCAATGTTTTGTGAGAGTAGTGCACCATGTATTTAGGATTCGAAAGGCATATTCACCCCCTTTTGTCTGACGCTCAAATCGAGCGGGCTCGAGTGTATTCCTAAGTGTATACCGGAGGTGCTCTATCAAAAATGGGTCCATCTTCTAACTGAGCCGTCACTTTGGTGGAGGAACCATTGGGTTCGAGCCTATGAGACAGCCGTATAGTATGAGACTTCAACGCTCACCCTGATGGCTGGCTCGAAGCTTATGTGCGCCGTGCCGCGGACTATCTGGGCATCCCATCGCCACACGGGCACTTCCCGCAGCCTCGTGCTCGACGAGGGGCATTGGTATGCTGAATGGCGGGGCTAGATAACAGTGGCAGCCAATCGGACTGCACGAAACCGCGTGCGGTTCTCGTAGGGGGACCCATCGAGGCAAGAGGTCTCCTAGAGTGGGTGCATCCTCAATTATTTGAAAAAAACTGCAGCAAG"/>
                    <sequence id="seq_t7313" taxon="t73" totalcount="4" value="CCTTTCATGAATGTTTGTAAGCCAGTCCTGCTGTGGCTGGTAAGGTCGTTTGTAAACGCTCTACTACATTCTTCTTATCTATCCTTCCAGAGGTATAGACCGGTCCCGGCGTTTTGTATGGACCTACACGGTAGACGAGCGATCCTAGTCCCCGTACTTTACAATGGGATGCCAAGGAGGTTGGGGCCCCCAGTCGCGTTTAAATGATAATAGATTAGGCTGTAGTGATTGCACGTAGTCTTGTTACATTCTTATAGTCCGCCTCTCAGCCAGGGCAAGCAGCCCGACCTCTATACGTTGCTCAGTGCGTCCAGGACACTTCATCGCACCGCTGTTTTACCCATCCTAGTTGTACGATGGAGTATTATACCGTGCGGTAGTAATGATGGATCTCAGTCTAGCGTATGACGCTTTGAGAAAAACAGAGGGACAGACCGGATACCACTGCCGTCTGTTTTGTATGAGGACCATGGTGCGGGCCCTAGAAGCCAAAGGTTCCCTGATAGTCGATAGGCTGCCGCAGGTTCTAAGTGTTTGGCTAGCAACCATCTGCCTGTGGAGTGAGTAGTAGGCGCCTTGGGGCCATAGCTGATGCCCAAATTAGAGCCTCTGGGGCACATCCAGCCTTGTGCCAAGTGGTTAACGTCGCCTGATTGCAAGAGGCCGGCTATCCACCAGTCGAATGTCCTGAAACAATTTCAGTAGGCCCATAATAAGGCATAAGCACTTCCAGAGTAACAAGCAACTAAGCATATGAAGCCGCCTGGTCATCTGAAATGGCGCCTTATCATGAATCTATGCCTCGGCGTGTGAAACCGTCATCTATTAATTACGTTAATGCTAACATGCTCCAGACATCGTCAGTAATTGTGAATTGCCGTCACGCGCTCCCGGCGTTCTTTCCGCACGTTCTGCTCGCGCACTATCCAACTACCTTTAGACCAGTCGTTCAATGTCTTCCCTGTTATTCGCCCATTATCCTGCGACTCGAATATCACAG"/>
                    <sequence id="seq_t7413" taxon="t74" totalcount="4" value="GCGCGATCGACCGTACACCGAGAGAGCTCAAGGTAACCACTGGAACTGATCATCTTATACGAGCATCACGCCACGTTGTGCGCATGACACCTCGTTGAAACCACGTGCCGTCCTCATATCTAGCTTCAATTGACTGGGCAGCGCGCTGCATAGACGTCCAGATTCCGCTCCGTTACCACTTACCACTGTCGGTTCAGTACACTGCAGCGTAAGCGCATGAACACGGTCTAATTCTCTGCTGCACCAAATATAAGCACCGAGAGGCGCTGCGTCTATTCCGCACAGTTGTTAGTCGGTGGGAAGTTAACGTGCAGGTGGGTCCCTTCGCCTAGAAACCGCTCCAGTGAAGGATAGCAGTTCGATTCATCCGCTATTCCGCATGCGGAGTAGTTGGCGCGCCGACTCGCGCAACCGCCGCTTTGCGTAACGTCCAATACCTGGCGAAGCGTACTACGTTCTTGTCCGCTGTACTTGAGGAACGCTAATGGAAAGTCTGGTAATCCAAGTGTAGTTAGATCTTGCGGGTGCGCGCACTATTGAATGATTAACATACGTAGGTAAGTGCACGCAAACAGCATTTGAATTTCCCGCAGCATCGTGCCGCAAGTTCCAGCTGTAGCCCGTGTGGGTGACCATTGTCACTCCCTGCCTTTGTGGGACTCTAATATGGGTCGCCTAGAAGAAGAGAACTCTCAAGGTACCGGCGAGTGATACCATTCTACTGCTTAAGCGTCTTTACAAATCTTATCGGAAGCGATGTGTGTATCGGACACGAAATATACGTATACGACGTTGCGCCAGTCGGGACCGAAATTATACGTGGAGTAATCGAAAATGCAGGATGATCAGGCCATCGAATACCATAAGATCATCGTTAGGCGGCGATACCAGGCGGAACAATCTTTGTACTTCTTTAGCCATTTTTCCCGCACCCTCCTGCCTCTGTCTTATGGCCCGTTGATCGGAAAAGCCGGCCATTTTGGCCACGTAGGGCAACCTA"/>
                    <sequence id="seq_t7513" taxon="t75" totalcount="4" value="AGAGGGGGACTAGTGCTGCATTGATACTCGTTTAGCCCCAACAGATCAGCGTTCACTTACGGGAATCTGAAATTCTAGTCTGACGGTCTCATAATTTTCTTCGGCAAATCTCCGGCTAGAAGGGATTTAAACGCCTACCAAAAAGCGGGTCCTCTTTTATTGTAAGTGGTAGGGCGGGTGTTATCTTACGCGCCACAAAGTCTTCCCCTCTCAGACTTAAAGGCTGACGGATTGGCTTTCGCCGTCCTCAGACAACACACAAGAGAGCGACAGGTACCACATCTTTCCCATGTATGCCACGATGAAGCGCGTACTTCCTCCAGACTCATGGAAAGTCAGGAGTCTGGCCGTCACGCGTGACAAGTGTTATATCCTGGGGGCAAACGGAGGGAAACCTACCGAGTAGCCGCACATACGATATTCAGAGGGCCGAGGTGTTATCTGATGAACGTTCGGTGTCTAGACTTCCCCGTACTTGGCATATGCAAGTATTCCTCGCCGGAAGAAACGCGGAGGACAGCACGTCCAATCCTGACATCCTAGCCCGGAAAGATAAGCCATCTTCGACAAGCCGATTTAGCTCCGTCTGTCTCAGGGTCAATGATATGAGGGGAATCTGTGATATACGTATGGAAAAGGGGCCGAGGGGCGGAAGATTTCCCCTATGAAGAAGGGATGTAATATAGCCCAACCAGGGAAGAAAGATATATAAACGAGAGTGTCCAGTTTAACCGTCCTTTATGCCAAGCCGCGGCATGCGTTTATTGTCAGCGAGCCTCGGTAGTAATTGTCCCTGTCACTTGCAATACACTGATGATAAAATCCTGTATTTGACCGGGCAAGTCAGGTCCTCCGGGCCGAATCACATTGACGGTAGTCTATAACTTTTGTGATGAGGGGAAGTAGTTATCTACGTGGTGCTACGGTAAGTAAGGCTATTACCCTTCGTAAGTATAATGCATCACAGTTGTATTGTGCAATATAGCCTTGACGCGCTGAA"/>
                    <sequence id="seq_t7613" taxon="t76" totalcount="4" value="AAAGTCCTCCTTATTCCACCGGGAAGTGATAACCAACTGCTACCACAGGCGACCGATACCCTGTGATGCAAATGACTGGTTTGAGCGAATATCGTACCCGATTGAGCCCACTGGAAGGGACTCTTGGAAACTGTCTGAATCTATCGCAGCAAACACGGCCCGTGATTCCTTAAAACACATCTGGACTAAATTGCTCCGTCGGGAGACTAGGCTCGCAGTACGCACTTAGGACTGTAGAGAAAGTTCGAACTCATATATCATCCACGACAACCATCCCCCAACTCAAAGGTATATTTTCGCGATATTATCTTCAGCCCAACCGAACCTATAACAAGGGTTGCCGCCACCAACTGATCGACTCGAGCTACCAAATGGCCAGAAAGATAGGGCCGCAAGGTACACCGTAATCGGAGGAGCAGATAGGTCCTGGCGGGATCGATTGAGTTAGGCGGGCGCAGCCGGGGCGCCCGGTTTTGCGAAGATCTCCGGCTGCAGAAGCTTTTGGTATTTAGTTCAATTACTTAGAATAGGCACTGACAGGCGTGCGCTACAAAATAACGAGGACATCGACGCGTGGGCCACAATCCAACAAACGTCACATTGGCGCGTATCTTCCAAGTTTACACGAGTCCTTGCACGGGGGACAGAAAACGGTTTAACCGCTTCGTACTGGATTGGCTTGAACCAATATTATGCATCATTAGTAAAATATCCTTACGCTTGGGTGTTAAGTCTGCAGCATACCTTGGTTGGGATTATCAGAATTCTCAGGGATATTTGTCAAAGGGTTGCCAACCCGGGATCATAAAACTAGTAAAACCAATTAACGGTCGCGGTATGTTGAATCGCGTTACTTTGATCTTCGGGGTTGACCCGTGTCTGTAGCAATTAGAAACCCTTTGAGTCTATAGGCCATTACCCCACTACGCTCCGTACAAAGGATTTTATTGTTGGGTTAGAAAAAGGCACTAGCCTGCAACGGCAGCATGGCGGTTTCCGG"/>
                    <sequence id="seq_t7713" taxon="t77" totalcount="4" value="ACAGAAGCCCGTCCGCGATTTATAAGCAGCTGCTGAGTCATCCTTCTTTAAAGCGGCTCGCGGCTCAACGATATAGTACATCCAGTACCTGTGACTTCGAAGTCCCAACTCCGTCAATAAATGTGCCGAGGGCGATAGACAAAGCCCGCGGTTAGTCCCGCGATCGCTGGCTTGGTACTATCGTAGCTCTCGTTCTTAAAGACAGACTACCTAAGCTCAACTCATTAAGTGTAAATCTTCCGAAGCCGCTTTTTGAGCACTCAACGGAAACTATAACTGCCAGAAGACTTTGGAGTACTTTGTGTGACTCTAAATCGACTGAGTACACTTAAACCGCCCCTGCGAGCTCCGCCCACTTGGCCTGAACAATATTTAAGAAGCACCTACTGATTGCTCTGCGTGGCACACACATCCATCCTATAAAGGAGTTCCATGTCATGTGTAACCCAGGTTCTGTCTCCATTCATGACTCATACCATATCACGATGAAGCATGATAACTGAGGAAACCGTGTAGGAATGAGCGGAGGTAGGGTCCAACTGTTAAGACGAGGATCCTCAACATCGGACATCAGACGAGATGACGTTATGATAGCCCCTAGGTCACTATGCAGTAAGTTTGCCTTCTCAGCACAATGGGATCTCCCGCAGGAGGAGTCCCTAATGGTTAAGACCACTATAAGGAGGTACTATCCCTCTTAAATGGTGCCAGACGCCCCATATGTAGGATTATCCGCAATTGACCCCAACCGTCTTGAGGCCGATACAGCAATCGGGCACTGATGGAAGGTTAGGTAGCCCTTACAGCATTAAAACAACAAGGCGCTAAAGGCGACTCTCAAAACGTAATCATTGATGTTCAGGCTGATCCAAAGCTCTCGCAATGGAGTACCTTAATGGGCCCCTGCAAATTTAAATCATCCCACGTAAGGTTTGTTCTGCACGCTGGCAGGTACAGAGTTAGTCACTAGGGAACAAGCAGATTGGCCTGTAAGACTAGG"/>
                    <sequence id="seq_t7813" taxon="t78" totalcount="4" value="CTACGTAAGTCCAGTATTAAACACATACGGTCAAACACCTACATAATATAAAACATTGTACAATAAGGTCTAGCATCGGTGAAAGGATTTAGTCTATACACGGGTCGGGCTTTCGATCAATTGTCCACTATTGGATCGTATCACCGGTCGAGGCGCCTTGCGGCGGCCTAAGATTACAACTGGGAAAATCTGATCTCAGTTTAGAGCATTACCAGACGAGAAAGCCTGGCACGGCCATCCTACACTCATCCTTTGAGAAAAGGACTCTTTGTGGTCACAATTGAGCAGAAAGTCACTGTTTATGCCAAATAAAAACCACTAGATTTAAATAAAGTACTTTCTATCCGAGACTTACGGACTGTGTAACTGTTACCAGTTGTAACTTGGGTCTACCCGTAGGACCCCATCTATTCAAATTCTTGTTTTAAGGGGAGATTAGTCCCCTCATAATTTTCCCGCTTTCAGTATCGACCCCGAATCATGAAACAAATCACGTTTCGCGTCAGCCCGCGTATCGGGCATCTTTTCGCGTCTCTCCCGTCCAAACAGTGAAGATACAACTAGCCGCGACCTCTGTGGCTATCGGGCTCTAAGTCCTCTCTCGTGTCCAACTGTATTATAAAGAATCTCAACCTGTATTTCTACAGATACATCCAGGGCACCAGATCAATGATGACGTGCAATAGAAAACAGGGGTACTATAGCGGTATAACGCGGACCGAACCATTCATGAGCCTTGTCACGATACCTTCGTACCGTTACGTGATCGGATTTGTATCATACTAGCGTTTGCTGAATGGATACCATAGGAGGAGATATCATAAGCTATACCGCCGTAGAACGCATTGGCGAGCCTGAGGCGTGTGCGGTTACAACATAGCCTTGCTAACACACGCTCCTCAAGAACGGCACACCGTTCACTTTGCTAATGTCCCCCGCCTCTTTCGGCTAACATCGCGTGAAATCAGGGCGAGGGGTTATGATGGGGGATTGGTGGGGT"/>
                    <sequence id="seq_t7913" taxon="t79" totalcount="4" value="CGACTATCGGTCAGGGACCGACCGACCGTGCCCCTGCTTAGTGATCCGTAATACGGTATGTTGCGCTCCAACGAGTAGTACAGCGTACGCGCAGCGCTTTTGCCATTCCTAAGGCGCAAGCAAAGATTATATTGTGGACGATAGGGCCCCTATGCTTCGGCGGACTAGCCGGTAAGAACTCGGAATTCGGGGTACTGACAATTCTACGTGCGCATGGAGAACGAGCGCAGGATTGAACTCCGAGCCTCATTAGCGATAGCCCTAAGAAGGGATGGGGCCGATACTATTCGTGTCGACATAGTCTCCACTTCGGAGTTGATATAACTGCAGATCTAAACTCACTGCACGACCGCGGGGCTATATGGCGCGGGATAGTTTACTGAGCCGGATGTGATACGAATGGTCGGCATCACGCTGACGCGCGCGCTAAGAATACTGATTCCCGTAAGTTAGAGGGGTAAGCCCCCAGTAACTATTAAGAGGACCCCCTATCGTTGACACGGTCATTGAACTCGGCATGGGGTTCTCACGGGCCATTACATGGTCTGTTCAAAGTCTTGCTAGCCTCGACGTCCAGCGGTTGGGCTTTGCAGTGGAGGAACTGATGCCGTTCCGTGACACGCGTATCGAGACAAGACGTTGGCTTATTAAGATCGGTTAACCAGTTTACGTCAAATCTCTGGACGTGAAGAATAGAATACAACAAATAGACCTGGTCGAGGGTCGGCGAATGGCAAGGGATTAGCTCTAACCATTGTTATAAATTGGAATAGGCATAGCTACCACACAAGCTAGCCCAATATATTGTCCCCCAATAAGAAGAAGTATCGGTACTGCGGTACACTGTAACCCATTTATCGCGCGAGCGAAGAGAACTAGAAGGCGCTCGGACTTTCTTCAGTGTACCCAAACGTGATTAAGTACGAGGTCGCTTAACAAGTACTCCTGCAAGATCGATTTTCAATATGATCGCTATCTTCGAAGTGCCCCTGGCCTCGCG"/>
                    <sequence id="seq_t870" taxon="t8" totalcount="4" value="TACCCAGTACAAGGTCGCGGCGTGAGTAGCCAGGAAGTCATACGGGGTCTGTCTGATACAATGTTCTAACCCCAGGTATTCCATAATTGTGGACTTTTGCCATCCACATATAAAAATGGCTCAATGCTGGAGGCCGCATTTTCACATTTAAGAGGTGCAATCCCATTGAAGACACGGAGAGGGGAAACGTCCGCTTCTTACAGCAACGATGGTAGAGGGAAACACCCTCCGGTCTAGACCCAGTGCCGACGGCCGGGGCGGTCGCGATACACGCTGTCAGTGCGAAGTTACAAAAGCACGTCTCTTTTTTTTGATATGGGATATGCTGCGCTTTTGTTAGTCGAATTGCCTAATCCGTTCGGGGTTATTGCAACGCCCAAGCCTTCGGTACGCAGACTACCAGCCGCCATACGGCATCCGAAGATGAGCCCTGCCTATAGAAGGCCGAGCGGAGACGCCTGGTATCCAATCAAACAGCCAGCTATAAAGGACATAACATTTCGTGACATGAAGAAAAGTTGCCGCTCTAGCTACGGATTTCGGCTCTTATGACAAGCGTCATCTAAACACGACTGGGGTGTGTGGCCCAGACCCTTAATCGCGGCTAAACACTATCGATCTACTACATTTGCTTAACCGTCCTCATCACAATAAATCACCTCGAGTTGTTCTATACCGGTGTATGCCATCTTATGCAGGCCCCGAGGGATTCAAAGTTTCAGCAACAATAAATCGCCAGCACACACTTTGTTCAACGCTAAGGACGATGATGTAGTCGGAAAGCAACGTAAGTCCAATTCGTGCGGAGTTCCTGCAAAAGCCCAGTACTAACAGGCGAATTTAAAATAGGCCAGCACTATGGTGTAGTAGAGCACATGGATACGGTGCCTCCGAACCGTGCTAACCCGTTGGTCATCAGTGCTACACAACCGGAGTAGAATGAGTTGGTTTTGACTCATACTGGCTGAATGCACTGTCGGACCCGACACGTTAGATCCGT"/>
                    <sequence id="seq_t8013" taxon="t80" totalcount="4" value="ATCGCCGGCTCTGACATGGAATAAATCGCCCAACAATGAACTTCCACACCATCTTATAAACGGGCGGACAGTTCGAACCTCAGGTGACAGAGTGTCTTTGCTAGGGGCCTTACCATGTTAGTACCGCCTTACCCCCCTTGGTTTAGCTATGCCTCCGGCCGTTCGCTTACGCAACCGGAATCGTTGGTGGCTACGGCCTTCTGGGACGATTTTTCGTTGGACCACTATGCATTCAGACCACCGGCCCAACGTGCGAATCTATACAGCATCTCTCGACGGTGCCAGTTTGTCGTACGAAACATCGGGATAGGTTGTATTCCCCTGTACCCGAAGTACAGTCCATCGATTAAGAGCGCATGAGGTTCCTGCAGAGAGTCTGTTGTCCATAGCACTTGTTCCAATCGTGTAATTTACCTTGAGCTGCCTTGATCTGAACAGGATAGACTTGTCCGGGTCCCCGTTCGGGGGGCGCAAAAGTTCCCTACTCTGTGGTAGCAACTTCAATGTTGCCGGGAGGCCGTCGGGACGTAGTAAGTAGAAGATCACCGACTTTGCACGCTGGGTCATTCACGATGGGTTTGCTCTTAGTCCTCAATAGGCCTTGTCAACTGCGCCGTGCATATCTGACTGCACCGTCTGCCGTCAATCACACTAGTCGCCTTACGACCACCAACCTTACCTGGACCTTCTCCTGTTGTAAGCTGAGGCCTTCAATGTCACGCGATAGTAGTAAGAGCTCCAGGAACTGATGTTCCGGCACGTATTCGGTATTTCGGCCGGACGCTGGCGCAGGGTTATCTACCAAGTTACAGTCCTGCAGCGCAAACTAAGGGAACTCGTTTACGTCACGTTAGTTATGGGACCCTTAAGCACGGGCTTGGGTCGTCACGCGCCAATAAGAATCCTGTACATTGAGTAAACCGCCGTTAACGACACTATAAAGACTTTTCTAGGATATAACTTAATGGCCTGTGTGGATTCACCCTGGTTACCTGGTCAT"/>
                    <sequence id="seq_t8117" taxon="t81" totalcount="4" value="TGTACAGGATCACTACCCACTCATAAGCCCGTCGTCTCTGGGTTTACTGCGTGGTTCCTTGCCCACGAGCATAGAAACTTTACTCCACGTAGAGTAGGGATTGGCCCTTTTTTCTAACCTAGCAAAGGCGGAGGCCTTGCCTGATTGAATGTGCGATTTGGGTTTCCTTCCTCGGATCATATCGGAGATCCCCTTATATGAGTACACTAACATTCTTAATTCCAGCATAGAATCTCAGTTACAGCTCACCGATACACGGGTTCTATCCCCGGTTCTCTCGTTGCTTCTGTTAGCCAATGCAGGCCCCCGCGTCGAGCCAGACAGGCCTCCGGCCGCAGGGTTTCGTCGATTGGTTTTATGAGTGTTTATTTCTAGGAGTCACATGTGATTTGCTCTCAAATTGGGATCGCGCCGAACTGCACCCTAGATAGTTCTGACGTATCGACTCCGACTGGGTTACAAGGTGGCCGTAGAGGGTCGATTTAGGAGCCTCCAAATGTCTCCTCCCTGATTAATGGTGAAATGGTAGATCGGCTGTCTCTTCCGCAGAGCGGGCATGGAACAGCCAGTAGTCGAAGATCCTAAACCTCTCCCACTGGAGCGCAAGGCTCAAACCGGAGCCAACCATGTGACATCCAATTCCCCTAGTGTTGGGAGTAACTCAGTATGCTATAGTCATCATGAAGAGATACTGAAGACCTAGAGATCGCTAAAATCGGTGGCGTGTTTATGAGAGAAATTCGGAGATAGCTGAAGAGGTACCGAGACCCCGACCTCAAAGCCGTCCATGCACGGACATTTGGGGGAGACTGTCTAGACCTTACCTTTTGTCGACGAATCGTCAGAAGAGTAAACCCCCGCTATTGGTGAGATCATTGCCTTGACAAGTCTCTTGCCGCACAGTCAGAGGCTGTAAGTGACATTCCCGAAGCGGTCATACGTACACGCCCCCATATGTGGCATTTTTGCGTTGGCTGATTAAACGGAGTGCTCTTGACAT"/>
                    <sequence id="seq_t8215" taxon="t82" totalcount="4" value="GGCTCTTACAGAGTACGGCCCAGATGTTCACGATGACCCCCCTGCCTACTACGACGACCTACATGGCATAGACACTACTTAAATTAAAGGGACGTATGGAGTGCTGGATCCTGTTGCATAGCTCGAAACAAGGTATAATTCTGCGATGTAGGTTGCGAACTCTGACGACCGTAGTACAGTCAGTGGGAATGTCCTGACGGATGATCAGGGGGGCAGGTTGAGAAACATACTCAGAGACTGGCTACAATAAACTGCTAGACGTTACTGACCGCGATTCCACTCGTGGGTACTGGTGAAAGCAGGCTTGCGACGCCTAACTATAGGAACGACATCAGTCGTAACATCCGTAGTTTCGCGATCGATGGGGTTACTCCACGGGCATAGCTCTTCAGTGACTTCTAATCAGCGACGTGAGTCCTAATAACTGAACTTGATGTGTGCGCACAGTGAATACTCTGTATTAGATTCTAGCAGAGCCTTAGGAATTGAGGCTGAGCTCACACATGTTGAAGTTAGGCTCTCTTTCAATTGCCGTCCGCGAGACTCAAGAAAGAGAGATTGAGTAGCGAAGCAAAACAAAGCTCGGTAGAGTCGATGCTCAGGACATGCCCATCTAGAGTCGTTTTGCTCATCAGTGTACGTCTACTCATATAGCTGAGTCAGACATTAAATCTAGAATAATTTTCTGACGGGGGGTCGCTACGGAGGGCGAGTAGATGATGTGTCTGATCCGCGACTATGAGTTCATGACGTTTTAAGAGTGTAGTCATGGGGTGATCTGCGTTGAAATAGAATAGCGATTGTATACTTACTTCAGCCGTAAGCGCATTATCAGGAAGTGGCTACACTCGCTATATGATTAGAGATCTCACCGCAAAGTGCTATTGCAATTCACTCCGAGGGTCTGGGGCTAAACGCATCTAGAAGGCGGTGCACCGTTAACTGTAATCGCGGCACTCTCCAGAATATTTTGTATATAAACCACTTATGACCGTTCACC"/>
                    <sequence id="seq_t8313" taxon="t83" totalcount="4" value="CCTTACATGTATGTTAGTGAGCCTGTCCTTCTGATGTCGGCGAGGTTGTCAGAATATGATCTACTCCAGGCTGGCTATGGAACCGTCCTAGGGTACAGTCCTGTCCCAGCCTTATGTAACCCTCTACACGGCTAGCGAGTCATACTATATCCCGTACTTTAGATCAGGTTTCCGAGGAAGGTACTGGCCCCAGTCGCGCCGAGATGACAATAAAATAGGCAATGATCTTGCAACGGAATAATTTAAGATTGTTCTAGTCCCCCTCTTCGTTATGGACAACAACCCGACATCTATACATTAACACGGTTATCTATGATCGTTAATCCCATGGCTTTTTGACGCAGACGATTTGTCGCTTGAAGCACGCGACCGAGTGGTTGTTAGAAAGGATTTGTCGCTTGCGTCTGGCGCTTTCGGAAAAATAGGTGGATAGACCCCTTACTTCCGGCGCCGCCTTGGTCTTATGGACGTTGTCCGTGCCTTCGAAGCCAAATCTCCCTTGAACGAAGGGAGCTAACCGCAAGTGATAAGTGTTTAGTTCGCGAGTATCTGCGTGCGAAGCGACAAGTTCTCCCCTTTGCTCCCCAGTTGATGAGATATCTGGAGACCCAGCCGCACCGCCACCCTTGCGATAAGTGGTTGAACTATCTCGATTGCTGGAGGCGAGCTGGCCATCAGATGAGCGGCCGGAATAAATTTCGGCACTATCAAAATTAGGAATAAGCACGTTCATAGCGACTAGCAGTTAAGAAGACGGGGTCGACTCTTCATCTGAATTGGCGCATGGACGGGACTCCATGCCTCTATGTGTGAAATCATCATAATGTTATTACTTATTTGCCAATACGTCCCAGATATTATAAATAATGGTGGTTTGCCGTATCGCGCTATCGCGATTTTTTCCTCAAGTACTACACATAAGCAGTGGAACTACCATGATACCACTAGCACATTGTCGTCCCTGTTGGCCAGGCAATTTCCCTACACTAGGATGTAAAGT"/>
                    <sequence id="seq_t8413" taxon="t84" totalcount="4" value="GTGCTCTGCGAATTGCGGATCAATTAAGTAGAATGTTAGAGACCCGTTGATGCACTATCTTGCTCTATTCGTTATAACTGAATTGCCATGCCTCTGAGAAGCGGCGTGCTATCTTCCATCACACGAAGAAAGCATAATTAATAGCACCCTGGGAGGGGAGCTGGCCGGCGACAGTTAGATCCTACTTGACTATATCCAGATTCTCTAGGGGTAGCCGTGAATCCGCCGATGTCACGCCGTCCCTAACCAATATAGATAACGTGACAAACCGAGACATCCCGTTCGGACACGTGATGGCGATCGATTGTGCCAAAAAACAGCCAAGTCTTTTAGAATAGTACCTTTTGTCACCGCGGGAACGTTACTCAGTACTAAGTGTGCATCGATTGTTTCGACCATGTTCGAAAGAGGTTCCAAGTAACCATAGTGGATTGCTTGGGCTCCTAGTAGGTTCGATCAACGGGCTACGACTCGCGTCTGGCGTGCTCTAGATAGTCCTAGAAGTCTAGTAAGTCGGCTATGGCGCAGATTTAGTTATCGAGAGTCAAGTGCGTGGGAAGGCGTGAACAGTAGATATCGAGCGCCGCCCCGTCTACGACATGCAAAACTGGTTGAACCATCGAGTTGCTTTTAATTCCAGGTTTGGGGTTAAAACGCGGCCGGAACAAATATCTCGGTTACTTCACTCGAGGCTGTTCTCACCGGAGGTAAGTTCAATGAGCGCTAACTCGTCGGGATTTGAAGGGGTTACGCTTGTTCACGCGACCTATTTATTGAACCGCCGTTCTGGAAGCGCCGGCTACTACGCGACATAGGCCGGGATATAAATCTGATGGACGTTTGTGACGGCAATAGAGACCAGTAAAACGCACGCCGAAGCACGTTTGATATTCAACTATCAAGTATCAGACACAACGATCCACGGGCGTATTGTTACCTGGCCGGATCTAACCTTACACAGTGATGATCATGTATGCCACGCTGGCGCCCCGGGTTTTAG"/>
                    <sequence id="seq_t8513" taxon="t85" totalcount="4" value="AAAGTCCACCGTATTCCACAGGGAAGTGCTAACGAACCGCAACCACAGGCGACCGTTATCCTGTGATGCAAATGACTGGTTTGAGAGAATATCGTACCCGATTGAGCCCACTGGAAGGGACTCCTGGAAACTGTCTTAATCTATCGCAGCAAACACGGCCCGTGATTCCTTCAAACACATCAGGACTAAATTGCTCCAACGGGAGACTAGGCTCGCAGCACGCCCTTAGGACTGTAGAGAAAGTTCGAACTCATTTATTTTCCTCGACAACGATCCCCCAACTCAAAGGTATATTTTCGCAATATTATCTTCAGCCCAACCGAACCTATCACAAGGGTTGCCGCCACCAATTACTCGACTCGAGTTCCCAAATGGCCAGCAAGATCGGGCCGCAAAGTACCCCGTAATCGGACGAGCAGATAGGTCCTGGCGGGATCGATTTAGTTAGGCGGGCGCAGACGGGGCGCCCGGGTTTGCCAAGATCTCCGTCTGCAGAAGCTCTTGGTATTTAGTTCCATTACTTAGAAGAGGCACTGACAGGCGAGCAGTACAAAATAACGAGGCCATCGACGCGTGGGGCACCTTCCAACAGACATCACATTGGCGCGTCTCTTCCAAGTTTACACGAGTCCTTGCACGGGGGACAAAAAACGGTTTAACCGCTTCGTGCTGCATTGGCTTGAACCAATATTATGCCTCGTTAGTAAAATATCGTTACGCTTGGGTGTTAAGTCGGCAGCATACCTTTGTTGGGATCATCAAAATTCTCAGGGATATCTGTCAAAGGGTTGCCAACCTCGGATCATAAAACTAGTAAAACCGATTAACAGTCGCGGTATGTTGAATCGCGTTACTTCGATCTTCGGGGTTGACCCGTGTCTGTCGCTATTAGAAGCCCTTTGACTCTATAGGTCAATACCCCACTGCGCTCCGTATAAAGGATTTTATTGTTGGGTTAGAGAAAGGCACTTGGCTGCAACGGCAGCATGGCGGTTTCCGG"/>
                    <sequence id="seq_t8613" taxon="t86" totalcount="4" value="CTTCTCCCCATTGCGAGGAGCTGAGCAGGTAACGATAACCTATTAAGACCGCTCACTACAAAAGCCATCTTTCGCTTCCAAATGCATTCTAGTGAGAATGTTAACGGCGTCACTTCCGATGCCGCTACTGTACACCGAAATCGTGCTGTGGACCGAAACTTTCGAGGTGTCCTAAGCCTTGCATCTCTGGAATCCCTGCAGATAGCTAAGTTTAAGGGCTTAATGTGAGGTCTATTCTCTTGTTACTCGAGCCTTCGCTTTTGCCGTGAGTGGAGTTCACTCAGTTTAGGTTGCACTATAAGGTGCATATTAGGGGTTTTTTCCCCCTAGTTTATGCGTATAGGCCAACCATTCGCGTTCCGGCAACTCTCAGTTTGGTTCACAGTCCGTGAAGACTGCCCCATAAGGCTAACTTGAGCTTTTAAGCTTCGATCGTGCTACGGAGGATAGTATTAGACCACGGGTGTGCTCTCCATCAGAGAACCCTCACCCAGGTCAACGTCTTCACTGGTCCCAGAAGGGCTAGCCACTCTCCAATCTTGATAGGACCCACCGGAATTCGTCACCAATGCTCAAGGGTCCTTGAGGACCATCCATATCATAGGTAAATCAGGTCATAGTTTTTACTGGTATCATCCTCCAGGTGCGACGCTGCGGAAGGTTCCTATAGATGGATGAACAACGGACAACGAGTCAGAGAGCCGGGTCTTGGCAAGTCGTACTGGGCCTTGCAACCTCTAAATCTAGCGGATAATTTCCATTGATCTTCACGAAAGCTGCCGCCTTGCAAGCTCAACGCCCCTACGTTCCAAAGAACATCTCTGGGCGTCTGCAGTACATAAATGTGTATGTCCTATTACCCGGGTGCCGGTAGGTGCTGATAGTCATCCAGCGTGAAACCTCTTTGTTTGGTCATGACCCACATGGTTCGATTGCGCTCAGACCTAAATGGCAAATCGAGCCTAATCATCCCGACTTCCCTCGACGCACTAAATTTGCA"/>
                    <sequence id="seq_t8713" taxon="t87" totalcount="4" value="ACGAGATGATGTGGCGTAGGGTAGCAGAGGCAGCATGGCGCATTGGGAGTTACAGGTACTGAGGCATCCTAATAGGCAATTTGACCGTAGGGATATGAAGACCGGTCCTGAAGCACCAATCGACCGGCCAAAGCTATGGAGTATCATTGTCACCTTTCTGTCGAAGTAGGTCGAAAATGAATGTCGTGGTTCGAGCCATTCTACTCCGAGTTTACCGTGGGCCTACGGTCTTTTCTACTGCCAGGTTGAAATTAGAGTTTCGGTGTATTGTGTTGGCTGTGCGTGTTTCTGGATCAAGTTTCAGATCTTCAGCCTATCGGCTGTATTTTTACGACGAACGGAGAAAATGACGCATCGTTAAGTGAGTGTAATGTCCCTGTGTGGCACAGCTCTAGTTCCAACCTCTAACGCAGCAACGTAATCATAACGTGACTTCAACTGCAAATAAACGGAGTCCCATCCGTCGCTTCACTCGAGATTGCCCAGATTTATATTTGTGTATAAGGAGGCGGCTAAGGTCTGGAGGCAAAGCACGTAACACAGCAAAAGCCACTATTCGCCGTTGAGTACACTCTCTAGATCGCGGTCATAGCAAAATGTGTAATCGACCTGGCCATCGATCCTCGATTTATCGATCAGTCGCTGTCCCACCCGTCAACAACCGCCTAGCCAAAGCCTTCTGTACGAGCAAACTCGGGGAAGGTGCCAACGGTGTTCTAAGTCACTGATCAACTCGCTCACTGGTGAGCTGTCAGTAAATAAATTAGCTAATCAGACGGGTGGTAACAACAGGCATCTCTGCCACGTAGTGGAGCACAACCGCTAAATTACGTAGGTAAACGAAGTCGGGAAATGCCAATTAGCTTTACGCGTGACAGCGCAAGGAACTTCCGTGAGCCGCAGTTGTAACATAGTTGTCGTCCCCCATCCTAGTACAGATAGATTGCCGTTTCAGCGTTAAGGTTGTCCCGTCCACAAGTAACCACGTATCTATAATGTT"/>
                    <sequence id="seq_t8813" taxon="t88" totalcount="4" value="TCCGCTCACTCCTCCCATCACATGGCCCTCATTGTACCTAGTGATATTCTAAGAAATTAAGCGCCCCCTAAGACTAGGAATTATCTAACGGTCTTGGCAACACCTACTCTCTGGGACATCCATTGCCCCCGTAGCCGTTTGCAGGTCTCCACATTGGAGCTCTACACCCATCCACAATAAGTTACGTAGCGGCTTAGCCAACTGAGGAAGGCCTAATCAATTTACTTCTGCAAGGAGATTACTGAACGCGTAGCTACCCCGATCGCTCGATTGATCAAATTTACCTAGGCGTACCCCACACCCCGGCGGCCACCTAATGGGTCAGGCTGGGGCCGGTGACGGCCACTGCGCCGTGATGTCTACTTGTTGTTACCAGCTATGTAAGAGTGTGGAATGAGTGATACTTCAATTCTGCCGCGACCCAGGCTGACCCCTAAGGGTGCCTATGGAGTTTACGCCCGTAAGTAAACTCTGCGTCTTTTAATAGCTACCAATGGGCTGTATTTACCTCCGGAACGGTTCTAGTCTTTGTCTCATGACGGCATCGGTCTTTCCTCTGATGTTACTCACAATCACATGAGCGGCAATGACTACGGGCAAAGGTCTTAGGGACAGATTCGTCACACGGAACAAGGAGGACTTCAGTAACCAAGGCTACTGTCGCCCCGCGCCTTAAACACCGTACATTACCCTCAGGTGGTAGGTAATGTTTTCGTATCGACCTCAAAGTGTTGAATTGCCTTGCGAACTAAAGAGGGATGTTACCCGCAATGGTACGAGACATATCAGAGGGCGCTCATTTGCTACTTAGTAAGCATTGCGTTATCCTGGTTTCGGGGCATCGTCGAAGCTTGTTACCCGCCAGCTTTCATATCTTTGCAGGTATACGTGTCTACGGCGGCCCTGTCCACCACCATAGAGGGAACATCTAGGCATAGTACATGGACCAGGCACGCTTTTGGCATCTGGGGGACGACGTTTGGATGTTATTCCTCTTTCC"/>
                    <sequence id="seq_t8913" taxon="t89" totalcount="4" value="CTGCCATACAGGCGTTCGGTGGAAGGATCATACTACAACACACTTGATGATATAGATCAAAGGGCTACATCAGGTCCATAGTGATAATTATGTTTAAAACTTCGGTAGTGTGATCCATGAGGACCGATATAAACTAGGTTGTAATAGAAAAACCGGTCAGAGACAGACACGCATAATCCATGATGCTCGGGCCCTCGGCTTTTCGGCGGGCTTATACCTGTCGTATACCCTCCGCTACTCGCAGGGAAAGCGTTATGTAATTACGCGGTGTGGCTGCGAAGCCTGGCTCTTTATCTCGATACACGTGTTTATAGTAACCTAGTGAATATGCTTTCCAACGCCGAGAGGCTGGGCTCCGGAATTGACAGGTCCATCGGTCTGCGCCCTTACAGCGTATGGTACGGCGTCCTAGGCCTCGCAGCCTAGACTCCAGCACATTTTGTAACAAGACGTTTGTCAACATGCACGGCGCGGCGGTATCCGATCATTAATTTATCCTTGCTAGTGTACCGTGCATCTGGGCGACCGTACAGCCTTATAGATTGCAAGCTACTACAGGGATTGGATATTTATCTGTACCTCCCGTTCCATGTTCACTCTGGGCCGACACAGGGCATCGAAACAACACGCCAGATAGACTTGCGTTCACTGACATAGACCGGCGTAGTGGCCCAGGTTCCTCTACGATAAGATCGAACTAAGACAACATCCTGCCTGGGAGACAATGATACAGCAACCTACTATTCGCAGGGTTCACCTAGGGTACGCGAATTGCAAAGCTTTTCTGCTAGGGCGCGCTTTACGTATAGCGGCCCACGCCGTCTAACAGTACGGCCTTAAATACGTTCTGTAATATCATGAAGCATTAGGGCGGATTGAGGACGTCACATCCGTGATTCGTGGCGAAACCCTAAATAACCTACCGCCTGGCCGGCGTCCCATGTAATAGTTGCGACCTAATAAGAAACCCTAACATAAGTGACCGATTACATATTATCCC"/>
                    <sequence id="seq_t980" taxon="t9" totalcount="4" value="TGAAGTGGCACATTGCTGATGTGTTATGGAGCAGGGCAGTGAGCCTATAATCCACTCCCTTCTGGCATCCGGTTCCATTTGAGCCAAGGGAGAATGCCCCATTGTCGGATACTTTTTAGGATACGTCTCAAGATCAGATTGACCGATATCGGGACCAATGACGGACCCCCCGCCCAATGTGACTGGAGAGCGCCTCGAAGGCGTTCAGTAGATTAGGTAAATACTCGTATTTACAGGGTCACACAAATCAAGGGGTGGAAGTGAATAATCACTGTTTTCTCTCTAGACCCTGCCGTGATGTATCCTGCGTCAACAATGGGATGGAAGTGCCGCATTCTAGACCGCAGGTAAATCCGTGTCGTTCAGCTTTATAAAGGGGACATCGAACGCGGAGGGTCAGTTACTCCCATTTCGTAACTAATTGGCGGACGGTATCTGGGAGCACTTTGAAATAAATGTATCGGCGCGTGTGCGCGCCTTAGGCGGTCTTGCTAACTACAATTACGAATAGATAGGTCGACCTTAAAATTATGATAATAGCGACGAATAACAGTGTCTTACATTCACTAGTCCGTAGCACGCTCTACAGTCAAAATAACAATGTTACCGAATCCAAGGACAGTGACCCTTGTCTCTCCTCCTCGCGGGGGATGACTACCGCTTGGATCAGATCAAGAACTCCGGTTCGCGTCGTGTTATACCAGGAATGAGGATAAATACTGCGTTATATTAGCGACCAGGTTTCCGCCACTGCTTAATATCGTGCGTAGTCAGTGGATGGTGGTGCTTACTGTTGTGTCTTTCAAACCGAATAAACCGGTGACAGTATCACTCGAATCGTCGTGGCCAGACTAAGGCTTATTACTACGGGCCGCGTAGAGCCTTTGCAATCTACACTTCAGGGCTAAGCTAACTTGCTGGCCAAAGAGTGCGGGCTGGACACTCGACTCTCCTTACTTCTCCTACAGCTTATTACCTAGACCACTGGGTATCGATTACA"/>
                    <sequence id="seq_t9013" taxon="t90" totalcount="4" value="CGTTACCAAGGTTGCAAAAGTCCGGTTTAACTGGCCTACCGGATCGTGTAATCTTTGCATGGAGATCTCAAAGCGTGCGACCAGTCCCCTAAATGCATATCTTGCTCCCTTTTACCATCGTTTGCGTTAGCGGAGCTTTCTAAACGGTTAAATCTTTCGCCGTTCGTCAATCGATGGCCACGTGTTAGTGCAAACGGACTGGCGCTTGCGTAGTCAGTCGTGTAGTTTCGGTTGTCTCTCGTGTGGTTACTATACCGTACTTGTTCTTACCGTGAATCCGGACGGCCCAATGAGAATACGATGACATCTCCTATCATCGGTGACGGCATCACCCGCAAGGTTCAATATCACTATGTTTCTCCAGGGTTGTAATTTTGGGACGGGGGTAGGAATGCTCCGAGTTTGAAAACGCTCGACCGACCGCCAAAGAGCGCATGTATGATGAGACTACCCCGCACGTGGAACGCAGCCGCAGCTTCAAGACTAATGGAGGCATAGCTCGTCCCATGCCTACAAAGCGTAGGCAAGCAACGCATGGTAAAAGCTTACTAACGGATGGTAACCGCCAATCCCAATATGTCTGATAATTACAGCTAGACCAATACATTAGACCGTAGAACATTATTAAACTTTTTCTCGGGGACGAACTATTGATAGCGACAGCGGTTCCCCAGACGGCGCGGCACCGAAGAGCTAAATGGTTCGCCACAAGAGACTCACAGGAAATTTCGGCAAAACCGATCAACTAAGGTTTGAAGGTACCATAAGCGTGGCTCGCAGTCTTCACTCTAATTAGTTATTTTAGAGCGTCGAAACGTACGGGGGCTGACTAAACGAGTCATGGGATTACGGTACTCCGTACACCGGTGTTGCTTGGGCCCTATTGAATACCTTCGCCTGTGGCAACGTCCTGCGACTCACTTCGGTCGAGAGGTTCACAGTATTGGCTATATCAATAGTTACAAGGGCGCAGTAGCTGTCGAGCGCATGGAATCGCGAA"/>
                    <sequence id="seq_t9117" taxon="t91" totalcount="4" value="CGTCGGTGGATTAGCTAATCGCGGTATTCGCGACTGATTCCATACGTAGCGTACTTTCCTCTCCTATCCTATTGGGTTCTTCTACTAACCTTGTCTGCACCTCTCGTTCTGTGTACTGTTAGATAATACGGCGAGTGAAGTTGACCGGAGACGAGACCGGACGCCCCTTTCCAATACGGTAATCGTTGCCCTAAAATAACCCCCTATGGATCGGAATCAAACGTTCCAAACACTGGGGTGACGTATACTACTACTCCAGTGCCTCGCATTGGAAACCGATTTCGTGCTACAGACGCGCACCAGGTGGGACCCTTAGTATGGGTACCAACACTCAACCGTGGGCTCCGGCCTTTTCCGTCCCCTTAGATGGATGGAGCGGGGGGTGGTGGGAGATCACGCAATCTGCACCTCCTTAGTGCCCCATGATACCCTTCGTAGTGGATCATCTTAAGGAGAGTTCGCTCATTGTTAGTCATCCACCTTGGACATAAGATGAGGACACCATGGTGGGCCCATTCGAAGAAATTATTGTCCTAGTCTGCATTATTCCGGGCTGGCACTCTTACTTCGGTCTTCACTGCGCGGAACCACAGACATGAAGATTAACAGCTTGTTTAACCTTCGTCTAGGCGTATCGTAAAGACGCCACTTTATACTGGTCGAGCGTCCGTCCACCGGGAAACCAATTATTGGGGTGAGGTAAGTCTCTACATAGATAATACAGCATGGGGCCCTCGCAAAACAACGGTCACGTTGGACCAGCGCAAAACAATCCTATCGGAGACGGCAGCGCCTCATCTCGTTTTACCGAGCGAGTTCAAAGTAATTTACCCTCGGCCAAGTCTTCACTTCGATCACAAACGGCGGCCATTGCTCTTGCGCGACCTTGTCCAAGGAAAGCATGCGCAAGGTAGTGCTCCCTTTGTTTTAAGCTGTGCTGGCAATTAAATTCTGAGATAAAACACGGTAATGTTCCTGAGTCCACCTTCCGTGTTTATTC"/>
                    <sequence id="seq_t9214" taxon="t92" totalcount="4" value="AGCTGGATTACGAATGAAAGAGCGAAAATTCACGGGGAGAGCTCCTGAGAGCAGCAAGGGAGCACCAAGAGGTTGTACAGTCCTGTCCGGCTCGCAGGCATCGAATGGCTCCGGGGATTTCATAGATGTCCAAGTTATAGTGTCGAAGCGTCTCGCCTAGAGCATTTAACTAAAACATACAGAGCAGCAGGCTTTCGCACTCTCTTAACCGTAAGCGGCTTCCACAAAGGTGTTGACCTGCTCATCCAGATCCTTCTGTGGGTAATCATTGTTACTACGTTGTATGGGGCGTTGTTTTGTTGTCTCACTCTACTTGCTGGCCATGATGTATAGAGGTAAATCTCATCCACTACCGTATGGGCAGGATCGGCCCCAATAGGGTAAGAGTACGTTTGGTCAGACTAAGCGCACTAGTCCCGACTTTTCAGAGGCCTTGCCCAACAGTGGAGCATCGTCAAGTGATGACTTGCGCCTCGCTGAGGTGTCCTTTTTTAAGCGAGTTGTAAGAGAATCCAGCCCTTAGCATATTTTCGAAACACAAGCATCCCTATGTTACTAAGACCCATACCGACTACCCTTGCTTACATATGAAGATTTGATCTAAAACATTGTTATTTCGATACCTTTGGAGCAGTTATGAGAGTAGTATTATGTGCCTCACCACCCCCCTAAGAAGTTTGGATCGGGCATTAAATCGGCTTTGGGTCCTTACGTTAAGATCAGGGGGTTCTTCGGTGGCCGGTCCCTTTCGTATCGTAGACCTAATTCATCAAAGTTAGCTCCGAGGCTAGAGCGAGCGCCTACGGTTGTAGACCGTTAAATTGAAGTACCGGGGCAAAAATGTGATTCGAGCCGAGCGAAGACCCCTGCGATGCAGACAGAGGAGGTAGCTTGACCTGATTGCACGGCACAACACTCCCCACTAGCGGGGACATATAGTTACCGAAAAGCCTTACTTTCCTAAGGGCGTGAATCTCTGTATTAGTATTCTGTCCACCAT"/>
                    <sequence id="seq_t9313" taxon="t93" totalcount="4" value="CTAGGTTGACATATAATGCGTACATCCTCCGCTCGAATCTTAACATTAGAATCCTGTTGTAGCCTCCTTCACAGCACGGAGTTAGTACCGATGACTCCCTGCGGGCCGTCTAACAAGAAGAGGAACGCTAACAGTTACCCTGAAGCCCGTAATTGTTCGTAGTTTAGAATACGCGGCGTAATGGCTAAGTAGTAGCGAGCTCTGAATGGGGCTCAGGTAACGAACTAAGGTATCACCTTCGCCAGAATGGACATATAGCCAACCAGATGGACATTGTCCTCACAAACCGCTCGAAAGCAGCCTGAGGGGAGTTCTTGCTGTACAGCACCGAGAGTCACGTAGTGTGGCCGAAACCAGGAACAACCCTTTTAAACTGGGGGCCCCTGTTGGTGGCGCGTCCTCGTGATGGGACTTAACATTCTTACTCGCTCTACTGCCTGATAGAGCTTCCTTCTGTTATTGGCACTGCCGGTTCGAAACTGATCTTGCATTTATGCACCGGATGTACTACTGCTAGGCCGTGCTCCATAACAGCCATAATTTTTTCGACAGGTCAACGATAAACAGAAAGTACACGATGAGGTACCATACTCATAGGCCATAATGCTTGCAGCATCCGTGATTTAAGCTAAGCGATGGCTCAGAGGGACGTTATAACAACCCCGTACGTGCAGGGGCCTACCTAAATTACACACCATGCAAAGCTCTTATCTGGCGGCATTTTTGTGTTAGGGGCAATTAGGCCCACGCGACACGAGCGCGAATTCTCAGCGACAGTGAGTGTTAAAGACACTAGAGTATTACGTGATAGAGTTGCCTTGGCGCTCCTTTGGATCCGGTAGGAACCCTCATCCGGGCGACAGCCCCGCTAGTTCCGAGCAGTTGCCCTCCATTAATGATATCGTTTCGTCTCCATAAGATAACGGTGGGAGACGCAATTAATCCTCTTAGGCCTACATTGGACCGGCTATAGGGTATAATAAGTTGTGGTGGACGTTTA"/>
                    <sequence id="seq_t9413" taxon="t94" totalcount="4" value="TGCATTAATAAAATCCGTATCTGCGAGATATCCTCGCATTAAGATGTTCTAGAGCCACCGATTCTATCTAGATAAGCCCATCTAAATAAGGTTCCTAGGTCCTTTGTCCTATTCGATAACAAAAAACTAAAGATACCCAAGGTGACGGTTGAGTTCTTCGACAATGGAACATAGTTATGACATTCGTAAACGACAGGATCTTTCGGTACGCGATCCGTGTTTCCCCAGGTCTAGGGCTAGGATGAAACTAAATGTCAACAGATAAGTTAAACTGACTCCCTTGCAGATCATGTAAAGAGCGTTCTCATGCCCGACCTTCTTCGGGATGGAAACATTAGAGAGTTACGACAAACCGGGGACCCTAGGCGATAGCCGTGTTCCGCCTAATCGCAAGACTCCGCACCCGTGGGGCCGCAATTCATGTCGAAGAAACACGCCTCCTAACAGTCAGTTTGTCGCAAGGCCCACGCACATAGCTAGAGATACTCGTAAAATGTCTTCTACTGAGTTTGATTTATAAGTGGATAATGGCGGGTGTAAATGCTACGGGTGTGGTAGTGAGGAGAATCATAAGATCCTAGGTTAACCGCCACTACGCTAGGGGCCACGATGTAAGGGCGGATTATACTCCTCGTCACTGTTAGAGCAACATAAAATCGACTGAAAGACGTACTCGCTCATATTTTCAGAGACTCCCCGGGCAGGAGAACAGATCGATGAGTGGCGATTTTTATGAATGCGCTAAAATCGCATACTTACACCGGGCGTACTAAGTGCACAGGTAGCCCTTAGGACGTTCCGACTTACAAGAACCCGACTGCAACAGAATAAGACTCTCGGAACAGACTTCCCTGTTGGATGTCGGTACGCTCCACGTAGAGCGGATGAACTCCATCTCCGGGGTCCAAGGCGACACGATTCAAGGGGGTGGGGTGTCGTGCCTTGTACCAAAAGATGGCGGAAGATCGTTTGCTAGTTAAGCCATGGGGCCTATTAGGCT"/>
                    <sequence id="seq_t9513" taxon="t95" totalcount="4" value="ACATTCAAGTATCTCTGAGCACCTAAATTGTTATGTCAAAGACGCGAGCATGTTCGACATCATTTTACAACTCTCGCCGGATTCTTCCGTTGGGGATGAAACAACCGTCTACGTACTGCCATAATACTAGGGAGTCGACCCAAGGTAGGCCAATTTGCTTTAACTATATATCGAAATTAGTGGCGTCCAGTAGTCGCCCCCAAGTCTTAAAGCCTGTGTGGTTGTTCGCAACAAGCACTCTGCAAAACCCGGTCTTTAGATCCGAAATGGGCGCGAAAGGGTATGGAAGACTCAGAGATACTGAGATCGTAGGCTAAGCTGGCCGCCATTTCGGTTTTTAAAAAATGACGTGACGCTCGAACGAATCTCGCAAATTTATGGATAGCAGCGCCTTGGCATATCGGTTATTGACGAGCGAATGTTAGGTCGTTAATTCGCAGCCCGTTATCTGCTGCTGCAGCTTCCGCCTCTAATCCTCCCCCGTGAAGCCACCCCTAATAGTAAAGCCGGGCGAAATTGGCTATACCGGAATGTGCAGTTAGTGGGTGGTCTCGGTTTGGGTTCCAGTGTTTCACACTTGAGCCAAATAAGACTAATTTTAGGGTCCCGATATCGAAGGTCGCTGCTTAACGAAAGGGGGTGAGATCGCTTTGCAGGCAGCGCCTCACTAGCCACCAGACGTGTAGAGAGGTTCACTCATATCCTAATAGTTATATCTAAACGCTAAATTCAGTGAGAGAACCTGGAACACAGCGGAGGAAAATCGCGCGTAGGAATCGTGCAATTCTACGGTATTGGAGACAGACGGCATCAAAGAATCCAGCGGATAGGACAAGCACCCACATACTCGGTAGTTATGATAGATACTGGTGGTAAGGAGTAACCCCCAAATGTCAACTTAGACACACATCCGTCCAGCTCCATGTCCCGAAACCGTTCTAATCGTGTACTAAGATAGTCGATCTCGAGTCCCATCTTCCCAGTCACGAGTTTGGAAAAC"/>
                    <sequence id="seq_t9613" taxon="t96" totalcount="4" value="CACCTTACGAACACCCACAGACCAACCGAGCCGCTGCTATGTAATCCGCAATGCGCTGTGTGGAGCTCCAAAGCATAGCAGACTTCGCTATAAACGCATTAGCGCATGCTACCGCGTAAGCAATGGACGCACTGTGCTTGTGAAGGGGCCAACGCGATGGCGGACTAACTCGAAATATCTCGGAATAGTGGCGTCCGACAAATCTTTGTACCAATGATTAGCACGCGCCTGATTTATTTCAGAGCCTCATTATCGTTAGAACAATGCAGCTCTGGCCCCCTCACTTAGCGGGTTGCTATAATCAACAGTTTAGCGGTGGTTGAACGGCACACCTAAAAACGCGGCACAACCGCTGCGCTAGATGGCCCGAGAAACTTTACTGTACTAGTCGTGGTACCAATGGACGACATCTAACTGACCAGCGTGCTCATAATACTGCTTACCGTGAGTTATGGCTGATGGCTCCCATGATAAGGCAAGAGGTCATCCAGAACATGACTCGGTCCTTCATCTCGGAATGCGGTTCACACCTGCCAATACACGGTCTGTATGACATTTTCCGTCCCTGGAGTTAACGCGGTGCGACTTAGCACTGGAGGATCTCACGCTGACCCGTGGCGGTTGTATCTAAACAAGACATTCGCTTAGTTATGTGTGTTAATCCGATTGCGGCAAACCTCTGGACGTCAGGGGTAAAATAGAACTAATGGCCGCCATAGCGGTTGGGCTAAGCGCAAGGGACTAGCTCTCACCCTTGGGATATATAGTAGTAGGGTTATCTACCACACCAGCATGTGCACTATATTGTCGCCCAGTTAGACGAAAGGTAGTGACTCCGGTACAACGAGACCAATTCATAGCGCGAGCGTATAGAGATGGAAAGCACCGGTTCTTTCTTAACGGTATTCAAACGTGCTGACGAACGGGGCCGTTTACTAAGAACCGCTCGAACCTCCATTATCAATAGGACCCAAATCCGCGTTTTCCCGCTGAGATCGCG"/>
                    <sequence id="seq_t9713" taxon="t97" totalcount="4" value="TCTGTATATCAATGCCCGGGTTTAATACAAGCCCGTTATGGCATACTCATATCTCTTCAAGATCGAAGGCGCGTAGTAGCCATACATGGCACCTGTGGCGATGGTAGGCTTGGCAATTCGGTATTTGCCCTAGAGATGATTCAGACGCCCTGCTATCGTGTTTTCAGTTTTGTCTTTCCCCTTAGAGTTCGGCGCTGAAAGGCCTTACGGGGCACATGCGAGGGGGGTGGTTTTTCAAGGGCTGTTTAACCCTCCTAGAGTAACAAGCGTGTATGCACGTTCGGTGGAAATAGAGTTCTTACAATATCGCTCAGGGGGGAGATGAATGGTGTGTAGGATGCTATCGTTTTGGTTAAGCTCTAATAAAATCTCTAAGCAGACTAGGATTTCTGGAAAAGTATTTTTTCGCAAGCCCTTACACAATGGCTCTACGAGGAAATTCGTCCTGCCCCATAGGCGAGGGGACGCTGAATCTTACTTGCCAGTAGGGATGGCTGTTACTTCCGACCTGCATGACTGGAAATGGACTAGTCAGCAAATGCCATATGCCAGTCTGCCTGAGGGCAGAAACGCTGAAGTCTGAACTGTCTGGTGCGTGCGTTGCCCGCCCAAAGTTATACCGACCTTGACTGCAATACTGATTCTTTCGTTGGGGTGGATTTGTGCATATTTCAGCGGAAAGTTAACAGCGAGCTTTTAACAAACTCTCACGATCAGTGTGCAGGATTAGCGTTTCTGACCAACGGGAAGCCAGTAAAACTCTAAGCTATGCCGGCAACATGTTTTCCAGCGATACCACTCTTCGATGTGAGTGTCGACTCCAGGTAGTAATTCGTGCTCCCCCCAGATCAAAATCGTATACGTCACTTACATTCAGTACGTGTCATCGTAAGAGCCTTAAAATATTCACCTAGAGCACCTGTCTAGTAGAGACCAGATGCGATTTCAGTAATGTAAGGTAGATACCGGCCAATAATGACCCGATACTGAGCCCCGCCCT"/>
                    <sequence id="seq_t9813" taxon="t98" totalcount="4" value="TCTGGCGTACGTGGTCTGGCCTAAAGTCAAAACCATTTGAGTTCGGATTGACCTCCTGGGCTAGCCGAAGGCTCGAAGCTCCCAAAGCGCCTGCTATTTGATGTGCCGTCTGTCCAAACGCTACCTGTGGGAGTTAATATTTGCGTCATGACACAACCCAAGATTCGAATCTCGGTTGACTGGGATACAGCCCTTGCGACTCGCGCCGTTCGGCCCCTTCAGAACCACAACTCATATCTTGCGACCTCACCAATAGACCTCTCACGTGAATAGAACTCACGAGATCATGTGTAGCCAAACCACTAGTGGCAGCGCCTCACAGTTCCTATACCGACCACGCCATACAGCAAAGCCGCCCCTAGCAGCTTTCTAGGCTCCGTACTTCTTGTCCCATTGCCTAGTCGTATCAGAAGGGCCGATGACCAGCGAACTGTACATCTAATAGTGGGAGAGGCAGGCCAGCGCCGTCTACACAGGACGAGTATGAAGAGAGGCATACTCTCGCTCATACCATCGCGCCGAACCTCTTCTGATGCCGAGGCGCGCATAATTAACAAGCTGGTCCACTTAACGAGGTACGTCTACACGACTCCGTGACCCTGGGCTAGTAAGCAGTGAGACAAGGAGAGGGGTTTTGACATCTAACCAATAAAAAACTTCTTAGACCCGCGATCCATGCCCAAAGTGTATCAGTGGATAGGCGGTGCCTAGAAAACACCCTTCGGAGTCAGTTTGCTCTACCATAGATGCTACCGTTTCTAGTTAATTAAACTTGATAGGGAATCTAGTTGAATGCCCCATAGTGACAGGAGATCAAAAATGGCGTTAGAAGGAGGAGCCAAAAAAACCACAAGACCGAAGGATTAGATGCAGAAACGACACAGGTAGAGAACTGCATCGACTGAGGCACATTATACCAAGCCGAAGCAGTGTGACGAACTAGGGACGCTTCGAGTAACAGGAGGTAGCCCTGCCGGTACTCCGCTGGTGACAGATATGT"/>
                    <sequence id="seq_t9913" taxon="t99" totalcount="4" value="AAGGTTAAGAATAACCTGACGAAAAGGATGTCAGGCCGAGTGCATATCCACTAGGATCTAGGTTCCCAGATCACCTGCCCTTTTGGGTATAGGATTAGTAATGAATGAACCCGTCGCCAGCGATCGAATCGGCAAGCAGTAGATGTCTCGCTGTAGAAGGTCTGGTTCGCTCGGAACATCAGGGCGTTCGAGGGACAACGACTAGATACGCATAGGGTGAACCAGGTATGTGGCCCCTCCATATCCCCCGAATTTCACGTGTTAGCAGGTGACCTAACAGCTAATCGCTCCTCACTTGCATTAACGCCTGGACCAATACACGACCCTACACCAGCCCTATAATTCGTCTCAGGGGAATATACCCGCATAGCGTCGCTTAAATATGCGTACTTTTGCGTCGGCAATGTACAGTTTACCGTTGGTGCAATTCTTGTGGTCTATGTGGGGCTGATCTGAGATTTGCGTTATGCCTTTCGGTGGCGCTGTGTGCGATCGTGGCCGCAAAATATTCGTAAGATTGCTATCTGTTTAGGACAATTAGGCTTCTTCGCGTGACTTAGTAAAAGCAAAGGGCTAATCGGCTTCTGGCTGTAGTGGGCCCGTCTTGACGGTACGCGGCGGGGTCATGGATTAGGGATAGATAGAGTGAAAAAATGTGCCCCTACTCGTTTTACAGGTGCCAGGTAGCTTAACATCGCTTTCGGATCTCTAATATAGGAACTGCCGTCGATGTCATTTCCACTATCATTGAAGCCCCAGGACTCAGCCACTCTAGTTCGTACGGGACTTGGAGGAGTCGGTTACGGCCGCTCACTTTGCCCAAACTCTAACTTAACAAGCTTCGGGAACGTTCGGGCCCTAGACGCACGGCGCGAAGTGTACAAGCGTACGCGATCTTGAGTAATGATCTACAACCCTCAGAACTGCGGTGAGCAAGAGTTACGTAAACTACGTTCATAATTGGCCGGGCTAATGAGTGCATCAGGCCATGAGGAACCAG"/>
                </data>


    


    


    
<map name="Uniform" >beast.math.distributions.Uniform</map>
<map name="Exponential" >beast.math.distributions.Exponential</map>
<map name="LogNormal" >beast.math.distributions.LogNormalDistributionModel</map>
<map name="Normal" >beast.math.distributions.Normal</map>
<map name="Beta" >beast.math.distributions.Beta</map>
<map name="Gamma" >beast.math.distributions.Gamma</map>
<map name="LaplaceDistribution" >beast.math.distributions.LaplaceDistribution</map>
<map name="prior" >beast.math.distributions.Prior</map>
<map name="InverseGamma" >beast.math.distributions.InverseGamma</map>
<map name="OneOnX" >beast.math.distributions.OneOnX</map>


<run id="mcmc" spec="MCMC" chainLength="20000000">
    <state id="state" storeEvery="5000">
        <tree id="Tree.t:mynexus_fifthx_2" name="stateNode">
            <taxonset id="TaxonSet.mynexus_fifthx_2" spec="TaxonSet">
                <alignment idref="mynexus_fifthx_2"/>
            </taxonset>
        </tree>
        <parameter id="birthRate.t:mynexus_fifthx_2" name="stateNode">1.0</parameter>
    </state>

    <init id="RandomTree.t:mynexus_fifthx_2" spec="beast.evolution.tree.RandomTree" estimate="false" initial="@Tree.t:mynexus_fifthx_2" taxa="@mynexus_fifthx_2">
        <populationModel id="ConstantPopulation0.t:mynexus_fifthx_2" spec="ConstantPopulation">
            <parameter id="randomPopSize.t:mynexus_fifthx_2" name="popSize">1.0</parameter>
        </populationModel>
    </init>

    <distribution id="posterior" spec="util.CompoundDistribution">
        <distribution id="prior" spec="util.CompoundDistribution">
            <distribution id="YuleModel.t:mynexus_fifthx_2" spec="beast.evolution.speciation.YuleModel" birthDiffRate="@birthRate.t:mynexus_fifthx_2" tree="@Tree.t:mynexus_fifthx_2"/>
            <prior id="YuleBirthRatePrior.t:mynexus_fifthx_2" name="distribution" x="@birthRate.t:mynexus_fifthx_2">
                <Uniform id="Uniform.40" name="distr" upper="Infinity"/>
            </prior>
        </distribution>
        <distribution id="likelihood" spec="util.CompoundDistribution" useThreads="true">
            <distribution id="treeLikelihood.mynexus_fifthx_2" spec="ThreadedTreeLikelihood" data="@mynexus_fifthx_2" tree="@Tree.t:mynexus_fifthx_2">
                <siteModel id="SiteModel.s:mynexus_fifthx_2" spec="SiteModel">
                    <parameter id="mutationRate.s:mynexus_fifthx_2" estimate="false" name="mutationRate">1.0</parameter>
                    <parameter id="gammaShape.s:mynexus_fifthx_2" estimate="false" name="shape">1.0</parameter>
                    <parameter id="proportionInvariant.s:mynexus_fifthx_2" estimate="false" lower="0.0" name="proportionInvariant" upper="1.0">0.0</parameter>
                    <substModel id="JC69.s:mynexus_fifthx_2" spec="JukesCantor"/>
                </siteModel>
                <branchRateModel id="StrictClock.c:mynexus_fifthx_2" spec="beast.evolution.branchratemodel.StrictClockModel">
                    <parameter id="clockRate.c:mynexus_fifthx_2" estimate="false" name="clock.rate">0.03</parameter>
                </branchRateModel>
            </distribution>
        </distribution>
        <distribution id="fossilCalibrations" spec="util.CompoundDistribution"/>
    </distribution>

    <operator id="YuleBirthRateScaler.t:mynexus_fifthx_2" spec="ScaleOperator" parameter="@birthRate.t:mynexus_fifthx_2" scaleFactor="0.75" weight="3.0"/>

    <operator id="YuleModelTreeScaler.t:mynexus_fifthx_2" spec="ScaleOperator" scaleFactor="0.5" tree="@Tree.t:mynexus_fifthx_2" weight="3.0"/>

    <operator id="YuleModelTreeRootScaler.t:mynexus_fifthx_2" spec="ScaleOperator" rootOnly="true" scaleFactor="0.5" tree="@Tree.t:mynexus_fifthx_2" weight="3.0"/>

    <operator id="YuleModelUniformOperator.t:mynexus_fifthx_2" spec="Uniform" tree="@Tree.t:mynexus_fifthx_2" weight="30.0"/>

    <operator id="YuleModelSubtreeSlide.t:mynexus_fifthx_2" spec="SubtreeSlide" tree="@Tree.t:mynexus_fifthx_2" weight="15.0"/>

    <operator id="YuleModelNarrow.t:mynexus_fifthx_2" spec="Exchange" tree="@Tree.t:mynexus_fifthx_2" weight="15.0"/>

    <operator id="YuleModelWide.t:mynexus_fifthx_2" spec="Exchange" isNarrow="false" tree="@Tree.t:mynexus_fifthx_2" weight="3.0"/>

    <operator id="YuleModelWilsonBalding.t:mynexus_fifthx_2" spec="WilsonBalding" tree="@Tree.t:mynexus_fifthx_2" weight="3.0"/>

    <logger id="tracelog" fileName="mynexus_fifthx_2.log" logEvery="1000" model="@posterior" sanitiseHeaders="true" sort="smart">
        <log idref="posterior"/>
        <log idref="likelihood"/>
        <log idref="prior"/>
        <log idref="treeLikelihood.mynexus_fifthx_2"/>
        <log id="TreeHeight.t:mynexus_fifthx_2" spec="beast.evolution.tree.TreeHeightLogger" tree="@Tree.t:mynexus_fifthx_2"/>
        <log idref="YuleModel.t:mynexus_fifthx_2"/>
        <log idref="birthRate.t:mynexus_fifthx_2"/>
    </logger>

    <logger id="screenlog" logEvery="1000">
        <log idref="posterior"/>
        <log idref="likelihood"/>
        <log idref="prior"/>
    </logger>

    <logger id="treelog.t:mynexus_fifthx_2" fileName="$(tree).trees" logEvery="1000" mode="tree">
        <log id="TreeWithMetaDataLogger.t:mynexus_fifthx_2" spec="beast.evolution.tree.TreeWithMetaDataLogger" tree="@Tree.t:mynexus_fifthx_2"/>
    </logger>

</run>

</beast>
