# Supplementary material for: Survival and selection biases in early animal evolution and a source of systematic overestimation in molecular clocks
Source: Interface Focus. 2020 Jun 12;10(4):20190110. doi: 10.1098/rsfs.2019.0110 (PMC7333906; doi:10.1098/rsfs.2019.0110)
Supplement: Data and analysis code [file rsfs20190110supp1.zip › BuddMann_IF_SI/VaryingCladeSize/XMLFILES/fifthx_3.xml]

<?xml version="1.0" encoding="UTF-8" standalone="no"?><beast beautitemplate='Standard' beautistatus='' namespace="beast.core:beast.evolution.alignment:beast.evolution.tree.coalescent:beast.core.util:beast.evolution.nuc:beast.evolution.operators:beast.evolution.sitemodel:beast.evolution.substitutionmodel:beast.evolution.likelihood" required="BEAST v2.5.2" version="2.5">


    <data id="mynexus_fifthx_3" name="alignment">
                    <sequence id="seq_t1290" taxon="t1" totalcount="4" value="TGTTCAGGAGTACACTCCGAGCTCAAACTCGCAATACACAGACCGGTTCGACAGATCAAGATCGAGCGCGAGACTTAGTTACTAGTCGGATACAGTACGAACACGTCCTGGACCATCAAATTAGAGGATCCTCCCGGAGTAATAACGACATTTCTGACGTCAAATATAACACCCTAAATAAGTCTGATGCAAGTAGCCATTCGAACAAGTGGGACGATCCTCTACTGTATCACCTCGAGCGGTGTTATGGTGTGACCTAATGCCTGTGTGGTTAATCAGGCAGACGTAAGTATAGCGGAAAGATAGTTGGATGGACTCGCCAGACAACGTTGCCCTTGGCCTAGGAAAACTGGCTCGATGAGACGCGATCCCTACTGCGGGCTAGAGTCCGGGTAGTTTCTTAAAGTCACTGATCAATTCGCACCGTCGCGTGGATGGACTAAGCGAGTGCCAGCGGTCGGCGACCAATTTGACTCACATTGATATACGCACACGAAATTTAACACTTGTTAAAACGATGCGCCTTGAGAGGCTAGATTGAGCACCCATATGCTACACAATCTAGGCTTGCGCGACTACGGCTTGAACCAATAGTACGAGCTATTCGCTGTGGCGCAGTGGCAAACATGTCCCAGAGCCATAGCTTGCTCTCTTCTGAGAATTTTTAGTGAACCCCTCTCGAGGGTTCGGCGTCCAGCTTCTCGCCCGCTTTACACCGGTTAGACGCCTAGATTCTTATCGAGGTGCAGGCGGTGGCTCGAGCGAGAGGCGGTCACACGACGCCGGGGCGCGTATTAAGGCCATTGCTAGGAGCTCTAGTCAGATGTCGGGTAGTGGGTTCAACACCCTTCTGCCGACTTCCCGCATCCACAAGTGACACGACATTACCAGTGGTGAACGTCAACAAAAGCAGCACGTTTACTAGCATTCGCATCGGTTGGCTTAATGGTTCGTTGGTCATGGCCCCATGAGTTTCGTCAGGCTTCTCGCGCCGGGCTTT"/>
                    <sequence id="seq_t1080" taxon="t10" totalcount="4" value="ATCCCCTAGGCCACTTAGGCAGCAGGAGCAGGTGAGAACAGAGTACCAGAACGACTTGTTTAAATTTTGGAACAAAACTTTGATAGACACTAAATGCAAGGTCAATCAGGGAAGGCGAGTGGATTTTCACACGCAGTGATGGCCCCGATTCCACGGTTACGAGTCCAAAAAGCGGGCTAACAGGGGTGGTCTTTGTCCCTGCCGACGCCAGAGACCCACTGGGTAACATCGGTGGCCACGATACCTTGAGGAAGGGCACGTAAGGAGGGCCACGACGGAGTGCACGTCTATGGTGGAAGTAGGCTCATACGCGCGCCTCCACCCTCGTAATCTAGATCCGTGGAAGTAACTATACTGGTCTCTCATCCAACCATCCGCAGGAACGTGTGTAGGGTTGAGGCTACTTGCACACCCGGCCGTGTCACCGCTGAACGTGCCGCGCGACATGGCATCCGGATCACAAGGTAGGGGTGTATGCGCAGCTCAATCCTCCAATGGAAAGCCCTTGTACGAGGCGAAACGTTGTCACATAAAACCTTACTTAGTTAGCGGCCGGTTCCTTGCCTTTCACAAATGGCCAGGGGTAGTGGACGTTGAAGTTCGCCCCAGCTGTCCATTAGACTAATTTTCGGTAACTCCTAGGCGTGCTCTGCCCGAGGTAGTTAACGCGCTCCGAGACAATGCCCAGGAACGCCCCCGACGGTCTACCTAGCGCTGCATCGGCAGACAGCCACAATGGGATATGGTCGTCGGTAGTAAAGTAAGGTATAAGCTCCCTCATGCCGTAGACGGCGGAGGTGGCACATGACGCCGTTTAGGGCAATCACGGCTCGATTACCTATGTCGGTATGTTGTCTTTCAGTCCTTTCGCACGCTAAACTTAAATCAGGAGGGGACGTAGCAAGAACATCACCAATCAGCAGGGTCGAGGTTCAACGCCCTGCGGGGGTGAGTAATTATAGCAGGTGAACTTTCTTTCAAAAACAGTTTCGATGCAATG"/>
                    <sequence id="seq_t10014" taxon="t100" totalcount="4" value="ACAGAAAACGTCAATCCAGCGAATATAGCTGACTACAGCCAACACCCACAGGACTGCCCGCTCAGCCGGAAGCGACCCGGCTAGCGAATTCCCGAGTACCGAAAACACAGTCAACCTCTGGGCTTTATCAACGAACGTCGGATGTGAACTCTGGTTCACCGGATTGAAATTGCGCAGCTAAGTGAAGCCGGCTGATAATTGCTTACTCGCCAGGATCGATTCTTGTGACACTTGGCGCCCAGCGCGTGATGTAAAGCCCCTACGCTTTCCAAAATCTATCAATGTTGGGACAGTGCAATTTTATGATTTTGCTAACTTGTTCCCCGGCCGGGCCTAACCTGCTACTACGCCTTTAGGGTGGCGCAGCCACGCGTCTGCGGACAGGTAGAACTATCTCAGAGTTCCCCCTTTAAGAGCCTCTGCCCAGGCCTAGAGTGAATTGGAGCACATTAGCATCTCCAACAGGCTTAGGTGACAAAAAGTGGTCAGGGTATCGCGGTCGTAATTTGTGTTGCAACTTGGGCGCCGGCTTAGCTACTCTCTTTTTTGGTGCCCTTGCTGGTCGATCTAAATATTTCCCCAGTAGGTGCGCGACAAACATAGGCCGCGCATGTTATCATGATCCCATTAAGGATTCGACAGCCTACTCCAGGCCGGGGTTGACAGTAGCTTACCAAATTCCGTGCCAGCTCGCGTTTGCCTGTGCCGGCATTCCCTTACCTGCATCGGCGCTAAATTGAGCCTTCTCTGAAGGTTGCCCTTACTCTATAGAATACCGGCCGACATCGAGGCCAGAAGTTATACACACGGCCCTATGCCGGATTCGAACCTAGAATAAGTATGCCACCGGCCGTACTAATCCGATTAGAGTGTGGGGAGTAGTCGTCAGATCATGTCCTGAAAATTACATTACGTCTACGCACGAAATGCACCTACCAAATGTCCGGTTTAGACTGGATCATCATAGACATTCTTCATTTTATTCTATATCGCGGAGATC"/>
                    <sequence id="seq_t10118" taxon="t101" totalcount="4" value="AAGGGTGCTGACTCTCCGGGACCATCTATTCTTATGTGAGAAGTTGGAGCCTTTTCGTTTCTATCAAGGAGATGACAAGTTCTGAATCACATTCCCTGTCTTCGAGTTCCTAGTTGTGAATGGTATCTGTGTGAGCCCTTATTACAAAATATTCATACCGCGGCCAGTCCACGGTGGGGGGCCACTTGACTTTTCAAGAGAACGGGGCTAGCTTGCAACGCTCATACCGAGCTTCATTGCAATACCAAAAATTAAAGACCCCAAGATTAGTGAATCATTACTTGTATTACCCGAGGATGGCGCTCCTCGTGGCTCAACCGCCGACTTTTGGTCTATGCACGTTAGCGGTCACGCTTTCCCGCCTAGCGATTAACTCTCTCTTGTGCCAACTATCTGCTTGTCCTGTCCGATGTCAGAAAGGTGTATCACATTTTGGCAAAAGACCATGGAAACGCACCACTATGAAATACGTGTCGGACGGGTGACACCTGAACATGTGTACCTTAAAAGCCAGCAGTATAAAGTAAGGTAGGCACACTTAGGATGGATTGCGTCGGTTCGGCAATCTTGAGCCAGCGTCGAGGTAGCAAACAAGAGGTGTCGAAAGGACTTGCCACATTGCCCGCCCTGTGTGCAGAGTCACGTAGGGTGGGCGAAACTAGGCAACGTAAGCATCGGGAGAAGGCCGTGTCCAATCGTTTGATGTAGCATACCTGGTTACCAGAGAATTGGCTATCGCACCACACGCCGAGTCGGCAAGCAAGCCAGGAGCATCGACAGCAATCTACACCGCGTCCCGTTCACCTGTCCACTCGGTCAACCGTAGAATGTGCTAAAACGATTGCACCTCAATAAACGGCCCGGCCGCATGTTACGTTTGGCCAACTCATAAACGTGGGAAACTTAGTCTCAAAGGAGCTGGTAGACAGTGGATGGCTACCTATACTCGCCTGGAATGGAATTAGTAAATACTAATCGAATGGGACCCTGACACAATATA"/>
                    <sequence id="seq_t10215" taxon="t102" totalcount="4" value="CTATCCAGGATATCCTTAGGTACAAACTTAAGATAGCCTGAACGATATTGAGTGTATTAACTGCCGTGGATTTCCTTAGCCGGTCCTGCCAAAGCCGCCTGTGATAGGCGATAGCAGTGATTGCCCCTCTAGTTAAGGAGCGACGTGGTCCCACACATCCACATCCTATACATCAGTCGACACCACGTCATTCAAGCCATAGAAATGCTTTTAATTGTCTGTTTAAGTCGATCTGGGGTCATCTACATAACGATCGTGGTGGGACTGGGAGCAGGAGGGCACATGGCTGGTCGGCACTTGTGTGCCAAGACTTTTCCGCAGTTCCTACTAGCGAGAGTCCCGACTGAATGAAGGGCGAATGTGGGAGTCACCCGAGGTATAACATGGTGAACGTCCAAAGTACCTACGGATGAGACCAACAGCACTAATACGGTTCTGTAAAGCGTAGGAATCCGCGTACACGGTTTCTGGTACCTAGCATGGGAGATTTAGATCGCTGTGGTGAGCCCATTGACCCCGGAGCAGAGGCCGGGTCCTGTTGCCTTCGTGAAGGAGACCCTGGTTGCTTTTAATAGCCAACAGTCCCGCAGGGTGGGTCGCACGCACAGAATCACGATACATTTGGTGAGAAGCCTTCCTACTCATAGTGCTTTAATAGGAAAGCCAATTTACTATGTTTAAAACGTGTCTAACGACACTAGATTTCGAAGGTAGACCATTGAAGAAAATGACGCATCCGTCACTCTGTTTGACTCACTGCTTCCATTCCAACCTTTACCGCTAGACATAATACCATACGGCCACTCCGTTCAGTGATAGTAGCGGTTTCTCCTATGCTCCCACAACCAAGCTAGTTAGCGATGACCTAACTTGTAGTCCCAGTGCCACGGTAATCGAGCCTCCAACGTGTCACTCCGGCTCCTCGGATATATAATACTCACAATAGTGAATGGCAACTCTGGAGGTAGTCCGCGAGCCCCTAAGGCTACGAGGTGGTCTG"/>
                    <sequence id="seq_t10315" taxon="t103" totalcount="4" value="TATTGCAACCTGCACAACGCCCTCGTAAACGGCGTCGTCATTGAGTTGTGGATCGGCGAATGTAGGCTCTTTGGGGCCATGCAAATTTGATCACAAGGTAATAAGCGACAGTGCACTACCCACGGCTAACTTCAAATTCCAGAACTCCGGAAAGAACTTCTTCCCCTAGACCCCAGAGTCCGACATGGTACACTTGCGCAACAGCGACGGTCTTTGAATGCATGCGGACTAATCGTGGATGGAAAAGGAATTTTTCTAATTTTCCCGAGCTAGGGCGACGGATGAGACTTGACACTAGTTTCAGTGCTGCCAACACCGATGTGTTGACGGCTGCTGAGGGTTAGGAATGTTTTCTCGCTCCATTTCGACGAAACAGCTACCGTTTTTCGAGGTATCGTGCGCCATACTTAGTCAGGCAAAAAGAGATTCCAAACTTAGCTCAGGTCTCGTCTGTTGCCCCTTGGAGGACCAGCTGAGTGGGGCATGGAGTACCCACGAGCAAATAGTGCATCGGACGGTTCCCGCGATGGTTTCAAAGAATATCTGGAGGCCTATTTTCCTCGAATCAGCTGGCAAGCTGCATCGTACCAATCCGATGTGAGACCTCGAACCCTTCACACTAACCCCCAGGAGCTATGGAGTGACGGCTAAGTCGTTACATAGCGTTTGGGACAAAAGGCTTCAGACACTAGAGGATCATTTTGCTGTGGCCGGTAAGTTAAGTCCACTTGTCTGAACCCCAAATGACCGCAGGATACTTGGCAACTGGCGTCTATCTAATCCCATATCTTCGCAGAATGCCTCGTCAAAAGCCCCCAAGTTGGGGCCTGCGAGCCCTGCATCGAGGCATGCGTGGATCAACGGTATCACTCGTTGTATTGTTCTTAGTGGTCATGAGTCTGCGTAAGACAGTATGAATATATATCAGTCCATGCTTGGCTTACCCATCGTTGCTCTGGGAGCTTAACATTGTGAAGACGTCGCCTAGACTGCCCGTTAT"/>
                    <sequence id="seq_t10414" taxon="t104" totalcount="4" value="AAGGGTCACCTCGCGCCGACACGTCAGTTCGATATTGAGCATCGGCGGTGAATGTAGAATCACTCTTGGTTCCCACCCCTTCCCGGGCATATTTTCTCTCACCGCCATACAACTGACCTTTGGCCCCGTCATAAGGCCGAAACCCTACAGCTTGGTACTGCGGCGAAACCAGGGGACTAAGCAGAGCATAGGCTTGGTAGGTAGAGGAATTCGCGCAAATTACTGAAATAGGCTCATTCGAACTCCAGCCATAATAGGTTAGCTCGTAAACACGTCCTCCCCTATAGGTAACTGGCTCGACATTCACCTGATTCCAATCATGAAGTACCTTCCTGTAACAGTGGGAGTCCGCCCTGCCCCGCTGTTTGTTTAACGGCTTCCTGTCCAAACGCAAGCTTGCCGCCACCCCGATGCCGCGGCCACTAAGGAGGTAGGACTTTAGGAGAGCCCAATGTACATTTACTTATCTAGTGATCGCCACATCATCCTTTCTCTCTCGGGCCTACCAAGAAATTAGGAAATGATTCAGTACTAAAAACTTTCCTAGTACGAGCCGGGCCCAGACCTTTACCCCCATAGCGGGCCCAGGTGCAGACCCATAAGTCCAGGTTCCTTAGATGCCCGTGCCTCATAGTGGACGCCCCGGGAGAGGGTCTTTAGAGCGTTACTCAGAGTAGTGTAAGGCCAGGGCATCCTTCCCTTCTTTAGAACCGCGGTACCTCTGACCCCCGAATGCCATGTATGTTGGGGGCGACGCTACATAGCCGATTTCTATGACCTGTCCCAGTGTGGTGGGTTGGAGAGTTAAGCCCGACGTTCTAGGGGTCGTGAGGGAAGGACAAGGGACTGGATATGCTACCTCTACGTTTAGCTACGTCGCCTACAGTAACAACTCCTGATGCCCGCCGTTCCGCGCAGGTAGTAGGCCGCCGATGGTTTGCTAGTCTGGAGCATGATTGAATTAAAATACACTAATGTATGATTCAAAACGGAAACTGTA"/>
                    <sequence id="seq_t10514" taxon="t105" totalcount="4" value="GTCAAACGGGTGACTAGAGCCGCGCTTGATCCAGTTTGAAAGACGACTCCATCCCACCGGCGAATTGGTCCTTTCTCACAACGAGAGGAACGCATGAAAATGTTGATAATCCAGAACGCGGTATGACTCACGAGGTGGTCGGCACAAGTACTGATCAAAGAAGGCGATATTCGTGGCGCTTTGGCAAACGGCAGCGGGAGCGACACGCTTGCGGGCTGCGTAATACCTGGGCAGTAGACATAGTTGTTACACACAGCACCGCGCAGACCCGAACTCACGCAGCTCCGGTGTCGGAATGCTGTTCGGCTGTGAACTGCTCTTCACAGGTCTATACTCCGCCGGGACCAAGCCGTGCTAGATCGAGGTGACCTAAAGCGCGGGATGGTGAATGCTATCCTCTTCTACCCATTATCCGGCTGAAGCTGACGAGCATTTGAGGTATGCACTTGTTCGGAGCAAGGAAACATGGGGAGGTTGTGGATAGACGACGATCTCCCTGGGTATTCCAATATCAGTAGCTGACACGCGGCAACTCTCCTCCCATGGAGAGGCGAAGCCGATGTAAGTCTTCGCCTCTCGTGCATCGAGAGCAGTAAGCCCAGGCATTCTAAACCGGCCTATACAAGCCGTACCCCCTACGCGTACATCTCTGACCGTTGAAGCTACAGCTCCGCTCGATCTTGTCGCGTTGAGTGGCCCTCGGTGCAGTCTCACAGAATCACGGTCAAGGCCTAAGACATTTGACGGTAGATTACAACGTACGATGGATTGCAGACCGGGCATCCGGGTTAGGGAGCTTTACAACTCAACACCCTCTCGGTGACGACCACGAGTCTGCAGGACGTTGAAGGACCGCCTTAACGACTTGTCATCAGAGGTGTGACCGGCCATCATATGGCTTAAAAACACCTTATAATCACGATTGGAACTTGATTATACCTGCCCTAAAGTCTCGGTCAGCTGGTATCAGCTCTCTCATAGCAAGACTGAAAATTGGAGG"/>
                    <sequence id="seq_t10614" taxon="t106" totalcount="4" value="TGTGACACATACGTATTCTGCCTAGTTTCTCAGGACCACTTATGCCCACCGGTGGGTGACGTGTAGTGCCGTCTTGTGTGATGTTTAGCTCGACTCCAGTCTCCCTGGATGCTCAGGTTATCTGAAGGTGACCATAGCGTTCCAAAAGAATTTATGCAACGGTTCCCAGGACTAGTGGACAATAACGCAGGAAGTGTGGCGTCACAATATAGATTGGGAACGCCACAACCTGGCTCACCATGGCGACGCCACTGTTACTAAATGAGATGAACGTCATGCCTGTACGTTGCCAACACCGTCCTTGCGGGGGCACATCCACCGTGCTACATCCTGCACTCTGTGCATACCAATGTAGTATGACAGGCGGCCGCAAGCATTTTACTTTGTAAAAAGGATGGTTCGGGACAATCATGCGTATCTGGAGCTACTTGACGTGCGATAACTCCTGGCGAGTGTACCGTCCTATACCACAGCCCGACTCCCCATCCGCGCGCCCGTTATGACCTGTGCCGACAAAGTGTCGGGCGTGCGCCCACCTTTTTTGGTCAGTTGTACATCTATGCCCCAATCGGTGCGGTATAACAGCATGAGCCTGTATTACGTGTCCGGGCAAGGTACCCCTACGGCCGAACTACAAGTTTCCGCCGCAGTTCCGGAATGGTCGACAATACTTGCGCTTTCACCCAGCCTGTTATCGCCTTCTATCGAGCTGGTTTTGGATGAGGCCACAGCCGCTAGCGTTCCCTTGGAATCTACGGCCCCTTCGCCCGTAGTACAAGTAGACGCGGATTTGGACCCCCGCGCATGGGTCCTCATGCGCGGTGATCGAATTGCGACAGTCGTCAACCGGCTATGAGAGTCCGTCCTGGCAGTTTAGCCGAGATTCATCAAGCTCCTATTTATGATTTAAACTTAGAGTTGCATACCTTGTTTCCATCACGGTAAACTCTTGAGGATACTTAGTTCTACCATTGCTGTGCTATACCGGCGCTCTCGTGGA"/>
                    <sequence id="seq_t10714" taxon="t107" totalcount="4" value="ATCTCAATAGGGTAAATCTGTTACTATCCAGTTGCGCCAGCTACATGCGGCCCTGCGCCTAGGGGTCTTAGGGACTAAGTGCCACCGTCCCCTAATCCAAGAGAGTGACTACTAATGACACGGATTTACAAGTCGCACCCTAGATACTATGGGCTAATTGATGGGCACAACTTGCACATCGAGACCCCTGTCTAAAATTCCGTGTCCTTCAGTTCCCGCCTTAGAAGTGCTCTCGCGGCTTACGTGCTCAGTAACCTCTAGTCGAAGACCTCCGTCTGCATTGACCGGTAAAGCTAGAAGGAACAGATTTGCATCGGTTAGCAACCAGTTTTACTGCAAAGACCTAGCCCTGCGGGAAGGCTTCACGAGTCTCGCTGATCGCCTCCAGGAGCGCACAACTATATTTACTACCTGCCAGATATTCGGAGTAAACACTATAGAATTGTTGTTGTCTCTTTTCAGATCCAGCAGCTACAGCACAGTGAGAGACGGAACACTCCTGCGGGAGAAATCTCCAGAACGGCTATAGTATCTGCAGTTAAATTGTCCCAGTCTCTTTGTTAGTGACTGACCAGGGGGGCGCAACGCGAATCTACAGCAGCGCGCCTTGTCACCCGGATCTGTTTTAGAATGAACAGTCAATACGGAGTGGTGCACTGCAGATCTTGCACCACTCGTGATACTCCGGATTTAAATATACTAATAGCCCATCAGTCAGGTACGCATACCGGACCGCCTGTCTTGTGCCAGCTCCACTATAACCCAGCATCTGATTTGATAATATTTCATTTATTACCCGCAGCCTAACACACGAACTTTTAAAATTCGCTCCCAATTCCCAATGAGCTGACCGTAATCGAGTGCGCTAACTAAGTTGCGGCACTCAATAGCAGTCGATGTGCACTAGTATAATACGTCGGGTCGGATGCAAAGAACCGAGAATTCGAGGTGTGGGTCTCCTGGCTTCCGCTTGTATAGAATAGCCTAGGCATCAGACCAT"/>
                    <sequence id="seq_t10814" taxon="t108" totalcount="4" value="GGATAGTGTATTTATGCAATCTGCATGGGGTCTGTTCCATATAAGTAAATCGATTTAGAACGATTGCCGATTTTGCGTATGGTGGCTAAGCTGTTTTGATTTTCCTGTAAAAGTTAGAATTTCATTTGGCTTGCGCTCACCACTTGTAAGCGAAGCTGGAACTCAAACGCAGTACGTTTTGTCCGCAAATCTTATAATCCTCATAGGCCCCTCCATGAGATCGTCACCTCTCGTGTGTAAACTACAGTTGTATGATTAGCGCAAGACGGTATAGTCCAGACTGCCGGCGACGTAGGTTCAAGGGCACAAAGTATCAGTTGTCATTTATACGTGTCTGGGCTTTCCTTGAAGTCGACATGAGCCGCGCATAAATACCTTCCCAAATCAGAAGACTCCTATTTCAGTTAACCGCTAGATTGTCAAGGACGCTCGACTGGTTCTTTCGTCCACGACTTGGACCAAACTTGCTCCCAAAATTAGGTAAGTTCCGTTTTCATTGTGCCGACCTACATCAACACCATTCACCTTCCTATAGTTTGCGACCGGCTCACAATAGAGTCGGGCTATAAAGTCCAGTCTATGGAACGCCGTGCCCTGCATCCTGCCGGCTGCGGTAGTGGCTCTACCTGCCTAGCACTAAGCAGCCTGTAGCCCTCTAAACCAATGCCTCGTGGATTGATCAATCGTGTGCAAGCTTAGCATCCTCGAAGATGTGACGACGGTGTGTAACAATAGCCCCATCCCCATTTATAGCTTTCACGTACTCGTCGGCGGGAGCAAAAGTGCCTGCCATGACTACCGTGGCATTAACTATTATGTGGAGTTAATGATATCAAACCCGATGTTTCTTCCAACCACGAATGGCCCATTACTATAAGATCCTGAAGACCGAATAGGACCATCCAAAAAGAGCTATAGCGTTTGGGGGGAAGGGTGTTTATGAACCTCTGCAAACCCATATTGTGTTTCCAGTCCCCCACATTGGATAAATCATCGAATA"/>
                    <sequence id="seq_t10914" taxon="t109" totalcount="4" value="ATATCAGAGCGTTGTCTCACCGCACAGGCGGTGTCGGATTGAAGGAGAGAACGCCCTGTACTAGTGAACCCTACATTATGTTGTGCGTCACTTGTACGGCGCCAGGGTTAAGGGCATAGTCTGCCTCGATACGTCGTCCCGGTAGTACACAGCTGAGGGCTGGTTTTCTCCACATCCACATCAAAGATGTCCCGCACCCCGCTGCTTCATCCCTTTCGGGGACCACGTTTCCACGCTCTGAGGTCCAACACACAGAAGTACTCCTGTCTATTAGGTTGTCAGCGACACCGATTGTTAAGAGAGCTGCAGCGGTTAACTCAAATAGACCGAGTCAGCAGGGCGGCTATTTCCTTAAGGGGAGATGCTGCGTTAACGATACGCATCTACATAAAACAGTTATTCCACGCCTCGGCGTGCACAAGATTTCTGTTTCAAAGCGTCGCTGCACAGGGCCTCTAATGCTTGGCAAGAGGATGGGGAATCGGGTTCGAATTATTCCATAGAGGAATCGTACCACAAAACGTTACTGGGGAAAGTTGTGTGGTGGGCCCACCCAATCTGGTAGAAGGCGTCAGGTAACACATCTCCAGTGGGGGTCTCTGTCCGCTATGTTGCTTACAGTCCTAACTGGGCCTAGATACCCTCCATATTACCAGTGTAAAAATACCATGGATATCCGCCTTGAATACTTGAGTCCCACGAAGGCGTTCCTAGAGCATGATTTGCTCGAGTCTGAGTGCGCGGCTGTCGCCCGAAAGGCTATCGAGCCACCCTCTGATCTCTAGTGGCGCGTCGAATCGAGTGCTGGTTATTCGGTAAATCCCAACTTTGAGTTACTCGGCCGTGACCACTAGTCCGGCACATCCTTGACGCTTATACGTCAGGGTCGGGGGCGGGCAATCAGCGAAGCTGTCTCAGCCAGCCGGCTCTATAAGCTGGATACCGTCGAGGTGCTAGGGGGGTTGCTGTCCTTGTATAGCTGACGTGAAATCAGCGCTAA"/>
                    <sequence id="seq_t11102" taxon="t11" totalcount="4" value="TGACATGCTTTCGTCCCCCCCCAAGCGGGCATGTGTTTTACATGCCCCCATCAACTCCTTAATCTCCTAAGCGGTTTCGAGTGTACCTTGTCCACCTAAGCGCCCACCATGCGTTGGTAGGCGGCCTAACGCTCCTCATGCCGCATCGACGCGATTAACAGTGCTCAGGGCATCACCTTCCCCTGTTACATTTCCACACTTTCGCATTAGGCGGTACGAGTGCTGCATAAAAGCCGGACGGCTCTAATGCAACATCCGTAGTCCATGCTGCACTCGGATCTACCAAGGAAAGAAGCTCGGTGCAACCTAGCGCCGAAAGCTCTACCCTGTCCGACACTGTATTCATCTTGTACACTCCTTGTACAAACACCGTAGTAAAGCATTCGCGTTTGGAGCGACGCCGTGGCAGTTGTCGTCGGGGAACATCTATAGATTTGGCTCTGAAGTGTAACCGACCCATTCGGCAGCTATAGGTGTCTCTACTACACACTCCCACAATGCTAGGTGTAGACTCGTTTTTCGAGGGTGTCTAGATGTTAGCCCGTAGCCGTCCCTCGCTAATAGTCAGTCCGCCCATGAAAGGACACCATCCTATCACACTTATACTTGCAACGGTCACGGCACTCTGATCTCGAGAGTCCCACAAGTGTAGCAGTTCTCGGGCGGTGAAAACATACGTCCTGTCGCGACTGAATCCGACTTTTATGTTGGAAACTTCTGAATGCCGGAGGACAGTACTTTTGGGCGACAGGCGGCGCAAGACATGTACCTGTGAAGTCATTCGTGAACAATGGCTGGCAGGCCGAAAGAGAGATCCTGCTCCGCGAGGAAGCGGTTATAGTCCAGGGGGGTGAGACAGAGCACCTCGGAGTGACTGGCTGTCATAGCCTAGTGAAAACTTTGGGGATACACGGTGAAAACAATTGCCTGCGCGGTAGCTGTGTTTTCAGAGGACACGCAGCGTATTTAGCCCGCAATATTACGTCGCCTCGCAGCAAAC"/>
                    <sequence id="seq_t11018" taxon="t110" totalcount="4" value="CTGAGAGAGCGGCAGATGCCGAGTGTGACAGCGCGGGCTGGGCCGTATTGACTCCATGTACTAACGCCGCCCGCAGGACACCCTTGTCACTAAGCCGTGTGCTGCCCACGCCGCGAGCCAGTGCGTCTCTTGGACGGGACAGCAGGTGGGCAAGTTAGACCTTTTTAGTCACGATGGGGGACTAAGTGACGATAAGTGAAGCTCCAGTTGGTCGAAGCCGTTCGGGCGAACTTGTGTGATGTGACTCCAAAACGTACTCTGGAGCCGCGTTACTGTTGGTGTGCAGTCGTGCGTGTGCCGGGTGAGTGGGGAATAATCCCATCAAGCCGCACTAGAAACGTCTTTAGACCGTCAGCCCAGTATAATGGGTTGAGGATCATTACGCCGCGCCGTGCGTGCTAGATTCTCGGATGGGAGCGAATGTTGCAGAGTTCCTTGGTAGCGACTTCTGTTCTTGCAGTCCAACAACACGTACAAGTTCCGCAGTTATAACTTCTGTATGTTGTATACCGGCCCCGCATGGCTCGAGAGTCCCTTCAGCACCTGGCCAGAGTGACAAGCCACACGGCTTTTCTCGACTGCATCTCTTACGCGGATGGCTCGCCGTATCGGCTCACACGTGGTCGTAGTGATGAAGTTTTGTGATTTCTCTATTCCATATGCCCAACCGGTATATAATCCGAGTGCGATTTTGGACACAGTCTCTTCTTCTGGACTAAAAACACCTTCAACTACTGTTCACGTGGCGGGACCCAGTGAGGCTCAACACGCCAAGGATGTCGGAGTGTCTGACAAACGGACCCGTCAAATCCAATGGATAGCTGCAGTCAGAATTCGTCGGCCAGCAAAACAAATTATCGATCTCGAGGACTAAGGGGGAGATAGGATGTAGATAAGCGAGGCTTGAAAAAATGGCCTGCAAACGATACAACGTGCGGTCATCGAGCAGATTGCGATTCGACAATTGAGTTTGAGGTGCCTTCGCCCCCAACCGCTGACA"/>
                    <sequence id="seq_t11118" taxon="t111" totalcount="4" value="ACGCATGGCCTATAATTGGATCGTGCGAGTCAAGTAGTCCACACTTTTGCTCAGTCTCTCGTGTTGGTGTGCTCCCATTGGGTAGAAGAAATAACCTTCGCTCCTATTACATTCGTCAAGTATACATCGGGAGTGACAATAAGTCGGCAGCGCATACCTATCATAGTTGACCAGTCAGTAGTTCGAAATACGAGGACCGTTAAACCGCGAGACTATCCCGAACAAAAGGGGTTGAAGTGGAAGACAAAAGCTAGGCGCGGATGTAGCCGATCACAGCACATTGAAAGCGAAGTAGGGATTATCGCGGAAGAAGGTCCTTTCGAACTTTCTAACATTACCAGAATACCGCGTGCGTAACCTGGCAACCGTTATACCCACCAGCCGCCGACCGATGAAAGATTCTGTCAAACAGACGTATTCTAGAAACTGCAAAGAGCGTTCTTGGCTTGGTCCTTGAGGGTAGCTGTTGAATGTCCGCCTAATCTCACCGAGTCTTCTCCCAATAACGATCAAATTTGGGATTCCGAAGATAAAACAAACGGCAGGGGTGTAATCATTCCAGGACGTATACTGATCTGTCACGCGTACTACGATATTCAGCTCTGTAACAACTCGTGCGGCTTGATGTTTGCTTCCCTCTACTTGGAACTGCCCTGTCATCGAAAGTTTTGCAGTATGTAATGTGCTGTACACACCCTCTATTGCTTATAGAGAGCCGCCCCTAAAAGTGGCGCTGCTCCGGGTTTAAGACCACAGCTCTAAATGAAAGTCGTCCTGGTAGTCCCGATCTCACCAGGAATTTTTAAATCGAGTTAGGGTCGTACACAACGTTTTTCCTAGGGGAGATCGCCGTTAGTAAATAGTCCGACTTGCGACCTGTTATTAAGAGGAACCGTCGAAAGACTGACCTTACAAAGTCAGCCGTATAGCCGAGCGTTTTTTTCTCAATAACAGTATTTACTTTGTTAATTCAAACCTAGTGTGCCATCAAGTAAGATTA"/>
                    <sequence id="seq_t11216" taxon="t112" totalcount="4" value="ATATGAGATGTGTGCCAGTACCGCCCTAACTAAACGGCCACGCATCGTGGCCTAAGGTCTGTGAGGAACGCAAAATATCGTACGCGGCAGGCGCTACTCCGGTTGATATTCGCTATGGAGGACGTTGAGCGCTGCCCAGGAGTTTAACCGTCACTGCCTCAGCCGCACCCAATCGGTCGTGTTCGAGTCACGATACACCGTCACTTGGGTCACTATAAGTCCTTAGTACACGCGCTTTAGCAGAACTCATTGTTAGACGGCCCAGTATGAACCCTGGACAGAAGCACCGCCGAAGTTGCGGAAACGGCCCGCAGCCCTTTTCCAGTTACGTCGTAGGGACAGGACGGGGGGATTGGTTGCCTTTGGGGGTCCGTTCGCTACAGCTAACACAGTCTAAGTTCCCGCTAACGAGACCCAGGTGGCATCCGCCTGATAGCCGTGCTTTAGCAAAGCCAGGATTACTAGTCTTAATATAGCAGTTTGGTTCCCTACATCCCTCAGGCTGTTAAGGTCCCAGCAAACCTTGCACAGTGTCCTTTGTAGGGCACTCTTGGAACTTATGACTAGCATACTTATTAGCACTACCGTCACGGCCTCACTCAGAGGAGTGGAACTTGCACCTACATCTTTCTCGAATACGACAGATTGTCGCGCGCAAAGAGCCCTACGTTACGTGGAATCAAGGTCTTAGATCAACGCGAGCGAATGTATGGTGCCTACCCAGGGCCCCACCAGAAACCATGTGAATCTGCGGGACAACTACTCAAGGTCAAGGTCGGAAAGTGGATCCGGAGCTTTCTAGTCGCGTGGGAATACTTGAATGCAACAGGCAGTAAAAATGCGCCAATGTTCGATCGGCGAACTCCAACATCTGCTCGCTATCCCTGACTTGAAAAGAGAGCCTGAAGGCCTCCGCGTTAATTTCGATAGAGTACCTGTCTTGTATTGATACTGGCTAAGTTATGTCCAACCGCCTGCAGGGTTACCTAAAGATATTGCG"/>
                    <sequence id="seq_t11315" taxon="t113" totalcount="4" value="GACTGTTCACCGGACAATCTCTCTTCTAGGCGTGTTGACTTGCGGGATAAACCAAAGGAATAAACAGTGTCTCCAACTGTGATGATTGCACAGGATCACTCCCCGGCCGGTACGAAAGAATTAAATTTCGCCTAAATCTATCTCCAGCGTAGGCACAATGCAGCACGCTAGCCCGGAAACGAGACTAGTTACTATGCTTTCGTCCCGGGACAAGTCCCATACCTTGGTGCCCCAACGATAATAGAGTAAAACTGTTACATGACAAATGACGGCCACAACTGGCATGTTTCTTCTGACATAGGGAGCTTGCGCATGCAATATCAGTAGAGTCCATTTGGGTAATCAAGCCATTTCATCACGAAATTACTGCGAGCCATGGCGTTCGCACTAAGCCAACCTGTGGAGGTTTCTCTCATAGCGGCCTGTCGAGGGCTCTGTATTACTAGAGTCATTCCAAGGGTCATGGTAGTGCTTCCCTGTGCCAGTTGTTAGGTATGGTGAAACACCGCTACACGGCTCTCGTCAGGAGTCGTGTGAAAAGAAGGCCAGAGGACGCCACCTTGGGTCCCACGTCACGAGGCAAATTGAGTGCTGCTGTAACCCAAGAAGATGTTCGGCGGACTCGAGACCAGGATCGGCAATCTATGGTATTAGCACATTCGTTAGCCCACGTATTTCTGCAGGGACTAATATTCTCTCCAGTGAACGAATAAACCGTGGATGCAGGCCACGAATAATTATCCTGTCGAGCATATGGCCCGGAACAGATGAGCCAACTCACATCATCCGACTCTACCGCGGGTTGGTCCCAGGCAACTCTTGAGCAATGTTTGTGTTATTGCTAAGGGCTCATTTCTCGCCAGGCCCGTAAGTAGGTTAGAACGGACCTACCGTCCATATTTTAACCCCCCGCTCTTGAGAACTGTAGTCAGACGTCGTAATCGCGATCTCGACCGCCCTTGCACGTCTAAATTAACTTTATGTAAGCTTGCGTCGACCA"/>
                    <sequence id="seq_t11415" taxon="t114" totalcount="4" value="TAGGTAGAAAACATGCCTTCGCTATATCCTTAGTAACCACACGGACGTAGCAGTCTCGAGCCACGGCCGGGTGGCCTACAGTTTGCTGGTCTGAGGAAGGCGGCGTGTAACGCGTTGGACAATTGCCTACAGTAGAGCCTACTACACTAAACGTCAGTCAATTCGACTGTGTGCTTTAGATGTGAGCTAGGGGCTCCGCATCGAAACGGGCGTGTAGACTGCGGCACCATGGCACCCGGTATGACGTCTCCCGTACAGGAGAGTAGCCGATGGTGCCACTCAATCTGGCGAGCTTCCCCAGGAGGCCATGAGTAAGCAAGGCGTACAAACCGACCCATAGCGCTTAGTAACTAAGCTGCATAAGTAGAACTCCGGGAAACGTCGCGCGTTGACATAGACTCGCGCCACATGGGGAGCGTACTCTTAGATTGATTGCCGGGAGTAAGACTATGAATAAGCACAGGGGAATACCGCTTGTACTAACTACGTCTGCTGTCTAGGGACTGAGCAACCCATCCCCGCACAAGAGGTCCGAAGTATATTGCGGGTCTCGCATGGTGTTTATGATGCGCTTGATTCTGAGCATGGCTGTGGATCAGGTCAAAGGCTCTCGGGTAATGAAATGAGCTAGGATTAAGAACGCCGCCGGTTACATTGGTGTGCATGCGAGTTGTAGTGAAACACTACCCCATCATTCGGGTTGGCTGCACCCTATCACGCAAATACGGCCGTTCGTCGCATGCCATTCGCACCCCTTCGTTGGCGAGAAGGTCAAGTACATCCTTTTGCAGTATAGTAATCTCGAGGTAACTATCCGCAGGATGGAAGGCATGGTATAAGAGTTAGGACATCCTATTGACTCGGACGCGCCCGACACATGTGGTGGTGAGCTTATCGCACCGGAGGAAGAGGTCCCCCGATCATCGCAGTATTCGCACTTCTCCGATCTCTGATGGGCCCTCGCTTCTCTGGGGAAATTGTGGAGCCTGTCTAACACGCT"/>
                    <sequence id="seq_t11514" taxon="t115" totalcount="4" value="GTGTCAGATTGGCCAATGCCCCTCGAGAGTTCCGTGTCCGGGTCTCGTTCTTTCGAAGTATTACACCCATACTCTATGCGGCCAGATCACGAAGTCGTATGTTCTTTGGGAAAGCAGACAGCGTGACACCAGGACGGGGTCCCAGGCGTTCCAATAAGGCCTGTTTATCCAATCGCGAGGTTCCAGGGACGATGAGCGGAGCGCCATCGATTCGAAGAAGGTCTAGTAAATTTCTATTAGGGTTTCACAAACGATGCACTTGATCAGGTAAACTCCTGGTGTCAAGGTTCATATGATCCGGCTAAATGGAGAATCTTCTCAGCGGCCCGATCGATAATTGTGGTTTGCCGGTCACCAGAGACCGATGGTTTACTTATAAATGCACCCGAGCCTGCGTGAGGGTTTTGCGGAGCGCAACGAAATTTGCCAAGTTCCTTTTTCTCTACGACCTTAGATGCATGACAGCAAATGGTACAAATCCGGGATATCAAAATAACATATCCTATCGCGAGTGCACGCATAGCTCGCGATGCCGCTGAGGACCCCGCCAAAGCGACAGGGCACTCGCTTCTCAGCGCGAACTTGGCTTGCCCCAACTTCGCATCGACAGAGCTGTTCAACGCTCATGGTTTGTGATTTTTGCGGGCCCCCTGGTCTCTAGATAGAACCAACGTCGTTGCGTTGGATTAAATTGAACGAAGTTTATAAAGCTGGATAAAAAAAAGCAACAACGACTTGATTCACTGGATGCTGGACTAAGGCTCACCACGCTATGAACCTTTGTTTGACCCAGAGAGGAACATCCATCGACCTTGGCGTATCTGACGTGATTTTTCGTGGGCCTGCAAGTGCATGAATCCACACCGTGTACTAAGTCCCGCCTTGAGGGAACAGAAGTGAGAGCTCAAGGGCCGGTCATACAAGGGTAGAACGAGCGGTCACAAGGCGGTTTTGGTTTGCAGTAGTGGGACCAAATGTCCTTAGCCACCACAACCTGCAG"/>
                    <sequence id="seq_t11614" taxon="t116" totalcount="4" value="TGGTTTGTGTACTGTTAGCCTCCGTGGAGTCTTCCATGCGGCGAAGGGACATAGTCGGATATATCAGGTTAATAAACCATTTAGTTGCCTAACACCTGTCAGCCCCCAACTAGTGGCGAATGACCGCTAGATAAGTCGATAATGGTGCTCCTAAAGGGCCTCGCTAGCCCACGATGGTGAGCCGCTTAACCATGCAACAGATCGTGGAGATCGCTTGCTACTCTAAGCGAGATTCAATAGTATATCAAAAATACATGACCCGAGGCCAGTTGCGACACGAGCAGTATCGGATTTCTGTGTCTGGCATCCTAGTTCCAGCGCCGAATATCCGCCTATGCCGGTGTGATAGCTCCGTGCGCGTCATATGCTTCTCCGACGTCTTCGCCCGTCCAAATACGTGTGCGATAAGACGAGACACGTCAGTAATACGCGTAGCTTAGACGAGACGGGACCTAAAACGTAACAAAATAGGGACATCCATAAGCTGCATGCCCGCCTCTACCTCCCAGGCCTGAAAGATATCGTGAGGAATTGGAACTTGGGGAGCGTCCTGTCGTTGCAGTCCGCTTAAATGATTGGCGAGTGGCCGGTTAGAATCAGGCTTACAGATACATGACTTGCCCGGAGCATTTTGAATTCCCACGGGGCAACCTAGCGAGTAAGCCAAGTTAGGCTAGCACTCAGGGTGGATATAATACTCGATCGTGACGGTTGTTTGGCTTTGAGAAGTGCCAGTCGCGCGGCTGGGCGCGTCCGCCACGTCGCAGTACGAATTTTAAGTCCTCGGGGCCGACTCTATTGCAGCGGCACACTATGTTATCGTCTAAATTCGGAAAAAGGGCATGTCACCAATAAGCTATCTTAGCCGTTGAACAGTGAGGCTCACGCAGACGCGTGGAAGCCTCGACGTCCGCGTAGAAAACAGGCATTCTACTGCTTGCTATACTCACCGTCTAGTCAATTATTGAATACCCCTTCCGCAACCCATCCGCTATGTATA"/>
                    <sequence id="seq_t11714" taxon="t117" totalcount="4" value="TGCTACAGGGTACCCCGTCAATGGGCAAAATTCGAGTACTGCTCCTCAGCCCCACATGTTCGACGCCCTTGTGACACCTCTCAAATGTTACCTTGCTAGACCCGGTTGGTGGTATCTATCGGGAGCGCTACCTACGTATTGCTGACTCCTCTGACTATCAGACATCATGCTTCTCACATACTTTGATTAAAATCTGCTCTACAAGAGATGACGTCGAATGAGCGGCACATACGGCCACCCCCGGAAAAGGTGGCACCTTCAATTCCCGAGCACTCCGCTGGCTCGAATCGGATAGGGTTGCCGCCTCAGGTGCGGATTGAAGGACCAGGCAGGTCTACTTTCCAGTCCAAGCCTGTCACAGCTCCTTGGGTTTTGTGACGTTTAACGACCCTGAGACGTGTCAGGGCTGTTCGGATCTGGCAAGCCTCAGTACCCATCTACAAGCTCTACCCTTGGCCGCACCGGTGTCGCTTTGTGTTTGGAGCAAGCTGGACCCACCTTGGCGGATTTAGAACCTGTAGGCTTAAGGTTGCCTTCCATCGCGTCGTGATCTCTCCCGCAAATGACGTTCACCCGTGTACGGGCGTCCTGGCCTGCCCCGTCGAAGTTATTACTCGCACACAACCGGGTGCAATCGGTTCATAAAAGGACTTTGGACCTGGCTATATCTACTATCGCATGTATCATGGTTGCGTATTTTAGTTCCATGCGCCATCAGGGAAGTCGAGTATGATGCGGCAGCCCAGGAGTTGTGCAGCAGCGCCCCTCTCCGCCACATCATGTTACTGCTACTCTGTCCGCTTCCTCCCACTGCACCAGCGTGATGGTAGAAACTGAACCACACGAATCTGTGGGGGACATCACCGTAACGGAGCTTAACGTTCCGATATGCTATATCATGTGTAAATCTGATTTAACTTTAGTATGGCTGACTGTCACTCTGTCAGGTAGCGCTGACTCGGGTTAGTGGGATGTAAAGCTAGGGAGGTCATTTGGCCGT"/>
                    <sequence id="seq_t11814" taxon="t118" totalcount="4" value="GAGGGTGCTGACTATCCGGGACCATCTATTCTTATATGTGAAGTTCGATCCTTTTCGTATCTATCAAGGAGATGACAAGTTTTGTATCACATTCCCTGTCTTCGAGTTCCTAGTGGTGAATGGTATCTGTGTGAGCCCTTAGTACAAAACATGCATACCTCGGCAAGTCCACGTTTGGGAGCCGCATGACTTTTCAACAGAACGGGACTAGCTTGAAACGCGCATACCGAGCTTCATTGCAATACCAAAAATTCAGGACCCCAAGATCAGTGAGTCATTGCGTGTATTACCCAAGGATGGCGCCACTCGGGGCTCATCCGCCGCCTTTTGGTCTATGCACGTTAGTGGCCACCCTTTCCCGCATAGCGACCAACTCTCTCTTGTGCCAACTATCTGGTTGCCCTGTCCGATGAGACAAAGCGGTATCACATTTTGGCAAAAGACGCTGGAAACGTACCACTATGAAATTCGTGACCGCCGGGTGACACCTGACCATCTGTACCTTAAAAGCCAGCAGCATAAAGTTAGGTAGGCACACTTAGGATGGAATGCGTCGATTCGGCTATCGTGAGCCAGCGTCGAGGTAGCAAATAATAGCTGTGTAAAGGACTTGCCACATTGCCCGCCCTGTGTGCAGAGTAACGTAGGGCGCGCGAAACTAGGCAAGGTAAGCATCGGGAGAAGGCCGTGTCCAATCGTTTGACGTAGCATACCTGATTACCAGTGAAATGGCTATAGCACCACTCGCCGGGTCGGCAAGCACGCCAGGAGCATCTACAGCGATCTTCACTACGTCCCGCGCACCTGTCAACACGGTCAACCGTAGAATGTCCTAAAACGATTGCACCTCAATAAACGGTCCACCCGCATGTAAAGTGTGGCCAACGGATATACGTGGGAGACTTAGTCTCGCAGGAGCTGGTAGACAGTTGATGGCTACCCATTCTCGCCTGGAATGGAATTAATAATTACTAAACTACTGGGACCTTGAAACAATATA"/>
                    <sequence id="seq_t11914" taxon="t119" totalcount="4" value="TAGGTTAACGTGCGTCCTCCCCGTACGCGACTGGAAGAGGACGGTCGTTGCATGTATTGTCTTACAGGGAAACTGTGCATTTCGTGGTAGTTTTTCTCCCCCCGGCTTACCACTGAGCCGTAACCTCTTCTTTATTCTGCACCATAAGGGTTCGTCACCGGGGGGAACGCAGGTGACTGCACCAAGGATACGTGTAACTGGACGATGAACATCCACAACATCCTAGAATCGTATAATTTGAAGACCAGAGACAAGAGCACCGCGTGTAGATTGGATCTAAACTGTAGGGAACTAGCGTTCCAGTCCCCAGTGCTCTATCATTTAGTCTCCTTGTCTTCGAGTGGTCGTGCTCCGTGGGCCGCAAAGGGGCCAAGGGCCTCATCTACAAAGACAGTCGTACGGCGTTCTGATGGGAGCGCCTAGGAGCTCCGAGGCTATTTACGAGATCCCAAAGAAGATATACTTAATTAAGGGGCGGCTCCTGAGTATTGCTCTCTCGGACCCACCTTGGAAATTGGAGGACCTTTCGCACCCAGACCAGGTCCAGTAATTTTCCGGCCGGCTATTTGGAGGCCTGAGCGACCCTGTATTCAGACGCAATCAGGAAGGAAGGTAAAAGAGGCGTACCTAGTGGGAGCAGCAGGATGCCAGCCAACCTATAGTCATCCTGAGATTAGCGTCACTCTAGGACTTGTAATGCGTCTGTAGTCTAGCGGTAACTTGGAGGCATGCACGCCGGGTGGCTGGGTTGAGCCGAAAAAACGTGCTAGTCAGACATCGTTCCGTTACTTTTGTATTGGGTATTCAACCACGTCGTTTGATGGGTCATCGGAGAAAGAGGGTGGACTACCTATGCTTCCCGTACGTGTCGCGACGATGCGTGCAAGCGTAACCCCTGAAGTCTTGGGCAGTACGGCCGTGTGAGGTAATCGAAGGTTTGTTACTCTAGAGCAGATCCGCGTTACCGGACATTAAACTCGGATCGCCTCCGGCAAGGCTA"/>
                    <sequence id="seq_t12100" taxon="t12" totalcount="4" value="AACACCTTCATGACTACGTAAACCTGTTTGGAGTTTCGTCTGTTATCTGGGCGGGTCGAGTGCTGGATCCGCGTACAAGTCGATGACTGTCGAGAGACAAGAGAGTTACATCCTCTTATTCCCCAGTTCCGAGCCGATCCTCGAAGCTATCGTCGACAATCTGTGCAAACTTAGCGGCACGCATGCGCCTCCCCTGTGTGCCAACTTAAGAGACCGCGCACATGGCGCGCGCGACGGGCCATTTAGCTATGAACCCTACCTCGGCTTTGCTGCTACCAGACTAGCAGAAGTACGATTAATGATCCACACTCGAGGATGTGGCTAAGCGGGACACGATATCGTGCTTATGATCATGTATGGAGCATTAACGGAATTCCGTAACCTACAGGAATCTAGATCGTGGGGATCTATTCTCGGCGGGTCTATATGGAACGGTGTTTCATCACATTAATGATTCATAGGAGCTTACAGGGAGCACGCCCGGCCAGCCGAGTACATACAAGGATGCGAAAACCTATTCAGTCGCCAACTTTAAGATAGCCAGTTGCAAAACTGCGTGCTCGTAGTGGTTCAGCGTTGAGGTGAAAGTCTGCATTCACAGCCCTCCGGCACGGCCTGAGGGATTCGCGGATCTTCTGTGCTGCGGAAGATTGTGAAAGCTAGCAATTCTCTAGTAGCTTTTCAGAGTGGGGTGTCACGATAGCTCAACCGCAAAACCCCCTGCGGGGGCACGCGCTTGCTGTTTTCCCCATAATGTCCACAGCATGCTAATGTCAAACAAGGCATGCGACAGTATTCTTCTGTGAACGGAGGGCAACGATGCGGAAACTAGCCTTGCGCAACACGCCGAGCAAAAGTAAGTTGCACAATTCACTTTGATGGAACGACACGAAGCGATGACTGGTCGTGATCGGGTCGCGCTGTTCACCAGGAATGCGGAGACGCCCCTTACACTCACCTACCGTTTCCCGTGTTTATTGTAAGTAGTCTCGATCGCCAC"/>
                    <sequence id="seq_t12014" taxon="t120" totalcount="4" value="ACCAAGTCCATGTTGGTCCAGTGGAGATGATACCATTTCGATATTTATAGTGGGGTATCGACGACCTCACATCGCCTAGATAAGTAACCGCACACGCCGGCCCCGTGCCAAACCTAAGTATAAGTTCTATTAACAATGTTATTTTATCAGCTAGTCCAGGCTGTAAGCTTACCTACGTGTGCAAGTTGTAGGCGTGCACTACCATTAACTTTTCTTTGTGTCGTTCAATACATTTTAGCACAAGATCGTTCACACAATACAGACCAGAAATTACTCTCCGTGCTTCGTAGTCATAGCGATGCACTTTGGGACTTTGAGAATCAAGCCCGGGCGAATTAGACTTGTTCACCGCTAACGAGGTGATAAGATGGCGAACGGCAGCAGTCGCGCTTGCAGGGCTGCAATAGCGACCGGCGACACTACTAGACTGGTCATTTCAGTACGCCCGTTAATTCACGCCTGACCTTATTGCGTCCACCTCGCATAATGCACAATCCCTCGGAAAACTAACTGGAATTCCGAAACAGAGTTCACCCTTATCAGCCTGAGAACTGCTGATCTGTAGCAAACAATCCTAGAGATGCAGAGCGGTACTTTCCAGGTTTTCGGTTCCATGTTAGACGGCTATAATCCTACTGCTATTCATATACGTTCGTTATTTCGTGGCCTGGTTTCTGATGAACTGAGACTATGACAAGGATGGCGAGTCGGCCTACAATGCGGCCTCCGGAGAATCTGTTTTGCTTGGCTACGCGTTCCTGTGCTAAATGAGTCAATGATCGATACTCATTTGTCGTTGCTCGTGCACCGAAGTGGGCACGGAGAAATACATGTTTCCCTACAGCTGACTGCCTGCGCTCTAACGCCGCTCACAAAGCAAACAAGACCATGGTCATAAGCTCAATACAACACTCGCCCCGAGATAGTTGTAATCAAAACCAGCTCTGTCCAGCTTAACAGTGGGTTCCACTTTTTCATGAAGTATTCGCTGAATCCTGCA"/>
                    <sequence id="seq_t12118" taxon="t121" totalcount="4" value="AGGAGACTGCGCTCCAGAGCCTCTCTTTTGGTAGTGTGAGCGACTTACGTTTGTCACTGTGGTCGTTGTCCCTTCGCTCACAGAGCGAGCCGCTAGAAGTTTATTGGTCTAGGGATCGGTCACTCAACCGCTCTGATTGAGATATTCCTTATCTTCAAAAGTAACAGAGACACAGTTACTAGGTAGGAGGACCCCTTCATACACCGGGCTGAGCGATGCTTCCTTCGGTTGTAGTCTAGGTGGTCGCTTGATACCCCCGTTGCAGGTTGCTTTGAGACGCCGGAGTCCGATCGGTGTTAGTTAAGTAGGTACCCTGGTATTATTGAGACTGTTAGGGCGAGGTGGATAACATTCCTAGATAGTGGATTTGCCATTAGCGACTTTGCCCTCGCTCCCTCGTAAACCCCAAAAAACGAGTGAGCCAGAAGACCGTTGTGCGAACTCGATGATCCCCCCCTTGGCGTCATTCAGTGTACAGGTGTACGTCAAGACGTTCCGACAAGATCCCGAATCCTAAGCTATAAGTCTGCTAGAACACATTCGGTACGTGGGATTTGCGATGTAATTCTACCCGCCCGTTGCTTAAAAAGACGGAACACGAAGCTTCCCAAATCTCACAATCGCATCCCTTCGCCCAGCGAGGTCATTTCTGAACATTATTACGGTGCCCTCCACCGCATAGTGGGGGAGTTTTGGCCTTACGTGCAGAATTGTACAGTTATGTCGACTATCGCTCCCCTTAGCCGCCCCTTGACTACGTGTTATGCGGTGCACGATAGCGCCCACTGGTGTTGGTCCCAGAGATACTACGCATTATCGGTCATGTTCCGAGTTCAAATTGCCGACGGATGATCCGAGAGGCAGGTGTAGAATTACATGGGTACTGGCCGGAATCTTGTTTAACGTCAGAAGATCGTGTTGTATACCTATTTATCCTGGCCTGTGTTAGGGCCGAAGAATCGGAGAGTATCTAGCTCGTACGGATCTTTTGGAGAAAACA"/>
                    <sequence id="seq_t12216" taxon="t122" totalcount="4" value="CTATTACAACAACGGATCTCAGGACTGACACGGGCCGATTGAAGATGGGAAAGGCCCCTCGTACTGGTGCATGCTTGGTGCCGTGCGCAACTAACTCGGCCCGCGCGCGGATGGAACATTTTGCCAATACAGCTCTTCACGTCATTTCACCCATTCAGACTCGTCTGCTGGAGTCCAACTTCACAGATGGCCTACGCCTGGAGGCTTACTTCATTTCGCGGACTATATGACGATTATTAGTTTCGGTCAACAATGAAGGTCTGGGCTAGGAGCCGCAGGCTGCACCACGATCGGCCGATAGGCCCGCGGCTCTTAAAGCTCATTAAACTAGTCCAGGGACGGGCTATATCGGAAATAGGAGATCCTCTGACTAAGATACCATTACTTGTTTAACTGTTTAGCGTTCCATCAATATGCAACAGCTGGCCGTCTCTGGTGGTAGAATTAGAGCACATCAACGACCTGTCAAAAGTACGGCGTCGACGGATAGGCTTTATCCACGGAACACCCGTAAGACAAAATGGTAAAGTCACAGGCAGGGAGCTGGACGAACCCTATGAGAACAATGCTGCCAGACCACGAATCGCTAGGAGGGGTGCCCGTCCCCTATGTACCTTAGACTGGGCACTATACTTAAGTTCGCACGATAGTACATCTCGGTCATAATCCTGGATGTTTGCCACGAACTTTTGATACGATATACACAAACCCGTGAGCACGATTCGCTGGAGTCTGTATGTACGGCTGGGGCCTCAAAGAGTACCGAGCAACCCTATGCTTAGTAATCGAGGATTGATTGGAGTGCGGGCCATGCGGTAAATCCCAGATGCGATGTCCGTAGCCGCTGGCCCTAATAGGCCTTGTCGCTGTCTCATAGGCATGAGGGGCGAAGGGGGTAACTCCCCAGATCTGTACCATCTATGCATGTCCATCATCTCTCTGCCCTCGAGGTGCACGCGCGGATTGTGTCCTTGTCCAATCCTTCAGAAATCATTTAGAA"/>
                    <sequence id="seq_t12314" taxon="t123" totalcount="4" value="GCATAGCAATGTCTCAATCGTTTTAACGACTTCGCCTGCAGATCATCGGTCCGTATCGCCTCACCGATCCATGACACGTTTTACAAGTTACCACCCGCCAGTACGCTCGAAGTATACTAGTATGTTGTAATAGACGCACGTCTTCAGTTTGATTTTTGCTGGAGTGCTCACTCATAGACACCTATTAGTAACTAAGCTTTAACATGATCTCCGCTACATGCACGGCTACATGTACGGGACAACTGGAAACAAGCGGTTAACCTCAAGGCGGAATAAGAGGAGACGCACATGAGACTGGTCGAAAATTTCCCGCACCTGGTCCTGCCAGAACTTCCTTCTCTCGGGTATAGGATCAGGCCTCCCACCTGAAATTCGAGTACACAATTATAGCTATTGGGACCAAGGATCATCTGTCTCCTTTCCTTGTCTGTACTTAGGCTCGAGTGGCGTATAGATTAAGTCCTCTGCTGATAGCCAGATCGAGTTATCGATAAGCACCTGACGTGAGTCTCACCCTGCACAAGTTACTCCAGATGTAACCGGCTCCCTGTTAGCACCTAGGATGAACATCCCGCGTGGAATTACTTGCTCTTATCGCGGCTATTTGAGAGAAATCAACGTGATGCGGCGCTGCATATACGAACGAACGATGTAGTTCCGGGTGGTCGTGGCCGAAGCAAATTGGAAGCCTGGCGATGATGCTGATATCAAATATGGCGCCGCTTCAATAGGGCGCGGGCGCGCAGACGACGTGAATTTGACGCTAACGCCAATACATGAGGCCTATTATACATGGACCTCAAAGAACGACTGTAAAATCTACCTAGTAAGGGCCACGTAACATAGGACCATCAGGGCCATGACCGTTGCGTAGACAATTACTGGAATGTACCGTTTCATCCTCGTTTGTACTATACAAGTTCGGAGCTCGGGAATTAGGCCTAGGTGGGTGGGATTACCACAATTCTAGAAGGACAAGCCCTGCAGTCCCGACATGGAC"/>
                    <sequence id="seq_t12414" taxon="t124" totalcount="4" value="GTCATCCGATTTTTCATCTGGGCAATACTTTTAGCGAACAGACTATCGGTCCCGCTTCTCAAACATATTCAGGCGTAATAAAAAAACTTGCTATACTCAAGTCCCCTCAGACTAAACGAATGAAAAATATGCAGCGCACATGGCAAAGAACCGTATACCTGAGCTCGTCTCAAGCGCCAGCCGCGAAGTCAGAGCCCTTTTCTATCAGTGCAGGAGGATGAGGGGCTAAAAAACCCACATCGTAGTTGATCACCCGCGGACCCCCGGCACCCATAACATGCATAAACGACCAGACAGTCCGCGTTACTGCGACGCGAGTCTTTGCCTTGAGATCCTTCACAACAGCCTCGGGGACTGCCCGAGATCCCTCTCTTGTCAAGGGGATGTGGTATATGGCGCCTGGGGCCCCTCTTCGTCGTAGCAGCATCTTTAAGTAAGCGCGAACCGCGCCCAGAACTATTGCTCCGCTAGATATGAGGTCAGGACATTTAGAAGATTCTGTTCGCTTGCCTAGAGGGGTCTCGCTACTCGATTTCCGGACCCGTCCGTCTGCACGAGCTCTGTGACCTTATCGGATGCATTTAGTTGAGCTAAACAGACCTCGTGAGGACGTTTCAGAGCAAACTGGAGCCACTTTTATCAGAGAGCCGGCTAGGGTAGATGTCGAACGTCCGACGCGTATTGGGGTCGAGCGTATGCGGCTTATTTCTTGAAGGGCTCGACAGCATTACGTTGTGTCCGCTGACCTTACGTGGATAAATGAAAACAATCCTTCCCACAGGCTTGTCTGGCTTAAACGGCTACGGAATACCTTTCAGGCGCGGCCGAAAAACCGCCGTGACAGGCAATGACGATGACTGGCATAGGTTAGCGCCGACATCTGGTACCCTAGCCTACACTTGTACAGCTGCATATTGAGGTATAGACCTCATAGAGCTGCGGCATGCAGTTAGCTACGCCGTGAAACCCGCATGAAATAATCGGCATCCACAGGTTTGGT"/>
                    <sequence id="seq_t12514" taxon="t125" totalcount="4" value="ATCCCCTAGTCCACTTAGGGAGCAAGAGCAGGCGAGAAAAGAGTAGCAAAACGACGTGTTTAAAGTTTGGAACAAAACTATGATAGACACCAAATGCAAGGTTAATCAGGAAAGGCGAGTGCACGATCAAAGTCACTAATGGTCCCAAATCCACGGTTACGAGTCTAAAAAGCGGGCTAACGGGGGTGGTCATTGTCCCTGCCGACGCGAAGAACCCGCAGGGTAACATCGGTGACCACGTTACCTTGAGGAAGAGCAAGTAAGGAAGTCCACGACGGAGTGCATGGAGATCGTTGAAGCAGGCTCATATGCACTCCACTACCCTCGTAAGCTAGATCCGTGTAAGTACCACAACTGGTCTCTGTTCCAACCAGCCGCTGGAATGTGTGTAACGGTGAGGCGACTAGCACACCCGGCCGTGTTACCGTTGAGCGTGCCGCGCGTTATAGCATCCGGATCACAAGGTGCGGGTGTATGCGCAGCCCAATGCTCCAATGGACAGCTCTTGTATGCGGCTTTAAGTTGGCACATAACACCCTTGTGACTTAGCGGCCGGACGTTTCCCTTTCACAAATTGCCAGCGGTATTGGACGTTGATCATCGCCGCAGGGGGCCATTAGACTCATTTTCGTTTACTCCTAGGCGCGCGCTGGCCGCGTTAGTTAACGTGCTCCGAGACAAGGCCCAGGAACGCCCTCGACGGTCTACCCAGCGGCCCACCAGCAAACAGCCACAATGCGCTTGGGTCGTGGATGGAAATGAAATGTAATAGCTCCTTCATGCCGTAGGCGGGCGAGGTCGCTCATGACGCCGTTAAGCAGAATCGCGGCTCGATCACCTATGTCGGTATTTGTACCTAAAGTCCCTTCGCACGGTTATCTTAAATCACGTTAGGGTGTAGCAACAACATTCCCAATTAGCAAGGTCTCGTCTCAACGCGCTTTGAGGTCGCGTAATAATACCCGGTCAACTGTCTTCCAAACTCAGTTTCGAGGCACTT"/>
                    <sequence id="seq_t12614" taxon="t126" totalcount="4" value="ACTTGCGGGAAATCCCTAGTGCGAACATGTACAAAAGTGTACAAGGAACCCTATATCTCACGTATACCTCAGTCCCATGGAATGGCTATTCAGTAATCGGAATACCCGTCCAGTGAACAGGTCCTAATGCGACTCTAAGCAAGTGACGAGTAAAACTCCGCAATAATCCCAGTCCGTAGAATCCCCAATTAACTACATGGCATCAGGAATCCACTTCTGTTCGTCATCTGGTATCTGTGAATGTCATTTGTTTAATGGGCTAAAAGCTGGTTCGCATCGACTGACGGGATTGTCGGCTCAAGCTCGCGAGGAGTCAGAGATCATTGCGGGGAACTAGCGCCTTAGCGCAAGTCTACAAACGCGAGGCATTGGCCTGTCCTCACTACCGCCCATGTGTGTTTCCGTTGAGTGTTCGCATGGCGGTACCGGATTGCTGACTTCACGATCTGCTCGCTGCAAATCCCCCCTTCACATACTGAGTTGCGTGCATAATTCTCGGTCGGGTCCAACACTCGTATCATTTGCTAACTAAGATCTACGGAAGGAAAAAAGACAGGGTAGGACTGGGAAGTTCGTCCTGCGAACGCCGGGCCCCCACGTCCTGGCATTGGCGTTTGTCGCGCCTATTCTTAAAAGGACTCCACCCCCGAGTGCTGTCAATCACGGAAGCGTTCAGATAACCGGGACATACCTTCTCCACATTATCCCGGAAGAACGGCCCCCGTGTTCGACTATTCCTAGTTCTGACCTCCTGATCCAGGTCGCCAGGTCAGTCATGTCAAGTCCTCGCGTCATCAACTTGGCCCTCCAGGAGATTTAACAATCGAAAGACATCGCGTCGGTGAAGCTTCCATGGGCCAATCCCCCGTGACGCTATGGTGCTGATACGCGGGTAGGAAGTCCCAGCATGCAACGTATGTGTTAAACTCCAGAGGGTAAGAACATCTGGGCTCGGCCATCTTCTGTCTCGAAGGTCAGAGTTGCGACGTTCTAACGGTTA"/>
                    <sequence id="seq_t12714" taxon="t127" totalcount="4" value="CGTTGAGAATTTTATGCCTACCTACATCCCGGAAGACTCGGAATGGAACGCCTGGTTTCTAGCGTTCATTCACATTCCACCGCAGTCAAGCCCAATCCCATTACGTTCAGGCCCGCTCAGTTGTCCAACTTTATGGGCCACTTCTCGGCTGTCTATACGTCGAAAATTACACCATCCAGCAATTATAACAGCAGGCGGGTAAGCAACCGCGTAGGGATCCTTCTATGCGTCACCACTCGGGCTGACACTATCCGACCAAATGTGTGCATGGGCGAAGAGGCAGTAATAACTAACGTCAAACAATGCCATAGGAGGAAAAACAGCCAATAACGCGCACGGGAACCTCGTGCAAGTCCGAACAGATTCGATACGCTTTGTGGATTAGGGTCAGCGTTGATTTTGAAAGTCTTTGATAATTTTGCTTCCTCCGGTCGAAACAATAACTGACAATCAGGGATTTGTGGTAGAGGGGGATCAGTTGGATCATGGGTCAGTCCCTTATAAAGTTTTAAAGACAAATATTTCTGGGCTTTTGAACAAATCATCGATATACTAACCCGGCATGAGGAGCGCGCATACTAATGGTCGGACGACCAGCCGCGATATGATGTGGGCAATCGGCAGATCTGGATCAGAATCGGGGCCAGACCCTTTGTGCTCCTTGAGAGGCGACTATGGGTCACGTTGCAGTATCCACTTTGTCGCGACCGCTCCTTCGGCGAATTCCCTGGAACCCTAGCGAGTAGGTCCTGCTTGCGTAGGCGACCATCATACCACTCAGGCGGCGGGGCTTAGTCGAGAGGTCTTTCGGAGAACCGGCCCTTCGTCAGGAAGCCTCCCGACGTCAGGCGCGGCGAAGTCCGCTCAACACGGGGGGTATGGGTTTGAAAGTGGGGAAGCTCCACCGCGTGAGATACTTTTCAGGAACTAGCTCTTAGTAACGTACTTGGTCGCAGCTTCAGACGAGCGTAGAATTCTAACTGATCTATCGCAAGCCACC"/>
                    <sequence id="seq_t12814" taxon="t128" totalcount="4" value="AAGTGCGTTCGTGTGAGCAACCTAACCAGCTATGTGGAAACAGGCTAACTCTGGTCATTTATGGCAGGCTTGTCCATTATACTACAAGACTAAACCTGCCGGGACATCAAGATTCACCAGTAAAAATTTGGGTAGTGCCAGCATCAAGAGCGAAGTTTCATGCCCCATCTGCCCCCTTGACTGTTCCACACAATTGACGTACTACCAAGCTACCTACCCCCAGCCTTCGGGCTGGACTGCTATACAATAATTAAGCCTACCGTGGTGTTTAACCGCCGTATTCGTCGTGAAAAAGTCTAGTAGGACACCGAAAATCAACTCAAACTTGCGTAAGTTAATGGACGAACGTTTCCCTGGTTCACGTTGACTTGTACGCAATGACCGTGAATAGTTGGAATATTCGCAAATGCGGGCGTCGGCAACAGGCTACTACAAGCGGTTGAAGAGCGTTCGTCTGAATTGACCCTCGAATTTCCGTTTCAGTACGCTTCTTACCCTGCCCGTCCCTAAGTAATTCGCTATGCAGTACATTGCGTAACTTGACGGAGGCAGATAAACTCGAGGCGTGACTCGGTAGGGCGATTGGCTCGGGATTAAGAAATTTGCTACTGCATACGGCCCCCGCCATGTTAACCATGTGTTCAACAATAGATCTGAGGGCCAATATTTAGGGGCACGTAGTGCGGGATTCATAGACCCTGTAAGTACGGGAAGCTCCTCATATCACTTCACTCGGATCCAGGGGGAGAGGCATGGCTTGCCAACGAGAGGCTTCGGCGGGAGCTTACTTATCGCATAAATCTTATATAATCAAACTTTCAAACCAATCGAGGTACTAAATGGAGCTGACCCCTAGCCTAGGGATCTTGGGTGCCACAATGCTCAAGAAATTCCAACGAAGCCCCCATTAGGCCCCGAAGGTGGTCGAGGCGGTTAGTACCTTATCAAAGCCAGTATTGTGCAAGCTAAGACTGATTGAGACTGCAAACTCGTACGTATC"/>
                    <sequence id="seq_t12914" taxon="t129" totalcount="4" value="AAGCCGCCTAAGTATTCCGAGGGCATGCCGGACCCCACCTTGACTTCTGGACGATTCTAGGTGTATCTCTTACCAGCTGTAGGGCAACGGTACGTTCGTAGCCATTACAACTGAAAAGAAGTACACCTAGCATCGCGTACATAGAACCTCACCGTCCATAATATGTATCTTGTGCCGAAAGTGGGTGTTAAACGGCCACTTTTTTTAAGGCCAATGTCGGCCGTTCTATACATACTGGCCCAAGAGTGCGCCTCCCGATCACGTTGTGTGTCTCTACCAACGGCTAGGAGTCACAAGGATGCACGTGTGTGAAGCCCTAGAATAGACAGCGGAATATACCAGGCTTCATCTCTTATACGGAGGTATTAGCCCCGAGGACTGTAAAGCTGAAGACGCCGCAAGGAGTTCCCCTGGGCACTCAAATAGGAATCCTCGTTTGTAATCTTTGGTGTAACAGCGCTGGTCGATATGCCACTTGCATGAATCAGTAGAGAATATGTGGGATGGTGGATTGAGTTCTACTCACGCGTAATGGTATGATTACTGGCGCCGGCCCCTAAACAAAGAGCCCATACCGAGAGATAAGTATCAAAGCACCAGATCAATCATACGACTTTTACACCAAAGAAAGGGAGCCGTAGTTAATGCGAGGCCATAGTCCACCCCCGCACCTCTGAGTGTCCTAATTCACCGGACAGGACGCCCGATAAGGCAGAGGGGTCTCAACACCACGATTGCTGATGAATGGACGGTTTCGCTACTGCGACCTAAGCCATAGCTCGGAACCCTCTTGTAGTTCGTCGTGGACAGTTTTTGACGAGGAAGAATTCCTGCGTCTCCGTTCAAGAGTACCTTCCCTGGACCCACTCTCTATTTCCCGCAGGCAAGGCGACCAGGCGTATTAATCCTCAAGCGTCCGGCTAGAGCTATAAAGATGCTGGGATCGGGCGACGTTAGGAATCGATGCGTGGAAATATTGTATTCTTATAAGCTTGGCCGA"/>
                    <sequence id="seq_t1380" taxon="t13" totalcount="4" value="GGATAACAGTTACCAACCGTCTCGCTGTGCCACATACGCTCCGGATCTTGATGCAGTCGGTTGTACCAGCCATTATACTAATGCTCTGCCCAAAGCTCTTCAAACCCGAGAGCGCCCTCAGTGCTACATTATTAGGGAGCTGAAGTGGCCCGAATATTGCACATTGAAACGAGCTCGCAGACAAGCGCGATGGGAGCCATAAAGCCTCATTTATGCACAGTCTCTAGGCATTCAATCATAGTCCCGAGCACGCAAGTGAATTCGCTGACAGCAGGGAAGTGTGTCGATCCGGGAGCGTTGGGCTGTTAGCATTGTATAACCTTCCAACACGGACAGAAGCGGCCGGACTGGAGATCGATTGTGGCTTTCAATACGAGATTGCATGATAGAGACCGCATTCAGCCGTGCCGAGTAACCAAGTTCAGTAGTTCCGGGCTTGTCAGGAGGGGAAGCCGCTGTCAGTATCACAAGTGCTGACCATGTTAGCTATGCTGAGTCGCTGGTAGCCCTCTATCCCTCGTGCCGAAGCGCCGGCCTACGGCCTGAGTGCAGGGTGCAGGTGTGGGTTAGCCCCGGTCAGTCGTTAAGGGATTCGGTTTCTCGAGCAGTAGATCGCCCAACATTGGCACAGAAGGTCTGTTACGTCGATCTCTGCTACGAATCGCTTTTAAATTTAGTTAAGAGTCTTTTGTGCTACCTTCGCTAGTGGGCCCATACCTGATTGCATCAGGGCCATTCGCCCATCCATTCGAAAATGCTGTCTCTTAGCACTCCGAAGTACTCATTGTGATCGTGCTGCGCAACAAGGTTATGGGGAAAGATCACGTTATTCCAAGATTAGGCACGGCGACGATCTACCCAGGCTCGGGCCTATTGTTAACCTCGAGTGGCGTCGCCGAAGCCAAAAGGCCTCGGGGGTGACTAAATCATTTATGGCATTTTAGTGAGAAGGGTGTGTCATCGCACGTTCACTGGTTTCTATACAGGACATGTTAGTATC"/>
                    <sequence id="seq_t13014" taxon="t130" totalcount="4" value="AAGGCCGCTGACTCTCCGCGACCATCTATTCATATATGACAAGTCGGAGGCTTTTCGTATCTATCAAGGAGATGACAAGTTGTGTATCACATTCCCTGTCTACGAGTTCTTAGTGGTGCATGATATCTGTGTGATCCCTTAGTACAAAACATACATACCTCGGCGAGTCCACGTTCGGGAGCTACTTGACTTTTTAGCTCAACGGGGCTAGCATGCAACGCTCATATCGAGCTTTAATGCAATACCAAAAATAAACGACCCGAAAATTAGCGAGTCATTACGTGTACTGCCCAAGGATGGCGCCCCTGTGGGCTCAACCGCCGGATTTTGGTCTATCCACGTTAGAGGCCACCCTGTCCCGCATGGAGATCAACTCTCTCTGGTGCTGACTATCTGCTAGTACTGTCCGATGAGAGAAAGGAGTATCACATTTTGGTAAAAATCGATGGAACAGTACCACTATGTAATTCGTGTCCGCCGGGTGACACCTGAGCAAGTGGACGTTAACAGCGTGCAGTATAAAGTAAGGTAGTCACACTTAAGATGGATTGCGTCGGTTCGGCATTCGTGAGCCAGCGTCGAGGTAGAAAATAATAGCGGTCTAAAGGACTTGCCACATTGTCCGCCCTGTGTGCAGAGTCACGTAGGGCGCGCGTAACTAGGCTACGTAAGGATTGGGAGACGTCTGCGTCCAATCGTTTGATGTAGCCTACCTGATTACGAGAGAATTGACTATCGCACCACTCGCCGGGTCGGCAAGCAGGCCAGGATCATCGACAGCGATCTTCACCTCGTCCCGGGCACCTGTCAACTCGGTCAACCGTAGAAGGTGCTAATACGATTGAACCTCAATAAGCGAACCCCCCGCATGTTCAGTGTGGCTAACGGATAGACGTGGGAGACTTAATCTCACAGGAGCTGGTAGACAGTGGAGAGCTACCTAGACTCGCCTGGAATGAACTGAGTTAATACTAACCGAATGGGACCTTGTGTCACTATA"/>
                    <sequence id="seq_t13118" taxon="t131" totalcount="4" value="ACCTATTTAAAGTCCCTGTACCACACATTCCAGCCGTGACCCGTCCACATTTAAGGCGTCTGAAATCCGGCGGCAAAAAAGGGGAGCCGGGCGATTGCAAGTCTTCCCGGCGCACTAGCTCTTGTCAATTCGCCGTCTTATGCAACCATCACTGCCCACGGAACATCCCGCAGGCAGATCGCTATCATCTGCCCGGCAGGATCATCTCGGCGCCACTCGAGGCGGCATGCCCATGGCAGGTACTAAGACGTTTTTCAGAGTGTCACTACTGTTGCGGTTTAGAGCAAGTCATTCTTCAACATTTGACCAACTCTCCGCGCGGGAGCAATCCGCCTAACATCACCCAAGGAGCTGTCCAAAGTAATTGCGCCTTTGAGCAGCATGTTATTGGCGATACCTTACAACTCGTGGTGAACTCTGAATGTAAATTTGCCGGAAATTTAGGAATTAAACTCAGCACTTACCACACATTGATCTAGCACAGGATCCGAGTCACGTGATGATATGCGGTCCTCTAACCGCTCTGCAGAAGTTGCCAACTGCCGCCGTGTTTATACAGCCGTGAAGGGGTTAACTGGACCCTTTACGGCCGTTTGGCCAGGGAGTTCGCACACGTGAACTGCGTCTGCTGCCAGGCGGACCACATACGTACCACTTGGTACTCGGCTCTGTCAATACGACGTCGAGCTATAAACACGCTTGCCAGTCTAAGATGGGGAACAAAATTCTAAGGTCCCCTGTTTTTCGAGATCTTGGGGATGCGAATACGCCGAACCAGATTCTAGGAACCTTCTGGGAGGGGACAAACGACAATCTAGACACAGGTATTCAGGGACGGAGCACGGTATTCATCAGATCTAAGGTCTATACGGGAACACGGGGAGGTCTTGCGTATATAATAAGCCTTTAGCCTTTCATTGGTTTGATCTCGTTGACGACCGCTCCCGTCGGGTAACAGGTCCGCAGTACACCAACACCAGAAAGTCCATCTGCTTCTGAT"/>
                    <sequence id="seq_t13216" taxon="t132" totalcount="4" value="TGTAGACCAACGATTAAACAAGATTCTACTGTGTTTAAGGGCAGGGATCAAATTCATGATAATCTACTCATTCATAGAAGATCGGCAAGTCCTTACGTCCAGCGGAGCAACTCAGCGAGTCGAGTTCAAGTACTACGCGCGTTTGTTCGGATCCGTCTAACGAACTATATGTTGCTTGATAGAACTAGTCCGCGGTTAGCGACAGCCCTCGATTTTAAAATACTACAGGTGCTTAATGCACAAAAACGCTCCTCAGCGTCCACAGCCGCGTAACCAGCTCGTCAAGATTGTCTCCGGCGTGCCCTTTGATTTGTGAGATAACTCTCGTGCATGCATGCCTTATGTTCGCGCCGGCACGCTGGCTTTCTAGTGGCGCCAAGAAGTTTGTTGCGACTCGTGATTTTGATTCCCTGTGACGCTGTTATGACAGCTGAACAAAGCTCGTTCGGCAGGGTAGTGAGGAGCCATTGAATACTAGGTACCTCATTGGACAGCAAAGCGTGAAAACTGATGACTGTAGATGAGTATATAACCCGGACGGCGTAGCCGCTCATCTGGGACTTTGGGTTTTTTAAAGGAAGCAAGCCGAACCCGGTTGTGCAATAGCGGTACAACTTATACCGCACCATGGTTGTCCTTTGGAATATGACTGTGCAATTAGACCGATGCATCTATTACTACATGACAATATCACTACGATTCGCGATCTAGCACGATTTGGTGCTGCAGCGGCTCTTTACCTATGTACGCCCTAAGTAGTGATGCAAGTACCAACGCTGTCTTCGTAGCTGCTGACGTCGGGGGAGCATCGAATTATGGAACTATTTCTATTCATGCGCCGTACCGCCGTGTAACTGCTGGCGGAAAACGGTCATACGTTAAAAGCACATCGGGTACGCGCACGGATAAGGTACACGAATGTTCATAGGGACACTGCAGCTGCTTTGAGGCTCGGACACGCAGACACATGTGATGTTTTCAGATATTGCGGGATCAAATT"/>
                    <sequence id="seq_t13314" taxon="t133" totalcount="4" value="ATCTCGCTAAACATTATCAACGCCAGTCAAATCCTGGGCGAAATAGGCTCAAGTCACGTTGGGCCCTACCTCGAGCCAGAGGGCAATTCGAGAGACACAACGTAGTCCAATCGTTCACGTTACATCCCGCTGTCCCGTTCACCGGAGAATCGTCACTGTGCTCTTCCATGCCTGCACTCTCGGGCGTTTGTCTAGTCCGCCGAGAATTAGCAAACCCGTCAAGTAAAGGAGGACAACAAAAGCTTGCTACAAGCACGTACCCCGATTCCACACGGCAAGTCTGGTTGGTTTACCACGCACGATCTTTTGGGACACAGTAATGTCCCACTCATGTAGTGTGGAATGAAGAGTCTTATACTGGTTGGTAGCTGCATTCGCACCGTGCAACTAGAAGACGCGCATTCGTCGTGGTGGTGCCGCGAATCAAGTTCACAGGTCTTCCTGACCGGCAATTCGGGCACCGTTCAATGGGTTATGGCTAAGATAGGATACACCCTCCGAAGCTACATCGGCGCTAACAGGGTGCATCCCCTTCGACCCCGGTGCACAAGCTGGCCAAGTAAATGCCCATATTCTGAAGCCGCGGTACTGGGGATTAAGGAGAAGGGTCTCGACTCTTGGCAATGTCACGATCCCCGTTACATACTTTGGGGTGTTGTTATGACGACGCCGATCTTACTGTTGCACGGCACTTTTATCCGGCGACGTCCCTCGACGAGGCGACATTTTCATCATTATCGCGACGTTCATGTTACGGTGCAAAAGCAAACCGTTTACCGTTATCGTCTCTCGAGCCGCAGCCCCGGTCCCACGCTGGGATTCTGTCGTCCTCTTCGTCCGCGTAGTCAGCAAATCCGTTACGCTCAAACGGCCAATGGTGGACGCAAGAGGTTATTGTTATTATGAGAATCGTCGGCCTCGAAAATAGCGGAAAAATTTGGACCGCAGGAGCGCTAGGATACGGGACGGCACATTGCTGACTGCTGAGATATCAGCCTCC"/>
                    <sequence id="seq_t13414" taxon="t134" totalcount="4" value="AGCATAAGACAGCCTAGTTGAGTTGGTATGGGCTGTAGTGTACGTCCACGGCAATACGCGATTTATGGGAATTTGTAAAAGGGTCTTGGGAGAAAGTCATGTGAGGACAGCATACCCTCCCATTAAACCGAGTCAGCGGTTTTAGGGGTTCCGTTTCAGCGAATTATTCTCCAAAACCTAAGTCCCTTCGTACTCCTTCGCCGAGAGGGAAACTGCGGGACTCAATATACTCCCCAGAACCGGCCCAGCCGAGGCGTACCTGGGCAGAACCTCTTCACACGGATCTCACCACGATGCCCCAGCACTTGATTCGCGCTTCCTGAGGCGTGGAAAACTCACCGGACGTACTATTCTATACGATCGCGCAACAGCCATAGTTGGAAACTCGATACCCACCTACGGTGCCACTGTGCGAGGGTTAGATAACGTGCCACATATAGGTGCATTCACAGGTCCTACTCCACTTAAGAGGTTTATCACCCGCATTGGGGGCTATGTTTCCGTCTGCCAAGGTGGTTCGAGCGAGTTATGTAGAGGCAAACAGGGTAGGATAAGCGTAAACAGGCACCTCGAAGAAGTCGTGCCGGTCAGCCGCTAGGCGCCAGTGGAACGATCAATAAGAAACACAGGGTTCGATAGCCTGATATCGCCGGTTATGTATTACTCCACCCTGGAACAAGATGACAGAGTCGCTCTCTGAAGCCCACCCACGAATGCGAAGTTCATGCGGCTAGAGCGTGCCCGCTCAAAGGAGTCCGACAGACTACTTTCTTTCTGTTGTCTCAACATCCTGTGGTTAGGTGCAGGCGGGTTACATGCGAGAGGCTTAATCTAAACTTTTTGACGAGCTGCTGTCGTGTAGGATAGCTTTATCGCATCAGTTGGGCGGAGACGGTCTGAATATCTCAGTCTCACATGCCCGAGTTACGTTCGCCGATGGCTAGTCCTGAACAATCGACATTATGTCTGTTGTACCTAGGCAACTTTCGGGCTAGGGAAT"/>
                    <sequence id="seq_t13514" taxon="t135" totalcount="4" value="CCATCCGAAGTGTGGCCATTCGGCCCTAACTAGAATTCCGTGCATTGTGGCCTAAGGGCTGTGAGGAAAAGAAAATGTCGTGTGCTGCACTCGCTACTTTCGTATATATCCCCTGAGGAGGACGCTGAGCGCTGCTCAGGCTCTTAGCCGTCTATGGCTCAGCATCAACCAATGGGTCGAGTGCGCATCAGGATGCGACGTCTCTTGGGTGAACAGGAGTCCTTAGTACACGTGCTTTTGCATACATGCGTGGTAGACACCTCAGTCTGAACTCTTCCCAGAGCCACAACTGGAGTAGCCGATACGGCGCGCCGCCCGTCTCCAGTTCTGTTCCACGGAAAGGACGGGTGTATGGGTTGCCTTAGGGGGTGCGTAAGCTACAGACTAGTCACTCTAAGTGTCTTCTAACTAGACCAACTTGGCATCCGGTTTCTTGCCCTCCTTTACCAAACATAGTCTTCGGATTCTTAGTATAGGAGTTTGGTGCCCTTCAACTGTGGGGCTCTAATGGTCCCAGAAAAACTTGCACAGAGTCCTTGTTAGGGCATTCTTGATACTCATGAATTGCAAAGTTATTAGCACTACTGTAACGGCCTCCCTCCCAGAAGTGGAAATTGCTCCTGAATCTTTTTCGGATACGACACGCAATAGTGCGCAAGGTCCCCACAGTTGCCTGGAACCGAGGTATTAGATCACCACGAGCGAATGCAAGGCGCACCCCCTAGGGCCTACCGGAAACCAGGTGAACCTGCGCACCAAGGAATCAATGTCACGGTCCGATACTCAGTCCGGCGCATACAAGTCGCGACGGAGTATATGGAGGCAACAGGTAGGAAAAAGGTGTCTATGTCCGGTCGGCGAACCCCAGCAACTGCACGGAACCCCCGACTCTTCAACAGAAACGGAAGGCCCCCGGGTGTACATCGATAGAGTACCTGTCTTTCATTGATACTGGCTATCTTGTGTGCAACCGACAGTAGGGTTACCGCAAGGTATTTCG"/>
                    <sequence id="seq_t13614" taxon="t136" totalcount="4" value="CTGCCAGAGCATCAGGTCACCGAACAGACAAGTGCGCATATAAGATGCGAACGGCCAGTACTTTTGATGCATAGCTTATGACATAATCCACCAAAGCGGCTGCCCTGTGGATGGTACAGTCTGCAACCAGAGGCCATGCCGGGAGTTCGCACATTCGGACTCGAAGGCTCTAGGCCTACCTCACCGAGGCCCCGGGCCACGAAGAAGCATTACTGTCGGGGTCAATATAACCAGTTTCGGTTGTCGAAAACCACGCAGGTAGCCCCTAAATGAAGCTGTGTGTGACACGGCAAGTTTGGAGGTCGTAGGGTCTAAAAAAAAATCGAACGAGTCCAGACAAGGGCCATACAGGTAACGGGAGAGACTGTGTAAATCTAACCAAGGCCTGGATGGCGGAGAAGCATCCCAGCAGGGTGCACCAGATGTCTATCTTAAGCTGTTGACGTAGAGTCCATCAATGTCTATCAAAGAGCATAGCGTCGCCTGATCGTATTGCTCCACCAACCCTCCGAAATACAAGATGGTAATGGGTAGGGAATTGACATGAAACGAGCCAAAGCGCCAGATCTTGTCAATCGGCGAATCGCTAGCCTCGGCCTCGGTCCCCTATGTAGACTATAGTCAGCAATCTGATGAAATGCCCTCCATCCTAGTCTAAGACCCGTTCCCTGGATGTTCGCCAGTCATTTTTAATTGGTACCAGGCTAATCTCTCAGCGTGAGTCGGTCCGGGCTGTTTACACGGCTGTCGTTACAAAATGAATCGAGAACATGGTACACTCGTGGTGGTGTGTTGATTAGAGTGTGCACTATACGCTTAATCGCAAATTGGAGATCCCGCGCCGCTAGAACTAGCCGGCCACATCGTTGACTAATGGCAGTTAGGGGCGGGGGCTGGCAGTCCCGGAAGCTGCAATAGCTAACCATGTGTACCAGGTGTCGCCCTGCTAAGGCGCATGGAGTACAGATTCCGTGTCTCGCGCACATCAATTGTTGTAGAA"/>
                    <sequence id="seq_t13714" taxon="t137" totalcount="4" value="CTATTACAGCAACGGATCTCAGGACTGACACGGGCCGATTGAAGATGGGAAAGGCCCCTCGTACTGGTGCATGCTTGGTGCCGTGCGCAACTAACTCGGCCCGCGCGCGGATGGAACATTCTGCCAATACAGCTCTTCACGTCATTTCACCCATTCAGACTCGTCTGCTGGAGTCCAACTTCACAGATGGCCTACGCCTGGAGGCTTACTTCATTTCGCAGACTATATGACGATTATTAGTTTCGGTCAACAATGAAGGTCTCGGCTAGGAGCCGCAGGCTGCACCACGATCGGCCGATAGGCCCGCGGCTCTTAAAGCTCATTAACCTAGTCCAGGGACGGGCTATATCGGAAATAGGAGATCCTCTGACTAAGATACCATTACTTGTTTAACTGTTTAGCGTTCCATCAATATGCAACAGCTGGCCGTCTCAGGTGGTAGAATTAGAGGACATCAACGACCTGGCAAAAGTACGGCGTCGACGGATAGGCTTTCTCCACGGAACGCCCGTAAGACAAAATGGTAAAGTAACAGGCAGGGAGCTGGCCGAACCCTATGGGAACAATGCTGCCAGACCACGAATCGCTAGGAGGGGTGCCCGTCCCGTATGTACCTTAGACTGGGCACTATACTTAAGTTCGCACGATAGTACATCTCGGTCATAAACCTGGATGTTTGCCACGAACTTTTGATACGATATACACAAACCCGTGAGCACGATTCGCTGGAGTCTGTATGTACGGCTGGGGCCTCAAAGAGTACCGAGCAACCCTAGGCTTTGTAATCGAGGATTGATTGGAGTGCGGGCCATGCGGTAAATCCCAGATGCGATGTCCGTAGCCGCTGGCCCTAATAGGCCTTGTCGCTGTTTCATAGGCATGAGGGGCGAAGGGGGTAACTCCCCAGATCTGTACCATCTATGCATGTCCATCATCTCTCTGCCCTCGAGGTGCACGCGCGCATTGTGTCCTTGTCCAATCCTTCAGAAATCATTTAGAA"/>
                    <sequence id="seq_t13814" taxon="t138" totalcount="4" value="TACTCTCGATAAACGCTGGAAATTTCGAGCCTCCTGGGGCCTGCCCTATACTTTTCGTGTGAGAGTGGGTAATACACGACAATTTACTACCTAGCCAGACCTCTAATCAGCATTGAGCAGCCTCGATCTATATAGTCCTTCGGTGTCCAAGGAGGTCAGGTTTAAGAACAGTGCTTGGGAATATGAAATGCATGTGAGTGTCTCCCCACAGGCAGATGCCCCATAATTTGGTATTACTGGTATTCAACATTTTACGTGGGCAACAAAGGACGGACGCGCATCCGTTGCGAACCTGGAAAAATGGCTAACGGATTGAAGAAAAAACATAAAATCCCAATGAGTGGAACGTGCCAGTTGCTGTCTTTTGTTTGGGCCTCCCAACCTTCTAGCTTCGCTTTTTTGGTTAACCCAAATTACTTTTGACCGCTTCGGAGACCTACAAAGGAACTGCTCTTAGACCTCACTGTCAAACATCTGAGTCCTCAGATCTCACATCCTAATCCTCAAAAGCTCATTCCCCACGCATTAGCCACGAGCAATAGCTAGTGCAACAGCAGACCTGGCGCATAAACCCTCCTTCCGGTGAAAGTGGGTACACTAGCGCGGAACAACCAGAGGTCCGACCTTTTTTCAGCCTTCATACTAAAAATAACCTGAGAGAGCACATCTTGAACTAAATAATTTTTCGCACATGCGCCCTACTCGGACTCAAAGGGTGGCCTCGCTACTCCCGTTTCCCCACTGTGTGGGGCAAAGCGTTATTGCGAAGACCGTCCGGCAGCATTAATCTCTCCTACAATCAACCCATCGATCTTCTGTAGTGGAACCCCGATTCATAAATCGGTAGAGAACCTCGCCGAGTCATACTGTGGAACCTTGTGCCCTTGAAGCGTTCTCGACCGACTCCGGACTAAGAAGAGGTGGAGTAGCAGTGCAATTCCGTATCACCGATGCATTTGATCTAGTGCTCAACAACAGACCTAACTATCAGGCTACTCTA"/>
                    <sequence id="seq_t13914" taxon="t139" totalcount="4" value="GGCATAACACACCCTAGTTGGGTTGGTGCAGGCTGTAGCGTACGGCCAAGGCACTACGTGAGATAGGTTATTATTCAAAAGACCCAAGGAAGAGGGTTATGATAGGTCGGCCCAACCATAGATTATACCCAGGCAGCGGTTCAATGTCTTCCGCTGAAGGGAGTATTTCTCCAACCACTATGCCCCTTCTTACTCGTTGGACGAGAAGTAGGCTGTGTGTCACAGATGACTCGCCAGAACCGGGCGACCCGAGGCTTTCTTTGGCCGAAGCCCGTCACAGGGGTCTCAGGATAATTCCCCAGAACTTCATTCGCGTTGCCTTAAAGGAAGTCAACTCTGGGAGCGGACTATTCTATTGGGTCTCGGTACATGACAAGTTAGTAACTCTTTACCCTCCTGCTATGTCACTCTGTGAGTCTTAGATAATAAGCAAGATATAGGTTCATCCTCAGAATCTACCGCATTCAGGGGGTTTAGCCACTGGATACGGAACTATGGTTCCTTCAGCCACTGGGGACCATGCCAGTTGCTCAGAGTAAAAGTGAGTAGGAGCATCGTAAATACGCAGCACTAACTTGTCGTGCCGGTCAGCAGGAATTTGCGCTTGGAACGACCTATAAGAAACATGGTATCCGATCCCGCGATATCGCACCTTTTGTTACACCGGACCGTGTAACAAGTTGAGCGAGATCCAATCTGCAGCCTCCTAACGAGTGCGAAGTGAATTCGGCGAACTCCGTATTGCGGAGAGGGATACGACACAGTCAATTGGTTCCCTCTTCTCATCTAGATCCGTTTACGAGCAAGGGAAGTACATCCGAGCAGCGTAATCGAAACTTTTTGACCCGTGCATATCGTGTACGCTAGATTCGTCGCTTCAGTTTGTCTGAAACGGGGTCAAAATAGACGTCTTAAACGGACGAGTTAAGGTCGCCGATGTGTGGTCATAAACATGCGATTTTATGTCTGCGGTACCTAGACAATTTCCGGGCTAAGAAAT"/>
                    <sequence id="seq_t1490" taxon="t14" totalcount="4" value="CGGCTAAGAATGCCCTGAGCGCGCTCGAGGTATATACCCCGGGTTCACGGCTGGTCCGGCTCTATGAGATAGGCGTAAAATTTATGACTGCGATTATTCCTGACTTTTTGCACCTTGATCTTAGACGGACGGTGATTTGGCCTCTTGCGTCCTTGCGCGACGACAGGCACAATCAACGGTGGACGGGTCATCATCACAGCTCCTTAGTCTATCCAGCCGGCTCCAATACTGGTGTAGAGGATGACACGATTCCAACGGGTCAGTGCCTGAAGCCTGCCCCGTGGATCGCTTGGTCAAAAGCTTCGCACCGATGACTAAGCCGCATTGTACGATTGTTGTCCTCTCTGGAGGCATATTATGGAGAACTGTTGCTTTCAATCTTGTTATGTTCGTCGATGAGCTCGCTGAGCGCATAGGTGTCACCGGGGGACCAGCGGAATCACGTGACACACCGGATTTAACTGTTTTACGTGAACGCTGAGGTAGGCTCCTCCCCGGAAGTACCTCAGGAATCGAATTGTTCCTGTAGAAAATGCTGGCTACGCTTATTAGGATATTAACTTAGCTTGTTCATATCGGCAATCGCTCGATCATCGACCTACGACCGGCTTCTTATGTCGCTTTACATGTGAGGAATGCGGCATATAGTTGTTGGTGTAGTCCGCCTACCTGTGGCCGGATTCTGGCGAACGTGACCGCTGAAGTCGCGTCATCGAGGCACTGGGTTCATCATTAACTTAAATTCCGAGCTGAGCCGTACTTATCGTTGTGACCGCGGTGATGAACGTTCATCTAAATTTGTAGCAATTGAATTATTTTCAGACTACCATCATCCACCATCCGCTACCGCATGTACATCGCACAACAGGACATCTTTCGCGGGCTAATCTGCAGGAGACAGCTCTGATTTACACGTCAGTCCACCGAAGTGCGACGATCTTTCACTTAGCAAGGGCAAAGTAGTGTATAGACAACAGAAGCTAACGAGGTTGGTCCTGCG"/>
                    <sequence id="seq_t14014" taxon="t140" totalcount="4" value="GTACAGCCCTTTCTTCTGCGTCAAACCGACTTAGCCTGAAGAACATCAGCTAGTATCAACACACGGATAAATGATGAGTTAAACTAGTTCCCACCCCCCAGGACACTCAAAGTATACTAGTAGAATATAATAGACACACGTCCACCGTTTTCTTATCGCTTGTGTCCTCGCCACTAGACATCACCTAGTAAAAAACCGTTAAGCACATCGCGGTCCCAAGATTGGAAAAATCCCCCGGACACCAACGAACAAGCGGCGCACCTCCCTACTGAATTAGTTGAGTCGAACATATCACCGGTGAAGGTCTTCCAAGCCCTGGTACTTCCCGAACAGCCTTCTCTCCAGTTTTTGATCAGCCCGCCCATAGCCAATTCGTAACCCTTACTATATGTGTGGAGCCTTGCGATCGTCTGACTCGTTGAATCATGTGTATTTAAGCTCGACTTTCGCACAGACCAAGTACTCGGCTTATACCCGGGTGGAAAAATCGATAAGGATCTTTAGAGAGTCGCAAACGGTACTATGTACCCAAGGTGCAAACGCCTGCCTATTAAGACGCTTCCTGATCATTGACCGCGCCATTACCTTCTCTTATAGCGATTACTGGAGAGAAGTCAACGTAATGAAGGGCTGACTATAAAAGCGTCAGAGATAGTGCCGGGTCGTCGTGGGGCAAGCAAGTTGTAATGCCGCCGATGATGAGCTTGTCAAGTAGGCTGCCGCTCAAATAGAGTGTGGTCACGGAGCCCACGGGGAACAGTCACCTCCTAGGAGACGTGCGCCCTATGAGTCATAATGCGCCAACAAGGACTCCAAAGGCGTTCTAGACAAGGTCGCGTAACAGTGGACCATCCCGGCCATAACTGTAGCGAGGAGAACTAGTATCATATACCGTCTTCGTCTTATTTTTTCTCTACAAGTTCTCAGATCAGGCATAAGGCTTACGTGTGTGGCATCACCGCGGCACCAGAAGTACTAACTCGGCAGTCTGGACTTGTAC"/>
                    <sequence id="seq_t14118" taxon="t141" totalcount="4" value="ATATCATAGATGTCGCTAGTGGGATCATTTAGCAAAGTAACCGGGGATGCCCAAATCTCGTGTATCTTTCAATCCCGTGGAATGGCAAATCTCTATTACACATACCCGTACAGTTAACAAGTTCTCAAGGGATGCTTAGCAAGTGACGAATGCAACTTTACGTTAGTCCCAATCCCAATACTCCAGAATTTGCTCCATGGCATCAGGAATCCACTAGTCGTCCTCCACGGTCAGCTGTGCCTTCCAACAGTTCAATGGGCGCAATGCTGGTGCGCATTGACTAACGCGGATGTTTGCACAAGTTCGCAAGGAGTACCTGATCATTACGTGTTAGTAGGGTCTTCTCGGAAATCTACCAACGTGAGTCTTTGACTTCCCCTCATTAAGGATGATGAGTGTTTCCGTAGAGTACTCGTATGGCGGTACCGGAATACTAACTATATGATCTGTACGGTTCAAATCTCGCCTTCATAAACTAAGTTAGGTGCATAATTCTCGGTCGGGTTCAACAGTCGTACCACTTACTAACTAAGAGATACGTACGGTAACACAATACAGTCGAAATGAGAAATACGCTCACCGAACGACGGCGCCCCCCCGCCTCGCTTGACTGTCTGTCGCGCCTATTCTTACTAGTACTCATTCCAGGACTGCTGCCAAGCACGGACGCTTCCGGTTAGCCGGGACATACCTGTGCGACATTTTCCTCAAAGATAGGCCCTCGTGTAAGAATATCCCTATTTCTCACCTCCAGATCCAGATATTCAGGTGACTCCAGGGAAGTCCTCGCGTCTTCAATTGCTGCCTACAGTATATTTAGAAATCAAAGGACTTCTCTTCGGTGAAGCTTCTTTGGACCAAACGCCCGTGACGCTATCGGTCGGATACGCGGTTACCAAACCAGAGAATGAAACGTACCTGTCGACGTCCATTGGGTATGGATACGTAGGCCCGGCCATCTTCTGCTACGAAAGTCAAAGTGTGGGGCTTCTAACGGTTA"/>
                    <sequence id="seq_t14215" taxon="t142" totalcount="4" value="GTGTCAAATCGGCCAAAGCCCATAGAGAGTTCTGTGGCCGGGTCTCGTTCATTCGACGTATTTCACCCACACTCTTTGCTCCCAGGTCACGAAGTCGTGTGTTCATTGGGGAAGCAGTCAGCGCTTCTCTAGGACGGGGTCTCAAGCGTGCAAATAAGGACTATTCATCCAAGCTCGAGGCGCCAGGGACGATGCGCGGAGGGTCATCGGTTCGGAGGAGGTCTAGTTATTTTCTGTTAGGGTTTCTCAATCCCAGCTCCTGAGCAGGTAAAATCCTGGTGTCAAGGCTCTGCTGATCCGGGTGAGTGTAGACTCTTATAGGCGGACAGATCGATAATTGTCGTTTGCCTCTCACCAAACGACGTTTGTTGACTCATAACTGCACCCGAGAGTGCGCGCGAGCTTTTAGTAGCGCAACGTAATTTGCCGGGTCCCTTTTTCTTTACGACCTTAGCTGCAACACAACAAAAAGTACAAATCCGGTCGATCAAACTCACCCACCTTATCGCTAGTGTACGCATAACTCGAGATGCGGCTGAGGACGCGGCCAAAGAGACCGGGCACTCGCCGCTCCGCGAGAACTTAACTTGCCCCGACCTCTCACCCACAGGGCTGACACACGCTCATGATTTGTGATTTATATGAGCCCCCTAGTACTTCGATAGAACCAACGTTGTCGCGCTGGATTACATTGTACGAAGTTTATTAACTTGACCAAAAACGAGCTACAACCAGTTTTTTCGCTGCGTGCCAGACGAAGGCTTACCAAGCAATGTTCCTGGATTTTAAGCAGAGACGAACATCAATCGGCCTGGGGGTATTTGACGTGAGATTTCCGGGGCCAGCAATTGCAAGCATCCACACCGTGGAATTAGCCCCGTATAGAGGGAAGAGAAGTGATCGGTGACGTGGCTGTCATACAAGGGTACAACGAGGGGTCGAATGGCTGTTTTGGGTTCGAGAAATAGGAATAATTGCCCTTAGCCATTAAAGCCTGCAG"/>
                    <sequence id="seq_t14314" taxon="t143" totalcount="4" value="GTTCGAGCAGTTGGCTTCAATGCCCAACACGTAAACGTCACACATGGACTTGTCGTATTTCCCCTTGTGAAGCGTTGGGTCCCTGTCTGCCCGATACCATAGGCGGTGTGTACCTACAAGGCGCAGAAACTTCTCGTTCTCATCTCGACTGTTCAGACGCAGAATGTCGCGCCCTACAACAACTTTACGTGAGGACCCGTACGTAGATAAGTGGCGATCGTTCGCTGTGTGAACTCGACCGGTGATTTTTTTCTACCTATTGCTTTCTTCGTAACAGATAACGAGAAAAGTATCGCCGAACGTTTGCTGGCGAGGCTAGCCAAACAATAACGCACTCAGGAGCGGAAGACGTGCACCATCACACTCGCTATGCCCCGCGGGCATCCGGCGGGTTACAGTTTAAACGGCATTAATTCATTGACACCGTAGAGTTGAACGAATCATGGCGGTTCAGTGGTCCGCGCCCAGGAGGGCACACTTTCAACTTGGCAAGACACGTTTGGCCAATTTAAAAACGACTAGAATGCAGCGGTTGACAGTCGCTGTCATTTCCATCGGAAGCAAGTAGAACGAGCCTACGACGGGGACTTTTAGCTACACCTATTATCAGACGCCGAGCGGAGCACTTGTACCAGCACCAGATTCACCAATTTTGTAGCTACTCAGTACCTACCCTTTTTAACGGATACGTCTGGAGTGTGCCTACACACATAGACAGATTAATCAGCTGGATTTATGGCAGGGCGGATTTGGCGCTTTTAGCGAGAGTCTTTCGCATTTCGCTGGGGCACTTCTCCGGAACGGTGGGCGGAGAACTCGGCCGACGTGTTGTAGATTATCTACCTCCTGTGTGGTGAAAGCCCCCCTATGCAGGCCTAAGGTCATGAAAAGCCGTCAGCCTTTAGAAATACAAAGCGTTTCCGCGTACAGCGCGTTGCAACCTCCATTGTCCGTGGCTTTGCGCTTGTAGAAAGGGGCCACTGATACTCGACCGGTCTTC"/>
                    <sequence id="seq_t14414" taxon="t144" totalcount="4" value="CTTCTCGTACTACGCCGAGCGGGGTCAAAGCAGCCGTCCCGGGCTCAGCACTCTACCGCTACTATCAGATAGAGGCATAGTTGGAAGCGGCTACTCGTGCCTGTGTTACCCACTATGAAGTACGGTGCGCCCTAATTTGGCGGGTAGCGTACTTGCGCGTCAAGAGTCATCAGCGCTTCTGGCGGGCCAACCATTCTTCGTACCTGGCCTCCCCCTCCCTCTATAATTCCGGTCGTGATGCAGACTCGAATGCGGCTGCACTGGGACTGGCCCCTGCAAATTGGATCGGTTAGAGTAAAGATTCGTAGTGATGGCCCCTGTCGTTTCTTGATTAAGTGGCCTCCACGGGGGCCTAGTATACATAAGCGTTTCTTTCACTGCGGTTCAGAATTTCATCCAATTCGTAGACTCCTCACGAGTCACCGCCGGTCCATCCGAATTACGCGAGACACCGTCTCGTGTACCTTTACGGTACCGCTGAAATCGGCTTTTCCCCGGGAGACGCGCGTGAAACGAGTCCACCCTGTACACAACTCAGGATACGCCGGTCAGAAAATTTACTGATCGCAAACATGTTGGAGAACGCATGCTGAAGTAAGTACGGCCGATTCGCCGTACTGCGAGTTATGTTAAAGATACGACATATAGTCGTTCGTCTAATCCACCAACCTGAGTATGGTTTATGACGTGCATGCCATCAATTGGCCATTGCGCGAAGCACTGGCGTCGTAATTAGTAAATTGCCCGAGGTTCGACCAACCTACCCGTGGACTCGCTGCCATGTACGTCCATTTGGCCGCGTAGCCAAAAATTTGATTTCATGCCACCACCGGCAACCATCCCGTCCCGTAAGTACCGAGAACATCAGCACAGCGTTAGTGCGATACCCATGACGTTGAAGTCTTGAGACAGACGGAAGTCTGGTAATGAGAGACCATCGCTTAGTTAGCAAGGGAAAAGGTACGTCAACACAGCTGCGGGCAGTTCAGTTCGATCTGAA"/>
                    <sequence id="seq_t14514" taxon="t145" totalcount="4" value="ATCCCCTAGTCCGCTTAGGGAGCACGAGCAGGCGAGAGGGGAGTAGCAAAACGACTTGTTTAAAGTTTGGAACAAAACTATGATAGACACCAAATGCAAGGTTAATCAGGAAAGGCGAGTGCAGGATCAGAGTCAGTAATGGTCCCAATTCCACGGTTACGAGTCTAAAAAGCGGGCTAACGGGGGTGGTCATTGTCCCTGCCGACGCGAAGAACCCGCAGGGTAACATCGGTGACCACGTTACCTTGAGGAAGAGCAAGTAAGGAAGTCCACGACGGAGTGCATGGAGATCGTTGAAGCAGGCTCATATGCACTCCACTACCCTCGTAAGCTAGAGCCGTGTAAGGACCACAACTGGTCTCTGTTCCAACCAGCCGCTGGAATGTGTGTAAGGGTGAGGCGACTAGCACACCCGGCCGTGTTACCGTTGAACGTGCCGCGCGTCATAGCATCCGGATCACAAGGTGCGGGTGTATGCGCAGCCCAATGCTCCAATGGACAGCTCTTGGAAGCGGCTTTAAGTTGGCACATAACACCCTTGTGACTTAGCGACCGGATGTTTCCCTTTCACAAATTGCTAGCGGTATTGGACGTTGATCATCGCCGCAGGGGGCCATTAGACTCATTTTCGTTTACTCCTAGGCGCGCGCTGGCCGCGTTAGTCAACGGGCTCCGAGACAAGGCTCAGGAACGCCCTCGACGGTCTACCTAGCGGCCCACCAGCAAACAGCCACAATGCGCTTGGGTCGTGGATGGAAAGGAAATGTAATAGCTCCTTCCTGCCGTAGGCGGGCGAGGTCGCTCATGACGCTGTTAAGCGGAATCGCGGCTCGATCACCTATGTAGGTATTTGTACCTAAAGTCCTGTCGCACGGTAATCTTAAATCACGTTAGGGTGTAGCGACAACATTCCCAATTAGCAAGGTCTCGCCTCAACGCGCTATGAGGTCGCGTAATAATACCCGGTCAACTGTCTTCCAGACTCAGTTTCGAGGCACTT"/>
                    <sequence id="seq_t14614" taxon="t146" totalcount="4" value="AGCGAGAGCCACGGCTTCGGGACGGGCTAGCATCAGGAACTCAGTTGTTCTTAGGACACGACTTCATTGTAGGGTATAGGACCGTACTAGGCAACATCATGCGTGGGGGGGCAGTTGGTATTTGGTTCCCATCGACTCAGCGGTCACACCCGGGATTCCGGCTGTCCGGAGTAAAAACCCAGGAGTTTGCGGTTAAAGCATGTTAGGAGATTTGCACCGCGTTTGTGGCTTCAAATGTGAAGAGGTCTTTATGCTTTGAAAGCACGTCCGAACGGGAGTATCGCTAACAATTGTTACCTCTGGAGCCCAGGGTAATAATACTCGGTCAGACGATACGTAGGATCCTACGCGGCATTTAGGATGTGTACAGCGAACATAAGGATTTCTGCTCCCTTTTCCAATTGTACGTTGACACGTACTGCTACGGGCTCAAAAGATAGGGCTATATTACATGATATAAACTCGCTCTTCCCAACTAAAGGTCAGTAAGATTTGGGTTATAGTGGAGTTAGAAGAGGTTGTAGTCACTTAGCAATACACTGAAATTGCATGAAGCGGGAGACTGAATCCGGCTCAAATACCGAGGTATTCGCTCTCGCCCTCGCAGGGAGCAGGAGTAATAAAAACTAAGCAATAAGCGTAGTCGTCAGTACGCCCCCGACAAACTGAGTGGCCGTTGCTCTTCACCTATAATTAAGTGTATCACAAGACCTGCGAACGTGGCCAGCGACGCTACACCTTGCTAAGCAACCCAGCTCGCAACTCAGGTGGACAGTTCAGGTATTACTACAGCGTGCGGAACCATCTACTACCCACTCGTCTGCCACGGAGAAATCCCCCTGTAACCCTAACCTCGCTCTGCAGCTTTACAGAGCGACCGCCATGCTGTGAAACATTTCCGTCCGGGAATCGCACCCCTCAAGTCGCGGAATGCGGTGACCGGAGCTCGTCCTGCTTAGCCAGCGTTAAACGATTCAACTTGGGCCGCACTACTTTTGAA"/>
                    <sequence id="seq_t14714" taxon="t147" totalcount="4" value="GCTTACGGAATTTTCGTCAGGGTAACGTTACTAGACTTCAGACTATCTGTCCCGCCGCCCAAACGTATACAGGCGTCGTAACAAAACTAACGCTACACAAGTCTACTCAGACGCAATAGAAGAAAAATATTCAACGTACATGGTAAGATACAGTACACTAAGCATAATTGCTACCACAACCCGCGAAGTTATACACCTCTTACATCAGTGAAGAAAGATGAGGGGCTAATCAACCAGCATAGAAGGCAATCACCCCCGGACCTCCCGCATCAATAACATGAATTAACCTTCAGACAGTTCGCGACCCTGCTAGCCCTGTTTTTGCCGTGAGATCCTCCGCATCAGAGTAAGGGATTGCCGACGGTCCCTAATGTGTCAAGGATATGCGGTTTATAGCACCTGTGGGACCTGGTCGTCGTAGCATCCTCATTAGGTAAACGCGACGTACTCCCGGAACAGGTGCTCCGCTAGTTATGAGGTCAGGATTTTTAGAAAAACCCTTATCCTGGCTAAGAGAGGTAATGCTATTCGATTTCATGACCCGTCCATTTGCAAGAGCTAATTATCCTTATCGTATGCGATTACTTCCGGAAGACAGACGTCCTGAGGACAATTAAGATCAATCTGTGGGCACCCATGTCAGAGACGCAGCAAGGGTCAATGCGGTGTGTCCGACGTGTATTGGGATCGAGCGTAAGCCACTTTTTTCTTTAAGGCCCCGACACGATTGGGGTGTGCCATCTGCACTTGCGCGGCAAAATTATACCATCGCTTACCTTCGGCTTGTCTGTTTTAAACCGCTACTCAGGAACCCTAATGCGTCGCCGAAACGGGGGCGTCACAGTCAATCATGAAGACTGGCACAGTGTGGGACCGAACTTTTGAACTCGACCCTTCAGTTATACAGCGTCACACTGCTGTCTAGATTTCATAGATCTGGCACAGGTAAGCGGCTGCGCCACGGAACCCTTATTAATTAAACGGAAGTCCCACATTAGGC"/>
                    <sequence id="seq_t14814" taxon="t148" totalcount="4" value="CTTCGTTGACACTTGACCTCACCACTAAGTCACCGAGAGTTCTGACACTAGGAGGTATAGACGACGTGACAGGTCGCATGATTTAAGGCGGGAAGCATGCCTACCGCCTGTGTAGGAGCATAGACATTTGTGCACGGCCTCCGAGAGTCATTTAGCAATCGGGCAACGGGACTCGAATAACATGTGATAGACCCTCGACGTGCCATGTGCCTCGAAGTCTTGAACCAAGCGGTCCGACTAGTGCTATGAACCATGCACTGTGTCGCAATCTAGTGTTGCCGGGCCACTGTGTTCGCCAAGTCTTTCGATTCAGGTTCCCGCCGCGTAAATGGTGAGTCGCTACAATGCCTTGTAGCATAGCCGAGCCTCCCATATCCCTATGGTTCCAGCGTGATGTATTAGGTTTAAGTCAAGGTTGCTTGTTAGCCAGCTCATTGCAGATGTGCTTGCATGCTACAAACGCTTCACCGCCTAAGGAGTGGGAGGCCCCGCGTACTCAGCGAGCTCCGTGGCGAAAATGCCGGGCGTGAAGCTGGAGAATAGTCTCAGGAATGAACGCACGAGCGTAACTGAACTCTTTTCCCACCGGCGCTGTTTTCCGGGATCCGGTATCTTATCCACTTTGGACGACCAACGGTGGGCACCGTCAAGCTCGGTAGCTGATACGATGCTACGGCAGACTCGCAACCGATCCAGGGGATGCATCCTGCCGATTTTGTGTCAGTCATCGCCCTCTGGCGACCGGTAGACTGATTCGTCCGCCCGACCCTTTGTGGAAGTTGGCCGCTAGGAAGTCCCGACGAAGCCGAGCTTCCGGCCCGTACGTTGAGGTGCGTCCAACACCAAACCGCCGTTAAAGAACGTGCGGGTGTCGTGCAACCAATAGATCTTGCCGCACAACCTATGTATCACAATAATTTGTAGTTTTTATATACTTGGTTCGGTAAGGCTGAGATGGTCTTCTTCTATGAGTGGCACTCTTCACCCGCGGTTGTGCGGG"/>
                    <sequence id="seq_t14914" taxon="t149" totalcount="4" value="TTAGGGAGAGTGACTTCCTAGCAGGCAGACTCGGAATGAAAATGACTTAGTTAATGACATGAGCCCAGGGCAAAAGATTAGAACACCCTTCGTATACTGCGGATCTACGAACCATAGTCCTAGAGACCTTTTCCTGTCCTCGCAAGGCCAGTTGGTTCATTGACCCACACGAGAAACATCCGTGCCTATCGGTTCCTAACGCCCAGATCACTCGATGCTCGACGTGTCACGAAAAGGAGTCCGTCAGGCGTACGTAATTATAGGGCACACGCAGCGTAGGGAGACTAAGAAGAAGGTTACGTCGGACCCCTTTACTCCCCCTGACGGGTGCCGCTTTCATGATCCCAGTGTCTTGACCTCGCGTGTGCGAGGCGAGCAAGACTCCTATCGCCGTCTACTTTAAATTCAATCGCGGGCGCGCGGTTGACACGAGGGGATCTAACCGTAGAGCTCATTGCACTGATCAGGCGACGAGATTTCGGTATTATCTACGATGTAGTCTTATGATGCCCATCCAACGGGTCTGAAGTCGCGTCCCATGAACGCCCCACGCGCGGATCATTCATGGTGTTTATATAGGTGTTAACGACAGCTGCATTTTAGAGTTCACTACCTATCCTATAAGTGCTTACTGGGGTTACGTCGTAAACACGCGTATTGCCTCGATAGTGTCCAGTTGAATCGGGGCCATTCAACGGAACGACGGACCCGCAAGGGTGGACTCGTGCTAGCGACTGGTGACCTACTAGGGATTTGGAAGGTATAACCGCTTAAGTAAGGAGCGTGCCCTTAGGGCGGCGGCGGACTTGCGTTGCCCAACCCGTGGCACGCGGTTTTGAACACTCCTTTAGCGCAACCCGCGGGTGCAAGGCAAAGTGGGATAAACTTCATGGACAGTGGCAAACACTTGTCCGCTGCGCTTCCGAATCCTTGGGCCGACGAATTCGTCGTATAAGGCGTCCTGTGACCGACGTCTGGAATGGTTTGATAGATTGGGGGA"/>
                    <sequence id="seq_t1580" taxon="t15" totalcount="4" value="AGCTGGTACCACTGCTTGGGAGCGGTTCAGCAACCCAAAGTGAGGCTTTCTACGGATAACACATTTTTTTAGGGTATCGATTCGTACAATGCGTCGGTTTTCGGGTGCGATCATTTGGTAAGTGGGTCCCATCGATGCAGCGAGCGCTACCGGTTCTCCGACGTTGCAAAATCTAATTCCAGGAGTAGGTAGTTAAGGCTAGTTACGATGCTTGCATCGGGGAAGGGCCTACATATATTTACAAGACTGCAGGCTTGGAGTGTGAGTACGCATTTGAGTAGGGCTCACACATTATAGATCGGGAGCTAAGGGGGGTGTTCAACGGTCAGTCGTGACAAAAAAGCCTAACACGCATGAAGGTCGTGTATAGATACCATGGTCTATTCTGTTTGCATATCCACTAGAATGCTTCCACGGCCTAATACGAGCTCACGTGGTAGGGGCCTTTTAAATGAACTCATCTCGGAGTTAGCAACTAAAAAGAAGTACTATCAGACTTACATTGGAGCGAGACGAACGTGACGTCGTGTTCATTTACCCTCATATTACACGAGGCAACGAGCATAGTCATGTTGACATTTCGGGCGGTCATGTATGGCCCTTGCAATTAGCGTAAGTATTTACGCCATTCCAAGACGCGTAATGATAAGTACATACCAGACGGAATGACGCGACGTTTACATTCGCGTAAATTGAATGAGATCCCACTCCCGGCGGCAGTGGCCGGTGACGATAAAGCCTGAGAAGCAACTCTGTCCGCGACACAGGTGGTCAGTTCGGTTAGCGCTACCTCCGACGGAAGGAGCTGCTATCCAGGCGTCTTAGCGGGAGTAAATCCGCCATCCCCCTCACGTCCCACTGGATCTGTACAGCGGGACCGCTGTGTGGTGATACATTTCCGTGCGTCAATGGGACCCCTAAAATGCCTGGAGGCAATGACCAGACACCGCCCCGATCAGAGAGCGTAACAGGCTCCGTCTTGTTGACTACGAATATTTCA"/>
                    <sequence id="seq_t15014" taxon="t150" totalcount="4" value="TACCCGCGTTTACAACCATGCCTGAGTTGATTAGCTTTCAGCTGCGCAGGCTTGCTTTGGACACGCTTATCGCGTCGAGCTCACTGCAGGCCGATCCGAAAAGAGCACCGGGTATACCGCTGGGGATATCTCTAAGGGAGCGGTCGAGCTAACAGTGGTCCTCCTGGTATCTCTACAATTCTATGATCCATTTACGTGGAAAATTACTAAATGTCCTGCTAGGGACGCCAACGTCCTAGACCGTTGACCGTGAGTGCGGAAAGCTCGTAAGACCCCGATGAATGAAACTTCTAATCACTAGAGTCGTCAGCGTACATTCTCCTCATAGGCTAGGGCACGTTGAGGTATTGTCGCCTGCTCTTACACACTTCGCGGTAACGCTATTCTTTCCCGCATCGAGTCAGTTGTGTTGTGCACGCCCCTCCACCGTTGAATGATATTGCATATGGTGGTCTAAAACCCCAATGACCGGTACACTGACGAGTAACGTACGCCCCCGTTCAACTCCTATTGCAAGTTGTGGGTAATGCCGTATTGTCGGCATTACGACTGACTATCCTATCAAAAACTAGCCGAAATTTAAACGGGTCATTCTCGTACGGCAGGTGGCAACCGTGGCAGCATGCGGATAGCTTCTGTCGCCAATGCTTACTATCTGCTGTGGGCAGCTCACCGCGACACAGATGCTGCTCGGTACTACCCTAACGGGGGGGATCGGTCGACCCAAGGGGAAAGCGATGACCATGCGCGCCTTGAATTTATGGTTCCGGCTCATCCCGTATCTTGCTTATCCCTCACTGTATCCTGTTGCTAGCAGACGATAGGAGTGAGCTGCGTAGAACCAAGGGCATTACACACCAGTTTTGAAGGGAATATTGCTTCCATGCGAAAATTAAGATTAGGCCACCTCCATATGACGGTGTTGCGTCGATCAGAGGATCTGTCATGCGCCATTTGAAATATGGATCCGTGGCATACGATGGGCATATCCGCAGGTGGT"/>
                    <sequence id="seq_t15118" taxon="t151" totalcount="4" value="ATCTACGGGGCCTCTTACGAGAATAATGCAGCCAATAAAGGCGAAAGACGGCGTGGTGTATATACCTTGGAACGGAACTGTGGTAGACATTAACAGCATGGTGAACAACTACACGCGAATGCTTCAGTAAAACCCGCGATAGTACAACTTATTCGGTGCGGGCCAAACAAACGGGAATACGATGGATTATCCGAGTCTCTCGGCACGCGATGAACCCGCATGGAAACAACGGAAGCCACAAAATCATGAAGTTAAGCAACTGGGCAGTAAGACGACAGCCAACCCTATGATACTGTAATCTCTGACTTATTAACGCCCCCGGCCCCCTTGGCAGATTACGTTTGGCAAGCTATCAAACTCAACCTTACACCTGCCGGCTGGCATGTGACGATCCTTCATTCTCCCAGTTGGGACGGCTGTGTCACCGCTGGTCTGTCTGCGCGACTTGGCCTGCGGAGAGCAAGGTACCGTCAATTCCGCAGGTCCAGTCTCGAGTTGATTGACCTGGGTTGCAGGTATTAGGGTCCCGCTTAACCCATATGTCACCACCACCTTGTTCCAGCGATTTCACAACTTAGACGCGGAAGTGCTCGTAACATCTTGCCACAGAAGCCCATAACATATGGTTACGGTAGGCACACGCAGCTGGTTGTACGCTGTAGATAAGTCGCTCCGAGAACTGGCGTAACGATGCCTTCCTCAGTATATGCACAAGGCCATCGGCATGAAGCTTCAAATGCAATGTGACGGAGATGGCATGTGACCGTTATACGTCACTCACGCCGTTCACCGAAGCTGTCTCCAGTTACGAAGATTTGGGAAATGACGGCAACAAAACGACCTGCATCAACTTCACCTGGCGTTCCGTAGCAAGATAAAATCCAGCTGGACTACGATGAAGTAACCACCTTGCAGATACGCAGGAACCGCGCTTAACCTATACCCAGGTCCCATCACGATTGCATGTAACTTTTGTTGCAAAGCCATATCCGCTGAAATC"/>
                    <sequence id="seq_t15215" taxon="t152" totalcount="4" value="ACATCTGATGTGTGCCCGTACCGCCCTAATTACAAGTCCAAGAAGCGTGGCCTAAGGGCTGTGAGGAAGGGAAAATACCGTGGGCAGGATGCGCTACTCCCGTGGATATCCGCTGTAGAGGACGCTGGGCGCTGCTCAGGATTTTATCCGTCTCTTCCTCACACGCAACCAGGCCGTAGTGTGCGTGTCAAGATACCCCGTCGCCAGGGTGACCAGGGGTCCTTAATACGGGTGCCATTGGAGACCTGCTTGTTAGATGTCGCAGTCTCATTTCTGGCCAGAAGCACAGCTGAAGTTGCGGATACGGACCGCAGCACGTTTCCAGTTTTGTTCCACGTACAGCACGGGTGTATTGGTTAGCTTAAGGGGTGCGTTCGCCACAGTTAAGACACTCTAAGTTCCCTCTATCTAGACCCACGTGGCATACGGTTAACTGCCATCCTTTACCAAAGACAGTATTCCTAGTCTTGGTACAACAGTTTGGTGCCCTACAGCTCTCGGGCTGTTGTGGGCCCACCAAAACTTGCACAGAGTCCTAGTTAACGGACTCCTGACTCTTATGAATACCTAACGTATTAGCTCTTCCGCAAAGGCCTCCCTCCGAGTAGTGGAACTTGCACCTACATCTTTCACGGATACAACAGAAGGTCGCGCGCAAAGCCCCCAATGTTACGTGTAATCTAGGTATTAGATTACCGTAAGCGAAAGTAAGGCGCTCACTCTGGGCCCCCCCGGAATCCATGTGCAACTACGAGCCAACTGATCATTGGCAAGGTCCGAAAGGGAGTCAGGCGCATACAAGTCGCGACGGAGTACGTGGAGTGAACAGGCACGAAAAATGCGCCAAGGTCTCATCGGTGAACTCCGGCAACTGCTCGGAAACCCTGACTTGAATACAGAGACTGAATGCCTCTCGGTTAATATCTATAGAGCATCTGTCTTTTTTCGATACTGGCTGAGTTTTGTGCCACCGAATGTAGGGTTACGGCAAGGTATTACA"/>
                    <sequence id="seq_t15315" taxon="t153" totalcount="4" value="ATGTCATCGCGATTCTAGGACCCTCTGCAAGGACTAGTCGTCAATAGGAGACAGAGATTGTTTTGGAAGATTCAGTTGGTCCGTGCTCACCGTGAAGATACAATACGCCCGACGACCCAGCTGACTGTATTAGGCTTTGTCGACGTCGAATTCAGCGTTCGGAGCTGCATTGATCCCCCACCAACCGCCATACGCGAGGTGCGCCGTTCTCACATTTTATGATGGTACTCGCATGCTTGTCGGTCGTAAACCCATCGAAGGTATAGTCGTATAGGCTGACGGGGGAAAGGCCATTTGCGGCAAAAGTGGAACTTCATACACTACCGCGAAGTCAATTTGACCGGAATACAAGGATCAATGCCTTCTAGCGTGACGCGAAAGAACCGTTTTACGATGAGCCATGTCACCGCCCAGGTGACCACCTGCGTTACGCCGTCGTTAGCGTCCATAGGTCCTGAATCCCGCACCTTCATAGTTATCTGCAGGCCTCCATTACTTCCTACACCGACTACCTGGGATATCTAGAGGCGTTTATGAGACAGATAGAACTACGCTAGCGGTGCATAGTTGATACCTCGTGCGATACATTATATATCTCCCCCTGCCAGAGTTTGCAACCAGCCAACATTTCAATGACTTTCACCTAAAGTCTGTTTCCATAAGACTCCCGGTGGCCTTAACTTACAATGAACTCGTCGACGAGCATGGCGTTTAAAAACAATGGGCTTGCGCCCCTTGGGACGGTTGCATGTTCCCGGCGTTTCCACGGATATGTGGAGAAGAGGACTGGAATTGGCTAAGAGTAATACTAAGAGGAAAAAGACCTATCTAATCTACGAGGCGAATGCCCGAAAGAATCCCGTACGCGGGCATGTTGTGCCCCCGACCCAGCTCAGCCCTCCCAAAGTGGCTGGTGGGGGACACGACTGGACAAGTTAACTCAAGAATAACGAAACGAATTGATAAGTTCTGAGTCACGCGGTGGACAGTTCTCCAGTAA"/>
                    <sequence id="seq_t15414" taxon="t154" totalcount="4" value="ATACCTCCGTTGTGAAAACAGCGATTTACTCACATTTCACTAAATACGCGCTCTTCTTCTCGTAGGGCCTCTTCACACGCAAAAAACCAGATTCTAGACTCACTGAGATGTTCTTTCTATCCAGCTGTGCGCCCTATATTAGCAGAGCCCAAAGGAGTGCCGGCGCATCCAGTCTTTCGCAATCTGTAAAATCGATGTAGTGACCAGTAGACACTACTAACGCTAAAATCCCCATGGTAATTCGCACAGAGCGCATTGACCTATGGAGCACGCCTCCTTAATAGCTAATCAATCAGTTCGGGGGTACATGGAATCCTTTGGTCAACGGAGAGGCCGGGCAAATCCGAGACGAATAGTCACCCGTGATCAGGAATCTCCAGATTTGTATATGATCTCTGATACCATGGTACTCTCGAGAGCATTCCCGTCCCTGTTATGTTCCTGCGAGTCGTCTACTTGAGACCAATCTCAATAAGCGGGTATTTAGCGTTCCTAAACTAGACTGACTTTCTACCAACCAATGAGGAGTATAGTAACAAACTCAACGGACTAACTGAATCTGTCCATTGCCACCAGACAAACAGCCGGAGTAACGCCTGTCTTTTGTGGATGACTGTACTACTCGCTGACAAAGCAAGTGAGTCAAGATCCTATAAGTAGATAGCAGCCAAGAGTGCTTAAAAAAGCCGGATGCATCGCCATTCCCCCTGGGTCGTTGCGCATCTGACTTCACGCAGTACTTCGCGGGCCTGGCCTCCTCGTTTCTAAATCACAACTTAGACGTGACCGACTAAAGGCCTGTATGATAAGATGTGATTTGGATATACGTTATGCAGAAGCGAGCTCTCCAGCTGCTGCCGCATACTGTTTGTGACTGCTTACGCGGTCCCCCACCAGAAACCACTCGATCTTACCTATGGAACTCGGCGCCCAGAGATGCTCAGGTTAGCTCCTGCGGCTTATTTCAAAGAGCGAGAACGTCGGAGGTCAGGCGTGTCTT"/>
                    <sequence id="seq_t15514" taxon="t155" totalcount="4" value="CTCGAATAGACCACCTACGAGGATAGTGAAGGAGCTGATCGAAAGAAACCACGGTGGGTTAAGCGCTTATAGCAAATCGGTCATAGACGACGCTATCAAATTTGTCCAGGACATGCGACTTCATTCACGCAACCATCTGTCTTCATTTCTCTTCTGAGATGTATAGCAACACGAGGTTAGTATGAAAAGTCCCTATGGCGGACGTCACTTTGAGACCGCTTGGAATATAAGGTAACGAAGAAACTCTGAGGTTTTACAACTGAGCAAGAAGGAGAGAAGCCTTTCGAATAAACCACGATCTCATACATATGAGTCCTTCAACTCCCGAAGAAACGGCTTATGTGCGAAGAAATACGACTATCCATCGCAACCAGCCGTCTGACTACGGGGACACCTCAGTACAGTAGCTTACTTAGATCAGTAACGGTTGCAAGCGCTGCGCGTCCTGTGAGACGGATCTTCAGGTCGGAACCTTTGCCAATATCCAGCCACTAAAGTATTAAGCTCGATTGTGGACGAAGGAGCGCAGATCAACTCCCATGGTCTTAATTACTTATCCCTGCCCCTTGATACTTGAGGAGCCGAAGTGCCCGGTTAACGTATCCCTGGACGCCAAGCGGCGGTACGGGTTGCTAATACCAGACAAGGGCGGGTCGCTGTTGGTCTCGCACTCCTAGAACCGTTGAGGTGAGCCCCGACTAGGTCCCCACAGACCGCCATCAGCTGGCAGACACAATTGCATGGTATCGTGGGGCACAAGTAAATGTAGACCTTCACCCACCCGGTTATGCTCAGCCGTCTCCGATGCCGTCGCTTGATGGAATCGCAGCTAGATCACTAATGGCCCCGGCTGACGCTGCCGCCTTGTAGCACGGTCAAATTATCCTAGTAGAGGATGCTGAAGTGAGCTTACCAAGTCAGTGTGACGACTTGCAACCCGTTCCCTGGCCACCTAATAACAGCACGCGACATCTGTGCCCAAATCACATCCTATACAACC"/>
                    <sequence id="seq_t15614" taxon="t156" totalcount="4" value="TAGCTAGGAGGGCGTATCTAGATCCCCCCCATAAACGTCACATTCGGTCGGGTCGTATCTATCGTTCTGAGGCTCTGGTTAAATGTCCAAAAATGACCGACCGAGCTTTTTACCTAGAAATCGAAGCACTGTCTAGGACTCATGTAGGCGGTTCACGCGTCGAGTCTAACTACATAGATAACTTATAAAACACGGCGCATGCGTAAAACCCTCCTGAGCCTTAAAAGTAACACCTTGAGTGGTCCTACGGTGCTACGTACTACTCGTATCGTAAAAGAGGCCGCAAGATCTTTAGACGATCAATGGCCGGAGAGGCATGAAATAAAAACCCGTCAACCGGGTAGTGAAACACTCGTACTGGGACTCGAGATTTTGTGCCTGCTCCGGTCGGGTAAGCTTTGAAACCACATTGATAAATTTACACTCTAGAGTAGAAGGACTGAGTTAGGATCACCTGTCCGCACCCCGTAGGCCTCACTTTTAACTAGCCAAGAAACGATTGGCCGATGTAAAAGCGAGCAGCGGGAAGCAGTTAACTGTCCCTTCCAGCTGCGTCTCAACCAAGTCGATCCATACAACGACTGGGATCTTTAGCTACGCCTATTCGTAGTCGCCGAACGGCACTCCTGTACCAAATCTAGAGCCGGCGATGTCGAGCGAACCATCACCCGACGCGTCTATACGGTTCCGTATGGGACTTTCCGACAGACGTAGACCTATTAGCGCTCTGGAACCATTGACGCCAGGACTTGCCGCTATCAACCAGATTATTTCTAAATACGCAAGGGCACCTATCCAGGACGGTGTTATGAAAATTAGGTCCACGTCATGTAGAATCGCAACCGCTTGCATGGTGCGAGCCCCGTTACCCAGATGGAAGCGCATGATAAGTGGTCAGCCTTATGGTATGCAGCGCGTCGTCGCGCTCTGATACCGGTAAGCTTTACGGTGCGAGGCTTCGGGCTAATTGAGAGGCGTCACTTGTGTACCGGCGCTGGTA"/>
                    <sequence id="seq_t15714" taxon="t157" totalcount="4" value="TGATCTGCTCTGGCTCTCAGAGAATCGCACTACTGTAGGGACTGGGTGATATGTGGACGCCGAATTGTGGGTCTAACGGGCTCCATGTTTGAAATGCCGCCCGAGCCCATTTTTAGAAGCAGGCTTCCCGTCGCTTTCCGAATCTACTGGTGAAGCTATAACGCCAACCTGCCCGTATCTAAGATCTCAGCCGTACCACCCCCTAACATAACCAAGACCCCAGGGATATGCTGCTAGCCGTGCTGTCGAGCACGCATATCTAGAAAACGTTTTGACACACAACCTCAGGGATTTTGGATGGCAACAGCCACAATCAGGTTACGGACGTACGCGAGGTAAGGCTCAGTCCAATCGTTGGGTTGCATTCTCGTCACCCTAAGCACATCGTTGAACTGAGTCGTGGAAGGCGACGAGCTTGACGACTGTAGATGTCAATGATAAAAGCTCGTCATACGGAACCTAATTTAATGACATCGGCTGAGTTCCGCCCATCGTCCTCATCTGAGACTAACAACCCTAAAAAGGAACGTCATGATATAAGCTGGCCCTAGGTTTTATGACTTACGGTCAAATCATCGGGTTAAAAAACCGGATAGCTGTACCGCTGAATGTGATACTTCGCGCTCGCTCTCTTCATTCGTCCGCGCAATAACAAGGGCTACAAAACAATCTATAAGAAAGGCTCAGTAAGTCGAACATCGCCGCCAGTCGTGCGTAGGCGGTCAAGCTCTTCGTTGGTCATGTCCCCTGGCCATCAGTCCACCCAGTAGGTACATTAGTACAAGACAAGATCTAGAATGTCTACGCTCCACTCTGATGCAACAATTTGAAACGTGCGTATATTTGATGTGTGCACAACCTGAGGCGTGTCATCTATCAACGCGACTCTATTGGCGGTGTTCGAAAGAACTATTGACCGGCTCTGATCGCAGTTAAAGGTGGCTCAGTGTCGTCGGGGTCATCATGTCCCTCCCTGAATAGCATTTATCTCTAAGGGCTA"/>
                    <sequence id="seq_t15814" taxon="t158" totalcount="4" value="TACATTGTAGATACACTGGAAGTTTCAAGTTTTGTGGAGTCCGCTCCATACTTTTCATGTCTGACTGGGTAGTACACTACATTGTAGTTTCTGGACAGAGGTCCAGTTCCAATTCATCAGTCTAGCTTGGTAAAACGCTTCGGACTCGACTGAGGCGGCGTTTAAGATAAGCGCTTGGTAAGAAAAAATACGTGTGACTTTCCCCGGACTGCCCGATGCCCCATAAACTCGCATAACTGGTAGTGAAAAATTCACGTACGCAGCAAATGCCGATAGCGCATTCGAATCGCATAAGGAAGAATGCCGATCTTGTTGAAGGGAATACAGAAAACCCCAATGAGTCAAGCTTGCCCGTGTCTTTCTTTGTGTTGGAACTCCCCACGGTCTAACTTCGCAGTTTTGCATAAACTATCTTACCTGTGCCCGCGTCGTAGACCTATCAAGTACCTTCTCGTTGAAATCACTGTCAAACATCTGCTTCCTCAGAGCTCAGATTTTAACCCACATGCGCTGATTCCCCACGCTTTAGGACCGAGGACGAACGAGAGTAACTCCGGACCTGGGGCGTATACCCGACGCCTGGTGAAAGAGGCGGCACGAGCGCGAAGCACCCAGCGGGGCCTCAGTATTTCAGCTTTCATACTAAAATTAAGCTGATATAGCCAAGCTTGCACTAAATAATTTTTCGCACATGCGCCCTATTCGGAATCAAGCGGTGATTCCGCTACTCCCGTTGCGTCACTGATTGCTGGTATGCTTTATTGGGAAGTCCGTGCTGCAGCATCCATCTCTCCCACAAACCACCCGACGTTCTTTTGTCCTGCGAATCCGGCTCACAACGCAGTAGAGCCCCTAGCCGAGCCGCACTATGGAACCTTGTCACCATAAACCGGACTGGAACCTCTCACGACTCACCTGCGGTTGGGTAGCAGTGCGATCACGTATCACCGATGTATTGGATCTAGTGGACTATAACAGACCTGACTCTCAGGTTAATCTA"/>
                    <sequence id="seq_t15914" taxon="t159" totalcount="4" value="CGGCTTCGGGTAACCCGTAAATGGGCAAAATTCGTTTACTGGTCCTCAGGCCCACATGTTCGACAAACCAGTCACTCCTCTCAAATCTTCCCCGGCTAGACCCAGTTGTAGGTATTCATCGTGAGCAGGATCTACGGACGTCCTTCTCTTCTGACTATCAGACCAAATGCTTCCCACTTAATTGGGCCAATATAAGTACGACAAGATGTTAAGCGTAATGTGCGGCAATTGAGTCCACCCCCGTAAAAGGTGGCTCCGTTAAGGCCCGATCACTAAGTTGCCTCTTAGAGGAGAGGGCAGCTGTCTGCAGTGCGACATGAAGGACCCGGAAGGACTTCTCACCAATCGAACCTGGTCTCTGGTCCCAAAGTTATGTCAAGTTTACAGACCCAGAGGCGGGTCAGGGCTGTTCGCAGTGTGCCATCCTCAGAAACTATCTGCAAACTCGAGAGTATGCCGCTCCGGTGTATGTTCGTTTTTAGCGGATCCTGGATAGAGCTTGACGAATTCCGGCAACCCAGGTTTTAGATTGCATCCTATCGCCTCGCGGTCTATGCCACAACTCACGTCCACCCAAGAACGGTCTTGCTAGCGTACCCGGCCGTTGTTAGCACTCGCACCCCGCGGGCTTCAATGACATAATAGAATCACCTTGGACCGGTCAATATCTACCAGCGCGAGTTGAGGGGGTCCGTATTTTCGTTCCGGATGCCATTAGCGAAGTCGAGTGTGATGCGCCAACCCAGGATTAGGCCAGCTTCTCCCTTCTCCGGAACTTCATGAGAGTACTTCGTTGTCCGCTTCCTGACACGGCACCAGCGCGATAGTAGAAGCCCAACCACACGTATCTGTTCGGGACGGCACCGTTACATGGCGTACGCCTAGGATATGCTATATAATGTTTAAAATAGTTTCAGCTTTAGTATGCCCTAGTGTCAGTCCGTCCCGTAGTGCTGGGACGCGTTACAGGCAAGATAAGCTAGTGCGGGGAGATGGGCTC"/>
                    <sequence id="seq_t1680" taxon="t16" totalcount="4" value="TTGGACTACGTGCTTGCCCGCTCTTCGATTCACATAAAACGACATTTGTTCAGGAATGATATCTCAATGCACCCTTGCTTCTCTGGGCATATTTTCTACCCTCCAGTTTCTTTTGTCGAGTACGCTCTTACTTAGGCCGCAACGTTACTGCTAGGTGCTGGGACAAAGACAGAGGAGGTTGCGCTGGATCTGACTATCAGGTCCAGGAACGCCCGGGACACGCTACACCAGGATCATTTGGATGCCAGACACCGAAGGATCGACTGTAAGTCGGGTCTCAGCCGTATCGAACTATCGTGCCATTCGCCAGCGTTCTTCTAACAGGTATCTCTCCCTTGCAATGGGAAGGATCCGTGCACCGCTTTTGGTTGCAGCGCCTGACCTACTAACCCACGCCTTCCACGTTGCATTGCCAGAGGTCACTAGCACGGTAGCGCTTTACCTCAGGCCAACATAGATAGACATATATAGAGTCCGCCTCCTGACGCGTCCTGTTTTGGTCCATCAAAGAAAGTTCAAGATTATGATGTGCTTTAAGCTGCCCAGTTATGTCCAAGCCCGGCAACTGGTAGCAGTTTTTGAGGCCGGCATCACCCGCTCTACCTCCGATACATAGCTTACCGCTTCATTACGAGAGGCCCAGAGAGAGACAGTTTATATCGGTAAGCTGAGACTAGGTTCATGCCAGGACCGGCTACTTTGCTGTAGAGGTTTGGTACATATCAGACACGCTAGCCCTGTCGCTCCGGTGCATTGCAACACAACGGCGCTTAGACAGGGTTTGCCAACTCCCCCAGGGGCTATCCACCAACGACGTTTGGTGCGTTCCGCGGGAATCGGGAAATACTGTATGTACTACCTAAGCCTTGGCCTCCCCTGTCTTCAAGAGCAACGGGAAAAGCCTTCGGCTCTGAGGACGTCATAGGCCGACGAGGCTATGTTTGTTGAGAGTGCCCTAGAGCTTCTGAACACTACTCTCGAAGCCGAGCCCGCGATAAAG"/>
                    <sequence id="seq_t16014" taxon="t160" totalcount="4" value="AGGGTTAATGTGTCGCCCTACGGACCTATCTATTTGTTCACGCATTATGTCTTTAGTGATACGACGAGCAAGAAATACTATGTGTGGCACGATCTATTCTCATGGCTATCGCTTTAGGGGGACGTAGACCGGTCCACACGTTTTTAGGCATACCTCCACGGGTCGCACACAATCGGCCGTTTCCTGGTCACCCTACCACTTCGCTTAGGTGAGATCTAGCTCTAAGAATAGGTGCTCCTGAATAGAACATGGTAGGACGCCACAGTTTGATCAGCCCCCATGACCGATGCCCAAAGGGTGGATAGGGCTGGAAGCGAGTTTCCCGTGTTGTTGCACGTATAGGGCGGGGCGCTTGGGAGCCTTCGGAGTTGCGCTCGCTATCGATAACATACGCTCAGGTACCTCGAACCTCACGCATCCGGTTACCATTTGATTGTCATCCTGTCCGAACCCCCTTAATCGTTTGCTTCGTATAATTATCAATTAACTCACATCTCGGGACCTCTTAACGCACCAGCAAAACAAGTACCGATTCCTTGTTTGGCCTCCGATGATGCTGATGAATGGCAAACGTATAAGCACTACAGTGACATCTTCCGTCCTCGGCGGGGAACTTGAATCTAAATATTATTTGGATATAACGTCTAGTTGTCTGCAAAGTCTCCAACCTTGGGTAACACTTACGCCTTAGATCAGCGTCCTCGAATGTTTTGCGCACCCCAAGTGTCCTACCGGTTAGAATTTTTAGCAGATAGCCTACCGATCAAGATCGAGGTCCGAGAGTTGGTCCGGCGCTTACGGTTCCCGACGATACACGTGGTAGGTACTGTCATCCAAAACGCGTCAATCGAAGCTCCTCGAACCCCAGCTAATGGTCGCAACCCTTTACGGGCCAACATAGCCTGATGGCGACCAGGTTCATATCAATACAATACCCGTCTTTAATGATTACCACCAAAGTTGGGTGAAAACGCGTTTATAGTCACCTACAGGTGTTTCC"/>
                    <sequence id="seq_t16118" taxon="t161" totalcount="4" value="ACTTGAGGGTAGCCTTGCTGAACTGCTAATCTTAAAGTGTGGCTGGCGCAACTCGTCGTTTAACTGCTGTGTCTGGACGACACAACTGGTGCCAATAGTATGAGGCAATTTGTCAGCTTATGTCTGCGGTGGTTCGAAAAAGGCACAGGATATCAGCGATCTAACCCGGGGCTAGTGAGACAGTCCATTTCGCGCAGCCAACCTCCTAGCACTCCCGGGGTCCCATCACCCACCACCACCCGTTAGGAGGTGCGGGACCAGGCATAGGCTGGTTCCGCGAGAGAGAACCTTACCGTGGTCATAATCCCTTTTCGCCACGACCCACTGAGCTTGAATTGCTATTGGGGAACCTCCGCCCTTAGACGAGAAACATTGTGAGGGATCGCACGGGCGGAGCGTATAGATATCGGGCTAGGAGACTTACCTACGGGCTCCGGCGGCAAGGAGGGTCGTGGCGTTCACCCGAAAAAAGGACTGGATGTTTACCGTGACAAATCCCGTTCAATTCCTTTGGACTAAAAGCCTTCTACGGAATAAAGACAATCACAAATCCCAACTACTCAAGGCGTGTTTACCGCTAACTCTTTATGATAGTCACGGTGATTAGCTAGAACACAACCATATAAGTATAGTAGGGCATAAGGAGCCTCAATCGTTGCTTGGTACCCACAAACCCTCCTATCATGGCCGAGCGTACGTTCTCGGCACAGCTCACGTTATGAAGACACCTGAAACCGATCCACGAGTAGCTTTTTGCTTCATTGTCCTGCCACCATGAGATGTGAGAGCGGCTTCTTATGCACCGAGATAAAAAAGGATGCCCGGGTAGGCCGAACGTTAATCTTCCAGCGTGCCGGAACCCGCTCTACAGGACTGGACGCGCCCGAACCTAGCTAAATAACCCCCCCCGGTTTTCCCACTCGTAAGCTAGTGCTGAGCTCTGGGCCCAACAGTGGTTTCTCGCTTTGCTCGTGTCGTACGAAGGGCTCACTATGTCCAG"/>
                    <sequence id="seq_t16216" taxon="t162" totalcount="4" value="ACCTTTAAATGGTGTCCTTAGCGCCCAAACTTTTTTTCCCAGCATCAAGGTATTAACGCTGCGAGGGTGATGAGTTCCGGTTTATCGAAAGTGCAGTACCTGTGATCTTCCGATGAGCGGGACACGGAGCGGTGCGCAGAATTTGACCCGTACCTTCCCCCGCCACAAACAGTCTTTCGTCTCCTGGTCATACTACCCCTTCGGTTAGGTCACCAGTAACCCTTCGAATCCTTGATCAGGAACAACGGATTCGGAGACTCCACAGTATAGACCCTGTCCAGGAGCATTGCCCAAGTGTCGGTTAGGGACGAATTCCAGGTTCCCGTTAGGTTCCACGGTGAGCGAGGGGGGCCTGGTTGCCGGCGGAGTTGAGTGCGCTACCGAGTAAAGACTCTTTAGGACCGCGAACTACACGCATGGCGACCTCCGTGCAATGGCATGCTGTCACGAGCACCTGATCACTAGGCTTAGTCTACGAGGCAGAATACAAACATCTCTGCTCCTCTCACGGACCCAGCCAAACACATATAATGTCCTTGTGTGGCCAGGCGTGATTCATTTGATTCGCAAACGTACTGGCAATACAGAGAGGACTTCCCTACAAGGCTTGGAACTCGGATCAAAATCTTCAATGGATACGACATCACGGTGCCGGCAAAGTACCGAACCTTGGGTATGAATTCGGCGTTAGCTCAGCGCGTTCGAATGTTGGGCGCTCCCACTGGGTGCTACCGGGCAGAATGATTTCCTGCTAGCCAACCAGTCAACATACAGGACCGATAGCGGGTCCGGCGCCTACACTTACCGACGGTTTACGGGACAGGGATTGGTAGCCGACATGCCCCTATGGACTTTCCGCTCAATTCAGCAAAGTGGCGCAATCCTTGACTTAAGTCCAGAGCTTGACGGCGTCCGAGTTTATATCGCTAGAGTACCCATCTGTAATGGCGACGTTCAAAGTTTTGTGACAATGAGTTTAATATTACCGCAAGGTATAACC"/>
                    <sequence id="seq_t16314" taxon="t163" totalcount="4" value="ATGGCCAGCCTTTAACTGTAACTGCCGAGTCTTTTTGTACTCTCCACTGATCCGTTCATATTCCCGTTCTTCACCACATTCATACAAGCGACAAGCTCCCCACACAGGACGATTGAAAAGGCTCATTTGGGATTGCCCCTTAGGCGACCGCCAGGCAGCCTGTCAGATCTGCACAGTCGGTTACGAAAACGGCGAGACTGTCGGGAGACAGACATCCCGCCCCTGACGGGGCAACGTTGGCATACAACTACTAATCGCGCCTGAAGATGAACGCAACGTCTTCGTACCGATGTAGGGTGTCATGCGGAAGGGATTACAGCCTAACTTTCTAACCTCTGGAGAACCTCGTGTCCGTAACGTGCTTAAATAACCGACGACCCTCTCTCACCCTTTGAATCGTTCGGTTAGGGATTTGACGGATTGAGTCGCGGTGGACATTGTGATCTGAGTCCCTTAGGCCACGCTTGACAGTGCTCGCCCCAGGACACCTGATATTCTTAATCTGACGAGCGACTTCCCAAAGCCGTTGTCGGTAGGGTCTGCTATGGTATCATTAGTACTGGGGCTTTTATCTAGAGGCGTGCCTAAACCGATAAGCAGCCCTGGAGAAACCGCCTGAGCTTGATCGTAATAGCCGAAGTCATCGCCTTGTAAATAGGTAGAATGTTGGAGTCTAACGAATTTGTCGTACATATCACATAGTTGTGAATTAGAGCATTCCCTAGGCGTGGCGCAACTCCGCACTTCGATACACATCTGGAACGGGAAGGACGTCGTGCCGGTACAATCTGTATTATCATTAACCCATCAACTTTGTGTTGCTGCAATCCGTTGCATCTTGGGGCTTAGCCTCGACATAAGTCTCTATGTCCAGCCCGGTTATAGTGAGATCGCCCCGCAAGGCTCAGTATGGAGTGACGGTGGTAGGGTCGAGCCTTCTTTTCTCGAGGACAGATTTAACAGAGTTGTCACAATTTGAGCGTACCACCAGATAAACATA"/>
                    <sequence id="seq_t16414" taxon="t164" totalcount="4" value="ATGCCCGAGATGTCCCTAGTGGGACCATGTGCCCAACTGTATGAGGAGGCCTATATCTCACGTATCCCACAGTCCCGGTGCATGGGGACTCCGTACCACACTTCCGCGGCCAGAGAACATGTACAAAGCGTACGAATTGCAAGTGGCGAGTGAAACTTGACGTGAATCCCATTCCGTGTACTAGGGAATTAGCTACATGGCACGAGGCATGCAGTAGCCATAATCATCTGTGATCTCTGACTTCCAAATGTTGAATGGTCCAAAAGCTTATTCGCATCCAATCACGGAGTTGTTGGCACAAGAACACATGCTTAGCGTCATCACTACATGGAAGAAGCGCTTTCTCAGAGGTTTACGAACGCAAGGAATTGGCTTGTACCCACGACAGACGATGTGTGTTTCCGTTGAGTATTCGTATGGCCGGCCCGGTCTAATCATACGAGTAACAACAAGCTGCAAATCTCACCTTCATGATCTTCTTTGGGTGCAGAAATCGCGGGGGGGTCCTACAGTGGTACAAAAGGATGTGTAAGAACCATGGACGGTAAAACAACACCGTATGAATGAGAAGTCCGGTCTTGAGACGGCGTGCCCTTACATCCTGGCAGGCCCGCTTGTAGGTCCATTTTCTTATACTACTCAAACCGCGAGTACTGTCTTTCAGCGAGTCCTCGGGTTAACCGGGACGTACGTTCGCGACATGGTCCAGGATGAGAGACGGTCGTGTAACAATCTCGCCAGGCCAGACCTCCTGATCCCAATTTTAAGGTTGGTCAGGTGAACAGCTCGCGTGTTATTTTGTTACCTAAATTCTATCTTTTAGTCAAGAGTCATAGGTTGGGTGATGCTTCCCAGGTACAATCGCCATTGACGTTATGGGGCTGATAGGGCGGGACCAGATTCCAGTATGCATCGTAGGTGTTGTAGTCCGTAGGGTATGCATGCCTAGAAACTGCCATCGTCAGTCTCGAAAGCAGCACTTTGGGGGATCCAACGCTGA"/>
                    <sequence id="seq_t16514" taxon="t165" totalcount="4" value="AGGTGGGCGAATGGTACGCTCTATCTCAGAGGCAGGGGCAAACTGCACAAGCTGAATGTACTATGGCGATCGTCGACAGCACCTGATGCCGTGATGCTATTCAGCCGGCGAGATCAATCCGGGCCGCCCAAGGAATCCGTCCCCGGCGAACTTATGAAAGACAACGGTACTCGCATAGGAATAAAGTACAGACACGCCCAAAACTCTTGCTCATGCGTCGAGGTAACTTAGCACGACCTCGTGAGGGTATCCCTAGTGACTTTAGTGCGGTAAGGCGGCGTTCGTGTTCGCAGAGGTTGCAAGAACGCTTGAGCTTGTCCGATCCGACGCGGCGCTGCCCATGTATTCGTAGCAGAACTCGCTACTGTCCGAATGCAACTGACTTAGGGAGCCGTATAAGGGGCCACAGCCCAGTGCCCCGGCTTTGGTCCGTGTATAAAATCTGTCTGAACGCGATGCGATACGTATTGTTTATTGGCATGGAGGAACTTTCTACACGCTTGAACCTCCATGTCAAGGGCGTATGGCAAGCCGACGAGGGCGTTCTCAGCCGAGATCTCCAACTGTATCCTTGTGCAGCACATCAATATGCTTCCGCTCTTTCACCGGTGATGGATTCTTTTGCGGACCTGCATTCATATCAATGGTACTCTGCCAGTAATGATCTTATAGTCTGTCATAAGGGCTTATCAGACCCTCCAGTGACAATTCGCGATTATGGTTAGCAATTTACAATGTACATTGTCTACCCTCCAGCAACCCTTAGGGTCTATCGACACTCCTAGCATACTGCCGCCGAATATAAGGGGTTAACAATCGAAACGTCTTTCACTATACTCGCTGAGGGTCGACCGCTTATCATTTTGTATCTGGTTGCCGCTAAAACGTCGGGAAGCGGCATCTAAACAAACTCTCCATCGCCAGAGGTACACATTGAATCCGAGTGTGCTCCCCCAGTGCTTACGTCGTTGCAGCCTTTCATTTCGTTGACATCTGATAT"/>
                    <sequence id="seq_t16614" taxon="t166" totalcount="4" value="GTGTACGCCAATATTCTTCCTCCCACGCCTAAAGCGAGGTTAACAGGTTTAGTGGGGAGGACTTTGGCCTAAAAGAGCGGTTACAGGAACGTCTCGGATTTCCAGTCCGAACCGTAAATAGTGGGAATTTAGTCCGGCCTCCCAACTTTCCACTCCGCCTCTGGGTGGAGGCAGGGGCTCAATCCAATCGCGTGCGTGCGATTTATAAGTTACCCCCAAATCTCTATGTGCGTACAGCGAGGTCGAGTTTCTGGTTATGTGCTGAGGCGCAGTTAGCATTTCCCCCTAGACTGTAGGGAACTGCTCTGACTACCGGAGGATACGCAACAGCGCACCGTACGATACACACCTCCATGGTCATCTTTGACCAGGTCCGAAGAGAGCCGCTCAACGAAAAGCCATTTTACTTTTAATTAGGTGTCTAACTGGTCATAGGTGGCGTGTAGGTCTATTCGTAGAAAAGTACGAATGGCACATGAGGGCTTCATAAGCGACCTGCTACGTAGACCAAAATCGTCCCCTAACGCAGGCGTCTCGGACCAAGGAGCTGTCCGAGAGGCCATCGTTTCTAGAAAAGCGCTGATGCGCCCTGGCCCATCTTCTTCTGGTGCCTCGAGTGTTAAAATAACGAACCTAAATGCGAGCAAAGAGCGACGAAGGACGAACGTTCTGCGGTAACAAAGTTTCGGGGTTCGGAAGATCCGACAGTTCATAACTTAACTAGCAAACGCGTGATAACGTTGGACTAGAAATCTGCCGCGGGCGGCGCGTGGAGAAACATGAACCAAATCGTTAGGAAAGGGATTAACCGTCATATTTGCCTACAAATCGTTGTGCGCTAGCTTATGCCAAGACAGTGAGCACTTGCCACGTAACCTCTTTTTCATCTGGTCAATGCCGCATCGGCACTACGCGTCCGGCGGTTCGTGTGGGAGTGCGGAGCCCCTGGCATAAAACAGTCGTAGCGGTAGTCGAGTTAGGTAACGAAAGACGTGGGTAC"/>
                    <sequence id="seq_t16714" taxon="t167" totalcount="4" value="CCAACCCACGTACCCAATAGGGAGGTTAATCAAGCCCTTTCTTATCGCCGAATGGATGCATGTGGGAAGTACGAGGACATGCTTCCATTGAACAAAGGAAATGATGGCCCTTGCTCAACCGTCGCGCATTTTGAACGACCAGAACTGGGGCCTGATCGTCCGAGGCTAGTCACCACCAGCCTCGAAATTACGATTGCAGCGGTGTTCGGGTCAGTGGAAGCATCCAGGTTTAGCGGGAATGAAAGCGGAAGAATAGTACTATCACCGAGACGGTGGCATGGTCGTCACATGACCTTTTTGTGACCACAAGTGGATTCTATCTGAAGACGGCTGCCGATGCTGCGAAATGAGTTCTTTTTCCTAGTTTCTGCTGTAGGGACCGTGTTACGGAATATGCAACCACGCTCTTATTATTACAAAGCTAGGTACCAAACTAACACGAGGTGTCGGCCGCTTCCACTGCACCCATAACTATAATTTGGAAATGCGAAGTAGCGAGGCTATCATTCATCAGCCGTTGCGCGTTCCACTTTATGCGAAATTCTCACGCCGTAAAACAATCAGTTAAGTTGAACGGGTGACATGAACCAAAGTAATCGGCGAGGACGGTCATGACAGCCAAGCCCGGAACTCTTAGTGAGCGGCGGCAAGATAGTTACATAGCTATTGGACCGATGGAAATTATACTCCAGCCTTTCTTTTACGGCTGGCTAGTAGGTCAACTGCAGTAACCTGATCGCTAATTGACCCTATGCAAAATGCCAAACTTTCACCCTCTCACCCTATCCAGGCTGAGAATGGCTCCTCAAAGTGCGACACACAGAGGGGTGACAGACCAGCACTCCAGACTGGGAAGGTTAAAAGACTAAGTCGGGGGATTTGGCATATAGGTAGTCACATTGCGCTATAGAGTGTTGATAACAAGCACTTCTTGGGTAGCCTACTTAACAATATTTCGGGTGGTTACCATTTCTACAACATTACGAACTTTGCCCCTAGT"/>
                    <sequence id="seq_t16814" taxon="t168" totalcount="4" value="AATGCGGAGCCACCTGCGACCGAATGAAGGAGGAAAGAAGGATGTTGCGAACACGAAGGACTTTTGAGCCATCCCATAGTCCGGCCTCCACTTAGCGGGCCATATCGACAAAGGTACAGACTACCCCTAGAGGTTTGCCTGGCAGTCCACTGAGGCGAACTTGCATTCATAAGACCTACACAACAGATCCCTAGCACCTGCGATCTGAATGGTTTTCGAGGACTTTTTAACGATCATTTTTAGTCGGAAAGGCTGAAATCTTCCGCTTGATGACGTAGTGTTCGAAACGGCCTGGGAAGCGGTGAGTAGCCGTCTTACCTCTTGCAAAGAGTCAATAGGATAGCTGGAAAAACAACCGCTGCGAGTGGCTTAACGAGACGGTCCCAGGCATGTCTGTGACGAGTCTACTCATTTTTCTAGAGATGACTGTCTCTAATACACGCCATACAACTCTTGCGAGAGTGCCAAAGTAAATATGGTCAAACGTTCGGACAGCGCTAAGGGGAAACCGAGTTGCAAATTGATAAAAAATAAACAGCTGTGCTCTGTAAAACACTTGTTTATGATACGGGGCGCCCCCATCGCGATGGACTAGGTGTACCTCCCGGTTGTGGCAGATAAATGGAACTTCAGCTATTTTCGCTGCAGAAAAGTACCCGACAAACAAAGTGGATGTAATCCAAGACCTAGATCTTGATACGAGCCTCATGCGTCCGAACCATTGGCTAGAGATACAGCGCATTATGGTAGTTTCCTACGGTAGGAGTGAACCCTGGAATGTGTAGGGGCGTGGCTCTGCAGCCCTGGACCTGACCGCAGAGCTCCAAGTTGAGTTGCTGGTCCGCTCGCCTTACCTCGAGACTACATTCCCTGGTAGACTTTAAGGGCGCAGGCTGCCTATCGCGATGGCAGTAGAATCTACGGAGCTGCACGAACTGTCACCCACTGAAAAGCAAACGCGGATGGTACGCTATCTACTCTACACACGAATCACCGAGAT"/>
                    <sequence id="seq_t16914" taxon="t169" totalcount="4" value="AAGTGACAACTGATTAGGCCGCACGGGAGGGGCTTTAGTTATAAATCCCAAGGCGACGCAGCCCGGCTGCATGAATATCGTGCGCCCGCGCTCATGCACGGGGAGTCTGATGAATAGAGTAACGTGTTCCAATACCAGCCAGCAACATTCAACCGTTATCATCTTTCCCTATCTAAGGGTACGTCGATTTACTCCTACCCTTCCGGGTTTAAAACAATACAAAGAAGTTCGCTCGCGATATGTAATTTGTCCACCCCCGATCCGGTCATGGCCGCAAATAGGCAGTCAAGGCGTCGTAACCGCTTGCTCTAACCGGGGCATAGCCGAATCAAATCTTATAGAGCTACGGGTGGGCCTCACGGTAGAACCACCCGGCGTTTACTCTTATCACCCTGACTCTTCAACGACCCGACCTTCCGAACCCTCCAAGCAAGCTATTCCTTGTGTGTCGACTGGATTTTGAACCGGTTAGAGTTGGCCCGGATGAGTAGGTACCGTACGGGTATGGGGCTCTGTGGCTGGGTGCAATAAAAGCTTCCAGGGCTATTGACGTGTTAACTTTCATAGACTTAGTATAGAAAGATACTACCCAGGCGCATGGTGTCCGTCGCCTACTCTGGACCTTCTATCACATGATATGGAATACTGGCTCGTTACAGTAGCGGATGCTATCTTTTAATTACACGAGTATGCTATCTGCCTACAAAACCTGAGAAAGTGAATCAGGTCGATGAGCCTTTCCTCGTCTCTGGCAGAGGATCGGGAGATTTCCTGATACGGTCATCCGTACCAAGACCCTTCGGCATCCATACTTATCACTTATCTATTGAACGAACGGCCTATATACATTCACTTGTTTATCACACGAGCCAGTGCTGAGCACGCACTTCAAACCGACGTGTCGACCACTCCACCAGGAGCAGCACAAATTGCGCTCATCATTCTTTAATGCGCCCCGGGTCGGTGATGCGTAATCCCTACAACCACAAAGTGAGCATAA"/>
                    <sequence id="seq_t1790" taxon="t17" totalcount="4" value="TTGACCCCGATAGCCTCTGGTATGAACTTGTAGAGGCCCGTCAGATATCGAGAGTATTCACTGAAAGGGGCTTCGATACCCGGTCTGGCCAAAGTTGCGCCAATTACGCGATCGCACTGATTGACTCTATAGTTCCGGTGCGACGTGAGACCAATCACCCACGAAGAATCCATCAGTCAGGAACACGGGATGCGAGCCATCAAACCGCATTTATGCCTATGGTTAATTCGTTACAGGGTTGTCTTGATATCGATTGAGGAAGGACTGTGATCAAGAGGTCAGAGTGGACGACGAGCCCGGTACGTCAGGGTTTGTCCTCACTTCCAACTAGCCAAAGTCCCACTAAACCGAAGAGCGATGGATGATACGAGCCCCGGTTCAAAATGGTGAACTGCGTGAGTGAATGAGGCTGAGACCCACCACCTTTGTCCGGTTGTGATAAGCGGTGGAATCCGAATAGACTGCGACGGGCAAGCAGAGTGAGCGGTCTTAAGAACTTTTGGGTGCCCATTGACCCGGGAGCCAGGCCCCAGTCCTGGGGGCTTCGTAAAGGTTTCCGGACTTGATTTTAACTGCCAACAGCTGTACAGGATAGTGCGCACACCAGTTATCAAGTTCCAGTTGGTGACAACGCTTCCTAGTCCTCGTGCTTTACATGGAAAGCCAACGTTCCACGTTTAAAACGAGTCTAACGCCTCTAGATTTGTAAGCTAAACGATAGAAGAGAATGAACAATCCGTCTCGCTGTTGGCCTCACTACGTCCATAGCAACCTTTAGGCGTAGGCATATAATTCTCATGGTTCCCTGTTGGAGAATAAAAGGGCTGTTTCCGAGGTTCAAACAGGCACGCTAGCTGGAGACGGCCTCACTTTTGGTGGCCGTGTCACGGTTTAGGAGCACGCAACAATTCACTCCCGCTGTCCGGCTATATAATAGGCCCGATAGTGAAAAGCCACGCGTTACGTGGTCCGCGATACGCAGAGGGTACGAGCTCGTAGG"/>
                    <sequence id="seq_t17014" taxon="t170" totalcount="4" value="GTACAGCCCTTTCTTCGGAGTAATACCGACTTGGCCTTAAGAACATCAGCTAGTATCACCACACGGATAAATGATAAGTTAAACTAGTTCCCACCCCCCAGGACCCTCAACCTATACTAGTTGAATATAATAGACACGCGTCCACTGTTTTGTTATCGCTTGTGTCCTCGCTCCTAGACATCACGTAGTGAATAAGTTTTAACATTATCGCCGGCTGTGGATTGGAAATACCCCCTGGACTCCCATGAACAAACAGCGCACGTCGCTACTGAATTAGATGAGTCGAACGTATCACTGGTGGAGGTCTTCACACCCATGGTCCTTCCCGAACAACCTTCTCTCCAGTTTTGGAGCAACCCTCCCATAGCCAATTCGTCAACCTTATTATACATCCAGAGCCTTGCGGTAGTCTGACTCGTTTAAGCATCTGTATTTAAGCTCGAGTTACGCACAGACCAAGTCCTCGGCTTATACCCAGGTCGAAATATCGAAGAGCACCTTTAGCGAGTCGAGGACGGTACTATCTACACAAGGTGCAGCCGACTCCATATGAACAGTCTTCATGATCATTGACCGGGCCATTACGTGCTCCTTTCGCGATTCCTGGAGAGAACACAACGTAATGACGGGCTGTATATAAAATCGTAGGATATAGTGCCGGTTCGTCGTGGGGTAAGCAACTTGGAATCCGGCCGATGATTCTGATGTCAAGTAGGCTGCAGCTCAAATAGAGAGTGGTCACGGAGCCCACGGGGAACAGTCCCATCATACGGTACGTGCGCCCTAATGGTCATAAAGCGCAAACAAGGACTCCAAATGCGTGCTTGAAAACGCCCCGTAACTGTGGACCATCCCGGGCATGACTGCAGCGAGGTGAACTACTATCATATACCGTGTTCTTCGCATTTCATCTCTACAAGTTCTGAGCTCAGGCATAAGGCAGACGTATGTGGCTTCACCCCGGCACCAGAAGTAGTAACTCGTCAGTCCGGACATGGAA"/>
                    <sequence id="seq_t17118" taxon="t171" totalcount="4" value="ATCTATTTCCAAATACTTGAGCAAATCCTTAGTACCGCCCTGAGTTGCTGAGTGCCCAGTAGATTATCAGCTATTTTCGAAACTTGTTATCACTAATTATTCTGGGGACGTGACTTCGTAATGAGTCCGGCGAAAGGCCTCACTTGCATTACCTGTAGACGGTCTGCCAATGCAAAGTTTGCTGCAACATCGTTATACGGATTGATGAGTCGTCCCCGTCATTTAGTCGGCACTAAACTCGCGAGGATGCGCAGTAATCTGTTTTTGACGGCTACCGCGATGGCGTATTTGGGATGTCCCTACCCAGGAGGGAATCATTATTTGGATGTGGGCCGCCCTACTAACTTCGGGGAAAGGGGGTCGTGGTAACTCGCCAACGGATCGTGACGCCGCTTGTCCATTTGTAGGACCTCTCGTCTTCATATCCGCCCACACGGCACAATTTACGTATCGCCGCAACACCAAGACAGGCAATAAGTCGGCGAACATAAATGGTCATTGATTCGAGCGCTGAATTCGCGAGATATTGAGTAGTCGCACTCAATCTTCGTATGTCAGAAGTAAGCTAAAACGTATTGTCCCATGTGTCTAGAATAGGCCCTCGCAAAATGCATTATAAACATCACCCCTCGACAGACTCGGTAAATGGCACGATGCGATACACCCACTGCTTCGCTTGCGGAGCGGGTGACTTTTTGGAACTCCCAGTAAGTAGAACCTTTTCGTTAGCCCCTAATGCGTCAAGCTGCAGGTAGGGCATGCCCAAGGTAAGTTGGGGCGGCTGTAATGCCAACACAGTGGTAACCTTCCAAAGCACTCCCTGGACCGGTTTATTTCTATTCCAACCCCTACTCCACTCTACACGCATAGCGGCAGTTATGGCAGCGGGCGGACGAGACCGGTCGAGGGGCTCCTACTACATCCCCCGGTGTGTCATTTACATCGTAAACTCAGCGCGGGTTGGTAATAGTTGCATTTGTGGAGGAATTGCAAACGCGAT"/>
                    <sequence id="seq_t17215" taxon="t172" totalcount="4" value="TTTTGGCTCAATAACTTCAGCCTCCTACCTGTTGATGCCTAACTTCCGATACTTCGCTCTCCTAGCACATAAAACGGCACAGACGACAGACCGATCAGCACGCACGAAGGGGTCTCATACCTAAGAATCCTTGATCGCCCACACGTCTGGACCAGTGACACGAGTTATCCCTCAAATGAGCTACGTAAGAGCAAAGCCCGAGGATAGTAGGCGTCCAGCAAGGACACCCTCTAGCCGACTGGTGAACATGCATGTGTGCAGCGCGGTCAGGAATCGAATTTACAAATCCCCCATTGTATTTACGAAGCTTCATACACGGCCTGAGCAGCCAAGCCTGACTTTATGTTTTCTTTGGAGGTCATAGTCGCTTCGTACCAAGTACTCTGTAGTTCGCTACGTGTGGCGACGATTATAGCATCCCCAGCATATCAATACGTTCTGAAGGGCGTATGCCTAACGCTCTGCAAATCATTATGCAGGTGCGATCTCTACCCTAGTACTCTCCAATCCTATAACCCAGCAGGATATTCCGCAATCAGAGGCGACACAATTCTAGCGCTGAATGGAATCCGAGCCACAGTAAACATCCACTGATTGTGACGCATGGTGAAAACGTACGCACTTCACGGGAGAATAATTATATGAAGTCTAGCTCCCCCTGATGGTTGCGCTCATAATCTGCAGTACTCCGATTGGATAGATACGTGTAGGTAAAGTCTCGAATCGAACTGCCTATGTTCACCGGGGATGTACCCCAAATAGTATTGTTCTACAACAGCATTCCGGGTGCTCAAAAACCTAGACTCAGCGATCGCGGATTCCAAATGTGTCCCACTTCTCACCCCTGCGCTTCAGGGTCCGGGGGGAAAGGTTTGTCTTTGGCATGTCCGAGGCGTAACCCGTGGAAATCCCTCAGAATGTCATGTGACTAACTCCCGATCCGACGTTAGTAACCCGTCCTCGGTTCGGGTACCATAACCTGGGCCGGAACAGGCGTGCA"/>
                    <sequence id="seq_t17314" taxon="t173" totalcount="4" value="CTAACAACGATATCCATCGGTACCAACTTAAGATGGCCTTAATGATATTGAGTGTATGAACTGCCATGGGTTTCCATAGTAGGTCGCGCCCAAGTCGTCTGAAATATGCGATCCCAGTGATTGCCTCTTTAGTAAGGGAGCGACGGGGTCCCTCTCCGCCACATACAAACTATCAGTCAACATCACGGCATGCAAGCCTTAGAACTGAATTTTATCTTATGATTTAGTCGAACTGGGATCGTCTCGATCTCGATCGTGGCAGGACTGGGAGCAAGAGGGCACATTGCTGGTCCACCTATGTGCGTCAAGACTTGTCCGCAGGTCCGACTAGCCAAAGTCCCGAAGAAATGAAGGGCGAATATAGTAGTAACCTTAGGTTTCACCTGGTGAACGTCCTAAGTAACTGCGGCTGAGACCAAAAGCACTAGTGTGGTTCTGTAAAGCGGAGGAATCCGCGTACACTGTTACTGGTGACTAGCCTGAGAGATCTAAAGAGCTATTGGGACCCCATTGACCCAGGAGCAGAGGCCGGGTGCTGGGGCCTTCGTGAAGGACACAGTGCTTGCTTTCAACCGCCTACAACCACACAGGATGGGTCGCAGTCCTCGAAACATGCTACATCTGGTGACAAACCTTCCTACTCATAGTGCTTTCAAAGGAAAGCCAATTTACTATGTATAAAACGTGTCCAACGTCAAGAGATTTCGAAGCTAAACAATTGAAGAAATTCAGGAATCCGTCACTCTGTATGACTCACTACTTCCATAACCACCTTTAGGGCAAGACATAATAGTTACCGGGCACTCCGTTCAATGTTAGACGCGGTCTTTCCGATGCTCCCACACGAACGCTAGCTGGCGATTACCTCCCTTGTAGTCACCATGGCACGGATTCCGAGTCACCAACATGTCAGTCCAACTCACCGGTTAGATAGTACGCCCAACAGTGAAGGGCAACTCTTTAGGTAGTCCGCGAGCCACTAAGGCTAGGAGCTGGCAGG"/>
                    <sequence id="seq_t17414" taxon="t174" totalcount="4" value="ACTGTTCCTTTGTTTCCCTACCGACCTCACAATTTATCCCAGCATGATGCGTTTAGTGATATGGCAAGGAAAAAATACTATGTGTGGCACGTTCCATTCCCGCGGATATCCCTTTAAGGACACGCAGAGGGGCGCTCACGTGCTTAAGCGCACCTCCACCGGTCGCTCACCCTCTATCGTTTCCTGGTCACCCTACCCCTTCGCTTAGGCGCCCTATACCTCTGAGTAAAGGTGCTCATGAAGCGACGAACCTGAGACGCCACAGTAGGATCCCCCTCCATCATTGCTGCCCAATTTTTGGATAGGGCCGGAAGTGGGTTTCCCGTGTTGTTCCCTGGAGGGGGCCGGGCGGTCGGGTGCCTTCGGAGTTACGCTCGTTACCGATAAGATTGACGCCTGCACCTCGAACTACACGAAACGGGTATCCGTTTCAATGTCAGCCTGTCCCACCTACAACAGTAGTAAGCTGCGTATAATTATCATTTGACTCACATCTCTGGACCTCTTAAGATACCAGCAAAACAAGTGCAGAGGCATAGTTTGGTCGCCGATTATGCTTTTGCATGGCAAACTGATAAGCACTACAGTGACGTGTTCCGTCGTATTCGTGGGACTTGCAGCTACATATTTAATGGATACGACATATAGTGCTCGGCAAGGTCTCCACCCTTGGGTGAGAATCCGGCGGTAGATCAGCCTCCTCGAATGTGTGACGCACCCCCTGCATCGTACCGTGTAGAGTTTTTACCGACTAGCCGACCAAGCAAGGTCGAGGTCCGATGGTGGGTCTGTCGCTAACGGTTCCCAAAACAATAGGTGGAAATAAAGGTCAGCCAATATGCGTCAACGGAAGTTCTACTATCTCTAGCAAAACGTCGCAACCCCTAACTGGCCAACACATCCCGGTGCCGGCCGTATTCCTATCAATACAATACCCGTATTTTATGTAGACCGTCAAAGTTGTGTGAAACCGAGTTTTTACTCACCGCAGGGTATTACC"/>
                    <sequence id="seq_t17514" taxon="t175" totalcount="4" value="TCCGCATTAATGAATACGTTGACCTGTTGTGACTATCGAGGTACGTCGCGCGGGTTCCCTATCCGTAATCGTCGGGCAGTCGCGGCTTAGCCACATAAAAGAAGGTGCCGTCCCTCTACGCTCCCTATGGAACCATACGACCACAGGCATGATCACCGCAATGGGCACTTCTCCGAGGAGGCCTTTGCCTTCGTTCGCTGCCCGGTCAAGAATTCTCCGACTAGGAGAGCGAGAGGGGGTAGATAGCTTTTGACCTTCCATCCGCTTTCGTGCGTCCCCACTAAGGCTTGTTTTCTTAAGGCTCCGTGCAGAAGGGGGAATAAACCAGGGACTGGTATGCTCGCTTCTTCGGGGGGCACCACGCATAGCTGACTCCGGTGGCATACAAAAGCTGACATCGATATGCTTTCGGAGAGGAGGGTTTGACACGATCCCTGCTACCAACCAGCGAAGTCTTCCGGGATCTTATGGAACCCTCGTCCGGTCGGCTCTGATCTTACTAGGCTCCAAATAGACGGACGGTCGTAGAAATCTCGACAGAGGATGGCAAAACTTCCAAGTAGTAGTCGTCCTCAGTAGTGCCGAACGTCTCTAAACAGGCGCCGCCGTCTCTGCTGGACCTGTTCTACGCTTTTCCGTTCCGGATGAGCTGATGGGAGTGAGCACTTCTCCATTATATCTCCCCAGTGCCTTGTGAGGCCGGAAAAGACACACATCCGTGTGCCTAGAGCTGTGGTCACACGCACCCCTCTTTTGTACACCACGACTTCCCTTTAATCACTACATAATCGTGTACGCCTCTACCAACTGAGAGCCTAGCCGCCTATACCAGGATATCATTCCACCGAGTAAGTATCTCAGGTGTTGACCCAAGGATGTGGCGGGAATCCGGAACCATGACTGCGGGCTCATTGGTCGCCCAATTCTTCAGTAATTCGCACACCCAGCCTACGCTCCGCTTTGCAGGCCGATGCCTACCGCCACAGGACTGCCTAGCCAT"/>
                    <sequence id="seq_t17614" taxon="t176" totalcount="4" value="GTGATCCGATTTTTCATCTCGGCAAAACTTTTTGCGAACAGACTATCGGTCGCGCTTCTCGAACATATTCAGGCGTAATAAAAAAACTTGCTATACTCAAGTCCCCTCAGACTAAACGACGGAAAAATATGCAGCGCACATGGCAAAGAACCGTATACCTGAGCTCATCGCAACCGCAAGCCGCGAAGTCAGAGACCTTTTCTATCAGTGCAGCAAGATGAGTGGCTAAACAACCCGCATCGTAGTTGATCACCCGCGGACCTCCTGCACCCATAACATGAATAAACCACCAGAAAGTCCGTGTTACTGCGACGCGAGTCTTTGCCTTGAGATCCTTCACACCAGCCTCGGGGACTGACCGAGATCCCTCTCTTGTCAAGGGGATGTGGTATATGGCGCCTGCGGCACCTCTTCGTCGTTGCACCATCTTTAAGTAAGAGCGAACCGCGCCCAGAACTATTGCTCCGCTAGTTATGAGGTCAGGACAAATAGAAGAATCTGTTCGCTTGCTTAGAGAGGTCTCGCTAGTCGATTTCCGGACCCGTCCGTCTTCACGAGCTCTGTGACGTTATCGGATGCATTTAGTTGCGCTACACAGACCTCGTGAGGACGTTTCAGAGCAACCTGGAGCCACTCTTATCACAGAGCCAGCTAGGGTAGATGTCGAACGTCCGACGCGCATTGGGGTCGAGCGTATGCGCCGGATTTCCAGAAGGGCTCGACACCATTACGTTGTGTACGCTGACCTTACGTGGATAAATTAAAACAATCCTTCCCACAGGCTTGTCTGGATTAAACGGCTACTGAAGACCTCTCAGGCGCGGCCGAATAACCGCCGTCACAGGCAATCTCGGTGATTGGCACAGGCTAGGGCCGAAATCTGGTACCCTAGCCTACACTTGAACAGCTACATATTGAGGTCTAGACCTCATAGAGCTGCGGCTGGCAGTTAGCTACGCCGTGAAACCCGCATGAAATAATCGGCATCCACACGTTTGGT"/>
                    <sequence id="seq_t17714" taxon="t177" totalcount="4" value="AGGGACTAGGCCAAGTAGGTGGATAGTCCCTGCCATAAACGATAGGAACGGTGTGCTGTATTAAACGTTGATCCATCCTATGAGATACGTCTCAAGCAAGGATAATGAGTAATCGCGGGTGCATAGCCACTCCCAGGGAGCCTCCCACTTCTTCAGTGCGGGGTACATCAACAGGGAGAACTTGGATTCTCCTTGCATCTCGCATCGCGCTGTACCCGCCGGTAATGAACGGTAACGACGGCACACTGCGGTTGAGCATCTAAGCAGGAAGACGTAAGGCGGCTCTTAGTTACTATACTTAGCCCGTTATGAACGGCTCTTCGCCCATGGGGGTGATTCTGATGCTCAGCTAAAAAACGCTTTCTCCGTGCCAGCAGACGAAAGGTGTGGGTACATCAGGGTAACAGCTGACACGGCCCCGACACGCTATGACGGTCCGCGCGCCTTGGCTTGCGGATCCCACGGTACGGACCTTTACGCTGATGCTCCTTCTAACGTCGCGACCACGAATATGGAAAAGCGTGGGCTGGTTTACCCCTGGGGCGACGACTACCTCAGCCTCCGCTTTTACACGTTGGCTGCGGAAGGGCTCGTAACAGTCGTCCCCAGAATCCGACTGTATGAGCTAGCGGTCAGTACAAGTAGCGCGTTAGCCGCGGTTGTTTTCATCGTCCTAGAACAAGCGAAAAGATGCGTTCGACCTTGCAAGTACTGGGCGCTTGGAAAGAAGCAATAATGGCTTTGTGTCGTGGGTACCATGTAAATGCAGTACGTCTCTCACGCCGATAACCACAGCTGCCGCCAATGACGCCAATTAGGGATATGGACGCCTGAAGACGACTGGGTCCAATTTGACCCGAGGCCCGGTAGAGCGTTTAGATTTAAACAGTATATGCCGGAGCAACAACGTTACCAACACCCAGGGCCCACGCTAAAACATTAACTAGGTCGTCTTAGTATACCAGGTAGCTTCTCTTACGAGATTAGGTAAGAAACTATC"/>
                    <sequence id="seq_t17814" taxon="t178" totalcount="4" value="TAGCAGCACATGGTAGTCTTGGTGTGAATGGGCCGATACCTATGAAACTAACGGGCACGGTCTAACACAGACCGAGCCTCGAGCCTGCGGAACAGCCGGTCCGCCGCCGAGGGAGGGGAACGAAAGACTAAGCCAAAGTAGAGGGATTCTGATGTGTCATCAGTGTCAGCAGCACACCTACACCAAATAAAACACTGAGTTTTAGGAACAGTTTGCGACGCGAGTCCGAAACTTAGGTGTAGTAATGAGTGCGTGTACCCATGTGAGTGTCGCGTTCCTGGGACTAACGTAACTTCAATGTGTTCCGTCGCTCCTGGCCCGTGACGCACTGGACAAAGTTGCCCTTGCAGGATATCACAGGTTTCACTGGCTATCCCATCCGTTTACAACACGGATGATTAGCTGATGAACGCGCTACACCTCGGCAGCTTAATCTGCGAGGCACTGCCTATGGTTCTTATAGTAAGAGCCCGTCTCATGGAGCCGCTTCTCAGGCGGCAGACTCCATGAGTCAAGCTTCGGATTTAGTCCTAAGAGCTATAGGACAAGCCTTGCACCTGTTAATCTAACAATATAATTGGCAGGCGAAATGAGGTGTTGAGGCAAGTGCCAATTTTCTTACCAGGATGTTAGATCATGCGCTATATTAGCCTAGGCACGGACTGACGGGCCCGAGCCAGCTGGTAATAACACGACGCCCTAAAGGCTCCGACAACCGCATGTCTCAGGCGAAGACTGTATTTATCTGTATTGTTCGAACCCGATGCTCCCCTGCCCGGCCTACTGTCTATTTCTTTACACCTGAAGAATCCACCTGGTACACTGTCTCGGGAGGCAGATATGTATCCGTGTGGCCCGAACTCTCAAGTTGTATTCAAACAGCCTCATGCTACCCATATATTTGCTGTCCACGTTGTACACTCCTGAATATTTCTACGAGTCTATATTCCGGGCAAGTTCCACGACAACCAAGCAAGTATTGAGAGTGACTGGTGCAGTC"/>
                    <sequence id="seq_t17914" taxon="t179" totalcount="4" value="AATGGCTACATAGATATAGACTACCGGAGCTCGCAGAGTCAGGATCGCGGCAGACTCTTGTAACAGCAGGACGACGAATCCTTTGGAGGGGGGAGAATAGAGGTGGGGCCTCTTCAGAAAGAGAGCTAATAGTGCATGGATGAATGCTCAACTCCATAACTTCCGAGTGTGTTACATGCTTCCACGAGTGGCAAGTAGCATCGTAGCGGTATCACAGACAGCGGCAACTTTCGAGCGGGTCGGGATGGGCTCCGGCAGACTTGATGTCGAGTTTGTGGCGTTCTAAGGAGCACTTCCGAAGGCCGACTTCAGAAAGAAGCTCATGAAATCGGGCGAATAGAGCTTAGTACCATTGGCCCAGACTGGGAAGTCCTGGAACATTAGATAGGTAACAGAATGACGGGCGGCAGTTGTCGCTTGGGCTTGGGAGGATTCCAAGAGTTATGACTATGAATACGCGCAAGGGGCATTGGCGGGCGCAAATCATATCCACTCTTTAGGGCCTACTCCAGCAATATTAGGACTTCTGGTCAATGGTCAATAGTTTATATTCTCCACGAAATATCAGGTTTGTGACTTTGATATCGGGCGCAGGTTATGCCCATGGATCCCGCTCAATCCACATCAGGAAGATCCTTGTCCCAGCTGGTCGAACTTCCATCGGTAAGAAATGGTGGTCTCTTCAAGGTCTGAATGCAGGCATTGAGGATCCGTTATCGTACGGGCAAATCTTCCCCTATTCCAATTCGCGACCCTCTGGGGCAGGGAGACAGAAACGAACGCAAATCCCATCTATGATTAAGGACAGTACTCTGCTCACCTTGGAGATCATTCAATGTACGGAACCACCGACAATGGCCTCTGACTGACCTGTCTGAGCTGGTGATGATTGTCTCGGACGTGTGGACAAGGTCCGAGGGGCCTCGCGCGAGAGGGGGTTCTGCCAAGTAGAGTCGGCCTTCACTGCTCGTCTTCAATTGCGGGCATTCTGTGTCAATTT"/>
                    <sequence id="seq_t1890" taxon="t18" totalcount="4" value="GTAATTCAATTTATCAATCGTCTTACCGACGTCGCCTGCAGATCTTCGGCCAGTATCACCTCTGGGGTACAAGATGAAGTCTACAAGTTCCCCCGCCCCTTTACGCTCAAAGAATACTAGCATAATATAATCGACGCACATCGACAGGCTGGTTATAGCTGGTGTGATCGCTCCGAGACACCTGTTAATAAACAAGCTTTAACATCATCCCCGCAACATGGTCGGCGTAACCCACCTGACACCTGTTAACCAACGGGTAACCTGAACGCGGGATCAGATGAGTCGGTCAGAAGCCCGGTGAAAAACTACCCGCAACTGGTCCTGCCCGATCACCCTTCACTCGGGATTTGTATCGACCCGATGAACTCCAATTCGATTACATGATTATATATATTGAGGTTAAGGGTAGTCTGCCTCCTAGCGTCACCCGTATATATGATCACGTTACCTACAGACCAAGTCCTCGACTGATATCGAGGTCGTATTATTGATTAGCACCATTTGGGAGTCTCAGCTAACACAAGTTACCCGAGTTAAACGCGCCTCCCCATGAAAACCTCTGATGAACATACCGGGTCCAGTTCCTTGCACGTATCGCGGTTACTTGAAACCAATCAACGAGAAGCGGGTCTGCATGTATGAACGTCCGAGGTAGTCGCGGTTCGTCATGGCACAAGAGAGTTGGAAGTCCGCCTATGCTGCACATCTCCAGTAGGGCTCAGCTCCCATAGGGCGTGGTCGCGCAGGCTACGTGGAGCTGACACACACGCCCCGCCATGAGTCCTATTATTCATAGACCGCAAAGAGTGACTGCAAAAGCTAGCTAGTAAGAGCCCGGTAACATTGGACCATAAGGGTCATGACCGTGGCGAATAGAATTAGTGTAATATACCGTATGTTTCACATTTTTTCCCTACCAGTTCGGAGGTCGGGCATGAGGCGTAGCAGCGTGGGTTCACCTCAGTACTAGAAGGAAAAACTCTGCTGTCCCGACCTGGAT"/>
                    <sequence id="seq_t18014" taxon="t180" totalcount="4" value="TTCATAGTACCGACAGGCCGTGCCCGTCAGGTCCTGGGCTTACAAAAGTGTCGACATACTAGAGGGTGGCGCTGTAACATTGTGACTTGTGAAGACCCAGCACATAATGATCCAATTATAGCCTTATGAGGATCCCGCTACCTCAATCGCTATGCGCATTCCGGCCAGTTGGCGGTGATAGGCGTATAGTCCAGCGCCATAGTTCTACGGGGGCGACAGGGTATCGAGTAGGATAATGCCTAAGTGTTAATAAAACAGCCACCTTAAGCATTTGAATTCTCCGCCGGCAGGACCCTTTATCGAAACGAATTCCGTGTACATGTCCGAAGCGCAAGTCAGTGACTTACATGTTTTGAGTGCTGTCCGCTATGCGAACATGGTACCGGACGAGAACTAAGAGCAGATCATACCAGGCCGACTAACACAATAGACCAATAAAACTGGTAAAAACGATACGACAGTTAGTTCACGATGATACCTAGCTTCACCCAAGTACGACGGGAGTACCTCCTCCGGTCGCAATCGCTTGTCCTGCCCAAATTAGTTGAAGGATGTCTGGGGAGTCGCCTATACACAGCGTAGAGAGTCGCGCTGCATATGGCCTAGCGCGTAAGTTCGACGTTAGTAAAGTGTATTCTCGAATTAGCTTGCCTTCGGAGTAAGCACTTCTATAGTAACAGTTCGCTAGGCCGTCTTTCGCCCGCACCCGCCGTACCTATATGAGATTCTGATCTTGACACCATCATTGACGATCTGGAATAAGCTGTCATAAGAGAACGGTACGAAGAATCACCAGCCCGGAGCCGAGGGAGAGCCCATGGATGTTTCGGATATTGTCCACCGCTGTCATGAGTACGTGCAGAAACCTCCTTTAATCAAATAGCAGTCCGTATTAACTGTGACAAATATCTTAAATGAGGCAGTTCTTGCAGCTGGAGGTATGCTCGTGGACACACTAAATTCCGGTAAAGTGTGTTAACGAGTGTATCAACGCGTCGCC"/>
                    <sequence id="seq_t18118" taxon="t181" totalcount="4" value="TGTTATTACCCGACCCATTAAATTTACTGCATTGTTACATGGGTTGATGGTTAATGGGTATGGCCCAGGAAGTTTTAGCACACGTGAATGCAGTGGGAGGCGGAGCAAATATGACGTGATAAGGCTAATGTTATGTAGTCATGAGTCGGCATAGTGAAATTGGGGTACTTTCATTGTATCATTCAGGAAACACGTGCTTCTAGCCTATCCGAGCGTTGAGAAACCCAAAGCACTTCCGCGTACACTAATCACGTCCAAACGCCGCTAGAATACTGAAGTTGGCCAGACAGGGTCACCGTTCCATGCTTCTGGGAGACTAGACATACCTCTGGGAATACGCATCTTTGAATTGCGCGAAGATCGGATACAGGGTCAGTACGGTGCGCACACTATGGTGCAAGTACTAATCAGTTGGATCTGACCGATGGGCCGAGGACCTCCGCTACGAACATGCCTGCTTGACCGTCTTCGGTAAGGGGTCATCTCTTGACCAGAAACGCGTACTGAATCTGTGTAATTACTACTTCAACGATGCATAAAGTCACGAAGTTATACCAATGACATGTCTACATGACTTCGAAGTCCGGAAAATTTAACATCTTAGGTAGTTTGGGGCCCTGGATGGGCCTAGTCATTCTGTAGCACTGGACACGTAACCCCAAGCCGTATTCTGACCTTGTAGCGTGTGTCAACGTGCCTCAGACATAGACATCAAACATAGCGACGACCAATAAATCGTTGCCAGTCTCCGTCTATGCCTTCAACATCTCGCGTCGGGCAGGGTAAAGGTATGCGGTCCAGTAAATTCATTTAGCGGGCCACCGGTAATCCCAGTAAAGAGTGGATGCATAGAGTCCGCTTGTCTCTATGCCCCGGGAGGGCCTCGTAGGGTAACTACGACTGATGCACGATGATCCGCCGGTCACCATCAATGAACAGTGCGGATCCCCGCGATCTAAGTGGAACACGGTGTTAACAGCCGGTCCGGCTATTAGTTCTG"/>
                    <sequence id="seq_t18215" taxon="t182" totalcount="4" value="TCTTGAGTCTACGTTATGTTGCAAAGAACGTGCCATCAGTTCTGATAGGTCGGCGAACTGTTCAAGTGAATCGTGGACTCCTTTTTTTCGGTCGCGAAGTTAGTCGGGAATGTGAGGGAAACAGGCCAAACCAAAAGTTCCCGGTCATATGATTTGTGGCTCGTGTGAGCGGCAGGTAAAGGTCTGGTAGCTTAAAATGGCCCAAGAAATGTCTACGCCTACCCATGACAGAGCCACAGGCGTAACCTATCCGCTTGCCCATGGAGGTCTTCAGGTCAGTGCGCCACCCAAATCTTCATGACTGTCCGTCCACCCCCCCCGACGCGACATCGGCTCCGTTTACGTAACAATGTAGCTCGGCCGTCCGTGGTTAACCTTTTAGCTCTCAGGACGCGTAATTCACTGTGGTACCGCTTCTAGTAGCCAAGGTTTACAACCAAAAGTCTACGCACATAAGAGTCGAGCATTCCCACAGCATTTGCTAGGAGGCACGGGACGCGGTTAACACGTGTACCTCTATATAAGCACCCTCCAACAGTACACATCAACTCAAAAATCAGACAACCGAGCAATAGTATTGCACGCAGTAAGGAGATCTTACAACGGGGGCCGAGTTTTTCCTAGCAACAAGAGCGAATGGACCCAGGTCGCCACGACAACTTGCGCTGTGCACGAGCCGTCTGCCTCTACGATATGGCTAGACAGCTAAGAGCCTCCGCAAATCTTAAGCGCTTCCTGAATTCAGCGACGCGGTCATTACCCTCAACTAGACCTCCCGTTGATCGTACCGCCTATGTTATCGTAGGGTGATGCGCTGAGGGCCGCTCCCAGTGGGGAGATCGGCTACTTTGTGTTACCAACCACTCTGTATTCTGTAATCTTTCACTTGAAAGCATCCTGTGTGCTCTGCGCGCTGAGCACCCCTGAATGATTCGCATGGGGTGAAGTCCCCGCTGGGTCAACGCTAGACGAGTGATGTAGGAAACAGTTGTATTATGTT"/>
                    <sequence id="seq_t18314" taxon="t183" totalcount="4" value="AATGGCTACATAGCTATTTACTACCGGAGCTCCCAGGGTCGCGATTTCGTCAGACACTCGCAACGAAGGTCCGACTTATATTTTGTAGGGAGGAGGATCGAGATGGGGACCTTTAAAATAGAAGGATTGTATAGCATCAATGAGTGCTCAACTCCATAACTCCCGAGAGTGTTCTTTTGTTGAACGACGGACAATAAGCATCGTAGCGCTATAACAGTCAGCATCAACGCACGAGCAGGTGGTCCGGCGCTCGGGCAGAATCCATGTCACGTTTTGCGCGCATTCCGGTGTACTTCCGGAGGACGAGTTCAGATACAAGCTACTGAAAGCCCGCGCATACAGCTTAGTACCATTGGTCCATACTGGGGAGTCCTGGAACATTGCTTAGTTAACAGAAGTACTTGCGGAAGTTCTCGCATGGGCCTGTGACGAGTCGAAGAGTGAGGAATGTGAATCAGTACAAGGGACCTTGGCGGATGTAAACAATATTCGCTGCGTAGAGTCTACGAGAGCCATATCAGGCCCTCTGGTCAATGGTCAATACCTTATCTTCTCAAAGAATTATAAGGGTTTTCGCTTAGATAGCGGGCTCAGGTAATGCCCAGGGATCCCGCTCAATCTGAAGCATGAAGATCACGGCCCCACCTGGTCGAATTTCTATTGCTATGGTCTGGTGGTTACTTCTAGGACTTAATTCAGGTATCGACCACCCGTTATTGTGCGGGCTCCTGGACGCCTATTTCAAGTCGCGGCCCTCAGCTGTAGTGAGAGAGAAACGAGCTCAATACCCATATATGATTTACAACACTATTCTGCTTACTGTGGAGATAGTGCAATGGATCGAAGCATTGACAATGGCCGCGCTCCAACCTGGCCGAGCTGGTGCTGCGTGCGTCCCACGTGTGGAATCGGTCCGGTGAGCCTCACGGTCGTGGGGATTCTCCAATGTCGAGTGGGCCTTCTCTTCTTCGTTTCAATTGCGGAAATACTGTGTCAAATT"/>
                    <sequence id="seq_t18414" taxon="t184" totalcount="4" value="GGCAGACCACAGTCTAGTTGAGTTGCTTCTGACTATAGTGCACGACCCAGGCACTACGCGATATATGTGAATGTGCACAAGGGTCTAGGGAGAAAGTCGTGAGGGGACAGCATACTCGCCGATTAGATCGAGGCAGCGGTTTTAGGCCTTTCGCAACATCGAATTATTCCCCAAAAGCTAAGCCCCTTCATTCTCGTTGACCGAGAAGGAGACTGTGGGACCCGGTAAACTCGCCAGAGCCGGCCCACGCGAGGCGGAGGTGGGCCGAACCCCTTCACACGGATGTCATGACGATGCCCCAGCACTTGATTCGCGCTTCCTCAGGGGGGGTCAACCCTTGGAACCTAATATACTATACGATCGCGCGATAGAACTAGGTACAAAGTCTTTACCCACCTGCTGTGTCACAGTGAGATTCTTAGATAACGTGCCACATATAGGTCGATTCTCCGGACCTACCTCACTGAAAGAGTTTATCCCCTGGATTGGGAGCTATGTATCCTTCTGTCAACGGGGTGCCTGCTTGATATTTAGAGTCGAAGAGGCTAGGATCAGCTTCAATAGGCAAGACTAAGATGTTGTGCCGGTCAGCTGCGATGTGCCAGCGGAAGGCCCAATAAGACACATGGTGTTCGATAACCCGATAGCGCTGGTTATGACCTACCGCACCCTATAACAAGCTGAGAGAGCCGCACTCTGAAGTCGACCCACGAAAGCGTAGTGCTTGCGGCAAACGCGGGACCGCGTGTAGTGGTCCCAGGTACTTAATTCGTTCTGTCGACACAACAACCTCTTTTGAGGAGCCGGCGGATTACACACGCGAAGCATAATCGAAACTTTTTGACCCGCTCCGGTCCTGATGGCTAGATTCATCGCTTGAGTTTGGCGGGGACGGTAACAGACTCTCAGTCTAACATGAACGAGTTACACCCGCCAATGGCTGGTCATGCACACTCGGTATTATGCCTGCGGTACGTGAGCAAGTTCCGGGCTAGCAAAT"/>
                    <sequence id="seq_t18514" taxon="t185" totalcount="4" value="GGTTGTAAAACTTGTTCGAGATTTAAAAGTTGTGCACCGGGTCGGTTGCGGGTTGTCACGCGCACAAGATTATATGATCAGAGGGCGAGTGAGCCCCGGATTCAGCATGCCCGGATCCTAAAGTCCCAACTTCGAGGAAATCTCATCGAGCCGCGGAGTGCCAGTCTGTGCCTCGACTAACCTCAGCGCTGACGTCCGCCGTGTCAACCTAAGGTGTATAATCAACCCGTAATAACAGAGACCTATGATATGGAACATACTCTCTGAGTAGTTCTTGATTTGCAAGTATCAAGCCGCCTAGTAGATGATTCAGGGGAAGTCGTGCCTGGAGTCCGAACAATTCATACTAAGAAATGCCCATAACACTCTACACCCGCAGATGAATTTTCGAGTGAGCCTATGAGCTCCGACGGGTGCGTCATATCTTCAGCACGCCACAGTATTTATGCTCTGTTGTTACAAGTCGCAGAGACATTATAAACCGTTACTTCAGTCACGTCAATTCTTACACCAGACTCGTAGGTCAGGTCGACAAAAAAAACTATCATAATCAGAGCACAGATCGCTGATTCGCACTAAAACAGCCAGGCCTATGAGCCGATTTCCATCATTAACGCTGCTTCGCCGGGACGGGCGACTTACAGACGCTAGTTTGTTCATATTACCAGACGGCTATGATGGGAAAGTCTAAACGCACGCAATTAACTGAGTCAAAGATCGCATATAAGTCGCTCAAAACCGCTGTTATCCCGTCGATTGTGGAACGCGTGTTTCATACGAGATGATAAATTGATTGACGTGCATCCGTCATCAAGACAGCAGGTGTTTATGGCGACTTTGGTAAACTTGGGCTGCCAAGGGAGGGAAGGAAAGGGCGCTGCGGTTCAAGAACTGGGAATCTCGACAATTTATCCCCGATGTAACGTGGTAGTCGTATGTGGGATTGCAGGATAGGAGTCCCTTATGTATAGTCATGATAAGTAATGGCGGCATTTTCTAT"/>
                    <sequence id="seq_t18614" taxon="t186" totalcount="4" value="ATATTCTTCACTGTTATTGACCTTGCTAGACAATCGAAACTGACCCGTAAGATTGTCGCTACAAAATGAAACAAAAGGGTCTTGCACCTCGTGCCCGACACTCTGCTGTGACCGTAAACGTTGAGAATTTTGTACAAGCTCTTAACTTTAAGGCTCGCCAAGGTCTCCAAACATTGTCGTAATCCAATAATAGTCGGACGATACATATCTGTCCTTTAGGGCGAACTCCGTGTTGAACTATCCCGTGTGCCGTCTAAGGCGCGATGCACAGATTCACAGATGCCCCTACTTTGTACGTTCATAGGCAAATTTACGGCAGGCACGGTCGAGCGGACAGTTTGATACTCCCTTTGATGGATGCCAAGTACCAATTGGATAGTGGCCAACCTGCTGCAACCGCATTACCTGCGTTGTTAAGTATGGGCCCGGTTATCGAGGCGGGTCAGGACTATTTCCAGAAACTTTCGCTTGCCGTGTAATGGCTACATTAATGCCGGACAACATGAACCTCCAAAAAAACCACTGGGAGCCTACAGCTACAAAAATGCTGTATATTACGTGATTTAATGTGTTAAATCCTCGTGGAGCCTACGTTAGGCATCTTCCGGAAAGGGTGTCTGAACAGTACCAGACCAAAGTGATGCCAAAGGGCGAGACACGATAAACTGTTAATGTTTACATAATTCCATAATTTAGAAGATTCCGCAGTCTGTTGCGACACATCCGTGCACGTGACCCTGATCTCCTAGCTCCCTAAGAGTAGCGAAATGTAGGGATACTAGCCTCCTACCGACGAGTAGACAGCCAACCGTACTGACTATGAAAAAAACCTGACAAGATTCCCCAAACCTATCCATTAAGAAAGGTCCTCGTTCACACCGTTTTTCCTAGGATAGTTCGCAACCGCACACACCTTATGGGATCTCGTACCATCAATCAGTGTCCGTCGCATCCTGAAGTTGCTGGTCCAATTTCATTAGGTCGGAATAGCCGGTGGTTA"/>
                    <sequence id="seq_t18714" taxon="t187" totalcount="4" value="TTTTACCGATTTTTCATCTGTTCAACACTCTTAGCCTCCGGACTATCGGCCCCGCCCCCCAAACGTGTACAGGAGTAGTCATAAAACATGCCATGCCTACGTCTACTCTGATTAATTTACCGCAAAATTGACAACGCACATGGCAAGGTACCGTATACCTGGCATCATCGGTGTGACAACTCTCGAAGTAAGATATCTTTCCCATCCGTACTGCTACATTTGGGGCTAGCCAACCCGCATTGGATGTTTTCACCCGCAGAACTCGGGTATCAATAACGTGCATAAACCATCAGACCCTTGACGGCTCTGCTACCGCAATTTGTGCCTTGAGACCCTTCGCATTGGAATAGGGGACTAGGTGCGATCCCAATTTAATCAAGGCTGTGTGGTTAAAGACGCCTCTGGTACCTCTCCCCCGTGGCATTATGCGGAAGTAATCTCGAGAGACGGCAAGAACGAGAGCTCCCCTAGATATGAAGTCAGGACATTTAGAAGGGCCTTTAGCCGTACGAAGAGTGGTCTGGCTACTAGATTTCATGACCCCTCCATAGGCAAAAGCTGTTTATCCTTATTGTATGCAGTTACTTTCGCTAATCAGTCATCCTAAGGACGATTCAGAGCAATGTGGGGGCACACATATCAGAGTTGCAGCTAGTGTCGGTGCCCAGTGCCCGACCCGTATCGTGGTCGAGCGGAAGCGGCTTATTTCTATAAGGGCGACACTCCTCTGGGTTGTGTCCGCTGAATTTACGTAGAAAAATTAAAGCATTCCTTATGTCAGGTTTTTCTGTCTTAAACGGTTCCTGACACCCCCTCACGCGTGAGCCAAAAGCCGCCTAAACAGAGAATCAAGAAGGTTCGCCAAGTGTCGGGCCGAAATCGTGCAACAATCCCTAGAGTTGTAAATGTTAAGTATGCGGGCCAGTTCTAATAGATCTGGCGCAGATAAGGAGCTCCGCCGCGGACCCGTTACCAAATAATCGGGAGTCCCACAGTTGCC"/>
                    <sequence id="seq_t18814" taxon="t188" totalcount="4" value="CTATCAAGGATATCCTTCGGTACAAACTTAAGATGGCCTGAATGATATTGAGTGTATTAACTGTCGTGGGGTTCCATAGCCCGTCCTGTCCAAGCCGTCTTTGATAGGCGATAGCAGTGATAGCCCCGCTAGTTAACCAGCGACGTGGTCCCACTCACCCACATACAATACATAAATCAGCCCCACGTCTTTCACGCCATAGAAGTGCATTTAATCGTATGTTTAATACGATCTGGGGTCGTCTTGATAACGATGGTGGTAGGACTGGGAGCAAGAGGGTACATGGCTGGTCGACCCTTGTGCGCCAAGACTTGTCCGTAGCTCCGATTAGCGAAAGTACCGACTGAATAAAGGGCGAATATCGGAGTCACCCGTGGTATCACATGGTGAACGACCTAAGTACCTACGGATCAGACCAACAGCACTAATACTGTTTTGTAAAGCGTAGGAATCCGCGTTCACTGTTACTGGTAACTAGCCTGAGAGATCTAGATAGCTGTTGGGAGCCCCTTGACCCAGGAGCAGAGGCCGGGTCCTGTTGTCTTCGTGATGGAGACCCTGGTTGCTTATAATAGCCAACAGTCCCACAGGGTGGGTCGCACGCCCAGAATCACGATACATTTGGTGAAAAGCCTTCCTACTCATAGGGCTTTAGAAGGAAAGCCAATCTACTATGTTTAAAACGTGTCTAACGACACTAGATTTCGAACCTAGACCATTGAAGACAATGACGCAGCCGTCACTCTGGATGACTCACTACTTACATACCAACCTTTACCGCTAGACATAATCGTAACCGGCCACTCCGTACAGTGATAGTAGCGGTTACTCCTGTGCTCCCACAACAACGCTAGTGATCGATGACCTAACTTGTAATCGCAGTGCCACGGTTATTGAGCCACCGACGTGTGACTCCGGCTCCTCGGTTATATAATACTCACAATAGTGAAAGGCTACTCTTAAGGTAGTCCGCGATCCCCTAACGCTACGAGCTGGTCAG"/>
                    <sequence id="seq_t18914" taxon="t189" totalcount="4" value="AACACAGTAAAGCAGACGTTATACTCGTATAACTTTGCTATGTCCCCCAGGGGGGTTTCTTATGGGTCACCTCGCCTACTCGATGAGCCACAACAGAAAAGATAGCGCCAACACTTTGTGCCCTGCAACCCATCAGACTCACGAGTGTATGGTCGACGCCGTGTGCACGTTTTGTCAGTTGAATACGCCTCGATTGGCCGCTCACCCATGGATTCTCTCCCGAGGCGAGGGAGCCGGGCCTGTGCGCAGATAACCGACCCCCGCCTTAGAGTCGTCCCCACTCGGGGGTCTAGGATTGGAGCTACGCACAGGCGGCTGAATTATTCCGGCTCCGTTTACCCAGCGAACGCTTGAGGCCGGCGCCTAAACGAGTAACCTTAGCAGACAAGAACCATCGTGCAAGAGCTCATGCCGGGAAGGGCCAGAGGGGAACTCCCCTCGATAATTGGGAACTTTGCTATGAGTTTATGGGTCCTACGACGGCTAACCTTTTTCGGTAATAGGCTCCGATTAGACGCCCTGCCGAGGACTGTGCTACCGTGTGGGGCATTAATTCCTGGTTGCATTTGTTCTGGGGTTACTCTCAAGGCTACAACAGCAGCCGACCGTTTTGGTCGGAGGACTTGGAGGTTGTTGCTGTCCAGATTGGGGGTTGTTAGCAGACGATTCACGATCTGTGATTCCTCTTCGAATGTTCTGCCGACCAAAACTGAATCACCTTTGAATGGGGTCAAGGTTGCATCCCTCCCTCCCATGTCCAGAGCGCACTGCATTTCATCATAGCACGATATTGCAGCACTCGGTTAAGCGAGTGTAGCGCTGCCTTAGCCAGGATAACGGTATACTGCGTAAATATCAGCTTTCCGAATCCAACGAACTCCTGACAATCCGAGGCGATGGCTACAGGTCTTCTAGTTGCACGGCCCGAAGTTACGTGGGATAGCCCCCCGATGCTCCGCTCTGCTGATCTGTCCATACTGACTCGAATAAACCGAGTTTT"/>
                    <sequence id="seq_t1990" taxon="t19" totalcount="4" value="GTACCCGAGCGGGCAATTGCAGCCTCAGTTGGTACAACAACTACAGAAATCTTAAAATCACGCAATCACTCGCGTCCTAAGCGTCCTCAGCTCTCCTGCCCACAACTAGCGAGTTACAAGATCGCCAGTCAATTCTTAATCATTCGGGTGTCAACCATACTGTTAAATTCTGTGCCTTGTATCGAGTAACCGCAGGGTTTAGCGATGTATATGCCGTTGTTCGCTAGCGGTGCTCTGCCACCTTAAGACATTGCGCGGTCCTCCATCTCGACCCCTCGCGCTTCTGCATATGTAGCGCCGAGGAAAGAACGCATGCCTATCGAAGATGCCATCTAGTGACCATACTGCATGTGGCCTTACACCAGGCGAAGAACTGCCCCTAATTCAGCTGATCTACGCTAGCGCGCCTTACTCCGAAGTACCAAAAGGGTAGCGGCTTCAATTTGTAAAAAGCAGTCAATACCTTCGAATTAATGAAGCGTTGAGGGCTCTTTGTGTGGGAGAGGCGCCGGTTTGTCGAATCCTTGAGGCTGAGCCAACAGTGTGCAGGCTTCATTGTGTGGTTCCCTAGCCCAGATTCACAAAGGCGATATGCTTCCTACTTTACGGTGCAGGTGTCTGCAACCGTGCTCAGGATCCGTCTACTAATAGTGCAGCCATTCCGGAAGTTTTAGACCTGGGAGGAGCTTTCAGTGGCACCAATTTTGTTGGAGCTACCCAACTATGGAACAATTACTACACTAACCACTAAGGTATCCAAATAGGAACATCTGTCCGGAGTACTACCTACCGGAGCTACTGCTTCGAGAGCTTGAGCACGAAGCTCCTTGGTGTTAAATTATGGTTGCTGCCTTTAACTACAGGCGAGTTACTAGACAGTGCTCGCAACCGACCAGTATTTTCGCTCCCCGAAAGCAAGTCTTACTATGGCGATTATCAGGTTACATAGTCAGGAAAACCGGGTGTGGGACCACGCTCAGGTTGTACCACCCCCTGGTAA"/>
                    <sequence id="seq_t19014" taxon="t190" totalcount="4" value="GTACAGCCCTTACACCTTACGTATACTTACACCGCTTGCTCGCCGGGCCGTCTTTTCCTTTGCCGCCGGTATACGGCGGGCACCTGCGAGCCGCGCTGACTGCAAGTACGACGATAAGTCCGGCAACAGGCCTGCCTTCCTCCACTCGCCCCCATGAATACGGCCCCGCCTTCCTACGGTTAACGATGATTGGGCGACCTACGGTACTTACCTCTAGGTGCACCCAAATATCGAACGCTCATACGATCCATAGAGACATCAACCTGTCACCACGAGTTCCAAGCGAATGCTACGCTACATGACACACAAGCGCAGACGCCGTGAAAACGACGAAGAAGAGGACCTAGTAAATAGCGCCTGTCTGTACTTGAATCGTGTAGTATCCTTCACAATATCCGACAGCAGTCCTTGAACCTCGAAAATTCCTGTTAACTTTATCGAAATTAGTCTACGATCTCAACGTACAGATGTAGAAGACATCCCCTTAAATTCACGCTGCATTCCGGTTCCCTACACGGAACAGATTATACTGTCATCAGGCCGGTCAAGTAGCTCGCCGAGAATGTCGTTTTCTCTGTTGCCGCAAGGAATAGTTAGCATGTACGAATGAGGTCCCCGCATCTCGACTCTGTGATATCGACACATGGACTTTATAACGCAAAGCAGTGTAAACTGGGCCTGCAGAACACGCGCCTCGGGCCTTCAGATGGAGGAGGTCTCGACACCCGACCTCTGTTAACTCCCTGATCGATTCGCCTTGCCCTATCCTATATATCGTCGTGCTCTACGTTATAGTACTGAAATCGTTCGTCACGAATGGCGGGACGGTGGAAGCTTGGAGACCTTTTGAATGTATGCTAATTTGCTCTCGTGGGAGATTCTCCGTGGGGTTTATACAACGCAAGTATTCCCTATTTATTTTTCAGCGTGCTCGATAGAGCCGCGCTTATTGGGGCCTCCGTGCGCTGGACTCGATATATTTTAGGGAACAACACGGGTT"/>
                    <sequence id="seq_t19118" taxon="t191" totalcount="4" value="TACTAATTCCAACTACTCGCGCCGACCCTTCATTCCGGCCTGAATTCCTGATTGCGCAAGGGTGTGTTATCTATTTTAAAAAGCTGCAATCTGTTATTTCTCAGGTGACGCATCCCGGAATACAGATTCTGCAACGGCTCCACATGCATTACAGCTACGGGGAATCCGTAGTCCAAGCATCAAGGAATATAGGGAAACGGATTTACGAGCCGTCCCCTTGGGACAGTTGCCTTTCATCTTACAAGATGGCGCAGTAACGGGTTTTAGCCGGATTCCGCGTTGAGCAATAAGGAAGCGCCCCAAGGACGGGGGTATGGTTGGTGCGAATATTGCCGTCCTGGGTCCAGCCGGTAAAGGCGGATCTTGTAGCGCGCCAGAATAAACTCACGTGGCGGATACATTTCTAAGCCCATACACTTACGTAGCGAGCCACACGGTAGAAGTCACATAGCTCCACTATACCCAGACTGGACTAAGGAGGGCGAATATAATTTGGCCTAGCTTAGAGCGCTAAGTTCGCGAGAGATGGTTGAGGCGTATATAATGGGCGTAAGACGGGGGGACGAGTCAGCGTAAAGTCCCATGGGTGGGGTCGAGGCAGTTGGAGGATGCATTTAATATATCACGCTGCGAAGGATACCAGAATGTACTAAATCCGTACCACACTCGCACACCTTAGCGCATATGGAAAATTCATTGAAATGCTGGTATGCAAGTCCTCTGGAACAGACTCTTACGCGCATAGCCGCCGCTCGTGATTACTTTCGATGTATGGGCACGTCCGTGCTGATAACTCAGTCGCAAACTACCACCGCATCTCCGGGACCGGTAACTTACCATGCCAGCGTCTACCCCTCTCTTCCTCCATAGAGGCTGTTATGCGTGCCGTCGTACGTGTCGGGCCGGGTGCTATGTCTTATCTTCCCTTGGCTTAACCTGACACCGAAAATTCCACGCGGCTTGCTGATTAATGCCCTTTGTGTGGGCCTGTAATCGTGTT"/>
                    <sequence id="seq_t19215" taxon="t192" totalcount="4" value="AGGGGACTGCGCTCCAGAGCCTCTCTTTTGGTAGTGTGAGCGACTTACGGTTGTCACTGTGGTCGTTGTCCCTTCGCTCACAGAGCGAGCCGCTAGAAGTTTATTGGTCTAGGGACCGGACTCTCAACCGCTCTGGTTGAGATATTCTTTATCTTCAAAAGTAACAGAGACACAGTTACTAGGTAGGAGGACCCTTTCATACACCGGGCTGAGCGATGCTTCCTTCGGGTGTAGTCTAGGTGGCCGCTTGATACCCCCGTTGCAGGTTCCTTTGAGACGCCGGAGTCCGATCGGTGTTAGTTCAGTAGGTATCCTGGTAATATTGAGACTGTTAGGGCGCGGTGGATAACATTCCTAGATGGTGGATTTGCCATTAGTGACTTTGCCCTCGCTCCCTCGTAAACCCCAAAAACCGAGTGAGCCAGAAGACCGTTGTGCGAACTCGATGATCCCCCCCTTGGCGTCATTCAGTGTACAGGTGTACGTCAAGACGTTCCGACAAGATCCCGAATCCTAAGCTATAAGTCTGCTAGAACACACTCGGTACGTGGGATTTGCGATGTAATTCTACCCGCCCGTTGCTTAAAAAGACGGAACACGAATCTTCCCACATCGCACAATAGACTCCCTTCGGCCAGCGAGGTCATTTCTGAACATTATTACGGTGCCCTCCACCGCATAGTGGGGGAGTTTTGGCCTTACGTGCAGAATTGTACAGTTATGTCGACTATCGCTCCCCTTAGCCGCCCCTTGACTACGTGTTATGCGGTGCACGATAGCGCCAACTGTTGGTGGTCCCAGAGATACAACGCATTATCGGTCATGTTCCGAGTTTAAATTGCCAACGGATGATCCGAGAGGCAGGTGTAGAAATACATGGCTACTGGTCGGAATCTTGTTTAACGTCAGAAGATCGTGTTGTATACCTATTTATCCTGGCCTGTGTCAGGTCCGAAGAATCGGAGAGTATCTAGGTCGTACGAATCTATCGGAGAAAACA"/>
                    <sequence id="seq_t19314" taxon="t193" totalcount="4" value="CATCCGTCGCTAAATCGAACACGCGTGGGTGACATAAACGCTGTCCCCACGATTTCAGGCGGAAGGGCGTTCCTCAAATGGCGTCACTCGTTTAGGATTAACCAAAGTGACTGCATGACATAGATTAACACGCCGCCGCAGCAGCGGCAGATAGGCCGCCCCATACCGCAAATATACAGACTAGGGGCGCAGGCAGCAGGCATTTTACAGTGGCTCCGTCTAAGGGTTCAAAGAAACTCGGTAGGCCGGTTCTCAATGCATTGTCGGTATTGCCAGAAATTATCTGATCGAAGAGACGGTAACGCGTTTAGAATAGTAACTAAATCCTGTACTCGTGAAATTTCCGGAGGCTATATACTGTGACATCAGGGTATGCGGGCCATCTAAGGAATACCTGGCCTAAACAGATATGTCGGTTTCGGGCACGGAGAAATTTCTAGTGCATCGGTCCTATACGTTACATTGTCGGTCGTCCCATCATGCAGAGGCGGGTCGTTGGTGGGGCAGTTACAGGTCGGCTACAGGCTATGCGCCCATTAAGCCCGGCCGGAGTTCATTCACAGTTCGACATATAAAGCGATTCAAATAGGGTGAAGCGAAGGGGCGCGGCTTAGTCGCATGCATCCCAAGCGGCCGAGAAAGCTAAGGTCGCGCGACTTCAGTTAAACCGCAATTTGCGGTTGCGTTTTAATGTTTTCGTCGTTTCAAATTAGATGTACCCAGTATCGCGCTAACTTGTCATAATTCCGTTGTATCTGAATTTAGGATTACCATAGGGGTTGGTCGCCTCGTTAAGAGTCTGGTTTGGCCTGACTATGTTTAAACAATCATTCTGACCGCTTCGAGGGTACAACACCAGCCTGACCATCATCAGCCACTGCAGAGGCCGAGGCGACAGGAATGAGACTCCTATCGTAGGGAAGCGCGAACTTGGAATGAGCAGCTGCTATCCCCGGGTAACGTATTGCCCTTTGGATGAAATCGTCGGATGCATCCCTCC"/>
                    <sequence id="seq_t19414" taxon="t194" totalcount="4" value="GGCCGATGGGTGGCTTGACCTCTGGGTTCGTTATTTGGAACTGCGAAAGCCTGGGACTGTCGATCCTGCCCTGCCTTAAAGGTGGTGAAGTCCTTCTATTTGTTTCGTATCGGGCAAATACGCTCAGCCTCTAGCTGATATGTAACACTCTTTTGCAAAGACAGGGAAATAACTGGTACAAGGGCCGAAGATCGCTCTCTAAACCCGCTTGACGCAAGCGTAAGTCTTGCGAAGCAGTTATGGGGCCCTGCGAGGCCGACCCTCTTTTCCACTGTGACGCAACACAGTTCACTGAATCCGTTCAAGCTCTTAACTGACCACTAACAGCCTATGCACCTCCTACCATTAACGTATCTATTGGGTAGTCACCCCTTGCAGGGCTTGGTGCACGGTGTTCCGTGTCAGCCAACTTCCGTCTGCACGAGACTGAGGTTGCACGTTCCAGCTTTTCACCCGCGTGGACGCATGTGAATGCTAAGGCCACATGGCTAATCGCTAGCCTAATCCCGTCATCTTGGGCAGAAGGCGCCGATTTGTGACTCTCCTACGCAGTCATCCCATGTGAAATCTCACAAGTCGTACTTCACATGCCCGAAGCCACCCGTCCCCTTACATCCGTGTTCGGGCCCATACCTCCCTCGTGTGATATCAGATCTTTCCAATTGCAGGACCCCCCGATCTTCGGTAGCAAACTTGCCTACGGTGCTGTCTTATAAAGATACGGTGTAAACGAAGCCGAATCCAGGGCGCCTTGTGTCGTCAGACAGCGTACAAACCGACCTTCTTGGTAGAGGACCTTGGCAAAGCTCTGCAATCACCGTGATGGTACCCAAGACATTAGAACTCTGCTTAACCGAGCGGCGTATGTACCATAGAACGTCGTCCGGGCGACGTATGGATTAAAGAGAAGCGATGCAAACTGTGACCCATTTACATATACAAGCGTTCAGTCTAGAAATTTCGTCAGCAGCGATCTCGTACCATAACAAATAACGGCAGA"/>
                    <sequence id="seq_t19514" taxon="t195" totalcount="4" value="GTATCGTGTATTTATGCAATCTGCATAGGGCCTGTTCTGTATAAGTAAATCAATTAATAACGAATGCCGATTTTCCGTACGGTTGCAAGGCTGTTTTGATTTGCCTGTAAATGTTAGCATCTAATTTGGCTTGCTCTCATCACTTGTAAGAGAATCTGGACTTCAAACGGCGTACGTTTTGTCCCCCAATGTTATAATCCACATAGGGCCGTCCATGAGATCGCCACCGCTCCTGTGTAAACGACTTTTTTATGATTAGTGTAACACGGTCAAGGCGAGACTCGCGGCGACATAGGCTCACGGGCAAAAAGGATTAGTTGTCATTTACTACTGTCTGGGCTTTCCATGAAGTCGACATGAGCCGAGTATTGCAACCATCCCAAATCAGAAGACATCTATTTCAGTTAACCGCTAGATTGTCAAGGACGCTCCACCGGTCCTTTCGCCAAGGCCTTGGACCAAACTTGCTCCCAAGTTTAGGTAGGTGCAATTGTCACTGTGCCGCACAAGATCCACACTATTTTGCTACCTAGAGTTTGCGACCGGCACTCAATAGAGTCGGGGTATCAACTCCAGTATGTGGAACGCCGCGCCCTGGCTCCTGCCCGGTGCGGTAGTGACTATACCTCCCTAGCACCAGGCAGCCCCGAGAACGCTAAACCCATGCCTCGTGGATTGATGATTCGTGTACAATCTTCGCATCGACGAAGATGTGAAGACCTTGTATAACGATAGCCCCATCTACATCTAAGGCACTCACGTCCTCGTCGGCCGGAGCAAAAGTGCCTGCCATACCTACCATGGCATTACCTACCCTGGGGCGTTAATGGTAGGAAACCCGATGTTTCTTCAAACCACGAATGGCCCGTTACTATGTGATCCTTAAGACCTAAGAATACCATCCAAAAAGAGCTCTAGCTTTTAGGGTTCAGGGTGTTTCAGAACCTCTGCAATGCCATATTGTTTATCCATTCCCCCACTTTGGATATACCATCGAATA"/>
                    <sequence id="seq_t19614" taxon="t196" totalcount="4" value="ATCACCGTAATGAATATATTCAACTGTATGGAATTCCGTATGTCATTCGCGAAAGTCAATGGCGGTCACTGCGTGCAAGTCGATGATTCTCGAGAGACAAGATAGAACCATCCCGGTTGTCCCCCGAACCTAGCCGTTTCCCGAGCCCAGTGTCGACCCTCTGTGCATCCTTTCGAGGATACATGCGCCTGCGTTGTGTGTCCACATCAGAGTCCTCGATCATGGGGAGCGCGAGTGGCCTGCTTGCCATGAACCCTACCGCCGCTATCCCTGCGCAAGTCTCACGGATGTAAGATTCCAGTCAGAAGCACAAAGCTTAAGGAAGGAGGTACAGGCGATCCTCGTAATAATAAGGACTGGATATATACGGGCATTCCTTAGCCTACAGGGATCCACATCGTGAGCATTTCGAAGTCTTTGGTGTAAATGGAACGATGTGTCATCACAGTATTGGCTAGTAGGAGCTTATAGGGGTCACGGCCAGTACGCCTAGTTGCTCCTAGGATCCGAATACGCACAGTGTCGCCCCCATGGCGACAGCGACTTGCACAACTGCTTCGTAGAAGTGGATCTTCATACAGAGGTTGTTCTGCAATCCCCGCCGTTTGAAACGGCCTGCAGGGTTCGCCCATCAACTATCCTCGGGACGAAGATGAGAGCAGGCCAATCTCGATTAGTGCAATCGAGTGGATTGTTATGATAGCTAAGCCTGAAAAGCCCCTGCACGGGGACACGCGTGAATAACTCCGCATGATGCACGCACCATACTCTAGTCCCAGGCTGCATGGCATAGTAGGATGCTGAGAAGGGCGGTCATCGCGACTGAAACCAGGATTGCGGTTCACAGCGAAAAGACATAAGACGCAGATCTCTATTTGTCGGGTCACCCAGAAGCCACCTTGGGTCGTAAGCACGTCGCCCTGTTCACGAGTAAATCGGAGTCGCTACCGACGCTCAGCTTCCGTGATCCCGGTTTATTGTCTGCAGAAATCCTCTCAGT"/>
                    <sequence id="seq_t19714" taxon="t197" totalcount="4" value="CGCTTCTCCATGATTCCAGGTGCAACTTCTACAGCCAACTATGGCGGTTAAATGGGATCGTCGGAGTAAGTGAAAGTGGGCGTCCATACCTGCTGAGAACGCTGATGGCCTTCACAAAAGTTCTGAGGTTAGGTCGCCGCATCAACATAACAGACCGCCTTAGATTGGTAACATTGCCGTCATCAATATACCTTCCGGCTTGACTTTACTGTCAGTCCGATGTATTTCCTTGATGGGCGCGGAACAGAGCAGAGAGGCGTTCTATGGCCATAGAGTCAGTTTCGCTTACAATGTACGCCCAATAGGTGAGGGGTCGCATACCCGCACGGAAGGTCAGCACACTAAACTTCTCAATGCTTACGCTGTGTTCGGTGGTGAGTTTCCAGCGCCCCTGATATCCATGGTCTATATGCTGAATCATCACGCCGGTTATCGGTTTGCTGTTGACGGTTTGGTAGAGTCCGCCCAAGGCCGATTATTCGTTAATTGAGTGCTCGCCTACATGATACAACATCACCAACACTTGCACGCTTCGTAGACCGAGGTCATCTCTCTTACGTGAACTATCCTAATCCACCTCCGCTAGGTCAAGGCCAGTCCTTTATTGAAAAGTCGAGTCTAGCAACAACGAAGTAGAGTACGAACAATCGTGTAGACCGCAGCCACGGTCTAAGTATCCAAGATTCCTGGGGTTTGATCATGCCAAATGCGGTGGTGTGACATCCCTGTACGTTGAGGCGCTCACCTACGGGTATGCGGATACCCTCATCTAAACGGCCAGCTACCATCTCGAGGGGTAACAAAAGGGCTTCATTATAGGGGTACCAAACATAACGGGTCCCATCAATAAACAATATTCATCATGTACAGCATCGGCTCGCCTTGAACTCGTAAAAATCTCGTCAGCACTTCGCCTCGGGATATCTGAGATCACGAGTGTCACTGGTCGCTAAATGCAGTTATCGGGTTACGATAGAGCGTGACAACTCGCTGAAGGAAA"/>
                    <sequence id="seq_t19814" taxon="t198" totalcount="4" value="GACGGATGGGTGTCTTGAACTCCGGGTTCGTTATTTGGACCTCCGAACGCCTTCCACTGACGAGCCTGCACTTCCTCAAAGGTGATCAAGTTCTTCTATTTTTATCATATCGGGTAAATACGCTCAACCACTAGGTGCTAGTCATCACTATTACGCAAAGACGGGGAGTTAACTGGTTCAATGGCGGAAGATCGCTCTTTGAACCAGCTTGACTAAAGCGTAAGTCCTATCAAGCAGTTATGGGGCCGTGCGAGGCCGACTCTCTTTCCCTCTGTGACGCAACACAGGTCACTGAATTCGTTCATGCATTTCAGTTACCATTAACAGTCTATGCACCTCTTACCTTTAACGTACCTATTTGGTGGTCACCACTTGCTGGGGTTCGTGCACGGTGTGCCGTGACTGTGTACGTCCTTCTGTACGAGACGAAGGGTGCAGGTACCAGCTTTTCAGCCGCGTCGACGTATGTGAAGACTAAGGGCACATGGCTAAGCCCTGGAGTAAACGCTTCTTCAAGGGCAGAAGGCGACCTTTCGTGACTCTTCCCCGCAGACATCCCATGCGAAATCTCAAAACTCTTACTTCACTTGCCCGAAGCCACCCGTCCACTTACATCCGTGTACGGGCCCATACCTCCGTCTTGTGATATCAGGTCTTTCCAATTGCACTACCCCACGACCTTGGGTGGTTACCTTCCCTTCGGTGCTGTCTTATAAAGATACGGTGAAGACGAAGGCGGATCCAGGGTGCCTTGTGTCTTGAGACTGCGTACAAACCTAACTTCTTGGTATAGGACTTTCGCAAAGCAGCGCAATGACCGTGATGGTACCAAAGACATTAGAACTCTGGTCAACCGAGCGGCGTCTGTACCCCAGAAGGTCGGCCGGGCTACATATGGATTAAAGAAAAGCGATGCAAACTGTAACCCATTTACATATACAAGCCTTCAGTCTAGAAATTTCGTCAGCAGCGATCTCGTAACATTACAAACAACGGCAGA"/>
                    <sequence id="seq_t19914" taxon="t199" totalcount="4" value="TTACAGCGCATTAACCTTACGCATACTTTAAGCTCTTGGTCGCCAGGGCGTCTTTTCCTTTGGCGCCGGTCTAAGGCGGGGACCTTCGAGCCGCGCTGGCTGCAATGACGACGATAAGTCCGGCGGAAGGCCTCCCTTCCTCCACTGGCTCACATGAACACGGCCCCGCCTTCCTGCCGTTAACGATGATTGCGCGTACTACCGTAATTATCTCTAGGTGCATCCTAATAACCAACGCTCATACGAAACATAGAGACATCAACCTGTCACCACGAGTAGCAAGCGAATGCTACGCTTCATGACACACAAGCGCAGCCGCTGTGTAAACGACGAAGAACAGGACCTAGTACATAGCGGATGTCTGTACTTGAATCGTGTAGTCTACTTCACAATATCCGACAGCAGTACGTGAACGTCGAAAATTCCCGTTAAATTTACCGCGATTAGTCTACGATCTCCACGTATAGATGTAAAAGACATCCTCTTAAAATCACGCTGCATTCCGGTTCCCTACTCTCAACAGATAATACTGTCATCAAGCCTGTCAAGTAGCTCGCGCAGAACGTCGTTTTCTCCTTTCCCGCAAGAATTAGTTAGCAGGTACGAATGAGGCCGCCGCATCTCGACTCTGTGATCTCGACACATGCACTTTATAACGCATAGCAGGGGAAACTGGGCCTGCTCAACGCGCGCCTCGGGCCTTCAGATGGAGGAGGTCTCGGCACCCGACCTCCGTGAACTCCCTGACCGATTCCCCTTGCCCTATCCTATATAACATCTTGCTCTACGTTAAAGTACTGAAATCATTCGTCACGTAGGGCGGGACGGTGGAAGCTTGGAGACCTTTTGGATGGCTGCTAATTAGCTCTCGTGTGAGATTCTCCATAGGGTTTATACAACGCAACTCTTCCCTATTTATTTTTCAGCGTGCTCGATAGAGCCGCGATTCTTAGCGCCTCCGTGCGATGGACTCGATATTGATTAGGGAACAACTTGGGTT"/>
                    <sequence id="seq_t280" taxon="t2" totalcount="4" value="TTATTGTGTCTTTATTCAATCTGCTTAACATCTGTTCCTTATAAGTAAATCGATCTATAACGAATGCCTACTTTCCCTAAGGTTGCGAAGCTGTTTTGATTTTCCTGTATAATTTAGCATTTCATTTTGCATACACTCATCACTTGTTGATGAAACTGGACGTCAAACTCCGTACGATGTGTCCACAAATCTTAGTATCCTCACAGGGCTGTCCATGCGATTGCCACCGATCCTCTGTAAGCTCCAGTTGCATGATTAGCCTAAGACGGTATGCCCCCGACTGGCGGAGACGTAGGTTCAAGGGCACAAAGCATCAGTTGTCATGTACTCCTGTCTGGGTTATCCATGAAGTCTACATGAGCCGCGCATTGATACCATCCCACAACAGAAGACACCTATTTTAGTTAACCGCTAGATTGTAAGGAACGCTCCATTGGTTCTTTCGTCCACGCCTTTGACCTTACTTGATCCCAAATTTAGGTAGGTGCCGTTGTCTCTGTTCCAACCTACATCCACACGATTCTGCTACTTATAGTTTGCAACGGGCAAACAATAGAGTCGGGCTATGGAGTCCAGTCTAAGGGACGCGGTGCCCTGCCTCCTGCCCTGTGCGGTAATGGCTCTAGCTCGTTAGCACGAGCCAGCACCGAGCCCGCTAAATCAATGACTCGTGGGATGATCATTGGTGCGCACTCATCCCATCATCGAAGATGTGGCCACCTTGTGTAACAATAGCCCCATCTCCATCTCTAGCATCCACGTCCTCTTCTGCGGGACCAAAAGTGCACGCCGTGACTACCGTGGAATTATCTACGATGGGGAGTTAATGGTCTCAAACCCGATGTTTCTTCCAATCACGAATGGCCCATTACTATATGCTGCTGAAGACCCAAAAATAGCAAGCAAACATAGCACTAGCTTTTGGGGTGCAGGGTGTTTAAGGACCCCTGCAATTTCATATTGTATTTCCATTCCCCCACTTTGGATCTGCCATCGAATA"/>
                    <sequence id="seq_t2014" taxon="t20" totalcount="4" value="TTCGACATGGCCTTTTACACTAAGAGTGTGGGAATTAAAGGAGAGATACGGCGTGCTGTTTAAATCTCTGAAATAATCTGGGATAGACATCACTCGCAAGGTTAACCGGGCCGCGCGATTGCAACAATACAACCAGCGTTCTTGCCACGTATTCCATGAGGGCCACACAAACAGGGATACCATGGATGCACCTGTTCCTTAGCGACCCGGTCAACGCCTTGGGAATCGACGTGCGCCACAAAATCGTAATGTTACGCACCTAAGCATCAAGAAGACGGACAAGTCTAAGTTATTATAACCGGACCTAATTCAACACCCCCTGCTCGCTAGGCGTGATTCGTATGCTAAGCTGTGAAACTCTCTCTTCCGCCTACTCGCCGGAACCTGAGGAAATTTCCGTCTCCCCGCCAACACGGCTGGGTAACGGATGCATGTTCTGCGGGTCGTGGCATGCCGATCCCAAGGTCACGACTTTTCCGCACGTCCTTGCTCGTGTGTATAGATCTTAATTGTTGAAAATCGAGAGTAGATCGGCTCCTCCAGGATTATCTAATTGTCCCTGCACTTTGACAACTATAGCGCCGAAGAACTCGAAATCGGTAGCTGCAAAAGACCAGATTACTTCTTTAGGGTTTATACAAGACGCTTGCTGGACGCTATACCAAACGCTTACCTAAAATAGGCTAAAGGATGCCCTCCCCGGTACAGGCACAAGGCGATCGGCAAAAAGCCTCAATAGTAATGCGCCGGCCGTGAGAAGTAAATGTCGTAAGTAAAGCACGCAGTAAACCCCTGCTGGCTCCAAAGACGCCTATTAGGCACAGCCCGGCATGACCACGATCGGCTCCATCTTACCCTGGAGTACTGTCGCAAGGTAAAATTAAGAACGAGTAAGATGAAGATATGACAATCGAAATCCCAAGAGACGACGTTCAACCAATAACCACGTCGTCTCAACGTATCACGTATCTTTCGTGACATAGCGAGCTTCTCTGCAAGT"/>
                    <sequence id="seq_t20014" taxon="t200" totalcount="4" value="GTGTCAGATATGCGAATGCCCATCGAGAGTTCCGTCTCGGGGTGTCGTTCATTCGACGTATTACACCCATACTCTATGCTGCCAGATCACGAAGTCGTATGTTCTTTGGGAAAGCAGACTGCGTGACAAAAGGATCTGGTCCCAGGCGTTCCAATAAGGCCTGTTTATCCAATCGCGAGGTTCCAGGGACGATGAGCGGAGCGCCATCGTTTCGAAGAAGGTCCAGTTAATTTCTATCAGGGTTTCCCCATCGATGCGCTTGACCAGGTAAACTGCTGGTGTCATGGTTCACATGATCCGGCTAAATGGAGAATCTTCTCAGCGGCCCGATGGATAATTGTGGTTTGCCGGTCACCATAGAACGATGCTTTACTTATAAATGCACCCGAGCCTGCGTGAGGGTTGTGCGGAGTGCAACGAAATTTGCCAAGTTCCTGTTTCTCTACGACCTTAGTTGCATGACAGCAAATGGTACAAATCCGGAAGATCAAAATAACCTATCCTATCGCGAGTGCACGCATAGCTCGCGATGCTTCTGAGGACCCCGCCAAATAGACAGGGCACTCGCTGCTCAGTGCGAACTTGGCTTGCCCCAAACGCGCATCGACAGAGCTGTTAAACGCTCATGGTGTGTGATTTTTGCGGGCTCCCTGGTCTCTGGATAGAAGCAACATCGTCGAGTTGGATGACCTTGAACGAAGTTTATAAAGCTGGATAAAAAAAAGCTACAACCACTTTATTCACTGGATGCTGGACTGAGGCTCACCACGCTATGAACCTTTGTTTGACCCAGAGAGGAACATCCATCGACCTTGGCGTATCTGACGTGATTTTTCCTGGGCCTACAATTGCATGAATCCACACCGTGTACTAAGTCCCGCCTTGAGGGAACAGAAGTTAGAGCTCAAGTGCAGGTCATACAAGGGTAGAACGAGCGGACACAATGCGTTTTTGGTTTTCAGAAGTGGGTCCAAATGGCCTTAGCCACCACAACCTGAAG"/>
                    <sequence id="seq_t2118" taxon="t21" totalcount="4" value="GGTTACGTTGCGACCCGGGGGGCTAACTGTTCTTTTGAAGAGCCGCATGGTTTGCGCGGCTGACTAAGCCTATTGGAAGGCTCGTGTGTCAAGTGGTAATAGGATCAATTACGTTGCGGCAATTGGCATACACCGTGACGTCTACCTGAGACTCCGTTACTGGCTTGCTCTCCTGGTATTCGTGCGGTGACAAGTACATCTCTAGTGGCAAAACTTTGAGAACGTCGACCCTTTGACGGTTCAATCCCGTCACGTTCGGAACTGGGTGGTGGCTAATTTCGTCCGGTCAGCAGAATAGTTCGAGTCCAGTGGTATAATACACAGATCGCAGGAAATATAAACCGTGGTGACACGGATGGAGCTAGACCTGCATTTCGGGAGAGCGACCACCCAAGTGGGCATAGTAAGGGGTATGTAGGGACCATTGAGACGACTACCCCGGCTACATTGAGGTCAGGTAAAGCCTATTCGTGTGGGGAGTCTTCATCCTAGTCAGAGCGTTGACTGGTGCCTTTAAAAACCAGGGCTATACCGAAGTAACGCGGCCTGTTCAAGTGTTCAGCAGTCTTGATCACGTCCCCACGATGAATGTTCATGAAGACGGGCCCGTTGGGACCAACGATAGTGCTTATTCTACGGTAAGGTTGAAAAAAGTACCGGGTGCCATGTCAGGTTATTTACCCGTGCTCGTCGAGGCACAATGAATGGTCATCAAGCATTGAATGAACGACCAAGTCGTATCCGGTATATGGCCAGGACATGACCGTAACGCCACTAGCAGGGGAACGTTCGGAAATTCATGTAATCGAGACAGGGGGACCACAGGACTGGAGGTACCGGAGGATTGCATGTAGTTAACTTAGCCTTAACCGGTCCGTGCGTTTCTTAGGGCGTATCTGAGACCTACCCGATAACCGGCCGGTCGTATTGTATACTAGACCCGGACACCCGCCTCCTTCGTGGAGAAGAGCTTTTACGGGCGTTCCCCCACGGTGTGCGC"/>
                    <sequence id="seq_t2215" taxon="t22" totalcount="4" value="TATAAACACCTGCTCTACCTTGTTGTAATCCACGCCGTATACTAGCTCCTTGTGAATGCATTTAGTTTCTACGTCCCCTCGCACGTTAAGGCGCAACGGATGAGGGGGAATTACTCGACCCACGGCTGGTAGAACTCACTAGTACTGGGGTCTAAACAGCCGCCCCTAGACTGCGGGAGCCTTCAAGCCACGCGTGCGCTCGAGTGAAAGTAATTCGATGCATTTGCAGCAATCGGAAATGAAGCATCTGCCTTCGTAATCATCCTAAGCTCGGGGGTCGGTTGATACTGAATCATAAATTAAGTGGGCGAAAAGCCGACCCGACCATTGCTGCGGCTCGATCCGGGTGAGGGCTTTCGCCTGAATTATGAAGTAGCTTCCGTAGTTCAGGGTCTGCACCGACTCCATGAGTGAGACGGGACCATCTAGTCAACTAACATCCACTCTCTGCCGGTTATAATCCTCACCTAACTATAGGTTGGCAAATGATAGTTCCAACGTTGGCATTCACCGGCCGCCACGCACTTTGCAATGAACGAATTACATAACGGCTAAATCTGTCGATACTGTAGCCCAGCAGAACGTGCCCATACGAAACAAAGAACGCGAACAGAGCATCGTGACCCGTAATGCATCAGTAGCGATTGGGAAATTGTTACCTACCGTTTCGAAGGAAGCGAACCATACAATAATAGATATTGCACTGGTAACCAGGGGGACAACTCCAGCAGGGAGAAGCCCATGTGATTGTACGACCGTTGGCCAATTTCCTCCGTGGCTCTCCTTCTAGACGCAGTATGACTCCGGTGCGGCCACCACCACGAGCGATAAGAGCCGTCCATACCACACGGAGAAGCTCTCTACGATAAGTCGAGTAATTATACTGAGCGGTCATAAATTGGCGCACTAGAGACTGAATAAACATCACCTCTTGTTTCGCTTGACTATCATCGATAAGGGTCTTGAGCATTTGGGTAAACTAACGTATACTACCCATGCA"/>
                    <sequence id="seq_t2315" taxon="t23" totalcount="4" value="GTATTTCAATTTCTCAATCGTCTTACCGACTTCGCCTGCAGATCTTCGGCCATTATCACCTCAGGGATACAAGGTGAAGTCTACAAGTAGCACCGCCCCATTACGATCAAAGTATACTAGCAGAATATAATCGACGCATATCGACAGGCAGCTTATAGCTGGTGTGATCGCTACGAGACACACATTACTAACCAAGCTGTAACATCATCCCCGCTACATCATCGGCTAAACCCACCTGACACCAGTTAACCAGCGGGTAACCTCAACCCGGAATAAGATGAGTCGCACAGAAGCCCGGTGAAAAACGTCCCGCAACTGGTCCTGGCAAATCACCCTTCACTCGGGATTTGTGTCGAGCCGAGCAACTCCAATTCGACTACATGATTATATATATTGAGGTGAAGGGTAGTGCGCCTCCTAGCGTCACCTGTATTTAGGCTCAAGTTACCTACAAACCTAGGCCTCGGCTGATATCGAGGTCGTATTATTGACTAGCACCTTTTGGGGGGCTCAGCTAACACAAGGTATCCGAGTTGAACGCGCCTCCCTATGAATACCTCAGATGAGCACACCGGGTGCAATACCTTCCTCTTATCGCGGTTACTTGAGAGCAATGCTCGTGATGCGGGTCTGCATGAATGAACGTCCGTTGTAGTCGCGGTTCGTCGTGGCCCAAGAGAGTTGGAAGTCTGCCTATGGTGCACATCTCAAGTAGGGCTCAGCACCCATAGGGCGTGGTCGCGCAGGCTACGTGGAGCTGACCCACAGGCCTCTCCATGAGTCCTATTAAGCATAGACCGCAAAGAGGGACTGCAAAAGGTAGCTAGTAAGGGCCCGGTAACAGTGCACAATAAGGGTCATTACCGTGGCGTAGACAATTACTGTAATATACCGTATGTTTCTCATTTTTTCCCTACAAGTTCAGAGCTCGGGCATAAGGCGTAGCAACGTGGGAGCACCTCAATACCAGAAGGAAAAAATCTGCTGTCCCGACATGGAC"/>
                    <sequence id="seq_t2414" taxon="t24" totalcount="4" value="TATAAACTCCGGCTCAACCTTGTCAGAAGCCAGGCCGTGGCCTAGCGCCTCGTGAATGTATGTAGCTTATACGTGCCCTCGCTCGTTAAAGCACAACGGGTGAGGGGGAATTGCACGACCCCGGGCTAGTATAACTCAGTAGGACTGCGGTCTAGTCATCCGCCCCTATACTGCGGGATCCTTCAAGCAACGCGCGCTCTCCCGGAATAGTAATTCGATGCATTTGCAGCAATGGGAATTGATCCATCTGCCTTTGTAATCATCCTGAGCTCGGGGGTCGGTTTACACGGAACTCTCAATTAAGTGATCGAAGAGCCGACCCGACCAGAGCTTCGGGTGGATCCGGGTGAGGGCTTACTTCTGGATTATCAAGCAGCTACCGTAGTTCAGGGTCTGAAACTACTCGATGAGTAAGACGTAACAATCTACACACCTAACCTCCGGTCTCTGCCGATCATACGCCTCACCTAACTCCAGGTTGGCAATTGATAGCCACAACGTTGGCATTCACCGGCCGCTACGCATTTTGCATTGAACGCATGACAAAAAGGCTAAATCCGTCGATACTGTCGCCCAGCGGAATAGTCCCATACGAAACAGAGACCACGAACAGAGCATCGTGATCCCTAATGCATAAGGATCGATTGGAAAATTGTTACCTACCGTTTGGTAGGGAGCGAACCAAACAATAAAAGATATATCACTGGTACCCAGGGGGACAACTCCAGCAGCCAGTCGCCCATGTGATTGTATGACCGTTGGCCAATTTCCTCCGTGGGTCTCCTTCTAGACGTAGTATGCCTTCGGTACGGCGCCCACCACGATCGATGAGACCGGAGCATACCGCATGTAGAAGCTCTCCACAATAAGTCCGGGAATTATACTGCGCGGTCATAAATTGGAGCACTAGAGACTGCATAAAATTCACCTCGTGTTTCCCTAGAATATCATCGATAAGGGTCTAGACCATTTGGGAAAAATAACGTACACTACCTATAAA"/>
                    <sequence id="seq_t2514" taxon="t25" totalcount="4" value="GCAACATAACTAAGTCGCGCTGGAGACCCACACAAACGGGGTAACTCAGGGCTATGCGAAAGAACATTGTTCAGGAACGGCCTCGCTGGGCGGCTGCATACCCGGAGAGACCCAGTAGTATTTCTTTACGTACTAGCCCAGGTTAGTCAGAGGCTTTATACCAGGCACTCGCGGGATAATCTAGCGGTAATGTGATATCTCTTCCATTCGCGGCCCACCCCCTCGGGTACAACTTCGTTCCTTGCGTAAAACCCGCAAAAGGAAAGATGAGTCAACCTAAGATCAGAGTGGTCGTACACTGAGGATGTATTGCTGGGGTGTGGTCGGTCCGGGAGTCATCCTGCGCCACCTCTCATAGCTGAACATCCTGCGGCGGCGTCCTCCGACAGACTAACTACCATAATAGTTTACCCGGTCCTACGATACGGACGACTATAGCACGTATTCTCCGTGATCTTTCGCCCGTAAACGCCTGAGTGGTGTTTCAACGTCAGTTCCAGGTTTAACGACTATTCAGTGAGTCCGATAGCCAATCTGGGTGTTCTCAGGGAATGCATTTTGACAGCCGCGTATAAGTACACATCTGTTCTTGAGTATTATTCCATATGTATTTCTTCCAGGCACAGGACATGAAGACCTAGCGGTAGCGGGAACGACCGGTACTTATGGGCTCTGAACCACTATCACGTAATATCGTCTGCTATTCTGACGCATAGGCTCTTCCCGTCCGTAAACTACCCATCGAACAACTCTATTGACTACACCGACCCACTCGTAGGTAATCAGTCTATGACTACTTGTCGGAGGTCAAGCTTCCCTCGGGATAGTGGACGAGATCCGTATGTCGGACTGTTGGCCGCGTAACGCTAGATACCATCACTGAGATGCGTTCGGGCAAGTATATCACAGCACCAGTAGAAACGTGTAAATTTAGATGGTGACGGTACACAAGAACCCCGTACGATCTGACGCTCCAACTGCGCGGCAATCGCAATTGTGA"/>
                    <sequence id="seq_t2614" taxon="t26" totalcount="4" value="AGTTTGGGTGTTAACTCCTGGCGCAACTTCGCAAACCTTGTATCGGATGGTCAGATGCACAGCGGGATCAAGCCTCAGTTAAAACTCGGAAAAAGTCCAATCTCGTGCTGGGCCGATAAATCCGACAATCTTCTGGGACCCATTTCGACGCTTCATACGCCGCACATAATACCATACAAAAATTTTGACAGAGGGCCGGTGCGAACAAGGGGGGCGAGGCTCAACTGTGTCATCGCGGCCGGTGTCACGGGTTTACCTAACGCGGGTGAGAGAGTAGTGGCAGAAACACGTAACAGGGGCCGATTGTTGGAGTGGCACCCCAGACAGTGCTCTCCACAGTCTCGGATAACCCTCTGGATGAGACTCCTTCCATTCTGCGGACTAGTGTTAGCTTAGAGCTTCGGACTCATTGAACGCTTCGCGATGTCGCGAGGACAAACTGATTGAGTGTCAACTCTCCGCGCCAAATTAGAGTAACATTGCTCTCGGCTCGGGACATATCACGGTTGTATAAAGATAGAGCTTTAAGAAACTCAATAGAGCTTCCATACGCTTTCCAAGCAATTAGGGCGCTACAATGCTAAGAAGACCTTGTTCCCGCCATTTGATCTTGCCCCACGGTTGCCCTGGCCGAAAGTCAGAGCCCAATCATTTATGCGAATTCTAAGTCGATCGCTCCTCACGGTGCGGTATCCCGTTTCCCTTCCGATTTTCCCCGGTTAGTCTTCAGGAACCTTAGCGCGGAGGAGATGCCGCACAGAGCCAGAGGCTTTCGCATGACTCCTGGACGGGTATAGAGGACGTTGTTAGGAGCACCAGGCACCCATTGTTTAGAGGCGAATTCTCCCTGTTGTCGGATGGCCCCCTACACAAGTGTCAAGGCATTAACTTTAGCGATATTCCAGTAATGCAGCGCGTTTTCGTGCACACGGTGCGGGAACGCTAATTGTGCGTTACTTCTGCCCCTTTTAGTTTAGTCAGATATCGCCCGCGGATCATG"/>
                    <sequence id="seq_t2714" taxon="t27" totalcount="4" value="GGATTAACGCGGATCAGGTCCCACCGCAACAACAGAAGGTCGAAATCTCATAGATTCAGTACCAACTCTGTTGAGGATTATGCGTCACCGGAGGTGAGTCGGTCACTCGAAAAACTGACCCTTGTTTCCCTTACCAACGACCCAACGTAGTGGATAGATCAGGTTCCGCTATCGAACGTTAGCCAGATTTCGTCCTCCCCTCCCCTGTTGAAGTCACAAACAAGCCGATCGTGGCCGTAGGGTCCAACTTAACCCCGCGGGCTGCTCACTTCCTCCTATAAGTATTCCTGAATCCGACACCAACTGGTTCTGCGAAGCGGCCACCCGCCCACATGTTGTATATTTGTCGGGCGTCATCGAGAAGGTAAGGCAAGGCTGACACTTGGGTCTGCTTTCAGTTTCAACGTACTCAGTCGATCACCCTTCCAAATCACCGCGACTATCGTACTGAACTCTGACTTGGAGGCATTGGACCAGGATTTCAGGAGTTCGTGCGGACCGGACTAGAGCCTTGCTGCAAAGGCTCTACAAGGGCCGCGAGCACTTACTAATTTCCAACTTGTTTGCGTTGATAATAGGAGGGAGCACCCTCGGCGAACCGGGTGCGTGACGTAACCGGTTCCTTTTAACAGTCCACTGAATAGACCACTGGACTGAGGTGTCAGAGTCGCAGTTCTCATGAAACAAGGGTCAATGATCCAAATAGAAAATTAAACAGCGCGGTGGGGAGATGCGTCGAAAGCTGTCTCAGCCTGGGCAACCGCAGAGTAAATTTAACCGACGCGTATAGGAGGCTAACCAGGATATCACACCGATGATAGCACACGTAGAGATTGGTTTCGGAGAGTTTCTCATGTTTATTGGACGAGAGAATAGTGAGCCCGCATTTAGCTCTAGTTAGAACGACCACCTCCGTGATCAAAAACAGTTGAACCGGGGGTGCCACCAGAGCGTTCGGAGCCGCAAACGCCTTATAACTGCGACGAAATTCCGTAGTAAT"/>
                    <sequence id="seq_t2814" taxon="t28" totalcount="4" value="GAAGTGGATACGTGCCAACCCTTGACGGCAGTGACTGGAGCGAGGCGTGGGGGTGTCTCGCTGGAGTCTTATTGTTCTGGCCGTATATAGGGATAGCCTCCTTCGAAGCATTCTGATTCGATCGACGGAGTGCCCCGGTGCGATTAACTCGTGAGAGCTCCGGGCAAAAGCTTCAGGCCGCATCCAATGCCCCATCCTAGACATCTACGCAGATCGGCATGTATTGTTCTAGTAGTGATAGGGCAGTTAGTTAGCCCCTGACCCTGTGCAGCTCGCCTCGATCGGCGGCAGTTGACTTTCGTTGGGTTGCCTGCCTTCTAGTAAAAGTCCGTAGCCATGGTTCATCTATGCCCGCCGATTTATTTACAGTTAGCTATAGGTTTCTTGATGGAATTCCGGATCAGACATGGTATTGCCACAGTGTAAAGGGCGGTCGATGATTTTTATCCGCTAATATTCTCGCAGTCCCGTGATGTAATTTCCGTACAATGGAGCCGACCGTGGCAAGCAATTGACCGACAGTAACCTGGCACTTAAAACGCACGGTCCTCTGAGCCTCGTATAGCCTCGTTTAACCAGGGCATTTCGCTTTGGATTAATTATTCGACGAAAGACACGCAATCAGTGGCGTATCTCGTGTCAAAAAGATTACTAGCCAGAAGCGCACCCGGTGCCAAATTCTTCCATTTGTTGTAGGATTTACGATAGATTCGAAGTTTCCGACTGTGCTCAGACGCTATGACGATACTATGTAAGGCGAAATATCTGTCCCCATACCATCCCGATAGTAAGTAACCGAGAGATGCTTACGAGTCGCGTTCACTACCATTAATACCGCTTGCGGCGTAATGCAAAATTCGTAGGCTAGGCCTCTCGCCAGTTGTCATGGGGCAGACTGCTATAAGGGAGCACAAGGTGTTGGTTAACAGTGCTTCACGTCGTGTTACACCCTTGAACATGATGTCACGTCAATCTTGGAATTCAGATCTAGGATCCCCGC"/>
                    <sequence id="seq_t2914" taxon="t29" totalcount="4" value="CACACAATTAGGTATACGTTAGCCTGGGATCAGTTTGGTCTTTCCCCTAGCGGGGCTATGTATGGGTAACGTCGCCAACTCGCCGAAACTCGACAGCTAGTATTGTGCCAACACTTTGTACCCTGCAACGCATCGAGTTCTGAAGTGTATGAGACATACCGGTACTACGTGAAGTAAGTCGCATTCTCCTCGGTTGCCAGCCCAATCATGAGTTCTCTGCTGAGTCGGGCGAGATTGGCCTGTGCGCAAGTAACCGGCCCCCGGGTTATCGTCGTCCGAAGTGAGGAGTATAGGATTACAAATACCGGTCGCCGGCTGTATTAAACGTGGACCGTTTACCAGGGTGTAGCTTAAGGTTGGAGTGTTAACGGGGAACCGGAGCATACAACAACGGCCAAGGAGGAGCTCTCGTCGGGGCGAGTTAGAAGGGAACTCAGACTCAGAACATGGAACTTTTCTGTACTTTGATGGGACCGACGTTGGATAGGAGTTTTCCGTGATCGGCTCCGATTGAACAGCATGCCGAGGACCACGCGTCAGGGAGGACCCCAGCTTTCTGGTTGCGATAGTTCCCCGTTTGCAGTAAAGGCTGAAAGCGTAGCCATCCTTCTAGGTCGGCGAAGTTCACGGATCTCCCTCTGCGCAGTAGTGGTTGATAGAAGGTGAGTCTCGAATAATGATTCCGAATCGAGGGGTATGCCGACTAAAACTGAAACGCTTCTGCAACGGTATAGCATTGCCTCTCTCGTTCCCATGTACGTAACCGCCTGCAGGTAATCAATGTACGATATTATATCCCTCACTGAATCGAGTGTGCCTTTGCCTATCACAGCCTAACGGTATTCTGCGTACCAATCTAAACCCTCGATCCAATATTGAGCCGACGATAGTAAGCTAGGACTACACGTTTTCTCTACACCTAGCCCGCCGACACATCGGATAGCGCCCGGACCCACCACTCTGCTGAACCATCCGTATTGTCTGGACTAATCCTTAAAAT"/>
                    <sequence id="seq_t390" taxon="t3" totalcount="4" value="ATAAGAGAGCTACCTCATCCACGTAGTTAAAGCTTAAGTTGGCAAGATACTCCAGCCGCTATCCTTCGGCGCGACAATCTTGGGCCGTACGAACAGCCAGTTCACTAAGAAGCACTCATACCCGGTAGTGACTTTCAAACCTGCTCATATAATGGACATTCCGTCAGGCTATCAGAGGTCGGCGATGGAAAGGATGACACCCCCTTATGGAGGCAAGTTTGAGGAGGGTCCACGATGGCGTCCCCTAGAACGGACACCTCTTTGTAAGCGCTTGAAAGCCCGAATTGTTTTTCTTTCAATAGCAACTGCCCATGTGTGGTAGTCCTTCCAGGAAATCGCCTATCTAGGTAGCTCTTAAGGTGTCATTAGCGGAAAGCTTAGTCCCTTGGAGTACCGAGAGCAGATCTGACCCTCATTAGAGGTTGAGAACCCCCACCTAGATTGGTGCAATAGTGAGCAGTATTCATAAGACTTTCAGCTTGCTGAACGCGCGTGCACGCCAACAGCGTGAGAGGATCGAATTGAATCATTACGGCGTGCGGCGTTGCTGTATATGTGTGTAATCCCCCCAACACTAGGAAGACAGTCGAGATTCGCGAGTCCAGGCTCGAAGGCTAAATATTTTAACAAAGTTAGAATGAATACTCGTGTTTTGAACATACCATACCCTAAACTTACTGCTCCAGTAGTACGTTAACGTATGCTTCACCATAAGCAAAATTATATACGCATCGTGCGCCCTGGGCGGAAGCTATCCAGAAGCAGACACGAGAAGCGAGACGTGGCGATCAAAGTACACGTACGGGAAAGACGTAGCGCCTATGAACCGAATGTTGTACACGTGCACGACGATTACCAGTAATTAAGAACCGCTCTGGAATAGCAAACTTATACAACCGACGAAAATGTAACTAACTAGGCAGGTGTGCGTGCCGAACACACGCACGTCCAGGGAGAAGCCTCGCGGACTTAGCCGTAAGCCAAGGAACTACGGGCCTCA"/>
                    <sequence id="seq_t3014" taxon="t30" totalcount="4" value="GTTTGCCCAATTTTCGAATGGGTAGCACTCTTGGCATTCACATTATCGAGACCTCCCCCCACACTCCGACATTCGTAGTAACAAAACTTGACGCTACTTGCTCAGCACAAATTAAACTAGGGCAAACGATTCATCGCACATGGAAAGGCTTCTTATGTATAGCATCCACGCTGCGACAACCCTCAAAGATAGAATCCGTTCCAATCAGTCTAATCAGATGAGCGGCTAACCGCGCCGCATCGTAGCTAATCACTTTCGGACCTCCCGGATAAAAAAGATAAGTATACACTTCTACAGTTTGAGTCCCCCCAACCCCACTTCGTACCTGGAGTGCCTTTGCCCCTGCATATGGGAATGCCTTTTAATCCCGAGTGGTCAAGGATGTCTCGTTTATTGCGCCTGCGAAGTCTGTTCGTCGAGGCATCATCTTTAATTACGTCCGGGGAACGCACAGTACGAGGCCTCCGCTAGCTCTTACGTAAAGATATTTCGAAGAATCGTTATGGGTGATGAGACGTGTTTTGCTTCTGCATTTGCGGACCACCCCCTCTGCAGTAGCTTATTATCCTTAACGTATGAACTTACTTGGGCCAAATGGTCGTAGTTAGGACTATTCAAAGAAATTTGTTGTCGCCGATGGCAGGCACGCAGCTTGTGTCGATGAGGTGTGCCCGACCAGTATTGGAGTTGAACGTGAGCCGCTTGTTTGTATTAGGGAGCAACACCGCTAGTCTTTGCTTGCTGAACTTCCGTGGTTGTATGAAAACCATCCGTACACCCGGCTTCCTTGTTATAGATGGGGACAGAAGCTATTTAGTGACTGGGAGAGCCGCGGCCGTCACCGGGAACGGCAAAGGGAGGGACTACGATGGATGTGAATCTTATCACATAGCCTATCGAGGTATATCTGCAAACTCATCTTCGGAAATGAGCGCGCTGTCGTAGGTAAAGAGATGCCCCGTGCAAACCGTCTAAAATACTCGGAAGTCTCACTTTTGGC"/>
                    <sequence id="seq_t3118" taxon="t31" totalcount="4" value="CAAAGTACCAGCCTATCGTCGAGCCCGAGCCGGTACTTGCACATACGGAGGTCGGTCAAAAAGGTCAAACTAATTGACTACTACAGCCATACTCCTGACGTTCTGATAGCACGCCTGGCAGGCACTTACCACAGGCGAGACACGGGTACTAACGGTGTCGTCAAGATACTGGAGCACAATTATCTCAATCGGTTGCAGAGAGCACAAAGTGGCCACTCCGTACATAATGCTATAGGGGCGCGTTGTGGCGTGCCTATATCCCGATCCTAGTCGGTGTAGGGAAGGGACGGACTGCTCGTTACTGGCCGGCGGGTGGCCCACGGTCTATACGCTCAACCGTCAAGCTACGCCTCGGAACTAGCCAGTTAGAGGGCCAGCTGACGACTATCCTTGACGCCTTCCAGGGAAGTAGAGAGTGGGGGACAAACTCTGATTCCAATGATTAAACATGACAATGGACAACCACGAGTTACGCTGTCCACGATGATCCAGGCAAGTGATCATGTAGATTCGTTCCCTGCGTGTTCCGCCAGAGCCTGACTTGGGGTGGTATCACGGCGGATGAGGGGGCCTGCGTCACTGGTTCCGACCCCGCGATAGTACTGTACCAAAGTCTCAGAAGGTCAGATTTATCTTGCCACGTCGTACGGACATTTTCTCCGTAGACACTATAGTCGTGGGGCTTTGTTCCTTTACCGTTTTACGGCTCCGCAGCTGGAGCCTTTTTCTAGGGTAGAGTGATCTTAACTACAAGTGAAAGGCAAGGTGCAAGCAACAAGATGGCCCCCATTCTGGATATTGTAGAATTCACACTGTCATCCGGCTGCATGTGTTCCGATCGGAAGCCTAGTCCGAATGCTCATCTGTGGACTAAAGCTCAGAAAGTGCAAATACCGTGGGAACAGTACTGTCTTTCATTGACCTGAATTAATCGGCAACTGCTGCGACCGGCTGTGTCTGTCGACATACGTATCTGTACCGAAGTACGTCGGGTCCGCAT"/>
                    <sequence id="seq_t3215" taxon="t32" totalcount="4" value="GTGGACTAGCCCAAGTAGGTGGATAGTCCCCGTGATAAAATCTAGGAACGGTGTGCTGTATTAATCGTTGACCGATCCTATAAGATACGTCTCAAGCAAGGATAACGAGTAAACGCGTGTGCATGGCCACACCCAGGGAGCCACCCACTTCTTCAGTGCGCGGTACATCACCAGGGGGAACTTGCACTCTCCTTGCCTCTCGCAACGCGCTGTACGCGCCGGTACTCAACAGTAACCACGGCACACCGCGGTTGAGCATCTAAACAGGAAGACGTAAAGCGACTCTTAGTTACTATACTTAGCCCGTTATGAACGCCTCTTCGCCCGTGGGGGTGATTCGGATACTAAGCTAAAAAACGCTTTCGCCGTGCCAGCAGACGAAAGGTGTGGCTACATCAGTGTACCAGCTGACACGGCCCCGACACGCTGAGATGGTCTGCGCGCCTTGGCTTGCGGATCCCACGGTACGGACCTCTCCGCTGATGCTTCTTCTAATGTCGCGACCAGGATTATGGAAAAGGGTGGGCTGGTTTACCCCTTGGGCGGCCACTACCTCAGCCTCCGCATTCACATGTTGGCTGTGGAAGGGCTCGTAAAAGTCGTCCCCAGAACCCGACTGGATGAGCTAGCGGTCAGGACAAATCGCGAGTTCGCCGCGGTTGATTACATCGTCCTCGATCAAGCGAAAAGATGCGTTCGACCGTGGGTGTAGTGGGCTCTTGGAAAGAAGCAATAATGCCTTTGTGTCATGGGTAACATGTAAGTGCAGTACGTCACTCACGCCGATAACCACAGCTGCAGCCAATGACGCCAATTAGGGATATGGACGCCGGAAGACGAATCGGACCATTTTGACCCGAGACCCGGTAGAGCGCTTAGATTTAAACAGGATATGCTGGAGCAACAACCTTACCAAAACCCAGGGCCCACGCCAAAACATTAACTATGTCGCCTTAGTATACCAGGTAGCTCCTCTTCCGAGATTAAGCAAGAGACTCTC"/>
                    <sequence id="seq_t3314" taxon="t33" totalcount="4" value="TAGATAGATAACATTCCCTCGCTATATTCGTCGTAAACACTCGGACGTAGCTGATTAGAGCCAGGACGGGCTGGCCTACAGTTGGTTGGTCTAAGAGAAGCGGTTTGTAACTCGTGGAACTATTGCCTATACTAGAATCAACTTCACTAAAGGTCAGCCCAAACGACTATGCTCATTTGTTGTGAGCTTTGGGATCCGCATCGACGCGGGCCTCTAGTCCGAAGAACCATGGCACCCGGTATCACGTCTCGAGTACAGGGGCGTGGCCGATCGTAGGATGCACGCTGCAGATCTTCCCCAGGACGCCTTGAGTAAGCAAGGCCTACAATCCCAGCTATAGCGCTTAGTTACAAAGCTGCATAAGAAGATGTCCCGGGGGCCTTGAGCGATAACATAGAGACGCGCCATACGGGTAGCGTACTCTTAGATTGAGTGCCGGGAGTTACACTATGAAAAAGCCCAGGGGAATTCCGCTTGTACTAACTATGTCCGCTGTTTAGGGACTGAGCAACCCATCTTCGCACGTGAGGTCCCAAGCATAGTCCGTGTCTTTCAGGTAATTTATGAATGGCTTGATGGAGAGAATTGCTGCGGATCAGGCCTAAATCTGTCATGTAATGATTAGGCCTCGGATTAAGAGCCCCGCCGGGCTCATTGCTGTGCGTACGCGTAGTAGTGAAACACTGCCCCATAATTCGGGTACGCTGCACCCTCTCACGCAAATGTCGCCCCTCGGAACATTCCAGTCGCGCCCCTTCGTTTGCGATAAAGTCCAGCACAACCTTGCGCAATATAGTAAGCTCGAGATAACTCTCCGTACGATGGAAAGCAAGTTATCAGAGTCAGCACATAATATTAGCTCGGACGCGTCCGACACCTGTGGTGGTACGCTTATCGCAACGGGGGAAGAGGACCCCCGATCATCGCGCTATTCGCATTTCTACCATCTCGGATTGGCCCTCACTTCTGAGCGGAAATTGTTGTGCCTGTCTAACACATT"/>
                    <sequence id="seq_t3414" taxon="t34" totalcount="4" value="CGTTTGTGTGATTCGCTCTAGCGCAAATTCGCACATCTGATATCTGCTTGTCAGATCAAGAGCGTGCTCAAGCCCCGGTTAGTAGCCGGAAAACGTCCGAACTCGTGGCCGATCTATAAATCCGACAATCTTTTCGGACGTATTTCAGCGCTTCACCTGTCGCACATAATACCATACAAACATTTTAACAGAGTCGTGGCGCGAACAAGCGGGGGCATCGTCAACTGTGTCACCGATAGCAGTGTCTCTCTGTGACCTCACGTGTGTGAGGGTGTGGGGGGAGAAATAAGTATCGGGGGCCGCTTGTTGGAGTGTGACTCCAGACAATGCTGTCAACCTTCTCGGATCACTTGCACGATGAGACTCGTTCCCTTCTTCGGGCTACAGTTCGGTTACAGTTTGGAACTAATTGAGCGATTTGCGCACCCGAGGGGACTCACTGACTGGGTGACAACAACCCGCGAAAAATTGGAGTAACATCGTTCTCCGCAGGGGACATTTAACGGTTGTAAGAAGGTAGTGCCTTGAGTAACTCAATATCGCTCCCCTACGCTACCTAAGCAAGTCGTTCGCCACTACGCCAAGAAGTCCTAGTTAACACCATTTTCTATTGCCCAGGGGTAATCGTGTCCGGAAGCGCTAGCCCGCTCCTTTATGCGTAATCTGAGCCGAAGGTTCCTAATGGTACGGTATACAGTATCTCTTTCGATTGTCACCAGTTAGTCCTCTGGACCCTTAGCGCGGAGGATCTGCAACCTTTAGCGAAAGGCTTTCGCATGACGTCGCGGCGGGTAAAAAGGACGCTGTTAGGAGCTCTAGGGACGCGTCAAAGACAGGGTCATCCACCCCCCTGTTGGATTCCACCTTACACAAGTGACAGGGGATTAACCCATCCGAATTTCAATTAATGCAGCGCATTTTGGTGGACCCGCAGCCGGTTGGCCAATCGTGCATTACTTCTGTGCCTTTTAGTTTTGTCAGCTATCGTACGCCGGTCATG"/>
                    <sequence id="seq_t3514" taxon="t35" totalcount="4" value="AAGTAAGCATTGACTAAGCGGGAAGGGTGAATCAATTCATTAGCGCTTTCATATTGTTACGGAGAGACTGGCGAAAATGGAGTGGCTAGCTAAGTCGAAATCTGGCTATTGACGCAGATTATCGAGCCCGGAGCATGCTTACACTCTCACAAACTGAATCGCCTAAGATCCGAAATGGCTACGATCGGTGTCGGGTCCGCCTTTCTGAGTCACGCCTCCTCAAATCTTTTTTATATGGCTAATAAATCTACCTCAGAGATTTGACACGTATCCGATTTGACCCACACGCGTAGACAGATAAAAGTGAGAACAGTGGAGACTGGTCCATCAGGAGAGTGGCGACAATCACCTAGGTGATCTTGCCCACACACCCCAGGTTTTCCTGTTTGTGAATATGGTTTTCCGTAACTTTAGTAAATGCACTTTCTTTTCACACGATTCAATCTTATTGCCTCGGCGGTGTTTTGGTTCGATTTAGCCAAGTGATGGTATCTTTCGCGGTGAAAAAAGGGTAAGTCACAACACGTTCGCAAGCCCAAATTATTGGAGGTCTGTGGCCTTACTTGTGGTATAACCCTTGGAGTAGCCAGTGTTGCTGTACAGCGACGGTGGGCTCTATTTATTGATGCCTTGAAATTGCAGAAACGTTAACTTTAAACGACTTTATTCTTTGCACGCCTACCAGAGTACACAACTTTACCGGCACGAATGTCTAGCTTATGCTGTCCGCATCAATATAATTCTGTTTATGCAACGACATGCCCTAGACGAACAAACGACTCGCGCCATCTCTAAACCTGACGGGCTCGCTGTGAACCGGCACTTATATGTAGAGGCGCGGCCGGCTTATGGCTCTTTGGACGCCCCAAATAATTTCCAACATTAACCATACACAAATGAGCGACGCACCAGTGGTAGGGTAAGTTGCCTATACAAAAATTGTTGTTATTCACCTGCCTGGTAACGCGGCAAACAGCTTACCGGGACTGGCGCTGCTGCA"/>
                    <sequence id="seq_t3614" taxon="t36" totalcount="4" value="ACGTGCGTTCTTTTAATGCGCCCGCCCAGTCATTCGGACCTGAGTTTATGATGGACATTTCTGTGGGGGTTTTCCATTATAGTACGTACGTCAACCAGCATTGCTAGCAACTTTGAGAACGTAAGATATGCGTAGTACGAGAATGAAGAGCGCGGAGTCAAGGCACATCAGCCCAATAGAGCAGGAGACACAAGTGTCTTGGCAGCAAGATACAGGCACCACCCCATGCGGCTAAACTCCGCTACAATTAATAAGAAAAGCGTGTAGTCAAACGGCCGCATTGGTATAGAAGCAGTCTAGTAGTGCCCTAGGTTTCAAATCAAACTTTCGTACGTGAATAGACGAACGTTTCCATGCCGAACAGTCCCTTGTCCGCAACCCCCGGTAAAAGTAGGATTAGGCGCGATTGCATATGAAGGCAACCTTCGTCTATAAGAGGTTTAAATGCATTGGTTAGACTTCACTATCAATCTTGTGAAACAGCACAGTCCCTATCTAGTCTGTCACTACCTAATTCACTATGCAGCAGTTCGGGCAACTTGTAGCCGTCAGAGCAGCCCGTCGGATGACGCGGTACGTCGCATGGCAAGCGTTGTAGTAGAGTTCTACTACCTATGGCGCTTGACATATTAAGCATCTGCCCTGCCAGCGATCTGAGGTAAAATATCTACGGGCTCGTGGTGTGTTGTACATAGTCCATATTTGGCCGTGAAGTCCTACGTGCTACGTAGCACGGCGACAGCGGGACAAGGAAGGGTTGCCGACGAAAGGCTACGACCGGAACCTAGTTTTGTTAAAACCCTCACGTACACTTACATCCAAGTAAATAGTGACACTGAACAGAACCGCCCCTGATTCTAGCGACCTTGTGTGCTACGTGGCTCAAGAAAAGCCTACGAAGCATTCAGCATAGCGTGAAGTTGGTGCAGTCCGGCGTTTCTGTATCTATGACAGAAATGTATTAGCTGATTCTGTCTGAGAATGCAGGCACGTAGGTAAC"/>
                    <sequence id="seq_t3714" taxon="t37" totalcount="4" value="AATGGCTTCATAGCGATGTAAAACCGTAGCTCGAAGGGTCGCGATCTCGGCAAACTCTTGCAAGGAACGGCCGACTTACAATTTGTAGTGAGGAGGTTTGAGATGGTGACCTTTCAGAAAGAAGAATAATAGACCTTCGACGAGTGCTCAACTCCTTAACTCCCGCGAGTGTTCTTTTGTTGAAGGAGTGGCAATAAGCATCATAGCCCTATCCCAGTCAGCGACAACGCTCGAGCAGGTGGTGCGGCGCTGGGCCAGAATCGATGTTGTGTTTGTCATGCAATCCGGAGTGCTTCCGTAGGACGTGTTCAGATTGAAGCTCCTGAAAGAGGGCGTATTGAGCTTAGTATCATTGGTCCATACTGGGAAGTCATGGATAATTAGTCTGTTAACAGACGTTCTCGCGGAAGTTGTCTCATGGGCTTGGGACGACTCCAAGAGTTAGGACTGTGAATAACTACAGGGGACATAGGCGGGTGCTAACAGTAAGCACAGCGTAGATCCTACGGCAATCACATCAGGACCTCTGGTATGTGCTCAATTCCTGGTCTTCACCAAGAATTATAAGGGTTGTGAGTTAGATAGCGGGCCCAGGTAATGCCCGGGGATCGCGCTCAATCCGAAACATGAAGATCCTGGTCCCAGCTGGTCTAATTTCTATGTGTACGATATGTTGGTTACTTGTACGGCTTAATTCAGATAGCCAGCACGCGTTATTGTGCGGGCTACTCATCGCCTATTTCAAGTCGCGACCCCCTGATGCAGTGAGAGAATAACGAGCTCAATGTCCATATATGATTTACGACACAACTCTGCTGGCTGTGGGGATAGTGCAATGTAACGAAGAACAGAACATGACCCCTTTTCAGCCTGGCCGAGCTAGTGCTGAGTGCCTCCGACGTGTGGACCCGGTCCGGTGAGCCTCACGGTAGAGGGGGTTCTCCAATGTGGAGTGGGCCTTCACTTCTTCGGTTCAATTGCGGACATTCCGTTTCCCATT"/>
                    <sequence id="seq_t3814" taxon="t38" totalcount="4" value="AAGTGCGTTCGTGTGAGCAACCTAACCAGCTATGTGGAAACAGGCTAACTCTGGTCATTTATGGCAGGGTTGTCCATTATACTACAAGACTAAACCTGCCAGTACATCCAGATTCACCAGTAAAAATTTCGGTAGTGCCAGCTTGAAGAGCGAAGTTTCATGACCGATCTGCCCCCTTGACTGCTCCACACAATTGACGTACTACCAATATACTTACCCCCAGCCTCCGGGCTGGACTGCTGTACAATAAATAAGCCAACCGCGGTGTTTAACCGCCGCATTCGTCGTGAAAAAGTCTAGTTGGACACCGAGAATCAACTCAAACTTGCGTAAGTTATTGGACGAAAGTTTCCCTGGTTGACATTGACTTGTACGCAATGGCCGTGAACCGTTGGAATATTCGCAAATGCGGGCGTCGGCAACAGGCTACTACAAGCGGTTGAAGAGCGTTCGTCTGAATTGACCCTCGAATTTCCGTTACAGTACGCTTCTTACCCTGCCCGTCCCTAAGTAACTCGCTATGCAGTACATTGCGTAACTTGACGGCGGCAGATAAACTCGAGGCGTGACTCGGTGCGGCGATTGGCTAGGGATTAAGAAATTTGCTACTGCACACGGCCCCCGCCATGTTAACCATGTGTTCAACAATAGTTCTGAGGGCCAATATTTAGGGGCACGTAGTGCGGAATTCATAGACCCTGTAAGTACGGGAAGTTCCTCATATCACTTCACTCGTATCCAGGGGGAGACGCATGGCTTGCCAACGAGAGGCTTCGACGGGAGCCTACTTATCGCATAAATCTTATATAATCAATCTTTCAAACCAATCGAGGTACTAGATGGAGCTGACCCCTAGCCTAGCGATCTTGGGTGCCACAATGCTCAAGAAATTCCAACGAAGCCCCCATTAGTCCCCGAAGGGGGTCGAGACAGTTAGTACCTTATCAAACCCAGTATTGTGCAAGCTAGGACCGATTGACACTGCAAACACGTACGTAAC"/>
                    <sequence id="seq_t3914" taxon="t39" totalcount="4" value="ATACTTCTGTAGTGAAAACATCGATGGAGTCACAATTCTCTATATCGGCGCTCTTCACGTCCTAGGGCCTATTCACAGGCCAATAACCTAATTCTCGACTCACGGGGATGTCGTTTCCCGACAGCAGTGCGCGTTATCTTTGCACAGCCTAAACCAGCGTGGGAGCATCTAATGTCTGGTAAGATGTAATGTCAATGTAGTTAGCGGTAGGCACTACTACCGCTAATAGCCCCACGGTTTTCCGCACCGTGCCCATTGGGCTAAGAATCACGGCTCTTGAGTGGCTAAACAATTTGAACGGGGGTACACGGAATCCGTTATACAGCGACGCAGGCGGACCAGTTCCAGACAACTAGTCACCCGTGATCAGGGATCTCCACTTGGCGGTATCATCTGTGGTGCGGTTGTACACTAGTGTGCAGCCGACTGTACTTTATGCTAAGCCGACTCGTCTAGTTACGAGCAAATTCACTATCTGGGCATTTAGCGTTCTCATACGAGTCTGACTTTTTACCAACCTATCAGGCAGATATCAGCGAATTCAACGTATTAACTGTATATATCAATCTACACCCCTCACACAGCCGAAGTAACTCATACACCTTGAGTATGACAGTACTACTCACCAACAAACCAAGCCATTGAGGATACCTTAAGGCTATCGCAACCATCTGTGCTAATTCGGGACGCAAAAATCGCCATTCCTCGCGGGGCAGGGAGCTTCTGATTTGACGTAACACTTCGCGCGCCAAGTCTCATCGTTTTATAATTACTACTTAAACGTGCCCGCCTAAGGGACTGTAGGTAAAGATGTGGTTTGTATATACGTGAGCGAGAACCGAGATTTGCCGCGGCTTGCAAATGCTGGTGGTTCCGAACTACTAGGTCCCTCACCCCAGACCGTTCGATCTTACGCATGGGCCTCTTCGCCCATAATTGCTCAGGGTTGCCCCTGCTCTTTATTTCAAAGACTGAAAACCTCGTGGGTCTCTCGTGACTT"/>
                    <sequence id="seq_t480" taxon="t4" totalcount="4" value="CTTCGTTCACACTTACCGTCGCCACTTACTCACTGAGAGTTCTGAAACTAGGTGATATAGCCGTTGTGCCAGGTCGCGTGACTTAAGGGGGGAAGCGTGCCTACCGCTTGTGTAGTCGCATAGACATGTGCTCACGGCCTCTGAGAATCATTTTGCAATCGGTCAACGGGACTAGGATAATATATCATAGGCGCTCGGTGGGCCATGTGCCTCGAAGTCTTGAGCCATGCGGGCCGACTAGCGCTCAGAACCATGCACTGTGTCGCAATCTAGTGTTGCCGGACCACTGTGTTCGCTTAGTCTGTCGATTCAGATTCCCGCCGCGTAAATGGGGAGTCATTACTATACTTTGCAGGATAGCCGGGCCTCCGATATGCCTATGGTTACAGCGGGAAGTACTCGGTTTAAGTGGAGGTCGCTTGTTAGGCAGCTCTTTGCAGATGTGCTTGCTTGGTACAAACGCTTCATCTCTTAAGGAGTGGAAGGCACTGTGTACTCAGCGAGGTGCGAGGCGAAAATGCCCCTCGTGGACCTGGAGGACAGTATAAGGCATGGACGTAATATCGTAACTGCGCTCTTTTCCCACCGGCCCTTTTTTCCGGGCTCCGGATTCTTATCCACTTTGAACGTCCAAGGGTGGACCCCGTCCACCTCGGCAGCTGTTCCCATGCTAAGTCAAACTCCCTACGGCTCAAGGGGTTGCATCCTGACGAGTTTGTGTCTTCCATCACCCTCTGGTGACCGGTAGATGGATTCGTGCGCCCGTCCCTTTGTGGAAGTTCGCGGCTTGGAAGTCCCGTCGACGCCTAGCCTCCGGCCCGTACGTTGAGGTGCTTCCAACATCATGTGGCATTCAAAGAACGACCGGAAGTCGTGCATCCAATATATCTAGCCGCACAGCCTTTCTATCACCATAAGTTGTAGTTGTTAAATACTTGGTTGTGTCAGCCTGAGATGGTCAGCTTCTATCAGAGGCACTCTCCACCCGCGGTTGTACGGG"/>
                    <sequence id="seq_t4014" taxon="t40" totalcount="4" value="GTATCAGCGAAACTATTCTTCTCGCTGTAGCTTCTACGCTAATGACACTGAAACGATCAGTGGTAACCGGGTTTATAATCCAGGACTGCCGAAATGTGTTCAAACCTGCCATCGTCCCCAGTCCTTCAATAGTAAGGTGTGGACCTAGCCTAAATCTTGCCCAACGAAACCAGGATGCAAACAAGCCTGTCGGGAGCTAGTAAGCCTGAGTAGACCAGAGTATTAATGCCAGCCTAGATTGTCTAGCGCACGTAATTGACTACGCTCGCATAAGGACAGTTTATTGATGCTGCAGCTTTACTCGGAGAGAATTGTGTCAAGTTCCTGTCAGGACAAAAGCCGCCTACCTGACGAGCGCTTGTGGGCGTCAAAGCACGTTTGCCTGCTTAGGCGTTGAGGCGGTGGTGCAGAGTGGCAGCCTTCTGTAGTGCCTGTGTTGTCAGGGGAAGAAGCGGCTGAAATTACCGCAGGTCTCAACCCAGTAGGGTGTGTGCCGTAGCTGGTAACCCTATTTGCCGCGAACAGAGCCTTCGGCCTGAGGCCTAAGTGAAGGGGGCGGAGCGGGGTTCTGCCTGCTCAATCTTTAAGCAGTGCGGTTTTTCAAGCAGAGGATCCCGGCAGATTGGCACAAAAAACCTCTTTCTTCGGTCTCCCTTACAAAGGACATTAATCTTTGGTTTAGAGTCTTGTTTGTTCCCTTTGCTTGTGTACATTAACATCATTCCAAAGGTGGCAGGAGCCGAGGCTTTAGTAAAAACTCACTTTTCGCATACCGTAGGTCGCCGTATAGTCGTGCAACGCCTACCGGATCAATAATAGGAACCCGTCGACCCATGCTTGCTCAGGGCAGCGCTCTACCCGGGCCCCGGCGACCTGGTGGCGGCGAGAGGCGCAGCCGTAGCCCCCGGGCCTCAGGCGTTACTGTCTCCAATGAGGCATTACGCCGTACAGGAGAAGTGTTCACGTGTATGAGGGATTCCTTCCCCGAATGGGGAGTATC"/>
                    <sequence id="seq_t4118" taxon="t41" totalcount="4" value="TATTGAGTCCAGGTTGTGTGGCAATGAACTGGCCACCAGGTCTGTTAGGTAGGCGAAATCTCTAAGTGAAAACCAGTCTACGTTTGTACGATCGGGAACCGTTACGGGCATGTACGGGAAACAAAAGAATACAAAACGTCATGCCGACATGATTCGTCGCGCATGTCAGCGGCAGGGAAAGGACACTGAGCTAAAAGGGGCGCAAGAAATGTCTATGCCTTCCCGGGACGGAGTCACAGACCTAACTTAAGGTTCTTTTCATGAACGTGTTCGTGTCAAGGCGCCAACCATAATTTCATCATTGTCCGTCCACCTGCCCCTATGCGAGTTCGGCTCCGTTTTCCTTACATCCTAGGTCGGACGTCGGTGGCTAACCCCTAAGCTGTCAGGACGCGTGATTCAGTGTTGAACCTCTTATCCGAGTGAGGGTTTCCAGGCCAAAGTGTTCGAGAATAAGTCACTAATATTCGCACAGTATTGGATAGGTCGCCGGGGACGAGGTTAACACAGGTTATTCTCAAGAGTCATCCTACAAAAGTAACCTTCAAGTTATCATTCAGTCGACCTAACATTTGTTTTGTAGGTAGTGAGGTGATCTTTCTTGAGGGCCCGATTTTATCCTAGCGATGATCTATAGTGGACCTACGTCGCCTCGGCTAGTTCCCCTGTGCGCGTGCCGTCTGCATATAATATCTGGCTGGACGCCTACGGTCCTCCGCGAATATTAAAGGCTATCTGAATTCAGCTCTACAGTCCTTACCCTCAAGAAGTCCTCCCCGTGATCGTACCGACTATGTTCGCGCAGGGTGATGCCCGGACGATTCTTGCCAGTGTGCGGATCGGTGACTTGGTGTTACCAACTATCCTGTGTGCTCGGAACAGCTGCATAATCGCATTCAGTGTGTTCCGCGGGGTGAGCCCCGGAGAATGTTGTGCGTGGGGTGGAGTTCCGGCGGAGTCTACGTCCGACGAATAAGGTATCAGACTCCTGTTTAAGGTG"/>
                    <sequence id="seq_t4215" taxon="t42" totalcount="4" value="CTAGCGCGCGTGCCTACCGCTATACTGACAGGCAGCGATGGAACAGGGGCGTACTAAGTACATCTAAGGCAATAAGTAATCCGTGGTCCTCATGAGTTGCCTAATCACCGACGGCACAGTAAGCGACTGTGGGTCGTCCAGCCAGTCCTTCCGAGTCGGGTCGTTTGGTGTCGAGTTACCGCACACATGCCCCGCGGTGAGAAGGAGGAAGCTTTTCGAAGACGATCGAACGACAACGGTCTATCGAACTCGATGAAGTCCTAAGCTCGCTGACGTTGTGTCCGAAAGTGACTTCTGAGCGCTAAGTGGACCGTGCAGAACTTACTACGACCGGAGAAGACTGATCGAGAGGCAAGCGGAGATTTTGAGCGAATGATCGAGATATTTGATTAAGTGTGCTGTGTCCCATACTTGTGCAAGAGCTGTCCCGCTGAGATCTTACTAGTACAACTCCTCAGAGCTCTATAAAGAGCTTAGGATCATGGCGACGATTCCCTCGACTGTCGAACCGCACTTCAAAATTATTGGGAATATAATTGGGTTTTGGACCAAGACCCTCAATAAGAGCTTGTCTCCCGAGAAACCTCTACACCCGGGCTCCAGTCCCGATGGCCCGGAGATATCAACAGATACGAAATTATGATCCATCTCCTAGTCCGTAGGCCCCTCTGAATGTCCCCCGAGAACAATTCATTCCGTCTTGTTTAAACAACAACCTGCAATGCATTCATTTTCGGGTCACGAATGCGGAATCGTCAAGAAACGAAAAAGCCCGTAGTAACTGGTAATGTGCTCCTGAGCATAGGAGGCAAAGCGAAAATCCACGATTGGAGTATCTGGGCCGTGACCCATGGTACGCGACGGTGTCCGCTGTTAGACCGGAGGAATGAAGTTATGACTTTACAGCGACTGTAACAGAGATGGAGTGGCATAAGGGGACAACCTCTAAGGTAAAGTGCCGGATGTAGTCCAAACGTCAGAGAAGTCAGTTCAACAAACA"/>
                    <sequence id="seq_t4315" taxon="t43" totalcount="4" value="TAGCTAGGTGTTCGCTTATAGATCCTTCCCGTAAACGTCACTTAGGGTCTCACCGTATCTATCGTTCTGGGGCGCTGGTTCAATGTCCGAAAATTACGGAACGAGCTTTTTACCTAGAAGTCGATGCAGTGTGTCAGGGTGATGTCGGCTGTTCAACCGGCGAAGTCGAAAACCTAGAAAAGTTTTAGAAGACAGCGCTTACGCAGAAGCGTACCGGGCCTTCACAGTACCACCTCGACCGGTCATACTGTGCTACCCACTATTCGTAGCGCACAGGAGGCAGGACTATGTATCGAGGAACGACGTCCGGAGAGGCACGACAAAAAAAACCGCCACCCGTATTGGAGAACGTTCGCTATGTGCATCGAGGTTTTGTGCGTGCTCCTGGCGGGCTACGATTTAAACCACACTGATCAATTTCCACCGTAGAGTAGAAAGAATCATTGAGGATCCCCGGTCTGCAACCCGTTGGCCACACTTTTAGCTAGACAAGGAACGATTGGCCAATGTAACAACGATTAGCCGGGGGCAGTAACCGGTCCCTTCCTGCGCCATACCATCCTAGTCGAGCCAGCCTACGACTAGGATCCTTATCAACACCTATCCGTAATGGCCGAGCCGAAATCCCGCACCAAATACAGATCGAGCAATATCGAGCCAACTATAACTCGACGATTCCTCACGGGTCCGTATGGGACTCTCCAGTGGACGTAGACCTGTTAGTCCTCAGGAACCATCGCGGCGACGACTAGACGCTTTGGACGAGAGTATGTAGAATGACGCCGCGGCACCTATCCGGAAGGTTGGTATGTAGATTATGTCCACGTAATGTAGACTGTCAACCTACAGGGTGGTGCTCGCCCCACTAGCGACGTGTAAGAGCATTCAAAGCGGTCCGGCATATTTTATTCACAGCGTCGTCGCGCTCTGCTAGCGGAAGGCTTTAGGGTGCGTGGCTTGGGGCTAACTGAGTGGGTTCACTTATAGATCCCCGTTGATT"/>
                    <sequence id="seq_t4414" taxon="t44" totalcount="4" value="GGTCGATCAGTTAACTACAAGGGCCATCACGTACACGTCACACATGATGTTGTCGTATTTATCCTTCTGAAGCGTTGGGTCCATGTCCGTCCTAGACCATACGCTCTGTGTACCTACTAAGCGGAGAATCTTCTCGTATTCACGTCGGCTGTTCACACGCAGATGATAGCTCCCTACTAAAATCTTACGTGAGCACCCTTACGTAGATACGATCCGAACCTTCCCTGTATCAACTGGACCAGTGATTTGGTTCTACCTGATCCTTGCATCGTAACAGCTTACGGGAAAAGTATCGACGAACAATTGCCGGAGAGTCAAGCCTAACGATTCCGTCCTCAGGTGCTGAAAAAGTGCGCCATGATACTCGCTATGCGCCGAGGGTTGCTGGCGGGCTACAATTTGAACCGCACTGATGAATTGACACCGTAGATTCGTAAGATGCATTGAGGATCAGTGGTCCGCGCCTAGGTGGACAGACTTTTGACTTGGCAAGACACGTTTGGCGAATTTGAAATCTATTCGCGTTCAGCATTTGACTGTCGTATTCGTTTGCACCCGAAGCAAGTCGAACGACCCTACCACGGAGACTTTTAGCTACACCTATTTTCTGAGGCCGAGCGGAGAACTTGAGCCAGCACTAGATTCAGCAATTTAGTGGCTACTCACACCCGACGGTTCTTCACGGATAGCTCTGGAGTGTGCCTACAGACATGGACCGGTTAATGAGCTGGATCTATAGCGGGGAAAATTTTGCGCTTTTAGGAAGAGCATTTCTCATTACGCCGGGACACTTCTTCGGGACGATTGTCGGAGAACGCGCCCGACGTCATGTAGATTATATACCTCCGGGGTGGTAAGATCGCCCCTGTGCAGGTCTAAGGCCATGAAAAGCTGTCAGCTTTCTCAAATTCAGAGCTTTTCCGACGCCTGCGAGTTGCAACCTGCATTGTCCGTCGCGCGGCCCGAGTAGAGAGCGGCCGCCGATAGTCAACCGGTAATG"/>
                    <sequence id="seq_t4514" taxon="t45" totalcount="4" value="ATCTACGATGCCTCTTAGGAGTATAGTGTAGGCAATAAAGGAGCGAGTCGTCGTGCTGTTTATGGATGGGAACGGAACTGTGATGGACTCCACTAGCAAGACTAATAAACACACGCGATTGCATCAGTAAAACCCGTGATATTCCAACTTATATGGTGCGGATGAAACAAAGTGGAATATTCTGGATTCTCCTTGTCTCTGGCGTCGCGACGAACCGACATTGAATTAAGGGAAGGCTATAAATCCCGAAGTTCTGCATCTAGGCATGATGACGGTGGACAAATGTAAGATACTATGCGCCGTGCCATCTTAACGCCCCGAGCCCCTTAAGCGGGTTTTGTCTGAGAAGCGATCAAACTCACTCGGCCACCTCGCCGCCGGAATGAGAAGATCGTTCAGCCTCCCAGCTGACACGCCTTGGCCAAGGCTGGACGCTCTGCGCGTCTTGGCGTACGGATCCCTAGGTAGCGTCATTTCCGCATGGCGCGGTTCGAGTGGAGGGACCTGGATTGCTGAAAAGCGTGTCCCGGTTAAACCATTTGGCGCTATCAACTTGATCCGGTCTTTTAACAACTTTGATGAGGAAGAGCTCGTAATAGTTAACCAGAGAAGCCCATAAGACATGGTTACGGTCGGCACACGCCGCAGGCTCTACGCTGAGGATAAAGCGCTCCTACAACAGGTGGAAAGAAGACATCGTCGGTACATGCACAGGGCCTTCGGCAAGAAGCTTCAAACGCTATGTCACGAGGATCGAAAGTGAATGTAATACCTCAAGCACGCGGTCCACTGAAGCCGTCTCCAATGTCGCAGAGTTCGGAAATGACCGCAAGAACACGACTGGTATCATCTTCACCTCGCGTCCTGTCGCAAGGTGAAATAAAGCTAGCGTAGGAAGACGAAATGACATTCCAGATACGCCCGGACGGCGCTGAACCAACAACCACGTCGCATCAGAATTGCGTTTACCTTTTGTTCCAACGCCAGACTCGTTGCAATC"/>
                    <sequence id="seq_t4614" taxon="t46" totalcount="4" value="GTCAAACCGGCGACTTGAGAATCGTGTGATGCAGTTAAAGAAACGATTGCATCCGACCGGGCAGCTTGTCCCTCCTCACAACGAACGGACCGCATAAATTTGCCGATAATCGGGAACTGGGTATGCCCCAACAGCTGGTTGGCGCAAGTCCTTACCCACGGTGGCGATACTCGCGGTGCTTTGGTAAAGAGCTGCTCCAGCGACACGCTTTCGGGCTGCGTAATCCATCTGGAGGTGTGTACGATATGTGACACACCAACGTTCGCGCGCCAACTGCGTATACTTAGGTATCGGAATGGGATTGGAATCTGCACTACTCTTCTGAAGGCTTAACTCCACCGGGCGTAATCTTTCCATGATCGAGGTGATCTAAAGCCTCGGATAATGAATTCTCCCCATCTCTACCAATTTTCCGTCAGAACCTGACGAGCGTTTTACGTTCGACAGTATACGCGGGGTCGAAACATGTGACGTATCCGGGCTTATGCCCACTTACCTACAAGCTCCCCAGACAACAACCGGCTGGCTGCCGCTCTCCCCTTTTGGGTTGAAGAAACCTTTGTAAATTCTCGCCTCTCGAGCATCCAACGCCAGAAGCCTTAGGACTCTAAACTTCTCTAGACAAGGCCTATCCTCTACGAGTAAGTTTATGACCGATGAAACTGCAGCACCGAGCGATCTTGAGGGGTTAATTGACCCTTGGCGCAGACTTACAGAGTTACGTTGGAGACCCATAACAATCTTTGGTACCTTGAGTCGTGCGATTCAGTGCAGAGCGGGCACCCGAGTGAGGCACCTAGTCTCTGTGACAACCTAAGGGTGTGTACCACGAGCATTTAGTACGTTGAAGAACACCATCCACGTCTTGCCGTCACAGGTGTCGGCCGACCTCGTATGGCTTATAGACAAGATTAACTCACGATCGGAAGTTCATTACATTGGGACTGAAGTCTCGGCATGGCGTTACCGGTCGTCACATACCAAAAGTTAGAATCGTAGG"/>
                    <sequence id="seq_t4714" taxon="t47" totalcount="4" value="GCATCATAACTAAGTCGCGCTGGAGACCCAGACAATCGGGGCAACTCAGGGCTCTACGAAAGAACATTGTTCAGGAACAGACTCGCTGGGCGGCTGCGTACCCCGAGAGCCCCAGTAGCATTTATTTACGTACTAGCCCAGGTTAGTGAGAGGCTTCAGACCAGGCAGTCGCGGGGTAATCTAGCTGTAATGTGAAATCTCTTCCATTCGCGGCACACCCACTCAGGTACAACATCGTTTCTTGCGTAAAACCCGCAAAAGGCAAGGTGAGTCAACCTCAGATCAGAGTGGTCGTACACTGAGGGTGTATTGCTGGGGCGTGGTCAGTCCGGGAGTCATGCTGCGCCACCACTCACAGCTGAACATCCTGCGGCGGCGTCCTCCGACAGACTAACTTCCATATTAGTTTACCCGGTCCTACGAGACGGACGACTATAGCAAGTATTCTCCATGATCTTTCGTCCGTAAACGCCTGAGTGGTGTTTCAACGTCATTTCCAGGTTTAACGAATATTCAGCGAGTCCGTGAGCCAATCTCGGTCGCTTTAGGGAATGCATTTTGACAGCAGCGTATAAGTACACGTCTGTTCCTGAGTATTATTCCATATGTATTTCTTCCAGGCACCGTACATGAAGAGCTAGCGATAGCGGGATCGGCCGGTACTTATGGGCTCTGAACCAGTATCACGTAATATCGCCTGTTATTCTGACGCATAGGCTCTTCCCGTCCGTAAATTACCCATCGAACAACTCTATTGACGACACCGACCCACTCGAAGGGAATCAGTCTATGACAACTTGTCGGAGGTCAAGCTTCCCTCGGGATAGTGGAGGAGATCCGTTTGTCGGACTGTTGGCCGCGAAACGCTAGATACAATAATTGAGATGCCTGTGGGCGAGTATATCACAGCACGAGTCGAAAAGTGTAAATTTAGATGGTGACGGTACACAAGAACCCCGTACGATCTGAAGCTCCAACTGCGCGGCAATCGCATTTGTGA"/>
                    <sequence id="seq_t4814" taxon="t48" totalcount="4" value="AAACCGCCGCTGAGGTACTTTTGGGGATAAGTCTGTAGCGCTCCGTCCCCAACTCCGGGCGGATTGCATTTCCATCACAGCGTGGACCAGGTTTTGGTCCACACCTTAGACGGCATGACATAAAAGCCCACGCAGTCCCACGTGAGTCGTAAAGGCCGTTCCGTTCTTCAGCCGACGGCGCCATGGGTGCCGACAAATCCCATTCGGGGGTCGTTCCATCCCTGAACTAGCGTGGCCTCTTAATGTCGCCTATCGACTGGTCCCCTGTACAGTCTCAACTCGGCCGAACGATATGGCGGTGATGCTATTACCAAACAAACTGATTGTGTGTGTAGAAACTTTTCCGCGACCACTATGCATTTCCAGCAGGTAGAGGACACTTGCTCTGGGCTTCCAAGTTCCTACGAGTATTTTAGTGTCAGCGCCCGCGTACTTTTTTACGTGCCAGTGCCACGGTTTCGTGTTTACACTCATCTACCAAGCATTAGTTTTCCCTCTGGGGGTAACTTTCATGATAGCTTCAATCTATAAAACCATCCAGTGCGTCCGCCCTTCACACACAGGTCCCCACATAAAGACTTGACTAGAGAGCCAGGCGAGGGGCCGACGTGTTGCAGTCCGCAGTCTACCAGGGCCGATAACGAAGGCGAGAACTACTTCTTATAACGGACTTTCATGAGGTTTGTATAGGTGTCTTGCTGGGGTGCAGTCTACCCGAGTCACCTGCGCGCACAGCTTTCACCCCTACCCAATTCGTCAATTACGCTTTGTCACAGCGAGTCTTATCCTTGAGAGGAATGTCAACGGCCCAATTTGTGATAAAGTATTGAACCTTTACCCTGCGTGGCTTGACCGCATACGTAAAAATTGCCACCACAGGCGGACGATATACGGGCAGATGGATCACTGCTTGGAGAATCACTTGCTTACCTGCTTGGTGATCTCGGTCCACCCCGGCACGGTACAGTCCAGTGGTTGAAATCGTTGACAGCTTCCACCC"/>
                    <sequence id="seq_t4914" taxon="t49" totalcount="4" value="CGATTAACGTTGATTATGATCCCCCGCAACGACTTCAGGTCATAATCTCATAGTTACAGTACCAACGTTATGGAGGATTTTGCGTCACCGGACGCGAGTCGGTCACTCAATAAACTGATCTTGGTGCCCCTTTCCAACGACGCAACGTCGTGGAATGATTAGGTGTCGATATAAAAAGTGCGCGAAATTTCGTCGACCCCGCCCCTGTTGAAGTCTCCAACAAGTCGATCGAGCCCGTAGGGCCCACCTTAAACCCACGCGCTGCTCACATCCGCCACTCAATATCCCTGTATCCGACAACAAGTGGTTCTACGAAGCCACCACCCGCCTACGTGTTATGGATTTGGCGGGCGTCATGGATAAGGTAAGGCCACGCGGAGACTTCGATCTGCATGCAGTTTCAACATTCTCAGTCGACGACCCTTCCCAATCAACTGGACTATATTACTCAACTCGGATATAAACGTACTGAGCAAGGATTTCAGGAGTTTTTGCGGACCGGCCTTGAGCATTGGTGCAGCGGCTATACAATGGGCACTAGCATAAAGTAATATCCAACTCTTGTGCGTTGATCAGAGCAGGGGGCACCCTCAGCGAACGGAGTGCGTGGAGTATCGGGTTCCTTTTAACAATACACTGAGTGGACTAGTGGACTAAAGTCGCAAAGTCGCAGTTTACTCCAAACAAGTGTCCATGATGCATATAGTATATTAACCAGCGTGGCGGGGAGATGCACTGTACACTCTATCAGCCTGAGCAACCCCAGTCTCAATTTAACCGACGCGCGTAGTAGGCCAAGCAGCTTAAAACTCCCATTATCGTAATTGTCGAGAATGGCGTGGTAGAGTTTCTCATGATTTTTGGACGAGCGAATATCGACCCCGCATTTAGATCTAAGTTGATGGACCACTTACGGCGACTAAGACAGTAGACCCACCGTTTCCACCAGGGCGCGCTGCGCCGCAAACGCCTTATAATTGAGACGATATTTTGGGGCAAT"/>
                    <sequence id="seq_t580" taxon="t5" totalcount="4" value="TTTTACCATCTGGACTCAACACTCACATAGATAAATCACGAGGCACCCTTGGTTGCCTCTACTAGACTACCGTAGGTGGGGGTCAGCGGGCGGCGCCGCATGCAGGGGTAAGTGGAACAAACGGGAAGCCTAACTCGACTATGGCACACTACACGATCCCCGCCTCTCACGTCCGATATACGACATTCTGACGATGTCCCTCGAGACTCTTCGTTGGGGTTGAGGCCAACGAAACTGGGTGCTTAGAAACTAACTACGAACCGTGGCCAAGGGTTGAAGGTGAGAGCCTCAGATATCCTTTTGTAGCCTCTTAAAACGCTTCGAAAGAGTATGCGTAGCTTTACGTTTTGTGTGATCCTAGTGTTAACCTCATCGAAAGGGGTATTCTGGCAGCATCGTTATATGTCGGAGTCACACCCCTTAGCACCTAAAGTCAGGCTTAGCATCGTTCGCTTAGGCATCCAAGGTTCGGTATTTAGTAGAGATCTCTAGACCCCTGGTATTTTCGGCTATCAGCTCCCGACTTAAGCAGTAAGATTCATGGTCCGGCGGCTTACCCAGTATGAAACCCGGCCGTCCTTTAGGATGTGTGTCTACCCCCGAAGAGTGAAGTGCTAAGGTAACGCGGTTGACAGAGATAACTGACTGTTCGCTCCACCTGCTGGTTCGACCTACCCGCCTTCCTTCACCTCGCAAAAATCCTCGTTTCTCTAAGGCCTCTCATCGAGGATACTGAGGCCTACGGGATAAGATGAGACGGGTCTCACTCATCCACCACCCCTCTGGTTTATCGAGCACCGCTACCCGGGGCGCGGGTTAGCGTCCGGTGAAGCACCTCTCAAACTCGTAGCTATTGGCACCAACCGCTAGGTGGTGATCTGTCTGGAGACTTCATATATGATGTCATTTTCCTATGTATGATTCTTCATACGCCGTATCCCTGTTATGCCTCACTCCTCATCGAGGCCCGTGCCGAAAACTAGTAATGACGACAGAAGCA"/>
                    <sequence id="seq_t5014" taxon="t50" totalcount="4" value="TGCGTGTCGTAATATCGGCAACTCGGAAGTCGTCTTTCACACGTATGGGGCTAGTCAAATCTCTGTTGTTATTGACAAATTTAGCTGCCGGTTTCGAGTACTGGCTTTACTTGTAGCCAATTGCCGCTCATGGAGGGCGTATTAAAACTGGTAATAGCCACGGTTACCCGACCATAGTTAGCCGCTCACCCGTGTAAAAGATTGTGGAGAGCGGTTCCCCCTCTAAACACGATTCCTTTAGATACCAAACAAGGAAGGCCTGTATTTTGTTGCGACCCCAGGTGTATCGCTCCTAGATGGAGAGGATCCTGGCTCATATCCCGACTTTTCTACAGTAACCGTGAAAAGCCACCGTGGGATGCATATGCCTCACCGCATAGTTCCCCCGACGAACCATTTGTCCGTTACGATCTTTGACGGCAACACTTCGGAGTGGCAGTACGACACGGGACATGAGCCGTTTCGTAATTGAAACGCCCACGAGCCGCATCACTACCTTTACCTAACAAGCCTGATCGAGATTATGAGGTAGGGAAATTCTGGATAGGTCCCGATGTTTCGTTACGCTCGCCCAATAGTCGCGTCGGCGTTTAGAGTGAAGCCGGCAAGTACCTGACAACGCACGAGCAATTTCCAGTAGCACTGGATCTGAGCGAAACTAAGCAACCTAAGGCTAGGCTTACGACAAAATGAACTCGCAGAGTGCGGCTTTAGGGCGTGCCTGAAAACTACCTAGAGCGCCGCTCGGGTCGTCAAGCAGGATGGAGGATGCATATCGATTTGTCTACTCCGCGCTTATGGCATCCAAAAACTACGTTTGCTATGAAACGCGGTAAAACAAATGGACCCTAGAAAACTTTTCTAGGGCATGTGAAGAGGGGGTAAGGTACAAGCACTGAGGACTAGGCCTGCTTAGAGCTTAATAGCAGTCGTGTGCGTCCTAGCCGACTCGCGAAAACAATTAGTGGATAGCAATTGTTTATCTCATTCTATAATTGCC"/>
                    <sequence id="seq_t5118" taxon="t51" totalcount="4" value="AGGCCAGTAATGCTTCTAACAACTCCGAGGGGCATGCGGTGAACCCAGTGCGTTAAAACCATGGAGAGGTTGGGGTAAATTCTTCATGCTTAAGACTGAACTTGCTGATCAAGGCTTACAGTGCCTGAGTACTACTGTGACCTCGTACACCGAATCTCCTATGAGAACACGCAAACAATCTGATGCTGGACGTAGGGGATCAACGTTTTTCTAGTCCATCGAACATCGCAGCGCTGCAAAACCTGGAGACCCATGCGGAACTCGTCAGAACGCCGCTGGCACGCCTCGGAACTCATAAGGCGAGAGACCTCGCGTCCCGCTTTCCGCGGAGCGCGACTTCCTCTTAGACCAATAACCATAGCTTGTTCCGTAACCAGCGCCGCACTTGTACGGTGTTGATAGTTGACGGGATAGGGCACTAGAAGTATTTCCGCGGTACAGAATAGTGATAGCCACTGACGGCAGCACCGGTTAACGTGCAGGTAGTTGTTATAAGGCCTTGGACGTTGAATTCTGGAACCTCAGATACTCGTATCTAATTCATTGGTTCAACCTTTCCCGGTAACATTTATTCGCTGCGTACGGTGATTTTTAACACTAATGGCCCGAGACGAGTCTGATACGAAGCCTTATTTAGGACGCCAATGTCCTCGGCCTCAAAAACAAACTACCGGTTTGCCCATGCACTAACACTCAACGAGGTCTTGGCCCTGAAGCCAATTAACAGACACGCCACGGCCACCTCAGTGCCCTCACTGATAAAACCGGCACCCTTGGATCCTCAGAGGAAGTCTATGCAAGGTGAGGACAAAATGTACAATGCCGGAGTGTAAACGACGAAGTTGGTTCGGGAACATGCAACAACCTCTATTCATCTTGGATTGAGGGCGGCGCGCGTAGTGGGAGAAGGTCAAAGAACTATAGTTCATTAGTACGGCTCTTCGCCGCAGTCGCGTGTCTGGAATGGCTCATGGGACGGATTTAATCTATCGCCCTAAGT"/>
                    <sequence id="seq_t5216" taxon="t52" totalcount="4" value="ATCCGGACGACGTTATTGGTGTATATGTGATACCACCACTATTACACTTGTGGTGTTTTTACGAACTCTCAGCGCCAACTATTGGATCCGCGCACACGGGGCTCGTGCAAAACATAAGTATAAGTTCTAATAACACCTTTCTGCAATCAGATAGTCTATGCTGTATGTTGTCCAACGCCATCGAGTTTTAGCATCGGGCAACCATTTAGGTTGGTTTCTGTCGTACAATGCAGGTCACCCCAAGACACTTCAAAGAAAACTTGTCATGTATTGCTCCCCTGGCTTCGTAGTCATAGGAGAACACTTTGGGAAGTTGTGAATCAAGGCCCGGCCAGTGCGAACGTTCCACCGCAAACGAGGTACTTAGACGCTGGACGGCTGATGCCGCCCTTGAACTGTTGAAATAAATAGCAGCGACCCAACTATGCAAGTCATGTCTGTACTGCACTTATTCCCCGCCCGGACTGTAGTACTCCATATCGCATAAGGCACGATCACTCGTAAAGCACACTTGAACTCAAAAAGATAGGTCACCCGTAGTGGCGCGTGAAATGATCATCTAGTGCATGCAAGCCTAACTAGTCATAGCCGCAGTTTATCAGTTTTCACCCTCGTCTTAGTACTCCATACTGTTACTGCGATAGACGAGCGTTCGTTAGCTGGTGAGCTGGATGAGCATGTAGTGATACGATGTCAGCTGCGTAGAGTCGGTACCCAATGCGACCACCGGCTGATCTGTTCTGCACGACTGCGCGCTCAAATGCTAAATTAGTTAGTGTTCTAAGATGATTTGCTGTCTGGCCTGCACTGCATTGGGCCCGGAGAATTTCTTGTTCCCCGTCAGCTGATCGACTGTGCTCCGACGCCGCTCGCAAAGAATACACTAACATGCCCATAAGCTTTAAGACAGACACACGGCGGGTAAGTTGTAGTACAGGTCAGCTCAGTCAACCTAAACAGCTGTTTACACTTTTTAATGAAGAATACGATTAATGCTCCA"/>
                    <sequence id="seq_t5314" taxon="t53" totalcount="4" value="GAATCAACGATACTATTCATCTCGCCATAGGCCGTTCGGTGATGATGCTGAGATGATCAGTTGTAAGCGGGTTTATACTCAACCTCTGCCGAAATGTCCTCTAAGCTGCTAATGCCCGCAGTCCTTCAAGAGGAAGGTGTGGACCTGCCCCAGATCTTGCCCGACGAAACCAGTACGCAAACAAGCCTGCCGGGAGGTAGTAAGCCTGTTTTAACCAGAGTAGTACTACCTGAACAGAGAGTCTAGGGCACGAAACTGAATACGACCGCAGCAGGATAGTGTATTGATGTAGCAACTTTACTCGGAGAGCATTTTGTGCCGTTACTTTAAGGACAAAAGGGGTCTAACTAACGAACGGGTGTGAGCGTCCAAGCCCGTTTGCCTGATTAAGCCTTCAGGCGGTGGTGATGAGGGGCCGACGTCAGTAGTGCCAGTCTTGTCAGTGGAAGAAGCCGCTGACAGTACCAACGGTCTCGACCCAGTTAGGTGTTAGTCGGCGCTGGTCGCCCTATGTGCCCCGAACAGAGCCTTCGGCCGGCGGCTTGAGTGAAGGGAGCTGAACTGGGTCCTGCCTGCTCCATCTTTACGCAGTGCGGTCTCTCATGCAGAGGTTCCAGGAAGCTTGGCCCGAAAGGTCCAATTATTTGGTCTCCCTTATCACAGGCCTTTACCCGTGTTCAAGAGTCTTGTTTGCTCCCTTCGCTGGTGCACATAAAAACCATAGCAACGGGGCCACGAGCCTAGTCTTTAGAAAAAGCTGACTGTTCGTAGACTGAACGGCGCATTCTCGTCATGCAACGCCTATCGTATAAATAATAGGAAATCTTCGACCCCTGCTTGCTCAGGGCGGCAATCTACCCGGCAGCCGGCGAACTGGTGGCCTCGAGATTTGCAGCCGTAGCCCAAAGGCCCCGTGCGTTACTGTATGCAAAGAGGCATTGAAGCGTACAAGAGTAGTGGTCAGTTGTTCGGGGGGTTCCTGCCACGACTTGGCAGTAAG"/>
                    <sequence id="seq_t5414" taxon="t54" totalcount="4" value="TGTCACACAAACGCAGTCTGCCCGGTTTCGCAGGACCACTTCTGCCCACCGGTGAATCAAGTCTAGTGCCGCATTGTGTGCTGAGGGGGGCAAATCTTGTATCTAAGTATTTTCAGGTGATCGGTATGGGACCATAACCTACAAAAATAATTTATGTACCAGGTGCCTGGAATAAAGGAAACTAACACATCAAGGGTGGGGTTACAGTGTAGATTGGTTCTTCCACAACCTGACTGACCATGTCGACGCCGCTGTCACTAAATGAGATGCTGGTTATGCGGGACCACTTTCAACACCGTCGTTCAGGGTGTACATACATGGCGAATCATTCGGCTATTTGTGCATTACAATATAGTGTGGCCGTCGAGACCAAGCGTTTAACTTTGAAATTCGGATGGATCGGGATAGTCTTTAGTATCTGATGCTCCTCGTGGTGGGATAACTCCTGTTGAGGGTACTGCCCAATCCCACAGCCCGACCCCCCATCCGGTCGTCCGTTAAGCACTTTGCGAACAAGGTCATTGGCCCGCGCCCACCGTTCCTGGTAACGTTTACCTCTTTGCCACGATCGGTGAGGTTTAACAGCCAGCGCCTGTGTGACTTGTCGTGACTAGGTGCCCCTCCGGCCGAACCTCAATTTTCCGCCCCAGCTCCGGACTGTTCGACAATACTAGCGCTTCCACCCACGGTCTTATCGCCTTCCGTCGAGGTGGTTGTGTAAGAGGCCACCGGCACTATCGTTCGCGTGGAATATACGGCCCCTCCGCCCGTAGTAAGAGTAGACGCGTAGGCGCACCCCGGCGCATCGCCACTCATGTGCGAGGATACAATTGCGACAGTCGTCAACCGGATATCAGAGTACGTACCAGCCATTTAGCTGAGATTCATGAAGCCCCTATTTCTGGGTTAAACTTAGGGTTGCATTCCTTGTTTCCATCACGGTAAACTCTTGACCAAGTTTAGTTCTGACATTGCCGTGATATCCCTGCGCTGTGGTGGT"/>
                    <sequence id="seq_t5514" taxon="t55" totalcount="4" value="CCGGGTGTACTGATTCATCTATAAAGCATATGGTTTCGAACGAATTATGATGGAGCTGGGTCCAGGCAGTGCAAAATGGGTGCGCATTGCGACCAGCAAAATCACCACCTTTCACTCAAGACTTTGACCGCATCCCGATTATACGCGTTATGACCGCTCACTCTCCAACTTTCCGCGGCTGAGGGTCCCACAGGTGTCATATCAGCAACGCGGTTACCGACGGTCGAGTAAGCTGAGGTGTTCAATTTCAGATCTTTCTCCCTGGAACCTGTAGCCGCCGAGCACGGCACTACCCTCCAGCGAAAGTAAAGAGGGGAGCGTGCGCGTCCCGCAGTTGTCTGACCACAATCTCAAAGCCGGACTCGTAAGAGTATCTGTCACCCCGTCACGGTCCGGACAGTCGACGATACCAAGCGAAAAAGCTGATTGGCCCCTTGTATATTCACAGAAAGACTAGGCGTGGTGGATGGACATACTTCTCGTGGAACCCTAGAATAGGCCTTGGGGCTGTTTGACTAGAACTACATCATTCTGTGTATAACAACCGACGTATATGACTATCGACTCCTTTCGACTAGGCAGACGATACCGGTACATGGTGCCTGGCAACATCTATAATGTTTATAATCCAGTGTTTCTGAATTAGGATTCCGGGAGGGTAACAGCATCTAGTGTTAGTGTTCCATACATGTACGCGGGCCTCCGTCCGCCCAAGCAAAATAATATACTGATCTCTAGGGCATCATTCGTTCTCTCCAGAAGTATAGGAGCCAACCAGTATGGGGTGGTTCAACGCCGCGAAGTCCGCGGACTGTGCGTGGATCGAATGGGCTTTGTCCGACGATGCAAAGCAGAGGAGGAACCGAAATTCGCGGACGAATAACAACGTCGTACGAGTGAGAGTACCATTTCTGCTGCAGAAGTGCTTCGATCCGTGCTTGGTACAATCAATTGAACTACATCCCGGAGCGGCCGCTCCCGCCGGTTTCAGCGTGTATAT"/>
                    <sequence id="seq_t5614" taxon="t56" totalcount="4" value="TTTTGGCTCAATACCTTCAGCCTCCTACCTGTTGATGCCTAACTTCCGATACTTCGATCTCCTAGCCCATAAAACGGCACAGACGACAGACCGATCAGCACGCACGAAGGGGTCTCATACCTAAGAGTCCTTGATCGCCCACACGTCTGGACCAGTGACACGAGTTATCCCTCAAATGAGCTACGTAAGAGCAAAGCCCGAGGATAGTAGGCGTCCAGCAATGACACCCTCTAGCCGACTGGTGGACATGCATCTGTGCAGCGCGGTCAGGAATATAATTTACAAACCCCCCATTTTATTTACGAAGCTTCATACACGGCCTGAGCAGCCAAGCCTGACTTTATGTTTTCTTTGGAGGTCATAGTCGCTTCGTACCAAGTACTCTGTAGTTCGCTACGTGTGGCGACGATTCTAGCATCCCCAGCATATCAATACGTTCCGAACGGCGTATGCCTAACGCTCTGCAAATCATTATGCAGGTGCGATCTCTACCCTAGTGCTCTCCAATCCTATAACCCAGCAGGATATTCCGCTATCAGAGGCGACACAATTCTAGCGCTGAATGGAATCCGAGCCACAGTAAACATCCACTGATTGTGACGCATGGTGAAGACGTACGCACTTCCCGGGAGAATAATTAGATGAAGTCTAGCCACCCCTGCTGGTTGCGCTCATCATCTCCAGTACTCCGATTGGATAGATACGTGTAGGTAAAGTCTCGAATCGAACTGTCTATGTTCACCGGGGATGTACCCCAAATAGAATTGTTCTACAACAGCATTCCGGGTGCTCAAAAACCTACACTCAGCGATCGCGGATTCGAAAGGTGTCCCACTTCTCACCCCTGAGCTTCAGGGTCCGGGGGGAAAGGTTTGTCTTTGGCATGTCCGATGCGTAATCCGTGGGAATCCCTCAGAATGTCATGTGACTGACTCCCGATCCGACGTTAGTAACCAGTCCTCGGTTCGGGTACCATAACCTGGGCCGGAACAGGCGTGCA"/>
                    <sequence id="seq_t5714" taxon="t57" totalcount="4" value="TGATCTGCTCTGGCTCTCAGAGAATCGCACTACTGTAGGGACTGGGTGATATGTGGACGCCGTATTGTGGGTCTAACGGGCTCCATGTTTGAAATGGCGCCCGAGCCCATTTTTAGAAGCAGGCTTCCCGTCGCTTTCCGAATCGACTGGTGAAGCTATAACGCCAACCTGCCCGTATCTAAGATCTCAGCCGTACCACCCCCTAACATAACCACGACCCCAGGGATATGCAGCTGGCCGTGCTGTCGAGCACGCATATCTAGAAAACGTTTTGACACACAACCTCAGGGATTTTGGATGGCAACAGCCAGAATCAGGTTACGGACGTACGCGAGGTAAGGCTCAGTCCCATCGTTGGGTTGCATTCTCGTCACCCTAAGCACATCGTTGAACTGAGTCTTGGAAGGCGACGAGCTTGACGACTGTAGATGTCAATGATAAAAGCTCGTCATACAGAACCTAATTTAATGACATCGGCTGAGTTCCGCCCATCGTCTTCATCTGAGACTAACAACCCTAAAATGGAACGTCATGATATAAGCTGGCCCTAGGTTTTATGACTTACGGTCAAATCATCGGGTTAAAAAACCGGATAGCTGTACCGCTGAATGTGGTACTTCGCACTCGCTCTCCTCATTCGTCCGCGCAACAACAAGGGCTACAAAACAATCTATAAGGAAGGCTCAGTAAGTCGAACATCGCCGCCAGTCGTGCGTAGGCGGTCAAGCTTTTCGTTGGTCATGTCTCCTGGCCATCACTCCTCCCAGTAGGTACTTTAGTACAAGACATGATCTAGAATGTCTACGCTCCACTCTGATGCAACAATTTGAAACTTGCGTATATTTGATGTGTGCACATCCCGAGGCGTGTCATCTATCAACGCGACTCTATTGGCGGAGTTCGAAAGTACTGTTGACCGGCTCTGATCGCAGTTAAAGGTGGGTCAGTGTCGTCGGGGTCATCTTGTCCCTCCCTGAATAGCATTTATCTCTAAGGGCTA"/>
                    <sequence id="seq_t5814" taxon="t58" totalcount="4" value="CTAGTGCCATTTCTCGCGCGTCCTACTAACTTACCGATCGGCTTTTCGGCCAGTATCCGCTCGAGTTTACCTGACAAGTTACCCCGCTTGCCCCCCCATAGTCCGCGCATAGTGTACTAGTAAGATACATAGGGACCTCTTGTACAGATTCATTGGACCCTGGGTCCTCGGAGCTCGACAGCGTCTAGTTCGTAAGCATGAATAGCGTACCCGTAACATGATTTTATAAACCCACCGGACACTAATGAATATGGGGCGCTTGTCACGCGTCAAATAGATCAGTCGAGCATACAACTGTGGTAAAGCTATCTTAACCTCGTCCTAACAGGACATCTGTCGCACCGGTTTTGTCATTGTGCCCCCAGCGCCATTTTGCCTACAAGAAGCTCTATTTCCCGCCTGAGGATCGTCTATGTCGGGGCAACATCAATATTTGAGTTCTAGTTTCCCCCAGACATCGTTCTCGGATAACGGTGCTGTGCAGGTAGTCAGAACCAGCTTTTGGGAGCCACAGACGACACTCGCTCGCTCGTTTTGAGTCACCTCCGCGACAGCATCTTTGATGAGCTTAGTGGATGCATCTACTTGCTCTTATCGAGAATACTGGGCGGAGGTCCCAGTAATCCGGGAGTGCCTATGACAGCGACTCAGGGACCGCCCCTTCGTCGTGCGCCGAGCCGGGTGGGACCCAGCAGAAGAGTCTCCTCACAAGTAGAGCGCACCAACAATAAAGTGGTTTCGCGGAGCCCATGTGCAAGTATTGCGTGCTCCCTTACATCAGGCTCTATGGTCACAGTCCGGATACGAAAGTTGCAAAGGTGTGCTCGAAAAGCCCCCGTTACAAGGGGCCATCGCCGCTAGGACTGCGGAGCGCAGCAAATGTGTCACATACTCTATCATTCTAAGTTGGGTATTACACGCACTAAAATCAGCGACAATCAAAACGTCTGTCGGACCTCCTCCGCACCAGAATGAAGATCTCGGGAGACCAGACATTGGG"/>
                    <sequence id="seq_t5914" taxon="t59" totalcount="4" value="CATTTTAGTTTTAAGCCTAGCGCTATGCAGCTCGCTGTGTCTTCTTCCCGAATGATCAGGAGAAGCGTCTACTACGCATGAGACAAGTTGGGGTATCCCAGGGGTCTGCGTCTATTCTTGCATAAATAATTCGACCTACAAAGGCAGCATCTGCACCACGCGAAGCCTAGCTCCAGCCGATCAATGTCCAGGTTTGGACCGCTGGGGTTTGCTTTTGGTAAACCACCTACGTCAGATTACCGTGAAATAGTCTCAGCATTCATCGGACATTACCATCTCGCATCGCACCAAGAACTGATGTTCTCTCTGCAGATGGGGGACCCGACCAGGCATACTAATTACATCTATAATCGTCATCTTCCGACCTCTCAATGGTGATCGGTGGCTTCCATGAGGATTCTCGGGATAAGTTTTGATCGAATTATTTCCTTCGGCCACGGGGGGAATAGCTCTGTCTCTCTCCATCGGTCGCGGTGGCATGGTGGTGTATGGCACCTCGCTTGGAAGTGAAAGCACTTCCAGATAACACCCGGGCTCAAATCGATCCCTATGACACCCCTGTGACCTATAGTGGCAATTGCATGTACGATCTAGGAGAAGGTACTACTTCCATGGAAGTCTAACACCGGTGCCCCCGTCCTCTAACCTCTTCTTATTTGATTTCATCTCTGTGCCTGCCATCTATGACAGGGCGTCAAACACGCAGGAACGCAAATCCTCATCTAGATTCAGTTGTCTTCGCGGGAACAACGCGATAACTGTGCTTCCACCCTAATACCGGCTATGTTCAACGAGGACGTCCTCCGTCGCGTTGCAATTGTGGGTCGTTAGTAGTCTGCAACTCTGATGCGATGACACCAATACAGCAGAAGGTTGGACAATCACGATATGTTACATTGTGCCACGTACCTCCGGCTACGTGCTGATCTCGGAACGTGGTATGCGGTTAGCCCCTTCTCCCGCAGATTTGAATTAATCACGAAGTGTTTAGATTAAAGCT"/>
                    <sequence id="seq_t690" taxon="t6" totalcount="4" value="ATATCATAGATGTATCTAGTGGGACCATTTAGCACATTAATCCGGGACGCCTATATCGCATGTATCCTTCAGTCCCGTGGAATGGCGAATCTCTGTTACACATCCCCGTACAGTAAACAAGTACTCAGGGGAAGCTTAGCAAGTGACGAATGAAACTTTACGTTAGTCCCAATCCCAATACTCCAGAATTTGCTACATGGCATCAGGAATCCACTAGTCGTCCTTCTCGGTCAGCTGTGCCTTTCAACGGTTCAATTGGCCCAAGGCTGGTGCGCATTGACTAACGGGGATGTTGGTACAAGTTCGCAAGGAGTACCTGATCATTACGTGTTAGTAGAGCCTTCTCGGAAACCTACCAAAGGGAGGCTTTAACGTCCCCTCATTAAAGATGATGAGTGTTTCCGTAGAGTACTCGTATGGCGGTACCGGAATACGAACTAGATGATCTGTACGGTTCAAATCTCGCCTTCATAAACTAAGTTAGGTGCATAATTCTCGGTCGGGTTCAACAGTCGTACCATTTGCTAACTAAGAGATACGTACGGTAACACAATAGGGTCGAAATGAGAAGTACGCTCACCGATCGACGGCGCCCGCCCTCCTCGCATGACCGTCTGTCGCGCTTATTCTTACTAGTACTCAATCCACGACTGCTATCAATCACGGACGCTTCCGGTTAGCCGGGACATACTTTTGCCAGATTTTCCGCGAAAATAGGCCCTCGTGTAAGAATATCCCTATTTCTCACCTCCAGATCCAGATATTTAGGTGACTCCAGGGAACTCCTCGCGTCTTCAATAGCTGCCTACAGTATATTTAGAAATCAAAGGATATCTCTTCGGTCAAGATTATATGGCCCAAACGCCCGTGACGATATCGGTCTGAAACGCGGTTACCAAACCAGAGAATGAAACGTACCTGTCGAAGTCCAAAGGGTAGGGATACGTAGGCCCGGCCATCTTCTGCTACGAAAGTCCAAGTTTGGAGGTTCTAACGGTTA"/>
                    <sequence id="seq_t6014" taxon="t60" totalcount="4" value="ACGGTTCACGTGTCCCCCTACCGTACTACCTATTTGTCCCCGCATTATGTGTTTAGTGATATGTCGAGCAAGAAATAGTATGTGTGGCAAGTACTATTCTCATGGCTACCCCTTTAGGGGGACGCCCAGCTGACCACGCGGTTTTAGGCGCACCCCCACCGCTAGCACACAATCGGTCGTTTCCAGGTCACACTACCAATTCACTTAGGCGACCTCTAGCTCTAAGAAAAGGAGCTCAAGAATAGAACATGCGAAGATGCCACAGTATGCCCACCCCCCCTGCCCCATGCCCAACGGGTGGATAGGGACAGAAGCGTGTTTCCCGTGTTGTTGCACGTATAGTGCGGGGCGCTTGGATGCCTTGGGAGTTGCGCTCACTATCGATCACATACCCACTGGTGCCTCGAACTTCACGCATCCGGTTTCCATTTCAATGCCATCCTGTCCCAACGACCTTAATAGTGTGCTTGGCATAATTATCAGTTAACTCACGTCTCTGGACCACTTACCCCACCAGCAAAACCAGTACAGAGTCCTTGTTTGGTCGCCGTTGATGCGTATGAATGGCAAACGTATAAGCACTACAGTGAGATCTGCCGTCCTAGGCGGGGAACTTGAATTTAAATACTAACTCTATATGACGGATAGTTGTCGACAAAGTCTCCAACCTTGGGCAAAAGTTCGGCCTTGGATCAGCGTCCTCGAATGTTTGGCGCACCCCAAGTCTCATACCGTATAGAATTTTGAGCGGCTAGCCTACCAATCAAGATCGAGGTCCGAGAATTGGCCTGGCGCTTACGGTTCCCGACCTGACACGTGGTCGTTACTGTCATGCAAAATGCATCAACGGAAGATCCATGAACCCCAGCTTAGGGTCGCAACCCTTAGCGTGACAACACAGCCTAATGGCGACCAGGGTCTTATCAATACAATAGCCGTCTTTAATGAAGACCCCCAAAGTTGTGTTAAAGCGCGTTTGTAGTCACCGCTAGTTATTACC"/>
                    <sequence id="seq_t6118" taxon="t61" totalcount="4" value="ATCTCGATAATAATCATCACCGCCAGTCTAATCCTGGGAAAAACCTGTACAAGTCACGTTGTGCCCTATTTCGAGCAAGTGGGTCATTTGGCAGACTCGAGGTAGTTGAGCCGATCACGTTACATCCCGCTGCCCTGTGCACCAGCGAATCGGCAATGTGCTCTTCCATACTTGCACTCTCCGCCATAGGTCTAGTCCGCCGAGATATAGCCACCTCGTTAAGTAAGAGAGAGGAACCAGATCGAGCCATAATCCCGCGCACCTGTACCGGACGGCAATTGTGGTTGGTTAACCACTCAAGTTCTTTTGGGACTCAGTGCATACCCACACATGTAGTGTGGTCTTAAGAGTCTTCGACTGGCTAGTAACAGGATCCGCAAAGTGCAAATAGGAGAGACGCATACGCGTTGTTGGCGCTGCCAATCCTGTGTCCAGGTCTTCCTGAGCAGCTATTATGGCACCATTCAAGGCGTTCTGGCTAAGATAGGATCTGACCTCCAAAGCTAAATCGGCACTACGAAAGTGCATCCCCTTCGCCTCCGATGAATACGCTCGCCTAGCCAAGGCCCACATTATCTAGCCGGGGTAAAGGGGATTAAGGAGAGCGATTCCGACTCAAGGCAATGTTACGCATACCTTTATATACCTTGGGGTGTTGTTATGACGACGGCGGTCCTAGTTTTGGTCGCCACTTTTATCCGGAGACGACGCTCGACGCGGAGACATTTTCCTCGTTATCCCGACGTCCCTGTTACGTTGCGGTAGAAAACCGTCTCCGGTTATCGCCTCTCCACAAGCAGCCTTGGTCCTACTCGGGGGATCTATAATCCTCTTCGTCCGCTTAGTCAACAAATCAGTAAGGCTCAAACCGCTTATGGTGTACACAATCGGTTACTATTATTACGAGAATCGTCGGCCTCGAACATAGCGAAAAATCTTGGAGCGCAAGCGCACTAGGCTACGGGGCGGCGTAGTGCTGACAGCTGAGCTGTCTGCCACC"/>
                    <sequence id="seq_t6215" taxon="t62" totalcount="4" value="ACATCTGAATTGTGCCAGTACCGCCCTAACTACAAGTCCACGCATCGTGGCCTAAGGGCTGTGAGTTAGGGGAATTACCGTGGGCGGGATCCGCTACCTCCGTGGATATCCGCTAAAGAGGCCGCTGAGAGCTGCTAAGGATTTTATCCGGGTCTGCCTCAGCCGCAACCAAGGCGTCGTGTGCGTGTCAAGATACCCCGTCGCTAGGGTGACCAGGAGTCCTTAATACGGATGCTTTTGCAGACCTGCTTGTTAAAAGTCACAGTCAGAGCTCTAGCCAGACGCACAGCTGACGTTGCGGATACGGCCCGCAGCACGTTGCCAGTGTTGTTCTACGGACAGCACGGGTGTATTGGTTGGCATAGGGGATGCGTTCGATACAGTTAATACACTTTAAGTTCCCTCTAACTGGACCAACGTGGCATACGGTTAGTTGCCGTCCTTTACCAAAGATAGCATTACTAGTCTTAGTATAACAGTTTGGTGCCCTACATCTCTCGGGCTGTTGAGGTCCCAGCAAAACTTGCACAGATTACGTGTTCGGGCACTCTTGATTCTTATGAATAACGAACGTATTAGCACTTCCGCAACAGCCTCCCTCCGAGTAGTGTAACTTGCACCTACGTGTTGCACGGTTACAACAGAAGGTCGCGCGCAAAGGCCCCAACGTTCCGCGTATTCTAGCTATTAGATTACCTCGAGCGACAGCCAGCCGCTCACTCTGCCCCCGACCGGAAACCATGTGATACTGCGAGCCTACTGATCAATGCCAAGGTCCGAAAGTGGGTCAGGCGCCTACAAGGCGCGACGGAGTACTTGGAATCAACAGGCACTAAAACTGCGCAAAGTTCCCATCGGTGAACTCTGGCATCTGCTCGGAAGCCCTGACCTGAATACCGACACCGAAGGCCTCCGGGTTAATATCGCTAGAGTATTTCTCTTTTTTTGGTACTGGCTAAGTTGTGTGTCACCGACTGTACGGTTACAGCAAGGTATTACA"/>
                    <sequence id="seq_t6314" taxon="t63" totalcount="4" value="CATCCGTCGCCAACTCGAAAACGGGTGTGACACATAAACGCTGTCCCCACGATTTCAGGCGGAAGGGCGTTCCTAAAAAGTCGTCACTCGTTTAGGATTACCCAAAGTGACTACATGACATAGATTAACACGCCGCCGCAGCAGCGGCAGATAGGCCCTCCCATACCGCAAATATACAGACTAGGGGCGCAGGCAGCAGGCATTTTACAGTGGCTCCGTCTAAGAGTTCAAAGAAACTCGGTAGGCCGCTTCTCAATGCATTGTCGGTATTGCCAGAAGTTGTCTGATCGAAGAAACGGTAACGCGTTAAGAATAGTAACAAAATCCTGTTCTAGTGAAATTTCCCGAGGCTATATACTGTGACATCAGGGTATGAGGGCCTTCAAAAGAATACCTGTCCTAAAAAGATATGTCTGTATCGGGCACGGAGAAATTTCTAGTGCATCTGTCCTATACGTTACATTGTCGGTCGTCCCATCATGCAGAGGCGGGTCGTTGGTGGGGCAGTTACAGGTCGACTACAGGCTATGCGCCCATTAAGCCCTGCCGGTGTTCATACACAATTGAACATATAAGGTGATTCAAATAGGGTGAAGCGAAGTGGAGCGGGTTAGTCGCATGCATCCCAAGCGGCCGAGAAAGCTAAGGTCGCGCGACTTCAGTTAAACCGCGATTTGCGCTTGCGTTTTAATGTTTTCGTCGTTTCAAATTAGATGTACCCAGTATCGCGCTAACTTGTCATCATTCCGTTGTATCTGAATTTAGGATTACCATAGTGGTTGGTCGCCTCCTTAAGAGTCTGGTTTGGCCTGACTATGTTTAAACAATGATTCTGACCGCTTCGAGGGTACAACACCAGCCTGACCATCATCAGCCACTGCAGAGGCCGAGGCGACAGGAATAAGACTCCTATCGTAGGGGAGCGCGAACTTGGAATGAGCAGCTGGTATCCCCGGGTAACGTGTTGCCCTTGGGATGAAGTCGTCGGATGCATCCCTCC"/>
                    <sequence id="seq_t6414" taxon="t64" totalcount="4" value="GTATCAGAGCGGAGGATGCCAATATAGAGATCCGGGGCTGTCCCCATTTCATTTGACGAATTACACCCACGCTCCTTGCTCGCTCGTCACGAGGTCGTGAATCGTTTGGGTATGCAGTCATGCTGGCACTTGGTCGTGGTCTCCGCAGATCAAATAAGACCTGTTTACCCAAGCTCATGCCGTGATGTGTACCCAGCAGCCCGCCATTCGTACGAAGGAGCTCTAGTTAACTTCTGTTATGGTGTCCCATTCCACGCGCAGGAGCAGGAAAACTGGGGGTGCGAAGGCGCAGATGCTCCGGGTGAGTGGAGAATGAACTCAGCATTCCGATCTATTATTGTGGGCTGCCTGTCCGAAGAGGACCACGGTTTATTCATAAATGCACCCGCGACTACGTGCGACCTTTTAGGATCTCAACGTAAGTTGCAGGGTTCCTTCTTCTGTATGACCTTAGTTGCTAGAGAACAAATAATACAAATCCGGCTGATCATATTAACCTATGTAAAGGTGCTTGCATGCATAACGCGCGATGCGTCTGAGGACCCCGGCAAGCTGAGTGGGCACTCATCCCTAGGCGCGAAAATGACAAGCCTCGACCCCTCCGCGTCAAGGCACATACGCGCTCACGTTTTATTATTTTTGGTAGCTGCCTGGTCTGAAGATAGTACCTCCGTTGTCGGCGTGGATTACTTTGTACGAAGTTTATTGACCAGAACATAAAAACGCTACAATCACTGGATTCGCTGCGCGCCCTTCTGAGGCACACCTCGCTATTAACCAGTGTTAGACGTAGTGCCGAATCTCACTAGGTCTGGGGGTATCCACAGTGCTAGTTCCTTGCCCAGCAATTGGGTGTGTCAACGTCCTGGACTAAGGCCCCTCAAGAGTGAACCAAAGTGATCCCTGTCGTGCCGGTTTGACAACAGTAGAACGACTCGCCATAGGGCGGTTTTGGGTTGGAGATGTGGTTTTAAATGCCATTATCCACCAAACCCCGCAA"/>
                    <sequence id="seq_t6514" taxon="t65" totalcount="4" value="TTTCGTCCATAGTAAACCTCGCCATTTAGTCTCCCAGAGACCTGCAATTAGGTGATCCAGACGATTCGCAGAGTCGTGTGCTTTCAGGCGGGAAGGGTGCATCCCGGTTTGGTAGGCGCAGAGACATGTGCTCACGGCTTCCGAGAATCTATTTGTAATCGGTAGCCGGAAATAGTATAATACAACATACACTAACGGCGGGACATGTACCTCGAAGGGTTGAGCCAAGTGGACTGAATATCGAGTAGAACCATGCACTCTGTAGATTTCAAGTTTTGCCGGTTAACGGGGTTCGCCTAGTCTCTCAACTCAGATTCCGGCCGCATATATCGGGAGCCTTTACCATACTTGGTACGATAACCCGCCGCACCATATACCCGTGGTTACAGGGTGAAGTATTCGGTTTAATCATGAGTCGCTTGTTAGACAACTCAGTCCAAATCTGCTTGCATGCTACTAAGGCTTCATTGTGTGGGAAGTAGAAGGGCCTTCTGACTCAGCTATCTGCGAAGTGAAAATGGCGGGGGTGGAGCTGGAGAATGGTATTAGGCATGGACGTACGATCGTCACCGGGCTAGGCCGCCGCCAACGCTTTTGCTCGTTCTGCAATATGTTCTCTATGCCGGAAGACCAACGGAGCACCCTGTCAGCCTCGGTGGTTGATACTATGCTGGGGGACACTCGAAACGTCACGAGGGTTTTCATCCTGCCGATTTTGTGTCAGGCATAACCAGCTGGTGTCCGATAGACGATTTCGTTGGACCCACCAGTTATAGAAATCGGCCGCTTGCAAGTCCAGCCGACACCGATCCTGCTGCCCCTACTTTGAGGTGCGTCCAACGTCAAACGGCCGTTTTAAAACGCCCGCAAGTTTGGGATGCCTTAGATCAAGCCGCTCCGCCTGTGTATCGCGATAATGTGGTCATGTGATATACTCGGTGGTGTAAGCCTGAGATGGTTTTCCTCTATCAGTGCGGCGCTACACCCGCGTTGATACGTG"/>
                    <sequence id="seq_t6614" taxon="t66" totalcount="4" value="GTGTCAAAAATCATTATGCTACACGGGATGTACTTTCCTTCAAAACCAGGAACAGACGCTATCCAGATTCCCAAGGACTGTGGGGCCGTGAAAGGGGAAAGGGAAAGCGATCAAGTGAGCAGCGTGCTGCAATGCAACTCACCATCTTACAGCAATGAACCGAGATCTCGCTGGTAGGTTACTTCAATTTTTCCCAAACCTGAAGACTTCAAATCACAAACAATTAGTTCGGGCTAGAAGGGTAATTAATTACCTCCCAAGCTGATGACTGCCGGAACTGGGCATTCATGTATGCGTGAACTTCTGATCTAAACATCCTATCACCGGAGCGGCAGACATAGGGCTGCGGGTCAGCTACGGGATAGTGACTTGGGGCGTATACACCCGTTATATCGACTTAGTAACGGCCAAATCTGCTGAACCTTCTTAGAAGACAGTACAATGGGTATCTATTCGGTTGTAACCCCGAAGGGCTTGGGTAGTATGTGGTTGTCCAGTAAAAGCAAGAGTCTCGAGCGCTGCTTATATATAAGGGCTCAGGGTATATCTAAAGTCTACCCTGAATGGAGTTATTTTAGGATGCGAAAGCCTATGCGAACCCGGTGTCGCGCTTTCACCGGTCCTTCAAGCTGTGCACTTAGAACCCGTGCTAGTGACTGTAGCTGTTGCGCGTTTCTAATCAAATGATTCCCATAAAAGAAAGTGGCACCTGATTAGGTATCCAAGGCAGAGAAGACCTTCAGCAGGTTGCGTAGCGGATTTGGAGGTTACCTTAAAGACTGATGTGAACCAGGACGCCCGGCTGGCCATCGTTTGAATCCCCCTAGTAAAGGGAGCACCCGGAGTGCTTAATATGATTAATGGACCAACTAATTCTGAGGAGACAATCCAGTCTGACTAGTACAACCAGGCTTCAGGACGAGAACACACTGCGCTCATGCGACTATAATGCACTTGGCAACCCTAATTTGTGAGGTTAGTAACCTAACAATTGGTCGAA"/>
                    <sequence id="seq_t6714" taxon="t67" totalcount="4" value="TATAAACAATTGCTATACAATGTGGAAAATCCCGCCCTAGACCAGCGCGTGTTGGATGCACTTAGGTTCGCCGTGCGCATGCTCGTGCATGCACAACGGATGTGGGGAAATTGCTCAACTCCAGGCTGCAAAAACTCATTAGAACTTGGACGTAATCATCCGCCCCCAGTCCGCAAGTGCCTGGAAGCGACGCGTGCGCTCCAGCAACAGTCATTGGTTGCATTTGGAGTAACCGGAATTCAACCAATTGACATCGAAATATTCCTGGGCTCGGGGATCGGACGAGCCCTGACCTTTGATTACGTGAGGGACACGCCGAAACGACCGTTGCTGCAGCGGAGACGGGGTGTGGGCGGTCACCTGTATGCTGAAGTAGCTACAGTAGTTCAGGCTCGTCACCGATACTCTAAGTATGACACAACAATCTACCCAACTAACATCCAGTCTCCGCCGATCATACCCCTCACATAACAATAGATTTGCAATTGATCATTACATCGTGGGCATTTATCGGCCGCGACGCATGGTGCATTGACCGAGTTCCAAAACGGCTAATTTCTTCGATACAGAAGCACAGCGGAACGAGCTCGCACCAATTATGGACCACCAAAAACGCAGCATGACCCCTAATGCATAGGAGGCGATTGCAAATTAGTTACTTAGCGTATGGAACGAACTGTCCCATACAATAAACTATAGATCACGAGTAGCCCGGGAGGCAACTCCAGTAGCCGGACGCCAATGTGATTGTATGACATTTGGCCAATTTCCTCCATGGCGCTCCTTCGGGGCGAGGTTTGCCTCCGGAACGGCCCTCACCCCCAGCGATGAGAGCCAACCAAACCACACGGGGAGGATCAGCACAATAAGTCTGGGAATTGTCCTGAGCGGTCATAAATTGGAGAACTAGGAACTGAATAAAAGGCACCGGTTGTTCACCGAGAATAGCATCAATAAGGGTCTGGAGCATTTCGGATAACTTTCGGGCACTCCCCCTCCA"/>
                    <sequence id="seq_t6814" taxon="t68" totalcount="4" value="TCCGCAGTAATGAATACGTTGACCTGTTGTGAGTATCGAGGTTCGTGGCGCGGGTTCCCTAACCGTAATCGTCGGGCAGTCGCGGATTAGCCACATAAAAGAAGGTGCCGTCCCTCAACGCTCCCTATGCAACGATACGACCAAAGGCATGATCACCGCAATGGGCACTTCTCCGAGGAGGCCCTCGCCTTCGTTCGCTGCCCGGTCAAGAAGTCTCCGACTAGGAGAGCGAGAGGGGGTAGATAGCTTTTGACCTTCCATCTGCTTTCGTGCGTCCAAACTAAGGCCTGTTTTCTTAAGGCTTCGTGCAGAAGGGGGAATAAAACAGGGACTGGTATGCTCGCTTCTTCGGCGGGCACCACGCATAGCCGACTCCGGTGGCATACATAAGCTGACATCGATATGCTCCAGGAGTGGCGGGTTTGACAGGAACCCTGCTACCAACCAGCGAAGTCTTACGGGATCCTATGGAACCCTCGTCCGGTCGGCTTTGATCTTACTAGGCTCCAAATAGACGGAGGGTCGTACAAATCTCGACAGAGTATGGCAAAACTTCCAAGTAGTAGTCGTCCTCAGTAGTGTCGAACGTCTCTAAACAGGGGCGGCCGTCTCTGCTGGACCTGTATTAGGCTTTTCCGTTCCGGATGAGCTGATGGGAGTGAGCACTTCTCCATTATTTCTCCCCAGTTCCGTTTGATGCCGGAAAAGACACACATCCGTGTGCCTAGAGTTGTGGTCACACGCATCCCTCGTTTGTACACCACGACTTCCATTTAAACACTACATAATCGTGTACGCCTCTTTCAACTGCGAGCCTAGCCGCCTATACCAGGATATCACTCCACCGCGTAAGTATCTCAGCTGTTGACCCAAGGATGTGGCGGGAATCCGGAACCATGACTGCGGGCTTATTGGTCGCCCAATTCTTCTGTAATGCGCACACCCAGCCTACGCTCCGCTTTGCAGGCCGATGCCTACCGCCACAAGACTGCCTAGCCAT"/>
                    <sequence id="seq_t6914" taxon="t69" totalcount="4" value="CTTCGTTCACACTTAACCTCACCACTCAGTCACCGAGAGTTCTGACACTAGGCGATATAGACGCGGTGACAGGTCGCACGATTAAAGGCGAGAAGTGTGCCTACCGCTTGTGTACGTGCATAGACATTTCCTCACGGCCTCCGAGAGTCATTTTGCGATCGGTCAACGGGGCTCGGATAATATATGACAGACCCTTGGAGGGCCATGTGCCTCGAAGTCTTGAACCAAGCGGACCGACTAGCGCGAGGAACCATGCACTGTGTCGCAATCTAGTGTGGCCGGGCTACTGAGTTGATCTAGTCTGACGATTCAGGTTCCCGGCGAGTAAATGGTGAGTCTTTACAAAGCTTTGTGGGATAGCCGGGCCTCCCATATGCCTTTGGTTACAGCGTGAAGTATTAGCTATAAGTAGAGGTCGCTGGTTAGCCAGCTCATTTCAGATGTGCTTGCATGCTAGAAACGCTTCATCGCATAAGGAGTGGGAGGCCCTGCGTACTCAGCGAGCTCCATGGCGAAAATGCCGGGCGTGGAGCTGGAGAATAGTCTAAGGCATGAACGTACGATCGAAACTGGGCTCTTTTCCCACCGGCACTTTTGTCCGGGATCCGCAATCTTCTCCACTTTGGACAACCAAGTGTGGGCCCCGTCAACCTCGGAAGCTGATACCATGCTCAGGCAGAGTCGCAACCGCTCCAGGGGTTGCATCCTGCCGATTTTGTGTCAGCCATCACCCTCTAGCGACCTGTAGACGGATTCCTCCGCCCGACCCCTTGTGGAAGTTGGCCGCCTGGAAGTCCCAACGAAGCCGAGCTTCCGGCCCGTACGTTGAGGTGCTTCCAACATCAAACGGCCGTTAAAGAACAGCCGGAAGTCGTGCATCCAATAGATCTAGCAGCACAGCCTTTGTATCACAATAATTTGTAGTCGTTATAAACTTGATTCGGTAAGGCTGAGATGGTCATCGTCTATCAGTGGCACTCTTCACCCGCGGTTGAACGGG"/>
                    <sequence id="seq_t780" taxon="t7" totalcount="4" value="TATTGAGTCAAGGTTGTGCGGCAAAGAACGGGCCACCAGGTCTGTTAGGTAGGCGAAATCTCTAATTGAAACATAGTCTACGTTTGTTCGATCGGGAACTGTTCCGGGCATGTACGGGAAACAAAAGAATACAAAACGTCGAGCCGATATGATTCGTCGCACATGTCAGCGGCAGGGAAAGGTCACTGAACTAAAAGGGGCGCAAGAAATGTCTATGCCTTCCCGGGACGGAGTCACAGACCTAACCTAAGACTCTTTGCATGAACGTGTTCGTGTCACGGCGCCAACCATAATTTCATCTTTGTCCGTCCACCTGCCCCTATGCGCGTTCGGCTCCGTTTACCTTACATCCTAGGTCGGACGTCCGTGGATAACCCCTAAGCTGTCAGGACGCGTGATTCTGTGTTGAACCGCTTATCCGAGTGAGGGTTTCCAGGCCAAAGTGTACGCGAATAAGTGACTAATATTCGCAGAGTATTGGATAGGTCGCCGGGGACGAGGGTAACACGGGTTAATCTCGAGAGTCATCCTCCAAAAGTAAGCTTTAAGTTATCATTCAGTCACCCCAACAATTGTTTTGTAGGTAGTGAGGAGTTCTTTCATGAGGGGCCGAATTTATCCTAGCGATGATCTATAATGTACCCACGTCGCCTCGGCTAGTTCCACTGTGCGCGTGCCTTCTGCATATAATATGTGGCTGGACGCCTACGGGCCTCCGCGAATCATAAAGGCTACCTGAATTCAGCTCCACAGTCCTTACCCTCAAGAAGTCCTCCCCGTGATCGTACCGCCTAGGTTCGGGCAGGGTGATGCCCTGACGACCTTTGCCAGTGAGCGGATCGGCGACTTGGTGTTACCAACGATCCTGTATGCTTGGAACAGCTGCATAATCGCATTCAATGTGCTCCGCGGGGTGAGCACCGGAGAATGTTGCGCGTGGGATGGAGTCCCGGCGGAGTCTACGTCCGACGAATAAGGTATCAAACTCTTGTTTAAGGAG"/>
                    <sequence id="seq_t7014" taxon="t70" totalcount="4" value="TTTCAGCCCTTTCACCTTACCCACACTTACAGCGCTTTGTCACCAGGCCGTCTTTTGCGTTGCCGCCGGTGTCCGGCGGGGACCTTCTAGCCGCGCTGACTGGGATTACAGCGATCAGTACGGCGGGAGGCCTCCCTTCCTCCACTGGCGCGCATGAACACGGCCCCGCTTACCCACTGTCAACGATGATGGCGCAAACTACGGTACTTATCTCTAGGTGCACCCAAATATCGAAAGCTCATGCGAAACATAGGGACATCAACCTGTTAACACGAGTACCAAGCAAATCCTAAGCTTCATGACACATAAGCGCAGTCGCTGTGTAAACGCCGAAGAACAGGACATTGTAAATTGCGCCTGTCTATCCTTGGATCGTGGAGTATCCTCCACAATATCCGACATCAGTCCGTGAGCGTCGTAAATTCATGTTAAATTTACCGCAATTAGTCTACCATCTCAACGTACCGATGTAGAAGACATCCCCTTAAATTCACGCCGCGTTCCGGTTACCTACACGGAACAGATAATACTGTCTTCAAGCCTGTCAGGCAGCTCGCGCAGAACGCCGTATTCTCTTTTGCCGCAAGAATTAGCGGGCATGTACGAATGAGCCCCCCGCATCACGACTCTGTCATATAGACACATGCTCTTTATAAAGCAAGGCAGTGAAAACTGGGCCTGCAGAACGCGCGGCTCGGGCCTTCAGATGGACGACGTCTCTACACCCGTCCTCTGTTAACTCCCTGCCCGATTCACCTTGCCCTATTCTCTATCACATCGTGCTTTACTTTCAACTACTGATATCGTTCGTCATGAAACGCGGGCGGGGGGAAGCTCGGCGACCTTTTGGATGTATGCTAATTAGCTCTCGTATGAGATTCTCCGTAGGGTTTTTTTAACGCAACTATTCCCTATTTATTTTTCAGCGTGCTCGATAGAGCCGCGCTTGTTAGAGCCCCCGGGCGCTGGACTCGATATAGCTTAGGGAACAACTGGGGTT"/>
                    <sequence id="seq_t7118" taxon="t71" totalcount="4" value="CCTATATTACGGCCCAATCCTGCATGTAAACGATAGTGCTTCAATTTCAGGCCTGTAGCTCGAGCGTGTCGCTACATGTTCGACCCTCGCTAATAGCAAGGACAGAAAAATGCAGTAATAACGCATATTCGCTCCTGATTATTAGCGGCACGACCGCAGGCCGTCCGGCCATCAGACGCTGGTATCTCACTGTGTTCCTTGACTCGACGACCGGAACCCTGCGTGCTGTATAATATTGGGTCAGAAACGATAGATTCCTCGCTCCCGGCATTCTGAGTCCCACAAGGAGCTAAGTTAAATCGACTCTTCTGACCCGATCTTGGCTAACCAGGGAAATGCTGACTCAAGTATCTTGGACGGTGTCAACTGGGCAAAGCTTAGTCGTTCGTAGAACCGAGCTCAGCGCAAACCCTCATCGGAAACCTCAAACGCACAACTTTCATGTGGAATTCAATACCTGTTTAGCTTAGACGGCCAGAGACCTGCGCCCACGAGTTAGCTATCTTCCTGAGTCAATTGCTGTTGATAATGATGGGAATATGCAATCAGGCGTGGGTGGACAATCAGCTCGACTTAGAGGTGGTACGTGCGTTCTCCGCTGCCCAGCGCAACGGCAACGGAATCGAAAATGGGTCGACTGGATATTCGGGTCCAGAAGGCTGCTTACACTCGACTTAATTGACAATACACTTGTGATTGGCGCCATACTTGGAAACCAAAGTTGATGCAGACCCTGCTACGAACGCAAAGGCTACGTAGGCAGCTCAAGGATAACACGAGTCCTGAGATTAGTTAACCCGAACGGAGCGAACGTACACGGGAGGGACCGTAGACGGGCAGCAGCGGCGACCCTTGGGAGCCAGTAGCACCAGGTTAGGAATACCGCGATCGTTCAACTAAGCTTATCAAAGCACGGGAGGAAATTCAGAGCGCCTTGCTTAGGCCATCAGAAGCCTCTACAGCTCGGAATTTAATGTACCGAGCGGACCTGCGAGTCTCC"/>
                    <sequence id="seq_t7216" taxon="t72" totalcount="4" value="GTATAAGAGCTACCAACAGTCTCGCTGTGCGCCATACGCTCCGGATATTGATGCGATCGGTTTTACCGGCCATTATAGTCAGGCTTTGCCCAAATGCCTTCATACCCCCGATCGTCCTCAAAGCTCCATTAGTAAGGAGCTGAAGTGGTCCGAATATTGCGCATCGAAACGAGGTCGTAGACAAGCGTGGTGCGAGCCCTTAAGCCTACTTTTTGCAAAGTCGCTAGGCAATAAAGCATTGTCCGGAACCCGCAAGTGAATTCGCTGAAATCAGGGAATTGTATTGATCCGTGAGCGTTGGGCTGCGAGTATGGTATCCCCTTCCTACAAGGACGAGACCGGACTGACTACAGAACGATTGCGGCCGTCAAAACGAGATTGCCTGCTCGAGCGCGGAGTCGGCCGTTCTGCTGAACCAAGTTCTGTAGTGCGTGGCTGGTGAGGGGAGGAAGCCACTATCAGCCTCACTATTCGGGCCCCTGGTAGGTATGCGGAGTCGCTGGTAGCCCTCTATCCCACGGGCCGAAGCTTCGGCCTGCGGCCTTAGTGAAGGGAGAAGAGGTGGGTTTGGCTAGCTCAAACGTTACGGGATTGGGTTTCTCAAGCAGTAGATCGCCCACAGTTGGAACAGAAGGTTTAATGTGTCGATCTCTGCTGCCACGCGCTTTTAAAGTTGTTTAAGAGGCTTTTTTGCTCCCTTCGCTGGTGTGCCCACCCATTATTTCATCAGTGCCATGTCCCTATTCGTTCTAAAGAGCTGTCTCTTAGGGCCCGGAAGTGCAGATTGTGGTCGTGTTGTGCATCAAGTTTAGGGGACACGAACGCTGTTTGCCAAGATTGGGCACGGCGTCGATCTAACCGGCCCCGCACCTATTGTCGACCTCGAGATGCGTAGCCGAAACCCACAGGCCTCGGAGATCACTGGATAATATAAGGCATTGGAGTGTGTAGGGGGCGTCGCCACACGTTCAGGGGTTTTAATACAGGACCGGATAGTATG"/>
                    <sequence id="seq_t7314" taxon="t73" totalcount="4" value="AATGTCTCCATAGCGATCTTATACCGGAGCTCGAAGGGTCTCGATCTCACCAGACTCGTGCAAAGAAGGGCCGACTTATATGGTGCAGGGAGGAGGTTCGAGATGGGGACCTTTAAGAAAGAAGGATAATATAGCATCGACGAGTGTTCAACTCCATAACTCCCGAGAATGTTCTTTTGTTGAACGACCGGCAGTAAGCATTGTAGCGCTAACTCAGTCAGCGGCAACGCTCGAGCAGGTGGTGCAGCGCTGGGGCAGAATCGATGTCGGGTTTGTCATGCACTCCGGAGTACATCCGTAGGAGGAGTTCAGATAGAAGCTCCTGAAAGCGGACGTAGTGAGCTTAGTATCATTGGTCCATACTTGGAACTCATGGAAAATTTGTCATTTAACAGACGTACTGGCGGAAGTTGTCGCATGGGCTTGGGACGACTGCAAGGGTTAGGTATGTGAATAAGTACAGGGCACATAGGCGGGTGCAAACAGTAACCACTGCGTAGAGTCTACGACAGTCATATCAGGACCTTTGGACAGTGCTCAATACCTGATCTTCTCCACGAATTATAAGGGTTGTGACCTAGCTACCGGACCCAGGTAATGCCCTGGGATCCCGCTCAATCCGAAGCATGAAGATCCTGCTCCCAGCTGGTCGAATTTCTATGGTTACGTTCCGTTGGTTACTTCTAGGACTTAATGCAGGTAGAGAGCACCAGTTATCGTGCGGGCTACTCGTCGCCTATTTCAAGTCGCGACCCTCTGATGCAGTGAGAGGGTAACGAACTAGATGTGCATATATGATTTACGGCACAACTCTGCTGACTGTGGAGATAGTGAAATGTATCGAAGAATAGAAAATGACCCATCTTCAGCCTGGCCGAGCTAGTGCTGAGTGCCTCCGACGTGTGGACCCGGTCCGGTGAGCCGTACGGTAGAGGGGGGTCTCCAATGTGGAGTGGGCCTTCACGACTTCGCTTCAATTGCGTACATTCTGTCTCCAATT"/>
                    <sequence id="seq_t7414" taxon="t74" totalcount="4" value="CAGTGTAGCATAAGGACTACCCGTCTACTGACCTCTCTCTATACTTCGCGCCTGATCAGCAACACAGACTACTGCGCATTAGACGAATATTGGTATCCTAGCGGGAAACGGGTATTTTTGTATGAAAAATGCGACCTTGAAATATCGAAACCATACCCCGCGACACCTGACTACAGTCTAAACACTACAAAGTGTGCACAGCGGGTGTTGTCCTTTTGTTCCCCAAGCACATCCCCGGTACGTCATAAAACCTCTAGTTTCATCGGCCATTACCAGTACGCATCGCACAAGTTAGTGCTGTATTCACAAGAAAGGGTGGACCGGCCAGGTCATCTTAATGACCTCTACACTCGTATGCGTGTGGCACCCTAATGCGGATAGGATCCTACGAAGTAAATTCTGGGGGCAGCAGTCGAGACAACTACTCCGTCTTTTAAGGTGTGGAATAGATCTGGCCCGTTCCACAGTTAGCGAAGGGATGGTGTTGTACAGTCCCTCACTTGCAATTTAACCGCCACCACGGAAAGTGCCAGGATCATATTGGTCCCTATGACACCCCTGTGACACAGTCAGGCAATTGCTTGCATGACCTTGGGGCAGGTACTGTTAAAATTGTAGCCTGATTGGTATCCTATGCTGAAACCACCTCTTCCTCTTGCGGGTCGCGGCAGAACCCCCCGTTCAGACGAGAGCGTCACACACGCAACAAGGGAAGTCTTCATCGTGATAAACTTGCCTCCGCAATGCCTCCGCGGTAGATGTGATTTGACTGTAACCTCGGCTAGGTTCAACCAATACCGCCTCCTTCCACCCGCCATTGGGCGTTGTGTGTATCCAACAACACTGATGGGATTAAGCCATTGCAGCAGATGGTTGGACGAGCTCGAGAACGTAGATTTTGAGACGACTCTCTGGGTAGCTGCGGATATGATCACCAGTTGTGCGCTTAGGACCGTCTTCCTGAGGTCTTAGTGAACCATGAAGGGGTTGGATTTTGGCT"/>
                    <sequence id="seq_t7514" taxon="t75" totalcount="4" value="ACATGCGAGAAATCATTAGTGGGAGCATGTTCATAACTATACGAGGAAGCCTATATCTCACGCATCCCTCAGTCCCATGGAACGGCTAATCAATCATAAACTTCCCCGTCCAGTGAACAGGTCCTAATTCGATTCTTTGCAAGTGGCGAGTGAAACTTGGCATTAATCCCAGTCCGTGTACTCCCCACTTACCTACATGGTATCAGGAATGCACTACTGTTCATCATCGGTTATCTATGAAGTTCCCTTGATTAATGGACTAAAAGCTGGTTCGCATCCATTCGCGGGGTTGTCGGCACAAGCTCACAAGGAGTTCGAGATCATTGCGAGGACCTAGCGCCTTCGCGCAGGTCTACCACCGCGAGGCATTGGCTTGCCCACACTACCGACGATGTGTGTTTCCGTTGAGTACACGTATGGCTGGACCGTAATGTTGATTTTAGGATCTGCAGATTGCCAATCACCACTTCATATTTTTAGTTGCTCGCATAATTCTCTGTCGTGTCCAACGCTCGTACCGGTTGTAAACTAAGAGGTGCCGACGGAAAAAGAACAATGTAGGACTCGTAAGTTCGCTCTCAGCACAACGGGCCCCCACCTCCTGGCATGCGCGTTCGTCGCGCCTATACTTAAAAATACTCCACCCGCGAGTGCTGTTAATCATGGAGGGATCCACATTGCTGGGACATGCCTTCGCGTCATTATCCGGGGAGATAGGCTCTAGTGTAATACAATCCCTAGTTCTGACCTTCTGATCCAGATATTCATGTTCGTCAAGTGAAGTCCTCGCGTCATGAATTTGGCCCACTAGTATATTTAGAAATCAAAAGGTATTGCGTCAGTGAAGCTTCCATGGGCCACCGTACCGTGACGCTATGGAGCTGTTAGGCGGGTAGCACGTTCCAGCCTGCAACGTATGTGTCAAAGTCTATAGGGTATGGATCGCTAGGCATGGCCGTCCTCTGTCCGGAAGGTCGGAGTTGCGACGTTCTAAAGGTTA"/>
                    <sequence id="seq_t7614" taxon="t76" totalcount="4" value="CTATACTCCAATATTCCTGCTCCCACGCCTAAAGCGAAGTGAACAGGTTTCGTGGGGACTACTGCGGGCTAAAAGAGGGGCTACAGTAGACTCGCGGATCACCAATTCAAACCGTAAATGTTGGGAATTTATACCGGCCTCCTAAATTTCCACACCGCCTACGATTTGAGACTGGGCCTCAATCCAATCGCGTGCGTGCTATTTATAAGTGACCCCAAAATCTATATTTGCCCATAGCGTTGTCGAGTTTCTGGTTATGTGCTAAGGTTGAGTTCACAGTTCCCCTTAGAATGCCTGAAGCTGGGCCGACTCGCGGAAGACATGCAACAGCGCACCGTAGGATACCCCGCTCCATGGCCTGCTGTGACTAGGTCCGAAGAGAGCCGCTCACCGAAAAGCCATTTTCCTTGTTATTAGGTGTCTAACCTGTCATAGGTGGAGTGTACTTCAAGTCGCAGAAACGTTCGAATGACACATGAGGGCTTCATTAGCGACCAACAGCGTAGTCCAACATCGCCCCCTAACGCAGCCTCGTGGGACCAAGGAGCTATCTGAGGCGCGATGGTATCTACAAAAGCGCTGAGGCTCCCGGGCCCATCTTTTCCTGGTGCTTCGAGTATAAAAATAACGTAGCTAAATGCGAGCAAAAAGCGAGCAACGACCACCGTTCTGCGGTCACAACATTTCGGGGTACGGAAGTCCCGACAGCCCATAAATTAAGCAGCAAACACCTGATAGCGTTGAACTAGAAATCTGCCGCGAGCGACGCGCGGACAAATATGAACCCAAACGTTTGGAAAGGGACTAACCATCTTATGTGCCTACAAATTGTGGTGCATTAGATTAAGCGAAGACAGTAAGCAAATGCCACGTAACCTTTTTTTGATCTGGTCAATGCCGCATCGGCAGAACGCGTACTGCGATTCGGGTGAGAGAGCGGGGGCCGTAGCATAATACAGTCGTAGAGATAGTCGAGGTAGGTAACAAAACACGTGGGTAA"/>
                    <sequence id="seq_t7714" taxon="t77" totalcount="4" value="GGCAATATAGCGTCTTTTTACCACAGCTTCCCTCCGTGACCTGTACCCATACCTAGGGTCGGACCTAAAACGCTTGAATCGATGGGGTGAGGGATTTCCGGTCTTCGCGGCGGACTTATTCTAATCAATTCACAGCGTTATACCAACATCACTGCCCACCATTATTCCACAACGCAATCCGAGAACGTCTGCATCCAGTTACCTACACGGAGCCTCACCATACCTTACATCCATGCAAGAGTCTATAACGGTTGTCCCACAGTTCCTATGGTGGTGTACACTTGCAAACCACAAATCATCATCTGACCAACGCGCTGCCGCGGAGCCATAGTCCTAACATCACCCCAGGAGATGGCCATAGGAATGACGGGTGTGATAAGGCTCTTATTGCCGTTAATTTACTATTCCAGCGGACACCCGAATGTACATCGGAGGGATCTATCAATATGTAGCTCCGGACATAACAAACTGTGTTTTAACTCTATAGCCGAGCCTCGACATGAAGTATGGACCCTGAACGGCTCTGCAGGAGAAGCCAGCTAACGGCTTGCTGGTAGACTCATGAAGGGCTGAACTTAACACTTTTCCCCGGCTTGGCTATGCTGTTCAATCCCGTAAACTGCCTCTGGATGCATGCCTATAGGAGACTTACGCCGTTGAGAGCGACACAGCCAAGCCACCGCCGAACCGTAAATAGGCTTGGCAACCTAGAATCGACGATCAAAGCCTAACGATCCGCTTTTTTGGATGTCTTGGGGATGCCGATACGTCAAACAAGGTCCAAGCAGGCGCAGGACCATCGAGTTCTCACACCGTCAGCAAAGGCTTTAAAACCTCAATCGCGAAGTAAACCACATTACAGCTCGATCCCGAAATTTGGCCAAGACTTGCGGATAATGTGTCCGTTTCGTCCTTGAATCGTTGGACCTGCGTGGCGCTCACTGTCTTCGTGTTAGAGGCCCGTATTACCCGAGGACAGGAATTGACTTCTGCTTCCCGT"/>
                    <sequence id="seq_t7814" taxon="t78" totalcount="4" value="AGTCTTGAGCTCTGCACCATATGTTGATCCAGTCTGTACCAGTATAATGGCTTCTAGGCAGACACCAAGGAACAAGCTCGAATGGCGCGATTATGGTGACCGCAACTACCCACTCGGCAGATCGTTCGTCACTCCTCAGAACATCGGCGGCGAGTCGCCGCCTACACCTCAAACGATAGTGTGGCGGATACCGTTCAATATACCGTTGACCATATGTGGTCACTGAGAAAGGCGCCCAGTAAGACATCATTCACACTGGTCTCAGTTTATCACCCGCGACGACGAACCCGTGTGTTTCGTGTTGATGACAATACTCAGCCCCCGGGTGAGAGCAAGTAATCTGAGCTGGGGTGAAGTAATGAACGGAGTTCCGGTCCGAGCTGCAAAGTCATCCTTCAGATGTGTATACAACCCGTATGCTACCGCCTCTCCCTCGCCTTTGTATCACACTATTCATATTAACCCTGTAGTTAGACGAGCAAATAGCGTAGTACAACACACCCCTAACTTGTACATGTGCATCGAGTCCAGGGCCGTTTGTTAGACAACTTTAATGCGCTAGAAACTAGCGTCTGTGTCTTCCACAATGGTGACTGAACTCCTAGCTGCAGCATGCGCAGGTCCGACCTAATAGGATACGCCATTTAGTTCGAAGGATCGGTCTTCACTTTCACTAAGAATTCTGTAAGAGAGTAACGACATCATCTGTTGGGAGAACCCCCTGGATCATGATGTCCGTCTTCAATACATCGCCGCCAACCTGCTAAAGGATTCCTCCGGCAGTGCTCCTTGGTCACACATTTCCTTATCTTTAACTTCGAAACGACTAGAATTTAACGGGCGTAGCCCGTCGTACGGCGGTCGTCAGTCGAAGCATAGACGGATAAATATGAAAGCTGTGCCGGGCTCTAGCCAATGGCTACGGGAGATGACACAGGTTCGTTGTTACAACATGCAGTGATGTGTTAGTCGCATAGTAATCTGGGAGTCAGCAACTAGG"/>
                    <sequence id="seq_t7914" taxon="t79" totalcount="4" value="CAAGGTACCAGCCTTTCATCGAGCCCGAGCCAGTATTGGCGCATTCGGAGGTCGGTCAAAAAGGGCATACTGATTGACTACTACAGCAATACGCCTGACATTCTGATAGCACGCCAGGCAGGCACTTACTCCACGCGAGACAGCAGTATTAAGGCTATCGTCAATCTACTGGAACACAATTATCTCAATCGGAAGCACAGAGCACAGGGTGGCCACTCCGTAGATCATGATATAACACCGCGTTGTGGCGTGCCTAAATCCAGATCCTAGTTTGTGTAGGGAAGGGTCGGACTGCTCGTGACTGACCGGCGGGTCGTCCACGGTTCATACGACAAACCGCCATACTACGCGTCGCACCTAGTCAGTGGGAGGGCCACCTGATGACTGCCTGAGTCGCCTACCAGGGAAGTAGTGAGTGGAGGAGCAACGCTGATAACAATGACTAAACATTACAATGCTCAACGAGGCGTTACTATGTCCACGATGATCTAGGCAGTAAGTCATGTAGATACGTTCCATGCGTGTTCCGACAGAGCCTGCGTTAGAGTTGTAGCACGGCGGTTGAGAGGGCCTGCTATACTGGTCCCGACCCCGAGATTGTACTGTACCACAGTCTCAGAAGGGCAGATTTAGCTTGAGACGTCGTCAGGACATTTTCTGCGTAGACACTATGGTCGTGGTCCTTTGTTCCTTGACCGTTTTACGGCTACGCAGCTGGAGCATTTTTCTAGGAAACAGTAATCATAAGTACATGTCAAAGGCACGGTGCACTCAATAAGAGGGCCGGCAGTCTGGGTATTGCAGACTACACACTGCCATCCGGCTGCATGTGTTCCAATCGGTAGTCACCTCAGGATGCCCATGTGTGGCGGAAACGTCAGAAAATCCCAATACGATTGGCAGCGTACTGTCTTTCATTGACCTGCATTAATCGGCAACCGCTGCGAACGGGTGAGTCTGTCGACATATGCATCTACACCGAATTAGGTCGCCTCCGCAT"/>
                    <sequence id="seq_t880" taxon="t8" totalcount="4" value="TGCGCAGAGCGTATGCTGGCGCAGATGACAATTTTTACGGAGAGGTTTAGACCAGGAAGTGCAGGGTATGAATTCAATTTTAAGGGTTGACAGGCCTTGCCAGCCTACGTGCTTCCCATAAGGGTATGTGACTACTTCAAAGTAAATAAAAGGACCCTCCGGGTGGCCTTACAACGGAGGTTAGCCGCCAATGATTCTCCCCTACTAATGCGTACTTCTGCCAGATAAGGGCCATATGCAATACCACGAACAGGGCTAACCTCATAATACGCAGTGCGCGCGCTATTGTCTGACTTTGGTGAAATTTGGAATGTTACATATCCGGGGTTACAGAGTTGATATGGTTACTCATAGGTACCGTGGAAGCGAGGCGACTGAACGACCGACGTTACAAGTACCAGTAGGAGTCGCATACTACGAGCCATTAAAGAGTGTCCTCCAATAATAGTCCTTTGACTTCTTTCAGCTGTGCATACGGGATTTATTACCTCTATCCTCCTAAGTACGTCAAGTGGATTATGATTTCTGTCGTTGACTAATGTAGTTAGGGTACTACCTGACAAATCAGTACAAGCTTTGAGCGCGAAATTGACTTGCGACCCATTCCAGTTGGTTTCCTGACTCCTAGCGACTCTATATGCCCATGGCTTGTTGGAGATAGAGGTGGGATTTATATACAATGGTCGGTGAACTTCATGGCCCCCCGCGGCTGAAGAGGGACACCCAGACTTCCAAATTCAGAACGACGGAACAGTTTTAGGGTACCCTTGGGCCCATGCTTTAATTAAATTTAGGAACTGTGGTTGCAGGAGCCAACAGAGTCTTATACATCGCGGCACAAGGAAGGGGGGTATACACTCACGGTCGGTTTAAATAACCGCTGGGCCCGAGTCGCCACGAAGGAGACATAGGTAGTTAGGTAGTCCATTCAGTCATGGGGGTGTACACTTACCCAGGGAAGTTATCGCAAATTATGGCTCGTCATGCCCTCAATGTTCCA"/>
                    <sequence id="seq_t8014" taxon="t80" totalcount="4" value="TTATTGCCATATCGTTCGGGTCTTTGCGTCTTAGCCCTCACATGTTTGGGTAGTATTCCTAAACGGTTACCTGAAAACCGAGTCAACTAGCCACCCCCGTATGCACCGAAAGTCTGGTGGTAAAAAATACTGGAGGCACATCGACCGTTTCATTGTATCTTGAGTCCTCGCTCCTAGACACCTGCTCTTAACTAATCTCTAACACTATACCCGTAACACTATTGACTAAACCCCTGGGACACTAATTAATAGGGGGCGCACGTCCCGGCTATATTAGATGAACGGAACAACAGACTGTGGGAAAACTTGCAACGCCTGGACCTACCTCAAAAACCCTGGGTCTGGCTTTTTACGTGGGCTCCCATAGCCAAGCCGGCAGCACGCACTGCTCTATTCCGAACGAGGATCGTCTGCCTAGGCGCGTCATCTGTAGTTAAGTTCGAGTTACCCCCAGACCGAGTCCTCGGGTAGCAGTCAATTGGAGGTATACAGAACCACCTTATGGGCGCCTGAGACTTGTCTCGCTAGCTAGTTAAGAACCTCCTCCGTATCATCATTCTTTATGATCAACGCGCTTGGCTTTATAGGCTCTTATCGCGTGTGCTTGGTTCAACTCAACGTAAAAGGCCACTGCACTTAACAGCGTCTCAGGTAGGGCCCTTTCGTCGAGGAGCACCCAGCTAGGAGACCACCGGAAGTTACTCTTCGTAAATGAGGGGAGCGACCAATAGAGTGTGTTCGCGGAGCGCATTTGGGACTATTACACGCTCCCCTACGGCCGGCGTGTGCGTCATAGTCCGCAAACTCTGAAGACAGAGGTGCGCCGCAAGAGGCAGCGTAACATGTGGCCATTGCGGCTACGACTGTGGATTGGAGAATTTGTTTGACATACCCTTTCAGTGCAACTTTGACTATATGAGATCGAAAGTACGGAATAGCGCGTACTTTTGTACCATCACCTCGGCGCCAGAATCAAATAATCGGGCCTCCCGAGCTTGGC"/>
                    <sequence id="seq_t8118" taxon="t81" totalcount="4" value="CCAACATTACAGCGGCATGCTGCTAGTAAAGGAAAGTGCTTCAATTTCAGGCCTATTCCTCGAGCGTGTCGCTACACGCTCGACCCTTGCAAATGGCCAGGACATCAGAATGCAATAATAACGTATATTCGATATAGAAAATTAGCAGCACAACCGCAGGTCGTCCGGCCATCATTCGCTGGGATGTCAATGTGTTACATGCCTCGACTACCGGACCCGTGCCGGCTGTACAGTATTGGGAGCGGGAGGATAGATTTGTTGCTCAAAGCATTCGGAGTCCTACGAGCAGCTAAGCTCAATCTACTCTCCGGACCTGCGCTTGGCTAGACAGTGAAAAGCTGACTCAAGTATCTTGGTCGCTGTCAACAGCGCGGAGCTTCGCCGTTAGTAGAACGGAGTTACCCGCAAACCCTGATCGGAAACAGGAAACGCCCAACTATCCTGTGGAATTCCAGACCATCTTAGCTTAGACGGCCAGAGACCTGCGTCAACGAGTTAGCCTTTCGCCTGAGTTAATTGCTGTTGATAATCATGGCAATACTCATTCATGCGTATATGGACAATCAGCTCCACTGAGGGGTGATACCACCGTTATCTGTTGCGTTGGGCGACGGCATCAGATCTGAAAATTGGTCCATTGAATATTCATGACTAGAGTGCTGCTTACACCCGTCTTAATAGGCAATACACTTTTCATTGGCTCCAGACTTGGAAATCAAAGTGGATGCAGACCCGGGTACGACCGCAAGGGCTACGGAGGCAGGGCGAGGTTACCACGAGTCCGGTGATTAGTTAACCCGAACGGAGCGAACGTAGCATGAAGGGAAGGAAGACAGGCCGCGGCGGCTACCCTTGGGAACCAGGACCATCACGTAAGTAATACCACTTTGGTACAACTAAGGTTATGAAAGCCCGGGAGTTAATTGGGAACGCCGTCCTTAGGCCATTCAAGGCCGCAACATATCGAAACCCAATGTACCGACCGGACCTGCGGGTCTCA"/>
                    <sequence id="seq_t8216" taxon="t82" totalcount="4" value="CGAGAAAACGTCAATCCAGCGAATATCGCTGACTTTAGCCAACACCCACAGGACTGCCCGCAGAGCCGCAAGCGACGCGGCTAGCGATTTCCCGAGCACCGGAAACACACTCAATCTCTGGGCTTTATCAACGAACTTCGGCTGTGTACTCTGGTTCACCGGATTGAAAGTGCGCAGCTAAGTGAAGCCGGCTGATGACTGCGTACTCGCCAGGATCGATTCTTGTGACACTTGGCGCCCAGCCCGTGATGTAAAGGCCCTACGCTTTCCAAAATCTATCACTGTTGCGGCAGTGAAATTTTATGATTTTGCTAACTTGTTCGCCGGCCGGGCCAGTCCTGTTACGACGCCTTTAGGGTGGCGCAGCCAAGCGTCTGCGGACACGTATAACTATCTCAGAGTTCCCCCTTTAAGAGGCTCTGCCCAGGCCTAGAGTGAATTGGAGCACATTGGCATCTCCAAAAAGTTCAGGTGACAAAAAGTGGTCAAGGTATCGCGGTCGTAATTTTTGTTGCAACTTCGGCGCCGGCTTAGCTATTCTCTTTTTTGGCGCCCTTGCAGGTCGATCTACATATTTCCCCAGCAGGTGCGCGACAAACATAGGCCGCGTATGTTATCACGATCGCATTAAGGATTCGACAGCCAACTCCAGGCCGGGGTTGACACTAGCTTACCAAATTCCATGCCAGCTCGCGTATGCCTGTGCCGGCATTCCCTTTCGTTTATCGGCGCTAAATTGATCCTTCTCCGGAGGTTGTCCTAACTCTATATAATACCTGCCGACATCGAGGCCAGAAGATATACTGAAGGCCCTATGCCAGATTCGCTCATAGAATAAGTATGCCATCGGCCGGACTAATCCGATTAGAATGTGGGGAGTAGTCATCAGATCATGTCCTGAAAATTACATTACGACCACGCACGAAATGCACCTACGAAATGTCCGGTTTAGACTGTATCATAATAGACATTCAGCATTTTATTCTATATCGCGGACATC"/>
                    <sequence id="seq_t8314" taxon="t83" totalcount="4" value="AGCATCTTGCTGCATCAACGAGCTAGCTAGGCCTAGTGGTCTAAATTTAGGCCAGAGGCTTTCGGTTGTCCCCAGTAGATCGTCCCATCCGAATCGTCAGGATAGCGAGATACACTCATGACCGTAAATGGCACCAGATTAACACCTCCGTCAACGCATTCCGTCCGGTAATCACATGGAGGGGTGTTGGAGGCAGCCCACCCGCAACAGAGGCAAACTTGTTACCTGTAGGATATGGGGTCCTGGAGGGTTGAGTCATCTCTCTAGGTATTTGCAGTCCTGCCCTGGCTTCCGTAGAATCCAAAGCTAAGTGGGGGACGTGTACGGCCAGGAACCCAATGTCACCTTTCGCTTTGAATGTTTCCTCAGTCCGAAGGTCAGTCTGTCGTACCAGCTAAAGCCGTAAACAAACTGATCAGAGACGGGGTTCCCCCATCTATCCTAATGAATTGATGAGGCGCGTTGCTTGGATTTACAGATCGCAATGTCACCGATAAGGGTGACTACCTGAGGCTATAGATGTCTTTGATAATGTCAAGCCTCAGTCCGTTGTCTGTCGAGAGTGCCCCCTAGATTGGTCCGATGACTGAGCTGTATGAGACCGAGCGAGACGCCGGCAGATTCTTAAAGAGTTTGACTTAATTATTAATACTATACGGTAGCTTACAGTCGTGTTTCTAGCCGATATGAGTGTGTATGGCTCCTTCGATCCAAACAAAAGTATATGCGGACCTTGTGAACATTATCTCGGCTTCCCTGCTCGAAATAGGAGAACACGGGTCGGATGGTTGATTATGACGAACGCGGCCGACTTGACTAGAACGCGTCGGATGGTCGCCGTGGGTGCGCCCATGAGGAGGCAGGTACTTAACCAAAGCGATAGCAATAAGGTTGAACGAGTATTGTCAAAGCTGAGTGCGCAGTCCTGAAGGACCTCCTTACGCCAGGGTACCAAGAGACATTTGGGGATGTCTTTTTCTAACTTGGTCTGCTTCTCCCT"/>
                    <sequence id="seq_t8414" taxon="t84" totalcount="4" value="ACTAATCCCACGCTCGACACGCTTGTATACCACTCCCTGTGTTCGCGCAGGTTAATTGCATGTAGGCCCTACGTGGCCATCCGGTTCTGATCACAGGGGTAGAAGCTCAATTGCTAAACCCACGGCTATTCTTAATCACCAGCACCGGGCTTTGATCATCATGGGCAAGACCCTAGCAGGGTACACAATATGACTTCGTAGCAGCAACAGTCATGGGACGCATTTCAATAAACCGGTTATCAAGTAATCGCATTCATAGTACGCCCGTCCTGGCGTCCCGCGCGAGACTTGACCTTCGTCTAAGGATAGGTGTTGCAGATCTCACTACAGCAGCCGACGGAGCGGAGTCAGTTCTTGTTGCTATGGTAGGCATTAGGTACCGGGTTGCGGGTGCGGGCGCGCCACACTTATTAAGACTAAACAAGCTTCCGCAATACAATCTGGTCGCGGCCTGTGCCACTGGACAAATAACCATAATGTGGCACGGGCGAGTCTCGCGGCTATAATTCATCGAGCGCAACACTTGATACTTTTAGCGATACGCTAAGTGCCTAGATAGATTGTCGCCGTTCCCTACATTAACTGGGGCGATCCGATTAAAGACCCCGAACATATCCCGTTAACCCCTAAGTCATAGGGATTGATGACCAACTCGTTACGTAGCGGTGAAACCGAAGCGAATCATACCTTAGACCAGATATTTCGAAAGGATACGAAGTCAATACCAGTATCCTGACCCCCACCTGATCCTAATCAGCTTGGCAGACTTCATCCGTTACACGTGATCGTGACGCGGAATAGCGCCTCAATCGGAGCCACTCCTAATGGTCAGAACACATCATTGCGGACTGGTAAGGTCAACATGCTTAGCCGGTGGATTTTGCTGGACGATCTTGAGATTGCCCACTAGAGAACGAATATACACTACTTCTAATTTCTCGCACATGTCATCGCGTCAGGTTTTGAGCATCTAGGATACCACCCAGACACGGCACCTGAA"/>
                    <sequence id="seq_t8514" taxon="t85" totalcount="4" value="TAATCACAACTGACGACATCCGGCTGGATTAACGAATGATCGCACGATTCAACGTAGTCACGAGCATATACACACATAGTGTAGATTTCGCGCAGAGCTCGAGGCAGGAATCGATTAATAGCCTCCTCCTGGACCCTCTTGGAAACTTGATTATGCCATTGGAAGAGTGTCTTCATGGAGGGGGCAGTGAACCTAGCTATCCCACCGAGCGAGGCTACTGTCGGCGGAGAGAGTTTATCTGCAGCGACATCACTAAAAAGTCGGCTGAGAACTCAGTGCCCAACTGAAGCAGGGCACAAGTGCGTCTTTGGTGGTGAACTCCATACGCGGAAACACCTGAATTCCGAACATAGTCTTCGTCGACTCGCCGCCCTATCATCGCATCCTACAGCCCCACGAGTCAAGAGGAGGCACACACTAAAATATAGAGTTCTGTGTCTTAACAGAGACACTCTAGGGACGTCCACAAAGCCTGCGATTTTCATTTGGGCACCCTTTTGTGCATCATGGGGTTATCTCACATTTTTCGTAACGCCCAGACTCTGCGGAAGACCCACTTCTTATATGGGGAGAGAGCTGAAACTTGCTCTCTAAAGCGGTAGTACAGTCGCGCTACTCATGACGGGAGATCCGTTTTGGGAGGAGAGTATACGCCATTATAGTTGATCGCGCAAGGCCATATCTCTGGGGTTTGGAGTAGCACGGACGTCCGTAAATGGAGTGCAAAACTCTCAAGTGTACTAGGACCCTAATCTCCCTTGGTCTAAATGGGGAATTTTGTAGTGCGATCCGCGCTTCTCGCCTAACAATCGAGATCTAGAAACTGTACTCGCTGTCCCAGGCCCATTTAAACTAGATTCGACTACTGTCCCTAATCAATCACTCAACATTCGTTCTTGCAACAGATATATTTAGTACTCGAGTCCATGGCAATAAATTGGTAGTCGAGGCCCTGCGGATGGAAGCAAACCAATCAGTCATGAAGTGACGGCATCCCGGA"/>
                    <sequence id="seq_t8614" taxon="t86" totalcount="4" value="ACGGCTAGCCGTTAACAGTAACTGCCGAGTCTTGTTGTACTCTCGACTTATGCGGTCATATACCCGTTGTTCACCAAATTCGTACAAGCGACAACCTCCCAACACACGACCAATGAGGAGTCTCATTTTGTATTCGGCGTTAGGCAGCCGCCAGGAAGCCTATCAAATCCGCACATTGGGATACGAAAACGGCGATACTATAGGGCGAAAGACATCGCCCCCCTGACGGGGCAGCATTGGCATACAACCACTAATCGCGCCTGCAGAAGAACGCAACGACTTCGTACCGATGAATGGGGTTATGGGGATGGGATTACGGTCTAACTTTCTAACCTCTGTAGAACATCGTGTCCGTAACGTGCTGAAATAAATCACTACCCCGTCTCAACCTTTCAATTGACCGGTCAGGGAGGTGACGGATTGAATCGAGGAGGATCTTTGGTTCTGAGGGCCTTAGGCCATGCCTAAAAGTAAACGCTCAAGGACAGCTAATATTATTAAACTGACAAACGAATGCTCATATCAGTTCTAGGGAGTATCTGCAATGGTATCATTAGTCCTGGGGGTTTAATCTGAAGGCGAGCCTAAACCGATAAACAGCCATGTAGTAACCGACTGGCCTTCATCATCGTAGCCAAAGTCCTCGCCTTGTAATTGGGTCGAAAGTTTGAGACTAACGAATTGGTCGTACATACCACAGATTTGTAAATTAGAGCATTGCCTCGGCGTGATGCAACCCCGCACTTTGATACACATCTGGAACAGGAAGTACGTTATGCCGGACCAATCCGTATTATCATTAAGCCATGAACTTTGTGTTGCTCCAATCGGTGGCCTATTGGGGCTTCGCCTCTAAACAAGTCTCCATGTGCAGCACGGTGATAGTGAGATCGCCCCGCAAGTCTCAGCATGGAGCGACGGTTGTAGAGCCGATCGTTCTGTTCTCAAGGACAGAATTAACCCAGTTGTCTCAATTTGGGCGTACCACCAGCTAAGCATA"/>
                    <sequence id="seq_t8714" taxon="t87" totalcount="4" value="CCGGGAGTACTGACTCATCTATATAGCATATGATTGCGAACGCATTATGGTCGGGCTGGTTCCAGGCAGAGCAAAATGCGTGCGCATTGCGACCAGCAAACACACCCTCTTTCACTCAAGATTCTGGTCGCCTCCCGATTATTCGCGATGTGACCGCTCACTCTCCAATTTTCCGCGGCTGAGGGTTCAACAGGTGGCTTACCAGCAAAGCGGTTACCTACGCTCGAGTATCCTGAGGTTTTCGATCTGAGATCTAACGCTCTGGAACCTGTCGCCGCCGAGCAAGGCTCTCCCCTCAAGCGGAAGTGAATACGGGAGCCTGCGCATCCCGCAGTTCTCTGACCACAATCTCAATCACGGGCTCGTAAGCGCATATGCCACCCCGTCGCGGTACGGACAGTCGACGATACCAATCGCAAATACTGCCTGGCCCTATGTCTATTGACAGAAAGGCTAGTCGTGGTGGATGGACCTACTTCTCGGGGAACCTTAGAATAGGCCGTCACGTTGTTTCGCTAGAACTACATAATCCTATAAATAACAACTGACGTATATGACTTTCGGCTCCTCTAGACTGAGACGGCAAGTCCGATGCATGGAGCCGGGCAAGATCGATATTGTTTATAATACAGTTTTCCTAAATTAGCAACTCGGGAGGGCAACACAATCGAGTGTTTGTGTCCCATAAATGGACGCTGGCCTGTGTGCACCCAAACAAAATGATGTGCTCATCTCTGGTGCATCATTAGCTCTCTACAGAAGTGTAGGAGACAACCAGTATGGGGTGCTTGACGGCCGCGAAGTGAGAGGACTGTGCGAGCATCGAGTGTACTTTGTACCGGAGTACAAAGAAGAGGAGGGAGGGAAATTCGCAGACAATAAACAACGTCGTACGAGTGAGATTACCATTTCTGGTGCACAAGTGCTCCGCGCCGTGCTTAGTCCACTCTACTGAAATACAGCCCGAACCGGCCAATCACGCTGGTTTCAGCGAGTAGTT"/>
                    <sequence id="seq_t8814" taxon="t88" totalcount="4" value="AGATTTACGATACCTTTAAGGCCTATATGACGAAGACTCGGTCGTAGTTTAGTACATTTACCTTACAGGCCTAGTATCCCAGGCCGCACCATGTACACTGCACGTTAGGGACCGCATGGCCTTACGGCAGGGACAAGTACCGTCGTAGCCCCAACCGTTCAAATAGTACCGAGTTGTCAAAGACAGGAGGCGCAGCGTATTCAGCCTGAGATAATACAAGGACTCCGGCGTTCCAAGTCCTTCTCGATACGGCTAGTGCTCGGTCTCTGCTAAGGACCGGGGGGAGCTGTCAGTGCGTTAGGCGACACGATTACAACCCGCTCCCGACCGGGCCAAGGCCCCGATCACCAAAACCCGCGGCTTGGAATCAAAACAGGCATGACAAGGTGTAAGTTGAGGCTGGCTACAGCTGGCTACTAATAGTATAGTCCTGATGCGCCAAGCGGGCGAGTGCGCGTAACTCATCACTGGTATTTTGCCAGGTATGTCTACGTTGTAACTGGTTGCAGCATGGCATGTTTGCAGAGCCAGCGTCTCCGGGCCTCCGTGGAGGTGACCGAGCTGTAAGCTGACTACCGAAAGTATTATTGATTTGGTGGCGAACGGTTCAAATTCCATAAGATGCTTGCAAACCTACCTTTTAAGGGTGCTTTACGCCGGTTGCCAATCCTCTTAATTAAAAAGGATTATAATTAACCGTTTTTTTTATGCTAAGAAATCGTACGGCATCTGCCCTGGAGCTCAGCTTTGCGCACACAGGGCTCATAGGACCTTGTACGAAGCAGTATTCGTGTGAACTGGCGCAGTGTGAAAGTATAATTACCCGCGAATTGATGCCGGGAGAGGACTGATGGCTGAGGTCTGCCTTACCTTTTGCCTCCTTGTAGCTAACGGTCGGTATCCCAAACGCCACGCCGGCTACACCGAGCTAGGATGCGGCCTCGAATGTGCCTGCTGTCTTCCGGCAGCCAGCGCGACTATAACTTTAGAACCCACTTAG"/>
                    <sequence id="seq_t8914" taxon="t89" totalcount="4" value="TAGGTAGCAAACAAGCGTTCCCTATATCTTTTGAAAACAGTTTGCCGTGGCTGACTCGAGCCACGACGGGCTGGCCTACAGTGTGGTGGTCTCAGGAACGCGGTGTGAAACGCGTTAAACGACTTCCTATAGTAGAACCTACTCCCCTAAACTTCAGGCCGAACGACTGTGCTCTTTTCACGAGAGCTTTGGGTTCCGCATCGACGCGGGCCTCTAATCCGCAGTACCATGTCACCCGGTAGGTCGTCTAGCGTACATGGGCGTAGGCTCTCGTGAGATGCACTCTGGAGAGCTTTCCCAGGACCCCAAGAGTAACAAAGGACTACAATCCGGCCCATAGCGCTCAGTAACAATGTCGCATAAGTAATGGTCCTGGGGACGAAGTACTTTAACATAGATCCCAGCCACATGCGGGGCGTACTCTTACACAGATTGCCGCGAGTAAGACTCTGAATAAGCACAGGGGAATATCGCTTGTACTATCTGTGTGGGCTGTTAAGGGACTGCGCAACCGATCTCCGGACCAGAGGTCCGGAGTCTGTTCCGTGTCTATCAGGTAACTTATGATGCTCAGGATTTTGATAATTGCCGTGGATCAGGCCTAAGTCTCTCGTGTAGTGATAAGGCCTAGGATTAAGTACCCCGCGGGTCGCATTACTGTGCGTGCGGGTTTTAGGGAAACACTATCCCATAAATAGGTTTGGGTTCACCCTCTCCCGCAAATATGGCCCTTCGGCGTATGCAAGTCGCGCCCCTTCGTTGGTGATAAAGTCCAGCAAAACCTTGGGCAATATAGTAATCTCGAGATGACTATCCGTACGATGGAGACCATGATATTAGAGTCAGCACATACTATGCCCTCGGACGCGCCCGCCCATCGTGGTTGTAAGCTTATCGCAACGCGGATTGAGGACCCATGATGATCGCGGTATTCTCATTTCAACTGTCTCAGATTGGCCCTCGCTTCTCAGGGTAAAATGTTGGACCTGTCCAACACATT"/>
                    <sequence id="seq_t990" taxon="t9" totalcount="4" value="CTATCCAGGATATCCTTAGGTACAAACTTAAGATAGCCTAAACGATATTGAGTGTATTAACTGCCGTGGATTTCCTTAGCCGGTCCAGCCAAAGCCGCCTGTGATAGGCGATAGCAGTGATTGCCCCTCTAGTTAAGGAGCGACGTGGTCCCACACATCCACATCCTATACATCAGTCGACACCACGTCATTCAAGCCATAGAAATGCTTTTAATTGTCTGTCTAAGTCGATCTGGGGTTATCTACATAACGATCGTGGTGGGACTGGGAGCAGGAGGGCACATGGCTGGTCGGCACTTGTGCGCCAAGACTTTTCCGCAGTTCCTACTAGCGAGAGTCCCGACTGAATGAAGGGCGAATGTGGGAGTCACCCGAGGTATAACATGGTGAACGTCCAAAGTACCTACGGATGAGACCAACAGCACTAATACGGTTCTGTAAAGCGTAGGAATCCGCGTACACGGTTTCTGGTACCTAGCATGGGAGATTTAGATCGCTGTGGTGAGCCCATTGACCCCGGAGCAGAGGCCGGGTCCTGTTGCCTTCGCGAAGGAGACCCTGGTTGCTTTTAATAGCCAACAGTCCCGCAGGGTGGGTCGCACGCACAGAATCACGATACATTTGGTGAGAAGCCTTCCTACTCATAGTGCTTTAATAGGAAAGCCAATTGACTATGTTTAAAACGTGTCTAACGACACTAGATTTCGAAGGTAGACCATTGAAGAAAATGACGCATCCGTCACTCTGTTTGACTCACTGCTTCCATTCCAACCTTTACCGCTAGACATAATACTATCCGGCCACTCCGTTCAGTGATAGTAGCGGTTTCTCCTATGCTCCCACAACCAAGCTAGTTAGCGATGACCTAACTTGTAGTCCCAGTGCCACGGTAATCGAGCCTCCAACGTGTCACTCCGGCTCCTCGGATATATAATACTCACAATAGTGAATGGCAACTCTGGAGGTAGTCCGCGAGCCCCTAAGGCTACGAGGTGGTCTG"/>
                    <sequence id="seq_t9014" taxon="t90" totalcount="4" value="TGTTACGGTGCGACCCGGATTGCTAACTGTTCTTTTGAAGAGCCGCATGGTTTGCGCGGCTGACTAAGCCTATCGGAAGGCGCGTGTGTCAAGTGGTAAGAGGATCTATTACGTTGCGGCAATTGTCATACTCCGTTACGTTTACATAAGACTCCGTTTCTGGCTTGCTCGCCTGGTATTCGTGCGGTGACAAGTACATCTCTAGTGGCAAAACTTTGAAAACGTCGACCCTTTGCCGGTTCGATCCGGTCACGTTCGGAACTGGATGCTGGCTAATTTCGTCCGGTCAGCAGAATAGTTCGAGTCCGGTGGTAAAATATACAGATCCCAGGAAATATAAACCGTGGTGACACGGATGGAGGTAGACCTGCGTTTGGAGAGAGCGACCACCCAAGTGGGCATAGTAAGGGGTATGTAGGGACCATTGAGATGACGACCCCGGGTACATTCAGGTCAGCTAAAGCCTAGTCGTGTGGGGAGTCTTCATCGTAGGAAGAGCGTTCACTGGTGCCTTTGAAAACCAGGGCTTTACCGAAGAAACGCGGCCTGTTCAAGTGTTGAGCAGTCTTCATCACGTCCCAACGATGAATGTTCGTCAAGACGGGCCCGTTGGGACAAACGATAGTGCCTATTATTCGGTAAGGTTGAAAAAAGTTCCGGTTGCCTTATCAGGGTATTTATCCGTGCTCCTCGAGGCACAATGAATGGTCATCACACATTGAATGAACGACGAAGTCGGATTCGGTATATGGCCAGGCCATGACCGTAACGCCACTAGCAGGGGAACGTTTGGAAATTCCTGTAATCGAGACAGGGGGGCCACAAGACTGGAGGTACCGGAGGATTGCATATAGTTAACATAGCCTTAACCGGTTTGTGCGTTTCTAAGGGCTTATCTGAGAGCTACCCGATAACCGGTCGGTCGTATTCTATACTAAACCCGGACACCCGCCTACTTCGCGGAGAAGCGCTTTGACGGGCGTTCCCCCACGGTGTGTGC"/>
                    <sequence id="seq_t9118" taxon="t91" totalcount="4" value="TGCTCTCTCCAACTCCTTGCTGAAACGCTAAAAATAGCCCTGATTCGCTGAGTGGCCACTAGTGCATGTGGTATTTTGGACTGCGGCTATCACTCATTATTCTAGTGACTTAACTCGGTAAAGAGATCTGGAAGCTAACTGATTAGCATAAAATGTACCCGGGTTACGTAGTGAAGGGTTTAGGGATTTTCGTGAAAAGGATATTTGAGACGTGCTCATATTTTAGTAGCCTTGACCCTTACAAGATGGCGCAGCAAATTCTTTTTGAGGTCCTCCTCGTTGGTATATATGGGATCGTGCGATCAACAAGGGTATGATTATTGGTAAAGGTGCGCCCTTGGGTCTATGGGGGAATAACCGCCGTGGTATCGAGGCGGAGATTCCCCAAGCTGCGGATCCATGTATAAGACTTCTCGTCGTCTTGCCCGTAGACTTCGTACACGTCAAGTAGCTACTCCATACGTAAGCTACCAACAGGAGGGCGATCTGAAACGGGCCAAGTTGCGAGCGGGAAATTCGGGAGAATCGGGTGATACGAAGTTAGTCTGCGTAATACAGTCGCAAGCTTCAAAGTAACGTCCCATCGGTGTAGAACAAACCGTCGCAAGTTGCGCCAAAACTATTCACCCGCCAAGACCTCTGTGATGGCGCAGATGCGTTCCGCCCTCGGCAACCTCTGCGAAAGGTGTCAAGTTTTCGAGATCGTTGTATGTCGCGCCTTTTATACAGGCTCCAGCATCTCAAGCTGTAAGCCGGGAATAATCTTGATGTATTCGTGCGTGTGTTCGGCCAACTTTGAGGCTACATGTCAAACCAGAGCCGGGACAGTTTTGTTACTGTTTCAGACTCTAACCAACGCTGGAGCTATATAGGCTAAAGTGTTTGCGACGGACTGTGACCGGTCCTGTGGGGCGGCCGTCATGGACCTGGGTTAAAACATTATTGCAAATTCCACGCGCCTTGATGGTAGACGTACTTGTTGAGGGATTGCAACCGTGAG"/>
                    <sequence id="seq_t9215" taxon="t92" totalcount="4" value="ACGCGTGGCCTATAATTGGAATGATCGAGCCAATTAGTTCACAGTTTTGATCAGGCTCTCCTGTTGGTCTGCTCCAATTGTGAACAGGAAATAACCTGCTCTACTATACCATTCGTTAAGTCTCCAGCGGGAGTGTCAATAAAGCGACAGCGCATACCCATGATAGGTGAAAAGTCTCCAGTTCGCAACACGCGTAACGTTAAACCGACAGTATATGCCCCGCAGAAGTGGCTGAACTGGAAGACAAAAGCGAAGCGCGGACGTAGCCGAACACCTCACATTCAATGCGACATATGGATTTAGGGGGAAGAGGGTCTGTCAGAACTTTCTAACATAACTAGAACATGGCGTGCGTGACCTGCTATTCGGAGTACCCACCCTCCGTCGACCCATGAATCGGTCCGTAATACATATGTAGGCTAAAAGTTGCACTGTGCGTTCTTGGCTTGCTACTCAAGGGTCGCTGTCTAATGTCCGTCCAATCTCAACTAATCTTCTCCCCTTGACGATCGAATTTGTGCGTCATAAGTTAATACAAACTGCATAGATGCAATCACATCATGTCATATAATCATATGTCGCACCTACTCCGAAATACAGCTCCGTTACAAGTCTTGCCGCTTGAGTATTGCGGGCTTCAACTATGACCTACCCTGTCATTGAAAGTTTTGGAGTAAGTAATGTGCCGTTCATACACCCTATGGGTTCTAGAGAGCGGCCCCTCCTAGTAGCGCTGCTCCGGGTTTAAGACCACAGCTGTAAAGCAAAGTCGTTCTGGTCGTCCCTATCTGAACATGAATTAATGAGTCGGGTTAGCTTTTTGTAAGACCATTTTCTTAGGGGGGGTCGCCGTTAGTAGAGCCTACGCGTGGCTACCAGTTATTAAGACGATCCGTCGCTAGACTGAACTGACCGCGTCTCTCGTAAAGACGAGCGTTTTTTTCACAAGAACAGAATCCACTTATTTAACTCAAAGCTAGGCTACGGTCAAGTAAGACGA"/>
                    <sequence id="seq_t9314" taxon="t93" totalcount="4" value="GCTTGGTAACATCCTTCCTGAATTGCGTGTTATAAAAGATGGCGGGCGCGCTCGGTCATTACGATGTTCATTCGTGACGACACGTACGGCGCAAATTGAAAGGGGAAATGCTGAAGCTTAGGGGTCCAATGGTGACTATCACACGAAGTATGTCGGACTGATACCCTGCAGCGCGTGAGACTCTGCAATTAGCGCCGCCTACGTCAGAGAAGGGCTCGCGTCGCCCGAGCCAGCACCTCAGGTTGTGTTGAACGGCCTCATGCATATGGTTGACCCGCGAGAGAAACAATCTCAAAGGTAATGATCCCGCCGGGGCACGTCCCACTCACCGCTTATGGACGTACGAGAAAACCCGGCCTTATACTGGTGACGTTCTGAGGGCTCTATGAGGCGTAGTGTTTACACATTGCGTAAAGAGACTTGCCTTACTGCTCTGGCCCAAGCACGGGTCCTGGAGTGGACTCGAAACAAGTATAGCATGTATAGGGGTACAATTCCTTGGCTAGTTCTCTAGACTTTGAGGAATCTGCGTAGTAAAGGCGGTCGCTTAACCCAACTACTCTAGCTGTGCTCGCTACTACCTCACGGTGTTCGTCTTACTGATATCCTAGACCCCCACCCTATCCCGGAAACTTGACAGCAACTAGGTCAATCGTGCTTGGTCCCACAGCAAGAGTCTGACCAGCCCTGTGCGTACTGTTACGTCACGACTATGGGAATCACTCCCCTTTAGCCCGTTCCACGAGTAGCCGCATCTTTTAGCCGCAGTCCTCAAGAAGAACTCGTAGCGTACGCAAGTGCCCCCAGAACGACACGCAAGCCAAAATCATGTTAACGTTTTGCGCTCTGACGGTCAGTCCATGCTGTACTTGACTGATCGCGTCTCAAACAATAAATTTTGCCACCTCCTGCTATCACATACGTGGGCTGTTTCTGAAAGCGGTCTACGACATTTACTTCTCGCAATGCTCGCGTAGTACAATGGGGTGAGAGAGGCGAG"/>
                    <sequence id="seq_t9414" taxon="t94" totalcount="4" value="GCTTTGCTCACCGTATGTTTGGTTTGAAAGCGACGTTATATCTTACTGCAAGAGGCACTATCATAGATTGACCGAAGCTCTTTTATAGCACGCAGCCCGGTTGCCTTCCATCGAGGAGACAGAACTAGAACCAAAAGTTGAACGAAATATGACTTCACGCCACGGTCAGCGACACACCCATACAAAACACAATATGAAGTTTGGAGAAACGTCCACGACGCGCGAGGTTAGGGCTTGTGAAGTAAGACATCCGGGTACATATTGGAGTGTCATGTTAACTGGACACACGTAAGTGCGCAGTGTGCCTGCACAGCTTCCTCGAAACACACTCGCCATAGTTTCCCGGGCAGGGTCTATAGCTCATCGCCCGCTATCCCGGCAGTTTAAAGGTTACCTGAAGAGCCGGTGATCCGCTGACAACATGCAAATTTAGTATTCTATGCTATGTCGGTGGTATGGCTGGTAAGTCCCGATATGGTGGGCGCGAAGCGCAGGCTGCCGATACCACGAGTTACTATTAGCATCCGGTCCTAAAACCTAAAGCACCGTTCATGCGTCTTTGAGACTGATTAGGCTATTGTCACGCTTAAGGATATCTTATGGGAGCGCGAAATCTTCTCCCCATGATGATTTAGCAAGGACCCAAATAACCCCGGCACGGTCCGCTCAGCCCTAGCCGTATGCCAAGACCACATGTACACAAATCTTTGGGCATTCGAAAGTCTCATGGGAGATTCGCACCAAGCTGTACGTCCCGAGCCCGGTACTGGACTTCCCGAAGTACTCACTAAGTGTTCCCACGTAAGCGACCCAAGTGGTATTCCGATCCAGTGGGCAAATCGGTTTCCTGGAGACGCCAAGTGTCATGTCCCTTTCGACCCACTGGATGGTCACCTTCTACGCGCTGTCCACGTTGAACACAGCCTAACATTACTACGGATCTATACTCCTGTGGAGATCAACGCCTCTCAAATAACGGAGGAAAAAGTCTTATGCAGGT"/>
                    <sequence id="seq_t9514" taxon="t95" totalcount="4" value="ACGGAACTGCGTTCAGGAGCGTCTCTTTTGATGAAGTTAGCGATTTACGGTTGCGACTACGCTCGTTGGCCGTACTCTCACAGAGCGAAACGCTAGAATTTTGTTTGCCTAGGGATCGGTCTCTCATCCGCTTGTCTTGAGATATGCCTTCTCTGCAATAGTAAAACAGTCACTGCTGCTACGGAGGTTGGCTATTTCATCCACCGGGCTGAGGGATGCTTCCATCGTTTGACGTACAGGTGATCCCTGGCTGACCCCCTTCCAAGTTGCTTTGTGGCACCAGATTCCTGTCGGTGTTAGTCAAGGAGGTACCCTGGTAATGGCGCGACTGATTGCCCGCGGTCTAGAACTTTCGTACATTGTGGATATGGCAATGGTTACTTTGCCCTCGCACCAGTCTTGACCCAAAAAACCGAGTGACCCAAATGACCGTTGTGCGAAGTCACCGCTCTGCTCACTGGCTTCATTAACTGTGTAGGTGTACGACAACAAGTTCCGCCAAAATCCCAAATCCTAAGCAATAAGCCTGCTATCACACATTGGCTTCTTGACAATTGCGATGTAATTTTGCCCATCACTGCCTTCTCAAGATGGAAGACCAAGCTTCCAAAATCTCCCATTATAAGCCCGTCGCCCATCGAGTCAATCTCTGACCTATATCACGGTGCCCTCAAGCGTACTGGTGGGCTTTTTTGGCCTTACGTGCAGCTATGTACAGTAATGTGGAAGTTCTATCCCTTGACCCGCAGCCTGACTACGTCTTATTCGGTTCCGGATAGCGCCCACGGTTAGAGATCCCACTGGTACAACGCAGTCACGCTGTTGATCGAAGTTCAATTTGCCGACTAATGACCTCAGATGCGCGTGGAGAAATAAATAGTTACCGGCCCAAATCTTGTTTCACGTCAGAACATCGTGTTGCATACCTATCTATTCTGGCATGCATTAGGGCCGAAGAATCGTATAGTAGCTATCTCAAACAGATTTTTGCGACGAAACA"/>
                    <sequence id="seq_t9614" taxon="t96" totalcount="4" value="GTTTGGTAGGCCACAAGGGCGGGAAGTAGAGGCGATATTGGATTGGTGCGCGGCTTTGTTGAGATGTTTCTGTGAGTCGGCGCTAGAGAGATCCACCAAGGTTACGTGGAACATTCGCTTTTATTAACTCTACTAGTGTTCGTACCAATCATACGCTGCGGATTCCCACATCAGCGATTTCTTGGCATGTCCCTATCACGGGGGTTGGTCTGTAGTCGATGGGGATCAGCGGTAACGACGAAACCCTGATGGTGAGAAACAAAACTAGTCGAACTATGATAGATCGTCGCTAGTACAATGAGGCCGATAGGAAACCCTCAACTCCCGTGCGTAAGGTTTGCGAGCGTTTCGTAAAAACGCTATCGTGTCAACTGCGGACTCCAACTGGGGACACGTCGGTCAATTAAATGAGACGGCCCCGTGATCGTATAACGCGCTTCGCGTGTTGGCATTCGCTTTACAAGCTAGGTACCCTTCCCAACGTCCAGTAACCAATGGAGCGGCCTAGATAGTGGAAAGACTTGGGCAGATAAGCCGCTAAGGTAATGAATCCCTGGTCCTGCCCTTTCAAAAATTCGGCGGGGACGTGTTCGCTCAAGATAGACCAAGTAGCCGACTAGAAATTCGTAGCGACCGTATCACACGAGCACTGGCCCCGGTTGACAATTTGTTCCTAGAGGAGACGAAATGCTGTCTGCGAAAGCCCATGGACACGGTCATCCGCCGGAAGACAATAATGCATTTGGCCCAAGGGGGCCATTCAATGTAGCACGAGACTCACGCCGTGCTCCGCGGCTGGCTCATCAGGTGCCGATCAACAGAATCACCGGTAGACCACCAATGGCGCCGTCATAACCTATCGTCTTGCTGCACGACAATTTTAGGATAGGGCAGGATGCGGAAATCACATGCCCAAATCGCAGGGTTGACCTCCACACAACCAAGTGATGGCCTAAATACAGGTGGCATCGGCTATCCTCAAGTCAGATTCCGTGCAATC"/>
                    <sequence id="seq_t9714" taxon="t97" totalcount="4" value="AGGTGGGCGATTGGTAACCTCTATCCGAGAGGCAGAGGCAAACTGCACAAGCTGAATGTACTAAGGCGATCGTCGACAGCCTCTGAAGCCGTGATGGTATTCAACCGGCGAGAGCACTCCGGGTCACCCAATGAATCCGTCCCCGGAGAACGTAGGAAAGGCAACGCTGCTCGAGTAGCAATAAAGTAGAGACACACCCAAAACTCTTGCTCATGCGTCGGAGTAAGTTAGCACAACCTCGTGAGGGTATTACTAGTGACTTGACCGCGCTAAGGCGGGGTTCGTGTCCGCCGGGGTAGCAAGAACGCTTGAGGTTCTCCGATCCGACGCGGCGCTGCCCGTTTACTCTTGGCAGTACTGGCTACTGTCCGAATGCAACTAACTTAGGGAGCCGTATAAGGGGCCACATCTCAGTGCCCCGGCTTTGGTCCGTATATAAAATCTGTCTGAACGCGATGCGATACGTATTGTTTATTGGCCTGGATCAACTATCTACACACTTGAATCTCCATGTCAACGGCGTATTGCAAGCCGACTGTGGCCTAGTCAGCCGAGATCTTCACCCGTGCCGTTTGCTAGCACATCAATATGCTTCCGCTCTCGCACCGGTGGTGGATTCTTTTGCGGACCTGCATTCATCGCAAGCGTACTCTCCCAGTATTGAGCATATAGTCAGTCAAAAGGGCTTATCAGTCCCTCCAGTGACAATTCGCAATTATGGTTAGCAATGTAAAATGAACATTGTCTACCCTGCAGCAACCCTTAGGGTCTATTGACAATCTTAGCGTACTGCCAACGAGTAAAATGAATTAATGATGGAAACGTCTATCACGATACTCACTGAGGGTCGACCGCTCATCATTTTGCATCTTTTTGACGCTGAAGCGTCGGGAAGCGGCATCTAAAGAAACTCTCCTTAGCCAGAGGTACACATTGGGTACGAGTGTCCTCCGGGAGTCCCTACGTTGTTACAGCCTTTCATCTCGTGGACGTCAGCAAT"/>
                    <sequence id="seq_t9814" taxon="t98" totalcount="4" value="AATCACATCGTCGATCCAACGATTACAGCTAACTTTAGTTTACACCGACATCACAGCCCGCCTAACCGGAAGCCACCCGGTTAGTTACCTCTGTAGCCTCGAAAATACACTCAATCGCTGGGCTCTATCTATGAAAGTATGGTGTGTATTCTGGTGCAACGCGTTGAAATGACGCAGCTAAATGCGACTGGCTTACTACTGAGTACGTGTTAGGATCGTTTCGTAACACCTCCGGCGCCAAGCCGCGGGTGTAACGCCTGTAGCAGTTCAGGAATCAATAACTGTTCAGGCAATGCAGTTTTATGATTATGCGACCCTTTGCCCCGGCCGGGGCTGTCTTGTTACTACGCCTCTCGGGAGGCGAAGCCTAGCGACTGCGGTCATGTATGAGTATCACAGGGTGCGCCCGTTAAAGGCCCCTACACCGGCCGAGAGTGAATCGGAATACAGTAGGATCTCCCAAAGGCTTGAGTGAAAAAGAGTGGTACGGGTGTCGTGGTAGAAATTTGTGTTGCACCTTAGGGGCCGCCTTAGCTATTATCTTTTGTGGTCCCCGTGCATGTCGGTTTACATATGGGCCGTCTAGTTGAGCGGTAAGAATATCGCGAGCAAATGAGCTGGATTGGATTCACGATTCAACAGGCCAATATTTCCCCGAGTTGACAAGACCATACCAAATTCCGTACCAGTACGCGTTTCACTGTTCCGGCATTGACTTACGTGCATCGGCGATAAATTTATCCGTGTGCGGAGGTTGCGATAACTCTATAGAACATATACCGACATCGAGGCCCGCAGCTGTACATATGGCCCTTTGCCAGATTCGCATCTAGACTACGTATGCCACCTCCCGGACTGGTCGAATTAAAGGGTGGGAAGTTTCCGTTTTAACATGTCCTGAAAATGACATTACGACTGCAAACGGAAGCCAGGTACCAAATGTCCAGTTCAAACTGGAGCATCATAGACATTCATCTTCTTTATCTGTATCGCGGGCATC"/>
                    <sequence id="seq_t9914" taxon="t99" totalcount="4" value="TCAGTTACTGAGCATCGACGAACTTCGTTACATTTATAAAGCTTGGGGATGATTTCCTAGCGATAAGGGTGCGTAGCTACATAGTGGGTTAGTGCCGGCCCTCGAATAGAAAGTCGCTAGGAGCGGCACTGTGAGCCACTAGTGCCAATCCTCGGTGCCTCGCCAAGTACACATTGCGGATCCCTTTAACTGGGTCATAGTGCCTGGAGAGATCATAACGCGCCAAGCAAGCTTCGTTAGAATGACCTAAATAAACAACCCGATGGTAATTACTCCTCCATCGGTTCCGCTGATCGGGGGCGGGCCCCTTGGGTTCATCGCCCTCCATTCGTCTATCATAGTACGACGGCTCCGTGCACGCCCTATGGTCCAACACCCACATGACCCGACGAATCATTTGCACGGCCATTTTTTACAATCCAGTCGCACGGATAGGATATCGGATTTGAAACTTTAGTGCCACCAAAATCGGGTCTGCTCAGAGACCCCTCGCATCGGTTACCTGAAAAGCCTGTACAATAAGGTGAGGAAGGTAAAATTCGGATGGGTGCATTCGTTGCAGCAATTTAAAAAATCGGTAGCGTCGGCCGTCATAAGCAATCTACCGAGATTGCTATCCTGGATCACGGAGTTGGAGAACAACTAGCCACGAGCGTGATTAAGGAATGTAAAAGTCAAATTTGGTAAGGCGCTACCACTGTACTGAAGCTTGACAGGTCGTTTGAAATCTGACTCGCTGCAAACTGGCAGGGATAGCATCAGATAAGGATGAATATACCGCTTTCTACCCCGCCGACACTGGAAGCAAGAACTGGGTTGAGTGCGCCACGCAATTAGAAGCTTGGACCTCAGAACTCTCTCCGACGTCTTTTTAAGAGGGGCTAACGGTGAACCACACAAGCCTTACTCTCCGCTGATCTGGCAGGCAGTCGGCACGCCCTTTCTCTAGGGTTCCGTCCAAAGAGTGAATACGAAGTGAGCAGCCGAACTCAGCACTGTA"/>
                </data>


    


    


    
<map name="Uniform" >beast.math.distributions.Uniform</map>
<map name="Exponential" >beast.math.distributions.Exponential</map>
<map name="LogNormal" >beast.math.distributions.LogNormalDistributionModel</map>
<map name="Normal" >beast.math.distributions.Normal</map>
<map name="Beta" >beast.math.distributions.Beta</map>
<map name="Gamma" >beast.math.distributions.Gamma</map>
<map name="LaplaceDistribution" >beast.math.distributions.LaplaceDistribution</map>
<map name="prior" >beast.math.distributions.Prior</map>
<map name="InverseGamma" >beast.math.distributions.InverseGamma</map>
<map name="OneOnX" >beast.math.distributions.OneOnX</map>


<run id="mcmc" spec="MCMC" chainLength="20000000">
    <state id="state" storeEvery="5000">
        <tree id="Tree.t:mynexus_fifthx_3" name="stateNode">
            <taxonset id="TaxonSet.mynexus_fifthx_3" spec="TaxonSet">
                <alignment idref="mynexus_fifthx_3"/>
            </taxonset>
        </tree>
        <parameter id="birthRate.t:mynexus_fifthx_3" name="stateNode">1.0</parameter>
    </state>

    <init id="RandomTree.t:mynexus_fifthx_3" spec="beast.evolution.tree.RandomTree" estimate="false" initial="@Tree.t:mynexus_fifthx_3" taxa="@mynexus_fifthx_3">
        <populationModel id="ConstantPopulation0.t:mynexus_fifthx_3" spec="ConstantPopulation">
            <parameter id="randomPopSize.t:mynexus_fifthx_3" name="popSize">1.0</parameter>
        </populationModel>
    </init>

    <distribution id="posterior" spec="util.CompoundDistribution">
        <distribution id="prior" spec="util.CompoundDistribution">
            <distribution id="YuleModel.t:mynexus_fifthx_3" spec="beast.evolution.speciation.YuleModel" birthDiffRate="@birthRate.t:mynexus_fifthx_3" tree="@Tree.t:mynexus_fifthx_3"/>
            <prior id="YuleBirthRatePrior.t:mynexus_fifthx_3" name="distribution" x="@birthRate.t:mynexus_fifthx_3">
                <Uniform id="Uniform.43" name="distr" upper="Infinity"/>
            </prior>
        </distribution>
        <distribution id="likelihood" spec="util.CompoundDistribution" useThreads="true">
            <distribution id="treeLikelihood.mynexus_fifthx_3" spec="ThreadedTreeLikelihood" data="@mynexus_fifthx_3" tree="@Tree.t:mynexus_fifthx_3">
                <siteModel id="SiteModel.s:mynexus_fifthx_3" spec="SiteModel">
                    <parameter id="mutationRate.s:mynexus_fifthx_3" estimate="false" name="mutationRate">1.0</parameter>
                    <parameter id="gammaShape.s:mynexus_fifthx_3" estimate="false" name="shape">1.0</parameter>
                    <parameter id="proportionInvariant.s:mynexus_fifthx_3" estimate="false" lower="0.0" name="proportionInvariant" upper="1.0">0.0</parameter>
                    <substModel id="JC69.s:mynexus_fifthx_3" spec="JukesCantor"/>
                </siteModel>
                <branchRateModel id="StrictClock.c:mynexus_fifthx_3" spec="beast.evolution.branchratemodel.StrictClockModel">
                    <parameter id="clockRate.c:mynexus_fifthx_3" estimate="false" name="clock.rate">0.03</parameter>
                </branchRateModel>
            </distribution>
        </distribution>
        <distribution id="fossilCalibrations" spec="util.CompoundDistribution"/>
    </distribution>

    <operator id="YuleBirthRateScaler.t:mynexus_fifthx_3" spec="ScaleOperator" parameter="@birthRate.t:mynexus_fifthx_3" scaleFactor="0.75" weight="3.0"/>

    <operator id="YuleModelTreeScaler.t:mynexus_fifthx_3" spec="ScaleOperator" scaleFactor="0.5" tree="@Tree.t:mynexus_fifthx_3" weight="3.0"/>

    <operator id="YuleModelTreeRootScaler.t:mynexus_fifthx_3" spec="ScaleOperator" rootOnly="true" scaleFactor="0.5" tree="@Tree.t:mynexus_fifthx_3" weight="3.0"/>

    <operator id="YuleModelUniformOperator.t:mynexus_fifthx_3" spec="Uniform" tree="@Tree.t:mynexus_fifthx_3" weight="30.0"/>

    <operator id="YuleModelSubtreeSlide.t:mynexus_fifthx_3" spec="SubtreeSlide" tree="@Tree.t:mynexus_fifthx_3" weight="15.0"/>

    <operator id="YuleModelNarrow.t:mynexus_fifthx_3" spec="Exchange" tree="@Tree.t:mynexus_fifthx_3" weight="15.0"/>

    <operator id="YuleModelWide.t:mynexus_fifthx_3" spec="Exchange" isNarrow="false" tree="@Tree.t:mynexus_fifthx_3" weight="3.0"/>

    <operator id="YuleModelWilsonBalding.t:mynexus_fifthx_3" spec="WilsonBalding" tree="@Tree.t:mynexus_fifthx_3" weight="3.0"/>

    <logger id="tracelog" fileName="mynexus_fifthx_3.log" logEvery="1000" model="@posterior" sanitiseHeaders="true" sort="smart">
        <log idref="posterior"/>
        <log idref="likelihood"/>
        <log idref="prior"/>
        <log idref="treeLikelihood.mynexus_fifthx_3"/>
        <log id="TreeHeight.t:mynexus_fifthx_3" spec="beast.evolution.tree.TreeHeightLogger" tree="@Tree.t:mynexus_fifthx_3"/>
        <log idref="YuleModel.t:mynexus_fifthx_3"/>
        <log idref="birthRate.t:mynexus_fifthx_3"/>
    </logger>

    <logger id="screenlog" logEvery="1000">
        <log idref="posterior"/>
        <log idref="likelihood"/>
        <log idref="prior"/>
    </logger>

    <logger id="treelog.t:mynexus_fifthx_3" fileName="$(tree).trees" logEvery="1000" mode="tree">
        <log id="TreeWithMetaDataLogger.t:mynexus_fifthx_3" spec="beast.evolution.tree.TreeWithMetaDataLogger" tree="@Tree.t:mynexus_fifthx_3"/>
    </logger>

</run>

</beast>
