# Supplementary material for: Survival and selection biases in early animal evolution and a source of systematic overestimation in molecular clocks
Source: Interface Focus. 2020 Jun 12;10(4):20190110. doi: 10.1098/rsfs.2019.0110 (PMC7333906; doi:10.1098/rsfs.2019.0110)
Supplement: Data and analysis code [file rsfs20190110supp1.zip › BuddMann_IF_SI/VaryingCladeSize/XMLFILES/fifthx_4.xml]

<?xml version="1.0" encoding="UTF-8" standalone="no"?><beast beautitemplate='Standard' beautistatus='' namespace="beast.core:beast.evolution.alignment:beast.evolution.tree.coalescent:beast.core.util:beast.evolution.nuc:beast.evolution.operators:beast.evolution.sitemodel:beast.evolution.substitutionmodel:beast.evolution.likelihood" required="BEAST v2.5.2" version="2.5">


    <data id="mynexus_fifthx_4" name="alignment">
                    <sequence id="seq_t1300" taxon="t1" totalcount="4" value="CGTTGATCGTTAACTAATGGTGCTTCCCCACTGAGCGCCAACGTTGTTTTCTGCCTATTCGGTATGCGCAAGACGAGATAGGATCAGGTGCGCGTGACCGTATTCGATTACCCTTACGCCTGAGCACACTGACGTCAGTTAGATCTGCCTTTAGTAAGACCTAGGGCGGGTCACGTCCGTCATCCGTTATAGTATTATTAGCCAATTCGTGACTGGCAGAGTCTCGGCTCGCCTATTCAGGTGCTTGAGACCCCTATTTCGCCCTACTGCTGCAGCTCAAATCTCTAAAATCTCTGAAACCCACTAGGTCTTAAGGACCGCCCAGCCGCGAATTGGGCACTCCAGAAAAAAAGTACCATCACTGACTCATGACCCGAGCTGCACCATACCTGTCGTGTCGGTGATCGGAATAAGACAACATCGGACTGATGACTTAGAGCTACCGGGAAGTTAGCGGTCCGACTGATATCTCTGGGTATGTTATTAATCCTAACCGATTCTTCAAACTTGCATAAGCATGCAGCATGTAAATCATTTCGTTATTGCTGGACTGGCTTCCTATTTTCGAAGCCAATCACTGGCACTCGGTAGAGCACGTCTGGTGTGAGCCTGGCAAACCGGAACACAGGACACAAACCGTATCGAGGCTTCCTGGGATTAAAGGAGTTCTCCGCGCTTCTCATTACGTACGTGAAACCTGGCTATCCTAGGCATGAGCGCGGGAGGGCGCCCTTCGTTACTTGACTAGGCTTCGTGATTGAGCAAAGGGCGTGCCTGTACGTCACAGTGGTTATTAAATAACTTCAAGCTTGCCGGGCACCTGCGTGGATGTCTAAGGGTGGTGTAGACAATAGTGCTCCTTTCCGGGGACTGTTCGCAGTTTTCTGAACAGCTTTCTTGGAATACATTCACCGAGATTATCAAAGGCCATCACCTAACGTCGAAAATCGCGCGTCAGGATGCTGCATCATTACGCACAGGCGAAGGACTAACTACGCCT"/>
                    <sequence id="seq_t1090" taxon="t10" totalcount="4" value="TGATATCTGTCAGCGGAAGTGCCACTTTAATGGTCCAGAGTCCCGTTAGGTGGTTGACTCCCACAGGCTCAGACTAGACAAATAAGCCTAGTTTACGGACAGCTCGCCCTTACAGAAGAAAGACTAACCGTTACCTTATGACACTGTGCTTGGGCGCAACAACTCTTTATGGAGGGCGGTCGGGGTACATTGACCCATTTACCTGACCGGTTCACTGTAGGATCTGGGTTGAGGGAGTATGGAGTCGTGGTGTTACTTAGATCGCCCGATGCCAGATTTCTATAACAGTAAGTTTGAGGCACTCGAACTTCATTACCGTGCAGTCTAACTCGTTTTGGCTAATTCACGTAGGTAACGATTTCCGGGCGGTGTTCTGTTCATCCTCAAGCCTTCATCACCAGTGGACAGCTTGAGTTAGCTGGATTCGGTCATATTGCTTCAGCGAGGCCGGGGATAACCAATCATCGCATATACGTGGACGTCATATGCCTCGGTTCTCAATCCTCTGTTGTCTACTTTATTGACATCAAACCACGCCGGCCTTCGTCCAGTACATACAAGCCCGACGCTTTTTTGAACATTCGCAGACGATTGTGTCCCCGGGAGTTAGTTGTACAATCGTTTAGCTGTGACCCTTTCCAGGAAAACGCGGGTGTGCCATGCTTCCACGGGGGGACGTTAACGCGTGTGCTACCTTGGCCCGCCTCATCATTCCCGATGTGAGACGATATACTGCCCTCGGATCGCTAAAGAATTCTGGTAAGGAGCTTTTACTTTTATCAACATGCCGCATAACATTGCGACGCTCGTATATTATCAGTCAATTTGATAACGACATGTGGCTCAATTTCTGCCAAGGACCTGGTGGGTAGTCGTGGGCTATTCGGTACGCACAAATTCAAGCAAAGTTTGTCGTGGTCATCATCGTAGGGTGCTCTTCGCGGCCTCTCCGTGAGTGATAATATTCTCGCCTACGGTGTGTGGTTGGGGCCCGCTCAGA"/>
                    <sequence id="seq_t10015" taxon="t100" totalcount="4" value="TGATATCTGTCAGCGGAAGTGCCACTTTAATGGTCCTGAGTCCCGTTAGGTGGTTGACTCCCACAGGCTCAGACTAGACAAATAAGCCTAGTTTACGGACAGCTCGCCCTTACAGAAGAAAGACTAACCGTTACCTTATGACACTGTGCTTGGGCGCAACAACTCTTTATGGAGGCCGGTCGGGGTACATTGACCCATTTACCTGACCGGTTCACTGTAGGATCTGGGTTGAGGGAGTATGGAGTCGTGGTGTTACTTAGATCGCCCGATGCCAGATTTCTATAACAGTAAGTTTGAGGCACTCGAACTTCATTACCGTGCAGTCTAGCTCGTTTTGGCTAATTCACGTAGGTAACGATTTCCGGGCGGTGTTCTGTTCATCCTCAAGCCTTCATCACCAGTGGACAGCTTGAGTTAGCTGGATTCGGTCATATTGCTTCAGCGAGGCCGGGGATAACCAATCATCGCATATACGTGGACGTCATATGCCTCGGTTCTCAATCCTCTGTTGTCTACTTTATTGACATCAAACCACGCCGGCCTTCGTCCAGTACATACAAGCCCGACGCTTTTTTGAACATTCGCAGACGATTGTGTCCCCGGGAGTTAGTTGTACAATCGTTTAGCTGTGACCCTTTCCAGGAAAACGCGGGTGTGCCATGCTTCCACGGGGGGACGTTAACGCGTGTGCTACCTTGGCCCGCCTCATCATTCCCGATGTGAGACGATACACTGCCCTCGGATCGCTAAAGAATTCTGGTAAGGAGCTTTTACTTTTATCAACATGCCGCATAACATTGCGACGCTCGTATATTATCAGTCAATTTGATAACGACATGTGGCTCAATTTCTGCCAAGGACCTGGTGGGTAGTCGTGGGCTATTCGGTACGCACAAATTCAAGCAAAGTTTGTCGTGGTCATCATCGTAGGGTGCTCTTCGCGGCCTCTCCGTGAGTGATAATATTCTCGCCTACGGTGTGTGGTTGGGGCCCGCTCAGA"/>
                    <sequence id="seq_t10119" taxon="t101" totalcount="4" value="GGTGAGAATTTGGTTAATCAGCGGCCGTGTGGGTTGGAAGATGACGTTGTTCCGGGATGAGATTGCGCTACCGTCGCTTATGTGAGCGTTTCTCCCAGAATTTAACGCCTACGTACTTCGACCGCGTGACCCGTGTAGGTGACTTGCTGAGGCCTTAGAGTTGGTGTCCAGTTGCTACGATACGTGATGCCACCGTCTTAGCCGTTGTTTTATGGAGAGGGGCAACGCGTTATCATCGAAGAGTTAGTCAATATCGCAGCGGACCTTATCACTGCAACCGAGTGGTAGTTTTTTTATGCACTATTTCCCTTTCATACCCATCTGGATTCGAGGCTGCCCCAAAGGTAGATTTTTTCGAGCAAGCTGTCGCCACCTCGACTAGGGTAAAGGTGACCAGCAGGAGATAGGGATACCTCGGACGCTTTAATAAAATTACGAGCATAGTACGCAAGTGAAGTCCCACGTACGCCTCAAGAGACAAGGAGAAAATCGAAGTGCTGTGCGGACTCACACAGGAAGTATCCAATTTGAGCGTTTAGTAGAGGCCGCGCGGAGCCTAAACGTCGGGCTCCGATGACGGTGGCTGCGTAGTTATCATGAGCTCGAACTGAACTAAATCATGATAGTGCTATCGGGCGTACGTATGCCGTTGCAAGCGCAAAGACATATTCGTCTGCAGCGTCTGAAGTGGTGTCCTGACAGACAACTATAATATCCCGCAACTTCGTCAAGTTCCTATAATGCCCAGACTTGGTAGGCTCATAAGCCTCGCCCTTTAGCTCTACTTGACGTCTAAACACAGCTCCCGGCGCCAAATTTTGTTACTGTAACGTTAACTGATGGATGCTATTTGTTATCCTTAAATGTCCACTATGCAGAGCAGTTCGTTACCATACGTTCCGTGAACGGTGACAATTCACGCAACTGCCTAATGCTAGGGGGCAAGCTTCGTGGTTCCGAAACGTGGATTGCCACGCTCCGACGCACCCATGGTTGTATG"/>
                    <sequence id="seq_t10216" taxon="t102" totalcount="4" value="CCTTGAACGGTTATTCAAGCTGAACCCCCCTTGTTTGGGAATGTTGTTTTCTGTTGATTCGGTATGCGTAAGTCTTCATTCGACCAAGGAGTCGTGAAAGTTTTCAACTACCCTCACGCCTGGTGACATTGAAGTCCCGCTCACCTCCTGTGACTAAGACGTGATGCGTGTCCGTTCCGAGACGCATGGTTGTCGCCTATGCATATTAGGTAAGTGCAAAGTGTACGTTCGGAAATTGAGATGCTTGAGTCCACACGTCCGGAGTACTCCCTGATCGCACAACGCTTACATTGTCGATACGTACTTGAACTTAATGTCTGGCGGTCCACGAATTGTGCTATCCAGAACCAATCTCCCAAACCGGAGTCCTCACAGGGGCCTATTTCAACGTGTCTTGCCGAAGATCGGCATAAACTATAATGGGCGGGCCGAGATAGGATTAAAGTAACCCTAGAGGCCCGTCAAATGGACCAGGGTATAGTAATAAGCGTAACATATAGTTAAAGCTTCAAGACGCGTACAACATATATCTCCTGTCGGTCACGCAAGAATGGCTTCCTACTCCGGATTCGGGCCCATGGCAGTCGCGATAACAAGTCCGGTCTCAGCCTGAAAGATCGTAACACAAGACCCAAACTTCGTAGAAGCTTCAATCGATTAAAGGAGTAGTCCGCGATGCGTTTTGAATTTGAGACAACTCGCTATCCTCGGATTGAGAACGCCATGGTAGTCTTTGTAACTTTCCGAGACTTCATGTGTGATCTAAGGGCGCGCGTGTACCTAATACTGCTTACGAAAAGATTTAAACCTGAACGGCCACATGCATGCATATATAAGGAAGGGCTAGACTTTGGGGCGGGTCTCGGGGGTCTGTGCACCGTTTTATGCACGCCCTACATCGGAAGCATGTAGCTAGATTCTCATACGCCGGCTGCAACAATGAAAAGTCAGGCTTGTGGATCCTGCCATATGGGGCGAAGGCGAAGCACAATGTGCCCCT"/>
                    <sequence id="seq_t10316" taxon="t103" totalcount="4" value="ACCTGCGGGCTATCCATCGCCTCGTAACAACGTATTTGTTAGAGGTCTTGGGATCGACAACGCTATGGCGTACTCTGTACCGAGCTAGTGCCCGGTTAAACGGCTGGGGTGTCAAAACGGGAGGTATTTTCTCACTCGGAGGGCGGAGCGTAATCACCCATGTACACTGGCGAGGGCTGTGAGTAGTAGGTTTACGGCAACAACCGTCCGCTTTTATACGTTGAGTGATCCTCGGCAGCGACCGTTCTTAGAAACATGTAAAAATAGGCCAGACACTGTGTACTTGTTCCGTAAATATCCTATAGCAAATTGTTGGATTGAACATGTAACCAACGAACCTGGAACTTTTTGAAGATAATTCGCACGGTTGGCTCTGATTGAGCGCGTTAGAGAGTGCTTGCTCAGGACCATTCACTTCGCCCAAGTGAAACCCGATTCATTTTCGTTACCCTCCGACAGGTTAATCTCCCCTTAGAAGCCCATTACTTTAGGTGCCGGCCATTTAACAGGTTACAGGAGTGCAGCGTTACTCCACATTTGGGTCATCGGTACGTCTCAAGGATCGGGGCGAACGAGAGTAGCGTTTCTATTGCAGAGATTGGAGGCACCTAAAGCTCTTCGTGTGAAACCCAGGTGAAATGTGCGAGCCATTAGGCGGACCAACTTCCATATTTCCGACAGCGGGCGATCGCACTCGCTCCTGGTATACTTCCACCGGGCTCAGCTTTCACCCGCTGCTGGTAGCCAACCAGTGCCCGGTTAGGATGTCGCGGGCCCAGAGCAGAGACATACCTAGGTTCCCTCGGCAAATCGTTACGATCCTTGGCAGCTAACAGGCCGACGCAATCCAATAAATAGTAAGAGCACACGCTGGCCGCGAAGGTATCGGCGGGATTTATACAGTTCCCACGTAAAAATCTAGGGATCACCAATCGACCTGGCTTGAGCTAAGTTTATCAGTTGCTCCCTCTAAACAGTAAACTAGCACTGCTGGATGACA"/>
                    <sequence id="seq_t10415" taxon="t104" totalcount="4" value="GGCACTTCCTTGTAGGTACACTGCATCACCCAGTTTTTTACTTACACGAACATGTGGTATTACGCTTTAGTAGCTGTAGCGTCCATGCCGAACATTCAGTTGTTTTACTGGGAAAGGAAGTATCAGCCATCGAGTTCCTGATGTTTTTTTTGCGCCATGTATTTCCGATACTCGAGCTTTAATCCTACGTCAAGGGCAAACCGTAAGATCGGTTAGACCAGGACCGAATAATTACGGAGAAGATAAGCACTTCGTTCGACTACATGCCGCTAGCTTGCCACCTGGATCCAGGATGCGCGTTGTCATTGGTTCGTGGCCGATTTCCTACTCATAACGCCTTTGGAAAATTAGCAGTCAACGTAAACTCAAATTTTCGCCCAGTTAGGATTAGATGGGCAAAGCCTCTCTTACGAGTGGCATCCTTGTGACTGGGTTTTAACTTGCCCGCCTAGCATGATCCCAAAGAGAAGTTAGCCGCTATGAGTGTGGTAGCCACACCAGTGCAATTGCTAACCGGCTAATCAGACAAGGATAAAATTTCCGACCAGAGACTGGCATAACTCATTGGCGCAGACGGGTAACGGAAAAGGTGTAAGGCGTCTCTCGTCCCAATCATAAATCAGATGTAGGGGTGCCATTTGCGACAGACATTTCAGTCACCTTGCAGGAGAGGGATAACAGTCGCCCCGCTTCCGTAATATTGGCCAATTGTGTTACCACCACCCCCTGCTGACTAGGTTTCAGGCCTACTGGACATTACTCGTGTATGTGGGCTCTTCTAGAAAAGGACTTGAGTCGCACCTGGCCCATAGCTTTATGTGTCTCCTGCCGTTGTAGTATATGTGTGGCCGCCTTATTAGGCGGGCGCGTTTGTTCAATGTCTTCCCACCATCAGAGGCTAATTCCACTGTCTGAAGCTAATGGTAACCGGATACGGACTCTGGCTTTGTCTGACGCTGTAGACGAATCAGATGTTCAAAGGGGGTATTATTGGTGCGAC"/>
                    <sequence id="seq_t10515" taxon="t105" totalcount="4" value="CCTGGAATCAACATCATATGTACTATGTAGTTGCTGCAGGGGGTTCCTTTAGCGTGTGAAGGCACCGCATATTATCTCTGAGTGCCGATAGCTCTAAAAATATGAGTCCACTCCTGCTGGCAAGAATTAACGGAGGAGCGAAAAGCCGGGTGCACTCGTAAATATACCTCGGGATAAACGCTCCACTTAGCAAGCCCGCAGGACGGTTCTTTGCTGTAATGTGTAACTCCCTATTGTTATCTTTTCGCAAGTCTTATGCACTGATCGACCCCAAGCCCGATGCCCTAATATCTTTTTCAACGACTAGTCTCTAACAACCTTCAACAATGGAGGTCTTATGGCGGGTTTACTGCAACCGGCCCGTGGACGACATAGTTTAGGCAGTTCTACTACCAGGGAGCACCTTCGCCTAGTGTGACCCGGGCCGAGCCTGGTAGATCTGCCCTCGCCCTTTGACATCGAAGAAGGGCCTAGCGGATGTCCCAACTTTCAAACTGTTGAACCATAACCACGACGCGCGAATAAGCTGGTCCATCTCGGCAGCGAGGGCGTGTCCTCCTAGCCCCTTAGGTCGTGAGAGGTTTTTGACCGTGAGCCTGGGTCGCTAGTATAATGATACCTTCAGCTGGGAGAAAATATTTTCTTGCCTGAGGGAGCAGCATACATGGTTGCACCTGTGGTGATAGAAGCCTGTCTGCTAAGAATGAACTACAACCTATCGAGCTGTGGCCATTTTCTAAATTCGCTATCACGCAGAGTGGTCGCACCGGGCTCGAGACCTCTAGGTCTTACTGAGAAGAATGCGGCACAGGGAGGGTATGTGAGGGTAGAGAGACTACTTTAGTGGGCCAATGTTTAGGTCCTTGCGGGATTCTGAGAATTATCCGGCATCCTAGCGATTGTTTCATTGTGGTTAGGATACTCAAGCCTCCGAATAACCGCGGTATGCCGCGTCTCGCGATAAGAATGCATACTCAACGTCACTGTAAAGGGGCCACGT"/>
                    <sequence id="seq_t10615" taxon="t106" totalcount="4" value="CATCTGCTCTTAGTTTGAAGGGTTACCTAGCGGTATCTCAAGAGAGAACCATTCGGTTACCAAAGTCTTTATTACTTATGTATACGGCAAGGAATAGTCTTTAACTGAAGGGTCGAAGGTTGGCTAGAACCTTGCCTTTCGATAAGGGTGGTCGAAGAAATCTTTGGTGAGATACACGAGGACGGGGTAATGATACATTTGCAATGTTGCGTTTGTAAGGGACTAAGTACCATGATACTGATCCGATCGGGTTATCATCGCAAGCGGCTCGCGCTCGATATTTTTGGTTGTTGGCAGGGGGCGGCCACGCTGGGGTGACACTGATTTAGCAACGAGCTTGCTTCTCTAAACGCGCATCAATGAACATCGCGCCCTAGTACATCCAACGTTGCGACATCAAGGGAAGCATCTCAGGCAAAGTATTTGCTACTTTCTGTGTGACCTACCCAGTACGTAAGCCTGATAGAACAGTCACTTCCCTCTCCCTCCTGAGGTTACAAACCGGCGTTGACCGATCAAGAGGGGGAACGTTAGCGCGCTTTGCTAACCCAAGGTCGGGGTTGGACGAGGAGCCTACCTCGGTTCCGGGTAATTTACGCCTTGGTACCATATTCCGTTAGGCAGCATCGTCTTGTTGTGCTACAGCATCAAGAGGATCTCGCAGTACGGTCACCGGCGCATAAACGATCGCGGGGTAAGGAACAAACCTGAGCCGTGCTGTTGTGTACGGTGGTCTGCCAACAAGGATCGAGGCACACTCTTGAACTAACGCATTGTCACGGTCGGGCCCCTACTTATACTTTAACAGCTTAAGCCTATGTCACACCAACATGCCCCCATGTCAATCGTGGAAGGCTTGCACCATATAAGCTGGTTCTCCTAACGAGCGGTACGCGTTGAGTCCGGACGATAGAAGGGTCGTATCCTTTGTGGCATGAATCTACCCCTCGTTGAGCTGATTGCGGCGAATATTTTTGACTCATGGGGGTGAGAGACAGGC"/>
                    <sequence id="seq_t10715" taxon="t107" totalcount="4" value="TACCAGAGAACCGTGGGAGCGCGAATATGTGTCCTACGGACGCCCGCACCATGTGCCTTTTGTTTATATTCCAAATTAGTGTGTGCGAAGAATCTGAAAAACACGTGGCTGCGAGTCAGCCCCCTTGCTCGTCGATGCTCTGAGGACCTGTTAGTGCTCGACAGTACCGGCATACTTACTGCTACAGAAACTGAGAATGGATGTAAGCACGCCAGTACACAAGTTCTGAGGAAGCGACGCCAAGGATAAAATCTTGCGCACGACGCGCCTGCTACGAGCTGGGGGCATGCGGAGTATCCTGCGGATGACTAGATTCTATAGCGGCAGATAGATAGGAACCGATTGGGCGCCCGGTAGCTTGGTTTATGGGAATGAGTTACACGGCCGTCACTGTAGGGCAGGGAACAATAGCTGCGTCTACGTTTTGGGCCGCGTCTCACCCTAGCGTTAGGACACGCCAATCATCGGTAATTGCAGCTGCACCCGTCTTGTTGAGAGTAGGTTCACCACAGGTAGCGCCGACGTCTCAAGATTGACTAGGTTTACCGGGGAACCAGGGGTGAGTGGCCAGACCGAGGGGACGCCACTGTCCAATGTGACAGCCGTTAGGCGAGTCCTGTAAATAAGGTTGGCATTCGATTCTCCCAAATTTTAGCTCACCTAACGGCCATGACGGCCGCGAGCGACGCAATCTCGGTCATATGGTACTATGCGACGCTACCCGCACTGGGGGAGTCATGGTTAACTTGGGAGTCCTTACATACAGGTGTATAGCTTCATGCGGGCTAGTGAGGCAGATCCTAGAGTCTAGTACACTCTAGAATGGAGGTTTCGGTACCCGTTGTGCAGAAATGACTTGGGCATCCCGTATAGCTCACTATCTTACAACCGGTCGGGGAGCGCGTGATTAAGCGCCCGTCCAACCGCCCGGCTCTTCCTAAGGGAATAACTTGTACGGGAAGCTGTTGGTCACTCGGCAAACTGCTAATCTGATTCATCA"/>
                    <sequence id="seq_t10815" taxon="t108" totalcount="4" value="TTTCGAGGTTTTCTGTGGTACCCAATCGAAAGATATCGGTCGATATGACGTCTATTGGTCCGTGCACTACCGCCGTTCAACACCTGAGACCCTATATGCTGAACGGAAGGATTCAACGATTTCCTATGAACCGATCCCTGGGGTGGGGCGGTCGCAGCGAACTTCAGACGGAGGATCCAGCACAGGGTCTGGAAATACTGTGAACTATCGGGTTGGATGCGGGTATGAGGCAGCGGCCTGCTTCGAAAAGGTTTATTCCAGTATCGGCCTGCACACGGTCTACTGCGTGGATTGTATGCGGCAGACGAGCAAAACTCGCAGTTATTCAGTAAACAGCTGACTTGAATAAGGGTTTTACACTAGATCAAGCGACCTGGGGCACACAGGGTTTTAATAAAGACAAAGATCAAGGAGACCATTAAGTTTGTTCGACGAGTGGTCCAATAGCACTGCAGGAGTGGGAAACTCACTGTGGTTACTTATGATCGGCATAGCACGACAACGGCTACGAGAAAATAAATGAGGCTCCCATGCCTATGGAGGTTCCGTAATGGTTACCGTTAGTCTTAGCGCACAGATCGTCAAACGGTGCCTGTCGTCCAATCACCTTTTAGAGTCACACTGCACAAGTATCGTGTGCGATCCCGCCATTTACGTCTCGAGACAGCGGAAGACGTTATGCGGCTAAAGAGAGGCGGTACACTGTCCAGTGGGCCTTTGTACGGACTGGCTGTCCTGAGACAAAGGACCAGACGCGCTGTTTGCCGATAGACGTTCCGATGGTATCGCCTGTGTGTTTCCTTTACGGCACGTTACGAAATCCGTTAAAGGTTCGTGAGCCTGAATTGGGTAAGGGGGCAAGCACTATAGCTGCACCATCCAACTATCCCCCCGCCTGCTATGTGCAACTTGGCATACTGAGAGGCACTTCTGCCGTCCTCGACGACGTTTTGCGCACTTAACCTTATATTTCGTTATCATGCAGATTTCCTTCCCCGAG"/>
                    <sequence id="seq_t10915" taxon="t109" totalcount="4" value="GGGATATCTCGTGAGGAGAATTGACCGGCGAATGGCGTGGCCCTATGGGACCAAGGTAAGATCCCAATTAACTAATTTTGGTCCTGAGTCTTTAGGGTTACTTTACGAGGGGGTTAAGCTTTTTTATAACCTCCTCTCACCTGCGGACAGTACTTACCCAGCAATCTATTTCTCTAATTGGTTGGGTTAAATGTTTCGGAGGTTAATTGGTTGTCAAAGCGCGGACTAGACTTTATGTGGGGCCACCCGGCATAAGTCCAGTGTGGAGGCATCCACCTTCCCCCTCGTACGCGGTATGCGCCCATTAAGTCGCAATGGGGGACGGACATTCAGTGGCTGATGAATCGATCTGTGCACCTCTTATGTCCGGACCGTCTAGCACACTAGCTGAAGATTTAGAAAGGGAGGCCACATGTTTGCGCTCCCGGGATACTGACGGGCCTTACAAAACTTGCTTGTCCTATCTCAATACTAGGACATTCACTTGGGAGGTGCTCAACGGTGGAATCGAGAGGGAACTAGAGCGCGTCGTGTCTCTGAGTGCTCGCCTCCTGGCCCAACGATACGCCGTGCGATGGGTTTCCAGCGGTCCTTAACCGGTTGCAGACTTGTTTGTTACATCACCAAACGAAACTGATAGGCTGCCATAAGTTACATCCCCAAGAATGCATTGCGTGCTCCCGTGAGAATCAAGATGTTGCACTCTCAAGATTTATCTGGAAGGAACTGGGTCCGTATCCTAAAGTATTGTATCCGATGATAAAATTCGTGCGACCTCTCAGTACAACCCAAGGTGAATCTATTACGTCGAGATTCGTAGTGACATGGTAGCCAGTGCAAGTGAATTGGTAGCTGTGCGGTGAGAAGCACTCCGGACAGTAATCTAAAAATAACAATCGTTCATGAGGCCTCGTGTGTTGCGCAGCGTTTTCAATTTTACCGTCAACAAGTTGTGGTCACACGAGTGCAGATTATATCAGTAGACGAGAAATGCAAATTC"/>
                    <sequence id="seq_t11103" taxon="t11" totalcount="4" value="ACTTGAGTTAGTCCTGCAAGAATTATTGAGCGCTATGACGCAAGAGTCGTCCCACTATAGTAAGGCATACCAACTGGACCCCTGATCGGGGTCAGACTCTCTAACTCCTTCTGATAGGTATCTAGGGAGGAAACGGAGTGCCGAACAAACTTTAGAGGCGCACCTGGGTCTGATACCAGTAGGCATGGCAAACTCTATCAAATACCTCCCTACCTCTTCTTTGATGCAAGTGATCAACGACTGTCTTGTTAGCACGCGGTCCCTTTATTAAGGTAGTTTACGCGTTACCGTGGTGTGGTAGTTTTTTATCGAATTGTTCCTTTAAACATACCCCTACCATATCTAACCAACTGACGTCCTCTGAACCAAGTACAAGATGATGAACTCGTCATGGGATAATGAGTCTATTTCGAGATCCTGTTAACGTACACCAAATTCCGCAGTACTTTCATCGGACGAGCGGCTAGACAAGTACTACATGCAGGTAACAGACGAAGCGTAGAACTCAGGACTTAGTACTACGTTATACAAAAGACCAAATTTAAGGCGGCGCATACCCGCTTTCCGGCACACGAATGTTGGACACTGACGAGAGAGTCAGAGTGCACCGGCGAATGTCGTATATACAGTGCTGCACCACATAACCGATCTCCGTCCCGGGGAGTTGCCCCAGTAGTTTATGTCATATTCTGACTGGATCCCGGCGCATTGGCTTGGGTTCAAAAGATTTGAACGTCGACGTGATCGGCTCAAGTTAACTGCTATCCACCATCTCTAGAACCTTACACATTGCGGTATGGGTCGGATCGGGTTGGTGACTAGTTTTTAATGAGTCCCAGCGAGCGAATAACTCCCTTACGTCACCTTGATTGAGTACTGCTAGTTGAGGCGATCGTTGATGCACTCAGGTATACACAAAGTAGTTACTCGGGTCGGCCTGACCAACGGGCGGTGACAAGAAAACGGCGCCAAATGCGCGCAATCGTGATACCGCCCAGCT"/>
                    <sequence id="seq_t11019" taxon="t110" totalcount="4" value="GGCCAAAATCTCATTCCTGACGTGCTCTCCACGTTACATCATGGTGGTGTATGGTGACTGGGCACGACTTGGTTTGGAGGTCCTCGCTTAACTCGTAGACTTTTAGGACCGTAACACTCGGTATGGCACAACGAGCAGCTAAACCGTGAAGGGGGAAGTAAAGGTCCCCGATTGAACTGATTCTTGGATGCGCGGGCTAGGCAATTGAAATGGTTGTTATTTCCCCGAGCCAAGCCTAATCTGTTTGCATGTTGTCTGGCGGAAAATCCCACTACATCGAATCGCATTGGCCATTTAACCCTCCCGGTATTCAACAACCATGATCGGACGGTGCCTAGATCCGGGGTTTTTCCGTCTACCCAGCAATCGTCACAGTGAGATGAGTCAGTGCAGGTTGAAAGCAGGTCACGGAAAGTGCCCCGCCTCGAATGCCCAAGAAACCCCCCTTAATTTGGGGTACGACAGGGTCACTTCAAGTTCTTAGGATTTTAGAAAGAACGGTAAAACCCAGTTCCGCGCGAACATAGTACATTAATTCGAAGAGGACGGGGCGACCTCGTCTGCCCTCAGGCCAAGCGTCGGATACGGACGACACCGTCAGGGTCAAGTGTCATGGAACCCTCATATGCGGTCCGAAGATAACGCGGGTCACGGAGAGCATCTCATGTGTCTATCCGTCAGTCTAGAAGGGTTCGGGCTTAAACCACTTAATTTCATAAATCCGTGCACAATTTTGTTATTTTAGTGGGCATGCAGGGTGGACAGACAGGTCGTGCATGAGTTAACGCTGACTAAGAAAATTCGGGCGGAGTCAGGCAGCGGTTAAATGAGTAAATGCGCGTACGGTACCACTGATCCTTTCCAGCTGGGCGTTACAGTTTGATCCGAGACCTCATCAGGTGAATCGTGTTGCTTAACTTACCGTGGCAGCATTATAACTTCAACATTCAGCGCAAAGCGAGGAGCAATCATGTTAAACGGAACTCTATATTGCCTCCGT"/>
                    <sequence id="seq_t11119" taxon="t111" totalcount="4" value="CTTCGCGTCCTCGTTAGATCGTTGAAATTTGCGTCGATGATCCCCTGACACATATAGTATTACATGCTAATAAGTTCGTGCATAAAGGTTACGCGGTGGTCTCCCTGAGCAGAAAGCTTTATCCTTAAAATGGATCCATTCTCAATGTCACCTATTCATGGGGGGTTCTGGGCCCACTTAGAAGGCTTAATCTCGGGGGACTTTGACGGATTCATCTCGCCTAGCCGAGGCGCCCAAGTATTCAACGGAACAATCCACGTGAGTTTATAGGATCAGACTAGACTCACTTAGGGTTTCCACCGGCCACAGTGCGAGTTCTGGGTACGTAGCTTTGGTACACCAGATTAGACTTCCGGAAGGGGCTAGACGGAGTGGGTAATGAAGTCTGATCTACTTATTGGGCCCGCACTATGCGACATGCTGGTGATTTCGCATGGGGACGAGGTGCCACTTACGTAGGAGTTGCGTCCTGAGGGGGGACCGTAAAGCGCCGTACTACGCCATCAGGGCGCGGCCCATCTGCCAGGGTAGGGCAATTCTCGCACTCCATTGGATAGTGAGGAGCCGCCTTGTGGAAGCCGGTAGAGGGATTATCTACTGTCGTCTGATCCTAGGGGAGGGTTTGAGATCGCGTGACGCCCGTCCACGAGCGTTACAAACCCTGTATAACACTTCGTGTAAAGGGTCACCGAGGAAGCTTTCCTTTACGACATTACGCCAACAAACCGTAATTATATGGTGTAGAACCCTCTTCTGCCTCGCGGTAATCCCTTCTGGAAATACAAGTTTTCTGCAGTTAGTTGAGAGGATTTAGGCCGTAATGTTGGACTTCGTCGCCTATGGATTAACTAGGATCTCGGCCGTGAACGATATTTGACAATGGGAGTACAAGGGGTGTACAAATGGATTTATCCGCATTTCTCAAAAGGCTTTTCGAATCCACATGTGTAGAGACGGGTGGTTCTTGACGGCTTGACTGACCCCCCTTCACTTCCTCATA"/>
                    <sequence id="seq_t11217" taxon="t112" totalcount="4" value="GCTGTTACTGTTATGCTTTAGTTGGTTTGAACGCCTACCTGTGTCGTTAAAACGTTTCTCATCGATCTGCAAGGACGGGCAGACGTAGCTACACATATGCATAGTACTGCGATGCAGCGTCCAGTCTGGGTATGCGGCTGTTAGTGATGCGTCCCATGTCTGGTCAACGAGTCTTCCCAATGCATTTAGATGGAGTGTGGTTTTACAGGGGGGTGAAGCAGATTAACACATTGGGCTACGTGTTGCTCCATTATGGTAAGTTGGTTAGGACCACATTATGCTCATTCCTGAATTCCGCTTATGGGTTTTGATACGAAGCACAAGCGAGCGCAACATCTGGGGCGTTCGCGCCCGTAGTCGGGGACTCTGGATCAAGATCCAGACTATCTTGAGAATATCTTGCCACTACATTAGGAATCTTCGACGAATCTGTAGCGGAGGCCGGGGCCGCGCCTGGTCCTGGAGCAGTATGTGTGATACGGTGAAGGGACACCAGTATCATGCGCTAGCGAAACGTAGCTTTGATGATAAAAAGGTGTGTTTGCTACTACAACCTTCGTCTCAGGTGGTCCATTTCGAAGGATGTCGGCTGCCACTTCACTACCCAAACGCAAATTCGTGTTTGTCAAGCGTGTAAAGTCGTGCGCGCCCACGGTGTCCCGCGGAGCTCACTGCGGTCCGGTAGTTGCGACCTAGCCCAAATCAAGATAGTCACCCTGGCTGCCTCGTGCAATCTCGCACTCTCAGCTACTGGAATAGTAGTATAGTGATATCGGACCTCCATCGTAGCGCAAGATTCTCATCGTTGTCAGTAAGCAGTTCTGCCCATAGCTGTCGTTGTGATTAAGTAGGCAGTGGCTACAAGTTCTCTCTTATTGTATTCATAGCCAGGCGGTGGATAAGAACTCGCATACCCGAGAAGCATCACCACAACTAAAGGCGCTTGCTACCGCATCCCGCCAAGGGCGTACCTGGTAGCCTCAGGAGATTGGCAGAGTTG"/>
                    <sequence id="seq_t11316" taxon="t113" totalcount="4" value="GAGGCCTGTGTGTCTCATGGGACCTAACCTAGGTGTGGAGCATGTGGTCCCCCGTGTTTCGCAGCCGCGTACAGAGGCCGTGAACGGATTTACGACGTTGTCTGACACCTACCACGCCCTATGAGGTACTGAGTTATACCCATCCACCCGTTGGCTCAGGTACGGTCACTATTACGCCGACTCTAAATCACGGGGGCATCTTACATTCTGTGCCTTCCATGTTTAATGCCGAATGCTGAACCTATAGAGCATTCCTCGGCGTAGTGTTTCGCTAATCCTTGTCGTGTTTAGATATCCGGCCTACATGGCTGATTAATACTTCTCGTCGTGGTGGCGGCCGTCCCGTCACGCGCTAGGACCGCTGTGTGTGCACTTAAAGTGCAAGCGTTATACTCTGAGTCCAACTGGCCTGTTTAGAATGCTTACTTGTGCGCTCGAGTACCCGACGATTGAAAGCTTCTATTCAACTACTAGACCCCTGAAGGAGAATAACGCCGAGCTCGACATACTAGATTCCGTGCGCCCTCTAAAACATCTGATCGATGCCAGAGAGCGCCGATATGCGTAAGGCTCGCTAGACTTTGCGGCGGATTAAGTAGCGTGCGGAGGACTGCCGTTCGTTCAGATAACCTGTTACCTGTGAGCCACGTTGTGCGGGTAGTTCCAGGCCTGATCCAAGCGTTGCAACAAAATTAGGCAGACCGCGGTAGTCAATTTGCAACTATAGTCTAGGTAGACATCACCCTTGAACTCGTGGTTCAACAAAGTCCACAGCCCACCTGATCGGATAGTATATAACCGGTGGCGTTCCTGACTCGCAACCCTATGGAATACCTCAGTGTCATAATCTTTGGGGGTCGATATTATCGCACTGCTCGTTTGTGTTGCCTTTGGCTCATACGATTCTTCTACCGCATCACACTCCAGCCTCATCCGGTCGTAGAATCTCCGAGGGTTTGAACGCGCGTTTCAGCGAAGCTTCCGTTCACAGGACTTACTT"/>
                    <sequence id="seq_t11416" taxon="t114" totalcount="4" value="CGTAGACACGATAAAAATGGGACCCGCACCTGGGTTGGCGCGGCGTAATTCTGCCGCACCGGTATGGGTAGGTGGGGATACACCCAGCTTGCTGTAGCAGGTCTCTATTAGCCCCGCAATATATGTCATAGACGTAAGTTAGCGGTGTTTTGACTAAGATAGGGTGCGAGTCAGATGCGACAACCATTGATGTACTATTTGAAAACGGACTAAGGTCAATTAACACGGCGGCATATTCAGTATATGGATGCCACCATTCAGTCGAAGTCCCTTATCTGAACTCGCTAAGATTGTTGAAACCTCCCTGAGCAAAAGGGAACCGCCCATGTAAATTGTGCTCTGGGGAACGAACCCCCGACTCCGGTGTCTTTACTTTGGGAGCGTCAAGACTGTATGCCCGCCTACCGGCAGATGCTAATATAAGCAATATGAGACAGTGCGTACGTCAAAATAGAAGCCCGTCCAATAGCCCTGGGTATAGTCTAACTAGTAATCCATATTAAAAACTTCCAGGCCCCCGCAACATCTAAAGCCATTCGTCCCTTACGGGGTCGCTTCCTCTTCCTGTAGGAGTCTAAGGGCAGGAGGAATAGCCATTCAGTCATTAGCCGGGTAAGTCGTAAGATGGGCCGCAAAGATGATTAGCGCTTCAAGAGTATAGATGAATACCCCGTAGCTGTCTTTAAACTCGTTAATCGAAGCAATCCTGGCGTTTTGAACCCAATGGTACCCTACATACTTTGACGCGTACCCGTTAGTGATCATTGGTATTTCCTATGCGCAAAACCGATTAATAGCAAGTAGGAACCTCGCCTGTTACATTCGACTGTGTATAACCTTGTCCTTGATATATTTTATCATTGTGTAGAACGATGCACCCGTTTGTACACTCTGGACCTCAGTTGTAGACTGCCCAATTCACACACGCAGCTTTAACGCAGCCAGACAAATCGGTACGGGTCCAGCTCCGTAGAGCCCAGGCGGGGCAAAGCGTATTGGT"/>
                    <sequence id="seq_t11515" taxon="t115" totalcount="4" value="TTACTGCCGACCCGGTTTTCGTGCCAATACAGAGGTCGACTCTGAGAGTCACTGTTATTGGCCAATATCTCACTGTGCTCTCAACGTCACATATCCCATGCTACGCCGCTCTATGACCTTCATGACGCCTTAGTAAGGCAATGCTGTTGCGCACAGCGGCAAGCTAAGTACAACAGCTTTGACGGGTTAAGCCGTTTTGAGAGTTTGCCGCCAGGACACCTTTCGACAGGCCGACCCCAGCGAATTTCTGGAGATATGACAGAGAGACTGGAAACCAGCACATTAAGCGTGAATGCACGACCAAATTTTTGACGGACAGTGGGGGGACCTAAGCGTCCCGTCATCGAAACCAGCTTTAACTGGTTTCGCAATTATTCTTCATGTAGTCTTGTGTACTGGTTTTTAGGTTGGCTGTATGACTCGATAAAACTCAGATGTCGTCATGTAGTGTTCCCCAGAGTCTATCCCCAACCACATGCCAAAATATATTCGACCCGAGAAGTGCACAGAATTCAGCTCGATTTACGCGTAGAAAAGAGCGCGCAGCGGTAGCATGCTCCGTCTTGCAAACTATCCGATGGCCAAAGTGAGGCAAGCACCTTAATAGCACATCTTTTATCGCGAAGAGCATACAGAAATAGAGGTACCATAGGAAATAACTAGATAAAGTGGCATGCCTAAAGGAGTAAATGGATTCTGTTAGGGAACCCACGAGACGGTTAGACTCCAAGCAGGAGCTCATTTACCTGGTGACAGGGCATCTAATCGGAGTACGGCTCCTGACTCAAACGGTCTACGGCACGCAAAGAAGGTTATAGGTAAAGCAGTAAACTGAAGCAGGGTGTGCGCGCTCGTCTGCATGAACACACGTAGTTAGATATCTGGTTATGGTTGTCACAGTATTGAGCAGATGTAGAGACACGTGTAGCCCAACCTGCATAACGAAACCGTTTAGCGATCCCATACTGACGAGGTCCCACCAGATATGCTTACCTCCGTG"/>
                    <sequence id="seq_t11615" taxon="t116" totalcount="4" value="TTGGGCCCACTGTTTATCATGTGGCTCGTTATACCTTCACTTTCCCTTTGTAACTGGCAGGTGCCTGGTCTAATATCTAGCCCGGTTGTTATCGTCCACTAACAATCGACGGAGTCCCTAAATTTTCCGAAGCCTAATCGTCCGACTAAAGGATATGCAATTGTCCCTTGGCACTAATCCAGGGTACTCTTCGACGCACTGACAAGTATGACCGTGTTAAGCTGGTGTACTTTTCCATCCACCGGGAGGAAAGTCGACCTCGTAATCAACAAACAAAGTCAGGCTCCCACCTTATACAAACCCCACTATGATACAGCGCTCACGAGGCCGCTTTATGGAGCTGATCACCGGAACGTCTAGACCGCTGGAGGTGCACGGGTAGTGAAGTAATGCTATACTAGATTATGTGGCCTGAGTCAACTCGTCTACCGCACAGGTAACGGTGTTCGATGAATAGGAGCCCCAGCGCGTGATGGGACCTCGATTGGCGTGATGGGACGGCAGATGCATCGAAGTGAACGCGCATATTCAAAAACTGACCATGCCGCCGGGAAGCATGATCCGCCGGCAGCGCTGTGCCGGGCCTAAGCTGTCGTGCATATTTGTCAAATAACGGGTGTGTCCCCTTCGTATGACGAGGCTTTGCTTGCGGCGCGTCTCCGATCAGCGGAGGTATTTTTAAGCACGGTCGCGCTCGAGTACATACAACCACGGGGCCGCAAAGTATATTACTACGGAAGGCCGCAGCGAGCAATTGAAGGTGGGCCGACCTTCTGCAGAGTTACGGGTGAACCGAGAGTTCTGGAACCGGACTCCTGAAGCCAACTTAAGCAGCGCTGGTGGGGACATTAGATCGCCCAAGGTAGCTGCGCGAGGAACTAGAAAAGCCGAATACGAAGATGATGTAAATAGACTTACTCTTGGTACCTAAGGTCCAAGCGTGCTTCTGATGAGATGGAGTTTATGTATACAACGACTTTGCCTACAAATGTTGTTTTCT"/>
                    <sequence id="seq_t11715" taxon="t117" totalcount="4" value="AATACATCCTGCTCTCCCGGTACTAAGTCGTGTGTCGGAGCATGTTGGCCCAATATTCTCGGTACGGCGTACCAAGGACGTGAGCACTTACGCCGATAAGTAAAGTACCCATGTCGCTATTTATGGCCTGGCGACCAACCCAGTAGCCGGATCCCACGCTCCAATATACATTACAGCTCTCACGACCTGGTGGTGACTTACCTAATTAGTTTACATTAGGTATTACTCTACCCTGGAGCAGTTTCAAAACCCGGTTTCGTGGTCCACTACGGAGCTTCATCTACCTGAGTATTCGAGAGTTTACTTTAATTCGAGACAGGCAGTCCAGACGCCTGGTACTCCTCGTATTCATCTTGTAACACATTGTAGGCCATCTGGGGGGTGTATAGGACGTACTACCTAAAAGGCCAAGGCACTACTAACGGGGTGTGTCGTCAGCCGTCCGACTTGAGTGGGAATTGCGACTGGCACTAGACTTCCGATCACTATAGGGTCATTGCTACCCACATACAAGCCATTGACGCTTCCTAAAAGACTGGTCGGTTCTATCCTAGGTCTCTGTTAGAAATGCTGTCGAGTGTTGGCCGGTTGACATCCTTCCTCAAAAAAAAGCTAGATATTTCCTAGGAACGAGAACCATGATTTTACGCTGCAAGCGTAAAGTAAGTGTACATCTGTGAGACTTAGCAGATAAATTATCACCCGTTGATTCTATCGGGGACAAACATCTCGGTCGAGACAAGCAACTATATGAGGTGATACCAATACTCGTCGCTTCCCCAGACGGGGATTAACAACACGTTTACCGGCTTTACAAGCTATTCATATGTCTTTTCAAATGGTGGAGTAATTGGTTGCCGTTATCATCCGCTCGAGAGCCATATCTGTATGGCCCTCGTTAATTACGTGGCGGCTCTCAGTTCTCAGTCACAGTAGACAAACAAACCGCGAATGTTTAGTCCTAGCGATACACCGAGGCCACCTTTCTTAGCCCAAGTTG"/>
                    <sequence id="seq_t11815" taxon="t118" totalcount="4" value="ACTAACGTTGTGAGAAAATGGAACGAGGCAATCGTGGGGGAAAGGCGGCTCAGAAGCATCGGAACGGAGGTGCGTCGGCGAGAGGTGTTACCGAGAGCATAATTGAAGATCCCGCGCCACAGCTTACCATGCCGTCTGCTCCTTAGTATGCCACGCCGCCCTAATGGATATTCTGCGACGTATGAGAAAAGGTTAGAAAGCCGAATTGGTCACTCCCAAGTGGTACAGCAGAAGGTTCCAGGTACTCTTCCATTGATGCCGATCTAATCCGCTAGATCTCGAGCTTTGTAGATCGAAGGCCACGGTGAAGTCGCTAGACGCCGCCTCAGAGTAGATCGGACCACGTTTCAAGCTGGCATCAGCGTGTCGGTTATTCATTGGCTATATTGAGCGATAGTGGTCGAAAGCCCGCATTCTAAAGGCCGCCTGATATCTAGACTATGCGCCTGCATTGGAACTTGTGGCTCGCACTAAACCGCAGAGTAAGAGTCGGTTATCCCTTCAGACCGACGTGGGCTAGGCTACTCTTCAATTAGTGGTTTCCGCCGGGGCGCGCTCTTATCGGCAAGTGAGTGCTGCAAGTGTGAGTCGTGAAAGTAGAACACTAGGATGGTGCCTTTTTTAGCCAGCGAACCTTCATGATCAGCCCCAGTGGGGTAAATGTAAACCTGAATCTTGGACTCTTAAGAGATTCAATTTTCCCGGATTGGCAGGTTCGAAGCAAGCGAGTCCGGATATACTAGCTAGGAAAAGCTGCCGCCGAAAACTGCTTGGCGTGCCCGCATAAAGAGAAACATCACAGTGGCTGTAGTGCTTAGGTATGAATCTATGTGAATGAATAGTCCAACCGTCGGTTGCCGCTCCCATCCATGCGATCGTTTTTAGAATATTGGAGTCGCTTCAACCATTGAGCCTTCCAAGACCAGCGCTGTTGTGAGAGACGAGACGCTGATATTCATTCCCAGCGCCGTAGCGAGGCCAACCTTCCGACACCAATTCT"/>
                    <sequence id="seq_t11915" taxon="t119" totalcount="4" value="CGTGATTTGGACGTTCCGCGGCCACCGTCCAGCAACGAAACGTACTGAGTTTTAAGTTGAGCTACGGCTTCATTCGGTTGTGTGAGCGCTTCTCTGGCAGTTGAACGCATATAACCTTCGCTCGCTTGTCCGGTTTACGTGTCTTCTTTAGGCCTTAGAGCTTGGGACCGGTCGACATCATACATGTAGGCACCGTTTTAGGCAACGTCTTATCGGAGGCGGGTACTCAGGAAATGTGCCGAGCTTACGAATGTCGCGGAGGTCACAAGCACTACACGCAGGTGGCAGTTTTTTCCTACTCAACTTCCCTATCAAACGGCCCTACGACCGAAAGTGCCGTCAATGGAGTTTGTGTGGCGAAAGGTGACGCCACATAGCCTAGGGTAAAGGTGACCAGCATCAAGACGGTATAGCTCTGACATCGTTCTGTGTTCGCGAGGATAGAATACGATCGAAGTTCAGCCATCGCCCGTTGGGAGAGAAAATTAATAGAAGGGATGTCCGGGCTCACTTAGGTCGGCTCCAATGAGAGGGGTTGGGAGCGGCTGGGCTGATCTCTAACGACCGAATGTATTGACGGTGCCTGCGTAGCTATCCTATGCGCTAACACAACTCCACAAAAATCGTACGTATGGCGACTCGTATCACCTAGGAGGCGCGATGAATACCGCGTCCGATTCGTCTGAACCGTTGCCGTCACAGACGAATTTATAATCCTGCAACTGCGTTAAGTTGCTAGTATGTATAGTCCTGGTGGACGTATAATCGCCGCCCAGTAGTTCTGCATGCCCACTAAGCCCACGCGCCAACCACAAAATAGCAACCTCTATTTGTGACCCATTGCGGTTGTGCGTACTCCTTTAATCATGACGAGGCAGCGCAGTGCGTTACCAGTCGTTCCTATAGCGTAGTCTCACCGCACAGGTGCCTTATGTCAGTGATCAATCGTGGTGGTTCGGAATCCTGGAGGGATATGCTATCGGGGACCCAGGCGATTCTT"/>
                    <sequence id="seq_t12101" taxon="t12" totalcount="4" value="AGAAGGTGAACCTTCTGAGATCTGTATCGGCTTTTGATTTCTCTCTCGACTCCATTATATTGTTAAAGTACAAAAGTCGTCTGTCTGAGGGCTGGAATTACGATTGTACCACGAGTTGGGACTTACCTTTTAGCGATCGCCATGACATTCCCTTGAGGACGAACCAGGGAAGCCACATTTGGAATGAAGCATCGACTCGAGCGTGAGAGAACTCGTAGAGAAGAGTTTGGCGAGAGCCTGCATCCTTAGGGCTCCCCGCCGAAGTTAAGTAGCAGAGCATTATCTACTCTTGTACAACGAACTAAGTAGTCGATGCTAACGATGTAACTAGATCCGATCCTCTTGACGGCAAGGTATGATCGAGTTGTCGATTGAAAAAACCCGGCCTAGACGATTTACTTGGGACGACTACTGCTTGTCCAAGGCACGGGAATTCTCACTGCGGTTTTGTTACACCTGACATTCTAAGCATATCGGCACTAATACGTTGGAATCCCGTCTCCACGTGGGGGGAACCCGGTTCGAGGCAAACGCTACTCGTCAGCCCCCGTTACAGTATAATAACACGAGCAACTACGGTTGGTGACTGTCGCTTGGAGGGCAGACAGAGGGCCTGCGGTATAGTATACACGCGCCATCCGACTTCCATATACAGTGGCCGAACTGTTCCGCACGGCCGTGAGGATTGGCACACTGTTCAGATTCCCCCCAGTGTGGCTTGCCCCCCCGGGGTGAGAGATTTGCACCCAAAAGTCGGTCTAAAAACATTAATCTTCTGACTACCTGCCCTTGCTCAGAGCCTGAAGTATGTCGCGCCCTGTAGTTCGTTAACACTGCCGTATGTCGCAGTACTCACTTGTTGGGCACCGGAACATTACGTTCTTTCTGGCGTGATGCGATAGGCTGAAACATCGCTTATACAGACAACCGGACTGTACAAATTCGCTTTCAGTACACTGAATGGATTCGCCAGGGTGCCAATTAATCCTCGGGTTCAAAT"/>
                    <sequence id="seq_t12015" taxon="t120" totalcount="4" value="TGCTGGACACTCAAGCGATAGTAGGTGTTTAATCAGGTATGTAGAACAGTATACTTACATCATAATATTGTCACTCTCTTCTGAGTGCCCCAGACTCGGTGAGTGCCGGGTCTGTTCTCTCGACGTTCAGCTTATGAGATAGAGGCCATTAATGGCGAGTGAACGTTTACATGGAGCGTTCGCCATATATCAGTCCTAAGGCGCGTAGCAAGGTCGAGGAACTCTCGGCAGGCAACTTAACTTTATGCCCACAGAGCAGGCCGCCTAGATCTGCGGTTGCTGTTCAAGTCCCGCTTGGGCCAATGTTTCCACGCCTCGCGTGCCAAACCCTGGCGTATATACTGTCTGGGACAACATCGGGCAGTCATCGGAATTGTTGTGTGTTTCCCTTACGATATTTTGGTGCCTTTTCCTAGAAAAGTAGGTAGTGCTTGGCGTGAGAGCTTAAGCATCCCATGATTAACCGACAATATGCTCGCATATCAATTACGGAGCCAGAGATAAGATGTTACACCGCGAATCATAGTTCGAGCGTGTTACAGCGACGGAACGGTAACAAGTGAACCACCTTACGAGGCGCCCGGTGACCCTGCTTTCATCGGTACCAGTCGTTCCATCGGGTGGCGAGGTGTACTATATGAGGGTCTGCTCGGTAGTCCAAAGCGGGGATATTCCGCTTTGACGTCAATGCAAGATTACAACATCACTGTGGTGTTGCGTCCTGCTATCCAGGACCTGGAGTGAGGCTTCCTGCCCAGTAGTGTTGGCTAGCCCGTCGGTCGTCGGGAGACTAACGCAATGTTTCGTATGAGTGTTTAGTCCGGGTGCGTGGTCGATGCTCTTCGCGGCACAGCATCTGACACGAGGACACCTCCCAGCACTCTCAATATTCGAACTCTTGCGTAGCTTGCTACTGGCGCACGTTTCCCCAATTCACACTTCACGAGGGACTTGGGTTGCGTACACTAAGCATTCTATTGACAAGAGTAATCGGCTATGA"/>
                    <sequence id="seq_t12119" taxon="t121" totalcount="4" value="GTCATGTTCCGAATGCTACAGATAGTAGACAAGCCCCTGCATTCGGCACGGTATTGGCAAGCGCAATGTCCGGGGCGTCATCCGTTCTGCGTTATTCGTACCGATAGCAAACTATGTGAGGTGTCCGTTAGCGCTCAATAGAGCAGACGTTTCCACACTGCGCCTGTTATGCCGGCGTTAAGTGGCGTCGTTAAAGTGTTACAAGAGCCGATTAAACTAATGGTTGTATGCACTTACGCAATTCAAGAATGAGGCACACCGTCAATCCCCTAAGAGGACCGCGACCCTGTCGTGACACGGTGTCGTGCTCATGGATAAAAACGCCGGAAACCTGCCTCTGTGAATAATGCGAGGGCCTGGCAACGAAGCACACAGATTCGTCGGAGTATCGACGGTAATTCCACTTGGTAGACTTAAACCGCCGACGCCGGCACTGCTTCCGGATCCGCAGTTAGTACCTGACAACGGAAGATACCGCGGTCCGAACTGCAGAAGCAGATGGTTGGGACGACTCTTCCTCTGAATGGTTGATTGATCTCAGGTCAGCTGGCGTCAGTGCAGCACCAACCCTTCGCTACACGGGTCGGTGAGACTCTATACCGCATCATATAGGTTACCACCCAGGCGTGTCATAAATACCGTCTCACACTCTTCGGTTAGGACGCACGTTCAGTAATAAGAGAGTTCCCTAAAAAAGAGTCGGTCTACACATTACTCGTTGCCGCGGGTCATGAGCATCGGACTATAACCAGCGGACCATCTCAATATCAGAAGTTCACGGACCGAGGCCATTGCAGTCGACCCTTTTCAGAGGCGCGTCACCAACCGGGTAACTTGCTACCCCTCAATTCCTCGTCAATCTGACCGTCACTAAAGCCGGGTTTGTACACTTTACAAAGTGGAATTGCCTGGATCTCGAATCCCTGGGACAGAGCTATTCTTCGAAGCAACGGAATTTACACGCATGCGTCCGTCTCAGGGCGCAGCCTCGGTAACTAAA"/>
                    <sequence id="seq_t12217" taxon="t122" totalcount="4" value="TGATAGATATCAGCCGAAGTGCCACTTTATAGGGACAGAGTCCCGTAAGGTGGTTGACTCCCGCAGGCTTTGACTAAAAAAATCAGTCTCGTTTACGGACAGCTCGACCTTACAAAAGAAAGACTAACCGTTACCTCATGACAGTGTGCTTAGGCTCAACAACTCTTTATGAAGGGCGGTAGGGGTACATTGACCCAATTACCTGACCGGTCCGCTGTAGGATCTGGGTTGAGGGAGTACGGAGTCGTGGTGGTACGTAGATCGCCCGCATCCAGATTTCTATAACAGTAAGTTTCAGGCACTCGAACTTCATTACCGTGCAGTCCAGCTCGTTTTGGCTAATTCACATAGGTAACGATTTCCGGCGGATCTGCTGTTCATCCTCAAGCCTTGATAACCATTCGACAACTTGAGTTAGCTGGATTCGGTCACATTGCTACAGCGAGGCAGGGGATAACCTGTCATCCCATGCACATGGACGTCTTATATCTCGGTTCTCAATCCACCGTTCTCAACTTTATTGACCGCAAACCACGCCGATCTTCGTCGAATCCATACAAGTCCGATGGTTTTTTGAACATTCTCAGACGATGGTGTCCCCGGCAGTTGTTTGTACAATGGTTTAGCTGTCACCCTTTCGAGGAAAATGCGGGACGGCCATGCTCCCATCGGTCGGCGTTAACTCGTATGCAACCTTGGCCCGCCTCCCCATTCCACAGGTGAGACGTTACACTGCTCTCGAACCGCTAAAGAAGTCTGGTTAAGAGCTTTTACTTTGATCAACACGCCGCTTACCACTGCGACGCTAGAATATTATCAGTCAATTCGATAATGACATGTGGCTCTGTTTATGCCAAGGACCTGGTGGGTAGTCGTGGACGATTCGGTACGCACAAATTCAAGCAAAGATTGTCGCGGTCATCATAGTAGGGTGCTATTCGCGGCCACGCCGTGAGTGATTATCTTCGCGCCTACCGTGTCTGGTTGGGGCTCGCTCAGA"/>
                    <sequence id="seq_t12315" taxon="t123" totalcount="4" value="TGCAACGGGCAAGGGGTAGGCGTAGTGAAGTTGTGAGAAACGTGACGATCACCTTGTTTCAAGAACTTTCATTATGGATAGCCAACATTCGTTCGACTAATGCCCGGCATGCAGAGGGGGAAAGACAATACGATACAACAGGCTGCAACGAGCATTCGACAGCCAGAATCGCAGGAAGTCTCGCGTTCATGGCCCGATCTCAGAGACAAAACCACTATGATTGCTACCGACCCACTACTTGTTCTTAGGGGGGGCGGAGTGCGGTCCCCGCTTCTACACATCACGTGAAGAGCGAAACTGTGACCTACTTCTGTCCCCCCCTACGTGGCACCATTACGTATCACCACATAAGCTGCAAAGGACTTTCGAATATGATTGCGTCCAGGAACACCAAAGAAACTACAAAGGGTCATGTTGTATGGGTTAGACGCCCTCTTCTTCGTACAAGGCGGTAGTCTTTCTAGTCGGAAATAGATCCGGTGGAAATTACCTAACCCCCCTTTGCGGACGCCAAAGTAAATATGGGGTCCGGCAAGACATCCTGCTTACAATAAGTGTGAGCCGGAAATAAATCCGTCGTAGGGGTATATAATGAAGGCCCGGCGAGACGGGAGACCAACGCGGGGGTGACATTCGAGAAAGATCAACGGGGCCAGCCCATCGAGCGTCAAAGTACATGGGACGTCTGTATCTGTCCCGGAAGATTTTGCGTGAACCTAGAAAGTGTTCAATCCCCGGATTTGTTTATAAATATTGTGTGCTCAAACGTATTGGTATGTTTCACTTCCAAGATAAAAACGAGTTAAGTATTCAACGCCATCACCTGGTAGACGGGTACATCGAACAACCTAGGATTCTTGACTCGCATGCCCTACCAAACGACCGAGCACACGGATGTCTCGTTCCGCTAAGTACATGTTGCATGATAACAGGGAGCGCGGCTCCGTTTGTAACACTTAGCGACGGTGCTTACAGACTAAGAGGCCGTAAGCCCCTAACT"/>
                    <sequence id="seq_t12415" taxon="t124" totalcount="4" value="TACAACGGGTAAGGGGTAGGCGCAGTGAAATTTTGGGAAACGCGACGATCATCTTGTATCAAGAACTCTCATTACGGTTATCTAACCTTTGTTCGCCTAATGCTCGGCATGAACAGCGGAAAAGAGAATACTATTCAACGGGCTGTAACGGGCACTCGAGAGCCAGAATCACAGGAAGTATCGCTTCCATGGCCCGATCTGCGAGACAACAACACTATGATTCCTACCGACCGGCTACTTGTTCTTAGGGGGGATGTAGTGCGGGCCCGATTTCCCCACTTCCCTTGAAGAGCGATAGTGTGACCTACTCCCTTCCCCGCCTACGTAGGACCATTAAGTATCATCACATTAGCTGCAAAGGCCTTTCGATAATGACTGAGTCCAGGAACACCAAAGAAACTACAAAGGCTCACGTTGTCTGGGTTAAGCGCCGTCGTCTTCGTACAAGGCGGTAGACTTTCTTGTTGGAAATAGATCGGGTGAAAAGTACCTAACCCCCCATCGCGGACGCCAAAGTACATATAGTGTCTCGCAAGTCTTCTTGCTTACAATAAGTGTCAGTCGGAAATAGATGCGTCATAGGTGTATATAATGAAATCCCGACGACCCGGAAGACCAACGCTGGGGTGAGACTCGATAAAGACCAACGGGGCCAGCCCATCGAGCGTCACAGTCGATGGGTCGTCTGTATCTGTCCCGGAAGAATTTGACTGAACCTAGCAGGTGATCAATCTCCGGTTTTCTGTAGAAATATTGTGGGTTCAAACGTATTGGTATGTGACACATCCAAGATGCAAACGAGTTAAGTATTCAACGCCATCACCTTGTAGACGGGTACATCAATCACCTTAGGGATCTTGACTCGCAAGCCCCCCTAAACGACCGATCACACGGATGTCTCTTACCGCCAAGGACATGTTGCAAGATCACTGGGAGCGCGGCTCCGTTTGTAACACTTAGCGACGTTGCCAACAGACTAAGAGCCCCTATTCCCCTAACT"/>
                    <sequence id="seq_t12515" taxon="t125" totalcount="4" value="CATCGGAGGCGCTTTAACCGTAGCATCCTTCCTCACCGGACCAACGCTCTCTATTATTGGACCGGTTATTCGGTAATTGGTAATTTCATAGCCTTGAGTCCAACGACTCACCTGAATAGTTGTTTCCTATTCGTTCGAAGATTCCGTAATTCAAGCGTTCCAACGCATCGCCTGAGAGTGGAGACACCGCCGGAATGGAGGACCTTATTGCGCCTGAGACCTACCCGAATATCATTCGTACTGTCCATAAGGGTTCCCATCGGGGGCAGGAGATACACGGTTTTGACGTCAGTAGCTAGCCTGCCTCGTCGTCGTCTGACCTCTGCCCGCCTTTTTGGGAAAGGGCAGCCCCGTTAAATGCCAGGCATCTTTTAAGGGAACACTCCATTATCATAGAGACCTTATAAGATCATATCACGACGCTTCGATTCAGGGACGGCATAGGGTCAGGGGCGAGTGTTAAGTAGCACAGGCAACCGTGTCTTTCAGTATCTTCCCCGTACCAGAGATCCTTTCACTCCCTGAACTGATGGTTGGAACCGAGTGCGGGAGAAGCTCATGCCTGGGTCGAATTCCCTCTCATGTTCGGAGATAGTATTAGCAATGGAAAGGGCCACCATGTCGAGTAGGGCACCCTATTCGTGTTTGAAAGTACCTATAACTGGAAGTCGGAGGGTCCGGCTGTGCAGCGCCAATTCCACTCCCACGGGAGGGTTTGGAGTAGTCTCCAGCCTCAACCTCATTCCCAGACCGCACTAACGGCTCATCTCTCACTTTGAAAAGGGCTCCACGGCAATGCTATAGGTTTTTGTTCTGCATTGGTCGTATGACTAAGGTCGCGAGGGCGACGCCAGATTGGGATGCCGCGCAGTGGTACAACGTCCCCTCACTTCTCTTCCGACAGGACTTCAAGGCAGGGATCTCTGTCCTTAAGTCGTTGCAAAATCCGCGACCAGACATCACTTGTAGGCGACTCAGATAGCCGATTATGTGCAAAAAA"/>
                    <sequence id="seq_t12615" taxon="t126" totalcount="4" value="TCAACGTTGCGCGGTAATGATAAGAGCCTCTGGCGTGTTATGTCATGATGTAAGTAGATTTCATGTGTTATCCCCGGATCCCACGCCGGCCGGTCGATCTAGCATGCCAAAGAGCTTGTTGACTGTTTCCGACATGCGGGACCGCCTTCTTCGATTTAGATTTCATGAGCATTGTTATTAACAGATCTTTATGCCGGAAGCCACGATTCATATTCCACGGATAGTCTGTCGATATTTAGAGCCATTCTGTGCAGGGCATAGCGGCAAATTTCTTCCCTCGAAAAAAGAACGTCGTTGGAAGCTAAGCGGCACGATATGCGTGTAAGACATGCTTGTGTTTATGAGTTAAGACCACTAAGAATATTCGTATGATCGGAGGGGAGAAAGTATTAGTTACTGGTGATATCTCTAAACCGGGAACCTGGTGTTGCTTCGTACAAAAACCATGACTCGCGAACAATAGCTTGGGATAGTGTTCCCTATTCGTGGGTGCGAGTGGGTAAAGGTGTTTCACAAGGCTACCAACTTTGAGTAAGTCGCGGAGCTCAAGTTAAGTCAAAGTTCCGGCCAGTCAGAAGTTCGGTAGTTCCTATGTCCTGCCCGGCGGGACCAGATTAAACCAGAGGAGGTCGTCTATTATGGGTGCGCTGGGGCAACTCTGCGCTGGCCGGCTACCGCTCGTCCCGAACGACCGTATGTTTTACTGATATTTGATTCCCTCTTGATCGGGCTGAGCAGGAGTAAGATCTACAGCCTCAGTGGCATCGCTAGCCTGTGGTACCTGCTTGGGGCAGTAAAGTGGGGCCTGACAGTAGTAATTGCCCGTCCTGCTTACAGTTGGATCGCGGTAGGACCTGGAGTGCGGGACTTCTTCTAAACTCCATCGTGATACCTGCCGTTCCCAGTGCACATGTTCTACGAGGTTCCCTCTGGTTAATTGTCTCGCTTTAGACGGGTTACGGGTACGTGCAATAATTCTCTCCGGCTCTATAGAGTGAGA"/>
                    <sequence id="seq_t12715" taxon="t127" totalcount="4" value="TCAATATTGTGTAGGGGTGCAAACGAACTCTAGCAAGTTATGAGATGACGTGTGTTCATTTCTTGTAGTTTGTGGTCATGAAATGCTCGACGGGCGATGTGGCCTGGGAAAGATCTTCCGGTATTGTAGGCATATGGGGTACCGACATCTCCGTAGTAGATTACAGGGACAGTTTGTGTAAGCCATCGAAGTACCAGACGAATTAATGCAGGGTCCTACAAGAGGACGACGGGATTTAACAACTAGCTTTACGCGGTATTGCGCCATAGGTCGGTGTTTCATCGGCGAACGAAGTTAGCTCCACAGTTATACAGAATATTTTTTGGTACCCCTGCTGTTCATGGGTGAGGACCACTAAGCCGAGGGGGGTGACAGTAACGCCTCACTTCCTAGTTACTGGTGCTAAACTTATCCACGACACATAGAATTGCTTTATTTGGAACCCTTATTCTACCATTATTGACCGAGTAGGGGCATGGATATTAAGCATTATGTGTTTACAAGGGTGTTTATCATCAGTTACACTGAGGGTTCAGGCACAGTGCTCCAGTTTAAACAAACGTACGGCTAGTCAGAAGTCCGAAAGGCCCTGATTCGTCACATACTGGATCGTACTGTATCGGAAGAGATATTATTTATAGGGAGCGCTTGGGCAAATCTCCGCGATAAGTCTCACGCTAGTCTGTTACGACAGCTTGCTTTATTGATCGCCAATACCCCCCTGACGTGGTTGAGGCGGAAGAAGATACAGGGCCCCAAGCCCATAGCCGGGCTGACCAACCTGAATAGCGCGGTACGCCATAGCCTGTCATTAGTCATTTTCCATCATGCGACCATCCACGGGCCGGAAGGGCATCTCGCGAGAGTCTAGATATGCATGAAGTCGATGTTTCTGAGGTTCGCTATGTACGATTTGTATGCATTTCCCCCTGCTAAATCCTCTTTCTAGTCCAGGGTGCCCCATACTTGCCTTTGGACGCACCGGGTTGTTAAAATCAGA"/>
                    <sequence id="seq_t12815" taxon="t128" totalcount="4" value="ATCCAGTGGCGGCTTCAGCCCTTACAAGCTTATGTAGCACCGGAATGGCAGGAACGCGCGCGTTCAATTCGGTTGCTAAGTTCGTACTTAACGGTGTAATCCTCTCCCGTTATGTACACGTGACGTTATTGGGGTAAGTGTCCTTTCTCGCCATCACAAACAAACAGGAAACTAATACTCCCAACGATATTTTCTCGCGGGTTCAGTTTCCCCTGAACGCCCTTCAAAGGTCACTCACAAGCAAGCCCATTACGCTTCAGGACATAAACTCGTTGGAGATGTTTCGCTCTAGCTTTCCAGACGCTTCGTTCGTCGGTCGGCCTCCCCAGGTAACATCTCATTAGTTTGTAGGGACGCCCCTGCTCGCAACCAGTTCATGCGGTACAGGTATACGGCTCATCGATACCTTGGGTTACGACCCTAAGACTTGCGTCCCTGAAGGTCTAGTACTTATAACTACTGAGCTATCGACCAGTACTAGGTCGGGGTCACGCTCGCATACAATGTCCGTGCGACTCCCGCCCCCTACCGAAATTGTCCACACGTCCGAAATTGCCCCCATTCCGAGTGTCAAATTCGACGACCTCAACTTCGAGAGTCGTGATCCCCGAATATTGCATTTCTCTCAAAGGTGAATAGGGATCCGCCTGGGGGGTACGAAAAGGCGTTTCGCATCGGGGCTCCTTTGGCCGACTACTTGGAAACTGTCTGGATGCGCAGAGGCTGCACGCATTTATTTCCAAGAGATTAGGAACGAGTAACCATGAACACAACCGCCCCCCGCTGCAGGCTTCTTAAGGTGTATGGAAGAACGTAGGTAGCTCTGGGGCGGATTATTGCAGAGGCTGGCCTGGACGAGGCGGACTTAACTGGAGACTCTACCCTGGAAGGATTCAGGGTGACTTACACGACTTTTGCAGCCTAAGGGGGTCCATCGCCGACAGATAATCATCTGACTCGTTTAAGACGCGGTGAGAGCGCAGACTACTGATCACACGTT"/>
                    <sequence id="seq_t12915" taxon="t129" totalcount="4" value="TTGGGGGTACGCTGCGCGTTCGCTCGTCCCCAGCACTTCTGGGCGGCACCTCACTGTTTCTCCGAGGGAACAGACATTGAAGTGTACCGACGTTAGACGATGACCATACAATACACGCTTGTTGTACCCTTCGCGCGTCTAACTGAGCTCATCCGCCACTTACGTTACTTTTCACCTTTCTCCTACCATGGCAAAGGGCTGCTAAATAAGATTTACTAGCCTACTTTTAGTAACATCAGCTTCCGAGATCCGACTTATGATGCCAAGTCAGGCCGTGGGTCAGATAGGATCTGCGGTATTACGAGTGCTTGACGCCCCGGCTGTGTGATATTATTCAGTAACTAGCCTCCCTATTGTTAACAGGGGTTATGCTGGGCGATCTCACGAGTCTAGTAACATAGAATCCACCCTAATAAAAGATTCGCCTTAGCTGGCAGAGAATTGGAGATCGCCCTACCGGGACTTTTGACCAAAAGCGCCATGGCCAAGGCTGATCCAGCATGAGGCTGACCAAGGCTACACCCTATTGACGATTAACGGCGTGACGGAGACTCTCCAGGGTGTTAAGAATCGAGCTTAGGTAACTCCTCGCCAATGAAGGGATAGAATAGTGATGCACGAGGGAGGTGGTGGCCGGTCCCACTGGCTCCAGTAGGCGCCGTATCCTTCCGATTTGGCAGGAGAGACGGACCGGTCAGTTCGTCGTGTATTAGATGCAAATTAACACGCTTCAATAATTATGGTTAAGTCATCGGGCATTACGTCTGCGTAAAAGCGTAGGGAGTAGGCTGAGTATACTCGTTAAAGCCGATGGTAAGGGCATAGTACTGCGGTCTTAGAGTACACTAAGGAGCCGGTTAGAATCTTAAATTCCTTAATATGGCAACAACTCCATTCCTGATAAAAGGATTGCGCTATTCCAAGTAGTACAGCCGCTTACCTGTCGCAATTTTGTATATAATAGTCCTGGTTCGCTGTTGACCTGGAGTGTACCACTGAT"/>
                    <sequence id="seq_t1390" taxon="t13" totalcount="4" value="AGTTGAACTTTAATTAATGTTAGCACCATATTGATTGGCGCGTAGGCTTCATACTGATTAGAGACGGGAAGGTCTAGAGACGCTCTGGTGGCTGCAGCGCTTTTTGATCGCTCTCTCTCTTCCTGACTTCGAAAACGGTTTCTATCCATTTAACTCACAAGCGCTGCGTGTCCCATCAGAGAGTAGTTGTAGAACCATTTGCAATAGGGGCCAGGGGTATGTTTACATACGCGGATGCACGCCGTTGATATCAGCATTGCGGCTAAGTGATTTACTCCGACTAGTAGAGATTCTTCAGATCCAGTCATCCTCAATTACTATGGCCACAGGAATGGTTCGATCCCGTACGGTTCTACTACGACTTAGCTTTCGAGATAGGCTTATTTCTAGGGTCTTGTCGGACGTGCGTAGAGCCTAGCTGCAGGATTATGATACAAATGCCACCACTATTTTCACGTACAACCAACAACACAGGGTAAAGGTTTTTTTTTTCTCTCTGCCTAAAATATCCAGGAGAGTCCGACATCTCATGCCTTTCGTTCCATTTGGCTTTGCGGCTAAATGCGCTATACGCCCAGTGGAATAATAATAACCAAGTCCGCGATAAGCCTTGTCAAGGGTATGCGGCGTTAAGACTACTTTCTCTCCAACAGGGGGTTAATGTAATCCTCTGTCTGCCCCATTATTTTCTTTGCGCGAACATGTCTGAGGATAATGGACGAGCTTCTAGGCTGCCTTTCTTTCCGGGACATAGTAAGTGACCAACAGGTCTCGGGTTTGTTTGGATGGGTTATTCAATGATTTCAACCCACTCCGGGCTATTCTCAGTTCTCTAACTCTGGGCAAGCCGTCCGTTCTAGTATTGTGCTATGGTTAGGCGTTATCTCATATTGTAAATTCGCACCTAAGAGCCCTAATTCACACGTGCCGGACCCCAGACGCCGAACTCAGCGTTAACGTAACCGAAAGGTTTAAAGGACGCGTCTCACAACGTGCTACT"/>
                    <sequence id="seq_t13015" taxon="t130" totalcount="4" value="TAACTAGGACCACGCACTGCGGATCCCTCTCAAAGTGTTCAGACCGGCGACCGTATCTAGATAAATTGTGTCAGCGTAATCGGTATTACAACTCCGTGTGTTTTGGACGGTCGGGGAGGATAACACTAGAAAATCTAAACACTCCGTGGCTTAACCAAGCGCTTAGGGAGAGCTTGGTACGGTCTTCTGTGTATACGCTTCAACGGGGACTACGTTAGAGCAATCAGGACGTAGATGGACAAGTTAAGTGTAAATATATCACCTTAACCTATGATAGTATTGTTTAACAGAAAGATATGTGCCTCACAATGAGTAGGGGCGTTCCGACCGTTGTTTCGCTGAGAGCTGCAAAGTAACATCGACGTGACACGGATGAGGGTCACCCATTAGGCAACATCACGTCGTTTACAGATTGCGGCCGCCCTTAATAGGATGTGGAAGGTTGTTAACCAATAGATTCGGAAGTGATTCTACGGTGGCATTACGGAGCGACGCGGTGTGCAAACAGCCTCGGGATTGTGTACTCGCAAATAGGGACACACACTTGCGGTCATATAAGAGCGCCTTGTGTATGGATAGCTGTGAAGATGCAAGTCGTCAGGACGTGGCGAACACTTGGTAAGGCTCCTGTATGGGACAACTACATCTGGACCCATACAGACGAGGTAACCAGCATATAATAGTATAACATCAGCCCATAGTAACAGCCCGGCTGACCAATGTTAATGCTAAGCCCACGTATTTCCTCTTGCGCGAGCATATGACAGAGTTTGTAACGGAGCAAATGACACAGAACAGGGAACAAGCGAAATCTAGACTCGCCTCGAAACAAACCGGCGTGACCCGCACGTACGGGTTTGGTACCCCCGCATGGAGCCACTACCACTCTGTGATATCACTCAACTGTCGCCTGATGGCACTATGGCCCGCTTTTCTGAGCCAAAAAGTCCCCGGAACAATCCATTCCTGCTAGTCCAGGTGTGTTAGATCGCAGCTCCAC"/>
                    <sequence id="seq_t13119" taxon="t131" totalcount="4" value="CGTTAAGCCGGCTCCGGTATGACAATCCACGACGCCAGGACTGTACTGACGTACCTGTATAGAGACTTCTTATGGAAGCACATGCCGGGCCGTCCCCGTACTGAGGATACCTTTCCAATGCAGCTGAACGTGAACCGTGTCGCAGATCCCCTGAAATGTGTTTTTATATTTCAAATAGCATGATGATGCACTCACTGGTTTTGTTAGCCTCTACGAAGGCCAAGGGTTCGGCCTCAAACGAGGTGATGACCAGCTACGTTGTGAAGACGGGGAGTTCATGGAACCTGTGCTGGGAGGCGCGATTATAAACCCCTATTTACCACTAAAGTGCCAAGTGAATGTAAAGTACTGCGATATCCAGCTGCAGGTAAGAATTTTTGAACTCCAAACTTCTGTTCTTAGAGACGGCGCCGCGGTACTTTTGGCGCAAGATCTTCAGTTCTATGTTCTCTATCTGTACTATTTGAGGCTCAAAGTACATCGACTGCTAGTGGATTCAAAACTTATTTACCCTAGGAGTTGGTGATTTATCTTGCGAAGCGCTTGGGACCAGTATTTATATCAATGACAGTCCTAGGTACCTTAAGACGGATCCACTTATCCGCTGTGTGGGTACCATCCGCGGTAGTCGCTCGCAGACAATACTTGAAGAGTCCCGGGATCAAAGATCCGGACATTGGTCACACTCCTATTTTGAGTTCGAGCCGTAATGAAGGCTATAACATAACGGACCACACAGGAGAAGGAGTTAGGCACGATGTTCTCGATAATAAACGGCGTACCTGTGTCCGGAATCAATGATTGTCCTTATAATTGATACAAAAAAAACACATAGCTAGTGGCCGATATCGTGTTGCGCCCGAAGGTATGCGTTTAAATTTGCTTCCGGCAATGGCCGTAAAAAGTACCTGAACCATTCGAATCGGTTAACCGACGGCGGGACATGAGCATGCCTTTAGTCCGGAGTCTTTCGTTGACTTCCAATCTTTGATTCTGTCCC"/>
                    <sequence id="seq_t13217" taxon="t132" totalcount="4" value="AAAATGTGATCCTGATGCGATAGGCACCGTCTTCTGCTTTCTCTCTGAACAACGGTAGATTATTGCAGTACAAACGTTGTCTTTCGGGGCGCTTGAGTAAAGGGTTAGCATCAAGTTGGGCCTAACCTTTTAGGGTTCGTCTCGACATTCCGTCCGGGACCACTGAGCGAAACCACCCTGTTACTGAAACGACGACAGAAGAGTAAGCGAAGTCGTACAGTAGATGTTCGCTAACACCTGCAAGCTTAGGATTCCGCGCCTAAATTAAGTCGCAGGTCATAAACCACTCAGACAGGACTCACGGAGGTATGGATGGTATAGATGTAACTAGACCCGATCCGCTTGACGGCACGGTATTACACATTTGTAGCTAGTGCTGACCCGGTCTGGCTGGTTGACAATGAGTGTCGACTTATTCCCCGAGGGACGGGCATTTTCATTTTGGTATTGTTACACCTGCCATTATTAACATTACGGCTCAACTACGTTGGTATCCCATAAGCTCGTGGGTGGAACCTGGGTCGACGCTATCGTTCATTGACGTCCCGAGGCAGAGTGTAATAACACGAGCAACTATGGGGGGTAACTGACGCATGAAGGGCACAGCGAAGGATTACGGTATAGTGTATACGAGCCATCCGACTTCAATATACAGTAGCCGATCTGTGCCGGACAGCCGGCAGGATTGCCACACTGATAAGGTTCCTCCGGGGATGATTTTCCACACCGGGTGGCAGGATTTGCGCCGAACCAACCCTGTAAAATCAGCACTGTTCTGACTCCGTGCCCTTGCTCAGAGCCTGACGGATTTCTCCCCCCGTGGTACGGTATCACTGCCGTATGCGGCACGGGTCCCTTGCACCGGTCCTCAAAATTACGATCTGTCGGGCGTAATGCATTCGCGTGAAACATCGCTGAACCAGACAACAGGCCTGTACACACTGATTTTCAATTCACAGCATTGCTGCGGCAGGGTTCCAGTTCATCATGGGGTTTAACG"/>
                    <sequence id="seq_t13315" taxon="t133" totalcount="4" value="CAAGTCTAAGACTAGTGCATACGCGGTAGGCCCAATCTATCACATGAGAGAGGTACTGAACGGACGGGAGTTAGTGGCGGTCCACGACCGGATGGCCAGACATTATGCTGGAGATGAGCAAGATAATACTTTCGTATGTGCATGACGCAAACACGCGAGCGGACATGTATTATTCGCGAGGGAACTTTCAGTTGACCCGAGCGTAGGATCCGTGTTCCTGAAGACCAAGACGTATGGAGACCGTGGTCCGTTTCACCCCCTCGTAGACGACGACCGCTTAATTAAATCAGTTGTTCGTGCCGGAATTATGGAGTGTCCTTTTTCCTTCCAACGTCGACCATAATGGTAAGGGACTGACCTTCTCTTTACAACGGCTGCTCATCGGAAATTCAAGTCTAAGTGGCCTCACAAGCGGTGAATTGTTCCGTGGACGACGTTTCCCGCAGGTTAATCGGGCAACGCAGAATGAGCAACCATCTCTCAGACATGAAAACCTCGGAGGTTCTAAGAAATGCCCGTTCCCGATGAATCGTCCTATGTTGTGGCCTGGGGCGAATGTCGCACGTGCCTGAATCTCGTGACCTATCTGGTGTATCTGGTCCCAGACCAAGGGAATTGAGTTAGCCAAGGGGCATACGACATGCCGGTAACCCGTGGATGATAGTAAGAGCATAGCGCTAGTCGCATTCTGTGAGTTTCTTGGTCGCGTAGTGAGTAGTGCCGACTGTGTGGAAGAGCAGCCTGGGCGCGAGTTGCGCACGTGCAAAAAGGGAGAACAGTACACAGGGATTTGCCACTACACCTGCAGAATTCAAGAGTCCTGTCCTGACAATAAACTGGATTTCCTAATCACCTATGAACAGGCACTCTTAGTGGATCATGGATCGACATGGACTTACAATCGGGTCGGCCTCTCACAGCTGTTCATCGGATGACCACCACTTCTGTATGCATGGCCTAAGCTGTCGTGGAAATGCTATTGATCAAATCTTGTTACAAG"/>
                    <sequence id="seq_t13415" taxon="t134" totalcount="4" value="AGTGTTTTACACCACTAGCGATGACTAGTTGTTCAAACTGAGCTAATCTCTGCCACCGAACCCATTCTAGACACCTTGGATAATGACAACGCCGTACAAGGAAAATGGCTCAGTCCATACCCTATTAACAACTCTAGCCGCCTGCATGAATTTATTTTGCCGACCCCAAAAGCCACACCGAATCAACTCTATTCTAGGCGTATACGGGACACAGCAGGGCGGGGTCCCTCATCGAAGCCAAGCGAGCGAAGAAAGTTCTTCCGTGCGCAATTGGTCGTAGATTATCCCACCTAACTGCACAAGTCGCGTACCTCAGTGCACGGTAGTACCCTCTTAGTAGGTCCTAGCGAATAGGGGGGGCATGGCTACTCTCGTCGGTTGTTTACCGACTATGGGACGAATAGGCAGGTCTGCGGTGGAGTACTACAAAAGGTTAACGCTGTCGTTTCATGACCGGCAGTTACTGATGATGTCGCCGCCCTAATCGCGGGAATTCGTACGATCTTCCGGAACCGACCGTGCTCCTTAACCGGGCCTAGCGCATCTGCACCCCGGCAAGCGGCCAGGTCTATCATACCGACAAACTAAGCCGTAATTAATCGACGGTGTGAACCGCTCGTCCGTTCACTCGTGCTGCAGGGTGGCTTGATCGTGCGCAATCATCGAGGTACTAACTCTTAATTGCATGGCACAATTAAAACTTCTGGTAGAGAGTTCAACCCTTCTTAATGCTACGGTTAAGCTCATTTGTCAGATAAACCGCAGTTGAGGTCGAGCAAAATGGACGTCTAGTGTAAGGCTGGAGCCAAATACTGAACGATGGAGAATAAGCTATCTAGATCGCAATATCGCTAACCGGGGACCATCAGGACATCCCCAAGGGGCAAGTATCATACTGGCCAGATGGAGCAAGTTTCTTGTTCACAATGCGTGAGTACTTAGGAAGCTGGATTAAGCGATGCTTCATAGGCGAGAAAGCCCTCTTCTCCAGCCGGTATCC"/>
                    <sequence id="seq_t13515" taxon="t135" totalcount="4" value="GTCACGTCCCGAAACCTACTGATAGCAGACAAGGCCCGGCATTCGGCACGGTATTGGCTCGCGCTACGTCCGGGCCGAAAATCTATCTGCGTTTTTCGCAACGATAATAAACTAGGTCATTTAACCGTTTGCGTTGAACTGGGCCGACGTTTCGACACTCTGCCTATTGTACCGGCTTTACTTGAGGTTGCTAAAGTGGTACAAGAGACGATTATACTAATGGGTGAATGCGCTTATGCCATTCAAGAATGAGGAACTGCATCACTCTACTAAGGGGACCGAGACCCTCTCGTGACACAGAGTCGTGGTCATGGATAAAAACGCCAGAATCCTGCCTCTTTGGATAATGCGAGGGCCTGCCAACGGAGCACCAAACTTAACCGGGGTATCGTAGTTAATTCCACTTTGTAGACGTCTCCCCCCGATGCTACCGCTGCTTCCGTATCCGCAGTTAGAACCTGACAACGAAACATGCCGCGATCCGCAGAGCAGAAGCAAACGGTTAGGGCGACTCTTTCTCTTAATAGTTGATAGATCCGAGGTGAGCTGGCGTCATTGCAGCAACAAACCTTCGCTACGCGGTTTGGTGATACTCCATCCCGCATGAGATAGGTTATAAGCCAGGCGTGTCCTGAGTACAATCTACCCCTCTGCGGTAAGGACGATCGATCAGTAATAGGAGATTCGCCTTAACAAGCGTCGGTCTATACATTAATCGTTGCTTCAGGACATGATCAGAGGACTATAACCAGTGGTCCACCTCAATATCTGAGGTCCACGTAGCGAGGCCATTGCAGTCGAGGTTTTTCATAATCGCATAACCAACCCGGCAACTTGCTGCCCCTCAATTGCTTGTCACTCTGTCAGTTACTAAACCATGGTTTGTACAATTTTCAAAGCGGAATTGCCATGATCTAGAATCACAGGGACAGAGCTTTACTTCGGATGAACAGGATTTACACGCATGCGCCCCGCTCGAGGCGCAACCTCGGTAACTTAA"/>
                    <sequence id="seq_t13615" taxon="t136" totalcount="4" value="AGATCACATCTCATTCGTCGCTTGCTCTCAGGGGAAAATCGCGGTATTGCTCGTTGTGGGAGCCCCGCTCGTTTCGCCTATGCCCCCTTACCGCGACTACCTTTGAACCCGTCTGGCTCGGTACGACTCAAGGAGGATAAAAAACGCGAGTTGCGTGCACAAGGTGCCTCATCGCGCTAATTCCTATTTGCCCCGGCATGGCGCCTAACCCAGTTCCAATGTCTAGGAGGCAATCGTGAATTCTTGGCCCGTCTTGTGATCCAAGTTCACACATATCCGAACGGCTAAGACCTTTTCGACCAATTGCGCTACAGCAGCTGTTGACACGCGATTCCGTAATTCTGGCTGAGTTCAATTTTCCGCGGGTAGAGACGGCGACTTGGTTCATCCGAAGATGTCTCACGGTCTCGTGGGGGATCACATCCAATGTGCCCGCGAACATCAGCGTCCGTTAGGGTTCAACCTAGGCCCCCCAAGTCTTCACCTGTTTCAAAAGGTCGAACAAACCCAGGTCAGCAGGACTAACGTGAATCATTTCGAAGAGGAAGGGAATGCCTCCTCTCCCTTCCCACCAAGTGTTTCTTACCACCGAATAATTCGGGGTCAAGACTTTCGGAACCCCTCGTTGGTTAACCAAGATATGACGAGAGTAGAATAGTAACTAAGGTTTCCATCCCTGTCTCTGGAATCTATGCAGGCTAGACCAGTTTATTCGAAAAAAACGTGCCCTCAATTTGCGGAATCCTAGGCGACTATTTTGATCAAAGGGCGCCGGGATACGGAAACGCTGACCAACAAATTTCGGCACCAGACAGCGGTCGGTGATACGTGTTAAATCGAGTTCGGTACAACAGTTTATCGCCATTTCGTCTTTACCTCCGTAGACGTAATCTCATCAGAAGTATCTTGCTGGTTAGCTCACATAAGCCGCATTGTAACCATCACGTTGCTCGCCTCGGCATGAGCCATCATGCGAAGTCTATCTCTATAAGGAATACGA"/>
                    <sequence id="seq_t13715" taxon="t137" totalcount="4" value="CGATCTTGACTCTAGTGTTTACGGATATGCACCGATCTGCCCTGAGATACTGAACCCTACACCGTTTTCATAGCTATGGCAAGTGGATATTCTAAACATTCGTGGTTATGGAATGGGAGCACTCGCCCGAATTGATGTGAATACGTGCAAAGCACTAAGCGAGTACGATTCACCCGCGTGCATGGTAGATATCTGACACAGCAGCCGAAAGTCTCATCACCTGCACAGCGCTCGGGGAGGGGTCGCCTACTATCGCAAAGTTATTATCTGCACGTAGTACCCTGCCAAAATGCAGAGGCCTGGCGATGGGTAGTGCCGGAATGGGTTCCCGCGACCGCTTTCGTGGATGGGCAGTACCCCCCCCTTTCAACTGTTGCATAATTTGCATTAATGCGGCAATGAGCCAGTCATACGATCCGCCTCAAAATAGCGGAATGGGGGAACCCGGACCGCGTAATACCCAACCTTCGCTGGTACGAACCAGGGGTCTCCTCCAGCAGGCTCCTAACTTTTCTGCATAACCCAGTTAAGCTGCGTGGGCCGAGCAGAGCTTCGGTGGAATGATTGTCCCAACCACGTTAAGGAGTGGGTCCAAGGCGATTAACACCCCGGTGGTTAATCCTAGGTAGTGAAATAATCACCTTCGCACAATGCGCTCATCTTGATTGGGCACGATTCAACCCTCGTTCCTCGAGCAGGGTTCCGGTTGAAGAATGCCGCTATGAGATGGCAACGGCGCAACCTATCTCATATCCATTCCCCCTAGTTTTGGCGGATAAGCCGTATAGACATGCGAAATCTCAGCATGACAACTGTGGTATTTTGCCGTCCTACTAGACGAGACATTAAGGACCTAGTACGCTGGTCAGCTAATTAAGAGGCTGGGCGCCTCGATGGGAGAGCGCGTACGCCTCTAGCTTAGATTCTTAGGCGCAGAAACCTGCTTCTATCCGTTGATACTCTCGTCCCGAGGCTGCGTGTCACCCTATATTACACGTAA"/>
                    <sequence id="seq_t13815" taxon="t138" totalcount="4" value="ATGAATAGGCCTACAACGGTCCAACTGGCTCCCATTACGACTGAATTGCATTATAGTACGTATAGACCCACGATGCAAGCTTCAATGCTAAGGGAGTCGCGCTCTTCTGCCAGCGGTTGGGCGAATACGATGGCCACGTGTGATTAACGAACGTCACCTCTCACTAAACGACCCGTGTAGCCTCGTATACTTTTTGATGCCAGGTCCTTCGACGCCGCATTACGCTCAGTCCAGGCGGACGTAGGGGCCGACAAACCCAGGACATTATTTAGCTAGGTCCTGATCGCTCCTGATCACGAATCGCGACATTGAACGGCCCCAGCTACGGTCCATCATAATAAGAAGCTCCCGGCATGCCCTTTACCACCCGTTCTCCAATCGTGATATTGAGACTGCTTATGAGGGCGCTTGTTGACCCCCACATAGTCTGGCACGCGCACGATAGTTTTCCGGAACGCCCTCATTGTCCTGTTAGCAGAGGGGCCGCGTGCAGTTAGTATTAATTGTTCCAGCAGCCAGCGATGTGTCTTGTAATATTGTGCAATCCATCAAGTATCGCGTTCCTTTACCTCGCCTATGGCCCCGTCCAACTCGTGTCCGGCTTTCTTACATAGTGATAAATAGACAGTCCGTGCTTATGATGTTTAGTAGTCGCCACCAAAAGAACCATAGGGTGGTGTGTCCCTTACTGTCAGTCATACCGCGGGTCTTGATACCCAGAGCTTATAGTTCGTTATTAGTACGAAGCTAGGCCCGAAATCCAAGATACCAGAGCCTGACTGTCACAACCATTACTGAAGGATAACGCGGGTAACCAGCGAAGTTTTAGCGAGGGCTGGGCGTCGTTCCAGTGCTCGGAAAGCACTCTAATAGCGCAATTAGCCTGTCACGTTCCTGAAGGGCTTAAGGAACACCTATTCTCCTCAGGTCTTCCTCTCTGCGTCATCTTATTTAGACGTGATTGATATTCGCGGGGCCCCCAAGGATGGAGGAGCATATT"/>
                    <sequence id="seq_t13915" taxon="t139" totalcount="4" value="AGACTGCTCTTGTACATTAACCCCGGAGAAACATCGCAAATTGGGAGGCGGCTTCAGACGAATCCAGTAATCAATAGTGATGTTAGCGTTCTGGCACTTCGCCACATTGTGGAGCTTGTGCTAACGTAAGGAGAGGTATTCGCTCTGTTAGTTCCCTTGCGGGCACCCGTTTCTATCCCTATTCGTGTTCAGACATCGACTCTGCGCACATTTATACAACAGGTTACAGGTTTGGATCCAGGTCCGGATGAAGCAACTAACATACTGCGCAGCTTCAAAACACAACAAATAATTTCACCGCTGCGTTCGTTATTGATCAGTTTTTATGTGAGTTCGTTTTGAGTAAGCAGCTCCGTCCTAATCAAGTAAATTTCGGAAGCTTCCCTGCTAGGTGTGAAGAGCGCCCTGACGGATATCCTCGTGTACTTCCCACCTACTATTTTCTTACTCTTCATTTGGTCGGTCTTTTCTTGTCTTCGGTGACTTGAATATTGCGGAAACGCCACTACGTAACGGGTTCGCTTATGTCTAACACTAATGGTAGCAGGGGCCTTTTCTGACCATGCCTCGTTTGGCCGGGATCCAACCTGGCCTAATCTTCCTACGTCTAGAATAGTAGAAACAAAGAAGGGATAGATGGCTCCTCTCTTTATGACCGATGCCGGGGGGATGAGGACCCTCTTCCTGGCTACGGAGGGCGTGCGCGTGGGACGCCTATCTGAAGCAATGCTCCGAGAGGGATACCTGTAAAGATTCGCTAAGCAATACTTTATGGGTGTCGTTTCCGATGTAGATCCTCGCTCTGTCTGGGCCCAAAGGCCCGCCTATGTAATTAGAGATTAGGCAAAGCCACTTCACTCCGTTACGAAGCTGTCTGTACGAACCAAGCCGCATAAGGTTGTATTATAAACATAAAGGCCATCCAGCTCCGTTAGCGGGACGCGTAGGGATCTTAAGGGAAACAATCACACCATGGGCAATGTACCTATCGTCGGCAGTG"/>
                    <sequence id="seq_t14100" taxon="t14" totalcount="4" value="TCACCTTATCACAATCCACGTGGAATGAGATGACATAAACAGACCACTGTCAAGTCGAACAGGGTTCCTAATGCGTTCGGCACAGGAGACTTTACGACATTGAAATTATCGTCGTTCGCTTCCTAGTAATCAGATATCGTACGTTACTAAGGCTGAAGCGTCTATATATAGAGGCACAGGACGCCGGGCCGTCCATCAAGAGCACTTTCTGATCCAACGTCAGTCGGAGTCAGTCTAGCGGGTTACTACGCGCATCTGAAACAGTAGATCGTCCATCTTCAGCTTCATGATAGACCGGGGGGGTAAGGCTATGAGGTGGGTATAGCGGTTTAGTGACTGACAAATCACCGTGTGCAGCACAGATTTTTGTTTACTCGGTTGGGCTCGGTCATGAGTTCAAAGGGAGCATTGGAGGCCATCACCTCGGTAATGACGACGCCAAATCTACACCGGGGATGATCGAGACGAACCCTCCTACCCTATCCAGCCACAGTGAGCGAAGCGAGGCTGAAGGCGGACAATTCTCCTGCGAGTGGCAAGTGCACCTCCCACCCCACGTGTGTTTGGTAACGTATAGAAGGTCTAGGTATCCCGTACGGCTTAGGTAGTTGATGCACTTATGAGCCGTGGACGCAGAGACGGAAATCGCCGTGCGACTTACGCACCAGCGGCCATAGCGGTAAAAGCCCTTCATGTTTCCGACTCCTACGAACCATGTTTTAGAAATTATAGCTAAAATTTAGAGTACACTGTATTAGCGCTAAGACTTCTATTGTTGACAGATGAAGCTGCTGTGTTATGCCAATCGGGTCTGTAGTTATAATCAGCCATCGTCTCCCAATTTGTCCGATGAGGTGGACCGCACAACCGCTGGGGCAATAAGGAGTTGTAAGACACCGTATGAGACTGGGAGAGTCGCGAGTAGTTATCCATCAATACTTGACCGCTCATAGTGCGAACATACGCTGCGAGTGTACCCATATAACTGTGAGGATATGCT"/>
                    <sequence id="seq_t14015" taxon="t140" totalcount="4" value="ACACCGTTCCGCAGTAATGATAAGAGTCTCTGGCGGATTATGTCATGACGTAAGTACATTTCGTGTGTTCTCCCCGGATCCTACGCCGGCCGGTCGATCTTGAATGCCACCGACGTGGTTGACATTTTCCCGCATGCGGGACCGCCCTCTCAGAAGTAGATTGCATGTGCATTGTGACTAAGACATCTATATGCCCGATGCAGCGATGCATAGGCCACAACTAGTCTGCCGGTCGGTAGAGCCCTTCTGTGCTGAGCATTGGGTCATATGTTTTCCCTTGAAGAAATATCGTCGTTGGAAGCTAAGTTGAACGCTATGCGTGTCAGAACTGATAGAGCTTATGAGTTAAGACCACGAAGAATATGCGTAGAATGGGGGGGAAGAAAGTATCAGTTCGTGGTGCTGTCTTTACACCGTAAACCTGTGGTGGCTTCGTATACAAGCTGTGACTGGCGAACAATAGCTTGGGATAGTGTTTCCTATTAGTGCGTGCTAATGGGTAAAGGTGTTTCACAAGGCTACAAATTTTGAGTCAGTCACATGGCTCCAATTAAGGCAAAGTTCCGGGCCGTCAGAAGTTCGGTAGTTCCTCTGTACCGCCAGGGGGGACAAGATTTAACCAGACGAGGTCTTCTAGTATGGGTGGGCTTGAGCAACTCAGCGCTGGTCGGCTATCGCTACTGCCTAACGACAGAATGTTTTACTGATGTATAATACCCTCTTGCTCGGATTGAGGAGGAGTAAGATCTATGGACCCAATGGCAACGCTGGCCATTGATACCTGCATCGGGCGGTACACCGGGGCTTGACATTAGTAATTACCCGTCCAACTTCCAGGCGGTGCCCCGCAGGCCCTGGAGCTCGGGGCGTCATCTAAACTCGTTCATGATAGCTGCCGTTCCCCGTGGACATGTTCCTCGAGGTTCCCTCTGGTTAGTTTACTCGCTATAGACGCGTTACGGGTATGTGCGGTAATGCTCCCCGGATCTATCGAGTGAAA"/>
                    <sequence id="seq_t14119" taxon="t141" totalcount="4" value="GGTGAGTAGTTGTTTGTTGGACTTACCTGTAGCACCAAAATTGACGGTGTTCAGCGGTTAGGTTGCTCTGCTATCGGCTATGAGCGGTGGCCTCTTGCACTTTTACACCTACGACCTTATTACGATGGCCCTGCTTAGCGGAGTTTCCCCAGCCTTAGGACTTATGACTGGTCGATATTACACCTATAGACACCCTCTTAGACGACACTTAACGGACCGAGGCTACCAAAGTTACGTGAGAAGTCTGCCAATTACGGTTAGGGCCATCTCGTTCCCCTTAAGTGGCAGTATTTTTCTATAAAGATACCCTTTCACAACGCCTGACAACCCGCGCTACCCTAAAGGTAGACTTCTGGGGGCAAGATGTCGACACTTAGACTAGATTCAAGTTGACCACCAGCAAAACGGGATGGCACTGCCAAGCTAATGTATTAGCGAGGTTACAAATGAAGTGCAGACGCACGAAGGGTCGTAGGGACAGGGAAATCATCGAATGAATTGTTGCACTTAGATTAGACGGCAGCAATTAGAGCGTTTCGTACAGGCCGGCGTGAATTCTAAAGTCGTAAATATTTGACGTCGTATGCGTACTCGTCATGAGCACTAACCAAACTGAGTCAGAACCGTGCGCACTATGTTTCGTACGGCGCCGCTTGAGGGATGAAACATTATTTCCGTGCGTCCGAAACGTGGCCTTCTTACACGAATTGAATACACCGTAACTACGTTTCGAGCCTAGTCTGTCAATCGTTTGTAGGCGCGTAAACCGCGCTCCCTACCTCTACATGCTTTACACCCACAGTTGCCGCCGTCGAAATTGATTACTGAAACGGTGATATAGATGTGATGTGCGTAATCCGGAAATCTCGTCGAGACAGCACGGTAAAATACCGTCTGTCTCGTACCCCGACTCAAATTACTCATATTCCTTTTGTTAGGGGGCAACCGTGTTGGTTCGGGTACCTGGTGCGCTCTGGTATCAAAGACTCAGGCGTATATT"/>
                    <sequence id="seq_t14216" taxon="t142" totalcount="4" value="ACAGGAAAATTCTGACCCTCCTGTTAATAGAACCGACAGGAGGCTTTTTTAGGGGAATATGCTCAGGTCTTACCGGTTTTCCTGCCACCGTGAGGCCTTACTCTGGTCCCCTCATATAAAGGGCCCCTAAATGTCGGTGCTCCGGCGTGCTCTCAAGTGAAACTTGGTATGGATGCTGCGGGAAGTACTGAATATCCGGCCCATCTCTACTCTGAGAAATCGATCCCGCTTGAGCCGTAGTCGCGATAGATGTCACCGTAGTGGTTAATGGGGTCTTGCACATTCATGATAGAACTACCCAGCGTACTACTTCCCTTGGCTCTCAGAGTCGAACTAAACCTCTTTCCGACAGAACATTTCGTGGTGGAGATCACGACCGATCTTCGGTGCTTCCCGTTGCGGCAGCGAACGGGGCAAGCGAGTAATGTGAACAGAACCTGGGTCTTAGTGAGATAACAGCCCCCACATCCCGAGTAAGAGCCGGTTCGCAGCGGGAATAACCTACCTATGGCCTGTTTAGATTGCGTACCTTAGATTGACTACGCTCGCACCCTACCTCTGAGGGGGGGTATCCCGGGGGGCGCGCGTCACGCCGGAATGTCCGGTTACAGATCTTACAGCTGTCCCGGATCCACACCCTCGCGTTATCGGTTAGCATCTGAACGTTAGGGGCGTATCGGGTTCCATTGAACTCGACTTTCGAGAAATTCTCGCCAAGTTAAGCCCACGGAATGTACGCTTTGACGGTTCCCTAACAAAGCACTGGTCTACGAGGATACAAGGAGTCTGAGACGAAGCAAAATTCCGAAACGTAAGGGCTAATTACGGCACTTGAAGATTTAGCGGTAGAAGGCAGGACGTGAAAACGCCCCCGCCGGATGGTGTTGAGCCTTGGACATCTGCCATATCCACTATACGAAATCGCTAGCTGACGGGTAACTGAAATTAGGCCGCTATTATGTTGCTCAAAGAGGTTAAATAGGCTCAAAACAGCCCGGCT"/>
                    <sequence id="seq_t14315" taxon="t143" totalcount="4" value="CGCCCCGGTAGCGTGTAATAGTTACAATTTGTACCTATGAAGCTGCTGGTGAACGGGGATGTTAGGTTTTTAATCTCGGGCATGCTCGTGTTGCCTTTGTCGACCGGAGCACTCCTCTTCATTAGTAGTATTGATCAATCTTGATCGAAAGCATTTACAGAGGGGGTCCGAGTCCGCTGTGAAAAATACAGATGGGTGAGTAGGGATATTTTATTCAAGGGTAGCATGAATGCACTTGTTCCCTACTCAAGTTTCTAGAGAACTGTATACAAACACATTATCCTCATGGCTTGCCACTACTGACAACTTTGCGAGTACCGCCGCTTGAACTGTCATAGGCGAGGGTAGTCTTCACTTATAGGCACCGCGGAATGGGTTCCTAAGTATGTTCTCCTAGTTGGCGGTGCGGTAGGCGCATTACTGGTCATTTCGCCATGTGTCGAGGCTCCACTTGCCTTGGGTTCGGCACAGGGAGGTCGACTATAAAGCTACGTACTGCGACATTAGGGCTCCGTCCATGTTTCCGTGGAGAGGAGGTTGCGCAATGCGGAGGCTGGCGGGGAGCGCCATTTTGATGACCGCTCGGACGATGATGTACTATAGACGGGACAACGCGCGGGCTATGAGATCACGTCACTCCAGTCCGCGTGGTATCCATACACAGTCGAACAATGCCAGTAAAGGGTCACCGAAGAGCCTGATCCCTACGATGTTTTTGCAACTGACTGAGACTATTCAGTACATACTTGCGGTCTGCTACCGTGAAATACCCCCTGAAATAGCATGGCTTCTGCAGTTGACAGTGTGCGTTTGGGCCGTATCGTTGTACATCGTTTCGTATTGATTAAGGAATGAGGCTACGGTGAGAAGTAGCGCGCTATTGGAATGAGGGGGGCTTGTCTATACGTTTTCGTGCTATGCTCATGTAGCTTTGGGTATCGTCATGTGTCGCAACTAGAGATGCTCTACGCCACCGCTCTCCCCGCCTCATTTCTTCATT"/>
                    <sequence id="seq_t14415" taxon="t144" totalcount="4" value="ATTAATGAGTCAGGCCCAGGTGCATTGAGATTTCGGCGTTTTTGCACTTCAGTTCGAATGGCATCGGCCTTTGATGTATATCTAAATACTATTTTACGCAAATTCGCCCTGACAAGTGAGCTAGGTAATAAAGTGGAGCTGATTTTCGCGTGCCTGGTAATAGCTTGATATCGCTTCGCAGGTCGCCCACGCTGAGATCACTCAGATACGCGCCCCATACCGGTGGCTGCCACACACGATGGGCAACTACCAGCACCTGGGCTGACCGGTCCCAGTCGTGTCGGATGGTAGATGTCGAGAAGGCCACCTTCACGCCTAAGTAACTAAACGCTCTTAACCCGCACCCATCGGGGAGCCTTCGCGGTACGTGATCCAGACAATACTTGTCCGATGACGACTATTGCCGAGGGTGATGTTTCAGGGGTCGCCGAGAACTGCTCAGCCCCAGTGGTCCTAGCTGGCTGCTTCAGCGATTTATCCTTCCAATAATCAGAGTCTCCACCAGGAGTTCTCCCTTCACTCGTGGTCTATCAGACCCGTTCTCCATCTCCAACGTAGAAGCTTGGATTGTGGTTGCGGTTACTGCTTACTAGTTTCCCCAGTTTGAGGGGTATCTCCGATTGTAGCGTTTATGAGTTACAAACTTCTTGAGGCGGCGGATCCTACGTATGACGCGACAGAAGCAGGCTACCGGCCCGGCACGACTATGCGGAGCGCGAGTCCTAGCCTCCACTTGTTAGTAAAACCAAAATAGCACGTGGACTGGTGCAATATCCTGGTCAACCTCGACTGTATCAATCAGTCCCTGTCTCATCGAAGCTACCTTCGAGTAGTTGACTCGTCCCTCACCCAGACCATAGAATTGCGAGTTTGTGTAGCCCTTTCTTTGCGACAAGTCGCGGTGCAGGAGCGGTTGTGCGATAGACACTGGGAGATCGCCGGCCACCCTCGAGCCGTAATCCCTTTTGTACACGCAAGCTGCGCACACTATCCGATCAAA"/>
                    <sequence id="seq_t14515" taxon="t145" totalcount="4" value="TGGAAGTAGCGCGGCGCTGATAAGGCACAGTTCCAAGTTATTTTATCAGGAACGTTCATCGATTGCGGTCTCCGGGGATGCACACCTCGACTAGGACGGCTACCCTGGAAAGCGCATCCGGCCACTTTCACCTATGGACTGCCCACATCTTCATAGGCGATTACATGGGCGAGCAGTATAAGTCAAATATCTGACCTAGGCAACAGTGAACACTGCTAGAAAAGCCGTAGGCAACCCCGATCGAATCTTTACTTGGAATTGTGCCGTACGTCTGGTCTTTAACGCAGAACGTTATTAGCCACAAATTTACACGGGATGTGTTTCCTGTTCCTTGCTGTTCTTGAATTAAGATAACGAGCTAGGGGCGGTCCCTCGGACGCCAAAATTTACTTTTTAGTGGTGCTACGCTCACGACGCATATTTGGTATTGCGCGCTGCGAAACCCCTGTCATGCGAGGATTAACTGATGATAGGGATGAATCTTAATGGGTGTGTCTGAGTACAGGTGGTTCCCATCGGTTTAATCGAGGCAACCTTCACACTGCTTCAAATGAAAAAAAAGTGCTGCGATTCAGAAATCGAATGGCACCTAACTACTCCTAGACGGGACCAAGCTATACTGAAACAGACCATCTATAATGGGTGTCCTTAGGCAGCTGTCCGCATGTTGTCTCACGCTAGTCTCTTAACTAAGCTTGTTTTACTGATCAGTAATGACCCCTTGCCATCGGTGAGGATGGAGCAAAGCCCGACCCGCATGCGCAGATCAATAGGGTGATACCTTAATGTACTGGAACACTGGAGCCTGTCCTCACACATATATCAGCATGACTCCAGTCAATGCGCGGTAGCCACTCGGGTTACTGGGCACCTCTGAAGACCCTCGCTATATCTGAGGTTGGCTGTCGGCAATTTCATCGAAGTTCCCCTTGCTTCATTCGCTCGGTAGAAACGGGTACCGCGTACTTTCCTTCGCACGCGATAGATATTTCGAAGCAGT"/>
                    <sequence id="seq_t14615" taxon="t146" totalcount="4" value="CTACCCGGGGTCCAAATCTCGCTTCACATGAACCTCCACCTGAGAGTTTGGGCAGGGGCAATTGTCTATCGGCTCTCTCCGGGTTCCATACGTATGTTCTCAACGCTCGATAGCACGGCCCTTGCTATCGTCGAGAACATATTCACAAATCATACGAACGGACGAAAACTGAGTCAAATGTCCTTGTGGCCCGGGGCCTAGCTATGAAGAAAACACAGATCATGCTGAAGTAAGCCGGGATTGACCGCATAATCATGAGTTCAAGAGTGGCCGGAGCTACCTTAGTGGGTGTTTACTAAAACGCGCTAGCAGTGCAAATAGTGGACCGAACTTGGGCAGCCACTGCATTATTGCCGTTGGCTTGGTCTAATAAGGCGGTCTTCGTACTTGTTCGTGAGATACACCCAGCCTCGCGTTTGAGGAAACCTCCCATCGACTGAAGACCAATGGGTCTTCGTAGGGAGCGAAGATGGCCGTACCGGCCATTAGCAAAAGTTGCGGTCTATAGTCTCCGATGTTCAAAGAGTCGAGGATTGCTGGCGTTCCTAATAGCTTTTTCATGATCCGACCATGTACTTGAGCGATACCCAGCAAATAAACGCTTTTGGTACCCTAGATCACGCAGTAAGGGCATTGAGAAGAGGGTATAGCCTAACTCTGAGCCGCTTAGCGATTGAAACGCGTCATTGTAGGTGTCTCTAAAGCGGTTTTCTTTGAGGTCTATACATGATCGATTGGCCTCGTCTCGTCTACAGCCCAACAGAGACCGTGGTTGACTCGGCTAACAGACCTTTTCGTGCACGTTTGGAAGCTGTGCGACGACAGTGTTAGTAGCAGGGGTTACACTGACTTTTCTTTCGCCGCCGCCGGTCGGCAATTAAAGAAAAGCCTGGTTCCCGGTTACGTCTAAAATTATCTAACCAACGTTGTTACCCACCATTTCCAGGAAGATCTAGTGTAGCATCTTGGATGCGGCAGACCGCAGTTTACACGCTGTGCC"/>
                    <sequence id="seq_t14715" taxon="t147" totalcount="4" value="GAACACATACGCATGGTTGGGTGGCGTCGCGATGATCGTTGCACACGAGCTGGGCGGTACTGTTGCAATATACCGAGATGCCCTACACCAATTAGCTTGACAGTTTGACAACTGCACGCGCCGTATTCTTACGTCTTCCTTTAGGTTTGGGGTCCGGGGAGAGTGATTCTCTTTACCTGTGCTACAACTAGGGGAGCGTAACTTCAGCACACTCGAAGGCGAATCTTAGGTTAGCCACTGTGGCGATAGGATTGCCACGCTTCATTAATTTGTACGGACTCAGGTATGCCTGGTCCCCCAATAGCGGTGTCATTATTAGCGCTGGATCGCTTGCCGATTCCCAGGGCGATTAGCTGGGCAGTATTTTGTGCTTAAATATAACCGAGGATTACGTTTAACTGAGATAGTGCACAGCGTCAACGTGTCGACGCACTGACCACTCTTAGGTTGCTCCGGGACACTGCCCGATTTATAAGTCTTTAAGCAAGCCGCTTCGATAAAGGTGGTGACTCAGTCGTCGGACGAGGCATGCTTTGGTAATCACTCTTTATATCTAGAGTCTAATCACTGGACGTCGCGCGAGTAATTTCTAGATGACTGCGTCATTATTGATCGGTGCGAGATTCAGTGTACTGTCTACCTCATGCATTATTAGCGAAGTGGCTAGGAGTACTTGGTCCCTCCCCGCACATAGCAGTCACGATAGGCAGAGCGACCTCCACGACTCCCTGGCCGTGGAGCTTGCGTACTTCTTCCTTCTCGTCGCTTTAAGACAGCGCCGCGGTCCACGGAGCTAGATCCTATTCACTAGTTAAGCGGACCTTAGATGGACAATTTCGGGGCGACCCGTGAGTACGGCCACAAAACGGGATGTTGCGTATTTTCTATAAGGGGGTCTTACTCTCTTGTGAGTGAGATTCTAGGGAAACCGCAGCACCTAAGAGACTGTCAAAACCCCCGGACGCTAGGTCCTGCTGCGGAATTAAGCCGGTACACGATG"/>
                    <sequence id="seq_t14815" taxon="t148" totalcount="4" value="AGCTACCATCTAATTCAAATGGTATTTATATTAACGGACGACTGTTCGGGAGTTTGACCGGAACATTACCTGACCGTATATTGAAGATGCTGATTCAAAATACACGCTCTAATCTGAGGGTGGAGTAGCGTTTTACTATAGCCCTTCAATCGGACACCACCAGACTGGTTTCTAGAGGCTACACATGCGTTGCCTGCTTGGGATCTCCCTTTCCGTGTAATAGTTCGGTATACACATGCTGTACTTATAGTTGCCCCTGGTCCGCCCGTTCTCAGTCGTATCGGAAGGGGTATGTCAGGCTGCCATACTTCGCGATCCTGCTTCTTAGCTATCTTTTGCGCGTTCCAGGTTCAATCCATACCTGGCAGGTGATTCGAATAGGCACGAAACCTGAGCACTATTGAGTATCTGGCGTACCCTGGGGACTTCACTAATGTCCCGGTGTGAAGGACTATACCCATGCACGTCAGATCGTTAGGTCACTTAGTAATTAAAACCCAATCTCCTGTGTTGCTGTCGATTTTCCGTTGGCTGAGGCGGCCTACGGACCAGCCGTGCCAGAAAGAGACGTTGTGTATGCTAATGCGTCGAGATAAGCCCCTTTTCAACTGTGGATACCTCCATGGGTTTCATCCGTGCTGTCTGATTGGATGAGGGACCGCAATCGCGAGTGCCCCCATTGCTAGGGGGAGGTCAACGAATAGCTTACAAATCCTTAACTGCCCACCGGGAGAGCGCACCGATCGAAGAAACGTATATACGCAGAGCTTAAAGGGAAATCGACAAATAGGACAGCACTACCTCTCTGGACCGCTGCGGAACCGGGGCCCAGGCCTACTTTGACGTAAATTTGCAATCAGAGTGACTAGTAAGTGCGGTGGGGTCCGTACTACGATACTCTTGACTTCGAGGCCCAGGGTTTAATACAAACGGTCCCACCCCCGGCACACTTTGAGTTTCACTCCCCCGACACCCACGTGGGGGCACTTATACCGGTAAA"/>
                    <sequence id="seq_t14915" taxon="t149" totalcount="4" value="ACCTGCGGGCCATGCAGCGCCTCGTAACAACGTACATGTTCGAGGTCTTGGGATCGACAACGCTATGGCGTACTCTGTACCGAGCTACTGCCCTGTTAAAAGGGTGGGGTGTCAAAATGGGAGGTATTTTCTCACTCGGAGGGCTGAGCGTAATCACCCATGTAAACTGGCGAGGGATGTGAGTAGTAGGTTCACGCCAACAACCGTCCGCTTCTATACGTTGAGTGATCCTCGGCTGCGACCGTTCTTAGAAGCATGTAAAAATAGGCCAGACACTGTGTACTTGTTCCGTAAATATCCTATAGCAAATTATTGGAATGAACATGTAACCAACGAACCTGGAACTTTTTGACGATAATTCGCACGGTTGGCTCTGATTAAGCGCGTTAAAGAGTGGTTGCTCAGGACTATTCACTTCGCCCAAGTGAAACCCGATTCGTTTTCGATACCCTCCGACAGGTTAATCTCCCCTTAGAAGCCCTTTACTTCAGGTGCCGGCCATTTAACAGGTTACAGGAGTGCTGCGTTTCTGCGCATTTGGGTCATCGGTACGTCTCAAGGATCGGGGCGAACGAGGGTTGCGTTTCTATTGCAGAGATTGGAGGCTCTTAAAGCTCTTCGTGTGAAAGCCAGGTGAAATGTGCGAGCCATTAGGCGGACCAACTTCCATATATCCGACAGCGGGCGATCCCACGCGGTCCTGGTATACTTCCACCAGGCTCAGCTTTAACCCGCTGCTGGTTGCCAACCAGTGCCCGGTTAGCATGTCGCGGCCCTAGAGCAGAGGCATACATCGGTTCCCTCGGCAAATCGTTACGATCTTTGGCAGCCAACAGCCCAACGCAATCTACTAAGTAGTAAGAGCAGACGCTGGCCGCGAAGGTATCGGCGGGATTTATACAGTTCCCACGTAAAAATCTAGGGATACCCAATCGACCGGGCTAGAGATAAGTTTCTCGGTTGCATCCTATAAACAGTAAACTAGCACTGCTGGATGTCA"/>
                    <sequence id="seq_t1590" taxon="t15" totalcount="4" value="GGATCTTGACTATCGTGTTGTCGGAGAAGCCCCGATGGGCGATACTGAACTGAACCGCGCGCCGCTCTAATAGGCATTGGACCTTGCTCGTACATATCTTAGGTTTAATGAACCTGCAGCACTTGCGCGATTCGGTTCGTCTGATCGCACTGCGCGAAGCGCAGACAATTCACAAGCGAGCTTGGAATGAATCTGGGGCAGTATAAGAGCGGTTTATCACCTGCCCACCGCTGAGCGAGGGGTCGCATACAATCCACAACTTCCTGTCACCACGTTGTCCCCTGCCAGAAGTAGGATGTCTGGCGATGGATTGTGCCGTACTAGGTTCCGGCGATACGTTTCGTCGATGCGCAGTACGGTTCTCTAGAAACTGTGGCACGATGTGCATTAATGTCGTTATGTTCAAGCGATAGCAACCGCCATTAGATAGCGGAATTGTTGAACACCCGGAGCCTGATACCCAGGTTGCGCTGGAACGGAATGGAGGTGATGTCGAGCAGGTCCACAGCTTGATTGCCTAATAGCGTTTGGTTGGTTGGGCCTTACAGGGCTTCGACGTCAGGAAGGCCCCAACCGCGTTCGGGAATGGGATCAAGTCGATTAACACGCGGATCATGAAGTCCAACTAGAGGTATGAACACCTCCTCAGATTATGTTGCTCTCGATTGGGAGCGTTTCAACCCTTCTTTCACGAGTTATGTGAGAAGCGATCGATGCGGGTCTCAGATGGCGTCGGCATAATTGATCTCGTAATCCATCCTCGACTCTTTTGACGTTATAGGGAGTAGACTTGCAACAGCTCATAGCGAGAACTGTGGTCTTCTGCGGCCGAATTTGACGAGTTGTGAAGTACCTGGTGGGCTTGTCACTAGGTTAAGAGTCAGTGCCGCTACATGGGAACGTTCGCGCCCTTGTAGTTTATTGTCTTAGTCGCAGTAATCTGCTAGTATCCATTTATCCCCTGGTAGCCTATCTGTGTGACAGCTGACATTGCGCCGAG"/>
                    <sequence id="seq_t15015" taxon="t150" totalcount="4" value="GCTATCGCCCGCGCTACTATGACCATTGACGGACCCCCTTCGGCCCTGAGGGACGAGTACCAATAAGGGTTACAGGACGGCTGACGGGTACAAGCTCGCAGTCGGGCAGCATTTCATAATCAGCGATTGAGAAGCCACTAAAGGGTGCTGCCGAAATGCGATTTTACATTGCACTTCATAACGGGTAAGAGGAATGGGTTAGTTGATATAGTTACATGCCCCAGAGCTCCTGCGCGACACATGGTCTACGCGTGTAGGGAGGAGCGACGGCGCCTTCCAATATCAAAAGCAGGTATGTGTCGTTAATAACGCCGAATGCAGTGGTTAGGTCCCTTTTACGGTGGGTTCAGGCGATATACACCTCAAGTCGAGATAAATATAGGTCATGCACGCCAGTATTAATAACCCCCCCTCTGTCCATTTTCCTCACTACGAACGGGTGGATCGGCCCTGTTCGTGACGTTGGATGTTGAACCAACCACGAGTGCGAGCGCCATCTGAAGTGAGTCAACATAACAGGTATAGAGGTCTAATGAAAAGGGCTAGTGACCCCTAGTGTTGCTAATAACGTGCGTATTAACCCAATGCCGCACCGGCTCGAACGCCGCAAGAATACCCTCAGCGATAGCCGCTCCCGGTGAAAGGTTGTATCCGCCTACGAGCACGCGATAGGTTCGACCCCAAGAAAAGATGGCTGGCACGGCCCGTGTTAAAAATCTGGACAGTGTACTTTGTCCCGAGGCAGCATTGAGATACAGCAAATATGAGAGGAACCAGAGGAACCATTGATGATTCGACTGATTCTGACTGCAGTAAGGAGACTGTTTACCTAATTTGCGGTGATAAAATCGTATAATTCCGGAACTAATGAAAAAATTAGCCCTTTGGGTAATGGAAGAAATATCTCCAGCAACTCGTCGTATCGGGTTGAAGATGTCCGACCCACGGCAGACGTTTGTTTTGTAGTGTTACGTCCAGGTCCACTCGTAACCCCACCATT"/>
                    <sequence id="seq_t15119" taxon="t151" totalcount="4" value="TTATGTGCCAGCATTCGTAGCTATGTTGCTCAGCTTTAGCCCAGTTCTCTGCCCCTTGCCTTCAACTTGCAAAGTCAAGGGCGTCCCGCATTCCAACGCGTTAGTCACCCACCGTACCTCACTAGGCGGCGCGGGGATCTAGGGGCATTCGAGGACGACGTGTAGGAGAATACCGTCCCACCCATGTGTACAAAAGGCCGCAGTGGCATGGCTAGAAGCATGTAGATCCAAATCGTGTATGTTCCTTTTCCTAATGGGGACAAAGAATTGAAAGGCTGATCAGTCCTGCCGGTCTCCCAAAGACCGAATTGCAAGCCGTCGGGCAGTACGGCCTGTGATCGCCTTAACGATTAACGGTGCCTGAGGCCATGCCGTGAAACATCCTATCGGCGAATTTTATCTCGGAAGCTCTGTGTCGGTGCTACTTAGACAGGGTCGTAATTGGGGAGTAGTTGGGTACTTGCGGCCCGCTTCTCCCTTAAGTCGCGCCTAGCTAGTTCAACGGCAGACTCTAGCGTGACATGAGCACATTTGCCTTATGCCATATCGCGGGCTTTGGTTTGTTCGAATCTGCCTGATTCTGCAAATTACGGCCTCACCAATTTAGCATAAAGCCTTAATGGACGTTCTCATGCAATTTCGTTGTCTCACTGTATCCCTAGGAAAGCGGCCTGTGGTCGGGCCGTCTAGTCTTCGAAACAAGACATGGGGTCCCTCGCGGGAGTCCGTTTCGAAGCAATGCCTCTTGTGCTACTTTACCAGGTTGGATACTGCGGTCAAGGACTGCCGCATCGGGTTCTCGGCTTAGAGGGATCTTATACTTCTCTATCGGTCGGGGCCGATTATCAGTGGCAGCGTAGCCGGGTGACGTGACGTGTGATGGTAATAACTACCGGCATAACGAATGTTCCATGGGTTCATATCTCTCCAGTCATTTATGCTGTAATTTAAATGTAACGAAGGGGGCTACACCGGGATCCCCTGTAGTCATCCTGCGATC"/>
                    <sequence id="seq_t15216" taxon="t152" totalcount="4" value="GTCCAAACTAGCATTCCTGGCATCCTAACAACGTCACACCATGGTGGTGTACGGTGTGTCCGCAGCCCCGACTATGTCGGTCCACCCGAAACAAGTAGAGGCTTAGACCTGTCACGCTAGTTATGACACATGGATAAGCTATTCCGCGAGTTGCGTAATAAAGGTCTCTCATTAAACTGATTCCCCGATGCTATGGCTCGGGCATAGACTTGGGTGTAAATTCTCCGAGCCAATCGTGAGCCGTTTGTACGTGTTCGCGCGGAAAGTCACTCTTCAGCGAATCGCTTTGCGCTTTTAGCCGGCCTCGTCTACAGTAACCATCGACCCACGCTCCCTTAATCCGCGCTCATTTAGTCGACCGATCATTCGTAAAGGTGACCTGATTGATCGTGGTGTGAATCGGGTTCTCGTTACGTGACCCTCCTCGAGTTCTAAAGCAGCCCCGCGTACTCTGCTGTACGACGTAGTCCCTTCAAGAACTCACGAGGTTGAAAATTTGCAAATAAACCAGATCGGCGTAGCCAAATTGCATTATTCCGAAGAGCGCGGGGACGCCTCCTCTGCACTCACGCCAAGCGTTGGTTTCGGTCGACTCCGTCGGGCTTAGGTATCCTATAACCCACCCTTGAGTAACAAAGTTAGAGCGGGTTAAGGACAATAATTCATCTTTCTTTCCGTGTCTCTGAAAGGGTTGTACCCGAAACTACTTAATTAGGTTAATACGTGCGCTATTTAGCCATATTAGTTAGGAGGCAGCGTGGTCAAATAGCTCCTGCATGCGTTACCGCTGACTCAGCCAACTTGGTCTCAGTGAGAGGTTGGTTACATAAGTAAAATTCCGTACGGATCCACTGCACGGGTCAAGTTACGCGTGGGTGCGAGATCCGAGTTGTTATCAGGTGTACCGTGTTGCTTAATTTACTGAGGCCGCATTAGAACTTCAACGTTCAGTGCTGCATGGCGAGCAATCATGTTTAGCAAAACGCTAAAAGGATTACGA"/>
                    <sequence id="seq_t15316" taxon="t153" totalcount="4" value="TGCAAGTCTCGCACTCGAGGGTAGGTGCTAGCCCGGGTATGCAGATGAATAAACATATCTCGTCAGGAACTCGCCTTTTTCCGAACCCGCGCGACAGTTTAAGATGGGGAAGTCTGTCGTGAGGGCGAACCAGACGAGCTACGGACAGTGAAGGGCGACTTAAATTTTACCTGGACTGTTTTTTATCCAATAGCTAGAGGCCGCATGGCCAGGTCCATGAATATCCTGCCCGCACCTTAACTTTATAACCACCGTGAAGCGCGTCTTATCGCTCGCAGACTGTTAAAGCTAGGTGAGGCCTATTGCTCCTATGACTCCCTGGTTATCCTCCTGTATATTGAACAGCTCATGTTCCGTAGAAAAGTCATAAGTATGATTGAGTGCTTCTTTTAGTACATGTTAGTCTCCTTCCGGAGAATGGTGGCTCTCAGGTAGCGTGAGAACCCTGTCATGCGGAGATTATCCGACTACCAGCACGCCCATCAGGTTGCGTGGCCGCGTCCAGGTGCTCCACACCTTTTTACATATTGCGCCCGTCACTCCTACCGAGCGGTGACAACGCAGTGACCATCCCCGGCGCCCTGGGACATTCTTTTCATGGGGGGGCGGCGTCAGAAATGGAGACCAGGTTTACTATAAGGGCGCCTATCAGGAGGTCATACCGTGGTTATCTCGGACCTGTCTTGTATGAAACATTATTACACTAAAGCGTCCCTTCGTTAATACGATCAGTGCCTTCAGTGAGACTGTGTGGCAGGTTCTAATGCCCAGGTCGAGATCAGCCAGCATACTCGTGCACAGATTAGTGCTATTATTGATGTCGGGGGCGAAGGCGTACCTCTGCGCGACACTGATCCTAGCACTGGACCACTGAAGAGGTCTCGTTCTAGGCGACCGCTTCTCTGGTGTGCGAATCCCTCAATTTCCTCCATACCACTGCTGTGGCGGGACCGTGCATCCCCGTACTCGGATTATCGTAGATACATTACTTATATTCAGC"/>
                    <sequence id="seq_t15415" taxon="t154" totalcount="4" value="ACCTACGTTGTGGGAAAATGGAACTAGGCAAGCGTTGGGAAAGGGCGGCTCAGAAGCATCGGAACGGACATCCATTGGTAATAGCTGTTACCGAGACCATTATTGAAGATCCCGCGCCACAGAATACCATGCCGTCTGCTCCTTAGTCCGCTACGCCGCCCTAATGTATATTCTGCGATCGATGAGAAATGGTTAGAATGCCAAATTGGTTACTCTCAAGTGGTACAGCAGAAGGATTCTGGTACTGTTCCTTTGATGCCGATCTAATCTTCTAGATCTCAAACTGTGTAGGACGAAGTCCACCGTGCAGTCTCATGAAGACGCCTCACGGTAGATCCGACCACGTTGTCAGCTGGGATCAGCGGGTTGGATATTTCTATGCTATATTGAGCGATAGTGGTCGAAGGCCCGCACTCCAAAGGCCGCCTGATATGTAGACTTCGCGTCTGCATTGGAATTTGTGGCTCGGACTACACCGCAGAGTCATACTCACTTATCCCTACAGACCCACGAGGGCTAGGTCACTCTTCAATTAGTGGATGCCACCAGGGCGCGCGCTCACGGGCAAGTGAGTGCTGTATGTGTGAGTCGTGAAAGTAGAACACTAGGATGGTGGATTTTTCAACCAGCGCACCTACATCATCCGCCCCAGTGGGGGAAGTGAAAACCTGAATCTTGTAATCTTAAGACATTGAGTTTTCCCCGATTGGCAGGTCCGAAACATGCGTGTCCGTATATACTAGCGGAGAAAAGCTGCCGCAGAAGACCGCTTCGTGTTCCCGCATAGAGCGAAACATCACAGTCGCTGTAGTGATTCGGTATTAATCTCTGTGAATGAGTTGTCCAACCGTCGGTTACCGCTCCCATCCTTGGGCTCATTTTCAGAATAATGTATTCGCTTCAACCATTGAGCCTTGCAGGAGCAGCGCACTTGTGATAGCCGAGACGCGTAAGTTCATCCTCGGCGCTGTAGCGAGGCCTACCTCCCGACACCTGTTCT"/>
                    <sequence id="seq_t15515" taxon="t155" totalcount="4" value="ACGGCCTTTTTCCCTCATGGGAACCATACTAGATTTGGAGCAGGTAGTGTCAAGAGCTTGGTCGCGGCTTGCGGGGGTCATGCACGCATATTCATATTGGTTGTACACCTAACTCGCTGCAACAGCCCCTGCGAGCTGCGCGTTTGCCAGATGTCTCCCCTACGGTCACTGTTGAGCCCTGAAAACATCACCGTGGAGTATCAAAATGGTCGAATGTAGTGTTTACTGGTAAAACAGGGACCCATAAATCAATCCCCGGCGGTGTGATACTGCCCTCCGAGTCGTCACTGCACGTGAGGCCTTCATACTCATCTCAAACTTCTCACTCGGGGCCGGCCGGTCACGTCGTGCACTAGATCCTCGGTGTAGCCATTTAACAGGCAACAGCAGTATTCCGGGTTCTAAGGGTTTGTCTACACACACCACTTGCCAGCTGTTTCATCTAACTTTGGAGCACAACCACGCAACGACAAGACTACAGACAAAGAGTTACGCCCAGCTCGACAGACAACAGGACGTAGGCCCTCAAACAATCCAGGCCGACGCAAAAGAGCGGTCTTACTCCGACGGCTCTGGACTCTCTTTGGCCGAGTATAGACGGTGCCCAATACGGATGTTTTTCGATAAGCATACTAATCTAAGACCGATGTTGTCATGGCAATTCTTTTATTGATCGACGGCGCGGAGCCGAGTTGGCGCGACGGCGGCCGTTTATTTGGACCGATGTTGTACGGACCTATCAGCCTGGAATTTATAAGTCGACCCACTCCACGGCCAACCTGGACGGGTAATAAAGACTCAGTGGAAGGCTTCGCTCCCCAATAGATAACCCAGTTCACTATCGTAACCTATAGGGTACGTTATCTTACCGCTGCACGTCTGGTTCGCCCGGCCCTCTTACGAGACCTGGAGATCCCCACTTCCCAGCGTAATGCGTCCGGCGAAACACGGAAGGATGCTCATTGGGTTGCTGCAAAACTACGTTGCAGAGGACTTTACT"/>
                    <sequence id="seq_t15615" taxon="t156" totalcount="4" value="TAACTAAGAATACGGCCTGCGGAACCCTAGCCTAATCTCCAAACCGACCACCGTATCTAGCTACATTGCGGCAACGTTAGCGGCATGACAATTTAGTCGCAGTAGGACGGACTGAGAGGTGGCAACTAAAAAAGCTCCACCTCCCGTGGCTCCAACCGGCGCTTAGGAGCAGCTGGGTCGGGTCCTCCTACCGTACGCTTCAACCGGGACTACCATAGATCAATCGCGACGTAGTTGGACAGCAGCAGGATAAATATAGGTCCTTCACGAAAGATAGTATTGGTTAAAGGAAAACTTTGTGTCCTTTAATGAGTAGGGGCATTCCAATCGTGGTTTTGCTCAGAGACGGATAGTTACATCAACCTGACAAAGATAAGGTCCGCCACTTATTGAGCATCACGCCGTTTCAATATGGCCGCAGACCTTATTACGATCGCGTACGTTTCCCACGATTAAATTCGGAGGTATATCCACGGCGGAATTACGGGGCGACGATGCGTCCAAAGGGCATCTTTATTCAGTACTCGAAAAAACGGAAACATACTCTCGGTCAAAGAGAAGCCAACGGAACATGGATAGTTGATAAGCTGCACCTCGTCCGGAGGAGACCATCCCTTAGCAAGCCTCCTGTATGGAAATCCTACACCGGTACCCATACAGACGGGATAAGCAGCCTATTAGAGTAGATCCGCATTGCATAGTAGGAACTCGGCGGACATGCGTTAATGGTGAGACCCCGTATTTCGACGTCCGCGAGTATATGACGAAATGAGCAGAGGAGCACATGACGCATTGGAGGCAATCAGCGAAATTGAGTCTCGCGTGGTTTCTAACCGGTGTGAGCAGTACTTAAGGGTTGCATACGCCCGGATGAATACACTACATCTGTTTTGTTCCAGTCCACTATGGACGGGTCCCACTATGGCTGGCTTTTCTGAGCCAAAATGTCCTCGGGACCTTCCATTCCTGCTGATCGAGGTTCGTCGGATAGCAGTGGCAT"/>
                    <sequence id="seq_t15715" taxon="t157" totalcount="4" value="CTACTTGGGTCCCGGTTAGCATGCCAATACGAAGGCCGACTCTGAGCGAATCATTCATGCTCCAAGAACTAGGTTGGCTGTCTACGACTCAGATAGCCTTATACGTCAATTTATGACGTACATGTCCCCTGAGGAACGCAATACTGCCGAGCGACCTAGGGCGATCCGCTCAGAGGTTTCCAATGATTGAGCCGGCCTGGAAAATTTCCGACATGGAGGGGTAGGGTAGGCGTAGACTAGTGAAAAACAGGACATAGCATTCCGAGTTTGAGGACGAGCACATTCACATTGAACGCCCTAGTTAAGTTTATAAGGTCAAGGCTGAAACGTAAGTGCCGCGTAATCGAGAGACAGTTATTGCGAGTTCCAAATACCGACTCGTTTTTCCTTGTGGACTGTGGTTAACGCTAGGGGTAGGACTCTTGAGAGCACAGCCGTCGTCGTGCACTAATATCGTTCCCGTATGCTCAATCACAATTCAAGCTGTAGTGGACCGAAGGAGTGGATAGGGTGCCACTCACTTTAACCGTACATAAAAGCACGCAGCCGTTTGTTGAACCGCAACGTCAACGATCCTTTTACGATCGTCACTGGACAGCGTTTCTACGCCACCGATTTTGGCCAAGCGCATTCAGACGGAAATTTACAGTCGGGAAGAACTTGCTAAAGGGCCATGCCCCGCGCGCGAACTCGGTAGAGTTAGGGAAGACACGACCGGGTCACGCTCCGTGCAGTAGGACGCCTACGTCGGATGCACGCGACGTATCCCTATACATCTAGTAAATCAATCTATAAATGTGTCTGAAATAAGGGTATGCGTCGAGAAGCCTAGTAAAACGGGATGGGCGCGCTCGGCTGTGTGACCACACTTTGCTTGGTATCTGCTTCAAGCCGACGCCGTCTAGCGCAAATTTAGAGCCCCGTTTAGCCCACCGGCCATATATCTACCTCTTACCGATCACTTACTCACGACGTATTTGCAGTTATGATTGCTTCCCTG"/>
                    <sequence id="seq_t15815" taxon="t158" totalcount="4" value="CTTATACCGCCATTCCCTAGGGGGCACTTACGTTCAGCCGTCTTTACCGGAGTTTGACCCATTTTTATGCCCAATGCTTGTATAGGATGCATAATTAAAAAGGGGGTGCTGAGTTGAAAGTGGGGCTTTTATAGCTAATGGCGCTTTGATCGCGGGTTTCAACACTAGGTTTACCTCGCTAAGCAAACCTAGCAAGACCTATGCTATGGAAGAGCTACTATACCTTGGTGCTTCCATGTGCTATAACAAGACTGCAGAACACCGGTCGGACCAAATCTTATGTCAAGGTTAATGACAGTCAGGCCTTCAACCCAACCTAACCAGGGATCGCTCGTATCCACATTCCCTGGCCGGTTTCGGCCCGGACCTTCACCTGTTTATGTCGTGTGATCGATCCATCTTTTGGATCTAGGTGCTCCTCGGGCGCACGTCACACAGGGAGTTCGATGCAGTACGCACCCATACCTCGGGAAGGAAGAGCGCGTATTATCCACTTTCCTCTCCTCGCTGCGCCCTTCTATAGTCGGAGAGCAGCACCTGCTCAACGCACAAACATACCATGCTGATACGTTGCTCTTTGTCATCGAACTGTCTAAACCCAGCGGTGGGGATATATCCGAACGTAGATCTGATCGGTTTCTCAGAAATGTAGGAGGACCATCAGCCTGGAGTGGCGCAATAACAGGTGACAGGTGTAAGCATGTCTTGGCGTGACCCGCGCCCACGCCCCAGGGCCTCGGAAATCGAAGGGAGGGTTTTTTTCCAGTGTAAAACCTCCGGCGACCAGAACAGCAAGCATTCACCCCTGATTTACGACCCTTACCGCGTACAAGGGGGATTGTACCTAGTCTGCGAGAGAGCGCGGCCTCTCTTTTCGAGCGTTTCCATGCGTCAAATGTTCGGTACTGAATGACCCCTCCATAGCACAACCGAGCTCAGTTCCGCTGATCACTCACATATGACCCAGGCAATTGAAAGGTTATACTAATGACCGATACAG"/>
                    <sequence id="seq_t15915" taxon="t159" totalcount="4" value="CTACTGCCGACCGCGTTTTCGTGCCATTATAGAGGTCGAGTCTGAGAGTCATTGTTATTGGCCAATATCTCACTGTGCTCACAACGTTACATGTCCCATGCTACGCCGCTCTATGGCCTTCATGACGCCTTAGTAAGGCAATGCTGTTGCGCTCAGTGGCAAGCTAAGTACAACAGCTATGACGGGTTAAGGCGTTTTGAGAGTTCGCCGCCAGGACACCTTTGGACAGGCGGACCGCAGGGAATTTATGGAGATATGACACAGAGACTGGAAACCAATACATTAAGCGTGAATGCACGAGCAAAGTTTTGACGGACAGTGGAGTGACCTAAGCGTCCCGTCATCGCAACCAGCTTTAGCTGGTTTCGCAATTATTATTCAGGTAGTCTTGTGTACTGGTTTTAAGGTTGGCTGTATGACTCGATAAAACTCAGATGTCGTCATGTAGTGTTCCCCATTGTCTATGCCAAACCACATTCCAAAATGTATTCGACCCGAGAAGTGCACAGAATTCACCTCGACTTACGCGTAGAAAAGAGCGCGCAGCGGTAGCATGCTCCGTCATGCAAACTATCCGATGGCCAAAGTGACTCGAGCACGTTAATAGCACATCTTTTATCGCGATGAGCATACAGAAATAGAGGTACCATACGAAATAAATCGATAAAGTGGCATGCCTAAAGTAGTAAATGGATTCTGTTAGGGAACCCACGAGACGGTTAGACTCCAAGCAAGAGTGCATTTACGTGGTGACAGGGCATCTCATCGGAGTACGGCTCGTGACTCAAACGGTCTATGGCACGCAAAGAGGGTTATGGGTAAGGCAATAAACTGAAGCAGAGTGTGCGGGCTCGTCTGCATGAACACACGTAGCTAGATATCTGGTTATGGTTGTCACAGTATTGAGCAGATGTAGAGACACGTGTAGCCCAACCTGCATAACGAAACCGTTTAGCGGTCCCATACTGACGACGTCCCACTAGATATGCTTACCTCCGTG"/>
                    <sequence id="seq_t1690" taxon="t16" totalcount="4" value="ATCAAGGGTCCAGCCCTGGTGACACTGAGATGGTACGGCCTGCCGTGAGAATCTGGTCCAGCTAAGTAAGAATCTGTTTGTTTCGTATGCGTAATCAGAAAGCTCCGCCAGAAAGCAGTTATTGGCTCAGCTCTTGATTGAGCGTGAACGTGCGCTCCTCTACACTGCATGCAAGTTGGTGGGCGTTCACGTCCGGATGTACATACTACGTTCCCCACAGTAGGTGGGTGGACCCACGTAGAACGATGCGTATCAGCTGGTTTGTCAGAGTCCGGTTATATCTGACAGTAGACCCAGAAAACTTCTCATCCATTACCGTGCTACACCGCGCTCATATTCAATTCCCAGTAGTCCACGGTCCCCGTAGTGCCGTGCCGCAATGCGGGAGCCCTGGCCACCGCTAGGCGGCTGGCGTTTGCTGTTGTCATTCCCATCGCACTAACGAGACAGGGTATACGATCACAACTTGGAAGGCACGACGCCGTATTGCTCATTTTCACCACAACTGTTCTCAAGGTACTTGTCTTCAAGCCTCGACTATCTTCGAACTATCGGTGCATCCCTGCTGTGGAGCCGAGATCAGAGAGCCTAAGGATTAAACGTTAGTACGCCGGTTCAGATCACCCTTGTGATCCGTGCTACCCCCGTGGGGGATTGGCAACGCCCGGTAGACTCGCGCTAACAAGAGTTATAACGAAGCTCAAGGTGACATAACGCGTTTGCGAGCACGGACTGGATAGTATTCGAGTACTATTTCGGGGGCTTGGTCAAAAATGCCAGCAACAATACGTATACCACTGCTTCACTTTAACCTCAAAAATACTTTGATTATGGGGGTTTGGCCCAAAATAATCCATCAAAGTGGCTATCCATCTCGGACGGTTCGCATCAGCAATGGTCTGAAAAGGTGTGTCAAAGGCATAGGGACTCTGGGCTCACCTGTACTTGTACGTGAGTGATATCAAATGCACACTTTCTTATCGGCAATTATATTGTCCAG"/>
                    <sequence id="seq_t16015" taxon="t160" totalcount="4" value="CTAGTTTACCAGCCCAGAACATTCGTCTCCCGCGAAACTTGATGTAGTATTTTACCTATCATGACTCCGAAGAATTGACCCCCTGCCCAGGAGACGCTGTACGCGAGGGCACCGTGACTACGGGCTGCTTCCGAATCGTCCGTTGATAAGTCACACGAGTTTGGCACTGACTTAATACTCACTGAGTTCAAACGTCAGGACTACAATTCGAATTACTGGTATGAGCGACGTTCCCCAGTCGCGTAGGGCGACACAAAGGTGCACCCACTCTCCAAGCGGTAATTTAGGTTTGTGTGTGATGCGGAAGAAAGGACACGTCGGATCTTACTGAGTGTTCGCAATACGCGGTCGCAACGAATCTTAACAGAACAGTATACATTGTCGGTCCTCGCTTGGCTGTTCTGTCTTTATCCATACTTTGAGGCTGTAACAAAGGCCGCGGACTCTAGATGATTCTTGCTCTATACGGATTTGGCCGCAGCCCAACGTTCTCGACTCTATGGCTAACGCGAACACTTCAGGCATTAGGCGAGTCGATGCATACCTACTCCTTGTTAACACAACACGCCGCTGCCGATTTAGTATATTAGGCACGTAGAGGTGTGGCTGGGTCTACCCAACCTAGCCGGTACCCGAAACTTTCCTGTTGCTTAGGTTACCTAATGGGACGGGCCTAATATTCCTCACGTCATAATGTGGCGTAAACACTCGCCAGCTTAATGGTTCTCAGTGTGTCGGAGGGGGGTCTCGAGCAATCGCATTGGAATTGCTCAAGAGAACTAAAGCCGCCACGGCGAGACGTTGGGCTAGAGCGTGGGTTATTCCCAAGTTCCCACACGGCAGTGTACATCCGGACAGCGTCACACGTCAAATCTCTGTATCTTTAATAGGTTATCCATTCCTGCCGAACATTTCGGGTGCTTCCAACACTAGGGAAGGAGTTTATGAGGTATTTGGTGTTACTTGCGTCGGTGGAATCATGGGTTTGAGTGCTCGTCCA"/>
                    <sequence id="seq_t16119" taxon="t161" totalcount="4" value="GACCAAAATATCATTAATGACTTGCGCTCAATGTTACATCATGTTGGTGTAGGGTGACTGAGCACAACTTCGTTCGGCGGTCCCCGCCTAACTCGTAGACTTCTAGCCCGGTAACGCTCTGTATCGCAAAAGGAGCACCTAAACCGTGAGCGGCGAAGTAAAGGTCCCTCATTGAACTGAATCCTCGATGCGCGGGGTGGGCCAGTGGAAAGGCACTAATGTCCCCGAGCCAAGGCTAATCTGTTTGCAGGTTGTCTGGTGGAAAGTCACACTACATCTAATCGCACGGCACATTTAACCCCCCCGGTCTACAGCAACCATCGTCACAAGGTGCCTACATCCGGGCTGTTTTCGTCTGCCCGATAATCGACACAGTAAGATGCGTCAGCGCAGGTTGACGGTCGGTCACGGAACGTGCCCCTCCTCGAATACGCAATAAACCCCACCTCCTTTCAGGTACAAGATGGTCACTTCAAGTTCTCAGGAGTGTAGAAAGAAAGGATAAACCCAGACCCGCGCGAACACAGTGCATTAAATCGAAGAGGACGGGGACGCCTCCACTGCCCTCACGCCAAGCGTGGGATACGGACGAAACCGTCGGGGAAAAGTGTCACGGAACCCACAGTTCCGGGCCGAAAATAACGCGGGTGACGGGGAAAATCTCATTTTTCTATCCGTTTGTTAAGACGTGTTCTAGCTTAAACTACTTAATTTCATAAGTCCGTGCACAATTGTGGGACATTACTGGGCATGCAGGGTAGACAAACAGGTCTTGCAGAAGTTAACGCTGACTGAGAGAATTCTGGCGGACTGAGACATCGGCTATATGTGTAAATCCGCGTATGGTTCCAATGATCCTGTCCGGATGGGCGTTACAGTTTGATCCGAGACCTCATCAGGTGTACCGTGTTGATTAACTTACCGAGGCAGCATTATAATTACAACTTTCAGCGCAAAGCGAGGAACAATCATGTTAAGCATAACGCTATAATCACTGCGT"/>
                    <sequence id="seq_t16217" taxon="t162" totalcount="4" value="TTCTGCCTAGGACTAGACGGATCTCAATTCAATGCTCATCCTTGTTATAAACACGGTACATACCGCTTTGCTTGAATACAGAGCGCAGACCACTGGCCGGATGTCCAGGCTCGCCAGCCTCTGAATTTGAATGACTATATAATTATACCTAAAAGGATTAAACCGCATTTGATGGACGACGGCAACGTTAGCGCCGCCTAAACCTTACGCTGGCAACACACCGTAGACAGTTAGTGTGCAGTTGAAACAACTATGAGGTAGGGGTACAACGGCATTCCTCTGGGGAAGGTCTTGGCCAAAGGTTTTCCAGTCTCGGAACCTTTTGGAAACTCATGGGCGGCAGATGCGCGATATAGACCAGCTTGGGTGCCCACGTAGGCTTACGACGTTCACCTCTTATGATCCTCCTTCAATAGCACTTTTGGACGTGCAGAGTTAAGTGATTTGACCCGCCTGGTAGACTGCCAATACTTTCGCAGGCTGTTTTGCCTAGACTTTGCTTATAATCATGTCACTTAACTTTATGTCATGCGGATCAAGCCCAAAGCTTAGATGCCCGAATCGATAAGCTGACACGAAAGGTTTAGCATATATCCTAACATGAAAGGTAGTTGTCCTCGTCGCCTCCGCGTGATGTGGTCTCCCAAGTGGAAACTCAGAAAAACAAGCTACAGGTACCTGAATCGACTTTAATACCCAAACAGGAGAAGTCTGTGTGGGTGAGTTCAAGATATGGGGGATAGGTAGGGCCTCAACGCTGCATACGCACTAACGACCCGTAACAGACGTCCTGGTACAAATTGGTTGGAAGCCGTTGGAAATTGCAGTGGATCAACTTTATTTAAGAGAAGCGTCAATGTCGTGGGACGACTATTCGAAGAACATGCTTCCAAAGTGTTAAGCTGCGCAGTGAGGCGTTATATAACAAATAGTGTACCCTGAGCGCCGGAGCAGCCTGCCCCCCGTCTACGACCATAGAGAGTACTAGTTAGCTTAGAGT"/>
                    <sequence id="seq_t16315" taxon="t163" totalcount="4" value="AGAGTAGTAGCAAGCAGAACGTCACACAATTCCACCCGTAAGACCTGTTAACTGGGCTTATAATCTTGACAACACTCCGGTCCTTGCAAGTTATTCTGTAAAATAGAGACCAAGGAGCTTTCATTTACGGGGGGTGACTGGCCCACGATAGTAATGTGGTATGTCAACAATGATGTCACCCATAATAGCATTGGTAGAGGTATGAGACAAAATAAATTCGAGATAAGAATAGCCTTCGAATTCGTGTTCGGTGCCAAAAGACCGACCCCCTTTCGTATAATGGCTACGCGGTCACTGCTCAGGACGTTGTACTGCCCAAAAAAACGTGTCAGGCGAAAGGAAGCCAATAGCGTACTCCTCCTCAGAATCTTAAAACTGGATAATCTATCCTACACTCCTGCCCCGCATACCGCCGACACGATAATTTTTTGACGGGACAGTACTGATGCTTAACCGCGAGGCCCAGGGCACTTTCAGGGATCCAGGATCGGGACATAGTCACGATAACAGAATGAACGCGGTTCGTATAAAACGCCCGTTCTCATGCGGTGTCTTCCCTATGCGTGTGAATGTACCATTAATTCCTTGTCAGGGACACTTTTACCCCTTAAAAAATGTTGTTGTGTCAACCAGTACGAACTTGTCGTAGGCATAGTGAATAGACGCCACGGATGGCCGCTCGACCACAAACTCTGTTAAAGCAAACTTACCGAGTCGCAGCGGCACTAAAGATCTTGCTTATGAGGGCGAATCGTTCGCTTAGGAAAATCTTACCGGCGCTCGAACCAACAGGGGCGCCTCTCGGTCCCTGAACTCCTGTGAATAAGCCCTCAAGACACTTCGTTCAACGATGTCGGACATATTTGCCCGAAGCGTTCTCTATACCGGAGTTGCCTACGCGATGATGGGGCCGTCTCAGCCATCGGACTCGGCGGGCGGGGGTTCTTCCCAAGTAAAAGCGTTAACGATCCTGTAAGCTATGTGGAATACGTCACCACCG"/>
                    <sequence id="seq_t16415" taxon="t164" totalcount="4" value="ACTATCGCTAACGCCAACATGCCGATGGCCGCCACTCCTTGGGACCTTAAGTACGAGTTCACATAAGGATTACAAAACCGCCGACGGGTACACGCCGGCAGTCGGGCAGCCTTGCCCAAACATCGGTCGCGGAGACTATAAGGGTAGCTCCCGAAATGCGCCATTATATAGCACTTTATATCTACTTTAAGGATCTGTTTAGGTTAGAGGGCTAGATGCGCCAGTTCTCCTCCGCCTCACAGGATCTATGTCTCGTGGACGGAGCACCGGCGCCTGTCGAGATCTAAAGGCGGTTTAGACCGTAAACAACGCCGATTTTCTTGGTTAGGTCCCAATGACGGTGAGGTCAGTCGGTATATAGCTGAAATCAGCCAAATTTTAGCACGTCCGATTTATTCTGAAACACCGCCCCTCTGTACTTGTGACTCAACAACTACGCATGGTTGGTCTCTGATCGAGAAGTATGCTGTTGAACCGAGCTCGGGCGTGAGCGGATTCTTAACTTAGAAGATAATACGAGTGTACGAGTATATTGAAAAGGGCTATGGATCCATAGTGAAACTACAAACGCGCAGCTTTGCCAAAAGCCTCCCCCGCGAGGTAGCCGCAGGATTAACACCAGCATTCGCTGCTGCGGGTAAATGGTTGAAGAGGCCGAGGACCAAGCAGTTAGCCCTTGGCTATGAAAATATGTCTAGCGAAGACCGTATAGCCGCTCCTTACGGCCTGCGTCAATCCGAGGTAGCACAGAGACACAGCAAGAAGGAGAGGAAACAGAGGACATAATTATAACAGTAACGGCTTTCAATGCGTGAACTAAACTCCTTTCCCATTCAGCGGTGATAAAAGCGGAGCAAGCCCGTGGTCATGCACTAATTAGCCATTTAGGTGAAGGTATAAGAATCTACTACAACTCGACATATATGATTTACGACGTGAGACGGAAACCAGGCGCGTGTTTCGTAGTGTTACGTCTTGGTCTTCCCGTAACAATACCATT"/>
                    <sequence id="seq_t16515" taxon="t165" totalcount="4" value="ATATATACACCCGCCGTTAGGCGTTGACCGGGAACGGTCACATGGGCACCAGAAGCTCCATCTGTATTAGCTAGGTTAAAAGGAATTGAAACAGCCTCCGGGTCCATGGTAAAGTATTGGTATCCGCAAGGAGTCGTTTTCGTGGTTTGACTTTCATTTTAGGTCTAATCTGAGACGATAGTCAGTATAAGGGCGGCAATTCATAGCCTAATCTAAGGTCTTATGTGAAGCATCCACAAGGTAAGCTAAAATCGAATGGACTCACTACTGAGCAACTTTAACGGTCTGGATGCGACTCTGCTCCCCTCGCAATGAGTACAGATACATATGCGACGTATGCTAAACCGTGACGACGGCCGTACACCGGCGCACAGGCATGGCTCCAAGGTAGCACGGACACGGCCGCCAACATATGAGTTGCGCAAAATCATGTTCTTGAGACCCGCCCTTGTCATTCTCTGCGGTGTAACTAACCAACCATGATCCACCTATGTAAAAATTGTGAGGCCTTAGCCAAGTGGCGTCGCCATGAAACCGAGTCTTCACGGTTAGTATAGGCACATACTCCGATTCGCGCTGCGTAGAAGATTCGCAACCTGCCGATCTCCTATAGGATTTGCAACCGTGATGTTATTGGTTTTTCCTCCACAAACGACCAAGGCGGGGAGAAGTAGCACTGACAATTTGTTGTCGTAGTCGGCTTCCTGAGTAGGATCGGGGAACTTTTTGGTTTTCGCGAAATTTCTTAACTCACCTGCCACCAAATCTGCTCACGTCTGCATTACGGAACAGAATGTGCAGGGTGTGCCGCTCTCATCACAAGGCTGCGTGGGTTGTAACGAGCAAGAGCTGAAGTAGTGAACCATCGCTCAACTTGTCCCGTCCGCAGGTGCAGGGCGCTGTTAACATGCCCCGCCATGACCACACCGTCATCACTTCACGGCCTGGTACTTTTACGCTTAATAGCGGCGGCGGGGAGGTCGGCCCATGTCGGACGGTA"/>
                    <sequence id="seq_t16615" taxon="t166" totalcount="4" value="AAACGCGCGTTATATAGCTTGAGTCCAAATGAAGGACTCTTAGTGCCGAGAAACCTATCTGATTTAAGGATTCGCATAAGCAGAGATCTTGCAGGCCGGTTTAGGATAACCTAGCCAAGCTCGAAATCCATATATGCTTACTGCTTGTGCGGCTTGGGCACACGGATGTCATAGACTCGTCGAGGACACATGGTGTGTTGCTAAGTAAAGGTACTAAGTTATTTGTGTAGGACAAAACTACCACACACGCTTTCTCTTGCGGGTTCCCTGATACATGGCAGAAGAGCAGCTTTCAGCGCACTGCTCAGACGTCCTGACACCGACATATTTCACCATGACCTTAGGTGGGTCGCATTTTTGGATCTCCCCCATATGGAATAAGTCTAAGGGTTTTAGACTTGGTACCTCATACTGCGGTCGTTTAACTAACTGGGCGCCCTCTGATAAATAGAAAGCGGCCCCAACGTGTTCGGACGCCTGCCTATATCGTGTTTTAAGTCCTTTGGGGGGGACCTACGGCAACTTTTTGCATGGACGCACCGTGAATACGTCGTCCACAGAGTTCTAGCCCGGTGTGCCAATAAAAAACTCTTCTGGCGGCAAGCCTTGTTTCATCAAGCATCGTTGTAGGTGTGTGCCGGCTTAAGCTGGCACCTTGTGCACCGCCACACCCGGATTAAGGGCCCTGTGGCATATGTCGTCCCAAGTGAGTATCATGGTCGTTACAGAGTGGTTCTGGAGAACTCTATGACCTGTTTTCAGCACGTAGCCAGGATAGGGCCGCGCGGAATCCTGATGATACTCAACAGTTAAGCCCAGAGAAATTCCCAAATTGGAGTCCGGGGGCAAGACAGAAACCGTGTGGAAGCAGAGACCAGATATCGAAATGAGGCAGTCGTCAGGCGCAATCTCGGCTGAGTTTGCCGATCGATCACCTCGGGGTCAGTATATTGCTACGTCGTGGTAGTCTGCACCCCAGCCGAGCCCGCCGGGACTATCG"/>
                    <sequence id="seq_t16715" taxon="t167" totalcount="4" value="AATACAGCTTTCGCTACCGGGTCGGCGGGCTTGATAGGATCAGGGCGGCTCAAGATTCTCCGTACGGTTTCCGGGCGCTTTGAGCGCGTGCCCCGAGAAGTGCCACACCGAAGTCAGTGCTTATGGCCGGGCCATTACCTTAGAAGCCTGATGCCACGCTCCAATGCACATTTCGGCTGTCACGAATTGCAGGGGACATGCTTCACTCGTGCACATGAAGTTTAATTGTGCCCTGTTGCAATTACAAATTCCTGTATCGCGGTGCACTACGGAGCTTCACTTACCTGAGACTTCGAGTATTTACTCCTATTCGAGTCATGCAGTCTAGACGTCAAGTACTCCACTTATTCCACTTCTAACACAGTGTAAGCGCTTCTCGGCGTGGATAGAGTCGCCACGCCTAAAGACCAAGGCACTACCAACGGTGTACGACGTCGACCATCCGGCTTCAGCGAAAATTGCGGCTGGGACTACATGCCCACTCAAACTACTATCACTGCGCCGCACCTACGTACCAGTCTACCCGGTTAAACGAGTGGTCGATTCACTTCTAGAGAGCTGTTAGTAAGGCGGACGAGTGTTTACCGGTCGAAATCTTAGAATACTAGCATGCTAGAGATGTTCTACGTTCCTTAATCACGATCTGTCGCATCGAGCGTTAGGCAATTTAGCTCCCAGGAAACTAATAAGATAACCTATGTACGCATTCGTGTACATCGAACACGCGTCCCAGTCGCGAAAAGCAAAAAAGTGGTGTCAGCCCAAAATTCGGTCCGTCCCCAGAGGGGTCGTAACATCACCATTGGAGACTTGAGTTCCAATTCCTTTCTCTCCAAAAATCGAGAAGAAATTTCGTTCCGTTAACATCGGCGCGAGAGCCCTATCAGTATGGTACTCATCTGTTACGTGGAGCCCGTCACGCTCGACTCCCATTGGCCTAACACGCTTCGAGTGATTAGCCCTAGTGTTCTAGCGATTCCTCCGTTCTGTACCCATGTAC"/>
                    <sequence id="seq_t16815" taxon="t168" totalcount="4" value="TCAGGTGCCTGCCATAGTTTGACAATCCTCTGCGCCATGCCCACAGTGCCGCACGTGTACTACGACGGATTACGTTGCAATGGCTTGTTTCGCGCCCGGACCCAGGCAGCCTTTCCCAAGCAAGATAAGCGGTCGTAATACAGGGACCAACCCACAGGCGTCATGATCTTGCCTATTCTTTCTAAGGAGTCTTACTGGGACTATAAGACGGGACCCTGCAGCAGTGCAAGAGTGTGCGAGGGCCGCGATACATTTTGGAAGGAACGACCACACCACGCGTAAAACTTCGGGAATTTAAGAGCGTTTCCTCGCTGATATTTCTGATAAATTCCATGTGAGGCTGGGGGCCAACATTATTCCGTTGCACTGAAGACAATGTGATCTCCACACCCCTATACCGGAAAGGTAGCCCTACATCCTTTTGACCTTAGACCGACACTCCGATGTATTGTATATGTTATTTTTGCGCGTGAGCCGCCCCCGACACGCCGTATCGTCTTCATTCACTTACCGGCGTAATCACTGAACCCTGTTGACAAACGGTAGGGACATTCACCCAAACTAGTAAAGGGCATCTCGTCCGATAGACTCAGCTAGTCTTAGGATGAGCTGGTACCCTCGTGTAGATCTGCTCGCGGGACTTGCTTGATAAGTCCGTGAAGCCATAAAGGGGGCCGCCATCGTAATACGTTTTCTGGCAGGGGCCGTATCGACGGTACTTGCAGTATCCCACGGGTCACTGCCGATTTGATGTTAGACCTTCATGTGTGCATGCAAGGTACTTTCTCATAATAGTACTGAAACTGAGTGGGCGACCTACTCACTAAACACCAGGCGGGATGCCTCAATCTTATTAGGCCCAGTGGTATGCGTGACATAGACGGTAGGAGCTTTATCAAAATACGTCCCCGACCTCGGAGACCCCGTTATTCACCTTTGGATGCAGCCCGAGTTGGTAACCTGCGTTAATGAGCAACCGACCACCAGTTGGCGTAACGCT"/>
                    <sequence id="seq_t16915" taxon="t169" totalcount="4" value="TGTGTATGCGTCGTGATTCATCCGCCAGCTTGGCTCGAATGTTGCTTGGAAGAGTAGTTTAATTCTCCGAATTTACGACGTGGGACCGATGCCCTTCTGGGTTCATACAACATAGCTAGGCTAGGTCTATGCGAATGCCGGTGATGCATCGCCTTTACGCCTGTTGTGCGCCCTCAACCCCAGCACCTGTGTCCGGAGTCGGTGGCGCCTAGTGAAAGGAGAGACATCATGGAGCCTGTACACTTTGCAAACATTAGCTCGCCCCTATTCTTTCCATCGAGGGAACACTAGTTATCATCGACGCTTCGCCTGCACATTTCCTTATGACGGACGTTGTCCTCAAGATGGATATCTTCTAGAAAAGTGTAAAAATTTCAGTTTCAGAGACGATGCACGATATCGGTACTGTATGGCCAAGAAAGACTGGTATGGAGGCTAGGCTCGGAGAGGGGGGGGCTAAAACGAATGTCCATAGGAATCGCGCTATTCATGTTCGGGTGTTCGCAGCGCCAAGGTACGTAAACATCCTTCAACAGTCTAAGACATTGCGTCGACCGCCGATAACGGAAACTAACGGACGTTTCTGGATTTACAACCTCGGCCCTTATCTGACTCTGCCACTTTCGATGGGCTGGGAAGTTATAGAACGGCTCAAACGAGTTGCCAAACTCATCGGGAGTATCTGGCTGGACGTTAACTCGGACGATTAGACTGATTAAAAGCTCCGTTAAGTGCCAAGCATGCCTAGTGTCAGACCGTGATCTGAAAAGGGACCCTCCTGATAGTATACTTCTATACAGCTTAGCCTCGATCACCAACCGCTAGGGCATCATTAGTACATTTACGAAATACGTTAAGCTAATTTCCGGGCGGGGTAGCGCCGTGAAACAGTCCCATTTCATAGAGTCGAGGAAAAGCTCGCACGTTCCTTTCGTCAGTCGCAAGCGGTGGTGTTTAGGACCATTGCATGGTTCTGCCCAGTGAGTAATAGTCTTCTACT"/>
                    <sequence id="seq_t17100" taxon="t17" totalcount="4" value="CTACTTGGGCCCCGGCTAGCATGCCAATACGAAGGCCGACTCTGAGCGAATCACTCATGCTCCAAGAACTAGGTTGTCTATCTACGACTCAGATAGCCTTATACGTCAATTTATGACGTACATCTCCCCTGAGGGACGCAATACTGCCGAGCGACCTAGGGCGATCCGCTCAGAGGTTTCCAATGATTGAGCCGGCCTGGAAAATTTCCGACATGGAGGGGTAGGGTAGGCGTAGACTAGTGAAAAACAGGACATAGCATTCCGAGTTTGAGGACGAGCACATTCACATTGAACGCCCTAGTTAAGTTTATAAGGTCAAGGCTGAAACGTAATTGCCGAGTAATCGAAAGACAGTTATTGCGAGTTCCAAATACCGACTCGTTTATCCTTGTGGACTGTGGTTAACGCCAGGGGTAGGACTCTTGAGAGCACAGCCGTCGTCGTGCACTAATATCCTGCCCGTATGCTCAATCACAATTCAAGCTGTAGTGGACCGAAGGAGTGGATAGGGTGCCACTCACTTTAACCGTACATAAAAGCACGCAGCCGTTTGTTGAACCGCAACGTCAACAATCCTTTTACGATCGTCACTGGACAGCGTTTCTACGCCACCGATTTTGGCCAAGCGCATACAGACGGAAATTTACAGTCGGGAAGAACTTGCTAAAGGGCCATGCCCCGCGCGCGAACTCGGTAGAGTTAGGGAAGACACGACCGGGTCACGCTCCGTGCAGTAGGACGCTTACGTCGGATGCACGCGACATATCCCTATACATCTAGTAAATCAATCTATAAATGTGTCTGAAATAAGGGTATGCGTCGAGAAGCCTAGTAAAACGGGATGGGCGCGCTCGACTGTGTGACCACACTTTGCTTGGTATCTGCTTCAAGCCGACGCCGTCTAGCGCAAATTTAGAGCCCCGTTTAGCCCACCGGCCATATATCAACCTCTTACCGATCACTTACTGACGACGTATTTGCAGTTATGATTGCTTCCCTG"/>
                    <sequence id="seq_t17015" taxon="t170" totalcount="4" value="AGCCGTGATAGCCGAGTCGCGAATGACCCAACACGTTTCGGGCGTGGGAGATGTGGACCGGCTATAGAGCAGGAGTCCCCGCTTACGGACCTCATGCTAACGCTTGATTCTGTGCGCAACGAACGGCGCGTGTAACGGGAAAAACTCACAACTTTTAGCGAGTCGCCACCTAACCCCAAGAGTACCTAGTTAAATCTTGTTTCTCAGGCCATACAATAACATGCATACGCCTATAGAAACGTGGTGTCTTAATGTACTTATCTCTATATGACTGAGCCGGAACTTTTCCCCTCGAGAAAGTCGCGGTTCTCCTACTCGCTGCCTTCGTGTAGATTAGAGCTAGACTTGGAATAATGGATTTTTTTCGTGGCATTGGATCGGGAACGTCAAGGAAATAGGAGCGGTATCCAGGACTCCAATCGCTACACAAGACATGTCGAGGGCTTCCTCTTGCATGCTGAAACCGACTCAGGGAGTATCACGCACACACCATCTACAACACGATGCTTTTTTATTGTACACTTGTTAGCTAGTTTCACACTTGGAAGCGCTCAGCAATGTTCTCAGACCGAGAAGCTAATTTTCGTCCGTGACTTGTGACGATGGAGACACGATCCCTGAGCCCCGGCCAACATACAATCAGTCATGAACCGTGCGGATACAGTTTTAGTCGGTCCTGCATTAGGGCTGGACTCCCATCATCAGCATCTTTGCTCAAAGTTAAGATACACTAAATAAGACTTTGACGGAATTATGTTGACATACCTCCAGTTGCTTCTAACTCCGGTTTGCACTTAATTCCGAGCCAAGATAAGCGTCTACGTGAGTCTGGAGGCGCCAGTACTTTACTGCTGAACACGATCGTTGTTAAGGTGGAGAATTGTAATCATTTGTACTTTGAAGTAATGGCCGACTGCCCGGGCTCTCGAATCAGGAAATAAGGGACAAGGAAGTGCTCTGGCGCTGGCGGACGGACTGCTGGCAGCCTCTTACTCTAAGG"/>
                    <sequence id="seq_t17119" taxon="t171" totalcount="4" value="TCCCAGTTTCGAATATTATAGGCAAATACTTCGGGTCGAACGCATGGCATTAGTCTACACCATGCAGGGCACCCTGTGTAAGTTCGAAGGCCATAGATAATTTGTGACACGATATGTGACTCCCGCAGAACTTTGCACTTTTCTAGTCTTTGCCTCCTATTAGCCCTGGGGGATACTACGATGCCCACACGTGATGGAGACCATGAGCCTAACACGATGGCACCTGCCCTAAAAAACCTGATACGTGTGGCTGGGTATTACTGGATTCAGCCAACTTTTGAAGCATGGGGCGGTAATTAGAATCATCCGCCGTGATCGGGCTTCTCTTCGCTTGCAGCCACGAATGATTCACATGTCCTATTCCGTGTAATTGTGGTACATGTGAGATCCCTTGAATTCATTGTGGGGCCGAAGCCGAGAGCGAGACCTTGGGAAGCTATTTCTCGACGGCTTCTATCCGCGCAATCCAAGTTGATCCTACGGGTATGCGCTTCGGGCCAACTCGTTGTGGGGCCGGCTATCAACCGCCGGCACAGCCGCCTAGTTGGTAATCGATATCGGCCCGAATTATCGGTGGTCGGGTACATCAATATAGGACTGCGGTTTAAGTGCCCATCCGGGTTTACGTGGGGGTGCTGCCGAGTCCAGTTCGTAGGTACATTCCGCCTACTCGGCGGGGCAGATAGACGGAACACCTTGGGAGCAAGGCTAAGATCAGTGTATGGGACAGGTGAGCACGGGTCTGGGTTTATCGGGTCCGTTTACTCTTTAAACTACTCCTAAATGACTAAATAGGCCAAGCAATGTACTATATTGAAGGTCAAATGCTTGCGTTGACTTTTAGTCATCGGGGTCAGCAAGCACGCCAGGATCGCCGGGTAGATGGGCCTAACAAACAGCTGAAACCGCGTGGACATGTAAAAGCGCAAACGCCCTCTGCGAAATCGCCAAGTGAGCTTCGTCATAGGCCCACTTATCTTGTTTCAGTTATGCCGGCACC"/>
                    <sequence id="seq_t17216" taxon="t172" totalcount="4" value="ACTTTGGCGGGCCTCAGCATAATATCCGCAACTAACCTAGGTGCAGCGCCCTCGGCGACCAGTGAGGCTCGTAATCACTGATTTGCTGTCACGCTATGACCGTAGAGGCAAGTTATCGACATCCGTTGCGGAAACATACGGTCGGTTCGGACTACCCAACACGGTATTGTAGTGGTATATCTTAGCACAGGAACCCGCGTTTAGGGTAGATTTGCGTTGCTGCGTAACGATTACAGGCGTTAATCTTGCGTATGTTGGATGTAACAAGATCAAGTCAACACTACACCGAACGCTCCATATCTTTATTAAGCTCTTTTACCATTATTATCTATAGTGCTCTAGATCGAAATGCATCGCGCCACCGGCTAGCAGAAGATGCTTCAGGACTACATAATCTCACTCACGCGAAAGCCTTGGAGTTACATAGCCTCCACACCAATATCTGGGTTGGTATAGTTATATCGCTGAAAGACTCGAGTTGGGGACATCCCAATGTCCTTTGCAAACGCGCCCCAGTGTATAGATGAACAACGAAGACAGATTCCGCTTGTGACTCGAGAACGCCAGAAAGTGGCGTAGTAGGGGCGCCGAATCATGATTTGGATACAATGAGTGTCGTATGTGTACTCCCCTGAGAAATCAATGCGCCTCCAGGGTGCAGAGAGCCAGAGGTGTGACATACGTACATAGAGCAGTGCCAATTACGCGAGTCTCCACTTTCCTTTACAATTGGGGGCGCCTCATGGACAAAACCTTAACGCTCGCAATAAACGCTTCGCATTCCCGTGCTCCTGACGTCGCATGTTGTTCTTATCACTAAACCCGGGGAGTTACCCTCCGACTTACATAGACACTGATTTAAGTAGACAACCGAGTCGCAGGTATAAGTCAGGTAACCCCCTGTATTCAATAGAATCGTCGCAGTGGAACCACCCTAGTGAATGACACTGGTGCGCGAAAACTGTGGCGTACTGGATGGCGATTTCGCTCGTCCGTCACA"/>
                    <sequence id="seq_t17315" taxon="t173" totalcount="4" value="TTGGGTGAAACTCATTCGGAGGTACGTCAATCTTACGTAGGGTCGTCTATGTCTTAGCCATAAGTCCATGATGTCAGTCGTGCGGCAGGGGGTTGTTTGGGGAACGTCTACCCAAGGCACATAGTAGGAACGGTATTACAAAACAGACACCAAGGACGATGATTGAATCTAACTACGTTCTCCTTTGTGACGCACGTATTTCAGATTACTAGCCTCACGACTATGCGGACAAAGATACCACGGTCATTAGGGGGGCGCTCATAGGAGGCCCCGCTAGTGGTAGCGGGGGGTGACGCTGAGTCGCCTGAGTCAGACATACCTTTATTGATATTTTGTGAGCAGTTTCGGTTTTCTAGAGACCTATACTTTCGATGCTGCACCCCACTCCCCTTGCACGAGTACTGCCACCATAGGGTAAGTTTCGTCTAAGCTGTGCAAGGACACGTCCCGTGCGTACTTAGAATTGTGACGGATCGCGCTATTGTTGATCTTACGCGGTCATCGACTGTTCAATCAATCGTGTATTCACCGGGATCCATGACGGGCCTCATCGCTGAGGACCGCCCGTGATCGGCGAGAGGCCCCTCCACTCACCTAGTACTCTGGCTTAGTTTTGGATTGTCACGATGGATGTATGACTCGGACGAGAGTGCACAGTGGCTAGCCGCACGGGGGCTGGATGAGTTGCGTTCGTAGAGCTCCTCGAATCCAAGATACGAGGCGCAGCGATTAGTCTGAGATTCGGTAACCATTGTAAAAGGGCACAACGCTATTTCGGTGGGTAAAACACCTTAATATTGCTTGACCGCGTCGTACTCTCAGTTGGACCGTCATGATGGTGAAGGATAATGTCCCGGGGTCAAAGCTCGGCGCCGAATTAGCTGTATAACGCGATCTCCGAGCGGGTGTGCCGTATTTGGTGAGGGTTCAGTCTTCTGTCACATTACCATCTCTCGTATTGCTGAGCTAGACCAGAGTAAGAGCTGTAACGTCATTCGGT"/>
                    <sequence id="seq_t17415" taxon="t174" totalcount="4" value="CTGCGCGGGGTCCAAATCACCCTTAACATGAACCTCCACCTGAGAGTTTCGTCATAGCGAATTATCTATCGGCTCTCTTCCGGTTCCATACGTATGCTCTCAACGTTCCATTGCACGGCCCTTGCTGTCGTCGAGAACATAGTCAGAAATCATACGAACGTACGAAAACCGAGGCAAATGTCGTTGTTGCCCGGGGACTAGGTATGTAGGAAACACAGAACATGCTCAAGAAACCCCGAATTGACCACATAATCGTGAGTACAAGATTGGCCGAAGGTACCTTAGACGGTGTTTGCTAAGACGCGCTCGCACTGGAAAAAGAGGACCGAACTTGGGAAGCCACTGCAATATTGCCGTTGGCGGGGATTTATATGGCGGTCTTCGTACTTGTTGGTGAGATAGACCCAGCCTCGTGTATGAGGATACCTGCCATTGACCGAACGCCAATGGGTGGTCGTTGCGAGCGAAGGCGTCCGTACCGGTCATTAGCAGAAGATTAGGTCTATAGTCTCTGATGTTCAAAGAGTTCAGGATTGCTGGCCCTCCTGACAGCTTTTTCATGATCCGACCATGCACTTGCGCGATACCAAGCAAATGAGCGATTTTGGTACCATAGATCACCCAGTATGGTGATTGAGAGGAGGGTAGAGCCTAACTCTGAGCCGCTTGGCGATTGAGACGCGTGATTGAAGGTGTCTCGAAATCGGAGTTCTTTGTGATCTATAAATGATGGATCGGCCCCGTATCGCCTACAGACCAACAGACAACGTGGATGACCAGGCTAACAGACGTTTTTATGCCCGTTTGGACGCTGAGCGACGACAGTGTTAGTAGGAGGGATTACAATGACTTTTCTTTCGCCGCGTCCGGTCGGCAATTAATGCAAAGACTGGTTCCCTGTTGCATCTAAAATTATCTAACCAACGTTGTTACATCCCGTTTCCAGCAAGATCTAGTGTAGCATCTGGGACGCAGCAGACCCCAGTTTATACTCAGTGCC"/>
                    <sequence id="seq_t17515" taxon="t175" totalcount="4" value="AAACTCATATGCGTCGCGTTGGCTGGCCACAGAGTAGACGATGGAAACTCCTATGACATGCATGCCCGACTCTGACGGTGGCGCCAAAGAGACGTAGACCCCGCCGAAGTTTTCCGCACTTGTAGGTATTGATGAGATGGGAGTGCCGACCCGCTGCACGCCATATGCTTTGAACTGCGGACAAGTTAATACGATCGGCATTGTGATCGGGGGACCACCCATATGAGGTTGGGTTGCATAGGAACCGCCAACTTTTGAACAGATTGTCCGCGCCTTCATTGGTGAACAGTGGAATATACACGTACGCAAGGCCTATTGACCTTATATCTTAGCATTTTACTCCGCAACAGCGCAGGGGGAAGTGTACAGCTGCTTTTGTTTTGGCAGGCACGCTGGACACGTCTGTAAGAGCGCCGGGGGACCGACTTCAGGAGAGGTATGATTGGAAGCCTTGACACGTCGGACGCCTTTCTAGACACGATAATTCTAGAAGACACTTACTCTGCGGGCAGTTTACTAGGAGATCTAACCCCTATTGGTCGGTCGCCCCTTATCCTAACTCTGGCGAGAACTATCGAGACGATATAGCAGATCTGCAGTCTGCCTTCCAATGAAACATCCGAATAATGGAAAGGGTGTCGCACCTGTGGGGCTCTCCCGATCCGTGCCACGCCTCGCAGAGGGCTCGCCGCATGCGCAGGTCCATGTCACCCGAGTGCCTATGGGATGATAAGCTTCGAGGCCATACTACACCCGCTAATAACTTTTATCGTGCTATCAAGAGATCGCTACTAAGGGAGACAGAAACCCGTAGCCTTTGTCAGAACAGATATAGATAGCGTTATCACCCATCAACTGCCCAACGATTTGCGGTGTATGTTGCCGAGGCGCCCCGGTGATATTTGGTCCCGACCCTGGACGCACATATGTACAATCTCTGGGTCTAACTACCGATCAGTATCTTAAGCTATCTCTCACGTCGTGCCTTCCCCTGTGGCTA"/>
                    <sequence id="seq_t17615" taxon="t176" totalcount="4" value="TAACGGAGGCGCTTTGACAGTAGCATCGTCCCTTACCGGAGCAACACTCTCTATTATTGGACCGGTTATTCGGTACTTGCTAATTTCATAGCCTTGAGTACAACGACTCACCTGAATAGTTGTTTCCTATTCGTCCGAAGACTCAGTAATTCAAGCGTTCCAACGCATCGCCTGAGAGTGGAGTCACCGCCGGAATGGAGGACTTTATTGCGACTGGGATCTACCGGAATATCTCTCGTACTGTCCATCTGGGTGCCCATCGCGGGGAGGAGAAACACGGTTTTAACGACAGCAGCCTATCTGCCTCGTAGTCTTCTGACGTCTGACCGTGTTTTTCGGAAAGGGCAGCCCCGTTAAATGCCAGGCATGTTTTCATGGAACACACCAATATCATAGATACCTTATAAGATCATTTCACGGCGCTTCGATTCAGGGACGGCATAGGGTCAGGGGCTAGTGTGAAGTAGCACAGGCAACCGTGTTTTTCAGTATCTTCCCCGTACCAGAGATCCTATCAATCGCTGATCTGATGATTGGAACCCGGTGCGGCAGATGCTCATGCCAGGGTCGAATGCCATATCATGTTTCGAGATAGTATTAGCAATGGAAAGGGCAACCATGTCGAGTAGGGCACCCTATTCGTGTTTGAAAGTACCTATAACGGGAAGTCTGAGGGTCCGGCTGTGCAGAGCATATTCCACTCCCACGGCAGGGTTTGGAGCAGTCTCCAGCCTCCACCTCATTCCCTGACCGCACTTACGGCTCATCTTTCCCTTTGAAAAGGGCACCACGGCCATGCCATAGGTTTTTGTTCGGCATTCGTCGTATGACTAAGGTCGCGAGGAAGACGCCAGCTTGAGATGCCGCGCAGTGGGAGAACGTCCCCTCACTTCTTTTCCGACAGGCCTGCAAGGCAGGGATGTCTGCACTTAAGTCGTTGCAAAATCCGCCACCATACATCACTTGTGGGCGACTCAGACAGCCGATTATGTGCCTACAA"/>
                    <sequence id="seq_t17715" taxon="t177" totalcount="4" value="TCAAACTTGTGAGGCGCTGTACATGACCTGTTGCTGGTTATGACATAAGGAAAGCTCACTACTAGTTGTCTCCGCCGATGCGAAGCTCGACGCGCAATGTTGCGTCGGAAAGGGATTGCTCCAGAGTACCCGTGTGGGCTACCGCCTTCTTCGTAGTGGACTCGATGGTTCGGCTTTGTAGCCCCTCCAAGTGCCAGGCGCAACAATGCAGGGGCAAACAATGGTTTGACTGAGGCTAGTGCCATTCTTAACATGGTATCGCGCCATACGTCGGCCTTTGAACTCAGAACGACGGTATGTCCAGAGTTATACGAACTGGGTTTAAAACCCCTTGTTGTTCATGAATCGTAACTACAGTGAGAAGGCGCGGGAACTAAGCCTCATACTAACTAGTTAATGGTACTCGACTACTCGCGGCGACACGGCAGGGCTTTCTTCGAGACCCTACCCCTACGGGAGTTCACCGAAGGGAGGCATGGACGTTAATGAGGATGCTTGCATAATGGGCCCTCTCATCAGTTCTAATGAGAAATCAAACACAACGCTACAATTTAAATAAAGATAATGCCAGTAAGAAGTCGGACACACTCGGATTCTTCACATTCGGTACCGGGCTAAACTGGAAGATGTCTTCTGTGCTGGGAGCCCTCGGGCAACTATCCGCGATAATTGTCCCGCAGGTCGCCTACGAAAACTTGTTTTACAGATCAGTAAGAACATCCTTCCGTGGGTTAGGAGCACGCAGATCCGAAGACCCCAGTCCCTAGGCAGCGTGAGATACCTGTGTGACCCGCTAGACTTTCGCCCGTCTTTAGCGATATTCTCTAATGAGACAATACATTGCCGGGACGGGCCCCTGGCTATGTGCAACGTCATCCGAGTGTCGGTATTAGTGCGGATCGCTGTGCACACTAGCCAAGCACTTCCCCTTGCTCAACTCGCTTAATAGGTATGGGTTACGTGCATTTGCCTAAGCACCAAGCGGAACTTTCGATTCACA"/>
                    <sequence id="seq_t17815" taxon="t178" totalcount="4" value="TGGATACCATGCAAGTGGTCTTGTAATGGGTGCGTTGTCACAAACTCTAGACGGATGCAATCAAAGGAACAACTGCGATCGGTAAGGAGACGTGCGACTCATTGCCCTTATTGTGTTAATTTCAGCCAAATGTGAGGGAAAGGGTCATAGTCGCGACATCGCGATAAGGCGTGTATCTGCATTGGGACCCGATTTACGGGGCCTGTTGTCGCTCGCTAGTCAAAATCAGAAGACATATATGGATGGGAATGGACACACTTTGACGCCGTGAGGCCGCACAAGGGAGGTACCGTTTGACGGCCCTACGGGAACGATACCCCTCGGAGCGCAGACGGACCTAGAAGTGAGCCATTGTTAGTATAGTATCCACTTTCTTATTCCTGGATGCTTGCGAGTGCGGGCGGGCGGAGATCGCCTGCAGGTCCTCTCCTCACCATCGATCGCGCGCCGAGACGACGTCTGGACGCGACCTCAATAGTGCTTGGCTAACTCGCACCAAGACTGAATGGCCAGGAGCTTACGTGGTCGGCCCGGGACTTGGGCCAACTGACTCATTAGTCCTACTCGTCTCTGTAGTGTTGCGCAACCGTAAACGGTATGGCGGGGTACAGGTGTCCTGTGGGTGGTGCATGCTCCAGTCGGGGCTGACTCGAGCGCTGTTACCAGAGGGCTAATACCGCTCGCGACCGAGCTAGTCTGGCTGGGGATTGAAGCGATGTCAAGATTGTCTGGCCGACGTTTTAGACAGGATAGCGCTGGCATATAACCTAACTTCAGGTAGGCGGGGAACAGCTCCTCATCCTTATTAACGAGTATGCGACCGCTTGCCAGACGTAGAAGTCGGGGTAATCGCGCAACGGCGAAAGCACAGCCGTCTGGTCGGGTATTAAGTTGATTGTCATTTGCAGAAACGAGTGGACACGTTGTAAGACGCCTGCACTGTGAGCGTTATGTTAGAAGCTAGCATGCGGGGGCCCTCCGTTTTATATAATGTTCGGTG"/>
                    <sequence id="seq_t17915" taxon="t179" totalcount="4" value="ACTAACGTTGTGAGAAAATGGAACGAGGCAATCGTGGGGGAAAGGCGGCTCAGAAGCATCGGAACGGAGGCGCGTCGGCGAGAGGTGTTACCGAGAGCATAATTGAAGATCCCGCGCCACAGCTTACCATGCCGTCTGCTCCTTAGTATGCCACGCCGCCCTAATGGATATTCTGCGACGTATGAGAAAAGGTTAGAAAGCCGAATTGGTCACTCCCAAGTGGTACAGCAGAAGGTTCCAGGTACTCTTCCATTGATGCCGATCTAATCCGCTAGATCTCGAGCTTTGTAGATCGAAGGCCACGGTGAAGTCGCTTGACGCCGCCTCAGAGTAGATCGGACCACGTTTCAAGCTGGCATCAGCGTGTCGGTTATTCATTGGCTATATTGAGCGATAGTGGTCGAAAGCCCGCATTCTAAAGGCTGCCTGATATCTAGACTATGCGCCTGCATTGGAACTTGTGGCTCGGACTAAACCGCAGAGTAAGAGTCGGTTATCCCTTCAGACCGACGTGGGCTAGGCTACTCTTCAATTAGTGGTTTCCGCCGGGGCGCGCTCTTATCGGCAAGTGAGTGCTGCAAGTGTGAGTCGTGAAAGTAGAACACTAGGATGGTGCCTTTTTTAGCCAGCGAACCTTCATGATCAGCCCCAGTGGGGTAAATGTAAACCTGAATCTTGGACTCTTAAGAGATTCAATTTTCCCGGATTGGCAGGTTCGAAGCAAGCGAGTCCGGATATACTAGCTAGGAAAAGCTGCCGCCGAAAACTGCTTGGCGTGCCCGCATAAAGAGAAACATCACAGTGGCTGTAGTGCTTAGGTATGAATCTATGTGAATGAATAGTCCAACCGTCGGTTGCCGCTCCCATCCATGCGATCGTTTTTAGAATATTGGAGTCGCTTCAACCATTGAGCCTTCCAAGACCAGCGCAGTTGTGAGAGACGAGACGCTGATATTCATTCCCAGCGCCGTAGCGAGGCCAACCTTCCGACACCAATTCT"/>
                    <sequence id="seq_t18100" taxon="t18" totalcount="4" value="TACTGCAGGCTCCCACCTTGGTGTCTTTGTTTTGTAAGAATGACGCCGGGCTACCCGAGATAAGATGTATAAACCGGTGGGATACCTTCCACAAATCGTTAATTAGGACACCGTTCGCTCTGTGCTCGGAACATCACATCGAGATTGGCGCGGTATTTCGTCGGCAGAGCTTATATCCTTTGACTTATCCCCTGGAATGTGACGCCTCGCCTTTTTACACGTAGGGTTGATTAACTTCAAATAGAGTCCGCAGTCCCAGTGATTATGGGCGGTCGAATTAAGTGCACGTAGGGCCACGCGTTCTACTATTCTCTATACGGTTATGATTTTGACTCCCGTAAATGCCTCGTTTACGTCAATAGAGGGTGCCATATTCTAGTAATATGAGTTTGCGTCCTTCATGAAGTACTAAAACGGTTATTTAACCACCTGGAAGAAGCCGTAGCGCGTACTACATTTTGCGCCTGAGACTTCGCTGGAGAAAATGGCAATCCATCTGAAGAAATCGGATCAATACTCGTCTGCGGCTGGAGATGCGTACCTATCCAATGTGGACAGCAGTCCGGCATGCGGTTAAGCCAGAACAATAGTTTTAGACCTGCGTGTTAAAGTACGGTAGGGAGTACTCGTGCATGGCTTTCTGAACTAATAGGCCGGAGTCCGATTTTCCGCTAGCACGCGTGTGTCCCGAGCCCGCTTGTCCCTATCTGCAGGAACTGTCCACGTAGAAAATACAGGAGAGCCCTCGTAGACCGAATAACGGGACAGATACCATAGGATCCAATATCTTAAAAGCTGATAGTTGTCGAAGTAGTCGCAAGGGGTGAGCACCTTGAGATTCGCCTCAATCTCCAATAGTGCAGAATGCATATGTTTCGCAAGATGAGAAAACATGATGGGCGTGGTTTGCCATGAGTTTGAATAAATAACTTTCTCCGCCAATTATGGGTAGGACACTTGTGTGTCCTTGCTTTTCTAATCCTACAGTCACATGAAGCTG"/>
                    <sequence id="seq_t18015" taxon="t180" totalcount="4" value="CCCGGACTCTGAACAGCCGGAGCATGATTCCTTAGAAGTGATTAAGTTAGACGCCGTCCATTGGGGATTACCCAGCTTAGCAGGTCATTTCCTAGGCAGGATGTCAAAAGATGACAGCCTCTGCAGCTGTATGCCGCCATCGATAACCGTAAGAAGACAAACCCGTTCTTGATTAACGCCGTTAAGAACTGCGCGGGCTAAACGGCGCTTAGGCAACTGACTGGGAGCCAAAAGACAGCCCTGGTCACATATACTAGATAGGCCCACAGCCGGATCGCGAACGGAGAATTCTACTGAAAATATCGTCGCTACTAGGCTCAACTGTGGATGATTTGGGCGGCCAAGGCAAGAAATGAGGCTCTGCTGGACCAATAGTACGGATCAGCGCTTCTACTTTAAGCATAGTCTTCCATTTGCATGGTTGTCCATGCATAGGAATTAGATTAGACTGGTCTGGTCGTCCGACAATTCGTTAGAGGGCTCTATTTACTCGCCTTGGTTTCTCTAGACGTGCGGGTGTTGTGTGTCGCCCCCTTTTAGTCCAAAGCTTAGTTCGCCGGCCCCCTGGCGTGCCGCGAGGACTATTGGACCTGCCGGAATAAACTAGATAGCTGTCTTTGTAGTCTCTGTATATTGTAGGCGAAACCGTGACCAGGATGAACGACATATAGCTCTGTCTAGACCCTAATTTATTTGACCGGTAAGCAAATTAAAAGCAGGTGGATGCCTGTCACTTGTAGTAGGTATGGTCAAGTCGCGGCAGTCGAACGAGCCACCTACAAGCGCAGCTCTAGTTTAAATTCGTAGGGTGCGAATGAAGAATCCCATTGATGCAGTTTAGCCAGAGAGAGCGTCTCTATCGGAGGGCGGCTTTCCGAAGAATAGGTGGTTACCATTTTAATACTTAGACCTACGCCTGCCATATTGAAAAGAGTACACGTATCGTCGGGGTCGGGTGCCTCCGGCCCGCTCCTCTACGGCGTAGCTACGCTCCTTAAGC"/>
                    <sequence id="seq_t18119" taxon="t181" totalcount="4" value="AATACATCTTTCGCTACCGGGTCGGCGGGCTTGATAGGATCTGGACGGCTCAAGATTCGCCGTACTGTTTCCGGGCGCTCTGAGCTCGTGCCCCGAGAAGTGCCACACCGAAGTGAGTGCTTATGGCCGGGCCATTACCTTAGAAGCCCGATGCCCCGCTCCAATGCACATTTCGGCTGTCACGAATTTCAGGGGACATGCTTCACTCGTGCACATGAAGTTTAAGTGTGCCCTGTTGCAATTACAAATTCCTGTATCGAGGTCCACTACGGAGCCTTACTTACCTGACACTTCAAGTACTCACTCCTACTCGCGTCATGCAGTCTAGACGTCAAGTACTCCACATATTCCACTTCTAACACAGTGTAAGCGCTTCTCGGCGTGGATAGAGTCGGCACGCCTGAAGGGCAAGGCACTACCAACGGTGTACGACGTCGAGCATCCGACTTCAGTGAAAATTGCGGCTGGGACTACATACCCACTTAAACTACTATCACTGCGCAGCACCTACGTACCAGTCTACCCGGTTAAACGAGTGGTCGATTCACTTCTAGGGGGCTGTTAGTAAGGCGGGCGAGTGTTTACCGGGCGACATCTTAGAATACTGGCATGCTAGAGATGTTCAGCGTTCCTTAATCACGATCTGTCGCAGTGAGCGTTAGGCAATTTAGCTCCCAGGAAACTAATAAGATAACCTATGTACGCATTCGAGTAGATCGAACACGCGTCCCAGTCGAGATAAGCATACAAGTGGTGTCAGACCAAAATTCGGTCCGTCCTCAGACGGGTAGTAACATCACCTTTGGAGACTTGAGTTCCAATTGCTTTCTGTCCAAAAATCGAGAAGAAATTTCGTTCCGTTAACATCGGCGCGAGAGCCCTATCAGTATGGTTCTCATCTGTAACGTGGAGGCTGTTACGCTCGACTCCCATTGGCCTAACACGCTTAGAGTGATTAGCCCTAGTGTTCTAGCGATTCCTCCGTTCTGTACCCATGTAC"/>
                    <sequence id="seq_t18216" taxon="t182" totalcount="4" value="ACTTGTGGACAGCGTTTCTCTGCTTCAGATATCCAACCGCTAAGACAATAGAACAAATATTACGTTGGTAGACAACTGAGCTCCCCCGTTTAGCCTAAGACTGGCGGCGATAGGAAATAGAAAGGAAATACCGGCAGGTAGGCCCACTATTGAACATCCAGGACATCCGAGCGGTAGATTGAAAATTAGATAGACGTCAAGCAAGATAACCACCCACACAAGATTGGAAGGTAATTGCGTTCTTTATATTCACACGCTTAAATCGAGGCAATTTGCTATACGCAACGTTCCTAACTCGGCACGGGAAGTTGCGGAGGCTGCGCTTCTGCCAGGTGATAATAGCGGTGAATAAATCTTATACATACGACTGCATCTGAGGCGTACAAAGAACGTCAGGCGACTAACACCTCTCCCTACGGTCAGATGGACCATCGAGTATACTTGGATCCGCACCCATCGGTTCGAGACGGCGTGATAGTACTGTAAGGCAAGAAGCGGCCACTCACTAGAATACCAAAGGTGGGCGCCTTGAAGTATGGACGTCCCCGGGGGTAGTTATCGAGGGAGGCCCTCGAGCCCTTCTTTAACCTAACGGGGGGCAGTCGCGAGACATGTCACCCTGCTTCTAGATACCAGATATCAGGATTCCTTGGCCCGGACCGAGTTCCGTACGACCGGTAGAGGTCCATCGCCCTGTATCACTTAGTCCCTTGTCTATTCGGAGGGTCGACCCGCTGATAGTTTGACGAATGCAGCCCCCCAGATCCGCACGACTTGGGGTGGGAATTATACACGAGTTCCGGCCACCGTACGTCACGTGAGCTCCACGTTAGAAACCTGACGTAGCAATGGAAATACTTCTTCTATACTTAGGACGGAAACAGAAACAAGGTTTATGTGCAATGCGTGAGGAGGACGTTAGTGCCACAAATCGGAAGCTCTGTTGAATATTCTTAGGAAATGGTTTGCTCTATTGTCCGGCCATTACCTGTATGTGTGA"/>
                    <sequence id="seq_t18315" taxon="t183" totalcount="4" value="AGTCGGGGGCCTTTAAGGAGCTGAGGTTACTCGATGATAACGGGGTTCCAATACCGCGGTTCATTATCCGAACTGAACCATTAGTCCATTGGGGCGCGGATTTGTGCTATGAATCTACGAGGACCTTGGAAGGCGAAGCTCCTTGTATTGACACAAACCAACGCGAGCAAGTAGATGTAGCACTCGCTGTTCACGCACTCATAAACTGAGGCAACGACTGTTAGCATGGGTATGGAGGTACCACCCTCCGTTTATCCGGAAAAATTCGTGATTTGGCTTTCTCCAGAGCGGTCAGACCATCTGTATGCTGACTAGGCCATACCACAGCGGCTTCCTCCGGTTAATGGCTGTGGAATACGAAGATTTCACTTAAGAGAAAGGTTCCGTTCACAGCCGGAATTGAGCCTGCTGTGAAGTTGCGCTTGTTTTTGCGTTCGCCTATTCGTAACCCGGTTGATAATGTCATCACCCCTTTGCTTTAGACCGCCGTTAGGAGGCCAATTAGTTGAGTGCCTCCTGCGATGTCGAAGTGTATAATGTCAGATACGCTTCAATAATGAGTTCAGAGCTTCCCCGGGTGCATTTCCGGCTACTTCCGAGACCGCCGTGTTGTGGTCTGGTACGCCAATACGATTGTTACCGTTGCAGTGCTCCGGACGTCAGATCGAGATGTCACGGAGCAAGCTCGTTATGAATGTGTAAGCAACCTTCCCTGCTGACATGATGTTTTTGCACGTGTATCTTTTCTTGGGATAAAGTGCCTCATTCGGAGGACTTGACCATCTTCCCCTGCCTAATTTCGGGCCTCTTGGTCGATAAATCAAGTCGGCAACAGTTTTCGGAGCTCGGACTGGGTTAGCAGAACCAGAGTATCGGATTTTTTCTCCGTGGACACCGGGATCTGGGCCTAATTACTCATACAGCGGAAGCAATCCCTGTTCGAGATTATCTGTAGGATCCCGTTATATCCGACCCTTGAGGTGCGCAAGATTGGGGCTTT"/>
                    <sequence id="seq_t18415" taxon="t184" totalcount="4" value="CTGCTCTCCTAGCTTTAAAGAGTACTAGCAAGGCGTCTATTAATACTAACAATGGGGGCCCATGTGTCCTGCTCCTGCGTGTTTTGGGATAGCCTGTTGATCTGAGGAGGAGTAAAAGTTATCGTATAACCCCGACTCCCGGTGGTGGGAATAGCACGATCGTTCGGATCGTAATCCAGCGACTGCGTAAAACCTCTAGGGGTTTGGTCGGCTATGAGGCAAGTATGAGAGAGTTTAAGTTGACAATCCGTTTTACCGACGTAACGTCAGCCACAGTTACTTCGGGCTCGGCAGCATGCTCCCAAAAAATTGGAGCGGACGAGATCAAATACTTGGCTAAGCCAAGTCTACGTGCCAAAATCAACGGAGAAGCATCGAGCTTTCAGAGGGGAGGAAACCAGAGAATCTTCACAGGGAGACAGTTCCGTACGATGTACCTTACGAAGTGGCTCTGGAAGGGGGATGCTGGAAGAAGGGTCGTAGCTTAGGCTCGACTCCCAATCCTATAATAGATGCAAAGGCAGGTCACATCCTATCTGGGTGTTCTCGTCCGACCCGCGCTTAGCTGTGAGCACATCTGGATTTCCCGACCCTTACGCCTTCTCTCCCAAGTCCGATAAGCGGCACATATCGTTAGAGAGGACCCAATCGTTCTGTCTAAACAACCCACGGTCGAGTACGTTACAGTCTATGTGTGCAAGACACTCCACATAGCTTATGTAGCGCTTGTGACTGTACGATAATTTGCCCAGCCCTATCCTTTTACGAAGAAGAGCATCGCGTACTCTGCATAAAGGTCCTTCAAGTGGACGCTAGAAACTCCATTCGTGGGTCCCTGGAATCTACCACGCCCGCCTGGCTGGCCGCGTGATTGTTCGGCTGACAGATATCTTAGATTGTTGGTACGTGTTTACTTGGCAATGCACACTGTGGCCCTAACCGACGACAACCTGACCATATCACGGCGGTCATCCCTAGCACGAAGCGGGGGGCGACAGCC"/>
                    <sequence id="seq_t18515" taxon="t185" totalcount="4" value="TACTGCGCAGTGCTCCCGTGCTCTCGTTGTTCTGTATTAAAGACGAAGGCCTACCGGAGGTACGATCTACAAATCGATGGGATTCCTTGCAAGAATCGTTAATTAAGACATCGTTAGCTCTGTACTCCGTACATTACATCTAGATTGGCATCGTAATGTGGCGTGACAGCAATTACCATTAGACATATATCCGGGTAACTTACGCCACACCTTATTACACGAAGTGTATGCCAATTTCAGATATTGCTCGCAGTCCCGATAATTTCGGTCGAACGAATAAGATGCACGTTGGGCCCCGATTTCTACCGTTATACATACGGTACTGCTTTATATGCCCCTAAATGCCTCGTGTGCGTCAATAGAGCGTGGCGAGCTCAAGCTATATGAGTTTGTCTCCCTTATGAAGTACTATTGCGGTTAGCCATACACCTGTAAGGAGCAGTCACCAGTTCTACCATTTGCTCCTGACGATTTGCTGGAGGAAATGCCAATCGACCTGATGAAGTCGTGTGAATACTCGACTGCGGCTGGAGATGCGTAGCGTTCCCATGCGGATAGCAGTCCGGCATGCGGTTTTGAGAGTACCCTAGCCAAAGAATTGCGTTCTAAAGACCGGTAGGAACTACTCGGGCTGGGCTTTGTCAACTAATAGTCTGGCGTACGATTTGAAGCATCCATGAGTGTATCGCCAGCCCGCTGATCCATTTGTGAAGGACCGGTCCACATAGCTTCTACAGCGGTGCCCTCGTAGACCGAAAAACGCGACAGACACCATGGAAGCCAATATATTACACGAGTAGAGAGGTCTATGGAGTCCCCGGTGGTGACCGCCTTGAGATCCGCTTAAATCTTTAATCGTGCAGAATGAATATGTTTGCCTAGTGGAGAACACTTGTAGCACGCGGGTTTCCCTGGGTTTCAGAACATAACTGACTGCGCCAATCTTTCATACAACACTTGTTTGTCCGTGCATTTCTAAGCCTAACGTCGCTTCAAGCAG"/>
                    <sequence id="seq_t18615" taxon="t186" totalcount="4" value="TAAAGGAACCACGATAGGGTCAACGTCCAACTGCCTCTCTCTTACGGAGCCTAGACGTGTTCTTTGGGTATCCACCCCGCTTCTCCCCACACTGGGTTCAAAGGTTAATGAGGATTTAAGACTCATCCAATGACATCTTATGCGAATTTTGTGGGCGAGAGAACGCAGTACACCACCGTTGCAATGAACCTTAGGCGCATACATAAGCCAGGCAATACACGGGAGCGTTTGGAGGCACTGAAACGTTAGTTTTTTCCTACCAAGTCCAGTAGTAGAACATAACATAATCAAGTCCCACTAACGGCGAACTAATTATAATAGGTGGACGTAGACTTTATCCATAAGGAGTGACCCCTCATATCGTTTTTAGTATCGAAAGTAAGGGTGGATCTACATCTACGGGGACGCCTAGAGCTTTTCACGCACACCATACGAATAACTGTCTTGTCGTAGCCCGGTGCTTTTGGGGCATTGCTAGCAGAGTCAACTCGCTTCAAGGTCCATCCTACCTCGCATCTCCTACGATTGAAGCATTTCAAAGAGGCCTAAGCGCCATAGGCTTGACCGTCTAACCTTTGCACCTCAACTATCGGACGATTGGGGGGGTACTGCAATACGTTTCCTTCGTTTAGGGCCGCTGACCGCCCTAAGGTGGGGACCTTACCTGAATGGTATCACGTGTACGTCGGTAAAGTCATGAGAAGTTACGGCGAGTATGACGAAATAATGTCTGACGAGTTATAACCTTATCGTACCTCTTGTATACGTTAAGTACCTAAGTCGCTCGGTTTCGTCACATGGAATATGTAGTTCCGAAGGGTAGTGACATAACTACGATGGGAGGAGCCGATCCACCGGGCACAGCCTGGCAGGGTTCCTAGCCGCCGTCCACTCTACGATCGGCACACGATCTAACATCCATAGTTCCCTGTACTACCTAAGGGATTGGCGGAACATGGAAATCGTGAGCCAGGGTGGATATTCTGGCTGTTTTTGGAGC"/>
                    <sequence id="seq_t18715" taxon="t187" totalcount="4" value="TCACCGATGCGCAGCGTTAAAAAGGGCCGCTTGCAAGATGCGACAGGACGAAAGGTCATTTAATGTGACCTCCGCGGATGCCAACGTAAACGTTCAATAACGCATCGCTGAGAACTCCATTGAATTTTCGGGTAAGAACGACCAACTTCTGCGGAGAAGATCCCATGGCCGGAGTGAGCAAGTTATAGATGGGACAGAAGCAATCATACATGCTACACGCATAACTGTACGGTTGCTAGAGCCAACCTATCCACGGCGTAGCCCCATAAGTCTGCCGTGGTACGCAGATAGTCGATTGAGCCAGGCTTCCAGACCGCCTGTGACGTGCGCACTGGTGTTTGTGAGTTAAGCCTCTAAAGAAAATGCGCGCCATCACAGGGCTGAGTTGAATAGTTAAGGGCGATAGCCTGACCCTGCAAACCTTGCAGTTGTTACCGCGACACCCCTAGCAGTGGTCATCTAACCGTTAATACGCCTCGATACCAAAGGGTGTAAGTGTGTAAGAGCGTCGCTCTAAGCTCGCAATGTGTAGTCGATCTGTAGGCTCCTAATTAAAACAGGCACCGGTCCGTACAAAGTCCGCTCGGGACTTTTTCCTTTACGGCAAAATAGGGCTAAATCGTTCTAGGGCTGCTTTCATGGACGGGGTTGGTCCACTCTGCGCGTGACGACTCTCACTTCTTTCTAAAGAAATCTGCCCTTGCCGATGGGTCAGGACCTCGTGCCAGGGTCGAGGAGGCATAAGATTGGCAGGCTCAGGAGAATGGCCCAGCACTTACACCAGAATGGCCCGGTACGCTGGCACCTGTCATTAGTTCTTTCCCGTCGTAATTTCAGGCATTGCTCGGCGGAGCCACGGGCGCGAGGGTATATCTGAAATCCTTCGTTATTGGACCCGTTTGCTTTGTACCCGTCCCGCGAAGTTCCACTGGAACAATTCGCACGATGGAGACGTAGCGCTTTTACGTGCCATAGATCGCACCGGACCATTCCATGCCGA"/>
                    <sequence id="seq_t18815" taxon="t188" totalcount="4" value="TACTGCAAACTGCCCACTCGCTAAGGTTTCTCTGCACGAATGAAGCCGGCGTGCTGGTCATAGGTCGAACAAAACTATGGAATTCCATCCAGGAATCGTTAATTATCACACCGATCGCTATTGTCCCCCTACATTCCATCGTGCTCGTTACCAAATTTCGTCCGGACCCCATCTATCAATTATACCCTCTCCGGGTCTTTTCTGCCGGGCCTTCGTAGTCGTAGCTTAGATCCACTTCATCTTCTGTCATCAGTGCCAGTCATCTCAGGCCCGCGCAGTCACTTGACGGTGGGTTGCGATTTCTACATTTATGCATTCGGAGGTTAATTTGGCTCCCATATATGGCTTGTTTACGGCAAAACCGCTCGGCTAGCTGAACTTATATTAGTTTGACTCCTCGATTCTGTACTATCACGGAATGTCATCGAGCTGAAAGGAGCCCTAACTGTTTGGACCTTTAGCTCCTGAGACTGCGCTGGACAAGTTGCCAATCGACGTCTCAGAATCGGCACAATACCCGGCTTCGGTTGGAGATGCGTATAGCACCCTTGTTAACAGTATGCCGGCGTGCCCTTTAACAAGTATGCTCGTCAAAAGCTCGCGTTTTAAAGACCGGTACGATCTACTCGCGACTGGATTGCTGCTCTAATAGCCGAGTATCCGATTTTGAACATACATAAGTGTGTCCCCACCCGCCTAGATTCTCTGTGAAGGAACGGTTCCCATATGACCTACTGTGAAGTGCATATAGTCTGGAACACGCGTTAGCTTGAAAAGAATCCAATACAGTACACCGGTATACATGTCGAAGTCGCCGCAAGGCGTCCCCGTGTGGAGCTATGGTTCTCTCAACACTAGTGCAGAATCAATATGTTTCGCATGTGGAGAACACTCGGGGGATGCGGGCTAACCTGGATATCAGTGCGTACCTTCGTGCGTTAGTCAGTGGTACGACATTTGTATTGCCTTGCATTCTTCATCCGGGACTCACTCTCAGCGG"/>
                    <sequence id="seq_t18915" taxon="t189" totalcount="4" value="TTCTATCTGAATCTCATTGCTTCCGCTCCCAAGGCTTCGTAAATTTCTTCAGCACCTGTTTACGCCATCGAAAGCCCGGGCGGTTGAGCATTTAAATGCTATAGATTCCCCCGCGGGGACTTTAGAGTTTACATGTTCAGACCGGCGATTGATGACGACTTGTGGGAGCATGTTGTGACCTTAATTTGGACCAGAAAGGGGACTGCCTTAGGCGGAAACAGGCAGGCCCAAATCCGGAAGTTGAGCTTTCTAAATGAGAAGAATAGCTTGAGAGGATGGACCATCCCACTAGCCTCGCAGCGACAGACTTGGGAGCTTCCGAGGTAAAAGGCCTGTGTGGGCCGTTACGGCTCTGGGGGGGTGAGGCCAATCCGTAAATCACCGTTAAGGCGGAGAGTCTGACGAAACCAGTTTGCCCGCAATGCGAAGCTAAGGTTTTCTTTATGCAACGGAAGAGCCCCAGTAGTTCCTGATGCTCGTAGCTTAGAGCTAGAACCGTCAGACGCACAGACTATCGCGCAATGACACCAAATGCCAGGTGGTATCGCACGCGGCATCATTTCTAAGGTGCACCCTGGTTATGCCGAGTACAGGTACTGCGATGCGTTTGCCATCCTGAGTAAGTGTACGTGAGCAAGGTCAGTAGCGTACAGTCCGCCGTGGAACGTGTCTCGTGGTCGGGCAGTCGAGGTCAAGATCTGGCACCACGGGGCTCCCTAGCGGTTCTTGGTAGATCTGTAGCCCCTGATTGGTATATTCAAGTTTCGTGAGAACCCGGAAGATGTGGCCCAACGGGGGCTCGTTTTGGGGGGTGTTTATAGTTCACTTTCGCCCGGGTGTGAATGTGACCCGTCCCATGGGTCGATGGCGCCACTTTAGATGGGAAGATGCACACCTGCTTTGACTTCACCTTACTGAGGTAATCGCAATGACAATGAGGCAATACCTTAGGACCAACCTGGGAGCGAAGAGCGGGAGAGAGGAGGGTATCGTTAGATTC"/>
                    <sequence id="seq_t19100" taxon="t19" totalcount="4" value="CGATCTTTGGTCTAGTGTGGACGGATAAGCCCCGATCGGCCTGAACGTCCTGACCCGAAATCCGCTTTCATGGCAATGGCACCTAGCCATTACATACCTTAGTGGTAGGAGACTTGCAGTACTCGGCAGATTCGACTTTGAGGCGAGCCATGCCCCAAGAGCAGGCGATTCACCAGGGTGCATGGAATAAATCTGGGACAGCAAATGAAACGTTGATCACCTGCCCATCGCACTGAGAGGGGTAGCACTCTATCGGCGATTGATTGTATCCTAGTAGTACCGTGGCTGACTTAGGAGGCCTGGCGTTAGGTTGCGCTGTATATGGTTCGCGCGACCAGTGTCGTGGGCGCGCCGTAATCGTCTGTTGAATTTGTCCCATAATGCGGCTGAATGCCGCACTGAGTCCTTCATAGGATCCGTCTTTACATAGAAGAATGGGTGAACACGCTTAGGGTGATACCAAGAGTTCGCTGGTACGAAATAGGGGTAGGGTCGAGCAGATTCAAAAATTTGATGCACAACAGGGATAGGCTGGTTGGGCCTTGCCGGGCGTCGCTGTAATGATGGACGCAACCACGGTGCGAAGTGGGTTCAAGTCCACTAAGACAGCGATCGTTAAGCCTAACTAGAGGCATAATCACCTCCGCAGAATATGCTGCTTTTGATTGAGAACGGTTCATCGCACTTTCCTCGAGTTATGTCCGCAGCAATGGATGCCGGTGTCAGATACGGACGGCGGAACCGATCACGTTCCACTTCCTCGTTTCTTTGGACGTTATAGGGAACAGCCTTCCGACAGTTCAGTACGACACGGCTGGTCCTCAGCCGTCGAATTAGACGAGTTGTGAACTAGCTGCTAGTCTGCCCGTTTACAGCAGAGTCTGGGCCCCCACACGGGTGAGGGCGCACCCCTATAACTTATAGTCCTAGGTGCAGAAACTCGCTACTATCCATTTAAACCCTGGTAGCGAATCTGCTTGACACCCGTTTTTCCACGCCG"/>
                    <sequence id="seq_t19015" taxon="t190" totalcount="4" value="CGACTGGCGGCGTGGTGCTCGCGCAGATTTGCAGGTCCAGTCTGAGAGTAACCCTTATTCTCCAGAAAGTCACTGTGTTAACTACGACTCAGCTACCTTTAGCCGTCAATATGAGGCCATCAACTCCTCTACCAAAGGCAGAGCTGTGTCGCGACGCGGGACGATCAGGACAAAAGTTTCCAGGGATTACGCCGTACTGAAAGTATGCAGTTTACCAGGCTAAGGACGGGCGGACCCCTGCGAAAATCGGCAGATAGCACTGGGAGTTTGGGCAGGAGTGTCTTCACGATGGAAACCCGAGCTAATTATCTAAGGACAGCAGTCAGACCTAAGCGCCGCGTCATCGAAAGACACGTTTATTGGTTTCGGAGCCACCGTTCGGCTGTTCTTATGCTATGCCGACACCGCTAGCGATCGCACTCTGGAGGTCATACACGGAGTCATGCAGTAGTATCAAGATTGTTCCCGGAGTCTCAAACAACGCTGTAGTTGCCCCGAGGACTGCATACTTTGATGCTCGATAGAGTCGCACTCATCATCATGCACCCTTATGATTAATCGTATGACACACCATCGGCTGAAGTGATTCACTTGCAAACGATGATTCCGCCTCTAGACTTCCGCGGCGCTTTTGCACTGAGAGGTACCGTAGAGAAGAAGAAGCTCAATGAGTGTGCACCGCGCCCGATGCCGTTTGACTGAGGGAGGCAAACACAGGTTTGGACTCCGGTCAGTAGTACGCTTACGCGGTAAGTAGGCAACGCTGCGGAATCCCGGTTGAGAACTAATCTGTGTATGTCTCTGATTTAAGGCCACCGGTGAAGGACCAAAGTAAAGTGCGACAGGCGCGCTAGTTTGGGTCCTCACACGTATCTCCATATCGAGTTAGAGCTGACCCAGTGTAGCACAGATACAGAGAAACGTGTAGCCCAGTCTTTATCGCGATCCAGCTTATCAATCCCAAACTCACGACGACCCAGCACTTAGGATTGCCTCCGTT"/>
                    <sequence id="seq_t19119" taxon="t191" totalcount="4" value="CCGGGCATAAACATCACACGTAGTCTCTAGTTGTGAAATGGTGGCCCTTTACTGAGTTTGGGCTCCGCTTCTTTGAGCTGATCGCGAATATCTCTGAAACTATTAGACCCCTCACGCCGGAAATGACTGAGAGAGGAGCCAACCACCGTGTGCGGTCGAACAAGTCCCACATCGTACACGCTCCAGTTAGCGGAGCTTGCGATGGGTGCTGAGTTGCAAAGTGTAAATACGAATGGCGACATCATCGCAATTTGGATGGATCCGAAGGCCCAAATCCCTACACGTCAAAACGTATTACACCGTCTAGACTGAGACAGCCTTCCATGTATTGTGTTTTATGCAGGGATTACTTCTCCCGCCCCTTAGGAGACATAGATAAGTTAGGTATTCTCCCGGGAAGAACCTTCGCGTAGGGTGACCCCGTACGTGACTCGGAGGGCCCCCGCCGGTCTCTAGACTCCAAGAAGGCCCTCAAGAATCTCAACACTTCAAAACTACAGCTCAATAACCGCTAGTCCCGTAATACCTGCGGCATGTCGGACACTAGTTGGTGGGTTCTTAGCTTCATAAGCCGTGGTAGGTGCGCGAATTAGTGCCTCGGACGCTAGTGTGATGGATGATGCAGCTTAGAACGGACCTTTTGGTGGCTTTAGGTGAAGCATACACGGTTCCACCCGTGGTCTGATATGTTTTCCCGCCAAAGCTAATCTATTACCCTTCGAGCTATGATCATGCTCTACATGCGCATGGACGTAAAGTGGGCGTGTAAATTCAGAAACCTGTATTTGATACTAAGACAGTCGGAGCCCAGGCAGCGACTGACTCGGTATAGATATCACATTACTGGAAAGCTGTTCATTTCCTTTGGGCATTCTTTGAATTCGCCGACAACTAATGGTTTCTGACCTGACGCTTAATACACATAATCCTCCTTAGAACCGCAATCCACCTGGCTTAGGGACAAACTATCAGGCACATTGGTGCGTGGAAGGAGTCACTC"/>
                    <sequence id="seq_t19216" taxon="t192" totalcount="4" value="TCCGGACTCTGTACAGCCTGACCCCGAGTCCGTGGACCTGATTATGGTAGACTACGTCCGTTGGTCTTTGTCCGGTTACCGCGGTGATGCCCCAGGTAGGATGTCAAAAAACGCTAGCCTCTGCCTCTCAATGCCCCCACCAATAACACTAAGAGTATAAAACCGCTTTTTATGAACGACGTTACGGTTTGCACGGCATATACGGCAAACAGACAACTCACTGGGAGCCCTTAGACAGCCATGGGTCCATGTACAAGATAGGTACACAGCCGGATTGCGAGGGGAGGGTCCTACTGAAAATATCGTCGCTACGAGGCACATCTGTGTATGATCTCGGCGGCAGAGGCGAGAATAGAAGATACTCTGAAGCAATCGTGCGCATCAGCGCTTCTACTGTAAGCATAATCTTCCATTTACATGGATGGCCATGCATGGGAATCAGATTAGGCTGGCCTGGTCGTCCGACAATTCGTTGGCGGACTCTTTTTACTCGCCTTGGTTTCTCTAGAAGCTTGGGTAATGTGTTTGGAGCGCTATGAGTCCAACGCTTAGTTCGGCGCCCCGGTGGCCAGACATGATAACTATTGGGGGTTCCTGAACAAACTAGATAGTTGTTTTCGTAGGCTCCGCGTATCGTGGGCTAAACCGTGACAAGGATTCTCGACATGTAGTTCTGTTTAGACCCGACTGTATTTGACCCACAAGAGGATTAAAAGCGCGTGGTTGCCAGTTGGTTGTAGTAGGAACGGACAAGTCGCGGGGTTCTAACGAGCCGCCTACACGCGCCGCGCTAGTTAAAATTCGTTGGGTGGGAATGGAGAATCCCATTGATGCAGATCCGCCCCGAAGAGCGTCTCAATCGTAGCGTGGCCGTCCGAAGATGATGTGGCTACCAGTTTAATACTTCGACCGACGCCTGCAATCTTGCATAGCGTACAGGGATCCACGGGGCCGTGTGCCTCCGGGGCTCTGCTCTATGGTGTACATAAGCTCCTTAAGT"/>
                    <sequence id="seq_t19315" taxon="t193" totalcount="4" value="TACTGCAGTCGAGACAGGTACACGTATCTCGCGCAAGAGCAAAGATCATTTAAGGTGGCGCGTAATGAGGATCGCTATTACAGGTGGCGCATCGGCTGGATTTAACTTATTTTAAAGCTGTCTTTACCCTAAAGTTGATGTGGCCTGTAGGTGAGACCATCTATCTCTTCGAGTTACTTGCGGTAGGACGTACACGCCAGCCCTAAGCACTATGGACGGCATCATGGGCGATGGTCGGCGGTCTGGTTTGTCTCCACTAAGATTCAGACCACACGGGTTGCGATCTGGCTGTCACTCTTCACGATTGTTGTGCCAACCTGGGAATTTCTGCGGGAAGATAAGCACGTCTTACGCAGCGTCCGCGGATTCGGAATCATGGCCACACAGAGTCGACATCTTTTGCGATACCTCCGAAAAAAGTAACTACTGACACGACATGACTTTCAGGCCCGACAACCCGACGGATCCAACGCAAACGCAAGCCATGTGCACAAACTAGAACCACACATTCCATCGCAGGGTGACCCCAATTCTCACTTACTCCATGGGCGTATCCCACAATTAGTAGCCCTCCAGCCCTTGTGTACAAGCTAAGCGAGCTCGAGGTCGGAGATTTAATATGGTTAGCTCCGGCAGCTTATTATAACTTTGGACCCCCGAGCTCTTGGAGACGGCCGCTGTAGGAAAAAAACAACAAGTTTCGACATTATTCATAAGTCGTAAGTTTAAATGCGCAGTCTGAGGACGTATAGTGAACCGCCCCCTCGAATGACTCAGAGAGAACATGATTACAATCCCTGTGGCATCCAGACGATAGCGTCATATGGCTTCATTGAGCTATCTGTTCCAATGTCGAGCTGCCGTATTACGAGGTCTGTAAAGATCAGAAAATTATGTCTACAGGAAGTAACATGGGTGTGCGACAAACGGATCTGCACTTGGGCCCGCGAGATGCGTGAGGTGGATTGATCTAGGAATAGACCGGGAGTTGACAACGGTT"/>
                    <sequence id="seq_t19415" taxon="t194" totalcount="4" value="CGTTGTGTCAAGAATATTGTTATAGTTCCTCCGCTCTTGTCAGATGCGGCACCAGTTGCCTCCCTCCTTAAAAATCCGGCACGTTTCGTATCACAGGGCGTTCGAAATCCAAACTTGCTCAATGAAGGGGAAGGTCGCAGAGTAGCCAGCGACAGCGGAGTCTCGGGTCAAGCCATGCGTCTCGTTTGTGCTAGTAGACTAACTAGGGCAGCTGGCTCCCGAGATACTCACCTGAGGAAGGTTTTATGGTTCTAAGGTGACTCTACCATAAGCAGATGATACAGCTTACCGATCTCACAATGGCCAAAGTACGTCCCGCGAGGGCGAAGGCAGTGGGCTGGCAATTACAGTGAGCGGGGTGTAATGCCTATTTGCGAACGCCCCATGGGACGAATATAAAGTCGGAGGCACCAGTCCGGTCCTACTAAGATACGCATTCTATTAGGAATCTCAGGCCCCCGTGCCGATCCATTGTCCCCAAGGCTAGAGCAGCGACAGTTAGGGCCATAAACAATGGTTTCATGACAGCAATCGCATCCTTATAAAGCCCGGGAGCTGTGTGAGCCGACCGTGCCTGCAGAGTCCGAGACCATCCGCGGCCTAATTTGGGTATCAGGTAATTGCTGGGAGCGTCGGCCGATATTGTCTTGGCGTGTCCCCCCGGACGCAACCATGGGTCGGGGCATCTAGGTAGGCAGCTATGACAACCGGACGACCTAGCGGGCGCTGGTTGTCGTAAATCCTTGCACGCGCTCTCATGCGTTTGAAAAGAACTCTAGTCTCGATACATATCGGGTTCGCGACCTAGGGGCGGCGCATATGTCTCGACAGCTATGCCTGGAGTGCAACTCTACGTATGGGGGGAGCACGTAGCGCTACGTGGGAGGCTTTAAAGGTGATTTGCTTGGTGCTAGAAGACCTATCTCACGTCAGGTAATGCCAAGAAAGTAGGTATTACCTAAGGGAGGCAGCACGATCGACAGGCCTGCTTCTTGGATTG"/>
                    <sequence id="seq_t19515" taxon="t195" totalcount="4" value="CCGGGAATCAACATGATATGTACTATGTAGTTGCTGCAGGGAGTTCCTTTAGCGCGTGAAGGCCCCGCATATTATCTCTGAGCGCGGATAGCTCTAAAAATATGAGTCCACTCATGCTGGCAAGAATTAACGGGGGAGCGAAAAGCAGGGTGCAGTCGTAAATATACCTCGTCGTAAACGCTCCACATAGCAAGCCCGCAGGACGGTGCTTTGCTGTAATGTGTACCTCCCTATTGTTATCTTTTCGCAAGTCTTTAGGACTGATCGACCACAAGCCCGCTGCGCTAATACCTTTTTCAACGACTAGCCTCTAACAACCTTCATCAACGGAGGTCTTATAGCGGGATTAATTCGACCGGCCAGTGGTCGAGGTAGCTAAGTCAGTTCTACTACCGGGGAGCACGTTCGCCTAGTGTGACCCGGGCCGTGCCTGGTAGATCTGCCCTCGCCCTATGACATCGAAGAAGGACCTTAAGGATGTACCGACTTTCAAACTGTCGAACCATAACAACTACGCGCGAATAAGCTGGTCCATCTCGGCAGCGAGGGCGGGCCCTCCTAGCCCCTTCGGTCGTGAGAGGTTTTCGACCGTGAGCCTGTCTCGCTAGTATAATGATACCCTCAGCTGGGAGCAAAAATCTTCTTGCCTGAGGGACCAGGCTACATGGTTGCACCTGTGGTGATAGAAGCGTTCCTTCTAAGACTGAACTACAACCAATCGAGCTGTGGCCATTTTTGAAATGCGATATCATGCAGATTGGTCGCACCGGGCTCGAGACCTCTAGGTCTTACTGAGAAGAATGCGGCCCAAGGAGCGTATTTGAGGATAGATAGACTACTTTACTGGGGCAATGGTTAAGTCCTTGCGGGACTCTAAGAATTAGCCGGCATCCTAGCGATTATACCATTGTGGTTAGGATACTCAAGCCTCCGAATAACCGCGGTATACCGCGCCTCGGGCTAAGCTAACAGACTCAACGTCTCTGTGAAGGGGGCACGT"/>
                    <sequence id="seq_t19615" taxon="t196" totalcount="4" value="AATACAGCTTTCGCTACCGGGTCGGCGGGCTTGATAGGATCAGGGCGGCTCAAGATTCTCCGTACTGTTTCCGGGCGCTTTGAGCGCGTGCCCCGAGAAGTGCCACACCGAAGTCAGTGCTTATGGCCGGGCCATTACCTTAGAAGCCTGTTGCCACGCACCAATGCAAATTTCGGCTGTCACGAATTGCAGGGGACATGCTTCACTCGTGCACATGAAGTTTAATTGTGCCCTGTTGCAATTACAAATTCCTGTATCGCGGTCCACTACGGAGCTTCACTTACCTGAGACTTCGAGTATTTACTCCTATTCGAGTCATGCAGTCTAGACGTCAAGTACTCCACTTATTCCATTTCTAACACAGTGTAAGCGCTTCTCGGCGTGGATAGAGTCGCCACGCCTAAAGGCCAAGGCACTACCAACGGTGTACGACGTCGACCATCCGGGTTCAGTGAAAATTGCGGCTGGGACTACATGCCCACTCAAACTACTATCACTGCGCCGCACCTACGTACCAGTCTACCCGGTTAAACGAGTGGTCGATTCACTTCTAGAGAGCTGTTAGTAAGGCGGACGAGTGTTTACCGGTCGAAATCTTAGAATACTAGCATGCTAGAGATGTTCTACGTTCCTTAATCACGATCTGTCGCATCGAGCGTTAGGCAATTTAGCTCCCAGGAAACTAATAAGATAACCTATGTACGCATTCGTGTACATCGAACACGCGTCCCAGTCGCGAAAAGCATAAAAGCGGTGTCAGCCCAAAATTCGGTCCGTCCCCAGAGGGGTCGTAACATCACCTTTGGAGACTTGAGTTCCAATTCCTGTCTCTCCAACAATCGAGAAGAAATTTCGTTCCGTTAACATCGGCGCGAGAGCCCTATCAGTATGGTACTCATCTGTTACGTGGAGCCCGTCACGCTCGACTCCCATTGGCCTAACACGCTTCGAGGGATTAGCCCTAGTGTTCTAGCGATTCCTCCGTTCTGTACCCATGTAC"/>
                    <sequence id="seq_t19715" taxon="t197" totalcount="4" value="GGCCAAAATCTCATTCCTGACGTGCTCTCAACGTTACATCATGGTGGTGTATGGTGAGTGGGCACGACTTGGTTTGGAGGTCCTCGCTTAACTCGTAGACTTTTAGGCCCGTAACACTCGGTATGGCACAACGAGCAGCTAAACCGTGAAGGGGGAAGTAAAGGTCCCCGATTGAACTGATTCTTGGATGCGCGGGCTAGGCAATTGAAATGGTTGTTATTTCCCCGAGCCAAGCCTAATCTGTTTGCATGTTGTCTGGCGGAAAATCCCTCTACATCGAATCGCATTGGCCATTTAACCCTCCCGGTATTCAACAACCATGATCGGACGGTGCCTAGATCCGGGGTTTTTCCGTCTACCCAGCAATCGTCACAGTGAGATGAGTCAGTGCAGGTTGAAAGCAGGTCACGGAAAGTGCCCCGCCTCGAATGCACAAGAAACCCCCCTTAATTTGGGGTACGACAGGGTCACTTCAAGTTCTTAGGATTTTAGAAAGAACGGAAAAACCCAGTTCCGCGCGTACATAGTACATTAATTCGAAGAGGACGGGGCGACCTCGTCTGCCCTCACGCAAAGCGTGGGATACGGACGACACCGTCAGGGTCAAGTGTCATGGAACCCTCATATGCGGTCCGAAGATAACGCGGGTCACGGAGAGCATCTCATATGTCCATCCGTCAGTCTAGAAGGGTTCGGGCTTAAACCACTTAATTTCATAAATCCGTGCACAATTTTGTTATTTTAGTGGGCATGCAGGGTGGACAGACAGGTCGTGCATGAGTTAACGCTGACTAAGAAAATTCGGGCGGAGTCAGGCAGCGGTTAAATGTATAAATGCGCGTATGGTACCACTGATCCTTTCCAGCTGGGCGTTACAGTTTGATCCGAGACCTCATCAGGTGAATCGTGTTGCTTAACTTACCGTGGCAGCATTATAACTTCAACATTCAGCGCAAAGCGAGGAGCAATCATGTTAAACGGAACTCTATATTGCCTGCGT"/>
                    <sequence id="seq_t19815" taxon="t198" totalcount="4" value="ACTCACGCTGTGAGAAAATGGAACGAGGCAATCATTGAGGAAGGGCGGCTAAGACGGGTCGGAACGGACGTGCCTCGGCAACAGCTGCTACCGAGAGCATAATTGAAAATCCCGCGCCACAGATTACTATGCCGTCTGCTCCGTAGTATGCTACGCTCCCCTCATATATTTTCTGCCACGGATGAGAACAGGTTAGAATGCCAAATTGGTTACTCCCAACTGGGACAACACAAGGTTTCAGGTACTGTTCCTATGATGCCGGTCTAAGCCTCTAGTCCTCCGACTTTGTAGTTCGAAGTCCACCGTGAAGTCGCAAGATGACGCGTCAGCGTATATCCGACCACGTTTCAGGCTGGGTTAAGCGTGTCGGCTATTCATGGGCTATATTGGGGGATAGTGGTCGAAGGCCCGCACTCTAAAGGCCGCCTGACATCTAGACTTTGCGTCTGCATTGGAATTTGTGGGTCGGACTACACCGCAGGGTAAAAGTCAATTATCCCTTCAGGCCGACGAGTGCTGGGGCACTCTTCAATTTGTGGTTGCCTCCGGCGCCCGCTCTTATGAGCAAGTGAGTGCTGTATGGGTGAGTCGTGAAAGTGGAACACTAGGATGGTGGATTATTCATTCAGAGCACCTTAGTGATCAGCCCCCGTGGGGTAAATGAAAAGCTGAAGCTTGGCCTCTTAAGAGATTGAGTTTTCCCCGATTGGGATGTCCGAAACAAGCGAGTCCGTATATACTACCTAAGAAAAGCCGCCGCCGAAAACTGTTTCCCGTGCCCGCATAGAGAGAAACATCACAATGGCTGTAGTGACTCGGCATTTATCTATGTGAATGAATAGTCCAACCGTCGGTTTCCGCTCCCATCCTTGCGCTCGTTTTCATAATATGGTAGTCGCTTCAACCATTGAGCCTTCGAGGAGCAGCGCACTTGTGAGAGACGCGACGCTACTATACATCCAATGCGCTGTAGCGAGGCGTAGCTCCCGACACCAATTCT"/>
                    <sequence id="seq_t19915" taxon="t199" totalcount="4" value="ATCCAGACGTCGGTAAGAAGCTACGAACTTTTAGTCACATCGATATCGCAATTAGGCCTGCCCACAATCCAGATTCGAGGCTCGACCCCACTGGTTTATACCTATCCCGCGCGGTCCCCGTCACGTAAGTGGAGTATGTGTTCTTTCATAACTCTTCATAAGAGGTGCATAATAATGCAGCCGCGGATAATATGTGGCTTGTATAGTCACGCCCAAACGCTGGTGAGAGCTCATCCACGAGCTCTCGCAGGATCCTTCAGGACACAATATCTTTAGGGACGTATTGCTCTAGCTATCAATCCCGTATGTTCGTCAGCCCACCCCCATAGGAAACATCGCATTTATCATCAGGGACGATGCTGGGCGCCAACACTGCATCATTGACAAGAAGACCGCTCATGGAGACCGTGGCTTCGCACCCTGAGCTTTGCGTATCGGACGTTCTACTTCCTGTCATTCCTGCGCCAGCTTCCAGAAGTGCGACGGGCGTCTATTGGCATACACTGGCAGTGCGAGGCCCGACTGTTACCTGATTTGTCGAGAGGTCAGAAAGTGTCGCAGTAATTAGAGGCAGAGTCATCGACATCAACTTAGCGAGTGGTGACCCAGTATCTTTGCATTACTCTCGCAGGTAAATAGGGGAGCGCGACGCCGGTCTGAAATGATGATTCTAATTCTCTCGCTCAAGCTATACTACTTTTGACTGGTCCGGCCGCGGAATGGGGGCCACTACTTAATGCAGAGATATCAGTGTTGGGTACGTGTGTACAAGTGCCACCCCCGCCGCAGTCTCCTAAAGGTGTAAGCAAGCTGGTAAGAGCCTTGGGCGCGGTTGCTTGCGGAGACCGGGCTGGGCTAAGCTGACTTAACTAGGGACATTTTGCTGGAAGGATTCAGAGAGTCATGCCCTGGATCTGCAGCCTAAATAGCTCGCACTCAGGGAGATTGCCATAAGACTGCTAGTGTAGAAACTGAGAGTGCTGAATAGTGAAAGCACCTT"/>
                    <sequence id="seq_t290" taxon="t2" totalcount="4" value="GGATCATGACTGTAGTGTTTACGGAGATGCCCGCATCGGCCCTGAGATACTGAACCCTACTCCGTTTGCGTAGCCATGCCAACTGGATATTCTATACATTCGTGGTAATGGAATGGAACCTTTCGCCCGAATCGATGTGAATACGTGCAAAGCACTAAGAGCGTACGATTCACCAGCGTGCATGGTATATATCTGACACAGCAGCCGATAGTCTTATCACCTGCCCATCGCGCGAGGCGGGGTAGCGTGCTACCGCCAAGTTATTATCTCCTCGTTGTACCCTGCCAGAATGTGGACGCCTGGCGATAGGTTGTGCCGTAATGGGTTCCTGCGACCAGTTTCGTGCATGGGCAGTACCCCTCCCTTGCAACTTTTGCATAATTTGCATTAGTGCGGAAATGAGACAGTAATACGCTCCGCCTCAACATAGCGGAATGGGGCAACCCGGATCGCCTAATACCCAGCCTTCGCTGGTACGAACTAGCGGTCGCGTCCAGCAGGTTCCTAACTTATCTGCATAACCGAGTTAAGCTTGTTGGGCCTAGCAGAGCCTCGATGGAATCATTGACCCAACCACGTTAAGGAGTAGGTCCAAGGCGATTAACACCCCGGTGGTTAATCCTACGTAGTGGAATAATCACCGCCGCACAGTACGGTCCTCTTGATTTGGCAGGATACAACCCTCGTTCCTCGAGCAGGGTGCCGAGTGATGAGTGCCGCTATGAGATGGCAACGGCGCAACCGATCTCATACCCCTTCCCCCTATTTTTGCCGGATAAGGCCTGTAGACATGCGAAAACTCAGAATGACAACTGTGGTATGTTGCCGTCCTATTAAACGAGTTATTAAGGAGCTTTTAGGCTGGTCCGCTATTTTAATGGCTGCACCCCTAGATGGGAGAGGGCGCACGCGTCCAGCTTAGAGTCTTACGTGCAGAAACCTTCTGCTATCCGTTGATACGCTCGTACCGAATCTGCGTGGCACCCGGTATCACACGCAC"/>
                    <sequence id="seq_t2015" taxon="t20" totalcount="4" value="TACCAGAGAACCGTGGGAGCGCGAATATGTCTCCTACGGACGCCCGAGCCATCAGCCTTTTGTTTATATTCCAAACTAGTGTGTGCGAAGAATCAGAAAAACACGTGGCTGCGGGTCAGCCCCCTTGCTCGTCGATACTCTGAGGACCTCTTAGTGCTCGACAGTCCCGGCATACTTACTGCTACAGAAACTGAGAGTGGATGTAAGCACGCCAGTACACAAGTTCTGAGGAAGAGACGCCAAGGATAGTATTTTGCGCACTAGGCGCGTGCTACGATATGGGGCCATGCGGACTCTCCTGCGGATGACTAGATTCTATAGCGTCAGATAGATAGAAACCGATTGGGGGCCCGGTAGCTTGCTTTTTGGGAATGAGTTACACGGCCGTGGTAGTAGGGCAGGGAACGATAGCTGCGTCTACATTTTGGACCGCGTCTCACCCTAGCGTTAGTATACGCCAATCATCGGTAATTGCTGCTGCACCCGTCTCGTGGAGAGCAGGGTGACCACAGGCAGTGCCCACGTCACAAGATTGACTAGGTTTAACGGAGAACCAGGGGTGAGTGGCCAGACCGAGGCGACGCCACTGTCTAATGTGACAGTCGTTAGGCGAGTCCTGTAAATAAGGTTGGCACTCGATTCTGTCAAATTTTAGCTCAACTGACGGCTATGACGGCCGCGAGCGACCCAATTTCGGTAAGATTGTACTATGCGACGCTCCCCGCACTGGGGGAGTCATGGTTAACCTGGGAGTCATTCCATACACGTGTATAGCTTCATGCGGTGTAGTGAGACACATCCTAGAGTCTAGCACACTCTAGAATGGAGGTTTCGGTACCCGTTCTGCAGAAATCACTTGGGCATCACGTAAAGGTCACTATCTTACAACCGGTCGGGGGGCGTGTGATTTAGAGCCCGTCCAACCGCCCGGCTCTTCCGAAGGAAATAACTTGTCCGGGAACCTGTTGGTGACTCCGGAAACTGCGAATCTGATTCATCA"/>
                    <sequence id="seq_t20015" taxon="t200" totalcount="4" value="GGAATGTGCGAATGACGTGATCCGCCGGGTGTGCTCCCCTCCATCGCTGAGTAGTAGCTGGATAAGATGAACGTTGGACCTCTTACCCCCTCTCTAGCAGGTTGACGTAACACAGCATATGGCGTGAAAGCGGCTGGGTTGGGGTCCCTTTAATTAACAACATTTGGCCTCACGAAACGGTAGCACCTGTCTCGGCGGTGGCAGTGGCATACTCCGCCTAGACAAAGCAGCGAAATTTCACAGTTGTTAGCAATCATGGCCCCGCATTTCTTTCACCCGGAGGAGCACTAGATGTCATTTATGCCTCGATTGCACACCATCCTATGACCGACCTTGTCCTCAACGAGGACATTTTCTATTATAGTGTCTCACTAGGCAGCGCAGAGACGGTGATCCGTAGTCGAACTGTATGGCCTGTCACCCCTCGAACGCGCAAGAGGCTCGAACTTCGGTGGGCTCCGCCGAACGTCAGTAGGAATCAAGCATTGCACGCGCGGACGTTAGGACCCCGATGGTAGGGATCGATCTTTAAACTGTCTACTCCGCGGAGTCGACCTATTAAGACAGTACGCAGGGAATGTTTCTGGATGAACTTCGTCCGCCAAGAGCATTGTCATTCATTTTCGTCGAGGGGAAAAGTTGCATGCCGGCGCGAGCGACGATCCAAACTCATCCGTTGTCTGTGATAGGTTGTCGACTTCAACAATTAGACATATTAAGAGTTCCGTTAAGACCGCAGCGTGAATAAAATCGGAGTGTGGTCTAAACGCGTACCGAACTGTAAAAGTGTGCGTCGAATGACTGCCCTCCATCCATCTAGGCAATGGAATAATAAATGCATTACCGGAATTCCTTAGGCCTCTCTCTTATCAAGGTCGCGGCATCCAACCGACGTGTCTCCGTGATGCTAAGCCAAGCACACATGTGTCTTTCGTCTCTCAAAAGCCGTGGCTTATAGGAACATTGCATCCTTCTCTAAGTGAACTCCTAGTCTACTCCT"/>
                    <sequence id="seq_t2119" taxon="t21" totalcount="4" value="TCCCAGAGAACCGTGGGAGCGCGAATATGTCTCCTACGGACGCCCGAACCATTATGCTTTTGTTTATATTCCAAATTAGTGTGTGCGAAGAATCAGAAAAACACGTGGCTGCGGGTCAGCCCCCTTGCTCGTCGATGCTCAGAGGACCTGTTAGTGCTCGACAGCACCGGCATACTTACTGCTACAGAAACTGAGAATGGATGTAAGCACGCCAGTACACAATTTCTGAGGAAGCGACGCCAAGGATAGAATTCTGCGCACTAGGCGCCTGCTACGATATGGGGCCATGCGGAGTCTCATGCGGATAACTAGATTCTATAGCGGCAGATAGATAGAAACCGTTTGGGGGCCCGGTAGCATGCTTTTTGGGAATGAGTTACACCGCCGTCACTATAGGGCAGGGAACGATAGCTGCGTCTACGTTGTGGGCCGCGTCTCAGCCTAGCGTTAGGACAGGCCAATCATCGGTAATTGCAGCTGCACCCGTCTCGTGGAGAGCAGGTTCACCACAGGCAGCGCCGAGGTCACAAGATTGACTAGAATTACCGGAGAACCAGGGGTGCGTGGCCGGTCCGAGGCGACGCCACTGTCTAATGTGACAGTCGTTAGGCGAGTCCTGTAAATAAGGTTGGCACTCGATTCTCCCAAATTTTAGCTCACCTAACGGCCTTGCCGGCCGCGAGCGACGCAATTTCGGTAAGATTGTACTATGCGATGCTCCCCGCACTGGGGGAGTCATGGTTAACTTGGGAGTCATTCCATACACGTGTATAGCTTCATGCGGTGTAGTGAGGCACACCCTAGAGTCTAGTACACTCTAGAATGGACATTTCGGTACCCGTTGTGCAGAAATGACTTGGGCATCACGTAAAGCTGACTATTTTACAACCGGTCGGGGAGCGTGTGATTTAGCGCCCCTCCAACCGCCCGGCTCTTCCTAAGGAAATAACTTGTCCGGGAATCTGTTGGCGAGTCGGGAAACTGCGAATTTGATTCATCA"/>
                    <sequence id="seq_t2216" taxon="t22" totalcount="4" value="ACAAGATAAACGTTATGAGGAATCAACTGTCTTCTTATTTCTCTCGGATTTCCTTTAGATTATTAGAGTACAAACGTCGTCTATCGGAGGGCTGGTATAAAGGTTCGACCACGAGTTGGGACTATCCTTTTCGCGATAGCCTTGACATTCCCTCGAGGGCCAATGACCGACGCCACAATTGGAATGGAGCATCGACTGGAGCGTAAGAGAACTCGTACACAAGAGTTCCGCTAGCGCCTGCCTCCTTAGGATTCGGCGCCGAAATTAAGTAGGAAAGCATAATCTTCTCTAGCTCTCAGAACGAAGTAGCCGGAGTTATGGATGTGACTAAATCCGATCCGCTTGACGCGATGGTATTACCGATTTGTGGCTAGGCCAAACCCGGGATAGATGATTAACAAGTGACGACTACTTATTGTCTAAGGCACGGGAATTATCACTGCGTTATTGTGACACCTGACATTCCAGGCATATCGGCTCTAATACGTTTGAATGCCGTCACCACGTGGGTGGAACCTGGTACGATGCTAACGCTACTCGAAAGGCCCCGGTACAGAATAATAACACGACCAACTGTGGTTGGTGACTGTCGCATGAAGGGCCGACCGAGGGTCTCCGGTATAGTGTACATGCGCCATCCGACTTCAATATACGTTGGCCGAGCTGTTACGGGTTGCCCTGATGATTGCCACACTGTTCAGATTCGACCGAGTATGGGTTGCCCCGCGGGGGGTCCGGATTTGCACCGAACAATCGGTCTAAGAACACTAATCTTCCGACTCCGTGACCGTGCTCACAACCTGAAATATGTCGCGCCCTCTAGTAAGTTATCACTGCCGTATGCGGTACAACTCACTAGTACGGCACCGGAACAATACATTCTTTTTGGCGTAGTGCGCTATGCTGTCAGATCGCTTATACAGACATCCGGACTGTACAAATTGACGTTCAGTACAGAGCATGGGAGCGGCAGGGACCCAATTAATCCTCAGCTTCGAAG"/>
                    <sequence id="seq_t2316" taxon="t23" totalcount="4" value="TAACTCACTCGCGTAACTATGACATCACACCACGCTCTCTTGGACCTTAAGGACTAGTACAAGTTGGGATATCAATACGGCCGACGGTTACACGCCGGCAGTTGGGCAGCAGGGCCTACATACCGAACGCGGAGACAATAACGGGCGTTCGCGAATTATGCCATTATATAGCACTTTGCATCTAGTAAAAGTAACTAGTATGGTCAGAGGGCTTCACGTCCCAGTCGGCCTTCGCCTAACCGGGCCTACGCATGTGGGAAGGAACGACAGCGCCTTCGGAGACCTTTAGCCGTTATATGCCGTCAACTACGCCCCTTTCTCTGATTTGGTACATTTGACGCTGCGCTAGGACACTAGACAGCTGAAATCGACAAAATTTAAGCAAACCCGAGCTAGTATTGAAAACCAGCCCTCTAGTTACTTGATTCAATACCTACGCTTAGATTGTCTCTATGCGAGATGTATGATGTTGGAACGTTCTTCGTCGGGTGCGGATTCTTAATTTAGTCAACGATACTAGTATACAATTATATAGACAAGGGCTAGCGCCCCATATTGTATCTATTGGCACGCATCTTGACAGAAATCCTCACCCGCATGATCGCTGCAAGAGTGCCATCAGCGATCGCTCCCCTCGGTAGATGGTATTAGATACGTACTAGTAAGCATGCAGGGCGTCGCTGGAATAAGAACTCTGGCAAGAACCGTACTGACGAACTTGGCCGTGTCCTTGATTCCAAGGCAGTACTGAGACACAGCAAAAAGGGGAGAAACCAGAGGACGTATTCATAACACTAACGAGTCTCAATGCCTGAACTAGACACTCTACCAAAACAGTACTGATAAAGTCGTCTCACTGCCAATGTAATGCAAAAATTATCCCTTTGGGTAATTGCGGAAGAATCTGCCGGAACTCGCCGTATCGCGTTTACGACGTAGTACGTACTCCAGGCGTTTGTTCCTTAGTGGTACTTCTCGTTCCTCTCGTGACCCTACTATT"/>
                    <sequence id="seq_t2415" taxon="t24" totalcount="4" value="CGATCTTGACTCTAGTGTTTACGGATATGCACCGATCTGCCCTGAGATACTGAACCCTACACCGTTTTCATAGCTATGGCAAGTGGATATTCTAAACATTCGTGGTTATGGAATGGGAGGACTCGCCCGAATTGATGTGAATACGTGCAAAGCACTAAGAGAGTACGATTCACCCGCGTGCATGGTAGATATCTGACACAGCAGCCGAAAGTCTCATCACCTGCACAGCGCTCGGGGCGGGGTCGCCTACTACCGCAAAGTTATTATCTGCACGTAGTACCCTGCCAAAATGCAGAGGCCTGGCGATGGGTTGTGCCGGAATGGGTTCCCGCGACCGCTTTCGTGGATGGGCAGTACCCCCCCCTTTCAACTGTTGCATAATTTGCATTAATGCGGCAATGAGCCAGTCATACGATCCGCCTCAAAATAGCGGAATGGGGGAACCCGGACCGCGTAATACCCAACCTTCGCTGGTACGAACCAGGGGTCTCCTCCTGCAGGCTCCTAACTTTTCTGCATAACCCAGTTAAGCTGCGTGGACCGAGCAGAGCTTCGGTGGAATGATTGTCCCAACCACGTTAAGGAGTAGGTCCAAGGCGATTAACACCCCGGTGGTTAATCCTAGGTAGTGAATTAATCACCTTCGCACAATGCGCTCATCTTGATTGGGCACGATTCAACCCTCGTTCCTCGAGCAGGGTGCCGGTTGAAGAATGCCGCTATGAGATGGCAACGGCGCAACCTATCTCAAATCCATTCCCCCTAGTTTTGGCGGATAAGCCGTATAGACATGCGAAATCTCAGCATGACAACTGTGGTATTTTGCCGTCCTACTAGACGAGTCATTAAGGACCTGGTACGCTGGTCAGCTAATTAAGAGGCTGGGCGCCTCGATGGGAGAGCGCGTACGCCTCTAGCTTAGATTCTTAGGCGCAGAAACCTGCTTCTATCCGTTGATACTCTCGTCCCGAGGCTGCGTGTCACCCGATATTACACGTAA"/>
                    <sequence id="seq_t2515" taxon="t25" totalcount="4" value="TCGGTAAATATGACGGCTGGGATGCTCTAAATGTTACACCGTGGAGCTGTAATGCGAGTGGGCCCGGCTTACTTTAGCTATGCACGCTTACTTCCAAGACGATTATCCCACGCTCGCTCCGGATGCCGCAAGTGGGGGCTAAATCGCGAGATGCGTAGAAAAGGTCCGTTAATGAACTGTTTCCTAGCTTAGAAAAATGGGCAAATTAATTAGTAGCGATGGCGACTCGCCATTCGTGTGCCGTCTCCAAGTTTTATGACCGTAAGTCATACTTTAACGAATGCGTAAGCCCATTTAGACCAACTATCCGACAGCAATCTTCAACACACGGTACCCTCATGAGGGATGAGGTTGTCCTCCTACCGTATGTCTCAGTGAGCGCGTTCCTCCTGTGATGATGGACGGCCTCCTACGGTGACCGGCCTCGTCTCCGCCAGATGCCCTGCGTCATTCGGGGTAGATCATTGGCCCTACCATATCTCTCTTATTTAGATATGCAACAAAAATAGAGATCCGCGCGGATTACTTGCTGCATTTTGAAGAGAACAGGGTTACCTCATCAGGGTTAATGCCAAGCTAGGTTTTCGGAGGCCAGCGTCGTAGTCCCGTGTTATGGAACGGACCGGTCAGTGCCCAGGTTAACGCGAGCGAATCATAATAACTGGCCTTTCCGTCCGTGTCTCTCGTAGCGTTCTAGCTTATACTACATTAATAGATACATGCGTGGTCACATATGGCACATTTGTAGGCACAGCACGTTGGCTCTCGGAGTCTCCGAACAGAGTCGCTTACTCCGACACTGATACTCTAATGAGTGATCGGTAATATATCTTAAGTCCCGGACTGTTCAACCAGTAGCCTCCTGTTCCACGTGCGGCGTTTTTCCCAAAGATCATCAGGTGCATCATTTTGCTGACTGAACACAAGCAGCATTATAACGAAGATGATCGTCTCCCCGGCGTGGCAAATGAGGCACAGGGTAACTCCGATATGATAGCGG"/>
                    <sequence id="seq_t2615" taxon="t26" totalcount="4" value="TCGGTAAATATCGCGACTAGCATGCTCTGGATGTTACATCGTGGAGCTGTAACGTGTGTGGGCCGCGGTCGTTTTGGCCACGCACGCTTAACTAGCAGACGATAAGCTCACGCTCGCTCGGTACGATGCAAGTGGTGGATAAATAGCGAGGTGCGTAGAAAAGGTATCTCATTGCACTGCTTCCCAGAAGCGAACGCTGCACTAGTTGTTTAGTAGAAATCTCGACGAGCCGCTGGTGAGGTGTCTGCGAGTTTTCTGGTCTAAAATAACAATTTATCAAATGCCTAAGGCCTTTTCGACGGCCAATCCTACAGCAACCGTCTACACACGCTTCCTTAGTGCTGGCAAATTTTGTCCTCCACACGGTTGTCCCAGTGAGCTGATTTGCCCTGTGATCGAGCATGGCCTCCCACGGTGACCTGCCTCGTTAGCGCCAGATGCCCGGGGACCTTCTGGGTATTTCGAAGGCCCAACATAATCCCTCGAGTTGAAAAATACAGAGAAATCATAGGCCCCGGCGACCAACTTGGATGCTTTTGGGACGGACGGGGTTACCTCCTCTGGGTTCATCCCAGGGGTGGATTTCGAACGCCAGCGCCGGAGTCCAGCGTTATGAAACGGTCCGGTCATTCCCGAAGTTCACGCGAGCGTAGGATAATATCTCGTGTTTCGATCCGTGTGGCTAGAAGCATGCTAACTTTTACTGCATGATGACATAATTGCCTGGGCCCATTAGGGATATTCGTAGCCTCCGAAAGTTGTCACGCAGAGCGGGCGTACCAGAGCGCTTACTCCCACCATATTACCTTAATGAGTGATCACTACTATGTCTTGTATCCCGTACAGTTCAAACAGTTGTGTCCTATTGGGTCTTCATGCTTGCTGCGAAATCTCATCAGGTGCATAAGGTTGCTTAGCTAACACATGCAGCTTTTTAACTACACCGTTCATCCGCTTGGGGCGTGGTATCATGCCAAGCGTAGCTCATAAATTAGAACGG"/>
                    <sequence id="seq_t2715" taxon="t27" totalcount="4" value="CAAGCCTCACTACTCAGACGCTTCCTCCCCCGCGATACTCCAGATCGGTTGGCTCCTGTCTAGACTATTATAGATAGACCGGCTACCCCTGGGCGAACCGCCCCCCGGGCTCGCTCCATACCAGCTCCTCCGGACATATCATAGCATGTGTCCCACGCGTCCAGCATATGCTGAGGACTAATTTAGTTCAAACTTCGCGTCTTCAAGTCGCGTATCAGGCATGAGAATAGTAGACCAAACGCGGCTGATTACCCTTAGGTAACAAATCGTACCAAGCGGCGATATAGGTTGGGACCTAGGAGGCCAGAGAGAACCGGAAGGAGCTATCTCATATGTCGCCTTATACGCAGGCACCGATTGACAACGGAACACTCCGGATTATAGTCGTTCAAAATGTTCTTCTGCCTTTGGCCTTAGTTTCATGCTGTTGCAGGGTCCGAGGCTTCAAGCTCAGGGTTTACCTCAAACTATATGGCCATATCCGACAGGATCTGTTTCCACTATGCTTGGCCACTTGCGAGGCTACACCCGTGTTGACGCGCTGCTGCTAACGGATCCCACTAGTCGACGCCCCCGTATATGTGCCGTAAGACCCAAGGGTTATAACTGAAGGGCCCCGAAGTTGCCGGTATCAGTTCCTACCGGACTGGATGCGCAGCCCTAAGCGCAGCGCCTAATGGGAAATAAGTCACAAGATGGCTGGAATCCTCGAGAGCTAAGTGGTCATCAGTTACATAGACTGGAATGCGTAGCTGATCCATTAGGCTGCCAATAGATACGTTAGGTGCCCGTCCGAGGCATTAGAACTTGCAAGTGGGGTATGCTCGAGATCTCGGGTGGCATGTCCAATCGATACTTCGAATAAGGCCACCTCTCTCTTTCTTTAACTGATAATTGCTTTCCGCTGGACGTCCCACCGGGTACGAGGCATTCGGGTTGTCTTTGTATCACGGGTAATGTTAAGTTCGTCTCTGAGATCTTCTTCATTTGCGATTGACAA"/>
                    <sequence id="seq_t2815" taxon="t28" totalcount="4" value="AGATAGCTCGCGTACAATAGCCCGGTAAAAACATAGCACATTGGTCGGCGGCTTGAGACATCTCCGTTCATTAATGACCATGGCATGTTTCTAGCACTGGGCCGCAGTGTAGAGCGTGTTCTAACGCAAGGCCTGGTGTTCGTTGTTGTCGTCGCCTACCGGCCACGCGAAGCTATCCCGAGTCGAGTTCAGACGACTACAAGTAGAACCGGAAGAGAACACTTAACAGGTATGGATCACGTTCCCGATAAAGCATCTTACGTGCAGATGAGTTTCAAAAAACCGGAATATATGTGACTGCTGCGTCCGACAATAATGACTAATCACTTTTTTTTGTTTTGCGTAGCTAGCTCGGGCCTAATTCAGGGTATTACGTCAGCCTCCCAGTTAGGTATGCAGGCCTATCTGTCCCCTAAGCTAAAGTACTTCCAACCTACTATTAGGTTTCTCTTCTCACTGTTAGCTTGTTAAAGTAGTCTGGAACTTCGTATTCTTGGAAGCGCCACTACGCTGAGGGTTCGCTTGGATCTAACACTAATATCAGGAGAGTCCCTTTCTGACCAGGCCCCGTTTGGCCATGATCCAACTTTGCCTCACCGTCCTACGTCTCGAGAAGAGGATCCTATGATGAGTTAGATTGCACCTCTATGCATAACGGTTTCCGGGGAGATGACGACTGACTGCCTGGCTACGGAGTGCGTGTGCGTGCCTGGACGCGGAGGAGCAATGCTAGGAGAAGGATACAATCACCGATTCGCTCAGCAATACGATTGCGATCTCCTTTGCGCTGGAAATCCCCGCAGGACCCATGACCAGAGACCCGCCTCTGCCTCTAGAGACTGTGACAACCCGCATTATCCTATCATCGGGCCGCCTACACCAATCAATGGACAAAGGGGTGCATTATCCTCATGAATTCGATCTAGCTCAGATCTGGTGAATCGTGGGGACCTTAAGCTGAACGCTCGTGCCTCGGGCGATCTATCTATGGCTGCCTGTA"/>
                    <sequence id="seq_t2915" taxon="t29" totalcount="4" value="TAATGCATACTGTCCCCTTGTTCTCATTGTTCTGTGATAACCACCCTGGCGTACCGCGCATACGTTGTACCAAAGGGTAACATGCGTTCCACGAAGCGTTACTTGGTACACTATTCGCTGCGAAATCCTTAGATGAAATGGGGATCCACTTCGCTTCTCGTAGGGACTGCATCGATCACTTGTGCGTGCTACTGGAGTTCTTAACCACGCAACCCTAGACGAAGTTAAGCACATCTTTTTCGTATATGGGCTCTGACGGTCTTGTCGGTTGTGCGAATTAGAATGAATACGCGCTGCCTATTGTTCCTTGGTCCAAACGGTAGTCTTTTTGAGTATGGTATATGCCCACCGCCCGTGGAGCCACCGTCGGAAATTCATGCCATATGAGTTCGACTAATCGAGAGACTACCCCGACCGCTCGTACGTTAACATAGACGATCAATAGCGTACGAAACCTTTTGTACGTCACACTTCGCTGGACATAATACGTTCCGACGGCCCGAAGAGAGGTAAGTAGACGGACCTAAGTTGAGACGCGCACCCAACCCGGCTGGACCGACGACGGGCACTCTCGATAACCAGTCCATCCGTTAATGGGACACGTTTCAAAACCATTTACGAACTAATGGAGTATGGCTGGCTGCACGGATAGGCCCTTCTTCGTTTCTAAACGTGTAGTATAGTATCCCGAGCCCTTGTTTCCCTATTAGGAGTAACTGGTCCCATAAAAGCTATGCGAGTTGCCGCCTAGACACATAAGAGCGATAGCTCCAATCTCGAGCAATATCATACACGGCTATAGGTGCAGCGATATGTGGCCGGGGTGTCCGTCATGTTATGCGACGATATCACCACTAGTGCTTAAAGATTTAGCGTCCCATGAGAAAAACCCATTGAAGTGTCTGGATTGCCTAGAAATAATGGCGTAAATTTGTGCGGCAGTCATTTTTACGAAACTTGTGTTTCCATTCATTCGTTACGCAAGACCCTCTTACTTCTG"/>
                    <sequence id="seq_t3100" taxon="t3" totalcount="4" value="TCACTTGGAGTACAAACTGTGTACGCGCCCTGATTAGACCATACCGGGCTCCGTATCTGAGTATATAGTGGAATCTAAAGTGGCATTACAACAACTCTGCTTGGGGAAGGACGAAGGGGTTGACACTAAGAAAGTAGCCCCACCCCGCGCGCGAACGGACGATTAGAACGCTCGAGGTAGTGTAATCCTGCTGTACGATTCACAGGGGACTTCCAAACGTAAATCAGGACATAACTGGTCAAGGTTTGCATAAAGATGGAGCATGTAACCTAGACAGCAATTGTCCATCGAAATCTGTCGGAGATTCAAAAATATGTGGTTGTGTAAGTGTCTTTACACTCGCAGTCGGATAGATACATCGATTGCATAGATATAAAGGTAAACGATTATAGATCATGACGCAGTATGAACTACGCCCCAGCCCATAATTTGGCCTGGTATGGTGATGTCAAGCCGTATGCCTGGTGTACCAACGGCGGCATTACGGGATGAGTCTGCGACCATACGGACTCGGTTTCTAGTGCTCGGCTTACGGGACCCCAACTTCAGGTCACAAGATACCCGCTGAAGAGTGGATAGCCGATAAGAGGAAAGTCGTCCGGATCTGACTAGCCCTTGGCAATCCTCCTTCATTATAACACACACTCGGGGGCCATCGATATGAGCTTACGCGCGGATCCACGTGCAATAACCCTGCTTTAGAAGAACTCGGTTGGGAGGTATGGATGTTCACACCCGTTATAGCCACCTCCTCGAGTTTAACACCGAGGGAGACGAGGAGCAACTGTCGGGGAGGAGGCAAACATCGAGATGGAATGACGCGTCGTTTCTCACCGGTGGGACGGAGGCTTATGGGTTTGAGTCATCCGGTCGTATTCACAACGTCTCTGTGATAGGACTCTACCTTCGCCCCGTCCTCTGTTGACTCGCTCTGCTGTGTCAAAAACTCCCCCGAAGGTACTATTCATTCTGGTCCCCGCTTGGATCTTTGCAGCTACTC"/>
                    <sequence id="seq_t3015" taxon="t30" totalcount="4" value="ATTTATGTGCCCGCCGTTAGGTGGGATCCGCCAACGGTCTCTTTGCCACGAGAACAGCCATCAAGAATACTTAGCTTAGCATGTACTGCAACTTATACCGGGCCCATGAGAAAGTATTGAGCTCAAGAGGATGCAGAGGTCGTGGTTCGACTGTCATATTAGGTATCTGCTGTGACTCTAGACACTATTAAGGCCGCCTTCAAAGGGATATTCCAAGCTCGTACTTAATATATTCAGCAGGTAAGTTAGAATGGAACAGACAATCTAAGCAGAATCTATATCAGTGTGGATGCGTCTCTACAACATCCTAAATAAATAACTCTCCATAAGCGATGGATGTTTGTCCCCAGTGACCGCGTGATCGGAGCGCACCGAACTGTCGCCGTAGTAGAGCCGACAGGGGCGCCAGCATCTGCGGTCCTCATAATCTTACGCAGGTGACGCGCCGAACTCATTCTCTTCTGTGTGGCTAACTAGCCTTGGCCCACCTGTGCTTGAAGCGTGACCACGTAGCCGTTTTGATTAGCCACGAAACCATTCGTTCGGCGGGCACGTAGGCACATTGCCCAGTTCGCACTGCGTTGAGCATTCACGAACTGCCGCACTTCCACAGGATCGGCAAACAGATTGGCATCGGTTATTTCTCAATCATCCACCATTCCGGCGAAAAGTAAGGCGGACAACTAGCTGCCGTAGAGGCATACCTGACGTGGACTGGGGAACGCGACGGTTACAGCGAAATTTCCTTATCTACCTGCGATGACTTCGATATAGGCGCGCTCTTCGTGGTCAAATGATGCGGGCGAGGGGGTCGCATCGCTAGCCTGCTAGGGATAAAACGAGTAGGATCTAAATTAGGGAACCATCGCGTTAATGGTCATGTCGGTAGCGGCATCAGGCTAGCAATGTTTTGGAACAAGCCCGTGCCGTCTTCAGTTAGGGTCCCCGTTAAGTTACGTTAACGATCTTCGGCCGGGACTTCAGCTGATGTCTAACGGTG"/>
                    <sequence id="seq_t3119" taxon="t31" totalcount="4" value="CCCTGTGCACAGCGTTTCTCTTCTTTAGATACCCAACCTCTGAGACAATAGTACCAATCTTCTGATGGTAGACGACTCAGCTCCCCCGTTTAGCCTAAGACCGGAGGCGATCGGAAAAAGGAGGGAAATATCCCGATGTAAGGCCCCTATTGTACATCCAGCACATCCGAGCGGAAGTTTGAAAATTAGATAGTCGTCTTGTAAGATAAACACCCAGCCACGACTGGAAGGTTTTTGCGTTCCTTATCTTCACACGCTTCAATCTAGTCAAGCTGCTATACGCAACGTCTCCAGCTCGACACGGGTACATGCGGAGCCGGCACTTCTTACAGGTGATAATAGCCCTACATCAATCTTATACATACGACTGCATGTGAGGCGTACAAAGAACGTCAAGAGACGAACACCGCTCACTACACTCAGATGGACCACCTAGTATACTTGGATCCGAACCCATCGGATAGATACGCCGTGTAAGTACTGGTAGGGAAGAAACTGCAACTCACTTGCATACGAAAGGCCGGCGCCTTGATGTATTGACGTCCCTGGGGGTAGCTATCGAGGGAGGCCCTCGAGCTCTTCTTTATCCTAGCGCGGCGCTCTCGCGCAACATGTCACATAGCTCCTAGATACCAGATATCACGATTCCTTGGGCCGGTCCGAGTTCCGTACGACCGTTAGAAGTCGATCGAACTGTATCACTTAATCCTTTGTCCTTTCGGAGGGTCGACACGCTGATAGATTGACGAACGCAGCCTGGCACGTCCGCTCGACTTGGCGTGGGACCTATACAAGAGTTCCGTCCACCTTAAGTCACGCTATCTCCACGTTAGAGGCCTGACGTACCCATGGGAAAACTTCTTCTATACCTAGAACGGAAACAGAAACAAGGTTTATGTGCAATGCGTGAAGAGGACGCTCGGGCCACAAATGGGAAGCTCTGTTGAAGATTCTTAGGAAATGGTTTGCTCTATTTTCCGGCCATTACCTGTTTATAGGA"/>
                    <sequence id="seq_t3216" taxon="t32" totalcount="4" value="GGCCAAAATATCAATCCTGACTAGCTCCCACTGTTACATCATCGTGCTGTAGGGTGTGTGGGCTCGACCTCATATGACGGTCCACCCTTGACACGTCGACTTCTACACATGATACGTTCGTTAGGACATAGCGAGAAGCTCAACCGCGAGGGTCGACGGAAAGGTCTGTCATTGAACTTATTGCTCGATGCGCGGGCTGGGTCATTGAAATGGTTGTGATTCCTCCGCGCCAAGCCTGAGCAGTTTGTATGTTGTCTGGCCGAAAGTACCCGTTCATCGAACCGCTATGCACCTTTAGCCCACCCGAGCTACAGCAACAATCGTCATATTCTGCATGAATCCGGTCTAATGTCGTCCACCCATCAATCGCCACACTGAGATGATTCAGCGCGTGTTGAAGGTCGGACGCTGAAGGTGCCGCGCCTCGAATGCTCAAGAAGCCAGCCACACTTTGGGATTTGACATAAACACTTCAAGTTCTCAGGAGGTTAAAGACTAAAAAGACACCCAGATTCGCGCGAACACATTGCATTATTTTGAAGAGCACGGGGTCGCCTACTCTGCCCTCAAGCCATGCGTGGAATTCGGACGACACCGTCACGCACAAGAGTGACGGAGACCACAGTTGAGGTCCGATGATATCGAAGGAGACGGAGATAAAATCATGTTTCTATCCGTGTGTATAGTAGGGTTCAAGCTAGAACTACTTAATGTGGTAAATACGTGCACAATTTTGGGATATTAGTAGGCATGCAGGGTAGACCATCAAGTCCTGCATATTTTAACGGTGACTACGACAATTCGAGCGGAGTGAGACATCGGGTATATATGTTAAAGCACGTACAGTATCAATGATCGTGTCCAGTTGGGCGTCACCGCTTGATGCGAGTCCTCATCAGGTGCATCGTCTAGGTTAATTTAATGAGGCGGCATTATAACTAGAGCTTGCAGCGCGAAGGGGGCAGCATTCATGTTAACCGAAACTCAAGAGTGACTACGT"/>
                    <sequence id="seq_t3315" taxon="t33" totalcount="4" value="ACCTGCGGGCCATGCATCGCCTCGTAACAACGTACATGTTAGACGTCTTGGGATCGACAACGCTATGCCGTACGCTGTACCGAGCTAGTGCCCTGTTAAAAGGGTGGGGTGTCAAAAAGGGAGGTATTTTCTCACTCTGAGGGCTGAGCGTAATCACCCATGTACACTGGCGAGGGATGTGAGTAGTAGGTTTACGCCAACAAACGTCCGCTTTTATACGTAGAGAGATCCTCGGCTGCGACCGTTCTTAGAAACAGGTAAAAATAGGCCAGACACTGTGTACTTGTTCCGTAAATATCCTATAGCAAATTATTGGAATGAACATGTAACCAACGAACCTGGAACTTTTTGAACATAATGCGCACGGTTGGCTCTGATTGAGCGCGGTAAAGAGTGCTTGCGCAGGACCATTCACTTCGCACAAGTGAAACCCGATTCATTTTCGTTAACCTCCGACGGGTTAATGCCCCCTTAGAAGCCATTTACTTTAGGTGCCGGCCATTTAACAGGTTGCAGCAGTGCTGCGTTTCTCCACATTTGGGTCATCGGTACGTCTCAAGGTTCGGGGCGAACGAGGGTTTCGTTTCTATTGCAGAGATTGGAGGCTCATAAAGCTCTGCGTGTGAAAGCCAGGTGAAATGTGCGAGCCATTAGGCGGACCAACTTCCATATATCCGTCAGCGGGCCATCCCACTCGCTCCTGGTATACTTCCACCAAGGTCAGCTTTCACCCGCTGCTGGTAGCCAACCAGTGCCCGGTTAGCGTGTCGCGGCCATATAGCAGAGCCATACATAGGTTCCCTCGGCTAATCGTTACGATCTTTGGCAGCTAACAGCCCGACGCAATCTAATAAGTAGTAAGAGCAGACGCTGGCCGCGAAGGTATCGGCGGGATTTATACAGTCCCCACGTAAAAATCTAGGGATCCCCAATCGACCTGGCTTGAGATGAGTTTATCGGTTGCTCCCTATAAACAGTAAACTAGCACTGCTGGATGTCA"/>
                    <sequence id="seq_t3415" taxon="t34" totalcount="4" value="TTAAGTGGTGTGCCAGTGGCGGGAGGGTTTCTTTATATTGAGACCGGCCAAATTGTTTATGTTCCATCCGTAGGTTTACAAGGAAGTACCAGAAATTAGGCGCAGAAGAGGGGTGCAGTCCCAAACTAGTGGAGCGGGACTACTATTGGGACCAATATTACGCCGGTCAGTGAAGAGTATCCTATAACTTTACTCAAGTTTATGCCTATATAACAATCAATCTTCCCACCCGTGTGCAACGGTAGTGGTCTGAGTATGATCGCAAATTCCCTTTTACTACCTGAGAATACCCGACGCATTATGCTGGATGGCTTAGTCACTATCATGCGGAGTTTGCATGAGTAGGCGGTTTATAACATCGGCACGGGTGAGCGGTGGACCGGTTACTACTTTAAGTTGTGCAACTGTTGTATGCCCAACCGAAATATTAAACTTAGACAACGACTTGTCCTGACGGTTGTATCTGGCCACTTTGTGCTCGTCCCGTATCGGCTCCGTCCGGCTAATGGCGCGCTCGATAGCACGAGATAGAAGGGGCGGCTCTGTCAGGTTTGTCAGAAGCTACCAGCCATACCATGTGGGTCATGCTTTTAGTATTGATTGCCTCACGCGCTAAGAGGCAGTATTCAGGTAGCTGACACGGCGCCGGCTTCTTAAGTGACCACGGGCCGCGGGCAGGAAAGTTCATCACCGTGCCGGTGCCGTTGCCCCTAACTCCAGTGAATCCTGTGCGACCAAGACATTAGTACTCCTCCGGTGTATCACCTGGAGTCGCGAGGAGAGCTAAAGAGGCGACATCCAAACTGCGCACAGCCGCGGCCCCAGCCACTTTGCTGGCTTAATATCGTCTAACGCCACCGACCCCCCAGGGTCTATTGATCAGATCTCAGGTATCGGCTGCCCCTCTCGTTGTGACGCCTCATGAATCCCCATGACTCTAGACGGAATGCTGCGATCCGCCCATCGGCGACACAACAAAGATCTTCTTTACTAGCTGTAT"/>
                    <sequence id="seq_t3515" taxon="t35" totalcount="4" value="TGCACTACACCCACTCGAGAAGGCGTGCTATTACTAATCTTTAGGAGATTAAGCTAATCTCGTCACCGTCTCTTAGAATTCCCCGCCCGCCAGAAATTGTAATATGTAGAACGGCTGCCGCATCCCTTCGCTTATCATCTAGGGACTGTTTATATCGGGCCAAGTTTCATCTGGAGTGTTATAGATCTATCGGTCAGAAGTTGAATGGAAGGGTCGAGGTACAATGTGGCATAGGCCGAACTATATTCCCATTGAGCGCCGCGCCTTGACGCTCCCTTGTTCAACAAGTAACCCTTAGCCGAGTTCATCCGCGGCTCTCGTGGCATTGCGCCGGTTATTGGTTACCTCGGACCGAATAGAAAAGGCATAGATACGGTGTTGGGGTACCATGAGGAGATGTTGGTGGCCTTCCGTAGAAAAGTGCGTCGCGCTGAGCTTGAGGTACCACTTTTCGCAAGGCGAACGAGAGTGCGACACACCTAACAATTAGAGTAGCAGCGGTATAGTACATCTCAAGGGTTCAAATATAGGGCCTGTTACAGCTATCAATCAGAAACCAGGGAAACACTACACACGGGGCCAGGAGACCCTACTTTCTTCTGTTGTGGGGGTTCGTTAAGGAGACTAGGTCCCCGATCAAGACGCCCATGGGGCAATCCGACGCCCAACTTCTTAGATAGCTCTTACAGGTCAAACTCGTGCCCTCAAGCATGTGGCCGTCCTGCCACCAATGACCTGGAATCAGTCACCGTCCTTTCTTACGATGAACAATCTGACGTGAGACAGCGGACTAATGTCGTCGTCCGTGCCCTTGCTTAATACAGGCCCGACGGCGGGCCTCTCTGCGGCGCAGCCCGGATCGGGGGGGCACTTACCAGATCCCGGAATATGCGACCGACGGCCTGGTCCACTAATACCACCATTTTACCGCTGCCATTGAACTCGCAGAACTGTGGTCTCCCGTAATTGCCGTTTCGTGGAACCCTGACATGGGGTTAGC"/>
                    <sequence id="seq_t3615" taxon="t36" totalcount="4" value="TTGCGTCCCAAAAGTGCTGGTTGTGTCTCTGAGATTTAGCGAACTTCGTAAGCATATGCCTCCAACCTGAACTGTTGGTGACGAGACGTAATCTAAGGCGTTTGACATCCACGTTCCCACACTAGAGGGGGCGGGTAAGAATTACCTATAGCAGACGACGTGGAGCACAGAGCCGGCTCCCATAGATGTACCAAGGAGGGAACTTCAGACGGTACCAGTCGGACGTTCCTAACGCGGAAGGTGGGATCTCCAAACGAGGAGGCTTATTTGATAGCCTGAAGAATACTTTCGGACTCGCATAGACCGTATTACGAGTTTCGGAGTGACAAGCCCTGTGCTAGATCTTATGGTTCTCGGGGTAGGGGGCAAGCCTATCAATCAACATACCGTAGAACTTTATATCGACGATGCGTTGGCAGTACTACACGGATTAGGACGTATTTTGGGAGAAGCTTAGTGGCTGTCCGGACCTGCGCACTTGCATTACTCCCAGACCGTTCATAGGCAGATTCCCTGGTGACATGAGTACAATCGCCGCGAGCTACAGCGCGTGTTATTTGTCTCGTGTCTTTCCCCACTTATCCCTAGCATGTACACGCGACTTTATGACCAATTCCTCATTACTGTGAAAGTACAAAGTCTGAGCCAGACGGTGTACATAGTGTCCCTACCTATGGTCGGGCCGGGCTATGCAAACGCCAGGGCAGTCCGGGACCCACGTGAGTACTGGTCGTCGTATGGCCTCTAATACGACCTTCCAAGTATGTATAGAACTCGGAAGCAATCCATCGTGGGACGCACGTCTTAGTGGTTGCTTCTAATACTCTATCGCTCTATAGGGATCGTAATTCGCCGGGTGGCCTGCTGTCGCTACGGGATATGGGAAGTTATACGGGTGCTTTCCGTGCTGCAGCAGCAGGAATACGACGTGACCGTTATCTAGTGCCTTGAGTTAAACCAAGCACAATCCATAGCGAGCACACAGAGTCCTCCTACGATT"/>
                    <sequence id="seq_t3715" taxon="t37" totalcount="4" value="AAAAGGTGAACCTGATGCGAGAGGAACCGCCTTCTGCTTCCTCTCTGAACAAAGGTAGATTATTGAAGTACAAACGTCGCCTTTCGGGGCGCTGGAGTAAAGGGTTAACATCAAGTTGGGCCTTACATTTTAGCGATGGTCTCGACAATCCGTCGGGGACCACTGTGCGAAACCAACCTGTGACTGTAACGACGACACAAGAGTAAGCGAAGTCGTCCAGTGGATGTTGGGTAACACCTGCAAGCTTAGGATTCCGAGCCTAAATTTAGTCGCAGGTCATAATCCACTCAGACAGGACTCACGGAGGTATGGATGTTATTGTTGTAACTAGGTCCGATCCGCTTGACTGCACGGTATTACGCATTTGTAGCTAGTACTGACCCGGTAAGGATGGTTGACAATGAACGCCTGCTTATTACCCGAGGGACGGGCATTTTCAATTTAGTATTGTGTCACCGGCCATTGTAAACATTCCGTCTAAACTACGTTGGACTGGCATAAGGTCGTGGGTGGAACCTGGGTCGACGCAATCGTTCCTAGACGTCCCCAGGCAGAGTGTAAATACACGAGCAACTGTGGGTGGTGACAGACGAATGAAGGGCCCAGCGTACGATTACGATATAGTCTATACGAGCCATCCGACTTCAATATTCAGTGGGCGATCTGTGCCGGACAGCCGGCAGGATTGCAACACTGATCAGGTTCCTCCGGGGATGATTTTCCACACCGGGTGGCTGGATTTGCGCCGAACCAACGCTGTAAACTCAGCAATGATCTGACTCAGTCCCCATGCTCAGAGCCTGAGCAATTTCTCACCCCGTGGTACGGTATCAGTGCCGTATGTGGCACAGATCACATGCTCCGCTAAGCAAAATTACGTTCTGTCTGGCGTAATGCAATCGCCTGAAACATCGCTGAACCAGACAACAGGCCTGTAAAAACAGACTTTCAATTCGCAGCATTGCTGCGGCAGGGTTCCAGTCCATAATGGGGTTCAACG"/>
                    <sequence id="seq_t3815" taxon="t38" totalcount="4" value="CAAGTGTACCAGCTCAGAACATTCGCCCCCCGCGAGTCTCCAGGTAGGATTTTACCTATCTTGACTCCCAAAAATTGACCCCCTGCCCAGGCGAGGATGTACGCAAAGGCACCCTTATTATGGGCTGATTCCGTATAGTCCGTTGATAAGTCATAGGCGTTTAGCACTGACTTAATACTCACGGAGCTCACACTTCAGGTCTACAAATCGAATTACCGCAATTTCCGTCGTTGCCCAGTCGCGTAGGGCGATACTAAGGTGCAACCACTCACCAAGCGGTACTTTAGGTATGTATGTGAAGCGGAAGAAAGCACCCGTCGGCTCTTAATGATTGTTCGCAAGACGCGGATGCATCGAATGAAAACAGAACAGTTTTCATTGTTGTCCCTTGTTTGGCTGTTCTCGGTTTTTCCATTCTTTGAGGGGGTAGCAATGGCTGCGAACGCTAGCTGATTAGTGCTCTATACGTATTTGGCCGCAGCCGAAAGGAATCGACTCTATGGCTAACGACGTCTCTTAATGCAATAGCCGAGTCGATGCATGCCTTCGCCTTGTTAAGACAACACACCGCTGCCGATTTCGTGCCTTAGGCCTGTAGGGGTTTGGCTGAGGCTACCCGACCTCGCCGGTACGTGAAACTATCCTGTTGCTTAAGGAACCTAATGGGACGCACCTAATATTCCTCACGGTATGACGTGGCTTTAACACTCGACAGCTTAATGGTTCGCAGTGTGTCGGAGGGGGATATGGTGCAATCGGCTGGGAAGTGCTCAAGAGAACAAAAGCCGCCACGGCGAGACGTTGGGCTAGACCGTGGGTTATTCCCAAGCTCCCAGGGGGCAGTGTAAACCCGGACAGCGACACACCTCAAATCTGTGTATCTTTAATAGGTTACACGTGCCGGCCGAACAGACCGGGGGCTTCCAACTCTATGGAGGGACTTTAAGGGGGATTTAGTGCTACGTGCGACGGTGGAATCATCGGTTTGCGTGCATGTCCA"/>
                    <sequence id="seq_t3915" taxon="t39" totalcount="4" value="CGTCAGATAAGCCTTCCTGGCATGCTTTCAATGTTACATCATGGTGGTGTACCGTGTGTAGGCACGTCTTCTTATGGCTATCCACGCCTAACACGTCGACGGTACCACTTTTCCCGCCCGGTTTCACGCAAACATGTGCTATTCCGGGATATGAAAAGTAAAGGTTTCTCACTGACATAATTCGTCGATGCGAGGGCTCGGCCCTGGACTTTGTTGTTCTTTCTACGAGCCCATCGTCAGCTTTTTGTACGTTTTCGGGGTGACTGTCACCCTTGATCGAATAGCAATGCCCTTTAACCCAACTTAGTCTACAGCAACCGGCGACTCGCGCTGCCTTAATCCGCGCTCGCTTCATCTACTCTTCAGTCGACTTGGTGACCTGGTTATTCATGAGTTGTAGCATGATCTCGTGAGGTGCCCCGCAACTAGTGCCCCAAAAGCCCCGCGAGCTTAGCGGTCCAATTTAGTCGCTTCAAGATCTAACGAGTTTTAACAGATAGAAAAAACCCAGGTCCCCGAGAACAAATTGCATGATTCCGGAAAAGAAGGGTTGCCCTGATCTATCATGACTCTAAGCGTGGGTCTAAGACGCCTCTGTCCGGGTCAAGAGTCATGGAACCCTCTGTTCAGTTCCGATGTTATCGCAAGTGAAGTATGCTATCTCATGTTTCTATGCGTGTCGTAAGAAGGGTTGTACCTTTAATCACATAATTACATAAATACGTGCCCAATTTTGGGATATTAGTAGGCCTACCGCGTGATCACACAGGTCATACATGAGGTAGCGCTGAGTAAGACTATTCGGCCCGGGTGAGGGATCGCTTTCAGATGTTACAACCCGGCGAGTACCACGGATCGTGTGCCGTTGGGTGTTACACCTAGATCCTATATGTCAACAGGTGCAAAGAGTTGTTAAACTTCCTTAGGCAGCATTACATCTACAACGTTCAGCGCAGCAGGCGGAGCAATCATGTTTAGCCTTGCTCAAGAATGATTACGT"/>
                    <sequence id="seq_t490" taxon="t4" totalcount="4" value="TACCAGAGATTCGCAGGAGGGAGAATGCTTCTCCTACGGTCGCCCGGACCATGAGCCTTGTGTTAAGATTCCAACTTAGAGTGTGCTAAGCATCGGGTAAATACCAAGCTGCAGGTCGGCCCCCTTGTTTTTAGATGCTCAGAGGTCTGGGTGGTGTTCGATAGGACCGGCATACTCACTGCTACACAAACTGAGAGTGGACCTAGTCAAGCCAGTACACAAGTTCTGACGAAGCGACTCCAAGGATTCAACTTTGCGCCCAAAGCACTTGCTTCGCTATGGGGCCTTGCGGAGTCTCCTGAAGATGACTAGATTCCATAGCGGCAGATAGATAGGAACCGACTTGGGGCCCGGTCATTTGGCGTTTGCAAATGGGTTACACCGCCGGTACTGTAGGGCAGGGAACGTTAGCTGCGTCTATGATTAGGGCCAGGTCCCACGCTTGCGTTTCAAGACGCCAATCATCGCTAAGTGCGGCCGGACCCATCTCGTGGATAGCAGGTTCACCACAAGCAGCGCAGACGTCAGAAGCTTGACTAGGTCTACCGGAGTACTTGGAGTGAACGGCCTGACCAGTGCCTGGCCCCGGTCTAATGTGACAGTCGTTGAGCGAGTCCTGTAATTAAGGTTGTCACTCGACGCTTCCAAATTTTAGCGCAACTAACGGGCCTGACGGCCGCGAGCGTCGCTATTTACGTAAGATTCTACTTCGTGACGCTCCCCGCAGTGTGGGAGTCGTGGTTAACTACCGGGCCATTACCTACAAGTGAATAGCTTCATGCGGTGTGGTGATGCATATCATACGGTCTAGGACAGTATAGATCGGGGGTTTCGGAACCCGTGGTGCAGAACAGACTTAGCCATCACGTAATGCTCACTAGCTTCCAACAGGTCGGAGAGCGTGTGCTATAGGGCGCGTCCAACCGTCCGGCTCTTCTTAAGGGCATAACTTGTCAGGGAACTTGTGTGTGACACGGGCAACTGCGAATCTGATTCACAG"/>
                    <sequence id="seq_t4015" taxon="t40" totalcount="4" value="CATCCCTGTGTATCTCATGGGACCTATACTAGGTCTGGCTCAGCTGATTCGCCGTGTTTCTCAGCCTCTTACTTTGCTCATGAGCGGAGATCCGCGTTAGTATAACAGCAAGCTAGCCGTATCAGGCGTTCAGTTCTACGCTTCCGCTATGTGCCGCCAACACGGTCTCTGTTAAGCCGCCATTAAATCACGCCAGAATATCAAATTCTGGACCTGCCATGTTCCCTTCCGAATAATGAACCTATCGAGCATACCTCGGCGGTGTAACTCGCTTATACGCTTCGTGAATGGACGTCCCGAGGACATCATTGATTCACACTTCTAGCCCTGGGGAGGGCCGTCCCGTCGTGCTATAGGACCGCTGAGTACCCAATAAAAAGGCAACTCAAGTAGCCCGGATTAAATTGGCCTGTTTACACTGCCCACGTGTGCGATAAGTCATCTGAAGAGGGAAACCTTCTGTACATCTACTGAGCCAGTCACAGAGATTGATGCCGAGCTCCAGTGACTCGAGTCTTTGGGCCCTATAACCGGTCGTGTCGATGCTTGAGAGCGCGTATATGTATAATGCGCTTTGGACTTTGTGGCCCGATAAGTCGCTAGAGGAGGACTCCTGTTTTTTCAGATAGTCAGGAAACTTTAAGCCTCTTCGTGGCGGTAATTGAAGGTTTGTTTCATGTCGTGCAACAGTTCTAGAGAGACCGCGGTAGTCTATTTGCAACTATAGTCCAGGTTGTCACACGCCTAGAAGTCGCTATTCAACAGAGTCCATCGCCCACCAGAACGGGTTCTAGCTTATCCGTGGCGGCCATGACCCTCGACTAGATGAAATATTTCATTATCGTAAACTTTGGAGGTCGGTATCATCGCGCTGCTCGTTTGTTTTGCCCTTGGTCCTTACGATTCTAGTTGCGCGTCTCCCCCAAGCGTCATTAGATCGTCGATCGTCAGAGGGTTTGATTGAGCGATTCAGCATAGCTCCGGTTCATAGGACAAACTT"/>
                    <sequence id="seq_t4119" taxon="t41" totalcount="4" value="CGGTGTGTCAAGAATATTGTTATGGTTCCTCAGGTCTGCTCAGTTGCGGCACCAGTTGCCTCCCTCCTTAAAAATCCGGCCCGCTTAGTATCACAGGGCGTTCGAAATCCAAACTTGCTCAATCAAGGGGACGGTCGCAGAGTCGCCAGCGACAGCGGAGTCTCGGGTCATGCCGTGCGTCTCGTTTGTGCTAATAGACTAACTAGGGCAGCTGTCTCCCGAGATACTCACCTGAGGAAGGTTTTATGGTTATAAGAGGACTCTACTATAAGCAGATGATACAGCTTGCCGATCTCACAATGGCCAAATTACTAGCCGCGAGGGCGAAAGCTGTGGGCTGGCAATTACAGTGAGCGGGGTGTAATGCCCATTTGCGAACGCCACATGGGACGAATATAAAGTCGGAAGCATCAGTCCGGTCCTACAAAGATAGGCATTCTATTAGGAAGCTCATGACTCCGTGCCGATCCCTATTCCCTAAGGCTAGAGCAGCGACAGTTAGGGGCATAAACAATGGTTTCCTGACAGCAATCGCATCCTTATAAATCCCGGGATTTGTGTGAGCCGACCGTTCCTGCAGAGTCCCAGACCATGCGCGGCCTAATTTGGGTATCAGTTAATTACTGGGAGCGTCCACCGATTGTGTCTTGCCGCGTCGCCCCGGACGCAACCATGGGTCAGGGCATCTGGGTTGGGAGCTATGACAACTGGACGACCTAGCGGGCGCTGGTTGACGTAAAGCCTTGAATGCGCTCTCATGCATTTGAAAAGAACTCTTGTAACGAGACATATCGGGTGCGCGACCTAGGGTCGGCGCATATATCTCGACAGCTATGCCTGGAGTGCAACTCTACGTATGGGGGTAGCACGTAGCGCTACGTGGGAGGCTTTAAAGGTAGTTTGCTTGGTCCTTGAGGACCTATACCACGTCAGCTAATGCCAAGAAAGTAGGTACTACCTTACGGAGGCAGCACGGTCGCCAGGCCTGCTTCTTGGATTG"/>
                    <sequence id="seq_t4216" taxon="t42" totalcount="4" value="CAAGTGTACCAGCTCAGAACATTCGTCCCCCGCGAGTCTTCATGTAGGATTTTACCTATCTTGACTCCCAAAAATTGACCCCCTGCCCAGGCCAGGCTTTCCGCAAAGGCACCCTTACTACGGGCTGATTCCGTATAGTCCGTTGATTAGTCATACGCGTTTAGCACTGACTTAATACGCACTGAGCTCACTCTTCAGGTCTACAAATCGAATTACAGCAATGTCCGTCGTTGCCCAGTCGCGTACCGTGACACTAAGCTGCACCCACTCACCAAGCGGTAATTTAGGTATGTATGTGATGCGGAATAAAGCACCCGTCGGCTCTTAATGAGTGTTCGCTAGCCGCGGATGCAACGAATGATAACGGAACAGTTTTCATTGTTTGCCCTTGTTTGGCTGTTCTCGCTTTATTCATTCTTTGACGCTGTAACAATGTCTGCGAACGCAAGCTGATTATTGATCTATACTTATTTGACCGAAGCCGTAACGAATCGACTCTATGGCGAACGACGTCTCTTAAAGCAATAGCCGAGGCGATGCATGCCTTCGCTTTGTTAATGCAACACTCCGCCGCCGATTTCGTACCTTAGGCCTGTAGAAGTTTGACTGAGGCTACCCAACCTCGTCGGTACGTGAAGCTAACCTGTTGCTTAAGTATGCTAATGGGACGCACCTAATATTCCTCACGGCATGACGTGGCGTAAATACTCGACAATTTCACGGATCGCAGGGTGTCGGAGGGGGATATCGTGCGATCGGCTGGGAATTGCTCAAGAGAACCAAAGCCGCCACGGCAAGACGGCCGGCTAGACAGTGGGTTATTCCCAAGCTCCCAGGGGGCAGTGTAAACCCGGACAGCGGCACCCCTCAAATCTGTGTAGGTTTAATAGCTTACACGTGCCGGTCGAACAGGCCGGGAGCTTCCAACTCTATGGAGGGACTTTATAGGGGAATTAGTGCTACGTGCGTCGGTGGAATCATCGGTTTGTGTGCTTGTCCA"/>
                    <sequence id="seq_t4316" taxon="t43" totalcount="4" value="CGGTGAACGGGATTAAATACTGCCTACCGACTGGTTGGCAACGCTATTTTGGGGCGATTCCTTATGTGTAAGTCTGGAGCCCTACAGGGGGCCGTGACTGTTGTCTACGCCCCTTACGCCTCATCACCTAGACGTCGCTTAAACGTTTTTTGACCACAAAGTGGTGCGTGTCCGATCCCCCACGCATTGCAGTCCTAGTTGTCTCTTAGTTAAGAGCTGAGCCTACTCTCGTATATCGAGTTGCTTGAGTCCCCGATTAGGGCTTACTCCTTCACCTCAAATGTCTAAGATTGTTGAAACCTACATGCGCTTGGGGTCTGCCGACGCACGGATTGCGCTGTGAGGGAGCGATCTACCAGCCCTGAGTCTTCAAGTGGGAAACATTACACCTTCCTTGGCGAAGATGGGCTTAGATCCTCATCGGAGGGATGAGAGAGCGTTCACGTAAACGTAGAGGTCCGTCCAATAGTACAGGGTATAGTAGAAATAGTAACCTATTCTTAACACTACCCGTCGCGTGCAAGACGTGAATCCTTCCAGTCGCTCACGAAGGGCTACCTGTCCCTGAACAAGACTGATGGAAGTCGCTGAAGCACGAACGGTTTAAGCCTTATGGATCCTTATACAGGACACGAACTGGTCAGACGCGGGAGGAGATTAATTGAGTGTACCGCGTGTCGCTTTATATTGGTGGTGCCTAGGTATACTAGGATTGAGGAAAACATGGCTCCCTTGGTAACCTATCTAGGTTCCGTGGGTGATGAAAGGGCGTCTCTGGGCGAAAACCTGGCTGATTGAAATTTGAAATCTGACCACGCAAATGCGTGGTTATATAAGCATAGCTATGACTGTCGTGCTGGTTTCGGGGGTTTGTGCAACGGTTTCTGAACACCTTACGCCGGAATCATGTAGCCAGATTCTAACCCTCCGTCCGCCAGAGTCAAAACATAGTCGTCGGGATGCTGTAGCATTGTGCGAAGGCCGCTCTCACCGTGCTCCT"/>
                    <sequence id="seq_t4415" taxon="t44" totalcount="4" value="TCCAAAAGGTGAAATCGCCAGTTAAGAATAATCCTGGTATAACTAGGAGTAGAGGTAATTAGTCATCTGCTTACCACGTTCTGACTACGTCCGACATTGTAAGATGCGGAACGGTTCACTTGCTGGTCCGCATATGAGATATGGGCTTGAAAGCCGGTGTAGGCTTTTTCGTGGAGTGTCAGTACGCTATTGCTTACTAACCACACGGTAAGCTCTAGACATACTGGGCAAGGATAGGCCGTTAATAGGGACCGTCCTGTGCGCATCGACGTTCGCTTACTCCTGATGTAACCCTTCTGCCAATGGTCCCATGGCTCGCGTGACGTGAACCATGTAGTTGTTTGGCTAAGAGCAAATATACAAATCATGGGACGGGGAGTGACTTTCCGACATGAGATGATGGTCCCCTATCGCGTCAGAGTGCATGTTAGATCTCCTGAGGCCGCAGTCGTCCGAATATTACCCGATAATCAGTACGCGCATACACGCCTGCGTCAGGGATAAGGCGATACTCAAATGGTCATGTATTACGTCTATCACAGCGACCTAACGGTAGCCGAGGGACCAGCAAAAATGAGGTTCGACGAGCCTACTTTGAACTGTGGCAGGCGTACCTAAAGGATACTAGGTGCGCGATTGGTCATCGTATCGGACAATTCAACCCCAGCCTTACCTGATTTGTCTTAAACGAAGAATTTATATATGAAACCGTATGGTGGTAATGCCATGAGTGGTCTAATATGAGGCTCTGTCAAGTGTGCAGGTAAGCACGCGGTCTGCCGCGAGGAGACTAGTGCACGTATTAAAGTTTTTTTTCATATCGTGTCTGAATCCGAACCTTTTCGCGGCTCCACCCCTACTAACTGGCCACTTAGTATATCAATCTTTCTGCGCTCGGTAACCTGGTCGGCCCATCCCTCATGTTGCAGCAGGCCAATGCCGACCTGGGAATGTGGTTGAGCGAAAGTGGCGTCTACTTTCGACGCCATACTCGGTTACT"/>
                    <sequence id="seq_t4515" taxon="t45" totalcount="4" value="TATAACCGATAAAGCTGCTCGCGGCAATCGCGCTATCCCCCAGTAGCGATCCGGCAAAATTGAACAAATGCTTCCCAAATCATTAATAGGGGTCAGCATCCTCAGTCATTTTTTCAGTACAACACACAAACGATGGGTACACGTAACCGGAGTCCCGCGGGAGCCGAGTCATTCATCAGTGTTGGTATGCACTCATCCAGAGTTATTCTTCAAGGCTCGTAAATGAAGTACTAGATACAGAGAAGGGAGGGCGATCCGATCTACGGTTTGTGCATGAGTTGATGAAACACCAGCTCGCCGATTGACCATCACATAACCCACAGCACCCTGGAGCTGAAAATCAGGGTGCGGTACTTCATTAGCCTGACACTTTAATACAACGGCAGAGGAACGATTTGTGTGATGCCGACCCGGGCTGGCTGTCAGGGAGGTACTAACGGACTCGGACTGCTAGAGATTATTTTCCCGATCTTAGGAGCGCTACAGTACCCTGGCCTACCCGTGCGTACCGAGTTAGATACGTATACAGCCCACGATAGTGCCCAATGTCCTTTCTATCCCTGTCCGACATTGATGGGTCGTGTGATTATTGCTGGGATTAGTATCTCGAGCTGATCACGAAGTAGCGATTGCTCACTCTACCGCCGACGTGTTTCCGTCAATCCCCCGGATCATACCTAATAGGTCTATCGCAATCGGGCTGGAACCCGTTGACCGGTCGAGATAGTCTGGCCGCCGATCTGCACAGCCTGAGGCCCACATGAAGTATATCATCATCTAGGCACAAGTCAGCGCAACTATTAGTGGTCGGACAAAGGATGGTCGGGGCAGAAGCGGAACTAGGGAGAAGCTTGAACCATCGAGTTTTCATGAGTCGGGCATGGTACACAGCTTTTCCTGCGGCAGGCACGATCGGGGACGGTAACGTCCCGTAAGGCTACATGGCATCTGTGTCGCGTGTATGCATGCCTCAGCACAAGATGTTTCGTCCCGAACTCAG"/>
                    <sequence id="seq_t4615" taxon="t46" totalcount="4" value="AAACGAAAGCCCATATTAGGGATCATCCGCGCGGCTCGGAGTACAGGGCCCATGTATGAACCCGGCTAGAGTGCCAATGGGGACTCCAGACGCATTTGTCAATCCACCAACACTAAGTACTTGGCATCCTTCGTAGGCGGAACCTTTAGCGCCTGTCCACCCTGCGATACCCGACTATTGACGGCGTAGGCCGAAATGATACCAGAGGACAGAAAATCGTTTAATGCCGCTACGCTCTCCTACTCGCTCGAACGATGTGACGGGAATTGCAGATACCAGGAAAAAACCGGCTTTGTCGAGGTACCTCAGTATCTCGGGCCGGGGGTAGTCGCCTGTCCGACAGAGTAACCGCGTAGATTACCAGATATTGTTTCGTTGATAACTCCATTCTGTCAAACACACTATTAGTGTATGATCTAACAAGGCTAAGCAGGAACCTCAAACCGTGTAGGACGAGTGAACCGTCCTCTAGTCATCCACATCCTCAAACAAGCGGCGGAGTCCAAGAACCGTACATTTGCCGTGTATTCGTGCTATTGTTATGTCCGGCAAAAGCTTCTCCACGCGCGGAAGTCCGTCTGGCAATCAGCGATAGTAAAAACAATCACAGGTTAAGTTTGATCAACGTGGGCCCGCCATCCGATCTATCAAGTGCCTTTACCTACCCCAGCATGCGTACGACTGCGGAGGTCCTAAAGAGCGCGGCTTGGAGGATGCTGGGTGCATTCATCCGACGCTCTCTTTCTTAACCCTCTAGAACGGATCAACTTTCTGCCGGTCTCTGGACGACCTTCGAGTAAACGGGTTTAAGACAAGAATATATAGTTTGATTCAATGCGAGGCTACCGGTCCGTATTATGTTCGGAACTCGTCGCTCAACCTGCCCACACTTATCTAAGACCCGTGGTGCAAGTCCCTGGTCTCTGATCGTTACTCGCTGTTGCGGGCCCTAAAAGCATCTCCACATGAGCGCCTCAGACAGGAGTAGTGTTGTTCGCCG"/>
                    <sequence id="seq_t4715" taxon="t47" totalcount="4" value="TACACGAACCTACCCGCTCGCTATCGATTTTCTGCAATTAGGACGCCGGCGTACCAGACATACGACGAACAAAACGATTGATTTCCATCCACGACTCGTTAATTGGCACACCGTTCGAGGTTGTCCCCGTTCATGACATCGTGATCGGCACCAAATTTCGTCCGGACCCCTTCTAGCAATTGTGACATTTCCTGGCCTTTAGAGTCCTGCCTTATTAGTCGTAGTTCAGAGCATCTTTCTCTTTTGTCAGCTGTCCAAGTTATCTCTGGTGCGCGAACTCACTTCACGCCTGGTTCTGATCCGTATGTTTCTGCACTCGGACGTCATCTTGACTCCCGAAAACAACTCGTTTCCGGCATAACCGCGTGGCAAGTTCATGTTCTATAAGTTTGACTTCTTGATGATGTACTATCACGGTGCGCCATCGCGCTTTATGGAGCGGTAACGAGTGCAACGTTTTGCTCCTGAGACTTCGCTGGAGAAGATGCCAAATGTCGTCCAGCTATCGGATCAATACTCGGCCTCGGTTAGGGATGCGTTGAGAACCCGAGTGAATAGCAGTCCGTCGTGCCCTTTATCAAGTATGCTACTAAAGCGCACGCTCTTTAAAGACCGTAACGAACTACCCGCGCCTTGTTTTCTGAACTGATATTCCGGAGTCCGATTTTAATCATACATTAGCAAGCGGCTTGCCGTCGAGTCCCTATGTGAGGGAACGGTCCCCAGGGAAGCTGCACTCACGCCCATATAGACTGAAAAACGCAACTGTTTGCATTTAATGCAATGTAGTACACGGGCATAGTTGGCGAAACAGTTGGAGGGTGTACCGGTCTGGAGTTGTGTTTCATTCAACAGTAGTGCAGAATGAAAAGGTGTCGCGTGTTGGGAACCTTTGCAGATAGTGTGCTGGCATGGATTACATAACATAACATCGTGCGCCTATCAGTTATACGATTCTTGCGTAGTCATGCAACTATCATCCGGGACACACTTGCAGCTG"/>
                    <sequence id="seq_t4815" taxon="t48" totalcount="4" value="TGACTCAGAACCGCTCGAGCGCCCGACCGTCTCATTCGAACGCGCGCACCTTTAGCTTTTTGGTTAGATGGCAGCTTAGTGTCTGCGAAGAATCCGATAAAGTAGTGGCTGCCGGTAGTGCCTCATGTTTTACCATCATTTGAGGAATATGTAAGGCTCGCCAGCATGTGCACAGTCCCTGCTACTAAACCTGAGATAAGGCGTAAGCAGGCTAGTCCGCACGTTCAGACGACTCCACTGCTATAATATAATTGTCGGACGAAACCACCTGATGCTCAATGGGGTCTTGGGGAGTCTGGCACGGATGAGGAGATTTTCTGGCTTAAGTTCGCTCGCAACCGTATGGCGGGCCGGTACTTTGAATTTTGGGTATGGGTCACAACGCAGTTACCGCAGCGTGGGTAACACTAGCTTCGCCTCCATGGAGGGCGTGTTAACACGCTCTCGTTAGGGCACGCATTTCATCTTTAATGTCGCGTGGAACCCACTTGTGTACAGCCGGTTCAGCACGGGCAGCGCCGACGTCGCATGCTCTATACTGTGTACGGAACTACAAGCAGAGACCCGCCTAACTTAGGCGTGGCCACCAGCTAATGAAACAGTCATAGGTCGAGTCATATGCTAAAGGTAGGCTCTCGATGCTACTCAATCAAAGCTCAGAATCCGGCAGTGAAGGACTCGACTGTTGCCATTTCCACAAGATTCTACTTTGCTAAGCTCCGGGCTGCGTTGGAATCGTGGTTATCTTACGGTTACTTTCACATACGTGAAGAGCTTCAGTCAGAGTATAGTTATACAACATCTGTACGTGTGCACTATACAGGGGAGGTTTCATTACAGGTTTTACAGTACTGACTTTGGCATCACGGAGAGCTCACTGAGTTCCATAAAGTAGGAGGCCATGTGCTTCACCGCAACTCCAAACGACCGGCTCTTCGTATGGGCATAACTTGTTCGCGAACCAGTTTGTGACTCGGGAACTTTGGAATCTGATTCACGG"/>
                    <sequence id="seq_t4915" taxon="t49" totalcount="4" value="ATACCGATACGTTAATCGAATACGGCTGTTCTAAGCTGACCGTCTCTCCGTTGTGGTGCATGAAAGGTTGCTAAGAAAGATTCGCCGCTAATGCTCAATGCTTTCTCGGTGACGATTTGGTCAGGCTAGCAGGGTAAGTCATATCTCTTCATTGTCGTTACAGAAGAGAGACACATGGAGAGTCAAAAAATTGCAGTTGATGAAAGTATCCAATCCTGGAAATATAAAAATCTCGCGAGCGCAGGCGCATCTGACCACAGGGTCTTACTTACGGTGGTACTCCTAGCCTTGGCAATGGTCTTGATATGTCACCCGGCGCAAAGGTAACGCCACTCACATACTCTCTAATGGGGTTGGGGACCCGGACGAGCAGTTCTCACCTGACACCAGTTGCGCTTCAGGAGGCTTTGGGTGAGTGCCCCAAGGTTTAGCCAGCCGACTGTATGTGTCCCGTCACTCCTAAAGACTCTGTGAAAGCTAGGCTCCGCTCGCGCAGGGATAAAAGTTCAGTTTCGCCACACAGGGGTCTTTGTATTTTCCGCGCGGTCGTAGGTGTCCGCTTACCATTTGGTCTGTTGGTCGAGTGCAACTTGGTGATAAGTCGCGGCACAATAGTGTGATAGAACGATATGTGTATAGGGGGCTTACGCGTGCGTGCAAATAGCCAAGTCGTGCCGCTTGGCGGTTGCTATAACGTTTACAGACCGTGAAGTTACTAATCAAATCCGACTGGTTACTATGGGTACTCCAGGACAGTCTTCCCCCGGTACCGCGTCATTTCTTCCGATACCTGTGAAAGGGAAAGGGATAACCGTAAGCTTTATATGCGGGGTATGTGCCACGGGCGAGCCGTCACGTGGAATACAATACTGGTTATATTGGGCCGGCACATAGCACGTGACTTGCCCAAAGCTATGAAGCCGTTGCTGATCACAATAGGAGTGATGTCCGGGTGATCAGTGGTGAATGAGATAGCAGTACGACAATAATTACTCAATAG"/>
                    <sequence id="seq_t590" taxon="t5" totalcount="4" value="TATAGACAACAAGTTAGGGGGAACATCCGACTTCATCTGTCTTGCGGATCCTAGCCTTATCATGTGGTTATCAACTCCGCTTCTCCCCACACTAGGGTGCAAGGTTCATGAGGATTTAAGACAAATACGCTGACATCTTATGCGAATATTCTGGGAAAGAGCTCGCGGTACACCACCGTTGAAATGATCCATAGCCGAAAACATAAGCCAGGCCATACACGGGAGCACTTGGAGGGCCCTTGACGCTAGGATTCTCCGATCAAGTCCTGTAGTACGACACCACGTGATGAAGACCCCCTATCGTGGAAATAATTATGATAGATGTACGTAGATTTCATCCCGTAGGCGTGCCTCCTCATAGCGTTTCGAGTATCGTCAATCAGTTTGGTGCTGCTTCACAGGGCACGTCTAAAGCTCTTCACGCACAGCAGAGGAATCCCAGTTCTGCTGTTCCCCCATGCCTTTCGAGCACTGAAAGCAGAGTGAACTCCGCTCGAGGTCCATTCTACTTCGCGCCTTGTACGATTGACATATTTCTAAGAAACCCAAGTCCCATAGGTTTGAACCTGTAACCCCCGGGAGTCAACTGTCTGAAGAATGGGGGACCTGCTCAATACGTTTCCTTCTTTTAGGGCCGCCGATCGCCCTAAATTGGTGAACTTGCGTGAATGGTTTCAAGTGGACATTGCTAAACTTATCAGGAGACAGTGCCGGTATCAGTAGATAATGTCGGACCAATTATAACCTTTTAGAACATTTTGCCTACGTTTAGTGCCTGAGCCGCTGGCTTTCGTGACATGGTGCAGGGAGTTCCCATGGGTCGTCCGAGAACCACAATGGTTGTGGCGGAACCACCTTCCAAAGCCCGGCAGGGTTCCTAGCCGCCCTCCATTCTACGGTCGGCAGACGTATTGACAACCCTAGTTTCAAGGACTACCTCGGGGATTAGCGGAACATCGGAATCGTGAGTCAGGGTGGAAAATCGCGCTCTTTTTGGAGC"/>
                    <sequence id="seq_t5015" taxon="t50" totalcount="4" value="TCAATATTGTGTAGTGCTGCAAACGCACTCTGGCAAGTTATGAGATGACGAGAGTTCATTTCTTGTAGTGTGAGGCCATGAAATGCTCGTCGGGCGATGTGGCCTTGGAAAGATCTTCCGGTATGGTACGCGTATGGGGTACCGACATCTCCGTAGTAGATTATAGGGACAGTTTGTGTAAGCTATCACAGGACCAGACGCATTAATGCATGGTCCTAGAAGAGGCCGACGGGAGCTAACGACTAGCATTACACGTTATTGCGCCATAGGTCGGTGTTTCACCGCCGAACGAACTTAGATCCACAGTTATACAGAATATTCTTCGGTACCCTTGCTGTTCATGGGTCATGACCCAAAAGCAGAGGCGGGGGACAGTAGCGCCCAACTTCCTTGTTACTTGTGTTAAGCTTCTCGACGAAACTTAGACTTGCTTTATTCGGAACCCTTTTTCTACGATTATTGACCGAGTAGGGGAATGGATATTAAGCATTATGTGTTTATAAGGGTGTTTATCATCAGTTACACTGAGAATTCAGGCACAGTGCTCCAATTTAAACAAACGTACGGCAAGTCAGAAGTCCGAAAGGCCCTGATTCGTCCCATACCGGATCGTACTATATCGGAACAGATATTATTTATAGGGAGCGCTGGGGCAACTCTCCGCGATAAGTCTCACGCTAGTCTGTTACGATAGCTTGCTTTATTGATCGCCAATAACCTCCTGACATGGTTGCGGCGGAAGAAGATCCAGTGCCCCAAGCCCATACCCAGGCTGACCAACCTGAATGGCGCGGTACACCATACCCTGTCATTAGTCAATTTCCCTCATGCGACCATACACGCGCCGGAAGGGCATCTCGCGAGGGTCTAGTTATGCATACAGGCGATGTTTCTGAGATTCGCTCTGTACGATTTGTACGCATTTTCCCATGATGAATCCTCTTTCTAGTCCAGGGTGCCCCTTACATGCCTTTGGACGCACCGGATCGTTCAAATCAGA"/>
                    <sequence id="seq_t5119" taxon="t51" totalcount="4" value="TTGTGGGCCACCAATATTTTCCTTGCTTTTGAGGTTGAGCCACTTTGTTCATTACCTTCCTGTATCTTGAAAAGGCATGGACGTATCGCATTCCAACTCGGTAGAGATCTCGCCCGAAACTTTGGAAGTGGCTGACCGAACGTTCCAAGTCCCTAGGATATGAAAGACGAACCTGACTATCAGTTCTGCTAGAGTAAGGACCAACGACCAGGTGCGAGCAGGTATACGGAAATGCGTATAGTTAGCTCTCTTAAGAAGGAGAATGTAAAAGTCGCCTGGTCCTGCTTAACGCTCGCGCATATTCCGAAGTACAAGCCGCTAAGAAGAGAGGCTCGATTTGGCGCCTTCAGATCAGGGGGATTGCAGACTAGAACCAGATCGGCCATGGGACGGTATTACAGTCGGAAGCAGCGATTAGTTCCAACGAAGATAATATCGTAATTTGGGGGCGGATGACGCCACGCCGTTCCTTATTCCCTTGCCTTGGTGAAGCCTCCTCCATACGCTCAAATCCGGTAAACAGGAGAACGATTACTACGGGCTCTAACGCAGCCTCTGTTTGATACAACACACATTGATTAGGATAGCTCAGATTAGGGGGCATCCTAATGTACACTTAATTACTGGGACCGTGCCAAGAGGGTGTCTTAGACAGTACGACGCAACGAAGTCAGTAAACACGCGAGCATGGCTAAGAGCCACTCCAACCCGACAGGCTCGAGATTCCTGAGCGGCCTGTCTCCTGTGATGGATTCAGTCGACTTTGGGTCGACCGCGGATCGGGTGCATCTATGGGGGTCCCAGTTTGGAGGTCAGCATATTTGTACGAGGCTGTCGAGAGTTTGTAACGCGTGCCATGGTTTGTTGTTGTGAAGTGACTTAGGTTGCCCCGTCGTTGGTGGGATGTCTTCTTAAGGGCGAGTACGACGTTAGCGTAATCCTACGACTTCTATGACATCAGGCAAACTCCAGTGGGGCTTCAGAGAGGCTCCTCACATTC"/>
                    <sequence id="seq_t5217" taxon="t52" totalcount="4" value="ATATATACACCCGCCGTTAGGCGTTGACCGGGAACGGTCACATGGGCACCAGAAGCTCCATCTGTATTAGCTAGGTTAAAAGGAATTGAAACAGCCTCCGGGTCCATGGTAAAGTATTGGTATCCGCAAGGAGTCGTTTTCGTGGTTTGACTTTCATTTTAGGTCTAATCTGAGACGATAGTCAGTATAAGGGCGGCAATTCATAGCCTAATCTAAGGTCTTATGTGAAGCATCCACAAGGTAAGCTAAAATCGAATGGACTCACTACTGAGCAACTTTAACGGTCTGGATGCGACTCTGCTCCCCTCGCAATGAGTACAGATACATATGCGACGTATGCTAAACCGTGACGACGGCCGTACACCGGCGCACAGGCATGGCTCCAAGGTAGCACGGACACGGCCGCCAACATATGAGTTGCGCAAAATCATGTTCTTGAGACCCGCCCTTGTCATTCTCTGCGGTGTAACTAACCAACCATGATCCACCTATGTAAAAATTGTGAGGCCTTAGCCAAGTGGCGTCGCCATGAAACCGAGTCTTCACGGTTAGTATAGGCACATACTCCGATTCGCGCTGCGTAGAAGATTCGCAACCTGCCGATCTCCTATAGGATTTGCAACCGTGATGTTATTGGTTTTTCCTCCACAAACGACCAAGGCGGGGAGAAGTAGCACTGACAATTTGTTGTCGTAGTCGGCTTCCTGAGTAGGATCGGGGAACTTTTTGGTTTTCGCGAAATTTCTTAACTCACCTGCCACCAAATCTGCTCACGTCTGCATTACGGAACAGAATGTGCAGGGTGTGCCGCTCTCATCACAAGGCTGCGTGGGTTGTAACGAGCAAGAGCTGAAGTAGTGAACCATCGCTCAACTTGTCCCGTCCGCAGGTGCAGGGCGCTGTTAACATGCCCCGCCATGACCACACCGTCATCACTTCACGGCCTGGTACTTTTACGCTTAATAGCGGCGGCGGGGAGGTCGGCCCATGTCGGACGGTA"/>
                    <sequence id="seq_t5315" taxon="t53" totalcount="4" value="AGCTACTGTCTAATTCAAATTTTATTTATATTAACGGACGACTGTTCGGGAGTTTGACCGGAACATTCCCTGACCGTAGCTTGAAGACTCAGAGTCAAAATACACGCTCTAATTTGAGGGAGTAGTACCGTTTTACTATAGCCCTTCAATCGGACACCGCCAGACTGGTTTCAAGTGGCTACACATGCTTTGCATGCTTGGGATCTCCCTTGCCGTGTAATAGTTCCGTATACAAATGCTGTACTTATAGTTGCCCCTGGTCCTCCCGTTCTCAGTCGTATCGGAAGGGGTATGGCAGGCTGCCATACTTCGCGATCCTGCTTCTTAGCTATCTTTTGCGCGTTCCAGGTTCGATCCATACCTGGCAGGTGATTCGCATAGGCACGAAACCTGAGCACTATTGACTCTCTGGCGTACCCTGGGCATTTCACTAATGTCCCGGTGCGAAGGACTATACCCATGCACGTCAGATGGTTAGGTCACTTAGTAATTAAAACCCAATCTCCTGTGTTGCTGTCGATTTACCGTTGGCCGAGGCGGCCTACGGACCAGGCGTGGCAGAAAGAGACGTTGTGTATGCTAATGCGTCGAGATAAGCCCCTTTTCAACTGTGGATACCTCCATGGGTTTCATCCGTGATGCCCGATTGGATGAGGTACCGCAATCGCGAGTGCCCCCATTGCTAGGGGGAGGTCAACGAATAGCTTACAAAACCTTTACTGCGCAGCGGGAGAGCGCAACGATCGAAGAAACGTATATACGCAGCTCTTAAAGGGAAATCGACAAATAGGACAGCACTACCTCTCTTGACCGCTGCGGAACCGGGGCCCAGGCCTACTTTGACGTAAAGTTGCAATCAGAGTGACTAGTAAGTGCGGTGGAGTCCGTACGACGATACTCTTGACTGCGAGGCCCAGGGATTAATACAAACGGTCCCACCCCCGGCACACATTGAGTTTTACTCCCCCGACACCCACGTGGGGGCACTTATACCGGTAAA"/>
                    <sequence id="seq_t5415" taxon="t54" totalcount="4" value="GCCCAAAATATCAATCCAAACTTGCTCCCAGTGTTACATCACGGTGGTGTAGGGTGTGTGGGCTCGACCTCGTATAACGGTCCAGCCTTAACTCGTCGACTTATAGACCTGTAACGCTAGTTATGACAGAGCGACCGACTAAAGTGCCAGGGGCGACGTAAAAGTCTCTCATTGAACTTATTCCTCGCTGCGCGGGCTGGGCCATTGAAATAGTTGTCATTTCCCCGAGCCAAGACTGAGTAGTTTGTATGATGTCTCGCCGAAAGTAACACTTCGTCGAATCACTTTGCACCTGTAGCGCACCCCAGCTTCAGCAATAATCGTCATATGCTGCCTCAATCCAGGATAACGTCGTCCACCCATCAATCGCCACAGTGAGGTGCTTCGGCGCGAGGTGAAGGTTGGACGCGGAAGGACCCCCACCTCGAAAGCGCAAGAAGCCCCCCACACTAAGGGGTAATACGTAAACACTTCAAGTCCTCAGGAGTTTAAAAAGAGAGAAGAAACCCAGATACCCGCCAACAAATTGCATTATTTCGAAGAGAGCGGGGTGGCCTCCTCTGCCCTCACGGCACACATGGGATGCGGACGACACCGTGAGGGTCAAGTGTCATGGAACCCCCACTTGAGGTCCGAGGATATCCAAGGAGACGGAGTAAAACTCATGTATCTATCGGTGTCTCTAGAAGGGTTCTAGCTTTAACTACTCAATTTGATGAATACTTGCACAATTTTGCAATATTAGTAGGTCTGCAGGCTAGACAATCAAATCCTGCATAAGTTAACAGCGACTACGACAATTCGAGCGGAGTGAGACATCGGTTATATAAGTTACAGCGCGTACGTTGCTACTGCTCGTGTCCATGTGTGCGTCACAGAAGTCTCCAAGACGTCATCAGGTCTAGCGTGTTGCTTAAGCTAGTGAGGCAGCACTATAACCAGAACTTTCAGCGCAAAGGGGGGAGCAATCATGTAAAGCCAACCTCTAAAACGAATACGT"/>
                    <sequence id="seq_t5515" taxon="t55" totalcount="4" value="ACGCTGGTGCATTTAACGGTTAGCTTGCAGCCCAGCCGCGCAGGGTCGAGAGGGCTATCCTCTGTACATCGATAATAGACCCACGATTGCATACTCCGAGGGACCGCAGGTTACCCCAGATCAAATTAGGGGTATCGTGAGAACTTGTGCGAGGCAGAAAAACTAATGCACTAGCTAGCTACAATGGACAATGCGCAACTTCAAAATCGATCTCCGAGAAAGCGTTCTTAGCATTAAGGCTTACGCCCTGCACCTCAGTGCCCGAGCCTGCACCATGATACAAGGGGCTACAATCTGTTAGAGCACCGAGGACATCTTATCTTCCAGGTTAACCGAGAGTAGGGCGGTATAGATTTAGATGCCGTCACCCCAACCGAATTCGGGGAGTGGTTTAATGCATGGTGACCATTCCTGCAGTCAATAGAGTTTCCCCGCGCCCCCCGTCTTATATTATCGGGGACGTCTGGGTTGAAAGACACTAAACGTGCGAGTTTACATCTCTCGTAGGGGGAGTTTTGGCACTTTTGAAGAGGAACCACCGGGAGGCAACTAATGCAGTATTTTTAAATGCGCTAGGCGACCATTCCCTTAATCCCCCGGGTTCTTTATCATCTTGAAGCATCAGTAAAGGTATCACTAGATCTCAGCTAGCCAACTTACAAACCACGTACTCGGGTTGATAGCCCTTTCCATACTGTAGCTGCTGGCAGAGAGTGTGGAAGCAATAGATTGGCGTTGCAGTCCTCCATGGACGACCTTCGACGCTTGCGTAGCTACGCCGTCAGCGGGATTATGCTGGTTCTCGGCTGTTATGCCGTAGGGAATTCTTCTATGCTTGTCTTTCAGCGCGGTAGGACTCGATGGGAAGTCCAGCGTATATTTCGCAAAAGAAAAGTTCTACTATGCCACCGGGTCTCACCTGCCCCATTCAACAGCCCCTAAGGCCACTAGGGCGAATTAGGATTGGCATGTCACGCTTACTATCGCGCGCCGATTAGCC"/>
                    <sequence id="seq_t5615" taxon="t56" totalcount="4" value="CATATCTTGTGCGAGTGGAGGTTACTTTCACGGAAGCAAATGATGGTAAAATACGGCTACGAAGGTTTGAACTAATTCGGCAGATCAAACAGAAATTGCGATAACGCAGTATTGGAGCGTTGACTTAAAATCTCACTGTCAATTTGGGCATGCGAAGCAACCTCTGCAGACAGCAACGAGGACCAGGTATTTGCACACTGAGAATATTATGGTGGCAGGTAACTAAGCTCCAGGTTAGAAAGCCGGTACGCTGAAGTCCAAAAGCGGCTGCGCCATAGTCGTTACGATTGGCGGCAAGGAGCGGGTAAGCAGGGCTCGACCCTTTGTAGACCCAAGCTTTCATAAGTAAGGGTGCGGTACTGATCTCACTGACTTGGAGCATCAATCTTAGAGTCTCCAAGGGGCCCCGCTCAAACTCTGGCCTTGGTTCGTTCTTTTGCACCAAGCCATTCCATCCATCGGATTGATAGCGGAATTTCGTAGCCCCGCCTATCATCGACTGCTGCGATTAAGTAATCAGAAGGGCCACGATATAGCACTTGGCGCGCTCCTGGTCTGTGTTGGTCTAAGAGCTCTAGGGGGTAACGGGCAAGATACGAGTTGACACCTTTTTACATTCGGTGGCGTTTAAATCTTGAACTACTGAAGAATATGAACCTTGAACTACGGGCGGCGGCCAAGTTACAATCTCGTTAGAGGAGAGTTTCGTGACCTACGCTGTGGGTGACCGTTTTCTCCAGACTATGAGCCATGTCCACTGTTGACGGCACAAATGCTTAATGATTGACCCCTACTTCTAACCTAACGTATCAGGACGATCTTAGAGCAGCCTTTCCGCATTTTGTCCCTGAGCGGCGCGGGGCAAATCAGCTGGTGGGCCAAACTGGTATTACGTGTCAGATGCGGACAACTGCTGGGAACCAGGCGTTGTTGCAGTGGCCTACCCTGCGTTGACCTGAACTCGACGAATATTTGTTAAACATAGCGGTGATTAACACTA"/>
                    <sequence id="seq_t5715" taxon="t57" totalcount="4" value="AAAGGATTTTTATCTCCCGCTTGCGAGGAGCAGCGACTTGAAGGTTGTTTAGGGAAACCAGCTCAGGGTATACCGGATTTCGTCCCAAGGTGAGGTACTATTCCTGTCCCCTGATACGCAGGTCCCCTAAAGAGTCGTTCTCCGGGCTCCTACCACCCGAAAAATGCGATGAGTGCAGCCGTACCTAAAAAGTTGCCGGACCATCTCTAGAACGAGAGGACTATCACGATAGACTGGAAGTGTCAATAGATATGACCCTAGTGTTTCATGGGGTCCTGCACATCCCTGATAGATCCCCCATGTCCTCGACCCCCGTCGGCAAGCAGAGGAGAAGATAGCTTCTTTGAGACTGACCGCTGCGGCGTGGGGATATCGTAAGCGCATCTGTTGTTCTCGTCGGGGCCGGGGCCGGCGCAAATACGTAATGCAAACAGATTCCGAGTCATAATGAGATCTCAGCTCACACATAATGAGCAAGCGATGGAGTACATCGGGACTCAGCAAGCCATGCGCTCGTTCGATTGGGCCACTTGGATTTACTATTCTAGAACGCCACCAGAGAGCGCTGATCTCCCGTGGCGCGCGCGTCTCGCAGGAACGGTCGTATATGTTTGGTCCAACTTTACAGGATCCATGTTCTCGCGTCAACGGTCTGCATATCGACGTTAATGGCGTATCGGGTTGCTTTGAAGACGCCCTTGGGGAGAATCTCCCCAAGTTATTCCCACGGAATGTACAGTTGGACGGTTACGGCTCATGTATCTGACCGATGATCATACACCAAGTCCGAGACGAAGTAAATTCCCTCCTCCTCAGGGCTATAGACGTCAGCTGATGATTTAGTGGTAAAATCCACGACGAGAAAACGCCGCCGTCTGATGCTACGTAAACCCGGTCATGTGTCAGCGTCACGCTGCAAGATTTCTAGCTGAACGTTCTCTAAAATTCCGACGTTCTGCCGAAGGTGCCTGAGGTTGCATCGGCACTAGACAGTGAGCCG"/>
                    <sequence id="seq_t5815" taxon="t58" totalcount="4" value="CTTCGCGTCCTTGTAAGAACGTTAAAATTTGCCTCGACAGTCCCCTGACACAAATTGTATTACATGCTAATAAGTTCGTGCGTGACGGTTACGCCGGGGTCTCTCTGAGCAGAAAGCTTTATACTTAAAGTAGATCGATTCTGAATGTCACCTATTCATCAGGGATTCCGGGCCCACTATGAAGGCTTTACCTCGGGGTGATTTGACGGGTTCGTCTCGCCCAGCCTAAGTGTCCAAATCTTGAACGGTACAATCAACGTGGCCTTATAGGATCAGACTACACTCGCTTACAGTTTAACCCGGCCACAGTTCGAGTTCCGGGTACGTAGCTTTGGTACACCAGATTAGACTGCCGGAAGAGGCTAGACGGAGTGGCTGCTGAAGGACAATCTGCGTATTGGCCGCGCGCTATGCGACTTGCTGGTGATTTCGCCTGGGGACGAGGTGCCACTTATGTTGGAATTGCCACCTGAGGGGGGACCGTAAGGCGGCGTACTTCGCCATCAGGACTCTACCCTTTTGACAGGGTAGTGCCGTTCTCGCATTCCCTTGGATAGGGAGGAGCGGCCTTGTAGAAGCCGGTAGAGGGATTATCTACTGTCGGCTGATCCTAGGGAAGGGTTGGAGATCGCGTGACGCCCGTACACGAGCGTTACAAACCCTGTACGACAATTGGTGTAAAGAGTCACCGCGGACGCTTTCTTCTACGATGTTACGACAACAAACAGTAATTATATGGTGTAGAACACTCTTCTGCATCTCGGGAATCCCTTCTCGAAATGCAAGTTTTCCGCACTTAGTAGAAAGGATTTAGGCCATAATGTTGGACAGCCCCTCCTATGGATTAACTATGATCCCGGCCGTGAACGATAGGTGACAATGGGAGACCAACGGGTGTATAAACGGATCTATGCGCATTTTTCAAAAGGCTGTTCGGCTCCTCATGTGTAGAGACAGGCGGCTCTTGACGCCTTGACTGACGCCCCGTCACTTCTTCATA"/>
                    <sequence id="seq_t5915" taxon="t59" totalcount="4" value="TTCTATCTGAATCTCATTGCTTCCGCTCCCAAGGCTTCGTAAATTTCTTCAGCACCTGTTTACGCCATCGAAAGCCCGGGCGGTTGAGCATTTAAATGCTATAGATTCCCCCGCGGGGACTTTAGAGTTTACATGTTCAGACCGGCGATTGATGACGACTTGTGGGAGCATGTTGTGACCTTAATTTGGACCAGAAAGGGGACTGCCTTAGGCGGAAACAGGCAGGCCCAAATCCGGAAGTTGAGCTTTCTAAATGAGAAGAATAGCTTGAGAGGATGGACCATCCCACTAGCCTCGCAGCGACAGACTTGGGAGCTTCCGAGGTAAAAGGCCTGTGTGGGCCGTTACGGCTCTGGGGGGGTGAGGCCAATCCGTAAATCACCGTTAAGGCGGAGAGTCTGACGAAACCAGTTTGCCCGCAATGCGAAGCTAAGGTTTTCTTTATGCAACGGAAGAGCCCCAGTAGTTCCTGATGCTCGTAGCTTAGAGCTAGAACCGTCAGACGCACAGACTATCGCGCAATGACACCAAATGCCAGGTGGTATCGCACGCGGCATCATTTCTAAGGTGCACCCTGGTTATGCCGAGTACAGGTACTGCGATGCGTTTGCCATCCTGAGTAAGTGTACGTGAGCAAGGTCAGTAGCGTACAGTCCGCCGTGGAACGTGTCTCGTGGTCGGGCAGTCGAGGTCAAGATCTGGCACCACGGGGCTCCCTAGCGGTTCTTGGTAGATCTGTAGCCCCTGATTGGTATATTCAAGTTTCGTGAGAACCCGGAAGATGTGGCCCAACGGGGGCTCGTTTTGGGGGGTGTTTATAGTTCACTTTCGCCCGGGTGTGAATGTGACCCGTCCCATGGGTCGATGGCGCCACTTTAGATGGGAAGATGCACACCTGCTTTGACTTCACCTTACTGAGGTAATCGCAATGACAATGAGGCAATACCTTAGGACCAACCTGGGAGCGAAGAGCGGGAGAGAGGAGGGTATCGTTAGATTC"/>
                    <sequence id="seq_t6100" taxon="t6" totalcount="4" value="AGAAGTTCACAGTAGGTATGCCGCATCACCCATTATCCTTGTTCCAGGAAAATGCAGTATCGAGTTTTACGAGCCTCGGCGGGCAGGCGCAAGATGCATTAGTGTTAAGCAAAGCGGAAGTATCAGCCCATGCGCCGCTGATGGGAACGATGCCCCCACTATATCCATCAGACTAGCGTTAATACTACCACAGGGCTAATATGTATGATCGCGTTGTGATGGCGCCAACAGACAGGGCGATGAGGAACAATGGCTGATCTAACATGCCTGTTGTTTGACACCTGGACGAGGCAGGGGCAATGCAATTGTTCAGAGTCTTGTGTGCTCCTCGCAACACTCATTATGAGCTAGTGATACACCTGAGCTGAAATTTTATCCGAATCGAGATTAAAGCGGCAAAGCCTGGTTCATTCATCACTTCCTTCTGTCCGACATTTAGTGGGCATGCATAGCATGATATCAAAGTGGGATTAGTGCCTACGTTGTTTGTCGCACTTCAGGTGCGCTACATCACAGGCAAAGAAATTTCCGATATACTATCCAGACTGGGACTTGCTGATCAAAGTGCCTCGGACCCTTAAGGCAAATGGCGGGAGTCGCTTATCGTCCCTCTTATTTAGCAGGGGGAGTTGGGCCTTATGTTTCTTAGATTTCGGTAGTGTGGAATGAGAGTGGCCACAGTTTCATCTCATCCTTCGTATTCTCCGATAGTGAGGCTGGCACTCGCATCCTACGACGTGTATGGCATCCTGCCCCTACCTACTGAATTTGGGGGCTTTTGGAAATCGACTCCCGACGTCCCAGGAGGATTGCTTTACCTTCAACCTCACCTTTATCGGTTTGAGTGCCTGAACTGCAAGGCGGGTGCGTTCGAAAAATTGGTGTCAGATTTCAAAGGCTAGTACCACTCACTGAAGCTAATAGTGTAGGCACTCTGGCCGTGGCCGTGTGCAACGCCCACGATGTATTGGATGTTCGAGGATGTCAGGATTGTTTCGGC"/>
                    <sequence id="seq_t6015" taxon="t60" totalcount="4" value="TCCTAACTAGAACTAGACGTATCTCAATTCACTGCTCGTCCTTGTTATAAACTACGTACATACCGCTTTGCTCTATTACTGAGCACAGACCACAAGCCGGATGCCTAGGCTTGCCGGCCTCTGTATCTGAATGGCTATATAATTATACCTAAAAGGATTAAACCGCAATGGATGGACGACGCCAACGTTAGCGCCGCCTATACCGTGCACTGGCAACCCACCGAAAACCGTTAGTGCGGATTTAAAACAGCTATGAGGTAGGCGTACAACGGCAGTGCTTTGCGGTAGGTCTTGGCCGAAGGTTTTCCTTTATCGGCCCATATTGGGACCTCATGGGCGGCAGAGGTGAGATATTGACCATCTCGGGTTCGCTCGTTAGCTTACGCCGTTGTCCTCTAATCAATCTCCTCCAAGTGCATTTTTGGTGGTGCAGAGTAACTACACATGCCAAGCCTGGTAGCCTGTCAATAGATTCTTAGGCTCTTTTGACTAGACTTTGTTTATAAACATGTCACTTATCTTTATGTCATGCTGATCAGGTCAGAAGCTTAGTTGGCCGCATCGCTGAGCTGACACGAAAGCTATTGCATATAACCTAACAGACAAGGTAGGTATCCTGGTCGCCTCCACGTGATCTAGTCTCCGATGTGGAAACTGAGCAAAACAAGCTACAGGTTCTTGACTCGACTTTAATAGCCAAACAGCAGAAATCTGTGTGGGTGAGTTCACCAGAGGGGAGATAGGTACGGCCTCAGCGAAGCATACGCACTAGCCACCCATAACAGAAGCCCTGGTACAAACTTATCGGAAGCCATTGGAAACTTCAGTGGATCAACTTTATTGAAGAGAAGCGTCATAATAGGAGGCCGACTATCCGAAGGATATGCGTCAAGTGTGTTAAGACACGGACTGAGGCGTTAGATACCAAATAGTGTGCACTGAGCGCCGCAGTTGGCTGCCCCCGATCTTCTACCATAGTGAGTACTAATTATCTTAGAGT"/>
                    <sequence id="seq_t6119" taxon="t61" totalcount="4" value="GGCCAAAATCTCATTCCTGACGTGCTCTCAACGCTACATCATGGTGGTGTATGGTGACTGGTCACGACTTGGTTTGGAGGTCCTCGCTTAACTCGTAGACTTTTAGGCCCGTAACACTCGGTATGGCACAACGAGCAGCTAAACCGTGAAGGGGGAAGTACAGGTCCCCGATTGAACTGATTCTTGGATGCGCGGGCTGGGCAATTGAAATGGTTGTTATTTCCCCGAGCCAAGTCTAATCTGTTTGCATGTTGTCTGGCGGAAAATCCCACTACATCGAATCGCATTGGCCATTTAACCCTCCCGGTATTCAACAACCATGATCGGACGGTGCCTAGATCCGGGGTTTTTCCGTCTACCCAGCAATCGTCATAGTGAGATGAGTCAGTGCAGGTTGAAAGCAGGTCACGGAAAGTGCCCCGCCGCGAATGCCCAAGAAACCCCCCTTAATTTGGGGTACGACAGGGTCACTTCAAGTTCTTAGGATTTTAGAAAGAACGGAAAAACCCAGTTCCGCGCGAACATAGTACATTAATTCGAAGAGGACGGGGCGACCTCGTCTGCCCTCAGGCCAAGCGTGGGATACGGACGACACCGTCAGGGTCAAGTGTCATGGAACCCTCATATGCGGTCCGAAGATAACGCGGGTCACGGAGAGCATCTCATGTGTCTATCCGTCAGTCTAGAAGGGTTCGGGCTTAAACCACTTAATTTCATAAATCCGTGCACAATTTTGTTATTTTAGTGGGCATGCTGGGTGGACAGACAGGTCGTGCATGAGTTAACGCTGACTAAGAAAATTCGGGCGGAGTCAGGCAGCGGTTAAATGAGTAAATGCGCGTACGGTACCACTGATCCTTTCCAGCTGGGCGTTACAGTTTGATCCGAGACCTCATCAGGTGAATCGTGTTGCTTAACTTACCGTGGCAGCATTATAACTTCAACATTCAGCGCAAAGCGAGGAGCAATCATGTTAAACGGAACTCTATATTGCCTGCGT"/>
                    <sequence id="seq_t6216" taxon="t62" totalcount="4" value="TAAGGGAGACGGGGATAGGTTAGGCTCTGATTTCTGCTACCTTGCTGAACTTAATTTATCCGTTTCAAAGCAAACAGCGCTTCTGCCCAGGGTATGATTAAGGATTTATGGCGGATCTAGCCTAGTCTGTGCGCGCCTTTCAGGCATTTGGTAGCGCGCAGTTTGAGGAACATCCGCAATCAAATGGCCAGTCGGTATGGTATTGTTCAAGGTTCTACAAGTGACCTACTCATGGGCCCGCAGCGTCTGTAGACCCCGCAACAGTTCAGTAGTAGGGTAGAGTTTTGTATGCACCCCGGGGTGGGAGAAAAGATACAATCTGTTTGAGGAAACCCCATCCGTTTGCCATAGCCCGTGTTACAATTGTCGGATTGGGTAAACCCGGTGTATTGGATGTCCATGGTATGGCTACTCCTTTCCTAGCCCTATCGATGGCCAGTTGGTGCGTTGTGCGAGCACCATTCTGTATACTTCCGACGGTAACCAGCACGAAAGCATCTGGGACACCCTTGACATCTCGGATCACTAAAAGCGAATAAACGAGCAACCGTTGCAGTAGAGTAAACCTGGGACCTCTGCGTTGCAAGTGAAAGACCATTGGGCTCCCCGAAGAGAAGGCTATATTGCATAGGAGTCCACGTGCGCCCGGAGTTAGCGACCATAGCTAGACCGATAGACGAGAGCGTCCTGTCTCTTATCTGGGTCCGCCGTGTGTATCGTGATTTCACGTGTATCTAGTTGCGGTATTCTTCTTCCTAGTTCATGCGGCCAATTAGAGCGTCGGTACAGTCCCTACCATCCTATGTTTTGTTCTTCAAGGGAATAGGATCACATAGATCGGCGTAGTGGCAACAGCGGACACACCCCGGCATTAGTTCTAGCCTCCTGAACTTCTTAGATCGCGTTGCTTCAAGCGAATGCAGCCATCCACAGTCACCCGAGAGATAAATGGATCATCCAAAGGGTTAGCCAGGGTGTGAAATTACACTGTGTTTCAGAC"/>
                    <sequence id="seq_t6315" taxon="t63" totalcount="4" value="TAGGGGCCCCTCGAACATTACAGCATTCGATTACTGTTTACTTCGCTACGTTAGGTTTATGCTGTCAATCGAAAGCACGACTCACCGTCAACGAGGACGAATTATTGTCAAGGGCGCACTACGACTCGGTAGGCGTCTCATACGTAGTTCAAGGCCTAGAGTACTCTGCACACTATCGCTGCAATGGCAGGTGGCCACGAAAGTAAGCAATGTGACCCACGGCAGCGTCATGGTGTCCCATAACGTTTGGATTCCACTCGCAAATTGAGTAGTCGCGTATACTGGAGACTCGAAACGGTTTCGGCTGTAGAAATGATATCACGGAAAACACAAAACACCGGCATGGCGCGGCACTATTAAGTGTTTGTCGGTTCGATCGTCCCGGTGATGCTGCAGCACTGAGAAGCTCTCCTGCTTTTCTAGATGTGCCGACAACTCACTAAGGAACTGAGGCCCCATGCCACATCGGGACGCCACTGGTATTATGCACGTTGCCAGGTGGATTCTTCTTGGATTTTCGGACAATTCGGAAAATCCGGCGAAGCCGAAGCCCACCTGGACTGAACTTGAGACCCATTCGTGGGAACTCTTTGATGATTGGGAGACCAGGCGTCAGCACTCCAGTCCGTCTGCACTACCGGCCGCTGCAAGTACGCGAACATCCTGGTACTGACCGGCCTGGATGTCGGAAAAGTCAAAAGGTTCCTCGGTGCGCAATTCTAGATCACCTGTCGGCAGCGCTGACCTCATTCTCCGATAAACCTAGGTTGAGTTTCGGAAGTACTGCAATGCCTAAGATTCTACGGGACGGTCAACCCGGACCCTCCTTGACATCTGGAATGGTTGTCCCACCCTATTACGTGCCAGGTCGAGCTTACTAGCCCTCCCAGGATACACGATCGACGTCCCCCTGGAAGTTCCTACAACGCAGCTCGTGCGGAGCTATAGACGAGTCATGGAGAGGGCGTGCCAGGATCGGGATGTATGGTTTTATTGGTAG"/>
                    <sequence id="seq_t6415" taxon="t64" totalcount="4" value="TGGGTATCGCTCGTGGTTCACCCGCCAGTATGGCTCGAATCTTGCTTGGATAACTAGTGTAATTCGCCGAATTTACGACGTGTGAGCGATACACTCGTTGGGCCATACAACATAGCTAAGCTAGTTAAATACGCATGGTTGTGATACATGACCTTTATCGCTTTTGTCAGCCCTCAATGGTTACACCTTTGTCCTTAGGCGCCGATGCCGGTTGGACGGGGAGGCATCAGGGAGACAGTACACTTTGCAATCGTCAGCATGCCCCTATTCTATCCATGGAGGCTTCACTACTAATCATCTACGCTTCGCCTTCACACATCCCTACGACGGACGTTGTACTCAAGGTAGATCTGTTATAGTCAAGTGTAAAAACTTCAGTTACAGAGACGATTAACTATCTCCATACTGTATGGCTTAGAATGTCTGGAATAGAAGCGAGGCTCGGAGGGGCGCGGGCTACAACGAAAGGCCATAGCAAGCGGGCTATTCGCGCACGGGAGAGCGCAGCGACACGGTACTTAAACACCTTGCTACATTCGAAGATACTGCGTCGACCTCTTATATCGGGAATGAACGGACGTTTCCGGATGCACATGCTCGGCCCCTATCTGACTCTGTCAGTTTCGAGGGCTCGGGAAGTTACAGGATGGCGCGAGTGAGATGCCTAACTCATCGTGTGTATCCCACTGGTGATCAACTCAGACCTGTATACTGATTAAAAGCTCCGTTAAGTACCATGAATGCCTAGTATCATAGCGTGATCTGAAAAGGGACCCTCCGGAAAGTATAGTTCTATAGAGCTTAGCCTAGATCAGCAAACGCTAGGTCATCCTTAGTACATTTACGAAACTTGCGATGCTCATAACCGGTCAGGGTAGCGTCGTGAAACAGTCCTGTTTCAGAAACTCTAGGAAAAGCTCGCACGTTCCTTTCGTCGCTCCCAAGCTGTGGGGCTTGAGACCATTGCCTGGCACTTTTCAGTGAGGAATAGTCTTCTCCT"/>
                    <sequence id="seq_t6515" taxon="t65" totalcount="4" value="GAAAAGTCCGTCACTTTTCATTAGTCGACATGGTGCTGAGGGAGATAGATTAAAAGGTTAGGTTAGTACTGTGCCGTGGGCTAGTCTCGGCGGCCAGAATTGAATAACGCAATTAGACTACTACTTTGAACCCACGCCCAACCGTACCGATAGGATAATCTACTTACTATAGGGTTTGGTCGCGAGTCGTTGGCCAGTGTCTGCCCTGATATCCCGGATATTATGCGGAAGTACGATTGAGGGCTGCTCAAAAAGCTAGTGCACGGTCAGATTCCTCTGGCCCGGACAGGTTAAACGGCGCCATGTTGACACGGTACGCGCGCGTTAGTCTCACGAGTCAACCAAGTCAAGGTATAGAGATACTTTCGTAACCAGGTGCTGGACTTGTAGGATTAAGAGTGAGGTCCCGTCACCCCGCCGAATGGACTTGGGGGTGGTGTAACTACAGCATTCCGCAGATCTACCAGCTGGCGCCATGAACCGTACTTGGCGTTAATGCGGGCCGCCACGACACTGCGGATATCATACGCCGTACGGTTCGCGGCGAAAGCCAAAGTACAGCTGTTCGATCATCAAAAACAGGAGGACCCGGTATTCCGCCAGAAGAAAGGTGTAGGGACAAGACTTGGTTAACTGTAAGGGCTCCTATTAGCACAATCCGCTCGGGAAGTCGCCGACCAGTCGCTGACGTAGTTCTGTAATAACCGCTAGATACGGTGTAATCTCGCCAACGAGTAGAGATCAGATTCCGATCTGACTGTAGTTCGCGGACGTGTAATAATTGGCTAGCTGAGTGGAACTCCCGACACTCTGCTTTCGTGGGCGTCGTACTGCGCTGTTCTAGTCTCCTGAACTGGACTGGAAGGCTTACTATCCGTATAAGGCCTTATCAGTCCACTCCATTCATTCTCAAATCACAGATACCCCTAAAGGGAAATTCGCTAGAGGCTACCTCAAGGCTCGACCCTATCTTTGAGCGTATAGGACATATAGTGTCGAA"/>
                    <sequence id="seq_t6615" taxon="t66" totalcount="4" value="TAACTGGGACCCGGTAGAGCGCGAATCCGTCTCCTTTGGGCGGCCGGACCATCAGACTTTAGTCTAGAAAGCACCTCAGTTTGTGCGAACAATCCGATAAACTCGTGCCTGTGCGCCGCGCCTCATGTTTTAGCAGCCACTGAGTACTTGGTAGTCCTCACCAGGCCGAACATACGCCCCGCTACTAAAAGGTCAATAGGGCGTAAGCATGCAAGTACGCAAGTTCTGCCCAATCTACTGCAAGGTTATAAATCCCCGCCGTCACCAGTTGGCACCGTATGGGGTTTTGGGGACTCGGCTGAGGTTGAATAGATGCCATAACTGCAGGGTGAAAAGATCCTTTTAGCGGGCTGGTAGTTTCAGTTTTGCGGATAGGTCCCCCCGGCGTTACTGCAGGGCAGAGAACGCAATGTGGGTTTCGATGTAGGCCGAATTATCCCTTTCCCATTAGCACACACCAGACAAGTGTAATCTCGGCCGGCCCCTACTAGTTTACTGACGGGTCATCACGAGCAGCGGCGATGGCCCAAGGTAAATTTTACCGACATTGGTGCAAGAAAAGAAGCACCTTAGCTACTCGTCGCCACTATCTAACTATAATGTCTTTGGGCGAGTAATGCAGCTATGGTAGTCACCCTATTCTTTCACAACTTCCCAGACCCAAAGGCATTGATGGCCTCGAACGGCACTATTTCCGTAAGCTTAACCTTTGCGACCCTGCGGGCTCCGTGGCAGTCGTGGTGATCTTGCGGTGCATTCCACTCTTGTTATCAGCCTGATGCAGGGTTTTGATACTCATCATATGTTATAGAACCCTATAGCGTGTAAAGCACATTACGTGTTGTACAGTACAACCGTGAGCCTCACGGAAAGCTGAATAACTTCCAAAACACCGGGGACTGTGTGATCTATCGCCACTAGAACATACCGCCTCCTTCTAGGGACAGAGCTAGTCAGTCAACTTGTGTGTGACGCGAAAAACTTGGTGTGTGATTCACGG"/>
                    <sequence id="seq_t6715" taxon="t67" totalcount="4" value="TAAAGTGGAATGCCAGTGGCGGGCGGGTTTCTTTAAATTGAGACCGGCCAAATTGTTTATGTTCCGTCCGTAGGTTAACGAGGAAATACCAGAAATTAGGCTCAGAAAACGGGTCCAGTCCCAAACTAGTGGATAGGGACTACTACTGGGACCAATATGACGCCGCTCAGTGAAAAATATCCTATAATTTTATCCAAGTTTATGGCTATATAAGAATCAGTCTTCCCACCCGTGTGCAACGGGAGTGGACTGATTATGGTCGCAAATTCCCATCTAATACCTGAGAATACCCGACGCCTCCTGCTTGAAGGCTTAGTAGCTATCCTACGGAGTTAGCATGAGCTGGCGCTTTATAAAATCGGTACGGCTGAGCGGTGGAGCGGTGACTACTATAAGTTGTGGCACTGTTGTATGCCCAACCGAAATATTAAACTTAGACAACGACTTGACCTGACGGTTGTATCCGGCCACTTGGTGGTAGTACCGAATCGGCTCCGTCCGGCTAAGGGCGCGGTCGATAGCATGTGATAGAAGGGGCGGCTCTGTCAGGTTTGTCAGAAGCCACCAGCCATGCCATGTGGGTCATGCTTTTAGAATTACTTGCCTCTCGCGCTAAGAGGCAGTATGCAGGTACCTGACACTGCGCCGGCGACTTAAGTGGCCACGAGACGCGCGCAGGAAAGTTGATCACCGTCCCGGTGCCGTTGCCCTTAACTCCAGTGGATCCTGTGCGACCCAGACATTACTACTCCTCTGGTGTATCATCTGGCGTCCCGAGGAGAGCGAAAGAGGCGACATCCAAACTGCTCACAGTCTCGGCCTCACCCCCTTTGCTGGCATAATATTGTCTGACGCAACCGCCCCCCCAGGGTCTATGGATCTGATCTTAGGTATCGGCTACCCCTCTCGTTGTGACGACTCACGCATCCCCATGACACTGGAGGGAATGCTGCGATCCGCATATCGGCGACACTACAAAGATCTTCTTTACTAGCGTTAT"/>
                    <sequence id="seq_t6815" taxon="t68" totalcount="4" value="CGTTGAACGGTTACTCAAGCTGCATACCCCTTTTTTGGGAAGGTAGTTTTAGGCCGATTCGGTATGCTTAACTCTAGATGCGATCAAGGACCCGTGAAAGGTTTCTACAACCCTCACGCCTGATGAAATAGAAGTCCCTCTCAACTCTTGTGAATAAGACGTGATGCGTGTCCGTACGGACACGCATGGTCGTCTCCTTTGCACAGTAGGTAAGTGCGAAGTCTACGTTCGGAAATTCGGTTGCTTGAGTCCAAACGTGCGACGTATTCCCTGATCGCACATCGCTCAGATCGTTTATACGTACGTGAGCTTGATCTCGGGGGATCCACGTATTGAGCTCTCCACCAACAATCTCCCACACCCGAGTCCTTACAGGTGGCAATTTACACGTGTCTTGCCGACCATCGGCATACACGATCATATGAGGGCCCAGATAGTTTTTATGGGCACATAGCGGCCCGTGCAATAGTCCAGGTTATAGTAATAAGCGTAAAATATTGTAAACGCCTCCAGACGCGGGCAACATATATCTCCTGTCGTTCACGCAGGAATGGCTTCCTTCTCCGGATTCACGTCCACGGCATTCGCAATAACACGTCTGGTCTCACCCTCAAAGACCATAACACAGGACCCAAACTGCATAGAAGCATCTATCAATTAAGGGAGTAGTCCGCGATGCGTTTTGAATTTGAGACAACTCGCTATCCTAGGATTGAGAAAGCCATGGTAGTATTCGTCACTTTCCGAGGCTTCCTGAGAGGTCAAAGGACGAGCGTGTCCGTAACACTGAGAATGAAGAAATTTAAAACGAAACCGGCATTTTCATGCATAGATAAGGGCGGCCTAGACTGTGGGGCTGGTCCTGGGGGTCTGTGCACCGTTTTCTGCACGCACTACGTCCAATGCATGTAGCTAGATTCTCATACGACGGCTGCCACAATGAAAAGTCAGGCGTATAGGTCTGGCATTATTGGGCAATGGCTGAGCACAACGTGCCCCT"/>
                    <sequence id="seq_t6915" taxon="t69" totalcount="4" value="CATCCCTGTGTGTCTCATGCGACATATACTAGGACTGGAGCAGCTGGTTCGCCGTGTTTCACAGCATCGTACTGTGCGCATGAGCGGAGATCCGCGTTAGTTTACCACCAAGCTTGCCGTATCAGGCGTTAAGTTCTCCGCATCGGCTATGTGCCGCCACCACGGTCGCTGTTGAGCCGACATTCAATCACGCCGGAATCTCAGATTCTGGACATGCCCTGTTTACTTCCAGATAACGAGCCTATAGAGCATCCCACTGCGCTGTTACTCGCTAATCATCTTCGTGAATGGACGTCCCGCGTACATCTTTGATTCCCACTTCAAGTCCTGGGGTGGGCCGTCATGTCGTGCTATAGGACCGCTTTGTACCGAATTAAAAGGTAAGCCAAGTAGTCCGGATTCAACTGGCCTGTTTACACTCCCCACTTGTGCGATAAATCATCCGAAGATGGAAACCTTCTGTACATATACTGGGCCAGTCAAAGAGCATTATGGCGAGCTCCAGCAACTAGAGTCAGTGGGCCCTATAACTGGTCGGGTCGATGCTTGACAGCGCCTAAATGTATAATGCGCATTGGACTTTGTGGCCCGATTAGTCGCTTGCGGAGGACTTCTGTTTTTTGCGATAGACAGGACACTTTTAACCTCTTCGTGGGGCTAATTCAAGGATTGATTCATGTCGTGCAACAGTTCCAGAGAGACGGCTGTCGTCCATTGGCAACCACAGTCCAGGTTGCCACACATCTAGAAGTCGCCATTCAACAGAGTCCACCGCCCTCCAGAACGGGTTGTAACTAATCCGTGGCGGTCTTGAACCTCGACTAGATGAACTATTTCATGAGCGTAAACTTTGAGGGTCGGTATCATAGCGCTGCTCGTTGGTTTTGCCCGTGGTTCTTACGATTCTCGTAGCGCGTCTCCCCCAAGCATCATTCAATCGTCGATCGTCAGCGGGTGTGAATGTGGGATTCAGCATACCTCGGGTTCATAGGACAAACTT"/>
                    <sequence id="seq_t790" taxon="t7" totalcount="4" value="ATTAGAACACCCGGCCGTACGGGACGCCCGCGAAAGGGAGCCTATACTTGGGTTCGACAAAATATTATTCCGACTGCAGGTATAGGATTCCTTATAAAAATGGTCGTCCTGAATTAACGAAGAGGCTACCTAACTTAGTGGCCATTTGGTCGAAGGCTTCAACTCTAGGTTTACGACGAGGTGGAAACCTAGCTAGAACTATGCAACAGAAGACCGATTATAGCTTGCTGGCCCGATGTGCGGTAATAATGCTGCGCTACTCGAGTGGTATAAGTTCCTGTATAAAGGTAAATGCCAGTAAGGCCTTCGAGCTGACATGGCTAAGGATGGCACGTATGCGCGTTCACATGACGACGTCAAGCCCGACGATCATGCTTGCATGTGAGAACCTATTCTCATCATCTAGTCCTAGGTATTCCACGGGGGCCCTTCAAAAATCTAGGTCTATCGAGTGCAGATACATCCCACTGTAATCGGGGTCTCATATTTTCCATTTTGCTCTGCTCGGTGCCCCCACTCATATTCGGCGCGCAGCGTCGGCCCAGGGCGCACACATACCATCCTAATGTTCTACTGTTCATAATCGAACTAGATAAAGCCGGTTTATAAGGTATATCCGATCTTAGCCTTGATCGGGTCCTCAAAACTCTGGGAGCGCCTTCAGGCTTGAGTGGCTCCATGCCTAGTGAGGGGTGTACGCCTAACTTGGAGTGCCCCGAGTTAAAGCCCCGAGGACTCGGAAATCGAATGGATGGTCTTATGCGTGCCCTAAATCTCAGGAAACAAGAGGGCCAACAATTCATCGCCAGTATGTGATCATTACCTTGAAACTGGGCTATTGGACTTGGCCTGCCAGATAGCGCGGCCCCACTTATCGAGCCGTTCCGAACGGCCAAAGTTCAGTACGGAATGCTCATTACATCGGAGAACTGAGCTCATTTCCGTAAATCCCTCTCACATTCCACAGCACCCCGACAGCTTAGACATAGATCTTTTCCGA"/>
                    <sequence id="seq_t7015" taxon="t70" totalcount="4" value="TACGCATATATCCTTACCGACATGCTATAATTGTTTCATCGTAGTCCCGCAAGGGGTACGGGCCTGGCTTGTTTTGGCTTTGAACGCTTACCTAAGAGACATTTGCGCCTTTAGAGGTCCTGTTGGCTAACAGGGGGGATAATAGGCGAGTGGCGTAGCAAACGTGACGCATCACACTGATTACTACCAGCGAAAGCTTGTTAAATGAATTTCAGTGACAGTCTACGAGCAAAACGTGACCTATTTACAAGTTTTTTGGCCTAAAGTTACACATAGTCGAATGGGTAAGCCTTTATGGACCACCTATCCTATAGCAGCCGTCTACAAACGCGGCCTTCCTCCGGGCTGATTTTGTCCACTCCTCCTTGGGCATAGCGAACCGTTACCTCCCGTGATGAAGAAAGGTCTACTTCAGTGTCCGGCCTAGTTTCCGCAAGATGCCACGTGTCTTTTGAGGTATGGGGAAGGCCCTCCAAGAGCATTCCAGTTGAAAAATAGAGAAAAGACCTCGATACGTGCGAATAACATGCACTGTTTCGAATAGGACGTGTTTACATCCGTAGAGCTTTAGCCTGGCGACGATTTCGAACGTCTGCGCCCGAGTCCATTTGTATGGATTGCACACGTAAGTACCAGAGTTGACACGAGTATAAGATAATTACTAGTGTTTACATTCTTGTCTATATAAGCTTTCTCGCTTGTATTACATCTTAGTATAAATGCGTGTTCACATTTGGAATGAATGTAGGGACCGAAATTGGCAACCCAGGGCTGCGATACACAGTCGCTAGCTACAACCATTGTCCCCTAAGGAGAGATAAGCAATATATATCCAATCCAGCACTGTCCAACCATTCTTATCCTTTGGGGCGTCGATGCGTAATCCGAAATCTAATCAGATGTATCATGTTGCTTATGTATTACAGGCAGTTTTATAACTACAAAGGTCATAACCTCGGGGTGAGCGGTCACGCTAAGCGTAACTCCACTAGGGTTACGG"/>
                    <sequence id="seq_t7119" taxon="t71" totalcount="4" value="CCAATCGCCGAGTGTACTTTAACAAACCTGGGAGCCTCTACGTCCCGGCGTGACCTGTACTAAGCCGGATGATGACGTGATCGCGGGATTAGAGCCCGAACTAAGGCTGTTGTCCACATTCAAACAGGCCGCAAACTATAGGGAAAGTACTCTTAGGGGTATCTAATAGCGTCTATTAACACTCGGTGCAAAGACTGTGGACACTCAGTGCCACCATGGCTCTTTGAACCTCCTCGCCCGGGGCTTTGCGCATGTAGGTAAGCCCCGCGGCGCATACCGCGTACGTTAAAACCAGAGTGCAATAAACGCTGCGTAATTTCTGGAAGAATGCTACGTGATGGGTGTGTCCAACGTTATCTGTCTATCAGCTAGAATAACATTGTCTGGCAGTTCTGCGCGGCCAGCCCACCCATCCTCACTTCGGCGTATAGGGATGCGCTAGTATACTCTGTATCCATCCTGTTTATGGCTTATGCGCCCTCAGCAGCCTGTCTATTCCTCATCAAGTTTCCATGTCGACAAGTGATACCTGTTGCCATGCGCGCCGGGACATTATGGATATCACTAAGACCCTAATCAAGTGTAAGCTTGTCTAGGTTTTTGTCTGTGCTTGTATCACGAGCCATATCCGCTCATAGAATATGGTTACAGTAACTGAGCAGAAGACAATTAGGGCTTGCTTAAGATCGCCTTTATGGGACGGCGCTTAACAAACGTCGAAACAGAATGGGAAATACCAGAACCCCACGACGGCACGCCCCAAATGTCGACAACCATAAGACCTATTCAAAACGATAATGAATACGGATGCGCGGATTAGACTCCTGATACAGAGCCGGCCGACAGAATCCGCATTCATCAAGAGGTATTAGCTAGTCAGAGTTTATGAGAATTGTCAACTAAAATCGCCGAGCACTTCCTAGGAGTTCTTCCAGATCCGATGCCGAGGATGTGGTTTTGATATCGTTGGCCCTTCCGGTCCGCTCATAGGCTTCGCATT"/>
                    <sequence id="seq_t7217" taxon="t72" totalcount="4" value="AGTTGAACTGTAATTAATACTAGCACCATATTGATTGGTGCGTAGGCTTCATACTTATTAGAGACGGGAAGGTCTAAATACACTCTAGTGGCTGCAGCGGTTTCTGATCGCTCTCTCTCTGCCTGACTTCGAAAACAGTTTCTATCCATTTTACTCACAAGCGCTGCGTGTCCCATCAGTGAGAAGTTGTAGCACCATTTGCAATAGAGGGCAGGGGTATCTTTACGTAAGGGGATGCACGCCGTTTATATCAGCATTGCGGCTTAGTGATTTACTCCGACTAGTAGGGATTCTTCAGATCGACTCTTCCTAAATTACTGTGGCCACACGAATGGTTCGATCCCGTAGGGTTCTACTACAACTTAGCTTTCGAGATGGGTTTACTTCTTGGGCCGTGTCAGACGTGCGTAGCGCCTAGCTTCGGGCTTATGATACAAATGATACCCCTATTTACACGTACAACCAACAACACCGGGTAAAGTTTTTTTTTTTATCACTCCTTAAAATATCAAGGAGAGCCCGACCTCTAATGCCTTTCGTTCCATCTGGCTTTGAGGCTAAATGCGCAATACGTCCAGTGGAAGAATAATAACCAAGTCCGCGATAAGCCTTGTCAACGGTATGCGGCGTTAGGAGTAGTTTCTGTGCAACAGGGGGTTAATGTAATACTCTATCTCCCCCATTATTTTCTTTGCGCGCACACGTCTGAGGATAGTGGACGATCTTCTAGCCTTCCTTTCTTTCCGGGACATAGTAAGTTACCAACAGGACTCCGGTTTGTTTAGATGGCTTAATCAAGGATTTCAATCCACTCCGGGCTATTCTCAGTTCTCTAACTCTGGGCAAGCCGTCTGTTCTAGTATTGTGCTATGGTCAGACGTCATCTGATATAGTAAATTCGCACATAAGGGCCCTAATTCACACGTGCCAGAGCCCAGACGCTGAACTCAGCGATAACGTAACCGAAAGGTTTAAAGGACGCGTCTCACAACGTGCTACT"/>
                    <sequence id="seq_t7315" taxon="t73" totalcount="4" value="CCTTGAACGGTTATTCAAGCTGAACCCCCCTTGTTTGGGAATGTTGTTTTCTGTTGATTCGGTATGCGTAAGTCTTCATTCGATCAAGGAGTCGTGAAAGTTTTCTACTACCCTCACGCCAGGTGACATTGAAGTCCCGCTCACCTCCTGTGACTAAGACGTGATGCGTGTCCGTTCCGAGACGCACGGTAGTCGCATATGCACATCAGGTAAGTGCAAAGTGTACGTTCGGAAATTGAGATGCTTGAGTCCACAGGTGCGGAGTACTCCCTGATCGCACATCGCTTACATTGTCGATACGTACTTAAACTTAATGTCTGGCGGTCCACGAATTGTGCTCTCCAGAACCAATCTCCCAAACCGGAGTCCTCACAGGGGGCTATTTAAACGTGTCTTGCCGAAGATCGGCATAAACTATAATGGGCGGGCCGAGATAGGATTAAAGTAACCCTAGAGGCCCGTCAAATGGCCCAGGGTATAGTAATAAGCGTAACACATAGTTAAAGCTTCAAGACGCGTGCAACATATATCTCCTGCCGGTCACGCAAGAATGGCTTCCTACTCCGGATTCGGTCCCATGGTAGTCGCGATAACAAGTCCGGTCTCAGCCTGGAAGATCGTAACACAAGACCCAAACTTCGTAGAAGCTTCAATCGATTAAAGGAGTAGTCCGCGATGCGTTTTGAATTTGAGACAACTCGCTATCCTAGTATTGAGAACGCCATGGTAGTCTTTGTAACTTTCCGAGACTTCATGTGTGATCACAGGGAGCGCGTGTCCCTAATACTGCTTACGAAAAGATTTAAACCTGAACGGCCACATGCATGCATATATAAGGAAGGCCTAGACTTTGGGGCGGGTCTCGGGGGTCTGTGCACCGTTTTATGCACGCCTTACATCGGAAGCATGTAGCTAGATTCTCATACGCCGGCTGCCACAATGAAAAGTCAGGCTTGTGGATCCTGCCATATGGGGCGAAGGCGAAGCACAATGTGCCCCT"/>
                    <sequence id="seq_t7415" taxon="t74" totalcount="4" value="TTGGGTGAGACTCATGCGGAGGTACGTCAACCTTAAGTAGGGTCGTCTATTTCTTACCCATAATCCCATGGTGTCAGTTGGGCGGGAGGGGGTTGTTTGGGGAACGTCTACTCAAGGCACATAGTATGAACGATATTACGAAAAACATACCAAGGGCCATGATTGAATCTAACTACCTTCTCCCTTGTGCCGCACGTATTACTGATTACTAGCCTCACGACTATGCGGACAACGATCCCACGGTCACTATGGGAGCGCTTATAGGAGGCCCCGCTAGTGGTAGGGGGGGGTGACGCTGAATCTTCTGAGTCAGACATACCTTTATTGATATTTTGTTAGAAGTTGCGGTTTTCTAGAGGCCAAGACTTTCGATGCTGCACCCCTCTCCCCTTGCACGAGTACTCCCACCATAGGGTAAGTTTCCTATAAGCTGTGCAAGGACACGACCCCTGCGTGCTTAGAATCGTGACCGATCGCGCTATCGTTGTTCCTACGCTGTCATTGACTATTCCATCAATAGTGTATTGACCGGGTTCCATGAGGGACCCCATAACTGTGGACCGCCCGTGATCGGCGAGATGCCCCTCCACTCACCTAGAACACTGGCTTAGTTATGGACCGTCACGATCGAAGTATTACTCGGACGAGAGTGCACCGTGGGTAGCCGCAGGGGGGATGGAAGAGTCGCGGTCGTAGAGTTCCTCGAAGCCAAGATACGTGGCGGAGCGATTAGTCTGGGATTCGGTAACCATTGTATGAGGGCACAACCTTATTTCGGTGGGTGAAACACCCTAATATTGCTTGACGGCGTCGTACTGTCGGTTGGACCGTCACGTTGGTGAACGATAGTGTCCCGGGCTCAAAGCTCGGGGCCGAATTAGCTGTATAACGCGATGTCCCAGCCGGTGTGCCGTATTCGGTGAGGGTACAGTCTTCTGTCACAATGCCATCTCTAGTATTACTGAGCTAACCCAGAATAAGAGCTGTAACGTCATTCCGT"/>
                    <sequence id="seq_t7515" taxon="t75" totalcount="4" value="TCTAAGGGGTGCACTCGCGAGTTATGACGATTTCAGGGATGCAGCTGTGAAAACCTATTTATTCACCTAGTTTCCATATTCGGCGGAACTGCGACATTGTAAGATGCGGCACTGCTAACTTTCCGGCTCCCTAATGGGATTTGGCCTGAAAAGGGTGAGTTAGCTTTTACGTGCGCTTACAGTAATCTATCCGTCACTTACTACACGGTAATCTCGAGGCAAACTGTGAAAGGATATACCGTTTTTACAGACCGACCAGTGCGCTTGGACGTTCGAGTGCCTCTTAAGTCACCCTCCGGCGCATGTTCCCATAGCTAGCGTGACGTTAAACATGTAGTTGTTAGACTCAGACATGATATGAAAGTCTACGGTCGCGTACTCCCTTTCCGGGATGCTATGATGTTCTCCTTTCATTCGCCAGCGCACCTCGGTTCGCGTGTGTACGAAGTCGCCCGAAGATTAATTGATGATCAGTCCGCCCATATAAGACTGCGTCGGGGGTAAGCCGATTCTCAATTGTTCATATATGGGCTCTGTCAAAGCGACCTAACGGAAGCAGAGGGACGAGCAAAAAAGACGTCCGACGAGACTACTTTCAACAGTTGCCGGCGTTCCGAAAGTCTACTACGTCTGCCATAGATCCTAGTGTCGTACGAACGCACACCAACCGTATCCGATTTTCCTTGAATGGCGGATGTCTATAGGGAATCGGCCGGTGGTAATGCCATTATTACTCTGAGCTGAGACTCTTGCATCTTTACCGGTGGGCCGGCCAGCCATCGTCAGGTGACTAATGTAAGTTTTGATGTTCTTACTCATTTAGGGTCTAAATAAGAGGCTCTTCGGGGCTCCGACCCTATGGACTGGCCTCTAATTATATCTCTCTTTATGCGATCGGAATATAGGTCGACTCTTCCCTCATTTTGCGCCAGGCCATAGCCGTCCAGGGACTGTGGGTGACCGAACGCGGCGTATTCTTACCACGTAACATTCATGTACC"/>
                    <sequence id="seq_t7615" taxon="t76" totalcount="4" value="ATTCGTCCCGAAAATGTTTGATTAGTGTCTTAGGTTTTGCCAACTTAGTCGTCACCTGACTCCAACTTGAACAGTAGTTGTCCTTCCGAAATCCGCGATGTTAGAAGTGCCCCATACGTTACTGGAGGGGGCGGATAGAGAGTATCACCGGACGCCGCCGTGTAGGATCAATCCGGCAACACTATATGTACCAAGGGGGTTACTTGAGTCGGTGTTACCAGGTCGTTCATGTTACGGGAGATTGGGGGTCGTAACGGTGAGAATGATTTGATAGGCTGGACCCTCCTATACGATTCATAAAGCCCGAATCACGACCCACCTAGGGGGAAATCCTGTTCTGGCCCCTAACGGTCACGCGATTTCAGGACAACCTGAGAAACAACCTCCCTTAGAATTGGAAAACCGGCGCACCCTGGCGGTATTACAAGAATGTGGATATAATTCGGCAGAAAGAGAGTGCCCGCCGTGCCCATAGCCCTTACGATAGAGCTTGTACGTTCATAGGCACATGCAAGGCTGACAAGACAAGAAATACCGCCGGCACTAGCCCGGGCTTCGGATACCGTGAATTTCCCTAGCTATCCCAATTAAGGAATCGACAGTTTCTGAGCAAACCCGTATTACGGTAAAGTTGCATATTCTGAGTTTAGCAATATTCATAGGCTCGGAGGGAATTGTCTGGACGTGAAACCCAATCTCGAGGACATCGCGTTACCCCCACGTTTGCCTTTCGGCGAAGAAACTATAATCTGTCCGTCCAAGGTTGGACAGAACTCACAAGGAGAGCGTAATTGGAGGCTCGACATAGGGGGGGCTTATACTTCCCTCCCGCTCGGGGGGGTGCGTAATTTGCCGCGTCGGGTGATGCCGTGCAGTGGAATGGTTAGATCTACCGCTGCTAACGTAGTTCCTGGAGCACGAATACGACCTCACTTTAATCCGATGGCAGAAGGCAAACCAAGGAGAGTCCGTAGAGCGCCTATAGAGTGCTCCTGCGAAC"/>
                    <sequence id="seq_t7715" taxon="t77" totalcount="4" value="GAGGTATATATCCTTACTGGCATGCTCTTAATGTTACATCGTTGTGCTGTAAAGTGTTTGGTCCCGGCTTGTTTTGGCTTGCCACGCTAACATAGAGGACGTTTTGCCCTCTCACGCTCGGGAGGAAGGAAACGTACGCTAAATCGCGACTAGCGTAGGAAAGGTCCCGCATCGTACTGATTCCTTGACGCGAAAGCTTGGCATATGATTTAGTGGCAATGTCTACGAGCCTAGCGCGACCTGTTTCCAAGCTTTCTGGCCGAAACTAGAACCTTACCTAATAACTATGCAGTTAGAGACCACCTATCATACAGCAGTCCTCGCCACAGGCTGCCTTAATCCTGGCTGACATTGCCCACCTCGCAGATATCAAACTGAGCTAATTCCTACCGTGATGAACCATTGACTGCCATGGTGACCGACAGCCCTTTCGCATGATGCTCCGCGTTTTTAGAGGTAGGTCGTGGGCCCGACTAGATATTTCGAGTCCAAAAATGGCGAATAAACCTCGATCCGCGGGAATCACTTGCATTATATGAAACACGACGGGGTTACCTCCACTGCTCTGACAGAATGTGAGATTTACCTACGACTGCGCCCAACTCCGGTGCTACGGAACGCACCCGTAAGTACCGAGGTTAACACGAGTGGAAGACAATAACTCTTGTTGCCATCCGTGTCTCTAGCAGGGTACTGGCCTATACTACGTGGTTAGTTAAATACGTGTTCACATTAGTGACAAATGTAGGGGCCGAAAGCCGTTACTCAGAGCTGTCATACGGAATCGCTTACTAGACTGATTCTGCCCAGATAAGCGATTAGTAATCAAGCTCTAGTCGCGTACTGTACAACTTTTGGTTTCCTTTTGGGCGGCGCGGCATTGTTCGACATCTTATCCGAAGTATCACCTTGCCTACGTAATACAGGCGGCTTTATAAATACCACGTTCATTGTCCCGCCGACAGCGGCCACGCTAATCGTAACTCAAAAATGCTTACCA"/>
                    <sequence id="seq_t7815" taxon="t78" totalcount="4" value="TGCACCTTGCGTTAAAGCGACCGGGGGCAGGATCCTGTAAGGAAAAGACTACACCGTCTTTTTTATGTTCGCGACATGCTGTGACTTCCCATGAAATCACCTTTTGCACCGCCTCCTCCACTTTTTGCAGGCAGTGCATTCCCGCCCGGTTGACTCGAATTAATTGGATGTATAGATGCCAGCCCTGTCACCTCATGAAGCCGCCCCGTATCTTCGTAGTACTGCGTCACCGTCGCTTAAGTCTTTCTCAACTGAATAGTCAGTGACGGGGCGCCAGTCACGCGCGGGGCCACTTTGGTTCGGCCCTCCGACGAATTGCGTGACTTACCTCAGGGTTTTAATTCGCTTACACACCTTAGCAGATGCAGGGAGGCGATGTGGTCATTTTGTTGTTTCCGGGGTGTAGTCTAGAAGCGCATACCTTGGATGATGTAGGGAGATAGGCTCGTAGTAGAAGTACTAAACAATCACGGGTGTGGTTATTAATTAGGGAAATTGTGCTAACGGTCGAGTCCAGGATTGGCACATCGAATCTGGCACGGTTGCGGAACCGAGGTAACCCAACGCCCAGACCAAAACCACAACGATAAACTTTACAGCTGGCGCGCGCGTACCTAAACTACGGTAAGTAAAGGCGAACTGTTCGATTTGGGCACCTGAAAGGGTCAAGGAGTTTTCTGGTCACCGACGAGCCCTATTTACTCCAAATCTTTCTGCCTTAATGCAATGTAAGCGGTTGAACCGTGATTAGATCTCCCTCAGCAGCCGACTCAAGCAATAGCGAGAGCGGAGAATGAACTCGTGATTTAATCCGGTCATTCCCCGAGATATCATTAGGATCAAGGTGGGTGACGAGCAGACTAGTGACGGGCAGGAAGTGCATTCAGTATTAGTTCCAAGCCTTCTGTTCAAGAACCGCGGATTACACGCTGTACCACACCTAGTTGGGTCGGGGATGCCGCGTCGGTTGTTGGCAGATTACCAGATCCTGCCAATGAAA"/>
                    <sequence id="seq_t7915" taxon="t79" totalcount="4" value="CATCTGATCTTTCTTTGAAGGCTTACCTACCGGTATCTGAAGTGAGGAGCATTCGCTTACCAAAGTCCCTAACACTTATGCATACGACATGGAATATTCTTTAACGGAAGGGTGGAGGGTTGGCTAAAACCTTGTCCGTCGATAAGGGAGGTCGAAGAAATCTATGGAGAGATACACGAGGACGGGGTAATGACACATAGGCAATGTTACGTTTGTAAGGGACAAAGTACCATGATACTAATCCGATCGGGGTATCATCGCACGCGGGTCGCGCCCGATATTTTTGGTTGTTGCTAGGGGGCGGACACGCAGGGGTAACACTTATTCAGTCACTAGTTGACTTATGTAAACGTGCATCAATGAACCTCGCGACCTTGTACATCCAACGTTGCGACATCAGGCGAAGCATCTCAGGCAATGGATTCGCAACTTTCTGTGGGACCTACCCAGTCCGTAAGCCTGATAGTACCGTCACTTTCCACTCCCTTCTGAGGATACAAACCGGCGTTGACCGATCAAGAGGGGCGACGTTAGCGCGCTTTGCTCGCCCAAGGTCGGGGTTGGACCAGGAGCCTTCCTCAGTAACGGGTAATTTACGCCTTGGTACCATATTCCGTTAGGCAGCATCGTCTTGTTGTGCTACAGCATCAAGAGGATCTCGAAGTACGGGCACCGGCGCATAAACGATCGCGGGGTAGGGAACAAACCTAAGCCTTACTGTCGGGTACTGTGTTCTGCCAACAGGGATCGCGGCGCACTCTCGAACTAACGCATTGCCACGGTCGGGCCCCTACTTATACTTTAACAGCTTAAGCCTATGTCACAACAACATGCCCCCACGTCAATCGTTGGAAGCTTGCACCATATATGCTGGTTCTCCTATCGGGAGCTACGCGTTGTGTCCGGAGGATAAAAGGCTCGTAGCCTTTGTGGCATGAATCTACCCCTCGTTGAGCTGCTTACGGAGAATATTTATGACACATGGGGGTGACAGACAGGC"/>
                    <sequence id="seq_t890" taxon="t8" totalcount="4" value="GGTGTATAGTTGCTTATTTGATCCACCTGTAGTACCTACGTTGACTTTGTTCAGGGGTTAGGTAGCTCTAATATCGGCTATGAGGGGTTGTATCTAGCACTTTTACACCTACTTCCTTTCCATGCGTGTACTGCTTAGCTGACTTCCTCTAGGCTTTGTGCTAATGACCGGTCGGGTTCACACATTTAGACACCGTATTAGGCGATACTTAACGGACACTGGCTGAGAAAGTTACGTGAGCGGTCTGCCACTGTCGGTTAGGACCATCAAATTTCCCTTAAGTGGACTTATTTTATTACACGGATACCGTTTCACAACTCCAGTCAACCCGCGCTCGCCTAAAGTAAGATTGCTTGGTGCAAGGTGTCGCCATTTAGACTAGCGTGAAGAGGACCAGGTGCAAAACCTGATGGCTTTGCCAACCTACTGTATTCTCGAGGATACAAATGTAAAGTTCACCCACGAACGGCCGTAGGCACAGGGGAAACCTCGTATGAAATGCCGGACTTAGAGAAGACGGCTCCAATTAGAGCGTTTCGTACGGGCCGGGGTGAATTCTAAAGTCGGAATTATTTGACGGTGTATGCCTACTCATCATGACCCCCAATCAAAGTGAATTACAACTGTGCGCCCGACGTTTCGTATGCGCCCGGAAGCGGAATGTAAGATTCGTCCCGTGGGTCTGAAAAGTGCCCTGCTTCACCGAATTTGATAAACCGTAACATCGATAAGCGCCTAGTCGGTCATGGGTTTGTGGGCATGTGAACCGCGCGCCCTAGCTCTACATGACTTCAAACCACAGGTTCCGTCGTCTAAATAGCCTACTGTAACCTTGATACTTATCTGATCTTCGTATTCAGGAAATCTCTTCGAGACCGCGCGGTCCAGTACCGTCCCTACCGTAACCCTGATCTAATCACTCATCTGCCTTTTGTTAGTGAGCGCCCGAGTTGGTTCGTGTACCTGGACGGCTCTGCTATGAAAGTCTCAGGCGTATATT"/>
                    <sequence id="seq_t8015" taxon="t80" totalcount="4" value="TCTCCGCGACCCACAATGTGGCCAATTGTATGCTATCGCCGTAGATGAGCCAGCGTGGATAACCCATGTTTGACGAGAGGCTGAACGTATGCCTGCAGGAATGGTGGGGTCCGGCTCATGGCGAATAGCCTGGTCAAACAAGAGATTGTGGTATCCCTGAGACTCGTGGAGCTTAACGTTGCTTTGACACCGCGTAAGATACTTATGCGACATCGAGCACAAATGCTATACTTAGGCCTGTGACGATTGGAGACGTGAGGGTTCTTAAGTGGTACGATTTGGTATACGCTCGGTAACCGACCAACTGAGCCAATGGGAACTGTGTAACTAGAGCTGCGACGCGCGCTCGGGCGCTACCTTCAAACGTGGGGTGGATTATCACCCGCTAGCCTGATGTCTGGCATGCCTGTTCTGAACCTTACTCGAAGGCGACAGCTCACTCGGGCAATGTTCTAGATCACTCCCCCAGTATTGGGACTGTGCTCACGACGCTCCAGCTCGTTACCTACCGGCGTAGTCCACAGACTAAAACTTCATGAAGCACCCGCCTGCACGACAGGATGAACTCTCCCTCTGCCCGCCGTAAATGCCTCTTGTAAGACTTCTATGTATAGTCCCGTACTCTCGGTAGACGGTGACACACCCGCAGACGAAGAGTGCTGATTGGAGGTGGCAGATCCTGCACTGGCCATACCCTTGTCGATTGGCTGCATAGTCCTACACTCTGCATGAATCTCGCGGTTACCTCGGAATCATCACTCCCGTCTTTAAAACACTGCCGCATACAAGAAGCTCTCCTGCTTGTGACGGTCTCACCATATTGTTTCTGTATCAGGGCGGTCGTGGAAGTGTTCATTTATACGCCATAAATACGACCGTGCCGGACCTAAGGGGGAGCAGCAGCCGTTTTATCGCGAGATCTCGCCATGCGGATGACCTAAGGAACGACCGTAGCAGATCATACGTACTCAGTGATGCGGATAAACCAGACGCTTGCAAG"/>
                    <sequence id="seq_t8119" taxon="t81" totalcount="4" value="GATGAATTGGTGTTTAGTCGACCACCATCCATCATCAAAGCCGCCTGCGTACAAATTTGTGGTACGGCCACTGTCGTTTGTAGGAGCGCTACTCAGGCAGTTTAAGGCATATAACCTATGCTCGCGAGTCCTGGTTCGTTGGCTTCCTGAGGCCTTAGAGCTTGGGGCCGCACTACATCATACATTTAGACACCGTTTTCCCATACGACCGATGGACGGCAGATACACAGGGAATGTAACGAGTTTCCGAATTTCCAGGAGGTCCCTAACGCTGCACGCATGCGGCAGCAGCTTTCTCCTCAACTTCCCGATCACCGTTAGCTAAGACCAAAGTTGCCCTAAATGCAGTTATTTTGGATCAAGCAGTCGCCATTAAGCCTAGGGTACAGATGACCAGGTTCAAAACGGTAGAGCTCTGTCAATCTAGTGTGTACACGAGGATAGTTAACCAGCGACGTGCAGCCAACGCCCGTAGGGAGAATGAAAAGAGAGGAGGGCTGTCCGGCTTCACCTAGGTCGGATCCAATTAGAGGGTTAGGGAGAGGCTGGGCTGATCTCTAGTGTCGGAATGTATTGATCGTGTATGTTAACTTATCCTATGTCCTAACACTACTCCACAAACATCGAACGTATGGCGAATCGTCTGACCTGGCAGGCATAACGCCTGCCGCGTCCGAATTGTCAGAAGCGTTCCCGTCACAGACGAATTTTTAATAGTGCAACTGCGGTAATTGGGAATTATGTTTAGTCAAGGGTGGCATAAAAACGGTGTCCACTACTCATGCCTGACTACGAAACCCCCGGGCCGCCAACAGAATATCAACTTCCATTTTCGACCCATTGCTGATTGTCGTAATCATTTAATCTTGACAAGGCAGGGCGGTGCATTACAATACGTTCTTAGACCCGAATCTAACCATACAAGTTCCTTATGTCAGTGAGCCACCTTGGTGGTTCGCGAACCTGGATCGCTCTGCTATCCGGGAGGCAGGCAAATCCT"/>
                    <sequence id="seq_t8217" taxon="t82" totalcount="4" value="TTTACTGCTCAGCTCGGGTAGAAGCCCGCACTGCATGACCTCAGCCACGTAGCGGTCCCCTCTTGAATAGACCTTCCGCGCCCAAAGGCCTTTGAACAGCCGAACATCCCCCAGCGCGCTCCGAGCCAACGAATGCACAACGCTTCTCAGGCAGGCCCTCAGAATCCTCGTTCAGCCACGGCTTCTCAACACATTTGGTAAGGAAAACCAGCCTGCACATGTATATTATAGGCGCTTAACGCGTGCTGCCTCCGCCAGTTTCATCATCCTGAATCCTCAGTCCGAACAGCTGCGGGTCCGCGCGCTTTACAACGGTGCCAACCTGCGTTGGTAGCATATCATGCTGCCCAAGGTCCATTGCTGAATCAGTAGAGTAGTCTCACCGCCCCGCTTGTGGTGTAGGAGCCAAAGAGGGCATTGAAAACCCCACCCTACTAGCCGGTACAGTGTCTGTGCCGCCCCCGGTGTATCTTACCGCCGCCACTGTGTTCACGGCTCATTTGCCAATCACTAGTCGACATTCGCGCAATGGCAGTACGTAAGTCCTGCCCAGATGGGCGATGATTCTAAATCCAGCGTCCACCAGACTTGTGAGACGCCATGCGCCAAAGCAGACGTAGCGTGCTTCTACGTAAAAAATTAAGCTGATAGGAGTCCGAGCGCAGCATGCGTATCGGCTCTTGAGACAGATTCTTATGGGGGATCGGCTTTGATCCTAAGGCCCTCGAGACGACCCTCTGAGGACCCTTATCTATCGGTGACTAAATCGGGTAATATACTTTTGAGTCCCCAAGCGGGGGAATTCGGCAGAGCAGCGGACAATTACCTTTTTCGACAAAGGAAGGGATTTTTCGTGGCGTCGCGAAGTGGAGGTCGGAACTCTGAACAGGGTCGCTCCCTAAGGCGAGAGAGGACAATCGTATAGAAACCTGGCTCAGTAAAATTACGTAAGGAATGGATCGTTTAGCAGCAACTTATCCCACTTCTGCGTTGGATAACT"/>
                    <sequence id="seq_t8315" taxon="t83" totalcount="4" value="ATCCAGACGTCGGTAAGAAGCTACGAACTTTTAGTCACATCGATATCGCAATTAGGCCTGCCCACAATCCAGATTCGAGGCTCGACCCCACTGGTTTATACCTATCCCGCGCGGTCCCCGTCACGTAAGTGGAGTATGTGTTCTTTCATAACTCTTCATAAGAGGTGCATAATAATGCAGCCGCGGATAATATGTGGCTTGTATAGTCACGCCCAAACGCTGGTGAGAGCTCATCCACGAGCTCTCGCAGGAGCCTTCAGGACGCAATATCTTTAGGGACGTATTGCTCTAGCTATCAATCCCGTATGTTCGTCAGCCCACCCCCATAGGAAACATCGCATTTATCATCAGGGACGATGCTGGGCGCCAACACTGCATAATTGACAAAAAGACCGCTCATGGAGACCGTGGCTTCGCACCCTGAGCTTTGCGTATCGGACGTTCTACTTCCTGTCACTCCTGCGCCAGCTTCCAGAAGTGCGACGGGCGTCTATTGGCATACACTGGCAGTGCGAGGCCCGACTGTTACCTGATTTGTCGAGAGGTCAGAAAGTGTCGCAGTAATTAGAGGCAGAGTCATCGACATCAACTTAGCGAGTGGTGACCCAGTATCTTTGCATTACTCTCGCAGGTAAATAGGGGAGCGCGACGCCGGTCTGAAATGATGATTCTAATTCTCTCGCTCAAGCTATACTACTTTTGACTGGTCCGGCCGCGGAATGGGGGCCACTACTTAATTCGGAGATATCAGTGTTGGGTACGTGTGTACAAGTGCCACCCCCGCCGCAGTCTCCTAAAGGTGTAAGCAAGCTGGTAAGAGCCTTGGGCGCGGTTGCTTGGGGAGACCGGGCTGCGCTAAGCTGACTTAACTAGGGACATTTTGCTGGAAGGATTCAGAGAGTCATGCCCTGGATCTGCAGCCTAAATAGCTCGCACTCAGGGAGATTGCCATAAGACTGCTAGTGTAGAAACTGAGAGTGCTGAATAGTGAAAGCACGTT"/>
                    <sequence id="seq_t8415" taxon="t84" totalcount="4" value="TTGTATCCGAACCTTGTTGCTTCCGCTCCCAAGGCTTCGTATATTTCGTCAGCAGTTGCTTACGCCATCGAGAGTGGGGGCGGTTGAGCATTTGCATGCGATAGATTTCCACGCGGGGACTTTATAGTTTACCTGAACAGACCGTCGATTGATAACGACTTGTGGGCGTACGCTGTGCCCTTAATTTGCACCAGTATCGCCACTGCCTTAGGTGGAAACAGTCAGACCCAAATGCGGGAGTTGAGCTCTCTAAATGAGAAGAATTGCTCGAGAGGTTGGACCATGCCAATAGTCTCGCAGGAACAGACTTGGGAGCTTAGGAGTTAAAAGTCCGGTATGGGCCATTAAAGGTCGCGGGGTGTGAGGCAAATCAGCAAAACACCCCTCAGACGGAGAGTATGTCGGAACCAGTATCCCCGCACTACGGAGATAAGGTTTTCTTTATGCGACAGAAGAGCCCCAGTCGTCCCTGATGCTCATCGCATAGAAGTAGAACCGTCAGACGCACTAACTATCGCGCGATGACACCTAATGCCAGGTGGTATATCACAGTGCATCGTTTATAAGGGGCTCCCTGCATTTGCCGATTACCGGTACTGCTATGCATTTGCAATACTGACTAAGAGTAATTGAGCAATTTCTGTGGCTTACAGTCCCCCGTGGAACGCATCTAGTGGTCTGGCAGTCGAGGTCAATATCTAGGACCACGGGGCTCCCTAGCTGTTCTAGCTCGATCCGTATCTCCTGATGGGTATGTTCATGTTTTGAGTGAACACAGAAGATGTGGCCCATCGCGGCCTCGTCTTGGGGTCTGTTTATGGTCCACTTCGGCCCGGGAGTGAATGTGACCCGTCCCATGGGTTGATGGCTCCCCTTTAGATGGGAAGATCCACACCACATTTGACATCACCGTGCTGAGGCAATCGCAGTGACTTTGAGGCCATACCTTAGGACCAACCACGGAGCGAACGGAGGGAAACAGGAGGGTCTTGTTACATTC"/>
                    <sequence id="seq_t8515" taxon="t85" totalcount="4" value="ACCAGATGAACCTTCTGAGAAATGCACCGATTTCTGATTTGTCTTTGAGCTCCATTAAATTATTAAGGTACAAACGCCGACTATCCGAGGGCAAGAATAAAGGTCGAACCACGGGTTGGGACCATCCTTTTAGCGATCGACTTGACATTCCCTCGAGGCCCAATGAGCGATGCAACACTTGGGATGTAGCGTCGACTCGGTCGTAACAGAATTTGTACAGAAGCGTGCTGCTAGCGCCTGCAAGCTCAGTACTCCGCGCCGAAATTAAGTAGGAGATCATAATCTACACTAGCTCTCCGATCGAAGAAGTCGGAGTTATCGACTATACTAGATCCGTTCCGATTGACGGGAAGGTATTACCGAGTTGTGGCTAGGGCAAACTCGGGATAGATAGTTTATAAGGAATGACTACGTATTGTCCAAGATACGGGAACTTTCACGGTGGTATTGTGACATGTGACATTTGACGCTTACCGACTCTAAGAATTTGGAATGGCGCCAACACGTGGGTGTAACCTGGTTCTACACACACACTATACGTCAACCCCCGGTACAGGGTGAAAACACGCGCAACTATGGTTGGAGACTGTCGCATGAAGGGCAGACCGAAGGACTACGGTATAGTCTACCCGCGGCATCCGACTTCAATTTAGAGTGGTCGCTCTGTTACGGTAGGCCGTAATGGTTGCCACACTTTTCAGATTCCCCCGAGTATGGGTTGCGCCCCCGGGTGGCGGGATTTGAACAGAACAATCGTTCTAAAAACCGTAATCTTCTGACTCCGTGCCCTTTCTCAGATCCTGAAGTATGTCGCGCCCTGTAATACCTTAACAGTGACGTATGTGGCACTACTCCCTTGTACAACACAGGAACATTACGTTCTTTCTTGCGTAATGTGCTAGGATGAAACATCAATGATACAGACAACCGGATTGTCCAAATTGGCTTTCGGACCACGGGGTTGGTGCGGCAGGGTGTGAATTAACCGTCGAGTTCAAAG"/>
                    <sequence id="seq_t8615" taxon="t86" totalcount="4" value="ATGCTCCTCCAGTTAACGTTGAGCTTGCAGCACAGACACGGAAGGTCGAAATGCATCATTTCAGTAGATTTATGATTGAATAACGGTAGCTCAGTCCGAAGTCCCGCAGGTTATGCAAGGTCAAATTCCTTGCAACGTGAGAACCTGTGCGGTTTTCGCAGACTAATGTTGTATTTAGGTTCAAGCGACAATGTGCAATTGTAACATCGATTTCCGAGGATGAGCCCTTCGCATTAACTATTGCGCCCTCCACCTCATCAGCGCAGGGTGTGCCATGACAAAAGGGCCGACAAGTGAAGAGAGCAGCGTTGACAGGTCACGTTGCAAGTTGAGCGCAGCTTCGGCAACACATAGTGAGAGGCCGTCTCCCCAACACGATACACGTAGGTGTCTAAAGTATCGAGACGATTCAAACAGTCATCAGAGCGATTGCCCTGCCCCCGACTTTTACTATTGGGGTGGTCTGTGATTCAAGCCTCGAAACGAGCGAGTGTACATCTCTCGACGGCCGAGATATGACTCTGTTAGAGTGGAAATGACCGGAAGTAACAAATGCTGTTTACTTAAATCTGCGACGCTACTATAGCGTCGACAGACGGGGTGGTTTATCATAACGAAGCATCAGGCATGTTGACGATCGAGCACAGCTAGCCAAATCGAAATCCACATACTGGGAGTGATAGTCCTTTCCATGCTGTTCCTGGTGCGAGAGACTGTGGAAGCAACAGTTTGCCGTTGTGGGCCGTTAATGAAGCGCTCCCGCGCTTTGGGGGCTACACAGCCAGAGGAAATCTGGTGGCGCTGAGCACTTATGCCCAATGGAATGCCTTTCTGCACGTCTTTGAGGCCGGTAAGCCTCGATGGGCTGTCCACGTTATTGTTCGCAGAAATAAAGTCGCAGTGTGTAACAGGGCCTCACGTGCCGGTTACATTGGCCCCTAAGACTAATGAGCGGAATACGAATTGACCTCTCACGCAATCTGTCGCGCCCAGATTGGCC"/>
                    <sequence id="seq_t8715" taxon="t87" totalcount="4" value="GACGTAATTAAGGTTGAAGGTACGATGACAATATTGAAAGGATCTTATGGCTGGTGTACGAGAACGGAATTCCACCGGCAATCATGGTTGCATTTGTCGCTTCTAGTCCTCGTACGCTTAGCGAACGAGAGGGAAGCGGTAAACGCCCCGCCGTTTCGACCCTGGTCCCCCTCGTATACCCATTAACAATCGAGGTCTAGGGAAACGAGTAATAAATATGCTGTTCGAACAAACTGCACCCCGTGTCGTATTGTTAGGGGGTTGTGCAGGACTGTAGCGACTCGCTAGATAGAGTGAGACCGTGTAAGAAGTGAGACCCGATGACTCTCGTTGTCGTGATCGGGGAAGGTACCTTCAACATCAAACTCATCAAGAGCGCCTTAGGTATCTTGACGGGTAGCCCTGCCGCGTAGTTGCACCTGCCACACGGCATGGACAGCTCCCTACTTAGTCGGGTAACCCCCCAAGCGATAGTCGCTCTAACGCGATTAACAATGTAGACGCAGCTCACTTACAAGTGACTCACCCGAGTCAATTCCACAAGGACGGGATAGACCCGCCTTTCTTCAAGCAACATATGGTTTTGGACAGATGACGTCACGCCACTGTTTTAAGCAGCGAACAGCTCACCACGTAAGAGGTTGTCTCCGAGGGTGAGCTTTACAAGAGGGCAGCTGGGTCTATAGAAAACTGGTTGCTAAAAACATTATATTAGTCGGCTACAAAGGCCTAAAACGCATACGCCTAGGCGTCACGAGTGGTCCGGGCTTTTGTTCGTGCTGTTTATCAGTACACGAATTGTCGGCCTCAGGGTAGGTACGGTAGGATATTTGCAATATAGGCCTTAACCACAGCTGTGGTCCGTTAGAGACTTGTAGTAATATGTGAGGTTTTTGGGTTAGCCACACATCTCATAACCCGCTCAGGCAGGGGTCTAACCATAACCGTGCGCGCTTCGGGATTTCTAGGAATGACTAACGCTGGGACACAGGTGTCGACA"/>
                    <sequence id="seq_t8815" taxon="t88" totalcount="4" value="GTTGAATAGGTGTTTACGCCACAACAGTTCAGGACCCTGGCGGACTGTGTGCAACGTTGCGGTACAGCGAGTGTCGTTGGTGTGCCCGTTTTTATTGCCGTTTAACGCCTTTAACCTATGCTTGGATGTCCAGTCTAGGTGACTCCCTTAGACTTCCAAGCTTGGGACCTGTCGACATAAGACGTTTAGACGCCCTATTTGACGACCGCAAACGGACACCAGCTACCCCTCTTAAGAAATGATCTTCCGAAAGTCGCGGAGGGCCGTATTACTACACTCATGTGGCAGATATATTCTACCCTGCTTCCCTATAAAACTGACCTACAACCGGTGCTGCCGTAAAGGCAAGTTTGATGGACCATGGAGTCGCCTCTTAGACGCAAGTAAAGGTGACTTGCACCAAAAAGGTATCGCTCCGCCAACCTAGTCTATGCTCGATTAGACTATAGCTGCCAAGTCCCGCCGTCTCCTCACTAGACAGGCAAATGAGAACAGTGGTTTACGGAATGACACATGTGGGCTCCCATTAGAGGGTTTAGTAGCGGCTGGGCTGAACGCTAACGCTAGTATGAAAAGATGGTGACTGCGTACCCACCCGTTGTCCTAACGAAACTGCATCAATATCGTACGCACGGCGACGCGTATGACGTCGCGAGCAGGCAGCAGACCTCATCCTCCGCCTCTGAAGCGTTGCCGAAACACACGAATTTATAATTCTGCACCTGCTCGGAGTGCCTCGTAAGCCCTGTGTTTGAGTGCGTATAAACGGCGACCACTCCTTATGCGCGACTACTTAGACCAACTGCCGCCGTCGAATCTAGTAGCTCTATTTTTGCGACATTGCTGATGTCCGGAATACTAAAATCTCTATGCAGTAGGCCGGTGCATTATCCTACGTTCCTAGACCCGAATCTAATCACGAAGGGTCCTCATGCCGGTGGGCAGCCCTGGTGTTTCGGTAACGTTGATGGCACTGCTATGAGGGACCCAGGCGACGCTT"/>
                    <sequence id="seq_t8915" taxon="t89" totalcount="4" value="CGTCTGGCGGCGTGGTGCCCTTGTCGATATGCAGGTCCAGTCTACGAGTAACCCTTATTCTCCAAAAAGTGACTGTGTTTACTACGACTCAGCGACCGTTAGCCGTATGTACGAAGCCATCAACTCCTCGACCAAAGGAATTGCTGTGACGCGGCGCCGGACGATCAGCTCAAAAGCTACCAAGGATTACTCCGTCCTGAAAGCATGCAGTCAAGCACGATAAGGACGGGGGGACCGCGGTGAAACTCGGCGGATAGCAGTGGGAGTTTGGGGAGGAGTGCCTTCACGATGGAAACCCTAGCTAATTATCTAAACACAGCAATTAGACCTAAGCGCCGCGTCATGGAATGACACTTGTGTTGGTTTCGGAACAACAAATCGGCTGTTCTTAGGGTATGCGGACACCGCTAGGGATGGCACTCTTGAGATCATAAACAGAGTCATGTAGTAATATCAAGTTTGCACCCAGAGTCTCACACAAAGCTGTAGTTGCCCCGATGACTGCATACGGTGTTACTCGATTGAGCCGTACTCATCATCACGCACCCGTATGAGGAATCGTCTGGCAAACATTCGGCTGAAGAGATTCTCTTGACAACGATGCTTCCGCATCGATATTTCCAAGGTGCATTTGCACGGAGAGGTACCGTAGAGAAGAACACGCTCAAAGAGTGTGCCCCGCTCCCGATGCCGTTTGACTGAGGGAAGCGAAGATAGCTTTGGACTCGCTTCAGTAGTACGCTTACGTTGTAAGTAGACAACGCAGCGGAATCCCGGTTGAGAATCAATCTATGTATGCCTCTGAAATAAGGCCATCGGTAAAGGAACAAAGCAAAACGCGACAGGCGCGCTCGTTTGGGTCAGTACACCTATCTCCATATCGAGTTAGAGCCGACCCGCTTTAGCCCAGATACACAGAAATGTGTATCCTAGTCTTTATCGCGATATAGCTTATCGATCTCAGACTAACGACGACCCAGCACTTTGGATTGCCTTCGTG"/>
                    <sequence id="seq_t9100" taxon="t9" totalcount="4" value="AGATCGGTCTTTTACAATAACCCGGGAGAAACATCGCAAATTGTGGGGCGGCGTCAGACGATTCCCTTAATATATCGGGATGTCAGCCTTCCGGCACTTCGCCAACTTGTGGAGCCGGTGCTAACGCAAGGATTGGGTTTCGCCCTGTTACTTGCTTTGCGGTCACGCGTCGCTAGCCCTATTCGAGTTCACACATCGACTTCGCACAAAGTCAGACAACGGTTTACGGGGATGGATCAAGCTCCGTATGCAGCCTAGAACATTCTGCGTAGCTTCAAAACACAACAAATGATGTGACCGCTGAGTGCCTTGCTGATCAATTTTCACACGATTTTGTTTTGCGTAAGCAGCTCAGTCCTAATAAAGTATATTTCGAAAGCCTCCCGGCTAGGTGTGAAGATCGCGCTGACGCAATTTCTCAAGTCCTTCCCACCGACTATCGGCTTACTCTTCATATGGTCGGTTTGTTCTGGTCTTCGGTGATTTGAATATTGCGGAAACTCCACTACGTAACGGGTTCGCTTATCTCAGACACTTATGTGAGGAGAGGCCTTTTCTGACCAGGCCTAGTTTGGCCGGGATCCAACCTTGCCTAACCATCCTACGTCTAAAGAAGAGGAAACATAGGAATGGTAGATGGATCCTGGCTTTATGACCGATGCAGGGGGGATGAGGACCGTCTCTCTGATTACGGAGGGCGTTCGCCTGGGACGACTATCAGAAACAATGCTCCGAGAGGGATACCTGAAACGATTCGCTAGGCACTACTATTGAAGTGTCGTTTCCAATCCAGATCCTCGCACTGTCTGTGGCCAGAGACCAGCCTGTGAGATTTGAGACTAGGAAGAGCCGCATCACCCCGCCATGAAGCTGTCAGTACGAACCAAGCCGCATAGGGTTGTATTATAATCATAAAGGCGAGCCCTCTCCGATCGCGGGACGGGTAGGGATCTTAAGGGGAACGTTCATACCGTGAGGGATGTACCTACCGTCGCCTGTG"/>
                    <sequence id="seq_t9015" taxon="t90" totalcount="4" value="CCTCGCCGCCACTTGTGGTCTTCGCACTGTGCGACCATAGTGCCGTCACTTTTACTGTACTACATGCGAATAATCTCTGGCATAGACAGTATGCCATGTTCAATCGGAGCAAAACGCTTCGTTGGGACTGTAGATCCATACTGATTGTAAGCGATCCTTGGGGTATACAGACCCCGTTATGAAAGTTTAACCTAGGGAGGTACTGCCAGATTTGTCTCACGCATCGTGAGGGCCCTTGCTGGGGACTTAACATACTTCGGGACCTTACAAGGTCCTACTATGACCATTTCGGGTGTAAACCTTCCACAATTCGAGTTCACGGTAGCGATGTGCGATAAACCTGGTTAAACCTCCTGGAGACTCTTGTCGAAATGGATAGTAACGTAAGCAAGTCATGTTGACTGCGCGGTACTCGAATTCCGGGTGATACCGCTTGGGAACGAGATTGCACTAACGTTGGAGGCGCCTCATGTGGCGGGACCGTAAGGCGACGAACTGACCAATCTAGATCCTGTCCAAATGGCAGGGAAGTGTAGATATCGCAGGCCCCGGGATAGTGAGAAGCGTCGTTTTGCTCGCCTGTAGAACGATTACCTACCGCTGACTGTTCCTAGTGCAGCGTTTGAGAACGCGTGGGGCCACTCCGCGTGCGTTTCAAACCCTGTATCAAAACTGCTGGAAAGGGTCACCGAGGTCCATTTCCACTACGTCGTGCCTTATCCTAAAACAAATTATAGGATGAAGACTGCCCGACTGCTGCTGTGAAAACCCTCATAAATTTGCAAGGCATCTAAATTTACTCGAGAGGACTCAGCCGATAACGTTGGACTCGTTCTGGGCTGGATTAACCAAGTATTCTGGCGGGAATCATAGCAGATAATGGTAGACAGGTGGGCATTTCTCTCGGTTTTTGAGGTTGTCACAAGTGGCGATGCGAATCGTCATGTGTTGAGACAGGAGGTGCTTGTCGCCATTGTTGTCCTCGCGTCAGTTCTGCGTA"/>
                    <sequence id="seq_t9119" taxon="t91" totalcount="4" value="CTAATAGGCGTCATCCTTCCGTTGTACTTTTCTTTCCTAAAGTCTCGACAGAATCATAGATGGCTGGTGGTAGTGTCTGCAATGACCGTCTGTGATTCGTCTATAGGAGCCAGATCTTGTGGCTATCCTACAAATCCCAGGGTATGGAAAGGGAAGCGATGGCGCGGATCGCGCTCATATAACGTAGTACGCTAGTTGGGTAAGCCGGAATTCGTCTGGCGCAACTTGAAAGCCCTTCACGGCGAGTCTTGCTTCAAGGCGACAAAACAGGGTATTGATGCCATAAACTTGGTATTACATAGCCAACCCTTGTTCTGCCGGTTAGGAAAAAGGGATATCCTGCGTTACCAGTATGTCCTACGGTCGTCCTGTTGTGTGCGGAAGTACGGTCTACTGAATCGACGTGTGGTGGGCTAAATAGCGTACCTACTACCTGACGCCGTAGTCCCACTTAGGATTGAACCGCAAAATTGTGAGGGTCCGGAAGCCACCCTACTGACCGAGGAGTGTATCGCCCTATGTTCGGTTGACTGGAGGCAGTGTTGTTCCAGGGGTAGCGAGGAATGTAATTAATGGCCCCCGCGGAAAGTATATGAGCTATTGTCTAGGCAGACGACCGTTCATGCGGTCGCGTCCCGCCACAAAGTGGAAATGCGACTGGCAGTATGCCCATACTAGGACACATTGATCGCCGTACTTTTCCTGTAAATCGGCGCTATATTTGTCTGCAAGTCTGGAGTGTAAACCTTACATCTACAACCGAGATTCCGCACCTCAAAAGTCCCGTACTATAGATTTTGTGAAGAAGATAAACGCCCAAGAGTGGCAATTAGTTGCGAGTTGACTTACTTTCAATAATGCGGAGATAAGTTGAGTCTTCAGGAAAGCCAGAGCGCTTGGTTTCCGGATGTCGTGAGCCCAAAAGTAGCATGTGGGTCTTCCCAAGTGTCAAGAGCTGGGCGTCTTCACGAAATTGAAGCAAACGCATGTGGTCCGGTGA"/>
                    <sequence id="seq_t9216" taxon="t92" totalcount="4" value="CATGACCCTTGGAAACCCGAAGATTTCCGCATAACGGTGATCGTGTCGAGAGGCGCTGGAAACTCTTTTCCTATCGGGTAACTGAGATTGATCTCGTAGACGCACGGGACACAATAGCCGTTGAACATACAGACTCGTTGCATGTGCTGACAGCGCTTATAACGTGTACGTGACAACGGTAGTCCAGAGTCGCTGGGAGCTGCTAAGGATATGTGAATAATTGGCGGAGGGTGTGGGTGACCCAGGTAATGCGTCTGTCTATGAAAACGTTCTCCATATTATCACAAACAGTTATTCAGGATGCAACCTGCTGCGGGCAGTTTGCAATCTTTTAAGGTGACAGGTATCTCCGTCTGGTTCCTTCCCCGCTCAATAGGGAAAACACAATCTTAGGACATAGGTGGTCGCTAAGGTAACATACTCGTGTACAGGAAGGCTTCTTCCACCCGCTTTACAGTCTTCCGCGAGGTTGTAGGCCTTCTCCTGACGCCAGGCGGGCCTTGCATAGCCGACTACTATACCGAGCGTTAGTATGTCGGACATCGACCACCAAGTCCAGGTACGTTGCAGTTCCCTATGTAGGATTCGACACTGTGTACAAGGGTGAGTTGGATGATTGTGGGAAACTGGCAGTACAGCTCTTTACGAGCAAGCCAAAGATTCGTCAGGGTTCTAGGTTTGCACAAGGATGAGCACAGGCAAAAGACTTCAGTTTAGGAATGACGAGCGACTCATCTGCTAAGTAAGGGGTACATCTACCCGCATTACCTAGTGGCATTCACAAACAGACGTGGATAAAATTCACTTCTAGCGAAATGATGCATACGGATTTATCACGGGTTTTCGCGCGGCATATGAATCACTCTCTATCGGTGCATGAGTAAACCATACCTTATGATTAGATAACACTAGTTTTTAGCCTCACTCATTAGTTTGCGTTCTGCCATCCTAGAGAGGGTAACGTCACCTCCGGTCATTGCCTCGGGGAAGAAGCTCTGGC"/>
                    <sequence id="seq_t9315" taxon="t93" totalcount="4" value="AATACATCTTTTACTCCCTCGCATGCCTCAAAGATGGGAACGGGTCGGGCGCAGATTCTTCGTTCGGCTTACTATGGTTTTGAGTTGGTACCCCGAGAAGTAGAACAACTGTGTCGCTGCTTACGGTCAGAATACTAACCCCCTAGCCCGCTAACACTGTCCATGGTCCATGTGCGAAGGCACGACCCCACGGCGATTTGCCTGTTACGTCTTCTTCAATTCGTACTTTGAAACGTTGCTGCTACACATTCCTTTATCGCGTTCGACGACCGAGCTGGTCGTAGCTGAGACTTCCACCGTCTACTTCAATTCGAATCATCCAGTCTATCTCTTTAGTACTCCATAGTTTCTTCTTGTTATACTGTGCAGCGCAACCGGGGATTAGACAGAGGGTACTGACTAAAAGGCCGCGGCGCTACCAGCGCTGTGTGGCATCGACCCTGATAGTCCAATGGGCATTGCAGCTGTCGCTAACCGACCGTTAAAAAAAGGATCAAGGCTCCGCACTGACAAACAAGTGAGCCCTCGTAAATAACTGGTCCATACCCTATTTAGGCTTAGTAAGCAAGCGTGGCGGGCTTTTGCCGGTTGACATCGTAGCGTAATAGCATGCTACGTCGTACCAATAGATCAGACTCTCGACGTAATGCAGTAGGCTTGTGACAATTATGCGACTGAGAGACTCAGCCCATAAACCGTGGAACTTTCCGTATATATAGCACAAGAGTCTGAGTTGAGGTACGGGTCAATTTAGTGTCGTACCAAAACTCGTCGCTTCCCCAGACGCGTAATATAAACCGACATGACGTCTTCTCTCGCTATGTATGTCTAGGTAACAAACATGAAAAAATGGCCTCCCCTACTGGTCCGCGTTACCGCCTTAGTAGAAATGTACTCCTTTGTAACGTAGAGGCTTAGCCTTACGACGCACTATCGGTAAAAACGACTGGGATGTCTGCTAATCCGGATGCAACGACGCTACCGTTCCCGGCGCAAGTTC"/>
                    <sequence id="seq_t9415" taxon="t94" totalcount="4" value="TTAAGGGGAATGCCAGTGGCGGGAGGGTTTCTTTAAATTGAGACCGGCCAAATTGTTTATGTTCCTTCCGTAGGTTACCGAGGAAATACCACCAATTAGTCGCAGAACAGGGGTCCTGTCCCAAACTAGTGGAGCTGCACTACTACTGAGACCAATATGACGCCGCTAAGTGAAAAGTATCCTATAACTTTATCCAAGTTTATGGCTATATAACTATCAATCTTCCTACCCGTGTGCAACGGTAGTGGACTGAGTTTGACCCCAGCCTCCCATTTACAACTTGAGAATACCCGACGGCTTCAGCTTGAAGGCTTAGTGACTATCCTACGGAGTTTGCATGAGCTAGCGGTTTATAACATCGACACGGCTGAGCGGTGGACCGGAGACTACTATAAGTTGTGCCACTGCTGTATGCCGAACCGAAATATTAAACTTAGACTAGGACTTGTCCGGACGGTTGTATCCGGCCACTTGGTGGTCGTCCCGCAACGGCTCCTTCCGGCTAAGGGCGCGCTCGATAGCGCGAGATAGAAGGGGCGGCTCTGTCAGGTTTGTCAGAAGCCACCAGCCATACCTTGTGGGTCATGCTTTTAGACTTCCTTGCCTCAGGCGCTAAGACGCAGTATTCAGGTACCTGACACTGCGCCGGCTACTTAAGTGACCACGAGACGCGGGCAGGAAAGTTGATCACCGTGCCGGTGCAGTTGCCCTTAACTCCAGTGAATGCTGTGCGAACAAGACCTTACTACTCCTCGGGTGTATCACCTGGAGGCGCGTGGAGAGCGAAAGAGGCGACATCCAAACTGCGCACAGCCTCGGCCCCAGCCGCTTTGCTGGCATGATATTGTTTAACGCCACCGACCCCCCAGGGTACATGGATCAGATCTCAAGTATCGGCTACCCCTCACGTTGTGACGCCTCACGCATCCCCATGACTCTAGTGGGAATGCGGCGCTCCGCATATCGGCGAGACTACAAAGATCTTCTTTACTAGCGTTAT"/>
                    <sequence id="seq_t9515" taxon="t95" totalcount="4" value="CGGAGACAAGATAAAAATGGCACCTGCACCTGGGTTGGCGCGGCGTAATTCTGCTGCACCGGTATGGGTAGGTCGGGATACACCCAGCTTTCTGTAGCAGGTTTCTAGTAGCCCCGTAATATATGGCATAGAGGTCGGTGAGCAGAGTTTTGACTAAGGCAGGGTGCGAGTCAGATGCGACAACCATTGATGTACTATTTGAAAACGAACTAAGGTCAATTACCACCGCGGCGTATTCAGTATATGCATGCCACCATTCAGTCGAAGGCCCTTATCTGAACTCGCTAAGATTGTTGCAACCTACCTGAGCAAAAGGGATCCGCCCATGTAAATTGTGCTCTGGAGAACGAACCCACGACCCCTATGTCTTTACTTTGGGAGCGTCAAGAGTGTATGCCCGCCTACCGGCAGATGCTAATATGAGCAATATGAGATAGTGCGTACGTGAAAATAGAAGCCCGTCCAATTCCCCTGGGTATAGTCTAACTAGTCATCTCTATTAAAAACTTCCAGGCGCGCGCAACAGCTAAAGCCATTCGTCCCTTACTGGTTCGCTTCCTCTTCCTGGACAAGTCTAATGGCAGGAGGAAAAGCCATTCAGTCATTCGCCGGGAAAGTCGTAAGATGGGCCGCAAACTTGATTAGCGCTTCAAGAGTATATATGAATACCCCGTAGCTGTCTTTAAACTCGTTAGTCGAAACAATCCTGGCGTTTTGAACCCAATGGTACCCTACATACTTTGACGTGTACACGTTGGTGAGCATTGGTAGTTCCTATGCGCAAAACCGATTAATAGCTAGTAGGAACCTGGCCTGTTACATTCGACTGTATATAACCGTGTCCTTGATATAGTTTATCATTGTGTAAAACGATGCACCCGATTGTGCACTCTGGACCTCAGTTGTAGACTGTTCGATTCTCACACGCAGCTTCAAGGCAGCCAGACCAAGCGGTACGGGTCCAGCTCCGTAGAGCCCAGGCGGGGCAAAGCGTATTGGT"/>
                    <sequence id="seq_t9615" taxon="t96" totalcount="4" value="TTTTCAAGACGCATAGTGTGGGTCATCCACCTTGAGCGAACGACAGCGCCCAAGCATGAAACCGGATAGACTGCGAGTGGGGCATCCACAGGCATTTGACTATGCACGGAAACTAATAACTTGGTAGCATTTGTAGACGTATGAACTAGTGCTAGCCCACTCGGTTTTATCCTATACTTTACAGCGATGTCCGAGCTAAGACCCGACCGGCCACAATAAAGTACCGCAGTTACGCTCGCCTTCACGCGCGTAAGATGTGACGGCCCTCCCAGATACCGGGTAAAAACAGCCTGTGCCAAAGTACCTCATCTTCTCGCGCTCTGGGCAGTCGCATGGCCGACCGAGCCACTGAGTAGCTTACCAGCTATGCTTACGTCGATAAGTCAATCCAGTCCAACTCACTACCAGGGGATGATCAGACTAGACTAAGCAGGAACCTCTCGCAGCCTGAACCGGCTGGGGCTCGGCCTAGTCAAGCGCATCGGTAAACATGCAGCGGATTCTAAGAGACCTATATTTGCTCGGTGTTCTGGGTATGATGGCGTCCAACAGAATCTGCTCCAATCCGTGAAGTCCGTCTGATGATCCATGAAAGTAAAAAGAATGACCGGTTCAATTTGTGCAACGTGGTCCCGCGATCGGATCTACCATCTGCGTTTACCTACCACAGTATTAGTACGCCTGAAAAGGCCATATAGAACTCACACGGAAGGGTGCTGAGTGGATTGATTCGACCGCTATTTTCTAATCCAACTAGTACGGTGCAACTCTCTGCCGGTCTCTGGACCACCCTGGAGTCAACGGGTTTAGGACCAGTACCGGTACATTGATTAAATGCGAGGCTGTCGGTCCGTATTTTGCTGGGAAAGCGAGAGACAACCCGCCGTCCGTTATCTAAACACGATGGTGCAAGTCTCGGGCCTCCGATCTTTACTCTCTGTTGTTCCCTCAGACAGCCAGGTCGAGTGAGCGCCTCAAACAGGAGTATTATTGATCACCG"/>
                    <sequence id="seq_t9715" taxon="t97" totalcount="4" value="AATGGCGGGCCTATCATCCGGGCGGACATTACGAAATCGCAAAGTTCGTCGATCGGGTAGCGTGTTGCGGTTCGTTTAGTCAACGCCTCCGGACTTCGGTATCCGGTAATAATCAGACGACTTATGTACATTGGTTAATCGGTGCGGTCACTGCCAGAGAGTAACGCTTCCGATGAGTGGGTGAATAAAGTACTCGGCAGGACTGCGCTGTGCCTTCGCCAGATTGGTACATCGTCCAGGTGCTTGTCCAGACATAGTGAATTTCAGATAAGAGGGGTTGTGCCGGCTCCTGGAGTATACGTGGTTGTTATTCCAACATGGAATTCGATACGTTTTAGCACTTATCTTTTTTTGGTCATCCGCCACCTAGGATACAAGCCCAAATACGGTCACCACCTTTTCGATTACATTCTCCAAAGGTTCCTGGTCACACGACTTTAGACTCTTGCCAGTCACTGATCTGGCTAATACATAAGGTCCGGGCACCTGCGCGCTCTGTGAGTATACAACTCCACGTACCGGGGGTCCTAGTTTTCTGTGCTCGAAGAGCGTCTGTCGCAACTGTTAAGAGTCCGGTCACTGGTGATGACCCCGTCGTCTTAGAGATTAGCTAATTATTGTTTGAAAAAACGGTGGCTGGGAGGACTTTTCGAGCCCCGTTCCATTAAATAGAGCTGCAATAAGAGCCGCGTACTATATTTGGGCACTCGACAGCTGTCGTCAGGCGAAGCAAGCAGTGTAATGACGCTAAGCGTACCTTTCTCATCTAGCGGGCTGGGACGGATTCCCGACAAACTCTAGCCCCACCCTTAAGTATGGGGCCAGGGTCACAACTGCCTAACTGTACCAGAGTCGGTATCCCGACATACCAAGTCAGGTCCTCTGGGTCTCGAGTTAGTCCAGCCTTGGCTCCTGAGAGCAGCATTGCTCCGTGACAGTTCGCCCACCGAAGGAAGTGAGCTGGAATGTACAGAGAATAGAACAGCGCCGCACCGTGGTA"/>
                    <sequence id="seq_t9815" taxon="t98" totalcount="4" value="CTACCCGGGGTCCAAATCTCGCTTCACATGAACCTCCACCTGAGAGTTTGGGCAGGGGTAATTGTCTATCGGCTCTCTCCGGGTTCCATACGTATGTTCTCAACGCTCGATAGCACGGCCCTTGCTATCGTCGAGAACATATTCAGGAATCATACGAACGAACGAAAACTGAGTCAAATGTCGTTGTGGCCCAGGGCCTAGCTATGAAGAAAACACAGATCATGCTGAAGTAAGCCGGGATTGACCGCATAATCATGAGTTCAAGAGTGGCCGGAGATACCTTAGTGGGTGTTTACTAAAACGCGCTAGCAGTGCAAATAGTGGACCGAACTTGGGCAGCCACTGCATTATTGCCGTTGGCTTGGTCTAATAAGGCGGTCTTCGTACTTGTTCGTGAGATACACCCAGCCTCGCGTTTGAGGATACTTCCCATCGACTGAAGACCAATAGGTCTTCGTAGGGAGCGAAGATGCCCGTACCGGCCATTAGCAAAAGTTTCGGTCTATAGTCTCCGATGTTCAAAGAGTCGAGGATGGCTGGCGTTCCTAATAGCTTTTTCATGATCCGACCATGTACTTGAGCGATACCCAGCAAATAAACGCTTTTGGTACCCTAGATCACGCAGTAAGGGCATTGAGAGGAGGGTATAGCCTAACTCTGAGCCGCTTAGCGATTGAAACGCGTCATTGTAGGTGTCTCTAAAGCGGTTTTCTTTGAGGTCTATACATGATCGATTGGCCTCGTCTCGTCTACCGCCCAACAGAGACCGTGGTTGACACGGCTAACAGACCTTTTCGTGCACGTTTGGAAGCTGTGCGACGACAGTGTTAGTAGCAGGGGTTACACTGACTTTTCTTTCGCCGCCGCCGGTCGGCAATTAAAGAAAAGCCTGGTTCCCGGTTACGTCTAAAATTATCTAACCAACGTTGTTACCCACCATTTCCAGGAAGATCTAGTGTAGCATCTTGGAGGCGGCAGACCGCAGTTTAGACGCTGTGCC"/>
                    <sequence id="seq_t9915" taxon="t99" totalcount="4" value="AGAAGTTCACAGTAGGTATGCCGCATCACGCATTATCCTTGTTCCAGGAAAATGCAGTATCGAGTTTTACGAGCCTCGGCGGGCAGGCGCAAGATGCATTAGTGTTAAGCAAAGCGGAAGTATCAGCCCATGCGCCGCTGATGGGAACGATGCCCCCACTATATCCATCAGACTAGCGTTAATACTACCACAGGGCTAATATGTATGATCGCGTTGTGATGGCGCCAACAGACAGGGCGATGAGGAACAATGGCTGATCTAACATGCCAGTTGTTTGACACCTGGACGAGGCAGGGGCAATGCAATTGTTCAGAGTCTTGTGTGCTCCTCGCAACACTCATTATGAGCTAGTGATACACCTGAGCTGAAATTTTATCCGAATCGACATTAAAGCGGCAAAGGCTGGTTCATTCATCACTTCCTTCTGTCCGACATTTAGTGGGCATGCATAGCATGATATCAAAGTGGGATTAGTGCCTACGTTGTTTGTCGCACTTCAGGTGCGCTACATCACAGGCAAAGCAATTTCCGATATACTATCCAGACTGGGACTTGCTGATCAAACTGCCTCGGACCCTTAAGGCAAATGTCGGGAGTCGCTTATCGTCCCTCTTATTTAGCAGGGGGAGTTGGGCCTTATGTTTCTTAGATTTCGGTCGTGTGGAATGAGAGTGGCCACAGTTTCATCTCATCCTTCGTATTCTCCGATAGTGAGGCTGGCACTCGCATCCTACGACGTATATGGCATCCTGCCCCTACCTACTTAATTTGGGGGCTTTTGGAAATCGACTCCCGACGTCCCAGGAGGATTGCTTTACCTTCAACCCCACCTTTATCGGTTTGAGTGCCTGAACTGCAAGGCGGGTGCGTTCGATAAATTGGTGTCAGATTTCAAAGGCTAGTACCACTCACTGAAGCTAATAGTGTAGGCACTCTGGCCGTGGCCGTGTGCAACGCCCACGATGTATTGGATGTTCGAGGATGTCAGGATTGTTACGGC"/>
                </data>


    


    


    
<map name="Uniform" >beast.math.distributions.Uniform</map>
<map name="Exponential" >beast.math.distributions.Exponential</map>
<map name="LogNormal" >beast.math.distributions.LogNormalDistributionModel</map>
<map name="Normal" >beast.math.distributions.Normal</map>
<map name="Beta" >beast.math.distributions.Beta</map>
<map name="Gamma" >beast.math.distributions.Gamma</map>
<map name="LaplaceDistribution" >beast.math.distributions.LaplaceDistribution</map>
<map name="prior" >beast.math.distributions.Prior</map>
<map name="InverseGamma" >beast.math.distributions.InverseGamma</map>
<map name="OneOnX" >beast.math.distributions.OneOnX</map>


<run id="mcmc" spec="MCMC" chainLength="20000000">
    <state id="state" storeEvery="5000">
        <tree id="Tree.t:mynexus_fifthx_4" name="stateNode">
            <taxonset id="TaxonSet.mynexus_fifthx_4" spec="TaxonSet">
                <alignment idref="mynexus_fifthx_4"/>
            </taxonset>
        </tree>
        <parameter id="birthRate.t:mynexus_fifthx_4" name="stateNode">1.0</parameter>
    </state>

    <init id="RandomTree.t:mynexus_fifthx_4" spec="beast.evolution.tree.RandomTree" estimate="false" initial="@Tree.t:mynexus_fifthx_4" taxa="@mynexus_fifthx_4">
        <populationModel id="ConstantPopulation0.t:mynexus_fifthx_4" spec="ConstantPopulation">
            <parameter id="randomPopSize.t:mynexus_fifthx_4" name="popSize">1.0</parameter>
        </populationModel>
    </init>

    <distribution id="posterior" spec="util.CompoundDistribution">
        <distribution id="prior" spec="util.CompoundDistribution">
            <distribution id="YuleModel.t:mynexus_fifthx_4" spec="beast.evolution.speciation.YuleModel" birthDiffRate="@birthRate.t:mynexus_fifthx_4" tree="@Tree.t:mynexus_fifthx_4"/>
            <prior id="YuleBirthRatePrior.t:mynexus_fifthx_4" name="distribution" x="@birthRate.t:mynexus_fifthx_4">
                <Uniform id="Uniform.46" name="distr" upper="Infinity"/>
            </prior>
        </distribution>
        <distribution id="likelihood" spec="util.CompoundDistribution" useThreads="true">
            <distribution id="treeLikelihood.mynexus_fifthx_4" spec="ThreadedTreeLikelihood" data="@mynexus_fifthx_4" tree="@Tree.t:mynexus_fifthx_4">
                <siteModel id="SiteModel.s:mynexus_fifthx_4" spec="SiteModel">
                    <parameter id="mutationRate.s:mynexus_fifthx_4" estimate="false" name="mutationRate">1.0</parameter>
                    <parameter id="gammaShape.s:mynexus_fifthx_4" estimate="false" name="shape">1.0</parameter>
                    <parameter id="proportionInvariant.s:mynexus_fifthx_4" estimate="false" lower="0.0" name="proportionInvariant" upper="1.0">0.0</parameter>
                    <substModel id="JC69.s:mynexus_fifthx_4" spec="JukesCantor"/>
                </siteModel>
                <branchRateModel id="StrictClock.c:mynexus_fifthx_4" spec="beast.evolution.branchratemodel.StrictClockModel">
                    <parameter id="clockRate.c:mynexus_fifthx_4" estimate="false" name="clock.rate">0.03</parameter>
                </branchRateModel>
            </distribution>
        </distribution>
        <distribution id="fossilCalibrations" spec="util.CompoundDistribution"/>
    </distribution>

    <operator id="YuleBirthRateScaler.t:mynexus_fifthx_4" spec="ScaleOperator" parameter="@birthRate.t:mynexus_fifthx_4" scaleFactor="0.75" weight="3.0"/>

    <operator id="YuleModelTreeScaler.t:mynexus_fifthx_4" spec="ScaleOperator" scaleFactor="0.5" tree="@Tree.t:mynexus_fifthx_4" weight="3.0"/>

    <operator id="YuleModelTreeRootScaler.t:mynexus_fifthx_4" spec="ScaleOperator" rootOnly="true" scaleFactor="0.5" tree="@Tree.t:mynexus_fifthx_4" weight="3.0"/>

    <operator id="YuleModelUniformOperator.t:mynexus_fifthx_4" spec="Uniform" tree="@Tree.t:mynexus_fifthx_4" weight="30.0"/>

    <operator id="YuleModelSubtreeSlide.t:mynexus_fifthx_4" spec="SubtreeSlide" tree="@Tree.t:mynexus_fifthx_4" weight="15.0"/>

    <operator id="YuleModelNarrow.t:mynexus_fifthx_4" spec="Exchange" tree="@Tree.t:mynexus_fifthx_4" weight="15.0"/>

    <operator id="YuleModelWide.t:mynexus_fifthx_4" spec="Exchange" isNarrow="false" tree="@Tree.t:mynexus_fifthx_4" weight="3.0"/>

    <operator id="YuleModelWilsonBalding.t:mynexus_fifthx_4" spec="WilsonBalding" tree="@Tree.t:mynexus_fifthx_4" weight="3.0"/>

    <logger id="tracelog" fileName="mynexus_fifthx_4.log" logEvery="1000" model="@posterior" sanitiseHeaders="true" sort="smart">
        <log idref="posterior"/>
        <log idref="likelihood"/>
        <log idref="prior"/>
        <log idref="treeLikelihood.mynexus_fifthx_4"/>
        <log id="TreeHeight.t:mynexus_fifthx_4" spec="beast.evolution.tree.TreeHeightLogger" tree="@Tree.t:mynexus_fifthx_4"/>
        <log idref="YuleModel.t:mynexus_fifthx_4"/>
        <log idref="birthRate.t:mynexus_fifthx_4"/>
    </logger>

    <logger id="screenlog" logEvery="1000">
        <log idref="posterior"/>
        <log idref="likelihood"/>
        <log idref="prior"/>
    </logger>

    <logger id="treelog.t:mynexus_fifthx_4" fileName="$(tree).trees" logEvery="1000" mode="tree">
        <log id="TreeWithMetaDataLogger.t:mynexus_fifthx_4" spec="beast.evolution.tree.TreeWithMetaDataLogger" tree="@Tree.t:mynexus_fifthx_4"/>
    </logger>

</run>

</beast>
