# Supplementary material for: Survival and selection biases in early animal evolution and a source of systematic overestimation in molecular clocks
Source: Interface Focus. 2020 Jun 12;10(4):20190110. doi: 10.1098/rsfs.2019.0110 (PMC7333906; doi:10.1098/rsfs.2019.0110)
Supplement: Data and analysis code [file rsfs20190110supp1.zip › BuddMann_IF_SI/VaryingCladeSize/XMLFILES/fifthx_5.xml]

<?xml version="1.0" encoding="UTF-8" standalone="no"?><beast beautitemplate='Standard' beautistatus='' namespace="beast.core:beast.evolution.alignment:beast.evolution.tree.coalescent:beast.core.util:beast.evolution.nuc:beast.evolution.operators:beast.evolution.sitemodel:beast.evolution.substitutionmodel:beast.evolution.likelihood" required="BEAST v2.5.2" version="2.5">


    <data id="mynexus_fifthx_5" name="alignment">
                    <sequence id="seq_t1400" taxon="t1" totalcount="4" value="TGTAGTGAGTCAATTTACGTTGCTCCGGCTTCTGCTAATTGCTTAAGAATGTCGACACCTATAACAACATATGCAAGGGGAAGACTACGCCCTGATGTAACATTACATCAAATCGGGCGTTTTCGGTGTTGAAATCCGCTGGAACCGCGACCTACGCTAGGATACTCTACCCCGATAAGTGTAGCGAAGACAATAATGTGCTACTCAAAATTCGCAAGGTTATAATAGTGGAGCAACGATGCGCCAACCCACTACTCGACACCTCCTGTGAATCTGAGCTCGGATCTCGCGCCTCAGTTGGGGACCTTTCTATGGCGAAAGTAGGATCGTGGTGACCTGGGAGGTCCTCATCTCACTTGCGCGCCCGCAGCATAGGTGCTAGGCGGCTTTTTGTCTGGGCCTGCCACACCGATCATTGTTGCGTTCTATTTTACTGGAAGGGGGCCCGTTTCAGCATTATCTGACACTCGTCCAGTATATCCTGTCGTTCTCCGCTAGAATCGTCTCGAACAGCATGTTCGCAGGGTAACGTTCCATAATCCAGGCTACTACAAGAACCCCCATACAGGACAGGGCCCCGTTAGAAACCATGCTGAAGCTATTAGCCTTATCCTTATGGGACCGTAGCGAGCAAGGTCGCAGGCCTTTAAACTCCTTCGCATGCCAACGATGGCCTCGCAGCGGCCCCAAAGACACGGGGGATAGTTAATCAAGTGCGAGCTATATTCAACATGCACGTAGATGCAGAAAAACGCGATACGTGGCCAGCCCAGGCGAGAGGTGTAAGCTCTGATGCTGCCTGCGAATTCTTTCAGCTTGGGATGGGGTGCCGTTTGTCGTCTTCAACGGACAAAGTTGGACGTCTCGACGTACGTAGCTGCGGCTATACGGCTAAGGCCGGAGGCTGCTACACAACTTGTGACGCTACTGATATTCGACAAGTTACTTCACGGTTAGCTTAACGGCTAACTAATAAAACAGATATATGCCTGTGAATCCG"/>
                    <sequence id="seq_t10100" taxon="t10" totalcount="4" value="ATAAGCTTTCGTCAATCTCCCAGGTGTCCGCGTGTAACGTAATTAATTATGCGTAACTGGCGTCGATTCCGCCTGCTTTAACGGGGCAATGTCGCTATCCGGTACATGACCCGAACTTTAGGGATACTTGCACGCCATACTCCGGGACATTAATACAAGCTTTAATCTCTCGAGGTGAACGGATCTCATTTAGCAAGGTCCAGCCTGCACCTTACCCAGGCCCCGGCTTAGCTCTGAATATACGTAGTGCTACGCCTTAAGATCACTCTTAACAATGGTTAGGACTGCCCATAAGGACATCACTTTCGTCGCTTAGAAGTCTTCGATCACAATTTCGCAGTCAAGAATCCGCCACTTCACGCCCTCCGCCCGATCCTTTCCCCGCTCGAGACGATTATGTGACGTTACCGTCATTGACTTGTGCCTTCTGGGGCAAACAGATCATCGCCTCACACAACTTCTCGAGCAGTTCCTATGGTCAAATATATGTCATACGACCTGCCGTACTTCCCTCGGACGGTCAATACTGACGAAGCCATAAGGACGGAACAGCCAAGGGTCGAAATCCTTTTTAATGGTCGCCAGTCATCGTACTGCAATGCCCGGAGCACATCAGCAGTTCTTGCTCGGCATCGTTATAAACTGTAGCGCGATTGCCCGCCATATCCTGTCAAGTCCCTGGTTATGTAAGAGTGGAAGTCTATGTTGTCACGAAAACCCTCTTAGTCTAATTGGTAGCATGAGAGGAATACTACCGTGATCGAATCGGCGGGAAATACTCCATGTTCTATCCTGGCCCCAGTTGTCACTATTAAGCGAATGACGTTTCAAACACCATGTTACACACCACCCCAAGTTCTGTATGACACCGACGACACGGTATGTGGTGAATAGGCCTTCATAACTGGCACAGCATTAGTCTCCTAGGTCTGGTTAGTCTACGCGTGAACTTTCTTGAACAATGCGGCGTGAACATCACATGTGTTCTCTGAACGGTGTA"/>
                    <sequence id="seq_t10016" taxon="t100" totalcount="4" value="TGGCTCCGAAGGTGGTTCCACTCAATAGATTACGATTATTCTCACTAGCTCTGCGTAAATCCACTACAAGGTGCGTAGAAGCGCAGCGGCATAACGGATTACTGCTTTTTGTGGGCTTGCGCGATAATTCGGTTGAAGAGGTCGTCCGGGGGACTAGGGTGGCTAGCCCGAATCCGCCAATTGCCAGTGGCTCCTCCGGGGCCTAGTCGTAGCTGGCCGTCCGCCCAGGGAACCCACATGCTTTACGACCCCATAGCCTTAGTACAATGCGGCCCAGTTAATTCTCTACGTAAGATAATTCTTATTGGACTGTAATCGGGTTTCCTGGGCGTCCGGTACGAGAAGTCGTGCAACCCCTTACCGACTTTGTTAATCACAAATCAGGTACCCGTTACATTCGGAACCAAGCGTATTCATGAACGGTATGACAGTTCCACTTTCCCCCGGTTCCCCAGGCTTGAACACCTCAGCCAAAGTGGGGAGTGGCTTGGGGACCTCTGTCATGCCCTCAGGCTGTTACATACTGAGAAGGCCTTCAGAAGTTTCCATAATACTAGGCTCTATTCTAACGGGTTATGGGCTTATGAACACACTCTTGTGGCGTGGTCATTAGAATCATATCTACGGAGTAGACTTAAGACGATTCAAGACATCAGCGGTAGGGCTCACGGCCCACGGCCTTGCCCACTATACTTGTTACAAACCTTTCAACACAAACCCCATCAGCCGCGTCGTACAGATCCCCATTGTTCTATGGGCTCAGCACCGAGACTGCCAACGTCTCGAAGGCCCAAGTTCACTTCATAGGGTCGAGGGCTAGTCCAATCCTACACATACCTACGACGTTTTTTGAACAAACCCGGGTTAACGCTTTTACGTTTGCAGCGGTGCAGATAAGGCTCATCGAGAAGACACGTGATGACGACCAATCTGCCTACGAACGACCCTAATTCGGTTGCTCGGGTGGCAGGAATCGGGATTCAAACCCAAATCTCCCGCC"/>
                    <sequence id="seq_t10120" taxon="t101" totalcount="4" value="TGTCCTCTGTATGTTGCTATTTGAAGCAGGGCCCACTGTACAAATTTCAAGACGATCCATTAAAAGCGTTCCATGCAGTCCTCGGCAAACATCCCGTTTCACAGCGGAAGATCGGACTGGTTGCTGCGATCGTCTCCACAACCAACGCACTCCCAAGGTAAAATCCAAAGCGCGAGTAGCCACGCACCCTAGAGTCGTTACCCTGGCAATAAAGACGAATTAGATTCTCATATAGTACCCTAAGGGACCTAATGTTTGCAGCTCTGGCACCGGCCTCAATATGGTACCTCACGAACTGTCTCGCAACATACAGTTAGGCCATTGGCGATTTAGACCGAGATCCGGTTGCGGCAGGGTGAAGATCCGCCTGTGTGCTGACTTCTCATCCTAACTTCCCCCAGAAATCAGGGACGCCAATACCCTAATAGCCTAATCCTACAATGAAGTTAGTCTTCACGATACCTGACGTAACACGGCACCACTATTTGACACAACAAGGCAACCGCAGCCGAAAAATAAAGTCAGGGATAAGCCCCGGTCCGTGAACACACCGGGATATGAGAGTCGTCGTCTACAGGTGAGCAGTATCACACAAACATGAGATGCGATATCTGCGAGGTCTCGACGGAATGTAGGACCCGGTCGAGACAACTATGTCCCAGGTCTGGCGTTCACTGCGCCCGAACTCTCATGCACTACCGCTACTGAACTGAGTAACAGGATATCACTGGGCTGAAGTCGTGTGCCAGGCGTGAAGGCACTAGTCCTATTCTAGGACGATGACACATCTTCAAACCCATGATACCCGCGCGGGCTCGTTGCATTTCACGCAGTAGAACAGTTTTGTGAGGTATGTATTCGCCTGTTGGGCGAGAATCCTTATTGTTATTCGGGCGGTGCGGTCTCCGACCTTAGCTGCAACGCTAGTGTCTCCTCAGATCCGGCCGGGCCTGCGATTTAGTATTGCCCAATGTCGGACTAACGCCTGAAACACACCAAG"/>
                    <sequence id="seq_t10217" taxon="t102" totalcount="4" value="TTTGCTACCATCAGGGCCGTGAGCTGTGTGTCATCCTTTACTTGACGAGACAGGCTCTTCGCTGACTCTCGTCCCGCTCATCTATCGTATCCAGAATCGTTCTTTCTATCATGGGCATGAATACTGTGTTCAGAAAAGCCATGCCAAATTTATCGGGCCCAGTGGCGGTGTATGAGCTCCTCCTACCGGGTGCGTAGTTCTCCTGTCACGACTCTTGGCTAAGGGGACACTCGACTCAACCTATCTAATGATGGTGCCTAACTTACTCGAGAGGCTCGCCTTTTATATAGGCGGAGGGCTTTAATTCCACTTAGATAAATCTCACGTTCTCGATACGGAAAATTTAGCGCTCCCCACGCTTGCCACCAACCACACACCATCCGCGTAATACTATCAGTTACTGCATGCCGCCGCGAGTCACAGTGCTCCAGACGAGAGGGCGTGTGTCCGTACCCAATTCCAACAATCATCGATAGCCGAGGATAGCGATGACGCCACTGCGAGCCGGATCCACGATATCAACAACGCAACCGATGAAGAGCCTGGACGAGAGAGTCGTGATAAAACCTGATGGGAGACGGCTGAATATTCCTTTGTTACTGACTAGGATAGACCGAAGACGGGAACTGTGCACAATCTTCTTTCTATTCGAGCATTCATGTTAGTAACAACATTCCTAACCAAAACCTCTGAAGGATGAGATCATCAACATGTCACCCTTGTTATCTCTAGACGTATAAAGTCAACGCTTGTTACCATATTTAAGGGGGGGTTAGCTTTACTCTCTGGCTTAGGAGGCCCGCAGCAGGATTTGCAGAATGCTGCGGTAGGTGACCAAGACAGCTTGCTCCCCCCAAGCGTACTGCATGAGCAGGTCCAACTACATCGGGAATAATCGCTTGCGGATACTGTGAGAGGTAAACCTCTGGTTGTAACTGGTGTCCCGGAGTGTTCTTTCTGCTCTCTTCGTTTGCCGTTGGATATAATACAACTTTAGCGT"/>
                    <sequence id="seq_t10317" taxon="t103" totalcount="4" value="GGAAACTATAGGGTCTTTCGCCTATGTGTGGAGGGATGCCATTGGTCTCGCCACCCCGAACATTATTGCGTTCATGGTTATCTGACACGGCACGGTCAACTCCCAGAAATCTCGTATGGATCGTTGCTAGCTGGGAGCATACCGCGCGGTAATGCCAATAGTTAGTAGCACTATCTTAATTGCGTTCTGGTAATGTAATACAAAGAGGCGACTACCCTGGGTAGAGGCTACCTGAAAAGGCTATTAGATCCACGTCCTTGCTCCTCGACCACGATTAGCAGGCCATAGATCAAGTGCCATCTCTTTCGTGGACAGGGACCCGCAGATCTAATGTGGAACTGCAGGACTGCGGTCTACCACGCCCATCTCACTGAATTGGCCCAGCCCACTCCATAAACAGGTATCCGCCGCATTAACAGCCAACCCTCCTATATATCGCGCTCATCTCCACGAAGAGCATAATTAATCGTCCGTGTCGTTGATTCCTCCCGACTCCCCGTACGGCCGGGCCACTAGAATCAGGACTGCCTACAAGTCCTGAGCCAGTACAGGACTTGCTCAGTAGCTTATGCTACTCGCGGAAATGCACCTTGCTGCATTGTAGTTCAACTTTCATAATAGCGTTCTCGACACGAAAAACCTTTTGTCTGATCTCCTAAGCGTCATTTCCGGAGGTCTAACGGTGCTCAAAATAACAAACCAGCCTTCCCCAAAAGTCTGTATTAGACTAACTTGAGCCAAACGATGCGAAATTTCGCCATGCAACGTGGTCAATAGAGAAACGAGTGGCCCCAGCCAACCGCTGTTGGCCAGAATCGACCGTAGTTTACTAACCCAACTAAGAGTCTCCTGTCCTTGCATGACATAGGTCAGGGAACGATTCGAGCTCATGTAGTAGAGTTATGCCACCTGGAAGAGGGTGTGTGTTTCTCTAGACTGTACGCAGTATACTACGCCAACAACCTTGGCACCGAGTCCCACCTTGTTTGCTCAACTCCCA"/>
                    <sequence id="seq_t10416" taxon="t104" totalcount="4" value="CATTCCTCTTAACGGGCGTTATGTATAGTGCCTTTGCACTTAGTGTGCCTCGATCGTGAGAGTAATCCTTTACCGCTTCTATGCCAGTTACAACTCTCGCCAGTTCCGCCCATCATTCGTGTATTGCTGCAGCATCAGATACTTACAGAAAGGACACCCAGTATGACTGCGGGTGTCACCGGTCCCCGAATCGTACCATGTATGTGTGGATTCGGCTATGTATTAATCAGCACTGACTTCCAGTGAAACTTGCAACCAATTGGTAATAGCTGGTCCCGCGCTTGCTAAGGCGAGTGCGTTAAACGCAAGCCCCAGAGAAACCGCAGTGCGGCGCGTAATACAGACGGATGTCGGCACGACCCTGTTTATGTGATCACTACTACACGACCATTCCCCGGGACAACGTAACGGTACAATATGACATCCGGGATTCGTACACGCGACTCCTCAACTGCCCTGACGTGAGCTAGTGTCACCAAGATGAGCGCGGCCAATTCAAGATCGAGCTGTGGGCCAGATAAATTAATTTAAATCATAGAGTAGTCTTCACATAATGGCGGTATTTGAGAGTGACTACAGGCACCGGCGAGAGGTACTAGCGTTCCACACGGTAATGATGCCCTTTTTCACGCCTGGGCTTTCCTTCGCGTCGTCGCCTCGCCAGGTCGCGAACAGTCGACGCTATTGTGGCGGTTGTTAAACCGGAGCTAAGCGCCGTGCGCTAAAGAGGCCACGCCGACTTCGGTCCCCTGGCTACTGATGCCCGCTTCGTTACTTTCATCGACTGGCACACGCTGGTGCCAATAAATTAGATCTTCTCATCTGAGGAAACAAAGTTTTGGCTACCGCCGTAGCAACCAGGACCAACCTACGGGTCGCGTCTTAAGCAGGTATGTCCCCCTGACTAAGGGATATACAAGAAGACAGTGTGGGTTCGCATAACCCCGGCTCGAACTGTCCGTCAGCATCCTAATCTTGCCTGTTGGGAGCAGTTACGGGG"/>
                    <sequence id="seq_t10516" taxon="t105" totalcount="4" value="TAATGCAAGTCCGTGTTCCGATCTGGATATAAAAGGCCCCTGTGTCCGTGGCGAAATACAATTCCAGACGTACAAACAACGGTAACGAAGTCGCACATATTATTTGCTGGGTGTGGAACATCGTTTCCTTCAGCACGACTCAGTACACCCATGATTACAGTAGTTGTGACCAGAGGGCTTATGAACTTGCCTAAGATTATCAGTCACCAATTGGTAACAAGCTTAGTACATGGACCGGCCTACGCTTGCTAGTAACTTGGCGGTTTGATAATCGAAGGGCTTACGTTTCAAAGGGAGCAATCAATGCTGGTGCGTGAGAGTATACCACGCATGTAAGCGGATGTGCGCCACACGGTAATTTGCTGCAACGGGTCACACCTGGCTCCATTGAGGCGTGATGAAGACCATACTCTGACGCCTGCGGGCTCACTTTCCGCGAGGTTATTCTACTTATGTGAAGTAGGATCGTTTACGCACGCGATGGCCCCAAGGTTATACTTTTTCCAACCGTGCGCTAGGCAGGTGGTGACGAACACAAATACCCGCCCTTTTTGAACACAAAATCAAAAACGTAGACGCTTAAACGGTGAAGAAGCACTTCCCCTAATTTACTGAACCAGAAGGGCACTTTGGGTCAGACCAGCAACACGTCGCCCTAGATGGGCCATTCGGTGTATGCACGGTTTGACCAACTAGGGCACTGGCGTAACAGTAGCGTCTTGTGCTGCGGTTCTTCACAATAACTGACGATTTTTCGACCTTCCTCCTTGCACTCGTGCCACCTCCGTCGTGTTGACTCTCCGATCTTGTACAAAGGTGAGCATTCTTCTCCATAGAGTTACATCCCCAGCGTGGCTTGGTTAGCCCTGGGAGACGAACGCCCAAGGTCTTGGCAGGGCATCTCGTATACAGTCTTCAGAAATTCGCAAGCCACACAAGGAGCGAGTTTGCAGATCGGTTATGGCCTATCTTGCCTCCATGTCACCGTCTGTGGGTAATG"/>
                    <sequence id="seq_t10616" taxon="t106" totalcount="4" value="GGTTGAGCTGGTTTGCTCCTATCGACCGCCGTACAGGGATCTTCGTCTAGCAGGAGCACAGAATATATACATTCAACTGAAACTTTGGCTAGTGGTACACCAACTTCTGAGGCTGGCCGGGATATGTATGCTCCTATGACGGATATTGCCGTATGTGGTCCGATAAGGTGCCAGATTTCGGCCCTCCATACTGCCGCGAAAAGCCCAAACGACGGCAAGCATGGAGCCCAGACGAAATAGATTGTTCCAACGTGTCAGGAGACTCTGTTAATACAGGCTTTTCTACCCGTCTAACCGTAGTGGGAACCAGTGCCTATATCGGGCCTTGATGGTTTTAGAGAATGCGGCTACAGAACAAAACACACACAGACACGGCCGCGGCAGTACTAGGGTGCGCTAGCCTTCGTCAGAGAAGGTAAATTTGCCAACATAGTTGTGTGGAGCGACCAAGTTACAGTTGGTAATAGTCATTGAAAAACCTCGAGTTGAAGTGACATACGGGTATTGGTAGAGACGTTTTGGTAAGGTCGCTAGTTCACGGACGCCCCGAGAAACCACATAGCTCATAGGCGGTACAGCGTGCCTACTAGGGCACTAGACCCGCGGGTACAGCGAGGCATTCGGAGTACATCGGACCCTTTGCAGTACTCATATCGTAGATGAGCCGTTACAGGCTCACTCTGTGTGGACGCATTGTGTTCAAGAAGCTGCACACGCATGACCCTAGAGGAAAAAGCTGATACACACTTAATCTGTAGAAAGGGTCTGTGTACAACGGGTGGAGACGTCTGTCTACGTAAGTGGCTCGTGGCACGCGAGTTGATCCATATTGGAGTGTTAACAGCGTATGCGCTCATTGCTATTGACGCGACATCTTTGCTTCAAGCTCGTGATAAGTTCCGATAGCGTTGCTCTTTGACTAAACCGGGCCATGAGACACACGTTACTCTTAAACTACTGGGTATGGCTGCAATGCGGGTTTTTACTCACGGCTGACGGC"/>
                    <sequence id="seq_t10716" taxon="t107" totalcount="4" value="AAGAGCTTACGTGTACTTCATAGGGGTCGCGATGGATCCTATTTATCTATGGGTCACTGTCCTCGATCCCGCCGGCTTTAAGCGGGCTGTGTAGTGAACCCGCGCAGGATCTCGACGTAAGGGCTACTTGCGCGCTGTGGTCCTGGACGTTAACCCGTGCCCCAATGACTGGAGGATCCCGGACGTCATTTGGCTAAGTACAGCCGAGACGTCACGCAGGCATTGGCTTACCACTGAACGTTCGTAGTGCTACACCTTAAGACCTGGCTTAACGATAATTAGGACTTCCCAAAAGGTCCGCATTTACGTCGCATACAATAGGCCAATCTTAAGATCGAAGTCAAGACTGGTTCCCGCCACGCCCTTCGGACGATGCTTGCGCCGCTAGTGACGAGTACGAGATGATACCGTCATGGACATTTGCCTTCTAGGGCATATGGCAAATCACCTATTCCGACTCCTGGAGTGATTGCTGCGGTTAAGTGTCTCGCTTATGAACTGCCGGGCTTTCGTACGACGGTCTATGCTAAGAATCCCATGCGATCGAAACAGCCGAGCTTCGAATTCCTTTTAAAGAGGGTAGAGTCAGCGTGCCGCCATGCCCTGACCACATCGGCCGTCTCTGCCCGGCAAGTGTAAACTCTAGGTTGCGGTTGACCGCCATATCATGTAAAGCCCCAGGTTATTTACCAGCGGCAGTCCCATTTGTTGCGAAAATCGTATTACAACAGTGCGGAGCCTGCGAGGCCTAGTACAGTGATTCAATCGGGGGGAAATCCGTCTTTTTCAATCCTCTCTGCGGCTGTCCGTATTAACCGAATGCGGTTTCACAACCCATTATACTCAGAACCGCCGGTGCTGTATGCACGCGAAGACAATATAAATGGTGAGTAGGCAATGATATTTGTCAGAGCGTTGGTAATATGTGTATGTTTAGTCTACGCGTAAAGGTTCTTGACTAATGCGATGAATATACCACGAACGTTATGTAGAAGTTGAA"/>
                    <sequence id="seq_t10816" taxon="t108" totalcount="4" value="CGACGGGCCTTCGTAAGGTTTGCACAGCAATGACGGATATTAGAGGATCTCAAGAGTTCCTTTTACCGATTTTCTAGCGTACTCCAGTGATATATGCATCGCTCTAATAATGCTGGCTTAACTGTAAACCCGTGTGAAGTACATCCGCGTGATTCCTCGGCTGGGCGGCTTTAAGGCCGTTCACCCGCGGCATCTGTTGGTAGCTGGGGGCGTGATCGTCCTAGTTCGGACTCCTATCTTATGATCCCGTCATTCTCGTTCTACGTACGACCGCGCCGAACCGATGACCGCATACTCAGCGAGTACTCATATGTTTTCCAATATGCGGTTCATATAGCCCGGTACCGATGTGAGAAAATGCGCAAGATGGTGACTCAAAAATCCATTACAGTGTAGAACTACTTAGGTTAGATTAGAGCAGATGCTACCAGCCACAGCTCCATGGAAGCACTACCGTAGCAACAGTCGGGGACTGGCACGCGCACGTCTAGCATCTTATGGTATCCTCCTTTCACCTATGGTATTGCGAAGTCGTCATATAATTAACCGTGCAAGCCAAGTTCTGGTATCACGTCTATTCTTTATAAGTCACGCAAGATCTTCGACTTCATATATGATACCCCGTGACTAAGTTGTGCCATAAGCTAACACTTTTATCGCAGCTCTTAGCAAGAACTGATCGGGCCGGAGATTGGTGGCCCATTCATCTAGCAATACACGCTTCATTGGTGGTTTCCAAAGCGTGACCCACTGGAGTCGGCCGCGGACGGCCGGTTTGGACCGTGAGACCCACGCGCCCAAAATCTAGTACCAACTATGGGTTCAAGTGCTGTCGGACGATCGTTACCGCAGTTTTAGGCTGCCGGGATATGGTTGTTGCAGAAGCCTGACAACCTAGCAGTCTTGGACTCACCTCCGCCATTTCGACCGATGCGCACGCGCAACGGGATCGTGGTGCTCAGAATGGCTGCCCATCGTAGTGTCACTTTATACCAGCTTC"/>
                    <sequence id="seq_t10916" taxon="t109" totalcount="4" value="GGTAAAACTGGATCTATCCTTTCCCCCGCTAGTCGGCCGCTAGATTGCGCATAGGTCATCTGATCGCTTATAATGATTCGTATTGACGATGTTAGGAATGCACCACCATTGGTCTCTCCAAGGTTCGCAGACAACCTGCGCCAGTTAAACACACATTAGAGTGACGTCCCGTGCCTGCGCTATTAAGACTGTGTTTGGGGTTCGCGTAGAACCCTCGGATGCAAGCTTCTGGAAGCCCGCGATCCATTAAAATTTGATGCAACTCAGCTGCACAGCCTACCGATCACATGACCGTGGGAGTAACGGCTCCGTCACTTGAATCTTTGGGCGCTCGGGAATGGAGATAACTGGATGGTTGAAAATGCCCTGCCTGAAGGGTAACATTGGGTGCCACAGTTACGGTTGCACCGTCGCTTGGGATCCCGACCCTGAATTTTAATGTCTAATGGGGCAATTCTTCCCTCACAAAATTTGTTGACTGGTGATAACGGGAGCTCATGTGGCGAATACACACCAGGCTTCTAAATGTACGCAGCACGAGAGACTAGAAGTCAGTCTTGGGAACGATGAGAAAAGCATGGTATTCGGTTGCGTGCCCCAGGGACTTGCAACCGGTACATGGGTAGTGACTGGCTATAATCAAGTCCGTATCCATAAAGGACGGAGCTTTATGGCCCCATGCTAAGGCGGTAGACCGGGGTTCTGGCGTTTTACATAGTAACAGCGATCGGGTGTTGCCATGCTTTTCCGCACATTAGCCCTAAACCACTAGCACCACGACATAATCCTCCGCGTGCCACTGCGAGTGATAGTGCATCGCCTGCGCAAGCACGTGTCTTCACCTGGGATGTTAAACGTTGTATGGTCTTTATGTTCGTCCATGGGTCATGTTGGTAACCCGCTACTAATTCTTGTAGGCCATACGATCGGAAGCAAGGAGAGGCACCAAGGAGACAGGAATACAAGGCTCCACTTGGTCTATGGCCGACTTAAACCATCC"/>
                    <sequence id="seq_t11104" taxon="t11" totalcount="4" value="TAGGGTCATTTGAGCAAGGCGCAGCCAGCACAGGGGTGGAACCCTACTGTCAACTCGATCCATACTGTAAACCGCAGTGCAATTCAGGGGGTTTTGGTGGGAAATATAGTCTATGTCCGCCTAACCAACAAAAGAAAGTGGCTCGAGGTATATTTGATAAGAATTGGCTCTGCTGACGCTTAGCTTGGAGAAGAGGATCGGAACTGGCGCGGACATCGTGCGGTTATGAGTACGATTCCTTCCGGGTGGAAATGACCATCAACCCCGTGATAAACGTCTTGCAGGCTATCTCCCCAGTAGACCAATTCCGGGCTTCAGCCTAAGGTACCGACACTGTGTCGAAGAGAAGAGGGACCTCCATGCGGTCTACGAATCTCGATGCTCACCGCCTGGAAACAAGAAGTCAATCATGGCGCTCTCAATGCTGGTACGCTTGCAAAAGTGCGAGAAAAAATCACGAAACATCGCCAGGACAAATCCAAACAGTCGAGGTCTGAATAGATACTAGGCAATCTATTGAATACGTGCAAGATGTGTCGTACCGGAATTTTAGCCCGTTTTTTTTGCTTCCGAGGCTTGAAGGTCATATCCCGTTTTCCGGCTCGTATCCCTTGGAATATTAACAGTAGAAGACCGGGTTCATTGATGCACTTATGCTCGTATTGTGAGGGCCAATACGTTAGTCAGGCTTCTAGCTCCAGTGAGTCCGTGGGCTACGTACACGGAGAGACTACGCTCTTGCGTTAGTAATCGGAAATTTATACGTGCGGACCGCGTACTTGCATTCACGGCATAGTCCTGTTCCCATGCGCCTACATTACTAGACCTGCCACAATTCAAGTCAGTCAGACGCAGATCCAATTCGCTAAGTCAGCCTCTTTGGTTCGGGTCGCTGGTCACCTGGGTCTTACATTTGTGTGTAAATGCTTATTTATGCCGAATCTTCGAGAGATAAGCTATGAAATGGATGAGTGTGCGCCCAACACTATGCGCTGTATGT"/>
                    <sequence id="seq_t11020" taxon="t110" totalcount="4" value="TGTCGTATAGTAGTTCACGGTTTAGAAATAGCAACTACGACTCAATTCACAGCTCGACACAGGTAGGGATAGACCCCGGCCCCTAGTTAGGACGTTGAGTAATATGTAATCAGGGGGGGTTGAGTTTATCAATGGCCTCATAATCTGCCGTTCTACGCGATTTTGGCTACGGCGCGAGGACAAAGGCCTAGCTAGACCTGTCGTTGCCCTCCAGGTATAAATGATCTCCTTCTTGGTGGCACGTTGTACCATTAAGTCAAACTTCGGGTCACGCGATAGGGCGTCCGAGCGCGCGTCAGGCTAGAACACACCTTATAGCCAACACTTACTGTGACCAGTCTTCGAGGTTGTATACCTAAGCGTAGGCTTCGAACGCAGGTCTTTCACCTGCGGTCACGTAAATGTATGCCAGGGTTAGTTCCGTTCCGTCCAGTAATGAGCTGCATGATTACAACGACTGTCATTAGGCTACAGGGATCTACACTTTAGTTCAATTATAATGTACATAGGTTCAACCATTGTTGGAAGAGCCCTACTAGCCGCGAAAAAAGCCGAACATATGAAGGTGGATACAGAGTTTTTCATTATGCTGCTTACGCCCGTGGAGATATCTCCCGGGAAGCTACCGTCAAAGCCACAGTAACCAATGTGCTGTATACACAGTCGCATTTAAACACGAGGCGAATTTACTTGTATTGCGCCGTCACGGTTGTCAGAGTGGGATTAAATTTAACTGAGTGTATGGCCAGCCTCACACGCCCACCAGTAATGAAACTGGATTTCCGCTAGATCATACGTAAAGCTGTATGGCGGGTCCTCATTAGCACAACGAGAGCAACATGAGTGCGAGCGACGAACACGGCCGTGGTAGTCGCGGCTTACTTGCGTTCCTAGTGTGCTGTCCAGCTTCCGCGTGCTCGGAACAGCTAACTAGTCGCGGTACGCGCGTCTTTATAGCACGCAGACGCCGAAGAATGATAAGGGAAGGAGGCACACCTTC"/>
                    <sequence id="seq_t11120" taxon="t111" totalcount="4" value="TTGCTCCCTGCGAAAGTCTGCATTCGCCTCATAGGGAGCACTAAACCAGCGTAGCATGAGTTTTTATAATGTATCCTCTCAAAGAGTGATGATGCCAGTCTTCACCTACTGCCGTTTTGGGCGGTTCTAAGGTCGGACATCTGGCACAGAATGCGCACGCGTAAACGGCGTTAGGGTTATCCCTACAAGACGATAGGGCACTTCCATAGTAGGTTAGATACTGTCAAAACGTTGACAGTGCAATCTCACGCTGGTTATAACCCAATACGCGTCTTGTCGAGGCTTTCAGCACGTTAGCAGTGAGCACAAGCACGACCCGGCACAAAGCTACAGTTCTGCCCACTTATCAAATACCCCAGTCGCCTTTACCGACACGGCGCGCTCGGAAAACTGATGACGTAGGTAGCCCATGTGAAAAGCCGTCCATCCCACACGGATCTCTTTTTTTCGGATGTGCTTCGATGTATGAAAAGAAAAGGTGTACGTAGAGCGCTTGCATTACTAACTCTGAGCCCAAGGACCCGTCCCCCTTCATCTAAAATTATTGCGAACGCTATCCCAGCGAAGCTCGTAGCGGATCGAATACGGGAACGTATGTACGCCCCTCCTCAAATGCCAGTTCGGCACGGTTCGTCGATTATTTTTGCTCTAGGCTTTCTTGTTGAATACATGATGCGCATACAGTACATACTGATGCGGAGTTTAAAATAACGGCAGACTAGTGGTGAAGCAGTCTGTCCCTTTCGCTCGTACATTAAGTTTCGTTACTACATTATCTCGGGAGTATTTCTCCTGCTTCTACACGAATGGAGTGTCGCGCCTCGGTGGGTGGTTAAACTCAGTTGTCCCCTCCCTATAGATGGTGCCAAGGCGTTACTGGTACGATAAGGTCCCCGTTCTGACTGACACCTACTAAATCTATCCTTTCGTTGTGTATTTGTCCAACTAAACGCGGGGAAGCTAGGCTAACAGTGCCGCACATGCTTTGTGAAGCAACATA"/>
                    <sequence id="seq_t11218" taxon="t112" totalcount="4" value="AGTTGCACTGTTCGTTCAAGGTCAACGGCATATGTATGATCCATGCAGACGAGAGTTTATGAATCTGTACAGCGGAATGAGGCTCTGGGTACTGGTCTATCAACCGCTGACGAGGATCCTTTTAATAAGTAGGGTTCAAGAGAGACCCCTGGTTGTTGTCGTGTGACTAACTAGCTTGACCCACGCATCTCTGCCAAGTAAATTAGCAACGAATCACTTCGTATTGGTTAGACACTCGACATTGTTCCCCTCATTCCGGAGATTCTGGTTAGGCGTGAGTTCCTTGCTTTTGTCCGGTCGTGATGAGAGGTCGGGTACTGACGCATTAGGTGATTATTAGGAGGGGTAAACAGCACAATCTCTGGTCGGACGTCGTTTCGTCTCGTTACGTGCAGGAGATACTTCAAAGGAGATATAATCATAGGAAAGATAGTATGTTGGGGCGAGACAGCTGTCGATGGTACAAGCCCTCGATGCACAACATTACGAATGGGCGTATGGTCATAGGTATTTAAATTCATAAGATGCGAATAGGTCAGTAATACCCCGTGAAAGAACTTTGGTTACAGGGCATATAGCGTGCCCATAGATGCACTTTACCAACCGGTACGGTAACCCAGTGATAGTAGATGGCCGTCTCTGTACAAGTTTTGATCCGAATCGCTGTGGGGATGGTCCGAGTCAGAGCCCTATCTAAAGCGAAAAGACGGACCATTCTCGCCCGGAGTGGAGAAACGAGGCTCTTGCTCTCCTCACAGGTAGCTTCCTAGCAGCATCGGTTACCCACTCCGCAAACGTCTGGGTAGCGTTGCTCTCCGACTCAACAGAATTTCTGGACGCACATTGTGTCCCCCCGATGCAAAGGAGGATTGCGTTTCGCATTGAAAGCTTAGAGCGCCTGGCTAGATTTCGGTCGTGATCAAACAGGTTCAGGAGGCAGGCGTGCCACAAATTCTTACCTGATTCCTTCCGCTTGCAGGCCGAATTTACTGCCGGGAGC"/>
                    <sequence id="seq_t11317" taxon="t113" totalcount="4" value="CATTTTCTTCGATATTGTTGCTTACTCTCCTCATATACTGATGCCATTCCTCGCTCTTATGCAGCAAGAACTGAAGCAGATCGCCTCGCGACCTTCAGTTACGGGCGGGAGTAGGATGGCAATTTGTTACGAAGCAACATTTCTACGGGTGGACTGGTGTGGCTAGGCGTATTAAAGCCATCCGGGCCTGGTAAACCAAATCGATGGAATCACTCGCTCTGTAGGAATGCGAGTGACGCGGATCGTGTCATATTTTAACCATCACAGGTACGACGGGCAGCATCATTTCGTTAAGTATTTCCTGGTCCGATCGGGTCTCTCTAAGGTCGCCTGTTGTTGGGAAAGGTAGGAAAAACCGAAGGTGATTGCTTGCACTGTGGGACGGCAAAATAAAGAAGAGTCTGGAGCCGAGTTGTTATTTGTCGACATACTTGCCCACACAAAAAGGTGTATAGTGCTGAACAGGGGATCAGTGCTCGAGAGCGGCTGGCTCAGCCACGTCACGACTTTACACTGATTCAGATCGATCGGTGCATTAACGATCTTCGACCGACCTCGCCTTAACGTTAGGCTAAATAGGCTCCCATTCTTACTTTTCTGAGGTTGTCGCTAAAATCTGATCTGAGAATCGGTGATGGGTTTACCTTGATCATTTGTGAGGGGCACATCCTGATAGTAAGTGGCTTGCCGTAGTCGGTGGCCCTCTGGCCTCACAATGAATTCCAACAGGGAGAATTATGTGTAAATCACTTCCGACTCTCTGCCCAACAGGGGCACAACCCCCTAGCGCCGATAGTCAAGCCGGTGAGTACGACGTTACTGTACCTCATAACAAAGCACGTATGCTCAGTCCTAGAATTTCCGGCACTACGCGTGGTAGCGACTCGATACCAATACGGCGTGCGCATAATGGATCAGTAAGTAAAAAAGCTGGCAACGAAATTAGCGGAGTACGTTATTATTTTGCCAGAATTTGTCACTATGGAGAACTAACACAAAC"/>
                    <sequence id="seq_t11417" taxon="t114" totalcount="4" value="GGTTGCTCTCGTTAGGCCGCGAAGCCGTCGGAAGAAAGAATGGGGATCCGCTGCAGCACCTATTACGTAAAATCGACTGGGATTCTAAAAATTGTGACATCACCCTCCGCGTGGTTAAGTGTTAATCTGTCTATCTTCACAGACGCTCCCTAACCGGGTCAATTCCTGAATCAGATTCGCGACCTCTATAAAAACCCGCGGAGCAAAACTCACACGAATCGCGCATCTAAGATGTTGCGGAGTTTACCCGTGCGAAGGGCAATAACGTGTGGGATGTGTTCTACGCCCCACAGAAGGGAGGGTTAATATGACGTATACCACGGCCCCCAACTGTTGTGGCAATCGCTTAAGCGGCCAAGGTCTCCGCTATATCTGAGAATGGATATCCAGCGCACGAAAGACTTATGCGGAGAAGTTTTGTTAACGAAGCTGGTGGATCGTACCGAGCCTCTTCCACCAGGCAATGGAACTTGTTATCATCATTGAAGAACATAAGAACGGTGATCGTTGGACAGACTTGCCGCTCGCACCACAGCCTCGGACTCGCCCTACCTCGCAACTGATTGCGGGGCAATCAGATGGTCTCAAAAGGAACTGGAGTCACGTGAACCATGTTGCAAATCCATTAGTCCAGAAGCTTGGCTACGCGTACGGCCTTTATCTAATTAGCGTTCTTCACGGTCAGTAAGCTAGACGAATCGATTAGCTTGGTCACTCGCGCACCCTACTGAATGCGGTGTATGACACAACGTTATGATTCCTCGTGGGACTGCCATCGGCCTCTCGTGACCCTTATGGGAGCGGCTTGTGGGCTGTAGTGTGAAACTCATTTTACTGCTCGGCGCGTTTCCACCGTCTGCGCCTCACTTGTGGTGCTTTCACGGCTGACTAACTAAGCCTAGCAAGTAGACCGCTATTGAGAAACGCGTCGGTCGTGTTACCTTGTCTGACCTTTCATTGCGTGTTGTTAACGAAGGTACCATAACGTCGGACGGCCCGC"/>
                    <sequence id="seq_t11516" taxon="t115" totalcount="4" value="TTACCGTTTCTGAATGAATACTTCTGCGACGAACAGCTGACCCTCCGATCTTTGTTTTAGTCTTGATAGCTCGCGTGCGAATCTCATAATGTCGAGACCCTGCATCAATCGCCACCAACCCGCGAGCTTCTGCCATTTTCTCACTTGAGAATACTTGCACAAAGATCCGCAGGGGGTTACCGGCACATATTTCATCCACCGTGAATATCCGGCGAATGTGGACCAGGCCCATCCTGGGCGCGACACGCGATAAAAATAGAGGCTAGAAATTGCAATTCATACAATCATAACACAAGATCCCCCTACACACCGGGCTCTTCGTAACATATCCTTGCATGTTCATTTCGGTATCGCCAATATAACTGTGGTGAATCGGTAGTAGACTACATAACTTAGTCATTCCGTGCTCGCAGTGTCGGCGAGGGAGCGCGGCAGAAGCATGGACCTAGCCACCGAACTGACAAGGAGGAAATAGCTGAGGGATTGCTTCTTTGATTTGCTAGCGAAGGTCACCAAAGTTCATGCCTTCATGCTGTCGGCCTATCACGCCCGCTATAATACTTCGGAAGTTACATTACCTGACTTAGACCGGATTGGAGTATCCAGACTCACTCCTTATTCATCAGTATTTATGTTGTTATTTTTACGAAAGTGTGAGAAATCACGACGCGCACGGAGGCGGGACCTCTCTGGCTACTGTTTTCTATTGGCGGACCTCGGGCTCACTTCGACCCAGGACAAGATTACTCAGTTTGGTAACTGGTCTTATATGCTGGGGCACAACGGCTCCTAATCCGGGTGTCTGGATGCGCCCCTGCCGGAGATGAGCCAACCCATCTCTGGCCTTAACTCTAGATTCCGCGGTAGCATTTGTATAGAGTAGCAAATCCCCAAGGGTAACTCATCACAGTTCGACCGGGTATCAGGAGCACTATAGTGCGCTGCCTTAGTGGTCACATCAACGAGCTGGAACCACGTACGGACCCCTTACTCAATTGTG"/>
                    <sequence id="seq_t11616" taxon="t116" totalcount="4" value="AGTTGCACTGTTCGTTCAAGGTCAACGGCATATGTATGATCCATGCAGACGAGAGTTTATGAATCTGTACAGCGGAATGAGGCTCTGGGTACTGTTCTTTCAACCGCTGACGAGGATCCTTTTAATAAGTAGGGTTCAAGAGAGACCCCTGGTTGTTGTCGTGTGACTAACTAGCTTGACCCACGCAGCTCTGCCAAATAAATTAGCAACGAATCACTTCGTATTGGTTAGACACTCGACATTGTTCCCCTGATTCCGGAGATCCTGGTTAGGCGTGAGTTCCTTGCTTTTGTCCGGTCGTGATGAGAGGTCGGGTACTGACGCGTTAGGTGATTATTAGGAGGGGTAAACAGCACAATCTCTGGTCGGAAGTCGTTTCGTCTCGTTACGTGCAGGAGATACTTCAAAGGAGATATAATCATAGGAAAGATAGTATGTTCGGGCGAGACAACTGTCGATGGTACAAGACCTCGATGCACAACATTACGAATGGGCGAATGGTCATAGGTATTTAAATTCATAAGATGCGAATAGGTCAGAAATACCCCGTGAAAGTACTTTGGTTACAGGGCATATAGCGTGCCCATAGATGCACTTTACCAACCGGTACGGTAACCCAGTGATAGTAGATGGCCGTCTCTGTACAAGTTTTGATCCGAATCGGTGTAGGGATGGTCCGAGTCAGAGCCCTATCTAAAGCGAAAAGACGGACCATTCTCGCCCGGAGTGGAGAAACGAGGTTCTTGCTCTCCTCATAGGTAGCTTCCTAGCAGCATCGGTTACCCACTCCGCAAACGTCTGGGTAGCGTTGCTCTGCGATTCAACAGTATTTCTGGACGCACATTGTGTCCCCCCGATGCAAAGGAGGATTGCTTTTCGCATTGAAAGCTTAGAGCGCCTGGCTAGATATCGGTCGTGATCAAACAGGTTCAGGAGGCAGGCGTGCCACAAATTCTTACCTGATTCCTTCCGCTTGCAGGCCGAACTTACTGCCGGGAGC"/>
                    <sequence id="seq_t11716" taxon="t117" totalcount="4" value="GTTGGGCCCGAGGTGCAGGCGTAGAGCTTCTTGGCATGACACTAGGACAAAAGCCTTAACTAAGCTGAGCGATCACCTGCGACATTGGATTGTGTTGAATCTATCGCCGAGTGACGTTAAGCAATTCTGGAGGTGCAAAATAATGTTGAATGTTCCGGTGCAGCAAAGTATCAAAAATGTGCCCTCTGTGGTAGGTTCGATTGAAAAACCGAATCTCGAATTCCGGCTCAAACCCTTTAAATACGTCCATCATGTCGGTAGACACTTGTTCGACAGGCGAGTGTGACTGTTCTGGAGGAGCCGAGAACTCCAGGGACCTTGCGCACAAAACCTTTTTTAGAATAGGAAACGATCTTAACATTTGGTCCGATGTCTCGACGTTAAGATCAGAGAGGGCGGTACTTCGAGTACGAAATCTAATTATGAATATGTTGAATTACACCGGGGCCAAGTACAGCTGGCAAATGACCCTTTGTATGACACTGATCCGGAACCGTATGGTAATAGCCCTAAGAAATCCCGGAACGGTTAAAGACTACAGTCTGCACCACTCTGATGCTCAAATCCGTCGTGTACAGCATTTCGAACCAGTCCCTAGTCGACATGACTCAGAAACGGGAATCTGGGCTAATAATTGCATGAGGCTCCGCACTGCATAAAAATATGTTGTGGTCCTAAATGTTAGTCCAGTATAATGAACTGTACGGCGACCGGGAAAGGATGGTGAAGAGTCGACTAGTGTCAACCTAAATTAAGGGTTAGAGTAGCCGGACCACGTGCGGATCGGCCCGTCTAAAAAAAAAAATGGTGCCCGGGCCCGCACGGGAAGTGTGTACGCTATCATGCTTCCCCTGTTATGAACTTTTAGTGGGATAATGCAACTAACCAGGACGGAGTCATACCTGGATCATGGCCTTCACTTAACGTTACTACGTACCGGGCGCGGGGGACCTGTGTTCACGGAACGACTCATGTAGTTGGACCCCAATCGACACTCGTT"/>
                    <sequence id="seq_t11816" taxon="t118" totalcount="4" value="AGTCCATTTATGGGTTACCGGCCCTCTATGAGATACTTTTCGGTAGGGGGCCCCTTTACGTTAAAAAGGACCAACATGGCAAACAGTTTACCTCTCGGTGCGTAAGTAGTCTTTGACGGCTTGAATCAGCTAATCGGGTAGCATACACATTCAATCTGATTTCCTTTCTCTAAGTCCTCTAAGTCTGGTTACCGTTGGTTGGCCTGGGAAATAAGGAGAAGTTAGCTGCGTCCAGCCCCACTCTTATCTCTTTGATTAGCTCTATTTTAAGATATTTGAGCATGGTGGATGTCCGACCACCACGAATCTCCCAGAACATTCTAACAATTTCAGTTGCGTGGACGTAGGCATCGTCAAGGGCCCAGAGTGCATAATTTCGTAAAGACGGAGCGCCTCTTTGGCGGCCATCTCCGTAGCCAGAATTAGTGTACCTCTTGCTTTTATTGCCGTTACGATAAAGTTTTGGGCCCCAGTTATAAGTTCCAGTCATGGGCCTCGTCCTCCGTAGGAAAGGTGAGACTCACATTTCGATCAACCCGAACAGACTCGCTACGGTCTTGGACCTTTACTGCTACAGCGGTCGACTAGCTTCCCTACTGAACCATCACCGGGCAACTACATTTGTGCGTTACGGCGTTTATATCCGTTAGCCAGTTTTATTTGCTCAGTCCTTGTATTATTCGGTACGAGCTGAGAGACCGCTTCATGACTACGATGGTCCTTCAAGTGGCGGGCAAGCAGCGTCTAACTATAGTGCGCTGTACTGGGCTAACCCTATAACACGTTTTGATTGCTAAGCGACAGCGATACGACCAAAAGGGCCTGAGTGCGTTTAAGCGAAATGCAGATCCTGCCCGTACGTCGTAGCCAAGTAAGCCGTGGAGGGGAGGAAAAGCTTCCGCAATTGTCATGGTTAGTGCCCGATCTCCTACCCCGTAGGTAGCGCGAAGTCCTAAAACCTATGCGCGTACGTGATCATAACCGGAGGCGGTAGGCCTCT"/>
                    <sequence id="seq_t11916" taxon="t119" totalcount="4" value="CGTAAGTAGTGCAGATGATTCCAATGTTCTCAGGTGTGGGCCTGCCCATGATGAGCAATGATTGGGCCCCTCCCCGATACTCCTTCATGGCGCTTACTCTGCCTCAGATCTCACCAAACCGTGGACGTTAGTCCACTGCATTGGGAAAGTTTATTCACAGTACAAGGGATCGAGGAAGAATATGGAGAATTTACCAAGAATATGAAAGGCTGGGGACCTCGAGTCACTATCACCAAAGGAGCTCGGGATGTCAACTGTCGGCCCACCAGATACTATGATCGAGGGGCGTCCGGCCCCCGCAAATTGCAGGGTAGGGCCTTGACGAGTCGTCAATGCAAAACGAAACGCCATTGCCGTAATCCGACGGCGCTCTCCGTAGCCCCCCGGCGGGAATACGCAATCTGCTCTGTTAGCCTATTCGGCTGCGTCTTCTTCAAGTTTCACCCAGCGACCCGACTGGATTAAATATGGACTTAACGAACGGCTCAATGGTTCTATAGTGGTCAAGTGTCTAGGGAGTTTTAGCTTGTATCTTACTCGACCTGAATTTTGCCTAGAGATGGAAGGAATTAGTGCGTCTCAGTAGGGAAAGGTGTCTAACACTAGAATCGGGCTTGTTTCGTGATCATGGGTCAGAGTCCACAGCCTTAGTTGCGACCTTAAATATCGCGCTGCGCGGACAGGGACACCAGACAACTTCTTGATCTAACGGAGTTTGCAGGTAGTGGGAGTCGGCCCTTATATCTTGTTACGGGCGAGCTTCGCGCTGGCCCTAAATTAAGAAAACCTTCTCGCGTCCGTGCCGGTAGCTTTCCGCAGGGGGATAACTCATAGGAGCTATAGTTATCACGTTCAACAATAATTGCCGGATGTTTAGTGTTGTGTTTGCACTAAGTCATGGCCCCTCACCGCACCTATAGGCAGGACCATCATCGTTACCTAGGTGTGACTTCCCAAGGGACGGACCAAGGACTTTTGGCATCATCCTGCGTTCTCTTAT"/>
                    <sequence id="seq_t12102" taxon="t12" totalcount="4" value="TTGAGTGGGAAGCATATTAGGCACGGGCATAAAAACTTTCTGCTGTCGGGGCCGTATACAACTCCAAACGGAGACGTAGAATTAATTAACTCACACGTAGTATCCACTGAGTGTCGCCCCATATGTGCTTGCCCGGGGCCAAAACACCCACGGTTTATTTGAATAGTCCACAGAGACTTTTAGACGGTGGTCACGTTCCGCGGCTTCATCGAGGACTATTGTGTGTTTCTTGGCGGGCCCTAGACGGGCTAGTATAATTTGGGCATGTGAGGTGAAGCCCTGATTATGCATACGGATCGCAGTTGGAAGGTGAGAGGGCCTATGGCTCTAGTTGACCCAAGTTCGCGACACGCAGCACTTTCGAGAGTCTGTTCACTCCGGGCGGCGTTTTTGCTGGGCAATACTACTGTTCTGCTCAAACACGCCAGCCTTGTTGTGAGTAACTCCAGAACTGGCGGAGGCGGTTGTCATCAAATATGGTCCGTCGTTCGGATCTGGCTGCTTCACCGAAACCCAATGTCACATGGGCCCCTTATAAATCCCAGCGCGTTAGGAATAGAAACCCCACGTCAGGGGATCGTCATGGGTCAAACTGACATTCATCTCGATATCGGAACAGGCTTGGGACCCTGCAATGGGCAACCAAGACTGCCCCCGTATGCGGCGCTCTGTGGTCCGTCCCCCCTGCATAATTAGTGCCATTACCCTCTAGCCTCTACTCGTCGGAGAGTTACTACGTGGGACACCAGTGGACTCGACTAACAATGTCAGACTCTGGCTAGGCTCGAGGCCCTGTCTCGCCGGCCAGGGTTGCCAAGGTAAAAATTGCCCCGTAGGGTGACCTACGTCACTTCGTTTGATGGCTGGAAGGAAATTTACTACAAGCGTTTCGCCTAGCCACGGCTTAATACAGTGTCGGAACCCGGCAATCGGTGACATCTGGTTGTTTCTGCCCAAATCAAGGCCGGACGAGTTTCGGGATTACAGTACTATGTGATTC"/>
                    <sequence id="seq_t12016" taxon="t120" totalcount="4" value="TGTAGTGGCCCAATTTGCGTTGCTCCGGCTTCGGCTAATTGCTTGAGAATGTCGACACCTATAACAACATATGGAAGGGGAATACTACGCACAGATGTAACATTACATCAAATCGGGGTTTTCCGCTGTTGACATCCGCTGGAAGCGCGACCAACCCTTGGATACTCTAGGCCTATAAGTGTAGCCTAGTCTTGAATGTGCTACTCAAACTTCGCAAAGTTATAATAGTGGAGTCACGATGCGACAACCCACTACCCGGAACCTCCTGTGAATCTGAGCTCGGACCTCGCGCTTCAGTCAGGGACTTTTCTATGGCGAAAGTAGGATCGTGGTGACCTGTGAGGTCCTCACCTAACTTGCGAGTCCCCAGCATAGGTGCTAGGCGTCTCTTTGTCTGTGACTCCCACATCGATCATGGTTGCGATCTATTTTACTGGAAGTGGGCCCGTTTCAGCATTATCTGCCGCTCGTCCATTATATCCTGTCGTTCGCCGCTCAATTCGTCTCGAACAGTATGTTCGTAAGCTAACGTTGCAAAATCCATCCTACTACAAGAACCCCTATTCAGGACTGGGTCCCCTTAGAAACCATGCTAAAGCCAGTAGCCTTATAATTATGGGACGGTAGCGAGAAAGGTCGCAGCCCTTTTAACTCCCTCGCTGGCCAACGACGGCCACGCAGCGGCCCCCAAGACACGAGGGATACTTAATCTAGTGCGAGCTATATTCAGCATGTACGTACATGCAAAAAGACGCGATACTTGGCCAGCCCAGGCTAGTGGCCGAAGATCTGATGCTGCCTGCGAATTGTTTCAGGGTGGGATGGGTTGCCGTTTGTAGACTTCAACGGAAAAAGTTGAACATCACGGCGTGCGTAGCAGCGGCTACACGGCTAGGGCCCGAGGCTCCTACGCAACTTGTGATGCTCATGATATTCGACAAGAGCCTTCACGGCTAGGTAAACGCCAAACTAATAAATCAGATATTTGCCTGGGAATCCG"/>
                    <sequence id="seq_t12120" taxon="t121" totalcount="4" value="GTTTTCGCTGCTGCGCTGGGGTCGACGTGGACATTACGATTAGTGGTCCACAGCACAAACTCGTCAGAACTACCGCATCGCGCTTACGTCAGTGTAAGATCACGATCGTTGTGGTCCCCTGGCAATCGGTCGGTTTTGAAGGCCGTCCCCTATCCTAGGCCACTTCAATCACATGGACGGGGCATTCACACCCCCTCAGAGAGCCCAACACAAGCGAAGCGCCCATCGGAGATGAAGTAACGCGTTTACCTGCGTAGGGACCTTCCGTGTAGGCTGGCTTCCATTGTATTGAGAAGGGCGGGCTGAAATCTCGGGTGCTTCACCATTAAACCCCGAGCAGATGGGCGAAAAGCGATAAGATCTCAGCTGTCACTGGGACGTGTGATCAAGCACACGACATACATATCCTGAGAACTTATAAACTCAAAGATCGGGTAGGAAACGACGCAAGGAACCGCAGCTAGGCGACCTAGCGAATATCATTGATCAACATAAGCTGGGTTCGGGTTGGACAGTCGTGTCGATGGCACAGGGGGCACAGGCTAGTCCTAGTGGTTAATTTACAACGCGACGATTAGATCGCCTAAATTGGAAGTGGAGCCACCAAACCAGCGGAGAAGAACCATTAGCCAACCTGTTTGTTACCTCGCACTTCTTTCATCAGTGGAGCGCGCTACCATGTCATAGTATTATATCAAAGGAATAGGCGGGCCACTGAGTACCGTTTCTTAATCCCCACTTCTATACTGAGTGTAGAACGAGCGTCGTGGAACCTCAGGTAACTAAATTTGCATACGTAATAAGCTAGGGGACTGTCGGGTCATTAGAAGCGTGGATCTCGGAGCATATCCAAGTATTGCGCATAACGTGTGCTGCACTCAAGTGCAGTTAATTCCGCCTAGATAGGAATCGGCTACGGGTATACTGCTCAAGGTTTGATCCGCGACCCAACATCCATGGCGGAAAGCCGCACGTGTTACTGCAGAGTCCGCCAGCAACC"/>
                    <sequence id="seq_t12218" taxon="t122" totalcount="4" value="ATTAAACGAATGACCTATATATGCCGATACGCCTCAAAGAGCATATAGGTAATCCTATTTGCACTATCCTACACCCGGTGAAATAATTCCTCACCCTACGTCGAATTATCCCGAAAGAGATCGGTGTATGAATTTATACGTGAATTATTAGTAAAATCAATCCCCTACTACGTAGTAAATTCCTTGATCTCGGAAGAGTAAACTCCACGATCAAAGGTACTAAAATAACCTATAACTAGAAACTGCTCACTAGCTGTGGAAGCTTTATATGACCGGCCGGAATGAGTCTTCCCTAACGTATCCGTTCGTATTATGCCAGGATAATTCTTTCAGTCCGAGTATCGGTGGGGCTTGAAAGGACTTTTTGGCGCGTACAACCGGTGCCCCGCCTTCATTGGTCTTAGTACCACAGAAGGATCAGTACCGAGTCACGTCGCACTTCTTCTGAGAAAACGCGTGTATAGTAGGCGCACTCGCTATACTTATCCGTTCGTTGAGTCCCCTGTGGTCCAGACATAAACTACGATCCTTTGTAAAGTGCGTGAGACGCAGGAATTATGGACCCTTGTCCGGTCGTCCTTAGTTAAGGGCCATGTGCGAACGTAGAGCTTTTCTTTACATTCTGTCGTTGCGTCGTTTATCACGAAACGCAGACGAACAACGTGCATTTGGTTAACCACACGGCAATCGCGACCAGCACCTGGAAGGCTCACGCATTAAAAATGGCATAGATCTTTCCACGCAGAAACCGTAACGAAATGTACTCACTGTCGCTGCATGTAGTGGCTTTTCAGCAAGTTATTGACCCATTCGGAAACTCATCTCATCCCTTGTGCTGGCGTATGACGTGTACTTCGAGAGGTGGGCTCTTTCTAATATTGATGCAGAGGGTTTAACCGAATACAATGAGCCCAGCAACCCGCTCCCCAATGCAGCCAAGCATATGACAGCATCGCCGGCACCACCGGTCTAGTTACTAGATCCATCGAGCCAGCCGGGT"/>
                    <sequence id="seq_t12316" taxon="t123" totalcount="4" value="AATGCAGTAGGTGCTCTGCGAAGGCAACCCACCTACTGCTGGACCTAGATCCTCTTCGTGATTTGCCTCACAAGTTTACCATCTGCGTGTATCTGTGGACGCTTATTGCACCTTTATCTGCGAGGTGTCTTCTTGGTTCGCCCAAAGCAGGAAAAGGAGTCCGTCTATGTAAGCATTGGTCCTATTCCGTAGAAATTATGGCCGAAAAGGTTGGGTTTTTACAGTGGGCTTCCAGAACCATAACCTCCTCGTTGGGCCAAGCAAGGTAGGAGTCTAACTGCCCACGCCTTTGGCACATATCAAATCCACCAAGAAACCTTAGCAGGGATCAGCACAATTAAATACGTCGCTGTTAGCTAAGTTCTTGGTTGAGCTAGCATGCACCAGAGACGGAATCTTTAGAGTCCGCAGGTATATCGAGAGAAATCCCTTGGATTAGGGCAGTACTATTGTCGATATGAATGAGAGCTCGTGGTCATATCGAGCATCTGCTTAGAATGTCGTAGATTAGGCCACCACAACTCTGAATTCAGCCTTGAGCTGTGGCGCCAGTCGGGGCCCATTCGGGGGGATGTGGGTCCGCCAAGAGGCCAGCAGTACGGACTACTTGACTCTCACCCTCGTGGCCTTGATGTTACGAAACCCGCTGACCAGTGTTAGCCCCCCTAATAATCTGAGTAACAAAACTTGAGTTTCTTTTGTGGATGGATTTCACACACATATTTAGCGGACGTATGGCTCGCTGCACCTGTAGGCATTGCTAGTCTTCTTTTAAATCTGCACGGTTCGACTTTGCCTCCCCCATTTTTTGCCGACTTTGATCAATATCCCACAACCGGCCAATTACACTCGCGGCAATAGGGGGTTGATATGTTATGGAGCTTGAAGCGATAGATCAGCCGTATCGTTCGAAATGTCTTGACGCACGCGAGTCTAAAGTCAATGTACAGCCTTTTGCGTCGGAATCATCCTGTGCCGTGAAACCTTCAACTCGAACGTG"/>
                    <sequence id="seq_t12416" taxon="t124" totalcount="4" value="TTGACCTATGGCCGAAAGAATGATTAAAGGCAAACCTGCCAATATAGCAAAACGCCTTGACCCTCCGCCTCTCGCAAAAGTCACGGGTGTCAGCCTGTCATGTCGTGCGGTCTACGACGCACACTTATGGGCTTGACACCGGATTAAGTCGCTTTCCACGTTAAGTTTCGTCTTCGACGGGCAACATGGACCCCGAGGATAATACTCAGGCGCATTCTGAGCCTAACAAAAAGTAGAACGAATTACACAAATCTGCGGACATTGCCAAGTGGGGGTGAAATGACTTGACGTCTTTTACAATGACAGAGCTGAATGACATAGAGCCGGATCCGCCGTGATAAGTGAGAGACGATCCATTTTAACCCCTCGTATATCCACGAGTCATTGATTTACGGACCTACTACACGCATCCACCACACCAAACGGGGATCACAGCTATGCCCAGCTAGTCCAACTTTTAGGCGCTTGGAAAGGAAGTTGGATGCAGGTTCTTTCTCTTAGACTTCTATGCTCTATTTAGTTAACTACGGAGTCTGGTATCAATTCACTAAATAATCAGGCTCAACTTCCAATCGGCCCGGATAATGTCGCTTTTAACCAGTTACTAGTTATAAACCATCTCGATGCTGATGCTTTAAGCTTAAAGCGCGGACTCTCCGTGGTCCTCGAACGGTCCTCGGTATGCAGGGCCAGATCTTTCTTAATGGCGGGAATGCACGTACTTCTCATGGTGGACCGTTATTATTAGGGGTTCTATCGTAAAGGCGCCCGTGCGGACTATACCATTGCGTGATGGACTTACCCAATAGCCCTTATGTCCGCGCTAACTATTGCGCGGGGTTCCATAACCATTACACGAACCTCAGTATAGTAGTTTATCACCTAGTGCTTTAGCGAGTCGTCCGGCTCTCAAATGTTGGCGATTTTGCTCGACAAGATTCAGGATTTGGTCTAACATTTCCACCCTGATTGGTAGGTAACCAGGGGAATAAGGACTCAG"/>
                    <sequence id="seq_t12516" taxon="t125" totalcount="4" value="GTGGCTTTACTTGATAAATTTTTCCGCTGCACGAAGATGACCCACCAATATAATGTATTCTATTGGTCGGATGGTTGCTGACGAAATAACGTCCAAACACTGAGCAGCCCGCACCCAAGCAGAATTCTTTTGCCATCGTCTCAATAGAGAAGAATTGCGCTACGTTGTGGAGGGTATGGGGCAGACGTCTTTATTACTGAGTAAATGCTCAGGGTAGATAGTCAATGCGCCATCGCGGCGCTCGAAGCGGTAAAATAAATCGCTACAAAGTGAAAGCCTAAAAACAAGACGAAAGGCGGACACTATGCACCGGGTTCTTCGAGTCCTACGATTGCGTGAACAGATTGATAGCGCCTATTCAACTTGTGAGAGTCGGACGGCGATGACCTGCGTTAGGCATTCTATGGATGAGATGGCGCTTTCTCTGCGTGGAAGGAGTATGATCCAAAGGACCCATATGAAAAGATGGAAAACGAAGTCTCATAGCCCACTTTACTTGCGCGAGAAGGGCATTAAGATTTATGGTTTTATGCATTCTGCCTTTAAATACTGTTAGTCGTCCTGGTCAGTTACAGTACGTGACGTAGGCCTTGCTAGTATAACCAGGTTAGCAAAGCATTTAGCAGAATTATTGATAGTAGTCTGACTACCGGCAGAGAATTAGCGACTCGCCCGGAGCCGGGGCCTAGCTGCCAATTGTTTTCTAGGGTCGAACGTCCGCATCCCTTCGATTTAAAACAGAATAACGCAAATGCCTCACTGGAGTTAGCTGCTCTGGTGTATCCACTCCCGATCCGCGGGGCGTCATTGCTCACTGACGGAGACGAGTCAAGACATTGCTGGCTTTAACTCCAGACTCTCCAGTCGCACATGTATATCGTCACCAATCGCCTAGAAGCCCTCATCACCTTACGACTGAGTGCCTTTAGCAGTGGCGGGCGTTGCCTGAGTCACTCTAAGTACGATCTCAGACTTCGCAGGCACCTCTGCCTAAATTGAT"/>
                    <sequence id="seq_t12616" taxon="t126" totalcount="4" value="CTTTTTATCCGGTCTTGTTGCTCACTCAGCTCATAGACTGATGCCATTTCCAGTTGTTATGCAGCTACAACTGACGCAGATCGCCTCGCGACCTTCTGTTACGGGCGGGAGTAGGATTCGAATATCTTCTTAAGAAACAATTCTTGCTGGGGACTGCTTTGTCTAGGCGTATAAAATGCACCAGGCTCAGGTACACCATATCGGAGTAATCCCTCGCTTTGAAACAATGCCGGGGGCGCTGATCCTGTTATAGTTGAACCATCACAGGTACGAGGGACAGCATCATTACTTTCGGTATATCTTGTTCCGATTAGGTACCCCATAGGTCGGCTGTTGTTGGGAAAGGCATGAAAAACCGAACGTGATTGGTTGCACTGTGGGACGGCAATATAAACATGAGTCTGGAGCCCATTTGTTATTTGTGGACATGAATGCCCTAACATAAATGTGCATCGTGCTGAACAGGGGATCACTGGTCGAGAGAGGATGGCTGACCTACGTCACGACGTCAAACAGATTTGGATCGGACGGTGGATTTACGGTCTTCGACCTACATCGCCTTATGATGACTCTCAATCGGCTCCCATTCGTACGTTTTAAACGTTGTCACTAAAATCTCATCAGGTAATCTGAGGTGGCTTTACCTCGGCCATCTTTGAGGTGCACACCCTCATATTTAGAGGCTGACCGCAGTGGGTGGCCCTCCGGCGACACAATGACAGCCAATATGGAGTACCAGGTGTACAGCATTCTCGACTCTTTTCCCAACCGGAGCACAACTCCCTAACGCCGATAGTCCAGCCGATTACTAGGCCGCAGCTGGCCGTCTTAACAAAGCACGTAAGCCCAGTCCTGGAAGTACCTGCACTCCGCGTGGGAGCGACTCTATACCAATACGCCGTCCGCATAATGCATGATTTAGTAAAAAAGCTGGTATAGAAAATAGCGGTGTAGGTTATTACTCTGCCCGAATCTGTCATTATGGGGAACTATAACTAAC"/>
                    <sequence id="seq_t12716" taxon="t127" totalcount="4" value="TAGCTAGTTAGCTATGGTCCAAACGACGCTTTGGATATGTCTGAAATTTTCGGGAGATACTCACCGCGAGATGACCCCAAAGTCTGCGCGACCTCCTGTTAGCCAATTGGACGCGGTTGTGCTGAATGCGGTACTAGGAGGTAGACCGGGGTCATACATTATGTCGACACTTTCAAGAAATTCCGAGGGGTTACGCCGTTGCAATGGCATAGCTGGCCGGCTCCAATGGCATCCTACGCTGAAACCGAGCTGCTTGCATCAGAACAGGCTCGTAAGGTAGTTCTTATACGTCTGCCATTGGTTAGAACGTCTGGGCCTAATTAAAGGTGAGTTCTGTTCGCAACGGAAGGAAATAGTTTCCGGAGTGAGTGGATCTGTAGACCAAGACCCATAAATATCCTGCCAAACTGCATTCCTTCCGTCGGACACTGTTACCCTTACTCCGCTGTGGCAAGGCTAATGCAGTGGAGCGGGCATCGTGAGTGGCTGGGGTACCTGGACCAAGACCTAACGCTGGTACATATCCAGCGTTCCTCACAAGGCTTCTCTTTTGTTTCTGAAAATTTTAGCACGTAACAGGGTCCTTTCACAGCCCGTGAGGCGTGACCACGACCATCTTATCCTGGAACGTCTCTTAGAATTGTGCCGGCCATTTGTGCTCTAGATCAGGGAAGATATTGTGTTTCACCGTACCGATTTGTTCCCTTCCACGACAAACACTGAGCATGGGGCTGTACTTTTCTCGGGCCCACTAAACGGACCGCCCCTCAAAAGGCCGCAGCTCGGTGGCCTATAAACACGCCGTTGATACCTGGGCGTTTCCATAAGCCAACAACGCACCCCGGCCCATTGGCAAAAGATGAGTCACAGCTTGTGAGTCCGCGTGGAGATTGGAAAGTCGACCTGAGCACGCACCCGTTCATGATCAATCTGCGTAGGAATGTCCAAGTTTGGGTTAGGCCATAGGCATAATTTCGGGCTTAACGCCGCAACACGCCTT"/>
                    <sequence id="seq_t12816" taxon="t128" totalcount="4" value="GGTTGAGCTGGTTTGCTCCTATCGACCGCGGTACAGGGATCTTCGTCTAGCAGTAGCACAGAATATATACATTCAACTGAAACTTTGGCTTGTGTTACACCAACTTCTGAGGCTGGCCGTGATATGTATGCTCCTAGGACGGATATTGCCGTATGTGGTCCGATAAGGTGCGAGATTTCGGCCCTCCATACTGCCGCGAAAAGCCCAAACGACTGCAAGCATGGAGCCCAGACGAAATAGATTGTTCCAACGTGTCAGGAGACTCTGTTAATACAGGCTTTTCTACCCGTCTAACCGTAGTGGGAACCAGTCCCTATATCGCGCCTTGATGGTTTTAGAGAATGCGGCTACAGAACAAAACACACACAGACACGGCCGCGGCAGTACTAGGGTGCGCTAGCCTTCGTCAGAGAAAGTAAATTTGCCAACATAGTTGGCTGGAGCGACCAAGTTACAGTTGATAATAGTCATTGAAAAACCTCGAGTTGAAGTGAAATACGGGTATTGGTAGAGACGTTTTGGTAAGGTCGCTAGTTCACGGACGCCCCGAGAAACAACATAGCTCATAGGCGGTACAGCGTGCCTACTGGGGCATTAAACCCGCGGGTACAGCGAGGCATTCGGAGTACATCGGACCCTTTGCAGCACTCATATCGTAGATGAGCCGTTACAGGCTCACTGTGTGTGGACGCTTTGTGTTCAAGAAGCTGCCCACGCATGACCGTAGAGGAAAAAGCTGATACACACTTAATCTGTAGAAAGGGTCTGTGTACAACGGGTGGAGACGTCAGTCTACGGAAGTGGCTCGTGGCACGCGGGTTGATCCATATTGGAGTGTTAACAGCGTATGCGCTCATTGCTATTGACGCGACATCTTTGCTTCAAGCTCGTGATAAGTTCCGATAGCGTTGCTCTTTGACTAAACCGGGCCATGTGACACACGTTACTCTTACACTACTGGGTATGGCTGCAATGCGGGTTTTTACTCACGGCTGACGGC"/>
                    <sequence id="seq_t12916" taxon="t129" totalcount="4" value="TCATGTTAGCCGCGTCGTGCAGTTAACTCAAGATGACCGTATGGGAAGTCAGATGGCTGTGAACGAGCGTCGCTATCCGGTCTTGCTTAAATGAGAGGGGCCGTCGTAGCAGATCAGAGGGGTTCAGAGGATCCACCTCCCTAGTAATCTAGTGGCTGAATGGACGTTACCCCCGCTTCTCACCAGGGACGCTGTTGGTCGGCTGCGGAGCATCGTCTATGGTGTCGGGCTATGCTTCTTGATAGGTCCCTGGACGTATGTTGGTCTTTTCCCCCACCGCCGTAAGAGTATTAATCCCCCAGTACCCGTTCTCTAGTCATAAACTGCATAGCTACAAGTGTATGGCCGCCGCGCTTCGTGCAGTATCCGAGTTGCATACCATGCTCGCGTGTGGACCCTTCTACCCCAATAGAGCTACAGCGTGTTCCATCGTTGATCACGCGCCGATCAGGTGTAGGATGCGACCCGACCGCGGTTCACACTGCTCTTATATTTATGCCTACTTCACAGATTGAGTTGTGCCATTCCCAGTTGCGTACCATATTGGCGTATGCACTAGACGATAATAGGAGGAGGGGACGGCCCGGCGGGCGAACTTATAAGTAGGAATTAAGCCACTTGTCCAAGGGGCTTTAACGCTTGTTAGGTATATGGCAGCTCAAGACATCAACACACTCGATGTACGATTACTGATCCCGGGTTTGATTAGCGGCCGGGAACGACGTAGCTTGTAGGTCTTCCTCATTATGATTCCAAACAATACGTGCTCTATTCTACCTACTTCCTTCGGCCACATTGTAAGGAATAACACTCCTACCCCGAAATCGCCTGTGTGACGAAGCGCAGCATCAATAATATCCCGAAGCTATTCGGCGACCGGACGATACTCTAGCGGCGCTCCCACCCGCTCATCTGTCTGCTTTCAAATGACAGTTACCGTACGTACTCTCTGGAGGAAACTCACAATGTGTCAGCCTGGGTACAATGCATAGTCTGGGGA"/>
                    <sequence id="seq_t13100" taxon="t13" totalcount="4" value="GTACAGCTCACCGTTAGGGTGACCTCACGAGGAAACCATCTATCTATGATTAATATGTGTGCAGTTCATGCCACCTTGGTCGACGGGTTAGCGGCACTGTAACTGAGCATAATCCGAATATTGAGAGCAGCCAGCCGCCCCATCTCACCTGCTAGCCAGAATTCCTTGCCCCTGCCATACGGGACCGGCAGTTAGGTGGTAATATCTTGGCGCATGGTCCCATTAGCAATCGATCGATTCATTCAGACCAGTAATCTAGATCCCTTCTGAGCCCCCGAGCGGGGATGTGTCAATTTCATGATGTACAGATCAAGGTAAGGGAGCCATAACGAGGCCGGTATTTTTGATCAGGGCAGGCCGTGCTCTGACTAGAGGCATGAATGTTGTATCCTGAGTACTAAGGTTACTCTTCTCTCAAAAATAATTTACCATGGTGTAGACCTACATCATCGTTGCTCGCACTAAGGCAGGACCATTCATACGAAGCCTTCTTCGTGCGGAGATTCCTGGACCCTATTCAATCACCTCTTCTTCCGTATCGAGTCGCGTTACTGTCCAGAATGCAGTTCGCGAGGCAAAGGATTTTTGGCTCCATGTCAAACTACTCTCCCAGCCCGATGTCTGTATACAGGCAAACCGATTGACTCCAAAAATAAGGCGACAGTAGATATATAGCGCGTTCAGTCGGGCCTCATGGAGTATGCGGGGGCCTAGTCGCGCAATCAGTCCGATGACGGGTAAGTCGTCTCGGTACGGGTAGGAAGGCGGTACTCATGACTACGAAGTATCGGTTGGAGCTTGCTTCGCGATTTTGACTACAGCATAAAGTTACAGCGTTAGAAACGGAGAGAAACAACGCAGCCCTCAATTGAGATTTGCCCACCCAGGTTGTACCCGGAGTTTCCTATCTGACGCCGGCGCGGGCTAGTTCCCTACGCTTAACAATGGGCCCTATTCCCACCTGCCGGTTTGCTACGAAAATGGGAGTGCACGGATACAC"/>
                    <sequence id="seq_t13016" taxon="t130" totalcount="4" value="AGACTAGCAAATTGGAGGCAATACTGACGGCAGTCACCCCTAGTACATCTTAGACGCCCTAAGTCGGCTTTATGAGTTCAAATTAGGAAGTAACTCTAAAAGGACCACGAGCTGGAAGGTTGTTGCTCGCGGTGGACTTAGATTGCACTAGGTACAGTAAAGGCTACTTGCTGCTGAAACGTTTATGGGCTTCATAATGAATTCTCTGGAGCAGGGGATGGTGTCATAACTCCATACGCCCATCTGTTGGACTGTGCCAATATAGCTAGCAACTCTACGAAAACCCCAGGCGGGTGCGCCAAGCTGAGGATGCAAGAGAATAGCAGTAAACCTTTGATACCTGTCTTTGTGAGTCCTGTCCGTGTGTGCTAAAAGCTCGATCTCTTGACAATTGCTTTCAAATAGCGCAACCACAATACGACGGGCCGATGCGGGTCACGCCGTATGTCAAAACCTAAACACCGAGCTATTTCACCCAAGTACCTCACCAGCCACCTAAAACCGTAATTCCGGCTAAGCAATATACGCTCATCAGAAATGATCTTCCACTAGTACACAGTTATAAGACCGTCGCTGCAGATTTGGTCGCTTTATGACGGTGGACGGAACCTACCATCTATCTACGTTCCGGGCTTAACCCGTACAGATCTGGATATCCGACGGCCGTTTAATTGAATGGCTTTATCTTGCAACACGCTCCAAAAGATTGGCATGAGGTGTAGCACATGAACGGCCACGGTGTCCGCCACATGACACGCGTCAGTACTTTGTTGCATACCCAATGACGGAACGTCCCCCAGGCGACGTGTTAGCGAGCTTTACTTCTCGGTGGCTCGAGTTGTTGCTACTCGGACTGGCACCGAAACCTCTCCATGCAACAAAGGAAGCGTTACTCACAACCGGGTCAATTATTATACACAAATGCTCGATGAATGCGTATAAACCGGGGAGGGCGATACTGCTGTTTGGTTATACAAGTCTTTCGGACGGGGGGAGGTTG"/>
                    <sequence id="seq_t13120" taxon="t131" totalcount="4" value="GGTTGCTCTCGTTAGGCCGCGAAACCGTCTGAAGAAAGAATGGAGAACCGCTGCAGCACCTATTACGTAAAATCGACTGGGATTTTAGAAATTGTGACATCACCCTCCGCGTGGTAAAATGTTAATCTGTGTATCTTCAAAGACGCTCGCTAACCGGCTCGACTCCAGAATCGGACTCGCGAGCTTAATACAAAGCCGCGGATCCAAACTCAAACGAACCGCGCATCTAAGATGTAGCGGATTTTACCCGTGGGAAGGGCAATAACGTGTGGGATGTGTTCTATACCCCACTGAAGGGAGGGTTAATATGACGGTCAGCACGGCGCTCGACTCGTGTGGCAATCGCTGAAGCAGCCAACGTCTCCGCTATCTCTGAGATTGGATATCCAACAATCGAAAATCTTATGCGGAGAAGTTTTGTTAACGAAGATAGTGAATCGTACCGAGCCTCTTACACCAAGCAGTGGAACTTGTTATCTTCATTGAAGAACATAAGCACGGTTATCGTTGGACAGACTTGCCGCTCGCACCAAAGCCTCGGACTCGCCCTACCCCGCAACTGATTTCGGGGCAATCAGATGCTCACAAAAGGAACTGGAGTCACGTGAACCGTGGAGCAAATCCATTTGTCCAGAATCTAGGCTCCACGTACTGCCTTTATCTAATTAGCTTTCTTCACGGTCAGTGAGCTAGACTAATCGATTAGCCGTGCCGCTCACACACCCTACTGAAAGGTGCGATTGAAACAATGTTATGATTCATCGTCGGCGCGCCATCGGCCTCTCGTGACCCATATGGAAGCGGCTTGTGGGCTGTAGTGTGATCCTCATTTTACTGCTCGGAGCGTTGCCACCTTCTGCGGCTCACGTGTGGTGCTTTCCCGGATGACTAAGTAAGCCTAGCAAGTAGACCAATACCGAGAAAGGCGTCGGTCGTGTTACCTCGTCTGACCTTTCGTCGCGTGTTGTTAACGAAGGTAGCATAACTTCGGACGGCACCC"/>
                    <sequence id="seq_t13218" taxon="t132" totalcount="4" value="CAAACTAAGTCCGTCATAAAACCCAGAAATAAAAAGTTCCTGCTTAGAAGACGCATAGCACGTTTAAACGGTGAGATGGCAGTAACTAACGCTCGCCTAATATTTGGTTGTCGAGGATATTTGTTTCCTTCAGCAGGCCTAAGAAAACCGGGCATTCGAGAAGTTGTAACCCGATTTCCGATCGCCGTGGTTAAGACTTTCTCACACTCTTAAGCAACTAGTATAGTACCTTGCTCATCCTTCAGTCGCTACTCACTTGACGGTATGGTAAATGAAAGGTATAAGTATGATAGGGCGGCATGCCTCCTTGCCCATCGCGTCAATCCTCGCATGTTATCAAGGGCGCGCTACACAGTAGAGTGGTGCGACTTTCCCCGGATGGCTCCATCGACTCATGGAGAATACCATAATCTGACCCCTGCGGCCGTACTTCATTCAAGGTACTTCTACTAACTTGATGCCTGTACGCTTACGGAGTCGATGGCCCTCAGGTTCTACTCTGTCCAACCAGGCGCGATGCACGTTCTAATGCATCCAAAGCACGGCACGCATTGGACCGACATTCTAAAACGGAGAGTCGTAAGGGGTGAGTATGTATAGCCGCAAGAGCTCTAAGCCGGAAGGGGAAATTAAATCCGACCATGGATACGTCGAACTCCACGGGCCCCACTGTGAACGCACGGCTGCCACAAGTCGTGCACTCGGAGTACAGTAGGGTCTAGGTATCCAATACTGCCCAGTTTGTCACCTCAGATCGTCCTTCCCCCGCAGACTCGTACCACAGCCGTCGCCGTGAATCTCCGATGAGGTATAAAGGTGCTCATTTTTCTCCTTTCAGATCTATATCGAGCATCGCTAGGATGGCCTTAGGCACCGAACGCCCTATGTTTCCGTAGGCCACCTCTTATAATCTTTGGAGAAATGCGCAGTCGGGAAAATGAGTCATATTGTTGCTCGGGCATGGCGGTGCTAGCGTCAACATCACCGGCTGCGGGTATTG"/>
                    <sequence id="seq_t13316" taxon="t133" totalcount="4" value="TAGGGTCATTTGTGCAAGGCGCACCCAGCACAGGGGTGGCACCCTACTGTCAGCTCGATCCATACAGTAAACCGCAGTGCAATTCAGGGGGTTTTGGTGGGAAATATATTCTATGTCCGCCTAACCAACAAAAGAAAGTGGCTCGAGGTATATTTGATAAGAATTGGCTCTGCTGACGCTTAGCTTGGAGAAGAGAAGCGGAACTGGCGCGGACATCGTGCGGTTATGAGTACGATTCCTTCCGGGTGGAAATGACCATCAACCCCGTACTAAACGTCTTGCAGGCTATCTCCCCAGTAGACCAATTCCGGGCTTCAGCCTATGGTACCGACACTGTGTCGAAGAGAAGAGGGACCGCCATGCGGTCTACGAATCTCGATGCTCACCGCCTGGAAACAAGAATTCAATCATGGCGCTCTCAGTGCTGGTACGCTTGCACAAGTGCGAGAAAAAATCACTAAACATCGCCAGGACAAATCCAAACAGTCGAGGTCTGAAAAGATACTAGGCAATCTATTGAATACGTGTAAGATGTGTCGTACCGGAATTTTAGCCCGTTTCTTTTGCTTCCGAGGCTTGAAGGTCATATCCCGTTTTCCGGCCCGTATTCCTTGAAATATTAACAGTAGAAGACCGGGTTCACTGATGCACTTATGCTCGTATTGTGAGGGCCAATACCTTAGTCAGGCTTCTAGCTCCAGTGAGTCCGTGGGCTACGTACACGGAGAGACTACGCTCTTGCGTTAGTAATCGGAAATTTATCCGTGCGGACCGCGTACATGCATTCACGGCATAGTCCTGTTCCCATGCGCCTACATTACTAGACCTGCCACAATTCAAGTCAGTCAGACGCAGATCCAATTGGCTAAGTCAGCCTCTTTGGTTCGGTTCGCTGGTCACCTGGGTCCTACATTTGTGTGTAAATGCTTATTTATGGCGAATCTTCGAGAGATAAGCTATGAAATCGATGAGTGTGTGCCCAACACTATGCGCTGTATGT"/>
                    <sequence id="seq_t13416" taxon="t134" totalcount="4" value="TGAGGCACCGCCATTCAGACCTACCCCCCATAATACGAGTATCGAAGTTGGCACGGTATCAGGGTATATGAATACAAGCAACCCAAGGCTCAAGAACCCTTTAATCGAGCCGTCCGTAATGTTCATCCGGCGGCATTCCGTGCTCAAAACCCTGCTCGCCGTTTTTAACACTATCCCTTGAGGTGACATCTAACAGTTAGTTTATCCCTATAGCTATCGCTATTCTGATACTCATATAAGTCGCCTAATAAACGGCATATTGGCTCTATCTCCGGCACGTACACACAAGACCGTCAGTCGCAGTTTCTCCGTGGACGCAGTATAGGTAAGACGTCCAACTCCGAAGGTACCTGGCAAAGTCGGAAAATGGAAAAAAGAAGATAGCACTAAACGGCTGGAAGTGCGGCTATACGGGTTTCCCTTTTCCACTTCCTCCGTTTCTTCAGTCGTCCATCATTCCTTTAGTCTTTACGGATCGTACGCGCATGCGCTCCTAAAAGTACGCATGTATCGGCGCCAATAGGAAGCGCAGTAAAAGACCTTTAGGGCGGTCGGATCTTGAGGAGAGTAGACGACTCTCGTAGCATCGGACCTAAAGTATGTGTTTGCAGCGTATTGATGGACTACGGGTTTTCGTCTGGAATGATATCCGCGCCAACATGCAACACAACCCACTTTAACTAGCTACCGTGGTACCCTCGATTTGGAATGATATCCTGTCAATCCGGGCGACCCTACTTGCATCTCGAGGAGGCGTATTTTACCAGTTCGCCTTGCTTAAGTGCGTCCGGTATACAACTCATCTCAAAAACTTCTCGCCCAAGAGGCGCGAATCTATTCCTCAAACCCCAGAAAAATTCGTGCTTGTTGGTCCATGGACTTCCGTCATACCATCATCATTTAGAATAGAATTACCTGGGATGACATACCTCTGTCGTAATGATTTTCTGTGAGCATTGCAGAGCTTTATGCTGCGCGATGACATTGGCAAGCATCCGGG"/>
                    <sequence id="seq_t13516" taxon="t135" totalcount="4" value="GTCGCAGTATCGAACCCCGAGTGCACCACGGCTATTGCCGGGCCCCCCAGAACAATATGTACGCGGCCTTGAAGCCATCGGAACTCTCAAATATACCACATCATGCAATCAGCATAAAGCTGCGGTATATGTCCTCAGACGCGCGTCAGGGTTTCAGCCTGATGTTAAGGGATCGCATTGGTGACCACCGGGCCTAGCTTACTAACCTGTATAAGGGTTATTATACCATTTCCTGGGTGTGATGCATGCTCGTTTTCCCAATACACGGGGCATCTTGTCGTTAACTACGATGGGCGCTCCTACTCATTGAGCCGGTGGCTGAGTGTCAGAATAATGCCCAGCAATAGGAGCCAGGTTCGTCCAGACGAATAAGCTTGCATTCTCTTCGGAAGAGTATTAGTATCGTTCCTCGAAAGAGGCGCACTACAAAACCACAATGTCTCATTCTCCTCCGTTCCCGATTTAAAACAATTTCGCTGCCCTACCCTTACATGCGCAAATGCGTTAGTGGCGTCCGCGATGACAGATACGCACGCACCGGTCCCCGCCCTATGCTCGCTTCTCCCCTTTTAATGCCAAAAAGAAGTGCGTGACGGATATGTTGGACAAGTGCAGAAAAACCCTCAAATTATAAAAACATGTAAGATACATCGGTCTTACTCAATCCATGTAGGCCCATTTTGTTAGACCCCAGTGGTTACAGGCCGGGGTGGAACTCTGGACAATGTGTGGTCCACCTCCGTATCATGTGATGTGCGCAGAGGGCTGCCAAAATCATCTTCGCCTTCAAGTATATCGCAAGCGATCCTTGACGAGACGTATCCGTAGCTAGGTGGCCAATAATCTTGTCGTTCTAGTGCGGAAATCTGTAGATGCAGGGACAGACGTTTCCTATAGACTAGGGCAATTTGGCCTGAAAAGGCTCGACCGTAACCTGTCGTCGGACGCATCGGATAGAGAGCGTTTAATCCTTCTCTATGCAAATCTCTCTTTGCGGTTA"/>
                    <sequence id="seq_t13616" taxon="t136" totalcount="4" value="GTACACCTCCCCTTTAGGGCTACTTCATGAGGTAACCATCCATCGATGGTTGATAAGATACCTTCTCATCCCACCGTTGTCGACGGGTTGGTGGCCGTGTAACTCAGCATCATACGGGTATTGAGATATCTCATCCGCCCCATCTTACCTGCTATCCACAATTCACTACCACTACCACCCGTGACCGGGAGACCGGTTGTAATACCTTGGCGCATGATCCCATTACCAGCCGATCGATGCATCCACACCAGTACCATAGCACCCGTCCGAGACCCCGAGTGGGGATGTGTAAATTTAATTATGTAGAGGTCAAGGTAAGCTAGCGCTAACGAGGAAGGAGTTTATGTTCAGGGCAAGCGCTTTTCTGCCTAGAGGCATGAATGGCGTTACCTGAGCAGTAACATCACTCCACGACAGAATATCATCTATCAAGATTTAGACCTAATCCATCATGGCTCGCACGCAGGCAGGACCAGTTATACGAAGTCTTCGTAGGCCGGAGATTCGTGGACCCTATTCAATCACCTACTCTTCTATATCCAGCCCCGTTTCGGTAAATAATATAGTTCACGAGACGAAGGATTTTTGGTTCTATGTCAAACTACCAACCCAGTCCAATGGCAGTATAAAGGCTGACCGACTGACTCCCAAGATTACTCGACACTACATTGATGACGCGTTTAGCCGGACCTCGTGTAGAATGCGGGCGCGTGGTAGAGCAGTAGGTCCGATATAGAGCAAGTCCTCTCCGTGCGGGTAGGAAGGAGGCTTTCACAACTAGGTAGTCTCCGATGGTGCTTGCTTAGCGTTATTGACTACAGGGTACAGTGACAGTGTTAGAAACGTTGTAAAACAACGCTGTCCTCAATAGAGATTTGACCACCAAGGTAGGACTCAAAGTTACCTATCAAACACCGTGGCCGGATTGTTCCGTACGCTTGGCCAGAAGCGCTAATACCTCCTGCGCGTTTGCAATAAGACTGGAACTGCACGGGTACAC"/>
                    <sequence id="seq_t13716" taxon="t137" totalcount="4" value="ACCCTACGTCGCTCTGGTACAAAACACGACTTGGATCATTCTGACTTTCTAGGGGGATAGTCACCACTAGATGACCAAAATGGCGGTGAGACATCCCGTTAGCCCAGTGGACGCCCTTGTGCTGTTTTCCGAATTATGAGTTCGACGGGGGTACTATAGTCGAATGTCCTTTTCAAGCCATTCCAAAGGGATACGCTCTTGGGCTCGCCTAGCTGGCCGGCTCCAAATTCAACCTACCCTCAAACAAATCTGGAAGCATCAGATCAGCGTCGAAAGGTAGTTTTTATACGTATGCTATTGGTAAGGACGTATTGGCCTGATCCAAGGCGAGTTCGGTTCGCAACCGAAGGGAAAAGCCTCCCGACTGCATTGATCTGTACACCATGTCGCGGAAACATGGTGACAAATTGCATTCCATCCGCGGAACACTGTTACCCTTTCTCCGCTGTGACACGGCTTAAGCAGTGGAGCGGGCCGCGTGGGTGGCCGGGAGACCCCGACCAAGACCTCGCGCTGATACAAATCCAGCGGTTCTGAAAAGGATTCTCTATTGCTTCGGTATGTGTTTGCAGCTAACAGGGTCTTTTCTGCGCCCTTGCGGTATGCCCGCGACATTCTTATCAAGGAACGTCTCTATCAATGGTGCCGGCCATTAGTGTTATAGTTCACGCATGCTGTAATGTTTCACCTTACAGATTTGTTCCCTCACAAGACGAACTACCAGAATGCCGCAGTTCTTTTCCCCGGCCCACCAAATGCATCGCCCCACTAGTGGCCGGCGCTCGGTGGCCTAGATACACGCAGTTGATGACTAGCCGCTTTTAAGAGCGTACAACGCACGAAGGCTCAGTGGCAAAACCTGAGGCAGAAATTTTATCACCAACTAGAGATTAGAACGCAGACCTGAGCACACACCCGTTCACGATCAAGATGCTAAGGAATGGTCATGTTTGCATTAGGCCTCAGGCATAATTTTGAACACAACTCCACAACACGCCAG"/>
                    <sequence id="seq_t13816" taxon="t138" totalcount="4" value="AGTAGCGTCGTTGCTCTCAGAGGCGGACTACATGCGTCCGTCATATGGACGTTACCGCATTGCACCTGTAAGAGTAAGGAGACGGGAAGTATTTCGATTAAGGCGATCTGTGAAGCGCGCATGGTCGGACTGCTCCTATATTGGGATTCCTGGGCCTTTAGTGTACAGTTACAGGCTCATAAGAACAGAGTATTGTACTGTCTTCAGTCCTGGCATGGTCGTAGAACTAAGCCATCCGGACGACCCCCCAGGTCAATTCAGGTGCTTATTGAGACGCATTCCGTCTGCGCTGAAGAGCTCATATGGAATGTTAGTCGGTGTATATCCAGACAAGCCTCCTATCGGAATCTCCATCGTCACCCAGAACGCATATTGGAAACATCATCGAGAAAGAACGCATGGTCGCATGCACGTCAGTAAGCGCGCAAAATGTGACTCGGGGTTCGATATTAATGTGACGGGTGCAATCGGCTTAGGGGACTAATTCTGCCTATTCGGACTCCCCAGTGGCATTACACCGCTCAACTGTTAAGGCCAAAGTAGCGCCCCAAAAGCGGATTTCCGACCGTTATAAGCACCCAGCACTATCGAGATCTGGGTTGACCTGTCTGCCCTGACTCAAGAGAGCCCCAACCAGTTTATGTGGGCTTCTGACCCCAGTTCCGCCGACTACGGGCACTAGACCTCGCCGCGGTGTGTGTCTAGGTTAAAGACAAGCCCGGGCCTATCCCACCGGTTCAGTACTCCTAACGATGAATACTCAGGTGTCATATTGGGGGGCGCGCTGTGCTCCCGTCTTGACGGAAGTATTATTACTAATAACGTGGATATATCAGCAAACAGGCGAGAGCATCTGTTGATCAGGCTGCAGGTATTGCATACTCGACCACTTCCGTGGCCCTTGAAAATTTCCTACAAGACACATTAAGCATATAGCCACCACATAGTAGAGGTTCCGATACTACGCTCTCCCTTCTATATAATCGAGAAAACATGTAAA"/>
                    <sequence id="seq_t13916" taxon="t139" totalcount="4" value="CGGGCCATTCAGGCGGTCTCGGGTGATGGATCCTCGCCTATGGTTGCGGCTTCTGGACTTCGACCCATGCAGACTCTATTCTGGAGCGTGAATTCGTCAAGATATGGCGGTGACTTTCGGATGTACGCAAGCTTAATCTGGTTGTGTATAATGCGCGTTAACGGGTAGTTAACGACTCATGAGTCGTCTCTATGTATGTACAGGGCGGCCCTTTGAAGGGGAAGCTCCTTTCGATATGGAGAGTGCCCTATAGGTATCTATGTGAGGTTTGGGACAAATGTCGAAGAGGGAAGCTGACTCCACGATAAATTTACACGGTAAACATCCCGGAAAGGAGCCTCCCGAAATATCCAGGGGTCCTACTCAAACGTACAGAGACGAGCTGCTTGTATAAATGCGTGAAATCAAAGTCCTGACTAAGCGGGAATAGTTTCGGCGGCGGAGTTTAATGGATGCGCCGGGAGGCCTAAAGCTATGAGCGCCGTTCTCTTTGTTCGGAACTCACAGAATCTAGGTAGCGATCCTCTGCTAGGGATTATTAAGACCAACCGCAACAAGTAAATGATTGTCCTAGGACCCTAACTAACTCCCTCGGTCGGACGACTCTTTCCGTCCGCCCGATGGCACATAGTAAGAGGATCTGCGGGGAGATGTGCGCAGTTCTGGATTCACGGTACCCATGGATGGCAAAGTGAACGTGTGACGGTGAAATACCAGCAGGAGATTATGACAACCCGTTGGTACTCGCCTCTCTGCTGGATCTCTTGTTACAGTGATGTGTACTCCGACCCGCCTTCGTGACGTATGCTGCATATTGGCCAAAGTTTGCGTCGAGGACACCCCGCCCCCACGTCAGTGGATCCTACACCGGGTGGTATGACTGCGCGCCCTACCGTAAGCATGTATCACGCGTTATAGGAGAACTGGACTTGCAATTAGCCACATAAGGGACGTAACGTCATAGCAATGGCGCTTGAGCTGCGGTTCAAGTTTATCGACA"/>
                    <sequence id="seq_t14101" taxon="t14" totalcount="4" value="ATTGTAGGTTGCTCAGACTATTTCTTCCGGCTATTGCAAATTAATTGTCTAAGTGTCATTATACCGAGTCCGACGATGTTATATCATATGTGACCAAATACCGACAATCAGCTAAAAAGCACTGTCGTGCGGTCTACTCTTTCTATAGTGGGTACAGCGTGCCCTACTTGCTGCAGCACGAGTGCCACGGGAATGCGTGAAATGTATCCTGGCTGGGATATAGTTCTAAGAACAAACGACAATGACCCGTGCAATGTCAATCTAAGGGTCCATTCTAGGCATAACCAATGCTTATGGGCCTATGCTATGATGCGAAAAACGACTCCGGTATCGTGGAGTACAGACGCTTTGATGTAAGTTTTTGTATTCTATATACTCCCATACCCTCCTGCCGAGGTAAAGACGCGGGACCACAATACATCGGGGGTCGTAGGTTGAAGGCGACCGTCAGATACATAATTGTGCCACCGGTCTGACAGGTTCCTAAGCAGCCTACCAAAACGGGTATCCTCCAGGACTGTTTTTCAAGCCTTCGTACTAGTCTCACTCGATTCTTGCCGTATTTTTCGTCTGTTAGGCCCCTTAACCAGGCCTTATAAAGGGCCAAACCATACCGCTAGACCTCATACCGGTGTTAACGATATCAGTTAGAGATTTACACGCTAGCTTACTCGAGTACCCCTGTCGCGTAGGTCGGTGGTTAAGGGTAGCACAAGAATCCCCAACGCGACATGCAGCATGTACGCCAGCTGACAGCTGGCTGTTGTTGCTTGTAAACTTTATCCAGGCACGTGTCTAGAGGTGGATGGAAGCTAGCTGTTCCTCGCGTTAACTAGTGTTGATAACATTGATTATATCAGCGGACACTCTCCAGGCAAGGAGTCCTGCATGGGTCCAATCCTGTGCTGTGTGGAACCATTTTATCGAACAGCACCACAAAAAGCCCCATAGGACCGCAGCTAACTCCCTCTGGTCAAGGATATACCCGCGGGGTAAGCCC"/>
                    <sequence id="seq_t14016" taxon="t140" totalcount="4" value="ACAGCGGTAGTGTATCATAGGTCTGTATCCCCGTCACCGGGTATGCACAGCACAGTTAGTTTACTATATTAGACTGCGATTGTAGATTTTCGTCACTGCATGTGAGTACCCCCAAACGGGTACGTTGTACAAGTACGTCTACAAATAAAGATACTCTGCACTCGCGTCATGGAGCTCACAGCGGCCTGCCTTGGGTGTTAACGCAGATCTCTAAGACTCTAGGAGCTGGATATTCGTCGTAACTATGCTCGGTTGACATATCCAGTTGGGACCGTATGTCCAAGAAGAGATTCCCGCGCGGACGTACCGCAGAGTATATTATTACAAGTGCAGTGATATCTGGGGAGGGGTATGAGCCTACACGGCCGTAAAAACATCGCATCTCCCCCACACCTTTCTCTCATCACTACTACTCGGCAGGACTGTATTGCATCCAGACTGAATGTTGTTTACGCGCAGTTAGTAGAGAGCATCAACTCGTCTACTATATATGCCCTTAGATCTTAGATCCAAAGTTTAGTCCTGAATGGCTGCGTTATGCTTTACGAGCGGAGGAAGTCGGCGCTTACGGCAAGACGCTTGCATTAGGGAGCAACTCGAGCAGTGACCAGCTGTCAGGTTTATCTCGCGCGGGGTGTGAAATACTTGCGCGGTCGAGCATTGCGAACACCTAGGGGTCTTGGGTACGAGGAGACCGATAAACTGCTCACACCGAGATCGCAAACGCTTGGCGCTATTCAAGGTCCTACATACGACGAATGCAATAACCTTACGTGTGTACAGTAGTGGTATTAACAAAAGTAGTTAGAGATCTGAATACGGCGGAAAACGTGGATCGGAGCTCGTCCATGACGTTGTTGTGTGGAAGAGAGCTACAACTAGGCCTCTAGGCATACGGCCCCTAGTGGCTGGCTGCGGACTCCCGTTCCGTTACGACTGGTGGGCCGTACCGCTAAAAGTATTCAACCTACTTCATCCAGATCCCAAAGTGGACCAATAT"/>
                    <sequence id="seq_t14120" taxon="t141" totalcount="4" value="GAGAGCAAGACCCTGATTTCACTTTGACATACAAAATCTTGTTTTTCGTGGTGTGCTACGAATCCAGGCACAGTGATCGAGTTAAATATGTTGGGCTAAGATCTAGCCGTCTGCGGAGCTTAGTGACCTTAAGCAGTGCTTACCCACGTCATCATTTGCGGGATTGAGTCAACGGTCCTGACCACATTCGTGAGTTGCTACCGTATCCAATTGGTATCTTGTTCGGAGCCCGGAAGGACCCCCTATGGGCAGCAACGTGAACGTCTGACGAGTCTAGTGCTGGACAATTAAAAGGAGCCCAAACTACTGGTGAGAAGGGCGAAAACGAGCGTTGACCAGGCAACAAGTTACGCCGAATTTCCGAGCCACAGTCTGAAAATGTCCATTGGTGTGCCTGGTCATTTTACTAGTGCGAGGCAAATGCTCAGACGGTCTTAAAGCAAACGCTCCTCGAGTCACGTTTGAACTTGTCCTACCTCGACCGAACTACGGTTACATTCCGTCTGCCTCAGCGCAAGGTTCCTACATTCATTGGCCCACCCTCGCTCCTATAGCACACAAAACCAGAAGTCGGACATCGTAACAGGTGAGGATATGTTTCCATTAGTGATCATTGTAGACAGGGCGACAAGAAACCGGACGGAACAGATGCGATGTTAAACGTTCTACGGGTGTCCGAACAGTTGACACAATTTGGGTGGTTGTACTCGTCCCACCTCCCTCTATGGAGTTCTTCCGTAGTGAATAGCTTATTTATACTATCATCTTTAAAATTTTGGCTGAGCCGTCGCATTGTCACATGGAACAGGTAGCGGGTTAAAAATAGTCGGCAGTTGTGCGGTTCACGGCCCAATGGGACAAGCGAGTCTTGGAAATAACGACTAAGCTGGCGGCCGGCCCCCGACGTTTAAGTGTTCAGAAGCGCTTTCCAGAGCAAAAGTCTCCGGCTGACTGCTTGCAACGGTCCATCGAGCATCGGGTTAAACTTCTCCGGAGATTC"/>
                    <sequence id="seq_t14217" taxon="t142" totalcount="4" value="AGGGGCAGTTCCATGCAGCGTGCAGACTTGAGCGGGAAAGGATAGGCTCTATCATGCGGCTTATGCCCCTACATCAGAGCCGTAGCCTGCTTAAAACAGGTTTCTCACAGTTATACTTAAGCCAAAAACTTGCCTCAGCTCAATGGTCTTTCTTCATAGTGTTATAGGCTCATTGGACGTACAACCTCAGGCTCGTGTTTGATCTCGACGCGTGGCCCGGCTAGTTCGTCTCTATTTCTTGTAGGTTCAGCTTCGATATACAGCGAATTTCCGTAAACAGTCGGTTACAGAAGAGGCGAACAGGATCGTGGACTTTTCAAACAAGCGGGGTTGAGTCTTCTGGACCGAAGTGATAGATCATCGGACTTTGTAAGGCTAAAAGGAATTAATAGAGAAGGCAATTGCCCACAAATACACCCAACCGACACCATGGACGCACGCTTGTTGGCCATCCTTTCCCGACGAATGTGGCTGCACACAACACGGTCAAGCCTGTCCCCGTAAGTTCCACACACATCGGGTGAGGGGGAAGCTTCAAATTACCCGGCGTTGAGTTCAAGTACTGTTATTGGGTCCGGTCTTTATGAGTCTAAAAAGGTCTTAAAGTTACACGCACGTTTCTCGCAATTAAGCCCTTACGTAAGCTATGCCTCGTTTCTATGTACTCAGACACCACCCGTCCGGGTGCAGCTCGGTGGCACTTTGTCCTGGCAATTCACGTACTCTTGCAGGGATACTCAATGTAACGGTCAGGTGCAGGCCGATATCAGCACGAGTGGATGCTCAGACGCCAGTCCAGCAAGAATACTAACACGTCGGGCTCAGAGTCCTATAGCGCTCGGAGTATCATGGAGTATCCCGTACGGGGGTGGGTGGGGACAGGCAAGAATTGCGTTGAAAGTCCACCTCCCACTAGGGGAAAGCAGGCCGCTGAGGCCGAGCCGCGCTGACGAAAGTAACAGTTTGGGTCCGGCTAGTACTGTTACTGGGCCCGGACGTG"/>
                    <sequence id="seq_t14316" taxon="t143" totalcount="4" value="GCTAAGCTTTATACGCAGGTGTTGACTCTCTCTGAAGGACTTTGGGTCCAAAGCTTTAAATAAGCTGATCGATCACATGAGACCTTGGAAAGAGAGCTATCTGCCTCCGAGTGGTAGTACGCAGATCCGTAGGTCTAAAGGAATGTTGCATGGTCAGTTGGGGATAGGTATCAAAATTTTGCCAGCGATGATAGCTTCCATTGTAGAATCGAATCTTAACGTCGTGCTGAGACGCTGTAGTTCGGTCCCTCGTGTCGGTAGGCTCTGGTTCGACCGGAGTGCTTAACTTTGTTGTTTGCGCGGTGGAGCTACGGGGCCTTGGGCACACAACCTTTATTAGAATCGGCACAGATCTTAACATTAGCGCCGCTTCTTGGACAACAAGCCAACCGAGGGGGATACTTGGAACACTGAATCCTCTTTTGAACCATATTCCGATCCAGTAGGCCAAGTCCACCGGGTCAGAGACCTTGCGTTTCCCTATGGTCTGCAACCATATGGTCCTTCTTTTAAGTAATGCAAGAAAGCTTACAGCTCACTTCCTGCACCACTTATAAGCACAAAACCGCCGCGTGAAAAATCTCCAACGAGCTTCTCGCCCGCTGGCCGAAGAAAAGGGCACCGAGGATATTAACTTCAATAGGGTCCTCGCTGGATAAAAATAAGTTGTGTTGTGACCAGTTTGTGTCCTAGCTAAGTCCGAAAGGCTACAGGGACAGGACACTTGATCGAAGACTCGTATACAATAATTTAAGGCGTCGGCGGAGCCGTACTACGCGCGTTTCGGTCTGGATACCAAAATGAAGCGTGGCCAGAGGTGGAATAGAATTCTGTCCGTTTTCAGGCTTGCCCTGTTGTAAACTTAAGTTTGGATGATGGACTCCACCTATAAAGTTTCAAAGATAGAGGTTGGTCGTCACTCGACGGTACTGTCACCGTGCCGCGTTCAACCTTCATACGCGGGAGGATCTCGGTCTTGGGACTACAACTGTCATGCGAC"/>
                    <sequence id="seq_t14416" taxon="t144" totalcount="4" value="ATTGTAGGTAGATGATAGTAATGCTGCCGGCTACTGCACTTAGATTATCAAAGAGTCAGTACAGAACGTCGTACAAGGTAAAAAAATATGTGACCATCTTCCACCAATCACTAACAAGGCTCTGTCGTTCGGGTGTCTCTTTCTACAGTAGATAAATCGAACCCTACTTGCTGCCGCACGGGTGCGACAAGAACGCGTGAAATGTGTCTCGGCTGGGATATAGGTATAACTACACACGACTAGGGCCCCTACAATTTCTAGGTCAATGTCCAGTCCTCGGGTAACCAATGTTTGAGGAACAATGCTAGGATGCGAGAAACTAGCCATGTTCCGTTTTGCGCAGACGTATGGTTGTACGTTCTCGTTTTCTATTGGTTCGTTTTCCCTCCCGCGGGGGTAATGAAGGGTGAGCACAATACGACGAGGGTCTGATGTTGTCGGCGCTTGTCAGATCCACAATTGTGACAGATGTGAGACCGACTCCTAAACAGCCTACCAATACCGTTATCCGCCAGCAGCACTTTACAAGCCATGGTGTTAATCAAACGCGAATCTTGCTTTATAATTCCACTGCTAGGATCTTTAACCAGTCCTTACACAGCCCGAAACCTGGCTGCTAGCCCAGGACTAGGCTTTAGTCAGATCAGTTTGAGATTCACATGCTAGCATTCTCGAAACTTTTCGACGTGCCGGGCGATGCTTAAGGTTAGCAAAAGATTGCCCAAAGCGACGTCCATCACGCCCGTCAGCTGGGACCTGGCTATTGGTAATCCGAAACCTTCGACCAGCGCGTATCAAAAGGTGGCTGAAAGCTACTTTAACCTCTCGTTTATCCTTGTAGACACTATTCATGCTGTCAGTTCAAATTCTACCTGCAACGACTCTTGCATGAATCCAACCCAGTTGTGTCAGGGTACACATTATCGAACATCACCAAAATAAGTCCCGCAGGACCTCAGCCACCGTTGACCGATCAATGATATCCGACCGGCCCAAGTTA"/>
                    <sequence id="seq_t14516" taxon="t145" totalcount="4" value="TAAAACTTTACCATTGGGTTTGTCTAAGGGTCCGCAGACGTGTGTTGGAGTGTTCGTGCAAGCGTCTTTCCACTCTAAGTTTATGACCGTGCTTCATTCTTGCCGCGCTATTTACTATTGGTTAGTCTCATGACGTGCCCTAAGGTTGTTTCTATGGAGAACCGCTGTCGCCCCGCACGCAGCACGGGCAGCTAGATTTCAATATCTCGCCTAATGCGACCCACTCGTGGCTACTGGTCCAAAATTTCAAGTTAACAGCCACGCCCCCGATGTTGTTCCCGGCCATGGCTTAATCGCAAGAAGAAGCGGATTAGGACCTATAGCCATCTTCGGCTACCAAAATGCTGCCTTGGCCCGTACTTGGCCAATTATAATATTCAATTACCCAAGATAACCTCTGAGACGCCTAGGCACTAAGTGCTAAGGGTTCCACGTCTCTGCCTCGTCCGAACTGGCTCGGTTCTTGCCAAGAGCGTCGCTACAATCGCTTCTTACTCCTCCCGTGATAGTAACATTTTCCAGTATGGATGGTCCGGACGTCACGTCCGTTTCGGCAGGTTATGGCGTTAACCGGCATAAATTGCTTTTCGTAATTTTCGTATTCCTAAGGGCGTCCGGTTTGATTCTTTCCGCGAGTGTACAATCCCACCTTTTGACCGTCGAAGCCGTCACTTGTCTCTAATGCCCTTAAACACGCTTGATACTGTCTGGCTTGAGAGGGACCTCCGCCTGTCTACGTTGGGATGGCCGGGGCTCGCCTTCCAAAGGCAGTATGTACTACGTACCTGCCCAATGTGATTAATGGGATGTTTTAAAGCCAACGACTACCGAGTGGTCCTGCAACCGTGACCAACAACACGATCCAATAGACTAATATGAGTTCCTGGTCAGTTCCTGGTTGCTTTATCGCGCCGACTGACGGGTAATGGTCACTCAGCTTACCGATATAAACTCTGAGTCGCTAACTGTACGCCATATGGCCAGAACATTAGGGTGTCAT"/>
                    <sequence id="seq_t14616" taxon="t146" totalcount="4" value="GCTTGGCTTGATATGCAAGCGTTGACTTTCTATGTAGAACTTCAGCTCTGAAGCTCGAACTAAGCTGAGCGATCACCTGAGCCCGTGGAAAGTGTCTTATGTGCCCCCGAGCTGAGGTACGCAGATACGTAGGTCTAAATGAAGGGTTCATGGAGAGCGGCGGATGGTTATCAACATTTTGGCAGCCACGTTACGGTCCATTGTAGAATCCAATTTAGACGGCCGGCTGAGATGCTGTAGACCGGTCCATCGAGTGTGTAGGCTTTGGTTCGACAGGAAACCCTAACTTAATTGTAGGCGCGGTAAAACGAAGTCGCCTTCGGCACACAACCTTTTTTAGAATGGGCAAAGTTCTTAACATTAGCGCTGCTGCTTGGGCAATAAGCCAACCGCGGGAGAGAATTGGAAAGCGGAATTTTATTTTGAACCAGATTACTTTCTTGGAGGCCATGTCACACCGGCCAGGGACCCCATGAGTCCCCTTGGTGAGCATCGACTTGGTCAGTGTTTTAAGTAATGCCATAGAGCTTACAGCTGACACTCGGGAACACTTATAAGATCAAATCCGCCACGTCACGAATATCGAACGACTAACTAGTCCTCTGGCCCAAGAAATGGGCATCGAGAAAATTAACTTCATTAGGGTCCTGGTTGGATAAAAATAAGTTGAGTTGTGACCTGGATGTGTCATGTGCAAGCCGGAAAGGCGACTGTGACATAACATTAGTCCAAAGATTCGTGTACCGCGTTCTAAAGTGTCAAGGTAGGTGTACCCCGCGTGGTTAGGTCCGGATACCAAAACGATTCGTGGCCGGAGCTGGAATATAACTTTGTGCGCTTTATGGCTTTCCCTGTTGTGACCTTACTGTGGGATCATGCGCTCACCCTATATAGGGTCAGAGGTAGGTGTTGGCCGTCACACAACGGTGCTATGAACGTGCCGCGTCAAACCTCCTTACGCGGGACGAACGCGGTATGGGAACCACAAATTTCAGTCGCC"/>
                    <sequence id="seq_t14716" taxon="t147" totalcount="4" value="AGCCGTCTCCAGCCAGAATTTTCTTGCTAAACGAAGTTAACCCAGCTATCTAAATTTACGTCTAGATAGCATGTGTGTCAGTGACATAACGAACAAACACTGCAGCAATCGCCTCCAACTAGCAATCTTCTTCCATTTTCTCAGTAGAGACTATTTGCGCTAAGATGCGAAGCGTAGAACCCGTTGGTATATATTTCAGCGTGAACATTAAGCTTATGTAGACACTGCGGCTCCTAGGGGGTACAGGTTATAAAATCACTTTCTAGTAATTTACAGCCAAAAGACCATACGAGAGTGGAACTCTCTTCAGGGGGCTCCTCGAGCAATACCATCGGAGGAACATGATGCTAGCGGCTATGTAACTCTGGAGAATCGGTGAACGTTTACAAGAGTTAGCCATTAGATGCTCGGGGTGCCGGCTAATGAGCGTGGCAGGGGCACGGACCTAGGCTCCGGAGTGACCAGGCGGAAGATGGCACCTTATTGGCAATTCTCTTTGCGAGAGACGGTCAACTACATTTTTTGTTTCTGTCATTATGCTTTTAAATACCTGTAATATTTTTGGGAAGTTTTTTTAGCTGACTTACCGCGGACGTGTAAATCCACCTCCTACGGGACTTGAGAGGAATTAAAGACGATGCTCTTATGAACGGGGGAGTAAAAACAACTCGCACGGAGGCGGGGCCTGCCAGGTTCTTGGTGTCAAGGGGCGGACCCCTGCATCACTTCGACCCAATATAAAATGACTAGGCTCCGAAACAGGTGTTATATGCGGTGGCGCAATCGGTCCCAATCCGGGAGTTCGCCTTGGCGACTGAAGGATACGACTAAAGATCTCGCTGGCCCTAACTCTAGATTATTCACTTGCCCCTGAATAGAGACACAAATCCCCAAGTTTCACACATCATCGTGCGACTGGGCACCGTAGGCCGTATTGTCGGTTGCCTACGGCGACGTAATTTAGACTCTTAACCTCGTCCCTACCGCGTCCTTAATTGAG"/>
                    <sequence id="seq_t14816" taxon="t148" totalcount="4" value="AATGCAGTTGGCGCTCTTTGAAGTCAATCCACCTACGTCTGGACCTTGAGCCTTGTCTTGATTTATCACTGAAGTAGACCAGCAGCGCGTATTTGTGGACGCTCATTTCACCTTTATGGGCGAGGTCCCTTCTTGGAACGCCCATAGCAGGAACAGGAATCCGTCAATACAAGGATTGGTCATATTCCGTCGAAGTTGTGGCCGAATAGGTTGAGAGGTGGCAGTGGGCATCCAGATCCATTACCTCTACCTTGGGCAAAGCAAGCTAGCAGTCTAACTGCCCGCTCCTTTGACAATTATCAAATCCACCAAGAAACGTTAGCAGGGACCAACAGAATTAAGTGCGTTGCTATTAGCTAACTTCTCGGTTCAGCTACCATGGACCAGAGACGGAATATTGAGACTCCGCAGGTGTAGCGAAACATAACCCGTGAATAAGAACAGTACCATCGTCGATATGCATGGGCGATCGTGGTCAGATTCAGCATTGGCTTAGAATCTCGTAGATTAGGACCCCAAAACTCTGAATACAGCCTTTAGCTGTAGAGCCAGTCAGGGCCCATTCGGCGGGTTATGGGTCCCCCTACAGGCTAGCAGTACGGACTACTTGACTCTGAGTCTCGTGGTCTTGGGGTATCCGAACCCGCTGACCAATGTAATCCGCCCTAATAACCTGAGTCACAAAATTTGTGCTGCTTTAGAGAATGGCTTTCACACGCAGAATGCGCGAAGTGGTGGGTCTCGTCGCTTGTAGGCCTGGAGTGTCTTATTTTGAATCTGAACGGTTAGTCTTTGCCTCCCCCATTGTTTGCCGAGTTTGGTCAATTTCCCTCAACCGGCCAATTACACTTACGGCACTAGCAGGTTGATATGTTATTAGGCTTGAAGCGATAAATAAGCCCGAACGCTCGAAATGTCTTGATGCCTCCGAGCCCAGGATCTATGGCCAGTCTTTTGCGTTGGAATCAACCTGTGCGCTAAGACATTCAAGTCGAACATG"/>
                    <sequence id="seq_t14916" taxon="t149" totalcount="4" value="GTCAGCTTTCGTAAAGTGCTCCTACGTCGTGAGGTAGGCTAAATTACTGCTCGTCTTTGGCATCAACTCCGCTTGATGAACGAGGCCTAAATAGCTATCCGGCACAGGACCCGGAGCTCTGGGAGACTTGCATGCAGTGATCCGGTAGCCTAATGCGAGCTTTACCCGCTAGTGGGTTACGGACTTCATTCGGCGGAGTACAGCACTGACGCTACTCAGGCACCGGCATTTCGATGGATGTTATTAGGGCAACACCGTAAGACCTCACTTAACTCTGGTATTTACAACTATAAAGGTCATATATTTTGACGCTCTCAAGTCGCCCATCGTGGGTTCGCGACCAAAAATGCGGCCTGTCCCGCCCTCCGCACGATGGTTGCCGCGCTCGAGACCATTACGTGAGGAGTCCGCCCTTGTCAAGCGCTTTACAGGGAAAAGGGGTCTTTATCGCTTGCGATGAATTGTGAGGTTCGTATGGTTAAGTGTGTTTCATATGCATTGCCGGGGTCCTCTGAGACGCTCAATAGGAAGAGACGAATAAGAGCGCAGGAGCCAAGCTTAGAATTCATTTTTATGGCTGTCGAGGCACGGTACGGCTATGCCCTAAGTTACTTAACCGCTCCTGCCTAGCAACGCTATCTTCTATCTTTCGGATCGCCGACCAATACCCTCAAGGCCGGGGCCATACAACAGCTGTCGTCTAATTTGTATCGAAAAGCACTATCGACAAATCAATAGCATGTACGTCATTGTACCACGACCGAAGCGGGAGGAAACCCTTTACAATCGCTCCTCGCGCCGACGGACATGATGCATTGAAAGGCGTGTCAAAGAGGGCGTTAAAGACCACTCCTAGCTCTGTATGAGTGAGGAGACAAGTTATGTGGTGAGTAGGCACTGATATCATTAACTGCGATACTCTCCTGTGTCTGGCTCGAGTATGCGTAACCTTCCATGACAGATGATGCGTCTGAATCACACTCTTTTTATTATAGTTCAC"/>
                    <sequence id="seq_t15100" taxon="t15" totalcount="4" value="GGCTTGACTGCTCGATAAAGTGCAACGGCTAATGTACGAAGCATGCACGGGCGTGGCTATGAGTCCGTACAGTGGAAAGACTCTCTGGATACCCTTACTTTAACCGCTGAGGGCTCCTCTAGTGATAAGAAGGTTTCAAGAGAGGGCCTTGGCTATTGTCGTATGACGTGTGAGCTTTAACCGCTCAACGCGGCCGAGAGAATGACATACCTATCACTTAGTAATGTGCACACGCTCGGCTTTACTCCCTTGAGTCAGCAGATTCGGGACAGCCATGAGTTGCTTTCATGTGTGTGGTCCTCGTGCAGGGTCGGGTACTCAACCATTAAGTGATTATCACGAGGGTTATACAGCTCTTGCTCTGGCCTGATTTCGGCTGGTCTGGTCAAGTATAAGAGAGACATCTGGGGAGCATTATTCTTCGAAAAGCTTGTATGTTGGGGCGAGCCAGCGATGGCTGGTAAAAAACCTTTAGGGCATCCCTGTGCATTGGTCAAATCGTCATAACTATTAAAATTCATTAGAAGCAGACAGACCAGAGATGCTAACAGAATTATCCCTGGATATTGGGAATCTAGGGAGCGCAGAGGGGCACTTTTCCTACTGGAAAGGCATGCCACTCCGTGAAGATGGCCATCTATATACATTTTCTGTTCCGCCGAATTGTTGAGACTTTCTGGGGTCGAGCCTGATGCATGTCGAGAGGTCGGTACTTCTACGACCGTAGTAGAGCTACGAGCTGCTAGCTCTCGCCATAGAAAGCTTCAGCGTAACATCGGTTACCAGTTTCAAAAAGATACCGGGAGCGTCGCCCTCGGATTCATCAAAAGTGCTGAGCTAACATCGTATGCCCCTGACGTAACTGAGTATTTCGTTTAGCATAGAGAGCTTAGATCCCTCGGCAAGAGTTCGGCTGTAGTCATACAGGTCCATGTCACAGGCCTACCTCACATTTTCACGGGAATTTACCCGCTTGGTGGCTGCAGGTAAGGCCGGTGGC"/>
                    <sequence id="seq_t15016" taxon="t150" totalcount="4" value="GTCGCCTTATCCTACGTCGAGGGCCACACTGCTATTGGCGGGCTCCGCGGCACAATGTGTTCGCGCCCTTCCAGTCGGCGGAACTCTCAAACATACCACATCATGCAATCAGCATAAAGCTGCCATATATGTCCTCAGACGCGCGTCAGGGGCTCAACCCAATGTTAAGGGATCCCATTAGCGACAATGCGGCCTAGCTTACTATCCTGTATAAGGGTTATTATACCACTTCCGCGCTGTGCTGAATGCTCCTTTTCCGAGTACACGGGGCCTGTTTTCGTTAACCACGATGGGCGCTCCCACTCATTGAGTCGGTGGCTGAGTGGCCAATTAATACACAGCAATAGGAGCCCGCTTCGTCCATACGAATAAGCTTGCATTATCTTCGGAATCGGAGTAGTAACCTTCGTCTACAGAAGCGCCCTATAAAACCACAATGTCTGACTCTCCTCCGATCACGATCTGAAACAATTTCGCTGCCCTACCCTTACAGGTCCAAATGCGTTAGTGGCTTGCGCGATGAGAGATACGCACCCACTGTTCCCCGCCCAATGTTAGAGTCTCCCCTATTTATGCCAAAAAGACGTGCGAGAAGGATATGTTGGATCACTGCGGAATAACCCTCAAATTATAAAACCATGTAAGATCGATAGCTTATACCCAGTCCAGGCAGGCCCATTTTATTAGACCGCAGTGGGTACAGGCCTGGGTGAAGGTCTGCACAAATTGTGGTACACCTCCGTATCACATGATGGGAGCAGAGGGCTGCCCAAATAATCTTCGTCCTCATGTAAAACGCAAGCGATCCTTGGCAAGACGTACCCGTAGCTAGGGGGCTAAAAATCTTGTCGTTCTAGTGCGGAAATCAGTTGACGCAGCGACAGACGGTTCCTATAGACTAGGGCAATTTGGGCTTTAAGGGAACGAGCATAACCTGTCGCCTGACGCATCGGATCGAGAGCATGTAATCCTTCTCAAAGCAGATCTCTCTTTCCGGGTA"/>
                    <sequence id="seq_t15120" taxon="t151" totalcount="4" value="AGTAAATTTATCTCGTATCGCTCCCGAGAAGTCACAAAGGGAATATAGTGAGTCATTATTGAAGAACCCTCCACGACGCGTATCTATTGCCTTATCCCCGCCGCAGTATTCCCGAACTGCTTGTTAGTTACATTTGTTCATCAATTATGTCTATAGGCAAGTCCTATCTCTGGGTTAAATTGAGTGGGGTTTTGATGTTAAGATCTACCGTACAGTGTATTTGAATGCAAAATACGTTGTGTCTGTACACAGCAAATGGAAGCCTTGAGGAGACGTCAGCAACTGATCTAGTTGGCCTTCACCGTCGATGTTAGAGGTTAAAAAAAAGTTCTGTCTCAGTCTCTCAGTCCTGAGAAGCAATTCGTACATGCTACTTCCGGATAAATACCTTTCCGTAGCTACTGCACGAAAAACGTCTCTTATCTAAATACGACCGCACCTCCACTCGGAGCAAAACAGGTCCGGGTTAATGAATGCTATTCTGTTATGTTAGTTCATCCTCCCGAGCTCCAGAACAAAATAATGATCCCTAATATAACGGGATAGACCCGGGGATATTGGACGGTACGGTTTCGCTCTTCACTGTAAGGGCACGCGCTAACATTGATCCTTCATGTCAATTCTGCCGTCCCTTGGGTGCCGCGGAGACCATGAGGAAGATCGTGCCCGTGATTAAACAGGCCGCGCCACCGTAATATCTGAGCATGCTTTACGACAGTAACGACGTAAGGGTGTAGACAAGCCTTTCCCGAAGGGGTAGGTTAGAGTCGCCCCTGCGAGCGACCGCTGTCCTGTTATCTATGGCAGGACGCAGAATCTCGTGTCTTTTCCTTTATTGGAGAGTGAGGTTGGTGTGTTTGTAAAACATGAAACTAACATTCCAAGGAGAGGCATAGCCTCCTAGTATGTGGCCAGCATCCCCCTCCCGGTGGCAGCCAAGGATCTCCCAGGGTGGAAGAAATTACAGGACTTGTTACTAGTTCAATAGGGCACGGATAAT"/>
                    <sequence id="seq_t15217" taxon="t152" totalcount="4" value="TATAACTTTACCTTAGGTCTTGTCGAAGGGGCCGCAGAACTGTCTAGGAGTGATCATGCAGTGTTCTTTCGCCGCAGGGTGTAATACCGTGCTTCATACTTGCCGCGTTAAAGACGTTTGGACAGTCTCTTAACCTGCCCTCATGTTGCTCCTATGCAGACCTGCTATCGCCCCGCAGTCACGACGGGCAGTTAGATCTTCATACTTCGTTGCTTGCGACCAAATCCTGCCTACCGGTCCAACTGTACTTGTAAACTACCACGCCTCCGATGCCGTGCACGGACGTGACTTATTGTTAAGAGGAAGAGGAGGAGAATCTATAGCCATATTGGGGTAGCAAAATCGCACCTTAGCTAGTAATTCGCAACTTAAAATCTGGAAGTGGCTACGCTTAGCGCTGAGACGCTTAGGCACTCAAAGAGAACGGTTCCACGTGGTTGCCCGACCCGGCCCGCCTCGGAGCTTACCATGGGCGTCGCTACAAGCTCTTCTCACTCCTCAGGTTCTAGGAACTTTTTCAAGAATGTACATGTGGGTCAGGAGGTCTGATTAGCGAGGTGGCGGCGTAAACCGACAAAGGTGGCTTTGCGTCAATGCCGTCTTTCTTCGAACGGCCAGGTTCATTATTGCGGCAAGTCTAAAATCTCACAATCTGAATTGAAACTGCATCACTGGTCCCTTCTGCGCCCTTAGACGCCGAATGCTGTCTGGCTGGTGACGCACCTTCGACTCTCTACTTTCGTGTAACCGGGACTAGCCTGAAAAAGGCAGTAAGCACCACGTCGCTGCACAATGTGATTGATGGGCTGATTTAATGACAGCGACTGTGGGGTGCTCCCGCAACGAGGACCAATTACCCAGCCCTATGGTCTAAAATGAGTTCCTGGTCGGTACTTGGTTGAGTCTTAGCGTCGACGGTGGGGTAATGTTAACTCAACTTGCTTATAGAGACTATCAGTCGCAGAAGGCTCGCTCTATGGGCAGCAGTCAAGAGATACGG"/>
                    <sequence id="seq_t15317" taxon="t153" totalcount="4" value="TGTAAAACTGTATCTTTCGTCTCCCAGGCAAGTCAGACGCTGGATTCCTCATAGGTCTCCTGATCTGATAGAATCAGTAGTGTTGACCATCTTATGTGTGCATCACCATTGTTCTTTCCGCCGGTCTCAAAACACGACCGCCAGGAAGACACGCACTAGAGTGACGTCCCTTGGCGGCCCTAAGGGGACTATGTTAGAGAATTAACTAGATCCGTCTCCTTGAACTTTCCGGACGCCCGGGTGTTAGTAAGACCTGGTGCAACTTAGCCGTTCAGCGAACAGAGCGCACGAGAGTTAGAATAATGGCTTAGGCATTCGAGTCTTCCGGCGCTCTGGATCCAAGATTACGGTATGATGGAAAAGCCCCTGTCAAAACGCTATCTTTGGGAGACAAATCTACGATTGCCTCGTGGCAGGCGATCCCAACACGGACTTATGATGTCGAATGGGTCTGTGCTTGAGAAGCAGAAGTTGTTTGCTGGCACAAACGGCCGCTCAAGTTCATCCGGCACACCAGGTTATGATCTTTCCGGCCCACTAGCCAGTAAAAGTTAGTCTTGGCAAAGAGGAGAAACGCTTTGTATTGGGGAGCCTCGTCCATGGACTTGTAGCCGTTTCACAGGTGCTGATTCGCCAAAAAGAAGTTCCTAGTCTATAGATATGGTGCTTGTTGGCCGAATCCTAAGCCGCAAGAACGTGCGTCTGCCGTTTTAGTACGTGGGACCAAACGGGTTTGGTCCCGCATTCCCCAACATGATGACTAAACTACTACAACCCCTCATTTACGTTAGGCCAGCAATAACATGGGTCAGAGCGACGCCTGCGGAAGTTTATGTTCTGACTGGCGATGTTACGAATTGTATGGTCCCCATTTTCGCCCACAAGGCATGGTGACAACCGGCCACCAATTCGTAGAGGCCCTACGAGCCGTAGCGAGGACGAACATGAAGGAGACACAAGTGCATGGACTGGCCAGGTATATGCCCTACAGAATCCATAC"/>
                    <sequence id="seq_t15416" taxon="t154" totalcount="4" value="GTCTGATTCCGCAGATTGGGTACATGTGGGGCGAGGTGCCATGGAACTTGCCCGCACTGCATCCGACTCCGTTGTGTGCCGGACAGTCATTCGTGAAACGCGCACGTGACCTTAAATCGATCGTTATTAATTTGATCGCCGTCCGTACAGTTTTCAGTGTTTTAGGAGCGCTAAGCGGCAGTCTGTCTTTGTAAAGCTAAGGGCGAATGAAAGTCGATAGAAACAGGTGCCCTGGGAAAGCTATTAGGCAAACGACTTGCCTGACTCCATAATTCGTGTTGTCAAATCGCAGGTGGTCATTCGTATTGAGGAATAGAACATATAATACATAATTAGGACGTAACGACTGGGCCGAGCCCAGGCGTTCGGACTCAGCTAGCCGGAATCCCATCCTTAACATGTGGGTCTTCCAATTTACAGACCCTCTGAAGGAGATTGAGAGTATCATAGCCCAGACCGGGTTCAGCGTTGAGTGTTACTAACGCTCGGTCCAGCGACCATACGTGCATTGAGCCAAGACGCTGTCGTCACGCAGTCATACAGACAAGCCGGTATTGTGGTCGCAGCCATTTTTTTTGTGGCTCATTACGGTAATGCTATGCCGTAGCGGATTCTCCCTTTGCTTGTCTGCAGGGTTATACGCTTAATTTGTTAAGAATGCGACGTTTTGGCGGAGCCAAGGATTATCCTTAGAGGGGGGTTATCAGACTGGATAGAAGCACTTATGAACCGGACCACAAAGCGAGGCTCCATTCTGCGCGTCCATCGGGGTTATAACAAACTAGGTCGCCGGTGGATAACAATCTATCATTGTCACGCACGGAGTATGGCCGGGTTATTTCGAGGCGGTGCTCCAAGGCGGAAGTGGATTTCAGCAAGGTATGTGGGCATGTCAGAACGCTCGGGCTTGCCAAACTGGTTTCATTTAGCTGTTGATGGTAAACCACAACCTTGCAAGACATGGAGGCCCGTGGTTCACACCGACTCTTCAGATCGCACA"/>
                    <sequence id="seq_t15516" taxon="t155" totalcount="4" value="GGTGTGCCAGATCTGCATGCTTGGACCTTCTTTGTAGCACTTTGGGGGAAAAGCTTGGACTAAGCAGAGCGTTCACCTGCCACCTTGCATTGTGTTGTCTCTCTCTACGTGTGCCACTAAGCGAATCTGTAGGTGCAAAGAAATGTTCCATGTTCCGGTGCAGAAAAGTATCAAAAATGTGCCCTCTATGGTAGGTTAGATACTAGAACCGAATCGCGAAGACCGGGTCAAACGCTGTAAAGAGGTCCAAGGTGTCGGTAGATACTGGCTCGACAGGCGTGGCTGACTTTGCTGGAGGAGCCGAAAAACTAAGGGACCAGGCTCACAAAACCTGTTTTAGAATAGCCTACGATCTTAACATTGGCTCCGTTGCCTCGACGTTAAGTCCATCTAGGGCGATACTTCGAGCTGGGATTCTAATTATCAATCAGATGCCTTTCACCGAGGCCAATTACAGCAGGCAAATGACCTTGTGTACCCCACAGATCTGGAGCCATATGGTAACAGTGTTAAGAAATCCCGGAAAGCTTCAAGACCACAGTATGCACCACTGTGATGCTGAAATCCGTGGTGTTCAGCATCTCGAATGAGTCCCTCGTCCCCAGGTCGAAGAAAGGGGACTCTGGTGTAACAACTACATGAGGCTCCGCACTGCATAATTATATGTTGAGTTGTTACCATTTAGTCTCGTATAAAGAACTGTAAGTGGACCGTGAAAGGATGGTGAAGAGAAGACTCGTGTCAACCTATCTAACGTAAGCGAGTAGTGAGACCACGTCCGGATCGGCTCATATACCAAGAAGAATGGTATCCGGAGGTGCACTAGAAGTGTCGCCCCTCTCAGGCTTTCCCTGTTATGAACTTATGGTGGGACGATGGAACTAACCGGGACGGAGTCATCGCGACATGTGGGCCTTCACTTAACGTTCCTTTGTACCGGGCACGTCGGACCTGCCTTCGCGGAACGCCCCAGGTATTGGGACCACAATCTTAATTCGTT"/>
                    <sequence id="seq_t15616" taxon="t156" totalcount="4" value="CACGAGGGTTTTTGACTGGAGGACACAGCACAACGATGTACGCGGAAGGACAGCTCACGGACCACTACTCACGGCTACGGATTGATGGGGGGTGTGATTGGGAATACCGTCGTTTGTCGCGTATTCATGTAGAGGACGTTACATTCAGAATATTTAGCATCAATTGGCCGTGTTCGCACATAGAAGGGTGATTCCAACATTGTATGTCTAGGCAACCTACTGGCTAGTACTTCTAATCTTAAGGGTTGGGCAAGCCCATAAACCCTAGATCCAACGCCATCGGGACTAGTAGTCGAGCAGCAAACGCCCGCGCTTGCTTGTAGAATAATGATATTAATTCGAATCTACGATCGCCCGCAATGTGGTATGACAAACTCATTGCCCACCAACCGGAAACATGATTCTAATCTTATGACGCTCGAACCTGGTAATGTTTCTCTGACGCACTACAGAACCAGGGTACATGGACGCTCGTCCCATGGCGTGTCCAAACGTGCGGATATGCACCCCTAGCCACTTTATACTTGCAAGACGTTACGCACCCGTACTTTGGCCGGAGTTCCTTGGTTGGCAGGTCCGAATGTCGTTGCCACGCTGGCAGGTCGAAGCACTTACAGTTCTTCGCGGCCGATAACAGCTTAATCGAAACACTTATGCTCTAATACGCAGGTACAGTCACTTTGTGACCTACCTGACTCCAGAGGGTAGGTGGTGAACATAGTCGGTTCGCCTCAGGTCTGGCATCACTCAACGAAGACTTCCGCGTGCTGTGGCCGTAGCGAGGGGTCCCGCTGGGTCCTAGTCACAAGCGCCTCCCTTTTTAGAAGCGCTAAGATGCAAACTCAGCAGGCTCATATTCGTTGAACTCAGTAGTCCAAAGGGGTAGTGCGTTCTCTACTCCTAGTCCTCCTTCATCGTGCGAAATGCCTATGTCTGTACAATCTGCCATACGGAAGCTTCGACGTGGATGAGTTAGAGTAGTAGGACTCATTCTGTAGAT"/>
                    <sequence id="seq_t15716" taxon="t157" totalcount="4" value="ACGAAGATAATAACCAGCAAAAATGTCTAGGGTCGGGGGCCCTTAGCCGAAGAGGAGAAACTTCTCTGCGTATTGGTTAATCACTGGACGCGGATCCATCATTCGTGCAAGACGAATCGGTACTAAGGAGTAAAACTCAGATGTGTTGTAGTATTGAGGTAAATGCCGTCGTTTGAACGACGGGTACTAAAGGGACGAGAGGGTGACCCCGATAACCCTTGTCGACCGATGGGACACGCTTGGAGATTCCTGATAGCTACTGGATGGATGACCTCGCGCGCGTTGTATTGTTTTACAGCCGGAGGCTCTAGCGTCCGCGGAATGCAAGACCAAAACATTTGATGCGGAACAGGAGGATAGAATAACGCTTATGGAGAGCATAACTTAAATAATTGTATTTAAAACAGCTACCCACGGGGTCAACCGCCACCCTAGCTTCGGCGTGGAGCACTCTTTGACAATCGACCCCCGCTATCCCATGGTCTGTTACGCTTCATTCTGCTCGGAGGCGGCAAGACCTTCTTAAGAGCATTAATAGGGTTGTAAATGAACATCAGGTGATCAACGCCAGGACTACGGGCTCCGACTCCGTGTGGGGGAACTAATCCTAGGACTTACCCCCGCCAGGGCGTCCCCGCCACAGGTGTTCGTCGATTTGGGGGAAGCACCTGCTGCAGCTACCAGTTTTCTCGAGCTTTTATCCCCCGCAGTTTTCTAGAGTGTGGTGAACGGGGAGGTATAGGACACGAGTGCTCAGCACATCTGGCTCCCGTTTCCCATCAAGTTTAGATCGGACCATATGCGCGCGTTGGCGGTACTCGTGCAGAATGTTTCCGCCTAGTAGTCGAACAACCCCGGATTAGCACACAGAGGCAATCTTGTACGCCGAAATCGTTGAGCTTGTACGGGCTACAATACACTTATACGCATTGAGATGGTCGGGATCAGCCGGCGATAGACGTATGCCGAGTCAAATGTCATTCACCATGGCCCCCCCTTC"/>
                    <sequence id="seq_t15816" taxon="t158" totalcount="4" value="TAGAAGCGGCATACCCAGGCGTACACTTCACAACGGTGGCATTGTAAAGACAGGTCAATCTACTTTATGAGACCCTCGGGTCTAGAGGTGGTTTTGATGGGACATAACTTCTCCGTTCGCGTGAATATCTAATGGCAGGGGCGTAAAAATTATTTAAAAAGTAATGGCCGTGCTGATGCGGAGAATGGTGATTAGAAGCGTGACTGGGTTGCACATCGAGCTGGTGTGACTGCGACCCTTATATGTTGCTCATGATCATAAACCCGGGACTATGCGTCATAGAGACTATCTGCCCAGGAGACCACACCCCCGCTTGCTCCTATGGTATTGCCATCAAGGTGGGGCGAAGATGAACCGCTACGTGGTCTGTTAGAGTCATTGATTACCGACCGGGAACACCCCATAAACCTGGGTAGTTTCAAGACCGGAAAATTAGCTCTAGGGCAATAAAAGATCAATGCACATCGCCAAGAGAACCCGGGAGTATCGCGGGCCGCGAATCACCTCCCTAAGCCAATGTGTACTTGAAAGATGTTGCGAACCCGCACCATGGCCGGAATATGTTTGGTCGGAGCTCGGAATGCCTTAGCGGTTCCGGCGTGTCGTAGCAGTTCCATTACTCGGCTCTTGCAAGCAGCTTCCTTCAAATAATTATGCACACTGTGGCTGGGACAGTCCGTGAGGCAGCTTCCTCAATTCGGAGGGGACGTGGCTGACGTAGTATGGTTGGATCAGCTCTGAGGATGCTAACCGGACACTTACGCGTACAGAGCCCTTAGCGGGACGTCCCGAAGGCCCCTAGCCACGTGCGGCTACCCAATTAAATGGGCGGCGCTGCCAGTACCTCATGGTGTTATCCTTCGAGATCAGAGGTACTCGCGGGTAATGTTTTTTGGCCGCCTGCATCACCCATTTCCTGCGAAATGCCGACAGCTGTGAAATGTTTGACAACTAAGATCTCAAATGGATGCGTTTGGTTAGAGGGCAGCAGGCACCAGAC"/>
                    <sequence id="seq_t15916" taxon="t159" totalcount="4" value="AGGAGCGTTCATGCGGTTTCGCGTTCGCTTTCCTACCCTATGCTCGCGTCCTGTGTCCTGTGACCTGTCCAGACGCTTGTGTTGTAAACTTCTTCGTCATAATATGTTGGTGAAGGTCCGATGCACGGACCCTTAATCTAAGTGGATACAGCGGACGTAACAATAAACTTCTCGCCACATTAGTCGTCCCTGATATTCTACTGGGCAGCACACTGTAGGGGTAGGTCGAAGCGCTAGGAAGGGATCCCCAAAAGCATTCCGGTGCGGGTTAGCACAAAGCTCGAGCTCCCCCGCTGGAGAGTCAATGAACTTAGACGTAGGAATGCCCGTGAAGGCGCCACTCGAAGTATCTAGCTGCAATAGACGACGTTATGGACAACAAAAGCCAGTATGAATGCGTGAATTGACAGTCCTGACCAAGCGGGAATAGTACTTGGAGAGGTTTCAAAGGCCTGAAGCGGGATGCCCCGAGCTAAGGACGTCATCCGCCTTCTGCGGAATCCTCAGGGGCTAGGTATCATTCCTGTGCTAGCGATTATTGACTCCCACAAGGACTGCAACCTCATTGTATTAGGACCCCAATTAATTCGGCCTGTCAGCGGACTCGTCTTGTATTCCCGATAGGAGATAGTACCAGGAATAGAGCGCTGGTGTGCTCCCTTAAGGATACTGGATAAACCAGGCTGCCAACCTGAACGGCTGACGGGAAAGCACAAGCCCGGGACTAAGCCAAAGTTTCAGTACTCCTCACGGATCTGGAACCATTGATTAACTGATTTGCGCTCCGAACCGCGATCCTCACGTATGAGACGTCTCATCCAAAGAGAACGTCGTTGGGAACACACACCCGAGTGTATCTAGCTTGCTGGGGTTAGTGCAACTGCCGTACCTACCCTAGCCTTGTGTGACCTTTTGTGGGTGGGAGGGAACTCGGAGTAGTCATAGGCTAAATGGAAAGTCATTACTATAAAGCTTGAGCTGAGTTCGGACTTTATCCGAT"/>
                    <sequence id="seq_t16100" taxon="t16" totalcount="4" value="CCATTCTGACGATAAGTAAGAATCTGGGCTTGCAGTGCGAAGCCCCGCTGGATCGGGATATTTAAGCACCGGATATTGCTGTGAGCGCCGCATGAGGCTTACCAAACCCCGAGCATGTTGAAGGAAGACGGGATTAGATGCCGCAAGTATGAATACTATCGGCCGACATGTGACAATCGGGTCTCGGCACTGCCCCGAGCGGATTATAGTACTCCAGTGCTCAGGAGCGGAGTTTAGTTAGGGTCCGAGATAATAAGTCCTTTTGGATGGATGACGTGTAGGCTCCTGCACGTACAGTCGCGTACGCACGCTTGGGCGGGTTCCCGGGTTAACCTATTCGGACAATCCCGTTAGCGGGGCAATTCCAACATCAGGGAGAACACTTCGGTAACTAAAGTGGGAGAGTGGTGTGATAGCTGACGGGGTTCATAGTATGGATCGTATACCACGCTACGAGTGATTCTCCCTCCGCAGGTAAGAACGCAGAGTTTCATTCAGGATGCTGACGTGGCCCAAGACGTAACACTGTGCACGACCTAAATTTCGTAAGCGATAGTATTGTCATGGGCGTATGCTATAACCAACAGTGGACAACACCACACCAAAAATGATGCGCCCGTTACATAGACAAGCAAGCGTTCCCTGACTACGCCGATGCCCCTTCTTAGGAGCACCACCTTGAGCAACGGAATGCTACGGCCCGATTGTCCGGGTGCCATTCTTAGTACCCGATCTCGAATATGGAGACAGCCTTATACGGCACGTGAGAAGCTAGCATCTTAGGCGTTACCGCTAGGCCCCCGCACACGGATGAGACGGTACGAACTGAGTATGTGCCGGAATCTTCTTACCTGAAGTTCTAATTCGTGATCCAAGTTCCCGCGGCAGACCGGATCCCTCCCATAGTGTGTAGAACTGCAATACTCTGAACAACTTCCGCGATGCGCTATGTTACCTAGTTTCTCACGACCCCTACTTGAACCCGGGGATTATTTCTTGC"/>
                    <sequence id="seq_t16016" taxon="t160" totalcount="4" value="CTCAGCTAGAGTATATATCTTTGGTCTGAGGCCGCACGCCAAGCTTTGGGTCGGCACTGCCCTCGGGTCCGGGAAGTTCCTGTGCCTATTCGCTATATCTAGTACGTCGTCGGGAAATAATGGGTACTTAGGCTAATCCAGACGAGACCTTTCTGGAAGTTTACTCCTCGTGAGCGTCACGGGAAATAGTGCGTACAGAGCATCTCGGATAGGTTGCTTGTACTGGCCTACCTCTTACATCTTTTTGGACCACATCTGGTTACGTGAGCGAAACTGCGATTCTATTACGCCTCGAGACGTTAATTGGGATATGGAGGACCATGTGATCGTTAATTGGCTTGCAAGACTGCACCCTACCTTGCCATGGTCCCTGATTGGTAGTTCATCTCCCATATACCGCCTGCATAACCTCACGATCACCGCAATTCCTGTACCGATAGATCTTCGCGGCAGTCACGTTACATAGAATCAAGTTAGATAGTGTGTCGGTAACATGGGTAGGTGGTTTGCCTGCAGCTGCTCTCTCTACCAACTACAATACTCCGGCCAGGGCCTAGCTTTGATAGCCATTGTGTACTTGGCAAAAAATGTTATGGCCAGGTCCTGAACCAGTCGCCCCGTTCGTCTAAAGCAGACTAACGACTCGAGTGCGACAGATTGTAAACTGGTGGCAGGATGGCCCAGAGAACACAAACTGTTTCTACATTTATGCGGACACCAAATTAGCGTGGATGGATTCATCTGTGGAATATGAGTAGGGTTCCGGCTTGTGGAATACGATCCACGTGCCCCCTAAATAGCCCACTCCGCAAGAATCTGTCGGCGCTTCATAGGGGCTATTCAACCCCGCCCTGCGTTGGGCCTGCCAATCCCGACTAGGTAGGCGGGGTTGTACTTAATCTCAGCATTATCGTTGAGGATGTTTAGGACCGGGTTTCGCCGCAACGACGCTCCCATAACAAAGAAGACACTGCGTCTCGCACCTTTTGTAAAACGCAAA"/>
                    <sequence id="seq_t16120" taxon="t161" totalcount="4" value="GGTAACTAGACTATCTGTTGCATATGAGGGGGGGAATGACATCGTTCTCGCCCCCGCTACCCTTCTAGCGGAAGTGGTTATTTGAAACGACACTGTAGCCTCCCATAAATCTCGTATAGATCACTAGCTGTTGGAAGTCTGCCGAGCGGCCATTCTCCGATTTGGCGCCGATATCGTCATTGCATTATGTGAGGGTGAGACAAGAAGGTGAATACGGTCGGTAGAGGAAACCTCATTTTGCTTTTAGTTCCACGTTCTTACCCCTCGAACACGTCTAACAGGCCATATTTCATGTTCCATCCCTTTCGAAGAGAGTAACACGGGGATCGAATTTTGAACCACAAAAATGGGATCTATCGACCCTACGGCCCTGGATTAGCGGTGCCCAGCCCTTAAACAGGTCTCCGGTGCATTAACCGGCCACTTCCTCCGAGATGGCGATTATCGCCACTTACAGCATACTTAATAATCCGTTTGGGACAGTCTTTGGGACAATACTTGCGTTTGGGCAACTAGAATCAGGACGCTCCACAAGTCCTAGTCCAGTACGGCCCTTTCTTAGAATTTTATTCTAGCTGCGGCAATGCACCTTGCTACATTGTCCGGAAACATTCTTCGTAGTGATCTCAACAAGAAAAACCTATTGAATGGTGAACTAAACGTCAATGCTGATGGTATATAGATCCGTCTAATAACAAGCCCGCCATCCCGGAGAATCTATTTTAGACTATCTTTGGTCAAGCAAGGCACAGTTTTGCCATGCAGCGTGGTTTAAAAACAAGTAAGTGGCCTCAGCCCCGAGCATTCGGCGTGTCTCGACCGTTGTTTACTATCCCCCTTAAAAGCACATTTTCCTCGGCTTATACAGGTCAGGATACCGTTGAACGGGATGACTGAGCGTTTTGCCACAGGGTACAGCGTTTGTGTTTCTCTACAGTTTATGCGGTAAACGGCGCCAAGAACGTTGCCACTGAGTCCGACCGTGTTTTCTGAACTCGCA"/>
                    <sequence id="seq_t16218" taxon="t162" totalcount="4" value="GGGAAGTAGTGGATATTATGCATACGGGCCCCGGTGTGGCCATGCCCCAGATTAGCAATGCTTGGGCCCATCACCTCTAATTCTTCACGCCGCGAAGTCCCCCTCGGATCGTCCCATAAACCGTACTTTAATCTTCTACATCGGTACAGTCTATTGGCAGTGAATGGGATAGAGGGAGAATATGGAGTATTTCACAAGAATTAGAAGGTCACGGGAACTGAGGATCCTACTTTAAAATGAGCTCGCTAGACCAAGTGTCCACGCGCCACAAACTGTGGTTCAGGAGCAATTAATACAGACAAATTGCTCGGGGAGGTTTTACCGAATAGATTACCAAAAACGAAAAGCCAATTCCTTCATACCACGGCCCACTCCGTTGCCCTCTCGCGGGTAACAGCAGGCTGAACTATTGACCTATTCGGGAGGCTCCTCTGCAAGTCTCGCCCAGCGACCCCACCTTACTAACATTGTACAGAGCGAACGTCTCACCGGGTTACTAGTCGTCCTGTGTGTAGCGCGTTTTAGCTTTCAACTTGGCCGATTACACTTTTAACCAGTGGTCGATCAATTTAGTGCGTCAGGATATTGTGAGGTGTCCAACACTCGTGTCGTTCTTGTTGCTTGATTCTGTGGGAGTATCCCCTGCCTTCTGTGCGACCTGAATTAGATCGCGGCGCAGAACTGGCCGCCAGACTTCTGGTAGTTCAAGCGTAGTTTGGTCGACGTTGGGATCTGCCCTAATCTTTTAATACTGGGTAGTTTGGCCCTGGAGCTGGTTCAAGACGAAGTATTCCACTTCGTGCCCCTAGCTTCGCGCTCGGGAATGAAGGAGCCGATCGACAGTACACGCGTCCAATAATAAGGGTCGGATGTTTAGGGATGAGTAAGCACCAGGACATGTCGTGGAAGGTCACCTTGCGGCTGGACATTCATTGTTGCCACGCACTATCGGGCCATAGGTCGCACCAGGTGCTAGTGGCTTGAGCCTGTGTTCATTCAT"/>
                    <sequence id="seq_t16316" taxon="t163" totalcount="4" value="ATGGATTGAGGCCGTTGCCAATCATTCTCATGCGAGGTACAAGATTTTGTGGGGGCATAGCCACCATGAAGGCCCCAAATCCCTGTTCCGACCTCCCGTTATCACAGGCTAGGCGCTTGCGTGTTACGAGGTACGCCAAGTAAGAAGCCCTGAGTAATGCGGCTAATACCGTGCTGACATCTGCGAGGTTGGACTCCTTGGGGGAGTCTTAGCTGGCCGGGTAACCGTGTAAGCCACCATCAATGTTATCCCTAAGTATGAGAAGTTCAAAGCTAGCTAGATTGTCTAGATAAGGTAGTTCAAATAGCGGTCTAGCCGGTATGACGGCACGTTTTGTTATGATACGACAGAAAAATCGTACCTGCTGTGTTGTTCCGTAGGCATTCAAAGAGAACCATTTTTGCACCTCGCATTCTTTCTGGTCGACGCAGTTTTTCTTTCGCCATTGTGACAACGCGTGCACATCTAAGCCGAAGCGATATTCGGCTGCGCTACCGCGACCACGACTTCTCGTTGAAACATCTTGACCGCGTCTAAAAAGATTCGGCTAGTTTTTCGGTTTATATTCACAGGTTTCAGGCTGTCATACGCTCCAATGTGACGTAGGCCGTTGAATCAGGTGAGTGACACCGACTGGGTCTGGTATCTCCCATTCTTGAAGCAGCGTACGGTTCATTCAATGACTCAGCGTACGGGGTAGTACGGATGCTAAGCAAACACTCATAATGGCGTGGGGAATCTTCGCATGTGAATTTAGGCTCCGCACAATGAGTGGATTGCCCGCAATGCGCCACCCTCACGTTATTGGTTGATAAACCTCATCATTCGTCCGCAAAGAAACTACGCTGATTGCGGATTCGCCTATCGGCCGTTTAAAAGCGGACGCGATGCAGATATGGCTCGCCGAACACATCCAACTTCACCTTTATCCCGAGCACGCCAGGTACAGTTTGAGTCACCCTTTTGATCTAGGCTGCACAACAAGACCACAACGAATAAC"/>
                    <sequence id="seq_t16416" taxon="t164" totalcount="4" value="CGAATCTCTTCAAATAAGGGGGCAAATCCGTGCCGGGTGGGATAGGATCGAGACCGCATCTTTCATCTCCACATCTGGGAAGTAACCCTAACCGTCCACTGATCCATCTATTTTGCGCCAACTCGTCAGTAGGCTGCGTTCCATTTTCGTTTTTCGCTGAGTGATTGCCTTATACCATCTTCAACCTGTGGGTTTTTGTTGATCTGGAGGGGTGATAGTCCTAGTTCAACCTTGTATCTTATAAATGCATTGTACTCATATATCGTATTTCCGTTCACGCGCCTTAATCCAAGGCGCGACGATGACTCATGTGTTTTTCAACTAGTGCGGGTGAGAGGTCCTTACCGTAGGGGAAAAATACCAGTCTTCGTTAGCCGAATAAGCATTCTTCAGGAGATCTAATGCGTATAAGATCACCGACATTACACGATCGACTCCGGATCCTAGTCGATACTGTCCCGGCAATCGTCGGTGTGCACATGTGCATCAGGCCTATCGGGGTTGTGACCTTGCACATATGTTGCGTGGGAAAACTAAAATTGAACATTGCGTAGGTCAAGGCCAGTTAAAGAGCCAATTCTTAATTGGCCTTCGTCGGTACTCACCTGGTAGGTGCGTTTTGGGCAGATCAACATGGTGGTAAGCAAAGCTTGTTATCTAGTGACACCCAGTCCTCTCGTCTGATGACAGACCCGTACCTCTCGCCCCTGTCCATTCTAGCAAAACAGAACGGTATGCTATTGTGTCGAACAGCGGTAGAGCGCTGACATTTCGAGAGGAGGGTCAGTCCCCCAGATGGAACTGCCAGTACCACGCCGAGTTTAGAGTCCTGTAGGCCTAACAGTAAGGGGAAATATCACATCTGGCCTATGGTTGGGGCTGTCGAGAGTTACGTTGCCGGGCCCACGCCCACTTGCGGTACTCAGACCGGTGAGTGCACGGTGCGCCGACGGGATAGCCACTTTCGGCGTAGCCGGTCGTGATATATCGCAAAGCCGCA"/>
                    <sequence id="seq_t16516" taxon="t165" totalcount="4" value="ATCAGGTTACTTAAACATCTAAGGGCCAGCCCCGGGCACCTTCGATTGATACTCGACCGCCCTCGAGTCTGCACCGGTCACCATCCTCGAGGCGCCATCAGTAACGTAGTCCGGCAAGCTTTGATAATTGCATCAAGATAGATAAGTAATTATGGCGAATTTGCGGCGAGTTAGGATCAGGGCATTTTCTGTTCTTCTTTCCTCACGGTCACTAAGCTGGCTAGGGGCCACCAGTTGCGGCTTTTACTATCACGTTTTTACGCTTCACCTACAACTGTCTGGCAATTTCCCAGACGTTATAGAATTAGAGCTTCACCATGGACGCATCATCACTGGGTTCGCACTACAGCGCCCCGCACAGTCCTAGTCACTAGGCTCGAGTCGGACGCACCCATCCCCGGTACAACCTCCCCTAACCTGCCGCCATCGAGGGCAAATAGCACGTGGGGGCTTACGCTCTGCTGAGTGACAAGAATGCTAAGTTGTGGGTCATATGACTTGCAACGGACCCCCCACCCGCGCGATCATAAACATAGCATACTCTAGACGGTGGCTGGCTCGGATGTCCGTGTTTTGGCTGTAAAGGTAGGGAGTGGTTATGCTTTGAAACCGTCAGGGCAGTCGCTTCAGCAATATTAACGGTCCGAGTTAGGCAGATATGCAAATTTATCCATGACGAAGTGTAAAAAAGAGAGAGATACTTCATTGTGGGGGGAACCATCTAGGGAGGGAAGCTGTCAATCTCGTAATATCGGTTGGCTTCAGTCGGGGGGAATCTGATTCACGTTGCCCCTCGCGAATATTGTCCGACGGAATCGGCCTGAGATAACTGGTCACAATTAAACCCGCCCCACGCTGACGTTTTCGAGCCGAGACAATGCAGGTGAAGATGATGTAAAGCTATTCCAGGCCGCTGAGCGGTAATAGATCTGTACTTGGTTAGCCCGGAGTGCCCAGGGCATACCGGACTGGATGTCGCAGCCCTTTGGTACAACAAGAC"/>
                    <sequence id="seq_t16616" taxon="t166" totalcount="4" value="AGCAAGTAGTGGATACCATGCCTATGCGCCTAGGTGTGGGCATGCCCCAGATGAGCAATGTTTAGGCCCATTACCTCTACTTCGATACGACGCGAAGTCTGCCACGTCTCTTGACAAAAACCGTACTGTAATCTTCTTCATCGTGACAGTTTCTTGGCAGTCTCTGACATCGAGGATGAATATGGACTATTTACTAAGAATTGGAACGTAAAAGGAACTGAGGATCATATTTTGAGTAGAACTTGCTATGCCAGGTGTAGACGCGCCAGAAATATTGGTTGAGGTGCAACTCGGATAGACAAATTGCAGGGCAGGGTGTTCCCGAATCGTCTATCAAAAACGACATGCCCCTGCCTTCATACCACGGCCCCCTCCGTCGCCCTCCGGCGGGTAACAGCAACCCGACCTGTTGACCTGTTGGGGAAAATCTATTGCAAGTTTCGCTCAGCGACCCAGCTTTACTAAAATTGAACAGAGCGAATGGCTCACCGGTTTACTAATGGTCCGGTGTGTTGATCCTTTTAGCTTTCAGCATGCCTTACCTGAAATTTAACCAGAGGTCGATTAGTTTAGCGCGTCATGATATGGTAAGGTGTCCAACACTCGTGTCGGTCTTGTTGGGTCGTACTGAGTGAGGATCCCCAGCCTTACGTCAGACCTGGTTTAAACCGAGGCGAAGACCATACCACCAAACATCTGCTAGATCAAGCGGAGTGTGGTGGTCGTTGGATGCGGCGCTGGTATTTTAATTCTGGCGAGTTTGACCCTGGAGCTGGATCAAGCAAACGTACTCCACTTCGTGATCCTAGCTTCGCGCATGGTGATGAAGCAGCTGATCTACAGATCATGCGTCCAAGAAGAAAGGTAGGATGTTTAGTGTTGAGTTGAAATCAAAACATGTCCGGGAACCTCACCTTGAGGCTGGACTATCATTGTTGCCACGTACTGTGTGTCGACAGATCTCACCAGGGACTAGTGTCGTCAGCGTGTGTTGATTCTT"/>
                    <sequence id="seq_t16716" taxon="t167" totalcount="4" value="CGAAACAAGTCCGTTAGATGTGAAGAATAGTGCCACACATCCTAGGTTTGTCCCGGCCGTGTTGAACTCCAAGTGCTTTAATATGAGAGATGCCCGCTGCGTCTTAATACGTTTTGTTCTCAAGGAACTTCGCATATGTACATTTGGCTGGGTCCGTCTCTTGACAGACTCTTCCCGAGTAGATCGGGAGGCTTTCTTTGGGTATAAAGACGCGATCGGCACAGTTGGAGCAGACATCTTACTCCTTCTTTGCTCTTATTACGCGTATTCCCTAGCACATACGCTTGCCGATGTTGAGGGGAGTAGAGAGTCCTTTTGCCATCCGCGCAGCATATAACACTGTGTGGTAGCGATCAACGAACCAACGTGGCGCATCCAAAAAGCATTTAGGGAGGCTACTACTGGGTTTCAATTTGCACAGAGGCGGCTATAGACTAAGTCTTGAGGGCGATACTGTCCGTACAATGCTGTGTTTGGTGAGCACCGTGCGTGCTCCTACTGGATACTTCTTACACATTGTCCCAGGCTTCGGACACCTTTGCTCATGCGTGTAGAATAGCTTCTGAGATCGTGGTAACGTTTTATATGTGTGGTTAAGGCATATCCTAATGTTTCCGTGTGGCACGCTTTGGATCGGCAGTAGGCTAATGCGAGACCCTAAGCCCTAAGTAAGCTGCGCGGTCGACTCCGGTCGTTCCGAACCTCTTCTGACAGTTCACTAGCGCTTGGGGGGTTTATTATCCTAACCAGCGTCCTGAGATCAAAGACGCTCCCCGAGGATGGTGAGGTATCAGCCATGCCACGCCAACAGCTGCCGCAGTATAGAGCTCTGTCACGACACCAGGGCCAAGTAACGTTCCTGCAGGTGTCTCGTTGGTGCAATAGCCAGGTATCTGCGTACACCTACAGACAATGCCCCGTATAAGCACGCAGAATACGTACCAATGCGACCTGGTCAGCAGGTGATGCACGTCTAGTAGAATCAGATCACCCTGTAGTA"/>
                    <sequence id="seq_t16816" taxon="t168" totalcount="4" value="CGTTGCGCTACTCTACCATAGGGGACGTGTGAAGTCAGTCTTGTGTTCCGCGGCACCAACTAAGCGTTACAATCAAGTGCGAACTTGGTAAGCGTTGCATAATCATCCGTCTCGTACCATGATAATTGGTAGGCTTTGAATGAGGCGGCCTCAGCTGGTTGCCTTCAAAATTACATACGATGCCCTTAGACTCCCGCGGGGACCTACAGTCACTAGGATCGCGGAACGGAGTTGCCGTAGCTTGGTGGAGTGGAAAGGGACATTTGGTGTAGGCTTAAGTCCTTCGCCGAGCGAAGCGAGTGGATAAGTGTCGGGTACTAGGGGCTACTGCCTTGATCGCAAGGGCCAAAGCGGAAAAGTTATCCGATGCCAGTTGTACGAGTGATCAAGCGCGCAAAATGCATCTTCTGTGACGTGCTATTCACAAAGCTCCTGGATCTAACCGAGGCACAAATACCAGTTAGGGAAACTAGTCATTCGCTCGGCCCATGGTAAGGTAGGTTGTAGTTAGAAAGTCGTGCTGCAGGCACATAGTGCCCGGACCTACCCTGCCGGGTAATACCTTATGGGGCGTCTAGATTTTCTCAAGCGCAAGTCGAGCCATCCGAACGTCGTAGCAAATCCCTTCTTCTAGCCGATAGTTTTCACTCACATCCTGTATCTACGGAGCGCCCCCAACTATTACAATTCTACAGCTCACGAATGGGCGGGCCCCTCAAGACCGTTGCTGAAACCCCAGGTCGAATCTCGGGACAGTATGACCGGTGGAGTACTACGGGCTTGTACGTCCGCATACTTATGCAGGTTGTGGGACGCGGCGTGGGCCGCAGTGTTGTTCTGTTAGCATGTGCACGTTCTGCGCTGGAAGTGTGGTGGTCTGTCACCTGCTTAAGTTCTCCTATCTCGTAGTCCGCTACGGGTTCAAGCTTCGGTATTGGAATCGCCACCCAACTTCCTTTTCTGAGTGATACAGGTGGCCGTGTAAAGTCGGGCCGCCAGC"/>
                    <sequence id="seq_t16916" taxon="t169" totalcount="4" value="TAGAGAATTACCGTGATTTGACTTTAACACATAAATTTTCTGGTTTATGGTTGCACTTCTAGTCCAGGCATGGCGATAGAGTTTAAGCCGTCGCCTTGAGTGCTTTACTGCGGCGCTCCTTAGTACATTTAAGCAGTTCTTACAGAAATCAGCATTTCCCGGATTGAGTCCAAGGCCCTGACCAGACTCGTATGGTGCTGCCGTTTCAATTTATACTGGAGGTTGGAGCTCGTAAGGGCACTCGATGGCGAGTAGCTTGAAGGTCTGCCGAGCTATGTGCCTAACGTTGAAAAGCAGCCTAGACTGCTGGTATGCCGGGCTTTAACTCTAGTGCACCAGACTGATTGTTGTACCTAATATGGGTGCGACAGTGAGGACCTTGTTAATGCTATGAGGGATCATTGTTATACAACGAGCCAAATATGCGTACTGTTTACAATGATACGCTCCTCGCGTCAAGTTGCAACTTTTACTTCATCGACCGACCTTTGTGCGTATTCCCCCCCCCTAAGCGCGAAGTACATACATACCCTGGTGCAGCGTCCCTACAATCGCACGCAAAAGCAAATAAAGGACATCGGATCAGGTGAAGATGTGTTTGCACTAGTGATGGCAACCCACAGGGGACTGTGACACAGGCCAGAAAAACGGGTGATTTAACAGGCCTACTGATATCCGAGCAGTACCCTCTAGTAGGGGGGCTGAACTCCTGCCGCGTCCATCTATAGCTATCTTCCGTACTAGAGGGGGCATTTAGGCCGTGATCTTCAAGCTTTTGGCAGTGCTATCGCGCTGTCACTCGGAACAGAAGTGCGAAGAGAAACAGTCTGCAGTTGTACGGTTCTCCGCGGAATGGATCGACTCGACGTTGGAAATAATGATCAGTGTGTCGGCCGGCCAGCGGGGTGGAAGTCTTTGGCGCGCCTTACCAGAAAAAAGGTCGCCGATTGCCTCAATGGAACCGCCTATCGAGCTTCGCTTGAGACGACTCCGGAGATTC"/>
                    <sequence id="seq_t17101" taxon="t17" totalcount="4" value="GGTGGTCTAGGTTCCTCGTAGTAGACTTTCGATGTACACCTCCTGGACTGCAGCCGTATTTAACCTGTTCAAATGGGAGCTAATCAGGTTTTTCTCAGATGCCCCTCCGATTGGTCAAGTGCTAAGCGGGGGGTTTTACCAGGTGTCCCCGGTGCGGGTAAACTTAAGTATCTGACATGTGACCCGTATCATGAAGTGGGACGGTAAGTACATTTTATTGGTGCGTCTGCGATTGAGGAGATGGTTCCAATGGTTGGGCTCATTCGGTTTAAATGTGTTCGGCTATTCTCTAGAACCCACAGGAGATTAGACGGGTACTTAATTTTTAACCAGATCACACTAACGGAAAAGAAGACGCGATCTGGATTGCTTTCGGAAAGTCTGAACGACCGCCCCTGTGACGTCATTTGAGACAGCATATTAGGTCAGTCAGTAGTTCGTGCGCTATATGAACCAGGACTTAGATGTCCTTGTGTTCCAACGTAGTTAAGATTCTTATCTTACGAAGGTCAGTAAGTCCCAGTGGGAGATTAGGGTACGGAAGTCCAGACGAGGCACATACATCACCGCTAGTAGAGCTTGCCTAAAGTTACGCGCGATCCGCACAGTGCCCGGGACGTACCCATTATGTCAGGCTTTAGGGCTTTCTGATTTAATCCATATAGATAGCGCTGTGGCCTCCACACGAAGTATACTAGACCAATATACGGGCCTATCACGACCATGTAATCCAACCGAGTGCCATACTGACTGAAGAATTAGTAACGGTTTGACAATGGCATGTCCGTGTTTGCACGAACGTGAAAACTGGTCCCGCGAGTGGGCATACTAAGATTGCCCTTAGCCGACCTCAGTGTTTCGCTTGCCTACTACAGTGTGCCTAGCGCGCTACCTTCGTCTTGGTATGTTTCGGAGGACACCAATAGCGAACACCCCACAGGATCGCATCCTCTACGCTTGGGGGAGCGGCAAGTCCATACTGCAGTGCACGCGAGACCGC"/>
                    <sequence id="seq_t17016" taxon="t170" totalcount="4" value="CGCGGCTTCGTGACGCCCGCTCAGATCTCATCACACTTTTATCCTTAGATCTAATAATAAACGGCTGAAGAATGCAAGAAGTGGTGCACACTTTTGACCTCTAATGATGCCGGAGACCACATGCATTCAGTATCACTAAGACTGCCGAACCCTGGGGTAACTCTAGTGTCCTAGAATACACCAGGACGAGAAAAAGCCAGACTCTTCGTATATAAGTGGGGCCTGGTTCACGCGTAAATAATTCCTACTGTATGTCCAATGAACCGCATATTCGGTGCCGACATAAAACATTCACAGAGGACCTATGCCCTGGCAGGGAGTCGATGGAAGGCTTCGAACACCAAGGGCCGCTCTCTAAATCGAGAGTCTTGTATCACCGAGAACGATACAGCGGCTCTATGCAGTAAACCAAAGATTTGCCATTACTACATTGGCCATACGACCCGCTAATCATTAGTTGGGTTCCCAGTGTCGTACCCAAGCGCATACAACTCCTAACAGCCGCCTTGTTTTTATTGTAATAGAACGATGGAAGGCGCTCAGCCTAATATCCTTAACCGGAAGACATCGCATCCTCTTCTACGCCACATTGCTAAGATTATGCGGGTCCGGGTAGTCTCGAAATCCAGTGCTGCGTGGTAGGGGAAAGCGACTTTATTATGCTCCGGCATGTATACCCTGGAGAGACTTTGGATGGTTGTGATTACTGTATAGAGCTCGGCTATCGGGCAACTTCTGTCGCATATCTGGGATGCCTATTAAACAAATTGAAATGCCTTTCTACGCGCGGTGGTCCAACTGTCATTCTATTCTTGTTGGCGAGATTCGGTCACCGATTGCGCCGCGATGTACTCAAATGCGCCATTCGTGTGTGTCCGGTGCGTGTAACTTTATGGCCCCTCAGTATGGATGTTGATGGCGATAGATACTTGCGGACCAATAAGTCCAGGAAACAGCAAGCTTACGTTCCCATGCACGTGCACATCGTACGGCGACATCT"/>
                    <sequence id="seq_t17120" taxon="t171" totalcount="4" value="GGTAACACTCTATCTCTCCTTTCCCCCGCTAGTCCGACGCTAGATTGCTCATGGTTCATCTGATCGCTTATAATTATGTGTATTGACGATGTTAGGAATGCATCCCCATTGGTATTTCCAACGTCGTCTGACAACCTGCGCCAGCTAAACACACACTTGAGTGACGTCCCCTGGCTGCACTAAGGTGACTGTGTTTTGGATCCGACTTGATCCATCGGAAGGAACATTCTGGAAGCGCGCGATTTGTAAAGATTTTATGCAACTCCGTGGCTCAGCCTAACGAGCACATGACCGTGGGAGTAACGGCTCCGTCACTTGAACGTTTCGGCCCTCGGGTATCTAGAGAACTGGATCGTTGAGAAGGGCCTGCCTTAACGGAAGTGTTGGGGGAGACAGTTACGGTTGCCTCGTAGCGTGCTCTTCCGGCCCTGAATTTACAGGTCTAATGGGGCACTTGTAGCATCAGAAAGTTTATTTACTGGTGCTAACGGCAGCTAACTTGCCGCATAGACTCCGGGCTTTAAACTCCGCGAAGCACGAGCGACTAGAAGTTAGTCTTGGGAACGATGAGCTAAGCATGGTAGTCGGTTGCGGGCACCAAGGACTTGCAACCGTTACATAGGTAGTGAGGGGCTATAATCAAGTCCGTATACATAAAGGATGGAGATTTATTGCTTGATGCTCAGGAGCTAGACCGTGGCTCTGGCGTTTTACATCGTAACAGCAAACGGGTGTTGTCCTACTTTCCCCGGCATTAGCCCTGAACCAGTAGAACGACTACTTACTGCTCCGTCTGCCTGTGTATGTGAAAGAGCAAAGCCTGCGCAAGCACCTGTTTTCACCTGCGATGTTAGGGCCTGTATGGTCTTTATGTTCCTCCCTGAGTCATGGTGGAAACCCGCTACCAATTCTTCTAGGGCGTACGATGGCAAGCGAGGAGAGGCATCAAGGAGACCGGAATACAAGGCTCCACATTGTCTATGCCCTACATAAACCATAC"/>
                    <sequence id="seq_t17217" taxon="t172" totalcount="4" value="TTTCAGTCGTCTCGAGAAGCCTAATGGCCCCTGACATCAAATTCCTCGTGTCCGTCATCTCTTGTACCCGTTACCTCTGCTTATTTTGAAATGGTACTTAGTCTCGACATGTCTCAAAATTGCCCCTTTACTCGCTTTTGTCCTGCTGACATGGTCGAAATAATATGGGTCTAAGCTCTCTATGCTGTATCTAATAGGAATTCGCAATTAGGGAGAACCCGTAAACCTATTTTGAAGGAGCCTTGCGCGTCGCTTTATCGTCCCCCGACAAGGTTCCGCAGTGCTCTTACAGGGATGTACGAATAGTAAAGCGGGCTGGTATCTGAGAGGGACACAAACTCGTAATGCCTTTGCCATAATTAAACCGAGCGGTCTGTCGACCCCATGGAGGAAGTAGCTAGCCTCATTGTAGGGTTTGACAGGCAGTCAACCCGAGCGAATCAACGTGAACCCGCTCGATCAATGAAGTGGTCTGAAGGAATGGATGCTCAGCTTTCAAGTGGCCCGGTGTTAAGCCCGATTTGGCGCACCAAGAAATTTATGGCACGTGGAACATCAGTCCAATCAGGCACATGCATCAGAACCTCGTTGAATGAACAAAGATAGCGTCAGTTCTGTAGCGTGCTTATGCCTATGGGTACTCTCGCTTACGTGGGAACACATATATCCTGCCGAGAAAACGTCTGCCCCAGAGTTCTTGACGCTGAAGGTGGGATCGGTGGTTCTTTTAACTTACCTTTAGCAAATACCGCCTCCGAACAATCTCCAGGACCTAATTAAAGAACCTACTGACGCCTCCGCCCGACCGGCTTCGCCAAACGGGGTAAGTCGCCTGCTCGCGGACTGACCGGTTTGAGTCGTACGGCGAGATCCCTGCGCAAAAAGCGGTGTCTTAGTGGCTCACGGTACCTGAACTAGGGTCCGCACTGCGATGGTCGGTACTTTAGCGAGGCCCGGAGGGCACATTAGTTACTTCCAAAAGCATCCACTATAGATTGTG"/>
                    <sequence id="seq_t17316" taxon="t173" totalcount="4" value="GTTTGCTCTGCTCACCCGGAATCAACTACTGACGTCAGATTAGTGGGCCGCAGCGTTAACTCGAATGAACACTCGAATCCGACTGTCCCCAGTCATGGTACCACATCCTTGTAGTCCCTTGGTAGAGGGTTGGTTTTCGTACATGCCACCTCGTCTGCCCTCCTTGATCATCATGTTCGCGGCCTTACTGCCCACACGGAGAGGCATACACAATCGAGTCACTCATCAGGGATTCAGTATCGTGTTGGCTTACGAAGGGACCTTACATGTAGCAGGTCTACCATCGCCTACTGAACTGAGAGCGGACAAAGCTGGTACTAGGGCATAAATCCCTTGTCACAAGGGCAAACGCGCACCAGATCTCTGGTGCCACTAGGTTTTGTAATCCAGCTCTCGACATAATAGTCCCGAGACGTTATTTTAGCAAAGACTGTTGACCGAACGTATCCACAAACCGCCGAGTGGGTAACAAGAGAATCCCATCGATCAGCATAAACAGAGTTATAGTTCGACACTCGCGACGAGGGTCCTAAGGGCACGGAACTGCCCTTGCGGGAAGTTGATTACAGGCCGATTAGATCAACTACCGGGGTACTCGAGCTACCAAAAGACGCTAGCGAAACCTGTACTCGTACGGCTAGGCTTCTCGCGCTACGTTCATATACCAATCGCTGTAGCCTCTAATAGTAATAGTGCTACCGCATAGGCGTGCCACGAAAGACCCTAGCTTATACCGCACGTCAATAGTTAGTGCAGTATGAGACTCGGATTACCACAGGCTAAGACGTCCGCATACTTAAGAAGCTTGCGGGACACCGAGTTATTAGCAATGTAGACCCCTGACCGTATCCATGTTGTGCGATTAGATTATGCTGGTTTCACGTCTACTGAGTAGCGACGAGATAGTAATTGGCTCCGGGCAAACGCCTCGATATGGTTGCCGCGGCTCAACAGTCAATGCGGAACGACATACCTGCAAGTAAAACGACGGCAAGCCAGG"/>
                    <sequence id="seq_t17416" taxon="t174" totalcount="4" value="TCACGCTTTCTGAATAAATACTTATGCGACAAGACGTTGCCCCTCCGATGTAACTTTTCGTCCTGACAGCCTGTGTGCGCATTACATAAAGTCGAGACCCGGCAGCAATCGTCACCAACGCGAGATCTTATGCCATTTCCTCACTTCAGACTACTTTCGCTAAGATGCGAAGGGGGTCACCGGCTCTTATTTAGTACACCCTGAATATCCGTCGTATGTGGACCATGCCCCTCCTCGGCTCGACACGCGATAAAAATTCTGGCTGGTATGGGAAATGCTAATTACCATAAGACAGGACCAACCTATCCGCCGGGCTCTTCGAACTAAAACCTTGGATGACCATTGCGGTATCGCCTTTATACCTGTGGTGAATCGGTAGTAGACAATAAACCTTAGTTTTTCGGTGTTCGCCGTGTCGGCGTGTGAGCGTGGCGGGAGCATAGACCTTGACACCGAACCGCCAAGGACGAAATAGGTGACGGATTACCTGTTTGATTTTCGGGCCAAGGTGACCAAAGCTCAAGCCTTCATGCTGTAAGCCTCTGACTCCCGGTATAATACATGGGACGGTACATTACCTGACTTAGCCCAGACTAGAAAATCCATATACACCCCCTCCTCATCGTTATTAATGTTGCTACTTTCAAGAGAGTGTGAGAAATAACATCGCGCACGGAGGCGGGAAGCCTCTGGCTACTGTTTTCCAGTGGGAGACCTCGGCCTGACTTCGACCCTGGTCACGGTGACTCAGATGGGTAACTGGTGCTACATCCTGGGACGCAACGCACCCTAATCCGGGTAGCTGCATTCGCCCCTGACGGAGGTGAGGAATGACATAACTGGCCTTAACTCTAGACTCAGGGGTCGCAGCTGTATAGAGTAACAAAACCCCAAGGTTAACACAGCACCGTTCGACTAGGTACCAGGAGCAGTATAATTCGTCGCCTTTGTTATCACACTTAGGAGCTATTACCAGCTACCGACCCTTTATTCAATTGAG"/>
                    <sequence id="seq_t17516" taxon="t175" totalcount="4" value="CGTGGTCCCCATATCAAGGAGTGGACCTTCTGTCTCTAACTTGGGGGCCAAAGAGCTTGCTAAGGCGAACGATCGCTTCGGTCCTGGGATGGTGGTGATTCTCCCTTCTACTGACGCTACGGAGATCCCTAGGTGTAAATTAATGTTTCATGTTCCTGTGGAGAAAAATAACAAGACTTTGCACTCCATGGAACTTTCTATGGCAGAAACGAATCTCTCAGTCCGGTTGAGGCGCTGTAACTTGGTCCAGCGTGTCTGTTAACACTGGTACGACAGGCGGGCCTGACTTTTCTGGCCGACACGCGAAACCAAGGTGCCTGGAGCGGAAAACCGTTTTTACAACATGCAAAGATCTTTACACTTGCTCCGATGCCTCGAGGTTTAGCCCAGCAATGGCTATAGTAGGAGTACGGAATGTGATTACGAACCAGATGTCTCTCGGCAAGGCCAAATACCGGCGGCAAGTCGCCGTGTGTATCCCACTGATCTGCGACCTGATGGTAATAGGATTAAGAGATACCTGAACGCTTAAAGTCCACAGTCTCCACCACTGAGAAGCTAAAATCCGTCGCGTTTAGCATCTCGAACGAGTCCCCAGTCGCCACGGGCAGTAGACGGGATTCTGGAGTAATAAATGGATGAGGGTCCGTAATGGATCGAGATCTGTTGAGTTGTTACCTGATACTGGCCTCTGCTAGATGTTCAGGGGAACGGCAAGCGATAGTGAAGTGAAGAACCGTGTCAACCTTACGATATTGTGAGGTTAGACGTATCACATTCGGATCCACTCGGATACGAAAAAGCATCGTGGCCGGGGGTGCAAGACCAGAGTGATCGAGATGCGGCTTTCACTGTTATTTGCTGATGTTGGGAGGATGAACCCAACCGGTAAGGATTAAGACCTCGGGGTTAGACTTCACTTAACGTTAGTAATAACCGGGCTCGTCCTACCTTCGTCAGCGGATCGACCCAGGTAGCAGGACCACTGCCGTAAGTCGTC"/>
                    <sequence id="seq_t17616" taxon="t176" totalcount="4" value="TTTCTTCAATACAATCGGGGGTAGGTCTACTATTCGTCATTTGCTTCTCGGGTTGGTTGAGCACCAAGATCTCACGATAATCTGTGCCCCCCGTCTTGTTACTGCTTGGTCCGCGGTGTTGATTAAAACCAGAGGAACCGTTAGCGGCCAGTGCTCTATTGGCCGTCTATGCAAATACTCGCTCGGGGAGGTTTACCACATCTGAGGCATAATTTACAGTGTACCCCAGGCATAGACCGTGATGATTATCTATTAGATTAAGTCCAGGAACGTCGCGCAATTAGTATATGGTAAGCCTTTAAAGTCGCGTATAACGCGCTCTAACGGCAACTTCGGGTAGGAAAGGAACGTAAATCGATAGGGAATATGGACGAGCCTTGGAACGCTTCAAAAACCACATTCCAGTACCGAGTTGTTGTGATGCAACCGACGTCGCCTTATATCGATCAGCCAAGACCTCATCAGGGGAGCATTGGGCGAGGAACGGTGAGCCACGTAGAATCTCCCCTGTAGATGATTCAGTACGAGTGGTGGAGTAAAGGTATGATATGGAAAGCGATTTATGACAACACCGAAGAGGCACTGATACATTCTTTTACGGGGTTGTAAGTACACTTCGATATGTGCAGATGAGTCGGGTTTCACCCGGCCATCTGTCATGGGGCTCCCATCCGATGGCGTGCCTCTTCGTTCAGGTTGGCGGGATGTCCGCACAGATTCCCTGCATTGTTAGGCTCGTATCGATACTAGTCCCTACCCGCCGCAGTACTATAGCTCGGCTTACGAAGGCGGCTGCTATAGGATTTGGTTCAAGTGCGGCGTCATATGTCGACATTGTAACTTCGATGAGACGCGAAAACTTCGTCAGCTTTCTTATGCGCGCCTACGGATAGCCACGGCGCCACACTGACGCACCACAGAAGCATCAACATGAGTAAATAAGAGGCTTGAAGGCTAAGTGCTTCGCTGTGCTGTCGCACACAGACAACCTACATCTATG"/>
                    <sequence id="seq_t17716" taxon="t177" totalcount="4" value="GTCCTCTAGACCCTAACAAACACGTGCTGGGATGCAAGCGTAGTGTGTAGTACGCTCTCAGTCGTTGGTACCCCGAAAGTGCAGCCGTCTTCGCCTAGCGTGGCGATGGATCGACTACTCCCGTTGGTGTGATGAACCCAGGATCTAGGCGCTGTCCAGAATTGTGTGCCTTATCGACAGGACAGGTGCACCTCGATCATACTATTTAGACGCATATTCTCATTCACAGCAAACCACCGGATATAGACTAGTCAGGTCGCTCACGGGAGGAGCCTGCCACACTCTCGAGGAGATATAACCGGGTCCAGGGACTGGCCGTATATACAGAGCCTGTTAGAGTTGAGTTAGTGTAGCACGTGAGGCGCAAGGTAATTTTTCAAGTAGTTTCGTACCGGTCCTGAAGCAACTTTGTATCCGACTTGGCATCGGTCCAAGGGACGGCTAACATTTTCCGGGAATGAACGCACGCAGCCAAGATGTGCAACGGATTCTCTGTCGATGCCCTAACAGTGCTTGTGCCTTATTAAATAGGCCAACCAAATCTCAAATGGCCTTATTTCATGGCCTTTCACAACGCACGGATGCTGTAAGCTGTCTCAAGCCATGTACTAAGGATTGCTGTAAAGCGGCGGCCTTGTACATAGCACGCGATGTCACATTCCAGCAAGTTACTTAGCCGTAGAGAAGGATTCCAAGGCTTTCCATGATAGGTGTGTACAGGATAGTCCTGTCAGGCAGGGAGCACACAGCTCTGTGTTTTGAAGACGGTTCCTGGATCTATATCGAAGAGTTTTTGGACTGCATAGATGCGAGTCAATCGTTTACTACTGCCTACCCTAGATTAGCTGGTAACCGAGGATGCTGGGAATTGTTACATCGCACCCATGGCTCTAACAGTACGAGACTATCCCCTCCGCCTGCGCTAGTACTTCCATGACTTCACCATTGGGGATTTGACCCGAAGCGGAAGTATTAGATCAGCGGCAATCGACGGATTCGT"/>
                    <sequence id="seq_t17816" taxon="t178" totalcount="4" value="CTTTGACTTCACCATTATTGCTCCATCACTTCATGTACGGACGCGATTCTCAATTGATATCCAGCAAGATCTAACGCAGATCGCCTCGCGACCTTCAATGACGAGCGGGACACGAATGGTAATTTCTTACGAAGTGACAGTTATTCGGGTGGGCTAGTGTGGCTATCCTTAAACAAGCCATCCACCACAGGTTCACCAAATCGAAGGAATATCCCACCCTGTAGGAATGCCAGTGACGCTGGTCTTTTAATACTGGAACCATCACTGGAACTACGGGCATCATCAATAAGTTCAAGATCTATTGATTCGAAGAGGTCGCTCCAAAGTCGACGGCTGTAAGGTAAGGTAGGAAAAAGCGTACAAGGTTGGTTGCACTGGGTGGCGGCAATATAATGATGCCTCTGGAACATGGTTGCTATTTGTGGACATGATTCCACATAGAAAATTGTCCCTAGTGCTGAACAGGGGATTACTGGGCGCGAGAGGATGGGTCACCTAGGTCAGGAATGTACGCTCCTTCAGATCGGACGGTGGGTTAACGGTCTACGACCGCCCTAGCCTTATAAGGTTGCTAAATAGGCACGAATTCCTACTTTTGTGAGGTTGGAACTACAATCTGATCTGGCAAGCTGAGTTGGGCTTTACCCGGTCATCTGTGGTGAGCCTCTCCGGGGATTGCGTGTCTGGGCGTTGTGGGTGGCCCCCGGGCCTCCCAATGACACCGAATAGCGAGAATCATGTGTATATCAGTCTCGACTGTCTGCGCAATCAGTCCACAAGTCTCTAACGCCGATACTCGAGTCATGGGTCAAGACGTAGCTGCTCCTGTTTACAAAGCAAGTAAGCACAGTCCTGGGATTACCGGCAAACCACGCGGGTGCGACCAGGTAACAATAAGGCGCCCGCGCATTGCATCAGTTAGTTGATACGCAGGCTGCGACATTAGCACTGTAGGTTAGTACTTTGCCAGAATCTGTCCCTATGAAGAACTACACTTCAC"/>
                    <sequence id="seq_t17916" taxon="t179" totalcount="4" value="TAGCGTCGAAGGATATACTAACCACTAGGCTTGGATGATTACCACTGGCTCTGCGGAACTTCACTACCATGTGCGTAAAAACGCAGCGGGACATAGGATTACCACATTTGGTGGGCTCGCGCTATAGTTCGGTTGAAGAGATGTACCGGGGGACTAGAGTGGTTTGCCCGATTCCGACAATTCCCAGGGGTTCGGCCGTCGCCACGACGTGGCTGTCGATGTGCCCAAGCAACCCATGTGACATACGACTCGATATCCTCAGTACAATGCGGCAAAGTTGACTTTCTACGTAACCCATTCCTTACTAGACTTTAATCGGGTTAATGTCGAATCCGCCTCGAATAGACGTGCAACCCCCTACGTCCTTTGTTGAGCACTAGTCATGTACCCGTAACAGTCGGTACCACGCGCATAGATCCACAGGATGACAGTATCACTTATACCCTTTTGGCGAGGCTTGATCACCTCAGGCGCATTCGAGCCCGGCATGGCTACCTACGGCAAGCCAACATGCTGTTACATTTTCATAAGGCCTGCAGTAATACCTATAGTACTTCGCTCTAGTCGACCGGGTTAAGTGCTCATAAATACACGTTTGTGGCGTGGCCACTACCATCGAATGTACGGAGTCGACTTAATACCCTGCCAGGCATAACCGGTGGGCCCCACGGACCCCGGCATTTCTCACCAGATTTGTGAGAACACTTACAACCCAAACCCCAGCAACGGCGTCGGACATATCCCTCTTGTTATATGGGCTCCGCTAAACGAGGAGACACCTCTCAATGGGCTAAGTTCACGCCATCGCGTCCAGGGCGAGCACAAGTGTAAACGCTGGTACGACATGTAGTGTTGAAATGCGGGTTCACCCTTTTTGGCTTGACTCGAAAATCACGTGGCCCGTGGATCAGACACTTGATGATGACCAGTCTGGGTAGGATAGAGCCTCTATCGAAAGCACCTGAGGCATCAACTGAGATGCAAACCCACTTCACATGGT"/>
                    <sequence id="seq_t18101" taxon="t18" totalcount="4" value="TGTCCTCTGTATGTTGACATTTTAAGGGGGGCCCACTGTACACATTTCAAGACGATCCCTTAAAAGCTCTCCATGCAGGCCTCGGCAAACATCCTGTTTCACAGCGGAAGATCGGGCTAGTGCCTTCAATTGTATCGACATCCAACGCACTCCCAAGGTAAATCCCATAGCGCGAGTAGCCACGCACCCTAAAGTCGTTACCTTGGCAATAAAGGCAAAATCGATTCTAGTAAACTACTCTGAGATACTTAGTATTTGCCGCTCTGGCACCGGCCTCAATCTGTGACCTCAGGGACAGTCTCGCAACATACAGTTAAGGCATTGGCGATTGAGACAGGGTTCCGGTTGCGGCAGCGTGTTAGTTCGCTTGTGTGCTGGCATCTCGCCGTAGCATCCCCCAGCTGGCCGGAACGCTAATTCCCTATTTGCCCAATCTTACAATGAAGTAGGTCTTTACGTTACCTGACGTAACACGGCACCACAATATGACCCAACAAGACAACCGCACCCGAAAACTAAAGGCAGGGACGAGCCCCGGTCCGTGAACACGCCCGGATATGTGAATCGTCGTCTACCGGTGAGCAGTATCACACATGCATGAGATGCGATAAATGCGAGCTATCGATCGACTGTTAGCCCTGATCAAGACAACTCAGTCCTACGTGTGGCGGTCACTGCGCCCAAACTCTGATGCACTAACCCTACCGAACTGAGTAAGAGGATAACCCTGAGACGGAGTCGCGTGCCAGGCCTGAAGGCCTTCGTCGAATTCGACGACGATGAGACATCCTCAGTCCTATGAGACACGCGCGGCCTCGATTCATTTGACGCAGTAGAAAAGTTTAGGGACGTATGTATCCGCCTGTGGGTCGCGAATCCTTATTGTATATCAGGCGGCGCGGTCTCCGGCCTTTGCTGCAGCGATAGTGTCTACTCTGATACGGCAGGGCCTGCGATCTACACTTGACCAATGTCGGAGGAACGTCTCAAACACATAAAC"/>
                    <sequence id="seq_t18016" taxon="t180" totalcount="4" value="GTCAACACTACTTAATTGCGCCGGCTTAGCGCGAGTTGCGGTTGAGGTACACTCCAGTGCAGACGAAGTCACTGCGTGTAATAGGTGTGGCTCGCCAACCGGACCGATGACTGCTATTGATTCATAGGTGTATGCATAATGTCGTTAACTTCTACAGAGTTTTAGGCGAACTAAGCTTATAGGCTAGTCGAGTTATAATAGGTCAGACACTCGTTTCCCACCTGAACAGGCCTTAGTAGGCAGCTAGTGAGACGCGCTTACTCCCCACCTCACTCGGCCCAGCAATCCTCAATTGATGCTCATATTTTGAGCCAACAAAACGCAGGACGCAAGTAGTACTGCCCTAGAGTGGGTTCCGTATCCCTTCGTACAGTCCTAAGCCAGAAAGCCCACTCAACTTGAGGGTACAGGCATAAAACTGGACATTCTACTACTAAAAGTTCAGATTTAAATAGCGCTTTATCAATGCGCCGTGTGGCAAACTGTAGTTCACAATCCTTACTGCGGTACCACAGGGCGAGGCATCTTAACGACGACCTGTTCCAGCCTCAGTCTTGCATGCATTGGCAGATGATTTGCGTGTAAGCACTAGGCTGCTATTTTTATAGAAAATCTGCTTTACCATATCGGCTTGATGCAGCACTTTGTATCTCGAGGGCACGAAATTGCCGTAGATACAAGGAAAAGACACAAAGACCGTCTTCAACGATCAGGTAAACATGTTGCGGCACGTTCCAGCGTGTGCGTCCCCACTCTGCTATTGAGGCGAGCAGAAAACGAGCCCTTCGGCCCCTGACGACCACGTCCGGACGTTATGGGCCGCTCCTTGACTTCCTACTGGGAGCCGAAATCTTTCCAGTGTAAGCAGGTCAAGGAACGGGACGAGTTGTAGTCATACTGTTATTCCTAGCAGAGGCCGGTTTCTATTTGTGGGCACGTTAAGGCGCACCATTGCTGAATTAGCCCTCCTCTAACTGACACTCGGTATAAATAACATTAA"/>
                    <sequence id="seq_t18120" taxon="t181" totalcount="4" value="TGTCATCGTCGCCGATGCGATTAAATCTTATATGATTTATCTCATTTGCAAGCTCGATATTTCGCACGACGTAAGCGAAATCCGCACGCGGCTTCCCTTTACCACAAGGTTTGGCCTCGCATTAAATTCCCGATTCAGACATCGATGACAGGGCTGGAGTGGCTAGCTCGACTACCAGTTTGGGCTGGAGGTACGCCTGGGAGCAGGCATAGCTTTCCTGGCACCCATGCACCCCACCTTCTAAGCGATGGTGCACCAATAATGTTGACTCGTTAGGAGGAGGTTCTGCGTAAGCCATCTATTGAAGCGCCATGGTCGGTTTAGTGGACAGGACTGTGATCTAAGGAGGGAAATAGCCTTGCTGCTGTGCTGATTAGTAGGGACTCGACTTTGGGGATACTATCATATCGTAGTGTGCTAGGGAGAGAGCGTTACGCCTTCACGATTACTTCGAGGATTCAACGCCGGAGCCGGCCTCACGTCTGGAGTAGGTACCTGGGTAAGGATTTTATGGTTATAGAAATCTGGGGTCTCTTGAATTGTTTCCGCAATAAAGCGGTCGCATTTTAGCCGTAAGACGGCGTTATATACACAATTGTGGAATGCCAACTCCTATCTTATCTGGAAACCGGAGTTATTAGAGTGCCAGCCATTTGAGAAGCAACTGACGGACCATCCCCATGGCCCCCGTAGGGTTCGGTTCTCTCGGAAAAGCGTGACTGGCAAGACCATAACTGGTCTCCCCGAGTTTCTCAAGGCATCGGGCAACGCGTGGACGGCTCCCGACGTCTCACTAAGCTACCATTGACTCCTCGAAGACTGAATTTTCCGTCATTCCAACTAGCTGCATTTGCGGAATCCGGATATCTGGTTTCCGGACGGACTCAGGACAAGCAAGGCGCGCCAAACCTATACTTGACGCGCATCAGCCCTAGTCTGAAGGTTCTAGTCTGCGATTGTCCTAGGGCATAAAACCGGACCGAGAGCAACGACACCTTTA"/>
                    <sequence id="seq_t18217" taxon="t182" totalcount="4" value="AGCAGCTTTAGTCAAAATCTCAGGTCTCGGGCCGTATGCCACGGATTTGGATGTCAGTGCCATAGAGTACGACCTGATGTCAATACTACTCGCCGCATCTGCTAGGTTCTCTCGTACTTAAGGATGCCTGTACCAATACTCTAAATACCTTGTAGATAGTTTCCGGCGCGAGAGTTGTTCTGGAGTTTTTGGGTATAGATCATAACGGAAAGGATGTTTGGCTCGACACAGCGGGTACGGATTTTAGAACATCATATTGAGTCGTGAGCTAAACGAGGCTGGTATAACCCCGTAGGTCATCATTTTCGATATTTACAACGCTGTGGTCGTTGAGAGGCTTGCACGACTCCACCCTCCCCACGCGTGCGGCCTGATCTGGCGTGCTTCTGCTCGATACCAGGTGTAACACCTCATATTGAACGCCCTTCCTGTAAAGATAAGTCTCCCTCGCATTCTGCATAATCATCGTCAAGGTAAGTAGAGTGTCGGTCACAGGGGTGGTATTGATCACGTCAGCTGCACTCTCACCAAAAGACCATACTTTAGAAAATACCTAGCTTTGATATCTATCTTCTAGGTCGCCAAATATGAAATGGCCAGAACCTGTACTGGTCATCCAGTAGAGCTGAGTAGGATTAACTCTTCGGAAGAGGCAAACTAAAACCTGGAGCCAGGACGACGGAGAGAACAGAAAGATCGCCTACAGGATTTGATACAGGACATTAACTGGGATGCTTTTATAAGGGGAATATCAGAACGGTTCCCGCAGGTGCAACACCCCCCACGGCGCCCCTCTTATACAAGATCCGCCTGGGTTGGCCGCAGCTTGATAGGCCCTCTGCATCCCTGCGCCGGACGGGGCATGCGAATCCAGACTAGGCAAGTGGTGTTATAGTTAAGTTCAGAATTTCATTAGACGTCTATTCGTTCCGGAAGTAGTAGGCACGTAGCGAACAGGGCTATCCGTACCATGCGTCTCGCTCTTTATCTTAAACGAAAA"/>
                    <sequence id="seq_t18316" taxon="t183" totalcount="4" value="GGTTCGTTTTCCTATCGTGATCTTAGCACTACCACCTTCCGCATTAGTCGCGGAGTACTTCGACTTTAGCAATGGAGGCGTTAAGCCGATACTTCTTTAATCGCACAATCATTAGAAAACTAGGCGATGGCGCAATCGTCCAAGGTAAAGGGCCTTGGTAAATGATTTGGTCTAAGTCTCTTGGCATGAGCGGATCACGACTTGACCCATGGATCGTATCCTCTGCTATAAGAGTCTTCGGCTGCGTCCTCGGGTTCTAATCAAATGTAGACTTGAGCTGTGTCCAAAAGTGCACGATCGGGTTTTCTAAGTCGAAAGTGCCACGTCAACAAAACACGGCAAGGGGCGGGGAAATTATGGCTAACACGCCACCAGGGCATTGTGTTTTATACAGGACCGAGATCGTTACACCACAAGGGCCGAACCTATAACCAGACGGGCCTCTTGACCTCCCTTGATAACCTATGTGGATATGGCTAAACTGCCATTGCGTATCTAAACAGTGGAGAGTCACGAGACAGGAACAACTCATCCGCACAAAAGGCAAGGTGATATGCAACCCACCCTAATCACTCCAAACTAGCCAAGCAATGGACACCCTTCTGAGATATGCGCCAGACCTCTCAGAACTCGAAACCACGAATGTGTCAGGAATTTAGCCTATTCCCTCCTCTTTGAGGTGGTCACGCCTCAGTGTCTGAGGACCGTCGCGGCGACCACAATCACGTGGGGTGAAACTTGCTATTGGTAGTTGAGCTGACGCGGCCGCGCAAACTCGGGCAAGCTCCAGGTTCAGGGCAGACTATCAGTTCCGAACAGTACAATTGTCCAGGTGGTCTGATAAGTTGCCGTTCTAATGCGCACCTCACGTGACGTGGAGCGAGCTGGGCGTAACTCCAAGGGGTGAAATGGGTCAAAAATTATCTACACCCACTCTGTTTCTGCCGAACCGGATTGTGCACATCTAAGGTCTTTCGAAGATAAGGGCCTTTCTCGGGGA"/>
                    <sequence id="seq_t18416" taxon="t184" totalcount="4" value="GTGCGGTTACTGGAAAAATGTTTCCGCTGCATGAAGCTGACCCACCGATATAATGTACTCTATTGGTTGCATTTATGCTGACGACATAACGTCCAAAAACTTCGTAGCTAGCACCCACTTAGAGATAGAGTGCCATGGTCTCAATAGAGACTACTTGTGCTAAGATGTGGAGGGTATAGGGGGTACGTTTATATTACTGCGTAAATGCTCAGGATACGTGGTTATCGCGGCATGGCGCCGCTCGAAGGGGTATAAAAAATTGCTACAAAGTGAAAGGCTAAAAACCAGACGAATGGAGGACTCCATACACCGGGTCCTTCGAAGCAATCGATTGCATAAACATATTTTTAGCGCCTATTTTACTTATAAGTATCGGACTGCGAGGACCAGCGTTAGTCATTCGATGTATGAGGTGGCGCTTTGGCTGTGTAGCAGGAGCATGACCCTAAAGACCCATCCGAAAAGAAGGAATACGGCCGTTCTTAGCCCATTTTACTTGCGCGAGAAGATGATTAAGATTTTTGGTTTCTTGGATTCTGCCTTTAAATAAAGGTATTCGTCCTCTTCAGGTACCTCACCTGACGTATACCTCGCCGGTATACCCAACTGAGTACAGTCTTCAGCAGTATAAATAATATTAGTCTGATTACCGGGAGAGACATCGCGCCTCGGACGGAGCCGGGGCCTAGCTGGCAATTGTATTCTATGGTCGAACGTCGGCGTCCCTTGGATTTAAAGCCAAATAACTCAACTGCGTCACTGGTGTTAGCAGCTCTGGAGCATCCGCTCCAGATCCGGGTGGAGTCCTCGCTCACCGACGGAGGCGAGTCAAGGTATTGCTGGCCTTAACTCCAGACTCTCGGGGCGCACCTGTATATCGTCTCCAAACGCCTAGAATACCACTTCAACTTACGACTATGTGGCTTTAGAAGTGGTGTGCGTCGCCTGAGTCATCCTGCTTACGTGCTCTGACTTCGCAGGAACCTCTGCGCTAATTGAT"/>
                    <sequence id="seq_t18516" taxon="t185" totalcount="4" value="GCGAGGAGTGCCCGTGCATACCTCCAGCGTGCGGACCCATATATTATTTACGTCCGAAAGACCTGAGGGGAAGGGCGTATACAATTTCCAACAGACGTCTACACAGGACACCCCGCGCGCCCGTAGTTAGTCGTAAGTCCTGCGCCATATTTTTACCTTGCTACATGCATGCTCTAAGGGTTCGTTTCGGTCGGTACGGTACATAATAGGCTTGTCTTCGTAGTTCCACTATATAAATACAGGACTAAATCGAATGTGAACTCCCTCTGGTGCACTCGTTCGTCTCTTGCGAGGACAAAGGGAATTCTTGATATACCCGGTATGTAGATTGTTCGCATTGTAATTACGTGATTCCTATCTTTCGCGACTTATCGACGAGATTGAGGGGGGACGATCGGGAGCTGAGGCCCCCTTAAAAATGTGGCCCTCAACCGGAGCACAACGGTCAATAAATCTAGTTGCCGCGAGCAGAATATTCCAGTAGTTCCAACCAGGAGCTACATGGGCCGGACGATATGGTCCTGATAGACGCTTCAAATACCGAGCCACCGGGCGTAATTGCTTACCTGTGTGACTATTTCTGAACGCTCATGGAATAGGAGGTCAGGCGACTAGACTTTCATCAAGCGGCCATAGATAACCAAGCATACATGAGAAGCCTATATACACGGTTAAGACAATAGGATTACCACCTGTTCAGGGGCTTGGCAAGTAACGCCCTACGGCGAGGACGCAATAATTATATTCAAATTGTAGGAATTCGCTCAGGAGGCTCAACGGCCTCAGATCCTCACTCGGTAAACCTCCAGATCTCGGAGGGTGGCACTTCACCCGTTCGCTTATGATATTTCAACGAGCGTCCTGGCAGGTTGGTGCATGGGCTTACCGAGTCGGAGTGGACTGTCGGAGATGTACGTATTCCCTAGAAGTCTCTGTCCGATCCGAACTAATTTTCACGTTGGCACCGTTTCCCTTCCTTTCGAACTTACCTCTCTATATG"/>
                    <sequence id="seq_t18616" taxon="t186" totalcount="4" value="GGTATGCCTGATATGCATGCGTAGCCAATCTTTTTGTGACTTTAGCACCGAAGCTTTAAAGCAGCTGATCTATCGCCTGCCACCGTTGATAGTTTCCCATCTCCCACCGAGTCGTGCGATGGAGGGCGGTAGGTTGTAATCCTCCTTGCATGTTCAGTGTGGGAGAAGTATGAAAATTTTGCCCTCCATCGTACGCTCCGTAGCAGTACTGAACCTAGACGCCCGGCTGAGTTGCGCTAGACTGGTCCATCCAGTCAGCAGGCTCTGGTTCAACGGGAGTCGTTAGCATTTTTGTTGGACGGGTGAAAGGAAGAGACCTTTAGCGCACAAGCTGTTTGAAAATCGGCTAAGATCTTAACATTTGCTCTGCTGCTTCGTCGGCCAATCACAGGCGGTCTTGACCTCGAATACTGAATCTTCGTTTGAGCCAGGCTACTTTCCTCCAGGCCAGGTAAAGCCCGTAAGCGACCATGAGCAGCCCCCTGACTTACGACCGTATGGCCATTGTGTTAAGTAAACAAATACAGCTTAAAGCGCACAATCTGCACCTCCAACATGCTCAGATCCGACGGGTGTGGCATCTCGCAGGAGATACTCGTCCTCTGGACCAAGAGAAGGGAGTCAATGATATTAACTCCATGAGTGTGCGCGCTGGACTTCAATACGTTGTGTTGTGACCTGTTAGCGGCCTAAACAGGACTGTAAGGAGACAGTGAGATGCCAAAGGTCCGAAGACTCCCGTGCCACTCACTATAGAGTCAGGGAAGCAGTATTACGTATGGTTCGGTCCGTATGCCACAAAGTATCGTGGCCCGGGGCGCACTAGGGGCTCGTGCCTTATCAGGGTTTCACTGCTATGAGCTCAATGTGGATGGAGGGACTCAATAAATAAGGATCCAGAGCTATAGGTGGGCCTGCTCACTACGGTACTGTGAACATGCAGCCTGCTACCCCCGTACGCGGAACGATGCAGGTAGTTGGACCACAACTGTCAGTAGTC"/>
                    <sequence id="seq_t18716" taxon="t187" totalcount="4" value="GCCCGGGGGCCACCGCTTGCGCTACCGTATGCGCAATTACGACCTTTCAGGTGCTCCAAATGTTGATACCCTGCTCCGACGTAGATACGATCTGACCTACTAAACTCTGAGTCAGCACCTGGGATGCTCACATCATTTGTAAAAGGCGCGCCGGTACCAAGAGTAGCTTGCGATTTCTCGGTCGAGTTGATAGCCGTCCCGTTCACCCCCTAGGGAACTAGTGGTGCTCCCGTACCCGCCACCGGCGGTAAGGCGTTTGCGGGGCTTGGAAGGGAAGCCTTCTCGTTCGCGACCCTGCAGGAGGCAGTGTGTATGAGGGGTATATCACTCCTTCAACCGTCAGCTGAGTGAGCTGTCGCTTGGTGCGCCAGTGGGAGGCGCGATCCTACGCGTTGTTATCGTTCTTATCCACTACGTTAATAGCCACAGCTTAATTCGGCAACCCGCCTCCAGTGGTGCATCACCTATGCGACCCCTCTATGCGTTGACGGGATTCTTGCATCCCACGGAAGCGGTACGTCACTACTGACAGTTACTCAATTACGGAGCTACCCAGCCCAGGAGTACAGCCAGTGCGGCAGCAGTCATACACTATAGAGGATGAACGTCCGCGGATAACGCGAGGGACGAAGGATGACATTTGATGTAGGGATCGCTTAGGGGGCACTGCAGGTAACGCCCTGTTACTAGTCTTGCAAGGTCTCCGGGCCAGTAACAGGTTCGTTAATCGGTCATCCGACGTCGATTTGTGCTTGGCACATTACGACCGGTACCCATGCGAGCGTCGGATTTAGGTCATAGCGTTATCGGGCTAGGATATTAATTTGGTATTTCCTAGCAGAGCCCCACCGATGGAGCCACTGCAATAAGCTAATGCAGGGGTAGCGCCTATGCAGGGCAGTAGCTGGCAAGCTAGCAGCAGTTAGCATGACTGATACGACCTCTAACCGCTCCTACCCCCCAATACCACGATGTGATAAACGTCCCACGGCTAGGATTT"/>
                    <sequence id="seq_t18816" taxon="t188" totalcount="4" value="AGGGGCGTTCATGCGGTTTCGCGTTCGCTTCCCTACCCTATGCTCGCGTCCTGTGTCCTATGACCTGTCCAGACGCTCTTTTGGTAAACGGCGTCGTCATAATATGTTGGTGATGCTCCGATGCACCGAAGCTTAATCTAACTGGATACAGCGGACGTAACAATAAACTTCTCGCCACATTAGTCGTCCCTGATCATCTACTGGGCAGCACACTGTAGGGGTAGGTCGGAGCGCTAGGAAGGGATCCCCAAAAGCATCCCGGTGCGAGTTAGCACAAAGCTCGAGTTCCCCCGCTGGAGAGTCCATGAACTTAGACGGAGGAATGCCCGTGAAGGCGCTACTCGAAATATCTAGCTGCAATAGACGACGTTATGGACAACAAAAGCCAGTATTAAAGCGTGAATTGACAGTCCTGACCAAGCGGGAATATTACTTGGGGAGGTTTCAAAGGGCTGAAGCGGGATGCCCCGAGCTAAGGACGTCATCCTCCTTCTGCGGAATCCACAGGGGCTAGGTATCCGTCCTGTGCTAGCGATTATTGACTCCCACTACGACTGCAACGTAATTGAATTAGGACCCCAACTAACTCGGCCTGTCAGCGGACTCGTCTTGTATTCCCGATAGGAGATAGTACCAGGAATAGAGGGCTGTTGTGCTCCCATAAGGATACTGGGTAGACCAGGCTGCCAACCTGAACGGCTGACGGGAATACACAAGCCGGGGACTAAGCCAAAGTTTCAGTACTCCTCACGGATCTGGAACCCTTGATTAACTGATATGCGCTCCGAACCGCTAACCTCACGTATGAGACGTCGCATCCAAAGAGAACGTCGTTGGGAACACACAGCCAAGTCTATCTACCTTGCTGGGGGTAGTGCAACTGCCGTACCTACCCTAGGCTTGTGTGTCCTTTTGTAGGAGGCATGGAACTCGGAGTAGTCATAGGATCAATGGAACGTCATTGCTATAAAGCTTCCGCTGAGTTCGGACTTTATCCGAC"/>
                    <sequence id="seq_t18916" taxon="t189" totalcount="4" value="ATTTAAACTCCACGGGCGAAACCCTTCGTTGGGCTGCCCTTATAGCGCGTGTAAGGCGTTAGTGTTAACTGGACTGCTTATAGCGTTTTTGACCTTGCGACCATTCACCCCATGGGTGGTATATTACTGCGGTATCCGCTCTTTCCAGTCCGCCCCCGCAGACGGACCGCGGGCGCGTCCGGTGCTAAGAGTTGGGAAGGAGCAAGTAGACTGGGAGCGGAAATATGGAGGGGATGTTTAGTGTTAAAACGTCACCCTATTGGCGTTAGCCGGACCTCGGTTTCGCGGGGCGAGACGGCTAAACCCAGACTCAAGATAAATCACACCACGCCGGGTGCTCTATTGGGCCTTCCGCATTTAAATGGCAATGTGACGCTTACTATACTAGCAATTGATGCTAATGCGAAGGGGTAAAAAGAGTGCCCGGAGCTAGCTTCCCGCAATGTGTCAAATGTAGAGGCGTGCTCTAGTGCGGCCCCGCTCTGGACTGCTAGTGCTAGATCGTAAGCCGCGTGGAATTGAGTAAATGCAATCAGACAAGAACCAAACCAGAAGGTTGCTAAACTTACGAGTCTGGAGCCATAGGCCTGACGGAGTAGCAGTCGAAACCGTACCTAGTGTGCTTCATCCGGCCAAATTTACATGCAGCGCGGCATGGACACGATTCGCTAGAACACGCCTCTGGTGGGCATGTTTATAGAGGGGCGCCACGGAAACTGCCTTCAATATTGCACCCCGGGTGTAGCTCGTTTTAAACTGTCTCCCTTAATTTTAGATGTCCTTACAGGCTCGCACTGAAGGTACTAAATCAGCTCTTCTCATCGATCAATTAGAAGAATTGGCTACGGGGCTCCCGAATAGAAGCATACTTCGGCTGCCGTATAAAGCAAATAGCTGCCCCCGCCTATTAGATATTCATACAAACCCGGTGGACTAGCATCAGGCTGAGTCGAATGTTCCTAACGGGAAATTATCTTCGCTCGCACTCTGCCCTTCGTTG"/>
                    <sequence id="seq_t19101" taxon="t19" totalcount="4" value="CTGCTCCGTTGCACAGGCTATGGACTTGAATGCGTTTCTCCGGACATGCCAAGGGGCCACACGCCCCGACATCACCAAACCCCCCACCTGACTCTACCTTACCACCAGATGTCCGCTTGTGCTATATTCCGTATTATGGGGTAGATGGGAGTGCTAGGGCCTCTGGGTCGCTTGAGACGATCACGAGAAGGCACGCCTTGGCAGTAGGGGACTCGCGGTGGCATAATTGCCACGCCCGTTCTTGGCTCTCCGGTTCCGTAGCGACGGGGTGGAAAGGTTGATCTCTGACATAAGAGGTTAATAGGGTTGATTTACTTACTGGCACTCCGTGTAGTGTAAGAGGAAGAACGATACAACGTAACTTTTGTGTTGGTATGGACGCTGGTACACGGAATAGTATTATCAAAACCCATTATTATATGGGGACCCAGAAATCTGTCCACCTTAGGATCTAGGCCTAACCAGCGCAGGCGAGGTCGCTAGCGCCTGAGGGCACCCGGCCGCCGCCCGAGGCTGATACTTATCGAGCGTTCCTTAAAACGTTTTTCTAATACCTGCTTAGACTATAGGGGGTTACACGCACTTGTACAGGGTCGTGTTACGTGGGGAAAGAAAACAGTTCTGGGCTGCTGCTCTGGGACAGATCTGGTCACTAGTGAAGAAGATCATGGTCCACTGACCGTCTTCCCGTAACATATAAGTCGCGCACAACAAACAGATTAGCAACCCCGTGGGTTACCTACTCATTTCTCTTACGGCTCCCCGCCTCGAATGCATGAATCGCGACTTCCTATGACGTCGGCTGTCTTCCCCTGCCATCTGCATTAGTGCACCTTGCGACTATACGCGTTTACGAAATATGCGACTGCGCTTTTGTGCTGGGCAAGAGTAAGGAAAGGGGCGTTTAACCGGCCCCCGTTGACAACTAACAAGCGTTCGAAAGTACGTGTTAGGATCAGTCTCAGGCCGAAAGATCGGGCATAAACCGACCAAACCCCTC"/>
                    <sequence id="seq_t19016" taxon="t190" totalcount="4" value="GGTAAAACTGTATCTATCCTTTCCCCCGCTAGTCGGCCGCTAGATTGCGCATGGGTCATCTGATCGCTTATAATGATTCGTATTGACGATGTTAGGAATGCACCACCATTGGTCTCTCCAAGGTTCTCAGACAACCTGCGCCAGTTAAACACACATTAGTGTGACGTCCCGTGCCTGCGCTATTAAGACTGTGTTTGGGGTTCGCGTAGAACCATCGGATGCAATCTTCTGGAAGCCCGCGATCCATTAAAATTTGATGCAACTCAGCTGCACAGCCTACCGATCACATGACCGTGGGAGTAACGGCTCCGTCACTTGAATCTTTGGGCGCTCGGGAATGGAGATAAGTGGATGGTTGAAAATGCCCTGCCTGAACGGTAACATTGGGTGCCACAGTTACGGTTGCCCCGTCGCTTGGGATCCCGACCCTGAATTTTGATGTCTAATGGGGCAATTCTTCCCTCACAAAATTTGTTTACTGGTGATAACGGGAGCTCATGTGCCGAATCCACACCAGGCTTCTAAATGTACGCAGCACGAGAGACTAGAAGTCAGTCTTGGGAACGTTGAGAAAAGCATGGTATTCGGTTGCGTGCCCCAGGGACTTGCAACCGGTACATGGGTAGTGACGGGCTATAATGAAGTCCGTATCCATAAAGGACGGAGCTTTATGGCCCCATGCTAAGGCGGTAGACCGGGGTTCTGGCGTTTTACATAGTAACCGCGATCGGGTGTTGCCATGCTTTTCCGTACATTAGCCCTAAACCACTAGCACCACGACATAATCCTCCGCGTGCCACTGCGAGTGATAGTGCATCGCCTGCGCAAGCACGTGTCTTCACCTGGGATGTTAAACGTTGTATGGTCTTTATGTTCGTCCCTGGGTCATGGTGGTAACCCGCCACTAATTCTTGTAGGCCATACGATCGGAAGCAAGGAGAGGCACCAAGGAGACAGGAATACAAGGCTCCACTCGGTCTATGGCCGACTTAAACCATCC"/>
                    <sequence id="seq_t19120" taxon="t191" totalcount="4" value="CGACAGAGCTCCACTGGAGGTGCAAAAAAGCGCAGGTTAGCTCTCGCTCGCAAGAGCATCTGTCATCACTACACGTAACGAATAAACGAACAATAAATCTGTTCTAAGCTTTGCGATTACACCCGAGATTCGCCCCAGCTCTATCCGCTGTTTTCAACGTTTGATAGCTTCTGATTACGCCTAGAAGGTGGCTATTTACGGCACTCCAGCCGCTTGCGGCTAGGTTCGTCCACTCTTCTTCTATGCTCGGGGCTCTCATTAATGAAATACACGTACACTGTATATTACTGCATAGGCGACCTTGTGTCAGTCGTTTACCCACCCGAATGTATGATAGTTCTGGATCGAAGGGCAAAAGTTTCAAGAATGGAGTTACAACGAACCTGTAACAGGGAGTAGTACTGTGTTTAAAGACCCATAAAGCAGACCAGCGATGTGTGCCAGAAGGCCATACTGTTCCGACAGAGCTAGGCTGGTTCAGCGAATGCGAGGTGCATGTGATTTACTCCTAACACATATTGTGACCGGGAGAATTGCAACGCGTCCGCGTATCGCTCATCTTCGGATGGAGCGCAAGATTTGTATATGTTTCGGCGGTACACATTCTAAACATTTCGCTCCGCGCAAGCCATATGTGCCTTAAGCTACTTCTAATTTTGAACGTCAGCCCTACGTCCAGTGGGGGGGCACATCCGTGCCGGATTCAACGAGCCTTTAACTTCATGTAAGAATAACAAGTGTCGTGCCCAACTGGAGGAGTCCGCGGACCTCGGGAGCGCATGCTTACATCCCTGTGACTCCATAGGATTATGGCCCTGGTTTTAGAGAATTGTGGGTCGATCAATCCCAAGCACTACCACTGACGTCTAACGCTTGAGCTAGGTATGAAGTTTCCGCTCTAGCATACGCACACTTCCGTCACTAGTAGTGATTAGGACATGCAACCCGGACCTTGTTCTGGGGTTCGTTCGCCCTAGGAGTGTCAATTAACACAGTAGAT"/>
                    <sequence id="seq_t19217" taxon="t192" totalcount="4" value="TAAAGTAGTTCGGCCATGAGACCTAGAAATGACAAGTCGCTGTTTCGGAGGCGCTTTGCAAGTTCAAACGGAGGGATGGAAGTAACTGACGCAGACCCATTATTTGATTGTTGTGCATACTTGTTACGTTCAGCAGGCCTCAGAAAACCCCCGATTAGAGACGTTGTGACCAGATATCTGATCGACCCGGTTGAGATTTTCTCTAGCTCTAATGCAAATAGTTTATTGCCTGGCTTAGACTTCAGTTGCTATTAACTCGACGGGATGATTACTGCTGGGTGTAAGTTTCGAAGGGAGTCATGCCGGCTTGCCACTCGCCACATTCCTCGCTTGGTTTCGGTGGCGGGCTCCCCACCAGAGGGGTACGATTTTTCCCACATGGCTACATCGACTCCTGTTGAATACCGTGCTCTGGTCCCTGCGCTCTTACCTCATTCAACCTCATTCTACTGACTCGAAGTCTGTCGTCTTTCGGACGCCATGGCCCTCAGGTTTTGCTGTCGCAAACGAGGCGCGCTGTACGTATTATCGCATACAAAGCCCAGATGTCTAAGAACACACAGTCAAAAACAAAGACGCGTAACGGGTGCTTATTCATTTCTGCTAGAGTCCTTAGGGGGAAGGGTAACTTGAGTGATACCAGCAATACGTCGCACTCCACGCGCGCTGCTGTAAACGCAGGGGCTCCACACGTCGGGCACTTGCAGTCCGGTAGGGACTTGGTATGCAGTACTACCCACATAGTGACGTATTATCGATCTTACACCACAGAAACGTACCACGTCCGTGGATTTGAATCTCCGATCATGTACAAGGTTGCACATATTGATCCATTGCGTGCTATACCAATCATCGCTAGGATGGACTTAAGCAACGCGCGCCCTATGTCACGGCAGGGCGCCCCAGATTTCCTTTGCAGAAATCCGGAATCGAGAAATTGAGTGAGCTCGTGTCTCGCTCGTGGCGGATCGAGCGTCAACTTTACCCGCTGCGGGTGGTG"/>
                    <sequence id="seq_t19316" taxon="t193" totalcount="4" value="AGAAACTAGTGGATATTATGCCTAGGGGCCCAGGTGAGGGAATGCCCCAGATTAGCAATCCTTAGGCCCATCACCACTACCTCTTCACGACGCAAAGGCTGCATCGGATCTTCCCAAAAACCGTACTTTAATCTTCTACATGGCTCCAGTCTAATAGCAGTGAACCGCCTCTAGGAAGAATATGGAGCAATTATCAAGAATTAGAATGGCACTGGAATTGAGGATCCTAATTTAAGATGAGCTCGCTAGACCAAGTGTCCATGCGCCTCAAATTTTGGTTGAGGTGCGACTGGGACAGACAATTTGCAGGGGAAGGTGTTCCCGGATCGACTATCAAAATCGAAAAGCCGCTGCCTTCATACTACGGCCCACTCCGTCGCCCGCCCCCGGGTAACAGCAAGCTGAACAATTGACCTGGTCGGGAGACTCTTTTGCAAGTCTCGCCCTGCGACCCCAGCTTACTAAAATTGTACAGAGCGAACTGCTCACTGGCTGACAAGTGGTCCGGTGTGGAGACATTTATAGCTTTATACATAGCCGATTAGACTTATAACCACTGGTCGATCAATTTAGTGCGTCAAGTTATGGTGAGGTGTCCAATACTCGTGTCGGTCGTGTTGCGTGATGCTGTGGGAGGATCCCCAGCCTTATGTCCGACCTGATTGAGTTCGCGGCGCAGAACTGGCCCCCAGCCAACAGGTAGACCAAGAGGAGATTGGTGCTCGTTGGAATCGCACCTAATATTTTAATACTGGGAAGTTTAGACCTGGATCTGGATCAAGACAATGTACTCCACTACGTGCCCCTAGCTTCGCGCACGGGGATGAAGCAGCCGATCTACTGTACACGCGTCCAAGAATACAAGTAGGATTTTTAGGGTTGGGTAAGCACCAGGACATGTGCTGGGAGCTCACCGCGAGGCTGGAGAATCATGGTTGCCAAGCCCTGTCGGGCCATAGGTCTCACCACGGACTAGTGGCGTTAGCCAGTGTTCAGTCAT"/>
                    <sequence id="seq_t19416" taxon="t194" totalcount="4" value="TGTCACATAGTACATCACGGTCTAGACATAGCAACTGCGACTCAATGCACAGCTCGAAATACGTAGGGACACGCCACTGCCCCTAGAGAGGCCCTTGAGTACAAAGTAATCGGGGGGGGATGAGTTTATCATTTGTCTTCTATTCTGACGTTTTATGCGATGTTGGCTACAGCGCGTAGACAGAGTCCTAGCTAATCATATAGTTGCCCTACAGGTAACAACGATCTCCTTCTTGTTGGCACGTTGCACCGTTAAGTCAAACTTCGGGTTACACGTTACGGCGTAAGATTGAGCGTCTCGCTAGCAGAGGCACTATAGACTACACTTACTGTGACCAGTCTTTCTGGTCGTATGCATGAGCGTAGGCCTCTAAGTCATGTTCTTCACCTGCGGTCTCGTACAAGTATGCCAGGGTTAGTTTCTGTCCGTCCAATATTGCGATGCATGGTTACTCCGGCTGGGATTCGGCAACAGGGATATACACTATTGTTCGATTACAATTACAATAGGTTCAACCAGTGTTCGAAGAGCGCACCGTACCGCGAAAAAAGCGGAAGATTTGAAGGCGGATACAGGGTTCTGTACTATGCTCATGACGGCCGTGGAGATATCTCCCGGTAAGCTACCGACTAAGCCACATTAACCAATATGCTGTATACACACTCTCATTTTCACACGAGCCAATTTTTCTTGTATTGCGTCGTCGCTTTTGTCAGAGTGGGATCAATTTAGATTCAATGGAGTGCCAGCCTCACACGCACACCATTAATTAAAGTTGGCATCGGCTATGTGACAAGTAAAGCGCTCTGGCAGGTCCATAATAGCACAACGAGAGCATAATGAGTGGCACCGACGAACCCGGACGAAGCAGGAGCGACTTACTCGCGTTTCTGGTGTGGTTGCCAGCTTCGACGTGCCCGGAACAGGTATCTAGTCGCGGTATGCACTTCTTTTCAGTACGCAGAGGCCCTTGAGTGATTCTGGAAGGAGCCACACTTCC"/>
                    <sequence id="seq_t19516" taxon="t195" totalcount="4" value="GAGAAAACAAGTCTCAGGTGTCACGGCCAGGCGCGTTTACCCGAGCCTGAGGACGTAGACCTTCTGTCCGCGGAGGTTCACAGCTGAAAGCGACTCCACCACTCGTAACAGGCTTCCTTGAACTGAGGAGGTCAAGTCATAAGGGGTTTACCTATGAGTTTACTGCAGGCGCCTCTTGTCCTGGTTTAGACTAGTCAAGAGCTCGGTCGAGTCACCACTGGTCGGCCGCGGCGATGGGGATGAAGCGCATACACAATTATTGGCTCAATATGGATGCTTGCTTTATTTCGAAGATTCGAAACCATCGATTGAGGGTTCAGAAGCAAAGGTCAAAAGATTCGGTGGGAAACACAAGGATAGACTGAGTCGAATCATTACGGGAACCATAGTAACTGACGTTAAGCCAGATAGACACCGGGCGGGGCGTCTGCTTAATTACTGCTTGAAGTGCCCTCTAGCCCAGGCACACCACCTTGACGAGGTCTTTCACGCATGAATCCTCCCGCACGGGTATCTTAATTATTCGATTAGTGGAGTAAGTATTATATAAACATTAGGTCTAGAACGCCGCCACTAGGGGCCGCCGCTACGGACGGTGGCACAAACGGGTACACGTACGACCGTCTCCTTGTCCCCGCTAGCGAGTGCCACCCATATTGGTTTCGATCCTGACGCAGCTGGCTGGCGGGCCGAACCCTTACGTCAGTCAATCTTGCAAACGCGGTTTCCCGTCCACGAACTGTTGATCTGTCGGCGCTACGTTTGTGTTGCGTTTGCCGTCAACCTGAGTACGAAGTTAATTCAGTATTTCGAGGTGCGGGCCCGATTCGATTATGTGTTGCGCCAGCTCATGACCGGAAAAACGCGAAGAGGCTACGATCTAAGCGTTTATCGCTGATCGCATATAGGCCCAAAGATACTGGTTTCTATTGACTCGGTCGAGCACGACCTGCCCGATCCGTTAACTGAGCCAGCCATACTGGATTCTATGCCCCCCTTG"/>
                    <sequence id="seq_t19616" taxon="t196" totalcount="4" value="ACAAAAGTCCTAACCCATGCCACCCCATCTCTTCATACAAGACTAGATGCAATAACTAATGTCGTACAGCCTACCTGGCGCAATAATCTTTTGCCGGACTCTGTACTGACCTTAAGAAGATAAATGTTCAAAACTCCTCGTAATCTAGCCAGAAACTCACCTACCGAAATAGGGGTGGTTATCATCATCTGAAGGGTGTAGGTAACTGCAGATAGACAGTAGGAATACGTTAGTACGCGCCCGAGCTACGCAGCGGTCAAACGGACGATTACTCTACTGCAATAAAATAACCCGGTAATAAAGTTCGCTCTTGCGGGATGAAACGAACTCCACATCGGCTATTACTGATTATTCGATGAGTTCGCACATGCTGGTAAGGGATTACCGCATTCGGGCGATGACATCCGCTACTATCCGGAGTAGGTTTCAGTGTTTGATAATGCCCAGCACTCCGCTAATTTTAGGAGGAAGACATGCTGTCCTTACCCCATACGATATGTACCCTATAGCCATATCTGACTTCTGCGCCTATGCAGGACGTGGGAAACGACCACACGAAGGGCCCTATGGGTAGGGTCCCAAATGTCTGACATGGAACTGACCTGGGTTTGTCGGCCCGATTATTTAGTTTCTTGGGTTACCGCGACGAGAGTTCGTAAAACGTAGACTTGACTCAGCATGCGCTATCGAAGGCTTATACCATGAGGGTTCTTGTTGGCTATTTTCTATGCGTCTAGCAACCGCGGTAACGTAGCGAGCCGGTTGGGACTGTGATGGGTAACCGAACTGATATCAGACAGATCTTTGTACTCTGAAGGGGGAATTGTCGGTTGTCTCGCACATTGAAGAGGTCGCATTGGGGTAAGGTAAAATGAACTTACATGAAGTAAGAATAATCGAATGAGTCCTAAGCACGAGCCCTCGCCTTAACGGCTCCTAGATCCCGGTTCGTGTGACATAAGCACTGGTCAGGTTAGAAATTCGAGGGGTGAAGGCGAAT"/>
                    <sequence id="seq_t19716" taxon="t197" totalcount="4" value="ACCTAAATACTGAAACATCGATAGTAATGGATGTAGCCGTGAATCTGGGGGAAAGTTAGTTTAATACATTCCACTCGGGCGGTTCAATTACAACTCCCGGAGTAGGCGCTGTCCAACGGTTTAGATGTGCCAGGACCTTCCGATATAACTTTAACGCGTATTCGCGTCCCGAAGTATAAAGACCTGTTGGAATTGTACCATGTCTTTCCCCTGGGATAGCTTGAAGTTCTCTGATCTCGTTACTGGTCTGGGTTGACAGCTCAATTAGGGAGCGTTTGTCCATCATTCGATCCGCGCACGTATGTTCTACATCTTTGAAGAGGTCCACGACAGGGTAGTATTCCCAGTGGTCTGAAATCAATCGGCCATACGAACCGCGCATAAACGACGCACCACCTTTTTAGTGCCACTGCTAGGCCCAACTTCTTTAAATAGCGGCTTTATAGCATTTATGGCTCATGGGTGCACAGTGTTAACTAGGTCGGTACATGTGTGGTTGGCTATGAGCCCCAGTTGGTATGACTATACGTATGTCTGTCGTTTTACATTCGAGGGTGTACGGGCGTTAATGCGAGATTTTCAAATTTAGATCCCCTGCGAAGATGGATAGGCCGCCTACATTCACTAGGTTCCATCAGTATTCGATTCCCAGCGCGTGATGCGCTAAGGTCCTTGGGGCGATGGTATCCACCGAGCGATGCATTAATCACTGCCAGAGCATTATCAGACGTGTCTGAACAGAGCGACACGCTAAAGAGTGGAAAGGCCCTTACGCTGGTTCTGTCGGGGACTTTGGATATGACGCGATCCCAGAGAATTGGATATCATACAATCAGTGTAACTCGTCCCCTGTCCCGTAGGTTGAGATAGTTGTTGAATTCGACGCGCTATCACACGATGCTTAGTGGGAGGGATCGGATCCCGTTTCCGGTGAGCCTCAAGGGACCCAACGCCAAAAGCTCGCAACCGACCCCTCTCCCACCGCAAAGACTGTGAATAT"/>
                    <sequence id="seq_t19816" taxon="t198" totalcount="4" value="GGTTGCTCTGCTCGCCCTGACTCAACGACCGACGTCAGAATAGTGCTCCGAAGCGCTAACTCAAAAGAGCAATCGAATACGACTATGGCCGGTCTTGGTACGACACCCCTGTAGTCCCATGTTAATGGGTTGGTTTTGGTACCGGCCACCTGATCTGACCGCCTTGAGAACCATGTGCACGCCCTTAATACCTACACAGAGAGGCATACACAATCGAGTTGCTCATCGGAGATTAAGTACGGTGTTGTCTTACGAAGGAACCTTCCGTGGAGGATGTCTACAATAGCTGACTGAAGTGGGCGCGGAAAGATCTAGTATTACAGCGTTAAACCCTTATCACTAGGGCAAACGCGGATCAGATCACTGTTGCCACTAGGATTTCTGATCCAGCTCTCGTCATAAGACTCCTGAGAAGTTATTTTCGCAAAGACTGTTGACCGGACGCAGCCACAATCCGCAGAATTGGTAACAAGAGAATAGCATTGTTCAGCATAACCAAAGTTATTGTTCGACACTCGAGGCGAGGGCCCAGAGGGTACGGAACTGCCCTTGCGGCAAAATGATTACGGGACGTTGAGATCGACTATCGGCTTACTCGAGACAGCGAAAGACGATAGCGAAACGAGTATTCGTACGGCTAGGTTTCTCTCGCTTCTTTGATATACCAATCGCTGTAGGCTGTATTCCTAATATTGCTGCCGCATAACCGTGCCACTAAAGACCCTTGCGGACACCTCACGTCAATAGGCAGTGTAGCAAGAGACTCGGATTACTACAGGCGCGGACCTCCGCGTACTTAAGAAGCTTGGGGGCTAACGCGTTACTAGCAATGTCGACCCCTGACCGTATCCATCTTCTGCCATTATCTTATGCTGGTTTCACGTGTACTCAACAGCGACTATATATGACTTGGCCCCGCAAAAACGCCTCGATATCGTTGCCGCAGCTCAACTTACAATGTGGAACTACACACCGGCGAGTACAAGGTCGGGCAGCGGGA"/>
                    <sequence id="seq_t19916" taxon="t199" totalcount="4" value="TTACGGATTAAGAATGGATACTTCTGCGACGAGAAGTAGACGCTCTGATCTAAGTGAATGTATTGATAGCTTGTGCGCGAATTACATAAAGTCACGACCATACAGCAATCGCCCCCAACCCGCGATCTTCTGGCAGTATCTCAATAGAGAATAGTTCCGCAGAGATACGAAGGGGGACACCGGTACGTTATCGTTACACGGTGAATATCAGTCCTAGGTGGACTTTGGGCTAACTGATCGCCACACGCTATGAGACTTCTGGATAGTGAGTGAAATTCTAATAGCCATAAGCCAGGAGTTCTCTACCCACCGGGATCTGCGAACTATATACCCGCATAAAGTATTTGGTAGAGTCTATATAAATATGGAGATTCGGTAGTCGATATTCAATCTTAGTCTTTGGGTGCTGGCGGTGTCTTCAAGTGAGCAAGGTGGGAGCAGGGACCTAGACACCGAACTGACAATGTGGAATTAGGGGATCCATTGCCCGTGTTACTTTCGAGCGAAGGTCGTCTAAATTGTTGCCGTCACGCCGTATTCATATAACTCCCGATATAATATTTGGGACGTTACATTACCTGACTTAGGCCGAATTGGCAGACTCAGCGTAACCCCCTCATGATCAGTATTAATATTTTCACTTTCACGAGAGTGTGAAAAATCACCATGGGGACGGAGGGGGGGCCCCTCTGTCTATTGTATGGTCGTCACGGGCCTCGGAATCACGTCGACCCCGGACCCGATGACTCAGTTTCGGAGCTGCTGATATACGCTAGGGCGCATCGGCTCCTAATCCGGGTGGCTGCCGTCGGCCCTTACGGACATGATCTAAGACACATCCGGCTTTAACTCTACACTCATCGGTCGGTGCTATATAGAGAAACAAATCCCCAAGGTTAACACATCGCCGTTCTACTGGGCCCGGGGAGCCGTATAGTGCGTCGCCTTTGAAATCAGACTTCCGAGCTGTGACTACGCACTGAGCCGAGGCTCAATTAAG"/>
                    <sequence id="seq_t2100" taxon="t2" totalcount="4" value="GATCAATCATCTAGAGTATATCGGTGGAGCCAGACGGCAGGGACCAGATGTCAAGCACCTCTTGTACACCTTACCTCCTCTTAATCAGTAATCGTATTCAGTCACGAGTTGCATCAAATATGCTCCTTGACTCACTAGTGTACTGTTCACATAGTGGAACGAAAGTGCTTCCAAGCAGGAGATCCTGTGTGTGATAGCAAGCCGCAATTATCGGCAACTCCTAGCCCTATACAGGACGAGCATCAGGACCCTCAATATCGCACCCCCACATGGTGGCGCTGTCCTCGTATCTGGAGGGTCGAATAGTAAAGTAGGGCGGTCCCGGATAGTCTAACAAAATCCTAATACATTTGCCGCAATCCAACCGCCCAGTCGTTGGACCGCCAGCGGGAAGAAGCTATCTGCACGATCTGGTGCAACATGGAGTCAGGCCGCGAAATTCACACCGCGCCCGTGAGATTACAGAAGTGGTCTGCGAGTATGGAGGCTCACTTTTCGAGTGCGACGGTGTAGAGCGCGAATTAGGGGCGGGCGTAATGGATCGCTGTTGGGACATGACTTCAATCAATGGCACGGATCACCACATGGTAGCTTTTGCAAAGATGGATTCGGTCCGGTTTCGTGTTTCAGCCTGCGGGTCCTCTATCTTACGTGCCAATACGTATATCCTGCCCCGCAACCGTAAGCCCCAGAGATATGGACGGTGGCGTGGAGGCTGGAAGTTCTTTCACTATGACTGTATCCAGGTCCACCATCCAAAGATTACGTGGATCTAATTCAAGAACCTAGTCACCCCTGCTCCCGACCGGCTTCGACACGCGGCGTTGTTCGCCTGCTCCCGGATTAACGGGTTTAACTATTACGGGGGAATCCCTGGTCCTGACTCGGTGTCTAACTGACTCAAGGTACCTAACCTAGTGACGGCATACCTATGGTTGGTAAAGTTGCACGGCCGCGAGGGGACATTACCCTCGTCCAGAAGATGCCTGGACTTAGGGTT"/>
                    <sequence id="seq_t2016" taxon="t20" totalcount="4" value="GACTTGTCTAGGAAATTACGCGGGCATACTGGGAGAAGCGATGGTCGTTGCCTCCAACGCACGCGGCGACACTGGGTGTATGACTTGTATCTCGGCAACCCGCCCGATGTCTGCTAGTGACCGATAAGCGTAGGAAAAATATCGTTAGCATCAACACATTTGAAGGCGCAAGAGGGATGCTGCGTTGTATCTTTATAATAGGTGGGCCACACTTTGACCACCCGACCAGGCTTGTGTGGCGTGTTGATGTAATACGCTTACTTCCCAAAAAACTTGGGCCGCCGATCCGCTAACGGTCGCCAGGTCCCAAGACGACATAACGCTGTACGCAAGTTGGACTCTGCTAGCGTAGGCCGGGTGTGCTTGCGTCCTGTACTCAACCAGACAGGGAACTTAGCGTGTGAGTACAGCCATAGAATGGCACCTTCCAATAGTAAAAGATCATAATCCAGTACCCCTCTCTTGATGCTCTGAGTTGCCAGCTGTGGCTCACTCGCCTTACTGCAGTCCCATCGGGCGCGGTAGAGTAACTGTGAGATGATATACCATGGACGTTTCTTGGAAAGTCATATGATTTGCGAGTTAAAACGATGCTGCTATGTTTACAAAAAGTCTTCCTTGCACTCTCGGCTTGACAAACAAATAGCTTTCCCGACTGCGAGATATTGCCGCAGACCCCATGACTATTAAGGCTAGCAGTCCAAAATGATCAGCAAAACATCTGCCGGCGCATTTTAGCCTGTGAGGTGGGGATCTGATATTCCGTAGAGCGTATGACTAGCTTGGTTGCAGATGACTTCCGCTAGTCGAAGTTCTCGGCCAGACTTTAATTGTCTAGTGCAAACACAAATCTGGACGGATTAAACAGGCCAGGGCTCGGGAGGAGTTGAAGTCATTCTTCTCTGCGAAATCATATCCGGTTTCTAAATCTGCGCTTTTTATGCCGCTACATAACCCACCGAGCCGACGTCTGACTCGGCCTCGGAGTGGTTAACGCTAA"/>
                    <sequence id="seq_t20016" taxon="t200" totalcount="4" value="GTTTGGCTTGTTATGCAAGCGTTGACTTTCTATGGAGGACTTTAGGTCCGAAGATTTAACTAAGCTGATCGATCACTTCAGACCGTGGAAAGCGTCCTACATGCCCACGAGGGGTGATACGCAGATCAGTAGGTCTAAGAGAAAGTTTCATAGCCAGTGGTGGATCGTGACCAAAATTATGCCAGCCATGGTACGTTCCATTGTAGAATCCAATCTAGACGTCCGGCCGAGTCGCTGTAGATCGGTCCATCGAGTCGGAAGGCACTGGTTCGACATGAGGAGCTAACTTAGTTATTGGAGTGGTGAAACGAAGTGGGCTGGGGCACACAAGCTTTTTTACAATAGCCAAAGACATTAACGTTAGCTCTGCTGCTTTGACAGTAATCCAACCGCGGGGTCTAATTGGAGTACTGAATCTTATTTACAACCACGTTATTTTCCCGGAGGCCAAGTTAAGCCGGTCAGGGAACTTATCAGTCTCCTTGGTCAGCACAGAGATGGTCATTCTTTTAAGTACTACCATGAAGCTTACATCTCACATGTTGCACCACTTATAAGTTCACATCAGCCGCCTTACGATGATCGAACGAGTTACTCGGCCTCTGTGCCAAGAAACGGACCTTGGTGACAGTAACTTCATTAGGGTCCTCGTTGGATAATAATAAGTTGTGTTGTAACCTGTATGTGTCCTATACGCGACGGGAAGGCTACCGTGAAAGGACACTGGTCCAAAGACTCGTGTACAACAATCTAAAGCGTCAAGGGAGGGGTTTCACGCGCGGTTCGGTCCGGATACCAAAGAGAATCGTGGCCGGAGGTGGAATACAACTTTGCGCGCTTTCTGGCTTTCCCGGTTGTGATCTTCAGGTGGGATGCTGGGCTCTATCTATAAGGTTTCAAAGCTAGATGTTGGCCGTCATTAAACGGTATTGTGAACGTTCCGCGTCCAACCTTATGACGCGGAACGATCTCGGCGTGGGGACCACAACTGTCAGTCTAC"/>
                    <sequence id="seq_t2120" taxon="t21" totalcount="4" value="GAGGTGAATTATAGACAGGCGGCCACAGCACACGGATGTATGAGTAGGGACTGGTCATTCACTACTATGAACGGCCATGGCATGATTGCGGGTGTGCGTGGGTATTTCGTCGGTTTTCGCGTCATAATGTAGAGGACGGGGGATTCAGAATATTCTGGAATAATTCGACGGGTTACCGAGTAGAATGGTGATCAGAACCGGGAATGGCTACGATATCGACTGGCTATGAGTTCTAATCTAAAGAGTTGGTTATTACCATAAACCCTGGATACAACGCCATGGGGACTAATAGTAGAGCACACCACGTCCGCGCTTGCGTCTTGTGTAATGATATTAATACAAAGGGAAGATGGAACCCAATGTGGTCTGATAATCTCAATGCTGATCAACTGGGAACTAGATTTCAAACGTATTGCGCTCGTAGCAGGTAAAGTTGCTATAACGCAATACAGAAGCACTGAACATCGACCCGTGTCCCCCGGCGTTTAGAGAGCTGCTGATCTAGACCCCAAGCCATTGTATAGTTTCAAGACGTTACGGACACGTACTCTGGCCGTACTTACTTAGCTCCCAGCTCTGCATGTCGTCCCTACTCGAGCACGGCGTAGCACTTACATTAGTTCGCGGACGATTCCAGCTTTATAGAGTTACTTATGGTCTAAGGCGTGGACACAGTTACTTATTCAGCTTCCTGAACGCAGAGGGCATGCCGCGGACATACTTGGATCGCGTCAGCTTGGGCAGCAATCTACATAGACTTACGCGTCCTGAGGCCGTAGCGGGGGGTCCCACAGGCGCCTAGTCACTTCCGCCCCTCTGATTAAAAGAGCGGAAATGCTAGCGCTTCAGGGCCATAACCATTATGCTTAGTCGTATTCGCGGGTACTGTGTTCTGTACTCCTGGTTCTCACATATCGTGCGAAATGTCTATTGCTGTACAATCAAGTACTCCTAACCTCTGATGTGCACGAGTTCGAGTAGCAGGATTCGGTCTGTACAT"/>
                    <sequence id="seq_t2217" taxon="t22" totalcount="4" value="CGCGCGGTATGTCACTCTGCTCGTAGCACTATCATCCGCGGGATAACCCTTAGAGTATTCCGCCCCGCGCTATTCCGAAGAATCGCTGTGGATTAGCAAATCACACAGTCAGTCTGAAACTATGCTCTGGGTCCTCCGAGCAGGGTAAACGGCATTCATTAACATCTTTGCCTTCCATTCTAGTTACTAGCGGGTATCGATTTAACCCGTATAATGAATCCTCTACGATAACCATCCTATGCAGTCCGCGCAGAGGCTCCCCACAGCTAGAATAGATCCCTTGCCAAACGTCTGCGAGTGACGTCTGGGATTCGCGGGTCGGACTGCAATAGAACCTGCCGAGTAACGGGGCCACGGCGGCTATAGCGCTATCGGCGAATTCTATTCTCAAAGGGAGCTACATCGTGCGACCATACAGCCTGGCGGGTTAACAATCATGAACCATTTTTCTCTCTTCACTTATTAAGAGCACCCGGCGCCAAAATCCTAAGCTGTGTGGATGTGGGACTATCGTGTGATAGGAACGAGCAGTTCACACCAGTTGCAACGAGACATGCGTCTACCCCTTTATAATGCAAACATAGCGTGCAACATTCACTCCTCACAGATAAGCCACCCAGGCCTTAAAATATGAAATCACGAACCCCTCAGGGACCGTTCCCTGTCCTTTAAACCACGATTTGTCTCAGCTAACTACTTAAGGGCTGTTGCGATGGCCAGCACAACGTATGCTATACCCTACTATCCTTAGTTGACCGTACGGTGCAGAGCCAAGCCTATAATGTTTGAGCACCAGCACAAGCTAAGAGATGCATGCAGTCCAATATGCGATGTGTTAAGATAGATTTCGGTTCTGATACGAAAGTGAGGTGACGTTGGAAACGATGCTTGCAAGTGAGTTGGGTGAGTGTGGCTGGACCATTTGGATCTTGACGGAGCATCTGTCGCATCAGATTGATCACCTCTGAAATTTTTCCACGCATGGGGTCCTTCGCGGGAC"/>
                    <sequence id="seq_t2317" taxon="t23" totalcount="4" value="TGTCGTATAGTAGTTCACGGTTTGGAAATAGCAACTACGACTCAATTCACAGCTCGCCATAGATTGGGATAGACCCCGGCCCCTAGTTAGGACGTTGAGTAATATGTCATCAGGGTGGGTTGAGTTTATCAATGGCCGCATAATCTGTCCTTCTACGCGATTTTGGCTACGGCGCGAGGACACAGGCCTAGCTAGACCTGTCGTTGCCCTCCAGGTATAAATGATCTCCTTCTTGGTAGAACGTTGTACCATTAAGTCGAACTTCGGGTCACGCGATAGGGCGTACGATCGCGCGTCAGGCTAGAACACACCTTATAGCCAACACTTACTGTGACCAGTGTTCGAGGTTGTATACCTAAGCGTAGGCTTCGAAGGCAGGTCTTTCACCTGCGGTCACGTAAATGTATGGCTGGGTTAGTTCCGTTCCGTCCAGTATTGAGCTGCATGATTACTACGACTGTCATTAGGCTACACGGATCTACACTGTAGTTCAATTATAATGTCACTAGTTTCAACCATTGTTGGAAGAGCCCTACTAGCCGCGAAAAAAGCCGAACATATGAAGGTGGATACAGACTTTTTCGTTATGCTGCTTACGCCCGTGGAGATATCTCCCGGGAAGCTACCGTCAAAGCCACAGTAACCAATGTGCTGTATACACAGTCGCATTGAAACACGAGGCGAATTTACTTGTATTGCGCCGTCCCGGTTGTCAGAGTGGGATTAAATTTGACTGAGTGTAGGGCCAGCCTCACACGCCCACCAGTTATGAAACTGGATTTCCGCTAGATCATACGTAAAGCTGTATGGCGGGTCCTTATTAGCACAACGAGAGCAACATGAGTGCGAGCGACGAACACGGCCGTGGTAGACGCGGCTTACTTGCGTTCCTAGTCTGCTCTCCAGCTTCCGCGTGGCCGGAACAGTTAACTAGTCGCGGTACGCGCGTCTTTATAGCACGCAGACGCCGAAGAATGATTAGGGAAGGAGGCACACCTTC"/>
                    <sequence id="seq_t2416" taxon="t24" totalcount="4" value="GTCACATTCAGCAAACTCTCCGGGCTTGGAGCGGGTTGCCACTGATATAAGGTACAGTCCAGACGACGTCACTGTGGATAATACGCTTGTCTCGGAATCCAAATCTGTCTGTGCAAATGTCGAGTTAGGACTGAACTATAGTATAGACTCGCACACAACCTTCAGGCCCGCGAACATTAAGGCATTGTTTGGATGTAGCACACCAAGCACTCTTGGCCCACGAGACTAAACCAGTGTAAGGTGTTGTGGCAAGGCGGTTGCTCACCAGGGCACACGTACACCCAATACGCGGAGGGACAGGGTTGCCTAAGCTAACAAAACGACGACCGAGACATGCGCTCCACTCCAGCGACCTCCTTCTCCCTTCGAGCTGAGCTTATTTATATTAGACCCTTATCTTCTGGATCCCGGCATTAAAAGGGACCTACCAAGAGCAGAAGATCATCAGAACATCGAGCTTTTTCACTACTCTGTGTGGCAAAGCCTCGGTCACAAACCCAACTCGGCTACAACTGGACGAACTAACGTAAACCGACCATGTTTCATGCGAGGCTTTACTTCGATTTAAATTTGGTGGGGGTCTAAGCACGCTGCCTCTATGCGTGCAAGGAATGGGTCTCTCCATTTCATTTAGATAATTCGGTTGCTTTGTCGAGGGGGTGAAATGGCAGCTTAGCAACTGGAACTCCGCAGGGGTAGTCATCCATCATCCGGAAAACGTGTTAAGCCACATACCATCTTGTGTCGCCCAGCCCTTATAGGATATCGTGCGGAAAAAAACCTGAATCCCTCCTGAGTGACACTGCTGGATCGTTTCGGCGAGTGTTAAATACCTTAGTTTTAAGTCCAATCCTCATCCATTTACACGGTCGGAGAAGCGCAGGAGGGGGAGTCATAGCCAGCTACCGATTCGAGGCGGGTTTCTTTGTCAGTGCATTAAACACCAGCCCCGTGCGGAAATGGCAGCAGCCAGTGCGAACCTTTGTGTTAATAACGTTAA"/>
                    <sequence id="seq_t2516" taxon="t25" totalcount="4" value="GGTTGCGCTTCTCCCCCTGGGACGACGGCTGAAGTCAGACTTTTGTTGCGTATCACCGACCAAGCAGTTCAATCGCCTCGTATTTTCGGCACTGACACATCAGCATCCGTGTTTTACTATGATACTTGGTCGGTTTGGAACGACTCCCCCTAATCTGGTTGAGTTAGGTGTCAGATCCAAGACCATTATAGTCTGAAGGAGATCCAAACTCACTAGAAGAGAGCATCGGAGATCCAGTGAAGTTTTGGGTAGGGTAAGGAACTATTGTCTACGCGTAAGTCCTTGGCCGTGTGAAGAGAGGGCTGATGCGTCGGGTGCTAGAGCCTCAAACCCGTATTGGAAGGAACAAAGCGGACGAATACCACGTTGCGAGTAAGATGAGTGATGCTGCGCGCTAAAGGGTTCTTGTGAGAAATTATATTCGCAAACATCCTGGATCAAACCGAGGTACGAACCGCAGGTAGGAACACTAGGGCTTATCAGGGATCAGCCCCAGCATGGTTATAGGTGGACGCTCTGGCCGAGAGCATTTAGAGACCGGACTTGCCCTAACGGGAAAACGGTCCCGGTGCTAAGAGATTGTCTAAACCGGACCTGAAGCTTCCCGAAAAACGTAGTTATTACAGTGGTCTAGCAGCGTGGTTCCACTCTATCTCTTTACCAACCGGGCGCGTTAGACTCTCAGTATACGATAGGTAAAGAATACGCCGGCCACTCAAGACCGTCTGTGAAACCCAAGGCGGATACTCAGTAGACAACGAGGGTCGTATAACCACGGGCTCGTTCGTCTTTACCCGTATGCTGTTGGTGAACCGCAGCGTGATTCGAGGAGTTGTGCTCGTAGCGGATCCACGTTATGCCTTAGACGTGTGCAGCTGTGACGCGTGTTTAAGTGCCCCGATTTAGCAGTTGGCTATTGATGCAGGCATCGGAGTTGCGACGGCGAACCACCTTTCTTTGAGGAGTGATACAGGTGGTCCTCTATGCTCCGTCAGTCGCC"/>
                    <sequence id="seq_t2616" taxon="t26" totalcount="4" value="CGTAACAACTCCACTAGAGCTGAACAGAGTGGCTTGATAGATTTGGGTCACAATATCATCCGTTATGTCTAGGCGTTAGTAATATAACGACCAACGTACTGAGCTGGAGTTTGTAATTACAGCGGATATTCGTCCCAGCTCTTTACGCTTAGTGCTCCTGTCGGTAGTCTCTCGATAAGCACTGGAGATGGCTTTGGATGGCAGTCTAGACGTACTCGACATCGTTCATCCTCCCTTCTTCGAGGCTCGGCGCTCTTATTGATGTAATCCACGAGCACACCTCATGGCAAAATAGTCGATCATGTCTCGGTTATTGTACCGCCCACGTCTCGACTAGGTCTTAATCGAAGGGATCCCGTATCAAACAAGGAGATCCCGACGAGCGATTTTGGGCCGCACTATTATGCTTGCATACGCCAAGAGGAGGCCACCTACTTCGGCGTATGGCCGATACCGTCTCATCAACTCGGGCCTGGCCTAGTACCTCTGCGGCGCCCGTTTTGTACACCCACCACATAGAGTGGCCGCGACTACTGAACGGCTCCTGCGTGTAGCTCAAATTCGATTGTCGGGATCAATATTTATATAAATCGTCAGTACATAGCGCATAAATGCGGACGCGCGGCATGTAGAGAAGACAGCAGCTATTCCTCGATAATAACGACAGCAGGACGCCCAATTGGGGGCCACCTCTTTGCCCCATTCGTCTGGCCGTTACAGCTAGATCCGAAGCTTAACGCCCGTGTCCAGGGGGAGAAAACCGCGGATTGCTCGCGCACATGGTACTATCCCGGTGGCCCCAACGCAGTAGCTCCTGAGTTATCGAGCTCTATCGGGGCATCAATTCATGGCAGTTTCTCTGCGGGGGAAAGGTTATTCCGGGTACGAATTTAATTTTCACACCTATCCACACTTGCGCCAGTAAGCGGGACTGGGCCGTGAATGTCGGACGTGCTGCCCTTTTTCGGTGCCCCTCCGAAAATCAATTCAGGAAGTATGA"/>
                    <sequence id="seq_t2716" taxon="t27" totalcount="4" value="TAAAGCAATTCCGTATTCGGACCTACAAATAAAAAGGCGCTGTTTAGAAGGCGCATAGCAAGTTCAAACGGAGAGATGGAAGTAACTCACGCACGCCCATTTTGGGGTTACTGAGCACGCTGGTTGCGTTCAGCAGGCCTCAGCAAACCCGCAGTAAGACTAGTTGTACCCATATGTCTGATTGACCTGGTTGAGATTTTCTAACAATCTTAGGAAAGTAGTTTATTACCTGGTTCAACCTTCAGTTGCCATTAACTCGACGGTACGATAATCGACGGGATCAAGTTCCAAAGGGAACCATGCCTGCTTGCCCGTCGCGGCATTACGCGCATGATATCGGTGGCGCCCTACACCACAGAGTGATACGACTGTCCCCGGGTGGCTTCATAGACTCCTGGTGAATACCATACTCTCATCCCTGCGGTCTTACGTTAAGCAAGGTCCTTGTACTTGCTTGAAGTCTGTACTCTTGCGGACTCAATGGCGCTCAAGTTTTGCCCTGTCCAACTCGGCGCCCCGTACGTAGTATCGCATAGAAAGCCCCGCTCTCATAGAGCACACATTCAAAAACAAAGACGCGTAACGAGTGATTATGTAGTTCCGGGAGAGTTCTTAGGCGGAAGGGCAACTTGAATGCTACCAGCAAACCGTCGCACTCCACCAGCCCTGCTGTGAACGCACGGGGGCCACACGTTTTGCACGTGCAGTCCAGTAGGGTGTAGGTATTCAGTACTTCCGACTTACTGACGTCTTATCGACCTTCCTCCGCAGACTCGTACCAAGGCCGTCGATTGGAATCTCCGGTCATGGACAATGGTTCTCATTCTTCCCCATTGAGTTCTGTTCCTAGCATAGCCAGGATGGCCTTAGGCAACGAGCTCTTTATGTCTCGGCAGGGCACCTCGTATATCTTTTGCAGAATTCCGCAATCGAGAAACTGAGTGAGATCGTTTCTCGCTCATAGGCGTTCTGACGTCTACATCACAGGGGGCGGTTATTG"/>
                    <sequence id="seq_t2816" taxon="t28" totalcount="4" value="TCCAACTTGAGCGAACTTGACTGGCTTGGAGCGGGTTGCTATGGAGTTTGGATAAAGTACGGATGACGACACTAAGTAGAAGAGGGTAGGCTGAGGATTCGACCCCTTGAATGCAAATGAGGGTTTAGTGGCGGAATATAGTCGATAACTTAACCAGAGTTTTATTCGAGTCACGATTAATTCGTTTTTAAGATGTAGTACACCAAGCACGCATAGCACCTAAGCCTAAGCGCGTGTACTAATTTGGGGCCATGCGCGAACTTCACCGCTAACACGCCCTGACGATGCGCCAACGGTCAACATTTCTGACGACAACAAAGCGCCTAACTTAAGATGGCCTGCAATGGTCCGCCCTTCGTATCCCTTCGCACTGAACCTATCCGGATTATACGCTTAACATCAGGCTCCCGCAAATGAAGCACACCTACCACGACTAAAAGATCTCAACAAGATGGTGCTTAATCACTCGTTTGTTTGCCTTAGCCGCGTGTACAAGCCTAACGGGAGTGACTCCGAACACACTAGCGCTAGCCGGCCATGTTTTAAGCTAGTCCTCGCTTCGATATACATTTGGGGGGGGCCTAAGCCAGCTGCGTCAATGCTTAAAATCAGTGGATCTCTGCATCTCAGATAGATAATATACCTGATATGTGGACGGGGTGACAAACTCGGAGTGCCACTAGTGCCCCTCAGGGGTAGGCTTCTAGGATCCGGGCAACTGGTTGCGGCGCATATGATCTTGTGACCCACATACCAGCTATTCAAGCGTGGAGAAACCTACCTGACTTGCCCGTGTCTACCAGTGCTGGAATGATTCGGCGATACTTAAAAACCCTAGTTGTAACCTAAATCGTCAAGGATTAGCACGCTCAGGGCAGCGTAGGAGTAGCTATCATACTCCGTCACTGAATCGAAGCGGGTTTCTATATCTGTGCATTGAACACCCGACTCGTTGAGAAGATGCCGACCCCAATGTGACGCTGTGTTTGAGCAAAGCTAA"/>
                    <sequence id="seq_t2916" taxon="t29" totalcount="4" value="ATGCGATTGTGGTTTCAATGGTAATCATCAAAGTAGTAACCAGCGAAGGGCGAAGTTACTTTAGTAACTTCATATATCGCTAATATTTTCTCGTTCACGACCTTGGGAGGATTCTACAACTTTGATGTCCAAGGCCATTAGCATGTACTTTAAGTCCGAAGGCGTGATCCAGCTTACTCTGAGTCGGACTGTAGTTGGCATCATTTGCTGAAACGGGGATGTTGGTTCCACAGAGCCTGAAATTCATCTCTGTCGGTTGGGCTTTTTTAAAACCAATGACGAGGGCGCCTCTCGCGCTAAACAGAGCCCAGGTGCCAATGCTTATCTCTACACTACCGGATACGTCGCGGGCTAAATGTTCGAGGATTGCATAAAAACGGCAACACGTGACGCCAATTTGGTGGTCGCACAGGAAGACCTTCTGCGATTACTTAAAACCTTCAGCTGAGCGAAGCTGGATTAATGCAGTTCAGGAACTAGTCAGATTTCTGTCCCTCGACACATGTTTGTAAGATGAGACTCAGTATTCGATCAAGCCCATGTGGCCGCCGCCGGTTAACGTCCTTTCTTCCGGCAGAGCGGGCCCACGCCCTCGATCGAACAATGACTGGGATACTGAAAGAAAGGCCGTCGGTGTATAAATGCGCGCGAGTGGTTCATTTGCTGCGTTTGAGAGTTATTCTGGTCCAGCTGAGCATTTCCTGGTCCACTCCGATGGCCCTGCCGGACGCGGGCACACAAGGTCGTGCGCAGGCGATCTGCACTGCGCACACCCTGTGCCGCCATTTGATATCTGAGCTGAGGCCACACCACAAAATGAGCCCGATTACTTGTAAGATCGGCGATTAATCACGCCGGCTCGCGTGGTTTAGCTGGTGTTCGCCGCGTGGATCAGCGTTCGCAATTGTCTAACTTCGGGGCAGACATTGGTAAATGTGGATAGCATCCGACCATAGACGCCATGATCCTACGACAGCTAGACCGAATTGGCAACTACGAT"/>
                    <sequence id="seq_t3101" taxon="t3" totalcount="4" value="TGTACCAGGCAATATATTCGACTGGAGAGCGCGCTCGACCAAAGGTGACATTGTCGCTTACCGGCGGTGAAAACACCGGTATCCGGGAGCTAGCACTCTTCAGACCTTGGTGATGGCCAATTTCGGTGAGCCATCAAATCGTTTAAGAATCTACGTGGACGTCGCAATAGGGTCCCAAGAGAGACATTGATGAATATTGAACTCTCAAAGACCCGGCGTTGGTTCAGTCTCCTGAGGCGTGATTGCCACGGAGATGCGTCGTGTTAGAGAGGCCTATGTTTGGATGACTTATTCATGGGGTTCGGTACACTTTACCATCATATCGCCACTGAGCACTCGAACACGATTGCCGGTGCCCGCACCTCTACACACTGACATTCTGTATCCTTAAAAATTTCATCACCATGTCAGGCCTGATATACCACCTATTTGGCTCCACTGGCATCATTTTGTAGAGAATCCGCGTGTCTGTTTCTTACAAGCATTGCCTCAAACCAAAGTGCACTGGTGCCATGTTACTATAGCACTATCGGTATTACTTCACGGCTAAGCTCACAGCATAATAAATCCAAATTCAGATACGCCCTATGTACATCATTCTCGCTTGTTAGGGCACGGGAACAGTTTAACGTAACAGTATACCCTTGCCGCGATTAACGGTGGGACTTAAGGACTTCCACCTGCCGACGTCTCAACTATGACTCTTTCATGGGTCGAAAATACCTTCCTAAACAAGCTGGAATCCAAATACAGCACACGCGTGTCGGTCCGAATATTCCTATGTTCTTGTCGTCATCACCGCTTGTATTGCATCTTTGGACATAACGAAACGACCATTAAATTAACCACCTGATCACTGTCGATACTGCCATCGCCCTGCTAGCGATACAGATGATTCCTGTCACTTAAGGGGTATTGGGGTATGTCTATTGAAGAAATCCCCCGACGTACTGACAACTTCTTCGTTGTTGTCCTCGTCAGCAACGCATGCATCGCTTTA"/>
                    <sequence id="seq_t3016" taxon="t30" totalcount="4" value="TCCACCTCGCAGAATTTGCCCGGCCATGGAGCGAGATCCGATTGTCATAGCGTCCAGGGTATAGGACGTCACTGCGTGAAAGAGGCGTGTCCCGGCAACCGGCCCGATGTAGTGTATTGATCGCTAGGCGTTAGAATAGTTTTGTTAACCTCACTAGAGTTAAAGGAGCAATAGCCTTCTAGCCTCGGCTGGTTATAATAGGTTAGCCTCTCTTCCCTCACCCGACCAGGGGTGTGGAAACTGTCTGTGACCCGCGTTTACTCCCCACCTAACTTTGGCGGACAACCATCCCACGGTCCCCTCGTCCTTAGCCGAACTATCGCAATACGCCACTTGGTCCGCTCTGATGTGTCTTCCGTATGACTTCGTACTCTGCGTAGTATCGTAGCTCACTTAGCGGGCGAGAACGGCGTTACAATGTGAACTTCCACTATTAAAAGGACAGTACCTACTGGGCCTTTTTGACTTCTCTGATTGGCTACCTGTTGCTCACGAGCCTTACTGCGGTACCACCACGCGCGATAATGTAACGGGACCCTGTTCCGGCATGAGCGTTGCGTGGCAGGTCGTATGATCGGCGGTTGAGGAATAGGCTGCTAATAGTCCAAAAAGTCTTGTTTGTAATCCCGGTTTGATACTACGATTGATATCTATACGTCGCGACATTACGACAGATTCAATGAATGCAAAGCGTGACCCTGTCAGATGATGCGCAGAACCTTTTAGGGCACATGCGCTCGTGTGAGGCCCCTCTCTGCGATTCCATAGGGAGTAAAACGACTTGTGTGGCCCCTGACGATGACTGGCCGAAGTTATTAGCCTGACCATAATTGGCTAGTACAAACACGAATGTTTACGGTGAAAACAGGTCCGGGAACCGTATTAGTTAAAGTCATTCTTCTACGCCGAAGCGTGGCCGTTTTCCAGATCTGTGCTTTAGACGCCGATACACTGCCGAACTAGCCGAGGTCTAACTCAGCATCGGTGTAAATACCGGTCA"/>
                    <sequence id="seq_t3120" taxon="t31" totalcount="4" value="AGAAACTAGTGGATATTATGCCTATGGGCGCAGGTGTGGGAATCCCCCAGATGAGCAATCCTTAGGCTCATCACCTCTACCTCTTCACGACTCGAAGGCTGCATCGGATTTTCCCAAAAACCGTACTTTAATCTTCTACATCGGTATAGTCTAATGGCAGTGAACGGCCTCGTGGAAGATTATGGAGTATTTACCAAGAATTAGAAGGGCACTGGAACTGAGGATCCTAATTTAAAATGATCTCGCTATACAAAGTGTCCACGCGCCACAAATTTTGGTTGAGGTGCGACTTGGAGAGACAACATGCAGGAGAAGGTGTTCCCTAATCGACTAACAAAAACGAATAGCCCCTGCCTTCATGCCAGGGCCCACTCCGTAGCCCACAAGCGGGTAACAGCAAGCTGAACTATTGACCTGTTCGGGAGACTCTTCTGCAAGTCTCGCCCAGCGACCCTACCTTAGTAAAGTTGTACAGAGCGAACGGCTCACCGGTTGACACGTCGTACGGTCTGTAGAGCTTTATGGATTTCTACATAGGCGATTAGGCTTTTAACAACTAGTCGACCAATTTCGGGAGTCAGGATATCGTGAGGTGTCCAACACACGGGTCGGTCTTGATGCATGATTCTGAAGGAGGATCCCCAGCCTTATGTCCGAACTGACTTAGATCGCGGCGCAGTACTGGCCACCAGACATCTGGTAGATCTAGCGGAGTTTGGTGGTCGTTGGAATCAGCCCTAATATTTTAATACCGCGTAGATTGGACCGGGATCTGGATTAAGACAATCTACTCCACTGCGTGCCCCTAGCGTCGCGCACGGGGATTAAGCAGCCGACCTATTGGACAAGCGTCCAAGACTACAGATAGGATGATTGGGGATGGGTAAGCTCCAGGACATGTCCTGGGAGCTCAACTTGAGGCTGGACAATCATGGTTGCCAAGCCCTGACGGGCCATAGGTCGCACCAGGGACTAGTGGCCTGAGCCTGTGTTCAATCAT"/>
                    <sequence id="seq_t3217" taxon="t32" totalcount="4" value="TGGCAGCATGTTTGCAGGTACACTCGCCCTTCTCGGACGCCCGTCCCTCAACACAAAGGTAGTATGTCTGACTTCGTTAACAGCTGCGCGCAAGTCCAACACTCCGAGATGGATACCGTGTGCCGCAGAGGTCAACTCATATCTGTTTTCGCTATGAATTAAATCGCGGCGAATCTTGGCGCGATTCCGATCTGATCTGAGTACGGTCTAGTCTCGCCTTGTCCGCTACGGCGATGTGAAGGGACGTCACCCAAATGTAATGGCTGGATTACGCCGCTAGCTTTGCGTGTGATATTCGTCGAAGTCCATTCGGTCGTGAGAAGACGAGTTCTAATAATTCTGTCGGTAACAGTCTGATAGACTACGAAGAAACGAGAGGATTACCTTAATAATTAGCGCTACGCCAGCTAGCGTCCGGGCCGGGCCCCTGCATAAACGCGGCGTCAGGAGATCTCTTACTTGCGCACATCACTATATCCGGGTCTTACCCGACTCATTCGTCTAGCATGCGACATTAAGTTCTTAGAATCGTTGAGTTACTACTTCAAAAGCATCATGTGGAAACTGAGTACACTCAGGGCTGCCGCTACCTGACGTGGGTCACCCCCTCCCGCATACGCGCGGAGCGATGCCGACCCTATATCCGGAAGCCCAATTGGGGCATGGTCCTTATGCAAATACCTGTTTGCCTGAACTCTAAAGACACTCAAGCCTTAACACGGGGGCACCTGGCAGGGGATAATGGAGGTGTCCGCCGATTGCTTGTGTCGAGTTGACCAGCAAGTTCAGTACAAAGTCTAAGCGCTTGTTCGCCGTGCAGGAGCGAAGGGCCGATGCGAAGCGATAGCTTAACATCGAGAGCGCACACTGAGCTTAACATCTGAGCGTCTATCGCTGATCTCGTGCGGCCGCAAATCAACTGTTTCCCGGATTCACGGTCGAGAAATGCGTGCTAGAACCGTGAGCCGAGTAAGCCATACAATACTACTGTAGGCCCTTG"/>
                    <sequence id="seq_t3316" taxon="t33" totalcount="4" value="CTTCGGCCTGTTTTTCAGGCTTGGACCTGCTCTGTATAACTTGGGGACGAACGGTTAAGCTAAGCTGAGAGATCGCCTGTTTCCTTGGATTGGGTTGTATGTCCCTCCGAGTGACGCTATGCAAATCTGTCGGTGCAAAATAATGTTTCAGGTTCAGGTGAAGTAAAGGCTCAAAGCCTTGCCCTCCATGTTAAGCTCGATAGAAGAACCGAATCTTGAATCCCGGCTGAGACGTTGTACATGGGTCCAGCGTGTCGGTAGATACTGGATCGACAGGCGTGGCTGACTTTTCTGGAGGAGCCGTCAAACCAAGGGACCTTGCGCACGAAACCTGTTTTAGAATGGGCAAGGATCTTGACTTTTGCTCCGATGCCACCACGTTAACTCCAGCTTTGGCGAGACCTGGAATCCGAAATTTTATTATGAACCTAATGACTTTCAGCGAGGTGAAGTGCGGAAGGCCAAGGACATTGTGTATCTCACTGATCTGGAACCGCATGGTAATAGTGTTAACAAAACCCTGAAAGTTTCAAGTCCACAGTCTTCACCACTGTTATGCTCCAGTCCGTCATGTACAGCATCCCCTTCGAGTACATACACGCCAGGTCTAAGAGACGGGCATGTGTGGTCGTAACTCCATGAGGCTCCGCACTGCATACAAGTAAATTGTGTAGTTACCTGTTGGTCCCCTATAAAAAATGGTAAGGCGACTGTGAAAGGATGGTGAAGTGATGACGAGTGTCAACCTAACTAAAAAGTGAGGGTAGTCGCACCACGAGCGGATCGGCCCGTAAACCAACCAGAATGGTGGCAGGGGGTGAAACAGAAGTGTGTGCGCGCTGAGGCTTTCCAGGCTATGAAGATATGGTGGGTTGATGGAGCTCACCGGTAATGCATCATAGCGTGATGTTGGCCGTCACTTGACGTTATTTTGTACTGGGCGCGTCCTACCTGCGATCGCGGAACGACTCAGGTGGTAGGACCATTATCGTCAGTTGAT"/>
                    <sequence id="seq_t3416" taxon="t34" totalcount="4" value="AATAGCTTACTTAGAATTCCCAGCGCCGGAGCCGAACGCCATCGAGTGATACGTCAACGTCCTCGAGACTGCCCAGGTCTCTATACACGATGCGCCCTCGGTTACGTAGGTCGGCAAGGATGGATAGTTGGCTTAAGACAGATAACAAATTATTGCGAATTTTTGGCGACTTAGGATCAGGGCATTTTTTGTTTTTCTTTCCTCAGGGTAACTAAGCTGGCACGCGCCCACCTCTGGCCGATTGTACTTCCACGTTTTTAAGCTGCACCTAGACCTGGATGGCAGTTCCCCACATGTTAGAGAGTTAGAACATCCCGTTCAACCCATCATCACTGGGTTTGCACTATACCGCCCTGGGCAGTCCTACTCACTGGTCTCGAGTCGAACGCCCCCATCACGGGTATAACCCCCCTTAAGCAGCAATCTTCCAGGTCGAATAGCCCGTCAGGGCTTGCGTTCTAGTGAGTGACGAGCATGGTAAGTCGACGGTCACATGACTTGCCGCGGTCCCCCCTGCCGCGCGGGCATAAACATCGCATTCTCTAGAAGGTTGCTTGCTCGGGTTTCCATGTTCTAGCTGTAAAGGTAGGATGTGGTTAGTCTCTAAAAACGTGAGAGCGCTCGGTTCACCAATTTTAACTGCCGGATTGACACAGGTTTACAATTTTATGCTGGACGAAGTGTAAACCGGATCGATATAATCCATTGTGGGTGAAACCATCTAGGCAAGCACGCTTACAACCGCGGTACATCGGTTGGGTTCAGTCGGAGGGAAAACGATTCACGTCGGCACTCTCGAACATCGACCGACTGGGTCGACCGGAGATCACCGGTCCCAATTAAACCCGCCCCTCGCTGACGTTTGCCAGACGAGGCAATGCTGGTGAAGAGGTGGTAGAGCTATGCCATAACGGTGAGCGATACTAGATCTAGATTTGGTTGGCGCGAAGTGGGAAGAGCATACCGGTCTATAAGTCCCACAGCTTCGGTACGCCACCAC"/>
                    <sequence id="seq_t3516" taxon="t35" totalcount="4" value="AGCTAGACTTTACATGAGTAAGCCTTCCTTCGGCCGCCCGCATTGGGCGTGTAAGGTGTTAGTCTTAACTTTACGGCTATTAGCCGTGTTTACCTGTCAACCAGTCATCCCTTGGGTCCTATATTTCTGCGGGATCCGCTCTTTCCCGTCGGCCTCCTCAGCCGGACCGCGGGCGAGTGAGGTGCCAAGAGTTGGGACGGAGCGACTAGATTGGGAGAGGAAACGGAGCGGGGATTGTTGGTGTGAGAACCTCACCCTTTTGGGCGTAGCCCGTCCGTGGTTTCCTAGGGCGAGACGACTAAACTAAACCTCAAGATAAATCGCCACACGCGGGTTGCTGCATACGCTGCTCCGCATTTGACTGGCAATGGAATGCTCACTATAACAACACTTACCGCTAATACGAAGGGGTAAAAGGGGGGCCCAGAGATAGTTTCCCGCACTTTGACAAATGTACAGGCATGTGTTAGTGTGGCCACGTTCTCGACAGCGAGTACTAGAACTCAACCCGCGTGGAATAGAGTAAATGCAAACAGACACGAGTCTATTCAGAAGGATGCTATAATTTAGACAATAGAGTCATAAAACTGACATGCTAGCCTTCGAAACCGTCACTAGTTCTCTTCACCCGGCTAAACTTACATGCAGGGGCGCATATCGCCGAAACGCGAGCACACGGTTCTGGTGGGCATCTTATCAGAGACGAGCCACCCGACCGGCAGTCAAAATTCCACTCCGAAGGCAGTACGCTCTACTCTGTCTCCCTTAACTTTAGATGTCACTACAGCGTCACACTGAAGGTATTAAATCAGGTCATCTAATCGGTCAGTTAGAAGAATTGTCTACGGAGCTTCCAAATACAAACGAACGTCAGGTACCGTATAAAGTCGGTAAGTCCCCCAGCCCAGTGGCTATCCATCTAAACACTGCGGAGATGCATCAGACGGGCTCGATTTTTCCTGTCGGGTAATTATCTTTGCTGGGTCGCGGCTTGTCGTGA"/>
                    <sequence id="seq_t3616" taxon="t36" totalcount="4" value="ATAACAACAACGAGGCATGATATTTCAAGGGGCCTATGCGTGCCTAGTGTATGGGTGGTATGCCGCCGCGACATGGATTGCCACGTTGATTTTTGCACACGGGTCGAGAGGCCACGGCACTAATGGCCGGCCCCAACATTCGTCACCCTGCGTTACGAAAGCAGGTATTATATAGAATGGGTGTATAGTATTAATAATTGTAGATATCCGTCCGATCACTATTATAGAGTGTGTGGGGACCGATGGTAAGCTAACAGATCTCACCTTCTCAGTTTCGCTTCGCAGATAATAGCTCCGCGTGCCCCTCATTTCTTAGTGACACGAGACGGGTCTGATAGCCGAACTTACGTCTCCGTATTCCTCTCCTCTACACATAAGGCACCAAAACGTTATCCAGAACATACCGGACCAGGTCATGCGGCAAGCGTCGCAAACTGATACGCGATACAATTCCAAGGATGTTAGTACACACATGTTAGACAACCCTACCTGGTCTAACTATTTCGATCAATTGGGAGTCGTCTATGATGCGCCCTACCGGGGATCGCCAACGTCCCTGGTCTCACCGCAAGACAGCGCACCGTTGGAATTGTGTGACGCGCCCGGAATAGATGTAATTTTCTTCTTGAGTGTCAACGATCTTGACGTTGTTATGTCTACACCTCAGGTGGTCGAACAGCCATGTGACCTGTTGGGGAACACAAACGGCACCGACTAATACAGAGGCGAGGTTTTGGGCTATATAGAGTGCCTCTCGTCGACAGTCACTCAGTGCCCTTGGTTATTCCCTCCGCGTATTTACGATACACCAATGATATATATCCATTTCTCTCGCCCGGGTGCGCAAAAGGCAACTGGATATTGAATTTGGGGGAGTCCGTGGAAAAGTGAGGTTGCAAGGCGAGCACAAATACTTTGACGCATTCAAAGCCAGATGCGAGACTCTTGGAGACTCATTTGTCTTTTTTAGGTGGCCACTCGAAGCGTTTTCCGGCTACTC"/>
                    <sequence id="seq_t3716" taxon="t37" totalcount="4" value="CTCAACTTTAGGATCTAAAACGGCCAACGGGCCGGTAGCGATTTATCAGGGCGGCGGTGCAGACGACGTTTCGGTATGTAAGAGGCTTGCCCCGCCATGGCGCCCGTTGAGTGCAATTCGCGGTTAAGTGTTAGAAAACAGAAGTGAACCCCATGAAGGTTTTAGGTGCCTTAGGATGAGGGTATCCTTCGGACGAAGTACACCAAGCATACTCGCGAGGAACCACGTCGCGTGTGGAGGCGTTTGTTGCAACCCAGTTACGACGCACCTAATACGGGCGGCCAATGAGCGAACGTTGAGCACTTTGAAAGATAAGGTAACGAAGAACCAAAGTCAGGCAGTGCTAGAGCGCGCTGTGCAGACTTTCGCACTTAGCTTACCCAATGCGCCCCGATAACACAGAGGTCCTGTCGTTGAATCGGTCCTTCCACGAGAACAGGCTCAGGATAACTGAAAGCTTAAACACAGTCCTTACGCCGGAACTGTCTGTCACCGGTCAGAGGGGTGTACCTCTGGTTACACACCCGTAAACAAGTCATATTCTGGGATCTGCTTTGCTTCGAATTCCAATTGGAGGAGGGCTCGGGACGATGATGGAACGCTTACTAAGTGTCTGCCGCTCTTTCTCGGCTAGATTATACACTTCGTAGCTATACATGGCCATAATGCCGCAGGTGCGTTTATGTGCCACGGTGTCATTCTTAACAATTCAGGAGTAAGTGCGGACCAACCCCCGAAGCTGCGTGGCCGATCTGCGATATTCAATCGCGGGGAAAAATGCCTTTATTGACCTTCACATTCTCTGACGAACGTCGTCGCCCCTCGTTTCATAGCCTAATGTGAACGCCGTCTTCCTAGTAGGGATCCGGTTACGGCCTGGTGTGAGATGCTGTCATACTTCTCTACAAACTCCAAGTGGCGTTTTATATCTGTACTGGTTGCGGACGAGTCTTGCATTACTAGCCGATCGCGTTGTGATCCTGAATTGTAACAACGGTTC"/>
                    <sequence id="seq_t3816" taxon="t38" totalcount="4" value="TGATGTCCCCCTTATCCCTCGGTGAACTCGGGTTAACCTTATGTGACGTGAGCTGGCGCTGTACGACCTTTACTAGCCGGAATTCGTAAAATTCGAGGAGCCGACGAAGCCGAATCGAGGGGATCAGAGGATCCACCTGCTTAGGAATCCAGTAGCTAAAAGGAGTATTCCCCTGCTTCCCACCGTCGACTATTTTCGTCAGCTGCGGAGCATCGACTACGTACGCGCGCTAAGCCTCTTTATAGGTCAGTCCTAGTATGTTGGTCTTTACCCCTACGGCCCTCTGATTATTGATTTACCAGGACCCGTTCTCTTGTTACAACCTCCGTACTTACATGCCTATGGCAGCCGCGTTTCGTGCATATTCGTAGTTGCATACCGTGCCCGCGTAACGCCCTTTATACCCCAGCGTAGTTACCGGGTGCTCCATAACGGATCTCTTGCAGAGCAGCTGTTGCCCGCCACTCGTGCCCTTGTTGTAGAGCTCGATTATTCATGCCAAATTAGCAGTTTGAGTTGCACCATTCATAGTAGCCCACCACGTTTGTATACGCCCTAGACTGACTGAGGCGCCGGGGCTGGCCTAGCGTGCGAAATTAAATGTAGGGATTCAGGCAGTGGCCGAATAGGGCTTGACGCTAGTTTGAACTAAGTGAGCTCAAGACGGAGCCACACTCAACGTAGTATTACTGATACCGGGTGTGATTGGCGGGCGGTAAGGACATCGCGGGTAGCTCTTACGCACTATGATTCCTAATAATACGTTTGCTTTTGTACTTACTAGGAGCGGCGTCACTGTGTTGAATCAAGCTCGAAACCAGGAAACGACTGTGTGCGGATGCCAAACAATAATAATATACAGACGCTATTCGGCGACCCTAACGAAATCTGGTGGCGTTGCCAGCCGCTCATCAGTGCGCTTTGACATGACAGTTACCCTAAGTACGCTACAACAAAATCTCGCTATGTCACAGCATCGGTCCAAAGCGTAGTGCGGGTA"/>
                    <sequence id="seq_t3916" taxon="t39" totalcount="4" value="GAGAAAACAAGTCTCAGGTCACCCGGTCAGGCGCGTTTACCCGTACCTGAGAACGTAGAGCTTCTGTCCTCGGAGGTTCACAGCTTATAGCGAGTCCACCGCTCGTAACAGGCTTCCTTGTACTGAGGAGGTCAAGTCATAAGGGGTTTACCTATGAATTTACTGCAGGCGAATCTGGTCATGGTTTAGACGAGTCAATAGCTCGGTCGAGTTACCACTGGTCGGCCGCGGCGATGTGAATGATGCGAATACACAAGTACTGACTCAATACTGATGCTTTCTTTATTTCGATGATTCGAAACCATCGATTGAGGGTTCAGAAGGAAAGGTCAAAAGATACGGTAGGAAACACATGGATAGACTAAGTCGAATCGTTACGGTAACCATAGTAACTGACGTTAAGCCAGATAGGCACCGGGAGGGGCATCAGCTTAATTACTGCTTCAAGTGCCCTATCGCCTAAGCACACCACCAGTACGAGGTCTTTCACGCATGAATCATCCAGCACGGGTATCTTAATTATTCGATTCGTGGAGTAAGTATTATATAAACATTAGGTCGAGAACGCCGCCACTAGGGGCCGCCGCTACGGCCGGTGGCTCAACCAGGACCGCGTAAGACCGTCTCCTTGTCCCCGCTACCGAGTGCCACCCATATTGGTTTCGATCCTAATTCAGCAGGCTGGCGGGCCGAACCCTTACGTGAGTAAATCTTGCAATCGTGATTCCCCGTCCACGAACGGTTGATCTGTCGGCGCTACGTTTGTGGTGCGTTTTCCGTCAACCTGAGCGCGAAGTTAACTTACTAATTTGAGGTGCTGGCCCGATTCGATCATATGTTGCGCCAGCTCAAGACCGAAAAAACGCGACGAGGCTATGAGCTAAGCGTTTATCGCTGATCGCATATAGGCCCAAAGATACTGGTTTCTATTGACTCGGTCGAGCACGACCTGCACGAGCCGTCAACTGAGCCAGCCATACTGGATTCTATGCCCCCCTTG"/>
                    <sequence id="seq_t4100" taxon="t4" totalcount="4" value="GTGACGTGTTCCTACGCATTTCTTAAGCGGTTTAGCCGCGCCCTCAGTAATGGTACCCGACGGCAATCATTAATGAACGGGCATCCCTAGCGTTACCGAGCCAAAAACTTACGTCCGAGCCGACGTAATGACACGCATAATGTGCGGACACGTCTCGGTCGTTTCGTTCTGAGTATACTCCTCAGAATGCTGGATGGAGAATGTGGCCAAATAAGGTGTCTTCCAAGATATACTTGAAGGGATTTGTGCATGTATTCATACTTCCGGGGAACGTTAGAAAGAACCCACGTTTGTCGAGCGGAGAGATCGAGTCGGGGGTATAATTATAGCAGACCCTGGCAAGTTGTGGTAGTATGGCCTAGATCGCGCGTTCCTTTCATGGTAACTGCATTAGCAGGTGTAACTCTCACCCATATAAGTCAACTAAATGAAGAAAGCGGCGCTTTCTCCGGAAGTAGCGATCTTGTAGTGTGACGCATTACTGACTTAATGTACGCTAATGTTTACCAGCATACGCTCGGGAAATTGGGCCCGTGTCCAGAGTCAAAGCCCATAATGGGTCAACCTTCAAGAAGTGAGCTGTGCATAAGAACAATCACCTTGTATGCTTAAAGCGCAAATCCCAAACGCATAAATATAAGTCTTCCGGAGGCTTGGCGCACAACCAGGTATCGAGCCGTTTTTCAGACCGGGATTTTAAGGGCGCGAGGAGGGGCCCAGCGACTAGTAGCCGAGGAGCTGGCGCAGACTAGTAGGAACATAGAGTGGGACAATGGCTGCTCACGAGCATCTCTGGCATAGGCTTTCGAAGGGTTCGAGTCACGATGCTAAGCTGCTGAAAAACTTAGTGGTGCTGACACTCAACGAATCGGCCATCGTGGGCCATCCCTGCCCGTAATAAGCTAGACCTGGTCTGACAGCGAAGGACCGTGGGCCGGCTTCGGCCGCACAAGTGCACCGACCGGACCTCATACTCCACGTCCACGGCATTTGCCATAAT"/>
                    <sequence id="seq_t4016" taxon="t40" totalcount="4" value="AGTAGCGTCGTTGCTCTCAGGGGCGGACTCCCTGCGTCCTTCATAAGGAAGTTACCACTTTGCACCTGTAAGAGTAAGGAGACGGGAAGTATTTCGATTCAAACGATCTGTGAAGCTCGCATGGTCGGAAATCTCCTATATTCGGATTCATGGGCCTTTATAGTACAGTATCCGGCTCATAGGAACCGCTTATTGTACTGTCTTCAGGCCTAGCATGGTCGTAGAACTAAGCCATCCGGAGGAGCCCCCAGGTCAATTCAGGGGCATCTTGATACGCATTGCGTCGTCGTTGACGAGCTCATATGGCATGTTAGTCGGTGTATATCCAGACAAGTCTCCTATCGGAACCTCCATCGTCACCAAGCACGCATATTGGAAATATCATCGAAAAAGAACGCATGGTCGCATGAACCTGAGTAAGCGAGCAAAGTGCGTCTCGAGGTTCATCATTAACTTGACGGGTGAAATCGGCCTAGGGGACTATTGCTGCCTATTCTGAGTCTCCAGTGGCCTTGCACCGCTCTACTGTTAAGGGCGAATTAGCGCCCCAAAAGAGAATTTCCGATCGTTATAAGCACCAAGCAGTATCGATATTTGGGTTGACCTGTCTGGCCTTACTCAAGAGAGCCCCAACCAGTTTATGTCGGCTTCTGACCCCGGTTCCGCCGACTACGGGCACTAGACCTCGCCTCGGAGTGTGTCTTGGTTAAAGACAAGTCCGGGACTATCCCACCGCTTCAGTACTCCTAACGATGATTAGTTAGGTGTCATATTGGGGGGCACGCTGGGCTCCCGTCTTGACGGTAGTGTTATTACGAAGAACGTGGATATATCAACCAACAGGCGCGAGCATCTGTTGAAAAGGCTGCAGGTATTGCATACTCGACCCCTTCCGTGGCCTTTGAAAATTTCCTACAATACCCATTAAGCATATAGCCACCATATAGGAGAAGTAACGATACTGGGCTCTCCCTTCTATATAATCGAGAAATCATGTTAA"/>
                    <sequence id="seq_t4120" taxon="t41" totalcount="4" value="TAGCTAGTTAGCTATGGTCCAAACGACGCTTTGGATATGTCTGAAATCTTCGGGAGATACTCACCGCTAGATGACCACAAAGTCTGCGCGACCTCCTGTTAGCCAATTGGACGCGGTTGTGCTGAATCCGGTACTAGGAGGTGGACCGGGGTCATACATTATGTCGACATTTTCAAGAACTTCCGAGGGGTTACGCCGTTGCAATGGCATAGCTGGCCGGCACCAATGGCATCCTACGCTGAAACCGAGCTGCTTGCATCAGAACAGGCTCGTAAGGAAGTTCTTATACGTCTGCCATTGGTTAGAACGTCTGGGCCTAATTAAAGGTGAGTTCTGTTCGCAACGGAAGGAAATAGTTTCCGGACTGAGTGGATCTGTAGACCGCGACCCATAAATATCCTGCCAAACTGCATTCCTTCCGTCGGACACTGTTACCCTTACTCCGCTGTGGCAAGGCTTATGCAGTGGAGCGGGCATCGTGATTGGCTGGGGTACCTGGACCAAGACCTAACGCTGGTACATATCCAGCGTTCCTGACAAGGCTTCTCTTTTGTTTCTGAAAATTTTAGCACGTAACAGGGTCCTTTCACAGCCCGTGAGGCGTGCCCACGACCATCTTATCCTGGAACGTCTCTTAGAATTGTGGCGGCCATTTGTGCTCTAGATCAGGGAAGATATTGTGTTTCACCGTACCGATTTGTTCCCTTCCACGACAAACACTGAGCATGGGGCTGTACTTTTCTCGGGCCCACTAAACGCACCGCCCCTCAAAATGCCGCAGCGCGGTGGCCTATAAACACGCCGTTGATACCTGGGCGTTTCGATAAGCCAACAACTCACCCCGGCTCATTGGCATAAGATGAGTCACAGCTTGTGAGACCGCGTGGAGATTGGAAAGTCGACCTGAGCACGCACCCGTTCATGATCAATCTGCGTAGGAATGTCCAAGTTTGGGTTAGGCCATAGGCATAATTTCGGGCTTAACGCCGCAACACGCCTT"/>
                    <sequence id="seq_t4217" taxon="t42" totalcount="4" value="TAGCGTCGATGGCGTTGCTAATCACTAGGCTACGATTATAGGCACAAGCTCTGCGGAAATCCACTGCCAGGTGCGTAAAAACGCAGCTGCTCATCGCATTAACACATTTGGTGGGCTCGCGTGATATTTCGGTGGAAGAGATGTCACCGGGGACTAGAGTGGCTAGCGCGATTCCGACAATTCCCAGGGGTTCGGCCGGCGCCTAGATGTGGCCAGCGATGAGCCCAAGCAACCCACGTTACATACGACTCGATATTCTCAGTAGTATGCGGCGAAGTTGATTTTCTACTTAAGCCATTCCTTAATACACATCAGTCGGGTTCACAGGGAGCCCGCCTTGAAAAGGAGTGCATCCCCGTTCCTCCTTTTTTGACCACACTTCGTGTACCCGTAACATTCGGGACCAAGTGGATAGATCCAGGGGAAGATAGTTTCACTTTAACCCTTTTGTCCAGGCTTGAACACCTCAGCCGCAGTGGGGCCTGGCTTGGGTACCTACGGCCGGCCCGCCCGCTGTTACATTTACAGCAGGCCTTGAGTAAATCCTATAGGACGTCGCTCTAGTCGAACGGGTGAAGTGCTCATAAACTCACAATTGCGCCGTGGACACTACCACCAAATTTACGAAGTGGACTTAATCCTCTGCCAGGCAAAAGCGGCGGGGCCCACGGTCCCCGGCCTTTCTCAGCATACTAGTTAGAACACTTCGAACCCTAACGCCAGCATCGGCGACGGACATATCCACCTTGTTATATGGGCTCAGCTCAACGAGGCAACACCTCTCTTTGGCCTAATTTCACGCCATTGGGTCCAAGCCGTGTACAATTGTACACTTTGGTACTGCGTTCATTGCAGAAATCCGGATTCACCCTATTAGGTTTGACGCGGGATTCACATGGCCCGTGGATGAGGCACTTGACGATGTCCAATCTGGGTACGAATGAGCCTCTATCGATCGCTCCTGAGGGATCAATTAGGATAGTTACCCACATCACATGGT"/>
                    <sequence id="seq_t4317" taxon="t43" totalcount="4" value="AGTCCATTTATGGGTTACCGGCCCTCTATGAGATACTTTTCGGTAGGGGGGCCCTTTACGTTAAAAAGGACCAACATGGCAAACAGTTTACCTCTCGGTGCGTAAGTAGTCTTTGACGGCTTGAATCAGATCATCGGGTAGCATACCCATTCAATCTGATTTCCTTTCTCTAAGTCCCCTAAGTCTGGTTACCGTTGGTTGGCCTGGGAAATAAGGAGAAGTTAGCTGCGTGCAGCCCCACTCTTATCTCTTTCCCTAGCTCTATTTTAAGATATTTGACCATGGTCGATGTCCGACCACAACGAATCTCCCAGAAAATTCTAACTATTTCAGTTGCGTGGACGTAGGCATCGTCAAGTGCCCAGAGTGCATAATTTCGTAAAGACGGAGCGCCTATTTGGTGGCCATCTCGGTAGCCAGAATTAGTGTACGTCTTGCCTTTATTGCCGTTACGATAAAGTGGTGGGGGCCAGTTATAAGTTCCAGTCAGGGGCCTCGTCCTCCGTAGGAAAGGTGAGACGCAAATTTCGATCAACCCGAACAAACTCGCTACGTTCTTGGACCGTTACTGCTACAGCGGCCGACTAGCTTCCCTACTGTACCATCACCGGGCAACTACATTTGTGCGTTACGGCGTTTATATCCGTTAGCCAGTTTTATTTGCTCAGTCCTTGTATTATTCGGTACGAGCTGAGAGACCCCTTCATGACTCAGATGGTCCTTCAAGTGGCGGGCAAGCAGCGTCTAACTATAGTGCGCTGTACTGGGCTAACCCTTTAACAGGTTTTGATTGCTAAGCGCCAGGGATACGACCAAAAGGGCCTGAGTGCGTTTAAGCGAAATGCAGAACCTGCCCGTCCGTCGTAGCCAAGTAAGCCGTGGAGGGGAGGAAAAGCTTCCGCAATTTTCATGGTTAGTGCCCGATCTCCTACCCCGTCGGTAGCGCGCAGTCCTAAACCCTATGCGCGTACGTGATCATAACCGGAGGCGGTAGGCCGCT"/>
                    <sequence id="seq_t4416" taxon="t44" totalcount="4" value="AGTCAAAATATAGCACGCGTCTCTCTCGTGAGCTCTGCGCTGTATTGCGACTAGGTGCTGTGACTAACTGTGGGGATAGGGATTCATGTTCTCGGGGCTTCATATCCAGTGTTCTGTCCACCGATTTGCTCGTGACTGCGCTCGCAAAAGAAGTCTCGAACCGCCTGGCCGCGGAACGGGTTATCGGAGTATGTTTGGCTATATGATAGTAAGCACCCTTTAAGCTTTCCGGGACCTCCGAACCTACTAAGATCTTATGTATCTTAGTTGGTCACCTGTCTGTTCGCAGGCCCGCGCGATAATCCGGTCACTCACCCGAGACGGTAGGGCGCGTGACGGAAACGTAATGGTCTGATTTAATTAGGAACCTGGGGAGGGTTTGAGTGGGAGACTGATTCTAGAGTATCACCAGACGTCCGAACAGAAATAACACTGTTAAACTGGCAAACGTGTGGTGTTACAATTGTGCGATCGTTAGTTGCGACTAACTGTCATCCAGGTGCCGAGAGCGGACCAGCAGCATAAGGATCCAGAGCGCGAGCCAAAAAGGATAACTCTTGGCTATGAGGGAGGAGACAAAGTAATCGCCATCGGCGGCCATCGAATCTTTAGCATTTATTGGAAGTGGAAGCCTCACGATCGACGAGACAATCTAACTCGATGGAAATTGGCTGGTGGAGCCGAAGGAAGTAGCCCTTGTGTGGTGCGTTTTGGATCCTACAAGCAGTCGGGTATTGCACATCTTTAATCATCCAAAATACTTAACTAGGGATGCAACTGGTGAAAGCTCCGCATCCAATTGTATGTGACTGAGCAAGGTTTGAGGTAGGGAGGCGCGGTTCAGTAATTGTTGCCCGGAGACTGGACTCCACTTTCATCTTTGCGGCTTACTAGCATGGCGGTACCAATTCAATTAATCACCGCCCCTCTTAGCCTGAAGATAACTTAGGGCTACCTCTGTGCAGTCCTCAGAAATATACTGGCCCTACAGAACTCCTGG"/>
                    <sequence id="seq_t4516" taxon="t45" totalcount="4" value="GGAGCCTATCCGGCCAGGTACCGAGATAAGTGCAGGATAGCTTATGGTTGTTCCAACGTCGTACGACTCCACGTGAGGGAATTCTCTCGAGAAACGTATCGCATAAGTGCATTTCCTTTCACAGGATAATCGTCTAGGTTACGTCCGCTTGCTACGGCTCTGGGAAGAGTACTACTACTTACATCCTGAGGCATTCTATGGAGATAGACCGGCGAACGGCATAGTCCGATCGCACAGCTTAATCCCTCTCTGCGCATATTGCTCGTATTACCACCCACCCCCTCCATCCTAGGACGTCACCATTAGTCAGGTCGTATGCCACCCGCGTGTCGGAAAAGACATTATCGATGGGAAAAAGGGATTAGCGCGGTCCGTTGAAAAAGTGTTTAAACCGGTTCTGGCGGGGATAGAATCCCCTCAGAGGAGACCATCAACTTCTACGTGAATCCGATACCGTCCAAACAATCCGTGAATGTCGACGTACCGTAGGAGCCCCTGTCGGATGCCTTTTGGATAAAGGGCGATAGGGAGAGTGCCAAAGTTTATGCGTGTAGATCACTGACTCAAATCGGACTAATCTTTAGTAGGTGTCGTTAGGTTATAACCTAACGATCTCGTATGACTCAAGTTTGAAGCGTAGTCTGCGACCCCCCAATCCTAAGAACCAAGCCATTTCCGCCGTGGATCCCAATAGGTTGAACGATATTCTAGCAATCAACGCGCGATTGGCGGGATTATTATGGTGCGCCACGTGCGTTTACTGACGTCAGCTCCCGTATTAGGTCAGATTAACGTGGTCTCTCAAAGGCACTAACCTGTGAATAAATTTCAGTGGGGCCAACAGCTAGAAAAAATGTATCTTCCGGTGGGTGATTGCGGCTATGACCAGTTATCTTGCCAGCCCTACCCATACTATTGCTTCTACAACGGTCGACGGCGCGCCGCCTCTACTTTGCTATTCGAGAAGGAAGTTTTAATAGTTTCATCTCAGATTATATTT"/>
                    <sequence id="seq_t4616" taxon="t46" totalcount="4" value="TTCAACCTTGTGAAGTTATACGGGCATTGGGCAGTGTGCGAATGAACAAAGGAGCGGTTCAGATGACGTTTTTTTGTGTATCAGGCGTGCCCTGCCGTTTCGCCGGCTGGCTGCAATCAATGGATAATTGTTGCAATATAGTCATAAACCGTACGAAGCTGTTACGCGCCAGAGGAGTAGGGCATCCTTCGGGCGAAGTACACTAAGCGTACTGAGCAAGTACCAACACCCCTGTGCAGGCGTATGTATGAACCCGTATACGCCTAACCTAACTGCGCCGGCCAATGGTCGAACGGTGATCAGTTTGCAAGATCACAGAACGCAGAAAGACAGTCAGGCAGAATTAGTGCGGACTGTGAAGAATCTCGCGCTGAGCTTTCCCAAATCGCCCAGCTAACACGTACGTCCCGTTATTGAATGGGTCCTACAACGAGTACACGAGCAAAAAAACATAGAGCTTAATGAAAATTCTGTGGCCTTCTCTGTCGGTCACAAGTCTGCGGCGTGTCAGTCCGGTCCCAGTCACGTACGCTAGTCATGATCTGGGCCCTAGTTTCCGTAGAAAGCAAATAGGCTGAGGGCTTGGGACGATGCTGCTATGCTTTTCAAGATCCAGCCTCTCAATCTCGGCTAGATCAAATACTCGGAAGATCGACAGCGCAAAATTGCCGACTGTGTACTTACGTTCCACCGGAACATGCTTAACCGTTCAGGCATACCTCCCGCCCCCCCCCCGAATCTACGAGGGACCTCTCCGCTCTTCATTCGCGGGTAAAAATCCCTGAGTTTCCCCTCACAATCACTGACGAAATTTATCGGCCCTAGTTATATAGCCTAATACAACCACCAATTTCCGTGTAGGATCCAGGTCAGGGCAAGGTGTGAGGTCGTATCATACTTCACTCCAGAATTAAAAGGGCGGTCTCTATCTGTGCATTTTAATCCCGATCCTTCCAGTACTAGCTGGGCTAGTTGTGATCCGAGGTCTTAGTATTGCTAC"/>
                    <sequence id="seq_t4716" taxon="t47" totalcount="4" value="GTGCCTTTACTTTAAAAATTTATCCGCGGCAAGAAGGTGACCCACCAATATAATGTATTCTATTGGTTGGATGGTTGCTGATGAGATAACGTCCAAACACTGAGCAGCCCGCATCCAACCAGAATTCTTTTGCCATCGTCTCAATAGAGAATACTTGCGCTAATATGTGGAGGTTATAGGGCATTCGTCTATATAACTGCGTAAATGCTCAGGGTAGATAATCAATGCGCCATCGCGGCGCTCGAAGCGGTAAAAAAAATCGCTACATAGTGAAAGCCTAAATATAAGACTAAAGGAGGACACTATGCACCGGGTTCTTCGAGGCATACGATTGCGTGAACAGATTGATAGCGCCTATTCAACTTGTGAGAGTCGTACGGCGATGGCCAGCGTTAGGCATTCGATGGATGAGATGGCGCTTTATCTGCGTGCCAGGACTATGATCCTAAGGACCCATATGAAAAGAAGGAATACGAAGTCTCATAGCCCAATTTACTTGCCCGAGAATGGCATTAAGATTTATGGTTGTATGCATTCTGCCTTTAAATACTGTTAGTCGTCCTGGTCAGGTACCGTACGTGACGTAGGACTTGCTAGTATAACCAGGTTAGCACAGCATTCAGCTGAATTATTGATAATAGTCTGATTACCAGCAGAGAAATAGCGACTCGCACGGAGCCGGGGCCTAGCTGCCAATTGTTTTCTAGGGTAGAACATCGGCATCCCTTGGATTTAAAACAAAATAACGCAAATGCCTCACTGGAGTTAGCTGCTGTGGAGTATCCACTCCCGATCCGCGGGGCGTCATTGCTCACTGACGGAGACGAGTCAAGGCATTGCTGGCGTTAACTCGAGACTCTCCAGTCGCACATGTATATCGTCACCAAATGCCTACAATCCCTCTTCACCTTACTACTGAGTGCCTTTAGCAGTGGCGGGCGTTGCCTGAGTCACTCTAATTACGATCTCAGACTTCGCAGGCACATCTGCCAAAATTGAT"/>
                    <sequence id="seq_t4816" taxon="t48" totalcount="4" value="GGTCGGATAGCTCGTAATACTTATCGCGTGGCGTAAAGGACGCGCTGCACGATAACTCAGTCATAAGCTCCACGGTCCTCACATAAAACGACTGGCGTATACACGCAAAACGCGATATAGGGCATGCGTGGACGTCTCACTACCATGGAACTAAGCCGATACTTCGTTGGGTTGCACGCCAACGGGGAGTGATCCGGCCTTCATTGGAACAGAGTTTATCGGTATCTGTTCATAGAACTGTTCCTGACCCAATGAGTAACGGCATGTGGACCAATTCAGGCAGTAAGAGGCCAACACTACCGGACACATATGCCGTGGATTGACCCCAATGTCGCGGCACTTCGGGCTAATTCTCTGCTGTGGTCGTCACAGTGGCAAGATCCTTGCGGGCCGTTCATTAGTAGACAGCTACGCACAGCGCATTCCCTCTCAGTCGACACCCGATCTACAAGTTAAACTGTGAAGATGTACCGGCGCTGCTCGCTACGGTGAATCGGTACCGCCGGAATGATAACTCTGACTATGGGGCTTGGACGCTACAACTAAGAGGGCAGAAGATTTGAATCGTGAAGTGCTTTTATAACGAAGAGATCAGAGGGGCGTAGTCACCTGCCCGAGGTCGTACACGATTCGAGCAAACGAACATGAAAGTTGCTTTACGTGGGACCTTATCGTGTGTGGGCCGTTAGGACTAACAGTGGAAGGTGCTAAGAAAAAGGGGGTGCCTCGCACAGGGGTTACGGCACTCCCCTGACCGACATAGAACGTCATGTGGGTAAAATCGGATGCAGCGATACTAAGAGAATCTGGACGCGGGTTAGCAACTGATCACGTCGAACAGGTTGCGTAGTTACGGTTACCATTGTAATGTGTATAACTGAAAAGTTCTATGCGGGTGGCAGTCACCTAATTGAGAGGTTACGGACGTCTCCGGTCATGGCAGTCCCGCAATAGTAGCGGGAACCTGTGCGGGATAGACAGCAGACTGCTGCGCAGAACA"/>
                    <sequence id="seq_t4916" taxon="t49" totalcount="4" value="TGTGGGCCTGGTTTGCAAGCGGAGTCATTCTCTGTAGGACTTCAGGACCGATGCCTTAACTAAGCTAATCGATCTCCTGGGACCGGAGATTGTGTCCAGTCACGCACCTAGTGGTTCTCCGTAGGTCCGTAGGTTTACAACAATGTTGAATGTTCGGTAGGGGAGATTTATCAAAACTTGGCCCTCCATGCTACTTTCCATACCAGTACAGAATGTCGACGTCCGGCCGAGGCGCTGCAGACTGGTACATCGAATTGGGTGGCTCTGGTTAGACAGGCGGGGATAACTTTCTTGTTGGATCCGCGAAATGTAGCTCCCGTGTCCGCAAAACCTATCATAAAATAGGCGAAGATCTGGAGATTTGCTCTGCTGCTGTGCCGGCGAGTCAACCGCGGGCTGTACTTAGAATACTGAACTTGATTTTGAACCGGATTCCTTTCCCGGAGGGCAAGTAAAGTCTGTACAGGACCTTATGTACGCCCCTGATCTCCACCCGTACGGTTATTGATACAAAAAATTCGAGTTAGCTTAAAGCCCACAGTCTGCGCCATTTATAAGCTCATATGCGCCACGTTTTGCATCGCGAAACAGGTACTCGTGCCCTGGCATGAGTGACGGGAATAAAGAATCTAAACTTCATATGGGCCCGCGTTGGATAACAGTGTGATGTGTGGTGACCTCTCAGTGTATTATACAAGATGGTATGGCGAGTGTAACAGAACAATATACCGAAGAATCGTCCACACCTCACTAATGTGTCAGGGTAGCAGCCCTAAGTGTGGTCCTATACGTATCCCAACACCAATCGGAGCCGGTGGTACTATAGAAGTTTGGGCTCTCTCAAGCTTCCCCTGTTATTAACTTACGGTGCAAGGAGGGAGTCAACTGATAAAGGGTCAGGGCTAGATTTTGGCCGGCACTCGACGGTATTGTGGAGGTGCTCCGTCCTATATGCTTACGCGGAACGTTTCAGGTAGTGGGACCACAACTATCAGTCGTC"/>
                    <sequence id="seq_t5100" taxon="t5" totalcount="4" value="TAAAACCCTACCATAGGGCTTGTCTAAGGAAGCTCAGACGCGTCTAGGAGTGTGCGTGCGGGGCTCTTTCCCCTCTAAGTTTAAGACCGTGCCTCATTCCTGCCGCGCTATATGCGACTTGCAAGTCTATTAACCTGCCCTAATGGTGCCGCTATGCAGAACCGCTGTCGCCCCGCACCCGGGACGGGCAGCAAGATTTTAATCCCCTGCCAAATGCGACTTACTCGTGCCTACTGGTCTAAAAGTACAAGTTAACTCCCACGCCCACGATGCCGTTCTGACGCATGCCTTCTACTCAATAGGAAGAGGAGTGGAACCTATAGCCATCTTCGGTTTGTAAAAAACGACCCTACCCAGTACCTCGCAAATTATAATATTCAATTAACCACGCCGACCGCTGAGGCGCTTACGCACTAAAACCTAAGGGTTCCACGTCCTTGCCTGTGCCGACCTGGGTCGGATCTTGCCAACAGCGTCGATACAAGCGCTTCTTACTCCTCGCTTTATAGGAACATTTTCAAGCTTGAATTGTCCGGACGTGAGGTCTGTTTCGATAAGTTGCGGCGTTATGTGGCAAAAGTCGCTTTGCGGCATTTTCATATTCCTCAGGAAGTCCGACTTGAAGCTTTCGGCGAGTCTAAAATCTCTTATTTTGACCGTAGACTCCGTCACTGGTCGGTAATGCGCATAAACACGCTTGATGCTGTCTGGCTGGAGAGGGAGCTCCGACTCTGTCCGTTCAGATCGCCGGGGTTAGCCTTAAGATGGCACTATGTACTACGTACCTGCGCAATGTGATGAAGGTGATTATTTTATGCCAGCGACTAGCGAGCGCTCCGGCCACGGTGACCAACTACCAGATCCAATAGAATTAAATGAGTCCCTGTCCGGTTCCTGGTTCATTTGTAGCGCCGCCAGAGGGGTAATGGTCACTCAGATTATCTACAGAACCTATCAATCGCAGATCGTACGCCGGACGGGCAGAAGATTAGGCTTTCTC"/>
                    <sequence id="seq_t5016" taxon="t50" totalcount="4" value="CTGCTCCGTTGCACAGGCTAAGGACTTGAATGCGTTTCTCCGGACATGCCAAGGGGCCACACGCCCCGACATCACCAAACGCCCCACCTGACTCTACCTTACCACCAGATGTCCGCTTGTGCTATATTCCGTATTATGGGGTAGATGGGAGTGCTAGGGCCTCTGGGTCGGTTGAGACGATCACGAGAAGGCACGCCTTGGCAGTAGGGGACTCGCGGTGGCATAATTGCCACGCCCGTTCTTGGCTCTCCGGTTCCGTAGCGACGGGGTGGAAAGGTTGATCTCTGACATAAGAGGTTAATAGGGTTGATTTACTTACTGGCACTCCGTGTAGTGTAAGAGGAAGAACGATACAACGTAACTTTTGTGTTGGTATGGACGCTGGTACACGGAATAGTATTATCAAAACCCATTATTATGTGGGGACCCAGAAATCTGTCCACCTTAGGATCTAGGCCTTACCAGCGCAGGCGAGGTCGCTAGCGCCTGAGGGCCCCCGGCGGCCGCCCGAGGCTGACACTTATCGAGCGTTCCTTAAAACGTTTTTCTAATACCTGCTTAGACTATAGGGGGTTACACGCACTTGTACAGGGTCGTGTTACGTGGGGAAAGAAAACAGTTCTGGGCTGCTGCTCTGGGACAGATCTGGTCACTAGTGAAGAAGATCATGGTCCACTGACCGTCTTCCCGTAACATATAAGTCGCGCACAACAAACAAATTAGCAACCCCGTGGGTTACCTACTCATTTCTCTTACGGCTCCCCGCCTCGAATGCATGAATCGCGACTTCCTATGACGTCGGCTGTCTTCCCCTGCCATCTGCATTAGTGCACCTTGCGACTATACGCGTTGACGAAATATGCGACTGCGCTTTTGTGCTGGGCAAGAGTGAGGCAAGGGGCGTTTAACCGGCCCTCGTTGACAACTAACAAGCGTTCGAAAGTACGTGTTAGGATCAGTCTCAGGCCGAAAGATCGGGCATAAACCGACCAAACCCCTC"/>
                    <sequence id="seq_t5120" taxon="t51" totalcount="4" value="TTCAGCCTTAGTATTTTGTACGGCTATCGGGCAGGCTGCGAATGATCAAAGGAGCGGTTCAGACGACGTTTTTTTGTGGATGGGGCTTGCTCTGCCGTGTCGCCCGTTGGCTGCGATTCGTGCATAATTGTTGCAATATAATCATAAACCTCACGAAGCTTTTAGGCGCGATAGGATTGGGGCATCCTTCGGGCACAGTACACCAAGCTTACAGAGGAAGTAACGACACGCCTGTTAATGCGTTTGTATGAACCCGTTTACGCCTAACCTAAGTCCGCCGGCCGAGGCGCGAACGGTGCTCAGGTTGTAAGATCACAGAACGAAGAACGACAGGCAGGCAGAACTAGTGCGGACTGTGAAGTCTTTCGCACTGAGCTCTCCCAAATGGCCCAGCTAACACGTCGGTCCAGTCATTGTATGGGTCCTACCACGATTCCAAGAGCAGAACAACTTAGAGCTTAATCAAAATTCTGACGCCCTCACTGTCGGTCACAAGTCTGAGGGGGGTCCGTCCAGTCACACTCTCGTACGCGAGTCATGTTCTGGGTCGTACTTTGCGTCGAAATCAGGTAGGGTGACGGCTAGGGACGATGATGCAATTCTTTTCAAGATCCTGGCTCGCCATCTCGGCTAGATCATACACTCGGAAGATCGACAGGGCAAAATTTCCGAAGATGTAATTATGTTTCACCGGAACAATCTTAACCGTACCGGAATACTTGCCGCCCCCCCCCCGAATCTCCGAGTGACCTCTCCGCTATTCATTGGCGGGGAAAAATCCCTGTATTCACCCTCACGATCACTGGCGAAATTTATCAGCGCTAGTTTACTAGCCTAATACAACCGCCAATTTCCGTGCAGGAACCAGGTCAGGGCAAGGTTTGAGGACATATCATACTTCACTTAAGGATTGTAGGGACGCTCTATATCTGTGCGTGTTAAGCCCGATCCTTGCAGAACTAGCGGGGCTAATTGCGATCCGAAGTCTTAGCATTGCTCT"/>
                    <sequence id="seq_t5218" taxon="t52" totalcount="4" value="TTACGCTTTCTGAATGAATGCTTCTGCGACGAGACCTTGACCCTCCGATGTTACTTTTCGTCCAGACAGCCTGTGTGCTAATTACAAAAACTCGAGACCCGTCAGCAATCGTCACCAACGGGAGATCTTCTGCCATTTCCTCTCTTGAGAATAGTTGCTCTAAGTTGTGAAGGCGGACACCAGCGCTTATTTATTACACCGTTCATATCCGGCTTATGTGTACCATGCCCCTCCTCGTCGCGACATGCGATAAAATTACTCGCTGGTATTGGACATGCTAATTACCATAAGACATGACGACCCTACCCACCAGGCTCCGCGAACCAAAACCTTGCATGACCATTGCGGTATCGCCTATATAACTGTGGTGAATCGGTAGTAGACCATAAAACTTAGTCTTTCGGTGCACGCCGGGTCGGCGAGTGAGCGTGGCGGGAGCACGGACCTAGACAACGAACTGACAAGGACGAAATAGGTGACGGATTACCTGTTTGATTTTCGGGCGAAGGTCACCAAAGATCAAGCCTTCATTCTGTGGGCCTCTGACTCGCGGTATAATACTTGGGACGTTACATTACCTGACTTGGGCCGGTCTGGGACATCCAGAGTCACCCCCACTTCATCGATATTAATGTTGCTACTTTCACGAGAGTGTGGGAAATAACGTCGCGCATGGAGGCGGGTAGGCTCTGGTTACTGATTTCTAGTGGCGGACCTCGGCCTGAATTCGACCCAGGAGACGATGACTCAGTTGGGTAACTGGTGTGACATCCTGGGGCGCAACGCATCCTAATCCGGGTGGCTGCAGTCGCCCCTGACGGAGATTAGGCATGACATAACTGGCCTTAACTCTAGACTCAGCGGTCGCAGCTGTATAGTGTAACAAAACCCCAAAGTTAACACAGCACCGTTCGACTGGGTAACAGGAGCCGTATAATTCGTTGCCTTTGTTATCACACTTACGAGCTGTTACCTGCTACCCACCCCTCACTGAATTGAG"/>
                    <sequence id="seq_t5316" taxon="t53" totalcount="4" value="GTACACTAATGCCTGACGAATAATTAAAGCTAAACCGGGCAATCGAGGAACGTTCGGCGACCGTGTGCCTCGCGTAAAGGTCGCGGCCGTATTCTTGGCGGCGCGCGCGAGTTACCACGCGCCTGTATTGGCTTCAGTCCTGATCACGTCGCTTACCAAATTAGCATCCAGCTTGGACCTGAACCTAGGACACGCCGGATAACAATGTGACGCCTGCTGAGACTAGCAGACAGACGATCGTACTTATCCCGTCAAGGGCCGGACTCACGAGGCGGTGAATGCCGTTGGCGTATTTTTACGGGGCCGGGGTCCCTCACATAGAGCCAGATTTTGCGAGAAAATTTCGTGAGCAGCAAATTTCTCCCTATCTAGATCCCCGAACAGTGACTTTCCGGACTTGGGCCAGGGATAGACCAAACGTGCCAGGGCTCATGGGAATGCATGGCATGTAAGGCTTGACGGCGCCCGGAGAGTAAGTGGACCACGAACAATCTGTCTATTTCCTAAAAGCACGCTTTGATTAAATCGTCTATATGAAATGTGCATAACAAAGGGTCATCAAGGGTTCGCACATGGGACGGATATTTCCTCGACACTACCAGTTCTACCTATAGAATTTCTCATTGTTTCAGTAATACGCGTATCGCTAGGATTCCCCAGGTGGCTCGCAGGTGCCTCGGTACGATTTGCCACTTGCTCCTTGAGGGGGGGTAAACCCGGGGCCGTGATGGTGCGTCGTTAATATAAGTGGGCTTGGCGTAGAGACGAACGTCCGCATAAGACAATAGCGTATGGGTTTGTCCTACGGGGAATTATTTGAGCGGTTACATGCTCATTGAAGAACGTTAACATTACACGCACCGAGCGTTTGTACAGTGTGACAGGGGACGGTCCCGCTAGAAACCTCCTTGCAGTCTTAGGGCTGATCATGATCATTATTCAGCAATCAGTCGTTGATCTAAATCCAGCTGGGTAGGTAATGCGAAGTAAAAATATTCGC"/>
                    <sequence id="seq_t5416" taxon="t54" totalcount="4" value="ATAAGCTTTCGTAAACCTCTCAGGTCCCGGATTCTTTCTTAATTATCCAGTCGTGACTGGCGTCGATTGCTCGGGCCATCAGACGGCAGACTACGTATCCGGCGCTTGACCCGGACTTAAGGTAAACGTGCGTCCAGTGGTCCGGGACATGATCACGTGCTTTTATCGATGGAGGCCTATGGGCGTTGTTTAGCAAAGTACAGCCGTGTCATTACGCTGGCCCTTGCTTATCTATGAATGTTCGTAATGGTAAACGTTAAGACCTCGCTTAACTCTTGTTGGGAGAGCCGAAAAAGTAATCATTTTCGTCTCTTACCAGTGGCCAAACACAAGCTTGCATTCAAGACTGCGCCCCGGCAGGCCCTCCGTACGATCGGTGCCCCACTCGAGAGGATTGCGTGTCGTGACCGTAATAGACATTTGCTTTCGAGGGCAAATAGATCATCCCTTCTTCCGACTTGTGAAGTGATTCTTATGGTGACATGCCTGTCATAGGCCATGCCGGGCCCCGTTCAGACAGCCAATACTAAGAAAGCCATATGCACGCAAATGCCACGCTTCGAAAGCCTTCTTATGGGTCGAGATTCATAGTCCCGCTATGCCCTCAGCGGATCAACGGTTTCCGCTCGGCAACATTATGCTCTAGCGTGGGGTAGACCGCCATATCCTGTCAATCCCCTAGGTATTTAAGAGTGGCAGTCTAAACTGCTGCGAAATCTATCGAGGCCCAATTCGTAGCATGCGAGTCATACTACCCCGATGCAATAGGGGGGAAATACTTCATATTCGATCCACGTCCCGGCTGTTGCTATTAAGCGAATGGTGTCTTAAACACCATATTACACACCACTATAATTTCTGTAAGAGAGCGATGACGAGGTATATGGTCAGTAGGTGGTGAGCTCTGCCACAACGTTAGACTTCTATCTGAGGTTAATATACACGTGAACTTTCTTGGCCAACGCGGCGTATATATCGCAGCTGTTATCCCGAAGTTGAA"/>
                    <sequence id="seq_t5516" taxon="t55" totalcount="4" value="CCATACTGACTATAAGTAATAATCTGTGCTTGCACTGGGAAGACTCGCTGCATCGGCAAATTTAAGTGCCATATTGAGCTGTGAGCGCCTCGTGAGCCTTACCAATCCCCGTGCTTGTTAAAGTAAGACGGGATTAGCTGCCACAAGTATTAATACCATCGGCCGACACGTGACAGTGGAGTGTCGGCACGGCCCCGAGCGGATAATAAGAATACAGTACTCAGGACCCGAGTTTAGTTAGGGTTCTAAATAATAAGTCCCATTGAATGCGTGACGTGTAGGCTCCTGCACTTACAGCAGCGGACGCACACATGGTAGGGTTCCCTGTATAACCTATTGGGACAATCCTGATAGCGTGGCAATTCCAGCATAAGGGTTCATTCTTCGTTAACTATAGGGGGAGAAGGGTGTGGTAGCTGATAGAGTCCATAGTATGAGTTGTATACCACCCTACGAGATAATATCGCTCCGCATCCAACAACGCAGAGTTTCCTTCTATCTGCTGTCGTGCGTCAAGACGTAACGTTGTGCACCATGTAAATTTCGAAAGCGCTACTACTGTTATAGTCTTATGCTCTCACCAAGGGTGCACAACCCCACACCCACAGTCATGCGCCGTTTGGACAGACTAGCAAGCGTTCCCTGAGTACGCTGATCCCCGTTCTATTGAGAAGCACCTTGAGTACCGGAATGCGACGGCCCGACTGTCCTGGTGACATTCTTAGTGCCGGATATCGAATATGGTGATAGCCTTTTACGTAACGCGAGAAGGCAGCGTCTTAGGCTTTAGGGCTAGGCCCTCGCGCAAGGATGAGACCTGAGGAACTGGTTAATTGACGGAAGCTTCTTTCCTAAAGTTATATTTCCTATTCCAAGTTCCCGTGGCAGACCGGACCCCTACCATAGTGCGTTGAACTTCAATTACCTATACAGCGTCAGTGATCCGCCAGTTTACCAACTTTTTCACCACGCCTACGTGAACCCGTGGCTTATTTGTTGC"/>
                    <sequence id="seq_t5616" taxon="t56" totalcount="4" value="GTTTGCTTTGCTCTCCAGGAATCAACTACTGACGTCAGATTAGTGGACCGCAGCGCTAACTCGAATGAACACTCGAATCCGACTGTCCCCAGTCATGGTACCACATCCTTGTAGTCCCTTGGTAGAGGGTTGGTTTTCGTACATGCCACCTCATCTGCCCTCCTTGATCATCATGTTCGCGGCCTTACTACCCACACGGAGAGGCATACACAATCGAGTCACTCAATAGGGATTCGGTATCGTGTTGGCTTACGAAGGGACCTTCCATGTAGCATGTCTACCATCGCCTACTGAAGTGAGAGCGGACAAAGCTGGTACTAGGGCATAAATCCCTTGTCACAAGGGCAAACGCGCACCAGATCTCTGGTGCCACTAGGTTTTGTAATCCAGCTCTCGACATAATACTCCCGACACGTTATTTTAGCAAAGACTGTTGACCGAACGTATCCACAAACCGCCGAGTGGGTAACAAGAGAATCCCATCGATCAGCATAAACAGAGTTATAGTTCGACACTCGAGACGAGGGTCCTAAGGGGACGGATCTGCCCTTGCGGGAAGTTGATTACGGGCCGATTAGATCAACTACCGGGGTACTCGAGCTACCAAAAGACGCTAGCGAAACCTGTACTCGTACGGCTAGGATTCTCGCGCTACGTTCATATACCAATCGCTGTAGCCTCTAATAGTAATAGTGCTACCGCATAGGCGTGCCACGAAAGACCCTAGCTCATACCGCACGTCAATAGTTAGTGCAGTATGAGACTCGGATTACCACAGGCTAAGACGTCCGCATACTTAAGAAGGTTGCGGGACACCGTGTTATTAGCAATGTAGACCCCTGACCGTATCCATGTTGTGCGATTAGATTATGCTGGTTTCACGTCTACTGAGTAGCGACGAGATAGTAATTGGCTCCGGACAAACGCCTCGATATGGTTGCCGCGGCTCAACAGCCAATGCGGAACGACATACCTGCAAGTAAAACGACGGCAAGCCAGG"/>
                    <sequence id="seq_t5716" taxon="t57" totalcount="4" value="CGTCAAATTATCTCGCCCTCCCCCCCCCGATGTCACGGTCGCATTTGCACACAGGGGGCTTTAGGACCAACACCCCGAACGACTGTTTATTCTGCACATGCCCTCGTAGCTCTCCATCTACCGTCGGTTCGTTAGTTACAGGACAATCTCATTGAAATGAATAAAGAACGTAAGCTTCGCCACAGGACCTGTCTTTAGGATGAGGTACGGATTGTCCCAACGTGCGTTCCTAAAGCTCGGCCTTTTGTTAGGTGTGTCCGACGTTCCCGGCTCACACGAACATTATTGGTTAGAGCTTCTAGAGTGTAAATTGCACCAAATTGTTCTGCTCCATGACACGTAGGATACTGGATGAAGATAAAAGTCTGCACCAATCAATTAAAATAGTGGACTGAATGCACCACGCCCTCAGACCGGCCGACTTGTCTGAGGCTGCATTGCAAGACCGCCCATGCTAATCCCACGCCGGGGGCCCATAAAGCAACTAAGGGCGTCCTGGGCACGGCCCGCGAAATCGTTTTAAACGATTAGCCCGGTGGGTATGCAAACGGATAGATTACGGCTTGAACTGAATGCAGTATGACGTTTATCGAGCTGCTCCCAACGCGTTGTCGGTGCACTGGTGTCGATCTGCATGGACTGCGGCTACTCGATGTGGCGTACGTAATTAGAGGCGTAAGCGTACGGCTGTACATTGTCGAGGTCTCCTGAATGAGCGAAAATTCACTCGGCCTTAATAAGGGGGGCCCTGTCCTGAGGAGCCTTCTCCTTCGTAACTTCGTGACTGGTTCACCAGCCCCTGCGGCCGACAGCCCGGCGCTCAGGGACTCTTTTTTCTCCTCCCGTGATATAATCCTTGCCATAAAATGTACTAACAGGTAGACCCAATCATAGGGACTCAGGCTGCCTCCGTCTCGCACGGCCCGCAACCTGCGACAGCACTCAACAAATGAGAATTCTTTGACCTCTGTCGTACCGATGTCCTGTCCTCCCGTCGGGG"/>
                    <sequence id="seq_t5816" taxon="t58" totalcount="4" value="AGTAAGTGGTGTATAACATGCCTATGGACCCACGTGGGGCAATGCCCTAGATGAGCAATGCTTAGGCCCATCACCTCTACTTCTACGCGACGCGAAGTCTGCCACGAAGCGTCCCAAAAACGGAACTTTAATGTTCTACATCGGGACAGTGTATTGGCAGTTCATGTCATCGAGGATGACTATGGAGTATTTACCAATAATTTGAACGGCAAAGGAATCGAGGATCCTATTTTGAAAAGAACTCTCTATACCAAGTGTAGACGCGCCAGAAATATTGCTTGAGGTGCGAATCGTACAGACAAATTGCAGGGTAGGGTGATCCCGAATCGTCTATCAAAAACGAAATGCCACTGCCTTCATACAATGGGCCCCTCCGTCGCCCTCCGGCGGGAAACAGCAATGTGATCTATTGATCTGTTTGGGAAACTGTTTTGCAAGTTTCGCCCAGCTACCCAACCCTACTAAAATTGTACAGAGCGGATGGCTCACCGGTTTACTAGTGGTCCGGGGTGTAGAGCGTTTTAGCTTTCAGCATACCCGATCTGACTTTTCACCAGAGGTCGAGCAATTTAGCGCGTCATGAAATGGTAAGGTGTCGAAGACCCGTCTCGGTCTTGTTGCGTGATTCTGTATGAGGATACCCAATCTTATGCCCGACCTGGTTTAGATCGAGGCGAAGACCTGGCCACCAAACATCTGGTGCATCAAGCGGAGTGTGGTGGTCGTTGGTATCGGCCATGGTATTTTGGTACTGGCAAGTTTGGCCCTGGAGATGGATCAATCAAAAGTACTCCAGATAGTGCGCCTAGCTTCGCGCATGGTGATGAATCAGCCGATCTACAGATGACGCGTCCGAGAATAAAGGTCGGATGTTTAGTTTTGAATTGGCACCAAAACATGCCCTGGAACCTCGCCTTGAGGCTGGCCTATCATTGTTGCCACGGACTGTCTGTCCACAGTACGCACCAGGGACTAGTGTCCTCAGCCTGTGTTCACTCAT"/>
                    <sequence id="seq_t5916" taxon="t59" totalcount="4" value="GGATCCTTTCCCGGCCGTGATCGTCTCACGCTCAGCTGCCGGATTAGCCCTAGAGTATTGCGCCATTCGCTGATCTGATGGATAGCCGTGACCTACCAATACACACCGTCCGTCTCAAGGTAGCCTCGAGCGCTACCGACCATAGTCAAGATTATTAGATAAGGTCTTGGGCTCACAGATTTTAAAGTTGCGCAGTACGATTAAACCCCTAGAATGAATCAGTAGCGGTAATCTTGATGTGCTGAGTGCTCCTAGCTTTTACCAATCTGGACTAGGTCACATTTTAGGCTTGTGCGATGTGGGTGTCTTTGACTACTTACGGACGGCATAAGGGCACACCGAGTTACGACGTCATCGTGGCTAGAACGGTAGGCGCGCCTCCCATTTTCAAAGCGAGTTAGAACCGTCGAACACAGGTGAGGCCTTGACAAGGCGAATGCCCCATTGCCATCACTACGTTAATGACGTGCGCTTCGGAAAACGCGCGTGAGTTGTCACCAAGGGGGGGTCACGCGTGAGCGGAACAACTCGTACACAGCTAGTGCACACCGATATGAGACTCACTCTATTTAATGGATAAAAGACGCGTAAAAATATACCAGCACGGAGGAGCGCCCGACCCCCAAAAACATGCAACAACGAACCCGTCGGGGCTTATTCGCAGTCCTCTCTACCAAGCTGCCTTTCCGCTCAAGTTTTACGGGCTTATGCGCCCGCCAGGCCAACCTTGGATATAGCTCGCTATTTTAAGTAGAGCGTACGCTGTTGTGGAAAGCCTGTCATCTTTCAGGCCCAGGTCAAGCTATAAGTGGCCCTCAGTGCAGGTGGCGCGGTCTTCCAGCCTGCTACGCTCTTCATGCTGAGCTCATGTGACGGGGGGAGCGAACGTTGTGAATCACTGCAGTGATTGGAACCCGAATATATCCATCTTCGCGTGCCATCGGACAGCAAAGAATCCTCGCTTAAGACATCTGCGGTCGGTAGGGACGCTTCGGGGGAC"/>
                    <sequence id="seq_t6101" taxon="t6" totalcount="4" value="GGTGTGCCAGATCTGCATGCTTGGACCTTCTTTGTAGCACTTTGGGGGAAAAGCTTGAACTAAGCAGAGCGTTCACCTGCCACCTTGCATTGTGTTGTCTCTCTCTACGTGTGCCACTAAGCGAATCTGTAGGTGCAAAGAAATGTTCCATGTTCAGGTGCAGAAAAGTATCAAAAATGTGCCCTCTATGGTAGGTTAGATACTAGAACCGAATCGCGAAGACCGGGTCAAACGCTGTAAAGAGGTCCAAGGTGTCGGTAGATACTGCCTCGACAGGCGTGGCTGACTTTGCTGGAGGAGCCGAAAAACTAAGGGACCAGGCTCACAAAACCTGTTTTAGAATAGCCTACGATCTTAACATTGGCTCCGTTGCCTCGACGTTAAGTCCATCTAGGGCGATACTTCGAGCTGGGATTCTAATTATCAATCAGATGCCTTTCACCGAGGCCAATTACAGCAGGCAAATGACCTTGTGTACCCCACAGATCTGGAGCCATATGGTAGCAGTGTTAAGAAATCCCGGAAAGCTTCAAGACCACAGTATGCACCACTGTGATGCTGAAATCCGTGGTGTTCAACATCTCGAATGAGTCCCTCGTCCCCAGGTCGAAGAAAGGGGACTCTGGTGTAACAACTACATGAGGCTCCGCACTGCATAATTATACGTTGAGTTGTTACCATTTAGTCTCGTATAAAGAACTGTAAGTGGACCGTGAAAGGATGGTGAAGAGAAGACTCGTGTCAACCTATCTAACGTAAGCGAGTAGTGAGACCACGTCCGGATCGGCTCATATACCAAGAAGAATGGTATCCGGAGGTGCACTAGAAGTGTCGCCCCTCTCAGGCTTTCCCTGTTATGAACTTATGGTGGGACGATGGAACTAACCGGGACGGAGTCATCGCGACATGTGGGCCTTCACTTAACGTTCCTTTGTAACGGGCACGTCGGACCTGCCTGCGCGGAACGCCCCAGGTATTGGGACCACAATCTTAATTCGTT"/>
                    <sequence id="seq_t6016" taxon="t60" totalcount="4" value="GTGAGTCTTCAGCCAGAATGTTTTTGCTACACCAAGCTAACCCACCTATATACGACTTCTACTAGGTAGCATGTGTTTGAATGACTTAGCGACGAAAGTATGCAGTAATCTCCCCCAACCAGCGATATGCTTCCACCTTCTCACTAGTGCTAATTGGCGCTAAGATGCGAAGGGTAGGGGCCGTCCGTTTTTAATTCTACGTGAAAATTCATCGTGTGAAGACATTGCGGCTTCTCGCGGCTAAAGGGTATAATAACACTCTCTCGTAATTTACACCCTGAAGACTATACGACAGGGGGGCTCGATCCAGCGCGCTCTTTGAACCATACCATTGCATAAGCCGAATGCTAGCGCCTATATAACTCTGGAAAATCGGTCGGCGTCTACTAGAGTTCGCCATTTTGTGATCCGGGTGTCGGCTAGGAAGAGTGGCGGGAGTTTTGACCTAGGCATAGATGTGTCAAGGGGGACTACGGTACCTGTTTGGCAAGTCTCTTTGCGAGAGAAGGTCACCAACTTTTTTGGTTCCAGGAAGTATGCGTATAAATACCGGTATTATTTTTGGTAAGCTACATTGCCCGACGAACGCCGGGTGTGTAAATGCAGTAGAACTGCGACTACAGAGGTATGAATAATGATACTCTTATGAACGGGGGAGAAAAAACGCCTCGCACGGAGGCGCGGCCTCTCTGGTTATAGATAACTAGTGGCGGACATATTCATCAGCTCGAGCCTAGATAGAATGACTCTGCTGCGTAGCAGGTGGGATATTATGTGGCGCATCCTCTCCCAATCCGAGAGTGTGCCTCCGAGACTGACGGATACGAGACAAGAGGTCCCTGGCTATAAATCCAGAGTATTCGCTTCCCCCTGCAGACAGCAACAAATCCGCAACGTTCACCCATCAGTATGTGACGGCATACCGGCGGGCGAAATGTGTATTGCCTGCGGCGACGTAAAGACTTCACCTAACCTCTTCCCTACCCCGGCCTTAGATGCG"/>
                    <sequence id="seq_t6120" taxon="t61" totalcount="4" value="TAATGCAAGTCCGTGTTCAAACCTATAAATACAAAGCCCCTGAGTCAGTGGCTAAATACAATCCCAGATGTACAAACCACGGTAACGAAGTCACACCTATTATTCGCTGGGTGTGGAAGCTCGTTTCGTTGACCACGAGCCATTAAAGCCATGATTACAGAAGTTTTGACCAGAGGGCTGATCAACTTCCTTAAAACTATCAGTTACCGATTGGTAACAGGTTTAGTCCCTCGACCGGCCTTCGTTTGCTAGGAACTTGGCGTTTTGATAGTTGAAGGGCTTAACTTACTAAGGGAGCAATCACTGCTGGTGCGTGAGAGTATACCACGCATGCAAGCGGATGTGCGCCACACCGTAAATTGCTGCAACTGTTCAAACCTGGCTCCATGGAGGCCTGGTCACGACCATGCGCTAGCCCCTGCGGGCTCTCTTCCCGCAACGTAATTATACTTATGTGAAGTAGGATCGTTTACGCACGCTATGCCCCCTACGTTTTACACTTTCCACCGGTGGGCGTGGCACGTGGTGACGCACACAAATCCCCGCTCTTTTAGAACACAAAATCCAAAACATAGACGTTTCAAAGGTTAAGAAGTATTTCCCGTCAATTTCTTAACCAGAAGGGGACTTTGCGTCAGACCAGTAACACATCGCCCCAGATGGGCCCCTCGCCGTATGCACGGTCTGACCAAGTAGTGCAATGGCGACACAGTAGCGTCTTGTCATGCAGTTCTTCCCACTAACTGACGAAATTCCAGCCTTCCTCCTGGCACTCGTGCCACCTCCGTCTCGCAGACTCTCCGATCTGGTACAAAGGATTGCATCCTTCCCCATAGATTTGTATCCCCCGCGAGGCTTGGTTAGCCATGGGTGACGAACGCCTAATGTTTTGGCAGGCCACCTAGTATATAGTTTTGAGATATCCGCAACCCACGCAATGAGCGCGTATGAAGATCGGTTATGTCCTATCTTGTCACCATGTCTCCGTCTGTGGGTAATG"/>
                    <sequence id="seq_t6217" taxon="t62" totalcount="4" value="ACAGAAGTAAGGTATCATCGATCTGAATTCCCGACATCGGGATTACAGAGGATAATGAGTTTTCTAAATTAGACAGCGGTAATTGCTTTTCGGCACTCATTGTGAGTACTGTTTAACGAGTACGTTGTGCAAGGACCCTTACAAATAAAGATACGCTGCATTCGCGTCATCAAGTTGACCGCGGCTTGCCTCGGATGTTAACTCAGACCTCGAAGACTGTAGGAGCTGAATATTGCGCGTTCCTATTCGCGGTTGATATCTCCAGTTCGGCCCGTATGTCCAGGATGGGATTCCCGCGCGTACGTACCGCAAAGTATATGGTCTCGAGTGAAGTCATATCTGGTGAGGCGTCTGGGGGCCCACGGCCATAAAAACACGGTATAGCCGCCAAACCTTTTGGTCATCAATACTACTCGGCCGGACCGTATTGGATCCAGACTCAATGTCGTTTACGCGCTATTAGAATAAAGCATCAAGTCGGCTGATACATATGCACCTAGATGTTAGATCCATAATTTAGTCCTGAATGGTTGCGTTTCGCTTTCCGAGCGGAGGAAGGCGGCGCTTACGGCGAGTAGCTACCATTAGGGAGCACCGCGATCAGTGACCAGCGGTCTGCATTATCTTGCTCGAGTTCATAAATACTTTCGCGGTTGCGCCTTGCGAACATGTACTGGTCTTGGGTACCAATAGTCCGATAATCTGCCCACTCCGAGAGCGAAAACACTGCCCGCTATAGAGGGTCCTGTACTCGACGAATGTAGTTACCGTACGTGCATACAGTATGTGTATTCATACAAGGGGCTAGAAAATTGAATAGGGGTGAATACATGGATCTGAGCTGATCCATGACGTTGTTGTGTGGAAGACATCTACAATTCGTCCTCTAGGCATGGCGGGCCTAGAGGCTAGTATCGGACTCCTGTTCCGTTAAGAATGGAGGGCCGTACCGCTAAAGGCATTCAACCGCTTTCAGCCATACGCCAAAGTGGACCTATAT"/>
                    <sequence id="seq_t6316" taxon="t63" totalcount="4" value="TGATGTGCCCGTCACCGTGCATCGAACTCGGGCTTACCGAGAGGGAGGTTAGCTGGCCCTGCACGCACATCACTAGCCGGTATTCCTAATTATCGACGGGCCGCCGAAGGAGATCTGAGGGGGTCAGAGGATCCGCCTCCGTAAGAAGCTAGTCGCTAAAAGCCCCATACCACCACGCACCCCCATATACGATGAATGGCTGCTGCGGAGCTTACACTAGATAGAGGGCTTACGCCTCTTGATAGGTCAATGCTCCTTTTTGGGTCTAGTCCCCCACGGCCGTAAAGGTATTAATGCACAGGTACCCGTTCTCGCGTGATATACCTGCTACTTACATGCTTATTTCATCCGCACGGCCTGTAGTTTGCGAGATGCATAACTTGCCCACGCCCCTCAGCGTACACTCCAGTAGAGCTACATCGAGTCCCATCAATCGTCGCTTGCCGATCACGTGTTGGAGCCGAGCCGAGCCCGTATTTTATTGCTCTACTATTTATGCCTAGTCAGCAGTTTGTGCTGCGCAATCCACAGTTGCCTACCGTGCTTCTGTATGTCCTAGACGGAACTGCGAGGCGGGGACGGCAGAGCCGGCGATATCATAAGTAGAAATTGACGCACCAGCCTAAGGGGGCGTGAACCTTTGTTTTCATACGCGAGCCGAAGACCCCCTCACACTCGACGTAGTATTACAGATCCCGAGTCTGATAAGCAGGTGGCCAAGACGGGGCGGTAAGGTCCTCCGCATCTTCAGTCTTGAGGATACATGCTACTTTGCACATCCTTTCCTCGGCCTCATAGTATTGGATACTGATCCAAGCGGGAAAACGACTGTGTGAGTAACCTACATATCAATAATATCCTCGGGGTCTTCGGTGTCTGTACGGTATCCTAGCGGAGCTGCGGCCCGCTCAACAGTATGATTTGAAGTGGCAGTTACTCTAAATATGTCCGGGCGAAAACTCACAATGTGTCAGCCTCGGTCCAAACTGTAGTCCGGGTC"/>
                    <sequence id="seq_t6416" taxon="t64" totalcount="4" value="GTCACTTATTGCCTTGGTACAAATTGTTCTATGCCGATTTCCCCCTGTTCCAAACGAAAATCTATCATGTACGAGTAGAAACCTTATATGCTAGCATCATAGCCCAAAGCGCCCTAAACCGGTAACTATAAGGAATAACCTATGTTCTGGTTACGGGCCGCTAACTATATTAGGGATATGGCGAACGGCTCGATTCTAAAATACCTAGACACCGCAGGCCATAAAGGGGCGTTTGTGGGAATTCTAGTGACCAAAAGAAACAGTCCCTAATTGAAGTATCCACTCACTAGAGTGGAAGTAAGACGGAGACTAGGCAAGCCTAATTATTTGCTTTGAGAATCCCAGCGAGTCGGCCCCTCAAACAGTCCTCGGGTCTTCATCTGATTTCCAAGATAAACAGGCAATGGGCCATTAGCGCAGAAGTCACCAACCCTGTGCATTTGCCGTGGACATCGCCGGTATGCAGGGCGCGCAGCACGCTGATTTCCTGTCTTGGGGGGCCCGTTTTTTATAACATTGGCATTGTCTGCCGCAGTCTGCCTATCAATAGTGCTACAGTTGATATTAAGTTAAATTTTAGGACTTAAGTATCGGTGCCACTACCCGGTTCGAATTTACGTCTACGGACTAACTAAGGGCGGTTCAACATGCAGGAATCCACGCGCCATACTGAGTGCTACAGAGTAGATCACACTTTACGTTTCAAGCGGCGGACCAGGGTACCGGGAGGGCCTAGGCCAACCGCATATACACGCCAAGCTTTTCCAAGGTCGCGCCCGAAAACTCCACCGACCCCCTGTGCCGTCCACGTAGGCGGGGCAGGACGAGTCAATAGGTCGTTTGCTTTGAGGATTGCTGCTCAGGTTCGTACTAATGAGCTGAACAGATATTGAGATTTTTCAACTGCGTGTACGACTGATTAAGCTGAATTTAGGATCGTGTTGTCTGTGTAATTGGACTTGGCAACTCCTTCTTCGGCTCGTTACCACAGTTTATTCTT"/>
                    <sequence id="seq_t6516" taxon="t65" totalcount="4" value="GATTAAGCGTGACGGGCGGTCTGCATAGTTCTACTGCACATAGCGTCCATCTAACGTCTTACTTACTAATTGACTGCACAAAGCCACTTTAACCTGTCAACGGTGCCCCCTATGGGTGGTATGTTGATGCGTCAGTCGTCCATTTGTGCAAATACCCTCCGTCGGCCAGCGGGCGATAACGGTGCGGGTATTTTACCAGCAAGGAGTAGAAACGGAAAAGTATTAGGCATGAGAAATCTATAGCAAAATTGACAACCTCTTGGAGGTAGCAGGACCCACACTTACTGCTGCGATCCTGCGAAACGCAAGTACCTTCTAAAGCGCAATATGGCGGGCGCTTATTGGGCTCGGCGGCTTGAGACTTATAAACTAATTGACGCAATACGAACGTGTTCCAATAATAGAGCAAGTCACCAAATGACATTAGGGCCACGGTCGCGCAATTTGACAAGTGTAAACGCGTATAGCTGTTGACCCAAGGTGGGGACGGCCAATACAAAATCGCAATCCGCTCGAACCAGACTAAATGAGATCAGACAATTGAGCAGACATTTAGATTATATAGTTGATATCCTAAAGCGACTGGTACCACATGGGGGCGGTATATACGGTCTCTAAATGTCTCTGCACGGCTAAGTTCTCATAAGGTTGGCCATTTGGCCGTTGCCATGCGCTTCTTGTCGATTCTACAGGTTGTCGGAATGTGGGTGCACGAAGGGCGGTCGCTATTCCACCTGGATGGCATAACCGTGTAACCTGCTTCCCTATTCGATACCGGTAGGTAACCCCTGGCACTCAGCGACCTAAAATAGCTCCTGTCAGTACCCGCATAGCCGTCTGAGCTACGAGGCTAGTTAGTAGAAACAAAACGCGGGTAGCGTGCCAAGGAGGTAATTGCCCCCACCTGATCACCCTAGATGCATTCAACCTGGCGTTGCATTAGGCCGACAGGCATTCATCTTACGGAAAACTATCTTGGATCGAGGGCGGAGTTACGTTG"/>
                    <sequence id="seq_t6616" taxon="t66" totalcount="4" value="TGTGGGCATGGATTGCAAGCGGAGTCATTCTCTGGAGGACTTCAGGACCGATGCCTTAACTAAGCTAATCGATCTCCTGGGACCGGAGATAGTGTCCTGTCACGCACCTAGTGGTTCTCCGTAGGTCCGTAGGTTTACAACAATGTTGAATGTTCGGTAGGGGAGATTTATCAAAACTTGGCCCTCCATGCTACTTTCCATACCAGAACAGAATGTCGCCGTTCGGCTGAGGAGCTGCAGACTGGTACATCGAATTGGGTGGCTCTGGCTGGACAGGCGGGGATAACTTTCTTGTTGGATCCGCAAAAAGTAGCGGCCGTGTCCGCAAAACCTTTCATAAAATACGCGAAGATCTGGAGATGAGCTCTGCTGCTGCGCCGGCGAGTCAACCGCGGGCTGTACTTAGAATACTGAACCTGATTTTGAACCGGATTCCTTTCCCAGACGGCAAGTAAAGTCTGTACAGGACCTTATGTACGCCCCTGATCTCCACCCGTACGGTTATTGATACAAAAAATTCGAGTTAGCTTAAAGCCCACAGTCTGCGCCACTTATAAGCTCATATGCGCCACGTTTTGCATCGCGAAACAGGTACTCGTGCCTTGGCACGAGTGACGGGAATAAAGAATCTAAACTTCAAATGGGCCCGCGCTGGATAACAGTGTGATGAGTGGTGACCTCTCAGTGTATTATACAAGATGGTATGGCGAGTGTAACAGGACAATATACCGCAGACTCGTCCACACCTAACTAATGTGTCAGGGTAGCAGCCCTAAGTGTGGTCCTATATGGATCCCAACACCAATCGGAGCCGGTGGTACTATAGAAGTTTGGGCTCTCTCAGGCTTTCCCTGTTATAAACTTACGGTGCAAGGATGGTCTCAACTGATAAAGGATCAGGGCTAGATTTTGGCCGGCACTCGACGGTATTGTGGAGGTGCTCCGTCCTAGATGCTTACGCGGAACGTTTCAGGTAGTGGGACCACAACTATCAGTAGTC"/>
                    <sequence id="seq_t6716" taxon="t67" totalcount="4" value="GTCAATGATTGCCTTGGTACAAATTGTTCTATGCCGATTTCCCCCTGTTCTAAACGAAAATTTATCATGTACGAGTAGAAACCTTATATGCTAGTATCATAGCCCAAAGCGCTCTAAACCGGTAACTATACGGAATAAGCTATGTTCTGGTTACGGGCCGCTAACTATATTAGGGATATGGCGAACGGCTCGATTCTATTATACCTAGACACCGCAGGCCATAAAGGGGCGTTTGTGGGAATTGTAGTGACCAAAAGAGACAGTCGCTAATTGAAGTATCCACTCACTAGGGTGGAAGTAAGACGGAGACTAGGCAAGCCGAATTATTTGCTTTGAGAATCCCAGCGAGTCGGCCCCTCAAACAGTCCTCGGGTCTTCATCTGAGTTCCAAGATAATCAGGCAATGGGCCATTAGCGCAGAAGTCACCAACCCTGTGCATTTGCCGTGGACATCGACGGTATGCATGGCGCGCAGCACGCTGATTTCCTGTCTTGGGGGGCCCGTTTTTTATAGCATTCGCATTCTCTGCCGCAGTCTGCATATCAATAGTGCTACAGGTGATATTAAGATAAATTTTAGGACTTAAGTATCGGTGCCACTACCCGGTTCGAATTTACGTCTACGGACTAACTAAGGGCGGTTCAACATGCAGGAATCCACGCGCCATACTGAGTGCTACAGAGTAGATCACACTTTACGTTTCGAGCGGCGGACCAGGGTACCGTGAGGGCCTAGGCCAACCGGATATACACGCCAAGCTTTTCCAAGGTCGCGCCCGAAAACTCCACCGACCCCCTGTGCCGTTCACGTAGGCGGGGCAGGACGAGTCAATAGGTCGTTTGCTTTGAGGATTGCTGCTCCGGTTCGTACTAATGAGCTGAACAGATATTGGAATTTTTCAACTGCGTGTACGACTGATTAAGCTGAATTTAGGATCGTGTTGTCTGTGTAATTGGACTTTTAAACTCCTTCTTCGGCTCGTTACCACAGTTTATTCTT"/>
                    <sequence id="seq_t6816" taxon="t68" totalcount="4" value="GGTTAAAAAAGCTGTATATAAAATTCACAGGATCCCGGCCGATGGAGGAGTTGCCTATTGTCAGTCGGATCGCCCCAACGCGCGGTGTTACTTCCCACTTGGTGCCTCGACGTACTAGCGCCGAATGTAGCGTGACGGTCTGGTCGAGCCGTAATCCGGCATAGTGGGCTGATATGTCTCGAAAATACCGCTGTGACATTAAGGGTCTGGCGCTTCTAGAGCCTTTCACCGGACAGATGCAAATAAACCACTCAGGTACCTCGCGCTAGATTGAGATCGCACATTGTAGGCATGTTAACGCCACCTCGGACCAGGAGCGGCGGGTAACCTTCCCTGGATCACGCCGTTTGTAGAATGTGAATCGACCCATACATTCACCAACAATGTGCAATTACACCATTTTCTAGTGAGAATGATGCTTCTGAGCCTACGCAGGCCGAAATAACATCTTTCGCCATACAGCTGGCCAAGGCCTCATCTACTAGGACTTCAAGCTAGGGACCGGTGCGGCACGCTGTCAGATATTGCTAATTCTGACATGTTACCCTGTTACGTCTTTGACGCAGTACCGGTTGGGAAGGATCCTGTATCTGTTTTACCATCTTTAAATTCAGGATATGTCAGTGCTTCCGCTAGGCACTTATCTCGTGAAAACCCCGTGCCGTGGGTCGGTAATCCCTTGTAATGACCATCATATCCATGGCGGGGGGGTGTTTCCGATATGGTGCCGTCCAAACCTATAGGGTCTACGTGTCGGAGATAGGGTGACACTTCGTACTATGTCGGACTGTCTTGAGCTTGCATCCATCTCGTTATGACTTGCGATATTCCCCACCTGAGGTGCGGTGGCGAACACCATGGCTAGCGGGCCCAGTATGTAAACGTCGGCTTTGCCTCTCGTTGCCCGTACACACACGACGTCAGGTTGTGTAAGAAACGTCGGTATTCACGAGTCGAACAACCTCGTATATCATGTATAAATCGTAACGAACAGCTTACT"/>
                    <sequence id="seq_t6916" taxon="t69" totalcount="4" value="AAACGCTTCCGTGTACTTCATAGGGGTCGCGATGGATCCTATTTATCTATGGGTCACTGTCCTCGATCCCGCCGGCTTTAAGCGTGCTGGGTAGTGAACCCACGCAGGATCTCGACTTAAAGGCTACTTGCGCGCTGTGGTCCTAGACGTTAACCCGAGCCTCATTGACTGGAGGATCACGGACCTCATTTGGCTAAGTACAGCCGAGACGTCACGCAGGCATTGGCTTCCCACTGAACGTTCGTAGTGCTACGCCTTAGGATCTGTCTTAACTATAATTAGGACTTCCCCAAAGGTCATCATTTACCTCGCTTACGATTGGCCAATCCTAGGACCGCAGTCAAGACTGGTTCCCGGCCCGCCCTTCCGACGATGGTTGCCCCGCTCGTGACGGGTACGTGATGATACCGTCATGGACGTGTGCCTTCTAGGGCATATGGCAAATCACCTAATCCGACTCCTGGAGTGATTGCTGTGGTTTAGTGTCTCTCTTATGAACTGCCGGGCTTTCGTACGACGGTCTATGCTAAGAATCCCATGCGATCGCAAGAGCCGAGCGTCGAATTCCTTTTCAAGAGGGTAGAGTCATCGTGCCGCGATGCCCTGAGCACATCGGCCGTCTCTGCTCGGCAAGTGTAATCGCTAGTTTGCGGTAGACCGCCCTATCATGTAGAGCCCCAGGTTATTTACCAGCGGCAGTCCCATTTGTTTCGAAAATCGTATCACTACAGTGCGGAGCCTGCGAGGCCTGGTACAGTGATTCAATCGGGCGGAAATCCGTCTTTTTCAATCCGCTCCGCGGCTGTCCGTATTAACCGAATGCGGTTTCACAACCCATTACACTCAGAACCGCCAGTGCTGTATGAACGCTAAGACAATATAAATGGTGAGTATGCAATGATATCTGTCAGAGCGTTGGTAAGCTGTGTATGTTTAGTCAACGCGTAAACGTTCTTGACTAATGCGACGAATATACCACGAACGATATGTAGAAGTTGAA"/>
                    <sequence id="seq_t7100" taxon="t7" totalcount="4" value="GTACAACGTTGTACAGGCTAAGAAGTCGAATGCGTGTCTCCGGATGTGCCCAGGGGCTATACGCCTCGATATCGCCAAAACCCTTACCTGACTCCCCTTCACCAACAGGTGTCCGCTTGCGCTATATTCCGAATTTTGGAACAGAAGGAAGTGCTAGGGTATCTGGGTCGAATGTGACGATTGCGAGAAGTCACGCCTTGGCTTTGGTGCACCTGTCGTGGCATAACTGCAACGCCCGGTCTGTGCTCTCCGGCTCCGTAGGGCCGGGCTGAAAAGGTTGATTTCTCCCGTAACCGCTTACTAGGGTTGATTTACTTACTCGCACGCCGAGTTCTGTAATGCGTAGAACGATACAGCGTAAATTTATTGATGATCGGGACGCTGGTAGACGGAATGAGATTAACAAGATGCATTATTATGTGGGAACCCATAAATCTTTTAACATTAGGGTCAAGGCTTTAACTGCGCAGGCGAGGTCGCTACCGCCTGCGGCCCCTCGGCCGCCGCCCGAGGCTGATACTTATCGAGCGTTCCTTAAGAAGTTTTTCTAATACCTGCTTGTATTATAGCGGGTTATACGCACTTGGAAAGACTCTTTTTACGTGGCTACAGAAGGCATTTCTGGAAAGCTGCAACGGGAGAGATGTAGTCCTGAGTGAGGAAGCCCATGGCCCACTGACCGTATTCCTGAAAAATATAAGCCCCGCACAACAGTGACTTTAGCGAACCCGTGGGCCACTTACGCATTTCTCTAAAGCCTTCGCGCCTCGAATGCATGAACCTCAACTTCCTATGCCGTCGTCATTCTTCCCTGGCCATCTGCATTAGTCCACCTGGCGACTATTCACATTGACGACATCTGCGACCGTGCTTGAGCGCTGGGCAAGTCCTAGAAAAAGCGCGTTTAATAGGTCCCCGCGGACGATTAACCATCGTGCGCAAGTACGTGTTTGGATCAGACCCGGGCCTTAACTTCGGGCTTAATCCGACAAAACCCCTC"/>
                    <sequence id="seq_t7016" taxon="t70" totalcount="4" value="GGTCGGCCTGATTTACATGTGTGGACCTTCTTTGTATAACTTTGAGACAAAAGCTTTAACCAGACTGAGCGATCACCTGCGACCTTGGATTGTATTGTATCTCTCTTCGAGAGACGCCAAGCAAATCTGTAGTGGCAAATTTATGTTTAATGTTCAGGTGGAGAAAAGTATCCACAATGTGCCCTCGACGTTAGGTTCGATAGCAGAAACGAATCTCGAAGTCCGGCTCGACCGCTGTGAATAGGTCCACCGTGTCGGTAGACACTGGGTCGACAGGCGTGACTGACTTTTCTGGAAGAGCAAAGATACCAAGGGACCTTGCGCAGAAAACCTTTTTAAGTATAGGGAACGATATTAACATTTGCTCCGATGCCTCGACGTTCAGAACATCTAGGACGATACTTCGAGTAAGGAATCTAATTATGAATCTGATGACTTTCACCGAGGCCAAGCACAGCCGGCAATCGACCTTGTGTATCCCACTGATCTGAAAGCGTATGGTAATTCTGTTAAGAAATCCCGGAAAGCTTGAAGGCCACAGTCCGCACCACTGTCATGCTCAAACCCCGCGTGTACCGCAACTCTAATGAGTCCCGCTTCCCCAGGTCAAAGAAACGGGATTCTGGTGTAACGACTGCATGGTGCTCCGCACTGCATAACACTATGATGTGTGGCTACCTGTTAGTCTACTATAAAGAACAGTAAAGCGACGGTGTAATGATGGCGAAGAGAAGACGGGTGTCAACCTAACTAAAGTGTGAGAGTAGTCCGACCACGTGCGGCTCGGCCCGTATACAAAATAGAAGGGTGGCCGGGGGTGCACTAGAAGTGTGAGCGCTCTCAGGCTTAACCCGTTGTCAGCTGATGGTGGGAAAATGGGACTGACGGGGCCGGACTCATAGCTGGATCTGGGCCTTCTCTTTACGGTACTTTGTACCGAGCCAGACGGACCTTCGTTGGCGGAACGACCCAGTTAGTTGGGCCACAATCGTCAGTCCTT"/>
                    <sequence id="seq_t7120" taxon="t71" totalcount="4" value="ACTTAATTAATGCCGTGTAGAGCTCGCTACGTCCCGACGAGAATCCCGCTAATCATTCTTGCGCTACCTGACAACCGGTGTGATAACTCTCCGCGTAGCGCCGAATGACCCCCCAAGAGATCGGGTCTTAAACTGTTTTGTAATTTATGGTTAAACTCGAGCCCTGACTAATGGGCGTGTTGCTTGATCTTTTTAGTTATAGCTTCACCTCCAAGGGTATTAGAATACCAGATTTTTAGTAAATGTTCATTACCTGTTGTAAATTGATTTACCCGACCAGAATGAGACTAATCTGCCATATGCCTGTGTGTTTTATCATGATATTAATTACAGTCTTCGTTTCGCGAGCGCGTGACTACACTTATACACGCGAGTGATGGACGAAAAGATGGTGGGGGTCTTAGCACCAACTAGACTGGATTGCTAATTCAATTCCCACGTATCCTGCGATCAGCTATGTACAGGAGTGGGACATGCTATACCACTACGTTCGTTGATGCACCCGAGGTCCAGAGGGAAAAAATCAACCTTTCTAATGGGCGGGACACGCACTTATTGTTCCTCCCTTGCTTGCCGTCCTACAATTATGGCCATTCGCCAACCTACAACCTTACTTTTAATTCTGTCGTTGAGTCGTTACACTAGAAGCGAATAAGAACAACGTTCATTCGATTAGGCCCCCGGGACCCGCGAAGTGTTGCAGGTAGTCCCTCACGTTTCGTTTTGTAAACGAGTTGTCACGCATTAACCGTAGTGAACCGGACTGATTGCAGCTGCGTGACGTTGCTGTTCTGCTATGTATTGTCGGATTCGGCGAGTCTACTCTCCTCTTATGTTTGGTTTGGAGGTGGCACCCGTGATGTTGGTATTGTCTCCTAATCATGGAAAATCTATAACCTAAGACAATGGCGCCAGGAACGACCTTACCCACGCTTCACAGGATTAAAGGGGATTGAAGACATTACATCGCATTAAACAAAATCAATGGATTAACCAGATT"/>
                    <sequence id="seq_t7218" taxon="t72" totalcount="4" value="CCGTTTCTTCGCGAGAATTTCTCCCTTACCTCATATTCTGCTGCCATTCTTAGTTGTTATGAAGCAGGAGCTTACGGATCTCGCCTTGCGACCTTCTAATAGGTGAGGAATTCGGATGGTAATTTCTTGGGAAGGAACAGTTATTCGGGTGGACTAATGTGGCTAGCCGTATAACAGCCATCCTCGACCGGAACACCATTTCGATGGAATAACTCGCCTTGTAGCAACGCCAGTGAAGCTGGTCTTATGATTTCGGAGCCATCTCAGGAACGTCGGCCAGCATCATTAAGTTCAGTATGGATTGACCCCCTGAGGTCGCTCAACCGCCGCCGGCTGAAAGGAAAGGTAACAATAAGCGAACGTAATTGGTTGCCCTGTGGGACTGCATTATAATCATGACTCTGGAACCGGGCTGTTATTACTGGACACTATTTCTCATTCAAAGTTGTGCCTAGTGCTGAACAGGGGGTCATTGGTCGTGAGAGGCTGGGTAACCTTGTTGAGGACTGTACGCTGAATCAGATCGATCGGTGGATTAACGGTTCTCCACCGACCTCGTCTTATAACGGTCCTAAATAGGCTCGCATACTTACTCTTATAAGGTTTTCACTACTATCTGATGTTGCGAGCTGAGATGGGCTTTAGTCGGTCGTTTGTTGTGAGCCTACCCTCATATTGCGTGGCTGGCCGTAGTCGCTGGCCCCCGGGCCTCACAATGACACCGAATAGGGAGTATCATGTGCAAATCAGTCTCGACGCTCTGCGCAATAAGTGCACAAATCGACAACTCTGACACTCAAACCATTGGTCACGACGCAACTGCTCCTGTTTATAAAGCACGTAAGCTCAGTCCTGGAATAACCGGCATCCCACGCGGGTGCGACGAGATGCCAATACGGCGCCCGCATAATGCATGAGTTAGTCAATAAGCTGGTTACGAAATTAGTAGTCTAGGTTAATACTTTGACAAAATTTGTAACTATGTAGAACTCTACATAAC"/>
                    <sequence id="seq_t7316" taxon="t73" totalcount="4" value="GCCTACTTTTGGCAATTGCGCGGGCATGGCGCGAGATGTCATTGGGGTAGGGTCCAGTGCATTCGACGCCTCTAGGTGTAAGTGGCCTGTCTATATTACGGGCACGAAGTCGGTTCTCGATAGCATGGTCTAGAAATAAAGTTATTGGCTTCAAAGGAGACTTAGGCGCCATAGGCTTATTGCGATGTCTGGTTATATTGGGCCAGGCGCTCTTTGCTCGCCCGAACAGGCGTGAATGCGCTGTCGGATCGATTCGTTTACGCCACGCCTGACTCGGGCAACCAATTCCCCACCTGTGCTTTTAGTCTAAGCCTACATAACCCCGTGCGCAAGGAGTGGAACACTAGGGCGGGTTCCGTGCCCCTTCGCACAGCCGTAAGCCAGATAGCTCCATTAGCTCGTGTGTACAGCCATAGAACGGGACCTTCCTCTACTAAAAAATCAGAAATAAGTGGCTCTTTATCAAGGATCTGTGTGGCTAACTGTCGCTCACGGACCTTACAGCGGTACCAACTGGCGAGGTATCGTAACTAAGAGTTGTTCCTGCATCGTCGTTACTTGGAATGACAGATGAGTAGCGAGTAAGGACCATGCTGCGATATGTAAAAAAAGTCTTCCCTACTAGTTCGTCTTGATAATACTTTCGGTATATCGAGTGCACGATAATCCGTCTGCTCAAAGCAATAGACACCGGGGCCGTCTTTGCTGATCAGGACATCATGTTACGGCACATTCGAACTTTTGGGTCCCATTTTTCCTATCCAGGCAGGCTTAAAACGAGCTGAGTGGCCCCTGACGGCCGCTGCCCGAAGTTAAGGGCTGGCCTTAAGCTCTCTGCTACAAAGCCCAATCTTTACAGACAAAGCCGGTCAGGGCACGGGAGGTGTTGAAGTGATCCTGTTATACCGAACGGACGCAGATTTCTATATCTGAGCTTTTTTAGTCGGACGGTTACCGAACTAACGATCCTGAGTCGCGCCCTCGATGTTAATAGCGTTAA"/>
                    <sequence id="seq_t7416" taxon="t74" totalcount="4" value="AGGAGCTGACGTAACCTTCTTAGTTGCGGGGGTCCATCCTCTTTAACTAGGCGTCATTTGTGTAGAGTCCGGGGTCGTCAAGAGGGAATTGTAGCCATTCGGAACATGACTCGGACTTAGGGGATAATTACATGCCGTGGTCCGGAACATGACGACGACCCGTAATCGCTGGAGGATTCCGGACCACATTTGGAAAAGGACAGTCGTGGCATTACGCCGGCACCGCCTTAGCTCTGGATGTTCGTAATGCACCACCTCACGACCACTCTAAAATGTTGTTAGTACTGCCGTAAAGGTCATGATTTTCCTCGCTTACAAGTCCCAGATGATGAGGTCGCAGTCAAGACTACGCCCCGCCTCGCCCACCGCCCGCTGATTACCCTGCTCCAGATGATGTCGAGTCCTTACCTTTATAGACATGAGCCCTCTACGTGAAATAGACCATCACCTGCTGCAACTGCTGGAGTGATTCAGCTGGTGAACCGTCTGTCATATGCTTTCCTGGGCTTCCGTCAGACGGTCTATACTACGGAAGCCATACAACCAAAAGATCCAAGCTTCGAAATCCTTGTTATGGGTAGCCAGACATCATACAGCTATGCGCGGAGCCGACCTGCCGTTACTGCTCGGCTATGTTACCCACTCGCTTGCAGTCTCCCGGAATATTCTATCAGGACCGTGGCCACTTAACGGCAGCACGCTAAATTGTTGCGAAAACCTTATTAGTCCTTATGGTAGCATTCGGGGCATAGTTCAGCGATTGTGTCGGGGGGAACTCTATTATATTCGAGCCACACCCCGGCTGTGGGTAAGTGGCGAATGGCATTTCAAAGAGCACGTTACACACCACCCCCAGTTCTCTATAAAAGCGATGACAATGTACGTGGTCATTAGGCAATGCTATCTGTCGACCCGTAAGTATGCTATGTCTGTTTAGTATATGCATGTACATTCTTGAGCAATGCGGCGTCTGTTTCACATCCCTTATCTAGAAGTGGAA"/>
                    <sequence id="seq_t7516" taxon="t75" totalcount="4" value="GTAACAACTTTGCGGCCTAGAGGATCTACTCGAATATCCGTATTGAGGGAGTAAGGTGCTAGTGTTGTCTTGAGGGCTTATAACGATTTTAACCTGTCAACCTTACACCCCATGGGTGGTATATTTCTGGCCAATGCGCTCTTTCCGGTAGGCCCCATCAGTCTGACCGCTGGCAAGTGCGGTGTCAAGATTTGGGAAGGAGTGAGGAGATTGCCGGATGAAATAGCGGGGGGATTGTAAGTCTGAAACTGTCACCCTATTGGCAGCATCTGGTCCTTGGATTCCTAGCGCTACTCGGCTAAACTATATCTCCAGATAAATGGCAACACGCCGGGCGCTCCATCCTCCCTTTTCCATTCGACTGGTATTAGAATGCGCACTATAAGAGCATAGGCCGCTAGTACGAAGGGGTGAAGGTAGTCCACGATGATAGGCTTCCTGGATCCGACAAATGTCCAGGCGTGTGATAGTGTGACGTAGTTGTGGAGAGCCAGTACTAGATCTCAATCCGCGTGGCATACATTAAATGTAATCATACATGAGTATACTCATAAGAATGCTCTAATTGGGAGAATTCAGCACCATGACTGTCATGATCGAGTTCGCACCCGTCGTTAGATCACTTGCCCCGACGGAACTTTCATTCGATGGGGCAGACGGCGGATACGCGAACCCACATCAGTGGTGAACAGGTTATCATGGCGGCGTCACCCAAATTGCGGTAAAGATACCTCTACCAGGCCTGCTCGCTGTGCGCGGTGTCCCCTAACTTTAGCTGTCGCTACCGGCACGCAGTGCAGGGACTAAAACTCCTCTTCTCATCGGTCATCGAGAGGAGTTGGCTACCGGGCTCCTGAAAAGAAACCTACTCCGGGCACCGTATAAAGCAACTAACTGCCGCAGTCCAATGACTATTCATACAAACAATGTGGAGCCGCATCAGACCGACTCTAATTTTCCTTACGGAAAATTAACTTGACACGCTCGCCGATTTACTTTT"/>
                    <sequence id="seq_t7616" taxon="t76" totalcount="4" value="AGTTAATTTATCTCGTATCGCTCCCGAGAAGTCACAAAGGCAATATATTGAGTCATTATTGAAGAACCCTCCACGACGCGTATCTATTGCCTTATCCCCGCCGCAGTATTCCCGAACTGCTTGGTAGTTACATTTGGTCATCAATTATGTCTATAGGCAAGTCCTATCTCTGGGTTAAATCGAGTGGGGTTTTGATGTTAAGATCTACCGTACAGTGTATTTGAATGGCAAATAAGTTGTGTCTGTACACAGCAAATGGAAGCCTTGAGGAGACGTCAGCAACTGATCTAGTTGGCCTTCACCGTCGATGTTAGAGGTTAAAAAAAAGTTCTCTCTCAGTCTCTCAGTCCTGAGATGCAATTCGTACATGCTACTTCCGGATAAATACATTTCGGTAGCTACTGCACGAAAAACGTCTCTTATCTAAATATGATCGCACCTCCACTCGGAGCAAACAAGGTCCGCGTTAATGAATGCTATTCTGTTATGTTAGTTCATCCTCCCGAGCTCCAGAACAAAATAATGATCCCTAATATAACGGGATAGACCCGGGGATATTGGACGGTACGGCTTCGCTCTTCACTGTAAGGGCACGCGCTAACATTGATCCTTCATGTCAATTCTGCCGCCCCGTCGGTGCCGCGGAGACCATAAGGAAGATCGTGCCCGTGCTTATACAGGCCGCGCCACCGTAATATCTGAGCATGCTCTACTACAGTAACGACGTAAGGGTGTAGACAAGCCTTTCCCGAAGGGGTAGGTTAGAGTCGCCCCTGCGAGCGACCGTTGTCCTGTTATCTATGGCAGGACGCAGAATCTCGCGTCTTTTCCTTTATTGAAGAGTGAGGTTGGTATGCTTGTAAAACATGAAACTAACATTCCAAGGAGAGGCATAGCCGCCTAGTATGTGGCCAGCATCCCCCTCCACGTGGCAGCCAAGGATCTCCCAGGGTGGAAGAAATTACAGGACTTGTTACTAGTTCAATAGGGCACGGATAAT"/>
                    <sequence id="seq_t7716" taxon="t77" totalcount="4" value="TTGAGTAGGAAGCATATTAGGCACGGGCATAAAAACTTTCTCCTGTCGGGGCCGTATACAACTCCAAACGGAGACGTAGACTTAATTAACTCACACGTAATATCCACTGAGTGCCGCCCCATATGGGCTTGCCCGGGGCCATAACACCCACGGTTTATTTAAATAGTCCACAGAGACTTTTAGACGGTGGTCACGTTCCGCGGTTTCATCGAGGAGTATTGTTTGTTTGTTGGCGGGCCCTAGACGGGCTAGTATAATTTGGGCATGTGAGGTGAAGCCCTGATTATGCATACGGACCGCAGTTTGAAGGTGAGAGGGCCTATAGCTCTAGTTGACCCAAGTTCGCGACACGCAGCGCTTTCGAGAGTCTGTTCACTCCGGGCGGCGTTTCTGCTGGGCAATACTACTGTGCTGCTCAAAGACGCCAGCCTTGTTGTGAGTAACTCCAGAACTGGCGGAGGCGGTAGTCATGAAATTTGGTCCGTCGTTCGGATCTGGCTGCTTCACCGAATCCCAATGTCACTTGGGCCCCTTATAAACCCCAGCGCGTTAGGAATAGAAACCCCACGTAAGGGGATCGTCATGGGTGAAACTGACATTCATCTCGATATCGGAACAGGCTTGGGACCCTGCAATCGGCAACCAAGACTGCCCCCGTATGCGGCGCTCTGTTGTCCGTCCCCCCTGCATAATTAGTGCAATTACCCTCTAGCCTCTACTCGTCGGAGAGTTACTCCGTGGGACATCAGTGGAGTCGACAAACCATGTCAGACTCTGGCTAGGCTCGAGTCCCTGTCTCGCCGGCTAGGGTTGCCAAGGTAAATATTGCCCCGTAGGGTGACCTACGTCACTTCGTTTGATGGCTGGAATGAAATTTACTACAAGCGTTTCGCCTAGACACGGCTTAATGCAGTGTCGGAACCCGGCAATCGGTGACATCTGGTTGTTTCTGCCCAAATCAAGGCTGGACGAGTTTCGGGATTACAGTACTATGTGATTC"/>
                    <sequence id="seq_t7816" taxon="t78" totalcount="4" value="GGGTAAGCTGGTCTGCTCCTTTCGTCCCCCGTACCGGGATTTTCGTCTAGCAGGAGCACAGAATATATACATTCAACTGCGACTTTAGATAGTGTTACATCAACGTCTGAGGCTGCCCGTGATATGTATGCTCCTATGATGGATGCAGCGGTATGTGGTGCGATAAGGTGCCAGATTTCGGCCCTCCATACTGTCGCGAAAAGCCCAAACGACTGTAAACATGGACCCCAGACGCGATAGATTGTTCCAACGTGTCAGGAGACTCTGTTAATACAGGATTTACTACCTGTATAACCGTAGCGGAAATCAGTCCCTATCTCGGGCTTAGTTGGTTTAAGGGAATGCGGCTACAGAACAAAACACACACAGACGCGGCCGCGGCACTACTAGGGTGCGCTAGCCTTCGTCCGAGGAAGTAAATTTGCGAACATCGTTGGCTGGATCGACCAAGTTACAGTTGGTAATTGTCATTGAAAAACCCCGAGTTGAAGTGACATAGGTGTATTGGTAGACACGGTTTGATAAGGTAGCTAGTTTACGGTGGCCCCTAGAAATAACATAGGTCATAGGCGGCACAGCGTGTCTACTGGGGCATTGAACCCGTGGGTACAGCGAGGTATTCGGAGTACTTCAGACCCTTTGGAGATCTCCTATCGTAGATGAGCTCTTCGACGCTCCCTCTGTGTGGACGCTTTATTTGCAAGAAGCTGCCCACTCATGACCGTAGAGGAAAAAGCTGATACACACTTAATACGTAGAAAGGGTCTGTGTACAACGGGTGGAGACGTCAGTCCACGTAAGTGGCTCGTGGGACGCGGCTTGATCCATATTGGAGTTTTAACAGCGGATGCGCCCATTGCTATTGACGTAATATCTTCGCATCGAGCGCGTCTTTCGTTGCGATAGCGTTGCTCTTTGACTAAACCGGGACATGAGACACACGTTGCTCTTAAACTACTGAGTATGGCTCCAATGCGGGTTCTTTCTCACGGCGGACGGC"/>
                    <sequence id="seq_t7916" taxon="t79" totalcount="4" value="TTCCATCGTGGCCCCTGCCTCTAACTCACCTTGGAGTTATATGACTCCGTGCGAAGATAGACACTAAGGAGTCCCCTAAACCCCCGCCCGGCCTCCAGTCAGAACACACTAGGCGCTTGCTTGACAATAGCTATTGCAAGTCAAGCGAGCTGACTATAGCGGCTACACCTGTTCTTTCACATGTGATGACGGACTCCTTGGCGACCATATAGTTGGCTGGGTACGCACGAAGGCATCGTTTGATGCGGTCTATCAGGATGAGAAGCTGCGAACTACATCGGTTGTCTACATAAGGTATTTCTAAAAGCGCTTTAGGCCGATGCACGGCAAGTTCTGTTAGGATACGGCTAAAACATGGTACCTACTGTGTTAACCCGTAGGCACTTCCCCCAAACCATGTTCGCACCTCTCATTCTTTTGGGGTGCCACACTTATTTTTTCGGCATTGTCTCACTGCTTGACCAGCGTAGGCGATGCCGTAACTGGCTGCGGTACCGCTGCCACGATTTTAAGATGTTACATATTGAATGATGCTGCAAGGATATCGTTAATCCTACCGTTTAAAATTAGAGGTCAGGGAGGGTCATGCACTCTCTTGTGACGTGAGTAGTACAATCATCTGTGTGAAAACGAGTATGACTTGTACCGACCATTATTCATCCATCGTACAAATCATCCCAGGCCTCAGCGTACGGGGTACTACGGCGACTATACATACACGTGGAATGGCGGGCGTAGTCTATGCATGGGAGTTTTTATCTCGCTCATTGAGTAGGATGCGCTCGATCCGCAATACTCACGCCATTGGTTCACAGACATTATCATTAGTCCAGGTCGCAACAGCGCTGATGAGAGTAACGCCTATGCATGACTTTAAAGACGACCAGATGACGAAAAATCTGGCCGAACACACCCAAGATCGCGTTTACCACCAGCACGACACTTCCTGTTTGGGTCAATCTTTGCCTATAAACTCGTAGTTAAGTCCACTAAGCATCAC"/>
                    <sequence id="seq_t8100" taxon="t8" totalcount="4" value="TAAAGTAGTTCTGCCATGAGCTCTAGAAATAACAACTCTCCGTTCCGGAGGCTCATTGCAAGTTCAATCGGAGGGACAGCAGTAACTAACACAAACCCATTATTTGATTGTTGTGCATACTTGTTACGTCAAGCAGGCCTCAGAAAACCCGCAATTAGAGACGATGTCACCAGATATATGATCGACCTGGTTGAGATTTTCTATCACTCTTAGGCAAATAGTTTATTGCCTGGCTTAAACTTCAGTTGCTAATAACTCGACGGTATGATAACTGAAGGGTGTAAGTTTCAAAGGGAGCCATGCCTGCTTGCCAGTCGCGACATTCCTAGCTTGATTTCGGTGTCGGGCGACACACCAGAGTGGTACGATTTTTGCCGCATGGCAACATCGACTCCTGGCGTATACCGTGCTCTGGTCCCTGCGTTCTTACCTCATTCAACGTCATTCTACTGACTTGAAGTCTGTAGTCTTTCGGACTCGAAGGCCATCAGGGTTTGCTATCTCAAACGAGGCGCGCTGTACCTATCATCGCATACAAAGTCCAGATGTCTAAGAACACACAGTCAATAACAAAGACGCGTAACGGCTGCTTATGCAATTCTGCGAGAGTTCTTAGGGGGAAGGGTAACTTGAATGATACCAGCAATACGTCGCACTCCACGAGCCCTGCTTTAAACGCAGGGGCGTCACACGTCGGGCACTGGCAGTCCAGCAAGGTCTAGGTATGCACTACTACCCACTTAGTGTCGTACTATCGACCTTCCTCCATAGAAACGTACCACGTCCGTGGATTTGAATCTCCGATTATGTACAATGGTGCACATTTTGCTCCATTGCGTGCTATACCAATCATCTCTAGGATGGACTTAGGCAACGAGCGCCCTGTGTCACGGCAGGGCTCTTCGTATTTCCTTTGCAGAAATCCGGAATCGAGAAAATGAGTGAGATCGTTTCTCCCTCATGGCGGATCGAGCGTCAACTTTACCGGCTGCGGGAGGTG"/>
                    <sequence id="seq_t8016" taxon="t80" totalcount="4" value="ATCAGCTTTAGTCTAAATCTAAGGTCTCCGGCCGCATGCAACGGACTTAGATGTCACTGCCATAGAGGATGCTCTGTTGCCAATACTAGTCGCCGCATCTGGTAGGTTCTCTCGAACTTAAGGATGCCTGTACTAATACTCACAAGACCTTGCAGATAGTTTCCGGCGCGAGAGGTGTTCTGGAGTTTTTGGGTATAGATCACAACGTAAAGGACGTTTGGCTAGGCACAGCGGCTAGGGACTCTAGAACAACATCTTGACTCGTGAGCTAAACGGGGCGGGTATAACCCCGGAGGTCATTATTCTCGATATATACAACTCTGTGATCGTTTATTGGCTTGCACGACTCCACCCTCCCCACGCGTGCGGCCTGAGCTGGCCTGCTTATACTCGATACCAAGTGTAACACCTCATATTCATCGCCCTTCCAGTAAAGTTAGGTCTCCATCGCAATCTGCATAATCTTCGTCAAGGTAAGTAGAGTGTCGGTACCAGGGGTGGGATTGGTTACCTTAGCTGTACTCTCACCAAAATACAATACTCTAGAAAATACGGTGGGTTGTTATCCATCTTATAGGACGCCAGATATGAAAAGGCAAGAGCCTGTACGGGTCACCCAGTGGAGCTGGGTAGGATTAACTCTTCGGAAGAGGCAAACTCAATCCTGGAGCCAGGACGACGGAGAGAACATAAAGATCTCCTACAGGATTGGAGACACGACATTAGCTCGGATGCTTTTATAAGGGGAATATCAGAACGGCTCCCGCAGTTGCAACACTCCCCACCTCGCCCCTCTTTAGCAAGATCCGCCCGGGTTGGCCGCGGCTTCATAGGCCCTCTGCAACCCTGCGCTGGACGGAGTATGCGAATCCAGACTAGGCAAGTGGAGTTATAATTAAGTTCAGAATTTCATTAGAAGTCTATTGGTTCCGTATGTTGTAGGCACGTGGCGCCCAGGTCACTCCGGACCTTGCGTCTCGCTCTTAGTATAAAACGAAAA"/>
                    <sequence id="seq_t8120" taxon="t81" totalcount="4" value="ATGGATTGAGGCCGTTGCCAACCATTCTCATGCGAGGTACAAGATATTGTGGGGGCATAGCCACCATGAAGGCCCCAAATCCCTCATCCGACCTCCCGTTATCACAGGCTAGGCGCTTGCGTGTTACGAGGTATTACAAGTAAGAAGCGCTGAGTAAGGCGGCTAGTACCGTGCTGACATTTGCGAAGTTGGACTCCTTGGGGGAGTCTTAGCTTGCCGGGTTACCGTGTAAGGCACCATCAATGTTAACCCTAAGTATTAGAAGTTCAAAGCTAGGTAGATTGTCTAGATAAGATAGTTCAAATAGCGCTCTAGCCGGTATGACGGCACGTTTTGTTATGATACGACTGAAAAATCGTACCTGCTGTGTTGCTCTGTAGGCACTCAAAGAGAACCATTTTTGCACCTCGCATGCTTTCGGGTCGACGCAATTTTTGTTTCGCCATTGTGTCAAGGCGTGCACATCTACGCCGAAGCGCTTTTCGGCTGCGCTACCGCGGCCACAACTTCACGTTGAAACATCCTGACCGCGTCTAAAAAGTTTCGGCTAGTTTTTCGGTTTATATTTACAGGTTACAGGCTCTCATACACTCCAATGTGACGTAGGCCGTTCAATCAGGTGAGTGACACCGACTGGGTCTGGTATTGACCATTCTTGGAACAGGGTGCCGTTCATTCAATGACTCAGCGTACGGGGTAGTACGGATAGTAAACAAACACTCGCTATCGCGCGGCGAATCTTCGCATGTGACTTTAGGCTCCTCAGAATGAGTGGATTGACCGCAATGCGCCACCCTCACGCTATTGGTTGACGAACCTCATCGTTCGTCCGCAATGAAACTACGCTGATTGCGGAATCGCCTATCGGCCGTTAAAAAGCGGACGCGATGCAGATATTGCTCGCCGAACATATCCAACTTCACCTTTATCCCGAGCACGCCAGGTACTGTTTGAGTCACCCTTTTGATCTAGGCTCGACATCTAGCCCACCACGAATAAC"/>
                    <sequence id="seq_t8218" taxon="t82" totalcount="4" value="TGTAAATTTATCTCGTATCTATCGCGATAAGCCACAAAGGGAATATATTGAGTCATTATTGTAGAACCCTCCACGTCGCGTATCTATTGCCTTATCCCCGCCGCACTATTCCAGAACTGCTTGGTAGTTACATTTGTTCATCAATTATGTGTATAGGCAAGTCCTATATCTGGGTTAAATTGAGAGATGTTTTGATGTTAAGATCTACCGTAAAGAGTATTAGAATTGCAAATAAGTTGTGGCTGTACACAGCGAGTGGAATCCTTGTGGAGACGACTTCAATGGATCTAATTGGCCTTCACAATCCATGTTAGAGGTTAAAAAAAAGTTCTGTCTCAAGCTCTCAGTCCTGAGATGCAACTCTTACATGCTACTTCCGGATAAATACATTTCCGTAGGTACTGTATGAACTATGACTCTTATCTAAATATGATTGCACCTCCACTCGGAGCACACCAGTTCAGGATTAATAAATACTATTCTGTTATGGTAGATAATCCTCCCGAGCTCCAGAACAAAATAATGACCCTTAATATAACAGGATAGACCCGGGGATATTGGACGGTACGGCTTCGCTCTTCACTCTAAGGGCATCCGGTGACATAGATCCTTCAAGTCAATTTTGCCGGTGCGTCGGAGACGGCGAGACCAGTAGGAAAATCGTGCACGTGCTTAATCAGGCCGTACAACCGTAATATCTGAGCATGCTTTGCGACGGTAACTTCGCGAAGGTGCAGACAAGCCTTTCCCGAAGAGGTACGTTAGAGGCGCCCCTCCGAGCGACCGCTGTCCTGATATCTATCGCAGGACGCCGAATCTCGTGTCTTTTCCCTTGTTGGAGAGTGAGGTTGGTGTGCTTGTAAAACATGCAACTAACATTCCAAGGAGAGGCATAGCTGGCTAGTATGTGGCCAGCATCCCCCTCCCGGTTGCAGCCAAGGATCTCCCAGGGTGGAAGAAATTACAGGACTTGTTACTAGCTCAATAGGGCACGGATAAT"/>
                    <sequence id="seq_t8316" taxon="t83" totalcount="4" value="GGTTGAGCTGGTCTGCTCCTATCGAGCGCCGTACCGGGATCTTCGTCTAGCAGGAGCACAGAATATATACATTCAACTGAAACTTTGGCTAGTGTTACACCAACTTCTGAGGCTGGCCGTGAAATGTATGCTCCTATGAAGCATATTGCCGTATGTGGTCCGATAAGGGGCCAGATTTCGGCTCTCCATACTGCCGCGAAAAGCCCAAACGACTGCAAACATGGAGCCCAGACGCTATAGATTGTTCCAACGTGTCAGGAGAATTTGTTAATACAGGCTTTTCTACCTGTCTAACCGTAGTGGGAACCAGTCCCTATATCGGGCGTTGATGCTCTTAGAGAATGCGGCTACAGAACAAAACACACACAGACACGGCCGCGGCAGTACTAGGGTGCGCTAGCCTTCGTCAGAGAAAGTAAATTTGCGAGCATAGTTGGCTGGAGCGACCAAGTTACAGTTGGTAATAGTCATTGAAAAACCCCGAGTTGAAGTGACATACGGGTATTGGTAGAGACGTTTTGATAAGGTCGCTAGTTCACGGACGCCCCGAGAAACAACATAGCTCATAGGCGGTACAGCGTGCCTACTGGGGCAGTAAACCCGCGGGTACAGCGCGGCATTCGGAGTACATCGGACCCTTTGCAGAACTCATATCGTAGATGAGCCGTTACACGCTCACTCTGTGTGGACGCTTTGTGTTCGAGAAGCTCCCCCCTCATGATCGAAGAGGAAAAAGCTGATAAACACTTAATCCGTAGAAAGGGTCTGTGTACAACGGGTGGAGACGTCAGTCTACGTAAGTGGCTCGTGGCACGCGGTTTGCTCCATAGTGGAGTGTTAACAGCCTATGCGCTCATTGCTATTGACGCGACATCTTTGCTTCAAGCTCGTGATACGTTCCGATAGCGTTGCTCTTTGACTAAACCGGGCCATGACACACACGTTACTCTTAAACTACTGAGTATGGCTCCAAAGCGGGTTTTTACTCACGGCTTACGGC"/>
                    <sequence id="seq_t8416" taxon="t84" totalcount="4" value="GGTCGTGATGTTTTCCCCCGTCACACAATCCATGTATGACTTTTGAACCGCCGGAGTCAGTATCCGTTAAAATCGGGTGCTTATACGCATATTCTAGTAGACCTAACGTAGATGGCAGGTGAGATTCGAGTCGTGTTGATAGATGTCCCATGTACTGGTAAACTTGGGTTTCAGGAACGTGCATTGCATAATCGAGTGTAATGATAAACATCCTTTCATCGTCCATCTGCACTTCAGGAGAATGTTACAATTGTACGCGTCAATCGGTTTAAATAGACTTTGCCAGTCTTCTGTAGAGAACTGACAATAGTCGTGTATTTATATTTTAAACAGCTAACACGAAAGGCCAAGAAGACTAGACGTGGCTTGTTACTACAACGTCTTGGCGTACACTCTCGCCACTTCATGTGAGACAGCATATTAGATCAGACTCTAGATCAAACGCAGTATGGACCAGCTCCTACATGACCTTGCTTAAATTCGTAAACATGACACGGATCATTCTAATGGTATTGCGTGACAGAGGTAAATCACCCCTCGGGCGTCCAAAAGAGGAACATACATTAAAACGCGTATAGTTTTCCTAAAGACGCTCTCGACCTACAGTGCCCGCAAGTATTCCCCAATATATGAGGCTCATTGGCGTACTGAATTCCTCCATAAACGTAGCATTGGGGTATCGACCGGGCGGATCCAACCCTATGGACCAATGAAGTCAAAACCATGGCATGCAGCGGAAGCCCGTTCAGATTAAGCCATATGTCACTGAGTGGCCTCGCCAGATGCGTGCTTCTACGAAAGTTAATCGAGGCCCGAGGAGACGACCGAATATGAGGACGCTCAGCCCATCCGGGTTTAGCCCTTGACATGGACTGTCGGCTTAGCGTGCTAGGTACGCCTCGATACGATTCGAGCGTTTCGAAACGGCACGATGTGGCTATTGCCCGATTCCTTCTCTTGCGATGACATCAGGGCGTAGCCGAAATGTCTGTTAGCCAGC"/>
                    <sequence id="seq_t8516" taxon="t85" totalcount="4" value="ACGCTTTCGGGTATCCCCCATCCGAGTATCTATGCATGACTGTTGGACAGTAGCAGTAACAAAGCCGTAAAATCGCGTAAACTTTGGGATATTCGGCCTTCCATTCCTGCGGGTTCTTAAGATCTTCGACGGGCTTTATTAGGTCTAGCCTGTTCTGGGATACTTCTGGGCAACTCAAAGGCCCAGCTTAGTCCAATGGAAAGACCAACACATTGGTACGGTGCAACGTTGAGGGGGTACATGGTTAACGTGCGTCGGGTGATTTCGTTTATGGACTTCATCGCAGCCTTTAGAACACAACGGATATCTGTGATCTACTTGAGGCTTTGAGGTTTAGTGCCATGCCCGCTCGAGACAACAACTGCTTTGCTGCTGCGGCGACGGTGTAAACGATCTCATTAATTAGTATGAGAAATAACATTAGCATACGATGTAGATTGAACGGAATCCGATACGACTTTTCAATGAAATGCTTTTCCTCCCAACTGAGAATAATTATTAGCTTAGTGGGAAGTGGTCCCGTACAGGAGAAATCCCAAGGACTACACCACGACGAGCGTGGCGAACTCAGCGCCGATATGGCCTCTAGAGGGACTGAACCGACAGATCGAGCGTGGAGTACTCAGCTACGTAGGCGGTACGTCATCCTAAATACATTCTTAAAAAGAGGGACGTGACCGCACGTCAGACGGAAAAATGACGTGAACTGAGCCAATCAGGACCTTGGGATGAGCCTGAGGGCTATGCTCACTAAATAATAAATTGGGGTGCGCCAATGGTTGGTTCTCCCTTTTACCTAACTGAAACCGGGGCCGCGGCGAGGGCATGTTGTCAGAGCCGGCAGGATCTCCCCGCATCTCTAGTGATACGCAAGCTGGGCATCCTCAATTACGATCACGTAGGTAACATTGGGCCGTGACTAACCGCAAACATGTGGCTAGCTCGAGGACCCTTGTCAGGCCGATTCATGCATTCTACCCTCCAGTCTCCAGAAGAGGCT"/>
                    <sequence id="seq_t8616" taxon="t86" totalcount="4" value="GTTAACGATGGCACTATGGCGAAATAATACTCACCCCGGTGAGCGAGGATAAGACGTTAACGGTCTAGGCTACCCAAAGTTCATCGTCCCAATCGAGTCAGGGAGCGGAACCCCCGTATGCTTATGTAATCGCTACCCCCTACCACTGCCGCTATGCAGTTTACTTATGCGCTTTGGCTCCGGTCGATGTCTTCGACACTTGGATTCACGAGCGATTCGACTATTAGATGCGACTGGCCGTACCGATCGGGGCAGCTTACAGATGCGCAAATATGAGAAGTCCCTGCACAGAATCGAAGGCAGCCGAGGACCATGACATAAAGCTAGACCCTGGTAGAAGGCCGTGAGGATACCGATTGTATAGCTTGTAAGATCCCCCATTACATTTAGAAACGACCGAATAGAAGTGGGGATCGGCCATTATCGGCTACAGAGAAACTTCTAATCTGCGCACCGCAACAGCTAGTCCAGGCCATGTCGACAAAGGATCATAGCTCAGGTCCTTATGCGCGTCTTGACGATGATTACAATTTCTGTTATTTGTCTCGTATCGGTACGATGTGCGGTTCATCTCCCTGCTGTAAGAGTCTTTTTTTTCGTACTTCTAGCTATCAATAACCACATATTTCTGGCAGGGCACCTATGTTTCCATCCTAGTATGTGGCTCAACAGTGCCCCATCATGGTGTGAGGCATGTATGTGTCAGGAATGTATGTACCTTATAGTGTGCTTCAGACTGTTAGATCCGCGGCATGGGCGTTCATAGGATCGTTCTGACTATTACGTTGTTCAACTGGCCTCTGTACTCCTGATCACATCAGCCTATAAGGCGTGACAGAGCCACCCCGTTTAGCTACGTCCATGCTTATTCAACTCTCGCACCTCCGGATCAACCTTTGGGATCCTTTTATTTGCCGAAGCTCTGCGGAGTCACAAGCTTTGGGCTTCTGGCTTTGGCCGACAACTGATGGGCTTCGAAAGCAGCAGTCGGTGACTTCGC"/>
                    <sequence id="seq_t8716" taxon="t87" totalcount="4" value="AGACCATCAAGGAGCGATGATCTTTCAAAGGGCCTATGCGCGCCAAGTATTTGGCCGTATTTCCGCCCCGAAATGGATATGGACGTTGCGTTCTGCACTCGGGTCGAGAGACTACGTCATCAATAGCGGACCACAGCACAGGAAACCCTGCGTTACGAAAGCCGGTAGTACTTAGAATGGGTGTAGGGTATTAATAATCGTAGCCCTCCGTTCGCTCACGATCATAGAAGAAGTCGAGACCGGTCGGAATACAACAGATCTCACCCTCTCTGTTGCGCTTCGGAGATAATAGCTCCGCATCCCCCTACTTTCTTAGTGGCACGCGACGGGTGTTATAGCCAAACTCACCTCTGCGTCTTCCTATCCTAAACACCTCACGCACCTATAAGTTATCGAGACCATACCTGGCCAGATCCTCCGCCAAACGTCACGACATGATACTCGGTCAAATTACAAGGAAGTTAGTACTCAAATGTCTGACCACCCTACATGGCATCACCAATTCGATCAATTGGGAGTCGTCAATTATGCGCCATGGCGGAGATCCCCAATGACCCTGGGCTCAGCGTAAGGCAGCGCACGGTTGGAACTGTCTTACGCGCTCGGAAGAGATGCAATTTGCCCCTTGAGGGTCAACGATCTTGACGTTGTTCTGTCTACACCTCAGGTTGTCGCACATCGATGTCACCTATTGGGCACCACAAACGGGACCGAGTAGCCGAGGGGCGAGGCTATGGGGTATTTAGAGTACCTCTCGTCGCCATTAATGAGTTGTCTGTGGCTATTCTCGCCGCGTCTTTACAATAAAGCAATGGTATATTTCCACTTCTCTCGCGAGGGTGCGCTAAACGAACCTGGTTAAAAAATTTGGGCGAGTCTGGGGACCAGTTGGTTTTTAAGGGGATTGCAGATATTTTTCCGCATACAAAGCCCGCCTGCCAACCCTTGTAGACTCATAGGTCGTTTTTAGGTGGCCACGGGAAGCGCTGTCTGCCTACTA"/>
                    <sequence id="seq_t8816" taxon="t88" totalcount="4" value="TAGGGTCATTTGTGCAAGGCGCACCCAGCACAGGGGTGGCACCCTACTGTCAGCTCGATCCATACAGTAAACCGCAGTGCAATTCAGGGGGTTTTGGTGGGAAATATATTCTATGTCCGCCTAACCAACAAAAGAAAGTGGCTCGAGGTATATTTGATAAGAATTGGCTCTGCTGACGCTTAGCTTGGAGAAGAGAAGCGGAACTGGCGCGGACATCGTGCGGTTATGAGTACGATTCCTACCGGGTGGAAATCACCATCAACCCCGTACTAAACGTCTTGCAGGCTATCTCCCCAGTAGACCAATTCCGGGCTTCAGCCTATGGTACCGACACTGTGTCGAAGAGAAGAGGGACCGCCATGCGGTCTACGAATCTCGATGCTCACCGCCTGGAAACAAGAATTCAATCATGGCGCTCTCAGTGCTGGTACGCTTGCACAAGTGCGAGAAAAAATCACTAAACATCGCCAGGACAAATCCAAACAGTCGAGGTCTGAAAAGATACTAGGCAATCTATTGAATACGTGTAAGATGTGTCGTACCGGAATTTTAGCCCGTTTCTTTTGCTTCCGAGGCTTGAAGGTCATATCCCGTTTTCCGGCCCGTATCCCTTGAAATATTAACAGTAGAAGACCGGGTTCACTGATGCACTTATGCTCGTATTGTGAGGGCCAATACCTTAGTCAGGCTTCTAGCTCCAGTGAGTCCGTGGGCTACGTACACGGAGAGACTACGCTCTTGCGTTAGTAATCGGAAATTTATCCGTGCGGACCGCGTACATGCATTCACGGCATAGTCCTGTTCCCATGCGCCTACATTACTAGACCTGCCACAATTCAAGTCAGTCAGACGCAGATCCAATTGGCTAAGTCAGCCTCTTTGGTTCGGTTCGCTGGTCACCTGGGTCCTACATTTGTGTGTAAATGCTTGTTTATGGCGAATCTTCGAGAGATAAGCTATGAAATCGATGAGTGTGTGCCCAACACTATGCGCTGTATGT"/>
                    <sequence id="seq_t8916" taxon="t89" totalcount="4" value="CACAAAACACTCACAGGAGTTGCGGGGGAGCGCAAAATAGCTTTGGTTCGCAATAGCATCCGCTATATCTATTCGTGACAGTTAGCCTGAAAAGCGGACTGCGCAAAGGATTGTGATTTCCCCGGATATGCGTTCCAACTCCATCCGCTCGATGCGGCCCGTATTCTCCGCCTTGGACGTACCGTAGGTGAATCTTAAGGTCAGACCTGCAGTGCGGCACATAGCGTGGTCCCTCTTACACGATGCCCGATGCGCGTATTAATCTCATAAGTGTGCATATCAGATAACATATTACGCCACCATGCGTAGGCGCTTAACCCACCCGCGTGTCCGATAGGGTGGGATGGAAGGGATTGAGCGGATGACCCCGAGATCCCATAACCCCCTCACATGGCGTACTGGTTGGCTGGGAGAGGCGTCGTTGTGTCTTTGCAGTGGTGCTCAAAGCCGATACTGCAGCGACAACGGTGGGCTTGCGCAGGAGTTGGGAGGCAGCTGCTTTGTGGTCCTAACACAAAGCGTGTGCGAGAGGACTACAAAGGTTCTGCGTGGAGCTTAAGTTTTGTTTTCTGAATTTATTTATATGGGTCAAGTTCGACCATACAGTAATAATTACGCATGACGGAATTGCGATCTGACGTAAGCTTATCCTCAATTCTAAGGGCAGTGCGATGTGCTTTGTGGGGGTTCATCGATGCCAAATTTTTTTGCCCTTTTACGCTAGAATAGGTGCATGACTATCGCGACCTCCGGGCGTGGGAGGTGTCTCTCGCCCGGGGATGCTTGAAGCCAAGTCACCACAAGCCCGCAGCACCCTCGTTTTAGAGTCCAGCCTCGCCTTGTAGCTAAAGCACTTACGCTGTCGACCTCTTATTGAAGCAGTGATGACCTATGTTTTCGAGCCTACTCACCCTACCGGCACTATGACTGTTGAGGCCGAGCCGTTCGGACGTGGTTCTCTGATTCACTGCCACTAATCGTGTCAGGTAGCACAGTAGTA"/>
                    <sequence id="seq_t9101" taxon="t9" totalcount="4" value="TTCATCCTTAGGAATTTTTCTAGTCATCATGCAGGCTCGGAACGATAAAAGCGGCGGAGCAGACGACCTTTCCTCGTTTAAGGGGCGGGCCCTGCGATGTCGCCCGTGGGCTGCAGTCGATGCCAAAGTCTTGCAATATAGTGTTGTACGTCACCAGGGGTTCAGGTGCCGTAGGTTCAGAGCATCCGTCGGGCTAAGGACCCCAAGCTTACTGAGCTAGTACTAACACGCCTTAGACGGGGTTTGTAGGACATCGCTTAATGCGCAACTAAATCCGGCTACCGATGCGCGAACGGTGATGAGTTCGTAAGTTAACAGAACGGAGCACGGAAGTCAGGCAGCCCAAGTGCGGGATGTGAAGGCTATGGGACTGAGCTTACCCAATTCGCCAACATAACACGTACGTCCCGTCATGGAATGGGCGCTACCACATCTACAAGAGCAGACCAAGTTAGCGATTACTTTGGGTCCTGTCGCCCCTACTGACGGTCAACCGCCGGCGAGCAGTTCGTCCCGTCAAACTTTCGAAAACGAGTCATGTTCTGCGATGGGCTTTGCATCGAACTCGGTTTGGGTCAGGGCTAGGGACGAGGCTGCAATACCTTTTAAGACCCTTCCTGACCGTCTCGGCCAGATAATATACTTGGTAGATCGAGAGGGCGACATATTCGCAGGTGCATTTATGTTCCGCCGGGTCAGTCTTAACCGGACAGGAATACGAGCCGGCCACCTCCCGAATCTACGAGGCACCTCTCCGCTATTCCATAGCGGGGAAAGATGCCGCTAATCCCCAGCGCGATCAGTGCGGAAATTTATCGGCCCTCGTTTAATAACCTTAGATAACCGCCAATTTCCACGGTGGAACCAGGTCACGCGTACCTCTGTGGTATTATCATACGTCACTCCAGGATCGAATGGGAGTTCTATATCGGTGCAATTTAAGCCAGCTTCTAGCAGAACTCGCTGATCTCCTTGTAATCCAGAATCTTAGCGACGCTCT"/>
                    <sequence id="seq_t9016" taxon="t90" totalcount="4" value="TGGCTTCGTACGATCTGCTAACCACTAGGCTTCGATGATTAGCACTAGCTCTGCGGAACTTCACTACCATATGCGTAAAAACGCAGCGGCTGATAGCATTACCACATTTTGTGGGCTCGCGCTATATTTCGGTTGAAGAGATGTACCGGGGGACCACAGTGGCTCGCCCGATAGCGACATTTCCCAGGGGTTCGGCCGTCGCCACGACGTGGCTGTCGATGCGCCCAAGCAACCAATGACACATACTACTCGATATCCTCAGTACAATGCGGCAAAGTTGACTTTCTACTCAACCCATTCCTTGCTAGACATTAATCGGGTTAATGTCGAATCCGCCTTGAAAAGACGTGCAACCCCCTACGTCCTTTGTTGAGCACTAGTCAGGTATCCGTAACACTCGGTACCACGCGCATAGATCCACAGGATGACAGTTTCACTTTCACCCTTTTGGCGAGGCTTGATGACCTCAGGCGCAGTAGAGCCCGTCCTGGGTTCCTACGGCATGCCCGCATGCTGTTACATTTTCATAAGGCCTGCAGTAATACCTATAGTACTTCGCTCTAGTCGAACGGGTTAAGTGCTCATAAACACACCTTTGTGGCGTGGCCACTTCCATCAAATGTACGGAGTCGTCTTCATACACTGCCAGGCATAACCGGTGGGGCCCACGGACCCCGGCCTCTCTCACCATACTTGTGAGAACACTTACAACCCGAAGCCCAGCAACGGCGTCGGACATCTCCCTCTTGTTATATGGGCTCAGCTCAACGAGGCGACACCTCTCAATGGGCTCAATACACGCCATCGCGTCCAGGGAGAGTACAAGTGTCAACTCTGGTACGACGTGTATTGCTGAAATCCGGGTTCACGCTTTTTGGTTTGTCGCGATAATCACATGGCCCGTGGATCAGACATTTGATGATGTCAAATCTGGGTACGATAGAGCGTCTGTCGAATGCTCCTGAGGCATCAACTGGGATGCAAACCCACCTCACATGGT"/>
                    <sequence id="seq_t9120" taxon="t91" totalcount="4" value="GGGTGGACGGCTCTTTCAAGGTCAATAGCTTATGTACGATGGATGCACGGGAGTCGCCATGAATCTGTACACTGGTAAGACTCGCTGGATTCCCTTGGTTTAACGGCTGAGGGTTCTTCTAGTAATCAGTAGGTTTCAGGAGAGGCCCTTGGCTCTTGTGGTGTGACGACTGATCTTTAGCCGCTCAATCCGGCCCAGAGAATGAGAATCCTATCACTTAGTATTGTGCACACAATAGAGATTACTCCCATGAGTCAGGAGATTCTGGTTAGGCGTAAGTTGCTTTCATTAGTGCGGACGTCGGGAAAAGTCGGGTACGTAACCTTTAGGTGATTATCTGGGGGGGTACACAGCTAACGATCTAGCCTGACTTCGGTTCGTCTGGTCAAGATCATGAGATACATCGGGCGAGTATTTATCTTCCGAAAGCTAGTATGTTGGGGCAAGGCAGCGTTGGCTGGTAAAAGCCCATTAGTGGATCCCTGTGAATTGGTCGAATGGTCATAGCTATTTAAATTCATTAGAAGCAGATAGCCCAGAGATGCTAACAGAAAGACCTATGGTTAGTGGGCATCTAGCTTGCTCTGATAGGCACTTTTCCATCCGGAACAGTATGCCACTCCTAGTAGATGGCGAGCTTTATACAACTTCTCGTCCGTAGAAATCTTCGGACCGTCCGGGTGGGAGCCTTCTGCATGTCGAAACGACCGTCGATTCACTCCCATAGGAGAGGAACAAGCTTCTTGCTGTCGCCATAGGAAGCTGCAGAGGAGCGTCGGTTGCTAGTTCAGATAACGTAGGGGGATCGTGGCGCCCGGATGCATCAACCGTTCTCAGCTAAGTTCGTATGCCCCTGACGCTACTGATTATGGCGTTTAGCATAGAGAGATTAGAGGCCGCGGCCAGAGTTCGGCAGTGGTCAAACGGGTCTATGTCGCAGGCGTTCTTCACATTCTTACGTGATTTTACCCGCTTGGTGGCCGAACTTATGGCCAGTGGG"/>
                    <sequence id="seq_t9217" taxon="t92" totalcount="4" value="CCGGGTAGCACGCATATTAGTCACGGACAGTGCTACGTGCTTCTATTGGCACCGTCTATAAAACCAAATGGAGAGGTAGAAATAAATAACTCGCACGTAGTATCCACTGGTTGCTGTCCCAGGTGGCCTTGCCCGGGGCAATTACACTAAGTATTTCTTGCACTTGAGCGCAGGGACTTTTAGTAGCTGCTCGGGCTCTGCTGTATCCATGTGCACTCTTGTGTGTTGCCGGGAGGGCCTTACACGGGCTATTTTCCTCTGGGTTTATTAAGTGCAGCCGTGTTTTTGCATACGGACTGGAAGTCGCAGGTGCGACGGACTTTACCCCCCGTTGCCCCGTGTTCCCGTCACGCGGCACTTTCGGGATTATATTCACTCCAAGTTGCGATCATGGATCGTGATTCTATTACTCTGCTCCATGACTCCAGACTTTTTTTAAGTAAGTGCTTGGCCGACTGAGATAGAACACATAAATACTGGGCCGCCGTTCTGATCTAGTCGGTTACCCGAAGCCGCTTGTAATGAGGAAACCGTATAAATCCCTGTGGCCAAGGAATAAAAAACCCAAACCAGGGCATCGTCATCGGACCAACTTAATTTCTCCTCGATATGGTAACAGGCTTGGGACGCTGCAATGGGGAACCAACAATGCACCCTTAAGCGGTGCTCTGTTGTCCTAGGGCTCTGCACTGCTGGCGCTACTGACTTCTTGCCTCCACCCCGCTTGGAGTTATTCTGTACTACATGAGTTTTTTCTACCGACCATGTCATAGTCCGTGCAGGCCCTAGTCCTTGTCACGACAGCCAGGGATCGCGGGGCAAATATTCCTCAGTGGGGTCAGCTACCTCCATTCGCTGGAGGGGAGAACGGGAAGGGACTACGAGCGTTTCGCCTGGCCAGTGCATTATGATGTTTCGGAACACGGCAATCGGTTTAATTTATTCTTTTCTGGCTATATAACGGCCGGTCAAGCTACGGGGTTACAGTACCAGGCGATTG"/>
                    <sequence id="seq_t9316" taxon="t93" totalcount="4" value="GGCGTGGGTTACGAAGCAACCAATGTCAGACCTTACCGGGTTGACAGCAGGGGACCTGCTATAGACTGCCGGAACTCTGCGCAGTGCGAGTCGTCTTCACTCATAGTAAAATTACGGCTTTTTAATAGTGCCCGTCGGCGAGTGAGGAGTCCAAAAAGCAAAAAGTCTCGCTCATTTTGCGTTCGGAGGTAGCTTTAGGATACATGTCCTCTTAGCCAGTAAAATTGAGAGAGAGGCGGAACGTGGGGCACCAATTGCCCTGGGGTGGCGCGAACTCACCAGTTAAGAGCAATACTTAACTTGACCCAGTGTTATGTGACGCCGCAATGTGAGAATCGACGTCTGGGGTAGTACAAGGACCCCCCGCATTAGTCGTCTGAAGTACCTGCCCTTCTCTAACTATAATCCACGTGACATCCATACTTGATGGCAAGGCGCAGCACTCCAAATGGGGATGCTTCACTCACCGTTACAGAACGTGGTGCCTCGGCCGTGTGGCGATTGCCCGAACAGTACTGTAAGCTAGACTAATCTACACTGGAGTCGCTACGCCAGAGTCACCCCGGGGCATCCCGGCTTTCAGGCGTGATGGAGTTCTACGCCGTAGCAGCGGGGCCAGAGCCCCTTCTTGTATAACATTGGGGGCCTTGCAAGCACCTATCGTCGGGAATTCACAGGTGTATCCGGCATTCGCTAAGTCCAAGAGCCCTTACTTATGCGCATATACGGACCTGCCCGCTGTAAACGTCCTATGCGCGTGGTGTGCAGTCTAGTGCGCTTGCCCCGATTGCTCTCCAACACGCCGTCCGGTGGGAGACTGTTACCCCAAACGGTGGTGGGGACGAAGAGTGTGCGTGCCTGCAGGGACTGCACCACGCAGTGGAAAGTTAGCACAGCCTTGGGACATTTTAGCCTGCAGTGCGTATGGACTGGCTCTCCTCTTTCCGAATATATCTTCCATGTGATTCCGACATCACGAGTTACAGGCTAGGCCCACAAC"/>
                    <sequence id="seq_t9416" taxon="t94" totalcount="4" value="GTACACCTCACCTGTAGGGCTACCTCATGAGGTAGCCATCCATCGATGAATAATAAGAGACCTTCTCATGCCACCTTGGTCGCCGAGTTGGTGGCCTTGTAACTCAGTATCATACGGGTATTGAGAGATCTGACCCGCCCCGTCTTACATGCTAGCCCCAATTAAATGCCCCTACCACCCGTGACCGGCAGATCGGTTGTAATACCTTGGCGCATGATCCCGTTACCAGGCGATCGATTCATCCACACCAGTACCATAGCACCCGTCCGAGACCCCGAGTGGGGTTGTGTAAATTTAATGATGGAGAGGTCAAGGTAAGCGAGCGCTAAGGAGGACGGAATTTATCATCAGGGCAAGCACTTTTCTGCCGAGAGGCATGAATGGCCTAACCTGAGCAGTAAGATCACTCTACGCCAGAATATGATCTTTCAAGATTTAGACCTAGACCATCATGGCTCGCACGATGGCAGGACCAGTTGTACTAAGTCTTCGTAGGCCGGAGATTCGTGGCCCCTATTCAATCACATCCTCTTCTGTATCTAGCCCCGTTTCGGTAAACATTATAGTTCACAAGACAAGGGATTTTTGGTTGTATGTCAAACTACAAACCTAGTCCAATGTCAGTATAAAGGCTGGCCAATTGGCTCCAAAAATTACGCGACACTACATTGATGACCCGTTCAGTCGGAACTCGTGTAGAATGCGGGGTCCTAGTAGAGCAGTATGTCCGATGTAGAGCAAGTCCTCTCGGTGCGGGTAGGAAGGAGGCATTCACAACTAGGTAGTCTCGGATGGAGCTTGCCTGGCGTTATTGACTACAGGGTAAAGTGACAGCGTTAGAAACATTGTAAAACAACGCAGCCCTCCATAGAGATTTGACGACCAAGGTAGGACCCGCAGTTTCCTATCAGACGCCGTGGCGGAATTGTTCCCTACGCTTGGCCAGATGCCCTAATACCATCTGCGAGTGTGCTATAGAACTGGAGGTGCACGGGTACAG"/>
                    <sequence id="seq_t9516" taxon="t95" totalcount="4" value="CGCCACGTCTCCTCTGGTGCTCGACAAATTCGCAGTATAACTTTGGGTCATACGAGCCTCCGTTATCTCTACGCGTTTGAAGTATCATGAACAACGGTCTGCGATGACCATAATCATGTCACCGGATATTCGTCTCAGCTCATTCCACAGGCTATGTCTGCCGATAGACCCTAGATACGCACGGCGGGCGGTTTGTTATGGCAGTCCAGCCGTCATTGGCATAGTTGGTACCACCTTCTTCAAGGCTAGAAGCTCTAATTAATGTACTACACGTGCACATCACCTACCATTATAGACGCCAATATCTCCGAGGTTGTCCCGCCCGGGTTTCGGATTTGTTTGGTTAGAAGGGATAATGAATCAAACCTGGTGATCCTAAAAAGCTTTATTAGGGAGTCCTATTATTCCTGTATGCGGCTAGCGGATACCACCGACTAGTCCGTAAAGCGGATACAGTACCGACAATGGGAGGATGGCTCACTACCTAGGAGTCGCCTGTGTTGTTCACCGAACACACGGCGTGAGCTCGATGCCTGCAGGGCTTCTCCGGGCAGCTCAAATTATGTTGTCGCACCGTATTTTTATATCAATCGTTAGTGCATAGGGGAGTAACGTCACTCCACGCCTAGTATATCTTCCGTCAACTAATCCGCGTTGATACCAACCGCAAGACGTACTGTCGTGGGGCCCGCTAGTGCTACGTACTTCTGGCCGTTATGGTCAGATTACCAGTATATCGCTCGTGAATAACGAGTGAAGACCGCGGAATGCCGGCGCTCATGGAGACCTCACTGTAGCCCCAAGGGAGTGCCTCGCGATCAGCAGACTCACATCTGGCCATCAGTTATAGACACTTTATTTGCCTGCAAAAGTTTGTGGCAAGAATCAGTAGTATCCGCTTACCCAGTCAGACGTCCGCCACTATGAGGAATTCGGTCGTGCAACCCAGACGTGGGTCCCAGTACCGGGTCCCCTCTTAGTGAAATTTCACACAGTGGTA"/>
                    <sequence id="seq_t9616" taxon="t96" totalcount="4" value="TGTCGTATAGTAGATCACGGTCTAGACATAGCAACTACGACTCAATTCACAGCTCGAAATACGTAGGGATACGCCACTGCCCCTAGAGAGGACATTAAGTAAGAAGTAATCGGGGGGGGATGAGTTTATCATTTGCCTTCTAATCTGACCTTCTCCGCGATGTTGGCTACAGCGCGCAGACAGAGTCCTAGCTAATCCTATAGGTGCCCTACAGGTAACAACGATCTCGTTCTTGTAGGCACGTTGCACCGTTAAGTCAAACTTCGGATTACCCGTTACGGCGTAAGGGTGCGCGTCTCGCTAGCCGAGGCCCTATAGACAACACTTACAGTGACCAGTCTTTCAGGTCGGATACATGGGTGTAGGCCTCGAAGGCATGTTCTTCACCTGCGGTCTCGTACAATTATGCCAGGGTTAGTTGCTTTCCGGCCAATATTGCGATGCATGATTACTGCGTCTGGGATTCGGAAACAGGGATATACAGTTTTATTTGATTACAATTACAATAGGTTCAACCAGCGTTCGAAGAGCGCACGGTACCGCCAAAAAAGCGGAAGATTTTAAGGAGGATACAGGGTTCTGCACTATGCTCATGACGGCCGTGGAGATATGTCCCGGTAAGCTACCGACTAAGCCACATTAACCAATATGCTGTATACAAACTCTCATTTTCACACGAGCCAATTTTTCTTGTATTGCGTCGTCGCTTTTGTCAGAGTGGGATCAATTTAGATTCAGTGGAGTGCCAGGCTCACACGCCCACCATTAATTAAACTGTGGATCGGCTATGTCACAAGTAAAGCGCTCTGGAGGCTCCATATTAGCACAACGAGAGCATAATGAGTGACAGCGACGAACCCGGACGAGGCGGGAGCGACTTACTCGCATTTCTGGTGTGGTGCTCAGCTTCGACGTGCCCGGAACAGGTAACTAGTCGCGGTATACACTTCTTTTTAATACGCAGAGGCCCTTGAGTGATTCTGGAAGGAGTCACACTTCC"/>
                    <sequence id="seq_t9716" taxon="t97" totalcount="4" value="TAATGTCCCCGTTATCCCTCCGTGAACTCGGGTTTACCTTATGTGAAGTGAGCTGGCTCTGTACGACCTTTACTAGCCGGAATTCGTAAGATTCGAGGAGCCGACGAAGCCGAATCGAGGGGATTAGAGGATCCACCTGCCTAGGAATCCAGTAGCTAAAAGGACTATTCCCCTGCTTCCCACCGTCGACTATTTTCGTCAGATGCGGAGCATCGACTACGTCCGCGCGCTATGCCTCTTTATAGGTCAGTCATAGTATGTTGGTCTTTACCCCTACGGCCCTCAGATTATTGATTTATCAGGACCCGTTAGCTTGTTATAACCTCCCTACTTACATGCCTATGGCAGCCGCGTTTCGTGCAGATTCCGAGTTGCATACCGTGCCCGCGTAACGCCTTTTATACCCCAGCGGAGTTACCGGGTGCTCCATAACGGATCTCTTGCAGAACAGCTGTTGCCCGCCACTCGTGGCCGTGTAGTAGACCTCGATTATTCATGCCAAATTAGCAGTTTGAGTTGCACCATTCACAGTAGCCCACCACGTTTGTATACGCCCTAGACTGATTGAGGCGGCGGGGCTGGTCTAGCGTGCGAAATTAAATGTAGGGATTCAGGCACTTGCCGAATAGGGCGTGACGCTAGTTTGAAATACGTGAGCTCAGGACGGAGCCACACTCAACGTAGTACTACTGAGACCGGGTGTGATTGGCGGGCGGGGAGGTCGTCGCGGGTAGCTCTTCCGCAATATGATTTCTAATAATACGTCTGCTTTTGTACTTACTAGGAGCGGCGTCACTGTTTTGAATCAAGCTCGAAACCAGGAAACGTCTGTGTGCGGATGCGAAACAATAATAATATACAGACGCTATTCGGCGACCCTAACGAAATCTGGTGGTGTTGCCAGCCGCTCGTCAGTGCGCTTTGACATGACAGTTACCCTAAGTACGCTCCAACAAAATCTCGCTATGTCACAGCATCGGTCCAAAGCGTAGTGCGGGTA"/>
                    <sequence id="seq_t9816" taxon="t98" totalcount="4" value="TCTAACACTTCACGGGCGAGTGGCTTAGACGGATTGCCATTAATGGGCTAGTAAAGTGTTAGTGTTGATTTGCCTGCTAATAGCGATCTTGACCTGTCACCCTTTGACCCCATGGGTGGTATATTTCTGACTGATCCGCTCTTTCTCGTAAGCCCCCTCAGTCGGACCGCTGGTTAGTGCGGTGCCAAGATCTGGGAAGGAGTGTGTAGATTGGCAGAGGAAATCCCGAGAGGATTGTTAGTGTGAAACTGTCGACCTATTGGCAGTAGCCGGTCTTACGATTCTTAGGACGGGTCGGCTAAACTTAATCTGCACATAAAAGGCGACGCCTCGGGCGCTCCATTCGCCCTTACTCTTATGACTGGTAGTTTAGTTCTCCCTATACGAAAATTTGCCGCTCATATGCAGAGGTAAAATAGGCCAACGAATGTAGGTTACTGTGTCTTAACGAATGTCCAAGCGTGTACTAGTGTGACGAAGTTGTGGACAGCAAGAACGATATCTCAATCCACATGGAATAGAGTAAATGCAATCAGACATGAGTGTACTCTTAAGGATGCTAGAATTGATCTACTAGAGCCACTTGACTGACATAATAGCGTTCGAACCGGTAACTAGATCACTTGACTCGGAGGAACTTTCATTAAGTGGGGCAGGTGGCCGATACGACAACCCACGCCTGTGGTGGGCAAAAGAGTATAGAGTCGCCACCCAAGCTGCGGGAGAAATTCCACTACGAGGGCAGCTCGGTGGATACGGTCTCCTTTAATTATTGATGTAACTGGCTTCCCACAATGAAGGGACTAAATCAGTCCATCTCATCGGTCAATTGGAAGAGTTGTCTACCGGGCTCCTGAACGGAAATTAACTTCGGGCATCGTACTAAGCAAGTCCCAGCCCAAGCCTAGTGAGTAGTCGTACAAACATTGTGGACTCGTATTAGGCCGACTTGAATTTTCCCTACGGACAATTATCTTGGCACTCACGCGGATATACGTGT"/>
                    <sequence id="seq_t9916" taxon="t99" totalcount="4" value="TAGAGAATGACCATGATTTGACTTTAACATACAAAATCTCTTGTGTCGGGGTGCGTTAGTAATCCAGGCAGAGAGATGGACTTCAAGCCGCCGCCTTAAGTAATTGCCGTTTCCGGACCTTAGTGCATTCGAGCAGTGCGTACCCACGTCAGCATTGGTGGGATTAAGCCCAAGGTCCTGATCAGAATCGTAAGGTGCTATCGTTTGAATTGGTACTCAAGGATGGAGCTCGGAATGGCCCTCCATGGCTGGTAGCTTGCAGGTCTGACGACGTACGTGCCTAACATTCAAAAGGAGCCTAGACTGCTAGTATGACGGGCCTTAACTCTAGTGCACCAGACCGCCTGTTGTACTGAATATGTGTGCCACAGTTAGAACCTTGCCAAGGCTATGAAGGATCACTAATATACAACGAGGCGAATGAGCAGACTGTATTCAAGGATACGCTCCTCGCGTCAAGTATGAGCTTTTACTCCCTCGAGCGACCATCGTTAGTATTCCCCCCGCATCAGCGCGAGGTTCAGACACACCCCGGTACAACATTACTACTATAGGACACAAAAGCAAATACAGTAAAGCGTCTCAGCTGAAGATGTGTTTGCCTTAGTGATGGCGACCCAAAGGGGACCATGACAGAGGCCAGAAAAAATGCTTACGTAACAGGCCTCCGGATGTCCGAACAGGAACCACTAGGAGGGGCGCAGATCAGGTTCCGCGTCTATCTATAGAATTCTTCCGTACCAGATAGTGTATTATGGCCATCGTCTACTAGATTTTGGAAAGGCTATCTCATTGTCACTCGAAACAGAAATCCGGGTGGAATAAGTGTGCAGTTGTGCGGTTATGCGCCTAATGGATTAAGGCGTTGTTGGAAATAAGGACGAGTATCTCGGCCGACCGGGGGCGTGTAAATGTTCGGTACGCGTTACCAGAAAAAATGTCTCCGATCGCCTTAATGCAACGGCCTATCGAGCTGCGCTTGATGAGACTCCGGAGATTC"/>
                </data>


    


    


    
<map name="Uniform" >beast.math.distributions.Uniform</map>
<map name="Exponential" >beast.math.distributions.Exponential</map>
<map name="LogNormal" >beast.math.distributions.LogNormalDistributionModel</map>
<map name="Normal" >beast.math.distributions.Normal</map>
<map name="Beta" >beast.math.distributions.Beta</map>
<map name="Gamma" >beast.math.distributions.Gamma</map>
<map name="LaplaceDistribution" >beast.math.distributions.LaplaceDistribution</map>
<map name="prior" >beast.math.distributions.Prior</map>
<map name="InverseGamma" >beast.math.distributions.InverseGamma</map>
<map name="OneOnX" >beast.math.distributions.OneOnX</map>


<run id="mcmc" spec="MCMC" chainLength="20000000">
    <state id="state" storeEvery="5000">
        <tree id="Tree.t:mynexus_fifthx_5" name="stateNode">
            <taxonset id="TaxonSet.mynexus_fifthx_5" spec="TaxonSet">
                <alignment idref="mynexus_fifthx_5"/>
            </taxonset>
        </tree>
        <parameter id="birthRate.t:mynexus_fifthx_5" name="stateNode">1.0</parameter>
    </state>

    <init id="RandomTree.t:mynexus_fifthx_5" spec="beast.evolution.tree.RandomTree" estimate="false" initial="@Tree.t:mynexus_fifthx_5" taxa="@mynexus_fifthx_5">
        <populationModel id="ConstantPopulation0.t:mynexus_fifthx_5" spec="ConstantPopulation">
            <parameter id="randomPopSize.t:mynexus_fifthx_5" name="popSize">1.0</parameter>
        </populationModel>
    </init>

    <distribution id="posterior" spec="util.CompoundDistribution">
        <distribution id="prior" spec="util.CompoundDistribution">
            <distribution id="YuleModel.t:mynexus_fifthx_5" spec="beast.evolution.speciation.YuleModel" birthDiffRate="@birthRate.t:mynexus_fifthx_5" tree="@Tree.t:mynexus_fifthx_5"/>
            <prior id="YuleBirthRatePrior.t:mynexus_fifthx_5" name="distribution" x="@birthRate.t:mynexus_fifthx_5">
                <Uniform id="Uniform.49" name="distr" upper="Infinity"/>
            </prior>
        </distribution>
        <distribution id="likelihood" spec="util.CompoundDistribution" useThreads="true">
            <distribution id="treeLikelihood.mynexus_fifthx_5" spec="ThreadedTreeLikelihood" data="@mynexus_fifthx_5" tree="@Tree.t:mynexus_fifthx_5">
                <siteModel id="SiteModel.s:mynexus_fifthx_5" spec="SiteModel">
                    <parameter id="mutationRate.s:mynexus_fifthx_5" estimate="false" name="mutationRate">1.0</parameter>
                    <parameter id="gammaShape.s:mynexus_fifthx_5" estimate="false" name="shape">1.0</parameter>
                    <parameter id="proportionInvariant.s:mynexus_fifthx_5" estimate="false" lower="0.0" name="proportionInvariant" upper="1.0">0.0</parameter>
                    <substModel id="JC69.s:mynexus_fifthx_5" spec="JukesCantor"/>
                </siteModel>
                <branchRateModel id="StrictClock.c:mynexus_fifthx_5" spec="beast.evolution.branchratemodel.StrictClockModel">
                    <parameter id="clockRate.c:mynexus_fifthx_5" estimate="false" name="clock.rate">0.03</parameter>
                </branchRateModel>
            </distribution>
        </distribution>
        <distribution id="fossilCalibrations" spec="util.CompoundDistribution"/>
    </distribution>

    <operator id="YuleBirthRateScaler.t:mynexus_fifthx_5" spec="ScaleOperator" parameter="@birthRate.t:mynexus_fifthx_5" scaleFactor="0.75" weight="3.0"/>

    <operator id="YuleModelTreeScaler.t:mynexus_fifthx_5" spec="ScaleOperator" scaleFactor="0.5" tree="@Tree.t:mynexus_fifthx_5" weight="3.0"/>

    <operator id="YuleModelTreeRootScaler.t:mynexus_fifthx_5" spec="ScaleOperator" rootOnly="true" scaleFactor="0.5" tree="@Tree.t:mynexus_fifthx_5" weight="3.0"/>

    <operator id="YuleModelUniformOperator.t:mynexus_fifthx_5" spec="Uniform" tree="@Tree.t:mynexus_fifthx_5" weight="30.0"/>

    <operator id="YuleModelSubtreeSlide.t:mynexus_fifthx_5" spec="SubtreeSlide" tree="@Tree.t:mynexus_fifthx_5" weight="15.0"/>

    <operator id="YuleModelNarrow.t:mynexus_fifthx_5" spec="Exchange" tree="@Tree.t:mynexus_fifthx_5" weight="15.0"/>

    <operator id="YuleModelWide.t:mynexus_fifthx_5" spec="Exchange" isNarrow="false" tree="@Tree.t:mynexus_fifthx_5" weight="3.0"/>

    <operator id="YuleModelWilsonBalding.t:mynexus_fifthx_5" spec="WilsonBalding" tree="@Tree.t:mynexus_fifthx_5" weight="3.0"/>

    <logger id="tracelog" fileName="mynexus_fifthx_5.log" logEvery="1000" model="@posterior" sanitiseHeaders="true" sort="smart">
        <log idref="posterior"/>
        <log idref="likelihood"/>
        <log idref="prior"/>
        <log idref="treeLikelihood.mynexus_fifthx_5"/>
        <log id="TreeHeight.t:mynexus_fifthx_5" spec="beast.evolution.tree.TreeHeightLogger" tree="@Tree.t:mynexus_fifthx_5"/>
        <log idref="YuleModel.t:mynexus_fifthx_5"/>
        <log idref="birthRate.t:mynexus_fifthx_5"/>
    </logger>

    <logger id="screenlog" logEvery="1000">
        <log idref="posterior"/>
        <log idref="likelihood"/>
        <log idref="prior"/>
    </logger>

    <logger id="treelog.t:mynexus_fifthx_5" fileName="$(tree).trees" logEvery="1000" mode="tree">
        <log id="TreeWithMetaDataLogger.t:mynexus_fifthx_5" spec="beast.evolution.tree.TreeWithMetaDataLogger" tree="@Tree.t:mynexus_fifthx_5"/>
    </logger>

</run>

</beast>
