# Supplementary material for: Survival and selection biases in early animal evolution and a source of systematic overestimation in molecular clocks
Source: Interface Focus. 2020 Jun 12;10(4):20190110. doi: 10.1098/rsfs.2019.0110 (PMC7333906; doi:10.1098/rsfs.2019.0110)
Supplement: Data and analysis code [file rsfs20190110supp1.zip › BuddMann_IF_SI/VaryingCladeSize/XMLFILES/halfx_1.xml]

<?xml version="1.0" encoding="UTF-8" standalone="no"?><beast beautitemplate='Standard' beautistatus='' namespace="beast.core:beast.evolution.alignment:beast.evolution.tree.coalescent:beast.core.util:beast.evolution.nuc:beast.evolution.operators:beast.evolution.sitemodel:beast.evolution.substitutionmodel:beast.evolution.likelihood" required="BEAST v2.5.2" version="2.5">


    <data id="mynexus_halfx_1" name="alignment">
                    <sequence id="seq_t1130" taxon="t1" totalcount="4" value="AGACCGGCCGCAAACTTATGCCCCGAGTGCTGAACGTTAGGGCGGCGGCCAACCGATACAAACCTCTCGTCAAATTTCGTGGCGCCAGACGAGGGGATCCTGTTCGATCGCCTCCTATTTGTCTTGTGCTAATGATGCGCGTTAACCTATGGCCGGCACGTAGTGTCAAAGCCCCCACGGTAATTGTGTCCCAAACTAGTGGGTCTCTATAACTAGGGCTAGCTGTAATTCATGTACCCCACGACGAGTAGGCTTTCCAAGCATGGGAAAAATATAGTATGACAGCGCTATGCGGTACGTGTGGATCCGTGACTGTTGCGCTATGAAGCCATCGGTCCTGAATTAGTACCACCTCACGGCACGTTCACATCTACTTCTAATGCAGCGGCGTGCGTGCATTTACCATGGTTAAGACATCTACCAATTGACGATTAAATACCGTGCGCTGACTACTTACGAGGCTGGGCGACAGAAGCTGGTGTATCGATCTCTCGACCTTTCCATCTCCCGATGAGCACGCGGAACCCAGGAAGTAGAGTAAAGGTTACTAGCACACACGCCAGAGACAATTAGGCATGATACTATGAGTTCAGCGGACCGTCATGGGTCCTAGTCATCCAGTGGCTAGGCGGTGTATGTCATCTGGAAGATCGGTACGTTCAAGCGTTCTTTGATTATTGACGGTCGACCAGTTACGAGCAATAGATAGCTATTATGACGCTCGCTTGTATACACTGAGAACGCTTTCGGGAAAGGGATTTTGAAGTCATGCGTGTGCTGATCCCAACACGACGAGAAAAATGGACTTCTGCGTGACTGCAGCCCTCCTATATTTTAGATGACGAAATCGTTCCGGCTAAAAACCTGTCGCACCTCCGGCGTTGGGCGAGCAAACATTACAAAGTATCGGTTCGCTAGGCAATAATGTCAGTTTATAGAGCTGGCGCCAAATGTCCGCAGTGGCTGCTCGTCTCCGTTCAGCCCTGACCCGTCACTGCAC"/>
                    <sequence id="seq_t1028" taxon="t10" totalcount="4" value="CCGGTCTCAATGAATCACTCGCAAGTGGTCTCAGAGTTAAATTGGCCGTAGCAGAATGACCTAGCCATGTTACTTGGACTACGGGACGGGCGAATGATCCAGCAGGGGGTGCAAGAAAGCTAACAGCGTTGAGTCCTTCCCATTCTGACGTAGGCTGTGGTGCAAAGCGCTGTACACGCAGTTACTCGTAATCCCGATTGCGCAAACTATATGCCTACTCCCGTCTAGCTTCAGTGAGGGGAAGAAGTTGGGTAGAAAGGAACAAACGCGACCCAAGGGCTAAGTCCTCTTCGTCCTGCAGTAGTCCTGACCCGTATCTCTTCTCCAACCAGATAGTTCGACTAGATAACGACACGAGTAGGTCCCTGACCTAAGTGCGATGAGGCCGAGCCGGCTGATAGAGCTTCGGCGGAACCGCAATCGAATCGTTGTTACTCAGCGACGAGGGTGCTCCACATCCCGTCAACACATGGGGTGATTAAAAGGGTGCGAATCGTACTTGACCGATGTCGTCGTGGGCACCTGTCACTGATTGCACGAGGGATGCCCTTCTAATCCCTCAAGTGATTGATCCTACGATACCAGGCTTATATCCATTTGCGTTAATCGACCATTGTAATTTCTGATGGATGTTCTTCATCGCAGATTTGAATATACAGTCTGCACCATACTGATTTAGCGGTAAGCTCTGCGGGAATAACGGGTGTCCTTCATTTCTGAATTTTGCGTAGCCGCTACGATGCTCTGCACCATCCCTCTTCTAGTAACCCTGACTGTGCTCGGTCCCGATGCGCCATCATTTCTGGGCGAGCTGGGGCTCCGCAGCGCCCGCGGTCCGTATGTGTCTGCCGCGAAAGTTGGCTAGAGAAACCCCGGGGGATCCGTTAATTTGATCACCCCTGCTCAGGGAAACGATTAATGTCGAATGTAATCGCAAATCCGAGTTTTGTGTTTGTAGCACTTTATAGTGCCATCGTCCGACGTTCCGGGATCTGTAGTG"/>
                    <sequence id="seq_t1007" taxon="t100" totalcount="4" value="GATTCTAATAATGGGCCCATCTCTGCTTTTGCTGAAGAGTGCTCAGGTCGACCACGTTTCAACAATACTCGAACTAGGAGGGACACGTCCGATTAACAGCCTATGTCCGTAGGATCAATCGCTTCATCCCCTGGTAAACGGCCAAACTTTGTACGGACTTCTATGCGTAACTTTGATGGGCAGCGGCCGGCAAACAAATTTACTATGAAAATAACCATATTCCTTCACTTGTCTTTCATTTACAATTAAAAGATGACGCCGATTTTCGTTGGTACTACTACACTATCTCTCCAAAGGAATTTTAAGAACATCTCACTGGCCGCAAAAGTTAGCTCGTCACGGCCGACTTGGCTTTATGTAGATAGACCTGGGCCTCTTACCTAATGGACCTGCGGCCGCCCCAGTGATTAAGTGTCGGCCTTTTAACAGCCTTGATGTGAGTTGCGTCGTTTGCAGAATGAAGCCCCACAATCCCGAGAGCAAAGGATGGGCCCCGTGCTGGATAGTCAGAGAGGTTGATAGAACAAGCTCTTCTCCCGTGACCTCAACTCATTAAAACCAGCGCTAATCGGGGGTTAACGTTCGTCAGGCCGTTAAGAATGAGGACTTTTCCAAGTTTAAGCCGCAGCTATCCACTGGGTGTCGTGTACTATGGGTGACGGTAACGATAGCCAGATCCAACTTATACGATAGCGGCCCCCCTAATTTGTTCGACTGGCCTGGCAAATAACGTACTAAGCCGCGCACGAACTCACTGACACCTTACCTGGTACTGATCATTTTGACCGGCGAGTGTGACCTGATTAATTTCTGTTCCGTGCACCCTAATTATGCATGCTGGGCATGGGGGCGGCGCGCTACTCTCCCTGACGGATTAGTTGCTGGCGGATAGTAGGAGAAAACTCTGAGACAAGTTTCTGTAAGGTACGCCAACAAGTCGTCTAATAGTGAACTCAGAGACGGCTTCCGGTGAAATGCCACGTGTGTTGAACATAGATAT"/>
                    <sequence id="seq_t10111" taxon="t101" totalcount="4" value="GGCCGGTATACCAGCCACAAAAGAGAACAACTCTTACTGCGGTCGGACGTTGATTCGACTGTTGATTGACGTGCCATCAGCACGTGGTCTCAGCCTCGATCTGTGATGTCAGCCGCAGACGGTATCGTGCATTCGGATTGCCTCGACGAACTGGCGCTGGAACTTGCAGTTGAAGCGAGCGCGCTGCTCTTTGTGGAGCAGGGCGAGATAGCAGGGCGTCTTCGATACTTCGAGCCCTCCACGGGTACTTTCCGCGGCCCTAACTGGGTGGCACAGAAGGATGCTGTAACTAAAAGTCTAAGCCCAGAGGCATGTTCATCGGTAACTTGTGCGCACAATCGGAACTGTTCACTGTTACAAGGCGCTGTCGGCCAGGAACCAGAGGTCGTCATTGCCTCGCCCTGCGAGACAAAAGCCTTCCCAGGGTGGATCTCCACTCCGTGCCCGAGAAAATTCCGAGTGGTCCGGAGTACCTAGTTACTTTACGTGTGCCCTGTGCTTCTAGAGTATTGCACCAGCACGGGCAATAATGAAACACTTCACCAGTGAGGATAAGAGTTCCTACGGTATAACATAACACCTGCATAACGAATTAATAATGAGTGTTTAGACCGAGAAATTGCTTGGGTAGCGGGCAGCGCCGGATAAGGTTAACTTAGTCTAAACAGCTGGTGTCATCGTACCCATGAAGATTATTACGCGTCACAGAGGAAGTGAGGATTGAGGACTCGTGGCAACATCAATGCAGGCGGCAGTACAGCCACACGAATGCCGATTGGGAATGTGCGCGTTCGCCATGGAGGTGGGACAGCCTCTCCCAGGTGCCCATGCCTGTCTTGAAAAAATACAACTGGGCGAGGACTGGTCTTTCCGTGAACTGCCTACATCCAAGCCCGCAAAGGTCCAAACTATCTAGAACGATTCAGCTGGTTAACCCCGAACGAGAAGCAGTCAGCCCGACTCTTTATCAAGCTTACGTGAAAGAGGCTTATACAAATAT"/>
                    <sequence id="seq_t1027" taxon="t102" totalcount="4" value="TAAGTGCGGGTCTCGAGTCTGTGGTCAAGTACTTTTCGTAATTTGGCGGAATCACTTTGCAGATGCCGTCCGCGTCTAGGGTGTTATAAGGAGACTAAGATTCCTAGCTACAAACCTCGAGTAGTGCTCTAATCATTTCCGCTCATTTGCCTGGTACTAGACAAGGCTCTACAGCGTGTAGTGGCATGAACGTATTATCCCGGGGGAACACAAGTTAATTCTATTCGCGGTATACGCCGACGAGGGAGGAGCGTGACTTGTTATTCGTTCCATCACGTAGGATGGTGTATTCAGCTAAAAAAATTAGGGCCCTGGGATTCCACTAATAGAGCCAATAGGGTAAATGCATGATTATCAGCGTCATAGCACCAAGGTGGTTAGGATATACACCATTGTTATGGGCTAACCGACGCCGGCGGGAGATGTCCACCTAACTGACGATAAGTTAGTGTCTACTATGTTTTCACTGGTACCTAGGCTTAGTGAAACGTTCTCGACATGATTGTACTTCCCTCCGATGGCGTTAAGGTATCAGGAATACTTCCCTCGCAATATCAGTGTACGATGATTCCCTCCTCCCTTATGGCAATCGCGTCCATGAGTGTGGCGGTCTATACGTTGGGTGGGTCCCACAGGGACTACAGTCACTTTATCGATTGGTCCACAACATATTATTCACACCGTACTGCCTCCTACGGCTAGACTTCTAATGTCATCATGCGCGTAGGTGGTGCATCAGCAGAGCTATGTCCCAATTCGCTCGTATCGGGTAATGCCAAGAATAAACGTTATCGGCGGCTGGTAAGAAACAAAAAAGAAGGACGACGTTTGACACAGTACTTATGACCATTTTGGAATGGAGGCAACTTCTGATAGCTGTCATTCCCCGGGTTGCACATATAAACCAAATACTCTTAGCGCAATTCGCATCGAGTGCGTGGCAAGGCAATGTGCGAAATAGCTCAGCCGAGTGCCATGAGGGCTCCTATGCGTAACGAAG"/>
                    <sequence id="seq_t1037" taxon="t103" totalcount="4" value="GGAATAAAGGAGGATTAAAGAAGATCTTCCAACTAACTATTGCATTTGTCGCGTCGGCGGGCTGTGACCCTTTAGTGGTCATAGGGTGGTTATTCATTTACATTCCGGAAAATGTCGACAATTGGGCGATCGTTTCCGGGCCTAATAAACTGCCGCAGATTCGGGCTGGTGTTGAGTATGTCATCCGCAATTGGGGTCGGTTCCACTCTAGCGATTCCGGACCGGAAGTACGGCGGTTGGTTCATTTGGATACGGCGCTCCCAAGGACACTGGGCGGCAGATCAGCAGACTGTGAGGCGGCGTCTAGACTTACGTAATTAATCAGTACCTCCGCCAGATCGTCCACCGCGGGTGACTATGTATCCGAAGTTCTACTGGCCTTGTACCAGACGTCTCAAATGATAGTACTGCGATTTAACCGAGACTCGGTAAGGTCACGTTAGTTCGGAAACGCAACACCTAATTTCCACGGGCAAATATCACGAATCCTGTAGAAACTCACTCCGGGCGGGCGGCCATGTCCGGCCCAGGATCGGTACAAGCGCGAGTATTGTGCTTATGGCCCGCGCTAGCGTGTAGAGCTGACCTTCGACCTGTAGCCTGTTTTGCCTCGCCCCCGGTAACGGGGTACAACATATTGACCGTCTCATTAGAACAGTGGGCGTGAATGCGCGAAACTCACATTTGAGTAAATCAGCAGCCCATCGCCCGCGTCAGTCGTGGCCTTTGAGAACGTGTTGTTCTTTGGAATTCGCTTAGGCAAACTGAATCTTGATCTCGGAGACTACCTTTATTTTCGATGATCTCGGACCCATTCGGTATTCCGGTGTTATATGGAGGATCAAACCGACTTAAGTCCTACGAGTCCGTCTGCGAAGTGTGCGTCCTAATCAGACATACGGAGAGTCGATACGAGAGGCCGGCCGGCACCTGAGTTGCTCTAATCTGAACACGTAATGAGCAATGTGGTCGTCAATTCCACTTCTTGAATACGGTCTAC"/>
                    <sequence id="seq_t1047" taxon="t104" totalcount="4" value="GGACTGTTAGCCAGCCGCAAAAAAGAACAAATCTTAGACCGGTTGCATGTTGAGGCGAATGTTGATTGACGTGCCAGAAGCACGTGGTCGGAGCCCGGAACTGTCATGTCAGCGGCTGACGGAACCGTGCAGTCTAATCGCCTCGACGTAATGTAGCGGAAACTGGCATTTGACGTGAGAGCGCTGCTCTGTGTGGAGCAGAGCGAGATAGCCGCGCGTGTTCAATACTTCGGACCTTCCGCGGGTACTTTCCGCCGCCCTTGCGGGGTGCTATTGGAGGATCCTATAATTAAACGTCGTGCCCTAGACGCATGGTCATCGATCACTAGTGCGCGCAATCGTGACTGGTCACTGTTACCAGGCGCTATCGGCCAGGAACTAGAGATCGGGGTCGCGTCCCCGTAGGAGACAAAGCTCTGCCCTGGTTGTATCTCTACTGCGTGCCCGAGTAAATTCCGGGTGGTCCGGAGTACCTACTTAGTACATGTATGCCCTGTGCTTTTAGTGTAGTCCACGAGCACGCGCAATAATGTGACTCTTCACCAGTTAGAATAAGAGTACCTGCTGTATAACCAAACACCTGCATAACGAACTAATACTGAGTTTTTAGACCGAGAAATTGCTACGGTAGCGGGCAGCGTCGTATTAGGGTAACTTAATCTTAAGAGATGGTGTTTTCATACCCATGAAGATAAATACGCGTAACAGAGGCACCGAGGATGACGGACTGGTGGCATCATAAGTGCCGGCGGCGGTACAACTCCACGGATTCCGATTGTCAATGTCCAAGCTCTCGATGGAAGTGGGACAGACTCTCCCAGGTGCCCATGCCTGTCTTGGAGAGATACAACAGTGCGAGGACTCGTCTCTTCGTGACCTCCCTTCATCCAAGCCCTAGAAGCGCAAAACGTACATCAACGATTCGGTTGGTTGACCCCGAAAGAGAAGCAGTTAGCCCTTCGCTTAATGAAGCTTACGTGAAGGTGGCTAATACAAATAT"/>
                    <sequence id="seq_t1057" taxon="t105" totalcount="4" value="GTAATACTGCGCGTGTACACCTGGTGATCTTCACGGAGAGGCTCTTGCCATCATGTAGTTGAGCAGTCTAGTCATGTTTGATCCCTCCGGCATGTGCGCTAGGTTACTGGCATGCTCAAAGATTGACTCTCACTTCGCACGACATGCAGCTTGGGGCAATGTTATTAGTTTGCGATAGGTCTGCGATAACAGTTCACTCCTTACGGATCCCGTAAGAGAGCTACTAAGCCGGATTCGGTCTACCAGTTTAACTTCGCAGAGACGACAACCTCTCGATAACGGGAACTAGTTGTGTTTAGGCGTGCTTCCGAATTTGGAGGTGCCAAGATATGCCGAATGCATCTAAATACCTTCACCAAGAGGCAGAATCAACATTCCGCGCACCCGACCAGATCCGTAAGCTTTTCTTTGGGCGTCGCTCTACATTTGGTTAAGGATATCGGGTTGTTTATTCTAAGCGTCAGTTATACAAAAGAGCACTGAATGGTCTTCTAGTCCAATCCAAGCAGCTCCGACCCTGATACAATGCAGGAGGCACGAATTTGACGGGTTACGTGTCGAGCCGACGTGGACCAGCTAGGCTTCACGGTTAATGTCATAAACAGTTTGTCTCGAACAGCTCTGGCTTCACCCCCCGCTGGTCCGTCTCCAACATCGGGTTGTGATGGAGCAATCCGGTTCGGGTTAATAGAGTAAACGTCCATATTGAATGTGGAGCGCAGGTTTTACGATGAGTGGCGATGGTCGAATGCTGACCCCGTATAAAGTCAGCGCGGACGTGTCGTCGGCTCCTGCACGATCATGACGGAATTGAGTTTGTCGTGTTAGCCTCGGAATAATTTGCTTACATGTAATTTTGGGTGCCGTAGCACTAATGCCGTGTAGATGCATGCACGATGGGTCGTTTTGTAACGCAGCACCTATACGCATACAAAGATGTCATCGGCCGTGGCTCACCCCTTGGTCCTCTTCCCCTAATGTACCCCCAGGACCGGCCTCG"/>
                    <sequence id="seq_t1067" taxon="t106" totalcount="4" value="CTATACCCGGTCGACCTCCTCTACCAATCGAGGCCTTCTTCTTACATATTGGCATTTTAATCCGCAGATTACAATGGAAAGGAGTCGCCCGTTTTGGATTAGATAACACGTGCAAGGCCGTGATAGAATCGTTCGAGCGAAAAGGGGGTCACCTGAATCGAACTTCCTTTATTCCTGTCGAGCGATGGAAGACACGAGACGTGTGTAGATTCACACATACCAACGCTTTCAATTAGTCGGAATGTCAGTGGAGGGCAGCCTTAAACTACACGCTGGCTCCTTCTCCCTTGGGAGTTTGCTTCGACCCAAGGAATGTGCGGGCAATGGCTAAACCTAATAGACTGTTTTCCGTCTGGTTTAGCTCACACCGAAAGACGATCAACGAAGTAGGTTTGTTGATCTCAAATCTGGCCCTCTAATCTTACTAGCACTGGGAATTTTTTGCCCCAAGAGGGCAAATTTGAAAGCCGATAAGGGGAGCCTGTCATATCTGCATTTTAAAGGTAAGACGACCTGGCTCTCGCCAATTAACTAAGCTCGCGCAGCCCCCATTTGAGAATTCGGGATCTCAAATCTTACTGGGAGAGAACGTCCTCGAAATCAACCCTTCGATTCTACACATGAGTGGTGACATCCTTTCTGTCGAATATTCTAGCTGCCTCCGCTTGCCGCCAGCTTACACCAAATCCTTAATTCGGCAATTCCTACCCGGGCCAGCTCGAGCAAGCGCATGGGGCGGTGAGGTTAAGGAGCATTCCGTGGCATGGTTTGGAACTCTTTCAAGAGTAGTCATAGCTATCTTTAGTCACTTACACGGGTGTAAGACTGGTGCTTACAGACGAAAAGTTTCAGCGGTCCGTAGTACCGTTCGCTCCCTACACCCAAGTGTGCGGCTGTCCTGACGGATAGGAAGTATGAATGCAAACCTCGACGTAGTTCCCTTCTGACTCTTATAACAAAAAGTACCTCTTTCCATTCCAGCTAATTTTTTGCTGTACGA"/>
                    <sequence id="seq_t1077" taxon="t107" totalcount="4" value="GTATACTTCCAATGTTCACGATTCGATTGGGGCCAAGGCTTAATTATCGTTCAACCCTTGCCTTGGATCTCGGCTTGTGTCACGGCGATTTCAGACAGCCTATACCCGCTTTCAGCACGCAATGTTCATTCTATGTGTCGAGATTCGCTAGGATTGTTGGGGTGAAGTATGGAACCGTCTCCTCCCACTGCAGCCCTAGAGAACACCTGATACCCGGTACTGTTTACATGTATCACCAGCCGCGGCCGAAGGTGCACATCTGCCGAGACTTGGTGGTCGCACCACCACTGGGACAACTATAGTACTCTGCTACGCTTCGCCTACATTCGCTAAAAAACTTATTAGGCATGTCACGTTGATCCTGGTGCCCGTTCCACTACGCCAGTAAATTCGCGCGAGCCAGTACTTCAACTACTGTGTGTGACAGCCCGAAAGGGGGGACTTATTCCAGATGTAATTTTGTATATTTCTTTCCGGTAACCGGGCCCTGTGGGACACGGCCATCTGCTTGTACTTTAACTGTCCCCACCAAACAGATGGGTCAGCTTTGCCTAGCGTGCCGAATCCTGGCGGCAACACCGGCACTAATAGTTGCGGGGAATTGATAAAGCACATACTCGGCAAAGTCTAAATGCAAACCGAGTGACTGTTACGGATTACATTATCTGCCGGGGGTGGAAGCGGATAACGTAAGTCGAACCTTAACTGCGGAATATTCTATTTCGGCGTTCTTCAACTTACAGTGGCTAGGTCCCTCAGGCCGTGATTAACCATGGGCCACGTCATCCGTCTACGCACCATCGTACGCCTCCTTGAACGTGAATTCGTGAAGCTGAAAGGAGAGAAGCTAATACAATTATTATTTCGTCTATTTCTCTCTGCCCGTGGGGCTACCCGAGACGGAGGGATGCGCATGCGAGTATCTTTTGGACCGAGAAACTCCGTGCCCGAGATAGGAATTAAAGCCTACACTGAAGCGGGGCGCCCCTAACGTTACCAA"/>
                    <sequence id="seq_t1087" taxon="t108" totalcount="4" value="ACAAGGACGGCTGCTCTGAGGTCTGTATGTGAGAAAGCATGCCCTTCAAAAGCGCGCTACATGACTTACAGTCCAAGGAGTATCACCAGGAGAAAGCAGACGAGAATGAGAGTCACGATCTCGGCAGTAAATAGCGCGTGCTACGTCAAGTAAGGCCCTCGTCCACCGTAATGAGGGAGTGTCAGCGCCCTCGGCCACAGCTGTAATAGGATTTGGCTCGGAGGTCGTGAGGGATGCCAAACGAAGCCTCTATTAAAGCGTGATAACGCTTGGCGCCCCCACCCCTAAGTTGCAAAACGGTGTCGATATAGGAAGTTCCCCGCGCGCTGTTAGCCGCTTATCAGCGGGTCTGCTAAACTTTCAGGATTTTGGGGGTAGAGGGCGGAGGTATCTCAATTAGTGGCGTTAAAGCCTAGTCGATTTGCATAGCCTTTTGGGCTGCGCACATGGCAACTCATGTTCGCGTTGAGCCTACGTAGTAGTACCACCGACATAACGCTCTGGGACCACTGCCCCCGCAGCTATCATCTTCCGTTATCATACATATCCAGACCCAAAAATGGATCAACTCTACCACCGGTGGCTATCACATTTGTATCATTACCGAAGGGGTACCCTACGCCAGTCTGTTCATCTAGCGAGGTTCGGGAGAACCGATTCAAAAGTGCAACAATATCCTGAGAAAGACCCGTTTACGAGAGGGATTGACTGGTCATCATACTACATGGTGAAGCTATAAAGCTACACGGATTGCCGGTAGCTTTAGAGCTTACGCCTGGTCTTTCCTTAGGGAGTCTTCGCGATCCTTAGTCCCCACCCTTTTTAACACAAAGGTGATACATCGCAATGCAGTTGATGCACGGCCATGCGCGATAGCTTCCGTATATGCCTGGTACGTAATCAGTGAAATTCCCAGTGCGATATCGTGTCGGCAGTTGATCGATACTGTCAACGAACCCTCCAGCCCCAGTCACGGGTGATCGAATCGACTGCATAAACT"/>
                    <sequence id="seq_t1097" taxon="t109" totalcount="4" value="AAGAGCTAGCAACAGAAATTATGGACGACCGTGGAATTGGGCATCCCGCCTTCTGGGATGAACTCTGGGGGTCGGTGTAGTCGGATGGGGACCAGGTGAAATGAGCCTGTCATGGCTGAGATGGCAGGCCCTTGCATCGACAGAATCTTTAGCGTTCCATTATTTCCGCGTGTTCCTGGCACCTCCCGTAGAGATGAGCTAGTACTCATACGGTGTGGTCTGGTACACCTACAATAAAACGTGTACCTAATTCGGCCGCCTGTTAATCTACGCGCAGACCTTTTCTTAAATATGGTCCGATTCAAGTGAGAGCTAGCGAGACATTCGCTGAACGCTTGAAGGACGCTTCTGAAACAGGTACGCAGAGCACATAGATGAGCTGGTGAAGGTTGGGGTGGATTCCTTTTCATGTGCCGTGCAACATTCAGACGGCGACGCGTTTTCCTTTCTACTCAGGGGTTAAGCAGACCATATTGATATGAGGCTGGATGCAGTATGACGTCATTGCGCAGTACACGATCGTCGAATAGCTACTAACGGGAGTATAAGGACGGGAACAATGCCATCCAGCTGTAGTATGGGCCTTCATAAGCACCCCACGACCATTCTTGGAATGTCGCCGGTCCGGTCGATACGGACAGCATTACCTCGTGGAGGGAATGTTATCCTACGGCTATTCCAACCTGAGGGCCCCGGTCCGTGGGTACTAGTGGGGCCAGAGTTCCAGATTAGAAGTTTAGGCCCTGAAGGATCGAAAAGTTGACCGAAAGGGAAACTTAGTAGGACACAGCGGGGATGCGCCCTTACGTCCTGGCCATACCACAAGTAGACCGCAAACTGCAATTGTAGAAGTCTACCCATCCGTGCCACTGTAGTTCGAGACGTATCTTTAAACGACTTCCTTTTGTTTTTGCTCAACACAAACGAGCTTTCGAGATCTCTGGTACGCCCCTGGTCGAAAGCCCGCGGGTCCGCACATACACCAATATGATTTTCCGCT"/>
                    <sequence id="seq_t1128" taxon="t11" totalcount="4" value="CATGATCCGGCTGCGAGTTTGTGGCCGGGTTGTTGGCAAAATTTCCGGGCATCAGTCTGTAGATACGCTGCGCGGCTAGGCTATGCTTAGGACAAACCCAGCCGTATCTACTATGATCGAGAAGTGCTATATTCATTTGCGTATATTTGAGCGGGCTAAGATAACGCTCTACTAACGGTAGCCGCGTCAGCATAATTGCCGGGGACAGAAGAAATACATTGTACTTCCGGTGTCGTAACACGAGAGGCCAGCGTCAAAACTAGCCCTGAGCGTAACTTCAACTGTCGGGATCAGCTACAAACAGAAGTTACCCGGGAATCCATTTTTACATGGGATAGGGAAAATGGATGTATAGCGTTCGTTTAAATCCACGGGCTTTGGGGTCGACGCTACTCCAACGAGGTATATGACCGTACAGTCAGATTCACAGCTAAATTAGGACGGGTTACTGAGTACTATGCTGTCAACCCGAATTGGTTAAAGTATAACGTTTCAGAATTCGGTGCACATCGAGGTGATGACAATGATGGTACATAAAGAATTCACAGGGATGATCACTGTGCCGACAGTCGCCCCTACCTTATGACATTCCCTCACAGCGTTAAAGGGCGCCAGGTACTGGAGGGACGCTGCAGCGTGAATGCCGAATTTGTCGACGCCTTGACAACACACTGTTGGTAGTATACTGTCTGCTGCGTACGGACTTCAGACAGTAGAATGAACGTACGTTATGCACTTGCCGAGCCTTGCCGCAAAGTCCCCGTAATGGGTAATTTTAGGTGTCCACGGAGTAGGCGCAAGGAACGAATCGAGAGCGAAATAAGCCGGTAACCGCAGTCTGTATACCGATTTTTGAATGAAGTATATTGTTGCAAGGGACGATGTCAAGATGTTCATTAGTATGCCAAACATGCTCAGTGCATTCCATATTGAAGTCGTACCGACGAACGGGGAGGCACTACTCATCCTGGCCACAACATAGCTACATAGTATAGATCCG"/>
                    <sequence id="seq_t11011" taxon="t110" totalcount="4" value="GTTGAACGGCGTTATGCCATGCAAAGTAGCGAACTAAATAGACAATAGGTACCGATTCCATACTTACCACTGGAAACGCGATATGTCGCTGGAGTAAGCTACGACGGCAATGTTCTCAGGGCTGTGAGAAAGATAGCACACGTAAGTCCATGCAGGACCGAAGGGTCAGGTTGAACCACGGCTCCCCAGGCCCGGGGATTCAGTGACCATAAACAATCTCCCCGGATGCAGCATGGGTGATATAATAATGTTGCCTACACCCTATCACCGGTGTCTGCTGCATGCTGATCCGCTAGGCGCCTGCTAATCGATGGATCTGCTGCGACGAGTGCGGAACTATTATGCCCGCTCCTTCGCTAAAAGAGAATGCACTGTGCCTCTCAGATTGCACACGCGCGACAATTTTGTGACCGGCTTGCCCGGGTAAACAAATCGAAAGTTCCAAGAGTTCGTTGAAATTCAACATTGGTGTTATTAACCGCTCTCAACTGGACCTTGAGCCGCTATGAACCGGAAGAACATATGCATCCTCGCGAACCAATTGGTGCGATGTATAGTTTCGCGATTGCCTTACTAGTAAGGTGGCAGAGTAAGTGAAAACGTCAAACTGCGCGCGGTCCTTCGTGGTGGATAGACATATACTATGTCATCCCATCGTCGCGCTCGATTGGGGCGCAAAGCTACCCACTATGTGCAGCTCAGGGGCTACTTCGAGTTCCGTAGGACAATTTCTACCCACGATAACATTGTGTTTCTATAGATAATGGTCTGACCAAACGAGTACTAATTACTCGGCTATGAAAGTCCAGGCCTTGTACGAGCGCACCCTTTCGCGTGAGTCTGTGGAGGGGTAAACGGCTAATGTTCTGAGCCATGATGCGCCATGCGGGGCGTTGAAGGTAGAGCTTAGAGGCAATTACTTGTCTTATTGCGAAGGGCGCTTTAGCTTATAATGCGAGCACTATTCTCCGAATTCATGACGCTCGGAAGCTCGCCCTTT"/>
                    <sequence id="seq_t11111" taxon="t111" totalcount="4" value="GGCCGGTATACCAGCCACAAAAGAGAACAACTCTCACTGCGGTTGGACGTTGATTCGACTGTTGATTGACGTGCCATCAGCACGTGGTCTCAGCCTCGATCTGTGATGTCAGCCGCAGACGGAATCGTGCATTCGGATTGCCTCGACGAACTGGCGCTGGAACTTGCAGTTGAAGCGAGCGCGCTGCTCTTTGTGGAGCAGGGCGAGATAGCAGGGCGTCTTCGATACTTCGAGCCCTCCACGGGTACTTTCCGCGGCCCTAACTGGGTGGCACAGAAGGATGCTGTAACTAAAAGTCTAAGCCCAGAGGCATGTTCATCGGTAACTTGTGCGCACAATCGGAACTGTTCACTGTTACAAGGCGCTGTCGGCCAGGAACCAGAGGTCGTCATTACCTCGCCCTTCGAGACAAAAGCCTTCCCAGGGTGGATCTCCACTCCGTGCCCGAGAAAATTCCGAGTGGTCCGGAGTACCTAGATACTTTACGTGTGCCCTGGTCTTCTAGAGTATTGCACCAGCACGGGCAATAATGAAACACTTCACCAGTGAGGATAAGAGTTCCTACGGTATAACATAACACCTGCATAACGAATTAATAATGAGTGTTTAGACCGAGAAATTGCTTGGGTAGCGGGCAGCGCCGGATAAGGTTAACTTAGTCTAAACAGCTGGTGTCATCATACCCATGAAGATTATTACGCGTTTCAGAGGAAGGGAGGATAGAGGACTCGTGGCAACATCAATGCAGGCGGCAGTACAGCCACACGAATGCCGATTGGGAATGTGCGAGTTCGCCATGGAGGAGGGACAGCCTCTCCCAGGTGCCCATGCCTGTCTTGAAAAAATACAACTGGGCGAGGACTGGTCTTTCCGTGAACTGCCTACATCCAAGCCCGCAAAGGTCCAAACTATCAAGAACGATTCAGCTGGTTAACCCCGAACGAGAAGCAGTCAGCCCGTCTCTTTATCAAGCTTACGTGAAAGAGGCTTATACAAATAT"/>
                    <sequence id="seq_t1129" taxon="t112" totalcount="4" value="GATTCTAGTTACGGTCTGATCGCTGCTGTCCCTGAAGAGAACGTGGTTCGACCTCGGTTCTGATAAACGTGGACTAGGAGGTACACGGCGGATTAACTTTCTGTGGCCATAATATCAATCTTGTCATGACCTGGGAAACCGCGGAAGCACTAACGCCCTGTTACGCAGAACTAAGATGGGCACCGGCCGCCAAACTCATTTACTATTTAAACAACGATTTGCGCAAATGTGCGAGTCTATTAGACCTAAGAGCTCACCAAGATGTTCGTTCACTCAAGTATACTTTGCAATCACGTGCACTCTACGCCCGTCTTTCTCGCCGGGAAAGTTAGGGCTACACAGCCGCCTTTGCAATTGGTAGATAGAGATGGGCCTCATACATCCTGAACCTGAGGCCGACCACGTAACGAAATGTCGGAAATTCAGCATCCTTAATGTAGCTTACGTAATTTGCCAGATGCAGCCCTAGAATCCCGAGTTAATATGATGTGCCCCGTGATGTAATGTGAGCTCGGTAGGCAGCACAAGCTCGTCTCCGGTGAACTCAACCAATTAAAATAAGCCCCACCGGGGGGTCATCTTCCGGAAGTCCATTTAGTATTGGGACTAAAGCAAGTATACGACTCCGCCTTCCAATGGGGGCCGTGTGCTGTGGGTGACGGAAACAATTACCAGACCCAACCCAAACGTCAAGGGCCTACTTAATGTCTTCCAATGGTCTGGCAAATATAGTACTAAGCCGCGCTCGCAGTTACTTCAACCTTCCCTGTTAATGAGAATCATGACCCGCGTGTGTAACCAAATTAATTTGTGGGTAGTGCCTCCTAATGCTGCATGATATGCATCGGGGCGGCGGATTATTGTGCCGGACGGTTTACTCGATGACCGATTATAGGGGACAACTCTACGACGAGTGTCGAAAAAGCAGGCTAACAAGTCCTTGAATAGTGAGCGCAACTACGGATTCTTCGTACATGCGATGAGAATTGAACGAAGATAT"/>
                    <sequence id="seq_t1137" taxon="t113" totalcount="4" value="CACTATTCTGAGGGGCCAAGCCCAACTTAAGAGGCTCTCCCATTAAATAGTACGACAACGTAGCAAGAGACTACCCTATGGCATCCAGCGCCTCGAAATTACTGACCAATCCGAAGAACCGTTAGAGGGCTTTGACATAACCTGTCATTTCCCCAGTGTCGCTACGTTCTCTTGGATGCAAGCGATCCACGAAAGATTCTAGATACATTGGGTGTCGGTTCGCCAACGACGTCATCGCATGACGGTGCTGCGTTCTTGGGTGTACGCGCATTTACGACTACACCGTTACTAGACGTTTACAACACGAACACCTTCCATCGAACTCTTACCACCTGGACCGTACAACTTTACTTATGTCTTTACAAAGCAGTGCTAAACGTGCATGTGCACTTTTCCCTCCAACACAAGACAAAGAGAGTTAACAGTCATAGTCGAACGCATGATCTTATCCTGCGACGAGCGTCTCTGATATATTGGGAGCGAGTGCTATACTCCGACCAGGTAACTCATACCACGATAGCACTGATGCTTATCTCGGGAGGGCGCCGACTGAGGCAGATTTCTTTAGGGAACGCGTTTTCGCGATGATTATCATCAGACCTGACGCTATTCCGAGGTAGGGGAGCTGATAGCAAACTTCTCCCTTACCCTCGGGTCACTCTAAATTATTTGACTACACCAACCATCCCATAATGCAATAATCAGATAAAAAGAGTAGTTGTAACAACCCCGTCCTCACGCTGACTTATCCTTAATGGGTTGCCTACAGGGTAAAGGAACCTAGGATCATCTGTATGCTCGGCGTAAACTCTGTATACTGCCTCCCAATTTGGAAAGGGCGTCACGCGCGGGGTTTACTATCGATGCCGGGGCGATAGAAAGAGATAACCTATATGAGCAAGGAGTATACCGTGTACTGCAAGAATCTGCACAATAGCGATTGCGTCGTTAGTTCTTTTTCAGCTTCGGGGGCTCGGCGACGTTTGCACAATAGATTATG"/>
                    <sequence id="seq_t1147" taxon="t114" totalcount="4" value="GAAGATCGTTATATCCTCGCTGTATAAGATGTAGGCTCGTCCGTTTACAATAGCCGTTAGTATCCCGAAGACGAGGAGCTCGTAATTGAGGCTTAGGAGTCTAGATGGTTCTTCTGATGAAAGAGCTATATAGGGAAGGTAAATCTGCAATCGGGGGGAGCCGCTTCCCTGGCCCTCCTGAGATTGGGCCTCAGTCCATCATGCCGCCTCAAAAGGTAATCCCATATCAGTTTATTTCCTATAGGCCCAATTTTCAGGGTTGCTAGGGCGACGAAGGAGTTTGTCTACTGCCCTAGCCTCCGGGCAGAGATGAATATGTACCCTCCCGATTGCATAGAAGCGTACTGGCTTAAGGGCCTCCCACTTAGGATGGATTCAGCAGCCGTATGGCAGGCCTTCGCTATGGAGCCACTAAGATGCAATTCGGTTGTCGCGGAAGCTACACTTAGCGCGGATTAGTTGATGAAACGCATAAGAACGCTGCGAATAGCGGCAAGGAGTCTAGTAGTGCGGCCCTCCAATCAATGCGCCCAATGTGCCTTATCAGCCAGCGGGAGGTCCTTTTATCTCTTGATGTCCAAGGGGTACGTAACGCCCACTCGGAATACATGAAGTAAAGGATAACACATCGGCATGGAACAAGGCCAGTAAGTCGCCTATCCAAGGTCGAAAGCAACAGGGTAAGTGGACCTAAGACCTCCGATTCAGGTATCGGTTACCTCGGTTAGCGGCGCGTCAGGTTTGATATGTACTCCAATGCCGTGGCACTCATTTATCCAAATCCCCTTAATTCCCGTGCCGCGCGCAATTCCGCTAGAATCCCGAACATGATCACGCCTCTAGCTAAGACTGGGTCGGTAATGCTCTGGCATATGGTGGTTCAACCGCTCATGAGTTCCAATAGTCCTGTAATTGCGAGGCGCCTGAGTCCTACACGTAAAGTGGATTTGAGCAGGTTTCGGATCTAGCAGCAGACGTCGTGTAATATTGCTCAATCTAC"/>
                    <sequence id="seq_t1157" taxon="t115" totalcount="4" value="ATCATACCTGTCCCTATCTGGGCTCTGTTTGACAGGTGGATCTTAAATGCAGAAGTTGGTAGCTGACAATCGGCACGACTGGGAGTCCATGTCGCCACGTAATGAGGTCGTTCCCCTGAGAGCTATCGTCTAACATTATCGCAAAATGACATGGCAAAAGTTCTCCCCCTTGCGATACTAGTAGCACGTATACAATCCGTCTGTTGATTCGAACTAGCCTCGACTTGACAACTTGTTGGATGTGCTCCGAGACGTACATTGCGCTGTAGCATTATCGCTGCGAAGCGGGGTCGGCATCACACACACGAGAGCGGGGTATTAACATTGGGTGCGTCCTTTGGAAAATACACCTTCGGAAATTGGCGGAACGAAGTGCTCCGTGACTCACGTCACTGCAACGAATCTAGGCTCGGATACGTGTGGCTTTCTGACGCTACACCCGTTTGTCGGGAGGACCCCGATATTTTTGGGAGTGTCTTGTCCACCGGACTTACAGCTGGTTCCGCAAATCCCGTTTTTAGCACCATTGTTACGCCTTCAGTCATATTCGGACGGAACCTTTGTAGGTGCCCTTCGCCGTCTATGACCCATAGTCAGCGGGCGTAGCGAAGCGCCCTATCTAACCAGGCCAGACGGTTGATAGCGCATTGGGAAGAATGAAGCTCATACTATCATTCCTCAGATAGGCCCATTATTTGTCAGAGGAATGACACCTGCTGCCGACTGGATTTAAGATGACCACCCACGGGAAGCATAAGCCCTGAAGTAGAGGAATGTCAGTCTGTGACGAGGGGCGCGGAATCCTAGACGGAGACTTTATTGTCAAGGGTTATGTGGGGTCCACGCTGAGTGTTGACGGGAGACCGCATCCCCGGCGTCGTTTATATCAGGACCGTATCATGAACAAATCCCACTAAGTGGGTGTCGTCTGAGCACAGTAGCGCAGCAGTAGTTTCGAGACCATATAACGGCGAAAGCTGCGCCATATGGGTTAGCATAG"/>
                    <sequence id="seq_t1167" taxon="t116" totalcount="4" value="GGCTGAGCCTAATACATGGTCCGGACATTTTCCACCTCCTCGATTGACGCTCCTGTCGCCCGTATGGTCTGCTACAAGGTGGGCCTAGTCTAAGGAAGACCCACGGTTGTGAACCGGGATGGTTTGCATCACAGGCTCTCGCCCACCCCGTGATGGACCCTTCGCGCATGTCAGAACGTCATGTACGTTCACTAAAGATGGACGCACTTAGGCATCAACAATCTCTAGTCAGGGGGACGAGTGTAAGAGAGTGATCGTACCCCTGAGAATCCCAGGGCTACGTCGGATTAAGGAGAATCATTAGAGTTGATAAGAAGGGAATTGTTTATCCCACTACCGTCTAACACCATGGTTCCCGTCTTTCAATCGTTAATGTAACCGACACCGGAAACGGTAAGTTCCCCAAGTGTCTATCAAGGCAAACTGGCTTGGACTCAAGCTCTCCGTACCCTTGTGCTACTACATGACGACCACTCGTGGGCTCGTCAATCTTTCGGCGATTCGCTGTTGATATCATTGACGTCCCGTGATATTCCGCTTTCGTTTCAGCGCATATGCGCCAGATTCGTAGACATGCGTCCGCGATGTATGAAGTTCCCCGTTCCATTGGCGCCTCACTGGCCCTGCCCAGTTCAGGTACTTATGAAACTTACTAGACATGTGGCTTTCAGTAGCTCGTAGCCGATCTATCAAAGTGACATGTTGCAACACCTTTCGACCAATCACTAGTTGGAGCGCATCAACCCTCGACGGTGACCTGGCCAATATACTACTGGAATCATGAATACCCCGGCTGCGACTTCTAGGATAGTGAGAGTTGTTATGATTTAAGAAGCGGGATTCTGCATCTGTTGGCCGTTTCCCCACTACCGACGCAACGGGCTATCGACTAACCAGCTGATGCCTAATGTGCGACTCAAATAAATATGATAAATAGGGACTAATTAGGTATGACGCGCACGCAGTGGAAGCGGCTGCAAACCAAACGAATTCGAGGGCT"/>
                    <sequence id="seq_t1177" taxon="t117" totalcount="4" value="TGGGTATCTCACGACTCAGACCTGTGCGACTCAGCTCCAGCTAAGATAGTCGCTCCTAGAGCGTAACCCTGGTCAAATAGTAGTCGCGCCGTGCTAATGGTCAGCCAGCGTGCTGTATGGGATCTTGGCACATCGTGAGTCAGCTCGCGGACTAAGAAAATCGTGAATAGACATCACGGTGATCTAATGGGAAGTAGATTGATGCGAGACCCATCTTTTGGGCTTCCCTCTGCGATGATTTTGAGATCACGGTTAAGCGTCTCCTTGCGTCAGTGGGATAACTATTGATATACAGGGAAGTCCATCCTAGTCGACAAACTCTCTGCCACAAGTTGATTCCAGACGCACGGCCTTGGGCAAGGTATCGGGGTTCCATCTCTTCGGTATGACTGCTTCTCACTGACGCGCTCGAGGGCGGTCACGCGACCGAGCTTTTGCATAGCATTCCCCCAAAACACAGATCCTTCCACTCAGCAGACCTGGAGAGTCACGTTCCTTTGTATAGGAATTGGCACCCAAGTCCATTCCGACAAGCTGATAATCAAGTTCCCATCACGCGACCTCGGCGGATTCCCGCGCTCGACTATAAGCTGACAAGCGAAGAAGCCTACCGGTACTATTGGGACTCGCCAAAGGAGGACTAGGGGGGTCGAATGAAGCATATAACCGCTGCACTGAGATTCAAATCGTGGTGACCCACCGTCAGCTGTGTCCGATGACCACTTTACCGTTTAGTAAGGCTAAGAGGTGATGAATATGGACTGTGCGCATTTGTACTCTGTGGCACATAGGAGCGCACCAAGACTTGATGCCGCCCCAGGATACTGCCGGCAAGCTATTTCCAGACAATTTCAGCTACGACGGATGACGAGAAGGACTATTCTTAGCTAAGGAGAGTGAACAGGAGACCATAGAAGGGAAGCGTGAGCGTATGCCCTTCCTATTTGCGACCGGTGATAATGCGAATGTTCTCTGGGGCACCGATATAGGTCAGCGGTCG"/>
                    <sequence id="seq_t1187" taxon="t118" totalcount="4" value="AGAATACCGTACACCTGGAGTATAGGCCAGGGTATTAGGAGGCGAATAGATTCATGCTGCATATCTGTACGATAGGACGTGAGCTGACAAGTTGCCACGAGATGTGCGTCGGTAGGGGTGCCTTAGGGGCATTATAAGAAAAGCAGCTTAGATCCGTGATAGGGTGCTAACAACTTCGAAAACAGGTGCCATTCGTTCCGCGTTATCAGAAAGACCAAGCGTCATCTTTTCACGCAGGGACAGAGGGAGTTTTACCACAAATGCAATGTCGGAATGTAGGATAATAGGGTGGCACTATGTCTCTCGTGAAGGGGCTGGCCGCGCAATAGGGGAGGGGGTGCATAAACCATATTGCGAATGCTATAAGGAACCCATGATACCGCGCTAGGAGTACGCACGGTTACCCCTTCCGCATAGTCGTTTTCACAGGTCCTAGAAAGGAAGCACCTGCAAAGTGTCTATCTTACTCGATGTTCAGCATCAAAGGGGTAGACATATCCAGAACGGATTGGTAAGATCCAGGATAGCTGATAGAGCCTCACTTGTAGGCGACTCACGACGCGCTGACGAGTTTAGGACGTCAGACGGCCGGAGTGGTACAAAGTCCTATACTGCCCAAAGAGTTAAAAGGTGGGGGGACGGGTGTAACAGACTCTATCCGTCCAGACCTAACGCACACGAGTGCCCCTAGAGGTACATGAACAAATGAGTTAGGCAGCGCTTAGTCCACACCGATGCAGGGGAGACATTCACTTACACTCTGTTCCCGGGTTTTCCCCCGGTGCAACTCCAGGCCGCCTGGATAGGGCGTCCCCTTGGGTCCGGGCAATTAGAATTACAGCAAACTGCCCTTAGTGCGGTTTTCTGAGTAATATCTCAACAGGCCTCATCGGATCTTACCGAGTTCGTCTTAAGAGACAATAAGTAGCAGTGCCAGCGCTGTACGTTGGTACCATCACTAGTCTGGTTCTACACCAACGCTACCGTAGCTTTCGCTTAG"/>
                    <sequence id="seq_t1197" taxon="t119" totalcount="4" value="GCATCCTATATGCTCAAATTTGCCAGTCTTTTCAACGCCCGGCTCCTTTATGCGGGTGTTTTTACTGCCGAGGGCCCGCGTCACGACGATCTAACTGAGGGTCTCGAGTAGATGCCCATCAGAGGAGGCGTATGTGTGATCGGGCAACTACGGACACCAAAAATCCGATGTGCGAGCGTCCTCCCTGGTCCAACGTAGTTGCTGATAACCGCGCCGTAAGATGGCCTACCCCGGACAAACTCCTTTCTGAAGGGCGCTATCCTAGGACTAGCTCCGGCGAGCTAGGGAGCGACGCTGTCACAACGCGCGTCGCGATGTCATGCTTCCGGCCGAACGCTGTGGACATGCTTTAGAGGCACATATTCCACCCTGTAACCAACTGGTGCACTTCGAAGACGTACGCTTGCAAAACTACGCGATATTTGAGGACTCCTGGAACTAACGTAACTAAGCATGCAAGTAGTGAAGTATGGAGGTGAGTGGTTTCGCAGCAGAAACGGTACCGAGTTTATCAATAATTAGGATCCACTTCACCGCGGCATTCATTTCAGCTGTGTACGTGACATTTGGTAGCCGGGTCCTCTTCCCACTCATCTGCGAGTTCCTAAGGAGCAGCGCAATTCAGCCTAAAGCATTATCCAAATTTGGCTGTCAATCCTCACGTTGGTGAAGTTGAGCTTTGGTCCTACCCAGTCGACAGCATAGGAACAGATTTTTACTTTCGTAGTGCCTCTTGGGGAAGGAAAACAGATAGGACAGTCCACATCTAAACTTCGTTTAGTTCTTTGGCGCGAAGTGGCGTCACGAACGGAACCACGGAAATAGAACTTGGTGAACCTTGCGAGTAGACACGTGGAATTCTACATAGATTGAAATCCCATCGCCGGTAAACCTACATCTCATCACGAATGGATGTAACGTGCTCTCACAAGCAAAATGAGTCGCATTTACACCCACAGTCTATTGAGCAACTCTCATGTGATTTTTCGGACTTGTCGGG"/>
                    <sequence id="seq_t1228" taxon="t12" totalcount="4" value="CCCTCTGCAGAAAGCCAAGCTCAAACCGCCACTCTATGTGCTCGCCACAGTAAGTCGCGCTAGGTCTACTCGAACTGTCGTCCAAACTCTATTACTGGATTGCTACATCGTAATGCCCAAATAAAGTACTGCGTTTGCGGTTAGTAATGTTGCCGCGTAGTGAGTACTTCTATACATACCCTCGCATTATTTGTAATACGGACGGTGTTATTCGTGTTATTTAGTTAAGACGAATCCTTCGCGCCATTAGGGAGAATAAATCAGGGGGTCCCGATTTCCTCATGGAGCAATCTTGTTGTACCTCGAACGACGCATGGGTTTACTGTATTCGCCCTCATCACTCGTTAAAGTATTCGTGGGAGCGCGTCGCCCAAAGGACGCAGTATAGATACCGGGGCCCCGAGGAGGCTTGCGGAGGTTGAGGATTTTGGTAAGGTTTAGGGTCTGTGGAATTGCTCTGGAGCATCTTACTCTCCTTCGCGGATCACATTCTGCACTAGCGGCGTCAAAGCTTGGTCTCGGATCGAGCATAGGCAACGGTTAAATAAACGGATCCTTCGAAACTGTCCTGTGCAGTGTACCTTGAGCTTCTCTTATTACGATGCGGTAACGCATCCCCCCTAGGAATCAGACTACAGCCCTCGTAACGAACAGTATAGCCGCCTACTCCCGCATATTTAGGGGTATCCGAGTATTCTATCCTCCCGCCGGTTTTTTGGTAAGGATCGGCTTTGCGAACCAGGCACGGTACTGTCATAAACGAGAACACGCTTTTTAGGCACTTGATAGTTGAAGAACATAGGCCGTGGGAGTGGCAGCCAAATGAACTGATGGTGATAGAAGGGAACTAAGACTCCAAATCTCTAGGTCAAGTGCCGCTGGCGCATCTTAAGCCCCTTCAACGGGGCAGGAATGACGTCCTTGCAAGCTATCACGACATGCCAGACCTTTTGTGTAACGATGCTAACTTGTGTGATCGCCATACGAGCAGAGATGATCT"/>
                    <sequence id="seq_t1207" taxon="t120" totalcount="4" value="CATGAAAGTCTCATTATCTGCTCACTGACGGACGAGTATGGGGTGAAGCGATCACTGTGAGAGACGTATACCACTCGCAGACCTATCTAAATCAGGGGGGATGATCGCGTCATCAACATGTCACCTAACCCTAGCCTCCAAGGACCTTCTGAGTCGACTTTACTCTCGGGTGAAGTTGCCCCTGATCCTTGAAAGGATGTACATGTAGCCGCTGATTGGCGAGTTCTAATCGAGAGACACAAAGAGCCCGGTAGTAATCAGCCCATAGTTTTCTCATAATGTTAGATACTTTTAGTCTTTATTTCGTCATAGATCGGTGGCTGTTAGCCAAGCGGTTCAAGGTTGACTCTTTAACTGCTCGTGAGATGATCTCGGCATATTGATGATCTTTTTGGGAGGCACATTTGCATGAACCATGGAAAGTCTCTTCAGCGAAGTTTTTTCGCGTCGGGGCTACACGTACCCTGCCGAGCTTGCTGTGACGGTTGCTGTCATCTATCCCCAGTTCCGACCACCTGTTTGTCGTTTATGTACGTGGATTATCATAACGCTCCCAATCGGGGCCTCGCCTTGTGGCGCCGGCCATCCAGGGCACCCCCGCATAATATCTACGAATACTTACCGAAGCTTGTACTTGACAAAAAATCCCCGCGTATTGCGCGACGTGTGATGCGAAATTTACTCCTTCAACAGGTGATCGCTTCAACAAGAACAGCCATAGTAGAGTATGAGATTCGTGTGCTCGGCCAAAAGGAAGCGTCCACCACTCAGTATTTCGACTCGACCATAGAATGGAGCCGTCCTCACGCCATGTAATTAGTCCACACAGAACGAGGAAGTGAGTTATGGTCGACGAACCACGCAACCCCTATTAATTGAATAGCACGCCGAAGATGCATTGCATGGGTGTGCTACGAAACAAACCGCGCCATTCAGGTTGACGGTACTGGCACTGGCGGTGGGGATATTGGGCGCAGAAAGACCGGATTTTTTTTGTAGG"/>
                    <sequence id="seq_t12111" taxon="t121" totalcount="4" value="CACCATTCAGAGGGGCCACCGCCCTCGTAGGCTGCCCTTTTCTTATATCGTACGCCATCGTACCCAGAGACCACCATAGGGCGTCCAGCTGCTGGAAATTTCCGATCTATCCGAAGCGTCGCTACAGGGCTTTAAGAAAACACGTACTGTATCTAGTTTGTCAAACACATAACGGGTCAAGGCGACCCGTGATAGAGTCGCGTTCGGTTGGGAATCACTTTACCACTGTCGTCATCGCATTTTGGGGCTGGGTTCATGGTACTATCCGAAACTAAGACTACACCGGCACCTGACGTGTACAACAAGAACACCTTGAGTCAAACTCACACTAAATAGACCGTGCAAGTTTCGTAACCTCACTACGCGGCAGTGCTTATCTGCCAGATGGACTTGTGCCTCCAACACAAGACAAAGAAAGCTAACAGTCATACTAGAACGGGAGCTCTTATCCAGCTAGGAGAGGCTCCGATATATTACTGGCAAGGCGTACACTCCGTCCCGGTCACGCCTACCAAGATATCAGTCTGGCTCATTACCGGTATTCGCCAAGTGGGGAAGACATGTTCACCGAATGCGTTAGGGCCGTGACTGTCAGCACACCTGGCGGTATTCCGGGGTAAATGAGCAGTGCGGAGCGATGTCTCTTACCCTCCGGGCCCAATACGCTATGACATTCTACCACCCATCCCATTGGGTAGTAATTAAATGCTCGAAGTTGTTGTTGCAACCCCGTACTGAAACCGACTTCGCTTTGTTGGATCGCCTAGAGTGTACACGCATTTTAGATCATCTGTGTGCTCGCCCTAAACGTTGTCTACTGCTTCCCTGGTGGGAAATGGAGTGATGCCGGGAATTAACCAACCACACTGGGGCCATAATAAGCACTTTCCACCGGCAGCAAGGTGTATAAGGCGTTCTGTACGCATTGGCACAATAGCCCTTCCATCGTTCGCTCGATTTCAGCTTCAGGTGATAGGTGACGTATAGGGTATTGATTAGC"/>
                    <sequence id="seq_t1227" taxon="t122" totalcount="4" value="ATGTGTTCGCGGAGAGCTAGTTGCTATTCGAGGCTGGGATGCGCTGACTTGGAACTGATATTGGGTCTATTGGATTGCCGACTACCAAGGTCCTGCGGTGAAACGTTTGACGCATCGGTCGTATTAGTTGCCTAGTTAGTTATCACTGCTGCAAGTTACTCAAAATACACAAACATTAAATATTCTGCTGCGCTATTCCTGATCGAAGGACGGACAACCTGTATCACTGCTGAGCTAGTAAAGGATGGCCGCTCCGGACGGATCGCCTAGAGCGGTAGCGGGCTGTTACCGGCGGTGCACTAGATCATCGATCTGTTCAGAACGTTCGTTGAAGAAATGACATGATCTAGATTGTGCCTTTCGCAGAGACGGCTGCGCGACACAGCTAACTCTGATCTTCTTTGGTACGACACATTCACAGTCGTAGCCCAAGTTACCGATCAGAGAGTCTCGAACACTCTCTGGTGGCCCTACTGGGTGGCAAGTAAACAACACAATTGGATGGCAAAAAGGAGTATGTAGAGCGCCTAGTGTGGCTTGGTAGGTGTCACCACATTGAGCTGGATGCTTCGAGCGGGTCGTGAGTACTAAGATGAGAGACGTACCTACGGGCCTGGATCGTCTCACCGCAAGTTAACAGACCCACCTCGTATTATTATGAGGAATAAGTCCATCAACGAACATCTAAAGGGGTTCCGACAATTCGTCAGTACGAGTGATTCAGCGTCTGAACGCTTTAGTGCTTACGGTGGTAGTGAGCTGAGAAGTGATCCGAGCTCGTGCCGTATACTATGAGTACGACTGCACCACCGAGGGAATTCGGGCGTTTATAATCCAATAATGGAGTACGTACGCCCCCAACCTATACGACGTGGCTAGCCTGCGAGGCTGACGGTCGCCGGGAGAATCGACTGACCGGAAGATGGTTAAGAGAACGAACCCGCCTATAAAGTCCCCAACGGGACTAAGGGCACTCCTCCTGTTTTGATATTGAACCGGT"/>
                    <sequence id="seq_t1237" taxon="t123" totalcount="4" value="CGTGCGTTAGTGGTGTTGAGACTATAGCCTGGCGCGTAAACTGCGGCCAAACTGAAGAACTAGAGAACTTAACTACCAGGCACGACTGCCACGCTGTAGCCGATTTCCCCCAGCACCTAAGCGGTTAATATTACAGCTCTTAAGGAGTGAGCCTAACTGAGAACAGAGTGAAAGCGAATATCTATGTTCCCACCCTTGTGAATTAAGGGTCGATGAGAACGTACCAAATCTACTGAACCAAAAAGCGTCTTTATTTTCGCCTCGATATTATGGGAAGAAACATGAAAGAGATTGGGGTGACGAAAACTACTTATCTGTTGGTTCTAAGAGGGCCGGCAGCAACAGATACGGTCTCTAAGAACCTCCGTTGTAACGGGCCACGGCACTTCCGACGTCAGTTCGCCATCAGGATCCGGACCCGGTCAACGATAACCGGTGTATAAAGTGAGCTCAAAAGTTAGTATCCAGCGACGATCCAAATGCGCGTTCTGCCCAACTGGGGAGTAGTTAATGCAGAGTCTATGACGCAAGCGTATCAAGCACCTGACACCTAAGCTTCAGAGCAATCAAGCCAGAGCCACTCGTACAATAGCACAGGGGACTGCCGGCCTCCCTACAGTCTCTATCGCTGCCCATCTTGCCTATTCCCGAATTAGAGTTAGAGCACTACTATGATGCCTATTAACGACCGCGGGGTTTGCTGCCTTTAGCTCTATCGGATCCGTACGTCGGTCGTTGTCTTCTTTTGCAAGCGATATAGGCACTTTCCACCCGCCAGCGATATTTACGCGCTCTGATGGAGCATCCCAACCTTGCCACTTGGGGGAATCTCGGTCTACGTATAAGGGTCCGGCCTTCGGTCTATCGCGGAGTCTACTCGTCGCTGCCATAAGGGTCGTTCAGCCATAGCAGGATTGGTTGTGAAAAAGTCGGCTGTTAGTCATTTATATAGGTACAGATAGCGGCCTAGGTCTGGCCCGATATACCAGGTGTCAAACAC"/>
                    <sequence id="seq_t1247" taxon="t124" totalcount="4" value="ACGTTGTACTCAACGAGTATTCACCAACGAATCTCGGTAGGCGCGAAGAAACCGCTTGGGGAATATTAGTGGGCATTCCCAAGCCATGCTGAAGACCGGCGGCCTCGGTATATAGCCATTATATGTGCCCTCTAAAATGTAGGAATCCCGACTACCCTCGTTGTAGTGAACGGACTCCATACAAGTGTCCTTCGGCGATGCACCATTTCTCCAGCAGTGCGATAAGGCAAGCTGCATGGGTTGAGTCCGCACAGTATGAGTGCACGGTTGCGGATTGCTGCACGGATTCCGTTGTCCCCTGAAATAGTCATCCTGCAGCATGATCTCAGGGAACCTGCTAGGACGACGCCGGCCGCGTATCTCCATGTTCTATCTGATGGTAGGTAAAAACAAGTGACTAACTTAGTCTAGACGCTGGAATTGCGTGGTCACATCAAGATTGTTAGCAGAAGCTGACGTCCACACTAGTTTCTCGAGAAGACTATTCGCAATAGGAAGAGACGACACATCGTACTTTAGAGGATCGGACGTAACCTAGCTCTGCGAGATAGTGAGCTGCGGCCCAGATTCAGTGGATGGGTTGTTGCTATTTGAGTACGAGAGCCGAAGGAAGATCTGGAGTTCAGAGTCCACTCAGCGCACATCTGGCTGTCTGTCACGCCACCCGCCTAGGCCAAAAACCCCACCGTATATAAGCTAGGATGCACTTCTTTCCCAGCAGCGATCGTTCTCAATCTTTCATGTTGTTTAGATATCCCGTACTCGCGAGAATCCGGGACTCGGAGGTGGTATACGAACGCTTTGACACCGGTGCGACATGATAGAGTTCGAGTTTGGTTGACTGTTACGAATAGACTTATTCCGAGATGCGGTCGGAGAGTCCGCGTAGAGGGCCCACGATGGCTCTGACCTCTAGCGGATGAGCATGTGCCCTATCCCGGTCGTGGCCTCCCTGAATAGAGGACCGCGGGTTTAAGTCTTAACAATAGCACTTTTAGTC"/>
                    <sequence id="seq_t1257" taxon="t125" totalcount="4" value="CACACCGTGGTCTAAAACTGGGATGCATCGTGCAGCGGCTGGTAATGGTGACTATAGTAAATCCCTCCTCGAAATGGTCAGCGCAGTGAGTTCTCCTTCTTCACTAAGAAAGAAACTGGATCCTGGTATCGGTTGAGGGATTAAGAGTGCGCAAGTAAGTATTTTGCATTCTACCTTGCACCCAATGCAGGACCAAGGTCAAACGAGAATTCGAGGGTTAATTCTTTTTCTTTACATCACAACGAATGTGGCCTACATCCTGACCAATGACTAATTCCAAATTGTCTATTAGATAAGCCATAATTGCCTAGGTACGTCGACCGGGACCCAAGCATTTTCACAGTGTTGCAGAGGCAGATCTCCTGCCCCTATATGTGGTAAATGTTGAAGTGCTCACAATCTCGACTCTGGCGACGCTCACCCATAATGAACGAGTGCTGTACAGAAATGCAGCTAAAAAAACTTGGGTAATGGTCAGCTTACAAGTCACATCCATCACCCAGGGTTTACGAAAGATACAAAAGAAATTGGCGATGTTTTGCCGGTAGACGGTACAGAGCCTCTATGCTAAGTACCCATACGGGTGGGAGGTCCGGTGCACCCGTCGGTATTCTTTATACTGCGGAGAAATAAGATAGACCACGCTTTAGACAGGTAACCTCCCTTTTTCGTTGATACCGATTTCGTCATTACAATGGTAATAGATCTTATATCGAGGCCATTTGCACGCATGTCCCGAAGGTGTGGCGTTTACGAGCATTAGCCCCCAATCACATTACGGTCAGGGCTGTACCGATATATTTGGAGTCTCTCGAACTAGCACCTAATCCTAGCTCGAATTCTGGTTGGTAGATCTCTTATCTACGCGCGACCGCATATTTCTGAACATCCATCCCGCTACAAGTCTGAAGAACCTTCGTGCATTCTCGATAAAGATGGACTTCTATGGATCGCAACCAGTGAACTTCCGTGCGGTTCTTTAATCCGCCTCAGACTTGCC"/>
                    <sequence id="seq_t1267" taxon="t126" totalcount="4" value="TGTTCTTACGAAACCGGGACCTCCGAAGTGAATCAGGTTGATCCTTCGTGTCTAGCGTCAATGGCTCCAGAGCGACGTTCCAACGCACCCGCCGGTGAGGCGGTGTTACGTGTCACTCTGCGGAATACACTCTCGGAGGCCGAAGACTGGCCAATCCATCGGCACGTGATCAAACTTCTATAGGCAATTATACCGCGAATGCATGCCACCTGCGGGCAGCCTTCGCACAACCCTTGTCCCAACTCGAAACATTAATAGGGGCTAAGGTCGGGAATCTACACTTACCTGCAGGATGTTATACTCAAACCGTTTTGTAGGTGTGTTATTTTATGCGGACGCGGACTCGCTGAAAGCGACCCAATTGACAACGGGACTCTTGCTCCGCGGCTCCCTCCGGGGTTCTTGCAGTGGTCACTGGTGCCAAACGGAGGGGTTGTCCAGTCGGATGAACCTGTGGTCGCTACCTCCGAGAAAAGATACGCTATCCTTACCAGTATATAAGTTGGTTTCGCACCATTAACCTATTATGAGCCGATGTCTATCGAGTGCACTCTTTAACAGCTTGATGTGATAAATGCCCCTTTGTCACTATGAACGAAGGCAATTTATGAAATCCGGTACTGTCTCGCTACCGCCTTGCACTAATAGCGGCACTGAAAAGCGTATCGCTGGTCGTAAAAACCTTCTGGTGGCCCGAAGACCGCAAAGTTTGAGACCCCTAATCGCGCGTAAATCCCCGTACTTTTAATCACGATTGCGTGGACCCTTGAACTGACCGAAACGGTGACTCGCCCACTATTCGTACAAAAGTCACCACCAAGACTCACGTCCGACCATCTTAGGACTTGCTTCAGAGATTGGAGAATCCCAACAGATATGTCTATTACCTGGCGCTTGCGAGGAGCATGTAGATCCGCCGTGCCGATTTAGGGGGACGTTCTACCGTAGACTGATAACCGGAGGCGTTTCGTAATCGCTCTTGGGCACTAAGGGCCGATAT"/>
                    <sequence id="seq_t1277" taxon="t127" totalcount="4" value="AGGACGACAACCAGCACGCGAAACTTTCTCGGCTTATCATAGCGCCCGCGTTCTCCCGCTATTCCAGACGAATCAGCCCTATACTACAGGCGCGCACAGCCTCGTGTACCTGCTTCCAAATGTCCCGCTGAAGACGCCACGGGGTGAGATAGCTGTAAGGTGGGTTCTAGGAAATTTTTTAGCGATCGCATAGGTTGCTTTCCAGTCCCTGAAGGCCACTGAAAGCAGTCAGCACGCGCACTTAACTAGCTACTTAGATAACCGATTCGGCGTAGGACTGAATACTGCGTTCGGCTATCTCGCGCGGTCTTGAGGTCGTATACGCCTGATTTATCGCGTTTGTACCGATAGCGGCTATGAATCCTGGCGGTGGATTAGACCTAGATCCTCGACGCAAGGCTGGAGGCAGCGCAATGTTCGTCAGACATTAGCAGGGAGGGCATTCTCATGATCGACGTCGCTGTCTGCCGAATGAGCGAACCAAAATGAGGACGTGAAAAGCCACGGCACAAAAAACCCAGCGACATGATTTTCTTACGGCCTGAGACACAATTCACGCTCCTACATAGTGATGTCGAAATCATAATAGTAACAAGGTATTTGCCATATATCCCATACTGAGATGGAGAAGCACTACGACCGGCATTATGGGGGGGGTGGAATTGACGAGAGCCTCATCAGGCATTGTTACTACCTCACGACTAGTTCGACGATGCAATCATGCATCGTGCGTGCACAGACGTTTGAATGAGCGCCATCTCGGGTCGGGAACTGTGCCCTGGCGCTAGAGGTCGCTGACTCGCGTCCACTATCCGGCCTGCCCATTGGCTAAGCTCTTGACCGAGATACACATGGTCTCGATCGCTCTTAAGGTGTTCCCGACGTCCTAGAGTCTACCCTGGGGCGTTGTATGAGGCATTACAATCTATGTAGAGCGAAGGTACTGTAGACATCACCTGTAGCGATAGCGCGTTACGACTCCGTGCCACTTTTTCATCAG"/>
                    <sequence id="seq_t1287" taxon="t128" totalcount="4" value="ATAGCGGACCGAGCTCCGATGCAGCTGTTAGCCCCCCTAATAACGCATTGGGGAGCTGTCCCTAGGGTGTGGATGATGACCGTCTGCAGAAACAACCATAAGTCGATGCACCTGTGATTCGCGGACATGTTACGTTAACGGTTGGCCAAGTGAGGCCCCATTGCTCTAGACTGCGGGCGTTTCAGCGAAGCGAGCCGAATCGGAGATGGAGCGCCCTCCTTGACGAGTGAAAAACCGATTTTTACGTTAACTTGCTATTCCTTAGAAGCCCAGTGACTAGCCCCGGTACCCGTAAGTCCCCTATTCTACAGTAGAGTCTCATAGATCTCGTTCCGGCCTGGGGGCAGCGGTAGCGGGCTATGGGGACGTCTTGCCGCCATTGTGACGCTTAGGCAGAATTGCCGCGTCGGCAACCTTCGGTTGATGCTTACTTCTAGGGGATTTGTTTGGTAAGTACTGTTAGGCCAACGATAGCTGCGAGCCAATACGTCCGCCGGCTGATCATTAGGTCTCCAGGCTGACTGGGCCGTTTCCAGGACGCATCCGCTTAGAGGCATAACCAAGGCGCACGGGATTTCGATCCTGCAGGGTAAGGAACATGGCTGAACCACTATACCTAAGCAGATGTGGGCACCCATATATGAGGCGGTAAACATAGGGTAGAATCAAAGCTTGTCGTGGACGCCAAACAATTCCCAGGGTGTTAAACGGACAAGTCTTCTATTACAGCTTTAAGTGAAGGTCACAGGCTAAGGTTTCCCAACCTGGCCTATGGCCATGGAATAGCGACCCAGACGTGAAGATGATGTGTCCTTCAGCTGTTTACATGGAATGCGGCCGCGGGATCAGCCTATATCGCACTGAACGGAGCTGCTGACTCCTCCCAAACGTGCGTGTGGTTACATAAAATGTTGTTAGACTCAATCTTCAGGCGTTGGAGCGAAATTATCAGGCCCATTGCATCAAAATAACCGGTGTCGTTGAATCGACTAGTCACAAA"/>
                    <sequence id="seq_t1297" taxon="t129" totalcount="4" value="AACACGGAATACGATTTGCCTTACAAACTTACTACATTTACCTGTCAATTATTCCCAATCAAGCCTCTTGTGCATCGTTAGATCTGTTTATTCGCGTAGCCTTGAAATCTAAGTTTAAGCATAGTTCACTAGGGGTCAACGGAATCCACGGGGTGTTAAGGCCAATAGAATTTTCAGGGAATGCCTAGCGGTTGCCTCCGGAGTTGAAACATATTCCTCTTCTTGCCCGTCTTTCATGGTGTTACGGTAACTTATGAGTGCAGTTGCTGAAGTTAATTGAGAGGTCCGGTATTCTCCGCACTACTAACTGGTAGAAGGTAGGGAATGTTAGATTAGGCTAACCCCGGTCATCTGTATTCGCGGGGGCATGCGTCGGGACGTTCGACTTAGATTGCGGCGCACCAATGAATAGCGTTTTGAGCAGTATATCCGACTAGCATTCACGTATATCTAGGAAGTCAACCTTTGTAGGGCGAATCAATAGCAGAGACTTTCGCGTGGTCTCAATATCGAGTATAGCGCCCGAATCAATCTTACTGTGGACAGTCCTATCCTCTCGCTACTGTTGCCAAGGTGTACAACAAGTTACGGAAACTCGGGAGGGTGTTGGTCACATCAGAGCCGACGGGCTCTGTATGTGGATGGCACTAAGGCCTACATCTAGTGGTATGTCCACACACACAAAACCGAAATTAGTAAGGGGTCATCTGATTTCATCCACGCTTTGGGACGCTGTCGTGCATGAAGACCCCAACTTGCTTCATAATTCAGGGATTGGCGTAGAGGCAGCTTATTTGGATACAAACTCGAGGGTAGACTGACAAGGCTACCAAAAAGTTTCGCTCCCCGACTCTGTTGGGAAGGTAAGACTTATCCCAGTAACTTTCTGCTGCAGGTCGGGCGTCGATAATCAGCGGATTCTATCGAATCCTATCTTCACCACTGTGGTTAATACTCAAACGTAGGCGGCAAGTGAAGCACTAGCGGAATGACCCTGTAT"/>
                    <sequence id="seq_t1327" taxon="t13" totalcount="4" value="TTAATCCCTTAAACCACGAGCAGAGCGGTCCAGTAAAGTAGGTGAGTCGTTCCCCAAGGAAAATCCAAAGGATAGTCCGTCAACCGGGAATTCGGTCAAAGATGTACCTGTGGAGTAGGGAGACAGTGAGACTGTAATAGAAGGCGCATAGATATGGGCTTACTTCCTGTAAAATGCAAAGACTAGCTCCAATGGAATTTGTACAACATCTAGACCAGGAGTACGTCCTCCGCCATTCCACAAGGCGAATTTGAAAACAAACGCACTGTCTTCAAGTAGAAAAATGGGGGCGGAGTACGTGGCGCTTTCGGCTCCATCGGAAGTATTTAGGGTGACGCTGTTCAGATCACAGTGTCCTTGGTTTCCGGAACCATGAAACACCATCGACGAATTCACACATCTAACATGGTAGTCGTCTCATCTTCACGGCTCCTAGCAGGTCAGCCCTTGCTAAATACCCCTCTTCTAAGATGGTGATCTAAAAACGGGCACACATCTCCGATACGTAGCGCTAACGTCAAGGATTACAAATAAGTGCTGCATGATAACCGACCCACGTCGACATTCCCATTTAAGGATCGTTCAATACCGGCGTCGAAAGAGATCCGATACGCGCCAACTAGTCCTAATGGGGTATGCAGGGCGAAATTTCACCTCAATATAGAGCGCTCACGTCACCGGGCCGCCCTAGCTCTTAAAGGAGAAGTTTGGTTGACAGTAGTTAGGTTCGACGGATGTAACAGATACATTTAGGACCCCACTTCTCCGGTGTTGAGCCTTTTGGCAAAGCGGGGCGGCCCAGTGTGGGCATCCGTTTCTCCATCGACTATCCTAACATGATCAAAATGCAGTTTACGGTGTTCGCTCTGCAGTGTGTAACGATGCTTCAGAGTGTGTTACGTAAGTTGCCTACAGATATAAATAGACGCATTGCTAGCTCGGCTAATACGCTGAGCCAGTTGGCCCGCGCTTCGACATTGCTCCAGAAAGGCCCGCAGAG"/>
                    <sequence id="seq_t1307" taxon="t130" totalcount="4" value="CTTCATGGCGACGTGAACCGACAATCCATCCCGTTGCCCATTTGTTCTTTCTGTATTGCAAACCTAGAATGGCTTCGGTAGACCATGCACAATTAAATACATCTGCGGAAGGTCTGCGCCGATAAGTTGCATTTGTATAAGACGCGACTAACAAAGCAATTACCCCCTTCTCACGCAGGGATGCCTACCCATCCTGGTCAATAACACCGTGGCACGTGTGATCACTCAGTGCTAAGTACGATCTGACAGCGGACACATCATACTCGTCTCAGGCGGCATAAGTATCCCTGGAGAGGAGCTGAAGACGTCTATCTATGGACATACGACAGACGGACAGCGTGCAATACGCGTTCATGAGCTAAAACTACAGAATCGAATTGCTCTGGGGAAGATGCTAACACAAACTCTCCGGGCTCGTCGCTGAACTCTAACCCAAAGGTCGCACAGTTCCAATCAAACAATGTCGCCGGATCTACAAGCTTTGGACCCCGTATGATTTCTCGCATCGCCTGACGCGGATAGCCAGCCAAGCTTACTCATCTTGTAATGCAACTCCGCACGTTGTCTACTAGCGCGGCTCTGCCATAGCAGGTCTAGAACATGTGGGCAGGAATACCTCAAGGATATACGGAATTGTTCTGCCGTGCCTAAAATATAGTGAGCAGAATCTTGCCTATAGATACGAAGCTAAATTTTATATGCGGGTGGGGACAACGCGCCTTCCATTCCTACGGACTTGCTATTACGACCTGACAGAAATCGGGGTCCGGTCGCCTAACAAGATATACCGAATCTTGGAGCGACTATAAGGGACATTCCTAAACAGCGGTCAGTCTTCGGTGGTGCAACACCATAGTCTGGAGGGCCAGCATAAGGATGGTCCAGTCACTGCGCCCAAAGAAGCGCTTATTGCTATTAAATGTAATGATTGAGGGCTCTATCTACCACAGGAAGGTATTCTGCAAGCCCTGGTACTGCTAGGGATATATCTCTTTGACTA"/>
                    <sequence id="seq_t13111" taxon="t131" totalcount="4" value="GCTCATGTGACTGTGTCGTACTATGCACTGTTGTGTAATACTCCGACTTTCGTTGTCAGTTAAAACACGTCTTTACAGCGAGCGCCGCTCCGAAGTTGCATGGTGCTCTTCAGGAGTAGCTGTAGTCACGGTATGGGATACTCAGAAACAGAGCGGCGACCGAGTGGAGTAGTTAGAGCGGTCATCGAAACGCCTTTTCGATTTACCGGGGGCGCTCGGGGATTCTAGGTCTCAGCGGCACCAAGAGCTTGTTGGCGCGGTGGACCCATTCCTTAAAATGGCTGGGGCGAACGAGATTTTATGTTGGTGAAATCGTGTAGGCTTGATATCAGGTAGAAACCGTGGTCAAGACAGGCTCTTAAGTGGTGTCGACGCTTCCTGAAGCTGCCCGAGGACTCGATGTTGGGTGGGCGTCTCCGAAGCACAATTGGGACCGCATTGGACTCTTGCATGTGGAGGATGAACGGTGTAAAAATCGACATTTGCGGAGAAAAACAATCAGGACGCCGACCATGCCATACACTCCGGTTTGTATGATAAAGCGCAGTAGACCCATCGCTCTTATGCGGAATATTTTGACCCTAAATTACGTTGATAAGTATGTCAACCAAACCGTAGTAACCTTCGGTTTCCTAGCGTAGTCTCCCCGATTCAGTTTCCCCACATAATAATGTGTGTATGCGCAAGTTGGAGGAGACGGAAGTAAGGTCTGGTCCCTCAACGGCCTGTAGAGTTATGTTAGTTAGAAGATCCTTGCCGATATGCTCCAGCAATTCTAAAGTCCCCATGAAGGCATCAAAGTACTTTCTATATCTGTATAGTAGGCCTACTTGTGTTAAGCAATGTCAGACCGAAGCCTAATCAGCGTCACATGTTAGTTCTTTTCCTCAACTGCCCACTCAAGGTGCGCCGTATGCCCTAGGTAGCGAGGCGTCACGTCGCGAAACAGCTGCAACACGAGGTGTCGGGATTGGTCCACACAATCATTAGAACCGCATTA"/>
                    <sequence id="seq_t1328" taxon="t132" totalcount="4" value="ATTGTAGCCCAAGGCCTCAATTATTAATGTCTGAGGGCCTTACCGCGGCACCCTTCGACTACAGTGCCACTCCCCACGCGATTCCATGTCCTGGCTCTGTGTTCACTAATGAAGTCCTCCTCGGATTCTCCCTCGCGTGGCAAGGACCATTTGGGTCAGTATACGGATAGCGATCAAGTATTTCGCTCGTGATACGCTAACCTTCAGAAGACATTTTAGCGTGCTGATTCCTGATTACTGATACAGCGCTATTACAGACAATGGATGCAGGGTGCGGGACCTCAAAGACACGCTATTTCATACACCGTACCATCCGGTCCGAGCCCAATTCCAGGACATTGGGGGGCAAGGAACCTATGCTGATTGCTATCCCTAGATCCGCATGTGTGTGTTCTCACGGCCTTCTCGACCTCGGAGTGATGGTGTATATCCTTGGAATCTAGGGGTCATTTTAGACCGGAGTTCCGTATATCCTAAGCAGGCGGCTCGTGGGGCACGCATGCGTGGAGGCCGTCTCTACTGGCGAAAGTTGACTCAATAGGGAAGAACAAAGATCGGTTAGTTTTTGCTCACCTTGATTACACAGCAAAGCGACGGGTAGCGCTGCGACGACCACACCCGGGTTCTGGCAATGCTCAGACCAGAGTAGGCTTGCGTCTCTGTAACGATCCACTTGAACGTACGCTTGATTTTTCAGTGAACGATTCCAATCATGAGGGCATGTGGTTTCTATTTGTAAAGATTAGGAACGCCGCGCCAGCACCTCAAGAAATGTACGACTTGTGGCCTGCCGTCGCCGCTTTGTACTGTCTCTTTCCTACCCGTGTGATACGGGTGCGAACGATATATTTAGAGTGGTTTACGACCCAGTCTCGCTATGGTAGAGCTAAAATTACGGCTGTGCCTTCATGCAGGCACACGTTTGCCACGACGGACGAATCTGGATTGCCGCCTTTCTTTAGCCCACGATGTCTACGTCGGGTCGAGCCCTAGCCCATGT"/>
                    <sequence id="seq_t1337" taxon="t133" totalcount="4" value="TGTATGCCTTCCAATATTAGTAGAGTAATGCCTATATGCATGACACTATATTCCTACGGTATTCCAATTCGAAAAGACGTAAACTCAAAAGTTGCTTAAAAATGTATTCTCGTAGGGATGCCTCCGGGGCACTGTATTAACGACTGCAGAGATATGTAATTGGTTCCTACCAATATCCAAAGCATATCCCCATCGTTCCAGATCATCAGAGAGACCAAGAGTCCTGATTTCAGACATGAGTAGAGCGAGTTTGCAGACTCAATCAAGGGGGGACTGATGGATCGTAGGGTCGCTCCACGTGGCTAGCGCAGGGGCTACGGTCGAAACAGGGCAGGGGCCGCAGCGGCTTAATTGTCCATGCTCTACGGAACTGGCGTCTCCAGGCAAACAGTTCACACGCTGTACACGTTTCCTTACTCCTTATCGCTGCTCCTACGAAGGAAGCATTAGCAGAGAGTCCCTCGTATCTGATGCTGAGCACAAAAGGGGATGACTCACCCTGAAAGGAATTTTAAGGTTAATCATAGGCTATAAAGGCACACTAATGAGCAGTTCTCGACGGCCCGCCGAGCCTAGGGTAACAGACGGCCTCCGTGGTCAGATGTCCGAAACTGTATAACGAGTTTTAAGGTGTGGTGTCAGGCGTTAGAGACTCTAACCATCGTACCCTCGCCCAATAAGCCGGCTCTAGATGTGCGTGGACAATTAAGTCAGGCTGGTATTAGGCAACACTGATGCAACGGAGACATTCACCATTTCCCTTTTCCCGTATGGTGGCCCGTTGGTATGCGAGACGGTCTGGAGAAGGCGACCCCTTCTGAACGAGCACTACGCATTATAACAAACTTCAGTTGGTGAGATTCACTCGGCGGTATGTAGCAACGCCTCATGGACTCGAACGGAGATCGGCCGAAGAGGCGATGGGTAGGGTGGAGAGTACTGTTCATTGGTTGAGCCAGTAGTCACGTGCTCCACAAGCGTTCGAGTAGCTGCTGCATCG"/>
                    <sequence id="seq_t1347" taxon="t134" totalcount="4" value="AATATGTCCGCTGGTCTGACGTCCATATGTGGAAATGCATGCACTTCAAAGGAGGGCCACATGACTTACGCACTAAAGAAATTCCCCGCGAGAAAGCTAACGAGAAGGAGCGTTACGATCTCGGCGGTAAATGTCGCGCACTACCTCAAGGAACGCCCTTGTCCTCCGTAATGAAGGCCGGTCAGCGCCCTGTGGCAGTGGCATAAGACTGCTTACCTCGGGAGTCCCGAGCAATGGTATACCAAGCTTAGTTCAAACAATGATAACGCGTGGCGCGCCCATTCCGATGTTGTATAACCGTGTCAATTTTCGATGTTCCCCCCGAACTGTTAGCCGCTAGTCAGATGGGCTGCTCAACATTCGGGATTTAGGCGATAGAGTGCGCAAGTCTCGCGATAAGTCGCGTTAAAGCCTAACCGATTAGCTCGGACTTTTAGGCTCTGAATACTCACACTTCCTTGCGCCGTTAGCCTACGAATACGTACCACGGGCGTAGGGCATTGCGATCACATCAGTCGCAGCTGTTTTCTTCCGTTATCTCACAAATCCAGGTCCAAAACTGTCGTGAATCTGCCACACGTGCCTAACAGACTTGCCTCATTATCGACCGGGCACCTTAGGCCTGTCCGCTCAACGAGCGACGAAGGCGAGAACAGAATCATAAATCAAACGATACTCTGGGAAAGACACATTTCCCAGTCGGATTGACAGGCCATGATTAAAAATGATGAACCTATCATTCCACCTTGATTGCCCTACGCTTTGGGGTTTACGCCCTGTCGCTCGTTAGGGTGTCTAGTCGATCCTAAATTCCGGGCCCGGTTAACATAACTGAGAGTGCTCGTTAAGATTTTAATACGTGGCCGTCCGGACTCGCCACCTAATTTGCCCGGAAGTTAATCTGTAAAATTCCCACTGAGACCTCCTGGCGGCAGTTAATCAATCCAGCCATCCAACCCTCCGGCCACATCCACAGGTGATTAGCTCGACCGGCACGATA"/>
                    <sequence id="seq_t1357" taxon="t135" totalcount="4" value="GGTTCCTCCCTAAGCGCGAAAATCTACACGGTTTAGACAGAGCATAACCGCCGACCGTCAATTGTGGCCCCCTTTTGCATGAAATAAACAATTGGCATACCGGGAGGTCGCGGCCCTTTGGGAGGTCCAGGGTCCAAAATGGTGGACTCTCATACCTGTGTGTATGTTACAATAGGAAACTCGCAACTGCGGTTTGATGATCTGCACGTGTGTCGCCTACAGCTGTTGTAGCTAACCCGCCACAGCGTTGTACCATCGTGGATTCAGCTCTAGTAACAGGTTGTTTTGAAATAGCGTATTCCCACGCCCTGAAGCTGTATGGGCTAGAAATTCAGAATCTGAATATGCGCCATATAGTCCCTAAGGCGAGATGAACCCACCTCCCAGAGGCCGTTTGGGCCATGCCGCGAAAAACCGCTGAGCTACTTAAAGTCATTGAACTGACTTATCCTGTTAGTGAAGCACATTAATTACGTGTCCGTCTTCAATAGTACCATCTCAAACTGTATTGCACCATCGATTGTGTATCGCACAAGCCCTGGCAAATGCTCAAACTTCTCTGTTGCTAACCGAGAGTCCGGATTAACACTAGACTGGAGAACCATATAGGGAACGCCAGGGTAAGCGCTCACACCGAATCTGTAGTAAAGGACCTGACGACCCCCTGATTGGCGGATATTCCTTGCTGTTCCGCAGGGCGACCCTGATTTCCTACCTCAGAACCCAGGGGTGTACCTTGCATTTCTCCTCAATTATATGGGGTTGCTTGTGGCGGACGCTACTTTCCAGTTTGCGTTTATCGCCCGAAATTGCTGTTCGGTTCATACTACGTATGATCATTGTACACAACACATTCGTGGGCGTATCGCCACAGAACTATTGAGATCCTGGACGATGGTGCACGGCGGAATTCGCTTTAAGACAATACAATAGATCATAGGATTTAAGCGTTACTACATTCTCTGCCTGGACAGAATTCTATGTGTTAAACGATTGACAT"/>
                    <sequence id="seq_t1367" taxon="t136" totalcount="4" value="TAACAGCCAGTCCCGCGTCCCCGGTTACAATGGGGGATCGCGAAAGATTCGGGAACTCGACAAAGTGTGTTACAGGCACGTGTGGGTCGCGTCTACCATGTTAGAAGACTCTCAGCTCGCATCGTCCGTGGACCGTGGATTGGGAGTCCGAAAGCGCTCGCTAGCAATCCCCTCGCTCGAGCGGTCACGCTCCAACGAATAGTTTGCCACACGAATGATTTAATTGACGAACTCCCCGTTTGCGCGGGAAGATAGAGGAGCCATTATAGTTGCTCTAATGACTCAGATACCTGAATGTAGCTGACCGGCCCTCGCACTATCCGGAGCCGCCCGCGCGGGGGCGGCTTACACACAATAGTACTCAGAAGGTGACTTAAACTACTCGTATGGTGAGGTTCACCGGGGACTCTTAGGACGTGGGTCCACTCTGCTATGAACTTTACTTGGAATGAACCTGAAATAACAAGGGCAGCTCATTTCAGCGGATACTTTTCCGCCTGCTCTTCGGACTCTAAGAGATGTGCCGCTGAATCTCCGTCACTGCACAGTGACAGGTGGGACCTTCCCATCGATTCAGACTCCTAATGTTGACCAGTCACCCCGCATTGGAACTACGTGTCGAAGCAGATAACGAAAAGTGTGATTCTCTAAGCAAAATCCTGCCGTTAGGCATGGAGTCTGGTTTGGCCACGAAACTGGGTGTTTGTGCTAAATATGTTTGGGAGCGTATTTTGATTTACAGAACAAGAAATGTGGCAGCCATGACTCCAGATGAGTTGACCCGACGGATGCCGCTGAACTGAATCTTGTTGAACAATGCTTACGCACAGCAGTGATCGTGCCGGGCCCCTGATTCCTCATTGAAAACTAGTTACCATTGATTGCTGGCGAACGGATGAAGGAACGTGTGAAAGCAAGTTTGATACTGGAGGCTTTCTTTGTAGAAGAACGTCAGCGTCACCAAAACGTGGAAAGAACGACCTAGGCGCCGTGCGCAAGA"/>
                    <sequence id="seq_t1377" taxon="t137" totalcount="4" value="CTCGCTCATCCGGAGCTCAACAATCCACACTGAACCGTTAGGCATCAACATTCAGGAATCTCTAACCCACTCTAAGCGCGATTCGATGCACTGATACAGCGTGCTGTCAACATTCCCCCGTATACGTCGCTCGTGCCTGACAAGCTATTTTTAGGTACCCAGTACCGGAGCAGCAACGTAACCTGCGTCAGTGAGCCGTCAATGCCGAGGACATCTAATTGTTTAAATTTTGCATTACCACTTGAACACGTATACAAACAGGGGACGATCGGCAATGGATTACTGCGATGAGTAACTAATTGTTCGTCTTCTTCTAGGACACACTCATTTGGTGAACAGCAAGTGGCCACGAACGGATGGTTAATGCCACCACTGACCTGCGTTGTAAGTGTTAATTCCGTATTCTGGCCTAATCTTTTTTAATTCCGAGCCGGATAATCTAGGGTTCATTATACGCGACGAGTTCGGAACTACCAGGTAGGGGTCTCGCGGCCGTCGCTCCCCGGATCTACCTTGAGACCTGGCCCGTTTGGAAGCGCTTTTGAGCGGTAAAATCAAGCGTTACACGGCGGGATTCACTAAAGAGACAACTGAGGAGGAGTGCGGGCACGTCTACCTGCGGAGTGCCGTTAGGGGCCGACCAGGGAGGTCAGACAAGGCTGAGCCCGGCGCTATTACCGGGGCGCGCTTTCTTACTGTAAGACATCGACTCATCGTAATTCAAGTTGTAGATGTAAATACTGAAGGCAAGTCACGTCAGCTCCCGATATCCTGGCCATTTAGCGACGTACTCGCGCGCATGTCTACAGCACTCATGCTTCACAATTGCGTCGCGCGCGACGTCGGTACACGAACACCTACGTGCGGCAATTCTATTGTCGTATGTCCCAGCAGTCGTCGTTCCCGTGGTGAAAGGAGTCGTCTAGTGTGTATAGTGCTCCTGGTATGTACCGAACATACCCTCGCGGAGCTGTCAGGTGTGGTGTGGGTAACCCTAGGG"/>
                    <sequence id="seq_t1387" taxon="t138" totalcount="4" value="ACTCGCCCGGTGGTGTTGGCTCGTTCCTCTCTCCATTTTAATGCCAGAATACTGAAGACATGGAGCGTTTAATAATAAGTTGTGAGTGCCATGCTGTGCGCGGCTGCACTATGCTTCATGGAGCTTGTGATCACAAGTTCTAGTTGTAGTTATCTGTTGACCAGACCGTGTCATCGAAGATCTGAGTTCCCGCTGATGCGGTGCACCGGTCTATGATATGCTACCAAATCGACTGCCTTCTACCGAGCCTACACTTTCTCGTCGCTAGTAAGCTAAGCGCCATGAAAGGGAACGGCAAGCTGGTCACTAGCCCTAGGAGGGTTGGAGTTGGCCCTTAGGCAATACGTGAGATCGCTTCGAACCGCCCCAGTTACTAGCCACGAGCATGCGTGCGTCGGTTCCCCCCGTGGGTCCCTACCGGATCTAAAGGAACAGTGCTATTCTGTGGACTTTAATGGTATTCTCGTGGGTTGAACAAAATAATCCGTCATCCATCCTTGGGAGTATATTAAACAAAGACTTTGCCGGGTTAGTATGGTTCATTCTGAGCTCTTCAATGAGATCCAGCAAGCAAGAATCTCGAGCATAATAGTCCAGGGGACAGCCGTGCTAGCGTCAGTCTCTACGAGTTCCCGCAGGTGCTATTCTCGCACAAATTATTGACACCTCTTACGCGGGTTAATATTATAGGCGGTCTGCGCGACCTTTAGTGAAGACCGCGCACACTGGGGGGCGGTGACGCATAATGCAAGCAAAATTGGCCAATTCTATCCAATATCCACGTCTACGTAGTCTTGAGTAGCTTCTTAATAATGCGTCAGCGGGGACTCTTCTTCTCGCCAGGACTTTTAGGCCCATGTTCAACACGTGTGTGAACCGTACGCTCCTATAAGGGTCGCTCAGCCTATCCATACTTGGCTCATATCACGTCCGTTGTTTGTCTCCTATTAAGGCACAAATAGCGATCTAGGTCTGGCCGTAGTGCCCAGGTGTGAAACAC"/>
                    <sequence id="seq_t1397" taxon="t139" totalcount="4" value="GTCCTCTCTGTCCCTATCTGGGCTCTGATTGAGAGGTGGATATTGAATGCAGAAGTATGTAACCGACAATCGGCACGATTGGGAGTCCAGGTCGCCACGTAATGAGGTCGTTCCCCTGATGGGGATCGGCTAACAATCACGCAAAATGATATGGTAAAAGTTCGACCCCTTGCGTTCCTAGTCGCCCGTATACAATCGGTCTGCTGTTACTAACTAGCCTCTACATAACTACTCGTTGGATTTGCTACAAGACGTACACTGTGCTGTCGCATTAACGCTGCGAACCGGGGTTGTCACCAAACACACGAGTGCGGGGGCCTAGCATTGGTTGCGTCCGTTGGAAAATACAACTTCGGACCCTGGTGGTCCCAAGTGCTCCCTGACTCACGTCACTGCAACGACCCTAGAGTCGCATACGTGGGGCTTTCTGACGCAATACCCGTTTGTCGGGAGGACCGCGATATTTTTGGGAGTCTCTTGTCCAGCGGCGTTACGGCTGGTTCAGCAAATTCTGTTTTTAGCACCATTGGGACGCCTTCAGTCATATACGGACGTAGCCGTTGGAGGTGTCCTCCTCCGTCTATGGTCCATAGGCAGCGAGCGGAGCGAAGCGCCCTATCTGACCAGGCCAAACGGTTGATAGCCCATTGGCAACAATGAAGCTCATACTATTACTCCTCACATAGGATCATCAGTTGTCAGAGGAGTCACACCCGCTGCCGACTGGATCTAAGATGACCACCCACGTGAAGAATAAGACCTGGATTAGAGGAGTGTTAGTGTCCCATGAGTGTCGCGGATCCCTAGACGGAGGCTTTACTGTCAAGGGTTATGTAGGGTCCATGCTGCGTGTTGGCGGGAGGCCGAATCACGGGCGTCGGTTATATCAGGACCGTATCGTGAACAAATCCCGCTAAGACGGTTTCATGTGAGCCCAGTAGCGCAGCAGTAGATGCGAGACCAGATAACGGCGAGAGCTGCGCTATCTGGGTGAGCACCG"/>
                    <sequence id="seq_t1428" taxon="t14" totalcount="4" value="GTGGCTAAAACTGAATAATGCAATTGGCGCCATGATCCACCGTATTAAGAAGACCTTTACCTAACGATCTTGAGTTGTTTTTAGTTCCAAACAAGTAGGTGGAGGCTTAAGTGCACATGAGTCGACTAATCATTCCTTCCACTCTTTGCAGGGCACGTTATTAAGCCCGGAGTGGACGCAGCCGTCCACAACTCGCTTTGCGTGCATGTTTCAGCCATATCCCCCTAGCTAGTACTAGTGCACCAATTTATGCACCCTTGATTGAATGTCAAGCGTATGCGCTTACCAAATCCACTAAAAGTTGGAAAGTGCGGTGCTAATTTGTAGCGAACGTAGATCTACATCTGCGCCTCAAGCGCTATTTCCCGAGGAGGTAACCTAGATGTCTTACGCTCTAGGATGCCTACCGCGGCACTTCATGCTGAACGTGGTGTTGTCCGAAGTTTGCGGATCGATGCCCCGGGGAAGAGGCAATTGTACGAAGCAGTAGCACTTACATCCTTACTTACTATAGGCCTGCTACGGTGTATAATGAAAAGCAAGGGGGATAGGTTAAGAGTTGGGGGACTTTGGAACGGGATTCTCCCCCGACGGGAACCGATAGCGGCCTTCCGGGCGCATTCGCATCAGTAGCCTCGACATGATACATTCCATCATTCTCCGTGACGACACACGAGTAATCAGGTGTTTACAAGACTTTTCCAACTAATACCTGGCGGACAGTCCGGAAGCCTACCGTAAGAGCCTAACATGACCCGGGGCATTCATTAACGAAGGTCTCGGCTCTAGCAACGTTCAATTGATGGGAGCGTAGAGCCTATGCAGCGCTAATTCTATAGTAAGGTACGCTCTTAAAGATGCGGAGACCCCCCTCAGATACAGGGACCCTCTGCTACAACCTAGACAAGTAACACATAATCCACTGCTCGACGCTCAATATCGCCTTATGTAGTAAGTTAACGGTACATCAATTCCGTCGGGTGGTGTGAGGGGTGTATTC"/>
                    <sequence id="seq_t1407" taxon="t140" totalcount="4" value="CCCGAATATAGCCTTATCGGCCCACTGACGGCACGGTAGGGGGTGAAGCGTGCTATGTGGCAGACGTTTACTAGACGCAGACATATTAAAATTAGGGGGCATGATTGCGTCCTCGACATATCTCCTTGCCCTGGCATCCAACCACCCTCTGTGAACGCTATACTATAGGGTGAAGTAGACCCTGCCCCTTCAAGACATGTGGCTGCGCTCGCTTGTGGGCGAGATCTAATCGTCAGACATTACTAGCCCAGTGGTACTCTGCCCAAATTTTTCTCATCATTTTCGATCGTGTGAGTCCTTACTGCGTCAGATATTGTCGGCGGTAAGCCAAACGATTCCAGGGTGATTTTGTACCCTCTCTGGAGATGAGATGGCCATACTGATGACAGTTGTGGTTGGCAAATATTTATGAACCATGGAAAGACTCGTCAGCGAACTTATGTCGTGTCGGAGTTAGACTTATTCGGAGGGCCTTCCTTTCACGGTCGCTGAAATGTCTCCCCATTTCCAACTCCCCTGTTTCCGCGTTTGCCCTACATGCAGGATAAGGCTCACAATCAGGGCCTCGCCTCATGGCGGCGACCATTCGCGTCACGCCCACGTTATTTCTACCAAGACGTACCGACCCTTGTAATTGACATTAGAACCTCGAGAAAGACTTCTCGTGGGGTGCCGAATTGAGTCTGCCGGCATGCGATAGCTTGAACTAGAACATGCAGTGTAACTTATTTGGATCGTGTGCGCGGCCACATGGAAGCAGTCACAATGCTGTATTTTGATTCCACCACAGAATGGCTAGGGACTCTCGCCATGACCCTCGTACGCATTGAACGAGCACCGGAATTATGGTCAACGAACCACCCAAATCAAATTCATTGCTCAGCACGCCGAAGATGCCTATCTTGCGGGGGCCGCGAAACAAACCGCGCCCACCACGTTGACGGTACGTCCGCTGCCAGAAGAGTTATGGTACGCAGAACTGCCTTAAACATTGGGTAGC"/>
                    <sequence id="seq_t14111" taxon="t141" totalcount="4" value="GTTACGTCTGGTAGGTTAAGAATCGCTGTCTGCGATCCGGGGCCGCTCGCCTGCGCAAGAAGGTCGAAAGAGAATTCCTGGTGGCACCGGGCGGCGCACATAGGTATTTATTTGTCTCGGATGAGGCATCGATGTGAGCTTATGCGTGCGATTCAGGCACTTTCCACCTCCGGATTCAGGAGTTGGTACCGAATCCAATTGACATACGAACAATAGCGCTGACGGCGATTTGGGGACAATCCCAGGGAATCCCACAGATAAGGCGTACTCGGCATACGCGTCACATGGACTTCCGATTGTTGCGCTTTTACCCGTTCTGGTTATTCGTCACCCTACGATTTACAACCATGGGATTCGTCTCAACAATACTCGGCAAAAAGGACCTTCAGGTTTGGCTTCCGGTTCCGGTGCTGCCGGGTTTAGCGACGGTTCCCTGAATATTAGACCGACGAGATACGCCGGAATACCGGACCGTAGGACAAATTGTCGGTACAGCTAGAGCACGTTCACTGTTACATTAGAGACCAAGGAAATTAATGGTGTTAATAAGTCTACTTGTTTGACTGCACGATCGAGGAGCATTGTTTACGGTCCCATAAAGTAATGCGTTCACGCAGCCCGGGAAGCACGGCGAGTAGTCGAACAAGTCTAATACGACTCTGGAGCCACTGAGGTCCTGTCTCCGTAAAATTTGGCCTCATCTACAAATAAAGTGACGGCGCTAGCAGTCAGAGATAAAGCAACGATTGTGTCAAGATACCGGAGTGGGGATCTCTCAGTCGCACCATCGTAGACCGGGCCTCAATGGCTCGTACAGGTCCTTATTAAATATGACCCGCTAGTATGAATTTCGGAAATGGTGTCGCGGGAGCAAGATAAGGGCTTTTGATACTCTATCGTTGACCTCACAACGGGCGCTAAGAACCTGAGCAACACGGTACAAGCGAGTAAGACGACGGTCTGGTGGTTGCCCTATCGCGACGGGGGCCAGTGGCGAAAA"/>
                    <sequence id="seq_t1427" taxon="t142" totalcount="4" value="AGATGGACATGTATTATGGTATCTGCAAATAGTAGTTACCACTAGAGATCTGGGGGGAGTACCAATCCAATTGGATAGTCGAGAGTTTAAACCCGATATTTGTCGCGGGTGGTAAACTGGAAAAAGTGAGTTGGTGGGCACCGACGGAGCGAAAGAAGTCCCATACCGTGTGCTTTTCGTTTTCTTGCCCGCCTAGAACCCAGCTGACACTACTAGAGAATACTTATGGTGGGATCAATGTTGTGACACAATGCGTGACTTCCAGCCAAGTTGGCAATATATTACCAGTATAGTGATCCCTTGGTATACGTCAATCTATTACTGAGTTTTGGAAATCTCGGGAGGCTTTCACGGGGGTCCACGCTGTCTGACTGCTCGGTGCCCCGGTTACGAGAGTTAGAAAGCCCCCTGAGCGCAAACCTCTGAGATGAGCCCTCGGCCTTAAACCTGACGTACGGGTCACTGTATGAGGTCAGATCGCTTTGAGGGCGGAGAGGACAGCCGGTCACAAGAGCCTGAATTGCGTCAGCCCAGGGCCTAACATAGTAATGATTCTTCGAATACCAACAGATAACTGCAGACTAAAGAGAAATCTGAACACCCCACCCAATGGAGGATGCAAAGAACTGCATAACGTTTTCCATCTGCGAGAAAAACGAGCCGTATTGAAAACCGGCCACCCTAATAGGTCGGGTTACTGGTAAACGCCCACGCGGTAAACGGTCCCCCCCCCTCGCGCCCTACATATTACATCAACTGACGTGAGCCCAAATTGCAGACGTGACATTGGAGTTCCCGCCATACAAAAGCCCACGCGCCACCGCCGCAACAGGACGTCACTTGACTTGGACCTTCCAGCCACTGCCCGGCACAAGCCGGAGCAAACACGAACGGATGGTGGATAACAGCGCTACATCAGAGGTTGTCGACCCCGACAAATGGGGACTGACTTCAACTATTTGGCGCTGGTCATGTCTCACAACTGTTCCGATATTAGACT"/>
                    <sequence id="seq_t1437" taxon="t143" totalcount="4" value="CCTGAACATAGCCTTATCGGCCCACTGAGGGCAGAGTAGGGGGTGAAGCGTGCTATGCGGCAGACGTTTACGAGACGCAGACATATTAATATTAGGGGGCATGAATGCGTCCTCAACATGTCTCCTTGCACTGGCATCCAAACACCCTCTGTGAACGCTATCCTATAAGGTGAAGTAGTCCCTGCCCCTTCAAGACATGTGCCTGCGCTCGCTTGTGGGCGAGTTCTAATCGTCAGACATTACCGGCCCAGTGGTACTCTTCCCTAATCTTTCTCATCATTTTCGATAGTGTTAGTCCTTACTGCGTCAGATCTTGTCGGCGGGTAGGCAAACGGTTCCAGGGTGGCTCTGAACCCACTCTGGGGATGAGATGGGCATACTGATGACAGATGCGGTTGGCAAATATTTATGAACCATGGAAAGACTCGTCAGCGAACTTATGTCGTGGAGGAGCTAGACTTATTCGGAGAACCTTACTTTCACGGTCGCTGTAATGTCTCCCCATTTCCAACTCCCCTGTTGCAGCGTTTGCCCTACGTGCAGGATAAGGCTCACAATCAGGGCATCGCCTTTTGGCGGCGACCATTAACGGCACGCCCACGTTATTTCTACCAAGACGTACCGACCCTTGTAATTGACATTAGAGCGTGGAGAAAGACTTCAGGTGGCGTGCGGAATTGAGTCTGCCCGTATGAGATCGGTTCAACAAGAACATGCAGCGTAACTTATTTGGATCGTGATCGCGGCTAAATCGAAGCAGTCACAATTCTGATTTTTGATTCCACCACAGAATGGCGAGGCACTCTCGCCATGACCCTAGTACGGACTGAACGAACACCGGAACTATGGTCAACGAACCACGCAAATCAAATTAAGTGCTCAGGACGCCGAAGATGCCTTCCTTGTGTGTCCCGCGAAACAAACCGCGCCCACCACGTTGACGGTGCGTCCGCTGTCAGAAGAGTTATGGTACGCAGAACTGGCGTAAACTTGGTGTAGC"/>
                    <sequence id="seq_t1447" taxon="t144" totalcount="4" value="ACGTGAGATGGGCTCAAATCCGAGAGTGTTTGTAACGGACGGTTCCATCATGCGGCTCAGCTGACATCCGAGTGACTTCGTCACGGTGTAGTAAGTTCGGGCCCTTAGTGGATAACCATCAGGTCAGGCCTAAGTAGAAAGGGGAAACAAAGGACCCCTTAAGTCCGACGTTCTAGCGTCGCCGCTGGATCAACTTTATTCCATATACTCACGCCGTACCAGAGACCCCCTCCTACCAACTCCTGTATGGCGCGCTGCTAAGAGTTTCTAGCTCTGGTCAGCTAGGAAACCATGTAGTCAACGAGCGAGTGGCTGTATCAAGCTTCCGGATGGAAGGTATGGCCATGCTTCAGTGGCAAATATTTCACTCAGTAACGTACCCGTTCACCTCAAAGTGGTAGGAGTGTAGAATCACGGGATATTGGGGGACTCCTTGTGGCTACGGAACTTACGGTTCCACTAAAGCATCATGAAAATTCTTGGTTGATCAGCGCAAACGGGTCCGAGATAATCAATAGGCAGGATCGCCTTCATCGCGGAATTCATTTCGGTTGGGTAAGTGACATTTTTTCGGGGGGTCCTCTTCTCAAGAAGCTGTAAGTGCGAAAGTAGAAGCGCTAATCTGTCTTGAATATTTGCTACACTTAGCTGTACATCATCGCTTCGGTGAAGTTGAGATTAGGGTATGACCAAGCGATAGCAGATGCACAAATTTCCTATATCACAGTGTATGAGGATCTAGGAAATCGGATGCGACAGTCCACAGCTCAAACTCAATGTGATCTGTGACCGGCAGATGCCTCACGTACGGACTCCAGAAGATAGAGCAGGTTGAAATTTGCGAGCAGGCACTTGGAACTCTACAAAGATTGAAACATCGGCGTAGTCAAAACTTCTTCACATCACGAATCGTTATCACGTGCTGACGTAAGCTATGTACGTTGCACTTACTCTCTCAGTCTGAGGAGCGACAATTAAATGAATTTACGAACTTTTTGCG"/>
                    <sequence id="seq_t1457" taxon="t145" totalcount="4" value="GGTACGACATCCAGCACTCGTAACCATCTCCGCTTAGGATAGCGACCTGGCTCTCCCCAAAGTCCAGACGAATCAGCCCTATACTGTCGGCGCGCACAGCCGCGTGTACGTGAATTCAAATTTTCCGTAGAAGTCGCTTCGGGGTGAGGTAGCTGTAAGGTGGTCTCTAGGAAACCTTGTAGCGAGCACATTCGCTGCTTTGCAGCCCAGGAATGCCTCTGAAAGCAGCTAGCCCGCGCACTGGAATAGCTACTTAGATTACCGATTCGTCGTAGCAATAATTAGTGCGTTCGGCTACGTCGCGGTTCCTTCAGATCGCATACACCTATTCTAGCATGTTTGTAACCAAAGCAGTATTGAGTCCGAGCGGGGCATCACATCTAGATCCTCGAAGCAAAGCTGGATGCAATTCGATGTTGATCAGATATTTGTCGGGACGACATTCTAATGATCGACATTGCGGTCTGCCAAATGAGTGAAGCACAAGGTGGACGAGATAAGCCAGCGCACAAAAAACTCAGCGACATGATTTTCTTACCACCAGAGAGACAATTCAAGATGCTACATCGTGAGACTGGAATCACAAAACTAAGAAGGAATTTGCACAGTATCCCATACTCGGATGGACAAGAAAGACGAAAGCGATTAAGGCTGGGGAGACCTGTACGCGAGCCTCATCAGGCCAATATAACACCTAACGTCTAACTCGGCAGTGAATACATCTATGGTCTGGACATAGACGTTTGAGTGGCACCCATCTCGGCACGGGAACTGCGACTTGGCGCTAGAGGTCGCTGTCTCCCTGCCGCTACCAGGCCTGAACATTGGATTAGCTCTGGACCGGAATACACATGGTCTCGATCGCTTAGGCGCCGTTGCCGAGGTCTTTGAGTCCACCACGGACCGGTGTACGTGGCCTTAGGAGCTAAGAAGAGCGGAGGTACTGTATACTAGACCGGTAGGGATTGCTAGTTACGACTCCGTGCGTCTTATTCAACAG"/>
                    <sequence id="seq_t1467" taxon="t146" totalcount="4" value="TTATGGCCGGGTACTGTGGACATATCTAATAACCGTCCGCTCTGGTGAACCGGGGGGAGAAGAATTCCAGCGGTATAGGCGGCAGTTTCTAAACGTTCCTGCCTTCGCCTCCAACATAGCAAAACCTGATTTGCACGGGTCTGTCGTCGACAAAGAGCATTCCGACCGCTGCCCATAATGGTCAAGGCGCACGTCGAATGCCAGACAGGTTTCTGCGAATGACATGCGGTGTGAGTGAGAGCTAAACTGTGCTCCATTCCTTCCGATGGTCCCAGAATGCTCGCCAAGGGAAATCGTCCCTTGCAGGACCTCATTATAGTCATGGGCCATGGCTAGCTCAATATTTTTCCGCGTGGGTATGTTCTCTCGGGCTTTTCGAAAGTAAGTTTAGGACAACCGTTGAACCCCGTCAACTCAAATGTCGTCGATAACTCCACAGAGAGCACCCAGACTACCCCGGGATTCAATACAATCATTCGGCTTACAGTGCGCGAAGGAGGGCGGGTGTGAAAGTACTTCTGCACGTCATCCCAAGCCTCTCGATATGAACCTTGGTGCGGTAACCAGCAGACTATACCAAAGTTGTCAGCATGGAAATCACGGCAGGGACTTATGAATGCCTTTAATTACTTATTGTCCACACGGTAGCAGGGCGTAGGGCACTATTTCATGCCGGGAAGCTGAACAAATCTTGGTTTTGATCCTCACGTAACCGTCAAGTCACCCGGCCCCGCGGCGCTCTGCCTATAACTTTCTCTGGCCTTAGTCTAGACTACAGTGTTTATTCCTAAGTTTCCACCGGAGAGGGACTCAGCCACCCCTTGCGCAATTTTGCGTCCCTTGTGAGCGGACCACGAGGCCGTACGCGGTTCAAATAGGAGTAAAGGGCTAGGCGGTATGTAAACCTGGCCTGGAACGGAGGCGCTCTCCCTTATACCAAGGCGTCCCGTTGAAAATATGACGGCGGGGTCCTGTCAATTTGGCATGCCGATTATCGACT"/>
                    <sequence id="seq_t1477" taxon="t147" totalcount="4" value="GCCCATATCACTGACACGTCTGTTGTCAAGTAGGGGTACCGTAGAATCCCCGATGTCAGTTCCAGCACCACAAAACAGCCAGGTCCCGGACGCTGTTCCATATGGCCTCCAAGAAGTTTTTGTATCTTCTATTACGGGTACCCTGTCCCGGAGCGGCGGCCGCGTTCCGGAGTTTGTGCCTTGAGCCAGCAGTCCAGGCGTTGTCCGTCCCGTGCCCGACAATATCGGGTCTTTAAGGAAAACTGGGCTCCGAGCGTCGGTTTAACCTTGTATCGGTTTGGCTGGGGTACAGCCGTGTTTGTCGCGGAGATGGCAACTGAGAGTGTTATCAGCCCTACCCCATAGTAATATCAGTAAGCTGAGGTGAGACAGCGCGACCCGCAGAGGCGTGCAGGCCGACCCTAATGTGAGCGCCTCGCGGAACAAAGCGTTCGAGGACGTGTCTGAGATATGATAAAGTCCGATGTTATAATAATATATAGTTCCAGCGAAAGGTAATCTGATTGGAGTCGAGGACAATCATGCGCCAGTGTATCATACCACTCGGCAGGCTGAGCGCTAGGATTGAGAATTTATATGTCCTAAATTATGATTCCCATCCTTCCAGTCGTAGTAAGTATAACTTCGGTTTGCTAGTGTAGACTCCCTGAACAAATGCACCCACATATTTATGTGTAGCTGTGGTAGTGGGAGCGTACCGGCGCAAGTTCAAGCCCCTCCAAGGGCGGAAAGCGAACAACCACTTGAGATGGCCAGTCTCTGTACCAATGCCACTAGTATAATCCGAGTAACCGGAAAGTGAGCTTGACGCCAGTGCATGAGATGCCGACCTATCATCAATGTTCTTCGGCCGGCTCTTACCTATTTGCACAGCTTAGATCTTTGAATCTTTCACCCGGTAATGCTTGGCCGAATGCGGTAGAAAAAGACACATGCCGACGGTGGGGCACGAGGCCGGTAAGCTACCTGGTGTTTCCACCGAACGCTAATTTTTTAAATA"/>
                    <sequence id="seq_t1487" taxon="t148" totalcount="4" value="TTAGCTGAAACAGAATAAAGAAAATCGCGCCAAGCTCCACCGTATTTATAAGAGAAATAACTAAATAGCCTGATCTACTTTGAGTTCCACACAAAGTGGTAGAGGCTTATGTGCACGATCTTCTACAAGTCACCCCGTCAACTCTCTACAGTGCAAGTTGTTGAGGATGAAGTAGACGAAGCCGTTCGCTATTCCCTTGGCGAGCAGGTTTGCGCCACCTCCCTCTAGCTACGACTAGTGCTCCAAGTAATGCACCCATGATTGCATCTCAATCGTATGCGCCTACCGAATACACTACATGTAGGAGAAGGCGGAGCTTATATGTAGCGGACCTAGATCTCCATCTGCTCGTCCAGCGATATTTCCAGCTGAGGTAGCCTAGAGGGCATTTGTTGTAGTATTCGTAACGCGGCTCTACATTGTATACGGGGTGTTTTACGAAGCTTGCGGAGCGATGCCACGGGGAAGGCGCTCTTGTATGTTAACGTATCACTTACACCCTTACTTACGCTTGGCCTGCCACGGTAACCAACGACAACCAAGGGCGACCCGCAATTGGGTGGGGGACTTTGAAACCGAATTCTCCCCATACGTGAAACGATAGGGGCCCTCCGGGTGAATTCCCATCAGTAGCCTTGATCGATGCCTTAACATGATTCTCTGTGACGCAACAGGTGTAAACAGCTGTTTACCAGACGCTTCGACCTAATTCTTGGCGGGTACTCCGGTGTCCAACCGTGAGAGCCTTACATGTACCGGGGGATTCATTAACAAAGGTCTCGGTGCTAGCAAGTTCCCATTGATGGGTGCGTCGTCTATATGCAGCGCTATCTCAATAGTGAGGTACGCTCTTGCTGATGCGTACATCCACCTGAAATACCGAGACCTTCTGCCGCAACCTAGACAAGGATGACATACTCCACTGCTTGACGCTCAATTTCGCCTTCTATAACAAGTTATCGGAACATCAGATTCTTCAGGTGGTATGATGGGTGCATTC"/>
                    <sequence id="seq_t1497" taxon="t149" totalcount="4" value="TTCTTTCTAGAGTCCAATGGACGGCAATTCTTCGTTTCACACGCTTACGCATGATTTCGAATGAAATAGAGCGCACACAAGAGTTCTGTACTTAATACTGGAGGAATATAGTAGCTCCTCTATTAAAAAAAAAGGGGAGAAATCGGAGCCACTGGGGTATTCAACCAAGCCAATCCGCGTGAGAAGACTTTCGCCAAGGCAGTGGCTCCCGGGCTGCAGTGAAACGATGGTGCCGTTACGGGGCGGACCTTATCATGTACTCGGGCGCAGCATGTAATGTTCCACCTTGGCCTCATAGGTGAGTAACGCATTTCCGTGGACAGCCTAGTCGACAAAATGTTTCGAAAAGGCGCTAGGTACAACTACTCAGGCGATCGGCATTTGCGAGCATCACGTTATGGCCTAGGCAAAATGTTTCGATCACGATATCGTGAGCTGCCGGCCGGAGATCCTACCATTCGGGGGGCCGACTCCTTGAACAACCTACCTGTCAAGAGTATCTGGCTTGTGGCTCCATGCTACTGATCTGCCTCCATACTTGCGTGCATGGGTAAAGACGATGAAGCGTGTACGGTGTTTGCTTGTACAATTGGTTGCTGCATCCTGGGAGTCATTTCTCCGGTGTATCTCCTTACGTGCGTAGATGAGCGTGCATGATTAAGTCAGCAAATCAACAAAGCCGACACTGGCTCGGTGACCGATTAAAGCACTTTAAATCATCCCGAGCTCATCATCATGACAGCCACCGAATTTCAGCTGCGGGCGTGGCGGCGTAGATTTCGATCGAAGCCATCTGTTAAGCCTAACAAAACTCCAAGAGGACTAAGGCACCGGTCCCAGGCTTGTCCTGACCACCTGACGTAGCGGGCCAACCCCGTTGCCAGGTTTGAGGGTAGTTTGGTAGCCAATACGGTATGGGGTCTTACCCTATACGTCAACGAGGAGATAAAGACTTTCATGTTGGTCTCACGGGTATTTCGGTCCCGAGTCGTCGAGATCG"/>
                    <sequence id="seq_t1527" taxon="t15" totalcount="4" value="GGAATAAAGGAAGACTAAATAAGAGCTTACGATGAAATGATGCATTTGTCGCGTCGACGGGCTGTGACCCTTCAGGGGTCATAAGGGGGGTAATCATATACGTTCCGTAAAATGTCGTCAATTGGGCGATCATTACCGGGCCTAACCAACTGCCGCAGATTCGCGGTGGGGATGAGAAGGTCATCCTCAGTAGGGGTCGGTTCGACTCTAGCGATTATAGACCGGAAGTACGGCGGTGGGTTCATTTGGAACCGGCCGTCCCATGGACACTGGGCGGCAACTCAGCAGCAAGTGAGGCGGCGTTTAGACTTACCTAATTAATCCGTACTCGCGCCAGATCGTCGTCCTCTGATGACTATGTATCCGCAATTCTACTGGCCTTCTACCAGACGTCTCAAATGATAGTGCTTCGATTAAACCGAGGCGCGGTTAGATCACGTTAATTCGGAAACGCTACACCTAATTTCCACGGGCAATTATCCCGAATCCTGTCGAAACTCACTCGGGGCGGTCCGCCCTGTCCGGCTCAGGACCGGGACAAGAGCGAGTATTGGGCTTATGGTCCGCGCTTGCCTGTAGAGCTGACCTTCGTCCTTTAGCGTCTTTAGCCTCGCACCCGGTACCGCGGTACAGCATGTCGACCGTTTCATTAGAACAGAGGGCGTCAATGCTCGGAACTCACATTTGAGAAAATCAGCAGCCCATCTCCCGCATCATTCGTGGCCTTTGAGACCGTGATGTTCTTTGGAAATCGCTTAGGCAAACTGAATTTTGATCTCGGAGACTACCTTTATTTTTGATGTTCTCGGACCCATCCGGTATTCCGGTGTTATTTGGAGGCTCACACCGCCTTAAGTCGTACGAGTCATTCTGCGAAGTGTGCGTCCTAATCCGACTTACGGAGAGTCGATACGAGAGGCCGGCCGGCACCCGAGGCGCTCTAATCTGAACACGTACCGAGCAGTGTGGAAGTTAATTCTACTTCTTGAATACGCTCTGC"/>
                    <sequence id="seq_t1507" taxon="t150" totalcount="4" value="CCCCGTAAATTCCCTGGAAGTGAGAGCGCTCGGACTACAGGGCTAAAGTAGTCGCGCCGAGGTAGATCCAGAGTTGTGGGATGCCTGGAGTGTGGTCCACGCCCGGGGAAGATGAGGGCGGGGTAGGGCACCTACTAGGTTGGCGAAACAAGACCGCCAAACATAGCATACCCCACCGAAACAAAAGCTTATGGCCTACGCGTTGTAACACAGCTGGACCGTGAAAAAGAGAGTCATATTGGATCTTAGGACATAACCATTGTTGGGAAAGATGGTGGGGTATCACTATTGAATTTAGGTATAACTAAGTTCCGGGAGCTCAGGCTGGCATAAGCTCTACCAGCGAGTCGTGGCACGGGGGCTTGCGTTCTCTAACCCTCTTGTTAACCCCGAGTGTGTGAGATTCTATCATAGGTCGCCGTTCTACGATACCTTGGAGGTAATGGTCACACGATACTTGGGGACGCGATGGGGCACGTGGGTCAAACCGCCAACCTGGGAACGGCCCACAGGAGCTGTCAGTTGTCACTTTACTTCGGAGGCCGCCATGTTTGTGCTAAAAACCGGGAAGAGGCTGGCCATCTTTTGTGTTAGTAGATTGTACCATAGGAGATGCGGAACTAAGTGATGGCGATGTGTGAGTATTCGTACACGTTTATGCCCTCCGTAAAGAGGAAACCACAGAACCCCATTAAATAAACTAGCGGCACAAGCTGCAGCGCGACAGGAAATTCACCGGTAGGATGTCAGATGTCAGACACAGGTAGTGATCCTCAGAGGGGATTATATCCGGGGGACGTGGCGAAGGCGCCACGACGCAGATACCTATGAGTGAAAGTCGCGTTTATCCATTCGGTGTGGGGGCGTGGTTAGATTGCTGGTCACAAATGTGCGTGTTCACAATAACATCTGCCGAAAAGTGTTGCCGTAGGATGCTTCCCCGTACTCCATGCAGAACAGCCTAGCAGCAATGCTTAGCTTAAGATGCTCCTTTTGCGGG"/>
                    <sequence id="seq_t15111" taxon="t151" totalcount="4" value="TTTGTATATCACGCCCTCAACAATTAATACCTGCGAGCGTGTCTACCACACACTTCCATGACACTGCCGGTCCACGCACGAAAGCACATGGTGCATCGGGTCGGAAGATTGGTAGCAGAAGGAGCTGCTCCCTAGAGCATCAAGTGAATTTATGGCCCACTCTTGGTTAGAAAAGAAGTAGACGGGGCGTAATCCGCGAACTTTAACAAGACATTTTTTTGTGGTAACGACTAAACTATTGATGGTCGCTGCCCCAGACCCCGGATGAACGACACGTGACGGCTATCTACAGTCACTGCTATCGCAGTATAATCTTGATACAGCGTATGTCTCGAGCATAAGTCGCGAAGTTCCCGATGGTGACTGCCATCTCAAGACTCGGCTGCCTACGTTCCCAAGGCACTCGAGGCGTCGAACTGATGGGGGATGCTCCTGAAAGCTTAAGCTCACTTCAAGCCGCTGTTATGAAGAAACTATAGACAACTCGAGCGGGGCAAGCTTGTGAGGAGCCGCTCGGAAAAGGCTAAGTTTTGTTTAGTCAGTCAATAATATAACCGGTTACTGGGCCCACGGAATGATTTAGAAGCTGTGCGCTGGGGTACGCTTCGAGGAGGACACCCGGTAAATGGGAAGGAGTAGACCAGAGTATGTGTACCTACGGGTAGCCGGAGACTTGAACGTTTTGACCAATTGTTCTTGGAGGATTTCAATTAGTGGCGCGCGTGGTAGCTAGTGCACTAAGGTTGGAATACCGCCCGGCCGCCCCAACGCGCGGCCAACCTCTGGCGTGCATGCGCGCTTTTCCATCACTTATTTCTTGCACATTTGCTCCTCGAACCCGGGCTTTATACGGCGATGTATAGGTGGAATCCTCGAAGGCGTGGCTGGAGAGTTATCGTTTTCCCTTGTGGTCGCCCAGCGTACGGCTCGACCATGTCAGCTGGTTTTCCACGCGTCTAGCCCCAAGGAGCCTAAAGACGGACCAAACCCAAAACCAAGT"/>
                    <sequence id="seq_t1528" taxon="t152" totalcount="4" value="GACACTTATAAGGCGGCACAGCGCTCGAAGGATGCGCTCGACTTAAATCGTACTTCATCGTAACGAGAGAATGCTCGACGGCAACCCGCGGCTATAAATTTCCGGTGATTCGGAAGCATCCGCAGAGACGCTCGTCAAGACCTCTCATTTACAAAGTCCGTCTATTTCCTCTTGCGTACAGACGCCCCGCGAAACAGTCGAAATACATTCGATGTGAGTTCACCAATCTTGTTATCTCGTAACAGCCCTGATTTCTAGGAAGATGGCGGCTTTGCGAATACCACGGTGCCATAGGCCTAGAACTAGAAAACCTTCCGTTTACCCCTCTCTGGTTCGACCGGACACGCTTTATTTTCTCGCTTCACAGCGTTTCTTACGGGCCAAGTGGTCATAGCCCTCCGTCTCAAAAAACTGATAGCTAACTGTCCTACTGTAAGGCTTGATCTAACCCATGGACTAGAGGTTCCGATAGATTGGGTGCGAGCGTTAAGCGTTGGCCTGCTAGCTCCTGCCACGATCACGCTCAAGCTCATCTCAGATTTTACCACAGGGAGGAAGATGTCTATGAGGAAGTCGCTCGGACTGTAGTTGACGCCACTACTCCGTGTCCTTCGCGATTGAGTAGCCGAGGGCAGTCGTCGCTCTTACACTCGGGGTACGCGACCATACTGGCATACCCCTCCGTTACCTTGGTTTAATCATTAAGCCATAGACGTGGTAGTGACAGACGAGTACTCTTGGAGAATCTGCTTTAATAGGTCGTGTTCAGCGTAATGTCATTGGCGTTTATTTGTGTTAATGCAGTAAACTATGGCGACCGTTCCCAGATTTCGATATGCAATCAAGCCCGGGGTTTTTCATCCTTACTGTGATAGGTGCCATTCACGGCTTGCCGGAGTAAGGGGAATAACGCGGACTTGATAAAGTTGATCCCGTTGCGTCCGTTCGTTAGCTCTGTTTTAGCTTCAGGTTCGCGTTCACGCTTGCAGGATATACTAGC"/>
                    <sequence id="seq_t1537" taxon="t153" totalcount="4" value="TCTTTACTTGAGGCAGACTAGTATAGTGCGAGGAGCACATGCAACTCACAAGTCGTGTTAAGGCCTTAGAGGAACAATCAGAATAGCGATGGGATGGTATTCGTTTAGAGAGTAACTGGGTCCAGTTATCGATCTAGGGGATACAGGTCTTCATGCCCAAACAATACAACGTAACCAAGTCTCAATTTATAAGAGGAGGCCGATCTGGAAACTAGCGTCCTCACATTCTCATAGTATTCGGCTGCGTCTCCCACTCCACGTACTAGCGAGTGCAGTCCAAGTTGGAACTAGTCTACGCCCCGATTGCCCAGTCTTCTGGTTAATGACGGCGCCCTTATCACGGAGTAGGCGCGGCCGGATTTTGGCAACACTCGTGGACATGCGACCTAGACCGCTTCTTTGCGAGGCTGGCCCAGCCAACTCACGGCGAATTAGTCTTGCCTATTTCGACGCTAAAAAAAATTGAGTCAAGGGAGCGCGATGTAGTTACGTGTACCTGGATGGGTTGAAAGATACAGTACAAGACTTGGCCGTTGTTGTTTCATCGCGTGCTATAGATGTGTCTCTCAAGGTCGCAACCCGTCTTGGCAGCCGTGAGCTTCAGACTGTCCGCGGAGAATCGCGAGATAATAACATACGGCAAGTATCAGACAAGCATACACCGTTAGTCGTCGGGACCAGGCTCTCAAAAAAGCAACAAAGAGACCCTGACGTGATATCGAAAATGCACATGAGCACAACTGGATTTATCCAGGGGCGTTGGCCCCAACGCTCATCTCGTACTCGACTGCCCATTCATATTACCTCACTACCAGGGCTTAACGGCTACTTTTATCCACTGTTTCGTCGTCGCTTGCTTGTGAATGCGTAACTCCAAAGATATCAGAATACGGGTCGTTCCCAAACAGGCTACCGTTAGTTCTGACTCCATAAAGGGATGATTCGTTGTGGATTAACCAGTAAAAAACCCCGCCCTTTCGAGTCCCGCTTTATGGGCGCG"/>
                    <sequence id="seq_t1547" taxon="t154" totalcount="4" value="ACCTACTATAGGCTCAAATTTGACAGACTTTGGAACGCCGGGTTCGTTTATGCGGGTCTTCTTAATGCCGAGGGCCAACGTCGCGACCTTCTGACTGAGGGGCTCGAGTAGATGCCCATCAGATAAGGCGTAAGTATAATCGGCCAACAAAGGACACCAAAGCTTCCTTGACCAGGCGTCCCCCCTGGTCCACCGTAAATGCCTGTCATCGCACCGTAACTTCGAGTCCCCCCGACCTACTCCGGTCAGTAGGGCGCCATCCTTGGACTAGCTCCGGTCTGCTTGGTAACGAATTAGTCAACATGCGGGTGGCTATGTCAAGCTTCGGGACGAACGGTATGGACATGCTTTAGAGGCAAATCTTACACCCTGTAAAAAACCGGTGCACTTCGAACAAGTACCCTTGTAAAACTAAGCGTTAGTTGGGGCCTCCTGGGACACACGGAACTAAGCATGCAAGTCGTGCAAAATGGAGGAGAGTGGTTGCGCAGCGCAAACGGTACCAAGTTTATCACTACCCAGGATACACTTCAGCGGGGCATGCATTTCATTTGTCTACGTGACATATTGTAGGCGGGACCTCTTCCCACTCAGCTGCGTTTGCCGAGGGAGCAGCTTAAATCTGGATAGAGCTTTATCCAAATTTGGCTGTCAAGCAACACGTCGGGGACCTTGACCTTTGGACCTCCCCAGTCGACAGCATAGGAACGGTTTTGTACATTCGGACTACCTCTTGGGTAAGTATAACTGATGTCACAGTCCACATCTAAAACTCGTTTAGTTCTTTGGTCCGATGTGGCCTCACGAACGGGATCACGAAAATAGAACTCGGCAAACCTTGTGAGTAGACACCTGGAATTCTACATAGATTGACACCACGGCGCCGTTAAAACTACATCCCATCGGGAACGGATGTCACGGACTCTGATGAGCCAATAGAGTTGCATATCCTCCCACAGTCTGTTGAGCAATCCTCAAGTGATTATACGAGGTTGTCGCG"/>
                    <sequence id="seq_t1557" taxon="t155" totalcount="4" value="GGGACAATGGAAGCTCAAATAAGAGCTTTATACGAACGAGTGCACTTGTCGAGTCGGCGGGCTGTGACCCTGTAGCGGTCATAGGGAGTTGAATCACGTACGTTCAGAATATCGTGGACCAGTAGGCGTAAGTTACCGGTCCTACACGTCTGCCGCTGAAGCGCGCTGTTGATTAGAGCCTCATACAAAGTAAGGGGCGGAGCCACTATAGCGACTCCGGATCGGAAGTTCGCCGGAATATTTAATCGCAAGCGGGTCTCCCATGGACATGGCACTCCCGCTCAACAGACGTTGATCTCTCGGATTGCCTAACGTAATTATTCTTTAGTTACGCCTGGTATTCTACCCCGGAAGACAATCTATAGGAGATTCTGCTGCTCATGGTCCAGACGTATGGAATCATGGTACTTGGATGTAACCGAGGGGGGCCAAAATCAAGTCAGTTGGGGAATGATACAATAACATTCGTCGGACATACATCACTATTCATTTCGCAAGTCTCTTGGGGCGTATTGCCATGTCGAACTCAATGGCGGTATAAGGCCCATTTGTAGGCATCAGGCACGCGCATGCGCGTATAGGAGTACTTCGTCGTGTAGGCGGTTTCGCCTCGGCGCCGGGAACGGCGGCCAGAATAATGACGGATACAGTAGACCCATGGGCGCTGTTACGGTAGGGTCCTATTTGTGGACATCAGCAGATTAGCGTCCGCATGGGCCGTAGATAATTAGACCTTGTTGTCATTTGGAATTTGGAGTGCCAAAGTGGTTCTTGAACCCGGCAGGAACCATCATTTATGATGGGCTCAGACTGATTAAGTAGTCCTGTGTAATTTATCGGACCTCACCGACTTAGGCCCATTGAGCCAGACTGACATGTGTGGGTCCCATTTCGCATTGAGGAGAGTCGGTACCACTGGGCGGACTGTACCAGAGGAGCTCCAATCCAAACAGCTATTGTGCAAGGTGAAAATATATTCCACTGCTTAAAATCCCTGTGC"/>
                    <sequence id="seq_t1567" taxon="t156" totalcount="4" value="CTCAGGAAAACTAACGCATAAAAACCACTCAAAGTTCCACAGTACTGGTAACCGCCTTTCTTGAACCTTGCCTGGCGTTTTTTACACCAACACCAAAGAGCGAGGGCTCTAATCACCTGTTGCCACAGGTCTTGCCCTCCTCCGGATACAAGGAAACTCATGGAATCGGGCGTAGACTCAAATATTCGCCAACAACTGGCGGGTGAGGTTTTAACGTCAGCCCTCGTCCCAGATCGGGTTTCCAAAGTTAGACACCACTAAATGTCCCTTAATCCTAGGCGAAGTCACGATGCCTTTCTACTAAGTATCAACTACGACTCGAATTGTCCGTCATATGTCACCATATTTCCTGTACGAGTTGGTGCCAGTGCGAGTAACCATAAGAGTACGTCCGGTCGTACTAATTCCCTATCAGTGCACTCAAACCGTGGATGTATCGGCGGCTTACGAAGAGGGGGCACAGGGCCCTGGTTCTCAATTCAGGGAGGACGCCATCGACTAATAGCTTCTCTGGGAGTACAGAAGGGAAAAGGTAGATCATGATCAGATCCGTCCTACTGTATGCGACGTCTCCACCGGAATGTGTACCAACTTGGGCATCCTGGCCTGTGTCGCGTGAATTTGCTTAAGTTACATTGATGGCTACCATAACATTACTTGCTGTGAGGCATAAGATGAGGGGTCATGCCACCGAGACATATGGAGTTCATACCCGGCCGATGCTCCGGGGGCGCACCAGAATAGCATAATTGTGCCCTGCGGTTTTATGGGGACTGCTAACAGCGCTAGGGAATAAACATTGGCTATTGCGGGGGCTCTATTCAGCGGAGTTTTCCAATCCACAACCTGTTGTACTTATCCGAACTACGCTCTAGGCTACACAGTTACTTTATGAAACACTACACTCGGGCGATATTCGCGGCCGGTCGAGAACTAACTGCGCCATCTGCATTGTACTCCACTGAAATACAAAGCGTCCGAGGATATGATGGTGCCAGTG"/>
                    <sequence id="seq_t1577" taxon="t157" totalcount="4" value="GTCCTCCCTGTCCCCCTGCGGGCTCTGATTGACAGGTGGATCGTCAACGCAGAAGTATGTAGACGACAGTCGGCACGACTGGGATTCCAGCTTGCCACGTAATGAGGGCGTTCACCTGATGGTCAGTGTCTAACATTTACGTAAAATGATATTGGAAAAGTTATCCCCCTTGCGTTCCTAGTCGCCCGTATACAATCGGTCTGTTGATACGAACGAGCCTCTACGTAACAACTCGTTGCATGTCGTCCGAGACGTACACTGTGCTGTCGCATTATCGCTGCGAACCGGGGTTGGCACCAAACCCAAGAGAGCGGGGTACTAACATTGGGTACGTCCGTTGGAAAATACAACTTAGGAAACTGGTAGTACGAAGTGCTCCGTTACTCACGTCACTGCAACGGCCGTGGGGTCGGATACGTGGGGCTTTCTGAAGCAACACCCGTATGTCGGGAGGATCCCGATTTTTTTGGGCGTCTCCTGTCGACTGGACTTACGGCTGATTCCGCAACTCCCGTTTTTTGAACCGTTGTAACGCCATCAGTTATATTCGGACGTAACCGTTGTAGGTGTCCTTCTCCGTCTATGGCCCAGAGGCAATGGGCGGAGCGAACCGCCCTATCTGATCAGGCCAAGCGGTTGCTAGCCCATTGGGAACAATGAAGCTCATACTATCACTCCTCCTAGAGGACCATCAATTGTCAGAGGCATGACACCCGCTGACGACTGGAACTAAGATGACCACCCACGTGATGCAGAAGCTCTGGATTAGAGGAGTGTCAGTCTCTCATGAGTAGCGCGGATACCTAGACGGAGACGTCATTGTCAAGGGTTATGTAGGGTACACGATGCGTGTTGTCGGGAGACCGCATCCCCGGCGTCGGTAATATCAGGGCCGTATGATGAACAAATCCCGCTAAGAGGGTTTCATCTGAGCACAATCGCGAAACAGTAGCTGCGAGACCATATAACGGCGAAAGCATCGCTATCTGGGTAAGCATAG"/>
                    <sequence id="seq_t1587" taxon="t158" totalcount="4" value="GCCGCTGCCGTTAGCCAAAACCTCACCGCATCGATAGGCTTCGTTCTAAGTGGCTTCGCCTAGGACGCCTAGTGCCCCTTTCCGAGTCGTGGGAGTGGATTACCCGAACCTAGTGCCCAATACCAGTATTTCATGTGGGAGTGCATACGTTGACCCGGTTAGAAGTTGTATCACCAGACCGGGCAATGTGTCGGGTACAAAATGTCTTAACATGCCTTCACTGTCTAAAGCGAAGCGCTGCTTCAGCTGTGCAAAACGGTTGAATTTATCTCGGCGGCATTATGCAGCTTTCCTTTCAACCCGTGTTCGACACAGCGTACTTCCGCAGTATCCAGGTACCTTGGTTAGAATATTTCAAAAATCGTGTAGAAACAGCGTGGGAGTATGGCGAGTGCGGCGGCGTCCTCGATTGAGGTGGGAGAGGGAGCTCGAAACGTTTCGCTTTTTGGGGAATTCCATAGAGCTTGGCAGCAGCGTAAGGGGGTCCGATTGCGCACTGCCTGACCTACCTCTTGGCGTGGGAATCAAGTCGCTGAAGAGTATGATAAGCTGCTCCTATACAATAGAACCAGGAACTAATGGCTGCGCACACCTTATGAGGCCACCGTGGTAAATTAACACGAGGAAGCCGACTAATAGCTTCATGGCTTTTAAGCACTACTCGGGGTTCCCGTAATCGAAGTGTATTCGAGGCAGTTATCGTTCCTGAGATATTTCGCGCTGTAACCACCTTCCGGACATGTAAATGATTTATTATCAGCAGGAACGCGCGTTTGGGCGATGCGCAATGGGAAGCAGATCGTTACTGTAAAGAGCCGGCCAGTCCAGGGAACGTGCTACGATTGTACTAAGACTCGAACTATCCAGTGCAGCTGCGGGATGGTCTTATTATCTCGCTTACACCGGGGCACTACAACGTCTTTCAAACGTATAACGATATCGCTGTGATGTGCATTTAGGCGGCATTCGAGGATGAGTGACACAGCTACAGGCTAACTTT"/>
                    <sequence id="seq_t1597" taxon="t159" totalcount="4" value="CGCATCTCAAAGCAGTTGCTACGGATAGTTAGCGATGTACATCGAGGTGGCTGTTGGAAAGGTCATGGAATGCAAACACATACGTATCGCGCATCGATGCGTGGCAGCTAATGGGGCTACTCCCTTTGCCCTCGACGGATTAGACCCGAGGCTAGAATATTTGCACTGATATAAAGTTAGGGTAGTGGCTACTCGAGCCGGTTCCTACAGTGTAGTGTTATTATCTGGCGGGTCCCCTTCAGAGCACGAGAGTTTGAGGATAGCAATTTCCAGGGCCTAACGCCAAATTCTCTTGTGTCCAAGGCCTGCACGAACTCACCGTATGCTTAGTTGTTTATTTCGGGGGCAAGTCAACGCGGCGTCTCTGTAAATCGTAAATCTCACCTGTTATCTTACACAGCGGGAGGCCATGATATTTGACCAAAAAAGCAGTAAGAATTAATCCGAAGTAATGGCGGTAATACAATTCACTGGCCCGTTTACACGTGTCCCGGTGCGCTAACATTTCTCACCATCTCCTAACGGCTACCCGATCTTTTAACCCAACCGTCCGATTACAATAGCGACAACTAGCGTGTTTAGTCCAGACGTCCACACGGCTGACTAAACGTGCAGTTAAGGTGGTGTCATTACAGATGCGCATAAGATGAAAGCCGCTAAGATCCACACTCTCTCGCAAGCCGTATTGGAGGGACGTTCGAATCCCATAGTATCTTATATCGGGCGGACCACGTCGAAAAGGTCTTCCGATCAGAATTAAGATGACTAGCTTTAGATGATTCGGCTGGTAGGTGTGCATCAGCACGAGCAAAAAAGGGCTCTGATACCAGTTTACCAGGCCCTTCAACCAGGGGATTTTATTGCTTGTGTGGCAGCCAGCCACGTTGTCACTTATGTCGGGACGTAGATATGTATCGCGTCACCCCAGCATGGCACATCTGGGATAGGCTCGACAGGGAACGAAAGACGTCGCCCTGTGGCCGGACGGAATAGAGGTTTC"/>
                    <sequence id="seq_t1628" taxon="t16" totalcount="4" value="TGCCCAAATTTCCACGTACGTTCGTGAAGTATTAGATTAGAAAGGGAAAGTTGCGTATAGAAATCCCCCTCACCACTAGGCTTGTATCGGGTTTCCAGTGTTCTGAATCTCTGTTCATGCGTTGATGTCAGACCACTCGCGTACGCTTAACTGGACAACGCCAGCAGGCTTTAAGTCTAGGCTGAATGACTGTTTTCGTTCGGGTGGGCCGATATACCATCTACAGCAGACAGCGACGCATAAGTTGGTGCATCTCCTTTCTGACCTCGGCGTATGGACGACTGTATGATTTTTCAGCGAAGAAGGACGCTCTTCGTTTGCACATGCTTATCGTATGAAAAAAATCCGTTTCAATGTGATTCTCTGTTCCTGAGACACTGATATGTATATGGGTGAATAGCGTTCGCGCAAGCAGCACCGAGAAACTCTAGCAACCCACGTTAAGTGCGTCACTTCGTCGGATATATTAGAGAGCTGAACAAGAGAAAGATTGCAGGAGCGTGTTTCCTTCAAAGTAGTGCCTCCGGTGGTACCTAAATGATTAATAATGAGACTCTCTGTCGTATGAACCCATCAACTATTGAGTCTCCCCGTTAACTCGGAATATGCCCCAATGGCCTGCAGGCGACTTACCGGTAGTCTTGACTTTGGATAGATTGCTGGACATTTGAGCAATGCAGAAATTATTCTAGCCCAGTGCCAGATCCTACATCGACCTTGGGCGACTAGTATATATTAGCTCAGCTATGTCTCACAATCTGTGTCATTGTTGTGGATAGTGCTTAACTGCTACGCGGAATCCACAAAGAAGCAGAAGCATACACCCGAGTGAGTCAGCGACTATCCCCGACCTATGACGGAAGACACCTACACTCGGACGGGCCTTGCGAGATACTTATCAGCACGCATCTCGATGAAGGGTGTAATTATATTGACGGCCGCGGAGGAGTCGGTGAAGGAACACCTCCCAGGCACGGGCGTGGTACTACGATTATCCAAG"/>
                    <sequence id="seq_t1607" taxon="t160" totalcount="4" value="GCCCTACTCCACCCCAGTTGACATTCGCGTATTATGCGAATCTGAAAGGCGTCTGTGTGAAACGATTCCTCGTCAGGAGCGTTAACCTGGGTCTTCACGAAGTCCTGTCCCTCGGCCCCCGTGACGTTAGAAGGACTAGTACAAAGTTACGAGTGATACATCAACGCTAGAGGTTTAGACGCGCGTAGCATCGAATAGGTGGGCCGAGACAGAGTAATTTCTAGGAGACGAGTCGTTCCACGAATTGCGACGTGTACACGGTTAGGTAGCCACATCGATGTTTCTCGTGCCTCACAATTATGAACTTGGGGCACACATCGGACGTTTTCAACCTATCTTTGTTTTCCTAATTTAGGTCTCGATCATTTCAACGTTCTTAGTGGTATAGATCTCTGGAGAGGGGCTCCCGCCTCATGCGTAGGTCAACATAAGGCAACCCAAGTGTTGCACAAGGACCACTGTTTCCTTTAGCCTTCACTAAAGATATGTATTACGGTACGCGCCTCGCTCCAAGCTGTGGATAGCGTTAGACAACGTTAAGTTAGGGTAGAGCATTACTGGATTATGCATCCGTCTCACATTAACGGCCTTAGGCTGGGGGAGCAGCGGAGCGAAGTCTAGTAAAACCTAACGGAGTCGTATGCCCGTTGATCAAATGGAAGCTTCTAGAAGCAATGCGTATTTACCGCCAGAAACTGGGAGCTCGCTGCCTCCCGTTGCGCTCGCACAGCCGGAATAGCATACCTAAGGCGGGGAAACTATATTAGACTGGAGTATTGTTCTCTCCGGCGGGGAAGCATCATACCCACAGAAGCGGTTGTTCAAACAGTTAAGGAGAGGACCTCATAATATTTGAATGGTGTCTGATAACGCAGGGTCGCCGGATATCGGACGCTCGACTGAACAAAACCCGTTAAGAATCATTCTATTGAAGACTAGAACAACACCTACATTGCAGGGTCACTCTCCATTGTTACTGTATATTGAAGGCTTACACATG"/>
                    <sequence id="seq_t16111" taxon="t161" totalcount="4" value="GTGATGTCAGACAGTTTCATACGAAAAGTTTTAGATGACGAACGTCGTATATATAGCACAGGTCATGGAAGAAGAACGTCTGAGGATCTGGCGTAGTTGAGCGGCGCCCAATCGGAGTCCCCGCTTGGACCGCAACGCTTAACAAGCGTTGCTAGAAAGAATGCCCCGGCAAATCGGTGAGATAGTACGTAGTCGAGCCGCTACCATACATGGCAGTATAGTAGTCGGCAACTGGTCTCCTCACCACGAATGTCTGTAGCGCCCAATTTCCAGGGGTATACCCCATGGTGTTTATTGTCCGAGTCCTCCACAAACTCATCGTATGGATATTTGTGTCTTACGGAGCCTTGGCAACTCGGCCGCGCTTAAAATAGTGTGTATAAGCGGTCATCCTACGCATCGGAACGAGATCCTGTTGGAACAAAAAATAATTACGGCACGTTGCTAGGTAAAGGCCTATATCCACCTAACGGTCCGGCTTACGAGGGTTTCGGTCTCGTAACATTGCTCAACACTTACTTAGAGTTACAAGACATCTGGACCCCATCGGTTGATTGCAAACTAGACTACAAGCCTGAGTCTTCTAGCCGTCCACTCGAAAGGCTTCTCGTCGAGAGAGGCTAGACGTGATAGTGATGCGGAGAGAGTGCTACCAGTGAGAGTCTACAGTCTATCGCAGTACATATTTTCGTCGACCTCGACACCATTAGTATGTTATATCCCTTTGACGTCGTTGAAGACGTCTCTCCGTTAGAACTAACCTGACCCGCCTTGGTTGAGTCGCCAGGTCGCTGTGCTGCAGCCTTAGCAAGAAAGCGCGCTGACGCCAGTCGGACCGCAATGACGGGAAGGGGATTGAATTCACTGAGTGCTACCCAACTATGAGGAAAAGTATGAAAGGACTGTGAAGTTTGTCGCTTCATCCCATGATCGGACATACGGCATATACTGGTCAGTAACGGAAATGCGCCCCATTGTGGCCGGTCGGCGGCGAATTTAA"/>
                    <sequence id="seq_t1627" taxon="t162" totalcount="4" value="AGTACGACATCCACCCCTCCAGACTTTCTCCGCTCAGCACAGCGAACCGGTTATCATGCCAGTCCAGAAGAATCAGCAGTATATTTCCGACAAGCACAGCCTCTGGTTATTGTATCCTAGTATTCCTCGGAGGGCGATTGGGGGTGAATTGGCTGTCATGTGGTCTCTGGGTAGCTTTGTAGCGAGCACGTTCGACGCTTTTCAGTCGAGGAATGCCACTGAAACCAGTTATCCACTGCACTAAGGCAGTCAGCCAGTTAACGCTTTCGGCGTAGGAATTATCACTGCATCCCTCCTTCATGCGCTTGTTATTGGTCGCAAACAGCTATTCTAGCGAGCTCCTAACTATAACTGTATTCTAACCTACCCTGAGAATACACCTAGCTCCAGGACGAACGTCTGGAGACAGTTCAATGTCTTTCAGAAATCCGGTCGGAGGGAATTCTCATGATAGACCTCCGAGCCTGGGGATTGTGTGAGGGACAAGGCGGACGAGAAACGCCACCGCACAACGAACTCAGCGGCGTGATTTTCTAACGTCCTGTGAATCAATACAAGGTGCTAGTTGGTAAGACGGAAATCGTAACACTGAGATGGAATTTGGCCGATTGCCCTTACTCGGAGGCCGAAGCACGCCTACCGGCAGTGTGAGGGGTGACGCATGAACAGTAGCCCCATAAGGCATTGTTCTCCCCTAACGACTAATACGCAGGGGCGAACATGCCTCGCGAGTGTTTAGGTGTCAGTATAAGCACCGCCACGGGACGGCAACTGGGCCTTGGCGCGAGTGATAGCTGACTGTCGCCCACTACCTCGTGAGTGCACTGCCTAAGCTCTTGACCGAGATACACATGGACTTGAGCGCTTATCTGGGGTTCCAGACCTCTTAGAGTCTAAGGTGGACCGAGATACCTGGCACTACGAATTCAGATGAGAGGCGGTAGTACAGAAATAACCTGTGGCCATTGCTCTTGACAACCCGGTCCGAATGGTTCAACAA"/>
                    <sequence id="seq_t1637" taxon="t163" totalcount="4" value="TACCCGAGTAGCCGAATTATGTACGAGGTTGTGTCCGCTGTCCTTCCGGGCTTCGGATCACGTCATAGTGCTTTCTTTCGGCGGAGGAAGCCAGTCAATCGGGCGCCGGAATTAACGCTAGTGTAACTGCCTAACCTAAGCTAGCTGCCAGCATCAATAGGTTCGGACGGTGGAGATGGTACGTCAGGGCTTCATCTGTGGGCCCGGCGCACGCCTCAGTGTTTGACTTCCCGTTTGTGGTTACTTCATGCACCTATCAAGGCCGCTCTGCGCCACGTGGAATTATGTTCGGCCTAGGGTAAGAGATAGCACTCCTAAGGTTCTTGTAATCCAGTGGCATACTCGGGATTGTGGTCACGTACGCACCGAGCATGATAACTCCGTCAAATCCAATTAATTGGGGTGTTAACCGTTGTCGATGTCTTACCAGTACTCGACGAAGGTAGAGCGACGTATGAACCACCGAGGCCGGGCCAGTATGACTTGAGTCCCAATATCGGTGTGTAAGGGCCTGCATCCAGTAGTGATAGGTACGGGTACGCACAGCAAGTATCTGTATCTATCCGACCCCTGCATCGACTAGAATATAGTACGAACGCTCGGTGATAGCAGATACCATATCTACGTTTGATCTCGCAGAGAATGATGGCACATCCCAACCCCTACAAGAGAAACTCATGCGGATTACTAATGCACACGGTCCGTATCCTCATCGGAAAAATACGTGGCCTTAAGCGGATGTATAATGATCGTGCGTAAACTGACGGATGGCCCCATTCAGAGTGGGAATTATGCTGATTCTGCGCGACCTTCGGAGTACAATAAGGCAACCTGCGCGTGGTTTATTCCAACGGGTTGTTACCCGTTAACGGGAAGAGCTCGGAATCCAATATCACATAATGTGTACATCGTCTTAACCGTATTGATCATTCTTCACTAGATTGGCTTTCGCGGTTACAAGTACAAATCGGATCTTATTCACTAATTCAACATTACTTAG"/>
                    <sequence id="seq_t1647" taxon="t164" totalcount="4" value="GTAGAACGGTGATATGCCACGCATAGTATCCAACCAAATAGATGGTAGGCCCTCATACGTTACCTCCCACCGGAAACGCGATCTAGCGCAGCACCAAGCTACGTCGGTAAAGTTCTGACGCCGATTGGAAAGATAACACACGTAAGTCCATGCCGGAACGACGGGTTAGGTGGAAGCACGGCTCCCCCGGCCACGGATTTAAGGGAACGTAAACGCTCTCCCGGGTTGAAACGAGGGTGATATAATACCTGGCCCCACAACCTATCGCTCCTGTGTGTTGCATCCTGATCTGAAGGACGCCTCCTAACGGATGAATCTGCTGGAACGAGTGCGTAACTATGCTGCTCGGGCCTTCGGTAATTGAGAATGTAGCAAGCGTCGTAGCTTCAATGGGCCCTAAAATTTCGCGTCCGGCTTACCGGGGCAATCCTATCGACAGTCCCGTGAGTTCGTGGAACTTCGACATTGACGATATTAAACGCTTCCAAGGGGACCTTGAGGGCCTAGGAACCGGATGAAAATACGGAACAGTGCGGACCAATCACTGCGATGTAACGTTGGTCGAGTACCTTACTAGCATGGTGGCAGAGTATGTGAAAACGTCATACTGTGCGCTGTTGTTCGTGCTGGATAGAGACATATTAATTATTCCAACCGTCGGGCTCGAACGCGGCACAAAGCTGACCACTCCGTTCAGCTGAGCAGCTAATTCGACTACCATAGGAGAGAATGTCGTCGCATCAGAACCTTCGTTATCTAGAGCATGGTCAAACTAACTGAGTAACAATTTCTCGGATGCGAAAGTCCATGCCTTTTACGAGTGCACCCTTGCGTGTGGGTCTGTGGTGGGGTAACCCTGTAATGTTCTAAGTCCTCATGCGCGATGTTGGGAGTCTTAGTGATCGGTTAGATGCAATTACTTGTATTACGGCTAAGGCCGCTCTACCTTATAATGCGAGGACCATCCTCAGCATTGATGAGGCTCGGAAAATTGCCCTTT"/>
                    <sequence id="seq_t1657" taxon="t165" totalcount="4" value="GGTTCCTCCCTAAGCGCGAAAATCTACACGGTTTAGACAGAGCATAACCGCCGACCGTCAATTGTGGCCTCCTTTTGCATTAAATAAACAAGTGGCATACCGGGAGGTCGCGGCCCTTTGGGAAGTCCAGGGTCCAAAATGGTGGACTCTAATACCTGTGTGTATGTTACAATAGGAATCTCGCAACTGCGGTTTCATGATCTGCACGTGTATCGCCTACAGGTGTTGTAGCGAACCCGCCACAGCGTTGTACCATCGTGGATTCAGCTCTAGTAACAGGTTGTTTTGAAATAGCGTATTCCCACGCCCTGAAGCTGTATGGGCTAGCAATTCAGAATCTGTATATGCGCCATATAGTCCTTAAGGCGAGATGAACCCACCTCCCAGAGGCCTTTTGGGCAATGCCGCGAAAAACCGCTGAGCTACTTAAAGTCATTGAACTGACTTATACTGTTAGTGAAGCACATTAATTACGTGTCCGTCTTCAATAGCACCATCTCAAACTGTATTGCACCATCGATTGTGTATCGCACAAGCCCAGGCAAATGCTCAAACTTCGCTGTTGCTAACTGAGAGTCCGGATTAACACTAGACTGGAGAACCATATAGGGAACGCCAGGGTAAGCGCTCACACCGAATCTGTAGTAAAGGACCTGACGACCCCCTGATTGGCGGATATTCCTTGCTGTTCCGCAGGGCGACCCTGATTTCCTACCTCAGATCCCAGGGGTGTACCTTGCATTTCTCCTCAATTATATGGGGTTGCTTGTGGCGGACGCTACTTTTCAGTTTGCGTTTATCGCCCGAAATTGCTGTTCGGTTCAGACTACGTATGATCATTGTACACAACACATTCGTGGGCGTATCGCCACAGAACTATTGAGATCCTGGACGATGGTGCACGGCGGAATTCGCTTTAAGACAATACAATAGATCATAGGATTTAAGCGTTACTACCTTCTCTGCCTGGACAGAATTCTATGTGTTAAGCGATTGACGT"/>
                    <sequence id="seq_t1667" taxon="t166" totalcount="4" value="GCTTAATTCAGTGTGCCGTAAGTTGTAAAGTAGAGCTGCGTTGCAATTCCCTATGTTGAGTAGAGCATTACTTAACAGCAACGTCCCGACTACCGTGCCACAGTGCCCACAAGATACAATTGTAGCCTACAACACGGATACCTCGACCCCGAGCGGCGCCCGCGTGGCGGAGGTTGTACGGTTATCCAGTCGCCCAGGCGATATTCAGCCCTTAGCCGACTAAATCGAGTCTCTAAGGAAAGCAGGGCTCCGAGCGTCGTTGTAGCCATCTGGGCACGGGGCGGCGGTACATCTGTTTTTGACTCGGCGAAGGCACCTGCGACTTATGTCAATTCGACACCATGGTGCAGTCAGTTCGCTTAGGTGAGAACGCCCCACCCGGTGACGCGTTAAGGTGAACGCATATGTGAGCGCCTCGCTAAACGACGCGCCGGGGAACGTGTTTGATAAGTGTAGATGAGGAATGTAACAATCATCGAAAATTCCAGAGAAAAGGAATCTTATTCGTTTCGTGGTCGTTGACGCGTCAGTGTACAAGAATGACCAGCGGGCTGAACGCGCCTATCTAGCACGTTTACGTCTTTAATTAAGTTTTTGATCCTTCCTGACGTAGCAATAAGGGCCTGGGTTTTCTAGCGAAGAATCCCAGCATAAATGCTCGCACAGTATTAGATGTGGCCGTGATAGGGGTATGGTACCGACGATAGGTCCGCACCCGCCAATGGCAGGGGGCTCACATCAGCGTAACGATTCTTGCCTCTACACTAGTATCAGAGTAGTAATCCGAGTAACGCGGAAACCATCTTGACGCCACTGCTCGGTACGCCAACCTCTAAGGAAGGTTGTTAGGCCGGCTCTTAACTAGTCTCACGGTTTTGACATTTGATCTTTTCGCCCGGCAAGGGTCGGCTGCTAGCGGTAGAAAAAGACACGGGACGATGGGAGCGTACGGAGACGCTAAGCGTCAACGAGCTTACATCAAACGTTAATATTCCAAATA"/>
                    <sequence id="seq_t1677" taxon="t167" totalcount="4" value="CGAATGGCGGCGTGCCTGCCCAGGTCTTGGTCGGAACTACTAAAGGTGATAGTAACGAGAAACTAGCGTGTGGCAGCAAGCCTAGTGGCCGTCTCAGCTTTTAGAACTATCAAAGCTGGAATTTTCCACTGTACGTACAATCCCATGCCGGAGGGGCGTTCCCTCTCTTCGGCAGCCGGACACGTGAGGGTGCATCAGGTAGGATATCACTATGTACAGACAACTGAGGTTGTCAACGAGCTCTGAGCTAGGAGAAAGCCCAAGAATAGTAGCGTGAATGGCTCTCATTAGGCCGTCCAATTCACCCGAGACTGGGTTATTAGACACTCTCAATGATGTGGGGAACTCCTACTTCATCTGATCACGAGGCAACTTGGGATGATCGTGAGTACCTGAGCTTCGCGCATTATCACAAGCGCAATTCCCCCAGATTTGATTTTAACTTTGCATTCGCACGACATAGAAATGGCTGGACCTCTTAGCGGATGCATGGGTGCCGCGTATTCGGGCACTGATAGTCGTGCGTTTGACCGTCAGCCAGACAGCCGTCTTGCGTGCGAACGCTACGTAGGGGCCGACAGGGAGAAGTGAGGGTACATCTGTGGTTGGGCCTACGCCTCGCAGAAGCGCACCAAGGCGGTGGTTCTCTACGTAGTTGTGTGGTTATAGCCCCGGGTTTTGGCTATGAATTGTGGTCTGGAGCAGCAGCTTAGTGCTTTCTGGATGCTTTTTGGAGGAACCGGTGAAGGACTCTGCTGGGACGAAGGACATATTAATATGCCCGGCTTACGGGGGTTTGATCCATCTGGATAGAGGATTCTGGGGAACATAGGAAGTCCCGCTGAGCAAATATGTAGGCTCGGAAGGTTCGCCGGCATCAATTCTGGTCGGCCGTCGGCAACATTGTGTAGTCGTGAGTAAAAATGTGGGGGCTTGTTCTGTGTCACAACGTGTGCGTTTAGATTTATTCGAATGAAGCTACCTGGCCCCTTAGGGTAAC"/>
                    <sequence id="seq_t1687" taxon="t168" totalcount="4" value="GACGCTTATAAGGCGCCACATCCTTCGAAGAATGCTCCCGACTTAATACTTACCCCTACCTAACGAGAGAATACCCGACGGCATCCCGCGGCTATAAATTTCCGGTTATCCCAAAGCATCCACAGAGACGCTCGTCAACACCTTTCATATATATAGTCCGTCTATCCCCTCGTACATTCAGAAGCCCCGCGAAAGGGTCGAAATACATTCAATATTAGTTCACCAATCGTGGAATCTCGTTACTGTGCTGGGTTTTTAGGAGAAGGCGGCATGGCGAACACCACGGAGCCATCGGAGTCCAACCCTTAAAGCTTCCGCCTAGCCCTATCTAGTTCGAAGGTACCAGCTTTGTTATCTCGCTACAGGGGGTTACGTACGTGCCAAGTGGTCTTTCGCCTCCATCTCAAGTGACAGATTGCAGACAGTCAAACTGAAAGGCTTGATCTACTCCAGTGCAGAGAGGTTCCGCCATATTGGGTGCGAACCTTAAGTGTTGTCCTGCTAGATCCTACCACCATCACAATTTCGCACATCTCAGGTTGTAGCAAAGGGAGGAAGATCGCTTTGATGACGTCCCTTGGGCGGTAAATAACGCCACGACTACGAATCATTCGAGATTGAGTACCCGAGCGCAGACATCTCTCCTAAATTCGGGGTACGCGCGAATACTGGCATAGCCCTCCGTTACCCTGGTGTAATCATTAAGCCCTAAAAGTGGTTGTGACAGACAAGTACTCTTGCAGAGTCTGTTTTAATAGGTCGTGTTCAGCGTGAAGTCATAGCCGATTAATTGAGTTCTTGGAGTAAAATTCGGCGACCGCTGCCCAATTTCGATATGGAATCATGCCCGGGGCTTATCATCCGCGCTGTGATAGGTAGCATTGATGGCTTGCCGGAGTAAGGGGTTTAACACGTACTGTGGAAAGTTGGTCAAGCCCCCTCCGTTCGTTAGCACTGGTTTAGCGTCCGGTGCGCGCTCATGCATGCAGTATAGTCTAGC"/>
                    <sequence id="seq_t1697" taxon="t169" totalcount="4" value="AAAAAATCTTCGTGGTTGCGACGAGGAGCCTTTCAAGTTGGCAGGGTAAGGTCCGCAATACGTCCAAAGAGAGCTCCGGTGTCAGGTCCGTTTTATATGGCTGGTTGGAAAAGGGAATAACACCGTATTCCGTAACGGTTCACCAAGCTGAATAGAAAATGATCACCATCATTTCGTTACGGGAGCCATGCCTCGCACCGAATGAGCTACCGATGTATCATTGAAGTTGGTCAGCCCGCAATTTCGCCCTTATGGCTCGCAATCTTTTGTCACAAATGGAGGACAAGGCTACCCATTACATACTGTTGTCCAACCGGAACCCTTGCACATACTTGATTTCCGACAATTTGTCAAAGCGGGGCTACCTTTATACCACCTGCTGACGTGATTTTCGACACGTATCAGCTCGATTAAGTTCGTTCAATAAGCGGGTTTCTTGTATAATTGTACAATTTCTATAATTTAAATACCGTGTCGGCTCGGATACTTAATCGCCGAAGGAAAGGTCTCTACAGAGACCCCCAAGTAAAGCACCTAGGTGCAGCTGAGAGTACAAGTATTTCGGCTACCAGCTATTAGTTTAAAGTATGCTCTCTCGTCAAACAAAGCGCGCCTGGAAGACCAACGCGTATCAAGCGTGCAACCAGTCTCCATGCTTTACCGCGGCAGCTTCAAGCAGTCCCTCTATCCCATGGAGTCTGCTCCTACATTAAGTTCTCTCTGGGTCACGCTGCTTGAGGCGTTTCTACTTTAGGATCGATCTTCGTCGCGTCGCTAAGAAGGCACCCTAGCTCTCGCCGACGTTTGGCCCGAGACACGGCACGTGAGAGGGACGTCTGTCTGATCGCCGACGAAAGCTATTTGAAGCTAGATAACCTTTTAGTACGTTGTCCGGGAAGTAACTTACAGGTGAGCGCCGTAACTCGATCATCGGCTTAATGATATTGACCATACAGTACTTTCGTAATGAATCATACGCCCTAGGCCTAATCCCTTCGTA"/>
                    <sequence id="seq_t1728" taxon="t17" totalcount="4" value="GACACCAAAGCAAAGATTCCGTGCATGTAGTCATCGGAAATTCCGCGGGCAATACTGGAAATGTCAAACAATTCCGGTCCTGAATACGATGATCTCGTAGCGGGAAGGCCCCTACAGCTCCTCCAAAGCGATACTGTACGATTGGCGCCGCACCCTTGGTACATGAACGTTTAGCGACCACAGAACCCATGATGTTAAAGGAGGGGCGGTCGTCACTAGTACCAGAGGTACGAGTCTCGTCTACCAGTAACGCCAGTGGCAGGGGTCCAGATTATTCCACGGCGGGATTTGTGGGAGGCGAGCCCGGCATGCTCTTCCGTTAACGTGTAAGGACGTGCTTGGTTATGCACTTTCTAGATTTACGATAGCGATCAAGAGGCAGGCGAGACTGCTGCATTTACACGCATCCTGGTCTCCACTAGTAGCAGGTAGGTTAGACCAAAGGACAAATTCAAATAGCAGATAATGTGCTAGTGCACACATTGAAATCACAGACGTCCCGGCATTAGGGACCGTGATTTAAAAATACGGGGCAATACCTCACGTATATGGATTGAAGGAGGGCTTTCCACAACGTGAGAGAATAACGATGATTAGTATATCGTTCTTACATTCCCAGCCTTCGCGCGCACTTCTCCATATCCGAATAGACGCAGGAACGCTACAGCGGTACTAGGTGGAAATGCTTCACAGAGCTCAGACACCTCTCAGCGCCCTCAGCACTAAAGTTGCCCGTGGGGGTTGTATGGCCCTAAGCCGGAGTTGAGAGGACTGGTTAAGTCAGTCATCAATCCGAAGCTTACCGTCCGCGTCCGGAGGGACGGGTTTCGGAGCGCCACTTGTAGGCCGGGGATGCGTTTGGTCCCGAGTATTCCACGTTAATAAGTTCCAGCGAACCACACGGAAAGCTATTCTCCCTCGCCTACGGCAATAACGGGCTGATATCTCTGCGCCCTTAAACAAGCGGGAGTTGACGACCTACAGATAGGCATGTTTAAGG"/>
                    <sequence id="seq_t1707" taxon="t170" totalcount="4" value="CTCATGTCAGAGAGTTTGATTCGAAGAAGTTGTGATGTAGAACGTCGTAGATGTAGGACAGGACCTGGAATCAGAACGACTGGGAGCATGGCATAGTGATGTGGAACACAACTGGACTCCTCTCTGAATGTTCGACGCGTACGACGCGTCGCTGGACAAACTGCACTGACCCGTCGTAGAAATAGTACCTAGTTAAGTCGGTTGCGTCCATGGCATATTATTGGTCGGAGACTGGTAATCAGACCTAAAATGTCATAAGCGCGCAATTACCAGTAGGAGAAGCCCCGGTTACTGGTGTCCGAGTCCTCCACAAACTCACCGTCTGCATATGTGTGTCTTTCGGAGCGGTGTCAACGCGGCCTCGCTTAAAATAGTGCATCTCAGCTGTTATCTGACAGTGCGGAAAGCAATGCTTCTGGAACATAGACTAAGTATGGAACGCTGCTCGGTTAAGGCCTAAATCCACCTGACCTTCCGGCTAACGAGTGTCTTGGTGCCGGAACATGACTCAACACCTATTGAGAGATGCAATAGATCTGCACCCTTTAGTTTCGATGCATCCTAGACTACAAGCGTGTGTTGCCCACCGTCTCACTCGAAACGCTACACGTTGAGAGAAGCCCGAGGTGATAATGATGATCAGGGAGTGCTATGAGTCCGGGTCTACAGTGTATCTCAATACATATTGGCGGCGTAGTCGACTGCATTATTATCGTGTATATCGCGGACTACGTCGTAGACGTCTTTCCGTTAGCAGTAACATGACTCGCCTTGGACGATACATCAGGTCGCTGTGCTCCGGCCCTAGCAAGAAATCGCTCTGACGCCAGTCGGCCCGGACTAACTGGTGGGGGCATTTATGTATTGAGTGGAACCCAACCACGAGGACACGTGTGAAGCGAGTGTTAGGTCCGTCGCTGCACCCCATGATCGACCAAAAGCGGTATCCTTGACAGGAACCGACCTGCGCCCCATTCCGGCCGGACGGCATAGAACTTAT"/>
                    <sequence id="seq_t17111" taxon="t171" totalcount="4" value="TCTCTCCCTGAGGCGGACTAGTATAGTGCGAGGAGCACATGCAGCTCACAACTCGTGTTAAGGCCTTAGAGGAACAATCAGAATGGCGATGGTATGGTATTCGTTTAGAGAGTAACTGGGTCCAGTAATCGATCTAGGGGATACAGGTCTTCATGCCAATACAATACAACGTAACCGGGTCTCAATTTATATGAGGAGGCCGATCAGGACACTAGCGTCCTCACATTCTCATAGTATTCGGCTGCGTCTCCCACTCCACGTACTAGCGAGTGCAGTCCAAGTTGGAACTAGTCTACGCCCCGATTGCCCAGTCTTCTGGTTAATGACAGCGCCCTTAGCACGGAGTAGCCGTGGCCGGATTTTGGCAACACTCGTGGACATCCGAGCTAGGCCGCTTCTTTGCGAGGCTGGCCCCGCCAACTCACGGCGAATTAGTCTTGCCTATTTCGACGCTAAAAAAAATTGAGTCAAGGGAGCGCGATGAAGTTACGTGTACCTTGATGGGTTGAAACATACAGTACAAGACTTGGCCGTTGTTGTTTCATCGCGTGCGATAGAAGTGTCTCTCAATGTCGCAACCCGTCTTGGAAGACTTGAGCTGCAGACTGGCCTCTGAGAGTCGCGAGATAATAACATACGGCAAGTATCAGACAAGCATACACCGTTAGTCGTCGGGACCAGGCTCCCAAAAAAGCAACAAAGGGATCCTGACGTGATATCGAAAATGCACATGAGCACAACTGGATTTATCCAGTGGCGTTGGCCCCAACGCTCATCTCGTACTCGACTGCCCAGTCATATTACCTCACTACCAGGGCTTTACGGCTACCTTTATCTACTGTTTCGTCGTCGTTTGCTTGTGAATGCGTAACTCCAAAGATATCAGAATACGGGTCGTTCCCAAACAGGCTACCGTTAGTTCTGACTCCATAAAGGGATGATTCGTTTTGGAGTAACCAGTAAAAAACCCCGCCCTTTCGAGTCCCGCTTTATGGGCGCG"/>
                    <sequence id="seq_t1727" taxon="t172" totalcount="4" value="TTATCACTACCCGATTAAAGACGAGGTTAAGACGAATTTTACCATTTGTGCACTGTGCTGGCTCTGACCGTTAAGGGGCCATTAGGGCATTGACGGTTCACGCTCCCAATAACGCGAAGGCGTGGGCGCAACCTACCGGTTATATCGAATTACCCGAAAGGATCACCCACCATTGATACCGGCTGCAAAGCACGGGTCGGTCCGACCCATGCATTAGCGGACCGGAAATCCTGCGGCATAGGTTGTCAGGATATGCACACCGTAGTATCCGGGAGTTCAGGATCACCGCCTTCGAGATCACGCGTTACCTAACAGAGTCAGGTGATGCTTATCTCAGGTAGTCGACATCTCGTGTCTATAAACGGGATACGGTCCAGGCCTAGCCTAAGTAACTTGCGATGATCGTGCTGATATGCGTCCTGGGAAAGCTAATCGCGCACTGGTTAGCCATCCATCCCACAAGATCACTCGTAACTGTAACAAGCAACCTGTAACGATTAACTCGGAGAGAGCGACTCCGGCGCCCTGGACCTTACTATAAGTCGTGATAGACGTGCGCTGTCCTGTGCGTGTCTAGAGAGTTGAGCTTCGTGGCGCAGCCGCTTTAAGGTCTGCGCCAGTCAGAGTGTACAACATGGGCGCCGTTGCCTTGGAACAGCGTGCGCTAACACCCAAAACAAACATTTGTCGTCATACCCTCATAAGCGGTCGGAGTCGGCGTGCCTGCATATAACGGGGATTTATTATGAATTTTTAACTCCCCAGTTATTGTTCAACCCGAGTACTCTTTTAATCTGTGGTGGGCACTCACTCAATAGTGCTCCTCTAGTTACGTCGATAACGTAACTGACTGCGTGTCATTATGTCAGGCCTAGTACAGTAGGCTCTCACAGTCCTACTGGCGAGACGGTAAAATATGACGTACGACAACAGAATTCTTTTGTTCTGATCGACTGATTTGAAAAGTTCAATAAAAATCATTTACGTAAGAGCACACTTG"/>
                    <sequence id="seq_t1737" taxon="t173" totalcount="4" value="AAAAAGTTAGCTTGCGTCCCCAGGTCATGCATCAACAGTCTAAAGCCCAAAGTAACGAAAAACCGGGAATGGGCAGCAAGCGTAGTAGGCGTGTCCGCTGTTACTACTTTCAAAGCCAGAATCTTCCGCTGTACGTAGTATCCCATGCCGCAGGGGTTCTCCAGAGTTTCCGCAGCGGCAGCTGTGAGTAAGAAACGGGTAGCGTGCCAGACCATATCGATAAGTGATGATGTCTACGGACTCTGAGCTTGCAGGAGTCCCAATCATAGTAGCGACAAGGGCCCTGATGACTCCCTGAATATCACCGGAGGCTGGATTATTCGACGCTCTCTTCGATGACGGCATCCACAACCTATTCCAGCCATTACGCAACTTGCTATATTCCTTAGTCCGGGAAAATGGCGGATTATCACCAGCTCGGTACACTCCGACTTGATCGTAACGGACATTAACCATGACATAGATCTGGTAGACCCTCTTAGCGTAAGCATTCGCTCCGAGTTATGGGACGCTTGCAGACGTTCGTTTGATACTCGGCCAACCTGCCCTTTTGGGCGCGACCTATACGTTGGGGCAGACAGCACGATGTTAGCGTCCAATCGGGGGTGGAGCTACCCCACTCAGAAGCGCACCCAGGCTGTGGTTCTCTACGGAGTAGCGTTCTCATAGGCACGCCTTTTGGCTTGTTATTGAGAAACGAAGTATGAGAGTCGTGCTTGCCGGGCGCTACGGGGAGCAGCAGATGAAGGTATCTCCTGGGCATAAGGACAGGTGAATATGCCCGGCTGACGGCGGCTTGCTAGTTCTGGAAATAGGCTTCGGTGGAGCATGTGAAATCCTCCTTATCAAATCAATAAACTCTGAAAGGTCCCCCGCTTAAGGTATGGTCGACCGTCTGCTGCAGTGTGTAGAAGTGAGGACAGTTAGTGAAGCTAGGACTGTGTAAAAAGGTTAGCGTTAACCACAATTAGATTGAAGCGACCAGACCCCTTACACTAAC"/>
                    <sequence id="seq_t1747" taxon="t174" totalcount="4" value="TCTTACTCGGTGGTGTTGGCTCGTTCCTCTCTCCATGTTCATAACAGAAAACTATAGACATGGAGAGTATCATAATAAGATATGGGTGCAATGCTGTGGGCGGCAGAACGAGGCTCCACACCGCATGTAATCACTAGTTCTGATTATAGACCCCTGTTGATCAGCACGTGTCATCGAAGATCTGAGTTCCCGCTGATGCGGTTCGCCGGTCGACGCTATGCTACCAAATCTACGGACGTATATCGATTCTCTATTTTCTCCTCCATGGTATGGTTAGCGGCATCAAAGATTGCAGCAATTTGGTCACTAGTCCTATGAGGGTCGTAGTCGGGCCTTATGCAACACATGAGATCTCTGCACACCGCCCCTGTAAATAGCCACTAGGATGCCGGCTTCAGTTCGCCCCGTGAGTCCCAACCAGCTCTAAGGGAACCGTGCTATTCAGTCGCATTGTATGGTATTCTCGCGCGCGGGACAAAACGAACAATCTTCCAGCCTTACGAGTATCTTAAACATCGTCGTAGCCGGGATGGTATCCTACATTTTTAGCTGTTCAATCCGATCAAGGAAGCCTGAACCACGAGAATACTAGTCCAGGGGACTGCTGTACCAGTGACAGTCTCCAGCAGTTGCCACATGCGCTATTCTCGCACAAATTATTGACAACTTATACGAGGGTTATTAATCGAGGCGGGTTGTCAGTCCTCTAGACCAGTCCGCGCATACTGGGGTGAGGTGACGCTTTATGCACGCAAAATACGCTAATTCTATCTAAGATCGACATCTTCGAGGTCTGGAGGACCTACATATTAATCGTTCAGTGGGGACTCCGCCTCACCCCATGGCTTTGAGGCCTTTGTTCAACACTTGATTGAAGGGTACGCTCCGATAAGGGTCGCTCAGCCTATCAATACTTGGCTCATACACGGAACGATGCCGATCGCTTATTCAGGCGCGTATACCGTACTTGGGCTAGCGGTATTGCAGAGATGTGGAACGC"/>
                    <sequence id="seq_t1757" taxon="t175" totalcount="4" value="TTTCTGGCCGAGGTCCTTCCGTCATCGCAGCCCTGGCCCAATGCTTGTATGTGTTTCCGATAGCTAAACTGGCTACGGTTTTCAAAGGGCATTTACCCTTCTCACAGGAACGTTACCACACAATCGTTGACTTTGGAACCCCGTTACTTACTAAACCGATATGTTATGCGACTCGGAGTCGTAGCTATCGATTAAGGATAATGACGCGGTAGCAGACGTAGCCGATTAAGGTTACCTACAAAGCGTCCGGGGACTGTCCGTATTCGTCGCCGGCAGGAGTACGCTCTGGTGAGAAGAGGTGAGCAAGCTCACCCACCGAGATTAAACCGCCCATTTGGGTGCACCAGCCCTTCACGCGCCAGAACCACGACCCAGAATTTTGAGGCGGAACATGATAGGACTCGGTCGACGGACTGGCGGGTAAACTCTCTCTAAAACCTCTCTTGCTACAGACCAGACAAGGTGCCCAGACGCGAGTCGTATCCATTCGGGAATCAAGGGCGTGTTGATCGCCCAGGCTCCCAGACGAGGGGTATTCATGCACGATTGCAATTGTGAGTAATGCCAGACAGTGCGGTTTTGGGGTTGTGTCTTGAGCTGGACAGGCTGGGGAGAGCAAACCGAGATACCTCTTCGATTTCCGGCAGTTATTATAACGTTCCTAGAAAGTTCCCATTACCATCCGGGTTAGAGGGCCTTTGGTCTAACCTAATATTCGGCAAGGATCACAATTTCCTTGCATTTTCGCCCTTGGAGAAATCGATGCACTCGGCCCATTACGTGCTATCCAGTCCTAAGCGGCCGGCTAAGGGACTCACCAAATAGGCGGTCACTCCGAGGTGTAGTGACAAGTTATACTTGCAGATAGGCGTGAAGGAGGCTCCGATGATGACCTTAACGTAAGTATCTTTGCTAGAATACGTACCCTCGGTGTGCTCGATAGCGTCTACAAAGCTATTCAGCATGCCTCATGTTAATGAGCCATAAATCACTGGAACCT"/>
                    <sequence id="seq_t1767" taxon="t176" totalcount="4" value="CCGGTCTCAATGAATCACTCGCAAGTGGTCTCAGAGTTAAATTGGCCGTAGCAGAATGACCTAGCCATGTTACTTGGACTACGGGACGGGCGAATGATCTAGCAGGGGGTGGACGAAAGCTTACAGCGTTGAGTCCTTCCCATTCTGCCGTAGGCTGTGGTGCAAAGCGCTGTACACGCAGTTGCTCGTAATCCCGATTGCGCAAACTATATGCCTACTCCCGTCTAGCTTACGTAAGGGGAAGAAGTTGGGTAAAAAGGAACAAACGCGACCCAAGGGCTAAGTCCTCTTCGTCCTGCAGTAGTCCTGACCCGTATCTCTTCTCCAAGCAGATAGTTCGACTAGATAACAACACGAGTAGGTCCCTGACCTAAGTGCGATGAGGCCGAGCCGGCTGTTAGAGCTTCGGCGCAACCGCAATCGAATCGTTGTTACTCAGCGACGAGGGTGCTCCACATCCCGTCAGCGCATGGGGTGATTAAAAGGGTGCGAATCGTACTTGACCGATGTCGTCGTGGGCACCTGTCACTGATTGCACGAGGGATGCCCCTAGAATCCCTCAAGTGATTGATCCTACGATACCAGGCTTATATCCATTTGCGTTAATCGACCACTGTAATTTCTGATGGATGTTCTTCATCGCAGATTTGAATATACAGTCTGCACCATACTGATTTAGCGGTAAGCTCTGCGGGAATAACGGGTGTTCTTCATTTCTGAATTTTGCGTAGCCGCTACGATGCTCTGCACCATCCATCTTCTAGTAACCCTGACTGTGCTCCGTCCCGATGCGCCATCATTTCTGGGCGAGCTGGGGCTCCGCAGCGCCCGCGGTCCGTATGTGTCTGCCGAGAAAGTTGGCTAGAGAAACCCCGGGGGAGCCGTTAAGTTGATCACCCCTGCTCAGGGAAACGATTAATGTCGAATGTAATCGCAAATCCGAGTTTTGTGTTTGTAGCACTTTATAGGGCCATCGTCCGACGTTCCGGGATCTGTAGTG"/>
                    <sequence id="seq_t1777" taxon="t177" totalcount="4" value="GTCCTCCCTGTCCCTCTGCGGGCTCTGATTGACAGGTGGATCTTCAACGCAGAAGTATGTAGACGACAGTCGGCACGACGGGGATTCCAGGTCGCCACGTAATGAGGGCGTTCACCTGATGGTCAGAGTCTAACATTTACGTAAAATGATATTGGAAAAGGTATCCCCCTTGCGTTCCTAGTCGCCCCTATACAATCGGTCTGTTGATACGAACGAGCCTCTACGTAACAACTCGTTGCATGTCGTCCGAGACGTACACTGTGCTGTCGCATTATCGCTGCGAACCGGGGTTGGCACCAAACCCAAGAGAGCGGGGTACTAACATTGGGTACGTCCGTTGGAAAATACAACTTAGGAAACTGGTAGTACGAAGTGCTCCGTTACTCACGTCACTGCAACGGCCGTGGGGTCGGATACTTGGGGCTTTCTGAAGCAACGCCCGTATCACGGGAGGATCCCGATTTTTTTGGGCGTCTCCTGTCGACTGGACTTACGGCTGATTCCGCAACTCCCGTTTTTTGAACCGTTGTAACGCCATCAGTTATATTCGGACGTAACCGTTGTAGGTGTCCTTCTCCGTCTATGGCCCAGAGGCAATGGGCGGAGCGAAGCGCCCTATCGGATCAGGCCAAGCGGTTGTTAGCCCATTGGGAACAATGAAGGTCATACTATCACTCCTCCTATAGGACCATCAATTGTCAGAGGCATTACACCCGCTGACGACTGGAACTAAGATGACCACCCTCGTGATGCAGAAGCTCTGGATTAGAGGAGTGTCAGTCTCTCATGAGTGGCGCGGATACCTAGACGGAGACGTAATTGTCACGGGTTATGTAGGGTACACGATGCGTGTTGTCGGGAGACCGCATCCCCGGCGTCGGTAATATCAGAGCCGTATGATGAACAAATCCCGCTAAGAGGGTTTCATCTGAGCACAATCGCGAAACAGTAGCTGCGAGACCATATAACGGCGAAAGCAGCGCTATCTGGGTACGCATAG"/>
                    <sequence id="seq_t1787" taxon="t178" totalcount="4" value="CACCATTCAGAGGGGCCACCGCCCTCGTAGGCTGCCCTTTTCTTATATCGTACGCCATCGTACCCAGAGACCACCATAGGGCGTCCAGCTGCTGGAAATTTCCGATCTATCCGAAGCGTCGCTACAGGGCTTTAAGAAAACACGTACTGTATCTAGTTTGTCAAACACATAACGGGTCAAGGCGACCCGTGATAGAGTCGCGTTCGGTTGGGAATCACTTTACCACTGTCGTCATCGCATTTTGGGGCAGGGTTCATGGTACTATCCGAAACTAAGACTACACCGGCACCTGACGTGTACAACAAGAACACCTTGAGTCAAACTCACACTAAATAGACCGTGCAAGTTTCGCAACCTCACTACGCGGCAGTGCTTATCTGCCAGATGGACTTGTGCCTCCAACACAAGACAAAGAAAGCTAACAGTCATACTAGAACGGGAGCTCTTATCCAGCTAGGAGAGGCTCCGATATATTACTGGCAAGGCGTACACTCCGTCCCGGTCACGCCTACCAAGATATCAGTCTGGCTCATTACCGGTATTCGCCAAGTGGGGAAGACATGTTCACCGAATGCGTTAGGGCCGTGACTGTCAGCACACCTGGCGGTATTCCGGGGTAAATGAGCAGTGCGGAGAGATGTCTCTTACCCTCCGGGCCCAATACGCTATGAGATTCCACCACCCATCCCATTGGGTAGTAATTAAATGCTCGAAGTTGTTGTTGCAACCCCGTACTGAAACCGACTTCGCTTTGTTGGATCGCCTAGAGTGTACACGCATTTTAGATCATCTGTGTGCTCGCCCTAAACGTTGTCTACTGCTTCCCTGGTGGGAAATGGAGTGATGCCGGGAATTAACCAACCACACTGGGGCCATAATAAGCACTTTCCACCGGCAGCAAGGTGTATAAGGCGTTCTGTACGCATTGGCACAATAGCCCTTCCATCGTTCGCTCGATTTCAGCTTCAGGTGATAGGTGACGTATAGGGTATTGGTTAGC"/>
                    <sequence id="seq_t1797" taxon="t179" totalcount="4" value="GACGCTCGTAGGGGAATGGGTTTAATCCACTCCAACTGTACGCTGCACAGATATTGAGCTAGACAACCGTGTCAGGCCAAATAACCGCGTGGATCCTTCACGGGTGCGAAGATAGAGCAGGCAAAGGCTCCTTGGTAGCACATGGTCACACTAGTGCTCCCTGGACCCCGATTGCTAGCGCGCTTGCCTCCTCGCGTAAGCCGACTCATATAAGTCAGGGTACGACCATTGCTTCAACTAGCATGAAGTGGCCACATCTTATCTAGTTTGGTGCTGTCTGAGCGCCGGTTCGCTGGGAGTGAGACGGAAGTCAAGTGCGATACAGCCCGTGACAAGCCTTAAATGCGGACGGACCGTGAGAGTTTCGCTTAGCCTTGCTGCTTGGCCAGTTTGCCCGCAGTGTTCCAGACAGGGTGATTATTTGGATGGTGAAAGGACTCTCAAGAGCTTATGGGGAGGATGTTCCGTTTAGCTTAACAGCCGATCAAGGGCCCCACGGATCCAGTACTAGACTCGTAGGCTGATGTCAACCAGATCAGGTCGGGCTCACTATAGTCCGGGTTCCTTTTTTTCGTCGTAACTACCTAATGCGTACCGTCTCATGTGTTAATCAAATATCCCGTTAGCAGCGCCTATAGCCGGAGGTACTGCGTCGTTCCCGGCTACCGCTACCCTGACAGCGCCCTAGACTGTCGGGCATCGAGCTTCTGCGTGTGCCTTGCGAGGCGGCGACGGTGACGCCGGTATAAGAAACCGATTCCGGGTCTTTGGATCACGCTTAGCCGCTGAGCTCGAGTACTCTATGGGACTAGCTATTAAACTTTAGAACTCCACACAGCTATAAATTATACAGTGTGTGGAAGGCGCATCTCCCATATCATGCGGTGCTTGCCACGTGAGAGCACCAACCAGAATCCCAGACGCAATTCCGTTGAAGCAAGAGGATACGACAATCCGAGGCCATAATCAGAGTGACAGCGGCTCAGTTCCTTCAGGCTCT"/>
                    <sequence id="seq_t1828" taxon="t18" totalcount="4" value="CCAATACCTCACAGCAGTAATATAGTAATCCGGAAAAGCAGGCGAGTCGAGCCCTGACGCACAGCTTGAGGATGTTACGTAAACTTAGAAGTCGCGGAACCATGCACATGGGTGGCTGTGCATCAGTTTCCATGTAATAAATGCCGCGTAGACATGGGTCTACTTCCTACCAACGTCGTAAACAAGACCCAGTCATGCTGGAGAAACAAAGAGACCACGCGGAGTCCCGCCGCACAACCTCAGTGTGGGATTGAATCCAGAGCCAGAGTCTGAATTTAGAAAAATGGGTGCGAACTTCGTGGCTGGATAGGCTGCTCCTGACGCTTTTGGAGTTGTGGTGGATTGGCAATATTGTCCTTGGTTTTCGGACTGCTCGACCCTCTGCTAGGACTTCTTACGCGGAACACGGTAGCTTAACCGTCATTATAGGTCCTAGCCGGGAAGCCATTGCTGAATAGCGCTACTCTCAGATATTAAGCACAAAAGGGACGGAAATATCGTGAACCTAACGGTAAGGTCTAGGATTGCGAATAGACCCTTTATCATATCCAATCCACGTTGTCATTCCCAGTTCTAGATACCACAATGCCGCCCGGTAAAGAGCTGCTATACTGACCAAAAAGTCCTAAGGGGGTGTGGACGACGTAAGGGAACCTGACTGTAGACCGCTCACGTCATTGGGAGGCCCTAGCGCTCCACGACCAAGTTTGGTTGAGGGGGAACACGCTACACCGATGCAACGTACACATTCACAACGACTCTCAACCTGTATATGGACTTCTGATAAAGCCAGGTGGCACGCAGTGGGCGAGTGCTCCTGTATTGGCACGACGAATTACATAAAAATGCAGTATTTGTGGCTGGCTCAGCAGTATTTGGCGGCGCTTGAGAGTCTATCACCGATGTCGTCTCCAGATCTAATTATAATAGTTGATAGCTCTGTTACTCCACTCAGCACGTCGGCATGTTCTTCGACAGCGCTCCTAGAGCAGTAGTATGT"/>
                    <sequence id="seq_t1807" taxon="t180" totalcount="4" value="GTCGAGTGGGGCAATGCGATGAAGAGTTTCCAACGAACAAGACAGTAGGTACAGAGTCGGTGCTCCACAGAGGAGACGCGATCGGTCGCGGTACCCAGCTACGACGGTTACATGTTTACGCGTGTGGGAAAGCTAGCACACGGAACACCACGCAGGTCCGACCCGTTCGGTCGAAACACTGCTCCCTGAACCAGGGAGTTAATTGAGCGAAAACGGACCCCCCGGATGAATAGAACGGGATATAAATACTCTACCTACACCCTATCTTGGCTGGCTGCAGGATCCTGAAGCGCTAGCGGAGTGCTAACGGATGTATTTGCTGTGATGAGTGCTGAAATAATAGGCTCGCCCCCTCGATGTAAGGGAATGCAGTAAATTGGGCATATTGGACAGCCGCGAAAATTTTGTATTCGGCTTAACTTCGTAATCTAATCGAGCTCCCCGCGAGTTCTTTGAATTTCAACATTGGTTGTAAGAACTGCTCCAATGTGGAGCGTGGGCGTCTATGCTCAGAAACAAAATTTGAGGTAGCTCGGGCCAGTCAGTGCGATGTTACGTTGGTCGCTTGGTTATCCAGTAAGGTGAGACACTAGGTGAGAAAGTCGTCATGCTAGCGGTCCTAAGTAGCGGATAGAGAGACAGTATGACATTCCACCGCCGGGCTCGAAAGGGGCGGAAGGCTGAACAGACTGGTTAGATGACTATTTACTCTGACTAACATAGAACAGTTACTACTCGCGTAAACCTCTTCTTTTTCGAGATACTGGTCTAACTATCCGAGTAAGCAGTTTTCAGTAACTACAGTCCGGCCCCTTAAATTGCGCGCCCTGTCGCATGACTCTGTTTAGGAGTAAACGGGTAAAGTTTTGACTAAGTATCCGCGATAGTCTGCGTCTTACGGAACGTATAGATGCATTTCCTTTTCTAACGGCGACCGCCGTTCAAACATGTAATTCGAACAACATTTTTAGAGCTGATGGCGCCCAGACAGTCGCACTAT"/>
                    <sequence id="seq_t18111" taxon="t181" totalcount="4" value="GATTCGTCTCAAGGCATAAGACACGCTTACGATGGAATGAGGTGAGATCTTAGGCGGGCGTGCGTTTGATGTAAAGGGCGGTCCGTGGCTACCCCCCAGAGGGGGATAGTGGTCGCCAGTGGACGCATCCTTCTTGAACGCAGAGTTCTGTTAGACACAGTGTTCAGGTGTCAAAGGTTGGAGCCCCCTGTATACATGTTAACAGGCACATGTGATGTCCGACTACAAATCTCAACCCATTAGACTACGCGTACAACGCGACTCGCGCCAAGCACCACCACACTGGAACGTCCTCTTTATTTCAAGAATGCGTTCCTTGTCCAAATATGGTGCGGTAGCCCGATTACTGGCGAATCTGCCTGAAAGAAACAGAGACGTATAGATGTAACGTATTAACTACGCGACGACATCTATGCTTCCATGTCCGGTCTGTACACAGTTCGCAATAACCCGAAGCTCCCTTGAGTCCTCTTTTGAAGGGCCAAGGTGCCGAGCTTGCTGTTCATGCGATCAATCAGATAGATCAACATTGTATTAGTCGCACGGGAAGCGTAAATGCAGACAAATCTGGGGCGCATTGTACCAATACCTCTATGGACTCCTAGCGTCATCCAAATGAAATTATACGTCGTCAGTCCTGGTCCACCTGCAAACAGGGCTCTACTGCTACCGCAAAAACGAATCCTGCTATCGTGCTGCTAAAATAATATCCAACAGTACGGCGGGCTCGAGAGATAATGGTTTCTTTTCTTGCATTGACTTGCCCCAGATTTATCTTCCTGTCCCTTAGCCTCCGACTGTCCGCAGATGCTGGCCATAGCACATGCAGCGCTCAAGCCTCTAATATGGTCTCAGCGGTAGGGAGTTCGCGGGGCTATCCCTTTTTCCGGTTTTCCGTAAGATGTTGTAACACACTCGGCAATAGCTGGGGCGGGCTGTCTCATCTGGTGAACTTGCATCAAGTGAGCGGTTCAAAGGCTCATGTCAAAACGTAGAAATC"/>
                    <sequence id="seq_t1827" taxon="t182" totalcount="4" value="GGAACAAAGGAGGATTAATTAAGGGCTTCCGACAAAATGTTGCATTTGTCGCATCGGCAGGCTGTTGCCCTTTAGAGGCAATAAGGCGGTTAATCATGTAACCTCCGTAAAGTGTCGACGATTGGGCGAACGTTACCGGGCCAAACAAACTGCCGCAGATTCGCGAGGGGGACGAGATTGTGATCCTCAGTAAGGGTCGGCTGCACCCCAGCGAATGTGGACCGGCAGTACGGCGGTGGGTTCATTTGGAAATGGCCCGCCCAAGGACACTGGGTGCCATCTCGGTGGACAGGGAGGTGGCCTTTAGACTTAAATAACTAATCAGTAATTTCGCCATATCGTCATCCTTGGAGGACTATGTATCCGAAATCCTACGGGCCTTGTACCAGACGTCACAAATGTTAGAACTTCGATTTAACCGAGGCTCGGTAAGATCACGTTAGTTCGGAAACTCTCCACCTAATTTCCACGTGCAGAAATCACGAATCCTGTCGTAACTCGCTGAGGGCGGGAGGCCATGTCAGGCTCAGGATGGGTATAAGAGCGAGTATTGGTCTTATGGACCGCGCTTGCCTGTATAGGTGACCTCCGTGCTTTAGCCTGTTTTGCCTCGGCCCCGATAACAGGGTACAACATATTGACGATTTCATTAGAACCGTAGGCGTTAATACGCGCAAATCACATGTGAGGAAATCAGCCGCCAATCGCCCGCATCAGTCGTGGCTTCTGAGTCCTTGTTGTTCTTTGTAATTCGCATTGGAAAACTGAATGATGATCTCGGCCACTACCTTTATTTTTGATGTTCTCGGACCCATTCGGTATTCCGGTGTTATTTGGAGGATCACACTGACTTACGTCTTTCGAGTCAGTCTGCGGAGTGTGTGTCCTAATCAGCCTTACGGAGAGTCGATACGAGAGGCCGGCCGGCACGCGAGGCGTTCTAATCTGAACACGTAATGAGCAGTGTGGAAGCCAATTCCACTTCTAGAATACGCTATGC"/>
                    <sequence id="seq_t1837" taxon="t183" totalcount="4" value="TCTGTAGCCATCTGAGAGCCTATGATATACCCTCGATGGGGGATTCAGTCTCAAGTTGCCAACTCTGTCTCCTGTAAGAACGGCTCAATATGATTAGGTGTCGCGGTAGTGCGCCAAGTTGGGCACCATTAGAAGTACGCGCCCGTCTTTGAGAGGAGTGCATCTGCTTATAAAAGGCTACTGCTAGGTAATCGCATGTGGATGGATATACCGACCCAAGAGGGGGACGTCGTGTCTGCGGGGGGACGCAATGGCCTACCCACGCGGATTAGCGTTGATAAGTCTTACACTCGGCATGCACTCCCGCCGTCATCAGCGGACACAGCTCGCCTACACCAATGCGCGATTTGGTATACCGTCCCACTTGCCTCGCGGGTACCTGCCTCGTAGTTCGTTAATACTGCAGTATTTAAGATAGCGAGAGTCCAGCAACATTGAAACCGCGCAATCGTAGAACTCTTAAGAGCCGTCCAAGGGATCACCTGATGATGCAGTACTGCTTGTCTGAGCAGGGTCTTAACTACCACTGAAGCTCGGATTATGCTTATTGCCCTGCCTCCCAAAGCGCTGGACGACTCGGCACCTCCCATAGCTGTCTGCGGTCAATTGGTAGCTCAATAAGGCACCTCAGTTAAGATCTGCCTGACCCGTACGGAACTGGGGACGATCAAAGGCCTTTTGTAGAATGTGCCACGCGATGTGCGGGTGCTTAAAGCGTCGGCTCCCTCCCTCACGCGAATTGACTATGCGTGATGTTGTGTCAGTTCCATGAATTTTTGAAAGAAGAATTCCGATGCGAATTCCGCAGCGATAAGACCGAAAACTCGAAAGCCTGGTCGAGTGAATCCCTAGAATACGATTCCGCAACTTCGCCGCAGGCAGTTATTACCTACTGAGCTCATTCGTACAGACTATAGTCCTGCGGTATCTGGAATTTGAAAGTATATCTAAAAACGCACTCGCTTTGAGAGCGTAATGGATCCCACCAAGGCCAAACCCA"/>
                    <sequence id="seq_t1847" taxon="t184" totalcount="4" value="GAAACGCATACCGGCGGGGTTATATTCACTCGCATCACTGGGTTGCTGGGCTAATTAGATAGGGATGATCATCAGGCCAAATGATGGGCAGGAACAAACTCGGGTCTGTAGTTAGCAAACAATATTGTTCAATGAACGGAAATGGGTGCGCACGGGACGCTCCGCCCCAGACTGAGCCCGCCCTCGACTCGTGGGATCTGCCGACCCATACCATACAGTGTCCGTTTTTACACAGCACGAGCCTGTAGTAGCGAAATTTTAATAGAAATCGGGATGTTTGAGAGAGCGATCCCTCGATCCGAGGCATAAGAATGTGCAGCTCGAATCCGTAAGACCGCTCCGAAGCGGCGGTACCGTGAGACAGTCGCCAACTGTTGGGCCGAGGACAGTCTGTACACCGGCGTCCGGATCCATCATTCTTCTCCTTAGTCAAAGGAATCTTTAAGGGTTAGGGAGTTCGGGGTAAGGGCACCTTAATATCGAGGATGGGGGTCGACGCCACGCCTAAAAGACAAATGAGGTTCGTACATCTTGAGGATGACGTTATCAGTATAGACCTAGAAACTGTTTACCGTGGTCGCTATCTAATGCGTCCCCTCCCACCTTTGAGCTCAATGTACCCGAGGACAGGACGAAGCCCTGAGTTCACGGATCGTCGCAGGACGCCCGCCGCCTCCCTTCGCCAAGGTGTCGCGGGAAGTGACCTGATGTGTTGGTCGCCAGAGACTGGTATGGAAAAGACGCAGTGGGTATTCCAGCCGGCCTATTTCCAACAGCATTACCAGCTGAACCGGCATACTCTAAGGGAATATTTAGCAAGGACCCTAATTCATGGCAGCTGCAATCACTTCCGGCAACTGCTAGCGGGGATCGCGTAAACAGGGGTGGTTGGGAAGTCAGAGAACCATGTACAACCCCAGGCAGCATACCGTCTACGAACGATCAAACTACAATACTACCTGTAAAGTACGATGACTTCGGCACTGGCCCTCCAGGCTCT"/>
                    <sequence id="seq_t1857" taxon="t185" totalcount="4" value="AAAAAGTCTGCTTGCTTCCCCAGGTCCTACGCGGACAGACTACCGCTCCGGGGAAAGAAAAACGAGTAATGGGCAGCAAGCCTCGGAAGCGTTTCCGCTGTGAGAACTTTCAATGCTCGAATCTTCCACTTTACGTAGTATCCCACGGCGCAGGGGCTGTCGAGAGTCTCCGCAGCGGCAGCTGTGAGTATGCCACCTTTAGCATGTCAGACTATATTGATAACATATGTTGTCAACGAACTCTGAGCTAGCAGGAATCCGAATTAGAGTACCGACAAGGGCTCTGATACCGCCCTGCATATGACCGCAGCCCTGATTATTAGACGGTCTCTTCGATGACGGCATCCACAACTTACACTAACCATGACGCAACTTGGAATGTTCCTGAGCCCCGGTGCATGGCGGATTATCACTAGCTCGGTTCACTCAGGTTTGATCGTAACTCACAATGACCACGAGATAGGTCAGCTAGGACCTGTCAGCGGAAGCAATCGCGACGCGTTGTGTGACTCTTTGAGGGGTTCGTGTGAGACTCGGACTGCCTGCCCTTATGCATGCGACCTCTACGCTGGGGCAGACAGCCCGATGTTAGCCTCCATTCGCGGGTCGATCTCCTCCAGTAAGATGCGCACCAAGGCTTTGGTTATCTACCGAGTAGTGTGCTTATCGGCACGGCCTTTAGCTATCGATTGACGATGGGAGTTTGGGGTTGGTGCTCACTGGGTGCAACCGGGAGCAGTAGGTGAAGAAATCTGCTGGGCATAAGGACGGGTGAATATTCCCGGTAGACGGCGGCTTGATGGATCCACATAGGGGCTTCTGAGGAACATACGAAATGCTCCTTAACTAATCAATGAGCTTTGAAAGTTACCCGGCTTTAAGTATGGTCGACCCTCTGCTCCCGTGTGTAGGAATGATGGGAACTGTGGGGCCATGTAGTGTGCAACAAGGTTAGCGTTAAGAACTATTGGATTGCAGCGACCGGAATCCTTGCGCTAAC"/>
                    <sequence id="seq_t1867" taxon="t186" totalcount="4" value="TAAGAGACTGTCCCTCTGCCGCGTTCTCGATCGGAGATCCAACATGTTCCGGTATCACTAAACAATGAGATTCAAGGACGTGCGCGGAATGAATTCCCTGCTAAAAGTCTCTCTGCTTGCAGATTTGATGGGCCGTAGGACCTCAGACCGCCATGGCTTTGTCGCATTTGCGCGGCTAGAGCGGGGAGAGTCCAACAAAAAGATTGGCACACGGGATATTTAGTTGTCATTGTCTCCGTAATCGCAAGAAGAAAGAGGATCACTTGTTGTTGTTTACATGACTCTCTGAACAACCTTTGACCCGTAAGTGACCACATCATCAGCACCCGTCACCTCTCTGGCCGCCCGAATCCTACTTCAAACATGTGGCGCCTCGCAATACACTTATTAAGCGGTTCATGGCGAACCCTACAATCCTCGGATTGGTCTGCTATGTACTTAACTTTGAATGACCCTCACATGAACAAGGCAGCTCCTTTCCCCGGAAACCTACCCGCTGGCCCTTTGGTCCCTATGCAAGGTGCTCCGAAATCTCGGCTAAATATCAGCATCGGGTCTGACCATTAGGTTGTTGGAGAGTAATCGGCTTTAACAACTAACCTTTGTTGGGACTACGCCTCGTTGCGACTCCCGAGGCCTATGGTTCCATATGCAGAAGTTTAGCGAATCGTATGGGGCAGGAATATAACCTGAACTACGGTCCTTGAGGTAAAAATTTGCTGGAGGCTACTCTCGGCACCAGATAACGGTAAGATTCAGTCATTACCCCGGATGGATTTCCCAGGCAAAAGGGTAGGGGATGGACAGACTTGAAGAATGCTGAAGACGAGACGCGATCGTGACGAGTTCCTTTTTGCGCTCTGAAAATTAGCAAGTATAGATGTTTGGCGAACAGGTTAGGGAAGGAGGAAAGGCAAGTCTTTTCATGGTACCTTGATCCGTGTCAGAATGTTTTCCTGACCCAATGCGGAAATTCACCGCCCATATGCCAATCATGATG"/>
                    <sequence id="seq_t1877" taxon="t187" totalcount="4" value="GGACATGATCAGGAGTTAGAAAATGCAACGCGCTTCGAGGTACCATTTGAATTGCGGAGTTTAATCCCAAATCTAAAGAAAGCACTACTGGCCAGTACAACCGTTTTCCTAAGCAGGGTTTGAGGGGTATCGTGAGATGGTACGATCGGAGAGACTTGGACTTAACAACGAATTGTTGACGAGGTTATCTAGCCCTCTACACGCTCTGCCGACAACGTCGTATTATATGAGTCTGATGGACGCAGGGCACGCGGCTGGGGTTGTCAATCGCGAGCACAGGCCCGGTCAATAAGCTAACAGGTTATGGTGAATGCGTTCGTGATTGATGATCTTAAGTCACCACTGTGCAGCTGCGGAAAAGAGTTAAGATACCCGCTGAGTGGGAGGCGCTAGGACTTCCGGTTAGTCTATGGTCAGTAGGTATAACTCGGCATAGTCCAAGGGTCGTACGCCTAAGTGGGAACGGTTGCACCACAGCAAGCACGTGAGTACTATAGTCGCGTCATTCCACGGTTTCCTCAAATCAGGGAGGCCGCATTACAACCAATAGGCCTATAAAGACCTTTGGGCAAGTTTTCACAATTTGCAAAGTACGCAGACCCGTACACTGGACCGCGCTGATCTCGGAAAGGTCCCCGGGGCTCACATAATTTGACCGGTATGCTTAATTGTTTTTTGCAATACAATGCGTAGACAAACTTACTAATGTTCGAACACAGCCCGGCCAGTACTTTTTGATGAAGGTCGCCTTTCGGATCTGTCTCCGCAGAGAGTCCTCTAAGACTTAGAGGCAGTGAAAGAAGATTGCCATACCTACACGGGGGTCCAGCTAAATCTCCTGGTTTTTGAGCGGATGTCAATCAGATGGACCGAGTGGTAATGCTGATGTATCCCACCAGACGAGGCCCGACACCTGCTTTTAGGATGATTATGTGTGGTCATCGTGGGCGAGGAGCCCTGAGCAGGCGGTTGGAGTTGGAGAACACTTTTTTGAATAAAG"/>
                    <sequence id="seq_t1887" taxon="t188" totalcount="4" value="ACCTTGTACTCGACGAGTATTCACTAACGAATCTCGGTAGGCACGAAGAAACCGCTTGGGGAATATAAGGGGGCATTCCCAAGCCATGCTGAAGACCGGCGGCCCCGGCGTACAGCCATTATATGTGCCCGCTAAAATGTAGGAATCCCGAGTACCCTGGTTGTAGTGAGCGGACTCCTTACGAATGTGCTTCGGCGATGCACCCACTCTCCAGCAGCGCGTTAGGGCAAGCTGCATGGGTTGAATCCGCAAAGTATGAGTGCACGGTTGCGGATTGCTGCATGGATCCCGTTGTCGCCTGAAATAATCCTCCAGCTGCATGATCTCAGAGCAGATGCTAGGACGTCGCCGGCCGCGTATCTCCATGGTCTATCTGATGGTAGGTAAAACCAAGTGTGTAACTTCGTCTAGACGCTGGAATTGCGTGGTCACATCAAGATTGTTAGCATAAGTCAACGTCCACACTAGTTTGTCGAGAAGCCTAATCGCAATATGAAGAGACGTCACATCGTACTTTAGAGGATCTTACGTAACCTTGCTCTGCGAGATGGTGAGCTGCGGCGCAGGTTCAGTGGATGGGTTGTGACTATTAGAGTACGAGACCCGAAGGACGATCTGGAGCTCAGAGTCCACTCAGCGCACATCCGGCAACCTGTCACGCCACGCGCCAAGGCCAAAACCCTCACCCTATATAAGCTAGGATGCACTCCTTTGCCAGCAGGGAACGTTCTCAATCTTTCATGATGGTGAGCTATCCCGTACTGGTTAGAACTCGGGCCTCGGACGTGATATACGAACGCTTTGGCGCCGGTGCCACAGGATAGACTACGAGTTTGGTTGACGGTTACGTATAGACATATTCCGAGATGCGGTAGGAGAGTCCGCGTAGAGTGCCAACGATGGCTCTGACCTCTAGCGGATGCGCATTTGCCCTATCCCGGTAGTGGCCTCCCTGAATAGAGGACCGCGGGTTTCAGTCTTAACAAGAGCACTTCTAGGC"/>
                    <sequence id="seq_t1897" taxon="t189" totalcount="4" value="CACCATGCTATATCATGGTAATCAGCTCTGAATGGCTAGCTCCCAGTTATCTATGTTCGGTAACGCGGTACATTACAGCGAGTGACCGCGAGCAGATGGCCAGACTGTGCCATAACTGTTTGTAATATCTTTTGAGGATGCTATATATCTGAGAGTCGGCTAATGGGCTGCCTTTGTCTCGATATAAAGTCGGCCATTTGATGTAAACCCCCAGTACGCCAATAGGAAATCTCCAAGGAACAGAACGAGCACAGCTGATGTAGGAACCCTCGGCACACTGGCTTTTGTTCAAGTCATTGTGTCGTGGTCGCAGCCCCTCGGACTGCTTTCTGGTAGTCACGGGCCTGACGCCAGGTACGATAATTGTAACAGATTCACGCAAAAAGCCACTACGACGTACGGTTAGTTGACCGCATCCCGGTACCAAACGGATGCGCGCGCATCTTATGCGTGTTTAAGAGATTTGTTATTACAACCGCTTTTTCCCGCGAAGAGCAAGCGCATTTCCTCCAGCTTCGATTATGCGGGAGCGAACGGGAAACACCAGCAGGCAAAACGCTGCTTGTCGGCAGGTTTTGTTATTTAACTGCTTCTCCCAACCCGTAGAGCGGATTAGGCGGTGGATGTATTCACTTGCGGAGCTTCCCCAGCCCATTGCGCCCACCCAGCGCGTTGTGGCTCCGGACGTCCTAGGGGTCTCGCGGAAGGTCGAACCCTTGCAAGGGAGCTAGCCTTAATTGTCGTCGATCAGTCTAGTAGAGAATATTAAATGAGTCTAGTGCACGGGGTCGCCCGTTAGATCTCTTGGTATCTCTCCAACGCAGACTAGTTATTACTCACGGCAGTTAGCAGGCAGAGTAATGATTATGGTAGGTCACGTCTGAGACTGTGACACCTAGTATAGGTTCCACACATGCGTTAGCTACCGAAGGATGTCGTGGCGAGTGCGCGGGAAAGCAAACCGCCTGGATGGTTTATTCGTGCGCTAATATTGCGAATG"/>
                    <sequence id="seq_t1928" taxon="t19" totalcount="4" value="TATAGGAGTAACAGCTCGACGACAGGACCCTGAAAACATGAGAGCGTCTGTGCTTTACCGAGTTGACACCGGCCCCGCCCGCCCTAGATGGAAGCTCTGGTGGCGCTCTTAATTACCCAGCTTATTGAGGCATGGGGAGACTTGCGACCATAGAATCCTCTTTCCCGACGCGGGTTCACGAGTGGCACCCTTAAGAACGGATTGATCGCTGAATTAATGTAACGACAAGGCGCGTGCCAACAAAACGGTAACCGCATCTAACCCTCTGAGAATTTTAGCTTTAGCGCGTTCGGTAAATGTGTCATAGTGGGATATCCATCGTCCGCTAGACAAAACCATCCACCGGCACACTGGTAATAAACAGCTTATTTTCCCACCAATAAGGGCCTTGGCCTCATTTTGAATCTAAGTTATTAAGATGCTGCCATCCTCTCGCAAAGTTACCTTGCATATGGGCTAGATTCTAGGATTCCTTAAAAGCATGGCCGTGCGACGACGAATAAAAACAAAAATGTGCTGCGTTGGAGGTGCTAGCCCTAACTACGGTTTTATCTGTCATTGGGATCTGAACTCAGGCCGACTTTCAAATCTCGACTAACAACCCTTCTCGGTGGACGTCCAGCCTATCAAGATGCCACAGATAAGTCACGCGCCCTGTCCGGGTTCCATTCCCTTGTAAATCACGACTTATGTCGAGTATATACTATATGTCTACGGTGTCTGATGATGACTAGCCAAGGGCTAAATATGTGTTTCATACCGGGTTGATGACTGAGAGTTAATCGCAGCTCTCGATAACTCCCAGGCACAATCTGAAGATAACACTGACTTCGGTAGGCGACCATGTCAGCCTAGGTCTGAGTCCACAGAACGGGTTATCCGAGGTTGTTACGACCTTACTTTCTAAATTAAGAGACGAAACACACTTCGGGAAGCCGACATTGTTATGAGCAAACCACCTTGGTTTATGAGTCTAGGGGAAGTTGGATGTGACGATCCT"/>
                    <sequence id="seq_t1907" taxon="t190" totalcount="4" value="CGCTTAAAGTTCCGCGTACGTTGCAACAGTATTAGATTATACACGGTAACATCCTTATGGAAACCGACTTCACCACTAGGCTTGGATCGAGTTTCTAGTGTTTCGAAGCTGTGTTGATTCGTTGGATTAAAACCACTGGCGGACTTTTAAATGGACAACGCCAGGCGGCTTGAAGGCTATGCGGTAGGATCGTTATCGTTCGGAGGCGTCGACGGACCACCTACAGCAGAGGGCGACGTATAAGATGGAACATCTACAGTCTGATCATGGGGCATAGACGCCTTTCGGAGTTTTCACCGAAGAAAGCCGCACTTCGTTAGCACGTGCCTATCGTTTGAAAAAACTACGAATCAACTTAATTCTTAGTTCCTGAGCCACTATCATTTATAATGGTGTATAACGGTCGCGCAACCAGGAGAGAGCCACTATAACAACCCAAGTGTCGTTCGTCACTTCGACGGAATTATTAGGTAGCGAAACAAGAGAAAGATTATAGGGGTATGTTTGTTTCGAGGTAGTGCCCCTGATGGTTCTTAAACAATTAAAGATGAGACGCACTGGCGTATAAACTCTTCGACTTGTAATTCTCCGCATTAACTCGGAGGGTGCCTGATTGGCTCGCAGGCGGCAGACCGGTAGTATTGCCTATAGATAGACTGCTGGACAATTGAGCAATGGAGAAATCATTTGAGCCCTGTGCGAGATCTTACCTCGCCCGTGTGCGACAATTATCTATTAGCCAAGCCATGCCTCACAATCTATGCAATAGTTGTGGTTATACCTCTCCTGCCACCAGGCATCCGTGAAGAAGGAGTGGCAATCACAAAAGTGATTAATTGATTTTCTCCAACCTTTTAGGGAAGAAACATACTCTCGGACGGGCATAACGAGATCCTAATAACCAAGCGTCTCCATCAAGGCAGTAACTATATAGACGGCCGAGAAGCGGTCGTTGAAGGAACACCTTGCAGTCTTGGGCGTGGTCCTCCGGTAAGCAAAG"/>
                    <sequence id="seq_t19111" taxon="t191" totalcount="4" value="TGATTACCGTACACCTGGAGTATAGGCCAGGGTATTAGCAGGCGAATAGATTCATGCTGCATATCTGTACGATAGGACGTGAGCTGACAAGTTGCCACGAGATGTGCGTCGGTAGGGGCGCCTTAGGGGCACTATAAGAAAAGCGGCTTAGATCCGTGATAGGGTGCTAACAACTCCGAAAACAGGTGCCATTCGTTCCGCGTTATCAGAAAGACCAAGCGTCATCGTTTCACGTAGGGACAGAGGGAGTTTTACCACAAATGCAATGTCGGAATGTAGGATAATAGGGTGGAACTAGGTCTCTCGTGAAGGGGCTATCGGCGCAATAGGGGAGGGGGTGCATAAACCATATTTCGATTGGTATAAGGAACCCATGATACCGCGCTAGGAGTACGCAAGGTTACCCCTTCCGCATAGTCGTTTTCACAGGTCCTAGAAAGGAAGCACCTGCAAAGTGTCTACCTTACTCGATGTTCAGCACCAAAGGGGTAGACCTATCCAGAACGGTTTGGTAAGATCCAGGATAGCTGATAGAGCCTCACTTGGAGGCGACTCACGACGCGCTGCCGAGTTTAGGACGTCAGATGGCCGGAGTGGTTCAAAGTCATATACTGCCCAAAGAGTTAAAAGGTGGGGGGACGGGTGTCACAAACACTATCCGTCCATACCTGACGCACACGAGTGCCCCTAGAGGTAAATGAACAAATGAGTTAGGCAGCGCTTAGTCCACACCGATGTAGGGGTGACATTCACTTACACTCTGTTCCCGGGTTTCCCCCCGGTGCAACTCCAGGCCGCCTGGATAGGGCGTCCCCTTGGGTCCGGGCAATTGGAATTACAGAAAACTACCCTTTGTGCGCCTTTCTGAGTAAAATTTCAACAGGCCTCATCCGATCTTACCGAGGTCGTCTTAAGAGACAATAAGTAGCAGTGCCAGCTCTGTACGTTGGTACCATCACTAGTCTGGCTCTACACCAACGCTACCGTAGCTTTGGCTTAG"/>
                    <sequence id="seq_t1927" taxon="t192" totalcount="4" value="CCCCGTAAATTGCTTGGAAATGAGAGCGCTCGGACTACAGGGATATAGTAATCGCGCCGAGGTAGATTCAGAATTGTGGGATGACAGGAGTGTGGTCCACGCCCGGGGATGATCAGGGCGGGGTAAGGCCCCTACTAGGCTGGCGAAACAAGACCGCCAAACATAGCATACCCCACCGCAACAAAAGCTTATGGCCTATGCGTTGTAACACAGCCGGACCGTGAAACAGAGAGTCAAATTAGTTATTAGGACATGACCTTTGTTGGGAAAGATGGTGGGGTATTTCTATTCAACTTAGTTATAACTAAGTTCTGGGAGCTCAGGCTGGCATAAGCTCTACCGGCGAGTCGTGGCACGGGGGCTTGCGTTCTCTAACCTTCTTGTTAACCCCGAGTGTGTGAGATTGTATCATAGGTCGCCGTTCTTCGCTACCTTGGCGGGAGTGGTCACACGATACTTGGGGACGCGATGGGGCAGGGGGGTCAAACGACCCACCTGGGAACGGCCCACAGGAGCTCTCAGTTGTCTCTTTACTTCGGAGGCCGCAATGTTTGTGCTACAAACCGTGAAGAGGCTGGCCATCTTTTGTGTTAGTAGATTGTACCATAGGAGATGCGGAAATCAGTTATGGCGAGGTGTGTGTATTCGTACACGTTTATTCCGTCCGTAAAGAGTAAACAACAGAACCTCATTAAATAAACCAGCGGCACAAGCTGCAGCGCGACACGACATTCACCTGTAGGATGTCAGATGTCGGACACAGGTAGTCATCCTCAGAGGGGATTCTATCCGGGTAACGTGGCGCAGGCGCATCGATGCACATACCTATGAGTGAAAGTCGCGTTTATCCATAGGGTGTGGGGGCGTGGTTAGATTGATGGTCACAAATGTGCGCGTTCACAATAACATCTGCCGTAAAGTGTTTCCGTAGGATGCTTCCCCGTACTCCATGCAAAACAGCCTAGCAGCAGTGCTTAGCTTAAGATGCTACTTTTGCGGG"/>
                    <sequence id="seq_t1937" taxon="t193" totalcount="4" value="AGTGAGGCAGCAAACTCGTTGCCCGTTTGCAGAACTTTAGGGCGTCAGCCAACAGATACTAACCGATCGTCGAATCTGGAGGCGTCACACGACGGGATACTCTTCGCTCTCCGCCCTTCTGTCGTGTGCGAATGATTCACGATAACCTATGGCCTGCACGTGTTGTCATAGCCACTAGGGGACCTGTGTCCGCGCCTAGGGGGGATATATCCCTTGGTCTCTCTGTAACATTTGTTCCCATCGCCTAAAAGGCTTTTCGACCATCGGTATAATATAGTACGACAGAGCGATGCGGTACGGGTAGATCCGTGAATATTAGGCTCTGATGGAATCGGTCAGTCATTCTTACCCCCTCACGGCACGTTCACATCTAATTCTAAGGCGGCGGGGTGCGGGGATTTGCCATGGTTACGACCTCTGCCAATTGACGAGAAAACATCAGTCCGTGGCTCATTACGATTCCTGCGGCTGAAAGCTGGTGTGCCGATCTCTCGACCTATCCCTCTCTCCATGAGCACGTGGAACCAAGGAAGTAGAGGCAGTGGTACTATCACATACTTCACTCACAATTAGGCATGATACTGTAAGATCAGCGGAGCGTCCTATGTCCTACTCCTCCAGTGGGAAGCCGGTGTTTGACATCTGGTACATCGGTACGTTCTAGCGCTCATAGGTAACTGACGGACCTTCACTTACGAGCTATATATGGCTGTTATGTCGTTAGCTTGTATACACTGAGTAGGCTTTCGGGGATGGGCTAATGAAGTCATACGGGTGCTTATCACAACACGACGTGAAAAATGGAATTCTGCGGGGCTGCAGCCCCTGTATATTTCACATTACGAGATCGTTCCGGCGAAAAAGCGATCTCACCTCAGCCGGTGCGCAAGCAAAGATTACATAGTATCGGATGGCTACGCAATAATGTAAGTATGTAGAGCTGGTGCTAAATGTCCGATTTGGCTGGTCTTCTCCGTTCAGCCCGGACACGTGACCCCAG"/>
                    <sequence id="seq_t1947" taxon="t194" totalcount="4" value="CAACCCTCTCAGGAGGTGTTGTTAGCCGAGGATGATTCAATCCTCTGTTCATCAGTGCTGTCGATTGGTGGTTACGATAAAGTCTCAGTCCGAAAGGATTTACTTTTGAGAAGAACTCCCTTTGTTTAGTATCTAAAAGGCCTCCGGTTTTTGGGTCATTAGGCAATAACTTGCAAGAGTAACTAGACGCCATCGGATGCTGTTCAAGTGTGACTCCTCACCATACTGCCAGGAGGAGCAGTTCGGCGAAGCGAGATTGGTCCCGTCACTAACTTGAAGGCGGGACTGAATCATGAAATAGCTTCTCACAGTTGATAGCACTATACTGTAGGGTGCTAAAACACGCACGGCTCGATCCAATACGCTCCAGCCGTTTTCAAAAAGCCCAAGCTTCAGCAAAGGTAATACTTTACTCATAGCCCGAGATAAGACTAATAGATGTTACGTCTACCGCTCGATGATGTAAATGGTCGAATGCGGTCGTTTGTAGTATCCGATCATTTTGAGTGCGGTACTCTCATTACCCATCTCTCCCTAATACATCTCACGGGCAGGCCCAGAAGAAACCTTTCACGTAGTCGATTCAATTGGTACGACAGCAGTCGACATCGGGGTCGTGCTTGGCTAGCCCGGACCTCGGACCCCACAGCCCCTTGATCTAAGTCCAGTCTACGTCTCCCTGCGGTAGGGATTGGATTAGGGCGGACCACGGGGAAGCGCCTACCGTTTGAGGGCTAATAAGCATTGATTGGGAAGATTCTGCATTTCTTAAATCCGCTCTTCTTCTTTATTTCTATATATTCCATGCTTTGCAACATGATACGGAATTCCGTTAGACGTTTAAAGGGGTAGACGATACGCGGGTCCATCATGACACAATGGATTATCGTAAAGTGTACACCTGTGGGTGCAAGGCGCCGTAGGATGTAAGCACCGTCGCCGATAGTCTCTCGACAGGCTTAGTATAGTATTGTCATAGAGAAGTAGCTATATTATTTCT"/>
                    <sequence id="seq_t1957" taxon="t195" totalcount="4" value="CACAGATGATATATCTAGGACGGGTTACTTCAGGGCTAGACCAACATTCCGAATGCAACTCCCAATTCTGGGCCGTGGGCAAGCCACGTGGTTGTAATAAAAGTGTTTGGACGATCTCAACGAGTCGTTGTTAGTCTCACGTAAGTATTGAACGGGATTACAATGCCTATGCATTCATCCGTCGTTCGTGACGTCTGTACCGCAGATGTTGGAGCCTGCCTAGAATGTGACCACCGGGATAACGGCCAACCTGATACAAAGAACGTCCTTACCCCCTCTTAACCGCGTAATTGGCATACTTTCCGAATCGAACTCCCGGGGTCATGTAACCCGTTCGGTGAAACGGCTATTAGAAATAGACAGACCACCGACATCTAACCGCGCGAAGTGTACGGCAATTTGTACTTCGTGAGGTAGCTCCAAGACGCACTTCACAGCGGTCTGCTTCAGCAGTCGATAGCAAATGTGAAGGCACAGGTGGAAGGAAAATCCAGTATATACTACGCAGGCGAGACCTCCCCAAGCGACAATGCGCTAACGAATCCCCTGTGTCGCAGGCCCCACTGACGGACGCCGCAGTGGATGTCTCTGGTCGGAGAAACCCAAAGTTTTAGGTTTGATATGAATTTTTGCGTGACAGCTGCCAAACACGGAAGGCGCAAGTAGAGTAACATTTAGACGTTTGACCTGACGCGGCACGATAAGTACCTTAAAAGTGGCTTAACGGTTTTATAGCAAGGCTGTGTGCGTATTTTCGCGCCTCCGCATAGGCCTTTTCCCTACTCTCGGGATCAGTACGATGCCCTTTGCTTCGGGTAGTCGCAGTAACTGCTGACATCTTTTATCTTACCAACGCACTGCGGTCTCAATTCAATATGATCGACGCTTAGGAACTGATCGCTAATTGCGACGTATACCCTGCGGCTGAGAGCAGAATGGCTCTGCTGCTTTGATGTTGGCGGCGCTTTAGATTCACGCCAACTTCTGTAAAGTACTTATA"/>
                    <sequence id="seq_t1967" taxon="t196" totalcount="4" value="CACGATTCAGATGGGCCGCTGCACTCGTACGAGGCCCTCCTCTTATATCGTACGCCATCGTATCCAGAGACTACCCTAAGGCATCCAGCTGCTGGAAATTTCCGCTCTATTCAAAGCGGCGTTAGAGGGCTTTGAGAAAACCCGGTCTGTCTCTAGTGTGTCAAACACATAATGGGTCCAGGCGACCCGTGATAGAGTCGTGGTAGGCTGGGTGTCAGTTTACCACTGTCGTCATCGCATTTTGGTCCTGGGTTCATGGGACTATCTTAAACTAAGGCTACACCGGCACCTGAGGTGTACAACAAGAACACCTTACGTCAAACTCCCACTAAATGGACCGTGCAAGTATCGTCACCTCACTACACTGAAGTGCTTAACACCCAGATGGACTTGTGCATCCAACACCAGTCAAAGAAAGCTAACAGTCATACTAGAACGGAAGCTCTTACCTAGCGAGGAGAGGCTCCGATATATTTCGGGCGAGGCGTACACGCCGTCCCGGTGACACCTACCACGAGATCACTCAAGCTTATCACAGGTATTCGCAATGTGGGGAAGATATGTTGACCGAATGCGTTTGGGCGGTGACTGTGAAGACACCTGGCGGTATTCCGGGGTAAATGAGCAGAGCGGAGACATCCCTCTCACCATCGGGGCGCAATACGCTATGAGATTACACCACCCATCCCATTGGGCAGTAATTAAATGATTAAAGTTGTTGTTGCAACCTCGTACTCATACTGACTTTCCTTTGTTGGATTGCCTAGAGTGTCGAGGCATTTCATATCATCCGTCTGCTCGCCCTAAACGTTGTCTACTGCTTCCCAAGTGGGAAATGGAGTGATGACTGGAATTTACCATCCCCACTGGGGCCGTAATAAGCACTTTCCTCCGGCAGCAAGGTGTATAACGCGTTCTGTAAGAATTGGCACAATAGCCGTTCAATCGTTCTCTCTATTCCAACTTCAGGTAATAGGTGTCGTCTCGGGTAATAGTTAGG"/>
                    <sequence id="seq_t1977" taxon="t197" totalcount="4" value="CATGCGACATCCGGCCACCGACACTTTTGCAGCTCAGAATAGGTACCCGATCCTCACTCCGGTCCACAGGCATCAGCCCATAACTAGCGGTGCGCATATAAGTGTGGATTTGAATCCGTGATTGCTGTTGTGGGCGCTGCCTGGCAGGTTTGATCTCCGGTGTTTTCGAGGCTCCTTTCCAACGAGCCCGTTTGGTGTTGAGCGGTCGCGGAATCCCACTGAAAGCAGTTAGCACTCGAACTGACACCGTCTCCAAGGTACCCCAATCTTCTTAGGAATGATTAGTGCATGCTTGTAGCTTGCGACATCATGGTGTCGCAAGCCTCTTGTCTAGCCTATTAGTGCTCATGAAAGTTTTGAATTTAACAAGCACAATACACCTAGATCCTCGGTCAAAGTCTTGATAGCGTCAAATGACGCTTAGAAGTTTCCTCGGAACACTTACCAATGATCGTGCTCGATCTTTGCTGACTTTAGGAAGCACATGGAGCGCGAGATAAGGCATCGCATTAAGCACTCAGCGACATGATTGACTGCCCACCTACCTATCATTCCAAGCTTCTAGATGATGAGATGGACACCATAACACCGAGAAGGAATAATCCCACGACCCGATACTCGGATGCACTAACACTGCGGCAGTAACTTTCCGAGATAAGGCAAGTCCAAATGATTAATCATTCACGCATATCCTTTCACGTCCGATACGAAGGGCAGCACATCCAAGGTCAGAGCACAGAGGTTCGTGTGGGCACCATGTCTGGACGAGGTCAGTGTCTTCCAAAAAATGGTCGCGGATTCCCTTCCACAATCAGGGCCTTCCATTCAGTCCGCTCATAACGTCTATAGAATTTGTATCGATCGGGTTTACGAGGTCCCCTCCGTTTAAGAAATTACCATGGACCACGGTACGAGGCCCTAGTAAATCCCACCAGTGGATGTTTTGATGACATGACCTCTAGCCATCGATTTCTACATCTCCGTGCGCCTGTCTGAAAAG"/>
                    <sequence id="seq_t1987" taxon="t198" totalcount="4" value="GGTCATCTCCTAGCCATCCGTCGATCTAAGGCCAGGGTTCGTATCTGGTTGTTGAGTCGGCAGTGAAGGTCTGTTTATTTGGGTTCCTTAATTAAAGTACACGCAAATTGGTTCCCAAGCTTTAGTCTGCCCATGGATAACACCTACTTATTGGTGAACATCTAAGAGCACGGCTGAGGCAGACATACTCGGCAATGGAGTTGCCAGTGTAAACCGAGCATTAGAATGCAGCGCTTGCCGTTATCATAAGGTATTGTCCTGCCTAAACTGAAGGTCGTTTTCCCTTATGTCAGCTCGCAAGTGCAGGATCCATTTTCGCGATTCATACCAGTTCGAGTCCTGAGTGCGTATTCATATCCAGAAACAAAAACAATAAACCCTGTATACCTTCTGGGTATCACCCACGCTCCCCCATATATCGAAGATGACACCGTTGGCTCCACCGTAACTGAATACCATTGTGTCCAAGGAGCATCGTCACCGCGCCCCACTCGACCCTCTTGGAGCTCTAAACCACCTGTAATCTCGTTGGTAGACAGCTACGGCTGGAATTGTAGAAGGCGCCCACGCAACTGCCATAAATGTGATTGGGTCACACTGACACGTCTGGATTATTCGAAGGGTCGTACCGACATGATGAAATGTGTTAATCCCGTTAAGGCCCGCTTAAATATGCGACGCAAATAAGTTTGACGATGAAATCCCTTCATCATGCAAGCTACATAAAAACAACGGCATAAGGTCCTCGCATTATGGAGCCAGGCGGTGTGGCCTATAAGAGCATTCAACGCGCAGGATAGGCGCTACAAGGCACTAAGCAATTGACAGGCCGGTCCAGAGTGTAGCGGCATGCGCTTCAGACATCGTGGCAGGCGCTGGCTACCCTTCTGGCCCCGTTTAGGACTCCACGAGCTGAAGGTTCACTCAACGTGAGCCGCTATCACTAGTACATGGTAACCTACAACTCAGCAGGGGGTTGATCGTTTGGTAAACTAGCGTA"/>
                    <sequence id="seq_t1997" taxon="t199" totalcount="4" value="ACTGCCTCACCAACCGGCCCCCCCCAGAGGACTTTCGCAAGCTGTTCCAGATCCAGGAGAATGGGCCCGTTGGGTGCGTGGCACGCATAGTGCGATTCGTACGTATGTCGTTGTGCAGTGCGAAATAAGCGCTCTGAGGCGGTAGGCAAGGAGTCCCGCGCCCGCATTCTCGATTCTCTACTGGGGAGTCAACCACAATACCGCTCCACGCATTGGCACGATTAACAGATCGATTCCCAGTAGTTGATGGATTGATGGGGCATTACGGGGTTATTCCAGCATTGGCTGACGGTCGTAATTTGCAGGCCTAGATGGTGGTTCGTTCAGAGATACAGACGCGGAGGCCGTCCCTGCGACAATAATGTCGATGCACTACTCGCCTGGGGGCTTCCGATATGGTGTGAGCGGCACCCAAAGATTCGTAAAGTAAATTTTATGAAGTTGATTCCCTTTGTAGAGCTGTACTCGTTCTGCGGGTCCTTAGTCTGTATCACCTTATTGAACGCACACGCGCCCTTGCTGGCTTAGGTAGCAGATTTAGCCAACAGGTCCCATGGATCGAGTTACTTTATACCGTTCCGTTAAACTAGCGCCGGGAGGTCGCTTTAAGGGACGAGATACTGAAACCTATCTGAGTTTATAAGACAACCTCTCACTAAAACGATCGACCGGAGGGGTCATTATAACGAGCGTCCGGCCAACACCAAAGTAGTGGGCCGTAACATGGCGGGAATCGACGAATGCCTTATTATCATCGTGAAGACACATGAGACTAGCGCTAGAGACCGCAACAATATCTTCGTGTAGTCGTACCTTGTAAGCAGGACCGCGTTGGATTGTTCGCCATACGTCCGCGCATGGCCGATCATACCGGATATTTTTATACAATCTCACCCTGCAAAGTGGAGTACATGCCTCATCATATTTTAGCGGGGCGTGTGTGCGAGGTGTTGGAACCAGAAATCCGAGGTGAGCCCTCTTCGGACAAGCAATGTGACAT"/>
                    <sequence id="seq_t228" taxon="t2" totalcount="4" value="TCTACAATCACCTTGACGCATGTTGTAGAGTAGGACTACGTTGCAATTCTCTCTGTTCGCTACACCCCAACTTAACAGACGGGTCACGAATGCTGTTCCATATTGCTAGCTTGACGTATTTGTAGACTGCATGACGGATCCCTCCAGGCGGAGCGGCGGCCGCGTTTCGGAGATGGTGCGGTCATCCAGTCGCCATGGCGATGTACAGCCCTTTCCCGACTACATCAAGTCTCTAATGAAAGCAGGTCTTCGAACGGCGGGTTAGCCTTTTGTCAGCGTTGCTGGGGAACTTCTGTTTTTTTCTCGGCTTAGCCGCCTGAGAGTTCTGGCAGTTCGACAGCGTAGTCAAGTCCGTTAGCTGACGTAAGAGCCTGCAACCCGGAGACGCGAGAAGGCAAACCCTTGTGTAACCGGCTCGCCGAACCAATCGGTTTAGAACGAATATTATAAATGTGGACGAGGTATGTTATCATCATCGATAATTCCTGAGAAAGGGAACCTTGCTAGTGTCGAGGTCGTGTATGCGTCAGTATATCAGAACGCCCAGCGTGCTGAGTGTTCCTATTTAGCATGTTTATTTGTTTAATTAAGTTTTTGGTCCTTCCAAACGTTTCAAGGATAGCTTAGGTTTTCTAGCGTAGAATCCATGAAGAAATGCGACCACTTAATTAGTTTTGGCCGTTGCAGTGTTTTGGCACCGGCGACAGGTCCACCCCCCCCACGGGCGGCTGGCTCACTCCCGCTTAATGATTCTTGCCTCTATACTAATATCAGACTAGTAAACCGACTAACGCCGAAACGGGCTGGACGCTAGTGCCCGGAAGCGCAACTTATACTGATGGATGTTAGCACGGCTCTTTATTCTTGTCACAGCTTAGAACTTGGACTTATTCGCGCTTTAAAGGTGGGCCACCTGCGCTAGAAAAAGAAACGTGAAGATGGGAGAGTAAGGGGACGGTAAGCGATAGGCTGTTTACACCCAACCAGGATATTCCAAATA"/>
                    <sequence id="seq_t207" taxon="t20" totalcount="4" value="AACTATCTCGTGTGACCCGTCTGCAAGTGGATTTTGGTAGTCCACTCGTCCTACACCAAAGGTTCCAGTGACGTGGTTCTTGGCTGCATACTGGCCACTCGGCCGCCGGTAAAATATACAAGGCAAGGTATAATTAGAACATGGCGACCACTACACATGAACTATGATTTGAGTACTCGCCCTCCAACTTTTCATCTATGGGTGGAAGTGACCTCTCTGCGTTTCAATCTCCCATTTATAATTCTCCATGTTGGGAGCATGGAATCTTAACGCGTTGTTGGGTCTTGAGCGTCGCGCATAGCAAGATTACACCCCGATCGGTCAATTAACCCCGATTTATAGCCGTAGGCGGGCCAAGCAAAGCGACTTGTGTAAAAAATTCATCTAATCCACTTCCGTCCTAGGCCAAACGATAATCAATTATTACGGGCACACAATGTAGGTTACGGGATACGTGTACACTTCCAGTGGTTAGAGGCAGTGACGCGACATCCCACGCGTACATAGTAGCTAAGTAAGAGGTATGATAGTTATAAGTCTGGACGGCAGGTCAATTGAACTGCATGTTAATTTTAATGATCTGAAAATAGTGCGTTATCTGACTGTTAGGAGATTCATAATTTCCGCACTGGCTAGGATCGATTATCGCGACTCGCTACACCTTAAATGAGTAAGTCATCCACGATAGACCACTAGCCCAAACACTACGCCATTTGGATAACGGAGTCTCTGATAGGTCAGTACTGTGGTAAGGGCACACCCTCCGGTCGGGGCTTTTTGGGTGGAGGGTCATCTCCTGACTTCGGGAGCAGACTTCCCCCGTACAGCACCGTGGGCCTTGGCCAGACGAATTATTGGATATCCGATAACAGTAGGGTGTGCTTAGACAAACTCATCCAAAGGGCGCAATCGACGAGCTGCGCGGGTATCTCATCGGTATAAAAAATTCATTTCGCACACCTCGTTATCGGAGGGTATGACCTGAGGAATAAATTCGTGG"/>
                    <sequence id="seq_t2007" taxon="t200" totalcount="4" value="GGACATGATGAGGGGTAAGAAAATGCAACTTGCTTAGAGGTACTATTTTAATAGTGCAATTTAATGGCAAAGCTAAAGAAAGGAGAACTGGCCAGTACAACCAGTTTCCTAAGGAAGGTTTGAGGGGTACCTTCACATGCTGCGGTCGCAGATAGTTGGATGTAACCAGGAATCGTTGACGGGATCATCTAGACTAGTACACGCTCTACCGCCAAAGTCGTATTACATGAGTCCTCTGGACACAGGGCACACGGGTGGGGTTGTCAATCGCGATCCTAGGCATGGTCAATATCCTAGATGGTTATGGTGAATGCGCCTGTGATTGATGATCTTTAGTCATCATTCAGCAGCTGCGGAAAAGAGTTAAGATACCCGCTGCGAGGGAGGTGCTAGGACTTCCGGTTTGTCTAAGGGCTGTAGCTATGAACCGGGATAGTCCGGGTTTCCTAAGCGGAAGTGGGAACGGTTATACCGCAACAAGTAGGTATGTAATATCGTCCTGTCATTCCTCGGTTTATTTAAAGCACGGAGGACGAATTGCACCCAGTAGGCCAGTAAAGACTGTTGCGCGAGCTTTGACCATACGGCAAGTTTGCAGCCCTGGGCACTGGACCGCGCAGATCTGGGAATGGCGGCCGGGGCCCTTATAATTTGACCGGCGTGCTTAGTTGTTTTGTGCAATACAATGCGTAGACTAAATTACTACTGGTCGTACACTGCCCGGCGAGTACGTTTAAATGAAGCGCGCCTTTCGTATATGAGTCCGCAGAGAGCCATGTAAGACTTAGAGGCAGTTAAGGAAGATTGCCATACCTACGCGCGGGGCTAGCTAAATCTGCTGGATTTTGATCGGATGTCAGTCAGATGACCCGGCTTGTATTGCTTATCTATCTCAGTAGTGGAAGCCCGACACTTTCTATTAGATTCTTGATGTGCGGTCATTGTGGGAGTGCAGCCCTGTGCAGAAGGGTTGTGTTTGAAAACGAGTGTAGGAGAAATG"/>
                    <sequence id="seq_t2111" taxon="t21" totalcount="4" value="CAGGTATATGGTAGTACGCGGGGTGAATATGTGTTAGACTGCCTCAGCCCTGAAGTCCTTCCTATGGCTTCATCCTGAAAGCGCGTCGCTGATAACATTTGAGTGACTAGACGCAGTGTCCGTGGTTTACTCAGTCTAGGCAGAGAAATGACTTGTATTTGCATGCCAAGGCTCTCAACCAGCATCGGTGACTTTTCAGCCAATGGATAGGGATCCTGACTAGAGCAGGACTTCGGAGATACTGATGACCCAGATACCACTAAGCTGTTTAACCCTTCTAAACCCCGGAGTTGTCTGGCTACCACACGCGCAATCCCCGGGTCACGTATTCCGTATGGGCAGATCCACATCATAAATAGGATTGCCGCCGACATCACTCGTGTTACCGTTTACAACGCTATGTCCCTCGAGAGGCCACCCTTGTACTAACTTGTCTAATGTCGCCTTTACCCCTTAACCGCATCTCGTGAGACAATTATAGACGGGAACTCCAGCGAATACGTTGTGCGCCAGAGTACTCGAACTCACCATACGTTACCGGATCCGCTGCGAGTAACCCGACTCTGCCGCACGGATGCGCGGATCGTATAGATAGCATCATTCCAATTGATTTGGTCCAGCATGTGATCTGGAGCGACCGCGACCAGACAGGCCTGGTGAGCGACAGCTTCCAATCACAATTCATACATGACGGAGCAAGTTAATCGCATAACAGCTGGCGTTGCTGGGGATTCGCAAGGGTCCTTCACGGGCACGACCTCCCAATCGGATACTCTTCGTAACTCTATGCACCCTCGGCAACCTCTATTTGGCTACATTGCAGAACTACGGATGAAATCTTCTATCATGCATATCTACAGGGTTAAAACGCAAGTAAGATCAGCAATCGGTAGCTGAGCGGTTATTGTGACACTGACGATGAGGCACAGAGTATAGTGGCATCTATGATTGGTTACAGGGCGCATTGGGGAACAATGGCGGACATTCAACAGTGGTGCCA"/>
                    <sequence id="seq_t227" taxon="t22" totalcount="4" value="GCTTTGCCGCTTGCTCCGCTATAAAACGTTCTGATGCAAACATCGATAACGGGGGAAAACGTCTGAAGGGAGATTGGGATTGTCGGAACGCAATACCGTGCGCACGGGAGACCGACGCACACCGACGCGCCTGCGAATTGCCACATGCACGACGGCAAACGCACTGCGGGTATGGATAGTGTCTGCGCCGAATGGCATGTGCCTGATACTCGGCCGCACCAAACGTCGGAACAAATTCACGTGAGAGTAAGAACCGGGCACCTAACGGCCTGACATCAGTAACCCAAAATTTCAACCCGGATAGTCAATGGTTATTCCCCAGTGAAGTTGTGAAAGCTTGTCAAAGGGTGCTTCAGACCGCTAAGAGAGCGCTGAACCATTGTCCTGCTCCCCATATTCTACCGGGCCAGTGATGCGTTCCTAGGGTGCTAATAAACCGTGTGAATGATTAACCTCCAGTGGGCAGAGAGTAAAGTGCTGGTCTCTACCGCATGTCTATCTCTGGGTCCAAACCCGTCTAACAGCCACATTTATACGTTGTACATATGACGATGTATGCCCGGGGCGGGCCTGAAACTGTTGTCCCCTAGACGAGCATTTCTGCGTACATTTTCATCGAATCCGATGTTGGGCATTAACACATTATACGAAATCGGGTTTTCCAGACAAAGGGTGTATCGATAGAGACGCCCCCTGGGGCGTGTGTTGTTCCAACCTCTACACAAGGACGGGTGGGTCCGTCGACACGTCTACACCTGAACAGCCAATCTGAGGGCACGGGAATCATAAGGCAAAGTTGCCATTGCCCAACGATCTCGCACTTTTCTAGTGAGCCCGTGTCCGCCTTAGTCGTGTAAGATCTGAAAGCCTCTTGCGACTGCTGATAATACGGGGCGGAGATACATTGACTAGTGGTGGAATACACCTCAAGCGATTACGCGGTGTAAGTAATGGGCATTTCCCTAGCCGCCATCTTGAGTTTCTTTCTAAGAATAAAATG"/>
                    <sequence id="seq_t237" taxon="t23" totalcount="4" value="CCCGGTCAAAATGCATTATGGATACAGCGTACAGCTTCAGCCTGGCTATGGGGACAGCAGCTAGCTATTAGGTTACCCGTTCTAGTCCACCCCTAGTGATAAAGGGCTTATCCCTGACGACACTGGAAGTCTGTTCTTAGTATGGTTAATATGCTACCTACGTACTGGGTAGCAGTGTCTGCTGCACGCAAGCACTTGGCTGGAGACACTTACGACATAACCGTCAATCTAGAGGCAGCTTTCAAAATGGGTCAGACATAAACGCATCGCGACAATCTGAGTCGCGCAGATACTCCCGGCGAGTGATAGAGCTGACCTACTGCATTGCGAACTTCGATCAAAATAGGTTCGCTAGGGGGGGCGGCGGCTGCTAAGAACTTAGGGCTCTACCGGGCTTTGGGTGTTACCGCGACACTAACTATTGAGCCTCGATTTGTACCTAACATTCCGAGAAACTCCCAGGGAAGGGGGCATCAAATCCTGAGCGGACGCCTTAGACTCTTAGTAAGCCTTATAATCATTCGTAGGAATTGCACTTCTTGAGGAGCCTATTGCAGCCTTGAGGAGCGTGTAAAACGATGTTTTGTCCCGGTTTAAATCTGCAGCCCCAGTAGGCTCCGTGCGATTGAAGCACATTGAGGATCCACATAATATGAATATCGGTCACTTACCAGAATAGAACGCATGTAAACTTGCCCCATGGCTCTTTGCAGTTTCATCGCCTCCCTTTGCGCCCCGATGAAGGCACTCTCCTACCGCCGGCCTAATGCGACCACGTATCATGCCAAGCTGAGTTCGTTCAGTGAGTAAGTAGCGTCAATCACGCACTTTCGGCACTTATGGCTGGGCTCCTAGAGGGGCCCACAATTGTCTGGACGGCAGAGTAGTTTCTGAACGTGGAAGTCGTAAAAGTAACTCACGGCTGCGTCACCCGGAGTTTACCCTCGGCGCATTCTGCTCGGTTCCGGAGTAATCGGCCGATAATATGCACGAGCCATTT"/>
                    <sequence id="seq_t247" taxon="t24" totalcount="4" value="TTGGGCTCCCTAGTGCTGTTTCTAGTATCTGCACCAACACCACGGGGGTCAACAACGGTAAGCCATCCTAGTATTGGGTGCTGCCGAAGACATCCTGTTTATGTGTTTAGGCAATCGCAATTGCACCAGATGGGAGTAGCGTCCTACCCAGTCATTTAAAGTAGTGCTTGTGCACAAGCGAAGGGCTTAACCCGGTTAGGAGACCCAGTTGCGTTCTTCCGCAAGGCCATCGTTACCAGAGTGAACGCCACTTAAGAAATCAACCCTCATGATCTCCTTAATTGCTCAGGTGATGGTAAGTTACACCTTTGATCAAATCGAGAGAGGACAGAGATCTGTGCTGTGGAACCAGCCTCCCCCACACCGTCATCCGCGATTACCGACGTATAACAGGGGGCTGTTCCCTGTTGATAAGGACCTCGTCACTGGATTCATAGATTGCCAATTTGAAGAGTAGACGAACCCTGTATATCTGTGAGTTGGATGACCTGTACCTAGCCCGTACGTCCTTTGCGTGTGATCGCATCCCTGGTGCGGGGGTCAGTAACCGTTGGATCGAAGCGTTTCCTTTGATTCCTACTTATACCCCCTAGTAGATTACACTTATCTATGTTCGCAATTGGCCCTGACAGACCATCGCGAGTGTCACGTTAGCACGGAGGGCGGGAGATCCGCCCAACTCCGCGCATGCGATCGCTGTGTTTCCGATGACACGTGAAATTTAATCCTGACGAACAACCAATAGGCGAAAGCACTGATGATACAGTCGTGCCCCAATCACCCGCAATCGAGTCGAATATCCGGGTTGTTCGAGTTGGGAGCAGTATTACCGTCTAATAGCCCTCCGGCGCCCAGAGGCTATGTTGTGCCACTAAGCGCAGGGAGAATATAATAAGATTCCGGGGGCTAGCGATCCTGGATGGTCTGAAGAAGATAACGCATTATTCGATCCCTCACAGACGTGACACACTGGTTAAGCCCTCGTAGGCGTGAGAGGCGG"/>
                    <sequence id="seq_t257" taxon="t25" totalcount="4" value="TGCGCGGATTGGTCATCTCTGTCTGCCGTAAGGAACGCTTCCATCGAGTTGTCCGATCCAGAATCTGAGTGTGTAGCCCCTGGCAAAGTAGAAGTCGCTTGGCATAGCCGAAAAAGCTTAGTGAAACATGCTGATACTGCCTCCGTATGCAGCCCTCAAAAACGTGTATTCCTCGATTTCACACACGGGATCTCGCGATGATCCATAACTTCACCGCAGCGTTCCACTGCCCATAATAAATTCTTACGCGTGAGGAGCAGCTATCGAATTCGGCTTGACCGAACGCCGAAATTGATCGTAACAAGGTAGGCCTTCGACTATAATGACACTCAACTAGTGCGACCAACGCATTAGGACGAGTCGAAAGCTGGACTGGATCCAGCCAAATTTCAAGTCTCTGGCCTACGCTATCGTTACGGACTACTTCGTAAGCTACAGGTTACAACCGTCTCGGATGTACAAAAACTCGTTTCAGAGGGGATCACCTCCCTACAGATTGCCCACAGGAACGAAGACTGCGGGGATGACTCTTACGAGGATGGGCATTGTGGCGGCCATAGGATGCGTTGCTCTGATTGCGACGCTGCTAGTCAGAGTACGGTCCGCGCGGAGATTGAGGGTTCCGGGCTGCGTGATGACGCCCGCGGGGCAAGTTTCTCACCGTGCGACACGACGAAATCCAGCGGGACCTCTACGATAGGAAGCGATTTCTTCGCCACTTGGGAAAGTCGGGATGAGACCTGGACTGGAATCGGCCAGCCCTCGGGAGTGCGTATCATAGGGTTCCCTGCCATAGTAGCCGTGGTGCTGGCCGAACGGCAAGATAAGGACTTTGGTATAACAGTTACCCGTCGTGGGTCGAATTGCTACGTGTAAGATCGTGCAAACGACAGCCGGCACGGGGTGAAAGCTATTGTTCGTTTGCCTTTCCCCTGCCTAAAGTTCGTACATGCATCAAAAACGGGCTTTGTGATGCACGGGCAGATAATGGCTTCAGGGT"/>
                    <sequence id="seq_t267" taxon="t26" totalcount="4" value="CAAACGCACGTTACTCGGATTGCATATCTCATACAATTGATCATCATCTTCCGATTAACGACAATCTTAGTGGAGAAACACACAGGTCGACTTTCTCAGGAGCGGTGTTCCTGCCCCTTCAACTTTAATCTACCACAAGTATATATGCTATCAGCCTTGTCCGGAATAAGGTATTTCGCCAGGGTTGCGTTTATCCAGGGTGGGGGCTCCATTAGGGAAGCCCCCGCCGTGCGACCGCCCTCAAGTCGACACTCCAAGGTCAAGAGTGCAACCGAGGAGTTTCACGTGAAGACCGTCCCCAAGAGTGTAGTGCGAATGAACTTTACTGTTTGTGACGAAGTGGGGCAGGATGCTACCCTTGGCCTCACGATCCAAGGGGTAGCGAGGCATCGCGCCTCGCCTAGGGCTCGGACTAGAGATAACTGGCAGAAATCCTCGAACTACATTATGGTATCCTGGAAGAATCTCACCTTTAAATTACACGTATTAACTTCAGTCGTCCTGTTTGACCTGCCCTCCCAGTCGCCCTGGCTAGTTAATTCATCGTAGATCTGGGTCGTGTATAAAGACATAGTGGACGTGGGGATAGGGCGGCAGACTCATGAGAAAACAATAACAGGCTAATAGATCTTTATTCCAACAGGTACGTAAGGCGCAGATAGTAAAACTCCGAAGCAAGGGTAGTATGATGTAAGGACCTAGTAACAAGTACAAGTTACACCCTTTTTGCGCGCAGCTCCGGTAATATCGAGTGAAAGTCCCAAAGGCCAATTTATACTTATACCCTATCTGCCGGCGCGGTGCAAACTCCGGCCCTAGACCACTGGCTGTCGTGCCAACTTGATCCGGAGGAAGCAGTTATAGTCTCTGATCTGTCTGTGCGATTGGTTATGCGTTCTCCTTCCCCTGTAGTAACTAGACCCGTGCCCTCTAGTCGTAATAAACGTGGCACCACTAATCCCGTGTACGTGATATAAAGTATTCACAGTCCCGATTGTAA"/>
                    <sequence id="seq_t277" taxon="t27" totalcount="4" value="GGAGCTTAGGCTCCACTCAGTTGAAGCGAGGCCTGTGAGCCGATGGTACCCTCTGCCTTACGAACTACAAGCGCAGGTGTTAAGTCTCATATGCCATTTGAAGGGCCCGCCGACTATTTGAAAGTATCCGCATCTGTCGTAAGACGCGCCTTCATCCTCATGATGATCATGCAACGTGGTATGTGTATGGGACCAGATGCGAATTTCGAAAGAGCGAAACAACACCAAACTGCTATTCCGGATGTACGCCAGAGGCACGTAACTTCTGTTTAGAGATCCTCCCCAAGAGAGATAAAGGCTATATCCTTCCAATAATGCAGTGATGACCCTTTTTAGTTGCTAGGCGCTCGTCAGGCATGATGTGCGAGGGCTGAACTTACCCTGTGCTACATTTACTGGAGGGGAGACGAAAAGATAAAAACGCTGACGAACTAATTTGTGATGCAACCAATGTCAGAATACTTACATAGGAGCATCATTTGGAGACTCCTACGCCTCCTCGTTGGCTTACATACACCATCGACGTCAACTAAGCCCTTACGGTAGCGCTGGCCGGTTCGACATGGCACCGTCCCCCTCAGTGCAATAGATTGGAGCTCAATATCGCGTGATAGGCGATGAAGGTAGAGTTTACACCATCATATCAATGTCATTAGCACGTTAGTGTCAGTGTCGTAATGCGTTAAAGGAGGAGGGCAATACCACGACCTACGAGTAAACCGCACTAGGGACAGTAGAGAAGCACTTGCGGTAAACACATCTTGATACTTAGCTGATCATCCGGATGGCTGGGAAAAATCATGGCTATTCGCCTACACCTTTAATACGTGATAAAGTTGTTCCTTTGTCCATATCCCTCTGTGGGTTCGGGTAAGCAGGGAAGTAACCTGTCAGTGTTTTACCACATCTCCTCGCTCGTTGATTCGCGAGAACAACGCCAAACAACAAGTCATCGGATTCCCAACATGCTCCTTCTGTGGTAGGTATATCTTGGACCTAA"/>
                    <sequence id="seq_t287" taxon="t28" totalcount="4" value="CCCCGTAAATTCCCTGGAAGTGAGAGCGCTCGGACTACAGGGCTAAAGTAGTCGCGCCGAGGTAGATCCATAGTTGTGGGATGCCAGGAGTGTGGTCCACGCCCGGGGAAGATGAGGGCGGGGTAGGGCACCTACTAGGTTGGCTAAACAAGACCGCCAAACATAGCATACCCCACCGAAACAAAAGCTTATGGCCTACGCGTTGTAACACAGCCGGACCGTGAAACAGAGAGTCATATTGGATCTTACGACATAACCATTGTTGGGAAAGATGGTGGGGTATCACTATTGAATTTAGGTATAACTAAGTTCCGGGAGCTCAGGCTGGCATAAGCTCTACCAGCGAGTCGTGGCACGGGGGCTTGCGTTCTCTAACACTCTTTTTAACCCCGAGTGTGTGAGATTCTTTCATAGGTCGCCGTTCTACGATACCTTGGAGGTAATGGTCACACGATACTGGGGGACGCGATGGGGCACGTGGGTCAAACCGCCAACCTGGGAACGGCCCACAGGAGCTGTCAGTTGTCACTTTACTTCGGAGGCCGCAATGTTTGTGCTAAAAACCGTGAAGAGGCTGGCCATCTTTTGTGTTAGTAGATTGTACCATAGGAGATGCGGAACTAAGTTATGGCGATGTGTGAGTATTCGTACACGCTTATGCCCTCCGTAAAGAGGAAACCACAGAACCCCATTAAATAAACCAGCGGCACAAGCTGCAGCGCGACAGGAAATTCACCTGTAGGATGTCAGATGTCAGACACAGGTAGTGATCCTCAGAGGGGATTATATCCGGGGGACGTGGCGCAGGCGCCACGACGCAGATACCTATGAGTGAAAGTCGCGTTTATCCATTCGGTGTGGGGGCGTGGTTAGATTGCTGGTCACAAATGTGCGTGTTCACAATAACATCTGCCGTAAAGTGTTTCCGTAGGATGCTTCCTCGTACTCCATGCAAAACAGCCTAGCAGCAATGCTTAGCTTAAGATGCTCCTTTTGCGGG"/>
                    <sequence id="seq_t297" taxon="t29" totalcount="4" value="ACCATCCGTTTGCCTAGTGTCTACTGCTTGGCATCACGGTGCGCCTGGCACTGGTGAGAGGGATTAGCGGCAGAATTCTCGTCCTGTCCAGATTATCGGAGTCCATATTGGCAATTACCCCCATAAGTCCTTTCTTAGGACGCGAACACGCACCACGGAAATACTTTCTACCTCACTTATGCCAGCATGCGTAGATAGCGATTTTTGCCCCGTCCGTATACCTCATTCGGCTCATTTTTAGTGTTCCGTCCGGCTATAAGGGTAGAACAATGCTATGGCTCACAATCGCTCTCGAAGATTACAGGCGACGCCTTCAAGCATGATTTAAGGGGAGTTTGAGGACGTCATGCGTCGACGCACTCTAGGCGTCTCCTGGTGCCCAGACCCTTGCGACGCAGCCGTGAACCTATTGAAGACGGCCTCGGACATGGCCATGCGCAAGACGGTTTAGAGGATAACATAGAAGCCTTAGCGAATGGGGTATCGCGCACGGACATACCTAGGCATAGGCTAGATTGTCTTGACTCCCTTCGTCACGCCATATAGCAGTCAGACGAAACGACTCATGCCTTGATAAAAAATCGTCCTTTCAGTCAATATCATATATCACCCATTTACCATTCATCTAACACACAATGCCTCGCGCGTCCCGTACGGTAGTCTTAGATGGGTGTATGTTAAGCGTGGATGTCTTTCATTGCTTCTACCCAGCCTTGAAGGAGCTTCGAACTGAATAAAAGCTAGTAAATTCATACACTCTAGTCTAGCACACCTAGCCCGGATCCCGGGTACCTGGCATAGTCTCTGATCATCACGGCCCCATATTGCAGCCTTCCAGATTTGAGGTCTCTCCATAATTCAGCCGGTGGGGTAGCCTCCAACCCCATAAATTTCTTATTTCGTCTGCATAATTTAGATCGTGCCCATGCGCCATATACGCCTTAACTCTTTCTGCTCAGTCCGCAACGCAGTACGTCTAAACATTATCTAGATACTATAG"/>
                    <sequence id="seq_t327" taxon="t3" totalcount="4" value="TTAACGCTCCCAAATCTTGCTAGATACCTTCTGCATTCCGCCCTAAAAGGTGGCCGGAGGACCGTCCAAGTGAAGACACACGAAGCTGCAAATCGTGAGACGATATGGTTATGACTGCCCAATTAGCATACATGAGATGTTGATTTGCAAACAGGGTCATCCGGAAAAAGGTTTCTCTACATAATTTGGATTACCCAGAAATAAGTCTCCACATAGTAGTCCCGAATTGGGTGAGCGGGCATAGGTTCACTCTCCCACGTTAATAGTGAGTCAACTCAATTAAACAGTCGAACTGACGTCTGGAGAGATTTTAATATAGCCTCAGTAGGGAAGATACAAGACGAGTTGCTTTAATACCTGGGTGTTGTCCCCCAAGCTGCTGACGGCTGTCGGGATTGCGCACAGCATCGGATATCACATAGTTATGAATCCGCTACGGCTCCAGTCTATGGCTATTGGGACACAAAAGCCGGATCACGGGGGGGGTTCATTGCAGCGACCCTGTTGGTACGGCCCTCCGTGACATGCTTCCAAGATTTTCGGGCGGACAGCCTGGTAGACTACTAGATCGAGAAGTCACAGACATGTGAACGGCACGGTCAACAGACACTGAATACTTACTAATGGAAAATTCTTGAAAAAGCCCACTACGTGGTCCATGCTAAGTTTACAGGGCAACGCTCATGAGATACAAGAAGTCATAGACAAGTACTGTGGCGATCCACAAACCTTACGGAACTGTGGATCTCTACTCTATTGGCTTTGGCCTTAGTTATTAAATCACTGGTTGGACTCTACCGGCCGATATACCTGTCAGGAGCTGAAGTGTAACCGTTTAACCTGCTCTTCCTGATCCAGATCACAGCTGTCCCATATCCGAGCCACCAGTTATAAGTTCTTAACCACCCTTAGTAACTATACGCCTATCCCCTCCTCGCAAAATGGCCTGCACCCGAAAGAGGGTCTAGCTGTAACGGTGTTGTGTTAGCGGTATATTGAA"/>
                    <sequence id="seq_t307" taxon="t30" totalcount="4" value="ATCTCTAATATCGGGGCCCGACATACTAAGCGAAACTGAATGACTCTGAACCAAATAGCACAGAATGTATTCTCGCTGCCTCTGAGATGCAAGAGAATATTCAGGGGTCTGGTACCTGTTTGTCCACTTGTAAAGGTCATAGTTTAATGTGCCCCGACAGGCCTAGCGTGTCTACGCAATTAGTTCATACCATACCGAAAGGGGGATAGTCCTCACGGTTACATCCTAATAGATATAAGATCATATCAGAGTAGTTACCTTGCTTTTTGCAGGTTTCAACGAGCGAAGTCAAGACACTCATTGAGATTCGGCTTCGCACTATTGAGCGGTCAAATACTTTCACCAGGTCTTTTCCCGATGCTCCGGTTGTCCCAGCCCCGTGCCTCCACGCAGAGCTATGAACCATGTCTCACGCCTGGTTTATCAGATAACGATGCTGAGTTTCGTCGGAAAGAGATGTTGCAAGCGGAGCGGTGGCGTCGCGCCCGCAACACCACTGGCTAGGGATGGTGCACACGATTAGACTGATATATACCGTTGATACCCGTAGTGCTCAGTGGCATTGATTTGCCTGCACTGGAACACGAAGTCACGGTCTAGCCCTAGAGGTTATCGGACGACAATCTGCGAACTAACATGCGTCCGCGAGGACGTGGACGTGTCCTGTAACACAGATCCCGCACGCCCCTTGGGGCGGATGACCATGTGGTTCTCCATGAGTGACCTACTGATGACCAGGTTCGCGCATAGGCGTCTTGTAACTGGAAGGCAAGTACCCTAGCGCAGACCTGAAGGTCAAATAACGGCAGGCTATCATGTAGTAGAAGGGACTTTGTCTGGTCTAGAATTGTGATGCGGTCTCACTGACCTGCACATCGACCGTTTGCCTCTCTAGAGTGCGCGCGACCCCTTGTGACGTCTTCAATCGATATATTGCAGGTGCGTCCACAAGGTTGCTCACGCTCGTCAAGCGGCTCTTCCTTAGCAGGAGCGGGTATCT"/>
                    <sequence id="seq_t3111" taxon="t31" totalcount="4" value="ATTGTAGCCCAAGGCCGCAATTATTAATATCGTAGGGCCTAACCGCGGCACCCTTCGACTACAGTGCCAGTACCCACGCGAGTCTATCTCCTGGCTCTGTGTTTAGTAATGAAGGCCTACTTGGATTCTCCCTAGCGTGGCAAGGACCATTTTGGTCCGTTTTCGGATAGCAAGCAAGTATTTCGCTCGTGATACGCTAACCTTCAGAAGACATTGTCGCTTGCTAATTCCTGATTAGTTGTACCGCGCTATTAAAGACAACGGAGGCAGGATCCAAGACCTCAAAGAAACGCTATTTCATAAACTGTATCATCCTATCCGAGCTCATTTCCAGGACATTGGGGGGCAAGGCAACGATGGTGTTGGCTGTCCCAAGATCCTGATGTGTGTGTTCTCACGGCCTTCTCGACCTCGGACTGATGGTGTATATCCTTGGAATCTCGGATTCATTTTAGACCGGAGTTATATATATCCTAAGCAGGCGGCTCGTCGAGCACGCATGCGGGGACGCCGCCTCTAATGCCGAAAGTGGTCTCAATAGGGAAGTAAAATGATCGGTTACTTTTTGCTCACCTTGATTACGCAGCAAAACGACGGGTAGCGCTGCGACGACCACACCCGGATTCTGCGGATGCTCAGACCAGAGTAGGCAAGCGTCTCTGTAACGATCCACTTTAACGTTCGGGTGATTTTTCCGTGAGCGATTCCAATCCTGTTGGTAGGTGGTTTCTATTTGAAAAGGGCAGGAACGCCCCCCAAGCACCTCAAGAAATGTACGACTTGCGGCGTGCTGTCGCCGTTTTGTACTGTCTATTTCCTACCCGTGTGATACGCGTGCGAGCCACATATTTAGACTGGTTTACGACCAACTCACGCTATGGTAGAGCTAAAATTAAGGCGGTGCCTTCATGCAGGCACACGATAGCCACGAAGGACGGAGCTGGTCTGCCCCCTTTCTTTAGCCCACGATGTCTACGTCGGGTCGAGCGCTATCCCACGT"/>
                    <sequence id="seq_t328" taxon="t32" totalcount="4" value="GACGCTACTGTGCGGGCACTGCCCTCGTTGGATTAGCTCGACATGACCCTTACGCCAACCCCTCAAGATACTGCCCGACGGAATCCAGCGCCTAGAAATTTTCTGACGAGCCCAATCACCGGAAAATACCCTTGCCTACTCCTGTTTTTTCACTACGCCGCCTTTCCCGTAGCGGGCGCAGACGCCTCGAGAATAAAACTAGAGATATGGGGCCTCCATTTAACAATCAGGCCAACGCATTACGGTGCTTGGATCTTTGGGATGATCACATTTACGCAGGCTACTGTGGCAAATGGGTTGAAAACGAAATCCATACGACCAGCTCTGTTCACCACGACCCTGCAGTCCACGTTAGCGCTCTGGATAAGTGTGTAAGGTTGCTAAGTGGTCGTTCTACGCCTGATCAAGACTATCCTAGCTAACCGTGATAACAATTCACATGATCTAATCCAGCGGGGAATCCCTCCGATTTAACGAGTGTCAGACATACGTACCGTCCTACGAACGCTAATCACGGTTTCACTTCCGCTCATCTCAGCCTGTCATCAGGCGCGCAATCTATCATTGCCGAAGGGGTTTGGGTGTATATTATCGCGACAACTACGTTTCGTGCATGAGTATGATGCAGGGAGCACACTTTGCCTTTTGCGTCGGGCTATATCACAATAATCGTATACCCCGACCATTCCGTGGTGGACTAAGTAAATAATAAAAGTAGTAGGGAGTGACGCTGAGCCAGACAGCCTTCCCTAAAATGTGTCGCGTCTAGGGGCAGGGCCTTTGGGACCATCTCACTGATCCCAGTAAGCGTGGTCGCTGGCAACCTAAATGCGTAAGGCAGTCGAGCGGGGGGTTTCCCCTCCCCACAGGGGTATCCGTGATTTAACTCTTATAGTATATAGGGGAATAACGCGTACTGTGAGTATTTGCTCCATCGAAGTACCTTATCTAGCACGATGATTGCTTCAGGTTCAAGGCGATACATGAAGAATCGATTAGG"/>
                    <sequence id="seq_t337" taxon="t33" totalcount="4" value="AATGCTGTCGTATACGGCCCAGAGTCTTCCAATCCTTCCCGCGGGTTTGCTAACCGATTGTGCTCCGTCAGCCCTGTTTAATTTTCCTAAGCCGAAATTAAGAGACCGACGTAACATCTTGGTGAGTTTGGTGTGAAGGTGTCTTTGTATTGCATAAAGATGTGGGCGTTCCCATTGTGCTGGGCCAGAGGGAGTCATGTAACTAGGGGGACAGGCGGGCTCCAGCTAGGGCCTAGGCCTAGGGACCTGTCCTCTTAAAACATTCGGACCCGAAGTACAATCGACTAATGCCTGCGAACAGCCCCCACTCTCTGTCACTGAAAAAATTTACTACCTCTCCTAACAGTGTATGTGTAACAGTTTGCCTGATGTCCTTCAATTGTGACACCTTCTCGTGTATGTCAGCTCAACCACCGGCTCCGTTGGTGATAATTTTCTATGTAACTCGCGTGATGAGCCTGCCATCAGGCCATTCCTCACATCTGTATTAGCCCCGGTCATCATAAGCAGTTCCAACTAGTTTCGGTCTAAGCCGCGGGTACATAGGGTATTATCAGCCATACGTTGCTACTCGTCTGGCGTGTATAACTTTCCATAGAGTTAGGGCCTTTGCGGACTATGCAGGTTCAGGGTTTCTCACACTGCTAAATCCCATAATGCGGATAATTTCAACGTTCTGATGACAGGAAGATCCATTGAGTGGCCCCTTACCTGAGTGTATACGTTTTGAGCAACGATTATGCCACGTGAGAAAGGTCGACCTGCAAGGAAGCCCCAATACGTTCGGCATAGCAGTATTTCCATTCACTGTACACTATAGTCTTCGACAAGCCACGGACAACTCATGGGTAATAGAAGGCCGTTATTGGGCCCACAGCAGTGGAGAGGCATGCACAACTCGCCTGCGCCAATGGTTACTCAGTTAGCCAAGCCGCAGAGAAGAGTCATCTTTTGTAATTCAAAGGTGCACGCGTTAATGATTCCGGGAGCCGGAGCGAGT"/>
                    <sequence id="seq_t347" taxon="t34" totalcount="4" value="ATTATAGCCTAAGGTCTCGATTGTTAATATATCAGGGGCTAACCGCGGCACCCTTCGACTACAGAGCCAGTACCCACTCGATTACATGTCCTGGCTCTGTTTTCAGGAATGATTGCCTACTTGGGTTTTCCCTCGAGTGGTAAGGACCATTTTGGTCCGTATTCGGATAGCAAACAAGTATATCGCTCGTGATACGCTAACCTTCAGAAGTCATTTTAGCACGCTGATTCCTGATTACTTGTACAGCGCTATTACAGACAACGCATGCAGGATGCAAGACCTCAAAGACACGCTATTTCATTCACCGAATCCTCCGGTCCGAGCCCATTTCCAGGACATTGAGGTGAACGGAACCGATGGTGTTTGCTATCCCAAGATCCGGATGTGTGTGTACTCACGGCCTTCTCGACCTCGGACTGATGGTGTATATCCTTGGAATCTTGGGGGCCTTTTAGACCGGTGTTCTGTAGATCCTAAGTAGGCAGCTCTTGGGGCACACATGCGGGGAGGCCGTCTCTACTGGCGAAAGTTGTCTCAATAGGGAAGTAAACAGATCGGTTACTTTTTACTCACCTTGATTACACCGCAAAGCGACCGGTAGCGCTGCGACGACCACACCCGGATTCTGGCGATGCTCACATCAGAGTTGGCATGCGTCTCTGTGACGATCCACTTGAACGTTCAGATGATTCCTCCGTGAACGATTCCAATCCTGTGGGCCTGTGGTCTTTAATTGAAAAGGGCTGGAACGCCGCCCCAGCACCTCAAGAAATGAACGACTTGCGGCGTGCCGTCGCCGCTTTGTACTGTCTCGTGCCTACCCCTGTGATACGCGTGCAAGCGATATATTTAGGGTGGTTCACGACCCACTCTCGCTATGGAAGAGCTAAAATTAAGGCTGTGCCTCCATGCTGGCACACGATAGCCACGAAGGACGAATCTAGTTTGCCGCCTTTCTTTAGCCCACGATGTCTACGTCGGGTCGAGCCCTAACCCATGT"/>
                    <sequence id="seq_t357" taxon="t35" totalcount="4" value="GACTGAATTGGTAGTGCATGAGTCTTGTCCCATCCCGGGTGTCTTAGTCCCTACGGCATTCACAATTCTAGGCGCTTGAATAATGTCGTAAATGAAACTTAAGCGTCTAGACTCACTCCAACAGTTTCTATCTCGCGTACCGGATAAGCGCTCCCGATTTGCTTGCCAAGAGGCTCAGTCGTACCTGTTAACCTCTCCGAGATTGGGGTGTTTGGCAGTCTCGAGTAAGACGACTGTAATAAGCAGAAAACGTAATTCAAGAAAACGATAAACACTTCTAAGCCCCCTACTTCGCTTACTATCACACTACCAATGTCGGTATGATAAATCACGTTAAGTCAGAGGGGATATACAAATTGGCCGGCACCTTACATCAAGCCGTAGATCCGATAAGGTGAATAGTCCTACGGTGCGATTGCGTCAACCTCAATGCAAAGCTGTTGCCTATACACGTTTCCAGAATGTTGAGGGGCGCAAGGCGACGCGACTACCGTCGCAAGATACGATGGTGCCGGCTATCGGAGTCTCGATGAGAGAGTTAATTCCCTGCGACAATCTACAATCAGCCGATCTCGTCTGCCGTTCACATTAGCACAAAGTATCCCGATGCTTCCCTCTCGGACGAAACTTCGGGATCCAGTTGCCAGGAACCGAGGGTCAGTTGCTGCAGACAGTGCCACACCTAACGGGACGAGGTATGGAACGCAACGCGCTTCGGGGTTGGCGGTAGGAAATTAACGGTTCTCCCGGACCGTGACCATGCCGTCAGAGACCTTTCGTCTAGCAATCAGTGCTTCACATGCCCGTTACGTCCGGTTGACTCACACACTGCCATGGTCTTGCACGCTTTTAGCCGACGGGTGTGTTAATAGCATTCGTGCGCCAATTGTTAGGGAAGAGGTTATTGAGACACATACACTACGGAAAATCAGCCAATGGCTAGTATGCATTGACCCAGGCTACCATCTCGATTCATCGCCCATGTTATTAAGTAGGTATA"/>
                    <sequence id="seq_t367" taxon="t36" totalcount="4" value="GTCCTAGTTCTCCCAAAACGAGGGCCGTGTACTAGGCGTCATTGGGAGGCGACAGTTTGAAGCGACACATCTTTAATATTGTTAGGCTTGTTCCCAACGATTTCATACGGCTCAGCTGGCCTTTCGAGTGGACCACATGAAGAAAGTTTAGAATGGCTCAACCGCCCTCTTGCTCTAGCGGCGGCTATCGACTAATACAACGTATGAGAAAAAGGAGTCTCTACAACAATTGTCCTTGGACGAAGTTTCAGATGTACACGATGTTGACGCCGCATCGTTGCCAACCGCGCATCACACCAAGGAACCGTCAGCATGACTGCTCCTTTTCAAACGCTTATCAAAGATCCTGGAGTATAAGAAGCGTATATCAACGTGCTCAATTAATTACACGTATGTAAGCGGACTATAGGCCGCTTGGGGGGTCAAACTACTTACACGCAAATGTTACTAAGGACGCTAACTTTCGGAGGGTCTGACGTGGAGATAAGTATTAAGGGATGATCCTTGATTTTACGAATTGTTCGAGTTAGCACTCGTTGTGTTATATCAGATCAATTTCTTTGAATGTTTTAGTCGCCGTACAGTGCTCTTAGGGTTTGAGCCCGACGCATCGAGGTAGCGTAGCCTCGAAAGTTGACGCAGGGACATGGGTGAGAGGGAACCTACTATAATCCATGCATCCCTACGGCGTGCAACAATCAGATCTCGTACGCCCGGTTCCGACCAGATGAAAGTGTACCAGATCCTTGGCGGGCAAACTCTATAATTCTGAGGAATAGGTGTCCAGGGCGCGGAGAAAACACATACGGCCATATGTCATTGCCAAGAGTATCCGCGCGTATCTCCTATTCTTTGTCAGGAAAGATCGTACGCAGGCGCGGAGTATTTCGGTCACTAGGTGAAAGATAGGCTATTAGGATTCTTATTTTTAAAGACATATACGAAAGACTCGTGGCCGGGGTACAAACCCGAGCTACCTAGTGCAGGACAGTTGGCCATA"/>
                    <sequence id="seq_t377" taxon="t37" totalcount="4" value="TTAGTGGTGCATTTTTCGCGAGTTGGTTCGTCCACTGGACTAATTTTCGTCCAAGACGCGACGTAATACAGGGTATGGGAGACGCCAATCCTATCCAGATTAGAGACTACTTAAGCGTGCTTTGCGCAGACTGCGCGTCGACCCCTCGATGTAGTGTGGGGTTAGCCGACCTAGCGGGTCCAGCACACTACAGCCAAACAGTTGCCCTGAAATAAAGTACTGGTTTGATTTATGAGGCGGTGCCGGCATGGGCGCCCGCGCCGATAGACCTGCGGCGCTAACCCCAAAGGACCACTGTTTTGTATTCTGCGCCACGTAGCCTGTGATGGCTTCAAACTTTATCAGTCATGTGTCGGATCATTTGACGCCAGCCTCACGAAGAAAGGAAAGTCGTCCGAGCGTGGGGTTGAAGTACTGTGTTAAGCCGGGCCGGTAGCGGGTCTTCCTCCGAAGCCATCCCAGAAGGGTGCTAGTGGGTATCAACGCCCCGCGGGTCACGGGCTTCTCGTTCTGTTTTGTCCGCATCCACCGAACCGCTGGGCGGGCCTGTCCTGGCGTGCCTGGTCCTGTTTGATAAAGTGCCATCAGTAGTAGTCGGGAATTTAGACAGTCCATAGTGCGAAGAAACAGAACAGATATCTACAGACCGATAGCGAAGTCTAAGTCGTTCAGGGGTCAGAGCGCAGAACGTAAGAGGAAGAGCTACTGTGGATTATTCTGTTTCGAGCCCCTTCATACGAGAGTAAATCGGACCGGCCGGACGGGGTGAAGGAGGGGCAACGATAACCATGCGCGCTCCAACCTAGCCCTACCGGACTTGAAATATGTGCATATGATGACTCAGTATCTACAAGTGTTAGCATATGTAGAGGACGTTGCTACGCGTGCGCCTACTAAATACTTAGAGGTGTTTATACGGATATGGTTCGGAATGGGAAGCTCGGTGATAGGGATAGAACATATAGCTTAAAGCCGAGCGTTGAGAGAACTCAGACCACAC"/>
                    <sequence id="seq_t387" taxon="t38" totalcount="4" value="ATGGTCGTTCACTTGCTCAATAACCCACACAGGCCCGTCAGTCGTCAACACGCTGCGATCGCAGACACTCTCCTATCACTATTGCATTGACTCAGACTGCGGAGTCTATTAATTACCGCTATGACCGCTCACGAGTCCTACCAGCAAATTTTACGAACGAAATACTAGTGTAGTAATGCTCGCAGCGGGACACATGCCTGCATGCACAAGGCAGCTAGTTGTCCAGTGTTAGTATTAGCACTAGACCGCGCCTACACAGACCGGGACGACGGCTATGGAATACGGGGCTGGGCCACTATTAGCTCTATCTCATATAATTAAAGCGCATTGGTTGAATAAGAACTCACAGCCTATTGATGGTGAATGCCTGCGCAGGAACTGATCGTGAATGTGATCAGGGTCTTAGAAGCAACGCCTTTTTGATGTCGAGCCGGGGAATCGTGGGGTAACGTCCGTTCACTATTTTGTAGAAACTAGGACCGACTCTAGCGGGGGGCGTTTCCCGCATGTCCCTATGTAACTGGTAAGTCGTGTTCCGTCTGTCTGTAGTAACAACGATTGGCAAACGTCGGGCGCGAAGCAAGAGATCAGTGCGTAGGAGCCCAGCCAGAGGCACATACGGTTACCCGCCAGGCGGCGCCTAGGGGATCCCGAATAGATTATTACCGGCGCCTTTTCCGGACCAGTCGTTTTAACCGTGAGAGATGCGTATTTGGTGATCATAGGTGTTGATGGGGCTCGTAGTGACAAATCACGCCTTACACTCAGGTACTTTCTGGTTTGCGGCGAGCCCTCGCGCCTGTCTACGTTACCCTTTCATCCAAATAAATGATCCCCCGAGTTACATAGCATGACAAAGGACCGTGGTAGTGTAAACATTGTACGTGCAAGGAAAGGGCACTCAACTTGTGCAAGCACACGCTGAAGGCGTCTAGTGCGCTAGATAAGCTTGTCCTATATTCTAGACTGGCTCTGACGTCTGTGGAAGGCTAGCCTAGGC"/>
                    <sequence id="seq_t397" taxon="t39" totalcount="4" value="AGACCGGCCGCAAACTTATGCCCCGAGTGCTGAACGTTAGGGCGGCGGCCAACCGATACAAACCTCTCGTCAAATTTCGTGGCGCCAGACGAGGGGATCCTGTTCGATCTCCTCCTATTTGTCTAGTGCTAATGATGCGCGTTAACCTATGGCCTGCACGTAGTGTCAAAGCCCCCACGGTAATTGTGTCCCAAACTAGTGGGTCTCTATAACTAGGGCTAGCTGTAATTCATGTACCCCACGACGAGTAGGCTTTCCAAGCATGGGAAAAATATAGTATGACAGCGCTATGCGGTACGTGTGGATCCGTGACTGTTGCGCTATGAAGCCATCGGTCCTGAATTAGTACCACCTCACGGCACGTTCACATCTACTTCTAAGGCAGCGGCGTGCGTGCATTTACCATGGTTAAGACATCTACCAATTGACGATTAAATACCGTGCGCTGGCTACTTACGAGGCTGGGCGACAGAAGCTGGTGTAGCGATCTCTCGACCTTTCCATCTCCCGATGAGCACGCGGAACCCAGGAAGTAGAGTAAAGGTTACTAGCACACACGCCAGAGACAATTAGGCATGGTACTATGAGTTCAGCGGACCGTCATGGGTTCTAGTCATCCAGTGGCTAGGCGGTGTATGTCATCTGGAAGATCGGTACGTTCAAGCGTTCTTTGATTATTGACGGTCGACCAGTTACGAGCAATAGATAGCTATGATGACGCTCGCTTGTATACACTGAGAACGCTTTCGGGAAAGGGATTTTGAAGTCATGCGTGTGCTGATCCCAACACGACGAGAAAAATGGACTTCTGCGTGACTGCAGCCCTCCTATATTTTAGATGACGAAATCGTTCCGGCTAAAAACCTGTCGCACCTCCGGCGTTGGGCGAGCAAACATTACAAAGTATCGGTTCGCTAGGCAATAATGTCAGTTTATAGAGCTGGCGCCAAATGTCCGCAGTGGCTGCTCGTCTCCGTTCAGCCCTGACCCGTCACCGCAC"/>
                    <sequence id="seq_t428" taxon="t4" totalcount="4" value="GCACTGCTTTACCACAATTGACACTCGCGAATTATGCGGGACTGGAAATCGTATGTGTGCAACTATTCCTCGTCTGTTGCGTTAATCAGTGTCCTCACGAAGTGATATCCGTCAGCTGCCGTCACGTTATAAGCACTAGAAGAAAGCTACGCGTGTTACAACCACACAAAAGGTTTAGAACCGGCAAGCCTGAACTAGGGGGGCCGAGACACAGTAACATCTCGAACACGAGTCCTTGCGGGAATTGGAACGTGTACATGGGGAGGTAGCCGCATCGATATCTATCGCGGCTCTTCAGGATCAATTGGGCGCATTCAATGGACTTTTTCGAAGTATCCTTGTGATGGTAATTTATGTGGTGAGCATCTAATCGTTGGCAGTAATATACGGGATTGGACAGGGGCTCCCGCCGAATGCTCCGGACAACATAAGGCAACCCAGTTGCTACAGAAGGACTACCGTTTCGTTTAGTCTTCCCTTAACATATGGCTTACGGGATGAGCCTTGCTTGAAGGTATCGTAAGCGTTAGACAAGTTTAAGTTAGGTTAGAGCATTATTGGGGTATTATTCCGTCTACCACTAAGGGTCTTAGGCTGAGGGGCCAGCGGATCGAAGTCGAGTATCACGGCACGGTGTCGTAGGACCATTGGTTAGAAAGATGCTAATATAATCAATGCAAAGCTACGGCCAGCAACTAGCGGCTCGCTGCCTCCAGGCTCGGTCTCGGTGCCGGAATAGGAGATCCAGGGCGCTAAAACTGTTTAATACTGGAGTTTTGCTTTCCCCGGTGGGGAAGCAACATATACAGAGATGCGGTAGTCATAACAGTTAAGCAGTTTTTCTACTCATATTTGAATGGTGTGAAACTACCCTGGGCCGGCAGATATGGGCCGCTAGACTGAACAAAACAGGTTAAGACGCTTACTCGTAATGACTAGAACGAAAGAATCGTTGCAGGGGCAGATACCCGTGTTACTGGATATTGTAGGCTAACACAGG"/>
                    <sequence id="seq_t407" taxon="t40" totalcount="4" value="ATTGTAGCCCAAGGCTTCAATTATTAATATCTGAGAGCCTGACCGCGGCACCGTCCCATTACAGTCCCAGTACCTACACGATTCCATGTCGTGCCTCTGTGCCGCGTCATGCTGGCCTAGTTGGCTTTTCCCTCGCGTAGCTTGGGCATTGTTGGTCCGTATTCCGAAATCGAAGAAATATATCGCTCCTGATACGCTACCTTGCAGAAGAGAATTTAGCGTGGTGGATCCTTATGATCTGTACAAAGCTATTACAGGCAACGGATCCACCCCGCAAAACCTCACTGAGACGCCATATCATACACCGTAACATCCAGTCCGGGCTCATTTCCAGGTCATTGGGTGGCAAGGAACCGATGGTCATTGCTATCCCATGATCCGGATTTGTGAGTTCTCACGGACTTCTCGCCCACGTAGTGATCGTGGACCTCCATGGACTCTCGGGATCATGTTAGATCGGAGTGTCGGATGTATTAAGGAGGCGTCTCGCGGGGCACGGACGCGGTGAGGCCGTCCCTAATGGCGAAAGTACTTTCTACGGGTTAGTATAAAGATCGTTTACGTAGTGCTCACCTAGAGTAAACAGCAATGCCACGGGAAGCCCTGCGAGGACCACACCCGGAATCCGGCAATGCTCAGACCTGAGCAGACACGCTTCTCCGCACCCATCAATTTGAACGTTCGGATGAATTTTCGGTGAACGCTTCGAATCCTGGGGGGATGAGGGTTCTCGGTGTAAAGGCCTCGAACGCCACACGAGCTCCTCAAGAAAGGTAGGCATTCCAGCGTACCGAAGCCGCTTTGTACCGTCTCTTGCTTGGGCTTTTGATCCGCGAGCGTGCGATGTTTTTGTAGCGGTCTACGAGGCACTCTGGCTATTGGATAGCTAAACTTAAGGCTGTGCCTTTCTGCTGACACACCATATCCACGCCGAACGCAAATGGTTCGTCCCCAGTCTTTAGCCAACGATGCCAATGACTCGTCAAGCCCGATCCCGCGT"/>
                    <sequence id="seq_t4111" taxon="t41" totalcount="4" value="GGCATTTCAATCGGGGTAATCCATACAGCCAGGGAAGAGCAATAACGTACTCAACGAATCATTAATAAGACGTCATCTAGCGAGAAACTCGGGCGTAGGACCGGGCGCTTCCTTAGCAGGTGTGACTGAAAGGGCGCGAACTGTCTGTATTAGGTTACTCTGTTGCTAAGGCAGTTTAACGAACCTCGTTCAAGCGTGTTCATGATCGCTGACTTCAAGAGAAAGCTCAAAAGCCACCACGGGAACTTATGAGTCGGACTGCCTTAACAATCTAGCTGTTTATATATACCCTTGTGCTATACGTCGCCACGCTTGTTTGTTCGTCGGGATGCCTGGCTTACGCCGTCGGTGAAGCCTATTCAAGGCGGAGCAAGTCCAACACTAGGGCTGTGCCACCAGCGCACCTAGACCGGTGCAGTAGATACTTAATCTGAGGTTCTACGTTCGAGTCCGGTAGTCAAAGCGCTAGTCGGTTGCGACGTCCAACGACGACCGTAGTCGTTGTAACCCTAGGTACGGTCTTCCAAGCACCCAATGGACGGTCTTAACCCATGATAGAAAGTAGAACTGCGGGCGGCGGCTGGCACTGGAACAGGCCCATAATTAAGAGGGGGTAATAAATACGACGTAGTCGAAAAAAAAACGTCTTGACCCCTGGCGCGCTCACAGCAGTTTTCTGCTGCCCTACCGCCTAGGGAAGGGTAAACTAATGATTCAGCCGTAGCCAGGACCCCTTCAGCTGTCGTTACGCCATGGCGGTCTTCCCGAGGTGATATCATGTTGGGCGTGGAACAGCTAAAGACGTCCGCGCTAATCACTCAGGATTAAAACTGAGAGCCCTCCAATGACAAGAGTTCTCTCGGAGGAGATCCAATTCCGTCCATCCCTCTTATGCCTGAAATCGCGAAGACAAAAGCCGGATGGATACTATACCGCCGTGTCTCCTATCCCGGTCAGGGTGATCAGGTGCATACCACTGGCGATCGACGAATTTATTGAC"/>
                    <sequence id="seq_t427" taxon="t42" totalcount="4" value="GTGATATATGGTAGTGCGCTGGGTTAAGAAGAGCTAGAGTGCCTCAGTCCTGAAGTCCTTCCTATGGCTGCGTCCTGAAAGCGCGTCGTTGATAACAGTTGACTGTCTAGACGCAGTGTCCGTGGCTTTCTCAGTCTAGGCAGAGAATTGGTTTGTATTTGCATGCCAAGGCTCTCACCTAGCCTCGGTGAGTTTTCTCCCAATGCATAGGGAGCCCGACTAGAGCCGGACTTCGGACATACTGATCACTCAGATTCCACCAAGCTGTTTAACACTTCTAAATCCCGGAGTTGTCTGGCTACCACAAGCGGAATCCTTGGGTCACGTAATCCGTATGCCCAGATCCCCATCATAAATAGGAATGCAGCCGGCATCACTCGTCTCACCGTTTACAACGATATGTCCCACGTGAGGCAACGCTTGTACTAAATTACCTAATGTCGCCTTTACCCCTTAACTGCATCTCGTGAGGCAACTATAGACAGGAACTCCAGCGAATACGTCGTTCGCGAGAGTACTTGAACTCACCATACCTTACCGCACCCGCTGCGACTAACCTGATTCTGCCACACGGATGCGCGGATCGCATATATAGCATCATTACAATTTAGTTAGTCCAGCAAGTGATCTGGAGCGTCAGCGATCGGAGAGGCCGGGTGAAGGACGTTTTCCAATCACAATTCATACATGACGGGGCAAGATAATCGCATGACAGCTGGCGTTGCTGGTGATTCGCAAGGATCCTTCACGGCCACGACCTCCCAACCTGATACTCTACGTATCGCTATGGACCCTTGGAGAGCTCTATTTGGCTACACTGCAGAACTACGGATGAAATCTTCTATCATGCAAATCTACAGGGTTAACACTCAACTAGGATCGTCAATCAGTAGCTGACAGGTTATCGTGACACTGAGGATGGGGCACGGAGTATAGAGCAATCTATGATTGGTTGCGCGGCTCATTGGGGAATAATGGCGTTCATTGAACCGTTGTCCCA"/>
                    <sequence id="seq_t437" taxon="t43" totalcount="4" value="AAAAGAAGGGACAACTCGTGCTCTTTAAGCCCCGCAGAGGCGATCTCTTCTGATGGGATTATCAATTCGTAATCTTTCACAAGACACGCGAATGAAAAGTAAGTTTTTAGACTCGCCGACAGAGTCTTACATCGTCTATGATGACAATAGAGTTGTATATCCATCCTAAGTGGACAATCGTTCCTTCGTCTCAACTCGTCCACTAACCCTTGCGCGTGCCTAGAGTCGAAGCACCGACACGATGGCCAAACACATACAAACATGAACTTTCACATGTCTTAACCCAGGAAATGGCTGACTAGCGTTCTGGGAATGTCTGTCTAATCAATCACGTCTGGGCATAGACCATTTCCAACTTGGCAGTCACCCGACAACACACCGCCTGACGTTTACAGCCAGTTAGACTACGACAGGAAGCGCCATAACCAACTTCACTGTCGTCTTATTAACCTGGTAACAGCATGTTTTGAGGTGCTTCTCGACATACAATCGGGCATATACAACGGACACGTCCGATATCATTACGACGATGCCGACACATACCAACTGTGCTAAACTACGGTCTGCCCTACGCATCCTTGGATTTGACGAGTAGGATAATTCCACTTTTTCAAGTCTAATATGAAATTTGTCGTGTATGACGCCCCACACGGGGGGTGAAGGTCGCATTCCCTATTCACCTAGGCCGTCACGGGCCGCGATCCTTTCTTCATAGCTGGCTAAGCAGGTCCATAACAGGGATCCCTCCGGCTCTTGAAACCCCCTTATGGCGCCTTTCAGCAGCCTCTTCTACCATGACTTGATCTTGTCGTCGGCAAGTGACCCAAGCACCTCGCACCTTTTACTAGATCCATATACAATGTTGCCAATACAATATGCTCCCCGTTAAGTAAATCCTAGCATATCGTGAGTGGTATCCTGCGGCACGCAGCAAAGTGGTTTCTAGGTTATGCTTCAGGCGTCCTTTTCCATTCATGGCCGATTTTGCAATGTAGTTATA"/>
                    <sequence id="seq_t447" taxon="t44" totalcount="4" value="ATCGTTTTAGAAGGCATGATATTGAATTGCTAAGTTCAGCATCCCTTGGTGGGAATTAGAGGGACGCGTACGTCACTCAAGCTTTAGTATGGTCAGTCTTGATAAATATAGTTGCAATAGGGTGTTATACATTTTGGTGCCACCGGCAGTTAAGGGACATGCGCTCAAACCTATCTCCATTAGAGTTCTTGCACCCGGAAATTGGTTAGAATGGTGGATTGCAAAGGGGATTCCTCTTATTGTTTGCCGTTGCTGCGTCCATTGGGCAAACATCCCTCATTCTGGCTTGCCCTCGCAGCCCTGTGACACACGAAGCCGAAGTGGGATCCGGTCAACGGCTAGAGCACGGACTACACCCCTGAGAAATCAAGGCAGGTCTAACAAATCCCAGGAAGTCTCATTGTGTCTTGAATGATTCGTATACAAGGCTCTTCAAAGGCCGTCGGAGGCGATTTCCCGCGTTTGGCGGTATAATTCGAATGTATACCTATCAAGTTGGTCTGGACCTCGGGATCGTGGAAGAGAATCCGAGAAGAGCTACGGAGCACGCCATTCGATTTGTCAGTTCTTTGGGCTCTTGTGTACACTGGTGGCAGCGGCGACAAGTGAGCCTGATATCCGGCAAGTGCCCTTGCGACTGGACAGGAGAGTCTATGGTACGGTCACACTTGCAACAACGATGATTCTGTCCCGAGGAACGATCAACCTCGTACTAATCATCCTCAGACCCGCTCCCCGCACGTCGCAGCTATCTGTGCCATAGCGTGCTGTCCCATGGCAGTACGAACGCACGGGGCTAAGCCTACCGGAATGCACCGTGAATAAATGGGGAATGTGCACGTGCTACGAGATAACGACCAGCGCGGGCCGAGCGGTGTTAGCTGCTTCTTTAATAGTATGGACCCGATTTGGGCATCGAGGCCCACGCACAACAGCACTCCGAATATACACTTTTTCGTATCTAGTTGACGGCCAAGTCGTTCTTAGATGGTGGAAATTG"/>
                    <sequence id="seq_t457" taxon="t45" totalcount="4" value="TTCGCAATGGCTAGTTGGACTTGGTGCTCACACCGGACTCGCTCGATCAAGCATTGCGGTCCTATGCTGTCGGTTGTATGCCTCCGCAGTCCCTTGCCAGCAGGTTTGTCAATGCTAAACCCGGTTCACTAACCGCGGCCTACACGCCATCTGGGGGAAGGTTCATAGCTCATCTGTGACTTGCGCTCCTTGTTCACCTGGGCAGAATCTGGCAACGTCGCTCTATGGCTGTAGACAGGTCTAGCAGCGACTCACGGTGGGACACCAATCTTTCCGTACGACCTTCCAGTATCTGGTCCTAGGGCCTGCCAATTGCGTGTTTGCAGGATTTGATAGATAGTGCACATCCCTCGCAACGTCATAAATATTCGACAACGCGTGCACGTGAACATAACAAACGGATATGCCATTGCCCTCATTTTCTTGTACCCACGGCATCGAGGAAGATACTAGCAACCGTTCACATCTACCAGGATAAACTGGCCCGCTGGCAATTCACAGCTCTCACGCAAAGCACACAATGCTACGTAAGCACAGTGAACGCCGCCCCATCCGGAAGGTCCCTAAGGACCGCATGGAAGGACTTCCGCATTGCACACATACTAGTTGTTCCCTGAAGCAACTAATGAGAGTTCCCATCGTCGGTTTGCCATATCGACACTTGACTATCCTCTCCAGTTCCGCGTCCAACGCATCCGGTCCCCAATCCAAATATCATCCTTCGTCTAAGGTCTGGACGAATCAAAGATGGCGCAATCGGTGCATACTCCGAGCTTCCGATGCCTTCGTTCATCTAGTGTGTAGAAGGTGTTGCTTGCGTGGTTTTTGCTTGTGAATAGTACAACTGCCCTAAGATTAGGGAGCGGAATTGACAGAGGGGCTTATGTACCAAGGCGAAGGGACTGTTGGTACCGATCTAAATACGGCAACATGACGACCACTAGAAGCGTAGGATAAAACGTGGTGGTGTGCGCCGGCAGATCTCAACGGAGATGCCTTG"/>
                    <sequence id="seq_t467" taxon="t46" totalcount="4" value="TGGGTATCTCACGACTCAGACCTGTGCGACTCAGCTCCAGCTAAGATAGTCGCTCCTAGAGCGTAACCCTGGTCAAATAGTAGTCGCGCCGAGCTAATGGTCAGCCAGCGTGCTGTATGGGATCTTGGCACATCGTGAGTCAGCTCGCGGACTAAGAAAATCGTGAATAGACATCACGGTGATCTAATGGGAAGTAGATTGATGCGAGACCCATCTTTTGGGCTTCCCTCTGCGATGATTTTGAGATCACGGTTAAGCGTCTCCTTGCGTCAGTGGGATAACTATTGATATACAGGGAAGTCCATCCTAGTCGACAAACTCTCTGCCACAAGTTGATTCCAGACGCACGGCCTTGGGCAAGGTATCGGGGTTCCATCTCTTCGGTATGACTGCTTCTCACTGACGCGCTCGAGGGCGGTCACGCGACCGAGCTTTTGCATAGCATTCCCCCAAAACACAGATCCTTCCACTCAGCAGACCTGGAGAGTCACGTTCCTTTGTATAGGAATTGGCACCCAAGTCCATTCCGACAAGCTGATAATCAAGTTCCCATCACGCGACCTCGGCGGATTCCCGCGCTCGACTATAAGCTGACAAGCGAAGAAGCCTACCGGTACTATTGGGACTCGCCAAAGGAGGACTAGGGGGGGCGAATGAAGCATATAACCGCTGCACTGAGATTCAAATCGTGGTGACCCACCGTCAGCTGTGTCCGAAGACCACTTTACCGATTAGTAAGCCTAAGAGGTGATGAATATGGACTGTGCGCATTTGTACTCTGTGGCACATAGGAGGGCACCAAGACTTGATGCCGCCCCAGGATACTGCCGGCAAGCTATTTCCAGACAATTTCAGCTAGGACGGATGACGAGAAGGACTATTCTTAGCTAAGGAGAGTGAGCAGGAGACCATAGAAGGGCAGCGTGAGCGTATGCCCTTCCTATTTGCGACCGGTGATAATGCGAATGTTCTCTGGGGCACCGATATAGGTCAGCGGTCG"/>
                    <sequence id="seq_t477" taxon="t47" totalcount="4" value="CGTGTTTTTTACGAGCTCAATAGACCACACCGGACCGTCATTATTCCACACTTTCCCAGCTCGGGGCCTGACCCAGCACGATTTTATGTACGTCGACTGCGTGGCCAATTGATTAGCGCTATCACTGCTCAAGAGCGGTACAATCGAATTTCAAGAACGATGTACGGGCGCAGTAAAGTACCTGGGGCGTGACATGCCTGGTTGCACAGGGCATCCTATGGCGGGGGGTGTGCAATAACCCCTGACCGCTTCTTCTGGCAACGGATGTTCGGCGACGGAATAAGCAGCGGGGGCGCTACTTCGTCGTTTTTACATAGATTAAACGAGTTGGCTGAATATTAACTGGTAACGTACAGCAAGTGAATGCAAGCGCAATGGCAGAATGCAAATGTTATCCGGCTGCTCTGGAGGATGCATTTTTCATGTCGAGCCGGGTCAACGCTGGTTCAGTAACGAGCACCATTTTGAAGATACTAGTAGTGACTCTCGCGGGGGTCGTTGGCCGCGTGTCCATATGTAACTCGAAAGGGGTGTAGCGGCTGTCAGTACCAAAAGAGTTTCTAATTCCTGGGGCGCAAAGCAAGATGTAAGTGAGGAAGAGCGCAGCCAGGGGCAGATCCGCCTTCCCGCGAGGCGGCGTCGAGGGAATCCGGACTAGTCTGTAACCGGCGCCTCTTCCGGACCGATCGATTTTGCCTTTATATAAGAGCTTAGTGTGAGTAGAGGTGTAGATGTGACTGCGACTGGCAATCAAAGCCGTCCCCGCGTGTACTTTATTGTTGGGGGCGTTCCCCCGGGCATGTCTCTAGCACCTAATCTTCCACTTCCTTACCCGGGCGAGGTAAGTATAAGGACAAAAACCTTCCGTAATCTCATCATCGTAAGTGCAGGGAGTGTGCGGTCAGCTGGTGCAAGCACACGCTAGGTGGGTATAGTTCACCCGATATCGGCGGCGTATATCTTGGAATGGTTCTGACGTCTGTAGAGTGCAACCCTATGT"/>
                    <sequence id="seq_t487" taxon="t48" totalcount="4" value="TATTCGAGTAACAACTCGACAATAAACCCCTAGTAAGATGGCCACGTCGCTATTTTAGTCAGGTGTGACCGCTATCTGGCTGCTTAGGTAGGCAGGCTTATGGCGCTCCTCATAGCTCCACATAAGGAAGCATGTGGGGACATGCGTCCTTACTTTCCGCGTGTCCGACGCGGGGTGACCGTTTGCACACGTCTGAACCCACTACCCGATCAAACATTCTAAGATAGATGCTTAAGCTATGGAAGGATTACCGACATATAACTCTCTCCGGAGATGAGAGCCAGCAGCACTTCTTTATCCGTCCCTATTTATTATCCGGTCTCCGCATGGAGAAACAGTACATAAACATACTAAACTGAACGACTTACCCCTCTAAACAGTAATGATAGATCGCATACTGTGTACCTACCTAAATAAAATGTTGCCTTGAGCTCTAAATGTTTACTGGTATTGAGACAAGCGGCTCGTACACGTTATGGAGATGGATGTGCCACAGCCCAGACAATGTATGGCGTCAGCGTCGACAGGCGCCAGATCTAGTTGTTATTTTAAATACCATGGGTATTTTTAACCAAGCAGGATATCAAAATTCAACGTGCGGCCCTTCTCACCAGGCGGCAAGGGTGACGGGAGCTCACACGAGGGTCACGCGTCCTGTCCGGGGACCCTTCCGCTGCTGCCACACACTTCCGACTGCAAGATACCATAGATCCTAGTTGCCTGAGAAGGGCACGCTTAGGCCGATCTATGCAAATCAACCGGGCTTGGTCAATGAGCATAACTCGCTGCACCGGGAAACGCACCTGAGCGTACTCACGAACAGCCCACCGCCGTTGACCATCCGTCGCAGACGGGGTTTGGTAGCCGAGATCGAATTATTGGAGTTCGTTGCGGTAGCACTTACCAAAAGATGTTTCCTACCACACCTCAGTACACACACAATCTCAACAGCGAACCAGGCTGGTTGATGCGTTTGCGGGTTGTTCGCAGTCTATACCAT"/>
                    <sequence id="seq_t497" taxon="t49" totalcount="4" value="AACCGGATGCAACAAAACCAATAAGCGCCCGCGTATCCCCATAATTTGACAATTCGATTCCCGTCCCACCGTAACGAAATGAGTTCCGCTCATGGGGGCACGACGAGGGTTTTGGCCTATACGGTTTTGGAGCGAATAAGCCCGAGCTTTTGCGCTTAGAGCATAGTTAAAGGGGGGTCGTTCAGTACCGGAGGCATAATTTGATAGAGGCTGGTCGAAGTGGAAGTCCAGCCATTGGCACTAAAACTTAACAAACCGCCCGAACCGAATAGATGTGAGCGTGACAAGCGGGAGAGACCCATCCGCAAACCATAGGGCTGAGCATCCCGAAACATTTTCACTAAAAAGGATGGAGAGAATTGCTTATCATGCTAGGCGTAAGTCGAGTAGAACTTACAATTCGTCTCTTAGCTGCGGAAACTCTTTGTCAAGACTAGTGATCTTAGAATCTGAGTACACAACCGATCGAACGTAAGTTAGTGTGTTACGACCGCTGGGCCTTGAGTACCCTCACATCTCGTTTACCTTCGCGCGCGGAAGGAAATGGTTACTTCTCGGTCTGCGATGCCGCACGGCTGCCGACTCACTACTACCCCAAAGATACGGCCTTTGTCACTTTTGCCTGTTCACCCAGTCGACTATTCTCAAATCCAACGACACACGGCTGGAAGCGTTTATTGTGTCGGGAAGGGAAGAGCGGGATATAAGCATGTACGCTTATACGTGTCTACAGCGAACGTTAGGGATAGTTACCTGTCACCGTGAAGGTTAACTCCACGGCAAGCTACATCTTAAATTCTCAGTCCTGGGGTCGGGAGAGGCCCAGTCTAGGATCTAATGCGTCACATGCGAGTTTCGCGCTGCATCGTGCCCTGTGCTCTACAAAGGATCGCGTGATTCCTGACGCAGAAAGCTGACCCCCAAGCAGTCAGGATCTAGGATCGATATGACTGCACGCAACACGAAAAGATCAACTAAAGTCCAAGCGACGGACGCAACA"/>
                    <sequence id="seq_t527" taxon="t5" totalcount="4" value="GCTCTTCTAACTTTGGCGTAGCATGCACACGAGGCCCAGGTCTCTACTTTCTCGGTAGGTTGACGGCCTACTTTTCAGCAAGGGACGCTACGAAACTCCACTTAGGTCATAAGGAGTTTTTGTACACTTGCTTGTGGATCCTGTTAATCAAAGGCTCAGCTGACATGAGCAGTCTCTGACGATCCCATGGCACCCTAACGATCTACAGGCCCATAACGGCGATTCCAAGACCCGACGTAACAGAGCGCTTGCTTCTGTGTTACGACCTTGCGTTTAACTGGCTCACGTGCAGGTTAGATCGTCTCGGTCCAAGCGTCCGAGACAGATTTCCCGTATTCACTGTGATCCAGCGTGGTCTGGTACTTGTGACTTCTCCACATAAAGAACCCATGAGAGAACCGGTTAAGTGGTAACCACCCGCTACACGCCTGAAAAGCACATCTCTTATCCCGGTTGAGCAGACATGTTATTAGAACTGAGATGTCCCGCTAAGAGCCAGTTGTATTCCGCTGAAGTCCTTGATGCGGGTGCGTATGATAATTCGCACCAGTTTTATGGCGGCTTTTCTGAATGTACGCGCCTTTAACTCGTTGTCTGATCCCTTCAATCCGACTATACATAACTTGGAATGACTAGCGCCACGGCACCGCATCAATTGCCCCGGATAAGGATGTGTGGCTTTGCCAGTCGCAGGAGGCCAGAAGTAAGGCCCCGCCCTGCAAGGGCAGCACTATTAGGTTTGCGCGCGCTTTCTTATCGTGTTTTTCATATGAGGAAAAAGAACGCAGTCACAAGTGGTATATCTTGATACCTCTGTATGTCAAGCCAAATTATAATCACAGATATCACCTTGGCAAATAACCATTCTCTCATATTAGAACCTTGACTTTGACGCCCAGTCACGGTACATCGCACGCGGTAACAAACCAACGACGACGCCGCGAGCGAGCTCCGATGCTCATCGCTCGGAAGGGTTAACAGAGAGTAAATAATATCAACA"/>
                    <sequence id="seq_t507" taxon="t50" totalcount="4" value="ACGACTTGCGGTAGGGACACCCTTACTTTATGGCTAACCCTTACCGACTGCCACCGGCATCCAGGCAATCCTTGGCTGGATTCCCAATCGGTGAGACGGCGGCTATGCCGGACTCCCCTGCTCAACGATAACATCTGGCGAAGCAAAGCTGGTCCTCATGTAATCACGTGTGCAGAGACCTGGCATGTTACCGGCTTGGTTCTGCTTTTAACGATTCTGCATATTTAAATAGAAGATGTGGCGAAACCGTGTCGCTTACGAGACGCGAGGCCGATAGAATAATTAAGCTGTGGAAAAGGATAGACAGCGCCCCTACGAGTCACGGCCAAATACGGAGGGGTCAAGTATAATGTGTCGCCGGTCTGATCCCGGATCACCCTAGCTAGAGAGCACGGGGTTACATTAACGAGTTTGTAGCGTGCTCGCGTTAAAACCCAGGCTTGCGCATTTTAATCTAAGGTCGGGTCCGGGTTGGGCGCATCTCAACGTTTCGGGGGTGCTTTCCAACCTGCTCAGTAGGAGCAGATACGCGCTCAACATTTATAGTACATTGAGCTGGTCACTAGGACCATATAAAATTGTCTTCGCATGACTAGCGTGAAAATCCTAAATATTTAAACCCGACATCGCCACCAGGAACGAACGCCGGTTCACAGCGTTGCCCTGATCAGGAGAGAATATAGACGGTCGCTGGAGGCATCGAGACTACGGATTCCTGAGCCTTGGACTATGATTGATGTAGTGAGCCGGCATTACAAAGGGTGTACAGGCCTATTAGCAACGTCAAATTAATGGCAGGTAGCTCTTCACATTGGCTCATATCATCGACTTGGCTTCTAGTGAACATCCGTGGGCCCACTTCTCCAAAGCGTATTGTGGATATCATAGCCCCTCTGTTCTGAAGGGCCGGAGTTTAAGTATTAGTAGCCGAACACTGCATGCAAAACTTGCGAACGTATACAGATGCCCAATGGGTTTGTCCAGTATGCAGATCAAAAAT"/>
                    <sequence id="seq_t5111" taxon="t51" totalcount="4" value="GTAATCCCGGACGGCTATCCCTATCCATCGAGGCCTGCTTCTGACTTTATAGCGTTCTCATCTACAGATGGCAATTATAAGAATTGCACCGGCTTGGTTTGCATACCACTTCCAATTCGGGGATAGAATCGTGAGACCGATAAGATGGCCACCTGCTGGTAAGTAGCATTATTGCCGGAGAAGACTAGACTAGTATAGTCCTGTTTCGGCTGTCACGTTCCAACCCTTTTGTTTCTTCGGACTGACAGTGTACGTCACCCCTATAATTCACGCTAGCTCTCTCCCCGATCCGGGTTTGCTTACACCCAAGCAATGTGCGTGCCTCGGATAGACCATATAGACTTTCCTCCGACAGGTATAACTGATAGCCAAACACTATAAACGAGGTAGCCATGTGGAACTTCCATCTTGCCCTCCAATCTTAATACCAAGGTTGAGTCTATATGCCAACAGGAAGAATTTCAAAGCCGATCGGGAGAGCCCGGCAGATCTTCATTATTAAGCGACGTCGACCTGGCTCCCGGAATTTATCGAAGCTCTGGCAGACCCCATTTGAGAAGTCAGTATCTGAAATCTAACACGGAGAGAGTGCCCGCTAAATCATGCGGTCTATCCCACAAAAGCCTAGTATCAGCCTTTCTGTCGTTGAACCTAGTCCCCTCCATTTGTCCCTTGTTACCGCGACCTCCTAATTTTTTGAATAGATACCCAGACCAGCTCCAAGTACCGAGTGGGGCGGTGCGGTCAAGTCACATTCCGTGCCAGGGACGAGAACTTTATCACGTATCCTCCTTGCTAGATGTGGTCAATTCCAGGGCGGAAAGACTGGTGCTTTGACGCGAGAAATCTCAGCAGTCGTTAGTACGCGTGTGTCCCTACGAACAAATCTACGGCTTACCGCACTTATGCGAAGGATGAGTGTACACCCCGAGGTGCCTTACTCCTGGCCCGTATTAGCAATGGCACCTCTTTCCGTTCCAGCTCCAGTTTCGCAGTACAA"/>
                    <sequence id="seq_t528" taxon="t52" totalcount="4" value="GTCCGACCTGTCCCTATCTGGGCTCTGAGTGATAGGTGGATCCTGAATGTAGAAGTATGAAGCTGACAATCGGCACGACTGGTTGTCCAGGTCGCCACGTATTGAGGTCGTTCCCCTGATGGCGATTGTCTAATATTTACGCAAAATGATCTGGGAAAAGTTCTCCCCCTTGGGTTCCTAGTCGCACGTATACAATCGTTCTGTAGATACCGACTAGCCTCTACGTAACAACTCGGTGGATGTGCTCCAAGACGTACACTGTGCTGTAGCATTATCGCTACGAAGCGGGGTTGGCACCAAACGCAAGAGTACGGGGTACTAACATTGGGTGCGTCCGTTGGAAAATACAACTTGGGAAACTGGTGGTACGAAGTGATCTGTGACTCACGTCACTGCAAAGACCCTAGGGTCGAATACGTGGGTCTTTCTGACGCAACACCAGTTTGTCGGGACCCCCCAGATATTTTTGGGAGGTTCTTGTCCACCGGACAAACGGCTGATTCCGCAAATCCCGTTTTTAGCACCATCGTTACGCCTCCAGTGATATTCGGACGTAGCCATTGTAGGTGTCCTTCTACGTCTCTGGCCTATAGGCAGCGGGCGGAGCGAAGCGCCCTATCTGACCAGGCCAGACGGTTGATAGCCCATTGGGAAAAATGAAGCTCATACTATCATTCCTCAGATAGGACCTTCAATTGTCAGAGGAATGACACGCGCTGCCGACTGGATCTAAGATGACCACCCACGTGAAGGATAAGCCCTGAATTAGCGGAGTGTCAGTCGCGCATGAGTGGAGGGGATACCTAGACAGAGACTTGATTGTGAAGGGTTATGTAGGGTCCACGCTGTGTGTTGACGGGAGACCGCATGCCCGGCGTCGATGATATCACGACCGTATCATCAACAAATCCCGCTAAGAGGGTTTCATGTGAGCACAGTAGCGCAGCAGTAGCTGCGAGACCGTAAAACGGCGTACGGTGCGCGATCTGGGGTAGCATCG"/>
                    <sequence id="seq_t537" taxon="t53" totalcount="4" value="TTACTCTAGGATAAGCAGACTCGCCCGCCGTATTGTCACTTCTCGAATTCTCAAAGAAGATGATTTAACCGACGAGTTTTGCGATCACATACGAGGCGCGTTTGCTCGTAATTCCAATTAGAGGATACTCGGACGGTAAGGATCCCCAATTAAAGGGAATTGCGCCACACAGGACTGCGAAACTCGATTATGATTATATTGGGCTCGGTAGAGGTCGTAATCAACAATATCCCTGCACGAGCAGTAAATACTCCTCGCCCAGAGGACTTTTGGAGATACCTCGAGCTCATGATATTTAATAATTTGCTCCGCCGATTGACTCCGCCCTCGTTCAGTGAGGTCAGTTCTTACGGTCCCAGAACTGAGCGAGACTCTTTTAAGTGCTGGGATCGTACGCGCAACCCGTGGAACATGCGCGTGGATCACTACCCAATAGGGTGACTACTGACACATGACGTATAGCCGGCGTGCTACCTTTGAGGACGGCGTCACCCAACAGACTGAACGGTTTCGAAATTTCAGCTGCTATGCGATGCTCCGAGAAACCACCTCGCGCACTCTTCATGAAATCCTAGTCTCATGCGTAGCCGACAGCCATGTAGGAAAAATGGAGGAAACTAACGTGATGAACGTACTGCGATATCGGTTAGTTTCCCGGAATCTTACTATTCTATCTGCCAGGGGATACGCAATTGAATTTAAACTGGGGGAACTGATGCGTTCGTGAGGCTTAGTTATCGGTCGAGTCACGTGTTAACCAGTTAGCTCAAGCATAATCCTTCCAAAGCATTTAAACACCGCGCTTGAATCGCTAGGGTCCCGAATCCGATCGTGTAAGTGCCTACGGTTCACCGCGTGTCGTTCACACGTTCCAGGCTACTGAAGCTTCACAATAAGTATGCCGGCATCGTGCCCACCACAGATTGTTGATAATACGTGCCACTGACCCTGACAGGCGCACATTTGTCCCTTGTAAGTCCCCATTGTGTGCGTGAGGCGC"/>
                    <sequence id="seq_t547" taxon="t54" totalcount="4" value="CGCATCAAGGATACCTGGGCGGATGAAGCATAGAGCTCCGGAAAATAATAATAATTCATTACGGCTGCTCGGTCCACTAGACAAAGTGGTTCTATGGTCTGTTCTAAGCCATTCTGGAGGTTAACGAAACGGTCGAGACATTAGAAGTGCTTGGACAAGTAGAATACTTGATTTTCGGCAATCGCTGGACTACCCCATATCCAACTCTTGAGTGGCGTTAGTTCTGTTCGATGACACCCAGCTAAATGCGGAGCCTTATTTTTGGCTTAATTCAGTCCACACTTGCGGCGGTTCGTTCAATGCAGGTTCACTCAATACGCCTCACGAACGGGACCGGTCGACGGGTGGCCGTCTAACGTTTCTATCACTCGACGGAGATAAAGATTGCCTAGCTCTTAAACTCAAGGCTATCGCTGAGGACTCACGAGTAACGAGTCGGATCTTAGCAAACTCGAATCCAGGGAGATTTAGTGGGGCTCGCAGACCGGAGTTCTATTAGGAACGTGTGATGTCGGAACCACCGGAGAATGTCGATGCGCTCCTCTAACTGTGGATAGAAGCCGGGCTCAACCTTGTAACCATTTAACCACGTGCTAAGCAGGGCCCCGACTATTCAAGACACTGTATGACGAAGATAGACTGCGGCGCAGATAATACTACGCCCTTAGTCGTCGGTCCGAACTGCAGCCTTATTTGCGGACCCGGCATCTAATCTTTCTGAATTACGCGCAATCGCAGAAGATCTCGCGTCGTAGTCTGTAGCTAGTAAATTGCGTATGCGGCCGTATGACATCGAAATGTTCCGTCCCCCTCAGGGAAGTAAAGGTTCCCCCGGCAGCTGGGTCGTGCTAGACTCCTTACGCTTACCTGACGACGTCTCTAATAGTATGATGGTTGTCCCCAGATTGGAAACCGTTAGGTTAAAACCAATCAGGCAGTACTTCATAGTAATATCATAAGTATCCTACCTTTCCTCAGCTTAGATCGTGTTTCATTTACG"/>
                    <sequence id="seq_t557" taxon="t55" totalcount="4" value="TTGGGCTCCAGAGGGCTGCTGCTTGTATGTGCACCAACACTACGGGGGTCAAACCCGCTAAGCCATCCTAGTATATGGTGCTGCCGAGGACATGCTGTTTATGTGTTTAGGCAATCGAAATTTCACCAGATGGGAGTAGCGACCTACCCAGTCATTTCGAGTAATGCTTGTGCAGTAGCGAAGGAGGTTCCCCCGTTAGGAAGCACTGTTGTGTTCCTGCCCAAGGTCACCGTTACCACAGGGAACGCGACATAAGTAATCAGCCCTCATAATCTCCATAATTACTAAGGAGATTGTAAATTCCACCTTGGCTGAAACCCAGATAAGACAGAGATCTGTGCTGTTGAACCAGCCCCCCCCACACCGTCAGTCGCGATTACCGTCGTATGAGGCGGCGTTGTTCCATGTTGTTAATCACCTCCTCACTGGATACATAGATTGCCAATTCGAAGAGTCTACCAACCCTGTATATTTTTGGGTTGGATGGCCTGTACCTAGCCCGTACGTCCTTTACGCGTGATCGCATCCCTGGTGCGGGTGTGAGAAACCGGAGTATCCAAGCGTTTCCTTTGATTCCTACATATACCCGCTAGTAGACCACACATCTCTATGTCCGCAATTGGCCCGGGCAGACCATCGCGAGTGTCACATTAGCAAGCAGGGTCAGATATCCGCCCAACCCCGCGAATGTGATCGCTGTGTTTCCGATAACACGTGAAATTGAATTCTGACGAAAAGACAATAGGCGTAAGCACTGACGATACAGTCGTAGGCCAATCACCCGCAATCGAGTCGAATATCCGGGTTGTTCGAGTTGGGTTCAATATTACCGTCTAATACGCCTCCGGCGCCCAGAGCCTATGTTGTGCCACTAAGCGCTGGGAGAATATAATAAGATTCCAGGAGCTCGCGATCCAGGTTAAATTGAGGAAGATAACTCATTAGTCGATCCCTCACAGACCTGACGCACTGGGTACACCCTCGTCGGGGTCAGAGGCGG"/>
                    <sequence id="seq_t567" taxon="t56" totalcount="4" value="TTTGTAACTCAAGGGGTCAACCAGTAATATTTGAGCGCCTGTCCACGTCACCCTTCGATTGGAATGCCAGTATTTACCCTATGCGATGCCGGGACTCTGTGGAACGTAACCTAGTCGGCGTCTACTTCCCCGGTGCGTACCAAGGTGATTCTGGGCCCGTGTTTGATCAGCAAACAGTTAGACTGCTCGCAATACGCCAACTTTCAGAAGTAATTTTAGTGTGGTGATTTCTTCATAGTTGTACAACGCTGCGGACGGCAAGGGATCGCCGCTGCGAGACCTCAATGAAACGACAGCTCATATACATTAACCTCGTGATTGAGGCCATTTCCAGAACATTAGGAGCCCAGGAACCGCTGAAGATTGCTCTCTTAGGATTCGGGTGTTTGTGTTCTTACCGCCGTCCAGGCATGGGACTGATGGCCTATAACAATTGAAGCTGGGCTGCACTGCAGACCGCCGTACCGGATATCTTAGGAGTGGGTCTCCCGCGGGTCAGCTGGGGGGAGGGGGTCGCTATTATAGAAAGGTCACCTAATGAGTAATTAAAAAAACCTGTTACTGAGTACTCGGCATGTTGAGAGACAAGTGCTAGGCGTGACGCCGCGCGAACAACACGCGGATCCCGGCGCTGCGAATACCAAAGCAGCCAGGCGTCCCTGAAACCATCCACTTGCTCGTTAGGATCATTTGTGCATGAACTATTCGATACAAAGGGTCACGCGGTCTCTAGCGGAATAAGGCTGATTCGCCGACCGACATCCCCAACTAATGTTCCTCTTGCGAGGTACCCTCGCCCATGTCTGCCGATTCATTACCGCTCATTCAATCCGCGAGCGACCAATGTATTTAGCGACGTATCAGGGTGGCCCACTCTACCCCAGAGCTAAAGTTAGGGCTGTACCGTGCTGCCGGCACACGACAGCAATACTCAAGGGATCTGATTAGCCCGCCGCGTTTATCCAGGGATATTTACCAGGGAGCAAGTCCGATTCCAAGT"/>
                    <sequence id="seq_t577" taxon="t57" totalcount="4" value="ACGTGCGATGGGCTCAAATCTGACAGTCTTTGTAACGCAAGGTTCCATCATGCGGCTCAGCTGTCATCCGAGTTACTGCGACACGGTGTAGTAAGTTCGGGCCCTTAGTGGATTACCATCAGGTCAGGCCTAAGTCGAAACGGGAAACAAAGGACCCCTTAAGTCCGACGTTCTGGCGTCGCCCCTGGATCAACTTTATGACTTATACTCACGCCGTACCAGAGACCCCCTCCGACCAACTCCTGTATGCCGCGCTCCAAAGCTGGTCTAGGTCCAGTCAGCTAGGAAACCATGTCGTCAGCGAGCGAGTGGCTGTATCAAGCTTCTGGATGGAAGGTATGGCCATGCTTCATTGGCAAATATTACACTCAGTAACGAACCGGTTCACCAGAAAGTTGTAGGAGTGTAGAATCTCGGGATATTGGGGGACTCCCTGTGGCTACGGAACTTACGGTTCCACTAAAGCATCATGGAAATTCTTGGGTGATCAGCGCAAACTGGTCCGATCTAATCAATAAACAGGATCGCCGTCATCGCGGAATTCATTTCAGTTGGGTAAGTGACACTTTTTAGGGGGGTCCTCTTCTCAATTAGCTGTAAGTGCCAAAGTAGAAGTGTTAATCTGTCCTGAATATTAGCTACACTTAGCTGTACATCATCGCTCCGCTGAAGTTGAGATTGGGGAATGCCCAAGCGAGAGCTGATGCACAAATTTTCTGTATCGCAGTGCTTGACGGTCAAGAAAATCTGATGCCACAGTCCACAACTGAAACTCAATGTGATGTTTGACCGGCAGATGCCTCACATACGGACTCCAGAAAATAGGGCAGGTTGAAATTTGCAAGCAGGCACTTGGAACTCTACATAGATTGAAACAACGGCGTCGTCAAACCCTCTTCACATGACGAATCTTTAGCACGTGCTCACATAAGCTAACTACGTTGCACTTACTCTCTCAGTCTGAGGAGCCACCATTAAATGAATATACGAACTTTTAGCG"/>
                    <sequence id="seq_t587" taxon="t58" totalcount="4" value="GTTACGTCTGGTAGGTTAAGAATCGCTGTCTGCGATCCGGGGCCGCTCGCCTGCGCAAGAAGGTCGAAAGAGAATTCCTGGTGGCACCGGGCGGCGCACATAGGTATTTCTTTGTCTCGGATGAGGCATCGATGTGAGCTTATGCGTGCGGTTCAGGCGCTTTCCACCTCCGGATTCAGGAGTTGGTACCGAATCCAATTGACATACGAACAATAGCGCTGACGGCGATTTGGGGACAATCCCAGGGAATCCCACAGATAAGGCGTACTCGGCATACGCGTCACATGGACTTCCGATTGTTGCGCTTTTACCCGTTCTGGTTATTCGTCACCCTACGATTTACAACCATGGGATTCGTCTCAACAATACTCGGCAAAAAGGACCTTCAGTTTTGGCTTCCGGTTCCGGTGCTGCCGGGTTTAGCGACGGTTCCCTGAATATGAGACCGACGATATACGCCGGAATACCGGACCGTAGGACAAATTGTCGGTACAGCTAGAGCACGTTCACTGTTACATTAGAGAGCAAGGAAATTAATGGTGTTAATAAGTCTGCTTGTTTGACTGCACGATCGAGGAGCATTGTTTACGGTCCCATAAAGTAATGCGTTCACGCAGCCCGGGAAGCACGGCGAGTAGTCGAACAAGTCTAATCCGACTCTGGTGCCACTGAGGTCCTGTCTCCGTAAAATTTGGCCTCATCTACAAATAAAGTGACGGCGCTAGCAGTCAGAGATAAAGCAACGATTGTGTCAAGATACCGGAGTGGGGATCTCTCAGTCGCACCATCGTAGACCGGGCCTCAATGGCTCGTACAGGTCCTTATTAAATATGACCCGCTAGTATGAATTTCGGAAATGGTGTCGCGGGAGGAAGATAAGGGCTTTTGATACTCTATCGTTGACCTCACAACGGGCGCTAAGAACCTGAGCAACACGGTACAAGCGAGTAAGACGACGGTCTGGTGTTTGCCCTATCGCGACGGGGGCCAGTGGCGAAAA"/>
                    <sequence id="seq_t597" taxon="t59" totalcount="4" value="GTCCTCCCTGTCCCTCTGCGGGCTCTGATTGACAGGTGGATCGTCAACGCAGAAGTATGTAGACGACAGTCGGCACGACTGGGATTCCAGCTTGCCACGTAATGAGGGCGTTCACCTGATGGTCATTGTCTAACATTTACGTAAAATGATATTGGAAAAGTTATCCCCCTTGCGTTCCTAGTCGCCCGTATACAATCGGTCTGTTGATACGAACGAGCCTCTACGTAACAACACGTTGCATGGCGTCCGAGACGTACACTGTGCTGTCGCATTATCGCTGCGAACCGGGGTTGGCACCAAACCCAAGAGAGCGGGGTACTAACATTGGGTACGTCCGTTGGAAAATACAACTTAGGAAACTGGTCGTACGAAGTGCTCCGTTGCTCACGTCACTGCAACGGCCGTGGGGTCGGATACGTGGGGCTTTCTGAAGCAACACCCGTAAGTCGGGAGGATCCCGATTTTTTTGGGCGTCTCCTGTCGACTGGACTTACGGCTGATTCCGCAACTCTCGTTTTTTGAACCGTTGTGACGCCATCAGTTATATTCGGACGTAACCGTTGTAGGTGTCCTTCTCCGTCTATGGCCCAGAAGCAATGGGCGGAGCGAACCGCCCTATCTGATCAGGCCAAGCGGTTGCTAGCCCATTGGGACCAATGAAGCTCATACTATCACTCCTCCTATAGGACCATCAATTGTCAGAGGCATGACACCCGCTGACGACTGGAACTAAGATGACCACCCACGTGATGCAGAAGCTCTGGATTAGAGGAGTGTCAGTCTCTCATGAATAGCGCGGATACCTAGACGGAGACGTCATTGTCAAGGGTTATGTAGGGTACACGATGCGTGTTGTCGGGAGACCGCATCCCCGGCGTCGGTAATATCAGGGCCGTATGATGAACAAATCCCGCTAAGAGGGTTTCATCTGAGCACAATCGCGAAACAGTAGCTGCGAGACCATATAACGGCGAAAGCAGCGCTATCTGGGTAAGCATAG"/>
                    <sequence id="seq_t628" taxon="t6" totalcount="4" value="CCATATTAACACGACTTCTTCAAAATACGCCCGACCGTTTATGGGGATCAACCGGCCAACCGGGATCAATTTCAAACAACATCTCATCTTTTGAGCATGGACGATCTTTAGTGTTTCGAGTTTACTGTCCTTGAGCGTAACAAGCGATGGCTAAGTACGACACTGATTTGCGGTTCCGTGTCCCGTGCGAGTCATGCCTTTGTTGCCACGAAATCTCAACGCTGAGACTGGAAAGCCCCCCATTACCACATGAACAGGCACCCGAGTGACGGCATGGGCCCTCCGTTCTTCGCCAATTCACTGACGCTTATATTGAACGCAAGCTCAACACCAGAGTATTGACAGGCATCATCGTGATCGGCACTCGGAGCGCAGGAACAGATAGTCAGTGTGACCACGGCCTTAGGCTTCTCGCCCCTATCGTGCCCCTCTTGGGGATCCCATGATATATAATATATACGCTTTAGGAGTACAGAGGAGCTAGTTTCGCTACCGTCGATCCCCGCGGATCAAACGGGCATGGCCAAGACTTGCTTAGTCTGTAGCAAGTTACAGCGAATGTAAATTTACGGCTTTGAACAAAGCTACCGCAAAACTACCGTCAAGCGCTATAAACATTCGGATCCCCGGAATCCGCCGAACACCGCCCCGATTTTCATCTGAGGCAGCCATCTTTGATGGGCCGACCACTTTTACTCTGGAGAATTAACTTAACGAGTCAAGGGGTGCTGTTGTGTGACAGGACGGCAATTAAGACCAGCTCCGACCGTTATATTCGAGCTGGGTCGTGCGGGCGGGCATGTCTACAGTACCTAGTCTGCCCGCTTGAACACCTCACGCTATAACTGTGGAGGCGTAAAACTGCGTCTGCCATCATAACGTAGCTTCAAAGAAGGTCCGATTTTCTGGGCATACTACACACTGGCTGCGTGTAACACGGGTGGATTTGATCTCTTATATGTTAATAAACGCTTACCCAGTGGGTACCGCGATCCATGGT"/>
                    <sequence id="seq_t607" taxon="t60" totalcount="4" value="GGCATACATCTCACTGTTCTAGGGTCGGATATAGGGCATTGTTCGCGGGCATCCGATAGCTGATCGTCGCGGCGAGCAAGCTGCGATGGTGCCAACACTGTGATTTCTTATAATCCATACAGTGGGGTATTAGCCTTTGGGGAAACGTAGGTGTATGCATACACCCCACTGCATGTTCTAAGCGCCCTAGTGGTGTAGGTTAGGGAAGTCGTAATGTCTTCTGCCGATCGTCTCGTCTCCCGGGGGGGGATCCTCTAGTGACGACCAGCATTTATATCTACCTTGATGACTTACCTGCACTTTACCGGGCACTAGGTTTGCGCATTTATACTTGTGTCGGAACTGCCATCTTCAGGGCTCGCATCACTTCATAGCCCGCTATCCAAAAGTTGACGTAAAGACATGTCCGCCGCTAGCCTGAGACGAATTTCTATAGCACCATTTGCGATAGGTTCCTTCGGCTCGGATCGTTATCCCCTTAGGGGGAATCTTCTCGCAGTGTCGGGCCCTCCAAGACTTGGCGCTATTGGGATACGATTCATGGTCTGTCTGCATCGGTGTGGGCGGACGCCCACAAAGTTCTTGACTTTCCCATGATCCACTCAGGAGATCTCCGTGTTCCAGCCGTGCAACTGCGTATAGGGACCTCGATTCAAAGGAGGGCCTTCAACTAATGAACTAGCTAAACGGCTGCCTGCCCAGTGTCTTGACTCAAGAAGTTAACAGTGTGCTGTATTATCCGAGGTGCCGGGCAACTTCGGTGAAATCAATGGATGCATGTATCCCCGGCTTAGGCCAAAACAGTTAAACTAAACTGCAACGTCAGGCCTTCTATAAATAATCTGTTCCTCTGCGGTTTGAGGGAGATTAGACTGCATGAATCATGCAGGAATAGTATTAAATACTAATAGACTATAAACGAATCGTTATTGCGCACGGGGCGTCGAAAACGTCAAAATAATAGGTGCTGGCCATACGTGGACGTCAGGGCTCAACTAAC"/>
                    <sequence id="seq_t6111" taxon="t61" totalcount="4" value="CCTCCTGGAGCGGTCCATACACGGGGTATGTTTAAAGATACCACAGAGACTCTAGAGATAAAGGTTAGAGCTTTGGTCGCAGCTACGCCGACAGTGCTATGACCCAGGAGGTTGTGGAACAGTATCGTTTGTTGACAAGCCGTTCGCTCGTAAGCTTATGTTACGGAAAAGTGGACTGCCGGGCTTGATTTGCGACTCTCGACGAGCGAAACACACAAACATGTCGATGTTGACAATGTCTATGTTACCAACGTCAATCGTACGGGATTTATGTACGTGGCATGCATGACGACGGGTAAACGGCTAAACATTACCAAGTGCGTTAGCTCAGCAAGCTTTTTACAAAGGCGTTCTACCGGTCGTAGTTGGCTATGCCCATTCCCTGAACGCAGCATCATTCCCGACCTCCTCAACCGGGTGGGTATACGTGGTCTTGAGGTCGAAAGTCTAATGGCCGAAATTTGCATAAAAGCGCATTCGATCCCTCTGAGGTGTGCAACATTGATTTCCAGTTGTTACTGAGACGACAGCGTCAGTGGCATCGGCAACATTATGGAAATAAGGTTCGTATGTCACCGACACGGTGCAACAAAGCACCCGGTAATAAGAGTCTCTTATAGGAAGAGCAACGTTATCTTACAAAAACGGGTACACCCCAAGCTAGCTCCCCGGAACACAAGTCGACAGTGCCATGCGCAGGGGCAATGGCTTAAGGAGTCAAACATACAGCCTAGTTGAAGGACGTCCTGTCCTCAAAGGTGCTAAACGGTACTGCCAGCTCAGCATAGATCTGTGGTCTTTTGGACGACCAGCCCCCACGCTCAGGGACCTAGCCCCGAGCTACGTCAAACAGGCTGGAATGGTGTTCACGCTGTGACCGGAGCATATGGACCACCACCCGGACTAGTGTATTTCGATTAAGATGACGAATGTTCAACCAATGTATTACTTCAGCACAGCCCGCCTAGCTCCTGATAAAATCTGTCTTACGATTTTCGAT"/>
                    <sequence id="seq_t627" taxon="t62" totalcount="4" value="AAGACGTCCAAAGTCTTGTCTATGGTACACGGTGACGCTAGCGGACGCAGATCAGTACGCTGTCTTGAAGGTCTGCTGCTTAGACCATTAAGCAGACTCTCGTGGGCACCAAGTGCGGAACCTATAGGTCACTCCGCTGATATGCGCCCTGCCTTTGCCCTGCTACGCACATGGATTACGTACTGTCACCGTAGTTTAAGCCTAGCCTAAACCAATAGGCTCCGTTCATCGCTCGGCCAGCCATTAGATGCTGAAAACGTATGCCCGGTGCGTGGGTGTATGACCGGGAATGCTGAAGGTTGCGCTTAATAACGCTCAGAAGGCTCTTGAGAAAACCATGTGTGTCCTGCGTATCATTATTCAATCAGCTCGCAAATTCCCTGCGAGACTGTCCCCCCTGTCTTCAAGGCACAGTCAATCACTGTTTGGTCAGGTGTATCTGTAACTGCCTGGCTGACATGGTGTCTTTGTCATTTTCCGCATCCCAGGCCGCTTATGCGTACAACGAGTACCATGAGGGCTAACGCGCGCGACTGCTCGTGGAAATAACATTGATCGTTGGCGGTTAATAACGAAGAGCCACTCTCCGCGAGTAGGACTACCCTGTTAGTCTAACATCCCGGGCGATAGTAGTTTTCCCGGAGGTAGAGCATAATCATCGTATACCAATCTACAGATTACCCCATAGTATGTCGGCGAGCAGACATATATGTTAGGTTCACGAGATGCTTACGACAAAAGTTGATTAAGTAGATCAGATCGGCTCTCTTACAGTGTCACGCCCGCATATCAGGTGAAAACGAAAGGAACCGCTGATAATATAGTGTACTTGGCACAGTTCCACTGGTCGTGGGTTTCAGCGTTTGTCGGATGAGTGAAATTCGTTTGGTAATACATCCTGTGCCATGTTCAAGTCCCAGAAAACTGTCCCGACATCCTCGATGCAGGTACCTGACGATTCTAAATGAGGGAGGGCATCGAGCGCGGCCCTGTAGAATGA"/>
                    <sequence id="seq_t637" taxon="t63" totalcount="4" value="GGAACAATGGAAGATCATATTAGAGCTTTACACGGAATTTTCCATTTGTCGAATCGCCGGGCCGTGGCCTTTTAGGGGTCATAGGCCGTTGATTGACGTACGTTCCGAATAACGTCGACGAGTGGGCGCAAGTTACCGACTCGATAAAGATGCCGCAGATTGGCGATGGGGACGAGAATCTCCTGCGGAGTAGGTGTCGGATCCACTCTAGCGATCGCGGACCAGAAGTTCGGGGGCCTCTGTGTCTCGAATCCGCCCTACCATGGACCCGGCGCGGCAGCTCAACTGACAGTGGTGGCTCCGGATGCTTAAAATCATTAGTCTTTACTTTCGACAGGTAATCTAGCAAGGATGACTCTGTATCGGATCTTGTTCTGGCCATGGACCCGACGAATGAAACCATCGTACTTGGATTCAAGCGAGGCTCGAGAAGCTCACGTCCGTTCGGTAACGATCCACTAAACATCCTCGGTCTTCTATTACGAATCGTAGCGCGACTCACTCGGGGCGTGCGGGCATGTGGCACTCCCGACTGGCATAAGACCCATTAGTCGGCTTTCGGCCCGCGCATACCTTTAGAGGTATCCTTCCTTGAGTAGGCGGTTTAGCCACGGTTACGGTAACAGGGTACAGAGTGTCGAGGGTTTCGTTGGAACCATAGGCGATAATACCGATAGCTCACATTTGTGGACATCAGTAGCCAATCGTCCACATCAGCTCTGGCTGCTTATACGTTGAAGATGTTTAAAATTAGGATGGCCAAGCTTCAGGTTGAACTCGGAACCAACCGTTAATATTGATGTGCGCCGGCCCATTTGGTAATCCGATGGTATGTTGAGGATCTGACCGAATCTGATACATCGAGCCGGACATACGAGTGGGCGACCGAATTACCCTTTAGGTGCGTCGGTAAGTAGGCTCTGACTGCAACCAAGCTGCGATAATAGGGACACCGAATGAGCAATTGTAAAGCTCATGCTACGGTTTAAAATCGAACTGC"/>
                    <sequence id="seq_t647" taxon="t64" totalcount="4" value="GACACTTATAAGGCGGCACAGCGCTCGAAGGATGCGCTCGACTTAAATCGTACTTCATCGTAACGAGAGAATGGTCGACGGCAACCCGCGGCTATAAATTTCCGGTGATTCGGAAGCATCCGCAGAGACGCTCGTCAAGACCTCTCATTTACAAAGTCCGTCTATTTCCTCTTGCGTACAGACGCCCCGCGAAACAGTCGAAATACATTCGATGTGAGTCCACCAATCTTGTTATCTCGTAACAGCGCTGATTTCTAGGAAGATGGCGGCTTTGCGAATACCACGGTGCCATAGGCCTAGAACTAGAAAACCTTCCGTTTACCCCTCTCTGGTTCGACCGGACACGCTTTATTTTCTCGCATCACAGCGTTTCTTACGGGCCAAGTGGTCATAGCCCTCCATCTCAAAAAACTGATAGCTAACTGTCCTACTGTAAGGCTTGATCTAATCCATGGACTAGAGGTTCCGATAGATTGGGTGCGAGCGTTAAGCGTTGGCCTGCTAGCTCCTGCCACGATCACGCTCAAGCTCATCTCAGATTTTACCACAGGGAGGAAGATGTCTATGAGGAAGTCGCTCGGACTGTAGTTGACGCCACTACTCCGTGTCCTTCGCGATTGAGTAGCCGAGGGCAGTCGTCGCTCTTACACTCGGGGTACGCGACCATACTGGCATACCCCTCCGTTACCTTGGTTTAATCATTAAGCCATAGTCGTGGTAGTGACAGACGAGTACTCTTGGAGAATCTGCTTTAATAGGTCGTGTTCAGCGTAATGTCATTGGCGTTTATTTGTGTTAATGCAGTAAACTATGGCGACCGTTCCCAGATTTCGATATGCAATCAAGCCCGGGGTTTTTCATCCTTACTGTGATAGTTGCCATTCACGGCTTGCCGGAGTAAGGGGAATAACGCGGACTTGATAAAGTTGATCCCGTTGCGTCCGTTCGTTTGCTCTGTTTTAGCTTCAGGTTCGCGTTCACGCTTGCAGGATATACTAGC"/>
                    <sequence id="seq_t657" taxon="t65" totalcount="4" value="TGAATACCGTACACCTGGAGTATAGGCCAGGGTATTAGGAGGCGAGTAGATTCATGCTGCATATCTGTACGATAGGACGTGAGCTGACAAGTTGCCACGAGATGTGCGTCGGTAGGGGTGCCTTAGGGGCATTATAAGAAAAGCGGCTTAGATCCGTGATAGGGTTCTAACAACTTCGAAAACAGGTGCCATTCGTTCCGCGGTATCAGAAAGACCAAGCGTCAACTTTTCACGCAGGGACAGAGGAAGTTTTACCACAAATGCAATGTCGGAATGTAGGATAATAGGGTGGCACTAGGTCTCTCGTGAAGGGGCTGGCGGCGCAATAGGGGAGGGGGTGCATAAACCATATTGCGATTGCTATAAGGAACCCATGATACCGCACTAGGAGTACGCACGGTTACCCCTTCCGCATAGTCGTTTTCACAGGTCCTAGAAAGGAAGCACCTGCAAAGTGTCTATCTTACTCGATGTTCAGCACCAAAGGGGTAGACATATCCAGAACGGATTGGTACGATCCAGGATAGCTGATAGAGCCTCACTTGTAGGCGACTCACGACGCGCTGCCGAGTTTAGGACGTCAGACGGCCGGATTGGTACAAAGTCCTATACTGCCGAAAGAGCTAAAAGGTGGGGGGACCGGTGTCACAGACTCTATCCGTCCAGACCTAACGCACACGAGTGCCCCTAGAGGTAACTGAACAAATGAGTTAGGCAGCGCTTAGTCCACACCGATGCAGGGGAGACATTCACTTACACTCTGTTCCCGGGTTTTCCCCCGGTGCAACTCCAGGCCGCCTGGATAGGGCGTCCCCTTGGGACCGGGCAATTAGAATTACAGCAAACTGCCCTTTGTGCGGTTTTCTGAGTAATATTACAACAGGCCTCATCGGATCTTACCGAGGTCGTCCTAAGAGACAATAAGTAGCAGTGCCAGCGCTGTACGTTGGTACCATCACTAGTCGGGCTCTACATCAACGCTACCGGAGCTTTCGCTTAG"/>
                    <sequence id="seq_t667" taxon="t66" totalcount="4" value="GGTTGCCTCCCACCCATGGCTCTCGAAGTAACTGTCGAAAGGTATACCGTTGCAGGGTACATGTCTCCGCTGCGTCGGACTGTGGCTCACGAAGTTTCGGCGGTATGTCGCCCCTATCTGCGGAATAGTCGCTTTGGGTGGGTTGACTGTCAGCGCACTTTGCACACTCTGCACGCTCAGTTGGTCGAGCAAGATCGAGTCTGGTCCACTTGTAACCAATATTTAGAGCTAAATTCCCTTGATCTCAGAGATGAACGAGGCCATAGGGTGAAGAGTTAGATTTACCGGGGGATCGTGATTCTCATCGCTACCTGCGGTACCGTTCAGAAATCCTGACGAACGTTCTCAGCCAGAGGCAGATTTGTCCTATCAGGCCTCGCCCATGAGCTTCGTAGCCAGGCCCTGCGTGCAGAACAAGCGTGAAACTTTTATTTAATGCTTCCGGCTAACATTGTTGTCGTGCCATCCCAATACGGGAACCGTGCTTGTATTACTATCTTCTCACGTCCGGCATCATTGCAGTCATCGGTCACAGCTTACGTTTAATGTTCACACTGAGAGCTTGATGACATATGGTCGTGTTGCTCGCACCGGGGGAAGCGAGTGTAACCGACTCTCAGCGGTGGTCCTACGGTGATTCTACTATCGAAGGTCGGTTAACCCTGACGCCGGCGCAGGTGTCGGAGTGATTGCCTCGAGTTCGCCCTTTAAGTGGCGCCTGGGAGCGCGGTCAGCCTCCCGTTTCTTGACCACATCTTGGATTCCCTGGGGTTGGTCGATACCAGACAGCCCCATCTATCCGGTCCACAGAACCCATTGTCCCTCACCATTGACGAGCGGGTTGCAGTCTGCGGAGAATCCCGGATCCTCCACACCGGTTGTATTGCATCCAGGTTGGGATTCTGCCGTAGATGCCCCTAGCAAATTCAGAATTAAGTTTCCCGCAGGACTGCGAGGAAACAATTATTGGTTAGAGCGCTTAGTCTTTCTGCTGGCTCAA"/>
                    <sequence id="seq_t677" taxon="t67" totalcount="4" value="CGTCCTATGGCTGGGCTGACTCTATACTTTCTCGTCTAATTTGCCTCGACACTCAAGAACTACAGAACTTCTGAACCAGGCACGTCTGCAACGCTGTGGGCGACTTCACCCAGCCCCAACTCGATTGATTTTGCAATGACTAAGTGGAGCGTCTGACTTAGCACCGATTGTAAACGAAAATCTTTGTTCCCGCGTTTTTGATTCTCGGGTCGTTATTATGGTACAAAAACTATGGAAGAAAACCGAGTCTCTAGTTGCGCCTCGGGAGCATCAGAAGTTACATGAAAGGGACCGCCGTGAAGATAACTAGTCATCTGATGTTTGTAAGCGGGTCTCGGGCAACTGATGACGTCTCTACGGCCCGCCCTAGTAAGGGGCCACGAGAATGCCGACGTCCGCTCCCGCGGGCGATCATTCCCAAGTCAACGATAACTGGGCTAAACAGTGAACTCCAAAGTGACTATCCAGCTAGGGTGCTAATGATCATTCTTCCCAACTGGGGAGTCCGTCAAACAAAGTCGATGGCGAGAGGACATCTTGAACCTTAAACCTTAGTTAAAGATCATGCAGCCCAGAACCACTCGTACAATAGACCTGGGTCCTGTCCGCCTACCTACAGTCTCTACCAATGCCCTTGTTCCCGATTCCCGTATGTGAGATGTAATACTCATACGGTACTTACTTATTTCCCCGCTAAGGGCTGCCTTTAGCCCTATGCGATACAAGTGACGGTAGTTGTCACGTTATGGAAGCCATATAGGCTTATTCCACCAGCTTTCGACATTTACCCGCGCTGGGGGAGCTTCCCAACTATGCCACATTGAGCACTGACAGTCAACCTATAACGGTTCGGCGTTAGTTCTTATCCGGAGCCTACCCGACGCTCCCATAACGGACTTTAAGCATTACCAGTCTTGTGTGTGAAAAAGAATGCTGTTAGTCTCCGCTATAGTTCCGGGAACTGGCCTATGTCTGGCCCCACAGTCTAGATGTCCATCTC"/>
                    <sequence id="seq_t687" taxon="t68" totalcount="4" value="AATTGGAATTGTCGCTCGCACATGATCTCCTGGTAAGATGTTCTTCACTACCCCTTACCGAATAGCAACTGACACATCTGTCATTCTTGGCGAGATATTATGGGACCCGGGGTGGCCCCGTTTATCGATGCATCTTGGGACTTTCGTCCTAAAATTTCACCTGTGCACCGCGTGATCACCGACTATTCCCTTACCAATGGACTAAACGCATGCTCACATAGACGTAATGGTGTGTGCCTGCAAAGAGAAACCTAGATCTAACCCACTACTAAAAAAAGCGATGGCAGCTTTGCTTACTTTAGCCAACTAGAATATCGGACCTGCCCTTGTAGACTCCGTCAACTGCAATAGTAGTTTTTACTAACCTAACAACTGAACGATAGGACCGATGGGCACACTGTTTTTAAAAACAATTCAGATTGCGACCGAGTCTGCAGAATATACGTGCGCCTGATCTTTTGGTGCTAGCTATAGTAATTGATTGGAGATTCCAGAACGCATTCAAAGTTAGGTTGTCCCCTGTACACGCGCTACCGGGAATGCGGGTCATACTAACCGGTGGTCTGAGTTATCCAGCACACTATCTGTCACCGACGTGCATCCCACCTCTGTTGACCTAAAGTACGTAAACCCGTCACCCGATACATACGCGGCCGATATCGTGATCTCGCTCGCGCTGACACGCGCTTATGCCGAGAACAGACCAACTGCATGAGATGTCTGAGGATTGCTCGATAATAGCGAAATATGAAGTCGTCACCTGGTTCATGAATGAACATTAACCGCTGACCCATGAAACTTCCAGGCGCCTCCTCACAGACAGACTAAGGTTAGATAGGGCGCATATAAACACGAGCCTGTTAGACCAGAACGAGTCGATCGAAATAGCTTGCACCTGACTGTTATAAATATGTTCACAAACACACCTCGGGGGTGTAAAAATTTGTGGACACAACACGGCCGCTCGAAGAGCTAAAGGGAATTTGGCTCTGTAGAACTA"/>
                    <sequence id="seq_t697" taxon="t69" totalcount="4" value="GCCCATCTCCTAGCCATCCGTCGATCCAAGTCCAGGGTTGGTATCTGGTTGTTGAGTCGGCAGTTACGGTCTCTTCATTTGGGTTCCTTAATTAAAGTACACGCAAATTGGTTCCCAAGCTTTAGTCTGCCCATGGATAACACCTACGTATTGGTGAACATCTAAGAGCACGGCTGGGGCAGACATACTCGGCAATGGAGTCGCCAGTGTAAACCGAGCATTAGATTCCAGCACTTGCCGTTATCATAAGGTGTTGTCCTGCCTAAACTGAAGGTCGTTTTCGCTTATGTCAGCTCGCAACTGCAGGATCCGTTTTCGCGATTCACACCAGTTCGGGTACTGAATGCGTCTTCGTATGCAAAGACAAAAACAATAACCCCTGTATACCTTCTGGGTATCACGCACGGTCCTCCATCTGTCGAATATGCCGCGGTTGGCTCCACCGTAACTGAAGACAATTGTGTCCAAGGAGCATCGTCACCGCGCCCCACTCGACCCTCTTGGAGTTCTAAACCACCTGTAATCTCGTTGGTAGACAGTGGCGTCTGGTATTGTAGAAGTCGCTCACGCACCTCCCATAAATGGGATTGAGTCACACGGAAACGTCTGGACTATTCGACGGGCCGTACCGACATGATGAGATGTGTTAGTCACGTTCAGCCCCGCTTAAAGATGCGACGCAAATAAGTTTAATCATGAACTCCTTTCATCATGCTAGTTACATAAAAACTACGGTATGAGGTCATCGCATTATGGAGCCAGGCGGTCTGGACTATGAGAGCATTCAACGCGCAGGGTAGGCGCTACGAGCCACACAGCAATTGACAGGCCGGTCCAGAGTGTAGGGGCATGCGCTTCATACATCGTGGCAGGCGCTTGCTTCCCTACTGGCCCCGTTTAGCACTGTACGAGGTGAAGGTTCACTGAACGTGAGCCGCTATCACCACTACGTGGTAACCTACTACTCAGCAGGGATTTGATCGTTTGGTAAACGAGCGTA"/>
                    <sequence id="seq_t727" taxon="t7" totalcount="4" value="ACCCGGTTGCGAAGTATCTGACTATTCTATTCGCTGGTGCGCTCTTGACTGGCATCCCGACTAGGATCGTGTCGTGACCTTAAATCTAGCATTAATACGTCCGTACGAAGGTTCATCAGATGGCGGTTCTAGGTCTAATGTCTAAATTGCGTATTATTGTTGCAATCGCGTAGCCGTGGAATCACACTCGAGTTAAGGAACTGTAATTGTTCCCGGTGCTGCGATTTGCGACGGCGGCTGTCGTCCTTGATCAACCAGTAACGGTATCCCAGGACCGAAGGCGCTCTAGGTTCTGACGAAATGCCCGGTGACGTATAGTCATATAAGGAGTGGCGGGACACAACTTCAACCTCATCGAAGCAGACTCATATCCCTAGCGTGGTTGAGTTACAGGGCATCTAGACCTCTCCGACATGCTCCCGCATGGCAGCCGACAAACTGACCAGGGTTCATCGGCACTAAGTCCGGCTTAACAGTGAAGTACCATCCTCGCGTCCGTGCTGCGTCTTGTTCTTAAGTCGCACGACCCATGTAGGTGGATTACTCAAGCCGATCGCTCCCGTCTGTCGCTAAGCCTTTCTGCGTTACCCCGTGAAATTCATCGCCAATTGACCTGGACGCAGTGGGATGCGCATGAATACACTCATACGTAGTATCCTAACAAATCCTTCGTTAAGGCCGAATAAGGTTTGCTTTGGCACTGGGGGCAGCGCCTTCAATGGATAAACATAGAATCAAGATGAGTTACCTAAGACGTCATACGGACCCGCCCTCATTATTCAATTAGCTCGTTCTGGACATGTCCGCGATCCACATGCTAATTACCTGGTCGCTATCTAAGGCGCTTGCCCATTAACTCGGGGGAATGGGAAGGCCTAGGGCTGCTGGATAGCCGATCGGTAGCGATCCAAACCGTGGGTGACCGGTTGAAATAGTCACGCCCATTGGCCGTATCCATGAAGAAATCATAAAATTTCAGCAAGGGTATTGGCCAAGTTTC"/>
                    <sequence id="seq_t707" taxon="t70" totalcount="4" value="GATTCTAAGTACGGGCCGATCGCTGCTTTCACTGCAGAGAGCGAAGTTCGACCACGTTTCTAATAAACTCGGCCTAGGAGGCCCACAGCGGATTAACATTCTGTGTCTGGAATATCGATAGTGTCATGACCTGGGAAATCGCCGAAGGTTGTACGAACTGTTATGCAGGACTATGATTGGCACCGGCCGACAAACTCATTTACTACTAAAACAACGATTTGCGGAAACGTGCGAGTCGATGAGACTTAAGAGCTCACCCGGATGTTCGTAGCCACAAGTATACTCTGTATTCACAACAACTTTACGCGCGTCTTACTGGCCGGGAAAGTTTGGGCTACACTCCCGCCGTTGTTATTTGTAGCTAGATCTGGGCCTCATATCTCATGTACCTGAGTCCGCCCACGTAAGGAAAGGTCGGCTAGTCATCATCGTTAATGTCAGTTACGAAATTTGCCAGATGCAGCCCAACAATCCCGACTTCATGTGATGTTTCCAGTGATGTAATGTGAGAGCGGTAGAAAGACCAAGCTCGTCTCCGGTGAACTCTACTAATTAAAGGAAGCTCTACCGGGGGGTCAACGTCCGTAAGACTATTCACTATTGGGAGTTATGAAAGTATAGGACTCCGCCTTCCACGAGGTGTCGTGGCCTAGGGGGGAAGGAAACAATTTCTACACCCAACTCAAACTTGAAGGGCCCACTAAATGTCTTCGACAGGCCTGGCAAATAGCGTACTAAGCCACGCTCGCAGTCACTTCAACCCTCCCTGTTAATGTTAATTATCACCTCCGTATGTAACCAAATTAATCTGTGGGTAGAGCCTCCTAATGTTCCATGCTAGGCATCGGGGCGGCGGATTATTCTCTCTGACGGTCTACTCGCTGAGCGATTGTAGGAGAAAACTCTGCGACGAGTTTCTAAAACCCGGGCGAACAAGCCCTTCAATAGTGAGCTCTAATACGGCTTCTTCCGATATGCGATGAGGGTTGAACGTAGATAT"/>
                    <sequence id="seq_t7111" taxon="t71" totalcount="4" value="CCCGAGCGGGGTAATGCGAGGAAGAGTTTCCAACGAACAAGACAGTAGGTCCCCATTCGGTACACCACAGAGGAGACGAGATCGGTCGCGGTAGCAAACTGCCACGGTAACATGCTCACGCCTGTGGCAAAGCTAGCACACGGAAGACCATGCACGGTCGACCCGTTCCATCGAAACGCTGCTCCCTGAGCCAGGGATTAAATTGAGCGCAAAACCGCCCCCCGGCTAAAGCGAGCAGGATATAAATACTTTACCTACGCCCGATAACGGTTGGATGTAGGATTCTGAAGCGCTCGCCGAGTGCTAACGGATGTATTTGCTGTGATGTATGCTGAACTAATAGGCGCGCACCCTCGATAAATGGGAATGCAGTTAACTGCGCCTATTGGACATCCGGGGAAATTTTGCATCCGGCTTAACTTCGCAATCTGATCGAGCTTCCCGCGAATTCATTGAACTTAAAAATTGGTGGTAAGAAACGCTCCAAAGTGGAGCGTGTGCGTCTATGATCAGGACCAGAATTTGAGGTAGCTCGGGCCAGCCAGGGCGAGGTAAAGTTGGTCGTTTGGTTAACCAGTAAGGTGACACACTAGGTGATAAAGTCGTCATGCTCGCGGTCCAAACTAGCGGATAGAGAGAGAGTATGTCCTTCCACCGCCGGGCTCGAAAGGGGCGGAAAGCTGAACACACTGTTGCGATGACTAGTTACTCTGACTTACGTAAGACAGTTTCTACGCGCGTAAACCCGTTCTTTCTTGAGAGAGTGGTCTAACTATCCTAGTAAGAAATTTTCAGCAACTACAGGCCTGACGCTTAACGTGCGCGCCCTTTCGCGTGACTCGGTCGAGAAGTAAACGGGTACAGTTTTGACTAAGTATCCGCGATGTTCCGCGTCTTACGGAACGCATAGATGCATTTCTTATTCTAACGGAGACCGCCGTTCACACATGTAATGAGACCAACATTTTAAGAGCTGATGACGCTCAGAGAATCGCACTTT"/>
                    <sequence id="seq_t728" taxon="t72" totalcount="4" value="GAACAGCCGGTCTCACCTCCCCGGTCTTGATTGTGTATCACGAAAGATTCGTTATATTGTAAAAGGGAGTTACAGGCACGTGGTGCAGGCGTGTACCGTGCCGTACGAGTCACATCGCGCGCCGTTCGCGAGTCGTAGATCAATAGACCCCAAGGGCTCTCTAGCCCTCCGCCCGATCGTACGGTGATGGTCCGACAACTAGTTTGCCACTGGGTAAAGTTGAATGTCGTTCTCCACCTCTGCGCTGGTAGTAAGAAGATCGATTATAGTTCCACTAATGACTCTGGTGCCTACCTGTGGTGGACCGGTACGCTCATGATGCCGGCTCGCCAGGGAGGAGGCCACGAACAACCTATCGTAACCACGAGGCGACTTACACCAGTCTTATGGTGCGATACACCGAGGGATGTTACATCTTCAGGTCACTTCGCTATGTTCTTAACTTGGATTCACGTGGCATTAACTAGGGTATTTACTTTGAGGGGAAACCTTGCCTCCAGCTCTTTGGAGTCTAGGATATGTGCCGCGAAAACGCAGTAGTCAAACATCGAAAGGTGCGTCCATCCGGTTGATTCAAACGGCTAATGTTTAGCAGCCAGTCTCCGTGGTAAGTTCGACTCGGATCATATCACGAAAAGTATTGCTCACTAGGCAAACTCCAATCCCTAGTCACGTAGTATGGATAGGCCATGTGACGGGCTGTTGGAGGTCATTATGATCTGGAGGGTACTTTGAACACCAGATCAAGGAAAGTGTCAGGCATTCCTGCAGAGGGGTCGCCCCAACGTCCGGCGACTTAAAGTAGACAATTGAAGATTCCCGACGAACAAAAGCGATGGTGACGATCCCCTATATACGCACTGAAAACTGGCTAGCATCGATCGCTGGCCACCGGCTACACAATCGTGTACAAGCCAGTGCGTTTCTGGCGGCTTTTTTTGGAAAAGAAGTTCAGCCTCAGCGCATCGTGGAAAAAACCACCTAGGTTCCGTCTGCCAGG"/>
                    <sequence id="seq_t737" taxon="t73" totalcount="4" value="CGTAGGTATGCTAGACGGTACAAACCACGCTGGTTAGGCGAGGTGCAACGCGTTTCGATTGAACAGTGGGGTGAACTGAGAGTGGGTCCTTTGGAGCGCAATGCGACGTTAGCAGCTGACTGATCCGCGCAATCCATGATCACCAGACATATAACGCTTCCGTCTTAAATTTCCTCAGGGGTGCTGCCAGGTTCTTATAATACTACCGAGTGACGGCGTCATCGTGACGACGACAAGTCACGGGAGAAGTTCCATGGAACGCGCGGGCTGGAGCGGCTTGTTCCCGTACTGAAGCGCTCTTGCCCAGTGGCTCAGTGGTAGAGTCCTCGTGGCTTTCATAATGATTATTAGCAATGTCACGACGGGGGGGGGCATGTCCCATAAGTCCTGCTACCGCCGTCCTACGAGGAATACCCGTTTACAGCTTGAACGTAGACTGCGTGTCAGAAACACATGTTGTAAATCAAAAGGGTCTACTTGAATCACTCACGCCAAGGGGATCTTCGGGACTGCACAGGCACCGGCAGGAATGAAACCATAGAATGGCGGCCACAATAGGGGCAAGTATAACACATTACCCGTGCACACCTGAATGAGAAGGAGTGGGTACGGCGACTAACTCATATGATAGCGGGCCGCGTCGTCCAATTTTAAATTGCTTTAATAATCTTGTGTCACCTTATTCCAGACAATTGATACGCGATCCACAGTCTCGGACGGATTTGGGGTCGCAGCGAAATATTAACGGATAACAAACCTCCTGACGGGCTGCTGTTTAGAAGGGTGATAGGTCCGATTGGCGGGGGAAGATCTATACCTGGGTGTTCTTCCCGCCAGCGGAAAAAGAGAGCATAGCGAGGAATGGACCACCGTTGAACTCAAGACACGAAAGGTTTAAAAGTGCAAAACGAGGGAGCACTAGTCCCTTGGACGGACGCTTAGAGTCAATTATTCGTGTCACACTGCAGAACCCGGGAGTCCATGGTGCTAATGCCATTAA"/>
                    <sequence id="seq_t747" taxon="t74" totalcount="4" value="GTAATCCCGGTCGGCCTTAGCTATCCATCGAGGCCTTCTTCTGATTTGATAGCGTCCTCATCAACTGGTCGCAATGGTATGCATTGCCCCGATTTGGAATGAATAACACATCGAATTGGGGGATAGAATCGTTCGACCGATAGAAGGGCCACCTCCTTGGCAATAGGACTATTAATGGCGAACGATAGAGTAGAATAGTCCTGTGTCTTGTTTCAAGTTCCAACCCTTTTGTTTTTACGGACGGACAGTGGACCTCACCCCTAAAATTCACGCTGTGTCTTTTGCCGTTCTGAGTTTGCTTCCACCCAAGGAATTTGCGTCCATCGGATAAACCTTATAGACTATCCTCGGTGTAGTATATCTGATAACCAAAATGTATCAACTAGGTAGCCATGTTGATCTTCAATCTGACCCTCTAATCTTAATAGCACGGGTAAGTCGATATGCCAAGACGAAGAAAGTCAAAGCCGGTGAGGAGGGCCTGGAAGATATTCTTTATTAAGCGACGTCGACATGTCTCCCGACAATAGTCGAAGCTCCGGCAGACCCCATATGAGAGGACCGTATCTAGAGTCTCACACGGAGAGAGTGTACTCTAAATCATGCGGTGGATAGTAAAAAAGCACGGTGTCGTCCTTTCTGTCGTTGACCCTCAGTACCTCCCTTTATCCCTTGTTACCACGAGCTCCTAATTTTTGGAAGAGATACCCAGACCAGTTTAAAGTAGCACGTGGGGCGGTCCGGTTTAGTCCCATTCAGCGCCATGGACTAGAATTTTATCAAGAAAACTGCTAGATAGATGTGGTCAATTCCAGGGCGGAAAGACTGGTGCTTTGAGCCGAGAAGTCTCAGAAGTCATCAGTACGCGTGTGTCCCTATGCACAAATATACGGATTACCGCGCAAACGCGAAGTATGAGTGTACATCCCGAGGTGCCTTAGTCCTGACTAGTATAACCAATGAAACCTCCTTCCCTTGCAGCGTCGGTTTTGCAGTACAC"/>
                    <sequence id="seq_t757" taxon="t75" totalcount="4" value="TTATCACTACCCGATTAAAGACGAGGTTAAGACGAATTTTACCATTTGTGCAGTGTGCTGGCTCTGACCGTTAAGGGGCCATTAGGGCATTGACGGTTCACGCTCCCAATAACGCGAAGACGTGGGCGAAACCTACCGGTTATATCGAATTACCCGAAAGGATCACCCACCATTGATACCGGCTGCAAAGCACGGGTCGGTCCGACCCATGCATTAGCGGACCGGAAATCCTGCGGCATAGGTTGTCAGGATATGCACACCGTAGTATCCGGGAGTTCAGGATCACCGCCTTCGCGATCACGCGTTACCTAACAGAGTCAGGTGATGCTTATCTCAGGTAGTCGACATCTCGTGTCTATACACGGGATACGGTCCTGGCCTAGCCTAAGTAACTTGCGATGATCGTGCTGATATGCGTACTGGGAAAGCTTATCGCGCACTGGTTAGCCATCCATACCCCAAGATCACTCGTAACTGTAACAAGCAACCTGTAACGACTAACTCGGAGAGAGCGACTCCGGCGCCCTGGACCTTACTATAAGTCGTGATAGACGTGCGCTGTCCTGCGAGTGTCTAGAGAGTTGAGCTTCGTGGCGCAGCCGGTTTAAGGTCTGCGCCAGTCAGAGTGTACAACATGGGCGCCGTTGCCTTGGAACAGGGTGCGCTAACACCCAAAACAAACACTTGTCGTCATACCCTCATAAGCGGTCGGAGTCGGCGTGCCTGCATATAACGCGGATTTATTATGAATTTTTAACTCCCCAGTTATTGTTCAACCCGAGTACTCTTTTAATCTGTGGTGGGCACTCACTCAATAGTGCTCCTCTAGTTACGTCGATAACGTAACTGACTGCGTGTCATTATGTCAGTCCTAGTACAGTAGGCTCTCACAGGCCTACTGGCGAGACGGTAAAATATGACGTACGACAACAGAATTCTTTTGTTCTGATCGACTGATTTGAAAAGTTCAATAAAATTCATTTACCTAAGAGCACACTTG"/>
                    <sequence id="seq_t767" taxon="t76" totalcount="4" value="ATCCTGGCCATCTGAGAGCCTCTGATATACCCTCGTTGGGGGATTCAGCCTTAAGTTGCAAACTCTGTCTCCTGTAAGATCGGCTCAATATTATTAGGTGTCGCGGTATTGCGCCAAGTTGGGCACCATGAGAAGTACGCGCCCGGCTTCGAGAGGGGTGCATCTGCCTACAACAGGCTACTGCTAGGTAACCGCATATGGATCGATATACCCACCCAAGAGGGGGATGTTGAGTCTGCTGGGGTACGCACTGGCCAACCCACTCGGATTAGCGGGGTTAAGTCTTGCATTCGGCATGCACTACCGCCGTCATCAACGGACACAGCTGGCCTACACCAATGCACGATTTAGTATACCGTCCCACTTGCCTCGCGGGTACGTGCCTCGTAGTTCGTTAATACTGCAGTAGTTAAGATAGCTAGAGTCCAGCAACATTGAAACCGCTCAATCGTAGAAGTCTGAAGAGCCGTCCAAGAGAACACCTGATGATGCCGTACTGCTTGTCTGACCAGGGTCTTGACTACCAATGAAGTTCGGAATATGCTTATTGCCCTGCCTCCCAAAGCGCTGGACGACTCGGCACCTCCCATAGCTGTCCGCGGTCAATTGGTAGCTCAATAAGGAACCTAAGTTAAGATCTGCCTGACCCGTACGGAAATGTGGACGATCGAGGGCCTTTTGTAGAATGTGCCACGCGATGTGCGGGTGCTTAAATCGTCGGCTCCCTCCCTCTAGCGAATTGACTATGCGTGATGTTGTGTCAGTTCCGTGAATTTTTGCAAGAAGAATTCCGATGCGAATTCCGCCGCGATAAGAACGAAAACTCGAATGCCTGGTGGAGTGAATCACTAGAATGCGAGTCCCCAACTTCGCCGCAGGCAGTTTTTACTTACTGAGCTCATTCGTACATCCTTTAGTCCTGCGGTATCTCGAATTTGAAAGTATATCTAAAAACACACTCCCTTTGAGAGCGTAATGTATCCGATCAAGGCCAAACCCA"/>
                    <sequence id="seq_t777" taxon="t77" totalcount="4" value="CAAACGCGGGCCATTCTTGTTACATATCAAGTCGGAGCGCGCATTTCGTCTGAACGGAGGAACGCCCGTTAAGTGAACCCCATAACCCCAGTTGGCGACTTAAGAACTTTTTAACCGTACAATAGAGATAGGGGTGTGATCGAACTTCGATCAAGGGCACCACCATGACAGTTTCGCTAGTAAAGAGAAATTTGCACTGTAGTGCAGTTCATAAATCAGTCTCACCGAGTTGATTCTGTCTGCTATCGGGTCAGGAGGGTCATTAGTCCCACCACGTACTTTGTCAAGAACACCAGTCTCCGTCAGATGATCCTAATCGAACCAGCAGCTATCGTAAAAGAGGTGTCGCTTCGAGGCCTTGATCTTAGGCTCGGTGCGGCATCCACATTGCGGGATTCCGAACAGGCTCTAACAAGTCATTATGCCCATAAGGATGCTGGTGAAATTGTCACGCATGAGACAATTATCATGGTAAGCTCGCACGGTGCACTTGTACTGGACCTGGTAGGCCGGCCCTCATAGACGTGCGTTCAAAGTACTAAAACGGGGGGCCGCAAGGCCTACTTGGCCTTGCAGTCAAACGCAAGTTCTTGGCACACTATTTAGTTTGTTGCTACAGTATAATCTGTCACTACTGATACACGTTAGTAAGCCGCGGATCTTTAGTAGACCAAGCATTCATACTTTCAACCCTGTTTGTATAGACAAATACAAGCTACATGCAATAGCTGCTCCACACGGTTACTACCAACTCAAATGCCGTTGCGCTCATTTTATTTAGTACTCTTCATGCTCCAGTGGACCTTAATACCGCCGGAAACCGGGGAGTTACGGCCGCAACAGCTGTGCTTTACTGGGCTACGGCCAGTGCTATATCCGCATGATCTGTAATCAGTTCCTCACGCCCTCTATCAAAAAGGCATGTGTGACCTTCACCGAAACTCCGTGGCCTAAGGAAGTGGCTCTACCCGATATCGTACGGCAAGAGTGAAAGTTTATA"/>
                    <sequence id="seq_t787" taxon="t78" totalcount="4" value="GGTTCATGTGGACTGAGTAGGCCCTCTTACCATGACATTGGGTGAAATCGAACGCCGGCCTATCTCGGCTGCGTAGGGCTGACCCTGACTTTGCCCCATTCAGGGGGAGTGATAGCTTGTGGACAGATCTCTCGTGAACGCAAATTTCCGTTAGTAATAGTGACCTGGGGTGGAAGTTTCAAGACCCCTGTATACATATTAACCGGCCCAAATGATATACCAGCGTACGTCCCAACATGTTAGAGACGTGATATAACGCGACACCCGAAAGTTACCACCGCACTTGAACATGCTCTGTCTATGAAGAATGGCGTCCCTGTTGATAACAGTTGCCGTGTACCGATCACCAGAGAACCTGGCTGCGTATAATTGTAACCTGTACACGTTTCGTATTTCTTGCCTATCCTCATGCGTGATACTATTACCCGACTCTAAACTGTTATCAAGAACCCGCAGCCACCTACATTGTCATTTTGATGGGCCACTATGCGAGTATTGCGGTTCATTCGAATAATGTGCTAGATAAATATTATATTAGGTGCCCCCAAAGCGTGGAGTCAGACACTTCAGAGGTGCTTTATTCCCATCGTACTATTGTATACTGACGAAATTCACAGGAAGTTAGGCGTCGTCAGTCATGGTTCTACAGCACACATGGAGAAAATTAATGCCAATCTGCGGAAACTGTTACAGCGGTAGCGACATTCTTTTGACCAGTGCTGCGGAGTTGAGGCATAATGTTTCACGTTAATGCATCGGCACGCCCGACATTATTCTTTATTATTCTTCGCCTTGGGGTTACCACAGGAGCCGGCGCAGACATTGGTACCAATCCAGACTGGCTAATGTCGTCAGTGGTAGGGAGTACATGGAGTTACGCCTTTTAGCCTGTTACGGCAATATGTTGTGAAGCACTCCCAAACCGTTGCCGAAGATTGGGTTCCCTCGTGGAATTACCTTAAGTGTGGGTTTCCTAAACGCATCTAAAAACTTAGTAAAT"/>
                    <sequence id="seq_t797" taxon="t79" totalcount="4" value="TGGGCTTAGGCTCATGTCAGTTTCAGCGAGGCCTCTAAAGCGGAGTTACCCCCTCCCATACGAACTACAAGCGCAGGTTTTAAATCTCATCTGCTATTTGAAGAGTCCCGAGACTCTTTGATAGTATGCGCATCTGACGTAAGTGCCGCCATCGTCCTCATGATGATCATACAACGTGGGCTGTCTATGGGACCAGATGCGAATTTCGAACTAGCGACCCAACAACATACTGCTATGCAGGAGGTTCTACTGGGGCACGTAACCTCTCTTTAGATATCCTCCTCAAGAGAGCCATAGGCTATATACTTGCGAGACTGCTGCAATCATCCTTTTTAGTTGTGAGGCGCTCGTTAGGCCTAACGTGCTAGGTATGAACTTACCATGTGCTAAATTTACAGGTGGGGAGACGAAAATGTAAAAACGGCGACGACCTAATTTGTGATGCATCCAATTTCAGCAAATTTACATAGCAGCATCATTTGGTGACTCCAACGCCGCCTCGTTAGTATACCTCCACCTTCGACTTCAAGTAAGCCCCATAGGTTGAACTGTCCGGTTCGACATAGCACCGTCCCGTTCTTTGCCCTAGATTGGATGTGAATCTCGCGCGATTCTCTATGAAGGTCGAGTGGACATAATCATATCAATGTCATTAGAGCGTTAGTATGAGTGACGTAATGAGTTAAGGCTGGAAGGCTATTACCCGACCTATGAGTAAACCGCTCTAAAGACAGTGGAGATGCACTTGCGGTAAACACATCGTGATATGTACCTGATAATACGGATCGCTGGGAAAAATCATGTCTCTTCGCCTACACCTCTAATAAGTGATAAGGTTGTTCCATAGTCCATAGAACTCCATGGGACCGGGCAAGCACGAAGGTACCCCGACACTGTTTTACCACGTCACCACTCTCGTAGATGCGCGAGAACAACGCCAACCATCAAGTCAGCGGATTCCAATCTTGCTCCTGCTGTGGTTTGTATAGCTCGGACCTAT"/>
                    <sequence id="seq_t828" taxon="t8" totalcount="4" value="CCACTTTAAGAAGGCATCATCAAACTACACCGGACCGATTGTTAGCAAAACCATGCCAACCGGGATCACTTCCAAACAACATCTCATGTTTTGAGCCTGGATGATATTTATTGTTTCGAGTTTACGGTGCTCAAGCTTAACAAGCGATGTCTAGGTCCGAAAATCCTCAGCTGGTCCGTACTCTGTGCGGGTGATGACTTTGTTGCCCAGACATCTCAGTGTCGAGACTGGGAAATACACTTTGACCACATCAACAGCCACCCGAGTTACGGCATTGGCTTTCCGTTCTTCGCATATTGAGGGACGTGTATATTGATCGCATACGCATCTCCAGAGTATTGGCTGGCTACATGTTAATAGGTACTCTGAGCGCAGGACCTGATTTTCAGTGTGGCCCCGGCCTTTGCGTTATCCCACCTCTGGTGCCCAGCTGGGGGGTCCCATTGTATCTACAACCTCCGATGTGGGAGTAATTAGGAATGGGTGTCGAGAACGACGCTCCTCTCAGGTCACTCGGTCATGGGCAAGACTTGGTACGTCTCTAGATAGTCAAACCAAATCATAATTTACGGCTTTGAACAAAGGTAGCGGTGGAGTAGTGTCTAGCGATATGCAGATCCGGATCCTCTAAATCACCCGACCAGCGACCCGATCTTCATCTGTGCCAGGCATCTTAGATCGGCCGACCTCTTTTTCTATTTTGAACGCACGTAACGAGTACAGAGGTGCGGTCGTGAAACAGGACGGCAATTAATGCCAGGTCCAACCGTTATGTTCATGTTGCGTCGTCCGCTCGGGCGAGTCTACAGGACCGCATCTGCCCGATTCAGCCCCCCACCCTATATCTGTTGGGGCGTCAAACTGCGGCATCCATCATAGCGTAGCCAAAATGTGGGTGCGCCGTACTGCGAAAGGCAGACAGTGGTGGCGTCTACCGCGCGTGATTTTGTCCTCTTATGTCATACTGACTCTATACCCGGTGGGGAGCGCAAGCGATGGT"/>
                    <sequence id="seq_t807" taxon="t80" totalcount="4" value="TGCTGGGCCTGATGCATGCGCCCGACCTTTGCGGTGTAATGTAATGATCATCTTGTGGTGCACTAGTTCGGCTCAGAGATGGGTCTAGTAGAAGGAGGACGCACGTATGTGCACTAGGATGGTGAGCTTCAAAGGTACACACCCAACCATTGCGGGGTTGGTCGCGCATGTAATCTCGTTCTGTTGGCGTACTAAGGATGGTCTGATCTAGACTTCAACAACGGCGAGTCTTTGGCATGAGAATTCTGACATGGCCAGTGCCCTGAGCATCGCGGGGCTGCATCGCGCTAAGATTTATCAGTAACGAGGGAAATAGGGCATTCATCTGCCGCACCACAGTGAAATACCACATTTCCCGTCGGGCTATCGTCAATGTGACCGACACCCGCTCAGGTCGATAGCCCAAGTGTGGATAGAGAAATAGTCTCATACACTCAAGGTGTCGCTATCCTAGTGCTAATACATGGCGACAACTCATGGGCGTGACCCTCTTTCGCTGACCATACGTGCTTGGCATTGTCGTCCCATGAGCATCCTATGCCGTTCTGGCGCATCTAGTACTGAGGGGTAGTTTTAATTATCTGGTGTACGATGTTCTGCGTTAATTGGATACCTAACTGGCTCACACCGCGCCAGGTTATTCTCACTCTTACTAGTGTTTTGACATTGGTGTTATCGTGGACGCACGTAGCAATGACCGTGTGGACTCGTCTATCGGCGGAAGACTCTTTCGGAGACACTAACCCTCCTGGAGACTCTCGGTAAAGTACGAATGTCATCATGTTTACCCTGAGAGCCACCGCCAGACTGGTGCTAGTTGAGACGCCTCTCGATCGGCGATGCAGCACCTCTACGGCGTGTCTACAATCCCGCCGCACCCTGCTAGATAATAACCAGCTCTTGGGGTTTGGGCGCGTCCAAAAGATATGATAAAAGATCAAGATTCTAATATGACGCGAACGGAGTCACGGCGTGAGCGGACCCAGTGAGGTAGAGGACA"/>
                    <sequence id="seq_t8111" taxon="t81" totalcount="4" value="CTCATTAATGAGCCTTTTGGGTTTGCAGCGAAGCAAGGATGAAAATAATGCTCGGTACTATCGGGTGCCCGGACGACAAATGGATGGGTCGATATGGCATTAATCACTCTCGTATGTACACACAAGGTGCGGGTCAGAGATACCCTGCCCCAGTCCAAGGCGAATTGTTTCCCTCCGGGATTCGATGCTCAAAAAAATGCCCGGGTCGAGAGTGGCGTTAGTTAACCTTGATGCCATCCAGCTCCCTGAGGTGCCAGGCTTACTTATTAACGAAGTTCTCATCCGATGGAATTCCTACCTCGTAACGGTACATATTTAGCAACGAAAATGGGAGTGTACGGCGGATTGCCGTCGATAGTTTCTGTCACGCGTCGAAGGGGCCAGTTGTGGTAGTCTCACGCTCGAGACTAGCCCCTGTAACATACACTGTAAGACTCAGGTATAAGCAAACGCGTAAGAACAGCGATTGAATAGTGCTCGCAGAAATTTGGGCTATAATGTAGGGTTGATGTCAGATCCAAGAGAGAATGACGATCATAGTCTGCAACTGGTGTTTGAAGCTTCCCCACATGTGGGAAGCAGTTGACCACGAGGTCCACATGACCCCGACCATCCTTAACACCGGATGAACAACATTAGCTAGGGATCAGATAATCCCACGCCCCTGCGCGGCGGTTCCAACTGATCCCTGATGGACGGCACCGAAATCGACTCATGCTTAAGAACACAGTCTAGACGAAGCGATCGTGTAGAAGTCTCTAGCGGGCAAACCGCGCGTCAGGCGGGGCTCAATACAAAGACTTCGCCTCCCCCAGGAAAGGAACCTTGTCAAATTGATCGGGTGCATTTTGGTTGCCTTATGAGTCCATGACACCGTCTCTAATAGGACAAGGATTGATCCCAGGCAGAAAAGATTCAGATGAAAGCCGGTTCGATGTTACTTCATAGTTGCATCACAAATAGGACATCTCGCCTTGGTGTTGATCGTATTCCTTTTGAG"/>
                    <sequence id="seq_t827" taxon="t82" totalcount="4" value="TACTCGCTCAACGAGATTATTTTCGAAATGCTGTCCGTCGGACGACCCCGAGAAGCTTATTCCTCTAATGGTTTGGATCGTCGCTTGTTGCCATGAAATCGGCTACAAGTGCTACGTATTTCGTTAGTTCCGAAACGCGACTAACGTCCCTGAGAATTCAAAGTCTCCTGTACTGGTCGCGGTCCAGCGTTTAGACTGTTGGCACTGGCTACCAACCTGAGTTCCAGTGTCCACTTACGAATTTCCCATGAGTCAAGCAAGTATGCTTTGTGCGTTTCAGGATCGACTCCGTCTATCAATCAAAGGTACCACACCAATTTCCGATGTACCCCCACATTATCGCCATGTGTAAACATGGGGTACCACCTCCTATGACAACTCCTTCATATCGACGAGGGGACTAGCCTAACCGTTATCTGAGTTCTCCGGTTGCTCAATGTAGGTCTTTCGATATTTGGATCATCAATGCTGTACTCAGTACTGGAGCGTCCCGCCATCGGTTCGTAGAAGCTGCATCAAAAGTTCACTAGTAAACGGGCCACGCAGCATGTAAAATTAACTGTCCGACCTTTCCATGGATTCGGGCCTATTGAGAAACTTGTTCCGAAGAAGTTCCGGACTATAAGACCTGTCTTGGAACTGAAATGCGCACTATCCTAGCAATTCTAGCGATCGTCACGCGGACGAAATCATGGCCCGTATACCTACCTCATCGGATTAAGGCTTCTTTTGTCGGATGGGTGCATTGATGGCCCGAGAGCTTAGGGTGGGCCCATTTCAGTGTAACGGGAAGCGCGAATGGTCCAGTACCTCTGGCCACCGACCCTCACAGTCCCACGTGCATAGCACAATAATATGGTTCCCGTCCATATTAAAATGTGCGGCCACAAGCCTATCTGTGGGGGCCAACTGTTCAATCGTGCCCAACCATTATCTCGATATTAGGTTTTTTAGAATCCTGTGGCCAAGCGGGTTTGTAGCCACATTCCACGTAGGAAAA"/>
                    <sequence id="seq_t837" taxon="t83" totalcount="4" value="GATTGATGTCAACTGATAGGACTCTCCTACGATGCAATGTGGTGACATCTCAGGCGGGCCTGCCTTTCCTGCATAATGCGGGCACTGGCTCTTGCCGAGATGGGGATAGTGATCGCGAGTGGACAAATCACTCTTGAACGCAGCCTGCGGCTAGTAACAATGCTCACGTGTCAAAGTTTGTAGCCCCCTGTATACATGTCAACTCAGACATATGATATGCGAGGGTACATCCAAACTCGGTAGAGGACGTGTAAAACTCGACTCCTGCCGAGCACCACCATACTGGAACGTGCGCTGTATTCCGAGAAAGGGCTCCTTGTCCAATAAAGGAGCGGTGGCCCATTCTCTTCGGCACCTGCCTGCATTTAATAGTTACGTATAAATGATACGTATTGTTTACGCAACAACATGTGTGATACTATTTCCTGTCAGTACGCACTTCGCAATTACCCCCAGCTCCCTGGAGTCATCTTTTGAAGGGCCAGAGTGCCAGGCTTGCTCCTCATACGATCGATAAGATAGATCAAGATTGTAGTAGTAGCACGGGGAAGGTAGACTCAGACTTTTCGGAGGGGCATTATTTCAATAGTGCTATGGACTGCTCACCACCTCCATGTGAAATTAAACGGAGTCATTCACCGTCCTCCTGCATTTCGGGCTGAACTGCTGCGGCACAAGCTAACCCTGCTATCGGGCTCCTAAAATAGTAGATAACGGTACGGCGGTGTCGAGTGATAATGGTTTCTTTTGAAGCACTGACTCGCGCCGGATTTTTCCTTTAGAGTCTTAGCCTCAGACGGACCGCTGAAGCCGGCCAAGGCACATGTAACGAACCGTACTCTAATATGGTCTACGAGATACGGAGATCTGGGAGCTATGCCTTTTTGCCTTTTTCGGTAAGATGTTATAACACACTCGACAACAACAGCCTCGGAGAGTCTCGCATGGTGAACTTACATCAAGTGCGCGCATCCAAGGCGCATCTCAAAAGGTGGTAATT"/>
                    <sequence id="seq_t847" taxon="t84" totalcount="4" value="TCTCACTCTGTGGTCTTGGCTCGTTCCTCTCTCCCTGTTGATGACAGAAGACTGTAGACATGGAGAGGATCATAATAAGATAAGAGTGCGATGCTGTGGGCGGCTTCAAGAAGCTCCACAGCGCAAGTAATGACCAGTTCTGATAATAGACCCCTGTTGATCAGCACGTGTCATCGAAGATCTGAGTTCCCGCTGATGCGGTCCGCCGCTCGACGGTATGCTACCAAATATACGGACGTATACCGAGTCTCCATTTTCTCCTTCATAGTATGGTTAGGGACATCAAAGAGGACAGCAAGGTGGTCACTAGTCCTATGAGGGTTGTAGTTGGTACTTTGGCAACACATGAGATCTCTCCAGACCGCCCCTGTATATAGCCACGAGGATGCCTTCTTTCGTTCGCGCAGTGAGTCTCAACCAGTTCTAATGGAACCGTGCTATTCCGTCTCCTTGGATGGCATTCTCTCGCTTGGGACAAATTGATCAATCTTCGATCCTTGCGAGTATATTAAACAAAGTCATAGTCGGGATGGTATCGTACATTGAAAGCTGTTCAATCAGATCAAGCAAGGCTGAACCACGAGCATAATCGGCCAGGGGACTGCTGTTCTAGTGACAGCCTCTAGCAGTTGGCACACGCGCTATTGTCGGACAAAGAATTGACACCCTATACGAGGGTTATTAATTTTGACGGGGTGCCCGTCCTCTAGTCCAGTCCGCGCACAATGGGGGGAGGTGACGCATTAGGCACGCAAAATACGCGAATTCTATCTAATATCGACATGTACGAGGTCTGGAGTAGCTTCTTGTTAACCCCTGATTGGGGACTCCTCTTCACCCCATGACTATTAGGCCTTTGTTCAACACGTGAGTGATGGGTACGCTCCGATAAGGGTCGTTCAGCCTATCAATACTTGGCTCATACACGGTCCGTTGCTGATCTCTTAATCGGCCATGTATACTGTCCGAGGGCTGGCGGTATTGCGGAGGTGTGGAGCGC"/>
                    <sequence id="seq_t857" taxon="t85" totalcount="4" value="TATGGGAGGAACAGCTCGACCACACGCCCCCAAAAAGATGGGTGCTTCTGTGCTTTAAAGAGGTGTCTCCGGCATCCGCCTTACTAGATAGAAGCTCTGCTGGAACTCTTAATTGCGCCGATCATTGACGCATGGGGAAACGTTCGTCCCAACATTCCGCTTTCGCAACGCGGGTTCACGAATGGGCCCCGTAAGAACTGACTATTCGACGAATAGATTAAACGCCGATTCGCATGCCAACGAAACATCAGGCTCATCCAACCCCCTGAGAAGAAAAGTGTCAGAGAGTTTGGTCTATGTGGCCTAGTGGGCGATCCGTCGTCCGCTCGCGAAATGCGTCCACACGTACACTGGATAAAAACAGCCGATCTTCCGAGCAATAAGGGGCTTAGCCACACTGTGTAACTAAAATGTGAAGATGCTGCGATCCTCTCGCAAAGTTAATTGGCAACTAGGTTAGATTCTAGTACTACTTTGAAACATGGGTTTGCTCCCACGAATAAAGAGAATCGTGTGCTAAGTTTAAGCCGCCAGCCCTAGTTGCTGTTTTAACTGTAATTCGCATTTAGACTTAGGCAGACTCTCAAATCTCGACTAACAACCCGCTTCCGCGGGCGCCCAGCCTGACACGATGCCACACGTCAGTCACGCGCCCTGACCGGCCTCCAGTCCCATGTCTACCACGTCTTCTACCGAGAATTGATTCTATGGCTAAGGTGTGTGAGGACGGCAATCCAAGGGCGAAATATGTCTTTGAGTCCGGGTCGATGCAGGAGCATTAATCCCTGCTCTGCATTACTCCAAGTCACACTTTGACGTTAACACTGACGTCGGAGGGGGCCCATGTCAGCCGCGTTCTGGAGCCACAGACCGGGTGTTTTGAGTTTAATACGACCTTACTTACTTATTTATGATCCGAAACACAGTTCGGGAAACCCCCCTTTTTAAGAGCAAACCACGTTACTTGATCAGTCTACGATAAGTTTGGTGTGGAGTACCA"/>
                    <sequence id="seq_t867" taxon="t86" totalcount="4" value="TCTCAAGTGGTACTTTTGGCTCGTTCCTCTCTCCATTTTAATTCCAGCAAACTGAAGACATGGAGAGTATAATAATAAGATATGAGGGCCATTCTGTTGGCGGCTGAACGAAGCTCCACAGCGCTTTAATTAACAAGTTAAAATTATAGACCTCTGTTGATCAGCACGCGTCATCTAAAATCTCAGTTCCCGCTGATGCGGTAGACCGGTCGTTAGTATGGTACTAAATCAACTGACGTATACCGATGCTAAATTTTCTCCACGATAGTGTGGTAAGCGACATTAAAAGGTACGGCAAGCTGGTGACTAGTCCTAAGAGGGTTGTAACTGGGCCTTGCGCAACACATGAGATATCTCCAAAACGCGCCAGTAAATAGCCGCGAAGATGGCTGCGCCAGTTCGCCCCGATTTTCCCTACCAGCTCTAAGGGAACTGTGCTAATCTGTTTCCTTGAATGGTCTACGCGGGCGTGCGACAAAATGAGCAATCTTCCCTCCTTGGGAGTATAGTAAACAAAGACATACTCGGGATGGTATCTTACATTTTCAGCTGTTCAATCAGATCAAGGTTGCGAGAACCTCGAGCATAATATTCCCGGGGACTGCCGTGCCAACGAGAGTCTTTCGCAGTCCCCGCTTGTGCGTTTCTCGGTCAAATTCTTGACAACTGGTACGAGGGTTATTACTATAGGCGGGGTGCGCTCCCTTTAGCCCGGACCGCGCACATTGTGGGGAGGTGACGCATTATGCACCGAAAATAGGCTAATTCTACCTAATATCGACATCTAAGAGGTCCGAAGTCGCTTCTCAATAATGCTTCGGTGTGGCCTCTTCTTCACCCCATGCCGTTTAGGCCTTTTTTCAACACGTGCGTGAACGGTACGCTCCGTCAAGGGTCGGTAAGACTATCGATACGTCGCTAATACACGGACCGTTATTGATCTCTTATTCGGGCACGGATACCGATCTAGGTCTCTCGGTAGTGTCCTGGTGTAAAACAC"/>
                    <sequence id="seq_t877" taxon="t87" totalcount="4" value="GCACTGCTTCACCACAATTGCCACTCGCGAATTATGCGGGACCGGAAATCGTATGTGTGCAACTATTCCTCGTCTGTTTCGTTAATCAGTGTCCTCACGAAGTGATATCCGTCAGCTGCCGTCACGTTGTAAGCACTAGAAGAAAGCTACGCGTGTTACAACCACACAAAAGGTTTAGAACCGGCAAGCCTCCACTAGGGGGGCCGAGACACAGTAACTTCTGGAACACGAGTCCTTGCGGGAATTGGAACGTGTACATGGGGAGGTAGCCGCATCGATATCTATCGCGGCTCTTCAGGATAAATTGGGGGCATTCAATGGACTTTTTCGAAGTATACTTGTGATCCTAATGTATGTGGCGAGCATCTCATCGTTGGCAGTTATATACGGCATTGGACAGGGGCTCCCGCCGAATGCTCAGGACAACATAAGGCAACCCAGTTGCTACAGAAGGACTACCGTTTCGTTTAGTCGTCCCTTAACATATGTCTTACGGGATGAGCCTCGCTTGAAGGTATCGTAAGCGTTAGACAACTTTAAGTTAGGTTAGAGCATTATTGGGGTATTATTCCGTCTACCACTAAGGGTCTTAGGCTGAGGAGCCAGCGGATCGAAATCGAGTATCACGCCACGGTGTCGTAGGACCATTGGGTAGAAAGATGCTAATGAAATCAATGCAAAGCTACGGCCAGCAACTAGCGGCTCGCTGACTCCAGGCTCGGTTTCGGTGCCGGAATAGGAGATCCAGTGCGCTAAAACTGTTTAATACTGGAGTTTTGCTTTCCCCGGCGGGGAAGCAACATATACAGAGATGCGGTAGTCATAACAGTTAAGCAGTGCTTCTACTCATATTTGAATGGTGTGAAACTACCCTGGGCCGGCAGATATAGGACGCTAGACTGAATAAAACAGGTTAAGACGCATACTAGTAATAACTAGAACGAAAGAGTCGCTGCAGGGGCAGATACCCTTGTTACTGGATCTTGGAGGCTAACACAGG"/>
                    <sequence id="seq_t887" taxon="t88" totalcount="4" value="GGTTCATATGGACTGGTTACGCCTTCCTACCATGATATTGGGTAAAGTCGAAGGCGGCCCTATCTTGGCGGCGTAAGTCCGGCCCTGTCTATACCCGATTCGGGGGTTGTTGTACCGAGTGCACAGATCTCCCATGTACGCAAATGTCCGGTAGTAACACTTTTCTGGTGCTGAAGTTTGTAGACCACTGTCAACATGTTAATTGTCACATCTGCTATAATAGCTTTCATCCCAACCTGTTAGAGTCTGTGTATAGCGGCACTCGTGTAAAGATCCACGCTCCTTGAACATGCTCCTTCTATGAAGAACCGCGTTCCTGTTGATCACAGACGCCGGGGACCGGTCCCTAGAGAACCTGACTCTATATAACTGTGACGTATGCATTTCTCCTAATGTTTGCGTAACAACTTCGGTGGTTCTATAACCTGTGTGTGCCCTCTTAGCAACAACCGGCATGAACATACAGTTCTATTTTAAGGGGCCACTGTGCGAGACTTGCGGTAGATATGATCATCGTGGTACAATGAAATTGTATTAGTTGCCCGCTAAGCGTGGACCCAGCCAATTCTGAGGCGCTCCATTGCCATAGTCCTTTTGACTTCTGCCGAACCCCAAGGGGAATTATACGTCGACATACATTGTCCGATAGCACAGATGGAGAAAATTAAAGCGAAGAAGTTAACGACGTTTCAGTGGTGGTAAAATCCTATTGAAGAGTGCTGCGATTTTGAGGCATAAGGCTTCGTTGTCTTGCAGTGGCGGGCCCCAGACCATTCTATCCGAATCTTAACCTTGGGCTGTTCGCAGGAGGCTGCCAATGCATAGGCAGAGCTCCAGACTGACTGATGGCGTCAGTGGTCTGGAGTGGTGAGATTTAAGCCTTGTATCCTGTTGCGGTAATATTTTTTGAAACACTCGCCAACAATTGGCGACGAGGGGGCAGCATCGTGAAGTTACCTCAAGTATACGTTTTCAAGACGCGACAAAAATCCTGGTAAAT"/>
                    <sequence id="seq_t897" taxon="t89" totalcount="4" value="ATCATAGTAGAGGGCATTAGTTTCCTAATATAAGTACCACACACTTAGTTGCGAATCCTAATGCGGCGTAGACAAGGATCGCTCTATTAAGTTTAGTCTGGTTAAGTATAGTGGCCAGCATGTGTAATATATGCGCATGATCTCGGCAGAATTGGGGCATGTGCATACACCGATCGCCTTTAGACTACTTTCCCACAGAAAATGCCCTGAATGATGGAATTAAGCGATCAGTCATCTGCGTGGTGGCCGCTGGTGCGCCAAACGGGCCAATATGCTTCGCTCTGACCTGTCCTCGCTGAATTGGATGGCACGTATGGGGAGACATAAGCGGTCAACAGCTAGTGTAAAGGCTGCCCACCCTACTACCCAGCGCATGCATAGCATCTCACCGCCAGTATCACTGTTTGGAGTATTTTGCGATCGCTTGGCACTATTATCTCTGTACGAATTTATATCGACAGGAAGGCGGGGTAGTTCTAAAGTGGACCTATTCAGATGCCTATATCGTCCGTGCCGTTGCAGAGGTTTCATGAGAACCGCTGGAACCCGCAATGAGATAGACAAGCTAGTGGGGAACTGAGGGAACCTTTAGGCTGCTGCCGCTACTCCGCATAATGTGCCACGATTGCCTTGTCGACTGGTCCTCAACGTTTTGGACTCTGTCTCAGTATTAACAAAACTCACTCGGTCCGAACGAAGGATGTGCCTCGTACATATAATCCTCCCAGCTTAACCCGGTTAATTTAAACTATTCATGGCATAGCGTCCTACACTGTTATCGTAAAGGCGCCCTGAGAGAACACTAACAGAGCTCACAAAGGTAAAATGGGGATTTTGCATGTTGTTCCAGAGTACGAAGATTGTTGGCCGACCTGAGTGACCGGAATTTTATATAGATTGGACCCGAATTCCGCATCGAGGCCAAAGTAAAACGGCCCCCCGAGGATACCACTTATTGTGTCAAGGTGATGGCAAAATCGTTCATGCAGGGCCGATATTG"/>
                    <sequence id="seq_t928" taxon="t9" totalcount="4" value="CGAAAGGCTGCTTGCCTTCCCAGGTCTTGGTCGGACCTACTAAAGGTGATAGTAACGAGAAACTAGCGTGTGACAGCAAGCCTAGTGGCCGTATCAGCTTTTAGAACTATCAAAGCTGGAATTTTCCACTGTACGTACAATCCCATGCCGGAGGTGCGCTCCACCTCTTCCGCAGCTGGACACGTGAATGTGCAATAGGTAGGATATCACTATGTACAGACAATTGAGGTTGTCAACGAGCTCTGAGCTAGGAGAAAGCCCAAGAATAGTAGCGTGAATGGCTCTCATTAGGCCGTCCAATTCACCGGAGACTGGGTTATTAGGCACTATCCGTGATGTGTGGAACTCCTACCTAATCTGACCACGAGGCAATTTGGGATGATCGTGAGTACCTGATCATCGCGCATTATCACAAGCGCAATTCCCCCAGATTTGATTTTAACTTTGCATTCGCACGACATAGAAATTGTCGGACCTCTTAGGGGATGCAATGGTGCCACGTATCCGGGCACTGTGAGTCGTGCGTTTGTCCCTCGGCCAGACAGTCCTCTTACGCGCGAACGCTTCGTAGGGGCCGACAGGGAGAAGTGAACGTACATCTGTGGTTGTGCCTACGCCTCGCAGAAGTGCACCAAGGCGGTGGTTCTCTACGGAGTTGTGTGGTTATAGCCCCGGGTTTTGGTTTTGAATTGTGGTCTGGAGCAGCAGGTTAGTGCTTTCTGGATGCTTGCTGGGGGAACCGGTGAAGGACTCTGCTGGAACGAAGGACATATTAATATGCCCGGCGTACGGGGGTTTGATCCATCTGGATAGAGGATTCTGAGGAACATAGGAAGTCCCGCTCAGCAAATCAATAGGCTCGGAAGGTTCGCCTGCATCAATTCTGGTCGACCGTCGGCAGCATCGTCGAGTCGTGAGGGAATATGTGGGGGATTGTTCTGTGTCACAGCGTTTGCGTTAAGATCTATTCGAATGAAGCTACCTGGCCCCTTAGGCTAAC"/>
                    <sequence id="seq_t907" taxon="t90" totalcount="4" value="TCGAGGAAAACGGTTAAGGAAAAACAGCGACCCGCGTCAGCTGCGTGAAAGCGACCCTAGCCTACGAAACTCTTTCTCTTTTAAATTACGCTAAAGGAATAGCGTGCTAATCACCAACGCATCCATAAGGCAGATCTTAGACTTCTTACCCCGCTAGTGATGGACACATTCTTGCACGGGGATGCTGTCATACGTTTGTCCAGTCACCCTAACGACACATTTCTCAGGGTAGAACAGACGTGCCAATATGAAAACGAGAGAACGTACGGCTATGCTCTGAGGTGGGCAAATGCTCTCGTGCGAGGACTTACCTGAACGACTTGGTTAAGAACTGAGCTCCATGTCTATGCTCCTCGATCCTGTACCGGTGAGAAGTGTTTCCCGTTCTCCGGGCCAATCAAGTCTTCGGCGTCAGCTCATACGTACTTCGGTTGTTTCCGTAGCACTCCGCTTGACGGCACGGGGAGCGGGTTTTTGAATGTCAGCGGAACTAGCAGACTCAGAGGGAGTTTTGAAGGGAGAGTTCCAAAAATGGCGTCTCGCGTGAGAAGGCTCAGCGCTGTCCGTAGAATAACTCCCAAACGCTTACCAGTCGAGCGACTTGTCCCCTGTAGTTTTGCGGCGAATTAGGGCCATTAATAGTAGCCATATGATGACGATCGGTGAGATACGAAATGAAAACATATGGAAAGGAACGTGGTCACTCTTATAACTTTCTACCCCTTCCGTTGCGCACTTGAGTTTCCTATTCACCGTCTCCCGATTAATGCGTTAAGCTCTGGGCTCAAGGTACCTCTCTCCAATGCTGTGAAAGGCTTTGTACTGCGCACGCTGCCAGTGAGGCAGCAAGTATAAAGGAGCATACAAACCCCAGGGTTGCGGCGATTGTTTATAAAGGGGAAGAAAAGGAAGAAAACCGCGCATTTTGTGTTCGACCTTCGTTCTTGGCGAGCTACCCCCCGTATTATACTGATAGTCCGGACTCATCTTAGAGGCATAG"/>
                    <sequence id="seq_t9111" taxon="t91" totalcount="4" value="TGGGTATATGGCAACTCGGAGCTATGGTAATCAGGTGCAGGGATCCTAGCAGCTCGTAAAACGTGCTTCTGGTCAAATAGTAGATGTCCAGAGCTGATAGTAAGCCACCGGGCGGTCTTTAATCTTGGCAAATCGGATATCAGCTCCGCGACTAGGACAATCGATATTTGACTTCGCGGGGATCTCGTGCGATGTCGGTTGATCCCTGACCCGTATCTTGCGCGTGCCCCTGCGAGGAATTCGAGATGACAGCCAAGCCCATCCGTACGCCAGGGCGAGAACTATTGGGATACTGGGTAGGCCATTCTAATCCAGACCCTCTCTACCCCACCTTGATTCCAAACCGCCGGCCAGGGGGAAGGATGCGCAGTTCCATCTGTTGATTGTGACCGCTCCTCACTGACGGGCTAAAGGGGGGGCACGCCAGCAAGCTTTAGCTGAGCAGTTCCAAAAAGCACAGATCTGTCCACGAATTGCACCATGGGAGTCATGATCCTCCCTTTACGGATGGGCACCCAAGTCCTTCCCACCTAGCTGTTGATCAAGCCCCGGTCACGCTCTCTTGGCGCTTTCCCTAGCTGGGGTCTAAGTTGAAACACGCAGCTCGATGCCTACACTCTTGGCACGTGCCGAAGGCGGACTATTACGGTCGACAGAATTGTTGACCCGCTCTTCGGATATCCAAATCGTGGTGGCCAATTGTCAGCCGTGACCGAAGTCCTCTTTACCGATGTGGAAGGCTAAGAAGTGATCAAGGTAGACTGAACCCAGGTGTACTCTTTGGGTTATAGGAGGGCACCAAGATTTGAAGCCGCCCCAGCTTATTACCGGCAAACTATTGCCAGACAACTTGAGCTCTATAGGAAAGCATCTAGCACTATGCTTATCATTGACAAGAGAGCAGGAGACCATGGAAGGGGTGCGTAAGAGTTGGCCTTTCCTATTGGAGGGGGATGAGAATGCGATTTCTCTCTGGGTTACCGGTACAGCTACGCGGTCG"/>
                    <sequence id="seq_t927" taxon="t92" totalcount="4" value="CACTGTCGTTGTCAGAGCCTTTACTGACTGTGGAACAGAGGGATCGATGAGATGGGTCTGCGCGGCTAAGTGTGGCCCCTTAGAGGGGTAATACAAGGGAGACCCTGGAGCACAAGTGCCCTGTGCGGCGTGGGCATACACAGTATTACCTGCGCCCCAACATGAAAAGGGGGTGTTTCAGCGCAAGTACGGCTCCCATTCTGAAAAAAGCCGATGCAGTATTCTACGCACAAGAGCCGCCTATGTCTGCACCATATAAACCATGGATTCTGTAAGTTCTTGTATGATAGCCCGCGGGCCACACCTTCAGTCTAATTTAGCGGTCGCGGATGTGTGCGATGTTGGGCCTTCGGTATCCGATCTTAGGCCCGAGAACTCGGCGGCCCCTTAAGAAAGAGTCAGCTCTTAATTTAACTGTGTTATCGATGAATCCTGAATCCCCATGTACCAAGGCTCCAACTAAACATGACAGTTTTGCCTTCTTGTCCAGGTATTCATCAAATCATCTGGATGGAATACCCGGCTCACTACTCCCTCGTAGTGCTTTCGCGTTGGGTTTGGGATATTATGTATCTTGGTCATGTATGGTATGAGGGAACCTTGCTGAACGCACGGCCGAATTGTGGCAACACCATATTTGAGAATGCTCTTGCTATGAAAGCGTCTGGAAGGTTCACATCGGAACAATACCATTACGCAGCCACCTAACAGTTCTGTGCTGCCTTACGAGCTGAACTGCTAGGTGATCATAAGGCAGAGTCCGAATGTAAATCGCGGTTGGGCTCTTGGGTTGCGGAACGTCCACGGACGCTGTCAATAGAATAGCTCTGCGTGGAACGTGAGCTGGAACAGACGGAAAGAGACAGGGCTGGCAAGATGCCCCCCCTACTTCCCAGACGAACCCAGGGACACCTATCGCGTGAGTGCGTCATCTCCTTGGCTCGCATACTCTCAAATTGTAGGAGGAGAGGGTAAAAAATGCATAAACGCGATCTCCCGG"/>
                    <sequence id="seq_t937" taxon="t93" totalcount="4" value="TTATCACTACCCGATTAAAGACGAGGTTAAGACGAACTTTACCATTTGTCCACTGTGCGGTCTGTGAGCGTTAAGGGGTCATAATGGCATTGACGGTTCACAATCCCAATATCGCGAATGCGTGAGCGCAATCTACCGGTAATATCGTAATACCCGAAAGGATCACCAACCATTGATACCGGCTGCAAAGCACGGGTCGGGCCGACTCATGCAAAAGCAGACCGGAAATCCTGCGGTATAGGTTGTCAGAATAGGCACACCCTAGTATCCGGGAGTTCAGGATAACTGCCTTCTAGAACACGCGTTACCGCACAAAATCACTTTATGCTTCTCTCAGGTAGTGGAAATCTCGTGTCTATACACGGAATACGGTCCTGGCCTAGCCTAAATAACTTGCGATGATCGTGCTGATATGCGTCCGGGGAAAGCTGATCTCGCACTAGTAAGCCATCCATACAACAAAGTCACTCGTAACTGTAAAAAGCAACCTGTAACGACTAACTCGGAGAGAGCGACTCCAGCGCCCTGGACCATACAATAAGACGTTAAAGACGGGCGCTGTCCTTCGCGTGCCTAGGGAGGTGACCTTCGTGGCGCAGCCGCTTTAAGGTCTACGCAGGTCAGAGTGCACAACATATGCGCCGTTGCCTTAGATAACCGTGCGCTAATACCCAAAACAAACATTTGTCTTCATAACCTAATAAGCGGACAGAGTCGTCGGGCCGGCTGAAAACGGGGATTTATTATGAATTTTTAACTCCTCAGTTATTGTTCAACCCGTATAGTCTCTTAATCTGTGGTGGGCGCTGACTCAATAGTGTTCCTATAGTTACGTCGATAACGTCACTGCCTTCGTGTCATTAAGTCAGACCTAGTGCAGTAGGCTCTCCCAGGCCTACAGGCGAGACGGTAAAATATGCCGGACGACAACAGAATTCCTTTGTTCTGATCGCCTGATTTGAAAAGTTCAATAAAAATCGTTTACGTAAGAGCACTCTTG"/>
                    <sequence id="seq_t947" taxon="t94" totalcount="4" value="GCTCATGCTAGTATGTCGCACGACAGTTTGGAGGGTTAGGCCCAGTTTGTCTATTTCGCACACCGTCCAAATTGGCAGCGCTTGAAGGAGCACTGTCCCACATTACGGGACATAACTGTCTGTAGCCTAACATGGGGACTGCTCCACCCGGACTGGCAGCCGATTCTAGGGGATTGTCCTTATATCAATTCGCCCACTCGATATACAGCCCCCGCACGCCGATTTCCAGGCTCCAAGGTTGACGGGGCTTACTGCTGCAGTACACACCTTTGTTAAAGGGGCTTCGGAACATAGGAGCCTGTCTATGGTAAAGCTTTTGAGAATGCTGTCAGGTTGCCAGCGTGGAGATGAAAGGTTGCTCGGTTCTGGCGCCTCTACGCAAAGAGGTACGAACCTAAACGTGTCGGCTACCGCCGCGCGTTACATCTCGTAAGAGCACGCATGGTGTAAATGTTGAAAAGCCTTGTTATAATAGTCACTATTTCCCGCTGACAGCCAGCTGATTGGCGCCGAGGTCGTTCATGCTACGGATTCTGAGAGCCCTAAGCGGGCTTAGCGACCCAAATCAGTCTGCATTGCTTTTTAACTATGTCTCTAATCCTGTCAAACGAACCATGCATAGCTTCGGTTTACTAGCCCAGAGTTCCCGAAGCAACTCCCATGCACTATCCTCACAGGATGAGGATGTAGTCAGGGCCCGGGGGAAGAGCCACTCCCTCCAGGGACTATCGTATAGGGCTTGGAATAGCCATCTGTACGCGAATCGCATATTACTCCCGGACAGGAAATACCACGGAGACGATTTCTCGCCCTCTCGACGGCAAGCCAACTTCTAATTAAGGATGTAAGGCCGAGTCTTGAGACATCTCCCTTGTCACAGCTTATATTTTGACGCCCGGTACAGGTGAGAGGCCGGCGGTAGTAAACGAAGCTTGATATCACTAACCTTCGGGTAGACTAGGTGCCGGGGAGGTTTCACGGAACGCTACTATTCGCGATG"/>
                    <sequence id="seq_t957" taxon="t95" totalcount="4" value="CCGTGATAGTTGCTGAGCCTATGCCGTATCTGGAACGTCGGGATCTATGAGACGGGTCTGCAGGGCGACCTGGAGCCACTTAGCGGGGTACTACGTGCGAGGGGCTGCTGCGCAAGTGTCCTGTGCGACTTGGGGCAAGACCGAGTTACCCGAGCCCGAAAACTTGAAGGGTGAGTTACAGCTCAATTGTGGAGCCCATTCCGAAAAAAGCCAAAGCAGGGTTCTACTCACAAGAGCCGCTTCTGTCTCGACTGTATAATGCTTGGTTTCCGTCAGTTATTGTATGAAGCCCCGGGAGTTACAAGTTCAGTCTAATGTAGCGGACGGCGATGCGAGCAATGTTGCGACGGCGGTAGCCAACGGGACGCCCGATAACATAGAGGTCCCCTGAGATGGAGTCTACTCATAAATTAACTGGGTTTTCGATGACTGCGGGATCTCTCTGTACTCAGGCTCCAATTAAACGTGGTGGGATCGGTTTTTGTTCAAGTTAACCCCACATGCGTCTAGATGATTTCCCTCCATCGATAAACCAACGTGGTGCTTTCGTATTGGGATAGGGAAATTAGGTATGTGGGTCCTGTTTGGTGTGAGGAAGGTGTGCGAAATCCACGGCTGTAATGCGGCAACACCATCTATTACAATGGTCTTTCTCACATACGTTGTAGAGGCTTGTCATCGGGTCATAACTTCACTGCAGACACCTAACAGTTATGTGCTACTTTACGCCTGTAAGCGATAGGCTACGGTTAGGTAGAGTCCGAATATAAATCTCGGTTAGCTTCTTGGGACGCAAATCGTCCCCGGACGCCCCTACAAGAAGAGCTCTGCGTCAAAGGTGCACTGGAACATGCGGAGATAGACAGGGGGGGCAACACGCCCCCCGTACTACCCAGGCGGCGTCAGGGACACCTCTTGCCTGTTAGCATCATCTCCCTAACTCGCAGTCCCTCAATTTGTGCAAGAAGGGGCTCGGAAATGAATAGAAGCGATCTGCGGG"/>
                    <sequence id="seq_t967" taxon="t96" totalcount="4" value="ACGCGCTATATGCTCTAATTTGACAATCTATGAATCGCACGGTTCCAGCATGCGGCTCAGCTGACATCCGATTGACTGCGTCGCTGTCGATTACGTGCGGGCCCCTGGTGAATATACAGCAGGTCATGCTTAAGTAAAAACGGGAAACCAAGGACCCCTTATGTCCGACGTCCAAGCGTCGCCCCAGGATCAACGTTATTCCTTATACGCACGCGGAACCATAGAACCCCTCACACCAACTCCAGTCTGACGCGCTCCATACATGGTCTAGGTACGGTCAGCTAGGAAACGCAGTAGTCAAAGAACTAGTAGCTGTGTAATGCTTCCGGACTAAAGGTATGGCCATGCTTGAGTGGCAAATATTACACCCCGTAACGAACCGGTCCGCTTCAATGAAATAGGCATGTAAAATCACGGGGTATGTGGGAAATCTTTGAGTCCGCGGAACTCGCGATTCCGGTCAAGCAGGATGGAGATTCTTGGTTGAACCACGCAAACGGGTCCGAGCTAATCAATATCCACCATCGACCACATCGCGGCATTCACTTCGGTTGGGTAGTTGAGATTTTTTAGGGGGGCCTTCTTCACAATCAGCTGAGGGTGCCAAAGTAAAGGCTCTAATCTGTCTAGAGCATAATCCACACTTAGCTGTATATAATCACGTCGGTGAAGTTGTGATCTGGAAATCCCCAACGGACAGCACATGAACAAATCTCCTGTATCCCAGAGGCTGAGGGTGAAGGAAATCTGATGACACAGTCCACATCTAAAACCCAATGTGATCTTCGGCCGGCTGAGGCTTCACCTACGCACTCAGGAAAATTGAGCAGGTTGTAATTTCCGATCAGGCACTTGCAATTCTACATTGATTGAAACATCCGCGCCGACAAACCTTCTTCACATCACGTAGCGATATCACATGCTCTCATAAGGTAAATTAGTTGCACATACCCTCTCAGTCTGAGGAGCGACCCTTATATCCATACACAAATTACTTGCG"/>
                    <sequence id="seq_t977" taxon="t97" totalcount="4" value="CGTACGACAGCCACCCGCCCAAACTATCTTTGCAGACATCAACGACAGAGTTCTGACGCCAGCCGAAAACAATCTGCGATAAACTTGCTACGCCTCCATACAAGTATCCAAATCTTACCATTTTCCGTTGAGGGCCAGTGGGGGTAAAGTGGATGTACGTTGTCATCGTGACGGCTTTCCCACAAGCCGGTTCTTTGGTGTGGAGACGCGAAATCCCACTGAAAGCATTTCGAACGCGAACTGGGTCAGTCGTTCAGATAGCTCATTACGCCTATGAATGGTTAATGCATACTTCTATCTTACTCTTTCTTTTGGTTCCAAGCAGCTGCTAAAGCCTGTTTTTACCCATAGCTGTTATGGATCGGAGGTGGTTAGTGCGAGCCGATCCGCGCCGACAGACTTTAAAACGTTCTCTGATCATCAAAAAAACCATTGGAGGTACTTCACAGGGTCGGCATCGCTGTCTTCTGAATCTATTATCCACAGTGACTGCGAAATGAGACACAGCACAAATAACTCAGCACCATAACATCCTGCGTTTAGCAGATCTAATATAAGCTGGTCACTTCGGTCAGGGCTATCATGAGGCCGATAGGGAGTATGCCTAGCAAAAGATACTCGCATCCAGTTGCTCGACGACATTCTTCAATGCAGGTGAGACTGGTCATGTCACCTCATAAGGCAAGTCTGTCCCTTCTTGACCTATTCGGAGGTGCACAGGGGGACCGTGAATACATTGAGGTTTGTTAGAGTCTCATCTTGGGTCGGGTACACTGCCTTGCCGCGCGTCTTAGGTTCCTGCCGGCCACTACACCGCATGTCAATAGACTCAGCTCTTAAGCAATTTTCACCACTTATCGATCGCGTGTCCGGGGTTCGCCACAACACAGAGATTATGAGGGATCTAGATACGGGGCCACACCAGCTTTCTCGAGCGGAGGATATCAAGCCCTGACCTCTACCTATTGATCTTTACAACCCCCTACGAACATATCAACGA"/>
                    <sequence id="seq_t987" taxon="t98" totalcount="4" value="AGAGAGGCAGCAAACTCGTTGCCCGTTTGCAGAACTTTAGGGCGTCAGCGAAGAGATACCAACCGATCGTCAAATCTGGAGGCGTCAGACGACGGGATACTCTTGGCTCTCCGCCTTTTTGTCTTGTGCGAATGATTCACGGTAACCTATGGCCTGCACGTGTTGTCATAGCCACTAGGGGACCTGTGTCCGAGCCTAGTGGGGATATATCCCTTGGTCCCGCTGTAACATTTGTTCCCCTCGCCTAAAAGGCTTTTCTACCATCGGAATAATATAGTGCGACAGAGCGATGCGGTACGGGAAGATCCGTAAATATTAGGCTCTGATGGAATCGGTCAGTTATTCTTACCCCCTCACGGCACGTTCACATCCAATTCTAAGGCGGCGGGGTGCGGGGCTTTTCTATGGTTACGACCTCTGCCAATCGACGATAAAACATCACTCCGTGGCTCATTACGATTCTTGCGGCTGAAAGCTGGTGTGCCGATCTCTCGACCTATCCATCTCTTCATGAGCACGTGGAACCAAGGAAGTAGAGGCAGTGGTACTATCACATACTTCACTCACAATTAGGCATGATACTATAAGATCAGCGGAGCGTCCTATGTCCGAGTCCTCCAGTGGGGAGCCGGTGTTTGACATCTGGTACATCGGTACGTTCAAGCGCTCATAGGTAACTGACGGACCTTCACTTACGAGCTATATATGGCTGTTATGTCGTTAGCTTGTATACACAGAGTAGGCTTTCGGGGATGGGCTAATGAAGTCATACGGGTGCTTATCCCAACACGACGTGAAAAATGGAATTCTGCGGGGCTGCAGCCCCTCTATATTTCACATTACGAGATCGTTCCGGCGAAAAAGCGATCTCACCTCAGACGGTGCGCAAGCAAAGATTACATAGTATCTGATGGCTACGCAATAATGTTAGTATGTAGAGCTGGTGCTAAAAGTCCGAGTTGGCTGATCTTCTCCGTTCAGCCCGGACACGTGACCCCAG"/>
                    <sequence id="seq_t997" taxon="t99" totalcount="4" value="CGCTGTGTTTTGCTTGGAAGTAGGAACCCGTGGAAATTAGGAATACGGTTAGTGCGTCGGGGGAAATTCAGAGGAGTGGTATGCGAGGGACCACATCCTCGCCCTGGGCAGATAAGTACAAGGTAAGGGCTGTTTTTGGACGGTAAAGGATAGCCGACATACATACTATTCCGCTAAGAAGCAAAAAGTTACCGCGCATGCCTTATAACCCAGCAAGAGCGTGAAACTGAAACTTATGCACGTTCTTCGGGAAACACCATCCCAGGTATAAATGGCGACTTAGCGCTTGTAAATTAAGGTATTACTGACGGCCGAGAGCTCGCACTGCGATAAGAGCTACCTGGAAGTCTCAGCAGATAATCTTCCTTTCTCTTGCCCCCGCCTCAAACAGGAGTGTGTGAGGCACTCCATTAGATCGGACTTCCGCGTTCTCACTATGGTAATGGTCCCACGCTGCTACTACATGCGTTCGCGCATGGGTGTCCGAACCCCGAGTTTGCATCCCACAACATGGCTTGACAGAAACCACTTTCCGAAGTAGACCCCCAGCTTTGCGGTACGTACCATCAAGAGGCGGGCCCTGTCGATTACTCGTAGATCGCTCGCAAAGTATCGCGGGCATTTATTACCGCGAGCTGTCACTATTCGTACACGATCATGCTGTGCGTACAAACAACCTTTTAAAGATTCGATTCACCAAAATTCGGCCCGAGCTGCAGTACGGAAGGTCGTACGCCTATACGGTGTCATTTGTCGGACAAAAATAGTGGCCGGCAATGAGGATTCGGTCCTGCGTTTGCATGCCCGGCTGAGTCACAAAAATACCCATGGAGGATATTCGTGCCTGTCTTTTCGGTGTAAGGGAGTGGTTAGATCGGTTGTGGCTAACGTCCCGATTAAAGCGAATACCGTTGGTGAAATCTTTCCATAAGTTTCTACCCAGTGCGTCACATGAGACAGCCGAGCGCACGTGCGTAGCTTAGGATGCTCCGTGTGTGGG"/>
                </data>


    


    


    
<map name="Uniform" >beast.math.distributions.Uniform</map>
<map name="Exponential" >beast.math.distributions.Exponential</map>
<map name="LogNormal" >beast.math.distributions.LogNormalDistributionModel</map>
<map name="Normal" >beast.math.distributions.Normal</map>
<map name="Beta" >beast.math.distributions.Beta</map>
<map name="Gamma" >beast.math.distributions.Gamma</map>
<map name="LaplaceDistribution" >beast.math.distributions.LaplaceDistribution</map>
<map name="prior" >beast.math.distributions.Prior</map>
<map name="InverseGamma" >beast.math.distributions.InverseGamma</map>
<map name="OneOnX" >beast.math.distributions.OneOnX</map>


<run id="mcmc" spec="MCMC" chainLength="20000000">
    <state id="state" storeEvery="5000">
        <tree id="Tree.t:mynexus_halfx_1" name="stateNode">
            <taxonset id="TaxonSet.mynexus_halfx_1" spec="TaxonSet">
                <alignment idref="mynexus_halfx_1"/>
            </taxonset>
        </tree>
        <parameter id="birthRate.t:mynexus_halfx_1" name="stateNode">1.0</parameter>
    </state>

    <init id="RandomTree.t:mynexus_halfx_1" spec="beast.evolution.tree.RandomTree" estimate="false" initial="@Tree.t:mynexus_halfx_1" taxa="@mynexus_halfx_1">
        <populationModel id="ConstantPopulation0.t:mynexus_halfx_1" spec="ConstantPopulation">
            <parameter id="randomPopSize.t:mynexus_halfx_1" name="popSize">1.0</parameter>
        </populationModel>
    </init>

    <distribution id="posterior" spec="util.CompoundDistribution">
        <distribution id="prior" spec="util.CompoundDistribution">
            <distribution id="YuleModel.t:mynexus_halfx_1" spec="beast.evolution.speciation.YuleModel" birthDiffRate="@birthRate.t:mynexus_halfx_1" tree="@Tree.t:mynexus_halfx_1"/>
            <prior id="YuleBirthRatePrior.t:mynexus_halfx_1" name="distribution" x="@birthRate.t:mynexus_halfx_1">
                <Uniform id="Uniform.22" name="distr" upper="Infinity"/>
            </prior>
        </distribution>
        <distribution id="likelihood" spec="util.CompoundDistribution" useThreads="true">
            <distribution id="treeLikelihood.mynexus_halfx_1" spec="ThreadedTreeLikelihood" data="@mynexus_halfx_1" tree="@Tree.t:mynexus_halfx_1">
                <siteModel id="SiteModel.s:mynexus_halfx_1" spec="SiteModel">
                    <parameter id="mutationRate.s:mynexus_halfx_1" estimate="false" name="mutationRate">1.0</parameter>
                    <parameter id="gammaShape.s:mynexus_halfx_1" estimate="false" name="shape">1.0</parameter>
                    <parameter id="proportionInvariant.s:mynexus_halfx_1" estimate="false" lower="0.0" name="proportionInvariant" upper="1.0">0.0</parameter>
                    <substModel id="JC69.s:mynexus_halfx_1" spec="JukesCantor"/>
                </siteModel>
                <branchRateModel id="StrictClock.c:mynexus_halfx_1" spec="beast.evolution.branchratemodel.StrictClockModel">
                    <parameter id="clockRate.c:mynexus_halfx_1" estimate="false" name="clock.rate">0.03</parameter>
                </branchRateModel>
            </distribution>
        </distribution>
        <distribution id="fossilCalibrations" spec="util.CompoundDistribution"/>
    </distribution>

    <operator id="YuleBirthRateScaler.t:mynexus_halfx_1" spec="ScaleOperator" parameter="@birthRate.t:mynexus_halfx_1" scaleFactor="0.75" weight="3.0"/>

    <operator id="YuleModelTreeScaler.t:mynexus_halfx_1" spec="ScaleOperator" scaleFactor="0.5" tree="@Tree.t:mynexus_halfx_1" weight="3.0"/>

    <operator id="YuleModelTreeRootScaler.t:mynexus_halfx_1" spec="ScaleOperator" rootOnly="true" scaleFactor="0.5" tree="@Tree.t:mynexus_halfx_1" weight="3.0"/>

    <operator id="YuleModelUniformOperator.t:mynexus_halfx_1" spec="Uniform" tree="@Tree.t:mynexus_halfx_1" weight="30.0"/>

    <operator id="YuleModelSubtreeSlide.t:mynexus_halfx_1" spec="SubtreeSlide" tree="@Tree.t:mynexus_halfx_1" weight="15.0"/>

    <operator id="YuleModelNarrow.t:mynexus_halfx_1" spec="Exchange" tree="@Tree.t:mynexus_halfx_1" weight="15.0"/>

    <operator id="YuleModelWide.t:mynexus_halfx_1" spec="Exchange" isNarrow="false" tree="@Tree.t:mynexus_halfx_1" weight="3.0"/>

    <operator id="YuleModelWilsonBalding.t:mynexus_halfx_1" spec="WilsonBalding" tree="@Tree.t:mynexus_halfx_1" weight="3.0"/>

    <logger id="tracelog" fileName="mynexus_halfx_1.log" logEvery="1000" model="@posterior" sanitiseHeaders="true" sort="smart">
        <log idref="posterior"/>
        <log idref="likelihood"/>
        <log idref="prior"/>
        <log idref="treeLikelihood.mynexus_halfx_1"/>
        <log id="TreeHeight.t:mynexus_halfx_1" spec="beast.evolution.tree.TreeHeightLogger" tree="@Tree.t:mynexus_halfx_1"/>
        <log idref="YuleModel.t:mynexus_halfx_1"/>
        <log idref="birthRate.t:mynexus_halfx_1"/>
    </logger>

    <logger id="screenlog" logEvery="1000">
        <log idref="posterior"/>
        <log idref="likelihood"/>
        <log idref="prior"/>
    </logger>

    <logger id="treelog.t:mynexus_halfx_1" fileName="$(tree).trees" logEvery="1000" mode="tree">
        <log id="TreeWithMetaDataLogger.t:mynexus_halfx_1" spec="beast.evolution.tree.TreeWithMetaDataLogger" tree="@Tree.t:mynexus_halfx_1"/>
    </logger>

</run>

</beast>
