# Supplementary material for: Survival and selection biases in early animal evolution and a source of systematic overestimation in molecular clocks
Source: Interface Focus. 2020 Jun 12;10(4):20190110. doi: 10.1098/rsfs.2019.0110 (PMC7333906; doi:10.1098/rsfs.2019.0110)
Supplement: Data and analysis code [file rsfs20190110supp1.zip › BuddMann_IF_SI/VaryingCladeSize/XMLFILES/halfx_2.xml]

<?xml version="1.0" encoding="UTF-8" standalone="no"?><beast beautitemplate='Standard' beautistatus='' namespace="beast.core:beast.evolution.alignment:beast.evolution.tree.coalescent:beast.core.util:beast.evolution.nuc:beast.evolution.operators:beast.evolution.sitemodel:beast.evolution.substitutionmodel:beast.evolution.likelihood" required="BEAST v2.5.2" version="2.5">


    <data id="mynexus_halfx_2" name="alignment">
                    <sequence id="seq_t1139" taxon="t1" totalcount="4" value="GGAAGGTGAAATCGGTGATGTCGCAGCACTAGGAATCTGGCCGTGCCATAGAGAACGCAAACCGTCAACAGTACGACAAAGTGTCTCCATAAAAAACGGCCGCAGCTACATAAAGTCACCAACTTGGAGCGCACTGAGGCGCTATGGTGATACACAGTGATTTGGGTCTCAACTTAGTTGTTTCGGTTCTACGGTCCCCCTTACCGATTGATCTCCAGCTTACAAAAAACATGGAGCTTCCGCAGTGATAGCAACCCCTACCCATTCTCCGAGCCCTGCTTAGCCCCCGAACGAACGCAACACTCTTTTGTTAACCATATGTTCCGTGGACGACACCATGATCGCCAGAAACGGTTATGCCGGATACGAGCACGTCGCTAGTGTTATTGTGAAGGCGCAGCGTACAAGAATCCCAGGGAAGTGATCCAAAAACTAAGGTTACTCCATCGTGAGGCGGGTGGCCAAGTGGGCGGCGCTCGTGTGTAGCGCCTATCCAATATCATAAGTAAGTCATAACCGTGGTTCACTATCGGTGAGCCTGACCAAACCAACTGCCAGTTCTAATCGGGTGTATGCCCACAATCGTCGCAGAACAAGAGTCCAAGTCTTCTCGCTTGCCCCTAAGCCTCAGTGGAGGGGGCCTATGTGTGTGTTTAAAGGCATCGAGAGGCACTGTCTTGTAGTTTGGTAGTACAGCGACATCTACCCCAGATATTCCGCTATAGTACAACCGATAGACTGCGGCAAAATCCAGACAGGCCATGCACCGTTTCACAATGTTGTCCATTCTGGCGCTTGAGCTCTCAGGAACCAGCCATCCCTATCTATATTTATATACGCCATAATTATATTACTAACGATGGGACGCGTAGGATGCATCCTCGCACCCAGCGCCTTGAACAGCGCGATTGCGGTTTTCTCGTTCCCCCTATAACGGAATTACACCGGTCTTAGTCCAGGATTGCAACCCCGACCGTTCTTTTAGGTTCCCTGAAGTGGC"/>
                    <sequence id="seq_t1030" taxon="t10" totalcount="4" value="TCGGTAGCGTTTGTCAAGGGGATCGGACTGTGTTCGAGACCTGCCCGTTTCGTAACGCAGGTAACAAGAAGTGGTTTATATATTAACATTGGGACCCAGTGCGCTCTTTTGTCGATTGATTCGTCTAGTGCTAGGTGGTTTGTATAACCAGTGCATGTCAATTTTACTTCAAGGTGCCGAATGTGACTGACCCTGTCATGTATAGTTTTGTTAATTGGGGCCCACTTACCCAGCCGGGATTACGAAGATATCACTTCTTGCATCGAACACGTCCTGGCGAACATTTAGAGCTGGGCTCTAAAAGGCCTATCACCGTGAAGTCGCCAAAGGCGTTACCCTGATGATCACACTGCTTTGGCAACGGAACAACGATAGTGAGCCGAAGAAGGCGCACCGTTCGCCCAGGTTTAAGTAGGGAATCGTGTCATCACGCCGGCGCAAAACTCGGAAATCCCAATCTGAGGACGACGTTCAGTAAGGCGCGCTTGGGGATACGGCACCAACACGCGTACAGCCGGGGGTAGGTCGGCATTCCTTTCGTGAATTTGACCACTCCCGGTTAGGACCGCACGCAATCCAAAGTCTCTGCTAGAGCTAATACAGGTGTTGTATGGTAGTGACACTGCATATCACCGTTCATGAGTCGCGTCCGAAGACATTTAGATAGATTTGACCAGGCCTACAAGTAAGAATACAAGGCGCCCGTTTTATAAGTAGAAACTAGTTCCACACAAGTTGAACGCACGCCACGAGTTATGGTGGTCGATTATGTGCCGAGACACGAACGCGCTGCGTACGCAGAAACAAAAGTCGATTGCGTGAGCCTAATCAGAAGATCTCTCGGGGTATTGGCCCCTAGACTTAGGAATTCAAGATGAGACCCCCTTTATAGCACAGATAGTGGGTTAACAAACTGCACCCTTTCCTCTTATATGAAAATCAAGGGCAGCGCTAGGAGGGAACTTCAGATACCGTTCATTGCAGTGCGGTCGTGGGCTTA"/>
                    <sequence id="seq_t1008" taxon="t100" totalcount="4" value="CATTGTATGAGTTTCCCTTATGGCGCTCAGGGCCAGTCGCACGGCACACTGTGGACGACCAATTTAATCATAACGACACGCAGGAGTGCTGTGAATCGGCGGCCATGCAGGATTTCTCGGATTGACTTTCGGGGGAAACACCGTCCACCGATACTATCGGAGTTCACTCGAAAAGACCGGGAAAGTCGGCATGTACTGCGAGGCTACGCTAGCTGCTCTATCGTGGGCATTATTACACGTTCCTGAGACCCATATCAATCTGTCTGAGATAGGAGTCCCGGAGATTATTATAACGTTAGCGGAGTGGCATGCTATGGCACTCTAGACATTGCATGTGTGGAATCCAAATTCACAACCTAAGCAAGATTCCCATCTGTGGAGACCCTCGGCCAAAGGATGGAGTCTTAAAATTGGGCAGGATGCACACCGGTCGTTAAGATGAGATCTCTGGTCGTAACAATCGCTTCGTGGGGCGCGCTTAAGGACGAGTACCTACAGCACGTCCACAAGTGACGTGCGGCACATCCACAGCCTTCCCGGGGCGATTCAGCCATCCGCTCTATTCGATGCCGGCTCCATAAAGACTCACTTCTTAATATAGGGCGGTTTTTAGGTCTTGACGACCAAGCCATCACCCCCCAGCTGACTATCCGTGGTTCACACCTGCCGGGGGTCGACATTTCGACAACTGGCCAGAATTTGCAACGATTGAGTTGTGCCTCTGTGTGCGCCGTTCATAGGTACCGTGGGGGGAATAGGATAACTTCTATCTTGGACCGGCTAGCGGGAATCCCGCATTACGAAACTTCATTTAACTATGGAAGTGCACGAAACAAGGGGGATGCTATCTCCCCCGACGGCCCTTTCCGTCTGGACTAGGCAGAAATGTATGTTAATACCGCTATTCAGGATCTTTACACTCTCAGGTAATGGCATGCAGATAAGGTGCTGATAAGAGGTTTTGGCACCGCCGACTATCACGCAGCCGAGGGGAGAGTGG"/>
                    <sequence id="seq_t10112" taxon="t101" totalcount="4" value="AAACCGTACCTTTGGGGCCCTTTCTGGTTCGTATTACGTTTTCACAGATACTAGAGCACGATGGGACGTGGTGATACTAGTTGCAACAGGGCCTCCATGTAGCTGCCGATCTCGATCGATCCTCTGTGCCACACCGACCAGACACCGCTGATGCCCATTACTCCCGCAGACAAAATCACAAGTTCCAACGGCCATTGACTTTACCCACCAACTAGCAATGACGACTGAAAATTGCGGACGTTGATTGGCGACGCTTCATCAGATACGATATTGCCGCACATTCGATTTATCCGGTGGTTCATTCTCTTCCAACATACTAATTCTTTCATCGCTATCGCTTAGCGAATTAGCCATTCCTTATCCGTGTTATATCATGGGGGTATAACCCTCCACCTTCTGTTCCAGTTAGGGTCGGGATCAATATCTTAGCCGGCCGATACGCGGGGCTCCAGTTGCAAGCGAGACCCGGATGGACGCTTCAGTTGGAAGTCGGATATCTACTGTCTTCCCTTCAGGTTAGCGTACCCGTAGTGTCACGGGTAGAGAGGCCATTTTTTATTCATGCTAGCGATAAGAAAACGTGATCGGCTTTTACGGGTATCTTGACCGTAACACCAATGCTTCGAAAGCGCTAGATTTTCCATAGCCTGCGACCGGGACACGTCGGCTAATTCGCGCGACACTTCTTGCGAAGAAACTGGATTCAAAACCAAACCGATCTTAACGCTTCCTCCATCCCAGCATAATGGTAATCTAGTCTTCATCACCAGCTACGGAAGTGTACCTATCTCTGGATTTCGCCGTAGCGAGGAGTGAACGCCCAATGAGTAGAATCCACTAGCCCAGTGAGTCCAATTGTGACTTTCCGATCGGTCGTCGAAGAAAAATAGGAACGGTGGTTTACCTTAAGCGCCAACCCATGCCGAAGTCAAAAAACAAATCGGTATGCACGTGAGGTGCGCTTGTATCTGATAGGCCGGTACCTCAACGCCCCCAACAA"/>
                    <sequence id="seq_t1029" taxon="t102" totalcount="4" value="ACCTAAACTACACGAAGAAGTTTTATGCCATAAGCTAGAGAGAAGTCAATCACGGTTAATAGATGGATTTAACGGCCTTCCCCGTTCGGTAAACAGTTTAACAGCAGTGACTATGTGTATTGCCGTTAGAATCCACCAAGGGACTCACGCATATATGGCTACTCTGTATTGTACTGATGCCTGGTGTTAGAACTGATCGGTTATAGGAGGCCTGGTATACAGACATTTAGACGCACTAGTGACCTGTACATTCACACGGGATCGGTCTGTCAAGTATGGTCAGGGGCTGCATGCGCTAGGTTCGCGATCATCCATACATGAAACGGTGTACCCGGACTGGGTGCGTCATAGTCACAGACACGACTCCGAGAATGGACCTGAAAGTAACAAAAATCCGATCGGTCGGGATCTCGCCCCAGAGATTTAGTGCGCCTAGGACCTGACTTGGCGGAAAAAGACTAAGCGTGTCTTTGGCAAGGGGACACGCCCGGGAGGCTTCTATCGTCCTCGCTGGTTCTCCTCAGAGGCACCTGCTCGGCCAAGTCGCACGCGGCTCTAGATGCGGTTAGTAGCTGCGTTCGCCAAGCATGGAATCAACGCAGTTATTTGACTTCCGTTGTAAAGTCATGGCCCCCCTTTCAGAGCTTTCGGAGAATGAGTCTTCCCGTACGTAACCGTGAGTCAAGTCCGTGCGCAGGGAAAGAACGATGCATCGCAACACTTAACTTGGGATACATGAGTCTACTGCGGCCCAGCTTGTCGATGTCATTTCTCTCCTCTTGCCTAAGAGGGAGTTCAATGTCCTGTTTTACTATTATTGCTGGCTGTCTGCGGGCAGCGACACAACTTGCCGGCGTAATGCCCCGCCCGGTGCCAGCTCAGGTGCGGCGCACCATTCCTACGGTCACAGCGGGACCGGCATATTCGCCATGTGCCCAGTTACCATGTTGCCTACAATTGCGCCCAACCCTGACTACTCAAGAAACCGGGACCTCGCGTA"/>
                    <sequence id="seq_t1038" taxon="t103" totalcount="4" value="AACAAAATTACAATCATCTTAGTTAGTCTTATTCGTACTGCAGATATCAACATTATGCGGCATGTACAGTAATGGTTTACCCCTCCTGGGCCGCACGAATCTTCCCCCGATGAGCGTGACCTCTGGCCACCGATAGTTTTGATCTACACAAGCTTTCCGTGCGTTACTCCAGTTTCTAGGACAGCGAGGTCAAGTACACTCCGAGTCCAGAGTTTAGGAATGCTATCTTAACATCCGCTTATCGTTGACCTGCCGAGTCCTCTTCGCTATGCAGGCTTGGTCTTGCCTCTCTCTGGTGTAGGGTAAGTCATCAGGCATCCTCTCAAATCTAGGTAGATTGCAGGCCTAATCCCGGATCACTGCGCCGCGGTTGGGTAAATTGCGTGTACGTAACGTGGACCCCTAGATTATAACCACAGGCACCTTATGGTTTACCTGCTACCGCACCTACTAAGGTCTCGCCTTCTATCTACCTATTATGCCGATCTGCTGAAGCTGGTTTGCACTGATAGTGGATATGTCGCGGTGTTGCGAGTTAATTGCAAAGTGTGCCTGTACAATTCCGCTGAATAACGCTTTGTAGCGCGCGACTGTGTGCTAGTATAAACAATCATCAAGAAACGGCACGCTTGCCCCCTTTGCCTTTAGCTCACCACTATAGTAAAGTACGCGTGGCTATGTCTAATGGCCGGGTATTATTGAATTCGTGCGATACTGGATAGTACGCTTAGCCTCTGCGTAGAGTACTCGCAATGCGAGCGCTTTGTGATCAGAACCTGCCATTAGTGCTGACTAAAGCATTGCGGTGATGCTCACCTACCTTTGTTTATAAAACACTTTTAAGATAGTTGAGGTTGGGAAGTCGTCAGGCCGAGGAGTATGCGAAAGAAATAAGACGCTTGGCACACACCCGTCACACTACAGCCGGCTTAGTGCGGATAGTGCCGGATAATCGAATGACGGTTCACAAGCTTTGCTCAGATAAAAAATATTATACCCA"/>
                    <sequence id="seq_t1048" taxon="t104" totalcount="4" value="TCTGGAAAATGAACTGTGTGAATCAAGTTGACCAGGATGCAATCCGCGCCGACTATGTGGGGAGTATCTCTCATCTAACCGCTCGTGGAACGGGAACGAACTAGCCTCAGCTAAAGTGAATAACTACAACACACAGATCACGAAAAGTAGGTCTATTGCGTATTTCTCTCACTGTCGGCATGTGTCGAGGCCCCTACCTAGGTACGGGCGTGCAAGAAGGCCGATCCACCCAGTTTCATAGCCACTGGTAGGTGCACTTTAGGTTTCGTTAGTCCCATCTTGTCGTGATAATAAGGAAGGCAGCGCACTCAAGGTATCAAGCGGCCTAACATCGCGTGGGGTACGTCAGACCGGGTTTGCAACAGGTGACGCATGGACCCTCGCTGCCCAATTACTACGCCTTCTTTTTAGTTCGAGCTAGTACCCCTTTACACGTTATAATACGGTTGTACAGATTAGAGTGTGCTCACTGCACAAAAGCAGGCTAGCGACCAATTCTTTTGTTGTTTAACGTCACGCGATATACTTTTTGTCGACGGACCTTTCTATATCCATTGGCGGTATCTGTCTCGGTCGGCAGACTGCACAGAAGACAATAGCTTGAACATACCGTCCAAAAGTACTTAGGCAAATTTGTCAGCCTAAGCGTAGAAAGCCTATTGGGAAGTATACGCAGATATATTTGGTCACGCTAACGTGTCGAAAGTTCAGGCTAAAACCGCTCTACTCAGGACAAGCAGTGACAATTTATGCAGGGGCCTGCACATACCCCGATCCCGCTACAGAGCTTCGGGAAGAGCCCGGCTCCAACGTCAACAAGGTCGGGGATCACGTTCTAAACATGGCACCTAGGTATCCAGTGTGCCAGTAATATTCTGACTCAACTATGTGCACAATGCATTAGTAGGAGTACCTAACGGATGTGATCGCCCCGCACGGCGTGTTTGTCAAAGTCGTTGCTCAGCATGAGACCCTGCCGTCGACAGTCACAGCATTTAAG"/>
                    <sequence id="seq_t1058" taxon="t105" totalcount="4" value="TTTGCGGCTTAGTAACCATCGTTTTCGCCATGACAGCGGATGAGCCACTAGCTCGTGAATCGACCGTAATCCCTTCCGGCAAATTGTGACGCACAACTGCATATCCTGGGACGAACGGTTTAGGAGCGATTTGCCCCCGTAAAGATTAGGCCCTGTGCAGCTTAGGGACTAATTGCCCCATGGTCTTTGGCGGCGTTGGTTCTTAACTTCCTTTTTGGTCTCAGACCACCTCTTTCAGCAGTACCACATATTATATCGATATATAATAATAGGCAGCGCAACTGATAATCATGTATAGAGTGTGCATTTTAGGCCGTAATAGCGTCGGCCTCCCGAGTATATTAGAGCCTGCTGGCGAGCTTAGCGCCTCCTCCGAGAAATCGAGGCACCTCCTTTAGCAGAACAACAGTTAACGAAGCCCGCTCCGTAAAAACGCTTTCAACCCACACCACGTCGGGTAATTGGACCATCCACCTCACCGGCGATAAAGCAATCTGCGGACCCGCAGGGGCCATATTCGGATCAAGCCAGGGTCGGAGGATGTACACTCGATTTAAGCACTAGACTTATCAGTAGAGTAATGATACCAGATGTTATGCCTTACACAAACATTTTGTCGTGGGGAATAAGCTGTTAAAGAGGGTTGTATGAGCATGCGAACGTCGACGGCTGGACGGAGGAGAGCGTTACAACTTACCCAAGACCTATCTCCGAGAACGATGGTAGTAAAAAAGTGCGAATGATAACCACGTTCGCACAACGATTGGCATCACCGATCGTATGATAAGAAAGCACCTCGCCTACGTCCGCCCTTTCTGAGGCGTATCCTTACCTCAGATGATACCAAGATTCAGCGCGCATTCGGCAGATCACACTTCCCTCTTCTTGCATCCGACTCCAATGATACATCCGCTTCCGCGACACTCAGGTATCCGTCAAAAGACGAAAATACACTCGCTACTTGGATCAACTTAAGGTGCTGTCCCCTGCATAGTACTGT"/>
                    <sequence id="seq_t1068" taxon="t106" totalcount="4" value="TGCGTCAAACGTCGCCAAGTAGGAACCCCGGCATCCGTATCAATCCCAAATGAACAGCGGCCAAATTTCTTTGAGTGGCAGCCCCAGGCGCTGTAACCCTACAGCAGCTAGTTCGACTTGGCCGATCCACGCAACTTTGTCCGATCAGCCGATATTTAGGCCCGAGACCTTGGAAACAGTGCTTGATTCTATCCACGGTAGGCCTCCAACTCCTTTCCGGGGTACATCGGTGGACTCTTACTGCCGCGACCAGGTAAGAATATTAAATTATGGCCGGAGGGACGTTATTATCCAGTAAGATTAGCGGTATACTGTAGCCACTCTATGGCAATCCTTGTTGAACACTATCCACTAGACGGCTGTGCATCGCACAGGTGCTTGAATGCATCCTGTCAGCCGGTGCTTGTGTTGACGTACGGTAACATCATCGTCCATGCAAGAGCCCCATAGGTGAGTACGACATCTCGTGCAACTAAAAACAGGTCGAGGGAGAAGTAACACTTCCTGGCCCAAACCGCCCCTCAACTTTGCCTTAAGCACCCAAGTTTTACCTAAGTAATAAAACCTATTTAAATGTTGGTCTAAGCTAGTCCCCCCTTTTTGCATATTCACATAACTCTGGCGGGCCAAACCTAGCGCTTACACTCATAGGCCGCGACATGGGTATGTCCCCCGTGTCAGGTGGCTGTCCAGCTGATCCCGTAACCGACTACCCCAGCTGTGAAAATATATTTGGGCCTATTGCTTAAAGCGCCGTAGCAGAATCTCCCTGCCTCCCTTTCGATGAAAGCTCCACAATCGTATAGTAGAACTCATCGCGCTAATAATTCCCTGCCAACATATTCCTTATAGGGCTCACACCACTTTTACCGGCCGCCTATTCTTTGGGGTAAGAACCTTGGCGCATGTATGTATGCGTCGTAAATAGATAATCCGGCAGAAACCACCCCGCTCTGAAACGTGGCAATTCATCAATATAGCCTGCCGAATTGGGCACGTA"/>
                    <sequence id="seq_t1078" taxon="t107" totalcount="4" value="CGACAGGGTACCCCCTACTGCCGTGCTTTGTTTTCGAGTCGGGATGAGCATAGTGATCCCGAGCTTCGGAAGCAAAGGCCGCAACTAATATGTCGGGCTATTTCCTCCTGGATTAGGCCACACAGTCGGCTTTCCGTCCACACGTACGAGGATACTGTATTTGATAGCGTAATACCACCCCGCTCCGTACTGGATCAATGGGTACATAAAAAAATGGTTAGGACGTTCTGTCTCCCTACGCGATCTTGTTTTACGGTTCATGCCAGGGTCCGCCGGTACGTTATAACTCTGTGCATCAGGAGTCATAGAACCCGCCTATCTGCCCAGTCTTTGTCTTTCAACTGGGAGCGGTAATACACTTCCCGTTGAGCCCTGAGACTACTGGGCGGGTAACGAGCGAATCGATTAGTAGCCTCCTAAAGTATGGGCATGACGTTAACCTTACATGTGGCCGCGATTAGCTCTGTGGCGCGTTGTAATCAAAATGTGGGTCGGCCTCTCCGATGGGTGTTCATCCCCGCGAGGACTCCTCTGTCACCCACAATGTTTTAGCGACGTGATAGAGTTCATACGGTGGACCGTTCGCCGCCCGACTAGATTGTTTGACAGGCGTTTTTTCTGCACTCTGAATCACCGTAATGCACGTAATGATTCCAGTAAGTTGGCCGCTAATGCCCTTAGGCAATACGGATCTTATCTCCCGACGTCGCCTTGGATAACGACGTTTCTGCACTCGTTAACCGGAGCAAAACCGGCGAGCTACAATACAGCCGATCTTAGGAATCCGTGTTAAGGTTACACCGCAGAACAATCTTCCTTGAACCAACTTTCGAAATGAGTCTACTTATAACCCTACGCCGAGGGATTTCTAACATGGCTATGCAACCAGACGTGGAGATGAAAGCAATTAGGGGAAGGCTGCTGACCGGACGACTCGTAATTCATGCCCATGAGGTAGATAGCACTTTGGGGTATAAGCTACTCCAATGGATGGCGGCCC"/>
                    <sequence id="seq_t1088" taxon="t108" totalcount="4" value="ATCTAAGCTCTTGCAGCCTGATTGGACTAAGACTGTGTGCACTTACCAGAGCTCCCAGGCCCTATAAGCTTGTCGGTCGTTACTTCGCTTTACGGTCTAATTAAGCCACTAACTAGGCTACATTCGCGGGTCAAATCAGTCCCCGCCTCTGGCAGTTAGAGGTGGCCCAGCGCGACCTTTCGCGAACATGTTTACACGTCAGGGTCTTTTTCCGTTAGGAGCCATTCATACAGTAGTTTTAGAAGGGCCCTCGGTGGCTCTTGAAAGGCAACGCCCCCGCACGTAAGCTATAATCGCAGCCGCTACACCGGGGGATACCGGTCGTGGCGTTCAGCTTATTCAACCGACGTACTCTTAAGCCTTGCATCAGAGTAAGGCTTAATGAAATGAGCTCCTCCCAGGGCCCTGAACTCCGCCCCTCCGCTTGGCATACATAGATTACTACCGGAGACACCTGAATTGCTGCCATGGTAGGCAGTGTCAACAGGTTGGCGTCTTCATGTATTCTTGGGTATCACTCCAACTTGAGAGTGATGACAATCGCTCGCTCCGGCAACAAGGTCATCGATTAAGGACCCTGCTTTTGCCTCATATGGAAGCACGCTCTCGCGGCGCCAGACGATTCGCTAAAGAATCGTGCATTATCCAGGTGACTTGATGTATTAGTATGCGAACATGGTTCGGCTCTGGGTATCCCACGGGCATTTACTTAGGCTAAGCTGCTTGATCGAGGTAAGGGAGTGCCAATGAGTGTGCGCACTGTACTGTCTCAGGGGACAACGCAGAACTGTTAAGTCGCGTGCCAAGAACGCGATCATATATCATCGAGAATGCGTCCTTCTAATACATCCCTGTACGACTGGAGCTCTGCAGCAAGGATATCTGGATTCCAATCCCGCGGCCCGAGTGTAGCTGATGTTAAACCCAGTTTCGTCGTACAGCTACATGGTTCGTGCATTGCCCAACTGGTTTGAGGCACCTATGCCCAATTAAATCCTCA"/>
                    <sequence id="seq_t1098" taxon="t109" totalcount="4" value="TGATTAAACGGATTTACCTGGCACCTATCTAGTGGTCGAGACCTGTTTCGGTGGTAGTATGTATGCAAACCGTGTAGAACTACTGGTGCTAGGGCTCCCAGTTCAGATGCCGGTGAAATCTGTCGCAGTTGTAATGGTATGGACCACATAAGGCACAACTAGTGCATGGAGCAGAAGTTCCACGCTATGCGCAACATTCGTGACCTGAATTGCATAATCCACCTGTTATCAATGTCTTAGCCAATATTGCCACCCCAGTCGTGGGGCGGTGTGGCAGGGACACCCGCATCACCTTCACTTTTTCCGTGCTCGCATACACTCGTCCCGACGTTTCTAGCCAATGATGCTACCCCGCTGTTACTCTCGAGTAGAAGTGGCTACTTCTCCGTCCTTCCGTTTCGAACATGGCGGCTGACAGCGTAGGTCTAAGGCCTCATTTATCGGGATGTAATCGTTAGCATACTAAGGAGCCGTTCGGCGCTGCTCAACTACAGTATCCACCCAGTAGTCCTGCAAACGGTTACGCATTCACTTTCTATTCAATAGTATTGCCCCCTTCATAAATATGCAACACTTGCCCCTAAAGACTGGCGGTGCCAAGCGTTTTACGCAGAAATACTGCATAATTAAGTTTCGTTCGTTTGTAAGAGCACCTTGTCACCACTGATAGCACCAAGCTTCTCCTATCCATGGTGACGGGGGCTACGGCCATGTCGGTCGACCTCTAATTTTCACCTGGCATCGTAGGCGGGCAGTCTCCGCTACCTGATATTCCCTTCACATGTGTCCGGGACTCTGCCATGTTATTCGCGCATCGACTTAGGGTACAAGGGGCATCTTTTCCGCTGTCCGATGAAGATTAAAGAAGTACTCCTGAGCCACGTCTCTGGCCAACAATCATGGGACTCGTGACCTAAGCTGGACAACCAGTAAAGTGGGATCAGCCGGCATACTTACAATGAGGAAGGTCCAATTCAAGCACCATGGGTCCGTGTGTTAT"/>
                    <sequence id="seq_t1140" taxon="t11" totalcount="4" value="ATGGGGTGAGGAGGGTGATATGGGGGTTGTTAGCATAAGGACCTGCCTAGAGGTAAGCAGAGCCCGACCGTTACGCCTTTAAGTCTGTATACCAGCCGTCCAAACATGTAAATCCTTGACAACGCTCAAAACCTGGACGCATAACAGCTGTTCACGGGATTTTGTTGCACGGCTGTAGCTGTCGGACTTTCACGTCCACCTTCAGTCGTTCTTTTCTGCCCGTATTAGGTCTGCTGCATCCCATGTGGAATACGTTCCGAAGGTAGCGATAGGCCGCCCTAAGTCCAGCAACGAATCAAGCCAGTGCGCGTGTACCAAATGTTTGGTCAAGGAGGGGCTCCGCACACGATACGGCTCAGAAGCAATCTCGAGCATCACAATTCAAGTTATCAGAGCCTTGCTGCAACGTATCCGAGCCACATGACAACACACCGAGGGCCACCATCTGTCGGTTGCAATGTCCAAACTGGCCGCGCACGTGTATAGTGGCCATTCAACCTCATCAGTAAGGCATAGTCGTCGTAAGTGTTTAGCGAATATCGCACATTTAGGGAACTTGTATTTCGGGGTATGGGCTCACAATCCGCTCTGAGCGCGTGGGTGCATCGTGACCCTCGAATCTAACAATAGCCTGGTCGAGCCATTGTTAGTGCCTGTAGAGGTAGAGAGGCAGTCAACGCTCACATGGTAGTACAGTATCATCGACCACATACAATTAAAGTTTAGGTTTGCTCTGTAAGGCGGTCCGGTCCGATAAGTCCACACTCTGTCTAACCTTCTTCGCCATGACTACAATTTCGCTGTCACGCGCAAGCCAAGTTAAACGATCTTAAAATGAGTCAAGCTTACAATTTACCGTCTGCCCCGCTTAGGGTAACATCCCAGTCCGATCGAGCTGAATTGCGCGTGTAAGCCTTTATCGCGAGCTAAAGACCTGAATCAACGTCTTCATATGCCACCACCGAATGCAAAACCATCTATGTAGGCTGCTGGTAGTACC"/>
                    <sequence id="seq_t11012" taxon="t110" totalcount="4" value="GGACAGGGTATCCTCAACTGCCGAGTATTGTTTCCGAAGCGTGATGAGGATAATTATGCCTGGGTTCATAACCAAAGATCGCAATTAATACGTCGGGATAATTCCTCCTGGATTATGCAACAAAGACGACATTCATTCTATACTTAGGAGGATACTATATTCTATAGCGTCGGGCCCGCCAGCTCCTTACTGGGTAAGTTGGTACACAAAACATTGCTTAGGATGGGCACGCTCACTACGCCATCTTAAATTGAGGTTCAAGCCTGGCCCCGATAGTCCGTTATTACGCTGCTCGTCAGGGGTTATAGGACTGCCATATCTGCGCTACCTGTGGCTTTGAACCTGCAGCGGTAGTTCACGTCCCATTTTGGCCAAACACTGCTTGACGGTGAACGAGCGAATGCTTTAGTACCCTCCTATATTATCGGCGTGACGTGGACCTTACATGTGGTCACAAGTAGCTCTGTGTCGCGTTCAAATCAAAATGTGGGTCGGCAACGCCTTTAGGTGGTGATCACCGCGAGGACTCCTCGGTCACCCATAAAGTGTTAGTGCCCTGATAGACTGCATACCGTGGACGGTAAGCCGCTCGACTTGATGGTTAAACAGGCTTTGTTTCGGCACTTTAAATGACCGTAGTGCACTTATTGGTTGCCTTGAGCAGGCAGATAATGCCCTAAGGCAACACGGATCTTATATCCCCACTTCTCCTTGGAGAACGGCGCCCTTGCACTTCTTAACCGGAGCGTTACCGGCGAGCGTCCATATTGCCGATCTGATGGACCAGAATTAAGATTACACCCCAGACACATCTTCCTTGACTGAACTGATGCAAGGAGCCTACTTAAAACCATAGGCCGACGAAATTCTCACGAGGCTATGCCGCTAGATGTCGAGTTGTATGCGATTGCCGTAAGGCAGCTGACCGAACGGATTGGAATTCGTACTCAGGAGGTAGGTGGTATTTTGGACTAGCAACTACTCCAAGGAATGGCGGCTC"/>
                    <sequence id="seq_t11112" taxon="t111" totalcount="4" value="GCCTGAAATTATGTTAAGGGACTGAATGGTGTTGAGTAGCAGTCAGCGATCTCTATGATATGAGTATATTTCAATTGGTCTTTGTTGGATGACGAACTAACGATGAAGTGCTACAGTGCAACATTACCCACAAAGGTATAAAGAGACATCAACCATACCTCGAATCTGTCAAGAGCCGTACGTTTTTGGCCTGGGACCTAGTTGCCTTTTTGATACTAGGCTCTCCCGAGCAATTTAGTCGCCAGCCGTTGACCGGCCGTCCATGCGGTCACCCCCGTCAAGGCTTGCTACGCCGCGCCCACACGTTGGCTGACCAGTCAGCCATATTCTTTCTGTCAGGGGCCATCGGGTCGGGCGCGCTTCGCTTAACTCTAGCACCTGCACTTCCTTCTCGGGCTGGCAGCCTTTGCTCTCTTCGACCTATCCCATAAAAGAGTATTTGGTACGCTATAATATTTGTATGACTACTTCAAACCCAGGATTTCTAGACAACGAGCTATGTTACGGTAGCACGAACCCCGTGTGCGTCACGGTCTCTGGCCCTCTGTATAGTAAGCCTGTCATCAGACTCTCGAGAGATTTACATCAGTACTTCTACGGATGGTCGTCTAAACGAGCCGTTATTTAGGCTCTCTAACCCCCTCGATGGGACCGAGCTGACTGCAAGCATAAGTACGGTTTCAGCGTAGGAATTTCCCATTTGTCGATTGGGAATTTGCTTCTTAACCCGGGCCGCTCACGAACGCTGGTGGCAGGTACAGGATCACAACCCCGTCACGTCTCATTTGTTGGCCATAAGCTCGGCTTACCGGTGGACAATGAGTAGCTCATAGAACTATGCGTCCAACTGACGGCGTCTCGATATTAAAACCTTACGGAATCAGCTATGTCCCCATGCTTCCGATAAAGGCACGCATCGAATTGAACCAAACAGGTGGAATTCTGTGCCTTAGGGCGCTCTGTGCATTCGAGCCTGTCTAATACCAGTTTAGGGATCATC"/>
                    <sequence id="seq_t11210" taxon="t112" totalcount="4" value="CTCTGTTCAAGCTAATTCTAAATAGACATAAGTGCGTTGTCGCCAACCCCGGGTGCTCTGACTGCTATCTAGTCTTGGGTTATAGGCGTAGGATCTACGATTCCGAACCCACCAAACATGTGTGGCCCTCGCCCGTGGGGCGCGCTATTTGTAGGGGTGCCTATTGTCAATTAACGAGAGGTAATCATACTTCATCTTGACAACGTTGAACGCCACTCATGAAAATCGGATACGCTAACACACCTCAAATGACGGGCTTTAGGATGATGCTGTTGGGTTTATTTGGACCTACCTTTCTATGAAGTTATTCTTCCTTTCCCACGTTTGTTCCAGAGGCTGGAAGGCTGGCCTCGCCTTTGCGAGGCAGAATTATGCTGGTGTGCATCATGAAAGCTTCCCCTACTGCAAACTGGACAGTCCCCCCCAGATTTTACTAGAGTATTTCTCGGATTATTTTACTGAGAAAGACTTCAGGCGGCGGCAATGCGGTATATTGGACACCTAAAGATATATCCCTAATGGCCATTTCCTAACATCTCTGTGGCCTGACCCGGAGAAATGTAGGGGACCGATGCCCAGCGAGCCGGAGCGCTTACTATGACGCTGTAACGTCATCGCAGGCCCATAACGTGAGTCACTCGTAAACCCCGTTTTTGCTAATTCCAGGAGGCTGTGCAGAGAAATCGTACCGCCTGTATACCATAGCCGTGCTCCTGTAACCCACTGCGTTGTGTTGTGGGCATAGTGTTGCACAAACGATCGATAACCCTGTAAATGCAAAACCCGTTACCATCTGGGGTCCTACCAGACCGCTCACAGAGCATACACCTTATATACTCCGTGAGCGATTATCAGCATTCTCTATCGTGGCAGTTGCGTTGACGCTCCCCTACGGGGGACGATATGTCCTAATACGAAGGTGCGAAAACCCTCCCTAGACCGTCTTAGCAACACGATTCATGTTGGGAAGCGACTAAAGTACGTATAACGAGGTAGCGGC"/>
                    <sequence id="seq_t1138" taxon="t113" totalcount="4" value="ACACAGCGAAAGATACTGTTAACTCGCGTCGCCATTCGAGGACGGTTACGACATATTCTAATTTTCATTTGATAGAATACGCCAAACCCCTTAACCAGCCAAACCGAACTACCAACATCTACACCTTCCGCTGCTTAGACGGGTAGTTGCACCATGGAGGGCAAGTTTACACGTGCTCAACAGGATGCGAGATAATTGTCATTAGAACTCTCACCATAGGACCGACCGTATATCGTACAAGCGGTTGCTAAAAATCGATTCGAGTATCACAAGTGCGTTATTGTTAGAGGGGGAAGACATCGGAGGAGTCTGTGGAATGGAATGCTAACTAAAGGCTAATGCCGCTCAGTGGTTATTGGTCCAGCGTCCCGAGGGCGCTGATACAGCCGTCCAGCATCTCGACAGGAGTATGTCTTGCCACATTTGTTGGTTTGACTTTGCCCCTGCCGTGGGATAAGCTTGACGGTCATCGGACAATTACTGGTCTGGCTTACCTAGCCGTACCTTTGGAGGTAACTCGGGTACTACCCCGGTCTGATCTCTAGGTCGTCTGTGGGCCCCCACACAGATGAGCAAGACACGACAGCACAACACCGTAAGTTTTCTCTGTAATATGAACGTGATCGGCACCTTTGAGAGGTGACAGGGATGTCCGTGACAATATAGTGCACCTAAAGAAATATGTCAACCTAGTGTTCCTTCACATAGTGGTGCTGTGGACTATTGCGGCGGACGGCCGTAGATCGTCACCCACTCGCCGTTCAGAATGTTTCTCGGCCATGGCTTCGTTCTAAGAACAACGTGCAGTAAATACGATGGAGGGCAAAGGCTTCCACCCTCCACGCAACCGGCGAAATTACTCTATAACCCCGACAGACCTACGGTAGTGAAGACATTGTAATGACATGGGGGTAGAAGCTCATAACTTGGGGTAATTAGCGCTCGTCCAAGTAACCTGCGTTTATGCCGTGATAGGAGGCCTTAGTTGACAGGGCACACA"/>
                    <sequence id="seq_t1148" taxon="t114" totalcount="4" value="AATGCTTGAACGGTCTTAATACAACTTTAGCAAGGAGCCGAAGCACAAGGAGAATCATTTATCCGAAGCGAATAGATTGGCGATTTCAATATTCTACCTATAAACCCCAAAAGGGGATCACAAAGTCTCAATGCCACATTAGATCTGGATACCCATTAGAACGTTTCTTCAGACCGGCTCGACATTTTGGATAGCGCACCTGTACCTCGTCAGGTTGCCATGGCCTTATTACCGGCGCGAAAACAGTACAATTATTGCACTCGCAGCGTATAAAGTTACATCTACGAGAGTGTTTAATTCACCTAATAATAGCTGAAGTGGCTCAGCCTGCCAAAAAAGCGGGTCACATATCCCGCGGAGTCAGCCTATATCCTCAATAGGACGTTTCACTCTTTTGCAGTAGATATCCCCTGATGTACATCACGACGGAGGTGAATCATTAGGCGACATAAGCTAGGACTGGCTTTTCCGTAGGACCTTGACTTCGCCTGGTGAATAAGCAGGAGGCTTGGCGTTTCGGGACGGGGGTGTAGTTCAGCTGCGCTTGAGAGCGCTTGCAGACGCCGAAAGGGATATGTGCTACACATCACATAAGCAAGCGAGCCGGACCTGTCCCTTCTTCTTAATGAGTGATGGACGTCTATCAATCGTGGACTGTCATGATTAACACAGATAATTTGTACTTTCTCGTTCGCGTTATTTGTTTCGACTCACGACCGAACATGGCTGAACGTTCCTGATTCCTTTCATCGAGAATAGCTGGTTAATCAAGGCGCCGTTCTGCAACTGTTAGGCACTTCCGGCCAAGGTGTCCCTTGCCGACCCCAATTGCCTTACCCACGCTGGCGCAAAGTTTGTAGCATATGAGCATTACGGGATAACCCCCAGTTACATCTGTGGTCGTCATACTGCTGGGCGAGTCTAGCGGCTGGACCCCGGGCAACTCCAACGGTGGGGTACCTTAAGGTCCCCACGCTATTTTCAGCTAGTTACTGCAGCG"/>
                    <sequence id="seq_t1158" taxon="t115" totalcount="4" value="GATGCATCCTGTCGCGCTAGAGGGCGGGATCCTTTCCCACCATAACTACCTTGGCTGATAGGAACATGTTGGATCATACTGGTCTCTGTTACTGACGAACGCCCGTAGAGACACCCTTACTAGCGCACCACAGGCGTCTAGTTCGGCTTGATCTTATTTCATAAGTGATCAGGAGCCGGAAAAGCGCCCGGGTACTCATTGAAGCCAGGCACTTGGTGGTTGGCACGAAACAATTGAAGGGTGGGTGACTAAAGTGAGGATGGTGCTGGTCACGCCCGTGATGCCTAATGTATCCGAGTCGCCAGGTCTCTTACCAGTGCGACCAGAGTTATTCGATTAAGCAAATCAGAGCACGAGTACTTTGGATGCTTGTAGCGCGAAAAACGCCTGATAATGACGAGTGCGGTCGGTCTAGTGCCACCGCGGAGGTATAGTCGCCAAAGAGTGAGTTGCGATGTAACCCGGGAGATGCAAGGTCTCGATGTGGTGTAAAGATCTTTTTCCCGTCCTAGGAAGTGTGACAAGCTTGAAGCCAGTGGATCTTAGCACGCGCCCATTCGTTAATGGCCTGACCAGTGATTAGGTGTCGTACGGTTGTCACTTATAATGTAGGCTCCACTCAGATGACTAATGTCATCATCGGTTGAATGGAAGTATCGACACGCATCGTGTTGAGGGTTGTGAACTTACTAGTGCTGATCGTCAAAAGGGGGTTGAAGTGATTCGCAGCGTCTCGCACGGTATGAGTACCAGGTTCGGCTGATTGCGCCCCTGAAGATTGCGGCTGGGTTATCGGACGGCTCTTGGCGGCGGGGAAGGCGCCCAACTCATCACTACCTTCCTAGAACATACGCAGTCATTGCACCCCATTGTAATTGCTGTACTGGGCTCCGAAAAGAGGTCAGGTGTCTAAGCTTTTACATCTCTTACCCAGTTGGCAAATGGACATCCGTCTCTAAGCAGTGAGTCACGGTGGACGGCTGCCATCGTCTGATAAAAA"/>
                    <sequence id="seq_t1168" taxon="t116" totalcount="4" value="AGACTGTTTTAACGACTTCCGTTTACTAAACCGACATTGTGGGGCATACTTAGGAATCTGTCCAATACGGGGGCAAACCTGGTATTTAGTTTGGTGAAAAAGTTCCACTTTGAGAAGGCGGTAGGCCCACGTCTAGGGCCGCGGCACGGTCCAGACCGATACGTGTAGATCGGGCTTCGCGTCACCCTCTCACGTTGTCGAAGACCTACATACCTGTGGCAAGGTCGGATCGCCGACGTTCTACGCAGGCTCTAGGACCAAGCGTCGGGCATTACCGGCGAGTTGCATAGACCTTTAGACGCCTCGGGATGGTATACCTGGCGGCACGCCCACCCATGTACTGGCCGCCGACTGTCAGGTGTTAATTAATAGTAACCGTTCACCACCGAGCTTCAGATTGAGCAGCATATCAGCCTAGGAACCCTCTTCGATTCGATCCGTCCGAGAAGCCTACCGCCCCTCTCCTGCACCAGCGGTCCCGATTGGGTATCGGCCGTACGAAAAAAGGAACTTCCGAAGAAGGACGAACTGTCCTCCCGCGCCCGCACTAAAGCCAAAGTGTTCATCGGCACAGGGAACGAATCAGTCCTGCGCGAGATTTTACTGATAGGCATTTGCAGCTCGTATCCTCCACGCCAAAGAAGGTCTAAGTGAAAAAGAAGCAGTTATCGTTGAAACTAGCAGGGTGATATGAAACGACAGTTAGTACGGGCACTTCGACATTTGAGCAACAGGGCGGGGTTATCCACTCCCACGAGCGATTTCGCATGTGGAGCGCGCGGGAGCGGGTCCTGGGGTGATAGAGTGCCGATACCCCACCACGTCGTCAGTAATCGGTTTCAACTCACTCAGAGGTGCTCATAGACATGGAATTGGGCTGTACGTCGGTCCAGCTACTATCTACCCTGTTTTTCTCTATCGACTGAACGAGGGGGGACAGGAAACAGCTTGGTCATATGCGAATTTCGTTTATAGTCCTGGCACACTGGTGCGCGCGGCA"/>
                    <sequence id="seq_t1178" taxon="t117" totalcount="4" value="GCAAAGGTAAAGTACGGGCCTCTACGGCCTGCGATCCTAACATGGGGCTGTACGCTACCGCGGTACGTCTACTCTCAAAGGTGTCTTCATGGAGGAAGTATATGCAGAGACAAGAATGACCGATAGCCATACAAAGGCAAGTTTATCGCCACATAGAAGTGATCACTGGATACCCTTTACTAATGTGCTTATCCAAGGTGAATTAGGGCTTGGGCTGGTGCCAGTCCGCCATGTGCGGGCTAAGCAGGGTCTCATGTCCACAGGGCTCTCTCATCAAAGTTGTCTAGTGTTTTTTTTACGTTCACTCGCGAGAAAAGATTTTAACTCACTTCAGTAGCCACCCGGTGCCCCTGTATCGGTTGCCTTAGTGCTAGTCCCCATTGGGCTGGTGGTCTAGTTCTAAGAGTGACACAACACGGATGAGCCTACGTAATGAGCTCGCGCATGGCTTGGTCAGGGGGCTCATCCTCTTGTCATGGTCCACAGAGATACCAGTTTCAGCAGGTTTTGAAGGGGCAATTGACGCATTTATGACCCTACTAAACGACTGTATTTCATGTTGTAGGATGGGCATTAGCGAACGTTGTAATCTACTGTAACGAATCATGTTGAGACGGTAGCACCAGTTCTCATAGATACGAGCGCTTTTCCAGTGGGTCAGATTCGGTGTCAGCCATGTAGAGTCGTGACGGCGGGTCCCGGACCCCATGCCGGATGCATTAGATCGGCATATCCCTGAGTCATTCGTGAGGGACTCGGACATACGTCAACGCCAGAACCGGAGTTTCCGATCGAATTACCGCCTCTTCGGGGACGTTACGAGGGATGAAATCGAATTTTGTAGGATCAGATGCAGATTGTTCCGGAATGCACTGTCGGGAGAGCCTGAGGGTACCCGGCACGATGGTTGGTTACAACCGGGACTTGCCTAACGTCCATGTTAGTTGGCATATGAGCGTGGCACCCTGACGCGCTTTTTAGCTGGAGGTCTCACTGATCC"/>
                    <sequence id="seq_t1188" taxon="t118" totalcount="4" value="CAAAAAAATCAATGTAATGGTCGCGCAGTCCGTCGATGACCATATCTGCGAACTTCTGCAGCATACGAGAGAATGAACATATTGTTGGTGAGTCTTTCAGGTTAATGTCATGTGAAGAACAATAGCACCGTCACAGGGCTACGCGAAATTAGTGGCACGGACAGTATAGTTCAGCAGGTTCATCATGTGGGCGAGCCGGTCGGCCCGACGATATTGATCCAGACTGTCTAGTAAACGTTCGTTATATTGCCTTGGCATTTGTCGATCTGGAGCCAAACGGGTTTAGCGACCTATACAATCTCTCGATCAGGGGAATATTCAAGCCTCGCCTATATCACTACTGACACTAACCTATCCGACGACGGCTTTAGGGGCAAGGGCTACAACCGGCGTAATACGCCAATCGAGGGGCTACCGGTGCAACTGAGCTAGAATCTAACCTCAATTTGGTTCACTAGCCTCTCAGGCCCCCTGACGCACGGCTAGCTGCACAGCTTGCGCTAAGAGGTACGCAGAACTGTCAACGGCAACCTATCGGCGCTACCGTCTGAGGAAAGTAATCATCTCAATTTTAGAGCCGGCAGGTTACCGGCTTGATTCGGGATCTATACGCAGTCACTCTAAAACGCCCTGTCCTTATTGTTCTAATTTAGGGCCCGAAAGTCGGTCTCCCCACACTACCCAAATCTTTGCAGCGGGTCAGACGCAAGCTTCCACAGAACGTTAGCAGTCATCCTAGTAGCAAAGCGAGGGGACTTCCCCAATCTGTGTTTCCCTGTCCGGATCAATAATACTTGACGAAGGCGTAAGAATAACGTACTCGGGATATTGCTTGTGCTAATGCCCAACTCGAGGAAGATTTTGCTACTGGTTCGCATAAAAGGTCCTGGGATACACGGTAGTTTCAGTCCCGCGTACCTCGCCGCCGATAAAGTCAGATGGTAAGAGCATCCGCACCCAGCCCCCTGTCCCTGAGGAGTCGTACGTGTCACTCTGTGTA"/>
                    <sequence id="seq_t1198" taxon="t119" totalcount="4" value="AATGCCACTGTATTTGCGGTCGAACACCCTTTACCGGGCAACCAAGGGACTACATGGAAACCATCAGGGTGAGTGGGACCTCGTGTCGAAGAAGACGTTCTTGAGGGTGTCCCCTCGCTAATGATTTGGGTAGGTAAATCCATCAGTTTCTTATGAGCGGCTAACGATTCAAGGCGCCAATGGGTGGAGAAATTTCGGTGGACATTACTATGCCGTATGTCGACTCCGGACCATTACTTAGGCTAAGGTTGAATTCTTTAGTATAATTATGGCGACGTGAAGGTCAAATCAGCAGCGCACTGCCATACCGATGCAATTGAATGACCTTACCTAGCTCGATGGTACTCCGGGACGACATCTGTCACGCTGCCGTTGCGCGCACGGCGAGTGCAATGCGCGGAGTGGTCATGCTCTCGGCTAGGGGCCAGGTATAGGCTATTGAACGGGAACTTAAACATCAATGAACGCAACAGGTCCGGGCTGTCGGCTCCCAAGTTGTACTACGTTAAGAGATCATGATGTATCACCTATAGTCTCCTATTCTTCTGTCCCTTCATTTCGAATAGGTTTTAGGTCGGGGTCCCGGACATAAACCAGCAAACGAGAAAATATGCTCAACTAACGCGACACTAGGACCGGTCCAATTCCAGAAGGGACGGCCGGTCCGCAGGCTCATTGGGTATCCATGCCAGTGCCTAGTAGGCGCTGACATGTGGTTCCCGTTAGCCAAGGACAAGCAACAAACGCGGCTTCGCTGGTTCATAGTGACAGCAAAGGCGTGCATTAAGCGTTGCCTCAGCCTAATCGCGTAGTGCATTAATACTTGGTGGTCCTAGGCATACCTGAGCATACAGAAACAGAGTGCCAGCCGGTGATGGCATCTATTCACACCTCTATGGTGAGAGGGGGGCGTGAATAGCCGTCGTGCCTTCAACTTTTGCTCCGGCGCTGTAAGTGGACAAGTGTTGGTGTCCGTCGTTATGTCTACGCCCCAAGTTAA"/>
                    <sequence id="seq_t1229" taxon="t12" totalcount="4" value="TACATCGACGCAGGTGGCGGTAAACCAGAGCCCGTCACACATTCAGGATCAAGGGCACATTCAGGCTTGGGAATGCCGAAGTTCTTCGTCACTCCGTCAAGGTGATTTGCGGCGTACCAGTACTGCGTTGCTACAAGGCTTCTCAGCATAAATAATCAAGACTAAACTAGACTGCGGTCTCAGAGAATTTGACGCCTAAGGGTAATTAAGGTTCCAGGAGTCCCTTTATTAACGGGATACCCATTGTCTCTATGGCAACCACCATGGGGGACCGCATGCAGACTCTTGTCAACTCGGCATTTTTGGCCGTCAGACCTGGTCAACCAATAGTCTGTAAACGGTGAGATTAAGACCTTCGATTGGTCAAGTTCAGCCGGGTCTGCCACCCACATGTCGAGGACATCAAACCAGCTGGGACCCCAGCGCGGTAGAAATTTGTCCACGCGAAGGCAGCCTAATTTATTCGGCTTCCCACTTCAGAGGATGACCTACACGCTTTGATCAGTATGAAACGTAACTGTAAGGGTCTAACATTCGACTAGAATGCCACACGACCACCGTCTTACCAACGCACGTGGTTTCAGAGTCTCTGATGGAGTGGGGGATGATGGCTAGTGGCGCGAGTAAGGACTTCCCGTTTTCTTTTTGAACTAGCAACCACGGTCGCTGGCTCTTAGCGCCGCAAATGCTTGAGGGGGCGAATTCAGCTTTTCCAAATCGAACACTGAAAGTCACCTAGTGGAAACGGATGGTTATTTCGCTTAACTAGAGGTACTTTCCAGCATGTGTGGGACTTTGCGCTGTTCGAAGAGAATCCCCGCTGGGCGGAAAAGTGTCCTATTGATAAGTGTGATCGGGTCCTTCGGTATTGTTCGCCCTATGTTTACTGGGAAACGCCATGTTCGTTGACCATCCTCACTCGCCCCCCCTAAAAATATGGGGAAGGCTCGTGCTGAATATACGTGTCAGTAATGACTATTTAGGCGGCATTACCTGTTAA"/>
                    <sequence id="seq_t1208" taxon="t120" totalcount="4" value="AGCTACTCCTCCAAGAAGATTGACGGTGGCATGCCTAGTATATCGGTTATCACAAACCGTGTCAAAAGGTGGAATTTAAGATAGGTATTAAGCCCCAAGTACCTCGTCTGGCTTGTTCTTTCGTCTTCTGAATTATCTGGGATCACATTTAGGCTTTTCAATTGGCGCAGTTCGTCTTCAGTGAGAAAGCCGATGCGACTGCTAGTAGCTGACACCATGCCTCTCTTCCCTACCGGTGAGTACGGAGGTGTGCGTGCTTCCTCCTACAAAGTATTCCAGGGGATACCGCATGTGATTCTAACTCGGTTGACAGCTATAGTGCGCCCATGGCGAGGGGCGCAGCAGTTCGTCGTAAGGGGCGTGGTCGAGGCATGGTGGTATAGAGTGGCACGAACGCAGTCACCGATGAGCTTGTCATATACTCTCGAGTGACTTGGGCGAAGCATGGAGTCCCAGAGAAACCGTCATATCAAGGTCAGTAGCCAGTACCGATACTACTCATTCCAAAATCAGATCCATTTTAGATAATACCTCCACCAGCAGGGGTTGAGATCCAATAACACGATTACCCCATGACCCAATTCGGTGAGGCCAATTCAGCTGATTTTCACTTTCATTTCAAGAGAAAAACTGGGGGTTAGCGAAAAAGGTAAAAAAGTTCAATTTGGAAATGTTTGGGTGCCGCATACGAGAATGATAGGCGACTGGCTAAAGTCCTAGAAACAGCGGATCCCCCGTATAACTCATACGACAAAGAGACAGAAGCTACGGCGACCCGACCCATAGGGTATGCTTAAGTTGACTGACCATGCGAATGAGATAGTAAATCAATAAGAACCCGGTCTGTTGCAGCCAACTAATTACGAACTCAGAAGCAAGGTGTACCCCTTTTGGCGGTATTTCGCGTTAAGAGGTGATCCCTCGCGTACCGAAACTCACTAGGGACTTGCTAAAGGGCAGGCTTTCAAAGACGGATTCTAGCCCATGATTAAAGGGACAA"/>
                    <sequence id="seq_t12112" taxon="t121" totalcount="4" value="GGTCCGCGTCCCAGGTAGTTTAAGATCCCACGGCTGTTTTGAACTAGTGTTACCAGTCTGCTCGGGGGATCTCGACGAGATAGGGGTGCCGATGCTCGATACGGGGCGTGCGTGTAGGGGCGTTGACAGAATATGTCCTGTAACTCTTATACATGTCATCTGTTTGGTCGCAGTTGGGAAGTATGGACTGTCTACACTTCTTATGACTTATTCAATAGACGGTGCCGGATCATCTCGTACACTTAGGAACTTGGGTCCTGCTGCCCGTCTTCTGCGTCCGAACCCCCGGGTACATCCGTTGCGGATCTTATCACAGAGAGTACCCGGGGAACCATGACCAGTCCGAAGCAAGCGTTATTCGACTGGAACAAAGCAGTCACACAAAACAGCGAATAGTACTCATCTGTAAATGAAGGCGAACGATGCCAGGCCTATATTACTTTGGTTCAGTTGAAGCACGATAGCGACGCGTATAATGGTGCGAATGCTGGTTTCTTTGCATCAAGGGACGAAGCTGTGGTTAGAGGCAGAGCGTACTTCCACATTATCAGATGTAGCATTAAGCATCCGTCGGATCAGCTCGGATAACGGCCACTTCAATAGAACTCGATACCCGTCGTAATTCGTGCTGATTGTTAACTCCGGGCGCAATAGTATGCGGGCGTTGGGATCCCGATAGAGTTAAACGCCCTACTAGGACGGAGGGCAGGTCCTGAACCGTAATTTCACAGGATCGGGATACCTGCTACGAGCGTAAAATAGTCGGACTAACTGCATGCCGCTTCCGGTGTCTGCGCAGAACCCAACCGAGACAAATGGCATGGACGTCGGGTAGACGGCGAGACGGCAAATAACCAGGGCGGGGCGCTCTAAATTCTCACCGAATGAACCCTTTCTCGCAATGGTATTGTCCGAGGGTTGCGCTTAAAGTAAAAAGCCCAGGAAAGCCAAAGTCCAAGACTTCCCTGTAGGGACACGCAATTCTTCTGTTGGATACATA"/>
                    <sequence id="seq_t12210" taxon="t122" totalcount="4" value="ACGGCGGAAGCGGTCTCAATACAACGTTGCGAAGGGGCTGCAACACTTGGAAACTCCCGTTTCGGTAGCAAATAGATTAGAGCAGTCTGTCTTCAACCCAAAAACAAAACAAGGGCGTCGCCGACGCTTAATGCAATAATAAGTTCAGATACCTAGTAGAAAGTTTCGTGGGACTTCCCCGATACTATGGATAGCGCAGCTGGCCTGCAAAATGTCTTCGAGCCATTGACAGTTACCCTATATCAATACGATGCACCCTCTAGCAGTATTACATGCTAGACTATGGGGCAGGCTGTACTCACCCCCTGTTGAACTAGGAGGGACACCACACCACAAAAGCCGTTCAGTCAATAGCCGGAGTGAGTCTCAATCCCGCTTATTACGCTTCCTGAATTTGCACTTCTTAGGCCTAAATATTCATCACGACGAACTCAAATCATTGAGCCTAGTACTGAAGAATTCGCTTCTCCTGATGACCATGACGTAGCCTGGAAAATTAGGAGCGGTGTTGACGCTTCGTCACGGGTGAACGTCTCGTCTCCGTATGTAAGCGCTTATTAGCGATCAGATCGGTATGTGAAACACATTAGATAAGCAAAGTACCCCGACCTCTACCTTTTTAGTTACGCGTGATGGGCCTTGATGAACCGGCGTCTGTCCGGACGAAAACAGATACTTCATACTCGGTCTTTTGCCATGCTTGTTACACCTCCCGGCCGGGGATGGCAGAACTTAACAGGCATATACCCCGGAGGCTAGGATTACAACGTCGGCGCCGTTCACGGACTCGGAGGCACTTCCGGCCTGGGTAGCACCACACACACCTTAATGACTCACGGCGCTAGGCGTAAAGTTTGTCGCGGATTAGATTTTCGGGATCATCTTGAGTTAAATTTTTGATTCTCATATGACAAGACGCGACTTTGAGCTGGTATCGGGTTAACATTAACGGTGGGATACATTCGGGGCAAGTCGTTCTTTTTCGTAAGTTCGTGCACTG"/>
                    <sequence id="seq_t1238" taxon="t123" totalcount="4" value="GAAGTTCCAAGTCTTGCGCAACTACAGTGTTCCTTCGCAGAGTCACTACAATAGATGTGCACTAAGTCATGCTAATGTCTGACCCAGCAAACTGATCCGTATCACAGGACGCAGTCATAATAGAGTACCCCGTTTGCCTTTTACATGGTGGTCTATTCGGATTAACGACCTTAATTCGCATGTAGAACCCTGACCTAATAGCATGTTTCTACCTGTTGCATATCCCTGAATAAGTGCACTGGTTAAGCTTAATACTGGCACTAAGCGGGTCCGGTCATGAAGGCACACTTCTCTCTACTGGCGTGCTTGGTAAGCCTAGGCACCAAAGGCATACGACTGCGCTGGACTGACGCCGCAAACTCTTATTTAAACACTCGCGAATGCTGGCTGCGAGGGGCGTGTCACCTCGCTTTAATCCCGGGGACGCCCTGACGCTAGTAAGGCGGTCCGTAGGGAGACACGGTGTCGATAGAGGGTATGCGGCTGGTGTTAACGAATATCTCTCGACGCAAGTATTGTATTGATTTTGATGGCCCCGTCCATCTCAGGCACCTAATTCGTGGGTCATCCCTTAGTACCCTTGCGGGTATCGATCAAGCTATGATAATCTATACTAAATTGATATGAGTCAGCCGCCCATCAGATCCCTGTAGGAATCTACGAGGCGGATGGTGGGGGGTACCCCCTCGCGGTGGCTGAACGCGATCGCTTGCTTAAAGTGATTCCACCCAGATTCCCCCGTAGCATTTCCAGGTTAGTCGTACATTGACGCCTATGTTTCTAGCAGCGTAAATATGGAACAACTCGAGAACGCCACTGCGATTATCTGGGCCCGACGGCAAGACGTCATAACCAAGCGATCTGCGATATGGGAAATGTGGAACTTGCCTCCTCCGAGGGTCCATCTAACCCGGGATTTGTGTTGCGTAACCTGTAAGAATGCTTCCGGCCGATCAGTAACAGCGACGATCGCCAAATGGAATCAATCAATTCATGAAAA"/>
                    <sequence id="seq_t1248" taxon="t124" totalcount="4" value="CGCTCCGAGCGAGTGCTCATTTCGTAGCCATGGCGTTCTATGCGCGCCCCGTTGTCGCATACCCGGAACTTCTAATCGCTCCTCCATAGGAGCGGACCCCGTGAACTCTAAGCGGTGTGTAGGTCTGGACGCACGAGTGCGTACCGCTTTAACCGAGACATCGATTCGCAATACAGTGCAATGGGATCCGATCTCACTGAACCGGGCATACGGAGGTAGTGCTTAGCCAGCACTCGAGTATTGGGATCGAGTGCGCCACCGTTAACGCGGCGGCCCAAAGGCACATCCTGCCACAGGCTAATACTTGGGATCAGCGTGTCGGTTCAGGTACGGATGACGGATGGGTTTTCACTTCCTCTTGCGTAGTTACCTTTCTGCACCGCTGGAACAGTTCTGTGGAGCTACGGTAGGTGCCATGTCGACGCGAGATTAACAATTACTCAGTTGGCCCCGATTTCCTGGCCCCACGGAGGACGGAGACGCGATCGTTTGGTGATTTTACGGCGTATGTGGGAAGGAGCAAAATGCACGCTAGTCGGACACTTTCGGCCAGAACTTCGCCAACAACCGTTATACTGAGTAATGAGGAGGCGCCAATGGTACCACCCGTTATACTTCCTAAACTTCTACAAATGGCGAACCCTTTCGGCAAGCAGTTGGTTAAAGGCGTAATCGGATTGAGAAGGTATCATCTTAGGCACTCATATGACCGATCGATCGGACTAACGTAACTCGGTTCGGGTACCACTTATGATCCTCTAAACCTGGCCTGGTTCAGCTCTGGTAATATGGCGACAACGCTAGATTGCCAGTTCGCGGCGTGCAGTGCTTTATATCCCCCTTACATTCACTTTCCTTCATAGATGTTTGCGTCGTTTCACTGCCCAATAGGAAGCTAGTTATCTTAGGCAAATGGGGGCCGTTTTGCAGGTCTTACGAGTGGTAGTTCAACGCCTGGTGTGCATCTTGTCAGCTCGGCTCAGCACGGGAAGATTGCGCC"/>
                    <sequence id="seq_t1258" taxon="t125" totalcount="4" value="ACACTCTGATTCTGTTCATCGTAACGTTGTAGCTCTGGATCGTGTCCCTGTGGTGGGGACCCAAGGCACGCACCATTACGACCCGGTAATCTCTGCTCTATTAAGAGCCCATTTGCCAGTAGAAGCCTCCGTTGTTAGTATCATTCACGAATCAGCGTGTGCAGATCTTATAGCGGTAGGAGTTTCTTTTCTACCAATCGCAGGTGCAACCTTCAGCAGGTAGCAGGTGCGTCCATCGGGAAGTCCCCAGATTGCTAACCCAAATGATTCCGGCATGAGACTAGCTTCGGCCTTCTTCCGGAGTAGGATATGTCTTTGGTACTCCTAAATTTAATCACAGGAATTCATGAGACGACTTGTGGACCGAGCCATACCGCCACTGATTATATAATGGTTCACGCGAAAATGACATCGGAGACGTACATTCGGGGCGTGCTCGCAGTCAGGAGGAGCGAGTCATCTTTCGTTCGAGCATCTCCACCCGACAAGCCGGGGCCTAACGGGTGTCTTCGATTAGAATAGAAGCTTTGTACCCTTGCGTATCCACACCTGTCCGAGCGGAAGCACGGACGCTACCATCTAAATCAAGGCATTGAATCTTCATTAACAAGCCCCATCATTCAAATTGCAGTGAACAGACATCAGTGAGCTATGGCTTGGTTTAGAGAGTTAAAGCGTATAGAATCCCGTCCTACCCGACCCCCTTCGAGTATAGGCTTACGGTCTACGCGGATGGTTACGCCTGTCGAGGAAGCCCTGGTGCTGGGGGCTAAAGGGCATAAGACTCGTTGATTCACCTTCACGCCAGAGAGCGCACACCCGCTGCGAGTGTGGAATACCACGAGCGAGACAGTAAAGGCGGGTTTTGACGACTAGTCTACCATGACCCCTTTCGCAGTCTGGCCACTTTATATGATTAAACGCGGTGGGTAGGCTGTGGCGTTGACCCTATAGAAGTTCCCTAAGTTAGAGACCCTTCTTCGCTTAGCTGGACAATTAC"/>
                    <sequence id="seq_t1268" taxon="t126" totalcount="4" value="TTTTCGGCCATCTAACCATTGTTGTGGCCATAAGTGGACACGACACCCTAGCCCGTCAATCGCCCGTAATCACATCCCGCTCATTGTGACGCCAAACGACAAATTCTGGGACAAACTTCTTGAGTGCGATTTCATACCGCTTAGATTCGGGCCTGTCCAGCATAGGGACTAATTTGCGCAAGGTCTTGGGGTTCGCCCGAACTTAAGGTCCATTTTGGCCCCACACTAGATCTTTCATAAGTAACACATTCTATTTTGAAATAGACAGACTGACAGCACAAGTTATAATCATGGAGAGCGTCCCCATTGTACGCCGGAATTGCGTTGGCCGCCCGAGTACCTTAACTACCCCTGGCGAGCTTAACCCTTTCTCGGAGAAAACGGTTCCCCCCCATTAACAGAACCTCAGTTGACAACGGCCGCTCACAAAAAACGGTTCGATCCCAGACCACGTAGGGTAATTGGACCATCGTCCTCAAAGAGAATAAAGGAATTTGGGGATCCGGACGGGCCATAGTGGGATCAACCCATGGCTGGAGGATTTATACGCGATTCGAGCAATCGTTTCATGAGTAGGGTAATTACCCCATAGGTCCTGCAGTATACTAAAAATCTGAGGGGGCGCCTAAGACGTTGAAGAGGGTTGTGCGTCCAAGCTTGCGTCATAGGGCTGACGGAGGATAGCGTACCAGCTGCCCCACGACCACTCACCGTGGGCGATGGGTGTACACACGTGCGAAAGGCAACCAGCTAAGCACAACGAGTTGCGTAGGCCTGGCTATGATAGGCAACCACCGCGCCTACATCAATCCGTGCTGAGGAAAATCCGAACCTCTGATGCAACCAAGATTTAATGCACGTTTCTCAGGTCATACTGCCCTTTGCTTGCATGCTACTCCGATGATTCATCCGCCTCCGTCTCACTTATCTCTCCGTCCAAAAACGAAAACCAAGCCGTTACCTGGACCAACTTAAGATGCTATCCCCATCATAGCTCTGA"/>
                    <sequence id="seq_t1278" taxon="t127" totalcount="4" value="ACACTGTTTTAACGACTTCCGTTTACTAAACCGACACTGTGGGGCATACTTAGGATTCTGTCCAATACGGGAGCAAACCTGGTATTTAATTTGGTGAAAAAGTTCCCCTTTGTGAAGGCGGTAGGCCCACGTCTTGGGCCGCGGCACGGTCCAGACCGATACGTGTAGATCGGGCTTCGCGTCACCCTCTCACGTTGTCGAAGACCTACATACCTGTGGCAAGGTCGTTTCGCCGACGTTCTACGCAGGCTCTAGGACCAAGCGTCGGGCATTACCGGCGAGTTGCATAGACCTTTAGACGCCTCGTGATGGTATACCTGTCGGCACGCCCACCCCTGTACTTGCCGCCGACTATCAGGTGTTAATTAATAGTAACCGTTCACCACCGAGTTTCAGGTTGAGCAGCATATCAGCCTAGGAACCCTCTTCGATTCGATCCGTCCGAGAAGCCTACCGCCCCTCTCCTGCACCAGCGGTCCGGATTGGGTATCGGCCGTACGAAAAAAGAAACGTCCAAAGAAGGACGAACTATCCTCCCGCGCCCGCACTAAAGCCAAAGTGTTCATCGACACAGGGAACGAATCAGTCCTGCGGGACATTTTACTGATAGGCATTTGCAGCTCGCATCCTCCCCGCCAAAGATGGTCTAAGTGAAAAAGAAGAAGTTATCGTTGAAACTAGCAGGGTGAAATGAAACGACAGTTAGTGCGAGCACTTCGACATTTGAGCAAAAGGGCGGGGTCACCCACTCCCCCGAGCGACATCGCATGTGGAGCGCGCCGGAGCGGGCCATGGGGTGATAGAGTGCCGATACCCCACCACGTCGTAAGCAATCGGTTATAACTCACTCAGAGGTGCTCATAGACATGGAATTGGGCTGTACGTCGGTCCAGCTACTATCTACCCTGTTTTTCTCGATCGACTGAACGAGGGGGGACGGGAAACAGCTTGGTCATATGCGAATTTCGTTTACAGTCCTGGCACACTGGTGCGTGCGGCA"/>
                    <sequence id="seq_t1288" taxon="t128" totalcount="4" value="CAAGTTTGGCTTAGCTTACAGCGGAATGCGTTTTTGGGGACATGCAGCAGCTAAGTGGTGCCGCCTTGCTTCCAAGTTAGCGCAGTACCAATTGCTACATACCATTCATTACTATAGGCAGGATAACTCCTTCCGTAAAGCAGCTGCTTAATTGGACTGGTTAGTCCTACTACTCGCCGGACAGTTTTCAGTTCCTAGCCGTTACACAACTCGCATAGCATGCTGGTCGCCTTCTCTTGGCAGAGGGCCCTGGCGTCGCTGACGAGCATATGTATAAAATTAGTGCATATTCATTGATAGTGGGTTCTTCTGTACCTGAAGCTAATGAGTGTCCTTTGAGACCGTCTAAATTTTTCTTCTTGGACGTGCCTCACTCCAATTAGTACCCTAGTCCTCCGCACGGTGACTTCTTGCGACCGTTTCACCGACGTAGGCTGGTGTCGGCCCCGGTTATTCCCTCTGGAGAGGATGCCCTGGCCGTGGATGGAGTTGCCTGTGTACTAGAGCTGTCGGCAAGGGCAGTGCCGCGCTCAGCGGGGTTATAGCCACATAACCAGATACAGTACTACGTAGTCACCGGCACGTACAGGGGAGGTTTGCACTACATAATGCCCGCAGGATGCCATCTGAAGGGCGGATCGCCCAAGCGGTTTAATTTAACGCTAGTCGTCTCCAGTTATCGGACCCCATCCCGCTGCGACTCCACAGTCGTCACCTTTCTAGGCTTGGACTTGCGTTCTGTCACTCTCCTTAGGGATTCGACGAAGCTACCTAGGCCAAGGACTAGTACTGGATAAATCGCGGGCTCTAAATACGGATTTATTTGCGCCCGCGACTCAGAGGTCTGGGCCAACCTCTCCGTTTGGGTTCCAGTGGCGTTGGGTAGTTGGGACTGAAACACCGACGATGGGGATACGAGCGACATCCCGATGCCCCCTATCTCATTTTTTAGATGCTACCTAACTTAGATGAAGGCAAAACATGACGCCATGCTAGCTAC"/>
                    <sequence id="seq_t1298" taxon="t129" totalcount="4" value="ATCTATAGGTACGCCTGAACAAAGGTGTTGGCCTCCAGTTGCATTTGCAATTGCGCGTACCTTCACCTACAGGGCCTATCTGGCTCCTATCTAAAGCGCTCTTCTCATCGAGGTTTATTGGCCCTTCATCATAATTTGGCCGGTAGTGTTCGATGGGAGCGCCATGTCGTTATAAGCTGAAACTGAGACAGTATTGCTCGCGTCTACCAGTCGCCAACATAGTTTGAGATGGAATCGTACAGATTATACGAAGTGGTCCGAATACGCGCCTGCTCGACTTGAAACAGCTCGAGGTTGACCCCGGCATTTCCCCAGCCGAAAGGAGTATTAGCTAGGTATGTCTCTCTCATCACAATCGTAAACCGTGCATCACTAAAATGGGGGAAGGCTCGGAAGTGCGACGTAATCGCCACTGTCCCAATGATCTCTTCGCACCAGACACAGTCTATAAACGGCGCCTAAACTTGACGCTATAATCATCCCTCGCACTACCTCTCCTATGCCCAGCCAGCCACTATGGACGCTAAGGATGCGTTACCTGCGACCTATGGAAGTCCAAGAGTGGGTTCGTTGTGGTTCACTTAATCGGAGTTCAACACATCGCACTAGTATGGGACTTTTCGGATCAGGCCACGTGATATTGTAACCGGACCCCTGGCACAGTGGGCCCCTCATACAAGTTTCATTAGGTCAAGACCCCGCGTCCGATGTTTGAATATATGAGGTCATGTCCGCAGAACAGAGGCAGACACATAGACGGTGGCAAAACTAATTCCGGTCTGTAGGAGACACACAAATGGTCGATCTAGTATACAACGCGAGCCGATTATATTCACCTGTCCGTCCGAAGCTCGTACTGCACCTATTCTTGCGTGCGCAACGGAATTGTCATTCGTTGCCCATTGAGCCCGTAAGGTGATTCTGTGCAGTTCTGATGTACCACTACTCATTTAAGTCGGTAGAAACTGTACGGCGATATTTGTGGCCTGTCGCGACTTAC"/>
                    <sequence id="seq_t1329" taxon="t13" totalcount="4" value="ACAAGGGGTAAGTACTGGGCCCACAACCCGCCATTAGAAATCTGGGGAGCTCAGGGGCACCGGTACGTCTACTGTCGAATCGCTGTTCTCAGCAAGGTAAGATGCTGAGTCATGTAATAAAGGCGCCGACCCAAAGGCAGGGAAGTCAGGATAGACAATAAGGGGCGATCTAGGCTTTAAGAGGATGGGCTTCCAAAATGCATGAGAGATTACGCGGATGTCAGTCGCGTTCGCGCGGGCAACGGACCGGCACATTTATATTGTGACATCCAAGGATAGTCATCTAGAGCTTCTATACGGTACTCACGCGATAAATACTGGTAACACACATGAGCAGCCGGTCGGTCCACAGCCATCGGTTGCTTTAACACTGTTACTAACGGGGGATGTCTTCTAGAGAGAGTAGTGACACTACTCAGCCCATTATATGAACTGCCATGCCTGGGGGCTCAGCCATCGCACACATTATCTCGTCATACTCCCCCTCGCGAACTCGTGCATCATCATTCCGAGGGTTAACTCTCGACCTGGTGATGCCACAAAACGGCTGAATTTAATCGTGTAGGATCAATCTTGAAGAAGTTAGTAATCGACTGTTCCGAAAAGTGTTTGCAGGCTTTCAACTCTCCTTATCTAGACGAGCCAGTCAACAGTGGGCAGGCTTCATTTCCTGCGATGTAGACCCGGTACGGCCGGACTAGGATGCCATGATGAACACCTTAGGGGTGATTAATACTTGGTTCTCAGACACGGAAACGGCCTCACATCAAAGTCATAGCCAGAGGTTTTGATAGATCTACCTTCTCTTCGGGGTAGTTCTTAGAGATCCCACTCAAATTCGTACGATCCGCTTCAGCTGAGCCCGTAATGCACTTTGGATACAGCCTGAGATTGCCCCGCGATAGCGTCGGGCAAAATCGTCCTTTTCGCCATATCAGGGATATCAGAGCTATGGGCTTCCAGCCATTTCCCAACTTGAATCCAGAGGTATATCTGATAC"/>
                    <sequence id="seq_t1308" taxon="t130" totalcount="4" value="TGTACTACCGGTTACTCTCACAGGAGCCGGTACTATGCTCTGCAGCTACCGTGATGGTACGTCGTAGAGCTTTGATGTTGAAAATTAAGTTTTAGGCCGTTCACTACCATGTTGCCCGTGCTATAATTTAGACTCCGCAGGTAAGTCTGGGAGGAGAAAAACAACGGCCATGCCTGTAGTTTGCGAGCAGAGACACACTGCTGCACGCATTAAAACCGACCTGGGGAGTCCACTCGCAAAAATAGCATCCATTAGAGGGATCCTTATTTTTCGCTTCGTGTTATCAGCGAAGCGCCCGATCAAATCCCCCAGTAAGGTGTCTCCTGCACTACAGACTGAGTAGTGTTACCCCGAGCATACGCACTCCCTCACTAAGCAATCTGGAGTGCGACATAGTCGGTGGTAGCGTGAAAGAATTTACTAACGCGCGTGCCCCATGTCAGGTTCCGGTAGATGTCCTGGCCTTCATCAATCAGGGGTTCGGCAAGGTTCCTCCTACCTAGGAGTCCTATAGCGCGTCAATAGCGACGTTAATAGTCCGCTACTATAGGCGACAGTCTCCTGACAGGCTCATTATGGTAAAAGGGAATCTATTACAGACGAGATGGTCCGACGATACACCAGCGATTCAAACCGTTAAGGTCCGATTAGAACGATACGTGCTTCTATCTTAAGTTCTCGGGTCGAGTCTCTTCAGCCCACGCCTCTTTTAACACACCAGAGCGCCCTAAATTCTTTCCGAACAATTGCCTACCCATATTTATCGAGCGCGCTCGATACCCTATAAAACTACCTCTGCATACGGCCACACCAATATGAACTAACTAGTACCCCGGACAGGGTCTGCTACTTCCCTTATCGGTCGATTAAGGTATCTAACTGGTGAATGGGGGGGCTTTCTAAGAGGGTAGGAGATCCAGCAGGAGCAGAGCCCGATGTCACAGTCGGTGCGAGCTGGATCTTACACCTTCCGCGGTCAGGCAGCCAAAGTGAAACAAAT"/>
                    <sequence id="seq_t13112" taxon="t131" totalcount="4" value="GATTGCACAAGGCTTGTGCGACTACGGTATTCGTTGGGACACTGCCTATGATATTCCTCTACAAATACACGCTAACGAATCTGACGGCATACTGACGGAATTCACACGAATGATTCATAATAGTGTACCGCGTTCGCCGTGTCCAGGTTGATCTAATCGGGTTTACGTCCACGCTCCCCCTTTGCAAGGGGGCCCTGATGGTAGCTGCGAACGCGTCCGTGGGTGCTAAATAAGTTAACTTTTCCCGATTACAAACGGCACTAAGCCTGACCCGGCATTAATGCACATTCCTCGCGAGTCGCGTGTACGGTTCACTGTGACACCAAAGGATTTCGATCGAGCGAGACGGAGACCGGAGACTTTGTATTACGCTCGCGCGTAAGCTGTCGACGATGGGCGAATGCACTCGCTTTAATCCCAAAGACGACGTGGCACCTGTAAGGCGCTCGGTTGGGACAATACGTTTCTGTTGTAGGTATAAAAGAGATGTACACAAAGATTTGCCGTCCCAGGGAATCTCTTGATCTTGATGTCCACCTCCATTTCTGCGCCCTCATTCCCTGCTCATCTCATTGTACCCTACCCTGTCACGATCAAGCTACGCTAAGCTATACTTAACTAATATGACTGAAGCCAAGCTCAGCTCCCTGTAGGTAGCTATGCGCCTGGCGCTGAGGAGCTAGCAAGCGCTGTGGGGGAGCGTCGTCAGCTGCATGAAGAGAGTCTAGGCGGCTTCACGCGCAGGGCTCCCAGGGTCTTAAGAGTTCGATGTCTAGGCTCCTGGCTGTGTAAATATAGGACAACTCGAGAACGCCACTGGGAACATCGCGGCCGGACGGCTGTACTAGAAACCCAGTCTGAATGCGATATGCTAAGGGCGGAAGTGGCCTCATATGAGGAACAATCTCGCTAAGAATTTGTCTTGTTTTACCTGTCGGCAAACTAACGTCCGTTCCATAGTAGAGACGGCAGCGCCACTATGACCATGAACTCAGCAGAA"/>
                    <sequence id="seq_t13210" taxon="t132" totalcount="4" value="TACTAAGCCGTTGCAGTATTATTGGACTGTGAGCGTTTCTACCGACCAGAGCCCCGAGGGTCTTTAAGGTTGTCGGTCGTTACTCCGCTTTAAGGTCTTATTACGCGTCTAACTAGGCTATATTCCAGGGTCAAATCAGGTCCCTGCTCTGGAAGTAAGCGGTGGCCCAGCGCGACTTTACGATAACATGTTTGTAAGGAAGGGTCTTGTTGCTTTAGTGGTCACCAATACAGCAGTTTGAGAACGGCCCGCGATGGCTCGTGAAATGCAGCGCTCCCGGACATAAGTTCTACTCGCAGCCGCTACCCCCGGGCATACTCCACGCGGCGTTCTCCTTAGGCAACCGACGTAATCTTAAGCCTAGCATCAGAGTAAGGCTTGAGGCAATGAACTAGGGTCGGGGCGAAAAAAACCGCCCCTCTGCGTGGTATACATAGTCGACTACCGATGAAACCTGAATTTCTGCCATGGTAGTCAGTACCAACTGGTTGCCAGCTTCATGTATTCTTGAGTATGACGGCCACTGGTGAGAATACTCACCCGTTCGTTACGTCAACAATGCCACCTATTCGGGCCCCTGCTTTTCGTCGGCATGGAAGCTCGGGCTCGCAGCGGCAGACGATCCCTTAAAGAAGCGGGAATCGCCCGGGTGACTATTTGTATATGTGTGCGAACGAGGCTCTGCTTTGGTTAAGCTTTTGGCATTTACTTAGGCTGTGCTGCTTACTTAAGGTAAGGATGTGCCAAAGAGTGTGACCCTTGAACTGAGTCAGGGCACAAGGAGGAAAGTTTATGTGGCATGCCCAGAAGCACGTCGTCTATCCTAGCGAATGTGTCATTCTAATACATCCCAGTACGACTAAAGGTATAGCCCAACTTTAGCCGGGTTCCAATTCCCCGGACTGAGTGGAGTTTATGTTAAACGTGGTCTATTCTTACAGCTACTTGCATCCTGCAATACCCAGCAGTTTTGAGGAACCTATTTCCTATTAAGTACTCA"/>
                    <sequence id="seq_t1338" taxon="t133" totalcount="4" value="AATATCAACGAACGGATCAGTCAACCTGAACCCGGGTTACTTCCAGTTGAAAATTTACTTACTGGATCTATAGTTTCGCCCGTCTCCGTCCGGGCGTCATCGAAATCGGGGAGAAAAGAACACTATAATGGTACGAGGTGACGAAGATTACGCAGCAAACAGTAAAAAAGGCTGCGTTCACAGAGGATGCGCCTTTCTGGGAACTCGACGACTACAGGCGTCCAAGTATTAAAGGCGTTCCGAACATTGCGGCTGGATCCGCACGGCGAGACCCAATCGAGGCTTGTAGCATCTAGGGTTTCCCGATCCTCTACCATAGCAGGCCTGGCCTCTAATATCAGGGAGGTTGAGAGGACCGAACAGGGCCGTCGATCCAACTCATCCCCGGCTCTTCAGACGACATCAAGTAGCCAATGATTCCAATGTGATTCTAAATTTGCCAAGCCAGGTGAGCCAACCTGATTCGGCCTCCAACGGCCGAAGATGAGCCAAACGACCCGATCAGCATACGTCAGAACTTTCGGTCCCCTGTCGTTCATACAAAGTTCTCACGAAAGCCTGCTCTCTGACTTATGTGTAAGGAAAGTGTAAGACGGTGTTGCCGATTTAGGCCGGTCACTGGAGTAAGGGCTTTCAGTTTTGTTATTCATGTATGCGACTCCGTCGTTGAGTCCCAGAAGCGCAAATAGGTGTCGGCGGACACTCATCGGTTTCCAATCGCACCGCCTACATGACGAAGCGCAATCGCAACGTTGTTTCTGTCACCAATGTCTACCTCCCATTATGTGTGTCACTCGGCGGCGTCGTTGCGGAATCGACGTTAGGCCAAAGCGTGCTTGTAGAATAAGTCCAAAGTGTTATTTCATAATAGTATCCCCAAAAATTTCTGGCACACAGAACCGTTATATACCAGCGTGTTTTGGCCACCGACCCGCAACGATTGAAGCGCGTTATTACTCAACGCGACAAACCCGAAGACTTCAGGAGGTCGATCTGTTTA"/>
                    <sequence id="seq_t1348" taxon="t134" totalcount="4" value="CGGTCTCGCCCAAGGCTTGGCTCGGCGGTCGTTCCGGCCCCCAGTCAATATTAGGGACTGCCACTGCCCATACAAAATCTCCACTAATTATGGACACCTGAGTTCTTCCGGGGTTCTAGGTCTTCTCCAGCCCCTCTCTAGACTTTAAACCCACTAGGGGCCTCAACCATATAAGCTGAAAGAGGCTTGTGTCCGGCCATGCTAGTCATACGCGGGTACCGCTCTGGCCATAGTTGCGTGTGGCATCTGTTACGTTGTAATTGAATTGTAAGATGGAACGGGATCTCCTTAGAGATTTTCATAAACGCAACTAAATTGTTAGTATATGGCGCCTTGGTCCCCGGGGCTAGGCCTGAACTAAAGAGTTCAACGCTCAGAGCCTGCAACCAAGTGGCCTTGCGTTCTCTCCCCCACAAGCGCTAGTGGGGTTCCTCTAAGAGTACGGGCGTCCTACTTCCTTTGCATCTCAAGCCCAGAGAACGGTAGCTTGTTTGCACTATGTGCATTCTTCGTCAGTGGATAGGTTACAAGGTACGTACCCCAGTACTAATTTTCCATGACATACGGGGTGTGCACTTTGCCTCAGAGGTGATATTGGACTCCGTTCCTAGCGACACCCCCGGGTTGTAAATACACCGACAAACTTCCGGATTGGGGGGGAAGTCGTAGAAATGGGGTGGCCACGGTCTGAAGTAAGAAATGCAGCCGGTCTCGCCGTGAAAAAAGGTAAGACCCGTGGCGGGTCCGGGGTAAGTCACCTACCAATGATATGAGTGGGCCTCGGATGTAACGCTGAGACGGTGTACTGAAGGGTCCTGGGTTAATGTGCGTTAAGAGGTCTGACGATATACCTATTTTCAGCTTTTGTGGAAAAGAAGGGGCGTCCAATAGCCACGGGGTTCTTATGTGGACAGCTGGGGATGGGGCTAGTTTAGAGCAATCAAGTATGTTCGCGAGGTGCGGTCTTCAAGATCCTTAAGCTGGGCGGAACTTTGAACCA"/>
                    <sequence id="seq_t1358" taxon="t135" totalcount="4" value="TGTTGGCCGAACAAGAGGTGGTCACCGGCATGGAAACGACCGCGCCGACTGTAAATCCTACCGAATGCGAAGAGCTTCTAACGATAGCGATGTACCGTAAAGATAGCTACCCTTATTGCTCCGATTTTGCTCCCCCACTATGGCACTCGGGTATGCACGTCTCTATGTATGCACTCGCGTCATGTTGTTTGTGCTTACTTATCTCTGCTTATCTACCCCATTGCCCGCCTTATCGAGAGGTCCCGGCAGGTAAACACTGAGTGGGACAGTTCGAAAGCATTAGAAACTAGTACTTTACGGTATTTGCACACATGCATCATTGTCAGAGTCAATCCACAGTCACGTAAGATTGAAGGCCCGGATGTCTATATCACACCTTTCCATGGCCAAGAAGCGGGTAGCACCTCTGTCTCGCATGCGGGTTTACTGACTCTCTATCAGTGGTAGCGGTTACGCTTTTGTGAGATCCTGGGCACGGCTGTCTTTCTTGTCCCTGTTGTAGTTTTTAAAAGAGTCTCTATGCACTCGAACCCCTACGGAATTACGGGTTCAGAAAGATCAGGTCAGGATATCCGGGCAAAAATAACCAAACTGGTGAACCAGTGTGCCTAGCTGTGATTATAAATCGGGTTCCTCACTACGGCGTGTCTTGTACTCTACGGCAAAACCATACGTCAGTTATTGGTACTGATTAAACTCCTGAGCGAAAAAATTGCTGTAAGGAATTGACTGACAACTCCCTCGGAATGGTGAGGTAGGGGCACTTTATTTTCTTGCACGCGAGGGTTAAGCTCTCGCTATGGCAATACAGCAGGGCGTTGTGACGGGAAGAGGCACAGGCTGGGTGACCGAACTGCGCTTGTATTGCGTATGCTATTGATGACCTAAAGAGCTGCCACGTTCGTTACACGGGATAGTCTTCAGCAATACTTCGGCGAGGGAAGGAGTTTAAAACCTGTGATGAACTCGTCTATGCTCTTATGTTTCGCCGCCGTAGTCG"/>
                    <sequence id="seq_t1368" taxon="t136" totalcount="4" value="TTGGATCGTTATTGTTGTATTATATCAGCAATGCACGACGTCGAGACATGATTCTAGTACGCTGTTCAGTCCCGTACCAGGCGGCAACGGAGGTTTATAGATAATTGATAGTTAGATTTTCCAGCCACCCCCCCAAGCTGGAGGATACCACTATGCCTGTGAGTGTGTTAGGCTTGTACTTGATGAGCTTCAAATACATCAAAGTGATTTATGCACGGGGCCCCGCACTCTTGAGACACGGGCGGTAGTATCTGTACACAGTCTGTTGTAGAGGTCACATATCACGGAGGAGGCTCACCGAGCATCATGGCGAGTTTGTCCACTTTGCTGATACTGAAAACACGGACCAAAAAACCCGCACATTCTATACTGGATGACCATCAAGAGCCGAGGACGACGCTGCCCCCGTCGTTCATCTACAGACAGCACAGTTAATACGCATAAGAGATCCCTGCCCGAGACCAGTCCACAAATTATACCTGCCAATCGGTTGTGATGTCCCACATGTTGAGTATCCGTTCAGTATTTCATCTTAGCCAGTATCCCGCCTCCTTTGCGCTGAGTGCACAGGAGCCTCTATTCACAACCCATAACGCAAGTGGTGCTCATCCCGCTTATGTCGGTATGGTGATGAACCCTCTTGCCTTTACTCATACTAAGGGAGGGCGTCGGCGTGAGCTCTGCCGAATGCGCTTGACGTTGTAACCACAGTAGGCACTGACATTCTCAAATAATCATTTTACGTAGGATGGCGACGGATCGCAAGGAGGGCGCACGTCGTGTACCAGCGAGTTATAATGCGTCCATTTGGAACTGGTGCGTTGTTTCCGTTATCAAAGGCTACGTGGCAAACACTACGCTCCTGGACTGAACAAGTAGTACTGATAGTAAACGAAGAACTCTTCTAAGCAAACTCTAGGCCACAAGTTGAGCTAGTCTCCAGTACCGTGTCAGGCGGGGACCGACACATGCGACTTTGGTGCCATTCGACAATTGATCA"/>
                    <sequence id="seq_t1378" taxon="t137" totalcount="4" value="TCGCAGAAACAACACGATCGGTTCGTGCTGAATTTTGCTGGAATTGCCGACTTTCGTATTGGGTATCTTCCATTTAACTATGAAGTGCCCTCCTATACTAGGACTACTGCCTCGGCGTTCCCGCGGCGCCCGTATTCCTACAAGTCGCCTCATCAGGCTAGGCCCAATACCACTGATCCCCCGATAGAACACGTAATAGCGGCTTGAACTCTGGTCAATATGGTTCATCCGCAGCGAATGGCAGTATTGGTCGCGGAACTAGCCGCGCTCGTGAGTGGTTTCACCGTAATCAGCTCTAAAAGCGCAGAGGCTGAATTTGGCCCGCCATCTTAATTCTCCAGAACCACGAGCGCGTATTACTAGCAGATCTTTTGGGCGTCGCGCGAGGATGAGCCATCCTACCTGTGAACATTTTTAGACAGCATCTCCCGCCCACCAATAAACAGTGTGATATAGGAGCAGGACGTTGCGTTGTGTTAGTTATGAGGCGTGATGACGGCATTCTTACCAGATTGAGCTATAAACGCAGACATTCCTGAGTATAATATGGTATCGGCTACAACATTACGTGAGTCGCAACGGGGGCCGACCGATGGGTTTATAACATGATTGCTATTAGTCCATACGATTTCGTCTATCCTCAACCCGTTGGGCTGTTCACCTGGACTCGGTTCGACTCAGCGTCCATAATTCCGTACCGCACACTCAACGCTGCAGAAGTTCCAACACATAGGTGGCTCGACCTACGAGTGGCGCGAAAGACACCTTTAAAGGCAGCAACAGTGTCTATTCTGCGCCGTCTCTCAGCTGCAGATAGGTTCTGTAACGAGGAATCTTACGTCTGAACGAGGGTTTAGGACAAAATACTAACGTTATTATTTCCGCTTGTTGAAGGCGGACGCCCGGAACGGAAATCCCCACGCAGTAGCACTAAATGACGCTAACTCTCTGTAATCAACAAATTCGTAAAAACGCGGTTTGTTAACCCATAACGCGCTGT"/>
                    <sequence id="seq_t1388" taxon="t138" totalcount="4" value="TCAATACCGTTTCGATTAAGGGTCGTTCGCTGATAAGACATCCATCGCGGTGAATGGCGGAAGTCCACACTGTCGTCCCATAGGATGACGAGCATGTTCCGCCGACGGGCGGTATTCATGCTGTCCTAAGTCTCATGTTGCGAGCAGCACGCCATGTATTATAATGATGTTTCCAACCCGTGTCGCCCACGCCAGGAAAGTGGGACGAACATCATCCCGATGACAGGGCGTCCCATGATCCAAGACCACCGGGATAGGAAACAAGGGGTCCAGTACGGGATCATCGGCGGCATTGGTTGTGCAGGTCTCTCGACTATGACTGTGCCACTCTTATGATTCACGCCTGCATGTGATCCTGACTCATCGTAACACCGATTGCCATTTGGTCTCTTATGTTCAGTGCAACTCCTAACGTACATAATGTGCACCGGCCTCACATGGAATTATCCCTAACGAACAAGACCATCGAAAAAACCCTCGCTTTTACTTGTGAGAGGCAGGAAACGGTCTTTCCCCCAATTATCCGAAAGATTCTAACTTGAGTGTTCCCTGGATAAAGTTATCGAACCAGCCCAGGTTTGGCAATCAACAATTGAATACGCCAGTAGAATTGATTCCCAACCCATGCTTTGCCAGTATCCCTCCACCAAGCACGAAGAGCTTAAACTGAGCGGAGCAGTATTTGGGGAGGGGGGACACTTGGAACCATATAACACACACGACTTATGTATAAAAGTAGATAATCGTTAGAAGCGAATAAGTAACGTCGTCGTTCCGTAACGTGTTGCATTCAATGTATCATGCTCGGACGCTCAGAATGGGCCTTGAAGTGCGCCAACCGCGCCGTTCGAACTGCCATATCGGGTAACTCGTGGACGACGGAGGCAGGGACTCCGCTAAGTGCCTAGCCTCGGTCCGCAGGAAACCGTAGTGGAGCTGAAAATAGGTGTGGATGAACGGGGGCACCTGCTTGGACTAGTCCAGGTTCCCGGTTTACTAC"/>
                    <sequence id="seq_t1398" taxon="t139" totalcount="4" value="GCGCCGATAAGCGACGGCCCCGCAGCCACGTCATATGGGAGAGCGGCCGCGTAACGATGCGAGGTGCACGGGTCTAACTACGTGGCATACTTTCAGATTAGGCCGACAGCTGAGGCTTCGCGGGGCAGACTAGATTCGGAAAGCTCGCGTCAGCATAATAGATACACGAACGCGGTGACTCCTATAAGCGACCTCATGGAGCCTGGACGTGGAATCATGCGGAGTGTTTTGCTCGGATTGGCGAGAATGATCAACTAATCCTTCGGCCCTTAGATGGCCCGACTGTGACTTGACATAGATGTCTCACTTAAAACATGTCCCGCAGAACCTCAAAGAATCATGTACAGCAGCCCGTTATAAAATCTCATGTGGTGGCAACCTCGATGTTATCGAAGACAATGAGGATCGATCGGGATGGGGGGCGGTCTCCGACCACGATTCAACATGGGGACCGATAACAATCCCGTCTCCTTGTGGTAGTTTCGAGGGACATTGGCGTGAGTTAGGCTGGATTCCGCACGAAACGCACACCTTGTTGGCTGTAATATCCGATATGCTACGATATAACGTCAGTCGAACTGAGGTCTAATCACTCAGTGTCAAGCCCTCTGGCTATGAGTCAATGTCTGGACTTGTGACTACAAGGCAATGCGATATTAATTTTGCAGCGGTGGTAACTACCATGTAACATGTTATTCCCACCTTAGAGCGCTCCAAAGGGTTTAATGGAAATGTCATTGTGGTTCTTCGCGCATCTGAATAGACCGTGGCGTGGAGCCTGCTCTACGCAAAGTCGCCATTGTTTTCTTGCGCATTGGGTTTTTGCCGGTGGCTGTCAGGTCGAGGATAATGTGAAGTGCCCATTACTACCCTTAGAGTTTACGATTGACCGGGGCATACGCACGATACGTATGTAAACGCACGCTTCCACGACATAGACGCGACGAGCTCGCTGCGACACAACCACTCCCCCTAAGAGTTAGGTCCAATGCGTGGCTTA"/>
                    <sequence id="seq_t1430" taxon="t14" totalcount="4" value="AGTGCTTTTGCCTTAATCGCCTGCCTTTGCCTGAATACAGGATCGTTACCTGTCTATCCGAAAGGTCGCGAAGGCATTTAACTTTTCACCGTAGCCCCCCTCGGTCCTCTGTTGGAGGGACCCCTCTGTGATCCTAAAATGATCCTCGGTGCCTGTAAGGCAGTGCCGTGGATGATTTTCAGACTTCCGGGTACCGCATGGGAATATGCCCAGGCCATTCAAGGATGCCCAGCAATAAGATCTCGGCGCCATTTCTTAGTAAGTCTAGATTAGTTTAACAGTAAGTCTAGCGGCTACCCGCCCCTCCTTGGGTTGTAAAGTTCTAGAATGACACAATGCACTATCGCTCTAAAGGTCTGGTAATTCTCACCTCAAAATTCCGTGAACCTCAGTGTCCATAGAGGGATATACCAGTGGTAATCATGCCTGGCCAGACTAGACCAGACCTGGACTCCGTCTCGCTCTTATGGACAGTACTGTGCCTTATACTCGGTACCAAGGTGAGCCTATAGCGGTATCACGCTGTTCCGTGGGCGAATTGGCGGTCAAACCCATAATCGCTGTTACGCTGCGCAGATTCATGATTTTACTGGCATAATCTGCACCGGATGATGTCTGTTTATTAATGACTGTTACGAATTCTGTCATCGATGCCTCTCCGGGCAAGAATAGTTCTCAGGCCACTGGTTCGCCTACTATCATGTAACCGAACGCAGATGGAGGTTGCAAGAGCAAACCGAGCGGCCACTCGGGAATACGATTTACACCGTCAATCCGGTTGAGTGAACACCAATTATGTTAGCAACGGGCAATGTCCGCCTGGCTGGCGAAAGATACTACACAAGCCCCATTATGACAGGCTGTTAGGGGAATAAATACAGTAAAGGGTTGTCTAGGTGGTCCTGACTGATCTAAACGTCCGCATTCACCTGTCCCCTAGTCAGTGTAGAGCCGAGTGCCTCACGGCCAGCGATAGGCCTAGTAGAGGATTGTATGTCAA"/>
                    <sequence id="seq_t1408" taxon="t140" totalcount="4" value="CCTTCCCAGGTTGGGACGTGAATGCATCCAATTACGGCAGTACCTATTATCCCTTGCTGCATTGGTGAGAAGGGTATGCACGTCTGGTCTACTCATCAGGCAGGTGATATTGTCGTACTGATGCGCCCCTATCTTTATGACAGCACCGTGCAGAATGCATTAGACCCTACATCGAGTATGCCAATCCGAGCTCGGAGAACAAACTGTATCGTTACGCGTCGGCCTAAGGCGGTTATTCTGCTAGACGTATTACACGAAGTCTCCGTGAACCGTTCGAAGCTAAGGACAAACACGCTCATGTCCGTCCTAACCTGTTAGGCGTGCGCCGTTCGGTGCTATAAATATTCTACCAAAGCAGGGGACTGGGCCGTGGCGCATGCATCCGCAAACGGTCGGATAGTTCTGTGGGGTCGGCCGGCAACCTGACTCGTCTGTTAGCATCCGCTTTGGTGGGGATCGCGGTTAGGCACTCACAATTCTATTACCAGGTGCGCGCGCTCCAGAGGGTCTCACGGAGAGCGGCAACATTCGGTAACTGGCATCTGATCTGCGCCATAATCTTTAGAAGTCTTCTTGACTCCATTAAGTTATCCGGCCTGCGGACAGCCATATTCGGACTCGATGATGTTGGGCAGTCGATGCGTATACCGGGCGCCACAATACCGGTTTACTGTGGACAACGCGTCGGGGCGCCCTGAACCATCTAATTAATGGGTGTCAGAAGCGGGTGAAATGTAATTGGCGGGCAATAATAAGAGAGCAGCCTAGAGTGCTAGGCTAGAGTTCGGTGGGTGCAACTATATGGATACGCGCTCAAGTAGTCCCGTACTAGATTGCTAGCCGATCATTACTATGGACCAACTAGGCAAAGAAATTGACAGTGAGCTGAAAAACTGAGGGTCAAAAGCTAACCGATCGCCATTCGGCTAACAGGTTTATCACCCGGCTCTCCTATGGGTGTATGATAAAACGCTATCTTGAAGCCGACAGACCACAGCCG"/>
                    <sequence id="seq_t14112" taxon="t141" totalcount="4" value="GCCGGTAATTGTGTTCCGAGAAACGATGGCCTGATATGGCATTCCGTGAAGGCTATAATACAAGCATGTTTGAATCGCTCGGTCTCACAAGTTGACGAAACTGAGAAGCGCAATATTGAATCATTGCCCCTGAGCATTAACTGCGCCATGAGCTTAACGGCGAATGCTAAAAGACCCGTATTTTTGAGGGCCGGCACCTAGTCGGCCATCTATTTGTAGGCCCTTCCGACCATGTTCTTCATTTGTGATTGCAGGAACTCCCCTGAGGAAACGCCCGTGAAGGCTCGATATTACGCAAGCCACGTAAATATGACAAGTCACCGCTACGCTTGCCGGCTGGTTCCTTCCGACCAGGCGATGTTGGGTTGACGCTACCATCAACACTTCCTCCTAGTGCTAGCTACCCTTGCTCTGATGACTAAATACGCTAAAGGGATGTTAGGAGTTCGTTAACTCTAGATAGAGTCCTTCCAATCGTGTATATGTGATTACATACCCATTTTCCGATTGAAAAAGAGACCTGTGCATCATGGCCGCCGTGCTTCGGTTAATGAAGTATGTCATCTGACACGGGACTTTGTCACTGAAATACATCTACGGTCTTTCCTCTATACCCGACGTCCGCCTGTCAACGTAATCTCCTCCACAGGACCAACCTGGCGGCACACATCATTCGGGTTAGCGACGCGTAATTGGTCATTAATTGACTGGGATTTTGCGTCAGAACCCGGGACGCACTCGAATGATCAGCAACTCTGCGGTATCGGGGCACCGCCGAGACCTAATCGTTAAGCAAGCGCACGGCTTCCCAGTGGGAAATGTGGAGATCATTGAACTAGGCATACAACAGAAACGTTCTCGGGATTAGACCATGATGGAATCATGAATTTCCCCAATGTTGCCATGTCTGCACGAATTTGTTGGGCCCAACTAGTAGCAATCATGTGCCTCACTCCAAGGGGAACATGGAAGCCGTTCAGTTACCAGCCTCTTTCTCATC"/>
                    <sequence id="seq_t1429" taxon="t142" totalcount="4" value="TTTGAAGGTCTCAAGCTCACCACAGGTGTAAATGCGCATCCCCCCTCTCTAGCGTCCCACCTTGTCAAATCAATGGATTGTGGATATGGATACTGACAGCTTAAATAGTTCACACACTAGCTTCAATAGTAACGAGTAGACCGTCTTGCCAGAGACGTCTGGACCCATTATATCCCAACCAATTTCATCAACGTCACCGGCCGGGACTACGGCTCACGTGCAGGAGCAGGCTTAGAGTCTTATGTAATCGATCGCCAAATCAGTTGAGGCGGTTAGGTGTCTCCCCGAGCAAAGGGCTCTGTGGGTGTTGTCTATCCTATCCTCCACAAAACAATGCTTGCCACTCGAAAAAACACATAGCACGTTCAATGGTCGCATGCCGATAGCAAACCGATTGTCAGGGAAGGTAGTGGCTTTCCATCCTTTCGTATTTTTGTCTCGGGTCCGCCTATGTCTCGCTCTGAAACGCTATGCCAGAGCGCGCCGGTTTTCGCCGATATCCACACTAAACGACCGGGTAATCTGATTCCTTCGCTAGCTGGCCAGATGCGATTAGACGAGGAGATATCAATCTACCACCCCATTATCTATGAGACGTTCGCACATGAAGCTATGCGCATCTAGCCCAATGTTGTTATGAACGGCATTGCATATGCGCAGTACGGCAATACACCGGCACCAGGTTCATGGCCCAGCCGAACGCAGGCAACTAAAGATTTCTGCCGTTCACGCATCCCAATTGGAAGCTACTAAGAAAGAAAGTTCAGGAGGGGTTGAACCAAGCCGTGTGTTGCGCTTCAGGCAGACCTTACCACACATACTCTGTCTACGACGATTGATCGGAGGGCTGAATACTTGGAGACGAGCCTCCATCAGACTTTCGGGTTATAGTGCTTCATACGCGCACAGTGTATTGATTCCGGTACTTGGTGCCCGGATATAACGTAGTTCACGAACAGCAGGATTATTAGGAACGTGACTTGATCATACTCGGAGAAGG"/>
                    <sequence id="seq_t1438" taxon="t143" totalcount="4" value="GCCTGAAATTATGTTAAGGGACTGAATGGTGTTGAGTAGCAGTCAGCGATCTCTATGATATGAGTATATTTCAATTGGTCTTTGTTGGATGACGAACTAACGATGAAGTGCTACAGTGCAACATTACCCACAAAGGTATAAAGAGACATCAACCATACCTCGAATCTGTCAAGAGCCGTACGTTTTTGGCCTGGGACCTAGTTGCCTTTTTGATACTAGGCTCTCCCGAGCAACTTAGTCGCCAGCCGTTGACCGGCCGTCCATGCGGTCACCCCCGTCAAGGCTTGCTACGCCGCGCCCACACGTTGGCTGACCAGTCAGCCATATTCTTGCTGTCAGGGGCCATCGGGTCGGGCGCGCTTCGCTTAACTCTAGCACCTGCACTTCCTTCTCGGGCTGGCACCCTTTGCTCTCTTCGACCTATCCCATAAAAGAGTATTTGGGACGCTATAATATTTGTATGGCTACTTCAAACCCAGGATTTCTAGACAACGAGCTATGTTACGGTAGCACGAACCCCGTGTGCGTCACGGTCTCTGGCCCTCTGTATAGTAAGCCTGTCATCAGACTCTCGAGAGATTTACATCAGTACTTCTACGGATGGTCGTCTAAACGAGCCGTTATTTAGGTTCTCTAACCCCCTCGATGGGACCGAGCTGACTGCAAGCATAAGTACGGTTTCAGCGTAGGAATTTCCCATTTGTCGATTGGGAATTTGCTTCTTAACCCGGGCCGCTCACGAACGCTGGTGGCAGGTACAGGATCACAACCCCGTCACGTCTCATTTGTTGGCCATAAGCTCGGCTTACCGGTGGACAATGAGTAGCTCATAGAACTATGCGTCCAACTGACGGCGTCTCGATATTAAAACCTTACGGAATCAGCTATGTCCCCATGCTTCCGATAAAGGCACGCATCGAATTGAACCAAACAGGTGGAATTCTGTGCCTTAGGGCGCTCTGTGCATTCGAGCCTGTCTAATACCAGTTTAGGGATCATC"/>
                    <sequence id="seq_t1448" taxon="t144" totalcount="4" value="GTGAATTATCAATCCTATAATGAACTTTCAACTTGAATGAGCAAAGAGCGCGCAGGGTCATTTGCGTGCCTTAAAGGTGGCGAATCAAGAATATTAGGTAAAGCTTTATGATGAGGGCTTTGATGACAGGTCCTCAAGCTAGCGGTTCCAACGGCGAACTAGACTCCTTTTAGTCCTGTGTCCTTCGCGCATTCTTTTTCACTCTCACACCCCTAAACGGGGGAAGTAGGTGCTCTTCATCGCCAGCTCATACCCGTACGGTGTCCCATGGGTTACTCGGTTTTCCTCTACCCTCCCACCCGGGACATTATGCAGACGTCCCTAATTCAGCCGACCCATGCCCGTCCACCCCGAGGTTATGGCCCGATCCTGCCTATAGCACAATGCGGGTACCACGTTCCAGGATTGCGTGACGTCAAATAGACAGCTCATCTCAGCTAAGGTTGGAGGGCGCGAAACGTAGTAAAGCTATACCACACTGAACTGCAACTGTTGTGTGACAGGCGGATACTGACCGACGCCTCCTGCGCAGAGTAGACCGGTAGTTTCTTCATTGCAATAAGAGTCGCCGGTCGTCACGATGATCTAGCGGTTTTGACTACGGAATCGGCGTAAAAGTTAGTTGTGCGTCAGGTCGTTAGCGAAGATGCTCGCAGTCGTTACTACTCATCCGGTCTTATTGGTGGACGCGCGTGCGCACCATCGAAGGCCCTACCCTTTCGATGCAACGGAGAGTTGGCGCAGATCTAGAGCGCTCGGTAACCGTACGCCCTAGGGCGAATAGTGTGGCTTGCGATAGATCCAAAACTTGACAAGCATCCCCTTCCTACACCTGATTGGCAGGCTCAAGGCATTTACACGGGGCATGGCCAGTCGGGTTGACGACTTTGGTTCGTTCTTTCTAGTAGAAAACCCAAAACTATTCTCCGATGACATACAGCGTAGTCAGATGCGTCACGCTTACTCTTCATAAAGTTAAGTTGCAAATGAAATATGCGAC"/>
                    <sequence id="seq_t1458" taxon="t145" totalcount="4" value="TCGCTTCATGCGCCATGTCTTATTACTGAGTTCCAAGCCCAGCAATAACTTAATCGTCATTTTCAAGGCAATCCTATATGGGAATGGATACCAAAATAGAGCTAACTCCATTAGAGATTTCTGAGGTCTTTTCACTTTCCTGTATTGCCTATCTATTACGCACATTTTCGACAGTCTGTGTTCAGTACCTTTGCAGCTTCTATCTGAGATCGCACATCACTAGGGGTACTCTGGGGATACATTAGAAATCCATATTGTGGGGGGCCTACACTCAAGTATGCGATGTTGACTGTGATACCATCACTAAGCGATTCCATATATCACTGATAGAGATACGGTTTGGCTACGTTGCGTATCTCTCCGGCCCCTGAGTATGAAGCCCCCAAGACACGCCCGTTTAAAATAGGAAGGGGTGGGGCTGTCCATCTGTCTACAAAAGAATCTGAGAGAAACGCAGATGTGACTTTCAGGCACCGCCATTGATCGTTATGCGTGCTCTTTAGACCCAGTTTACACTGACTATATGAATCTTACAGAAAAATCTAAAACAGAACCGACTGGTTGTACCGTTATGTTTGCCAGGTCCCTCCGTTCGAAAGGGGTGCAGTACTCAAGCGACATTCTACGATCGATTTCACTTGGCCACTAAGTCAATGACCCCAGCGTGGCCGCCCCGGAGCTCCCTCACGTTTAGCGACGAATTCTCAGAAACGTTGACGTGTCTCCGGCCATAGCATTAAGTTTTTTTATAACATACTGCGTCAATAAATCAGTCTTATTACCTAGATAGCCTTCACAATCATTAGGCTGCTAGCGCCCAGCTAAACAGCAAAGGGGAATTTGTAGTTTCGTTCAATTTAGAGTTAGTAGTTCACCTGAAGAAAATCACGCTAACTATAACCTACTTCCTGTAATTGGTAATCATTTGCATAAGATTTATCATTTTCCTGGGCGATAATGACTCTAGGCCCAGTAGCGATTCCAGCTCGTATATGACATC"/>
                    <sequence id="seq_t1468" taxon="t146" totalcount="4" value="CCGGCTACCTGTAACAAAGCTATTACGCCGTATCCCTGAATCAGCCGCTTCGTCTGCCAAGTAAACATGAGGTGATTTTCAGTGGATTTTATTGCCCGCGGGGGTGTCCCGTTGCTCCATTCCGGTCGGGCTACGCCACCGGCTTTGTCTATGGCGGTTCATTACCAGTCAAGGTCAGGAAAGAGACCGGAGCATTGATTCATAGTACTTTCAAAAAGACCATGCAAATGCGCACGAGGATACGGAGATCCGAATTCTGACTCCTAACACATCTCGGAAATGAGTTAAGGATCGTCTCTAGACCACCGATCATCAGGGAAAGGTGTATTGCAAATGAGCGGTTTTCGTCAGCTTTGAGCATTTTCAGAGTGCTGGTATTACGAACATGCGGAAGCGTTCCCCGGGATGGCGGTTTGGGAGTGATTGAGAACGCCTGCGGAAAACCTGCGAAAACGAAACTAAGGACGACCTTCAAAAATGGGGGCGGAGCGATAAAGGTATTCCTGGCGCACTACCTGGGTTAAATGGCCTCTCCTTAACCAACCATGGCCGCCCTGCTGCACCCCTGCGCGCTACCCGAGCTGTCTGGGAATTCTTAAGCAGATCATTTGGGACAGTTGGGCTGGAACATAGCCTTTATTAGTATCGTCGTAACAGATTTAGAAACGGGGTTTCTCTCCTTGAATTAAGATAATTGTCTGCCCATTTGCCACGTAAAGACTAATTCGAAAAAGCTAGGTCGTCCGTAACCTGTGAATTCGGCGTTCTAAGCAACGACTATTGGGTGCGCTGCAACCTCGTACTCAATAGCCCCATGCGATAACTCACTAACAAGGCCCCTGCATGGTATCCCCCTTTAATTTTGAAGCATTAGAGGAGACTCACCCCATTGCTTAGACTGTCCGGTTACTAACTCCCGGCCATACTCCAATTACCCCATTAGGGGGTCGGCGTGGAGGGTTCGTCATAGAGCGTGCATTCATGAGGGTTCTTGGACGTC"/>
                    <sequence id="seq_t1478" taxon="t147" totalcount="4" value="TGTTAGTGGACGCCTCAATTCCCTATTGTCATTCCGAGCACACTGCTCCTAAATGACTCCGGAATCCTGAACCACAGATCTTAATTTAGATTATGCGCTTTGCCCAATCGGTTAACGCAATATAATAGAAATACAGTCAACACTTAGAATGGCTTCACCGTTTCATCCATCAGACCTAACGGCTCCATATGAGGTTAATGCGTAACCACAAACCTACCTAGGAGATTGTCACTCTTATCACTCCCATGATGTGAGGTCTTCGGCTCTGCGCGTAGGACCGCCAAACAAAGGGGCCGATAGGGTGTTGTAATCGTTCTAGCTCCCCTTTCTGCCTCTCTCGACGTGGAGCTAAAGCTTAGAACCGTAGTTGATCCAAGACAGACGGAGGTTGAACACCGTCATAGACGGTCATTCGCAAGAATCCTACGATGGTCGAAACTCTATGATGTCGACTCTATTCTGACTGTGACGCGTTAAATTGCTTAAGTGGACCAGCAGCAACTCTGGATGTACTGCCGAGCGACAACTCCACTATCGCCCTGCAAGTATGAGGGGGATGCTATGGAGTATACGATGACGCGTGGGCAGTTGTCACTGGTGGTATGACACGGCCTTGGTCGGAACCCGGAGTACTAGGAGTGTATCTAATTATTTCCTTAATCAGGCCTGTCATTAATTTTGTAGTTATTCATCTGATGTCCCTTAGTGATATTAGCTTTCGTGGCCCATGGACTCATGAAGCGGGATCGTATCTGCTATCGGCAGTATGGCATGTCTTTCGAGCCAGTATTTCGAGTTCAATCCCGTCATCACTTAGACAAACTTGCTGCTACCTTGATTGAACGGAATCGCAGTTGCGGCCGTGATGCGTACTAGGTTAAGACGCCAGGTGTCGAGGTTGTTGTAGATGTGTTACGGCTTGCGGAAATATATATAGGAATTCGTCGCAAAGGTATACGTGGTTCATTAGTACTGTAGCACCTGCAAAAAAAACATGCCT"/>
                    <sequence id="seq_t1488" taxon="t148" totalcount="4" value="TGCTATGTGTTCAGGTTGATCAGCGTCCTCCATCCTGGATGCAGTATACAACCAGGAAATCTATCCGCGATTTCGTTGGAGTTCTGATTCCAGGAGCCATTTTGGTAAGGAGGTACGGGCCGTAACGTGCGGTAGTGTTTATCGGGTTCCAGAATTTCCGGCACATCGTGCTACCTTGCGTCACCCTACGTAGGGTTGGAGTTATTCACTCATCAAAACTAGCTATTAGAAACCCGCACGCGCCAGAGGGTTTTACACTGGACCGGTGGATCAGACAAGGCCCTACATGACATATAGAACAACTTCCGCATCATGCTAACACAACCCACTAGGAAGGATACCGGGTTTATCTGTCCCTTGGATACCGTACGGGGACTTCATAGGGGCCCCTCACGACAGCTACGAACGCGAGGAAAGCTCAGATAACATGACATTCGGCTGAACGACATTATACTGAGAGTAGGTCTCCCAGGTTCTCTCTTCCGTGAGTCCCTAAGAGCGAGCAAGTGGCTATACCTACCCCCCGACAAAGAAATGCGCGCCATTGGGATACCTCCGAGCATTTAGAGTATCTTTACCTGGCCCCGGGGGACAGTGGATGTTTTACGCTAGAGCCCTCTTTTCACGTAAATCCTCCCTCGTCTTTCGCCTTCACGACCGATATACCCTATTGGGGGAACTCATCATAGGGGCGGTATTCAGTCCGAGACGGTTAACACCATTGTCGAACGAATCGGCGTCCCATGCTGACCGAGGTATGAGGATCAACCCGAAATCAGTGTCAACGAGGTCTACATACTATTTCGCGAAGTGAAACGCAGCAGCGATAATGAAGTCGTTGGTTAGGGCTTTAGAAGAAATGCTCCATCTAGTCTGTGAACCTACATTTAATCAGTATGTCGTCTGGGGCCCCTACCTCTTAACATGGCTTGGTACGAACCTCACAGGTATTCGGACCGCTCTCATTGAAATACAAGGATTCCACAAACGGCCTCTAAAG"/>
                    <sequence id="seq_t1498" taxon="t149" totalcount="4" value="TAAATCACCGAACGGCTCGGCCAGCCAGACGCTGTGTTCGATCCAGTAGAAAGGTCACATACAGGACCGGCGGTATCGCATTTATGCGTACGTCCTTCGAGGTAATATGCCCCGAAAGCAAACTGTGCTGGTACAAGCCTACGACGGACAATAAGCAAAGAGTAAACTAGGCTGCGTTTACAGAGCACCCTCTATCCTCGGAACATGTCGTTAACAGGCGTCCATGTATCAACGGCGTTCAGAACTATTCCGCCGGATGCGCACGGCGGGACCGCAGAGAGCCATAAGGCATCTAGCCTTCGTCGTTCAGACACCTTCTCATGCCTGCCCTCTAACAAGAGGTAGGTTCTGACGTCAGAACAGGCCCGTGGATGCAGGTCATCCACCCCGCTTGACACGGCATCGAGCAGCTTCTGTGTGTTAGACGATCATAGACCTGCCTAGCCAGAAGTGTCTACCTAATTCGGCCTCCCACTGCCTAAGATGCCCTACACGATCTGAGCGTGCAACGTTTTAACTTTGGGTACCTGTTCTTTCACGCAACGATCTCAATACATCCCGTTCTCTACCTCACGTGCCAGGATAGTCATAGGCGTGGTTCCGGACTTAGGGCAGGCACTGGAGTAATAGCTTTGAGCCGTTGTACTCACGTAGTCAACGCCGCTGTTGCGTCCCGGAGCCGCAAGTCCGCGAGGGTGGACAGTCCGCGGTTGCACATCACACCCCGATGCTTACAAAGCGTAATTGCATCACTATTTTTGTCATCTTTGTGTACCTGATTACATGTGAGGCACTGCACGGCGTCTTAAGATAAACGACTTTGCGCAATAGCGTGTTTTTCGAGGCAAGGAAATGCTATATTTCGTAATAGAACCCTCAAAGACCTCGGGGGAATAGCACCATACTATAGAAGAGTTTCTCGCACGCCGACACGCAACGATTGATGGACCTTGTTACTCTAGGTTACCGTTGCAACGACTTCCGTGGGTCGACCTGGGGA"/>
                    <sequence id="seq_t1530" taxon="t15" totalcount="4" value="GGTTGAGTCACCTCGTGGGTAAAAACACGAATTGAACAGCAACGGAGGCTGTAGATGCGATCCGTTGCACATTCATCACGCGAGAAATCAAGGCATGCACACCAACGGGTTATAGCTTAAGCCCAGCCATGAAGATTATAAATTATGTTGGTTTTGAGCTCCACAACCGCAGGACTCTCAAAGCCTACGTCCCTTACCTCGCATGGAACATAATGTGGGCCGCGTGGGGCATGAACGTAACGGGAGTTCTAGGTATGCTATTCCAAACGGCAACAATCCTACAGGCCAGTCTCAGCCTTCACCCAACTCGACCATTCTCGGCTTCCCGTTACAAAGGGGCATAAGCGTTTTAGCTCCAGCCAACATAAAACGATCATTTGTAGATTAGTCTTAATGAAGTGGCAATTGGAATGTAACGCAGGGCGTGTTTAGCAGATGATTCCAGGCAGTTATTTGGAAAGGAGCGGGCCCGTGGTTAAGCGCACTCGCATCGAAGCCGGTGAATATTAGTCGCTTACAAGCGCTTACACCACTTGTACTCATATCTTGTGATTGGTTCGAACATACCGTTCAGTACTGTGTGGTACTGTATGTAACAACTCCAACCGGGTCGTCTGAAACCCTTACAAGCCCTCATCTATGATGTTGTCAATACAAGCTTGCCGTTTATCACCGTCCTCCATGACAGTCTTAACTCCCAAAACCTCCCGTTCTTGTGCGCGCAAACTCTGAACCCCTTTTGCAGGGTGCTTTCGACGTCCTCGCCAGCTTAAACGGAGTATCGACACTTTTGGTCCCCGACGTTTTGCTCCGGGTGCCTATCGCCCACTGGATGGCGGATAAAAAAACATGTTTCTTTCGCCGGGGCTCGATGTGGTCCATACTTAGACGTTATACCTAATGACCGTTCCGCTAGCTTCCTCACCAATTGATCTACAATAGCGCACGCTAGTTTACGCCACCATTCGCTGCGTAAAGACAGCGGTCAACCGAGTGAATA"/>
                    <sequence id="seq_t1508" taxon="t150" totalcount="4" value="GCTCTCGAGTACGGAAAATGGTCTGTAGGTCGATGAGGGGGTCCTCGCGATGAATGGCACAATTGCCCACCATCCTCCAAGAGGAGGAGGTGGAAGTTCTAGGCGCTCCTTGTCTTGGTGATGTGCAGTCTCGGCTCACACGAACTACATCCCCTTTCGGACAATTAACTCAGTGAACCCTCGAGTACGCTCCGCGACTCAGATGTCATACTTTACTGGGATACCTGGCGTCAGTCGTTGCCAATGAGGCTGGACTATACACCGACGGAGCGACACCCTACAAGGGGCTGTATGCTTTCAGCCGGTCACCCCAGTATGGTTCGGTTGCCTGGATGATAACGTGGGGCCGGAAGCGTAAAGTGAGAGTCGCCCACATTAATCACAGAGCGCATGAGTCACTCTCCACTGACTACTAACAAAGAGAATGGCGACCGTGGTAGGAATATCACTTAATGTTCAATCAGGCAACTACAGTGTTCGTCCTTGTATGTGAGGTAAACTATATTAGAGTAACACGGCTCGTGTGTTAACATGATTTTTGGTTCTGACGGGCACCTAGAGCGCTCAAAAGCCATCCGTTAGGAAGAACCTAACGATATCGCAGGTCAGCGCACGCCTCGCCCAAAGTTTAATACGGATCAATGCTTCAAGTACGGCCGGCATCGGTGTTGCGGATCGGGCTACTTCTTGTAGTAGCGTTTAGACCCACTTGACCCTCTGCCATTGCAGGAAAAAGTGAACATGGGGGCCATAAGGATACTTTATGTAATTCGTCCGGCACGAGGGTCCTGTACAATCATATGCTGAAACGGGAATCGAGAATACTAGAAACAACGGGCCTTGCTTGACATGGGCAAACGGGCGTGAAATCGTAGGGGACCATATTTGGCATGTCGATCTCTGTGTATTCAAAGACGCCACGGGTCGTTAGGGGAGCGCAGGAAAAGTACCTAATCGGGGTTACATTCGCTTGGGATAGGTCAGCAATCCTCTTTCAGAG"/>
                    <sequence id="seq_t15112" taxon="t151" totalcount="4" value="GCTATATGGCTCGGAGAATAGTCGATAATCCCTTAAGACGTGTTGCCTCCGTAACGGGCAAATCAAGCACCTAGTGGATGGCGGTGAAAGGTAAATAACGGTGCTTTAGTGATGTCTCGTAGCGGCTGACACGACTGATGCGCGCTCTCGGTACTGTCGAAAATCGGGCGACTAGTAATCTTTATAGGGATACGCGTATTAGCTGGCTATTTTGATAGCGCCGTGGCACTACATTACGTAGCACCTCGCCTGCATAGATAAATACGTGCGGGATAGACTACGGCTGTCGATTACGCCAATACGTGATTTACAATTCTGTTTCTACCGTAGAGGTATAAGACTCCGGTTAGAAGAGTTTCGTTTCCGCGCTAGCAACTGGCTAATTCCCGACGGGGGACCAGGAACCCCCGAACGAGCGAATGCCTAGACTACGCTATAGATGCGCTTCTCCAGAAGTTAGTCCTGTCGTTAGCATTCCGGACTGAGTTCTATGGTATAAAAAGAACAGACTCTCCATCCCCATGTCGAGGAAGGGTGGGCGGGTATGCCTTGTGACGAGCCAACGTCGCAGTCGGATTCAGTGACCCTCGATATATCCGCGCTTATGGGGACGCAGTACCCACCATGTCGTACCACCAGAGCATTTAAAGCCACTTCACGGGAACGGGAGACAAGATCCACCGCATGAGTTGGCGTATTCTACAGAGTCATGTCCCTGGGGCTAATCATGAAAGTGTGAAATTGGCTTGTCAATCAGTAAAGCTAGTGCGCGGCAGGCCAAGTTTAATTCGGACCTGCCCAGCCCGGAACACAAAGGACGCCTCGCTAGGCTAAACTGTCGGGCATCCCAACGTCGTTACGGCGACCAACCATAGGAATCCACTGAATCATCGTTGGAAAATCTGAAATTAACGTCTCCAAGGCTCTGTAAATCACCACATACTATGACAGCAATAATGAGCTTTGCTTGTTGGTGTAAGTACCGAGTGATGGGTATCTC"/>
                    <sequence id="seq_t1529" taxon="t152" totalcount="4" value="ATCAATCACCCGTTCCTTGTGAACGATGGGTTAGATAAAGCGGACGGGTGAGCACGTAGCCCATGGAGGTTGTATGGGTTGGGAGAGGATGTGCGGACTGGTTTATCTTTTTGCGGTGCGTGGAGATTCACCCCTCGGCGGACCCCAGATAGGCAGCTCTGGGTAATACGCATCAGACTGTTTGCAACCTACAAATTCTAAGGGAAGTGGCTTCGAAGAGCCAGATGAATAGTCGCCGGCGGGTCAGAACCTAGCCATTGGTCAGAATAAGCTGGGCCACGAGACCCAGCGAAAGTAGCTCCCACGGGAATGAATGAGGGATCGCTAACTGCTGCCCGACGGATGAGTTGAAGAATAGAACTCTCCTCCTCTCGACTGACAATATTTGGGTATCTGCAAAGGATGGCAAACTAAGGGAAGCTGTAACCCGAGGACGCGATGGTGGGCTTTTTATTTAGCACCAAAGCGCCCAACCAAGAAGGTTATGACCTTTCTCAATGATGAGGAATGCTACTAACGCCTCTTGCAACGCCAATATTACCCCAGATAGACTGCACAGTGTGTGTATCTGAAGTTCTCCTGAACTGTACTCTTTCCTAGACCACTGGCGACAAACCCATTGCAGCGCACGCACCTAGACTATAGCCCTCTCATTGGCGTTCTAGCACTGCCTCTGTTCTGAATTGTCGCAGCGTGCTGTGAATCATTGAGCTCGTGATTCTTGTTCGACCGGCTCCGAATGAGGGGAGATCCGATACAGAAGGTTATGATCAAAGGTCTAGGTCGTCTGCAGGAAGCCACTGTCGAAACCGGGCTCTAACTCCTCGAAGAGCTCCATCGAGACTTTCTACAGCGGTGCCGACAGCCTATTTGTGCCGGGTCTTACCCCCCTTGCGTGAGTGCAGAGGTGGACACATTCCGCTGGTCAAGCCACGATAGGGGCTTGCAGTTAGGAGGTCATAATTTAGAACGATGGGCCTGCTATTGAGCTGTTGAGAAG"/>
                    <sequence id="seq_t1538" taxon="t153" totalcount="4" value="TCGGTGGGGTCATGGTTCCGTAGATTTGGGAGTTCCGGACCGTGTCATCGAGGTGGGCCTCCGACTCGCAGGTCATCAACGGCGCGTAAAACCTGACCTATGGCAAGCATCGTAGCGCCTCGGAAAGTTCCTCTTAGATACCCATCAACATTCGGGATGCGAGAACCTAAACGCGATCGGCGTTCAACTTATAACAATTACGAGTATAACATCAATCAGAGGAACTTAGTTACAGTGTCGAAATGGCTATAACGCGCGCCCCGATTGGAGCGTTAGGTCTCCGTGTCCGCTCGTCAGTAGGACAATGGATAGTATCTGCTCCTTAAACATACGACCGGAGAAATTCTTTAACGTAATTCCATCCATAGCCTCCCCGACAGTGCTGCGATCACTACTTACTCTTGAGGTACACCCCAGAGATCCATTGGTCGTCTCCTCGGAGGTGGTTTGGCATTTTACAATATTAGGGTACGAACGCCGATATAGACAATGACGTTGTTGTTGTAGGCCAGAATAGAATAGCGAGTTGCAACCCTCTTCGGGTGAAGCTCAACAGAGTAGGTCTATTCACGGTCGAATAACATACGATGCTGATTCTTAACACTATCAATCTGCATCATTTTCAGCAGGTAGATCAGACCATAATACGCTTGCGCGGGGCTAGACAAGTCTATTAGTAGTCGCTCGGACTCAACCGGGGTAGTTTCGTAAGGTGTGAAAAAGAATACGGGTGTTGTATGGCAGGGGCCAAGCTTACGGGTGATCGAATTAAGAGGGTTTAAGAGATGTCTTTTGAGGCATGGACACTTGGGCTCTAGGCTCTCACTGACCGCGCACTCTCCGACTGCCATTATTTGCACGTCTTAGGAGGCCTGGTCGCCTCGGGTTTCGGTTATATGTAATGTCCGCCGTAATCAAGAATTACGAAAGTTAGCCGTCGCGTCGCGAAAAGAGCAGGGCCCTTTGGTAACGTCCCTTATCCGGATCTCTGGGTAGAGAC"/>
                    <sequence id="seq_t1548" taxon="t154" totalcount="4" value="TCGCTAACGTTTGTCAATGAAATCACAACGTGCTCTAGAAGAGCCCGTTTCGTACGGCAGCTAACAATGAGGGCTTTGAATATTACTACTTGGCCCTAGTGCATTCTCTTGCTGCATGATTCCTCGCCGGTTAGGTCGTCGGTATGACCACTACCGATTAATGTTACTCCAAGGCCCCGAATGTGGCTGACCCTGTCATAGATAGCTTGGGGAATTTGTCCTAGATTCCCCTGTCTAGCATACGAAAATGTCACATGTGGCGGCAAACACGTGCTGGCGAACATTTAGGTCTAGGCACTAAAAGGCGTATAACCGTCAAGTGGCCAATGGAGTGTCCCTGCATATTATACTGCTTTGACACCGGCACACGGATGGTTAATGGAAGCGACAGAACCGTTCCCCCGGGCTAGCGGATGGGATCGCTTACTAACGCCGGCGCAAAACTAGGGAATCCCAATCTCAGGTCGACGCTCAATAATGCGCGTTTGGGGATACGGCGACCTCACGCGTACTGCCCAGGGTAGGTGGGCTCTCCTTTCGTGAGTATGACCCCTCCCCCTCAAGGAAGCGGGCAGTCCAAAGTCTCTGGGAGCACTAAAACTCATGTCGTATTGTAGTCACAGTGGATATCACCCTTAATAAGTCGCGGCGTACGATGTTTAGCTAGAGCTGGCCGGGCCTACCGCTAAGAGTTCAAGACGCACGTTTCATAGGCACAAGTTAGTACGACGCATGTGGATCTAACGTTACGTTTGTTGATGTTCGATAATGTGCCGAGGCTAGAATGCGCTTCATATCTAGAAAGAAACGCCTAACGTGGGAGCTCAAGGAGGAGCTGTTGCGGGGCTTTCGCCCTTAACCATAGGACCTCAAGAGGCTACCTCCTTGGTAGCGCAGCTACCGAGGTCACCAACTGGACGCGCCCCTCACATATAACACGCAAGAGCGTTGCCAGGATTGAGCCTCAGACACCGTCCATTGCCGTACCGTCGTCGGCTTA"/>
                    <sequence id="seq_t1558" taxon="t155" totalcount="4" value="CCTTCCCAGGTTGGGACGTGCATATATCCAATTACGGCAGTACCTATTATCCCTTGCTGCATGGGTGAAAAGGGTAAGCACGTCTGGTGTACTCATCAGGCTGGTGGTTTTGTCGTACTGATGCTCCCCTATCTTTACCACAGCACTGTGCAGAATGCATTAGACCCTACATCGAGTATGCCAAACCGAGCTCGGAGAACAAAGTGTATCGTTACGCGTCGGCCTAAGGCGGTTATTCTGCTAGACATAGTACACGATGTCTCCGTGAACCGTTCGAAGCTAAGGACAAACACTCTCATGTTCGTCCTAACCTGTTAGGCGTGCGCCGTTCGGTGCTATATATATTCTACCAAAGCAGGGGACGGGGCCGTGGCGCATGCATCCGCAAACGCTCGGATAGTTCTGTGGGGTCGGCCGGCAACGGGACTCGTCTGTTAGCATCCGCTTTGGTGGGGATCGCGGTTAGGCACTCACTATTCTATTACCAGGTGCGCGCGCTCCAGACGGTCTCACGGAGAGCGGCAACATTCGGTAACTGGCCTCTGATCTCCGCCATAATCTTTAGAAGTCTTCTTGACTCGATTAAGTTATCCGGCCTGCGGACAGCCATATTCGGACTTGACGATGTTGGGCAGTCGATGCGTATACCGGGCGCCACAATACCGGTTTACTTTGGACAACGCGTCGGGGAGCCCTGAACTATCTAATTAAAGAGTGTAAGTAGCGGGTGAAATGCAATTCGCAGGCAATAATAAGAGACCAGCCTAGAGTGCTAGGCTAGAGTTCGGTGGGTGCAACTATATGGATACGCACTCAAGAAGTCCCGAACTAGATTGCTAGCCGATCATTACTCTGGACCAACTAGGCAAAGAAATTGACAGTGTGCTGAAAAACTGAGGGTCAAAAGCTAACCAATCGGCATTCGGCTAACAGGTTTATCACCCGGCTCTCCTATGGGTGTATGATATACCCCTATCTTGAAGCCGACCGACCACAGCCG"/>
                    <sequence id="seq_t1568" taxon="t156" totalcount="4" value="ATTCTCTACCGACCCGAACGATGCGAATCAACTGAAATGAGACCAGCGAAGTAACGATACTGGCGTTAACGAATGAAAACGCGTGAAAATTTATATTTGCGTACGGTTAATGATGGAACTCGGCGCGTGCGTGATTCGGCCGATTTGCCTACACGCTATTGCTACCTACCCGGTCCAGCTTGATACATACCGCCAAGCATACCGGTTTCCAAAATTAGTAGGACAAACGCAAGCCGCTCCTCGTGATTCTTAGGGGAAATCCCCACGTACGATATTGTACTGCCAGATTAGATGCCCCCTTGATTATGGCAGTACCGTTCGGGAAGTTCCGTAAGGGCGTATCCCTGAAGCCAGCCTGTATGCCTCTCCATCTGGGGTCCGTGAGTTTTTGTCGTCGAGTTCCAATCTGGCCCACGTGGCTGCGACGATGGCAGGAACCACATTAGAACGACGAAGCCTCACCAGGTGACATTCTCAAATTTGTCTGTGCTACTGGACTCAGGCGCTTCCGATTGCTTTATAAAAGAATACTACCTCACTTATATTTACGACTGCGCGAAAATAATTTCTTAAGTGACCTGACCACCAAATGCCGCGCATAAAACTGAAGAGCCCGGGCGGGCATAGGTTTACTGAGTGTGCGTGAGGCGTGTGCCTTTCCATTTGGGGGCGTTGCGGGGTGGTAGCAGTTTACCTACACCGGTGCACACTTTGACGTAGTGAACCAATTGAAGCCACACAGGTATTCGAACGGCCAGACGGGCGATACCCATACGACAAAATATTACCCCCTCAGATCTCGCGCAGGTAGCACTTAGTAATGTGCCCTGGTAACGCCGTTCGAGAAGGTTATAGTAAACTTGGGACACTTTTTGCTTTTTTCCCCTGCAGTACAAGAATGCAAGACGCCCGTAAAGTGACCAAATGGGGCCAAGGCAGGCCATCACCCGGAAATGGCTGCGGTTATTATAACAGCTGGTCGCATATTTCAAGGGGACCC"/>
                    <sequence id="seq_t1578" taxon="t157" totalcount="4" value="TATAGGGAGAACAAGAGGTAGTCACCGGCATGGAAACGACCGCGCCGAATGTAAACCCTACAGCATGCGAAGAGCGGCTAACGATGGCGATTTATCGGAAAGATAGCTACACTTATTGCTCCTATTTTGCTCCCACACTATGGCACACGGGTATGCACGGCTCCATGCATGCGCTCGAGTCATGTTGTGTTTGCTTACTTATATCTGCTTATCTATCCGATTTCCCGCCTTATTGGGAGGTCCTCACAGATAAACACTGAGTGGAACGGTTCGGTAGCATTAGAAACTATTACTTTACGGTATTGGCACACATGAATCATTGTCAGAGTCATTCCACAGTCACGTAAGATTGAAGGCCCGGATGTCTATATCACACCTTTACAAGGCCAAGCAGCGGGTAGCACCTCTGTCTCGCATCCGGGTTTACTGACTCTGTATCTGTGATAGCGGTTACGCTTTTGTGAGATCCTGTGCAAGGCTTTCCTTCTTGCCCGTGTTGTAGCTTTTGAAAGAGTCTCTATGCACTCGAACCCCTATGTAATTACAGGTGCGGAAAGAACAGGTAACGATATCCGGGCATAAATAAGTATCGTGGTGAACCATTGGTCCAAGCTGTGCTTCTAAATCGGGTTCCTCATGACGGCGTGTCCCCTACTCTACAGCAAAAAAATACGGCAGCATATGGTACTGATTCAACTCCTATGGGAAGGTATTGCAGTATGAAAATCACTGAGAACAACCTCGCCAAGGTGAGATAGGGGCACTTAATTATCGTGCACGCGAGGGTTAAGCTCTCGCTATGGCAATTCAGAAGGTCGTCGTGACGGGAAGAAGCACAGGCTGGGTGACCCAACTGCGTTTTTATTGCGTATCCTATTGATGACCTGAAGAGCTGCCACGTTAGTTTCGCGGGATTGTCTTCATCAATACTTTGGCGAGCGAAGGAGTGTAAAACCTGCGATGAACTCGTCTATCCTCTTATGTGTCGCCGCCGGACTCG"/>
                    <sequence id="seq_t1588" taxon="t158" totalcount="4" value="TCCGGCAGCCAATCGCGGACCTCAGACAAGCATTACACACGGGGCTTCGGTACAAAAGGCGTCTCTGCAATGGCACGGGCCCGATTGGGTGGCCATACAATGGTCTATTGCCCTAAGCATAATCGCGGGTTTGCATCCAAGTAATCGCCGCCGTGATTCCGCCGCCTCCGAGGACGCGAACAGGAGGTCGTTGTTACTCTTCCTCCTGTAAGACTCAATGCCACCTACGCAGTGGGTAGCACGATGCGAGTGCTCTGGTATATTAATAGTGGGGAATAGAGAGCTACAGCGCCGGCGAATGAGCCTTAGGCTGATGACGTTTCCTGGGTTACCAGTACGTAAGCATGTAATCCTACTCATGTCGAGTAAGCCTGGTTTCCCAATTGTATCTGACTCCTGACCCATTTGAAGGTTGGCATCGGCTCCTACAGTCAAACCGACAGCCATATCTGGCATCGGGGTACCTAGGCACTAGTTGTCAGATTGGCTGCCCAGAGGGAAATCGACTTCGTGTATACGGGCTACCAAAGACCATGAGTGCAAACCCCAGACCGCCTGACATAGCTCGTGGTAACAACTGACATTTCTGACGGTGTCACAATACTGCGACGGATCAGCACGTACCTAAACCTTGGGATCCTAAACTACACAGCCGAGCGTTTAATCATTCGTATCCATCCAGGGCAAATCCATTGATAAGAACACCTTCTTAAATGACCCCGCGTCGGTTGGACTCTCCCGTTCTAGCCCTTAACAAAATGAGCATTAGTATGTCGAGTCGCGCCGCACGCGGTAAATAGTACAGTTGAGCTCGCATGACCGCTAACAAGAACTACACCTCCAACTAAGTATGGAAGGATGATGGCCGCCCTCGCGAGCGCACCAGCGAGGTTCGCTCCAGTTGTTCACAAAGCTCGCAAACAATTTGGATGTTGACCGAGAACGTATGTGCAGTAGTAATTATCCACTGATTCAACGACCTGACTTGGTTACTCTGGGG"/>
                    <sequence id="seq_t1598" taxon="t159" totalcount="4" value="TCCGGCACCAAATCGAGGTCGTTCGACAAGCATAACGCACGAGACTGCGTTACAAGAGGTATCTCTCCAATGACGCGGGCCCGTATCGGGGTCCAAACTATAGTGTACCGCCCTAAGCATCATCTCGGAGTTGCGTACAAGTGACCGCCTACGTGCTTTCGCAGCCTCCGAGGACGCGAACAGGGGTTCGTTGTTGGTCTTCCACCTGTAAAAAGGGATGCCCCCTACGTGGCCGGCAGGATGCTGCGAGACATCTGGCATAATAAGGGGGGCGAATAGGGAGCTACAGCCACGGCTATTGAGCCTTTGGGTTGTTACGCTTCCTGGGCTACCACTACGGAAGCATGTAGTCCGACGCAAGTTCAATAACCATGGTTTCCCACTTGTATCAGAGCCGTCACCCATTAGGAGGCCGTCATTTGCTCTACATGCCTAGCCGACAATTCTATCTTTAATCGCGGCACCTAGGCACTAGTTGTAAGATTGGGTACCCAAACTGAAATCGGCTTCATGTGTATGGGATCCCCAAGACCATGAGTGCAATCGCGAGAACGTGTGACAGAGTTAGTGGTAGCAACGGACGTTCCTGACGGTCTCACCGCAGTGCGACGGATCTGCAATTAACTAAACCGTGGAATCCTAACGTACACAGCCCAGCGTTTAATCATTTCTATCCATCCAGAGCAAAACCATGGATGAGTACACCTTCAAAAATGACCATGCGTAATTTGGTCGCTCCCGTTCTATCCCTTGCCAAAATAAGCTCTAGTATGACGAGTCGTGTGGCACTCGGTACCTTGTCCAGATAAACTCGGTTGACCGCTACAACATAGAACTCATCCAACCAGTTATGCATGGAAGATGGCTGCCCGCGCAAGCGAACCGGCGAAGTTCGGGGCAGTTTTTCGAACAGCTCGTAAACACTTAGCCGGGGACCTGAGTACGCATCTGCTACAGTAACTATTCACTTATTCGACGACGTTTCTCGGTAACTCTGGGG"/>
                    <sequence id="seq_t1629" taxon="t16" totalcount="4" value="AATCTTGCTCCCGGAGCGTCCTCTTAGTCGTTGCCCACCAACTTTGGCCAGACCTTCGCCTCCAGGTTTTCGGGCTGAGCTGCACCCGGTGCAATTACCAGCGGCCGGCCAAGTGAACGTCACTTCGGCCTGAGTTGTAACACACATCCTGGCTTGTTACTTGACATGCGCAACTTCGGAGTGCTCTCCGAAGGCCACTCGGCGGGCTATAAAGTCTCTAATCTGTCAATAGGTCCCATAAACGGCGCTGAAGGCTAAGAGTGGTGATGCACTTAGTTCCGTAGCATCGACCATACCTCAGCGGTGGGGTGATAACTTCTAGTCTCAAGAGGTTTAACGGAGATCTAAAAAGAGCAACAAGAGGATCCCGCTAATCGAGCTGCGAATCCATAGCTATCTTACGCTTGCTATTCTTGCAATCAATCATCATCTCACACGTGACCGCTCCCTAAGCAGTACTCTCTCATATCGAGAGGTGGCTCATAGGTTTTCTCGCGACTCACCCCATTCCGGCGCGTGATTGTTGCGGATCGAGCGGACCGTTACGCTGGCGGCATATCCGAGTAGGGTGCAGCTAAGGAATATAATCACCGTCAGTTACCTCCTGAACATTCGCTCCCATGCAGTGACCGGTCACCTGTCTCGGGCTATTCCCTCCTGATACTAACTTGCTGATTCGAGCCTTCGACTCTGTTGACTTGATTGCAAGTACGCTTACGGCGCGGAGAACAACTTCTCCGCGAGTATTTGTGACCCTAACGGTTAATCGCATTTCTGGAAATCCATTATCCTAATCGCCGATTTCCACGAGTTGACCTCGCGTTCACGATCAGGCTGCCGTATGCACATTGTGAACAATAGGCGGTATGCGACCCGGATTCCGCTGGGCACACCAGGGCGGCTCGTCCCGTTACGGCACAATTCGGCGTAGATACCACCATTCCGCGTCACTGGAATGCACCTTCCATTGACCTGTTCTAAGCGTAGTTTAATGATGGGT"/>
                    <sequence id="seq_t1608" taxon="t160" totalcount="4" value="CCGGCTGACGGGAGTTGTACTTCCACAGTCCTTTTAGTGCTAAGAGACAGCAGTGTTCTGCCGGTTTCGATATAGGATCAGCAATCATCGACCTCCCGCTGGATCTTCCTGACGTGCCAGCGTAGGCGCTTCACGCGCTCGGGGTAAGGGCAGTTCCCATGTGCTCCACAGAAGAGGGAAATCGTCTTGATTGTCTTGAAGCCAGGTAGAAAATGGAACCCCTAAGGAGACTGTTAGAGCTATAAGCCGGGGATTTCGTAGTGCAAGTTGTGAAGGTTCGGTCACTCTTTATAGAGTGTAACATTCGTGAATGAATCAGTAGAACGTGCCTAGTTAAAATTATGACTTTTGCCTTAATTTTACACGTCTCCGAACAGAGGCACGACCCCAGAACCTTGTGCGTCCCTCATCTACCCTGAGGACTAGAGATACTCTTTGCTGCCTGTCGCCCTCCCCCGTCTACCCGAGGAACTCTCTCGAGAGGCGCTTGTGTGTAATGGGGGGACACGGTCTTCTCGGAATGGGGCCGAGCAAATTGCGGTGTTGCTGATTTCTCAGAACCGAAGGCCAGAGCACCAAGCTCCATAGCAGGAGCCGATCTTGTATATTCCCTCCGTCAGAGCCTTCGGACGACTACGGGAGCTCTGCAAACTATCAGGGTAGCCTACTGCTGTCGCTTCAGCCCGAAGGAAGTATAACATTCAAACGTTGGCACATGTAGATTTGGAAAGACTTGTGGCGGACCAACGAATGTTCCCGTAACTCTAAAATGATAGGGGCGATGTTAGGAAGTAAAGTGGGGGTCCAGATGGTTGTCTCCGTCAACTGACGCAACAGGGCTATGGACCTTGCTATTTGATGGCCTTCCAGCGCAGGTGTGTTGCAAGATTGACAGGGGGTAATCCTGGATACAGCGGGGGAGCTAACCAGGCCAAACCTGATTGGTTTCTTCAACTTGTGGGATGTTCTTTATAGCTTCGCAGCCCGGGACTTTTATTCA"/>
                    <sequence id="seq_t16112" taxon="t161" totalcount="4" value="GAAAAGACCAGGCGCACCAACTTAAGAGAGCAATCTTACGAGATTTCATTAAAAGGTAACGAATTAAAATGTGGGCTCCCCTGTCTGAAATAACGGAGATGATTTTCCGGCTTTTGTTCTAACCGGTCCCCTCCGCATCGAGACTCTCGAACACACTTCACTCCTGTTTAATGCGGACACCATATGTTAGAGCTTCTTGTTTTTCTGAGGCGCCTAGTAACGCGGTTGTGGGGGACTAGCACCAAGGAAGTTCGCACGCGATCGTTCAGTCACGCATAGGGAGGGGGAGCTCCCACTCAGTGCCCTATAAGGGATTTAGCGAAGCATGTAACCGCACGTTGAGCTCACTAGACGAAGATTTTAAGACTAGAACAGACCACCATCTCATAATTAAATAATACCTCACGTTCCGTAACGAAATGTATAGCGCTCCTAAAGCTCAAGTTGGCGGTACCACGCGCAGCGTGGTTTGCGCGAAGGGAGCAGCCTACGAGGAATCCACTTGCCTCATTGGTTTCCCTCAAAGGCATTTGTACGGGTGCTGCACATGCCGTTGTGGATGCTTTTGGTTGATGCATTCCCCTAGAAAAGCAGCACCCGGGTAAAATAGTAGGTGCGGAGAAATGCTGTCGTCCCTATTGCACCACTTGCAGATAGCGGCAGCTCGCACTGAATTGGAAGGCACATAAGTTGAGCAAGAAACATCGGTGCGGGCCACCAATCAACTCGGTAATCCGGTGTTCACTGCGGCGAAGTTTGTCGAGTTTTTTTCTGCATGCTAGCCTAACAGGGAATTCATGTACTATGTGTAATATTCATACTCCCTGTCTGCGATCGGCCATCCGCCTTGTCGCCCTAATGCCCCACCGAGTGGTGGGTCATGGGCCCAACAAAATCCTCGACTTTGGTTCGAGATTCTTCTCTTCGCCTACTGCCCACTGAAGTACTTTTCTACTATTGACCATGGCTCTGACACATCACAACCCCGGCTCCTCTCATA"/>
                    <sequence id="seq_t16210" taxon="t162" totalcount="4" value="TTAGCCACTCACGGGTGAAGATGACTGAACCCTCGGCCCAGTAGCGTGTCCTGCTGTTTCGCTGCTAGCTATTGTAGGGTCCATGTAGGACGTTACTGCGTTTAATCTGTAATAAAGCACTGGTCAAGCGGACGAGGGCTTAACCTCTGGCACGGACAGGCTCGGATACAATGGATCTTAGTTGCCACTGACTCCCCTCATACTTTAAAACATAAAGTTGCAGGTGTTGCCGCGTCGTTCCGGCGGAACGTGCCCAGGCCATGCGTATAGTTAGCTCTGGATCACGATCGACACGCGAAGTCCCCATTTGCGGTTGTAGCGGATAGAGAATCCACCTTAATAGCCGCTGCTGCGTTGTAGTTCCCGTTGGACTAGTACGCCGCGGTAGGTACCAAACAGTTGAATCACCTCCGCGGCACGGTGGGAGCCGGCTTTCCTTTGTAGAATGTAAAAATCACTTTCACAATTACTGGCTGCGGTGCGGATCCGTCCGGTCTCTAGCTAGATGCGCTTTATACGCTTGGAGGAAGCTTGCCTGACACTAGGCGCGGGCCTCAGCTGGTTTGCCGAAGGGACAGACCGAAAGAAGTCTATCGCAAAAGGTACATTTCAACACGCTACTTCTGTCCGTTTCGACAATAGTGCTCAAGTCATATTTAATGGCAGTCATAGCTGCATACGGCCGATCAGGATGGACTGGTTTTGCGGTGTGGTGATGCTCGCACCATTCCTGCTTGGTCCCCTCGGCAAGGTCGGATGGGCCCCGCCCGAGGTAGTCCTAGTGCTACATATAACATAAGGTTAAGGACAACGACGGCTGCTTATGATAGGCGATGGATGGAGGTATGGGCACACTTGGCGGATAACGCAGGTATACTGCACCGTTAGAGTATTGGCTATTGTGTTATGCGGAGTATCCGTTGCCAACCTGATGCTCATGGAGAACCACTAGCACGAGTCGATCGTAACCCGTATCCTTAGGAGGAGGGTTGCGCGCTAC"/>
                    <sequence id="seq_t1638" taxon="t163" totalcount="4" value="CCATGAATGCGTTGCCGTCATCCCACAAAGCAGTGCATCAGCGAAACCATGGTCGAGACTAGGCTTATGCGAGCGGACCCGCAGGAGGTCCGTTATTGAATACCTCCTCGAAGGTATAGAGTTGCTTATAAGGTGATACACGAGCCTTGCATGCTCTCAGTAGCCTCCCCAAAAAACGTAGACCTTCTATCACTACTGCCACGTCACACCAGGTTTACCCGGATTACAAACCAAAGGTATCCCCTTATGACCTACCTCTCCGCCGATGATCCACGGAACGAAACGTCCATGGTTGTTAACCCGGCGTCAAGCACCTGTTCTTATAAAATTACCTGCATGGAATCCAAGTTCGGAGTGGAAGCTGCAAGTCTATTTATAAAGACAATTGCCGTCCGATTTGAAGCGCAAACTTTGCAAGAATACGCTCCGGAGTTGCAGTTGTGACAAGTGGGAGCTGTGTTCGATCCGGGAGATCCGGCGAAAGTCAAATCACAGACGCGCAACCAACCGTCAACGCCGGAAATTTATCCAAATAGCCGAAACGTATACGCCAACTGTGCGGTTGACTGCCCATTCTATACAGTCTTCACACATACCATGCCCCAGCTCCCCGGTCTTGACCAGTGTCCTTTCGACCCCCATCGCGCTAACTTAGGTTCCTACTAAGACGCTTTTGTCGTTTGGACGAATGGAGATGATTGGCACGTAGAGTCCGGGCCCAGATTGATCCTGTCTCAATTGTGTCGCGTTCGAGCTAATATAAATCCGATAGATGACGGGACGGAAGGTATTTCGATTTGAAAACACACAAGTAACGATGAAAGAGATGGCAGTGATGCCAATGTTAACGCGACTGACTTTACGTTTCGTCCGCACTAACTACCCAGACAAATTAGGCCAACTATCGATCGTCTGTACGAACTGAGGTCGGGACAGGAGGTCCGTGCAGCGTGCCGACGGGATTGACTGGAGGACCGCATAGTCGAAGGGAGGCCAGTTA"/>
                    <sequence id="seq_t1648" taxon="t164" totalcount="4" value="CCCCAGCACTGAGGGGAGAGCCAGGCGGTGTTTCAGGCGCTCACTCGTAACTAGCTGCGTCAATTGCCGACTCAGGACGAGCACCCATCTTGTTCACCCGGAATCTTCTTTGTGGTCACGTTTGAGTGAACCACTCGTGTTACCGGCGGCTAAGTAAGGTGGGCCACAAAATAAGCTGAATCCGGCTGGTATTTTGCGGAGTTAGTCATACGCGGGAACAGCTTGGGTGACCCTTAAAGACATCTTCGACCTGGTTCTTTGTGAGTCATTGGATTGAACGTTAAAGCCTAAGTAACAATATTATTTGCAACAAAAATAAAAGAATCTGTTCTTCTCACCGCTCAAAGTTTGCGTGTGCTTTATACGGGACCGTACGCAGCCACTTACCCAGATCCGTGGGGGTCCCTCAACCACACCAAGGAACAGTAATATTTCATTATTACTGGGGGTTCCATTTCACTACCTCCCGACCCCCGACGTCGAGGTCTTGTGTGTCCTTAGTGTGATCAATGTAACAGGACTGTATCCAACCTTCTTCCACAAATTTTCATTCGAACTACCTGACGGTCGATGCTATATCAGACCCAGGATATATAGGCGGGGTTCAGTAATGACGCAGGAGTTTTGTAAATACTACGACGTAACTCCGTATTATGGAGGCAGTCGATTAACCGCAGCAGACAGCGGCCCAAACCAGGCATTAATACGTGGTCGCAGTTAGAGTGGGAATGAGCGGTGGCGGGCGAATTGTACCTCTTGTCACGAGGCACTCATTTGTCAGCAGTGCTAATGACTAGAAGCTGTCTCCATGGTTGGCGCAGTCACCTGTCGAAATCTGTTTTTGCACCTAGCTACTGTTTCGCCAGTTAGTGCAACTCAGGTGACAGGAAGTCACGAGGTTCTCGCCGGGTAGGCGGGGGAGACAAGCGCGTCAGTCTAAATGAGTACCTTATCCTCGTCCGATTCTCTTGAAGGGTGAACAGCCCGGAGGATTGAAACA"/>
                    <sequence id="seq_t1658" taxon="t165" totalcount="4" value="ACTTATCCATACCCTATATATCTCGATTATGACCCACGGATCTGGCAGCCGTCGTGATTCACATTTCAGTCGGACCCGACACTTACACCCGGTTCGGCCGTAAAAGTTGCGAGTGATGCATTTTGGGTGCGTGGTACCGTTCATCGGCGAGACTTTTTTATATATACCAAAATTGTTGCCAGTTGACGATTATACCGCTGTTCCCTGTTCTAAGTAGGTTGTTGGACCGCCACTCAAGCTATATCTTATCATACAACGCTTAGAGAGCATCAGTTCGTTAGCTTAATTTCTTCGGTTCGGTCGGGTAATTCTCTGTGAAGACCACTGTCGACATGTGAAAGTAATTCTTGCAGACATCAGTTTTACGCATGTAGCGCGACGAATCTTTAACATTGGTCATTTCTCGCCCGCGAACGTGTGGTTAACTCTACATAAAATGATGCTGATCGAGTCATGCCACTATTTTGGTAATGTTGAGTGAGTAGGCGTACTATGCTTATGACGCTTGACATTGGCCAAGCCCCTGCGGTACCTTGATCCCCAACACTCATCCCTGAAATGACCAGGGAGTACTCCACATCATGCAGTTTCGCAGTCCTGCTAAAGCTTATGGAGTGGTGAATTAAGGGCAGCTCAGGGGCGAACTGACTTAACTCCCCACGGAGTCGTCATGCGGGGTACCAGCTGGAGTGTGATATAATATTTGCAGATGAGCACCTCGTTTGAGTTTGACGCGACCGAACATCAGAACCCAGTGTGAGCGAAGTGCGCAGGTGATTTATCGCCGTTAAGTTTGCGCAGAACGGCGTGACTTCGTCCTGTAGAGCTGGCTCAGTACCGGAGGATGAATTGAAACGACTCCAAGAGAGACCTCACATAGGACTATTAGGCCAACTGTTTGATTAATGTCGACAGTCTGCATGCTTACTGTAAGTCTCAATGGGAGGTGCCGCGGAAGTCAATGCGGGTGGGACCCGGCCGCACACCAATCAGGTGCAAC"/>
                    <sequence id="seq_t1668" taxon="t166" totalcount="4" value="ATGGGGAGAACTGGCTGATCTAGGGGTTGATGGCATGATGACGTGCCACGAGGTATGTAGAGCCCGGCCGTTACGTCTCAGAGTCTCTATGCGAGGCTGCTGAACAAATAAATCCCTGACAACGGTCAGAACCTTGAGGCGTAACTGCTGTTTACGGGGTGTGAGGTCACGGCTTAAGCTTTCTGACCTTCGAGTACCCCGTTTTCCGTTCTTTTCTGTCCCAATGAGACCTGCAGCATCCTCAGTGGAAAAAGTTTCGGAGCTAGCTAACGTGCGCCCTCAGTCCAGCAACGAATCAAGGCAGTGTGGGTATACCAAATGTTTGGTCAGGGAGGGGCTCCTCACACTACACGGCAATGAAGCATACTCGCGCATCCCAGTAATAGTACTCAGAACATTGATTTAGCGTATCCGCGCCCCAGACCGACACACCCAGGGCTACCTTGTGGTCATTTCAATTTGCATGCAGGCCGCGCACGCGTACAGAGGATATTCAACAGCATCAGTAAGGCACAGGCGTCGTAAGTTTTTCGAGAATATCCGTAAAGTAGACAACTGGTATTTTGGGGTATTTGCGCCAACCCCGCTATGATCGGGCGTGCCCACGGTGATGCGCGAATCTAAAAATAGCATGGTAGAACCATCGTTAGTGCCTGTAGAGGTTGAGAGCCAGTGCACTATAGTGTGTTAGTTCAGTAACATCGACCACCTAGATTCAAAGTCTGTGATTACACTGTAGGGCGGTCTGGTCTGATAAGTCAACACACAGTTTAACCTTCTTCGCCAGGTCTTCGATTTCGATGTCACGCATGGGACAAGTTATGCGATCTCAATATAAGTCGCAGTTTTCATACGATGTCTCGGACGCATATGGCAACACCCCAATCCGATCGAGCGGAACACGGCGTGTAAGCCTCTATCGGGAATGAAAGACCAGAATCAGTGTCTTTCTATGCCACCACCTAATGCAAAACCATCTAAGTAGGCTGCTGGGGGTTCC"/>
                    <sequence id="seq_t1678" taxon="t167" totalcount="4" value="AGTGCCTGTACCACATAACCACTCTAAGAGGGGTGTTTTACAGGAACGATTAACAGTCCTTGATGGAGCATATCCCAAAACGATTAAAGAGGATCTAGGTAGGTTTGCATAGAGAACCTGCACACACCGGGTCCGAGATACAATTCCCAGAACCGCTGCAAGCTATTAAGCGACACTGGCCATATTCCCACCCTATAAGGCTACGGGGGCGAAATAGGTGCAGAGTAGGCCGTGCTAAACAAGTTCAGAAAGCTTTCACCCGATATTTTCTGCACCAACAGATGAAAGAAAACACTAGTTTCATAGTAACCCCGGTTTCTCGCTATGGTGGCCCTATATCGATCTAGTAGGGATTCCCACTGATAGGATTTGGGCTTAAAGGCTTACCATTCCCTGACGATGAGTGTAATCTCCCCCGAATGTTGCCCAATCCCTTGCAGGCGCGAACGCCCGCCGGATTTTGATTTTATGACAAAAGCTTGACTACATTATTACCAGTAGAAAGGGTACAGATGGTGTTACTACTTCTGAGTTTCGTCGGGGTGCGTTCCGACTATGTAATAGTTGCGAGTAGTCATTACGTTCCGTTCAAGTATCCGTCGAAATTACTGTTACTACCGTATACTATATTAGCCAGGGCGGTGCATTAGAAGGGCCGCCTAGGATCGGATGAGACAAAGATCAAGTTTCGTCGCTACGGATAGCTCATCACCGCTGGTTTGGTAGTCCACTCTTCCCCAATACAGTTCGGCCTTTGAAGGCGATTTCATTGGGACCGATGTTTGGCGTTAACGGACGCGTATTGCGCAACTTCTTCGACCTGGCGCTTCGGGAACAATTAAGACTACTGTTCACGGGTGCTAATGTGTGACATACTTTAGCCTCCAATTGAATAACGATAAGGTCGGTAGCTACCGGCTTAGATTCCACCATTCTGGGGTTAGACGGGAGAGCTACGAGGAGGTTCCGTCCTAGCTCCCAAGCCTTCCGTCGCGCGGAG"/>
                    <sequence id="seq_t1688" taxon="t168" totalcount="4" value="GCGAGTGATACGTCGTTGGGGAAACTGCTAATTCCAGAGTACGACATTACGAACATGCGGTCCGTTGCACATTCGTCACGCGAGAAATAAAGGCGTTACTACAACAGAGGTCCTGCTGGTTTTTACCCATTACGATAATAATATCTGCTGCTTTTGAATACTACAACTTAAGGCTACCCAAAACGTATGACAATTGGTACGTATATAGCCTTATCTAGCCCGCCTCGGGCAGCAACCTAAGGGGAGGAGAAGGTGTGGTACACCAAATGGGAACAATTCTTCAGGCCAGTACCGGCCTTCACCTATCGCGACTTTGTTCCAATTCCCGCGACAGGCGGGCCCATGGCTCTTATTGCCAGGCAAGAAACTGCTCGGCTACATGGAATGGAATGAATGAATTCTCAATACAACTTACACGCACGGTGTCGTGAACAGATGGTCCCAGCCAGTTACTGAGCGGTGCGCGCCCCGAAGGGTAAACGCAGGCGCATCGATACCACAGAATATACGTCGCATACAGGCCCTCTCAACGCTTGTCGTATGACCAGGCGTTGGCCTGGATCATTCCTTTCAGTGCTGTGCCCCAGAATTGCTAGCCGGCCCCGCGGGATCGGCAGGATCCTCTGCAATGCCTTCTATGAGATGTCGTAAAAAGGATCAGGCCGGTAGAAATCGTCCTATTGGACCAGATTTACCCCACCTACCGCCCGGTATTGTGCGACCGATCTCTGCAACGTTTTACGATGGGCATAATTGTGAACGCACCAGTATAAAGGACAATTTGAAAGGTGTGGCCCACGCCCTTCAGCTCAGGGAGCCTATCGCCCACTGGATCGCAAGGAGAATAAAGTTTTTCTTGATCCGAGGCTCGATGATGTATTTGCTAGGAAGTGGTAGTTACCGGGGCATGAGCGTGCTCCCCTAACCTCGGATCTCTAAGATCGCGCGCTAGACGCCGCCTCCATTCGTAGCGGGAGGCCCTTGGTCAGCCGCAAGAAGT"/>
                    <sequence id="seq_t1698" taxon="t169" totalcount="4" value="TGAACGGTGGCACAAAACGCCTGCCTCTGCCTGTACACATGGTCGATAACTATCCATCTTAGTGGCAATTCAGGGCTTTCCCTTTACACTATAGCCCCCAACGGTCCACTATTTCAGGGACACAGCTGTGCTGTAACAACAACCCCCAGGCCCCGTACTGGAGTGTCGTGAATGATACTCAAAATTCCGGATAGGGCCTGTGAATACGCCTAGGTCTTCGCGGGATCCATAGCAATAAAACATTGACTCCATGTCTTAGACTGGTTTCACGACATGCACAGTAGCTGTAATCGTTAAAAGACCCTCGATGAATTGTACAATCCTTGCACATCCCACCGCTGGTATAATCAAAAACAGTGGTGAAGGAAAATCCACAATAGAACGATACTCTGCGACTTTGCGTCCGTATATCGAGGACATTGGGCCCTGCCCAGATTGGGAGTGATGTGGTCGACGCCCCACTCTTTTGAACGGTATGGTCCAACGTACGCGGTACTTAGAGGACCCAATAGCGCTTAGGCTCTGTTCAGTACCAGAAATAGCGGTCAACACGCTAATCCTTTTTATGTTGTGTAACTTCATGAATTGACTTGCTCATTCTCCACCTAGTAACGTTTTCTAAATAATGACTATGTCAACCTCCGTAATCGAGAACTCTCCGGGCCCTAACTGTGCTTAGGCCCTTACTTCGCCGACGATCGAGTAGGCGTACGTACACGCAGGGTGAAAGAGTTCACAGAGAACCCACTCGCGAATACGAGTTGCAATGTCAGACTGGTTTAGGCACCACACGGACTCTTCTGAATGCGTGATGTGCGCCTGACTGACGAATGATCCTACTCAACCCCTTACTTGACTTCCTCATTAGGGTACGGATTCGGTTTAGGATTGCATATTTGGTCCTGAGAGTGTGAGCTGTGGCTACTAACAAGTCTCGTTGTCACACTAGAGAGGAGTGCCCTTAGGCCGACAACACGCCTTGTCGTTGATTTGTTGTCCC"/>
                    <sequence id="seq_t1730" taxon="t17" totalcount="4" value="AGATAATCTGTTTCAGTGTGAAGTTGGTCATCCTCGCCCTGACTATCGCCTTACCTTGGCTCTTCAAGATACTCTCTCGCCACTCATGGCTATAATTAGTCGAACTTCCTAACAACGCTTTAGGGGCAGTTCAACCACGAACGCGCTTTTGGAGGCAAACTGAGGCCACGGGCAGCTCCATAATTTGCTGTTGCCCCGCCTGGGCACCTCCCCGAAGGGTATTTATACAAGAGTATTGCCAGAATCTTTCGAGCAAACGCGCGGGAGCCAAGAGTCCCCAACTTCATCTTCAATAGTTACGGCTACCCGGTGTGACAATTGCAGTGGCGATCATGGTAGATAAGCGAGGGACTCTATAGAGGAGCATTGCATTATGGATTCCTTTAATCAGGACGATATCGGCTGGGAAGCGGCTGGCCACAGTTTCTCATTTGTAGAAGGGTCTTGAGATCACTTGAATGCGGACGCTCGCCCACATTGGCCACTAGTTATACGGTCCATGTTATCAAGGGTATTGCCACGAACGGTGAGTCCTTTTGGTAGCTCGTACATGAAGGCACTCCACAAACTCTGGCAGGATGTTATTGAGCTGGACAGCCTTCTGAAACGGCGACTCTCACGATCCCTTAGGCAATGGTGGACAGTCAACATGATAAATATGTTTTGTATGTCCTCAAGCGTCTTTTGGCCAGGCGCCTTAGACAGATAAGTACGGGCCGTCACTCTAACGGGGGATGGGGGCGAACCAAGCCGTGACTGAGTTACTTGACCACGGGGCTATGACGAATGTAGCCTCGCAACTCTCCGAAGCTGCTTGCGTCCTAACTCGACTGTGTAATTTTATTTCCTTTCTATTCGTCTGGAGACACGGCGCAACTGTAACTGGTGCGATATGCACCCTAAAGCGCCGTGCTCAGTCCCGCCTCGTACATTTCTCCCAATCGCGGGCGACCTCCACAAACCAACGCGTGTGGTTTCACTTGTGCATGAGCGCAGCACA"/>
                    <sequence id="seq_t1708" taxon="t170" totalcount="4" value="TGATAACAGTCGCGCCAATGGTAGTGTACGCGTTCACAACGCCAAAGACGCGGATCGGACACTTAATAGCCCTCTTCCCTTAATAACACGGGATATTAGCAAGCACCCTCTCTGAGCTTGCAGGACGGATTCGGTCGCTCCGAGTTCCCGGACTGGTCTGAATGGTGTCTGCTTTGTGTCAATAGGTAGGTCAGACAAATTGAGGGGTGCAATAAGTTGTAGGTCGCAAAGCATTTGATTCCAAGCTTCCCCCATACGAAGAGAAGGGTGGGAGACTGCAGCGCACACCCCTTTGGTTTCCGTGTTCGTCGGAACATCTCTTTTCCGCACTCAATATTAGGACATGGAAGGCTGGTATACTAGCAGTCGACTCGAGCGAATACGAGTTGTCCGGGCACATCACACCTTGTTTCGGTCAAAGAAGCAAGGGCCACCGAACCCGCTTGCCCGGCAGGGTTCATCCAGTAGCCAGCAACAAACGGCTGGCATATCAGGTACCAGAAACTGGATTTACGTGTTTGTATTCTCAGATCGGAATGTGGAAGTGCATAGTAAGGAGCTTGGGTTACCCGATTTGGATAGGCACTACCGTTTAAGTAAACTAAGCTGCAAGCTTGTTAGGCCCATCTTGATCAGAAGGGAATCTACAGGAGCGCCAGGTTTAGATTTGTTAATACGGAGTGTCGGTTGCGTTTACCATAAAACATTTAGCACTGTATTCCCTTTTAGGTTGAAGTAAACAACAGTCCCAAACAGCTTGTTGTTGTGGTTAGCACTCAACCTTTTGGAACATGGCGGGAAGAACGAGTCACACGATGCGTTTATAACGGATTCCCTTCGGGCACAGCTTCAGTAGCACTTGCTAGATTCGGTAAGTTAATCAGGACGGTACGCTTTTGGCGACGCAGTCAAAGTCCCGGGTCGCTGCTCGAGGAGAAGAACCTAGGGCAGCTCCAGTATACTGTGATGCTGGGAGTGGGTAGCGATGACTGTTAGTCAA"/>
                    <sequence id="seq_t17112" taxon="t171" totalcount="4" value="TGGATCTATCCAGGTGGTTCGGTCGGCCGCACCTGTGCCCCTCACGAGGATGCACGACAGAGGAGAAGGTCGATGCACCCAGCAAACCTCTATGCACCCCGGAGCGTGTATGACGGATATTGAGCGTATTGTGTGCTCATAACACTCATATCGACATAATTCCCTGGGATCAGGTTGAGCAAATGCGCCCCGTCCTACGGCGAAGGTGCTCCTGGATTTAAGATGTTCCCTGTTGCTGGCTCTGGTATGGGTATAGACTACTGGTAACGGCCTGGTACTGTAACTGGAGGAGACTATTCCAAGGCCCATAGCGGCCGAACGAATTCATACGAGGCTTTTAGCATATCGTTTTCCAGAAGCTACACCGCCAGACCTACTCGCAAGACAGGTGTTATATGGTGTAGTTTGTACAGTAACACGTTAAGGCCATGTTGATGATTGTGCCCCTGCCTTGCGACAAGTGACTTAGGTGAGGCCCTTGACCTGTCAGCTTATACCAGGTGGGTCGTACAAGGCTCTATAAAGGGGGACTCCCGGTATATGATGCATCCGTCTTGCCCGACTCATCACGTAACTGACCAGGTGGGTGGATGTCCCCTATCAAACAGCGCACGTATAGTTGTGCTATAACCACTCCTATTGGGATTACAGTGTATTTATCGCGTGGCAATATCTAAATAGGGCAAACAGACAGGAGCCGACCACTCAATTGACTGCCTTGTGCTCGCGAAGCTTGCGTTCTGACTACACTGACGATTATGGCATAGCTGTTCACCTGCGCATGGGGATTACAGATGAGAAGCGACAAGAGCAAATAGAGTATCCATTGATATTCCAGAGCTGTCCTTCGATATCGATAATTAACCATCCAGCTCTCCTACGGCACCGAGCTGACCGTTGGCTCCAGAATTAGTGGGAGCCAACAGATCGTGCACGGTGACAGGGTAAGTTAACCAGCGGTATATAATTCGGATCCCCAATCTCAGCTTGTCAGCTCTCG"/>
                    <sequence id="seq_t1729" taxon="t172" totalcount="4" value="TGTTCCCAGGCGCGGTACTTGTATACTCAGCGGTTTGGGCACCAACGCCGCGATGCGGGCACTATATCCCCACCTTCCGAAATGAAGACGGGCAATTAAAATACCTCCTAGGTGTGCTTTCTTTGCAGATTATACTGCACCGGTGTCACCGGATGCTCTAAACATTATCTGGTTATCGACTATATGCAGCTCTCAAGCTGTACCGGGAGAATCAAGCGGCCGTCTTGGCGTAATTAGATTCCAACCTACATCATGCCGAAATCAATGCGTGGCGCGTTTAGCAGGGACCACCTTGATAGTCATGGCCTAACGTAGTTGTTTTTGACGCTTTTAACCTTACGTTCGATCCGGGTCGTTAAACCCCGGGAGAAGCGAGCTGTCACGAGCTGCACGAGTTGATCACTCCTCGCAACCAGCTTAGAGGTAAGCGCAGCTGTAAGGGTGGTCACTGAAGAATAAGGCGCGTCACCAGGTGGAACAGATTTTCCCGTAAGGGATCACAAACGAGATTTCCTCTTATCCACTGTTAGCTAAGTATTGAGTTGTGAGTGTGAAGCACCTGTGGAAACGGCCGTCTTTTAAGAGTTACTACTTGAGCAAACTAGTCAGCCTCCGCGGAAGGCCCAGCGGCATCTTAATCGAATCTGCAGGCACGCGATGTGTAAGTATCGCCATAGTGGGTTTTGGATTGTGGTGCGGGTGAAGCGTTACCACGCTCGCTCCTTATAGAGGAATGTGGACGACGGTCACAATTGTCTAGGTAATATGCATAGGCCATAACTTTTCAACTATTCGCCTTAACGCCGAACCGCGCAATGCGTCTTTAAAGTGGCACCCTACGTACCTATGTTAGTATATCGTGCACAATACGTCAAGTTACTGATAGAGGGATTTCGATATCGAACGACCCAATATCCTGAGGGGTCGGTCGAGATGACCTCCATAGATGAGTACTAGTGTGTTGTTTATCTAAGTCCAGGAATCAATGTCTATTGGTTAA"/>
                    <sequence id="seq_t1738" taxon="t173" totalcount="4" value="TAACTGCTGAGGACATATAGAAAAAACTTTGTTCTGAATACGGGCCAGGGATACAATCAAGTTGTTGATAAATACTAGTCCCAACAAACAGTATCTGCTGTTCCCAATGAGAGGCCAAGACAGTGGCCAAAGTAGAACCGCGAAGCGTTCGACGTGCTTTATAGGTTAGCTTTGCCTGGTAGTGCCTGACGCGATTTATAAGTGTTTAGACCGCTAAGCCGGAATCCCTTGCTGTAATAGGTGGAATCCTATGTTATAGAGTGTGTCTGGTGTCGGACCGGCGGCGAGTCCGACTTTACTACCGTGGGTCTGGGCGGTAACGCTTATAATGTACATTTCGGCCTAACCATCTTCCTAGCGCTGAAATTGGTTGATAGCCTACCCGGACTGCTACCGTTTTCATAAGGTTCTCGTTGAGTCTTGAACGCCAAGAAGTAGAAAGATTGAAAGAACAATTGCCGATTTATGATTCACGCAAGATCTCGCTAAGGTGGATCAGCATACCTGCCCTTCAATCGAGTGATGTCTGTACCGTCACTCCGGCGGTTTGCCGATGCATCTATGGTCCGCAGGATTTACCGTACCCCATGAGGATGGTTGTTATGGCCGTTCTGTGGCAACCTAATCATTTGCGATGTAGCGCAGTGCACAATCCCTAAACCAGGGCGAGACTGGCTGAAAGGAATGCTCTCGGTACAGGTTTGAGTCCTTATGCAAATCGCCGATAATGGTACACGGCAACAGATCGGTATCCTCTTCTCACCACGAGGTATATGATCGAGTCCTACCTAAAACTTTTTTTGCGGCAAACGACAAGGGGCCCTCTTCGATCTGAGTGACAACGTGAAAAGCCCCGTCCGATGTAGCGCAACTAAGCTACCCCAGTGGGGGATATAACGCGAACTATGGGTTGTCCAGAGCTTGGCACTCTTTTGGTTCATGACCGACAAGGGAGTTAGTTGACATTTTACTCAGGCCAGCCACGCGGGGCCACGGGCCC"/>
                    <sequence id="seq_t1748" taxon="t174" totalcount="4" value="TAGGCGAGCGCGGTCTCACGACAAGTTAGGGAAGGGGCGGTAACACTTGGGAAAGGCCATGTCAGTAGCCAATAGATTATAGCTGTCATAATCCAACGTATAACCACAACAAAGGGATCGCAGACGTGCAAGTCAGGAAGAAATTCAGATACTCAGTAGAAAGCTTCGTCGGGCCTCCACGCTAGTACGGATAGTGCATCCGGGCCTGAAAAGCTAGTCGAGTCATGAGCATTTATGGATTATCAATACGATTGATGCTCTAGAAGTAGGGAATGTTACAATTAGGGGCTGCCATAACTCACCCCCTATTAAGCTATGCGGGTCACCACATCACAACAGCGGGTAAGACAATACCTGGAGTCAGTCTAAATCCCGCTTAGTACGCTTCGATATTATGGCGTTCTTAGGCCTAGATTTTCATCACCACAGACTCAAATCTTTAGACGTAGAACCGTGGGACTCGCTTCCCCCGAGGACCTTCACTTAGCCTGGTAAATTAGGAGCAGACTTACCCTTTCGGAAAGGGCGTGTGTCTCAGCCCCGTATGAAATCGTTTATTAGCGATCAAATGATTATGTGACACACTTTACTTAAGCAACATACCCCGACCTCTCTTATCTTCGTTCCGCGTCGTGGAGGTTGATGAACCGCCGTCTGTTCGGCTCAATACCGAAACTTTGTACTTTGTCTTTCGCCTTACTTGGTTCGCCTCCCGGGCGTGGGTGGCAGAACTTTCCAGATACCATTCACGAGGGCAGGGATTCCAACGGCGGAGCCGTTCAACCCCTCTGAGGTAATTCCGTCCTGGATAGCAACACCCGTCCGGTAAGGTCTTACCTCTCTTGTCGTACAGTTTGTTGCAGATCAGAATCGCGGGATTATGTTGAGTTGGATTATAGATCCTCACGCGGCGAGACGAGTCTTTAAGCTGGTACCGGCCCCCCACTAACGGTGTCTTACATACGGAGCACCTCGCACTTTTCCACTACTTAGTGCAGGG"/>
                    <sequence id="seq_t1758" taxon="t175" totalcount="4" value="CAGTACCGGGGATTCCGTGTCAACTACGCCTACGTTAACTCTATCAACTCAATGCATTCTTCTCACACAGATCAACGATATTGACGGCGGGGAACATTGGCGTAACCAGGAGAGTTCTCTTCACGTTGTCCGACGATGCTACCTGAACTCCTTTTGAAGCTAACCAGTCAAACGTCCCACGCTTCTGTACTGGACAGACATTTAGGTGGATGATGGTCTTAGATCTTTGAGGTTGATTAGCTTATGTGATGGTCGATAACGGCAGATACCCCCGCCCAAACAATCAGTGCCCAGACTAGGGCTCATCCGCTTTAGGGGCAGGACCGAATCAGCGCGGACATCTACCGGGTCCGACTAATCCAGGCAATCTCTAGACTGTCCGTTCCACGAGGAGCAGACTTCAGTAGACTGAGTTACAATTACTATTGCGGGAACGGGTTCTCTATTGGGCTAGTTTAAAATATAAGGACCCAGGGAGGCTCCAGGACCGACTAGACCCTCACCATATGGACGTTCAGTGAGCCGGAACCGACCACCACGCCACACGCTCCGGTCCGTTTGTTATTAACAACAAATAGGCGCGAGAGGACCTCGTTACCAGATCCATGTATTTACACGAGGCTATATCGGTGCCACCGGTTACCCGGTGTTGACAGGAACCAGGGCTTGGGCCTATCTACAAACGCATACTACTGGGTACCTCATGCGCTGATCCTGTTAACAGTACTTGACATCATGGACCTCGCAGCGCGTGGCCCAGCCTGTCATTGCCGAGAGTTTGGATTCGTGGCAATGGTGGTCGTGATTTAATTTCTAAATCCTCAGCATAAGTACGTTGGTTGAATCTAGCCACCCAATGCGATACATAACCCCTACAGCGAAAAAGCGCGGTAATCAGGCACTTCCACTGTCTCCACACGTGATCACGTGAGGTCCTTTATCTTCGTACTGAATTCCAGAATTTTTAGGCCCAATTCACCCGTAAAGAGCCGATACACGA"/>
                    <sequence id="seq_t1768" taxon="t176" totalcount="4" value="GATAGGGAGAACAAGAGGTGTTCACCGGCATGGAAACGACCGCGCCGACTGTAAACCCTACCGAATGCGAAGCGCTGCTAAGGATAGCGATGTACCGGAAAGATAGCTACACTTATTGCACCTATGTTGCTCCCCCACTATGGCACACGGGTATGCACGGCTCCATATATGCGCTTGAGTAGTGTTGTGTGCGCTGACTTTTATCTGCTTATCTACCCCATTGCCCGCCTTTGTGAGAGGTCCCGACAGATAAACACTGAGTGGGACGGTTCGAAAGCATTAGAAACTATTACTTTACGGTATTTGCAAACATGAATCATTGTCCGAGTCAATCCACAGTCACGTAGGCTTGAAGGCAAGGATGTCTACATCCCACCTTTCCATGGCCAAGAATCGGGTAGCACCTATGTCTCGCATGCGGGTTTATTGACTCTCTATCAGTGATAGCGGTTACGCTCTTGTGAGATCCTGGGCAAGACTGTCTTTCTTGTCCGTGGTGTAGTTTTTAAAAGAGTCTCTATGCCCCCGAACCCCTACCTATTTACAGGTGTAGAAACAACAGGTAACGCTATCCGGGCAGAAATAACCAAACTGGTGAACCATTGGGCCCAGCTGTGCTTATGAATCGGGTTCCTCATTTCGGCGTATCTTCTTCTCTACAGCAAAACCATACGGCAGTTATTGGTACTGATTAAACCGCTAAGCGAAAAAATTGCTGTATGAAAATGACTGACAACTCCCTCGGACTGGTGAGGCAGGGGCACTGTATTTTCTTGCACGCGAGGGTTGAGCTCTCGCTATGGCAATACAGCAGGTCGTCATGACGGGAAGAGGGACAGGCTGGGTGACCGACCTGCGCTTGTATTGCGTATCTTACTGATCACCTTGAGAGCTGCCACGTTCGTTACGCGGGATTGTCTTCATCCATACTTCGGCGAGGGAGGGAGTGTAAAACCTGTGATGAACTCGCCTATGCTCTTATGTTTCGCCGCCGTAGTCG"/>
                    <sequence id="seq_t1778" taxon="t177" totalcount="4" value="TCACTACCGAAGTGCTAGCAAATTAATTTAGTACTGCGTACCGGGTCGAGATGTGCGGTCGGCATGTAAATACGCATGTCTCACAAAACTGTCCTTGCCGGTCACAATTGGAATATGAGGCAGCGCCGAAATAAATGCACACGCTCGAGACTCGTCGACCTTCATTTTGCCCGGCCCGCTACGTGCTGGCATGATTAAGGTGTGAGTATAACACTACAGCTGAAGGTCTCGCAGTGCTGGATTAGGTACAATGTTCGAGACTGTTTTTGGGGGAGGACAGTAGGGCTGCTTGCCTTCGTGAGCGGGTACGAGTGCTTTAGCGCCTAGAATGTACTTATGGCCGGCTTAACATTCCGTACGAAGAACCCAAACCTAACCTTGACTGTGGGTGGACGGTTTTAAAGACGATCTGGTTGACTTTTGCACCTTGATAACTATAAAAATCGCCAGAACAATATGTTTTTAATCAGACAATCTATATCATGAGGTAGTTGGCCTACATACTCCTGATCCGTCTGAGGTTAGTCGGTAGCATAGGGGCGGCGTTACGTCCTTGTTACAATGACGCCCATCGTGGAGGTGGCCCCTTCCCCTTTGCCGAGATCCCCGTTCTATCTTGTGCCGACATAGTACGAGCGAGACAAATTCGAACTACCTCAATCAGCGCGACCTTTGTCTTAAGACAGACACTTCCTACACGTCGTAGCCAAGTCTCAAACAGCCAATAATGGCAAACGGTGGCAAAAGCGGATCCGTTGATTTCCGGACGGTCTGGGAGCTACGCTTAACCTACGACGTCAACACAGTATACACTTAGTGGTTATTCCCTACACTAATAGAATGCTGACAACACACACTCATCGATAAGCCTATAACCTAACACCGCCCGTCGTATCGTACGTACTAGTGGCTGTTAGGCGTACGACACAATGTTCCGCCGTGACGCACCAGGCTTCCAAAAGAGCATTGATACAGCACTACGCCGAAGGCAACCTGACCT"/>
                    <sequence id="seq_t1788" taxon="t178" totalcount="4" value="ACACTCTGATTCTGTTAAGCCTAACGCAGGAGCTCTGGATCGTGTCCCTGTGGTGGGGACCCAAGGCATGCTGCATTCCGACCCGGTAATGTCTGCTCTATTAAGAGCCCCTTTGCCAGTAGATGCCTCCGTCGTTAGTATCATTCAAGAATCAGCTTGTGCAGTTCTCAAAGCGGTAGGAGTTTCCTTTCTACCAATTGGAGGTGCAACATCCATCAGGTAGGAGGTTCGTCCATCGGGAAGTCACCAGATTGCTAACCCAAATGATTCCGGCATGAGACTAGCTTCGGCCCTCTTCCGGAGAAGGATACGTTTTTGGTACTCAGAAGTTTAATCATTGGAATTCATCAGCCGTCTTGTGAAGCGTGGCATTCCGCCACTCATTCTGTAATGGTTCACGCGAAAATGACATAGGAGACGTACATTCGGGGCGTGCTCGCGGTCAGAAGGAGCGAGTAATCTTTCATTGGAGTAACTCCAGCCGAAAAGGTGGGGCCGAACGGGTGTTCTCGACTAGAATAGCAGCTTTGTACCCTGGCGTTTCCACACCCGTCCGAGCGGAAGCACCTACGCTGCCATCTAAATCAAGGCATTGAATCTTCATTAACAAGCCCCATCATTCAAACTGCAGCGAACAGACATCAATGAGCTATGGTTTGGTTTAGAGAGTTGCAGCATATAGAATCCCGTGCTTCCCGACCCCCTTGGACTATAGTCTTACCGTCTACGCGGCTGGTTACGCCTGTCGAGGAAGCCCTGGTGCTGGGGTCTAAAGGACATATGACTCGTTGATTCACTTACGCCCAAGAGAGCGCACACCCGCTTCCAGTGTGGAATTCCACGAGGGAGACAGTAACGGCGGGTTTTGACGACTAGTCTACCATGACCCCTTTTGCAGTCTGTCCACATTATATGATTAAACGCGGGGGGTAGGCTGTGGCGGTGACCCTATAGAAGTTCACTAAGTTAGAGACCCTTCTTCGCTTAGCAGGACAATTAC"/>
                    <sequence id="seq_t1798" taxon="t179" totalcount="4" value="TCCCGTTGTATCAGGATAGCAGAGATCACACGTCGGTTAAATTCATGTTCTAACAGCTAGGTACGCGGCTTTCTTGAGTCTGGGCGTACCTTTACTCCAGGGTTGTCTCATTATCGCTTGAGTCAGCTGCATCAGTTCTGTATCGCCTAACTTGGCCTTCGGAAGGGTATTTGTATTTACCTATAGACGGCCGTCACTTTTTATGACAAAGTAATAGGTCGTGGATTGAAAGTATCATCCGTCTACCTATATTTGGTTTTTAATAACGCTTCAGCCGCAGAATTGCCGGGTGCCTTCGCAGCACGGGAAATATTGTATAGCCAATGAGGTACCAGGACCCGGCTTCGCCCTGACTAGATCGCCTAGGCGACACTCTTGCCGGGAATCTCTGATCTGCTGGGATCGGTATCAGATCGCGCGCGGTCTGAACTAAATAGTATTAGGGTTCGGAAGAGCTGGGAGAATAACGAGTTTTGTGATAGCTAACATGCCTCCCAGGGATCATTCCAGGGTCCTGCAGGATCAGCTGACGAGTACTAGGACTCTGTCAGCTGCAAGATTAAACGTCCATCGTTGCAGGTCCAATGACGAACAGGACGAACGCACACCGTGCTCACTATATGGCTGGGTGCTATGTAGCTCCATTATCTCTTATTTGTGCGTGTTTCGACACCGAGCCCGTTGTGTCCCCGACCCGGAGCGACCACAGCTTGTAATCCGGCTGCTCGCAGGAACGGGGCAGCTACTACGTTCAGACTCTTGGCGTACCCAAAGCGTTGTCGGCACAGGGCCGGCATTAAGAACGTCTTCCACAGGTGGCGCCCTCAACTGGTCGATAGCGAGCCGGGCTATAGACATGCCGGGGAGGATTAGTTGCTAACCGCTCCATGCTTCGATGAAGACCCAGTCGTCGCAAAGCAACTGATATCGCCAGTCCATAGGTGTAGAAATAAAACTGTAGTTCCGTCTAGGAACGCGAAATTAGGCTATGCGTACGTCA"/>
                    <sequence id="seq_t1830" taxon="t18" totalcount="4" value="GATGACACAAGACTCGTGGGACTAGGCTCTTAGTTGAGACAGCCATTACAATCCATGCACACTGATCCTCGCTCATGACTGGGTGACCCAAGAGTCGGGATGCACACGAGATCTGAATAATAGAGGCCCGTGTCCATTTTGTACATTTTGAACTAAGGGGGCCAGCAAACAGGATACGCATCTGCCAACTGGACCTAATCGAATGCGCGGCCCTGTGGGACGGCACTCATCAAGTGAATTGTTTGCGAGCTATAGCACCACTAATCGAGAGACGACGGGATTTCACATTGCTCGCGACTCCCGTGGAAGGTCAGCTGCGATACCAGCGTCAATGGACTTTGTCGCGCGGATCCCGTATACTTTGTAATTCGTGACAGCGTAAGATGGCTACGAAGGACGAGTGTAGTAGCTTTAATCGGCCACACTCTGGGCCGCCTGTAATGCGTACGGTTGGTATCAAGAGGTTCCAGCGGGGGTATGTGTGACTTGTCACGAAAGATGTGACGTATTAGGAAGTGTGTTGTTGTTCATGGTCGTTACCATTTCTGAGCCTACTTTCGTGTCCGTTCTCTTAATACCCTAGCCGCGATAGGTAGGCCCTTCATCTTCTATGCTAAACTTATTTGTCTCTAGTCAACATGTGGCCACTGTAGCGTTCTCCGGGCGGGGAGACGTGGGGGATGCAAGTGGCGTTTCGGCGTATCATCGGGAGCTGGACGTGGTTCGCGCTGTAAGCATGCGTCGGTTTCCAGGAGTCGAAGGAGGATGGCTAATACGGCCAAGGGTGCGTAAATATAAGATGTGTCGAGTAGGGGACGGTCGCGATCTAGACCGGAGGGGCCTGCAACAACTCCAGTCTGTATACGATCTGGGAAGATCAGTACTTGCCTTCTCAGATGGCCGATGGAGCCAAAAATTGGCATCTCATACCCAGACGGCTAACTAGCTGGCGTTCCCGAACGGGGATATGTTCCTGAAGAAGATGATTTTCGGCTGAACA"/>
                    <sequence id="seq_t1808" taxon="t180" totalcount="4" value="AAGAGACCGAACAAGGGGAGGTCCCCCGGGTGAAAATGACCGATCCAATTCCAAACTGTACCGAATGGGTAGATCTTCTAATGATAACGGTGTTCGGGGAAGATAGCCTCAATAATTCCACCTCTATTGCGCCCCAAGTTTCGAACACGGGGTTTCAGGTCTCCAGCCATGCGCTCGAGTTTTGTTGTATTTGGCCGATGACGTGAGCGCATAAATCCCTTTTTCCGCCTAATTTGGAGGCTATCACAGATTAGCAATGTGTGGGAGTGAGCTTAAGCATTAGTAACTATTACTTTGCAGAATTTGCAAACATGAGTCTTTGGGAGTCTCGATTCGCAGTAACGTAAGATTGAAGGGTAGGATGACTATAGCACACGTTACCATGGCCAAGCAGCGAATCGTAGCTCTTTCCCGCAAGCGGGAGTATTGACGCAGATAAAGTGTGGACGGTTACGCTGCTGTTAGAGTCTGTTCGAGACAGCCATTTGAGTCGGTTTTATGTTTTTTGAAAATGTCTCTATAGCCTGGAACAGCTCCGTAATGTAATGTGGGGAATTAACAGGGATCTATATAAGGGCAAAAACAAACAATGTGGTGAACCTGTGGGCCCAGCTGTGGCGTTATACAGGGTTCCTCATGACGACGAGTCTTCTACGCTTCTGCAACAACGTTCGGCAGTTATTGATATTCATTTAGCTCCTAAGCCAGGACGCTGCAGTATGGACATTACTGAGACCTACCTGTTTTTGGTGGGGGGGGTGCACGTAGTCTTGCTGAAACCTAGGTATATCCTGGCGCGATAGGAATTCATCTAGTAGTCTTTAGGGGAAGACGCTCAGGCTGGGTGACCAAACCGCTCAATTACTGCTTATCTTATTGGTCACCTCCAGTGCTGCCTCATTAATGTCAAGGTATTCTGCTCATGACGAATTCTACGAGCGAGAGCGTCTAAAACCGGCGATGGATCCGTCTATGCGGTTATGTTACGACGCCTCCGGCT"/>
                    <sequence id="seq_t18112" taxon="t181" totalcount="4" value="CAGCGCATTTCATCTCCAACGCAACTCTAAACTAATTCCACTTACTCCAGACGAAGTGTGGTCTTGCCTGACGATTCGTCTCAAAAATATATCCAAGCAAGGGACGTGGCCTTTTAACTACAACGTTGACCTCCAGTCCCGTTTCGGTCTCGCCGATTTTGAAGACTTGCGCAAAGGCTCGGTGCCGCAGTTTCACGGTTGCCACCTACTGGTAACAGCGCATACCAAACCGGCCGTGATTCCATGGGAATGAGCTAGTTGTCGTCACGAGGGGGATGGTGTACGAATGCGGGAAAAACTTGGCCGCTCGCGGATCATGTCACAAATATGCTCGGTGCGTGTTCCATACATGCGACTGATGTCGGATCTGCCCTCTTCGTAATTTGTGACTGACTACTGTGCCGTAGCAGTGTTGTAGCTCGTGCAATCACCGGCCTCGACCGAAATTTGTCCTTACCACGTACCACGGCGCTAGCTGCCGCAGCTGAGTTCCTAGGTGTAATCTTATTCTATGGTTTGGCCATCACAAGGACGGAGCAATTCGCCGAAGATCCCCTTCCCAAGCCACAAAGATACATGCATACCGATCAAGGAAACTCATTTAACTCCCGGAGAATCGAGTTTCCGAGACCAGGGAGATAATGGTCCTGGGGACTTTGTTTAGGCACGGACGCGAACCAAGTGAGAATGCCCTCGCGGGAAGTAACTGAAAGTCGACCACGGCCTCATTGCAGCCCGGCATACTTCGACTCACCTAAAGGACCGCGTTGACGAAGTAGAGTACATCCCTCAAGCCAACGCACAGACAACCTTGGACGGCTGGGTACCCTCCCGTTGACGCCAAAGTTAAGCGCATGAGCACCGGCCGCTCGGCTCAGCTTTTACGAGATGTTGCGGATGACAGTCCCTACTGCGAGTGAGGTCACTGCCGACTAGGTGGCGACGTACGTACAACATGCAGTGTCTTTGTATTCCTACTATTTGGCTGCGATTTGGGAAG"/>
                    <sequence id="seq_t1829" taxon="t182" totalcount="4" value="TCATCTGTGGGAAGAACCGCCCTTATTTCGTTGCGTCAAGGTCAGATAGCTAACGATCTTAGCGGTAAACGACGGATCTCGCTTTACAAAGTTTACCATAGCGGTCCAACGGAGGCGTGACTCGGTAGACCGGACACATGCGTCCTCGGTGCTTGTCCTATCGATTCGTTATCCCTTCTCAAAAAGGCAGTTCACTCATTCGCCGACGTCAATCTCCTCGAGGTTCTCCCAGCAACATTATGTTCGCATGTTTACTTTTTACTGTTAAATGACTTTAACAAGGAGATAGATTGTTAACGGAATCGGCAAGCGTTAGGTACGTCAAGCGGATGGAACAGAGTTTCCACATAACTCTAGTAGAAAATAACATTTCGTTAGACTAAGTCACTAAGCGTCGATACGGGCGCTTATAAATTATCACAACCGCCGACCTGATTGGTATTGACGAGATATTTACGTCCAGATTTTCAGCAGACTTGCCCCTCGTACACGGTACCTACGGGAAGTAAAAGAGTTTGGGGACTGTAATGTGCCGTAATTAGCTGTCAAGACCCGAAGTTTAGATTGATTGAGCCCTTGATTATTTTCCCGGGTGCAATCAAAGCCCGGCTACGTTTACGTATTATCCACTGTTTTTCGTTCCCCACACTCTGAATCTCCGTTAAATAAGAAGCTGGTATGCCCTAGCTTTACGACTATTCTGAAACAGGCCGCATGAGCGACGTCCCAGTGTGTACACAGCCCCTCTACGGGAGAATAGGATACACCGACAGTGCTGGTAGATCAAGATAGACAATACTCGAAATGCGCACGGTTAGCCTTACTGAGCGACGCTGCTAGTCAAGCCACATTATACCTTGATGATCAGGCAATAGATTTAGTCGCGGGTTTCATAGTAGGTCCTTCATGCTGGGGACGTGGCCATTCGCCACTCTCCGCGAACCAGTAAAGCGGCGGGTTTTACGGCGCAGGCAACCACAAGTACTCTGTTGGTTCCCGA"/>
                    <sequence id="seq_t1838" taxon="t183" totalcount="4" value="TGGCGAAGCAAACCAACAACTTACGTGAAGTACCTTTTACTATGCTTGAGGTAGGGTGGGCACTATCGCGTGCATCCGTGCGTCATCGTATTGAACTCACGAGCCCAGCGCCATCCGTTTCACCTCAAACTAACCACGGACCGCCCAACCCCGTGATTCAGGGACGTGGCGACACCTTTCGCTACGGGAGTCAAACGTTTATCACCCATAGGTCAGTGCGTATCCTACATAGGTGGGAAGTTCTTGCGGGTAGTACGGCTCCGTTTAGGCTGACGAGAATCACCGACCGTGCGAACACTCAGTCAGGACTCAGGTAATCCTGTCAGGAATAACATTAGGGGGCGATATCGATCTAGTCTTGTCGAATTTGCCTCATTGCTTCTGTCTGTTTACGGTCGTACCCATTAGAATCTGAGTGCCTGAGACCCAATTGTTGCCGAGATACACATTTGCCCCCCCCCTAGCTCGGGGGTAAGCACGAATGAAGGATTCGACAATGAAGCCGATGTCTTGGGCTCACCATGCAAAAGACCATAGATATTCGCGGAAGAATGGCTCACCGAACGGCCCCCTCCTGTGGATAGTCGTACTTCTACCTCATCCCCGTGAAGGATAATCTAGTCTCCAATCCCTTGAACACTATGATGCTTGACCTCCCGTCAATTCATTTGAGAGCGCCATGCGCTTCCACCCTGACCTTGACACCTTAAGTGTTCAACGTTAAGGTTTTTGAGCTACCTGAACGGGAACTGATCTAATTCATCGCAAGTATAACGTGCATTATGGCGCAAGGCCAAAAGATCACTTAGTCTTGTATCATAGACAAGAGTCCCGAAGGCGGCAATGTGTTCATGGATCCTGTCGTCCTGCCCCCCCGGCTTACTCACGAAGGTACTGGAGACAGTTGCTAGGGCCTGGGGATTAGTTATTGCAACTCTGACTGCGTAACGGCTACAGGGAGTAACCACGCAGTCCCAGTCTTTTTACGGAAATGGCGGCC"/>
                    <sequence id="seq_t1848" taxon="t184" totalcount="4" value="ACGACCGCCAGTCTAAGCCGTCTTCGAGCCCGAGGGCGTCGACGGCTCCTGTACAAACTGCACGATAAAACGGTGTATTTCTTAATTTTTTGTCCGGGCTGTAGAGCTGCCGTCTTGGTCCTTGCCGTGGCTGCACAATCCCGTACACACAACTGCATAAAAAAGTGGACACACGACTATCTACTAGTTGGCAAAGCTAGAGTAGTCGAAATCTCGGTCGCAGCATTCCGGGACCGGCGATGCCACTGATGATTACAACATCCTAGCGTGCATCAAAACGTCACTAAAAATCAGGCTGCTGCATGTCTATCTTGTAGATAACACCTATCGGCTATGGTTAGGGGGATGTATCCGACAGAGAGGGTGCATGGTGGAGTCACGGATTATTACCTTTGGTGGATACACTGGTAGCGAAAAACCCGTACTGAAGTCATTGCGCTTTATGAGCAGGAGATGGAATGCTTTATTAAACCCTCTCGCTGATACCAAGGCACCATTCGATTTTTATCTTGAAGGATAGGGATATCCGCTTATGAGTCATCTAACACTTCATCTTTTCCATATGGTACATTTAGCTATGACAGTGTGGTATTATTCAGACCTATGCTACAATAGCAAACAAGTTGGGACAGAGTCATTCTTCCGGCCTTTTCATCTCCATACGTTTAACCACCCTAATCTTCACCCAGTATTTTGTGGACTACTAGATACCCTAGAAAACCCCCCGCCGAGTAGGGGAAAGTTTGACAGCATCACGTGCCAGAAACTTATAACAAACCTACCGGCTTGCGACCGTTACGATTCCATCTATACTTCTAGACCCAAATCGGTTCCCCCAAGGATCAGTTATACAGCTACACACCAACGGATCACATAGTCACCAGGCTCTCGACCCTCAAATAACCGTACTTCTACCCATCTTGCCTCCCTAAACTGGTCAGTAATAGCCGAAGTACATCGGGCCCGAAACCTAAGATGTGGCGGATTTATAAACAAGATC"/>
                    <sequence id="seq_t1858" taxon="t185" totalcount="4" value="TCGATAGCGTCTCGATAAATGTTTGGTCGCTTAGAAGGCCCCCAGTGATTTTAATGGCATAAGTCGTCACCAACGCCCCATAGAACTACGAGTATGTTACGCCCAGGGCCGGTCTACATGCTGTCCGAAATCTCGGCATACCTGCTCGACGCAATGTACCATAATGATGTCCCCCGTCCGCGACTACTACGGCACGACTTAGAGAAGAACCTCAGCTGCCTGACAGGGCGTCATGTGATCCAAAACCACGTGGATATAAGACCAGAGGTCCAGTAGGCGACCATTAGCTGCATTGGTTGTCTAGGTCAAAAGATGAGGGGTTTCGCACGCTTGTGGCGCATGCCGGAATAGCAGCCTGACTATTCTTAAAATCGATTTCCCTGTGGTCTCAGATTATCATTAAAACTCCTAACGTACAGAAGGTAGACCGGACTTACATGGAACTATACCGCATGACAAGTATAATCGCAAAAAGATTCACCTTTGTATGTGAGATAAATGAAATGGTTTATCCTCCTATTGAGGGAAACATCCTCAAGTGAGGGTACCTTGGGCGAAGTTATCGAAACAACCGAGCTTCGCCAACCAACAATACATTACGCAACTATATTAGACTTGCACCCAAGGCTTTGCCAGTATCCAACCGGCATGCCCGTAGAGCTGAAACGGACCGGAAGAGAAGATGGGCATGGTGTAGATTTAGTACCTAATACCAATCACAACTTGTCTAAAAAAGTAGTTATTCGTTTGAACCGAATAAGTAAGGTGCTGGTGAGGTAACGATCTGCATTTACTATTGAATGCTGGGACGGTCAAGTAGGGCCTCTCAGCGTCCCATTAGCGTGGATCTACCTACTCCCTCCGGTAACTCGCAGACCACGGCGGGAGGTTCTCCACATAGTTTCCAGTCTCGGCCGGCAGGGATCCCTAGGGGAACTCAACACATCTCTGGATTAACGCGAGCTCCTGCTCGCCAAAGTACAGGAGCCTGGTTTACTCT"/>
                    <sequence id="seq_t1868" taxon="t186" totalcount="4" value="ATAAATACCAGGCGAATCAACTTAATCGAACAAGCTAACGAGATGTGAGTCAGAGTTAATGAATTAATATATGCGCCCCCGGCTCTCACCAAACGGTGATGGAACTGCGGCTTGTTGTAAAACAGTTACCGTCCGGTTGGAGACTCGCGCACACACGTAAGTTCGGTTTCTTACGCAAACCATATGTATGAGCTTCTCGTTTATTTGAGGCGTGAAATAACGGTCTTGTGGGGTACTACCAACCACTAAATTCGGACGCGATCTCTCTGTCAGGCAGAGGGAGAGGTCGCCCCCGCTCGGTGCCCTATAAGGCACTTCTTGGGGGATGGACCTGCTCGGGGTGCCCACTAGACGATGGTTTGATGCTTAGAATGGACCACCAGCTTATAATAACATGATACCTGGCGATCTAAGCCGAAATATACGGTGCTCCTATAGCTCGAGTTGGAGGAAGCACACGCACCGTGTCCTGCGAGAGAGGAACAGATTAAGAGGATTGTATTGGCCTGACGGGTTTCCCTCAAAGGCATCTATACTGGTCTCGTACACGTGGTGCTCGATGCTTGTAGCAGTTGCCGTCGCCAAGAAACGACGCACCCGGGTTAACTGGTAGGAGCGGCTACACCCTTTCCTCGAGGTCATCCGATTCGGAAATTGTGGCTGGCCGAAGGGTATTGGAAGTCGTATAAGCTGACATGGAAACAGCGTTGCGTGTCAGAAATCAGCTCCGTAATCATGCGTCTATTTGGGCGTAGTTTGTCGAGACTTTTTCTGGTCGCTAGCCTAAGATGGAATTCGAGGACCATCTGTAATCTTAATAGTCAACTTGGGCGATAAACCATCCAGTTAGTGGCCCGAGTGGCCAACCGGCTGGGGGCTCACGGGCGGAGCAGAATCCTCGCTATTGGTTCGAGACAGTTCTATTCTCCGAGTGCCCATTCACGAAGTTAGACACAGTTTGAATTCACTCTGAGACAACATAGGCACGTCTCCTGTCATA"/>
                    <sequence id="seq_t1878" taxon="t187" totalcount="4" value="TGATTCGCGCCCCGGAAGAGGTGGCGGTGATGAGAATCAGTCCTGACCTGCATTTGGCTCACTTAGACGCCATATGACTTTAAGAGTATCAGCAAGTAAAATACATTCCACATATACTTGACGTACCAATTCGTATCCTACCAATTCAACGAAATATTTGGACATGACCTGTATTACCCCTACTGGCAGCTCGACAATTTAAGGTGGCCGATTAAGCGCCTTATTGGGATTGATTAGATCGAATCCTTCCTGATGAAAAAATAAAGGGGCGGAGATGGTACTACGGACAGCTAAGGTAGTCGTGGGCGAGTCAATATGTGTTTGATTACCACTAGAGGATGACGCTTCTTGGAGTGTAACTTGGCGGCATACGGAAGAAGCGCGAACACGACTACTTCAATGTACCTCTCTACTATCATCGACGATAGCGCCACTGTACGGGGTACCTTCGAAAGTGTATTCTACATGCCAAAAGCACGACCATGTGCTGGTGCTACGTACTATCAGGATTTTTACTGATAAGTTCTCAGCTCAGCATTGGGATTAGCCTTCGACCAAGCAGCTCAAGTACACTTTTTCTAATAATTATCCATTGAAAAAGCCATTCCGCTCTGCTCTCAGCCGGATTTTCTACAGGATAAGGGTTACGGACCCCCCTATTGCTAGTACTGCCCTATGAAGTAGTGGATGATTACAGTTGAAAAGAGCTACCAAGCTCTCCGCGTTGATGGGGTAGTAAGTAACGGTCCCAAAACGATAGGTGTTATTCTTGGGCCGGCAGATTTGACCAGTGCCCCCATATGGCCACGATCAATAAGCGGTTACGAAGGTGTTCCAGGCATTCCAGCTCTAGAGGCACGAGCTACGGACGTTAAGTCAACGATGGCGGATCTTCTACAGCCGTCCACTCTACGACTACCTTGGACACTGAAGGTGTCCAATAGAGATCAGCACTAGCAATTACATGAGCTGCGCATGGTCAGCGATTACCAATCCGGAG"/>
                    <sequence id="seq_t1888" taxon="t188" totalcount="4" value="CCTCTAGCTTCCTGTCCCTGGATACACTTTTCTTAAACGACTATCAACGCTGTCTACGAATCATGGCTGGCACGGGGCTAGGCGTATGAGAAGATGAAGAAGTCGCCACAATTTCTCGGGTTCCAAACCAATTGCAACCACAGTGAGGGAGTACTACATGAGCGATTGTTATCACCTTGAGTGGTTAGATAGCCATAATCTCTTTGACCATTTGGGAAGTTGCGAACGCCGGGTGCGGTCGAGATAGATCGCGACCAAAACCTAACGGTGGTATGATCTGAGTTGAGCTTGTCACTAGCGTACCGTTTTCCTGGCCGGTGCTGAATTTGGACACCATCCGCAGCCGGCTCAGCTCGGCACTTACCCCGGATCTTGATCGCACAGTGCTCATTCTGGCAATTCCGCGTCTCAAGTCATGTATTCCGCCCTTATGTTAACGCGACCATAGCGCACGTGTCTCATATATTTAGCAAAAGCCCCTGCTAATTAATCTAGTCAACGCAGGGCAGCGATTGCGGAGACAAATGTCTCTAGCGGACTATTTCAGATGTAGCCACATTTGGTTAAGGACCACGTGCATAACTTCCCTCTGATCACCCGCAGTAGAGAAACAGGAACCAGACACCGGTCTTGCCCACTGTACAGCCGTTAGACACAGCGCTTATAGGCATTTCATGAATTGTCTCACTATTAGCCAGCGTACTTCTGGAACAACGCATGAGGGCTGCGGAGAGTACCACGCAAAGAGTACCCTGCGTCGGTGGGCATCTTGAACGTTCAATAGCGCTTAAGTGATTATAGGGCCACCTTTCGCAGGCGGGTACGCGCTTAGGATGCGAGCAACGACCAGTTCAAGGCTAGCTGTCGTCTCGGACTGGTAGGAGGTCGAGTAATGTTAGAGATTACGGCAGGAGTAGTTAATCTCTACAGCTCCACGCATCACCGGTCTTGAGTATATTCCAACAGTCAGGGGGGCAGCACTCTGTTCCGGTGTCTATCG"/>
                    <sequence id="seq_t1898" taxon="t189" totalcount="4" value="AATATCAACGAGCGGATCAGTCAACGTGAATCCGGGTTACTTCCAGTTGAAAACTTACTTACTGCATCTATAGTTCCGCCCGTCTCCGTCCGGGCGTCATCGTAATAGGGGAGAAAAGAACACTGTATTGGTACGAGGTGACGAAGGTTACTCAGCAAACAGTAAAAAAGGCTGTGTTCACAGAGGATGCGCCTTTCTGGGGACACGACGATTACAGGGGTCCAAGTATTAATGGCGTTCCGAACATTGACGCTGGATCCGCACGGCGAGACCCCATCGAGGGTTGTAGCATCTAGGGTTTCCCGATCCTCTACCATATCAGGCCTGGCCTCTAACATCAGGGAGGTTGAGAGGACCGAACAGGGCCGTAGAACCAACTCATCCACCCCACTTCACACGACATCAAGTAGCCAATGATTTCAATGGTATTCTAAATTTGCCAAGCCAGGTGAGCCGCCCTGATTCGGCCTCCAACGGCCGAAGATGAGCCAACCGGTCCGATCAGCATACGTCAGAAATTTCGGTCCCTGGTCGATCATACAAAGTTCTCACCAAAGACTGCTCTCGGACTTATGTGTAAGGCGAGTGTAAGACGGGGTTGCCGATTTAGGCCGGTCACTGGAGTAAGGGCTTTCAGTTTTGTTATTCACGTAGGCGACTCCGTGGTTGAGTCCCAGACGCGCAAATAGGTGTCGGTGGACACACATCGGTTTCCAATCGCACCGCCTAGATTACGAAGCCCAATCGCAACGTGGTTTCTGTCACCAATGTATACCTCCCATTATGTGTGTCACTCGGCGGCGTCGTTACGGAATCGACGTTAGGCCAAAGCGTGCTTGTTGCATAAGTCCTAAATGTTATTTCATAATAGTATCACCAAAAATTTCTGGCAAACAGAACCGTTATATACTGGCGTGTTTTGGCCCCCGACCCGCAACGATTGAAGCGCGTTCTTACTCAACGTGACAAAACCGAAGACTTCCGGAGGTCGATCTGTTTA"/>
                    <sequence id="seq_t1930" taxon="t19" totalcount="4" value="CTTTGTATCGGTTGCGGCCATGCGCCATACGACCCTATCGACAGAACCATCATCGAGTTTAATATATTGAGAACGGATCCGAGGCAGGCTGTGAATGGCCCGCATGTGCCTCGCAGGAATGATCCTTAACCGTGAATACTGTGGCCACCCTAATGTTCAGTAGTAACGCGAGAGGATCAAAACAGTAATTCGCAGGATCCAATGATCCCGACCTCAAGCAGATATAGTAGATATTGGTAGGGAATTAACGCATTGTTCCGTATCCGGAATAGTCGGTGCGGAGACTCCTTTACTGTTACGCACACGTCGGTCAATAGCCCTTAGACTATTACATGCGGGGTTTCCGGGGTTACAACGTCGGGACCAGTCCTACCAGAGTAGACACACGGATGGGGTGTGAAAGCTTAAAGTATTAGGGAACTCCCGACGAGCCTTAACCTGAGACATTATCAGTCCGTCGGCGCTCCGCACGGCGCGCGTTAGAAAAAGCCAAACCAGCACAGCCACCGGTCCCCGAGGGCATTGTATCAAAATTTTTGGAGCGGTCATTATGACTGGGATCAGAGATGCTTATTCCTAATAGTCTTCGCGTAAAATACCCGCAGACGATAGGTGCTTGATTCTCCATCAGAGATTTGCCACCTCACTGTTTTGGATTCCTACGTATCCGGTGCGGTCATTCAGCTTGAAGACAAGTATTAGCACTTAGGCTCTCGGCCCACTTGCGTCATCGTGTATAAGTACGTTACGAGAGCTAGCATACTTCCAATCGCGGTCCGGTCCAGGTCAAGGACACTTTCTGGAGACGCATTAGCTTATGCAGTTTACCGGAGATGGAAGGGTGTATCCTCACCGTCCCTCGATGCTTGATTTCACTAGGTACCAAAAAAGGTTGGTATCTGTATGCATCATGAGTTCTCTATAAAGGAAAAAGAAGAAGCACGAGCGCTCAGAGGAACACATTAAATAGTCGACATATGCACCCCCGGGTGGACAGCTT"/>
                    <sequence id="seq_t1908" taxon="t190" totalcount="4" value="AATAAGAGTAAGCAAAGCAAGTTTTTGGAACCAGCTATCCAGAGGTCACTCAAAGTTAACGAATTTATACCTGCGCCGCCCCCTTTGGTATAGGAGTATACGTACTGCCGCATACTAGAAAAGCGTTACCGTTTCCGTAGAGCCTCTCGCACACCCCTCAACTCGGGTTATTGCGGAAACTAAATGTCATAACTTCTCGTTAACTTCAGGCGCGTAGGCAATGGATTGTGGGCGAGTGACGACAGGGAGACACGGCCGAGATCACCCTGGCGCGCATATGGAGGGGCCGCCCACGGTATTTGCTCCATAAGTGATTTATCATAAGATTGACCCGTACGGTGTGCGCCGTAGACGTAGATTTGTAGTCCGGCGTGGGCAGCCATTTTATACACAGAATCTCGCTAACGATCCACACCCAATTGTATAATGCCCCCCGAGCTCAAGTAGGCGGAAACATAGTGACCGTGTCGTGAGCGGGGGCAATAGCCCCTGGGGAATGTATCGGCCTCTATGTTTAGCGAGGAAGGCTTCTGTAAGGGTCGTCCACACGCCGTACGCGATGCTCTTAGTATCTGCATTCGCTGAACATAGACTCAACACGGCCATATCTTAGTTGCGAGAAAATCCTGTCCTCCCTGTTACATGAATCGGAAGTTGCGACTGCCCAGACGGGATTGGGAGTCATATAATTTGTGATTGAAGGATCGGCGCGACCCAGCAATCAACTCGGTAAACCTGCGTCTACTGCGGGGGAGTTTGTATAGTTACGTTCTGGATGCTTCCTTAGCACGGAATATAGCGGCTATTTGTAATAGTACTACTCACCGTCTGCGATCCGTCATTCAGCTGAGCGCCCTTTTGCCCGAGTGCGTGGCGGCTCATGTCCGGTGCAAATACGCTAATTATGGTTCGAGCCAGGGCCATACTCCTAGTGCCCATTTATGAAGTTTGCCACCATTAAAATTGGCTCTGGCCCATCCAAAATGCGTATTCGATCATA"/>
                    <sequence id="seq_t19112" taxon="t191" totalcount="4" value="GTTAGGGTCATGTTGTTGCTAAAATCGCGAATCCGAGTGCTGAGACTTCCGTAGATTCGGTCCGTTGCAGATTCATCAGTCGAGAACTAAAGGCTTGAATACGATCCGGTTCCTGCTGATATCCAGGCACTAGTATTATAAATTATGTTGGTTTTGAACTGCACAACAGCAGGACCCTCAAAACCGATGTCTCATAACTCGCATGGAAGATTATGTTGGCCGCGTGGGGAATGAACACCACGGCAGGGTGAGGTATGCTTAACTCAACGGTATCAATGCTACGCGCAATGAACAGCCTTAACACAGCTCGCCTATGATCGACATTCCGCTCCAATGGGTCCCACGCGTTTCAGCGCCACGCAACTTACGACGAGGTATTGTACCACAGTATGAATGATTTGGGAACAAAAGTTCTTTGCAGGGCGGGGTGAACAGATGATTCCAGGCAGTTACGCGGACGGGGGCGTGCCCGTGATCAAACCTTCGGGCATCGAAACCGCAGAAGATGAATCGATTACACGTCGTTTCAGCGCTTGTACTCAGATCGTCTTATAGGCCGGACCGCTCCTTGCGGTACTGTGCGGTGGAATAGCTTAGGATCCCAACCGGCTCGGCTGAGTCCCCTAGCTTCACTTCTATCTGATGTTGCACATAGAAGCTAGCCCAATATATCCGTCCTATAGGACAGGCTCAACCGCCCACTGCTACCGTTCTTGTGCACCCAAACTCTCCACCCTTTTTGCAGGGTGGTATCGATGCACTCGCCACATTACACGAAGTAGCGGCAATATTAACCAACGGCCTTCTGCTCGGGGTGCCTATCGCGCACTGGATGGCGAATAATATAACATGTTTCTAGCTCCCGGCCTCGATTCGGTCCATACTTGGAAGCTGTCGTTTCTTACCTATGCTCTAAGTCCGTTACCCATTGATCTACAATAGCGCACGCTAAGTTCCGACAACGTTCGCTGCGTCTAGTGATCTGTCAACCGAGTGAAGA"/>
                    <sequence id="seq_t1929" taxon="t192" totalcount="4" value="TAGATCACCGGAAGGATCGTTCAAATAGACCTCGGGTCATATCAAGGAGCAAGGCCACTTTCAGACAATGGCCTGGCAACCCATTTCGTCTTTGCGTGAATGTAATGTGCAGAGCAAAACTACAGTACCTCCAAGGGGAGGTATAGCTTAATCGGCCAAGAGTAAACAAGCATGCAATAACAGTCTATGCGCTACCCCCAGATTTAGAATATGACACGGGTTCCGATATGAACAGAGTACCGAATATATCAGCGGGTTGCGTGGGTCTGGGACGCACCCAGCCACGTAGACTCTAGTGTTTCGCGGCCGTCGAACTTATCAGGCGCAGGGCATGGTGTCATGGGGATTTGCACGATCGACTTTACCCACAGAGGCAGCTCTTAGAGCGCTCTTGAGACGAGTTCAAGTAGGTTCTGATGCCGGTGACATACTCATAATTCCCCACGCGGCAAACCAGTCTGATAGGGCATCCCTCCACCAATGATAGCCTACAGTAGCTATCCAAGCAGCGTCAGACGGAGCGGGGGTGCAACTTAGTCAGTAAAGTCCAACAGTATCCACCTCTTAACTCCACGTCCCAGGAAAGTCTAGCAAAGGGTAGGGGAAGCTGGGCACGCCTTGGGGTTAGGGCCGGCAGATTCGCTTGAGAGTGAGGCCCTACCGCAGTTGGCCCCCGAAGCAGTATATCCGTGTCGAAGTTCTCTCACAGCTTTCAGACTACACCACGCATTTCGCTAAGCAGGATCGTCTGGTGATCCCCATCACCGATGTGTACCTACGCTTATTTAAAGTAGTTTACGGGGACGGCAGAAACTCGGCGGTAGGTTAAAGCGAGTAGTTTGGATAAGGTCGATGAGCTCCTTCGGACCAGTTTCTCCAGACAATGCTGGGATAGACAATCGGGTTATACCCGCCTAGCTAGCCCCACGATGGACCCCGGCGGATGACCATTCTAACTGAAAGTGAAAATCTTGAAGCTTTGTGCGGTTGAAACGCTTTA"/>
                    <sequence id="seq_t1938" taxon="t193" totalcount="4" value="ATGTGCACGAAAGCCTGGCTGGGAGTATGCCATTACGGCCGCACACCCTTCCCTGTTTACTCCCGAATATAAGACGCACGCGCACGATTTGTTAACGCGGGCGCTCATCGGGGACATCCTAATACCCATGCGAATGACCTCTCGTACGTTCGTTGGATCAAAACTGTTTTTGCAAGAAAATTGACGTACTGTCTTACCATATAAGATATATCCACACTGTGCTATCAAACGATGACGGGCATGTGTCGCTGTATCGGCAAGAGACGCTTAACCTGGACCTTTAGCATGGGTCGTTTCCCTAAGAGATTGCCTTCTCGAGCCGTCACGTCGTATAGCTATGACTAGGCATTGCCCGTTCATGAGCGCGCTAGGCACGTGTGCGGGAACTGCGGGAAGCCACACTGTCGCCCGACTGTCAATATGACTATTATTCTTGCGTCATCCTCAAGAAAGGAGCCTAGTCTGTGACATTCTCGTCATCTGAAGGACGGCCGCCGTCCTATTTGTGATGAAACCTCGGAGTCAAATTGGGGGATTATATCGCCATCTCCAGGCTCGGGACCCGTGGTGTTGCCGTAAACTTAGTAGCATGTCAGTGCGGCGGACATTACAACCAGGCGACTGTTTCGCGAGAGGGGTTACAGCTCAAAGGCCGATCAAAGGTCGCATAATTTGCGAGTCTGAAGAAGGGATTGATCTTGCGTCCAAAGGACGTGACTGAGCAGCCCAGACTGCCTAAACGAGATTGATGAGTGGAGCGAGCTATTCAAACTTGGGTTATGGGTAAAGCTCCCACTCTTTCGATTGGACTGAGGCACAGGTCGTGCCATATTCACAATGTCGCTAGACCCGCCGTGTTCGCCTTGAGGTGGTTTACCATTGGCATGCACACGCGGTCTCTGTGCGCACTGTATTGCAAATGCTGCGGCCCACCGGGAGGCAAATTAGCGGACTCCCGGACAGAACGTTATGTCATTTCATGTATCTAGCCCATACAACC"/>
                    <sequence id="seq_t1948" taxon="t194" totalcount="4" value="TCGGTAGCGTTTGTCAAGGGGATCGGACTGTGTTCGAGACCTGCCCGTTTCGTAACGCAGGTAACAAGAAGTGGTTTATATATTAACATTGGGACCCAGTGCGCTCTTTTGTCGATTGCTTCGTCTAGTGCTAGGTGGTTTGTATAACCAGTGCATGTCAATTTTACTTCAAGGTGCCGAATGTGACTGACCCTGTCATGTATAGTTTTGTTAATTGGGGCCCACTTACCCAGCCGGGAATACGAAGATATCACTTCTTGCATCGAACACGTCCTGGCGAACATTTAGAGCTGGGCTCTAAAAGGCCTATCACCGTGAAGTCGCCAAAGGCGTTACCCTGATGATCACACTGCTTTGGCAACGGAACAACGATAGTGAGCCGAAGAAGGCGCACCGTTCGCCCAGGTTTAAGTAGGGAATCGTGTCATCACGCCGGCGCAAAACTCGGAAATCCCAATCTGAGGACGACGTTCAGTAAAGCGCGCTTGGGGATACGGCACCAACACGCGTACGGCCGGGGGTAGGTCGGCATTCCTTTCGTGAATTTGACCACTCCCGGTTAGGACCGCACGCAATCCAAAGTCGCTGCTAGAGCTAATACAGGTGTTGTATGGTAGTGACACTGCATATCACCGTTAATGAGTCGCGTCCGAAGACATTTAGATAGATTTGACCAGGCCTACAAGTAAGAATACAAGGCGCCCGTTTTATAAGTAGAAACTAGTTCCACACAAGTTGAACGCACGCCACGAGTTATGGTGGTCGATTATGGGCCGAGACACGAACGCGCTGCGTACGCAGAAACAAAAGTCGATTGCGTGAGCCTAATGAGGAGATCTCTCGGGGTATTGGCCCCTAGACTTAGGAATTCAAGATGAGACCCCCTTTATAGCACAGATAGTGGGTTAACAAACTGCGCCCTTTCCTCTTATATGAAAATCAAGGGCAGCGCTAGGAGGGAACTTCAGATACCGTTCATTGCAGTGCGGTCGTGGGCTTA"/>
                    <sequence id="seq_t1958" taxon="t195" totalcount="4" value="GACTTTAGGCGTAGCTTCCAGCCGCACGCTTGTTGGTAGACATCCAGAATCTAGCTGATGTGGAGTTCCTTGGAAGAGAGGGTATGAGGAAGTGCAACTTCCGCTTGTGCGCTTTAGGTAGGACAACTTTTTTCGTACTGGAGCGTTCCAAATGGACTCTTTAGCTCCAGGAGTGTCACCAACTTTTACAGTGACAGGCTGGCAAGCAACAATCATACTATTCCGGGCGGTATCTATACGCAGAAGCCACGGACGGCCCTGAAACGCTTGTGTATAGAATTATTGGATATTCATTTGGACTATGGCCTGCAGTACCTTACCGGCGTCTCCGTTTCAAGAGACCGCCAAAATCTTTCTTCGCTGACGGGCCTCCCGCGAACGAAGCCCCGATCACGGAGCACGCTACCCCTTTTCCACCGTTGCAACTACGAAGATTCGTGAGGCCCCTCGCTACTTCAGCAGGAGTGGATGCCGAGGGCGTGAGTGGAGGAGCCTGCGTACTGGATCTTTAGATAAGAGCAGTGCCGCGCTTAGTGGGCAAAGAGCCCCAAAACACGAAAGAGTGCTACGTAGTACCAGTAAGTTACGCGGGAGGCTTTCACTACATAGTTCCAACAGCACTTCAAAATAATAGGCGGTACCGGAATACGTTTAATCTAACACGAGGAGTACCAGGTCATCGGACCCCATCCCGACCCATCTAATGCGTCATCATCTTTAGAGGCTTCCCGTTTTCTTGTGTCACACTCGAAAGGGATCTAACTAACAGAACTAGGTCAATGACTACAGTTAGATATAAAACAGGTTCTAATGTCGGGTCTAATCACGCCCGCTACTCAAAGGTCTGGGCCACACACCACGTTGTGGGGCAAATGGACTTGACTAATTCGGACCAAACCTAAGACCGGGGGGGCACACGCGAGAGCACGATACCCCCTATCTCGTTGTCTTGATCCTTTCCAGCTTCGATGCAGGCAAGCCTAGATACTATGTTATCTAG"/>
                    <sequence id="seq_t1968" taxon="t196" totalcount="4" value="GCGAACACCTAATAGAAGATGTGCTTTCCAACTTCTAGTATATCGTTTATCATAAAAGTTCTCCGAACGTGCCCTTTAAGAAGGGTATTACCCCCGAAGTTCCTCGTTTGGTCTGTCATTACGTCATTCGAATGGTCGCGGATCAAAGCTCGGCTTTTCAATTTTAACACCTTCTCTACAGTTCGACACGCGATGCGATCGCTCGTACTTGCCGCTATGCCATCATCCTGACCCGGTGAGTGCGGCGGTGTTAATGCTCCCTACGACTACGTATTCCAGGCTATACTGTAAGTGATTCTGAGTTGGTCGTAAACGAAAGTGCGGCGAAAGGGAGCGGAGCGGTAGGTCGGCGTGAGAGCCGGGATCGAGGGATGGTGCTACAAACATTCACAAACGCGGTTAGCGATGACTGTTTCACATAGTCTTCAGTGACTTGAGAGAGACATGGGGTGCCAGATAAACCAAGTCTTCAATGTCAGTAGTTCCTATCGCTACAGCGCAGACCAACGACAGATCGGCTTTAAATCTTACCTCCACAATTAGCGGTTAAGATCCACTCATCGGATTAGCACAGGACCCAGGTCGGTGGGGGCTCTGCACTTGATGATCTCATCCAGGCCAAAAGGAAAACTGCCTGTAAGAGAAACTTCTGAACGAGTTAAATTATGATCTGCTTCTATATTGCATACTAGAAAGGCAGGCACCGAGCTAACGGACTCGCTAGCGCGGGTCCACCGTATAACTTACACCCCAAAGAGACACGATTCAGGATGGCCGGACTCATCAGCGATACTTATCTTGTCGGAAAATGCGCATGCGATATAGCATTAGTAGTAACCCTGGCCGGAGGTGCCCAGTTCTTACGAACGCACAAACACGGTTTACCTTTATTTCCAGTAGGTCAAGTTGGGAGGTGCTCCCTGGCCTAATGTTACCGACTTGGGACTCCCTAAAGCAGAAGCTTTTAAAGCGGGATTGTAGCGTATGACTCATGGCACTC"/>
                    <sequence id="seq_t1978" taxon="t197" totalcount="4" value="TGCATGACGATTTACCGATTGCGATCCCGGACATATGAAGGATCCCGTCTGTAACAGCGGACTAGCTTATGTGTGGTGCAGCCACCGGTGCTGCAAACCTATTGCAGCTAGTTCGATAAGGGTGCCCAATGCAACTTGGTCAGATCAGCTAGCCTCTAGCCATGTGACCTTGGAAACAGCGTTCGAATCTTTCCACGTCAGGCCTCCTGGTTCTATCCGCGCTGTACCGCGGCACTCTTCCTGCCGCAGCCACGGCCTAACCATTAACCATAGCCGGACCGTCGGTATAATTCATTAAGTCTCGATCAGTAGGTTAGCCTATGTGTTGCACTGCGTGTTAACACTCACCCAGTAGACAGCTGTGGAGGGCACATGTCCGTGGATGGAGGCAGTATGGCGGTGCCTGTGTTGAGGCAGCAAGGGATCATGACCCCTGCCAGATCCTCCTAAGTTAAAACGCCATGTCGTTCTACTTAACAGACTGCGAGGACCAAGCGACACTTCTTGGCTCATAACCCCACATGAATTAGACGGTAGCTCAGAAGTTTGAGCTAAGTAATAAGACCTCTTTCATTGTTTGTTGAAGCCACTCCCCCCTGGTTGCTTATCAAGACCCCTTGCGCGGGTAAAACGTAGGGCTTATACTTTTATTCGGCACCATGAGAATGTCCTCCGTGTCTGTGTGTCGTCTCGGTGATCCCGTGTCTGAATACCTCGGATGTGAAGATAGAGTTAGGCGTATAACTCTAAGCCCCGCAGGAGTCTCACCCGGACTCACTCGCGTCGAAAGTTCAACTGTCGTCAAAGAAAGCGCAACACGGAATTACGTCCCAGCCGACAGATTATTGAGAAGTCAAACAGCACTTTTAACGGCCGACTACGCTGCGGTCCTACGGTTAAGCAAGATGAACGTATAAGACGGAATAAGGAAATTCGGCTGTATACTTTACCCGCTGAAACGTCGCAATTCACCAAGATAGTGTGCCGGAGTGGCCATTTA"/>
                    <sequence id="seq_t1988" taxon="t198" totalcount="4" value="CCTAGTTCTTACTCTGCCGGGATCATCTTTGGTTACGTCAACGAGCACGGTTTATCCCGAACAGATGAGAGAACGAGGTATCGGAATGAGAGGACAGATCCGTCCGAAGTACAGCAGTGTAATTGTCGCACTACGGAGATGAGTCACAGACTCGTTTTGATGCGAGCTATATACTCTGGACTTGGAAGAGTGGCTGAGGGTCGTAAGCAGCGTTGTTAGGTGTGGAGATTAGGTGCGTTGGAACTAGTTATCCTCAAACGACCAACTGCTGTATTGATTGGTTTTATACAGTCGCAACAATAGTGATTGACACTCCTCTGACGTATCCATATAGCGGCCCTACACTTATCAGACGTACACCGGCCTCCGAGATGCTTTCAAAAGCGGCGTTTCGGGACGCATGGGGTGGCAGTACGGGGCTTCTGCACACCCGGGTACTGTACCATAACAGAACTCTATCTCACTGTTCCCATGGCCCCTTGGCGGAGTCTCGTATCAAAGCTGTCCACCCTTTACCACGAAGCTTGTATTGCAAGAAAAGCAACGGTAGGCTCGTCTATAGGTTAACACCTACATTCAACTGTCTCCGCTGCGATCCCGAGTTGTACCAACAGAACTATGACAACCGTATATATCACTTGAAAGATTTCCGACTGAACTAGTCTCGAGAAATAAGACGCGCTAAAGTTGATAGCGCGCCACCCCCTGAGAAGGCGCCTTAAAGTTGAGGGGATTATCCGGAGAGTACGGTCCTGCGCCTTTGCGGGACACGAACGAGATTCATCTCTTAGCGGATTATAGTCTTCAGTGATGAATACCGGTTGGGTGTATAGATCCGAGCGCCGGCACCTTTCAGAGTAGACGACGAGGTGTGGCAGAAGAATCTTCGGGCCAGCACAATAATGGATAGAGAGTAATAAATCCGTACCGGAACACGCGACCTTGATGAGCCCAAGAATCTCAGGATCACGGGTGCCCCTATATACTGCACTGTCTCCCG"/>
                    <sequence id="seq_t1998" taxon="t199" totalcount="4" value="TGACATCAAGACAGTATTTCTTACCCTTACCGACTAAGCAATTACCCCCACTCGAGTAGTAATACAATGACTTGTCCAAAGTGTACGCCGATGGCGACATCCCTGCCGACGTGGCCTGGGTGAGTCGTATAATCTTTTGCTAAAAGCTAAAACATTGTCGCAAGTGTAGGAGTGCTCACTCTACCCGCGGCTGCTCGGTACCTGATGTCTCCACTCTGAAACAGTGCGATGTTTGCACCAGTTCAAGGCCCCGCCAATCGCCGTATACCTATTCGACTGGCAAGTTGCTTTGAGCGGAGTTTCCTCAACGTTAGCTTTGGTAGAGCGGTCCTCCACGCTGAGCTCTAAATGCGTTTGGACACGACGCGGCCTAAGTCTCTTCTGACCGGTACGAAAGCGGACTGTTGCCCCTCTACCACAACGGTTAGGGGAGATGGCCGATCCGTTTCATCGACAAGGTCATTGATCACGGATCAGAAGAGGCTGACGGTGATATAGTATGGCGACGAGTATTTCCCTTAAGGTGACCATCCATAGGGGCACTACCCATGCGAACAAAACACCTCTACGCTGATGACTCAATGCAGAGGGTTTTCGGGACGAGAGTACTGAAGAATACCTTCGGCTTACTACGGAAGCTAGATATGTAATCTACCCTTTTGGGGAGGAATGTATAACCGTCATTCAATACGACAGCTGGAGTTAGGTACCCCTGGAATCTAGTTGGGCCGTAAGTCTCTCATACGCCTTCAGCCGGCGGACATGTGCTGGCGATCGAATGACAGACGTTAATTTGGGGGGGCGACGACAAACTAGCGGTGTATGTTTGCGACTACTGCCAATCCGTCAGTATAAATACCGGACCACACTCTCTCTATTGATCTTACAGGGGCGGTTCCTGTGGCCCCCCAAGGCAAACAAGGATAGGGGTGCGAATGACTAATGATGTCAACATCGCGCCCAACGGCGGGCATTGTTCATATTGGTAGTTCGTCTTCGT"/>
                    <sequence id="seq_t230" taxon="t2" totalcount="4" value="AATCGTACCGAATGACACACGTGATCGCAGAGGCAGTTCGTTACATACGCGTTTACGGAACTTTCCGTAGCGACGGAGCACTGCGAATCACCCTCTCATACCTCGTTAGGAGCTCCAATTTAGGAAAAAAACAATGGCACGTAAACCCCTGCACGAAAGTCCCACACTTACCGCCGTGCACGGCGCGTAGCTAGATTCCTACGCGTTTTTTTACAAGACCGCTACGGAGTGAGGGACCTACTCTAGACATCGGTAACATCGCTCCGGCGGGTCCGGTTCGAAGTCTACTGGAGGGATGTATTAAGAGGTACTGCCCCCCAGACTCATTCCCGAGTCATTCATGTGGTGTTGTATTTGAGTGCGCGACCGCCACCTGGAGCGTGGCTTGAATAACATCCAGAAGCGTGCACCGAGATCGGATAATGAGCGTGTGCTTACTTCGGAGACTGACCACAACTCCAAGTCATATAGTGACCTAGAGTCACCTATTAACTTTCTTGGAAGGCGTAATGTGTTTACGGTTAGTCCCGGCATACTTGTCCAACTTCACGAGTTGTACATGAAGTCCCGCGGATTGGGGGTTGTACGTTTGATTGTCCGCAGAAAGTGACTTCAGCTTCATCGGTTTACATTCCGGGTCAGATAAGCATATAATCAGGATAAGAAAGAGAGCCGACTACGTACCGGCGCATGTCAGGCGCACAGTCTTTCAACGTACCAGAGGTCGTATCCGGCTTCAGGCTTTGATCCTCATTACCGTTCCCACGCTAAAACTTCGTCATATGCAGTTTGGGAGACGAGTGCGTTTGATTTCTGTGTTGTCCAATTTCTGCTATTGGGCATAAACCGAGTTACCACGGGATATGGGGGCGGTAGTAGCGTGACTAACTCATATCGAGAATACCGTGAGTCCGCGAGGCTCCTGGCCGGACCATTCTATCACAATACCGCTAAATACCACGTATAGGTACTCGGGTGCTTGACACAGAGTTTACCACAG"/>
                    <sequence id="seq_t208" taxon="t20" totalcount="4" value="TCACACCTATTCTGTTCATCTTACGGTTGTAGTTAAGAAACGAGTCCCCATGCCGGGGCCCCGATCAACGTGTCAAGCGGATCCGGTACTGTGTGCTGATTGGCGAGGGCATTTGCCAGTTGATGCCTCCTTCAATAGTAAATCTCAAGACTCAGAGTCTGTACTACTCAAGGTGGAGCGACTTTTATTCAGAACTATCGGAGGTGGAACCTCCAGATGGCACCATGCGCTACAGTGTGTAAGTCGATCTCTGACGGACTATCGTGGTAGAGGTATGAGACGAATTTCGCTGCTCCGCGGAACACTGGTAGGTTCCTGGTACTCATAAAGTAGATAGTCGGAATTCGCCAACAGACTTTCGGCCCTGACCCGTCCGCGACTGATCCCACCATGGCTCACGCTATATACGCGTCGCCGACGTTCATTTTATGCGTCCTTGCAGGCGGGTGGCATGATCAATCTAACGTCCGTAAAACGCTTACCCACAGGGTCGCCCATTGCACGGGGTCGAGATCAGATTAGCGACTTACTCGGCCAACCTTTAAAAACCCAACCGCGCACGACGTTATATTCTCCTAGATCTAGCAAGACGTTGAACCTACAGTACGAAGCAGCAACATTCAAGTTGGTGTGAACAGACACGACTGCGCCAACATATAGTTTGAAGACTAGGATCCTTGAGAGTGCTGTATCCCACGACCACTAGGAAAAATCGTTATACGGTCTACGGGTGTGGGCTGACCCATTGTAGAATACCCTGTGTTCGTGTACTTATCGCATATGACTCGAACTTTCTCGTACGACCAATCAAACGCGCACGCGTGGCCAGTGTCGTGTTCGTCCAGCGCGACGGTTTCAGGGGGCTCTGAGAACTTATATACAAGCTCTGCTTCTGGAGCTTATCCACTAGTCCTGATCCGTCGTAGCGTGCTGGCTGTAGAGTTATCAGTATAGAAGTCCACAGTGCTTGAGACCTTTCTCTGTATATCGGGGAAGTTCG"/>
                    <sequence id="seq_t2008" taxon="t200" totalcount="4" value="AAACTTCAAGCTAGTATATCTTACCACTATCACGTTACCAATTGCACATATAGGTGTAGCAATGTATTAGGCTGAAGAAAGTGGGCTCCAATTTCAATGCCGATACGCACCTTCTAGTGACTACTCAGGTTATCATTTACTTTAAACAGATAGCATGACGTAAGTTACGGAACGCTCGCGATAGCAGGCGCTAGTATCTTTCTGAAGTGGGCATGTGACCGCGGTGCGAGGGTTGACGGCCCTCACCACCTCACCAGCCGGCACGCTCCTATAGGGTAGGAGAGTCGAGTAGAGCAGTAATTCTTACGCATTACATTACAACGAGAGAGCGATTACGCTTGGCGGGATACACACATGCGCACGCCTCCGGGGCGTACTATTCTTAAATCAGCCATAGCTGACGATTGCTCGGCGCTCACTGTGGCTTGAGGAGCCTACGCGTTCAATTGAGCGCCGATGGAGTATATGTGCGGTCTGGAGCGGCCATGCCCCATCTAATTACGCGAGAATCTATGAAAGTAATGTGCGGATTTATCGTAAGACATCGCGAACCATCATCAACTCTCCTACTCCTCTAGACAATGAAAAAGCTTTGTGGGTCGTGCGTACTGGATCGAGTCGTCACTTCTACAAGGAAGTGAATTTGGTACCCCCGGCTTCCCGGGGGTGGTCCTCCATGGCACTCCGCGAGGATCGTTAGATTCCGGTACCTCTCAGATCATGTTGGGCACTATGTAACCTATCGGCCTTGATCGGTGGGACTTCTCATGTCGAGCGCTCGGTAGGTAAGAGGTACTTGGAAGGTTGACATTCTAGAAGGTGAAGTTACGGACTATTGCGCAGCTGTTCTGTTAGAAATGCGCCTACTCTATGACCACAAGTCTCTCTTCACTGGTTTAGCCGGCGACTCTAGTTTAGACAGCAAAACGGTGTAATCGAAGAACGCAGTCGAATGCTGTTCGAACTTCGGGGAGGTACGAGATTTGCACCAGGACTTTGA"/>
                    <sequence id="seq_t2112" taxon="t21" totalcount="4" value="TGCATCACCGTAGGCTGATTCTGCGGGTTAAAAGCGCATACTTGGGGTTTACTTTGCACACACCATTGGCTAGTCCATCTAACGTTTTTCATTCTTTCCCTAGTACTCGAGATTCGCTGCGATCTGTTCGCAGGGGTATTAAAACGCACGGAGCAGGAGCACAACGACACTTGGATGGGCTCGCAGGCCCTCCGCGGTAAATCAACGCACTTAAACTGAGTATATTGGCCTATCTAGACTCATTACCGAAGAGACAGGGGTAAGCATATGTACCTGCCAACTATGACGGACTTAGCAGAGTTCATCTACCAAATCACAGTGAGCTGCCCGCCGATGCCGGTATCTGTCCGCGCGACTTAACCAAGTCATAAAACGGGGCACGAGCCATCGACAGCGTTAAAGCAGGTGTGTAAGATTCTGAAGACGCGGTACCTTTCTGACACGTTGAGAATTGTGTCTACCCCATGCGAACGCGATTCTTTTCTTGTCATTTCCCTGGGGAGCCGTCGACGGAGGACTATAGGGTCATTAGAGTAAAGTCCTGGCTAGCAGACCTGAAGCCTGATAGTCGGTACATTTTGCAAAGTAATCGTCTCCCGAGATGATGACGTTATAACGTAGGATCGACTATTTCGGGACGGATGCGAGGCCAACGGATAGAGATTGTTCTCTTAGCTACAGGGCGGAGACACACATACACACGCGAAGCCGATCGCCCCAGAGCGCTCTACCAACGTTGTTAATAACGAGTCGCGCATATTATCGGATCTAGGGGGTATGTGTTAGGGATTCGACATATAGCACCCACCATCACCCAGATCGTCCAACGATCCGTCTCCAAGCATGCGATCTTTTGGGAGGCGCGCTTAAGGACCCGAAGGATTGACTGGACAGACCTGATGAGGAGGTAGGGTTCCTAACATCGTGGAGTAACCATTCTTGATCGTGGGGGCGCTAGAGAGTAGAACTTACTCCCTGGGTCGGGCGTACTCGACGATCT"/>
                    <sequence id="seq_t229" taxon="t22" totalcount="4" value="GGTTAGTGGACACCCAAACTCCGTGTTGTCATTCCAAGCACAATGGTGATAAATGGGTCCGTATACCTGGACCACGGGTCCTAATATCGCTTATGCGATTTGCCCACGCGTATAAAGCAACATAATCGAAATACAGACAACACTTAAAAAGGCATCACCGTTTCAATCGTCCTACCTTACGGTGCCTTAATTGGTATATGGGTAACCATAAAACTACTTAGGAGAGTGTCACTCTTATCGCTGCCCTGATGCCAGATCTTCGTCTCTGCGCGTATGAAGGCTAGACAGAGGGGCTGCCAGAGTGCTGTCATTGTTCTGGCTGCCCTCCCTGCGTCTCCCGACGTGGAATTAAAGCGGCCTAGCGAATTGGACCCAAGACTGACGAAGATTGGACAATATGATTATCAATTATTGTTGAGAATCCTATCACGGTCGTAACTCTATGGTGAGGAATCTAATCTCTATCTGAGGCGTTAAGTTGCTGCAGCGGGCGCGCATCGACTTCGTATGTCCTGCTGACCGAGGACTCCCCTATAGCCCTGCAAGAATGAGGGCGCTGCTCTGGAGTAGAGGGTGGAGTGTGGGCAGTAGTCCGTGCTGGTATCACAGGTCATTGCCCGGAATGACGAGTACCGGAAGTGCATCCATTTATTGCCTGAGTTAGGCCTGCCGTGAATTTTATACTAGTGAATCTGACTTGCCGAGGTGATATTAGGTTCAGTGGCGAATCCACTCATGTAGCGGGACTCTATCTTCTATCAACATTATGATATATCCATTCAGCCCGGATTTCGAGTCTAATCCCGTCACCACATAGACATAGTTTCTGTTCCCCTGATTGAACAGAATAGCCGATGCTGCCGTGATGCGCACTAGGTTAAGACGCCAGATCTCAAGGTAGTTGCAACTTGGTTACGGCTTCCGGAAATACAAATAGGAAGTCGTAGCAAAGGTATACGCCGTGCATTAGTACAGAACCAGCTACAACGATGACATGCCT"/>
                    <sequence id="seq_t238" taxon="t23" totalcount="4" value="CACCACTCTTACTATAAGATACGTCCTAAATCTCAATATTATGAGTTAGGAGTCTCTCCCATAGCATGTAGGTCCTGGACCAATTTGCTTAGTAATGGGCCACCCAGACGTCACAGTTCACCTGTTAATGTAGCTTGACGAAACTTCACTTAATCTGTAATGCAGCTATTAAGGGCATCCCTCGGTAAAAAGCTATGAATCTATCAACCGCTTGAGGATACGCTAGTGCATTCGAGTATTGAATTGGGTTTTCACAACAGATGGGCTACTTACCCCACCTTAGTGTACGCACCGCCACCAAGTGAAGCGGGCTCTTGGAGCACCGGATTGACAGGTGGCCAGTTAAGAGGGCTTGCAGTACCCCGACTAACTCGGTGAACTCACCACCAGCTAGAATTTCCAGCGTTGTAACCGCGTCTGAGCATGTTCCAGAGCTTTACATGCTGCCGCAGAAGGTCGCTCGCAGGTTACAGATGCAAGGTCTCCGTTCGGACAATTTGTAAGCAGAGTACTACACATTGCCTATGTCGATTACTCAATGAATCCTGTGACACCCTTAGGTGGACAGGTTAATTTTTTACACGGGTTTATAAAGATACACCCTAACGTCCGTAGAGTGTGTCTCGTTGGCTCTTTGGTGTTGAATGATATCTTATACACACGCCGGACGGCGGTTCTCTTTACAAAGTACGGCTTTCTTGACGAATTTTTGATATCATGTCATGGTATAACCGCTCCCCCCCACCAGATGCCCTCAGTGCGCGAGGCACAAACCTCACTTCAGGTTCCGGTAGGTTGGCATGAGGAGACATTGCCTGTAGCAAGAAAAGGAAACCTACAAGGCTTCGCACGTCCTTAAGCCCGATTCACCGAGTCCAGCTCCTCCCGGTAGCTCCACAGTGAGGGTCGTGAGCGGCCCTTGAAAGGTGGCCTATGGGCCCAGATGTTAGCCACCGCGCACTTTTGGGGTATGCACGTCCGTATTAGATTGGTTTCCTCA"/>
                    <sequence id="seq_t248" taxon="t24" totalcount="4" value="TCTAACTCCATTCTAAGCCGTCTTCGAGCCCGTGGCCGTCGACGCCTCCGGTAGAAATTGCGCGATAAAACGAGGTATTTCATAAATTTTTTTGTGGGCCGGAGAGCTACCGTCTTCGACATTACGGTGGCTGGACATTACCGTAATCGTACGTACATAAACACTTGGACAAAGCGCTCCCTACTTTCTAGCACCACTAAACTAATTGAAGTCCCCGTCGGAAGGTTCTGGGATCGGCTCTGCCATTGATGATTACGCCAACCTAGCGTGAATCAAAACGTTGCTTAACATCAAGCTTCTGCTAATCTATCTTGTAGATATGACCTAAAGGGAATCGTTCGGGGGTTGTATCCGCCAGAGAGCGTACACGAGAGACACACGGGGTTATACCTTCGGTGGATACACTTGTAACCGGATGCCCGTTGTGAACTCGCCGCGCTTTCTGAACAGTAGACAAAATGCATTGGCAAACCCGCTCGCTAATACCAAGGCACCCTTCCATATTTATCTTGAAGAACAGGTGTATACTCTTTACAGTCCTCCAACACGACATCATTTCCACATGGTACATTAAGCTAGGACAGTTTGGTATTATTTAAAGTTTAGCTACCATATCAACCAAGTTGAGACAAACCCAATCTTAAGGCGTTAACATCCCAAAAGAATGACCCACACTAATCGATACTCAGTTTTTTGTATACTGCTCGATAGCGTAGAAATCACGATGGCCAGCAACTGAAATTTTGACAGCATCCCGTAAATGAAACTTATATCAAAGCTCCAGACTTACTCCCGTTACGAGTCCATCTATACTTCTATACCCATAACGGTTCCCTTTAGCCTCAGTTCTAGACCGTGCCTCCAACGGTTCACCGGGTGGGCAAGCTCTCCACCGGGAATTCACCGGCCTTATAGCGACCCTGCCTCCCAACAGTGACGAATAAATGCGGAGGTAATTCGGGGCCGAAACCTAAGATGTACGTTCATGAAAAACACGATC"/>
                    <sequence id="seq_t258" taxon="t25" totalcount="4" value="ATATGGATAGATCGGTTATAGCAGGGATAGAGTGATGCGGACGTGCCGTGTATTATGGATACCTGGAACCTAATCACGCAGTGTCCATATTGAAGCCGGGCGCAGCTCCCGAATGGTAACACCGCTCACCACACGTGGGTGATATTCTGGGACTGTGGGTTGTAAGTCTCAACTGGATCGTTTCGGCTAACAATATTCCCGATCCGACTTATCCCTAGGTTCGTGTCCAGAAGGCCGTTCCGCGGTGCCAAAAGCGCGGTACCTCCCTCATAGCCCTGCCACGACCAGGAATAAACGCAGCAGTGTGGTGTGAAGCGAATGTTGAGTCGAAGTCACCGTGATCGCTCGAAACTGATATGCCCGATACGAGTGCGACGTCATTATTTTAGCGTTAGGGCTGCATACATGGCTCCGAGGGCATTTGCCAAGCAAGCTGCGCTATCGTGTCGTGGTCCAGTTGGCCTGGTTGGCGCCGCTAGCGTGGAGTGGCTAACCACTCTCATCATTCAGTCATAATCGTGGTTGGTATATAGCGATCCTCACACGACGAACTTCTCGGTGTAGTCGGCTAAATGACCACGGCCGTCCCTGGAGCAGACTGGAAATTGAATCGCACGAATCTGCCCATCACCAGGAGGAGGCTATGTGAGCAAACAACGTCGCTGAGCTACACATTCGTGTAATTCGGTAGTTGGGCTTCACCGCCCACATCTTATCAACTCCAGTCCAGCCCCCACATTGTGGTGTAGTCCGGGAAGGCAACACCCCGTCGCACAGCCTTCGCCATGATTGAGCTTGAGATGCCAGGCAATTGCCATCGCAATCTATCTTAAAATATGCCTGGTTTAAGTTAGTAACGCTGGGGCGGTACGTACCGATCCCGTCTACCACCGGCCTGAAAATCGCGATTGGGGTTCTGGCGCTCCCTCGAGACTGGTAGAGCCTCAGTACTATTCCACCTTAGCAACCCCGAGTATTTTATTTAGTTGAGAGAAGTTGC"/>
                    <sequence id="seq_t268" taxon="t26" totalcount="4" value="ACGGCTAGAACGGTCTGAATACAACATAGGGAAGGTGCTGCCAGAGTAGCTCACTCTCTTATCGGTACCGAATTGATTTGAAAATTCAGTCTTCTACCTATAAACACAAATAGCGGCTTGCTGCCGGTTAAAGCAAAAGTAAATTTAGATCCCCAGAAGGAAGATTCTTCGGACATGCTCGATATCTTAGATAGCGCGCACGGACCTTATAAGGGCGTCCCGGCCATATCACTAACGCTCGATGCCTACGAACGGTGCTCTTGCAACAATGCCAGTTACATTAAAGGGAGTATTATACTCACCCATTAATAGCTTTTGAGGATGACCTCACCAGGAATTCGGATCGCCTAAAAACGGGAATCAGTTTATATCCCACTGAGTACGTTTCCAGAATGGGCAATTGCGAGCCGTCGATAACGATAGCGACGGAACTGAATAATTTGGGTAAGTGCTGTAGTACCGGCTTTTCCGTAGGACCTTGACTTAGCCTGGAAAATTACGCGCAGTCTTGACGATTCGGGAGGTGTGCATGTCTCTGCTACGTATGACTGCGCTTATTAACTCTTAATTGGTTATGGGAGACACATAAAATATACAACCTAACCCGACCACTCCCTTCTTCGTTACCCGAGACGCACGGTGATCAACCGTCTACTGTCCGTAATTAAACAGACACTTTGAATCTGCTCGGTCGTCTTTCATATTTCGGTGCCCGGACGATCATGGCAGAACTTTCACGAATCCTTTCAAATTGGTAAGGTGCACACGGTCGGCGCCTTTCACCCACGCAAAGGCACTACGGCCCTGCGTAGCTCCGCCTTTACTGGATTGCCTTATCATTTTACGCACAATTTTAGGTACAGAAGAGCACTCCGTGATTAGATCGAGTTACATCATTGATACTGATGAGAGTAAACATGACTTTGAGCTGGTACCGTTAAAACAGTGATCGTGGGCGACATTCGCGCCACCTCGGGCTTTTCAGCGAGTTAGAGAAATG"/>
                    <sequence id="seq_t278" taxon="t27" totalcount="4" value="TACAGTTAGCCACATTGTTTGGACACCCGAACAGCTGTACCTCTCGCCTATAACATACAGCGGAAGGGACCGATGAGTGAGGGCATACCTTATGCCCCCGGGAGCGAATACGAGTACTTCTGAGCGTAGTGGCGACCCATAAGAGCTAGTGCACCTGCAATAACTGGGATGATCTTAGGCAAGACCGTCTCCGCTACATCAGAGTGTCGTCAACCATTCGTGAAGCTCCCTGCGTTTCTGTTTGGAATCGCGATAAGCTATTGTCGGCGTTGTTATCCCATGTCTGAATCATCGTAGTCTAGTGCCTATAGCGTATCCAAGAATCCGTATAGGGCCTTAGGCGTGGCGCATGGCTAAGATGCCGACCCGCGAAATACAGTGAGCAGCTGGGTTGACTTGCGTAGGCTGGACCTTACTGCGGTATAGCTATGCTCCAGGTGCAGCCAAGGCCCTGTCCCACATAAATTTAAGCTACTCTAGGACGTATGATAGTATATCAGGTGAGACTGCGGTAGACCTGATCAGAGGTGCTCCTCGTATATAACGGTTACTGCCACTGCGCCTGCTCACTTCGGAGACCACCCGAGTTGTACTATATTATAATTGAAACCACCAATAATATTGATTGTTCCACACACATGAGGCCCTTGTTCAAGCCCTAGGCAGGCTAGAACGTATCAGTGGAAAAAGACCGGAGGGTACCAAAGAGTTTCGTACTTTTAGCTCTGCAACCTCAAGGCCAGACAAATCGAAGGATCACTGAACAACCGATAACTTGCCATTTGGGCGGTATAATGAGAGTTCATTAAAGGCTACGGAGGCTAAACAGCGCTTCTGGCTTTTGCCTGTGATGACCGTAACAATCCTGCGCGCACTCTCCCCGCAACAGATTATGGCTTAACCACAGCATGAGTCTTAGTTTACCGACACAGCATGCCGAAACGGGGAGCCAACGATTGGTTTGTATTTGCTCTCACCTGTCGTACCATAAAATCGCTAC"/>
                    <sequence id="seq_t288" taxon="t28" totalcount="4" value="AAACAATAGCGCGCGTTCGTACGTTTGAAGTGTACGACCATACCCTCCTTTGGAATAGATCCCGTTTATTGGAAGGCTTGCGCCTAAGGGCAATGAAACTTAATATTTTCGGTGCCAACCTAGTGGCGTCCAATGATGTCCTACGGTCAACCCCTTTGGGCTAGGGGTGAATGAGCCTTCAGATTACCAAGTTCCACGGGTACGTCTATTAGGCTACATTTTAGTTGAGGCAGTTAACATCCCTGTAAAAGTTTTCTGGGTCAGATCGCTGGAATCTATTATCCCTCGTAGATCTTCGTTGCTGCCTGTTCTGATCGTGATGCATGTGGGGCCTTATTGTTTGGAAGAGGCGATAATCTTTTCTCCCTGCCCATTAAGCAGAAGTTAGGTACGGGGTGCGTGCATATTGCCCGAGATTAACTGGCCGGAGTGTCGTGTGCCGAACCAGGACGTACACAAAGGAAGTGGCGGTGTGAACGTTTGCCTTTAATTCACCGCCCGTCAAGAGCATCGATCTTCCTTTCGCGAGATTTAACACATAAGTGGGACTGATCTCTTGGCGATACAGTGCTTACATCGAACTTCGAAGGCTATACACAGTATGGCCAGCCCGCGATCGCTTAAGGGCTTTCGGGCCGTATGGTGGCTAGGAAAGTTGGGCGTAAGCTAGCTTGGATTAAGTTAATTGTGCATATAAAACCAAGGGCCTGCCCCTTACTGTTACCCGGGGAGTTGGACGCGGTCATTGAAATTCGGGTTGTAGTCTTTCTGTGGGTACCCGCGACACGGACGAGTCGGAGATCTCATTGCAACTTTTTAAGGCCGGCCACTGTTCCAACGGCGTGCCCTGGGGGGGCTGTCCAAACAGTTAACCTAATACCGATTACGCAGGCGAGAAACATTGCTTTTTGAGAGCGACATCCAACGTCGAGGAACGGGGCTTGTATACGCCCTCAGTAGGCCGACCAGGAACTACGTCTCAGTTATTGCGTGGCCAAAA"/>
                    <sequence id="seq_t298" taxon="t29" totalcount="4" value="GATTGGACCATCGCTATAGTAGCATGTACCACGACTGCATTCAAATCTGTGCGCTAAGCTCCTCAAGTTTATCATTCCTGATCGCAGCAGCTGTGTGCAACAGACGCAAAGAGATAGTAATAAGAACGCAGCATGAAGCGATATTCCACGAGAAGAGGGACAAGGTAACAATCGGAGACTCCCGTTTCGTGAAGGCTTGGATCCCCCTTTCGCCTTACTCACAATACGAGCGACCGAGGGCGGCGGCTGTTCTGATCCTTTCTTCTCCCAGGCCCCGATTGACTCTGGGAGTGTGCCACCTTAACAAAATCTATAACTTTTTCACGGGAGGGAGTCAATGAGTTCCAGATATTGTCAGGCCATGCTCAAGCTCTGAACTAATGTTTGAAACAATGAATCCAAATACATTACGGCGATTTCTATGTACTCAACCTCGAAAAGTGGGTGGTACTTTTTGGGACAAGCTCAGTAGATATGACTGATGCAGAAGGCGATGTGAGACAACCACACAACTAATTTATATTAGCAGAGATGGATCATAAGTGCGTTTCGCCCTCGCTGACCTCTCCCTGCGTTCGAGCGCCTTTTATTCACGAGCCCGCAGAGTTCCTACTAATCCCGTAGTAATGACTTATCGCTGAGTTCGTATCTGACTCAGAAAAGATTTGACCTCTGTGAGTTCGAGGACTTATACCTAGCCCCACATTGCCCTTTAATGCTTTCGGACCTTGCTCTAATCGGGTCCCTGACGGTTCCTGACAGAACCTTGCGTAAACTTACAGGTTCAGTGACTGAGTTTCCTCTCTGACATATCCGCTCTGTAGGTATAATACCAGGAGAAGTCGAAAATTATTCCGGCACCACCTAGACGCATAGTATCTTGACATGCCAAGGTCACACTTTTAGAGCGGGAGATTTGGGTGAGGGCCATGTACTGTCACAAACACCTCCGAAATTGCTTACGATGGATTCATAAAGCCGGTTGCTTTGTCTTTACTGG"/>
                    <sequence id="seq_t330" taxon="t3" totalcount="4" value="TGGACTATCGCATACTTTCATAGGAGCCGGTACTAAGCTCTCCTGCTACCGCGATGGTACGTCGTAGAGTCTTGATGTTGAAAATTCAGTTTTAGGCCGTTCACTACCATGTTGCCCGTACTATAATTTAGAGACCGCAGATAAGTCTGGGAGGAGAAAAACAACGGCCATGTTTATAACTTGCGAGCCTAGACACACTGTTGCACGCATTAAAACCGACTTGGGGAGGCCACTCGTTAAAATAGCATGGATTAGCGGGATCCTTCTTTTTCGCTCCGTGTTCTCAGCGAATCACCCGATCAAATCCCCAAGTAAGGTGTGTCTATCAGTACAGACTGAGTACTGTTACCCTGAGCTTAGGCACGCCATCACTAAGCATTCTAGAGTGCGATATAGTTGGTGTCAGCGTGTAAGCATTTACTAACGCGCGTGCCCCATGTCAGGTTCACAAAAATGTCCTGACCTTCATCAATCAGTGATTCGGCAAGGTTCCTTCTACCTAGGAGTCTTATAGCCCGTCAATAGCGACGTTACTAGTCAGCTACTATAGGCGAGATTCTCGTGACAGGCTCATGATGGTACAAGGGAATGTATTACAGAAGAGATGATCCGACGATATACCAGCGACTCAAACCGTTAATGTCCGATTAGAACGATACGTGCTTCTATCTTAAGTCCTCGCGTCGAGCCGCCGCAGCCCACGCCTCTTTTAACACACCAGCGGCCCCTAAATTCTTTCCGAACAACTACCTCCCCATGCGTATTGAGCGAGCTCGATAACCTATGAAACTACCCCTGCTTCCGGCCACCCCAATATGAACTAACGAGCACCCCGGACAGAGTCTGCTACTTCCCTCATCGGTCGGTTAAGCTATCTAACGGGGGAATGGGGGCACTTTCTAAAAGGGTAGGAGATCCAGCAAGAGCAGAGCCCGATGTCACAGTCGGTGAGAGCTGGATCTTACCCCTTACTCGGTCAGGCAGCCAAAGTGAAAGAAAT"/>
                    <sequence id="seq_t308" taxon="t30" totalcount="4" value="GCCCTGTCCAGATGGGCTTGTGAAAGGGTGCGACGTGAGGCAGATGGTGAAAGTAGCTTCATGTTGGGGGGGCCCACGTCACGGAGGGTTACGAGGACACTCTATTTGTAAACTGCAATCAAGGGCCGAGTGCTTTGCCTGGGCCCACCTTGTGCTTGTATCACCGTGAAATCTAGCGCACGCCTGTCGGAATCGCGATGGCACGTTCTAACTAATATTGTTAGCTACTGAGGTGCGACTGGTAAGGGATTCTAACTGCAGAACAGATCATTGGCGTCCTTTCTCTCTACGCTGGCTGCAGTCCTCCAATAGTAGGGCTTGGTTGCATTTGCTTAAGAGGTCACACCTGATCCGACTCTCGCAGACGTACTTCGCGTATCTGGGAGTTCCTAACAGTCGGCCCTGTACTAAGCTTGCAGCGAATATGCAACGCTCGAGTGATAGTGGACTCGCTGTGCATCTAGACCGTATTGACGGTCTCTGCGCTTAGTAGAGCAGTCATGTACTACGGTTGGTGAAGTGATTGTGCACCTCGTGGGATCACGGGATGGATTCACAACCAAATACGGTAGTGTCCCACCGCCGTGTCCCGCAGCGTCTGTTTAGACGTGAGAAAAAACGACCGGCCTCAAGTGTTAGTGGACACTCCAGATCTTGCATCCCGGCGCAATCTCTGAGAAAGCGTGATTGGAGGTTCGATAACAACGAAGATGCCGATGTCGGAATTTTAGTCAGGAACAGACCTGTACTTCTAGAGGGTGTGTACCTAGGCCACGACCGTTAAAATACCGTAGACCCCTAGTTGGGACCCATGACGTTGTGTCCTCTTCGCGTTGGAACGGTGCTTCGTACTTAGAAGCTATCCAGCAATTTCAGGTGCATAGGAATTTGGAAAGCATGGAATCTCAGCTAGCCTACTTATTATCCGCCTGCTGGCTTTCTGGAGAAATGGTTTAGGAAACACTAAACTCAATAACACCCTCATGCGTTTACTACTCCG"/>
                    <sequence id="seq_t3112" taxon="t31" totalcount="4" value="ACCCACACCTTATAGAAGATGTGCTTTCCAACTTCTAGTATATCGGTTATCATAAAAGTTCTCCGAACGTGCCCTTTAAGAAGGGTATTACCACCGAAGTTCCTCGTTTTGTCCGTCAATACGTCATGCGAATGGTCGCGGATGAAAGCTCGGCTTTTCAATTTTAACACCTTAGCTACAGTGCGACACGCGATGTGATTGCTCGTATTTGTCCCTATGCCATCCTCATCCCCCGGTGAGTGAGGCGGTGTTAATGCTCCCTACGAGTACGTATTCCGGGCTATACTGTAAGTGATTCTGAGTTGGTCGTAACCGAAAGTCCGCCCAAGGGGAGAGGAGGAGCAGTTCGGCGTGAAAGCCGGGATCGAGGGATGGTGCTACAAACGTTCACAAACGCGGTTAGCGATGACAGTTTCACACAGTCTTCAGTGACTTGTGAGAGACATGGGGAGTCAGATAAACCAAGACTTCAATGTCAGTAGTTCCTATCGCTACAGCGCAGACCAACGACAGAACGGCTTTAAATCTTACCTCCACTATCAGCGGTTAAGATACACTCCTCGGATTAGCACATGACCCAGGTCGGTGGGGGCTCTTCACTTGATATTCTCATGCAGTCCAACAGGAAAACTGCCTGTAAGAGAAACTTCTGAAAGAGTTAAATTATGAGCTGCTTTTATATCGCATACTATAAAGGCAGGTACCTAGCTAACGGACTCGCTAGCGCGGGTCCACCTTATAACTTAGACCCGAAAGAGACACGATTCAAGATGGCCGGCATCATCACTGAAGCTTATCTTGACGGAATATGCGCATGCGAGATAGCATTAGTAGTAACCCTGGCCGGAGCTGCTCAGTTCTTACGAACGCACAAACAAGCTCTACCTTTATGTCCAGTAGGTCAAGTTAGGAGGTGCTCGCTGGCCTAAGTATACCGACTTCGGACTCCCTAAAGCAGAGGCTTTTACTGCGGGATTGTAGCGTATGACTCAGGGCACTC"/>
                    <sequence id="seq_t329" taxon="t32" totalcount="4" value="AACCTTTGGCTTAGCTTCCAGGCGCACGCGTGTGGGTGGCCATCCAGCAGCTAGCTGACGTGGATTTCCTTGCTAGATACGGAATGAGGAAGTGCTACCACGGCTTGTTGTCTTTAGGTAGGATAACTTTTTCCGTACTTGAGGGTCTCTAATGGACACTTTAGACCTAGGACTGTCACCAACGTTTTTAGTAACTGGCGCGCAGCCAAATAACTTACGATGCTGGGCGGAATCTATAGGCAGAAGCGACTGACGTCCCGGAATCGTGTGTGTACAGAATTAATGGATATTCATTTTTACTATGATCTGCAGTACCTTAAGGTCATCTGTGTGTCCAGTGACCGCCAAAGTCTTTCTCCGTTTACGGACCTCCCGCCAACGAAGTCGCGATCTCGGAGCACCGTAACTCTTTTCCACCGTTGCAACTACGAAGACGAGTGAGGGCCCCCGCTAGTGCAGCTGAAGCCGCTGCCGAGGTCGTGAGTGGAGCCGCCTGCGTAATGGAGCTGTCGGGAAAAGCAGTCCGGCGCTCAGTGGGCTGAGAGCCCCATAGCAGGAACGTGTTCTACGGAGTAGCAGTATGTTACGCGCGAGGCTGCAACTAGATAGTGCCAACGGGACTTGAAAATAATAGCGGCTCCCTGAACAAGTTTTATTTAACACGAGTGGTTTTACGTCATCGGACCCCATCCCGACCCATCTCACGCGTCATTATCTTTAGAGCCTTCCCTTTTCCTTCTGTCACAATCGGAAGGGATCTTACTTAGAGACCTATGCCAATGACTACTATTAGATATAAAGCAGGCTCTAATTACGGGTCTAATCACGCCCGTGACTCAACGGTTCTGGCTACACACCCCGTCATGGTTCAACTGGACTTGACTAATGCGGGCTAAAACTCAGACCGTGGGCACACGATCAAGAGCACGATTCCCGCTATCTCCTTGATTTGATACTTGTCAGCTTCGATGAAGGCAAAACTAGATAGAATGTCAGCTAG"/>
                    <sequence id="seq_t338" taxon="t33" totalcount="4" value="TCACTACCGAAGTGCTAGCAAATTAATTTAGTACTGCGTACCGGGTTGAGATGTGCGGTCGGCATGTAAATACGCATGTCTCACAAAACTGTACTTGCCGGTCACAATTGTAATATGAGGCAGCGCCGAAATAAATGCACACGCTCGAGACTCGTCGACCTTCATTTTGCCCGGCCCGCTACGTGCTGGCATGATTAAGGTGTGAGTATAACACTACAGCTGAAGGTCTCGCAGTGCTGGATTAGGTACAATGTTAGAGACTGTTTTTGGGGGAGGACAGTAGGGCTGCTTGCCTTCGTGAGCGAGTACGAGTGCTTTAGCGCCTAGAATGTACTTATGGCCGGCTTAACATTCCGTACGAAGAACCCAAACCTAACCTTGACTGTGGGTGGACGGTTTTAAAGACGATCTGGTTGACTTTTGCACCTTGATAACTATAAAAATCGCCAGAACAATATGTTTTTAATCAGACAATCTATATCATGAGGTAGTTGGCCTACATACTCCTGATCCGTCTGAGGTTAGTCGGTAGCATAGGGGCGGCGTTACGTCCTTGTTACAATGACGCCCATCGTGGAGGTGGCCCCTTCCCCTTTGCCGAGATCCCCGTTCTTTCTTGTGCCGACATAGTACGAGCGAGACAAATTCGAACTACCGCAATCAGCGCGACCTTTGTCTTAAGACAGACACTTCCTACACGTCGTAGCCAAGTCTCAAACAGCCAATAATGGCAAACGGTGGCAAAAGCGGATCCGTTGATTTCCGGACGGTCTGGGAGCTACGCCTAACCTACGACGTCAACACAGTATACACTTAGTGGTTATTCCCTACACTAATAGAACGCTGACAACACACACTCATCGATAAGCCTATAACCTAACACCGCCCGTCGTATCGTACGTACTAGTGGCTGTTAGGCGTACGACACAATGTTCCGCCGTGACGCACCAGGCTTCCAAAAGAGCATTGATACAGCACTACGCCGAAGGCAACCTGACCT"/>
                    <sequence id="seq_t348" taxon="t34" totalcount="4" value="ACCACACCCAGTTGGGGGAATCGACCAACGACCAGTACACACCGTAGCCTACCTTGAGAGAGTACGCCCGCATGTCGCGCTTTTTGCAAGCTTTCAACCTTGTCTCCCTAGGACAGGGAATCGGATGACTTTACGCGTTCTTTCATAGGTCCGAAAACACTAGTTGGGATCCACGACGTCGACAAAAACTAGAGCATGTGTTTTAGCCCCTTAAAAGTAAGACGCTACCTTCGGGTTACGTATAAGTCATAGCTTAAACATAAGAATAAAGACAATGGCCAGTGATGTAGGCCTTCACTGCGACCATATGCTTCGGACTCAGGATCCCCAAAACTAACCGGAGGCATCCCAATGACACCTTAGAGAGACATTCTACCTACTAAGGACCCCCGCTTGAAGATAGCCGCTTTCCACGACCAACGACAATTACAGATCAGACATATGTTCCTACTACGGGCTGTGTTAGACCCAAGGGGTCCTCGCCAACTGTGTTTACGATACGCCGGCCCCTGGAGCCATCACAATGTTCCTTCGCTATTCGAGCTTGCAATTAGCGCTTGATCTTGGTTTAGTTCCACCGGGTGAAGTTCCCACGCAGCGGCACCACTCTCGTGTATGCACCATTATCAGAGTTCGCCATAAAGCTCTGGACAAATCTGGAGGCCCGAAAGGACATGAAGGTGCTAACAGCTCGGGGAGGAGTTATCAGTACTTTAAGTGCTAACTTACCGCGCTCATAGACGTTCTCATGCACTTAATGGGGTCTTAAGGAAAAACTCATATAATTGGACTTCGTCCAAGCGATATATTCGTGTCCGCCACCCGCCACCGTCAAACAACACGAAATGGTGTCCTGATACGTCAGTGACGCTTCGTTGCTTAGTAGTGCACGCACGTAGACCCATACCAGCCCGTAAGCCGTAAGAAACGTCCGGAAAAGCAGGCCATAGGGTTCCTCCATTAAGCGCGACCCACCTCCTAGGGGATAATGCGTGTGCAT"/>
                    <sequence id="seq_t358" taxon="t35" totalcount="4" value="AATGCCACTCCATATGCGTCGGATCATCGCCTATCACGTACCCACTCGACTCCCAGGGAGGGTGCTGTTTTAGCAGCACCTCTTTTCTAGGACGACGCTGTTAGGTGTGGCGGCTCTAAAATGAGTCGGGTAGATCAACCCTTCAGTTGCATCCAAGGGCCTAACAGTTCGTTGTCCCGATGCTGGGGGCAATTTGGGTGGAAACGACTTTGCCAGAGACCGGCACCGCATAAGTACCGAGCAACAGTTTTATCGCTGTAGTATGCTTATGGTGACGTTTAGGCCAAATCAGCACCTTAAAGCGATTATGAAACAAGTTAGTGCCGGTAACGGACTCTATTCTCCCGCGGGCCGGTATACGTCAGTCTAGTCCTGCCCGAGCGGCACGCGTTACGCGCGACGTGGTCCCATTCCCTCCTCGAGGCGAGGGATAGGCTGTTGGACGGGAGGTCTAACATCACTGGGAACAAAATGCCCGGGCTGTCGCCTAACAGGTTGTATTACAGTAAGCAAACGCGAAGTACACCTCAAACCCCCTTATTCTTAGATATCACCAGTTCGCGCAGATGTTCGGCCCCGTTTCCGGACGTTAACACCCCTAGGATCATTTATGCGGAACGATAGCTACACTATGAGCGCTCCAATACCGGAAAGGACACCCATCCCGCAGGGTCAGAGTGTATTGATGCCAGTACCAAAGGGGCGTTGCAACGCGGACTCCCTGCGTCAAGGACAACCAACATTCATGGCTTCGCTTGGTTATAGTGACCTCTGAGTCGACCTGTAAGCATAGTCGCAGCCTAAGACCCATGAGCATTAAGACTTGTTAGGCCTCGAATTACTTTGGCATTCACAGACAATGTGCCAGCTTCTAAGGGCACGTCCACGCATATCTACGGTGAAAGCGTGACATGAATTCAAGTCGCTCCTTCAAGCCTAGCTCTTGCGCGGTACGCGGTCAAGCGTTGAAGGGAGTCCGGGTGTCCACGTCCGAAGTTCA"/>
                    <sequence id="seq_t368" taxon="t36" totalcount="4" value="TAACCGATGCGAAGATCTTAAATTAACTTTGTGCAGACTACCAGTGGTAGGTACGAGACATGCGTGGAGAAGTAAAGGGCGCCACACACTTCTTGTTCTCATCATTACAGGTCGTCGAGACACAGAGTTTAGAGCTGCGGCTAATTACGTTATGTCGAATTCCAGATTGCAACCCACCCTATCTCCTACCCGGAAATTCGTAACTTTAGACCACTCATCCGGAAGCTCTAGCTCTATCGCAATACGTCTGTTGTGATTGAATGTTTCTCGGATAGGACGGTTGGGGTGCCGGCATTCAACAGAGTAGGAGCGAGCGCTAGCTCCTCGACGGGGGTCATCGCCGTAATACTACTCCTTGGGCTGAGACAAGACCCTAGTTTGTCGGTAAGCGTACGAGTTTTAATAGGTTCTAATTGTCTCTTGATCCACACCACGTAAGAACATAGCCTGGAAGATACCCTTGGCATGAAACAGTGAACTTATTGGGCTAGTCGGTCTGGTTGAATAAGCGTCATTCAAAAGAGATGTGGGCCTTTGCTTCGGCCGTGTCTCTTTGCCACTTTGGTCCCCAAGATGTAATTGTGCCCAAAAGATTGGGTATTGCCCCGGGTAATTGTAGTGACCATTATTAACCAGGGAGCGAGAACGGAAATGCCTTGCTAGGCTACCAATTGGGCCGATCAGTAACACTTCTTAAGTGCGATATCCACGTTTGGAACCAACCTAGATGGAAAACGGGAACGGCACATGGTCCTTCGCTCACCGGACGGTAAGGGAGCTACCCCAAAACAACCACTTCAGACGAGGTTAGAATTACTCGGCGTCCCCGTCATAACTAACAGCGTGTACAACCCCGAGCGCGCCACACCGATATGGCTATCCAATTTCGGGGCAGAGCACGCTCTTTAAGCTGTCACTAGTTAAGCAGTCTGTTTCGATATGACCCTCCATAGAGTAATATGATCAATAGTACAGCCCTGGCTCGAAAGCAAGCTGTCTT"/>
                    <sequence id="seq_t378" taxon="t37" totalcount="4" value="TAACCCGCCTCAGCAAGCGCATTTCTTCGGGTGCATCCAGGTCTGGTAACTTACGGTGAATGCGGCTACTTATGTTTCTAACGGCGCACTGTCAACCTAACCGGTCCACAAATGGCGGTCATCAGCCGACTTGAAGTCTGTAGCAGCAAGGCCTGTTCTATCGATAAGTTAACCCTAAGCAAAAATGCCGAACACGCCTCTTCCCACTCACACATCCTTGAGGTAGGCCCAGTAGCAAGCTATTGCGAACTTTACATTTACTTCTTAGTTGACTTTTACGGCCAGTTTAATGGTAATCAGCCTCTGGATGCGGTGGTTAGTTCAAGCTAGCAGCAAACGGCTAGCACATAACCCTGGAAGTAAGTCAATATTCCAGATAGCCCGACCCGAAGCGGTAATGCGCGCATATATAAACTCACGGGTTGGCTCGCCAGAAACGTAACGATCAAGCCTTTCTCTCTGCCTTTTGTCCAAACCTGTCACTCTTAGTTGGTCCCTAGGAGAAGCACTAGAGTTCTGTGCGAGTTATGTGCGCTAAGTTCCTGTTGAAACGCGATGTGTAGTTGGATAAGGCTGTTTAATAATCTCGCAGTCGATATCATAAAGCACCTTCGTTCTCATTTCATCGACTGTTTAACGTTCCGCTAACTAAGATACTCCGGGCGCCAACCCTTATGTTAGACCTTCCGCGCCGACTATTTACCTACGGCGCCCCCGCTTAGCTTGTAACACCTGGCAGAACGCCCTCACGCCATAACGGTGTACATCGTCAATCGCGTTGAACCAAGATTATGTGAACTCTGAATTCGCAAGGATCCTCCTATTGGCGGGCGCACACATTCAAGCCCCGACATGACTTGCTGATCAAGCAATAGAGTGAGTCTCCGGTTCCTTCTTTCGTTCTCTTAGTTGATGACGTGCCAATGAAGATCTCACCTCTTAACGGTAAAGGTGATGCCTTCAAGGCCTCTGCCAAGCCAGGGATATAGTTTGATAACCC"/>
                    <sequence id="seq_t388" taxon="t38" totalcount="4" value="CTAAAAGCGCTGTGATCCGGTCTACAGTCCTCAAGGGCAATTAAACGTGTATTGTAGTGGGTCAGGCTAACCCTGCTCGTGTGACATATCCGACTGCGTGCTGATTTAATTGAAACTAAAGAAGCTTGGGATAATTTAAGGTGCAGAAACAAGGGAGCCAACACTTGAGAGGTCCTTTCGCCAATTCGTGTCACCAACTCAGAAGTCGAGTAGATACTTGTGACCCTAATGAGTCCGCAGTAGCTAGGGAGGTGCAAAATGGCTTTGGCCCGGTGTGACGACACATGTCCGGTACCACGTTCCGTATTCTGTAAAAACACCATTGGTGCGGTAGCAAACAATGGCGCAAGTTATTCCTAAACTTGCCAAAACTTAGACTCGACGTGGCCGAGTTTCAAGTTTCCTCTACGAAAGAACCATGCGCACTTATACATAATAGATATCTTGGTGGAAGGCCCTTTCGCTACTGATGAACGCCCTGCGGTTATATTGTAACCAGAACCCTCGCCGTGCTTTAGAGGTACCGAGTTTTAACCCGCCAAAATTGAGTAACAATACAAGAGCCCGACAGGAATGGCAACACACGAAGTGCAAGAGAGCGTGAACTTATGATTGGCAGCTTGTGTCATTGTCCCTGAAGATTATGGAGGAAGTGTCTACCATTCTCGGAGTGGCTGGTTGGGCCGTTGGCCTGCAACCACTCAGCAGTGAACCGCCAACACGTCCGGGCACGATCTGTTGCGAGCATAAAAGCAAAGTGAGACCGGCGATGCATATTTAAGTATTTCCGCTACTGATAGCTCCTGCCCTCCACATTTGAGGAAAAAATAATAACCATCACGGGTTGATCGAGCTCCCGTTGCCGATCAGCTTGCTACCGAGCACGGGGACGCACCGAAGCGCGTCTTACAGAATCATACTAACTACCTAAACGAGTACTTCCCTTCTACCAACGTTCTTCGGGACTCTCCAGATAGAGCTGCATAGCAGCACCGTGCAT"/>
                    <sequence id="seq_t398" taxon="t39" totalcount="4" value="AATCGCGCTCGGGCGCACCACGTCCGTTCAGTTTCGCGGAAGCTGGTGGCTACGCCGTAAGCTTCTCGTACTGAGGAGTCGCTAATCGTGCTCTGTGTCATACTGTGAACCAACCGTTAAATAATAACGGGACAAGGCCTTAGGACTCCAATCTCACCCTCTACGGAACCGGCCCCCAGGTGAATGCTGGGATGATCCTTAACCGCCGTGCGAACGGAGTCCGCACGCATTATGCTGTCTGCTTATGTTATACGCTTGCGGGATTGCTCAACAATGGGGATTGCCCTACTACCAGGGGGGCCGGAAACGAGGAGCATCGACGCAAGTGCGCCGCTTCACGGACCGTCCCACTAGGGGTGGGGTGCTGTATACTGATTACAAGGGTGCCTCACTAGTCCTACGGCCGGATTTGCCCTCCAACTCGTCACGAAGCTGTGATTTTGCTATGGGGGTTATATGGACTGAATTATGGAACGTTGGACGCTCGAGCAAATAATCGTGGGCCGTCATGATAACCGATTGCTTCGCCCGTACCGCGGGCCTCCCGGTACACAATTTGAGGACTAATGATCCGAGCGCAGTTCGGCATTTTCATTAAGTATAATGGATTTCATTGAGCCTTCCAAGCATGAGCTATAATCAAAGGTAGGTAAAGGTAGAAGAATCGCAGCCTGGAGGAGAAACATTCACGCTCACCGAGCCAAATGTGAGGAGCGCGTGGCGGCGGAGTTAAAAGACCCTTCGCCGTGTGAGGTGAGTTTTACGTGATAACGGAGTCGACCTCCAAGCGAAATCCGAGTCTCATGCCCTATCGGAATAGAACAAAATTTGAGAGCAAAAGTTAGGTCTAGCGCAGTAAGGCTTGGATGAGAGACGCGCATTACACGTCCTCAGTTGTAAGCGATTTCCCAATCTCTCTAACAGCCTGATCAAATTGATACCGGGCTCCAAGTTTTAGTTGTTGTAACAAACCATGGGTGGCCGCTAGATCTTGTTTGAT"/>
                    <sequence id="seq_t430" taxon="t4" totalcount="4" value="GGTGAGTTACATCGGTGATAACAGCGAAGTAGGGATGCGCCCGTGCGGTCAAGTACGGAAAGCTCCAACAAACAGACACAACGTTTCCAAAGAAGCCGGTCTCAGCTATAGAACGTTCAAAACTCTGACCGTGCCCAGGGGCAATGGTGATACATGGTGCTTTGGGTCACAACTTAATTGGTACGATTAAACGGTCCACCTTACCGAGTGGTCTCTAACATCAGGAAAACATGGCCCTTCCGCAGGGACAGCAGCTCCTACGCAAACTGTCAGCCCTGCCACGCCCCGGGTTGAACGCAAGATTGCATGGTGAACCAAATCTTGCGTCGACGCAACCGTGATCGGGAGAATCGTCGATGGCCTATACGCGCACGGCGCCATATTTTTAGTGAAATCTCAGCTTACAAGTATTCCAGGGAAGTAATACAATAACCTACGCTACCCCGACGCAGTATCGTAGGCCAGTTCGGCGGCGCTCGTGGGGACTGGCTATCCGCTATCAGCATTAAGTGTTAATCGTGGTTGCTTTGAAGCGAACCTCACACCACAAACACGACGGTGTAATCGGGTGTTTGCCCACAATCGCCGCTGAACAAGTGTGGAAATCGTCCCGCTTGACTCTCACACTCACCGTACGGAGTCGACGGGTGTGTAGACGGTCATCGAGAGGCACTTCCTGGGAGTTTCGTAGTACCGCGGTACCTGCCAGAGAGATTCCACTACCGTAGAACCCTTACAGTGCGGCTCAGTCCCAACACAGCATACACCCTCTAACAGTATTCGCCAGTCATGAGCCGGAGCTCGGAGGATACAGCAATGCTTATCTATCTTTAGGTATGCCCTGATTATAGTAGTAAGGCTGGGATGCCGAGTATGCATCTTCTCACACAGCTGGCTCAATGCAGCGATTGAGGTTTTCGCGCTCCAACTCCAGCGGAATAGCCCCGGTCATATTCCTCTATTTCCACCCCGACCGTCGTTTTAGGTTCACTGCAGAGTG"/>
                    <sequence id="seq_t408" taxon="t40" totalcount="4" value="GCCCGCAATTTTGATAAGCGAGCCCAGGGTCTGAAATGGCATTCCGCGATCGCTGGGAGAGAATGATGTTGAACTTGATTGTTTTTAAAAGTCGTAGAAAGTAAGCAGCGCTATATTGGATTCGCGCCCCCAAGCATTCAATGCGCCATGCATTGTACCGCGAATCCTTCAAAGCGCGCACGATTCAGGGCCGGAACCAAGTCGGACATCTCTTAGTGGGCCCTTCCGACAAAGTTATTCGTTTGGGACTGCAGCAACCCCCCTGCGGAAACCACAGTGAGGGCTTGATACAACGCTCACCACCGAAGTCAGACGAGTCACCGATACGCTTGACGTCTGTGTCCTTCGGACCGGGCGCAGTTGGGTGATTGCCATCATCCACACTTGCATCGGAGGCTGGTCCCACTGGCTGTCTTCGCCAAGTCCCTTGAAGGAGTCTAAGGCGTTCGGAAAGACTATATTGATGCCTTTTAAACGTGGATGTGTGGAATCCTAATCAATTTCCGACAGACCTGGGATCCTCTACGGTATGGCCGTCTCCCTTCTGCTAAGTAATTATGTCTGCTGACAAGCGAGTTTATCGCGGCAATACATCTACGGTCGTTCAGCTAGACCCGACGTACTTTCCTCAACCTACCCTCGTTTACCTGACCGACCAGACGGCACGCATCGGTAGAGTCAATGATACCAAATTACTCCTTTATAGATTGCAATTTTTCTTCTTAACCCGGGACGGTTATGAACGATTACGTACGGAGCGTTATCACTGGGTCCTGGCGACCCAATTGTTCGGCCAGAGCACGGCTTCCCAGTGGACAATGAGTAGCTGATGGACCTAGGCTTACAACAAAGGCGTACTGGAGATTAGACCATACTGGAATTATCGATCTCCCCAACATTGCCTTGTTCGCAAGAATTAAATGTGCCCAACCTTATGGAAAAATGTGCCTCGGTGTCCTGCGTGCATGGAAGCGGGCCTCTTACCAGCCCCTAGTTCATC"/>
                    <sequence id="seq_t4112" taxon="t41" totalcount="4" value="TTCGCAGTGGCGCGAATATAAGCCGGGAATAATCCGTGATATACGCAATCACCCGTATTTGCCGCAAGTTTTGAGCTGGTCCAAAGTTACTGGAGCCTATTTGGCCTTTCCTTCTATGCAGCTACAACGGACATCTCGAAATTGGCAATCTTATTTTAGAGTTTTTACTTTGGTCTTCAACTGCCAGACACCGTTACATAGTCACCGATTCCGTATACGTCTACTTTAGGATGGGAAATTCGGCACTATGTCTATTGCAAAAACAACTATTGAGATAGGAGGAAGACTGGCGCCTAGGGACGACATGTAACCCTACTATCAGCGGAACTTATAACTTACTTCTATCATGCGTGTCACATGATTAACGCTTCTGGCGATATGCCCTGAGGCAACGACCACAGACGGATATGCACACTAGTCAGATCCGTGACGAGTCGGCTTAGCATTATGTGCCTGGGTGACACCGGAACGTATAACCATTGATTCGCCTTAAGAACGCTCAAAGCAGTCTCCTGGCGTCCAGCATTCACGCGGTCGTACAAGACTTCGAATCGTATCAACAACTCTCGTCACGGTGCGGCATGCAAGTCAAACGTGTTCAGTCCAGGGCTCAATGGGGACGGGCTCTGGCGTTAATAGGCGCGTAAATCTAAATGCTCCTGACTGTCCATTAGCCGACCTCAATGAGTGCTGACTGTTGTGGAGCAGCTTTTGAACACTCACTCATCATCGATTGGCCATCCGTGAGTTCAACAGAACCACAATCCGTCGGGTAAGCATTTACATTTTCTAGCCGGACCCCCTGCCGGCGCCCAATCGGAGAGGGCCCCAGCCCGTCTGTTGGGCGACTTGCACGCTGAATCGGCATTTGGTGGGATCGGAGACGGTTAGATGTCTAAAGCTTGTAGGCGCACAGCTCATGAATTACCAACGCGCACACTCGTAGACTACATTAAACGGTGCCGACATGCGCGAGGAAACTAACCCCTGCCTTACCCCT"/>
                    <sequence id="seq_t429" taxon="t42" totalcount="4" value="TGAGTTATGCGCCTATGCCGCAGGCCAGGTCCTTCGAGCCGGGCTAGATTTAAGCGCAACGAGCTCGAGATTACCCAAAAGTCCTGGTTGCTTCAATCTGATCGCTCCTTATCTACTATCTAGCTAACGTCGACAATTTACAGCTTCCACATCCGGCAACCTCAAAAAGTCCTACATGTATAACTTCCACGCGAATTTTTAGATCCTTCGTTTCAGATGAGCCTGCTTCTCTTCACGATAGTCATAATGACGCTTCTGCCGCCGACCGTGTCCGCTCCCTGTCTTTAACAAAGTCCTTGTTCGCCGATCTCGAACATACCTCAAAGAGTGTAACTCACGCTTCGTCGTCACCCGTCATAGCCTTGGCATCACACCAGGGTGCACCCACATAGTCGTTTGGCCTAATTGTCGTGGGGGGTTCTGTATACGATGTATTGTCCCCCGTCCAGACGAATTATATAAGCCTGCCGACGCCAAGGACTCGTCGTGTTCAGGGAATAATAAGTTCTTCCTTGTATGCTGATGCACGCGTTTTCGCCTTAATCGGGTAGTACTCCCTATATGTGCACAGCGTTTAGCCTGCAAGGCTAGTCAGTAACGAGCGGACTGGCCTCTCCGCTTGCTCATGCGCTAAAGCTTAGCTCATAAATTAACGAGCCAGCTTTAGGAGCTCCCGAGGTACGGCAATAGTGTCTATGGACACTTTCTAACCTTTCTCGTGCGAGAGCATACAGCGTCGCTTCTCCGCGTGGTAAACCTCTACCTATCTTTGTCCCTACTCGTATGCCTGACATGGTAAGTTGAAGGAGGTCGGCAAGGACATCGAGTTTGAATGGCAGAGAGTCATATCCCGCCTCGTGTGTATTTTGAGTGCCAGGACCCGTATCGGTTATAGGGTACCTCCTCAGATCCCATTATCGTTCATGGCGCTCTCCCAATTTACAGGACCCTACCTAGCCATGCAAAAATGGAGGACACAGACGCCACGAACGCAAGCTCG"/>
                    <sequence id="seq_t438" taxon="t43" totalcount="4" value="TTGAGGGTTTCGTCATTCGTGGATCGGCCCATTCGAGAGAAAAGCATTTCGAGACTGGGGTCCGTCGCATATCCATCAGTCGACAACTAGAGGCGTGTATAGCATGGGGGACCAGCCCACGGCCATGCATTCCGATGATATTGAATCCTGTTTTGGCACTGCACTACCCGACGAGACTCAGAACCATTGTTTGTTACCCCGCACTTAGCATTATGTAGGCGTCGCGGGGCATCAATGTAGCGGGAATTCAAGGTCTGCAACACCAAACGGCATCAATCTTAAGGGCAAGTTACGGCCCTCGCCCATCTCGCTCAGGGTCAAATTCTCAAGACGAGGGTCCCCAGGACTTTCAGCATCCGGCAACATACAGAGAGGTTCTATAGCAAACAAACAATGATGACGCAAATTAAATTTAACGAAAGGCATGCTGAACACATTGTTCTAGGCAGTGACTGGGCAATGACCGCGTCCGAAGTTGAACGTTATTGCAACGCGACCACTGAAAATAGACCGCTTACAAGCCTCCTCAACACTTGCGGATAGATCATGGTGTGGCCTTGGCCATTCCTTTCTGTACAGTACGGTAGAAGAGCGTCTGATTTCCGATGGGTCGGCTGAATTCGCTACATTACCATCGAACTGAAGTAGTTATACTAATCACACGGCTAAATACATTCGTATAGGACCAGGTTAACCCGATAGAGTTCGGGCTCTTGTTCGACCGTAATTTGCACCGTATTACGAGGGGGATAATGCAGCATTCATCCCCTTTAACGAAGTATTTACAGTTGTGGATAACAGCCTTCTGCTCCCGGTGCGACTGGCCCACTGGAAGGCAAATGGTAACACGTTCTGCGTGAGCCGAGTCTCCATAGGGTGTATCCTATGAAGTTTTAGGTGCCGACCTCTGCGCTAGGTTCCTTACCCAAGGATCTACAATAGCGCTATAGAGTTGCCGTCATCTTGCAGATCGGGAAGACATCGGGCAACCGAGGTAAAG"/>
                    <sequence id="seq_t448" taxon="t44" totalcount="4" value="TGACCCCCTAGGACCCCGAGACGTCTCTTAGCACTGACGAGTTTTGGGAGTGAGGAGTTGTATAGATATATAGCAATCCCTAATCAAATAGAATTAGCCGGTCCATCCCTATGGATGTGTTAACGTAGATTTGCATAAAGGATAGCTATCCATAACGCATTTGAAATTTACACGCCCTACACACGCTCTAGTGACAACTACCTTTGTGATCCACAGCTTAACTGCCTTGAGGAGTGCTAGGGTAGAATATTTGGCATAGGATGCCGGCTCAGTACGACAATGTAACTTCGCACTGTGATGGTTTCTGGGGGGAGTTTAGGCTACCAGTCTGAAAGGGGAAAGTACCTTCGTTAGCAATGCTTCGGAGTAAAGCCTAGACAGACGGAACGTAAGAGGCTGTTGCAGTTCACGCGGTTGTCTTTATCCGTGTGGGGGCTGACATATGAAAGCAACGTTGAGCTCCGATATATAGATTATGAGTTGCCGGGTGGTCTCCTTGGATACCCGATTATCGGCCTAGATTCGATATCCCTCGTACGCACTATCTGGGTCAGCGGTTTTGTGGTGGTCAAAAAGGAAGGGTCCCGGAATGGCTTGACTGTGGACATGTTGAATGAGGTGGGGTTATAGGTCGAGCGCTCCGCCTGCTCAGTAACTTAACACGGTAGGCAATATGTATCAGAAACACAGTTGTTACGCTGCGTAGCAACGGTTCGTTCACGTGTAAGAGGACCACGTAAGTCAGAGCCGATTGAGTCCGACATACGAAGGATGGGAGAGAAGCGACGTCTGCGGGTCAACCCTATTGTTCCACTGTTGGTAATTCGTTCACCCTTGGAGTACCTAACTGGCCTCGGCGGACAGACTGGGTGTCACTTCAGCCAGTCGTATGTGCAGTTTGTACAATCCTACTTGCGGCTGTCGAGGGTCCTTCTCTAAACTATCATCCATTTATCAAGTCGTTAATGACGGCTACATCGCTGCGGAGAATCAGTGGTAA"/>
                    <sequence id="seq_t458" taxon="t45" totalcount="4" value="GAACGGACTAGTGGCAGTAGTCAGTTAGGGGACGTTTTTTCCCCCTTACTACAGTGTGTCGTATCAATACGATTCTGATATCACGTCACCTTTTTTGTGCTACGGCCCTGGGCCTATCAAAGTCACCATCTCAACTCTCAAGAGTCTCGGATCATACGTCAACCGAAAGCGTCCTCCTTCCCACACTCCGACCTGTTCGACTGGAGGCATTACCAAAGGTGTGAGGTATCAGCGGACAAACAATGTTACCGTAGTTTGCCCTAGCTCCCGGCCAATTCTACTTTGGGCCGTGTCGGTTTCCCTTCGGCTTTTAGCTGAGCACCCAGCCTCGGCTTTAGGGCATTACCCTCAGCGTATTAAATCGCGTTACGACGAGAGCAGCTCTGGATCGCTTCCTCATAGTGCCAGCTTCCTATGGTCTCCAGGAGGTGTAAGCGTAAATAGTGTTCGTTGTGTCGGTCATCGACTAAGCGCCAAGTTCCGCCGAGTTATTAGTGTTTTTTTAGAATTAGCTCACAGTGCTCGTTTTGTTGGGACGGCGACGACCCCTATGCGCTTATAGGCTGTCGGCCTAAATCTATTTCCTCGTAAGAAAAGAACATCCTTATTATAAAGTGGCATAGTGGATTCCCCTAAACTGCCGCCCGCTGCCTCATCACCCGCGACTATAACGATCCCATGCGTGGGGTCACCAGACGCGCGATCTTGGATCCTCGGTAATTCGTATTATACCCCCTGGAATACGTAGTCAGAGCTTCGGAACGTCACACGATTTGGGAGTGGACATATATAGCGGCCCCAACCTAACCAGAAGTTAGGAATCCTCAGGTGTACCCCGGTTATTTACGTAGCGATGATTTAATGTCCTGGGAAGGAATATACTCTCTTGCGTCGTAGGAAACGTCCCTGAGGCTTTCTCTCAGGACAAACCAGAAGAATGAACTCTGTTTCGATCATACTGGGAATCCGAAGACACGCAGCTACCGAGGACCTGTGTGAG"/>
                    <sequence id="seq_t468" taxon="t46" totalcount="4" value="GCATTGGGGTGGGGTTAATGGTCGGTATCCTAAAGCGGATTCCCTCGGGATGGACGGCTCGAAGGCCCACAAGCATTCCAAAGATTGATGAGTAAGATCTAGCCATGCTCTGCTTACGAGATGTGCAAACTCGGGGGAGACAATCTCCCCTCCCTCCTAGACAACGATCTGAATGCGCCCTGAAATGCGCTTCTCGGCTGAGAGGCTCTCTACTAGCGAGATATTGGGCGTCCTTTTTCTCCAACCAGCCTGGACCAGACTCCGAAGAGTGGAGACCCGACGAAAGGCCGCGGGGGTTGTGGTGATCTACTGGAAAAGACTTTGGCTAGCGTTCGGGGCGATGCGGTCAGCAGTGGTCAGGCTAAGTAAATTGGTCTGCTCCCAGGGACCAGTACCTAATTAAAACAGGCAACAAACTGATCGACTAGCGCCACTGCACAGTGTCACACATAGTCTTGCGTCCATTCGAGAAACGGTTCATCATTGGAAGTTGGGGGGGAAAAACATGAGTATCTCGGCTCGTGTGTACGATACCTTTTTCGGTCTGCCGTGGTTGCAGATCACATCCCAACCCTCTTTTATGATCGAGCAAGTTATAAAGAAGAACAGCTTGCGCTACGCCCCAAACTTTATCACGTTGTGTGATACAGCTACGCGTGGCGTTTGTGGCGCGGTACTTAATGTATGTTGTCGCCAAGGTACGCCCCACTTCACCCTCTCGCTGTTTAGGGCGAAAGATACCAGGGAGCCAGAAGGATTGTTTCAGTTAAAGGCCCGGACCCCAAGTCCTCTGGGATCTTATGATGAAAGCGTAATCGAGACTAGTAAACCGCACCAACTTGGTGTCAATTAGTTAAACAGGCGTGTAACCGTACGTGCCCGATTTTGGTCGGGCGTTAATTTTGCTAGCCAGTGCTTAACGACTCGTTAGGCGATCCCAGCACATTTCTCCTGAAATACTTTCTACAGATTGAGGAAGGTCATGAATTTCATCTCATAT"/>
                    <sequence id="seq_t478" taxon="t47" totalcount="4" value="CGAAGTGGGCATGCCGTGTAGATGGTCTTCCCTTAAGGACGAACACGCTCCTTTGTGTACCCCCGAACCAATAACGGATATGGAACTTATGCAAATGTCGGCTCAAATCACCCCTACCATGAATTCCACTATATTGCGTCCTGCACTGGGCTTTCTAAGAGAGGTTTTCACAGGAGAAGGATAGGAGAATCTACCTTCACTGCAGATAGATGGAGAGTATAGTGCGAGAAGAAAATGGAAATCTGGGACGGTGAAGACAGGAGACGCTAAAGATTAGCTGGAATCAGTCTCAGTGCAAATAGGGCCTTGGTTTCGCGCGTTGGCAAAAGAGCAAGGAAAGCGGCGGAAGTGAAATGTAGGTATCCTGCTGGGATTGGATGTGGGTTGTGTCCGAACTCACGGAGTGTCACCACAAAAGCAGGGCAAGGGCCGGAAGAATGCCAGACAAGAACCCACAAGTGCCTGGATCCTGATCAAATCTACTTGTCCAACCGTAGACGCAATTACGATGCAACAGTGACGTTTATATCATCGTTTAGTAAAACTTTTGCCGGTGTAGAAGTCAAGGATCTGTCATTTACCTGGCACCGATCCAAGTTGGGGGAATTTTACGACAATATACGGCTAACACATCGACAGGATATCACGCATCCAGCCGAGTGAGAGGACCCCACACAAGTGCACTGAGGGCCTAGACCTACTCCCCACGGGGCGTAATTGAGGGTCCAGAGCATCTGCCATGTAATTGACATATTCAGCGAGCTATTTGTCCTGCCCGGACTTGGGTTCGACGTGCTCATTGGCTTGTGTAGTTCTAGCATCCCAGCTTACGTCTCCCGGACGGCAGGTGGTGCGAGTTAACCATGGCCTCACAGCTCATGGGTGTCTCTACTGGCTGGCTGTAGGAACTGTAAACGATCCACGGGTATCTCCGATATTGGGGATCTATTGTATAAAGGGCTGAATCATGCATTGACTAACACTACCTGGCTACGCCCGC"/>
                    <sequence id="seq_t488" taxon="t48" totalcount="4" value="CGGCCCAATTGGATCCAATATGGATCCTCCTCGACCAACGCATCAATATCGAGGATAGGATACACAGGCCGAGTGGCCAAGGGCTACTTAATTGGTCAAAAAACCTCCATAGGATTAACTTCGTCATCCATTACCAGAGTAAGGGATCCCATACGGTCACCGAAGTGGTTATTCACAGACCAGTACGTGAGGTCCGCAATCCAAAGACACCTTACATGGCTGCTGATTACCGAAGTTTACCGCCAGCGAAAGGTTTGTTATGGCGTAGTTTTGCGAAAGTAGTGCCATTGAGGAAGCCACTGGGGCTGTCTGTCCAGGCAACTCGGCGCCCGCGTTCACAAGCCATTATCATTTGGCGTTCGTACGTTTCGCTCCGCCTCGCTCTATGATATAGGCGACGGGGGGCATTATGCGCCGAGAGCCCGGGTGTATCGAGTGTACACGCTAACCAAAGTGTTTTTGTAGTCAATCCTGGGCTTGCACTTCAGGCAATACGTGTACTTCTGTCTCAAACACAAGGCTTCTCAGCACGGTATCGCCACCGCCATGCTGACCCGGTATTAGAAACTATTGCAGAGCCTCATAATTCTTAGGGGAACAAAGCTCACATTAGTTTCCTGTTCCCTGGTTGCTTTCGGAATGCGAGGCGCAAGGGTCGCACGGGTCGTTATCTCACCCGGATAGGCTACTTGGTAAAGTTCAGCTGACGGCTGAATTGAATCATAGGAAGTGCAACCGCATTCACATGGTTTTCGTGCGGTTTGGTTATGCAATTTACAATGCCTCGTTTGAGACGATGTCTAGACGAACAGAAAACGAGGCTAAGTACGTCCGATGGGCCATAGCCGTATAGTACTTTCTCTATCGTTTACCTGGCCTCTCAGATCTCAATCCGATTGTGCACAAACCGCAATTTTAATCTGCCCTGATGCCCGTTGAATTATGAGTAACATAAGGTTCCCTACTGCGAAGAAAGCGCCGTTGGTCTTGTGTAGAATAA"/>
                    <sequence id="seq_t498" taxon="t49" totalcount="4" value="CACGGTAATTGTGTTAAGCGAGACCAGGGTCTGAAATGGCATTCCGCGATCGCTATGAGAGATTCATGTTGAAATTGCTTGTTTTTAAAAGGCCAAAAAAGTAAGCAGCGCTTTATTGCATTCGCGCCCCCAAGCATTCAATGCGCCATGCATTGTACCGCGAATCCTTCAAAGCCCGCACAATTCAGGGCCGGAACCAAGTCGGCCATCTACTAGTAGGCCCTTCCGACCAACTTATCCGTTTGGGGCTGCAGCAACCCCCCTGCGGAAACCACAGTGAAGGCTTGATACTTCGCACACCACCGACGTCAGCCGAGTCACCGATACGCTTGACGTCTGTGTCCTTCGGACCGCGCGCGGTTGAGTGATTGCCATCATCCACACTTGCTTCAAAGGCTGGCTCCACTGGCTGTCTTCGCCAAGTCCCTGGACTGAGTATTAGGCGTTCGGTAAGACTATATTGATCCCTTTTAACCGTGGATGTGTGGAATCCTAATAATTTCCCGACTGAACTTGGATCCTCTCTGTTATGGCCGTCTCCCTTCGGTTAAGTAATTATGTCTCCTGAACCGCGAGTTTATCGCTGCAATACATCTACGGTCCTTCATCTAGACCCGACGGACTTTCTTCAACCTACCCTTGTGTACCTGATCGACCATACGGCGCGCAAAAGTAGAGTCAATGAGACCAAATTACTCATTTATAGATTGGAATATTTCTTTTTAACGCGGGACGGTTATGAACGATTATGTACGGAGCGGTATCACTGGGTCATCGCGACCCAATTGTTCGGCCAGAGCACGGCTTCCGAGTGGACAATGAGTAGCTGATGGACCTAGGCTTACAACAAAGGCGTTTTGGAGATTAGACCATACTGGAATTATCGGATTCCCCAAAATTGCCTTGTTCGCAAGAATTAAATGTGCCCAACCTTATGGAAAAATGTGCCTAAGTGCCCTGCGTGCTGGGAAGCGGGCCTCTTACCAGCCCCTAGTTCATC"/>
                    <sequence id="seq_t529" taxon="t5" totalcount="4" value="ATCCAGTACTCCGACTTCATACGTTTCAAGTGCACGGCCCGTTCCTCATTTGGCATTCTCTCCGTTCATGGGTATGCGAGCGGCTAAGGGACATCCGGCATGATACGTCCGGCGAAAAATTAACGTAGTCCAATGTCTGCCCACGATCTCCCCGTTGGGACAAGTGGTTAAGGTGCCTGCCTATGAGCAAGACCTGCCGGTACGTTGATTTGGCTAAATTTAGATTGACGTAGTGGGGATCTAAAAATATGTACTATGGATCAGCACAGAGGAATCTAATATATCTTTAAGAGCTGTCGTGATGCGTGTACTGATGGCCAGGCGGATGTAGCAATATTTGAATGTGTAGGACACAATCATTTCTCCTTGTCAACTCATCATCAATTAGGTTTGCAGAGAGGTGATGTTGGCAGTGATAAACTGCCCCGGGTCTCTTGGGAAGTACCAGCCCACACAGAGATTGGTTGTCGGGTTGAGTGTAGACGCTTTACTGAGCGCCCTGATTGAGTAGCTGACTTCATCTCACGGGTTTGGACAAAGCAGTCAGCGTGATCTTTTGGCGATATTGTGCTCTAATCGAATCCCCAGCTCTTTACACAGTGCGGCGTCCTTGAAGTAGGATCGTTCCCCTCGGGGAATAGGGTGTGTAAACGGGTGGCACGTTTGGTTGCTAGGTTTCTGTAATCCGTGGATAGATAACGTCGAGCCTTTGCTTCGCTCGTACACAGGGAGGGGTTCCCGGTCAGCAGGGTTCGGGTTGCGGCCATCCTACCCCCACCCAGGGAGGCTCTCAGTCGGAGGTCTCAGTAAGAATGATCAAAGTGCTATGCCTGTCCACGGGTGAGCCCTGTGCAGGCAGTCCAAACAGTTAACATTATCCCGTTTGCGGAACGCACAAAAAGTGCCTTTAGAGAGACACGTCATAAAACGTGGAACTGAGCTTATATACGCGAGCTGTGAGTAGTTCAGGAAGTCCGTTAAGTTCATTGCCTGTCCAGAG"/>
                    <sequence id="seq_t508" taxon="t50" totalcount="4" value="CACTTCTACCGCCCCAGTAGCCCGGCACAAATTCAGGTACTGAGGTAGACCTAGCTACACCCACTCACTACACAGGACCATGACAGATCGACCGCACCCTTCATCTTCCAGAAGTCCACGTGTGGTAGATGCACGCGCTCCACCTACTGCTCGGTACGATGTGTAGCAGAGTAGCGGCCATCTGGCTGGAAGCTATTTAAGGCTTGAATACCCGTGAGCCGAGCCTGAGACTCTTACACATACAGTCCATGAAAGTATTATTTACTTTTAAGACGGTACGTGGTCTCTTCAGAGACACTATCACATGCAACGAAGTTAGAAGGATGTGGCAAAGCAGCAGCGTGGGGTTTGCCAGACCTAGAGTCATGACCGCATATACCCACGTAGGCAGTAGCATACCCGACCCATAGCTAGACCGTGGCCTCTAGATTTTCTATGATTCCTTGCGGCTACCGTGCGCTCGCTCTCGACGCGCGCGCGCTGGGGATGTGGTTTATTATGTGGCCCCGATCTGCGACGAATGTTTCCACGCTACTTTCATCATTCTTAGTCTTATATCACTGAAGTTCTGTTCGCGAGGCAGTTTTTGATGTGAGGCGGAACTCTATTCCATACATTGAACCGCGCACAAGAGAACGCGACATCTGCAACTTACTTGGGTCGTTGTCGTCAGTAGTCAGATCACGCGTCTCGTCTGACATTCACCCGATGGCGCGTACATAGGAAAAAAAGCCTGTGGCGGGTCAACCAGCGTTCTCGTACCCATAAAAAGCTTGGGACGACGTCGTAAACCCTGGTCGGTGTCCTGACGATAGCTCCCGGCATATGGCGGATCAAGTCTTGGGGCCTAGTCACTGTAAGGCTTTGTCGCGCAGAGCAGTTTCCAATTGCGCACGGTCTAATGCTCTGGACATCGGCGGGTCTTACCTGCCTATTCCCAACAGGATCCGCCCCATCGTCCGGTTTTCGTGATTCGAGCAGAGCCCGGGGTTTATAACCA"/>
                    <sequence id="seq_t5112" taxon="t51" totalcount="4" value="TTATCGAGGTAATTAGGGCGTCGACCCTTGTACAGGACCGACTAGGTGACGAACTTGGCCCCACGAGGAGTGTAACAAACGTTCCCCTTTGCATGCACCGACAGAAGGCCTGCAGAACGCGATCGTAACTCTAATCCACAGTGCTAACCCACCCGCTCCGAAAAAATATAAGTGCGTGTTGAATTCGCAGAGAACTCGCACAATTAGGACTGGTTACTGGATCCTCCACTTTACGGTGTCGTCTCCTTGCCATTTATTCCGGTGGACAAGCTGCCGTCCGTTCCTGGACTAGTTGATCATCCCACTGGTTCCTACCTCAACGAACCATGGTGTGTCTCCGACAGACCCCTGCCCTTATAACTGCCGAAACCCAGGAGTGCCCCCTAACGTCCGTATAGTAACGATGGGTTACCTGTGGTCACTATCAAGGCTAAAATTGCGCCAGTTGCTTAACTTAATTTCGCTCGCCGACTACAGACTCTACGCATCTTTAGCATCTCCGAAGAGCCTCCATACACCCTTAGGCCCTGAGGTATTATCCGCTCGGCGACAGTCCCTTAAGGTGGTACACTCAACGGTCGACTAATGTAGGTTCGAGCGTCGGGACTGGTAAGGCCTCGGGCTATAGGGTTAGCTGTCGGTCGTGATATTACAGGGGCTCCTGGAGAATCTTCTCCTTGTTGGGGAGCATGACGGGTGAGTAGGCCAGACGGTCCAAGTCCCTCGGCCGGAGACGCAAAGTTACGACGTGGTAAAATAATGCACACCCTCGCCCTTACAACTGTTACTGCCTTAGAGTTATGTAGAACGACAGGTTCGTGGTCTAAATTAAGTATCCGTCCGCCATATGTCATGGTCGCTCAACTTATCGATCCCGTCCACCGTGCCGTCGTGGGATACCTTCTGAGACACTGCTATCCATCGCCGGGCCCAGCGAGTTGAGATGCCACTTTAAACCCCTCCTGCACACCGGGCTCCAAAAGCCGGTTGCGCACGTTCT"/>
                    <sequence id="seq_t5210" taxon="t52" totalcount="4" value="GTGCTCTACCGACCCGGACGATGCGAAAAAACTGATATGAGAACAGCGAGTTAACGCTACTGTCTTTAGCGAATAAAAACGCTTGAAAATTTATCTTCGCAAACGGTTTATGATTGACCTCGGCTCGTCCGTGATTCGGCCCAGGTGCGTACACGTTATTGTCAACTACCCAGGCAAGCTAAACACATACCGCCAACCATACATCTTTCCATATTTACTAGGACCAACGTTAGCCACTCCTCGCGATTCGTAGGGAAAATCCCCACGTACGATATTGTGCTGACAGATAAGATGACCCCGTGATTATGGCAGGACCGTTTGGCAATTACGGTTAGAGCGTATGCCTGAAGCCAGCTGGTATTCCTCCCCATGTGGGGTCCGTGAGGTATAGTCGTTGTGTAACAATCTGGCCCACGCGGTTGCGAGGAGGGCAGGGACCACATTAAAAGGACCAAGCCTCACCAGGTGACATTCCCGATTTTATCTGCGCTCATGGACTCAGGCGCCAGCGATAGCTTTATAAGAGAATACTACCAGATTGATAGTTTCATGGGCTCGAAAAGAATTTGGCAAGTGGCCTGACCCCAAAATGCTGCGCAAAAAAGTAAAGCTTCCGGTCGGTCATAGGTTTACTGAGTTTCCGTGCCTCGTGACCCTTTCAATCCTGCAGCGTGGCCGGGGCGGATCTATTTTACTACACCGGTGGACACTTCGACGTAGTCACTAAATTGAAGCCACACTAACATTTGAACGGACAGCCGGGCGATACCCATCCAAAAAAATAGTACCCCCTCAGTTCCCGCGCAGGTAGGGTTTAGTATTTTAACCTGGTAACGCCGTTTGAGAAGGGTATACTTCACTTGGGAAACTTTTTGCTTTTTTCCGCTGCAGTACAAGAATGCAAGGCGCTCGTACAGTGACCTAGTGGGGCAATGCCAGGCCATCTCCCGGGAATGGAAGCGTTGATTAAAACACCTGTTCGCCTATTCCAAGGGGACCT"/>
                    <sequence id="seq_t538" taxon="t53" totalcount="4" value="GCTGTTTCGAGCTTACGACCTCTCCCTACTCAAGATCAGCGACGGCGCTAGACCAAATCGGATGTTATGCGGGTCCCAAACTCCACAATGTGAGTGGTCAGGTTGGCTGCGATCGGAAAACTTCAAGCGGTTGCTCAAAGACTCATTCGTACGCACTTAAACCCGGGGTCAGAGACCGATTCAGTGGCTTACAAGCCTACAGTAAGAAATGTGTTCGTTAGTCCGGTCTGGGATATGCACTGCGCCTGTGGGTTCACATGTACTGCAGTGGTTCCAAAACTGGGTTCGCAGCAGGTTCGCGATTGTCTAACTCGGAGGTCTGTCCTAGCGGAACCGTCTCGAGGGCGGTATAGGTAATATCGCTTCAATGAGACAACAGACGTATCTCGATCTTGACGGATTCGAGGGTGACAAAAAATGGGTCCTGACCTTATGATTATATTCGAACACACGACACATCTGACCATAGTACACAGTGTGTCTACCAAATGCATCAGTTTTAAGGGAGCTGAAGGATTGGGTGGATCTTTATTCAACACCCCTAGCAATATAAAGCGTGCTCTTGGTACTTATCGCTGTGACCAGGACGCGTATGTCAGACTTAAGCTAATATAGGCACGGGCTAGCCAGACACTAGTATTGGTGGCGTATATGTTGTACCATATCTACCCACCCTAGGTTTTCCTTTTTGACTTACAGAGTAGTGCAGGCACTGGTATGCCGGACACCAAGATACTGAAATCGTAACGACGTAATCTGATGTATTCTGCTACCAACCGTCGCGTCATCCTACGGATACAACTACCGCGCTAGGAGTCGATCGACCTCCGCCAATACTGGAAGAACACACCCTCAATGAATCCAACCGAGCGTAAGGACGGCAGTCCATTGTACATCTCATCCAAGGCTCTCTGCCGACGCGGCCCGCCTCCGATGTAGACTAGGTGGCCACGGTAATCTTTCCCCAATCACTAAATGTGGGCGTTTTATAAACAAGCTC"/>
                    <sequence id="seq_t548" taxon="t54" totalcount="4" value="GGTTACTGAACGCCTAAGATCCCTGTTGTCATTCCGAGCACAATGGGGATAGATGGGTCCGTGTACCTGAACCATAGCTCCTAATATAGATTATGCGGTTTGTCCACTCGTTTAGGGCAACATAATCGAAATATAGTCAACACGTAGAAAGGCATCACCGTCTCAATCGTCCTACCTTACGGTGCCTTCATTGGTATATGGGTAACCACAAAACTACATAGGAGAGTGTCACTCTTATCGCTCCCCTGATGTGAGGGCTTAGTCTCTGATCGTATTAACGCCAGACAGAAGGGGGGCCGTCGTGCTGTCATCGTTCTTGCAGCCCTACCTGCATCTCACGGCGTGAAGTTAAAGCTTTCTAGCGAATTGGACCCAAGAATAACGGAGGTTGAAGTGTATGATTAACAATTATTGTTGAGGATCCTAACACGGTCGTAACTCAATGATGACGAATCTATTCTCTATCTGAGGCGTTAAATTGCTTAAATGGGCGCGCATCGACTTGGTATGTCCTGCCGACAGACGACTCCCCTCTCGCCCTGCAAGAATGAGGGCGCTGCTAGTGGGTACACGGTAGAGTGTGGGCAGTAGTTAGTGTGGGTATCTCAGGTCATTGATCGGAATGAGGAGTACTAAAAATGCTTCTAATTATTTCCTGAATTAGGCCTGTGGTGAATTTTATACTAGTGCATTTGACGTCCCTAGGTTATTTAAGCTTCCGTGGTGAATCCACTCATGCAGCGGGACTCTATCTGCTATCAACATTATGACATGTCTATGCAGCCATCATTTCGAGTCTATTCCCGCCACCACTTAGACGAAGTTTCTGTTCCCCTGATTGAACAGAATAGTCGATGCTGCCGTGATGCGTACTAGGTTAAGCCGCCAGGTGTCGAGGATGTTGCAACTGTGTTAGGGCCTCCGTACATAAATATATGTATTAGTAGCAAAGTTATACGCCGTGCATTAGTACATGAGCACCTACAAAGATAAGATGCCT"/>
                    <sequence id="seq_t558" taxon="t55" totalcount="4" value="TAAATCCCCGACAGGATCAGACTACCCGAACCCGAGTTAGATCCAGTATAAGAGTCAATTACAGGACAGGGAGTATCGCCCTTATGTGTCCATCCGTCAATGTAATAGTCGGAGCAAGTAGGCTTTAATGGTACGAGTCTACGAAGGAGAATCAGCAGTGAGTAAACAAGGATGCGACGACAGAGACTGCGCCGTCCCCGGCAATTGACATTTACATGCCTCCATATAGCAACGGGGAGTCGAACATTTGCGCTGGATGGGTACGGCGGAACCCCGTAGAGCCTCTAGGCATCTAGGCTATCTCGATCCTCCACCAAAGCCTGCGTGCCCTCATACCTCAGGGGCTTACAGACGTCCGAACAGGCCCGACGAGGCAGCTCTTCAACTCCTCTTCCCACGACATTGAGTATCCTCTGTTTCCTCCGAGATACCAAGTTGCCCCAGCCTGCTGCGCCTACCTATGCCTGCCTCCCACTGCCGTTGATGCCCTCCAGGATACGTTAATGAAACGTCTGAGCTTCGGTTGCCTAATCTTTCACGCGAACGTCTCACGTCAGCCGGCTCTCTAAAGTACGTGCCAGGAGAGTCTAACGCTCGTCTGAGTATCGAGGGCAGTCACTGGAATAAGGGCTTTCAGTTCTGTTCTGCACGCTGGCGACTCCACCGTTGAGTCCCAGTGCCGTAAATCCGTCGCGCTGACCACCCAGCGGTTTAAAATCACGACCCGCAGAATACAGGGCGGAATACCATCGTTATCTCTGTCATCGATCTGTCCCACCATTTAGATTTGAAGCTGCGCGACGGCGTAAGGAAATTGACTTTGTGCCAAAGAGTGCTTTGTGCGGATTTGAAGTGTTATATTTCATAATAATACACCCAAACATCTCTGGGAAACAGAACCATTATACACCGTCGTGTCTCGCCCGCGGATGCACAAGGATGGATACTCCGTGTTACTCAACGTTGCAATCGCGAAGACTTCGGCAGGGAGATCTGGTTA"/>
                    <sequence id="seq_t568" taxon="t56" totalcount="4" value="CCGTGCATCTTATCACGGGTGACACTCTATGAGCATGCAACATATTGAAGGTACAGCGAGTCGTCGCAAATGCATTAGTCCCTCATAGGAGTTCTACCATGAGACCACAGCTGGGGATTCTAATTTATTCTTGCGTTCAAGGGGTTTCCATCGTGATTTTTCAACCTAGCAATAAGCGAAGGGGCGACAGCAGAGCGTTTTGCACATACACCGTACGATGCTGAGAAACCAAACCATCAGTCCATGTGAGAGATATAGCGACGCTTCAGAGGACGACACTGACGTACTGTGGTACAACCGTGGTTCGTGCGTGGTTAAGCTGACTCGATATGGAGTCGGTCATCCTCTCGGCCAAGTCAGGTCTCATTCCCACGCATCATTATGTGAAGCTTTCCGTTGACACATTACAATGTTGGGGGTTGCGCAATCAGGGACAACAAGCACCACTTTTATGCCGACCAGAGCACGAGCGTTGTTCCTCCAGCTGCATGCGACAGGAGTCTCGTTTTGATGAGCTTGTGCTCTCAAAAAACGGTGTCGTTGGCGCCTGAAAGCCTTCCCGACCCACATGGTAAGACAGATATACGGTAGGGTTAGCTAACCTGCTCATGGATAACCCAGCCACTTAGACGTGGTTTAGCGTGATGCCGGCTCCTGTCCTAAGCAATTGTCACGAACAACGTGACACTGGGGTGACGCCAACACCTTGGAAGATGACCAGGCAAGCAGTGGCGTCGTGAGAACTGACACCCACCTAATTGAGCCCTCGGGTGACGTGCGTTGAAGCTCCCAGGAAATAATTTAAATCAGCTAGGACCAACGCATATTCCGGTCAACCCTGAATACTAGATAGCCATAAGGCAGGCCGAGAGCCTCGACTAAGAATGGCATTATTGGGTGACACTATCAAGAGCGTGTGAAGAAGTGGCTCCGACCCTGAGGGCGGACCTGCAATCGGTAACATCCATTTATTCCGACTATTTTCGTAGGAGTGGTGTAC"/>
                    <sequence id="seq_t578" taxon="t57" totalcount="4" value="TCAGGGCCGATGACCTATTGAATTAATTTCGTTCAGAATACAGGTTGCAGGTGGGAGTCCTTCGTGTGTACACTCAGCTCACAGAAATCTGTATATGCGGATCACGCTGGGTATATGAGGGCTCTCCTAATGTAGTATCGAAGGTCGAGTCAGCTTGATTTGCACTTTGCCATCCCCGCCATCCGTGCCTGTGATAAATGTGTTTTTATCACACTCAGCCGGTAGGAGTCACCACTATAGATTAGTTCCTTTCTGATCGACAGATTCTGGAGGAGGACATATGGGCTGCCGGCCTTCACGAGCCTGGGCGAGCGTATAATCTCCTAGAATGTACTGACCTCCTGCTTAACTTTCCTTACGCGGAGCCAGAACCTAACCTTAGCGCTACGTCCACTGGGCTCGACATGATCTGATTTAGGGTAAGCTCGGTATAGGCAAAAAGATAGACCGAGCACTTAGCTGTTAATAAGATCATCTACTTCTTGCGGTAGCCTGCCTGCAAACTTCACATTCAGACTGGACTAGTCGGCGCCGGAACTCAGGCTGTTTGTCGAGTTTACTATGGTACCAAGGCTGAAATGGGCCTCGTTCCATTGGTTGTTAACCCGGGTCATTAATGTGTACATTGAGTAACAGGACGATAAATGCACCATGCCTTAACCACCGCGTCAATGGACCAAACAGATATCCTTCGTAGATGGCCGAGTTAAGTTTTAAGTCGATGATAGTGGAAAACGTCTGCAGCACCGGATGCTCTGCCAACCGGATGGGATTAGCCCTTAGCCTAGCCTACGCCTACGAACCAGAATACTCTTAGTCGTCTTACCCGATGCAAATACTTTGGTAAAAAGACTGACCCCTCGCAAGCGCTCTAACCGTCCACGGTCGATTGAATCGCAGGTACTATTTGATGTAAGGCGTCACGTGGTAAGTTTCCTTATGACCCGCGGTGGGTGAAAGCAACCATTAGTACAGCTGTAAGAGGCCGGTAATCTAACAT"/>
                    <sequence id="seq_t588" taxon="t58" totalcount="4" value="CAGTACCACGGATTCCGTGTTAGCTACGCCTAGGTTAACTCAATAAACCGATTTCATTCTCCATCCACTCGTGCATGGTGCTTGCGCAGGGAAATAGGGACTGAACTAACAGCAGCCGTTTACGGTTGTCGGGCACAGTTAATTGAACTCCTGTTGATTCTAACCAGTCAATTGTCCTAATCTTCGATACCGGACAGCCATTTAGGGAGCGACGAGACATAGAGCTTGTAGGTTGATTCGGTCATGCGATGCATTATAAACTCAGTTCCGCCCACCCAATCAATCATCGCACTGACTGAGGCTGTCCCTCGTTGTTTTTGTGACCCTACGTATGCGATTATTCAACGTGTCGGGTTCCGTGTAGAGACCCCTACTCTGTTTGTTCCTCGAAGAGCACAGTTAAGATGGCATAGTTACAATTTCTGTTCCGTGCCCGGGTTATTAAGGGTTTTACTTGACATTATTGCGACTTAGGGAGATTTCAGTCGCGGCTTGACGCGCCCCGTATGGACCTTCAGTGCTGCGCAATCGACGGATTCGCGAGACGATTCGGGGAGATTAAAATTAACGGCAGATGGTCGCGAGGTGACGCGTTCACCAGCTCCTTATATGTACTTGACACTCAATTGGTGTCACCGTTAACCCATTGTTGACGGGAACGAGCGTTGATACGGTTTTACAAGCCCAATCAACTATGCACCCCACGAGCTGATTGGGTTATGAGACCTTCGCATGACGTACCATTCGTCGCGCGACCTAGTCTATCGTTCACGGCAGTATATATGGGGTGTAGTGGTTGTCATGATCTAATCTCTTACTTACGAGAAAGATTATATAAGGGGACTCTAGACAATTTGCGCGAAATTAAACCGCTACAACGAAACACATCGTTAATCACCCCATGCCACTGCCATACAAAGAGTTAAAGGGAGGTCTACTGCCTCCGCACAGAAAACCGATTGTTTTAGGCCCCAGTACTCACGAAAGACCAGACAAGCCT"/>
                    <sequence id="seq_t598" taxon="t59" totalcount="4" value="TATAGGCAGAACAAGAGGTGGTCACAGGGATGGAAACGACCGCGCCGAATGTAAACCCTACCAAATGGGAAGGGCTGCTAACGATAGGGATGTACCGGTCAGATAGCTACACTTATTGCTCCTCTTTTGCCCCCCCATAATGGCACGGGGGTATGCTAGTCTCCATGGATGAGCTCGAGTCATGTTGTGTTTGGATACTTATATATGGTTATCTATCCTATTGCCTGCCCGCTTGAGAGGCCCCCACAGTTAAACTATGAGTGGGGCGGTTCGACAGCGTTAGAAACTACTACTTTACGGTATGTGCACACATTAACCATTGGCAGAGTCAATCCGCAGTCACGGGAGAATGAAGGCCAGGATGTCTTTATCACACCTATACATGGCCTAGCAGCGGGTAGCACCTCTGTCTAGCATGCGGGTGTACTGACTCTCAATCAATGGTAGCGGTTACGCTTTTGTGAGATCCTGGGCAGGGCTGTTTTTCTTGTCCGTGTTGTAGTTTTGGAAAGAATCTCAATGCACTCGAACCCCTCTGTAATTACTGGTGCGGAAAAAACAGGTAACGGTAACCGGGCAGAAATAACAAACGTGCTGAACGATTGGGCCCAGCTGTGCCTCTAAATCGGGGTCCTCATGTCGGCGTGTCTTCTACTCTACAGCAAAAACATACGGCAATTAATGGTACTGATTCAACTCCTAAGCGAGGATATTGCAGTCTGAAAATGACTGAGAACTCAGTCGGAGTGGTGAGGGAGGTGCACTTAAAATTCTTACACGCGAGGTTTAAGCTCTTGCTATGGCAATTCAGCAGGACGTCGCGACGGCGAGAGGGACAGGCTGGGTGCTCGGACTAGGCTTGTATTACGTATCGTATTGATGACCTCAGGAGCTGCCACGTACGTTTCGCGGTATTCTCTTCATCAATACTTCGGCGAGCGAAGGAGTGTAAAACCCGTGATGAACACGTGTATGTTCTTATGTTTCGCCGCCGCAGTCG"/>
                    <sequence id="seq_t630" taxon="t6" totalcount="4" value="GACTTTCCGTTAAGCTTCCAGGCGCACATGTGTTGGGGGACAGCCAGCATCTAGCTGATGTGGACTTCCTGGGAACATAGGCAATGAGCAAGTGCAACATTCCCCTGTTTTCTCAAGGTAGGATAACTTTTTCCCTTCTTGAGCTTTTCGACTGGACTCTTTAGCCCTACGACGGTCACCATGGTCTCCTGTAACTGGCGGGCAATAAACTAACATACAATGCTGGGCGCAAGCTATAGGCAAAAGCAACGGACGTCCCTGAATCGTTTGTGTACACAATTAATGGATAATCATTTCTACTAGGATCTGCTGTACCGTAAGGACATGTGTGTGTGCAGAGATCGCCAAAATCTATCTCCCTGGACGGGCCTCCCGCCAACCAAGCCCCGAACACGCAGCAAGTGAACTCTTTGCCACCGTTACAAAGACGATGACGGGTGAGGGCACCCGTTACTTCAGCTGAAGCGCATGCCGAGGTCGTGGGTGGAGATGCATGCATCCTTGGGCTGTCGGGAAGAGCCGTGCCGCGCTCAGTGGTGTGAGTGCCCCATAACAGGTACGAGTGCTACGTAGTGCCAGGAAGTTACCCGGGACGATTTCACTAGATAGTTTCAACAGGACTTCAACAGAATAGCCGCTCCCGAAACAGGTTTAATTTAACTCGTATAGTATCACGTCCCTGGACCCCATCCCGGCACATCTATCCCTTCATCCTCTTTAGAGGCTTAGGTTTTCCTTCTGTTACACTCGTAAGGGATCTCAGTAAGGGACATAGGCCAATTACTATTATTACATATAAAGCACGGTGTAATAACGACTATAATCCCGCCCGCGACTCCAAGGTCTGGGCCACACATGCCGCTTTTGGTCAAGTGGACGTGACTAATTCGGACTAAAACTCGGACCGTGGGGACACATGCGAGAGAACGATTCCCCCTATCTCGGTGTGTTCATACTTGCTAGCTACGAGGAACGCACCAGTAAATACTAGGTTAGCCAG"/>
                    <sequence id="seq_t608" taxon="t60" totalcount="4" value="GGGGGGGTCACCTAGTTGGTGAAACCGACCAGTTCAGAGCCAAAAATTACCAAGATGAACCACTTCGCACATACATCAGGCGAGAGCCGATGCCATAAATAACCACGGGCTCTGGTCCATTTTGGGCAATTAATATAATAAAGCCAGCCGTATTATCACTGCAGTAAACCACAAGTTTAAAATCCTATGTCCCTAACCTCGCATGGGAAATTATGTAGAATTCGTCGGAAATCAACTTAGCGATAGGTCAAGTTGTGCTACTACAACTGGAAGCAATCGTACAGGCTAGTATAGGCCTTAGCCCCTTTTGCGTATGATCAAGTATCCGCGTGAAGGGCCCACATGGCTTATCTTTCAATGCAAAAAACGGTGACGTTTAATAGCACAGGATGCAAAGAAGCTTAATTAAAAATTGACGCCCCGCGTGGTGAACAGGTGATTCCACGCAGTTACTAGGCAGTGAGCGCGCTAGAGGTTCAACGGTATGGCAACCAAACCACGGGTAATGCAAAGCTTACAAGACCTCTCAAAATTTGGCCTCAGATCGGGTGTTTGGTCGGGAGATTGCTTTCAGTTCTGTACCGTCGCAATACTACCGCACTCCGCCAGGTCGGCGCCTCCCCCGGCGATTCCGTCTATCTAATGTACGAAATAGAATCACGCTGGTGAAAACCGACCTATTGGTACCCCTCTACCTCCCAGGTCACCCGTTCATGCAGGGCTGTCCGCTGCAAGGTTTTAGCTCAGGGATAACTTCGCACTTTCCTCCTTAAAAGAGTCATTTGACCTTGCCGCCACCGACCTTCCACACCGCCGCCCAATCCCTTACCGGATGGTAAATAGATGAACCCTTTTCTTAAGCCGCAGCTCTAAGTGGACTTTACACGGATGTTATAGCTGCGGACATATGCCCATGCTTCCGTACCCACGGATTAACGACAGCTCACCCTAGTTGCGGCCCACATTTGAAGGCGGTAGACATCGTTCAACCGAGTTAAAA"/>
                    <sequence id="seq_t6112" taxon="t61" totalcount="4" value="TCTGGATTATGAACTGGGTGAAGCAAGTTGACGAAAATGCGATCCGCGCCGACTGTGTGGGGAGTATCTCTCATGTAACCGCTCGCGGAATTGCACCGAACTAGCCACAGCTAAAGTGTATTACTACAACAAATAGATCACGAAAAGTACGTCTAGTGGGTGATTCACTCACTGTCGGCATGTGTCGAGGCCCCTACCTAGGTACGGGCGTGCAAGTAGGCCGATCCACCCAGTTTCTTAGCCACTAGTAGGTGCACTTTAGATTCCGTTAGTGCCATCTTGTCGCGATAATAAGGAAGGCAGCGCACTCACGGTATCGAGCGACCTGACATCGTGTGGGGTACGTTAGACCGGGCTTGCAATAGGTGACGCACGGACCCTCGCTGCCCCATTACTACGCGTGCTATTTAGTTCGAGCTAGGCCCCCTTTACGAGTTATAATACGGTAGTACAGATTAGAGTGTGCTCACTGCACAAAAGCCGTCTAGCGACTAATTCATTTTTTGTTTGACTTCACGTGATATACTTATTGTCGACAGACCTTTGTATATCCATTGGCGTTACCTGTCTCGGTCGGCAGACTGCACAGAAGACGATAGCATGAACATACCGTCCAAAAGCTCGTGGGCAAAATTGAAAGCCTAGGCCTAGAAACCCTTTTGGGAAGTATACGCAGCTATATTTGGTCACACTAACGCGTCAACAGCTCAGGCTAAAACCGCTCTACTCCCGACAGGCCGTGACAATTTATGACGGGGCCTGCACATACCCCAATCCTGCTGCATATCTTCGGGAAGAGCGCGGCTCCAGCGTCCACAGGGTCGTGCATGACGTTCTAAACATGCCACCTAGGTATTCAGTGTGCCAGTAATTTTCTGTCTCAACTATGTGGACAATGCATCAATAGGAGAACCTAACGGATGTGATCACCCCGGACGGCGTCTAAGTCAAAGCCGTTGCTGACCACGTCACCCTGCCGGCGACAATAACAGCATTTAAG"/>
                    <sequence id="seq_t629" taxon="t62" totalcount="4" value="CACGACGGGAAGTGATCTGAGCTACCGTTGTTAGTGATAAGTTAAGGTGTGTTATCTCAAGAAAGGTTATCCGTCTTGGCCCATATTATCCGAATTCATGCATACTTCGCTGTAACAAAACAATCTCGGGATGCGCTGCGGGTCTGAAAAACGGTCAGGGCCAGCTACGCGTTCGTTTCATTGGTTCCTGTTAAACACACGGTGGCCACGTAGAGTTTTGCGACGTTATTGAGCTTGTTACAACTAGGTAGGTGCATATTGGGCTTGTTGCGTATAACCGTACCAGGTACAATACCACGCACCTTACTTGATCACAGCTCCGCTAGTTCACTGACCAACAACGACGCTTCACGTTGCCAATTACGCTAATTTATCGACAGGCGGGGGCCTAAGGTAACGATACATGCACCAAAGACAATTCCGGATTTATCCTTCATATTTACCTTGGTGGAACGTGATGTCTCACGTGCTGATCCGCGTCAGTTACTGGTGCTAGTCGGGCTGTCATGCGGCTCCATGCGTAGCGTGAACCCCTCCGCTAAGATTCTTTCATAGAAAACATGCCCGACGTGTAAGGCAACCCACGTCGGGAAGAACTCAGAGAACTTATGGAAGGCACTTAGGTCCAACGTCGGTCAGGAAAATGGAGCTGATGTATAACGCATGAACATTGGGTGAGTGACCCATCGACTTGGACCGACCCCACGGTTAAATTCCCCGACATCCGGGGACGACGGGTTATTAGTCTCGACCCGTCGTAAGCATTCCGATGGGCACTCAAGTGTGGTCACAACGTATCGGTCATGTCGTCAACCATCGCGGCTAACGTGGCCACCTGTAAGGGCTTACCGCCCCCGCGGTTGCTAGCTATTTCCAAAACACCATGACGACCATCGGAATCGCCTCACAGACGATCTTAAAACCTGCCTTAGGGGATAGACACATCCTAACCCCCATATTTATCGTGCTCCGCATAGATCAGAGCAACAGCACCAAGTCT"/>
                    <sequence id="seq_t638" taxon="t63" totalcount="4" value="CATTATATGTGTTTCGCCTATAGGGCTAAGGGCCAGGCGGACGGCACACTGTGCACGCCTCATTTAATGATATCGGCACGCCGGCGGGCTGTGTATTGGAGTCAATGGAGGGTATGTAGTATTGCCACTCAGTGGATACACCGTCGACCGATATTATCGGTGCTCACTCAAAAAGACCGGGAAATTCCGGATGTACTGCGGGGCTAAACGAGGTCCACAGCGGGGAGGATGATTACGCGGTCACGCGTGCCGTAACAACCTGGCGGACATAGGCGTAGCGGAGATTATTCTAACGTTAACAGAGAGCCATGCTATTTCGTTCTAGACATTGCATGTGTGGAATCCAAATTCAGAACCTAAGCAGCATTCCCACGTGTCGAGACCCTTGGCCAACGGATAGAGCGGTAAAATAGGGCAGGATGCCCTACGGTTGTTAAGGCGACGTCTCTGGTGGTCAGGACCGCTTCGTCGGACGAGCTTCAGAACATGTCCCTACCGCTCGTCTACCAGTGTCCTACGGCACGTCTTCAACACGCCAGGGGCCATTCAGCCATCCGCTCAATTCGATGCCGGCTCCAGAAAGTCTTGCTTCTTGTTATATGGCGGCTTTTAGGTCTGGACGACCAACCCACACGCCCCCACCTGACTTGACGTGTTTCACAGTTGCCTGGGGTGGACATTTCGACCACTGACCAAGAGTGGCACCACTTGTGTAGAGCGTCTTTGGTCGCGGTTCAAAGATAGCGCGGGGGGACTAGGTTACATTCGATCTTCGATCGGCAGGCTGGAAGCTCGCCTTACGAAATGTCATTTAACTATGGAAGTGCACGGAGCAACAGCGATGGAATCTACCCCGACGACGGTTTCCGTCAGGACGAGCCATCATAGTATGTTAATATTGCTATTCAGGATCTTTAGACTCGCGCGTAATGGCCTTCAGGTAGGCGGCTAGTAAGAGTCTTTGGAATGGCCGACCATCACGCAGCCGATAGGAGAGTAG"/>
                    <sequence id="seq_t648" taxon="t64" totalcount="4" value="AAGTGAATGCGTTGGGGTCATCCGCCATAGCATGGCACCATCGCCATCATGTACGTGACGCGGCGAATGAGAAAAGACCCGTGGGAGGTTGGTCATTAAACTCAACCTCGGTGTTATTCCGTGCTCTATAATGGAATACGCGTTCCACCCAACCTGTCAGTAGTCACCAAAATAAACAGTGATAGCCGATCACAAATCACTGGTTTCATGAAATTCAACCGGAGTACGACTAGGAGGCGTCCAGTTAGGGCGTAGCACTCTTCCGAACCGACCAGGTGCGAAAATCAGGATATAGTGCCGGTCGGGTAATGCACCTGTTCTAATAAACGCACCTGACAGTAAAACTAGTTCGTCATGAAAACCGCAAGTCTATTTGTTAAGATATCTGACGTACGAAATGAAGAATAAACTTTGTCGGTAGACGGTATCGACGTGCAGATGAGAGACGAGGTGTTCGCCTGCGCTGCGGTAGACCGCGTCTAAACGAAGCCAGGATTTCGCAACCACAAGTCACACGCGGAGCTGTTGCCCGTGAGTAGGACCAAACGTTCGAGATGGGAGATTAACTGGCCATCTTCTGAAGTCTTGACACATACGATCCCTCAGCCTACTGCACTTGACGAGCGACATTTCATACTCCATTTCGCATACCTTGGTTACTACTAATACGCATTTATTGTTTGCATGAACGTAGAGATCGGGGAAGCAGTGTCTTGGTTCACATTGCTCGTCGTTCATACGTGTTTTGCGCGCACGAGGAGTAATCCGTTAAAGGGCGGTCCGGATGGAATGTCAATTTATGTAGTCTCACGTAAGGTTGAAAGCGAAGGCTTTGAAACGAGTTCTATCTCCGCAGACTATACGTTTGGTTTGCACTAACTGGGTAGAGACTTTACTCCTAGAAGCCATCGTCTGTCCGCGGAGAGATCTGGACAATACTTAAAGGCAGTAAGATAACGGCATAGAACCAATGGCCCCATCGCAGCAGGGAGGCCGGATA"/>
                    <sequence id="seq_t658" taxon="t65" totalcount="4" value="TCAAATACTAAGCGAAGAGGCTTACAGTTCCCAGGTCGTGTGTCATGAGGCAATTTAAAGGCATGAAGCCCTCTGAACAAACGTCTGGTAAGCATGTTCTGATTGGGCGTCGTTTGCTTAAACTTTTGGTGCCAGGATAAACAGTGCCTCTGATTCAACGCCTCCGTTTAGTACCGATTCGAGACATTTGAAATGCTGCTTTGTATCCGGCGTGTACATCCGGGTGTGTAGCGTTATTACGAGGTCGATTACACCAATGTAATGGTATAGCACGATTTTGGTGTTCGCGCCATGGCCAAGGGCCCAATCAGCGCTACGAGCAAGCATTGGCCCGACCAGAGTCCGTCAGAACCAATGTTACTCGGTGGTGAATGGGGCGCCGTCATACGTAGCTATAATACCTGAATAGAGCGCCTCTTCTGTGTAGAGGGCCGAAGCTCGAAGTTGGGACATCGCATATCCCGCTGCCGACCGTCAGGTGATAATCCCACAATGACAAACGAACCTGCCCAAGTTCGCCCGAAAGGGAGATTTACGATTGTTGCGGGGATAATCCTCTATATAGGTAGATCCCATATGCTCTAACCAGGGTTCTAGCGCCGTACAGTACGAGCGGTGGAGAGATGCTCTCCTCGATTTCAACCCATTTGAACACTCATCGTTCCAGAACATCGGCATGACAGATCTGCTGTCAGTCGGAAAGACGGGACACAATCTAATATCTACACGTATACACAGTGACCAATGCGGCCGTGTCGCTCTATTTCCACTCATCATGGTACTCTCGAAAGGCATTCAAGACCCAGTTCAAATATTAGTGCTTCTCCGCTGGGTTTGCCGGTTCAACTCCACGCGCTAAAAGCTCTCATATCGTGACGTAACGGGCCCTCCAAATCCAAAAACCAGAATCCATGATCGGCAGCTTCGTGTAGTGCCAGATAACGATGGGCGCCTTAGCGCCAGGGGACGCTAGCCCGTCAAACCCCCATGACCTTGTCAA"/>
                    <sequence id="seq_t668" taxon="t66" totalcount="4" value="CAATCCCACCGGTTGGTTGTCTATGTGGCGGTACGTCGGAGACGAGACCATTGGCCGCGTCCTTCGAACATCAAGGATCTCCTCCAATAGTGCCCTCGCATAGTACACTAGTCGTTGTGTTGGGCACAGAGTTCGTGCTGGCACTGCATGCCCCCCGCTATCAGTACTCACTACAGTCCGAGCTGAATTGTTCACACCGTACCGCCCATAAACATAGGCCGTTTAGGCGTTACTTGACGATTTGTACCGGACGATGCAACGTGGACACGGTCAGGATAATGCACCTACTGGTGCTTGTTAGTTCCGGGAATGATATTTTCACGTCAGTTACTTATGACAGGGGGTTATTCCCTAACTCGGGAGCCATTTCTCTTAAGCTACGGTACTACGATCCGGCACGTCTCCGCCAGGTAACATAACGGCGGGGGTTCAACAGCTACTCCGTTCGTCGCGCTATCGAGAACCGGAGGAGGAGGGGGACGTGTTGTATTCTGGATTACGTGGCCCAGCTCGGACAGGGGTAAATGCCCTCAATTCGCGCTTTAGATGCAACACTGTTACGATGCACCCAGTAAGAGATTAATATAGAACCTCGTGCCGTCCGCACCGCCCGACTCCCAAACCTTCTATCGACGGATAGAAGTATCAATTAAAAGTAGGTTACTTTCGTAAGAGGGAAGAGAACGATTTATCCAAGGCATATATACGACCTGTAGGAGCGACTAGACAAGTGGCGTGCAGGAACAACTACTGATCCTCTTAAGCTCACCCCATTGGACCGTGGTACTGTTGAGCCCACGATCTAGAGACATGACGGTTCATGCGTTCATGTACATTATCATTGCATTCAGTGGGTTTCAGACCAGCGGGCGTCGGTGAATTGCCCAATGGGCAAGGCGTTCACGTAGTCAGAGCGTTGCACTTTAATAGGTCGTTCGCCTGGAAGTTATCCGCATGATGTGTATGTCGTCGTTTATGCTTCTAGCGTCCCTCGTATCCC"/>
                    <sequence id="seq_t678" taxon="t67" totalcount="4" value="GCTGTTTCCAGCTTACGCCCTCTCCCTCCTCAGGATCAGCGACGGCTATAGACCAACTCGGATGTTATGCGGGTACCAAACGCCACAATGTGACTAGTCCGGACGGCTGCGATCGGAAAACTTCAACCGGTTGCTCAAAGACTAATTCGTACGAACTTAAACTCGGGGTCATAGATCTAATCAGTGGCTTACAAGCCTACAGTAAGAAATGTGTTCGTTAGTCCGGTCTGGGATATGCATTGCGACTGTGGGTTCAGACGAACTGCAGTGGTTCCAAAACTGGGTACGCAGCAGGTTGGCGACTGTCTAACTCGGAGGTCTGTCCTAGCGGAACCCTCTCGATGTCGGTATAGGTAATATCGCTTCAATGAGACAACAGAGGTATCTAGCTCTTGTCGAATTCGAGGGTGACAAAAAATGGGTTCTGACCTTATGATTATATCAGAACACACTACACATCTGACCATAGTACACTGTGTGTCTACGACATGCATCGGGTCTTAGGGAACTGAATGATTGGGTGGATCTCTATTCAACACCCCTAGTAATATAAAGCGTGCTCTTGGTACATATCGCTGTGACAAGTAGGTGTATGTCAGACTTAGGCTACTATAGGCACGGGCTAACGATACACTAGTATTGGTGGCCTCTATGCTGTTCCATATCTACCCACCCTAGGTTTGCCCTTTTGACTTACAGAGTAGTGCAGGCAGTGGTACGCCGGACACCAAGCTACTGATATCTTAACGACGTACTCTGATGTATGCTGCTACCAACTCTCGAGTCATCCTACGGATACAGCTCCCGCGCTAGTGGTCGACCGACCTTCGCCAATGCTGGAAGAAGACACCCTCAATGAATTCAACCGCGCGTAAGGACGGCAGGCCATTGTACATCTCATCCAAGGCTCTCTGCCGACGCGGCCCGCCTCCGATGGGAACTAGCTGGCCACGTTAATCTTTCCCCAATCACTAAATGTGGGCGTTTTATCAACAAGCTC"/>
                    <sequence id="seq_t688" taxon="t68" totalcount="4" value="CCTGCCATGTGTTACAACTATTCGACATTACAGCGCACAATCGTTTCCAATCGCCCGATGCGTCTAAAGCCAATGGCCCCGAGGCCACGTTGGAATTTAATACAGTTGCGGAGACATAGAGTAGCTAAAAATGGCAGACTCTGTTAACCCATCGACCCAGATATCACCATAAGAGACAGCTATGTACCATCACCACTGCAAGGCCGCTCCAACTTCCGTCCGGCTGGGACTCGTCCGCGTCCACTCATCGCGGATCTCTCTAACGATGTTACCGGGAACGAAAAGTACGCACAAGTTCCGCTTGCGCAGAAGAGCTGATATCACAAAATCACCGGATAGCGATCCTCCTCAAGACTCTAAGAAGCCATTACATTTGTCCTGACAACCGCCGTAAGAGTGTTATCAGCAAATAAGGTTTATGCTGGTGGTGTCGTCCAGATAAGAGTCCTGGAGTGAGCGTGCGTTTAGGTAGGCCCGCTCACAGAATAGTCACGACTCAGAAACTTCCAGAACCCCCCGCCACTCGTTCAACATGGCTGAACCGATTATTCGAAGTATACACGTAAATGCCCATCGTCTATGCTCTTAACACAGACTATCCGGAACCACTGCGGGCCTGGTGAGGGTCCTTCCAAGCGCAATGCTACTTGCTTGATTCTCTACTTATCCGGCTTTATCATATAGGCGAATGTCAAGCACATGTAAGCGGTATCTTGGGCCAGACACCCGGTCGCTCCTATGTGTTGTGTGTAACCTATCGTTTATCGGATAGTAAACGGGTAGGAGGGAGTCTCGAAATATGAACAGTCACGTAACGGTGCACGTGCTGGAAGTCAGGCCATTGATAGCGTTGGGGACCCTACTCGCCGTTTGTACACGCTAGTAGGAGCTTTTTGTGCCGGTTTCGAACAAAGGGACCCGCTGAGATTATGACGCGGGATCCGAGAGCTAAGACCACAACACGGAAGAGGAATCTGCTTCGCGGCACGGGGGTCAGTAC"/>
                    <sequence id="seq_t698" taxon="t69" totalcount="4" value="TCCGGCAGCAAATCGCGGACGTCAGTTCAGCATGAAGCACGGGACTGCGGTAAAAGAGGCGTCTCTGCATTGGCGCGGGCCCGATTGGGGGTCCATACAATCGTCTACTGCCCTAACCATGATCTCGTATCTGCATACAAGTAATCTACGCCATGATTCCGCCGCCTCTCAGGACGCGTACAGGGGGTCCTTGTTCGTCTTTCACCCGTAAGATTCGTTGCCACCTACGTAGTGGGCAGGTTGCTGCGAGTCAACTGGCAGATTAATTGCGGGGAATAGGGAGCTACAGCCGCGGTGATTGAGCGTTAGTCTGGTTACGCTACCTGGGTTACCAGTAGGTAAGCCCGTAGTCCGACTCATGGCGATTAACCCTGGATTCCCGATTGTATGTCACTCCCGACCCATTAGAAGGGACGCACCTGCTCTTCAAGTCCAGCCGACAGATATATCTTGTATAGTTGTACCTAGGAACAAGGCGTCAGACTGGCCGCCCTTAGGGAAATCCACTTCGTGTCTATCGGCCTCAAAAGCCCATGAGTACATACGCAACAAAGACTTGCAGTGCTAGTGGTAAAAACGGACGTTCCTGATGGAATCACAACAGTGCGACGGACTAGCAAGTAACGAAACTTTGGAATCATAAAGTACTCCGCCCAGCGTTTTATCAGTGCTATCCGTCCAGGACAGATCCATTGATAAGAACGGCTTCTTAAATGACCACGAGTCAGTTGGCCTCTCCCGGCATATCCCTTCTCAAAAAGAGCATTAGTATGCCGAGTCATGAGGCACCCGGTTAATATTACAGTTAAGCTCGGATGACGGCCAACTCGAACTACTCCTCCAACCGCTTATCGAAGGAAGGATCACGCCCTCGCGAGCGAACGGGCGAGGTTTGGGCCCGCTGTTCGAACACCTCGCAAAGAATTTGGCGGTATACGAAGAACGTATGTGCTTTTTTAATTATCCAATTATTCCAAGACATGTCTCGGTAACTCTAGGG"/>
                    <sequence id="seq_t729" taxon="t7" totalcount="4" value="GATAACGCACGCTGATACGGTCTACGATCATTAGCGCTCCTCTGGGAGGTGTTGTCTTGTTTAAGCGTTTCCGCCTTAGTCCGTATTGTCGGAATTACTGGATGCTCGACTGCGTCAAAATGAAGTCGTGATGAGGTGCGGTGCATACACAAGCGCCGCGACAATTGACAGGTCGTTTCATTATTTTGAGTAGGTCTCTCGGGAATCCATTAGCATTATGCGACTTGTTCTAGCACGTTCGCGATGGGTCGGTGTACATTGGCTTTGGAGTGGGTAACCCTCCAAGGAACGCAACTACGAACCCAGCTGTATCGCAGCGAGGTTGGTTAGGTAGGCAACACCACCGAACGTCAAGCCAACTAACCTTCAAAGAGACACATGCGGTTACCTAATGTAGACCGTAGGGCTCTAAGGCACTATCGGCAATGGTACTTAAGGCGTGCCGTTGTGGCACGCGCTATCGGTATTGCTGATCGGCGTCAAATTTCATAGCTAGTAGAGCTCACAATGTCCTTCAGAACACGCGCGTTTCACTTCGCCCGAATTCGGGTTTTAAACAGAAGCCGGACCTTTAAGGCTACTCACGTCGTGAAAGTCCCCGCGAGCTTACTATAGTCAGCTAGGTACATCTTACGCCGTAAATACTGAGCACATGTCTTACTTTTTATTACTGGGTGCTTGATACGTTAGCTTAGATCCTGAACGCAAATAAACGCAAAGATATCGTGTATCGTCTGATGGCGACGATAGATCTATAATAAGCATATCTGTGTGTCGTGAAATGTGTCCGCAACTTATCGCTCGAATACTTGTCCCTTTAGGATGACCGCGTGCCCATTAGGGGCCCAGCACGCTCTGTTTTTTGCTATACGTCCAAAAGCGCACCGAGACTGACCGACATGCTTTTTACAGGAACATAAAGTCCATCTCAAGTATCACGTCCCTCCTTGCGCTAAGATTTTTGCCTCTCCACACAGAGCACAGCATGAACGGCGAAAAT"/>
                    <sequence id="seq_t708" taxon="t70" totalcount="4" value="TACCCGCTGATTCCTTATTAGGTGGTCCTATTTCTACAGTTCCTTCGATTCGATAGGGTCACCATATCGAGACATAGCCCCCCCCTACCTATTCTTCATGATACTCCACAACCCTTGTCGCACATACTACTTCGACTTGAGTTACCCCAGCTCAGTTACTTTCTACTTGGTACCTAACGAAAGGCCACATACGTTAAATCAACTGTTAACACAATCGGCGGGTGGGCCACGGCCTACCATAGATGGTGAAGATCTAAGTGCCACGAGAATCCGTTGCCAGGGAATTGCAACGCGCCCAGGAAGATCAATTTCTATCACCCAGACCGTTCTTGCTCATCTAAACAGACGCCCCACTGATGTACCATTAGAACCCGGCAACTGACTGAATTCGAGATGTCTAACAGAATCTTCAAACCGACCGTCTTGCGGAGGACGACACCTTCACGCTGCCATTACAGGACTACCCTGGGGCGCTATAAACCTCCGGCTGCTGGGCCTGAAAATTTTGGACACAGATCTCCTTTCTATTCAGCCTAAAACACGAGTAAAGGTAGTGCTTTCTGTGGGCTTAAGCTCGAGAGAGGACCCCTGGTCAGCCAGACCCCCTGGAACCTACGAATAAAAAGGACGGATCTGTTTAATTCCTGCGAGGTTGCTTAAACATCCCAAGAATATGCATAAGATGCGCACTGAATTAGGCAAATTTTCAAAGTTCATGAAGGACAGCGTGGAGGCGGTCACTTGCGCATGCTTGAGTTACGTGCAGACACACCACCACATCAAACCTGCTGGGCTTTCCTGACCCGGACGGCCCACCATTAGCAGCTGCGTGCCTCGGCTTACGTGACTTTCATTGACTTCTGTAAGCGACATCGTCGTGACTACTCGAAGTAACGGCAGGCCACGAGTGGGTGCCATTAACAGGCACTCAACTACGATAAGACATTATATGGCGCTTCAGTCACTTTATAAAAGGAACCTCGTAGAGGTAATGTCACCT"/>
                    <sequence id="seq_t7112" taxon="t71" totalcount="4" value="TCAATACCGTTTCGATCAAGGGTCGTTCGCTGATGAGACATCCATCGCGGTGAATGGCGTAAGTCCACACTGTCGTCCCATAGGATGACGAGCATGTTCCGCCGACGGGCGGTATTCATGCTGTCCTAAGTCTCATGTTGCGAGCAGCACGCCATGTATTATAATGATGTCTCCAATCCGTGTCGCCCACGCCAGGAAAGTGGGACGAACATCAGCCCGATGACAGGGCGTCCCATGATCCAAGACCACCGGGATAGGAAACAAGGGGTCCAGTACGGGACCATCGGCGGCATTGGTTGTGCAGGTCTCTCGACTATGACTGTGCCTCTCTTATGATTCACGCCTGCATGTGATCCTGACTCATCGTAACACCGATTGCCCTTTGGTCTCTTATGTTCAGTGCAACTCCTAACGTACATAATGTGCACCGGCCTCACATGGAATTATCCCTAACGAACAAGACCATCGAAAAAACCCTCGCTTTTACTTGTGAGAGGCAGGAAACGGTCTTTCCCCCAATTATCCGAAAGATCCTAACTTGAGTGTTCCCTGGATAAAGTTATCGAACCATCCCAGGTTTGGCAATCAACAATTGAATACGCCAGTAGATTTGATTCCCAACCCATGCTTTGCCAGTATCCCTCCACCAAGCACGAAGAGCTTAAACTGAGCGGAGCAGTATTTGGGGAGGGGGGACACTTGGAACCATATAACACACACGACTTATGTATAAAAGTAGATAATCTTTAGAAGCGACTAAGTAACGTCGTCGTTCCGTAACGTGTTGCATTTAATGTATCATGCTCGGACGCTCAGAATGGGCCTTGAAGTGCGCCAACCGCGCCGTTCGAACTGCCATATCGGGTAACTCGTGGACGACGGAGGCAGGGACTCCGCTAAGTGCCTAGCCTCGGTCCGCAGGAAACCGTAGTGGAGCTGAAAATAGGTGTGGATGAACGGGGGCACCTGCTTGGACTAGTCCAGGTTCCCGGTTTACTAC"/>
                    <sequence id="seq_t7210" taxon="t72" totalcount="4" value="GGGGGGGTCACCTAGTTGGTGAAACCGCCCAGTTCAGAGCCAAGCATTACCAGAATGAAGCCCGTCGCACATACATCGGGGGAGCGCCGATGGCATATATAACACCGGGCTCGGGACCATTTGCGGCAATTACTATAATAAAGCCAACAGTCTTAGCACTTCAGTACACCAAGAGTTCATAATCCGATGTCCGTAACCTCGAATGGGAATTTTTGTAGAACTCGTCGGAAATCAACATAGCGCGAGGTCAAGGTGTACTACTCCATATGGAATCAATCGTACACGCTAGTATGGGCCTTAGCCCCTATGGCCTATGATCAAGTTTCCGCCAGAAGGGCCCGCATGGCTTATATTTCTATGCAATAAACGGCGAGGTTCAATAGCGTACGCTGAAAGGAACCTTAATCAAAATTTGACGCCCGGCATGGTGAACAGGTGATTCCAGGCGGTTACTAGGCAGTGAGCGCGCTAGAGGTTCAACGGTATGGCAGCAAAACCACGGGTAATGCAAAGCTTACAAGACCTCTCAGTATTTGGCCTCAGATCGGGAGTTTGGTCGGGAGATCCCTTTCAGTTCTGTACTGTCGCAATACTACCAAACGCCGTCGGGTCGGCGCCTCCCCCCACAATTCCGTCTATCTGATGTACGAAATAGAATCACGCTGGTGAAAACCGACCTATTGGAACACCGCTACCTCACAGGTTGCCCGTTCATGCTGGGCCGGACGCTGCGAGATTTGAACTAAGGCATAACTTTGCAATTTCCTCCTTAAAAGAGGAATTTAACCTTGCCGCCAACGGCCTTACTCACCGCCTGCCAACCCCTTACCGGATGGTAAATACAATAACCTTTTTCTTAACCCGCAGCTCTAAGTGTATCTTACAAGGAAGTTATAGCTTCGGACATCTGCGCATGCTTCCGTACCCAAGGATTAGCAACAGCTCACGCTAGTTGCGGCGCACATTCGCAAGCGGTTGACATCGTTGAATCGAGCTCCAA"/>
                    <sequence id="seq_t738" taxon="t73" totalcount="4" value="CGGCGTACTGACCCATGTTGTTTTTAAAAGATCCACCACACTCACTTAGATTACTATTGCGTGCTTCAGTCCCGTGCGAGGATACACCCCATCTTTGAAGATAAATCCTATGACGTACCTTTATCGACAAAACGAGAGTGGAATGTATCACATAGCCTGATTGAACGTTGGTTTTGCAATTCATTCGAGCCGAACCCATGGTCATAGCATCCGACGTCGGCCCTCCCCTACAGAGGGACGCAGATAGTTATTTCTCCCCAGTGTTATGCAGGATGCACCCGGTTCCGATTAACATGCCAGAGCGTTTTACCATACATGATGGCCTTTGTATGAGTGTCAGAACGGACTAGGAAACCACTACATTCTCGCTTGATCGCCTATCTTGTGGTGCCGAGGCGCGCGCTTATCCCGTACAGTAGCAGACGGCAAGGGCGACTGATCGCAAGTTTCTCTCCCCGTTAACAGCGCTTTACCTAAATGTCCCTACTTGATTCGAAGGCCTCCACGTTGGATTGTACTGCGCATGGATCCGAATACTTCCACGTCAGCCCCATTTCGATGTGAAGCCCGGTGAAAAAATTATTAGGCTCTGAAGGGCAATGCGCTTATCACCGGCTCGTCTTCTCCGTGCTTAGGCCTATCGTTGCGACATGGTCTAACGGAATACTCGCTCGTGCGCTGATGGGGGTCACGTTTCCTCAGTTACCCAAGTAGACTGTGATAGTGTCGCATAATCGGATGTAGCTGTGTGGGGGCAGACGGGATACAGCGAGCATCACTACAATGTAGTCTCCCTATCTCCGCGAATTCTCACCGGACCGGTATAAGGCGACTCTAAGTATACAAAACTTGCACGCAGGACCTGGAATACTTTTCTTGCATGGAGAAGAGGTACCAACTAACACGCTGCCTGGCTCCCGCACCCGCTCTTGCTAGGATGTTGTCATGGCTAACCCGGTCACCGACAACTGTAACCTGCAAACCTGCGGTGAAATGCCTA"/>
                    <sequence id="seq_t748" taxon="t74" totalcount="4" value="TGCATGACGATTTACCGATTGCGATCCCGGACATAAGAAGGATTCCATCTGTAACAGCGGACTAACTTCTGTGTGGTGCAGCCACCGGTGCTGCAAATCTACTGCAGCTAGTTCAATAAGGGTGCCCAATGCAACTTGGTCAGATCAGCTAGCCTCAAGCCATGAGACCTTGGAAACAGCGTTCGAATCTTTCCACGTCAGGCCTCTTGGTTCTATCCGCGGTGTACCGCGGCACTCGTCCTGCCGCAGCCACGGCCTAACCATTAACCCTCGCCGGACCGTCGGTATAATTCGTTAAGACTCGCTCAGTAGGCTCGCCTATGTGTTGCACTGCGTGTTAACACGCACCCAGTAGACAGCTGTGGAGGGAACATGCGCGTGGATGGAGGCGGTATGGCGGTGCCTGTGTTGAGGCAGCAAGGGATCTTGACCCCTGCCAGATCCTCCTAAGTTACAACGCCATGTCCTTCTACTTAACAGAATGCGCGGAACAAGCCACACTTCTTGGCTCATAACGACACATGAATTAGTCGGTAGCGCAGACGTTTGAGCTAAGTAATAAGACCTCTTACATTTTTTGTTGAAGCCACTCCCCCCTGGTTGCTTATCAAGACCCCTTGCGCGGGTGAAACGTAGGGCTTAAACTTTTATTCGGCACAATGAGAATGTCCTCCGTGTCTGTTGGTCGTCTCGGTGATCCCGTGTCTGAATCCCACAGCTGTGAAGATAGAGTTATGCGTATAACTCTAAGCCCCGCAGAAGTCTCACCCGGACTCAGTCGCGTTGAAAGTTCAACTGTGGTCAAATTAAGCGCAACACGGAACTAAGTCCCAGCCAACAGATTACTGATAAGTCAAACAGCACTTTTAACGGCCGACTACGCTGCGGTCCAACGGTTAAGCAAGATGTATGTCTAAGAAGTAATAAGAAAATTCGGCTGTATACTTTACCCGCTGAAACGTCGCAATTCACCAAGATAGAGTGCCGGAGTGACCATATA"/>
                    <sequence id="seq_t758" taxon="t75" totalcount="4" value="GCTAGAGTTAACTCAGCGCCCGTGAGTGGTCGACTCCTAAGCCATGGACGCAATTAGCATCAGGAGGCACCTGTTCGATTCAGCGGGTCTCTATTTTCGGGCTCCGGGGACATGGAAATTTGGTTCTTAAGCCTCAGAGAGTTAACCCTCTCTGACTTATAGGTGCTGGCTGCGCGCTGGGCCGGCATATACCCGTCAAGTGTGTTTGATGCGGTGGTACCCGCCACTTTATACACAAGGAAAAGAGTGAAGAATGCCCAATGAGGTTTTGTTGCGTGCTAAACTCGCCCGATCATTCGGTGGGGTCGTACCAAAGCCTCTTGACGGACCTAATCCGGGTGTCTGTCGTTAAAACTAAGACTCTCTGCTTTTAGGCCCAATCGGACATGTAGTCTTGGTTTGGTGATTTGACTAAGCAAACTCTGATCTCACGTGAGCTGGGAACTGTAATGTTCTATGCTAGTAGTTTGCTCATACACTCTGAACTTCTCCAAGGTTGCAGCCTTCCCTAGCTAATAATGTAGTGCTTGTAAGACCTTTAAGATTGATCTTCTTATTACTCCAGGTACACACTTGAACAATATATCCGCAGGATGAGCGGTGTACGTTGTAATCGAATGATCAGAGACTATACCAGACGTGACTAGCTTGATCAACCGGCGTTGCGACTCCTGGGCGTATACAACGATTGCTCGGTCACATTCAGAAGTACATGCACACGCGTCCGTGAGTCAGGAGTCATGTTTGTGTACGCCCCGGAACGAACTTGCTCCACTACATGGTGTACTTCTTCGTACACGCACCTGTCGGCGCACGTTCCAGGATGTAGTACTAGGGCTCCTCACTTCGAATCCTTGTGCGTACCTACTATCGTGAGTCGTCCCGTTTGAGTTGTTCGAAAATGATCATGCGTAAAAACAGTCAGTGACGTCCGTCACTCTTATCCCACTACTTCGCGTAATTTCATGGCACGAGATGTCGCATTCGCTATGTCTGCACC"/>
                    <sequence id="seq_t768" taxon="t76" totalcount="4" value="TGTTAAATCGCATAGGGAACTCAGCTCTTAAGTAGCCGGGACCTGCTTCCAGGGTAGCAGGCTTGCTTACCGCCTAGAACTACTTTGTCCAGGTATGCTAGGTAAGACGACACTGAAATATACTGCACTAGTAAGCGTCTGGACCACATAAGGCGCAAATACTGGATGGAGCTGCAGTTCCTACGTATTGGCAAGCCTCGTGACTTGAACTGAGTTTTCGACATACCATCAATGTCTGAAAGCATATTGCCACCCAATTCGCGAGGCAGTGCGGTGGTGATCCCCGCAACACGTTCACCTTTACCACGCTGTTACACAGCCGTCCCGACGTTTCTCACCAGTGATGCTACCTCGCTGTGGCACTTTCCTAGAATTTTCTCGTCAGCCTTCCTACGCTTTAGAAGATGGCGGCTGATAAAATAGTTCCGAGTCCTCAATTCTGGGTCTGTAATTTCTAGCATAGTCAGCGTCAAAGTGGCGGTGCCCATCTACGGAATCCACCCGGAAGACTCGTAAACTACTACGGTATCGCTGGCCACTCCCTCGTATCGTTCCCTTCATACATATAGATCACTTGCGCCTAAGGACTCGGTTTGCCAAGCGCTTTACGGAGAGATACCGAATACTTAATCTTCGTTTTTTTCTGTCAGCACCTTGTAAGTAATTGTAGCTCCAACGGTCGCAAGTGCATGGTTACTTGCTCAACCCCCATGTCGGTCGGCCTCTTATGTTTGCCTTCTTTCTTTGGGGGGCAGTCTGCATTACGTGATAATCCCTTCACGTCTGGCCGGGACTATACTATGTTTAACGCAAATCGACTTAGGGATCAAGCGTCGGCTCATGACTTCTCCAATGAGGAGTTAGGAAGTAATCAATGCCGACGTCTCTGGCGAACAAGAAAGGGGCCTTTCACCCGAGCGGGCCTACCACTCTTGCAGGATTGGCTCTCAACCTTACAATGAGTAAGGTCCAAATCGAACACGATGGGTCCGTCAGTTAT"/>
                    <sequence id="seq_t778" taxon="t77" totalcount="4" value="CCTGCCATGTGTTGCAATTATTAGTCAATACCGCGCACAATCGCTCCCTCTGGCCCGACAAGTCTAGAGCCAATGGACCGTAGGCTACGTGGGAATGGCACATATTCGCGAAGATATACGGTTGCTCACAAGCGCAGACTCTGATTAACGATCAACACCGATGTCCTCCTTAGACACAGCTATCTTCCATCACAACTGCCAGGCCGCCTGAACGTCACTCGAGCTAGGCCTCGCCCGCGTTCGCACCTCGCCCTGATCGCTAGCATAGTTACCCCGAGCGAAAAGTACTCGCAAGTACCACTCGTACAGCGGACCAGATCCCCTAAAATTACGGGATATGACTCCCAGTTAAGACTCTAAGTACCCATTACAATGGGCCTGACGACTACCGCAGGCGTGTTAACGTACAAGCGGGCGTATGCTGGTCGGGTCGTGCGGAGACGACTCCTTGTGTCCCCGTGCGCTTAGAAAGGCATGCACACAGATATGTCACGACTCCGAAACCTCCTGAACCCTCTGGCACTCTTTCCAAATGACTGAAAATAATATTCGAACTGTTCGCGTAAATGTCTTTCGTTTATGCTCTTAACTCATACCATCCGTGACCACTGCGGTCCTGGCGAGGGTCCTTCCAAGCTCTATGGTTAGTGCCTGGGTCTCTTCGTCTCCGGCTTTGTCATTTAGACGAACGTCAAGCACAGGAACGGAGTATCTTGGGCCAGATGCCTGGAGCCTCATATGTGGTGTCTGCAACGTAGGTTATATCGGATTGGGTACGGGTATGATGGAATGTCGAATTATGAAATTTCACGTAACGGTGCAAGTGCTCGATGTGAGAACATTGACAGCGTGGCCGAACTTACTGGCCGTTTCTTCACGATAGTAAGAGCTTATAGTGCCTCTTTCGACCAAAGGGACCCCCTGAGATTAGGACGGGGGATCAGGGTGCTAAGTCAACGGCACGGATGAGGACTCCGCCTCGCGGATTGGAGCCCAGTTA"/>
                    <sequence id="seq_t788" taxon="t78" totalcount="4" value="CCTGCATTGTGTTACAAGTTTGCGACGTTGCTGCGCACAATCGTTTCCCATGGCCCGAAACTTCTAAAGCGAATGCCCCCGAGGCCACGCTAGAGTGGAATATAGTTGCGGAGACATCGAGTTGCTCAAAATGGCCCACTTTGTTTACCTATCAACCCAGATCTCACCATAAAAGACAGCTATATTCCATCACCACTGCACGTCCGCTCGCACTCCCCTCGGGCTAGGTCTCGTCCGCGTTCACGCATCGCCTGGCACTCTAACGAATCTAACCGGAACGGACAGTACTAGCAAGTTCCGCTCGTGCAGCGGAGCTGATCCCACAAAATCACCTAATAGCGATCCTTGTTAAGACTCTAAGCAGCAATTACATGTGTCATGACGACTGCCGCAGGCGTGTTAGCGTAAAATAAGGCGTTTGCTGGTAGTGTCGTTCAGGCAAGAGTCCTGGAATGAGCGTGCGTTTTGGTAGGCCCTCTCACAGACTAGTCACGACTCACTAACTGCCAGAACCCTGTCGCACTCTTTCAAATTGGCTGAACGTATTAATCGAAGTATACACGTAAATGCCCATCCTATATGCACTTAACACATACTATCGAGAACCACTGCGGTGCTGGCGAGGGTTCTTCCTAGCTATATGGTCCTTGACTGAGTATCGACTTATCCGCCTTTGTCATTTAGGCGAATGTCAAGCACAGGTAAGTACTATCTTGGGCCAGTCACCTGGTCGCTCATATGTGGTGCGTGCACTCTAGGCGGTATCGAATAGGGAACGAGTCGAATGGAGTGTCGAAATATGAACAGACACGTAACAGCGCCCGAGCTGGAAGTGAGAGCATTGACAGCGTTGGGGACCATACTCGCCGTTAGTACGCGCTAGTAAGAGCTTTTTGTACCGGTTTCGAACATAGGGACTCGCTGAGATTATGACGCGGGATGAGAGTGCTAAGACCACGAAACGGAAGACGTATCTGGTCCCCGTCTCAGGGTCCAGTAA"/>
                    <sequence id="seq_t798" taxon="t79" totalcount="4" value="GCAACAGCGTATCTATAAAGTTTTGGACACAGATGAGACCTCCATTACTGTGAACGGTAGAAATCGTCGCCATCGTCCCATAGAACGACTTGCATGTTCCACACACGTCCGGGATACCTGCGCACCTAATTCTCGTGCGACGAGCTGCACGCCATGCCTGATTATTATGTTCTCAATCCCTGCTTGCCAGGGCCGGCCTTGTCGCAGACCATTAGCTGGGTGACAGGGTGTCCTATGATCTAGACCAAGGAGGGCAAGACACCAGGTGTTCAGTAGACGACAAATGGGCGCATTAGCTGTGCAAAGCTCTCGAGTGTATGTTTAACACAATTAATATGTACAGCGATCTGTGAGGCTGAATCAACGTAATATCGAGTGCCCTGTCGTGTAACCAGATCATTGCAACCCGGAAGCTACATAAGGTAGACTGGCCCAACAAGAAATTATACGAATGGAATACATCAATCGCCAAAAGATACCCTATTGGATGCGTAATAAATGAAACAGTCGATTCCCGCATTATCCTTAAGCTCCTTACTTCAGTGTTCCGGGGATAAAGTTATCCAAACGTCCCATTTTCGTCCAGCAACAATTCAATCACGAGGTATATTGGAGTAGCCCCCCATACTTTCCGATTATCCAACTAAATTGCACGAAGAGCCGACATGGAGCCGAACAAACTTTGGTATATGGGTACGTGTAGATCCGTATGACTCCCACGCATAAACTACAAAAATCGAAAATTGTGAGAAACGAATGTTTGAATTGCTTGGCCCGCGATGTTTCCCATTGACTGGATAATCCTGGGTCACGCAGGAAGAGATCCCAAGAGACCCGTCCGAGCCGTTCTAACTACCACGTCTCGTATGTCGTAGGCAACACAGGAAGATACTCCGCTAAGTCTCCAGTCAACGCCTACTGGCCTCCGTTATGGGGCTCAACAAATATCTAGATTCATACGTGCGTCTGCTCGGAATAGGCCAGGATCCTTGTTTACTAC"/>
                    <sequence id="seq_t829" taxon="t8" totalcount="4" value="ACTTATTCTAACCAACCTTCGGCAGGTAATCGAAAGGGCACCGCTGAATTAGTGGAGCTCAGCGCTGACGCGTCGTAGCTGTCTCCTCCTACAAACGTCGTCACAAATTCTGGCCGTGCAGTAGTGGAACTTCTTAACCTACTTCTGGGGGTGATGTCCCGAAATACGCAACATCTTCCCCATACCTGTCGAAACGTTAGCGCCGCTTGCTTGCGCGGTTTTGGCTTAAGGCTCCTCGTAACTCGCATGCAGGTTAGTTATGTTGGCAGTAACTTAGTTCGTAGGAATTGATTGATATAATAATCGAGTCCAAGGACAGCGACGTTCTAATGTTGCGTTAATAACTCAAGTAAGAGAAATTTCAGTTCAGGTAAAGAGTCTTATCTTAGCCTGATCACGTACGGCCAGCGGAGAGATGATATGAGATGAAGTGAATGTTTGGCTAAAAATGCTCGGATAGCAATCTTGAAAAAGTGACATGTGCTGCATAGTCCTGTAAACCCACTGGAAATCGTTCGCCCACGTGGTTTGCCACAGTCCACGTTGTTTAAATATCTACAATCACGAGAAGATATCACAAAGGATTCATAGAGAATCTACACCCCCTGGTCGCATGAGGAAATGATCGGAAATATAAGCGATAGGACAATTGATGACACACACCTATGTGTTCTTCCATAATGCCTAGGAGCATAACTGAAGCCACGGTGAGGTTGACTCTATCAGTGGCTCAACTACGGCGCAAGACTCCCTCGACTAGGCCGCGGTGGACGCGGAGCACTTCCCAATTCGCGCGGGGAAACCCGTTTCGTTGCGCGTGAGCTAGACAAATCCAGTTCGGCTTCTATCGTTGATGGATAACAACAGTAGTCTTATGTAAGTTGACACTACTAATTGGGTGACGAAAATGTGCCATTTCACGGTGTCGCTGATGTAACTTGCTTAACTGCAAGCCCTTGCATGTCCGTTTTACGGCCGTTGTGCAACAGAGAGCACCAGC"/>
                    <sequence id="seq_t808" taxon="t80" totalcount="4" value="TGCGGGCTGAGATATGGGAGTTAACTTGTCAGCTTAGTTTCCGGCCATAGCCACTACTTACCGTGAGTATCCGATCTAGGATACCTAGCCCTTTGGCAAGTTTCAAACGACTGGTGAGTATCTGCGCCCTACACTCCCGAATTGCAACACCCTCATTAAGCGATATCATGAGTACAAACCGGTGCTTTCTTGCCGCATGCAGGAGGGGTTGCGCTACGTTACCGGTTGCTCCACGAGAACGCTGGTTCCAAGGTCCTGCCATAACTCGATAATCCTTAACCTTCCTAATTGAAGTATTGCTTCGCTACGCTACTCTCTAAACTCCTAAGAGCCGGCGAATGGACCGCAGCGAGGTATTTTGGATTTCCATCTAGATGAGGATATAGATTTTATGTTAGTGATCGACCCTCCGCTCGGACTGTTGCATCCACCGCGTCCCGATTAACGAATACTGGTGGGCGCTAATTACTAGAGAAAAGCAGGGGGGCGGGGGATGTGCATTGAGTTCTAGTGACCATTCCTTCAGCAGGGGACCTTCTCGGCAAGCACTATACAAGCTATTGAGTGGCTACACGATCCGGGCGCGAGTCTCAATCCTCGGGGACATTTTGATCCGCGTCATTCACTGGGGGCGTTTCGGTTCGCATCCGTTTACATAACCCTTGGACGCACGGCCCCGGGTGCTGCCGTTGTCTGGATTGGAGTCCCGATTTACCCTTGCAGAGGTTCCTATCAGGCGATGCTCCATACGCATGGTAAGGGTAGAAACGTGTATAACCTGATGCCATGGCCGTATACCTATGTCCAGGGGAGAACTAAGGCTGCCTCAGGCACCTCACTGTCCACTTGTGAGTAGGACAGTGTCTGAAGATAAATAGCATTTGTCATTAAGATCTATGAACCTTATTAATCGCCCATCGGACACCGATAGCTCAACCACAAACGGTCCAAAGCGATAAGTCAAGTTGTGCCGATTGTTGTCCCTCGTACTTTGAATTAT"/>
                    <sequence id="seq_t8112" taxon="t81" totalcount="4" value="TGAACTGGGCATCCCGTGTAGATGGTTCTCCCCAAAGGACGAGCACGCTGCTCTGTATACCCCCGAACCAATAACTGATAGGGAACTTATGGAAATGCCGGCTCAGATGACCCAGACCTTGAATTCCACTATATTGCTTCCTGCACTGCGCTTTCTAAGAGAGGATTTCACAGTAGAAGTTTAAGAGAATCTACCTTCACTGAACATAGATGGAAAGTATAGTGTGAGACGAAAAAGGAAGTCTGGGACGAAGACGCCAGGAGACGCTAAAGATTAGCTCGGATGAGTCTCAGTGCAAATAGGCACTTGGTCTTGCGCACACCCAAGAAAGCAGGGAAAGCGAAGGAAGTGTAATATAGGTATCCTGCTGAGATTGGATGGGGGTCATGTCGGAACTCAAGGAGCGTGACCACAAAAGCAGTGTAATGGACGGAAGAATGCCACCCGAGAACCCTTAAGGCCCTGGAACCTGATCAAAGCTATATGTCCAACCACAGCCCCAATTACGATGCAACACTGCCGTTTATAGCAGCGTTTAGAAACACTTTTGCTGGTTTAGAAGTCAAGGCTCTGTCGTTTAACTGGCACGGATCCATGTTGCGGGAAATCTACTACAATTTTCCGCGAACAGATCGGCATGATGTCTCGCATCCAGCCGGGCGAAAGGACCTCACACAAGTGCTTTGAGGGCCTAGAGCTACTCCCCACGGGGCATAATTAAGGGTCCACGCCATCTGCCATGTTATTGATACATTCAGCGAGCTATTGGTGCTGCCCGGATTTGAGTTCAGCCAAAGTATTGGCTTGTTTAGTACTAGCATCCCAGCTTTCGCCCCCCGTACGGCACGTGGTGAGTGTTAACCATGGACTTACCGCTAATGGTGGTCTCTACTGGCTGACTGTAGGAAGTATACACGATCCACGTATATTTTCGATATTAGGGATCTGTTGTATAACTGGCCGATTCCTGCATTTAGGGACACTACCTGGCTACGCCCCC"/>
                    <sequence id="seq_t8210" taxon="t82" totalcount="4" value="CGTGGATTGGGCAATTCCTGCAACCAGCTTGGGAAGTGGTTATCCGCGCTGTCTAGGAGAGGCGTACGCAGCAACTAAATGCTCGACGCAGGCCAGTGCACGATACAGCACTGATGTGAATCATTGCACCAACAAGATCACGCAAGCTGGATCTAAAATGTGACTCGATCAGTGTAGTGTTGTTTTATGGCACCTAGCTAGTTATGGCCGTAATATTAGGACTTTCGCTCTAACTTAGTGACCACCCATAGATGAAGTACCCCATATGTCAGCACCTTCAACGTACGATGATCAGGGTTCCATAAAACTCCAAGCACGGGACGGTGGGCCTTTGAGTAGGCTCTGCCCCATCGGGAATGCTAGCGGCTAGCTATAGACCTTCGGAGACCAATATGGACGGGTGCTTTTTAAATCCCCCGCTAAGCTCTTTCGCGTCTACACGACGGGAGAAACGATTATTGTGAATGTACCGGACCTAGGAGCTCAAGCGGCCGACTCACTTGCGGATTGACTTCGCTCGCTATACGTATTGGCTGCCGAGATTTCTAGGTCGGCTGCCGTTAATCTTGAATTCCGGCTATTACCGCAGAAGACTGAAGCAGGATCATCTCTACAAAAAATACATCTCTCAATCTGCAATACATTGGTTAGACACCCTACCGGGTCAGATCCGTAGGTTTTTTGGGTAACATTTATGCCTCGAATTTTGAGGCGACAAGTACTCTACACGGGACAATCTGGAATAATGTCTGACGGGGATTGTGTAGATCGCCATCGTGCTCCATATCGGGTGGAAGAGCATTACTCAACAGGGTACTGGGTCGAACTTCTCGAGGTAGACGTAAACCGTGGATGGTCAGCGTGTCACTACGTATCTGCCGCTCCCTGGTATGCGATGGACCGTTAGTACCGCGAGATGGATGGGTGCATACTGTTGGCCGTCTTTGCCACTGTCATTGCCGAACATGTCACGGCTCCCTCGAGAGACATAGCCTTTAAG"/>
                    <sequence id="seq_t838" taxon="t83" totalcount="4" value="ATCGGTTATCAATTTTCGAGCATACCCTAGAGTTGAATGCGCACCGCCCGCACAGCGTCGTTCGTTATCGTAAGAGAAGGCCTAATGTGGCTTTTAAGTAAAATTTTCTGGTGTAGGGATTGATTACAGCTACTCCAACTCATTTCATTCCAGGAGGTCTTGCCTCCGCTTGGTGGTGGGATTCGCTCTCCGTTTTTTGAACTTTCAAACTCATAACAGGGGTAAGTAGTTGCGCTTGCGAACCAGCTCATACGCGAACCTACTCTAAGGGGCTGCTGAGTTTTCCCCAACAATCACACCCGGGACATTGCTCACCTGGCCTGGATTAATCCGAACCCGGCAGCGCCAGCCGATGAATAAGGCCCGATCATGCCAAGAAAAAATAGTAGGCACCGATTCAGCCGGTTCCCTGGCGACCCATACACTGCTCTACACAGCGAAAGTGCGAGGGCACGAAACTCAGTCGAATTATATCAGACCGCAATGTGAGTGGCGTGTAACATGGGGACACAGTTCCACGTGTCCAGAGCTAAGCTGGCCGGCAAAGTGTTCACTACAATAAGACTTACAGTACGTATCGATGCTCAAGAGGTTGCGCCTAGGCAATCGCCGTAGGGGTTTGTTAATCTTTAGGTCGTTTGCCTATATGTTAACAGTCCCACTTACTAATCTGCCCCAATAGTTTCCTGCGTCTGCCACCCTATAAAGGCACCACCCTTACGATGCACGGTTGTGGTGGCGCGAATCTAGACTGCCGGCGATCCTAAGGGTCTAGGTGAAGTATTAGGGCATGCGGTCACATTCAATCGTGACAATCATGTTTGTCCGCCGATTGACTGGAAGGTTGATGCCATCTCTCTGCCCCAGGGCCAGCTGGGTTCACGACGTTTGTGTGAAAACTTTAGTAGTAAAGCAGAATCGATTCCACTGTGCTCAAGAGGTTAGTGAGAACCGGTAGACAGCGTCTTCATGAACATCACTTTCTGATCCATGCAACGAC"/>
                    <sequence id="seq_t848" taxon="t84" totalcount="4" value="TTCCCGCTCATTCCTTATTAGGTCGTCCTCTTTCTACAGATCCTTAGATGCGAAAGAGTCCCCATATCGAACCATCGCCCCCCCCAAACTATTGTTCATGATACTCTAAAATCCTTGTCGGACATTCTACTCTGACTTGAGTTAACCCAGCTCACTCACTTTCTACTTGGAATCTAACGATAGGCCAAATACATTAAAACAATTGTTAAAAGACTCGGCGGGTGGGCCAGGGCCTACCATAGAAGGTGATGATCTAATTGCCACGAGAATACGTTGCCAGTGAATAGCAGCTCGCCCAGGGGGATCCTCTTCTACTACTCAGCCCGTTCTTCCTCATGTAAACATACGCCCCACAGATGTACCTTTAGAACCCGGTGGCTGACTGAAGTCGAGATGTCTCAGGTAAGGTTCAAACCGACGTTCGTGCGGAGCACGACACGTTCACGCGGCCATTGGAGGACTACCCGGAGGCGCTACAAACCCCACGCCCCTGGGATTGAAAATTTTGGAATCATATCTCCTGTCTTTCCAGCCTACAATACGCGTACATGTAGTGCTTTCTGTGGGCTTAAGCTCGAGCGCGGTCCCCTGGTCAACTAGACCCACAGGCGCCTACGAATAAAAAGGACGGATCTGTTTAATTCCTGAGAGGTTGCTTAACCAGCCCGAGAATATGCATAAGATGCGCACTGTTGTAGGCCAATCTCCAAAGTTCCTGATGGAAAGGTTGGAGGCGGTCACTGGTCCATGCTTGAATTACGTGCTGACACACGATCACATCAAGCCTGCTGCGCTTTCCCGACCCTCACGGCCCACCATTAGCAGGTGAGTGCCCCGGTCTACATTCCTTTCATGGACTGGTGTAGCCAACATATTGGTGACTACTCTAAGTAGCGGAAGGCCTCATGTAGGTGCCATTAAGAGGGACTAAACGAAGCCAAGACGTAATATTGCGCTTCAGTCACTTTATAAAAGGAACCGCGTAGAGCTAATGTCACCT"/>
                    <sequence id="seq_t858" taxon="t85" totalcount="4" value="GCAGTTTCAAGGTAATGCTAAAAAGGCCTCAATTCGTAGTCTCTCGCCATGCTCCATCTGAATACTCTCCATAGTTGGATTATAGGTATCAAGTCTACGTTTCCAAGCTCACAAAAAATGAGCTGCCTACGCACTCGCGGCGCTCCATTTGCACTGGTGGGTCTTGTATATTAACGAGAGGTAGCCATTCTTTAGCTTGACATCGTTGAACGGCACTTCGGAAATACAGATACGCTGCTCAACCGCATCATATTGGATTTGGGATGATGCGCTTTGGTCTATTTCGTCTGATGTCGTCATGAGTTTAATTATCATTTCGAATGATTGTGCCAATGGCTGGACGATTTGGAGCGCACATCCGAGACAGGACTATACTCGTAGGATCCATGAAAGTAGCCCATTGTTCAGACAGGACAGTCCCCGTGAGTTTTTAGTAGATCACCTGTTATATTCTTTCAGTGAGACAGACTTTCGGCGTCGGTAACGCGAGACAATGGTTACTCAGACTTTTGACCGTTATAGCCATTTCCTAAGATCTGTCACGCCCAACATCTAGAAAGGGGGTAGGCCGATAACTAAGTATACGGAATGGTTATTTCCTAGCTGTACCGACATCGGAGGCCTCTAGCGCGAGTCACGCGGGTGGACCGTTTTTGCTTGTTTTAGGGCTATGTTCCTTGAGACCGTCAGTCCTCCTTACAATAGCCGAGTACCCCAAAATTCCGGCGACGTGGTGTGGGTACAGTGCTTCCGAAAACAAGAATAATTCCGCTACTGCAGAACCTCTGACCTTAGGGGGTCCTACTCAAACGCTCGCACAGAATACACCTTGTAGACTCCCTCATTTAACTTCAGCCGTTTTTATCGTCGCGGTTGCGTTGAGGCACAACTCAGTCTGTAAATATGGTCTGAAAGGAAGGGCTGGAAAGTCCTCCCAGATCAACTCAGCAGCATGATTCAACTTTTAAAGCGAATGGGCTACGTAAAACGAGGTAGTGCC"/>
                    <sequence id="seq_t868" taxon="t86" totalcount="4" value="GACCGCGATTTTGATAAGCGAGACCAGGGTCTGAAATGGCATTCCGCGATCGCTGGGAGAGAATGCTGTTGAAATTGATTGTTTTTAAAAGGCTTAGAAAGTAAGCAGCGCTATATTCGATTCGCTCCCCCAAGCATTCAATGCGCCATGCATTGTACCGCGAATCCCTCAAAGCGCGCACGATTCAGGCCCGGAACCAAGTCGGCCATCTCTTAGTGGGCCCTTCCGACAAAGTTATTCGTTTGGGACTGCAGCAACCCCCCTGCGGAAACCACAGTGAGGGCTTGATACTACGCACACCACCGAAGTCAGACGAGTCACCGATACGCTTGACGTCTGTGTCCTTCGGACCCGGCGCAGTTGGGTGATTGCAATCATCCAGACTTGCTTCGGAGGCTGGCCCCACTAGCTGTCTTCGCCAAGTCCCTTGAAGGAGTCTTAGGCGTTCGGAAAGACTATATTGATGCCTTTTAACCGTGGATGAGTGGAATCATAATCATTTTCCGAGAGACCTGGAATCCTCTACGGTATGGCCGTCTCCCTTATGTTAAGTAATTATGTCTCCTGACACGCGAGTTTATCGCTGCAATACATCTACGGTCGTTCATCTAGACCCGACGAACTTTCCTCAACCTACCCTCGTTTACCTGACCGACCAGACGGCACGCATAGGTAGAGTCAATGATACCAAATTACTCCTTTATAGATCGCAATTTTTGTTCTTAACCCGGGACGGTTATGAACGATTACGTACGGAGCGTTATCACTGGGTCCTGGCGACCCAATTGTTCGGCCAGAGCACGGCTTCCCAGTGGACAATGAATAGCTGATGGACCTAGGCTTACAACAAAGGCGTACTGGAGATTAGACCATACTGGAATTATCTATTTCCCCAACATTGCCTTGTTGGCAAGAAGTAAATGTGCCCAACGTTATGGAAAAATGTGCTTCGGTGTCCTGCGTGCATGGAAGCGGGCCTCTTACCAGCCCCTAGTTCATC"/>
                    <sequence id="seq_t878" taxon="t87" totalcount="4" value="AATATCAACGAACGGAGCAGTCAACGTGAACCCGGGTTACAGCCAGTAGAAAACTTACTTAATGGATCTATAGTTTCGCCCGTATCCGTCCGGGCGTCATCGAAATAGGGGAAAAAAGAACACTGTAATGGTACGAGGTGATGAAGGTTACTCAGCAAACAGTAAAAAAGGCTGCGTTCACAGAGGATGCGCCGTTCTCGGAACACGACGATTACAGGCGTCCAAGTATTAATGGCGTTCCGCACATTGCCGCTGGATCCGCACGGCGAGACCCCATCGAGCGTTGTAGCATCTAGGGTTTCCCGATCCTCTACCAGAGCAGGCCTACCCTCTAACATCAGGGAGGTTGAGAGGACCGAACAGGGCCGTAGAACCAGCTCATCCACCCCTCTTCACACGACATCCAGTAGCCGACGATCCCAATGTGATTCTAACTTTGCCAAGCCAGGTAAGCACAACTTATTCGGCCTCCATCGGCCGAAGATGAGCTAAACGATCCGAGCAGCATACGTCCGAACTTTCGGGCCCTTGTCGTTCATGCAAAGTTCTCACGAAAGCCTGCTCTCTGACTTAAGTGTAAGGAGAGTGTAGTACGGTGTTGCCGATTGAGGCCGAACACTGGAGTCAGGGCTTTCAGTTTAGTTATTCACGTAGGCGACCCCGTCGTTGAGTCCCAGTGGCGCAAATACGTGTCGGTGGACACCCATCAGTTTCCAATCGCACCGCCTAGATTACGAAGCTCAATCGCAACGCTGTTTCTGTCACCAATGTCTACCTCCCATTATGTGTGTCACTCGGCGGCGTCGTTACGGAATCGACGTTAGGCGAAAGCGTGTTTGTTGCATAATTCCTAAGTGTCATTTCATGATAGTATCCCCAAAAGTTTCTGGCAAACAGACCCACTATATACCAGCGTGTTGTGGCCCCCGACCCCCAACGATTGATGCGCGTTCTTACCCAACGTGACACTCCCGAAGACTTACGAAGGTCGATCTGTTTA"/>
                    <sequence id="seq_t888" taxon="t88" totalcount="4" value="CACGGCTCACACTATAAAATACGTCCTGAGACTCACTATTAAGAGTTATGATTCTCTCCGATAGCATGTAGATCCTGGTCCAATTTGCTTTGTAATGGGCAACCCAGACGTCAAAGTTCACCTGACTATATAGATTGACCAAACTTTACTTAGTGAGGAATGCAGGTGTTAAGGGCATGCCTCGGCAAAACGCTATCAATCTATAAACGGCTTTAGGATACGCTAGTGCATACGAGCATTTAAGTGAGTATTCACAACTGAGGGGCTCGTTACCCAACCATAGTGTACCCACCGCTACCAAGTTAAACGGGATCTTGGAGCAAAGGCTTCACAAGTGGCCAAGTACGAGCGTTCGCAGTACCCCTACTAACCCGGTGAACTCACCACCGGGTTAAAAGTCCACCGTTGTAATCGCGACCGAGCATGGTCGAGATGTGTACATGCAGCCGCGGAAGGGTGCTCGCACGTTACAGCTACTAGCACTACGGACGGACAATTTGGACGCAGATGTCTACACATTGTCTTTGAAGCTTATGCTTTGCAGCCTGTGACACCCTTAGATGGACGGGTTGATTTTTTACACGGGTTTATACAGCTGCACCCTATCGTTCCTACATTGTGTATCGTGGGCGCTTTGGTGTTGAATGTTCTCTTATGCATACGCCGGACAGCGGATCTCTTTACAAATGACGCATTTCTTGAAGAATTTTCGATATAATGTTATGGTATGACCTTTCCCGCCTACCAGGTGCCCTCCGTGCCTGAAACACAAACCACACTTCAGTTTCCGGTAGGTTGGCATGCGTAGACATTGCTTGTGGCAAGAAAAGGACACCTACTCGGCTTCACACTTCCTTATGCAAGAGTCTCGGACTCCCGCATGTTTCTGTACCTCCACAGTGAGGGTCTTGCCCGTCCCCTCAAAGGGGACCTATCGCTCTAGCTGTTAACCACCGCGCGCCTTTGGGGTATTCAGATCCGTAACAGATTGGTTTGCTCA"/>
                    <sequence id="seq_t898" taxon="t89" totalcount="4" value="TGGAATACAGCTTATGGTCACAGTTTGGGGTATCATTCTCTCCACTTTCCACGATGGTACCTGATTGAGCTATGCAGTCGAAAATTCTTTTTTAGGCGGTCCGCAGCCGTGATGTCAGTGCAATAATATAGAGCCGGCACATAACTCTCGAAGAACAAAAAAAACGGCCATGTCCGTCGCTTGGGAGCCGAAACAAAATGCTTCACGTATTACAACCGACCTGGGGAGTACACTTGTAAAAATACGTTGGCTAAGAGTGTTACTCATACACGCCTCCGAATTATGAGCTAATATCCGGCTCAAATCCCCCAACCAGTTGCGAACTTCAGTACAGAATGGGTACTGTGCCGTCCGGATAGGGCACGCCCTCACTGAGCAATCAAGACTGCGACAGGGCTGGTTGCAGCGTTTAAAATTTTCCTAACACGCGCGCCCAAAGTAATGAGCAGCGAGAAGTACCGGCCTCCATCAATCGGAGAGTCTGGATGTTTCCTCTTATATAGGTGTCGAATGGCGCGTCAAAGGCATCGGTACTAGCCCGCTATTTTAGGGGACAGTAGCGTGACAGGCACAGTATGGTACAAGGGAATCAATTACTACCGAGAAGATCCGACGATACACCAGCGAATGCAACCCGTAATGTCCGAATAGCACGAAACGTGGTTCTATGTTCAGTGCTGGCATCCTGAGGTCGTAGCCCACGCCTCTTTTATGTCACCAGAACGCCCGCGATGTTTTGCTTACCATTCCCTGCCCATACTTATTCCGCGAACGTCATCCTCTATGAAGATGCGCCTGCATCCCGAAACCCCGATATGGACGAACAAGCACGTCCCTGAGGGTCCGCTAACAACCTCATCGTTCGCCTAAGGTCCCTAACCGATTCATGCGGGGACATTCTATGCAGGTAGGATATCCAGATGGTTCAAATCCCGATCTGTCAGTCTCTGCGAGCTGGATTTTATACCATTCCCGGTCAGTCTTTCATTGTGAGTGCCAT"/>
                    <sequence id="seq_t930" taxon="t9" totalcount="4" value="GACCTCTGGCTTAGCTCACTGGCGCACGCGTGGTTGGGGACATCCGGCATCTAGCTGTTGTGGAAGTCCTTTGAAGATAGGGTTTGAGCAAATGCACCCTCCCTCTGTTTTCTTTAGGTAGGATGACTTTTTCCCTGCTTGAGCTTTTCAGATGCATTCTGTATCCCTACGACGGTCATCGAAGTATTCGGCAACTGGGGGGCAAGCAATTAAGATGCGATACTGGGCGCCATCTATAGGCAGAAGCCACTGCCGTCCTTTAATCGTGTGCGTACAGAATAAATGGCTATTTATCTTTACTAAGTTCTGCTGTACCTTAAGGTGACGTGAGTGTCCAGTGACCGCCTAAATCTTTCTCCAAGGACGGGCCCCCCACCATCCAAGCCCCGAACACGGCGCACGGTAGCGCTTTGCGACCGTTGCGAGGACGAAGACGACTAAGGGCCCCCGTTACTTCAGCAGAAGCGGATGCCGAAGCCGTGAGTGGAAATGGCTTCGTACTGGCTCTGTCGGGAAGTGCAGTGCCCCGCTCAGGGTGGTGAGATCCCCATCATAGGATCCAGTGCTACATAGTGTAAGGAAGTTACGCGGGAGGCTTTCACTCTGTAGGTGCAACATGGCTCCAACCGAATACCGGCTACCGGAACAGGTTTAATGTAACAGGACGAGTTTCACGTCATCAGACCCCATCCCGACCTCTCTAATCCGGTATCATCTTCTGAGGCTTAGCCTTTCATTCTGTCACACTCGAAAGGGATCTAACTAAGGGACCTAGGCCAATAACTAGTATTAGATATAAAGCAGGCCCTAATTACTGGTCTAATCACGCCCGTGGTTCAACGCTTTGGGCCACTCAACCCGTTGTGGGTCAAGTGGACTTGACTAGTTCGTACTAACCCCCAGGCCGTCGGGACACGAGCGAGAGCACGTTTCCCCCTATCTACTTGTCTTGATACTTACTAGTTTCGATGAAGGCAAAACTATATACCATCTATGTTTG"/>
                    <sequence id="seq_t908" taxon="t90" totalcount="4" value="ACAACGGTGATACAGTTCCGCAATCGTTCATCCCCTGCCAGACGGGTGAATCCCTGTCTTATCTGTTGCTATCTGTATCACCTGTTCACTACATTACCAATCGGACCGCGGCAGCATGTATAGAGTTTCCGGTCACCGGGTAGCCACTACAAAGCTTCTAGAGTTTCGGAGAACCAAACCAGTAACAGACATTGCGCACGAGGCTACGAAGCTCTGCTCGACGTATTCACCGCAACGAGTAAATGAATCCTGTCCTTCGACTATTGGGTTGCGTGAAATATTAACTTAAATGCACGAGAGACCCTTGAATGATAATATAAATGTACCATATTCCAGTTCGCAGAGCCAGCCCTAAACTTGTAGTCATGGGGGCGCGATGGCAAGATACTGTACTCGCACACGCGCTTATATAAAAAGGCTCTAGAACGTGGGGGTATCGAAGGGCCCAGAGCTCTGGCTGAGAGTTTTGCTTTACCTCCTCACCCTTGCTTAGAACCCAGGATAACCATAAGTATTTCGGAACTGGTATTAGCCTAAAGACACGACGAATGAGCAAATCATTGCTAGAAAACGCATCTGAAGGATCCTGAAGAGGCATTCTAGCCCGGTTCAGTTTATTTGACAGTAGGCTCTATATGATTCGACTGTCGCTGATCTTGCAGGTGAGTCCAGCGAGAGTACCCCGGCCCCGCGGACTTTTCTTCAACAGACCCCGTCTGTTGATGGCCCCTGTGGCAAAACCCTCTAATCCTGAAAAGAGGCAAGTCAGTGGGCTATGTTGAAGCAATCCAATGCACTGTCGGAAGGCATTGAGCCGCCCAACCTCCCCACTAGTCTCAATAGACTGGGGACGTGGCAGCCTCACCATCCTGAGGTTCCTGACTAGTGCTCAAATTTACCTCACGCATGTATTGCCGTTACCCATGAAAATGAGGCCCACTCATAGCAGAGATCCGTGGCCGACTAGCCTTGGTACGGTATGTCGAAGCTTGTGTACTCC"/>
                    <sequence id="seq_t9112" taxon="t91" totalcount="4" value="ACAACGGTGGTACACTTCCGCAATCGTTCATCCCCTCCCAGACGGGTGACTCACTGTCTTATCTGTTGCTATGTGTATCACCTGTTCACTACATTACCAATCGGACCGCGGCAGCCTGTATATAGTATCCGGTCACCGCGTAGCCACGACAAATCTTCTACAGTTTCGGAGAGCCAACCCAGTAACAGGCATTGCGCACAAGGTTACCAAGCTCTGCTGGACGTATTCACCGCAACGAGTAAATGCATCCTGTCCTTTGACTATTGGGTGGCGTGAAATATTAACTTAGATGCACGAGAGACGCTTGAATGATAATATACATGTACCATATTCCAGTACGCAGAGCCAGCCCTAAACTTGTAATCATGGGGGCGCGATGGCAAGATACTGTACTCGCACACGCGCTTATATAAAAAAGCTCTAGAACGTTGGGGTATCGAAGTGCCCAGAGCCCTGGCTGGGAGTTTTGCCTTACCGCCTCACCCTTGCTTAGTACCCAGGATAACCATAAGTATTTCGGAACTGGTGTTAGCCTAAAGACTCGACGAATGAGCAAATCATTGCTAGAAAACGCATCTGAAGAATCTTGAAGAGGCAGTCTAGCCCGGTTCAGTATATCTGAGAGTAGGCTCTATATGATTCGTCTGTCGCTGATCTTGCAGGTGAGTCCAGCGAGAGTACCCCGGCCACGCGGATTTTTCTTCAACAGACCCCATCTGTTGATGGCCCCTGGGGCAAAATCCTCTAATCCTGAAAAGAGGCAAGTCAGTGGGCTATGTTGAAGCAATCCAATGCACTGTCGGAAGGCATTGAGCCGCCCAACCTCCCCACTAGTCTCAATAGACTGGAGACGTTGCAGCCTCACCATCCTGAGGTTCCTGACTAGTGCTCAAATTTACCTCACGCTTATATTGCAGGTACCCATGAAAAAGAGGCCCCCTCATAGCAGAGTTCCGTGTCCGACTAGCCTTGGTACGGTATTTCGACGCTTGGGTACTCC"/>
                    <sequence id="seq_t929" taxon="t92" totalcount="4" value="ACCGTGTGGTAATGGTTCCTTAGACTGTTGAGTTCCGGTTCGCGTCGTTTAGTTGGCGCTACAACTCAGACATCATCAAGGCCAACTTAAATCTGACCAATGGCAAGCATGGCTGCGCCTTGGTGCGATCCAAATTAATACACATCACGAATACGGATGCTAAATCCTAAACGCGATTGGCGGCCATTTTATAACCATGACGGATATAACATCGGTTACACGTACTTAGTTCCAGTGTCGAAATGGCTATAACACGCGCCCCGATTGGAGCGTTAGGTGTGAATCTGCGCTCCTCAACCGGACAATGAATAGGATGTACTAATTCGAAATGCGACCGTGGGAATTCTTTAACGTACTTACATGCACTGCCTCCCCGACACTGATGCGATCACTACTTACTCTCGAGGTACACCAGAGAGATCCATTGGTCGTAACCTCGGAGGTGGGTTGGCTTTTTACAATATTCGGGTATGAACGCCATTCTAGTCGATATCAGTGTTGTTTTAGGTACTAATAGAATAGCGAGTTACTACGCTCTTCTGGTGGACGTCAACCGAGTAGGTCTAATCAGGAACCAATTACCTACGAGGCGGTATTTGCACACAGTCTATCCGCATCATTTGCGGAAGTGAGGCCAGACTACCATTCGCTTGCGCGCGGATAGAAAATTTACTTAACACGCGCTCGGACGCCTCCGGGGTACTTATGTAAGTCGTATAAAAGGCTACGAGTGTTGGATGGGCGGGCCGAAGCTTACGGGTGAAGCAATATTGAGGGTCTCAGAAATGTCTTATGTGATATGGACACTGGGGCACTACCCCCGGACTCACCACTAACGCTCGGACTCCCTTATATTGCACGTCATAGGAAGCCTGGTCGGCTCGGGTTGCGCTCATATGTAATGTGCACCGTAATCAAGAGCTTTGGAATGTGGCCGTCGCGATGGGAGAATTGCAGGGCCCTTTGGTCACGTCCCCTCACCGCATCTCTCAGTAGGTAT"/>
                    <sequence id="seq_t938" taxon="t93" totalcount="4" value="ACGGGAGGGTTATGAACGCATCGACGCGGGGGTTCGGGCGGATGTTTCCTTCGCACGGCCTCTACTGTCCAAATCTACCCACTATTTTATGACAGTCGAACGGCACGCCCATTTGCCAGCTGATCTCGCCCTCTTTCCGACGGGGTAGAAGACGATGTACGCCATCCCCATCACCGAAACGGATACGTTTCTGTCCACCGCGCAATGAACATCCATGAGAGAGAAGGATCTTCAACGGGGCCGTCTTTATCCCGCTGCCGCTCGTCCGAGCTAAGGGACTCGGTATGCGAGTCTCAACAGGACGGTGATCCGTTACTTATCCTGACTACTCTATTCCCATGTATTCAGCCCGGCACAGCAAACGATAGTTGCCCCGGCAATGACAGTTTTACGCATTAATGTATCTAGACGCGAGAAACAATCATCTACGAACTCCGCGCAGTTTGTAGAGATTTTCCAAGTTCCACACTAGGCTCGCCTGTCCGGAAAGCCGCGCGCTTATGCTCGTTACGCTTAGAATAGGTAATTGTGGACCTATTCGTACTTAACTCTACCGAAGTGAACGTAACTGTCAATAGTTGACTTCCAGGCGTGGTATCAGGGCCATATACCCGCGCGCTACCTTGGACAGTAATCAATCGCCCCCTAGGTTCGACAAGAGTATAAAATGTGTAAACGTGTGGAAACTGTTCATGCCGAGTACTTGCCTACATTGTTGTGCGGGCACCTTCACTGCGCGATCGGAATTCGAAGGTATTGGTCCTCTGTAAGGTCGGGTCATAAAAGAGGTATTGTACGTTTGTACTTTGGGGCGCACGGCCCAAAACGACGACACCTGGCGTGTCGCTCGAAGTGTCTGGTGGTTAAGCGGTCGACAGCACGTGGATTAGTTTTAAATGTCATCCATGGTATATCTTAGCACGGTTGTAATTAGCATTTGCCTGCTGCAGGTAGCAGTCCTCGTTGCAAAATAGAATAATTCTGATACCTGGCGCGCGAC"/>
                    <sequence id="seq_t948" taxon="t94" totalcount="4" value="TCACTGCCGAGGTGCTATCAAGCTAATTTTGTTCTGCGTAACGGGGAGGGATGGGCGTTCTGCCGTTAAACACACAGGTTGCAGCGAACTCTACTTGCAGGCCACACTGGGCATATTAGGCATCATCGAAACTAATGCGGACGCTCGACACACGACGAGCATCCTTTTGACCGTCCCGCTAGCAGCTGGCATGACTCAGGTGTTAATTTAAGACGCCGGCTCAAGGTATTGGAGTATGGTATGACGTACATTGTTATTGACTGTATTTGGGGGATGACAGTAGGGCTGCTGGTCTTCATGAGCCTGGGGGGGTGCTTTAGCTCATAGAATGTATTTATCGCCTTATTAGCCTTACGTACGCTGAACCCAAACCTTACCTTGACGGTGCTACGTGGGTTTTAGACAGCACGTGGTTGAGTTTTGCCCCTTAAAAGGTCTAAGGAACGCCGGAACAATATACTTTTTATAAGACAATCTACATCTCGAGGTAGTTGGGCAGTATGCCCCAGATTCATACGAGAGTAGTCGGTCTCATAACTCCGGCGGTCCGTGTTTGTTACAATGGGACCCATCTTGGAATGGGCACCTTACCGTTGAAAAATTTCCCGGTTCGTCCTTGTGCCGCGGAAGTACGAGGGACACAAAGTCGAAATGGCTAGATCAGCGCGACATTGGCCTCAAGACAGACACTTCATTCAGGTCGGAGAGAATTTTCAGACATCCAATAATAGAAAACGGCAGCAGAAGCTGATCCTCTGCCAGCCGGACGGTTGGGGCGCTACGCCTAACCTCCACCCTTAACGCAGCATACAATTCGTCCTAATCCCCGATACTAATATATTGCTGACACCACACACTCATCGATAAGCCTTTTTCCTAACACCGCCCGTCGTATCGTACGTCCTCCTGGCCATTATGCGTACGAATCAATGTTTCGCCGTGACACACCCTGGATCCAAGCGGACTTTAATACAGCACTAGCCGGAAGGCAATATGACAC"/>
                    <sequence id="seq_t958" taxon="t95" totalcount="4" value="CGAGGGACGAATCAGTGCGATCAGGGAAATAGGGATGCGCTCGTGCAACGGAGTCCGGCAACCTCCAAGAATACGACTGCGTGTCTTCAGGGAAGCCGGTCGCAGCTACAGAATTTTAACACTTCTCACCGCGCGGAGTGGTTATTGCGGGATACAGGGCTTGGTGACACATTTTCATTGTCCCGGCCTAACAGTCCTTCTAAACGATTTATCTCCAGCATCAAGTAAAATTGACGCTCGCGCAGTGACAGCAGCTTCAACGCTACCTCCTAGCAAGGCAACGCCCCCGAAAGAAAGAAGGAATGTGTTATCTCCCAAATGTTCGGTCGTCGACACCGTGATTGCGAGAAACGGCTAGGCACGGTCCTAGCACGTCGCCATAGTTATAGTGGAAGCGCTTCGGGCAAGCATCCCTGGGACGTAATCAAACAACCAACGCCACCCCTTCGGGGTACAGTTGGTCAGGGGGGCGGCGCCCGTGTGGCGAAGCTATCCCATGTCATCATTTCGTGATAACCGTGGTTAATTTTTAGCGAGCCCCGCACGCACAGCGCCCCCCTGTAATGCGTTGTGTAGCCACAAGCGTCGCTGAACGAGTGTTGAAATAGTCACGCTACACTCTCACCCTCACCGGGCGGATCCAATGTGTTAATTTGAGGTCCTCTAGAGGCACTTTCTTGTAGTCAGCTAGTACAGCGACAGCTACCACAGATATGTCGCGACCAGACAACCGATACAGTGTGGGATAGTCCGACAGGACCATACACCGTATAACAGTCGTCGCCATTCGTGAGCTGGCGTGGCAGGAACAGAGCCATTCCTATCTATCCTTAGATACGACCTGTTTATATTGGGAACGCTGGGACGGGTAGTATGTAGCCCTTCGTCCACCCGCTTGAATTCCGTGTTTGTGGGTCTCGCTCTCACCTCAGAGCGGGACAGACGTGGTTAACTTCCTCCCTAGGGGTCCCAACCACCGCTTTAGGATGACAGCAGTGTC"/>
                    <sequence id="seq_t968" taxon="t96" totalcount="4" value="ATAAGGACCAGGCGACGTAGATTAATAGAACAAGCTAACGAGAGGCGATTCAAAGTTAACGTGTTAATATATGCGTCCGCCCGTGTGATATAACCGTGATGGTACTGGTGTTTTTTGGAAGACCGTTGCCGTCCGAGTAGAGACTCGCGCACACGCCAGACTTCCGTTTATTGCGGATACCATATGCTTGTGGTTATGGTCTATTTGAGCCGTATAGTTACGCGGTTATGCGGTACTAGCACCTAGGAAATGCGCACGCGATCGCTCTGTCACGCCTGGGGAGGGCTAGCCCCCGCTCGGTACCCTAAAAGGCATCTAGCAGAGGATGTACCCGCACGGAGTGCCCCCTCGACGCTGATTTGAAGCCTGGAAAGGATAATCAGATTATAATTAAATGATACATCATGATCCAGAGCCTAATGTATACCACTCCTGAGCATCAAGTCGGCGGAACCACACGAACCGTGACCTACTCGAGGGGACCACCTTTCGGGGAATAGACTGGCCTCACTGGTTTCCCTCAAACGCATATGGACGGGTATTGCCCAAGCCTTTGTCGAAGCTTTCAGAAGCTGTGTTCGCCAAGAAAAGAAGCGCCCGCGTTAAATAGTAGTTGCGGGAAAATCCTGTCCTCGGAGTCACACCATTCGCAGGTTGCGGCGGCCAGAACGGCAATAGGAGTCATAAGACGTGATTAAGGAACAGCGCTGCGTGTCAGATATCAACTCGTTAATCCGGCTTCTACTGGGGCGAAGTTTGTCGAGTGTAGTTAAGTACGCTAGCCTAAGAAGGAATTCCAGTACCATCTGTACTCATAAGACTCCCCGTCTGCGATCGGCCATTCACCCGTTCTACGTAATGCCCCACCGGGTGGTGGAGCATAGGCCAAAAAAAACCCCCGCCCATGCTTCGAGACAGGTCCATTCGATTAGTGCCCACATACGATGTTTGGTACAATTGTAAACGATTCCGGCACATCAAAACCCCGGCCCCTCTCATA"/>
                    <sequence id="seq_t978" taxon="t97" totalcount="4" value="ACGGCGTTTGCAGGCGGCTCCAACCGGTGGTATCCTGATTTAACGGTCACTACTTCGAGCTGGTACCCGACCTGACATCGTCCATACTACGTCCTCTCTAGCTGAACCATGGTGAGGCAACGGAATCCACGTAGTAACGTGTATCCACTGCTAGCGGTGAACGGTCACGCGTGTTTGTTACCACCTTGTCGAAGAATCATCGGTGAACCAGTTCGTACTTGTAAAATAAACGCTGGGCATAATAGTGGTCTTAGTACGGCTTTAATAGTGCGCCGAGAATCGGCGTGAAGGCACGCAGTCTACCAGACAACGACAGACCCAGATCCGATATCGATAATCGCATTTGGACTCCCAGCTGAATGACAAAATAGGCCTTCCTCCACCGACTAAGTAAGCGCGTCTCAACTACACCCCGGTGAGAGGGGCACGGGAATCTCACTGGGCCACTGGCCGTGAATCCTCAATTTCGCCCATGTACTGCGATAACTGCCCTGAACCCACACGTCGTAGGATAATTTGGGGACGCCTTCAGAGTATACTGTATCGGATCGAGTTACATCACACATGTCTTGTCCCGTCAGTCTATCCCATGTGCATAATTTATTCAATCGATCCGTTTCCGTGCTCCCTGTACCACACGAGACTGCTCAGGTATTAATCCCCAAAGATGTGCCTGGACCATACAAATTCGAGATACAGAGAGGTTCGGACTCGGTAAGAGCGGTGCGCATAACGATTAGGACGCCCGGAGGGTAACTACTGCATTTGTCGTCGGTGCCAGCTCGTGGCAGTGGCCATTCAGTCTATATCCGTGTGGTGTCGGCATGAGTGCGCTCTCTTTAGCAAGCCATCTAAAGCACACCGCGTTAAACCGCGCCCATGTGCCTGCGTGCACTCTCCGTATCGTATAATCCTACCTCCTGAGGCTGGATAACAAAACTCACCTGTTGGTAGTTATATTTGTGGGTTTACTAGGGCACATTGTTTCCATTTCCAAACG"/>
                    <sequence id="seq_t988" taxon="t98" totalcount="4" value="ACTGTAGTCAAACGCTAATCGACGCCCCGCGGAGAAGCGGGCCATCGTAGCGTGCAGCACGTTCGGTAGCCATATTCCCACTTGAGTACCCGCCAGATGTAGACATTCTCTCTCTACCGTCTGTACAACTCACGCGGACTATAGACGTTCGCCAAGCGTGAAAATCATTTGCTATATTGTGGGCGCCCGTTCCGAAATTGAAGGGTGATTTTCCAAGCAGAAACTAGGGGTTATTAGCACCCCGGGATCCTAGACCAGGTAAATAAGGTAGTATAGGCTAACACGCGCGGCTTACGTTAGGCTGGCCTACCAAATAGGAATTGGGCGCTCACCGGATAAGGAATTGTAAGTTGTGGACACGCTACGTCCTAGCAGATGTTACCTGAGAGCTGTCGTGAAGAACATCGCCCTTCGAGTGGGGAGTCAAATGATAATGTAGCGACCGAGAAATCGGTTTGCCCCCGTTAAACATAAGCTTCAACATCGCATCTTAGTCATTAGACCCAGGGTTTTTACGGATCTCGTGTAATATTAGCCTCCGCGGGTGAAGAGAACCTAGATGTCAAAACAGGCTTTTCTTGGCAACCACCAAATAGAGAAGCACGGCCGCACATGTATTTGGCCTAGCAATATGAGGTTTTGTGCTTCAGTGCCGCGAGACCTAGGTGTATAGGGACGGGATTTATTAGAGGAGGAGTCACAGTCCCTCACGAACCCCGCAAAATTTAGGAGAAAGAACCCCAGAGTCTGAGACCAATTGAAAATTTACCTGGGCTCTGCCCTCGGTAATTGACCATTTAGGACGGCAAGGTAGAGCGCGTGTGTTGCCAAGTACTTTCGGGACTGGGTTTCCAACGCCGTATGCTGACACATAAGTGACGCTGTGAGTAGTTACAGCAACTATCGAAACGCAGGTGCCAGCGGTTGATGGAGGTGTACGCCTCAGGTCAGGGCTCATGGTCTGTTCACCGAAGCGTAGGCCAAGATTCGTCACTACTAC"/>
                    <sequence id="seq_t998" taxon="t99" totalcount="4" value="CTATGTTCAAGCGAACGCTCAAAAGACATGAGTGCGTTGTCCCCCACCGCGCATGCTCTGGCTACTATCTCTACTTGGGTTATAGGTGTAGATTCTACGTTTCCGAACCCACAAAACATGTGTGGACCTCCCCCGTGGGGCGTGCTATTTGTAGGGGTGCCTATTGTCAATTAACGAGAGGTGGTCTTACGTCATCTTCACAACGTTGCACGCCACACATAAAAATCGGATACGCTGACAAACCTCAACTGATTGGCTTTAGGATGATGCTGTTTGGGTTATTTGGTCCTACCTTGCCATGAGGTGATTTTTCTTTTCCCACCTTCGTGCTCAAGGCTGGTATGCTGGCCGAGTCTTTCCGAGGCAGAAGTATTCTGGTGGGCTTCTTGAAAGTTTCCCCTTGTGCAGACTTGACGGTTCCCCCCAGATTTAACTAGAGCACTTCTCGGATTATTTTATGGACTATGACTTCAGGCGTCGGCAATGCGATTTAATGGTTACATAGAGTTATAACCATAATGGCCAGTTCCTAACATCTCTGTGGCCGGACCTAGAGACAGGTCGGCGAATGCTGCGCAGTGATCCGGAGTGCTTACTGACTCGCTGTAACATCATCGTAGGCCCATAACGCGAGTCGCTCGGTAGTCCGGTTTTTGCTCATTCTAGGAGGATGTTCAGAGTAACCGTACCGCCTGCATACCATAGCCGTGCTCCTGCAACTCACTGCTCTGTGATGAGGGCATAGCGTTGCATAACAGAACGATAACCCTGTAATTGTAAAACCCCTCACCATCAGGGGTCATACCAGAACGCTCACAGAGCATACACCTTATATACTCCGTGAGCGATTAACAGCCTTCTCTATCGTTGCAGTTGCGGTGACGCTCCACTAATGGGGTAGATAGGTCCTAATACGAAGGTGCGAATCCCCTCCCGAGACCGTCTTAGCAATATTATTCATGTTGGGAATCGACTGAAGTACGTATAACGAGGTAGTGGG"/>
                </data>


    


    


    
<map name="Uniform" >beast.math.distributions.Uniform</map>
<map name="Exponential" >beast.math.distributions.Exponential</map>
<map name="LogNormal" >beast.math.distributions.LogNormalDistributionModel</map>
<map name="Normal" >beast.math.distributions.Normal</map>
<map name="Beta" >beast.math.distributions.Beta</map>
<map name="Gamma" >beast.math.distributions.Gamma</map>
<map name="LaplaceDistribution" >beast.math.distributions.LaplaceDistribution</map>
<map name="prior" >beast.math.distributions.Prior</map>
<map name="InverseGamma" >beast.math.distributions.InverseGamma</map>
<map name="OneOnX" >beast.math.distributions.OneOnX</map>


<run id="mcmc" spec="MCMC" chainLength="20000000">
    <state id="state" storeEvery="5000">
        <tree id="Tree.t:mynexus_halfx_2" name="stateNode">
            <taxonset id="TaxonSet.mynexus_halfx_2" spec="TaxonSet">
                <alignment idref="mynexus_halfx_2"/>
            </taxonset>
        </tree>
        <parameter id="birthRate.t:mynexus_halfx_2" name="stateNode">1.0</parameter>
    </state>

    <init id="RandomTree.t:mynexus_halfx_2" spec="beast.evolution.tree.RandomTree" estimate="false" initial="@Tree.t:mynexus_halfx_2" taxa="@mynexus_halfx_2">
        <populationModel id="ConstantPopulation0.t:mynexus_halfx_2" spec="ConstantPopulation">
            <parameter id="randomPopSize.t:mynexus_halfx_2" name="popSize">1.0</parameter>
        </populationModel>
    </init>

    <distribution id="posterior" spec="util.CompoundDistribution">
        <distribution id="prior" spec="util.CompoundDistribution">
            <distribution id="YuleModel.t:mynexus_halfx_2" spec="beast.evolution.speciation.YuleModel" birthDiffRate="@birthRate.t:mynexus_halfx_2" tree="@Tree.t:mynexus_halfx_2"/>
            <prior id="YuleBirthRatePrior.t:mynexus_halfx_2" name="distribution" x="@birthRate.t:mynexus_halfx_2">
                <Uniform id="Uniform.25" name="distr" upper="Infinity"/>
            </prior>
        </distribution>
        <distribution id="likelihood" spec="util.CompoundDistribution" useThreads="true">
            <distribution id="treeLikelihood.mynexus_halfx_2" spec="ThreadedTreeLikelihood" data="@mynexus_halfx_2" tree="@Tree.t:mynexus_halfx_2">
                <siteModel id="SiteModel.s:mynexus_halfx_2" spec="SiteModel">
                    <parameter id="mutationRate.s:mynexus_halfx_2" estimate="false" name="mutationRate">1.0</parameter>
                    <parameter id="gammaShape.s:mynexus_halfx_2" estimate="false" name="shape">1.0</parameter>
                    <parameter id="proportionInvariant.s:mynexus_halfx_2" estimate="false" lower="0.0" name="proportionInvariant" upper="1.0">0.0</parameter>
                    <substModel id="JC69.s:mynexus_halfx_2" spec="JukesCantor"/>
                </siteModel>
                <branchRateModel id="StrictClock.c:mynexus_halfx_2" spec="beast.evolution.branchratemodel.StrictClockModel">
                    <parameter id="clockRate.c:mynexus_halfx_2" estimate="false" name="clock.rate">0.03</parameter>
                </branchRateModel>
            </distribution>
        </distribution>
        <distribution id="fossilCalibrations" spec="util.CompoundDistribution"/>
    </distribution>

    <operator id="YuleBirthRateScaler.t:mynexus_halfx_2" spec="ScaleOperator" parameter="@birthRate.t:mynexus_halfx_2" scaleFactor="0.75" weight="3.0"/>

    <operator id="YuleModelTreeScaler.t:mynexus_halfx_2" spec="ScaleOperator" scaleFactor="0.5" tree="@Tree.t:mynexus_halfx_2" weight="3.0"/>

    <operator id="YuleModelTreeRootScaler.t:mynexus_halfx_2" spec="ScaleOperator" rootOnly="true" scaleFactor="0.5" tree="@Tree.t:mynexus_halfx_2" weight="3.0"/>

    <operator id="YuleModelUniformOperator.t:mynexus_halfx_2" spec="Uniform" tree="@Tree.t:mynexus_halfx_2" weight="30.0"/>

    <operator id="YuleModelSubtreeSlide.t:mynexus_halfx_2" spec="SubtreeSlide" tree="@Tree.t:mynexus_halfx_2" weight="15.0"/>

    <operator id="YuleModelNarrow.t:mynexus_halfx_2" spec="Exchange" tree="@Tree.t:mynexus_halfx_2" weight="15.0"/>

    <operator id="YuleModelWide.t:mynexus_halfx_2" spec="Exchange" isNarrow="false" tree="@Tree.t:mynexus_halfx_2" weight="3.0"/>

    <operator id="YuleModelWilsonBalding.t:mynexus_halfx_2" spec="WilsonBalding" tree="@Tree.t:mynexus_halfx_2" weight="3.0"/>

    <logger id="tracelog" fileName="mynexus_halfx_2.log" logEvery="1000" model="@posterior" sanitiseHeaders="true" sort="smart">
        <log idref="posterior"/>
        <log idref="likelihood"/>
        <log idref="prior"/>
        <log idref="treeLikelihood.mynexus_halfx_2"/>
        <log id="TreeHeight.t:mynexus_halfx_2" spec="beast.evolution.tree.TreeHeightLogger" tree="@Tree.t:mynexus_halfx_2"/>
        <log idref="YuleModel.t:mynexus_halfx_2"/>
        <log idref="birthRate.t:mynexus_halfx_2"/>
    </logger>

    <logger id="screenlog" logEvery="1000">
        <log idref="posterior"/>
        <log idref="likelihood"/>
        <log idref="prior"/>
    </logger>

    <logger id="treelog.t:mynexus_halfx_2" fileName="$(tree).trees" logEvery="1000" mode="tree">
        <log id="TreeWithMetaDataLogger.t:mynexus_halfx_2" spec="beast.evolution.tree.TreeWithMetaDataLogger" tree="@Tree.t:mynexus_halfx_2"/>
    </logger>

</run>

</beast>
