# Supplementary material for: Survival and selection biases in early animal evolution and a source of systematic overestimation in molecular clocks
Source: Interface Focus. 2020 Jun 12;10(4):20190110. doi: 10.1098/rsfs.2019.0110 (PMC7333906; doi:10.1098/rsfs.2019.0110)
Supplement: Data and analysis code [file rsfs20190110supp1.zip › BuddMann_IF_SI/VaryingCladeSize/XMLFILES/halfx_3.xml]

<?xml version="1.0" encoding="UTF-8" standalone="no"?><beast beautitemplate='Standard' beautistatus='' namespace="beast.core:beast.evolution.alignment:beast.evolution.tree.coalescent:beast.core.util:beast.evolution.nuc:beast.evolution.operators:beast.evolution.sitemodel:beast.evolution.substitutionmodel:beast.evolution.likelihood" required="BEAST v2.5.2" version="2.5">


    <data id="mynexus_halfx_3" name="alignment">
                    <sequence id="seq_t1149" taxon="t1" totalcount="4" value="CATAGATCGCTCACTCCGAAAGCGATCTCTTTGTTGGATTGGCTTTTTGTCCTTCAGTACTGCCTTCGGCATGGTTGATGCAGATATATTTGGCGGCTACTACGTGGCGGGCGTCCTCGCAGTCATATGTCAGCACTAGGGGTATAGAGCAAGAGAGGTTTAACCACCCGCGGGGGAAAAAGCGTGGAGGGAAAAGCATTCGGCCGACGTGCTAAGCTCGACCTTTTCACGCTTCACGGCGACAGATAGAATGAGTCCGTCTTGCGGGAGTGCCCCTAAGGGTCCGCCAGATCCAGGTGAGGGCGTGCGATTTGGAGAATGCGTATGGCTAACTATCCGTCAAGCAGAGCTCCACCGCCGGCACCTTAGCGCTGGAAAGCCCTACGAATCGTAAAGAACGGTCACTTTACCTTCTCTTTTCGCGGCCTGTATATGCAGTTTCCTGGATTCAGAGGGGACCTTGGACAACCGACTCGCGACGGTCTGGTAACAACTGAAGATAAGGAGAAGGCTAGGCGACAAATCGTCCGCACTGCATCTTATACCGGACTAGCACGAGCACAGCGGAGCGCCCGAATTGACGCGAACAGTTGGAAAGGGCAGGGCGATCAACCAAGGGAGATGAGAAACCCGATGATATAGGAGACAGCGTTCGAATCCGATGTCATCAGCAGAAGGCTAGCGTGGTCCTAGCGGTCGGCAGGGTGATCGAGTTCGCTGTCTCATTGTCGCTCTGCGGACCGACCCGAGTTATGTGGGTCCCTCAAAAGTACTCTATAGTAGCGCAATGCTTGTGTCAATCTGTGGGAAGTCCTACATGATCGAGTCCTGCCCGTCGAAAGCAAAGACTCTGTGCATTGCTGTGCAGTCCATTCATTGTCCAGAGCAGTAGGATCTGCATTTATGATCGACTGTAGCTTTATCGCCAGTCACCAAGTGGTGCGTCTGTAAATGTGCCGCGGCTTCGAATGCCGTCGCAACGATAGACTCCTACCGGTCT"/>
                    <sequence id="seq_t1039" taxon="t10" totalcount="4" value="TTTGGTCTGCGAGGCCCACGTGTGTTCGTCTCGCCTCATCCTATGCAGTGCCGGTTCCACCATCTTGGAAAATGTTACTCAGGGACAAGCCCGTCTTACAGAGGATGGTACTCCCCTGAAGGTCAGAACGCAGCTGTTGCTTGTGCACGCCAATGGAGATAATAGAAACCTTAGCGTTCTTATCAAAGGGCGAATACGCATGACTGACGCGCTCTGTAATGCAAGTGGCCGTACCATGACCAGAAATTTAGAAACTACCTCGCCCCACTGTTCCGTCTATTATAGCCCGCATGGCATCGGCGTATTTCATGAGCCAGATTAGTTCTGCCCAGTCTGCCATGCACACCAACAACAGCAGCTCTCCCACTTGGCCGGGTGCTGCGTTCACTTCGTGTGTACCAACTATCTTCCGCTGGTGAGGGCTCACTCGTAGCCTATACCCCTCTGTATGCATTAGACGCGCGCTCACGCTCGGGCAACGTGCCTTTTCCAGTAGATAGGGGCCGCAGGGGAAAGCCGCAAGGTCGGGTCGCGAATTTAATGCGTTGACCTGCAAGACACCTGATTCTCGCTGTTTCTAGATACACCCGAGGAATGACGAACGGTGAGCTGTTATTTACGACGAACAATTTGTTGGATTCGGTATGAGACCCATTGTGGGATTGAAAAAGTGGGAAATGTTGTAGGTCCTTCAGGTCCTCACCTTGACTTTTGGTCCGTGTTCAGTGACCTATAAAGCAGCATTCAATCGCGTTGGGAAAAACACATTGGAGGCCGGTAATAGGCTGGACTCTGCCGCATCATATACCATCACTCAATAACCGCCTCTTTACGCAAGAGTTAGCAAAAGTTGAAAAACCTAGACGCGCATGTTGGCGAACTTGAGTGCCACACGATTCCATACTGATTTGCTGTATCTATCGTCTTTATTTTGAAACTGTCGCCAAATCCCAGCCCCTGGCACTCGACAGACTCGGCGATGAAGCATAGGGACCGAGCA"/>
                    <sequence id="seq_t1009" taxon="t100" totalcount="4" value="ATATGAATTTGTATAAGATGTGCGGCGAGATGCCTGATCGGTATAACTGAGGACGATAATGGGCACTTGATAACCTTGGACCAATTAAGACCATGCCAGTCTTATAGCGCTGAATATTGGCTTATGTCTCTGTGGCTTTGGCATTCCGGATGGGAGTGTGATCCGGGGCGAAAGCGGCCCCAGCGTCAATGTAGTATGTGAAGTGAGAGGGACAACATCGGCCCACCCCGATGAGGTTGTCACAGACTACGATGCGACGACACTATGAAGCAGTAGTCAGTCAACGTCGCGCAGTCCCCTATCTCGATCTATATACTCCGCTAAGCGAGATCCAGCCGAACTGTAAAGTCCTCTTGACGGCCGGCCCTGACATACGACTGGCCGCCTAGGACCGCGAGATTTTAGCTGCATAGGCAGAATAAACCGCAGCCCAAAACGTAAAATACCCTGTGCAGGATGTGCGCAGAGAGGCTCTACTCCAAAATGGAAGGGCTTCCTCCCCCTTGCATCAGTATTGGGCTTTGGGAAGCTCGTAAAGACGGTTGGGCCCACAAGGCATGCTATTATGCTAGACTTCGTCGGATTAAGCAGTCACAACGGGGCGACCCCGTTGAGGCAGCTCCGCGTATTCTTTACTCAGTACTACAACAATGGAACACCTGACCTCTCCCACGCACGCCTCATGCGACGTACAAGGCAGTGGTAGTCTTGCACTTCAACACTAGAAAAACCGAAGGACTAACTAGCAGAGTGAACTCCGGATAATGGGGGTTGGTTAGCCCGAAGGAAACAACTTAATTTGACAATTAAACCCATACGGGATGAGGCGGGCAAGGCGTGCGCGATTGGCCGATGACCTCAGTCGGCGCTCCACTGGGAAAAGGACCCGGTTGGCTTTGAGGACGTAAGATCTAAGGCCCTATGAGCGGGCTACTGTGCCAAAGTGCGCCAAAGGTTGACACTCTAAGTCACCGGTTTAGCCTGTCGTGCAAGGAGCGGC"/>
                    <sequence id="seq_t10113" taxon="t101" totalcount="4" value="GCCTCCTGCGAGCTGCAAACCGACCATCTGTTTATGACGTTTACCTCCTACCACGCCAAAACCCAGTTGTAAGGATTGTACCGGGCTTGCACGCAAACAGCTCGTGGTAATAAAGGACCCTAGGCTTAAAGTCCACACGCAAGTCTGGTGGTTGGTTCGTTCTGGTAATCAGCACCCAAAGCCCTGTTGCAGCACGCCAGGGGACATCTTCGGCTAATTTGCCAAGCTTAGAGTTCCAACACGTCTTAGATATGAACCCTCAATGCAGGTGACTAGCCGGGGGCTTGCGTGAAGATACATGGCTTGGATGCGCGGCGCAATTTAAGATTGTTCTCGGTAGCCTCTCGACCAAGTCGTCCACGGTTGGGTTCCAAGCTATGCGCCCTGAACGATTACCAGTTGCATGTAGAAACTGGCACGTTACACCACGTAATTCCTCCCCAAACGCGATGCTTCGCAAATGAATTACCTTTGATTAATATGTCTATAGTTGGCTAGTGCCCTATCAGATTCCACCGTGCAAACGATATTGATGACTAATTAGTTTAAGTGCCAGTCGATAAAGAAATCATGATGAGCTACATCGAACCATCGTACTCCACTCCTACCCATGGGCTGCCACGTTCGCGCTATCAAAATTCTGGTGTTGTCGCCCAAAGTAGCACGACAAAGGTCCTATTTGTTGGTATCGTCTTACCATCATAATGGTAATTGGTCCGTCACGACCGTCAAAACATCCCCGTCCCTGGCTAGGTTCCACCGTGAGTCTAGCTGCATAGGGATGGGACGCATGTTGTTGGGACGCACAGAGCCGAACAATCATAGGAGCCTCTGCTGCATCGTACGCAGGACGTTATAGGGCTGGTGGACGTCACGGCTAAGTGCTACGCGGACCTGCTTATTATTGGATACATGGGGTACAAAGCGGTTGTCCCCCAAAATTAAGAATATAGTTTACTCTACTTCATCCATACTTCCGCTGAGCTTAAATTAACGACGA"/>
                    <sequence id="seq_t10210" taxon="t102" totalcount="4" value="CGTGTGCGACTGGCGGTTTACGGCGGGTTCATGAGTACCCTTCTGCTGGGATCTGCCACATCGTTCTGCCAGCATAGCCCGTAACGAATTTCCAACCCAGCGAAGCATTGCGCGAGACTGGCCGGAAGGACTGTTTCGTAGAGTACGCCAGGCCGTGCGCTCTCATAAGAGGGGCTGCGTACGATACTGCGCAAGATTAGTCGGAGATATGAGTGGCAACCGCGAGTTTCGAGTTACACCGAGTGTTAGCTGACGCCTGTACCTAGTAAGGGAGTGTGACATGTGAGTCCGTATCATGGACTCCTTCTTACAGAATTTGTGGCTTGGAAAGTCCTTCAAGTTGAGATCGCTCTGAGAGGCGCACCGCGTGGAGATCGGAGCATACGCCTTTCCGGGTGTACTTATAGAAAGATAGATCGCATCCTGGTTCTCACCATAAACCGCACTTGACAGGGTCATCTTTGAGCCTCGCTAGTTATTAGAATCATGAAGTTGCTTGAGTACAGAGGAGAGTATTATCTTGGACCCATGGTAATGAGGGGACGGCGTGGGGCAATCCCCATACGGAGTGTACCTAGCCCCATTATCATTTGCTAAGTTACAGCAGGAGAATATGGACAGACCCTTGACACCCGAATGCGCTGGGCCGTCAGCGACGGATCAGGATAGGAGGAAAACGGTCTCAGTTAAGGGAATCCACAGCGTTATTGCGGGGGCCCCGATTATGACAATCCCTCACTATACGTAAAACACTGGGACTGGGAAGTGACTGACTTTGATCGGACGCGGATTGGTGACCTAGCCGGGGTGTATTGACGTTGAAAACGGCGTAACTCCTAGCTACTGGTAGCAATAACATTGTGGGACAGACGCGGCATGTATGAGGAATACAGCTCCCTATCCAAAGTTGCAAACGCATGACTAGCGGCTATTGCAGACACGAAGCCCGTCTGCTTATCGCTAATCCAACGCGCTCATCCGAGGTGTGTGGCAAATGCAC"/>
                    <sequence id="seq_t10310" taxon="t103" totalcount="4" value="AATCGTTGGATACCTCCAGACGGGTCGGCGTACCAGAGTTCACTATACCAGCCAATCCTACCAGGCGGAGGGGTTCAATTTGATAGAGGCACGCGTACCTCATCGCCAATGTCGACAGTAGCTTTGGGGTGTACTTCTGGGTCAGCAGTAACAGATCTCAGAAGGTGGCTATGCGGTGTACGGACCTTCATGTAGGCTTTTAGAGACTATCTTGATTTTCGGAGCTGGCCGCGTCACTCGTATATGCGGACAGAGCCTCGCGGTCCATGGAGCTTCGGGTCTTCCTAGAAGGGTATACGAAGGTAATCCCCTAGGGAACTATCGACGCGCATCTTGACGACTCAATGATCTTGAGGCAGGTGGGGTCGACTCACTTGTCGGACCCATCCGCTTACAGATAGAAGATTGTAGGATGTGCGTTATCGGTTCTACTTTATCAGTGCCTGAGGCCCTTTCCGTTCAGGCAATTTGATCAGCCGACTAGCTGTCCTCCTGCGAATCGCTTCAGAACCACGAATCCGACCCGTGAGAATTCACTTGAACCAGAGATAAAACATGCAACGATCAGTATTGACTATAAACTAGTGCATGAGTTGGCAGCGCCATCGGGATTAATGGGTTTAATGACATGTGCAGGCAGGGCGGTCTGTTCGGACAACATGACTCTGTTCGGCGCACGTCAAGGCTCAAGTAGCAGGGTGGTGAGTCCCACGCGTTGCCCCAATTCCTCGTTGCGCTCATCTCGCAATCAGGATACCTCCTTGGTAAGCGCATACCAGAGCCCTCAGTACTTCTGACTGCGTACACTGTGACATCAACCCGCCAGATCCTAATACGGCACTCGTGGCACATCTGGCACATGATTAAATGCTTCGCCGATGATCATCGACCACGACTCACCTATAATGGTGTCTGCAACATCGCCATTTACATAATATGCGGGAGTGTATAGCCTCTCGTTTCGCAAACGCCTCAACATTTTCTTGGTACTCGCAGGATT"/>
                    <sequence id="seq_t1049" taxon="t104" totalcount="4" value="CGGTTATCTTCCTTAGAGGGCGTACACATCCAGCTCCCAACGCCGAGACACTCCTATCGCATTTCGAACTCATATGGAAACGGGGGTTTCCGTAGTGGGCTCCCTTGTCCAACTCACTACTGCTACAACTGGGACGGCCTCCGGGAGCTAGCCACGTCTGATCCAAGGCCTATATTACTCTTGCGGTTTTATTACTGAAAAGGGACATCGAACCTTTTACACACCATAATCTCGGCCGAGAAAGTATTCCGTGTTGGAGGTAGACGTATACAGTGTGTAGGTAAGATGTAGCTGTGATGAGGCCAACAACGGCACCAAGAACTCTTCCTAGACAGGCCCACCGAGCCTTAGCACCCGGCAGGGACCACAAGTCCCCTGAGTGGCTCTGCTCACGGGAACGCGATTGGTATCTAGGAAAACACTTCACGCAAAAGCACAATGGTTGGTCAAGAGTTACTCCGGCGTCACACGCATGTTAGAAAGACTGCGCATAGCTCCAGTATGTGAGTAAGCTAGCATAACTAACAAAAGCTCACAGTTGTGCTTACTTTCAGAAGCAACCAAGCACCCATATTCACAAATGGGTGCTCTCGTACCAAACTGCCATACGCAAAACTGCCTCGCCCTCGTCGTTGGTTTCCCGTGTGCATTACACGTTTGAGCGTCAGTGTTACCCCCCGGCTAACCAACCATAGAGAATTATCAATTGGCGTCCTGGATAGATAGGGACTTGTAGTCTACGGTGGGTATTTAGATGACCCTGAGGCACTTAGTCTATTAGACTTTGTTCATCGGGCCAGCCACCTTCTCGGGCCGTACGTGAATGACATCATCGGAGCTGTGATACAGTTCCGGTAATCCAGTCACGTGAATCCGCAACTCCGAACCAGGTATGCTCGAGGCGATGAACAGCGACGTCCTGGCCCAGGTATCGCCTCGGCGACTACACTACAAGCCGCGCTGTACGTCACGTCCTAGGTGATCTGGAGCATAGTTGCCA"/>
                    <sequence id="seq_t1059" taxon="t105" totalcount="4" value="AGCAGGGCACACTCCCCGCCTCCGTGTCCAGCTCAACCACTAGCAAACCGCACGTGCTCGGTACTATCCCACGGAACGCGTGGGAGGCGGCATTCATTTCGTAAATCTAAAAACAGGGATTTGCTCGAACGCATCACCAAATAAGAAAGTGACCATCGCAAAATGAATACTAACATGTAGGAGGTAAATACGCCCCTGGTTCCCTGGCTCAGCTCGTCTAGCCGCCCCAACCAAACCTGATACTAGATACGCTATTCATAGACAAGCTTCTATTTAGGATGTGAAAACTATCCTACCTGATACTCAGTGCGGAGACGTATCCAGTCTTGTCCCCAAATTACTCCCTATCCATGCACATTAAACGCTTTCTAATTCTGGTAGTAGCAACATGGCTCAGATAGACATCGGTTAGAATCATCGGCCCCAAGGATTAGCGTCCTCGGATTAGGGCGGGTTGTCATTGATGGCCTGGTGGCGAACTCATCATGATATGTTATGGCAGCTAAGGAATAGAAGCCCTATAGGTTTTAATGTGAGACCTACCGTATTGCGGACTTGGCCTGATAAACACACTCCCATCAAGGCAGGGAGTACGGACCTCTACGGCCAGCCGACAATGTGTCGAAACGCTGTTCTTAAATATGAGTTCTGCCCGGGTGTTATATGCTTGCGTGACGGGAGACCACTGGGGAGATTACAAGGGGGTAGAGCCTGCAATGCTTGTTAAGAATTCCCAAGCACTGAGAAATGCCTACCTGCGTGACGCAGCGCGCAACGCATACCGACTGCCACATAACCAGACGTCTTGGGCTCGACCGAAGGTCTGTGATCCCGTATCGGACCTCAAACTCGGTCCGACTAAAGCGTGGCCATGGATAGTCCAAGTTCCACGGCGAAAGCCTTATGCATATAGCACATGCTTACTTCGTTACGCGAGTTAAAGTGGAGTTGTTATATTGAAGCCAAGGACCCTTCTAACTGCCACCTCTCGACAGCCCAA"/>
                    <sequence id="seq_t1069" taxon="t106" totalcount="4" value="TAGCGTCCGCCAAACACTAGAGTATCAGTTTCTCCTGTTACCCGCCGGTTCCGGTCCCCATGTATAAGGGCATGAGAAAACGCTGCTATGCAGTCTTGAAGAGCGTGTCATACACTGCCCATGCATACACTACCTTTAGGGAATTGTCGCGTTTAGGGGATCCCTAACACCTTTCTCGCTTATATGAGGTCTATAATTCAAGACCTGCGCACGATGTACCACAATTTGTCGATCTAGATCCGGGCTTTTCTACTGCATCTTGGGTAAGTGTGACGAGTGTTCTCCGCTCTAGCAACTCCACATCTTCCGGCGAGGCGATTTGTCTTGGTATGCGGGAGGCATCACGCCCAAAGGCCATCTCGCGTCCGAACAGGAGCGGTACCTAGCCTGCCTGCCAGAAGATATACTTCGCCAGGGGTCCGATTACCGTTAGTGTAAGGCACTCAGTTACAAGGTAACGTGCGCATAGGGTTCGCCGACGAGCCTATCCCTGTAAATACGGAGTCCTAGGTAACGACTCGAGGCGTGCGATCATAATTAGGCCTGATAACCGAAAACGATACGACTAGACTTCGCTGTGCGAACCCCCGCTGGATTGAGGACTGCGATCCTTTTTGGAGGTCTAAATGCTGGCACGAATCCAACTGAAACGGATGTTCAGCTATTCTTAAGGCGTCGGGCTCGTGTTGCTGAGCGCACGGAACTTGGTAGGGGGAACTCCCTCAGGGTACTCAAAAATACCCGACGGTACCACTGTGATGAAGGTAGGCCGCGGGTTTAGATCGCATCGTTGTGAGTCATAGTAGATTATCACTCAAGAATGGCTTTTATACCTATGGAATCCTTCAGATTGTAGGACGCGCCGACGCTATAACTCAAGCCTGCGCCCCCCACGGGACCATGCGGAACTGACTTGTCCCTTTAGGGAATCGCGAGCCGGCGGTACATAATCCGCTCCCGGCGAACGACATACTCGGCGTACCTCCTATCGGTCGGCACA"/>
                    <sequence id="seq_t1079" taxon="t107" totalcount="4" value="ACAAAGGCGGTCCAAACTTCTCGGTCGACACGTTTAGGCCACTAGAATTAACCACACGGTAGAGGACATCTAATCCGCTAGAACCTGTACTAGCATATCACGAGGAGTAGCCACTATGACATATTGCGACGTCCATCCACGTAGACGACGAAGTCTAGCCGCTACTGAAACGCTTTGCTCTGAACTACGTCGATATGGATACTCCCTTAACATTGATTAGCACGATCGTAATTTATACCGACTGCGTCAGACGGACTTTGGTATAGACAGAACTTTATGACGGCTGGCGTCAACTGGAAGACTTGAACGATAAATCGTTATCCTTTCCAGAGTGATTGGCGTCTATAGTTTGAATCTGGCTGGGTCGTGATCGTACGGACCTTCGGACATGAATCACAGCTCTGATTCTCATACCCAGAATCAATCTTAGTGCTTCCTTCCGGGGCCGGTCGGGAAGCGGTTGCGGAGTGAATGTTTAACCGCGGTATCGGTAACAGAAGGACCATCGCTCAGCGCAGCTGGAATACGATCGCCGCCTAATGGTCTGTTATGGATACCCGCCCACAAAATTGACCGAGGGTACGTTACCAGCCCTACTTTACTGAATCGCTTGAAAGCTTCTCATACGGGCCGCATGGACTGTGTAAAGTATAGTCAAGTATCGGCGAAGGGCACTGCGATGAGGTGGTTAACAACCCCCCGATGGGTTCACTATACCATTACTGTAAAACTCCAGTGGTCCCGCGAGGTTGCATGTATACAAGAGTTGAACTGCTCTACGATGCTTTGAGCAACTAGCGATAATAGGAGGAGAGCATAGCGTGACCGACGCAACCACACTGCACCACGTCCAGGACCATAGTTGGCGGTCCTAGGCATATCTCAGGATCATAGATGGGCGAAGAATACGATTTGCGTCCAAATTCGTCGCTAACGACTTGCTCCCTGTTACTACATACCCAGCAGGCAAGCCATTGAGAGAGGGCCATTACGGCCCGTT"/>
                    <sequence id="seq_t1089" taxon="t108" totalcount="4" value="TAAAAATATCACCAAGCCGGCGTGAGCAATGATTATCCAGTCTGTGGTGAGCCTCCCCTCACGATGATATCCCGAACACTCGTATTTTGTTGGGGGGCTAATGTCAGAAGCTTCTGCACAGGCAGACCCTTTACCCCTTGCCTGACAAAAGCATACGTAGAAGTAACGCACTGCCACGGCTTCTCCTGATCGGACGGTGTGTGTAACGGCAGTTCTACCGATGTCGGGTTCCGCGGCAGAGTCCGAGCGCATAGATTACTGGATCTAGGAGTGTATCATGAACGAAGGACAGCTTTAAGGATCGGCACCTCAGGTAACTTACTTCCCGCTGCCCGGTTGGAAATAAGGTCTGGCGCAGATCGAGTTAGTCACGTCACCGCGTTATTCACCGCCCCTACGTTGGTGGCCACGGGCCTGGGGTTTGGTACTTCACCCTGCTGCTGCGGTAGAGTCCTTGCAAGGTCGCTGGCCACACGAGAGCCGCCTAAGGTTCTCAAGTGCCTTTCTATTCCCTCGCATCGGAGAAGCAATTTCTCCGTCTTAGCATGCGTCCGCAACGTAAGAGCTCAATGGCTTCCTTTTCCTTGAGTTGTACTACGACACCTAGGTTCAACGTTCATCTAAGCGTTGCCCGGAGTTTCTGCGCGGGTGATAGCTAAATCGGGCAAACGTAGGAGCTAGTAGAGACACACAGCTCTATATAGCACCAAGGCTATGATGAATACATTGAGCGTTGCCGGCCTAGGTTCTGTATCATTGGTTTTTGTAATGGTCTACTGGCGATGACATGTACAGTGTTAGCAGAATTGCCGGCATTCGCAGGCTTTGGGTAATTGGAGTCTCATATAATAGAGAAAAGTTACGCCTACCACTGGTATGGTGGGCCGGCCTACTCCCCTCCTTAAGATTAAACATTCTGTCTCCAGGTGTTGAGGATGGCTCGAAGCTTCTGTTAGTGGAACGGTATCTTTCCGTCGACAGGTACCCCTTTGTTGCGCTA"/>
                    <sequence id="seq_t1099" taxon="t109" totalcount="4" value="AATGCTATTTGACCCAACTCGGACACATTTTGCAAATTTACTTGGACGAGTTAACAAAAACGTTACTTTCATGTTACGATCACGTTACGAACGGTGCTTCCGCGGGCAATCTTATCTATGTTCATAGGTCGTCACTCTGGGACTATAGGGGACTATAGTACCTAACACATAAGCCGGATCGTCAGCAAAAGATCAGATCTACGGTCTGCTTACTGCAAATGCCCGAGAAGAATTCGATCGCCGGGGTGTTTGCTGTCCCCCAGCCGCGCCACCAATTTGGTTAGAACGTATCGCGTGCTGACAACTTACATCCTGACAACCCGGAGGATTCGACTACTCTGTTGGGGCGAGATCGCCGAGGAGCAGATGGATAGGATGACAAGAATAATAACGCCGAAGAGTTCATTGTTACTTTCCAGTTTTGCCAATACTGCTACTCTTCACGGACCATATCCATAATCCGCATATGCATATAGATCGGTTCCTAGACAAACTATTTCGTCTTACAAAAATCAGTCTGGCCCGGACGTGGGCTTCGCGGCACGAGGCACAGTCCACCAAGGGGAAAGTGGCATGAGACCTCGCATGGTGAAAGCACACGAATTTCTTGTTCAATCCTGTCTATGGCGACCACCGGATGGATTAGGTCGGGGGCGTTGACCCAGTTAGACCGTTCTACTTGGGCGAGCTCTCATTACCGAGTCACCCATCGGGCTTAAGAAGCTGTAAGACGTTGAGAGCCGAAATTTACGATGGAAGGTCAAGGGAATATTGTACGTTTAGCCACAAAAAATATACGACCGGAGCGACATGTTGTTAATGAAACTAGCATAACCAATGTTCGCATGTGCGTACCCAGACAGTAGACGGGGGCGTTTGATATGGAAGTCTACTCCGTGCCCCCTCGCTTGGACAATGATATAGGCTCCTGAACACTAGACTGTACTGGTGATTGGTGACTTCTACCATTCGTCGCGAACCACAGTCAGGGTAATTAAAA"/>
                    <sequence id="seq_t1150" taxon="t11" totalcount="4" value="CCATACGTGAACTAAGCAAATCCCACTAAAGGTCTAATCCCCCAAATGTAATAACGAGATAAAGCCCATCTTCTCGTCTACAATCGGTAAAAGCGTCTGCAGCGCATTAGCCAGGTTGAAAAGTTGACGTACCCATGCACACAGAATCCTGGATCTGTCGGACACTCGTGACCCTTGCTCCTAATCACAGCGATATAGGGCGCGTGTTAGCTTTGATGCTCCCCGGCGTCCTGTAACGAAACAGAGGGCGCCTGCGTTATAATGTGACATGCCCCTATATCAGACAGGCAAAAAAGAAGCTCTCTGACGCGACTAATTCAATCACGGGGATCCCATTTGGTTCTATGAGTTGCAAGTTGCTAGGCTGTTATATTAAGGATCTTTAGACATGATTCTCAGCCGAGAACAGCATACCGAAAAAGCAGTTGAGCCGGATTAGCTACCGACGGACCAGAATGACATGCTACGCCTATGTATGACCGAGGTTTCGTTACCAGAAGGTCCGATGCTATGTGGCAGTGGATTTTGTTGGCTGCTAAATGGGTCAGGGCGGATTCGCGGGTTCGCAATTTCGTAAGGGCATAGGCCCCACACTACTAACGCGACGCGCTATGAAGCGACTCCACCGGGTCGTGATTATATTGTATAGGCTTCACACGTCGCAGCGTAGCCTACGTAGCCCATAAAACCAAAATCGAGAATCGATGGTCACTAGAGTTATTTCGGATAATAACCGTAGGGCTGGGAGGAATCGTCTATACCCGACTGCACTAGTTCTACGATGCCTAAAGCAGATATCGAGTAGAGGACTACATAGGTACGTGAAGTACGCCATCGAATCGACCCCCAACAAAAGTCATATCTTCCGGGCCGGGATTTCTATCCCGAGCAAAGCCAAGGAGAGAAGGTCTGGCCTGCACAAAGTACCCGACAACGAACATCGGAGTTTAGGTCAACACCCAGCGCGGATTGCAGACATGATGCCCTTATCAGTTCCTAT"/>
                    <sequence id="seq_t11013" taxon="t110" totalcount="4" value="AACCCCTCTGTAGAGCGTCCGGTCAATAGTTATTTTTCCAACCTGTAAGCGGGGTTAACTGTCGGGGTTCTATGAACCGCCCTAGACTGGCCCCATCTCAATGGCAGCCAGTAGGCCCAGTTACCATATTGAGTATACGGAGATGCTAATGGTGAAACATGCGTCGCTCCTCAGACATTTCTGGAGATATAGCATTGCCAGGCGATAATTGTCCCTCGGCATCTCATCAGACACATAAGTAAAATATGATACGGAGGGCGCAGTAGCACGGAAAAAAGTTGTAGTCCCGAGCACGTAAGCGTATGCAGGTACCGGTCCCTTCGTTCCGCATGATACCGTAGCAATACTGAAAGCTTAACGACTATAGCTCATCTTCTAATACACGTTTAGTACCTGGATTAACGTCCGGATATTTTGCAGGAGGCGTTACAACACGGGTAGGGGGTCGAAATTTGAGAACGTGTCCCTATCCAGTTAGATCTCTCCTTGCATCCGCGAATAATAGGAGGTGAGCCAACTTCTCGGCTGAGAGGAAAGACCTATGACCGCGCAGCCCATAGTCTGGATGGGTCCAGCAGCGGCTGATGTGAGTCATGTCTTAGGTTCCGTTTACTCATCTATAGGATTATCGCTCACCTGCGTCGCCCCCAAATCCGCGCCTAGCCATTCACGACTTTCCTGAGAGTCGAAGCGATATCCCAGCGCTTATGACTATGAACGGTATCACTTTGAGGGACCTCTAATACCTCCACTTGATGTCTTGAGAAGCATATACAAGGTCTACACCCATTGCGGCGCTAGTCGCTTATACTTCCGCTGTGCCGTGCACCATCGCTGTCCGGTTCTGTCCAGTCAATTTAACAAATCCTACGGTGAGGGATCTCCTTTCCGCTTAAGTCGGCGGAATCGTCATAAGATACTACTCTCCCTCGCCATAGGTTCCAACCATTCCACGATTCTATAATGTGAAGGGCGCAGCTAGCTCCCTTGAGAGTTAACT"/>
                    <sequence id="seq_t11113" taxon="t111" totalcount="4" value="CCGTCGGAGTAGGGGAATGCAGAGAGATACATGCCATCTGAGATGACAGAAGGGTAAGGCCTAGATGCCCTGTGGGTGCAGTGACCGACACCTTTGAAAACTGCCCACTACCTGGAAGTGTTCACTGCTGGTTATGATAGATATACGCTAGTGGACAACCTTAAGGCTCTCCATCGAGAGCGACAATGCAAGAATAAGTGTGGTTAGCAGGTTATCCTATTTACTTATTCTCACACACCGGCAGATCCTTGAGTAGCTACGTTTACTTTCAATCTCGACTCATACTGTCCTGAAGCATGGACATAGCTTGAGACATCATTAAACATTCGTACCACTCCAATAATTACGGAGGTATGGATACGTGACCGATAATTGTCGAAGGTGTCCCTCACCTCCTCGGGCGGTAATATAAATGGGATAAAGCACCCGCGAGGAACATAGACTACGGTGTATTTCTGCACAACTCTAACGCCACCAGCCGGCAGTGCCTATCTTATCCCGTGCCACGTGATGCCTGCAGCTACAGTCTCCTAAGAGCGGCCTCTAGCTCACAAAGGTCGTCATCTCTCAGGTACAGTCTCTAAAGTAGCCATGGAAATCGGCTAGCATCCTAATTTACGCAATGAAGAGACTCCGGAATCTACCTTAGACCCTAGCGAACATGGGAATTAGCATGATAGGGCCAGGGAGTGTTGTCAACGGACTTCGCCATGCCTACTCTGTACGTCTTCTTACTATCGAGAGGACCTGTGTCTAAGTCAGGATTGTGATTCCTTTTAGTAGAGAACTCAACATCGCGCCTTGCGTGCGCATCGTGATGGCTGGCCCTGAAATTTCGTTCCATGAAACCTTTCGGAAAAACAGCACACCATGGTGTGGCTCGAACGATCTTATACAGCTGAATTCTTCTCAAGATCGCGGCCCAAGAGTTTTCCCTAATATGTTACGCTTCATGGCTGGATCTCTCGACGATATCAACGTGTTGGGTCACAATCTGTAT"/>
                    <sequence id="seq_t11211" taxon="t112" totalcount="4" value="ATGGAGAACTCGAACAACTAGCTAAGATTATAAGAGGTACACAGTCTACATCAAGGCATAGAAGAGATATATATGCGACGGCGGAGTTAACGAATCGAGAGATAGGGCCGGTGAGTAGATTTCGCGCGCCGTCAAATTAGAAAGAAGGCGACTTTAACTTTAACGCAAAGGATACATGTCGGCGCAATCGAGGAGGGAGTCTGCGTAAGGTTTGACTTTTCTACCGAAATGATAACATACGGAGTAGTTGTAGGGATACGCAACAGGACGAACTATCTTTCTCGCCTTACCCCCTATGATAAAAGTTAAGCACGTAGCAGCCTCTCGAGTGCAGTCGAGACTGCAAGCCCCCGCGCACAGACAGTACCTGAACCTCAAGCATTGAAAAAACGTTCATCGGGGTAACTTGCGTATCGGAGTTCCACTAAGACTAATGTTGTGCATAATCTGTGAAGTGATCGAGTTTAGGCACAGAGACCGGCTTGGATGTAGCTACGTAGGGGGTTGTGAACTAAATGTGCCCGATTTGTATGACCGTGACTACTCGACCCCGCTAATTCATCCCCACACTCAGGCTGCTACCTTCCGGGAAATAGCTTCCACTTTCGTTGTAACTTGCGATGACTCAGATTCTGAAGGAGGTGCCTTAGGCGTTCACAGTAACAATGAATAAGTGGGGTCAACTATTTAAACTGGCAAGTGAGATCCTGTGGTACGAAGGCTATCAAGCCTCTTTAGGTGGAGCAAGTGCCGTCTCATCTTAATAATAAGTCTACACGCTTGTAACAGTATTGGCTTGCCCGCACATCGGTCTGCCTAGTGACAAGTCACATTAGGGTAATCAGTCCCAACTAGGGAAATACAATCGGGGTACGATCGAATTCTGTGTAGCCATAATGGGCAGTATCTTTGTTCAACATATTGCTCACCATCCCATAAATTGCTGAGCAGAATGAGGAGTTTTCAGGATGAAGGCTATGGGCAGAAGCCACCATGTACT"/>
                    <sequence id="seq_t11310" taxon="t113" totalcount="4" value="GCCGATGTCCGTTGATGTCGTACATACGTTTGAAGTTTGGAAAAAGCAGGTCTGCTCGCAGTCCATCCTACACAATTGGTATACTGTCTAACAGTACTTTTGTTGACCCCAAACGTGGGGAACTCAGCTGAATTAGTCCCAGATCCAAGTACCATATCGGATTCCGATCTGACACAGTTCGATTAGCGCCCTCCCGTGATTAGTTTTGAATATAGAAAGGACACATCGATTCTCGGTGTACCTGGAATCTGAGCCATGCGTACCGTAGAACGCACTATCGCCCGTGTTCCGGGCGAACCGGACTCGATAATACTGGTCTAGGATTCTCCACCCGGGGAGAGTCAGAATTTTTTTTCGGCATATTGTCCGCGATTTGTGGCGCTAAAAATCCGTTAACACTATGTGATTGGCTGGCAAAGTCAGACATTAGCGAACGTTACAAGTTGGTTTTACGTCAGCACGATTAAGGCGCAGGGTAGCAAGAACTATTAGTCACACCCTTGCTAGTGGGCACTCGATACCTTGTGAGATGCTGCACCTAAGACGGATGGAAGTTAGGGCGAGAAAGCAGCCGCTCGCGAAAGTCATTTGATTCATCAGCTACGTAAGCGCGCATAGGCCCTTAACAATCCTAAATCAAAATTGGCGTACTAGGTCCCCAATTTTGCATATGACTCGCAGCCCTTTACCTAACGTAACTAATTAGACTCACATGCGTCGACCCGCCAAGCCCGGGACGTGTAAGAAACACTCTGGTCGAGCAACCGTAGCGTTGTGTGCTGAACTACAAGTTCCTAAGAGGATATCGCGTTCTAGGTCAGGGGACCCATGAGCGGGTTTCACTACCCAGGGAGCTAAGATTTTTCAGCATCACAACCCATTGGACGTAAGCTAGCTTCACTCCAGCAAGGGGTTATTCCCGGGAGAAAATACCGCTTCGGAGTTGATACCTGGAGTGTTGGACCAAGGCAGAGGACGAGTGGGACGTTTGGAGTACTTC"/>
                    <sequence id="seq_t11410" taxon="t114" totalcount="4" value="TACATCGCACTACGGATAGTTACGTCAAATCCCAGCAAGCCTCGTTAGTAAGATAGGGAGCTGCCTTACCCAAGAATTGTTTCCGAGGATCCCCCTTTAAGTATGTGCAATGATTTAGGGTCTGAATTGAGAGCGAAGTCAGGAGGGTGTGACGGGTATTCCGCATATACGGATTCAAAGCACGTACTGGTACCGATTACGTTGTATTATCCCGTAAAGTCTACAAGCCTACCTTTTCGGATAAGGACCAGGAGAAACTCAGCGACTAACTGGGCGACTAACGCCGTAGTGGTTGGATCATGCCAATATTTGAAGTAAGATCCCGGATGGGCGACTTCTGCAGAGGGCGGTAGCCGTGTTAGCTTCTTACGAATGTGCGGCGCGCGATATCGCTAATACTGCCAGACAGCCGGCGAAGATGGTCTCATAATCTGACTCTATCCGGCGGTACTGGCAACCTTTGGGAGGAATATTCATACGTTTTGTTTCTTCCGTACAGCGGTAGTCCTGTCACGAAAATGCGGGGGGATCCTCGCCTACGATCTGGACAAGCCAATCCCTCGCACTATAATCGTATTGGTATGTCGCAGATACGATACTTGTATCGTTTATTGGCTGCCCCAGAGAGAGGGACTTTACCCCCTAACTGCTAGGCTGAGGGACAAATTCAGCCACTGCGTGCGGGCACACTGGCAGTCTAATGACGGAATTCGCCGAGGAGCCTGTGAATCTTCCTCTAGGTTCACATGTATTCTCTGCACTAGATGCATGCATGTTGTCAAGGAAATGTTCGTGCATTTATCCTCCGTAGGGCTGAGACTTATCCTGACTGTGCTGTCTTACGCATATCGTCTAATGTTAATTAAAATGACCAGCTATGCACTAGTACCTTTGATCAGTAGACTTTGGACAGCTCGGTGTTGTTGACATTTCCCCGTATCGATGTACGTAGTTCATCCAGAATCTCCATCGACAATGCCCTCTAAGGTTCTACGGGTTC"/>
                    <sequence id="seq_t1159" taxon="t115" totalcount="4" value="AGGTTGTTACCTGTTCATTATATACTCAAACCAATCTTAGCGTCTCCAGTGCGGCGATGCAGCCACCCATTCTTGCGGCGGCTTTACTTGCAGTATGTGCTTGCCTAACAGAAGATACTGAGGTCCACTGCACTAAGGATAGGAGGAAGTTTCCTGTGAGTCATCAGCCTAACGGCAGACCAGGGCGGTATCAGTCCTTAAATTTGGGGCTCTCCTGAACAACGTTACTAGATGAGCGAATGACAGTTCTAATTTATTAACAGGTCCGCACACTTCTATCTAATAGGAATTTTCTCTCCACCGTTATTTCAGCCGAGCCTTGTTTACGTAGAGGTACCTTACGATGAGCTGCGGAGCACAAGATTAGTGAGACCAGACCTAGGCTACACGCACCAGAACACATCGTTGGTAGGTCCATTCAAAGTTAATAAACGTTAGGCATGGGGTACGCACGGAGCGGTTCACCTTGGTTGACTGATCCCAACGGACTGCGAATCGTTCTATAGCGCTTTACAGCGAGTGATGTACTCGCGAACCAGTGAATATCCACGTAAAGACTACCAAACTTTCTTCCATTGGAAAGTGGTCTTGATGTGATTACCAAGGGGTCGTAGAGTCCCGGGAGTAATAAATGAAATTTGTAAACACTGATAATCTAACTACAGCAACAAAGATGAGAGTTCATGCATGATCAACTAAGAGCTCAGCGGTCACTGAGCGTTATGCCCCCATGAGTGACGTCCCGCCATCTCATGTGGTTCACGGTATACGCAAGAGTGTTAGGAGGGCATCGAGCTTGAAGTCTCGAACAGGGTAGCCGGGCGTCTGTTTCTTCAGCCGAACTGATTAAGAGTAGTCGGTAGACCAACCCGGACTACAGACTACGCGATTGACCACACGGGCTTTGCTTTTTAAACCATCAGGATAGATGTGGGGATGACCTTTACTTTTTGGTGCCATCCGGCATACTCAACAGAAACTTTCCCCCGAACTGCCGCGT"/>
                    <sequence id="seq_t1169" taxon="t116" totalcount="4" value="CCCTCTATCCGTCCATCCGGCCCTTGTGATGGTATGTTCGAAACAGCAGGACTTAGATGTCTCATAGATTTCTTTGTGGTACTTTGTGCGTCGGAACTTTTAGGTATCCGAAGGCTGTTGCCGGTGAGGGAACCGGGCGTACAGACTAGGACCGCAACTGCGGCCCGTCAAGACCACTTCGTTGAGTTCACTAACTTGAGCCATAAGGACTAAAACAAGGACATACTGTCACTAGATGTCATTTGCCTCTAATGCTGTCGACCCTATGATTGAAGTAAATAATGCGTTGATGGCGAGAGGCACTAGCTACGTATGGTGGTGTAGCCACGATCCCAGCGATGACCCTCTTTCGGGATTCTACCTAATCCGTCGTTTAAAGTCCTAGATACCGGTTAACGGGTTAGGGTGTTACGGTAGAATTAGAGACTAGCAAAAGTTAGTTGTTAAATCCACAACGGGGTGTGATAGTCTTCGGAATATAGATGCGAAGCGTCGTAGCCTTGCTAGTGAAGAGTCTATTCATGAAAAGATAACACTCCTACGGAAGGGGACATCTAAGGTCAATTGGGCACCCGCTATCGATCTCTTCTGATACACCATATATAAAGGTGCGTGGGACCGCTCAGCACGCACCCCGCACTATGGCATAAGTAGTTCCTCCACCGTCGAAGGTTCCAGCTATGATATAAAGAAAGTGTCAGTCGAGTCTGTGATACGGTACAAAGGTACGCTGAGGGACTACAGTGGTCACGATTTTCGAACTACTAGAAGAAAATTCGATCTACTTAAATAAGTGTGTGCTCGTCATAGCCCTCGTTGCGTAGATCTCGTTGGGGCAATCGCTCCCCACGAAACTAGGTGTTCTCCGTTGGCAACGCTATTCGGAAGAGGTTAACTACCATACGGCCAAATCGCCACGCGTCTATTAAATACCTATTCCGATTTGATCACTAGAATGGTGGTCGTAGCCTGGGTACGGGAAGGTCTTATGCTCTTCCTC"/>
                    <sequence id="seq_t1179" taxon="t117" totalcount="4" value="CCGAATGCTTTTGAGCATCTGTTACTTAGGTTTCACTACAACATGTACGCTGGAATGTACCACGGGGGTATAACTAATACCTTCGAATGATGTCGTAACAAATGGAAATAGTAGGGGGAGTTGCTAGAGAGAGTATACGAGCATAATAGGAATTGAAAATGAGAGGCTTCCCCAACTTAAGGGGGGCTTTGGCACGGGCAAGCGTCAATTGTAACTCGACGCCTCATAAGCATCATAGGTCGTGGGTCATCCTTAGGGCAAAAGAGCACGGTAAAAAGATGGTTTCCCTTGGACTGAGGCGTATTTCCGGACCGTTCCCTTCGGTACCCATGCCACCGGCGCATTACGCAAGTTTGCATGATCATCGATCGACCTCCAATTCACTCATAGACTATAGATTAACCACGCGGTCTGTACCAGAATTAGTCACAAATCGTGTAGGAGTCCGATATTTGACGTCCAGTCGCCTTCCAGGTAAATTGCTCTCTCTAAACGCGGATAAAAACCTTTGAGCGGCCACTTTGCAGTTCCGGGAATACATACGATCGCCGAGCACTTTCTTAAGGTGAAGCCCGCAGTGGCACACGTGAGTCAAGGCTGACGCTAGGTTTATTCAAGTACATCATTGTGGAGCCCGTTTGTCGGCGCCCCCGCCGCGTGCAGCTCTTAACCGCTGCCTTGATAGTCGTCAGCTTGTCCCACTACATAACGGTGCGGTGGATCTACCATAGACAGACCCCCTATACGTTCATCTGTTGCAATAAGAACCGTAGAAAAGTACCATGTCCATTTCCTAGCTTCTCGCAGATACTTCCGTTCGGGCTTCCACCAGTCTTTGTCGGACCGCTCCACCCCGTATTTCATATTGGACCGAATGGGAGCCGGCTTTCGCGTACGTGTCCGTGAACGTTCTAGTAGACTACACTCTTTGGCCATAGGAATCAAGTAACACTCCATACATTGTTGTCGTGGCTACAGCTCCGGCCCTCGACCTGCAGCT"/>
                    <sequence id="seq_t1189" taxon="t118" totalcount="4" value="TGCGCCGAATTACGCGTTACCAACATCCTTTATCGCGTTTTAGTGGCCGTAAGGCTGTAAACTGCAGAGTACAAGTTTGACCCAAGCCAACGTTCTAAATAGTTGGACAATGAAACGGTGCTAGCAAAGAGCAATTTATGCAAGATTATGGCGCCCTGCCCCCTATCCAGATCGGAAAACGCGCAGACACTTCCGACGCGGCATTTTCACCTTGGGAATTTTTAGCGTAACTACATACACACAGCCCGAGGAGCATTAGCGCGCATATCTATTACTTAAGAACCTCACAGCTGCCACGACATAGTGGCCTAATATCACAACGCATTTTTACGGTGTCGCGTTGTTTTAGTGACGGGCGGATAGAGTTTGGATGCGCCAATGGCACGGACCCAATGACCGTCCGACACTTTGGAAGAATAGCGTTAACATCCTCGTATTATGCTTTAAGAGGGAGCCCGCGACAAACCGAAATTTGAAACGTATCTAGTATGCGACTCGCATAAACCGCTCGAGGAACGAAAATTAATGGGTAGGTAGTATTCATTAGGTCAGTCAGCTAGGGGCCGTATCATCCGCTAGAAGGTGCAGATTTATATTTGCCATCTGGGAATTAGTATAGATCGAAACCAAACCCGGCGTATCCCGGTACCACCGTGGAGTAGCCTGTTAATGGCAACCATGCATAACCGGTATCAAGCCCTGGTAGCTCCATGTGCAACTTAGGCGTATTTCCACTGATCCATTTAAAGAATCATAAACTCGTTCACTCCTCGCGGGTCAATATGGCTAAGAAGGAGCGGTTTCTGCCTCGTCAACACATGCGCTGATGCACTGGTATTAGAGCAATCAGATTGATTGACAGAGGAATCAAAAAGGTATAGAACACTACTTCGCGTGAGTTACGCTTTCGCAGGAGGTAAGGTCTGTAACAATCTCGGTTAGTAGCCTACTTTTCGCCATTGACTTCAACTATTGCGAACAATGGAGCTGCCCCTTGCGT"/>
                    <sequence id="seq_t1199" taxon="t119" totalcount="4" value="TGTGGAGTATCCTAGCCAAGGCGGGCGAGGGCAAACCCTGATCAGACCCACAACTAGAAACATGTGCACGTCACCATGAACGCGTTATTATGCGATGTGGGCCGTTCGGGCACTCTGCTGCAGTGACCTACCCATTGTTGGGAATTTGAGCGCACTGCGCCAAGTGGTGGAACAAGACGACATCAGATCTACGCAAATACCTTCCGCTGCTAGTCAGTGTGACCCATGAGGCCGGAGGCGAAAGCCTCCGCTGCGCTTTCGTTTAAATCAATACCGCACACATGAGCCCTCGTAACGGGGAAAAATGAGCCCCGAGAGTTAAACACCGTAGCATGGCTTTGGGGTAGGAAGTGGGATATACTGGACATACGTACACAAATGTCGGGCGCGTTCGGCCATTATCTTCGGAGCGCAGCTGGCATTTTGTACAGGTTGTCGTGAGTCTAAAGTGTGACTAAACCCGCAGCACTCGGTATAGCAACCGTTTCAGGCGCTAGGCCACTCTGCGAAGATAACAGCAATTCACATTCTGCTAACAACCACAGTTCATTGCACAGGAGGTCTTCGTAGAACAGGGACTGTTCGCCCATCCCTGTGGTGCCAACACGCACGATTAGTACCCGCGGCCTGTCTTTTTAAGGCGAATGTCAACTCTGTGGGTCTGAACGGAACGACTTGTTACGGTCTTAGCTTGGCCGCGCTAGAAGAACGTTTATTTACTGACAAGTATGTCACCCGGTAATTCGCGATGTTGATAAAATTTGGATCACCGCCTAAGTGGTCCCGAAGAGTCTGGAAGGACTATAGCGGGGGGAGGACCAGAGTGAACTAGTAGGATTATACTCGATGATGTGCCGTGCAAGCGAACAGCACAGGTACGGGCCTCATATGCCATCGACTGTTGCTCTCCATAAGGGTAAAGGCCGGCGTTCAACTTATACGATGTCCCAAGGCCTGAAGTTGTCGTGAAGAGTTATATTAAGTATTTCGAAAATGACGT"/>
                    <sequence id="seq_t1230" taxon="t12" totalcount="4" value="TATTGTCCGTATTCTGTGCGAGAATGGCTGAATTATGTCGGTAAGGCCTTCACCAAATGATGCCTGTGAGGCGGTAACAAGCAGGTTGTTGTTTGAAATCGCATCCCTAATACCGGTTCTTCGCAGATTTTTAAACGAAAGCCATTCTCCTAAGCGCCGGTTAAACAACGTCGGGAAAATCCCTACGAGAGGATGCCAATTAAGCGAGACTTTTACTGGGGGTATGAGTGCGAATCGCGGAACAGTAATTAAGCTTGGGAGACCGCGTCAACTACGATGTCTCACGAGTGTGGAATCTTTTTCTGCTCCTTCAGGTCGACTCTTGAAGTCGTATTTCCATCGATAGCATTATTTATGTTTTCGATAAGGCTCTATGATACCAACCGGTCCTCCTCGAGCCTGCACTGGCATTAGCGTGATTTGAACCCCGTGTTTCCATTGTAGCCAAATACTAGATCGAGATTTGTATCTCTTTCTTTCAGTAAGTACGCGGTTACGGCCGCCGTGAGCCCGTTTGAGTATTGAGTGTAGGAGTAGGCTCTCTTTTCAGTCGGCCAGCCAGAGAGGCCATCGGTGGGCAGCTGCGTCCTTCCTAACTTCCGACTGATGGGTACCGACACGGCTCGAATGCCTCTGAAGGAAGATATTCGGTGATCATTCGGTTGACCGATCGAACTCCCTAGAATGCTGAGCGGCTCGGCAAGGTGGAGCGAGCGGAGCGGCTAAATGCTCCGCAGTGAGGCAACCGAATAACACGGGAGCATACTGGTGTCTGTATCTATAGCGTAGCGCAATTAGTCAACCGAGCGTGCGACAAACCAGACCAGAAGCGACTCGTCTCCCTCCTGTAGGGAAGTGGATCGCCGCCAGCCTGAGTAGGTCCGAAAGACTCGGCAGCTTGTGAACGGCTTCGCCTGAGTGTTTTGTGGGTTCGGGTGAATCGTGAAGAGAACGAAATGCATCCCGGAACGTAGGGTGACTACCCCCATAGTACACCGAT"/>
                    <sequence id="seq_t1209" taxon="t120" totalcount="4" value="ACTGTATGCCACTGCCATGCCGCCAGCTGAGCTATTGTTGTTGCAACTGGGGACCGCAACAGGTCGTAATTTATGTGTCTCCTCAGATACGTATATCTTTATTAAAATTGGGTGTCCAACTGAAAGTACGTGCCACTCTGGCAGGAAACTCCACCCCAAGAATTGGCGGGCTTCTCAGTTTTATTAGGTAGCGCAGAGTGCGAGATGTACTATATACTTTTAGCAACGTGCTACACCCGCAACTGAACTTCTTGAGCACCGGCCGTATCTTTGTTTATAGTTCAAAACCCTTACCGCAGGCGCGTTGGTTTAACGGCGTGAGAACGCTCCGAAGGATCCACTTCACGGGGCGTCTCACTTCGTGTTGCCACCTCTTGTGAATCATATACCGCCCCAATATTACGATCCTGATTTGAGGCGATTGATGATGTTTTTCGACAGGCCCACTGGTTTCTGGACCTAACTGAACGCGTGCCATCTGGCAGTAATATTGTGAACCGACATTGTGGTGCTTATGATAACACTACCAACTATCTAGCCGTAGTACTGACTATCATCAGCAGCTATGGCTTGATACCTCGGGTGTTCTATGTAGCAATAACTGTATTGCAAACTCGGAACTACGGCATGTAGTGGATCGCTATGGGGGAGATGAGATAATGAGTGACCAGTATTGGTCCCATACTATCCTCGGTATGACCCAACATGAACGCAGTCTCGACTGCCATGACTAACATAGAACTACTGACAATTGCGTAGGCGATGCTTATCTTAAGTTGGGCGTGTATATTAGGGCGCGGTCAGCTAATACACATAGTTAAAACATATATTCAGTAGGTCTTAAAGGGCGACGTGAACATCACTATTACTACGCGGGAGCAACTGAAGGCTGGTACACTTGGAATATCAGAAGATTATTTGAACATGTGCTAGTCAACCATGGAGTTGGGTCTTCCCGCGAAAGCGGAGTTCCGGTGAGTAAGGCTCCCTCCATACTACA"/>
                    <sequence id="seq_t12113" taxon="t121" totalcount="4" value="GCCTCCTAACCGCTGTGCCCCGACCCGCCGTTCATCTCGGTTAAGTCCTGACCCGCCTCAGCCGAGCTGAAAGGATTGTAACGGGATTGCGCACAAACAGCGCGTGGTAATAAACGACCGTAAGGTTAAACAATACACGCAAAACTTGTGCTTGGTTAGTTCGTGTAATCTGCACCACAAGCACTATAGCAGCACGGGACGGGACAACGTCGTCTAAATCCCCAAGAGTAGAGATCCATCAGGTCTCAGATATGTACCCGTAAATCACGTGACTGGCGGGTGGTTTGCGGGAAGATACATGGATTGGATGTGTGGTTGAACATTAGATTCGTCTCGGTCGCCTCCAGACTATGCCGTGCTCGCATGGGTACCAAGCAGTGCGTCCTGCCCTCGTCCTTGTTACATGTAGTAACTGAAGCGTAACACGCCGTATCTTTTGGCTGATTGCGATGCGTCGTAAATGAGTTACCTTTGCTTAATATTTATTTCGTTGGCTAGCTGTTTATCATCTTCCTCCGTTCAACCGACGTATATGGCTAATCAGATTAGGTGCCTGTCGATCAAGAAATGTTGTTGAGCTACATTGAACCTTTGTTCTCCGGGGCGAGCAATGGGCGGCGACTAGTCCGCTAACGGAATTCCGGTGTTTACGCCTACAGTAATAGGATAAAGATCCTATTTGGTGAAAACGTGTGACAAGCACACTGGAAAGTGTTGCGTCACAACCGGCAAAACGTTCCCGACGCTTGGTAGGTTGCAGCGTGTGCCACGTTACATACGGATGTAATGCTCGTAGTTGGGACCCACAGTATCGAACAATCATAGGAGCCGCTGGTGCATCATACACAGGACGGTATAGAACTGGTGTACGTCAGTTCCCAGTGATACACGGACATGCGTATAATTGGAGTGGTTGGGAACAAAGCGGCCGTTGCCCCATTTTACGAAAATTGTTCTTTTAACTTTGTGCATACATCAGCTGCACGTCAATTAACGACGA"/>
                    <sequence id="seq_t12211" taxon="t122" totalcount="4" value="ATCCCACCACCGTCGGTGATTAATCCATCTACGGATCCGATTAGCCACGGTTCCGTCAGACGATGACCATGGCAGAGAAGTGACCACCTCGTGCCCATTCTTCATGATTAAGGACAGCGATGTGCATGAAAGGTGGTATGCTGGGATGAGGTTGACTAAGTTACACTTCCAAGCTTATAGATTCTCCAGCAAACTGTCGATACACCTCAATATTGCGAAAAGTCCATAGTCCCTTTACCGTATCGGGCACGGTCACGAACTCTCAACCCCATACTAACACTGATATCTAATGGGTCAAATCCGCCAGTGCCGCTATCAGACCTAGAGGGCCTTAAAGGGGGTCGTCGATATAACAGTCCCAAAAGATTTGCCCTTATCAGATTAAAGTTCGAATGCATTATCAACCTAGTCCCTAGGCGAAATCGCCAGAAATACCGTCAGGAATGGGACGACGGGTCGTTGACCGCACCTATCAGAGCCTTGCGGGGTGCTATAGCTCATGAAAAAGGATGTGTCCGCAGAGCCGGAAGGGGCCACCTTGTGATTAGGCCGACGACACTAAGCATCGCTTCAGTGATGTGATACTTCTAGATAAGAGTCCCGCCTTGATCTAGAGAACTTGCGGGGGGGCTTTCAGGTCATTCTCGGGCGAAGACTTCAGCGCTCCAGGTATGAAATCGTGATCGCTGTAGGTCTTTTATACGGGTGTTTGCCTGTTTTCGGAGTTCATTAGAGCTTGTTCCGCCTATGAACCCCTAACAGAATACGGTTACGGTAACTATCACTAATGTTGACGGTGCTGCATACACCTCAATGATAACGGTTGGGGAACATTGTATTAAAAACAAAATAGCGGAAAACACAGGTGATACAGGCGAACGTCGCGAACTGTGTCTCGGTGGCCCGACCAACGGTACCGTGCCTTCGGCGTCACCGTACGGTTAGCACGTACGGATTCCGTTAGTACCAGAACGTATTTTTAGAGACACTCCTCATGCTC"/>
                    <sequence id="seq_t1239" taxon="t123" totalcount="4" value="ATTAACATACTGGACCATTATTAAAGTTTCTATACTAATTGCCACCTCAATTCATCCCAATACATTCTACAACAAACAATACGGAAATATTAATTAAGACATCTTCCTTCTGTGATCTGCCTGCACCGACTTCTCTAAGCGAACAGGGCCAGTCCCCGGCTCAAAAAACATGCGAGGGATTATTCTTTGTCAGGTTTGCTACTCAAGCCCCCGAGGGGACGATACGGGACCGCGTTCCTCCTCGCGGTGGTTTGCGGCGTAAGTCACGAACGGAGGTAGAACAACGACTTACGCCGGATCGTATTTTGAACCAATATCGCTGGTTCTGAAGGCTTGCTGGCGGTTCAGTCTTCAGACTTACTAGAGCACAGGTTACCGGTCGTGCCACGCAAGGCGGATTGCTGGAATTTAGTATCAGGTGGGATCGGTGATCGGCGAGCAACTGATTTTTTCTTCACGGTATGGCTATATTTGTCCGTGGATCATGTTGGTGGAAATTCGTCATAGTCGATAAAATGACTTACATCGATGCCTATCATAGTCCGGTTTCGTTTAGAATACGGTGGATAGCACGGGTCCCTGATAACCCTGTAGTGTAACAGACCCCATACAAGGTATAACCGGAAGGGTCATGTGCCGACTAACGTTGACGAGCCGTAGCATCTAACTTGCTCGGCTGGATTGCGAGGACTAACAGCCTAGCCCTCAGCCGTGCCTACCTGTCAACGGAGTTGAAAGTCGTCACCGGGGCACGACGTGGCACTCCACTTGGCCAGTAACGATTATTAGACCTGCTTCCACCCTATCCAAGGCGTGATCAGACTCCTCAATGCGCTAGAAATGCAGAGCGCTGCCCGTTATCTCAATAAAGGTCGCCTAAGACGCGGACTTTTAGAACTCGGATTCCTTGCTCCGACGGTCGGGGACCCCGTGTGCACATGATGTCGGGTTTTACTTATGACCACAGATATCTACTTAATGATAAGCCGCACCGAGAGTA"/>
                    <sequence id="seq_t1249" taxon="t124" totalcount="4" value="TGAGAGTGGGGGCGGGGTACCTAGATTCCAGGTGTCCCGAATAGCATCCTCCTCGTGCAATTATTAGCCAGATAGTTATCATCAAATTAGCTCTCTATAAGGGTGCTTAAGCAATCAGAGTGCTATCTCCTCAATAGGTAAACTAATTAGGGCACTTACCCACGCCCCAGGCTATTTTACACACATCCATAGTTGGTCTGAATAACCAACATCGCGTTTCAATAACCTAATCTACTTCTCGAGCTTACGGGCGCAACGGTGAGCCTAAGTAGTCCAACCATAAAGCTTTTCACTTGTCAAAAATGCGAAGAAGCCGCCAACGCGCGTCGTGTGAAGCCATTATTCTTAGCGCCGGCTGCAACGTTCTTGGATACGCCGTAACGTAGGTCTTGAGGTTCATCAGTTGTTTGCTATAATGCACCGCTTGCTGGTAGTGTAATCTTTGGAGATTCATCAGAAAGCCCTGACGGATCAAAATCGGTTCCGATGGAAACGGTGGTGCCCGCATCTTATTCTTTACACCTCAGGTGTAGAGCCAATACGCGAGCTGGGAACCCTCAGCTCCCTAATATGATTTGGCATGCACTCTCTACCGCGTCCTCGGAGGGCAATCTTATAGATCGATTATGGAGAGCATGAAACCTGTTCATTTCACTCATTAGGCTAGAAGGGACCACCGCTATCGAGAGCAATGTATATCTAGTTGGACCATTGGCAACATAATGTTCGCATCGGTCTGCACCTTGACGTAAACTGCAGTCTACCATTTGTTCAAGGCGAGAACCATCTAGAAAAAACGTGTTGTGGACTATCGAGTGTTCCGTTGGTTTCGCTAAGGAGCATACGAGAGACTCATTGACAAGACCGGTTTAGATATCTAGTATACTACTTTCCCGTCCGCACGAGTGTTCAGTACCGAAGGTGCGACATAACCTTATATCGGTTTATTCTACGTGGTCGCGGATACCCCTGTTCGTATTAACTATGCGGCATCAATCCA"/>
                    <sequence id="seq_t1259" taxon="t125" totalcount="4" value="AGTCGCGGAAGTTCCTCGAAAAGCACATTAAATGCTTGGTGTAAATAGTGGTTTGAAAGTCGAGCTGAGTCCCATCGAGCATAACGCGAGCCAAATCTGGAGCTTGCGGCTGAGTCGCGAGCATACAGTGATCAGCAAATCAGGTTTCACCACTACCGAGTAGTTGATTAACAAGTAACCGAATCTCATACGTTTCGGCCAGGCCTGATAGACGCCGAACGCACGGCGAAAGTTGTAGTCGCGGCTTTCTGGTAAAGCCCGTGTTTAGCCCTTTGGCGTTCAGGGTACTGGCCCCTCGCCCAGGGCGGGAGACGATCTAGAGAGCCCATGTTCCTTAGCGTTGACTGAATATACGGGTGGGAGGGAAGCAGGTACCATATCGTCTAAACTTGCTTTCCGGATGGGGGAGTGGTCTGTTTCCGTTTTGGGCTTGCGCGCTCGTTCCTGTCGCCGGCAATGAGTACCGCGGGTCAAAAAGAATCAACGTCAAACATGGCGTGGTCAGGTGCGCGGATATTGGTATCTATGGATGACGCTCCGAGGTCCTACACGGCTCCTTGCGCCAGACAGGAAATTAGTAATGTAGCATGCTAACAGCCACATGTCAGGGCTCAAGAGCACGTTATTCGTACGGAACTGACGTCCTAAACTGAGGATTAATATCAGGAGTTTTAAGCCCGACTTCACAGTTGCCAAAATCCAAACTGTATGTAGATCGCGCCGCTTTTGTGTACTGCAAATCTCCATCTTAAACTAGGGGCGTACTGCTCGACGGGGTATGCGAGGTTAGGCAAGAGCTTTGATTTAGCGTCTTGTGTCATTCAGGTCGTCTCTTCCTATCAATCCTACGAAGGTCTAGGGACGGAAGAATGACTCTCGTGTCACGGCATATACAAATAAAACCCACACCCCATCCTGGACCGTTTTGGGAGAAGCCTTATATCAGGATTCTATGGCGACGGTGGAAGTATAAAGAAGCAAATATCGGATTTGGACGCTG"/>
                    <sequence id="seq_t1269" taxon="t126" totalcount="4" value="GCATAGGAGACGCGTCCTCTGTCCAGTATGCCGCTGAGACCCCAGGGGGATGAGTGAATATAGGAACGGTCAAGTGATGAAAGTAAAGAACCCGGGTATTTCAACGGGGTATTAGAGGTACGACACGCGATACCGGTTCCTGCTCTAGCTGGGCTGCTTGTATAGGGCTTCGGGATTCGACTATAGCTGTTATGACTCAGCGAGCAAGCGAGTGCGGTAGTCCTACCCAGGAAGTTTTAGATCGCTGAATCGGCCAAACTAGGCGAGTAAAGACCAGTTTCCTCCCATGAAGTAGAGCGCGGTTCTCAAGAAGTACACCACACGATACACGCGGGGGCTGGCCGTTGATGACCTGGTCCAGGGCTAGTAAGGTACGATGGAGAGGGTAATTACGAACGTAACTACCTTTTTGCCGGACGCCCCTCATGCATCCTGCCCTCTGCCCTCCCACTGACAAGACTTCTCGAAACCGCCTTATCGTCAAGATAGGAAGGCCCACATATCAACAACCTGGGCCGTCATGCCTACGGGACGGCGTAAAGCTTGTTATCGCATCCTGACACTACCAGTTTCACCCAATTTACGTTGTGCCTGGCACTTGGATATCGCAGGACCTGGACCGACAGAGCTTCTGCCAGATCCATTACGGCGGTGGGTACTACTCTCCCTCAATGGACTGGCTACTGAGGGGAGTCGATCCTGCGGTATTGTGATTTTCTCAGTTAATAAGGAGATCTCATACCTTATGCGTTTGCAAGGTCATGCATCCTCTCCAGCGAGGCCGCCGATATATCAACTCTGGGGCGGCATACAGGAACCTATACTCAAAAAGCCTGCTTTATATGGGACGGCCGCTAGTACGAAGCTGTTAAGCGAGGGCATGATTTGAAAAGTTCCTTCTGGTCCCTACAACAGCGTGCGCGATGGCTAGGCACAGTATCAAACTCGATACAGGTAGTATGAGTACGCCAATAATGACAGCGTGGTTTACAAAATCAGA"/>
                    <sequence id="seq_t1279" taxon="t127" totalcount="4" value="AGTAGCGGAAGTAGGTCGTAAAGTAAATCAAATGGTTGTTGTCCGTAGTGGTTTGAATGTTGAGCCGATCCCTATCGAGCATAACGCTAGCCAAAACTGATGCTTGCGGCTCAGTCCCGGGCATACCGTGAGCAACAACTAAATTTTCACCTCCAACGAGTATTTGATTCTAAAGGAACCGAATCTCGTACCTATCGGCTAGGCCGGATGCCCGCCCAACGCACGGTGAAAGTTGTAGTCCCAGCTTTCTGGTGAAAGACTTAATTATCCCTTTGGCGTACAGGATCATGGCCCTCCGTCCAGGGCGGGAGACGAGCTACAAAGCCCCTGTTCCGTAGCGTTGCCTTATTAAACGGTCGGAAGGAAACCAGGTAACACGTCGTCTAAACGTGCTTTCCGGATAGGGGAGTGCTCAGCCTCCGTTTCGGGCTTGCGCGTTCGTTTCTGTCCCGGGCAGTCCATACTGCGGGTGAAGAAGAGTCACCGGCAAAGGTCGCGTCATCGGGTGCGCGGATATTGGTGTCTATGGATGCCGCTCCGGGGTCGTACATGAATCCTTGCGCCACGCAGCAAATGAGTATTCTAGCATTCTTAGCGCTACTTGTCAGGGCTCAAGACGTCGTTATTAGTCCGGAATTGACGCCCTATACTGAAAATTACAACCATGAGCATTAACCCCGTCTTAACAATTGACTACAGCCAAACCGTTTATAGATAGCTCCGCTTTTGTGTACTGCAAATCTCCCTCTTAGACCCGGGACGTATGGCTCGACGGGGCATGCTAGATTAGGCAAAAGGCCTGGGTTAGCGTCTTGGGTCATTCTGGTTCTCTCTCCCTATCAATACTAGGATGTTCTCGGCGCGGTAGAATGACTCTCGTGTCACGGCATATACAAATAAAACTCTAACCCCAGCAGGAGCCTTTTTGTGACAAGCCTTATATCCGGCTTCGATGGAGTCAGTGAAAGTATAATGAAGCGAATCTAGGTTTAGGACGACG"/>
                    <sequence id="seq_t1289" taxon="t128" totalcount="4" value="AACATCTCTATTGGCCATTTTCTTGTACCGGGTTCTAAAAGCACCGTCGCCCGGGCCATGTTAATTCCATAATCTACGCGTTAAGCAACACGTTGAGAAGGCCATGCGACATCAGAATCCAACGAGTAGGGCGTAAAATTTCAATTTCTACTGATGGGACTCATGTCCCCGAGCACCGCACAGAGACAATTCACGAGATCCAATATATTTGTCCCTTAAGATGCCGGGAGCAGGCCACCTTTTACGGAGATTGATTTAACAGTGTCATTATGCCAAGTCCGTCGTAATGCCCGCGTAACTCCTGACTTGAAATCGGCTGTATAGTCAATCCGACGCACACGTCTCGGATCACAGCTGGCACATTGAAACCCGTTTTATGTTCTCCTTTCCGGCTTACTTTCCATTCCGTGAAAGCTACTCGCCCCTGAACGTATCGCAAACATTTGAGAACAAGGGTTAAGAATACTGAAGTAACAAAGTCGATGGTTGGGCATTGAAGCCCCTCGTAGAAACGTATGCATCATCCTCAAACCGTAAAATCGAAAAGTCGAGCCTGTAACTTCACACCAGCGAAGCACTGGCCTGTGGAGTAAGCTGCACCGGCTTGCCAATTGCTCTGGGCACAAAGTAGTTAACCCGTCTAGCCCCCTGATCTTGATTCGCGGGAAAACTGGGGTGAGCCTATGCTTGACTGTGACTGATGCTGGGTAACCGTTACATTTGTTCTACCTAGGGCATCCCGAGTTGGCAAGCACTTTCCGCCGTAATTCCAAATTTAAATGATATCAAAGCATGACAATACAACGCCCTTACGCATTGAGAAAATAGTGGCCTGGTGTGACGGCCGAAGTAACCGAGGAGATGCCCATGGTTATACCTCTGTGGCAAAGATCATCTGAAGGGGAAGTTCCCAATGGTTAATGGTTATGTCTTGCTCAAATGTTGGTCTGTACGAATCCTCAACTTAGGTCAGGCTACCTTCATTGGGGGACACCTGGGC"/>
                    <sequence id="seq_t1299" taxon="t129" totalcount="4" value="CCGTGGGACTGGGTGACACCTGACTCATTCATGCTATCCGCGAGGACAGACGGGTAGGGCCTGTATGTCCTGTGCATGAGGTGACCGTCAGCTTCGGAAAGTCCCACAGACATGGAAAGGTTGATTGTTGGTTGTGATAGCCGTTCCCTAGCGGACACCCTTCAGACGCACCGTCGAGGGCAACGTGGCCAGCCCGTGTGTGGTACGATGAGTATAATACGGACTTAATCTCGCAGACCGGCGGGTCCTTGAGTCAGGACGTTTACTATCTACCTACTCGAAAACTGTCCTGAATTCTGCACGTTCCTTCATGCATCAATAGTCACTCCTACCACTCCTAGACTTACGTAGGGACGGAGCCGTGAACGAATTCTTAGAAAGGTGTCCCACTCGTCCAATGGACGTAGTATAAGTCTGATAAAAAAGTCGTTATGACCGCAAAGTTTTATGTAGTTCTGTGCAACTTTAGCTCCACGAGGCAGTAGCGGGGCTCTTTTCCCGGGACAAGGTATGCTGGCAGGCACAAGCACCAAGGATCAGCTTGGTAATCACAACGGTAGTAAAATATTAGGTACCGTCTGTTAAGCAGCCACACCCTACGGCTAACATTCCGGTTCAAGCAGATAAGAGACTTTGGGTGAAAGCGTATACCCAAGTTAACACGTGAATACCCATGGTTCGGACACTGAGTGATGTACACGTACTTTCCAAGACCCACTCTGTACGCGCTCTTACTATCCGGAATTCCTAGATCTAGGTCACCATATTGTGTCCTTTGTATTGAAACCTCAACATTTCTACATGCGTGACCATAGAGGTGTTTGGCCCTGAAATTTCGTATCAACATACCAGTCGGAAAAGCAGAACACCGTGCAATGGCTCGAATGCTCTTTCACGACTAAGTTGTTATCGAGCACACTGCTACAGCCATTTTCCTAATAGAAAATGCTCCCATGCTGTGCCGCTGGACGCTAACGACTTGTTAGGACACAATCAGACT"/>
                    <sequence id="seq_t1330" taxon="t13" totalcount="4" value="GCGGACGTGCGTGAAAAAGCCTTATGCGTTTTGTTTCTCCCTGCTAGTTCGACCCCTAGACAGGGCTCAAATGGGCCCTTCTGACCGTGTGCTCTAAAACCTACGCAATCGGTGGCCGATAATAGACACCATAATTCGGCCCTTGTGATTTTGCTCATAATTGACAAGCGATTGCTGCGCGCTCAGGGTCGCGGCTTCAAATGTTTGCTTCCCCTTTAATGCACTTGTTAGATCTTGACACACTTTCCCGCACCGCTTTACGACTATTGGACAAAGCGATTATCTAGTTGCGAATAGCACTAACATCTCTACGGCCTTTACGAAAGCCCTACAACGCGGTGTTTACAGACTGAGGGGGCGGATTGAACAGAGTTCTAGGTGTATTTACGTGCTAGTGAGCTACGCTTCGCTCAGACAGGTTTTGGAAAAAGAACACTGTTGAACCTTATGGATAACGGGATGAGATGTGCGTGCTGATCCTTGGGACCGCTGCAGACGAGGCGAGTCCTGTCAGTATGTTCAACCTAACGTAGTGATCCCTTCCGGCCGCCCTAGCTTGACGCCAGGGCTGGAATCTGCCCAAGACACTTCGCAGCCCCAAGATGCTCTAGTGACAATTTAGAAGGCTCTGAGCTGATATGGCAGTAGCCAGGGAGGTCTAACTATAGACTGAATGATTCCAGGCTCTTCTAGGATCCACTAAGCTTGAACGGGTTAGTGTGTCCCCGCAGTTCAGCATCCTTCGAAAAAGCGCACTCTCTCATCGCGAGGCGCTTGAATAGGGTATAGAACTTATAGAATTGACACGGGCCCTAGGTAACTAACGGTTGTCGGCTTGTCATTCAAGAAGGCTAGTTTGGTGTCAGACACGAGGGCGTATAACATTTCCCTCAACGATCGCTATGTGCCAATACCCGGTCGGGAAATCTCTAGTAAAGGACCTATCCCTTAGGACGCTTCGCCTGTGCTGCAAGGGAAGGGTGGTCCGGCTTTTTCACAA"/>
                    <sequence id="seq_t1309" taxon="t130" totalcount="4" value="AAACGTAATAAGCGGTCCTGAGTCGTGTGAGTTACACCTTTACTGTCTGAACAATGCTATACCGAGACACTTTGAGTAGTCAAATCTATAAGGCTAATCATAGAGAGATGTGGGCCTTGGCGACATAGCATGAAGACTGATTTACTAGGGCGGTGCCGAGACTTACAATGCCTCAAAGGATTTCCTGTATAGCGCTATTAGTGGTTGGGTCTTAGGAAGTTTGGCAAGAGCTTCAGCTTTGTTATGGCGATGCCAGCTACGAAATCAACACCCTACTTAATCTCTGCAACTTGGCGTGCTGGGCGTTGTCTCGGCAAAAACTATCCAAACGCCTTAAGCGGGTTATTTTGTGCTCTCCTGCGTGTATTTGGAAAGACCGACAGGATCATCGCACATCTGAACGTCCACAGGAGAAACATATGTACTGTTTCTTCTTAGGGTCGTAATCGCGTTAACAAATCACCGAATGTTAGGGTGTCCGACCTCAGCGTCGAGTAGTGCCAGTAGAGGATGAGATCAACTCAATTCTCTGGGTAACCGTCACGAGCATCCTGTAAGATATTGTATTACGGCAGCACATACCTGTTTATAGGTGGGGTTGCCTTCTGTTTAAGGGCTGGACTTAATGTTATTACTTTGGGCCCTTGGCCGAAGTACCTGCTGTGCTACCGCGCGCCAATCTTATAGGAGACAAGGACCATAAGGAGCTAAAAACGGATTGTTCAAGCAACCGTCGCCCCCTTCAAGTAACGATTTCAAGGGCATACACACAATCACGCAATATAAGTTTACACCGCGAACTATATCACTGTAGAAGTATAGTGAAGATCTGCTTTACGATTTCGCAGCAATGTATGACATTGTAGGCTCGGACTAGATATTCGAATGATCAATGAATAGCCCTGGTGAGGGAGCTTGTCCAAGAGTGCCAAAGTTTACATGCCTTCCAAGGGTCACTAACCTGTATACACTACGAGCATAGCCTACGTCAACGTAAATC"/>
                    <sequence id="seq_t13113" taxon="t131" totalcount="4" value="ACGGAGGACACGAACGACTACCTCAGATTATAAGAGCGAGAGTGTCTTCAGGAAGTACAAAAAGAGACACTCATGAGACGGCGGTGTCAATTTTTCATGGCATAGGGTCGTACGGCGGATTTCGCACCACCTCCAAAGAGAAATAATGCGACGTGAGGATAAAGGCAGAGACTACATGCGGAAAGCAACGAGGAAGGAGGATGGGTTAGATCTGACATTTCAATCGAAATGACTGAATGAGTAGTCGACGTACGGACAACCAACCAGCTTTACTATCTCACTCGCGTAACCCCGAATGAGAAAAGATTGGGACGCAACGGCCAATCCAGCCTCGAAGAGACTGAGATACTGAGCGCATAGCCAGTCGGCGAAGGTAAAACTATAAAAATGCCGTCATCAGGCTAACGCGCATTTCAACGTGCCACCGTGACTAATCTTGTGCAGGATCTGCCCAGGGATTTAGTTTAGGGAAAGAGATAGGCTTGCATGTAGCTTAGTTGGCGGTTGTGATGGGTCTCTCCCCTATCCTCATGACCGGTACAACTCGACACCTCTATCTCAACCCTATACTCAATCTGCCAGGTACTGGAAAATGGCATCCCCTTAGATTGTAACCAGCCATTACTCATATTCAGAACGAGGATCGTTAGGCGGCGACTATAGCAAAGGATAACTGAGAACAACTACTAAAAAAAGTAATGGAGATCCGTTGGTACGAGGGCAATCGACCAACTTTTGGCGGCCCAAATGCAGTCTCATCTTAACACTGAGTTTACCCGTATTTAACATAATTGGGTTCCCAGCACAGCGTCCTGCCGAGCTACACAGCACAATAGGGGGATCAGACACACCTAGGACTATACAATCGCGGTACGATAGCAGCCTGTTTAAGGATCAGGGGGAATTTCTTCGTTCAACACATTGAACTGTATCCCTCAAATGCATGAACAGCATGCGGAGAATGCGCACTATAGGATAAGGGCTGAAGACACCCTTCTCA"/>
                    <sequence id="seq_t13211" taxon="t132" totalcount="4" value="TCATAACACCAGACCTAGCGCCCCAGGTATGACGCTTCAGACGAGTCGGAGGCTTAAGACAATACGACATGCTTACGACTCCAACTTCCTGAGAGAAGTAATTTCAACAGCTTCAACGATGAATCTCGCTTATTCCCGTTCGGTTGGACTCCTTTCGTAGTAGTCTCGCACCTGTCCGTCGTGTCGAGTCTTCTGCAATGCGGGTATTAAAGTTGTGCTTGAACCGAGTACAACCCCTCAGATCTAGCATGGTGATTGGCCTACATAGGATTGACATTAGTTGTAAAGTCTATCCTATCGCAGAGCTTGTTAAGTAAGGCACCCACAGGCTCAAGGTGGGCTTTACCCCCTGTCGCCACGCGCGGGACCGCCGCTACCAGGTCTATACCCGCCCCGACCGCCGGAAAGTCGTCTTTGACTACAGGGGATACTCCGTGGCGAACAAAATGAGTACAGTGTTTCATATTCGACGCTAGATCCCTACCTAGGGTCCGAAAGATGCATAATAGTCAATACTGCGATGAGAGCAGCTTATCCTCCGGACTATATCAGGAAGCCGTAACGGCTGACTGCCTTCATCCGCGGAAGACAACATCCCGCCCTGTGGGCCATACTGTCATGTAAGGCTCGTGGCGACCAACAAGTCCGACCGTAGTTTAAGCGGTGTCACTACCGTCCTACCCTAAACGCGCCGAATATAATCGCCGTTTATCCCATGAACTCACTAACGCTCATAGTGGCTTATAGCCCACTTGGAGGCATTCGCCAAGCTGTGAGAGTCAAGGAAATGAAGCCGGTAAGCAGCTATGACGCAAGCTACAGAAACTGGAAACTGGTTTTGAGAAGCCCCAAAGGGACCACATCCATAGTGTTGGCAGGGTGTTAATAGCGCCATGGTTTGGCCTACCTCACCCGTACTCCTACAAAAATAGGGGACAGCTTGTTTTACACTGTCGTCCAATTAGAGCGGATCCGAGAGTCGCGGCGAGTTTTTCATGCG"/>
                    <sequence id="seq_t1339" taxon="t133" totalcount="4" value="CGCATCTTAAGCTGCCTTGGTTAGACTTCATAAAGTGGGCCGCCACCACAGTATTACCATGTATCGGCATAGAGGGAGAAAGCTGCCAAGGGAGGGCAATGTGTCGGTTGGACAGCTTTACCTTTACATCAGAATTCTTCGAACCAGCTTTAACGCTTACGGGACGTGCCTGATATTCGACTACATATGTAGCAAATACGCCTCGCCGCTAAGTCGTTCTGGGACTTGTCGTGTGAAGATGAAATCCAAACCCCTCTATAATTGCATAAAATGCGACAATCCGATGGCATGCTAGTCGGCACTGCAGTGTTAATATCATACCCCTGCGAAGAGTTTCGGTGGGGGTGTGCTTATCGTGCCGTGCACCACTGTATATAACGGGGTTACTCCTAGGCACCGGTTAATGGACAACCGCGAGCCTGGAGAAACGCCGTATGTCAATGGGCACCTCTAACCCATATGAGAGAAGGTTTAGGTAAATTCATTACTGCAACGTGTATCTTTTCGGAAGACAGATTTCAGGGTTGACGTTGAGCGGTGGTCAGTCTAAGATTCTCGCGCACGCTGTATAACTGGGGATCTCTGTGGAGCTTTTGGGTTGGGCGTTGCGTGAGGAGTTCCTGCAATCTTTGAGCAGAAGCGGGGCTCGAGCGGGATCCCTCTGCTGTTGGGTCACTATGGCCATCAAATGATGCATGCACTGCAACACCATATGTCATTCATCAAAGTGGCAGTACGGTGGGATGACGAATTACTGACGTATCCAAGCTCTGCAACAACCGCGGTGATCGCAACTGGTAGTTTAGGAAACCAGCGGCCCCAAATGGACTTGAGCTCGGATTTAGAAATTCGAACTAGCTACATGCCCATCAAGGGCGGCGTCCAGGGATAACCTAGAACATAGGCATAAACGTTAGCGCTAGTACACGCGTCCGATTATTTACGACCAAACTGGTTCAGGCTTGCCGAGGCGGGGCTCTAAACAGTTACCAAAAGCCCA"/>
                    <sequence id="seq_t1349" taxon="t134" totalcount="4" value="TTACGATCCCAGAGCAACCCCACTGGCTTCTCTAAATGTACGGTAAGCGACCTCTGCGCAGGGGAGCCATGTGGATGTAAATTTTGTGATAAGTTGAGGGGTTGTTCAGGGTAGTTCTGCGGCAAGTGGCTGGTCCGGTGCGGGTCGGAAGAGACAGGTGAAGGAAATAGTGCCGAAGCCGAAGAAAACACAACTGACTTAGGGAGCCTGCCGTAAACTAACGCATTTGGTTTATGAGGAAAAGTCGCGGAGCAACGTAAGCCTCTAACACTCAATGCATTCCGAGACTCTCAACTGACAAATAACCCATGATCTAACTCAGGTTGTACAACATACTTGGAACGAAGGTAAGTGCCCATGAGATCGCGCTGCCCCATCACCTGGTTTATAGACCTAAAGTGAGCCAGCTCTCATCGTTCGTCCCGTATATGACCGAGGGGACGACATAGCACCCAGGACGTCTCAGTGCGAGCAGGCTGCCCATCTAGTGGAATAAGCAGCCCCAGGGGAAGTGTGAACTGATCAGATCCATCCTGTGCCGGACCATCACTGGTTGTCCTAATGGAGGACCGGACACACCGGGCGCTATGGGGACCAGTCCGGTATAGTAACTTGGACGACCGCGGTAAGTCTGCGGTGTGTACGCTGAGGATAATATAGTGGGATACTCCTTCATCCCATTGCTGGTATGAAGTACAAAGACAACTGATTCTTATTAGGTGAGGCACGACCCTGGACCACGGAAGGCAAGACTCGCAGGCACTCCCGTTTTTACAAGTCCAGATAATAGTAGTCCGTTGGAACATTTGCGACATCATAGAGGATTCACTATAGCGAGGGGTAGTGCAGGGGGGCAGAGCGACGACCGCGAGGCGGGATGCCCTACGGGCCCCGTTGTACTGCGTGCGGGGACTGAACTGGTGCCTTTGTTGTCGAGCGCCCGGCATCGAATTAAACGAAGAGATGAGCGACAGGACGGTCTTTCGGCCTGAATGGTATG"/>
                    <sequence id="seq_t1359" taxon="t135" totalcount="4" value="ACTGCCAAACTGCCGGATCAGTACCGGTTTAGGCGTACTATTCTCAAGGGCCAGGGCTTGTTGCAATGCAAGCATCGCGTTCAACGAATCTCCAACATAGTGAGCCACAGCTAGAATCTAGCACCGTAGACTTTTAAGGAGTGTACACCCAGGCCTCCCCTTTCAACACTCTGGAGCATATGCCGGCATGGGACGAATGCTTCGACATTGGAGTAGATAGACTAAGTTACGCGTCATGCCGAGCTTTCCCATTCCCCTATACCGCCTTAGGGCGTTAGCCATGCGGTTAAGTGACGCTTGGTCGAGGTGACAAACCTATCGCGAAAGCATGTCCTCTACAACGCGAACCTTAGGAGCGAGGCACTGCGTAGGCATCGCAGGGTACCTCTTTCCCGACGCAGTGAGTTAATGTTCCAGTCGACCTGAGGACGCATCATGTGGCAACAGAGACGAGGACTCCGACGCGCTTCGCAACTGGATTGTACCTTGAATTTGTGTTATGGTAGCGGCTAGTTTTCAGCTAGAACAACAAGAATCAGGTGTATACTTGCGCAAGTACCCGTCTGGAGAGTATCCGACGCTTTTAGTAACTGCTACGGTAAGCTGGTAGCCTTTGTGCTGAAGCTAAATATCTAATTACGCTCAGCCGGATGCATCCTATCAGGGAAGGAGAAAAACACTCTCAGCACAGGGCGTCAACATCCCGACTGCAAGGGCACCGATTTTTCTACATATTTTGGAAACGAAATAAGTCGCCTACGTGAAGTCACTGAGCATGACCGGCTACTTATAGGTGTACTATGCATGATGTAGTCATGGGGACGGTCCGTTACCAGCTAATAAATAGTAGGATCTAACTTTTCTTACGGAGTGGGCATATTTGATGATTACGGCCTCCGTTCCGCTGCCGGATAAGGACTGCTAGCGGTTATTGGTGGCACATCGCCTATCGGCTAATCGTTATTCCGAAGCGACCGTGGGAGTTGAGTTCGCCAAGACT"/>
                    <sequence id="seq_t1369" taxon="t136" totalcount="4" value="GCAGACGTGTGAGAAGAAGGCCGATGCTTCGTGTTTCGCTAGTTTCGTTTCCTCCCTAGACAGACAGAAACCGGCTGCTTATGGCCGGGTGCAGTAAACCGCCCGCAATTTGTTAACCTTTAAACGCATCCTAAGTTCTCTGGTGTGAAGGATCGAACAATTGTGGTGCCCTCGCTGAACACGGTGAGCGGCGGTTTATACCCCTAGATTCTTAAGTTATGCACCGTTTCAGACTTACCACTTACTGCAGCACAACTGCGCGTCTCTTGCAGAAAGGAAGGAACTAGGCAGAGCTAGACCAATGAAATCTACGGGGTGCTCGCAACCGCTGTAAGCCTGTAATTTGGCATTCTTAGCGCGCTTTAAAGACCTGACCGTGAGTCTAAACATACAAGACCTCGCTGTGCTGATATTCCCAGTAATGTAAGACTCCAACTAGTAGTTCTGACCGACAAAGGGATGTATTCTGAGTCCCGATCTTGGGTAATGCTATGGAGGCCGGGACTGCTGATAGCTTTATCCACATAACAACGGGATGCGACTCGTCGGACGTCCCTTGACAGGATTGCTGTTCTCTGCGCAAAAATCTTCGCCGTCTAGATACGCTGTCGGGACAAATTCGACCGGCCTCCGTTGGCATGGATGCAGCCATGGATACATAACGAACACTACAGGTAATCCAGCCTCGACAGGCGTGTACTATGCTTGCCCCGCGTCGTTCGAAGCTGGACTGTTTCATCATTGCCTGACGCGCTGTAACTTATATTCCGGCGGAATCATATGATCTAGGAGTTCTTGCATTGCTTCAGGCACCGGTTTTGTGACTGTCCTCGGCTTGTCATTCAAGTTGGCTATCGGTGGTTCACACCTGGAGGCATTTTACTTTTGCGCGTAGCATCTATGCGTTCGAAAGTCCGACTTCGAATTTCAGAAAATATAAGATTTACTTCATACAGTACCATGACTTGCACAGTAGGATGGTAGTCATAATTTTAGACCG"/>
                    <sequence id="seq_t1379" taxon="t137" totalcount="4" value="CAGAAGTGTACAATCACATTGACCGCCCTCTGATGCAATCTCCGCTCCGTAGACTAACGAAGACACAATACCTCGATGAAGTCTCAGTATTTACAGCAAGCGGCCTGTACACTTATAAATCCGATGATACTTATCACGATAAAGCTATACTGCTAACCGCGTGCCCCCTTGTCGATGTGTCGGCTCCTGAGCGCACGTGACCAGTCAGCCTAGTGGGCATCGAAGGAAAACCCGTGTGATTGTGGGCCCCCCCAACCCCCGGTTCTTAGTCCCGCTGTCGCCCTCGTCGGAGGCGGGCCCTCGAATTTTATCCACGGAAATGAAAAATGTACCCGCCTTACTTGTGCGAGCCTTTGCCTCCTCTTGACCGTGAGAGGTTCTGGGACGGCTTGCGCTGAAATGTCAATGTTTAGTGCATACACGACTATTCCGTGATGTAAACCGAAGCGAGCCCTGCGGTCTTCGGCGCGCATTTCGTAGCGTCCATTGCACGGTCCTTGTCCAAATGATAAACCATATATAGGGCATTCACCAATGCGGTTAAACTCGGAAACAACCTCTGAACCGGGCGGCCTCAGCGCACGTTGAACTCTGAAAGTGGTGAGTTGGATTCCTTCCTCATAAGCGAACCAGTGTCTAATCGACCGAGGCTGCCCTTCGCGAAATAGGAAACCTGGAATGACCTCTTAGATTGTAGGCCGGCCCGTTTGTCTGCAGCGGAACGACATATTATATGTCCATACCACCCTTGCTCCCAGCATTACCGCCACTCGGATTAGAGGTTACTAGGCCGGATCCCACGGCCTGCTCGGCGTCCGCATATATCTATTGACGTTACCCCATTACAACTGCCACGAAGTCGTTATGATATCTACTACCTGGGTTAATTGTCCGCTCTCATCAGTGCGTACGCCCGCTCTTAGCTCCAATGATGCAGCTCGCATATCGTTTCGGCTCTCTAGGTCGACAATACCGCATTAGCGCGCGCTATGTAGGATTC"/>
                    <sequence id="seq_t1389" taxon="t138" totalcount="4" value="CCGAGGCTGTTCAATTGCCTTCTAGTCTGACTGAACAAGGTGTCACACTGCCAAGTTTTACGCCCTTGTCCGTTCTATGCAGGAACTTTGGCGTATTGACTAGTGTTCTAAATTCTGCACAACCATGGTTCAGCAGTCGATGTCTATCGATGATTTGACAGCAAGAATCGCGTTCGCCCTGAATCTTGCTAGACGACTTTCGTAATGAGCGCCTTGCAGAACTATCAAAGAAAAGAGGACGAAAAATCTTAACACAACGTATCGCCGGCGTATTTTATATACTCCCCCATTTAGAGTCGCAGCAGGTCGACAACACCCTAATTACGGGCTAGTAAACCCGAATCGAGCCCGCCATCGTGATTATTGATCTATTTCACGGTGTGTGTAGTCGTAAATCACTCACAGAGTGCCTCGCCCGGCTGTCCGCTGAAAGGCCATGATACAAGCGCGAAAAGAAAGGTGTGCATATGCTACCGGTAGGTTTCAACTACTTGCATTCAGTCCTTCATGCCCCACTTATAAGCCAGTCCCACGTAGTTGAACACTTTAGCGGGTCTGGACATGGGTAACCCGTTGTCTCTGCCCCGGCGCGGGAACGCTCACTGCGTTGCTACCTGGGCGGGAAGTGCAACTGCGAGTCAGCCATGCTCCACGAATTGGGAGTACCTCGGCAGACATCTTATCAAGTGTTGAAAAGCCGTAGATTGAATATTGGCAAACAGTCTTTCATTAATCAAAACCCTGAGTATGAGACTGGAGTAACTAATGTGACCGCCCATGCGTGACCTGGCTTTAAGTTCTCATACGCAAGAAATAAATACCCCCTTATTACACCACAGGAAGTCACGCGTTCTGGAGCAATCAGCCGCATTCGTGGGAACACAAAAATCACGTTCTACTGTGATCAGCTAAAGCAGGTTAAGAGTTAATGGCTCGACGGCAATGCTCGGAACCCTAGGGGCCTATTATAGAATTGGCCTTATCGCACCTGTCCGTATCT"/>
                    <sequence id="seq_t1399" taxon="t139" totalcount="4" value="CCGGAATTCGCAGGCTCGTAAACATTGGGTAACGTCCACCTTGCTACTGATACGGACATTTTTGTCAAAATCTGCACTGGGAACGCACGCCATGTGCAACGTGGTCTCGCCGGGAAAATGGATCCCCGAGTTACCCACGCGGGAGGTCGTATTGGCCACGTTGGAGCAAGAGTCGCAGATTGCCGTAAAAGCCTTCCCATGCATACGGAGCATCAAATAGAGTAGCAGATACTAATTAATATAGTATCTACACTACACGGTGTGCCACCCCCATCAGTCACGCCCGGAGTTATTATTTATCCTTCCCATGATACGCTCTATACGGTATTATGAATCAAGTATAACCTAACATGCACATGTTCAGTCGTAAACTCTTAGAAACCGAAGCGACTATTCGCCCTACACTGGAATCATGTCCTGACCAACTACCATTAACTGCAGTACAGTTCACTCCCTGAGTTGGCTAAGCTGGGTCCGGAAGTCTATGTTCCTGCCCCCGCTATGAGTTAAAGTTGTCCAGGAGTGTTTTCTACTCCGAGTAAGCTGGCGGATATTTCGCCGCGGGGTGCGGCGCGCGGGCTATACTCATTCACGAATTTGCCACGTACACTGCATTGACCTCCCATATTGCTTCATTCTCTGGGTTCGGATCATTTAAATGGTTACTAGACTAGCTGAAATAGTTTAATGTAAAGGACCCGAGCAGCCGTCATGGGCCCGAGTTCCATGTAACAACGATAAATCTGTATCTCTTGATCGCACTGAATCATGCTTCTGCACGTGGGAACACGGCCCACGCAACAAAGAGCGCATTGACCCACAACGGGCGTAACGTAGATGCAGGAACGTAGGGCAAGGGTACTGCCTACTAATGTCTGCAGCAGGAACTGTGCATGGAGGGGGAAGGTTAGACCCGAGATCGCGTACATTTGCAGTACTTGGTACTAGGCGGGAGTATGCATACAAGGGAATTGCACTGTCGGGACGAACCTTTCAACAG"/>
                    <sequence id="seq_t1440" taxon="t14" totalcount="4" value="GCTTACGAATGTGACACAGAGGGCGTAGTTTGGTAACAGCTCTATGCCAAGGTCTCTTCTCACAGATAACGCTAGAATCAACGGCACAGTATCCTAGAAGAGGACAACTTGAGTTTACAGGAAGTAATGGATTAACCCTTGAGGACTGCCATGCATTCCCTACTCCGGCAATTTCCGTTGGTGTAGGGATGCAGATTGAGCTAATGTAACCCTGTAAAACGCGCCTGATAGTCCATTCCCGTGCTTCTGAAGGGTCTGCCCATATGCACCTTGCGACCCGTGAAGGCCGGGGGATACCAAGCGACTCATCTCAATAACGACGACCAACAACAACGCAAATGCTCGGTTGGGTTTGACTGATATTTGGCTATTTTATACCTTATGCGCCCCACCTTCACTGGTCCATGGTCTCGTCGCCTATTGAATTTATCTGTAATTGCGGTTCGCGCTGAAATTTGGCGGAAGCCATCACGGCCTACTTTTACGTTCCTTTTGATTCAGCTAAGAGCCCCCACCCTTTAGCGTAACGTGCTACATTACTACCGTATACCAGTATGGTCGGGGCCTGCTGCCGTCGAACCCTATAAGAGCTTGACTTATATCAAATCAGCGTTGGGCTGTGATGAGGGGCCTTAAGATTGCACCAACTGTCGGGGAGCCTGTGAAACATTGAGCCCGACTAGGCCGACGTGCATACACGAAGCAGTGGCATCTCACGACGAAGACCGCAGATTGGATTCTCGATGATGGTCAACGAACATGTCGCTTAACCCGTGTTGTGGTCAGGTGCCAGTATGTTAATGTTCCGTCCCAAATGTGCGTTCTTCGGCGTTGTGAACGGTGCTCGGTTTCGCGTCCTCAGTTGGCCCGAGGGGCATTTGTTCATTCTTCATTCTGACAAGGATTTCAAGGATCATGCTTCCGAACTCCGCCGACACGGGGTGAGATACAATCGATAATGTATGTACACCTTCCCGTAGAGGCCTACGAATAGTGGAAA"/>
                    <sequence id="seq_t1409" taxon="t140" totalcount="4" value="CCTTTGGTGGGTGGTATTGATTGTCTTGCGTAGCACCGGGCGAGACTGATCGGGAGCATGTGGGACTGCCCAGGTTTTATGGAGATCCTCTGGTTTTGACGCTCACGACTGCTGCAATGGCCTCTATGATGGGAACCTCTGCTGACAGGCGACACCACAACGTAAAAGGCAAACATCTAAAATAGTCGGAAACTTTTTTTTAGGCGCACCCCACGTTACTACTTCTAAGCCTGAAAGGTCGTAAAATCAGCGCAAAAAGTTCGAACCGAGTACTAGTGGAAATACTGATCCTGTAGTCCAGATCCTCATACTGCGATAATTTTTTGGCCGGCAATACAAAAGGTTGAACTTTTTGGAAAACACTTGGATACCCCGGACACCGGTCCTTTATCGTCTTCCGTGCATTCTCTGGATCAAGTTGTAAACACCGAAGTCGCGTCTCCACTATAGCCTCATGACGTTACGTGATTTGACTTCCCACCGGAAACACCGCGCCCTTTAACTAGAGAGAGGAACGGGATAACTATCTCGCACACCATTACAGAATTTCCTTACGATGAAAACCATTACCGGGAAACACGATGTAAACGTGGATAGGCAGGATATGACTGGGGTTTCTAGAGTACAGGGGCCTTACCAACTATTATCTGAAACCACCAGAATAATAGATCGTCACTTAGATAACTCAGGCGGCTCCACTGTGCCCGCCGACTTACACTCATCTAATCTAAGCTCTATAGAAGTATTGTGCCATTTATGTGCCCGACTCAGGGTCGCGACTTAACGTTAAGTTTGACTTATACTATACTGGCACAGTAGGATTCCAACTGTATAAGCGGGGGGCCCTAAGAGATATTGATTTATTGAGGAGACGCCGCGGTCCACAACTTATCAGTGACCATGCGGTAGACTTGAAGGTTGGAAAGGTATCCGCGATTGGCAGGGGGCATCCATATTATTCCGCGCACGTGTCCGCTAGGCAGGAGGTTGTAACTTACGA"/>
                    <sequence id="seq_t14113" taxon="t141" totalcount="4" value="CCTACAGAACGCGGTTTTTTTCCGGCAGGTAGCTCTAGTCTCGCCCGATTAGTCGTTCCGAATATAAGTTAGTTCGCAGCAGTATTCGTCTAACTTATCAGTGAGCCGAATCGCGAGCCCATCCCTATAATCAACTCTGTAACTCCGCAGCAGTTCCCCAGGGGCAGATAAGTACCGGGCAGGAGAGATCGGACTAGATACTGACAACATGGGGTCATAGCTAGGAAACAGCTTGTCAACCGGACAGCGTTTGTATCCCCACACCCATGGGTTACCTTCCTGCCCAATTAGCCATGTCAAGAATTCGTGAACCAACCAATTCACGCCGAGTTAGCTATCAATCTGCCTTACTATTGTGCGTTGAAGCCCGTTACCTACTGCTCTCGGCGAATAAGCGGCACCATACTTTTGCGACAGAATTAACTGCATCTAGCTATAGCCTGAGCGATTCCGTCCTCTAGCACGCATAGGTGGTTACCAAAAGTTGTAATTGAGGAGGCATAGGGTGGCTATCGCACAGCTCTTACGTTATAAAGAGAGACGTAAACGTCACCGAGATAATAGTTCAGGCCATAAGCAACATACCAACCTGAGCTAAGGTTGCCAGGACAAATAATATCGTTTAGTGCATATAACGTTCACCCTGTCGGACTTTCAGCTCTCCTGACTTGGCTCCCTCGAGGACGCGGGAAAACCAAGTTTTACCCATTTCTTTGGGGTGACTACCATGTAAAGTTTCAGTTGGCGCCCACTGTTGCGTGCGGATTCGCAGGCATAAGCTTCTATACCCACGCTCGCTCCATGAGGTTCTGTTCCGCTTCGGATAAGAAGGCAACCTGGACGCACCGCACTTGTCGGATAGGTCCGCCGTCTTTCGACCACATCTTATCCTGCACACGAACTCCATGCCAAGGATAATTCCGTTCGCCCTCCGTCGGCTAAACCCCCACATTAATCGCACGCAGGTCTTCTGACTAGTGCGCACTGCATCTACGGGAAT"/>
                    <sequence id="seq_t14210" taxon="t142" totalcount="4" value="CATGAAATGGATACCGTGGGGAGGTAGGTGGAACATTCATCCCTAGAGTAGATAGTACGTGCTGACGGCCGGGTTTAATAACATCCGGCACTGCCAGCCCCTTCGGCATATTCATCACTAGCAATGACGAGTTCTTCTTCGAGAGTTGGCACATCTTAGGGTAGGCTTCCTCTCGGCATACGTCACTTGATGTCGGTCTTAAGTCGCGATCTCGATATCCAGAGCCTCCCCCGTCATTCGCAGGTCCCGGCAGAGCATGGCGGCTCACAGGGCTTTGGGTCTGCTTTCCTGAGGGGTCTAAGGTATTAGCATCTGGAACCAGCGATTTGCACGTTGACGGTCCCACCAGGTCGACACCGATGGGGGCGATTTCTGTGAGGTGTCCATCTTGGATCTAAAAGATTACGGGCGCTTGGGCGTTTTTTCTACTAGATCGTCAATCCAGCAGCGTCTTGCAGTGCAGGTAAATGCATCAGTCTATTAGACGTCCTCCGAGTTATTCTCCCAATTATCCGACTCCGCCCAGCCCAGTTCTAATATAACCCGACACTTATTATGCAAGGAGACGTAGTTCTCACTAAGTAGCGGATGAGTCGGTGCATTTATCGGGATTCATTCGTTTAATGACATGACCAAGTAGGACGCAGGGTTATAACTACTTAACTTTTTCCATGGAACGTCAAGGGCATTGACGGCAGCTGGTGGCAGCACGGGGTTGCCACTTTTTCGCGGTACGGTCTTCTACCACTCAGGTCATTTCCGAGATAGGGGGATACAATATCCCGCGTTAGCACCTATTATGTACCCAACGCCACCAAAACGGCCGCATGTACCAAGGGTCGCGCCCCAGGTACGGCACTAAGATCAAGCCCTAGCTACCGTTCTAAAAGAATGCTTCGACTGAAGTTGTCGCGTCAACATCGGCGATTAGGAGATGTCGCGCAGTGGATAGCGTGCGTTCAAGCGACGGCCTCACCTTTTTATTGTTACTCGAACACTT"/>
                    <sequence id="seq_t1439" taxon="t143" totalcount="4" value="GTTCGCTGACTTCCGTACAATAATCCAAATACGGCACAGGAAAGCCACCGGTTCGTGAGAAGCGGGGCGTGTCACCGCAGTCATAGGCTCCCCCTTGCTAGTGGACATCCAAACAGATCGCTTGATTACGACAACTTGATCACGGATGAATGTAACGGTCCAGGCGGTCTATGCTTAGAGAGTGAGCATCAGATCATAGAGTTACCCGGATACGAGGTAAAGGTGCAAGGCCGCTGAGCCAGAACTACCCGGGAAAGGAGTTAGGAATAGGTAACCCATGCCTCCGCTCACCCTGTAACAGCTTCCATATCCTATAAAGCCCCACTGCTTTTCATTTACCGGATGCATACCGATAATCCGATAAGTTCGTTCCGTCTTACATACCCGCTCTTGCGCGCACGCAGCTTAGTAGGTGCACTAGATTGCTGCAATCCCCGACGTAAGACAGATACAGCGTAATTTGCTCCAGCATTCCTCGGTTCGCGGTCATCCGGAGCATGGTAGGGCTGGCCCAAGAAGTCAGCCCAGGCTGCCAAATTACTTCCTGTTAAGTGATCTGCCAAGCAGTTGTTCCTAGACTCCTACAATGAGCTCCTAACCGACCTGGAATCTCCTTCCTAAGGCTAGCGTGACGAAGATTCTTATGGAAAATCCGCGCCAGTGGGTCTCAATGGTAAAACGCGATGAATTGTCTACGCGTCAGTCGTTTCATCCGAATTGGTCAACGTGTAAGTACTCTCGGGTCCGTCGGCGCTTTGTGCATAGCGTCGCAATCACCCTATGTACCGCGTTGACTAAGATCATTTGACGTACCTAGTATTGTATTCTGAACCAAAATTGTATAAGGAATTCGCGCGGGACACACGGGCATCCGACGTTCCTAATAGGGTGGGTGCCACACGCGGGAAGAGGAGTAAGCAATTATAGGCTGGACAACGTTGTTGTTTTTGACTAGCGCCGTTGATCCCAACAAACAGCAGGTAGGTCACTTTTTATCCGG"/>
                    <sequence id="seq_t1449" taxon="t144" totalcount="4" value="TAGCGACTGTTACGCCGGAGTCCCGAAGGCTGTGGGGGAAAGCGAAAGACTCCGGCTAAGCCCTATCATCGGAGAGAGTAAGGCTCGATGTGTTGTTTACGTGTCGCTAAGAAGTTTCACAATCACAATTCAGCAATTTTGGGTTAAAAAGGATACGCATGCAATAATCCGTTTACGCCTTAAGCGGGCGAGTGTTACGAACTTCTGACCGCAATGCATTACATAAAAAGGAATGGACGCCCGTTGCATAAATGAATGGTGATGTACGTGTGGATTCATTGCTCGGACATTATTTTGGGCGCCGGACCCAACCCGACGTTAGATGTTCCTTGACCGCAGAGTACCACCCACTGGACAAACTTGCTACGAAGTTAGTCTTATGATCGACTTATTAAGGGTAACCAGTTTTCTGCCCCATGGTCACAACTCTTCGTCTACGCTTCGCCGGTTATACTAAGGGCATGACTATCCTAAGGGGTTCTGCCTATTTCTGACAATTTCGATAGCAACCCACTGCTGTCACATGGGTCTGCCTTATGGGCCGTCTGACGGCTTCTCGATCTGGGTAACTCCCTTTCCCGTTCTACATGGGGCATGGATCAATGGGTCCCATAATGGCTCAGAGACGTAGCGGGGAACCTGCGATGGTCCAGTTCCTGGAGTAAACTGAGGCTAAAGTTATTGTAGCAGTACCCCGCCTGAACATGAATTAGGGCATCAGACCCTTATTGGCTCACAAACGAGGGGATGGTGTTAGCGTGCTTGAGTTGCCCACGACCATGAGTCACAGCTTAAAGTACTTATACGCGACCACTGAATTACCGCCTATTACAACCTCGGCTTTTAAAAATTGTGATGTAAACAGAAGCCTGCTCAGTCGCAGCGTCAGAGGATTTGACGTAGCTGCGCTTTGCTAGCTCGATATGGAATGGAGAGAGGGTCGTTCACTAAAAACTGGCGGCACTCTCTAGTATTGGCATCGCCACAAGCATCGCTCTCC"/>
                    <sequence id="seq_t1459" taxon="t145" totalcount="4" value="CCGTCGGACTATGTGAAACCTGACAGATGCATCCTTTCTGTAATGACAGGATGGTAGGTCGTGAATGCCCTGTGCCTGCAGTGACCGACGGCCATGAAAAGTCGAACCTACCTGGAAGTGTTCACTCGTGGGTTCGATAGGCATGCGCGAGTAGACAATCTTCAGCACCAACTTCGAAAGCGACACGACAAGCTTATGGGTGGTTAGATGGGTATCGTCTGTGCTTAATCTCAGAGACCGGCGGGTCCTTGAGTGGGGACGTTTACTATTAATTTACTCGAGAAATGTACTCAAGTCTGCACGTTAAGTGATACATCCATAGACACTCCTACCACTCAAACACTTACGGTGGTATGGGTACTTGAACGATAATTCTGGAAGGTGTCCCGCACTACCACTGTCTGTAATATAAATGTAATCAAACACCTGTCAGGATAGTAAATTTTAAGGTATTTCTGCGCAACTCTGCAGCCACTAGGCCGAAGTGCCGTTCTTATCCCCAGCCTCCTGTTGACTGCAGCTACAGTTTCCTATGATCCGCCTGTAGCTCTCAAAGGTTGTAATATCTCAAGTACAGTCTATAAAGTAACCAACGCAAGCTGCCAGCATTCTTACTGAAGCTGTAAAGAGACTCTAGGCGATCCCTTAGACCCTAGTTAACATGTGAATACGCGTTATAGGGCCAAGGAGTGTTGTCAATGGACTTTGCCACGCCTACCCAGTACGAGCTCTTACTATCAGGAGGTCCTGTACCTATGTCACGGTAATGAGTCAATTTTGCCGAAGACTCAACATGACGCCTTGCGTTATGATCGTGATGACGGGCCCTGAAATTTCGTTCCAACAATCCTTCCGGAAAAGCAGTACTCCATGCGATTGCTCGAATGATCTTATACGAATGAATTCTTCTTCAGATCGCGGCCAAAGAGGTCGTCCTATTAGGTAGTGCTACAACGGTGTGGCACTTGCCGACATCAACGTGTTGGAACCCAATCTGTCT"/>
                    <sequence id="seq_t1469" taxon="t146" totalcount="4" value="CCCATCGGGCATCCTCATGATTTTGTTTTGTGCCGCCTGGGCTCCTCGGACGGGAACACGGATATATCACCTCGCTTGGTAAGCTATGTCAGCTCTTCAAGCACATGACTATCACAATCAACTTTCGACTGCATATAATAACTTACCCGTATCGTTAAGGCTCAAACAATGGCCATCGGAAACCGCGAGACACTTAAGCTTCTCGTTGTCCCTCGGAACATCTACCTTGAGCGTCCTGTCTTTGGCTCAGTTGAAAGTTCTGCTATCTACATCGATGGAGAAACCGCTTATGCCCTCCCAGCTCTTCCCACAACGAGAGTATATCTGGTATGATTTATAGGTGAGAGCTTTTCGGGTAAATGGCTACTCACGGTGGTCGGCGTGGGTAAGCGATAGGGCAGTCTGGCTGTTGCTGAGGTACCGAAGCCAGACTGGATTTGTCCCCTATACGCGCGAGACGCCAAGTGAATTTGCTATAGTGCGTATCGCGTGTTCCTCGGAAAGACAGCGAACGTCGGGCCGACTGCCGAACCCGGAATTTCGGACTTCCCTGGCACTACGGAATGTAATCAACTTGGACACACTTAAGTTGTTCAGCCAGTAAAGGTAAGGTGCTTGCACAGTCACGGGTAGATTCATATTGATTGTAAGTAGTCTCAGGATCTTTTCAGGAACCTGTCTTGAAGCAGGAAATTGTAGTGCACATTCCTAATTAAAGATATTTACTGTACTAAACATGTAACCACTAGCCGATTGTAGTCGGCACGCCTGGCTAAATCATAGCCGTCACTTTTTGGTCATCATACAATGGCATGTTATGGGTCCGGCTTTCCAATTGGAGCGTCTCAATTAGAGGTAATAGTTGGAATCGACGAATTTGCCTAGTGGTTAGCCGTTACCTCCTCCGCCTGGTTTAGGCGCCAATATCAGGCACTTTTGTCCGTCATTCGCCATCTTATACCGCCCTGATCACTACGTCTCTAGCTGCCATACACTTCAA"/>
                    <sequence id="seq_t1479" taxon="t147" totalcount="4" value="TATAGTCCATCTTGCGTGCAAGTGGGGCATGATAAGGTCTGTTATGCGATCCCAAGTCGAACCGAGTGATATCATAACGAACGTATTATTCAAGAAAAGAGAACTGCTCTTACGGGTCCCGGGCATGAGGTCGAATGACATCTCGTTCTATGTGACATGATATTGCCAAGTGTTCCGGATTAGAATATTCTGCTGCCGGTTTAGGGATCTCTCTTCAGGAACACCCAACTGGAATAGGACTCCGCTAATGCACCTGGAGCGAACGGTTCTTTCGACGAGTCTCTCGAGTGTGCTCTTCTTTTCTACCCACTCTTCGCGATACTTGACAGGAAGTTTCAATCGACGAGCTTAGGCGTTTCTAGGATGCGCACCCTACGTTTAAGTGGCACAGGATATTGCGTTCTGTATTCGCACCGTAAAAGGAATAGGGTGTCCCCATTTGTGCTGACTCAGGGAACTACATGGAAACCTTTGGACATATTTTCACCATCTACGAATATCGCCGGTGGCCCTTAGGCGTACACATATTACGGGGAGACACTGTGGGGTGGCTCACTGGTCACCGGAAGATCGGTGAACGTAGGCCTACTTCCCCATCGCCGAGTCCTTTACCCAGGTTCATTGTGGACAAAGCTTAGAGACATTTATTTACGAGCATAAGTTTTGCTAAACTAATAAGCCAAACCGACGCCCTCCTCGGCCCCCCCCCCGGCATAGGCCCGCTCGTTTACTCGCATAGCGTGAACTCGGCGACGTTTGGATTCACTGTTGCCCGTAGGAATCGCGTACAGAGATAGGTAATGGTATCTTGCGAACTACCTGACCAGGCGACGCTGAACGCGGTCGTGTGGGTCTCATGTGCACTGCCACGCTCAAAAGGCCCGAAAGACGCGCTGGATTTCGAGGGGGGGTCCCTGATGTTTGTGCCAGCAGCGCACTGTCGTAAGGGTAAACCCTAGCATCCCCTACACTTATGCGGGTACCACACTACAAAACTGAT"/>
                    <sequence id="seq_t1489" taxon="t148" totalcount="4" value="GCGGACGCGCATGAAATGGCCATATACGTGTTGTTTCTCTCGGTTAGTTCGCCCCTGAGACAGGGAGTAAATGGGTCGTCCTGACCGTGTGCTCAAAAACCTCCGCAAGTGGTGGCCGTAAGTGCACATCATAAGTCCGCTCTTGTGATTTCATTCACAATTATAGAGCGATTCCTGAGGGCTCAGCGCCCCCCCGTAAACTGTTGGCATCCCTTGTTATGGACCTGTTGGAGGATGGCCCGGTTTCCAGCACCTGGATACGCGTGAAGAACAAAGCGATTATCTAGTAACGGATAGCACACTGATCTTTACGGCATTCTAGAAACCGCTACTACGCAGTGGTTTAAGTCTGTACGCGCGCCTTCAACAAGATTCTATATGGGCTAAGCTGGAAGAGAGCTACGCGTCGCTCTGACCGGTATTGTCATACGAACACTGTTAATCCTCACAGATAACCTGGGTCATTGTGCGTGCTGATCTTTCGTACATAAGCAGAGGAGGCGACTCCTGCTCGCCTGTCCAATCTGATGGCGTTATCCCTTTCGGCCACGCTCGTTTGGCACCCTACCTGGAATCTTCCCAAAACCCTCCTCCTCGCAAACACGCGCTCATGACAATTTCTAAGGCTCTGGGCTGATGTGGCAGTAGCCCTGGAGGTCTAACAATAGGCTAAACGATTCCGGGCTCTTCTAGGATCCACTCAGCTTGACCTGGTCAGTGCGAAAACGCAGCTCTGAATCCTTCGCAAAGGAGCATTCTCTCATAGCGAGACGGTCCAATTTGTTATAGAACTTTTAGAATTGGTACGCGCCATAGGTCACTTACGTTAGTCGGCTTGTTACTCAAGAAAGATACATCGGGACCAGACTTGAGGACGTATATCAATACCCTGCACGATCGCTATGAGCCAACAACTGGTCGGGGACTGTCTAGTATAGGAGTTATCCCTTATCAAGCTTCGCCTCTTCTGCAATGAAAGGGTAGTACTGTGTTTTCACAG"/>
                    <sequence id="seq_t1499" taxon="t149" totalcount="4" value="AATCCCAGGATTACCTCTGTCCGGCCGGCGCGGTATAGTTCAAGCTCTTAGGTAGCAACAACCGCCGCTAGGCCTAGTGTCAGTCCCGGCAGCCGGCCTCGATCGGACTATTCGGCACTACCTATACGGAACGTCTCGGTGAACGTCGTAGTAATTGGGAGTAAGTCGCCAAATGGGCGACGGACTTTTATGTAAGGGAGTCTTTTCAATCTCGGTTCTGGGAGCTGCCGCTGTCAATCGGAGGAACTGAGGCACCCTTAACCACCCTAGCTCAATAGGCCTCTTAAGTAATGTCTTTTAAGGAACTGCGTTCTTCGGCTAACAATCTGCACATACAGGTCGTCTGGAGTTGAAGTCCAATCGGTGTTACAGATTTGACGTGCTCAACCTTCTAACACTACTGTGAGGACTAATCTGCGTGATTGGTCCTACTGCGTAATGGCCCGCATGGCTTGACTAGCAAGTGAATGTGTCAGTTAATCACCTATACTGGAAGTCATGCATCGAAAGCCTCCCTGCCGCTTAGTGCTATCTGCTCATAAACCGCCAGGTGGTATACAAACCGACGGAATGCCCAGCTTGCAAGTCATGAATAGTTGCTTGCGCGATTGTTAACGGGTTTCATGCCCAGACCCGGTACCACAGTCGGCTGGTACCACGCCCTTCTACCTTACGGAAGTTAAGATAAATGTATCGGAGCGGTCAGAACCGGTCCCCCGGTCCTGTCCGCGGTGCGCACTTCTACATGCGGCTATATCTCACAGATCCGAGCAAGCGGCAGCCCGCATTATTGCAGATGGAGTGAACGTTTACTGTTCCACGCCCTTTCGAACCCGGCGAACGCTGATAGGCAGCACACTTGGGGTATTCTTAAGCTAATGTTGGGAAATGACGACTCACCATGAGCTGCGGATTCAATGACTCCTATTAGGCAATTTGGCCGCGTGGGAAGCGCGGGGGAGAGAAACTGCCTCACCTTTGACTTCGGTCTAGCAAAACT"/>
                    <sequence id="seq_t1539" taxon="t15" totalcount="4" value="CCGGAGTAATAAGAATCAGACCACGCAAGCCCACTTTTTGCTTACACCGACAAGCAAGGCGAAAGTTACCAGGACGTGAGGTGACCTGAGAAACAGCGTAGTCCCACCTACCTGTAAGAGTCAACTCGTCAGCACGATACACTCGCCCTAGTTGATGCCCGCCTCTCCTTCCAAGCATCTGATTGAGTGAAACTTGGGTTTGGCTACCATCGTATCGTATATATGTACTCGCATCGACTCGAGGCTCGGTGCGAACTGCCGCTAACGTCCAGCCGACACTCGAAGCTTCCTCGAGTGTAAAATCGCCATCATGACTTACTAGACCCTGCTAAAAGCCACAGAACGCCGGTAGTCCAAGTAAGTGCATAACTATTTGTCGTTGTATACCGCCCATCTTCTACTCGAACGATCAATCTCTTCTGATGCGACTTGTCGACATCATTGTAAATGGGGATCAAAGCCGATCGAGCGTTCGCCGTTCACATGACCGGTCGGACGCCCGCCCACAAAGTCCCTTTACTCACATTCCTAGCAAGACCTCCTCGAGCACGCTAAAGCTTTTAGCTTTTAGGTCCAGTCACTTATACATTCGCCGTATAAGGCAGTCGCGACAGCACACCTGACTCGAAGAGCTTGAGAGTCAAGGCAGATCCTTGTCGTAAAGTGAATCGCCAGGATAGCAGCAAGTAGGCTTAACTATTCTTATTGAGACATAGTGAACGGTTTCTCTGATACTATGAGCTGTGCAATTGGTTAATAGTGACACCTGTGAGGTGACTGTAGGGGGCTTAGCCACACGCCGTGTAGGCCCCTGGAGTATGTCGACCATGATAATTCGCTGTCAGAGTCCTGACCGGGAGGGTGCTCCTAATACACACGCACGAACGTCCTAATCCCAATGTGTCGAGTAGAACCTTTCGGCGACCCATTAAAAGTGGCCAGCTCAGGTTTGCAGCTTAAGTCTGTCGAATCACGAAAGTTGCTGGCACTCAATAGTTCA"/>
                    <sequence id="seq_t1509" taxon="t150" totalcount="4" value="GCAGGCGCTTGTGGGACAGCAGACAGAGGGCTGCAAATGATGGATTGCCTACCTTGAGGAAAGCCGACACAAGTGAATAAAAAACCTTAATATTGGGCGTATTGATGTGTGTTGTAACACGGGGAGCTCGGTCGACCCAGCTTTCTGGGCCTTCAAATGTCTTAGAATGACTTTACTGGGGCCTGTGGGGGCAAGCTACAAGAGTTGGATCCAACGCTTCGGAGGACCTCCGTGTGTTCTGAGGGCCTGGGATCCCGACACTTCACCAATACGTGACGACTCGGAAAGACCCCCTCCCTGAGGGCCTAGCTATAGGGACATCACTTCGCAAAATTTCGGCGTTAGTACGGGAGCCCAAAAAATACTAACGCCTTCAAACCTGTTCAGATTCCGTTCTAACAGCAGGTTTCTCTCAGGCCCCATTCTCTACTTGACATTTAAGTACAGCCATCCGCGTCGTAGGATCACTCGTCGCATAGTGTTAAGTATATAGGGGACGGGCTACGTAACGATAGCTTCCGTGGACAATTCGTTTATCATTACGACCTGGCCCCGCGTGCCAACTCTGTCGCGACGCACGGGTATTTAGGCTTACTTTACAGTTATCGCTTGTAACTACTGCTTCGAAGAACGAATCTATGCTGCGATAGGGTGGGATCTCCTTGTTAACTGGAATGGAGATACCCGGGTGGGTTACGCAAAAACTTACTATAGACCCATCGTTGTCGGCGTTAACTCCTCCGATCAAAAAAACCTACGCCCAGATCACAGATGTGTGAATCACCTAGGGTATAAAGTTCACGACTAATAAACTAAGCCGGAAACTGGGGGCTGATTTTACCCTCTGTATACCCGGGGTCACGTAGGGTTAACCCCTCTTCTTATGTCTACGATTTATCTTTCTGCTCCTACACAGTTATTCGACAGTGCACTTCCTCGGTCCACACAACGTTCTCGGAAGCTGATATCCACGGCCACGACAGAGGGTGTGTTGACATTT"/>
                    <sequence id="seq_t15113" taxon="t151" totalcount="4" value="GCTCATATACTTGTTCAATAATCGTAGCAGGCAATCATTTAGCGAGAGGAGGGGCTGCTAGATCAGCTCAACTGCAAAGCGAGATGTCCACTAGTTCATTCCTCCGCTGTTTTAAGAGTCGCTGGTCGTTGCGCCCCCAGAGACGTGAACCTGCTGTAATAAGACTGTCCTGTCATTATCAAGCAAATGTGAGAATCCACCGTTCATAACTACGTCCATCGTGGAGCCGGCAATTTAAACCTTAGTTATAGTGGGGTGGCACTACTGGAAACCGGGTCACGGACCAAGGTAAGGTATTTGCCTCACCTACTCGTGTATCTAATGACGTATTAGATAGGCGGGTTGCGCTATCATACACGGTTTAACATCCACTCTTCCACCTACTTGAATACATTGTGACACACCTCTAGAGATCACCGCTAAAAAAACCTTCACCTGGGTACATTAAGGGAGTCTTAGTAGGCCCCGAGCCTATGAGAGCCTTGTAAGTCCTTGTTAGCAACCTTTTGATATATAAAAAACGCGCTATAGACAATCCTCCGCTGAACTAAGTATAACAAAGCGCGGTCTGCAGATGCTTAAGTCGTTTTATAACGCGAATCGCGTATGGGTTGGTGCACAGAGGAGTGATAGAGTAGTGCCGCACCGATCGGAGGTTCGTGACTTATTATGCTAAGGGTCCGGCTTGCGGGGTAATATGGTCGTGAGGTAGACACGCCGGTTTACTCGCGTGTCACTAGTATACTACGGGAATTTATGCTGCCCACGTAGACAGGCTTTTGCTGTACGTGAGTGACTTATGTAGCCTCTGTAACAAGCGCCACCACAACATCGGCACATCGGTACAGAAAGACTCTATTCTGTTGATTGATAGGTAAATTTCCTTGCGAGACAGGACCTCAGTGCAGCACGCATCGACGTAACGTGATTATTATCCGTCAACTGATGAACGCTTACTCATACCAACCGTGTTGTAATGTAGTTTCGTATCTAAATGCTC"/>
                    <sequence id="seq_t15210" taxon="t152" totalcount="4" value="CCTTTGGTGAGTGATAATTATTATCTTTCGTAGCACCGGGCGAGACTGATCGGGAGAATGTGGGACTGCCCTGGATTTAGGGTGATCCTCTGGTCTTGACGCTCACGACTGCTGCAATGGCCTCTATGATGGAAACCTCTGCTGCCAGGCGACATCACAACGTAAAAGGCAAACAACTAAAACTGTCGGAATCTTTTTTATAGGCGCACCCCACGTTAAAACTTCTAAGCCTGAAAGGACTTAAGGTCAGCGCAAAAAGCTCGAACCGCGAACTAGTGGGAATTCTGATCCTATAGTCCAGATCCTCATACTGCGATAATTTCTTGGTCGGCAATATAAAAGGGTGGACTTTTTGGAAAAAACTTGGATACCCCGGACACCGTTCCTTTATCTTCTTCCGTGCTTTCTCTGGATCAAGTTGTAAACACCGAAGTCCCGTCTCCACTATAGTCTCATGACGTTACGTGATTTGACTTCCCACCCGAAAGACCGCGCCCTTCAACTGAAGAGCTGAACGGGATAACTATGTCGCACACAATTACAGAATTTCCTTACGATGCAAACCATTACCCGAAAACACCCTGTAAACGTGGATAGGCAAGATGTGACTTGGGTTTCTAGAGTCCAGGCGCCTCAACAACTATTATCGGAGACAACCAGTATCATAGATGGTCACTTAAATAACTCAGACGGCTCCACTGTGCACGCCCACTTACACTCAGCTAATCTAAGCTCTATAGAAGTATTGTGCCATTTATGAGCCCGACCCAGGGTGGCGACTTAACGTTAAGTTAGACTAATACTATACTGGCACAGTAGGTTTCCAACTGTATGGGCGGGGGGCCCTAAGAGTTATTGATTTCTTGATGAAACGCCGCGGTCCACAACTTATCATTGACCATGCGGTAGACTTGTAGGTTGGAAAGGTATACGCGATTGGCAGGGGGCATCCATATTATTCCGCACACGTGTCCGCTAGACAGGATGTTGTAAGTTACGA"/>
                    <sequence id="seq_t15310" taxon="t153" totalcount="4" value="CTTCCACCGGCCGCCTCTACTCTAGATTTACATTCTGAAAGACACCAGAACCGGCCGGTCCGCTGCGAGCAAGTTTTATTGGTTACAATGTCGTCATAAAGCCTTTGACTGCTGACACTAACACGTCCAATAGCCTTAGGGAGTAACCACGCATAAGGATGCGAGCATCGCTAGCGTTTCTAGTCGAGAGCTTCGACATAAGATTTACTCCTTATTGCTAGCGGGTTCGTCGTTTAAAACCTACATTCGGTTGTAGACGTCCGGACCGGGTCACACAGAGGATGAGTAACCTTGAGTACTAGATTTCAGATCGCAGTAGTACCTTTCGCACGCCGTTCTTGAGCTCCTCACGAAGAGGTATGACCACATTAACACATTTTGCTCGGAGCGGCAAACCAGGGTGAGCGTAAGCACGATGTCTGATTCTTGAATATCAAAACTGATCGAATGTCATCCGCCATGCGCCTACTATACCAGAACGAGCTCACCCGAGCGATATGATGGCGAATCGTACGAAGTGATTCCATGTGGTATTCCTTTGTGACATTTCCATGACGTGAAGGTGCTCACACTTCCTAGGGATGTCCATGCGGCGCGGAGCAGGGCCTGCCCGGATCTACGGGGCAAACCCTTACGCTTAGTGACAACAACCATGGTAGATACATCATCCGTCAAATTACGATTACAGGCACCAACCCAAAACACTGACATGAGGACGGAATTTCGTACCATCGCATTTAGCGCGCAGCTAAGTTTCCGTAGCTCACTCCGGAGCGGATACGTGAGCCCTGATTGTACATTGAGGGGATAGCGCGAAGTAAGGAATAACGGTAGCTAGAGGGAGCGCATATTCTTTTACATGCCTCAGGCTCTGCAGAGCCACCCCTGGCACGTCATACGAGGAGGATTCATACAATCCAGTAATGCAAGCGCGATAGGCTGATACACATGCCAAAACGGTGGCGAGGGAGGCTTTGCGTCAATAATGTTCGGGGCATTT"/>
                    <sequence id="seq_t1549" taxon="t154" totalcount="4" value="TAATAGTACGAGAGCAACCGCCCCAGGTTCGATGTTACAGATGGTTCTGAGGCGTAAGACAGTACGTTAGGCTCAACACACGACCTTCTTCAGTGGAGTAAATTGAATAGCTAGTACGGTGAACTCCGCTCAGCCCTGTACAGTGGAACACCTTTTGTAGCTCACTCGGACGTCCGTGATGTGTCGAGTATGGCGCAGTTAGGAATCTACAGTCAGAATTGCTTAGACTAAACCCCTTCAGGTCTAGCAGAAAGAATGCCCGACCCAGTAGTGACATTGCTTCTAAAGTCTCTCTTTTGGAAGAACGCGTTATTTAAGGCACACAGGGGCACAAGCGGGACTTCACCGGCTGTCTCCTGGCGCGGGAGTATCTCGGCCTGGTCTACAACCGCCTTGACATGCGGCCGGTCGGATCTGGCAACAGTTGAGTCTCCCTGGTGATGCACATGAGTCCAAGGATTCTCGCTGGAGGCGTGATCCCTTCGGAGGCTTCTATACCGCCTTAATAGTTAAAACGGCGAGGAAAGTCTCATCTCCTCCGTACTAGAACTGCAGGCCCTATTGCGTGACTTCGTTCATCTTCAGGACACACCAACACGCCGTCTTGTCCATAATGTCTCCGAAGACTTGTGGCGACCTACAACGCAGCGCATAGTTCAAGCGGTGGCACTAGATGTTTACACTAAATGCAGCAAATAGTTCAGAACTATTTACCGTGAACTCGGTTACGCTCTTGCTGGCTTTCAGACCATTCCAAGGCAATCCCCGAGGTAACAGAGTCGAGAAGCTGGAAGAGGTTCGCGGATTTCACGCAAGCAGCATTCCTTGGAAAGTTGAACTCTCAAGTCTCAAGGGACACACATGACTATTGTGGACAAGGTGTTACCAGCTACGTCGTGTTGAGAACCTGACAAGTCCTTCTCAAAAAGGGCGCGACAGTAGATCGGACGCGTTAGTGCAGATGTTGTGGCTCGGGGAGTAGTTGCGCTTTGTTCATGCG"/>
                    <sequence id="seq_t1559" taxon="t155" totalcount="4" value="TACTTGCTGACTCCTATGGCTACTATTCCGTATTTAAGCTTCCTTTGTCGATTTTACACACGCATAGTTAGGTCGAAATATACCTTGATTCGGAGCCCTACTATCGGCGACGGAACTGACCCCAAAGCCCACTGATGAACAGCTAGGCCAAAAAGAGCACTATTGTTTCTCGGTTAGCGCCTCTTGTCGTACAGTATAACGATTAAGGAGATTTCTACGTGGAACAGTCCCCGATTCCGCATGTCCTACATGACCGTGGTGTCGCGGAGGAAATTCGTCCGGGATTATTTAGCCTGATCTAAATTAGATTGGGGTCAAGCGGTCTCCCGTAGAGTCAGCTAAGTTCGACTTTCATTGCAAGGAGACTGTCTAGGGCCGCATTGTTCATGCCGGGGTAGCCGAGGTGGCTAGGCCGATAGGCCGCTGAGGCAACGTCGCGAAGGGCCCTCCAGCATATTGCTCCGGTCATAAGTCAGGCCGGGTGGTGTAGTAGTTGCATAAAACCCACTCGCGACGCAGTGACCTCCGGCACGTTCTGCAAGATTATCCTGGTACCTGGGTTAGTTCTTACCTATTATTTCTACAACAGTTAAGGTCAGCCAAATCGGGAGTTTCTAAATTAATGTGTATTGTTACGGAAAAGCATGGGAGGAGTATTCGAAGGACAAGAAGCCTCGTCGCCTATGCCCGACCTGGAAATTGTTTAATCCGTATGTACGACCCCAACGTCCGTCATTTGCATACTCTACCATACATTCCGGGCTGATGCGGTGTCGTCTCGCCAACTAGACTCAAAGAAACATGTAGATATCGTCATAGGAACTTGGTCAAGGAGTTCTGCTGGCACGCCACCGTGTTATCGCGTAGTACCCCTCCGCAACTCTAAAAATTTAAAATGTGCATGGGGAAGGTATTAATGCGGCCTCGTCCTACCGCCACACTTATCAGGCGCTTTGGAATTGGACGACGACCCTCGGTTAGACGAATCGTCTGCCCCGAC"/>
                    <sequence id="seq_t1569" taxon="t156" totalcount="4" value="TGAGAGTGGGGGCGGGGTACCTAGATTCAAGGTGGCCCCAATAGCATCCTCCTCGTGCAATTATTGGCCAGATAGTTATCATCAAAGTAGCTCTCTATAAGGGTGCTTAAGCAATCAGAGTGCTATTTGCTCAATAGGTAAACTAATTAGGGCACTTACCCACGCCCCAGGCTATATGACACACATCCATAGTTGGTCTGAATAACCAACATCGCGTTTCAATAACCTATTCTACTTCTCGAGCTTACGGGCGCAACGATGAGCCTAAGTAGTCCAACCATAAAGCTTTTCACCTGTCAAAAATGCGAAGATGCCGCCAACGCGCGTCTTGTGACGCCATTAGTCTTAGCTCCGGCTGCAACGTTCTTGGATACGCCGTAACGTAGGTCTTTAGGTTCATCAGTTGTTTGCTATAATGCACCGCTTGCTGGTAGTGTTATCTTTGGAGATTCATCAGAAAGCCCCGACGGATCAACATCGGTTCCGATGGAAACGGTGGTGCCCGCATCTTGTTCTTTACGCCTAAGGTGTAGAGCCAATACGCGAGCTGGGAACCCTCAGCTCCCTAATATGATTTGACATGCACTTTCTTCCACGTCCTCGGAGGGCAATCCTATAGATCGATTATGGAGACCATGAAACCTGTTCATTTCACTCATTAGGCTAGAAGGCACCACCGCTATCGCCAGCAATGTATATCTAGTTGGACCATTGGCAACTTAATGTTCGCCTCGGGCTGCACCTTGACGTAAACTGCAGTCTACCATTTGTTCAAGGCGAGAACCATCTAGAAATAACATGTTGTGGACTATCGAGTGTTCCGTTGGTTTCGCTAAGGAGCATACGAGAGACTCATTGACAAGATCGGTTCAGATATCTAGTATACTACTTTCCCGTCCGCACGAGTGTTCAGCACCGAAGGTGCGACATTACCTTATATCGGTTTATTCTACGTGGTCGCGGATACCCCTATTCGTATTAACTTTGCGGCATCAATCCA"/>
                    <sequence id="seq_t1579" taxon="t157" totalcount="4" value="AGGATTTATTAGGAGAAGGGTAAACCGGCTTTACTCGTCCACTGGATACTCTCCGCCAATTAAACGTCGTGTTTAAGAGCGCCGGCCAAGAATTATGAAACGCGGGGTGCGAATTGACTTCGAATGCTATCAAAATTCATAGAGTTGAGACTCTGTCCGCTCCTCCCTTCACAACGGTGAAAATGGCGATTACGATCATGTCAGCTTGTAGTATTCGCACTACGACTGAGAGAGTGATATCTAACTGTGTCTGATCTAACTCTTGATGTGCGTGTCCCACATCCTTTGGGGGGTCCACGCCCTTCTCGGCGCCGTGGCCTCTATGAATTAGTATGTCATGCCTGTTAGCGAAGAGTCACACTGACGTACCAAATGTGTCAGGTGGCACACACCTGTACTACGGCAGAGGTAGGTACTCTACATAATTCGCCGAGATACAAGGCTCCTGGCCAGCACTGTTTGTGAGCGGAGCGATTCGCTGCCGCTATCGCGGAGCCCGCTACGAGATAATACACCCAGAGAGTCTCCACTTTGCACGGATAGGACCTCGCGCAAAACGAAGGGTAGATCAGCGGTGTTGTAGGAACTGCGATCATACTAGTAGCCTCCAGTTCGAAGACTCGGGTAGGAGGTGGTACGAGATTATGATGTATTCGTAATAGATACTTTATATAGGGGAGCGATTTTAAGGTGTTTGGGTATCCCGTTATACGCACTCAGGGGGGCATATGTTAGGTGGGACGTAGATACGGCCTACCAGACCACAACTGCCCTTCATCAGCTGCGCGGAATGTAGCTAACCCACAGAGTCAAGGCTGCATCCATTATGTGGGGACGGTTCCCCTGAACCAAAATACCCTGTATATTACAGGAGACAGTACCAGTGCGTCTCGATTGAATCGGCAACGTCAAGAGCCACAAATATAGTTCTTGGGGGTGTATATTCCCCTGTATAGATCGACTAAGCGTAGGCTGACCGCACCGGTACGACAAAGTTAAG"/>
                    <sequence id="seq_t1589" taxon="t158" totalcount="4" value="CCTGTTGTGTTACTAGATAGCTGTCCATACGCTGATATTACTTCATGCAACGGGACGTGATCAGAGAGGTTTTGCCTCGATAATGACACGGGGTGACCACCAGTGCCTTAATCGACGCTCACCGACCCGAGCTGTTCATTCGTGATACGTCTAGTTTAAATCCCCATCCCGAATGGTCGGCCACGACGGACTCCTAAGCCATCTGTAGTTCACCGCTTCCGAGGTCTGAGTTCTAGTAGCGATGAGTCCGCATAGCTACAGCTGGCGTCGTTAGCGATATGTCATGCCTGAGAGGTATTTAAGTACAGCGGTCAAGAACTAATTTTCGTTGGGAGTAGCGTCCCTAGCTTTAGGTTCGGCCGCCGGCGACCTTCCGTCCGCGTAGAACTCTATTCTAGGGATAGCGAACCCGACCACCATCAAAGGTAGTCTCCCATAGTTCGTGGTCCGCTCCTCGTTTCACAAAGGTCTATTCGATTAAGAAATTTCCGGTCGGGTTTCGAACTAACAGAGAGATTATGGCCCGAGAATTATAATTGTATGTAGACTCTCGGCAACCAGTAATATGAAGTCCCCTTCTCGACTCTTAGGTATAGGACGGTCCTGCCGCATTACAGATCTTCACGCGTGGCACTGGGATGACTCAGACCAAAAAATCACGTACTTTGCTTATCTATCGTCAAAACCGTGATAGTCGGGATTTGCTCTCCAGTGATGTCATCCGTTATGCTTGACTGGGTTCGACTACTTCGCGTCAGACTGCAGTCCATACTCGCGTTGACAGGCTAGATTCTGCACCCGTCGATATCCATGGTAGAGTTTCACAAACCACGCCGAGATCTCGTCCTGGTTACGGCACTTTGAACACCACTACGCTAAGCGCCGCACCAAACGCGCGTGGGTAGCCGGTGACAACAATATGTTCGTTACGTAGCGAGGTGTATTTGGACTGGCTGCGCTGGGATTAGCGATACCACGACTCGATGGATAGCGCGAGCCC"/>
                    <sequence id="seq_t1599" taxon="t159" totalcount="4" value="CTAAATACCCCCTGTTGTGGGTTTCCCCATTCAGCCGCACGTTTGAAAGCTTTACGAATGCGCACGGAGCAATCGCAAAGTGTAGTTAAGTATAATGAGTTTTAATCCGAGTTGCACAGTTGATACAACATAACTCCTAAGTAGGCGCGGATGTCTCAAGGGCGAAGATGCGGGTGGGGTCAGCCACCTTGAAGGCATTTCCCTATCGTGTAGTCGGACTGGTCGTCCCTGCCATTCTATACGCGGAACCGCGGGCAGACCAATATTGCTCGCAAACAACTGGTGTGGAGAAGCGTAGAGCCAACCTCTGGATCTCGTCAATCGCCCTTGTGAGCTCCGGCGCTACGCAAACGTGGCCGCCACGCAAGATAAAGGTAATACCATGCATGTTGACTAGGCAATGTCAAGAATCCTGATGCTGAAATTCAGTAAGAGGATAGCACAGGAAGCTAATGCCAGCAGAATGATACGGAATGAGTAGCCCCATGTGAGTTGTCAGATACGCCGGAACCGAGCCAAATCTACGGTCGTCTCGTCGTGTACACTTCGGGTCAGCCACAACCAGATGCAACGGTCAGTGTATGCTTCTCGTTCACAGAGCGGTGGTCCAACCAGAGTCGTGACCCAGTCCGCGTTTTCGCAGCCCCTAAAGATCTAATGCGATAAGGTTCCAAAGTGACCTGCTATGATTCGGGACGATGAAGCGGCCGCTTCGCCTTGCGGGGCACTATGTATCCATCACAGCGTAATTCTAGTTCAACCTGTGCCCTTATAGTATGCTCCCCGGTGACCATGGCGGTAGCCGTGTCATGGAGCCCCCGGATTCCCCAGATGTCACTTGCTCAGAGCGATGGGTTATGACAGCATTATAACAGAATGACTTGAGATTATCTCATGTAGCCTACTGAGAGCATGCCAAAAGTGGACCGTTCTTGGGTAGACAGGCAGAATCTCTGTCTAATGTAGATGTTTGAATTATACAAGCGATGCTACCCTTAGA"/>
                    <sequence id="seq_t1630" taxon="t16" totalcount="4" value="CCTAGTGTACCTCAATCAAACCCTTACTTTGTTATGTACAAAAGAGTAAGTCTTAGCCGTGTGTTATAGCTGCCTTTCTTTCACTGGGTGTCTCGGCTTTTATATAGCGCAAGTTTGTAGCCGGCTAGTCATGGGGTGGTTCAGTCTAGTACCGTTAGCGTAGAGCGCCACGCCACACACTAATAGATCCCTTTCGTCACACTTGTTGAATAAAATGGAGACATCTAATTATACGTTGATACCTGCCTCTGAAATTGGCGATCATGAGACTGGAGCGAATAATACGTTGAGCGTGAGATGCGTTCCGCACGTACGGTTCTGTAGGCAGCATCACCCCGGTGACCATCTTTCGGTCGGCTATCTAATTCGGTAATTAGACCGATGTATTCATAGCAACATCCTCTGGTGTCACAGTAGTATCTGGAACCAGCCTGGATGACAAGTTAAATTAACGACTATGTGAAACAGGCGGATCGTTCCTAATTCAAAGATTCATAACATCGCTCCAGTACCCCCCGTATATGGCAAGACAAGGCATTTGGGTAAAGGGCTAGTCACGGTGACGCGACCAGCCAACGTTGTATTGTCCTCAGACAACCTCGCTCATATCGGGGCTAACCGCTTAAAAATCATCCGACACTATGGAATCACAAGTTTCTCTAACAAGAATGGTTCAAGCTCCGATTTAAAGCAAATAGAGATTCAGTCTGTGCGCAGTTTTGAAGCGACTCCCATGCATTGTAGTAGACAATCTTTTGATGAGACTGGGAAGGAGTGTGATCGAACCTAACTTGTTTCCCTTCAACACACCTTGGATTGGGTAAATCCGTGTTGGGCAGTCGCGACGCACCAATCGACGAGTTTCGGGTTACCTGCCCTTTTCGCCCTAGGTTAACAACTCGGCAACCAGAGGACATACCATGGATAATCTACCTATTTTGATTTGAACACCGGATTCGAAGTCAAAGCCTAGGTACGTTTAGGAAGTGTCCCTCTCTTA"/>
                    <sequence id="seq_t1609" taxon="t160" totalcount="4" value="GACCGCACACCTTGCTCTTGCAAATATCGGAGATGTTTCCCTTTATTCTCTATCTACCCAGGTGTGACAGATCAGGGCTAAACCTGACCACATGCGCACGGTGCATGACAGCTCAAGACATCACTGCGGAGTCTTCTAATCGGGCATATCTAATCAGACGACGTTACCGGGACTAACATGCTGAGACATGACACACCTGCCCTCTTCCGACCTCAAGACTACGCGCGTACGTCGCCGCACAGCATCTCCCGGGGAAAAAGACCAGGACCAGGTTGGCAAACAGCGGCGCTACTAGGCAATACTTCCTTTAAAGCAGCTGGGAGATATAGTATCGCCTTGCCTCGATGACCGTTGCTTCATTCGCCGTGAGTGGAATCATTGACAATACTTGGCGTTTTCGGTAGTGAACACGAAACGGCTTCTATCCATCGAAAAATGTGGTTGTGAGCCATAGTAGGTCAACCTGATGAGCGACGGAACTCTACCGCAAATCGAAGTAACTCGCCCAAGTAGTCTTCCGACTCTGTCGCTCCGCCGCTCACTGGTGATAGGTCTGGAGCTACAGTGTGTCGATGTTAGATTGTGCCCTTGAGGTGGATTGTCTCTGAACGGGCAGGTTGTAAGAGGAGGAGTAAGATGCTTTGTAGTAGGGACTGTCGCGAAATCGTCCGAGAGCGAGGCAATGAAGCTATCTCCGAAAAGCAACTGCCAGAAATTATATACCATTCAGAAATTATTGTTTACGCCGACAAGGCGTGGGCTTATAGCATGCAGTCCTAGCAAGTGTGTCCGAAAAGGAGTCTGTGGGGGGATCGAGTGGAGAATAGAGGCCAGCCCACACGGCTATTCATTTTCTAGACATCCCTCTGCGTGACTTCTATAAACTGGGTAAAGGGCAATCCCTCCAATTCCTCCAACTGATATCCCTTTTACCCGGCTAGGCTTGATTTACTTTCAGAACGCACGGGCTCGCACTATCTGTAGCTCTCGGATTATCGAC"/>
                    <sequence id="seq_t16113" taxon="t161" totalcount="4" value="CCTAATCTACGTTGAGCTGGTCCTGAGGTTTGAAGTCTGGGATTAGCGGTTCTGCTCGGGGTCAACCATACACCTTAGGTAATCTGGCTAGCAGTACTTTTGACAACCGCTAACATGAGTAACTTAGCTTATCAGGTCCTACATACAAGTAGCGTATGGGATGCCCATCTGCAAGAAACCGATTAGCACACTCCAGTGAGTCGTGATGTATAGAGAATGTCCCATTGAACATACGTTGTTCAGCGCCTCTAAACCATGTTTACGGTAGAACACACAGGCGCCCGTATTATTGGCGAACCATACTCGCAACTTCTGGTGTAGGATACTCCCCCCGGTAAGTGTCATGCTATGTGATCATCTTATAGTCCGCTAGTCGCGGCGCTAAAAATCGGCAAACACCATAGGCTTGGGAGGATGCGTAATACATTAGCGGACGTTGGAAGTTGACTTTACGTCCGTATTACTAAGGCGGTGCGGAAGAAGACCTAAGTATCACGATCTTGCTAGTGAGCTCTCGATTACTGGTGAGATATTGCTGTTACGAAAGATGGTAATTAGGGCGGGGCCGCAAGCGCACGCTAAAGAAATTTGATTCATCAGCTATTTGAACTCGTATAAGCCAAAAACGCTCATGACGCAACATTGCCCTACTATTTCCTCGCTCTTAAATGCCACTGGAAGCCATTTACCTTACGTAACTAATCAGACTGACAAGCGTCTACCAGCAAAGACCTGGACGTGTAATGAACGCTGTAGTCGGGCCACAGTAGCGTAGTGCGCTGTACTATAAGTTTTTAAGAACATACAACTATCTAACTGAGCCGGCCCGGGAGCGGCTTTCACTAGCCAGCGAGTTAGGATTTTCCCTCACCAAAACACAATTGAGGTACGTTGGCTTCCCCCCAGCAGGACGCTATACCAGGGACATAATACGTCATCGGAGTTGATAGCCGCAGTCCCCGACAAAGCCATAGTACGAGTGGGAAGTTTGGGATTAGTT"/>
                    <sequence id="seq_t16211" taxon="t162" totalcount="4" value="ATGAAGGATAAATCATATGCGAGTAGCCCGGTGGAACATTTGAGACAACACGGGGCCCGGGTCGGCGGGACGAAGCCCATTTCGAGTAAGGCACTTCGCCGGAATCTAGGAAGGGTTTATGGGATCGGTTCGCTAGGGACATGCGATCACTTTGTTTCCCGACTACCTGCTTTTCTATGTATGATGTATTCTCGTGTAATCGAATAGCTAATGATTCCGGAAACACCGCTGTAGTCTACTCCTGTACGAACCGCGACCCGTGTTAGACCCGCTAGTACCGCTGTCTGTTGTGACGCGCAACACCGGAATCCGTTATTACCAGATTACCGGGAAGGCACCAGAGGGATGTATACGGTACGTGATGCAGTACAACTGCAGATTAATGGATGCTTTCGGTAGCACGACTCGACAAAAATTTACAGAGGAGAACCGAGTACATTGGATCTTAACGGGTTATACAACCTCGGCGGGTCATATTATAGTTACAGTTTATCTTACTCCGTTTATCGATTATTGTGGTACTCCGACGTCTTAACACGCAAAACTCTGAGGGCCCGACGCGAGCGGGCCGCCGCTCATACTCAGTTGAGGTACTAGCGCAAATCACCTTAACCGTCTGCATGTCTGACAGGGACCTGGGCCGAGCCGGACCTATTACCGGACTATTTAGCAACCGACGGCGTATGATTCTTTTAGTATGAGTTGGTGGTTCGGGCCATCCAGCCATTCTCTCTTTCAATCCTGGAACTGCTGCTTTCTAAGTTCTTCCTACATCCCCAGAGATCTCCGAAATAGAGTAGTGCTTACTGCTTAGGGTTCACGTAGTGGGCACACTTATTTCGTAGACTTTTCTACTTGGTCTCCTATAGTAAAATTTTCTCCTAGTGGCTAGCGCAATGAGAATTCGTAGCCACCCGCAAATCACCGCGATCGACTTACTGTTATGCCTATTTCAGATCACACTGGTCGTCATGTATGCTAGGTTGCTGCTCAGTATGGT"/>
                    <sequence id="seq_t1639" taxon="t163" totalcount="4" value="GCGGTTCTTCGCGCAAAAGCCATAAGCATCGTGCTTCTCTCGGTTAGTTTGCCCCCTCGACAGGAAGTAGATGGGTCCTCCTAGTCTTGGACACTAAACCCACCCCAATTGCTTACCGTAACTACACATCATACTTTCTCTGTGGGGATTTTGTTCGCAATTAGCGGCCGACTCACGACCGTCGTGGCCAGAGGTTTAAACCGTTTGCTTCGCGGGTTATGTAACTGTATGCGCATCACACGGCTTCCACCAGAGCTCTAAGCTTGCGACTCAAATTGATGATCTTCTAACGGACACCACACTCATTAGTTTGGCCTTCTCGAAAGTGCTACAACGAGGTCCTTGATGTTTGTCAGCGCGCCTAGTACAGAAGACTTTAGGTTAAATCACGTACGAGTGTTACGCGAGGCTCTTGCCAGTAGGGTCAAACAAGCGCTCGTAGTCCGGACGGATACCAGAATGTATTGTGCTTCATGATATTGCACTTCGCTGAGCACCCCGTGATTGCTTACTGGCAGTCCGTCCTGGCATCTGGGTCACTTTCGGACTCCCACGCTTAACACCATGGCTGGAATCTTCGTACAATTCTTCTCCGTATACAGAGTAGTACCTGACATTTTCGTCTGCTCTGCGATGTTATGGCAGTTGGCGGGGACGTCTAAATATACATAAAATGCTTCCCGGCTCATCCGGGCTCAACTACGCTTGCTTCGCTTCGTGCGTACTCGCTCCTCTTCATTCTTCGCACAGGGGCATTCTCTCCGAGCGAAACGGTTTAATCTGGTCTAGAACTTATTCCATTGACCCGGACCCTGGGACCCTTACGGTTGTCGGGTTGCTTTGCAAGTAGGACTGCTCGGGTTCATACCTGAAGGCTTATAACAATGCCTTCAACGATCTACACGAGCCAAAATCCGGTGGCGAAAGTTCCAGAATGGTGGCTATATCACATAAACTTTCGCCTCGCCTGGAATGGCACGGTAGTCCGGGTTTTACAAAA"/>
                    <sequence id="seq_t1649" taxon="t164" totalcount="4" value="ACAATTTCTAGTGAAAAGATGGCTTGGCCGAGAATAGCGTCGACCTCGTTGGTGCATAGGCTCCACGAGTTTGAGGCGGAGTCGTACCCTACGTACTTTTGCAGCCTTGAAGCTCGCGAACTACGTCTTTCAGAATGGAAAACATGTCCTCGGAGCCCAACAAGCGTGGAAGTACATACTCACCTGGATGTTTGTCGCCAGTCCCTCAGGATGTTCACATTTACATTTGCCTAGGGTGGAAATTTATGTGGGTCATTTGACATACCCTAATGGTCGGTCCACGGCGTACATAGGATGACTGCATGCGACCAACCAGAGATTGCTTCAACCGAAGTCTACACACTCTTCTACGAATGCGGCTTTATATGTCAAATGCACGGCAGGGTCTTAGAATACATGACAAGCGGTTCAAAGAATTATTAGCCCTATGATCTCTCTAATTATCAGAATTCGTAGCCAACAGGTTGTAGTTGGATATTTCAGATTTGAGGCCCAGACGCAAGCCTAGGGCATTTTCTGGTGTGGTTGGCTTGTCTGTACGGTCCACCTAATCAGGACAAATCTTATCACAGCGGACCTTACTGGGGAAGAAGTGTTTATCCGCATGGATCCTGCGATAGCTCTACTTAGTTCCATTACTGAACCTTACGGTAGTTTAACCGGGAGTACAGGCACAACCGATCCCCCGTGTCTGTAGAGCGGTGCGACAGCGTTCTATTAGAGTATTATGAGTATTGGTCCGTGTTCTCACTCGCTTATTGCCAGTTTCTAGTAGTGGCACGGGAAGGACTGGTACCAAACAGCATTAAGTATATTATAAGGGTGAGTTGGTAGAGTGCAGGCCCCGCTGAAGCAGCAGACATTCCTGGGGTTTACGCCGAAACGTGGTCACTGTGAAATCGACTATGTTGAGCGTCCAGTACATGTTTGGGAGGTGACATCCCTGTATGCATTATACCGCAGTGCGGATTTCGGTAGGTTGCTGGGTGTAGAGGGGTAA"/>
                    <sequence id="seq_t1659" taxon="t165" totalcount="4" value="TCATTGTTGCGGGCTAATTATCAGCATTCGTGCCACCGGGCGGGTATGATCTGGATCATGTGGGACTGCCCAGGTTTGATAGGTTAGGTCTGTTCTTGACGTTTAAGACTGTCGCACTGGGCTCTGTCATTAAGACGTCTGCCGACTTTCGTCACCACAAAGTAAAAGGCAAACAGCTATTACGTTCGAATATTTTTTTATAAGCGCACCCCACGTTACAGCTTCTATGCCTGAAAGGTCGTATAGTCACCTCGAACAGCTCCACGCGATAGCTAGTGAGACTTCTGATCCAATAGACCGGGTCATCGCACTGCGGTAATTTCTAGGGCGTCAGTTTAAGCGGATAGAGAATCTGGAAAACCGCTTGATAACCCGGACACCGTGTCTAGAGTGTCTTCCATGCCTTGGATGGATCAAGTTGCAGACAAATATGCCCTCGCTCCTCCATAACCTAATGACTGTAGCTGAATGGACTTCCCCCCTCATAGCCAGCGTACTTTAAACCATGCGATGAACGGGACAACTATGTCTCACACAATGACAGACTTTCCTGACGATGGAAACGATTCCAGTGATACACTCTGTTAACTGGGATAAGCATTATCTGACTGAGGAGTCTACAGTTCCTGATCCCGACCTACTGTTTCCTGGAAAGATCAGACTCATAGCATGACGGTTAAGTAAGTAAGGCGGGTCCGAAGTACCTGCCCACTTAAACTCATCGTGTCAAAGGACTTTCGGAGTATTGGGCCTATTTTGATCGCGACCCAGGCTCGCGACTGGAGGTTAAGTTGGACTTATCCTATTATGGTACAGTAAGATCTCAACTGTCTAGTCGGGGGGCCTTAATAGAGGTTGCTTTCTCGATGAAACGGCGCGGTCCACAACTTACTTTTTACCAGCAGGTATACTTGTAGGTTGGCATGTCATACGTGATTGGCAGGGGGCATCTATTTTATATCGCGCCGGTGTCCGCTAGGCAGGATGCTGTTACTTACGA"/>
                    <sequence id="seq_t1669" taxon="t166" totalcount="4" value="ACAGGATGCCACTGAAAAGCCGCCAGCTGTGATATTGTTGTTGGTACTGGGGACTGCAAGAGGTCGTTATTTATGAGTTTCCTCAGTTACGTCTTTCTTTAGTAAAATTGGGTATCCAACTAAGGGTACGTGCAACCGTGGCAGGACACTCCACCCTAAGAATTGGCGCGCTTCTATGTTTTATCAGACCGCGCAGTCTGTGAGATCCCCTGTATTCTTTGAGCAACGTGCCACACCAGACACTGAATTAAATGACCACCGCCCGTATATTAGTTTATAGTTTAAAACCCTTACCGCAGGCACGTCGTTTTAATTGCGTGAGCACGTACCGCAGGATCAACTTTACGCGGCTTCTCATTTCGTGTTGCCACCTCTTGTGATTCATATACGGCCCCAATATTACTATCCTGACTTCAGCCTTTTGATGTAACTTTTCTACAGCCCCACGGGTTTCTGCAACTGACTGAACGCGTGCCACCTGGATCCTATATTACGAACCGCGATTGTAGGGCTTACGAAAACACAACCAACTGCCTGGCCGTAGTACGGACTAATATCAGCTCCTATGGCTTGATGCCTCGGGCTGTCTGTGTAGCAATAACGGTATTGCTACCTGTGTCCTACCGTACGTGGTGCGTTGCTATGCGGTAGATGACATAATGAGTGACCAGTCTTGGATCCATTCGAAACACGGTATCAGTGAACTGTAACACAGTATACACAGCCATGGCTAATACAGAGCTACTGAACATTGCGTCGACGACGCTTATCTGAAGTTGGGCTTGAATCTTAGGGCGCCGTCAGCTACTAAACATAGATAAGACCTAAATTCAGTAGATTTTCAAGGTCGAGGTGAACACCACTGGTACTAAGCGCAAGCTGCTGCAGGCTGGTCCGCTTCGTATACCAGATGAATATTTGAACATGTGCTCGTCTACTATAGGGTAGGGTGTTGCCGCGCAAGCGTAGTTAGGCTGAGTAGTTCTCGCTCCATAATACA"/>
                    <sequence id="seq_t1679" taxon="t167" totalcount="4" value="GTCAGATGTGGAACTGTTACATAGACTGACGGGACTAGTATTGGACTACCCCACGCATCCAGAGGTCCTTTGCGCTAATAATACCATTTGTTTTTAAGGAAATTCCTACGGGCAGCGTTTCTTTCTGTTTACTCCAGGCCGCGTAGGAGTCCTAGGCTTTGCTATTACTTTGATACTACGTGAAGATACCCTCAGCTTAGGAATATGTGCTTCTACTGGCGTCGGCGTGGGGTCAACTGCTCGTAAACGTCTCCCAGAAGTAACCCGAATGCCGAACTACACATTAAGTTTCTAAAAAGGAACAGTTGAGACCCCATATGATTTTCCAGCACTGCGATTCTCAGTGCGGCTCCGTCGAACCCCCTTATGATCCTGCCTCCGGATGATTCCATGTTTCTAAGCTTTTATGGGAGACGGGACTAAATAAAGAGTGGTTGATCGGCCACTCAGCAACGCCTGAAGAGATCAAGCGTGGGGGCTAAATGCTAAGCCTGTCTAATGACACTCTTAACACAATAAGGACCTCCCTGGCAGAGTAACCTTACGATCACCCACATTGCGGCCGATTGAAGTCGTGGGTAGCGCGAGACCGGCTCACGGCTATCAGCAGGAATAACGGCACGGCATATAGAGCTACCTGCCACCGCGACTCGCTAACGCCCGTAGCTCTGCGACGAAACTCCATTCGGCCATCGTCACGTTCTCCTGAGAATGTGATATGACCCGATGTCCTTGACAGAGCCACGGTGGCTCCGTAACATGTATCATCTGCTACCACGAGATGAAAACATCCTCTTTCCTTGTAGATATGCAAGGATTCGATAATTATAAACGTCCGAAGTTCTGAAAACTGTCTTCTGAGTTACAGGAATAGGGGATATCATTACACTAGAATCGTGGCAACTATGCGCAACATCCTTTTTCACTCGAATGTCCCCTTGCGATCTGCGGAGTTGTTTGGAGCACGCAGCTCCTTTGCCCTCTGTTTTCGACGGAAACT"/>
                    <sequence id="seq_t1689" taxon="t168" totalcount="4" value="ATAATCTCTAGTGTACATCTGAAACAATCGAGCTCTAAAAGTGCCGAAGGCAGGTCCATTTAAATGAGAGAGTGTACTAGGTCAGTATCTAGTGACGCATGCAATGAGACTTCCCAAGCCTTCGCGGAGTGTAAACTATGTTCATTTCTTCAGACGGTATACATGTCCGGGAGGACTATTCTAGTACTATAGATGAGATCCAGTAGAGTTTTCACGTAAACTGTCTGAAGCCGTCGACCCTATCCGGAGAGAGAGTTCTTACGGCTATCTTGCCAAGTCAAGCGCGACCCTCGGGCTACTCTGGAGGTGACAGTCGATATAAAGGCGATTCGCCCCACAGGAGTGGGGGCACATTGGGTGCATCGACAAACGCCTCAAGCCGTCCTCTTCCGCGTGCTTTCCAGCCTGTGATAGCTAGATACACCGGGACGAAGCGCTGAGATTTGATCGCAGCGCTTAAGGATATGGGATCAAATCTTCGTTTAGGTGGTCATGCTATCATCATGAAGTGACGGATGCCCCGTTCTCTGATCAGAAAACCGAGTATTTCGGCCCTTCAATTCCCACCAGAGATGCAGAGTCGTCGGGTTTAATCCACGCGCGCTTGTCGAATGCTCTAGGCAAAAATGGCGTAGCCCCTTTAGCCCCATGCTTGTGGTTAGCCGGTAAACAGGGGGTAGGTGATTTTTGTGTATACCTCATGTGGGGTAACCTGTGCCTTTGTTCCACTTGAGTCACCCCGAGTTGGAAAGTACTGGCACAGGTAAGTCATGTATTTAATTATTACGTAACAATACAAACCGACGCCCATACCCTTTGTGGCTAACAAAGGGTGGTGTGACGGCCGATAGATCACAGGAATTGCCTATGGAAATACCTCGGTGGGAAAGTCCAACAGCAAGGGAATTGTTCTATTGTTAAGGCGTATTTCTGGGTCGAATGTTGGCCTGATGGAACTCTAAAAGCAGGTGAGGCTTCCGTGAATGGTGTTCACATTAGT"/>
                    <sequence id="seq_t1699" taxon="t169" totalcount="4" value="GACATGGTGTAGACGGGTTACGGGCCAGATCAGCACGCAGAATAACAAGTAAAGGATACAACAGGCCATTGGCATCGCAGGCTTATAGTGAACAGTATCCCGGCATCCTTAAAGACACAGTGGCCGGCTAAGGAGCTTCAGTGCAGAACCTCCGGCTATTGGGAGTCAGCAATACCGGTGCGATCCAGAAACTATCTATGGTTATTCAATATGGTCTCCTTTTGGGTGCCCAACCGAGATTGTGTGACAATGGCAAGGACTGTGTCTTTGTTGTCGATAAATCTCCGTGTTCTGACTGGGGTGTAAAGACACTGTACTGTCCAGCTGTGACTGGATCGTAGAGCAACACGGGGCGAGGGACCACTGTTTCACAAGTCAGCTATAAGATGAGGTACGAATTAGCATTAGGCGTCATGTGACATTCGATAGCAGGAACATCTCCATGAAGGTCGTCGGAATAAAAGCCTAGCATGTTGGGTGCAATACCAGCAAACGCTTAGGATACTGGACGAAGTGGCGAGGGACCAGTACCCTTACTCTGCGCTCCAACTCGATTGGCGCCGCTCCGGTAACTTTTAAAGCTAATGCGCAACCGCGGGCGGACGACACACACACGTTGGCAGGTTGCCGTAAATTACTACTACTCCTTCCCACACAAGTATTTTGACGTCCGCTGACACTGCCGCCTTTGTTCTACTGGCTCGAGTTCTTATAACCCATTGGGAGGAGTTCCAGTCCGAAGGGTGGAATAGGTCTGAGACCCGCCGCCCCCATATCCAAAGCCAAGATAGGGAACTGAGGAGGAAAAATGTTGGCCAGACACAGAATACTCCAAGAATATAGGATTTACTAGTATGGAAGCACCTTGCGTTCACCTGTATCGTAGTGATACTGCCAACAGGCACGAGCAAAAAACGTAATGGGAAAGCATTAGTGGATTGTCTGACGCATCCATCTTGTAAAAGGCTGCTCTTGAAGAGACTAACCTCCAGTGCCGCAC"/>
                    <sequence id="seq_t1740" taxon="t17" totalcount="4" value="GAGAGACTGTGGCGCCGGAGTCGAGTAGGATGGGGCGGAAAGCGAAAGACTCCTACTAACCGCTTTGGTAGGTACTAGCCAGCCTGGAAGGCTTGTTAACGTGTCTCTAAGGCAATAAACAACCGTACGTCAGAAGTTAGGGGTTATCACGGATACGCATGCTTTAATCGTTCAACATCTTGACGGGGGGAGAGCTGGAAACACCAGACCGCCATGTGTTGAATGATCAGGAATGGTAGCCAGTTGCGTAAATAGAGAGTGTAGTCCGACTTAATTCACCGCTAAGACAATATTATTCACACCAGCCTTAAGGCAGGATTAATTTTGGCTTGTCAGCAATCTACCCCCCGCTTAGCATCCCTGCTACTACCCTAGTCGCATGCTGCACTCTTAAACGTCCGACAGTGTTAGTCCGCGTGGTCAGAACAGGGTGTTTACGACTCGTGTGTTATACTAACCGAGTGGCGATCGTCGGGGGAACCGCCTATATCTGCCCATTGAGATCACAACCCACGGTTACCAGTGGGGACTATCTTCTGGGCTCCTTGACGACTAGATGACCAGGGTAAACACCACTCTCGTAATTAACGCGGGACGGCCCAACGGAGGCCACATGTGGAGAGCGAGTCAGTGCCGAAAACTCAATGCGCCAGTGCTTCGCGTAAAATCAGGTCAAATTGATCGTGGTACTGCGAAGACGAGGATTGGATGAGGGCACGATGGCCTTGTTTTCTCAAATAAGAAGGAATTGCATTAGTGTGTTTCAGGTGCCCACGGCTATGAAGGATACCTTTAAGGCGTCATACGCCACGCCTGCCTTACCGCTTATTATGGCCCCGCTTTCGAAGCTTTCGGATGTAAACCACCGCCTGCGTAGTTCTCATATCAGAGGATAAGATGTAGATGCGATATCCTGACTCGCGGCCCATCAGCGAGACGTTCTTACGCTAAATTCTCGGTGCACTATCTAGAATTGGCTTCATAATAAACATCGCTATCT"/>
                    <sequence id="seq_t1709" taxon="t170" totalcount="4" value="TCGTAGCCATTTGACGACGGGGCGCAAAGACTCAGGACCCGGTTTAAGGAAACACTCATCGCCCATCGGCAGCTTCGACGATGCCCGGTGCGTTAGTGGATGCGTGAACGCATTGGCGTACCCACAGTCTGCTGGGGTGTCACTTAGTGAAAAACGTAAGCCAGGAGATTTTCTCACGAATAGACGCAAGTTGTGGCATTGACCTCACAGGAGTGCATCAGATTCCCCAGATGTCGCCGGTAGCTATGTCATATGGGAAACTACCGGAGTAGGGCGCTCAAGTCGCGACTTATCGCTTGTGACCGCTTGTAGCCAATCGGCTAAGGTCTAGCTGTCCATAATAGCACGCCTGCTGTAATCTGCCATACCGCGGTCAGCTGGAACGGATTGCACCGCAACTCTTTGGTTAAGCAACCTTATGACTGAGTACATGGTATAAATCCCGCCAAAGAGTCAGACTCAACCTAGTGCAGGTCTGCTGACAGGTCCCTGTTCAAAGTCGTCGCTGGATGGTCACTAGTTAGCAGATGGGCCCGATATGATTTTCACCTCAGCAACTCTAATTACATAACGCCGCACGAGTTTGTTTAAAGCGATCGAAAACAGGCGATACAAATAGGCCCCCCTTCGGATAACAGAGTTACCGGTAGCATCTCGGCCTTAAGAAGATTGAAGTCGCGCGCTTCTACAAATCCCCAATAGTAGCAATAAGATGCGTTATATGGCCACGAGAGCAGTCGCCACAAATGGTTGGGGCTCTGTTGTGCGGCGTTGTTTAGCGCGTGGTAAGCTCTATACCTCACGTCTTTTGAGGCTCTCTCGGAAGGACGTTAGATATGTCTTATAAGGGGCGGATAGGCCGTAGGGCCCAGCCGAACGGTGTCTCGGCCTGCGAGGGGCGTGAGTATGGGAGGACTGTCTGCTTTGCTTATGTCACTATGCCAACTAAGGTGGGTTCATCGCTCTAACATAGAAGCTGTCTTCAGGTCTTTTCATCGCA"/>
                    <sequence id="seq_t17113" taxon="t171" totalcount="4" value="TCGAATGCTTTTGAGCATCTGATAATTAGGTTTCACTACAACATGTACGCTGGAATGTACCACGGGGGTGTAACTAATACCTTCGAATGATGTCGTAACAAATGGAAATAGTAGGGGGAGTTGCTAGAGAGAGTATACGAGCATAATCGGAATTGAAAATGAGAGGCTTCCCCAACTTAAGGGGGGCTTTGGCACGGGCAAGCGTCAATTGTAACGCGACGCCTCATAAGCATCATAGGTCGTAGGTCATCCTTAGGGCAAAAGAGCACGGTAAAAAGATGGTTTCCCTTGGACTGAGGCGTATTTCCGGACCGTTCCCTTCGGTACACATGCCACCGGCGCATAACGCAAGTTTGCATGATCATCGATCGACCTCCAATTCACTCATAGACCATAGATTAACCACGCGGTCTGTACCAGAATTAGTCACAAATCGTGTGGGAGTCCGATATTTGACGTCCAGTCGACTTCCAGGTAAATTCCTCTCTCTAAACGCGGATAAAAACCTTTGAGCGGCCACTTTGCAGTTCCGGGAATACATACGATCGCCGAGCACTTTCTTAAGGTGAAGCCCGCAGTGGCACACGTGAGTCAAGGCTGACGCTAGGTTTATTCAAGTACATCATTATGGAGCCCGTTTGTCGGCGCCCCTGCCGCGTAGAGCCCTTAACCGCTGCCTTGATAGTCGTCAGCTTGTCCCACTACATAACGGTGCGGTGGATCTACCATAGACAGACCCCCTATACGTTCATCTGGTGCAATAAGAACCGTAGAAAAGTACCATGTCCATTTCCTAGCTTCTCGCAGATACTTCCGTTCGGGCTTCCACCAGTCTTTGTCGGACCGCTCCACCCCGTATTTCATATTGGACCGTATGGGAACCGACTTTCGCGTACGTGTCCGTGAACGTTCTAGTAGACTACATTCTTTGGCCATGGGTATCAAGTAACACTCCATACATTGTTGTCGTGGCTACAGCTCCGGCCCTCGACCTGCAGCA"/>
                    <sequence id="seq_t17210" taxon="t172" totalcount="4" value="TATAACGGCAGGCGAAGGCTGCACGCCCTGCCGAAGGCGTACACGAGGCGGGACATCATGGACATGTAATTTCGCACGTACCTCCGGGCGGAGTTCTAATAGCGATGTAAGACTGTAATCCCCTGGTATAGCCACCGTTCGAAACACCGCGAGTGACATGTCCCCGAGGGTAACCTACGTTCAATGCGACTGTCAAGAAGGTAACAATGTCCATGATGCTAAGATGAGCCGACAGGTCTCCCTCATCTAAGGTTCTTCATGGACGCTGGTGCGCTAAGTATCGTCTGTCGACAGCTAGGGAGAGGGGGTGAGGGGAACAAAGCGGCTATGGCGCATGTTTGTACCTGACGCCGGGTTGCAGGTATAGTGTGCAGCCGAAGCTTTCAGATGTAACTCTAACCCAATCCTCGCTCGTCGAAGTTCCACCAACAAGGTACGTCCACTAAGTCGGATGTTCTAAATGTGGCTCCCTTGGCTACTAATTCTAGAACAGTTTAAGTGCGTCGCAGCTAAGTCCGGTCCAGCTTGCCTCTCTACCAATGTCCATTAGTCACTAACTATAGAACCATCTATACCAACGAGTTTGAACTCAGGAAATCCGCGGGCGTGAGCGATCTTTGAAGAGAAGCCTAAGCGCATTATGCGGCTCTATATCTAATTTGTAAGGCACACGCTTCAATTGTTCTACGCTCTTCATCCCGGTACGAGAGTGTTGGCAGCGATGATCGATGTAACAGATCGCGAATATCCCAGGATAGCCAGCGAGACCTCCTACTGACCCAGATCGCGCGAGACCTCAGGGCTCACAAAGACTGACAAGCTCACGAGAATCAGACCTAGCGTGATAAGCAAGTGTGAAGTCGGGCAACCCGCACGTCTTTCTGTAATGTGAGCGTGGTCGTCATGCGCCCAGAACGCAAACCAATAGATCTCCGCGCTTTTGATTCAAAACGTCAATGTTACTCGTACACTGGGATCGCCTTGGATTCAGTGTCCGTTT"/>
                    <sequence id="seq_t1739" taxon="t173" totalcount="4" value="ACTAGACAGAAATGCCTTCCCGGAGGTCCGTACCGAAATATGAGGACATGCGCTCGCGCTGCAGGGCGGCTACATCGACGCCCAAAGATGCTGACGTCAGATAGCCTTGCAACGTTCTAGCTCGGGGCTACGTTTCCTGCCCGGGGATAGTTCGTCTCGTCATAAGTACACAAGAGACCCCCAAATCAACTAGATATCGTAGGTGCGCTAACAGACAATGGGATCGCAGATTGGTAGCAAGCGAATGGGCCACAATCTTTATGGATACCGCATTCAATCCAGGTGGAAAAGCAGCCAAAGAAGGTGGAGCCAGATATAGAATTTGAGATAACACCCGCGTTCGCGTCTCAGGTGTTGACTAAAACTAAGCAGTCGAGAACAAATGCATCTGTTTTCCACAACCAGTAGCCGCGAGCGTGGAGTAACCCTACCGATGGTTAGAAGTTAATCTTTTGTTTCGTTACTCCATGGATTGGTAATATCTCAACTGGACAACAGACCCGCGAGCCTGAATCGTCAATGGATTCATCGACTTTTACGCGGGTACTGCAGGACCACCCTATTGGACTGGGCGTCCAGTCCCTGTGTCGATCTATTCGAATGCGCCCGATCTCCCCTAGTTGCATAGCGCGCAGACTCGTTTACCAAGACGTTCTCCCTGGCTCTTCGGCCCCCGGGCTTTGGGTATCTCGCAATTCATATGGCAACACTTTGGGTTAACTAACACGAGGTAATTTATACAACGATGGAAGCATGCCAGCTTAGTTGCCTAGGCTTTAGCCAGTTTGTAGGTCGATGATTGACTGCGGCGCATAGAATTCAACTCTGACCCCGGTGCGGTCCCGTGGTTTCAGCTCGGCCATGGACCACATAACAGCTTCAACACTGCGAGAGTTAATTGCGAGCTGGGTAGGTTTGCAGTACATAGGCCCAACACACGTTTATGCTCAGATACTTTTAGAATTGTTCATACAGCTAAAGAACCAATGATCTCTCAATA"/>
                    <sequence id="seq_t1749" taxon="t174" totalcount="4" value="ATCCGCCGGTAGAGACAGGGGGTATGCATCTGGGTCCATGTGATATCGAAGAGATTACATAACGGCATAAATATACTGCAGTAGGGTGCTAGATTAACTATTCAGGCAAACTACACAGTGTGGTGGCAATCTATCAGTAGGACATCAAGACCAGACGCAGCAATGTCAATTTATAGAATGGTCGCACGTATTAGAGTGACCGGATCTCTTTCCTAAACCTGAGTTTAAAGAATTTGCGTAGGGGCCGATATTAGCACCATTCGCCGTCCGTGGCGACTGGTACTAGCTCTTATACTTAATGGGAGACGATTTGGGATTACCAACGGGAACCGATTCATCGACTTTGGAAGTCTCGCCCTGTGCCTTGGTGCGCCCAGCGCGTATTTGATACCGTTAGCCGCTTGGGGCCCGTGCCCCCATCTTACATTAGCTTTAAATCCTTGATGTTAATAACCCTGTGGTCCGAACTCCTAGCGGTACGATACTCGGGTTCAAGCATACAATTAAAAGGCAGGCTTCCCACCACCGTATACTGCCATGTGCTGGACTCGAGGATTCAAAGTCGGACTCGCGGTCTGGTTCTATGTGCAAGCTTGGGGTGCGGTTGGTACTAGGGATGCTATACTGGACAGCTGTCTGTGGCCACGTCGGTCTGTACTGTGCGTCCGAATAAGACTTTCTTGCTAGTCATCCGGCTCGCCTAAACTACACAGACCGCCCGGTGTGTGTGAGTTCGGAATCGTTTAGCAACCGCCCACGGTGGTATAACAGTCGATCACACGCAAAACTTCATATTGACTCCGTTTAATCCGTTTGTTCGACATAAGTCTCTGACAACACATACGACGTCAGCCAGAGTGCCCGCCAATAATCTGCGGGGATTCCATGGTTATACTATCCCCACAGTTTAGAGGAGTATTGTAGAAGGCTCATAATACAACTAAGCGCTGGTGTCGAGCTCGGTGGTGACCGATACCGCTGGGGCGCTTGGCACGGACAT"/>
                    <sequence id="seq_t1759" taxon="t175" totalcount="4" value="ACGCCATATCTTGAAGCTGGTCGACCACTCTGAAGAGGGGCATTCATAAATAAGCGCCGATGGAATGCCCACTGTCGCCAGCGACCGGACGATTTAAAGTGTGGGAATGGCCTCGACGTTCCATAACGTTACCTTGTTTCAGCGCACATGACTGAACTAACTTTGTTTGTACATCTAGTCGAATGCGGTAGCAATTGGCATCCTTAACTTTCCTACAAACGTAGCTTAAAAGCTAGCATACCGGGCCCGTGAGGTCGGACGTACTCGGCTGAAGACAGCGAATACCAACCTCTACCGTGGAAACCACATGATATACAAATCGACCCGGTGACATCGGTAAATTCTAGTAACTTGCGCGGATCTCATTACCCATTCTTCATTGTCCAAACTTCTCGGTCACGACCTAAGAAGTATCCGAATAAGAGATGTGGACAGTAGTAAAGGAATAAATCACTCCGGGCGGTCTGAACGTGCCCCGAGCGCCCTCCCTGGCTGTCACGAACAAAAACGGTCCGTGTTGGCACCCGGACACATGCGCTTAAAGGACCGCGCGAATGGTGTACCCCAGCCGCTAAGAGCGCTCTACTAGCGACGGGATTCGCGCACAACGTGGTATCCCAAGGGAGCCAATCCAGCAGCGGCAACATCAAAAATGCTCCGGCAGATAATTTCCAGGTTTCCACCATATAGTAATAAGTTAGCACCTCCCGGCAATAATCTCCGCCGGGCCGCGTCACGGAGGATGGTACGTACCTCGTAATGACAAGCGGGCGCTGTCCACGAGGAACGTGTACCAGGACACATTTGAGCGACCTGCGAGGGCTCCCGTGAAGGATAGCACTTGGAGTTATCTTGGATTTTCAACGCAGCAATGACACGCCTTCGTCGCGAAGTAATATTAACACTTCATTCGGCTTGTGCTTATTTGAGAGAACCGTTGAAGTAGCGTACGCTGTTTTAGTCCGATGGCAAAAGGGTAATGAAGCGATATACGACCACG"/>
                    <sequence id="seq_t1769" taxon="t176" totalcount="4" value="ATCCACCGATGGAGACAGGGTGTAGGCATCTGGGTCGATGTAAGAACGAACTGGTGCCATAATGGAATAGATATCGTGGTTTAGGGAGATAGATTAACTATTAAGGCAAACTACACCCCGCGGTTGTGAGATTTCAATAAGACATCAAAACCGGACTCAGCAAGGTCACTTTATATAGTGGTCGCACAGATCGGTCTGAGAGGATCTCGTTATCTAACATTAGTTTATAGAATTCGCGTAGGTGCCGATCCTCGCACCACTCGACGTCCGGGGCGCCTGGTATTAGCTGGTATCCTTAAGGGGAGACGGTTAGGGATTACCACCTTGAACCGCTTCCTCGACCGTGTATGTCTCGCCCTGTGCGTTGCTGCGCCGGGCGGGAAAATTATTCCGCTAGCGGCTGGAGCCCCGTGACACCATCTTATATTTCCATTAAATCCGTGATGTTCATGAGTCTGTTGTCTGAACTCCTAGCGGTAGGTTACTTTGGGCCAACGATTTAATTCACAAGCAGGCTTCCCCCCACCTTATCCTGCCATGTGCTGGACATACGGATTCAACGTTGGACTCGCGGACTGATACCATGTGCAAGCTTGGGGTGCCGCTGGTAGTCCGGATGCCATAAGGGCCAGGGAGCATTGGGCACGTCGGTCGCACCTCTGGGTCCGGATTACACCTACTTACTAGCCAAAAGGCTCTCCTAAACAACACAGACTGACCGGTGAGTGTCAGTTAGCAGTAGTTTAGCAACTGCCCGGGATGGTCTAACAGTCGAGACCAAGCAAACCTGAATATTGAGGCTGTCTAATATGTTTTTTCCTGATTAGCCACTCACAAGGCTGAATAAGTGTGCCATAACGCGAGCCAATAATGTCCGCGGAGTTCATGTGGGTACTATCCGAGCAGTGCAAACGAGTAGTGTCTACTGCTCTTAATAAAGCGACCCGCTGGTGTCGAGGTTGGTGGTGACCAATACCGAAGGGGCCCTTGGCACGTAGAT"/>
                    <sequence id="seq_t1779" taxon="t177" totalcount="4" value="GTTCGCGAACGGCGGCCCGTTTTCACAGGGCAACTGGTAGTTGATTGCAATGAATAAAAACGAGTATGGGTTGATAGCCGTTTGTTATAACACGGCTCAGCGACGAACAGGAAGAGGAAACCGTCAGTCACTCTACGCGAGGCTTGCGCCTCGTAAGATAGCAGAAGTGAATGGATTATGACAACCGACTAGCGAACCCCATCAAGACGCTCGTGGCAAGATTAGGCTTGTCGTCTGTAGGATGTTTGAATAACGGATAACCCCGTGCACGGCCACAGTTGAGGGTTGAAGGTCGAACGACCAATCCACGCGCAACTGCAACGTGAGCTTGTGCTTCCATTCTAGAGGGCATGTCGGACCCGCTGCTTGTGCGAGGGCAATAGATCCATCTTATTGCCTTGCCCTGTCATTACCCTTAGAATCTTCTATAGCCCGCGCGAGCCACCCTATCTGTTAATCCTAAAACAAGAACTATTGTGAAGTCTAGGCAGTTAGAAATTCATTAGGGGCCCTTATGCCCTGGGCTCCGATTGCAGATGATAAGGAGGACTGATAACACCTTCGCACACAAACTAGGTCATCCTTACGATATGGAGGGATAATGCGGTAAGCGGGATTTTTCGCAATCAGATAGTAAGACCCGGAGCCCTCCGCATTGTGTCAACAGACGAAAATCCCTACGTTAGGGCCTGTAACTATCAGAATTGAGTGGGATGACGTGCCGATCAATCGCCTTAACGCGAGCGTGCATTGAATAGCCTATTACGCGGCCCGATAGTTTATAGTACGTCACGGCGACCCGGAAACGCCGAGGCGCGTGGGATGGCTCCTGCCGATAATAAAATTGCCTAAGTAACAGAAGCTGTTGTTAGGTTTAGGGAATATATCATCTGCTGCGGTCGGCCTGGGCCTACCTTGCAGAACGCATCTCTTCCAAACTACCCGATGCTCACGAAATTCCAAGATCAACGGTATGTACCCGTGCGATTACGCAATGTGC"/>
                    <sequence id="seq_t1789" taxon="t178" totalcount="4" value="GACTTGCATGCTATCTATTTTATTTTAAAACCATTCCAAGAGTCTGCAGTGCGGCCATGTAGCGACCCTTTCTAGCGGCGGGCACTCATGCGGTTTATGCTTCCTGAACAGAAGATACGGAGGTAAAATGGAATAAGCGAATGAGGAAGGGTCCTGTGAATCTGCAGCCGAACGGCAGATAACGGGCCTTTCAGTCATGAAATTTGGGGCACCCCTCCACTCTGTAACTTCGTGACCGTCTGACAGTTCAAACGTACTACCAGGTCTGCACACCCCTAAATAATAGCAATTTACTCTCCGCAGACATTTCTCACAAGCTTCGTTTTCATAGACGTTTCTTGCGATGAGCTGCGGAGCAATCTAATAGAGGGACCAGACCTCAGGTAATCTCAACAGGACTCAACGATACAAGGCCCACTCAACGTTAATAAACGTTAGGCATGCTGTTCGCCAAGAGCGGTTCACCTTGGTTAGCTGACCCCAACCTACTGCGACGCGTTTTTTAATCATTTATAGCCAATGACTTACTCCCGATCCAGTGAATGACCACGCACATACTACCAGGCTACCGTCCGGTGGAAATTGGAATTGATGTGATTAACAATGGAGTGTAAAGTCACGGGAGTAATCAAGTAAATTTGGTACAACCGATGAGATTCTTACAGGTACCGAGAGGGCGGTGCATCCCTGGTCATCCACGAGCTGAGCGCAGAGTGAGCGTTATGACCCCATCACTATCGACACACGAAGTCACTTGGTTCACGGACTTCGAACGACTCTAAGGCTGGGCTCGAACTTGTATTTTGGAACAGGGTAGTCGGGCCTCTGTTTCTCATGCAGAACTGTTTTAGTGTATTCGCTAGACCAACCCGGACTATTGATTCGGTGCTTGACCGGACCGGCTTAGCATTGTAAACCGGCATGATTTATTTGTGTATAACCTATACTTCTTGGTGCGAACGTGTATAGTCACTAGTAATTGTTCCCCCCACTTCCTCGT"/>
                    <sequence id="seq_t1799" taxon="t179" totalcount="4" value="CTTTGACCGACCGGCCCGCGCATGTAAGTGGTGCCAGAGTGATCGTACTTTCGGCCTGAGCGATTGTAACCATAATAGCGTTGCTCAATCTCTAGCTAGTGCCTTAGGTGCTTCCATCGGAGACATACGGCCGAACTTGGGGGCTTGCTCCCTTGGCTTTAGATAACCGCCATGCGCGAGAGCCTTGGCGGGATTATTGGGTACAGCCCCGGTCATCAACAACTATTTAGCCTCACTATCCACACAACCCATCGCTGTCTGAGGCGAGGTTGGCCCCAATTACCGCCGAGGTTGTGGCTTTGAACGCCATCAGAAAAATTAGCTAGCCGTTGCATCGGCTCAAGACCCCCTCCAAACGCACTCCAGGTACGCTGGTTGGCATCGCCACACGTAGACTTATGCCATTTCGCACTGAGCTCTCGATTCCAGCGAGACAACATTATGAGCTGGCCTGTGTCAACGTGAATACCTTTCAGAGAACGCCCAATAACTTCCAATGGTCAGCACAATTCCGAGTCTTGATATATGACCTCCTCTTTGGGCCCTGCACCATCACGCGGAAGTGGAAGCCCCCGGCATATCAATACGCGCGGTCTTGTCTAAATAAAGCAATGGGGGGACGGCGAGGGTGCGTGACGTAAGAATCCTCACTTCTCTACAGACCTAAAGATTGATCTTTATAATTTGTCTTGTAAGGCCGAAGTTGGATATTGAGCTTGGGCAACAAGTAATGTCAATCGAAAACTGAAGGCATGCCGCTTACCGAGCCACCGTTGGTAATCAAGATTTCTTTGGAGACATCGTACGCGATCAATCATTCCCTAATTAGTATAACGCGGGTCTCAAATCTTTGGGTCCCAACCAGCAGTGATTACTGACCCCTAAGCATCTCACAATGCTTTGCTACACTGTGATTGAAACAGAAGCCATTTGTTAAATGTGATTCACTAGTAGCCCGGTGCCCAAAACATCGTCGTGATTACGAGATCTTAGCGAATCG"/>
                    <sequence id="seq_t1840" taxon="t18" totalcount="4" value="GCCTCCTGCGAGCTGCAAACCGACCATCTGTTTATGACGTTTACCTCCTACCACGCCAAAACCCAGTTGTAAGGCTTGTACCGGGCTTGCACGCAAACAGCTCGTGGTAATAAAGGACCCTAGGGTTAAAGTCCACACGCAAATCTGGTGGTTGGTTCGTTCTGGTAATCAGCACCCTAAGCCCTGTCGCAGCACGCCAGGGGACATCTTCGGCTAATTTGCCAAGCTTAGAGTTCCAACACGTCTTAGATATGAACCCTCACTGCAGGTGACTAGCCGGGGGCTTGCGTGAAGATACACGGCTTGGATGCGCGGCGCAATTTAAGATTGTTCTCGGTAGCCTCCCGACCATGTCGTCCACGGTTGGGTTCCAAGCTATGCGCCCTGAACGATTACCAGTTGCATGTAGAAACTGGCACGTTACACGACGTAATTCCTCCCCAAACGCGATGCTTCGCAAATGAATTACCTTTGATTAATATGTCTATAGTTGGCTAGTTCCCTATCAGATTCCACCGTGCAACCGATATTTATGACTAATTAGTTTAGGTGCCAGTCGATAAAGAAATCATGATGAGCTACATCGAACCATCGTACTCCACTCCTACCCATGGGCTGCCACGTGCGCGCTATCAAAATTCTGGTGTTGTCGCCCAAAGTAGCACGACAAAGGTCCTATTTGTTGGTATCGTCTTACCATCATAATGGTAATTGGTCCGTCACGACCGTCAAAACATCCCCTTCCCTCGCTAGGTTCCACCGTGAGTCTAGCTGCATAGGGATGGGACGCATGTTGTTGGGACGCACAGAGCCGAACAATCATAGGAGCCTCTGCTGCATCGCACGCAGGACGTTATAGGGCTGGTGGACGTCACGGCTAAGTGCTACGCGGACCTGCTTATTATAGGATACATGGGGTACAAAGCGGTTGTCCCCCAAAATTAAGAATATAGTTTGCTCTACTTCGTCCATACTTCCGCTGAGCTTAAATTAACGACGA"/>
                    <sequence id="seq_t1809" taxon="t180" totalcount="4" value="CATGGTTTACTGCCACCCTTTGCCACGGGACAATGATCCCTGCCCGGCATTGTTGACTAGTCGGTAGGGCTTAAACGACGTTGTTTCCGCCGATCTACCACAACTTTCCCATCTAATCAGACGACAGTCCTCCTAAGGGATGCATGTTCTCGTTTTCCTAGGCGAACTGTAGTAGAGGTAGCATGTGGTTAACTGTAACATTCGACAGTTTCGTGTAAAAATTTGCCGATACTTGAATACTAATTCCAATTAACCGGTAAGCTCGTCCATGTAAACAGCTGAGCGTTGATGCGTGTGCGAGTGATCCCCTCGGATGAGTCATCTTAGCTCGAGGCGCCACATAAGTACTAGTGGCGGATTCGTCGTTCTTGGGCTACCAGTGGGTCCCGGTGACGCCTTGACCAATCAATTCCACTTGTCCGGTTTCCTATCGCGCTGAGTCCCCACATTAGGTTAGAACCACTTGTAGCCATTCCCCGTTTTGAAGACAAGTTGACAAACACTAAAGCCATGTACGTGATTAGCCCGGAAGGCACATCATAGAGTCGACTTGGAACAACTTGTGATATACTCTTCGTCAAATTCACAAAATGCTTGGTAAATGATATACCATGGTGTTCACAATCAGTAACCGGGAGACCTCGGACCTTGCGCATACGGTCGTGGAATGCAAAACCCATGATTTGCGCGTGAATGCCTCGGCCCGGAGCGGGCCGTCGCGACAATACCTCTTTTAGACTGGAGGGTTTTTATAGAATCGACGGTAATGCTAAAATTGGGGCTATTCCGATACGTTATCCCAGAAACCGAGATCCGAGTATGATGACTCCTTCGTAACAACTCACTCTGCAACCTTCAGATCAGATCGTCATGGGTAGCATCACAATGACAATGGTAGATCATTCTTGGCCAATCTTGACCAGTGCCTAACTGGCGTTCTACCGCGGTGTCTGCGGTGCTCGACGCCTACGGAATATGTGATTGAGGCTTGACCCTATTT"/>
                    <sequence id="seq_t18113" taxon="t181" totalcount="4" value="AACGTACGTCTATACTGGAATGGGTCTGATGTAATGCCATAGTGTCGCGAACATATCACTGTAGTAGGTAATCCTAACTAGCGATCAGGTGCAAACCTAATATTCGGCTTGAGATTTCACGTATACCACATTTGACTGGTTCGACTAGAGTGTTAAGTTTCAGTACACCGAGGAATCGATATGCAGTCTGGAATAGCGAAAATGCCTTTTCAACACTGACTGGTCTTAGCCACAAATATCCTGAGCAGCAGACTCCATCTCCCAAGTAACTTATTTGAAGGTGACAGAAATTTACCTCAAACGCAAGCGAGAGTGCTTTGATTCTTTGGTGTGGAGTATGCCCTTGCATGTCCAACCTATCGATACAGGGACACGGTCCTCATCTAGACCCCAGGAAGCCCATGTGTACATGTTCATAGACCCAGTTCGGCGCCAACCAAACGAAGGAAACGAGCGAGGATCGTCAGGGTCAACTTCGGTGTGCAGAGACGTGCACAGGCGCTCCTCCAGGTTAGATAATGACGCAATGGCTGTTGTTAAACGTAGCCTCTTGTATGCGGAAGCGGCATTCAAGGGTTTGCCAGTGCGACTGGATCTGGACCTAGTGCTGTGAGGATCCGTGAGCGCGCTGATCACAGATTTCACGTGATCTACACCCTAGGTGTTTGGTGTAGACAATACCCATTCGACATCTGACCGGCACGAATCCCAAATTTTTCTCCCAGCACTTGGTAAACCGGAACCGCGATAGAGAGATACGCACTCTCTGAGGATATGGATACCGCATATATTCCAGGGGGATTAGGGGCAGCGAGACATACGCGCGCACAGTGCCTCTCTACGACTGTCGCGTGCCGAGCCCGCCATTTACCAGGGACGAAAATAAATAAATCTTGCCTTTACCGTGCTGGTATCTTTCTAGCCTGTCGACGCTCCTAAGTCTTTTTCCGCAACGGATTCTCCGATTACTGGCACTATGAAATGATCGATCTGAAGCGAA"/>
                    <sequence id="seq_t18210" taxon="t182" totalcount="4" value="TCTTAGGTAGATGTGCATTACTCCTTTGTATCTTCGCATTCGCTGAATAACTGGGGGCGCGAACGCCTTTGGTAAGTGAGCCGTCGTCCACTCCAAAACTGATGACTCAACCAAATCGACGTCACTGATTTGCCCCCCGGGCTTTTGAACATTCGGATTTAAAACTCTCGTTACTGGCTAAATTAATATATCGCCTGTCTGAAACACCGCTATACGCATTAAAACCCTCGCAAGACAGTGGGCAGCCTTCGTATAGCCCCAGGAAGGAGACCCGGGGCACTGAGGATGGTTACGCTGCTTCATCCCATTACTCCGGAACTCGGAGCTCAATATAGCCCCGCGATGTCCTTCATATAAGGGACAAGATCAAACACGGTCATCTAACCGAGTGAATCGTTCCTAGTCATGTCCACGCTACGCAAAAATAGCTTTTTATAAACTGGGGAAATTTTGTCCTCGCTGCATGCATGCGTACGAGGTCGAGGTTTGATTGGCCACACGTCTCCTACGTCTCTTTGAGAAATAAATGATATGTTATTCAGCTGCCATTCCGACATACAACTGCACTCTACGGACAATTCTCGTCTGTTTTTTACCTATAGAAAATTTTTTAGTCGAAGACAAGGGCGGCTGGGGCACGTCGTATCCCCACGCCACCTGTTTGTTCACTTGGTTTCCGGCGGACTCCGGGTAGATTCTCCGACAGCACGATCTCTTTCTGGACCATCGCTTAGATGAGTTATTATTATGGAGTGCCTAGTCTTATCGTCGAACACAAAATGGTGTTCGAACAAAGACTTGCCCAAAGCCTTAATAAGCACTTAAGAAGGAGCGCCGTATCCTAATGTAAGCGGTAACACCACGAGCATAAACGGACCACAACTCTGGTGAGTGTGGCAGTAACATGTGATTTACTGGCCGCATACTGTCCGGCTGCGCACAATTTAGTACCCCACGTTTGGGGTAACGCTGCCATGTGTTCGTTTTACTGGTCAGGGTG"/>
                    <sequence id="seq_t1839" taxon="t183" totalcount="4" value="CACTAGACAACCTGGCTTCTCTTGAACTGACTGTTGAATCCGCTCATAAGGACCGGGATTACCTGATGGACGGGTGCGCTATCTATCATCAGGAATGCGGGGACTCTAGTAATGCGCCTGGTACAGGCGTCACGAAGTCCTTTGTGTATTGCCATTTGATTCACGTAGACGGGTACTAGAAGGTTATTGACTGAACCGACAAGTTTGTCTCATGAAAAAAGATTCGGGCAACATCCCATCGAAGCTTCCCAGTAAGCAAGGAGATAGAGTACAAGATTATAGGGGGGCACGGAGGTCATTTATAAACTAGAAGATAATCATCTTAATCTCGAGTGGCATATTCACAACGCTGGGCCACAAAGAGTCAAACGTGCACTAACTGCGACCACAACGTGCGAGTAGATCGATGGACTCACAAAAGGGCCAAAACCCTGCGTCAATCGCTGGAACACACTCAGGCCTATGTGGTAGCCTCCTCAATGTCAAAAAGATCCTAGACACTATTTGTACATTTACGAATTAATGCTATTCCGAAAAAGCTGTAGGCTGTTGGATACAGTTTTGCTTTGTCCATGGGAAATCTTCGTGCACCGCAACCAGCTTCTAAATAGAATCATATTCCATCATTGCGGGGAACAAATGCCGGATTCAACTACGATTACCCCTTGGAATGGTTTCCTTCTCTCGCGCAGTTACATCCTGTTTTTATAGTAGTCTTACTAGTCCTACGTCTCCGATGGTGTGGGAAGGAAAAAGCATAGCTCGGGGCCGCTTATCCACACGACCCCGTCACATACTCAGTTATGATCGGTATCCCACGCCATATTTGCTGCCTAGTATTCGTGTGGACTCCTGGACGAGTTTCGCTTCTACGTGTAGCCCTCCACGTCTTACGATTGCCGCATACGGGAACTCTCTCAGGAATGTGTGCTGCGGTGGAGGGTAAAGGGACTCAGAGCCACACATGCTGTCTGTCCACGAGTAGTCACACATCGACGCA"/>
                    <sequence id="seq_t1849" taxon="t184" totalcount="4" value="CGGAGACACGCCGAGGGTAGCGTATCAGTATTGTCAGAAAGGACGTCTGACAGCCGGCACTGAGTAGGACCCGGACAGGTAGGCGGACTGCTGTCCAAAAGACGGTGGCGCCACCGACAGGGTAAATCAACAGTAGGCTCGTAACAAAGCGGATAACCCTGACACGATCGGACATGCACCTTGGTGGGCAGGACTATGGCGGAAATAAACGCAGCTAAGTATAACATGCCGCTTCATACAAAAATAGACCATTAGTGCCCAATAGGTCCATGACTGGGCTTGTCGTCCCTATTGTGTGACGGCCATTCGCCCAACAGATGAGTTTGAGTTAGGATCCGACTCAACTAACCTTCAGCGTCACTCCTAAAAAGCTCGCGTGGGACCAAGCTCTTAACCAACCAATAGTCTGCCCGGGTGGACCCAGTGCATCATGTCTCACATACGTGATTTCCGGAAGACATTCGTCAATCTTATGGCGGCGTTCCTCCACCTGCTTTTTACCATCGCCATATGGCGGCTGCACTCGAGCCCGCATATTTGTTAACGTAACTGAGCTGAACACTGAGAACCCCTATGACTCTCATAACAGGCTGGATGGCTTATTGGGCGACAGGCTGAGGCAGCAGGACTTCGATTAATACGAGAGCATACTATGCATCATTATGTGCCATGCTAATGGCATCTTTGTTATGCGACTCCGACTTCTCTTATAGGGGGTTTTGCTAAGTTTCATACAAATGAATATGCACGAAGTTCGTGTACCTCGTGCCCAATAGGTTGCGAGATGTAGACAAGTACGCTCATGCGTCAACCGTAAATACACGCTCTTTTCAAGCGGAATACCCCAACCGTGTCGCTGTAACGCTAGGCAGTATAGAAGCCCAGGGAGTTCATTCTGCCGTGCATTATTGTGGAAACTGAATGCGTGATGGCTAGACTCATCCAGTCTGAGCCGACCGGGCACTGTCGACGCTGGGCATCATAAAATCCGTGCATTCCT"/>
                    <sequence id="seq_t1859" taxon="t185" totalcount="4" value="GCATGGGCTGGTATAGTCGTTTAGTATACGGTTCCGACGCCCAAACCAGGTGTGGCACCGCGGGGCGAAGAGGCATTAGAATAATCTCAGCGTTAGACAGGGACTGAAAGTCAGGCGAGAATCTAGTGGATGCATGCCGAAGGATCTCTATAGCTGCCTTTGGTTGACTTTACAGGAGATGGGCGCACGCATTCCTGACTCTCACCGCAACAAGTGTTACAGAGCCGAGATCCGCCACAAGTAACTACTACGGGATTATCCGTACCGTAAAACTCACACCACCTTACCACCCATCCTGCAGTGCGCGACATGAACTGCCTCACACTGCTCCATGTCCACCCCCATGGGACGGAAATTGCGTATGTTTGCTGTGAGGCCGTCTTTTTCACCGTACTGGGTACACTCAGTTCACTGCCATATCAATTACCCACCGTTACAGAAGGGTAGGGGGAGTGCTGAGAGCGAAGGGATAAAGGTGTACAAAGCTGTGCGTTTTCGCCAAGGCCTAGCCTAAGGTTCGTCCCCGTACGATAAATCCCCTGTTCTAATCCAGCTAGCAAAAGCGTCATCCGGTATGCAACAAGGCTCAGCGTTACTTTCCCTGAAACTCACGGTTCTACATTTATGTGCCTTTCCGCTGCGACGGAATGGAATTGGTCGTGGGAGAATATGAAATACGGATGTCTCTTCTGAGCCGGTAGTGGTGACGTCGGCCGAGGTTGGCGTGGTGTGTGTCTCTGGATTTAGGCGCAAGTCGTAATCAAGTTGCTTCCTATCATACGGGAAAGTCAGTTAGAGAGAGACACTCGCTAAAAGATATTGGTACGATGAAACCAACAGACCGACGGACCGTCACGGACCATAGTATAAGTTCAGTGACTGCAGGAGTTGTACCACGGATCAGTAGCTGGACCAAGCTCTAGTCTTATTATCATGCCTAGGAGTATCTGGGTGTCTCTACTCTTATGTCTTGGCCACCCGGGGGGGTAGATGACGTAGG"/>
                    <sequence id="seq_t1869" taxon="t186" totalcount="4" value="TGAGATGACTGTCGCTGGCTCGAAGCTCTGGCATACGCGTTCCTGAGCCGGTTCGTCATCCGCCTGTACTTACGACATTACCTCAGAGCAGGGCGCCAATAGCGTTGTGAGACTTGAATCTCCTGATATAGATACCGTCCCAAACACCAGACCTGTGATGTCGCGCATTGCAAAACACGTACAATACAACTGTGGTGGGGGTAACAATGTCCATTAAGCGGAGATGAGCCGACAGATCTCCGCCATCAAGGCGTGTTCCTTTATTCTGGTGAGCGGTGGATCGTCTGCCGAAGGATGTGTAGAGGGGGCTAGGGAAGAAAATCAGATAGGGCTCAAGTGTGAACTTGATGGCGCGTTGCCCGTTCAGAATGCTATCCAAGCGTTCAGATGTACAACTCACCAACTCTTTCCTCGACGAGGTTTCATCAACAAGGTGCTTACACGAAGTACGATGTTTTACATATGGCGCGCTACGCTACAACCTCTAGAACAGTTTAGGCGCATGACCGCTAACTATAGTCCACCTGTCGTTGGGACGTATGTAGATTATTCAGTAACGGTTGTACCAGCTGGAACCTCGAATTCGAATTCAGTAAATCCGCAGGTCTGGGCCCTCTTCGAAGAGTAGCCAAAACACATGATCTGGCTCTCGACCTGATTTGTACGGCTAAAGCTACAGTTCTTTTCCGCTGATCATCCGGGCACGTGAGAAGGGGTCGTTATGATCTATGAAACTGCCCACTAGCCTGGTATCGTAGGCTGAGGAACCACCTACTGTCCCAACTCGCAGGGGACCTTCGTACTCGCATAGCCGGACCAGCTGCCGAGAAACCGACGTAGGCGGCTCAGTTCCTGTCATAGGGGCCGCCAAGGATTTGTTTCAGTATTGTGAGAGTGGTCGTCATGCGACCGGAACACGAACTTGTATATCTCCGCGTGTGAGATTAAAATCGTGAATGTTACAGGTACGCTATGATCAACGTGGATTGAGTGTGCGAGC"/>
                    <sequence id="seq_t1879" taxon="t187" totalcount="4" value="CTGGAAGGAAAGGGAAGTTAATGCTCAATTTGGTCTTGGGCATATCCCCAGGCGTTATTGGTCAGATAACGGAAATGTGTTTGGCATAGCACGAGTGAAGCTGACACAGTTTCGTAACTGTGAAGAAGCCATTAACCTCCATATAGAGGCCTGAAGATGATGCTCGAGCATACACTTCTAGTTAATGAATGCAGATTTGACAGGTGCGGCGGCACAATATCCGATCCACTGAGCTTTGCCATGCGGCTAGGACTTCTCGATATCTCCAACCTAGGCCCCCTCAAAAAGCGGACAAACGCAGCGATTCCGCTCACTGGCTAAGACCACCACGAAAGCAAATGCTAGAATCGTTTCGATTGATGTAAACCGTCCATGTAAGTCATGCGCTCCGCATAGTATCGTCGCGAGAATCGATGAACCTTGAACATTGCGGAAACTTCGACGAAAACCGGGCATTCGCTGCGTTGCTTCCGGCCCACCATTACATAACTTCTGGTGCAGCAAGGAAGTGGCTCACAATCAATCATCCTGCCTCTTGATCACGCTCCGGCAGGCTGGTAAGGCCCAGCACAAGAAGCGGGTTTTCAGAGCTCCGCCTACATCACCTTAGACTCCTTTATTGCTAACGTACGGTGGGGTCGAAGCAAGTGTCGGGGAGCTTGAGCGAATGAAAGACTCAAGCTTCCGTCGAGCTATACCGTAGATAGGGAGAACTGACACCTAAAGTCGGCTTGATGTTACCGAGCACGGACGTCTATTCCGATACTTCAGCTGTTTCGCCGGACGTGGGTATTATTGTGAGTACACCTCCTGCCACTCATGCAAGTGGGATTGTGGCTGTTCTGCGTAATCTTGTCCACCTTATGCGCGTGGGGCTATCCGCTAGTATATATACTGCCAAGGCCCTTATAAGGGACGGTTCCCATCTGTATTGACCTGCCGCGAATGCTAAGAGAGAAAGCATATATGGGTTTCTGTGCGGGCCCGTGCCTTGCGAACA"/>
                    <sequence id="seq_t1889" taxon="t188" totalcount="4" value="CCTTAAACACGTGAGTATTACATGTGGTCGTCAAATGGGTAGCGCAGTGCTGGACATGCGTGCTTCACACCGCTCCAGAATATTCTAAGCTCGCGAGCTGCCGTGTCTTCCCTGCCGAAGGGGGTTCGTCGAATTTGGCCGGGCATGGTTAAACTATCTATTGGATTTCACCAAACAGGTCTCAATGCACGAAGGCGAAGGCACCGCCCTGTAACACCCCTCAGTGTATCCACAGCTAGGGACACTATCAAGAACGTAAATCCCACGCCGGCCTAAGCTCGTAGTCGTGATTACCCGCGTATTGCGCGTTTCCTAACCGACAATTAGCTCCACGGCAACTGTTTGCCTCAACCCCGCTATACACCGTGTCTTACAGATTTCTTGAGGGTTTAATCATATCCGTGATCACTAATCATACGCGTATTCACCGGCCATTACCTTCATGCGTATTTTGGAAAGTCGGGATCCTTTAACATCACCTTACGGATGCTTGACCTACGCACAATCACGTTGCGTCTATCAAGAGGTTCACTGGCCGGAACCGCGGTAGACACGTGGGTCGGTTGATTACTGACCAAGTCTCTGATAAATATTCTGGTTGCCATGCGTGCGGCTGTTGTGAGCCCAGTCGCGACGGAATGCCTCTAAGGTGAAAAAGCGCCTTTGACATTTCGTTCGTGGTAACATCGAAGGTGGCCAGTCTAAGCACGTAATGGGTGAATCGATCGGTAAAAACTTTACGGATTCCGCTTTGTCGGCGCAGATGTAGTCGAAGGCCGTTACACGTTCAACCTGTTAATTGAGCCGACAACTCGAGAATGTGGCGAGGAAAGGCGATAACGGGTATTTTTAACGGCAATCTCGTTCGGAGAGCCATTTGAACTCTAATTACAAAATTCGTAGATTGCGAGGTCAGCCAAGAGGCACGTGGGTTGGGTTGTGTCATTTGGCCAGCAGTGCAACCACAGTCTCTACTGTAATATCTGTTTCAGAACGCGCT"/>
                    <sequence id="seq_t1899" taxon="t189" totalcount="4" value="CGCTTGCAATGGGAGACGCGGACACACTCCTAACTCGGGCACTGCCTAGTTTGCGCCATACACCGTTTGCTGTTATGCAAGACCCCGTAGAGTTTTACTTTTAGCTGTGTGAATCTTATTCCAATGGGTTTTACAACCTTGAAGGCGAGACGTTGTGCCGTACCCGTTTCACTGCTGTGAAACCCTCATACTCCCTTAACCCGGCGAGTCTGATCTCCCTTGCGATAAAGAGGGTCACATATGCTTGTTTCTGGGCCATGTTTACGTGTAGGTATCCCATCTCCGCCCTGCTCTTCGTGAAAATCTTGCCGTCGAGGCCGACGTTATTTCTGTTCTATCCCGCTTCGTCGTAAAGTCTAGCTTGCGTTCCACATAAGTCAGACTGCGAGCGCTATGAGGTCCTCACAGTAAAGTGAGCACTGTAGTTGGCAATATTATACAGACTCTCGCCGGCACTCTTGCCTAGTGCATGCTTCCGCACCAGGTTTAGCGTATCTTGCTATCATCCCATATTAACATTCGCTCTCATACCCGCAGGCTTATGCCCCCTCGTGAACGGAATTTTATTGTTCCGGAAGTGTAGGAACGACACTCCACCAGACACGCTGCACCAAGATGGCTCGAACGTTTAAAGGTGTCAGCTTCACATGTGATCTTTTAGTTCCGCGTATACAAGCTACGCACTATGGGTTGGGCCAGTACCCCGCTAAACGCTCGCTAATCGGCATCCTTTTTGGGGACGTCCGCTACGGTCCACTATACAGCAACTCTGCACGTGCCAGTGCGGGGAATAAGGCACAGGAACAGAGTTAACGCTGCGTCTATTCTCCGCGTTCGCTACCTGAGTGATAAGGCACCCATAAAATTAACGGAGCAAGTACGCGTCTTTCGCGATACAATTGGCGACGCAAAGCGCCAAAAGGTTTACAATGTCTGGGATGTATTCCCCTGTATCGAGCAACAAACGTGAGTCGAACAGCAGAAGTGCTAACGTCTTAAG"/>
                    <sequence id="seq_t1940" taxon="t19" totalcount="4" value="CATGAAATGTTTACTGTGGGGAGGTAGGTGGAACACAGAGCACTAGATTAGGTAGTCCGTCCAGACGGCCGGGTTTAATAACATCCGGCACTGCCAGCCCCATCGGGATATTCATCACTATCAATAACGACTACTTCTTCGAGAGTAGGCCCAACATAGGGAAGGATTCCGCTCAGTATACGTCACTTTATGTCGGTCTTAAGGCACGATCTCGATACCCAAAGCCTCTCCCGTCATCCGTAGGTCCCGGCAGAGCATGGCGGCTCACAGGGCTTTGGGTCTGCTTTCCAGAGGGGTTTAAGGTATTACCTACTTGAACCAGCGATTTGCACGTTGCCGACCCGACCAGGTCGACACGGATGGGGGCGATTTCTGTGAGGTGTCCATCTTGAATCAAAAAGTTTATGAACTCTTAGGCGTGTTATCTACTAGATCGTCAATCCAGGAGCGTCTTGCAGTGCAGGTAAATCCATCAGTTTATTAGATGTCCTCCGACTTATTTCCCCAAATATCAGGCTCCGGCCAGCCCAGTTCTAATATAACCCGACACTTATTATGCAGGGAGTCGTAGTTCCCACTATGTCGCGGATGAGTCGGTGGATTTCTCGGGATTCAGTAGTTTAATGACATGACAGAGTAGGACGCAGGGTTATAACTAAATAACTTTTTCCATGGAACGTCAAGGGCATTGACGGCAGCTGGTGGCAGCACGGCGTTGCCCCGTTTCCGCGGTACGGTCATCTACCACTCAGGATATTTCCGAGATAGGGGGATACAATATCCCGCTTTAGCACCTATTGTGAACCCAACGACAGCAAGCCGGCTGCAAGTACCAAGGGTCCCGCCCCCGGTACGGCACTAAGATCAATCCCTAGCTACTGTTCGTAAAGAACGCCTCGCCTGAAGTGGTCGCGTTTACATCGGCTACTAGGAGATGTCGCGCAGTGGATAGCGTGCGTTCAAGCCACGGCCTCACATTTTTATTGTTACTCGAAAATTA"/>
                    <sequence id="seq_t1909" taxon="t190" totalcount="4" value="CCGTGGGACTAGGTGACAACAGACTGGATTATGCTATCCGCGATCACAGATGTGTAGGGCCTGAAAGCCCTTTGCGTGAGTTGACCGTCACCTTTCTAAAGTCCGACCTACCTCCATGTACTCTTGGGTAGTTATGAGGTGCGGTCCCTAGTCGACACCCTTCAGCCGCGCCAGCCTGAGCACCTCGGAAACCTCATGGGTGGTTAGTTGGGTATCATGTTCACTTAATATAACAGACCGGCCGGACCTAGACTGGCGCCTTTTACTATCTATCTAATCGAAAACTGTCATTTAGTTTGCAGGTCCCTTCATACATCACTAGATACTCCTACCTCTCCAATACTTTTGGCGGTACGTGAACGTGACCGATGCCTGTGATCGGTGTCCCCCACTACCGATGGCCGTCATAGTAGTGTGGTAAAACACTCTAGAGGGTATCGTATTTTCACGTATTGTTGCGCGATTGTTCTACCACTAGACCGCAGGGGCGCTCTTGTCCCCTGCCTACCCATGCGTGCAGCAACAAACAACAAAGAACCGCCCGGTCCTCACAACGGTTGTAATATATCACCTTTCCTCTCTGAAGCAGCCTACTCAAACGGCAACCATGCCAATTGAAGCAGTTAAGTGTCCCTGGGAGGAACGTTAGACCGAAGTTAAAATGTGAATAACCATGACACGACCAAAGATCGTTGTCAACATAATTCACGATGCCGACTCTTTAAGTCCTCTCGCGACCCGGTACTCCCAGGCGTGGGTCACAATATTGCGTCATTCTTGTAGAAAAAGCTACATTCCGACTTGGGTGACCATGCTAATGTGGGGCCCTCAAATTTCGTAGCAAGAAACCTGGCGGGAAATCGGAAGTCGAAGCCAGGGCTCGAATGACCTCATACGACTAACTTCTTCCCGAGCTCGCGGCTAAAGAATTCTTCCTATTAGGAAATGCTCCCATGCTGTGCCTGTCGAGGATATCAACTCGTTGGAACACGAAGTGTCT"/>
                    <sequence id="seq_t19113" taxon="t191" totalcount="4" value="TGAGAGACATCCGCTAGGGAAGAGCGTCAAGATAAGCCCCCTGAATCGGTGCCGAATGAAAACCTGTTTGAACCGTGCGGACCAGTCAGCCATGAAGCTTGAATCCGGCCGGGGAGCCCATCGCAGAGTTGAGAACCAAACGCCTCAACATATACGCTTATTTAATGACTCAACCAGATCTAGTATTTGTGGCTGCTTGTTTGGGGTGCTTTTTACAGTAGCCAGAATCTATAAGCAGACGAGACTTGCAAACTTACTGAAAACGCAACATGTGAGTACTGGCAAGATCTTGTACTCCTTGTAAAGCCTTGGCGTCCGCGACCGTAGACGGTTGTAGTACCCGTAACTTCACCGATGATCACGAACTCTCTGTCAGCGCTTATTAGTAGCACCTAACTCCCCTAGGGTTCGCCACACTTTTTCGGGTGCGGGGGGAACGAGGCGCCGTATGCTATGGCCACATTCCACAGGGTAATGTTGACACTTGCCACTATGATCAGTGGCGAGTTGCGCAGAGAGTATTGACTGGACTTGAAGTGTTTGAGTGGCGGTTACCACACTATCGGTAAACATGGGGGCTACTAATCACTTAAAAAACTCAAAGTCCTCCCTCCAAGTCGCTTGGAAATAATCGTCGATGATAGTATTTGATTAGGCCGGGTCATAGGGGGCAAAGAAGCTTGGAGTGTGCGCATCTCGGCCACTGGGAGCAGTAATACCTGATGAATGTAGAGCAGTGGACCTAGTCCGGAATCGGTGTCATCGAGAATGCCATTGTTAAGCCGCGTGAGCCGCCAGTACCAACAGCGATACCCATCTGTGGGCAGAGGCCCCACAGCCGTGACTTGCCGGCTTGCCCGGCGGGCCCTGGGTGGTCAGTACCGCTAGCAGACGCATCCTTCGACCGAACCCACCTGAACTCGTGGTAGAGGATGTGCAAGACCATCCGTCCCAGGTAGCCACACGGTTATATGAGTAATTCTCACTATGGCAAATAGTT"/>
                    <sequence id="seq_t19210" taxon="t192" totalcount="4" value="TCAGCGGAACTGACGCGCCCCCGCTAAGTTGTTTGTGCTACGAGTGCCCTACGAGTTCAAACAGTAGTCCTACAACGCTACCGCTGCAAGCTGCGGCTACCATATCTTACGCACTCGGAGATATAAATGCAGGGTTTTTCGTGTACAGAGACATATAGCTCACGGCCCGGGTGGAAAGGCTGGCGCACTATGTCCTAGTGGAAGTCCCCCGCTCAGAGTAATTACCTGAAGCACATTCTATAGCAATCGTGAGCCTCGCTAGGTCGCCATATTCCTCAAGGAGCACTCAGAACCTGTCAAAAGCATGAACACGCCTTCACGGCAAGAGTTAGGTAAGTTGGAGACTCTGTATGAGCAGAAAAGCCCCCGCAAATTCCATGCCGTAGGTCGTTATTCCTGTCTGACTTGTGCCCCCTCGGTGGGCCCTCTGTGAGACTAATGTGCAGGAAGTAACCGGTATAAACCCACCGTCTTTTGGAGGCGGTTATTTAGTCGGGTTAGAGCTCAACACGGTTTTTTCTCCGAAGTAGTAGGGCCTACCCCCGAGGAGCCATCGCGAACTAACACCCCATCACGCTAATGTCACACAATAAGTCTTCCTCGGTACGTATGTAGACGAATTACGTATAAAGCGCTTGATGGCAGTTAACTTCCCCTAAACGTTCATACGATAGTAACGTGCTTGCGACGAACCATTCTGCAATCGCGACATTCGGAACTAAAAGACGGTTTCATTGTTACCTTTGACCTATTGTGTTGTACCCCATTTAGTCTGGCTCAGCACGATTTATAGACAGCTTATTCCGCAGGGTCCTCCAGTGATTTTATTGCACTTGGCAACTCCCAAGATAGGGTGACACCTGGTCAGGGGAAATAATCCCGATGCGACTGGGCCTAAAGTAGGAAAGGTTAGTGGGTAGTATACAAGGCTTCATTAGGCCGTACGATTTTCCGCCGTCTCTAGTACACCGGATCTTATCAAAGGTTAGTAATGTAGACC"/>
                    <sequence id="seq_t1939" taxon="t193" totalcount="4" value="ATTTATATGGTTACCTCGTTGTGGTCGGCGGACCAAAGTTCACTAGATTAGTTAGTACGAAAGGACGTCCGGGTGCGATTCCATGCAGCACTACGGACTCCATCGCAATATCCGTCACTCGACTTGTCTAGTACGTCTTCGAGAGTAGGCACAGTTTAGAGAACGTTGCCACTCGGTATACGACAATTGATGTGAGTCTTGATTCGCTATCTCGCTTCCTAGAGCGTCCTTCGTCATTTGAAGGTCATGGCAGCGCAGGGCGGCACACCGAGATTTACGTCTGTTTACCTCATGGAAGCAACGTAAAACCTACTTCAACAAGCGACCAGCACCTTGATGTCCCCATGAGGTCGTCTCCGACGGGGGTGACGACCGTGAGTTGTCCATCTTCGTACATGAAGTCGATGGTATATAAGGTGGGATCGCTGATAACTTGGTTACGAAGGAGTGTCATGAAGTGCAGGTATAGGCATCAGTGTATTAGCGGTCCTCCGACTTATTGCCTGACTTCCGAGAAACCGCACAGCGTAACTTTACTATAACGGGATACTCAGTATTAAGTGAGGCGTATCTCCCACTAAGTCGCGGATGAGCCGGTGGATTCCTCAGGTTGCATGCGTATAACTACAAAACCCAGTAGGAAGCTGGCTTAAAAGTACATGCATCTGCCCATCGATGGTCAAGGGCAGAGACTGCATTGGTTCTGAGCACGGCGTTGGACCCTTTCCGCGGTAATCCCATCTACCACATAGGATTCTTCCGAGTCCCGGGAATACAATAGCCCGCATTAGCACCCATTTTGTACTCAGTGACACCACGCCGGCTTCACGGTACCAGGATCGGGCTCCAGGTCCGCCCCTAAGATCCAATCGACGCTAATGCTCATAAACAGCGACACGCCTGTAATACACGGATCAATATCCGCTTTGAATAGATGTTGCGCAGTGGATGGGCCGGCGTTTTGAGACAGCCTCAGCTTTCTCTTGTGGCTCCCGAGGTT"/>
                    <sequence id="seq_t1949" taxon="t194" totalcount="4" value="TCGAGTCCGTGCTACACAAGAGTTTAGGTATCTCCTGATAACATCCAGTTACGGTCCGCTCGTTTGAGGGCTTGAGAATTCATTACTATGCAGTCATGAAGAGTCTGTCTCACCCTGTGCACGACTACAGCAGCGCATTGGATTTGTCACGAATAAGGGATACGCAATGCCTTTGGTGCTTATATCACTTCGGTGACTGAACAGCTGCGCACGATGTAACCCAAAATGTCGGTCGATGGCCCGCCTTCTTATCAGAACTTTGCGCACGTGGGACGTGTGTTCGCCGCCTGTGGTGGTTTACCTCGTCCGACGAGACGAATTGTTGTGTCAAGCCGGCCATATGCTGTGCCAACACCCCCTCCCCTCCTAGGCTGAGAGTTGCCTATCCTGCTTACGAGAATATACACTTCACCTGGAGTGAGATTGCTGGTAGCGTGAGTCACACGGCTCCAAGTTAAAGAGCGCATCACGTTGACCCACGGGGCTATCCCTGGAGTTACGGAGCGCGAGGCATGGTCTCAAGGCGGGCGATCGTCCTTAATCACTTTACTCGGATGCGACCCGACTAATCGTCCGATTCTGAAACGACGCCGGATGGTGAAATGCGATTCGTTTTGGGCATCCAAAAGAGCGTGAGAGACGAACTTGTACTGATTTTCATCTTTCATTCTGGGGTAGCGTTTGAAGTCCTGTCCGCTCGTATCCTCATATTGGGAAATGAGTCATGGTACTTTAAATTACCCGACAATACCATTCTGATAAAGGTAGCCCACGCGATTAGAGCGCATAGTTGTGGGTCATGGTACACCATCCTTCAATAATCCCGTTTTTTCCTAAGAATTCCTAGACGTTGTAACACGCACTGACGCAGCGACGCTACCCGGCGCTCCACCCTCGACCATAGTGAACTGATGTAGGCTATTAGGGATCCCAGAGACGGAAGAACAGTAACCGCATGCGACAATCGACAATCTCGGAGTTGATCCCAACGAGCCGTACT"/>
                    <sequence id="seq_t1959" taxon="t195" totalcount="4" value="ACTTTGGTTGCGAGTGCTCGGACCAGTATAGGGATGAGAGCCCTGCAAGATGAGTGAAGATCGGAATGGTCATCAGAGGAACATATAGGACCCAAGTATTTCGAGGCGCGATTAGAGGGGAGTGCGGCGATATCTAGTCATGTCCTAGCTGGGCTCCGGAGAACGGGCTTGTCGATTCGACTCCAGCTCTGCTGACTTAGCGATCGGGCGAGGGCGGTCGTCTAACTTCGGCAGTGATAGATGGAGTTTTCGGAAACACAGGGTAGATCAACCCCAGTGTACAACCGCGCAATAAAGCGCAGTGCTTCGTAAGTAGACAACCTGGTACTCGTTGGCGTATGCCTGTGATGACTTGGTACCGGGCTCCTAGGGTACGATCGAGAGGCTAGTTACGGGCTTAATAACCTTTTCGACGGACTTCCCTCATGCATTCTGGTCGCTCCCCTCCGACTTACCAAACATCTTGAACGCGATTTGTCGTCAAAATCGCCGTGCAGCAATCTTAAATAGCTAGAGCGTCATCCAAAAACAACGGCGGGAGCCTTTTTATACCATTCCGACACAACGGATTTCTCGCAACCTAGATTGTGTGTTGTAATGTCTTATCTCGGGCCGTCAAGCTACTAGTGTTCTGCCAGATCCATCAGCGCGTTGCGTAGGACACTCCCTCCATCGACTGCCGACTGTGGCGACCCGATCCAGTGTTCTTTTAATGTTCTCAGTAAATAGAACGATCGCATAAGTTGTCAGCTTTCTAGGTCTTGCAGCCTCTTACGCTAAGGCCCCAATATATCAACTCTGGAGCGCCATAGAGCAACTTCGTATCCCTATGCTAGCATTGTAGACGATGGCCGCAAGGACGACGCTGTGTACCGAGTGGATGATTTGGGCAGGACCAACTGCTCCCAACTATATCCTGAGGGATGGAGAGTCACAGTGTCGCTCTCGGTACCCTTAGTAGCCGGACGCCTACCATGATCACGTGGTTGACAAATGCTCA"/>
                    <sequence id="seq_t1969" taxon="t196" totalcount="4" value="TCTTAATTTTATTATTTTGTTCGACTATACTCAATTCAACTTCCTGAAGTCAGAGGCATAGACCTACCGTAGGCTGGGGGGAACCGGTACTGAAATCTTATTATAAGTCCCGGCTCGGACGGACGTATGTTCTGAGGAGCAGGACAGGGCACAGTGGTCTAGACAAGGCTGCACAATCTATTCCAGCACGTTACTAGATGTTCCCGATGTCTCTGAGAGCATGTACGTCCCGTTATGAGCCTTTCATCAATCGTAGCGGGACCATTTACGGGGGCGTAGGCAGGACTTATTTTCCTACCATGCCTTGTGCACGCTACCTACGGGCTCCCCGAAGGGGTTCTGATGATCCAAGGGGAACACACCATTAGGAGCAACTTCTATTTCATCTGTCTCCGGCCGATGAGCGTAATAGTGCATTTCACCGTATAATGTCCGTATATAGTGCCGGAGAACTAATCCAAGCTCACGAAGAGTCATCCAGTCTGCTAAGCAGGAGAAAATCTACGTGGTCGCTAGCATCTTAACAGCGCTGGGAGAAGTCTTGTAACTCGGGTGAATAATAGACCTGGTCGGGGCCTGTGCTACCTGTGACCCGCGACCTGCGCGTACTGTATTTGGCCGTTGGTTTCAATACCGTCGGGGTCCTACGTGTACGGCCGTAGCGACAGTGAGGTTAGCAATTAGTTTTGTTAACTCGAGACCCTGTGTGTGCTAATTTTAGGTTAGCACTAGATTACATGCTAAGCGGTTTCGCGGTAAGGCATAACTACTGGAGAGTTCGATCTCAAAGAGGTCCTCAATTCGGTCCCGGGTCATTCAAGGAGCTGCTGCCCGCCAGGCACCTTATTCAGTTTTGCATCTGTTGACTATGGTAACTTTGTGTTATGCCGAGGATACTTCCGTCCGTTACATAACACTCCCGGATTCAAATTTAGTCCAACTGAGTGACAGTCCTGTGGAACAGAGCGAGCCATTTCGCCCCCGCTGTTTAAGAACAAGG"/>
                    <sequence id="seq_t1979" taxon="t197" totalcount="4" value="TCAAACTCCAAGCAGTCAGCGGGCGCGAAGGTTATTTTGGCGAAGGAAGGAAACCACGCCTGGCTGCTTGGTGTACGCACCAGCTTTGCCGGAAAGGGAGTACGTTGTTGGTATAGTTCGACCTACTATTACGAACGGTTCAACTTTGTAGATGGGACTCCCAACGAGGGGCGCCTCGATCCTATATAACCTATTCCCGGGTCGCATATTTGGGTAAGTTAAAAGGGGTATATGATTAAAACTCCGCTGCCATCATGTCTGAGCCTTGAATACTAGGGGTTGGTTCGCACCTCCACATAAACGTGCGAAAGGGGGACTTGGAACGTGGTGCTCCTTGTGATTACAGACCTGATGCCTGGACGCAGAAGTGGCGTGAGATGAGAGCCGAATTTATTGGGAAAACCTATTGACGCCGGGAAGTTCATTATAACCCGGACGCGGACGCAGGAGAGTTCCTCCCCGAAGAAGGGGAGCCATATGTTAAATATTGAAAGTTAGTTGCTTCCCCGTGTTCTCTAGATCTCCCCGTTCCGAGTTCGTCATGTGGACCTGACTGTCATTAATCCTATACTTATGGGAGATAGTATGGAGGATGAGCATTGGTCGCCATATCATTGACGGAGTCCGGTCCAACCGATCTCTCTTTCTTTCTACAAAGCTGATAGTGTAGGCAGTCTAAGGACTATCCGCTGCTGAGAGCAGTCCCAGAAAATCCACGGGGAACAGCATTACAATATGTCTCGGGCGCTCTCTTAGGCCCCCTGCAGTTATCGTATAAGCTTGGGTCCACTAGACCCCGGTGAACTCAGATTCAAAGAAGCAGACGTTAAAACGGTGGTGGATGGTCTTGAGGAGCCATGTCCGGTATACCGGATACTTCCGTGAAAATTGGTTATCGAGATGTCAGAGATGAACAGCAGGTTTTTTATCGCAGCCGCTAGTAACAATTAACGGTCACCTCATGAATGTGCCGGCTCCCCAGGGTGCCAAGTCCCAGCGC"/>
                    <sequence id="seq_t1989" taxon="t198" totalcount="4" value="GCCCTGGACGTTTGGGCACATTGAGGATGCCTGCTTTGTGAAACATCATACCAGCGTGGCCTGCAGTTCCCGCGCATGAGGCACCGGTAGCCTATGGAGTATCCCACCTAGAGGTCCCTGTCCATTAGTGAACGCCATACCTGTGGCCTACCCGACCCCATGCTCGTCGACCAGCCAGCGCTACGGTGAAAGCGTATCTCAGGATAGATTGTTCTGCTATGTAGGTACTAGGAAAAACTGGGTGGGGTTTGCGGGCCGAACTGTCCTATAAGTCAACAAGAAACTCTTCCGTAAGGTTGCTCTGGCTATCACAAATGACTAGATTCCACCAAAACACAAAGTATTACGGAGATCCAGGGATTTTAATGGAAGTGTCCGATGCTTTTACTCAAGACCGCCGGAGGATACAAAAGCCTGTTCAAGTACTCCTGACCACATTCAATGCGGATGGAACACGTTACAAATCTAATGTCCCGCTTGAGCAATATACGTCGCTGGCACTGCCCCAGTTTGCCTGCGGCCCCTATAACCTCTGGTGCTCTTATATGTTGCAACAGTACTTACAGAGTAGGTACTGTGCCTTATTTGCAAGTACGTAACGTCCATGCCTCTACCTGAATCACTGTACATAGTCCGTGTGCCGGCAAAAAGGACGGTTATTATATAACTGCTCAGCGTAGGACCAAGGCTGGTTGCCAACGCAGTGTGCGACCCATTATCCGGACGCAGGGATATGACATGAATGTCCAGTGCTCAGGTCACATGAGAGGCTCGTCTTATTCGAAAGCTTTATAGGACCCGCGACGCGTCCATCGTGCTGTGACGACGAGAAAGTTCAGCATAAGCGACCCGTCCGAGTCAGCGCTGATCATGTAACGCCTTCGGTGAGAAACTACCACTATCTAGTCTTCACCTCCGCGCATAGAGATTATATGTGAGCCGCGGGTGCTTCCAGTCCGTGCAAGTTGTTGCTATCACTTTGTTGCCAACCAAGACGTGA"/>
                    <sequence id="seq_t1999" taxon="t199" totalcount="4" value="CTATGAACGGCCGGCAAGCGAATGTTAAAACTGCTAGAGTTATCCTGCTTTCGGCCTGACCGCTAGTTACCATAATAGCTAAGATCAAAGTCGTGTTACTGCCTTAGGTAGGGCCATCGGAGACATACGGCAGACCTTGGGGGCTTGCACCCTTAGGTTTAGAAATCCTTCATGTGCGAGGACCTTAGCGGGGTCATTGGGTACAGCCGCGGTCTTCACCATCTATTGACCCCCACTCTCGACATAACTCATCAATGTATGATGCGGGGTGCGCCCCAATTACGGCCGACTTTGTACCGAGGTTCGCCATTGGACAACTTAGCTAGCCGTTGCAACGGCCCTAGGCCCCCTGCAGACGAAGTCCAGGAAACCTGTGTGGTACCGCCACGCGCCGTCTTTCGACAGCTTACAATGAGCGCTTGATTGCGGCGAAACAGCGTTTTTAGCTGGTTAGTGTAGACCTCGATCCCTTTCAGCGACATGCCAAGAATGACAAATGGTCAGCCCAATCCCGTTACTTCATATATCACCTCCTGTTTGCGCACTTCACCGTGAAACGGAAGTGGAACCCCCCGGTATAACAATACGCGAGGGACGGACTAAATACAGCTGTGCGGGCTAGGCGAACGTTTGTGCGGTACGCATTCTTACTAATATACATACATCAGCAATATTCTTAGTTCTTCGCCTTGTACGTCCGAATTTGGACAATGGACTCGGGTTACGTGTAATTTCGATAGCGATCCGAAAGCTTGACGCAGCCCGCGCTACCGTTGGTAATTAACGATTGTTTGGCGACATCGTGCGCGCGCAGGCAAGCCCAGATAAGTAACACTCGGTTCTCGAAACATTGTGTAACGACCCGCCGCGTATAGAGACCCCAAAGCATTTCAGAATGCTTTGCTAAACTGTAATCACGACAGAAGAAATTTCCAGTAGGTGGTTCACTGGTATCCCGCTGCCCTAAAGACCATCGTTCTGAAGAGATTTCAACAAATCC"/>
                    <sequence id="seq_t239" taxon="t2" totalcount="4" value="GGAACCGGAACGTGCCCTCCGCGAATTATATTCTGAAGACCTTAGGTGGGAAGTAAAAATGGGGATGGGTCATCGCTGGGTCAAAAATTCTCTACGTTTATACAGGCAGAATAAGACAGTAGACCTGCTATAGGGTGTCAGCCCCTCTATACGCTCCCGCTATAGGCCTTAAAGACTCGACTGGTGCTATTAGTAGCGACTGAACGGGCAGGGACGGTCTGAATTCAGCTCAGCGACTTGAGTCAATGACCGGCTGAACCGACTAGGTTAACCACGGAATCAGTCCACCTCGTCGAACGTATAGTTCTATCAGGATTATACTACCGAGGCGGGTGGTGTTGCGGCGAGTATAACGAACTGAGACTCCTTAGCCTATATTGCGAGGCTTTATGGGGACTGTGAGCACATTGCCCAGGGGAGATTGTCTGTCCGCGTCCACGTCCCCGCGAAAAAACCAAACTGCCGGAACAAGTGGTATCGCCTCAGCCGGCAGTCCTCTTTCATTGCTGGCACCCCGGAGTTACCGACTGACAAGCCCGGTACTGTCTCACTCATCCGAAGACCGCGATCACTACGGGACTAATGTTGCCCCTGGTAAAGCCATAGCGTACACTGATGTCCGAAAAGTTTTAAGCGAAACCTCTCGTTGCAAGTCGGGTTCGAGAGTATCTAGCCGCTGCGGTCTGTAACGATTCGATATAGCAGTTAGGCTCTATTCGGAGGGAACAGGCCAATCTCTGAAGTTGAGCGTCTCTGGACTTTGGTCTCCTGGCCCCGTAAGGCTAGTATTGTTCAAGGGGCGGACGTGTGAACTGCTTCCTTGCGGAGTCAAGCTGCATCTGGTGGGACGGCGGTATGTAGGATAATGAAGAGAGGCTGGGGAAATGAATCAAGTGCAGGAGCTACCTCTCATATCGTGACGGTGGTAGCGCCACAGTACCCCTCACTAAACGCGAGCCACCCGAGTCAGGGTGATTTTCACGTGGTTCAGATCTGTTGC"/>
                    <sequence id="seq_t209" taxon="t20" totalcount="4" value="ATGAATCAAGTGTACCATTGTTCAGTTTGGTACACCAACCGCCAGATTGGTTCAGCCCAGCAGATCGAATGTCAAAGAGTACGGAAGGATTTCTTCAAACCACTTCCCTCTGTTAGTTGCCTTGATCGACCGCTCCGAGCCCGCACGGGCAGTCATCAGTCCAAAAAACCGGGAATAGAACATTCTTAGTTAATTTTGTTACACCAGCAACCCAGGGGACGATACTGGTCGTCGTACCTCCTAGGGGAGGTAGGCGCCGAAAGTGTATATAAGCGGTATAACAAAGACATACGCAGGGGCTGAGTTTGTACCAAAATCAGTTATTTTGTAGGAATGCTGGCGGGTCAGTATGCACATTTCATAGCCAACACAGTACCGGAAAGGCCACGAACGTCGGACATCTGAAATTTAGTGCCAGTTTGCGTCTCGGATCGACGAGAAACGGCATGTTTCTTCATAGCGCCGCTACATCTGAACGTGGATCGTCTGGGTAGACTTTAGTCAACGCCTATTAAGGGACCTACATCGATGCCTAGCGTAGTCTGGTCTCGATCAGACTCCGATTAATACCCCCCATCCCTCATCACCATATCCCGTAACAGAAGCCAGACAACGGGTGTGGGCATGGGTCGTGAGCGGCGATCCACATACGCACCGTAACATTTAATCGCCCCGGCGTGATTGCGAGGCCCTACTGACTAGCTTACTGCCCTCCCCACCCGTCAGCGGCGTTGAAGATCTTCTTCTAGGCCCTCCGGGGCGCTGCTCATGGTCAGTAAAGACGGTTGAACGTGCGTGCACCATAACTCAACAGTGATCTGCCGCCTAAAGTGTCTACAAATGTTGATCTCTGCCCGTTACTTCTGTAGAGGTCCCCTAAAATGCGGACGTTGAGCCCTCCGATACCAGGCTCCTACCTAGGTGGACACCGTTTGTGCATGACTAGGGTTTGGACTATAGTCGACAGAGATCTTCTTAATGCAAAGCCCCATCGACACTA"/>
                    <sequence id="seq_t2009" taxon="t200" totalcount="4" value="GATTTGAATGCTATCCATTTTATTTTAATCTCATTCCAAGAGTCTGCAGTGCGGCCATGCAGCGACCCTCTCTAGCGGCGGGATCTCATGCAGTTTATGCTTCCCTAACAGAGGAGACGAAGGTAAACTGCAATAAGCGAATGAGGAAGGTTCCTGTGAATCTTCCGCCTAACGGCAGACAACGGCCCTTTCCGTCCCTCAATTTGGGACTCACCTGGACTCAGGAACTTCGTGACCGTATGACAGTACTAACGAAGTACCAGGTCTACACACCCCTAACTGGTAGTAATTTACTCTCCGCAGTCATTTCTCACAAGCTTCGTATTGTTAGACGTTCCTTACGATGCGCTGCGGAGCAAACTCATAGAGGGACCAGACCTCGGGTAATCTCAACGGAACTCATCGATACAAGGCCCAATCAACGTTATCAAACGTTAGGCATGGGGATCGCAAAGAGCGGTTCACCTTGGTTAGCTGATCCTATCCTACTGCGGCGCGTTTTTTAACCCTTTAGAGCCAATGACATACTCCCTACCCAGTGAATGACCACGGACAGACTACCAGGCTAACGTGCGGTGGAAACTGGTATTGATGTGATTAACAATGGAGTTTGAAGTCACGGGAGTAATCAAGTAAATTTGGTTCAACCGATGATCTTCTTACGGCCACAGAGCTGGGGGTACGTGCGTGGTCATCCAAGTGCTCTGCGAAGAGTGAGCGTTATGACCCCATGACTATCAACCCATCAAGTCACGTCGTTCACGGACTTCGGACTACTCTAAGGCTGGCCTCGACCTTGTATTTTGGAACAAGGTAGGCGGGCCTCTTTTTCTCATGCGACACTGTTTAAGTGTAATCGCTAGACCAACCCCCACTATTGACTCGGTGCTTGACCGGACCGGCCTAGCATTGTAAACCGCCATGCTTCATCTGCGTATAACATATACTCCTTGGTGCCACCGAGTATAGTCACTAGTAACCGTACCCCCCATTTGCGCGT"/>
                    <sequence id="seq_t2113" taxon="t21" totalcount="4" value="CTTCAACTGGTCGCCCCGTCTGTGGTAAGATGGCTGGGACAACCACACAACCAGGGTTCACGCTGCCGTCAGGCGTGTGTATTCTCAGGATGAAATCAACCAAGTCGACAGCCCAAAAATAGCAGACCGGGTGTAATCGGGGGTCCTCCCGTATATGGTTATTCAAATCCATACAGTGATGACCTAATCTCTTTGACCGTCGACCGAAGAGAATTACCACCCGACTTCTTTGGATAAAACCTCAAATTTTCTCTATGCTACAGGCCGGCGTATGAACTATGTAAAGCAACCTAGACTAACAGCCGTCACATGCTATAGTATCCTAAGGACACCCTGCCCGGGTCCACCAGGACAAAGGCTCTCCCAGAATGCGGGAACTTACTAATACCTCTAGATAACGGATATTGTACACGGAGGGCACGAGACCTTCGTAACAATCTACTTAGCAGGATAGGGAGTCTGCAGCGTCTCTACACATGCGGCTTTACTCCAAAAGACGCGGAACCCAAGCCTAGTTGAGAAACACTGGGATCCTCCATACACACCTTGGCAAGTTACGAAAGGTATAGGCCGCCAGAGAAAAGTCTACGCGGCCAAAAGCAACGCCAACAAGGTTGGCAGGGGGCCAGAACATTTTTCAAGGAAATACACCGTTCATGAGCCATGATCGGTGCAACTTTTTTTTGAGGGTACGAGCGTAATGCCTTCCCTAGGAATCGCATGAATTCCTATCGCACTTACCCACCATCGAGATTAAAGTCACGAATCGTGGGGAGCATTACAAGGAGGTTTAGGTTCAATGGAAACAACCATACTCATAACTTAAGAAGCATGGGAGAGGAACGAGAGGTAGCTGGAAACTCTTCCACTACGGCAGAGCCTAGAGTGGCACTATACATGTTAAGCAGGGGGAGAACCTCCTTAAGAGCGCGGGCGCCCATCATGCTCTATGAACCGCGTACAGTTCGCCGAGGCCGGGTGACTTTCTTTAGATCTAGCT"/>
                    <sequence id="seq_t2210" taxon="t22" totalcount="4" value="TATCGTGTGCTGTCCGTACGCGGCGGAACCGATTAATATTCCATCTAGGAGTCAGTCCAAATACCAGCATAATGTTAGTTGGACGGGCAACACCGCCCCTTCCGAGCGGATAAAACACGCAGGGAGCCGATGAGGGCCCGTCTTCCTGTCTCCCGTCCGCGAAGCTCCTCGACGTGTATACTAAGACGTATGCAGACATAAATTGTTCTACTGATTGTACTTAGTGTCCACTGAGCTCTAGACGGTTGTACAGGGCGTCTAAGTTTTAAATCCACTAAGGTTTATTCCTTTACGCTACTGAGGTCGTGTAGCCTCAGATTGTATGGACACTTCTATAGGCCCAGCACGGTTAGATCAGCAGCGACGTTACGGTCGAAGACGGAGTATATAACCACGGTGCCATGCTTATATAGTAGACATGTTAGTCCCATACTGAAACCGGCTTGTAGGGTCTAAAGTTTGATGCACTCAATCATCCTATTGGCTGGGCAATTGCGTATCGGTCCAGCGGCCGTCACCGGTTACGTGACTTCACCCGTTCTGCTACAGAATACTTTGACACGCGCACCCGGGTGCACTAGCCAGACACAGAGTACCCTTGACAGACGCTAACTAATCTCCTTAATAGCATCCTAATAAGGACCTGTCCATGAAAGTTGCTCGCTGCTTCAGACCCACACCCCACTTGTATTGGCGGAAGATCGACAGACAAGTGGATCAGGCTTTTCTCGAGGTGCGGGTTCATGCATAAGGATTGGGTAGCAGCTAGAGCTCACTCTATCCGGATTTAGTTTCCACCAGGCGGCGCCTCCTTGTTACATCCTACTTCCAATCCAATGTCCGGTCGCCTATTTAGCTAGAGCATCATCCGAAGGCTCTATGTGATCAAAATGGTTCAATAATAGTATCTAGCTTCACAACCACTCCTCCCACTAGGCTTACAAATCCACCGTGTGGGCGCTCCTTTGTGTGTCACCTGGCAAAGGGAAGGGTCAGATAC"/>
                    <sequence id="seq_t2310" taxon="t23" totalcount="4" value="GAATTACACGATAGCCAGATGCTCATCTTTTATACTTGTAAGCCTTCTTAGTCTTCAAAGAGTAGGATATGCATATGTCACGTCTGAACGCAAATAACTTATACTAACAGATTGAACGTTCATTCTCTCTCAATTCCTTGCACGTCAAGAAAATCTATCGCGGTGAAGCCCGTCCACGTCGAGCCAAGTAAGGGCTAACTAGTGGATAGGGCTTGTACATAAATGGCGTTGGGTCTTTCACGGATAGCCGGGTGATTACCCAACACAACACTATAAAGTGTGCCAAACCCTATCCCTATGAATACAGCACTGTTTAGCCGACCTTCCGCACCAAGATGTGCTAGACGAGCTGTTGCATGCCCATGTAGCAGCGATAGCATATCATTTACCGCCCATGCGCTCTGACCGAATAGCCTAACTCTAGCTATATCTCGCTGCCGTTGACAATGTGTCCTGGACTTGCTGGTTCCCACTGAGTTCCTTAGCACGTTTCGGAACCGGTTGTATCGTCCACGCCCGGAGGACACCAACTTTTCATCCGTGGTATAAAAGCTGCCCCGGATATGTACCGGACTACATCGACCGAACTTCTCAACACTACCACGAAGTTGGTCAGTTACATTGAGCCTGGAATAACTTACAATGGAGCAGTTGCCTTAAGGGGTTGCACGTACTTTCCACTTTTAGCTCACAGCACTCCATAGCATTCTGCCTCTTCCACTTTTCTGGGGACACGCTGGGCCGTTGACTTTGTGGGATCGGCTTCTAATGACACAAGGTCGATAGACTGTAGCCGGGAGGCACATACGACGATTCTTGTATAAGTGAGACAATTGAATTCTCAAGCGTCATGGGAAATACATTAGGAGTCTAAGCAAGATGGTCCGGGCTCCTCTGCAACCAATCCCTAAACTGTTCTACTACAAAAAAGGTGGGTAAGTCGTTCTGAGTGCTAGTTCAGGATTTCAGGATCCGAGAGCCGCACCTCTGAATTCCTGCT"/>
                    <sequence id="seq_t249" taxon="t24" totalcount="4" value="CCTCAGGCGTTAACAGATCGCTGATAACACCCTTAGGTTCCTTCATATATGCAGAAGTGAACACAAAAGCTTTCCCTCCAGAATGAGGCTCGGTGAGCACAAGTGCCTTAATTGACGCACACTTCTAAGAGCAGGTAACACGTAGTACTTCTTGGTATAATCCCGGCCTCGAAGGGTAGACCCCGACGGTCGCCCCTCCCTCATATGGCACACCGCTTCCGACGTCTCCGTAGTATTAGGGATGAGCCTGCTTACCTACAGCTGGCATCGGATGCGAGAGGTCTGGCTAGAGGTAACATAAGCTCTTGCTGTCACGGACCAACTTTCGTTGATAAGAGTGTCCCTAGAAATACATTTGGCCCCCTGCGACAATCATTGCACGCAGAACTCTACGCTCGGAATAGGTACACGGACCGCATCCGTTTACATTTACGCATACATCCGCCTCCGCTCATCGCTGCAAAAATTTGTGCCCATCTTCGAGGCTTCCGCGAGGCTTTCAAACTAACAGAGAAACCATGGATCCCGGCTTATGATTGTAAGACGTCGCCTGGTAACAAATGATATGAAGTCTCGATGTAGTCGCGTACGATTAGGCCGGTGATGCCGCGTCCCAGATCGTTAGGCGGTGTAATGTTAAAACTCAGTCCAAAAAAACATCTACTGGGATGTTCTATCTGCAGTATCGTGTGACACGCATACTGCCTTCTAGTCGGCTCATCCTTTAGGCTATTAGGGGTTCGCAAACGTTGCCTCACGCGATGGTCCGTAGTCGCATTGTCCGGATTGATCACGAACCGGTCGATTTGCCAGGTAAAGTATCTTAAACCAATACTAGATCTCTTCTGGTTGACGTCTTTTTGAACTACACCACGCTAAGCGCCGGACCAAAGCTTCGTGGCTAGCCGCTGGCGACACTGTCGTCATCTTGAGGCTAGGAGTACTTCGGTCTTAAGGGCTCGGACTCGTGTTACCACGAATCGATCGATAGCGCAGTCCC"/>
                    <sequence id="seq_t259" taxon="t25" totalcount="4" value="GTTAGCGCGTAAATCCCCTACGCTACGCCTATCTAATGCGCAAGACCCCACTTATCTCCAGGTGCGAGTTAGTAGCGTCACGCACGCGGCAACAATATGAGTGCCTCCACATACGCGCGCTGACGAGGTACCCGGGTTACCGGCCATACCGCCCTCTGCTGCGCCGTGAGTGTCTGACGTCCGTGAACACAGATTGTCGAGAGATCCTATTTATACTTCGGCAGAGCATCAGGCATAGGGCGCGTGTCGCCGTGCAGTTCTATCGCTCCCATTGCCTTATCTTGCCGGGCGAACGAACAAGGGTGGGGGCAGTTTAGAGTGCGGCTTAAAACCCATCGCAGATGTCCCCCAAGCCAACGATCCACGACTAACAAGTGTTCACAAATGGAGAGTATGGCGAACGATTTACTATAATTGTATCTTATCGACAGGGATTCGGTAGGAGCAGGCTCCTTTTGCTCAAGGAGAGAATTCGGGCTATTTTAACGACCAAGGCTTCTAATACGCAAAAAAGTGGAGGGGGTCGAATTGTGTAGAAGCTCACTTAGCATAGAACTGACACTAAGAGAGCCCATACATAGTATATATGCCGCCGAGCCACGGCGGCGTAAAAATCTCTAATGGATACGAGCAGCCATACAATATGGTGACACAATGAGTCCATCTACTTCCGCCACGAGCGCATCGTCCCCAAATAAAGCTAGCGGTTGGCCGTTCTCTATTATCTTGTCCCACTAGTACGGAAGCACAATTACTATGAACACGTGGAGACGTGAGCAAATCCATCGCAGGGAAGTATGCAGAATCTAATGTGGCTACCCTCATGTTGTTACGGCGCTATAGGGAATCCTCAAGTCGATATTCTCCCGCTACAGCTGTAACTAATAGAGACAACCAATCCGCCCAAGAAAAACTAGGAATGCTCGAAGAGTAGTTTACCTTGTGTTGCCGGATAGGCACAATCTAGTTCTCTGGGAGGGCCTGTGCTGGACAGTCGCGT"/>
                    <sequence id="seq_t269" taxon="t26" totalcount="4" value="TTGTGACCAATTGACGACGGGGCGCAAATTATCAGTACCCGGTGTAAGGAAAAACTAAAATACCATCGGCATCCTCGACGAGGCCCGGTGCGTTCCTGGATGCGTGAATCCATTGCCGTACCCACAGTCGGGTAGCGTGTCACTTAGTGCTAAACCTAATCCAGGAGTTTCTCGCAGGAAGAGACGTAAGTTTTGGCGTTGATCTCATTGCATCGCATCAGACTCCCCAGATGGCCCCGGCAGCTTTGTCATATCGGCAAATCCGGGAGTAGGGCGCTAAAGGCGCGACTTATCTCGTGTGACCGCGTGTATCCAATCTGCTAAGGTGTAGCTGTGCATAATAGCACGCTTTCTATGATCGGCCATAATGCGGTCGGATGGAACGGCTTGTGCCGCCAATCTGTGGATTATCTACCCTATCTCTGAGTCAATGCTATAAATCCCGCCAAAGAGTCAGAATCAACATAGTGCAGGGCTGCTGACAGACCACGCTTCTAAGTCGTCACTGGATGGTCACAAGACTGCATAGGGGCACGATAGGATTTCCACATCCGCACATCGCTTTAACCAACCCCGCACGAGTTTGTTTAAAGCGATCTCAAACAGGTGAAACAGATAGGCCGCTCTCCGGATAACAGCGTTACCGGTAACATTTCGGCCTTAGTAAGATCGAATTCGAGCGCTGGTACAAATCCCCAATTGTCGCGTTAAAATTCGTTCCATGACGACGCGAGCAGTCGCCATTAATGGTTGTTGGCCTGGTGTGCGGCTTTGTTTAGAGCGGGGTAATCCCAGTATCTCACGTCACTCGATCCGCTGGCGGTAGGACAGCAGATATGCCCTCTAAGGGGAGTATAGGCCGTGGCGCCCTGCCTAACGGTGTCTCGGCCTGCGTGGTGTCTGAGTATGGCAGGACTGTCTGCAGTTCTTATGTCATTATACCATTTAGGCCGGGTTCGTCGCTCTTTCATAAGGGCTGTCTTCAGTTCTTTTCCTCGCA"/>
                    <sequence id="seq_t279" taxon="t27" totalcount="4" value="GACAAGAAACACCTCTACAGGGCGGGTTTAGCTAAATCCGACTATATTCGTTCCTGTTACAGTACGATATCATGATGCCCCTAGTCCATGAATTTCAAGGAGTAGGCGTCCCTGGTGCGTTCATGTCAGCTACACCACTGGGTGTTCAGTCCATTTGCTGAGTTATATCCAATCACGGCAAGTAATGTGGCGCCTGTCAGGAGAGTCAAGTGTTCTGTCTATAATTTTGTGCAGGCAAGACTCGACGCCTGTAGTCACCAGTAGCTACCCCGTCTTATGCTCCATAAATAACTTCATTTGCGACCACTTGCTTTTATCTGATCGCATGGTCTTGGCCTTGGCCCCTAGTGGGGTTTCGTGTCACGAAAACGCCGCTCCAAACCGGTTCTTCCCCCTGGGTACCGTTAGTACGTGCCGTGTCTCTCCCATGCGCTTATACGCGATATAGATCAATCGGCCCCGGATGAATGCGGCTAAGTCCTTAGTTTAATAAGAGACACCAACTGTAAGCCTGGACCATCCGGATGTTCAAGCTTAGCACGGCATACACTGGTGCCAAATACCGCTGTGGAATAAAGGCCAGACATTTGGCGTCCCGGACCCCTAGTTTCATGGGTCTGCGGAACGTTTTGTGGGCTGTTTCTCCCGCGGAGCTACCCGTCACTATCAAGCCCTTGCACTAATTGGGATATCGGGTACCTGCGCAAGACAGCTTTGTCTAGTGCACACCCGAGCAATGTAACATCATTGGATGGAAACTCCGCACCGGCGCCAAAGATGTCCCCACACATTCGCCGTTTAGCTTGTAACCATGAGATACTACCTCTAAAGTAGTTACCGTGAGGTGCTGAGTTGGCGGTCCCTGGCGCAATGCTCGGTCTCTTACCGGATCAGCCGTTACCCGTACGTGCCCAAATCATGTAAGAGAGAAATGTCTACTTATGTGGTGGTGGACCGCTGGTCTGGGCGGGTCTCGTAAGTCGTAGAAGAGATTCAATAG"/>
                    <sequence id="seq_t289" taxon="t28" totalcount="4" value="GTGCAAGGAGAGTGGAGCGACGTCGGACGATTTTAGCAGCGGTGGCGTTATTTATGCTTTACTTCGCAAAATCGAGTCCGCAATCCGTGGATCTTGAACATCGCGACTTGTGAAGTTGCCAGGGGCCATACTAACTTTAGTAATGGATAGAAGTACTGAGTCTAGCCATACCGGGGCGTCATACAATAGAACGACTTAAAACGATAAGTTTGATGTATAATTGGCGGAGTAATTAACCGCGCTTTGTCTATAGCATCTCCGTATTCATTCACCTGTTTTCTTGGGGTTGCGTCAGTCCCACGGTTCTGACTAGGCATCATCCATCCGAACTGCGTAGGGAATATTGCACTTGGACCCCGCTCTGTTTAGTGCCAGGGCCCTTGCAGGATTTATCGTCAGCCCATGGATTCCCGTTACGCCTGAACTGAAACGGCATAGGTGAGTAATTAATATGGGCAAGCACCGAAGGTATAGATAGAGGTCCATGCGGTCAGGCTAGACCTCTCACCCATTCTGTCCTCTCACTGGGGTGAGGCAGCGATACCTTCATGAGGCATCACCGGAGAAAACGTGACTGAATCGCAAGTTATGGGTACTCGTGGCCTCTGTTGAAGTGCATGACTTCAAGTGGTCCTTTTCAGCTCATGAACTAAGTTCTTGAGACAGTTTCCTTCTCACACCTCAGTGGATCCTATGAACCATAGCAAGTCGACTCTGACGGGTGATGGACACCCTAATCGCTTGACGTATCAGCCTGAGGCGTCGCCACTAACTCAAGCGGGCTAAATTCTAACCTCAGACGTAAAAATCTTATATTAAGTAGCTACCAATAAGCGAAGATTCCGCCGCACAATAGGAATATAGTGTGTCAGACCTCTCACGGCTTAGTTCCATGAATTGCCATCTTGAGAGAGCCGCCCTGTGAAGGCGTTCTGCTACCAGACTGCCGGCCGTTATGAATTTGAGTAGTAAATAAGGATTGGCTCATTCTTAGTAAACC"/>
                    <sequence id="seq_t299" taxon="t29" totalcount="4" value="GCGGCCGAGCATGGAAAAGCCTTATGCGTGTAGTTTCTCACGGTTACTGCACCCCCTAGAAAGGGAGTTAATGGGTCGTCCTGACCGTGGGCTCAAAACCCTCCTCAAGTGGTGGCGATAAGTGCACATCCTAGTTCCTCTCTTGTGATCTTATTCACAAATGTAGTGCGATTACTGAGCGCTCAGGGCAGCGGCGTAAAATGTTTGCATCCCTGGTTGTGGACTCGTCCGAGCTTGACCCGGTTGCCCGCACCTCTCTACGCCTGTAGGACAATGCGGTTAGCTAGTGACGGATAGCCCACTCATCTCTACGGCCTTCTTGAAACCGCTAAAATGCCGTGTTTGAAGTCTGTACGCGCGCCTTCAACAGTATTCGATATGAAATAAACTGGAAGAGAGCGACGCGCCGTTCTGACCGGTATTGTCAAACTAACACTGTTAATCCTCAGGGGTAACGTGGTTCATTATGCGTGTTGATCTTTCGGACCAATTCAGATGAGGCGCCTCCTGCTCGCCAGTCGCACCTGACGTCGTGAACCCCTTCGGCCGCCCTCGCTTGACACCATAACTGGGATCTTCCCAAAAGACTTCTCCTCGAAAAGAGGCGCACCTGAGAATTCCGAAGGCTCTAGGCTGAAATGGCAGTAGCCCGAGAGGTCTAACAATAGACTAAATGATTCCTGGCTCTTCTGGGATCCCCTAAGCTTGTCCCGGTTAGTGCGTACTCGCAGTTCTGCATCCTTCGCAAAGGGGCACTCTCTCATAGCGTGACGGTTGAGTCTGGTATCGAACTTCTAGAATTGACACGGGGCATAGGTCACTTACGTTTGCCGCCTTGTCATTCGAGAAAGCTACATCGGGCTAATCCCTGCGGACGGATAACATTAACCTACCCGATCGTTATGAGCCAACATCCGGTCGGGTAGTGTCTTGAGTAGGAGCTATCCCTTATCACGCTTCGCCTCTTCTGCAATGGAACGGTGGTACTGTTTTGTCAGAC"/>
                    <sequence id="seq_t340" taxon="t3" totalcount="4" value="ACAATGTCTAATTAAAAGGTCACATGGCTGAGAATACCGACGAGCCCTTGGGTGCATAGGCTTCAAGAGTTGGAGGAGTAGGCTGCCACTATCTACTTGTGCGGCAGCGGATATCGCGAACTAGGTCTCTCAAAATGGAAAACATGTCGTGAGAGGCAAACAAGGATAAGACTTCCTACACGCCTGGGGGTTTAGCGCCGGTTCCTCAGGTGTTTCATCTTTCCATTTGTCAAGGCTGCAGATTTATGTGGGTCATTCATGATACCCTAATGGTCAGTCCACGGCCTCCATTGGACGTGGGCATGTCACCAAACAGCGATGGCTTCAAACGAGGTCTACACACATTTTTACGGATGCTGCCGTCTCTGTCATATTCACGGCGTTGTCATAGAATATCTGCCGAGCGGTTCAAAGAATAATTAGCCCCATGATCGCTCGAACAATCAGAAGTCGAGGGCATGGTGTTGTAGTCGGATAATTCTGACTTGGGGCACTGCCGAAACCCCGGGGCATCTTCTGGGGTAGTCCTATTATCTATACGGTCCATCTCGCCATGACAGATCCCATCTCCTGGGACCATACTGGGGAAGAAGTCTTTATCCGCATTGGTACTGTGTTGGCTCTACTCAGTGCCATTACTAAACCTTACGGTAGTCTAGCGGTGTGTCCAGGCACAACCGAACTCCCCTGTCTGAGGAGCCGTGCGTCAGCGTTCTATAAAAGTATTTTAAGAATTGGTCAGTCTTCTCACGAGCTTTAAACCAGTCTCTAGAATTGGTACGGGAAAGTCGATTATCAAACATCAGGAACTAAACTATTAGGGTGAAAGGGTAGAGTGCAGGCCCCCCAGAAGCTTCAAATGTGCCTTGGGTCGTGGCCGGAGCGTGGTCTCGGTGGAATCTGCTATGGTGAGCCTGCAGTACATGTTGTGAAGGTGATATGCATGTAGGCATTATTACGCATTCCGGATTTCTGTTGACCGTTGGGTGTAGTGGGGTAA"/>
                    <sequence id="seq_t309" taxon="t30" totalcount="4" value="CCCAACGCCAGTTATGCTGAAATCGGAGACCATCTAGTGAAGGTATGCACGGGTGGTAGAGAGACACAGCTCGCGAATACACCCGGTGAGGGTTGGCTGCATGCAGAGTGGTGGTGTAGCTCAAACCTATGGTAACCAGCCTTTCTGTACATGTCACGAGCTCGAAACAAGTTAATACAAGCCTACGGGGTCAACCAAGACGAGTTGTACACTCGGCATTGGCCACCCTGCGAGTCCCCAGAGGTCCCCGACTACCCGTCCATCTACAATACAGGACTTCAGTGTCGGACAACCTCAGCCTTCGAGGATTTCGCCGGATAGGACTGCATTAGCACGTGAGGTGCTAAAGATTTGGAAGGTGGATCCTACGTATTGTTAGTTGATCTACAGCCTTTACCTCTACTTGGGACTCCGGATCTGGAGAAACTCTCTCGAATCTAAGTCCAGGTACCGGTGCTATAGTCTAGCTGGTCACTTATTAATACATTTCTACGGTTAGAACAACGCATCTAAGTCGTACGGGTCTTTTGCTGTGTTTAACAAGGGGAAGCCGATGTTATCGCGCAGCCCCAGAAAGCAGGTTAACTGGTCTCCACACATAATTATGGGATGTCTGTGAATGTTACAGCACCGAAGGGAAGCGGCAACAGGCCCGGTGGGGGTGAGTAATCAGTGTTCAGGCCTCTGGTCGGCTTGCCCACATAATTGGGTCAAACGCGTTTTGATCACTGCGACATTCTCCGATCACAGATGAGGCAGGGGTGACTTCTTAGGTGTAAACGAGGGAGGGTGCAGGTTTAGCCATTAATAGGACACAGCACGACGTGTAGGCTGAAGGCCACATCTGAACTACTAGTGGAAGGTGGGGGTCTTCTCGTTAGTTATATCCATCTTGGATCCATCTATTTCTTGTGGCTTTTACGGACAGGGTCATCTGCGGGGCACTGAAGGGTCAGTCTGGTCGCCGGCGAGACCATAGATGGACAGTGGGGTGGGAGTG"/>
                    <sequence id="seq_t3113" taxon="t31" totalcount="4" value="GATTAGTATGCTATCTATTTTATTTTAAAACCACTACAAGAGTCTGCCGTGCGGCCATGCATCGACCCTTGCTAGGGGCGGGATCTCATGCAGTTTATGCTTCCCTAACAGAAGATGCGGAGGCAAACAGCAATAAGCGAATGAGGAAGGTTCCTGTGAATCTTCAGCCGAACGGCAGATAACGGGCCTTTAAGTACTGAATTTTGAGGCTCCCCTGGACTCAGTAACTTCGGAACCGAATGACAGTTCTAACGTACTACCAGGTCTGCACACCCCTAATTAGTAGTAATTTACTATACGCAGTCATTTCTCACGAGCTTCCCTTTCATAGACGTTTCTTGCGATGAGCTGCGGAACAAACTAATAGAGGGACCAGAGCTCGGGTAATCTCAAAAGAACTCAACGATACAAGGCCCACTCAAAGTTAATAAACGTAAGACATGGGGTTCGCAAAAAGCCGTTCACCTTGGTTATCTGATCCCAACCTACTGCCACGCGTTTTTTAACCGTTTAGAGGCAATGACTTACTCCCGATCCAGTAAATGCCCACGCACAGACTACCAGGCTAACGTCCGGTGGAAATTGGTATTGATGCTAATAACAATCGAGTGTAAAGACACGGGAGTAATCGAGTAAATTCGGTACAACCGATGATATTCATACAGCCTCAGAGAGGGCGGTACATGCGTGGACATCCAAGAGCGCAGCGCAGAGTGAGCGTTATGACCCCATGACTCTCGACACACCAAGTCACTTGGTTCACGGACTTCGAACGACTCTAAGGCTGGCCTCGCACTTGTAGTTTGGAGCAGGGTAGACGGGCCTCTGTTTCTTATGCAGAACTGTTTTAGTGTAATTGCTAGTCCAACCCGGACTATTGACTCGGTGCTTGACCGGACCGTCCTAGCATTGTAAACCGTCATGATTTATTTGCGTATAACCTATACTTCTTGGTGCCAACGTGTATAGTCACTAGTAAATGTACCCCCCACTTCCGCGT"/>
                    <sequence id="seq_t3210" taxon="t32" totalcount="4" value="ATATGATCGGAGAGGAACTGCACTGGCTTGACTATAGGTAGGTCAAACCAGGTCTGCGAAGGAGAGCCAAGCGGACGCAAAGTCGCTCATATATTGAGTAGGTATTCGAGGTTTTCCTGGGGTAATTGGTCGGTCCGGTGAACGGCATAATAGTCACGGGACGAAAAGAATGCCCAAGCCGGAGTAGACGCAACGGACTTTGGGAGCCTGCCTGAAACTCAAGATTTTCTTCTTTTGTGGTACTACGCTGAGTAACTTCAACCCCAAACCCTTTATATATTGCGAGACTTTCAACTGACAATAAACTCATTATCTGACTCAGGTCATGAAATAATCTTGTAATGCCCGTAAGTGCCAATGAAACCGTGCATCTCCATCATCTGGGTTTTATTCCTTACGTGCGCTAACCCACATACTTCGACCCGTGTTTAACCGAGTCGACGACCTAGCCCTCAGGGCTTCGCTGCGCAAGCACGTTGCCGAGCTATGTGAATAAACCGCTCAACGAGCAGCGTGAGCGGTCCAGGTCCTTTTCGCCCCTTTTACTTACTGGTTGTCCGAATGGTGCATCGGATAGACCGGGAGCGTTGGGGATCAGTCCGGCATAGCCACTATGGCTAATGCGCTATGTCTGCGGTGCTTACGCTGAACATAATATAGTTCCTTACCCCCTGATCGCATTGCTGGTATGCAGCACAAAAGCTATAGGTTCTTGTATGCATAACCACGACGCTGGATTACAGATGGCCTGATTGGCATGCACTCCCGTATTGACAAGTTCACTTAACAGTAGTACGTTGAGAGATAAGTGACATCATAGAGGATTTACTATAGTCAGGGGTAGCTCAGGTGAGAACAGACACGAGTGCTAGGCGGGGAGTCGTCTTGACACAACGATACCGATTGCGCTGCCTGAACTACTGCCATGGTTTGCGAGCACCAGCCCTAGCATATAAACCAACGATGAGTTTCCGCCCGGGCTTCCGCCTTGCGTCGTAAG"/>
                    <sequence id="seq_t339" taxon="t33" totalcount="4" value="TTAGGTATACCGGACGAGATAGGTGGGCAATAGAGCTCAGGAGACTGATTCCTATTTCCACACCGATGAAGGCTTTACAAAAAGTTCAAGGTTGCTAGTGGAAGCCCGCGGACTGGGCGCCACATGGCCTGACGACGCTCTCAAGGCACATGTGTCTGTTTTAAGGCGCCAGACAGGGACTTACAGCGACATGTGCTCGCCAGAGAGCTAACGGTCTTACGCACGCTTCGAGAAGGACGCTTGATTAGTTTCCGTGGAGATGAACAAACAAGCTCGTCTGATCGGGCTGTTTTACAGGTTATAAGTATCCTCAGACAGGCCCTCAAGATCCTAAGCCTCTACTTGGAATCACATCGCAACTCGCAGGGCTCCGTCCCTTGTACAGAACCGTCCTAGAGACTCCAGTACGGGAGACGCGGCGTCACCACTGGTTTTGTACTACATTCATGAACCAGTAGGAGGATTGACCCTGCGCCTTACAGTTTGCCGGCTTTTACTTTCAACGGGCACGCGCCGACCTCAATACGAGACGCAACGCAAAAGATTGGCGCCCACCCTGTCTTTGTACGACAGGTCGTAATCGTTCTTGTGCTTACCCACTAAGTGCTGTGACATAAAGAGTAGTCAACGTTTTACACGGCGTTAAGAGAGCGAGCACCAGTTGATCTCCTAGTTCCGGCGAAGGGCTATACGTACTCGGCGTCCCCTGACGTATGCGTATTCCGAGTCTCTAGGAATGATATTCCCGGTAATTCTGTTCACCAAATAACGTATATTCTAGGGTCTATGACCACCACGAAGGTCGAAGGGGCTATAATACTGAGCAGGTGCTACTAGTGTCTCTCCCAGTTATATGCGGTCAACGTTCCCCAATGGCTTGTCGCAAGACGCACGACGTTTGAAACCTCATCGAGCTCTGCTATGGACAGTGTAGACCTAGTCGTGGAGTGCAGCCAAAGTTCCCACGGATTGTCCTAGAGACCCACCTCTGAACTCTGAT"/>
                    <sequence id="seq_t349" taxon="t34" totalcount="4" value="TATAACGGCAGGCGAAGGCTGCACGCTCTGCCAAACGCGTTCACGAGCGGGAACGTCATGAACATGTAATTTCGTGCGTACCACCGGGCGGAGTACTAATTGCGATGTAAGACTGTAATCCCCTGTTATAGCCACCGTTCAAAACACCGCGAGTGACGTGAACCCGAGGGTAACCTACGTACAATGCGACTGTACAGAAGGTTACAATGACCATGATGCTCAGATGAGCCGACAGGTCTCCCTCATCAAGGGTTGTTAATGGACGCTGGTCGGCTAAGTATCGTCTGCCGACAGCTAGGGAGAGGGGGCTAGGGGAATAAAGCGGATATGGCGCATGTTTGTACCTGACGCCGGGTTGCACGTATAGTGTACAGCCCAAGCTTTCAAATGTAACTCTAACCAAATCTTCCCTGGTCGACGTTCCACCAACAAGGTACGTCCACTAAGTCGGAGGTTCTAAATGTGGCGCCCATGGCTACAAATTCTAGAACAGTTTAAGTTCGTCACAGCTAAGTCCAGTCCAGCTTGCCTCGCTTTCAATGACCATTAGTCACTAACGATAGAACCCTCTATACCAACGAGTTTGAATTGAGGAAACCCGGGGGTGTGGGCGTTCTTTGAAGAGTAGCCTAAGCGCATTATGCGGTTCTAAATCTAATTTGTACGGCACACGCTTCAGTTGTTCTCCGCTCTTCATCCCGATACGAGAGACTAGGCCGCGATGATCGATGTAACAGCTCACGAACATCCCAGGGTAGCCAGCGAGACCTCCTACTGACCCAGATCGCAGGAGACCTTAGGGCCCACAAAGACTGGCCAGCTCACGATAATCGGACGTAGCGTGCTAAGTAACTGTGAATTCGGGCAACTAGCACGTGTTTCTGTAATGTGAGCGTGGTCGGCATGCGCCCGGAACGCCAACCAATAGGTCTCCGCGCTTTTGATTGAAAACGTCAATGTTACTAGTTCACTGGGATCGCCTTTGATTCAGTGTCCGTTT"/>
                    <sequence id="seq_t359" taxon="t35" totalcount="4" value="ATCATCCAATCGCAACTTCTCTATCGGAAGAACGCTAGCGCTTCACTACACGGAGACTAGGTGTGCCTCAGTGTACGCGGCGGCGTTTTGGCGGCGAGGTAAGGGCAAAGTCACTCGTACCAATGGAGCCCCGTTAAACTGGGAAACCTCTATTGATGTGTCGAACACGTATGTCTCCGCTTGAGGGAAAAGTAAACCCGCAAGGAGTGCGGCGGCGTTTCTGAACGCGGCTTACCGTCGTGAGCCGACTTTTGAGCTAAACCACGTAAGTGCACCAATGCTTTCCTCTGCGGCACGATTCCCGTGTCGCCCGTTAAGTTACTAACGCCGAAGCTGCAGATGTAACTATGGGTCGGCTGCCGGAACATGCATTTTGGCTGAGTCAAACAAACGCGCTTAGAGCCACATACAATACGGCCCCGGCTTACCCCGGGCCCGGATTTCAGGTGCCACCGATCTGCTACCAAGTGCTGAGCGTATACTCTCTATGGTATAAACATTACAATTTCATCAGTCGAAGCCGCTAAGCTGTGACTTATCCGCATAGCACTGAAGCGCGACCAGGCGAAAAACCCAGCTGGTGCACTGGATCCAGTTGGCTGGCCCTCATAACCATGGCTACGGCGGCACCTCACAAGGCTCATGACCGAAGGGTGCGAGAGTACGTACGGTGCGTACGGCGTACCGTTTCTGTAATCTCTACTGTGTACTGATTATCTGTCAGTATAGGTGTCTGACAGGGGGTGTATGGCCGTGCCATCGAAGCGGGACCGGAAGTTTAAGGGTCACGTCGACACGTCACGACTATCGGTCCCTTACGCTAACCCTTGATAAGAGGATGAGTCGGGCCCCCGAGTAAGGAAACAAGCGTTCCTAGCACCCATTCGGGGCGAAGTGACATCCGTCGACGAGAGTCACTCCAATCGCCCGGTGAGGGAATTTAGGGCTGCTTAGCATAATCTCTGGTCGCCGAATAAACTATCATACCGGGATGTGACGT"/>
                    <sequence id="seq_t369" taxon="t36" totalcount="4" value="GCTTCACCGGACGCCCCACCTGAGTTCGTATGGTCAGCGCGACTTAAGTTAGATCAACGCAGGGTCTGGCTGTTTTCGCGAGCCGGTAAATCATCTAAATGTCATATGGATGCCATCGGCTCTCATGAGGCGTCGACAGGAGTTAATTACGAATTAGGGGTATAGAACGCCTAGTGTGACCACTGAGGAGCTGTGACCGTACCCCCACGCGCTACACGTTTGGACTATGTGCCCCACGACCCTAAATTTTCTGTCTAGGTTCAGTCGGAGTGAGAACCGTATTACGATCACTTGAGTAATGGACAACTGTTGAATAGCTTGCGCATTGACAGCGTGGATTCCGCTCCACCGCGGGATGGACTCTTATATCCTTGGATCAGTGATATACGCGAAAATACCGACGGTGGTACCCTGCGTGAATGAGTACACCCTATGAATGTTTTTGGAAGTTCATCAACCCTTCTCCGGCGTTTGCGGCTGGCGTTACCTCAACGCGTTTGTGCGCACAGGCAGATTAAGGACAATGTGATGAACAATTCATACGCACTACTATCGTGCCAAGCCAGTATTCTCCTCGATCGCGGTCTAGTCTATGAAACGAAAGGCGACCCTTGGTTGCAGAAGACAACCACATTCTATGAGGAAAGGGAGAGCTCTTGAGCAAGGGCTCGTGCAATCTTCTTATTTGAGTTCGAGCACGATTTCTGCCTTAAAAGACGCATTGAATGCAAAGTCATTTCCTAAACATGCCGGTCAAGGCGTATGAGGCGGGGGTGGAGCTCGTGAACAGCCTGGCGCTATCATTAGCAACCACGACGACACGTAATCCATAGGAGCGAGCGACCAGAACTTGCTCTACATTAAACCGTCTTTGCAGAACCAATACTGACCCGATTTAGCAGGACGAGATTCACAACATCCTACCCGAACATTCAGGGGTCGTTACATAAGCTTCCCGAGTTCATTCCGTGCTATCGCCTCCAAGCATGGCAAGTTATCT"/>
                    <sequence id="seq_t379" taxon="t37" totalcount="4" value="TGTGCGCCATCTGCGCGCCATAGTCCATTTTTTCAAGCTCGTAGCCAATTTTGTGCCATAACAATACAACGGCCCCTCAGAGACGAGGTACGCAGGTCTCGCCCCGATCTAGCAACGGTAGCTCTGTCAGCAGTATTCTTCTTTCATGCGGTCAATGCTCGAGCCCTGTCCGCGTTACACTTTGTTCATCCGCCGTTCTGTACAGGCCGGGATAGTGCTAGTCCGTAAGGGCCTCATCACGCACGCTCACTCTAACTGGGGCGGTTGAACATATTATAGTCAAAATCTATTGAGTGTCATGGCACTGGGGCGCGGTAAGAGTAATTTTAACCCTCGTCCCGGACGGCTTAGGGGACAGGGTGAAGGTTACTCCCTTACATGTTCAAGCTCATGGCCAGCAGCAGACTCCTACAACCACACGCTAGCATCGACTTACTAGGACAGTTCCATAATGACCCGGTTACTAGACATCTAGTCTGCTAACGAGCTTTCCCACTTCCTTAAGATGGCGGATACCAGACATGGCGTGGGTGGGTGATAGGACCTTAATATAGGCCTTCACATATACATGGTCAAAAGTCTTTGTCCTAGATCACGTTACCGAGTATACGTAGAGGACACGACATGTAGGTTTCACGCCGGTTCCGAACGTAGGCGTCCGCGGGTCACGTCTGCATTTGCAGCCGTTTCACGTGTTTGTGGTTCGGTGCAGACGTATGTGGAAATGGATTAGGACTAGAGCAAGCCACGCAATTGCTATTGTATCCTGCTGCAATGACTGTGAGGCTACTTGACAATGAGACAAAAACCGTCTGTGAGTCTTGATTGGTACTGTTTATTCTTTATAACTGTGCCGGCGTCCGAGCATAAGTGGGTATACGTTGCCTCATGTGGGCATCTTGAAGGAATAACGGTATGAAAACTTGCGCGGCACTGGATCGGTTGTAAGTATGGACTCTGTCAGTATCAGACCCCTGGTGTACCGCGGCGCCGGCTGGGG"/>
                    <sequence id="seq_t389" taxon="t38" totalcount="4" value="CTTTTCACGCACCAACCTATGTCGAAGTGACAGGGGGGTAAGCCCATACATATTATCTATAACCATTGGACGTTTGGGTATTCTTCACTGAAGTATCTTGGAGCACGAAGGATGCCCCTTGTATGTCCTCCACTAAGTTTTTAACGTACTATCAACCTATTGTCGGACAAGGATCGAAGATTCCAGGCCAATGAACCCGCAAGTCGGCGTAATCCAGAAAAGGACGGGAGCCAACCAAGGGATACTTGTGTGTAGATTAGAAGAACCGGCGCAAAGTTTTAGAACAGGACGGCGGTGGTATGAGAACTAGCGTCTCATCATTTTCTCAGCCAGCGGCCCAGACAAAGCGCTCGGCTATAAAGTTAAGCACCCATACAACCTGCGGCCCCGTCCTAGGATTAGACACTTGTCGTACCATTCTGGGGATGACACGGCGTCATTTCATACTAGAAATGCGGGCCTAGGATGACAGCGCAGAGCGGTCAAATTCATTCGAGTCTTTGTTTCATTAGATGCGCCACGTTGGCTTACAGACGCAGTTGTGTGCGATTGGATACCATCCTCTGTCCGCACTCGGTATCTTTGCTGACGTGAAAGGAGCTTCTATGTCAGTTAATGTCACGGAAATCCGTGAAACAAGGCTGCGAGTCACCTGTTTTTAGCGCGATGTTTCGAGGCCCTCTCCTGGTCTGTCGGTTCCTGAGTATAAAGAGTGCTATCCCGACTGGCGCATCGTTTGCTGCGGGATGTAAAACGCAAAAGGCTGATCCGATTCTCAACTCCAGCCTTGTAAGTACTCCCAGAAGATCGTTTTCTGTACCGACACTTCCAGCGCAGTATTGGGGGGGAGACCTGGATCCCTTTCGCATCTACGCGGAGTCCCACTCCTGGTCAGAATACTGCATACGGAAACTCGTCAACGAATGACACTTGCGGCTTTCGATAAAGAGCTGAGAAGGCAGACCCGGGCCCTCCTCAAGAGTACAGATTCGAGGTCGAG"/>
                    <sequence id="seq_t399" taxon="t39" totalcount="4" value="TGTGGAGTATCCTGGCCAAGGCGGGCGACGGCAAACCCTGATCAGACCCACAACTAGCAACATGTGCACGTCTCCATGAACGCGTTATTATGCGATGTGGTGCGTGGTGGCACTCTACTGCAGTGACCTACCCATTGTTGGATATTTAATCGCACTGCGCCAAGTGGTGGAACAAGACGACAACAGGTCTACGCCAATACATTCCCCTGCTGTTCAGTGTGACCCATTCGGCCGGAGGGTAAAGCGTCCGCTACACTTTCGTTTAAATAAATACCGCACACACGAGCCCTCATACCGAAGAAAAATGAGCCCCGAGAGTTAAACACCGTAGCATGGCTCTGGGGTCGGACGTTGGATATACTGGACATAGGGACACAAATGTGGGGCCCGTTCAGTCATGATGTTCGGAGCGCAGCTGGCATTTGGTGCAGGTTGTCATGAGTCTAAAGTGTGACTAAACCCGCAGCACTCGGTGTAGGAACCGTTTCAGGCGGTAGGCCACTCAGCGAAGATAACAGCTATTCACATTCTGCTAACAACCACAGTTCATGGCACAGGACGTCTTCGGTGAACAGGCACTGTTCACCCATCCCTCTAGTGCCAACACGAACGATTAGTACCTGCGGCCTGTCATGTTAATGCGAATGCCCACTCTGTGGGTCTGAACGGAACGACTTGTTACGGTCTTCGCTTAGCCGCGCTAGAAGAATGTTTATTTACTGACAAGTTTGAGACCCGGTAATTCGCGATGTTGATAAAATTTGCATCAGCTCCTGAGTGGATCCGAAGAGTCTGCAATAACTATAGCGGGAGGAGGACCAGAGTGAACTTGTAGGATTATACTCGATGATGTGCCGTACAAGCGAAGAGCAAAGGTACGGGCCTACTATGACATCGACTGTTACTCTCCATATGGGTAGAGGCCGGCGTTCAACTTATACGTTGTCCCAAGGCCTGATGATGTCGTGAAGAGTGATATAATGTACTTCGAAAATGACGT"/>
                    <sequence id="seq_t439" taxon="t4" totalcount="4" value="ACTATGTTTCACTCTAATGATTTGCCTGTGATCAGCCTGACCTTATGGGCCGGCTGCCGGAACACCCGACCCCGGTTGTCTAGGTTTGTTGGCTCTTGAAACTGGAGACGAAGCGAACGGACTGTCGTAAGCAGATGAGTTCGGGCGCGTCACGATAAGAGTAAAAAACGAACCTCGAGAAACCAGTATCCACTCATCACTCGACATGGACCTCGCCCATTCCACTTGCCGAGTTATGCCATAAAGCCAGTGCAAAGTGCGGTACCCTATGTCGAGCGGGTATACATGCAAACTCTCACCGTTGCGGGGCGTAGTAAAGTAAATTATGGAGTAATTCTAACATATAGCCTAGTTTGATGACTGCAACTATCGGACCTAGGCTTATCGAACCAATGGTGAAGCCAATCTTTCAGTGAGGTTCGGCCGCGGATTAGATTAGATGAAGCGCATACGCCAGGAGCGTGGGCTCTTTACTTTCCTCAGCTTAGCGCGTTGGTCATAAACTAAGGGATCAACGGTGCGTCTGGTCGAGAGTCAGTTACATAGTTCCGTGTCTCTTCGAACGGGAGGCGACTGGCCCTTACTAAAATGCAGGCGCGTCTAGCCGGTTGGTGCGTGTAGAGTGGGGGAGAACAGCCTAGTCATTGTTTGTACTTGGAGAATGCTTAGCGGCTGCGGTAGTACGACAGCAAGTTCTAGCGCACAACTGTTATAATGCACACCGGCCATACCGACGGCGTAAGCACTGGGACATCCTTGGGCCTACCTCGGTGAAGACCCTAGACACTAGCATTGGCTGCTCATATCACTAAACGCTGTTAGTTCCGTGTGAGCATGGGATTGCGCCAACTGGAAACGTTCGATCGGAGACACGGTCATCATTTTGGCATAGCGGTGCCTAAACTGGCTAGTTTTAGGTTTGTATGGCTGGAATAGTTGCACCATCGTCGCTATCTCGGTCCAACAAGTTCGCTGCTTAGTAAGCTATTGTCAACTGCGC"/>
                    <sequence id="seq_t409" taxon="t40" totalcount="4" value="ATATAGGCAGTCAAAACATCTCATGCTAAACGTTCAGGCAGCTATAAATAACCACACGGTAGAGGCCATATTAGGATCTAAAACCTATTTAATAAGATCACGTTGAGTAGCCGGGATGTCAAATGCTGACATTCATCCACATAGAAGTCGAAACCTTGACGATATCCAAACACACTGATCCTATCCACTTAACGATTGATTCCGACTTGCCTGTGCTTGGCGCGATCGTACATAATACCGAAAGCGCCAGACGAACGTCCCCATAGACCGAACTCTAGGGCGGTGGGCGTCAACTGGCACACTTAGTCGATGGCTTGTTATCCCTGCCAAAGAGATTGGTAGAAATGGATCGAATCTAGCTATGTCTGCATCCTATGTAAGTTCGTCCATAAATATGGGCGGGGTATCGCATAACCAAAGTGCGGCTTACGCATGGCTTCTACCGTCGGTCGTCGAGGCCTCCCTGAGAGGATGTTTAACCTCGGCACACATATCAAAATAACAGTATCTCACGGCTTGTTGAATCTGATCTTCGCTTACTAGCGTATTGAGGATTCCTGGCGAGGCAATAGAATCAGGCGACAGGAACAACCCTACTGTACTCTATCGAGGGCGAGCCACTAAAACGGGGGACGGGGAGGGTGTAAAGAATAGAGAAGTCTCGGCTTAGGTCAATGCGCATAGGAACTGACAAACGCCCTGATAGGGTCACTCGATCCATTATGCACAATTCCAGTAGGCCCGGGACGCTACGTGTATGCGCGGGAGGAACGACACGACGATGCTGTGAGTAACTAGTTATAAGAGGAGGAGATTATAGCGTGACGGAGGCCCTTGCATCGCACCAGCTCCTCGGTTATATCTCGCGTGCCGATACGTATGTCGCAATCAGAACTGTGGGATGAATACGTCATTCGCTTACATTCGGTGCTAACGATCATCCTCCTGATGCTATATACACAGCGGGCGGGCGATAAATAGGGGCGCAGATCGGCCCTGT"/>
                    <sequence id="seq_t4113" taxon="t41" totalcount="4" value="CACGTCCTGTCTCAGTTTGCTATGACGCCGTTGTTAGGGATGCGTTGCGGATTGTCGGTCTCGCTTGGGAAGCCGGGAGAGACCCTAACCCCCTGCCTTTCAATCCTCGGGAAGATCGGCCCCCCAGTTCCCCGTTGAGAATACCGCCCAGAGGCGCTCATAAAGCTAAGCAGATATCAGTGCTGGCAGGGGAGCTTCAATAGGGACGAAAACGGCACGGGAACTATTACCTTTTGACCCGATATCGCATGTTCACTCTTGTCGCGCTGCATATTAATGCGTAAGAATGCTGTCAGGACGAAAGCAGCTTTTGCATAACCACCCACGCGTCAGCCTCACTATAATCGTACATAATTCTTGGTTCAGAGGGCAGCAATAGGGGGGCGATTCTGGTCCTGCCTATGTGCCAACTGTCATAAACCCATCAGGGTCACCAACTAGGAGTATACGTGGTTCGTATTTAGGTCAGGCGCGAGGATACGCCCACAAATGATAAGTCCCTACTCATGGGAATGACAATGGCTCCTGGTCTTTTTTACTTGGTCAGAGAGGAACTCTCCTTCTGGCCAAACAATAATCTTTGAACGACGTAATTTAGGACGCAATCGTTGACCCCAGGGTTTCAGCAATTCCACTTGAGTTCAAAGAGATGAGTGCGCGGTTGACACGGTCCCACGAAGCAGAGGCCGGACCTTCGAATTGTAGCAGTCTGGTTCACGACTACTGAGCTTACTGACGATCATTTTGACATGAGATACCGCGCTGATGGCATGCCGTATCGCCAGCCTGGCGAATACGAATCAAGAGCCTACGAGCCAGGAACAGGACGAGTGCTAGTTATATTATTTAGCGAAAATTGCTCCGGTGTACGGTTCATACCAACTAAAACATCTAGAGTTTGATCAGATCTTCGTTCCTGCAGATGCGGACTCAAACCATTTCATATTGTTTTCGGGGTGCATCCCGGCAAGTTCCCCATTAATGCGCGTTATGAAACACT"/>
                    <sequence id="seq_t4210" taxon="t42" totalcount="4" value="TCTGTCATGCGACGTACTTCTTCGTTTTCGTTGCGCCAGGGCTGTATTGGGTGGGTTTTGGGCACATGAACTCTTTAGATAGAGCTTGACTGGGTTTGAGCCTTACCTTTGATGGTCTTTCCCAGCTTTTTAAGATACGCGCTAGCCCGTGACAGTAGGATGTAACCAGCAACCAGCGCGAGCCCAGATGCACTTTTGATTCGCCGTGCTCCACGTAGAAGCTGCGTGATACCATTTTTCCGTCAGCAAGTGGTTTGTGCGCCATGTTAGCTGTTTTGGTTATTCACAAGCAATTTGTTACTTCCGCAAGCTTTCATACATATTTTGCTAGGGGGTCCAACTTACACGTTGTTTGGCAAACGAGTTGGCGCGCAGGCCACAGTTCCCATTGGACGCTCACAGTAGTCCGGGGTTAAGGTTGTAATGCCCAAGCCCAGGTACCCCGTTGAACTGGCTAGCGCAAGCGCTATAGATTACAGAACGCCAATCTCACAGCAATCCCATACAGCGCTGCTCGTCCGGGCTAATGAATATTCCCTACCAACATGGCCTGGCCCGCGACATTTTAATAAACTATAACGTAATCGACTCCAATACGCGAGAAGTCGTTGGCGCTAGTAGAGTTCCGTCCTGCACCACCCACGTTGGTACTTCGATGGGCATCTAAATAGGTGGCTCAAATCTGTCAGGCAGAACCCGAGCACGGGTCTAGCAACAACCTTCCCCTACACTTTCTACATATGGAATGTGGAAACTCTCTAGCAGGCATAGTCAAGTGTGCAGACTGAAGCTTTAACCCTTACAATAGGGGTGCGGTAAGGGTGCACGTCAGTATTCGGTTATCCCAACCAGGTTATAACTGCCAGAATAATGGCATTAGGCCAAGTCTTAACAGTTACCGCCACGCCTATATACAGAGTACACGGTCAGAGTCGGTTGGACATTACACGGAGCACTATTCTTCCCTGGTCCCCGCTTATTAATCGGCCGCAAACTACCA"/>
                    <sequence id="seq_t4310" taxon="t43" totalcount="4" value="GTGCAAGGAGAGTGGAGCGACGTCGGAGGATTCAAGGAGCGGTGGCGTTATTTATGCTTTACTTCGCAAAATCGAGTACGCAATCCGTGGATCTTGAACATCGCGACTTGTGAAGTTGCCAGGGGCCATACTAACTGTAGTAATGGATAGAAGTACTGAGTCTGGCCATACCGGGGCGTCATACAATAGAACGACTTAAAACGATGAGTTTGATGTATAATTGGCGGAGTAATTGACCGCGCTTTGTCTATAGCATCTCCGTATTCACTCACCTGTTTTCTTGGGGTTGCGTCAGTCCCACGGATCTGACTAGGCATCATCCATCCGAACTGCGTAGGGAATATCGCACTTGGACCCCGCTCTGTTTAGTGACAGCGCGCTTGCAGTATTTATCGTCAGCCCATGGATTCCCGTTACGCCTGAACTGAAACGGCATACGTGAGTAATTAATATGGGCAAGCACCGAAGGTATAGATAGAGGTCCATGCGGTCAGGCAAGACCTCTCACCCATTCTGTCCTCTCACTGGGGTGAGGCAGCGGGACCTTCATGAGGCATCACCGGAGTAAACGTGACTGAATCGCAAGTTATGGGTACTCGTGGCCTCTGTTGAAGTTCATGACTTCAAGTGGTCCTTTTCAGTTCATGAACTAAGTTCTTAAGACAGTTTCCTTCTGACACCTCAGTGGATCCTATGAACGATAGCAAGTCGACTCTGACGTGTGATGGACACCCTAATCGCTTGCCGTAGCAGCCTGAGGCGCCGCCACTCACTCAAGCGGGATAAATTCTAACCTCAGACGTAAAAATCTTATATTAAGTAGCTACCAATCAGCGAAGATGCCGCCGCACAATAGGAATCTAGTGTGTCAGACCTCTCACGGCTTAGTTCCATGAATTGCCATCTTGATAGAGCCGCCCTTTAAAGGCGTTCTGCTACCAGACTGCCGGCGGTTATGAATTTGAATAGTAAATAAGGATTGGCTCATTCTTAGTAAACC"/>
                    <sequence id="seq_t449" taxon="t44" totalcount="4" value="ATCGCAAGACCTCGGTTCCGTGATCCGTCATCGCAACCGATAAGCAACGCTTTACTGAGACGTTGGCCCTGGCACCGATGTGACAAACCCCCGGTCATCTGACATTAAAAAAGACAGCGACATACATGAGACTTCATTACCTCGAGAGAGAGTGACAAAGAGGCAGATCGGCGTTTATAACTTGTGCAGCCAACAGCCGATACAACTCAGTATTCACCTTAGCCGACATGCTCTACACTCGATGGCCAGCGGGCGAGAGCTACGAAACCCAAATTAAATTTGATAGCTATCGGGCTATTCACGGAAATGATACTGTCATACGTTAACGGCTGCAAAGGGGATCGTCTACAGAACGTGTGCATAAGCTCCGCATCAAATAGAATAAAGCTGGAACCCAGCAGCGACCTATTGCGTACGGGAGAGCGCCTGAAATGCCTTCTGTACTGGCGCAACCGGTAGGTTACCCCACCTATCAGAGCATAGCGTGATTCTTTGGCTTGTCAAAAAGAATGTGTATGATCATCCTGAAGGGCCCACTTTGTAACTGTGGATCCGTATCGGAGCATAGTGTCTCGGGATTGAGAGTCCTAGCTAAGTGTCCCCCCTTCAGCTGGGGAGCTGCCGGTGGAGTTTTCAGGGTGTCCTGGCTCGCAGCCTGCGGAGCCCCAGGTGTTCTGGCTTGATCGGTGTAAGTATATTACACGGATCTTAGCGAGTTAGGTTAGTTTATTTGAACAAGTACCCGACATGATACACTCAGCCAATCCGGGCACACCAAATATCAGTATTGTTGACTGTTCTGCATATACACTAATAAAAGCGTGAGAGGAAATTTTTGTTAAAAAGAGAAGAGCGCCAGACGCAGGTGATTCAGGACTCTGTATGGGACTGTTAATCGTATCGCTGACCCAGGGTCTACTGTCATAGGCCTGGCCTGATGGTTGGCATATAAGAATGTAGTTGGAACCATAATGTATCTTTAGAACCAGTCCTCAGACAC"/>
                    <sequence id="seq_t459" taxon="t45" totalcount="4" value="ATGTATCAAGTGTACCATTGTTCAGTTTGCTAGACCAACCGCCAGGTTGGTTCATCCGGGCAGATCGAACGTGAAAGAGTACGGAAGGATTCCTTGAGACCACTTCCCTCTGTGAGTTGCCTTGATCGACCGCTCAGAGCCCGCACGGGCAGTGATCAGTTCAAAAAACCGTTAATAGAACATTCTTAGTTAATTTTGTTACACAAGCAACCGAGGGGACGATGCTCGTCCTCGTCCCTCCTAGGGGAGGTCGGTGCCGGAAGTGTCTATAACCGGTATAACAAAGACATACGCAGGGGCTCAGTTTGTACCAAAATCAGTTATTCTGTAGGAATGCTGGCGATTCAGTATGCACATTTCCTAGACGACACAGTACCGGACCGGCCACGAGCGTCGGACATCTGAAATTTAGTGACAGTTTACGTCTCGGATCGCCGAGAAACTGCTTTTTTCTTCATAGCGCCGCTATATTTGAACGTGGGTCGTCTGGGTGGATATTAGTCAAAGGCTATTAAGGGACTTGCATCGATGCCTGGCGTAGTCTGGATTCGATCAGACTCCGATGAATACCACCGCTCCCTCATCACCATATATCGTAACAGAAGCCATACAACGGGTGTGGGCATGGGTCGTGAGCCGGTATCCACATACGAACCGTAACATTTAATCGCCCCGGCGTGATTGCGAGGCCGTACTGACTAGCTTACAGCCCTCCCCACCCGTCAGCGGGGTTGAAGATCGTCCCCTCGGCCCTCGGGGGCGCTGCTCATGGTCAGTAAAGAGGGTTGAACGTGCTTGCACCATAACTCACCAGTGATCTGCCGCCTAAAGGGGCCACAACTGTAGATCTCTGCCCGTTACTTCTGTCGAGGTCGCCTGACAGCCGGACGATGAGACCTCCGATACCAGGCGCCGACCTTCGTGGACAGCGTTTGTACATGACTGCGGACTTGACCATAGACGACAGAGATGTGCTTCATGCATAGCCCAATCGACACTC"/>
                    <sequence id="seq_t469" taxon="t46" totalcount="4" value="TCCTTGTACCGTGGCAGACTCTCTTCTGTGTTTAGCGCGCCCACGCGCGTAATCGTAATCTCCCCGCAAAGACGCCCTTCCCTCTTATCTGCGCCCTAGATTCCGCGGAAGACTTTTAGGACTGATTATGCCGACACGGCCAACGATCGCTCCCGAGACTGCGGCTATGGTATCACAGAAATAAGGCACTCCTGTTACTGGTTCCGGAGATGATGTATCATTGATGATACTACTTTGTTCCGTGCTCCAGGCGCGTGTCTACAGGCTGGGAATTCCCTGCTCCCCTGCCAAAAGAACCATCTAGTGGGGTAATGTATTAAAATCAAAGGGGCGCCGGCAGGAACTTCCCCGCGAACATGTGGTCTTAAGTGGTGACTAGGCTAGCAAATGCTGTGGCCCCCAACTGTCTACTCGGTGAAGTTCATTCGAGGACCTTATTTCCGGAATGCGGAATTACGATATGTTCAGCGCATCAAGAGGTTATGTATTGCAGGTTAGGTTCTTAACTTCCTGCCCTCGTCAAGCGTGACCTGCGAGAGATAGCCGGCAGACGCTCTAGATAGATACACCTTGACAATTTCGTTAGCACGCGGAACATCAGCACCGGAGTTTGTTGTCTGACGCGTAGCTCAAACGCATTGTGAGGCACTCTCAACGAATACTAGGGTATACATTCTCCTTGTACGCCGTAGTAGGTACCCGCTCGCGAATGAGTACCGATGAATGCTATGAAACGTGCGCATAGACTTGAAGGTAGGCCAACGCAAAGACCTAGTTCGCCATGCTTCAGTCAAACTACGGGCGCTAAGAAGCCGGTCATCAAACGACGCAGTGACGTGTGTTGCTCGCCTTAAGTTAGGTCGGGGTACTAACATTAGTTCCCGTTAGGTGTAAGTCGTTGACATTGACTAAGTACGAGAAATAGGTTTCCTACGCTGTTGTTCAACGTTTTTTTCGTAATATAAGACCGCAATTATATGCCTGTGGCAGGCGCCTGTAA"/>
                    <sequence id="seq_t479" taxon="t47" totalcount="4" value="TGAGAGTGGGGGCGGGGGACCTAGCTTGAAGGTAGCCTCACTAGCATCCTCATCGTGCAATTATTTGACACATAGTCATCTTCGGCTACGCTCTCAATAATGGAGCTTTAGCACTCAGCTTGTTATCTGCTCATTGGGTTTACGAATTAGACCACTGATCCACGACCCAGGCTATTTAACACGCATCCATAGACGGTATGAATAATCCACATCGCGACTCAATACCCTATTCTACTGCACCTGCCTGCGGGCGCAGCGGTGAGCCGAAGTTTTCCCAGTAGAAAGCTTTTCACCTGTCGAAAGCGCCAAGAGATCGCCAACGCGCCTCTTGTTAAAGCAGTAGTCTTACCTCCAGCTACAAGGATCGTGGATACGCATTAGCGTAGATCCTTAGCTCCATCATTTATTGGCTATGATGAGTCGATTGCTCCTGTTGTTATTTCTGGAGATAGACCAGAAATCACTCACGGATTAACATCGGTTCCGATGGAAACGGCAGTGCCCCCACCTTGTTCTTTACCTGAAAGGTGTAGGGCCACTACACGAGGGGGGAGGCCTCAGCTCCATCATATGATTTGACATGCACTTTCGTCTGCGTCCTAGGAGCGCATTTTTAGATGTTGAGTAGGCAGAGCCAGTAACCAGTTAAGGTCAATTATGCTGCTAGATGGGAGCACCGGGCTTGACGGCAATCTTTATATAGTAGGGACATTGGCAACATAATGTTGGTATCTGTCAGCACTTCGACGTAAACTGCAGTCTACCATACATTTAAGGCGAGGACTATCTAGAAATAAAGTGTTTTGGAGTGTCGAGGAATGCGTTGGTATCGCTTAGGAGGATACGCGATACTCATTCTCAGGATTGGTCCAGATATCTAGAATACTACTTACACTTCCGAAGGCGTGTAAAGTACCTCAGGTGTCGGATTACCTCTTATAGGTTTATTCCACGAGGTCGCAGATACCCCTCTTCGTATTAACAAGGCGGCATCAATCCA"/>
                    <sequence id="seq_t489" taxon="t48" totalcount="4" value="GGGTAGGTGCAGGGAGCATCTGACTCTTTCCTCCTTTCCGGGTGCACCGACGGGCATGTCCTGAAATGCCTGTGCCTGCGATGACCGTGGCCATAAACCAGTCCCACTTACAGGTAAGTGCTCGAGGGTGTTGAAGATACCTGTTACCTAGCTGACGTTATGCGCGTCCTGGTATCGGCGCACCATGGAACGCTTATGTATGGCTGAGCTGGTCTACTGTGTACATAATTTCTCAGAATGGTGGGTGCTTGTGTACGGCCCGTTATTAGCAAGCCCGACTAGGAGATCCAAGAAGTGTGAAGGATCGTTAATCACATAATAGATTCGGCCATAACTCACATAGTTAAGGAGGCCTGAGCACCTGCGTTACAATCCTTTAGGGTCTTAGTCAATACCATCCGGCTTAATATAAATATGTCCAAAGCATTGTGCCCAATTGCATGCTTAATGTACCGCGACGCAACTGTAACCTCCCGAGTCGGCAGGGGGAGTAAAAATCCTTGCCCCAAGGTGTCTGGGGTAACAACCAACAAAGACCACACTGGATTTTAAGTAGGTTGTAAGATATAAGGAATGGTCGCTTACGCAGGCCGAGGAAACTGTCAGCATCGCAAATGAATAGCTGAAGAGACCCTGAGAGACACCTTAGAACAAAGTTGACATGTGCAAGGGCAGGACTTGACCAAGGAGGGTTGTTGACGCGGTTCGCGACTCCTGGGCGTTACGGTTTCATACTATATGGAAGGCGGGGGCTAAAGTCACAATTATCGCTCCTTATTGTCTCACACACTACTTTTAGGCTGGCGTGACAAACCTGACATCTGTCCGTGATCCTGCGTCATAAGAGACCTGTCGGAAAAGCAGCTGATCATTTATAGGGGCATGCGGTCTATGATAAACAACTTTTCTGCAATCTCGGGGCTAACTAGTGTCGGTTAGACGAAGATTCTGGAAAGGGGGGCCTGATGACATTAACAGCTTGTTGCGACGCGATTATTGA"/>
                    <sequence id="seq_t499" taxon="t49" totalcount="4" value="TGCGCCGAATTACGCGTTTCCAACATCCTTTATCGCGTTTTAGTGGCCGTAAGGCTGTAAACTGCAGAGTACAAGTTTGACCCAAGCCAACGTTCTAAATAGTTGGACAATGAAACGGTGCTAGCAAAGATCAATTTATGCAAGATTATGGCGCCCTGCCCCCTATCCAGATCGGAAAACGCGCAGACACTTCCGACGCGGCATTTTCACCTTGGGAATTTTTAGCGTAACTACATACACGCAGCCCGAGGAGCATTAGCGCGCATATCTATTACTTAAGAACCTCACAGCTGCCACGACATAGTGGCCTAATATCACAACGCATTTTTACGGTGTCGCGTTGTTTTAGTGACTGGCGGATAGAGTTTGGATGCGCCAATGGCACGGACCCAATGACCGTCCGACACTTTGGAAGAATAGCGTTAACATCCTCGTATTATGCTTTAAGAGGGAGCCCGCGACAAACCGAAATTTGAAACGTATCTAGTATGCGACTCGCATAAACCGCTCGAGGAACGAAAATTAATGGGTAGGTAGTATTCATTAGGTCAGTCAGCTAGGGGCCATATCATCCGCTAGAAGGTGCAGATTTATATTTGCCATCTGGGAATTAGTATAGATCGAAACCAAACCCGGCGTATCCCGGTACCACCGTGGAGTAGCCTGTTAATGGCAACCATGCATAACCGGTATCAAGCCCTGGTAGCTCCATGTGCAACTTAGGCGTATTTCCACTGATCCATTTAAAGAATCATAAACTCGTTCACTCCTCGCGGGTCAATATGGCTAAGAAGGAGCGGTTTCTGCCTCGTCAACACATGCGCTGATGCACTGGTATTAGAGCAATCAGATTGATTGACAGAGGAATCAAAAAGGTATAGAACACTACTTCGCGTGAGTTACGCTTTCGCAGGAGGTAAGGTCTGTAACAATCTCGGTTAGTAGCCTACTTTTCGCCATTGACTTCAACTATTGCGAACAATGGAGCTGCCCCTTGCGT"/>
                    <sequence id="seq_t530" taxon="t5" totalcount="4" value="CCTACAGGACGCGGTTTTTTTCCGGCAGTTGGCTCTAGTCTCGCCCGATTAGCCGTTCCGAATATAAGTGAGTTCGCCGCAGTATTCGTCAATCTTATCAGTGAGCCGTACCGCGACCCTATCCCTATAATCAACTTTGTAACTCCGATGCAGTTCCCCAGGGGCAGATAAGTACCGGTCAGGAGTGCCCGGACTAGATACTGACAACTTGGGGTGATTGATATGAAACAGCTTGTCACCCGTACAGCGTGTGTATCCCCACAACCATGGGTTATCTTCCTGCCCGATTAGCCATGACGAGAATTCTGGAACCAATCCATTCACGCCCAGTTAGCGATCAATGTGCCTTACGGGTGTTTGTTGAAGCCCGATATCTACTGCCCTCGGCGTATAATCGGCACCGTACTTTTGCGACAAAATTAAATGCATCTAGCTATAGTCTGTGCGATTCCGTCCTCTAGCACGCATGGTTGGCTACCGATACTTGTGATTGCGGAGGCATACGGAGGCTATCGCACAGCTCTTCCGTTATTAAGATAGACGTAAACGTCACCGAGATAATAGTACAGGCCATAAGCAACATACCAACCTGATCTAAACTTGCCAGGACGAAAACTATCGCGTAGTGCATTTAGCGTTCACCCTGTCGGATTTTCAGCTCTCCTGTCTTGGCTCCCTCGAGGCCGCGTGAAAACCAAGGTTTACCCATTTCTTGGGGGTGAGTACCATGTTTAGTTTCAGTGGGCGTCCACTGCTGCAAGCGGATTCGCAGGGATAAGCTGCTATACCCACGGACGCCCCAAGAGGTACTGATCCGCTTAGGAGAAGAAGGCAACCAGGACGTGCCGCACCTGTCGGATACGTCCGAAGACTTTCGACAACAGCTCATCCTGCACACGAACTCCGTGCGAAGAATAATTCCGTTCGCCCTCCGTCGGCTAGACCCACACATTAATCGCACGCACGTCTTCTGACTCGTGCCCACTGTATATACGGCAAT"/>
                    <sequence id="seq_t509" taxon="t50" totalcount="4" value="CTTCAACCGGACTCCTGAAGTGTAATCTGATTGTCGGACAGGGAAACGTTCCCGCTAGCCCAGCGGCCACAAGTTTCCTTCGCCAGAATGTCGGCTAAACGCCTTAGGCATCTCCGTCTTTGCCTTCCTGCAGCCTGAGTATCTGAATCCGGGAAGGCTTGCAGACGGCGCTAGCATGACTACTTGAGCGCTTTGGCCTAACATTAGCGCGCTGTGCTAATCGTCATTTTGTCATACAACCCATAATCTGGTATAGACGACCGCACCGCGTTAGAGCGAGGTTCGTCCAGGCTTTGTAGTCGATATCAGATGGGAGCCGACCCTATCGCTAGCCGGGCTTCCGCTCGTCCAAAACAATCACTCCGAGTATGCTAGATCTGACTCGCACTTGCTGCGAAGTGTAATCGTACCATAGGTTAATTCGTACACCCTACGTCAACACATGGAGTATAAGCAATTGTGCGCTTTCAGGATGGCATAGGGTATAGCCCAACAACATGTACGTAGACCCCGGGGAGAGATGCTGCATGTACTGCCTTCCACAGTTCTTCATGAAGGTAACATAGGGACATTCCCTGGAGATGTCCTCCAAGTGCGGATGAGAGTGGGTAAGGCTTGACGGGTAATTGTCTCAGGCTTAATGACATCTAACGGCATACTGAAAGTAGCAGTCGAATATTGTTTTGAGGTTCTCAGCTAGTGTCCTAAACTAGATATCTCTTTAAATGCAGCATCATCTACTGTTTCTGAAGGTTAACTTGGGTGACTCTGGGGAGTGTACCTGGGAAGGGTTCGCGCCTCAAAGTGACATAGGGACAGTACGGATTACTTTACCACGAGAGACCTGAGTGTAGTAATCATTCATATCCGTATTTCGCATCAAACCTGGCACTTGATATTAAGAGGATGAATAGAACAGTTTTCCAGAGGCTCTAGAGGGTACAACACTGGCCTCCCGGGGCGCTACCAAGAGCCCGCATCAATTCAGCTTGTCGAATAT"/>
                    <sequence id="seq_t5113" taxon="t51" totalcount="4" value="TCTTTGGTGCCTGATAATTATGACCTTTCGTAGCACCGGTCGAGAATGATCGGGAGCATGTGGCTCTGCCCACGTTTGATAGACTTCTTCTGCTCTTTACGCTTACGACGGCTGCAATCGCCTCTATAGTGAAGCCGACTGCTGAGAGGCGGCACCACAACGCAAAAGGCAGCCATCTAAAACTGCCCGAAACTATTTTCTAGGCGCACCCCACGTTACAGCTTCTAAGCTTGACAGGTCGTAGAGTCAGCGTAAAGTGCCGCTAGCGAGCGCTAGAGGGAACTCTGATCCAATATGCCAGCTGCTCACAATGCGATAGTTTCCTGGGCGGCAATATAAAAGGGTGGGCTTTTTAGTAAATAGCTGGGTACCCCGGACACGGATCTTTGATCGTCTTCCCTGCATTCGGTGGATCAAGTTACAAACACTAAGAGCCTGGCTCCAGCCTCGCCTGCTGACGGCAGCTGGTTTGAGTTCCCCCCCGAAAGCCAGCGCCCTTTAAGTCGGGAGATGAGCGGGACAACTTATTCTCACAGAATGACAGAATTGCCTTACGATGGCAACGGTTACCGGGAAACACTCTGTCAACTTGGATAGGCACTATATAACTGGTGTTCCTGGCGTCCAGGAGTCCTACCAACTATTATCTGGAACCATCGGAATCGTAGCGGGTCGCTTAAAGACCTCAGGCGGCTCCACTCGGCCCCCCGACGTAAACTCATCCAATCTAAGGTCTATAGAAGTATTGTGCCATTTATGAGACCGACACAGGATCGCGACTTGATGTTAAGCTAGACTTATACTTTAATGGTACTTTAGGAGCTCACCTGTATCGGCCGCGGGCTTTAAGAGCGATTGATTTCTGGATGTAACGCGGCGGTCCACAAACTCCCATTGATCAACTAGTAGACTTGTACGTTGGAATATCATACGCGTGTTGAAACGGGCATCCATATTATGCCGTGCACGTATCAGCTAGGCAGGAAGTTGTTACTTACCA"/>
                    <sequence id="seq_t5211" taxon="t52" totalcount="4" value="TAAGACTTGGCACAGGTGGCTATGACGCCGTTGTTAGGCTTGATTTGCGGAGTGTTGATCTCGCTTGGGAAGCCGGGAGAGACCCTAACCCCCTGCCTTGCAATCTTGGACAAGATCGGCGCCCCAGATTTCGGTTGATCATCTCGCCCAGACGCCCTCAAAAAGCTAAGCAAATATCAGTGGTGCCCGTGGAGCTTAAATAGGCACGATACCGGCCCCGGAAATACTACCTCTTGCCCCGATAGCGCATTTACACTCATGCCGCGCCGCATATTAATGCGTAAGAATGATGTCAGGTCGAAGGCAACTTTTGCATGACCACCCACGCCTCAGCCTCACTATAATAGTACATAAGTCTAGGTACAGAGGGCAGCAATAGGGGGGGGATCCTGGTCCGGCCTGTGTCCCAACTGTCATAGCGCCATCAGGGTCACTAACGAGGAGTGTTCGTGGTTCGGATTCAGGTCAGGCGCGAAAGTACGCCTACTAATGCTAAGTCCCTACCCATGGGTATTAAATTGGCTACGAGTCTTTTTGACTAGGTCAGAGAGGAACGAACCATCTAGACATACAATAAGCTTTGAACGACGTAATTCAGGACGATATCGTACAAACCGGGCTTTCAGCTATTTCCCTCGAGTTCAAAGAGATGAGGGCGGGCTTGAGACGGTCCCCCGAAGCAGAGGCCGGACTTTCGAATTGCAGCAGTATGTTTCACGAATACGGAGCTTACGGAGGGTCATTCTGACAAGAGATCCCGCGCTGATGGCATTGTGTAACGCCGTCTGGGCGAATACCAATTAAGAGTCTACGAGTAAGGATCGGGACGAGTGGCAGTCATATGATTAAGCGGACATTTCTCCGTTCTACGGTTACTACGAACTAAAATATCTGAAGTTAAATCGGCATTTCATTCCTGCAGTTGGGGACCCATACCATTACTTATTGTTTTTGGGCTGCAACCCGGCGAGCTCCCCATTTAGGCGCGTTATGAAACATT"/>
                    <sequence id="seq_t539" taxon="t53" totalcount="4" value="ATATAATATAAGAGCTACAGCATGAGAGTTGTTGCTTTCGATCGTGCTATGTCCTCCAACAGTATTCTATGCATAAGTCATCTCAGGAAATATTGGACTAATTTGCATAGCCCGAAGCCCGAATTGCTATTAGTCTCGTGCATGCCAACACCTTCCATAGAGGTACGGCAAGCCTACGGCGAGGCAAGGCCGAGGTCATTAGGGAAAGGATTTTGTATTTGAATATCGTGTCGCCATTAACGGATCACGGAAAGATATCCCATAGCGTCCTTGTCATAAGTTCGAAACACGCTCCCAAAGAATATAACATTAAGTAACACGATGACCGCTCAAGATGGCAGACGCCGTGCTGTCGCTTGACCCGGTTGCTCCGCTACTCTTGGATCCACCGCACTCCTGTTCGAATGGTAGCAGCGGAATTTTCGTAAGTCTCTATGACGACAACCTCGAATGCAGAGCGTCATGCTGGGCACTGAATCCATAACTAGGGTACGCAATCGCCTTATGCGGACACGCGAGGATGACACAAAACTATCTACCGTGGAATAAGGACGAACCACAAGATATGAGCGACTAAATCTGCCCAATTGCGTCGCACGCACACGTGTTCGACCCGAAACATAGGGCTTGTCGGGGCTCACAATGGCCCAGATAGTACAACCTGGTCCACGTACTGGCAACGTTAATAGTACAGAACCCCCTATCAAGAAGCCTCTAAAACGTGCTTAGACCCATGCGGGGTCATTCACCGGCGCATAGCTACTCCGAAAGACATAAACGCAATTAACTGACGCCCAAAGGCAGATATTACACACGTAGTAGCAGACGCAAAAGTGGATGACCTGGCACGGGGGAAAAAACACAAGCAGTGTGTGCAGGATAACAGGGGCCACGCTTCTCACAGTGCCCGACCAGTGCGTCTCCCAAAGAGGTGCGGGGTCCGTCCCGGCTTTTATAGCTGTCGTATCCGTTCAGAGAGTCGTACCACTCGACACGTAGT"/>
                    <sequence id="seq_t549" taxon="t54" totalcount="4" value="CCGGCGTGTCGAGGATCAGAACTAAGAACCCGGCAGTTTGTGTCCTTGCTATAGCGCGACACGAAGGGTCACTTTATCTGGTGCAAGGTGAATTTGGGATTCGACCGCAACAAGTTCATGTTGAACTGTCTTCATGTCGGCCCTACGCTCGGTAATGAATGGCTGGTCCTAGACCCTGCGGCTACAGACACCCGTCCCAGTGCCTAGATCTTCATAACACCGATCTTATCTTCTAGACAGAAAGTTACGGTAAAACCCGGCTCAATGAGCAACGGGTAAAGATAGCTAACCCTATCAGAAAAGCCAGACTAAAGTCAACGCCAACCGCCGTCACCGAATAGGCTTAATCCCCTGAAAAGTAGTTTGTGATCAATGATAATTAGACAGAATACGTGCTATAGACGGCCGTTGTCTCGAAACTGTTCGTGCTGATGCCTTGGTTGGAAAGGGCAGATTTAGCGGAATTTTGCTTCTCCAGGCCGGGTGGCGCGTCAGGGAGTATAAGACCGAGCAGGAATAGGTACTAACCCCTAGCGTCCTAGTGGAGCGGGGAGCGTACGAGCCCTAGCAGACATGGTAAGTCCGGTCGTTTGCGGCGACAGCCATCACATCCTTGGCCTCCCTGCAAGACACGGCAGAGCATCATTTATCGAACCTCGTCGACAGTATCAATACCCTACCACCCTCCGGATGTTTGAATTCGCCTCGATAGCTGCTTCCCAGGTGCAGACATTAACTGAGACATGGCCGCCCGAGGGCCCATTCGTCTAATAGTGTTTATATACAACAAGCCAATACGCCCGGGCTACGGACAGTTTTCGTCAGGGAAAGTATACATCCAGAAGTGTACTGTCGCAATACCTAGTATTCATATACGCTCGAGAAGATGGTCATTTTTCAATCAATTCGCGGTTACCATGCCATCTGTATACCAGAACGGCCCATATACTGACTAGATTTGAAACTCGAGTCAAGCAATCACTGCAGCGACACGTCGTCG"/>
                    <sequence id="seq_t559" taxon="t55" totalcount="4" value="CCTAATCTACGTTGAGGTGGTCCTGAGGTTTGAAGTCAGGGATTAGCGGTTCTGCTCGGGGTCCACCATACACCTTAGGTAGTCTGTCTAGCAGTACTTTTGAACACCGCTAACAAGAGTAACTTAGCTTACCAGGTCCTACATCCAAGTAGCGTATGGGATGCCCATCTGCACGAAACCGATTAGCACGCTCCAGTGAGTCGTGATGTATAGAGAATGTCCAAATGAATATACGTTGTTCATCGCCTCTAAACCATGTGTACCGTAGAACACACAGCCGCGCGTATTAACAGCGAACAAAACTCGCCACTTCTGGTTTAGGATCCTCCCCCCGGGAAGTGTCAGGCTAGGTGATCATCAAATAGTCCGCTAGTCGCGGCACTAAAAATCGGCAAACACCATAGGGTGGGGAGGATGCGTAATACATTAGCGGACGTTGCGTGTTGACTTTACGTCCGTATTACTAAGGCGGTGCGGAAGAAGAACTAAGTATCACTATCTTGCTAATGAGCTCTCGATCCCTGGTCAGATATTGATGTTACGAAAGGTGGCAATTAGGTCGGGGCGGCACCCGCACGCTAAAGAAATTAGATTCATCAGCTATGTGAACGCGTTTTAGCCAAAAACACTCATGACGCAAAATTGCCCTACTACTTCCTCGCTCTTAAATGCCCCTGGAAGCCATTTACCTTACATAACTAATGAGACTGACAAGCGTCTACCACCAAAGACCTGGACGTGTAATGAACGCTGTGGTCGGGCCACAGGAGCGTAGTGCGCTGTACTACAAGTTTTTATGAGCATTCAACGATCTAACTCAGCAGGCCCGTGAGCGGCGTACACTAGCCAGCGAGCTAGGATTTTCCCTCACCAAAAGCCATTTGAGGTACGTTGGCTACCCCCCAGCAGGACGTTATACTAGGGACGTAATACGTCATCGGAGTTGATAGCCGCAGTCCCCGACAAAGCCATAGTACGAGTGGGACGTTTGGCATTAGTT"/>
                    <sequence id="seq_t569" taxon="t56" totalcount="4" value="TTCGGCCCCACCGTAATGGGGATAGCCCTTGGAGAAGCACTTCTGTATAAATCCCATCAGGGGCCTATGTCCTCGGTGAGTCCGGGGCTAAATCGATAAGTTACGTGAGCGAAAGGCAAGCCAAGTTGACTACTCCGGATGAACGCGGCATCGATGTCGCTCCACGCAACTCAGTGGCGAAGCGTACCACTAAGGGGACTCGGGTTTGTTTACAGGGTCAGAGGATACAGTCAGGCATGAATAAGCGGTCAGGAGCCCCGGGGGTTTCACGGCAAACCAACTATTCAAGAAACCTGAGCACCAGCTATTCAGTAAAATCAACAATGCTTACGTGAGCATGCTTACCGATACCCTCCACTAGGTGAGCGAGCAATATATGGGCCAACTTGTAACCCAATTTCTGGTAAGTCACGTCAGAGAGTAAGTCTCTAGCTGATTTACGCAGGCACCGTAATCTTGTCGGGTGTGGATGGAAGTGTCGGCGTGCTCTAGCTATCACGTTCGTATTCAAAGAACTATGTAAACGTTCCTTAGCTAGCATGCTATTACAGGGCTACTATTACAACTTTCGAAATAAATGAAACTCCCTAAGCAATAGAGCTTGTAAAGATTCAAACCGCTAGTTCGGCATAGGAAGTACCAATTAGCAGCGATCTTTCTCCCTGTGGCCTCGCATTACCCTCCATTTAGTCGGGTGACTGCTGCTTCAGATGCTTAGTGCGAGGCCCATACGCCGTGGGTGCGTTCTACCTACCTCCAGGCCGCAATTATCTGATGACCGCTTAAAATACCATTGATGTAGCCCTACTCGAGATATACTCCGCTCTGAAGAGGTTATTTTCTCAGAGTAACGGTGAAATTGATGTCAAATTTAGAACTAGATTGTAATTTCATCCCTAGCGGGACGCGATACCTCCTACATGTGATTTACAATCGGTAAGGAGTGTTGTTCGACGGCAGAAGGTTCCATTTTTATCTTGAATGGTTGTCTACTGATCCA"/>
                    <sequence id="seq_t579" taxon="t57" totalcount="4" value="AGGATTTATTAGGAGAAGGGTAAACCGGCTTTACTCGTCCACTGGTTACTCTCCGCCAATTAAACGTCGTGTTTAAGAGCGCCGGCCAAGAATTATGAAACGCGGGGTGCGAATTGACTTCGAATGCTATCAAAATTCATAGAGTTGAGACTCTGTCCGCTCCTCCCTTCACAACGGTGAAAATGGCGATTACGATCATGTCAGCTTGTAGTATTCGCACTACGACTGAGAGAGTGATATCTAACTGTGTCTGATCTAACTCTTGATGTACGTGTCCCACATCCTTTGGGGTGTCCACGCCCTTCTCGGCGCCGTGGCCTCTATGAATTAGTATGTCATGCCTGTTAGCGAAGAGTCACACTGACGTACCAAATGTGTCAGGTTGCACACACCTGTACTACGGCAGAGGTAGGTACTCTACATAATTCGCCGAGATACAAGGGTCCTGGCCAGCACTGTTTGTGAGCGGAGCGATTCGCTGCCGCTATCGCGGAGCCCGCTACGAGATAATAGACCCAGAGAGTCTCCACTGTGCACGGATAGGACCTCGCGCAAAACGAAGGGTAGATCAGCGGTGTTGTAGGAACTGCGATCATACTAGTAGCCTCCAGTTCGAAGACTCGGGTAGGAGGTGGTACGAGATTATGATGTATTCGTAATAGATACTTTATATAGGGGAGCGATTTTGAGGTGTTTGGGTATCCCGTTATACGCACTCAGGGGGGCATATGTTAGGTGGGACGTAGATACGGCCTACCAGACCACAACTGCCCTTCATCAGCTGCGCGGAATGTAGCTAACCCACAGAGTCAAGGCTGCATCCATTATGTGGGGACGGTTCCCCTGAACCAAAATACCCTGTATATTACAGGAGACAGTACCAGTGCGTCTCGATTGAATCGGCAACGTCAAGAGCCACAAATATAGTTCTTGGGGGTGTATATTCCCCTGTATAGATCGACTCAGCGTAGGCTGACCCCACCGGTACGACAAACTTAAG"/>
                    <sequence id="seq_t589" taxon="t58" totalcount="4" value="CGGACGGCTTTTGGGGATCTGATAATTAGGTTTCTCAACTAAATGTACGCTGGAATGCAAGCAGCGGGTAGAACCAATGCCTTCGACTGATGTCGAAACAAGGGGAAATAGTTGGGTGAGTTGCTATTTAGAGTATTCGAGCATGATAGATATTGAAAATGAGAGGCTGCCTTTACTTAACGGCGGTTTTGACACGGGGATGCGTTATTTGTAACTCCACCCCTCATAAGCATCTTAAGTCGTAGGTAATCCTTAGGGCCAAACAGGACGGTAAAAACATGCTTTCTCTTGGACTTAGGCGTAATTCCTGACCGTTCCCTTCGGTGCCCATACCGCCGGCGCATTACTCGATTAAGCTTGACAATCGCCCGCCCTCCAACACCGTTATAGACTATAAATTAACGAGCCGGCCTGTACCAGTTTTAGTCATTAATCGGATAGGAGGCCGATATTTGATGTCCAGTCCACTTCCAGATAAATCCCTCCCTCTAAACGCGGTTAAAAAGCTATGAGCTGCCTCTCTGCACTTCCGTGACTCCCTACGATCGCGGAGCACTTTCTTCGGGTGAATCCAGCAGTTGCAAACGTGAGTCAAGGCTGACGCTAGGTTTATTCAAGTACGTCATCATCGAGCCCGTTTGTCGCTGCCCCTGTCGCGTGCAGCCCTTAACCGCTGTCCTGATAGTCGGAAGCTTGTGCCTCTATATAACGGTGCGATGTATCTCCCATAGACAGACCCCCGATACTTTCAACGGATCCACTAAGAACCCTAGACAAGTACCTTCTCCATTTCCTAGATTCTCGCTGCTACTTCCGATCGGGCTTACACCAACCTTTGTCGGACATCTCCACCCCGAATTTCATATTGGACCGTATGGGATCCGTCTTTCGCATACGTGGCTGTGAACGTTATATTAGACTACACTTTTTGGGCATAGGAATCAAGTAACCCTCCATACATTGTTGTCGAGGCTACATCTCCGGCCCTCGACCGGCAGCA"/>
                    <sequence id="seq_t599" taxon="t59" totalcount="4" value="CTAACGTCTAGTCTTAATATGACACTGCTTACCCTAACAAGACTATCCCTGGTGCATAGGCATCGGGAGTTTGAGGCGGAATTTTCCTATGTCTACATTTGCGGCATGAACGCTCTTGAACTAGAAGTGTGATATTGGTAAACACCCCCCCCGAGGGTAACGAGCGAGTTCCGTCCTCCTCCCCTCAATGTTGATCACCCGCTCCTCGTAATTTTCATCACCAGATCAGTAGAGGCTCTAGATAATTTTCGTCCACGCTTTATACCCTATTTCGCTGTCGGCCGCATATATAACGTCGCTAGATGCAGCGGGAGTGCGGTGATGTAGATGCTGGACTACTTTGACGCTTTTTGAGGCGGTGGGCGTTAAGAATTTGACGGGATCCGCTTCGGTCCCAGGACCGTCCATTCGATGAGTTCAAAGCTGGTATATCACTCAGAATAGAAGATTTTGTATTCAAGGTAAGGTAGCGTGAGAATTCGTCCTTGGAGCCCTGAGGGTGACCCGTTGCCTTTGACGGGGACCATTTATTACCTAAAGATTCCATGTTGCCATGACAGACACCATCGGGGTTAACAATACAAGGGGATTAGTCTATACGTGCATGGGAATTGCTATGGGTCTATTTTGTCCCATATGCGAATCGGAGTGTACTTTTACCCGGGTTACAGCTAGATACGAACTCACAGACCATAAGAGATGTGCGTCAGCGTCCTATATGAGTAGTGAGAGGGTGGGTCCAGATTACCAAGGGACAAAAGGCAGCAGCAAACCTTGGGGGTGGTGATGAAACCACGAATCATCATGACTTACGAGTTAAGGGGCGCCTTGCAGTTTGCAAGCCGCCAAGCAGCACCAAATATCTATGGGAATTTCGCCGTTGGGGGTTCCCAGTCTGCTCGACGATGGTGTACCTGCGGTACAAGTCCGGCAGTTGACCTCGATGTCATGATTATTACGGCATTTGCATGTTGCTACCTAGCTAAGTGGTGACGGGTGG"/>
                    <sequence id="seq_t640" taxon="t6" totalcount="4" value="ACAGGATGACACGGCAATGGCGCCTGTTGTGATATTAGTGTTGTTCCCAGGGACAGCAAGACGTCGTAAATCATTTGTCTCCCAGGTCCCGTATACCTTTATAAAACTAGGGTGTTCGACTGCTGGTATGAGCAACCGAGGCAGTCAACTCCATCCCATGAATTGCCGCGAGACCCTGTTCTACTCGGAAGCGCAAACTTCGAGATTGGCTTTTTTCTTTCAGGAGCGTGCGACGTCCGAGACTTAACGTGTTGAGCACCGGCCATAACGTTGTTCATCGTCCAAAACCCTTAGCGCAGAGACGTCGGTTTAACTGAGTGAGGACGCTCCTAAGGATTGACCTCACGGGGCTCTTCATGTCCTGGTGCCACATATTGTGATTCGAATGCCGCCCCGATGTTACGGTACTGTTTTCAGATTTTTGATGAAGCTTCTGGAGAAGCCCAGTGATTTCGGGCGATGACGGAACGAGCGCCATGAGGCTGCAATATTATGAGCCGACGTTGTAGCGGTTACGACAACACAACCAACTGCCTAGTCGGATTACTGACTAATATGGGCATCTATGGCTTTATAACTCCGCCTTTCTATGTACCCATAACTGTATGGAAAACTGTGTAGTACCGTATGTGCTGAATCGCTACGCGGTAGATGATACAATAAGAGTCCAGGAGTTGTTCAATTCGAAACACGGTATTCCGGAACACTACCACCGTATTGACTGTCATGACTAGCAGGCAGCTACTGACGATTTCGTAGCCGATGCTTATCTTACTCCTAGGGTGAACTTTAGGGCGCGCGCAGCTACTACGCTTAGTTAACACCTAACTTCAGTAGAGATTCAATGGCGAGGAGAAAAACACTAGAGATAAGCCCAAGGTACTTAGGGCTGGTAGACAACTATTAGCAGATCAATAGTTTAACATGTGCTAGTCGTCCATCGGGGAGGGTGTCCCCGCGAAAGCTCAGATACGGTGAATAATGATCGATTCATAATACA"/>
                    <sequence id="seq_t609" taxon="t60" totalcount="4" value="TCTTAGGTAGATGTGCATTACTCCTTTGTATCTTCGCATTCGCTGAATAACTGGGGGCGCGAACGCCCTTGGTAAGTGAGCCGTCGTCCACTCCAAAACTGATGACTCAACCAAATCGACGTCACTGATTTGCCCCCCGGGCTTTTGAACACTCCGATTTAAAACTCTCGTTACTGGCTAAATTACTATATCGCCTGTCTGAAACACCGCTATACGCATTAAAACCCTCGCAAGACAGTGGGCAGCCTTCGTATAGCCCCAGGAAGGAGACCCGGGGCACTGAGGATGGTTACGCTGCGTCATCCCATTACTCCGGAACTCGGAGCTCAATATAGCCCCGCGATGTCCTTCATATAAGGGACAAGATCAAACACGGTCATCTAACCGAGTGAATCGTTCCTAGTCATGTCCACGCTACGCAAAAATAGCTTTTTATAAACTGGGGAAATTTTGTCCTCGCTGCATGCATGCGTACGAGGACGAGGTTTGATTGGCCACACGTCTCCTACGTCTCTTTGAGAAATAAATGATATGTTATTCAGCTGCCATTCCGACATACAACTGCACTCTACGGACAATTCTCGTCTGTTTTTTACCTATAGAAAATTTTTTAGTCGAAGACAAGGGCGGCTGGTGCACGTCGTATCCCCACGCCACCTGTTTGTTCACTTGGTTTCCGGCGGACTCCGGGTAGATTCTCCGACAGCACGATCTCTTTCTGGCCCATCGCTTAGATGAGTTATTATTATGGAGTGCCTAGTCTTATCGTCGAACACAAAATGGTGTTCGAACAAAGACTTGCCCAAAGCCTTAAGAAGCACTTAAGAAGGAGCGCCGTATCCTAATGTGAGCGGTAACACCACGAGCATAAACGGACCACAACTCTGGTGAGTGTGACAGTAACATGTGATTTACTGGCCGCATACTGTCCTGCTGCGCACAATTTAGTACCCCACGTTTGGGGTAACGCTGCCATGTGTTCGTTTTACTGGTCAGGGTG"/>
                    <sequence id="seq_t6113" taxon="t61" totalcount="4" value="ATGTGATCCCAGAGCAACTGCATTGTCTCGACTATATGTAAGTGGAGTGAGCTTTCCGGGGGAGAATCAGGTGGACGTAAACTCGGTCAGATAGCGAGTAGTGATTATGTGTCTAACAACGTGCATTGGCTGGTCCTATGCAGGGCGTAACAGTCGGGGTGATAAAAGAGTGCCCGAGACGCGGCACAATCTATTGCCATAGGGAGCCTTCGTTGTACTCAAGTGCTTCTTAGGTGCGGATCAGTCGCTGCGCAACATGAGCTCCGAAATCTAAGTCTTTATCGAGACATGCAACTGACAATAAACCCATCGTCCGACTCAGTTCTTGGAACAATCTAATAAGGACGCGGAGTGCCCTCGAGATAGCGCATCGACATCAGCTGATTCTAACACAAAACCTACGAATACCCAAATTGCTTGTCCCGTTTCTACGCGATTCAACGACATGGCGCTCACTGCTTCTCTCTGCAAGAATTCTGCCTATCTAGTGGACTAATCCACCCCACGCGGAGTGAGAAAGAATAAGGTCCACCCTTCACCTGAATACTACTGGGTAGCCGAATGGATCACCCGCTACACCGGATACTAAGGCGACCGGTGCGGGATGGTAACTTTGTCAACAGCGCTAAGGCCCTGGTCCGAACGCTAAGGATATGTAGGTTGGTTACCCCATCATCCAATGACTGGTATGAACCACGAAAGAAACCGATTCAAATAAAGATTCCCTCACCCGAGCATCACCGACGGCAAGACTGTCAGACATTCCCGGTTATTCACGTTCAGATAACAGTTGTCCGTAGGGTGATCTGTAATATCGTAGACGATTCGCTAAAGCTAGGGGGAATTCAGATGGGCACAGTCACTACTGCTAGGCGGGCGGGCCTCGGGAACCAACGGTACCGCGCGCGCGGACTGAACTTACGACATGGTTGGCGGGTACCCGGCATACGACTAAAACCAGTGTTAAACTACGGGACGGGCTTACGCCCTCATTCCTAAG"/>
                    <sequence id="seq_t6210" taxon="t62" totalcount="4" value="CTTATCTACGCCGTAGCAGGTAGACCCGTTGGAGCCGCATATCCGATAAGTGCACTACCTTCAGCGGCCACCACCGTGAATTATGGGAACTCTGCACTAATAATGCGCCCTGCGGTCGATTGCAGTTGATGACATTTCATTAAGGGAGGCAGGTCACCGCTCAACCCATTCCCGTGGCAAGTTTAGGTGCTGCGGGGAGCCGGGCTCGTGCACGAGCCCGGGAGTAAACTTCGCTGCTAGACATCGCAGGCAGCGCCCCGCGTGTTTACTGCTAATCCAAATAATTACCAACGATACGCATCACATTTAGTGTATCGTCAGAAAATAATCTGTGGTGATGCTTCGCGTCAACTAGTCCTCCCTGGGCGAAAAAGGAATGAACTTACACGCAGGCCCGTTAATCTGTTGTACCCGCTGCAAATGTTTCTCTAATGGTATCTCACAGCAAGCGAGATCAGACCTTGTAATCGGTGCAGAGCGTAAGTACGCGTACACCATGGTACTTCTGCCGACCACGATCGCATGGATTGTCGGAATGCTGAACCTTTCTGTGCAATAACCAAAACTTGCGGCATAGAGAACTGGGGATTATTCAACCAGCATGTGAACAGTCACCACCCTGAAAACGCATAGGACGTAAATCCCAGACGCCCTTTGTCCCGAAGTTGCTGCCACATGGTCATCACTCACGCGAGTCTCTCCAGCTTCAGTTGGTTCATAAAAGGCCAATAAAATCAGATATTCGTCTACAGTCCTCCCCGCCTCACCGCTCTTCGCATACCTGAACAAATCCAAGCGCTACGCGCTCTCGATATAACCTTGACGCCGGAGAAACCTTCTTCCCCCAGCAACTGCGTCTCACAAGTTAAACATCAAATGAAGTTCCACTTTCAGCTCTAGTCGAACCCGAGTCCTTTCAAGGGGCAGCTATACTCAAGTATGATTGACTTTCAAAGGTAAACTTACCTGCGTGTCTCTATATTTTTCATCAAAGATCTTA"/>
                    <sequence id="seq_t639" taxon="t63" totalcount="4" value="GTTCCCACGACATCCACGTGAAAGTACCCGAGAAGTTCCGGGTTTTTCTCTCTCTACTGAGGGGTGGCAACGCTGCACTGAGCTGAATAGCATTTATTTCGAGCATGATAGTTCTAAGCAAGATTCGGTCTTATTCAAAGCAGGCCGAAAGTGTCGGCAGTTGTTAGGGCGACTAAGAAGCTTAGACAATACGCGATTTCCCAAGCCCGCCCTTCGTACTGCACTCTAAGATCCCCACATAATCCAGCTAGGGCAACAAGGTCGGTTCTGGGATATCAAGCACCGGCGCTTGTAAATAATTCCTGCATGTACGGAAACCGACCAAAGAGTAGCGTCCTGCTTCAAAGCCCGGCGCATAATTGGGCGGTGCGCGAGTTATGTTCGATGATTTTCGGCATCAGTAGCGAACTACGAATGTGCTAAGTGGAGGGAGTTATTTGTAAGAAGCGTAACATCAGTGAATTAAACCGGCGGGAGAACACTACCGCATATCTGCTTAACTGACCCAACTTGGCGTACGACCCTGTGGCTAGGTGCTTTAAGGCTGATAACTCCAGTACTCCAGTGTGACGATATGACCCTTAGGCAATGAAACGGTATGTCTTGCAAACGGGAGCGTGTAGCGGGAGCACTACGTGGCCGTATGTTGGAGACCTTAGAGAAACGTTTATTCATGGATGCTATCAGCCTCCTTTTTCCATGCAATAGCCACCTTTCATAACCCATTGTGAAAATAACAGGAAGGCCAACCGGGCGGCCGCTAATAGCATGTAATCCCATCAGCAGTGGAGCAACACGTCTCCCCGGGGTGTACGAGAAAAGAACAGACCCCAGGACAATGGGCTTTTTTCTTCGTAGATGAGTCTATGACCGTTTTCGAAAAACGACGTACATTTCGCTACCGGCTAATCCACATTCTGATAGTTTTACTTCCAGTCTAGAAGGGTCTTTCTTGCCAAGGCCCCGCGGTGAACCCACTGATTACTCCGTCAAGTTCCTA"/>
                    <sequence id="seq_t649" taxon="t64" totalcount="4" value="AAACAAAATAAGCGGTCCTGAGTCGGGTTATTTAATCTTTTGTGGCCGTAAGAATTCTATTGCGAGACTATCTGAGTGGTCAAAGCTATCGTGTAAATCTTAGAGACATGTAGGAAGTGGCTATATAGCATAAACATTGATTTATTAGAGAGTTTTCAAGACCTACAATGCCTGAGAGTGTTACCTGTAAACCCCTATTTGAGGTTGGGGTGTCGGCTCTTGGGAGACAGCCTTGAGATGCTAATGACGATGCCATCTACGAATTCACTAACCTACTTACTTTGTTCCACTTGGCGTGCTCGGCCTTGACTCGGCACACACCATCCGAATTCCTAACGCGCGTTACTTCTTGCTCTCCTTCATGGATTTTGATAGACCGGCAAGATGATCCCACAACTGACCGTCCACACGGGCTACCCCTGTACTGCTTCTTCTTTGGGGCATAGTTGCGATAATCAATCACCCAAAGCTAAGGTGTCCGAACTCAGAGTATAGTGATCCCAGTGCAGAGTGAAACCGAATGCATTCTCTGGGTAACCGGCAAGAACACCCTGTAGCGTATTGTATGAGGGCAGCACAAACCAGGTTCTGCGCGCGGCTGCCTTGTATTTAAGGGTTGCACTTAAAGTTATAACTCCGGGCCCTGGACACAAGTACCTGCGGTACTACCGATTACCAATCTGATAGGACAGAAGGACCCTCAGAAGGTAAACACCAATGGTTACACCAACCGTCGCCCCCTTCAAGTAACCATTCCATGGGATTCCGGAGAAGCAAGCAATCGTTTTTTACAGCGCGAGTTAGATAACTGTATAAGTATCGTAAAGAAATGCTATTCGCGTTTACCGCAATCTATGGCATAGGAGCCTCGGACAAGACATTCGACAGTTGCACAAATAGCCCGCGCGAGCGGGCTTTTCCCAGATTCCCTGATTCTACATGACTGCCTAGTGTCACTGGCCTGAACACACTACGAGGATAGCATACTTCAGAGGACATG"/>
                    <sequence id="seq_t659" taxon="t65" totalcount="4" value="CTTCCGCGCGACGCTCTTTCTGTAATCTGATTGTTGGACAGGCAACAGCTTCATCCTGCCAGCGGTGAGCAAATTTCGGTGGCGGTAATGTCATGTCAAACACTGTGGCATCTTATACTCTGCCGGGCAGAAGCCTTCGGAGGCAGACCCCGAGCACGATGAGAGCATGCCAAGAGTGTCCCCGAGTGAACTTTGACCGTAGTGTAACCCTTTCTGCCATGCAACTATATCCCATTAAACGAGTAATCAGTGGTATGGGTCCAGACCGTGCTGGAGCAAGGATAAGCCACCTCGTGTAGTATATGTCACATCGCAGGCTGACGTATCATTTGCCGGTCTACCGCTAATCCAAAAAAGGCATACGGAACAAGCCTGATCTTCTTCGCAATCACAAATGACTGATAGCGGGCCCTATGCCTATGTGTCCTGCTGATATCAACGCATGCGACTCGAGTAACCTAGCTCCGATTATACTGGAACCGGCGAACCAAAGCAAGCTGTTCTCCAAACACACGCATTAAAACTGTGTGGTCAATCCTTTCCACAGTTCTATAAAGCGAACGAGATGGTAACCCGTACGAAAGGCCATCGGGCGAGGAAGAGTGCTGGCAAGTATGAACGGGGAAGGACATCGGGCATAACCAGAGCATGCATGAGAGTGCTCGCAAGAGTGAATTGCTAGCTTGCGGATCCCAAGCCGAATAATGAGCTTGGGATCGCATCCAATACTATCCAATCGAATGTTCCGAGTCTCTTTTGTGGTTAACGCGACACCGGGTTTATGTGGTTGGTTTGAGCCATCGTGGTCGAGCGGGTGTTAACGAACTTCGATACCACGACGGCCCAGAGTTTCTTTTACATCCGTCTGCCTGTACAAAACAAGAACTGGAACGTTATAGCAATAGGCCCTACAGAACCTACCTCCCTAAGCGCTAAAGGTTGTTCCACTCACCGGCCGGGGCCCTACGAATTTACCACAGAAATGCAGCTAGAGGCATCC"/>
                    <sequence id="seq_t669" taxon="t66" totalcount="4" value="TTGTCCGGGTCAGTGCCAGATGACTTATGTCTTCTCACGGCAATCTGGTAAAGACCCGGTTTGAAGTCCCTGTGTGTGCTGGGACCGAGGACTTTAGACAGTCGCTTATAAACGCAAGTACTCAGTAGAGTTGAAGATCCCTATACGCTAGGTGACGCTAAGCTCTTTTTCCATCGATCGAATCGTGAGACGATTATTTATGGTTAGATAGGAATCACCTGTACTAAATCTCAACGACTCCAGGGTGCGTGACTAACGACCTTACCTAGCGATCAAGGCGGAAATTTTCCAGGTGGGTTTACGGGACTCCGTAATTCCATTGACTCTTGTCGAACTTCAATGCATAAGTAGGACCGTGGGCAGGAATATCTTGTGTTGATGTGGTAGCCCACTATCAATGGGCGTACAGCAAATTTTACGAAATACTTGTGACCCCAATCAATCCATATGTACAGCGCCGCAACTCCATAATAACGAATTCGCAGGGCTTGTGGGATGCGCTTCCGAAGACTGTCGGATGCAACATTCGTCTAAGACCTTACTGGACCCCGCAAGGGTTGTAACCTATCAGTTACAATCACTGGTTGAGCCGCCGGACAGTGCCTCCGACTCAACCCTGTAGAGTAAGAGCGTCTTAGAAACACTATAGACACAAGTTAACATATGAATTGCCGTGATATGACCACGAAGGGTAGACAACGCACTTTACGGCCCCTCGTGTATAAGTTGGCTTACTTACAGATACTTTGCTGCCTAGGCCACAATCATGGGGACTTTTGGTTGAACACACTTCATTACGTCCGGCTTGACGAACGTCCTGTTAGGCCGTGAAATATCAACCAAACGGACGTGTCTAGGAAGCCGACCATCCCGTAAATGGTCGCGTGGGGTAACTCCAATACCTTCGCATCAGGTTCGCGCCACAAGAGTTTAGCGTAGTTGTCCCGAAGCGCACGCAGGACTTGTTGAACAGAACAAGTTGTTGCGTCTCACGAAGGCA"/>
                    <sequence id="seq_t679" taxon="t67" totalcount="4" value="AGCGCCAATGAATAGCAGTACAACGAGTTTTGCGCTGTAGCGGCGGAATTGAGTGAGGGAGGCTTCTTCCCCTTGTACGGAACCTCTACTTAAGTAGCGGTTCATATTGCGACGTCAGCCTGGGTTGTCATAGTGGTGGTAATAGCATGGCATGGTCCTGAAGCCTTCGCAGGTCTGGAGTATCTGCCTAACTTTAGCCGAGGGTAAGGCGCGATTCCTATTTTGTCCTACACTTTGAGAGCATCAGGGAAGACTCCACAGAGGGTTCGGCCGCCGACAGCTGTCCTCCTCTATGAGGTATCTTATAAGTAGATAGGTACTGGGCTGGATGGCACAAATTACGATCCTGGTGGAGAAGCTTAATAATCCATGGCAGATCGTTCTACTCCGCGTTCTCAAAACCGGTATGCAGGTAAACCCTGGGGTTCATTGTATGTGAACGTTGTTAGCTAGTTGAAACCTACGCTGTACGGAAGGACGCCAAGCAGACGCTCGCATTGTATACAGTTCCAATAACCGGACGCTGCGCTTGAGAGTATAAACGTTTTAAGGACCATGGGAGGCAGCTTACTTTCGAGACCCCTGTGGTTAACCACAACCCGATTAAGTGGCTACCAAGGCCCTTAGGCCTTATCCGGAGTGATCCCGGGCAATCCGTTCGGGTAATCATTGGGATGCGTAAGTGCCAATATCAACTTCTGCTATGTGCTGATCGTTCGAGTTTCACCCCTAATGAAGCGGGGCTGAAATCAAGAAACCTGGGCGTCCATGTTGGTAGACAATGATTATCGAGCTACTGCTTCCGTATCTCCGGTTGTATGGCACCTCACAGACATAATTAAGGCAGATTCCGTCCGGTGGCCGGTGAGGCTCCAAAGTAACTAGTTACTCGCATGAAATGACGATTGCCGTGTCTGGATAGTTGTGGTTTCCCGAAATTTTGTTTGGGCGACCTCTCCCTTAGAGTACCGACCGTTCGTCATGTGACTGCGGGGCTTCA"/>
                    <sequence id="seq_t689" taxon="t68" totalcount="4" value="GCGGCCCAGCATGAAATAGCCTTATGAGTTTTGGTTCTATCGGATACTTTGCCCGCTAGACAGGGAGCAAATTGGTCGTCCTGACCGTGAGCGCAAAAACCTCCGCAATTGGTGGCGGTAAGTGCACATCCTAGTTCCTCTCTTGTGATCTCATTCACAATCGTCGAGCGATTGCTGAGCCCTCTGGGCCGCGGCGTAAAATGTTTGCATCCCGGGTTGTGGATCCGTTCGAGGTTAACCCGGTTGCCCTAACCTCTCGACGCCTGTAGGACAAGGCGGTTATCTAGTAACGCATAGCCCCCTGATCTCCACAGCCTTCTCGAAACCGCTAAAACGCGGTGTTTGAAGACTGTACGCGCTCCTTCAACAGGATCCTATATGCATTAAACTGGAATAGAGCTACGCGTCGTTATGGCCGGTATTGTAAAACTAACACTGCGAATCCTCACGGGTAACGTGGTCCCTTATGCGTCTTGATGTTTCGGACCAATTCAGACGTGACCACTCCCGCTCGCCTGTCCAACCTGACGTCGTGCTCCCCTTCGGCCGCCATCGCTTGACTCCATACCTGGGATCTTCCCAAAAGACCTCTCCTCGAAAAGTGGCGCTCGTGACAATTCCGCGGGCTCTAGGCTGATATGGCAGTAGCCCGAAAGATCTAACAATAGACAAAGTGAATCCAGGCTATTCTAGGATCCCCTAAGCTTGACCCGGTTAGTGCATACCCGCAGTTCTGCATCCTTCGCAAAGGGGCACGCTCTCATAGCGTGGCGGCTGAATCTTGTATCGAACTTCTAGAATTGACACGGGGCATAGGTCACTTACGTTTGTCGGCTGGTCATTCAAGAAAGTTATCTCGGGCTCATACCTGAGGACGTACAGCATTACCCTGCGCGTTCGCGATGAGCCAACATGCAGTGGGGCAGTGTCTAGTGTAGGAGCTAGCCCTTATCACTCTTCGCCCCTTCTGCACTGGAACCGTAGTACTGTTTTTTCAAAA"/>
                    <sequence id="seq_t699" taxon="t69" totalcount="4" value="CCTTTGGTGGGTGATAATTATTATCGTTCTTAGCACCGGGCGAGACTGATCTGGTGCATGTGGGACTGCCCTGGCTTTATGGAGATCCTCTGGTCTTGACGCTGACGACTGCTGCAATGGCCTCTAAGATGGACACCTCTGCTGACAGGCGACACCACAACGTAACAAGCAAACATCTAAAACTGTCGGAAACTTTTTTTTAGGCGCACCCCGCGTTACATCTTATAAGCCTGAAAGGTCGTAAAGTCAGCGCAAGAAGCTCGAACCGAGAACTAATGGGAATTCTGACCCTGTAGTCCAGATTCTCATACTGCGATAAGTTCTTGGCCGGCAATATAAAAGGGTCGACATTTTGGAAAACACCTGGATACGCCGGTCACCGTTCCTTTAACGTCCTCCGTGCATTCTCTGGATCTAATTGTAAACACCGAAGTCCCGTCACCACTATAGCGTCATGCCGTTACCTGATTTGACTTCCCACCCGCAAGACCGCGCCCTTTAACTGGAGAGATGAACGAGATAACTATGTCGCACACAATTACAGAATTTCCTTACGATGAAAACCATTACCGGGAAACACGCTGTAAACGTGGATAGGCAAGATATGACTGGGGTTTCTAGAGTCCAGGGGGCTTACCAACTATTATCTCAAACCAACAGAATCATAGATTGTCACTTAAATAACTCAGACGGCTCCACTGGGCCCGCCCACTTACACTCATCCACTCTAAGCTCCATAGAAGTATAGTGCCATTTATGAGCCGGACCAAGGGTCGCCACTTAACGTTAAGTTAGACTTATACTATACTGGCACAGTAGGATTCGGAATGTATCGGCGCGGGGTCCTAATCGATATTGATTTCTTGATGAATCGCCGCGGTCCACAACTTATCATTGACCAAGCGGTAGACTTGTAGGTTGTAAAGGTATACGAGATTGGCGGGGGGCATCCATATTATTCCGCACACGTGTCCGCTAGGCAGGATGTTGTAACTTACGA"/>
                    <sequence id="seq_t730" taxon="t7" totalcount="4" value="ATGTTACACCAGTGGTACATCCACACCTTTTTTACTAGTGTTGGTACTAAATCCCAAAAGTGTACATTGGGTTCTTGTCACCGCTGTAAGTGGTTGACTCATTAGAATAGCTCGAACGCTGAATATTTCTAAATTACGCGCATATCTATGACAGTCGTAGAAGAGGAGCACGTCCACGTAGAGCAAAGTATGGCATTATTAGGGATATGTTGCGGTGTACGAAAAGGGTTGTTACTTTAATGAATCGCAGACTGACCACCCAAAGAGACGTTTAGATTAGGACGAAACTATCTCCCAAATAGTCCAGAGGTAATTAAAATAATCCCCCCTCCCAGGCGTGCTAGGCGGCCTGTCGGATGACGAGGTGGCCGCTCTTACGTGTTATGCCCACGTCACGCGTTCGGATGGTATAACCGGAATAAAGATAGATTTCATTGGCGATCTCAAAGAGCCCTTCGGTTTCCGCCCCCAACTGAGTAGGTTGCAACGGGTCGGAACCGGTTTCCTAGTCCACGCAACGATGACATCAACGTATTTGATGACCCATACCAGCGACCTACAGTCTGTCACCGACTACATAGTACGGCGTCATTTACACGCCCACCCGATTAAATGGTTACGTAGGACTAGAGAGGACTTAAAATGTCGGAGCTTCCGCCACCGGTGTCACCTACTTTGTACTTTTGACGCACAGCACTCCATAGCACGACGACTCTTCAACTGGCTTCTACTTACGTTCGGTTATAGAATGTTTCACGAGGACATCTAAGGACTCGAAGTGGATGCACTGTATCCGGGAGACCGATATGCCTCATCTTGTCATAGTGAGAACAGTCCATTTCCTAGCAGGTGGGTAAATACACTAGTAGTCTGATCCAGATACTGAGTGTATTGGCGCTTGCATTCCCGATACAGTACTTCCCCAAAACAAGTGGGTAATTCTTTCTGGGAGATAGATTCGGCGTTTCGGGTCAGCGAGAGGTAGCTGTCAATTGGCACC"/>
                    <sequence id="seq_t709" taxon="t70" totalcount="4" value="ACGACGTCACAAGGAGCAGAACAGGGAAGGTTGCATGGGGCGAATGGAGCAAAGCCCCGAGAGACTCCATACTTTGTTAGTTTACCGGAGTCCCTGTAGTGTGCGAGTCTCCTCGCCTGATTTTAGCGGCCTCATCCTGCTTAGTACGTCGCCTATGAACGTCTAGTTCTGAACTCCGCGGGCCTCGTTCTACGTGTATCTAGCGCTTCGTCCGAAATCTTTAGGCTTATACGTTCCATACTGGTTCGTCGACAATGAACTTACAGCCCGAGTTGCGACAGAAATCATCCTGTTTTGTGCAAGCGACGTCTTTGATTACTAGGCGCTCTGAGTCACCTATGCAATAGTATCGTGGGGGAAGACCAATCACCAGTCTTATTCAACCAAACAACTGTGTCTCGGCATCATATGAATATGAACACAAAATTGGCCGCGTTCGGAATCAGTCGGGATGTATGGGTCGCCTCACAGTGGCATGGGCTCATTCTGCTCACCGCAGCCTAAATCTGGCTGACTGATGAAAAAATTACTTGGGCTTAGGGTAGAGCAAACAAGTTATGATGGCGTGCCGATAACGCCACGTGAAACGCCTCCGTATACTTTCATGATAATGCAGGCCTACGTGTACTTCCCGCGCGGGGCAAATTTGAAGCACGTAATCATGCAAACCACGCTCGTACTCGAATCTACGGTTAATCATACACTTTGCTCCGCCCTGTCAGTGAAAACTCCTTAGAAGAGGCTTGCAGCTCACTGGTACAGACAGTTCGCTCGGGTGTGTGAGAAGCCGTGCCGTGGCCCATGTCAGAATTTACTACAGTGAGGACGTGTCGGATAGTCATCCCAGTTATACCGTGTTGTCAACGCAGTTAGTAAACTCTGTTGCTTCGTAGCCGCTTACATACCTCATTGCGTACCTGACGAATGAATACAGGTGCAGTCCTAAAATTACGTTCCGCATTCTTTCTCCGGACGAAGTCGACAGGGGTTTAGGACGTGA"/>
                    <sequence id="seq_t7113" taxon="t71" totalcount="4" value="GTCGCATCGGCTCCCGTCGTTAATCCAGCTATGGGACCGATCACGCATGGTTTACTCCGAAGATAGCCATGGCCTAGAAGGGAGAACCTTCCGACAATTCTCAAGGATGAAGAACAGCGAAGTTCACGAGACATGATTTTCTGGGATGAGATTGACTAAGGTGCACTTCCGAGCTGCTAAATTGTGCAGAAAACTGTTGATACGCCTCAATATTTCCCAAAGTGCACAGGCATTGTACCCGACCGTACACGGACACGTGCTTCGAAACCGATATTAAAATAGATATCTCTGGAGCGAATTGGGACCGTGTCACACCTAGACGTGGCTGGCCGCAACGGGGGTCTTCGCTCGAACATCTGCTTGGAATCAACCCATAATAGCACAAAGATGGACTCCAGAAGCAACTTAGTGCCTACGTGAAATAGCCAGAAATGCATTCACGACTAGCACGACGCCTCGTTGATTCCACCTATCAGAGGCAAGCGTGGCTATTTAGCTCGCCAAACCGGAGGTGTCCGCAAATTGAAAAGGGGCCACCTTGTTCCTGTGGAGATGTCAGAGAGCAAAGCGTCACTGAAGTAGTAGTCATAGTTAAATGACCCCCTTTTAGCTGTATAGCTTCTGGCGGGCCCTTCTGGTTGTTCTGGCGCGTTGCCTTCCGCGCGCCTGGTATGCAAATTTGATCGCGGTAGGTTTATCAGTATTGTGTTAACCTGTTATCGGTATTGAGAGGACCTTGTTCCCGCAAAGATCCACTCAGCGCATCCGGGCACACTAATTATCGGTAAGGTGGACGAGGCCGGATAAGCGTTAATAAATGCGTGAGGGGCAATCTATATTATAATCTGAATCGCGGCAGACGCAGGTGATTCTCGCGTTCGACTCGTACCGTGAGTAGCAGGACCGACCAAGGGTACACTGTCGACGGCGTCACCTCCTAGATAGCATGGACGGATCCTCTCCATCCCGAAACCAATCTTTTGAGTCAGTCCTCATGCTC"/>
                    <sequence id="seq_t7211" taxon="t72" totalcount="4" value="TCAGGATGACACAGCAATGCCGCCAGCTGTGATATTTGTGGTGGTACTGGGGACTGCAAGAGGTCGTAATTTATGTGACTCCGCAGTTACGTAATTCCTTAATAAATTTGGGCATCCAACTGATTGTACCTGCAACCGTGGGGGTAAGCTCCATCCTACGAATTGGCCCGCTTCACCGTTTTATGAGGCAGCGCAGAGCGGGAGATTCGCTGTAATCTGCGAGCAACCTACCACACCCGAGTCTGAAGTTATTGAGCACCGGCCCTCTCTTTGTTTATAATTCCAAATCCTTACCGCAGGCACGTGGGTTTCACTGCGTGAGAGCGCTCCGCAGGACCGACTTGATGGGGCTTCTCATTTCGTGTTCCCGCCTCTCGTGATTCATACAGCGCCCCAATATTAAGATCCTGCTTTCCCGCTTTTGATGAAGGCTCTCGACAGGCTTAGTGATTTCTGGAGCTGACTGTACGGGTGCCATCTGGCTGCAATATTCTGAAACAACATTGTAGGGCTTACGATAACACAACGAACTCCCTGGTCGGAGTACTGACTGATATCAGTATCTACGGCTTGATAGCTCGGCTGATCTATGTAGCTATAACTGTATTACTAACTGTCTACTACAGTATGTGGTGCATCGGTACGCGGTAGATGAGAGAATGTGGGACCAGTATTGGTTCCATTCGAGAAATGGTATGACTGAACAGGAACACCGTATAGACTGCCATAACTCATACAGAACTACTGACAATCTCGTACACGATGCGTATCTTAAGTTGGGCGTGCATCATAGGGCGCGGTCAGCTACTACACATAGTTAAGACCTAACTTCAGCAGGTCTACAAGCGCGAGGTGAACACCACAAACACTGAGCGCATGCTACCGAAGGCTTGTCCTCCCCTAATACCCGATGAGTATTTGAACATGTGCTCGTCAACCAAGGGGTAGGGTGTTCCCGCGAAAGCGTGGATCCTAGGAGTCGTGCTCCCACCATAATACA"/>
                    <sequence id="seq_t739" taxon="t73" totalcount="4" value="CGGACACCCGCCGAGGGTACCGTATCAGTCTTGTCAGAAATGACGACTGACAGCCGCCACTGAGTAGGACCCGGACAGGTAGGCGGACTGCTGTCCAAAATACCGTGGCGCCACCGACAGGGTACATCAACAGTAGGCTCGTAAGAAAGCGGATAACGCTGATTCGATCGGATATGCACCTGGGTGGGCACAACTATGGCAGAAATAAGCGAAGCGAAGTATAGCATGCCGCTTCATACACAAATAGAATATTAGTGCCCAATAGGACCATGACTCGGCTTGTCGTCCCTATTGTGTCACGGCCATCCGCCCAACAGATGAGTTTTAGGTAGGAGCCCAGTCAACTAACCTTAAGCGTAACTCCTTAAAAGCTCGCGAGGGACCAAGCTCTTAGCAAACCAATAGTCTGCCCGGGTGGGCCCAGTGCATCATGTCTTCCACACGTGATTTCCGGAAGACATGCGGCAATCTTATTGCGGCGTTCCTCAATCTGCTTTTTACCATCGCCATATGGCGGCTGCACTCGGGCCCGTATATTTATTAACATAAGTTAGCTGAACACTGAGCACCCCTATGACTCTCATACCAGGCTGGATGGCTTATTGGGCGACAGGCCGAGAAAGCTGGACTTCGAGTAATACGAGAGCATACTATTCATCATTATGATCCATGCGAATGGCTTCTTGGTGATGCGACCCCGGATCTTCTTATAGGGGGTTGTGCTAAGGTTCATACAAATGAATATGCACGAAGTTGGTATACCTCGTGCCCAATAGGTTACCAGACAAAGACGAATACGCTCATCCGTCAACCGTAAATACACGCGCTTTTCAGGCGGAATACCCCAACCGTGTCGCGGTAACGTTAGGCAGTATAGAAGCCCAGGGAGCTGATTCTGCCCTGCGTTACTGAGGAAACGGAATGCGTGATGGCTAGACTCATCCAGTCCGAGCCGACCGGGCACTGTCGACGCTGGGCATCATTAAATCTGTGCATTCCT"/>
                    <sequence id="seq_t749" taxon="t74" totalcount="4" value="CGGCGATGCAGATATGGAGCGTGGTCTGACGCTACGGGTGTGCGGGCACGGTAGGTATGTGGCCGGACAGAGAACACATAAGGCCCTTTCTTGTCACTGGTATACCTAGAAGGGGTTTATCGTGCAGTTGGCTTTATGATGGTCACGAATCGTAGACTCTTGGTCAACTGTGACAGCCTATCACGAAACCCTAACGTGCGCTGTTGCGCCATGCATTGGAGATCCCAAAGGGCGGACAACTCTCGATCGATAGCGCCAGGTCCGCACTAGGGGAAGCTATATGTACCGGTTCGGGTCATGAGCCCCTGCGACTCGATATGTTTTTCACTCGAAGCGAGCCCGGTCTCACGTTGATGCATGCCCCGCGGGCCCATTGCTCTGCATGATTCACTGTTCCAAAGTGGAACAGTGAGACGTGGAGGGAGAAACAAGAGTTCAGGGGACATTAAAACGAAGCGCGCCAGAACAGGAGTATGGGTTAGATCTTAAGATTGTCTAGCGTAACCTAAAGCTTTATGAGCGCCGAGCTCTTCGTCGACCTACCCGTTGCCCCTCATCACTGCGAGGCAGTGGCTCGGGTATCCGTAGTCCGGTTCGTGCATTTCAGCTCGGAGCCCTATTGCGCACCCGGCGATGACAGAAACCGGGGCTCTGTAGCGTTCACAGTTTTACAGGAAGAGCTCGTATCCACAGGTTCACTCAGATCTGCTAGCTTTAACAGCAACGCACTACTTATCTTTTCCACATTACTTTCGAAGCATGCAATGTATACTATTGCGTAGCGTGGTGACCCGGTATCCTTCGGTATGGATTAAGATCCCGTACCTCATATCCTCCGCCGTTCGGAACGTCTCAGGCTGGATTGATCGGGTATAGGTTGTCTTTTTGCGCCATTGGTGCCCACTATGAAGTTTTTAGCTGGTCGGTCCAATTCTTTCTGTCCCTCGTCTGCCTTCTTTGTACTAGGCAGCTCTTCCTCACGCAAGGTAAAGCGTCAGCA"/>
                    <sequence id="seq_t759" taxon="t75" totalcount="4" value="TGACCCTGCCACCGGCCAGGGGGGGCGGAGGTTATTTTCTCTGAGAACGGAAGCCACGCCTGCATCCTCGGTCAGCCCCCTAGAAATTCCGGAGACGGAGTATGTGGCAAGTTGGGTTCATCCTCCTCTTCCGCACGGTTCAGCTGTCTAGCTGGTAATTGCTATGACGCGCAGCTATACCCTATTCCACTTAATCTCGGGTAGCTTATTTGTCTAAGTGAAGAATTGGACATGTGGAACACTGTGGAGGGATCGTGGCTGGGCCTCGGACCCCATGGTTCGGGTTGCCCCTCGATACAAAACTGCGCGAGGAGGACCGAGCATGTTGGGGTGCCCGTACATGCAAATGTATCGGCTGGATGAAGAGCTGTCGCGTGAAGCGAGCCGAACTGATCGCGATAACTAATTAACAGGGGGCCGCGCATTATTGGAGGGTCGCGGTAGCAGGGATGTTACTGAGCGTAGTCGTGGAGACCTAAGATAAATAGTGAACCTTAGGTTCGTCCCAGTTTACTCTAGACCAGCCCGACCCGGAGTCAACATGTGTCCGAGACTATCGATAACGATATACTTACTAGTGATAATAAAAAAGTTGACTGTTGATCAACAGGACATCGCCGAAAGCAGGTTCTACTCGTCTCTGTGTCTATCTCTAAGGCTTATAGTGCAGGTACTCAAGATATCATGCACTGTTGAACGCAGGCCGAGACACTCCACCGCGGGCTGCGATACAAAATTTTTTAGGCGCACCGTTTGACCACCTGGGGCTCGCTTTTATGTGCGTCTTCACTAGACCCGGGTGAACTGACTTTAAAACAAGCAGATCTTCAAGGGATGCTTGGTGGTCTTGTGGAATCTTGCCCGGTATGACGGATACTTACCCGAAACTCGGTCAGCGGCCTCTCAGAGAGGGGCGCCAAGTTAGTCCTTCCAGTCGTTACTGACAATCATCGGCAACAATAGTCATATCACAGTTCCTCGGGGTACCATCTCCCAACTG"/>
                    <sequence id="seq_t769" taxon="t76" totalcount="4" value="CGGCGATGCAGATATCGAGCGTGGTCTGACGCTACGGGTGTGCGGGCACGGTAGGTATGTGGCCGGACAGAGAACACATAAGGCCCTTTCTTCTCACTGGTATACCTAGAAGGGGTTTATCGTGCAGTTGGCTTTATGATGGTAACGAATCGTAGACTCTTGGTCAACTGTGACAAACTATCACGAAACCCTAACGTGCGCTGTTGCGCCAGGCATTGAAGATCCCAATGGGCGGACAACTCCCGATCGATAGCGCCAGGTCCGCACTAGGGGAAGCTATATGTACCGGTTCGGGTCATGAGCCACTGCGACTCGATATGTTTTTCACTCGAAGAGAACCCGGTCTCACGTTGATGAATGCCCCGCGGGCCCATTGCTCTGCATGATTCACTGTTCCAAAGTGGAACAGTGAGACGCGGAGGGAGAAACAAGTGTTCAGGGGACATTCAAACGAAGCGCTCCAGAACAGGTGTATGGGTTAGATCTTAAGATTGTCTAGCGTAACCTAAAGCTTTATGAGCGCCGAACTCTTCGTGGACCTACCCGTTGCCCCTCATCACTGCGAGGGACTGGCTCGGGTATGCGTAGTCCGGTTCGTGCATTTCAGCTCGGAGCCCTATCGCGCACCCGGCGATGACAGAAACCGGGGCTCTGTAGCGTTCACAGTTTTACAGGAAGAGCTCGTATCCACAGGTTCACTCAGATCTGCTAGCTTTAACAGCAACGCACTACTTCTGTTTTCCACATTACTTTCGAAGCATGCAATGTATACTATTGCGTAGCGTGGTGACCCCGTATCCTTCGGTATTGATTAAGATCCCGTACCTCATATCCTCCGGCGTTCGGAACGTATCAGGCTGGATTGATCGGTTATAGGTTGTCTTTTTGCGCCATTGGTCCCCACTATGAAGGTTTTAGCTGGTCGGTCCAATTCTTTCTGTCCCTCGTCTGCCTTCGTTGTACTACGCAGCTCTTCCTCACGCAAGGTAAAGCGTCAGCA"/>
                    <sequence id="seq_t779" taxon="t77" totalcount="4" value="TCTTAGGTAGATGTGCATTACTCCTTTGTATCTTCGCATTCGCTGAATAACTGGGGGCGCGAACGCCCTTGGTAAGTGAGCCGTCGTCCACTCCAAAACTGATGACTCAACCAAATCGACGTCACTGATTTGCCCCCCGGGCTTTTGAACACTCGGATTTAAAACTCTCGTAACTGGCTAAATTAATATATCGCCTGTCTGAAACACCGCTATACGCATTAAAACCCTCGCAAGACAGTGGGCAGCCTTCGTATAGCCCCCGGAAGGAGACCCGGGGCACTGAGGATGGTTACGCTGCGTCATCCCATTACTCCGGAACTCGGAGCTCAATATAGCCCCGCGATGTCCTTCATATAAGGGACAAGATCAAACACGGTCATCTAACCGAGTGAATCGTTCCTAGTCATGTCCACGCTACGCAAAAATAGCTTTTTATAAACTGGGGAAATTTTGTCCTCGCTGCATGCATGCGTACGAGGACGAGGTTTGATTGGCCACACGTCTCCTACGTCTCTTTGAGAAATAAATGATATGTTATTCAGCTGCCATTCCGACATACAACTGCACTCTACGGACAATTCTCGTCTGTTTTCTACCTATAGAAAATGTTTTAGTCGAAGACAAGGGCGGCTGGTGCACGTCGTATCCCCACGCCACCTGTTTGTTCACTTGGTTTCCGGCGGACTCCGGGTAGATTCTCCGACAGCACGATCTCTTTCTGGCCCATCGCTTAGATGAGTTATTATTATGGAGTGCCTAGTCTTATCGTCGAACACAAAATGGTGTTCGAACAAAGTCTTGCCCAAAGCCTTAAGAAGCACTTAAGAAGGAGCGCCGTATCCTAATGTAAGCGGTAACACCACGAGCATAAACGGACCACAACTCTGGTGAGTGTGACAGTAACATGTGATTTACTGGCCGCATACTGTCCGGCTGCGCACAATTTAGTACCCCACGTTTGGGGTAACGCTGCCATGTGTTCGTTTTACTGGTCAGGGTG"/>
                    <sequence id="seq_t789" taxon="t78" totalcount="4" value="AGCTTTCTTTTGCGGAAGGGGAAACCGCCATTACGCGGGCACCGGATAGTCTCCGCCAATGTTACGTCGTGTTTAAGACCGCCGGCGAAGAATTATGAAGTACGGGGTTCAAATTGACTTCCAATGCTATCAGAAATAAAAGACGTGAGAATGTTTCCGGTACTCCCTCCACAAAGTTGAAAATGGCGATTACGATCATGTCAGCTTGTATTATTCGCATTACGACAGAGAGAGTGACATCTAACTGTGTCTTAGCCATCTCTTCATGTGCGTTTCCCATAACCGTCCCGGTGCCCAGGCCCATCCCGTCGCCGTGGCCTCTAATAATTAGTATGTAATAACTGTTAGCGAAGAGTCTTACTGACGTACCAAATGTCTCAGGTTCCACACACATGTATTACAGCAAAGGTAGGTCCTCTACATAGTTCGCCGAGTTACGTGGCTCCTGGCCAGCACTGTTTGTGTGCGGAGCGATTCTCCGCAATTATCGCGGAGCCTGCGACGATACGATACAGCCACAGACTCTCCACTTAGCACTCGTAGGACCCCGTGCAAAACGAATGATAGATCTGCGGTGTTGTAATAACCGCTTTCATACAAGAAGCCTCCAGTTGGAGGACTCGGGTGGGAGACACTAAGAACTTATGATGTATTCGTTAAAGCTGCTGTTAAAAGGGGAGCGATATTGAGGTGTGTGGGTATCCCGATATACATACTCTGGGGGGCGAATGTCTGGGCGGCCGAAGCTACGGCCTACCAGACAACAACTTCCCATCATCAGCTGCGCGGAATGTAGCTAACGCGCCGATTCAACGCTGCCTCAATTTTCTGGGTAGGCTTCCTCTGTACCAATAAACCCAGAATAGCAAAAGAGAGAGTACCAGTGATTCTCGATTCAATCGGCAACGTCATGAGCGACAAAGGTAGTGCTTGGTGGTGAATATACCCCTGTATGCATCGACTCAGCTTAGGCTCACCCCCCCGGTGCGACAAACTTAAG"/>
                    <sequence id="seq_t799" taxon="t79" totalcount="4" value="CCATCTAACTAGGTGACAGCTGAGCGCTTTCTGCTTTTAGGGATTAGGGAAGGGCATGGTCTGAAGTCCCTATGCCTGTTGTGACCGTGAAGTTTAGACAGTCTCTTAAAAATGCAAATGCTCTTTAGTGTTCAAGAGACATTTACGCGAGGTGACGCCACGTGCGTTCTCGCTCCAGCGTCTCGGGAGTCGCTTATATATGTTTGGCGGGGTTACACCTGTACTAAAGCTCACCGAATGCAGGGTGCGAAAGTAGCGAGTGTAGCAAGATATCAAGAAGAGAATTTTCCTACAGGGTTCACGCAAATTCATACGTTAATAGACTCGGGTCCAGCTTTAATACTGAAGGAAGTCGGAGGACAGAAAAATCAATTTTTGATGTAGTAGCTCACTGACACTGGGCGAAGTGTAAATGACGCGAGTGCAGAGCGAGCACTTTAAATACTTATATATAGCGACGTAACTCGATGATACCTACTCCTCAGGGCTAGTGGCACTCCCGTACGAATCGTGCCTGCAGCAACAATCATTTAAGACCTCAATGGAGCCCGCAAACCTTGTAACCTATCATGTGCTATAACATATGAAGCCGCCGGACTGTGCCAGCCCCGCAACTGTGACGAGTCAGAGCAGTTTCGTTCCGCCTTAGACACTAGTTAACAGATGAATAGGCCTGATTTGACCATGGAGGGTACACAACGCAGTTTGCGGCACGTCGTGTGAACGTAGGCATACTAACAGGAAGCTCGCTGCCTACGCCACAATCATGGGACCTTGACGTATGACACACTATATCATCTCCGGCTGGACCAACGCGCGGTGACGCCGTGAAATTTCAGCTTAACCGCTCTGTCGGGTGAGCCGCATATCGTGTAAATGTTCGCGAGGGATATTACCATTACCTTCTCTTCAGCTTCTCTACCAAAGAGTGTAGGGATGTTGTCCGGACTCCAAGGCAGTGCCTATTGAAGAAATCTTCTGGCCGCGACTCAATTAGTCA"/>
                    <sequence id="seq_t830" taxon="t8" totalcount="4" value="CTTTTAACGCACCAACCTATGTCGAATTGACAGGGGGGTAAGCCCGTAAATATTATCTATAACCATTGGACGTTTGGGTATTCTTCACTGAAGTATCTTGGAGCACGAAGGATGCCCCTGGTATGTCCTCCACTAAGTTTTTAACGTACCATCAACCTATTGTCGGACAAGGATCGAAGATTCCAGCCCAATGAACCCGCAAGTCGGCGTAATGCCGAAAAGGACGGGAGCCAACCAAGGGATACTTCAGTGTAGATTAGAAGAACCGGCGCAAAATTTTAGAACAGGACGGCGGTGGTATGAGAACTAGCGTCTCATCATTTTCTCAGCCAGCGGCCCAGACAAACCGCTCGGCTATAAAGTTAAGCACCCATACAACCTGCGGCCCCGTCCTAGGATTAGACACTTGTCGTAACATTCTGGGGATGACACGGCGTCATTTCATTCTAGAAATGCAGGCCTAGGTTGACAGCGCAGAGCGGTCAAATTCATTCGAGTCTTTGTTTCATTAGATGCGCCACGTTGGCTTACAGACGCAGTTGTGTGCGATTGGATACCATCCTCTGTCCGCACTCCGTATCATTGCTGACGTGAAAGGAGCTTCTATGTCAGTTAATGTCACGGAAATGCGTGAAACAAGGCTGGGAGTCACCTGTTCTTATCGCGATGTTTCGAGGCCCTCTCCTGGTCTGTCGGTTCCAGAGTATAAAGAGTGCTATCCCGACTGGCGCATCGTTTGCTGCGGGATGTAAAACGCATAAGGCTGATCCGATTCTCAACTCCAGCCTTGTAAGTGCTCCCAGAAGATCGCTTTCTGTACCGACACTTCCAGCGCAGTATTGGGGGGGAGACGTGGATCCCTTTCGCATCTACGCCGAGTCCCACTCATGGTCAGAATACTGCATATGGAAACTCGTCAACGAATGACACTTGCGGCTTTCGATAAAGAGCTGAGGAGGCAGACCCGGGCCCTCCTCAAGAGCACAGATTCCAGGTCGAG"/>
                    <sequence id="seq_t809" taxon="t80" totalcount="4" value="ACCACATGGGCGCCCGTCATTAATCCAGCTTCGGACACGATTAACCATGGTCCACTCAGCCGATGGCAGTGGTACAGAAACGAGAACCTCCCGACCATTCTCCATGTTGAAGGTCAGCGATGTACAGGAGACAGGATTAACCCTGTTGACATTGACTCAGGTGCACATCCGAGCTGCTAAATCGAGCAACACCCTGTTGATACAACTAAATATTTCCCAAAGCGCTCCGGCATCGGACCCGACCGTTCACGGACCCGAGCTTACAACCACATAATATATTAGATAGCTATGTAGCGAATTGGAACAGTAACGCTGTCAGACGTAGATAGCAGCATAGACGGCCTGCGACCGAACAGCTGTATATGTTCACCCCATGATAGATTACAGACAGAGTGCAGTAGCGACATAGTGCCTTCGCGAAATCGCCAGAAGTCCATTCACCACTGGCTCGACGGCGCGTTGATTCGTACTATCAGAGCCAAGCGTCGTTGTTCAGCTCGTAACAATGAATGTGTCTCCAGTTAGAAATGGGGCCACCTTGTGCCTCTCCAGATGTCAGTGCGCATAGCGTCACTTAAGTGGGAGCCCTAGTTAATTGACCCCCCTTTACCTAGACAGCTAGTGGCGTGCCTGTCTGGTTGTCCTGGCGCGTTGCCTTCTGAGCGCCTGGTATTCTAATTTATCCGCTGAAGGTATCTCGGTCTTGTGGTAACCAGTGATCGGTGATGAGCTCAACTAATCCCCGCACAGATCCACTCAGAGCATCCGGGCACACTACTTATCGGTTAGGTGGTCGAGGCCCCATAAACGTTAATAAAACCCTGAGGGGAAATCTATATGAACATCAGAAACTCGGCAGAAGCCGAAGATCCGCGCGTGCGTCGCGTGCCGTGAATATCAGGCCCGACCAAGGGTACTCTGTTGACGACGTACCCGCATAGTTAGCATGTACTGATGCTGTTCATCCGATAACGAATCGTTAGACCAAGTCCTCATGCAC"/>
                    <sequence id="seq_t8113" taxon="t81" totalcount="4" value="ATGAAGGATAAATCATATGCGAGTAGCCCGGTGGAACATTTGAGACAACACGGGGCCCGGGTCGGCGGGACGAAGCCCATTTCGAGTAAGGCACTTCGCCGGAATCTAGGAAGGGTTTATGGGATCGGTTCGCTAGGGACATGCGATCACTTTGTTTCCCGACTACCTGCTTCTCTATGTATGATGTATTCTCGTGTAATCGGATAGCTAATGATTCCGGAAACACCGCTGTAGTCTACTCCTGTACGAACCGCGACCCGTGTTAGACCCGCTAGTACCGCTGTCTGTTGTGACGCGCAACACCGGAATCCGTTATTACCAGATTACCGGGAAGGCACCAGAGGGATGTAGACGGTACGTGATGCAGTACAACTGCAGATTAATGGATGCTGTCGGTAGCACGACTCGACAAAAATTTACAGAGGAGAACCGAGTACATTGGATCTTAAAGTGTTATACAACCTCGGCGGGTCATATTATAGTTACAGTTTATGTTACTCCGTTTATCGATTATTGTGGTACTCCGACGTCTTAACACGCAAAACTCTGAGGGCCCGACGCGAGCGGGCCGCCGCTCATACTCAGTTGAGGTACTAGCGCAAATCACCTTAACCGTATGCATGTCTGACAGGGACCTGGGCCGAGGCGGACCTAATACCGGACTATTTAGCAACCGACGGCGTATGATTCTTTTAGTATGAGTTGGTGGTTCGGGCCATCCAGCCATTCTCTCTTTCAATCCTGGAACTGCTGCTTTCTAAGTTCTTCCTACATCCCCAGAGATCTCCGAAAAAGAGTAGTGCTTTCTGCTTAGGGTTCACGTAGTGGGCACACTTATGTCGTAGACTTTTCTACTTGGTCTCCTATAGTAAAATTTTCTCCTAGTGGCTAGCTCCATGAGAATTCGTAGCCACCCGCAAATCACCGCGATCGACTTACTGTTATGCCTATTTCAGAGCACACTGGTCGTCATCTATGCTAGGTTGCTGCTCAGTATGGT"/>
                    <sequence id="seq_t8211" taxon="t82" totalcount="4" value="ATCATCCCATAGCAACTTCCCTATCGGCAGAACGCTAGCGTTACACTTCACAGAGACTCGGTGTGCCTCAGTGTACGCGGGGGCGTTTCGGCGGCGAGGTAAGGGCAACGTCACTCGTCCCAATGGAGCGTCGTTAAACTGGGAAACTTCTAATGATTTGTCGAACACATATGTCTAGGCTAGAGGGAAAAGTTGACCTGCAAAGAGTGAAGCGGGGTTTCTGACCGCGGCCTGCCGCTGTGAGGCGACTTTTGAGCTAAACCACGTAACTGCACCAATGCTTTCCTCTGCGGCACGCTTCCCGTGTGGCGCGTTAAGATACTAACGCCGGAGCTGCAGCTGTAACCATGGGTCGGCTGTGGGAAGATGCATTTTCGCTGAGTCAAACAAACGCCCTTAGAGCCACATACAAGTCGGCCCCGGGTTACCACGGACCCGGATTTCAAGTGCCAACGATGTGCTACCAAGTTCTGAGCGTATACTCTCTATGGTATAAACATTACAATTACATCCGTCGAAGCCGCTAAGCAGTGACTTATGCGCATCGCACTGAAGCGCCACCAGGCCGAAAACCCAGCTGGTGCACTGGATCCAGTTGGCTGGCCCTCATAACCATGGCTATGGCGGCACCTCACTAGGCTCATGACCAAAGCGTGCGAGAGTACGTACGGTGCGTAGGGCGTATCGTTTCTTTAATCTCTACTGTGTACTAATTATATGTTAGTATAGGTGTCTGCCAGGGGGGGTATGACTGTGTCATCGAAGCGGGACCGGAAATTTAAGGGGCACGTCGGCTCGTCACGAATCTCGGTCCCTTAAGCTAACCCTTGCTAGGAGGATGAGTCCGGCCCCCACGTATGGAAACAAGCGTTTCTAGCACCCATTCGGGGCGAAGTTACACCCGTCGAATAGTGTCACTGCAATCGCCCGGTGAGGGCATTTCGGCCTGCTTGTCATAGGCTATGGTCGCCGATTAACCTATCATACCGGGAGGCGACGT"/>
                    <sequence id="seq_t839" taxon="t83" totalcount="4" value="TACCTCGCACTTCGAGCAGCCGCACCGATTAACAGCGTGCCTCGTGTGTACGCTGTGGCGCTGCCTAACCTAAGACTCGGTGCCAAGGATCAACCTCTAAGCAAGGTCAACACTTTAGCGGCTGATTAAGCCGTGTATTGAAGAGGGTCTCACGGCATTTTTGCTTATGAGAATCCAAATTCCTCACAAACACAAGTGACCTTGCATTATTTAGTAAGGTTCCCTAGCCTACCTAGTCGCATAATGGCCAAAAGAAAATTAGCTACTAAATCTCAGAGCTACGTGATAGAGGTTAACTAATGCCCATTAGCGTGGCAAAATCCCAGAAGCGGGATCGCTGCACAAAGCGTCCGCCGTGGTCGCTTCTGAAAGATGCGCGGCGCGAGATAAGGCTAGCAAGTCGAGACAACCTGCGAATCTGGTCTCATCATCTCCACCTATCCATCGATTCTGGGACCATGTGAGCAGGTTATTCATGCGTTCAGTCTCTTACGTACTCTGGTACCTCGGTTTCGCATATCCGAAAGGGCATTCTTCGACTGCGGCGAGGAGGACACCTCTCTCCCCAAAAAATTAGGCGTATGCCGCAGTTGCTAACGTTGTAAGGTTTCTTGGCTGCCCAAGCCAGTGTCTCTTCACCTAAGAACTTCTAACCTGAGGCCTAAAATCCGCCCAGACAAGCGCGCTCACTATGAGTCGAAAGACGACATACTACGATGTGCAAGCGTATCAGCCTCACGGTTCACATCCATTCTATGCACCAGATTCTTGTATCTTGTCCAGGAAATATTCGTGCCCTGAGCCCCCGGAGAGATTAGACTTAATCGAACTGGGACGTCTTACGCATATTCTCTAGAATTCATGAAAAAAACCACCGAAGCTACAGTACAATCGAAGAATAGACTTAAGGCAGTCCCGAATTGTGCGCATTTTCCCGACTTGGTGCACGTATTGAATTCAGAATGTTAGTTGCTAATGCCCTCCTGTGTACCCCGGATCC"/>
                    <sequence id="seq_t849" taxon="t84" totalcount="4" value="CTTTTCACGCACTAACCTATGTTGAAGTGACAGGGGGGTGTGCCCGTAAATAATATCTATAACCATTGGACGGTTGGGTATTCTTCACTGAAGTATCTTGGAGCACGAAGGATGCACCTGGTATGTCCTCCATTAAGGTTTTAACGTACCATCAACCTGTTGTCGGACAAGGATCGAAGGTTCCAGCCCAATGAACCCGCATGTCGGCGTAAGGCAAAAAAAGACGGGAGCCAACCAAGGGATATTTCAGTGAAGATTAGAAGAACCGGCGCAAAATTTTAGAACAGGACGGCGGTGGTATGAGAACTAGCGTCTCATCATTTTTTCAGCCAGCGGCCCAGACAATGCGCTCGGCTATAAAGTTAAGCACGGGTACTACCTGCGGACCCGTCCTAGGATTAGAGACTTGTCGTAACATGCTTGGGATGACACGACGTCATTTCATTCTAGAAATGCAGGCCTAAGAAGTGAGCGCAGAGCTGCCAAATTCATCCGTGTCTTTATTTCACTAGATGCGCCACTTTGGCTTACAGACGCAGATGTGTGCGATTGGATACCACCATCTGTCAGCCCTCCGTATCATTGCTGCCGTGAAAAGAGCTTCGATGTCAGTTAAAGTCACGGAAATGCGTGAAAGAAGGCTGGGAGTCACCTGTTCTTATAGCGATGTTTCGAGTCGCTCTCCTGGTTCGTCGGTTCCAGAGAATAAAGAGTGCTATCCCGACTGGCGCATCGTTTGCTGCGGGAGGGAAAACTCATAAGGCTGATCCGATTCTCAATTCCACCCTTATAAGTACTCCCACAAGATCGCTGTCTGTACTGACACTTCCAGCGCAGTATTGGGGGGGAGACGTGGATCCCTTTCGCATCTACGCCGAGTCCCACTTATGGTCAGCATCTTGCTTACGGAAACTCGTCAACGAATGCCACCTGCGGCTTTCGATAAAGAGCGGAGAAGGCAGACCCGGGCCCTGCTCCAGAGTACAGATACGAGGACGAG"/>
                    <sequence id="seq_t859" taxon="t85" totalcount="4" value="GCATGACGGACTTTATAATAATAATACCCAGTTATAACACACAACCAAAGCATGGCGCCTGGAGAATTATGTGGATATGCATAATATATCCCGTACATACGTGTTGCAATACATGCGAACACGGACGAGTTGATATAGCTAAGACCTTACATGATACTAACAGCTAACGGCCCAGTAGGTTAGTGCTGTCTCTACAAAGGGTAACCCTTGCTAAACTTAGGGAGCATTGATTCGACAAAGCCAGCTAAGAGGCCATCACCCGTTAGGTTTGGGTTCCTCCACCTAACCACGCACCAGATGCGCTCCAAGCAGGTAGCACTCTCGTGTCGAATAGGGGTTCCCCTAGGTTATCCTTTGCGGCGAGTACCCGCTTACGGTGGGCTCTTTAACCGGTTGCATACCTTCTGTGCACCGCCTAGAATTGTCAACGCCTTTACGCACGTTTTTTTGGGGTGCTCGTGAATATTGACGAGAAGAATGTCAAGTGCTGACTATCACTGCGGGTCTTGGAAAAGCTACGCGGTCTTACATTGTGGTTGCAGAGTGAACCGCGCAACAGACTTAGACCTCAGACATGCAAAAAGGTGCCAGAATCCTATAGCTGCAACGAGCGGATTGAGATGTACGTCCTGGAACGCCCGTACCACACAGGCTCGTCCGCGGGAGCTCATGCAATTTACGGGAAGCTTCTCAGAATGGACGGGCGACTGAGGCCCGAGTATTGTGGGTTCGTATCTCTGCACTTCGCCAGACGTGGGAAGCCAATCGATTACAAGTGTGTGGTGGAGGCGGTTCTTCTTCGAAACGCGCGGCCACGTAGGTAAAGACACCTACACGGTAAACGTTCTAACGTTTCGAACCACCCCTTGGGCTCGAGGGCGGTAAAACTCGTGCCACCTATCGCAAGTTGGGCAAGGGACAAGTGGATTTATCATGAGTGGACATTTCACCATTTTAACTTGGGGCAGGCCTGGTGTCGGAGAGCGAAAACAAGCTAAGA"/>
                    <sequence id="seq_t869" taxon="t86" totalcount="4" value="GGCGCCGGGTGAGAAAAAGAGAGATGCTTCGTGTTTCTCTTGTTTCGTTTGGCCGCTAGACAGCCAGGAAATGCCTCCTTATGACCGTGTGCACTAAAACTACCTCAATTAGTTGACGTTCAAACACATTATACGTACGCTTTAGTGATGTAACGAACAATTGTGGGATGCTCGCTGAACGCGATGGGCGTCGGTTTAGCCCGTTAGCGCCGTGAGTTATTTAGCTGTTCTCGCTTGCCACGTGTTGCACGCCAGCAGTTCGTCTCGAGCGCATATGCGGAAAGTAGCCCGAGCTAGCCACGTCATGACTAAGACCTTCTCGCCTCAGCTCTGAGCCTGTAGCTCATCTCGGCTAGCGCGCCTTGAACACCCGGCAGTACGTATTAACATGATAGATCGTACCAGGAGCCTCCGTCCATTACTGAAATACGCGAATTCGTACTTCTTACGCTCAAGGCGATGTATTTTGCGTACAGATCATTCATGCGGCTCCGGCGACCTTGCCTGCTGTTAGCCGTCTCCACCGTAAACCGGGAAGCGCTTTGTCGGACCGCGCCTGACACGATGGCTCGCCTCGGAGGAAAAGTCTTCGCGGCCATGACAAGCCCTTGAGACAAATTCAACAAGACGCTGAGGACAGCGCTGCAGCCGTGCATAAATATCGATACTCTCACTTAGTCCCGACTCTTAAGGGGTCGACTCAGCATTACCCGCTTCGTTCCTTGTTACTCAATTTAATAACTTCCAAAGAGACAGTATCTCGTCTTAGCACGGACGCATCTGATTCAGGATTTCTAGAATCGATACGGGCACCGGATTTCGTACTGTCTACGGCGTGACATGCTAGACGGGTACCCTGGTGTCATACCTACGGTCATCTTTCCTTTCCGTGAAGCTTCGATACGTTCCAAAATCCGTCTCCGAGCTTGATCGTATAGAAGCTAGACTTGATACAGTATCACGGATTTTACAGTCTTCGGGTAGTCTAGATTTTACACAT"/>
                    <sequence id="seq_t879" taxon="t87" totalcount="4" value="CCTGCGGCGTTAACTAATCGATGGTATGACCCTTATATTCCTTAGTAGAAGCTGAAGAACCCACTCAAACTTTCGTTGGACAATCACGCCGCGTAAGCACGAGTTCCATAATCGACGCACACTGACCAGCGTATGTATTATGTAGTGCTGTTAGATAAAATCTAGGCCCCGAATGGCCGACCACGCCCGAGGCCCCCCCCTTATTTAGTACACCGCTTTCGAGGTCTCTGTGGTGATGGCGATGAGCTAGCTTAACAACAGCAGGCTTCGGATGTGATACGTCCTGCTGGAATGGTCTGATTCTCGAGCTGGCACGGACTGAGTTTCGTTTCTAATAGTGTCCCTAAATTTACGTTCGTCCCCCTACTACAATAGTTCCACTCAGAACTCCACGCTAGGTATAGCTAAGCCGTTCGCCGATGTTGGCTTTAACGCATACATCCTCCGCCGCTCATCTATTCACAAAGGTGTAACCAACTAGGAGATTTCCGGTGGGGTTTCGAACTAAAAGAGAAAATATGGCGCGTGTATTATGATTGTAAGTACACACATGGTAATCAGTTTTACGCAGTAACGTTGTAGTCGCCTTGTAGTTGGCCAGTCTTGCGGCATTACAGATCCTATTCCAGTGTAATAGTACGACACAGTCCAGAATATCACGAAGTGTTATTTTCTAACGGCGGAAGCATGTAACACGCGAATTGCAATCGAGTCGGGTAATCCTTTATACATCAAGGGGTTCTCATATTTCGCCTCACACTAAGGCCCGTACTCGCATTGTCCCGGTTGATCATGAACCGGTCGAGCTCCCAGGTAAAGTATCGCGAACCGATACGATATGTCGTCCTGTTTACCACTCTTTAAAAATCCCCAGGCTCAGCGCGGCACCAAACTCTCGAGGCTATCTGCAGTCGATACTATTGTCATTCCGAGGCTAGCGGTACATGGAGCGGAAGTGCAGAAATGAGGGTTTCCAGCACACGATCGATACTGCAGACAC"/>
                    <sequence id="seq_t889" taxon="t88" totalcount="4" value="ATTAGCGCGTAAACCCGCTGCGGGACGCCTATCTAATGCGCAAAAATACAGTTATCTCCATGTGGGAGTGAGTAGCGTCTCGCATGCGGCAACAATATGAGTGCCTCCACATACGCGCGCGGGCGAGACACCCGGGTTACAGGCCATAACGTACTCTGGAGCGGATTGAGCGTCTGACGTCCGTTAACTCAGATTGTAGGGAGATCCTATCTGCACTTCGGCAGAGCTTAACGCATAGGGCCCGTGTCGCGGGGCAGTACTATCGCTCCCATTTCCTTAGCTTGCAGGGCGAACGAGCATGGGCGGGGGCAGTTAAGAGTGCGCGTTATATTACGTCGGAGATGTCCCCCAAGCCATCGATCGATGACTAACAACTGTTCACAAATGGAGAGTTTGGCGAACGGTTTACTACAATTGTATCTTATCCGCAGGAATTCTGTGGGAGCAGGCGCTTTTAACTAGAGGCGACAAGTTGGGCTAATTTAACGGCCTAGGGTTCTAATACTCAAAAAAGTGAAGGGGGTGGAATTGAGTAGAAGCTCGCTTGGCATACAACTGACACTTAGAGAGCCCATACATAGTATAAATGCCGCCGAACAACGGAGACGTAAATATCTCTAATCCTTACGCTCAGCCATAGACTATGGTGCCTCAATGAGTCCACCTACTTCCGCCATGAGCGAATCTTCAGCTAATAAAGCTAGCGGTTGGTCGTTCTCTATTATCTTATCCCACAAGTACGGTAGTACAACTATTATGAACACGTGGAGGCGCGGGCAAATCCATCTCAGAGGAGTATGCACGAGGTCATGTGGCGACCCTGATGTTGCAACGGAGGCTTAGGGGATCCTCAAATCGATATTCTTACGCTGCAGTGGTACCTATTAGCAACAACCAATCCTTCCAAGAAAAACTAAGAATCATCGAAGAGAAGTTCACCTTGTGTTGCCGGATAGGTACACTCTAGTGCTCTGGGAGGGCCTGTGCTGGACAGTCGGGT"/>
                    <sequence id="seq_t899" taxon="t89" totalcount="4" value="CCTAATCATGATTGCGGTTGAAACTGAATGAGACTGCTTCTGTAAAAGGTACAGTTATGATCCGGCAATAGGAGTTGTGTACAAACCCAGTCCTTAAAGTACCATGTTGCCAAGTCGCTGGGACACACATTGTCCTTTGTATCACCAGGGAATAAGGGCTCTCTCCGTGCAAGTCCCTTACCATAACGGATAGATTTAGACGTTCTGGATTCCCCTCTCCGCGGTGCATTCGGAAGACCGGCGCACAAGGTGCTCGAACCGATACCTTGCGGCGGCTCGCTCAGTGCTCCTGCAAAGATGCTGGTTGAGTTGCACAGGGAGGGCGAACCCAATACTCCATGAGTGAAGAGAGTGGGATACCGGAAAGATGAGACAAAGCCAGTCACGAGCTGGGTAGCTCACCATAGTTGTCGTTGTACTTATTCATCCGCGTAGTAATACCACAACACGGGGATCAAGATCACCTAACCTTCGCACTGCAATGCAGCTGTTATCATTAGGAGTCTCGGGCCCGGCTAGCGAGCCACTTCCTGTATGCCGCACACCGCACCCGGATATTCTAGTACAGTCGAGAGCTCCCATGACGTTCTTTCAAAAAGCATTCATGGCGGAATCGGCGTCATTCAGAACACCTACGAGGGTTTATTTGGTAACACTCGAGGTCGGCAACTGGTAATTACCTACTAGTTATTCATTAGACAACCATTGGGATTCCACACGCCTCAAAACTCAGCTAAGTTCCGACCGATAACGCAGGATCGTTGCGTGCCCGGGCGCTATTGGTCGTGTGAGCAAGATTAACTGGTCGTGAACCGTGTCTTACGGTTTGGGCCGATTGTCAAATTGCGGTAGAGACGTAAATTGTGGCTCTGGCGCCAAGGGGTTCAACATGATCGATCTATCATGACTAAGTGGCGGTTTAATTGCGGACTAAAGAAGACGCACGAAAGGATTCCTACCGACTCCGGATGAGTGGGATCGATATAGAGGGAAGTAATGC"/>
                    <sequence id="seq_t940" taxon="t9" totalcount="4" value="CGTAAAGCATGTCAAGTTATTACTCCGCTCGGTTGAACTGTAGCAATGTAGGGGCCTCCGAATGCACAAATACTATGATCACGCTGCCGTTGTGACGCTCGTTGGCTCGTTCTCTAACCCGCGTATAGCCGCAGCATGAAGTTTAGGAAGGAGCCACTCTTAGAGAGGGAACTCGCGATAATGCGTGCTAGTCCTGTAGCTCGCTTACAGGTGATACCACTTAGTTGATACTATGTTGCGCTCAAAGGCAACGAACCTTAGTAAACGAATTTATCTATCCTTTATGTTTTGCATCTCCACGATTCCGGCATATATTCGGGTGCGGCCAGGTTGTCATAAACCGAGGCTAGCGCATTAGCGCCGTCTCAAGATACCCTGTGCCCTAGTCTGGTGCCCTACATCCCCGGTCCTTTTCAGACTGTGAGGAGGTACGGGATAGAATGGATGATGGCGCCATGGTAGAGAGAGATTTATTCAAGCACGAGGTGCGTCGGCTTTAACAAGGGTCGAGGTCGCATGACACGGACTTCGAAGGCAGATATGGGTGCTTGGTGCACAGTGACAGGCCGTTGTGGCTCGCAATTGGTGGGCCAGCCCAATTCGTCGTTGCACTGCGATAGGAAAGATCAACTTAACATTAGGCTAGATAGGGTTTCTTCTTACGTTAGCTGGCGCGACTGTTCGATAGTACTTGCTCGAGTGGTTAACACTTGTTTTGTTGTGGGAAAAGATGTTTATAGTTCGAGTACAATTCATACTCGCCAACCGGCCTCACACCGCGCTCAAGGTGAGGGAGGGTCGTTTAGAGCATTAATTGCACGGTAAGATGAGACCCACGTTCCATCGAGCATGAGCGCGATATGAGGGGAGACGGTCTGTATAGGGTCAGCTAAACCATACTTTGCAGTCGGACCAAACTTTAAAGCGGGCGTGGGGCCAGAAGTAGCCGATTTATGAATTCTCCCTGTTGAGGATTGCTACTATGATGAAAAAGCGGCAC"/>
                    <sequence id="seq_t909" taxon="t90" totalcount="4" value="TATAACGGCAGGCGAAGGCTGCACGCTCTGCCGAAGGCTTTCACGAGCGGGAACGTTATGAACATTTAATTTCGCACGTACCACCGGGCGGAGTACTAATAGCGATGTAAGACTATAATCCCCTGGTATAGCCACCGTTTGAAACACCGCGATTGACATGTACCCCAGGGTAACCTACGTACAATGCGACTGTACAGAAGGTAACAATGTCCATGACGCTCGGATGAGCCGACAGGGCTCCCCCATCTAAGGTTGTTCATGGACGCTGGTGCGCTAAGTATCGACTGCCGACAGCTAGGGAGAGGGGATGAGGGCAATAAAGCGGATATGGCGCATGGTTGTACCTGACGCCGGGTTGCACGTATAGTGTGCAGCCGAAGCTTTCCGATGTAACTCTAACCAAATCTTCCCTCGTCGAAGTTCCACCAACAACGTACGTCCACTAAGTCGGATGTTCTAAATGTGGCGCCCTTGCCTACAAATTCTAGAACAGTTTAAGTGCGTCACAGCTAAGTCCAGTCCAGCTTTCCTCGCTACCAATGTCCATTAGTCACTAACGATTGAACCATCTATACCAACGAGTTTGAACTCAGGAAATCCGCGGGCGTGTGCGTTCTTTGAAGACTAGACTAAGCGCATCATGCGGCTCTATATCTAATTTGCTCGGCACACGCTTCAATTGTTCTACGCTCTTCATCACGGTACGAGAGTGTAGGCAGCGATGATCGATGTAACAGATCACGATCAACCCAGCGTAGCCAGCGAAACCTCCTACTGACCCAGATCGCAGGAGACCTTAGGGCTCACAAAGACTGACCAGCTCACGAGAATCAGACGTAGCGTGCTAAGTAAGTGTGAAGTCGGGCAACCAGCACGTGTATCTCTAATGTGTGCGCGGTCGTCATGCGCCCGGAGCGCCAGCCAATAGAGCTCCGGGCTTTTGATTCAAAACGTCAATGTTACTCGTACACTGAGATCGCCTTGGATTCAGTGTCCGTTT"/>
                    <sequence id="seq_t9113" taxon="t91" totalcount="4" value="GCGCTGGACGACGGGGCAGCATTAGGAATCCTGTGTTGAGAAACAGTAAACCAGCATAGCCTGCAGTTCCCATGCATGAGGAGACGGTAGCCTTGTGAGGATCCCGACGGGAGGGCCCTGTCCATTAGTGAACATGATACCTGTGGCCTACTTGACCCCATGCTCGTTGCCCAACCAGCGCTACGGTGAAAGAGTATCGTACGTTACATTGTACTGATTTGCAGGTACTTGGAAAGACTGGGTGGGGTGTGCGTCCTGAAATGTCCTATCAATCAACACGAAAACCTTCCATAAGGATACTCGGGCCATCACAAATGGCTAGATTCCACCACGAATCCCAGTATTACGGAGATCGATGGATATTCATGGAATTGTCCGATGCTTTTACTCACGACCGCGACACGACACATGATACTGTTAAAGTACTCCTGACCACATTCAAGGCAGATGGAACGCGCTTCAAATCTATTGTCCCGCGTGGGCAATATACGTCGGCGGCCCTGCCCCAGTCTGCCTGCGCACTCAATAACCTGTAATCCTCTTGTATCTTGCAACTGTAGTTACAGAATTGGTTCCGTGCCTTATTCACCCATACGAAACGCCCACGCCTCTACTTGAATCGCTGAATGAAGCCAGAGTACCGGCAAAATCGACGGTTAATATATGACTGGTCAGGATAGGCCCAAGGCTGCTTGACAAAGCAGTTCGCGAGACATTATCCGGACACAGGGATATGAGAAGATAGTCCGGTGCTCAGTTCACATTAGAGGGTCGTCTTATTCGGAGACTTTTCGCTGCCCGCGACGTGGCCATCCTGTTGTGACGACGAGAAGCTTCATCACAAGTGACCCTTCGCAGTGAGCGCTGATCATGGAAAGCCTTGGACGAGAGTACACAACGCTCCAGCTTTGACCCTCGCGCATAGAGATTATATGTGAGCGGCAAGTGCTCCCAGTTTGTACCAGTTGTCGATATCGCTTTGCCGTAAAACTAGACGGGA"/>
                    <sequence id="seq_t9210" taxon="t92" totalcount="4" value="ACGATGCTGCGATACAAACAGCTTGGACGAGACAAAACTTTAAGCCAGCACCTACCCGTGGTTGGAACGACAACCCAGACTCCAAGTGAGTGGCTGTCCCGGTGCCTAAGGCAGACACAGGGTGTCGCTGATCTGGTAGCCCGCAATGACTTGGCCCGTTCGGTCTGCGACCGGATGCATATGATATGATCTCGTGTTGGTGTTAGCTACATTGGCACTATGTCACCGCTCTAGGTTGTATCGTTTACGGCAACGAAGGACTGACGATCAAACCTGACTGCACTCTATGGACGACTATATTAACAGGAGCCGCACAGACCACCGTAGCCTCGACAATTCCTACCCCTCGCGGGGTGGCGTAACTGGGGGCAACCTGGGAGTACGCCATCTGCGCGGTACTTCGAGAAGCGAAGCATCGAGATGAGATCACAGTGCTCAAAGCGTATTCTTGAGTCGTATCTTCCGCGCGTGCCATACGTCGAGTGCGTTTCAGTTTAGTTAGTAGGGTCAGTTGAGTGCCCTTAGTTCGAGATCGCGAGCTAGATGCGTTAGGACGGAAGCTTGCTGCCCCCAGATAATATTTAATTGACGACCAAGAGCAATCGAGCATTGCGGTCACCTGGCATCACCCGCGCCGGAATCTTGGAGATGCTCGTGCGATCCTATACGTTCACCATCGAAATTCTATGCAATGTCATTCAGATATGAATTTGTGTTAACCAAACTTAGACCGATTTTATAATTGAAGTGGATCTCGCTAGGCCCCTCCAGCTTCTCCTGAGGTCTCGCAAATACTGCAGTACTAGTTCCCTAGCGAGCACGTTGGCAACTCACTTTTCCCGTCGCCTGATCTACGACATGTTGTACGCCCATATTCATATCTACGGGCGCGAAACACGCGCAATGTGAGCACCCCGCCATTCATCTGGAACCACTTATGGTAAAGACTGGCTCGCTGATACTGGCCGGTCATGTCTACTTAGAAGTCAAACAATAGCAT"/>
                    <sequence id="seq_t939" taxon="t93" totalcount="4" value="CTTGTTAAGACCAGCCGGGGTCCGCCGAGGAGAAACTACTAAAGTCATATCCCGTTGTGCACCGTTTTCAATAGAGTATAGGGCCCGCCACTGATTACTTGGTGGCTAAAATTTGCTGTCCCTTCACTTCTTAAGGCCTCAGACGAAGCGGATTTGGTGAAAAGTACGTGCTTTAAAGGAACCGTTCTGATACGAAGCACTTTTGTCAACATAATGGATCGGAGACTATAAGCCTCTTCCAGCCGCATGCGTGACCAAATTCCTGCAAGCGTCGGGGGAGAGGCCCTGCGCTTGGCCATTAAGCCTCCCGGCCCTTGCTCTGGCATCTGTGCCAGCAGTGTACCAGGTGTTCTGTTAAGCGAATCCCCCACTCCCTTCACTGAAGACGCCCAATTTCAAATATATCTGACTACTAGGGAATGAAACAGCAACCACCTTATTGTTTTTTCTCTCCTTCAAGTGACGGCATGGGAGAACCTAATAGGGATACCTTACCGGGGCGATGAGACCCATCGATTCCCGGTAACGCACTAAAAAGGCATAATGATCAAACATTCTGGCGCGCTGTAATGGGCGAGGTTCTCTTCAACCAAGCCGATCTGAATCAGAGGTAGTAGCCCGGCAAGCGCAAGTCCGATGCGAAATGTCCGCAAGTATTCCCGGGCAGAACTGAGGCACCAATTATCCTAGGAACGACGAGAAGGTGACAACTCTGGATGTTGGTTTTCGGGCGACGGATCCGGCATCTTTAGAATCAAGATTTGCGCCGTGATCGCAATGCCCTATTGGCCGAGCTATAACAAAAGCTCCCCACTAAGCGAGCTCAATGCGTACCAGGTTCCGTTTGCCAAGACGTCTCCCGCCACGCCTTTCAGATCGTTGAAGGATATTTATATCAACTAACGCGAGTATAATCGACGTTCCTTATGGCTAAATAAAAGGTCTCTTTTCGAGCCCCTTGGTAGCTCTGACACGTCCACTGATCTGAAAATACAAACCG"/>
                    <sequence id="seq_t949" taxon="t94" totalcount="4" value="AGCGCGAATGAATAGCAGTACGACGAGCTTTGCGCTCAAGCGGCGGAATTCAGTGAGGGAGGCTTCTTGCCCTGATGCCGTCACACTTCATAAGTAGGGGTTCCTATCGTTTAGTCAGCCGGGGTTGTGATGGTGGGCGTAGGAGAATGGCATGGCCGTTGAGGTCTCGCAGGATTGGAGTACCTGCCAAACTTTGGCGCGGGGTAGCGCGTGATTCCTATTTTGTCCCACACTTTGAGGCCATCACGTCATACTCCACAGAGGGTTCAGCCGCCCGCAGCTGTCACCCTCTCAGAAGTATCGTATACGTAGATACATCGTGGGATGCATGACGAAAACTACAATCCTAGTAATGTAGCTTAATATACCATCGCCGATCGTTGTACTGCTCGCTCTCAAAAGCGGGGTGCAGGAAAACGCTAGGGTTCCCTGTATGTGAAGGTTTGTTGCTGGCTCAATCCTACGCTGTACCAAAGGCCGCAATGGAGACGCACGCATTGTATACATGTCCAATAATCCGACGCCGGCCTTGATAGTATAAACCTTTTTAAGACCCTGGCAATCTGTTTACTTTCGAAACCCATGTGGATAACCTCCACCTGATTAAGAGCTTATCCAGGCCCTTATGCATTATCCGGAGTGATACGGGGTTATCCGTTCGAGTAATGACTCGGACGCTCAAGTGCAACTCTCAACGTCAGCCAAGTGCTGATCTTTCCACTTTCACCGTTAGTGAAACGGGGCTAACATCAAAAACCACGGGACTCCTTGTGGGCCGAGCATGCTTTTATAGCTATTGCTTCTGTATCACCGGTTGTATGCCACCTCACAGATATAATTACGGCGGATACCGTCCGGCGGCCCGTTAGGCTCAATAGTAACCAGTTACTCGCACGAAATTACCATAGCCGTGTCAGGTCAGTTGTGGTATGCTGGAATGGTGTTTGTGCGAGCTATCCCTTTCAGTTCTGAGCGTTAAACATGTGCCTGCGTGCCTGCA"/>
                    <sequence id="seq_t959" taxon="t95" totalcount="4" value="ATATGATCAGAGAGGAACTAAACTGGCTTGACTATATATAGCGCAAGCAAGCTCTGCGAAGGACAGCCTCGTGGACGCATATTCGGTCATATATTGAGTAGGCATTTTTGGTATTCCTGGGGTAATTGGCTGGTCCGGTGAACGTCATAATAGTCACGGGACGAAAAGAATGCCCAAGCCAGAGGAAACGCAACGGACGTCGGGAGCCTGCCTTAAACTAAAGATTTTCGTATTTGTTGATACTTCGCTGAGCAACATCACCCCCGAGCCCTTAATATGTTGGGAGACTTTCAACTGACAATAAACTCATTATCTGACGCAGGTCTTAAACCATTCTTGTAATGACCGGAAGTGCCAATAAAATCGTACTTCTACATCTCCCGGGTTTTATACCTTACGAGAGCTAACCCATATACTTCGGCCCGTTTTCAACCGCGTCGACGACCTAGCCCTCAGAGCTTCTTTGTATAAGCTCGTTGCCGAGCTATTTGAATAAACCGCCCCACGAGACGCGTGAGCGGTTCACGTCCATCCTGCCCCTTTCACTCACTGAGTGTCCGAATGGTGCATCGGATACACTGGGTGCTTTGGGGATCAGTCCGGCAAAGCCACTTTAGCAAATGCCCTATGTCTGCGGTGCGTAAGCCGAACCTAATACAGCTCCATACCCTCTCATCACATTGCTGGTATTAAGTCTATAAGCTACAGGTTCTTTTTAGGATAACCACGACGCTGGATTACAGATGGCCTGACTGGCAGGCACTCCCGTATGTACAAGAACACTTCAAAGTAGTACGTTGAGGGATAAGTGACATCTTAGAGGATTTGCTATAGTGGGGGGTAGCTCAGGGGAGTACAGGCACGACTGCTAGGCGGGGAGTCATATTGACACAACGATACCGTTTGCGCGGACTGAACTACTGCCATGGTTTGCGGGAACCCGCCCTCGGATTTAACCCAATGATGAGTGACTGGACGGGCTTCCGCTTTGCGTCATAAG"/>
                    <sequence id="seq_t969" taxon="t96" totalcount="4" value="AACGAACGTCTATACTGGAATGGGTCTGAAGTTATGCCATTGTGTCGCGGACATATCAAGGTAGTAGGTATGCCCAACTAGCGCTCAGGTGCAAACCAAATATTCGGCTGGAGATTTCAGGTATACCACATTTGTCTGGTGCGATTAGAGTGTTAAGTTTGAGTACACCGAGGAATCCATACGCAGTCTGGTATAACCAAATTGCCTTTTCAACAATGACTGGTCTTAGCCACAAATATCGTGTGCAGCAGACTCCATCTGCCAAGTAACTTATTTGAAAGTGACAGAAATTTACCTAAATCGCAAGCAAGAGTGCTTTGATTCTATGGTGTGGACTCCGCCATTGCCTGTCCAACCTATCGATACAGGGACACGGTCCTCCGCTAGACTCCAGCAAGCCCATGTGTACATGTTCCTAAGACCAGCACGGCGCCCACCAAAGGAAGGAAACGAGCGAGGATCGTCAGGGTCAAGTTCGGTGTCCGGAGACGTGCTCAGGCGCTCCTCCAGGGTAGATAATGACGCAATGGCTTTTGTTAAACGTAGCATCTTGTATCCGGAAGTGGGCTTCAAGGGTTTGCCAGTGCTACTGGATCTGGACGTCGTGCTGTGAGGAGCTGGGAGCGCGCTGATCTCAGATTTCACGTGATCCACACCTTAGGTGTTTCGTGTAGACAATGCCCATTCGACATCTGACCGGCACGAATCCCAAATTTTTCTCCGAGCACTCGGTATACCGGCACCGCGATAGATAGATACGCGCTCGCTGAGCATATGCATACCGCATATATTCGAGTGGGACTAGGGGCAGCGAGACATGCGCGCGCTCAGTGCCTCTCTACAACTGTCGCGTGCCGCGCCCGCCATTTACCGGGGACGAAAATAAATAAATCTTACCGTTACAGTGCTGGTATCTTTCTCGCCTCTCGACTCACCGAAGGCTCTTTCCGCTACGGATTCTACGACAACTGACACTATGAATTGATCGATCTGAAGCGAA"/>
                    <sequence id="seq_t979" taxon="t97" totalcount="4" value="ACTGCGTAATTCGTAGGCCACTTCTGTTTCGTGCATGGTACATATGCTAACCAGCGGGACGTGATTTCTCAGGACGTCTTGCTGTTGGGGTCTTGTACTACTGGTGCTAGCCTATAGGTGGAATCAATGCGGCTTGTTAGTTATTTCATTGCAGATTAATAACGTATACGCTCATCGACGGAACAAGTGAACCAGTCGAAGAGCTTTAATACTGTTCGTTCCGAGCGTTCTTACCGACTTGGGGGTACTCAGTTCAGGTGCTTGCTTATTTACTTGCCTGAAAACTTTTTTGAAGTTCGCAGCTTAGCCGTACTCTTGCAAAGAACGTCTACGACGAACCAGCACCGTGATTTCCACTCTCATATGATTGTCTCGCCTATTATTCAAGCCACTATATCCCTTCTACAGTTTACTATGAGCCAATACGTTCTAAGCGTTTTTGACAGCATTGATATTCGGGGCGCTTGATCAACTACGGTTCGGGGCCCCCCAAGCCCGCTCAGATATCGTGGACACTCCGTCTCAAGTTGGTAGGACCCTTCTCGCCCTTTCTAACTGGTCGCCAACCCGAATGCCTTCAATAATCTAGCCAATCCGTACACGCAATCACGAGCAGGGTATACTCTAATGCCCTAGGTGAAATCGGAACGGGCGAGGAGTCGAACGAAGCTGATGACTGACACGACATAAGGTTTTCTGTACATCACCCGTCACGAACTCCGGTGCCTCGGTCAAGTGGGGGACATGAATGCTCTGGCACTTTAAGCTGGCGGTCGCATTTGGGTCACTTGTCCCAATTCCGAGCTTCGGCATTGTGGGAGGGGCCGGCGCTTCAGTTGATAACGGACCACGATGGAGTAAACGGAGATCAGCTGCAGATGTGCGGGCCGGACACGTAGAAATCTTGCTTATGGGTCGCTCTGACTCTCCTCAATCGAGCCGGAAGCGGTCTTCGCATGGTTTCGTTGAGGAAAGAGCACAGTAGGGGCATTCTATAACA"/>
                    <sequence id="seq_t989" taxon="t98" totalcount="4" value="GGACGGTGCAGTGCAGACCAGTCGAATGATGGGATGGGTATCCCTCGAGGGAACAAAAGCAGCTGGCCGGTTAGCTAATAAGTCCATTCGTTGTTAAGGAGATACGTACCGGTTGAGTCAATTGCTGATGAGATCCTGGCGGGACCGGAACACAAACCTAGCGGCTAGTCGGCCTATTTATGCACCTTTGCTTTGGCTGGGTTGTTGACGTTCGACAGTGGGACCCGCCGGGGCATCACCGCACAAATGAAAGCAATAAGTACCGTTTCGGTCGACCGACATGTAATGTCGCTTATACGGATTAGGTGACACCTCGTCAGTTTTGCATTCCATAGGTGACTGGTTGCGGCTCGATTGAACACTCATGTGGCCCTTGCTCTAGATTTGTCAATGGTGAACAGTGTTAAAGGGTCACCGGACGCGATGCACTGTGGTTGAATGCCCAACCTACAACAGCGGGTCCTATCCATAGTGCGGGATAGATCTGAAGCCTGTGTAACGATACTCTTATCAGCCGTATTACAACGCCCTCAGTGTAACCTTAGCGTTTAACACCTTGCTGTCGACGGCAGTCTTGGGTAACCGTAGGCCGGATCATCGCTGTGCGCTTTAACGCCAACTCGCCTCCTGCAAATGACCTAGACGGCGGCTCGATTGCTTCCGGCTCTTAGTAACCAACCACCATGCGGAGATAGTCACTTTCTGAGGCTAATTGTAGAAGACCCGTAGTCGTTGAGGTTGTCATGGTAGGTAAGTAACATCTCCTGTCTTGTCACCCAAAATGAAGACGCTGTGCATCCTTCGAGATAAGCTAGGTTCCGATACTTACTTAACTCCGAATAGCAGACTCCGGCCCGCTCGCTAAAGGTTATGGAGGATGGGATTGTTGGCCATTTATGGGGCCGTTGTAGTATATACTATTTGATTAGTAGTTCATCTTTCGATCTCCCGAATTCTTTGGACCAGACAGGCCCTTTTCAGCCAGTGTTCTAAGGTAACA"/>
                    <sequence id="seq_t999" taxon="t99" totalcount="4" value="ATTATATCGAATGTACCAATACGCTAACCGCGTTCAGAAAACGTCATGGGGGGGCCAACCTAAACGCCACAGTGGACAACACAAGATTTGCGTGACGCGCACGTTGTGTATACAGAAGATATCCTGGCTAAAACTCGGTGTTAATATCATTCAATGGTAAGCATTAACCATCTCTGCATACAATTTAAAGGGGTGAGATAAATGATATAGGAGCATTAAGGTAACCGGTGCCCAGGACCAGAGACGTGAATCGAATTATTTGAGCCACTATACCAAATCCACTGTTTTAATAGCGTACTGCGTTACATGAAATAGGCAGTACACGCAATCGGGGGTCCAAGAATGCGATTATTGTGAGCATATTCACAGGAGTCTGAGGCCCCCCGACCAGCCATGCATTTGCACCTATGACAGCATCTTATTCTGGAACCTTGCGCAGCCTTTAGCGCCGCTGTCTGAAGAGTTCGGAACTTATTCCGTTCGCGGATGATCATGGCGCGACCTCCTAGCGATGTATCCCCCGTGCTGCATACACAAGACTTCGACTTCATACCAATAAATTCCCGCTAGCCGAAGCCACTCCTGTCATGTATTCGCAACCGCCTTGTTAATCTGTCTGGGCATATAGACCTTATCCCCATGATCCGCCTGGTCTCCCCAAACGCCAACAGATGGGGGACGCAATGGGTGACGCCAGTGAATTCTGCGTAACCTTCTCGTATGTCCTTTGTGGGGCAGCTCGAATAGAGCAGAACTTGCATTGTCATGATCAAATTCACATGATGTCCGAACAGTACGGCCCGCATCGCTAACACTTCACGGGTCGAATGGGTGGGCGAGCCGCCCTGGAGAGCACCGGTGACGCCGTTGCAAACACACCTCTTACGACGATAATGCGGACCGCCAGCTGGCTGATCATAAGTGCTAGGCCAACTTCGCTAGTTTCTCTATATACAGACCCATCGCAGCGTATGCTAACTTTGTCGGTATATCCAGTTGT"/>
                </data>


    


    


    
<map name="Uniform" >beast.math.distributions.Uniform</map>
<map name="Exponential" >beast.math.distributions.Exponential</map>
<map name="LogNormal" >beast.math.distributions.LogNormalDistributionModel</map>
<map name="Normal" >beast.math.distributions.Normal</map>
<map name="Beta" >beast.math.distributions.Beta</map>
<map name="Gamma" >beast.math.distributions.Gamma</map>
<map name="LaplaceDistribution" >beast.math.distributions.LaplaceDistribution</map>
<map name="prior" >beast.math.distributions.Prior</map>
<map name="InverseGamma" >beast.math.distributions.InverseGamma</map>
<map name="OneOnX" >beast.math.distributions.OneOnX</map>


<run id="mcmc" spec="MCMC" chainLength="20000000">
    <state id="state" storeEvery="5000">
        <tree id="Tree.t:mynexus_halfx_3" name="stateNode">
            <taxonset id="TaxonSet.mynexus_halfx_3" spec="TaxonSet">
                <alignment idref="mynexus_halfx_3"/>
            </taxonset>
        </tree>
        <parameter id="birthRate.t:mynexus_halfx_3" name="stateNode">1.0</parameter>
    </state>

    <init id="RandomTree.t:mynexus_halfx_3" spec="beast.evolution.tree.RandomTree" estimate="false" initial="@Tree.t:mynexus_halfx_3" taxa="@mynexus_halfx_3">
        <populationModel id="ConstantPopulation0.t:mynexus_halfx_3" spec="ConstantPopulation">
            <parameter id="randomPopSize.t:mynexus_halfx_3" name="popSize">1.0</parameter>
        </populationModel>
    </init>

    <distribution id="posterior" spec="util.CompoundDistribution">
        <distribution id="prior" spec="util.CompoundDistribution">
            <distribution id="YuleModel.t:mynexus_halfx_3" spec="beast.evolution.speciation.YuleModel" birthDiffRate="@birthRate.t:mynexus_halfx_3" tree="@Tree.t:mynexus_halfx_3"/>
            <prior id="YuleBirthRatePrior.t:mynexus_halfx_3" name="distribution" x="@birthRate.t:mynexus_halfx_3">
                <Uniform id="Uniform.28" name="distr" upper="Infinity"/>
            </prior>
        </distribution>
        <distribution id="likelihood" spec="util.CompoundDistribution" useThreads="true">
            <distribution id="treeLikelihood.mynexus_halfx_3" spec="ThreadedTreeLikelihood" data="@mynexus_halfx_3" tree="@Tree.t:mynexus_halfx_3">
                <siteModel id="SiteModel.s:mynexus_halfx_3" spec="SiteModel">
                    <parameter id="mutationRate.s:mynexus_halfx_3" estimate="false" name="mutationRate">1.0</parameter>
                    <parameter id="gammaShape.s:mynexus_halfx_3" estimate="false" name="shape">1.0</parameter>
                    <parameter id="proportionInvariant.s:mynexus_halfx_3" estimate="false" lower="0.0" name="proportionInvariant" upper="1.0">0.0</parameter>
                    <substModel id="JC69.s:mynexus_halfx_3" spec="JukesCantor"/>
                </siteModel>
                <branchRateModel id="StrictClock.c:mynexus_halfx_3" spec="beast.evolution.branchratemodel.StrictClockModel">
                    <parameter id="clockRate.c:mynexus_halfx_3" estimate="false" name="clock.rate">0.03</parameter>
                </branchRateModel>
            </distribution>
        </distribution>
        <distribution id="fossilCalibrations" spec="util.CompoundDistribution"/>
    </distribution>

    <operator id="YuleBirthRateScaler.t:mynexus_halfx_3" spec="ScaleOperator" parameter="@birthRate.t:mynexus_halfx_3" scaleFactor="0.75" weight="3.0"/>

    <operator id="YuleModelTreeScaler.t:mynexus_halfx_3" spec="ScaleOperator" scaleFactor="0.5" tree="@Tree.t:mynexus_halfx_3" weight="3.0"/>

    <operator id="YuleModelTreeRootScaler.t:mynexus_halfx_3" spec="ScaleOperator" rootOnly="true" scaleFactor="0.5" tree="@Tree.t:mynexus_halfx_3" weight="3.0"/>

    <operator id="YuleModelUniformOperator.t:mynexus_halfx_3" spec="Uniform" tree="@Tree.t:mynexus_halfx_3" weight="30.0"/>

    <operator id="YuleModelSubtreeSlide.t:mynexus_halfx_3" spec="SubtreeSlide" tree="@Tree.t:mynexus_halfx_3" weight="15.0"/>

    <operator id="YuleModelNarrow.t:mynexus_halfx_3" spec="Exchange" tree="@Tree.t:mynexus_halfx_3" weight="15.0"/>

    <operator id="YuleModelWide.t:mynexus_halfx_3" spec="Exchange" isNarrow="false" tree="@Tree.t:mynexus_halfx_3" weight="3.0"/>

    <operator id="YuleModelWilsonBalding.t:mynexus_halfx_3" spec="WilsonBalding" tree="@Tree.t:mynexus_halfx_3" weight="3.0"/>

    <logger id="tracelog" fileName="mynexus_halfx_3.log" logEvery="1000" model="@posterior" sanitiseHeaders="true" sort="smart">
        <log idref="posterior"/>
        <log idref="likelihood"/>
        <log idref="prior"/>
        <log idref="treeLikelihood.mynexus_halfx_3"/>
        <log id="TreeHeight.t:mynexus_halfx_3" spec="beast.evolution.tree.TreeHeightLogger" tree="@Tree.t:mynexus_halfx_3"/>
        <log idref="YuleModel.t:mynexus_halfx_3"/>
        <log idref="birthRate.t:mynexus_halfx_3"/>
    </logger>

    <logger id="screenlog" logEvery="1000">
        <log idref="posterior"/>
        <log idref="likelihood"/>
        <log idref="prior"/>
    </logger>

    <logger id="treelog.t:mynexus_halfx_3" fileName="$(tree).trees" logEvery="1000" mode="tree">
        <log id="TreeWithMetaDataLogger.t:mynexus_halfx_3" spec="beast.evolution.tree.TreeWithMetaDataLogger" tree="@Tree.t:mynexus_halfx_3"/>
    </logger>

</run>

</beast>
