# Supplementary material for: Survival and selection biases in early animal evolution and a source of systematic overestimation in molecular clocks
Source: Interface Focus. 2020 Jun 12;10(4):20190110. doi: 10.1098/rsfs.2019.0110 (PMC7333906; doi:10.1098/rsfs.2019.0110)
Supplement: Data and analysis code [file rsfs20190110supp1.zip › BuddMann_IF_SI/VaryingCladeSize/XMLFILES/halfx_4.xml]

<?xml version="1.0" encoding="UTF-8" standalone="no"?><beast beautitemplate='Standard' beautistatus='' namespace="beast.core:beast.evolution.alignment:beast.evolution.tree.coalescent:beast.core.util:beast.evolution.nuc:beast.evolution.operators:beast.evolution.sitemodel:beast.evolution.substitutionmodel:beast.evolution.likelihood" required="BEAST v2.5.2" version="2.5">


    <data id="mynexus_halfx_4" name="alignment">
                    <sequence id="seq_t1170" taxon="t1" totalcount="4" value="GGAACGTCGTACTAGCGATGACAACTGATACCAACTTTAGTCGCCAACATCAAAGAAAACACCGAGCTTCCCAGGACACTGCATGACAAGACAGAGTCCAGTTAAAGGGAGAGTAGATCAACGACGAGCATGACGCCACTTGCTTAATAATCCGTGGCCAGAGTCAGCACCGGCCAGATCGCGCGTCACTGACGCGCGCGCATTAACGTGGAACTTATCTGCTCCTGCACTGCGAGGGCTCTGTGGAAATGAAGTTTACCGAGGGTAAACTAAATAATTCTCTTCACGAACATTTCGAAGCCAACCTTTGTGTACGCAGGTTCAGGTGGAGCACGTCCACCGAACGTGGGGCAGGTAAAAAAACATAAACTGGGTGACTTTCTGCTACTCATCAACTAAGCACCTTGTACTAAGGTTTTCTGATCATACCGTTACTGTGATTGGATTGTAGAATTGGGTAACTCAACTAGGGTTGGCTGTAGCACCTATGACATGGTGGCTAGGAGTTCGCCGTACGGGGTTAGTAAACCCGGAGAGTGGCTCTCCTGAGTCCCTCCGCCCACCGCAGTCCTCGAAAAAGATTTTAAGGAGCGGTCCCCACAAGGCTCGGCGGTATCACACCCTAATTCATATGATGATTAATCACCTTATTCAGCATGCGGCAGGTGTTGTTGCCAGATTGATTCCTGCCCGTGGTGGACAGTTTTTTGGCAGTCGAATTTGAGTACCAGGCCGAGGGGCACGCAGATCTCCTAAGAATTGGTGCCTAAGACGACGCGGTGAGAGGTGCGCAATCCCGTTGGGGGTCTTTGTTGATTTGCGCTAGTCGTCTTTGCTAATCTACACGGCTTGTGAGACAGCGGGAGTGATCATAGGTAGTGACTTCAGGACAGACGCGCGGCTACTAGCTTCCGTAGGGAGGGCCGGCCTTTATCCCATAAAGAGGATACGCTGATTTAGTCCTTGATTTACCCCGCCGGACCAAGCACGGACAGATCTA"/>
                    <sequence id="seq_t1040" taxon="t10" totalcount="4" value="ATCTAAAACTCAAACTAGATATTACGGTCTGCGATGCTTATAGGAGCGGGTGCGAATTCTCAAACCCGTGAAGCCACAGTTAAGCCGAAGGGTTGGAGCCCATACTGCCCCTTCCATAGAACCGAATGTCGCTCTGTAAACCGTCGAAAGCAACAGGTTTGACTAACATCGGAGGACAACCTGGTGGATGGAGGGAGCTTTACCGCCTTCATATCTAGAGCGAGGGGCCACCGTCCATAGGACGTATCGTCGACAATCTTAGTTGCCTTGAGTAAGTTATAGTAAGCACGCTATTGTGACCCGTAGGTTGTGAGGCAGGGGCTGTTAGGAATGGCCTGGTATAGCCTCCGACCTAGAGCCAGTAATTTCTATTCGAATTTCAGTTGACTAAAGCTTCTGTATTATCTCCGTGGCCTAAAATGGGGATGTAAGGGCCGTTCATTCTGCTAGACATACCAAGACCGTGCATCTCAAGACGCAAGAGGCCATGTAGCTCCTCGTGCGATTGGCGTAAATGTCTTCTGAGGTAGTCTGAGCCCTGGGCGGCGACAATCATATGGCTATTTGTTGACACTAGATCGATCACTCCCGCGTCGGGATGCCACCCTCGTACTAAAAGATGAGGGGTGTGCTACGCGACAACCTAAGCGAACCCAATCAACCGATGGATGCTCCAAGGGGCCTATTCGCGATGATGCCCCTGGGCGCAGCCTACGTCAACTTAGCGGACTCGCAGCAGGGAACAAAACATTGACCGAGCCATACCTCAGGGTAATGATACCGCTGACGGAACGAATCCCCTCGCCAAATTAGATAAAGCGGATGTGATCGGGGGAGACTAATGGAGCGACCTCCCCTGTTGTCCTGAGACTGATTTCACAATACCGATTTAGCACGAGCCACATACCCAGTACCGCTCCACAAAAATCACGCCTCAGTTTACTTACTTCGAGGTCCCTCGTATCATGAAGAACTATGTACAGCTTTCTCCTTCTATGTA"/>
                    <sequence id="seq_t10010" taxon="t100" totalcount="4" value="GATACCACTATCGTGTTTTACCTGCACCGCAGGTAGCCGTCCGGACTTCCTTCATGACTTGGATTCCCCTCAGATGACATACACAAAGTATCACAAGACTGTTTGTGATGCGATCTCCATTGTGGGATACTTGGCGACTATCCCTGAGACCAGTTGACTGAACAGCGCACATGCTGCTTGTGCTCAAGGGCGTCGTGATGCTTGGTTGAGGAACTTGGAGATTCTACATGGAGCCGGGGGTCCACCCGAGTGGCACCGGCCTTTAGGTTCTGTTCCAGCACGAGCCCACTATAGCTGCTAACAGAATCCTTCTGACGGGTTACCACCTACGCCCGTCCCCCGCCTCACAAAATAGGCAGAGGAAAACGGCGATTCTATCGGGGCATCCGTCCGGACGAGCAAGTTGGACGGTTACAGGGCACGGAGTACCCGCAAAGCACCCGCAGATCGGGCCGGCTAATGAGACGGTCCTTCCTCTGAGAGAACCTCTATCAGAATGAATCAGGTCTGGGGTTCAGATGGAGGAACTAAACCGGCACGTAGTCAGCGATTAAAGCACTGAGTGGTGCAACTTTTATCCATTTTTTCGTACAAAATAACAATTCCAGGTACGAGAGGGTTAAAGTCCTGCTTCGTTTTGCGGAGATACAGTTCCGCTAAGCTAATATGTGGCGTACTAGAATGGCAACGTCGATAACGTTACATCCCAGGACCTAGGATACGGGGATAGATCGCTGTGTAGGACGGTGAGAGATCATAATCATCTTGACAGCGCGATTATTGCAAATTGACAGGTGTAAATGGGCGGCATCTTGAAAGAATCCCATTAAAATACGACTTATTTGAGGTAACGTTGGAATGAATAGCGTCGCCCAACCATGTTGCTGACAGGTGTTAGGCTGGATCTAGCCGGACGCGAGATCCCCGCAAATCATTGTACTCCGTGGGCCGATTCTGGCCAAACAGACCAAATTGGTGACGGCGCTTGAGTTCCTGTGTG"/>
                    <sequence id="seq_t10114" taxon="t101" totalcount="4" value="GTCATCTCTCTTGCGAAGTTAAGTAGGTGATCGTAGACCGTTTAAGTAAAAGCGTGGTGTAGTCAGAGTTTCTTCTAGTGACCAGGATTATAGAAAACTATTTCGGCACACAACAGACTGGCCGGTCTCATACTGTACTATGGCCCACACCATTAAAGGAGGACCCTGCTCTCGCGGCTGGCAGATTGTACTAAGGCACCTGCTAACCTCAGCGTGCGACATGGCAAAAGCGTCTCCTCCCCATACAACGGCTAACATCCAACGGGACGCATTATTGTGTCGTTATTGAGCGGCGGGCCCACATCTAGATACTAAAGAGTTCAGCCGGAGGGACGAGTTCAACTAATGGAGCGTGCGAATACTTTCTCCGCTACGGGGCGAGCTCCCGTCCACGCGTATGACAGATCAGGTGAGTACAAAGCCCTCTAATCAACCGAAACCGCATCCATTAATACACAATCTGTGTAACCGTTTCCATATTGTTGTAAGTGCCAAGCCTTCTGTACTGAGAAGGATTGGGGAGAGGCCGCTATACTCCGATAGCACAGGGCACTGGCACGCTTGAGGATTTCTTCGTGTATGAGATATGAGGGTGCACTCGGATGTTCATGCCGGTAACGAGTCTCTGATTAGGCAAGGGGTATACCACGGATAGCACTCGTTATTACGAATTATCCCGCAAGCATACAGGGGACGACCAGACTCGAGCGCTAATGCGGCAGCATTAGAGCTTCTGCACTCTCTTTGCCCCGTGCCAGTCGCCTCTCAGGGAGCCAAGGTGGTCTAGGTCGGGATGGCCCTCCACGCAGGCGATCGGGGATGCACCTGATTACCCTGTCTGCTCACAGACGGGCCGGCATGGAACCTGCAATTAGCGTGCCAGAGAGGGATTTGCTTTGTATGGGAGTCTGTATGGCTTACCGATCCCGGACCTGTATTGAGTAGGCCCACGGGTTTGCTTTCGGCAACAGTGCTCCAATTGAAGATCTCTGGCTCGGAA"/>
                    <sequence id="seq_t10211" taxon="t102" totalcount="4" value="AGTGAACGTGGGTTGTCTCCTGTGGGGATTGTACATTGGTATGAGAAAGTTGGACCGCCTATTGCCATCGTGATTGCTAATTCACTAGTTACCGCTCCAATGCGGCAGGATGGTCTAATCACGCACTGCATTGGGTGATCCCTAGTCGGCTTGACCCATCATCAGAACGCTAACCAGTGTATTTGGTGTTTACAACCTCCGCACATCTCCTGGGACACTCAATCGCCACGGGTACTTCAGATAAACTACCCACCTCTCAAAATTGAACGTGAACCCTATGTGCTCAGTATCGTAATGAAGCTGTCAAGCTACTCTCATTCGCTGACATGCCTGCGATCGTGTGGAGATTCCACGATTCCACGTGAAGATCTATACAAGGACCTAATAGCACTCCTTCATCGGCGCGATCCTATTACTCGTTCGACATCCCTTGAACATAATTTATCTACTCTCGGAGCATTAGACATTTTTTATCATGGTGGCGTAGATACGCCATTACTCCTACACTCAACGGGTAACTGCCCCGACCTCTCATGTTGGTAAGTAAGTGATGTTGGTCAGCTACCCCATACAGTAAGTCGACAAGGTCTCCAGTTTTTGTGACGTCCCATTGTATATGGAGCCCAGCAACGCAGCTTTTTAGTATAGGTTACTCACTCCCGGCCCTGTACGTTGGGGGTGTTCCAGAGGAGGACCTGAGAAACGACAGACACATGTTGCACTGTCATCCCTACGTAAAAACTTGACTGCCTGCGCCCCGCTACAGTGACGGCTCTTCCTCCTGGGATGTTCCGCCACTAAAATGAAAACCAAATCAGTCATCCTACTGTCAGAACAGTCATTCTGAAAGGAATGGCTGTGAACGGAGACCAAATGCCCGGCGCCCGCTCTCGATCAGAAGAGCCGGCTGATCCGAGTTCGGCGTCGTAAAGGTTTGACTGTAAGTTTCCTAGAGGAGTCACCTAAGGGTCTCTAGCTGCCGCGTCTACAGACTAAGACC"/>
                    <sequence id="seq_t10311" taxon="t103" totalcount="4" value="TGTGGAGGTATCTCCCGACGATTGATAAAACTAGGTTTTGACTGGATGACTAGCAACGCAATGCTGATCATAACTGAGATAGCGCTATCGCACTAGCGCCTGTCGCTACTTGCCGACCTCATGTGTTACTTTTTCCTGAATCCGTATGTCGCATCACATAAGATCGACGGGAACGACAGTTTGCAAAGTTGTAGGGTCCAAGGGATACCTCCTCGCAAACAACGGGTACGCCGTGAGTCGCTGATAGGTTTGACCTGAAGGCCATCAAGACAGACCTCGTAAAGTTCTCTCTTACCGCTAGTGGTTACGTGATACGTTATCACAAAGTGTGTCGGAGCTATTCGTCTTGCCACTAGCGTCCCGTTCAAGGTAACTGATAGAGTGGTATCGTCGCTTTCGGCGGGAGAGCAGGATGTCTGCCCGCCTTCCGGTGCGTTTACAACGCCTGCTTGCAGACGCGCGACTACTGACCTGACATCGGGCAAGGACACTGCTTAGACTCTTCGCGAGCATACGTTAACCAGAGCGGTCTTACCCTCTGTTAATTCAGTGATATGATGTCTATCCCAATGGTAGCTGAATTCATTCCAGCCTAATCCCCTTCCATCGAGGGTGGAAGTACGACACCTCGATGGGTCCCGTTGAAGACCTCGTCGCTAACGCATGGGGAATCTGGTCCCGTAGCGGTGGATCTTGAGCAGCAGAAAATGCCATACCTGACATGAGGCATCTGAATCAGCTAGGCTCCTCGCCAGTGGCAGGGTTGTTATGACAACACAAACGGACAGCGTGAGAGACGGTTTGGACGGCTTGCTCTGTGAAACTCGCCCGGGTCGACGCCGGGACAGAGGGGTAACTGGCCCCCGTTGGAAAAAACGCATGTCACGGAGCTAGTGTAGCACGCATTGTATGCGGCTGCCGATGCACGAAGTCCTGATCCGTCAGGTTATGTCACTGGCTGGGAGGGGTGCGTCACAGACAAAACAAAATTATGACCTCG"/>
                    <sequence id="seq_t10410" taxon="t104" totalcount="4" value="ATTACTACGCTTTACGCTTGGCTCTACGGGATTTTCCTGGCGTGCCACGACGCCCAACCGAGTATCATTTGGTTGTACTGTAGTGCGGCGAATCGTGCTCGGGAAAGAGTGGTTTTCCCTTAAAGCCCTTGAACACGGAAGAGGACATAGTTAAACCTCCGCTGCTTGCCGTCTGGCAGGGCAGGAGGAGTTATGTCTTACTGAAGGAGAACCGGTCCGTCGTGGATGCCAGTAAATGGCTTAAACAATGGCCAGTCCGATCCACTGGACTGGGGCCATATTGCGTCCACTTTAGCACCTTAGGGATCTACTGACAAAATCAGGTCAAGGGCGGGTTGTCAGTCTGTGCCGGCTGAGAAGCAGTGATATAAACAAGCGTGCAACGGCTCTGAAGACCCAGGTCCGGTGCCCCAAACGAGTACCTCCATAACGCAATGAATGATCGCACCAGTAAAACCCCTTTGTTTTCTCGGGACGCCATGAAGTGGGGTACATAACACAATGCCCGAGCGCAATTGGCGTCCTTCACGTATGTTATTCACACTAGTGGGGTGCAACGGATAATGTGGCCCTTTACCAAATGGCGCCAAGCGACCAAGCATTTGCGAGCCACCTGGTCTCTGTAAGCGATGATTGAATATATGCATTGCAAAGCGCATTGTAGATTAACTGTACGTATACTTTGCAACGTCACTAAGAGATACTCAACGGCTTATAGACAGTCGTGGAAACGACGCACTAGGATAGGGTGGTGCTGGCCTTTGTAATCACAATATTATCGCTCGAACAGCCGCCAACGCCCTAGGAAGCCAAATAAGATGCCCCGACGCAGCCCAGGTAACCGCCATTCACGACCTCAACTGTAGTTAGTCCAATAATCACGATATCCAAGGCCCAGATCCCTTCATACCATCGTCGGTCTCCGTATGTGTATTTATATAACCAAATTTATGGGTCAGCGAAATTGAATGTCAATCCATAGGGACTGCGCCTGAATCTC"/>
                    <sequence id="seq_t10510" taxon="t105" totalcount="4" value="GCCAGCTCGGTTGCGAAGGTAAGTACGTATTCGTAAGATTGACAAGCAGAAGCGAGCGGTCTTCCAAGGTCCTGCTGGGGGCAAAGATTATGGTGAAGTCGTTCTGCATCCGACCGACTAGCCCGTCTCTAATTCTAGTATAGCCATATCCTTTACAGGAAGAAACCCCGTCCCGGGTTGATAAATCTTTGTCATGGTGCTGCGCCAATCACCTGGCGACGTGGCTATTCCCGCTTCTCCCCATACATTTGTTATAGTATAACCGGTCTATTTACTCCCAACTTAGGGAACGGCTGTTCCCCAGCTGTAAAATAATGACTACAAGCGGACAGACTCGTTCCACTAGTCCTGGACGCGAACACGATCTTCGCTTTGTTGTAAGCGCCCGTCGCCGCCTATGATACGTCAAAAGTATAGATTGCGGTCTCGGCAAGCCAAACGGCATTCACACAAAGAGAATCTGTACTTCCGTTTCTATGTGGTTGTAAGGGTCCATCCCGGACGCCTGAGACGGATGAGTAAGACCCCCTTATACTAGGATGGCTCATGCCAACCACCCTGTAGCTCATTCCGGCTTGTATCTGAGAAGCGGGCTCATGCGAATATTGACGCCCGTGACGAGGCTCCGATTAGTCAAGGGCTATACGTTGGACTAGTCCAGTCATGAGGCGTTATCCCGAGTAAACTCAGGGGAATTTCAGACTCGAACCATAATGCGACTGGCTTAACTCTCCCGCAACCTCTTTGCCCCCTGCCCGTGGCGTCTACGAGTAGCACGATTGGCTCGTGTGGTAAGTCCCTCCACGCAGGCGAGTGGGGATGGAAGTGAGTGCCTTATGTGCTCTCAGACTCCGAGGCCCGAAAGCTCGGAAAAGCATGCCAGAGACAGATGCGCTGTGTGTCCTGGTCTTTAGGGCTTTCCCATCCGCGATCGACATGGGGTAGGCAAAGAGCTTTAATTAGGGCAACAGTACTGCAGTTGCAGTTCTCTATTGAGGGC"/>
                    <sequence id="seq_t10610" taxon="t106" totalcount="4" value="GTCGCGCACGTGGGCATCTAGCTGTTGTACTTTCATTCGTTAGAGACTTGTCAGTGAACCGTCAAGGTCCAGTAGTCTAGCGGAGGATCTTACGTATCCCAACTGTGCAGGCAGAAACCGAGTACAGGCAGGGTGAACCGACAAGCCAATACAATAGGAGGGATAGAAAATACTCGCGTAAGCCGTTCGTGCGAGCAGTCTTCCTTCAAGCCAGATGGCTCCGTGAAGACGGCGCTTGCTTCTCAGAAGTTTTGGATCCTGCGACGAAGGGCGGTACGCCAATGCGCGAGCCCAACGTAAACGTACCCGGATGAACATGGACCCCGGACCGTGCCCCGAATCGTGAGTGTCCTCCACTGATTTATATAGGCGACAGGCTGTATCCAGAGCATTATCTGTAACTATGTAAGCGCTAAATGGATGTCTAGAGACGCTGTGACACCGTTTAGGCTTGGAGGTCAACTATGATCGGTCACTACGATTGAATGGGATACGCATTGTAGAGGCTATAGGAAGGAAATATAGGCGCACAAAAAAGTCTCTGCTGTCGACCCAAGAACTTCCGGTGCGGTTTAAACGCCGTCAACACTGATAGTTGATAGCGTCATCAGCGGAGTACTGAAGCCATTCCAAAGCGTGTATTGGGCTCATAGAAGGCGGCACCGTATCATGGGTAGTTGCCGAGAGCACCAGGATGTGGCTGCTCGGTTGCGCGAATTATTGTTGATGCTGTAGGAGTGCAATAAACCTGGGGAATGGGGCTCGCTTAAACTTTTGTGCAAATTGTGATCCGGACTCCTGCCACCTATACCGCACGTTAGGTCAGTCTCTCCCGGTTGTCGAGGAGGATACGGGTCAACCAGTCTAGCGTCCCCGAGATGGAGAATTCCGCCGTCTGTTTCCGATATATGTCAACGATAAGACATGAATGGAGAATTTCCCAGATCTAGTAAGATATAAGAGAACATAGCGAATCCCAGCTACGTGAATGGGGGCAGAA"/>
                    <sequence id="seq_t10710" taxon="t107" totalcount="4" value="ACGAGGCTGCGTTTGTTACCGGCGTTCTACCTAGTTACATTGTATGCTAAGCGCAAGTGATCAGAGGATCTCAGATAGGTTAATACGTTGCTAGAGCACTGGCTGCTGTTTGGAGTTTACCAACTTTGTGAACTGGATCCTCGTTTCTCCCGCCCAGCGTCCACAAAAACGAGCAGATCTACGTTTGTTCGCTATACAAGGCGTGGGTATACTGTTAGATGAGTTTGTAATATCGAGTTGAGATACTCGAGACCGAAATCAAAGGTTCAAGATTACATGGTGAATCACACATTTGGCAGGGCAGCACCTACGGAATGACCAACAGCTCTGGCAGAAACAGTTCTTATAGCGAAGCTAAAGCCTCGGTCCGTTGACGTATTACCTCGACTAAACGACTCGGACCCTGTCCCGAGATATTTAACTCCTTCCTGCGAGACGGGTGCGCTGGGTCAATGCGAACGCTCTAAAGAGTCCTTATTATGCCCCTGTACCAACGCCAAGAATATTCTATGGGGGATGGCAGCAATACGCACGGTATAGTACTGGCTTTAGCCAGTCATTTGTATTCGGCTTTACTCCACAATCCCAGAGGAAAACTGGCTTCACCCTGCTGCATATTCCGATTATCGGCTCCGAAAAAAAACCGCTCTCAGCACAATACGCCGACTTTGGTTCGCCAAGGGTAGCCCAAGATGAATGGTCATGGTGGAGACGTCAAGGTTGTAGGAGGTAGGGACACGACCACGCCTTCGAGTATGATAACAATGTCAAGTCTGGGCCGGATGCGGGGGCCCCGCGTCGAGCAGCGAGCCTGTTACAAAGATTGTTGTTCCTTATCTAAGCCAAGTGCGGTTGTCGACCTGTCTCGTAGGAGTTATATTCAGGAATGAGTCACACTGCCTCTTACGTTAATAGGACTTGTCGGTGGGATCTGCATCGCACTGTTTTGGCGGAGTCAACAACGCGCCCGCAGGCAACTCTGTTCCGACGCATCGACGTC"/>
                    <sequence id="seq_t10810" taxon="t108" totalcount="4" value="TCGTATGCTGAACAAGCATTTGCTAGCACACTGGCTTATCGACTAATTAGTCCCACGTTGCATTCCAATAATCATTGAAGAGAAAGACGGCTACAGTAACGGCACTCCAAGGGCTGTCCGTACTGAGAGGACTTAGATAACGCTCTGTTAACGGCCTTGCGAGCTACGTTACGGCAAAGCAGTCCACACGGGCTGGGATACCCGTAGTACGTTCCAAACTCCGGAGGGTAGGTTCCAGAATACATATCTCGCACTCAACAATTGTTCTTCTGAGGTTGATCAGTGATACCCAGTGTATAATAACCTCTCTAAGTGTTGGGTGACAAATGTACTGTGATGCGCAGTCGCGCCCCTTGTATCTCTAGAGTCTCTAAGAAGAAGACCAGTCAAGATCTAAGTGGTGCTCACCCTTACCACCAGGATACAATCAGTCCCGATACCTTCAGGTGGTAAGCTCATTTGTAGACCGTTCACAGCGGAACAGGATGACCCGCTATCGGAGTGCATCTGGAACTCATGGTGCGCCATGCAAGACCAAGGAATATTGGTGCTATACTTGCAGAGTGGTTTTACGCAAACTATTGTATGTCGCAACGTAAGGCCTATCGCGGATAGCGAGGTAGTCCTGTTCAGTCTCTATCAGCGAATCAATTTCAGCTAATCAATACATCCTCGCGGGCCTGCTAGACGTCTCACGTCCGTTAGCTGCAGCAACGACCCATCATCTTCGCCACAACAGCGTATCGTCCATAGAACGTCCTTTTACTGTACGGGGGGTGTAGCATGACGGCTCGGACCGCCAACGTATATAGGGCTTAGATCTTCGAGCGGGTGGTTGTAGGCGCACTCCACGGGCCGATAATCCTTTGATTGTGCTTCCAATCTCTAGTTACCTCGATGAGTCTTACCTCGACCCTCTCTCTAGGAATTTGCAACGAAGTACTCGACTCTCCTGCCTATGGAACCCGTGTATATTGGTGCCGTGGGCCTATACATTTCG"/>
                    <sequence id="seq_t10910" taxon="t109" totalcount="4" value="CCGTAGTTTACCCACGCCATAAATTGACCGTGACAGCATCGCGCAACCGAGCCCTTCACGAATCCATTGAATCTAAGACTAAATACGCGGGTGGCGGTAGAGAAATCCCTGGTGACTCCACCGTCAGTTGCCGTGTAAAGTCCACGCCTGTTGGCGGCCCATGCCCCGCAGGGACATACCCGTCCGGGTGCAGTGATCCGCACTGTCCTCGTACACCTCTAGACCCTCTTCGGTCCATCATTCGTAGCTGGCAACTCCAATATGATCCCCGATGGAGGATAAAATGACCAAATTACAGGAAATGTAATATTGAGGGAACCTCTCGTATGACCGATTATTCCCCACAGTGGCGGTCGACTGTCTAGGATCCGTTAGAACACGAGGTTTGCGGATAAAGGGATGGATCTGCAGTACCGCAACGTGACGAGCATCCTATAGAAACTCAATTTGGCAGCTTGTCGCCAGTGAGTTATTACGGACTTCAGGCGGAGTCCTACGGGGCAGACTTTGGTAATTTGTAAATACCTTAGAAATAAAAATCGGGATGGTTTTATTCCTGTCGAGTCATTGACGCCAGATCAAGTGAGAACGGACAGTGGTACACCACGCATAACGCCCGGGTAGAATGTGCGAGAGCTCGAGGCGAGACTAATCAAACCTAGGAATGCATGCTGATGCTCATGCGGCAGCGATTACGTACATAGCCTCGTTCCGCCTACCCCTAGCTTCTTCCAAACATCTTCCGGGGCAATCACATCCCAGCTGCCAGATCGGGCCATCAGGGTCCCGGAGCGTGAGACCTCCGCGCATTAGCGGAGTTACATCCGACTGGAGGTTAAGCGGGAACTCTTGAGTCCGATTGACTTGATGTATATCTCTAAATCTCAATTACCCGCCCGAGGTCTGCTCTCCAATTTAGTTAAACGAGGCTACGAGGTCACCATTGGTAACCTATCGAATGGGGAGGGGTTACTACCTCGCAGCCTGACTATATCGTTCG"/>
                    <sequence id="seq_t1160" taxon="t11" totalcount="4" value="TAGCGAAATGTGTGGCGTCCCCGAAAACTCCCCCCTAAGGGAATCACTTGCAGCTGGAAATTAGCAGACGGTTCGTAACCCGTAGGTCGGATACTCGGCTGTTCGCCAGGCAGCCCAATTCATGGTGATTGTTTGCATCAGATGACTGAACCATAACGGGTAAAGCTCTAACCCACGGATTCGTGAGTTTCTAATCGGGAATTGGCTGCTGAAATCCATTGCGAAAGCGGTTTTATCGTGCGCGGAGTTCTCGCCCGAATTCCGGTTCGGTCACACCAAACTAGATCTATGGCTGATGTGTCATATAACTAAGTATAGGACTAGCCGTAACCCTTTTCTTGACATAGCCAATCGGTTCGATTGAGTATTAAGACTTGTATTACTTCACCAATACACACAGCGCAAAAGTTCATTGAATTGACTTATATCCGGTTTACAGCCCGCGGTCCAAGCATTGCTTTTTGTGGTTGCCCCGGAACTCTACACTATAGAACATATGATACGCTGGATCTGAACTTGGTTTGGTACCGTCGACGCGATTCACCGCCTGCCGTAGGTGTCCGGTACTGACTGGTTCAGTGGATGATCGAGCTAAAGTTCACGTGTAACAATCCTCAGCTACGGTCGGTAATGACTAGCCGAGGTCTGAATTCTCAGTTATGGTGAGTGCACAAGGACCTCTGCGCGAACACAAAGAGCAGAGACCACCCAAAACTTTTCGGTGAGCTGTCGGGGTTGAACACGTGGCACCTGCGACCTTAGACATGCGTTACCATGCACTTACTAGGATCCTAGTGATTCAGTATGGGAAAGATGTGCGTTCCATTGTTCCCACACCGCCCCACGATGACAACCAAACAGCGGTGAACTTAGGCTACAACCGAACATGTATCGTGGAGCAAGTCACGAACACTCCGCTGTTCCGAAAGCACCAGAGGCCGGGAACTTGGCATCCGTGGTTTTGCTATTAACTTGTTCTACGATTCTTCACATCACACTA"/>
                    <sequence id="seq_t11014" taxon="t110" totalcount="4" value="GACTAATCACGGCTTCGAACTTGAACCATGAGCTCTTTGAATCGGGGCACGCCATACTTACCCGCGTCCCGTAGATATTCTAATGTACGTAACGCACACAACCGCTACGCTGGTAACATCCAGCGTTTATAGACGAACGTTTCATGATTCAACTCCGCAAAGTTCCAGGGTATCGAAGAAGGCCAACACGGGTCGACGTGCGAGGATCACGCATAATGTCGGACGTAAAGACTTTCTTGAACTCTCTTCTCGGCGCCTCCCAAGGCACCGGATCTTTATACCAACTGCAGTTGAGGATACGGGGGGTAGACTCTACTAGTGAACCCCGATACATACCCCGCCGCATTCCGTGGATTATAAAGAGTAAAATGCCGGTGGCAGGTCTGCGAGAAAGATTAATGTCATCAGAGACGTATGCATAAGTAGTTGTCAGGACGCGTGCCAGCCTTCAGAAGCGACTTTTTCAGTATCCCCCTGCAGGAGCTGGCATTAGCGCTGAGAACCCTTCAATATGACAATCTCGCTATTCGTCATCGAGCCGCAGATCACCGATCTGCGAAACGGAATAATAGGAGATGTCCTGACTAAGCATTCCGACCACAATGGATGACGTAATATCCCCGAGGAGATCATCGCGATGGGAGCTGCCAACTCAACTCGGTGATGAAACTACCCAGCAGCTACGGGCGTGCTGCCCAGTTGACTGTACGAGGCTACCCTGGGGTTACGATGCAGTGTCGTATTGTTCAGGCTCTGTCACTCGCAGGTGTTTCGCGTTGGCTCGTTATCCGTACCATCTAACTACGAGATAAAAATGGGGTGATTCTGTGTCTGGAGTAGCAAGCATTCACTAGCTTTGCTCCTCCTAGTAGGTGACAAGCTGCGTAGCCCTGGGTCTCCTAGGCAAAGTGAGAGCATAATCACCTGTCGTAAAGAGGGGCGATTTAACACAACAGCCGTGCTGATCCAAGATCCATTCATCACCACAGTTGCATGAGCG"/>
                    <sequence id="seq_t11114" taxon="t111" totalcount="4" value="TTTTAGTAACTGGTGTCTATCCTTAATTGATACAAAAAAAGCCGATATCCAAAATCCACTGTCTTTTTCATCGTTGTCACTCCCGGATTCATCTGGACGACGGCGACGCAACATATTGCACGTCTCACGCCACATAGTTGGTGCTTCCATGAAGATAGGTTGCCCCAACGCAAGTCATTCGTCGCACATAGATGAGGCGGCCAACATGAGGGTGAGAGGGGACGCTTGCCATTACAGAATTTTCGCTCGTTATTCCCGTGCCTCTGATGGCTGTACTGCAAGTGGGCCATCGCCTTTTTGTTATTAAACCACTCAACCGAGTGGCGCGCTGTCGATTGTTAACTGCGGCCGTCTTTAGCGCGGAAAACGCCACTATGGTTTTGGACACTCACTGGTTGCATCTATATAGCATATCCAAACGCGGGACGAAAGGTTGGCCATTCTTAAGCGTTGACTTTGGTTTCTAACTATATGGGCGGCTGTTGCAGAAACCTAGAATCTACAATGGTCGTAATTTTCGTGTCGCGTAGGAACAATTGTAGCAAGGTTACGACAAATACTGCACAGCCCTAAGCGCAAACCCAGTACAGGTCATCTAATATAGAGAATGAACCGGCTTGAACTGTATGCTCCTCGATTAATGTGAATTATTAACCCGTCGCCCTTATGCATAGATAGTAGTCCTATCCTGCCACTCCGTTCCGGTGTGAGTCTGAAAGGTGAGCGTAGAATTGTGAAATATTCAATAGAAATTTGATGTTGTGCCTCCTGGCTAATCCATTACGATGCTTACTCGTCCGCGCCGACGTAGGGTTACTCACTTCGTTAGGGCTAGTGAAGATCCATCTCCCCATATTAATTAAATGTCCTCAGACTACTGTATAATGGGGCGAGCGAGGTGTGCCTTCCGTCACCAAATTCGCGTTATCCTCCCGATAGGCAGCAAAGGGAGCCCGGTACTGTAGACGCACAGAGCACAACCGACGTAGCTAACTAGGTA"/>
                    <sequence id="seq_t11212" taxon="t112" totalcount="4" value="CGATTATCCCTGGTATATCGGTCCGTCCTCCTAAGTGTTCAAGTCATCGCCAATGACACAACCCAGAACCCTGCCATTGGCCCTTCACTATGAGTCGAATTGTATCGGTATGCGAAACTCGATGCGTCGTCACTCCGACAGTTAGGGGACACGGCATACCATGAAACCCCAATGCAAGTTCTCCAATACATGAAATCCTTGGACTAGGGTCTTTGCTAATTATCTACGACTATTAACTGACCGATCGCTTTTACAACCAATTCAACCCCAGCCCGCTCAGTAGGCTAATTCTTAAAGGTACCTACACCCGATTGACAGATAGAGAGTCCTAAAAAAGCTTCACGAATATAGTCTCCCTGGATGCGCGTGGGTTCCATTCGGACATTCGTAACCCGTTTTCGCCGACAAGCTAGACTTTCCCCGGCTTCCTGCACCTGGACTTTCCGAGCTATCGAGATACAGGCGGTATGGACGGTTACAGGTAGACGCGCAGGCTTAGGCCCGCAAGTATCTGGAGAGCCGTAGGGCAACGTCCATTCTTCTCGATAATGCCTTTGAAACTTAAGATCAGAATACATATATCTCCTCTGATCATGTCATCATGACAAAGTAAGTTGTACCCAGTAACTTGAAACATAGAGGGAACAATCTTACGTTACCTTCGTATTCCCTTTTTTGCTTTAACTAATAAGCGGGAAAAATCCGCTCCCTAAGCCGCCCAATCTGCACTGGAGCCGCAGAATAATACTAGACAAATGCTGCTCTGCCATGTTTCCACCAGGTGAATCGCCACACAGCCTTGTCTAACTGTAGACAGTGTTCGCCGTTATGCCCTATCAGTGACAACGGCGTATACGTACTTTCATGCTTTTAAAGCTAGTTGAGAATTGTTCGCCTAGCGATTATTGCAAGCGTGTGTTGTAGTTGGGACGGCAGATCTGAGAGCCTGTCTCGAGAAGTGGGCCGAATAGCCTAACTATGTCGAAAAGGTAATTCCGGA"/>
                    <sequence id="seq_t11311" taxon="t113" totalcount="4" value="CGTGCTGACCGGGTCTCATGTTGCCATACCATAATGGGTTCAGTCATCAAGGCGGATCCACCTGTTTACGCATCCCCGCGCGCTTTTATTGTAATGGCTTTGCGGCAAGATTGGTCATACGATGGGTTTTCATTGCATCAAACAGATCTCACGTCCTACAGGCAGCTGCAGGGGCAAAAACAAGTATTCGTTCACTCTTAAGCGTAGTGAGACGGCCACTTTAAGGTGCCCATAAACTGGCTGTGCACCATTGCAAGCATCGCCAGCCAATATGTATGTGTACACTTTAACTTTGAGGTACCCCCACCTGATAGTCCGATTAAGCGTTCAGTAGGATGACCTCCGGGATGAATTCTATGGAGTGAGGAGTGCTCGGCTGGAAGAGCGGATCGCCTATCTGCGGGACTAGATGGAACCTCCCCGGGGGCCTGTCTCTGGGGTCCCCGAAGAAACCGCATAGACTCTTTATGGGCCAATACGGGTAATTGCGCATTATTATCCCCCCAAGTCTGTAGTACGGGTTTGGGCACCCTGCAATCTTTTTAAAAATGGTTGTCCTGCCTTACCTTTAGATAGAAAGTCCTGCAGGGCTCTAGCTTTTGTGCTAAAGGTACCCATGCCTGGTACCTAGCACCGTAGAGCGTAGAAGCTCACCATACTCTAGTTGGCTCCTTAGGGCATCTGCCCAGTCGCTGAAGATATTCACTGGCTAGGCAAACCCATACATACTCGCAAGAATAGCGAATGATTTATTTGTTCGAGTCTCGTACGGAGCGACCAGGTGATTAGCCACACCAGGGTGTCGTGCACGCACCGAAGATCGTCAGTAGGGAAGATTCTAGTGATCGTCGTAGGTGTTCGTCCACCTCTTGAAGTAATCCCGTAACGAGTGAGTTTAGCGAACATGGGGGGGGAGTGTTCGAGTTGGAGCGTTTATTTAGTTAGAATTCCACGAGAACTGATATGTGTGACCATATTATGGATAAAATTTTATAGATGG"/>
                    <sequence id="seq_t11411" taxon="t114" totalcount="4" value="GGGGGCGTCTAGGTCTTAAACGCTAAACTCGTGAGGTCTCAACGGAAAGAGCAAGAGCTGGACGGATTGCTGAGCCGTCCCACCGTTGGCAAGACCCATGGTCTGATGTTCTATCGTGGGTCCTAAAGACGGCGGTGCACGCGCTGTAAATAACGCCTGTACCAGTGTGCGTGTCTGAGTTCAGATTTATAACGATGTTTTCGATATTAAACAGTTTTCTATGTGACCTCTCCACCACTCGAGCTCGTCACGAAGGTAAATCTGTAGATATGCTTTTTCATGTGATTCAACGGGTGTTAGCTAGCTACGGACTCCGGCAAGCGCATGCGAACCTTTCTTTCGATTTTTGAGTAACGTAATCAGGCGTCGGTGAAGGTCCGGCTCTTCGCGGAGAATGCGTGCTCCGCGGCCTCGCATCTTCAAGCTGATTGCCCATGTGACTATCCAGATTATCCTCTCAGCCCCCCTGTCCTTCTGATACCCGCGTCCCCTATAGGTAGGGTATATCCCTAGATATCGATAGTTGTGCACGAGTGGGGCGACCATTTTATGTGATCCGGACAGTATGACTTGACTTCGGACTGCCTTATGTCTACAGAGCCGGATGTCTCTGTATCATATCCTCGTCCCGAAGGTTCAATACCTGGGCATCATCTTTATCTCATATGACTTAACCACCTCAGGCCCTCGTCCTGATCCTATAGCTGAGGAGGTGGCTGGCTATTAGTTCCAAAACCAGCACGGACGCGCGTTGGTGCAGTGGCCTACCTCTCTTAATCCGGTCGCGATTTAGATGACCCAGCCTCCATCTCTACGTTAACTGTATTTGGCCTTTTACACCCACAAAAAGTATTCTTCGTTCAACCTCGATGGTGTCGCAAGATACGGTATGACTGCTGCTCATGACGATAGACGGCCCCCCGGACGAAAAGGATGATCTAGGTGGTTAAATCCACTAACTGCCAGCGCATTTAGTAGGCGAATATGTCTAAGGCGTTTC"/>
                    <sequence id="seq_t11510" taxon="t115" totalcount="4" value="CGCCGGGACCGGCTTCCTCCCAAGGTTTATACAATCTGTTTCCCGATCCCTTAGGATAAACCCGGCCTGTCATTCGCCTCCCTTAGGCCTTCCCTTCTGATTGGACGCATCTACCTGGATAGGGCATGGTCCTTTGACGCCAGCCCACTAGAGATCACCCAGGATGGTCTGGCTAGCGCCAAGCCAAGCTCCACCGCCTTTGCGGATTCCCCTCGGAGACACTCGGGGTGTATACGCTTAACAACAACGCCCTCCATGCAGGTCATTGTGGCAACGCTTGGACCGTGCCTTCGTTTCAGTCGTAGGCTTCTCGCAGACAGTATTACGGGTGATACGATAACTTGTAAAAGGATTCGTACCCAACATACAGGCGCTATCCTTGATCACGTGGCGCGCTTTTGGTAAGTAGAGAGTATTAAGACGATCCGCTCTATCCATGACTGCGAACAGGGGCGACCTCAGCCCAACTCTCGATATGTCCTGAGCCCCGCTCTCATAGTGCCAGGAGGAGCTGGTACATGTGGTGGGACCTCTTCGTATGGAGACCCATTCTATTAGTTTGTATCTCTATAAACAGTGGATTCACATCTCGCCCGGAGTCGCTGTAGTTGGCAACACAAAGTCCAATTGGTGGAGATAACCACACACACAGGTGTTTCTCTCGATACCGACCCGGGACGTATGATTGCCAAGATGGCAGTTGCCGATTCGCTATGAAATGTTTGTGTCCGTTTAGCACATGCACTCCCTGGAACATACTTCATCCTGTAGTAAGGCCCGTGTTAGCCGCTTCATCAGCTATATTAACGGACCTAATGTTTGGCAGTAAAAACCGTGTTTACACAGCCCCGTGTAGCGCTACTATCGGTCTGGTACCGCATCCTATTGCTCCAGTCCGTGAAGCAGCTAAGCCGGCTTAGAAAGACTCAGTTCTTTAGTTCTGGGTGAGATAAGCCAGCCCCTGCCAGCAACCCTGAAATACAACAGCGTAAAGCGGCCG"/>
                    <sequence id="seq_t11610" taxon="t116" totalcount="4" value="GCGTCGTGGTCTCTTGTCCCGTACAAGGCTATGTTTTATAGCGTGCCGAATCGCTGTTCGTAACGCTTGAACCAAACATTGGACACACGGTTCAGGGGTTTGCGATCGTCGGAGTTATCTTAAGGATATTGCGTGTATCTCGGATGCTGATTGGGATTTCGAGCCGGGACGGAGCCTAATTCTTCCCAGCCGCTGACAGACGCTGTCTAAGTACAAACCTCGAAGGTTTATAGTACATAGGTGACAGCTGGAAAAAACCTAATACTATGCTTAGCGCCATAGTATGCAGCAAATGAACCTAATGGAAACCTGTAGGTCGTTCACGGAGGCACACTGGGGCGGTCGTGCCAAGGTGTACTCCCTAGAATCCGTACGCTGGAGCTGCATCCGTCGGTGAGGTCAGATCTCTCAGACACGCAATAGACAAAAGATAGAAACACCCCCATTTTGCAAGATTCCTGGATGTAAGCTACTACCGGCCGAGCGTTGGGAACTCCAGGCGCGTCTTTCGGAGTGAAGTTATTTTTAGAAATCACAATACTACAATGCACTCTAACCGACGCGCCTAGATATGCGGCTCTATGGGGTACGCCTGGCAAGGCATAACGCCTTTATCGAGCATCTTATGACCGAAGCGTAGAGGTGATCCAAATCCTTCCAAGGCGTACGTTCCTAGGCTTGGGATGTTGTGAGTTAGTCGATCCAAGGGACCCGGGTAACCCGATCTTTCTACAAAATGAATCAGGTACAAACATCTGCGTACATAAGGATTTGGGCCTCAGTGCGTGGTCGCGGCTAAGATTCGCTTATGAGCTTCCAATCGTAGAACATGTGGATTTATCGTAACTGTGGTAACCCGATGAATTGCAATAGAGCTCTACAGGGCATTCTCGCTCTCCACTGCTTCCCTGGACAGTAAACCAATGATCTATGTACGTCGCAATGGGAATCGTATAGTAATACTCGTTTACAGCCCGGCCATATGTACCGATGACTTTTC"/>
                    <sequence id="seq_t11710" taxon="t117" totalcount="4" value="ATTCTGCCACTCTAGGGACTCTTCCTTCCGTCCCCTAAGTGACCAGGCCCCACTGGATTACACGATTTTGCCCATGCTTTGAGAAGTTTCTATGTTACCATAGTGCCTAGTCCTAGCCGGGCGGCCTGTGACCTGTATTAGCCGTCGTACCCAGATGAAGTATTCTGGGCATAATCTCCCGTCAGTCGGTAACAAGCGCTTGAGAAGCTAGAGGCACGCACCGTCATCATGGGAGGACTTCTGTGAGCGGGGCTACACATCCCGGTCTATGATAAAGAAAGGATCCCCCGTTTGTTGTTCTCGTGGGGGACTAAACACGGTAGGATTACAGCACTTCATTACCGGCGCCTGCCGATGGAGCGCGCGGGCGTGTAGGAGCTCACTCTATACTACTGGGGGCCGGCTTTATATAAGCCAGAGCCGCGAGATAAATTGACACACGACTTCGAATGGTGCGGAAAAGACTGAGGGGTTCGCCCTTTAAATTTCCATTATTGCGGCATCAATGGAGCTACCGAGATTTGGAAAACGATAGTCTGGCATCGACGGGCCCCCCCCTCCCGCGTAAGTTCGAAGACACTGTGCCGGAACACTCGATGGTTAGTGACATATGTACCCCTCAGTTAATTGGAGTCTCATGCGGCTGGCCCGGGATTCGTTGAGAACAGTGAGGGTGCAAGTCCCCCTGGGAGTATGGTGATTCCCATAGCGCAGTATACGGATTGGGCCACGCAGTTTCTCGATGTGATCTCCATGGTACTTGTGAGTAAGAAGTGGGGTCGGAAATCGGAAAAGTCGGTCAAGCCTGGTCCTTTATGGAGTTCTGTCCGCCCGGTCGAACCCCGAGTAGTGCCCTATCCCGGGACACGTCGTACCAAGTCGCGTCGAAATCTACTCCTTTCTTAAGCATGGCCTCGCGAGTGCTATCGAAAGTACGGTTTAAATTGAGGCCCCATCGCGACCATCCCTGCGTGCTCTGACATAAGCGAACACAATTTCC"/>
                    <sequence id="seq_t11810" taxon="t118" totalcount="4" value="TAGCAGCTTTTCGAGTGGTAGGTACATGCGCATATGGTGGCCTGAGTCGCCATATGCGGGCGTAGGGTACCCCCGGGGAAATCAGGCGCGAGCTAAGTATAAGCCTCCTCCCTGCTGCACTATCATAGACTTCATGGACAGCGGTGCATACTGTGGCCGAAATTCCTTACTTGTTTACTGCCCAAGGCGGCACCCGAAGGTACGACAAATGGGTTCGCGTCGTTAAGATGAGTACGGGGACCACTCACACTGAGCAGGTCATTGCGCTCTAACACACTTTCAAGCCTAAACTATTCCCATGCAAGTTGGTACTATCTCGTTCGCCCTATTGCTGTTACACTACGAGGGAGGTTGAAAATTTCAGGCAAACGCCTCTATCTCGACACGTATGATCGCTGTTCCTTGGTAGCGCACGAAGACGACCTCCGCTAAAACTCGCTGAACAGAAACGTCCTGCAGTAGCGGCGTAAGCGGTCGGTGTAGAGCCCCCTATACAAGCAGGAAAGTGCCTGAATTTACTGTACGTACTCCGGGTTCGAGTTGACCAAGATGTTTCCCTCCATAGGGCCCTAAAGATACACAATTGGATCATTAGATCAGGACCAACTATATGGCGGGCTAAGTCTCCAGACAGGTAATGGTACGGCAACGCACCGCTAGTCCCTCTGTTGAGGCGCAAGGTATGCGGGAATGCTTACGAACAGTGTCAGATCCACAATGTGTTAGTGTTTGGCCCAGGAAGGTCTCAAATCGCGCAGCGGCTGCTCTCGTTTCCTCCTCTAACGTGTAAAAAGCTCTGAGGTGGCGGAATATACGGTCACCCAAGGAGTTGGTGATAATATCTAGGAGAGACGGCGGACCGTCCGCGTTACCAAGGCGTTATCAAGGACGGGGCTTGACCTGTGGTGAGATGTCGAGACACAGACCTCGTGAAGGATCCAAGCGGAATGGGTGAACCCCAAAAGTGATTACGTCGGGTCACTGGGTGCGTGTTTCGGTC"/>
                    <sequence id="seq_t11910" taxon="t119" totalcount="4" value="GGAGTGTGCGTGTTAGTCGCGTATTTGGGCGTTCATTCCTGATAGCCTTAGCGTTTGAGCTGTGATGGGCACGCGTATGTCCGCTACACGAATATACTGCGTATATACCAGGAGCTGCCAACTCTTACCAGTGCGGCTGCACACCCAGTTACATTAGCGGGCACTAAATATACTCGTGGAAGCCTCCACTGACCCAAGTGGTACTACGTTCCCGATGCCTGGCTACTGACGGGCCCTGCGAATCCGGACAGTAGTATCATACGAGGAAAGTTAGGAACCCATTAGGCTACTCAGGGATACTCCGAATAGAGTGACGAGAGACCACTAAACTTGCCACGAAGCCCTCCTTTCGTTCCAGGCATCGTTTGGGGCACTGGGTGCAATCGGATACATCTCGTATCCTTTTTATACAGTACATCGATACCGAGGGAAGCTGAAATCCTGATTATGACTTCAGCGTAAGTACTATCTTTTCCCGTGATTTCATCTCCTGCTTCTAAAAGAACCTATCGGAGAGACCCTATTGCGCAGAATGGCGTTACGGTTGTAGCCCGAGGCACTTGCAGAGACCATTCAGCCCGATCAGACCGACCTGTCTAATCTTTCAACGGAGATTTAGTTATGTGATTCAGACATCAGCCCCGGCTTCAGGCCTGAAGCCACTAGCCCATAGGGAGTTACGTGAAGCACAAGCTCGTCGGGGCCCTTTTGCGAGAAGGGTTTTCAATGTTTTAGTAACAAAATATAGCGAGAGTATAGCGCTAAGTCAACCCATTGCAGACATAGTGGTCGAGAGTCCCACTCGGTAAAATTTCTTTTAGGATAGTCAGACGAAAGTCTCGAAGACGTTGACCGAGCACTGAACACGGATACGCGGCATATACACTCCCGCCGACCGTGTAAGATATATCGCGAGGGGAGGTTGTTGATGCTCTGTTGCACCGACTTAGTACTAGAGTAAGGTCCGCAGAGATCCAAAGTTGGCTGATTCAAGGTGCAA"/>
                    <sequence id="seq_t1240" taxon="t12" totalcount="4" value="TAGGCTCGTTATATGATGAGCGAGAACCAGCTTAAAAAGTATCCCAAGTCCAGCTGACAGCGTGATCCTTCTTGGAAACCTTCTCCCATAGCGTATCAGTTCTTATTTCTCGGTGAGGTCTTTTCTACGTCGTCCTTCTGAAGCTTGGGCTTCCGAGAATACGCATTTGAGGCTTAGGAAGCCCAGCTAAGAGGCGGATTATACCTGGCCTCAACACGCCATCCCCTTGCTGAACCGCCCAGGACCAACGCATTGGACTAATGCTCAAAGATAGGGCCCCCTCTCTCCCATATATACCGGGTAAGTTTCTACTTGGAGCAGGCCTAAGTTGTGGACTAATAGCGCAAGCGGCTGAGATTGCTTACGGGGTAAGCGTTACAGGCTTTCCAAGATGTATGAAATAGCATACGACGAACTTCAGACTCGCCTTCCTCTGCAGCTTCGCCTGGAAACCGGAGTCCCGCAGGACCCAACGACGAATTCGGCGGCTGTGCGTGTCTCAGGTCACGCTTCCAGACGATTAGAGAAAAGCTCCATGAGGATTTGCTTGGATCGAAAACGTCTGACGGTATCTCTCGAAGATCGTGTGTTTGGGAGGAGATATAATTTATAAAGAGGTTCTCGTTGAAACCCCCAAGTCATGCGCGTTACCACCCACGTTAGGGATGGTTATTAAGGGGCGGGCGCAACTCCGTACGTCGTCGAAATGCATCGCGGAATGAGGGTGGTATCTTAACTCGGCTCGTCTGCCGGAGCCAAGCGTAGTCGATTTAATATATTATCCGCCTAAGATGACCGGCAGTTTTGTTGTTGAGCAGGCCACACTTATCATCGATATATTCCATCAAGCAGCTGCCCCGGACGGGACAAGCTGAGCGCCCGCCCATGGGACATTCACTCCAATGTGTGAGATCTCGGCATGTACCTTAAGGCCGCTGGTCGGGCCCTCCATGACGTCGACAAAAATGACTACATAACCTGTTTCCTTCGGCGCAGTGGC"/>
                    <sequence id="seq_t12010" taxon="t120" totalcount="4" value="GTGCGTCTTCATTCGTTTCGTAGTCCCTAGATATGCTCAGGCTACGGGCCTGATTAGCCAGACAACATTCAACGCCGCCGGGAAGAGAAGTTCGTCTAAAATTGGCGGTTCAATAAATACGCCCTTCAAGTCAGCCATCATGTCGAGTTTACTATGGCCCAAGAACAATTGCCAGTTTAGGACGGGTTGACAATGAGTCAAGATTAGTTGAAATAATGCGTTTCCCCGGAAAGCATCCAGCCGGGCCATAGTGAACTGGTATATAGAGAGCGAGTGACGAAAACAGACGCGTGCTGTAAGCTAGGTATAATCCGACGACATCAACGTCTCGGCTCTGTGCCTGGGTGAAATGGGTGGATAGCCTATTATGAGTCGCAATCGGGCCATTTAGTGCCGTGTTACTTAGCTAGAGAGACCCCTGCGTTGGTCAAGAAGATCTGTCTAAGTACCGGCACTGCCTTACTTAGTGCGGTACCATAGCTTCATCTTCGTGCGTCACAGGAGGGCGCAGTCTGTGACTGCCTAGGCACTGGCCAGTTAACAGGAATAAGAATGAGGAATAGGAAGCCTCTGTCCGTAGCGTTTAGCCCAGCCAGTCAGGGTAAATCCCTGCCCTTCTCAACCTCTCATCCACCTGGGGGGAATCGGGAGAGCCGGTTATTCCGTCTGTGAACCCTTGCGTAAGGGGGGGAGGAGCCGAAACTGGATCCTTAACTGAACAGCCCACTATACCCCTATACCGCACCTCCCTTGGTTTTATGACAGCAAGTGTTCTAAAAAGAAAGAGCCTACAACAGGCTTAATTCGCAGAGCTGGCGGAGGTAAACGACAAACAGGAGTATATACAAGAGTGCGACCAGCAAATATGTGGTGGAAGTGGTTCGAGCTAAGACTCCGGAATTGGGTGCTGTTCGGCTTTTCTTGGCTCTTGCATGGATTAGTAGGGGTCTGGAGCCTAATGCAAGTAACAATGGCTACACTAAATTAGCCGGTTCAATCC"/>
                    <sequence id="seq_t12114" taxon="t121" totalcount="4" value="CGCGCGTCCCCGCTGCAAGTAGTGCATACTGATTTGGGCGGAGATTCTGTATCTTGGTGCAGGTAACCTGAGGACATGGCATTCATTTCTTAGTACTCTAAGGAGGATAAAAAGATGTGCGTCGACGACGCAGTGGCATGCTCCCTAATCCCACTGTTTTTGATAATTAACTTCCGCCAACTCCAAAAGACGTCCACTGTCGAGTAAATCTCGAATCCATTCGTCGAGTAGCCCTGGTTGAGGTTCACGGGCTGAATTACTGAAGAGTATCTGACGGCGTAGATGGTCCCCCTACGCGGTAAAATTGGTGAGTAGATTAGAGGCTCTCTGAAGGCCCATGTTACGGTGGATGCCCATCCGGCCCCTAGGGAAGGACGGCTGTAAGAAGGAACTTCAGATGAGAGGATAAAGTTAAACCGCAGACCTAGTAGTGACAGCGTCGGATGCGCGCGAGCCCATGCTCTAATAATGTAGCGCTGGCCACCCTATCAGAGGCAGGTCTTGACACTATTGTTTTACATTTTGGCACCAATGATTAGCCGCAACGATGAAATCTACGGTAAACTGTTTTAGCGACCAAGTAGGGGATCGAGTCACCATCCAAGATTATGAGTGCGCACAAAGCAACCCTTTAGTACAGCTTAAAATATCGTTCGGGCAGACTTTAGACGTCCCAGGAAGTAAGAATAACCGGTACCCAACATCCCGCTTCGAGCTGACAAATAACGAATCCAAGGTTCCTCTTCGGTAACCAGAGGAAAAAAGTCAAGTGATCCGGTAGATGATTCGAACGTACCCGTTTGCTACTTTTCCTGCATATATCAACGTCTCTCATCACGTGGTGATCAAACGGAAGCTGCTGCGCCCTGTTCCTGTGTCCGTGACTCGATGACTGTTCCGATGTGATACGGTCCAAACATTGACTTTAATGTAACCTTAGATGACTCCCCCGTCATTCGGTTTGTTTTCCCAACTTATGGGGAAGTCTATGATCCTTAAC"/>
                    <sequence id="seq_t12212" taxon="t122" totalcount="4" value="CGTTGCACGGACGCCGCGGTCAAGATTCTCCGGGTGATCCGGTACTACATCCAGATACTCACCGGAATTATGGCGCAGAACCATCCGCGGGTCTAGTTATAACTCCAAGGTCACGGAGGGAAGTCTAGTATTTCGATTTACATTTAGCCTCCGGAGACTTGATTAGTGAATCAACTAACCTGGGCGCTACGGTCCTACTCGAAAGTAGCGACGCTTCTCAACAACGCCTATAAGGGGTAGTACTACACGGCTTACTCAATTTCGTGACATCACTAAGCGTAGTATTGCTAGCTAAGCCTGGAATACACTTTGGACTCCATCGTATCACCGCCATGCAACCAGCATTTCTCGATGCCTCGTCCGACGGTGTACTTAGCGCGCACACTGGACTGCATCGGGGCCGTACGACTTGTCCGCTGGGTACGTTCAGGGTGGGTGTAGTCGCGGCCACGAAGAAGACGATACATCTGCGCTCATGCCCGGGTGTACTCCTGTATTATGATGCGCGAAGGGTCGAGGGGAAGATTCCGTCACGTATGCGAATCGACAGGGGTTCTTGCCCTTTGCCTGTCGGAATAGCCTGCTCGTCTACGTCGGAGAATGGTTTACAGGAAGGTGCAGAACAAGGCCATCCAGCGGCCTATTCTCTCGGGTAGGAGCTGGGATGGTCTAGTCATCTTGATTTAGATCCGGGCGCCCTATACGTGGTCAGATTGGAGATCGATCTATAGGGAGCGTTAGTTAGCCATGAGGTCATGAATACTACGTTGGTTAAATCTCCTCAAGACGCTTACCGGGGCGCGTGGGGCTACTAGGCACAGGAAGTTCGTCCCGTGCACAAATGACTTAATGTAAGTGGCACGGAAGCACCTGAACATCACACGTCAGGATGATCAATGGCCCGACCTCGCGCTAATTGATCCCTGGGATGGCCAATCGGCACGTGGGGGTTGGCCTCAGTCTTAAAGGTTCATGCAACTAACGCTAAAGCAGATGCATC"/>
                    <sequence id="seq_t12310" taxon="t123" totalcount="4" value="GGGGCGGGTGAGATCCTGACCCAGTCTCCTAACCTTTATAGATACATTGATTATCATATGATTGTGGACGAGGGGGAATAAGAAGTGTCGGAAAGTCCTCTTGTTTTCCGGTGAGGGCCTAGGTCTCTCACGCTTTACTAACACACCCTTTCGGTAGCACTAACTGAAAGCACCACTCTCAGAGTGTTAAGGAATTAGGGATCGAAACGGCTATATGTCCTGCGATGACGAGAACTGACTACCGCTCCGGTTTCGCTGCTACGTGATTTATTAGCGCTCGAATGCTCAGTGGCCATGGAGACGCGGCGGTCAGCGCTTTGATATCGCCCCATGAGCGATGACCTAGCTGTGTTTGTGGGAATAATCGAGAGCACCCGGTGACGCCGGGCCTAAATAGTGAGCCTCTTACCCACTACCGGCAATCGTTACCAAAGTTAAGGGCTGTCGCTACTACTAGTCCGCCGATCTCGGGACCTCTTGTGTTCCTTGCAAATGAACCAATCCGAGGTCACTGCGTGCGGCCCTCGTCGGAGACAAGACAACGGTCCGGACGCAGGTTCGTCGGATTCATTACAAAGGACAGCGGCCACCGATGCTTTTAGACGTTCTTGGTGTGCCTTCGTTCTTAGAAAGCGTGTTTTAGCCCTTCCTCTACTATTTATAGTGCGCTTTCGCTGTGATGCGGAGCCACGGGAAAGTTTTGGTCTCTTCCGTAAAGTCTGGAGCCTGCTTTAGCATCGATGGCCGGAGGGGGGCCGCCCCTACGCCGTGGCCCCTGAGGGTTGATGGTCGCTTGGATTGACCAATGCTTTGAAGATTCGCCCTACGCATATTCGGATGACCCCGTCCTGCGGGGAGACTAGTGGAACAGAGCTTGTCACAAGAAACACTAGGGCATGGGACGGTCTAGCCGAAAATGTGAAACTCTACCTAGATCAACGCGGACGTCGTACTATCTTGAGGTGTGCTTACAGTCAAAGCGACATTTGTTGGTGGGCCA"/>
                    <sequence id="seq_t12410" taxon="t124" totalcount="4" value="ATTCACCAAGGGGATAAAATTGTGCAAACGGGTGTGCGGAGAGGCGCACTTCTGTCGAGGTAACCCTTTAATCGGACTATCGGGATGTAGTCCAGTGGGAAACACTGAAGGGTGCAGAGTACGGCAAGTCGCTCAGTTTAGTTAGGGGCGTATCAGGCACACGGACCATAGGTGGCGCCCACTCGGAATAGTTTGGACAGTCCAGACTTACTGAATCCTAGCTGACGGAAGCTACCTTCACTAAGTCACTTCGAGTATGTTGAAGTGCGCTTAGCTTCGTTGTAAGTCCCCTATGGTTAACGCTTTCAACGGAGGGGTGACTAAAATGCCTAATTTGGGCTGAGGATATGATCTCATGACAGCTAGATTCTTATGAATTTTAGCCGATAAGAACGTCTAGAGGATCTTGGGTATCTAAAAGCTCCCTGAGTCTACACTCCGGTCAGGTAGTAATCAACAACCCGTCTTCGTCATCTGTCCACGGGGCGGGGAAGTAGCAGGATCACTATCTTTCATATGACGGCGGAATCTGCGAAACCTACGTGGCGTTACCCATAAATGCCGTTGGTACTCCAAAGTCAAAGGCCACAGCGGGTTGATGCTTGCTACGGAGTAACGCCCGTGTTGTTAATCCATCTGAAAGAGCAGCAGGTTGAATTGATTGACGGATTCCCTGCACGGCTTATTAGCTTTCTCACCTAACACTGTCGACTCCCTCTTCACGGCGTTGTTTCAGTAGCAATCTGTCCTCCGTCGGGCTAATAGCTGTACATTGTCATGTTGCAGATTGAGCTACTCGCTTGTTCCGCTTTGCACACCCGTATACAACGGGCGGAAATACCCGAAGGTATCCGGTTTTTGGTTCAGATGCGGTTCAGACAAAGCCCTTTTAACAAAAGGTAATATCCGCCGCCGGCACGGCACTCATGGCTCGTCAGCATGCCTTCATGGCCACCAATCTGTGAGTCAAATCTTCCGGTGTCTTGACAAATTCTTGTAC"/>
                    <sequence id="seq_t12510" taxon="t125" totalcount="4" value="TGTGCGATGAACGTATATACTGCCAGACTGTTACTTTAAATCATGTCACATCACTTGACATTTGGATTACCCCTCGAGATCTGTTTGTACTCCATTCGAATTTAGCGGAGATGAGAACGAATGTCTACTGGCTTCACGGTTTTGCAGGTAAAAGCCCGACGTGTGGGCACGGCGCATGAACTGCAGATCCAAAGACCAGGACTGAGTCTGATAGTTACGCGTGTTTTACGCCCTGAGGAGCTTACAGAGTGGAAAAGGCCAGCATCCCGACTCTCTTCTCATGCTGCAATCTATTCGTGCGTCACGACCCATACAGACATCCAGTTGTCCTTCGGCGATATAGCGTGATACTTACGCGTGGCGGTCCAACGTTTGCTCAAGACACTCCTGTCCCGGTAAGTATAGACTACATGTGGGCGATCGTCGTACTTTCGCATTTTTGCGTCCGTTGCTCATATGGCTGCACCGTTCCGGAGTATGAGTACGGTCATCCAGTCCCTTCCCCTCGAATAGGCGGTATTCACCCGAAACACACGTTGTGCTAACAATCTCCTTACAGGGCCCAGCAGTTACACCATGCGTGAACAAAAATTAGATTCGATCAGCGCTCGATGGGAGGACCCCAATTCCGCATTGCCTTGATGCCCGATTTCGACGCAGCGACTCATGGATAGCGGGCCCTAGCTAAGTTAATCATATAAATCCGACTCATTATTCCGTAAAATAGTACGAAGTATCACACTGTCCGTCCAGGTAAGATGCTGCATCACATCAATAGGAACCTCGCAGCAGCCCAAGTCATCGTTGCACTCGAAAATTCAGTGAAACATAGCATCGGATGTGGCACGGGGGATATCATCATTCGGTGGCGCCTGAGAAGGGGCTTGGAGCGAGTAAATGACAAAACGAAGGACGCAATATAGGTGGTAGGAGGGCGATTACAGGTTGATCTCACTGTTGGTATGTTAGTCTATACATTAAGTACGAGCTGTTTAGCATG"/>
                    <sequence id="seq_t12610" taxon="t126" totalcount="4" value="ATGGCGGTGAAATACGTTTTGTGCAATTTAATTAACACTTGATATGCATGAAATATACATACAAGAGCGCAGAACACGTTCTGATAAAGATGGTAACGGTAAGTGCTGGCCGGATACCAATGTTGCATGAGAGTCAACTACGAATCTTTTAACTGAGGCAGAAAGGTAGACAGGCTGGGGTGAGGGCGCACTCACTTCGTACAATAGTGACGTGAGCAGACCGTCGTTGTATGACTTAATAATGAATTGCAGGCAATTTTTAGGTTACGGTACCTTCCTAGAATGAGGCGCATTTACCAGCGACCTTCGGCCAAATTTTGCTTCACGAAGAAGTCTCGATTCCCTCGTACAATTTATGCCTTCTCATTGCTGTCATGATGTCCTCTAGTTCTCTAGACATCCCTCTTGAAACCTTGACCAAATCCATGAGATAGACTAGACTCGTCCACTGTAGCATGTGTATGCATATAGGTCACCTTAGTTTTTGTTCTACATCCGCATAGAGCCTGTTAAGAGAAAATCCAACTGTATAATTGTCTTCGGCATAGCTTCAAACGTCCCTCGGGTCGTACATGCCCGAATGACACACCTCTATTTCCCGTCCCCTCCACACTTGCCGCGAATCAATTCACGAAATATACGTTTTCGGCCTGCGCCAGCCAGCATCGGCTGGGCGAAGTCTGCCATACGCTGTGGATTACACGGGGATCTTTCCCGTGGTGCTTGGCTGTGCACTGGGCCAAACTTGCGTCAATAGGACCAATCACGACACTCCTGTCATGATAACGGTCATTGCCGTTAAGCTAACGCCAACAGCCTATCTGCATGTGGCGAAGCTGTATCCTAGACACAGCGAAACTAGTTCTCATCGTTGGAACAGAATGTAGCCCTTCTTCTTCATCCGTTCCAGACGCCGGCAGACGGAGCGCCACACATCGCCGAAGCATCCGTAATGGCTCGCGTAGGACTGCTCTTCTTAGCAACTTTCTTTTAGGTTGGA"/>
                    <sequence id="seq_t12710" taxon="t127" totalcount="4" value="GCGTAGTGCTCTCACTTACCGTATTAGCCTAGGTTTAATACCGCGCTGAGTCGCTCTACGTAACGATTGAACCAATCTTTGGAGACACGGTTGAGGGGATTGGAATTGTCGAAGTTCTCTTATGGATGTTGGGGGTATCTCCGATGCTGGTTGGGATTGCGAGCCGATAAGGAGCATCACTCTTCCCAGCCGCTGTGAAACGCTGACTTAGTGCCAACCCCGATTGATTATATTACATAGGTCAACGCTGGCCACATCCTACTGCTAAGCATGGAGCCATAGAGTGCAGCAAATGGAACTAATGGAAGTCGGTGGGTCGTTCACGTAGGTACCCTGGGGGGGCCGGGCGAACTTCGACTAGCTGGGATCCGTACGCTGGAGATGCGTCCATCGGTGACGGCAGTTCTTTAAGACACCCAGTAGAGAATTGATAGCAATACCCTCATTTTCCCCGCTTCCTGGATGGAAGATACTCCCTGCCGAGCGCTGGGAACTCCAGGCGCGTCTCTCGGTGTAAAGTTATTTTTAGAAAGCAGAATACAAAAATGTATGCAAACCGCCCCGCCTGTCTCTGTGCCTCAATTGGGTACGACTGGCAACGCATAAGACTTCTATCGAGTTTCGTATCATCGAAGCGTCGAGGTGCTCCAAATCCTTCCTAGGACTCTGTTCCGGGGGTTGGGGTTTAGCGAGTTAGTCCATCAAAGTGACCCCGGTAACCCCATCTTCTTAGAAAAAGTATCAGGCACAAAGTACTGCATACACAAGGAACTGGGCGCCAGGGCGTGGTCGCGGATGGTGTACGCTTATGTGCCACAAATCATAGAATCTGTGGATTTATCGTAACTGTGGTGACCCAATGAATTTACATAGAGATCTTCGGTGCATTATCCATCTCCACCGCTTCCCTGGGCAATAAACCATTGAACTAAGATTGTAGCAATTGGCATTGTATAGCAACACTCCTTTTCATTCCGGCGCAATCTACCGATAATATTTC"/>
                    <sequence id="seq_t12810" taxon="t128" totalcount="4" value="ATATGGTTGAGATACGTTATGTGCTATTCATTTCGCATGTAATATGCAAGAAATCTAGAGATAAGCCCTCTGGCCACGTTCTTAGACGCGTGTCAATGAGCGATGCTCCCCGGATACAAAGGTAGAGTGACAGTCAAACAGGATTTTATTAACGCAGGATGAAATAAGAACAGGCAGGGGTGAGGGCACAGTCACTTCGGACAATAATGGCGTGAACATCCCGTTTGTGTCTTAACTGAGATTGAAGTGCAGGCAATTATTTGGTTACTGAATGGTCCTAGACTGGAGCGGACTTACCAACGACCTTAGGACAAGTCCTGCTTCAGAAAGAAGTGTCGCTGCCCTCGTACAATTTGCGCTGTGTATGTGCCGTCAACATGTCTTGTATCCCTTTAGACAACACGCTTTTAACTTTAACGAAACCGGTCAGATATAAGAGTCCCGAGCACCCCAGTGTGTGTATAATTTTAGATCACCTTGCTTTTTGCCCTAAATCCGGATAGAGCCTGTTATGCGACGATCAAACTGTATAATTCTGTTGGGCTTATATTGAAAGGATCCTCGGGTCTTGCATGCCTGAATGATACCACACTACTTACAGTCCCGTGCCCACTTTCCCCCATTTTATCCACTAAACTCACCCTCTCGGCGTACGCCATCGTTCATCCGCTTGGAGCAATCAGTTATAGCCAGGGAAGAACACGGGTTCCCTAACCAGGGTGTCTGGATCTGGACTGAGTCAAGCTATCGTCCAAAGGATCATCCACGCCACTACAATTAGGATAACGGAGATAATCGATAAGCAAAGGGTACTCACGTATCTTAATCTGTCCAGGCTGTATCTAAGAGACAGCGAAAGTAGTTCTCTTCATGCGAACCGAATCAAGCCCTCCATCTTCTTCCGTTGGAGACCCTGACAGTTGGAGCGTCGTCGATAGCCGAAGCATTCGTAATAGTTCTCGTAGGCCGGCTTTTCTTAACAACTTTACGGTTGGTTCGA"/>
                    <sequence id="seq_t12910" taxon="t129" totalcount="4" value="TAGGCTCCTTATATGATGAGCGAGAACCAGCTTAAAAAGTATCCCAAGTCCAGCTGACAGCTTGATCCTTCTTGGAAACCGTCACCCATAGCGTATCAGTTCTTAGTTCTCGGTGAAGGCTTTTCTACGTCGTCCTTCTGAAGCTTGGGCTTCCGAGTATACGCATTTGAGGCTTAGGAAGCCCACCTAAGAGGCGGATTATACCTGGCCTCAACACGCCATCCCCTTGCTGAACCGCCCAGGACCAACGCATTGGACTTATGCTCAAAGATAGGGCCTTCTCTCTCCCATATATACCGGGTCAGTTTCTACTAGGAGCAGGCCTAAGTTGTGGACTAATAGCGCAAGCGGCTGAGATTGCTTACGGGGTAAGCGTTACAGGCTTTCCAAGATGTATGAAATCGCATACGACGAACTTCAGACTCGCCTTCCTCTGAAGCTTCGCCTGGAAACCAGAGTCCCGCAGGACCCAACGACGAATTCGGCGGCTGTGCGTGTCTCAGGTCACGCTTCCAGACGATTAGAGAAAAGCTCCATGAGGATTTGCTTGGATCGAAAACGTCTGACGGTATCTCTCGAAGATCGTGTGTTTGGGTGGAGATATAATTTATAAAGAGGTTCTCGTTGAAACCCCCATGTCATGCGCGTTAGCACCCACGTTATTGATGGTTATTAAGGGGCGGGCGCAACTCCGTACGTCGTCGAAATGCATCGCGGAATGAGGGTGGTGTCTTAACTCGGCTCGTCTGCCGGAGCCAAGAGTAGTCGATTTAATATATTATCCGCCTAAGATGACCGGCAGTTTTGTTGTTGAGCCGGCCACACTTATCATAGATATATTCCATCAAGCAGCTGCCCCGGACGGGACAAGCTGAGCGCCCGCGCATGGGACAATCACTCCAATGTGTGAGATCTCGGCATGTACCTTAAGGCCGCTGGTCGGGCCCTCCATGACGTCGACGAAAATGCCTACATAACCTGTTTCCTTCGGCGCAGTGGC"/>
                    <sequence id="seq_t1340" taxon="t13" totalcount="4" value="TAGGCGCGATATATAATGAGCGAGATCCAGACTAAAGAGTCTCCCAAGTTCGGCTGACAGCGACATCCTTCTTGGTACCCTTCTCTCATATCCTGTTAGGTCTTAGTTCTTGGCGATGACTTTTCTACGTCGGCCTTCTTATGTTAGGGCTCCCGACAATACGCATGTGATGCTTAGAAAGCTCTGGTAAGAGGTGTATCATAGCTGGCCTAAACACGCCATACCCTTGCTAAACCGCCTAGGACCAAAGCAATTGATTTTTGCTCAAGGATGGTACCCATTCTCTCCCATTGATACCGGGTCACTTTCTACTAGTAGTAGTCCAAAGTTAGGGTCTTGTAGGGCAAGCCGCTCAGATGGCTTACGGGGAAAGCTTTACAGGGTTTCCAAGATGTCTGAAATCGCATACGTCGAACTTCAGACTCGCCTTGCTCTTCAGCTTCCTCTGGAAACGATAGATCCGTAGGATCCAACGATGAATTTGGCGGTTGTATTTTTCCTAGGTCACGCCCCCTGCCGATTGGTGAAAAGCTCCATGAGGAGTTGCTAGTATCGGAAACCTTTGAGGGTAGCTCTCGAAGATGTGGTGTCTGGGAATGGATATAAATTATAAAGAGTGTCTGGTAGAAACCCCCAAGTCACGCGAGTAACAACCGACGTTAGGGATGGTTGTCAATGGGCGGGCTCCACTCCGTACGTCATCGAGATGCATCGCGGAATGAGGGTGGTATCGCAACTCTGCCCCTCTGCCGGAAGTAAGACTAGTTGATTAAATATATAATGCGGCTGATGAGCTACACAGGCTTGTTGTTTAGCTGGCCATACTTATCACAGATATGTTCCAACAGGGAGCTGCCGCGGACGGGACCTGCTGACTGCCCGCGCTTGGGTCATTGCCTAAAATGGGTGCGATCTCGGCTACTAGCTTAACGCCAATGGTCGGCCTCTCCCTGACTACGACAATCTTGACTACATAACCTGTATCCTTTGGCACAGTGGG"/>
                    <sequence id="seq_t13010" taxon="t130" totalcount="4" value="GTATCCCTTCATAACAGTTGTTGGGAGTTAGGCAGCTCTTGCTACGAGAATTTCAAGGGTGGTTAAAGCCACCCTCACCGCTAACACTACTGACTTACGCATCGGAGGCTCGAAAAACAAGCCATTCCTGGAAGGGAAGCTGGGGTATTAACTATTGCTACTGAATGCATGCGCGGACCTGATTGGCTCACACTGACTCTTGATTAGTTCCGCAGTCCAATTGCCCTGTAGACGATCTCGGTGTCCCATATACACCCGGTATAGGACGTGCAACTACTGCCGATAGTGGCATGGGGTGCACATTTTAGAATGTTACAAACCCAACCGTCTGGGACGGGGCCGGACGTAAATGGGTGAATGACATCTTATAAACCGCTAATGAGTATTATATGGCCGAGTGATTTCTAGGTAGGCCTTACAAAACGGTACATGAAGTTCTGGGTAAATTCTTGGGCGTCATTACTTCGTGGGGGACAATAGAGTCAACTTGATGCGACCGACCGCAGCGAAGGCCGAGCCTGAGCACCCCGAGAACCGCTCACGAGACTATTAATTAGCATTGGGTGCCGTCTCTCTGGCGTGTTCTACCCAACCGGTATAGGGAAATGCCCCAAGTTAGTCACCCGTCCTTCACCTGCGGCCGATCATAGGTGGCGGTTTATCCTTAGTTGTACTCTCGCGGAACGCGCAGTGGATCTGAGCCCAGGTTCGTAAGGGTTAATGCCACTATGCGCAAGTTGAGCACCTCCCCAGGTTGCATGACCGGAAGGCTTTAAACAAGGACTAGATCACATCGGCCCTATTCCGCCGCGACAGCACCGCTATGCCCCCAAGCGACGTTTTTTCAAGTGAGCCAGGTGGGATGACGTCTTAGTTAAGATATAACCCAAAACGCGGCATTTGGAGGGTGTCGGGGTTTCGTTGTTATCGTGATTGATCGGTTGGCGGAAGCACTATGATGCTGGCTACTGTACCTGAACGATAGTGGGCGATTTCAGAC"/>
                    <sequence id="seq_t13114" taxon="t131" totalcount="4" value="GCATGGTTGAGATACGTTATGTTCTATTCATTTAGCATTTAATATGCAAGAAATCTACAGATAAGCCCTCTGGCCACGTTCTCAGACGCATGTCAATGAGCGATGCTCCCCGGATACAAAGGTAGAGTGAGAGTCAAAGAGGATTCTATTAACGCAGAATGAGATTAGAACAGGCAGGGGTGTGGGCACAGTCACTTCGGACAATAATGGCGTGAACATACCGTTTGTGTCTTAACTGAGATTGAAGTGCAGCCAATTATTTGGTTACTGAACGGTCCTAGACTGGAGCGGACTTACCAAAGACCTTTGGCCAAGTCCTGCTTTAGAAAGAAGTTTCGATGCCCTCGTACTATTTGCGCTGTGTATGTGCCGTCACGATGTCTTGTATTCCTCTAGACACCACGCTGTTAACTTTAACGAAACCTGTTAGATGTAAGAGTCCCGACCACCCCAGTGTGTGTAGAATATTAGGTCACCTTGCTTTTTGCCCTAAATCCGCATACAGCCTGTTATGCGACGATCAAACTGTATAATTCTGTTCGGCTTATATTGAAAAGATCCTCGCGTGCTGCATGCCCGAATGATACAACACTACTTACAGTCCCGTGCACACATGCCCCCAATTCATCCACTAAACTCACCCTCTCGGCGTACGCCAGCGTTCATCCGCTTGGCGCAATCAGTTATGGCCAGTGAATAGCACGGGTTCCCTATGCAGGGTGTTTGGATCTGGACTCAGTCAAACTGTCGTCCAAGGGATCTTCCAAGCCACTACAATTAGGATAACGGAGATAATCGATAAGCAAAGGGTACTCCCCTATCTTAATATGTCCAGGCTGTATCTAAGTGACAGCGAAAGTAGTTCTCATCGTGCGAACCGAATGTAGCCCTCCATCTTCTTCCGTTGGAGACCCAGACAGTTGGGGCGTCGTAGATTGCCGAAGCATTCGTAATAGCTCGCGTAGGCCGGCTTTTATTAACAACGTTCAGGTTGGTTCGA"/>
                    <sequence id="seq_t13212" taxon="t132" totalcount="4" value="AGTGAACGGGTGCCGTCTCTTGTCGGGATTGTACATTGGTATGACAACGATGGACCGCTTATTGACATCGTGATTGCTAATTCAATAAATACCGCTCCAATGCGGCAGGGTGGTCAATTAAAGCATTGCAATGGGTGATCTCTAGTCGCCTTGACCCCTCATCAGAAAGCTAAGCACTGTATTAGGTTTATACAAATTCCGGACATCTCCCAAGACGCTCACTCTCCACGGGTACTACACATAAAATCCCCGCCTCTCAAAATTGAACGGAAACCCTGTGTGCTTAGTAACGTAATGAGGCTGTCAAGTTCGCCGCAACGGATGACGTACGTGCGATCGTGTCGAGATTCCACGACTACTGGTGGAGGTCTATACAAGGACATAATAGCCCTTCTTCCTATCCGCGATCCTATTACTCGTTCGTCATCCCTTCAGCAGAATTTATCAACTCTCGGAGCATTCGACATTTTATATCATGGTGGCGTTGATACCCCGATCCTCCTACTCTCAACGGGTTTCTGCGCACACCTCTCAGGTAGGGAAGTAAGCAATTTTGGTCAGCTACCCCCAGCATTAAGTCAACAATGTCTCCAGTTTTAGTGACGTCCCATTGCGTAAGGAGCCAAGCAAGGCCGCTTTGTAGTATAGGTTACTTAATCCCAGCCCTGTAGGCGGGGGATGATGCAGAGGAGGAGCTGAGAAACGGCTCACACACGATGCACTGTGATCCCTACGTAAAAAACTGACTTCCTGCCCCCCGCTACAGTGACGCCTCTTCCTCGTGAGATGGCCCGCCATTAAAATGAAAACCAAATCAGGCATCCAACTCTCAAAGTAGTCATACTGAAAGAGATGACTGAGAACGGAGACTTAATGCCCGGCGCCCGCTCCCGTTCAGAAGAGCCGGCTGATCCGGGCTCGGCGTCGTAAAGGTTTGACTGTTAATTGCCTAGAGGCCGAACCTCCGGGTAACTAAGTGCCGCGCCAACAGACTTGGTAC"/>
                    <sequence id="seq_t13310" taxon="t133" totalcount="4" value="GAAACGTAGGACTCGTGATATGATCTGATACCAATTTAACTCGCCAACATCAACGAACTGAGAGAGCATCCCATTACACTTCATTACAAGACTGAGTCCAGTTATAGGTATAGTCAATCCCCGTCAGGCGTTACGTCACCTCCAGAATACTCCGTGGCGAGAAGCATCACCCCCCAGATGTCGCGTCATGGACCCGCGTGCGTTAGCGTGGAAGTTATCAGCCCCTGCTCTACGAGGGCTCTGTGAAAACGAAGTTTACGGAGGATTAACGAAATATTTCCCTTCACCAACATGTCAGCGCCACCCTTTGTGTAAGCAGGATGAGGTGGGGCACTTCCACCGAACGTGGGGCAGCCAAGAAACCCTAAACTGGGGGCCTATATGTTACTCATCAACTAAGCACCTTGTACTAAGCTTTTCTCATCATCCGTATTTTGTGAATGGATTGTCGAAGCCCGTGATTCAAACATCAGTGGCGGGAAAACAGATGAGACGATCGCTGGCAGTGCGCCTTCCGGGGTTATTACACACCCAGAATGTCTCTCCACATAGCCCCCTCACATCGCAGTCCTCGATAAACATTTAAAGGTGCGGTCCTCACATGGCTCGGGTTTGTCCCAACCTAATTTATATGATGATAAATCACCAGAGTGAGCTTGGGGGAGGTGCCGTTGCCTGATTGTTCCCTGACTGTGGTGGTCACTCCTTACGTACTCGAAGTTGAGTATGGTGCAGAGGGGCATGCAGCTCTTCCTCGAATCTGTGCCTAAGATGGCTCGGTGATTTGTGCGGAATCCCTTACGGGAGACTTGTTAATCAGCGCTAGTCGTCGTTGGTAATCTACAAGGATTGTTAGTCAGCGGGAGTGATGATAGGTGGCGACGTCGTGACAGACTCGCGGCTCTCACGCTCCGTAGGGGGGGGGTGTATTTCTCGCGAGAAGAGGTTACTCTAATTCAGACATTGATTTGCGTCGCCCGAACAAGCACGCACAGATTTC"/>
                    <sequence id="seq_t13410" taxon="t134" totalcount="4" value="TTACGCGCGCGGTGGTCACATGGACTCGACTGCATTCCCTACGATGTGCTAATGATGGGCACTGAGCGAATCCAATCGTTTAAGATGTGGCAAGGGGTTTGACCTCTGTATTTTCGCTTCGTCCTCATCTCCTCGCATCCTTTGAGCCCACGCGTGGTTGGGTGTGAACACGTGTGAACCTCCTGCCATGAATCTCGGGGGCATGGCGACCCTCTTTTTTGAGCTGAGGATCGAAGGCTAGGATACCCTCAAGCCAGCTGCATGGTTAGCGAGATCATTTGGAAACGATCCTTGACCTGTAATGATCGGCTGCAACGCCCATTAGGTCTGGCATTCATAGTCCAGTCGTCGCTGTATTAACTCTTGTTGGTTGGCCTGTGCAGTAACGTCAGGGATAGTAGGTACAACGCGCGGAAAGTGACTGCATGCTGCTCGACCGGAACCGTGCCTCGATGGTAACTCAGTATACCAATGTCTCTAAGGGTGTGTGCGATCATCTTTATGATTCGATGTCTCGTTTCGTATAGAAGAATCGTTATGAATTCGTGATGCTAAATCGTTTTTGTTCGTCTTTGGTGGCAATTCCCACTTAGACTCAGCGTATGCATGGCTAAGCTTTTGGCTCCCCGGTCTCGGTTCTTAACTATTTTATGAACGAGTTTGACCCTCCACGACGCCAAGGTTGAGCGATTCGTGGCGGACGCATTGCGCCAGTCTCCCTGCCAGCGAACGGATGATCAGAGACGTCTCCGACCGCAAGAGCTGTTTCCGCAGCTGTACGGGGGCACACGAGGTTCGACTATCCGCGGACCTTAGTCAAGGGATGGTCTGCCTTGGTTGCCGTAAGAGTTGTTTAGGTGCTGTTATAGGGTGATTACATATTTGGTTGGCTAACACATCTATTCCGGCTTGAGCATAGGTACCAAGGGTCTACAATCTGAGACGATGCGCCTCGTCAATGCTGACCCTTCCTCCGGCTTAACCATAACCGCACCTCGCC"/>
                    <sequence id="seq_t13510" taxon="t135" totalcount="4" value="GAAATTGGTGTTGCGAGTAATTCGTAATCGAGCTACTCTTTTCAAGGAATCGCGAGGGTCATCTAGATAGATTTCTGGAAACCCCTATAAGCGAAAAGGCCATAGTTAGACACAAATTTACCCAGTGCAGAACGGTAGCAATACGTTTTCAGTGGTGGCACGAGATCACACTAAGGGCTGGTCGACCCATCCAATAGCACACGTTTATTCGCCAGGTCAGGTAACTATTTAGGTGAAGTAGTCTACTATTGACACCCTACCACGGGCATGTATCATGCACACTCTTTGCAGCTGAGGATCATCTGTCTATGATTACATCGTCTATCTCCGCGCAGGGCACGCGTGCGCGGTAAGGCAGAGACCCTCTCCTCGACGTTAAATTCCCAATGTCTGACCGAGATCTGCGCACAAACTTTTGAGCCAGTATCTACTACCCCGCCGTGACTGAGCCCATAGACACTTGAACAACAAGAGTATTAGAGTACTTAGGGCGGATTAGTACTTGACTAACTGGCCCCACGAGGGGCCTATTTGCAGCGATGTCGGGCGGAGATCAGAATATAGAGGAGGAAGACCAGAACGTAATTCAAGTCCTCTATCGGTAGTTCAACCTCATCCCTAGGCTTATCCCAGACTACGTACAGTTTAGTAGTGTGAGCAGCCATAAAGAGTGCTCCCTTGTTCCCCCGTGCGAATTCGAGACTCGTCTCGTATGGCAATATGAATACATGTCCGGCACCCTCGCACCCTACCCAATTAGCCATGTCCCGGCCCGTTGGTCTCTTAGCGGTTCTCAACCCTACTAGTACCCGACCTCGTCGTAGACGTACAACCCTGGACCTTGATAGCTGAGAAGCGAAGAGACATTGTCTAGGCCTGTTCCACGTTATGATTACGAATATCGGCGGCTCTGGGGATTCCCAGTCGGCTGATTAGACGGCGTTAGCCGGCCTTTTTTATTGGGCGAGGGCCGCTTGGGTTTAACCCCTATCTTGACCGC"/>
                    <sequence id="seq_t13610" taxon="t136" totalcount="4" value="GGAACGTTTATCACGAAATTTAATCTCTGACGATAGCAATTCTATCACATTAAAGTGCTGTCATAGCATTAAAGTAGGATTAAACTCAGCACTGGATTGAGTTATCGACCTCCTCGACGGACTTCACGTTTGACGTAACCGCCGTACTGGCTCGCGGACACATTCACTTCCCTATATATAGGTAATCTTTAAGGAGGGTGAGATATGGTGTACCTTCTCCGAGAGGGGGTTGATCGGACTCTCTGCCCCCGCAAGTTACCGAGGCTACTCGAAGTAGTTGACTCTCCGATCCTTTACCCACCTCTGTGTGCATAACCAGGTGCAGCTCGCGCATTTCATACAAATGAGTAGATGTCCGAAACAGCGGCTCTGGATGTGACTATGATACGAAAAAATTGGGCACCTCGTACACCGAGTTGCTGACCTTCTCCCATTGTTCCATCGATTGTTCAACTGGGCGACCCAACCAACGTTTGCGTGAGCTCTTATGATATAGCCGGCGTTATTGGGACTTGTAGGGGTGTGTTGTGCAAGGATAGGTACTACAGAAACTGACTTCCACCCGCTGTGCAGGAATCCAATATATCATTGCTGTAATAAGGGGACATGGCTCCGTCCCAAAAAAGGCTATATCGTCTAATATCGTCCTCGTTCGCTAGCGGGAAGTACCTTTGCCGGTTTGTGAATTTGCAATTACGGAATCCATTTTGGATCTAGTGGTTGCGTTTTGGGCCTCTTGTCCTAGCGCTGGGTTAGGGATTCGTGGGCAAGATGACACGGTGGGATGTCCACGCCGACGCGCTGCGCTTTCCTTACTTTACCGGATGCTTCCATCACACCCTCCACGACTAGCGCAACAGCTGCAGGAATCGTAGGTAGTGAGATCGAGAGCACCCCACAGCTCTCTGCTACCGAAAGTAGAGGGGGTTTGTCCCCCAATAAGCGCGAGAAGTAATGTAGTACGTGGTTTAGTCAGCACGAAACAGTCCGGGCTGATCTC"/>
                    <sequence id="seq_t13710" taxon="t137" totalcount="4" value="CAACGGTCGCGGTGGTTACAACTACTCAAATGCTTTCTTTACGAGGTGCTAGGTGAGAAACGTTAGGGACTGCAGTCCAGTGATATGTGGCTTGGGCTTAGACAGGAGTGCTCTCGCATTGCTCTTAGCTTACCGCAGCCTCTGAGATCCCCCGCCAAAGTGTGTGTACAGCTGAGCTCCTCGTAGCATGAATCTCGGGGGCTTGGGGACGCTATTCACTTAGCTTATGCTCGGAGACAATAATACCCGATAGCAGGGCGAATGGTAAGTGAGATCATTTGGATACGTCCATTAATCAGTTCTCCTCAGATGCAATGCTCACTAGGTCTCGTGTTCCCATGCGGGTGGCCGCTACGTTAGGTCTTGTCGGTGGTCATGTGAACTAGAGTCAAGGATAGTAAGCCCAACGCGCGGAAGTTGACCGCATGCTCGTCGACCGGAACCGGGATTCGATGGTAACTCATTCAAATGACATGTCTAAGCGTGTGCCCTATGGGATATATGAATCGATGGCTCGTGTCGTCTACAAACGTGGTTGTTGAGTCGGGATGCCCCTTCGCTTTTGTTCTTTTATGGTGGCTATTCCTACTTGGACTCTGGAATTCCACGGCTAAGTGTTTTGCTTGTCGCTCTTCGTCCTTTTCAATCTTACGTAGGGGATTGGCGCTACACGTCGTCAAGGTTGAGAAGACCTAAGCGGACACGTTATGCCTGGCTCTCTTCCACGGAGCTGATGATCAGATACTTCTACTACTGCAACCGCCGTTTAAGCAGCGGACCGGAAGCTAACGAGGCCTGACTATCCGCGGGCGTTTGATAAGGTAAAGTCTGGCTTTTTGGCAACCGAAGGGGTCCAGTTGCCGTGATGACGTACTTACCGACTAAGATGTCGGCCACTTCTATTGCTGCGTGAGCTTAGGGACCTGGCGTCAACAATCGAACACGGTGCGCCTCATTCAGGCAGACCCCACCCCGACCTTAACGATCAGAGCTCCTCGCT"/>
                    <sequence id="seq_t13810" taxon="t138" totalcount="4" value="TTACCGCCAAATCAATCACATCCACACTATCGGCTTGTGTTATAGGCGAAAAAAGCCAGAATTCGTAATCTCTTTTGTTTTTATATGTCTCTTGGAGAAACACAGCTATTTTGCGTCGACAACCTCAGTTTTACGTATCCATCTATCTGTCCCCGTGCGGTCTCGCAAGCCACGCTAACCCGTAGGCATTGTTGCAGGAGGCATACGGTTAATCATACCAAAGTAGGTAATCGGTGGCGTTCATGCAGAAAAGATGCGTGCTCGACAGACGATAACATGGGGAAAGAGGTGTGTCTCACCGATGTCACAAAGGTTTGGTCGTCAACTCTAGACTGTTAAAGCAGTAGAGCCTTGTTTAAGCAATATCGCAGCATCTTCGGAGTTAGAAGAATGAAGAGTCATCCTGGCCTGGATGAATTCATGTCAGGTTGTACGAAGTACATCGTGGCCCGCTCATTGCACATAGAACTGGTTTTACAAGGAGCTTGGGCCATCGGCAATAAGTCTCTATCGGACATCGCGTGTTGACCCGTTAGCTCGTAAACGCAACCCCCATTGGACAGTGTTTGGGTATACTTTCCAATCTAACGCAGACGTCGCTTTCTTAACTATGACCACCTGGGTTCACGTACCTAACAGGGGACCAGCTTCCGCGGATGTGTGCATCTGCCGGTCATCAGGCGCACCCGATTACTAGGGGTCCCGTGATGACGCTGAAGCTAAACCGGAACAGTTACTCAGACTTTTCCCCTAGCATCCTCGGCCTTTCATCAACCGCATGGAGTAGCCCGTGCTCGGCTGAAATGTGAGCTTGTGTCGAGGAATGTTGAGCCTTAGTGACGTTTAGTAATGTTCTTCCGACGAAGGCCAGTCAGCGAGGTCTGGCATGCCTTGTACTCACCTTTCGTGCAGATTCAACTGGCTTCCGGTCTTGTATGTAATACGGTAGCATGCTTGCAAGTTACACCCTCACTCGGTTCACTCAAGAGCGTCTGATGTC"/>
                    <sequence id="seq_t13910" taxon="t139" totalcount="4" value="GGCGGCGCGAGCGCGTCACTGTGGATGTTCAATGCCAGGAGACAGGGGCATTAGGGCGCGTATGCTGATAGCCCGATATTAAAGCCGCATTTTCTGCTACGCCCGTTTGGAGTCCGCTTATTTTTTAGTACGACGGAAGTGCAAGTTATGGGCTTAGATTGGCACCATCGTATTCTCACGGGCGGTATTTTAGCGGAGGAATATTTCTCATTAGGCCTAGAGAGCCCTTCGCAGGAGCTGTTAGTCCTTCTACGCCAACTCTTAGGCAAACATTCGTACGGGACTTCGAAAGTTCGGAGCTACATGAACACGCTATGCCACTGAGGGCCCGCGTGATTTCGTATCGGGGAGTCGAGGCAAGAGATGCGCATTGTCGCATTTTAATTGCAGGCACGGAATACTGCCAGATCGGACGAACCCACCGCTGCTTGCACGCTGGAAAATTCCACACAAGAGCATCAATGCTGCGCATCCCGAGATAGCATGAGGGTCTGACGCGAATCGTGTCCACGCATTAGGACTACCAGTCGAGGGATTAAGCATCCTCCACGGGGAACTAACAGCGTGTCTCTGGTTCCACGATTTCTAGTTTCATGCTGATCTAATTCTGCCCCGTCTAGCAGCATTTCAGCAAGAGATAACTGCAAAACGGGGCAAGTAAGTTACCAGCGGGTCCGAGATTTGATTCGTTGTCGAATTGCCGGAGTCTGATACACACTGGTACTATTGCCTTGGATACCTTCCTATCCCTCAGCGGCTGCCAGGTAAAGGAACCAACCTGGAACACGTCATAGTTAATAGCACAGGGGACCACACTCTAGCTACGTGGGGCCTCCGATTGACCATACAGTGTGGTCACTCTAATGTTCCGGTTTGACGTGCCGTTCGGCACTGGAATTAGACAGACGGGCATGTAGTGCATAAAACGGCTATTTAAGGCACACGTGCCCGTCTTTATAGCCGCAAAATATTAATGCGCCAAGGAGTCACCGGGGCTCGG"/>
                    <sequence id="seq_t1450" taxon="t14" totalcount="4" value="GCACTGTCTGCAATTGATATAATATCCTGTCTCAGAAAGTTTTAGCCTCAAGAGTTAGAGGGTACGAGCCTAGACGGGCCAGAAATAGCTCGTTCTGATCCCATACTCCGTGCTCACCTATGGACGCGGAGAGCCTACTTCTCAGCCATCATATCTAATTAGGCTGTGCTCAGCTGGTTGGTAGCGCGTCAACACGTTGACTCTTCCTAATGTTACGTACTCCAACTGTTCAGCTATAAAGACTGAGCACATCTAGTCCTGCAGACGATCATGCTGCAAGTGTAGACCCATGCACGGACGGTGCAAAAGCCCCCGGCCTGAGGTATCTTGGTGCTCGTTTGCTAATAAGCAATGTAGGTTGAAGCCCTACCCCCATGGTGTTATCCTAGTCCCAGCGGGACACTTAGTCTGTCAAACGGCCATTGCAGGGATATCCGGGACCGCAGGTGACTTCGGCCAAACCCACACAATGAGAACTTCAGAATCCATGTGTTTCAGCAATGGGATGCGCCTGGAAAGACAAAACGTGGATCCGTTCGAATGGGCTCGGCAGGAGTTACTTTTAATATTTTTGGAACGAAGTTGGCCAGTTACATAATCCGGTGGATCTTTGAGGGTTTCTTATAGTGGAGGTAGTTCAAATTTTTACAGTGACTTAGAGCATAACAAGCTGCGAGCAAGGGGAGTCGCCTTTTTTTGTAATGTTGGTGCTTAAGCCACAAAGAGGTGGATTCTTTAAGCATGCATCTCGTTGTCCTGATCCGCAACGTCCCCCCGCGACGTTAGTCTGCTCCCAACTGAATGGTATAACAAGTACAGATTGTTGTCAGAACTAAGCGGAAACTTGTGGAAGCCGTCACGGGTCCGACCGTCGGCCGAAGCTGTTCTTCCCCCTTCGTAAACCACAACATGGGGCATATGGATCTCTTGAAGGATTCGCCTGGGCCAAGTTTCAGATATCGTAGTGGTTCAAATGCCCAGGTTCTAATTTCCAACGGAT"/>
                    <sequence id="seq_t14010" taxon="t140" totalcount="4" value="GCACTGGGGCCGCTGAGTCCACAGCATCCCGGGTAGACCAAGCAGGCCATCTACCTGTATATTAAGCGGGACTCCTTTAGTCCCTCATGCGCATGATCAACATGAGGACCCGCGAGAACAGGTTGCATGCGAACGCTGGATTGGTGGGTTTAGGTAGATTGGTATTGTGGTTATCGTCGTGACGCTGGCTAGTTTTGCCGTGTAAGAGCAGTCCTGGATTCGTCACTTAATAATTACGTGAGAATACCAAAGTTCTCGTACAACGAGGTTCTATTACCATACTGTGTCAATATAAACGCAACAAGCCAAAGGCGGGGTCCAAAAAGCCACTAGCTATGCTGACTGTGCTGGTGAGAGATACGTAAAACAATACGCAACGGCGGATCATGCAGCACTGTGCGCAGGACTCCGCTACTGACATCCTACCATCTAGTCTTAGGTAAAATGCTAGCAGCCCGGGATACGGCTAACTGTACCCGGTGCTTGCCTTATCTGACATCTATAAAAAAACTGAACGGACATGTTGGTCTATATGCCGGGGCGACCCTCATGTAGGTATTCACCTACTAAGCCAGCACTGCCGAGCAGGAGCCCCATGTTAGAAGTTATCTCTGATGCGTCAGTAACGAAACCGGACAGCCTTTGAATGAATCATTTGATAACACTAAATCCGATTGACATGGGGATGACGGGATACGAGACCACATGAAAATTCAAAAGAGCACGGCGTGCTCACCCAGACAGGACAACAAGGCTGGCCTCCCGGGGGAAAAAGATTGTGGTTCCCCGCGGTTTGGGGATTGGTGACAGGCGTTAAGTGGAACGATTCGGCGACATGCTAGAAGATTTTGGTGTCATGATCATTTACCCTTCAATGTAACTACTCAAATACCCGGAAGTGTATACTCACTTTGCTGGCCGGATTCAGGATTGTTGACGCGCTACGGGGAATTTGTAATGGCTTTATTGTTCCCAAAAAAGTCGCCGGGGGACATTTGCA"/>
                    <sequence id="seq_t14114" taxon="t141" totalcount="4" value="GCCGTGGGGCCGGTTAGTCGCAAACGTAGCGTGTATACCGAGTAGTCAAGCTACCGGATCATTCAGCGTAACTACGTGACCTCCACGGGCGTATTATCAACACGAGGTCCCGTAAGTAGGTAATGCATTCAAACGCCGAATCATTGTATTCGGGTACGTTAGTAGTGTCGTCACAGTGCTGTCGCTCACCATGTTCGCCGTGTTCGACAAGTACTGTAACAGTTTCTTATTCTTGCGGTGAGATTATCCAAGTGACGGATCAATTGGGTAGCATTACTCGAATATGGGAAAATTAACGCAAGGCCCCTAATGCGGGACCCAATAGGCGTCTCTCTCTTCTGATTGTGCTGTTAAGAGAAACGGATAACCATACGAAACTACTCGTCATGCCGCACCTTGCCCTGGGCTGCGCCTCAAATATACCGCCATCCCGTCCCAGATAGCCATACACAAGTTTGGGCTTTGCCTTACTGTAACCAGTCCTAACCTTAATTTACATCTGTAATAGTACTGAACGGACATCATAGTCTTTATGCCTGGGCAACCCTCGGGAAGACAGACACCTATGTAGGACGCTCTGCCGTTAAGAGGCCTAGTGTTATATGTGATCCCTGATAAGTAAGTAACCAATTCCGACAGCATTTGAGTGAATCTTTTGATCACATGAAGCCCGACTGCCGTGGGGTTGTCCAAATACGCAGACCCGCAAGGATTCAAACGCCGACGGCGCCCTAACCAAGATAAGTCAACGACTATTGCCAATTGGAGGATATAGTATTTTGTTGCCAGCTGTTTGGTGCTTTGAGAGATGTGCTAAGTAGAGGGTTTCGGCGACATTCCACACCATCTTGGTGCGACTATCTTTATAACTCCAAGGTAATTCCGGAATTACCCGGAACCGCTTACTCACTATGCTCGCGGGTTACAGTATGGTTGCCGCGGAGCGTGCAATATATAATCGCCTTGTGGTTCTCTATCAAGCCTCTCGGGCAGATCTGCA"/>
                    <sequence id="seq_t14211" taxon="t142" totalcount="4" value="ATCTATACGGACTTAGACAATCGGATATACCCCGAAGAAGCTTCTTCGAGTGCCGGCTGGAGGAACAGTCCGGGCGCCTTGTCCCTGCGGTTCTGTAATCTCGTTCATCTCTGCTCGCTTCGGATAATTGCAGCGAACTTTGCGGACAGTAGCGTTCGACTTAGGCCTGTAACTGCGAGTGGATAGCAAAGAGCCCAGAAACAGAAAAATAATGTGGCCCCTAGAATAAATTGTCATAACTTGCAAGCCCTGCTCAATGTTAGGAATCCGACCCAGGAGACATAATAATTGTGTGGTCACATCAGGGGCTACCGTAAATGCAGCGATTGGCGGCGTAACTTCCGTTAGGTGCTCTGCCTACATCCTTTGAAATATTGCTACGCCAGAACTGCGAGCTTCAACCTTGAATCCGTTACTGTGAGACGGAGGGGCTCTTACCAGAGCCCTGCGTGTGATTCTAATAGCTCCCAGCCTGGTTTCACTATCCAAACCAACCCGGGACGAAATTCTTCGACATGGGTTAAATCGACTACACGGGCGAGCATGATCGCGAAACGGATCCACTTCTCCGCCGGACGGGAGGTCGTAGACCCGGTATGAAGAACATTATTCTTGGAGTGAAATTCTAAAACGAGATTTACAACATGTAAGCTACTTACGCATAGTCCCGTGCCACATCGAGGATCTAGCGCCTCTGCAAATGTGTTCTCGCCCAGAGGGAACTTCGAGGTAAGCCGTGACCATATAATTACGAGTTAGTTTTAGACCTAGTCAGACACAGTTTGGCTCCGCAGGGCAGGGTTAATGCCTGGTGATATGCCAGTGAAGGCGTTGGGGGGGCAGGGGTTATGAATCTGCCGAGTCGGTTCAGTGACAGAAATACGTATAGCGATAAGAATGTGCGCGAAAGGGCGAGAGGGGATCATCTCAGTCTTGTTGGCGCAGACGTATTAAGGATGATTTTTACCTACCAGACGAGGCCACTCAAAGCCCCGGGCGT"/>
                    <sequence id="seq_t14310" taxon="t143" totalcount="4" value="CATCACGTTGGCGAGTGTCCTTAGAATCTCTAGCGTATCTTGATTAAAACCTAGAGTCATAATCAGTTCATAACGGAGTGTCGTCGTGTTATAGTAGCTGATCAGTTCTGCCGTCACCTCGAAAGGAAGAGACAGGCGAAGATCCTTACTACCGTTCCTAAGTGACCCGATTCCACGCAAAAGGGCAATTTCGCGTGGAGAAGTTGGGACAACCTCTAAGTAATAATGTCGCTGTGGCGAATTGCAGCCACCGATTGGTAACTTGAGCAGAGGTCGCTTGAGTACCTGCTATGCCGATAGGTGGGCTATGGAGGTGACCAATGAGATACGAGCCTCCTGATATCTTCGCGCGACTTCGTTGAGACTGACGAGTCCCTCTACTAGTTAATCCGTCTGTGGTCGTAGGGTGGTCGAATGCAACAGGACAATTGAGAGTGACTCTGCACTCCTCACACCCAAAAGTCTGTCGAAATCGGTAGTTCATGCCAAGATAAGCTTCTTCTAGTCAAGCTGCTGGGTTGATCCTGGTTCTATGACTCGTACACGGGCCCAGTATGTCTGAATGGATACTAGAGCCATGTGTTGCACAACACATATGGTGTTATGCCCGATATATACCGGGGGAGGGTATACGTGGATATTACGCGTTAAGACGAAATTCAGAATCTGCAGAGATTTCCCTGGGTGCGTGGAACTCGTGCTACTACGTGCTCGATATGGTTTACGTTATTATAAGAACGCGTAGGTTCAAAAGTATTCCTCATCTCTCGTGACTGGGAGTCCTATCGATATACGGTGGGATAGCCACGTACTAGAAGAGGTTCATTTCTGCTGTCGGGCATGGTGGTCAACGCCAATACATAGTGAAAATTGTTATTTTTAGAAATCCCGGCCTATACTCCACGTACACCGAGATGCCGACTGGGTAAACCCGAAATAGGGCCACTTAGAAATGAAGACTTGGCGTGAGACCCGTCATATTTTATGTTGCCGCCGCTTG"/>
                    <sequence id="seq_t14410" taxon="t144" totalcount="4" value="ATCCAATTACTTACGAGTAGATGGCACACCCCCTGCCCGAATTGCAGTAAGAAGTACTGTCCGGAGTCAGAGAGTTGCGCAATCCCCATTCGCAAGTATGCTATATTTTGTAGCGAGTAATTGAGTTGTTAGGAGAAGGTAGACCAGTGCCACGCTGCCTACCTGTCACACACATGAAACTACTATTACAGAACAACCGCTTTTGAGGAGGCTGTGCATCAACCTGAACGGCTTTCGTGGGAGGTAGCTCGCCCTCCAGCTGCCTGTTCAGCAATTCCCTGGTGGGCTGAAAGAGCTTAGGGGACTTCCGCGGGTCTAAAGAATACCGTCGAGTGCCTCTTCGATTTTCATCCCGTGAGTTGCTTAAGAGTAAGATAATCCTAGTTTGAGATTGCCGAAAGGCGCTTTGCTGGCGCGAGCAGATTTCTCAGTAGTGACAAGTCGCGACCGAAGGGTGAGTGGTACGCACACAATTATCAATATGAACGCTCTGTAACAAATTAATCCAAACATGGGCTCGTGTGAACCCCGCACGCCATCCAAACTTACATGTATATAAAAAGAGCTTTATGAGCGTGCACCAGCGCTTAATGACGACGTCTTCTCCCACGAAAATACCGACTTCGGGCGCTTCGCCGTCAGTGAGGATGTCACCAAGGGGATCAGACACTGCTCGTCTCCAAAAGAATAACGCCTGGAGATAGCCTCTTTAACTAAGCTGGTCTTATGTAAGATCGACACGTTTTCAAGAACTAAAACCCCGGCGATACGCTATAGGCCAAGGGACAACATCGCGCACTACATGTAAGAGCTTATCCCCTTGTCTAGGTACGGCAGGTTCTCCCTCATTCCATCCTTAATCTCAATACCTAATAAACGCACCTGTCCCGCGGATTCATAGGCCATATGACCCCAGATTGGTGCGGGGGCCCTCTTCTTCGAATCGGAGGAGGCATATGAATGTATGCACAGCGACAAGCATATGAGCGTAAGAGCAGAT"/>
                    <sequence id="seq_t14510" taxon="t145" totalcount="4" value="GGGCCGCAGTCGTGGGGCTCTCATCCTCGGCGGCTCGAACCAACGGCTACTTTTCGTAAATGACCGTGGCGTAGCAAAAGACTCCCAATGACAGTCTCAAACTGAATGTGTACGCCGCCTGCGTGAGCCCGCCAAGGTCTCACGCTTGACCTCGGACGTAGTAAACCGAATGATAAAGGGTGCGGGCAAGCGTGAATTCACAAGCAGGACTACTGACCTCAAAGAATCGCTTATAGAGGCTCTCTCTTGCCCATTTCCAGCAGGTCACTCCTTGAGGCAGGTTAACAAAGACTCAAGCCGTTTCCGGAACACGGAGATGTCCAACGCTATTTACCGAATTCTTATACTGCGGAATTTTGTCCTGAGATACACACTAAGACTATCCCAAGATGTGGCCGTTCGTTGTACATGACCCGGTACCGTGCCGATAGGGTTACACTATCCCGTTAAATGGTATAGTACCGGACCCACCGCCTGCACCTCAGTACTCGTACTCTCCATGGGGGCTAGGAAAAATTGCGCTCGGCACGGCGAGACTAAAGCGCTCCGTCTCTAGGCTTCCCCTTGCGTCGATGTACGCTGTTCCTGACGTGCTAACTTAGGTGCCACGCACGTCATTACCTGCTTCCCAAGGTCTGACAGCTCCTGTTTAATATCTGGATGAGCGGGCAATAGAACATTGGAGTGCGCACGGAAGGGACGGCTTCCCTCAATGTCGTCGTCAATATCACCTAGGACGACCTTCGCGCTCAGCGTATGGGCGTTACTGTACACCGTCTAACCCACTAGCCGTACTTCTGAAAAGCCAATTAACGTACGGACCGCAGTTGCATGTGCTAGACCCAGCACAGCCCCGGCCAGTACTACTACCGCCGACCCTCCTCGTCAGCTCAGCGGTAGGTAGAAATGTGAATAGAAGTGTGGTCGGACACCAGTGGCTTGCCAAAAACCAAAGCAGCTTCTCGCCAGTAATACGGGCGCTATACGGGCCAGCTCAAGA"/>
                    <sequence id="seq_t14610" taxon="t146" totalcount="4" value="AGTCATCCCCACCGTCTCCGCTGGCTCAGATGACCTGCTTGACATGGCCCATAATGATCTTAAGACGAGCTGTCTGCCCCGGATAGTATCAAAGGAGAACATCGATAGAGGGGTGCTCCAATTCGCGTTGTAGCATAACTTCAAGTGTATTCCGTACACCTCTTCGTAGGTGTCTGCGCAACGTGGCTCATACGGACGTGACATTGAGAAAGGACGACACGGTACGCATGTCCTCCTGTTTACTGAGCCTGGTTTAGACGTGTGCTATGCGCTGACCAGGCTTTCTTGACAGTAAGCTACGCGATTAGTATCCGATAAGCTTCAACCTCATGACGGCGCTGTAGCGTCGGGTATCAGGATGCATCTCTGGCCGTTGTCCAGATAGTAGATGTCAAGCCTTCTCTGGGACCTACTTATGCAATCAGTGAGAGGACCGGTGTTTTTGCCCCACGACAAACACAGTGGGCTAAGTTACGCGACATGAGTTATTTCAGTGGCAGCAAGAATGGCGCCTCCGCGGACATCTAAACCGCACTTGTTGTTCCAAGTCGGCTAATTTAAGCCCCTCTCCATGTACACCCAGTTCACGTAAACCGCAGTAGCGCGAACCCAGCTAACCTATAACTAACGCTACCTGACCTGACCATCTCGTTGGCCACAGCGTCATTTTAGGGGTCTGAAAATGAACATCGTATATGAGGGACGTTGTTGTGCTTTACGTGTAATCCGAGGTAGCTTGAGACATAAAGGAGCTAGGTATACGGTTGCCATCCTACACGGCGTGAAACTACTCGCGCCGTAGGCATCGGGGCTCACCCGAGCATGGTAGTCCCGTATTTCCATAGCGTGCTGTTGTAAGATCTAAATGAGTTTGCTGAGACCGTAACGAGCGTAGTCTGCGCCTACAGCTGCTGTCTGCACTCCCTGCGAGACGTACTCGATACGGAGGGTTCACTGGAGTTTTTAAACTCATCATTCTCAATCACAATCCCGGGATAGT"/>
                    <sequence id="seq_t14710" taxon="t147" totalcount="4" value="GTCATCTCTCTTGCGAAGGTAAGTAGGTTATCGTAGACCGTTTAAGTAAAAGCGTGGGGTAGTCAGAGTTGCTTCTGGGGACCAGGATTATGGATAACTCTGTTGACACACACCAGACTAGCCGCTGTCAATCTGTACTCTGGCCCACTCCATTAAAGGAGGACCCTGCGCTCGGGGTTGACAGATTGTACTAAGGCACCTGCTAACCTAAGCGTGCGATATGGCGAAATCATCTCCTCCCCATACAACGGCCAACATCCAACGGGACTCTTTATTGTGTCGTTATTGAGCGGCGGTCCAACAGCTATATACTGAAGAGTTCAGCCGGAGGGACAAGTTCCACTAATGGAGCGTGCGAACACTCTCTCCGCTACGGGGTGAGCTCCCGTCCACGCGTATGACAGACCAGGTGAATACATAGCCCTCTAATCAACCGAAACCGCATCCATTAATAGACAATCTGCGTAACCGTTTCCATATTGTCGTAAGTGCCCACCCTTCTGTCCTGAGATGGATTGGGGAGGGGCCGCTATACTCGGAATGCACACAGCACTGACACGCTGGAGGATTTCGTCTTGTGTGAGATATGAGGGTGCACGCGAATGTTCACGCCGGTAACGAGTCTCCGATGAGGGAAGGGTTATACCACTGATAGGACTCGTTATTACGCATTATCCCACAAGCATCAAAGGGACGACCAGACTCGAGCGCTAATGCCACAGCCTGAGAGCTTCCCCACTCTCTTTGCCCCGTGCCCGTCGTCTCTAAGGGGGGCAAGGTGGTCTGGGGTGGGGAGGCCCTCCACGCAGGCGATCGGGGATGCACCTGATTACCCTGTATGCTCACAGACGGGCCGGAGTAGAAGCTGCTATAAGCGTGCCGGAGAGGGATTTGCTTTGTATGGGAGTCTGTATGGCTTACCCAACCCGGACCTAAATTGAGTAGGACCACGGGTTGGCTTTCGGTAACAGTGCTCCAATTGAAGGTCTCTCTCGAAGAA"/>
                    <sequence id="seq_t14810" taxon="t148" totalcount="4" value="ACAATGCAGAATACACTGGAAAGATCGTGAGCGGTTTAGCTACCGGGTTATTTTAGGGAATACAGTATCAGTTCCACATAGTTACCGAAGCTGACCATGGGCATATTAGGTTTCCCCTATTACAGTAGATGTTGGCGTCCGATGTCCATGCAATACTTTATGGGATACGCCTCCAACTACTATCAGCTCATCGCTGCTACCCGTGGGGCGGCAATTTTACGACGACACGGTTGAGGGGTATTAGGAACACAATTGTCTCGTCTGGGCACTCCGTGCCTGCCCACGTTGGGTAGAGAGGAGCCGTATCGTTAAGATTTTATCTGGCTGGATCGCCTGTCTCAAGATGGACCGGGGCAAAAACCCAGAAACCGCAATAAGTGCATCCTAATATTTCACCAAGGACGCTAGATCATAGCATTGATTGCTTATCGGACTTGACTATCTTACAACAGTCGCGCTTATCGGTGACTCTGGGGCACTCTACAGGTCTCTGCGGCAGATCGGATCTAGGTAAACCCAGGCAGCTCGCGAGCGGATGCCGGGTCGCCATTAGTAGATAAAATGTGCTGCCGTGCTAAACCGCTCGTGTAGTGCGGGTACGCCTGCTGCCTTCCTGACCCGACATTGGGCACGAAATCGCTAGTTAGGAATCATTTACTGTGCCGGGGTCTCTTGGCAGTGTACCGGAGCCTTTCGTTCAGGAACTACCGCGATCGAGTCGTAACCGGGGCACGGCAATCATGTAGAGAGTCCTAACGAAAGGTGGCTGTGACCGAACACTCTCAGAAAACACCCTGACGTAGCTGCTGAAATAGTCTCCGTGAACTAAGGGGCCATCGACCCCCGGTCAGCGGGCAAAAGAGGTAGTTCTAGAGACCGACCGCATAATTTTCTGGGAGCGTCTACGTATTCGCTTCGAGCGGGTAGCAGACCAGAGTCTGATAATCAATCGAACTTCCTTCTGTCGTATACTTGGTATAATAGTGGGGACATAAACCCA"/>
                    <sequence id="seq_t14910" taxon="t149" totalcount="4" value="TCTACGCTCTATGCGTATTAGGTCCAGACGAATATGGTATCCAGAGTACCAGTATGTGGGATTGATGCACCCCCGGAGTCCTCACGCCAGCCATAAGTATAAGGATTCTGTCTCCTGCTTGCTATTAGCCTACACGTGCAGCAGGCAAGACCGTAGCCGCAAATCACTTCTTGTATACACCGCGTGGCGTCCACTCTACTTCCGACTATGTTGTGCCAGCTTTTCAGATCTTGCCGGAGACAACGCCCACTGAGCTCCTTGGTGCGTTTATCTACAGTTTCGAGCCCAAACTAGACCCAACCGAAAAAGTACAGTTCTGTCCTCGCCAAGGCAGTTTCACATCGAGGGATGGTGAGTCGTATAGTTTGATGCTTCCTCCGCGACTTCTAAGATCACGGAATTTGTATAGAGTTCCATGTCTAGCGAAACTAGGGGCTAATGTCAGGAGCGGTCCAACGACCGGTGCTTGAGCTCCTGGATTCGATTTGCCTTTAGCCTCATCGTACATCTGCGACTAATTGTACGTATTCTGTGTTCGAATCGTCACAGGCGCTTAGCCTCATCTGTCCCTTAATTCTTCAAATTGTAGAATTTAATCAGGACCTACTATATTATAGCCTAAGCCTTGCGAAGGAATGTGTTGCGGACGTGTAGCGATTGTCCCTCCAGTGAGCCGCAAGCAACCTGGATCCTCTCACGTTCCCTGTCATATTCATATACTGTCTGTCGGTAATCCAGACCGCTGTTCACTGTCGCAGAAGCATAGCTCACTTCTGCCTGGAGCAGATCAAATGAAGGGATGCTGCGGAGTCTTAAGTACCTCAAGGAATTGCTGATATCACCTTAGGTTGGGTTAGGACATTGCCCTTATGCGACGAGGAGTGAAGGAAGGGGCTCGATTCGTAGTTAGGTGGCTAAACGAACACCTTGTGATGGGTTAAGGACGTTACCGTTGAGCCTACACGTCCATCATTGTCGTCTGGGGGCGTGCGGTACGGCC"/>
                    <sequence id="seq_t1540" taxon="t15" totalcount="4" value="AAAAGGCAGGCCTGACTTTGGCGGCCTGGGCAGCTGAAGCAAGACGGTGATCTTGGGGCAGGAGCGGGCTGTAACTGAAATGCCGAACTGACCAGCTCATGTTAGGTATTTACAACACTTGCCAGAACGCGCCCGGCTGGAACGGGTGATCTCTATTCTTGTTAACCAACCAAAAACGAGTTCGGGCTTGCCTGCCGCTACAACGCGGAGTGCTTGCCTTCATAATTCGATGTTCTCGGCCATGGTTCCGACGCTGAACGAGCGGTATTGCCTCGGGGGTGTTATCAAACGGGTTGGTAGGTTCACAGACACCGGGCACTCCAATACTGACTCACACCTTAAGCTAACGCGGCCAGCTATCCACGAACGCACAAGTGCAATAGTTCTACGAGTTGGCTGTCACTATAGGCACAGTCATTCAGTAGCCACAGGTTAAACCTCAAACGGTTAAGTTTATCTTTACAGGCAGGTCGCCCATATCTACATTGACCACCTCTCTATTGGCAGTCGGATAATGTGACTCCGTCAAGCGGAAAAAAATACTCTCCCCCTTGATACCTTCCGCGCTGTAGCTGACGATGGACCTGCTCGGACTATTCTGGTCGCAGGTTAAGTCATCTGCGCGTTCTGACTGTCTGAAAGCCCCTCTGTAATACTTCCAGACTAGGACACAACAACGAAGGACGGAGCGGAGCTTAAATGGGTTGCCTCAACGATCCCGTCACCTAAACCTTTAATGTCCTAAGCGATCGGCGTATGGGCTATACTTTAACCCCTCCATTACAGCAGACGGCCTTCCCCAAAGACACGAAGGGCCCCGACCTGCTTTGGAGTAGCAAGCCCTGCCTCAGCCCGTGACACGGCTACCATCGGGGAGCCCCCGCGTTCGTCAAGTGTGGTGAAGAATTCTCCCTACATAGTAAGTCGGGTACCGAGGGCTGGCGGGAAAATGAAGAGGGTTTTAGCTAATAATTCGCGAATCATACCTCGCACGAAAAGA"/>
                    <sequence id="seq_t15010" taxon="t150" totalcount="4" value="GGCTCGGGATATAGCCTTTTGTGTTAGTTCATATCACAGTTGTAGACATTAGATCTAGCCGACGATCCGGCGACTAGGTCCCACGGGATATGTATGGCTCCTATCGTATCCAGATGCCACATTAGCTTGTCACGCTTCTACGAATCCTGTTCTTGATGATGAGCCATGGACCCGCCTGTACGAGAGCAGATCCACACGGTATCTTACAAGCGTGAACACTGCGGTTCGAGAGCGTTTGACAACGGGGTCGACGCAAGTCTTTGGAGACTAACCCAGCTAATCTTGAGACAGATGTACCAAAGTCCATAGGCTACAATTCGAGACACACAGCAGTGCAGATGCTCCAATAGCATGCTCGTCACGTGAGTGCCGTTGCTGTGTTTTCAGTAGACAAGCTGACTCTTATATTAACACTAGGTACACCGGTTAGGTATAGGATGCCGTACCACGATCTTAGGTGATTGCATACCGTCGCACTAAAGTAGTTACCACCTGCCGAAATGATCTGGTTAAATAACAATTATCCCTAATATGTCTTGTCTGAAAAGACCCACATAGCCGTGGGCTGGTGCTGACCCGAACGACAAAACGCTAGCCATTCTTGCTTCCAGTCTTTCACCTAAACAATTCACGCAATTGACATCCTCCGAGTACCACAGCATGTATCCGCCTTGTCGCCTTTACGTCTTTCGGTTGTGTTCAAGCTTGCCCTTTCCCGGGAATATGGGGATTCACTGAGACAATGCGACGTCATTGGTAGCACTCTAACTGGGTCGAAATACGTAACGATAACAACCGCAAAACTTAAGGGACTTTCTCAGGGTGATGGGACCCGCTCTTACGCGAGTGCCAGCGATACTGATTTGCCTGGCGTGGACAGTCCCGCTCACACCATTACTATCCATTTGGCCCCGTGTCAGGCGGATGTCAGTAGCTGGCCGAGATATCCGTGATTGTGAACGGCGAACGGCCATACCAATCCATTTTTTGGTAGCTGCAA"/>
                    <sequence id="seq_t15114" taxon="t151" totalcount="4" value="CTCGTCCCACTCTAGGTACTCTTGCCCGCCTTCACTATGTCACCAGGGCTCATTAGTGTGCACGACAATTACCGTGCTTTGAAAAATTTTACTATGCCTCGAGTGCCTTCTCTGAGCAGCGCGATCGGTGACGCGTTTCAGCCATATTACCCCGAGGTAGAAATAGGAACATAGGCGCGTGAAAGTCCTTAACAAGTACTGGAGTCCCTAGAGCGGCACCCCGTCCCTTATGGGGGGCTTCTGTGTGCCGGATTACACAACCTCGTCACTGATATACGACGGCTCCGCCATTTGGTGCTATCTTGCACGACTTAATGCGATCGTACTACACCACTACGTGACCGGCCTCCGCAGTTCGCTGGTGTGGACCTGTACGTGCTGAATGTGGAATTCTGGGTTGAGCTTGGAGAAAAGCATGCGCCGCGGGTTAAATCTACCCACGATTTCGTGCCATGCGGCAGAGGCCCGGGGGTACAACCTTTAAAAGACTGCCGTCACGCAAGCAGAGGACATACTGAGACTGGTCTCCCGATAGGCTGACATACACTGGCCCCACTATCTCCCGTCAGATGGAGTAGTGTTGGGCCGAAGAATGGGTCGCGTATGGAACTTAAACCCCTCAGTTAGTTGCAGTTTCCGGAGGCGTACCAACGCTGCGGTTCGAACAGTGCGGGAAGTCTGCTTCCTTGCAGTAGGTCGATTCCTAAAGCCCAGCTTACGGATCGCGCCAGGAAGCTTCTACATGAGAGCGCCATGTAAATTGTGAGTTAGCACCGTGGACAGAAACCGGCTTCGGTGTCCAACCATTGACCTCGATTCGTGTCGGTCATCGCTGACTATCCCAGGTTATCGCTCTAGCCCGGGCGAGGTTAAACAAACTTACTTGGGTATCAACCCTATTCTCTAGCTTGGGGTTTCAAGTAGTATAGACAGAGGAGTTTAAATTAATGGTATTTCGGGACAATCACTGCCAGGTCAGATCTCAGTTTGCGCAATTGCC"/>
                    <sequence id="seq_t15211" taxon="t152" totalcount="4" value="CGTTCCACGGACGCCGCGCTTAGGATTCCCCGGCTGATCCCGAACTGCATCCAGTTACCCTCCGGAAATATGGCTCAAAACCACGCACGGGTCTAGTTATAACTCCAGGGTCACGGAGCGGAGTCTAGTATTCCGATTTAAATTTAGCCGCCCGTGACTTGATGAGTCAGTTTACCAACCTGCGGGCTCCGATCCTACTGCAAAAAAGCGACGCTCGTCAGGGACGGCTATACGGGGTGGTACCACACGACTTCCGCAATTTCGTGACATCTCTAAGGATAGGACGGCTAACTATGCCTCGATGACACGTAGTACTACATCGTACTACCCCCAATCACCGAGCATTACTCGACGCCTAGACCTACTGTCTTATTCGCGCGCAAACTCGACTGGAGTGTAGCTGCGCGACTTTTCCCCTAGGCACGTTCTGCGTCGGTGTCATCGCGCCCACGAGGCCGATTAAACATTTGCTCTCATGCCCCGGTATAATCCCGAAGTATGGTGAGCGCAGGGTCGATGGGAAGCGACCGTAAGGTATGCCAAACGACAGGGATACTTGCGCTTTCCCTGTCGTACTTACCCGTTAAACTACTTTGGAAAGTGGCTAACAGGAAGACACAGAACCGGGCCATCCTGCGGCCTATCATCAGGGGTACGAGCATCGATTTTCACGTGATCTTGTATCAAACCCGGACGCCATATACCTGGTCACGTTGGAGATCCATCTCTCTTCAGCGTTAGCCAGGCACGAGCCCAGGCATGCTACGTTATCTAGACCTCCTCAATACCCTTACCGGGGCGCGGGGGGGCATCAGGTCCAGATAATTAGTGCCGTGCACCAACGAATTAATGTAAGGGGCCCGGAAGAACCAGAACACCGCAAGTCAGTATGATCAATGGCCGGTCAGCGCGTTCGTGGATCCGCGGGACGGCCAAAGTGCACGTGGGGGATGGCCTCGGTCTTAAAGGTTCATGGAAGTAACGCTAAGGCATATGCACT"/>
                    <sequence id="seq_t15311" taxon="t153" totalcount="4" value="GCGTTACCGTACTCGCTTTTCATCCGTGAGGTGTGTCTTACGTTAAGTACCGGTGCCAAGATGTGTCCTACCCCCACCCGTCTGTGAATCGGCCGCATATGGTTGGCATGCACTGGAACAGGATACAAGGTTGAATGCCTTAGACCTAGCAAAAAGCCATTATAGGTATAAAGTCAAGGTATCATATCAACGTTGATCTAAATGCATACAACGGAGTCCAGGAACCTGCCTTTAGTTTACGTACGCGCCAGACAAATCGCTCCCACGCAGGAGGAAACGGTCGCGAGATCGGTAAATGTAGAGGCGTAACGGAGGAATTAGAAATGCTCTGCCCGCTGTTTGTCTTCTAGGAGGGCGCACAGTTCATCGACAAAACCTTGGACATTATATCGGAACGGTGTTCCTCCGCTCGAACTAGCTTGTGTCTGAGCAGTCGCCCATGACACGTACACTTTTCTTTGCGAAGAGCGGATCGGCAATGGGTAGTTTGACTAGGGGACGCGAGCGCCGGCGCCCCCCTCCCTCTGCTTAGAGAGATTTACCCCGGTTGGCGAGTCAATTTCATGGCTCGAAGGCACCCGATTCATATCAAAAATTTAAGGAGTTCGCCCATTAAATTCGACGCGCGGGCCGTGGTCCACCGAAAGCTCTGAGCAAAACTGGCGGGAGAGTGCTATAGACAGGTCATCGAGAATACGAATGCAGCGTCCGTATTCGAGTAATCAATACTACGCAGGTTTGGGAGACTTTGGAATCCTAAGCTGGGAAGGATTGGCGCCGAGGAACAGCGAATGTGTAGACACGACTCCTGTCACGTTAAAATTCCACCAGCATGGCATGTCCAGGCTAATTCACCTGAGTGTAATAGCCACTCGAAGTGTTCAAACTGGACGCGCGTTGTGGTCCGCGCAGGCCGGACCTGCGTTATACTATTCTACAGCCCTCATAGAGGCGACATCGCATTCGACACTAAACCCTGGGGATATAGAGCATGGGGGAA"/>
                    <sequence id="seq_t15410" taxon="t154" totalcount="4" value="AGTTTGCAACACTCTTTACCGCCTGTCTACGGAATAACATTTGGTGCTCGGTGCTAGCGTTACGAGGAGCTCCCATAATCTCCGACCTTACTGGAAGACTCCGCGCCGCGTCCCGTCATTCATCCCACGTCCTAGTACCATCATGTCTGTTCCGGGCGACCCCCAAGAGTGGTCCGAACCCCGCTACTGCGTTATGCTAGCCACGTGGATGATCTAGTACGGGTGTTTAATCGGAGTCAATGTTGCTTAAGTGCTGCATCAATTGTACACGGCACGCGGGGGCAACACATACGTTTCCGCGAAGCTCCGTTGGAGTGACTATAGGTTCTCTCAAGTGAATTCCGGATCCCACTGTGTACGACTTTTTTTGGTGACGTGCGACCACGAGTTATGGACTGCGGTCCTGTCCCGCGGTATTTCATGCCTTTTTACGCCCCGGATGCGCTCCCCCGAACGTAACTCTGTAACGAACTTCCACAAGGTCCGTGTCCCATCCCCTATAAGCGTTGAAGTGGCCTAGCCCATTCACCCCCGGTAGTCTAACGTCAATAAGAAGTATATTGCATTCGGTTTTACTCCTGCATCCCGCTCGATGGCAGGCTTATGCCAGCAAAAACCTCCTCTGATAGCTACCTAAATTTAAGCAATTCCGGCATAAGTCGTCATCATCGCATAGCAATTCTTGAGCCAGGGCTATAGGTCACGTTTGAGCAGTCAATGAGAAAATGAGTTGATACTCGGGCATGGCTACAAGAAGTTTAGGCTGGTCAACGAGGTCCCGGAGTCGCGCAGAACCCGTCATCCAGCGAGAACGTGTGCACGGATGTTGTTGCTTATTAACATCAATGACGGTTTACATGCCGACTCGTATAACGGCCTGTCGGTCCTGGCGTACCCTCCTACTTATACCGTTAAGGGATGTGCGCGCATTCCTAACATCACCATGAGGGTAGCAGGACACAAACCCCCTCACCATGCTCCCGGATGAGGCGTCAACGGC"/>
                    <sequence id="seq_t15510" taxon="t155" totalcount="4" value="ATATATAGTCACTTATTCAATCGGAGCATGAGCGAAGAGGGCTCTTCGATTGCCTGCTCGAGGCAGTGTCGGGTCGACTCGTCCCTCCGCATCATTATTCTCGAATCTGTCTCCTTGCTTCCTATAAGTATAGCTAGATTTGTGCACGAGAGCGTTCGACTTTTGCTCTTAAGCGCGAGTGAATAGCAATGTCCCCAGAAAGAGGAATGTTTTAGGCGTACGCGACTGAATTATCAAAAGTTGGAAGCGTTGCTCATTGTTCGGAATCTAACCCGGGCGCCATAATACTTGTGTGTTCGCATCAGCGCCTACCTTCACTATAGCGATCGGCTGAACGACTACCGTTGTGATCCCTGCACCCTACCTCTCAAACATTGTTAGACAAGTTTTGCGAGCATCAACCTTGGATGGGTTAATGCTTAACGGGGAGGGTCTTTCAAGAGCACCCCGTATGTTTCTAATAGCACCTGTCCTGCCTTGACCTTCTACGCCAGCCAGGGACGAAATTCCTTGACTCGGGTAAAATTAGCTACACGGGCAATCATTATGGAGAAACGGATTAACTTAGCCTGGGGACCGTAAGTCGTAGACCCGGTATCATCAACACTATTCTGAGAGCGAAATCCCTAACCGAGTTTTACAACATCCCCGCTACTTACTCCTAGTCCAGGACCAGATCAAGGGTCTGGCATCTCTGCGAACGCGTTCTAACCCGGACGGAAATTAGCGGTAAGCGGTTATCATGTAACTTCGTGTGAATTCTTTACCTAGCCAAACACAAGTTGTCTCCTAAGATCTGGGTTACTGCTGGATGGGATGCAGCTTAGGGCGATACGGTCGCAGAGGCTTTAAATCTGCCGAGTATGTTCTGTGTCCGGGGTAACTAGAACGTCTTGTACTTGCGCCAAAGGGGGAGATGGGTTTAACTGACTCTTTATGAACCACTGGTCTAAAGGAGGTTTTCTACGTACCAAGCGAGCCCCGTAAACGCCCGGAGCGG"/>
                    <sequence id="seq_t15610" taxon="t156" totalcount="4" value="AGGTGGCCATTGATATTCAAACTTTCTAAAGGTTAGCCGGCGTATCTGGCTACTGCATCACTGGATCGTTGATGATTTGTGGGGGCGATTATCATTGGTGAACAGGTGTTGAGGCCGCTGGTCCGCGTGTCAAATATTTCTATGTGTCCGGTGCGTTACCAGTTAGGTCGGCAGATTATCCGACGGCGACGACCTTGGCGGGAGGTTATGTAATATATCAGATACGTCTTAATGATATACGTCTTGAAATCCGCTTTCGTTCCGCTTGGGCTCCTGTGTCCAAAGGCGACATTATATTTAGAGGTACTCCATCTTCTAGTACGTTACGTCACGCAGAAAGCATGTGTGTGGCTAGGGCCTAAATCAACTCATTACCAGCATCTCTAGCTATTTAGATAGCCAGTTTACCTAATACAAAGGCGCTTATGGGGTGCCACTGCCCGTCATGTTAGACAACGGGGATGGCGGCTAGCTTGAATTGTCAGGCAACTCCAACCACGCCGTCATCGTTCATAGTCCCTCCGCGAGAGCTCACAAAGAATAGCCCATGCAGGGCAGTGTTGGTTTGCATATTCGTAGGCCTGGTAGGATCTGAGTCGCTGATGCGGGACGCAGAAAGTTAACACCGCGATGAGAAGTCAAGTTTAGATAGCGAATTAAAGCCAAAGGTAAACGACTTAGCCAGGGGGTGCTCGTTCAGTGCGAATTGGCGTCCCCTGTACGATCCCTATTCTTCTTCCCAGGGGAATATCAGTCTATCATGCCATAGTGAAAGCGTTGATATCATTGTGAATATCCAAAGAGTGATGTGTAACGCAGCGGCCTTAATAATAACTGTACCACCATCCGGTTGCGCTCCGATTCGTAGGCCTAATAGTGAGCAGTTTATTAGCTCCCTAGACAACGTAAAAGAGTGGTTGGCCTAAGCTAGAGTTTTGCTACGCCGGCCGGATGGCTAGTAAATAATTGGCTCCACTCGGTTGCGGGTAGCCTAATCCCC"/>
                    <sequence id="seq_t15710" taxon="t157" totalcount="4" value="CCTGGGGGCCGGTTGTCACCCAACTCTGGCTAAGGGACCCGCCGCGGCCCTATATTGAAGCCATTGCCTCCTCCTGAGGCCAGGGAGGGTAATTCGATTCTTAGGTTGCGAACGGATCTTCCATTCAGAGTCATCCGTCAGCATATATCTCCAACGATATCTGGAGAGCATAATCCCACGCCGCCACAATGGGGGGAGAAGCGTATGCCTTAAAAATAAGGAAAACATTAATAGCTGCTGAGATGAACAGTATCCGAAAGCCGACACGTACACCATCATGTGCTCTTAGGAGATGAGAGTATGCCTGCGCAAGAAGGCATCCAAATTCCGGGTGAGATAGGTCGCGTGAATCTTGAGTAGCTAAGGGTCGTTGTCGCTTCCACAGCGGCGCCGATCAGCGGTCATTCCCCCCCTTAATGCTCCTTTAATCTTTTGGTACTTGAACGCGACGGGGGGACCATGTGCAGGCGCAGGCGTTATCACAGGGGCCCCATGCAGTTCAGCAGTGCGGGATCCGTGCCTTGCCGCCTGGCAGCATGAGGGCTTAGAGGGCCGGCCTAATAAAACACCATCTACAGTATATTCATAAACCCTATTTGCCGTACCATGTCTTCTCGTCTCCGATGTGTCGCTTAAGATAAGTTCTGTTAGAATTACGGGTAGTACCCTTTGTACGACGACCCCATATATTGATTATCCGTATCTTTCCTGTGCCTTGCATGCGTACGTTGTGCCATACTAACGTTACTGTATACTCTCCTTGCAGCACCTCTAAAGATATTACGCACACATATCCCTGCCATTCGTAAATGCCTGTCTATGACGCACAGGCGGGATCAGAACCTTGACCCATATTTTCTAGTCATTTAGGCCAGGGAACTGGAAAACGTAACTCACTCAGCCACAACCTGTCGGTCCGCGCCGGTGAAGTTTCGATGAGGTTCGGCTCCCACACTAGAAGCTTTTCAATGTACATAGAGCAACGTAACACGGTCTGGTC"/>
                    <sequence id="seq_t15810" taxon="t158" totalcount="4" value="GGAGTTCGCGTGTTAGTCGCCGATGTGGTCTTTCATGACTGACGACCGTGGGGATTAAGCTGGGATGGGCAAGCGTATACCCGCAGAACGAATTTACTGCAGATTTCCCAGAAGCTACCAACTCTTACCACTGTGTGTTTACATACAGTTGCATTAGTGCGCTCTAAAACTACGCGTGGAAGCCTCCACTCACACCAGTGGTACTACGTATCGGTTGCCTCGCTGCAGACCAGACTTGCGAATCGGTGCATTTGTATCATACGACTAATGTTAAGAACCCAGTTCGCCACTCCGAAGTGCTCCGAAGTGAGTGACGAGAGACTACTTAACTTGCCACGTAGCCATCCTTTCGTAACCGGCATCTTTGGGGGCACTGGGTGCACCCGTATACATCTCGTAACCTTTTTATACAGTGCATCGATCCGTAGCGAAACTGAATTTCTGATTATGACTTTAGCTAAAGGACTCTCTTACCGCGTGATTGCTTCTCCTGCCCCTAATAGAACCTAGCGGCGAGACGCTATAGCGCACTATGGAGATACTGTTGGCGACCGAGGTTCTTGCAGTGCCCATCAAGCCCGTTCAGACAGTCTTGTCGAACTTATCAATTGAGAATTTGTTACCTGTATCAAACATAAGCCCGGGCCTGGTGGCTGAAGCCCCTGTCCGATAGGGAGGTAGGTCAAGCACAAGGGCGTTGGGGCTCGTTTACTAGAAGTGTTTGAGATTTTTTAGTAATTGAATAACGCCAGTGTTTAGCGCTAAGTCAACCCATTCCAGACATAGTGGTCGAGAGTCCGACTCGGCAAAATTTATATTAGGATAGTCGCTCGAAAGTCTCCCAGAGGTTGAACGTGAAGTGGACAAGCTTACGCGGCGTGTACACTCCCGCCGACCGTGAAGGATATAGCGCGAAGGGAGGTTATTTTTGGTCAGTTGCACCGGATTAGTACTAGGGAAAGGTTCGCGTAGATTCGCAGCTGGCTGATTCAATGTGCAA"/>
                    <sequence id="seq_t15910" taxon="t159" totalcount="4" value="AGTGAAAGTGTGTTGCTACTTGAGGGGATTGTGCATTGTTATGAGTACGCGGCGCCGCCCATTGTCATCCTGACGGGTGATTCGAAAGCCACCGGTCCAATGCGGCCGCGTCCTCTCATTATACGCTGTATTAGGTGACCGTTATTCGCATTAACCCCTCATCATAGCACTAAGAAGTGGATTTAGTTTAGACGAGATCCGAACGCATCCAGGGACACTCAATCAGCACGGACATTACTGGTGAAAGCCTCGCCTCGAACATACTTACGAGTACCCTCTGCTGTTAGTAACGTAATGTCGCTGACTAGGTAGTGTCATCGTATGATCTGAGTTCGATCGTTTCGAGATTACACGACTATCCGTGGAGCTCTGTCCATCCACATGATCGCCCTCCTTCATTGGCGACATACTAGAACTCGTTCGTCAGCCATTCACCGAAATTTATTTACTCACGGCGCCTTAGGCCCTTTTTATCATGGCGGTGTCGAGACGAAATTCCCCCTGCTCTCAAAGCATAAATGCGCTCACCAATCAAGTCGGTAATTCAGAAACTATAGTTAGCCAAACGGAACACGAAGTCAGCAAAGGCTCCAATTTTTGAGACGTCCCATTTTTTTTGTAGCCAAACAAGGAAGCTTTTTAGCATATCATACTCTCCCCCTGCTCTGTACTCTGGGGATGTTTCCGGGGAGGACCTGAGAAATGTCTCTTACACGTTGCATAGCCATCCCCACGAGTAAAAATGGATGCCCGCGCCCCGCTATATTGACGGCACGTACTTGGGAAATCCTTCCCAAAGATCATGGATAGCAAATGAGTCACCTGGTTGTCACTGTAGTCATTCCGGGAAGGATGGTTGTGAAGCGAGACGAAATGCTGAGCGCCCCCTCCCGATAAGATAAGTAGGCTCATCAGGGTTGAGCGTCTCAAAGAATCGACTGGGAGCTGACTAGAGGCGGAACCTAAGTGTATCTAGGTGCTGGGCTCACAAGCTTGGACT"/>
                    <sequence id="seq_t1640" taxon="t16" totalcount="4" value="ACTAGTCGTCGCATCCGCCTTGACGAGCGACATCATGGGGAAGAAATCTTAAAGAGGGAAAGAGAGTTCTTACTGTGTCAAGCGGTAGAAAGGACGGAACGGTGCCGACGGGCAGAGCGTGGGACGTGGCTCCACAAAAGTGAAACGTGGTCGCCCTTCAAGAAGAGTTCAGGGCCATAGGTGAACGTTGCTGGTGGCCACTATTCGGCCCATCTCACACGGACTGCACGTAAGGAACCGGAGACCCCCCTGCGAGAGAAGACTTACCCAGCACGTACCGCAAAGAGCTTAGTAATCCGCTTCTAATCTCACTAGTTTGCATGCACGACACTTCGAAAGTCGCTACTATGCCTGAGTACCCTTGCTTCGGGGCAGGTACGGAGAAACGCCGGGGTTTCACGGAAACTACCCGGGATTCGTAGGTCTGCAACGCGCGCGACGTTGCTAAGTTCCGTAATTGGAGCCCTGCCCACTGTCCAACTCAGCCAGTTTGACGCGCAATAGCGCTCTAGCCTTACTCCGAGTAGCGGCTGACGGTGTTGGCTTACCGGGTTTTTATAGCTATACATAAAAGAATATTTTCCAGAGGCCCTGGTTGTGGGGTCACGGGCCAGCTGTGCAGACGAAATACCAAGGCTCGTACCTAAAGAAAAGCACTACATAGTAAAGCCCTCCAGACTCTTCGTTGTTAGGTTTTCTGAAGCAGGGAGTAAATTTAAATGCACAGTAACGACCCCCGTTCCCGCACCGCACGGATACGACGAAGTAACTCATTCTACTGTACACAAGCCGGGGATGATCATGCCGTTGCGCAAGCCTCACACAGTTATTCCAATATAGAAGGAGAGAGGCCACCCTTAATCCGCGGCAAGTATTCTCGCAACATTCATCTTTAGAGCGAAACACAACAAGCTCCCGTTGCAAGTGACCCTGAGCGGTGTAAAGTGGACGACGATAATAAGGAAATTAATAAGGCCAAGGGGGCAAATTATCAGCTTTT"/>
                    <sequence id="seq_t16010" taxon="t160" totalcount="4" value="TGTCTTATTAATCTGTTTTCACCTGACTTGCCTGAGCCCTTAAAATTGGAATGTTAGTCTATATGTGGCCCAAGTTGTGGGTTATTCGGTGGACTGTGAAGCCTGTAGGGCACGTATACTGAATATGGTGAAGCGGAAGGTAAATGGGCCGGCGAGTCGGACAAGCTATGGGAGCGTGAAATGTCAAGTACTCTGGTGGGAGCGCAGAGCTGCAAATGTCTATTATACAGTATTAAGAAACGCTTACTATCATTCCGCATTACGCTCGTGATCGGCAGGTTCGGGGGGGAATTTGTTGATAGCGGAGGTTAAGGCTCTCTACTGCGGACCCCGGTCAATCTCCAAAGGTCTGCAACTGTACTCGAATCCCTGGTCTACCGTATGTTGGTGATTCGTCCTGCGGTACCGTGAGTGCGTATAAGTGTTCTACGCACCCAAGATAATGACAGAGAAGCCCCACAATGACTCTATGTGTGCGATGTCCTAGCAGTTAATACTTGTGCTCTGAGCCTACCTTGGGCAAGGGAAGGGAGGCCAGCCTGCGAACACCAGTTGCCTCGCAAGACTGGCGGTCTGTTCCTCGAGGGTGGGTTCGTGACCGCATACGCCTCACCGCGCCTTCATAGAGGGATTTCCGTGGTTGGATTATAGGTATATGACTCGTCCAGAAACTTGAGTTCCCTCCCTCTTGACGTAAGCACTGATCGTTTTGAAAATTTATCTCATTCAAATATCAGCGAAGTATAATCGGCTCCACTACCTGGATAGATTACCGCGTCAACTGCCATATGCAGAGCGTCGGGTATTATCGAAAGCCGTTTGTTCGTTTTCAAACACCTTCTACATTTTTGGCACCTAACCCGAGGAGGTGATTTTTTATCTCCATTCCGGAGGGGCGATGCATATGTAATGGAGAAGAAACGTGCAACAAGAAGATAGATGTCGATTATCGAGGTTTCTGCTATCGTTGGTCCGGGGGTTGAACCTCGAATGCGCGTGG"/>
                    <sequence id="seq_t16114" taxon="t161" totalcount="4" value="GGAGTTTGCGTGTTAGTCGCGGATGTGGTCTTTCACTCCTGATAACCTTGGGGTTTTAGCTGGGATGGGCAAGCGTATACCCCCGGAACGAATTTACTGCAGATTTACCAGAAGCTACCAACTCTTACCAGTGCGTATTTACATACAGTTGCATTAGCGCGCACTAAAAATAATCGTGGAAGCCTCCACTCACACAAGTGGTACTACGTATCGGATGCCTCGCGGCGGACCAGTCTCGCGAATCGGTACACTTGTATCATACGACTAATGTTAAGAACCCAGTTGGCCACTCCGAAGGACTCCGAATTGAGTGGCGAGAGACAACTAAACTTGCCACGTAGCCATCCCTTCGTAACCGGCATCTTTGGGGGCACTGGGTGCACCCGTATACATCTCGTAACCTTTTTATACAGTACCTCGATCCGTAGCGAAACTGAAATCCTGATTATGACTACAGCCTAAGGCCTCTCTTATCGCGTGATTGCTTCTACTCCCCCTAATAGAACCTAGCGGGAAGACGCTATAGCGCACAATGGAGTTACTGTTGGCGACCGAGGCTCTTGCAGTGCCCCTTCAGCCCGTTCATACATTCTTGTCGAACGTATTAATTGAGATTTTGTTATCTGTATCAAACAAAAGCCCCGGCCTGAGGGCCGAAACCCCTGTCCGATAGGGAGGTACGTGAAGCACAAGGGCGTGGGGGCTCGTTTGCTAGAAGTGATCTAGATGTTTTAGTAACTGAATATGGCGAGAGTTTAGCGCTAAGTGAACCCATTCCAGACATAGTGGTCGAGAGTCCGACTCGGAAAAATTTATATTAGGAGAGCCTCTCGAAAGTCTCCCAGAGGTTGAACGTAAACTGGACAAGCTTACTCGGCATGTACACTCCCGCCGAATGTGTATGATATATCGCGAGGGGAGGTTTTTTATGGTCACTTGCACCGAATTAGTACTAGGGAAAGGTGCGCGTCGATTCGAAGCCCGCTGAGTCAAAGTGCAA"/>
                    <sequence id="seq_t16212" taxon="t162" totalcount="4" value="CACGCGCAACTCTTGTCACTCTTGCTTCCGTCCACTCAGTAACCAGGACCCATTAGATTTGACCACTATTTCAATGCTTTGCGCAGGTTCTTAGTTACCCTAGTGCCAAGTGCCAGCCTCGCGACTAGAGATCCTTATTAGTTATAGTACCTGGGGGTAGCCTCTGGGACGTAACCGCCCGTCACTCATCTACAAGCGCTGGTGTAGTAACAGTGACGCACCGTCCCTTTTGCACGGCTTCTGATACCATGCTTACATATCCCCGTCAATGATATACCAGGGCACCCCAGCTTGTAGGTAGCGCGCAGGACTTAATAAGATGGAAATGCAGCATTTCATAAACGCCGAAAGCCATTAGAACCTGCGGACCGGTATGAACTAATTGGTGGATTCTGGGGGCCGTATGGAGATAAGCAAGGGGCGCGTGCTAAATTGACCCAAGCTTTCGTACCAGGCGCCAAAGACCCGTGGGTTCTCCATCTACAGGACTCTTGTCGTGGCAGCATTGGAACTACTGTGACTGGTTTACGGATAGTCTGGCAGCCACGAACCCCACTATCACCCGTATGCTCGAAGAGCCTGTGTCCCAACATTGGTTGGTGTGGGACACTTATACCCCTCAGTTATTCGGAGTTTAATTAGGCCCTCCATCGATGAAGTTAGAACGGTGAGGGTCCATTTCCTGCCGGGAGTATGGTTATTCCCATAGGGCATTTTACGGGTTCGGCCAAGGAGTTTCTGACTGAGAATTCCATGGAAATTGAGAGCTAGCAGTGGGCACGGAACCAGGATTAAGCGGTCAACCCATGTCCATTATGCGGTTCGGTCCTACGCGATTATTAACGAGGAGTGATGTACCCCGTGACGGGTCATACAAACTCGCGTCGACTTCTACACCGTTCTTTAGCTTGGAGAAGGGAGTTGGGTCGATTGTGCGTATTCAATTAAGGGACTTTAGAGACTATCACTGCATGCTGCGACCGATTTCAGCGCAATTGCC"/>
                    <sequence id="seq_t16310" taxon="t163" totalcount="4" value="TCGTTAATTTCTCACGCCATCTATTGATATAGATGACATAGAGCAAAGGAACCCTTCGCGAAACCAATCACTCTAACAAAAGATACAGGGGTACTCTTAGAGCTACCCCTGGTGAGTGCGGAATCAAATGCGGGGGACAGTGTACGCCGGTTGAAGACCCAAGTCTCTCAGGGAGATATCTGTCCCGACGGAGTGATTCTCGACCTACGCGTTCTTCTCCCCACCTTCTATCATCCGTAAGGCGTAGCTGGCAACATCAAACACATCTCCGAAGGAGGAGAAAATCAACCAAATATAGGAAATGTACTATATGGAGAACCTTGCATCAGTTCTGCCGTGCATCCTACTGGCTATCGACTGTCTAGCGTCAGTGAGAAAATGTTAGTTCTAGATCTTGGGTCGGATCTTCAAGACCCCGACGACACAAATATCAGATCGGCAGTCAATGTGCCAGCTTATTGGCTGTCAGTGCTCACGGACCTCAGGTGGTAAAGTCCGGGGCCGATTTTGGCTGTGACGCTACATCGTGCGAATAAAAATGGGGAGGGTCTTATACCTGCCGAGACTGCTACGACAGATGAGGTTGGCACGCTCCGTCGTGCATCGCGCCTATCCACAGGATTGTATCTGCGAGAGGTACCGAATCGGCATCATCACCCGAGCAACACACTCGGAGGCTCGAGATCTTTCAATTTCGTACATAGACATCAACGACCTACCCCTTGTTTTTTCATAACAGAGTCACCAGTTACTACATCCCAGCTGCGGGAACTGGCGATTACGATGCGGGCCCACGCGGCCTAAGCGCGTCAGTGTAGGAGCATCTTACCGGATCTATCGCGTGAACTCTTGCGCCCGACTTACCCGAGGCATATCTGTTAATAGGAAGTCGCCCCTCATGTTATTTACTCCGGTTTGCTGTTAGCGCTTTACGACGACACAATTCGTGAACTGTTACAATGGGCGAGGATACTACGTCGCGGCATAACGGTATCGTTCG"/>
                    <sequence id="seq_t16410" taxon="t164" totalcount="4" value="AATCAACGGGCTCGTTAGAGTGTTGCCACTTGGTTGCGTAGGGGGACACGTCGATTGAAGTAACTGTTTATTTGAACAATCCGGCCGCAGTCCAAGGTCGCATACAGGACCGCGAATCCTGCGGCGAGTCGCGGGGTGCATCTGGGGCGTTTGCAGGTGTTAGAAACATAGGATTCGTGCAATCGGGACAGGCTGACCCGGCCAGATTTATTCAATTTTACCTGACGCAAGCTAATTTAAGGCAGAAGCTGGGTCACCGGTGTGATGCGCGTAGGTTGGGAGTAAATTCCCTAAGGTCAAGGCTATTCATTGAGGGATATCTCAAATGACGACCCCTGGCATAGTACCTGAACCTAAGCCAGTTGGATATTTAAAAATTTTACTCGGTCAGAAGTGCTATTGCATCTCCTGAAGCTCTAAGGGATGTGAGTGTACCCTAGTCTTGCGAAGCTATTATGTGACTGTGTGTGACAATCCGCCACAGGGAGTAGAAGTAGCAGGGTTACTCAGCGACATGTGCGGCTTTAATATGCGAGCCCTCCGCCGCGTTAGATATACATGTAATTGGTAACGCGCTATCAATGTTTGCTGCATTTCCATGCTAGACACTTCGTAACTGATGGGTTGTTAATGCGTACATTAGTGCACCAGTTTGAGTTAAATGGAAGTTTCCTTGCTTTGCTTCTTCGCGGTGGATCACATGAATGTCTCGGCCGAACAATACTCGCAGTTCCACTTGGGAACAACCCAACCACGCAGTAATAGCTGGGACATATCACGTGTCTAATTTAGATATGAAGCTGCTCCAATGTGCCAACCAGAGACAAGACTGACGATATTCTCGAAGGCATCCAGCTTTACGTTCAGATACGGCTAAGAACAGGCCATCCCGGCGAAGAAAAAGTTCCCCCTTCGGCACGGCGGCCATTTCTAGTCGCGCTAAATCCTTCGTCCCCAAAACAAGCTACATCATTTCGGGTATCTTGACAACATCTTGTAC"/>
                    <sequence id="seq_t16510" taxon="t165" totalcount="4" value="TTTGCGGTGTCTATCTTCTTTCCTTGTATAACAAGAATCGAAGACGCATTAAAGCAACCTCGTACCCCCCAGCTAATATGCTAAGAGGTGGTTCGTACGCTAGGGTCGGGGTAAGCCATAAGTAGGGTGTGAGGCGAATAGCGGACCTGTAACGGTAGATTTTTCATAAAGAAGCGCACGAGTAGGAACTGAGTCTCTATACGTCGACGGAACGACGATATTGTCTGCTCTGAGTTTGCTTAGGTCTCGGTTGTAATGACGACCAGAATGTACAATCCGCGATTGTCATTGATAATCGAATGGCGTTAGGGCTAAGCGGGACACACTAACGTGTGACGGCACAGTCTAGAGACAATGGTCGGGTGTACCATAATTTGGTGTATTGTGCTCCTAACTAGACACCCCTTAAGACGCTGAGTAACGCAGTGACACAGACAGTATCTGCCAGCCATTCGGGGTTGGCGATCTTTTGCCACTATAAGAATACTGCTGACCGGTCAGTCGGGACCCAGCGACACATTTCAAACGAGTCTATCCTACCAGGTTAAAAGATGACAATCGCCAGTAGGTGCCTACACGTATCACGCCGCCCTAGTTACAGTAATCGTTTTTTCATCCCGTCCGGAGTGCATGTAATTGAGCACCACTGCGTGACTCATCCTTCCAACCATTAGGCGTCTCCACCATTTCTTGGTGCGATTAAGATTATCCCTATCATGCACCCTGGCTCAAAGGACTGGCGTTCAGGCCCTCCACGAGACAACCATAGGTCCTTGGCGTCTTCAACGAGTATGAATAAGATACTCGGTTAGGAAAGTTAACGTAGTCTAGCTAAAATATAGCCAAGATCGGGAGTAAACCGGGTGACACGCACGTACGTAATGTTGTGTGCCGGTATTACTCTTAGACGCCTGATTCGTGGGGCTATCGGTCGCGTACCGAGTACACTGACATCCGGGCCCTGGTCATGCTTCCCCGAGTGAACTAGATCTACATGAGC"/>
                    <sequence id="seq_t16610" taxon="t166" totalcount="4" value="CAGCACGTCCAATGGGGAACGCAGCTCCTAGCGAGAAATAGGTACAAAAACCAAAGTCCCACTAAGTTCATAACCGCGTTGCCTAGTGTCATCATAGTGGGTATGTTCTGCCGAAGCGACAAACGTATGTCGAAACTTGGAAGGATGGCAGAGGCTCATCAATGACCTAGTGTCAGGTCATGGGAGAGTGCGGGACCGTAGTGTTGAACCTACCTTTTGGCAAACATGTCGGACTTGTGATTTCCAGCTGCCGAGCTAATCCGTGAGGTTTGCAGGTTGGAGTACCTGACCCGCCCATAGGACCGCCTTAGAGGACAGCGCAAAAAGCCGTTCCAACTCACTCCTACGAGGTTCTTTTAATCGACTGGCGAGGGGCTATATTCTTTTGCGCGGCAGATGTTGGTTAGTGAATATAGGCAATTGTACAGTTGGATGGAGACCCAGCCCGCTCGCTAGCCAAGTCCAGTGTTGTGTAGAAGTGGATATCAAGTAGAGTACGCTCAAACCAGCCTGTTGTGATGCTCACAGTACTATTATGCGTGCGCGGGAGCAGTATCTTTCTCTGGGCGCCAGATTCTTGACTTGAGCACCATACCTGGTAGACGGTACGCTGCAGACCGCCAGTCTCTTTACGTGGCCTATCGGCCTTCACACGAAGTTCCGAACCGTAGTAGCTTAAGAGGATAGACTACAACATGCTGAATTAGGGGGCGAATTCGATTTACACAATGACACCTTGGACTAAGGTTAGAGTTACCGCACATTACAAGTGATTGGGAGGACTTACTTTAGTATGGGGTTGAGGAGTGTGGCAGTCGTGGAACCTTCCAGGTGGCTGGCCTATTGGTAAACTAGCCGACCTTTCTAACATGTTCATCTTTCCAACTTCGGTTCTACACATAACGTCGACCGGGATGGGGGGTGAGCAATACCGTGGTAGTGGCAACATGAAAGGTAGACCTGGTAATGGGGACGTTACCCGCGATATAGACTTTGGCTA"/>
                    <sequence id="seq_t16710" taxon="t167" totalcount="4" value="TATATGTTTTAGCGCTCTTTTGCTTTGATCTATCGTGGCTGACATTCTACGCTGTGATCATTCCGGAACCTTCCCGCAGCCCCAAGAGGGAGTATGTGGCCTGATTAGCGGTTCGTCTTGACTAGGCGAGCAACCGAACCTGGCTCAGTTTCGCTCTGATAGCCGTACGCCAAGTCTGAGCTTTTGCGTCGTCCCCGGCCGAGGAGTCGGGCCTTTCTCGTCAAATTGGAATGCGAGTAGCTCCTAGCGGTTTTGTCAGTTCAGCAAGGGCCCGGGGCATGAACGGCACTGATGCGGCACGACCTTACCTTAGGACCCGATATCGCCGTTGGCGGAGTGTGAGGTTATATAGTAATCGCGAAACGAGTCCACAAAATGATCCCCATTTGCTGAACCCCGGGGCCGCGTTGCAAATAACACAAAAGGCCCGAACCGGCATTATACCTCACCATGGGTTTTGCCGATTGTTCATTCTCACCTCTTCGAGAAGCAATTGCGCCAAGGCACACGAGCATAAAAAGAAAACGGGGTGCTGTTGGGCGGGGTTGAACTTGACCGGTTTTGGAATCCTCCTACCAGCGCAGCCCGTGTCGAAGCACAGCGAGGGATGTGATGCCAGCTCCCCACGGATCGGTTATCACCACGTCTACGACCGAAGGCTTTCAGCCCATTGTGAACTAGGTTCATCACCTATACCGAACGCGGTGAATCTTGGTCGTATTTTAGGTATTCCGCTAGTATACGGTGGACTAGGTATGGCCCTTTTTGCGGCCCACAGATCGATATAGCGATCAAACTCTAAGCTGCAAACATGGCAACCGATGTGTGAGTAGAATCTGAGATCAGGCGCCACACATAACAGCTAGTAGCGCGACCTAAGCAATAGCCTTGGGGCTGGTTTTGTGATAAAGACGAGATCGGTGCCGCCAGCTTGTTAGTCGGGACCCGTGACATCCGTGAAATTCTCTTTATCGGCTAGGCACAGTACTTCCCAGTTAGC"/>
                    <sequence id="seq_t16810" taxon="t168" totalcount="4" value="GCGTTTCCCTCTCTAGCCTTTTATCGCCCTCTGTCGTATATAGCCTCGAAGCCGGAGTCGTAATCCTTACAGAAATGATTAGAAGACTGGGTCCAGGAACGGCCATCCAAGGTGCGGCCGAACGCAGAAAGCTTGGATATCCCTGGGGGGAGCGGCTTGCGACACCCGTAGAGGTAAATAGTACCACATCTTCTAAGGTACCCGATGTAAGTACCTATCACCTGAGAGTATCCTCCGGAAATCCATGCTCGGAACTGTCTAATGATCTTCAGAAGTTGGTCAATAGCACTCAATGTACGTACATCTCTTTCATAGTAGGTTACAAGTTTCATAGTGGATCGCAGCCCCGCCCATCGACTCTCCTGAGCCGTAAAGAAGAGGAAGGTGCAAGATATGCGTGCTGGTTTACAACACAACATGGACCCGATCATTTACTAGACCTTCTATCGGCTAGAATTTTTCTAGGTCCTTTGTAACGGCGTAGGGCGGCGGGCTTTCTGCGTGACTAAGGAAGAGCTGCAACGCCTTGCGTTCACGAGATCAAGTGGTCGCATAATTGTCGAGCGGTGTGGAGCTGACTGTTTTTTTACGCGCTGTACGGTGTATTGGGGATAGGTCGGTGAGCATTTTGAGCTTGACTAAGTTAATAAATTTCAGCGAAGACACGCGCCACCGTGCTCCTGCTGTTCATCTCACTTCCAAGTACTGCAGCGCCGAAGCCTAATTGAGTCTTCAACCAGGTATCATACACAGATCGCCCGCATGATGGAACGGAGGAGGAATCTGAGGGATCGGTACGCCTACGTAGCCCGGGTCTAGAGGATCGTCCCTGTAATTACACATATTCTCTTCTAACTCAGGGTCGTTCTGTTGAAATGTCATTGGCGTGTCAACTCGTAAAAATTTCATTCCGCAGGAACTCAGAGATTTTGCAGTGTCGTACTTGACGCTTTAACCAATAGATTGCGCGTATATCCGTGCAGTTCGCCGACAGTTTTCG"/>
                    <sequence id="seq_t16910" taxon="t169" totalcount="4" value="GGACCGTCGACGTCGTTAAATCGACTTAGCGGATGTCGCTGCGATTTGCGGTTGTACCGTAATCCGGAGCTATAAACGTGTAATAGGTGGCGAGCGGGATGACCGGCGTGTCATTTTTACACACTCAGCTTAGCTATTCTTTTTATATGGCACGTACTAGGCAAAGAGGCAGTCTGTTCCCCGAGACATAGCTCGCGGGGGTATGCGGATACCCTTAAAAGTGTTTTTTATGAAAGGGAGAGATACCGACTAAGTGAATCAATTGTAAGAGACCACCTCGGGACACATATAGTATTGAGAGAAGCTCCTATTTTACGCTCCTTGCGTATCGGTCTCAAAATCAGTAACCGTCTGGGTGTGCCCCTCTCGATTGAGGGGAGGGTTCTATCTAACGGGGCGCAGTCTCTCGCCAGGAATATCTCAGCACGTTGAACGGTCGTTGCAGAGAAAGGATTGTTACTGTGTCATAATGTAAGAAGAAGCGTGTGTACCATGGGGGATCAGCATTGGAATTGAAAGACCTCTCCAGCTAACGATAGGTCATCGCAGTACCTCTTGAATTTTATTCTTGTATGCTTGCAATTGCCAATAACTCTTAGCGTTAGCACGGATGACAATTTACATTCACAGACCCGAGATAGGAGCATGGACGGGCGGAGTTTACAACTACAATAAGGTAAGGATCTGCGTTCGCGTGACTGCTCGTTCTGCAAGTCAGAATGAAAGGTTTTCGCAACTCAGATACACCTGTTACTTCATTCGCACTTTGCGTAAGGGCCCCCAATCACGGGGCGCCCGTCCAGCCACGGGCATCTGTGAAGGCATGAGTCGAGTGACTTACACCGCGAGATGTTCTGTTGCAGTGACGTCTAAATAACTGTAGGGGATGCTTTCCACCACTGACGATATGGGGTCTATTAGATTGAGAGCCCAAGTTCTATACCTGGGCAACGCACCTACCCTCCCCGTACCTTGGGCGGAATGAGTAGGGCTCAGCGCT"/>
                    <sequence id="seq_t1750" taxon="t17" totalcount="4" value="TAGCGTACAAAGGTGTCGCTAGATAAATGGACAGAAGTGGAACGCTATGTTGGTGGCGGTCATGATCTCTGCTTGGACTCGTCATGTATGACGTGTGAAGAGTTATGATAAGTCCAGGTATTGTGCTCGTCCGCCTAATCACGCTTGGTTTGGCTCTTCTACGCTTGCGGAGCATTAGAGTCTCATCGAAGTGCATGCTCATAACTGGCCAGAAATTACGATCAGTCTGACGACCCGCTCAGGCCCAATTCTCTGGCGTTCTGCCGAAAAATTGTGGCCAGTTTCTCCCCCCAATAAAGTGTGATTTTCTCGTTGTAGGCATTTGACCTGATGGTGTCATAAGGAAATTGGCCTACGTAACTTTTGGGGTAAGTTAAGCAGGGCTGCCAACTTGTGCGAAAGCGGGTACGTCGGTGTACTGTGTTTCATTACTCATCCATATCCTCGGGAACCGGGCGAGCCACAGCCATCAAGTACGGATTTGCCCGGTGTCCTTGTCTCTGGTTACACCCTCACACACGTAAGCATTACCTAGAAGAGGCTTAGCCCGATTCGGGAACCACTAAGGGCATCTCTCCTGGATGAGGAGGGTGACCAGGGTAGTAACTTATCTACAGTTTCTTGCACAAGATAGGAATCAAAGGGAGTGATAACACAACAAAGGAAGAGATACTAAGGCGTGGACATAACTACGGTCATCAGCTATATGGTTCACGGGGTGTGTGTCGCATTTCACCGCAGCCGGTCTTCCTGACCCAATATTAGGCAATTGAGTATTTACGGCCCCGTTGGTGACCAAACGCGTGCACGTTACGCGTTCCATACTTCTCATAGATTCCTTCCCGGAGGAGGATGTCGCGTATAGGTCCTGTCTCCCTCACACTCCAGGCAGATAGCAAAAGTTGGGTCATACCTCCTATTCTCCCTTAAACTCCGTAGCCGGGCATTCAAGGACGACGTGTAAATTGACTTCAGACCTTGTTTCCAGCGCAGCTTTCCC"/>
                    <sequence id="seq_t17010" taxon="t170" totalcount="4" value="TAGCGTACATACGTGTCTCTCGATAATTGGACAGAAGTGGAACGCTATGTTGGTGGCGATCATGATCTCTGCTTGGACTCGTCATGTATGACGTGTGAAGAGTTATGATAAGTCCAGGTCTTGTGCTCGTACGCCTAATCACGCTTAGTGTCGCTATTCTACGCTTGCGGAGCATTAGAGTCTCATCGAAGAGCATGCTCATAACGGGCCAGAAATTACAATCAGTCTGACGACCCGCTCAGGTCCAATTCTCTGGCGATCTGCCCAAAAATTGTGGACGGTTTATCCCCCCAATAAAGTGAGATTTTCTCGTTGTAGGCATTTGACCTGATGGTGTCATAAGGAAATTGGCTTACGTGGCTTTTGGGGGAAGTTAAGCAGGGGTGCCAACTTGTCCGAGAGCCGGTACGTCGGTGTACTTTGTTTCATTACTCATCTATATCCTCGGGAACCGGGCGAGACTAAGCCCTAAAGTACGGATGTGCCCGCTGTCCTTATCTCCGGTTACACCCTCAGAACCGTAAGCATTAGCTACAAGAGGGTTAGCCCCATTCGGGAACCAGTAAGGGCATCTATCCTAGATAAGGAGGGTTACCAGGGTAGTAACTTATTTAGAGTTTCTTGCACAAAATAGGAATCAAGGGGAGTGATAACCCAACACAGGGAGAGATACTAAGGCGCGAACATAACTACGGTCCTGAGGTAAATGGTTCACGGAGTGTGTGTGGCATTTCACCGCAGCTGGTCTTCCTGACCCAATATTAGGCAATTACGTATTTACGGCCCCGTTGGTGACCAAACGCGTGCACGTTACGCGATGCATACTTCTCATCGATTCCTTCCCGCAGGAGGATGTCGCGTATAGGCCCTGCCTCCCTCACACACAAGGCAGGTAGCAAAAGATAGTTGATACCTCCTATTCTTCCTTAAACTCCGTAGCCGTGCATCCACCGACGATGTGTAAAATGACTTCAGACCTTGTTTCCAGCCCAGCTTTACC"/>
                    <sequence id="seq_t17114" taxon="t171" totalcount="4" value="TCGAAGTGTACGTCACTGGCTAGGTCAAACATACCGCATGGCGAAGTCAGCGTCTTTTGTCTGTAGGCTCCGCCGCACGCCTAAGGTTCGACCTTTATCCCCAATCAGCGATAATAATCAAGGCGCCTGATTCTCGAAACCTAGCATTCAGGCTCCCGTTTTAATGGCAAAACATGTGATGCCGAAAGAGGTAACTATTTATTTTTGCCGCTTTTTGCCTCGATACGGGAGTGAGCATATGGAACGTTCTCTCGGATTAATCCTTGTATGCCAAATGTCAAGCTATGGCAGCAAAGTGATACCCATGATAGGCAGCGTTGTAGCATTGATCTCTTCGCCTCCGCTAAGTGTCTATACGGCCGAGTTTATGAGACTGTGACTAAAGGGTTACGCAGTGCCTTTTGATTCCCCGCTACACTTAGAGCGTGGGTAATCACATCTCTTTCGCCCTGCGTATCTCATGCTTCTTACTATGCGCACGAGCTATTGCTGCTCCGTCAAGCTGCACCCCGTCTAGAGGTGTGAGGTCATTCACAGTTCACAAGTTCCTCCGAAATCCCTTCGCACGCGGGGTAACCCTATTGCTCCACAGGGGCCCCCATTAGCAAAACTTGTGAAAGCCATAAATTAGTCGTTGGGCTCACATGTCCCAGAATGTGTCTATGCCCTATTGCCACACTGATTGAGCGCTAGGAGGCATGAGCTCTGGGTCTCCTAAGCGAGCGGGGGTGTTTTTATCACAAACAGGTATTCGAGCTAGTCCTCGGGGACCGAACAGAGGGTCAACTACCACCAGGCGTACCTTGTCTTCCATATATCCACTTACGGACTCTTAATTGAGACGATTGGCAAAGGAAGCAAGTCGGAGGCTGGCTCATAGACACATATCGTATGATCGTAGATGGTTTAGCCCCCGCGGCGCCCTAGTCGGCAAAAGGGCCCAGGATTGCAACGTGCACATTTTGGGCTGTCACTTAACGCACCTGGTATAGTAGGGGTA"/>
                    <sequence id="seq_t17211" taxon="t172" totalcount="4" value="GGTCTGTTAAACTATTGTGTCAAGCACTACCGTGGTCCTCGCCTTGCTCTGTAGTGGCCGACATTGCCCCGTGCTGGATTGAAGAAACGCGTAGTTGATTGGCTGATTTGTTGTTGTCGCCTCAACTCAATTATAAATCGGGCTCTAGTTGCTCTCGTGCTGTGCGAGAAACATGCATTAAGAGGGCCCCAACGCCACATCCATTTCTTTTTGCAGCCCCAGAATCTCCACCGTACGCGACTTTCTCTAAAACAGGAACTCACTGACTGTGTACAAATTCTTATCGCGAAACAACACATCAAATAATACATCACCACTAACCGAACTAACGTCTGAATAACTCTCGTACTCCGGCCTGAACCATCTTTCAGAGCTATCTCTACTTTCGCCACTTGTGGCATTCACAGACCGAGGCATCCCTCCCCCGAGAAAGTTCATTTGAACGTCAGTCGGGCGTGCCTTCAGAGATGAGCCAACTACTCTGCGTGCACCAGCATGGAGATGCATTGTCAGTGCATGCCTAGGGTGTCCGTTGCTATGGAGCCTGTCCGCCGTGTAGCCGCGCGACTCACGTATAATTTAGCCACAGTGAGTTATTTACCTGGCGCAGCTACTTAATAAAGGAGTGCCCGGGCCGTTACGCTTAGCGACGGGTGTATGGAGTGCTTTGGAGCCTTCGAAGACGAGTGTAATATGACTCTATCAGCATGCAGAGAAGAGGGTTTTCGTTCGGTCCTTCAGTCGCCCCGGTGCACACACCGCGGGTCTACCCACTCCACTAGTGCGGCATATTCTAAAGTACGTTCGTGGAATATCGACCATTCAGTCGTTTCTGAGAACCACCACGAGTTGGCTCTATACATAATATCTCGAACAGCGTCGTTCCATCGTCGCCTCTCGGCCTTCAGATCCTCGCGGTCGGAAGAGACGGTCCGAAGACCTATCGCTTCTTAGTCAGGTAGTACCTGATCAATGTAGCGAGAAGTGGCACGATATCTTT"/>
                    <sequence id="seq_t17310" taxon="t173" totalcount="4" value="CGTGATAAGCGCAATTGTCAACTTTAACTGAGTGTCCAATACCATACAGCAGGATGGTTAGAATGGATGGCCGAGCCCAGGCGTAGGATAAAACATGGAAATTCCCAGGGGCCCTTCCGGGAAATTCGTTGCAGCGATCTTAGGGTCGCTAATTTTACGACAAACGCTAGATGAGGGCCCCCGGAGCGCTGTCCCTGGACGCGGCCTACGACCGACCACTTTTGAAGCGTCGTCCGCGCGCGCCGCACAGCTTATGACAAACTTAATTGCATGGGGAACCTGTGCTACGCGAATCTGATTGAATTTTGACTCATAGTCTTAGTCCCCATATGGTACCAGCCGAAGTAGACAGAAAACGACATTAGAGAACTCTACCACATACGCTAAACCAGTATCTGACGATATTTGGAGAAGTCAGTCACATAACATGGACCTGAGGGTCCCCTTAGGGTTATTCCAGCCGCATCAGCATAACAGATACCGCGATGCGGTGTTTACTCCGTAGTTAACAACATATGCTTATTGACAGCGACAGCTGAACCTCATTCCATACGTCGCTCTAGGAACAAAGCTGTGGTACAAACACCACTAACGTTGCCTGAATAGGCTTCGTGCCGGTAACGCTTTAGGAGAACGTGGCACCCGTGAGTTTGAGACGAACAACGCTCATGCACCGGAATGGTTAAGGCCAAAATCGATGAAGTGCCGTAGGAGACGTAGTCGTCCTCGCTTACGCGACGTGGACGTGCGGAGAATTAAGTGACCCTGAGAGCTTTACCCGGACGACTTCATACAGGGCAGGTCGGTTGGCGCTGTGGTAGTAATTTTCCCATAAACCATAGTAATAACGGACTTGCACTACATTGGGCACACACCTGTCTATACAAACCGGGACTCGCCCTCATGTTGACGGCCGTAGGTACACTGGAAATCATGGACTCAATCTAGGCCCTTGGTATTTAGTATGGAGTGCAAGCCTCCTAGGGTCGCGGGGTGACTG"/>
                    <sequence id="seq_t17410" taxon="t174" totalcount="4" value="CTCGTTCCGCTCTAGGTACTCTTGCTCGCCTTCATTAAATGACCAGAGCTTATTAGCTTGCGCGACTATGACCGTGCTCTAAACACTTTTATTGTGGCCACCGTGCCTTTTCCTAACCTCTCGACCGGTGGACCGTGTCAGGCATCACACACCGAGGTACAATTCGGAACATAAGCGCCGGTATGGCCTTAACAAGGGCTGAAGTACCTAGAGCGTCGCACCGTCCCTTTTGGAGGGCTTCCGTGAGCCTCTTTACACAACCTCGTCAATGGTATACCACCGCTACGCGGCTTGGAGGTGTCGTCCACGACATAATACGATCTTGCAAAAGCACGTCGTGACCCGCCTCCGCCGTTTTCTCGTGCGGTGATGCATCTGTTGAATCTAGAATTATGGGTGATGCCTGGAGAAAAGCTTCAGCCGCGAGATAAATGTACGCAAGATCTCGTACCACGCGGAGCAAGCACGGGGGTTCATCATCTATAGGACTGCTGTAGCGGCAGCAACCGAGCTACTGAGGCTGGTAATCCGATAGACTCACGTCCACGGGCCCCACCATCTCGCGTCTGATCGATTGGTCTCTGGCCGAACAATCGGTGGTGTGAGGCCCCTATACCCGTCCGTTAATTTCAGTTTCAGTAGACGTTATCATCGTGCGGTTAGAACAGTGAGGGCAGTTTGGCTGCCGACAGTATGTCGATTCCTAAAGGCCAGCATACGGTTCACGCGAAGGAGCTGCTAAATGAGCACCCCATGTAAATTATGAGTTAGTTCCGGGTACGGGAGCCGGCTCAGGCGGTCAATCATTCACCATTATGCCGGTCGGTCCTCACGGAATATCCCCGAGTAGCGCTCTACACCGGGCAAGTTTATACAAACACGCGTCGGTATCTAGACTATGCTCTAGCTTGGAGGACAGAGTAGTATAGACAGGTCCGTATAAATTGATAGGCTATCATGACTACACCTACTTGATCGGATCTCAATTAGCGTAAGTGCC"/>
                    <sequence id="seq_t17510" taxon="t175" totalcount="4" value="TGGGATCTTCTCTATAGTAACCAAGGGCCGGGTGTCGAGTGGACTACCACAAAAAACTTAGCATGAATATGAGGTCTGAGAGGCAGCAACATCCATGGCGATCCACTTGGTTCGTCATCCGCTTGTTGTTCTTCTTAACTGACTGACGCACTTTTCCGGCGACTGACATCAGGACAACATCCGTACCTCACGCCGAGCACTGTGCATGTCTCTCAACAACCATAAAACTTTCGTCCCGAGCTGATCTCAAATATTGAGACAAGGTGCAACATAACGATGACGTGCGTCTGGAAGATGTCGCGATTGTGCGATCCAGTTCGTGCCAGCTTCCGGTATATAGCTATGTTGCCTGGACACGAAAATGTAAAACGGTCCCAGTTACGCGTTATCAGCGTCGGTACTTCATTGTACAGGGCAGTAAAAACCCATTCGCCTGACGGATCCTACACGGTTATCCACGCCGCATGACTATACCGCGCCACTCTTCAGGATGGTGAATCCTTAAGTTTCTGTAAATGCTAACGAACCGAGCGAGCTTGAATCGTTCCGATACGTCCCAAGTGGAAATAACGGGAGGTCTAAGCAGACATCACGTTGGCCATTATTAACTCTGACTATTATCACTATAACACTGTCGTGGCTACGTAAGGTTCGTGGTCTGATGGTTCATGCCAACATGTTGGGCATGCGAGCTTGAATCGACGCCTATGCCAGACAAACGGTGCCGAGTCTATACATATTGGACTAGGGTCCCTTAGTTTTATACTGCGGTCCATCCTGGGACTACTACGTAAATTACGGGTACTCGAGCACACCCGAAAAAACGGCACCGGGCATCATATCAATCTTCGAATTGAACCATTTGTTCAAGCGCCCCCTCCATCCGTATCATCTACTCCTAGTTTCAGGATTTCAGTTGTGGTACCGCTGTGACAGGACTTAATCTATGCCTTCGGTAGTTCGTTGTGACAGCAACGGACGTAAGCTATGTAATAGTCTC"/>
                    <sequence id="seq_t17610" taxon="t176" totalcount="4" value="GGAGTCTAATAGCATTAAATAGATCAAATAGGCATCAGCATAGATTCTATATCATCGTGTAGTACACCGCGGCCCCTGCTATTCATTGCGTAGATCACACTGGGCCAAGATATCGGGAGCATCTAAGACGCAGTGAGATGCTTCCTCGTGCTAAAGTTATGGATAAGATAGCTCTCACGACACTCGGCGAGGAACGCGCCAGAGTATGCCTGGTGTCCATGGGGCCTGGCGCCGGCGGAGATGTTAACACGCTGAATTGGTGCAGGGCTACTGAGCGTGATGAAGTTACCCCTCAGAGGCTAATTTGATGAGTTGGTTAGTTCCTCCCTGAAGTCCCCACTTGAAATGTAAACGGCCCCGATCCCTAGTGACGCTCAAGAGTACGAAGGAGTATCAGATTAGAGATTCTATGTTGATCATAGACTGAGCAAGAACTGCGCGGGAAGCGGCCGTTCCTGTAGTCTAATCATGCCGAGGGCTTCCGAGTATAAGATCTAAGTCCATGCTCGGGCGTTAAAGAACGTGGTTTGAGTACTTAGGGGCAATGGATCCAACTGGAGTCCTCTGTTTTACCCACCAAGTTGGAGAGCGAGTTACGCGACACGACTATCCGTGCTCTGAAGGGAACCCTTGAGTACAGAATAAAATATACTTGGGAACGGCCGTACTCGTTCATTGAAGTCAGATTGGCCGGTGGACAACATTCCGAATAAATACCAACAAGATCTAACCCCAGGTGGTAGTTTTGCAACCCGGGAAAAAAAGCCAAGTTATGAGGTAGATGCTTCCTATGTACCCGATCACTAGAGGAGCTGCTTTGAAAATCCTGGTTCATGTCGTTGTGTTCTCACTGCATGTGCTGAGCATCGATTTGGATTCCTCGAAACGAGAACTGGTCAGATGTGACTCAATGCGTCCGTTTAGACGCGGGTGAATGTCGCTGCCCCAATCGACATTAATTTTGTGTACGCAGGGTATGGTGGAGCCTAGCGTTGTATAC"/>
                    <sequence id="seq_t17710" taxon="t177" totalcount="4" value="ATGCCCCCGATATCCGTTTTGTGCTACTTAAGTTCCAAGTGATGTGTATGAAATCTCGCTATTGGGCCTCAGCCCAGGTGCTATGAAGCGTGTCTACGGCCTGTCTGGTCCGTATACGAAGGCCGCGTGAGAGGCAATGGTGATCCGTTTAACGGATTATGAAGCATGAACGATCGTGGGTGCGGGCACAGTCACTTCGTACAATTCTTGCCTGACGTGTCCGTCCTCATAGTCATCAATAATCAAGTGGAGGCAAGTTTTTTGTTACTGAACGTTCTTAGTATTGGGCGGATTTACCACCGATCTAGGACAAAGTCTTGCTTCACAATGAAGTGTCGCTGCGTACCTACAAATCTCGTTATGGCTCGGCCGTCATGAAGACCTGTGTTGCCCCAGACATACTTCTTTACACCTATAGGAAAACGTTTAGATATGAAACACCACACAACCGTATTTAGGGAATGAATACAGGTCAGGAAAGTTTTTGCCCTACGTCCTCATGGCGCTTGATACTCAAGAATAAAACTGTATTAATATCGACTGAATAGCGTCAAAAGTCCCTCGGGTGAGGCATGCCCGAACGGGGCAGCCCTATTTAAAGGAACCTCCAGTCCTCCCCCCAACCTATACACGAAACTGTCCTAGAGGCTTTACGGCACACCGCATCGGCCTGCCTTACTCGGGCACATCCTGGCGCGCACGCGGTGTCCCTTTCCAGGGAGTTTGGCTCTCCACTGTTCCAAACCAGAGTTAATAGGATCATTCACGCCGCTCCACCTATCTTAACTGACATTATCCTTGAGCTACCAAAACTGACCTATCAAAATATCTCCATGCTGGATCAAAGAGACAGCTAAAGTAGTTCGCATTTTACGACCCTCATGGTGCTTCCCTTTTTCTTCCGACCTAGACTGAGGCAAGCGGAACTCTATAGCTTACCGTATCATCCATATTAGCTCCCGTAGGGCGTCGATTATTAGCTACCTCAAGGTTTGTTCGA"/>
                    <sequence id="seq_t17810" taxon="t178" totalcount="4" value="GCGTAGTTTTTCCCCGAAGTTGTTTGACCTAGGTAACGGAGCGGAACAGGGCTAACGACGAACCTACTAAATCTCAGTATGGGTCCCGAAGTCGGGTGGCGGCAAGCCCCTGAGCGTCTGGAAGGAGATGGCAAGCAGAGTCTACCCACGATGGAAGTAAGAGTCCCGTAGGCGCATGTCTAGTCGGATCTTCAGAGCCGTTTTGTCTACGTACATCTCTCGACCGGCTATGGTCCTTACGTCGTAGCCGGCTATAGCAAGTGCAACTCGGAAAGTCGATAAAATGAACCAAAGGTAAGTAATGGACTATAGTGGGTACTTCCTATAAGTACGGTGGAGTAATGTCGTGGCAATAATCTGCCTAAGATCCGGTCGAAGACGTTTTTGCCCGCTGTTCGGTTGGCACTTCAAGCGCCCCACGAGCCTCGCGGCGGATAGACACTCTATCTGCCAGCATGTTCCATGGAAGGTGTCACCTTAATGGGATGATGTGCTACGGGCCATACTGGGGAGGTTTGGCTGTCCCTTGCAGTCAATAATTGTAGGCATCTCATAACTGCAGACCCGGGTACAAAAGATGAAGATAGAAGGGACAGTTAAACGCGCTGTTTATATCCCGTGTAGACGGTGTGAGCGCTGCACCAGAGGCTAATACCCCATAGCAAGCCACACTGGGGTTCTGTATTTTACGTTTCCGCTTATGGGCGTAATCCATGTATCTTCATCTTCCTTCTCACAACTTCTGGAGCAGCGACCTACTAGTAGTCGTAACCGAAGATAAGGTGAAGGCCTCGCGATACCTAACCGAATGAGTGTAATATCGTCCAGCACAAGCAGATGAGAAAGCTCTTCTTCCTAATTGCCGTGACGTTCATCTGTCTATGGCAAGTCCTCATTGTCGAACCTCACTCCGTACTAACGCAACGGAGTCACTACGACGGAATCGGTAATGTGTTAAAGACGCCGGGGATAATACGGCACAGACTATCGATATGGTTCG"/>
                    <sequence id="seq_t17910" taxon="t179" totalcount="4" value="GTGGCGGGTGAGCTCCTGCCCGAGTCTCCTAACCCTTATAGATACATTGACTATCAGCTGAATGTGGACTAGATGGGGTCACTAGTATCGGACAAACCTCTGGTTTTCTGGTGCGGGCCTACGTCTCACACGGTTTACTCACACACCCATTCGCTAGCTCTCACTGAAAAGACCACTCTCAGAGGGTTAAGGAATTAGGGAATGAAAGGGGTATTTGTCTCGCGATTGCGAGAGGTGACTGCCGCTCGGGTTTCAGTGCTACGTGAAATTTACGCACTAGAAAGCTCCGTGGCCTCGGAAACGCAGCGGTCACAGCCTTGATTTCGCCGGATAACCGACGACCGAGTACTGTTTGCGGGACTAATCGAGAGCACCGGATAACGACGGGGCTCGATAGCTACCCTCTTGCGCATCACCCGCAATCGCAATGAAAGATAAAGGCTGTCGCTGCTGCTAGTCCGTCGATCTCACGACCGCTTATGTTCCTTGCAAATGAACCTGTCCGATGTCACTGTGCTCAGCCTACTTCCGAGACAGGACACCGCCGCGGACCCAGGCTCGTCCTATTCATTCCAAACTACAGCGACAACCGAGGCTTGTATACGTTTCTGGTTTGCCTTCATTCTTCGAAAGCGTGTTTGAGCCCCTCTTCCACAATGTATACTGCGCATTCGCAGTGTTTCCGACCCCCAGGAAAATATTGGTCACTTCCGAAAGGCCTGGTGCCTGCTTTAGCATCGATGAACGGAGGGGGACCGGCCCTTCGACATAGTCCATGAGGGTTGATTGTCGCTTGAATTAACCGATGATTTGTCAATTAGCCATACTCATATTCCGATTATCCCGTCCTGCGGGGAGACTGGTGGAACAGAGGTTGTCACCAGAAATACTACGTCATTGGACGGTCTGGGCGGAAATGTGAGAAACGCCATAGATCTACGTGGACGTTGTTCCTTCTTGAGTTGTGGTTACAGTCAAAGCCACCTTTGTCGGAGGCCCA"/>
                    <sequence id="seq_t1850" taxon="t18" totalcount="4" value="TGGCATGCACACTCTCGTTGCAGGCTTTTATGGTCGTGGTGAATTGGCCCTTTACTAACTTATTACGATCGGAGTGCTGCTGCTACGAGGAGGGCACGCCATGGACACGGGATTGGTTTGCCTTTCCGTCTGGAATAATTTCAATTGTATTCAGTAAGCCTATTCAGGTCCGAACCCGCCCCGTGACGGGTGAAGAAGTGACTTTTGATAAGTCCGAGAGGGCTCTCAAGCCCTCCAGATTACTGTCCAAATTTTTCAGGTTTGTCACCGCTGAACAAGTATAACAGGTCTACATACTACGCCATTGGTATGTAATAAACATAAATTTATGCCCGTCTTTCACTGATAGACAAGCGGGTAGCGTGCTTCTATTTTCTGCTAATGGTAGATGTACACCCTCCTCCGTAACCTACTTATGCCCTCTGTGATTCAACAAGTGTCTCTACCCTACGACAAATGCAGTGCGATTGGTGTCGCGAAGGGCCTTGTTCCGGGTACAAGACGACTCAGTTGTGCGCCGTCGGTCAAAGCAAGATTCGAGCTCAAAGATGCTCTACTGCAGCCGTTCCTCATTACTACATGGTTCACGAAGAACGCACGATCTCTAAGTCAGAAACCGGAGAATCATAGCTTAGTGATGTGGCGACCTCGTCTGCACCAGCGTTGTTTTGCAACTATGAGATGGCATTGGTGCCGAGGGAGAAGATGTAAGTGTTCGCGTGCGGTGCGCTCGACCTTCAGTCGCTCCACAGCGACGGATAAGGAGGCCGGCCTTCCCTCCGTGAACCTCCTCGCGTGGCTTGCAACGCCTAATGCCCATTGTTGATTGACCTGGCCCACAAGGACGTAGGCTTGGGACTTTGTCAAGAACGTCACCCATTTTGTCAGAGGGGATTTTCCCACTGGAATCTGGATACGATCACCCCTAAAGTGCCAAAGTATAGTGAGGATGCACTTGAGTTTTGAAGGTTATTGTCGATAATCTCAGGCGAGAGCCGGT"/>
                    <sequence id="seq_t18010" taxon="t180" totalcount="4" value="TGGCGGCATCCGGAGAGTATATTGTATCTCTCGCTGAATGATGACACTTAACTTTGGGGAAAGTGGAACAGAACTAATACTGAAGCTCCTACCCAATCGCTCGGTTGCCCCTTCTACGTTGCCAACATAGAGGTCAGGAGCCCAACCGTTGGCGACGGACACTTATAGGCAGCCTGTTAGACAAGCACGGTGCGCGCACGTCAAATAGAGCGTGCGTAGCCATTGGAATTGTGCCGGTGACGGTGCCCTATATTGCTCTCTCCCCTGATTTATTGAGACACTCTTAATGATCTGGAAGATGTTCCGCCGCAAGAACGTATGCATGACTGACACGGTGCTGGAGTTCTTGCTCTTGTTATGGAAGGAAAATAAACTTTGACAAAAAGCGTAGACGCGTACGCCATTGGTTGCATAATAGAATGATTGGCGACTTGAGCTGGAGAATTCCGAATTAACATTAACCGTCGTGACGCGACCCTGGGGAGCTCCGACGGGACTCGAAGGGACTGGAGGATCCCCGATCGGTCGGGTTGTCATACATCACGGCGGCGGGGAATAGAGGAGGCCTGGGAATCGGCTGTTGAGCCTGAGGTCGACTTCTTCGCGTCATCAGGCAAGTTGTTACGGGAGTAGGAATGTATGCGTAGCCCTACGGTAATGATACTATCACAGGGGGATCCGACAGTTGTAAATACGTCGAGGGACAAAAAACTCTAGTCCACTCGGATCCGTAGGGGCAGGACTCCCGTGAACCACGTAACTCTGACGGGGCCTCAATATACCCCCTCCAGAAACCTGGGCGTCAACTTGGTGCCAGTCGACTTGACATTTCGTGAGAACCAGGCGGCAGGCCGCGTATCGTCAGGGACACTAATACCAGCAATATACATGCAGGTACATAGCTAATTAGCTAAACAGCAGTGCGCCAATAGGTTTTGCTGCCGTGTTCTGAACATACGCCGGTTAGTTCAAAAAACATGAGCTCTGGGACTACTGTCAC"/>
                    <sequence id="seq_t18114" taxon="t181" totalcount="4" value="ACGAGGATGCACTTGTTACCGGCGTTGTACCTTGTAACATCGTATGCTATGCGCAAGTGATCACAGGATCTCAGATAGGTTAATACGTTACTGGAGCAGTGGCCGCTGTTTGGGGTTTACCAACCCTGTGAACCGGATCCTCATATCTCCCGCCCATCATCCACAAAAAAGAGCGGAGCTAAGTTTGTTCGCTACCCAAGCCGTGGGTATACTTTTAGTTGAGTTTGTAATGTCTAGTTGAGATACTCGAGGCCGAAATCAAAGGTTCAAGATTACATGGTGAAGCACACATTTGGCAGCGGAGCACCAACGGACTGACCAACAGCTCTGGCAGAAACAGTTCGTATAGCGAAGCTAAAGCATCGTTCCTTTGACGTATTGGCTCGACCAAACGACTCTGACCCTGTCCCGAGATATTAAACTAGTTCCTACGCGACGGGTGCGCTGGGTCCATACGAACGCTCTAAAGAGTCTTTAATACGGCCCTGGACCAACGCCTATAATATTCTGTGTCGGATGGTTGCTATACGCACGGTAAAGTACTGGCGTTAACAAGTCATCTGTATTCGCCTATACTCCCCAATCCCGAAGCAAAGCTGGCTTCTCCCTGCTGCATATTCCGGTTATCGGTCCCGAAAATATACCACTCTCAGCACAAGACGTCGTCTTTGGTTCGTCATGTGTAGCCCAAGATGAATGGTCATGGTGGAGACGTCAAGGTTGTGGGAGGTAGGGACACGAACACGCCCACGAGTATGATAGCTATGTCAAGTATTGCCCGGATGCGGGGGCCCCTGGTCGAGCAGCGATCCTGTTACCAAGATTCTTGTTCCTTATCTAAGACAAGTGCGGGTGTCAACCTGTCTCGTGGGACTTACAGTCAGGATTGAGTCACACTGCCTCTTACGTTTATAGGACTTGTCGGAGGGAGCTACATAGTACTGTTTTGGCAGAGTCCACAACGCGCCCGCACGCAACACTGTTGCGACGCGTCGCCGTC"/>
                    <sequence id="seq_t18211" taxon="t182" totalcount="4" value="TAGCGACAGGAGAGGCGGTCCCGCAGACTGTCGCATAAGAGCACCCGTGTGACTTGCAAATACGCCTACGGTTTGGAACTCAGATGTAGTATACTCGCCGGTCGGTCAGATTGACCAACTCATTTTACGTGTTCGCTCCAACTGACTGAGCTTTAACTGATAGAGCACGAAACCACGCGGTCGTTTGGCTCTCCTCGGGTCGTGGCGGACCGTATACGCCTTGAGAGCGGCGTTGGCTTTCACGGAGATCCAGCAAGAATTTTGGATCGGTCACATCGAGCTAGGTCCAGGGGTGAGGGGCCATATAACTTATTATATGACTATCCGGGAACAGCTTCTTCAGATATCCTTTGGCTATGAGTGACCAGGAAAACTTTTCTCTTCCCTTACATTGACGCAGGGCGAAAGTTCTGTGAGTTGACTTATTTCCGGGCTATAGCCCGCGGTGTAAGTAATGATTTGCGCTGTCGGCCCGGTACATCACATTATTGAACATTTCATTGGCTGGAAGTGAGTATCTTGTTGTCTCGTCGACGTGATTCATATACAAGTAAAGGTGTCCGGTACTACCAGCTTACAATGCTGACCAATCTTAAGGTCACAGGTGACTGTCGCCAACCACGATTAGAATTAACAAGACGCCGGAGGTATTCTCCGTCCTGGTGCGTTCTCAAGGACGTAGACGCACGCACCAAGACCAGTGATACCGATACTTTATTGGGTGTGGTGTCGCGATAGGGTACTGGGCGCTTGCGGCTCAAGCCATGCGTTTGCATGCGCTCTCTGGGTAGCAAGAGATTCAGTCTCTTAAGGATCGACGTTCAATTGTGCGAAAATCGGGCTGCGCTCACAACCGGAAACGGGTATTCTTACGCGCCAGCCCCAAATGCAACTTTCCGCTCATCATAAATTGTCCGTTGTTCGTACCAGTCCGACTGGCATGAACTAAGCATACGTGGTTTGCCTAATCACTTAGTCTCAGATTCGTGGCATCATACTA"/>
                    <sequence id="seq_t18310" taxon="t183" totalcount="4" value="GGTGTATATTACCCCCTTCGCCTCTTGTCCCTCCTTTATTGCTATATGAGGTACCAGTAGATTGCGCACGAGCCGCAGTCATAAGGTCCAGAAATCGCTGTGAACATGTACTAGGGGCCACGTCCATTCACGGACGACGCTATAACCCATAGGCTCTGACTAACTGACCGCACACGCTGTAGCTTGACAAGGTACAAGTGATACATGAGGCTAGATGTCTCTTAGTCGCTAGTGGTGGTTGGCGCTCCGGTTGACCTCCATTGACAGTGGATCGAGATCTAACGCTGCCCCGGAATGCATACACAGTGGTCACACGCTTTAGTCCCAGGACTCCGTGGCGTCCTTGTTTCCTTTCTGGGCAAAATTGGGATGAGAAGCTGACGATGGCTCTAGATCGTCAGCCTTTAAGTCACAGACGGCAACGTCAATGAAAATCATAGCCTGATATTGCTTGTAGTTCGACCATTTATCGGCGCCAAGTGTTCGTTGAATATCAACCAAACCGAGTACTCTGCTCGTTAACAATCTCGTAGCCCAGGAAACATTCACGTAGGACGCTCGTCGCATTCGTGCTTCCCCATTTCAGCGAGTCGAGTTCGAACCCGCTCAAGCTGTGCCTTGAATCCACGTAAGCGGTCCTAACCGGCTCCGCGCCAAAGTATACTGTCCATTCAGAGTCACGATGAGAAGGAGGTAAATTGCGATGGCTCTGGGGCAGGCCGGCAGTTTCTTTCGCGCTGGAGGGCGGAGTTATGCTTGCGTTAGTACCTACCCCAATAGGCAATTGGGTCAAGTGAAATACTCTATGATTAGCCTAATTAGTGCTATCATATTGCGTGTATCCCATGCTCAGAGTAAACTGGTGGAGGAAGGCACGCAGCTACATCTACGACACCATCTGACGATATGCCCGTATCGGGCACTCTCGCCCCAGATCAAGGCGAATCCTGTTCGACCTTACGCTGTGCCTGCAGCCTCGGCCCCTTTAGGATAAGTTTCA"/>
                    <sequence id="seq_t18410" taxon="t184" totalcount="4" value="TTAGTGTTTTTGCGCTCATTCAACTACTGCCGAGGGACTGAAAATAAGACAAACTCGTCGCATTAGCCGGGGATCCACGCAGAACCAATGTAACTGTGTCCTCTTAGGCTAGGTTGCCAGACTGGATGACATTACTTACTCTCGCCTCTTTGAGCGGGCTGGAGTATGCTGAGCCTTACGCGCTTTAACAGTCCGGCTTTACTCTACCCGCTTCTCATCACCATAGTAAGTCTTAGCACGTCGGCTACCGTCGACATGTTATAACACATCCCCGTCCCGGGGTGAGCACAGACGCAGGGCACGAGCTCGGCAAAGGATTATGGAACTAGTGTGGGCGGTTCTGGTTCAGCCGCAGTCGACCCTTAGTCGATACCGGCGGTCCTGGGTAGTTTCAGAGCCGGGTCTTAACACTTTTAGAACAATTGGGCTGAAGTATACACGCCTAAGAGGTTAATGGGTCCCACCAGATTGGTGAGGCGCGTATTACGCGCGCTATAGATAAACTATAGGAGCGCGATTTATAAACGCAGGTGAGCGGTGCGGGAATGAAATGCAAGGGAGACGTCGTTTCCCGCAAGGCACCTAGACACAGGAGATAGAAGAATCTCGTAGTTTCGAATTAAACCAGCAACTGACGCCAGCAAGTGTACGCGACGGCCGCGTCATACTGTGGGGAGCGAATTCCATCGTATGAACAACCCGGCTTAAACCCGAATCTGATGATGCGGAACTTACTATTGTAATGGGCTCTGAGGTCGGCCCTTAGACCTAGTTATACTATGGTTAAGCAATCGAGTCCGACAACTCAAACAGTGCACGAGTGTGGCCTGACCTCGGTACACAGACTTCCCTCGCCAGACTCATCATGTCGGCTCGTGGTTTAGTACCTCGCCGTCAAAGGGCCAGCTAGCTAGAGAAACGCCAAGAGGATTCCTTTTGGTAGAGAGCTGAGAAAGATACGTAAATCAATACAGTGAACTCCACACTATTTGCTATAGGA"/>
                    <sequence id="seq_t18510" taxon="t185" totalcount="4" value="CACCACGTTCATGTGAGTCCTTTGCCTCTCCCCACATTCATGAGTGGAACCCAAAGTAACAGTCAGGTGATAACGGGGAGACGCCCCATCAGGCTAGCTCACCAGTGCAACCGTCACGTCAAAAATAATAGACACTCCGGGAGCCTTAATACCGTTCTTAAGAGACCCAAATCATAGCCAAGGGGCAATCCTGAGAGGAGAAGCTGGGCCAAGCTACAAGTTGGAATGTCTCTGTCATGTAAACCCGCCTGCGACAACTCTCCTGAGGGGTGGTCTGATGACAACCCGGTAAGCCGACAGGTGGGTTGTGGAGGCTCGCGAAGAGCTCCTTGCCTACTGATATCTTCGCGCTACTTTGTTGAGACCGATGAGTCTCTATTTTAGCTAATCCGTCAGTTGTCGCCGGTTAGTTGAATGCAACAGGGCAGCTGACCGTGGCCGTTCCTTCCTGGCTTCCACAAGGCGGGTGAGACCGAAAGTGGATGATATGATATGTTCGCTATAGTGAGGCAGCTGGGATCATCCTGGTTCCATGACTCGTACACCGGACCAGTCTCTCTGACTGAACCCCATAGCCTCGTGTAGGTCCACACACTTGGTGTGAAGGATGTTTCTTACCGGGGAAGTGTCTACGTGGCCTTTACGATTTGACATCAGATTCTGAACGTGTACAGATTCTCATGGGCTACGGGAATTCGTAGAGCTGCGTGCTAGAATTGATTTACGTTATTTTTCCAGCGAGTAGATTCAGCGCGATATCAAATCACTCGTGAATTGGAGTTCGCCCGAGCGTCAGGGGCAAAGGTTCGTGCCATACACCAAACATTCCGGGTAGCGGCCATGTTGGCCACCGTCAATACTTATTTAAAATTTTTTATTTTTCAAATTCCTTCCTACACACGACGTAGACCAGGATCCGGAGTGGGTAAATCCGTGATGGGGCCAGTTTAATATCTACTCTCGGAGTTAGGACCGCCAAATTTTAGCATGCCTTCGGTTG"/>
                    <sequence id="seq_t18610" taxon="t186" totalcount="4" value="CTCAAGGGAGTATTCCGACTTCAAATGCTGTTGCTTCGGTATGATGCATGCAGTCATCAGATTGCAATCGCGCACAGGATTGCAGAACTCATCATCCCAATTATGCGCCGAAGCGCGGTAGTGACGCATAATGAACGGGGGAAACCAATGTTCACCTGGTTAAGCACAATAGGGCTCTGTTTATAGAACCTGCGGGGCTTGCGTACGGTACGGAGCAAGCCGGCTGTGACGAATTCGCTGGATCAACCCTTGCCTTTATGAATCGATTCCGACTGTTCTGGAGTAGCTGGTTTACCGACGGTCTCCTCTCTGTATCACCGCAACCGTTCAATTCGTGAGACTCGCAGCTTCCCTAGGCGACAAGAGTGCATGTTGGAGAGATAGATCTGCTTGCTCGACAGGCCTCATCTAGCAACATCCTCATCGTCACATCCGTCTACTCGGCCAACATGAGGAACTGAGGGCGATTGCCTGGACGGTGGCTGTGAATACGCGTCTCAGCTCAGCCCACACAATATAACTGAAGAGAGGATACTTCGTCGAATACAATCCCATTTTAGCTCATCCCGTTTAGGGAAGAGTTATCACCAATTTGTTGTTTGGGGAGCTAGCCGTTATGATACCCACGTGGTTCAGTTCGTCAGGGCTGCTTCCCCCAGCGTGCTGATAGTGCAGGGTCTGAGTCGGAAGGGAAAAGAAAAAACATAGGAGACCCCTGACAAGATAGGCCTTACACCAGATCGTGTAGAGGACGAGCCAGGCGTATTCGGGGTAACACCTGGGTCACTTAGCCCGACGGCTCGGTCAAAGCGGCCCCGTGAGACAATCAAATCTCGGTCCCCTCAGTGGGGGTCATTTACGTAGCCGCCATCGATTAACTGTATAGGGAGCTTATCGAGAAACTAGTATGAGGTGGCCTCAGCCTGAGAATGTCGTATGTTCTCGCAATCTTACGTGTTCGTGATAGCGAATTAAAGTGTGGCTACAAAGTAACCTACAT"/>
                    <sequence id="seq_t18710" taxon="t187" totalcount="4" value="AGTTTGCGGATGTTCAAACATGTCCGGCGCGCGGATTAATTGGGACAGAAGGGGCAGTCTATTACAATCTGGACAGGTACTTTAATAACTCCAATTGCAATGCGGGGAGGTGCTTGACTTGAGGAGTCCATTGACAGCCCAATGGCTACCGAAGCCCTCGATCGGTGCACTGCACAGCGGATAAAAAGCGTGCGTCCTCCGCACGTCGCTCGTTTCACTGGGACGGGACGCCATATACGGGTGTAAGCGGTGCATGTACATCTATGCCCAGCAGGAGCTGTGGTCTGCATCGTAATGGAGTTCGTGTAAGGATTCCATCTTACTAGCTTTGTGCGACCGAATCTAGGTTGCACGAGGACATGCGGAGAGCTTCACATCTATAGAATCGCGAGGGTTTATTGGCGCGATGCTAGAGCTAGGTCGTCGTCCAGTCAGAGTAGTTTACAAACTTCCAGAACACAAGTAGGCAATCAGCATGGTTGAGTAGATACCACATCCCGCCTGCACCCAAAGTGCAAGTCTAAAGTGATATCACATCGTTTTATCGGTACTATTTCGATCGTGTACCGAACTGGGCGACATCATAGCGTGCGGGTGATATGCCTAACCCTTGTTTAAGTAGCCGAGCTAGCAATAATTCTCGATGATGTGAGGTACTCCTTGCTGTTTGCGCTGAGTATGTGTACGACGACAGCATGACTAAACGCACCCCTCCGAAGTAAGTAGTTGACCACTCGTACCCCTGGATGCCACCGTTCGGGGATAGGGATGGCTGTTGTTTGGACGGCAAACCCCAAAGTTTTTGAAATGGATACGCGACACGCAGTCATAGCTGTCGTGATTGGACAAGCGATGTCTTATTACGCTGTAGTAATTCTCCGCGTCTGATCTGGTTCAGGTAGGTACGATCATCAGCATTCAGTATCGTATTGGCACGTCTTCTAGTTGCGTCGAGCGCCAACCATAGGAAATCAGGGTCCCTTGCAAACATTGTTATTCT"/>
                    <sequence id="seq_t18810" taxon="t188" totalcount="4" value="GGGCCTCTTCATTCGTTTCGTAGTCTCTAGGTAGGCTCAGGCTACGTGCATTATTAGCGAGACAAAATTCAACGACGCCTGTAAGAGTAGTTTATCAAAAATTGGGGGTTCAATAAATATGCCCTGAAAGTCCGCCATCCTGTCGGTTCAACTATGGACCAAGAACAATTGCCAGTTTAGGACGGTTTGAGAATGAGTCAAGGGTAGGTCAAATAATGCGTTTCCCCGGAGAGCATCCCGCCGGGCCATAGTCAACTGGCATATAGAGAGCGACCGTCGAAAACAGACGCGCGCTTTAAGCAAGGTAAAATCCGACGACATCAACCTCTCGAATCGGTGACTGGGAGAAATGGGTGGACACCCTATTACAAGTCGCAAACGAGGCATATAGTGCCGTGTTACTCTTCTATAGAGACCCCTGCGTTGGTTAAGCAGATCTGTCGAAGAACCGGCACGGCCTTACTTAGTGCGGTGCCATAGGTACATCTTCTTGCGTCAGAGGAGGACGCACACGGAGACTGCCTAGGCACTGTCCAGTTAACACGAATCAGACTGAGGAATAGGAAGCTTCTGTCCATAGAGTTCAGCCCATCCAGTCAGGGTAAGTCCCTACAATTCTCAACCTCTCATCCACCTGGGGGGAAACTGGAGAGACCGTTATTCCGTATGTGAACCCTGGCCCAAGGGGGGGCGGACCCGAAACGGGATCCTTAACAGAACAGCCCACTATTCCCAGAAACCGTACCTCCCTTGGTTGTATGACAGCAAGTGTTGCGAAAAGATCGAGACGACAACAGGGTTAATTTCCCGAGCTGGCGGAGCTAACTGGCTTACAGGACTATATACAAGCGTGCGACCAGCAAATATTTGGTGGAAGTGATTCGTGCGAACACTCCGGATTTGGGTGGTGTTCGGCTTTTCTTGGGTCTTGGAGTGATTAGCAGGGGTCAGCACCCTAATGCAAGCAACATTGGCTACACTAAAGAAGCCGTTTCCATCC"/>
                    <sequence id="seq_t18910" taxon="t189" totalcount="4" value="GCCTAAATTTCACAGGCCATGTATCGACCGGGATGACATAGAGCATAGGAATCCCTCGAGAAACCAATCAATCGAACAGTAGATACTCAGGTAGGGGTAGAGGTACCACTCGTGAGTCCGGAATCAGATGCCGGGGACAGTGTACTCCGGTTGGAGATCCAGGTCCCGCAGGGGGAGATCTATCTAGTTGGAGTGATTCTCGATCTAAGCGTACGTCTCACGTTCTCCTATGGTCCAAAAGGCGTAGCTGGCAACATCCAACGCATCTCCGAAGGTGCGTAAAATCGACCAAATATAAGAAATCTACTATATGGGGAACATTGCTTAAGTTCTGTGGTGCATCATAATGTCTACCGACTGTCGGGGATCAGTTGGAAAACGTTAGTTCTAAATATTCGGATTCATCTTCAAAGCCCCCATGACACAAACATCATACAGGCAGTCAATGTGCCAGCTTATTGGCTGTCAGTGCGCAAGGAAATCAGGTGGTGAAGTCTGGGCCCGATTTTGGATGTGAAGCTACAACTTCCAGATAAAAATGGTGAGGGTCTTATGCCTGCGGAGCCTGCTACAACAGCTGAAGTTGACACGCTCAGTAGTACATCTCGCCTATCGCTCGGATCCGCTTGGAGAGAGATACCGAATTGGCATATTCACCCTAGCAACACACACGGGGTCTTGAGATCTTGGAATTTCGTACATAAACATCAACGCTCCTACCCAAGTTTTTTACTCACAGATTCACCAAGAACGATTTCCCCGTTGCCGGAACTGGCCATTACGATGGGGGATCAAGCTACCTTAGCGCATAAGTGTAAGATCATCGTACCTGAGATATCGCGTGAACTGTTGGGCCTGACTTACACGAGGCATATCTGGTAATCGCAAGTAACCGCTCATGTTCTTTACTCCGGTTTACCGTTCGACATTTAAGACGACCCAATTCGTGATCTGTCAAATTGGGCGGGGATACTACGTCTCAGCATAACGATATCGTTCG"/>
                    <sequence id="seq_t1950" taxon="t19" totalcount="4" value="TGAGGAATGAACTTCTAAGTTGTCGGAATGTTAGTTAGCATAAATACCCGAGGGTCGGGAGATCCGTTGTGGCTCGGCATTGGCGTGGGGCCCCTTTAAATGAATCGCTGCTTGACCCTTCATTAGTACGGTTGCACTGCTAACGATGACGAGGACTGAGAGCTGGGCCCCAAGCGAGAGTTTCAGTTTCTACGCGCTGGCCCAACACAGGTAATTAATGTGCCTATACGCACAGGGGGGATTTCTGACGTGAAAGGGGAATAACCCCCCATGAGGTCTTTGTACGATATCTATAAGTTCGAGTGCATTCATTCTAAATTATTCGGATATGTCTGCCGGTCTAGGCTTTGTACTACCCCGCCGTACTGAATCTTCCTGACCAAGCTCCCGACAATTTCAGGTTTAGTTGATGATAGGCGGGCGAGCAAATGTCTCCCAGCTTAACATTGCACCACGACTGCTTCGGGGTTCCTCAATGTCAGCGAGCGGTCCGACCAGCTAGAGCGTGCAGATAAGAAAGTGATGGGATCAAAAGGTCTATGTATCGTATCCTTTTCGGGGGATTTGGGGGACGCATTACTGGATCTTCTACTAACTGGCTTTCGCCCTTTATAGTATGCGGCAATTTAAACTTCGCCTAAGGGACATACTGTGATAGTGCTCCTAATCACTCAATGTCGAGGCATGAGTAAATTAAACCTGTGCTACGTCTGCTGTCCCTATAAGATATCATATCGCATTAGCCTCGGTCTGTCATGCATCTGTGTCACGGCCAGCCCAAGTCAAGGGGTACTCCAGTATTTGTTCCTCCATCACATTTATAAAAACTTGACATACGACCTTCTGGCAGGGGCACCTGGCGCCGGTTTCTCCGTGCTGGTCTTTAAGACCAAGTGAAGATCGACCAAAAGATCCAACTCTCCGAGATACGCGCTGATTGCTCATGCAACGTCACTCATAATTATGTTGCCATTACATTCTAAACATGCCGCCTCGGGTG"/>
                    <sequence id="seq_t19010" taxon="t190" totalcount="4" value="CATCACGTCCGTTAGAGGCCTTGTAATGTAGTGAGTGACATGCATTCAACCAACAGTCACCATCATGACCCAATCGCGTGGCCTAAGGTCATACTAGCGGAACAGTTCTAACGTCGCTTCAACAATCGCACACAAGAAGACACGCATACGGCCGTTCCATCGTGACGCAGTTGTACCCCTAGTGACAATTCTGAGGGGAGTAGCTGGGAGAAACTGTAGCAAGTTATCTCGTTGAGGAGATCGTCAACCTCCGCCTGCTCCCGTGAAAAGTCGTCGGCTGAGAACCTGCGGTGCCTCGAAGGGTGATGTGGGGGATGGCGATGAATTCCCTTTCTCGCGATATCTTCGTGTTAATTCGTTGAGACTGAGGTGTCGCTCTACTAGCTGGTCGGGAATTTGTCTTTGTGCAGTCGAATCCAACAGGTCACTTGAGTGTGGCCCTGGACTACTCGCTCCCGATAGTAGGTCTAATCCGGTAGTGGATGACATGCTAAGTCTGATCAAGTGAGGCTGGTGGAATGTACCTGGTTGTATGACGGGAAGCCGGGAGGTGTATCACTGACTGAGCCACATAGCCTTGTATTCCTCGACGCACGCCGTGTTAAAGACGCTACTTACCGGGGGAATGATTACGTCGCCTGTACGAGTTGACAAGAAAGTCTGATACCTAAGAGATTCATGTGGGATACGTTAACTAGTAGCACTGCGTCGTGGGGGTTATTATAGTAGTTTAACCAACACATAGGTTCAGTCGTACAGCACATCATTCGTCAGTATGTGACGTCACCAAAGTCGGTGAGTGAGTATCGTGAACTGCGTCGCCCAATTCAGCTGCCCGGTCGGCTGCCCGACGTCAATACCTATTGAAAAACGTTAGTTTTTGAAAGTCCGTACTAAACGCCACAAGCACCGATACGTGGAGTTGGTTAAACCGTGTTAGGGCCAATTAGAAATGAGAACTCGGTATTAGGAGCGTCAACTATTAGCTTACCGGAGGTTG"/>
                    <sequence id="seq_t19114" taxon="t191" totalcount="4" value="TGGGATCTTCTCTATAGTATCCAAGAGCCGGTTTTCGGGTGGACTGCCACAAAAAACTTAGCATCAATAGACGCTCAGAGTGGCAGAAACATCCATGGCGATCCACTTGGTTCGTCATGCGGTTGTTGTTCTTTTTAACTGACTGACGCACTTTTCCGGCAACTAACATCAGGACAACGACCGTCGCTCACTCCGAGCACTGTTATTGCCATAGAACACCCATAAAACTTTCATCCCGAGCTGATCTCATATATTGAAATACGGTGCAACATAACGGCGAAGTGCGTCTGGTAGATGTCTCGATCGTGCGATCCAGTTCTTGCCAGCTAACGGTATATAGCTATATTGCCGGGACACAACAATACGGAACGGCACCAGTTACGCGCTCTCAGCGTCGGTGGTTCATTGTACAGGGCAGTAAAAACGCAAACGCCTGACGGATGCTACACTGTTATCCACACCGCATGACTATACCCCGCCACTCTTCAGGATGGTGAATCCTTACGTTTCTGTCAACGCTAAAGAACCGAGAGAGCTTGATTCGTTCCGAAACGCCCAACGTGGCAAGAACTGGTGGTCTAAGCAGCCCTCACGTTGCCCGTTATTGAGTCTGACTATGAACACTATAATAATGTCGTGGCTACGTAAGGATCATCGTCTGATGGCTCATGCGAACGTGTTGGGAATTCAAGCTTGAATCGACGCATATGCAAGACAAATGGTGCCGAGTCTATATATATTGGACGTGGTTCCCTTAGTTTTACACTGCGGTCCATCCTGGGACTACTACGTAAATTACGGGTCCTCCAGCACACTTGAAAGATGGGCACCGGGCATCATTTCCATCTTCGAATTGAACCGTTTGTTCTACCGCCCCATCCATCCGTATCATCTACACCTAGTGTCAGCATTTCACGTGTGGTACCGGTGTGACAGAACTTAATCTATGCCGTCGGTAGTTCGTTGTGCCAGCAACGGACGTAGGCTACGTTATAGGCAC"/>
                    <sequence id="seq_t19211" taxon="t192" totalcount="4" value="GCTTAGCGCCTCGTGCCTTATTAGAGCGGATCTCTGGCCGATATCGACGCCTCCTATGAAAAACTTCAGTGAATCTAAGCTCGCCGTGATAGCCGAAAGGGTTTCAATGAGTCCGCACTCTTAGGGGAAATCCTCCTGAACTAACTAGTACCCTAGGGTAATCATCACTTGAAACAGTCGTTGGTACAGCCCTGAAATCCCTACTCGTCCGGCCTATAGGTACGTCCAACTATTCCTTTTTTCTGATCGGGTGTAACGTTTGTGCTGCAGGCGGTAGAGCCCTCCTGTGCTAAAGTTGTGTCGTCATTTCTCCCACCCGTGCCCAATTACTACGCCAAGAAATATTGAGATGGATAACCTCCATGAGTAAGCCTAGGGGGTCAGGTCTCCTACCATGGTTGCGTAGGGCTTAGTACTTCTTCCGCTCAACCCGGGAGACAGCAAAGAGCTAGTACTCATTTTCGATGATTACTTACAGACGGCGTCTCTTGAAGCACGCAAGCGCTATGCATCATAACGTACTTGAGAGCTGGACGTACATGCAGAGTGCGACAAATAGCCCAGCCCCGCGGAAGCTAGAGCAACACTTAGGTCGCTATCATCAACACTTGTTAAATATTGGAGAAGATCCTTACCCCTGTGATCTGGTCCGCTACGATTTACATTGAATCGAAGTCACAGTGCGGCTTAACTGACAAGATACACTGCGAGTGTCTACTAGGCTGTCCTGGTTTTTGATAAATCAGCGTAGTCCAAATGACTGTTAAGTTATTCAAAGCCCTGCTCGCCATCGATGGATAACGTTGCGCCTCAATTGTCGTGCCATCCCCAGGGGAGTCCTCACATCTTACTCGTGAATGGCGACAGATCTGGAGGCTGCCAGAGTACATACAGTTGACGAATAGTTTAGGAAAGTCATACGGCCCGATCACGAACTACTGGAGCCTCACTAAACGATGTAATTACGCAAAGGCAATGTAGAAGTCGTAGCACATCTCTA"/>
                    <sequence id="seq_t19310" taxon="t193" totalcount="4" value="GTCAACTTTAAGTGAGCCAAGGACAGCTACCTTGACCGTAGATGCAGTTACCCCTTTGCAAGTCTGGGTCAACCGCACCACACACGAGCAAATTTTTGCCGCCTAATGGAAGAAAGTCCAATTCGAATGCTGAGCAAAATGGAACCTATTAGATCGTGGATGACGGCACGAACCGGCGGTGGTAGACTCGAGCCTGCGTTTACTCGCTCGTGAGTGGGTGCGCTCCTGAACTGCTGAGCTCAAACCGTGGATTGATTAGAAGCGAGATATTAAGATGCCAATCAACTCCATTTACCAGCCCAAAACACGCCTCAGGGCGGACTGCAGGCGCCGACCGCTAAAGGTCACTTTCTAATCCGTGTCTACATAGGGTACGCATGTGTGGAGTGGAGCAACGCGTAACGTCTCCACGTTCCAGACACTCGGAGGGTTTTTACATCTAAACACACTATAAGAGGTTAATCATGTTTCACTTACTAAAGTATTCCTGCCTCCTTCTATTTAACCCGCCACACTAACTTCACGCAAGGTTGAGTTGCCACGGAATAACCCGAACTGACTGCCTATACTTTGTACCCATCCACCGTGACGGGCGTTACCAGTAACCGAAGGGGTTTAAGCCCACAAAGCGCCGTTATAGGATTACCCGCCTGCCAGTGCACGCGCGTTATGGATTAATGGGAGTGGTGACTTCTTGCCGTCGCTCACGGGTACGTCTGCGGCTTCGGGCCACAGGAGTGACGCCACTGCTGTGGATGAGAGATGAGTCAGGACACAGACTGGAAACTCTAGCGAGAGCGAGTATGTGGTACCGATATCTGGCATGGCTCGCTAGACTGTGCAGACGGGCACAGGCAGGGCGTAAGACCAGGTTTCGGAACCACATTTTCTAACTTAGCGGACGATTGACCCCCTGATACGACGCTCTAGCGCTGGTATGTCGCATCTTACACTTGCGCATGACGTGTTTTCCAACGAAGGTAGCATACTTGCAATTTTT"/>
                    <sequence id="seq_t19410" taxon="t194" totalcount="4" value="AAACGGCGCTGCTAGCGCTCAGCAGAAAGGTGCGGAATATCTAACCCCAACCTTTGACACTCCACTTGCCCAAAATTATCAGGGTTTCATTTCGAGGACTTTCAGTCCGATGCGCCAAAATTAGACGTTGACCACCTTCGTTCTTCAGTTAGTGGATATAGCATACGCTATGTCAAGGGACAGACTCGGCCCAATAAAGGATACACGCTCTCAACGATATCAGGCTTAAAGTTGACAGGCAGAGAACCTTCATGAGTCAGACAGCATCCGTCTGGATCGGTGCTCGTCCGGTCAGTGAACCATACCTAAGCTTTAACTTTGCATGGCTGTCAGGCTAGTACCAGATCGCCAAAGGGCCCGTCGATTGCGTAGTCAAGGACTGAAGTCCGAAGCGGATCTCTCCGATAGCGCAGCGAAGAAATTTCTTTAGGAAGAACAGTATCCCGTTGAACGGTCTTGCGCCGGCACCACACTTGCTTTTCCGCGAGCAGTAACACTCCTGGTAACTCATTAACATCTGGTATATCCCCGCCGAGCTTATCGTATAAAGACTTGAGGTTCCGGGGCTACCACGCAAGGCGAATAATCAGACAATCCAGCAGAGTTCCATTAGCGCATCGTCTCACCTTTAACTTTTTCCCCACCATTTGTGTAAACCAGGCGCGGTTCCCCCATAGCGGGTAGTGGATCGGTTCTGCCGGTGAACGATCCATAAAACTTCGCAATAATTCATACGTTCATAATCGTGTTTTCTTAATAGGGGTCGCAATATCGCTGATGTTATGTCAGGCCAGCGGTCTGTGGGTCGTGGGGGTTTAGGTGGGTGTGATCCAGCTCGAAGCTGCTGTGGCGTCGAACATCGCCTAAGGCCCCGCGTTATCATAACTATCACGAACCATTAGGCGCAGCGTCCACTCTCCGCGAAGCCTATACCAAACCACGACGTTTCACCTTTAGGATACTATGGTTCCTCGAGGCCGACTTTCCTAACACCCCCGAA"/>
                    <sequence id="seq_t19510" taxon="t195" totalcount="4" value="GATACCACTATCGTGTTTTACCTGCACCGCAGGTAGCCGTCCGGACTTCCTTCATGACTTGGATTCCCCTCAGATGACATACACAAAGTATCACAAGACTGTTTGTGATGCGATCTCCATTGTGGGATACTTGGCGACTATCCCTGAGACCAGTTGACTGAACAGCGCACATGCTGCTTGTGCTCAAGGGCGTCGTGATGCTTGGTTGAGGATCTTGGAGATTCTACATGGAGCCGGGGGTCCACCCGAATGGCACCGGCCTTTAGGTTCTGTTCCAGCACGAGCCCACTATAGCTGCTAACAGAATCCTTCTGACGGGTTACCACCTACGCCCGTCCCCCGCCTCACAAAATAGGCAGAGGAAAACGGCGATTCTATCGGGGCATCCGTCCGGACGAGCAAGTTGGACGGTTACAGGGCACGGAGTACCCGCAAAGCACCAGCAGATCGGGCCGGCTAATGAGACGGTCCTTCCTCTGAGAGAACCTCTATCAGAATGAATCAGGTCTGGGGTTCAGATGGAGGAACTAAACCGGCACGTAGTCAGCGATTAAAGCACTGAGTGGTGCAACGTTTATCCATTTTTTCGTACAAAATAACAATTCCAGGTACGAGAGGGTTAAAGTCCTGCTTCGTTTTGCGGAGATACAGTTCCGCTAAGCTAATATGTGGCGTACTAGAATGGCAACGTCGATAACGTTACATCCCAGGACCTAGGATACGGGGATAGATCGCTGTGTAGCACGGTGAGAGATCATAATCATCTTGACAGCGCGATTATTGCAAATTGACAGGTGTAAATGGGCGGCATCTTGAAAGAATCCCATTAACATACGACTTATTTGAGGTAACGTTGGAATGAATAGCGTCGCCCAACCAGGTTGCTGACAGGTGTTAGGCTGGATCTAGCCGGACGCGAGATCCCCGCAAATCATTGTACTCCGTGGGCCGTTTCTGGCCAAACAGACCAAATTGGTGACGGCGCTTGAGTTCCTGTGTG"/>
                    <sequence id="seq_t19610" taxon="t196" totalcount="4" value="GAATTAGTTGTTGCCAGTGGTACGGGGCCTAACTACGCTTTTTAGGGAATTGCGAGTGGCATCTGAACCCACATCTGGAGACCAAGAAATGCGCACAGGCCTTGGTCAGACAAACCTTTAGTCAACACCGAACGGGACCAATGGGTTTTCCCTAATGGACCGACACCACTCTACGGACTTACAAACCCATCCGATAGTGAACATATAACCACCAGTCCAGGTTAATATTGGGGCGACGACGCCCTCTATTGAGACCCTCCAACAGGATCGGATCATCAACCCTATTTGGATCCAAGGAGCATAGCGGTATGTTTTCATCGTCAACCTCCGCGTAGTCCTCGCGCAACCGGTACGGAAAAGGCGCGCTCCGCGTGGTTTCTAATCCAGGTTCCGGCTGACGTCTGCTCTCAAGTTTTTGACTGGGTGACTACTAACCCGACAAGGTACCGACCATCGAGCATTACGCGACCAGTGTAATAACGTACTTTGGGCGCATTACTAGGTGACCGCGGCGCCGAACTACACCCGATTTTACAGCACTGTCGCGCGACATTCAGTCTATAGAGAAATAGGACCTGACGGTAATGCACGTGATCGTGCGGACGTTCAGTCTCATGACTGCGCTAATCGAAGCAAACTTGCAGTTAAGAAATCTGACCAGCCATTAAGAGTTATCCCTAGTATCCCGGAGCGAATTTGAGACTCGCTTCCTAGGGCGGCAGGTCCATATGGCTGGCACTCGCAAGGCTAACGCTGTAAGGCCTGTCCCGGGGCTTTCGTAGCTCCGCGGATACAAACCCTCGACGTTCACGACCGCGCACAACACGGACTACCTCGGACCACGTAAGCTCACGACGGGTGGAAAACGATATAGGGTTGTTATAAGTCAATATAGCGACTTCCGGGGTCTTTGGTATACCCCGAATATCAGAGAACATGCCGTATGCCCTACACTTTTATTGGGACAACACCCCTTCGTCGGTACTCCAATTTGCTCGGA"/>
                    <sequence id="seq_t19710" taxon="t197" totalcount="4" value="CAAGGGTTTTTTCTGTAACAATCGCAAGAAATTACCTGTAGCGATTACCACAATGCCCGGAGGTTCACTACAGGCACGCCTAGCATCCGTGCAGTTTAATCGCGTTCTGCGCCACATCCCTGACACCATCGTGCGACATGAGCACTCGGAGTGAGATGAGAGCGCTACACGGCAGACTAGTCAGAAACGTGTTGCGCTCATGGGCAGACCTACCGAGCTGGTCTCGTGTCGGCGGCTATGTGAATATTTGGGACACGAGGTCCGATAAACATTGCTCGACGAGATTACCAAACAGTGTAACACACCCGGCTATCTCTAAGGGATATCGCTAGCGCACACATGCGTCTCCGATCTATTGTATATTGGCGCTTGGACAGCTTCTTGTATGATGCGTTCTGGCCTTGCGTCCACCGCGTATGGTCACTGATATTTTGCCACCCCTAGGGATCATTGGAGAGGCTGCGACAGTAGAAGCATCCCCGCGTTCTACGTGGCGGAATGTACTTGAAAGCCTAGTGTTTAACGTGTTAGACGCGGTTAATGTAGCGGGGAACACCGAAGGTCTGATCCTAGATGACGATTTGAGCCCCCGAGGATGGTCTAGTATCAGACTATAATCAGTGCGATGTAGCTCGGAAAAATACCAAAAACGGGAACAGCAAGAATGCGAGCTCCCTGGGATAGTAATGTTACAACGACGCGAATGAGACGGTGGCTACTTCCGGATCGCTTATTATTTCCTTTGCATGCTATCCTCGCGGGAAGCCCTGTACGCTGCCCACCTAACCCCGATTAAAACTATGCCCCTGGAGAAGCGGGGACCCACGGTAATAGATAACTGTCCTTAAGAGTCCACGACAACCCACGGCAGCGCTAATTTTCCAATTCCTCTCAGACCGCGAGTGACGGCATGCCCACGATTTGTTCTCCTACTATGCTTGAGCGTCCATGGGTGCCTATGGGGACAAGTGGCAGGTTACAGTCAGGCCGCATGTGGGCA"/>
                    <sequence id="seq_t19810" taxon="t198" totalcount="4" value="TAGCGTGCGCATCTGTCGATCGAGAAACCGAGGGAAGTGGAAGGCTATGTTGGTGGCGATCAGGATCTCTGCTTGGACTTGTCGTCTACAACGTGAGAGGAGTTATGATAAGTGCAGGTCTTCTCCACGTCCGAATACTCACGCTTGGCTTGGCTCTTATACGCCAGCTGGGCAATAGAGTCACATCGAAGAGCATGCTCATAAACGGCTAGAAATTGCAATCAGCCGGAAGAACCGCTCAGGAACCATTCACTGGCGTTCTGCTCACGAATCTTGGACAGTTTCTCTACCCAATACAGTGTCTCTCTATCGATGTAGGCATTAGACGTGATAGTGTCATAAGGAACTTGGCTGACGTGGCTTTGGGGGTAGGTTAAGCACGGGTGCCAACATGTGCGGAAGCGGTTACGTCGCTGTACAGTGGTGCATTCCTCAGCCATTTCCTCGGGAACCCGGCGAGCCACAGCCCTCAATTATGGTATAGCCCGTCGTCGTTGTCTCTGGTTACACCCTCCGAGCCGTAGGGAATAGCTACAAGAAGATTAACCCGAAACGGGAACAACTACGGACATCTCTCGTAGATGAAGAGGGTTACCAGGGCAGTAACTTATCTTTAGTCTCTTTTACAAAATTTGAATCAAAGGGAGTAAGAACCCAAGAAAGGGAGTGAGGCTTAGGCGCGGACATAACTAGGTTCCTCAGCTATATGGCACACGGAGTCTGCCTCCCATTTTACCGCAGACGGTCATCCTGAGCCAATAATAGGCAATTGCGGATTTACGCCCCCGTCGATGACCCGCCGCGTGGACGTTACGCGTGACATATGTATCATAGAGTTCTGCCCCCAGCAGGGTGCCGAGTACAGCCCCTACTTCCGTTTCACCCAAGGCAGATCGCATAAGATAGGTGAGGACTCCTATTCTACCTTAAAACCCGTACTCGTGCATTCAAGGACGACGTGTAAAATGACTACACACCTTGTTTCCAGCTCCGCTTACTT"/>
                    <sequence id="seq_t19910" taxon="t199" totalcount="4" value="TAGCTGCCGTGCTATCCGTCGATTCACGAGGTCTCTTTTTCCATAAGGACCCATCGTGAGGTCCTCTTAACACCCTTTCACCAAGGTAATAGCCGAATATGTGGGGAGCGCACTTGGAGAGTCACCATGGGTCCATGACACAGTACAACGAGTGCCCTAACATAGCTAAAAAGAAAAGACGGAATCTCGACTTAGCACAACTGCCGAAATTGTGCGAACCGGCAAGCGTATATCGTCTACAAAATGGTAGAACAATCCGGACCTATAGAGCTGGATCCGGAGGCTGTCTCTTTTGATGTAAAGTACTGTCTGCTCAGTGACCTAACCTTACCTAGCAGATCGTTGTCTAGGAGGGCGCCCACTCATTTGTGAATAATTGCGAGCACATTTGGAACTGCTGTTAATCTGGTTGGTGTTTCTAGCAGCGCAGACGACAGTCCTAAGGACTTTAATTTTCAACCCGCCGCACTGTGCGGAAACATGTAGCGTGTAGCGGGGATCCTGGCTTCCGCACCCTACGGGCTAGCGTTACGAATCTTCAAACCTCCACGGGCTTCATCAACTTGGCTAACTGCGTCGCAAGTTTAATAGGGAATTCAATCAATTCGACCCTCTCCTCCCGCTCTCGTCCCGTGGACCATTGACGGGTCTCACGACTGAAGGCGGGGGACTACCAGTGGCCTTTTCCCCCGGATACCATACAATCATTGGTCTATTGGGGTTAGTTTCGATGGAGGTTAGGCATTTGTCGTTAACAGAGATGAATGCCGACAGCGCAGAAGGGAAAGCGGGAGGGTTTCCCGTACCGGTGGCATGCAGAGTTAACCCAGCCATGGTGTATCGGTGAAGATACCCGAGGGCCCATATGGCAGCTAGTATGCTTCAACCGTTAGCAGCGTTCGGCCCACGACGTGAGGACGTGCGTGGAATTCTGATGTCACCCTATCAAGCCAGCAGTCAATTATTGATCAGAGCCCTCGTGAACTAGCGCAAAGAGGGA"/>
                    <sequence id="seq_t240" taxon="t2" totalcount="4" value="TTCTCGGTGATAAACCGCTTTCCGAACGAAAGCCGTATCCGTGATGTATAGCCGCAAGCGCTTGGAACCCTGCTATGGTACTTGGTTGTGTCCCTGTGGCGGAAGTGTGTTGAAGCCATAAGTAGCGTGTGAGGCGAATAACCCCCCTTTAAGGCAGGCTGATCGTGAAAGTCGCCTCAGAGAAAGCACAGGACCTCTCGACGCCGCAGGTACGAGGATCCAGTCTCTTCTGGGTTTGGGGATGAGTCGCTATTATTGCTTCACAGACTGAGCAATCCTCTTAGGTGTATGACACTCTGGAGGTCTTCGTCACAAACTCTGCACACCAACGGGTCTTAATACCTTATAGCCCCATTGGCCCGGTGTAAAAGATTGATGTGTTTGAGGTCCTTTACTATACAAATCTTACGAGCGAGATACACCGGGGGGGATAGAGCACATCTGACATCGAAACTGAGTGAGAAAACTTTTGTAACCTTGCGAATATCTATACGGTTGCAGTCGGAATCTAGCGCAATGTTAATGCTGTGCATATATTCTGAAGTCAGAAGATCTCCGTACCCAGGACCCGCCAAGCCGTACCACGTTGTACTATTTCAAGTAATCAGGTTTTTAGCCCGTCGATCGTTTTTGGGACTCAGCATGACCTCGTAACCCACCCCGGCTCCACTTGTCCGCCCCCTCCATTTCTGGGGGAGTAAAAGTTATTACACAACTTCGACCTTGACTCTCAAAGATGACAGGCTGGCGTGGCACGTGACATACATTGTTGATGCGCTTGGGCAACGAGGATGAATACGATGCTAAGTTTGAAAAGACCATGCACACTACTACAGCTGGGGCCGGTCCCCGGAGTTAACATGGCGAGTTGCAGTCATGGGAGGGGTCGAGGCCTTGTTATTTTAACGAGCCCCATATCTAGCCAGCTCGATCGATTCCAGAGCGCGTCATAGTCTCTGACCTGGTGGCGAGTCCCCGAGCCACCTAGCTGTCCATGAGA"/>
                    <sequence id="seq_t2010" taxon="t20" totalcount="4" value="GCGCAGTGTTCTCAGTTCCCGCAATAGCCTCGGTTTTAATGCGCGCCGAGTCGGCTTACGTGACGCTTGAACCAAAAATTGGTTACACGGTTGGGAGGACTGGAATCGTCGGACTTATGGTATGCATAGCATATGTTTATCCGATGCTGGCTGGGATTGCGAGCCGAGAGGGAGCATAACTCTCCCGAGCCTCTGAGAGAAGGTGTCTAAGTACACACATCGATGGTCTATAGAACATCGGTCATAGCTGGCCAAATCCTACTCCGAGCCATGGGGCCGTAGGCTCAAGCATTTGGAATTCATTGAAATTAATCCGACGTTAACACAGGTAGACTGGGGCAGCCGAGCGAACTTAGACCCTCTATAACCCCCACGGTGGACAGACGACCCGCCGTAAAGTCAGGTCTTATAGCCACCCAAGGGGCAATAGTTAGCAACACCCTCAGTTTGCACGCTGCCTGCAAGGAAGTTACTACCGGCCGAGCGTTGCGAACTCCAGGCGCGCCACTCGGTGTGAAGTTATTTATAGCAGTCATAACTATAAACTGGGATCTCACCGCCGCTCCTGTCTGTGCGGCATCATTGAGTACGTCCGGCAATGCATAGCACCTCTAACTAGTTTCGTATGACCGAACCATCGAGGACATTCAAATACTTCCTAGGACTATGTGCCGGGGATTGAGTTTTAGCGAGTTAGTCTAGCTAACGTCCCCCGGTACCCCCAACTTGCTACAAAAAGCATCAGGAATACCCATCTGGATGCATCAGGAAATGGTCGCCAGGATGTGGGCGCGTTTGCTATTCGCTTATCAACCTACATTCATAGAAGTGGTACATTTATCGGAACTCCGGTGCCCCTTTTACATCACATAAAGCTCTTCATGCCATTTTCCCTCTCCTGTGCTTCCCTGCTCGCTAAACTAATGTATTAAGAACGGCTCAATTGGTTTTGTATATAAACACTCATTTCGGCGCCGGCGCAATATACCGAATACGTATC"/>
                    <sequence id="seq_t20010" taxon="t200" totalcount="4" value="AGTCCGTTGATCACGTAATTTAATCTCTAACGATAGCAATTCTATCAGATTAAAGTGCTGTCATAGCATCAAATTAGGATTAAACTCAACAGTGGGTTGAGTTAGCGACCTCCTCGATCGACTTCACGTTTGACGTAACCGCCATACTGGCTCGCGGAGACATTCACTTCCCTATAAATAGGTAGTCTTTAAGGAGGGTGAGATATGCTGTACCTTCTCCGCAACGGGGTTGATCGCACTCTCTGCGCCCGCTAGTTACCGAGGCTACTCGAAGTAGTTGACTTTTCGATCCTTTACCAACCTCAGTGGGCATAACCAGGTGCAGCTCGCGCATTTCATACAAAAGAGGGGCTCTCATAAACAGCGGCTCTGGATGTGTCTATGCTACGAAAAAATTGGGTACCTCGTACACCGAGTAGCTGACCTCCTCCCATTGTTCCATCTATTCTTGAAATGGACGACCCAACAAAGGTTTGCGTGAGCACCTATGATATGGTCGGCGTTATTGGGACGTGTAGTGCTGTGATGTGCAAAAAAAGCTACTACAGAAAACGGCCTCTACCCGCTGTGCAGGAATCCAATATATCGTTGCTGTAATAAGGTGACATGGCTCCGTCCCAAAAAAGGCTATATCGTTGAATATTGTCCTCGTTCGCTAGGGGGAAGTACCTTTGCGGGTGTGTTAATTTGCAATTACGGAATCAATTCTGGATCTAGTGGTTGCGTATTGGGCCGCTTGGCATAAAGCTGGGATAAGGATTCGTGGGCAACATGATACGGTGGGATTTACACGCCGGCGCGCTGCGCTTTCCGTATTTTGCCGGATGCTTCCTTTACTCCCTCCACGACTAGCGCAACAGCTGCAGTAATCGTAGGTAGTGAGAACGAGAGCAACCGACAGCTCTTTGCTTCCGAAAGTAGAGCGGGTTTGTCCCCAAATAAGCGCGAGAAGTAATTCAGTACGTGGTTTGGTCAGCTCGAAACAGTCCGGACTGATCCC"/>
                    <sequence id="seq_t2114" taxon="t21" totalcount="4" value="GGATTTGCCGGACGCACGCGCAAGTTCTAGGATCTATATAATAAGGCCCGTGAGGTCGAGGTTGATGGCTCGCTCTGTTCCACCTGTGCAAGTGGTGTACTAAAAGTGTTATACTCCCTTGGGACGGTTATGGGCGCACGCTCCTACGTGACTTAGATATCCACGGCTAGCTTACCTGGCCGTTGCTACAATTACGGGTTCGAAGACTCATATGTTTGAGGCCTTCTGTGAGTTGCCCCCTGTCAAGCGGGTGTGGATCTTTACACAAGGAATGACTGCAGCCGTACATGGCTAATGACGAATACCCTGTCACTACCCTCGGGAACTACACAGCGTTGGTGGAGGTAAGCAGCGATGTCATGTTACCGGAGTGCGCGGTCGCGTGAGGTACGTTGCCAAAAAGCCTTCCGCTTGGTAGTCAGTCGCTGGGCACTCAGTTGTGTCTGCACGATACTGACCCCTGCAGTCTTTTCAGCTTTCACTTTATGACGGCGTGCGGAAACACAGTGACCCGCAACAAGAAACTGGCTGATACTGGGTCCGGTTTTCACCTAACCGGCTGGTTTCGGGCATGGGTATGAGGGCCGAGTTGGAGCAGGCACAACGTTATGCTGCTACCATAGTCTACGTAAGGATCACTAAACGTCTTACGAATTTAAGCTGTAGCTGTATGTTCGTCGCGATTGGCTTTTCGCCAGGAACAGCTGAATGATTGTCGGCGCGCCAGTACAGTGCGAAGACATTACGACAGGCGACCATTCATTTAGCGATCTCTTTGGCGTATTAAAAATTCGCCCCGACGTGTGTAGGCTTATCTTGTGACTACGTTGTTCCGATGCCTTTGTAGAGCAGGCCTGGAGTGGCTCCGCCAAATCGAGTTTCTCCTCGACACATTCGACCCAGAAGGGGCCGAAACGGATTTACTATTCAAAATTTGGGCTACTTCCTATGAGCTTTAAGGAATGGCCTTCGAGAAGCCCGGACCTGACACTAAAAGCAT"/>
                    <sequence id="seq_t2211" taxon="t22" totalcount="4" value="GGAGTCTGACAGCATTAAATAGATCAAATAGGCATCAGCAGAGATTCTATATCCTCGTGTAGTACACCGGGGCCCGTGCTATTCATTGCGTAGATCACACTGGGCCAAGATAAAGGGAGCATCGAAGACACAGTGAGATGGTTCCCCATGCTAAAGTTATGGATAAGATAACTCTCACGACACTCGGCGAGGAACGCGCCAGTGTATGCCTTGTGTCCATGGGGCCTGTCGCCGGCGGAGATGTTCACACGCTGAATTGGTGCAGGGCTACTTACGGTGATGAAGTTACCCCTCAGAGGCTAATTTGATGAGTTGGTTAGTTCCTCCCTGAAGTCCCCCCTTCAAATGTATACGGACCAGATCCCTAGTGACGCTCAAGAGTACGAAGGAGTCTCAGATTAGAGATTCTATGTGGAACGTAGACTGAGCAATAACTGCGCTGGAAGAGGCCGTTCCTGTAGTCTAATTATGCCGAGCGCTTCCGAGTATGAGATCTAAGTCCATGCTCGGGCGTTAAAGCACGTGGTTTGAATACCTAGGGGCAAGGGATCCAACTGGATTCCTCTGTTTTACTCACCAAGTTAGAGAGCGAGTTACGCGACACGACTATCCGTGCTCAGAATGGAACCCTTGAGTACAGAATAGAATATACTTTGGCACGGCCGTACTCGTTCATTGAAGTAAGATTAGCCGGAAGACAACATTACGAATGAATAACAACAAAATCTAACCCCAGGTGGAAGTTTTGCAATCCGGGAAAAAAAGCCCAGTTATGAGGAAGATGCTTCCTATGTACCCGATCACTACAGGAGCTGCGTTGAAAATCCTGGTTCATGTCGTTGTGTTCTCACCGCATATGCTGAGCATCGGTCTGGATTACTTGAAACGAGAACTGGTCAAATGTGACTCAATGCATCCGTTTACACGCGGGTGAATTTCGCTCCCCCAATCGTCATTATTTTGGTGTACGCAGGGTATGGTGGAGCCTAGGGTTCTATAC"/>
                    <sequence id="seq_t2311" taxon="t23" totalcount="4" value="ATGCATCAAGATTGAGGTGCAAGATAACGACGGGTCTAGCAAGGGGCGGGTACCTGAAGAAACACTGACAGTACTAAATTGGTTCATAGATACAACGTCTTTAGATCAGGTAGTCCCCTTGGACAGTTTCTTTCATGTCCGATGGAAGTGGGTCAAGGTAGATGACGAAACGCCCGCGAGTCGGACAACTCCTCGCCAGATGTGGCGGTGGTAAGACGAGGATCAGAAGGTTCTGGCTTGCACGGATCAACCGTGAACGTTCCGCTATCTTCACAGGTAGGTATGCATAGGGGAGGGTATCTTAAAAACAGAGCCTAAAGAGAGGTCTGACTACGTTGTTAAGATGGCCTATCTCTAAGCCCCGAAAATTATACTACTGGTACCTCAACGTTTGAGAATTGCGGCCAGCCCAGAACTCCTAGGGATCACCCGAGTACAATACGGGGTCGTAACCAGGCATAACTTGATGACTCCGGGGAGATACATTCCAGGACTGCAGGGCCCCTCCTGGGTACGCTAATCTGATTAAGCCGGCGTACATCGTCTGCATCTAGACATATCCTGTACTGCTTTCCTTTGCTCTTTATTTGGCACTAAATTAAGCGTAGGTGTCGTTGTTCTCGCTGGGCTTTGTACTCGCTGATTATGTGTCCTGAATAGAAGCGTGTGGAGAAGGAAGCTTGCACGAGCGCCACGTAATGAGAAGTTCAAAGACTACAGTCCAACCTATCGGGGAGCGTCTATATATACTGTTTACGACAGGTTCTTGTTACAATCCTTTTTATCTAAACAAGCTAATAGAAACTCATCAAGAGTTAGCCTTCTCTCTGGCCTCGGCGGCTCGCGCTCTGTTGGGAAGACTTGTACTCCTATCCCGAAACCGTCCAAATTACGCTGGGCTGATGACTACTAAACTCTTGCGTTTCGCTGTCCGTCAGCTGATACCCGGTCGAAAGTTCTTCGTCCGGTTCCTTCTTATAATATGCTTGGCATCAGCCGT"/>
                    <sequence id="seq_t2410" taxon="t24" totalcount="4" value="CATCACGTCCGTTTGTGGCCTTAGAATCTCGTGAAAGACATGAATAAAACCAACAGTCACCATCAGTTCAGTTGCGCTTGGACTCGTCTCATATTCGCGGAACAGTTCTGGCGTTGCTGCAACATTAAGAGACAAGCGGACAGGCCTACGACCGTCCCCAAGGGTCGCAGTTCTCCGCCATGTGACAGTTCGGAGGAGGGTAGCTGGGCCAGACTTTAGGAAGTAATCTCGGTGTGGAGGTCACCGGCCTCCGCCTGCGCCCGTTAGAAGTCGTCGGCTTAGTCCCTGTGATGGCGAGAATGGTGCTGTGGAAGCTGCAGATGAATCCCGTTCCGCTACATATCTTCGCCTTACTTCGTTGAGACTGAGGAATCGCCATACAACCTGGTCCGTTAATTGTCGTTGGGTAGTCGAATCCATCCGGGCAGTTGCGTGTGGCACTGCCCTACTCGCTCCCGATAGACGGTCTAACCCGGTCATGATTGCCACGATAAGTCTGATCAAATGGCGCTGCTGGTATGTTCCAAGTTAGATGACGGGTTCCCGGGAGGAGTATCACTGACTGAGCCACATATCCTTGTACTACTCAACACACTTCGTGATGACGCCCCTACTTTCCGTGGGTATGACTTCGCCGCTTGTACGAGTTCCAACGAAATTCTCATACCTTAGCGATTCCGGTGGGATACGTGAACTCGTGGCACTGCCGTATGGAGGATATTTTCGTTTGTTAAGCAACGCATGGATTCAGAGGTTCAGCACGTCTTACGTGATTAGGTGACGTCTCCGTAGTCGGTGGGTGAGAATCTTTCAATGCGTCAACTAATTCTGAAGCCGGGCAACTTGGCCGGCGTCACTATCTATAGAGAATTGTTATGATTTTCAAGTCCCTCATAAACGGCACAAGCACCGATACATGTAGTGGGTAACCCCGTGAGAGGGCCGATGAGAAATGAACACTCGTCATTAGGACCGTCGAATATTAGCTGACCTGAGGTTG"/>
                    <sequence id="seq_t2510" taxon="t25" totalcount="4" value="CGTCATCCAGACTCTCGTTGCAGGGTCTTATGGTCATGGTGAATTGGCCCTTTACTATCTCATTACGATCGGAATGCTGCTACTACGAGGATTGCAGGCCGTGGACACAGGAGTGGTTTGCATTTCCGTCTGGAATACTTTCTATTGTATTCCGTAAGCCTATTCAGGGCCACACCCGCTCCGTGAGGGGTGAAGACGTGACTTTTGGTATGTCCGACAGGGCATTCCAGGCCTCCAGATTACTGTCCTAATTTCTCACGTATGTCACCGCTGAAGAAGTATAACGAGACAGCATACTACGCCATTCGTATGCGATAAACTTAATTCTATGCACTTCTTTGTCTGATAGCAAAGGGGGAAGCGTGCTTCTATTTTCTTTGAATGGTAGATGTACACCGTCCTCCGTGACGCACTTATGCCCTCTGTGATGCCACAAGTGTCTCTAACCCCCCACAAAGACATTGGGATTAATGTCGCGACGGGCGTTGTTCCGGGTACAAGACGACTGAGTGGTCCCCCGACGTTCAAAGCGAGATTTGAGCTCAAAGATGCACTAATGCAGCCGTTCCGCATTTCTACACGGTTCGCGAAGGTGGCACGATCACTAAGTACGATACCCGAAAATTATCGTTTAGTGATGTGGCGACCTCGTCGGCACCACCGACGTTTTGCAAGTGGGAGATGGCATTGGTGCTCAGGGACGAGATGTAAGCGTTCGCGTGCAGTGCTCTGGACCTTCAGTCTCTCAAGAGAGACGGATCAGGAGGCCGGCCTACCCTCCGTGACCCTCATCGCGAAGCATGCAGCGCCTCATGCCAAATACTGGTTTACCCGGCCCCACGGGATGTAGCCTGGCGACTCTGTCTGGAATGTGACCCGTTTTGTTAAAGCAGATTTGCCCACTGGGATCTGGATATAGTTTCCACTGAATTGACAAAGTATAGTGAGGATGCACTTGAGTTTTCAAGCTTTCGTATGACAATCTCAGTCGAGAGCAGGT"/>
                    <sequence id="seq_t2610" taxon="t26" totalcount="4" value="AAATTATATGTTGCCAGTGGTACGGGGTCGAACCACGCTTTGTTCGGAATAGCGGGGAGCTTCTAAAGCAATTTATTGAGACCAAGATATGCCAACTGGCTTTGATCGTACAAACCTCTAGACAGCGACGAACTGTAGAAACAAGTTTGCACGGATGGCACGACATGACTCTCCGGGTGGACAGACCGACCCGTACGTACACATATGTTGACCAGGCGCGGTCACTATTGGGGCGACGGGGCCATCTGTTGACGCCCTATAACAGGCTCGTATCTCGTGCCCTCTTTGATACCTAGCAACATAGGTGTATGCTTAGATCTTCTCTTACCATGCAGCGCTCTGGCAAGAGATACGGAAGATGCCCTCTCGGCCTCTTTTCTAGCAAGAGGTCCGTCGGTGGTCTACTTACAAGTTTCTGCCTCGGGGTCTATTCCCCCTCCCTGATCTAGATCATCGACCCTCAATCGACCAGTGGACAATAGTACTTACGGCGGATTTCTAGGTGACTGACAGGCCGATCACGACTCCATACTACAGCGCGATCGCCCGGCATTCAGAATATACAGTAGGATGACCAGACCGTAATGCACGTGGGCTTGCCGACGATCAGGCCTATCACTACGCTTATCGTAGAGTACATAGACTTGACTCAAGTGACCAGTCATGAAGAGCTCACCCTATTAATCACCGGCGCACATGAGGCTTGCCTCCTAAGGACACAGCGCCACATGTGGGGTAAGCGCAAGGTCAAACGTTGGAGCCATGCCCGGGCGTGTTGATCGCTATGGGGGTACGTACACTAGGAGTTCGCGACCGCGTACATGACCGTCCACGCCGGACCACGTAAGCTAAGGAGCGGCGGAAAACGAGCTAGGTCTGTTACTAGTCCGTTTTACGACCGTCGCGGTTTTTGGAGAGTCCCAAACGGGCCATTACAGGCCGTGCGCGGCGAACTTTTATTGGGGCAACACCCATTCAGTTGCACACCTATCTTGTCTGT"/>
                    <sequence id="seq_t2710" taxon="t27" totalcount="4" value="GTGGCGGGTGAGCTCCTGCCCGCGTCTCCTAACCCTCATAGATTCATTTACAATCGGATTAATGTGGCCGAGTTGGATTCACTAGTAACGGACAGGCCTCAGGTTTTCTGGTGAGGGTGTAGGTCTTTCACGGTTTTCTCACACACCCTCTCGATAGCTCTGACTGAAAAGACCTCTTTCAGGGCGTTAAGGAAGTAGGGATTGAAAGGGCTATATGGCTCGCAATTTCGAGAGGTGACTGCTCGTCCGGTTTCGGTGCTACGTGAAATATACGCGCTAGAAAGCTCAGTGGCCGCGGAGACGCAGTCGACAGCGCCTTGATTTCGCCGCGTGAGCGACGCCCTATTACAGTTTGGAGGTATAAGCGAGAGCACCGGATAACCAAGGTGCTTGATAGCGGGCCTCTTACCTATCACCCGCAATTGCCATGAAATTTAAAGGTTGTCGTTGCTGCTAGTCCGCCGATCTCACGACCTCTTAAGGTCCATTCAAATGAACCTCTCCGAGGTCACTGTGCGCAGCCAACTTCAGAGACACGACAGCGTTCCGGACGCAAGCTCGTCGGAATCATTCGAAACTACAGCGGCAACCGAAGCTTGTAGACGTTTCTAGAGTGCCTTCATTCTTTGAAAGAGTGTTAGAGCCCCTTATCGACTATAAATACTGCGCTTTCGCAGTGATGCCGACCCCCAGGTAAATTTTGGACTCTTCCGAAAATGATGGATCCTGCTTTAGCATCTATGACCGGAGGGGGATCGGCCGTTCGCCATAGCCCACGAGGGTTGAAGGTTGCTTGAATTCACCGATGATTTGTCAATTATTCCTACTCATATTCGGATTATCCCGTGCTGCGGGGAGACTGGTGGCACAGAGCTTGTCACCAGAAATACTACGTCGTCGGACGGTCTAGGCGGACATGTGAGACACGCCATACATCTGCGCGGACGTCGTTCCATCTTGAGTTGTGGGTAAAGTCAAAGCCACTTTTGTTGGAGGGCCA"/>
                    <sequence id="seq_t2810" taxon="t28" totalcount="4" value="TGTGATGACCGGGTCTCTCATTACGGACTAATAAGTCGTTAAGTCATCACGGCGTTAGATCACCATTCCTTTGCCGGTGGCGCTGTCTTTGGAGTAGCAGGCTCGCAATATTCTGAACTACTTGTGGCCTCCTTCCCTGAGAACTACGTCACGCCCAAACTGGAAATTTATGGTCGATTTCCACGATAAGTAAAACTCTCGGTCTTACCCGTGGACCGGGTTGAAGCGCTTTTAAACTGACCGAGAGCTTGGAGAACCATTACTACCCCGGTTAGATGTGTTTACGCATTCTTCAAGGTTCCGAAACTTGGTTGTCGGACGAAAAGCAAGGTAGAACATTGACGGGAATGGTAACTCTAAGTTTAAGGGAAGTACAATGGCTGGATCTTTACCCTATCCACCAGGGAACCGAGATTTTCCCCGAGTTCCGGTCTTGGAGCTTTGCGACTCACTGGTTTAGAGCCCACTTGGACGGTTATGGGTAAATCCGAAGGCCTTCTCCCTCAAATCTATCCCAGCCTTTATGGCCGCTCCCCTTCCTCCGAAAAATTGGTTTGCTGGCTCCCCTTAAACTTGTATTTGCCGCTCTGATGATTGCTGCTTGATGAAGATAGTGCTGCCCAGTAACTGCCAATATAAAGCAAAGAACCTTGCACGAACCCCGTATTGACTTAGTAGCATTAGGTATAACGCCGAATAAATTCCCTGCGTGAGCAAGCCCATCATCACTCGAGGTGCACGCTAGTACGAGACCGCTGCCCCTGTGCGACGGATCTACCAAGCGAGCTGGCAGACAGGCGAGTTTGGCAGCATTCCATGAAGGCCGTCTTGCCCCACTGGGATCATCGGGGTCTATGAACTGCCCCATTTTGAAGGTTGGTAGTATTTTGCATGGCTTGTAATCATTGGGGGCGAGCCGTGGAGAGTAAACCGCGTATATGCCTGTATTGTGGTAGGAGGGGCCCGTCTCGTCGTTGTATGGAATGGAGCTGATTGCGTA"/>
                    <sequence id="seq_t2910" taxon="t29" totalcount="4" value="GGTCATCCAAACTCTCCTGGCCGGCTCTTAAGCGGTTAGTGATATGGCATCTGAGGCCATAAATACCTTCCGTCTGCTTCGAGTACTAGGATCGCAGTCCTTAAACGCCCGAATGCTTGCACTTTCTGTGTGCCATAATTATAATTGCATCCCGTGCGTCTACTCCGAGTTATACCGGCCGCGCTGCTCAGGCAGACGTGGCATTGGCCAAGGCCAACAGGGCACTCTAGACCTCGGGAGTACTTACCCGGGATTCCACCTTTCTCACCGGTTGGCAACTCTAACTGGAAGGGATTCTACGACAATAGCGCGCAAAAAGCCAAAACCTCAGCCCGGCTCAGTGGCGATGCGTAATTGGACCCGTATTGCCATTTGGTCCGAGTAGTAACTGTGAAACGTTCTCAGGGCCCAGCTTAAGGCCTCGCTAATGTAACAGGTTTAGCTACCTCTAGTCTAATTCAGTAGGCTAGGTGGTACGTCAAGTATAGTCTCATCACAACACCTGTCGTGGTGCACGCTGGCGTTCAGTGCGAGCTTTCTGTTAAAAGATGCTAAATTGCATGGCTTCCCCGTTTATCCCATGTTCAGGTAAAACGCTGGAACTCATAGGACGAGGGCGGAAAACGAGAGATTCGTAATCTGCCGTTAGCGTCGGGGACAGCGTTGGTTCGCATACTGGATGATGTATTACCGACGTCGGATACGGTGTTCGATTTGGCTTGTAGCTCGCTGAGGCTGGAGTCATTCTTGCGCCTAGAATATGGTGGTCATCTTATACTTTGTGAGCCTGCTCACGCGGCATTCAGCGCCGCGAACCCAATGATGATAGTCCCCTCTTCCCAGGACCTGCTCTAGTGAACCTGCGAGGTTGGCGACACGATTGGTGCGACCGTATTGTGCAACTGGAGTTGACAGATGGTCCACCCGAAGGTGTTGAATCTTGCCGATGGATCAGGGGAGTATGCAAATGTATCATTTTAAGTATCAGGCCAGAGAAACT"/>
                    <sequence id="seq_t350" taxon="t3" totalcount="4" value="TTCGCGTTCCTCCTCCCCTTTAAGTTCCTCAGAAGTACTTAAAACCACAGACATTTTTCGCTTGACTGTCAGACTCATACATAAATACTGAACGTTCTCAGTACTTCGCTTGTACTTCCGACGGTGCCACCTCGCGTCGTCTCGATACTGTCCGTCCGATGAACTAAGGGGAATCGAACGCGTCCTCACTATCACGCGTTTAGCTACTAGTAGTCAACCGCCATAATAACTTTGAGGCACTGTGGAAGCCCCTCCATTTTGCAGCAGATAACCCGCTCGACCGAAGCACTGATTACGAGCGCGAGATAGTCATTTGGCGATGATACTTACATCGGGGGATGTAGGTAACGCGTACTCCACCTTCTGGGCCGCCCCAAGTGCTTGGTTGGCAATAATTGGAGGCTTCAACACTTCGCGCATGATTGGGAACAAAGAACATGGTCAGAGTTTTTACTGGGTGACACCAGTTCCAAATAGCCCGAAGTCGCCTGATACACGACAAGGGTTAAGGGTTGAGAAACTCTGCCAGCATGATTTGAACGCGTCTCTGAGTCAAGGTTGACGGAGTCTCAGTCAGGGCTATCAGCAGATGGACTAAGAGCTTTCCGGATATCCGACTGTGAACGAAGGTCGGATTACAACAAGACTAAGTGAGGGGCGCCTGTTCCGAAACGGCGAGAGGACTATAGGCCGCTCACGTTAGGGAGGACCCGCATCAAATGATGCGTAAATGACTATATTAGTGCTGTATTTGTATACCACTTTAACCCAGGCCGACTACTAGGTAGTGATCACGCCCGACTGGGCAAACAGTTCATCAGTGTGATCGATCCTCAGTGCAAGAGATGCCTCCTAGTTCCCATTTCTAGCGGCTGCTCGGTAATATTTTCACCGCCAATGCGCCACCTACCACGAGCGACGATCAGAGTGTGTGTGGGCGTCGATTCCTGTGCTAGATGACTATGTCATTCCAGAGTATGGGACACTTTTACCGATGTGA"/>
                    <sequence id="seq_t3010" taxon="t30" totalcount="4" value="TTCCAGCTTTCACAGTGGGTAGTTATGCTTGAGATGAATATGGGGGTAGGCCGCTATAATGTACCTTGCAATCGCCCAATAGTGATCGAGGGGCGGAGCAAAGACTTATCAATGCACTCAACATCAGTTGGCGCTGCTTACCCGTGCGTAATGCGTATTGGACTGACGGTTAAGGACTTCAAGCCGACAGTGCGATGCGAAACATGCTGAGTACTTAATTTGACGGGCATACGGCCGTCGGGCATTGTAAGGGCCAACGTCAGCAACATCGATGGTCTCTCGAAGGTACGCTATGGTATAGGTAGAGTCCATTGGGAGTATTCGATAGGTGTCGTGGGGTAGGTGATCTGATCTTGGTCAGGCTTCACCAGTACGAGCTAAATTTGGCTAAAGTTTCTGATCCATATCCGGGTCCTCAAAGGAGCCTAAAATTACCATTCACACGGTTAGTCATGATTTGCCCAGGTTTTCCTTGCAGACAGAGGGTGTGTGTATATCCGAACGCTTCTCGTAATTGCGGTAGTAGGTACTATGAAGCCCTCTACCCGTCTATCGTCACTAATTTTGTTGAGACAATATCAATTATTACGGGCTCGTGGGGCTATCCACGTTGTGATTCGTGAGGCGTTCAGCTATCTGTAATTAAGGCGTATCAGACCGCCTTATATGCTGGCTCGGTGGCCCAATTGCGATGACGACCACTATGGCAAGCTCCGTAAACCCGTACAGCATGCAGCAGGGGAGGACCCAGTAACAGGGCAATAGCTCTGGCTAGCCATTTCGCTGAGTTCGCTGTTGTCCGACCCCATTGCGGCTCAGCGGAATTAACCAGGGGCGAACTTAGAAGTTATCTGGGATATAGTACCGATCCTGCAGTCCCAGTAACCTATGGACCCTAGAGGGCTGACGTCTCCGACACTGCGATCCTTGCGCATACATATTCTTACTTCGAATCCCAATTGAGTGTGAAGATCGTCAGTGCGTTCACCAGTTGCTGATA"/>
                    <sequence id="seq_t3114" taxon="t31" totalcount="4" value="TTGACTCCTACTGGGAGTAAACTATTACTTCAGGACGTGTTCATTGCATACCTCTGTTAGGATGATTTAAAGCACTAGCCTTGTGAAGATTTCGAGGAAGGTACGTTTCGCAGAACCGCAGCAAACAGTGAAGACCGTAGCCCGGGGATCCTAAATAATCAGTAGTAACATGCTTGTCTGCCTTTCAATCTGCTTTGTGTAAGCGCGATTCGATATGACCCTGGGAATAATTGTAGGGGATTCATCGCGAAGTTGTTGGATCCCATGAATCGTCGATACCCTTCTTGTTAGCTGAAAGGTATTGCATGACGATGATCGCGTCGGTACCAACGACGCCAGACAAATTTTTCCCTCCTGTGATACTGGGATTCCTGTGGGGGTGAGAGCGGATGTGCACGTTAACAGTAGTCGTTAGGTAGCCTACTGCCCAGTTGGGTGAAGCCAGTTGTAAGAACCAATATCTGGGGATACTTCGCTTCTGAGGATATTAATTGAATACAGAAATCGTAACACGAATCATGTATTAAAGATTTATATTGATGGCTCCAACTTGAAATAGCCGAAGCCTACAATTCCTCCGGGCCAGATATACGGTAATTCTGCTACCATAGTGTGCCTGCATCACGGGTACCCTACCTTTAGACGTGCGGCTTTCCTAAGGTTGATTAAACCACTCTTTAGACGAGTCTAATTACTTAGGGCGAAAAATAAGATTTCAAGGGGGTTGAAATTTCGTGGGGACAATCCTTTAAATAAGTCACCGTTTCAACTTGAAACCAAACTGCTCAAAAAAAATTCGGCTGACATTTCGAGCAACCCTGCCAAACTTGAGGGCAGCATTAAACGATAGGTCGCGGCAGGGTCTGGAGCAGGAGGCATGCAAATTATACTAAGTTACTCGGGTGTTTAATAACCCAGATGGGCACGGCCATCTCCTGGGACAATGTGATCCAGCTCGTTCGGGTAGCTCATCAAGGCCAAACTGGGATACTCCATTTTA"/>
                    <sequence id="seq_t3211" taxon="t32" totalcount="4" value="GGATTCTAGGATCACAAATGCATACAATTCACTCCATATGGAATTGGCACGGAGCCCCTGACTTGGACACGGCTCTGTGTCGACCCGGTGGACTTTCGTATAAGTGGGTGGCGCCCCTAGACGCTGCTATGAGTAGTACCTCAATGCCACGTCGACCGAGTGACTACAATCAAACGCAGGGGAGTGCGCAAGCCGTTCTTAAGTTGCATCCTCCATATCGACTAATAATATCCACAATGCGCTGGGATAGTCGACAAGGATCAAAAACTGCCCCAACCTGACGGGAGCCTGGAGGCCAACCGCCGCTCGAACCCTTCCGGGACCACAGGTTTTAGTCTTTCGCGTGATTCACTGGAGCCCTTAACGGCCGGGATCCAGTGTCGGCGAGGCGGTTACGGCAGACTTCTCGATCCGGTAACCACTTCGAACAAATAGGCATGGCCCAACGGGTGACTAGGTGATGCCGATGCCGCCTCTTCCTATATTGTGAAGATCTTCGTGATGCAGAGGAGCCCACGTGGGAAGCTGCGTACGTCGGAGGGTAGTCGTGTTTCACGGCTTTGAGACCGTGCCTACCAGTTTTGGCCACGGCGAACTTGTTGCAGCGCATGATGTACGGATACTCCGGGAATTCTCAGCGCCGGTAGTGCGTGTTGGCTTCTGATTCCGACTAGGCCGCAAGGCAATTTATACCTTGGGCATAGTTAAACCGCTAAATTGTTGATATGATCCTTGAAGCGACTTTTGTTCCGAGAACGGTTCTAAAGTCTAACGGGCCTGACAGAAGGATGCCGTTATGGCCGCTCCACGGTTTCGATCAGTATCATATTTCGGGAACGCATAGCCGCTTCAGGTTATACGAGATTTATCGTAGAGCCAACTTCGACTCCTAGCATACTAGGATATTGAAAAGCTCTGACCCTGGGACGGCTTCTTTGGACGGGCCCTTGTAGTAGACAAACTACTGTTAACAGTCGTCGATACCTTGAGGTCAGCGCGC"/>
                    <sequence id="seq_t3310" taxon="t33" totalcount="4" value="GGCTTTGGCGAATGACTTTAGACGTACTTCTGACGACACTCATAGGCATGGCCCCTACATGTGGATCCTCGGACCAAGTTCTGTGTGGCCAATATCGGACCCTTCTAGTCCTGATGCCCCTTCAGCGACACAGCGCAATACAAATACGGTTTCAGTACATGGACGGGGAACCCCCCGGAGCGAGGGCACAACCACACTGTACTGTAAAAGCACGAGGACTAGGGGTCATGACCGGTTGGTCATACTGTTGATGGACTTTTTTGGGTACTGAACGATCCACTTTAGAGAGAGATAGATCAACGCCCTCAGGAACCACTTCTACACACTTACCAGTGCAGAGGCACCGTGACCATGCTCGTCATGTGTGTGCCCTTTCGATGGCCTCGCTTTCATCCTACCCACCTCTATACGTCCAGCGCCAAAAGATCTGACATAAGAGGCCATACGGCGGTTTTAAGTGAGTGGTTCCCGGTCCAGTAGAGTTACATACTACTGCCGAAATGATCCCGCGCAAGCAAGAGCACACCCAAACCGACGTCTCCGTAGAAACTACTAGTGCCTTGGACAGGTGCTTGCCCAAAAGACAGCAGTCTATTCATCGTTGAAACTGCTCTTGCTCCCTATTAATACACGGTACTTACAACGCCAGATTACGGCAGACACCCTCTGATTTGTAGTCGCAGTCCTTTCCTGCTGAGCTCAAGTTTCCGCGCTCCAGGCCACTGAGCTCTTCTGCGTCCCGGCCGGGCGCCCTTTGTAGCAGATTGTGTGCTTTGATATGTGTAACCAGCATCATCGTAAATCTAAAGAAACTTAATCAAAGTGATCGGATAACGCTCAAGACGGGTGCCAGCCAAACTCGAATATAGGGCTCGTCCCTTATGATTCATACAATTATTATTCACTAGACCCCGTGTCAGGCGGACCTCAGTAGCAAGCCGAACTATCCGTAGTTACTCAAACAGACCGGCATTATTAAACTGCTTTCAAGTACGTGGCA"/>
                    <sequence id="seq_t3410" taxon="t34" totalcount="4" value="AGATTTTACGTGTTCTCACATCAAGGGCTGATGCGTTAGTAAGGGAAGAAGCCGCATCCTATTGCGAGCTCGACTGATTCTTCAATGACTCTCAGTGCAATGCGGCGAAGTGGAGGACTCGGGGTGTCCTTTAGAAGGCCAAGGCCTACCTGGGCGCTGCATCGGAGCACTGCTCACTTGAGAACAATTGTGCGCGCACCACCTGTCGGCCGTGTGGCTCGTCTTGCTCGGAATACTCCGGTGACATTAGAGCATGACCTTGTTGGCACAGCGAGTTCAGCAATGTGGATGTTAATGGAGCTCGCGTAAACGTCACCTCATACGAACTAAGTGTGATTGTTTCAAGCTTTCACGAGCGACCGCGGAGAGCTGTACAGCTTTAGAATCGCCCGCTTTTAGTCCCTCGTGGCTAGATATGGATCGTCCTCGAATCAGAGTAGTTTACGTACCACGGGGACACTAGAAGATAATTTGCCTGTCGGCGTTTATACCACGCCCCTCTAGCCCTCACACTGTAATTCTAGGGTGTTCAAACGTCATTGTAACACAAATATTTGGCCCCCTTCCCGAAAAGGGGGCCATCTAAGAGTCCCGGTGTTCTGTCTAACCATTGTTTATCTAGACTAGCTAGCAAGACTTCGCGGCCATATTAGGTACTACAGAGCCTATAGGCTGGGGATGTTCCCGAGCATGGAAACAGACCCCCCAGCCCTCCGTTGCAAGCCCTTCCTTGCTCGGACACCGGAATCCCAGCGATCGGGGATACATATAGCTGCCCTTTAAGAGGTAACACCCAATGTCTCTGACAACAGTACGAACCTCGTAATCATAACTGCTGTCTGTGGACGAGCGATGTCGAACGATCCGGTAGCAATGCTCTGTCTATGACCTGATTCAAGTAAACCGCGTCCTCAGCATACAAAGTGGTAAGGGCTCGTCTGCTAGTTGCGAAGCGCACGAACAGCAGGTCAGCACGGTCCCTCTCAAACAGTCTTATTCT"/>
                    <sequence id="seq_t3510" taxon="t35" totalcount="4" value="GCTTGGCGCCTCATGCCATCTTAGGCCGGATCTATGCCCGATATCGAGGCATCCTATGAAAAGAATCAATGAATCTAAGCTCGCCGTGAGAGCCGCATGGGCTTCAACGAATCCCCACTCTTAGGGTCAATCCTTCTGAGCTAACTAGTACTCTAGCGTAACCATCATTTGCTACAGGCGTTCTTATAACACAGGAATCCCAACTCGGCCGGCCTATCGGTACGTTCATCTATTCCTTTTTTTTGATTGGGTGCAACGCCTGTTCTAAAGGCGGAAGAGATTTGCTGTCCTACAGTTGACCCCTCATTTCACCCACCCTTGCACAATTGCTAGGCCAAGAAACTTTCAGCTCAGTAACCCCCATCAGTCAGCTTAGGGGGTCAGGTCTCCTAGCATGGTTGCGAAGGGCTTAATACTTCGTGCGCTCTTCCCTGGAGAAAGCAAAGAGGTAGTACCCATTTTCGATGATTACTAACAGATGGCGACTCTTGAAGCCCGCAAGCGCTATGCATCAGATCGCACATCACGGCCGGACGTTCTTGAAGGGTACGACAAATAGCCCCGTCCCGCGGCAGCTAGCACAACACTTAGGTCGCTATCATCAACGCATGTTAAATATCCGATAAGAACCTTACCCGGTTGAACTTCTACGGTACGATCTACATTGATACGATGTTACAGTGCGGTAAGACTGATAAGATACAGTGGGAGCGTCTACTAGACTATCCTCGTTATTGAAAAATCGACAAAGTCCAATTAAAGGTGAAGGATTTCAAAGCCCTGCTCGCTATCGATGGATGACCTTGCACCTCAATTGTCGTGCCATCTCAAGGGAAGTCCTGGCATCTTACTACTGAATGACGATAGATCTGAAGGGTGCCAAAGTACATGCAGTCGTTGAAACGTTTATGAAAGTAATTCATCACGATCAAGAACTGGTGGAACCTCACTCACCGATGTAATTACGCAGGGGCAATGTCTAAGTCCTAGCACATCTCTA"/>
                    <sequence id="seq_t3610" taxon="t36" totalcount="4" value="TTTGTCTATACTTTTAGATGTCCCTACAAGCCCCCTGATGTACAGGGGCGTTTTCTCCCGGCTTGACTTATGGTCCGGTGACGTGGCGCATTCGGTTCCCTCCCTTTAACGGGGTTCCAGGCTCGAATTCACGCCCGAGTTTCCCGTCCGCCTGGATTACATTTCGTATTAAGGACCCGCACAGTTCCGCACATACTTACCGTTGAACAAGCGGCCCTTCATGTATTCGGGCGAGAGACCAGCATATTTTGCCTTGGGTTAGGGGGGGAAGCTTAGGATTCATATCCTAGAGGAAAGCGCTTATCTAAACATGAATACCTCGTCACACCGGGAGTGTGAGGTGCGGTGACCACGACCGATTCTACTGGCGTAACCATACACGGAGCAGCAGATCGAGAGTTGTGATTTGGACTTCTATTCGGTGTGACTCAATAGCCAAAGACGCACAGAATTCGAAAAGTTGGTATATCTAAAGTATTTTAATGACAGCCGCCTCTTAAGGTGCGACGGGCCTGAGAAAATATGCCGTGCACTGGAACACCCATTGGGCTCCTTGGGGATGTTTATTACGACCGTGAATATCACTGTTCTGGCACTGAAACGAATAATCCGGAAAGATCGCACGAGGAGGTCTTCTCTTAAAGGAACCATTTAGCCTCGCACCTGACAATGTGAGTGCCCAGAAAGAATCTTAGTGGCTGTCATCTCTTGCTGGTACCCGTTCTCGACCCTACTGACCTCCTCTCCCTAAAGTATCTACTAAATGTGTACGCACAAGTAAGACTGAGAGATGGTTCTCAGACATAGGGTCCTATAAGGTCCCGGTGCCTTATATTCTTTGGCCTAATGTATCAACGCTTTGCAAAATCACTAAAGGTGGCCGATTAATATAGGTTGTGATAGACATAAGAGCATGCCGGGGACATGGACAACGCCGGCCTAGGTGATCACGCTCAAGTGTAAGACTAAAGGTCATCTCGAAGCATGGATGTCTGTAGCA"/>
                    <sequence id="seq_t3710" taxon="t37" totalcount="4" value="GCGTTTCCCTCTCTAGCCTTTAATCGCCCTCTGTCGTATATAGCCTCGAAGGCGGAGTTGTAATCCTTACAGAAATTATTAGAAGACCGGGTCCAGGAACGGCCATCCAAGGTGCGGATGAACGCAGAAAGCTTGGATAGCCCTGGGGGGAGCGACTTGCGAGACCCGTAGAGGTAAATAGTACCACATCTTCTAAGGTCCCCGATGTAAGTACCTATCACCTGAGAGTATCCTCCGGAAATCCATGCTCGGAACTGTCTAATGATCTTCAGAAGTTGGTCAATAGCACTCAGTGTACGTACATCTCTTTCATAGGAGGTTACAAGTTTCATAGTGGATCGCAGTCCCGCCCATCGACTCTCCTGAGCCGTAAAGAAGAGGAAGGTGCAAGATATGCGTGCTGGTTTACACCACAACATGGACCCGATGATTTACTAGACCTTCTATCGGCTACAATTTTTCTAGGTCCTTTGTATCGGCGTAGGGCGGCGGGCTTTCTGCGTGACTAAGGAAGAGCTGCAACGCCTTGCGTTCACGAGATAAAGTGGTCGCATAATTGTCGAGCGGTGTGGAGCTGACTGTTTTTTTACGCGCTGTACGGTGTATTGGGGATAGGTCGGTGAGCATTTTGAGCTTGTCTAAGTTAATAAATTTCAGCGAAGACACGCGCCACCGTGCTCCTGCTGTTCATCTCACTTCCAAGTACTGCAGCGCCGAAGCCTAATTGAGTCATCAACCAGGTATCATACACAGATCGCCCGCATGATGGAACGGAGGAGGAATCTGAGGGATCGGTACGCCTACGTAGCCCGGGTCTAGAGGATCGTCCCTGTGTTTACACATATTCTCTTCTAACTCAGGGTCGTTCTGTTGAAATGTCATTGGCGTGTCAACTCGTAAAAATTTCATCCCGCAGGAACTCAGAGATTTTGCGGTGTCGTACTTGACGCTTTAACCAATAGATTTCGCGTATATCCGTGCAGTTCGCCGACAGTTTTCG"/>
                    <sequence id="seq_t3810" taxon="t38" totalcount="4" value="GTATGGTTGAGATAAGTTATGTGCTATTCATTTCGCATGTAATATGCAAGAAATCTAGAGATAAGCCCTCTGGCCACGTTCTTAGACGCGTGTCAATGAGCGATGCTCCCCGGATACAAAGGTAGAGTGACAGTCAAACAGGATTTTATTAACGCAGGATGAAATAAGAACAGGCAGGGGTGAGGGCACAGTCACTTCGGACAATAATGGCGTGAACATCCCGTTTGTGTCTTAACTGAGATTGAAGTGCAGGCAATTATTTGGTTACTGAATGGTCCTAGACTGGAGCGGACTTACCAACGACCTTAGGACAAGTCCTGCTTCAGAAAGAAGTGTCGCTGCCCTCGTACAATTTGCGCTGGGTATGTGCCGTCAACATGTCTTGTATCCCTTTAGACAACACGCTTTTAACTTTAACGAAACCGGTCAGATATAAGAGTCCCGAGCACCCCAGTGTGTGTATAATTTTAGATCACCTTGCTTTTTGCCCTAAATCCGGATAGAGCCTGTTATGCGACGATCAAACTGTATAATTCTGTTGGGCTTATATTGAAAGGATCCTCGGGTCTTGCATGCCTGAATGATACCACACTACTTACAGTCCCGTGCCCACTTTCCCCCATTTTATCCACTAAACTCACCCTCTCGGCGTACGCCATCGTTCATCCGCTTGGAGCAATCAGTTATAGTCAGGGAAGAACACGGGTTCCCTAGCCAGGGTGTCTGGATCTGGACTGAGTCAAGCTATCGTCCAAAGGATCATCCACGCCACTACAATTAGGATAACGGAGATAATCGATAAGCAAAGGGTACTCACGTATCTTAATATGTCCAGGCTGTATCTAAGAGACAGCGAAAGTAGTTCTCTTCATGCGAACCGAATCAAGCCCTCCATCTTCTTCCGTTGGAGACCCTGACAGTTGGAGCGTCGTCGATAGCCGAAGCATTCGTAATAGTTCTCGTAGGCCGGCTTTTCTTAACAACTTTACGGTTGGTTCGA"/>
                    <sequence id="seq_t3910" taxon="t39" totalcount="4" value="GCGGCAAAGAACTACGAACTTGTGCATCCGGAAGGAAGCGTGAAGATAAATCCCTTGGCGGTTGAGTAATCCATCAGTATATAGGGGGGGACCATTGCAATCGATCGCTGACGAGCCCGCAGTTACTCAAACGTCACGGCAAACGAAGTCGAGTGCTCAGATGTGGGCCCAACGCAAGCTACCCGGTTGCGACGAGCCTCCCAGATACCACACTTCAATAACCCTACAGGCACGGTGGAGCTTAGGAACGGGAAAAGTAGCGTAATCCCAATTCCTTCTGTCTCTCCACTTTGGAAGTGCGTCGTGGTCCTTTCTAATACATGACGGTCTGCGTCCTAACGTGCACTCTGCCGGGGGGTGCCGGGCGACCTTTTCGCGAGGACACTTCCTACCCCGGGTGTCTAAATGGCTGATGGCTGAGAGGACAAATGTCTCTGTGGATCGTGCGAGGCTACCATGGGTGCGCCATTTCTGTTAAAATGAAGGCCACACGTAACGTTCGCGAGTGACTATAGCGCAGTCATGTGATACCAACTGCTGGCTTACTGAATTTTTTCGTTTTGGTACGGCTATGGATCGCTCGAACATCTATGATCTGCGATCTCCAATCTGTGACATCCAGCCAAGTAAGGTATCCCACATTGGAATCGTGGTCCAATGCAGCGATTGGATAGCTGTCACGGCCTAACTTAGTCCAGCTACTCCCACTACTGTTGCCGTGATAAGACACCCACTGTCGCTAGCCTTTAGCTGATGAGCTCAGGGGTCGCCGCGTCAGCAAGTACCCTGCTGCCGTAGGGTTGGGCGCTCCCACACAGCTGTGGAAGTTTTATCTACGACGTTGTTTGCGCGGTCTGAGAAATCGGGTTGACCAGGCCCACCGTTAGTCCCTTACTAGCTACGGTGCTGATGTCGCGTTGTCACAACGAACGGCAGTTCTGTAAATGGATTTTAGTGATAAGAGTTTTTACCTTACAAGCGGTATTAGCGTGGTGGGTTG"/>
                    <sequence id="seq_t440" taxon="t4" totalcount="4" value="TGGGAGTGTCAGCAGAGTGACCAAGGGCCGGCGAACGAAAACAACGACTCCAACAACATAGCTGGTCTTAGAGCTCAGAATGTCACAAGCATCCATGGCGATCCCCTTTGTTCGTGGTGCGGTTGTCGGACTCGTGTACTAACTTAGGCACTTGTCCCCCACCAGAATTAAGGAAACCATCCGTACCTCAAGCCCAGCGCTGTGAACGCTATTGAGTTACCTTAAGGCGATCTTCTCCGGCAGCTCTCACCTAGTGAAACACGTAGTAACATAACAACAATCATCGACGGGAAGATGTTTGGATCGTGCGATCAAGTCCTTGCCAGATCGCAGCATACACCTGTAGTTGTTGGTCACGACGCTACTGATCGGGTTCAGATACGCGTCATCAGCGTCGGTCCTAAATTTTAGAGGGCAGTCTCAACCCATACGCCTATCGGGGAATACACCGTTTTCCACCCCGGATAATGATAACTAGCCCCTCTTAAGGCTACTGAATCCCTAAGTATCTGCAAATGCTAAAGAACAGACAGGGCTTAATTCGTTCCCATACGTCCCACGAGGACACATCTGGTGGTCAATGCAGTCGTTGCCTTGGCCGGTTCTGACTCTGGCTAATATCAGTATAAGAATGCCGCCGCTAGGTAAGGTTCAGGGCCTGAAGCTTCATACCCCCGCATGGAGCTAGCGAGCCTGGCGCGACGGATTTACGAGAAAAAATGTGCCGAGTCTACACATATCGGACGTGTTTCCGGTTGTTCGACACTACTCACCGTCGCTGGTTTACTACGGGGAGTACGGGATGTCGGGGACTGTCGAAATAGCGGCACCGGGCCTACAATCTAGTTCCGTCTAGGAATATGCGTGCGTGAGCCCCCCCCATCCCTAGCGTCTATTCATAGTGTCCGGAGTTCGCTATCTGCACCATACTGACTGGACTCGATCTATCTCCTCGGTAGTACGGACTGACAGCTCGGTATGTTTGCTCGGCGGTGATCTC"/>
                    <sequence id="seq_t4010" taxon="t40" totalcount="4" value="AGTGAGCCGGTGTTGTCTCTTGTGGGGATTGTACATTGTTACGACAAAGATGGACCTCCTATTGCCATCGTGTTTGCTAATTCAATAGATACCGTTCCAATCCGGCAGGGTGGTCAAATTAAGCCCTGCAATGGGTTATCCCTAGTCGCCTTCACCCATCATCACAACGCTAACCAGTGTTTTGGGTGTATATAACCTGCGCACATGTCCCGGGACACTCAATCTCCACGGGTTCTACCGATTAAATCCCCGCCTCTTGGAATTGTAGGTGAACACTCTGTGCTCAGTAACGTAATGAGGCTGGCAAGTTAGTCGCATCGGATGACATGCGTGCGATCGAGTCGAGATTCCACGACTACTCGTGGAGGTCTATGCAAGGACATAATAGCCCGGCTTCCTGGGCGCGATCCTATTACTCGTTCGTCATCCCTTCAGCATAATTTATCAACTCTCGGAGCATTCGAGATTTTTTATCAGTGTGGCGTAGACACCCTGAACCTCCAACTCTCAACGTGTATCTGCGCCGACCTCTCAGGTTGGTATGTAAGCAACTTTGGTCAGCTACCCCAAACATTAAGTCAACATTGTCTCAAGTTTTTATCACAGCCGATTGTGTATGGAGCAAAGCAAGGTAGCTTTTTAGTATATGGTACTCGCTCCCAGCCCTGTACGCGGGGGATGTTGCAGAGGAGGACCTGAGAATCGGCACACACACGTTGCACTGTGATCCCTACGTAAAAGACTGACTGCCTGCGCCCCGCTACAGTGACTCCTCTTACTCGTGAGATGTTCCGCCACGAAAATGAAATCCACATCAGTCATCCAACTCTCAAACTAGTCATTCTGAAAGAGATGGCTGAGAACGGAGACTAAATGCCCGGCGCCCGCTCTCGATCAGAAGAGCCGGCTGATACGGGTTCGGCGTCGTGAAGGGTCGACTGTTAGTTGGCCAGAGGCAGCACCTAAGGGAATCTAGGTGCCGCGCCAACAGACTTAGCCC"/>
                    <sequence id="seq_t4114" taxon="t41" totalcount="4" value="GAATCCCCACAGGTTCACTTGACACAGCACCCGCCCATTGGATAAGGTCGGGTGTCTCAGAATAACACACCGAACTCGATATACTGAGCGATTGTCGCTCCTATACTGGACGACCGTATGACAAGGCACCTAACCGTAAATAGCACCTTATTATCCACCTTGACCAGGCTTCCCTCGAACCCTTCGCACAATATCGTTTGCTCCTGCAAGTACCTGAGCCTAATATTGCAGGTGCGCGCCCTAGTATAGATTCACCAGAATTGACCAAAACCCGAGCTTGACAGGGACCTTTTTTCACATTCGATTTCTTGCCCTGCTTTCTGTTCAGGTCTCGTACGATCTGGGGGATCAGTAAAATGTCACATGTCAAACATGAATTGTCGTCGGTGCGCAACACCCAGTCTTGCATCAACTGCTCCATTTTGAAAAGAAATAAAAAATCCGTAGGCCCAACAGTGTGATCTACGCGCTGACACCTATACGTGATATAGGACTAAGACGCCGGGGTGTAGGTCCCAATGAAAAACGGGTACCCCTGCTGGTTCTTCCGCATCATGGAGTGCAGCACGGTGCTAAACGTTTCGCCCATGAAGATCGCGCTTGCTCACAGACTGCCCCCTTTACCAGTGAATGCACCCTAAACCTGGTAAGCGTCCCCGCGTAGGTCGGCTGTGGACCTGCGACAAAGAAAAGTGCTATACAGGTTAGATCGTTACAGGCTTCATCGTATATTTCGATTGGGCTTCGGACAGGCTACGAAGCTTGACCCTGAGGACATGCGGGTTAACAGCCGGAGCCTCGTAATGCATCTAGTACGTCCATTGCGTCTTATAGATTTGGTTTGAAGTCTGAGGCACCAGCGAGGGTACTGGCCCATGTGTAGTCACCTCTCGTATCATCCAGCATACTACACAAGATACGCTGATTGAGGAGTTTATGCCTATGCCTTTTACGAAACTTTCCCGTTTTCCGGCTCTAGGCCCCCTTAATCTCGGTGCGG"/>
                    <sequence id="seq_t4211" taxon="t42" totalcount="4" value="ATAATCTCCGATGGCCTTTGCATACTCAGTATTCCATAAAGACATGCTAGTGATGCTTAGCATTAGAATGAGACACCGACCTACCGGCTTTCTATGGGTCCAATTCGGGAAGACGTCCTGTAAAGACACTGACTTTGCTTTCCTGACATCGCATTCGGTTTAACTAACGTAAATAGCAGGGGCGTCTTCCACCTCTGGCTAACTAACAAGTACGTTGTCGTCCTGTTACTTCGAAAGGCTGTCCAACAGTGTGTCTACCGTCGTCAATAGTTTGAACCCAAGTCAGCTCAAACTACGCAGACCTTAGCGCGTATTTGGGGCGTGACAAGGATAGCTGTCACTGGTGCATCACGGGATCCATTCAAATTTCGCATTGTCGGTCGCTCGCGTCTCAGCGTTAAGCTTGTACCCAATGCTGCTCGTCGAGCTGAGGTCTCTCAATCGCATTTAGTACCCTAAAATGCCCCTGGGGACAAGCGATAGCTATGCCCGATCAAGTCAGGCGAGTGGTGCTGACATACTGTCCTGGCTGCTTGGGGGGCAATGACAGATGCAAGGGTTTCCGCAGATTTATAACCCTGTAGGGCTTTTTGAGTGTGATAACTTAATTGTGGGCCAGATACTCCGCGCATAATCTTCAAGCGGAGTGCATGTGGGATGCATCGTCGTTGATGGTGTGCCGTTTTTTGCAATTTCGGGTGAACTAAACCCCCTATAGGGTCGTCAGCATCTTGCTTGTGTGATTTGGGCCCAACACTAATCGATGTCATGTCGACAATCCACTTAAGGCCTCAATCTTGTTGGGGGACGTGTCAATTACCGAAAGTGGTTACTGATTAAATGAGCCCGCCGGGTTTTCGGTGTCCTACCGGTTGCTCACTCCAATCTTACCGCGGAATGCGGCGCTTACGCTGCGAAACGCTTTGAATGGCATCTTACAACGCGCTTATGAATAGAATATATCCTTCTTCTGGCGGGCACTAGGTTGACCTCGTTGAGG"/>
                    <sequence id="seq_t4311" taxon="t43" totalcount="4" value="TCAGGACGGCTGATCTGCATTGACGCGCGTAATCACCCTGAAGCACTTGAATTAACGGCATGATATTTCTATCTCTGCCAATCGGGTGATATAATGTAACTATGCCTAATTGCCGTGCTTGGGTCGGGGCTGCAATCTGGTGAAATGCCTTAAACCGTGCAGAGGTGTCCCGGGGATTATGCGAACCAGCTCGGTGTCCACCAGTCGGCCGAACTCACATGCAATGCACTTAAGGTACCGGGTACTCCTCAGCATGTGAAGGCTTACCCCGAAGGTAGTGCAGTGAGATTAGTTAGCCGTCTCTATTGTAAGTAACGCGCATAGATAACTCTGCGGATGCCTCTACGCTTGTTGAGGTCCCTTGTAGGGGGGAAGGTCAGCAAAGCCGCCTGGAGTTCATCGGATCTAAGCTGGCTTCTCGCGTCTGCAACACCCGCGACGTTCCAAATTTGGCGAATTGAAACCCTTATACCTTACCAGCTCAGCGACTCCGGCACTCGAGTGTGCTACTGGCTTAAGCCAACTATGGGCGTACGGTTCTGACTCAACGCGTTATTTTACCTAGTCGTACAAGCATGATGACCAAAGCCCCCAGTGGTTAGGTCAAGGTTCAGTTGTGCAGCCTACTCACCAAGGCACGTACTTAAGGTACATTACACCATTCTATGTTACTGAAGACAGATGGTTAATAGGCTTTCTGAAGTTGAGTGTATCCTTAGCGGTACATTAGCGACGCCCTTGCCCGCAGAGGAGAGATTCTCAGAATTCACAACGCCATCTGTCCCCACGCCGCGGAAGTTTATGAGGCGGCACAAACGTCAGACAGGTTTTCCAATAGCAAAGGCGTGAGTTCTCCCTGTAGACACGTCTAGTGTTCTAGGAACATTCGCCTATATAGCCGAATATCTCCAGCTCACGTTACAGCATCACCGGAGCAGTGCTAAGTGGGGCATGACAATAAACAAAAGCATGAGGTCTCGGGTGCAAGTTGTCATCTATT"/>
                    <sequence id="seq_t4410" taxon="t44" totalcount="4" value="GCGTTACCATACTCGCTTTTCATCCGTGAGGTGTGTCTTACGTTAAGTACCGGTGCCAAGATGTGTCCTACCCCCACGCGTCTCTGAATCGTCCGCATATGGTTGGCATGCACTGGAACAGGATACAAGGTTGAATGCCTTAGAGCTAGCAAAAACCCATTATAGGTATAAACTCAAGGTAACATATCAACGTTGATCTAAATGCATACAACGGAGTCCAGGAACCTGCCTTTAGTTTACGTACGCGCAAGACAAATCGCTCCCACGCAGGAGGAAACGGTCGCGAGATCGGTAAATGTAGAGGCGTAACGGAGGAATTAGAAATGCTCTGCCCGCTGTTTGTCTTCTAGGAGGGCACACAGTTCATCGACAAAACCTTGGACATTACATCGAAACGGTGTTCCTCCGCTCGAACTAGCAAGTGTCTGAGCAGTCGCCCATGACACGTACACTTTTCTTTGCGAAGAGCGGATCGGCAATGGGTAGTTTGGCTAGGGGTCGCGAGCGCCGGCGCCCCCCTACCTCTGCTTAGAGAGATTTACCCCGGTTGGCGAGTCAATTTCATGGCTCAAAGGCACCCGATTCACATCAAAAATTTAAGGAGTTCCTCCATTAAGTTCGACGCGCGGGCCGTAGTCCACCGAAAGCTCTGAGCAAAACTGGCGGGAGAGTGCTATAGACAGGTCATCGAGAATACGAATGCAGCGTCCGTATTCGAGTAATCAATACTACGCAGGTTTGGGAGACTTTGGAATCCTAAGCTGGGAAGGATTGGCGCCGAGGAACAGCGAATGTGTAGACACGACTCCTCTCACGTTAAAATTCCACCAGCATGGCATGTCCAGGCTTATCCACCTGAGTGTCATAGCCACTCGAAGTGTTCAAACTGGACGCGCGTTGTGGTCCGCGCAGGCCGGACCTGCGTTATGCTATTCTACAGCCCTCATAGAGGCGACATCGCATTCGACACTAAACCCTGGGGATATAGAGCATGGGGGAA"/>
                    <sequence id="seq_t4510" taxon="t45" totalcount="4" value="ATGGGATCACGACACTAGAAGTTTTGCCCGGAGCCACCTAGTGCGGTTGGTGTCTATACGCAAATGTAACAAGACAGAATGAGAACGGAGGGTTGTCCCACATTCGGGTCCGTGCTCAAAACGACATGTAGCTCCGTTTAAGGGGGCGTGCCGCGAGTGGGACTAGCATTGTTCGCTATTATTCCAAATGAGCGGAGCTAATCTGGTTAAAGGCGCATATCGATGGGCTACAGACGGGCAGGACCTACTCACAAAGACGACCCTATCAAGGAAATTTTCTCGTAGGTCACGTTTTATAAAGTTTGCGGTAGCACGGTAGAACCGATAGGCATTGTTGGGTATAAACTCTGACCTTGTTCTAATTGCATCTGTGCGAATAGCAGATGACTATCACTTCTCTTGAAACCCCAGGGCCTATAAGGGGCTCGTGAGTTACGTACTCCCGCTGAGTAAGGATCCGACCTGTTAGGTCACGGCGACAGTGCCGTTGGCAGTAGGCCAGCCATTGTCGTAACGATGAAATTCTATACTTGGATACCTGCGCCACATAAAACATCCTGCTATACGTTGAGCAAAGAACGATTTTGCCCGGGTCGAAAGGCCTCCGACGTAAGAACGGAGGGGGGGTTACAATCTCAAAAAGTACAGCGAATAAACCCCGCTGGTCGACGCATTGTGAGGCCATGATGCGACGGCACCCTTGCGTGTAGTTCGCGTGAACACATCGCTCGAATAGAAGGGAATAGCAAAAAGATTGTGCGATCGCTGCAGCATATCATTCCGCCGTTTTCGGTTGGCGCCTATAGGATTCAGTCTAAGTTGAATATACCGGGGTTAACGATAGACGTCATCTGGCGAGTCGTACTGGTCGTCATGTCTCCACGAAATCTTGCGCCAGGGCCACTACCGCCTCCGACGCGTCATACATTTCTGGGGGGTATAATCCCCTCGATGACGACGTAACGACGAAGAACTTAAGTGCATAGTCCCTTCCTTTTTC"/>
                    <sequence id="seq_t4610" taxon="t46" totalcount="4" value="GACCCAGCTCGCCATTCATCAAAAGGTCTGCTCGGCCTAGTATGTTAGTTTAACAGGAAGCGGGCCGGTCAAGCACGGGGGCATGCCGGCGCCGGAAAGTCGGCGCCCTCTTACCAGCTAGAAAGTCCCTAGAAAGTTGATTACACGTTGCAGATGCTTGATATATGAGTGAGATCGTTATACGACCCCCAAGATCCTGTACATCCCTATGAAATCAGTCAAACCTAAAGTAGTTATAGAGTGCTTCGACTCAAACGGCACGCCCGTTGCGAACATGCAATTAGTTGATCACGATGGAGCTAGTATAACCGGGCTGTTATGCGTCCCGCTTGGATCGTCAGCGTTACCTAAGGATAAATGTGGGCCGTGGACGCGAGCGCGCGAGGTCGTGCTGCGCAAATGCCATGCTGCCGCTGACATAAGCGGTTCCCCGTACACACGAAAGTCCATAATTGCCCGCCTGGAGGTATAATTAGCGAGAAAGGCCTAGTACCCACAACAACTGGTAGAACCGTCAACGTAGTAGAACAATTCAGGGCCTGAAAACCCAAACTGAGTCTAGGGTGTGACGAGTGATTTGTCTTGACCCTCCATTGCTTAATGGTGATGTGTCTATACCCTCGTGAACAACTCAACGCCGGTGAATACGCCCTAAACTACGGCACCAATCGTAGCTAGACACAAAATCGTGTAGTCCCCTTTACAATGCGTCTTGTACCTGGTTTCTAACAGCTGCGTTCTAATTACGTCGTAATGGGAAGATACGTCTCCACATTAACGCGCTAAGCTTCTAAGTGGGTGTTGCGTACAGATAGTGTCCATAGAATGTCGTTGCGAGGCGTAGCGGTCCCGGCGGATGGGACGCCTTTTTGACCACCGCTATAGCCTGTCCTTATGTACTAGTGGTCTCAAGCAGGACATCATCGGGGAATGAAAGAATGTAGACGCAGTTGCAACTCTGCCGATGTTTGTAGAGGACACAGACCACGCCTCAGCCACA"/>
                    <sequence id="seq_t4710" taxon="t47" totalcount="4" value="CGTTCGACGGACGCCCCGGTTAGTATTCCCCGAGTCATGCCGAACCACATCCAGATACCCTCCGGAAATATGGCCCATATCCATGCGCGTGCCTAATTATAGCTCCAGCGTCACGGAGAGGAGTCTAGTATTCCAATTTATATTTAGCCGCCCGTCAATTGATGAGTGAGTAAACTAACCTGGAGGCTCCGATCCTACTGCATAGAAGCGACGCTTCTTAGCAACGCCTATAAGGGGTAATACTATTCGGCCTCGGCAACTTCGCGAAATCACTAAGGATAGTACTGCTAACTAAGCGACGGATACATCTAGGACTAAATTGTATCACCGACCACCAACGGGCATTTCTCCATGCCGAAACCGACGGTATACTTCGCGCGCAAACTCTACTGCATCGTACCTTCCCGACTTTTCCACTTGGCACGCTGTGCGGCGGTCTAATCGCGCTCACGAGGAAGACCATACATCTGCTCTCGTGCCCGTGTGTACTTCCGAATTTTGATGACCGCAGGGTCGAGGGTAAGCTATCGGCAGGTATCCCAAGAGACAGGTCTACTTGCTCTTTGCCTGTCGTAATAGCCTGCTCATCTAAAACGGATTATGGTAAACAGGAAAAAACAGAACAAGGCCATGCAGGGGCCTATCCTCTGGGGAACTAGCAAGGATTTTCGAGCCCTCTTGATTTAGATCCGGGCGTCATATACTTGGTCCCAATGGAGATCGATCTGTATTGAGCCTAAGTCAGGCATGAGCCACGGCATGTTGCTTCGGCTAAATCTCCTCAAGACGCTTCCCGGGGCGCGTGCGGGTATTAGGCCAAGGACGGTCGTACCGTGCATCAATGATCTAACGTTAGGGGCCCGGAAGGACCAGTACACCACCCGTCAGAATTATCTATTGCCCGTCAGCGCGTTTATGGATCAGTGGGATGGCAAGAGTGCACGTGGCGGTTGTCCTCAGTCTTAAAGGTTCATGCCGCTAAAATTAAGGCAGATTCATC"/>
                    <sequence id="seq_t4810" taxon="t48" totalcount="4" value="GGTTCCTTGACCCCGGCCAATGAGAAACTTAGGCACCACTCACTTTGATGTTTACTCGCTGAACCCTTTACTCAGTCACTGAGGATCCGCAGTTGGCGAGTCCTCGTAGATGGTTATCAGACCAGCCATCTCTTGATTAAGTTGTGTACAAGAGAATTTGGACTATCAGATACTGGCACACTAGGGCCAGCACAGATAAACCCAGTTAGACAGGATCAGGACTAGGAAGTTCGTATGCAGACCCGAGATTCGATATACGGCAACATGTCCGTCCGCGTATAGGAAGGAGCCTATGGTAACGTCTTGGCAAAGTACGATACACATAAGGCTACTTTAGGCTACTTCTCCAGGCCCTATTCCTCACTAAGATTGGCAAGTGTCTGCTCTCCAACTTCCCAGAGTGAGAACCGAGCAGGCGAAGCGATCAGAGTATGGAATCACCTCAGAATGACGGCATCATGCCTTGTCACACCCGCAGTTCATGACGGTTCGGGTGCCTCCGGCACAACGAAATTTCAGATATCCGATGTTCTAAGGACTCCAAATACTTTTAAGGCCTTTTAGTTACTTGGGCTGCGGCACTGCTACACCGGACGAAAGGGAAGAGATTGAAGTACCGGTCGGCAGCCAGCTCCATGGTACGTGCCGCGAATTTAGGCGACTTATATGGATCCTCAGTCACGTCTTTCCGATTAGCTTCAGCCTAGTAGCGGATGTTCACGCTTGTTTTTGTCTGGAGAGCCCGATACTAGCGGATACCACGTTACGTCTCGGGGGGATGCTCTTCTTGCACCACCCGCCATTGTAAGTGTAGTGTAGTGACACCACCCGCCGTCTACGCAGGCAGTCGTGTGGCCCTATCGAGGGACTTTGAATGGCTCACGGAATGGAACCGTGAGAGGGGTAGCCAGTTCGGCAACCGACCATACAAACCGCGTTCCCATAGGGTTACGACCCGATAGAACTTAACAGAAGCCGCTGATGCAACTTGGCAATTTTA"/>
                    <sequence id="seq_t4910" taxon="t49" totalcount="4" value="AACGGATCTGTCTAGTTTCTTGCGGGGCTCAGGCAGAGGCATGTGAACGATGGACTGCCTATGGCCATGTGGCCTGGTAATTTACTAACTACCAGTGTAATGCGAAAAGGTCCAATAGAGAAAGATGGCTTTGGGCTGCGGATGTATATATAGACTTCCCAACAGCCCACTATGGAGTGTATAAGCGATCTCCGACCCCCGCATGCCTCCGCAGGCGCAAGACCTGTCCTGAATCTTGGGGTAATATTCCAGCCTAACCATGTTTAGCACGAGGTATCACTTCTATGTCACTTACTGCTGCTCTGGACGCAGCCCCATCGTACTAACTAAGTGGAATCGTATCGAGGTGTTACGATCTCCTGTGGACGCCGTGAAAAGCATAGTTTCGCCCTTCTTGATTGGGACGTGTATGCCAAGCATTAATGATCCAATCAAAGAAGTTTATGGACTCCCGGGGGATGAGACCTTTCTAAGGAGGGTCGACTTGATACCGGGACGATTCCCCTCCCCCTATGTACGAGTTATGGGCTCTCAATTCGCTGTTTGTGAGGCTTAAGTCAGGTCTCCGTAACAGGATTCCAGCAAATGCTCCTAGTCTTGGGTCGAACCTTTGTTTAGGTCGCCTAGCTAGCATGTTTTGTCGTATTTGTTACCTAGTCCCAGATCAGTTCGCTGGCGATATCTCAGTGTAGGTCATGTGGAAGGACAGTCAGACAATGAATTTCCTGACCTACAGGAACTACTAAATGGCCGCGATTTTTTCTAGTGAGGACTGCTCTTTGGATCGTGACTTCCATTGCTCATCAAATCCGCACCATTCACGCAGGTCACCCGCTGGCCAATCCTCCAGGGACCTCGACTACCAAAGAATTAATGCTCGTCGTCGGCTCTGCAGCTCGATAGTAGGATGCGCAGAGTTCAGTGGGCTAAAGGATTGACTTCAAGATGCCTGGAGCAGAAACAAGGGTTTTTTAGGGTGCATCACTAAACGTCTTGGGCT"/>
                    <sequence id="seq_t540" taxon="t5" totalcount="4" value="GACCAAGCTTGGTCTTCATCCAGAGCTCTGCTGGGGCTAGCTTATCAGTTTGTCAGGACCCGGGACGGTTACGCACGGGGGCATGGCTTTGCCCGGAAGTCGGCGCCCAGTTCCTATCGCCCAAAGCGGTGGAATGTGGTACACACGTTGCAGATGTTAGATATTTGAGGAAGCTTGTTGTACGACCGCACATATGCGGAACCTACTTACGGACTGCGCCAAACCTAAAGTAGTGATTGAGCACCTCGAATTGCACGGTTCCGCCGGTGGGAACCTGCAATTAGTAAATCACGAGGGAGCTCGTATAACCGGGGTGGTATGCATCCCGCTTGGATCGTCCGCGGTACCTCAGGATAAATGTGCGCTGGGGAACCCAGCGAGACAGGACGTACGGCGCAATTGCCATGGTGCTGGGGACAGAAGCGTTTCGCCGTAAACATGGCAGTTGATAATACCCCACCTGGAGACGGTATTAGCCATAAAGGACTTGTAACCTCAACAACTCGCAAAACGGTGAACGTGGCAATACTATTAAGGGCCTGCAATCCCCAGTTGATTAGAGGGTGGGACGTGTGATTAGTCTTGACCTTCCATTGCTGAATGTTTATGAGTCTATATCCTCGTGAACAACTCACCGCCGGTGAACAACCCGTATACTACATCCGCGACCTGTACGAGATACTAGCACGTGCAGGCCCCTTTACGATTCGTGATGTACTTGGTTAGTAACAGGTCCGCTTTAATTGGGTCCTCATGGGAAGTTACGTCGCCAGAATAACGCGCTAAGCTCCTTACCGCTTGTTGCGTACAGATAGTAGCCTTAGAATGTCATCGCGAGGCGTAGGTATCCTAGGCGCTGCAACGCCTTTCTAAAAACTGAATGAGTCTGTCGTTGTGTTCTACAGTTCTCCAACAAGACATCATCGGAGAATACAAGAATATAGACGCAGCTGCAACTCTACCGATTTTTGTATAGTAAAGAAACCAGGCCTCTTCCACT"/>
                    <sequence id="seq_t5010" taxon="t50" totalcount="4" value="GGATTTTCTGCATTCTATTTAATAAACTGCCTGAGAAAGATTTAGCTCCTAGGGATAGAGGTCAGGCACCTATCCGGGGACTAAAGAACGCGATTCTAACCCTTTCCGCGACCTCACCTATAGACCAAGAGACCCTGCCTCTCAGCCTCGATATTTAGAAGCGCACGGACCAGCAGGGTTGTACTGCGTCCACACGTTGTGTTTTCCTAATGCCGTGTAGCCGACCTGTATAGGGATGAGGACGGAGCAATTCTAGGCCATCAGACGATCGGACCGTTAATGTAGTCACTCGCTACGGTCGAGCATACGTCGCATCCCAGAGGTATTGGCCTGATCGTTTACCGATAAGTATTCTACTGGCGAATCGTCCTCTCACTTTACCATCCCTGCCCCAGCGACACACTTAGCCTCAGGACCAGCCATTCTAGGGATGTACACGAACGCACGTGACTTCGGCCTGATGCACGCTAAGATAACTTCAGATTCTTTGGTCATCAGAGGTGGGACGCTCCTTACAAGATAAAACGGGGAGGCTTTAGAATGCGCAGTGACAGAGCTACCTTTAAAAATTCTCGTACGAATTGAGCGAGTCGTAGGCTCTAGTGCATCTATGGGGGTCTCTTCCAGTGAATGGAGCTAACAGCTTAACTTGGATGTAGCGCATGAAACAATGCCAGCAACAGCTCTCGGCTTTCCTGGTATTGTTGGTGCCTAAGCGACAAATACGCAGTTCAATTCAGAATTCATCTGGTTGTCCAGGACCTTAACATTCACCGAATTCGATAGACGGCCCCCAACTGAATCGCACACCAAGTACAGAATGTTGTGTGTGCTAATGGAAGACTTCTCGTACCGAAAACGTGACCAACCGACGGCCGAATCGATCCTACATCCTTAATAAACCACATTATGGGCCATAGGGAAGACTTGACGGAGTAGCATGGGACAAGATTCAGACTTCGCTGTGGGTATAAGGGCCAGGCCGGAATTTTAAATTTAA"/>
                    <sequence id="seq_t5114" taxon="t51" totalcount="4" value="GGATCGTCGCACTCGCCTTTGCCTCTGATACCAACTTAACTCGCTCACTTTAAAGAGCTGACACTGCATCCCTGTACACTTCATATCAAGACTGAGTCCAGGTACGGGCATAGCCAATCCACGCCTAGCGTGACGTTACTTCTATAATAAACCGGGGCCAGAATCACCACCTGCCATAATAAGGGTCATAGACCGTTGCGGGTAAACGTGGAGTTTACCTGCTCCTGCTCTACGCGGGCTCTGTGGAAACGAACTTTAAAGAGGGTCAACGGAATAATAGACTCCACATACACGTCCACACCAACCTATGTGAAAGCAGGTTGAGGTGGACCACTCCCTACGTACGTGCGGCTGGCAAAAAACCCTAAACTGGGTGCGTATATGTTGGTCATCAACGAAAAACTGTGTAATAAGGTGTTCTGATCATCCCTAATCTGTGACTGGATTGTCGAAGTAGGTAATTCAACTAGAATAGGCGGTAGCACTTATGACATGGTGGCTGGCAGCTCACCGTCCGGGGTTATTACACACACCGAATCGCTCTCCTGAGACCCCCCGCCCACCGCAGCCCTCGATAAGGATATAAAGGTGTGGTCCTCACACGCCTCCGCTTTCTCCCACCCTAAATCGTATGCTGGGAAATCACCTGAGTCATCATGCCAGGGATGTCGTTGCCAGATCGTTTCCTGGACGTGGTGGACAATATTATGGCACTGGAAGTTGAGTATCGGGCAAAGGGGCATGCAGCCCTCCTTAGAATCTGTGGCTTAGACGACGCGGTGAGATGTGAGCAATCCAGTACGTGGTCTTTGTTGATTATAGCAAGACGTCTGTGACAAGCTATACGGACTGTGAGTCAGCGGAAGCGATAATGCTTGCTTACGTCGTGACCGACGCGCTGCCCTTAGCCTCCGTAGGAAGGGCGGGTATTTGTCCCAAGATAAGGTTACGCTAATTTAGTCCTTGATTGGCTTCGCCCAGACCAGCACGCACAGATCTC"/>
                    <sequence id="seq_t5212" taxon="t52" totalcount="4" value="CTCGTCTCACTCCAGATACTGTGGCTCGCCTACACTAAGTCTCCAGGGCTCATTAGCTTGCACGATCATGACCGTCCTTTGAAAAGTTTTATTATGCCCCGAGTGCCTACTCCTGGAATCGAGTTCTGTCTCCCGTTTCAGCCATATTACCCCGAGGTAGAAATCGGAACATGAGCGCCGGTGAGTCCGTAACAAGGGCTGAAGTCCCTAGAGCTTCACCCCGTCCCTTTTGGAGGGCTGCTGTGTGCCTGATTACACAGCCTCGTCAATGATATACAACGGCTACGCGGTCTGTTGCTGCCCTGCACGACTTAGTACTTTCTTACTACACCAATACGCGACAGGCCTCCGCATTATGGTGGTGCGGTACTGTACGTGCTGAGTCAGGGATTCTGGGTTGATTCTGGAGAAAATCATACGTCCCGGGATAAATATACCCACGATTTCGTGCCATGCGGAAGGGGCCCGGGGGTTCATCGTCTGAAAGACTGGTGTAGTGGAAGCCTTGGAGATACTGAGACTGGTCTACCGATGGACTCGCATCCACTGGCCCCTCTAGCTCGCGTCAACTGGAGTAGAGTATGCCCGAACAACCGGTCGCGTTTGGCTCTTATACCCCTCAGCTAGTTGCAGTTTCTGGAGGCGGTCCCACGCTGCGGTTAGGACAGTGCGGGCCGTTTCCCTGCTGGCAGTATGTCGATTCCTAAAGGCTAGCTTACGGTTCGCGCCAGGGAGCTTCTACATGAGATCCCCATTCAAACTGGGAGTTTCCACCTTGGATAGGAACCGGCTTCGGCGTTCAAACATTAACATTTATTCAGGTCGGTCCTCGCGGACTATCACAAGTTATCGCTCTGCCCCGGGCACGTTTAAACGCACTTGCTTTGGGATCTACTCTATTCTCTAGCTCGGAGTATCAGGTAGGATAGACAGAGTAGTTTAAATAGATGGTCTTTCGAAATTATCACTGCTAGGTCTGATCTCCGATTGCTCAGTTGTC"/>
                    <sequence id="seq_t5310" taxon="t53" totalcount="4" value="GCGAAGAGTAAGCACGTCGCTCGTTTCTACATGCCCAATATATGAGCATGCGACTGCTAAATTGCGACTCCGACGACTTCCTCATGTGCTAGAATTGCCGTGCACCTGCGGCGATTGCACCTAAGCCCGATGAGCGGCGTCTAGCGTCTTAAATCCGGTGTGGCTGAACCACGATGCGTTGTAAAGGGAGATAACATATCAAAGTGGAATTCTCTGGCCTTCACACTAATGGCGGCCGGTCAGAGTCTACGCGGAATTAATCGGTGCAGGTTAAAGGTCGAACTATGACCGTATCAGGGACCGAACTGGCAAACGAGAGGGCACCCTGAACTGGTGGTCTAGCATCACTCTCCAATGGGATTAAATTAGCGGAATGTGCATTCCCGGTGCCTTCGGGTAGCGCCTATCTACGATCGACCAAGTGCGAACGTAACCGCATCCACGTCACCATTCGGACGTCCAGCCTCTTTCAAACACTGTTGTGGAGCACTATGATCTTGCTTTGCCTCTGGACCGGGCGTCTAGCCTAGTCCCTCAAGCAATATGTCGGCCCGACTGACTGGGGGTGCCTACTAACCTTAAGGCTAGATAGGGGTGATAGGAGTCACAGCGTGTACTGCCCCTAATTGAAGTATGGCAACCAGATCTCGCTGACAGTAGCCACGTTATAGGGCAATTCTATATAAGCGCCGCGTTGGACCAGAGGTTTGACAGTTCGGTCTAATGGCGCTCTAGGATCTGAAACAGGCGTGCGGAATAATCATCAAGCACCCCGCATCTGGTCGACGACCAGAGTTAAGACCTTGTAAATCCTAGCTCCTGGAGGGAAGACATGTCTGGAACAACGGGACCAGGACGCTATACGGATCCCGTGCCAGGAGCATGAATACTACGTTAGGTAACGGTGGAGCCCCAGCTGCGTCGATCTCGGCATACTGCGCACCGACACCCTCATACGCTGTCGCTTTGCATAGCCGCCACTAGTGCCAGAGCCGTGCGA"/>
                    <sequence id="seq_t5410" taxon="t54" totalcount="4" value="GGGGCAGTCGAGGTTTAAAACGCTAAACTCGTGTAATCTCAAACCATATAACAAGACCTGGTCGTATTCCTGTCCGGTGCGACCGTGGCCAAGTCCCATAGCCTCATATTCTATCGTGAGTCATAAAAATGGCAGTGCTCGCGCTGTACATAACGCCTATACCAGCGTGGGGGTCATAATTACTGTTTAGAATCATGTCTTCGGCTTTCAATAGTAATCAATGTGACCTTTCCAACTCTCAGGCTCCTCACGAAGTTAAATACGGCGGTATGTCTAGTCATGCTATTAGACGGGTGTTAGCTGACGACTAACTCTGGCAAGGGGATCCTACCCAAGCTTCGGGTTTTTTACCAACGTGTTCAGGCCTCGGGCATGGTCCGGCTCGTCTCGGGGACTGCGTTCACCGCGGTCCCGACTCTTCAAGCCAATTGCGCATGATACAATTCTGTGAATCCGCTCGGCGCTCCTTTCTTTCCGTTACCCACGGCCCCTACAGGTTCGGGATATCGCTTGAGTCCGATAGCATCGTACGCTTGGGTTGACGATTTTATGCGATCCGCCTTGTATGACTTGACACTGGAGTGCCCTAAGTATCGAGAGTACGATGTATCTGTATCATATTCTCGGCCCGTGCGATCAACACCTTGCTAACAACTTAATCTGCGATGACCTTACCACCTCAGGCCCTTGTTCTGATTATATAACTGCTGGGTTGGCTGGATGCGAGTTGCAAAACAAGCACGGACGGGCGTTGGTACAGTGGCCGACCACTCTTAATTCGGTAGCGATATAGTCTACCCAGCCTCCCACTCTACGTTAACTGTATCTGGTCTTTGTTACCCAGATAAAGACTTCTTCATCCGAACTGTCTATTTTCGCAAGATAGGGACTGTGTACAGCGCATGACCATCGAGGTCGCCCCGGCCGAAGACAAGGACCAGCGAACTTAAATCCAGTGACTGCCAGCGCGTGTATTTAGCGGATATTGACGAGCCTTTGC"/>
                    <sequence id="seq_t5510" taxon="t55" totalcount="4" value="GTCATCCAGCGCCGAACTCACCTGCTGATCGGGGAGCGTTATCATGTACCTACACGTGACAGGAGGCAGGCTCCTGATGTTTATCCTTTGAGTCCAATTGTTAGCTCGGACAGTCGGCCAACTTTTTTTGGCCCACAGCCACCCCTCCGCGTGACGTACAACCCTGGAGTTGATCCATACCCGTACAAAGTGACCGTTAGGCGGTTGCAGTTGTTCTGTAAGACTACGTATGCACGAGCCGTAGGAACCCCTTTCGAGTCCGAGCCGGAATATGACAGGGGTTCTCGCAAGTCGTGCGCCATCATTTTTCATCCTGACAGTTGTACGCCCGTCAGCGAATACTCATCGCCGGGGACTGGTCCCAAGATCCATGGCGTGCGTGACGCAGCATTCAACGTGATGCATACGGCTTAATTATTGTCCCCTACCATTGACTCAGAGTGTCCCGCTTGAACTGAGCAATTTAGATCTCCGATCGAGAGCTCGTTGTACGGAGGCTAATTGTGGTTGACGTCCGTGATATTGCGTCCCAAGGTGTGGCCTCCCCCACCACCAGATTGAGGAGCTAGCTAGCACTGCCCTACTTTACTAAGGTGTATCATTAGCCAAGCCGCTCCGTGTGGTGAGGCAGCAGCTATGGTATGATGGTAACTCTCGACATAGCACAGTGGAGCCCGGTGGAGCCCTTACCGGTTCCGGGAGTCATAGGTCGACATCTTGTTTACAGACAGCGTGTATAAACCTAGCTACTAGACGGCGTAAGGTTACGTGATGCCGCCATAAATGCCCCGTGCCCCCTCACGCGAAAATCGCTCGCGGCCGTACGTAATCGGTTGTGTGCGCCACGTAATGGACTGATGCATTCTCGTCGGTATGTCCCTCCTTACGGATCTCCGGGCCCTGTTCACGTCGTGTCTTGATTGAGCAAAGCTCTAAAGAACCAGTTTTACTACTTAAACCCTTACGATATCCCAACCTCAAATGAAAAGTTTGTGCCGGA"/>
                    <sequence id="seq_t5610" taxon="t56" totalcount="4" value="TGTCACCGCCAGGAATAATTATCAATGTAAATATTAGGTCGCAAACACTTCAAGACCCCCTGTCTCTTTTGAGGCACTGCGAGCAGCTGAGAATTGTTAACCCTTCCTCTTTATCGTCAATAGGAACAATTAGCGATCTTCCTCAGCGTCGGAGTGGCCGAGTTGTCGTCCGACGACGAGGTATGATGCTGTAGCCATAACTCGAATTCCACCCGGAGTTCCCTGGTCCGCTAAGACAAGCAACTATCCGGTACATGGATTCCATTATATGTAGCCCACCTAGCGGGACATTGATGGATTCTATACTGACCCGGTGCGACGTCTAGCGGTAACCCAGCCCGAGATCCCCATGCTCCCTTTTGTTTCTGCGTCATCAGCTGATATCAAGGTGCCTTCGACACGTATGTCCCAGGATAACAATATCTCACTACCGTGATGCTGCCTCACTCCTGATTTTAGTCGTTAGTCTCGAACGCTAGTCGAGTCAGAATTCGCCCGGCCTGGTATCGAACAATGTGCCCCGGGCGTTTCGAAGGGGCGTTCAAACATGGAGAGCCTGACCGCCGTTTCTTTGTCAAGGGGCCAGGCCTCTAGGACGCACCACTAGCTCCGTCAAGTAAGATCAGTTCTGTTTTTTCAAACGGACATGTCATAGTCCGGACTACGTTTACCTCGTTGGCGGATAATCTAACCACGACGGAGGAAGAGACCCAAGAGGTCCTCGGGACCCACGATTGTATTCAATTGCTTGTGACCACAGTCTTACCCAAGTATGAGACCGATTCACTCTGGTCAGTGTTGAAACAGCACAGGTGTGGAAACTCTCGGTTTTCGTTATCAGTACTTACCACTCAAACAGAGCTCACCTCCGCGCACATATTCCTCTTCGACACTTTCAGCGCGGAACAGGCTGCCCACTATAGTTTTGGGGCCTACGTTGGACGAAGCATAGACGATAACGGGAGAAGGATGCAGAGTACAATAGAACGGTATGGCAGCT"/>
                    <sequence id="seq_t5710" taxon="t57" totalcount="4" value="AAAATCTCCGATGTCCTTTGGCTACTCAGGCTTCCATAAAGATATGCTATTGATACTTAACTGTAGAATGAGACGTCAACCTAACGGGTTAGTCTGGGTCGGATTCGGGAGGGCGTCATGTCAACGCAGTGAAACTGCTTAACTCACATTGCATTCAGTATCACTTACGTAAATAGCACGGCCTTCTTCCACCTCTGGCTAACTAGCAAGGACGTTGTCGACCTATTACTTCGAAGTGCTGTACATAAGGGAGTCCACTGTCGTCAATAGGCTGAACCGAAGACAGCTCAAACTACCCAGAGCTTAGCGCCTATCTGAGGCGTCACAAGGGTAGCTGTCTTTGGTGCATCTAGGGATCCCTTTATCATTAGCATTGGGGGTCGCTAGCGTCTTTTCGTTAAGCTTCTACCCAACGCTCCTCGTCGTGTGGAGGTCGCTCGAACGCAGTTAGTACCGTAAAATCCCCATGGGGACAATCGATGTCTTTGCCCGATCAAGTCAGGCGGGTCGTGCTGGCATAGTCTCCTGGCTGCTTGGGGGGCATTTCCAAATGCAAGGTTTTCAGCACGTTTTTAACAGGATAGGGTTTTTTGAGTGTGACTTCTTAAATGATGCCCGGAGAGTCGGCGCATAATCCTCTCGCGGAGTCCAGGTGGGGTGCATCGTCGTTGAAGCTGTGCCGTCTTGCGCGATTTCAGGGGAACTAGACGCCCTATAGGGTCGACAGAACCTTGCTGGTGTGATTTGGGCCCAACGCGCATCGGTGTCACATCGCCACTCCGCTCAAGAGCTCACTCATGTTGGCGGACGTTTCTCTTACTGTTCGTCGTTTCTGATTAAATAAGGCCCCTGGATACTCAGTGGCCGACCGGATGCTCTCTCCAAACTTTCCCCGGAAGGGCGCGTTTACGCTGGGAAACTCTTTGAATGGTATCTGGCTACGCGCTTCTGAGTAGAATAGATCGTTCATCTGTCTGGCACTAGGTCAATCTAGGTAAGC"/>
                    <sequence id="seq_t5810" taxon="t58" totalcount="4" value="GTTCGCGCGTCCTGCGCTTGAGGGACAGAAGCCGCCCGATGGTCGTAGAATGAGCCCTAGGGTACAAACCATGTATCTACACTTTGTGACCGACTTCTTTGTGTCACCCACTTCTAGTCCCGAGCCAGCGGCCTTAACTGACGGCCCAATTGAGAATGAGTGGCAGCGCGCATCCGCGCTGTAGATAGCGCGGGTAAGCGAGTTCCGTCTACAGGATTTCGACCGAGCGTCTTTGCACCGAAAGTTACTGTCACAATAGATGAGAGCCTCTCTATCCCACGTCCATCCACCGACAGAGTAATCGTATACTCGGGAATTATTTGATAGTGTTGTGTAGTGGGGTTTCAATTTGGTAAGGCTCTCATCCCCCCGCGAAGCACACACGACGGTACCGCTTAAAGAATGCTGGATCCGATACGCAGCTAACTGTCTAAGCAAACCATCACTGGCCTGTAGGTCATGGCGACTGACTCCCGGTGTGCGATTCGCACGTACAGGCATGGGTTACCTGGGATCATTTGACCCCCAGCCTACACATACGGGAATTAGAGGACGATCAGTCATGGTCGATAGCTGTCAATTAACAGACTTGGGACGATTAGTTCTGTTCGCCGTTTGTCCCGTCATGCAGGGACATGATCCCGCCCATGCAGGCGAACTACCAATTCAAGAGGAAAATGGAGGCAAGTGGGTTAGATGCATGCGTAAAAATGCAGGTGAGCACATCAGGGCTAAGTTTGATGGTGCTACGACTGTGACCCTGAGTGCCCAGGTGCCGGAAATGGTAGTTAAGCTTAAGCAGTGGATTCAAAGTGCTGACCCACCCAACTGGTGAGAAAACGTAGGTGAGCGCAGTGCACCCGGCCACCACGCCTCGGCATCACTTTTATGCACTAAGAATGCCCCCCGCCGGGTAAGCTGGCAACTTTGGGACAGCATGTTTCGTACAACCTCCTTCGCTAAACCCACTCCGGTGATAACGCTCAATGGAACGGAACTC"/>
                    <sequence id="seq_t5910" taxon="t59" totalcount="4" value="TAGCAGCTTTTCGAGTGATGTGTACATCTGCATATGCGGGCCTGACTCGCCATATGCGTGCGTCGGGAACCCCCGGGGAAATCAGACCCCAGCTAACTATAAGCCTCCTCCCTGCTGCACTTTCATAGACTTCATGGACAGCGTTGAATACTGTGGCCGAAATTCCTTACTTGTTTACTGCACAAGCCGGCAACCGAAGGTACGAGAAATGAGTTCTCGCCGTTACGAAGAGTACGGGGATCACTCACACTGAGCTCGTCAATGCGTTCAAACACACTTTCAAGCCCAAACTATTCCCATGCAAAATCGTACTATTTCGTTCGCGCTAATGCAGTTACACTACTAGCGAGGTTGAAAACTTCAGGGAAATGTCTGTATGTCGACACGTTTGATCGCTGTTCGTTGATTGCGCACAACGACGACCAGCACTACAACTCGCCGACAAGAAACGTCCTGCAGAAGCGGCGTCAGCGGCCGGTGTATAGCCGCTAAGACAATCAGGAAAGTGCCGGACTTTATTGTACATCCTCCGGGTGCGAGTAGACCAAGATGTTTACATCCATCGTTCCCTACAGTTACACAGTTGGATCATTAGATCAGGAGCATCTACATTGCAGGGCAAGTCTTCCGACAGAGAATGGTACGGCCACGCACCGGTAGTCCCTCAGTTGAGGCACAAGGATCGCGGGAATGCTTACGAACAGTGTCAGATCCCCAATGTGTTTGTGTTTGGCCCAGGAAAATCTCAAATCGCGCAGCCGCTGCTATCAATTCCGCCTCATTCAGTTAAGAAGCTCTGAGGCGGCGCAATGCACGGTCACCCATGGAGTTGATGATATTATCTAGGAGAGAGGGGGGACCGTCCGCGTTACCCAGGCGGTATCAAGTACGGGGCTTGACCAGTGGTTAGGTGGCGAGACCCAGACCTCGTGAAAGATTCAAGCGGAATGCGTCAACCCCATAGGTGATTACGTCTGGTCACAGGGCGTGTGTTTGGTTC"/>
                    <sequence id="seq_t650" taxon="t6" totalcount="4" value="GTATCCCTCCATAACATTTGTAGCGAGTAAGGCAGCTCTTGCTACGTGAATTTCTAGGGAGTTAAAAGCCACCCTCAACGCCTACAGTACTGACTTAAGCAGCGGAGGCTCGAAAAACAAGCCATTCCGGCAAGGGAAGCTGAGGTATTAACTATTGCTCCTGAGTGCTTGCGCAGATGTGACTGACTCATACTGAATCTTGATTAGTTACACAGTCGAATTGCCCTGTAGACCATCTCGGTGTCCCATATCCACCCGGTAATGGACTTGCAACTGCTGCCGAGAGTGGCATGGGGTGCGCATGTTAGAATGTTATTAATCCAACCGTCAGGGACGGGGCCGACCGTAAATTCGTGAATGACATCTTATAACTCGCTCATGAGTATAATATGGCCTTGTGATTCCTAGTTTGGCCTTACACCATGGTACATGAAGTTCTAGGTAAATTCTGGGGAGTCATTACTTCCTGTGGGACAAGAGGGTCAACTAGAAGAGACCGACCGCAGCGAAGGCCGACCCTGAGCACCCCGAGAAACGCTCACTAGACTAGTAATTAGCACTGGGTGCCGTCTCTCTGCCGTGTTCTACCCAACCGGTATAGGGCAATGCTCCAAGTTAGTCACCCGTCCTTCACCTGCGGCGGACCATAGGTGGCGGTTTATCCTTAGTTGTACTCTCGCGTAGGTCGCTCAGGATCTGAGCCTAGATTCGTAAGGATTAATCCCAATATACGCAAGTAGAGCACGTCGCTAGGTTGAATGACATGAAGCCTTTAAACAGAGACTCGATCACAGCGGACCTATTCCGCCGGGACAGTACCGCTATGCCCCCAAGCGACGATTTTTCAAGAGACCCAGGTGGGATGATGTCTTAGTTAAGATACAACCCAAAACGCGGCATTTGGAGGGTGTCTGGGTTCCGTTGTAATCGTGCTTGATAGGTTGGCGTAAGCACTATGATGCTGGCTACTGTAGCTTAACGATAGTGGGCGATTTCATAC"/>
                    <sequence id="seq_t6010" taxon="t60" totalcount="4" value="CCCGTGCGACCCATGCCGACTTGGCTGCCCTCCACAAATTGCCCAGACCTAATTTCCGGGCGCGATACTTACCGTGTTATGAGGAGACATAATGGAACCCCAGCGCCCATCGCCGGCTTCTCCCACCGCGACCCATCACAGCTGTGGTACGCCGCAGTATACTTCGTAGCATAACAGACCATCTCTCTTTAGGTTTGGTTGCATTTGATAGTGCTGTGGTGTATATGATTCGTGATTCGTCTGTAAGCCTGAGGGCTGAGCAGGGTACATGTTCTAACGAGGACTCTGTGTGTGTATATTGGGAGCATGTGATAATCGGCTCGAGGTCCAGCACTCTATCAGCGGGCGCCCCCGATTGAGCGTGCGGTCCTGTACGGGTAGGTCGTAGAGTACCATGTGCCGTCTGGGTCTTGGTAACAGTCGCACTCAAAATCTACCCGTGGGTACGTACCACACGTATTGACCCCGGGTGTTTGTTATATAAAGCCTTATTGTTGTGGCCGAATTGGTGCTTCATAGCCTCATAGACCCATACGCTAAGAGCCTCGCGCCATACTCTCCCGCGGAAAATCCAACAGAATGTACCTACCGAAGCGGTGGTGAATGACACTTGTAGAGCTCCTTTTATTGTCAATTCGTCCCGCGAATGCAAACTTCACTATGAATGTGACTCTAGGCTCGCTTACTAGTAGTATAAAGATTGGCCGAGGGCATGCTACGTTCTGTGCCTCAGCGCAATGGGTCGACGGCCACTTGGAAATTGTAGGACCGATGACGGGACGGGACCAGTATAGAGCGGACGGCGAATACACTTTAGGTGTTTAGGTCTTCCCGGTTCAATCACACTGAGAGATCTGCCCAGTGATAGGTCATGGCTGCTCGTCTCGCCATCAACACTACTGTTTAAGAAGGACTAGCGAGTAGGAGAGCAGACCCAATAGAAATTAAGGAAATCCCCTGACTATCACTGATGGCGCCGAGCTTATTCCGCACCGTTCAA"/>
                    <sequence id="seq_t6114" taxon="t61" totalcount="4" value="CAACCGAGTTGTGCTTCATTCCTACGAAGCGAGACGCTAAGATATAGAGCCTGTTGGTCAGCGGTATGCGCAAAGATTGCTTTCCTTCCGTGCCCCGTAATTGCATACTTAAGACGCTCTGCCTCTCAGCGTGAATCGTCGCTGTCAGTTCCCCGAAAATGAATGGTGCTTCCCTCCCACAAGGCCTTTTGTGGCCCATAAATCGATTACAACCAACGCCACTCGGGAAGTTGGTGCTTCGGCCCTAGAGGCAGATATAATGGCGCTACTGGACCCGTTTAAATCCAGCCGGGCCACTCAATTCTGTGACATCCATCGAGTGACCCCCCGCGCCGCACCCAAGACATTCCCACGATGTTACGCACCGGTGTCGTCAAAAGTACATGCGCAAGTCTTCCCAGAATTTATCCCATTAATCTCCCACGCGTTGAGGAAGAGGCTTGGATACTAAGACAACCGAGGCTCCGCCAACTATGTCCGGGTCGACAAAGTAGACCTATTGGGAGAAGCAGCCAATTACGTGCTGTACTGCGTGCTATAGTCACAGCCTCATGGGTATCAGTTTATGCTTTGCATCTAAGTTTAACCCACTTCTGACAAAAGACTTCAATGACCCGAGGTCTTCTGGTAGTTGCCTGCTATCTCCCAGCCGCCATACTAACGGTATAGGGCTACGTTATTCGCGCCCAAGGGACCCAATTACTTCCGAGCACTCAATGCGAAGGTAACAGCTGATGCAATCGGTTGGAAACGCGGATGCATGCGTGGCTGCCGACGCCATTCGTAGTCTCATACGGATGCGGATGCTATACGACCATCTCTGTCTCATTGCACTCGGTCCCAATAACCCGTCTTGATTGCTGCGCGGTACTCTGTACTAGGGTATGCTTCTACATTTACTACCCGTGGTGGAACCCGAGTGATGTTTCACCTATACTGGGTGGCGCCCTATAATGGAAGTTGAGTGTATGCCCAACAGCACTTAGTCCGATTCGGGGCC"/>
                    <sequence id="seq_t6211" taxon="t62" totalcount="4" value="TTGTGATCACTGGTGAATCGAATCAAGTAGGCGAATTGAAGACGCAATCCAAGATAACTGGTCCTCTTTCACTTTTCTCCTCCCGGCTTCTTTCCCAAGACGCGGACGGGACATGTCAAGCGTTGCTCGTCACAGATTTAGTCATTACAAAGGGATAGGGTGCACGAAGCGTTCGTCATCCTCGCGGATAGGTGAGTCAAGTATCATAAGTGCGGGTGGCTGCTCAACCCTGACCCGGGTCTGCGCCCATTTTTCCCACGAGCGTGATTGCGGGAAAGCAACCGTGAGCTCAACTATGTGTGCTGGATCACTTCACCCTCGCGTAGCTAAGCAGATTGCTATCGGCGACCGGCTTTCGCGCAGAGGGCCGAAATAGGGATGCGAACAATCACTGGCCACGGGCCAGTGGGGTCCAAGACCGCGGAACCGAGGGTCGCCCACTTTCGATTGTTCACTCTGGTTTCCCTTTTGATTTGTGGCTATCTAATGAAACGGAAATCTTAAAGGACCCCAAATTAATTCACTCGTATCAACCCGGAGTGCACGTTAAACGCATATTCACCACATTACAAGTCGCGCAACTCGCCTTGGGCAGCTAATATAACCAAATAATCCGAGGAGAATAGATGCTGCATGAACAGTTTGCTTAATCGACCCGTCACCCCTTAGCGTAGATTGTCTGCATCGGGTGACACACCCGTCAGACGTATGGCTGCCATGGTCTTGTTGAACAGTATAATAATTTATATATCGTTGATGTAGGGTCAACACGAACTTCCTATCCAACGCTTAGTGCTCCTCTTTGACGCCGGCTAATTTTCGTCGTTGCCTCTGCTCACGAGGCACGTTCCCGTTTTCACAAACACCCCCTAGTCACCCGTAAACCTAGACGCATCAGTGATGCCTCCCCCGTCAAGATTTTCGTAAAACTATGGACGCGGAGCAATATGAGCCTCGAGTTTAAGCTGCTCAGATCGTGAGCAAGACAGCAAGCCGCGAC"/>
                    <sequence id="seq_t6310" taxon="t63" totalcount="4" value="GGTCAGCCCCGCCGTCCCCGCGCGCGATGATCAGCCGAGTGACATGGGCCATATTTATCTTAAGCCGATCCATCTGCCCCGGTTACTATGAAAGGATATCATCGAAAGAGAAATGCTGCATTTGGCGTTCTACCATCATCTCAAGTGCATTCCGATAAACTCTTCGCAGGTTTCGGCGCTACGCGGCTCATCGGGACGTGCCAATGGGCAAGAATAACAGGGCACCCTAGTCCTCGTGTGTACAGACCCCGCTTTTCACGTGTGCCAATCACTCAGAAGGCTTACTTGACACTATGCTACGCCATTAGTGTCCACTAATCCTAAACCTCATGACGGTCCTGACGGGTAGAATGGTATGAAGCATGGCTGGCTATTATCATGAAGGTACATGTCAACCGTTCTCGGGAACCTGCGTTTGCCATCAATGAGCAAACGGGTGTTTTTGCCCCACGACTAACACAGTGGGCTGAGTTTCGCGACAGGAGTGGTTCCAGCGGCAGCAAAACCGCGGCCTCCGCGGACACGTAAACCGCTCTTTTTGTTCAAAGAAGCTCAAATTCGGCAGTTCTCCATCTACACCCCGTGTACCTAAACCGTAGTATCAAAGACCGAACTAACGTTTAACTAACGCACCCCGCCGCCACCATCTCGTTGGAAACAGTCCCAATGTGGATGTGAGTAAATGAACATCGTATATGAGAGACGTAGTCGTGCTTTGCGAGTAGTGTCATGGAACTTGAGTCATAAAGGAGCTCTGGATAAGGTTGGCGTCCTACTCACCGTGCAACTCCTCGCGCCGCAGGCGCCGGGACTCACCCGCGGAGGTTAGTCCCGTATGTCCATAGCTTCCTGTTGGAAACTTGAAATGAGTTCGCCGCGACTGTCACGTCGGTATTCTGCTCCTACAGGCGCTAGCTGGACTCTGGCCACTACGTATCTGATACAGAGGCTTCAATTGAGTTTTTAAAACCATCGTATCCTGTCCCATTCCCGAGAAAGA"/>
                    <sequence id="seq_t6410" taxon="t64" totalcount="4" value="GCCCTGGTGCCGCTCAGCCCCTACCGTAGCGTGTATTCCAAGCGGGCAATCTATCTTTACATTAACCGCGACTACTTAACCCCTTCATGCTCATTATCAACATGACGACGCGAAAGTGCGAACTGCCTGCGGACGCTGAAACAGTGTTTTTGGGTAGATTAGTATTGTCGATATCGTGGTGACGCTGGAGGTTTTGGCGGTATTAGACGAGTACGGGGTCGGTTACTTATTACGGCCGTGAGAGCATCTAAGGTCTGGAGCAATGAGGGAGTATTACTCGACTACGTGAAAAGAATCGCAACAAGCCAACGGAGGGGCCCGAAAGGCCTCTCTCTATGCTGATTGTGCTGTTAAGAGAAACGGATAACACTTTGCAACGGGTCATCATTCCGCACCGTGCGCAGGACTCCGCCACAGACATCCCACCATCCTGTCGCAGACAGCATGGGAGAAGCCCGGGCATAGCCTAACTGTTCCCCGTCGTAAACTAATTTGATATCTGTGAACGTACTTAACGACCATGCTAGTTTATATGCCTGGGCGACGCCAAGGTAGGTATATATCTATGAAGTCCGCACTATCGAGATGGTGCCACCTGGTACAAGTGATTTCTGATTAGTCAGTAGCGACTCAGAACAGTCTTTGATTGAATCATTTGATCACACTAAACCCGAATGAGGTGGGGATGTCAGGATACGGGACCAATTGAAGATTCAGACGCGCGCGGCGTCCTCACCCAGAAATAATAACCAGGCTGGCCAACCCGAGGAAATAGATTGTTGTTCCCTCCTGTTTGGGGATTGGCGAGATGCGTTAAGTAGAACGTTTCGGCAACCTTTTACAAGGGTTGGTTGAAAGGATCTTTTCCACTTCAAGGTAACATCGCATGTACCGGTTACCGCACATTCACTTTGGTGGTCCGATTGAGTATGGCTGTCGCGATACGAGAAATATAAAATCGCCTTCTTGTACTCGAAGAGTTCGCCTGGAGACATCCGCA"/>
                    <sequence id="seq_t6510" taxon="t65" totalcount="4" value="GAAAAGTAGGACTCGTGATATGATCTGATACCAACTTAACTCGCCAACATCAACGAACTGAGAGAGCATCCCATTACACTTCATTACAAGACTGAGTCCAGTTATAGGTATAGTCAATCCCCGTCAGGCGTTACGTCACCTCCAGAATACTCCGTGGCGAGAACCATCCCCCCCCAGATGTCGCGTCATGGACCCGCGTGCGTTAGCGTGGAAGTTATCAGCCCCTGCTCTACGAGGGCTCTGTGAAAACGAAGTTTACGGAGGATTAACGAAATATTTCCCTTCACCAACATGACAGCGCCTTCCTTTGTGTAAGCAGGTTGAGGTGGGGCACTTCCACCGAACGTGGAGCAGCACAGAAACCCTAAACTGGGGGCCTATATGTTACTCATCAACTAAGCACCTTGTACTAAGCTTTTCTCATCATCCGTATTTTGTGAATGGATTGTCGAAGCCCGTAACTCAACCATCAGTGGCGGGAAAACAGATGAGACGAACGCTGGCAGTGCGCCTTCCGGGGTTATTACACACCCAGAATGTCTCTCCACATAGCCCCCTCACATCGCAGTCCTCGATAAACATTTAAAGGTGCGGTCCTCACATGGCTCGGCTTTGTCCCAACCTAATTCATATGATGATAAATCACCAGAGTGAGCTTGGGGGAGGTGCCGTTGCCTGATTGTTCCCTGACTGTGGTGGTCACTCCTTACGTACTCGAAGTTGAGTATGGTGCAGAGGGGCATGCAGCTCTTCCTCGAATCTGTGCCTAAGATGGCTCGGTGATTTGTGCGGAATCCCTTACGGGAGACTTGTTAATCAGCGCTAGTCGTCGTTGGTAATCGACAAGGATTGTTAGTCAGCGGGAGTGATCATAGGTGGCGACATCGTGACAGACTCGCGGCTCTCACGCTCCGTAGGGGGGGGGTGTATTTCTCGCGAGAAGAGGTTACTCTAATTCAGACATTGATTTGCGTCGCCCGAACAAGCACGCACAGATTTC"/>
                    <sequence id="seq_t6610" taxon="t66" totalcount="4" value="GTCCCGGCGAACTCGTGCAAGTGACTTAACCACGGTCCCTTGGAGGCGCGGTGGGAGAGAACAGTCTTGCGGCAGCCGTTCAATCTGTGACGTACCGAAGGATCCGTGTGACATTCTTTCGCGCTCACCGGAGCGATTCCGCATAGGTCGACCGATGCAGGCTCCGCGGGTGTCTGCTCCACGTTACATAGGCACTGGCAGCATAAGCATCTCCTTCACTCTGTATCTTACGGGAGACAATCTTCCCAATGTGCTGCAACCAACGGAAGCTAACGCATCGGAAAGCAGACAGTATTCCGCCAAGCTCCTATCCAATAATCATTTGGTATCGTTCCATAAAAACGAAAACGGTTCTATCTGTCCCTTCTAATTGTCGTGAGGGGTCAATTAAACGGTCGCAAGTCTCTCACCCGGAAATTCACAGTAAGGTCATCGACCGTTGCCGGGACGCTACGTTTATAGCGTCACTCTGTAAGACAACGTGTGAGTACGTTGCGGAATACAAATAGTTTTTTTATGACCTCCAGACCTATTGTAATTGAATCGCCAGATCTCTTGGTTTTTTTCGATGATTGCTTCTCATTACCACTAACTCGTTGAGTTGCCACGACGCAAAAGTTGTATTCAAGCTCTCAAGATTCGGTGATTGACGGATGGAGTTTACACCTACATGTCGGCAAGGTTCTGCGGCCCCGTTGGAGCACGTTCTTCCAGTCAACCGAAAAGGTAGTCGCCACTCTGGTAAGGCTACTTGCACTTCAGCAGGTCCAGCCAGTGCGCGGCGTTACGAATCGCCCAACGAGCAGCGGGCCTTTATGTAGGGATGGTGAAACTAATTTACACCACGACGCGTACGGTTAACATATAGTTACAGTAACTGTCGGGGACGATTTCCACGCTTAACGATAAAGGGCGTAATAGACTGTGCGTCCACGCTATAACCCTGGGAGACGTAGCAGAGCTCCCCCTATCTGATACTGCATGAACGGGGCTCATCACT"/>
                    <sequence id="seq_t6710" taxon="t67" totalcount="4" value="GATCTATGCTCCAATAAGACCGGAACGCATGATAGAGCAGTGCCATTTTTTGACGGTAATTGGTATATTTCTTGGGTGTATCCATCGACAGAGGGTTATGCTTTGTTTCTTGATTCTACCGATTGCGTGTGGGCGGACTCACATAGGTGCTAACGAGTATACACATGCAACCGGTTAGAATCGCAGAGAAGATACTTGCAGTATCGGACCAAATCCTGTGAGCGCGCAGAGGAAGTTCACATAACCAACTCATTTGTCTACCGCTTTAATCTTCGGGCCCTTGAGCCCCTAACGAACCGGTTAAGCGTCAACAAGAAGCCGTCCACAGCGACTGTGGCATAAGGGACTGGGCCTACTTTGCTCTAATGCAAAGCTGTACAGGGTATCGGGTGTGTTGGATATCGCAATTCCACAGCTTCCATGCCTCCATTCTTAAAAACTGCCACATGCAATGACGATTTCGCAGAGTTCAACGTAGACATTGCTAGTGGGACTTCTCTCCGGTTGCAACCCCAGCACCTTGAAGAACAACTGAAACAGTCAAACCGCTAGTACGCAGTAACTGATTGCGACACTAGTAGATAGGGTATGAAACATCGGATATAAAAACTTAAGAGTTTTAGTTCTAAAACGCGAAGCAAGTCGTATAGGAACCTACGGTTGTAGGACATCCTAATTCGAGTGTTTGACTCCGTATCTCGTCTATAAGGCGCACAAGGCATTGGTGGTTTCTGACAGCGGAGGTTGATCCTGAGGTGTGAGTGGTCCAATGAAAATTTACGCCACTGGTCATGAAGTACTTGTCTCATGTTAATCTGATCGTACTTGTCATGCAAACCTTGGTAGGCTGGGTTGCAGTGTATGTGCCCTGTAGAACTATAGCTCAAGTCCGCTTAAAAAGTCGAACTCTTACCTCAGGTTCTGGCTTAAGCCCCCTGAACCCTGGCTCCGGGGCGACGCGAAAAATTACAGCATACCCTCCCCGCCAAGACACTGTGAG"/>
                    <sequence id="seq_t6810" taxon="t68" totalcount="4" value="CCGCCCTCATGTTAGAGTGAAAACAGGTTGTCTGCGATATCATAGTGCGCGTAGTTGTCCATCTACATAATAGGTGCCACTCTTTCTGACATTAATGTAGTTCTAGCGTCCTTATTCTCGGGAATAGTTGCTAATACTTTACAGCCTATGCAAGAACTAAAGATTGTGCTGTACCGCGATCTATAAAGTATCCCAACTGCTAGAACCAAGTAGTAGGAGAAAATGTGGGCAAATGTTGTGTTTGGTATCTGGACTTAAATTGAGAGTCGCTGATAACAGACGCAAGACAGAGGAGAAGACGAAGACTCATAGAACGTTACTAGACTCTCAACGCCAGTGATTGTGCTCTCGACATACCACTTGTGAGCTAAACTTAGGAGGAAAGGTGGTTCGACTCGAAACAGAATTGGTGCTATTAAGCTCTCTCTGACGGAGAGCCCACTTAAGCGCCTCTGCTGCAGTAAGGAACACTTGCTGGATAGCTAAACTGGAAGGACTGACTGGCATCCTTCGTGTTTTTTACGGGCATCTAGTTTTCTACTACTGCAGAGAGCCTTTGACTCGGACCACCCATCTACAGTTAATGGGCAGCGCGTTAACGTGCTCTTATTTTCTCTTTCCTGTTAAGTACGACCCGAGTTAAACCGATGTCATTCCAAAAGCCGTCTCTCGGGAAATTATCTACCGCTGGGCCTCCTCCGCTACCGTGGATGCAGACACTGGAAGCACTTTGAGGCTATTTCAAGTCTCCTATATGAACTCGCAGTCCCGAAGTTCGGCCTTCGACCACCAACGTAATACATAACAAACGGCTGCTGGCGCATGTGACGTGAGTAAAACCCCCTCTATCCACTCATGATCACTTCTGGGCCCTGTCTGTTGATCCTCACAGCTTAACTTTGAACCCCAGAGCCCAACCACACACCATTGCGATACACGCGTTTAAACATCTGCATGCGTTTGACACGTGATGGTCATCTTAGAAGGAAGGCTACACATA"/>
                    <sequence id="seq_t6910" taxon="t69" totalcount="4" value="TTACCGCTGAAATCCGTTCTGAGCTGCTTTATTCCCGACTGATATGCATGAAATGTCGCTATTGGGTCTCGGCCCCGGTGCTTTATAGCGATTCAATGACCTAAGTTGACCGGATACCAAGGTAGTACGAGATGCGAATACGATTCTTTTAACGCAGGATGACCCATGAACTGGTGTCGGTGCGGGGACCGTCACATCGTTCTAGACTTGCCTGACGCGCACGTCTTCATTGGCATTGATAATCAAATGGAGGCAATTAATTGATCACTGAGCGTTCCGAGATTTGGGCGGAGTAACCTATGACCTTTGCCCAAGTCTTGCTTCACAATGAAGCGTCGATGCCCCCGTTCAATGCTCGGTATTTCCGTGCTGTCATGAGGCCCTTGAATCCCCAAGTCATACTTCTTTGCCCCTAGCGGAGATCAGTTTGATATAAGACACCCCACAACCGTATTATGTTAATAAATACCGGTCAGCAAAACAGTTGTCTTACGTCCGCTTAGAGCCTGGTACGCAAGAATAAAACTGTATAAGTCTCATCTGCATAGAGACTAACGACCCTAGGGTGATGCATGCGCGAACGACACTACATTTTTTATAGATCCTTAAATACTTGATCCCAATCAATACACGAAATTCACCTGGTGGCCGTACGTCAAAGTGCGTCCGAATAGCTACGTCGGCCTCATCCTGGGGAGCATACGGGGTCCCTTTCCAGTGTGTTAGGCACTCGAATCTTCCGAACCAGCGTCATTAGTATCATCCACCCCACTGCATCTATTCTAACGGCTAGTATCGTTAAGCTAACGGAATTGACCTATCTCAATAAGTCCATGAAAGGTCAAAGAGACATCAAAACGAGTTCGCATCTCACTAACCAAATCGTGCACTCTTTCTTCTGCCGATCCTGATTGAACGAGAGCTAAGGGCGTAGATTGCCTAAGCATCCGTATTAGCTGATGCAGTCCGTGTGTTGTTACCTACTTCAAAGATGCTTCGG"/>
                    <sequence id="seq_t740" taxon="t7" totalcount="4" value="ATATATAGTCACTTATTCAATCGGATCTTGCGCGAAGAGGGCGCTTCGAGTGCCTGCTCGAGGCAGTGTCAGGTCGACTCGTCCCTCCGCATCATTCTTCTCGATTCTCTCTCCTCGCTTCCTATAAGTATAGCTAGCTTTGTGCACGAGAGCGTTCGGCTTATGCTCTTAAGCGCGAGTGAATCGCAATGTCCCCAGAAACAGGAATGTTCTAGGCGTTCGCGACTGAATTATCATAAGCTGGAAGCGTCGCTCAATATTCGGAATCTAACCCGGGCGCCATAATACTTGTGTTTTCGCATCAGCGCCTACCTTCACTATAACGATCGGCTAAACGACTACCGTTGTGATCCCTGCCCCCTACCTCTGAAACATTGTTAGACAAGTTTTGCGAGCATCAACCTTGCATCGGTTAATGCTAAACGGGGAGGGTCTTTCAAGAGCACCCCGTATGTTTCTAATAGCACCTGTCCTGTCTTGACTTTCTACGCCAACCAGGGACGAAATTTCTTGACTTGGGTAAAATTAGCTACACGGGCAATCATTATGGAGAAACGGATTAACTTAGCCTGGGGACCGTATGTCGTAGACCCGGTATCATGAACACTATTCTGAGAGCGAAATCCCTAACCGAGTTTTACAACATCCCCTCTACTTACGCCTAGTCCAGGACCAGATCAAGGGTCTTGCATCTCTGCGAACGCTTTCTAACCCGGACGGAAATTAGCGGTAAGCGGTTACAATGTAACTTCGTGTGAATTCTTTGCCTAGTCAAACACAAGTTGCCTCCTAAGACCTGGCTGACTGCTGGATGGGATGCAGCTTGGGGCGATACGGTCGCAGAGGCTTTAAATCTGCCGAGTATGTTCTGTGTCCGGGGTAACTAGAACGTCTTGGACTTGCGCCAAAGGGGGAGAGGGGTTTAACTGACTCTTTATGGACCACTGGTCTAAAGGAGGTTTTCTACGTACCAAGCGAGGCCCGTAAACGCCCCGGGCGG"/>
                    <sequence id="seq_t7010" taxon="t70" totalcount="4" value="ACGTCGTTGAAGTGGTAAAAATGATTTTAGCGATGTCCCTTCGAGTCGAGATTATGGGGGACTGTGATGCTCTAATCGTTCAATTGGTGGCGTGCGGGGTAACCTCCGTCTCATTCGCTCACTGGTAGCTGACGCATTCCTCATATTTCGCCTGTACGAGGCTCGGATGCTGTCTGGTCCGCATTACATCGCTACCGGCGGCATAAGAATACCCTTCAATCTGTATTTTACGCGAGGCAATGCTGCAAACGCGCTGATGTCATCGTAAGCTAGCTCATCCGGAGGCGGACAATATTAGGACTAGTCCCCTGGCAATGCTCTGTAGATATCGCGCCCCAAATCGGAAAGCGGTTGTTTCTGCGCCTTATAATTCTCGCGTGTGTTGAATTAAACGATAGTGAGTGTTTCCCGGGGATTCTCACACTAAAGTGATCGACCGTTAATGAGACCCGATCGTTACTCCGTCAGTCTGTAAGACAAAGCGTGTGTAGTCAGCGCAATACCAATATATATCTAATGACCCGCACACCTCTCGCAATCGAAACGCAACTCCTTATGGTTTTTATTCGTGATTAGTTCCCACGACCACGAACGCGTGTAGTTGGCACGACTGAAAACGTATATTCAAGGTCTCAAGATCGGGTCATTTACGGACGGCGTTTACAACTAGATGTCGACAAGCTTCTGCGTACCCTTTGGAGCAGGTTCGGAAGGTCAGGCGGAGAGGAAGGCCCCGTTCTGATACAGACATTACTACATTAGGAGTTACAGCATGTGCCCTGAATCACGCATCGACCGACGCGCTACGGGCCTTTAGGAAGGGTTGGTGTGCCTGACTTAGACCGAGAGGGGTTCAGTTGCCGTATCTTCGCATTAACTGTCGAGGTTCCTTTCCACGCTATCCGTTAACGGGCAGAATCTTCAGTGAGCCCACGATATAACCCTGGAGGCCGCACAAGTTCTCGCCTATTATTATGCTTGAAGCACATAGGGCACGGCT"/>
                    <sequence id="seq_t7114" taxon="t71" totalcount="4" value="AAACGGACCTGCTAGCGCCCAGCGGAATGGTGCGGTATGGCTAACCCCAACCTTTGAGACTCCACTTGCCCAAATTTATAAGCGTTTCATTTCGAGGGCTTTCAGTCCGAGGCGCCAACATTAGACGTTGAGGGCCTTCGTTCTGCAGTGAGACGATATAGAAAACGCTAGGTCAGGGGACAGATTAGGCTCAATGAAGGAGACCCGCTCTCAACGGTATCCGGCTTAAAGTTGACAGGCAGCGAACCTTCATGAGTTAGGCAGCATACGTCTGCATCGATGCGCGTCCGGACAGTGAATCTTAACAACGCTTCAACTCTGCATGACTGGTATACTAGTAACAGATGGGCAAATGGCCTGTCGATTGCGTAGTCGAGGACTGAAGTCCGAAGCGGATGTACCCGATAGCGAAGCGAAGAAAATGCTCTATGAATAACAGTGTCCCGGTGAACGGACTTGCGGCGGCACCTCACTTGCTTCTCCGCAAGCAGTAACACTCCTGGTCCCGCATTAACGTCAGGTACATCCCCACCGAGCTGATCGTTTAATGACTTGAGGTACTCGGGTTATCACGCAACGCTAATAATCCGACAATCCAGAAGAGTGCCATTAGCGCATCGGATGACGTTTAAGTTTTACCCCACCCTTTGTATACACCAGGCACGGTTCCCCCGTAGCGGGTAGTGGATCGGTTCTGCCGGTGAACGATCCATGAAACTCCGCGATAATTCATTTTTTCATATTCGTGTTGTCTTAATAGGGGTCGCAATATCGTTTCTGTTATGGCCGGCCAGCGGGCAGTGGGTCGTGGCCGTTTAGGTGGGTGTGATCCAGCTCGAAGCTGCGGTGGGGTCGAGCATCGGCTAAGGCGCTGCGCTATGATAACAATCTCGAACCATTAGGCGCAGCGTCGACTCCCCGCGAAGCCTACTCCATATCAAGACGTTTCACTTATAGGATACTATGGTTCCACGATGCCGACTTTCCTAACACCCCCGAA"/>
                    <sequence id="seq_t7212" taxon="t72" totalcount="4" value="GGAGTGTTACAACATTAAATAGATCAAATAGACATGAGCCGAGATTCTATACCCTCGTGTAGTACACCGGAGTGCGTTTTATTCATTGTGTAGATCACTCTGGGGCAAGACAACGGGAGCGTCGAAGACGCAGTGAGATGCTTCGTACTGCTACAGTTTTGGTTGAGTTAACTCTCACGACTCTCGGCTAGGAACGCTCTAGAGTATACCTGGTGTCCATGGGGCCTGTAGCCGGCGGAGATGTTCACCCGTCGAATTGTTGCAGGGCAACTGACCGTGATGAAGTTACCCCTCGGATGCTATTTTGATGAGTTGGTCAGTACCACCCTGTCGGCCCCCCTTCCAGTGTGTACGGCCCGGATCCCTAGTGAAACTCAAGGGTACGGCTGATTATTAGATGAGAGATCCTAGGTAGAGGGTAGACTGAGGAAGAACTGCGTGGGAAGCTGTCGACCCTGTAGTCTAATATGGTCGATGACTTCACCGTGTAAGATCTAAGTCCATGTTCGGGCGGTAAAGATCGAGGTTTGAATTCTCAGGAGCAATGAAGCCAACTGGATTCCTTTGTTTTATCCACCAAGGTGTGGTTTGAGCTACGTGACACGAGTATACGCGCTCAAAATGGTCACCTTGAGTACAGCAGAAAATATTCGTGGGAGCGACCGTGTTCGTTCATTGAAGTAAGATTGGCCGATAGACAACATGCCGATCTACTAACACCAACCTCTACCCCCAGGTTGCTGTTTAGAAACCGGAGAAACAAAGGCAAGGTATGAGGTGGATGGTTCATATGTACCCGATCGTTAAAGGACCTGCGTAGAAAATCAGGTTTAATGTCGTTGTGTTGTCACAGCATGTGCCGAACATGGGTGTGGATTCCTTGAAACGGCAACTGTTCGGATGTTACTAAATACAGGCGTTTACATGCGGGTGACGTTCGGTGCCCCACACGACATTATTTTTGTGTACCCAGGGTAGGCTCGAGCCTATGATTCTATCC"/>
                    <sequence id="seq_t7310" taxon="t73" totalcount="4" value="GCGGCAGCCTAGGTTCAAAACGCTAATATCGTGTGATCTCATCCCATATAACAAGAACTCGTCGTATTCCTGTCCGGTGCCACCGTTAGCAACTCCCATAGCCTCATATTCTCTTTTGAGTCCTAAAAATGGCAGTGCTCAGACTGTTAATAACGCCGACACCAGCGTGGGGGTCATAATCCCTGTTAAGAATGATGTCTTCGGCGTTGAACAGTATTTAATGTGACCTTTCCAACACTCGGGCCCCCCACGAAGGTCAATATGTCGATAGGCCTAGGCATGTGGGCAAACGGGTGTTAGCTGAAGACGGACTCTGGCAAGCGGATGCTACCCAAGCTTTCGGTTTTCTACTAACGTAGTCCGGCGTCGGGGTCCGTCTGGCTCTTCTCGAAGATTGCGTTCAGCGCGCGCCCGACGCTTCATGACACTTGCGCATGTGACAATTCTGTGAATCCTCTCCGCGCTCCTTTCGTTCTGATACCCACGGCCCCTATATGTTGGGTATATCGCTTGAGTCCGATACTAGTGGACGCGTGGGATGTAAATTTTATGCGATCTGGCTAGTATGACTCGAGACGAGAGTGCCCTATGTCACTAGAGTAAGTTGTCACTGTATAATGTTCTCGGCCCGCGCCATCAACGCCTGACTATCATCTTAATCGCCAATGGCCTTACCTCCTCAGGCCCTCGTCATGATTATATAGTTGCTGAGTTTGCTGGATGCGATTTGCAAAACCAGGACGGACGCGCGTTGGTGCAGTGGCTGACCTCGCTTAATCCGGTAGAGATATAGTCAACCCACACTCCCGCTTTACGTCAGCTGTATATGGTCTTTGATACCCAAAAAAAGAATTCTTCGACCGAAATGTCTGGCGTCGCAAGATTGGGTATGTCTGCTGCGCAGCACCATAGAGGTCCCCCCGGCCGAAAACAAGTTTCAGAGAGCTTAAATCCCTTGACTGCCAGCGCGTGTATTTAGCGAATATCGACAAGCCATTAC"/>
                    <sequence id="seq_t7410" taxon="t74" totalcount="4" value="GCCCAGCATCACATTCGCCCAGTGAGCCTTTTCACGAGCCCGAACGGTGCAATAGAACCGGACATTCCTCTGCCTTAAACTGTATAAGGTACGGACGTTTTCGTGTATCGTACCAAGTCCTATCCGTTTAAGAAGGTACGCTAGTAGGTAGGCAAGACTCGTTTTCAGGAACTCGGCTGCTTGATTCTGATCAGTTCCGCTTTGGCCGTCCGGGACAGGGCTTCATCAACCTAGATCACTCTCGGCGTAAGAGACCCGACCCGGCTCCGCGCTCGGGCAGTTTAATCGAGGCGAGTCTATGGTGATGGTTACATGTCCGCGGCCATACTGGAAGAAGCTTAGCAGAACGATACTAGGCGATCAGCTTGGACGGCTAGTACCAACCAACACGGCGGAATGGACCGCGCAGAAAGTAATTCGATGGCATACTGATTTAAAGTCAGCGAGCAAACTGGGTCTAATCCGGTTTCACAGAACAGGGTCGTGTTCTGACGTCTTGGCGATACTCCGTCTAGAGGCTATACCACTAAGTAAAATCATAATGTTTACCTCTTAGTCACCCGGGCGCCGTGAAATGTATGAATTAGAAGCCGCCGGCGCCCCTGTAGCGAGACACATGAGCTGCGGTCTCATGCCAAGCCGACAATCGTTGGAGAAATTTTAATTGAGACCCTACCGGTACGACGGAATACCGAAATTCGCTAATAACTATATCTTTGCCGAAGTCTAGTCCGGCTCGATGACACACATTTCTAGCACCGTTTACCGTAACCGGCTGCCTGAGTTGGAGTAGAGGGCGGCTGTGGGTCCACGCCCTCCCTATCGATTTTGGGGGGATAAGCCCTGCCCACCCCCGATTTCGGCGCTGTGCGTCTCTGCCCCACGTATATACTTCCCTCCGTAAGAATTGTAAACTCTGAGGGGCCCCTAAACTATGTATCCAAGTTGACAGAACGACCAGGCAGCAATGTGCCCGTGTATGTGCCGTGCCAACAGTGAG"/>
                    <sequence id="seq_t7510" taxon="t75" totalcount="4" value="GGGCCGCAGACCTGGGGCTCTCATCCTCGGCGGCTAAAACCAATGGCTACTTTTCGTAAATGACCGTGACGTAGCAAAAGAATCCCAATGACAATCTCAAACTGGATGTGTACGCCCCCTGCGTGAGGCCGCCAACGTCTCACGCTTGCCCGCGGACTTAGTCAACCGAATGATAAAGGGTGCGGGAAAGCGTGAATTCACAAGCAGGACCACTGACCTCAAAGAATCGCTTATAGAGGCTCTGTCTTGCCCAATTACACCAGGTGACTCCTTGAGGCAGGTTTACAATGGCTCAAGTCGTTTCCGGAACATGGAGATGTCCAACGCTATCTACCGAATTCTTCTACTGGGCAATTTTGTCCTGAGATACACACTAAGACTATCCCAAGATGTGGCCTTTCGTTGCACATAACCTAGTACCGTGCCGATAGGCTTACACTATCCCGTTAAATGGTATAGTACCAGACCCACGGCCTCCACGTCCGTACTCGTACTCTCCATGGGCGCTAGGAGAACACGCGCTCGGCACGTTGAGATAAAAGCGCTCCGTCTCTAAACTTCCCCTTGCGTCGATGTACGCTAATCCTGATGTGCTAACTTAGGTGCCACTCACGTCATTACCTGCTTTGCAAGGTCTGACAGCTCCTGTTTAATATCTGGATGAGCGGGCAATAGAACATTGGAGTGCGCGTGGAAGGGACGGCTACCCGCAATCTCGTCGTCTTTATCACCTAGGACAACCTTCCCGATCAGCGTATGGGCGTTACGGTACACCGTCAAACCCACTAGCCGTACTTCTGAAAAGCCGATTTACGTACGGACCGGAGTTGCACGTGCTAGACCCAGCGCAGCCCCGGCCAGTACTACTACCGTCGACCCTCCTCGTCAGCTCAGCGGTATGTAGAAATGTAAATAGAAGTGTGGTCGGGGACCAGTGGCTTGCCAAAAACCAAAGCCGGTTCTGACCAGTAATATGGGCGCTATACGGGCCAGCTCAAGA"/>
                    <sequence id="seq_t7610" taxon="t76" totalcount="4" value="GGATCGTGTTCATTCTATTTAATCTACTGCCTGAGACAGATTTAGCTCCTCGAGTTAGAGGTCACGCAGCTATCCGGTCTCTAAAGAACTCGATTTTAGCCAAATTTGCTACCTCACCTTTAGATAAGGAGACCCTGCTTCTCAGCCTCGATTTTTAAATGCGCTGCGACCAGCAGCTTTGTACTTCGTCCACACGTTGTATTTTCGTAATGCAGTGTTGCCTACCTGTATAGGGATCAGGACGGAGCATATACAGGCCATAAGACGATCGGGCAGCCTATATAGCCACACGCTACGCTCGACCATACGGCCCACGCCAGAGGTCTCGGCCTGATCGTATACCCGTGAGCATTCTACTTGCGAACCATCCTCCCACGTTTCTATCCCTGCCCCATCGGCATACTAAGCCTCAAAACCAGCCATTGCAAGGATTTACACGACAGCACGTGACTTCGGCAAGATGCAAACTGTGAATACTTCAGATTCTATGGTTATCTGGTGTGGGATGCTCCATACAAGGAAAAACGGGGTCGCGTTCGAATAAGCAATGACGGTGCTATCTTTAAAACTTGTCGTGCGAAGTGATCGAGTCGTAGTATCTAGTTCATGTATGGGGGAGTCTTACAGTCAATGGAGCACACAGCTAAACAGGGATGTAGCGCATGACACAATGCCACCAACATCACTCCACTTTCCCGGTATTGTAGGTGCATAAGCGACAATTACGAAGTTCCATTCAGTATACATATCGTTGCCCAGAACCATAACACTCTCCCGCGTCGATGGACAGCTCCCAAGTGAAACGGAGACCAAGTAGAGAATGTTGGCTGTACTAATGGAAGACTTTCCGTAGCGAAAACGGGACACACCCACGGCCGAATCGATCCTTCATCCTTACTAAACCACCTTATGGGCCCTAGGGAAGTTTTGACGGCGTAGCTTAGCGGAAGATTCAGTCTTCGCTGTGGGTATAATTGCCAGGCGGCAATTTTAACTTTAA"/>
                    <sequence id="seq_t7710" taxon="t77" totalcount="4" value="GGTGAACGTGAGTTGTCCCTAGTGGGGGTGGTGCATTGTTATGAGCACGGTGGGCCGCCTAGTGCCATCTTGACTGTTGACTCAAAAGGTAACGCTCCATTGCGGCAGGGTGGTCTAATTAGTCCTGGTATTTTGTGACAGCTATTCGGCTTGACCCCTCATCAGAGCACGAAGCGGTGTATCTGGTGTTTATGACCTCCGCACGGCTCCCGGGAAACTCACTCTCCACGGATACTACAGGTGAAATCCCGGCATTTCAAATTTGAACGTGAACCCTTTGTGGTCATTAAAGTAATGACGCTGTCTAGTTAATCTCATCGTATGATCCGTGTGCGATAGTTTCGAGAGTCCACGACTACCCATGGAGATCTATACAAGTTCATAATCGCCCTCCTTCATCGGCTCGGTCCTAGTACTCATTCGTCATCCCTTCGTCGTAAGTTATCCAAACACGGTGCATTAGACAGTTTTTATCATGGTGGCGTGGATACCCCGGTCCGCCTAGACTCATCGGGCAACTGCGCTGACTTCTCAGGTTGGTATGTAAGCAATTGGGGTTAGCGATACCGAACGTTAAGTCACCTAAGGCCCCAATTTTCGTGACGTCCCATTTTGTATGTAACCAAGCACGTAAGCATTTTACTAAAAGTTACTCACGCCCTGCGCTGTACGCAGGGGATGTTTCAGGAGAAGAGTTGAGAAACCGTACCCAGATCTTACACTGTGTTCCCTACGTAACAAACCGAATGCCTGCGCCCCGCTACAGTAACGGCTCTTCCTCGTGAGATTCTCCCGGAGGATAATGATATCCCAAGCGCTCACCCCGTTCTCAAAGTAGTCCTTCTGAGAGAGATCGGAAAGAACGGATACTAGCTGCACGGCTCCCGCTCCCGACCAGTAGAGCCGACTGATTAGGCATTAGCGTCGTGCCGGTTCCACTCTTAGTTGCCTGGAGGCTGTTCCACAGGGTATCCAGGTCCAGCGCCAATAGTCTTGGCCC"/>
                    <sequence id="seq_t7810" taxon="t78" totalcount="4" value="GGAGTCGGTGCTTGCCTTCCCCCCTCGTATATCTTCTGCTCATAGTCTGGAGAGTCGAACCTAGTGGCCTAGTTTTCTTCTCCAGAAGCGGACATCCCCCTTATTCTCAACGAAGTTGTACGATACCTCTGTACCGCCCAATTTATCGTTAGGAGGGTATGGACTGGTCTCACCGCGCTTAACTGGCACAGTGAGTCCTTACAATAGAACTGAGATAGCATCTCATATTGAGGGGTTGCTTACGGGGGGCTTCGCATCATTTGTTGACCGTTTAACTTTGGCTGAGCCCTGTGATTGTACGGATCATCGCCATACCATGCTTGGAAGGTGCTGTGCGGTAGGGCACGTGTCGTTCACGTTATAGTAGAAGGCAAAGCGCGACCTTGGTTGGTGGACGACGTCTGTCCAGAAACGCGCTGAAGTCACAAAGGATGTGTAGGGAAGACGCTGTGGCTTGGTCCGGCTACTGAGGACCCCGGGAGTGCGTGGGTCTTACGACAAGAGGTCTAGAGTCAGCGATCACAATTATGTACACATGTATAGTTACGCTCTGGTTAGAGGTTACAATCCCCCTTATATGGTTTTGGAAGTCAAGGTGCTGGGCTCTTCGGGGGTGCCTTGCAACTGCAGAATCCCCCTAAATCACGACGGCTAGCTAGCATTCGCCACCCTAGGAGGAACTCGTACAGTCCTTTTTATATAGAGAGCGCCCGAGTAGCCTGGTGAATGTATTGGCGTTTAAACCTAGTGTGAGCTTGGCCCTTGGTCCTGCCCTATGACGCAATAAGGGTGATTTTATTCCCCAATAAGTATCACATCAGTTGACGCGCCACGGCCGTTTTCTCAGGAGAAGGTCACGGGGCAATATTAGTGCGCTCCACCAACCTCAACGACTCACTAAACCCGCAAGCGGGATAGAGATGCCGCGTCGTAGCTGTACGCCGACCCGCAGCTATTTCCAGTTTGATATACAGACGTACTCACCGTGCAGCCAGTGTCA"/>
                    <sequence id="seq_t7910" taxon="t79" totalcount="4" value="AAATTAGATGTTACGAATGGTACGGGGTCGAACCGAGCCTTGTAAGGAAAAGCGAGGGGTTTCTACAGCCATCTCTGAAGACCAGGGTATGCCAAAAGGCCTTGTTCGGACAACCGTGTAGTCAGCGGCGAACGGTAGCAATGCGTTTTCACTAATGGGACGACATCACCCGACGGGCTGACAGACCCTCCCGATGGTACATATATATAAACCAGGCGAGCTTAATATTGGGCAGACGTGGCCATCTGTGGACACCCGATAACAGGCCTGTATCTCGCGTCCTCTTTGAACCCAAGGATAATAGGTGTGTGCTTCCATCTTCTTTCTCCACCGAGCGCTGTCCCAAGCGATAAGGAAGATTTCCTCTCCGCGTCCCTTCTTGCCAAAGGTCCGTCGGATCTATTTTCACCAGTTATTGACTCGGTGTCTACTTCCCGTCCAAGATGAAGATCATCGCCCCTCGAGCGACAAGTATACACTCGTACTTTCGGCAGGTTCCCAGTTGACTCACAGGCCGAACAAAACGCCATTTTACAGCGCTTTCGCTCTGGATACAGGATATAGAGGAGGATGACTAGATGGTAAAGCACGTGCGCTTGCTGCCGATCAGTCTTATCACTACACTTATCGAAGAGGACGTACAGTTGACTAAAGTGACGAGTTATTAACAGTTCACCCTTTTACCCCTCGGAGAGCTTGGGACTCGCCTCCTAAGGCGGAAGGGCCACACGGACTGGTCGCACAAGGTCTGTCTTTTGTGCCATGCCCAGGCGCGTGAATCACTATGGGGGTATAAACACGAGTGGATCGCGACCGCCTAGAACACGGTCTATGAGGGACCTCGTAAGCTGAGTAGGGACGGAAAAGAGCCTAGGTCTGTTACGAGTCAACATTACGACCGCGGTGGTCTTTGGATAATGCCAATCCTCGGATTACAGGGACTGATACCTGCACGTTTAATAGCGAAACACCCCTTCAGTTGTACACATATCTTGTATGA"/>
                    <sequence id="seq_t840" taxon="t8" totalcount="4" value="GCGTTACTGCACTCGTTTTATATCCGAGGCGTGTGTCTTTAGATAAGTACAGGTGCCAAGCTGTGCCGTACCCCCACCTGTCGGTGAATCAGCCGCGTATGGATGGATTGCACTTGAACTGGATACAAAGTTGAATGCCATGGGGCTACCAGACACCCAACAGAGGTTTAAAGTCAATGTAAAGTATCCACGTTGACCTGACGGCATATATCGGTGTCCCGGAACCTGTCGTTCGTTACCGTAGGCGCAGGACAAATTGCTTACACGCCGGAGGAAAGTGACGAGAGATCGTTAAATGTAGACGCGGGAAGGAGGAATGAGAAATGGTCGTCTGGACGTTGGACTTTCAGGAGGTGACCCAGTCCTGCGGGAAAACATAGAACATTATATCGGAACTGTGTTCCTTCGCTCGAACGGGCTAGTGTTTTAGAAGGCGAGCATGTCACGTTCACTGTTCTATACGAAGAGCCGCATCGCAATAGGTTGTTAGAGCAAGGGTCGCGTCCTCTGGCGCCCCTCTACCTTTGCTGAATGACATGTACCCCGATTGCGGAGTGAATTTAATGGCTCGTAGCCAGCCTATACAGATCACAAATTTAAGGAAATTGCCCATTAAGTTTGCATCTCGCGCCGTGGTCGTCCGAATGCTCTCCGCGATACTTACGGGCGAGTGCTTTTTCCCGGTCATCTATAACATGATTGCTGCGTCCGTATTTGAGCAATTCCTACAGCGCTGTTGTGGGAGACACAGGAATCCTTAACTGGAAGGGAATGGCGCCCAGGAAGCGCGCATGTGCAGACAGGACTCGTGTCACGTAGAAATTCCGCCACTATAGTATGTGCATGCTACTACACCTCTGTGTAATAGGCACTTGAAGTGTGGAAACTGGACGGGCGTTTCGGTCCGCGCAGGCCAGACCTGCGTTTTCCTATCCGACAGCCCTCATAGAGGCGCCTTGGAAATCGACACTAACCCTTGGGGATATATAGCATGGGGGAA"/>
                    <sequence id="seq_t8010" taxon="t80" totalcount="4" value="GGTCGGTTGTCCACGTAATTTAATCTGTTTCCAGGTGAATTAGATCTCAGCAACGTGCTGTCATAGCATCACAGTAGGATTAATATCAACACTGGCTCGAGTTAACGACCTCTTAGACCGACGTCCCGTTGGACTTCGGCGCCTTACTAGTTCCCGGACACAATCCCATCCCTACGTTTCGGGAGTCATGACTGTACATCAAATAAGGTGTACGATATCCGCGAGGGCTCAGCTTTGACTCTCTGCCCCCAGAAGTTACCGACGCTACTCGAAGTAGTCGGCTTTTCGATCCCTTACCCCCCTATGTGAGCGTACCCAGGTGTAGCTCGCGCATATCATACGAAGGAGGGGCTGTCAGCAACACCGTTTCTGGCTGAGACGATGGTACAAAACACTTAAGCACCGGCTACACGGAGTTTCTGAGTACCGCCCTATGATCAATCCATTATTGTACTGGGTGACCCCAAAGATGTTTGCGTGAGCTTCTACGATATTGCCGGTATTATTTAGACTTGTAGTACAGGGTTGCGCATGGAAAGGCACTACAGTGATCCACTTCCAACCGCTGTCCTCGTATCCCATATATCGTCGCGGTACTGAGGTGACAGGGCTTCGTCCTGCAAAAGCCTATATGCTCATACACCGACCTTGTCCGCTAGCGGGACGAACCTGTTCCCGCTAGTTAACTTGCACTTACCGTATCAATTCTGGGTCCAGTGGGTGCATTTTGGGCTGCGTTGCCATAAGCTCGGCCCTCGATTACTGGCCAAGAAGACTCGGTTAGATGCCCTAGCCGACATACGGGGTCTTCATTACTTTGCCGGATGCTTCCTTAACAGCCTACACGGCGAGCCTTTCACGTGCAGTAATCGTACGTCTTGAGATCATGAGCGACCCTGAGCTCGTAGCTTCAGAAGGTAGTGCCGTTTCGTCCCCCAATGAGCGCTAGAAGTCATTTAGTATTGTGTTTAGCCAGCCCGAAAATGTCCGGACTTTTCTC"/>
                    <sequence id="seq_t8114" taxon="t81" totalcount="4" value="GCGCAGTGTTCTCACTTCCCGTATTAGCATAGGTTTTAATGCGCGCCGAGTCGGTTTACGTGACGGTTGAACCAAAAATTGGTTATACGGTTGGCAGGACTGGAATCGTCGGACTTATGGTATGCATAGCATATGTCTATCCGATGCTGGCTGGGATTGCGAGCCGCGCAGGAGCATAACTCTCCCGAGCCTTTGTGAGAAGGTGTCTAAGTACACACATCGATGGTCCATAGAACATCGGTCATAGCTGGCCATATCCTACTCCGATCCATGGGGCCGTAGACTCAAGCATTTGGAATTCATTGAAATTAGTCCGACGTTTACACAGGTAGACTGGGGCAGCCGAGCGAACTTAGACGCTCTATAACCCCCACGGTGGAGATACGACCCGCCGTAAGGTCATGTCTTATAGCCACCCAAGGGGCAATAGTTAGCAACACCCTCAGTTTGCACGCTGCCCGCAAGGAAGTTACTACCGGCCGAGCGTTGGGAACTCCAGGCGCTCCACTCGGTGTGAAGCTATTTATAGCAGTCATAACTATATAATGGGATCTCACCGCCGCTCCTGTCTCTGCGGCATCATTGTGTACGTCCGGCAATGCATAGCACCTCTAATTAGTTTCGTATGACCGAACCATCGAGGACATTCAAATCCTTCCTAGGACTATGTGCCGGGGACTGAGTTTTAGCGAGTTAGTCTAGCTAACGTCCCCCGGTATACCCAACTTGCTACAAAAAGCATCAGGAAAACCCATCTGGATGCATCAGGAAATGGTCGCCAGGATGTGGGCGCGTTTGTTACTCGCTTAACTACCTACAATCATAGAATTGGTACATTTATCGGAACTCCGGTGCCCCTTTTACTTCACATAAAGCTCTTCAGGGCACTTTCCCTCTCCAGTGCTTCCCTGCTCGCTACACCAATGTTTTCAGCACGGCTCAATTGGTTTTGTATATAAACACTCATTTCGACCCCGGCGCAATATACCGAACATGATTC"/>
                    <sequence id="seq_t8212" taxon="t82" totalcount="4" value="TATATGTTTTAGCGCTCTTTTGCGTTGATCTATGGTGGCAGACAGTCTACGCTGTGTTCATTCCGGAACCTTCCCGCCGCCCCAAGAGGGAGTATGTGGCCTGATTAGCGGTACGTCTTGACTAGGCGAGCAACCGAACCTGGCCTAATTTAACTCTGATAGCCGAAGGCCAAGTCTGAGCTTTTGCGGCGTCCCCGGCCGAGGATTCGGCCCATTCTCGTCCAATTGGAATGCGAGTAGCTCCTAGCGGTTTTGTCAGTTCAGCAAGGGTCCGGGGCATCAACGGCACTGATGCGGCACGATCTTACCTTAGGACCCGATAGCGCCATTGGCGGAGTGTGTGGTTATATAGTAATCGCGGAACGAGTCCACAAAATGCTCCCCATTTGCTGATCCCCGGGCCCTCGTTGCAAATAACACAAAAGGCCAGAACCGGCATTATACCTCACCATGGTTTTTGCCGATTGTTCATTCTCATCTCTTCGAGAACCAATTGCGCCAAGGCACACGAGCATAAAAAGAAAACGAGGTGCTGTTGGGCGGGGTTGAACTTGACCGGTTTTCTAATCCTCCTACGAGCGCAGCCCGTGTCGAAGCACAGCGAGGGATGTGATGCCAGTTCCTAACGGATCGGTAAACACCGCGTCCACGACCGAAGGCTTTCGGCCCATTGTGAACTAGGTCCATCACCTATACGGAACGCGGTGAATCTTTGTCGTATTTTAGGTATTCCGCTAGTAGACGGTGGACTAGGTATGGCCATTTATGCGGCCCACAGATCGATATAGCGATCAAACTCTAGGCTGCGAACATGGCAACCGATGTGTGAGTAGAGACTGACATCAGGCGCCACACAAAACAGCTAGTACCGCGCCCTAAGCAATAGCCTTAGCGCTGGTTTTGTAAGAAAGAGGAGATCGGTGCAGCCAGCTTGTTGGTCGAGACCCGTGACATCCGTGAAATTGTCATTTGCGGCTAGGCACAGTACTTCCCGGTTAGC"/>
                    <sequence id="seq_t8310" taxon="t83" totalcount="4" value="GCCCGGTCTCTTCGGTGCCAACCCAACTCATCTAGCCGGTGCTAATGCGTGAGCTTGTCCATCCCCACATCTGCAGCCGATTTTCAAGACACTTAAGGTTTTCAAGCGTCCTTAGTGTCAGCAGTAGTCCCACAAGCTTCACTGCATAAGCGAGAACTATAGAGATAGCTGTACCGAGTTTTACAAAGGAGACCAAATGCAGGTCCCGATTAGGGTGAGAAAATGGCGTCGAGTATGACGACTGGGATTGGGAGCAATACTTAGTCTCGGTCAAAACAAAGATAACCCACAGAAAAAAAATAAGCCAAGTAGAGCTTTATCACCATGGCACCGGCCATGGTTATCGCAACGATCTACCAAAACTGAACTCCCCTGAGGAGCAACAGAGGCAGCACCCGTAAGAGGATTGGCGCGCCTAGCCCGTCCCGGGCGCAAATAGCACTTAGGCGCCTGGTCGCTAGTTAGGACAACTTGCTGGGCTTATCATCTTGAAGAACTTAGTGGCAACCGTCCCCATTACTATGTGGAGATTGGGTACAGGTACGACTGCGGGGCTTGCAGTGGTATGAGAGCTCTACTGTTACTGGTCCTCGCGCGAAGGGGATCGTGTGTGCTCTTAGCAGTAAAGTTCGACGATTTCTAAAGCACTCTTGTTCAAAAGCCAGTTCCTCGAAAGAGTATCTAAACCTGAGGTTCGGGGGCTAGCGAGGCTTGAGCCGCATAAAGCTCGTTGGAATTATTTCAATCTACCTTTATGATCTGGTAGTCCTAGAGTGGCGCCTTTTACCACCAGTTCAATACGTCCGGAACGAATGCTTTCGCATGCAAGATGACGGCGTAGCTCTCTCTAAACCCAGCATCCGTTCTGTGCTCTGGGCCTTCATCCTCACTCCTTAACCCTGTAATTCTCTACCAAATAATGCACCTTTTGAATAAACGGGTACGAATGGCAGACTCAATTTGACAAGTCTTAGTATCCTACGAAATTTTGGCAAAGATT"/>
                    <sequence id="seq_t8410" taxon="t84" totalcount="4" value="GCGCAGGGGCCGTTGAGACGGAGACACCGAGTGTATTCCAAGCTAGAAAGCTACCTCCTCAGTATGCAGCAATACGTTTCCCCCACTTGCGCATTATCAAAGTCACGTCACAGTTGTCCAAACTGCGTGCTACCAACGAATCAGTGTTATACCGGATGTTAGTATTGTGCGTCTTTTGCACAAGCTGACTGGTTTTGCGGTTTAAGAGAAGGCCGGAATCCGTTGCTACTTATTGCCGTGATGTTTTCCGCGTTTTCGATCAGTGAGGTGGCAATATACGTCTTTGGGTCAAGCAACTCAACAAGCCAAGGTGGGCGAGCGAAAGGCGTCTCTCTTTTCTGGTTGTGCCGTTAATAGAGACGGAGAGAACTACCCTACCCCTCGTAATGCCGCACCCTACGCGGGACTCCGCCACTGTTGTCCCGCCCTCCTCGCACTGGTACCCTGACACAAGTCCGCGGTAAGCCTAACTTCAGCCGGTGATAAACTTATTTTAGATCAGTCAAAGTACCCAACGGATGCGATGGACCATATGCCCGGTCTACCCTCGCGTAGGTATGCACCTATGAAGCGCGCTCTTTCGGGGAAGTGCCACCGGTTAGCCGTAGACTAGGAAAGGCTAGTAACGCGTCCGTACATCCTTTGAATAAATCACTTGTTCACACAATGCCCAACTGACGTGGGCCTGGCCGGATACGCAACCCCTCCACGATTCAGACGGGCACCGCGTCCTCACCCAGATAAGACAACGAGTCAGTCATACCGGAGGGTAAAGAGTGTTGCCCCGAGCTATATGGTATTTTGACAAACGCGCTGAGTCGCGGGATTTGGCGACATTTTACACGGGTTTCTTGCCACAGTCGTCCACACGAGAATGTTATTTCGGATATGCCCGGTACTTCATAGTCGCATTGGTGGGCGGATTCAGTAAGCTCGACTCTTAGAGTGGACTATATAATCGCCTTCAACTTGGCGAACAAGTATCATTGGCACATATGCA"/>
                    <sequence id="seq_t8510" taxon="t85" totalcount="4" value="TGAGGGTTGAACTTCAAAGTTCTCCGACTGTTAGTCACCGTCAAGACTAGAGGGTTATCAGATCCGTTGTTGCTGGGCATATGTGTGGGTAAGCTTGAAAAGTAACGCTGATGAGCCCTTCATAAGTAGTGTTACACGTGTATCGAAGACGTGGCGTAAGAGGTGGGCCCCTCGTACGTGTATCAGATTTTAAGCGCTTGCCAGACACACGTAAATATTAAGCAGATACGCTAAGGGTGGAAAATCGACGTGCAAGTGAAATAACCCTCAATCCGGTCTTTGTAAAAACTTCCCAAGGCAGTATTGGCTCCTACTATGATATGCGGGGCTGTCGGCGCGTCTAGTCATTGCCATACCGCTCCGTACGGACTCCACGTGAGTACGTGCGCGAGTTATTCACATTTAGTTGCTGATAACGGAGCGATCATATGTCACAGTGCATAGTACAGGACCACGAGTGATGCTGTCTTCCTGACTGTACGCAACGTGTCCGACGGGCTCGCGCGTGAATATACGAGAGTGACGGGATCCAAACGTCGAGGTAAAGTATGCTTGTCGGTGGGTTTCGCGGTCGCATACCTGGAACTTCTACTTTCTGACGTTGGCCCTGTCCGTGATTTGGGCATTTAAACTTTGCCCTACGGACTTACTGTGATGATGCTTCTACGGACTCAGTGTCGCGGCATGTGTTAGTAAAAGGTTTGCTACGTAAGATGTCCCGATAGGATATCAGGTATCACTAGCCACGGGCTGTCATGAAGCCTAGTCACGGCGTGACCATGTGTCCGCGTGCTCAAGTATTTGTACCGCCAACACATTTATGACACTTTGACGTGGGTCTTTCTCCCGGGGGAACCTGGCGGCAGTTTCTCCGTGAAGGTCTTTAAGTCCTAGTTTACTTCGAGCCAAAGGACGTCCTCTCTGCTGTAAGGGCAGAGTTCTAAATCAATTTCACTCATAGGGGTGTTGACATTGTATGCGTAAAATTTGGCGTCGGGTG"/>
                    <sequence id="seq_t8610" taxon="t86" totalcount="4" value="GAAGTGAATGAGGCGATAGGGAATATCTATAAAGACTCTGGCCGGGGGATAACTATCGAGTGGAAACTGCAACCCCCTAACTACAACTAGTTTAAATCAGATTCGCCTAACGGTCAAGCTGACCTGACCGTGCGCCGAAAATGTGTTCTTACTACTACTCATCACCCTGGGCGTGGCTCTGACAGCTTGATAGATAAGCTTGAGTACATCGCCGTCCGCGCAGCCCTTCGCTCTATGTGTAAGTGAAAATTTGTATGGGGAGAGGGCTTGGATATGCTGATCCGAGTCCTTCGTCGAGCTCAAAAGGGAGCCAATAAATTAGCTGCCCTGGACTGGATTCTCTACTTGAACATTCGGAAGCCCTACGATCATGCACTAGATCCCGACACGCTATTGTATGCTTCCTATTGCGGTTAATGCAAGGTGGATAGCAACGAAGCTCTTACTCCTCTTTTGGATCTTTTCTGTTCGGCGGCATGACAGCGGAGCGGTGCATCAGACACCAGCAGACTTGGAACCTGCCTACCCGTTTAACAGTTGACCCCAATGGGTATAGCGAATGGGTGACGCCCGTCTCTAGCAAGAATCCTCAGCCATGTAAGCACAGACCCACCACTATTAACCTTAGGTCGGAAACGGGCCAATAGTACCGAAATACTCGCCTTCAAGCCACCGCATAAGGAGTGCAGGACGCTCATCAGATGAGAACCGTAACATCATAAAGCATGATCGTCCCCTGCAGCAACACCGTAGTTAGGTGGATGTGAAGGTCGGTAATATCGACCTGGCCGCAGCGTGCCTATTGGGCCAGGCTGGCCGAGCAAACGCCAGCACCGTCCTCTCTCCGCCTGCGTAGAGCGTGTTTATCGCTTAGCCGTAGGGCGATCATTCAGGCTGAAATTGATCACTAGGGGAGTTACCCTCTTGCCAGGGCAGATCCAAAGGGTTCAGGACAACAATGAAAGCATAAGTGGCTAGCACCAACTCGCCGATACCAGAC"/>
                    <sequence id="seq_t8710" taxon="t87" totalcount="4" value="GTGAGGGCGATCATTGAGTCTCATATTTAGATAGCTGGTGTAAAAGACACGCAGAGTTTACGTCCATACAAAGGCACCCGACGGCGGTTATCACCCAGATGTAATGTCTAACGTCGTAAGGTAGCAAAGCTGTTGTAACCCGGAAGTCCCCCACCTAGAACAGGCCCGATAAGTTACCTTAAAACAACGACTACGAACTCCAGCATGCCTGGGGTACGCTCCCAGGCGGATTAGGGCTTACAACGTGTAAACCAAAACATTATATCGACTGCCAAACCTGAGACGAGCAGGTTTTATTTGGAGGCGTAGCAAACCAATGACAAAGTATTATTGCACCGTTCGTTCTCACAACGGCGGTCCACGAAGTCTACCAGAGGTTGAATACCCACATCCAGTGATCTTCTCGTATCTGTGGTACGCCGTGCCGCATACTTTAGCGGGGGGGACTCGTTTACAATCCCTCAACTGTCTAAATGGTTACTCGTCAGGGTATTTGGATCCAAAATGGTACCGTACCCCCGAGCTTGTCAGCGACTCTGGTCTCAACTTCTGAATCGACGTAAAGTAAACATTGCCGCCGACCTTTTCCTTATTTCTATTCGGAATGGAACTAGCGTAACCCTAATTCGCGGCTGTTGCCTCCCGGGCTGCAATGTCTTTTGGCAGCTGATTTTTTGCGAAGGCTTGTTCGAGCTGCCAATTGTTCATTTGTCGACATGGGTTTCAATATGCAGATTTGTCGGAGTCTTGTGCCGGAGTTACCCTAAACGAATTAATTTACGGACAACCCGGGTTTCTTGCGCGGCAATGGACGGGGACACAATACGGACTGATACTGCAACCCTGATATTACTCCTCAGTCTAAAGTAGAATGAAGGTTTCAGATCCTATGTTGCAAGTCGACGTGTGCGACGCTGGGCGCTTGTGCGGGTTGTTAACGGGAGGGGGGTGAAATTAACAGAGCCCTGCGTTCCTATTCGACACAAGGGTCAGGTTGTTA"/>
                    <sequence id="seq_t8810" taxon="t88" totalcount="4" value="CGACTTAATCTCAACCTTGCGGACTGGACATCCCCGATTTGGCTTTAAGACCGATGATTGAACTAAGTCGATTTTGCGGCCACAACCTAATATCCCATGGGCCACTTAAAACACTAGCGAAAGTGCTAGACCACACAACAGTGGCACCGATTTGGTGTGAAGATCAAACCTGTTGTCAACATCGGGGCACCATGTGGTGTTCATGCTGCTGACACTCGTATCGCCTGTCATGGCGGCGGCCTTCTTACATGGGAATGTTTGATGGGTCGCTCCCCGTTAGACAAGGCGCTCATCCCTTTTCTAGGATCTTGCAAACTTACCCGGCGCAACGAAAGGGTACTTTGCCCCGTATCTTATACGGCGAAAGCAATTGGGGATCATGTGTCAGATTAGTGGAAACGCCCATGATTATCTAAACCAACCCCGCACGCCGTAAGCCACGGAACTGCCCACAGGAGGCTTACACATTGTTAGCAATCTGGAAGCCTACGGACATATCGTGCGTTCGTCTGCCTTTTGAAATCTTAGTACAATTCGTCCTCCTCTCACAATGCCGCTTCTCAGGCGCCTAAATAAAAGGGGATATAAGTAATCCTGATGTGGCATAAGTCTACTGTCGTCACAGCATTTGGTTGTCCAAGTGAGAGTCGGAGGGTTTATGAGTTTTGGGAGATACGAGTTCTACTACAAATTCTCCGCTCTAAATGGAGTCAGGAAAGGGCGCGAGTATACTTAGCTAGCACTAATCCAAGTAGCACCACCCTTACCGCCCAAGGTTCCCTTATCCGCCTGGGTGAACATTGTAGCAAATGAGTTCCAGTGTCACCCAGCTTCTCGCAATCTGAATGAACGTGTGTTTGGCCGGCCTTACCTAGGTAGATAGAAGATCTGGCAGATGAGTTCGTGCTGTCGCCGTATAACTGTACACAATACCAAAACGTAAATCTGTTATGATTGAACGGTATGACTATGTCCACGACTTCCAGGGATCAGGAGTAGA"/>
                    <sequence id="seq_t8910" taxon="t89" totalcount="4" value="CTCGTGCCTCTCTAGGTACTCTGGCTCGTCTACACTAAATGACCAGGGCTCAGTAGCATGCACGACAATTAGCGTGCTTAGAACAGTCGTATTGTGGCCCGAGTGGCTATTCCTAGCTGCGCGAGGGATGACCCAAAACAGCAATATCGCCCCGAGTATGACTTCGGACCATAAGTGCCGGTAAGTCCTTAGCAAGGGCTGAAATCCCTAGAACGTTGCCCTATCCCTTTTGGAAGGTTTCTGTGCGCCTAATTGTTCTACATCGTGAAAGGGATACCACGTCTCCGCCGTATGGTGTTGCCGTGCACGACTTGAACCGATCGTATTAAAGCTCTTCATGACCGACCTCCGCCGGTTGCTCGTCCAGGCCTGTATGAGCTGAACCCAGAATTGTGGGTGCAGCCTGGAGAAATGCATGACCCGCGAGATACATTTACCCAAGATTACGGACCATGCGGAAAAAGCTCGGGGGTTCATCGACTAAAGGAATGCTGTAGAGGCAGCATTGGAGATACTGAGACTCGCATACGGACAGTCTCGCATCCATGGGCCCCTGGATTTCGCGTTAGATCCAATAGATTGTGCCCGAACAATCCGTGGCGTGTGGCCGTTATACCCTCCAGTCAGTTGCAGTCTCCGGAGGCGGTCCCACGCTACGACTGGAACAGTTAAGGAAGCTTGCCTTCTGGCAGCATGTCGATTCCTAAGGGCCAGCTTACGGGTCGCGCCAGGGACCTTCTAAATGAGCTCCCAAGGTAAATTGTGAGTTAGCACCGAGGACGGAACCAGGCTTGGACGGTCAACAATTGAACTTAATGCATGTGGATCCTCGCGGACTAGCACCGAGTAGCGCTCTAGCCGGGGCAGGGTTCTACACCCTTGCGGCGATAGCTTCACTATACTCTAGCTTGGGGTACCAAGTAGTATATACCGGACAGTTTAAATTGATGGTCGTTCGAGACTATCGCTTCTTGGATAGATCGCAGTACGCGCCAATGCG"/>
                    <sequence id="seq_t950" taxon="t9" totalcount="4" value="AAACGGAGCTGCTAGCGCCCAGCAGAAAGGTGCGGAATACCTAACCCTAACCTTTGACACTCCACTTGCCCAAAATTATCAGGGTTTCATCACGAGGACTTTCAGTACGATGCGCCAAAATTAGACGTCGAGCACCTTCGTTCTTCAGTTAGACGATATAGAATACGCTATGTCAAGGGACAGATTGGGCTCAATAAAGGAGCCACGCTCTCACCGATATCAGGCTTAAAGTTGACAGGGAGAGAACCTTCATGAGTCAGGCAGCATCCGTCTGGATCGGTGCGCGTCCGGTCAGTGAACCATAACTAAGCTTCAACTATGCATGGCTGGTAGAATAGTACCAGATGGCCAAATGGCCCGTCGATTGCGTAGTCACGGACTGAAGTCCGAAGCGGTTCTCTCCCATAGCGCAGCGAAGAAATTTCTCTAGGAAGAACAGTTTCCCATTGAAGGGTCTTGCGGCGGCACCACACTTGCTTCTCCGCGAGCAGTAACAATCCTCGTACCTCATTAACATCTGGTATATCCCCGCCGAGCTTAACGTATAATGACTTGAGGTACCGGGGCTACCACGCAACGCTAATAATCAGACAATCCAGCAGACTTCCATTAGCCCATCGGATGACCTTTAAATTTTTCCCCACCTTTTGTGTAAACCAGGCAGGGGTCCCCTATGGTGGGTAGTGGATCGGTTCTGCCGGTGAACGATCCATAAAACTCCGCAATAATTCATACGTTCATAATCGTGTTCTCTTAATAGGGGTCGCAATATCGTTTATGGTATGTCCAGCCAGCGGTCTGTGGGTCGTGGGGGTTTAGGTGGGTGTGATCCAGCTCGAAGCTGCTGTGGCGTCGTACATCGCCTAAGGCCCGGCGTTATCATAACTATCACGAACCATTAGGCGCGGCGTCCACTCTCACCGAAGCCTATACCATACCACGACGTTTCACCTATAGGATACTATGGTTCCTCGAGGCCGACTTTCCTAACACCCCCGAA"/>
                    <sequence id="seq_t9010" taxon="t90" totalcount="4" value="TTTCACAGACTCATGCGGCCTCAAGTTTAAGTGTACTATCTCGAGAAAAATGAGTAAGACGAGGTAAGTCGAAAATTGCGTTTTATAGGCCCAGACCCGGGACCCTCGCGATCCGTCAACTAATCTTGGCGACCACTGCATATTCAGTCACGGCTGATATCGTATGGGGCAGCGCATGTCGCGTAGACCATGGAGCGATTCGATTGCCATGTCCGTGTAATAGGAAGGCCACAGGAGCTCCTCATTAAAGAGCACTACGGGTCATTATACCCTCGGGTGCATACGCCTCGGTATTCCATAAATAAAGAGACTGGATGCTGATCCCTCTATGGACTCCCGTGCCGACAGCGACCTGGGAGTCAGACCACGTCGGGTAGTATCAGGGTACTGACATCTCCGCTTATTGCCACAGGTTCTGCGGTGATCCCAGTTGTCGCATGACTCGGAGTACTTCAGGGGAACGGTGTGTCAGACGCTGTACACGACGTAGTCATCGAGTTAAAAGTCCTCGTAGACAAGCTCTGCTCTGACAACACCCTCGTATCATTGAACTGACTCCGAGCCTCGCGAGGTTTTGTTCTAACTTATTTAATCATTGTGGGATAAGTCCCTTCTCGAATAGGGGCCTAGGTAGAGGATATTCCGGTCCTACACTAATCCTTGGCAGGGTCGATTGTTCAGGGATGATGCTAGATACGACGACCGTTTGGTACTATCAGGCCCAAGTTACGGGACCGGATGATGGCGTCCCCCCGAGTTATCTCAAATGTCGTAGGCCATCCGTAGTTACGTAGAGATCAGCCGACATCAGCTCCTCAGAGAACGTCCCGTAGATACTCCAAATGACCCGATTACATGAACTATGATGCGTAATTCTTTCAGTACAGCACGTTATATCAGCCTCCCCTAGCCTCCGGGATTGCAGGAAGACGCGAGAGCGGTAGCCATACTGCGTGGTCACGTGTTTTTGCAAAGATTCCTTCGCTACGGGACACGTGCT"/>
                    <sequence id="seq_t9114" taxon="t91" totalcount="4" value="AAGAGGCAGGCCAGGCTTTCGCGGCCTGGGCAGCTGAAGCAAGACGGTGATCTTGGGGCAGGAGCGGGCTGTACTTGACAGGTCGAACGGACCAGCTCATATTGGGTATTTACAACACTTGCAAGAACGTGCCCGGATGGAACGGGTGATCTCTATTCTTGTTAACCAACCAATAACGAGTTCGGGCTTGCCTGCCGCTACAACGCGGAGTGCTTGCCTTCATTATTCGCTGTTCTCGGCCATGGTTCCGCCGCTGACCGAGCGGTATTGCCTCGAGGGGGTTAGCAAACGGGTTGGTAGGTTCACAGACACCGGGCACGCCAACACTGACTCACACCTTAACCTAACGCGGCCAGGGATCCACGAACGCACAAGTGCAATAGTTCTACAAGTTGGGTGTCTCTATAGGCACAGTCATTCAGTAGCCACAGGTTAAACCTCAATCGGTTAAGTGTATCTTTACAGGCAGGTCGCCCATATCTACATTGACCACCTCTCTATTGGCAGTCGGATAATGTGAGTCCGTCAAGCGGAAAAAAATACTCTCCCCCTTGATACCTTCCACTCTGTAGCTGACCATGGACCTGCTCGGACTATTCTGGTCGCAGGTTAAGTCATCTGCGCATTCTCATTGTCTGAAAGCCCCTCTGTAATACTTCCAGACTAGGGCACAACAACGAAGGACGGAGCGGAGCTTAAAGGGGTTGCCTCAACGATCACGTCACCTAAACCTTTAATGCCCTAAGCGATCGGCGTATGGGCTTTACTTTCACCCCTCCAATACACCAGACGGCCTTCCCCAAAGCCACTAAGGGCCCCGACCCGCTTTGGAGTAGCAAGCCCTGCCTCAGCCCGTGTCACGGCAACCATCGGGGAGCCCCCGCGTTCCTCAGGGGTGGTGAAGAATTCTCCCTAGATAGTAAGTCTGGTACCGAGGGCTGGCGGGAAAATGAAGAGGGTTTTAGCTAATAATTCGCGAATCATACCTCGCACGAAAAGA"/>
                    <sequence id="seq_t9211" taxon="t92" totalcount="4" value="TGTTTAGCTCGGTTGCCGCTTAAATCGTGATGGATCGGTTAAATGCGCCAGAGATAAGCATTCGTGCGGCCTTCCGACCTTGCAGCACCTGCCAATCAAAAATGCTGAGTATCCCCCTGGGAACGAGCGAGTCTTTATCGTGCGGCGTCGAGATTGCGACCAGAGATCACGTTTATTACCTGACCCTTGGTCACAGCTTAGCACGAGGGCCCGGGCAGGTCGCCACTTTGTAGCTCCCGGTTTACGCGTTGCCCCACGGTTGTTGAAGCGTAACCAGCAGAACGGTGAAATTCACTAATACTCGCATACCACAAAGCCCGAAGCTCTGATAATTTGCACGCGATGCGCTTGGGGACAAATCGACAGCGGCGCAATTAGCGGATACTCGCGACTCCCTCCTCCGGGCTAGCTAGTAATAAGGAAATCCACCAACCCTGTGCTTGCCGACGTCGGCGAAGTCCGCCGATCCGTCGGGAGCCACTCAATTACGTTTGGGCGAAAGTATGGCACTATGTAACTGGGACGTTGGACGAACGCCTTGGGGCAGTCGTCGAAGCCTGGTTCAATAGCTGAGCAGACTTATAGGGCACCGCGCGATTTGGCCGGATGCGTATGAATGGGTTCTAACCGGGCGTGGCCCGGGAAGCTGGTGTGGTTTCGGTGGTCCTTTGGTTGAGCCCGTTGCGCTAACCGAGGGGGCATCCGGATTAGAATACGCGCCATTGTCTGGGCTACCCCACTACCTGTCGGGAACGACACTGAGTTGTGATCCACCGTCCACGCAAGCCTGAGAGTAGGGGAGAGTCGATTCCCCTCACTAACCCAACCTTGCCGTACGATATTCATTGGGATCTTCCTAGTGACGGCACAGTCGCGCGCGTCGTACTGTATCTATCAGGAAAACGGCACAAGCATGGGGACGATCACTTACAGCTCGTCTTGGTATCAGCGCGAACCGTGCCCACACGCGATCCTATGATAGGCTGGAAGGAGTTGGTTA"/>
                    <sequence id="seq_t9310" taxon="t93" totalcount="4" value="GCCTCGTTCTCTCTCTTCCCGTACTAGGCTCTGTTTTGTAGCGTGCTGAATCGCGTGACGTAACGCTTGAACCAAACATTTGACACAAGGTTGAGGGGATTGGCATCGTCGGAGTTATCCTATAGATATCGCGTGTATCTCTGATGCTGATTGGGATTTCTAGCCGCGACGGAGCATAATTCTTCCCAGCCGTTGACAGAGGCTGTCAAAATACAAACCTCCATGGTCGATAGTACATAGGTGGAAGCTGGCCAAAAGCTAATCCCATGCGTAGAGCCATAGTATGCAGCAAATGGAAAAAATAGAAATCGGTGAGTCGTTCCCGGAGGCACACTGGGGCGGCCGGGCTAAGGTGTACTCCCTAGAATCCGTACGCTGGAGATGCATCCCTCGGTGAGGTCAGATCTTTAACACACCCAATAGACAAAAAATAGCAACACCCTCATTTGGCAAGCTTCCTGGATGTAAGCTACTACCGTCAGAGCGTTGGGAACTCCAGGCGCGTTTTTCAGAATTAAGTTATTATTAGAAATCAGAATACTAAAGTGTATACTAACCGAGGCGCCTATATATGCGGCTAAATTGGGTACGACTCGCAAAGCATAACCCATCTGTAGAGTATCTTATGACCGAAGCGTCGAGGTTATCCAATTGGTTCCTAGGCGTCAGTTCCGAGGATTGGGATGTTGCGAGTTAGTCCATCAAAGGGACCCGGGGAACCCGATCTTTCTACAAAAAGAAGCAGGCACAAACTTCTGCGTACATAAGGATTTGGGCGTCAGGGCGTGGTCGCGGCTTGTGTACGCTTATGAGCTACCAATCATAGAATATGAGGATGTATCGTAACTGTGGGAACCCAATCCCTTGTCATCGAGCTCTACAGGGCATTCTCCCTCTCCATTGCTTCCCTGGTCAGTAAACCAATGATCTAAGTACGTCGCAATTGGTATCGTATAGTAACACTGGTATTCATCCGGGCGCAATTTACCGACGATTTTTG"/>
                    <sequence id="seq_t9410" taxon="t94" totalcount="4" value="TGATCGAGTTTCGTATGATAGCACCGTCCCTAGATTCCATGCTGCATCCCTAAAAGTTATGGCACCCCATAAGTCGCCGAATCAGAAGTTCAAGTATTACCCAGGGCGTGCGACCTTCACTGACAGATTCTGGGCGTGCAGCGTTCGGCCCAGGAGTCAAACTAGAGTAGTTGCTGCCCTCGCATACAGGGGTGCTGATGTAGGGTTTAGGTAGACCGAGCCACTACAATCCAGCCCCGATCCTTAATACTAGGTTCCTGCTTTCGTTTGTATCTACGCACGTGACCCTGATATTCGCTGACAGTCTCAGTGCGAGTTGCGGCAACGTGAGCAAGGACGCAGCTCGGTGCGTTATAAACAGGATGAACCATAGACTATCACGCACAGCTTCTAGACGCACCATCTATACCGTTACATGATACCGCTGACCCGCGTAGGAAAGTCAGATATACCATCCAGGCGCCGGGATCGTGCGGGTCAAGATAGCTGATGGACAATTAAAACGGATTTGGGGTTAAATGCCGCTAAAATGACAGAAAGTAGCTTTAAACTATGATACAGAGCGCTGCCTCATTTCTCGAACGCTTCCTAATAAAGAACGCTAGGAGGTTCCACAGCATCCAAGGTATTACATGTCTTCCTGCGTTTCATGGTCTAAAATCGAGATCGTAGACTAAGCTTATATCGGGTCCTATGGCGTAACGGCGCCGAGTGTAGCTCTCTGAGTACGTCGGCCGTTAATGTGCGCACTGGCACCGACCCTACTAGTATTCCCCATGCTCCCTAGGTTATAAGCTGGAGTCTGCGCGATGTGAAGATAATTCACCCATATGTGAAGATAGTCAAGTAGGCGATGGAATCATCACTATCGTCGTTCCATTACATTGTTTGTTTAGCACTTAGATATAGTGGCGCGGGACGTCCACGCTAACCAATGTCAAGGGCATTCACGTTTGGAGCCCCCGGACCTCATTCATGGCAGTCTACGCGAGGTCATGCG"/>
                    <sequence id="seq_t9510" taxon="t95" totalcount="4" value="GAACGGAGCAGCTAGCGCCCAGGAGAAATCAGCGGAATGCCGTACTCGAACCTTGGAGACTCCAAATTCCGAAAATTTTCATCTGTTCATTTAGAGGACCTTCAGCCCTATGCGCCAACGTTAGACGTTGAGGACCGTCGTTTAGCGGTGAGCAGATATAGAAACCGCTAGGTAAAGGGACCGATTCGGCTCAATAATGGAGACACGCGCTCAACGATATCAGGAATAAAGTAGAGAGGCAGAGAAGCCTCAGCACGCAAGCAGCATCCGTCTGCATCGCTGCGTCTCGGGACAGTGAACCAAAAATATGCCGCAACTTTGCATTACTTAAAGACTAGTACTACAAGGGCGAATGGCCCGTCGACTGCGTAGTCAAGGAGTGAAGACCGAAGCGGATCGCACCGATAGCGAAGCTAGGGATATGCTCTAGGAAGAACAGTGTCACGTTGAACTGACTTGCGGCCGCGCCCCACTTGCTACTCCGCGTGCAGTAACACTCCTGATCCCTCATTACCACGAGGTATAGCCACACAGACCTTATCGTTGAATCACTCGAGGTAGCCGGGCTATCACGAAACGATAATGATCGGACAATCCAAAATAGTTCCATTAGCGCATCGGATTACATTTAAGATTTTCGCCACCATTTGTGTAAGCCAGGCATGGTTCCCCCGTACCGGGTAGTGGCTCGGTTCTGCCCGTGAATGATCCTTACAACTCCGCCAAAATTCATCAGTGTATAATCGTTTTTTCTTAATAGGGGTCGCAATATTGCTTATGATATGCCCTGCCAGCGGGCAGTGGGTCATGGCGGTTTAGGTGGGTGTGATTTAGCTCGAAGCTGCGGTCGGGTCGAGAAACGCCTAATACCCAGCGCTATCATAACGATCACGAACCATTGGGCGCAGTGACCACTATCCGCGAAGCCTACACCCAACTACGACGTTTCACTTATAGGATACAATGGTTCTACTAGGCCGACCTTCCTTTCAATGCCGAA"/>
                    <sequence id="seq_t9610" taxon="t96" totalcount="4" value="GAGGCCAATCGCCTTTCACGCCGTAGTATTCGTCTTCCGCACTAAGAAGAGAGCAGGTCAGCTCGTACGGGTAACTGACATTCTTGATAGTGTCCTTGAGGGTTTTAGCAACCTACAGTGTCATCCTTTGTCCCGCTAAGGGAGCTCGCATTCTAGATAGACCGACGACCGTCTGCGCCGAACTTACTGCTATCTACCCAAAAACGATAGAATGTAAGAGTGTCCATTTGGTCCCTCCATCTCGATGCCCAATCGCCAAGACAGTTACAGTGGCAAGATACTATCAAGCAAGGCACAGATAATGTGTGAAACGGACAATCCAAAATGCAAAATAACGACGAAGACTGGCCCAGAAAATTGCTACTTAATTACTTAGGGATCCAGCACTGAGGTCGTTTTTAACATGACCACAACCAATAGGATTCGCTGCGATGCATGTTACTAAGTGATACAAGAGATCGCCGATGTTGTCTATGATCAGTAGAATCGAGTCCTCGTCATGGGGCCGTGGTATGCTCCTACAAGTAGATTAGAGGATAGGGATGACTCCCGACTTACTTGCGGAAGTACGGCCGGTAGTAATACACAGGCAGAGGAGTGTGATGCACATCCTAAGCCCCCCATCTGATAAGGAATGCGTCTACATTTTTTTGTCATCATTAATTTGAGCACCAGTCTAAGTTCTGGACAGCTCTCTAATTCCAGGGCGGGGAGGTATGGGGCTATTAGGTGTTGCGAGCCCAAACGCAAAAGCAATTAAAGGTGAGGTTAGTCGGTACCCCGCATGAGACTTCATCGTGAGTGCCCTGGCAGCGGTTCTCGCTAATCTAACAACGGGCTTTGGAGGGCCCGCTGCGGTACCAGCGGGTCATGAGAGTGCCATGCGCTATCCAGATGGGATAATGTTTTCTCCACTTCTAGGTCGTGGCGCTGAAGCTCTGGAGAATGAACCCAAAGTCTTAGAACTCTCATGCCTTAGGTATAGCTTAGTGTAGCCCCC"/>
                    <sequence id="seq_t9710" taxon="t97" totalcount="4" value="GGCTCGGGATCTAGCCTTTTGTGTTAGTTCATTTCACAGTTGTAGACATTAGATCTAGCCGACGATCCGGCGACTAGGTCCTACGGGATATGTATTGCTCCTATCGTATCCAGATGCCACATTAGCTTGACACGCTACTACGTATCCTGTTCTTGATGATGAGCCATGGACCCGCCTGTCCGAGAGCAGATCCACACGGTATCTTACAAGCGTGAACACTGCGGTTCGAGGGCGTTTGACAACGGGGTCGACGCAAGTTGTTGGAGACTAACCCAGCTAATCTTGAGACAGATGTACCAAAGTCCATATGCTACAATTCGAAACACAAAGCAGTGCAGATGCTCCAATAGCAGGCTCGTCACGTGAGTGCCGTTGCTGTGTTCGCAGTGGACAAGCTGACTCTTATATTAACACTAGGTACACCGGTTAGGTATAGGATGCCGTACCACGATCTTAGGTGATTGCATACCGTCGCACTAAAGTAATTACCAACTGCCGAAATGATCTGGTTAAATAACAATTATCCCTAATATGTCTTCTCTGAAAAGACCCACATAGCCGTGGGCAGGTACTGACCCGAACGACAAATCGCTAGCCATTCTTGCTTCCAGTCTTTCACCTAAACAAATCACGGAATTTACATCCTCCGAGTACCACAGCATGTATCCGCCTTGTCGCCTTTACGACTTTCGGTTGTGTTCAAGCTTGCCCTTTCCCGGGAATATGGGGATTCAGTGTGACAATGCGACGACATTAGTAGCACTCTAACTGGTTCGAAATACGTAACGATAACAATCGCAAAACTTAAGGGACTTTCTCAGGGTGATGGGACCCGGTCTTACGCGAGTGCCAGCGATACTGATATGCCTGGCGTGGACAGTCCCGCTCACACCATTACTATCCATTTGGCCCCGTGTCAGGCGGATGTCAGTAGCTGGCCGAGATATCCGTGATTGTGAACGGCGAACGGCCATACCAATCCATTTTTTGGTAGCTGCGA"/>
                    <sequence id="seq_t9810" taxon="t98" totalcount="4" value="TTACGCTCGCGGTGGTCTCAGGGCCTCGACTGCATTCCCTACGAAGTGCTGAGGATGGGCACTGAGCGAATCCAATGGATTAAGATGGGGCCAGGGGTTTGACCTCTGTATTTTCGCTTCGTCCTCATCTCCTCGCATCCTTTGAGCTCACGCGTGGGAGGGTGTGAACAGGTGTGAACCTCCCGCCATGAATCTCGGAGGCATGGTGACCCTCTTTTTTGAGCGAAGGATCGTAGGCTAGGATACCCACTAGCCAGGTGCATGGTCAGCGAGAGCATTTGGAAACGATACTTAACCAGTAATGGTCGGATGCAACGCCCATTAGGTCTGGCATTCATAGTCCAGTCGCCGCTGTATTAACAATTGTTGGGTGTCCTGTGCAGTAACGTCAGGGATACTATGCACAACGCGCGCAAATTGACTGCATGCTGCTCAACCGGAACCGAGCCTGGATGGTAACTCAGTATACCAATGTCTCTAAGGGAGTGTGCGATCGTCTTTATGATTCGATACCCCGTGTCATATAGACGAATGGTCATGAATTCGTGATGCTTACTCGTTTTTGTTCGTCTTTGGTGGCAATTCCCTCTTAGACTCAGGGTATGCATGGCTAAGCTTTTGGCTCTCCGGTCTCTGTTCTTATCTATTTTATGAACGAGTTTGACCCTCCACGACGCCAAGGTTGAGCGATTCGTGGCGGACGCATTGCGCCAGTCTCCCTGCGAGCGAACTGATGATCAGAGACGTCTACGACCGCAAGAGCTGTTTCCACAGCCGTCCGGGGGCACACGAGGCTCGACTATCCGCGGACATTAGACAAGGGATGGTCTGCCTTGGTTGCCGTAAGAGTTGTTTAGGTGCTGTTATGGGGTGATTACCGATTAGGTTGGCTAACACATCTATTCCTGCTTGAGCATGAGTACCCGGGGTCTACAAACTGAGACGATGCGCCTCGTCAAGGCTGACCCTACCTCCGTCTTAACCATAAGCGCACCTCGCC"/>
                    <sequence id="seq_t9910" taxon="t99" totalcount="4" value="TGGTAGCGGACAAGACACCTGATCAATTGCATTCTATATGGGGTGGCACAAACGAGATAGTTAAACGGGGAGACCTGTGTCTACTAGGCGTTTCTATGCATTATAGACGCCAGAAGCGTGAGTTGGCTACGATTCAGACTACAACCCCTTAACGGGGGATGAGGAAGATACAACCGTTGACAATCTCACAAGAATCCCTTACAGTACCTCATTTGAGATTCAGTTTTAGATGGGCTTGATTGTGCAGTGCACTTAATACTTTGGATAGTTATCGTGCCATTATTTGGACGAGTAAGCCAAGAAACTTAGGCTGAAGATCGGCCCAGTATGCATCCCGAGTGTCATATTAGCATCCGTGTCTAGATTCTGAGGCCAAGACTTCCTCTCTTCATGGCGACGAAGCACTCTTGTCCTAGACAAACTCGTTTTTATACAAGAGACATCCCCCCTGTATGACGTGACTGAACCTCGAACACTTAAAGTTTTTCCAAACGGACGCAATGAACTTGTTCCACATCATTAATACGGGCTAAGGCGACTCTGCTTCGAGCCAGACGGTCTCAGAGCGGACGAAGCACGAACGCAACAACCTTGGTTATAGTTCCCACGAGTGTCGTCTCTAGGCAGCACCTCCCCCTCGGCACCACAGCGTACCGAAGCCCTCAATTTCTTGGTGGCCACGGGCATCTTCTTAGGAGATGATGAGCCATTATCACCCCGTATATAGCTCTACTGTCTGATACTCAGTAGTCACTCATAGCGGTGAGAATTTTTGGACTTGGTTCGTGACCATTGTCACCAATCTCAAAAGCGTCGGTTCATTGAGTGAGTTATAGCTTTAGCAGAAAGAAGGAGAGTTTAGGTCCCACCAGATGAGCATTAGGGTGCACAGGTCAACTCTGCATGCGGGGCCCACACAGGTGGAGAGCGGGGTATACCACGGATGGCCCTAACTAAGGGGATCGGGCGTGCATATTAAGCCACTTGGAACTTGGAGGAA"/>
                </data>


    


    


    
<map name="Uniform" >beast.math.distributions.Uniform</map>
<map name="Exponential" >beast.math.distributions.Exponential</map>
<map name="LogNormal" >beast.math.distributions.LogNormalDistributionModel</map>
<map name="Normal" >beast.math.distributions.Normal</map>
<map name="Beta" >beast.math.distributions.Beta</map>
<map name="Gamma" >beast.math.distributions.Gamma</map>
<map name="LaplaceDistribution" >beast.math.distributions.LaplaceDistribution</map>
<map name="prior" >beast.math.distributions.Prior</map>
<map name="InverseGamma" >beast.math.distributions.InverseGamma</map>
<map name="OneOnX" >beast.math.distributions.OneOnX</map>


<run id="mcmc" spec="MCMC" chainLength="20000000">
    <state id="state" storeEvery="5000">
        <tree id="Tree.t:mynexus_halfx_4" name="stateNode">
            <taxonset id="TaxonSet.mynexus_halfx_4" spec="TaxonSet">
                <alignment idref="mynexus_halfx_4"/>
            </taxonset>
        </tree>
        <parameter id="birthRate.t:mynexus_halfx_4" name="stateNode">1.0</parameter>
    </state>

    <init id="RandomTree.t:mynexus_halfx_4" spec="beast.evolution.tree.RandomTree" estimate="false" initial="@Tree.t:mynexus_halfx_4" taxa="@mynexus_halfx_4">
        <populationModel id="ConstantPopulation0.t:mynexus_halfx_4" spec="ConstantPopulation">
            <parameter id="randomPopSize.t:mynexus_halfx_4" name="popSize">1.0</parameter>
        </populationModel>
    </init>

    <distribution id="posterior" spec="util.CompoundDistribution">
        <distribution id="prior" spec="util.CompoundDistribution">
            <distribution id="YuleModel.t:mynexus_halfx_4" spec="beast.evolution.speciation.YuleModel" birthDiffRate="@birthRate.t:mynexus_halfx_4" tree="@Tree.t:mynexus_halfx_4"/>
            <prior id="YuleBirthRatePrior.t:mynexus_halfx_4" name="distribution" x="@birthRate.t:mynexus_halfx_4">
                <Uniform id="Uniform.31" name="distr" upper="Infinity"/>
            </prior>
        </distribution>
        <distribution id="likelihood" spec="util.CompoundDistribution" useThreads="true">
            <distribution id="treeLikelihood.mynexus_halfx_4" spec="ThreadedTreeLikelihood" data="@mynexus_halfx_4" tree="@Tree.t:mynexus_halfx_4">
                <siteModel id="SiteModel.s:mynexus_halfx_4" spec="SiteModel">
                    <parameter id="mutationRate.s:mynexus_halfx_4" estimate="false" name="mutationRate">1.0</parameter>
                    <parameter id="gammaShape.s:mynexus_halfx_4" estimate="false" name="shape">1.0</parameter>
                    <parameter id="proportionInvariant.s:mynexus_halfx_4" estimate="false" lower="0.0" name="proportionInvariant" upper="1.0">0.0</parameter>
                    <substModel id="JC69.s:mynexus_halfx_4" spec="JukesCantor"/>
                </siteModel>
                <branchRateModel id="StrictClock.c:mynexus_halfx_4" spec="beast.evolution.branchratemodel.StrictClockModel">
                    <parameter id="clockRate.c:mynexus_halfx_4" estimate="false" name="clock.rate">0.03</parameter>
                </branchRateModel>
            </distribution>
        </distribution>
        <distribution id="fossilCalibrations" spec="util.CompoundDistribution"/>
    </distribution>

    <operator id="YuleBirthRateScaler.t:mynexus_halfx_4" spec="ScaleOperator" parameter="@birthRate.t:mynexus_halfx_4" scaleFactor="0.75" weight="3.0"/>

    <operator id="YuleModelTreeScaler.t:mynexus_halfx_4" spec="ScaleOperator" scaleFactor="0.5" tree="@Tree.t:mynexus_halfx_4" weight="3.0"/>

    <operator id="YuleModelTreeRootScaler.t:mynexus_halfx_4" spec="ScaleOperator" rootOnly="true" scaleFactor="0.5" tree="@Tree.t:mynexus_halfx_4" weight="3.0"/>

    <operator id="YuleModelUniformOperator.t:mynexus_halfx_4" spec="Uniform" tree="@Tree.t:mynexus_halfx_4" weight="30.0"/>

    <operator id="YuleModelSubtreeSlide.t:mynexus_halfx_4" spec="SubtreeSlide" tree="@Tree.t:mynexus_halfx_4" weight="15.0"/>

    <operator id="YuleModelNarrow.t:mynexus_halfx_4" spec="Exchange" tree="@Tree.t:mynexus_halfx_4" weight="15.0"/>

    <operator id="YuleModelWide.t:mynexus_halfx_4" spec="Exchange" isNarrow="false" tree="@Tree.t:mynexus_halfx_4" weight="3.0"/>

    <operator id="YuleModelWilsonBalding.t:mynexus_halfx_4" spec="WilsonBalding" tree="@Tree.t:mynexus_halfx_4" weight="3.0"/>

    <logger id="tracelog" fileName="mynexus_halfx_4.log" logEvery="1000" model="@posterior" sanitiseHeaders="true" sort="smart">
        <log idref="posterior"/>
        <log idref="likelihood"/>
        <log idref="prior"/>
        <log idref="treeLikelihood.mynexus_halfx_4"/>
        <log id="TreeHeight.t:mynexus_halfx_4" spec="beast.evolution.tree.TreeHeightLogger" tree="@Tree.t:mynexus_halfx_4"/>
        <log idref="YuleModel.t:mynexus_halfx_4"/>
        <log idref="birthRate.t:mynexus_halfx_4"/>
    </logger>

    <logger id="screenlog" logEvery="1000">
        <log idref="posterior"/>
        <log idref="likelihood"/>
        <log idref="prior"/>
    </logger>

    <logger id="treelog.t:mynexus_halfx_4" fileName="$(tree).trees" logEvery="1000" mode="tree">
        <log id="TreeWithMetaDataLogger.t:mynexus_halfx_4" spec="beast.evolution.tree.TreeWithMetaDataLogger" tree="@Tree.t:mynexus_halfx_4"/>
    </logger>

</run>

</beast>
