# Supplementary material for: Survival and selection biases in early animal evolution and a source of systematic overestimation in molecular clocks
Source: Interface Focus. 2020 Jun 12;10(4):20190110. doi: 10.1098/rsfs.2019.0110 (PMC7333906; doi:10.1098/rsfs.2019.0110)
Supplement: Data and analysis code [file rsfs20190110supp1.zip › BuddMann_IF_SI/VaryingCladeSize/XMLFILES/halfx_5.xml]

<?xml version="1.0" encoding="UTF-8" standalone="no"?><beast beautitemplate='Standard' beautistatus='' namespace="beast.core:beast.evolution.alignment:beast.evolution.tree.coalescent:beast.core.util:beast.evolution.nuc:beast.evolution.operators:beast.evolution.sitemodel:beast.evolution.substitutionmodel:beast.evolution.likelihood" required="BEAST v2.5.2" version="2.5">


    <data id="mynexus_halfx_5" name="alignment">
                    <sequence id="seq_t1190" taxon="t1" totalcount="4" value="CTTTCGTAAAGCTTGAGCGCACAGGGCACCGTCCCTGAAGGCACCCTATTCCCCAAACTTAGGTACGGGAGCCACACGTACCAGCTCTCGTTGATGCACTAATTCTGCATCAGGCAATATGCTTAAAACCTCTGCCCCTTACGGATTAGTGCCACAGATCATTACAATAGCAGCTGTATGAATATAGTGTCTACTGGGCACCTCGTAGGACGTGCTGGTCGGTCCGAAAAAGTCTGGGGACGAAGTTCATGAGAGAGCCGGGCAATTTTGTCAGTAGATGTCATCAACGCCACAGGAAGGTTAGGCTGCGCTCGCGGCAGAGGGGTGCTGTTACCCAGTAAGCCCCTCTTCTCCTCTGCGCACCCATCTATCCGTACGTTTCAGACGATGTATCTACACTGAAACATGAGCAGGGTTACACCTTATACAGGGCTGTGACTTTATTCTTAATGAGTCGTGCATACGCAGGTAAGATCAAATGAGCGAACCGGCAAAGTAGCTGGCAGCCGCCCTATTAGCAGGTGCCGTAATACACCCTGCACTGTGGACTTTGACACTATCTATAAACATCGCATAATGATCCAGCATATAATCAAACAGTTTCGCCCTCGGTTCAACGAACAGACGATTGCATGGTCCTTCGCGTCTTGGACCATTTGTTGTGTAGCCATGGTGCACCGGGTGTCGCACAAGGCACACCTAGTATGCGACAAAATAAAAAATGCCAGCGGGTGCGAAGTATCATTCTAGGGACCATGAACATCAGTTTAATACAGTTAACACAGCGGCTTCCTTATCCTAAAGGCCGGGTGCGGTAGTGTGATTCACGTGTGGTAGTTCAGCTTATAAGCAGTCTTACCTCTAAGGAGAGGACTTACCGAGCACGACATCTAAACCCCTGACGAAGAGATGTCGCAATGGCCTGCCCATACAACAAGGGGTTTAGGTACGTATCCAGCGTGCTTCATCGCTAACCGGCATAGCGCGTCGCTGCTCATCG"/>
                    <sequence id="seq_t1050" taxon="t10" totalcount="4" value="CCGAAGTCGTGGGTTACGGCGGCATGTGGGGTGACCGCGGGGGTCTAGAGAGGTACCTTGAGTGTTTAGTAATTTGTGGAATTGGCGTCGCGAAGCCATCGCACCGAATAGTTGGGTACCCCACAGGGCACAGGGACCGTGAAATGGGGCACATAGAGTTGGCCTTATCTCCTGTGGAAAACCATTCTCTACAATTCGCCGTGGTAACATCGTGTGTACGGTGCCGCCCATCTGGATTGTAGATGATGGGAAAATAAACGACGTTGTGGAGGAACAATAATGCGTGTACAGGTGGACGTGGGCTGTGCGAGGCTGGATCATATGGCCCTGGTTCCGTGCAAGGGTTATCACTTGTTTTCAGTAAATGCTTGTTGTCTGCCTTCAGCAATGCGAAACGAGCCCCGACTAGGATCAGACCAGATATTTAGTAGCCTAACGGGTTTTACAGGCTGGTGGACGAGATCTTTGGTCACAGGGTGTACTGGGCCGGTGGGCGAGCGCAGAGCAAGGCGCGGGTGGACCAACACTCGGATGATTGGTCTCCATGTTTCCTGTCTCTAGCTTTGTATGTTATTCCCTCCTACTGTCGTTGTATGGGAACCCTGGTAGTGAACACAATTAGTCTTTTAATTCTCGGCTACGATATTAATAGACCTCAGGACTTATCTAGAGATCGTAAAGACGTTTGTGTTACCTCATACGGTTATGGCAACCTAAATATACACTCTATTGATGGGGCCGGGGAGCACGTGCAAGCAAGTCCTGAACACGCCCAACTATGAAGCAGGTGCTGATGAGGAGAAGTGCGGGCAGTGCCACATAGTCGGTTGGCATCACATCAACTCGGGTGACAGGGTCTTTAGCACGACTTTCGCCTAAAAGAGCTTGCACGTTTGTATGTTCTATAAGAAACTCGTTCGTTTCTACCCATCATTTCGAGTTATCACAGGTCAATTGTTTTCTTTTAGATGAAGCCCGGGTTACTATAAGAAGTAGAGGC"/>
                    <sequence id="seq_t10011" taxon="t100" totalcount="4" value="AAGGCACCTTACCCAGGCTGTGAGTTGCAGGAGGGAATATTGGAATGCTTCACTGCACTACCTGGCTTCAGGTTTGGATCCTGAGTTTTATCCGGCGGCTGTTAGGCTGTACGCGCATCCTCGCGCACTGGGGAAATCTGGCCTCCAATACGCCCCGGGTTCCAGAATTCAGAACAAGCGATCGTTAGACGCCTCAGTGCTACCACCCCTAGAATCGTGCGAGCCACCAGATCTTGCTGTGGCCCCTTGACACCCCATTTCCGGCCAGAGGGACCTATTCACGACCCATAGATGACGAACAGGACAGCTGGGAGGCTTTCCGTGCAGATGTATGTTAGAGTGGCGGGAATGTTGCTGTCTGTGTTACTGTACTAAGTCCTTACATTGGCAGCAGGATAGGGTAGTTGGACCGCTTGAATGTGGAGTCGATATCGTTACCGTACTGTATTTATGGCGTAAGTGTCTACAGACCCGTATCTCATTAGACTGTTAGTAAAGCACGGAGCAATCACACTTACTCAAGCTTTGTAGTTTGCGTGAAGTCGTGTTATGCTAGGATTGCTCGGTTTCACATTAGAACATACGGGCGCAAGGCAGCAGGGCGGCACAGTGAATCTAAAAAAACTCCCATCTTTTTAATATCGACAGTGATAAAGCCACAACTGTTGCTCATCGCGGTGTTCACAAGCAGTCGACAATACCATAGAGTCCAATTCTGATGCCTGATTCAAGACCCCTGCTCGAATTTAGTTGTTCTATATCGCCGGGAATCTTCAGACTCGGGGTTTATTTAATCAGAAAGGCTTAGGGGAACGCACATATCTCTGATCTTGATACTGTGCGGCTGAAACGTCTTGTCTATGCTCCCGAGTGCTCGAAGGAACGCTTAGGTATCGGTAGCTTATCTTGGGACCATATATATGAATAAAATTCGATAGACTCGCTCATTGAAGCGTACTCCTTGGGTAAGAGGTGCTTCGGACGCATTGCGTCCTACGAA"/>
                    <sequence id="seq_t10115" taxon="t101" totalcount="4" value="ATTGGCCTATGCAGTCTTAACTTAATAAGGCCGCAACAATGGGAAGCTGAGGAAACAGTCCCAAACTCCACAGAACGTTTTCGTCCCTAACATTGGGGACCCGAGTGAGGGGACATGGGATGTCACGACGCGTCACAACGGGTTGTTATGGTTGTGAAGGGAGGGGAACGAGCGATTTATCGTTTAAGAGTCTACGTTTCGTTGGTCAGGTGATCGGAACAGCCATCGAACTTTAAGCTGACGAATCACCACGTGCGCGAAAGTCCACCGCGAAAAATTACTTCGGAGCTTAAAGTCGACAAGCAGGTATGCAGTTGCGTGTTGGTCATATTACAGCTACCTCGCGCCCCCGTGGACCGTAGTCAAGAAAGGGGCACAAACCTCCCCGGCGGGCAGCATTCACCGAGCTAGGTCCGGATGTGTCTAGCGACACAAATCTGATAGATCGAGACCGCCCCTTCCACGCGGTTGGCTGTGCGTCCCTTGGTGAGGCCCAAGAGGTCATCACGAGGGTAGTGCAGGGTAGAAAATACTAAGAAGAGCCGCGCCATAAGGATGCTGGGCCCAGGCGTTGTGCAACTGCGGCCGCTCCAATCAGTTAAAATTCAGCATAAGAGAGCTGCGACCCACCGTTCCATATTTCCACTTATGTCTGTTTTTCGCGCGTAGCGTATCACGCACGGTTGAGCTCATATCATGGCGCATCTAAGACGCGGGGTAAGGGCTGCGGTCCACTAAGCGATCTGGTTTTAATTGCCTGTTTAGGCCCCGAGCCGACACGGTTCACTTCAACTCAGGGAGACCGGGAAGGTCTTGTTTTTTCCTCAATCCTTGTATATATTTGTTGTTCTACCTAAGCTTTTTGCTAAATAACCTGCACACAATTCACCAAATGTGGTACTTGCTTCACTGATGTTGCATCTTGGTACCGTGAAGCACCGATCTAGTTTCTTAATTGAGTGCATCACTGTCGGAAACAAAATCGGCGTTTGCTCTCTGC"/>
                    <sequence id="seq_t10212" taxon="t102" totalcount="4" value="ACCTGGGCCAAAAGCGCTGCAAGGATCTACCCCGGCTGTCTGACGTTGGTCTCAACTGTGCTCGCGCGACGACGATTTTGTCAACCAACAAAGATGGTTACTTGTTGAAAGAGCTAAAAGATCCAGTCACTCGGGGAGTATACCTGGAACTAATAGTTCCAGACCGTCTTAAAATTGATTAAGTGAGCTATCAGTCTAAGGTCCTTGTAATTCGGGAAATTAGCGGAGAGCTCCAATGCCCGTCCTCACATCACAACCACATGCGGAACTTCTAGACACGATTTTAAAATTCTTCACCGGTATACGGTACAGCTCCCTTGTTCGGGTCTGCCACGTGGACAGAACCGCCTAATAGAGGCTAGGCGATCTTTTCATGTGCGGAAAGTGCGAGATTTCCACAGCTTCTAGATACCTTTGTCTCAACAGGATCCGCATAAGTACGCACATGATTCATCGTACACGTGGCGAATGGGAAATCATCACTGTCAGTTTGAGCCAATTAGATTACCGTATTTGAGAAGTCACATACTCTCAACTTAATGCGGTTTCGGAAGTTACTCTAGGTCCCAGGGGGGACTCCGAAGGCATATATCCAAGCTAGGGACTCATCTTCACACCAATATCAAGTAGCAAGGAGACTATCATTATGCCCCAAGTCGGTACAGGGTTACCTATCGGAAAAAGGGCAATGATTGTTTTGATACTTGGAACGGTTCGTGAATAACTTTTTAAGCGCCGCGCAAGATCGCTCTTAACACCACGTTACCGCAGACGCCACAGTGATGACTAGAGCAGGAAGGAACGGGCTCATTCTTAGTGGTGGCGTGACAGTCTGCGATCCCGCCCCGCGTGCGTCACCGTTTGCATGAGGAACTCTCATTTGGCCGACCTACCCTCACTCTCCAGGATTGAGTGTTTGTAATAACTAGTTTCTTGGCCAAACAGAGGCTGGGGTATTAGCGCGATTGACTTATATGTACTGAGTAGTCCTAACTATAAT"/>
                    <sequence id="seq_t10312" taxon="t103" totalcount="4" value="GGTTTATTCTTGACTCTGCTGCCCTACATCCCGCTCGCTGAACAGGCCGGTACCGAAAGCCCCGCTCCACCCATTGCACGTAGCATAGCCTGTTGTTCCACGACGCCCATAGGCAGGGCCTTGAGGGGACTCCCGGGGTGGTAATTGTCATCATGCTCGTTACGATACTGCGTGTCTACCTCGGCGTTCATCTACGTCGCACACGACAATCCAGCCATTTCGGGTAAATCCAGGTGAAGCACGTCCCCAGTAGAACTGATGCGGACGGCGAGACACAAACACTGTATAGTCAGCCTCAGTCTCTCAGGCTATAGATAAGTGCGTCGATAATGTAAGTTTGACCTTTACCGTGCCACTCTTCGGCCCAGCGGGTTCGTGTTTGCTTACCTGTCGTGAGACTGCGTGCGTACTTTTAACTTCGAATAAAAGGCCCAGTCCCCAGGGAATTGAAGCCTGGCTACGCTCTCCTAGATCCTTCTCGAGACGCGCGTGATTTATGGCTCTTCACAACGTACTCACTACGATAACTGGAGATAAACGCGCGTGAATTAATTATATTCTGGCAACCATATGGCGCGAAATGGCTTAGAGACTGAACGGCTTCGCTCAGTATCCGTGGGCGGGTTAGATCTAGGACTCTTAATCGACTTACGGCACCCGCGCGCAATATGTGTGAAGCCTCACAGAATGTAAGCTTATGGCTTGGTTACAGCAGTTTGCCCTTTATCCGCCATACGCAGGGAACCGAACCGGCAATGCTTGAAATGCTATGCGGTCTCGCCCCACGGTAACCTAACGACGCTCTACGTTGTGTCCCCATCCTGCAGTCTCTTCCTCCTTGACGCACTGGGGTACGACAAACGGTTCAGATATCATGAGAAGTGTGTGGTGACTCGTGCCACGCCGTTGTGTAAGACGGAGCGCCCATTATAGTCGGTATTCGGACGCTTGCCTAACTCACCGCTACATTAGCGAGTGTGGAGGAACCGTACTTAATTAC"/>
                    <sequence id="seq_t10411" taxon="t104" totalcount="4" value="TGCATTGGTGGCCCGAATCACATGGGATATTCATTAGGCTACATGCTGCTGTCCAATATAGCTCAGAACTGTGCTCAGATATCGATTCTTTGATTGCCTTAAGATGAGTCACGATCCGTACACTGTTGTCAATTCGACGGGTCGTTATCTCCCACGACGTGTAAACCGTTTGAAAACCTTCGAGAGCCGCATCCCTCTTACCTATCCATGCCAGATCAAACACGGCCCGTTTCGAGACACGGTGTTCAATTACGTTCCCGTAAACGAATGTTAATGCCGACGAACGCGATCCCACGCAGGACCAGCCAGCTGGCTGGCGTTGTTGGCTCTGGAAGCACAGGACGAGTTATCTCGTGTTGGTCGTAATATCTTCTTATGCGCCGTCTAAGTCGATGAATCGGGTCGCATCAAGCCGTTCGAACCACTTTACACCGCTGACTGGGAGTTGTTGCTTTTAGGCTTCCACTTAACCCCAACGATGTACCTCGTTGACGATATCGTCTACCCCCCCGACCGGTATGCCGTAACAGAATACCTAAAATCGGTCGGTCGATGGGATCATCCCTATAAGGTTTTTGCGCAGCAAATTACCAAAGGAAGTGACGCAACCGGCCTTCCTTCCCCACAACCGGGTTAGGGGGCCCCGTGACTTAGGGTCGTCAATGTACTTTTGTGAATTTCACGGCTTTAACCTATACGTAGGATAGTTTCACCCTAGTACACTTATCTGTCGATTTAAATATCATTACTGCGCGGCCGGGTCTGGAAGCCGTCTCCCGTGCATGGAATTGTTTTGACTATTTCCATGTTGGGGAGGAGAGCACACATGCGCCCTTCGACTCTCAATAAGCTATAGACACATAGTCGAGTCATGTTACACCTGGCCATGGGTGGTTAGTTCCCCTTACAACGCGACCAGCTGTAAATTTCAAGGGATTAATCACACGCAGGATAGTACACAGCTGTCCTCAACATGCGCTGCAGGCGGTTGAAGAGGGGC"/>
                    <sequence id="seq_t10511" taxon="t105" totalcount="4" value="ATCTGCACGCGTCTGGCCGAGTCCCCTGAGGTCGGGCCGGGTATGTGAGCACGGAGAAGCTGGGGGCAGTATACGGCAAGAACGGTGTCGTCAGATCAGCCCGTTACACGTAGACAAATATCTAAGAGTTGTAAAATCGGACCATGCGCGTGCAAACGTTGCCACGCCATCCTGGGTCACGTCTCTGTGTAACTAGCCGTCAGAAATATGCCTACCATTAGCTTCGGCCAGACTACCTAAATGTCATTGATAAAACCAGGTCTCTCTCTATTTCCGGGGAGTTATTTCGCTTCCTCTAGGATAGGAGCACCTCCGGTCTGTAAGGAGAGCATGCTATAAGTGTGCAGTATGCGGGTGTCAGTCCAGTTTGATAGGGGGCCCGGCGGAGGTTGTACCCTAACCGTTTCCGTACATATCATGGTGAAGGCCTAGAGGGGTGGCCTTTTTTCTAGGTGCTCGGGATATTACGGTGTGAACATCCCTAGACGTGGGTCTAGGTCGGCGTTACAGGCTCTTTTCTAAAGATTGATGAAGGCCTTCTTAGTAGACCCTTGGATCCGTCAGAATGACTAATTCTCTCGGTCTAGTTGCAACTATGTATAAGTGTTCAGTCAAAGAAGCACTCTCTGCGTGCTAGCTTCCCGCTAAAGACACTACCCCACAGGTACATCGCGTAGAATGGTACACTTTCAACCCTCAGCCTCTCATCCATCAGAGTGACATACTAACGAAGTGATAGTGGGGATCTCAGTGTATAAGCTTCGTGGCCATGTCTTCAATTCCAGTGTCATCGTAGAGCGACAGAGATGGCGTGGATCTGCACTCCATACGCAGCCTCCGATCTCGGATGCGTTGATTGTTCTAAGTCGGTCCGGGTCACAGACCCCTGTAAACTGCCATCTGAGGGGGGACCGGGCTTCTCCCTCGGGACTCATTGGCCCTGCAGCACCTGAATAGGAATGGCGATGAGGGCAGTGAGGTTAGAGTCGTAATCTGATGC"/>
                    <sequence id="seq_t10611" taxon="t106" totalcount="4" value="GTGTAGTTTCTCTGGTTTACTGAAGCTTATCCACATATATGGACTCTGCCAGGCGGTGGGCAGCGAGCGGGACGTGCGCGTGAGCACATCCACCGAAACCCGGGAATTCTAAGTGTGGTTAGTAGCCAACGCTCGGCGTCCCACTGAGACCGGTTATTAGCCGCGAAAAGGCTTTGATGAATGGCTCCTAGTACGGCTTCCACTAACCTCAATAGTTACCGAACGCCCGGGTAACCACCAGCACGATTAACTCTGTTAGGGCACCTCGCAACCCTGCCAGAACGCGGCGAGATTGACTGTAGCAATGAAACGACGGGGATGGGTCAGCCCTTAGACAGGGGAGCATACGAAGGGTATGTACGAGATAAGGTAGAACCGTAACCATAAGATCGATATCAAGCATTTGTGGGGTTACCCACGTTCAACATGTCGAGAGAGTTCATAGCGTGCGCCAGGTGCTTCCCCTCAGCGATGCTAACCTCGTTTAATACCGCGCGTGGGCCCGCTTCCGCAGTTGGCTACACCAAGTCGTTTATTCTATGTGTAATGAGACCACCTTGATCTTCACTTAGACAAAACTAACGGCATTAGCATAATTGCTTTACGGTTTAACCACGGCTCCGCACCGATGTAAACATGATGCGAGTTTTGTTGGCCTGCGGCCGCAACGTTCGATCTGCGACTAGTTGCAGGCTTCCCATTCATGAGATGGCGCCGGGGCACATAGCAGATGTGGACATGGCAGGGACCCTACCGGTGTAACCTGCTTGTTCCTCGTATCCCAAACCATAACAGGGTGTTGAGAGAGATGCTACTACTTGTCCTGGGCAAGACCCGTAAGAAGAACAGGCAGGACACCTGCCGTTTCAGATGGTGTGCTAGGGCTAGATGGGCTACATCGCCAATCGAAACATCCGTCCTGGTCTATTTCAGCGGATAAAGCACTTGTCCATGGCTCGTTGGCGCATGCTGAAGGACCGTCGGTAGCTTACCGAGGTAG"/>
                    <sequence id="seq_t10711" taxon="t107" totalcount="4" value="CATAGCCAACACTCCTTTTAACCCCAGTGGGATGTAAAGAGTTAGCAGGCTTGACTGCGTGGATACAGAATGAAAGGTTTGCTAGACCGTGAACAATGGTGGGAATGTGGTTGCGTATAAGGATCTCTCAAGTGTGTAGTTGGGGATTGTAATAACTTGCGCAGAAATGTACCCTCCGGTAACGCTGCCGTTTTCCTAATTATCGGGGTATTAGCCCTCCCCAATTGGGAAAGCACATCTTCCTCCTTCTGACGTCCGCTCCATTTTGAAGGACCCGAGACAAGATATGGTCGTGTCATTGTCCACCACCGCCCGTATGTTCTAAAAACAGCTACTTACATATCCTATCCAATCTCACCATCGAGGGATAATCAGGGAGTCCCCGGCGGATTGGAGCCATCAACCCGTTATAACTCGCTCACATTGTCTATCTGAGTCAGTTGGCTAGGTGCTTCCCATCCTCGCTCCCTTGGATTGCGAGACCGAATTTGGCAATCCCCCCGGTAATCCCATTCTCGGGGTCGGCGACGGCACTTGTTAGTTTAGTTCAAAAACTCTATATGCTGCTAAACCTTACTTCGAGTTCTACAGGTGCCTGAGTTTTCCTCGCTGCAGCAATAATCACGTTACAAATTTGTAATTCCTCAACTCTTCCATGTTATGTATTGAGCTTTACGTACACTAAGTTATCATATTCTGGCTCAGCGGAGGATCCGTCGTGAGTCTAGGCTCGGACAGCGCCGTTTAGCTGTAGTTCGGATATACTGTGTGGTCGCGTGCGGGCCTGCATCAGAGCTCCCTGCAGCCGGGAGGCTGCTCGTAACTTGCGCTCGGGATCACAGCTTGCTAACAGGTGCGCCTGGTCCGCTGGGTTCTGTTGCTTCGCCGTCAAGTCTAGCGTAAACAGCCATTCCACTTCGTTGAGAGATATTCGTATTGAGATGTATCAGTTTTTGGCATGGTACAAACTATGATAACAAAGTCCGAATAACCTAGCCTA"/>
                    <sequence id="seq_t10811" taxon="t108" totalcount="4" value="AGAGGCGCCTGCGCTCGGCGGTCCACTTACCCGCTTGGTGCCGGAGCCCTCGGGTAGGCCCACGCCAGCCAATAGTTCTGTAACGGAGCGTGAACTCCGCCAGGAGCGTTGCGTCGATTACTCCGGATTTAACTGGGGTGGTGAAGGTCCGCTTGGACGCATAGTCGATGCATGATTTCCCAACGTATGTTCAGCGGTGCGGGTATGAGTTGCGATATACGGTTATTAAAAATGTTCGGATCAGCTGACGCTGAACGGCTGATAACAGCGACAGTAGTGGTGCCTGTTCACAGTAACTGTTTTGGTTGTTGGCCTCATGTGCATCGAGTGAGCAAGCAAGGGCTTAGCGCCAGCAATAAGCCCCACTATGAAAAGCTGGCGCCCATACTATATAGCTAGGAATAAAGGATTCCGGAAATACCCTTTCAGTGCATCGCTTCATACGTGGGAAACATTAGGCTGCGTGATAAGAGCATGCACTGAAGTCCTTTAAGACATGGGCCAATAAACTTGTGCTCCGCCAATGTGAGTATGCGTCTGGATCTGGGTCTATTCAAATACAAGTGGCAATTCGCGAGGCGTGGAAAAGAGCTTTGAGGGTACAGATTTGGCGCCGAGCGCAGGGATGATACCACACGGGACAGACGCGTTCGGTGCCCGCATGTACTCACTGCAGTTGACCTGAGCCTATGGGTGTATAAGGTCTACACAGCATCTGACCGGATATTCCGGAACGGTCGCATAAGCAACTAGGTCGCCCTCGTACATCTCGAGTACCCGGCACCTATCCCAGAGAAGTCGGTGTGTCTTAGTATCCATTTCCTATACCGCCTGTAAAGAGGCGTGCGCATCGACGACCTACCGTTTCGCTGATATATGTATCTGTCTGTATTGGATCGCAGTGCAACAGCAATGAGTCGTGACGTCAGTCAACCAGCTTACATGCAACGCCCTATATTACGCCTAGGAGATCGAGTCTTGAACACCCGGCCACAAACTC"/>
                    <sequence id="seq_t10911" taxon="t109" totalcount="4" value="CATAGTTAAGAATGGGACAACGGACCGTTATGCGACCAGAATAGGCAGACTGGTGCCAAGATTGTTTTAGCCATAGCTGCATTCTATGACGAACGTACTTTGTGATTGGGGAATGCGTTTCGCACCTAGACGTGAGTACCCGCGGATTAGCTGGTATTGCGGAGTACTGAACCCTCTGTGAACGAATGCGCTCTTAAATGCCTATGGGTATTAGCCGGCAGAACTTGAGATCGCCCAAACTCTACACCCTACCGCAATATACAATTTTGCGTTACCTGTGCGGGCGGCGTAGTTGCCATTATCCCGCCCCTCTCAAAGCTTCGTGATCCCGCAACAGAAAAATGCTGCACCATTCGTTCGACGAGATTCGGCAATAAATGAATAGGATAAATGGCAACTAAAAAGCCTGAAGATCCAGAGCCCTTGGATAATAGCCGGATGCGGGTAGGCGGCCCTGAAAAGTGAGCCGTTTTATGCCGACCGCGAGGGTGCCATTACCTTGCGTAGTCCCATTTGAGGCGTTTGCGTGGGCACTTACTACCTTATTGGCGAATATCTAAGGTCTAAGCCAACTTACTACATCTTCTGTAGACGGCAGTGTTGCCATCGCGCCAGCACAAAAGTCTTTAAAAATCTTAAGTCGCCCACAATTGCAAACGTACGTAATGAACGTTGCTGATTATAGTCTTTTTTAGAACTGATTTGCTGCGGTACAGTTGGCAGTCTCAGGGGTGACCGCGCGGCTCTGCCCTAGAACGGGTATATTTCGAGCTCACGACTACTTCCGCATCCGAGTATTGTTTAGCATCGCGCCTATGAGTAGCGACCGTTCATCATTATCGCTTTCTTCCTTGGTCCTCCGGTCTGCACTTTACCGGTTCTACCCCGTCAAGCTGATGATACTCCGTCACTCCACGAAGTTCAGAGACATAGGCTCCAGCCCGAATGGGAATAAGGGCTTATTCAAGATCGAATTACTTAGTACAACTCATCTAACCGT"/>
                    <sequence id="seq_t1180" taxon="t11" totalcount="4" value="AGCTACCCTGTCCTGTAGTGAGGGCGAGACCAACTGACGTGGTTTATGTGGAGCGCGATAACCGCGTTTCAATCCACTCGCACGTTGGAACTCACAGGTGCCAGTATTCGAACTATAGGTGGCAGTGGGGATTCATCTATGCGGGCCAAGTCTTCATATTACTAAGCAGTGTTGACACGGCTGCCCTGGTTAGATTGGGCATGATGGATCGTCAGGCATGAACCGTTGTGTCCTAGAAAGATAATTCCGCACCGTAGCCCCTCCCCTACCCTTCCGCAGTAAGTAAAATTGATCAGAGTCAGCACCAGAAACATCGCCTACTAATGGCCGAGTAACAATGGTCCCAGCGATAAATATGATACTATAGAAGTACACTTCCACTACAGTATAAGCTATAACACTGACATATTTGGTCCAAGAATCCCTCCAAGCAGACGAGGCCTAGGTAGAAACAGGTGGAGCCTGACGACAGATCTTAAGGACCCCGCTGAACCCTGTTGGTTTCTTGTATCATCGGCTAGCCCAGCTCATGAACATACTTCTAGTAGTCGTTTTGTCGGTATAATTTATGCTGCGAGGATTTCATATAAATCAAGAGCGGAACAGAAATTTTGAACTTAGACCCGACGGTCGGTCCCTTGAGCTAAGCAGTTCCGTAGAACTAAAACAATTCGCGCTTGCCCGGCAGTTTCCAGCCTTAGAGGACTTAATGCTGCTCTCTAGGAGTGTTTAGGGTAGGATTCCGAAAGTCGATTTTCGCAACACTTACGGATACAAATTCTATTAGTGAGGGAACGTCAACAAGTGTGAGGAGGTGATGAGATCAACTAATCTTTACAGCCGACGAATGAACTATGGTCTCGCAGCAGTGCCACTGCTGGAGTTACACCGCCCTGGATGTACGACACGGTTCATCTTTATTATTTTTCACTCGGTTTCGCCTAGTGTATTTGTGACATCAGGGCAACGGGCTGAATGAGCGCGGGTCAGCTGTCTACCA"/>
                    <sequence id="seq_t11015" taxon="t110" totalcount="4" value="GCGCGATGCGGATACAGTCAACTGTATATGTTTTCTCAACGCGGGCATCTCTTCAACGCCCGTAACAGGAAACATTGCTCTTCATGTATCTCCTAATGAATTTCAATAGAAGGCCGCTCCCCATCTATCTATAAGACGTACTAGTTTCGTTCTTATATGGTATCTGCTTGGTAGAAATATCATCCGGATATGTCGATGATCCAGGAAGAAAAATCAGTGAAAGCTACTGAGTGGTTCGTACGATCAACTCTCACATTAGCGAAACAGGCTAGCGTGCATATTTCTCGTGTCGTTTAGCGGAGCGTTTCAGCCTCACGAACCTAATTGTGCTGGGGGCGCCCGAATAAGCCTTTATACGAAAGTAGGATAAAGTGCAACGATAGGAACTTCTAACATCATTGTTTGTTAGTGAGTACTAGTTACCTAAGAACTTACGCGCAAAAAACGAGTGCAGTGCATGGCTCGCCAAGCTAACTTCCTGATACCAGCCGCTTATCGGCACAATTGACTGATTCTTTGACCGCTGTAATGGTAACTATGGCACAAACGCAGCTGTGACGATCTAAACATAATCCTAAGCGTTTAATTCGAATACTACAGTTGCCACGTATACAGATAGTTATGGCGGAAGATAATACACCTATAGAGTGAGAGATTTAAGCTCTAATGCCACCGGGCCTAAAACGGAATATTTCGCACGCCGCCCCGCGTCTGCGATCGGCATGGATGATATCGCATTATAAAGGTAACAATCCATGGAAACTGTGCGTTAGTTAATCGTCCGCTCGAGTTTCCTCCCATCTCGAAGTTCATCAGGGACGCAGCCATCTGTTGGATAGTAGCGTACTTTTATTGGATTGATGTCTCAGATAAGTAACTAAATCCATCCAACGGCCGTACCGAAAGGAGAGCGGGATGCATTTGTCAGACCATTAACCCTACGGTAAATACTGGTTAACTCTACGGTAATTCCTCTCTGGCCAATCGCCGCTGTAGTAAT"/>
                    <sequence id="seq_t11115" taxon="t111" totalcount="4" value="CTTGTGTATAGCAGAGCCCCTTACAATTAGTCCCCAGGTTGCTGCAGCACACGACTGAGGCGCGTGACGAACACTGCGCTCTTTAAGTCAACTGGCACTTACAACATGAGGTAGACAGTAATGAGGGGGCTCCACAATGGCTTCCACTGTAACTGGACAAGTCATGATCGCCCGATTAAGTATGATCGGGCAAAGTAGTAGTGAAGATCCCCTCCATCCACAGATCGCTCACACAATTAGGTTCGGTACGCCCGACGCAATCAATTGTCAGCCCAGGTTCACCGATTACGTTATATCTACAGCAGTGGGTCCGAAAACTCGAAGTTGTAATTAAATCGGGCAGGCTGTCAGCTTGTTATACTATCAGACCAGCGGCAGTCGGGCTCTAAATTAATCTAGGACACATATAATAAAAACAACATGTATAACTGTGGGCGGGGCTTATAACCACCCAGGACGGGTTTAAATTCCGGATGTAGCATAAACCCTTATACATCCAATATCCCAAGTTCGTTGGGCATTATGGGACGGATGGGGCTTTTTATGTTCAGGGTTCAGCATCACTACATCTATCTTAAACAGCATATCAATTCATAGTATGTTACTTGAAGACAGCGACAATATCTCCGTTTGTGAGCTAATTTATATAGTGATTCTCGGACTCCCTACCTTAACGCGTTTACTCTATTTTCAGCGAACAATACGGGGACTGCCTCGACGTACTTTTGCTCTGTCACTGAGGCACTTATGGGGTATGACGGCCGGCGTACTGTTAAAACACGCAGTTTTCACATATACTATCTGTGTCGGCCTTGCCCAAAAATGGTCTCGCATTAACGCTGCAAAACGGGAATGTTAGTTCGTCCATCTTTTGCCTAACATTGCTGCCTCGACTGGCCAAGCTGGAGACATCGCATGAGTCGCTGTGTAACGCCCGCGACAGATAAAAGTAACATCCGAAATTTTTCAGTAAACTGAGGTACTGTCGACAGGAGCATAG"/>
                    <sequence id="seq_t11213" taxon="t112" totalcount="4" value="TATACGGTCGTCTATACGACTGATATAACGAGTACGTAGCCGCAACAATATTGTGGCCTATGGGTGGGACGACGGATAGTTACAAACTCCTACCAAGGCACGCTTTCACGTAAAGTTATACCCTTGTGTGGGGTACCGCCTAGAAACCTGAACGTACAATGTTCAGGTTTCTTATACCGATCTAGCGTGTACCAGATTCTATTGGCGGCCGGAGAATGACCTATCCCATGGCTTGATAGCGTGGGATCATCAGGGCCGCGTCGCTAGCATGCGTGGGATGGTCAGGAGTCGTCGTATAGTTAACCACCTAGTGGACGGTACTGTCTATAGAGTTACCATGCCAGAAGTCAACATAGAGTACATAATTTTGGGGTCTCCGCTTAAGTACTTTCAGGTACTCTCCGGCTCTGCCCCGAAGGTTATGCACCAAGATTCTACGGCCTTACCGAAGCATTCACGGGAGCTAGTGAGGTCCTCGAGCTCCGTCCGGGATGCGTGTATTCAACAAACGAGTTGAACTTTCGCCAGAGAATATCGCAGGTCTCACCCGTGGAATCTACCCGGCGCCATCACGTCTAGAGCTCAGAGAGCGAATGTCCAGACAACTAGGTAGTGGGAATCCCCTGATGTCTAGAACGACCAGGATGCGAGTCCAGTGGTTGAACGGCTCTGCTTTCGTGGAGCATTACAAGGAGACTTGTAGTAGTCATCCTCGCTTCGTCATGATCTAGCGGGGGGTACTCTGAAACATCTGGCCCAGTGCGGCCATACCTAGCTATCGTCTACCAATATGTTCTCTGTTGAAATGCCCGGCTAGCACCATGCTATTAAAAGGCCCTGAGTCCGATCAAGGATTGGGGGTGCTGTGTCCCTTGCGCTGTCCGACTGACACACAAGCCTCTATCATGTCGCTTGGGGAGGACCGGTTGAGGCGCTGATGCAGTGATTATACATAAGTTCTCAGAGGGGAACGCGTCAGTATAAAGTCCATAAGAATCTT"/>
                    <sequence id="seq_t11312" taxon="t113" totalcount="4" value="GTCTACCACAAGGCGCATATACCTGTCTTCGCCGACGTGCCCATGTCTCACTACGTTTGCCCTTTCAGCAGAAAACCGGTTACGACGTCTGACGACGCTAGGCCCCTCCGGGTCTCTATAAGGAGGCGATGACGAAACTTCAATTCTGTCTGTTGTTTGCATGGATATGCTCTGGACATTTGCCCATCTATGGTACAACGGATTGCGCACGGGGTTTCCCCACCAGGGTGGCGTACTCGATGAGGCGCTCAGTATTTTTATATGAGCTTATAGAGGTATAGAATGGACAGTTAGAACGTACCTAACGGCGACCGCACGTATAGGCTGCCTTAATCTGGGTCCGATCCACACATCATATCAAGACATGCTGCACCATCGGATGAATGGCAACACATATCGGGGTCATATTTTTACGCCGTCGTAGCTCTTGGGCACGACCATTCCGGCTATTGCTAGCGCGCAGATTGGTCATTGGATTGGTTATTTCACCCCCCACGGAAGCTTCAATTGTAGACCAGGCAGAACCCACCCACAGCAGACATTGGACGCCTCAAAACCATTATAGCTTCAGCCACAGCTCGCCGTCTCCACGTGGCGGTAGATCTGAAGTTCAGACCCTTAGAAGGTTAGCGGCACCGAAGACGTATTATTTCAGGACCGGGGACCGTGGTAACAACTGGATGATCGCTTATTGCACCAAGGTAAGACCGCGGTACACAGACTTATTTCCTGCTTATTTGCTGACCAAGTCGAGCATGTCTAGATCGTGATATGTTTCTGGCTACAATAGCTTAAAAGTGATTCGGACTTTGAAACCGGTAGGTTGGAGCCTGGGGGCAAAAAATGATTGGGTGTATACATATCGGATTGGCCGTGTTCCGCTGGGTCCCCATGCTTCTCCACCTTTGTGATATGAGAGATGCTCAACACATTCAACATGGTGACCATCGTCACTTGTAGTATCGCAAGTTCGCCTGGTTATCCCTCACCGGCCAGTTTG"/>
                    <sequence id="seq_t11412" taxon="t114" totalcount="4" value="CGGGCACCTTCCAGAGCCTTTCAGGTGCAGGACGTAATATTGGAATATTTGAACGCACTACCTGGCTCCGGGTTTGACTCCGGAGTCTCAGCGGTCGGCAGTCAGGCTGTACTTGCATCCTGGCTCCCTGGGCCAAACTAGCCTCCAATACTCCCTGTAATCGAGTATACAGAATAAGCAATCGCTAAACTCCTGTGTGCTACCACTCATAGAATCGTGACATCCAGCAGCTGTTGCTGTCACGCCGTGGCACCCAATATCGGGCAAGACGCATCTTTTGTCGACCCATAGTCGTTGAACAGGACAGATGGGAGACTTACCATTCAAATGTATATAAGAGTGGATGGCATGTTGCTCTTAGTTTTACTCTAATAACTCCTTACATAAGCCCCTGGATAGGATGATTGGACCGTTTCAATGTGGAGTCGATATCGTTCACGTAATTTACTTTTGGTGCAGGTCTCAACAAACCCGTATCTCGGTAGACTGTTGGAAAAGTACGGTGCGATGACCCTTACTAACCCTTGGTAGTTATCTTGGAGTTGTGTAATACTTGGATTTCTGCGTTTCACATTAGACCATATGGACGTAAGACAGCGCGACTGAACCTAGAATCCAAAAACACTCCCAGCCTTTACGGAGATAGCGTGAAATAGCCAAAACTCTCGCTGATAGCGGAGCTCACAACCACTGGTGAATCCCATAGGGTCCAATTATGGTGCCTGATTCAAGACCCGTCTGGGAACGTATTTGTGCTATATCGCCGGGAAACTTTAGACTCGGGGTTGCTTTAATCAGGAGGGCTGAGGAGAATGAACATATCTCTGATCTTGATTCGTTTCACATGATACATATTGTCTATCGTCCCCAGTGATCTGAGGAACGCGTAACGATCGATAGATGGTGTCTGAACCGTTTTTATACATAAAATTCGAACGACGCTACCTTAGAAGCTTACCCTTTGGGTAATTAGTGCGTGTGACGCATCTGAGCCTGCGCA"/>
                    <sequence id="seq_t11511" taxon="t115" totalcount="4" value="ACACACTCTGATTTAACTGCTTCGGCCGGGTAAATAGCGAGACTCGGGAGACACCCATTACGTCTGCAGTAGCGTGGGGAGATAGCGTCCCCACGGCCTTAAATCATTCGTTTTATGACGGATCAGGGGGCAGCGTTCGGAACGTGCGGAACGTTGTATTAGCTTGATGTCCTATATAAACATCCTATCTTCAATACGAGGTCGTCTCATCGAAAGTACGGAGTCCCCCCTCCGGAGGGGATTGGAAGGGAAAATCTAAGACATAGTGCATGAGCGTGGATGCATTTACATCCGGGCTATGGGACAGTGGGCTTTCATATTACGGCAATCGATGAGTGCAAGGGGCTTCTATTCTCCTCTCTTGCCGTTAGTTGTATGTCCGCCCCTATCATAAACGTGACATGAACCTTACAATTAAAGTTTTTTATGCGCGCTTGGGGTTTAGAAGACGGTCGGCCTTGTTTTTAGACTATAAGGTGTGGTAGTCGCGTGACTGAGCTCCATACAAGGCGTAGGTGTGCCCTCGCTCCGATCAGACGTCGCAATGTCCGCAGTCGCTCGGTTAATGAGTATTTACTTGCCCCTACCGTTCAATCGCAACGAAGGTAGTGTACGAAATTTCATCTTCACTTCTCGGCTCCCGTCTGGCGAAACTACGGTTCTTATCACTAGATCGCGACTACGGGTGTGTTTCCCCATTTTGTTATGCGGACCTTAACATTCACCTGAATGAGGGGGGCGCGAAGCAAATGCAAGGAAATCCTGTTGACGCATACCTATCAGAAAGTTTCCGGCGAGCCTAGGAGTAAGAAGTACCTCAAGGGCGGTAGGTACCTCATAAGGGGGCGATACTGCGTCTTCCGCAGTTCGTTAGGCTTAAAAAGCTCGCTCGGTAACGCGTGCTAAAGAAAGCGCGATCTTGTCTAGACTACATTTCGACTTACGTTATGTCGAGTATTTTCTTTTAGGTGCAGAACCTCGTCTACTAAGAAGTAGATGC"/>
                    <sequence id="seq_t11611" taxon="t116" totalcount="4" value="ATCTGTCCCATCGTCTCTATACGCTAAAAACCTAGAGTTCCTAGAACGTTATGCTTGAGGCAGTGCGACACACAGGTTCTAAACGCAGCACCGGTGCCGTTGCTATGACCGCGGGCAACTCAAATTATGAATTCGCGCCAGTGTCGTTCAGCGGTGCTGTACTCGGGAGTTAACAATGATTCGTGCATAGTCGCGTACTTACTCTGGAGTGACAATAGAGCATTATTCCCTACGTAACAAGTTTGCGGTGAGCAAGAAGGGGAGTGTAAGCCTTAAGCGTCTAACAGATGTACCGATCCACGTCTCCGTCTAGATTCCACATATCACAGTTCTCTAGCGTAACTCGAATCCGTGAGCTCTGTTCCAGACGTTACCCATGGTGGACGTGTACTTTTCTAAGACCCTATCATAGTCTTCTTCACCAGACTCCATTTGTGTCAACCTTCGGCATCAGTGTCGAGAGTCCTCCATGGAGGATAATTTCACATTAGACATCGTCTCCGGCGATTAAGTAGTTCTTGATAAACGGGGTTCATTGGGGGAGATTGCCGTTCCAGTCAATAAGGTGCAGCCGGGCGAGCCGGGCGGACAAGAGCTGGACTCGTTTTGGATCATGCTCGACCAACGCGAAGCTTTTGTCCTACACGGGACCTATATCCGACGGCGATCCGCCACCGCCGTGTTGTATCGTGATGCATGCCTGGCGTGCACCATGAGGATTATCAAAGCTGGGTGCTGGAGCAATTGAGCTTAAGATTTACCCGCCATTATTCTGGATCCAACGGCAATCGACGGAGACTTCCAGAATAGTGCAGAAGTACCACCGAGGCTCTAACCTTAAGTAGCTCTGCTTGGCCAACCATAATTACTGGTAGCAGGACACCCGCGACGTCCGGCTTAGAATTACCGACAGCATGTATTTAACTCAGCGGGGCGTTCCTTTAGCGTGACAACTTGGCGCGACAAAGAAGGGGAGGGTGACGCGAGGCCGTGGTTAGTA"/>
                    <sequence id="seq_t11711" taxon="t117" totalcount="4" value="CCAGGTAGCGTCGGGTCACGGCTGAGCATGTATCCAGTGCTGTGGCCCCAATCGCACGCTACAGAGATCCGCGGCTATGCGTCCACGCAGCAGGGGTTGAGACCGCCCACCAGTATGCCTCTTCTCCGGCGCGATATAATCTTATTTATTTAGCTACATACGAAATATCCGGTACTCAACGGATGGACTCACGTTACCAACTTATCTCGTTTAAGAACCCGCACTCCGTGGGCAATAGGAACGGCGAGTTAGCCGGGTTTATGATCTTAAGAACTGCCCTTGCTGGCTCTGCTTCATAGTGCCTTACTCCTCGATCCAGGGTTCGGCAGACTAATTCTCGAAAATCATGTCCCCACCTATTGGCAGATATCATCTGTGAGCAGGGAACACCTAAGTTGAGAAACTGCCGGAAAGAAGATGGGATTGTTAGTAACGCGGGCAGTGTCGCCTAGCGCTCGAATTTATGTAGGATGTTGTCTTATGGTTTCCTTCTTGCGGCGTACCAGACACCCCAGTGTAAACCGACAGCTGGCATGGTTGTGTCATGGAGGGTTGTAGAGCCATTAGAAGTAGGGTTGGGAATGATCCGTTATTCACACACAGGAGACGGGATCCGCCAGCATCCGTGGGGGTACATAGTCTCGAACTGTGGGCTAAGGCACCCTAATTATTGGGGGCAAGACTATGTGGTATTGGTACAGGGAAATGCTTAAACAGTGTTTTGTCGCAAAACAAGGCTTGGCCCCTAGGGAGTGACTGTCTGGGTGCTGTCCGAGTCTACCATTCTCGCATGGGTGGCAGAAGTCTGGCAGAGTACCACTATCCAAGTGGGAGGACGACTACTGAACAGCCTAGATCTACCACTTTTTAGCCGGAATAAAAATAATTAGATCCTCCGACCGCGAATTACTTCTTGCACGTATAAGTGAATCAATAGTTAGATAGCCCTAGAATGTACTAGCACACATTGAAAACTTCTACTAGGCGTTCAAAAACGAAC"/>
                    <sequence id="seq_t11811" taxon="t118" totalcount="4" value="TCCTACCATACGTTCTAACACAGGGCGTGTTCAGCTTCTATGTGCTCCCACTAGAATAGCCTCCTTTATCGGGAACTTGGCCGCAATAATGACGACCGTGTGTATTTTCGAACCAGAATTATTCATAGGATGATCCGGGACTTCACGTACACGCGGCTTCCGGCCATCTCTTCCTCTGATGGCCTTGGGGGCCGGCTCGTCCCTGACGATGAAGGCGCGTAAGATGGTATCACTACCAACTTTCGGCCTCCTAATTAGAATGACTTTTGTCCCAGCGTACTAACCATAAAGCTCACAGTTCAGATTAATCCACCCCCTTGGTCCTTCCCTTTTTTGCAGGCTCCATGACTAATATAAGCCTGGGTGGCGGAACATCCGGGGGCTGATCGTGGGTATCAGTTCAGGGTTATGCTTTACATTGGCGGGGTCGTTCTCCACATTACTCTCCCTCCTACCGGTGCCGAATGTGCTAAGCGTAGTCCCGTGCATGGTCGACTGATACGTTGTAACCAGATGTAGAACCCTTCGCTGTTGTTTTACAATCGCTCCTGTAGTCCTGCTTTCTGCGCTCTACGACCTACGATACATCTAGGGGGGACATATGTCGGATGCCGCACTACATAGATTATAGCGCTCGATTTGGCCTATGTCTTGAGAATATGCCCGGGACTATAAGTCATGGGTGAGGAAAATGTCTAATTGGTTATACTCAGAATTGGTCCGCAAGGGCTAGCAACTTAACACGTAGGAAAGAACTTCGAGGAGCAGCAGCCTGCTGGTGTTTGTTTGCGTAGCATGTCTTCTGCATTCGACAAGTCCCGAGTGTTTGCCTTCGGCGATATGGACATAAGTCGAAGCCACGTAATGGCACTAATGCTGTTTACCTGTCTCTTCGCCGTGGACTTCAAGAGGGCGAATCCGGTGCGAATACTTTTATCACGGGTCAAAAATGTTTTCCGTTACCCAGACTATCCGCTGCGAAAGACTTGACGGTAAGTTA"/>
                    <sequence id="seq_t11911" taxon="t119" totalcount="4" value="GTGTCACTCCCCGATGCATATAGCCCCCTGGCTCTCAATTGGCCCACTGGGTTAGGCTTGGTCACAAAAGATGGGAATTTGGAAACTCCAGAGAGAACCTGGGTATGAACGCGCGCCGGCAGTTCTCAGGCGTCGCTAAACCAAGAGGTGGTGACTTCCACCAATCCGCTCGAGTTTCATGGTGTAAGATTACTAATGTATTCTTCAGGGAGCTCTTCTGGATCATCCAAGTTTACCATTAAAGAGGGCCATGCGCTGGAGCGACCATCGCCCCAAAATAATGTCGAGATCCTACTGGTAAGACAAGGATACAGCCGCGGGTCTAGAGCGGGATCGATGCCTCTTAAGGTCATTGCATTGAACGAAATCTGGCGCCACAACCTATCTGCAGGGGAGGGAGCCCAGTTCCGGGGCTGTCGGAACACAGACTCTAAACAATCATTACTTGCGACATTATCTGATTTCCGCAGGGTTGATCGTCTTTAACTCGCGCATATCTTGGCATAACACGGGCACTTGCCGGGAACAATGTCATTCTAAAGCATTGGCGCGAATCTGACGTGACCCGAACAAACCCTACCGAGCCTGCCCGACACTGGCACGGTGCAAAATCAGGCTCCGGAACTTCAGCGGTGAATCTAGTCAGCTTGGTCACTCTCTACCTCAAAGCGTGTCGCCCTGGATACAAGTTACATCCTCTGACAGAGCCCCAACCGGCTAACGACCAAGATCCTTAGATCAAACTCAGAAGTATGTAAGGAGGAGCTCAAGCGCCTTCTTCTTTCAGTCCTGTGCCCTGAGAGCGTCTAAAACCCATGATGGAAAAAAGATCCATACAAGTGGGCAGTTAACCCTACCCCGTAGGTTCCTAGAATCGATTATCGTCCCAAGCTGCTGTCTGCCAGATTCCTTTTTTCGAACAATGTAATCGAGGAGCCAGATTATGCAGTCCTCGATGATTGTGTGTAATTAACACGAGGATCAGCAGACGCTTAAACTC"/>
                    <sequence id="seq_t1250" taxon="t12" totalcount="4" value="GCGACCCGGCGCATTATAGTCCGGATATACCGATGGGGGATGGTGGATTCTGAGATGGAAGATTTGCAGCCGCCCTTGTGGGCAATTGCATGAACTTAGACCCCGGTGCATCGCCCCGTCGCCTTAGAGCGATCTCCCCGTGTCTTTTTGTTATGCCGTCAAACCTTAGTTAGCCCGTCCTTCCCCCAAAACAGGGGGTGACAAATCTACAAATGTTATTCATTACCAACTCGGTAGGTGGATGATCCTCCTTCCGTAACACGAAGTCTTACCGTCATTGCCGAGATACACCGTGGAAAAAACCCGAGTGCACCTGGGCACGTCTGTAACCCTTACCTGGTAGACGGCAACTCGTGTCGAGCTATATCTGCTCCTGGCGATTCATAGTGGAATGGTCCCCTGGTATTAACGACGTTAGGTGTCTATAAGCGGCTTCTAATTTCCCGGAGTTTAAATTTGTTACATATCCCGTTACCATTACGGAACATATACTCAGGACAATAACGAGTTAAGGTTGGAAGTTCGAATCGGGAGGGGCCCATGTGTATGGTGGTCCTGCTCTCATGACTAAAAGGTAGATATGCGAGGAGCTCTGTTTATGCTGTGGGACTACTTCTTCGGCGTAAAAAACAAGGGCGTATAAATTATTTGGAGATGGGTATTTGACGGACAACTGCATGCAAATGGAGGCAAATAGGTTCTGTTCATGGGCAGAACTACAAAATTGGAGTATGTAACTTATTCGCTCGGTCATTATTGCGCTCGTTCACTCGCAGCCCTTCCAAGTAGGTGACTAAACAGAACGCCGGAATTCTCTGTGTGGGCGGGCACACCCTGCTAAATTTGAGACTACTCAGTACGTGATAACAAGAAAGGGTGAGGGTAGAACTCCCCCGCCGGCGCACGAACGCACCATCGCAGGGGGCACCTAAGCGACAACTGTCACCCATCCGAAACAGGGGATAAATATAAATGATGAGTTCAGTCTCGTATACTATTC"/>
                    <sequence id="seq_t12011" taxon="t120" totalcount="4" value="GAATGGTCTGACAATTAACGCGCATCTGGGCATCACTTAACCCCGCGGCTGTGGTTCGTTGAAGATAGGCACATAGTTGCACTCAATTCACCAGCGGCGAGATATTAATACAACATCCCAGCTCGCATGTGCAGCTCGGAATTAACCGGCCCGCTGCTAACGGAGCTTTTTGTTATACTACGTCAAAACTATGTCCCCATTGTGCTCCATTTAAGGATGGTCATGCTAACGTACATAGGGACCGTAACATATCTATTACACGGCTTGTTGAGCGAACGTTACGTAGGTCCGACACGACCTGCCCTCTGCAGCAATCCGGTCCCTGGCACCGCGTTCCTCGTCGAACCTGCCGCAATGTTGGAGCGACTCTGCGCGACAAACACGGTCTCTTTAGGTGGAGAAATTGCCTCGCAGAAAGAGGCGCTGGGACGAAAACTTTCATTACGACAGAGTACTAAAGTCATTGAGGGTGGGCATTATTTGCATTCCATTATACCTCACGCATTACATCCCGGTATACGCCCATCGATCGGGGGGCCATGGTGAGATTCTTTCACATGTCAGGGGGCGCCAGGAAGGGACCCGTCTTGGCTCGTCGGCGTCCCCTCGGCTGTAAGGCGTGCACCTGTCTTTAAGTTATACGGCTATTCAAGCAGATACGACATACACCGCGCTGTGGATGCAATCTATAGTATTATGACATGGATCCCTTCCAAAAGGTTCGACTAAGGCCATGACACTTGCCCTCGAGCGTAACTGCTTGCGTGCTGATCCAGACCGCCGATAAGCCGTTCAGGAGAGTACTTAGGCTTTAAAGGACAGTCCAAGAAAAATCATCGTGACGCCGTCCGCTCGTCCTACTGCTTAGTAGTCGTCATAACCATATTTAACACGTCGGAGAACCGATAAGGTCTCGGAACTACAGGTGATAGGTTGAATTCATTGATTACCGGGCCGCTTGCACCGAGTAACTATTAAGACGAGGTTCTCTAAGTCTAAG"/>
                    <sequence id="seq_t12115" taxon="t121" totalcount="4" value="CTTTGAGCCGTGAGTTAGCGCAACGACGAAGCGCCCGGTTCACATGCCATTAGGTTGCTTCGTTCGTAACCAATCCAATGTCTTACAGCCTGAAGTGCGTCGTTAGCAAGATACAATTCATTATGGAAACTATTAGGGAAGTTTTGATGCATAAACTCGGGCCGATCTTGACTTGACACCGCGCCTAGCAGCACCACTTCTCGCGAAAACAACACGACTTCGACCTATCTAAAGCCCCGATCCGCCAATGTAGCAGAGCGATGTACGGCAATATTTAAAGGCGGAGTCCACGATATCTGACTATCTAGTTGTGCCTCAGCGCGTCAGCTGTATAAGTCTGCCGAATTCCTTGCTAGAAACGACAACAGAGCGCCGCTGAACGACTGGAGATTGAGGTACCGAGGCGCGTTCACGATATTCGTATTGAAGTGCAAGTTCTCGGACCTTTGGTGCCTGCCTGTGCACGACTCAATGATACACTTGACGGGCTTGATTTATGTGCCTAATCAATGTCCTTTAAATTTTCCTTATATAGCGTTACGCTCGTGTTTATATTTTGTGGCGTAGAAGTTCAAAAGGCACTGTATGGCTTTGAATGCACTGAAATCACTTTCCGGTGACCCGACACGCCTGTGGTGCTAATGCCGCCAAAGCTGGACGCGTTTCCGTGGGTTAATGGCTTTCGGCTGCGGATTTTATAGCTTTGTGTACCCGGCTTGGCAGTTTACCAATAATAGTTGCGAACAGAGGTATCCCTGTGAGTTACTATCTGTCGATTGCCCCGCTCGACCTCGATCCCTGCGCTTCCCTCGAGGGCGTACTTCCCGTCGTTTGTTGCGTGTCGCAGGGCGCCCATGCGTCCATAACAGATACTTGGAGAATCGGCCGGCGATGGCTCGACGTGATGTCACAACGGACTTCAGATGGGTGAGAAAGGCACTTACACCTTTGCGTAGTTCTCTGCTTCATGGGCGAGTCTGGGTTCGGGGGTCGAGAACTG"/>
                    <sequence id="seq_t12213" taxon="t122" totalcount="4" value="TTCTGGGGACAGTCGTTGCACAAGACAGGACAAGAATGGGTGACGTCCAGGGCCGTCCGGCTTTCAGAGCGCACACAAACCGACCCAACTAAATTCCGTAGCTAATCACCCCGATCGACGATTATTTGACTCGGCAAAATGAGTCAGATATAATCTTGCCGCGTTTAAGTATACTTCTAATCTCAAGTTCTCGCCCTATTGACGGGTTGTTTCGTGACAGTAACCCGAGAGATCTAACCTGTTAATCGCTCGATAATTCCATGACTTAACATGCGAAGCGCCGTCGAAAACCCGCAACGGAAAACTCTAGAGGACCGATCTACAGCTCTAACCCACCTGGTCGACTCGAGTCTTCGACAAAGACAACGACGCCAAATGAACGTCTCTAAAATTAACCTGAGCATGTTGGCTTTATCGTTTCAGCTATCTGACAAAGGCTTATCCAATCGGTCTAGTCACAACACGTAGAAGTACTTATCGCCCATACAGACGGGAAGGAGTAGGAATGAGTATTCGCAGTTGAATACAAAGGCTAACTAATTGTGTTAAACAAGGCTCCTAAGAAGCAAATTAACATTCTCCATGCCTGGAGTCGCAGGAGGAGCGGAGCTTACAATAGCTAATACGCGCCAATTGAGTACTCGTGATAGCTAAAGACTTAGGTAGGAACCCAGTGGCAACATCCGACACGATTAGCAAGGGGCTTTGATCGATTCGATACCCGCACTAAACGGATTACGCGTCAGTCAACAGAGCGGACCGGTATCCTACAGGCGAATCAGATCATAGCGTCGTACATAAGCTACATCCCTCGGCTACACTCCCTCGCCTTACCGTAAATTTACCCGGCAGCGGCTCCTTTGAGAAAACCCACTAGCCCGGTGCCGGGATAAGCTTCTACTCTACCGTTGTAACCTTAATCCGTCTAGCTATCGGAAGAGGGAGAGAAAGTGTTCCAACCAGACAAGCGATGCAAGAGTGTCGGATTTTTATCATACAT"/>
                    <sequence id="seq_t12311" taxon="t123" totalcount="4" value="GCATTCTAGATGACTCTCTGGATATAGAACACACAAGGTGAACACGCAGTCAGCTAACTTCGGTCTGAATGCATGACATGTACGACCGCTGGATCTCCACCGAGTGGTATATGGAGGGCCTTCTGGAAATTAGATGGGAGGTTAATGTTATCATGCTCGGTACCGAGCTGCCTTGATTGGTCGCCGATGTTCAACGGTGGACGCCAAATTGTCCCCACTTAGGGCTAACGAAGGTGCAGATAGGATGAACTCTTACTGCAAAGAACGGCGGAGAACATAGAGGTTCATCACCCGTGTGGTGGTGCACGTTGAATTACAGTGCGGATGCTGTGTAAGTCTGACAAATGCCGTTCCACCGGTCTCCCTCCCGTCCCTCTAGGGGCCTCGGCGGTGCGGTATCTAGTGCGGGTTTCACACTTCGTATGTAATGAACAGCTTCGATAGTTGTCACGGATGCTTGTCAACGACACGATCCCACTCTTGGCGCCTGTGATTAATGGGCCAAGAGGAAGTTATCAACACGATTTCGTAAGAATTAAGCACCACAGTTTATTTTCTCTTGTTTATTATTAGTGAAGACATAGTCTAGAGATAGATGTCCCGAACGGGCTGTTAGGGGACTCGATAGATATCAGATTCGTCATCTGCCTACAGCAAACGAGCGTCATAGGTTACAAGGTTTGTTTCTGGTTTTCCTCTAGTTCGTGTTCGGTACCTTCACCGTTTTCCGCTAATAGTTTGGATACAAACACGCGTTGCGAGACCTCATACCTGTGTGTTCCCACGCTTCCCCAAACAACGATGTTACTTGCGCGCAGACTCTGGTGTCTCTTCCAAGTTGTCGCCCGGCGGTACGACGCACGTTTCGGCTAGCTTTTGAAATGCGCGGTAATTTGTCGCCTTTGACTTGCAATGAAGACACCGCTCGTGGATCAATCGATCCGACCTATGTATACTTATGAGGAATAGTAGCGAGTTCGTTGGATCGTATCTTAAATTG"/>
                    <sequence id="seq_t12411" taxon="t124" totalcount="4" value="AGCATCCAACACACCTTAAGCCTTAACCTCTATGCTATTCGTCACAGTGCTAGGCTTATTCTCCCTCCACCGGGTGTGGTAGTAGTAGCAACATCACTGTGCTGAACTCTGGTTAGCCCTACTATCATAATGTGAGAAGGTCTCTAGTACACGGGAATCCTTGGCGTGGGTACTTCGTCTTGAGGACACTAATTCCAGTACAGTTCCAATTTGAGGGTCTGCACTAACCTCGGCACAGAAATTACCCCGAGGGTTTGGAACGAGATGGGCGGATACTTACCCGCCGGGATGCTGTAGTTAGACGGTTGTACGGCACGGTAGCCGTGCACGTTGCATATTCGTGATGCTGTATTTTCGTGATTTCGATGATGCGGGACAAGGTACGCAAAAGACGTGCGTGTGCCGACTACCCGAACGGGTAGGTCGTGCGAAATACTGCTCCGTCTATGACCTGAACGGGCGCACTGGCTTGCGTGACTAGCTATTTCTACGTTCGAGTAGCACGATTTAGACGAGTTACCCCGTAGGTTAGAAAAACCTATCCGAAAAGTTAAACAATGCAGTGAATCATAGGCAGCTCAATTAGTGTTGGAAGATCTAACTTGCCGGCCCATACTTCTATTGCCCGCTCGGAAGTCACATTACTCACATCATATCATAAGTTAAAGAGGTTGACCTGGATACGAGGAGCTTAAAAGGAACTGCTTTGCGATTTTCAGGGAGGGCGTCAGTGATCTTGAAAATGTCCGTGGCGCTAGCCGGAGGATCTTTGGCTGACGCAGTAAAGAGGGAGTTCGTGACGATGGATACAGAGTGTTCGAGTCATTTGACCCCATATCCGCTCGACGCGTCCTAGTACACCCGCGGTCCATTCTTAGTTTACCAATTTCACTTGCATCAAAGGGAGGATATGCAGTACCAGTTTCCTGTTTCACGGGGCGAGTGGTCGTTACTGATAAGCATTTACACTTTTGCGCGTTGAGGCCCGCTTGTGTCTTCT"/>
                    <sequence id="seq_t12511" taxon="t125" totalcount="4" value="AGTGTGAGAAGGTTATATAAGGAGGAGTAAGCTATATCCATGCAGTGTCGAAGCTCCCTTCATGTCTGACCGTGCTACTAATTACGACTTAGCAGTTACGAGCTTCCAACACATAGGATATTCTACCCGTGATTTTCTGGGTGCCGAGAGGGGATCTGGAGGCAAAGATGGGCGAGCCAAGGCCATACCCGTTTTGGGTTGGCTACGCGAATAAATTCCCCTAGGGCAAGTTTGAGAAGACACAGGGCGCCTAAGTGGTTGTGACTTCGCACCGCTCAGTCTTGTGAATAATTCTACTCAAGGGTTCGTGATCGTGACCTGCAATATACCATTGCTCCGCCTTTCGGAAGTATCTCATATGATACTACCCCTAGTGCGACTTGCAATGTTACCCACGGACTTTTACTTATAGGGGCTACGTCCATTTCCGACCTGCTAATGTTGTCTTCATTAAGAGCCTCCCTTAGTACGCAGTATTGTTCGGACAGCACTACCCGTCTGAACATAGTCTGGACAGCTCTCCCAGGTCAATCCATTAGAGCATAGATCGCAGTCGTAGAGAAATATTGTTAATCACCACACGCTTTCACGACACGAGCCGTCTTCACAAGCGGACCCTAAACTTTACCGTTATCGTGCTTGGCAGAACGGGTCCAGAGGACTGGATGTGTGCCGGACTAAGCACAGGCCTTCCACAGTGTATCTTTCGAAGCTTCTCTCTATTAGTCCGGCAGGATTGATAGGTCCACCCTTCTGAGGTAGCAAAGATTAGGACCGCAGCCCTTGCACCAGTAAAGGCCACTGAATGATCTAGGCACTGACATCCACTATAATGATTCGAGTACGTGGGGTGGATGCTATTTTCAATTTCTCATAGCTGATTCGTCAACTACCGACTGCCAACTGTAGCTTCTAATGCGTTTAACTGAAGCCCTATTGAATATTAAAAGAAGCTAACCGACGGCGCTAGCCTCAATAGTGGGGTCTTCGGGGTTTCAAA"/>
                    <sequence id="seq_t12611" taxon="t126" totalcount="4" value="TTTGATCAAGCTCTCGAGTACAGGGCGAGTTTATCAACTACGTTCTCCGAATATAATAGCATAGCTTATCGATAACTCGCCAGCGATAAAGACGGAACCGTATATATCCGGAGCCCTATGATTCCGTAAATGGGCTCGAACTTATCATGCTCGCGAATTTCGGCCATCCCTTCTTCTGTTTGCCATTTGGGCATGCCACTACCTCAAGGTAAATGAGCGGTGGGAGGTATCACGACCTGGCTCAGAGCTCATAAATATAAGATGTTTACTCGCGCCGGACTGTTAATACGGCTCAGAGATCTGAGTGATCGGCCGGTTGGGCAATGACCGGATTTTCATGGAAATGGACCAATATGCGCCTCAATGGAGTGACCTGGGGGACCAGCTAGAGGGTATCGGATGTAGGTCATGCATCAAAATTATCATTTGCGTATCCTTTTTTACTTTCCTCCTCCTGGCCCTGATTGGACTCACTGTGGTCCCCGGCATGGCGGGCTTATACGCGTTGATGCTATGGTGCACGCTGCCTTGTTGTTAGAAATTAGCTCTTGGGGTACTGCTTTCTTCGCTCTCTAACCAACGGTGGACGATGTCGGACTATAGGTACTACGCAGGTATCCCTAGGGGACAGAGCTGGCGTTAGTTTATATCTTTAGAATGGGCCCTCGTCTAAATGTCGGTAGGCAGGCTAGTGGATAATCGGCCATCAGCGGGATTTGCCCGCATTGGATAGCAATTTTAGAGGGACGAAACGTCCACGAGCCGAGGCTAAATGTGGACGTTTTGATGTGCAGCTAGGCTTATTCATGCGCATAGAGGAGAAGTTTTGAGTCCGTTTGTTAGGACCTACAGCATCGATAGGCGGTCGCAGTTATGCTCTTCACTTATGTTACTGCGACGTAACTCAGTAAGACCGATCCGTACCAAATCCTTGGGTCACGGCTCAAACATCTCTTCCATTAATAATTCTATCAGTTACGGCCGGATTGGGGTTGTTTCA"/>
                    <sequence id="seq_t12711" taxon="t127" totalcount="4" value="TCTTCGCATACTTTCGATAATAGGGCGATTTCCTCATCTTTGGGCGGCCACTAGAAGCGCCAAGCTTTTATGATTTTGCCCCGCACTAATCACGCCCGAGTGTTTATTCGTAGCACAATGAGACAGAGAATTGGGCCGGACTTATCCTACCGGCGGTTGTCGGCTACCTCATCCTCTTACTGACTAGTGCTTCAGCTACTTCCTCACTGCTAAGGTGCGTCCGCCGATATCACTACGTGCTCTAGCTCTACTAAATTGGACAACTTTTCCCGGGGCGTCCTATTCGTAAAGCTCACAGTTCGGCTTAATCGACTCCCTTGCTCAGCACATTATTGTCAGACTCTAGCCCAAATAAGACGAACGGGGGAGGCAAATAGGGGGGAAAATCGTAGGTAGCTGCTGTTTGTCTTGCAATATTTTGGTCGAGTTCCTATCCTAATGAACGAATCTCTTACCGCGCCCCAAAGCGATAAATCTTCTCCCAGGCAAGCTGGGCTTATACGTTGTGACCATATAATGGATTAATCACTTTTGCTAGACAATAGCCCTTGGTTTCCTGCCTGTGGCGATGTACGACCAAGCATACTACTAGGGCGGGCATAGGTCCTCGGCCGGTCAGCCTCGCTAATAGCTCCCATTTTAGTCTATGTCTTTAGCGTATTCCAGGGACGTAACGTCCCAGGTCAGGAAAGTGTATGAATGAGATTGAGCGGGCTTTGCCCGCCACGGAAAACTACTCACCAAGTTCGGAATGACTTCGACGCGTGGCAAAAAGACGGAGTTTGGATTCGCAGCTAGTCTTGTTCATCCGTGTACTAGGGAGTGTTTGATTTCGAGGATAAGGATCGATTTCAAGGCCTCGTGGTCGAACTTTTGCTGTTATTCTATGTCTTCACCGCGTACTCCCGCAGGGCGGCTCCGGATCGAATCTTGGACTCAGGGCTCAGAAGTGTGTTACATTAAACAGCGGCACAGCTGCGACGTGCTTGACCGTGATTGA"/>
                    <sequence id="seq_t12811" taxon="t128" totalcount="4" value="CAGGAACCTTCCAGAGCCTGTCAGTTGCACGCCGTAATATTGGAATATTTGAACGCACAACCTGGCTACGGGGTTGGCTCCTGCGTTTTGTCGGTGGGCAGTGGGGCTGTACCTGGATCCTCGACCCCTGCGGAAAACTAGCCTCCAATACTCCCTGTCATCGAGTATACATAATAAGCAATCCCAAGATGCCTGTGTGCTAGCACTCCTAGAATAGTGACACCCACAAGTGGTTGCCGTGACGCCGTGGCACCCAATATTCGGCAAGACGTGTCTTTTGTCGACCCATAGACGATGAGCAGGGCAGCTGGGAGACTTCCCATTCAAATGTATGTAAGAGTGGATGGCAAGTTGCTCTTTGTGTTGCTGTAAAAAGTCCTTACATAAGCCCCTGGATAGGATAGTTGGACCGTTTCACTGTGGAGTCTATATCGTTCACGTAATTTACTTTTGGTGCAAGTCTCTACAGGCCCGTAACTAGTTCGGCTGTTGGACAAGTACGGGGCATTCACCCTTACTACAGCCTTGTACTTAGCTTGGAGTCTTGTAATCCTGGGATTTCTTCGTTTCACAATAGAGCATATGGGCGTAAGGGAGCGCGACTGCACCGTGAATCAAAAAACAATCCCATCCTTTTTAAAGAATGAGTGATTTCGCGAAAACTTTCGCTGATCGCGGAGTTCACAACCACTGGTGAATCCCATATGGTCCAATTATGGTGCCTGAATCAAGACCCTTGGGCGAGCTTATTTGTTCTATATCGCCGGGAAACATTAGACGCGGGGATCCTATAATCAGGACTGCTGAGGGGAATGAACATATGTGTGATCGTGATTCTTTTCACACAATACGTATTGTCTATGGTACCCCGTGATCGGGGGAACGAGCAAGGATCTATAGATAGTCGCTGAATCATTTATATGAATAAAATTAGAACGACGCAATCTAAGAAGCTGACCCTTTGGGTAATTAGTGCTTCTGACGCATGTGCGCCTACGCA"/>
                    <sequence id="seq_t12911" taxon="t129" totalcount="4" value="GCGACCCGTCTTATCATCTTCCGGATATAATCATGGGGTGTACTTATAGTTGCAATAGTGGATCTGCTGCCGCCGTTGTGGGCAGTAGCCTTATTTTCGATCTGGGGGTAACCCTACTGCGACTTAGAGCGATCTCCCCGAGCCCTTTTGTTGAGCCGTCTAGCCTTAATTACAACGTTCGCCCGCGAAAACAGGTGGTGAAAAAATAACCCTGGAAACTACTCAGCTGCTTGGTAGGTGGGTGCTTCTCGTTCTTCAAAAGGACTACTTAGCCTAATTGCAGACATACACCGAGTAAAGCATATGGGTCAGCCTCGGCGCGTATGTATGCGTGATTTGGTGCACGCCGACAATTCTTGAGCTAGGTCTCCCCCCGGCGGTTCAGAGTTGTATGCTCCCATTGAGTCGGTGACGTCATATGTCTATTAGTGGAGTCTAACGTCACGGAAGTTACCTCTGTACCCGATCCCCTTACTACAATGTGAACCAGGCTCTGGTCAATAAGAGGTTAATGTCGCGTGTACTCATCGGTCGGTGCGCATGTGTGTAGAGGTCCTGGTCAGTTAAAAAAGAGGTGGATACTCCAAGAGCTCCGTTCATCTTGTGTCGCTACTTAGTAGCTGTGAGAAAATATCGCGTAGCTATTATTCACACAAGGGTTTTGGGCGAAAAGCTCAAAGGAAATGGGTGAAGAGAGGGAATGCACAAGCGCAGAATTAAAAGGTTGCTCAATGGAACTTTCGCTCTGGAGCATCATCGATCTGAGTCGCAAGGAGCCGTTCTAAGGGGATTGCTGAACTGAAGGCCAAACTCAAATTTGTGGGCGGCCCCAACCTGCTGTCTTAGAGTCTATTAAGTACCGGTTATCGATAAAGGGTGGTGCTAGCATTCCCCAGCCTGCGCGCGAACGTTCCCGCATACCGCACACGGGAGCCAACCCCGGCCCCCAGACGAAACCTGGTATTAAGATATAACATAAGAATAGGATCGTACACTATTG"/>
                    <sequence id="seq_t1350" taxon="t13" totalcount="4" value="ATCGGAGCCTGCATAACTAGTCGAAGCGACGTAAGAATCTTGAACACCTTCGCAGCGGGATAAGCCACTTGAGTCGTCTCCCGACTGAGCATCGCCCTAACTAAGGTTCTATCTGCCTGGTGGGTGACGGCTCTATGCGCCCATTCCGTACTTTTAATGTAAGTCAAAGCATTTTGTCAGACAATGCCGATCCTTTGCGATTGGGATCACAGAAGGCGAGGGCTTTACCGCAGTCTTCTGGGAGGCCATGCATCATATATTCGGCCACGGGGAAGGCTAGAGGCCCTGCGAGGAACCGACCTGGCGGCTGGGAAGTTTACATGAGATGTGGGACGGACCCCGTTGCACTACGAAGACTAAATCGGTCTTTTTCAAGGAACTTGAGGGATACCACGGAGCGATGCGACGGTCGTCTGTTCGGCGGGGTTCAAATCTTCCAGGACTTTACGATCATGCCATGTGACCGTCGATCAATTGGTCACGCATTCGTTTACCGGCCCCGTTGCTGGCTGGAAGGGTTTTGCTTCGCACTTGGCGTACTATCTGTCTGTTACACAGGGCCTGGAGCTCCGAACTAAGACATTAATACACGGACAACCTTACCGCGGAGAGATCCTCTATTTTTTTCCCGTCTGTGGGAGTATACATGCCTGGGGATACAGGAGATCGTGGTATCAACGAACTCAGTCCTTTGTGAAGTGCATTTATAATACCCATAGGGTCATACTCCTACCTTGATTGGACTCTCCAGCAACGTTTGGTCGAGTGGTCATGATCACATCCGGGACAATGCACGCCATTTCATTGGTGGACCGAGTAAAGGTTCGATTGGCTTACACGATATACAACATGGATATATTCAGATCTTCTCCGGGCGGATAAATCTACGGAGTGCTTAAACTAACTGCGCCATGTTCCACAGTCAAGGAGAGCGATACAACACAGTCCGTACGTCCATGCTGAATAGCCTCTGTTCATTGCACGCTTGATCGGCTGCCAC"/>
                    <sequence id="seq_t13011" taxon="t130" totalcount="4" value="CAGGCACCTTACCCAGGCTGTGTGTTGCAGGAGGGAATATTGGAATGTTTCACTGCAGTACCTGGCTACAGGTATGGCTCCTGAGTTTTATCCGTCGGCTGTTAGGCTGTACCCGCATCTTCGCACACTTGGGAAATCTGGCCTCCAATACGACCCGGGTTCTAGAATTCAGAAGAAGCAATCCATTGAGGCCTCAGTGCTACTGCTCCTAGAATCGTGCGAGCCACCAGCTGATGCTGTGGTCCGTTGACACCCATTTTCGGGCGAGCGGGACCTTTTGACGTCCCATAGTCGACGAACAGGACAGCTGGGAGGCTTTCCGTGCCGATGTATGTTAGAGTGGCGGGGATGTTGCTGTCTGTGTTACTCTACTAAGTCCTTACATTGGCCCCAGGATAGGATAGTTGGACCGCTTGAATGTGGAGTCGATATCGTTCCCGTACTGTATTTATGGCGTAAGTGTCTACAGACCCGTATCTCATTAGAGTGTTAGTAAAGCACGGAGCAATCACACTTACTAAAGCTTTCTAGTTATCGTGAAGTCGTGTTATGCTTGGATTTCTCGGTTTCACATTAGAACATATTGGCCCGAGGCAGCAGGGCGGCAGAGTGAATCTAAAAAAACTCCCATCTTTTTAATATCTACAGTGATAAAGCCACAACTGTCGCTCATCGCGGCGTTCACAAGCAATCGACAATACCATAGCGTCCAATTCTGATGACTGGTTCAAGACCACTGCTGGAACTTATTTGTTCTATCTCGCCGGGAAACTTCAGACTCGGGGTTTATTTAATGAGTAAGCCTTAGGGGAACGAACATATCTCTGATCTTGATACTGTGCGGCTGAAACGTCTTGTCTATGCTCCCGAGTGCTCGAAGGAACCTTTAGGTATCGGTGGCTTGTCTTGGAACAATATATATGAATAAAAATCGATAGTCTCGCTCATAGAAGCTTACTCCTTGGGTAAGAAGTGCTGCGGACGCATTGGCGCCTACGGA"/>
                    <sequence id="seq_t13115" taxon="t131" totalcount="4" value="ATCTAACAAGATACCCCGATAGTCTCGAACTTGATTGCCGTACTCAGCAGTCTAACGCGACGGGGGGCACGCAGAGAGTCGTTGAACACCCAACCTAGTCTTCGGTATACTATCCACAAAAGCTATCCACGGTGCGAGGTCGGAATCTGATGCTACTCCCAAACAGGGGATTCTAAGTCGAACGATAAAGGCGCCGCAAGTAGGGACATATTATACCCCTTGCCTAGACGATGCTCTGCCCCGAGCTCCAAAGAAGCGCAACAATAAGACGAGGTCAAGTACCTGCTATTGCGAGACATAATATTAAACCCTCCCCGTGCTTAAATGTGAGGTGTCGTCACCCACTGCCAAGGCTTATCATTGCTAGTTTCCACACCTTGGTAAGGGTGTTTTATTCAGGCCCCGCTGAGACTGCTACGGCCACTTTAGAAGACTGCCACGGGGGTACCGAAGGATTATCCCACAGGCATCACAAGCACATTCCGTTCATAGTCTTACCGCCTACGTTCATAATGGTCGCATCGGCTCCCGCCATTGGCAATTCCCTATAAATTTGTAATTACAGCCCTTCTTCATCACTTATTGATCAAGGGGGTTCTATCGGGCCGGAATCAGAGTACCACCCAACACAGATACCACAAGTCGGTCATTCCTATAATCCCCTGGTCAATATCGTCTAGGACCGGACTTCTTCTGATAGTCAGCTGTCCTCCTTGATGTACATAGCGCCAGGATACTGTCTATCCCTCATCAGATCATCCCTTCCGTCTAGCATTAAATCCGGCAGTCTCTGAGTCGACTTCTAAACAAAACCGTTCACGATGCTACGTTTGGCTTCTCTCTTATATTTCTCGTGTCTACCTCCCGACCGAGACCGCATCACGTTGTCGAGGCAGAGGGCTTCAACCCGACGCACTCAGCGGATACAACCCACATGTGACGCTTTAAATCTTGCTGCAGGGGCCCCTCAGTGGAGTTTCACTGCTGTTTGCCGTGTCGT"/>
                    <sequence id="seq_t13213" taxon="t132" totalcount="4" value="GAGCCCGGGAGTTTAAGACCCTTCCCTTAGTAATGTTCCAACGCAAGACGCGGGTTATTCTAATTGAATCGCAAATTTCATTAGACGTGAGGATACCATATGGGAGTCTGAACTACTGTATAAGGTGCGGACCCATCTCTGTCTTGCGAGACCACAAAGTCGAGGCGTTTTGCGCTGATCTCCTAGCGGGAGCATCTTTTCACAAGACTGCACCACGTAGAATAGTACACTAGCAGTGGTGTTCTGCTAGTGGCTGCGTAGAGACAATGTAGTGTGTAAGCAAGTACGGGGACATAAACACTACCCGCACTTCGGTTGTTAGTAACGATCATAACTGAAGCAACTAGATAAAGTTGGTTTAGAGTCCAGATTCCAGTCATCTGGTGCATTGCTTAGAACGACTGGTTATCGCGGCCTGGGTTGAGGTGAAGGAGGAGATAGATACGTATCATTGTTATGGGTCCTAATGGTCGCAATATAGTTGCTGGTTGACTCAGTTGCAGACTGCTGGTACACGGTATGTGTATTACATCAGGGTACGTTTCGTTATTCACCGCGTCGTTACCGGGTAGTCGATGCCCTTGGCACGGTGGCATTGGTGAACTCGCCGGGCGTTGGCACATATCAGCGCCACACATGAGATAATCCGCCCTGGCCGGTAGATGTCAACGAAGGAGTCTAGGTGAGATCCGCGTTCCGTTTGATTTGAAAACCCTTTAGCGCTCAGCTGCGCTGGTCCTTACCTGTACCGCTAAGTGGAGCCTAAACCTTCGACATTCATCCAAATTGGTCGTATAACTCTTCGCACAGCTTCCGCTAGGCCAGTATTCCCGCTAAAATAAGTAGTCTCACTCTGAGCAAAAGGTATTGAATGTCGGTACCTGCGATCTTGAGATCATGGACTTCCCATGCCAGCCAACATCGCTTTCAAGTGGCAATATTTAACGATGAACCAGTTGATCTCCGAGCTTCGTCTTTGCCCCGTCACAGCTCTTCGGGA"/>
                    <sequence id="seq_t13311" taxon="t133" totalcount="4" value="GTTCCTGGTGACCCATATGGAAACATCGAGGGAGACATGCAGTTGCCATACAGTAGGTGTCGTTGCAGCCGTATGCCTACAATACTATGAAATAGCACTTAGAGCTCCATTCCCATGACCAGATACAGCCTATCGGACCCAGGTAGTCCCGGATGATGCCAGGTTGACCTTAGCGGCAGTTAGTCGAGTACCGACGAAGATGGGGTAATATTTGGGCGATGACGGGATTGTGTTAAGTCCGCTCCCACGAACTACTGCACATAAGTATTCCGGATTGGGGCCCAGTTCCGATCACCCGTACTATTCCGGCAGGGACCATACAAGTGTCCTGCAAACCTAGTACGACTCCGAAAAGACGGCGCCCTAGGACAGTCTACCGGTGAAGGATCCGAAATCCGGGGAAAAACCGTCTTGGGTCGTCCATTAGTTAAGCGTAGATCGTACGGTGGAAGTTCCTACTCATGCTGGAATAAACATGCCACCATGAAGGCCGAACACATTGGGATATAGAAGTCCGAGAAAGGCGTTATTTTTACACAGGCTGGTAATCAGTTACTACCAATCTGTGAGTGGAGACCTCCATCTGTCCGTGCGTCAGTACTCAATACACTACCAATATTGAATCATTGTCTATTCTTGAAGGCTGGCTTATGAAATCTTACGGAGGTAGGGCTAGCCCCCAGTCGTGGATGAAGTTATAAGTGTCTCTCCGGAATACGAGCAGGTATGGGAGCGATTTGGTACATGGTCCGCACACGGCGACGTAATTATGACTAAGGATACTACAGGCCTCAGAGGTAAGAATATTTTTGCCTAGGGGCATTGGGAGGGTAGTCCCTCTGGGCGCCGGAGCTTGAGGATGCGGACCTGCCATATGCCACGTTCCGTTATAACAGTGCGATACCGGCTTCTACGTCACCTAACTCGGAGAAACCATCGACGGATAGCTACCGGTCGAATGATAGAAATACTCATTCACACGTGGAGTACTTCACTGCAT"/>
                    <sequence id="seq_t13411" taxon="t134" totalcount="4" value="TCCGGGTTGAGCCTAATTGCAGATGATCTGCTTAGGGCAGCTGTACGACGAGACGGAATCCTAGTGTGCCAGAGCCGGTTACCCCATTCCCTGGTATCTTTCTGAGTTATTGCCTGAGCTGAGCGAGGCGGTGAACGGTTGATCCAGAGGGATGCTTATAAATTTATATTCCCGCGGCACACTAGATATCTCACGTGACCCACACGTGAACTAACTGTCACAGCCCGACAATTGCAGATTGCTATGTATTAAGAGTACGTTTGAATTAAGCACCTGCTCCGTTTCAGATGTAGCACAATCACAAGCTGGACGTTTGATAGTCGTTCTAGTTGAGATAAGCCCTCCGGAACCATTCCACTGTTCATGGCGCAAAGGCCGAGGCGTATCCCGTGAGGTCGATGCTTACATAAGGTAATGCATTAACCACCCGGGCAGGAAAAATGGTTCATGACCATGTCCACGGATTTGTTTGACTGGCCTACTACTGGAGCGATACGCAGCACCTTAGTTTCAGTTCGTCGCGATCTAATCTCCCGCCGCCCCTCTTCATGCGGGGGCCGATTCCGACCTAAACTAAAGTGGGGGCAGCGTGAGCCTACACCTCTGCGTCGGGCAACTAAACTGTTTTTTTGATTAGAAGGCGCGGCAAGGGCGTACGGTTACGAATGGCTGAGGCGGTCGGAATGTCCCTGTACAACTTACGCAACACTAACGATGAAGACGTCACGCCCACTAACCACACGCTTCGACTCAGGTCGGCACATAGGTATGCTAACGCGCTCCTGGGTTCACAACCTCGACCCTAGCAAGGCCTTCGGGGTCAAGTGGGGCTTCTCGGTAAAGTTGTCGTAATACTAATTTCAAAAGTTGCACTATATCCGGCAGGCGCTATCGCCGTTGATAATGCAGTATCTGATTCTTGCATTTCTTCCGTATTATTGGTCGAAAGGAACCTGAGCGTGTCACGTATAGTACCGCACTTGGGCTAGCTGGCAAACAC"/>
                    <sequence id="seq_t13511" taxon="t135" totalcount="4" value="CTTTTGTAAGGGTTGAGCGCTGAGAGCCCCGTTCCCGGCGGCAGCTGTTTTACGTATCTTAGCTACGGTAGGGGCACGTAGCAGGTCTCGTTGATATGCGAATTCCGGCTCAGCCACTAGGTAGGATCCCTTTGCCAATCATGCTTTAAGACCTCGAATCATCACTATAGCAGCAGTCTGAGTAGAATGTCTAGTGTGTACCTTATAGGACAAGTTGGCAGACCCGTAACAGCCTGAGGAAGGAATGCGTGAGCGAGCCCGACAATTTGCTTAGTAGAAGTCATAAATGCCAAAGGCAGGTTAGGCTGCGCTAACGGCAGAGCGGTTCACTTACCGCATAAGCCCACTTTCTCCTCGGTGCTCCCATCTTTGCGTAGGTTTTAACGGAGGCATACACACTGGTACATAGGCAGGGTTACACCTTCTACTGGACTTGCACCTTATTCTTACTGAGGCGTGCTACGCGCCGCAAGACGTAGTGAGCGACTATGCTAATTAGATTGCAGTCTCCCTGATGCCAGATGCCGTAAGACCCGTTGGACTCTTGAGGTTGCCCCAATTTACAGACACAGCCTAATGATACAGCCAATAATATCGCACTGAGGCCCTCAGTTCAACGCACTGATTGTTCCAGGGTTGGTCGCATGTTGGGCCTTTCGCGATGTATCCAAGCTGCGACGGCTAACGCTCAAGGCACAGCTAGGATGCTCACTAAAAGACCATGTAGTCGTGTTCGAAGGGTCATTTTTAGAACGGTGGACATCAGTCTTGTTCAGTCGACCCTGCGACTGCTTTAACCATGAGTCCGGATGCGGAAGTGTGATTGACACGTAGGAGTTCAGGTAATAAGCCTCCTTGCCTCTGAGGAAAGGACTTGCGGAGCAAGACAGCTACACCTGTGACTAAGACATCTAGTACTAGCCTGGACAACTAACAAAAAGTTCGGCTCGGTATGCGGCGTGCTAGACCGCTGGCCTGCGTAGCGCGTCGCTTCTCATGT"/>
                    <sequence id="seq_t13611" taxon="t136" totalcount="4" value="ACACACTGGGGCGTAACTGCTTGGGCCGGGTAAATAGCGAGAGTGGGAAGACTACCATTAAGTCTGCAGTAGCGTGGGGAGATCACGTCGCCAAGGCATCAAATCAAAGATTGCATTACGCATCAGGGGTCAGCGATCGGAACATGCGGTACGTAGTATTAGCCTGAGGTCCTATATAAACATCCTATCTTCTAAAAGAGGTCGTCTCATCCAACGTACGGAGTGCCCCCTCCGGGGGGTATTTGATGCGACAATCAAAAGCAAAGTCGATGATCGCGAATGCGTTCACCTCCGGGCTAAGGGACAGCGGGCTTTCATAGTACGACAATCGATCAGTGCAAGCGGCTTCTTGTCTTCTCAGTTGACGTAAGTTGTCTGCCCGCCGCTAGTATAAACGTGACAGGAACATTACAAGTAAAGTTTTCTGTGCGCGCTAGGGGTTTAGCATACCGTAGGCCTTGTCTTTAGATTATAGGGTGTGTTAGTCGCGTGAGTGAGCGCAATTCAAGGCGTAGGTGTGCTCCCTCTCGGAATATACATCACAATGTCCCCAGTCACTCGCTCAATGTGTAATTACTTGCCCCTACCGTCCATTCTCAAGGAAGGTAGTGTACGCAATTATAGCTTGACTTCTCGGCTCCCGTCTGGCGAAACCACGGATCTTATCACTAGAGCGCGACTACGTTTGAGCAACCCCATTCAGTTATGCCGACCTTAAGATTCAACATATTGAGGGGGTCGCGAAGCAGATGCAAGGAAATTCTGTTGAAGCATATCTATGGGAAACTTTCCGGCGAGCTTAGAAGTATGAACTGCTTCAAGGTCGGTTGGGACGTCATAACCGGACGAGAGAGGGTCTTCCGCAGTTCGTTCGGCTTTAAGACCTCGCGCATTAACTCGTTTTAAAGAAAGCGCGACCCTGTCTAGACAACATTTCGACATAATGTATGCAGAGTGTTATCTTGGTGGCGCAGAACCACTTCTAATTAAAAATAGATGC"/>
                    <sequence id="seq_t13711" taxon="t137" totalcount="4" value="GCTCAGGGAAACTGAGATGCGTCCCAATAGCGGGCAACTCGCATCTGCCACAGCTGATTTCTAGTACATAACGCAACCATTATCGGCTCACGAAAACCGTGCGTCTACCATCAGAATGTGTAGAGGAGGGAGTACACCGGCCAACGGGAGCAGGGACTCCCTCGTCCTATCCTACAAAACAACGATCTAGGCCGGTTCATGAGAGGATTCCCCAAGTGCACTTCTTGCGCCCCCAGTAATATCCGTTATGCGGATTGTAGGCGTTTTCAGATCAAGGTTCGAGGCTGGCAGTCTCCGATTAGCTCTATCCATGGACTGGCATAATTTCAGCTCTGGGCGTTGGCGCTTTACGCTCTAACAGTATTAAGTGGTCGACGGTGAGCGTCTAAATAATACTGCAAACCAAAGAATACGGTTAGCTCTTACATATGGCCATCGACCGTATAATCAGTAAATGCGGGGTATAGTTCCGGCTAGCGGGGAATACTGAGTTAATCTAATTACCTTCTTCAACACTAGAATGGAGTAGCGCCTGGTCCTGTCAAGCTCGGTTCTAGCCTTCGCCAATTCTGTTTCGAGTAGCCTCGCAAAACCGATGTGATGTTGGGTGGACGGGAAAAATAACTCCCTCAGAGTGGCCAGGACGATAAAGGATCCCGGACTGACACCATGTTTGCCTTTATAGTACTTTAACCTACAACTACTAGCGCTCGAATAGTTCCCTCATACCGGTTGAGTGAATGTGTTACCACATATTACCGTAACGGAATTGCGACTATTAGCAGGCGTCAAGTACGCTAGGTAGGCAGATCTTATGTAGTATTTAAGTATCGATACCATGGCTGTCGAGTATGATAATTTCGTACTTGGTTTGAGTGACCCTGCGCGCGTAGGAGGTGATCCAGGAGGAATGTGGTCCTTGTCACTTGAACAGGCTCGTACGCTTCATCACATAGGTCCCGCTGTTCTGGAAGGTTGATCCATCCGGGCTTTTATGACA"/>
                    <sequence id="seq_t13811" taxon="t138" totalcount="4" value="TATGGTATTGTGATATGTAATTGGGTTTGTAGGCTGGAAAAACAGGGATACTATGCCGAGTTCGAGGACACACTTCGAGCTTTATATCATGCGAGAGAACAGCGTATGAGCGATGTAAAATCTTCTTGAATCCAGGCTCGTTCAAAGATGTACCTTATACCATCATTCCGTTGGCGACATCTGCGACCGGAAGTTCCACTCCACGAGAGGCTAAAATCAAAGACGCACGACGGTGACTAAAAGCGATCGTACAAGGTGTTCACCTAGGTCCCGCTCCTTTTAAAACGGTGGCGGAGTCTTGTGCTTTGGTCGACGCAATGAGTCGAACCCGGGGAAACCCATTTATCAATGAGTCGAGCACTGATGCTATGCCAGCTCTGCCGAGGTCTTCGGATTTTAATCAATATCTGTCATGGCATGGAACCGGCTGACAGCATTCCACCGGGCGGCCCGAGTATCGTCTGTGCATAGGAGGTTACGCAGGACGGAACCAGCGGGTTTGCATGGCACCCCGATGGACTCTGATTGCCATGTGCTGCCCTTCCTGTAGAGGTCGCTATTCGTGGTCAGAAACTTCACGCTTGTTGATGTAAGCTGTGATACGGTTCAAGCGCCAGGAGACAAGAATCAGAGTAATCTAGCGGGTAGCGAATCAGTGAGGTGAAAGTCAGTATATAGAAAGCATACACACATCTCACCACATGCGACACGTATGCGAAAGTCATTAGGTCGGCAGCGCGGCTGAACTCGAACGAAACATGTGGTACCAGTGTGGTTGATCGCTGGGTCGTCTCGTGGACTGGGACGACCGCACTGAACACGTCCATGCTAAATCAGTTTCGCACCGTTGGACTAAATGTCTCATTTTTGTGCAGAATACGGCCACGCTGGTCAAATGACAAAAGCTGCGTCCTAGTAGGTAGAAGATCGCAAAGGGACCAGATCTTCAACGGTTCTGTGATTGGCGGTAATATACTGTCGCCAGCTGGCCCAGACGCTT"/>
                    <sequence id="seq_t13911" taxon="t139" totalcount="4" value="GAGGTCTACGATGAGAACCGTATATTTCACTCTAATGACGCATTGGCGGCAGAACGCAAACAAACGCAACCGTGTCCCCCCAGAGTGGCCCATGTTAGCAAAGTATGGCTGTCTGAGCTAACTGAATTTGGATAGGTTTACCAGGCCCACCATGGATTTCCGAAGAGGGAGGAGTCAAGGAACGCTCGCGGGACCAGTCGGGAGTAGGCCTCGAGTACCCTACCTGGACAGTGTACGTCGAAAGACTCCAATACTTATCAACACGTTACGTTCATTTTATTAATAAGGGCATACCAAATGTAGGCTGTCGAGATTGGGGCTTTCATCCATTATCAGATAACTGAATAAGGGACACGGGAAACCACACGGGTCGAAAAGTGTTCACGGGTCCTGGGGCCAGCAGCATTGACGCGACAAGGAAATGTTTTTATTGATATGCTGAGAGTTTCGTCTGGGAACAAGCGCACGACTCACTGACGCTGCCATGCCAGGGAGCGTCAAGCAGCATTCGTCACAGGGAACCGACGTCTCCCGAAGAACCTGAGGGGTCGAAACATAACTCGTCCCACGTGCCCCTTTCTACGAAGTCCAAATAAAATCTGTCGCCGTTAGATGGCTGCCACGCGCAACAGCTACCTCGTAGCTGGGATTGACCACAGGATCCCCGTGGCTTTCAGGCCGTCAACCAGTTGGGCGGTGAGTGGCTCGCGATCCTCCTGGGCGGCAGGGGTTGCCACTCGGAACGTTCCTAGTAAGGACCTCGACGCGGTTTTCACGCGAACTCTAGAGGGAGAAGTTGATACATCAAGTAGCGTGGGGTGACCCACAGTTCAGCAGCTGGCAATGGGCAGTTATGTGCATAATATAAAGTATGTTAACACGAACACTAGCTATCGGCCATCCCGAAATAGGAATATGTCTAATTACACCTTACAGGACAATGTAACGCCCAGCTAAAGTTATAACCACTTGCTAAACTCATAGCATATCGGACGGTCAC"/>
                    <sequence id="seq_t1460" taxon="t14" totalcount="4" value="CTACTCCAATCGACTTGAGAATCATCGACGAATCCTCGGTGAGCGATGCTTTCTTAATACTGTACCAAACTCGAATCGGTTGCCTATATCAAAATCTGGCAGGCACGGTTGGATGACAGTAGTCGGACTTAAGTTCTGTGCTTAGGTTACACACGGTCCTATAATTTATTGCCTTATCTGCTACCTCCCGCGGTGGTAGGATCGAAGTTAGCGTGCTCTGACGCACACCAAAAGCCGGATAGCTATGAGTTGCGATGTGCGCGAAAGCAGTTACGAATCGAATGATACCCCCCCATACATCTAAGGTGAGCGGTTGCCTTAAGTTTTGTCGGGAAGGCGCCTCGATGGAACTTACCCTTTGCCCCCCGACTGCAGCGTCTTGGCTAGTTACCTGGACCGCCCACTCGGTGCATACAATAGTTCATTGACATAGTTTGTGTATACGATCCTCAATGGGATGCGTGTCAGCCGCCTATGCTCCCAGCTCATGTCCAACGAAGGGGATCTCTCCAAGGCTTACCCAATGTCTCGATTCTGGTATAAAGGCGTCGTCACTTGATGTCGCCACTCGCATTAGATCCATCCGATGGGCGTATCTTACACCCTCGCTTCCAGGCCGTATCCTTGGCAGTCTAATGCTTAAGTCCTTGAAAGAGGGTGATGCGATTCCGCGTGTTTGTCCCATAGCCGCTCTAAACTTTGAGGACGAACAGCCCCGTGTCCTGTTGCGGAATCGTACACAATTGTATTGATGCGGTCCAGCAGAAACATGGGATTACGTTGCCTAGTTTCTTATTAAAGTATCGTCTAACTCCTTATGCCAATCAGTTCCACACATTCGCGGACACCGGCACGGCCCAATTTCTCACCTAGGCTATTCATTTTGCGGGACAGTGGCGTCTTGCCGGTTCGATGATGCCTACAACCTCGATTTTTTTCTGAAAAACAACCCTTTAGTAAAACGAAACGATACCCGATAAGCGGCTACTTCGTTTTAATT"/>
                    <sequence id="seq_t14011" taxon="t140" totalcount="4" value="ATGCATATCAAGGCCGTGGTTCGGGGTAATGCTCGAGGTTTTGCATCGTTATTTCTTATGTATTGTGTTTGGCAAGAAACACCGTCTAAAACCTAGTCAATATTAACTCCTCCGGCGGGCCATATTGGCGATAGGTCAGGCACGATAAACTTGGAGATTGATTCTCTGCCGCACAGTGCCCTGCCCGGAGCACCTTAGATCGTCTGTTCATACAATAATTTATCCATGACGTCGCCAGTAAATCGAGGTCAGGTCCGTGGGCAGTGCAGGCTGGAAGATGTAACTATGTCAGGCCATTAAGATGTTCATACGCCTGGCACACTTCGGCATAATCTAATGGAGCTCAAGGATGTATGCACTGGCCCACCGGTTAATCACCCGTGGGCGTGCAATTGTTGAGTTCACACATTAGTGCGTCTGTACCTCCTCCCGTTTAGCCCATCCTATGGGACATGGTGAAGCATACACGACGCCGGAAGACACGACCGACATAAACGACACGAGCATCTGATGGAAGCAGGGTCCGCAGATCCCACAGCTGTATCTGGCGAGGAGAGAAGAATCAATCCATACGCTGTTGTTCGGGCGATCTGATAGCCAATCGTACGTTGCCGTGTTGGACTAGTGTGGAGCACTGTACCTTTCAGGCACCTATGACAGAGAGGGATCGCCGCCTAATGCGGCCCATAGTGATGTTAACCAGAGCTCAGAGAGCTCTAACCAAGGTACTGTGTGGGCTTGTTATGGGGCGGAGTGGTCACCGGCCCCCGTTTTGGTTCAGCCGCTAGTAGCTCGAGACTTCAAGGCTGTAAATACAGAGCGAGCGATGCTCGACGCGTACGTGGTTGTGATACTCTCCCTGAAACGAAAGGTGGTACGAAATACTCGACCTCTAGCGTCTAACAAAGAAAACCATGAACGTCACTGGAAGTGGCGCTAGTCTACTACAGCACAAGCTCATGCTTAATAATAGTGCGATCACTCGCGGTGTAGATTAGTG"/>
                    <sequence id="seq_t14115" taxon="t141" totalcount="4" value="GACCTAGCTCGTCTTCTGACCCGGCATATCGCTATATCGATCTGAACGACACAGGCGGTTTTTTGCAGAGCTTTTTATTAGACTCAGACACGGATCGGAAGTTTATGACGGCGAGCCCTCCTATATTCAATGTCACCTCGTTAGCCTTACTTGGTATCTGGTTAAGTTGTTGTGTGTAGCGCTTGCCTAGCCCTTTCGTTGGTGTGAATAGTTTTAAGTATATCCTTCCATTTCCGATAGGAGCCTAACCGTGTTGAACGTCAGTTTGGGCCGAAATATGTACCGCTCTTAGGCGAGTGTTGCGTTAGCCTGCATGCACGCTTGTGTCGTCGACGGCACAATCTAGTGTAACTTTTGTCTCGCCGAAGGTCTTGCGTCTGCGGGATGTAAGCCCCCTGCACTAAAACCTTGGAGCTCTAACCCGGCTTCCTTTTACTTTCATCGAGTGTAGCCGGGGGGGTGTAGCGTGCCGGACGTAAAGTACGGCTTCAACTATATCGGGCATCACGTCTATGTCAAGCACCAAAAGTTCACACTGTCCCATATGTTGGGCCGTGCGACGCATCCCGAGATCTGGCTGAACGTATCTCTACGTGCCATACCCTAGCCGGACACGTATGCCTTTGGCAGCGCTAGAGTTGGATAGCCTCGCTACTACCAAAAGAGCGGGCGCATCCGTCCGTTCGATTGATGAGGCCCTGTCAAGGGTCTCAACACCAATGCCTAAACTCGGTGCTGTTGCTCTTGGAAACCGTAGTCACTTGATAATGAATTCGCTCATGCAGCACTCTTGCGCCTATGCGAGTCTCGAGTTGTACTGCGCTCGAACCTAGACCCTGAATGCGTCATCTTGGGCGCCTAGTAAGTAAATGAATTGGGTAGGCTGCTACCACAGGCTTAGCGATAGTAATAGAAGTAGGATCCCTCTATTTTACTAGTTTACAGTTACGCCGACATTCACGGTAGAGATGCATATGGTTTTTAGGACGGTGCTCGATGG"/>
                    <sequence id="seq_t14212" taxon="t142" totalcount="4" value="ACAAGACGTGCCACTGCACTTACTAAGTGTACGGAAACGGATGTGGACTTTACCTTAAGTATAAATGGACTCCTACCCCAGCCCCATATCGTACGCGTTGGATGGTATTCTACTGAGAGTAGCAGTACATGAATTAGTCTAAAGCCACGCTTTCCTTATGTGCTTCTAAATTGGGAGCAGTGTGTTGGAAGCGGTTGCGTGCTGCGCCGTCTGCGGGGATTGCTTGGAAACGGTTGCGACCTTCCCCGTCGAAAATTACGATAACTGCTCTCCCACTAGATGTACTGGAACTACGCCTGACGGCTTGTCGGCTACGAGTTTCTGAACCGACGTCTAATACTATTTTTTTACGCATACGCAGTTGTTGAGCTCAGATCGCCGCCATGTTGCGGCGCATGGATGGCTTAGAAGGCGACAGCTTGGACGTTGCGCATTGTCGTAACACTTTCTTCGTCTAACTGAGGCTTTCTCCTACGGTGATCAGCAACAAGTTCTGGGAACTTTAAATTCGAAAGGAGGAATCTGCGCCCCATAACCCGCAGGGGCTGCGCCAGTCTAAGTCGCGTGCGGGCGATCGTTTCGAAGCCGAGCCCGGAGCTCCTGAAAGGCTGGTCGGCCAAGTACCATTTGTGTAATTAGCTCGTTGCTTTAATCAGTTAGGACTATGGCTTTAGGATTCAAAAACTTCATTTGGTAGCGGTCGGCATGAGGGCTTGAAGCGCAACCGAAAAAGCAATAAGATGTATATACGGAGCGTGCGGTAGACAACTCTCCCAATTCCCAGGGTCGCGCCTGAACAATCTTTCCAAGTGCCTCGGTGTCTAATAACAGTCCATCTATTCTCAGAGATAGTCTTCAGCCAATTTGCCTGTTTTGATGGTGCATTCTCCTGACCCCGGATTCCCCTCCATTACTGACTTGCTGCAAAGTAAGCTCTAAAGGCTGCTATGAAAGAGCCAGTTTGGCGCAAGTTCGATGCCATTCGTCTTGCTGAAGTTTA"/>
                    <sequence id="seq_t14311" taxon="t143" totalcount="4" value="CCAAACCGCAATATCTTTTATTCATCCTGAATCGTAAGTACACCACAGCGGTCCGATGAGAGTTTTGCACTGTAGCACGGTCAATATGTATAGATACGCATCGGATAGCTAGACTTTGACACAATTTGTGCAAGGTGGTTAAGGGGTTCCCGATAAACAACCTCCACCGCGTGGTACTCCCGGGTTGCTGTAACCGTGGTGATGGCGCTTCCCTGATTCCTCGCATCACCAATCCCTGTGATCCCAAAGTCGCAAGACTGCAAAAACTCGACCGAGACGTCTTTCTATCCCTATAGGTCTGACCAATGTAGATCTTTAGCACCGTGTAGACGTACAGCGTGTCTGTGAGCAATAAGCTATTCGCCCTGGGTTACCAGAAGTTCTAGCCAGTCCACTGACGGATAGCGGGACACATGATTTAAGAGTGACAGCCGGAGCTCGGATGGTCCCATCAGCCCGGGGGCAACCGAATACGGCCACTTAGTCATCTTAATTCATGCATCATCTGCCGAATCGGTGGAATATACCTGATGAAGATTAGGATTTGCCCGTGACCTGGTATCTCAACTTTAAGATTGGCAAAGCCGTCCGTTTTGACGTTGGGACTTGTTTGCTACGAGCTAAGTACAGGTGGATTTCGGAGATCTTGGAGAGCAACTTCCCCTGTCAGGTAAATTTCTTACAAAACCGGTCGAGGTCGGCAACCTTGCGCTGTACGCTCAGGTCTGAACGTCTAGTTCCCTATCGAGCGACGTGACATAACAGAATTATGGGGGAGTGATTGGCAACAGTGTACCTCCCCGGCACCCAGGGTACTAATTAAGTTACAACCCATACGTGTCAGAATTAAGCAACGCCCTTACACTGAGTAAGTTGGCGCGAAAGGCTACGAGGTCACGGGCTGAGGGCGGGCCGAGGAAATCTATCTGGGCCTGGGGATCCGGAATGATTATTACTAAACTGCTAGAGGCGTGTTGCGAATGGCGGCCTGGTTCACGTT"/>
                    <sequence id="seq_t14411" taxon="t144" totalcount="4" value="GACCGGCATTAAACCATGACCTGCAATTCCACGGTCGGAGGAATGCGTCGGGCGGATCTGCGTTATTGGACAACTCCATCTCCACGCACAGTGAAGAATCTAGGTATGTGGCGCACGTGACTCAAGGACCCGAGGTGCAACTTAGTGCACCTAGGAGGGCATTATTACACTCATCACCTACCTGATAGTTTTCAGCGGCTATAATGGTCAAAAGTAAGCCAGATACTGGCACCCTCTCCACACTTCCGGTTAGAGGGCCAATCATAGACACCAGCTGGCCATTCGACAATGCTCCAAGCACAGCGGCGCGGCGAGGGTAGCGCTCTATCAGCAACTTAGGAAGGATGTATGCTTATATAAATATGCTTTTACTATTTACGCTCACCATTTTGGACTCAAGAAATGCATCGAACTGGCCCCTGAGACTTCCCGCACGGGCCGGTGCCCCAACTTATTAATCGATGGACACCCCGACAGTAACCTGGAAGGCTAATTTTTAACAGTCCCGTAAGCGGTTGTTTGTCAGTCTACGTAATTCAGTCAAAACCAGTTAGTCGCCTATGAGGTTATAGCGCTGATCCCCGTGAAGAATATATAGGCCACAATGTAGATAGAGTTTGGATATCCAAGAGCGCTGCTGATAGCACAAAATCCGCCGGGTTTTTGCCTTTTAGTATCAGCGTCGGGGCTTAACAAGTATGTCGGATTATCGCGCACCCGGCCGTTAATCCTCGGTTTTATATGGATGTGGCTTAGTGTATAAGCGTCTGCATGATGAGGCAATATGTAGGCGGGCCAATTCAAACACCTGACTTTTTCCATGGAAACATGTCCACCGTTTAAAAAATCTCCCAACTGGGTAAGGGAATGTCAGCCCGAAAATAGTGCGCCTTTCTACAACGGAGCCGCGATTATCAGAATGCAAAGCGGTATTCGTGAGCATCCCCTGCTGGCAGTTGGCGTCCGTGGTATTTAAGTATCTAAGTTTTCTGTGTTTCTT"/>
                    <sequence id="seq_t14511" taxon="t145" totalcount="4" value="TATGTTATCGTGATATGTAATTAGTTATATAGGCGGGCAAAACAGGGAGACTATGCCGACTTCGAGGACACACTTCAAGCTTCATATCATGCGAGGGAGCAGCGTGTTAGCGATGTAAAATCTTCTTGAATCCAGGCTCGTTTAAAGATGTACCTTAACCCATCATTCAGTTGGCGACATCTGCGACCGGACGTTCCACACCACGAGATGCTAAAATCAAAGACTCGCGACGGTGACTAAAAGCGATCGGACAAGGTTTTCACCTAGGTCCCGCTCCTTTTAAAACGGGAGAGGATTCTTGTGCTTTGGTCGAAGCAATGAGACGAACCCGGGGAAACCGATTCATCAATAAGTCGAGAACTTATGCTTTTCCAGCTCTGTCGAGGTCTTCGGATTTGGATCGATATCTGTCAGCGCATGGAACCGGCTGACAGCATTCCACCGGGCGGCCCGTGTACCGTCTTTGCACAGGAGGTTAGCCAGGACGGCACTAACGGGTATCCTTGGCACGCCGATGGACTCAGATTGCCATGTGCTGCCCTTCATGAAGAGGTACCTACTCGTGGTCAGAAACTTCACGCTTGATGATGTAAGCGGTGATACGGTACAAGCGCCAGGAGACAACAATCAAACTAATCTAGCGAGTAGCGAATCAGTGAGGTGAAAATCAGTATATAGAAGGAATTCACACCTCTCTCCAAATGCGACACGTATGCGAAAGTCATTAGGTCGGCAGCGTGGCTGAACTCGCACGAATCATGTGGTGCCAGTGTGGTTGATCGCTGGCTCGTCTCGGGAACTGGGACAACCGCGCAGAACACGTCCATGCAAAATCAGTTTCGCACCGTTGGACTAAATGTCTCATTTTTGTGCAGAATACGACTACGCTGGTCAAATGACAAAAGCTACGTCCTAGTAGGTAGAAGATAGCAAAGGGACAAGATCTTCACCGGTTCTGTGCTCGGCGGTAATATAATGTCGCCAGCTGGCCGAGCCGCTT"/>
                    <sequence id="seq_t14611" taxon="t146" totalcount="4" value="AAGGGCGCTCTCCCACGCAGTCGATACGACGAGAGAACTCTGTACTATGAGAAAGTAAGAGCATCCAAGCATTGCTCATTCTCCGCGCGGTCTGACCTCTATGAGGTCCTATTTGCAAAGCGGCTGTCGGAGTAACTACATCTCAGCGTGGTCATGATCTCGGGTAAGGCAGACCTCTCCTTCTCGATCCTCTTTTGAGTTGGAGGGGCTAGATGCCGATGCCCCAAACTCAGTCGGGTTAGGGCCCCCGCATTAGCTGATCGGCTAGGGGAAACAGCTTGCCACATCCGTGGAAGCCGCATCCCCTCAGGGTTGGTTGCCTGCAACCTGTGTTGAGGAGTGCCCGTCGGGCAAAATTTTTCGGCTCTTTTCCCGGCTGGTTAGCGGAGATTCAGCGGCCATATTGAGCACCTGTTATTCCCGATGCTCGATCATTTATCACTGAAAATCTGAGTCTCCCAGTTTGGAGACTTATTACTAAGTAATTATATTCCAAATCGCCTAAGAGGGGGGGTTTCTAGTCATTTGAGGGGTTCGACAGGCCCTTCTCTTCGTCAGCTTCAGAACACCCGTATTGAACGGAAGGAGGTAGAGCAACAGGCGCGCCACGGGCATCCTGCCCAGGGGGTTGAGTCTGGGGATACTGCGAGATACGTCCCTAACCTTCAGTAGCGTCAGCGCAAAAACTACTTGGCGACATCCTTAAATAAGTCTGAGCATATCACAGTCGGGGCTGTTCCGGACTCTTCGGTGACCGTGGGTTACGAGGCAAGTGAAAATAGAGTCAGACTCGGAGGTCTCCGAACAGGAAACAACATGAAGCTCCATTACACTCTCCACACAAGTGGGCGGTCCGGCTGAGGCTCGCGACTGGTCGGACCGCTCTACTAAAACGGAGTATTATGCTAGATATTGGAGACAATCAACCAGTGCAAAACTTGCGTACTACGTATCTACTCGCATGTCTAAGCAAAGAGTTTCACGGTCAGCTTGGTATAAA"/>
                    <sequence id="seq_t14711" taxon="t147" totalcount="4" value="AGATGCACTTTTCTGGCCGCGTGCGATAAGGTCACGTCGGGTATGTATAGACGTACATCTTGCGGTTAAAACCTGGAAAAAACTCTCTCGTCGAATGGGCAGCTGACACCGATAAAAATACCTAAGACGTGGGTTATCAGCCCGTACGCCAGCTAACGTTGCCATGCAAGCCCCGGTCCCGTTCCAGTTTAATAAGGCGTTCGGTCTAGTCCTACCCCTAGCAAAGCGCCGGCCACCTAAATGTCATTGATACGATCAAGTCTCTATCTGTTTCCAGTTTGTCATTTCCAACACTCCATGAGACGAGCGGCTTTGGTTACTAAGAAAAGCCTTATTGAGGCTTGCAGGATACGTCCGTCACAGCAGGTTCATCGGGTGCCCGGCGGCGGTTAGAGCGTACACGTCTCCGTCCCTAGGAAAGGCCAGCCCTGTAACGTTGGCCCAGCCACTACCTGTGCGGAATATGAGGGTGATCGCATTCCTAGACGTTGGTCTAGTATGGCATTACAGAATCTGTTCTAATGAGTTAAGACCGCCCGATTGGGTGCGCGTAGCATCCATCGGCATGTCTAATTCACTCGGTCTATCTGCCACTAGGTTTATATGATCGTACAAATGACGACGCTGCGCTTACTTGCATCCCGCTAATGACCCAACCGTACAGGTAGTTCGTGTAGAACAGTACTATTTCAATCCTAGACGTCTCATTAATCCGAATGACATGCTAACGCGATGGCTATCGCGTGCTCAGTGACTAAGTTTCGTTGCCCTGTGTGCAAGTACATTGTCACCGATGAAGGTCAGGGATGGTGAGCTTCTGCATGCTCTTGGCAGCACCCTATGTCAGATGTGTTGACCCCGTTACGCCGGACCGGGTCAGGTACCCATGCACACAACCATGTTACTGGGGGAAGCGCTGTTCGCTGGGGACTGGTTTGACCTGGAACACCTGAAATGTAAATTCGTTAAGGCGAATGAAGTTGTGTTAGTGATCTGATGC"/>
                    <sequence id="seq_t14811" taxon="t148" totalcount="4" value="CAGCAGTCGGGAGGGTTGTGTCCAACGAACCTCCCGTGCGGGGGCGGTGAGCTGCGCCGTGAGATCTGGAAACCGCTGTCCTCACAAGAACCAACAAAACAGACGCCGTCTGAGCTCGTTATATTCGACACCAGGGGAATTGCGGAGGATAAAACAAGGTGATCAGCTTCAGTATGAGTGATTCGTAACCCACCCGCTTCACGCGGCCCGTCGACTGACATATCTCGCGGAACGAAACCGGTCTTTTGTTGACATAGTCGATCGTGTCAGCTAAGATACGTGCAGGGGCAGAGGGCCTCGCGAGGTGCCAGGATTTCATACGTAACCTGTCCCTGCGAGTCCATTGACGCTAAACGATTCTATAACAACCTAGTCTCTACCTTCTGCGTTATGAAGCAAAGTCTAGGTATCGCTCCTACACGTAGCTACGAAAATATGCTGCTTGTCGGTGTTGAGGAACACCCCGTTATACACAAAGAAGGAAGTGACTCAGGTGATGAGGAATCCTGTGAATGGGAGTCACGTGCGTGTCCCTTGTATGACTTGTTCATCCCCGCGAAGGCTCCTTTCGGCAGCTCGCTACACAAAAGGTTTGATTAGTACAAAGTGTTTCGCACCACTCGGATACGGTAAGGCATAGGTGACGCAACTAGGGTCTGGAGTTTGTGTCCGCCTGGGGTCTGAAGTGACATACAAATAGGATAGTTTGCGGGGACAGTAGGTACCCGAAGGAACTTACAACCTGCTGAGGTCGTCAGTCATCCGGACTTCTCGCCGTGAGGTAGGATATAGCTGTAGACCGATGTAACTCTATCCCTTCTTAACAACACAATGCGGTATGCATAATTGGCAGTTGGCTTGGTGGGCACGAGAATATAAGAAGGTTTGCCTATTCCCTTGAGGACTCCCCATGCATGGTGACGGGTCGTTAAAGGCAAACCATGCTAATCTGGTTATTTAGCCGCCGTGGAAATGGAGAATGCTGCGAAGACCACATGCC"/>
                    <sequence id="seq_t14911" taxon="t149" totalcount="4" value="AGGGGTCCCTACTCCAAAACGATTCATTGAAACCAGCTGATAAGGTGCGTAACCGTGAGCATCGCTGACAATCGTCCGGTCCTCCTGGCCCATCGCAGGCCCTGTGCTTGTAGAGCCATTATCAGGAATGTTGTAACAGAGCTGCCTACCGGATGATAGCAACCGTCCTCCGAATCACGGCTTCACGGGGTAGTGCTCCGAAATTGTAGTCCAGGAGGCTTTAGTGGTATCAGCGGGAGCCAGCCTCCCTTCCCATATCTTCACCTTCATGCCAATATATTAATTTGCACGCAACACTTGAGGGCGCTGGCCGTGCCGTGTTAGACTAATCTTCTCGCAATCTAACAACAATCCCTGTCTGACCTAGTACCAGATGAATGCCCATTCGAGGAAGAACAGCTGTGTGCGTTGCGCCCCATTGCTCCATTTGGGGTTGGTCTGCCCGTTGTGTACCGTTTGATTGTCAAATTTCGCCGGCGGAGCGTACTTTCTTAATACATTGCACCATATGAAAGGGGAGATGACCAGGCACCAAAAGTTTATGGTCTGTGTCTTTCAATATGCTGACGGTTCTAGTGATATCATTACCGAGCTTAGAAATCATTTTATAGCGCCGCTCTAGAGGTGCGAGAACGAAGCCTCCACCCTCACCGCTCAATGGACGGTGACAACACAGTACAGGAATGCCCTGTTATATGAGAATAGAGGGGCTTATTCGGTGTCCCCTAATGTGAAGCATGAAAGCTGCGCTGGATGCGTTACTATCTACTCATACATGTGACAACGTCGCCGCTATGCTGTCGTGCTACGGATGCCCGTGTCGTGGTAAACTCCCGGTTAACCTAGCGAGTTCATTGATTACGGCTGTGGGAAATAAAACAATACATTACTGCCACTTCATTTCTGAGGAGGGCTCTTGGGCGATAATACCTTGTCTAAGCGAAGAACTGGAGTTGAGAGAGAGCCTTAGGTTTGTCGCACGCGTCTTAGCGGGAATTAT"/>
                    <sequence id="seq_t1550" taxon="t15" totalcount="4" value="AGGACCTCGCATCTTACCACCCTCCGCGATAATCAGTCCCGGGGTGCCAGGGGTAGGATCCCGAGGAATCTTCTATTCCGAAACATGAGTTGTTAGTTCGACGGGCGCTGCGACGGCGTTTACTCGGGTATACTGCATGGATCCCTTGAGTTGATGTGCTAATATCTAACTAGAACTCTGAATTGCATACACACAGAGTGAAGGCACACTTCTACCTAAAAACCCTCTCCCGCATATAGTTCGGGGAATCATTGGGGAAATCACACTCGCGCTCTACAGGAGAGTAACCCCCTAGGTTTGCATGGCAGGGATGACTGGCAGTCCATTATTTTTTCTCTAGTAACTAGCCGCTGAGGTTGCGACCCTGTCCAGCGGGTCGAGTAAAGGAAAAACTGCGGAGCTGTTCCGGATGGGGTCTGGGTCCATTGACGATCTCAAACCTCGCTCGGCCTCTATGTGTGCAATCTTGCTCTAGGACCAGGCGACATACACCCCACAGACGCGGCGTTAGGGAGGACAAGGTCAACGCATAAGCGTCACATACTTCATGGGGAGCGCCTACAATCGGGAAATGGTAGAAAATGTTATTCCGAGATTTGTACGTCCACAATGACGTTGATTTTCTTTCTGAAAGCGAGCACTGGCTGACGGCGCGTTAAGACCCCAGAGCTCACTCGAATGGTATCGGTAATAAAGAAAATTTGGCTGACGTTGAAGTGTATAGTCCCGCCCGTGAGCGGCGCTGCAAGAGATTTCCATGGCGGATGCAGTTGTTCCAGATCCCACGGTTTCGGCCACCCTGGCCCGGGATGACCCACTCCCGACAACTTTATATACTGAAACACGGTGTCAGAAGGTACTCCTCCTACCTCTCACCTAATGGCTGACCTTCAAAGCTTATCCGATAGCGCGGTTACATGGGACCCATCGACTCCAACTCGCACTTAGATAAAGAGGTTTGTGCGTATACATACCAGCATGTTACTACCCTTGGAAATAC"/>
                    <sequence id="seq_t15011" taxon="t150" totalcount="4" value="TCGGTATTACGGACGGTCGGCATCATTTTTACCCCGCACCACTGCCATCAGCAACCAACGTTAGAGTGACGGGGCCTGTCCTGGTACCTTTGGCGGCATTATGATCACTACCGATTCGTTTACAGTTAGGGAGGACCCGTCGCTGGAGGCCAGACGTCACCCAAAATGGAAGCAACACCGTGATCAGAGACTGCTTCCCTCATAGCCATGGCGGCGATATCACCGGTGAACTGGAGGTAGCGCAAAGGCTTAGCGTTCGGTTTAGAAACTTCACTGTAGGTGGTGCGTGTCCCACTTTGAAATCGGTAACCAGCTGCGCCCGTTTGTCCACGCATCAACATCTGACGTGATGAGCCGTAGTCCTCGCATAGTTCATGGCCCGCCCGAGGGTAAGTAAACGGGTAGCAGGGGCCGAATGGTACCAGTTGTTCCCGATCACATGAGCTGGATACTTATCGGCGCGCTCTCTACACGGACTGTAAGACTTATTATGGAAGTAGTGAAGGAGATCCACCTGTATACTCGAACCATTAAAATCATGCCGAGTCGCTCACTTAATAAACTTTATGGATGGTAACGGATGCCCAAAGCGTACATGCTGGGACTATCCGATGCAAGGACCATTCGACTCGATTAGTACGTTGCACGTCTTCCCGAGGGACTCGTAAATTTTGGACCTTGACGCCATCGAGATAAATTGAATTTTGCACCACCTAAACTGTCTCAGCCTCCATCCCACGTCTAAGCACCGCGGGGGCAGGTGCAGGCTGTGGGTCATATGCCGAGCGTTAATCCGAGAGTTTCCAAGTTGGCAAAAGCCGGACGGGTGTCCTTATGTAAGGGCAGTGGGGCATATACACGTGCCGGCATCTTAATTTACCTGTCATTCCTTGGGACGTGTCCGGCACCAAGCATGCCGCAGGGTAAGACCAGGTAACAATTTAAGGCTCCATTCCCGCATAACCCAACCGAATTGCTCCCCCGAACTAGCCGTTGAGAC"/>
                    <sequence id="seq_t15115" taxon="t151" totalcount="4" value="CTATCGAGCATCATTTGACCTGGCACCGGAGATCGTTTTGGCTGGCCCCAGTCGTACGTTGCTGAGATCCCTCGCATTGCTTAACAGGGGAGAGCGTGTTTGCTTTGCCGCACCATTAGACTAACCATGTAAAGGTCTTTCTTCAAGAGGTCTCTGACTATCAATTAACTTGTCGTCTCACAATAGAGTAACTGTATCAAGGTATATCAGAGTAGGAACGTCACTCCGGGGCGTAAAGGTACGGAGACTCAGTACGCATACTTGTCTTAGATACAGCCATACTTTGGTCGGCTTGGGCGTGGCGTCCTCCTTAATCCAGGGGTCAGCACTAGTTTATACTTTGTTAATTTCCCAACTTAGTGTAATTTATACCCGGGGAGGAGATGCCGGCTGGGGTTAGATATTGCCTGTAAGGAACCGGGACAGTGAGAAAGCGTTTCATTATAGCTAAATTCTCCAATATTCGAATTGGGGCATGCCCTGGTGAACAGCATACGTCTGGCCTCACAGCCCAGTGTAATCCGATCGTTTCCGGGCTTGAACCATGAAGCGTTCGAAGGCCGCGGGCAGTAAGGCGGGCCCATTTGTTTAATTCAACCATACGATTCGGTGGAAAGAAAGTTAGTAGTCCTTTGATCTTCCGAACTTTGGGGCTAGAAGGGCGTAATCTTTGTCGAGGAAGCACGCCGATACGAGGTCAATGGGCCCCCTAATCACTGTTTCATCTCGTCGCAGACTAATCGCCCTAGGGAATAAGTCCTTGCTCGTCATCAGCTTTTGACGATGACCCAGTGGGTTCAGGCGTCAAAGCCGACAAGACAGTACCAGATTGAACAACGTTAGCCCGCCACAGCGGACTACTATCTTATGAGCCGCAGCATAACTGTTACCTTCATCGAAAACGGATCACTTAGTGCTAATAACACAGAAAGACCAGTGAGACAGTGCAAGTATGGCCTAGCAGTCGTCGACCTCAAAAACTGAGCACGAATAGACTATT"/>
                    <sequence id="seq_t15212" taxon="t152" totalcount="4" value="TAGATCAAGCTTCTGTCTGCAGGAGATTAGTCTCGATCTGCAGTAGCCGTCCCTAGGATGCGTGTGACTGTAATACTCCTACCCTTAACAGTGTATCATATTGTATGTTGCGACGCTGGACAGATGGAGCTTTCACCTTGCCCAAGTATCGGGTGCCGAAGTTAACTTGCAAGTTGTTCCCAACGAGCTCCCCAATCGGGGTCTGAACATAGGACCGTAATACCAGCAGGCCAGTTCCTTCATGGGAATCGTTATGGAAATCTGAGGCGCAGGCAGGCGGGCGAACAACATCGAGTAAGAGCTGCTTGTGATCCCTGACTGTCCCACGATTGTTAACGGGGTCCCAGCCACGGTGTTTTTGAGCGAGCCCGGTCTGGCAATTCGGTGTACTAACCAGGTTGCAAAGGCCGCCCAGCGTGGGCGGACACATGGTAGCTGATAGCGCAGAGCATCCAGGCCATCACCCACCACCCTCACTAAGCTGAAATAGTCGAGCCAGACCGGGCCGCAAGGTGAGCAAGGGCCGACAATCTTCCTTGTGTGATTTTTCGAATTCTCGGTTCAGCGCATGGTGGTAAATACCTTAAGTCGTACATTCTTCACTTGCCAGTCCGAACTAGGTTTTTAATTCACTGAAGGCGAGAACAACAGGTCGCGGAGAATCTTGCTAGCCTTCACTAACTCTTGGTCTGAAAAAAAACGGTTCCCGCTCACAATTATCAGGTCGCGCTAAGGTGAGACGTATTTATGGTGGAGGATCGTGGTTGTTGTCAAAGCCAATCGGCTGTGGTGGGAAACCGTGCCTCCGGACGTGCAACCACGACCGCATAGCTACACTCTCACCTGATACCGACACAACCGTGTTGTCGGGCTCATGTTGGGGACGAAACCCTCTGTAGGGAGAAAAGCGATGCAGGTCAGAGCACTTGCTCCACTATACTGATCCATACAAACCGGACAGTAGTATAATCTAAGAAGAAGTTACCGTACTGCGATGGCC"/>
                    <sequence id="seq_t15312" taxon="t153" totalcount="4" value="CTGTCACGCCCCGATGCATATAGCCCCTTGGCTCTCAATTGGCTCACTGTTTTAGGCTTGGTCATAAAATATGGGAATTTGGGGACTTTAGTGAGAACATGGGTATGAACGCGCGCCGGCCGTTAGCAGGCATCGCTATAGCAATAGGAGCTGACTTCAACCCGTCCGCTCGAGTTTCATGGTGTAAGATTACTAATGTATTCTTCAGTAAGCCCTTCCGGATCATATAAGTTTACTATTAAGGCGGGTCTTGCCCTCGAACGACCATCGCCCCAAAATAATTTCGAGATCCTACTGGTAAGACAAGGACACAGCCGCGGGCCTAGAGAGGGATCGATGCCGCTTAAGCTCATTACCTTGACCTAAATATGGCGTCATAACCTATCTGCCGGGGAGGGAGCCCAGTTCCGGGGCTGTCCGAGCACAGAGTCTAAACAATGATAACTTGCGACATCATCTTATTTCAGCAGCGTTGATCGGCTTTAACTCGCGCATATATTGGCATAACTCGGGCACTTGACGGGAACAATGTTATACTAGAGCATTGGGGCGAATCAGACGTGACCCGTACAAACCCTACCGAGCCTGCCCGACACTGTCACGTTGCAAAATCTGGCTTCGGAACTTTAACGGTGAATCTAGTCAAGTTGGTCACTCTCTACCTCAAAGCGTGTAGCCCTGGATAGAAGTTACATCCTCTGACAGACGCCCACCCGGCTCACGAGCGAGATGCTCAGATTAAACTCAGAAGTCTGTAAGGAGGAGCTCAAGCGCCTTCTTCGTTCAGTCCTGTGCCCAGAGAGAGTCTAAATCCAGTGGTGCAAAAAAGATTCATACAAGTGGGCTGTTAACCCTACACCGTAGGTTCCTAGAATCGTTTATCGACCCAAGCTGCTGTCTGCCAGATTACTTTTTTCGAACAATGTAATCGAGGAGCCAGATTATGCAGTCCTCGATGATTGCGTGCTCTTGACACGAGGATCAGCAGACGCTTAAACTC"/>
                    <sequence id="seq_t15411" taxon="t154" totalcount="4" value="TTCTCCCTGCGTACCCGCCCAGTGGACATTTGGTTCCGCGGCTGAATGGGGATCCTATAGGTTCTCCATTAGTGAACTCCTTGCAAAATGCAATGTAGCGGTCATGTGTGCGTCCCTGCTTAAGTTCACATGAATATAGGACACTGGAATGCTAACTGACCAGTAACAAGCATCCATTGCCCCAACCTATAGCCTTCCAACGTATTGGCGACTCCGACATCAGGACAATCGCCCGGTCAGTCGTACTCCGACGACCTAACCGCTCGTCCGTAAACGCATGGAACAGATCACCCAACACTCCTCGGCCTGTACCCGTTCCGCACGCTACTGGGTTATCCAGGCACCTGAGCATTCCAATCCGACCATTCACTCACGGAGCATGAGCGACTTCGTTCTCATATACCGCAAGTTTCTGCCTGTCACTAGCCCATAGCGGCCATGCACTCGGCATTGTCGACTCTGTACTAACACTATTGGGGATGCCCGGCGGCTTAATATACCGGCCAATTCGGTCATGGATTGGCTCTGGAGGACCCTGATCTCTATCGCCTAGGAGTAAGGTACAAAGCTCCTGATGGTGGCGGGAAGTGGGGTCAACTCTTCATCCGCAGGCGTCTTGAATGGTGTCCTGTTGTGATTAGCTAGAGTTATGGATCGTTTTCGCACACCGTGAGTCGATCGAACTATTACGCTGGCAACAGGTTTGTCCAGCGAAATGATCTGACAGGGCACTACAAGCTTGGGTTACTTCGGGTCGGTAAACATGTCCGGCAGTGTAGCAGATTTGCCCGAAAATTGGTCCAATCCCAGGTATCTTTGAAGTACATTTAATTTGAATCTCAATTGACGTTAGAGCGCCCGCGACCCTTTGTGCTTTCAGGCGATGCTCCAGCGAATGCTAAAGAGAGAGAGCTGCCCAATTCACCGCTACCATCGCTCCTTCCGGGCAGAGTGCCTCTCTTCATCCCGTGTAGCCCACCGAGTGGATAGACGCGAACAG"/>
                    <sequence id="seq_t15511" taxon="t155" totalcount="4" value="TGGAGCCAGGAAGCATCTAAAACTCGCCACGAAGATGTGGGAAAGTCAGGGAGGGTATTGCCCTAGGGCTGAAGACCACAGCTGGTCTTCTACGAAACTAATCGTCTGCAGAGGTTAACGTAGCAACTACGAAGAAATACAGATGCTTAAGCTCTAATACGTGATTCGGCGAGATTTATTTCCACATGGAACGAGCAAGACATGTGGTCTGGGTGATGCCTGCCTACGTGCCGCACTCCGAGGCGCTGGCAAGAACATAACGGTCACCCCGGAAGCAGCATGCGCGAGGTGTCTCCCATGCAGTGGGGGTGCCCCCCGACTATGGTTCACTGATGCCTGTAGAATAAGATAAGCGCGTCAACTCATGAGTACCATTAGGGACCAAGACAGGTTGTAGAGAAGGCATAGTTATAGCGGGTATTAGATCGTCTAGATTGCCATGCCTCGCGTTTAGGGGACCCGTATATGCTTATTCGATCTCGCGTGCATATCGAACAGAAACTAGTAGTCTAGCCGTTACGGCGCCCTCTCACAGCAAAAACGGGATAGGTGAATCCAAGTGCTGCCCCAGCGGCAACGCAGGAGCTGGCAGTTTTGGTCAATAGCACGGGTTTCGTCTATTACGGGTTAGGGTCCCGTGCATCGGTTACAGAGACATTCTGTCCGATTTACTTGTCTTAGGCACGCATTCATGGCGAAGCGGTTGAGCAGGTAACGCGAGCGGGGGTTCTGCGCAGTGGTAACCCAGGTCTAGAAGTAGTGGACTCGCGTGGGGTATGGAATGTTATGCTTCCAGAATTCTAGGTAGTGACGATTGGATCATAAGTAGGCAGCTGACAATTGGTGTAGGGGGGCAAACATTCGCGTCCAGATGTTGGTCATTTCCTTCGGCGCGGCTGGCCAATTATTGTTCTCCAGGTTGCGTCTTGCGACCAACAACGAGATGTTTACAGTGTTTAGGAGCGACTGATAACGATGCAACAGATGTTAGGGAATTGCT"/>
                    <sequence id="seq_t15611" taxon="t156" totalcount="4" value="TTCTCCCGAACCGGTCTAAATTTAATAGAGCCACCCCAACTGGCGACTCGGAAAGATGGCCCGCAAGCTCCTGCACGGTTTTCTTAATCACATAGGTGTCCAGTGTCAAGTGTCTTGCGTATACATGCTGATTCGAAATGGAACATAGTCGCCTTAGGGAACGCTAATCTGACGATGAGTCTCAAAAGTTGCCGCATTTATTCCTTAAGGTGCTCAGCCCGGCATTCAAAATTTCCTATTAAGAAGCAACACGTGGGCCTATGTACAGATCAACAAAATACAACAAAGATTAAATCGATCAGTCAGGCATGGCATTTCATGTTGAGCGGGACACGGCCGCCTCCACGCACCCTCCCTCCTGGTAAGGGTGGGGACGCAAACATTCACTGCTAGGAGCATGTGTTGATCTAGTGCCGCCTACCCGTAAAGACTAGAAACTGATCTCTGGGCACAACTTTGCGTACCCTCGTGTGGGTCGGTACGTTGTTGGTGCGCGAGGAGTCAGCACGCTTATGGTGAAGAGGATGAAATACGCAGTAGATTCCTGCCCCAAAGCTAAGGAACCCTGACGCTATGCGAGTGCGACTGGGCCGCTCAGCTTAAGTTCTACGTCAGATGCGAGGGATTGACGGTTAGAACCCAGAAGTTGAGTCGCTTTTGGGCAGTAAAAGTCTCGCCCTCGTTTAATAGCAAAGCACTGCGCGTACAAGTAATAGGCAAATTACCCCCGTGCGTTGCTGTCCCCGGATAAACTTGAGGGAGCAACTCGTCTGCCTACACGGATAACTACGACTCAGTCCGACCGAGTAGGTCTCGTTCGCCAGGCGATCCTTATCAGTAGCGACAGTACCACCTGTCATAAGAGTTAATTAAACTAAGTACAATTTTTTGGATCTGGTGGTGGAGTTACCGTAATCGAATATGGCAAGTGAGGAGCACTGAGGGAACTTCTTAGAGGACTGCGTGTGTGTCGGTAAAGAAGTCGTTGACTCCACAGACG"/>
                    <sequence id="seq_t15711" taxon="t157" totalcount="4" value="ATCCTTCAAGTTAAGCACAAAATACTGAAAATTAATTATATTATAACCGCAAAGTCAGAACCCTGGTGAAAAAACGCGTCTTTAAAAGTAGAGAGGCATTTAGGGTTCTTTATAAATTAATGCGCTTTCAGATGTCGAGACCTGTGTTAATGTGCTGACGTTGAACCGGCCCAAGCGGCCAATGATCTCATAATCGAAGACAGCGCCGTCTGTTCTTGCCCTACGAGAGCATGGTCAGCCAGTATTCGCAGCTGAACGCACCAGACAGTCGAAGGAAACTCGGTGATACTGGGAGCCTTGATCCCACAAGACGCTACCTCTCAATATCACCCATTTGAAAATAGATAATAGTATAAATCTTCATGTCTTAGCTACTGCGGAGTACCATCATGGGCTGAGGTGGCGTGAAGACAGCCTGAGGGGAGCCATACAGATAACTGCGGGTTTTGGAGTACGTCCCACGGGACAACCGTGTGATGTTACCGAGTAGCTCCCGACGAGGGGTGCTCCGAGTGTTAACATGGGCGCCAGTTGCCTATGATTGAATGACCGACGTCAATATACCACGCACCCATTCGACCTCAGCCTCACCTGGCATGTCTTTATCGAAGCGAACTATATCGCACGTGTTCCTTAGCTACTCCTGCCGTCCTGACAGTAATAAGGAGGAGCTAATGGGAGGGCTAATCTCTTGGTGCGGATTTGCCACGCGCTTCCAGCTCAACAAGGCAAGCGAGTGGCCAGCGCGTCATAAAATGAACTTCTAAGCTAAAGCGTTTTGACACCAATGGTTATTTGTGAATAGAAGCCTCTTTCAGTGACTGCTGCCGGTCGCGTTGCATAAAACTAGGTCGTGTGCTTGACTGGAGCTATGCGTGACCAGGTACCTTAAGTGGATCCATCGCAACTGGTCCGAGACGCACACAAGCCCTGCATTTGTTCCGTTAGCCTGCTTGGCACCCTACCTTCTCCCATCGGTAGCATCCCCGCTGCGGGTCGG"/>
                    <sequence id="seq_t15811" taxon="t158" totalcount="4" value="AAGTCACGATTATTCGATAACGGAACTTTATGTTTTTATCTAAGGTCAGTCACCATGAAGGTGTCTGAACGACGTGTGCATCTCACTGACCTACGCGTATAGTGGTATGGGTGGGGGTTACATTTCCCCACCGCGCAAGGCCGATTATTCCCGTAGTTTAGTGAAAACTCATAATCTAATGCTCCAATTGTTCGACAACCATATGTGTAGGTTGAGGATGCCATAGTGCTAGCGACTCGGACGCCTCAAACTCCGTACGGCTAATCGTGCAGCCGCGGAATCATTTCAACCCCGGCAGGTCCTGGTCACAACATACGCTCTTTGGCAGCTGGGTTTCCAGAGAAAGATCGAGTATTGAGATCGTTGGTGCACTGACTGAGAATCGATAGAGCGTTGCCAAGCAAGGTGGCCGCCACAATACGAGGATAAGGACAGAAACTGTCGCTGGTTAGGAAGTCCTGGCGCTGATCGCAATGTGTACGCTTGCATGAGGGTTATAGCAGATTCTTGCGAGTGACACTCTCCACTTTGATCTAGCGGTATACGCTCTGAAGTACGACTGACAACCCACCTTGGCTGACGTTGCTGCGCAGGTGGCGACACTAATGTTTTACGACATCATATTGCGAAGGCCGCAGCTTACGCCTACACCGCGGAGTCTCCCAGCGACGCACACCACGGAGCGCCAGCGGTACGGAATATGTCATCAACTCCGGTTCCACTCGCTTGGAAGATCTTCGCTGTGTGGATGAAGCAAGTAATGTACAGCATTGAAAACCCGTTTGGGACTCTACTCTTACTTAATCCACCCGCCTCGGTACAAATAAAGATGTAGTGCCATCGCCGCATAGCCACGCACGAATAAAGGGATCTATTGCACTGTTTTTGAAAGCCGCTTCACTACTAAGCTGGGCGGTGCCGGAACGCATCAGCTATATACAGCACTCGCATGATTGTCTGATGGGCCATTTTCGGAAGAGCTCGAACTGGTTGTCTTTGA"/>
                    <sequence id="seq_t15911" taxon="t159" totalcount="4" value="AGGACCTCGCATCTTACCACCCTCCGCGATAATCAGTCCCGGGGTGGCAGGGGTAGGATCCCGAGGAATCTTCTATTCCGAAACATGAGTTGTTAGTTCGACGGGCGCTGCGACGGCGTTTACTCGGGTATACTGCATGGATCCCTTGAGTTGATGTGCTAATATCTAACTAGAACTCAGAATTGCATACACAAAGAGTGAAGGCACACTTCTACCTAGAAACCCTCTCCCGCATATAGTTCGGGGAATCAGTGGAGAAATCACACTCGCGCTCTACTGGAGAGAAACCCCCTAGGTTTGAATGGCAGGGATGACCGGCAATCCATTATCTGTTCTCTATTATCCAGCCGCTGACGTTGCGACTCTGTCCATCGGGTCGAGTAAATGAAAAACCGCGGAGGTGTTCCGGATGGGGTCTGGGGCCATTGACGATCTCAAACCTCGCTCAGCCTCTATGTGTGCAATCTTGCTCTAGGACCCGGCGACATACACCCCACAGACGCGGCGTTAGGCAGGACAAGGTCAGCGCATACGCGTCACATACTTCACGGGGAGCGCCTACAATCGGGAAATGGTAGAAAATGTTATTCCGAGATTGTGACGTCCACAATGACGTTGATTTTCTTTCTGAAAGCGAGCAATGGCTGACGGCTCGTTAATACCCCAGACCTCACTCGAATGGTATCGGTAATAAAGAAAATTTGGCTGACGTTCAAGTGTATAGTCCCGCCCGTGAGCGGCGCTGCAAGAGATTTCCATGGCGGCTGCAGTTGTTCCAGATCCCACGGTTTCGGCCACCCTGGCCCGGGAAGACCCACTCCCGACAACTTTATATACTGAAACACGGTGTCAGAAGGTACTCCTTCTACCTCTCACCTAATGGCTGACCTTCAAAGCTTATCCGATAGGGCGGCGACATGGGACCCAACGACTTCAACTCGCACTTAGATAAAGAGGTTTGTGCGTATACTTACCAGCATGTTACTACCCTTGGAAATAC"/>
                    <sequence id="seq_t1650" taxon="t16" totalcount="4" value="TCTGAGCGGACCCCCCGCTCAGATCATCTGGCATCTGTTTGCGTCCGTTGACGGGCGGTTCGAGTCCACTGGAACTGGTTGGACCACCCGCATATGGCTAAACCCCGTCTGCACCGTGAAATCCGATGGAATACATGCTAGTTCCCGAGAAATGGTAATCAATAATTATTTGCACTGAACACTAGATGCCACGCGTTACCCATACATGAAGGTACTTGAACGTCCCAACAAATTGAACCCACGATCTTAATCAATTTGGTTTCAGAAAAACAATTTTACGCGTGTAAATACGAATCAGAAAGGGACTGAGCGCATGGTGTTCGATCTGGATACCAGAATCTAGCACGATCCGATCTTATAGACATGGCCCGGCACCCTAGTAGAGTCGTTTCCAGTCCCTAGTTACCTAGGGGAAGATAACATCTTCACGAGCCTCCCTTGTGAAGCGTTCCATCTCCACAACGTATCACACTCTGTCGGGCGTCTCTGGCTAGTCTACTCTCCGTACAGTGCACTCGCTCGGGGCTTAGTGAATGCCTCTCCGTCACTCGCCGAAGCAGAAACACTCCGATTCTGAAGATGCGGATCCCGACTCATTACCCTATCCGGTGCCGATGTAACCCGGTCTTTAGTTTGGTTTACGCAGCTTGTGCGATCTAATCTGTATGGAGATTGTGGTCCGACCGACTTCATAACTAGTCCGAAGTAATGACGATGAAGACTGAAGGACAGTGCAACACATGCTTCGACCCGGCTGGGGTGCAAGCTAACGCGACTTGATCCTGTGCCGTGGACCACGCCCATGGGAGAGCCTTAGTAGAACAGCGCGACCTCTCGATCATACCTAAGCGATTCTGCTCTACTTGGTTGTCCTTTTCAGAGAAAATCATGTCGACGGATCCAGGGAGATATGTAGTGCTTGCTATGCTTCCTTGATCCATGCCGGCGCTAATCTGTCCGTTGTACGGACAGTATCAGACGTCTGCCGAGTCTCACACAG"/>
                    <sequence id="seq_t16011" taxon="t160" totalcount="4" value="AAGGGAGGATTCCCACGCAGCCGATCCTACGAGGGATCCAAGAACGATTACTATGCATGAAGACCCAACTGTGGTGCCTCCACCGGAATGTCGAGGCTCAAGGAGGACCCAACCGCGACGCGGTTGACTGTGTGACTTTATCTTTACTTCGTCTTGAACAGGGTTAAAGGCGACCTCCCCTCCCTTGTCCTTTAATGAGATGGAGACGCCACAGGCCGCGGCTCTGACCTCAGTTAGGGTGGTTCTCATGCATTACCTGTTCGTTCTGTGGAAAATAGTTTGTACTAACGTGGAAGCGACATCAGCGAAGGCCAGGTACCGTTGAATATGTCTTCAACCCCTCAGGGAACGCAACCTTTTCTGAGACATATGGATGACATTTAATGGTGGCTCCGCGTCTGTACTCATCGCTTGTACTTACCCGAGATACAAATTTCATATCCTTTCTTCTCCTGCGACATAGTGTGAGAGTACTAAGTTCCGACACACTATCCAAATTGCGTGTCAAGTACTGTTACGAGTCCTACGTAGACAGCTCGTGATCCTGCTGTTAAAAACTTGCCCTACACCCGACATTAACCAAGGGTAGTCGGACAACCTGAACGCTCTGTTCGTCCCTCCTATGTGGTTTAATATCGGCGTATAGCGAGATGAATCCCGAACCTACTCTGCTGTCAACGCAAAAACGACTGAACGACCTTCTTATAAAATAGTCATGACATCATAGTCGGGGCCGTCGTGGAGTACTCGATTTCCCCTGATAACGAGAGAAGGAAAAATTGTGCCTCATGATGACATATCAGCTCAGATTGGGGAGGGTCGATCCCATTTTCTCCCTGGTATCGTGTACGCTCAGGCCGTTGCTCGCGAGGGCTCAGCCTTACTTAATTAGACGGATTATTATTCAACATACAAGAGGCAATTCACTAAGCCCATACTAGTCATTTAGAATTCTAACCGCTAGGTTCAAACGTCAGTGTGACGCATAGGACGCTAGAAA"/>
                    <sequence id="seq_t16115" taxon="t161" totalcount="4" value="GCGGTCCAAGCAAGGCAAGGACATTTCAATGTGAGATACCACGACAAAGTCGAGTGAGGTGCCGAATAAGATGCTGCGTGGTTAGGGCTATCTGACTTCAGTGAGTATCTTGCAGTAACAGCGTGGCAAGTGGCCATTTATCCTCGCGGGCTACTGCGAATGGTCAATGTCTTTGGCAGCACGCAAGTACACCTCTACGATGGCAACATCATAGTTGTATCTGCGTGCGACACGCGGTCTGACGCCCTCACGCAAGCGAGCTGGACGAAAGGAATCTCCAGGAAAAATGGTGCCACCGACGTGGAGACAGGGAGGGTACTTGATTATTCGTTTGAAAGGATCCCGGTGCAGCAATATCTTTGGGGTCTTTGCGAAATTCCCGGTCGGTCACTAGGATATACTTTGAGATGACTGTGTTGGCCTCCTACCAGACATAGTTCCAGTTTAATATCCTCTGGCCTGGGGTACTATTACCTAATCGTGAATTAGCTACCCAAGTACGATACTCGGAGGGTTGGTCAATCAAGGTAATCGCCCTAGGATAGTACTACGAACTGAGCCCCGCACGTCATATGGAAACTAAGTCGGCACAAACAGCTGTAGCACTGTGGGCACCGCCGCAATCACGAATCGTCAGGAGTGGGCCAGGCCGTCAAACCCTACTGGCATATGTTTCCGAGATAGATTTGTATACTGAACTCCTGATATTATAGTGTGGACCTCCTATCTGGGGACCTTCTGGCCCCAGATTTCGCACTAGAGGATGCGTTATATGAAGTTCAATGCGTATCAAGCACTATCGACTCCGTGTCGCTGATAATTGAATATTTCTCAGCTTTGGCTCCGTACCAGCGTTTCCAAAGCTCGTCACTGTTCAGTCCAAAGAGTATAGAGTTAGACCCAAAACGAGGACGCAACATAAGAAAAAAGAGCTAGACAATACGAGTGCAGAGCTTCACCTGCAGATCTAATATTTAACGTTTGCATGTTCAGCTGAGCA"/>
                    <sequence id="seq_t16213" taxon="t162" totalcount="4" value="AAGTGAGTGTGACATCCGCGCCGATTCCACTTTTGACCCATAAACTATTGCTAAAGACGTCGTGCCTAGGTGGCTGGCACCTACCATAGCACGAGCATGACTCCAGCACTAGATACATAAATCGTTTCGGCATAATTTTCTTTTGGTCTGTACTCCATCATGTAGGGTGCTGATCTCTCCTCTGCGGTCCTCTTTTATGCGCGAGAGGCCTGAGTCCGACGTGCTGTACTCAGTTACGGAAGGGCCCATGAATCTCCCGTTAGTATAGAGGAAAGAAGTTTATACCTCCGTGCGAACCGGATGAGCGCAGGATGGGTTAAAAGTTAGATCTCTTAAAGCGTACGGGGCTCGCTAACGTGTTTCGGTTCCTGGGAGTTCCTCAAAACAGCAACCTAATACTTCGTACAGTCGGTGTTCTTGGTAATTGTCATACTCTCATAATTTGTAACCTAATGCCAAGCCATGGAAGAGCTACTTGTCAGGATGCACGTACAAAATTCCGTGCCAGGGCTGGTTTGTAATGCTTTAGAGGTAGGGTTTGGTCCTGGGTTTCGATATTTTAACGAAAATAGTATCACACCAAGGGGAGTAAATCGAAATAAATTGTAAGTGATTCATCCCGTTGTGGTTGAAACTGGGGGTATAGCGAAATGAGATCTCTCCCTGCTGGGATAATAGAGCACAATCTGCTTAACGACCTCCGGATACAACAAACAACTTTGAACACTCCGGAGCGCTCAGAAGTTGAAAATTACCATTGATTAGGAGGCTACGACACATTGTGCTAAATGGTGGCAGGTCGCGTGAGGAGGCCGCCTGCAGATATGCTTTTCTCGTCGGACTCGTCGGTGGTCAGGAAGTAGCTAGCGAAGCATTAGGCAGAACTGATGGCATCACGTATTTACATTCATACCCGTGACAACCGGCAAATGCAATACTTGCAATATAGAGCACTAAGCCCTTGTCGGACCAATCACTGTCAGGAAAACTAGGCTTTAAA"/>
                    <sequence id="seq_t16311" taxon="t163" totalcount="4" value="CCTGTTGGCATTGCTACATTATTATTTAACGGTTTTTTACCGCAGGAGAGGTTATGTGGAGTCGGGTTCCATATCGGGCCAGCTTCGGAGTCGGGGTTTTTGGAGTACCGAATCCCAAATGAAGATTGTACAATAGGTACTTATTCGAATAGAGTGAGTATGTAGCACTCGAAGCGCATCGATTGACAAAGTCGGCAAGATAGGGCTTGGGATCCAATATGCAGTTTCTATGCAGGCCGTCCCGCCGAACCCTTATTCCATGATACTAGTCTATTAGGTTGGTGGTTTCCGACAACTAATCTCGACATGATCGGCACGTTATTTCTACTCTTACGGTAGTGTACAAGAACCTATTATACCTGAAAATAGCTAACCTAGGCCATCACGATCGCTGATGTCTATAAATGTGTGCTCTTTGAAGCGGGTCCAGATCTTTTAGCATCCACCCTGTACCCGCGTATGCATCCTCAATACATTCATGGCCGCGTCACCCAACTGTGACAATGGAAAGATAGTACATCTCGTGACCTAACATATTGCAGGAAACCCGATAAATCATGAACCCAGGTTATTTGTGGTCTAACGAGCGGCTCATAAAGTGACATACGTGTTTCTTAAGCCATATATCTAGGCGCAAGGTCCACTACATAATAAGTTTTGATACCAAAGCACTTAACGACCTGGCCGAGTAAATCTACGCTCGCTATCGAGGGAGCGAGCGATACAGTCGCCAGAGGCTTAGCAGGGGCGACGTTTATGTCGTGGGTAGAAGCTTCCGGGTAAGGGGTTCCGATAGCGTTCGGTGGCATATTTTGTTATCGACGAGTAAGTAATGTCGCAGGCCCAGTTGTCTCTGGTTCTACAAACACGTAACGTGGGGCTATTGCAAAGCGATACTCAAGGCGTGGGCATGTGACATAGTGCTAGGAACAATACACCGACAGATTCCACTGAATTTGGCACACAGGGTATCAAACCGCGGTCAAAAAGCGGTTTGTTG"/>
                    <sequence id="seq_t16411" taxon="t164" totalcount="4" value="TCGAATCGCGGCAAATTGTGCATGGTTCTTAGCCCTACCTAAAACCTTCTGGAGCTTATGTCAGAGGACCAGTTGCTGTCGGCGCTTCTAGGTCGGTATTATAATGAAGAACGAGTTGTTTAGAAATTTCTAGTACACGAGTCTGCTGACCGGTTTACAAGCAAAGTGTCAGCATCGCCGTAGGCACATACTTGCGACTACGTAGCCTTGCCAGAAATATCACCGCGGGGGATAAGGTTGGGAATAGGCCTAGCTTTCACTGCAAAAACCCCAATGGGGGGGATAGCTAACCGACTTTGCCAGATCCTGAATGGTCCGACGGTTTGTCTCCGCATGAAAACCTGACGAAATGTGTCTAAGTGCTCGAATTGTTATTAGCCCCACCTACGTTAATCCATCGGTTTGCAGGGGCCAACTGGCATCACATGTCACTGGTCACAGTAGCTGTGAAGACGTGGGCGAGCAATATACACGCGATGAGTGACTCATTGTGGAGGAAGCGGGCGCTCTCCACATGTCTATTCTAATGGTTAGCATCATCTAGCGTAGGACATATACTCCTCTCAGGGGAGGATGAGTGCCTAACCGACCGTGAATCAGGGGCTTCGCTCAGGAGCGCAGCAACCGAGTAGAATAGCATTCCTTGCGTCTCGCGGAGGGACTCCAACCCCTATGCGCAGGATCGGGTCCAGAACAATTCAATTTTCCATCACTCAATCTTTCACAGCTTCCCTTTAAAGGCGAAGAAACGCGGTGGGAATTCTGGACGTTATGGAGTATGCCGAGCATTTCTGCTCGACTATGTAAGATGGCAACTCACGGACGGATGCCCATGTGTAGACGCAGTGGGCAATGGACCCGTAACGGTATCGTTTGTTACCGAGCATACATTGGTAACTTAGCAGCATCAAGAACAGGGCAGTTGAAGACGAATTAACAGTTCAGGGCAAGATTATCCTCTGACTAAACAAACCTTTTCCGGCGTATTAGACCTTATTAC"/>
                    <sequence id="seq_t16511" taxon="t165" totalcount="4" value="ATCGCCAAGGATACCTCGAACAACTCGATCTTGAGTAACATAGTCAGCAGTTAAACCCTACGTGGGAAATTCAGATAGTGCCTAAACACCCATCCTATGCTTCGATACACTATCAACTCATGCAAACCACGGTGGTACGTCCGTCTCACATGCGGCCCGCCAAGAGGGGCTTCGACGAGGAAAGATTTAGGCGGCGGAAGGTGGTTCATATTATGTCGCTTGCCTAGACGATGCTCACCGCAGGCTTCCCAATCACCGCTACAATATTTCGACACCAAGTCACTTATACTCGCGGACGTGATGTTAAACGCTACGCGTGCTCGGCTGTGATGTTTTCTGTTACAGTCGCGAGGCTTGTCATAGCCATTAACCACACGATGTAAATGCTCATTGACTCCGGCATCGCTGAGACTGCTAAGGCCACTAGTGAAGCATGTCTTAAGGGTAACGAAGGAATATCCCCGCGCCTTCGTAAGAATATTCCGTGCGTATATAAGCCGCCGCCACCCACAGTGCATGGATCCTCTCCTGCAATTCGAAGTGCACGGAAAAATAGTTATCAGAGCCCGGATCCAACAATTAATGGTCAAGCGGCCGCAATCTGATCGCTCTCAGGGCTAAGCGCATAACTGACTTCAAATGACGGACTTTCCTATTATCCGATTGTATATATCGTCGAACACCAGACATCTTATTCTAGGAAGGTGTCGCGCCTCATGGAGAACTTGGCTGGATACTGTCTATCCCTCTACAGCTCATCATTTCGAGCAAGCCTTTTATCCGGAGTAATGGGAGAAGTGTCATAAATGCCGCCGTTCACGCAGTTACGGTTAGCGTGTCCGTTAGCTTCCACGTGCCTACCTTACGAACGAGCCCCCATCCCGCTGTCGAGGCAGATGGCTCCGACACTCCACGCTCTGCGGATCCGACTCGTATGATAAGCCTTTAACCTTGCGGCAGGGGCCGCGGTGTGGGCTTTCATTGCCGGTAGCAGTGTCGT"/>
                    <sequence id="seq_t16611" taxon="t166" totalcount="4" value="GTATCGGCGGGAGAGTAAAATCGAGCTCATTCAAGGTTATTCGAACTGAAGGGCGATCTCCCCCAAGACGTCACGCTATTTCTGCGTTACCGGAGAGATGAGAGCTAGGCAAACGCGAGCCCATACTGCAACTAAGCGTCCGACCGAGGGCGGAACAATGTCAGGCCTTGCGATTGTCGAATTCTGGCTGTTACGACATCAGCAGGACTAATTACTGATTCGTCACCATTTATGTGCTACGGTCGGGCAGGACCTAGCGTACTCGTCACGTCAGGGTGCGAACATGGGTAGGCATTTTGCCAAAATCCAGTCGGCCAGCTGGCTTTTATTGGAGGGTAAGTAGCACACCTTGGGCATGTGCTCTACAGCAAGCCATTGTATCAATAGGTCCGATATAACAGGCCGAAGATTCGCACCAGGTGGAGTTGATCCCGGTCCATGACAGATGGCGACTTATACATCACATTCCCCGTTCAGGTGGCGATTTACCGTGACCGCATGCCCCCAGCCGCTGTAAGCAACTCTGTAGGATCTGCATGCGGCCCTGTTCCAACTGGACCACGGTCGCTTCTTTACCCCCTATGACGCTGGGTTGGAGTTGCTGTCGCTTGACGACGCCCTACCCCAAACTTAAAGTAAATATTGGCCCTCACTGCGGTGAAACGGTCACCGCAGACCTAGTAAATCGGAATGTCACCGTAGGTTATACGAGCATGTCTTCGCTTCCCGGATGCCGGGGACACGTTACCGCGGGAATTGGGACCAGAGTGCTCGGTCCCTCCCAACTATTAACACTGCAACATGGGCGCAGCTAACCCTCGACGGGCGTGAGGCAAGGTTAATTGTTATGCAGGTTAGCAATGGCATTAGTTTGCAGGTCGGTGCTACTTGTACTGAAAGACGTCTCGATACCATTCAGACCCACACCGCAGTCCGTTAAATTTCGTCATAGATCAAAGATGCTCTATCCGCCAGGTCGCTCGGGGGTTCCTCCCCGAAG"/>
                    <sequence id="seq_t16711" taxon="t167" totalcount="4" value="TAAAGAATGGTGCAAGAGATTCGCGTATTCATGCATTGCAGAATGCCAATCTAGTCCCTCAACACGTAAACGCTAAAACGTGTAAGGCACGCCGGCTAGCCATATATCGTAAATGTAAAGCCGAGAGGTAGCAAAGCGTTTATACAGGTGGGACTGCGAACATCGTGCTAGGGAGGCCCAGAGGTGCCGCCCGGGAAGTCCTACCCGCAGGAACAGTCCTAGTCAAACGGCCCTTAGGACACCCTGTCAACTTAACTTCTCCATTGAGTGTTGGCTCGTTTGGCGTGACGATCCGCCACCGGCCTCTCACGCTAAGCACTCGAGGAAGCTAGGCACGACGGGTTAACATGAACTCGCAAGCGGAGCCATTCGCTGCCAGACTTAATACTTCTACGTGCAAGGCTCGCCTGTCAGGAAAAATAGCCAACACGGAGCACTTGTAGCAAGGCCAGGTTGATCATAACCAACCAGGGTCATTTTACTTATACCACTCAGCGGGATGCTTACAGTGCCCGACAACGGGGTATGCCTGATAGAGCAACTCCAAATGCCGAGACTAGGAGCCTACAGTCCCCTTAGGCTTCGTAACGAATCAGCTGAAACCCCCCAAGCACCCCTGACACACGGAGCCCTCATGCTTGGGAGGTTCGCTACGACGTTTTAGAATACTATAGCTACAGAGAGTTTTTGGAGAGCTACACCGCTAAACCGTGTGTGATGTACGTTAATTCGTAAGACGGGTTGCGCCCGGATTTTATCTTTGTGAGCTTCTTGAGTTTCTGCTACGATCGCCGCGAAATGCGGGTTATCACACCCGAAGTATCCATCCAAACGTAACCGAGTTCACCGGAAGTTATTTTCTGTTATTTCAGATGTCGGTCCGTGACAAGATTTAGTGATCTCATAAGTGTACCTGCGGGTTGTCACTAATCGACCGCGTATGTACTGATGCTTGTTGTGATTTCCGACGAGTATCCCAATCGTAAATGCGCCCATTAGG"/>
                    <sequence id="seq_t16811" taxon="t168" totalcount="4" value="ACCGAAGCGCTCCCAGGTCTTCATTTCGCCGAGTAACCGATGAATTGTTACAATCTATGACCAGCCCTCCTTGTTACTACCTCCTCAAGGACTTTGCTGTTTCATCTCCAATTCGCATACAGGGTGTGGGCGTATCATAACCTCGGGGAGGACTGGGATACGCTTAAGCGCCACCTCTACCCCGGGATCATTTTTTGAGATCGAGTGTCAGGAGGCCGATGCCCCGAATTCAGGCTGGGTGGTGCCCATGAATTCCCTGTTCCGATAGATGAAACAAGTTTCACGCTCGGGCGAAGATACATTAGCTCAGGGCCAGTTCCCTGCAAGCTGTCTTAAGGTATCCCGGCATCCCAATGAGTTTAGGGGCCCTAGGAAGCTCTTCAGTGGACACTAGGCCTGGGTACTCAGACCGTATCTCTGACGATTGTCGAACTGTCATGTCTTTTCAATGCGTAGCACATCCATCGAGACTGTATTTTCAACACTCGCAGTCCCAAACCTGTAACAAATACGGTTTAGAGTCCTTCGCCGTGAATGTCTGACCCATCTTTTCGAGATTTACACAACCCCCGTGGCGAACCAAGGGGGGTGGTGCAGCCTGCACGCAAAATGCAAACCTCCTTTGTGACGCAGATTGGGGGTGTGGAGAGATGAACCACTAACCTACGGTGGTAGCAGAGAAAAAGCTACTTAACAGCCTGCTAATCTGAGATTCCTCGTATCACACTCGAGCCCGTTCCGGGGTGTCAGGGTTGCGTCGACTGCGAGGCGAATGAGAACAGGGACACAGTGTTACTTATCAGCTCGGCAGACCGCAGCAGGAGCTTTTTCCGTCATTTGACGAGTGGTCGCTAAGACAGATGCTCCCGACGGCTGCGCCGGTACTATTAGAACTGAGTATTAGGGTATATAGGATAGACAGTCGACAAAGCTAAGGCTTACCAGATAGAGATCCTCGCGCTAGTCTCAGTAGACAGTATTACGGATAGGAGGCTATGAA"/>
                    <sequence id="seq_t16911" taxon="t169" totalcount="4" value="GCGATGCTACCCCAATGAGCCCGCATGGACCCGCCTCTATCTGCGGTCAGCCTGCCCGTAACCAAGTTGATTTGGCGGAGACGAATGCCGTCTTGTTAATTATACCTGTTTTCCGGCCTGAGCGTCTCTACTTACAGGGGGCGATGGCCCTGATGGAGACTGGATGCTTGGAATGAGTGTGGAAAGCTAAGCGTCTTAGGCCTGTACTGCATGAAAGTGAGTTGTCACGTTGCCAGTGAGACCACAGACCTGGTAGCTGAAAGGGCACTAAGCTTAAGCTCCGACGGGCGGATTTATCTTATTGATGTGAGCTGATGGTAGCTTGTGCGCCCGCGAAGGTATTCATCAAAGATCAGTCCTCGCCGGGACCTAATGATCGTCAAATCGATCCGAGCTGTCCAGGGATATCATCATTAACCCGTCAGATTCAGAGCTTGCGTGTCTGCCCCCACATATTGGACATTGACTTACCTACACCAGTATCGACCATCGCCATGACGGGGTTGGATAACAGACGTATTCCTCGTCGTAGCGCAGCCCTGCAAAGCTGTACCTCCGTGGGTTCGAGCCCCCCCAGGCGTTTATCGACGGGCAGGAGCGTTGCCCCCTAGGGCCTGCGAATGAAATCGACCCCATAGAAGCATCAACGACTAGATGTTTACACTTATCAATTTAAGTTTCTCGCCCGGTACAGGCTATAGGAGGTTTTCTTCTTTCCAAACTAGTTATTCACAATCTTGCAAATGAGACATTCTGGCATAGGGGATTTACCAATATCAGTGTTCGGGGTTAAGCGATTGCGTGTGACATCCCGGTTAGTGTTTGCCGGGGCAGGCCGATTCTTCGCTGACCCAGTAACCAAGACTTGCGTTCGTGTGATCAGATTAGCGTGGGTCTGTGGTGAACATCGCGTTAACCCATATGGCTGGACCTTTTAGTGAACTTCCTTCATCGAGTTGCATCTGGGCTGGATATTAAGCGTCCCCTCGTCTTTGCCGGA"/>
                    <sequence id="seq_t1760" taxon="t17" totalcount="4" value="TTCGACCAACATATCTTGCACAAGAAATGCAGTGACCCACTTTCGTCAATGACCAACCGAGTATCACCCCCCACACATCCCAAACCATTAATATTCGGTAGTCGAACACAGAACTTCACTTTCCATTTAAGCTGTGACAGGAATCAGAAAGGTTGAGTCCGGGTCTGGTACTAATCGTCATCTCGGCTTCTCGTCGTATCGAGGTGCGAATTACGGGCACTGACATAGAGGGACTAATGACCTATCTGCCAGACAATTCCATGCCTACGCGGCCGAAGGGCCATTAACAACACGAGATTGCATACTCGACGGCGCACGTGTTCGCGTGTCACCCATATGGATCGCTCCCATGTTTAGGGAAGACAAGAATCCCATGAGCACGTAGCATGGAATTTACGGATCTGTTTGACTTAGCCGCTAAAGACATCTGAGGCTAGCTTATCCATGCAGTCTAGGTGGATCTTATGGATGCAATATTCGTCCGTACAGAGGGGAATAGGTATTTACGAATAGTAGAGGTCTAGGCCAATGCGAAGATGAACGTTTATATGAGGCCTTCATAGAACCGGCCTAAGAAACCCAATGCCTAGAGTCGAGGGAGGCCCAGAGCTAATAACGGGTACAAAGTGACAATTAAACAAAGGTAATGGCAACAGACTTAAGGATGACACCACGAGCAACTACCGGCCCAGTACGTACGAGGCCTTCGCCGATTCTTCATCGTCTTGCAAACTGTTACCCAAAAGCGCTAAGTACACCAAGTCATCACCCAGGTAAGTGTAATATAGGTGTCCTAGAGAAGCATGATGCCGCGGGGGGTCTGCGTTACATTTGGCACATTGTACACGGTGCCGTGAAGTTTTGGAAACCACGGAATCCACCTTTCGTGCCAACCTTACCTTGAACTGATGCAATTGCAATCTGCTGAGGAATCAGGACAGGCTGAGCCAGCGCTCCCCCATTAATCGCGTTACAAGTCTGTAACAGTTTTATGACTAAT"/>
                    <sequence id="seq_t17011" taxon="t170" totalcount="4" value="CGGGCCCAGCGCGCGTTATTATCCTCGACAGGTCTCTGGTCACCACGGCGGCTTTTGACCCTTTCGATATTCGGACGTGATGCATCTCCACGCAATCCCAAGTTACGCATAGTCAAGTCGACTCGCACTGCGCGCGACTGGATGGGTGCCACCCGTTCTTGCTGGCAATCACCGTAAGGGCTGTGCCCTTGAGCGATAAGATCGCACCTGGCATCCTCCAAAGGTCAACGACCGACCATGAACGATATATTCGATGAAGAGATACTTGCGTGTCACAGTGAGTGAGGAACAACAAGACATTTCATGCGTCGTGTTTTCATATACTGTGGAACGAAGTCGGTACCTTGTAGATTGTCTTATGCCCCTTGGTTAATTCGTGGTGAGCAGACGACGGTAGTACGAGATCAGAGGAAAGACTTTGTCTCGGTCTTTTCGTGCCTCAACAAAGCAAGAAGTCTGGCGCGAGCCATGAATGTGTCATTGGCTCCTGTCCATGTGAGGTGTTTTTTGCGCCGCTTGCACGGTGGCCGTGAAGACGGGCAACGGTGGCGTTCCAGCCTCTTAGCACTGCTGGTATAGACAAACGATCCGCTTATATTATTTCGTCGACTCTATGCCGTGTGTTTAGAAGATGAATGTGCAGGGATCTCTCCGCAGCTGCATAGGTGCGGCGAGGTTCACTTAGGTCCGAGTTACATCTTCACTATTAACCGGTTGTTCTAGAGCTGTAGATTCGCCCACCAATGCATCGTGCCAATGGCTCTGAAACACGGGGACAGATCCGCTGGTTACAAGTTTTATCACTATCGAAGTGGGTATCGCTCGCAATATTTCGCCAAAACACTGCTACGCGGCGTCTTTAACCTCAGCTGGCATATGCAGTTGGGGCGAGCGTGGGATCTTGTGTGACCAGTTCTTGTGTCCAGATCGAACTCGGCGTTGCATATAACGAAATATTAGAACAGAGTGTCGACAGGTAAGCGCTGCCTTCATTTGATCA"/>
                    <sequence id="seq_t17115" taxon="t171" totalcount="4" value="GTCCTGTGTAGTGGGTCCGTTCTCGCCTAGTACGCCCTCTGGAGTATACTACCCGCACGGTTAGACCAATGGCATCGTCGGCGGAATATAGTCCCGAACCGACACTGACCGGACCCTAATCTTTCATAGACTTCTTTGTACCAACTCCTTCATACCTTAGTCAAGGGTGCTGTTATAAGACTCCCGATGTTTACCTACTCTAAAAGAGTGCTATCTGACCTGGCGCAGGGGACCACGGCTGCATCGCGAATCCGTCTAGTGTTCTGACCATAAGAATCGCGATGTGCCGAGATATTTGCTCTCAGTGTAGCGATAGATACGGGTGGAGCTGGACTAATTGAGGCACTCGATCAGGAATTACTACAGTATCATCTTTTCTTCGAAGACGTAGGTTGCATAGCGACGTAGCGTCTCCGTGGCTCGAGCGGTTCGCCGGTACGCACTGCGGTTGGACTCTTTCTCCCCTGAGATATCAAGGCTGGGACTAAATACGCTGGAGAGACCCGCACCATTGCTGGATTCCCCTTGTCCTTTCTCAAACGTGTGGTGCAGAGCCCCTCTCTCCCGCGTTAACCTCGCACTCGAGAACGCGGTAGACTTGATTTTACCGAACGCATACACACCAGCAATGTATACGTGATGTCCTACTGGTTGTCCTGGTTCTCCCATTCGCAGAACAGGTCTCACGATCTCAATACGCTCGTTATACAAGGACTGGACGGTATCGGACATTCGGTCGTCAACTAGGTATCCTCAAGGGTTTTTGGCAGATCATGTGGATCAAACACTAAATACGCTTTTGCGCAAGGTATTTATATTGACACGGAATGTGCCGAGGTGAAAAGCGGAGGGGCCAATTGGTCGTAGTTCCATGAGGGCATACCCGGTATTGTATTAATCAAGTTATGGACCGACTGCTAGAGTCTTGGCAGCCCGATAGTATGATGGGTTGAGCCTCGATTCCCTGACCACGAAGTGCCGCGCTGTGCTAGGCATGTAG"/>
                    <sequence id="seq_t17212" taxon="t172" totalcount="4" value="TTTCCCTAAATGATTGCATACATGCCGAATTTCCCAACAATACTCTCCGACCAGATGAGCCGGCTTTAACAATAGCGGCCTCGCACCCACCATGGCGCTGTCTCGATTCGGATCTCACCTATTCGGATAACCGCAACAGAGCAATAATACCCGCCGATTTCGGCTATCTTGTACACACGTCCCCATCACTTGCCTCTTCTGAGTCACTGGTTATGTGCGTCCGGCAGTATCACCACGGAGTTCCGACCTGCTGGATCCTAGAAGGCGTTACGCAGCTTGGCTATGGCTTAGCACCAATTTCAGAGTTATCCGCGGCCTTGCCCCTAACCGTATAATCTAGCTAACGGGCTACTATTTCCCTGGGTGGAAGGATACATGGGTGGCGATTCCGGAAAGCGAATGAGGGTCATTGTACGTTTTTCGGTTGTTGTCAATTTACTTTAGGTATATCAGCGTGCACCTGAATGCGCTTACTGCCTGGTCTGGCCTGCGGAACAACCGCGTTATAATGGTACGTTATACGATTCCGTCTCGTTACGCTACCGCAACTAAAGTTATGCCCTCTGCCTGGGTAGACGAACGCTGATCGTCGGGGATCGACATGTAGGAAGGAGACCTGTATTGCTTTAGGAGTCAGAGATAATTAAAGCGTTCAGATTCTGCCCGGCATTTGAAAGCGGGATAGCGCATTGTCCAAACAGATGGGTCGCCGGTATCTACATTAATCGGACAGTCTTTGAAGAAATCAGGGAGGCCGTCGTGGCAACCACGATCGGTGCGGTATGGTACGCCAGCTTGATGTAGTGCCGGGCCGTCTGGAACTTGTTTGTGGACGATCCAAGGTAGCGAATAGTACGTACCGGTGTCGAATATAGGTTGTTGTACTATTTAAGTGCTGCGGTCCTCCATACGCCAAATCCTGTCCTTGGCGTTGAGTCACCTTTAATACACTATGTTAAAGAATCAGCCACCGAGTTGCGCCCGGTGTCGGGGTACGTGA"/>
                    <sequence id="seq_t17311" taxon="t173" totalcount="4" value="CCACCTGCGATCGCAGGGAGGCAGCACGAACTCGCCCGGTCGATGGCCTTCCTATTTTGCCCGCGCGTCGCCGCCGCCCTAAATCACTGCTGCCTCTGTAGCGATAAGGGCTATCGTCAAGGGAGCCAGGTAGTAGTCTAATGGACCACGAAGATTCTATTGGTCCATATAGCGCTGTCAACCGTAGGCCTGTGCTAACGTCATACGCGTGGCGTGAACTATGTAGCCGGCTGCTTGGATGGTGCTCCGGATAGACATGTTAGCAAAGCCCACGTCTACGTGGGTATCAACACGAAAGATCCAATCAAACAGAGGGCTTCTAAACAGGTGTCTTTACATGTGGAGGACGTTCAACACATTCACAATTGTGGTGACGACGATCTACGGACAACGCGCTGTGTGCTGATTACGAATGCAAGCTCCAGGGGTCATCATTCCGCAATTAGGTTCTCGGCGAACGTAACTGTGTTGCATCAACTGGCGGATGACCCTCTCAAGTGGGTTATGGGGTTATTTAGTTAACCTGAGGGGCTTATGGGTGGATGATCTATTCTTTCGTATGTTGGCCTGTCCGTCAAACCAATGAGAAAACAGGGTATCAAGCGAGTCAGGTCATTCGCTCTGTACGTCTGCGGGTAGTGTGTAGATGTGGGGAGGCCCAACGTGAGGAGGAGAGTTAGTGAAGACTCCTCGATGAAAGACTCCATAAAGGTGAAGAGGCTCTGTTGCCCGAGAGATTCGTCCTTTAGGGCCACCGCTCCTAACACATCAAACACAAGGCACATTGTGGAGTATAACTTCATGTCAATGCCTGGATCACCTCTATAAACAATTTTCTTAGTTCCCCGGAGATCTTTCCGCGCTGGCCGGGCATACAAGGAGTACTTATTACAAACTCCATAATCGATTTGACCCGTCACTCTAAGCAAATCAGAGAGACCCATCCCAGTGTTCTTGATGTTTGCACGGGTTGTAATAGTCCACCATTTTTCTCCCCATG"/>
                    <sequence id="seq_t17411" taxon="t174" totalcount="4" value="GAGGACTACGATGAGAACCGTATATGTCACTCTAATGACGCATTGGCGGCAGAACGCAAACAAACGCAACCGTGTCCCTCGAGAGAGGCCCATGTTCGCAAAGTATGGCTGTCTAAGCTAACTGGATTTGGATAGGTTTACCAGGCCCACCATGCACTTCCGAAGAGGGAGGAGTCATGGAACGCTCACCGGACCAGTCGGGACTAGGCCTCGAGTACCCTACCTGGATAGTATACGACGAAGGTCTCCAATACTTACCAACACGTTACGTTCATTTCATTAATAAGGGCATACCAAATGTAGGATGTCGAGTCTGGGGCTTTCATCCATTATCAGATAAGTGAATAAGGGACACGGGAAACCACATGGGTCGAAAAGTGTTCACGAGTCCTGGTGCCATCAGCATTGACGCGACAAGGAAATGTTTTTAGTGATATGCTGAGAGTTTCGTCTGGGAACAAGCGCACGTATCACTAACGCTCCCTTGCCAGGTAGCTTCAAGAAGGATTCTTCACAGGCAACTGACGTCTCCCGAAGAATCTGAGGGGTCGAAACGTAACTCGTCCCACCGGCCGCTTTCTACGACGTCCAAATAAAATCTGACGCCGCTAGATGGCTGCCACGATCAACAGCTACCTGGTAGGTGGGATTGACCACAGGATCCCCGTGGCTTTCAGGCCGTCCAGCAGTTGGGCGGTGATTGGCTCGCGAACCTCCTGGGAGGCAGGGGTTGCCACTCGGAACGTTCCTAGTGAGGACCTCGACGCGGTTTTCACGCGAACTCTAGAGGTAAAAGTTGATACATCAAGAAGCGGGGGGTGACCCACAGTTCAGCAGCGGACAATGGGCAGTGATGTGCATAATTTAAAGTATGTTAACACGAACACTTCCTATCCGCCATCCCGAAATAGGAATATGACTAATTACACCTTACTGGCCAATGTAACGCCCAGCTACAGTTATAAACACGCGCTAAAATTATACCATATCGGACGGTCAT"/>
                    <sequence id="seq_t17511" taxon="t175" totalcount="4" value="TCTGAACGACCTCTAGAGAAGAAGACGAGATGACCAGCCCAGTCCTCCAACTAGAATGCGATGGCTTATCTAGGACTCGCCCGCAGTAACTCCGGTTTCGTCCATAATCGGAGGAGGGTGATTCAGAGAATGGGCCCGAAGTTGTCATTCCTGCAAATTCCGGACATTTCGTCCCCTGATTTCCATCTGCTCGTGCCACTACCTCACGGTAAATTTGCGTCGGGTGGTATCACTACCTGGCTTCGCCCTCCTAAATTGAAAATCTGTACCCGCCGGGGAATGTTCATACATCTCAGAGTGCCGAGTAATCGGTCGGCTCCGTCCATACCCTCTCTGAAGTCTTTGGGACAAACCTTACCACCAGTAGACGAACTTAACGGACCGGGCCGTGGGTAGCTGATTAAGGTCCTGCCTAAAGATTGTGAGTTTCATTTCCCTTTTTATCTACGTCTTACAGGCCCTGTACCCCCTCAGGGTTCTACCCGGCACGTGCGCCCTATAGAATGTAATAATATGTTGCACGATGCCTTGTTGTTAGACAGTGGCTCTTGCGGTCCTACCTAGTCCCCTCTATGACCTAACATCCTTCAAGGGGGGCGATAGGTGCTATCCTGGTAGCCAAAGTTGATGGCGCCCGACATAGGTTATATCTTCAGACTAGGCCCGGGTTTTGAAGTTGGAAGGCAGGATAGTATATAAAAGGTCATAACCGTAATGTGCCCGCATCGGATTGAAATTATAGAGGGAGGCGGCGTCGCCGTAGTGTGACGAAAACATGCTGTTACGTGGTGCAGCTTGTCTTCTTCACCCACCGACTTGAGCTTTGTCGAGCCGGTTGAAATGGACCTAAATCAAGGCACCGTGGTTGGAGTCATTCTCTTACTCTATGTAACTGCGTCGTGCCTCAGTAGTACCGGTCCGGAGTAAATCCTAGGATCACGGCTCAAAAATATTTTCCATTAATCAGACTTTCAGCTACGGCCGGCGAGGCGATGCTATA"/>
                    <sequence id="seq_t17611" taxon="t176" totalcount="4" value="TGCCACCGCTTCTGCGTCGCTACGGGAAACCCTGGCTTTGGTACACCCGGACCCCTAGTTGGGACCGCGGAATGAAAGCGGCCGATAGAGAGGTGGACAACAGTAGGATCCACGTCTGTTCGCATCCGCTATCCTCTTAGAAGTTGTTGACGCAAGCAAGGCACAAGGATGAGGAACAAGGGTTAAGATTTCCGATCAGCGGCTGCCAGCCATCTGGTGTAGTAAGCACAGTGAGAACAACTAGCATATCCAGACATTCGTCGGATGTTCTCGTGGGGTATGCCACATGTCATCCAATTAATGTTTTAAACCCCCGGAATTTCGTCTTACGTTTAGACAGAGATCGCATTCTGTTCATTCGCCCCAGCGCATGGTCCTAACAACGTGTTTGCCGCATGCACATAAGGGACTTAACGTGGCTCTACGAGCGAGCGTGGAAAGAAATTGACAGGAGCAGGGGTCATCACCCGCATCTGGCTGGCGCATGGCAATTACTCGCTTTTGCGACTGAGGTAGGCGACAATAGCGATCCGTACGCGAGTTTTGTTGTGGGTCCTCCCGTTAAATGTCTAACTATGTGCACTTAGGGTCTGGGCTCCTTTTGTTCCTCGGCTTTCCCTACTAAACCATACTAGCATCCTAGATCTTGTAGGAAATGTACCGTCAAGTCACGCCGTAGACGTACCCTGGACTAGGCACCGCGGACGGGTTCCCGACTCATATCGGTAGACCGTGGTACAGGTCCCGCGGGGCGTTTGCACTCCCCATCTATACAGACTAGGAGTACCTCTCTCTCGCCGGCACGCTCGGAAATTGTCTCAGATTTCACGTCACCCTCTACGCGTGGCTGGTCAGGTAGGTCTGGCTAGATGCCGGCACTTGTGGTGCTAATCGTGAACATAAGAACTATTACTCTCCAATCTATGATAGTGGCACCTCGATAGACGAATCCAGCCGAGGGGTGTAATCTGCAACGCCCGAAACCAGGACAACCCTCGGG"/>
                    <sequence id="seq_t17711" taxon="t177" totalcount="4" value="CCCGGAGCCTGCATACCTAGTCGATGCTACCTAAGAACCTTAAACACCTTCGCAGCGGGATAAGCCGATTGAGTCATCTCCCGACTGAGCATCGCCCGAACTAAGGTTCTATCTGCCTGATGCGTGACGACTCTATGCGACCATTTCGTACCCTTAATATAAGTCAAAGCATTTTGTCAGACTGTGCCGTTCCTTTGAGATTGGGATAATAGAATCCGAGGGCCTTACCACAGTCCTCTGAGCGGCCATGCATGATATCTCCGAACACGGGAAATGCTAGAGACCATGGGGGGAAACGACCTGGCGGCTGTGAAGTGTAAATGAGGTGTGAGACGGACCCCGTTGCACTTCGAAGATTAAATCGGTCTTTTTCAAGGAATTTCACGAATACCACGGAGCGCTATCAAGGTCGTGTGTTAGGCGGGGTTCAATTCTTCCAAGGATTTACGATAAGGCCATGGGACCGTCGATCAATTAGTAACGCAGACGCTTACTGGGGCCGTTGCTAGTTGGAACGGTTTTGCTTCGCACTAGGCATAATATCGTTCTGTTATACAGAGCCTGGAGCCCCGAATTAAAACATTAATACACAGACAACCTTAGCGCGGAGAGATCCTCTATTTTCGTCCATTCTGTGGGAGTAGACTTGACTGGGGATAGAGGAGGGCGAGGTATCAACGTACTCAGACCTTTGTGAAGTGCATATTTAATACCCATAGTCTCATATTCCTAGCTTGCATGGACTCCCAAGGATCGTTGGGTCGAGTTGTCATGATACCATCCGGAACAATGAATGCCATTACTTCGGTGGACCGAGTACAGGTTCGATGGTTTTTCACTATATACAACATGGATATCTTTTGATCTACTCCGGGCGGACCAATCCACGGAGCGCTTAAACTAACTGCTACATGGTCCACAATCACGTAGCGCGATACAACACAGTCCGTGCGTCCATCCTAAAGACCCCCTGTTGATTGCGCGCTTAACCGGATGGAAC"/>
                    <sequence id="seq_t17811" taxon="t178" totalcount="4" value="TTGTCTAGTGTGAACCGGAAATTCCATATGGTAGGCCGGATCCGAATAAATAAGTTTCACTTCCTGTCGAGATGAAGTCTCACCAGAATACGAGCCTCTAGTATAGTGCCCAGTACGTTGCCGTGCAACTATCTGAGGTCTTATCAGGATTATGGTAGCCAACAGTTGAAGCAAGGTCTGTGTAAAGTTTCCCATTGTTCCAGAGGGGGGGCAATCGAAGCGCATTGTGTGCCGTGGAGGACAGTGCCTTTTGAGCCGGGCCATTCCCACACCCCCTATACACTCTAGCAAGAGGCGCACATTGATAGGTTGGGGCAGAAAACGGAAACAACACAGTCCAATACCCGAGATTGTACTATTGTGCTCCCGCTCAAAAATGAGCGGCTTCCTCCGGTCGCCAACCCCACACGTTTAGCAAATCCGTAGATGTTGCCTCAGTCGAGACGCGTTATAGACATCATAATCTGTTTTGTATGGGGACCAACTGCAGGGAGTGACAGTCTCGACAATAACCACGGCCTATGTCATTTTTACTCGGGATTTATCCACAGGAGCTGTATTGCGCACCCAAACTGTCCCACCCGGGATGATAGTAAGAACTTATTGCGCGAGGTATCCGTATATTGTCCCTTATCCCCGTTAGTCGGGAGATTGACCGGGCCGTATGCCCGATACTTAAGAACGGACTTCGGATCTTCCCCAATGCACACCAAGAATTAACTCGCACTCCAAAGAGACGATTTCTTAGAAGTCGGTCGGGAGTGACGTTAAGATGTTCTACCGGAGGCGGACAGCACCTGACATAGAGACATGGTCTGCAAGGCGAATCCGTGGGGCGTGAGCATGTATCTACCCTTTTGAGCTGCTAGAACCAAGTAAGCCTGCCTCGACGTGTCACAGTACCTCTCCAAATTGTGTCGCGCCGCTCTACCAGTGCGCGAATGGGAAAGGGGCTCGTGTAGAACCCTAGTTAACCCCTGCTACCATTCCCTGGTAAGAA"/>
                    <sequence id="seq_t17911" taxon="t179" totalcount="4" value="GCGCAGTGGCTCGTTGAGACTTGCGTAGCGTCTTCGAGCCGCAAAGTATATGACAGAATCATGGTGTGTAACCGAGCCATCCGCGTCTCACGTTACTACCACTCATAGCCTTTATGAATACCGAGCCGGCAAAATCTCCGCCCCTCTATGCAATGGTTTTGCGCTAGTAGGGTCAGCAGCGTAGGAATCACGCAATCTTAATCGCCTAGCCCAACGTGTCCACTACGCCTTTAGAAGTGTTTTGGTTGTAGTCTGTTTCCTCTGCGAGGATCTTAGGTTTTAGGGCTACATTTAAAGTTCCGCTAGCCGGTTGAAAAGAGCAAGGTAAGCGAGTAGTTCTAGTTCTTCAATTTGCCGTCTGTCTGAGTGACTAGACTGTGGGCAGGTTCATACGCTCGCATTGCAGGAAATCCCGTGAAGAGCGGCTAAAGGGCGGAACGATGCGTGGACTTGTTAGGAGCCGGTAATGGCATAGAAGGACAATTACGGTGGCAACCTCCTATCGCAAGCGCAGTGTTTTATTCAATAGCCATGGGTGGAGTTGAGGATGCCAGAAACCGTTAATAGAAATCTAGCTCGACGCCACTCCTCTCTCTCAAAAGTCTCTTCGGACTTCAAGAGGCTTTACACCTATCTCCGTTCGACCGCAGAGTCTGCTCCATAGACTCCCATGTCCCGATGGCCCTAGTTGTGATGTATGATCTAAGAGTCACCTAATTTTGCCCTCAGGGAGTGGCTGCGCTAGTGGAGTGTGCTTAAATCATCTGATCTTAAAACCGACTAAGTGTGTGGCTACACCTAGGTGTTAACGCAATCTAGTGGACTGTTCAAAACGACCTTGTCGTTAGTTCTTGGTAGAAGCCGAGATATGTCGGCCTACAATGAATGCTCGGATGGAGACACGGGTGTTCTGGGATTCCTTACGCCCAATTAGCGTGCCACATTACACTTATCGTGTGCGCTGATCAAGCAACGTCGAGTCTTATTGGGGGGGATAACC"/>
                    <sequence id="seq_t1860" taxon="t18" totalcount="4" value="ATCCACCGGGTCCAAGTTATTCGGCATATAGCAGGAAACGGATACATGTAATACGTGCTTGAGTGCGATCGGCAGGACTGCACCTCTTGAGGACAGGCACTGTTAGAGCATCGGGCGGTCGGAATTAAATTTTCGCCCTAGTCACCATAGGTGTATATTGAAACGCTGGCTGATCCCGTCCTGTCCTGACCACGTTCGTGGGCGTTTACAACTATTGGCAACAGATTCGGTCGGCAAACATTTTGTGTTTGATCCAAAACGCAGGGGAGTCCGGATGATCTAAGAAGAATATACGGGCGGGATCTGAGTTTTGCTGGCTAATTTAAGACGTATATGCCGGAACTCACTTCCGTAAGCTACGATCCTGGGCTTATTCTGCACCGAGAGAAAACCTGCGGAGTTGATGCGCTATTGCGTTCTGGGGGCTTCCAATTTCCGCGATGGTGCTGACCAGCGTGTACAGCCCACCCAGAATGACAACGCAAGCATAAGGCCGGTTGTGGGCCAGTTATCTGGTTTTGATTATCAGTGACCTCTGGACCAAATGTCATGCCATGTTAAAGCGTCCGAGCCCTAGTCGCAAGGCCCAACACCGAGCCATTTCCGTGTAGCAACTGTACGACACGTTGAGGCCAAGCAAACAACCGGACCTTACGTCAGGGTGAGATCGGGCCCGAAGGCGTACGACGTCCTTGAACACAGGGAGCGGCTGAGCAGGAGGAAAGGTACTAAGTTGTCGTGCTGCCGAATGTTGAAGGAATCGCGTGATGTTGTTTATATTGCGGTCGTTCGGAAAACCGTCGTCGCTCTATGTACATCGCGGTCAACGCTAGGCCCGGCACGCGCAGACCATGGCGGCCGCTCCGCATAGTAGGTCGGTAGCTATTTACCCATAGGTTCTTCAAAGCGGACGTAGGTTGTATACCCTAAGGGGTGTGCCAATATTGCGTCACCTTGGCTTGAGTGCGCAGGGTAGGAAGACTAGTAGGGTGTGAAATTG"/>
                    <sequence id="seq_t18011" taxon="t180" totalcount="4" value="GTAAAGGCCGTTCACAGGGCGACCGAATCTTTAAGGCCGGAAGTCTCCAGAGCATAAATCTGACTAGACTAACCTGGGCAGCAGTATGCACTGTATGTAGTATCCGTGATATCTCCGCTGTGTGAGGAATTCTATCTGGGCCTAGACACGCTCTACTTTAGGAAGGTTCTCCTGGGAGAAAGTCAAACAGTAAAATCGACGCGAAGTAACCGCAGGCCTCGAACAGCCTCCGCGAATGGCACGAGGTCAGGGCACGAAAACAAGGTAAGTTCTCCCGGAGTCGGCGTGCATCGGACGCCCAGGGATGTGACAGTGGCTCGCACGTTCCGGAATAATGGACCGCCCGTTATAGGGCTGCCAGCTGCATATTGGCGCCCGCGCCCCGCGATAGTGATCTGAAGGGGCACAGAAACCATCTACTGATAGATCTTGTGCTGGGCAGGGATCGGATATCCCCCCGGGTATAAAGGCAAGTGGAGAATAAGTCGAGGTGTTGCTATAACCCGGGGAAGACTTAGGCGACCTGTCCGATAGAGCCAGGTTAACGTCTCGAGTCGACATCCCTATGTTCGCTACACTATTATCTCCGTGGACTGTGATTGCTTAAGCCTACCAGAGGGTAATAGGCTAAGCGTTACACCTCGATATAGTTACCCATGGACACGTAAGGAGAGCAAAACGATGGCTTATTCACTCGTAACTACCGGGGGGTAAGTCAAGTGCAATAAAGTGGTTAGAGCGGGAATTACATAGCAGTGAAGTCTGCGCAGATATTGATGACGCGCTGGCCGTTGTGGTCGATGGCGCAAGTACATTTTCGACTTTGTTTGGATGGCCCCCGCCACGATGGACGATATCTTCCCTAGTAGTTTCGCTTCGAGGAGTGCCCGCGGGGGGTAGTTTTCTGTATAACGCTGTCGGTTGGTTGGAACGATTCGTCGAAGCGACTTTCCAGCGATAGGTTCTTGAGGCTTAATGGGTATGGATGGGACACTTCTGC"/>
                    <sequence id="seq_t18115" taxon="t181" totalcount="4" value="AGCAGTCAAGACCGGTAATTCAAACTGTGGGGTGTTGAACTGAAGCCAGGCCCCACTGTTATTGCCATCTAGCGTCCGCCACTAATATTTTCTAGCCAAGGCTCGCAACGAATCCAACCCGGCCATAAGCTCTCAGTACTAAGTTTAGACCTCAAGCTGTCTGCCTTCAACTTGTCGAGGCCTTCGCGTTCAGAGCTTTTGGCTTAGCCCTTGGACGGACGTACAGGTGAACTATCGAGTTGTCTGCCGAAGCAATTCAAATGGGAGAGCAGTAGACCAGCTGTAGAGTCCCTAGACCTCCCTTTTGTGGTCCCACAGTCATTCCATATGGCGTGGCATCCTGTCGGCCACATAGTTCGATGACAGGGGGGGAAAAACCGAAGAGATCTAGTGGTTCCGCCGACGGGCATGCGGGCACCCTAAGCTTGCGTGATGAGCCTCACCCCACATCTACCGGACTTGGTACGGGGTCTTGGATGACACGTATTGCCGAACGGCATCTATATTTAGATTGAGATCCAAGAGCTATTTATTGTAATTCCTGGGAGGCCTAGTCACTTTGCCCGCGCGTACAGCGGGCCAGCCCTATGCTTGGCTGTAACCTGGATGTCACCCAGTCACTAGACCTGCGGTTGGAAGGCGCTTATGTTAGCAGCCGCCGACGAGCATGGCTCATTTGATGCACACAGAGTCAGTTATCAGTGCACGCCAATACTGTGCGCGTATTTCACGGCGCTACAAACGATAATACCAGCATGTCTAAATCGGCTAGTCCCAGCAATTTTGTACAGCATGTAGTTTGCACTCTCGAGCATACCACGTCTAGCAGAGACAGATGCATACCACCGGGCGGGCCGGCATGTTCGAACAGAAGTGAAAAGCCATGAACCCCATAGCCCCAATATCGGCAGGAAACGGATCGCACATAACCATGTTTTATCTGTCATTCGTCGTGATTCTTACACAGTCTCTTAGTGACTATCGATACTCCGTGCCGTGA"/>
                    <sequence id="seq_t18212" taxon="t182" totalcount="4" value="GGAAAGAACGACTCATCCGATTGTGATCGAACATATACCACGGCTTATTAAGGTAAATTAAAATAGTATGCACTCCAATCACCGTATATTTAGAATCACGTGCATTGTTACTCGGCGCTTAGCGGGGGTTTGTCGCATAAAGCCCGCTGCCAAGATTTGCGCCCTTTGACTGATTGCCTTCGTGTAGGGTTTCTTTTTATTCACGTATCACGAGAGACCGGGGTTGGGAGTGCCCTCTCCGGTCTCGGATCTACGTGGCGCTCTCATAGTGATGCGGGACCCTCGCCCAATCTGGAAGTTCCCCCAGGGTGTCCACGGTGCAGATGTTGCGCTTAAGACAGGGGATGTTGCTACCGTCCGACTTGCAGTCCGGTTTTCATTGAAGGACGCGCCGTTGCGTTTAAGTACACGCCGCCCGCAGGCACACTATCGGGGCTAGGGATTTACCATAAGTAGAAATATTCCACCATGCAGAGAGAAGTTATGGTGTAGTTGCTAGGGAATCGAGGGTCTAGCTGAAGGACCCCGTGGCACAGAAACGCAATCGAGTTCCCTTACCAATTGGTGGAAGGCGTTTCGTGAACCGTTCCTTAAAGGTGCTTGAAAAAACAGCGATTGTGCCCTGCGTGAAGGCAAGCCTGAATTGCGACAACCTTCCGGTAAGAAATGCGAACTATAAACTGTATATAGTATGTAGTGCATTAGCTTCCTAATCTTTGTAGTCCCCTCCGGGTGCTCTAAATGAGTGAAGTACCGCCGTAGTCTTGCTGAGCCAGTGACCTGATTCGTGACAGGAGTATGTTAGCTCAGGGCATAGCATCTGTGGGCTCATATACAAACTCCAGAGTAACTTACAAGGACAGTGATTTTGGTCTCGTAATGCACGTACTTTGGACAGAGCCGTTGCGGACTCAGTATAATGCGATAATTAGTCGGTGTGACTGCTTCTGAATAACTAGGCTGCATTTGCGGGAATAGTAGTGTGCTGAAATTGCGAAGT"/>
                    <sequence id="seq_t18311" taxon="t183" totalcount="4" value="TCCGGTTTTGGAACCCCTGCAGTTGGGGTAACTGACCAAGGGTGAACGCAAGGTCTCCGTGTTCCCGATTTCTAGGCCCTAACCCCTACGCGATGTGCTTTGCCTGTGAGCAGTCCAGGTAAAGGCTTTGAGAATAAAACCTGCGATTAGGATTTCTGGCGGGACCCCCGTATTTATACCCTCACAATAAAAGTTTTCCTCCCAACGCCACAGCCCTGCGCAGGACAATCCCCTCGTCAATCGCAAGTTCTAGCTTCAGTCCGACCTTTGTCCAAGGATAGACCGGATCGCGGCAGGCACCCCAGCGGAAACGCGTGCCCTGGCCGATTTGGTCAACTAGGATCCTGAGGCTTTCAATCCGTCCTTGGGCTCTCGTACCAAGTTAAACTTTTTTGTCCAAGATCGCAAGATTCTTGTTTTAACTAGCCCGTACAAGGAACCCGAGTCGCATTAAGCGATGAATACTATCCCCCGAATAGACTTGCCATTAGTTGACGTAAGTGCAAATACGGAGCTTATTACACTCCGGTGGTCTCCCATCTCATTCATCAAGAAATTAGTCAAATGCACAATTGATTAAGCGGGAACTCGCGTAGCCTGCCGTTCCTCTGGGCGCTTGGAGTGCTACCAATAGTGTGCGTGGAGTCCCATTATTCGATACCGGTAGATAGGCGTCTATGGAACTATTAAGCCCACAAAACCGTACGCTCTTCACTGAATCTTTGATGGTTAAATAATGTAGGGTTAAATTGGGGGGACCAATTTGCAAGACGCTTTAGTACTGATACACATGACAAGGTCACACCCGAGTTATCTATGTCTAAGGCACAAAAGACTTCGATATTTCGTCTGCCGACCCCGTTACGTAGCGTGATGTAAGTCGTCGATACGCTGAACAGGGAGTACACAATGGTTCCTTATTCACCCGTTTGTAAGCGAGTTCCTGGAGGGGAGCCGGCTTAACTGCCGTATACCCCTACTAGTCCGTACAGCCGAACGG"/>
                    <sequence id="seq_t18411" taxon="t184" totalcount="4" value="TAGCGACTTAAAGCAATAATTTAGTAAAAATTACTTTTCCTATGCCGATAGACCCGCTGTTGGAAGCCCTCGCAGAACGCCTCCAGAGTTCAACTCGCGCTACTTGAGATTGATTGCGCGACACTGCCGTTTCATTCGTGTGTATGTCGTTAGACACGAGCCCTCTGGGAATGCATCCCAATGCCCGTGTCTGAGCTGGAAGTGGCTGGCATTACGGGTCGAGTTGACCGAAAATCCGAGGCGAAGCCTGGTGGGTAACGGTAGGACTAGTGACTCACTTCGACAGCTAGATCGGGAAGACACGGTAGAAAAGAAACGCTGGCTCACTCTCAATCCTATGTCCGGTGATAAAGGCCAGCTGATTGATTCCGACCGAACGTGGCTCTAGACAGGTGTTTTGGCCGTAGCAATTATGAATGGCATCCTGCTCCGCCCTGCTTACTATCGAGGGCTTAAGGGTCTGGTGTCTGCGGGGCAAACCGTAAGCCTGCGCTCTGTTTCGTCTCATGAATACGGCGAGTCGTTGCGCATAACTCGTCTGACTGCACTCATTCAAAGTTGCCCATAACTTTAAAGTAGAGTGCTCTGCCACGCCTATTCAATATTTCCAACCTAAACCCGGACCGGCCTTGCCGGGTGCTGTGAGCTCATGGTGAGGCCTTTCAAACCGCATTTCCACCCACTACCCGTCGGATGTCCTACCGCTTGACATTTCAATCACTGTAATCAACTTATATCAGCTCGAACCAAGATAGAACCATTTATAGCGGGCCCTATGCCTATGGTGTTGTCGGGCTAACGTTACTTACTACATCAGACGCGCGCAGAGCGAACCTTACTTCCGACTGCCCCTGTCCCAACGGTTTTGAGGGTAGGTGTTTCGAACTATTTGTTGCATTCCAAATCATGTTCTTCTACAGAATAACTGCTTCCATATCACTTCATTTATGAAACAAGCTTATTAGGTTCCGGCCTCGGTGGCCGAATCGCGATCCTACCT"/>
                    <sequence id="seq_t18511" taxon="t185" totalcount="4" value="TTCGGCTAGGAGAACCCTATATACTTCTTCGTGAGGTGAATAGGCAGCACTAGAGCAAGAAGTTGGGTAGGCCGAACCTCCTTCAAAATGAAAGGTGAGCTTCAGTGTCCTGTTCACACAGACCCATCGATGTGAGAAGGCGGGTTCCAATTTCAGTCGCCGGTAGCGGCCTACTAACATATCGGTTTGTTAGTGGTAAGGCGGTACAAAATACGACACCTTAATAAAGCATGTCACGCCCAGGAGCCGTAACAAACGCAAATAACTTTCGAAACAAAATCATTCATAATCCGGGACGTCACGCAACTCGCCTTCCCTAATCGAACAGCGATTGACCGCAACCCCTGGCCTAGGTTAGAATCGTCATCTACCAATGTAACTTCGTGCCAATTGGGACCGTGGAGACTCTTCCGCATTCAGGCAGTGTTCAAGAATGTCTCCGGGCTTCCGACTGCGCAGTCGATTGGCATCATAATCTCGGGCCGCATGTCATCTGTCCGGGGGCCCACACCGTGCGGACGGAACCTACCTGAGTTGGAACTAAGCTTCTTAACGATTACTTCAGGAGGGACCTTTCATCTATAGATACAGCGAGCAAGCCTCGGCCGCCACAAGCGGTAAAGCCATAATTGATGCCACAGTACGGCCATATGAATTTTCCGTCGAGGTAGATTGTCGCAGGTCGGGTATATCTGAAGGTAGACCTCGTGCGCCCGACGTCACTCAGTTCCAGGTTCTAATTAGGGCTTTACAGATTGCCGTAACCTATTATCCTTGTAGTCGGTATACTGTTATTGAGGTGGAATATCCCATCTCTCTGGATGCATCGACTCGCTTGCCATGTCGGTCCCCCGTTTTCTCGGCGCGACGGAAAGCACATCACGGATTGCAGTCAGACCGCACCCAACGGGTTCGTGCCGCCCTTCAAATTGGCATACACCGGTCATCATCCTCTTGTGGGGTTCTCTGATTGTAATATCCTCGTCCTTGGACGATTAAC"/>
                    <sequence id="seq_t18611" taxon="t186" totalcount="4" value="CGCGGAGCGCTCCCACGTCGTCAAACCGACGAGAGACCAATGAATTATTACAATGCATGACCAGCCAGCCTACGTGCCACCTCCCAGACGTCTTACCGGTGCCAGGTCCTAATTGCATCGGCGGTTTCGGCGTAGCATTAGCTCGGAGTGGGCTGGATTACGGTTAAGGGCCACCGCTTTCCCTGTGTTTTCTTTTGAGATCGAGTGGCCGGACGCTGATCCCCTGAACACAGTTAGGGAGGTGCCTATGCATTCCGTGTTCGTATAGAGGTTACAAGTTTCATCCGCGGTGGGAGGTCCATCAGCTCAGGGTCGGTTCCACTCAGACTGTTTTAAATCATGCCGTGATCGCGATGTTAATAAGGTCTCTCGGAAGATCTTCAGCGGTCACGCGGCCTCGCTACTCAGGCCGTATTTGTAACACTGGTCGAACTGTGATACCTTTAAATCCCATAGCACAGCCAGGGGGCCTGTATATCCAACAAAGACCGTCCTAACTCCGTGACAAGAAGGATTTAGATTCCTTAGCCGTGATTGTCTACCCCATCTTTACGAAACTTTCACAACCCCCCTATCATACGAAAGGTGGTGGAGCAGCCTCCCCGCTATGTGCTCCATTACTTTGTGGATCAGCTTGGGTTGATAGAGAGATGAGCCCCAACCCGACAATGGTCTCTGCTAAAAAGCTACTCACCCACCTGCGTATTCAATATTAATCGTATGACACTCGGGGCCATTAAGGAGTCTCTGATTTCCGTGGATTGCGAGGCAAATCAAAATTGAGCTATAGGAAGACTCATCAGCTCAGGAGACTGCATCAGGATCTTTTTCTCTCATTTGTCGAGGGGTCGATCAGGTTGATGCTCGCGACGGCTCGGCCTGAACAAATAGATCCGAGTATTTGTCAATGTGCCGGAGACAATCGACGAATGCAATACCTACCGTATATCTTTGCACGCGCTAATCGAAGTAGTCTGTTTAACGGATAGGAGGCTATCCA"/>
                    <sequence id="seq_t18711" taxon="t187" totalcount="4" value="TTCGGCGATGATAAATCTAAACACTTCTTCGTGAGGTCAATAGACCGCTCTAGGCCAGGACGTAGGATTGCCAGAACCACTTTCAAAACAAAACGTAAGCTTCACTGTGCTAGTCACACAAGCACTTCAATGTGTAAAGACGCGTTCTGCTGCGACTCGACGTTGATGACCGCCTTGGTTTACCATTTTTTTGTGGTGAGCCGGTTCATAATTTGGCACCTTAATTGATGACGGTCGGCCCAGCTGCACTGCCCAACGCGATTCGCGTTGGAAACCACGTCAGTGATAATCCGGGTCGGGCAGCAACACGCCCTACCCGCGCGAACTGCGAGTAATCGGAACCCCTAGCCTAGGTCTGAACCGTCATCTGTTAGAGAAAGTTCGTATCAATTGGTTCCAAAGTCGCTCATACCCGTCAAGGAGCTAAAAAAGTATTACTAGGGGGTACCGACTGCGAATCCGATACCCACCATACCTTAATCCCGAGTGAGGTTTGACTGGAGGTGCTTTCCGTGCCAACAGTACCTCCCTGAGTTGGAACTTTGCTTATTACCGAATATTTCATGGGGGAGCTTCCATCTACAGATACCGCGATTATGCCCCGGCCGGTACAAGCTCTAAGGCTCTAACTGATGCATCATGACGTCCCTATGTATGATCCGTTGGAGCAGATTGTCGAAGGTCGGAAATATTGTAGTTCAGTACTCGGCCGCCCTATGTATCTAATGGCAAGTCTCTACTTAGGCATCTCCAGTTTGGCCTAACATATCAGCCTTGGAGACGGTAAACTTTTAGTTGGCGAGAAAAATACAACTGTCTCGATGTAACGATCAGCTTGCCCCATTCATCGCCCGATTTCTCCGTGTGAAGTAATGCCTATGACGCGATGAAAGCCGCGCGAAACGTACCAGGCCGTCCCGGCCCTAGAACTCGCTTCCAGCGATCTGATCCCTATTGAATGGTTCTCGAACTCAAATATGGTCTCCCTTAGGCGGCCTCC"/>
                    <sequence id="seq_t18811" taxon="t188" totalcount="4" value="CAGGCACCTTCGAGAGCCTTTCAGTTGCAGGACGTAATATTGGAATATTTGAACGGACTACCTGGCGCCAGGTCTGGCTCCTGAGTTTCAACGGTCGGCGGTCAGGCTGTACCTGCATCCTCGCTCCCTGGGGCAAACTAGCCTCTAAGACTCCCTGTAATCGAGTATACATAATAAGCAAGCGCTAGACGCCTGTGTGCTACCACTCGTAGAATCCTGACAGCCAGCAGCTGTTGCTGTCACGCCGTGGCACGCAATATCCGGCAGGACGGATCTTTTGTGTACCAATATTCGTTGAACAGGACCGCTGGGAGACTTACCATTCAAATGTACATAAGAGTGGATGGCATATTGCTCTTTGGGTTACTGTAATAAGTCCTCACATGAGCCCCTGGATAGAATGGTTAGACCGTTGCAATGTGGAGTCGATTTCATTCACGTAATTTACTTTTGGTGTAAATCTCAACAGACCCGTATCTCGTTAGACCGTAGGAAAAGTACGGTGCACTCACCCTTACTAAAGCTTGGGAGGTATCTTGCAGTTGTTTAATACTGGAGTTTCTGCGTGTCACATGAGAACATATGGGCGTAAGGCAGCGCGACTGCACCGTGAATCCACAAACACACCCATCTTTCTCAGAGATAGAGTGAAATAGCCAAAACTCTCGCTGATAGCGGAGTCCGCACCCACTGGTGAATCCCATAGGGTCCACTTATGATGCCTGATTCAACACCCGGCCGCGAACTTATTTGTTCTATATCGCCGGGAAACTTTATACTCGGGGATCCTTTAATCTGGTGGGATGAGGAGAATAAACATATCTCTGATCTTTATTCTTTTCACATGAGACTAATTGTCTATCGTCCCCAGTGATCTGAGGAACGCGTAAGGATGGATAGATGGTCTCTGAACCATTCTTATAAATAAAATTCGAACCACGTAAGCTTAGAAGCTTACCCTTTGGGTAATTAGTGCTTCTGACGCATTTGCGCCTACGCA"/>
                    <sequence id="seq_t18911" taxon="t189" totalcount="4" value="ATAAAAGCTGTCCTTCGTGCGACCGACTCTTTTAGGTCGGAGGTCTCCAAATGACAAGGCTGTGTATACTGGTGTCGGCTGAAGGTCGCACAAGACTGAGACGTCATGGGGTCTCCTATGCCGAAGGCACGCTATGTGGGTCTGTACACGCTAAAGTTTAGGAAAATTATCCTGGGTGAATACTAAAATGTCACCCCGGCGCCAAGTCACCCGTTGTCCGGAACACAACCCGTGTATGATACGTGCTGTTCACTTTTTCATAAGCTTAGCTCTGCGGGAATCACCGTGCATGGGGGGCCCAGCAGTGGGACCGGAGATAATACGATCCGAAATGATCGCAGGCCCGTTTGATGGCCTCAACCTACTAATGGGGGGCCGAGTTCCCCAGTAGGGATCTTACTAGCCACAAATACCGACTACAAATAGGACTTGTGGTGGGCTGGGATTGCCCATTCACCGGGGAATTGGAGGCAGTCGAACGTAATTCGAGGGGGTCCGATAACCGGGGGCCGGCTGAGGGGACCCGAACGGTAAAGCCCTCTTAACCTCTCGTGGCGCCATCCCGATGTTCGATATCACATCATCGCTGTGGACTATGATTACGTGGACTGACCATAGAGGAATAGGCTATTGTTCACCCCTCTAGAACGTTACCATTAAGCCCATTAAGAGAGCGAAATGACTTCTTTTTCACTCCAAACTTCTAGGCGAAATTTGTAGGACACTAAAGTGGTTGGGGAGGGAATAACATAGCAGTGAGCTCATCGGGATTATAGCTGACTCACTGGCCCTTGAGGACTAGGGAAAAAGTAGACGTTCTGGTTTGACTGAAAGGCCCCCGGCAAACGAGACGGGGTCTCTCTCAGTCGTTTGGCTCCTTACATCGCCGCGGGCGGATACTTTTCTATATAGCGTTGTCTGAGGGTTTGCACGTTTCGTGGAGGTTAAGCTCCACGGACATGTTCTTGTGGCTTAGGGTGTACTGATTGGGCACATGTTC"/>
                    <sequence id="seq_t1960" taxon="t19" totalcount="4" value="GTGACATCGGTAATGTATTATTGTAGATACACAGCCTGTGGGATCCGACCTACGGAATTTGGACAGCGATCATCCCCGCCACGATGGATTGCCGAAGATCCCAAATGTTTGCTCGCGTTTGGCAAGCGGTTGTCGGGGTGAGGACAGTTCCAAGCTTAGGACCTGTAAACCCAGTGAGAAAGCGACAGCAATCAGCGTCTACTCAGTCCACGAAAATGAGTGCTATGGGGACTCATACTGTTCAGCCAAGACTAAAACCGTTAGCAGGCTTGCGACGGATCATCAGCCGTGGTTGTAGAGCTGTGAGTGCATTGTTCAGACCTTTAATTGGAAGTGGACACATTAGTGAGTTAAAGACGTACTCATGCCCGGGTCACGACCCCGCGAATCGCACTTTGATTAGTGACGCCTAGTCACGCAGTTTTGGACTAGCCACATTCTGTCATTAATTGCTAAAATTCCCGGAGTACCCCGAACCGAACTGAAAGCACGGAGCATGAAGATCTCATTGGCTATAGGAACACCGCCAGATCTTACAGCACTACTGTAATGGACGGTGAAGTAATGTAAAATGGCCTTCCTCTCGCTTCTTCAACAAGGATTATGGCTTACACTGCCGGAATCGCGGACATTATTGAGACAAGATTCTCCATCGTCTAGTGAAGAAGCGGCGATCTGACCGAACTTTATAGAAGGCGACATTCGCTTACTATTCTGTATCTTTCCTTGTCAGCTTCCAAGTATCGGGTGGAGGGCTGGAGCAGACTCAGGAGGTGGCACCCAGTACTGTGTCGTGACCTAAGACCGGCAATAGTACTACTGGGAGGCACACTACCGCTGTGTTAGGTAACCACAACGTGCAAGGGTACATGTAAACTGCTCCAGCTTCCGTGGTTACTACGGACACCGGATGCCCCGTATCAGCCTATAACTCGCATAGCGGGCGTGCGCAGCAAGACGTGCTATAAGCAGTTAATTCTGTATCCCCACGCTCATACGC"/>
                    <sequence id="seq_t19011" taxon="t190" totalcount="4" value="GTCTGCCACAAGGCGCATATACCAGTCTTCGGCGAAGTGCCCATGTCTCACAACGTTTGTCCTTTCAGCATCAGACCGGTGATGACGTCTGACTACGCTAGGCCCCTAAGGGTTATTATAAGGAGGCGATGACGAAACTCGCATTTTGTCTGTTGTTTGCATGGATATGCTCTGGACACTTGCCCATCTATGGTACTACGGGTTGCGCACGGGGTTTCCCCACCTGGGTGCCGTACTCGATGAGGCGCTCAGGATGTTCATATGCCCGTATAGAGGTATAGAACGGTCATTTAGAACGTACCTAACGGCGACCGTACGTACAGGCTGCCTTAATCTGTGTCGGATCCACAAATCATATCAAAACATGATGCACCATCGGATGAATGCCAACATTAATGGGGATCATATTTTTACGCTGACATAGCTCTTGGGCACGACCATTCCGGCTGTTGCTCGCGCGCAGATTGGTCATTTGATTGATTATTTCACCCCCCACGGACGCTTCTATTGGAGACCAGGCAAAACACACCCACAGCAAAGATTGGACGCCTCAAACCCGTTAGAGCTTCAGCCACAGCTCGCCGTCTCCGCGTGGCGGTACATCTGAAGTTCAGACCCTTAGACGGTTAGCGGCAGCGAAGACCTATTATTTCGGGACCCGGGACCGTGGAAACAACTGGGTGATCGCTTATTCCTCGAAGGTAAGAGCTCGGAACACGGACTTATTTCTTGCTTATTTGCTGACCAGGTCGAGAGTGTCTAGATCAGGATATGTTTGTGGCTTCAATAGCTCAATACTGATTCGGACTTTGAAACCGGTAGTTTGGAGCCTGGGGGCAAAAAATGGGTGGATGTTTACATATCGGTTTGGGCGTGTTGACCTAGCTCCCCATGCTTCCACAACTTTGTGATATGAGAGATGGTCAAGACATTCTACATGGTGACCATCGTAATTTGTAGTATCGCAACTTCGCCTGGTTTTCCCTCTCCGACCAGTTTG"/>
                    <sequence id="seq_t19115" taxon="t191" totalcount="4" value="GCTTAGTTTGGTTGGTGGAATATATCCGGAACAGGTATCTTTTCCATTGAAGTAGAAGATCTACTACCCGGTCCTCTTTGATACCATAACGACGGACACCATGCCTAGACGAACGGGTCTCTTTTGCACACAACGGTCTTCGTCGGGCAACCAAGGTTAGGCCTGGTTTCTAGGCGATGGATTGAGAGTGTAAAGGACCTGAAGCCGTTGGACAGCAACACAACTCAAGGTCTCCCGGCTGCGTGGTGATGACCTAGGTCTCTCTTTACAACCCTGTAGGTCCTGGTGCCTACATTTTAAAACAACAAACTCTCGGGCCTGCCAGGACAAGATCAGAAGGAATTAGACCATGAGTACTACTTGGTGCGCGATCTCTTCTAAAAAGTGATTCCCACCATATGCTCGCTTCATATCTCCTACTGGAGGATAGAAAAGAAAAAGACGATTCAGGGCTTATGTTTCACATCAAATATGGATACTATACGTAAAAGCGCGTCAGTACTCGATTCTGAGGATAGCTACTCTCCGTACCTTGCCGATAGTGTTGTACGATTCTCCTCATTGCCCCTAGCCCACCTTGCCCTTAGCTTGCAAAGAGGTGCTTTGACTATACGCACGCACCATATGTGTCCATACAGAAAGATGGCTTTTGTGCACCTAAGAAAGAGAGCGCAAAGCGGGGTATACGTTCTTAGGCGCCCAATTTTTCTATTGTCTAGTCACATTCCCGAACCGTGCAAATCAGTGTCTGCTTCCAGCGACCTAGATTGCAGAGGAGCTTCAAATTTTGAGGCCGGTAATTAGGGGGAAATTATTATGTGCCTTGGTGCAACAGCGCATTAAGGGTTGGCAGGTAAGGAGCCGCAGAAAACTGATTTGTCGCGCGGAATGAGAATAATCTAAATACACACTTGCCGAGAGCTTCTAAGACTGCCGTAAGGTCGCCAAACTAATATAGGATAGGCCAGCCGAGTGATTCAACGGCGTTGTATGCCGCTAG"/>
                    <sequence id="seq_t19212" taxon="t192" totalcount="4" value="GTCTACCACAAGGCGCATATACCTGTCTTCGCTGACGTGATCATCTCTCACAACGTTCGTGCTTACAGCAGAAGACCGGTGATTACGTCTGACGACGTTACGCCCCCCCGGGTCTCTATAAGAAGGCCATGACGAAATTTAAATTTTGTCTGTTGTTTGCATGGATATGCGCTGGACATTTCCGCATCTATGGTATTACGGAGTGCGGACAGGGTTTCCCCACCGGGGTGCCGTACTCGATGAGACGCTCAATATTTTCATATGCCCGTATAGCGGTATAGAACGGACATTGAGAACGTACCTAACAGGGACGGTACGTATAGGCTGCCTTAATCTGTGTCCGATCCACAAATCATATCAAGACATGATGCACCATCGCATGAAAGCCAACAATTATCGGGATCAGATTTTTACGCCGACGTAGCTGATGGGCACGACCATTCCGGCTGTTGCTAGCGCGCAGTTTGGTCATTTGATTGTTTCTTTCAGCCCCCACAGACCCTTATATTGTAAACCAGGAAACACCCACCCACAGCAAACATTGCACGCCTCTAACCCATTAGAGCTTCAGCCACAGCTAGCCGTCTCCGAGTGCCGGTAGATCTGCAGTTCAGACCAATAGAAGGTTAGCGGCACCGAAGACGTAAAATTTCAGGACGCGGGACCCTTGTAACTACTGCGCGATCGCTTATTGCACGAAGGTAAGAGCGCGGTACACAGACTTATTAACTGCTTATTTGGTGACCGGGTCGAGCGTGTCTGGAACATGATATGTTTGTGGCTACACTAGCTCAATAGTGATTCGGACTCTGAAACCGGGAGTGTAGAGCCTGGGGGCAAAAAATGGGTGGGTGTATACATATCGGTTTGGGCGTTTTGACCTAGCTCCCCATTCTTCAACAACTGTGTGATATGATAGATGCTCTACACATTCAGAATGGTGACCATCGTATCTTGTAGCGACGCACGTGCGCCCGGATATCCATCTCCGACCAGTTTG"/>
                    <sequence id="seq_t19311" taxon="t193" totalcount="4" value="TACGCCCAGCGTACCCTCCCAGTGGACGTTTAGATCCCCGGCTGGATGGGGATCCTACAGGTTCTCCATTACTGAAGTCCTTGCAAGAGGCGATGTACTGGGCAGGTGTTCGTTCCGCCTTAAGTTGGTATGTGTATAGGCCACTGGAAGGCTACCTTAGCACTCACAAGTATCTATTGCCCCAACCTATAGCCCTCCAAAATAATGGCTAGTCGGGCATCAGGACAATCGCCCGGTCAATCGTACTTCGACGACGTAACCGCTCGTCCGTCAACGCATTGAACCGCGCACCCCATACTCCTCGGCTTGTATCTGTTCCGTAGGCTACTGGGTTATCCAGGCACCTGAGCTTTCCAATCCGACCATCCACTCACGCACCAGGAGCGACTTCGTTCTCTTATACCACAAGTTTCTGTCTGTCCCTAGCCCATACCGGCCCTGCACCCCGCATTATCGACTCGGCACTAACACTATTGGGAATCCGCGACGGCATAATATGCCGGCCAAGTCGGTCATGCATATGCTCTAGAGGACAGGGAGCGTTATCTCCTAAGACTTAGGTAGAAAGCTCCTGATGGGAGCGGGAAGTAGGGAAAACTCTTCATCCGCAGGCGTCATGGAGGGAGTCCAGTTGTGATAAGCCAGTGTTATTGATCGTTATGACACAACGTGAGTCGATCGAACTAATACGCTGGCCAGAGGTTTGTCCACTAGACGTATCGGCCAGGGCACTACAAGGTTGGGATACATCGGGGTGGTAAACAGGTCCGGCCGTGTAGCAGATTTGCCCGAAACTTGGTCCGCTCCCTGCTATAGTTGTAGTACATTTAAGATGAGTCTCACTGGACATTAAGGCGCCCCTGACCCTGTGAGGTTTCAGGCGACGCTCCCGCGAATGATAACGGGGGAGAGCTCCCCAATTCACCGCCACCATCGCTCCTTCCGGGCAGAGTGCCTGTCATCATCCCGTGTAGCCCAGCGTGTGGATAGAAGCGAACAG"/>
                    <sequence id="seq_t19411" taxon="t194" totalcount="4" value="GCGCCATGAGTGTATACTCATCCGCAGTTGCTTCCGCGAATAACTCCTCTACTCATTGGGATCAACAGGGAAACTTGCTCTTTCACCCTCGATTAACCCAATTACACAGAAGCTCCCATGCAACTCATCGTGATCCCGTACAAATAGCGTCCATATATGGCCTCTGAAAGCTAGTCGTCTCGTCCGGTAATGGAGATGTAGTAGCACAAGACCTGCATAAAACTTAATGAGTCGTTCGGGCACACAGTGGGAGCTGTACTAAGACTGGCGAGCGCGCACTGGGTTGGTCGCAATGGCTGACGCGTTACTGTTTCCCTTACGAAATCGGGATGGCGGCGGCTGAATAAGCGTTCTAACGATAGCAGTATACAGACGAAGGATGCAGACTTTTAGTATCTATCTGTATCACTGAAAAGCTGCTTTCTAACAAGCAGAGCCCGAACCAGGAGCCGAGCGTTTTCGGCGGAACGAAACCATGGAGTTATGTGAACGTTGCTGTCACGGTTGACTGGACCCTTGACCCCCGTCATGCAAACTACGCTAGAAACGCACAGTTGACCACCTTAATACCCATGGTTCCATTTACGACTGGTTGTTCAAAAGTCGCGCACAGACATAACTCTCTCAATAAGAAAATCGCACTCCTAATGAGACAATCGGCATGTGATGTCAGCTCTGCAAAGCTTTAACATGTTACACGTGGCTATGGGCCTGCGTGCAGCATGTTTACTCGGCCATTACATAAAATCCGAATCTGAGACCCTTCGGGTAAGATGATGCATCGTGGCCGTTATGTCAGCACTATAATATCGGACTGTAAGATGACATTAGGGGGATACCATCGAACTTTACTTGATCTGATGTGTCAGGTTATCAAATAATGAGCCGGGGACGCCTTACCGCGAGGAGCACTGGTGTAAGCGGTCAGCCTTGGTTTCCTTCGTTCTAATTCAATTATCTCAAGGGGAATTACACTATTGAGGATAGGGGATCTTCTGTT"/>
                    <sequence id="seq_t19511" taxon="t195" totalcount="4" value="CCGAATTCTAGCGTTATTGTGTCGGACGGGATCGCGCCGGGATTCAATAGAGAACGAATCGGTGTGCAGTTACGTGCGCAGAAGTCCTCCCGCAGCCATCAGATAAAAACCTCGTCGATGTCGAAGGGTTGAATAATAGCCTGATAAGGGTCGAAGGTTCTGCCTGTTGTGGGTGATAGACGTACAACATACAGTGCTATGGGGTGTATCCCAACCTGGAGAATGCCCATTCCGCGGGGTTTATGAAGGGTATCTTAGGACCAATGGGGAAAACCGCGCAGACGTGTACATCCGATATATTGCAGAGCCACGCTACCTAAGATGGGTATCTCTTATTCCCATCAGGCTCTTAGGAGTTCAGTGACCGTTTAGTGGGGGACTGCACCTGTTATGTACGCACCTTCTAAGAACACAGAGATCATATCTATCGAGCCTACGCCCTTAGTGGATCCGCTCCTTAGTTATGAAGTCACGCAGAGTGTTAGTCGCGTGACGGCGCGCAACTCAATCAGTTGGTGCGCCCCCGCTCCGACGGTCGTAGTAAATGGCCACACTCTCTTGGTTAGGGTACATCTCAACACTCGTGTTGTGGACTAGGAAAGCAGAAAGTGCGTACCCCTATACGTTTTATTATAGGCTCCGGTCTGAAGATTGGAGGGGACTTATGAGGAGTCCACAGCGGAATTTACGTTACTGTCTACTCTCGGGCCAACGATAAAACACACTATGTCGAAGGTCCCGAGGATAAGATGGAAGTAAATATGTTGTACTGATACCTAACCCGCAGGACAGGGAGAGAGCGCTCGAAAGCAAATTCTCGAAATTGATTGGTGCGACATAAAATCAGTTCCATGGTGCTTTCTCAGATAATTCCACGAAAGGTGCACGCGCGTGTGTTCATGTACTAGATACCGCGATCGTTACTACGGAACGTTAAACCGGAGTTCATCTACAGTGTTCAGCTTTTGATGCAGCACCTATCGTGATATGCCTTAGATGC"/>
                    <sequence id="seq_t19611" taxon="t196" totalcount="4" value="ATTTGCTCGGGCGGCTCAAACCCGACTCTTCGTGTAGCCTGGGCCCTCGCGAATCTTCAACTTAGCCCTTCTGATCGAACGCCCAAGAACACATTTCTTATATTAAACCGGATATGGTCACGCAGTGAGAAAGACTACGGCAGGGAAAGCGGATCGGAATTGCTCTTCGGCCCGTCTACCTCTGCATACATCCTTGTTGACGTTTCGGACCTCGGTGGTCTACCTAGTGGCGTTACAACGCGTGCGCTTAGTCCGTTGGTAGAGGTTCTTGCTGGCAAGCTCTGGGTGGTCCCCCCGCTTCGATCATAATCTCGACGGTGTCGTACCCATTAATTTACCTCCATTATTCGCCGATATAAACGGTGCCAAATCCAAAAAGTAGTTTATCAGTTTTCAGTGTAGCGACTACACGGTCCCCGTGGACTGTTAGGCACTCCCCTGAACAGGTACTCCACAAGGACGTGCGAATTTATAGCGATACCTCTATTACAACAACACAGGTCGAAAGAAGTCTGTATGCCTGCCCCTTCGAAGTACTTAGCTTGTTGCAGATCTCGGACATTTTCAGTGACCGAACGTCGGATTCCTACAGCCATTCAATGTGCGCATTGCACGTTCGTGGGTGCTTATCGTTTCGAGAGACCGGCATATTTCTAGGTAAGATAGGCGGCCCTAGTTGGAAGAGATATTTATTTTGTACAGGCCCTCCGTGGCTTACGAGACGGAAGTCAGTAATATTGCTTAAGCTGCCTGCATCATCTAGCCATCCACAACATACTACCTGCCACGTAAATCTCAGATGTTGGGACCGCAGTCCGGAACCGTTGACGTTCGCGAGCCACCAAGTTAGCTGGAGTTTTAAGTCTGAGGTCAATTCTCTGGGCAGATGTACGCCACTAACGCCATCGGAGCCACGACACGCCTCATGTATATTTGGTGTGGGAGGGAAGATGTAAAGGCAAGTCACTTCCTCCTGTACCAGGCCCTATTACCCATTCCG"/>
                    <sequence id="seq_t19711" taxon="t197" totalcount="4" value="TCTCTCATAAATACTAGGAAGACCCCTACCCAGACGCGTTCTCATGCCCGAATCGGACGCTGCTTGCGATTCACTAATGATTTCGTTTTATTCAGGCAGACACGATGCCTATCATACTGACTACAACACTAACAGCGATAGATATGTTCCAAAAATTCCATCGGCCTATGAATCTGCTGCTACCCTATTCCGGGCGTTGCATGCCAACATTTCGCGACCTACACAGAACCATGATGCAGGTAGCCGGACGTAAGATGCGTATATCCGGCACGCTCATGCGTCTTCGTTCAATGTATAGGCCGAGTCTGGGAGACATCTGCTATTTTACGAAGTAAGTTATCAGCATCCCTGATCAAAATCCCTGCCAGAGTAGCGCCGGTCCGTTTGTAAGCTGGGGACTGGCACAAGACTACGTTGCTAATTGATGGCAGGTGTTCCTAGGCCCTCAGCGACATGACTTAAGGAGATTGGAGCTCTTACTTCATGCTTCTTATGTGCACGCCTATTGAGTGTAACTCTGGCGATGACTGCACAGAATCGAAAGAAGTTAGGCTTTCCATTCAGCAGCAGCTCTAAAATGATAGAGTCCATATAGAGGAATGCAGTTCAATCGCCGAGGGCGCGAAACGAATCGTTAGAGATGCGCCCAATGTTTACCCGCCTGTCATGGGAGACACGTCTCCTAGGCTGACTGTTTCCTTCTGCCCGACAATGTGTTCCTCTTACAGGACGAACTGTCGCCAAAGAACACAGCTATTGCATATAAACCATACGTATTGTGGCTCGGTCTTCCGTAAATTGCTCCATACCCGTACCTCCTTTAGACGTCCCCTGACACGTATCTCACGAGTGAACGAACTCTAGATCCTACACTCATTGGAGGGTGCGTTTACGAACAGCAGGCAGGCGGCCAGCCTGAGGGTCACCGCCACCCAGATGTTGGACCCACTATCCCGGTAGCACTTAGTATATCACGTGAAGCGCAGCTGTTGTCAAATCA"/>
                    <sequence id="seq_t19811" taxon="t198" totalcount="4" value="ATCCATAGGGTCCAATTTATGCTGCAGAAACATTAGCAGGACTTCTCGGAATACATGGTTTTGTGCGAACATTACCCCTTAACCTCCCGAGGAATGTGAATGTTGGAGCGTAGGGCCATGTGAATGGAGAGAGTGACATTGGAGTCGTAAGTGTATTTTGGTAAGCCGGGAAATGCTTTCGTGTCCAGAGCACATTCGTAGGTCTTGACTGCTATTGGGAAGTAATTTCCACCGTGACAACACCGTGTTCGAATATAAACGCAGCCTAAACCACAGGATCAGTGAAGACGAGGCGGGTGGGTTTTGAATTTTGCCGAGAACTCACAGCCTCGTATGCCGAAACTCTTTTCATTACGTTCCAACCCATGACTTAAGTACCACGTTCCTGGCACCTACTGGGGTCAAGCGCTGCTGCGGTTTGGTGGCTTCCACTTTCAGGCATCATGTGGAACAGTGTGCTCAGGCCTCCCCGGTGGACAACGCGACTTCAGGGCTGGTAAATGGCCACTCGCCTGCGTGACGTTCTGAGGGACCACTGCCCGATATGAAACGACGTGTAACCGAGGAGGAGCACTCGGTGCAGGGCCGACTACATGAGTAAGTATCGATCGCGAAGTTACCCAGCCATCGAGTAATATAGCCAATCGGGCCTTACGGAGGGGTTCGAACTTGGCCGAATGGGTGCAAAGGTGTTGAAAACGGGGAGAGGATGAACTGGGACAAAGGTGTAGAGTTGTCTTGCTGTTGACCGTCGAAGTAATCGGGCGGTCTTATGGAACTCCCGGTCGTTCGAGCAGGGGACCACCGTTCATGCACATCGTGAGCTAAGCCCGAGCCTTCAGGCGCGGGCCCTGGCCTCCACACCGTAAAGTAGGGAAATCGCCATCTACCAATTAGTTTGTACAACCTGAGGAACGCTGTTTACCTTCAGGGGGGCCGATATATTTGGTCACGTTGGCTTGAGCGAGACGGGTAAGGAGACTCCCAAGTTGCCATAGTG"/>
                    <sequence id="seq_t19911" taxon="t199" totalcount="4" value="TGGATCTAGCTTCTGACTGCAGAAGAATTGTCTAGATCCGCTGTAGATGTCCAAACGATGCGTGTGACTGTAATGCTCCTCCACTTCACCGTTTATTATATTGTATGTTGGTACCATGGATACATGGAGCTTTAACCTTGCCCAATTAACGGGTGACGGAGTTTACTTGTTCGTAGTTCCGAGTGCCATCCCTATTGGGGGTCGGAACAAATGACCCCCATAACAGCTGGCCCGTTCCTTCTTGGGCATCGTGATGGAAATGAGAGGCACCGGCAGGCGGGCGAACAACATCCTGTAATAGTGGGTTGTGATCCCTAACTGTCCCACGCTTGGTGACCGGGTCCCAGCCCCGGTGTTTTAGAGCGAGCCCGGTCTAGTGATTCGGTGTACTAAACCGGTTGCAAAAGCCGCCAAGCGTGGTCCGACACATGATCGCTGATAGCGCAGAGCATCCAGGCGATCGCCAACGACCATCACACAGCTGAACTAGTCCCGCCTGAACCGGCCGCCAGGGGACCAAGGGCGGTCAATGTGCCTCGTGCGATTTTTTGAAGTCTCGCTTCAGCGCAGGGTGGTCAATACCTTAAGTGGTATATTTTTATCATGCAAATTCGAACTAGGTTTTTAATTAACTCATGGAGCGAATAACAGGTCGCGGAGTATCTTGCTGACCGTCACTTAGACGTGGTCTCAAAAAAAACGGTTCACCCTCACCATTATGAAGTCGAGCTAATGTGCGATGTATTTATGTTGCAGGATCGCGTGTGTTGATAGAGCCCTTCGGCCGTGGTGGGACAGCATGCCGCCGTACGTGCCACCACGACCGCATGGCTACACTCTTACCTGTTAGCGACACAACCTCGTTCTCGGGCTCATGTGGGGGACGTACCCCTCTGTAGAGAGAAAAGCGATACCGTTTAGAGCACTTACTCCGCTATACTGATTCATACAAAGCGTACAGTAGTATAATCGAACAAGAAATTACCATACTGGGCTGTCC"/>
                    <sequence id="seq_t250" taxon="t2" totalcount="4" value="AACGCGCGCTCGATCAACTTTTGTCCGTTCAACATGGGTGGGATCCGTGCCGCCTGCTTGGGAGACCGAACAACCCATTGTAAGCAAATGACTTGCTACCCCGGCTTCCATCCTCCGTAAGGCGACCACACGAAGAACTCCGTATATAGCCACTATAGGGCGGTTCACTTATCGAGACTTGTCATTTGTATGGTTCCGCGGATGGCCATATAAGAAGTCCCAACGGTGTAGCCTGTTCCCCTCATCGGATTACTTAGTCAGGCACAAGTGTTTGAATGTCAGGCTGCTATGCTGCTAGTTACATGTATCTGTCAACTCCCCTTTTGGCCTGAAATCTCTCGCGTTCCCAGCCTTAGTGGACCAATCACGTAAACGACACGCACAAACAACCCGTCACTAGTGTACCTCCGTTTCAGCATACCTCTTCCATTGCTGGCTTTAGAGGCCCAAGTAGTAATTGACAAGCGTACACTTACTTAAGGGGATAGGACATAGCGCCGGGAACAGTGGGGCGTCTACTATTAGCCCCGCCGGATTGTACCAACTACGATGTCTAATCGTATAGACGATGGGGATACCGCTCGCGATATGTACCAAAGGGCCAAATGTCGACGTATTCTGCAGGTGCACAGCCGTACAAAAACCACGGCTTCGCCCGGTTATCGACGTTCCTGTTTCAATGGTCGAGAGTAAGACGGGTTATAGGACCAGAGGCCGTGTATATTCTACCACAGAGGCGGTACGGACGCCGATGAGCGACCTTCTACCTGTTCCGTCAGCGCGGGAGTTAGCAGTAATGGGTTGACACCGCGCAAATGCTTACCGGGCTGTGCCTCCTTCTTCTGACTACACCGATATCGTACATCCTTTGAAATAGTAAAGAGCTAAGCCGCACTACAGCGTTCACCTGTTGTTAACACTGCAAGACCCAATTGCTTGCCATGACCTGTATGAAAGGGGTGGCGAATGTATGTATGCTACTGTGTTTATCGAATAAATC"/>
                    <sequence id="seq_t2011" taxon="t20" totalcount="4" value="GGGAACCAGCAAGCATCACAAACACCGCACGGCGATGTGGTAAATCCAAGCACAGATTGGAAATACTGCCGGAGTGCGCAGCAGGTCTGCTACGAAACTAGCAGTCTCCTGCGGTGACTATAGCAGCTACTAGTAAATACAAATACTGAAGTGTTACTGTGTGACTACGCCAGTTTTAACTCCTCACATGTCGGGCAAGACTATTGGAAGGGGGGCTACGTAACTCCATGCCTCAGTACCGGGTCCACCCAATAACACAATGACGGCCCAGCGATCACTGGGAAGGACGTATTTCCCATGCAATTACGCGGCCGCACGACTCTGCGACCACAATATTTGTGAAATAAGGTCAGCGTGTCTATGCATGATTAGCATTAGGAAGTTAGGAAAATTGAATAGGTAGCCTCGTGTGAGGGGGCCTTCGAACGTCTAAATAGATATGGCTAGCTAGATAGGTAGCCGTCTTGGCGTCTTTTATTCCGCGTTGCTACCGTCCATGAACTAGAATTGTAGCAGCAACTGCTACCTCTCTAAGCAAAAATTAGCTACCCCAGGCCACTTGCTGCCTCAGCGGCCTCCCAGGCGCCACAGGATTAGGTCTATAGTACGTGTTGCGACTACGAGTGTTTACGGTCCCGAGGATGTGTTAAGTACACAGTCCACCCGATTTTCTACTCCAAGCTGCGCTTTCATGCCGGAGCGCCCGATCGGGCTTAGCGGCCGGATGTTCGGCGCGGTCGCGACCACGGTCGCGCCGCACTCGATTCACGTGGTCTAGTGACTGGTAGGGTCCCCTAGGACTAGGTTGTGTCGATTTGTTTATTTACAGAGCGATCGCATTTGTTCCGGGGCGCTATACACCGTCTTCCCGAGGTTTGCCCCTTCCTTACCATAGTCTGGCCAATTTTTGATATGTTGGGGTCGAGGACTAGACAAAGGCGTGATCTACTTAATAATGTGGCACGATTTAGTTCGAACCTATAGCTTTTATAGCAATCGG"/>
                    <sequence id="seq_t20011" taxon="t200" totalcount="4" value="TTATGCCCAAAACTAATCCGCGTATAAGTTCTTCCCCCAGTAAAAATGTAGGGTAATTTTCGCATCCAGCGTCGTGATTACATCCTGAACGAGGTTTCGGCCTATGCTACGTGCGGAACACAAGTCTGATTTTAGAACCTACTTGCCACATGCTTCAAAGACACCACACTCCCACGCCTGACTATAGTGCCCCTCGGCGCAAATGAGGCACCTTCTAGTGTGGACGCGGAATCCTGTAGCGCCTGTTCGAACCCTGGACTCTAAACTTTGTACGATGACGTGACCACATTGTACAACATGACAGAACAGATACAACGTATTTACTCACGTGTACAGAATACGCAGAGATCAGTGGCGCTAGGCAGGTCTTATCTATTCTGTGAACCATCCTCCCTACCAATTCGTCACCGTGGATTTTTATAACTTACAGGGTATGCAATTCCCTTCGTGTGCAACCGTTTGAACCCGGCAGTCTGGCCAGGAGTAGGAGCCATAGTAGTTGACATGATTATTCCAGCCTACTGTCTGTTCACTTGTACGCAGGAGTGCCGTCACAACACTCGGTCGCGCTGTCCCATATACACGCACCTAAAACGTCAAGTCATTGTCGAAGGAGATCGGCAGATTGGTAATCCGAAGTTCGCCGGCAGTGCTGCTAGGTAGATGGCGACGCTCCGCACGTGGATGTTCGCGGGCAGTAACAGATTCGTGTCAATGTGTGAGGTGTTACTGTCACATATGAGATGACAGGCAAGAGACATTTAGTGTCGGGATCGCTCAGCCCTCCGCAACGAGTCCTCGTGGCACAAGTCACGTAGTATCGTGGACTCAGATTTGTTGTGCTAACAAGATACCAAAACTCGACGCTACGGTGCTGCCTAGGGCCCACTCACTCATGTACTCAAACTCCAGCCCGTACGGGAGAGATTAAAACTTATAACTCGACTGTGCTCGCGCTCTCCTTAGGCAGACAACGGTACTCGATCTAAAGCCCACTCAG"/>
                    <sequence id="seq_t2115" taxon="t21" totalcount="4" value="ATCTATAAATAGTCGCATATACCTATCCTCGCCGACTTAGCCAGGTCTAACAACGTATGCCCGTTCAGTAGAAGGGCGGTGACGACGTATGGTGACGCTAGCCCCCTCCGGGACTCTATAAGGAAGCGATTACGAAAGCGATATTTTGACTGTTCTTTGCATGGGCATGCTCTGGATATGTCCCTATGTATGTTGGTACGGATTGCATACGGGGTATCCCCACCAGGGTGGAGCACTCGTTCCGGCTCTCACGATTTTAATATGCCCCTAGAGAGGAATAGAACGAATATTTAGAATGTACCTAACGGTGACCGTACGTATAGGCACCCTTAATGTGTGTCGCATCATCAAATCATAACAAGACAAGATGCATCTTCGGATGGATGCCAACATCTATAGTGATCATATGTTTGAGCCGACGCAGATCTTGAGTACGACAATTCCGGGTGTCGTTAGCGCGCATATTGTACATTTGATTGATTCTTTCAGTCCCCTCGGACAGTTCAATCGTACACCAGGCAAAAACCTGCCACAACTAATAATGGACGACTCAAGCCCAACATCGCTTCAACGGGAGAACACCGTCGCCACGTGGCGGTACACCCGAATTTCAGACCCTCAGAAGGTTTGCGGGACCGAAGACGTAATGTTTCAGCACCAGGCTCGCTGGTAGGAACCTGGTGATCTCTTATTGCACGAAAGTAAGAGCGCGGTATACAAACTTATTTCTTGCTTATTTGCAGACCAGGTCGAGCGCGGCCCAAACATAATAGGTTTGTGCCTACAATAGCTCAATCGTGATCCGGACTTTGAAAGCGGTAGTGTGGTGTATGGGGGCAAGCAATGGGTAGGTGATTACCTATCGGATTGTGCGTGTTAACCTATCTCCCCACACTCCAACAGCTTCGTGATATGAGAGATACTCACCACAATCAGCATGGTATACATCGAACCCTGTATTTTCGCATGATCACCTGGTTATCCATGTTCGACCAGTATG"/>
                    <sequence id="seq_t2212" taxon="t22" totalcount="4" value="GCTCACGGAAACTGAGATGCGTCCCAATAGGGGGCAACTCGCATCTGCAACAGCTTATTTCTAGTCCATAACCCAACTATGATTGGCGCACGAGACACGTGCATCGACCACCAGAATGTGTTGAGGAGGGTGAGCTCCAGCCATCGGGAGCAGAGACTCCCTCGCCCTATCCTAGAGAACAACGATCGAGGCCTGTGCATGAGAGGATTCCCGAAGTTCACTTCATGAGCCTCCAATTATTTCCGTTATGCGGATTGTAGGCGTTTGCGGATCACGGTTCGAGACTGATATTCTCCGATCAGCTCTATCCATGGGCTGGCATATTTTCAGCGCCGGGCGTTGGCACTTTACGCTCGCACAGTATTAAGTGGTCGACGGTGAGCGTCTGAATAATACTGCAAATCAAAGAAGACGGTACACTGTTACGTATGGACATCGACTGTAGAATGAGGAAATCCGGAGTGTAGTGCCGGCTAGCGGGGAATATTAAGGTAATCTAATTACGTTCTCCAACTGTAGAATGGAGTACGTCCTGGCGGTGGCAATCTCGGGTCTAGCCTTTGCCGATTCTGATTCGAGTAGCCTCTCAAGTCCGATGTGATGCTGAGCCGACGGGAAAAAAAACTCCCTCTGACTGGTTAGGACGATAGAGGATCCCGGCCTGACACGCCGTTTTCCTTTATGGTACTTTAACCGACAACTAGTAGCGCTCGAATAGTGGCCCCTTCCCCGTGGAGTAAGTGTGTTATCACATATTACCGTAACGGAATTGCGACTAGTAGCAGGCGTCAAGCACGCTAGGTAGGCGGATCTTATGTAGTGATTAATTATCGATACCGTGGCTTCCGAGTATGATAATTTCGTACTTGGTTTGACTGACCCTGCGCGACTAGGAGGTGATCCAGGAGGAGTCTGGTTCTTGTCACTGGAACAGGCTCGTACGCTTCATCACATAGGTCTCGCTGTTCTGGAACGTTGATCCATCCGGACGTTTATGACA"/>
                    <sequence id="seq_t2312" taxon="t23" totalcount="4" value="TACGATCTGCGTTACCGAACAGTTGACGTCAGGCTCTCCGGCTTAATAGGGACTCGCGGTCGTCTTCTTTAGTATCGTCCTTCCGGAGCGCAAAGAACTGCGCTTGATCGCCATCCCTTTTACTTGCTCCTGCGCATTGGCCGATCAACTGCTGCCTAGCCACACGAAGCACACTATACCCTGAACGTTCAAGTTTCTACAGCAATTCGTCGTTGGGAAACAAAACTACTCCGTGATCAAACTTATTCCGAGCCCATACCATGCAATGAGTGCAAGCTCTTTGCCTAACAAGGAATTCGCCTCGGGTGGAATCCGTCGCTTGGGCGTAGTCCACATGCAGGGCCGTGAGGCCTTTAGTGAGACCGGCGCCGCTCGCACCGAGAACGAGTTCGTTGTCCTAGACCACGCGATTTATAGTGTCAGAAGCCTGTAGCGGGACATATAGCCGCATTATCGACTGAGAAGTCGCCCTACGGCGCATGGTCAAAGACCATCTATAAGTGCCATTCAGTTGGTGTTTCGGCTCCCGCGGACCCTGACATCTTTTGACAAGAAATTACTATGAAACAGCCATTTGAGAGAGGGATCTTGGTTGTACACTTTGTGCGCAGGCGTGTTGGAGGGCGTACCATTGTGATGGTCGAATGTGGTGGATAGTTCTCGCACCGCCGGAGTAGAGTCAATTATGTCGGCTGCATTAGGTTAGCCGCCTTAAAGTGTCGTTAACGCCAACACAAGGTAGGGTAACATTGAGATATTAAAGTTGGGCGATGTGCTAGCATGCATGCTTGGCACTTGCGTCGATACCAGCTCTATGTAAGCTTTAGTTAATAGGGTTCTAACTGGCCAGTATAAAGTCCGTGGGGGTGTGAGCCTGAAGTCTGCCCCACCGCGGAAGGCGATGAGTGAGATGTGACACATGAATCGCTTGGTTCGCTCCAGCCAAGCAGAGGGAGACAGGAGGTCACGTGTATCCAACTGGGTCGGAAGTTCCTAACAG"/>
                    <sequence id="seq_t2411" taxon="t24" totalcount="4" value="GCGCGATTCGGATCTAGTCATCTGGATATGTTTTCTCAACGAGAGCATCTCTTCAACGCCCGCATCAGGACACATTGCTCTTCATGTGTCGCCTAATGAATTTCAATAGAAGGCCGCTCCCCATTTATCCAAAAGACGTACTAGCTTCTTTCTTATATGGTATCTGCTTGCCAGAAATATCATCCGGATATGTCGGTGGTCCAAGCACTAAAATCGGTGAAAGTTTCTGAGAGGTTCGTACGATCAACTCTCACATTAGCGAAACAGGCGAGCGTGCATATTTCTCGTGGCATTTAGCAGAGCGTTTCAGCGTCACGAACGTAATTGTGCTCGGGGCGCCCGAATAAGCCTTGATACGAAAATACGATAAAGTGCTACGATAGAAACTTCTAACATCATTGTTTATTAGTGAGAACTAGCTACCTAAGAACTTACGCGCAAAAAACGAGTGCACTGCATGGCTCGCCAAGCTAACCTCCTGATACCAGCCGCTTATCGGCACAATTGACTGCTTCTTTGACCGCTGTAATGTTAACTATCGCACAGACGCAGCTGTGACGATCGAAACATACTCCTATGCGTTTAATTCGAGTACTACAGTTGCCACGTTTACAGATAGGTATGGCGGAAGATAATACACCTATAGAGTAAGAGATTTAAGCTCGCATGCCACCGGGCCTAAAACTGAACTATTCGCCCGCCGCCACGCGTCTGCGATCGGCATGGATGATATCGCATTATAACGGTAACAATCCATGGAAACTGTGCATTAGTTAATCGACCTCTCGAGCTTCCTCCCATCTCGAAGTGCATCCGGGACGCAGCCATCTGTTGGCTAGAAGCGTACTTTTATTGGCTTGATGGCTCAGAAAAGCAACTAAATCCCTCCCACGGCCGTACCGAAAGGAGCGCTGGATGCATTTGTCAGACCAATAACCCTAAGTTAAATACTTGTTAACTCTACGGTAGTTCCTCTCGGGACAATCGCTGATGTAGTAAT"/>
                    <sequence id="seq_t2511" taxon="t25" totalcount="4" value="AGGACCTCGCATCTTACCACCCTCCACGACAATCAGTCACGGGGTGCCAGGGGTAGGATCCCTAGGAATCTTCTAATCCGAAACCTGAGTTGTTAGTTCGTCGGGCGCTGCGACGGCGTTTACACGGGTATACTGCATGGATCCCTTAAGTTGATGTGCTAATATCTAACTAGAACTCAGAGTTGCATAGACAACGAGTGAAGGCACACTTCAACCTAAAAACCCTCTCCCGCATATAGTTCGGGGAATCATTGGGGAAATCACACTCGCGCTCTACTGGGGAGAAACCCCCTAGGATTGAATGGCAGGGATGACTGGCTGTCCATTTTCTTTTCTCTTGTATCCACCCGCTGAGGTTGCGACTCTGTCCAGCGGGTCGAGTAAAGGAAAAACCGCGGAGCTGTTCCGGATGGGGTCTGGGCCCATTGACGATCTCAAATCACGCTCGGCCTCTATGTGTGCAATCTTGCTCTAGGACCAGGCGACATACACCCCACAGACGCGGCGTTAAGCAGGACAAGGGCAGCGCATAAGCGTCACATACTTCACGGGGAGCGCCTACAATCGGGAGATGGTAGAATATGTCATTCCGAGATTGTTACGTCCACAATGAGGTAGATTTTCGTTCTGAAAGCGCGCAATGGCTGACGGCTCGTTAATACCCCAGAGCTCACTCGAATGGTATCGGTAATAAAGAAAATGTGGCTGACGTTCAAGTGTATAGTCCCGCCCGTGAGCGGCGCTGCAGGAGATTTCCATGGCGGATGCAGTTGTTCCCGATCCCACGGTTTCGGCCACCCTGGACCGGGAATACCCACTACCGACAACTTAGTATACTGAAACACGGTGACAGAAGGCACTCCTCCTACCTCTCACCTAATGGCTGACCTTCAAAGCTTATCCGATAGCGAGGCGACATGGGACCCATCGACTTCAACTCTCACTTAGATAAAGAGGTTTGTGCGTATACAAACCAGCATGTTACTACCCTTGGAAATAC"/>
                    <sequence id="seq_t2611" taxon="t26" totalcount="4" value="TAATGGACTGTCGTTTTATCCCTTAGTGGAAAGCACCTTTTGCCCCGGCAGTGCTTCCTTGCCCATAAGCCTCGCCTGTGACTCCGGTCTCCAGCGCCGCGACCTTGCTCCTCTATCTCAGACGGGAAGTGCAACGCAGACTTTAGGGGAACGCTGCGTAATTTGCGCCTAGTTAGACTATTCGAATCCGACTTAGGCGTCCATCGCGCTTAAATGCTGGGAATCCTTAGGCTTATAGGCAGTCTTGCTAACGCGGTACTATGTTCGCGTACCCGACGATCAGGAGGTCGGACTCGATTTGACCTCGGCCCCGATCTAGTCCCGTTGCCGGGCATACTCCCTTAGGCTGTCGGCACGAAGCAGGATAGCTGCCACAAGCACTGTGTACTTGCACGTGGACATTGGGCCACGGTGGAATAGGAACCGTGACTCACACTCTCGTTTTAACATAATTCTACGGGCATTACGTGCGGGCATGGTTTGGTTGGAATTAAACGTTGTCCCCCAACTCGCGGTGTATGCCCATGGGATTCGGGTCCATGGGGATGTGCCTTTGCATGTTACGCCCAGCGAGGTAGGGGGGCGTATTGCTCCCTCCGCGCCCACTCGGCACGTGGACGATTACGTATCGTGCAACCAGGCGGAAAATTAAGAGCACACGCCATACTACAGGATCGGGAAGAATCCTCGGGTATAATGACACGGATCCATACTAAGAGTTTCGATATACACAAAGTTCTATGACCTTGAGCCTAATTGCATGGGTGGAGAACGGCACTGCTATAGAGTCGTTCTGCTGTGAAGTAACACGCCAGAGCACTGTGCAAGAAGAATCACCTTTTCGCCGTCCGATCGCTGTGCGCTTTGTCTGACGTCGCAACCATATTACACTCCACTGAGAACTGATGGTTTCTCAGTACTAAAGGAGAAAGCTTGAATGCCTCGCTTTCCGGGGGGCGGCCATCCGATTTCTGCTAAGATAGGGTGCCCTTGTCCTGAG"/>
                    <sequence id="seq_t2711" taxon="t27" totalcount="4" value="AGTGTGAGACGGTTATATAAGGAGGAGTAAGCTATATCCATGCGGTGTCGAAGCTCCCTTCATGTCTGACCGTGCTACTAATTACGACTTAGCAGTTACGAGCTTCCAACACATATGATATTATACCCGTGATTTTCTGGGTGCCGAGAGGGGATCTGGAAGCAAAGATGGGCGAGCCAAGGCCATACCCGTTTTGGGTTGGCTTCGCGAATAAATTACCCTAGGGCAAGTTTGAGAAGACACAGGGCGCCTAAGTGGTTGTGACTTCGCACCGCTCAGTCTTGTGAATAATTCTACTAAAGGGTTCGTGATCGTGACCTGCAATATACCATTGATCCGCCTTTCGGAAGTATCTCATATGATACCACCCCTAGTGCGTCTTGCAATGTTACCCACGGACTTTTACTTATAGGAGCTACGTCCATTTCCGACCTGCGAATGTTGCCTTCATTAAGAGCCTCCCTTAATACGCAGTATTGTCCGGACAGCACTACCCGTCTGAACATAGTCAGGACAGCTCTCCCAGGTCAATCCATTAGAGCATAGATCGCAGTCGTAGAGAAATATTGTTAATCACCACATGCTTTCACGACACGAGCCGTCTTCACCAGCGGACCCTCAACTTTACCGTTATCGTGCTTGGCAGAACGGGTCCAGAGGACCGCATGTGTGCCGGACTAAGCACAAGCCTTCCACAGTGTATCTTTCGAAGCTTCGCTCTATTAGTCCGGCAGGATTGATAGGTCCACCCTACTGAGGTAGCAAAGATTAGGACCGCAGCCCGTGGACCAGTAATGGCCACTGAATGATCTAGGCACTGTTATCCACTATAATGATTCGAGCGCGTGGGGTGGATGCTATTTTCAATTTCTCCTAGCTGATTCGTCTACTACCGATTGCCAACTGAAGCTTCTAATGCGTGTAACTGACGCCCTATTTAATATTAAAAGAGGCTAACCGACGACGCTAGCCTCAATAGTGGGGTCTTCGGGGTTTCAAA"/>
                    <sequence id="seq_t2811" taxon="t28" totalcount="4" value="GAGCCCGGGAGTTTAAGATTCTTCTCTTGCTAATATTCCAGCGTCAGACGCTATTTATTGTAATTGAAACGGTAGCTTGACTAGATTGGAGGAAACCTTATTGCAGTCTTAACTACTGTATAACGAGTGGACCCTTCTCTGTTTGGCGGGAACACATAGACGAGACGTTTTGCGCTGACCTCCTCGCGGAAGAATCTTTTCACACGACTGCACCAGGTAGAATCGTACGCTAGCAGTGCCGCTCTGCTATTGGCTGCGTAGAGAAAATGCGATGTGTAAGCAAGTATGGGGACATTTGCACTACCCGTACTTCGGTTGTTTGCCGATATCATAACCGAAGCATATAGATAGGGTTGGTCTAGAGTCCAGCTTCTCGTCTTCTGGTGCTCTGCTTAGAACTACTAGTCAAGTCGGCCTGGGTTGCGGTGATGGAGGAGATAGATACCTGTCATCGTTAAAGGTCCTAGTCGTCGCGATATAGTTGCTGGTTGCCCGGGTTCAAGTCTGGTGATACATGGTATGTGTATTACACCAGCGTAAGTCCCATTATTCACGGAGTTGTTACCGTGTAGTCCATGCCCTTGCCACCGCGGAATGAATGTGCTCGCCGGGAGTTGGCGCACCCAAGCTCCACACCTGAGATATTCAGACCTGACCGGTATATGGCAACCGAAGAGTCTAGGTGAGATCCTCGTTCCTTGTGATAAGGAAACTCTTGAGCACTCAGCAGAGCTGATCCTTACCTCTAGCCCTAAGTGGGGCCCAAATCTTCGACATTCGTCCAAATTGGTCGTATAAATCATCGCAGGGATTACGATAGACGAATACTCACGCTAAAAAAAGTAGTGTCACTCTGAGCAAAAAGTATTGATTGTCGGCAACTGTGATCTTCAGTTCATGGACGTCCCATGCCAGCCAACATCGCTATCAGGTGGTACTATTCCACGATGTACCAGTAGATGTCCGGGCTACGTCTTTGCCCCGTCACAGCTCATCGGGA"/>
                    <sequence id="seq_t2911" taxon="t29" totalcount="4" value="GTTTACTCCTTGACTCTGCTGAACTACACCACGCTCCGCGCACAGGCGGGTAGCAAAAGCCGTGATCTAACCATCGCATGTAGCATAGCTAGACGTTCGACGACGCGCATATGCAGTGCCTTATCGTGATTCCTTGGGTGGTAAGGGTCGTCATGCTCGCAACGATGCCGCCTGTATACCTCGGCGACTTTCCCCGGAGCACCCATAAATCCAGCCACTTCTGCCAAATCCAGGTGAAGCTAGCCCCCATTAACAATGAATCGGACGGTGGGAAACAAAGATTTGATTCTCAACCGCGGCCTCGCAGGTAAAATATCAGTGCTTCGGCAATGTAAGTATACCCCATTCGGTACCACTCATCCGCCCAGCGGCACCGTGTTGGCTTACCTGTTGTCAGACTGAGTGCGGCTCTTAAACTTCGAATGAAAGGTCCAGTCCTCAGGTAAATGAAGCCTCGGTATTCTACTCCACATCCTTCTCGAGACGCTCGTGATTCATGGCTGTTCATAATGGCCAAACGTCGAACCGGGGAGAGGTACGCGCGAGACTTAATTATATGGTGCCTAGCATAGGGCACGAAATTGCTTAGAGATTGATCGGCTTCGATCAGTTTCCGTGGGGTGGACATAAATCGAACTTTTCATCGACCTACCGAACGCTCGCGCAATAGGTGCTAAGCCTCACGGATCTAAAGATTCTAGCTTTCTTACGGCAGCGTGCCCATTGACCGCTAAACGTAGGGAACCTAACCGGCCATGCTGGAATTACTATGCGGTCTGCGTCAACGGACATAAAACGTCGGTCTACCTGGTGAGCCCAGCTTGCAGTCTCTTACTTCTTGACGGACTGAGGTACGACGCACGGTGCACATAGCATTTTAAGTGTGTGATGATGCGTGCCACTGGGATGGGAATGAGCAGGCTCCCAGTGAACACTGCATTCAGACGCTTGTCGAACTCACCTCTACTCCGGCTAGTTTGGTGGAGCCGTTCTTAAATAG"/>
                    <sequence id="seq_t360" taxon="t3" totalcount="4" value="CCCCACGGAGTGAATCTGCCGTCCCCATACTCAACTATGATCAGCTCTCGTCCCAGGGTCTGAACGCGTATTCTGACTGCGGACAGGTGTCACAGCTACTATTACAGCGGCTCAGCCACGTCGAAGGTGCGTTAACGCCACCCCTCATAGGTGGCGATAAGGAGCATGGTCCTACCTTAAGATCACAGAACTCATGTTAGGAGGGATCCCCCCCTTAAGAGACCTGGGCAGGCGGTTTACATATGCTGTGAGTACACACATCCCACAAGCTGCACGCCGATAGCCGTTGCTCGGATACAGCGGTCGTCCTTCTTAGTTGCGTCGGTGCACCTTGGACACCGGTGCATTTTGCTGCTCTACCGAGACGTATGTGCCCAGAAGTGCAATTTCGTAATAGACTGTGTAAGACGCCGCTGAAAAGTGTATGCCGTACCGCTGTGTTTAGCAGATTCACGTCTGGGTGATAAGGCCACATGCTGTGGAAGCTGCGTCTGTACAGGTGTCTTATTGGCTATATCGGGGTAAAGGCCGGGGGGGTATGACAACATTATAAGTACGTTATCAAAGATACTTTTCCTGGTGCCGTAGTTGTACAACCCTCTAAAGAAAAGTTGACAGATATGTGTGCTGTGGATGGTGGCCGGAATAAAAGAGGACAAGAGATATGTGCAGTTCGATTCTTTAGTTATCTACTCTTCATTTAATTGTCATACAATATGTTACGCTACGGTACCCGCCGCCAGCTTCACTGTTTAATGATATGACTTACTGGAAAGCCGAAACGCGATCCCGGCACCCCGAAGCTCTTATACGTGGCCTAAGATGGCATGGTGGAAAGCAAGCGCCGTTGAAGGGTGTTTGCGCTGATTTTATAGATCCCCCAGGTAGCCTGGGCTATAGTTTAGATAGGTAGGTGTTCTTTTTTGAGGCTTGACGTGATTCACGTAATTTTCAGTGTGCTGTCCATAAGTTCCCCTCGCCACTGATGGGCATGCGGTAC"/>
                    <sequence id="seq_t3011" taxon="t30" totalcount="4" value="TTGCCCTAATCGGTTGCATAAATGCCGAATTTCCCAACAGTACTCCCCGCCCATATGAGCCGGTTTTTACAAAAGCGGCCTCGATCCCACAATTGCGCTGTCTCGATTCCGATCCCACCTATTCGGTTAACCTGAACAGAGCAAATATACCCGCTGATACCGGCAATCTTGTGCACACGTCCCCATGACTAGCCCCTGCTGATTCACTGGTTAGGTGCGTCCGGCAGTATCACTACGGAGTTCCGACCTACTGGAGCGTAGAAAGCGTCACGCATCTTTGCTATGGGATAGCACCAATTTCAGAGTTAGCGTCGGCGTTGCCCCAAACCTTATATTATAGCTAACGGGCTACTATATCCCTGGGTGGTAGAATAACCGGGTAGCGATGCCGGAATGAGAATGAGGGGCATTGCACGATTTTCGGTTGTGGTCATTTTACTTTAGTTATCTCTGCGCGCACCTGCATGCGCTTACTTCCTGGTCTGGCCTGCCGAACAACCGCGCTATAATGATACGTTGTACGATTCCATCTCGTCAGGCTATCGCACCTAAAGTTACGCCCTCTGCCTTGGTAGTATAACGATGATCGTCGGGCATCGACATCTAGGAAGGAGAGCTGTATTGTTTTAGGAGTCAGAGATAATTAAAGTGTTCAGATTCTGCCCAGCAGTTGAAATCGGGATAGCGCATTGTCCAAACAGATGTGTAGAGGGTCCATACATTAAACGCACAGCCTCTGAAGAAGTCGCGGAGGCCGTCGTGGCAACCACGATGGGTGCTGTATGGTACGCCAACATGGTGTATTGCCGGGCCGTCTGGACCCTTGTTGTGGACGATCCAAGGTAGCGAATTGTACGTCCCGTTGTCGAATATAGATTGTTGTGCTATCTAAGTGCTGCGGTCCTCCATACGCCAAGTCCTTTCCTTAGCGTTGAGACACCTTTAATACACCATGTTTAAGAATCAGACTCCGTGTTGCGCCCGGCGTGGGGGTAGGTGA"/>
                    <sequence id="seq_t3115" taxon="t31" totalcount="4" value="TCGTTTCTATGAACGTTTTGGAAGGTTCCTCGCTCCCCGTACATGCTTGTGCACCTTATCTAAGACTAGCTCGTGATGTCGTCTTTGGTATGGCAGCATCTTGAATGCTCGCTATTTGTTGACAGATACGCAGAACACGGCTCTGGATGCCCTACGTCAACCAAAGTGTAAGGAATGGCCCGGGCAGGGTCTGGCTCTTGCTTTGTATAGCCAGAGATAACACCGCGGGGCATGCGGTAGCGCACGGGCCCCGCTATCGGTCTTGAATCGCCTTTATCGGTATCAGCAAACCCACCTTGCCCTATCCCGTACGGTACGACCAAATCGCTGGATAGCAGATCCGGAAGAGATGGGAGTTAGATCTCGAATAGTTAGTGGCACCAGATACGTTAATTAAACGGTTAGCAGAGCAGGACACGAATTATATGTGATCCCTCAGTGTGGTAGGCTAAACTTCGGTGCCCAATGTACTCGGAATGTGTGACACACTATGGAGGTAGCCGAATCTCTCCACCTTTATACTCTAATGTAGAAATTGAAGTCGAGGAGGGTACCTAATCCTGTTTGGGGGGGTTGACTTACTGACCAAGCGTGAATTAGGGGCTTCGCATAGGCCCGCACCAACCGAGTTGAATAATACGTTCCGCGTCTCGCGTAGGGTCATTTACTCCTAGACGATTAACGGAGACCGCATTAATTCAAACTTGCCTAACCCAATATCTCTCATCTGCCAAATAAATGCAGAGAAATGCGGAGAGACGTCAAGGCGTCGTATACTCTAGCGACCATTTGTGCGCGAGTATCTAAGTTGGCAACGTCCAAACGGGTGGAGTTGTGTTCTAACAGTGAGGCATCGACACGCAGGGGCTTCCTTTTATATCGGGCACACGTTGGTTAATGCACTGATCATAGCATCCGGAGCTTGATGCCATGGTGGCAAGTCCGGGCGTGATCACTCTCTGAGGCAGCCTACCTGAGCCGCCTGATTTGAGGTTGATAC"/>
                    <sequence id="seq_t3212" taxon="t32" totalcount="4" value="AGGAGCCATTATCCAAAAATAACAGCCAGGAGAGACGTGTACTAACCAGGAATGATGCTACTCGCTCACGGAGTAGTTCAGTTTAAATTCGGCTGCCGAGAAAGCCCGTCACCTAAAATGTGTCATAATAACGGAGGCTGTACATCGGATGAATCGTCAGTTGGTTTTGGTAGGTCGTCGTCGCGATGACTCTAACTAAAGAGGGCACAGTCGGGGCGAGCCAGGGGCGCGAGCGCTTTGGATTGCCCTTGCAAGTTTCAAGAGTTATTTACATTCACGTGGACTTTCTCCCCATCCAGGTTCTTCGACTAGTGGTCACGTTAGGATGCATCACCTGGCGTTCGGACCGACAGAACGTGACGGCACCATCGTGTCGAGCTAGCCAGTGCACTAAGACTTCCCAAATTGTTGCAGGCGTTCTTATCGAGTAATCCAAGAGTTTAAGACCGTACTCGGCAAGCCTTTCTGTATCGAGCTACGGGCGATGTTTCTACATCCATCTGTGAACTGCTGAAGAGAGAAACCCCTGTCTTGGGACGGCTAAGGTTTTGCAAGTTCAGTAACCTTTACTTGCCAGATCGTGTTCCTTGCTTAGGCGTATTCACCAAGAGCACAAAACACTAACGGTCTAATTCCCGTACGCATAAGATCCAATCGCGGTCCGTTAAACTCATAACCAGTTAAGCCATGATAGCGGCCGCGGTGCTCGGCCGCACATGGCAACTTTCGATTTCCACTCTTAGAGCGGGAAGAAAAGGCCGGAATTATCTGAGAGAGCAAAGAGCAATGTACGCACAAGGCAAATAAGCTCGGTGAGGGTTAACTTCAGCGTAACGCATCAGGCCCATGGGACGGTCCAAGATGTGTCTAATTGTCACATCATTTCCCCAGCGCCTCCACTACCGGTATTCTGTATCTACAGAGTTCCACGACCCGCGGACACTGTGATAATTTTGTCACATTAAAGAACGTTCGCAACTCTTATTGAGTTGTCATAGTC"/>
                    <sequence id="seq_t3311" taxon="t33" totalcount="4" value="TTCGGGTAGGAGAACCCTATATACTTCTTCGTGAGGTGATTAGGCAGCACTAGAGCAAGAAGTTGGGTAGGCCGAAGCTCCTTCAAAATGAAAGGTGAGCTTCAGTGTCCTGTTCACACAGACCCATCGATGTGAGAAGGCGGGTTCCAATGTCAGTCGCCGGTAGCGGCCTACTAACATATCGGTTTGTTAGTGGTAAGGCGGTCCAAAATATGACACCTTAATAAAGAATGTCACGCCCAGGAGCCGTAACAAACGCAAATAACTTTCGAAACAAAATCATTCATAATCCGGGACGTAACGCAACTCGCCTTCCCTAATCGAACAGCGATTGACCGGAACCCCTGGCCTAGGTTAGAATCGTCATCTATCAATGTAACTTCGTGCCAATTGGGACCGTGGAGACTCATCCGCATTCAGGTAGTGTTCAAGAATGTCGCCGGGCTTCCGACTGCGCCGTCGATTGGCATCATAGTCTCGGGCCGTATGTCATCTGTCCGGGGGCCCACACCGTGCGGACGGAACGTACCTGAGTTGGAACTAAGCTTCCTAACGATTACTTCAGGTGGGACCTTTCATCTATAGATACAGCGAGCGAGCCTCGGCCGCCACAAGCGGTAAAGCCATAATTGATGCCACAGTACGGCCATATGAATTTTCCGTCGATGTAGATTGTCGCAGGTCTGGTTTATCGTAAGGTAGACCTCGTGCGCGCGACGTCACTCAGTTCCAGGTTCTAATTAGGGCTTTACAGATTACCGTAACCTATTATCCTTGTAGTCGGTATACTGTTAATGAGGTGGAAATTCCCATCTCTCTTGATGCATCGACTCGCTTGCCATGTCAGTCCCCCGTTTTGTCGGCGCGACGGAAAGCACATCACGGATGGCAGTCAGACCGCACCCAACGGGTTCGTGCCGCCCTTCAAATTGGCATACACCGTTCGTCATCCTCTTGAAGGGTTCTCTGATTGAAATATCCTCGTCCTTGGACGATTAAC"/>
                    <sequence id="seq_t3411" taxon="t34" totalcount="4" value="CTGGCCAAGCGCGCGTTATTATCCTCGGCAGGTCTCGGTTCACCTCGGCGGCTTTCGACCTTTTCGATATTCGGACGTGCTGCATCTCCACGCAATCCCAAGTTATTCTTAGTCTAGACGACTCGCACTGCAGGCGACTGGATGGGTGCCACTCGTTCTTGCTGGCAATCACCGTAAGGGCAGTCCCCTTGAGCGATAAGATCGCACCTGGCATCGTCCAAAGGGCAACGACCGTCTTTGAACGAGATATTCGATGAAGAGATACTTGCGTGTCACAGTGAGTGAGGCACAACAATACATTTCATGCGTACTTTTTTCATATACTGTGATACGAAGTCGGTACCTTCTAGTTTGTCATATGCCCCTTGGTTAATTCCTGGTGAACACAAGACGGTAGTACGGAATCAGAGGAAAGTGTTTGTCTCGGTCTTTTCGAGCCTCAATAAAGCAAGAAGTCTGGCGCGAGCCATGAGTGTGTCATTGGCCCCTATCCAAGTGACGTGTTTTTTGCGCCGCTTTCACGGTGGCCGTGAAGACAGGCAAAGGTGGCGTTCCAGGCTCTGAGCCCAGCTGGTATAGGCAATCGATCCGATTATATTATTTCGTCGACTCTATGCCGTGTATTCAGAAGATTAATGTGCAAGGTTTTCTCAGCAGCTGCATAGGTGTGGCGAGGTTCACTTAGGCCCGAGTTACATCTTCACTATTAACCGGTTGGTCTAGAGATGTAGATTTGCCCACGAATGCATCTTGCCAATGGCTCTGAAACATGGGAACAGATCCGCTAATTACAAGTTTTATCATTATCGATGTGGGTTTCGCTCGCAATATTTCACCAGAACACTACTACGCGGCGTCTTTAACCTCAGCTGACATATGCAGTTGGGGCGAGCGTGGGATCTTGTGTGACTAATTATTGTGTCAAGATCGAACTCGGAGTTTCAAAAAACGAAATACTAGAACAGAGGGTCGGCAGGTAAGCGCGGCCTTCGTTTGATCA"/>
                    <sequence id="seq_t3511" taxon="t35" totalcount="4" value="TACGCACCGCGTACGCTTCCAGTGGCCATTAGGATCCGCGGATTAATGGGGATCTTACCAGTAGTCCATTAGAGAAGTCCATCCAAGAGGCGATGGACTGCGCTTGGGCCCCATACAGCATCAGTTTGCATGATAAAAGACGACTCGGAGGCTACCTGACCAGTCGCTAGCATGTATATCGCCAACCTACACGCTTCCAGAACAATTGCTAATGGAGCGCCAGGAGAATCACCCGGTCGATCGCGATCCGACGACCTATCGTCCAGTCTGTCAACGCATTTTAACAATCTCTCGATACTCCTTGGCTTGTACACGTTGAGTCAGCTACTTGATCATGCGGATATCAGAGCTTTTCAATCCGGCCATTCACTTCCGGACCATGATCGAATTCATTATCATATACCAAAAGATTCTACGTGTCACTAGCCCGTACTGGCACTGTACTCCGCATGTTCCACTCAGTACTAACACTACTGCTGCTCGGCGACGGCTTCATATACCTGCCAATCCGAACATACAGAGGCTCTGGAGGACCGACAGCGCTAACGCGTAGCCGTTATTTTAAAGGTACCTGGTGGGAGCGGGTAGTGGGGTAAACGCGTCAAGCGCAGGCTTCGTGGAGGCTGTCCTATTGTTATTATCCAGTGTTATGGTAATTTATCGCACAACAGCAGTCGAGCGCTATATTACGCTGGCATGAGGTTTGTTTACCCAAAATATCTGCCACGCCATTTCAACGTTAGATAACAATGCGGTGTTAATCCCGTCTTGTCGTGTACGACATTTGAACGATACTTGATCCGATCCCGGTAATATATGTAGTAGGTTTACCACGATTCTCACGGGTTAGCAGGGAGCCCGCGATAGAGTGAGCCTTCAGGCGACGCTACAGCGAATGATGAAAAGTGAGAGCTGCCCAAATAACCGCTACCACCGCTTCGTCCGGGCAGAGTACTTCCCTACTCCACGTGTGGGCCACCGAGCGGATATACGGTGACAG"/>
                    <sequence id="seq_t3611" taxon="t36" totalcount="4" value="AAAGACTTGATCCCGCCCACGGTCGCTTGGGCGACCGTGGGTTTCGGGGGAACTAGATGCTGGTGTCATAACGCTGTCAAGACGATCTCTCCCATTACGCTCTGCATACAGAGAACAAAACCTAAGATATCAGACATCCGCCCATATGGTCGCAACGGTTTACTAGCCAACCCTAGGATAGATACAATCGGTAAGGTCGGCAGGAGTATCCCTCCCCCTAGCTACGCGCAGTGGCCATAATGCTCCCTGCCCAACTCAGGTATCTGTATGGGCTCGTACGCTGATTTCCCGCGGGCAGGCAGAGGTGAACGTTTGGCATCGATGGAAAGTCTTAAAGGTGCGTGCTGTTTTCGTCTGTAATTGCAGGCGGGGGCAGGGCCGGGTAATGGCTAAACCTGAAATACTTCCGGACAAATCGAATGTGAGACCTGCAACGGTGGCTTAGGGACTTTGTGTCCAGGCGATTTTGGTTATCACGTTCCTAGTCGCGGCTCCGATTAGGGCCTACAGAGTCAATGCCGACGTGGGGAGATTGGCTTCTTGTAAGGGCGGGGTCTTCTTCAAAATGTGAATTTCATGCGTTGTAGGAGCAAGTACGTTTACAGGTTCTGACGGATGGTGAATCTCCACAAGCTTAATATCGGCTTAAGAGACCAAAGCGCCGGCTATGATTCTAGAAGAGGACTTTTTGCCCATGGAGCGTACCATCCATCAGAATGACAAAAGCACATCTTCGATACCGGATTCTAAGTGTATTAACACCGCTGGCCTGTATGGAGAGACACCGACACCGGAGAGCGTGCGGCTTAGTGGACGGCTGGACTCTCATCACAGTATCTCGACTGTGGTGGGCTGGTCTGTCATCTGTCTTCCGGGACCATCACCCCTCAACAACGAAATGTATCTGCGGGACGTGTTGTTTTGAGATAACCGATTGGACCTCTAGTAACCCAAATCTAACGGCGTTGAAGATAATGAAGGAGTTGTGCGCGTCCGGTGC"/>
                    <sequence id="seq_t3711" taxon="t37" totalcount="4" value="TTATACTTGCCAACAACCGCTTTAGTGAGAATTAAGGCTAGCGTTCAGAAATCGTATTTGAAACTACGATTGACAAACACTTCCCGTATAGATTAAACCCTTCCACATAGAGAGACTGTGGGGCGGTCCGGAGAATATCTCCAGCGTGTATACAGAGGGTGCTCACCGGGACCGAGCGCAGCGTCACGTAGCGCTCTCGTACAACATCTGAGGGCGCAGAGGCCACGCGAGGACAACACGACAACAGACATAGCAGTACTACCTTCTTCAGACACGACCCGCTTAGCGAACAGTATGGTTGTAGCAGATGCATTTTCCTTATTACCACGGGCTTCTTTCCCACCTGCCCTCTGATGCCAAGCTAGCGTGCAAAAACTCGCGAAAAGCGTAAGGAGGCTCACTAACACACAAGGTCTTCAAGATAGCATTGGTATTCAAAGTCGGGGGGTCTCTCGACCTGCTACACGCAGGTCTGACGCAACATATCTAAACTTAGGTCAGGCAGCGCACAGCTCGATAAACAGGCTATGCCGGGTACGCTGGCACAGGCGATTCTTACTTTTCCCTTTATTCTATAACGTATGACGGGGATCACTGTCTTTTTGGTTAAGTTGGACATATGGTCCCTCAACCCCTACAGATTTTCGCATGTAGACTCTCAGGCTGGAATTCCAGTTAGCGAAGCGTCACCCGATCTTAACCCATGAGCATGAGCAATCTCGCTCTTGTTCCGGTCATTCCCGGAGGGTGCAGAATGAAGCAAGATACCGCTGGTTGGTTCGCCTTCTTGAGATTCTATCGTTAATCCAATAATATTATAGTGCGACTTCTGCAATACGCCGACGAAGCTGCCGCAGGTTGATGGGCTCACCTTGCCTTCCGATGGGGCTTCCCCCCGTGGTAAAACTCCATATAGCACCTATGTAGCTCAAATGGCCCCCTTCCTCTGTAACGTCACGCATACCAGTGTCTAGGGGATCTTCTTAACGTCTCCGGTACC"/>
                    <sequence id="seq_t3811" taxon="t38" totalcount="4" value="ACAAGCACCGAACGATTTTAGTCGACGATACACGTTCGCATACGGATGCGCGAGGACGGCGTTTAAGAACGCCCGTAGGGGTGATATACTACAACTAGGAAAGCACGTCTTTACAGTGGCAGTCGGACGTCAATTTGTTCTCCAGGCAAATTATCATCGCCACGGCCCTTCGATTGTTAAGTCACAGCTGCGGCCGACATGTTGATGATACGTATCCCCAGTGGATAACATACGCGTGGCGTGCATACCCTGTTAGCCCGGACACATCTAAGATCGATGCCCAAGCCCCCTATTTTCGTCCAGGACTGGACTCGTTCAGTACACTTTCAATATAGCTTGGTAGCAGCTCATACGCGTTATCCCTGCTCTATTGTGAGTGTCGCCTGAGGGTCCAGTTGCTTTACGCCGCATAACTTAATAGTTGTTGTCACTACCATAATTACGTTCACCTTAGGGCCTATTGGAGCGCCGTGATCTCTCCTAGCTTACCAAAGTCATCCCATATAACTCTATATGGTAGCCAGGTTGCGACCATCTTAGTGTGTCGAGCGTGGCTAGTAAGCCTGCCTCAAACAACTGCACGGAAAACAGGAGTATGGAGGTCCTGTTATTTCCCTCGAATCGCACAGTGGCGACTACTCAACTACCTTGTTCCACCTGCATCTCGTCGACGATTGTTCTCGAGACCGGCCACAACTCCGCACCGTTGCACTCGCCAGGTACAATTTGTGGACTCACGTCCCAAAATACGGGCTTACGGCACGGGAATTTAGCGTGAGCGCATGCATTAGCTTTAGTACCGGGACTCTAAATATCTAACGCGGTCACCAAATCTCCCCTGCAGAATGACTGGAGTACCGAGCTCACAACTTATAGTTTGGGAGAGGGAATAAGATGCATATGGTGCTCGTGACGATCGACGGGGTTCGAGACTGGACGTACAAAGATACGTCTACTTTAGCCATCGATCCCCGTTTTTCTGGGCTATAAGATTTACCTT"/>
                    <sequence id="seq_t3911" taxon="t39" totalcount="4" value="GTAGGTAGCGTCGTCTTTCCCCGGGGTAGAGATCACCTCATTTGGCGCAAGTCATCTGTGGAACAGATACGTCCTATTGATTCTGCGAAGACGGTGTCTATACTTCCCTCCAATATGACACTGTCGGGGTCCTAATGAATCTAGACTGCGCATCCCATCGCGAAATATCTTGTGAACGTTGGATAGAGTCACGGAATCAACCTAAATCCGTTAAGTAGCCTCAACGCCGCGCACATTGGTACTTAGAGAAGGCTCGGACTGGTCCCTGATACACTGTAGTTAGTGGCGCCACTTCCGAGTGGCCACGCACTCAAGGGGCTAAGCAGCCCTCGGAAAGATGATCGTCGACGCCCGATCTAATGGCATTTGTTTCCGGCACGCAGGGCCCTGGTAAGATGATGAACTGCCTGGGGGGCTAGGGGCAGGTCATCAAACCGTTACCCAGATCCCAGTAAGCGTTTCTATTTATTGACGTAGGTTTTGTTTACCATAATCCGTCATGCCGCCCAGCCTTGTGTATCTCGGGCCCGAGCAGGGTAGTTTCAACGCGGGGTCGTATGCCGCATGCATTGGAATGAGCTGACCGCCTTAAGCCCCCAAAAGCCGTCGATATACAGCTTCGTACGTAACCTTACACATAGATGAGTTTTCGGCCCATCTGGCGTAATCTTTGGGACCGACACCCTCGTGGATCAGAGCAGCTGCTTTCTTGGTAACGGGATCAGGGCACCGCGATTCGCACGCCCACCGGAGTAGTTAATTCGGTGCAGACAGAATCTGCAGGTGACCCCTTGGGTGCAGGATTCCCGTCGGACAACATCTTATGAGCGATCTTACCCTTCCCCCAGCAGAACGATCTACTATTATTTAGACGGCCGAACAATACACCCCTCACCAAGCACCGTTTCAACTCCCCCACATAAATGCTAATTATTAGATAGAGGGGCGTTGTCTCGGTAAGCAGGCATCCGCGTCATTGGCCAGTCACGAAAAGACTGAT"/>
                    <sequence id="seq_t450" taxon="t4" totalcount="4" value="CAGGCACCTTCCAGAGCCTTTCAGGTGCAGGACGTAATATTGGAATATTTGAACGCACTACCTGGCTCCGGCTTTGGCTCCTGCGTTTCAGCGGTCGGCAGACAGGCTGTACCTGCATCCTCGCTCCCTGGGGCAAACTAGCCTCCAATACTACCTGTCAGCGAGTATACAGCATTAGCTATCGCTAGACGCCAGTGTGCTACCACGCCTAGAATCGTGACAGCCAGCAGCTGTTGCTGTCACCCCGTGGCACCCAATATCCGGCAAGACGGATCCTTTGTCGACCCATAGTCGTTGACCAGGACAGATGGGAGACTTATCATTCAAATGTATATAATAGTGCTTGGCATGTTGCTCTTTGTGTTACTGTAATAAGTCCATAGATAAGCCCCTGCAAAGGATGGTTAGACCGTTTCAATGTGGAGTCGATATCGGTCACATGATTTACTTTTGACGCAAGTCTCAACAGACCCGTATCTCGCTAAACTGTTGGAAATGTACGGTGTAATCACCCTTACTAACCCTTGGTAGTTATCTTGGAGTTGTGCAATACTTGGATTTCTGCGTTTCACATTAGAACATATGGACGTAAGACAGCGCGACTGCACGGTGAATCCAAAATCACTCCCATCCTTTTCGGAGATAGAGTGAAATAGCCAAAAGTCTCGCTCATAGCGGAATTCACAACCATTGGAGAATCCCCTAGGGTCCAATTATGGTGCCTGATTCAAGACCCGTGTGCGAACGTATTTGTTCTATATAGCCGGGAAACTTTAGACTCGCGGATCCTTTAATCAGGAGAGCTCAGGAGAATGAACATATCTCTGATCTTGATTCTTTTCACATGATACGTAGTGTCTATCGTCCCCAGTGATTTGAGGAACGAGTAAGGATCGATAGATGGTCTCTGAACCATTTTTATAAAAAAAATTCGAACGACGCTATCTCAGAACCTTACCCTTTGGGTAATTAGTGCTTCTGACGCATCTGCGCCTGCGCA"/>
                    <sequence id="seq_t4011" taxon="t40" totalcount="4" value="TGACGCCTGCCAACAGCCGCTTTAGTGTTAGTTAAGGGTGGAGCTAAGACAATGTATTTTGAAGGGGGGTTGGCAAAGAACTATAATATCCTATAAAACCTTCCACATTTCAAAACGGTGGTGTATTGCGGAGAAAATCACCTACGTGTATACAGAGGGTGCTCTTCTTGTATGAGTTGAATTCACCGTAGAGCGCTCGTGCGCCATCTCAGATACCAGAACCCAACCCCGTATAACAGGACACCAGCCATAGCAGTACTACCTTCTTCTGGCACTAGCAGCGTACGTCACATGATCCCAATTGCAGACGCATTTTCGTTATCTCTACAGGCTTCTTCCATAGCTCGCGTCGGGTGCAATTCTAGTGGGCACAGTTTCGGGGGAACCACAAGGTGGCTCACCGATTATCATAGTTTTTGCGGAAGCACTGATATTCAAGGCTGGGTGTTATCGCGACCTGCTACGTGCTGTTCTGACGCGACCGATCACTAGGAGAAAGACCTGGCGCACAGCTCGACTTACAGGCTCGTCCGGTAACGCTATCTTAGGCGCGCCTTACTTATCCCTTTATTCTATTACGTATGATGGGGAACTCTCTCAATATGGGTGTGGGGACCATTTTGGCCCTGAAACCCCGGGTATGTTCCTATGTAGACGCCGAGGCTGCAATTTAAGTTAGCTAATTGGCACCCAAGTCCAGCATCTGAGGATAAGGGAGCACCCTATTACTCCGGTCATTCCCGCCGGTTGCCGCAGGCTGAAAGCGACCGCTGGTTAGTCAGCCATAATAACATTATCGGGTGAATTCTGCAAGATTAAAGAGCGACTACTACAATAGTTTGACGAAGCTGCCGAAGGGCAAGGGTCGAACCTTGGCAGCCAATGGCGCTTGCGACCGTGCTTATTCTCTGTATTGCACCAAGGTTGCACAAAACCACCGTTCCGTCTTAACCGTGACTCACCGCGATACCTACAAGACTTTCATCACTTCTGCAGTTCC"/>
                    <sequence id="seq_t4115" taxon="t41" totalcount="4" value="AAGCCCCTGCAGCTGACCACTATCCACTCCACTGAGTCACTAGTTGCAATTGGAAAAGATCTTAAGTACCTGATATTACGATAGGTGACTGGGTTTTTCTTCGGGGACTTCAGTGCAGTTTGCTCGATTATCCTGCGTGGTCCCCTTAAGTTGTTGCTCCAATATCGGACTACAACTCAATATTCGATGCACCAAAAGCGATCCCACCCTGCTGACTAAAAGGGCGGTCCCCCCATTACCACGGGCAGTCATTTTGGCCGTCAAAGTCGCCCGCCAATGATCCAGAGGCAGCTCGGATTGAATGGCAGTGTAGACTGACACACCTATAACCGGTATCCCGCTTGCCGCCGCTGCAGTTGGGAATCAGCCTGACGCGTCGGCTCCCAGAACGATGGTGGTACTGTCCCGGTTAAGGTCTCGCGCTTTTGACCATTGCAAGCAGTGTTCTACCTCTAGGCGTGCAAACTGGCGCTACGAGCACACTTCATAAGCCACGCAGAAGCGTCTTATCGCAGGACACGGTAAGCGCAGCAAGGACGCATATTTAACGGTGTGAGCTTACGATCGTCATATGGTTGATCTTGTTATACCCAGATTGGTATTTTTTAAATGACGATAAGGTTTTTTCTGCACTCGGGCTAAGACTGAAGGGTTATTAGTAATCCAGGGCTGACGCGATCGGTGTGGGAAGTATGGAATAATCGGCCACCTTACAACTAGTAAGTCGTGCCTTAGTGCGGCGTACCAATACCTTCGCATTGAGGCAGAAGATGGAGTACTCCCGACACTTTTGGCTTTCGGGGCTAACGAAGACCAGCTACGAAAAAGAGTCCATACGGAAGGACGCTATAGTTTTGGACTTCCGCTATCTCTTGGCGAAGGCCTGACCTATGATGCGCTGACGATTCCGCGGACGGGTGGCAATCATGTGAGTCAATTCTCGCTCAGACACAGAGGATTGAGAGTCTATTTAGCAGCATCTTCCCTCCCTGCAATGGGC"/>
                    <sequence id="seq_t4212" taxon="t42" totalcount="4" value="CCCTAGTCTGGCCATAATTACTCGGATGGGATTACCGCGGGACTCTGGAGAGAACGTATCAGTCCGCAGAAGGGTGCGGAGAAGGCGTCACGAAAACATCAGAGTAGCAAGTTGTCTATGCTGAAGGGGTGAGTAGTTCGCACATACGGCGCCAAGGTTTTGGCGCCTCTACTTAATAGTAATTCAACTAAGTACCCGGAGTAGGCGCACCCCAAACACTCATCTCCCCCACCGGCTGTTAAGTCATGGGAAAGTTAGCACCAATTTGGATGACCGAGTATACGTGCACACCACTTCTATTGCGCAGCTAGCCTACGAAATAAGGTCATGATTCATTGCCAACATTTTACATTGCGTACAGTTACGGTTTGCTTCTTCTGTGGTGCTATCGTAACCGCAGCAGTAATGTGCTAAGACTAGATTTTTAACTCTCCTACGCGCCTAGTACCGTTGCATGCCTGCTACGCCGTCGGATACCGAGCTTATTGCTGGGGCGCGTGAAAGTCTTGGATTAGGTCGGCCCCCGGTCGGATGGGCGACCTCAATGGCCCCAGTCTCATGGTGAACCTATAATGGACCAATAGTGCAGTTAATTAGGAAAAAATGACATGAATTAATGTAACTTTTCTAATGTTGGCTTCCTTCACAAGCTCCGACGGGACGCCTTCCGAAGGCCGTACGCCGTCTGTGAAACGGGCTTCACTAAGGCCAAACTTCAGACCCGCTTAATCGTTGGTCGCGAGATGCAGATGGAAGTAAATTCTTTTTACAAAGACGGAACACACAGATGGGGGAGTTAACGATGAAAGACTTCGAATCGCTGAAGTTTGGTAGAACCTCATAATGTGATACCGGGACTTTCGCAATTCTCACCGCTAAGAGTACTCGCGCTTTAGATGTTGCACTCGGTTACTCAATCGTTCCTCGGGAACAGTTCTCCTTACTTCATCGGGAGCGTTATCCTCTTCATTCAGCACCTGACCGGATATGCACCACGTGG"/>
                    <sequence id="seq_t4312" taxon="t43" totalcount="4" value="CCCAACGGAGTGCTTCTGGCGTCCGCATAATCAAATAAGGCCAGCTCACGTCCCAGGGTCTGATGACGTAATATTGCTGCGGACAGGTGGCACAGCCATTATTAAAACGCCACAGCAACGTCGCAGGTGCGTTAACGCTACCCCCTATAGTTGACGATAAGGCGCATTATCCTTCGTAATTATCAAAGAAGTCATGTTAACAGGGATTCCCCCCTGAAGAGACCTCGGCCCGAGGTCTACGTGTGTGGGGAGTAATCGCATCCCACAAGCGGCACGAGTCTACTCGTTTATCGAAGACAGCGGTCGACCTTGTATGTTGCGCCCGTACGCCTTGATCTCCGGTGCATTTTGCTGCTCGCCAGACACGTATGTGTCCAGAAGGGCAATAGCGTAGGGGACTGTGGAAGACGTAGACGAAAATTGTATAGCGTAACGCTGAGTTTAGCAGTTTCACGTCTGGGTGATAAGGACAAACGCTGTGGCAGCTGTATCTGTGCTGGTGTCGTTTTGGCTATATCTAGCTAACGGCCTTGGGGGTTTTACAACATTGTCGGTACATTATACATGGCACTTTTCCCGGTGCCGTACTTATACGACAATCAGGTCCACGGATCACAGATATGTGTTCTGATTATTGTGGGCGGATTAAAAGAGGACTGGAACCATGACTAGTTCGAGGTTTTAGTTTTGGACTCTTCAATCAGGAAACATATAATAGGTTACGCCACGCTACCCTCCACGGGCTTCATAGTGTACATATTTCAGTTACCGGAAAGCCGAAACGCGACCTCGTCACCCCGAGGCGCTTAGACTTGGCCTAAGATCGAATGGGCAACAGCAAGCGGCGTTTAGAAGTGTTTGTGCTCTTATTAAAGCTGCCCCAGGTAGCGAGGGCCGTAGTTTAGATAGGTAGGTGTGCTTTTGTGAGGCGTGACGGGATTCACGTAACTTTCAGTGTGCTGACCTTCTGTTACCCGCGCTACTGCTGGGTATGGGATAC"/>
                    <sequence id="seq_t4411" taxon="t44" totalcount="4" value="CCTTTCCCGATTACTCTTCAGGCCTTTGCCTCGCATGGTACACAGGCGGCCGACTATCTCCACTCATAACCCAAAACATGCTCGACGGCCTTAAGTTCGCAGTGATCGTTATTCCGGGACTGGTGGCAACGAGGTGTGGGGCTACGAGTTAGCCGTACGACCGTATCGTTCCTGGATATCCCCACGAACTTCGGCGGGGCACCCCCAAAAGCCCCGCCTTACTCATCAAAAAGGGGCAGATCTGCAGACTTACAACTCAATCCTACGGCCAGACGCAGAGCTGTTACTCTCGACGTATCTCAAGCTTGAGCGTTTTCAATGGGATGCCTGTCTTAGTTTTCTCAAACCCTTACCAGTGATCCACCGAAATGTATCTTGGTAGCCTAAGTCGCGCGGTACCAAGTGATCAATTTTATATTCAAATGCAATACAAAGCTTCTAGGCCCGTCCGCATTGCGTGGGAATTACTTTAACAAGAGATGGGCCAGCCAGGTAGATGGCCACAATCAAGGTCAATACTAAGATTTCGGGACTTTAACGTGAGCTAGTGGCGATCCATTCGCGTAGCATACAGCGCCTGCCCCCTTGGAGGTTCTCGTACTGATATGCCCGTCTGGGTACGACATACACCGCAGATGCTTTAGGTGCCCCGGGTACCGGCGGTTCATAATTTCTATGGCTATCTGTACATCGCATAATCGATCGTATCCGACACGTCTCCCCCTGCACTCTAATAGTTGCGCATCAATCAGATCAAGCCAGACCTCCACTGCGGGTCCCGCCTCACGAACTCGAGGATCTGTCAGGTAGGGGGGCCCATCCTGCCGCCTCTACGTCCCTTTTCGATGTCGGCACAACCAGTTGACGAGATACCATTTTAATTGAAGGGTCATGTGGCGACCTCATGTGGATATCGGGCTAGGGGCCGTGAACAAGGAGTTCAAGGCCCTGTTTAGGTTCCCCGTACGTGTGCCAGTTTGGTGAAATGGTACCTAAATAG"/>
                    <sequence id="seq_t4511" taxon="t45" totalcount="4" value="GAATGGTCAGACAATTTACGCGTATCTGGGCATCACTTAACCCCGCGGCTGTGGTACGTTGAAGATAGGCACATCGTTGCACTCAATTCTCCAGCGGCGAGATATTAATACCACATCCCAGCTCGCATGTGCAGCTCGGAATTAACCGGCCCGCTGCTAACGGAGCTTTTTGTTATACTACGTCAAAACTATGTCCCCATTGTGCTCCATTTAAGGATGGTCATACTAACGTACATAGGGACCGTAACATATCTATTGCACGGCTTGTTTAGCGAACGTTACGTAGGTCCGACACGACATGCCCTCCGCAGCAATCCAGTCCCTGGCACAGCGTTCCTCGCCGAACCTGCCGCAACGTTGGAGAGACTCTGCGCGACAAACCCGGTCCCTTTAGGTGGAGAAATTGCCTCGCAGAAAAAGGCGCTGGGACGAAAACTTTCAGTACGACAGAGTACTAAAGTCATAGAGGGTGGGCATAATTTGCATTCCATTATACCTCACGCATTACATACCGGTATACGCCCATCGATCTGGGGGCCGTGTTGAGAGTCGTTCACATGTCAGGGGGCGACGGGAAGGGACCCGTCTTGGCTCGTCGGCGTCCCCTCGGCTGTGAGCCGTGCACTTGTCTTTAAGTTATACGGCTATTCAAGCAGGTACGACATACACCGCGCTGTGGATGCAATCTAAAGTATTATGACATGGATCCCTTCCAAAAGGTTCGATTAAGGCCATGACACTAGGTATCGAGCGTAACTGCTTGCGTGCTGATCCAGACCGCCGATAAGCCGTTCAGGAGAGTACTCAGGCTTTAAAGGACAGTCCAAGAAAAATCACCGTGACGCCGTCCGCTCGTCCTACCGCTTTGTTGTCGTCATAACCATATTTAACACGTCGGAGAACGGATCAGGTCTCGGAACTACAGGTGATAGGTTGAATTCATTGATTACCGGGCCGCTGGCACCGAGTAACTATTAAGACGAAGTTCTCTAAGTCTAAG"/>
                    <sequence id="seq_t4611" taxon="t46" totalcount="4" value="CAGGCACCTTACAAAGGCTGTGAGTTGCAGGAGGGAATATTGGTATATTTCTCTGCACTACCTGGCTACAGGTCTGGCTCCTGAGTTATATACGTCGGCAGTGAGGCTGTACCCGCATCCTCCCTCACTCGGGAAACCTGGCCGGCAATACGCCCGGGGATCCAGAATACAGAAGAAGCGATAGCTAGACGGCTTAGTGCTACCTCTCCTAGAATCGTGGCAGCCACCAGCTCTTGCTGTCGCGCCGTGACAGTCAATTTCCGGCAAGAGAGACCTTTTGGCGACCCATAGACCACGAAAAGGACAGCTGGGAGACTTACCGTGAAAATGTATGTAAGAGTGGCGGGCATGTTGCTGTCTGTGTTACTGTAATAAGTCCTTACATTGGACCCAGGATACGATAGTTGGACCGCTCCAATGTGGAGACGATATCGTTCCCGTACTGTACTTATGGCGCAAGTGTCCACAGACCTGTATATCATTAGACTGTTAGTAAAGCCCGGAGCCATCACACTTACTCAAGCTTTTTAGTTATCGTGAAGTCGTGTTTTGCTTGGATTTCTCGGTTTGACATTAGAACGTATGGGCTCAAGGGAACAAGACGGCACAGTGAATCTAACAAAACTCCCATCTTTTTAAAATCTACAGTGATAAAGCCAAATCTGTCGCTGAGCACGGAGTTCATAAGCAATCGACAATACCAGAGGGCCCAATTATGGTGCCTGATTCAAGATCCCTGCTGGATCTTATTTGTCCTATATCGCCGGGACACTGCAGACTCGGGGTTCACTTACTCAGGAACGCTTAGGGGAACGAACATGTCTCTGATCTTGATCCTTTTCGTATGCTACGTCTTGTCTATGGCCCCGAGTGCTCGAAGGAACGCATGGGGATCAGTATCTTGTCTTGGAACCATTTATATGAAGAAAACTCGATAGACTCACTCTTAGAAGCTTAGTCTTTGGGTAACGAGTTCTTCTTACGCATTTGCGCCTACGCC"/>
                    <sequence id="seq_t4711" taxon="t47" totalcount="4" value="TCCGGTTTTGGGACCCGTGCAGTTGGGGTAATTGACGACGGGTGAATGCAAGCTCTCCGTGTACCCGATTGCTATGACCTAACCGGAACACGATGTGCTGTGCATGGAAGCAGTCCAGGTCAAGGGCTTGAGAATAGAACCTGCTAATAGGATTTCTGGCGAGACCCCCGTATTTATACCCTCACAAAAAAATCTTTCAACGCGACGCCACATCCTTGCACGGGGCAATGCCCTCGTCAATGGCAATTTCTAGCTTCAGTCCTCCCTTTTTCCAAGGACCTACCCGATCGCGGCAGGCCCGCGATCTGCAACGAGTGCCCCGGGCGAATTGGTCCGCTAGGATCCTGATGATTTAAATCAGCCCTTGGGGTCGCGTACCAATTTAAACTATTTAGTCCAAGATCACAAGATGCTTGATTTCACGAGCCCGTACAAGGGCCCTAAGTCGCATTAACGGATGTTTACTGTCCCCACAACAGACTAGGCATGAGCTAACGTATCTGCAAATACGGAGCTCATTAGATTCCGGTGACACAGCGCTTCATTCATAAAGAAAATAGTCAAATGCACGAGTGATTGTGCGGGAACTCACGAATCCCGCCCTGCCTCTGGCGGCTTTGACTGCTTCCACTAGTGCTCGTGGAGTCGCATAAGTCGATACCGGTAGATAGGCGTCTGGGCAATTGTTAAGGCTACAAGAGCGTACTCTCTTCTCTGAATTTCTGATGGATAAATAAGGTAGGGTTAAATTGTGGGGCTGAACATGCATGACTCTTTAGTACTAACACAGAGGACCTGCTCCCACACTAGTTATCTATGTCTAAGGCTTAATAGCGTTCCTTCTGTGTTCTGCCGACCCAGTTACGTATTGTGATGTAAGTCTTCTATACGATGTAAAGGGAAATCACACAGTCGCCTTATTCACCCGTTTCAAAGCGGGTTGCTGGAGGAGAGCCGGCTTAGCACCCGTACACCCCGACCTAACCGTCCCGGCGAACGG"/>
                    <sequence id="seq_t4811" taxon="t48" totalcount="4" value="CGCCCACGAGATTTGGTTAGATGTCGCGGTTGTGAAGGTCTCTACATTGCCTGGCCAATACGTTCCGTACACCCAGTGACTTGGGAAATTGAACGTTGCGTACGCTTTTGGAACACCTCATGACCCGTATGACTGGCCTCGGTTGTATAACTACCGTCTCAATCACGCCATCAGCCAAACACTGCTACCCTCGAAAAATAATGAGGAGCTATAGGCGTTTTAACTTTAGATATGCAGTCTCATCTACTACAATCTCAGCACTATTTTAAGTCCGCAAGATCCATTTTAGTCGGCCTCATTGATTCGCCATCCCGTGCTTTTGAGCGAGTTTCACTCGCTAGTAAAGTCGAAACAACCCCACCGGCTGTGACGCCCGCATCTTCTCACAGCTTGACAGCTATCCAGCATCCTCTCCTGGAGAGTGTAAATAAGAACGTCTCTAGGGTATCCTCAGACGGGGTGTGTTACATCCTAGCATAAGCCCCAGCGTTGGATCACCAGGTGCATTGGCGTTATAGGCATAAGAGTTTGAAAATTGAAAATGAATGATGAAACTACATTTCCAGCTCGTTTTTCCGTCTAATGCTAAAGAGGGCAAATTTCCCCCACCCGGTGCCTTAAGGTCTTTTGCATTACGAGTCGACAGATCCTAAACAGGACGTTAAGAGAGGCCCTCACGTGTCCGAGTAGAGCATTATAGAAGTTCTGGTAACACGATTCGGGACTCAAAGAACCTCTGGCAACGGAGAACCACAACAACGAAACTATCGACAAGTATGCCCTTTATCATCAGTTTTCTGCATGCAAGCGAGTATCTGTGCGATCAGGGGCTATTTTGGCCAGTAAGCACCTAGCTGTCCCGTCCGGGCGAATAACTGACCAAACTCCTCCCGAAGACCGTTCTGATCTGATCATGGCCCTCAGTAGATGTAGATTATTAACTTAACGAGAATAGAGTTCGATTGCCGTTGTGGATACTTATCTCCCGGGTGCGATAGGA"/>
                    <sequence id="seq_t4911" taxon="t49" totalcount="4" value="CGGCTCCGGGTTACCGATTAGGCTACGAACACGCGCAGTGCAGTTCGAGAAAGGGAACCTCGATCTCGCTCACACCCTACACGACGGGTAGAGTAACGTCTATAATGTCGGCACGCTTTTGGTAAGCGGTTGTAGGGCTGGGGACAGATCCAATCAGTGCACCTTTGAACAGCTGCTCCCAACGAGCGCAATCTGTTCATACACACCTACCGGGTGTCCCTTATACAGTTATGGATCGCCAGACGCGAGGCCTATAGGGGTCGTTATGCTTCCGATGGATTTTCCGGAGGGGTTGAAGATATAAGTGTGCTACCTGTAGACCTGGGACTGGTTGAGGATAGTCTAATAAGCCCAACAGGGTCTCACATTGACGGCTGGACCATAACGGAAGCACACAGAGCGTGGTCACTTAGTCCCGCTGGCGATGACTGGCAACTTTATGCTGTCGGTTATTATCACACACCAAGTGATTGTGAGCTGCCATACCGCTCTCAGGTACACGCCCGCTGCGGGCAGGGGCAGAAGCCATACTGGGTCAGCACGGCTGTCGTCAAGGTCCAAGGTGTGGATAGTGACTTCCCGCTCTCTCCTCACAGAATGAGCATGGAGTCCCGAAACGGCCATGCGGAGTGGCTTAAAAGAATGTCATTCGCCGCCGTGCCTAGAAGCATAGGTCCGCCCGAGCGGAACCGAAACCGTGATTCCTTTAATTTTGTGTATTATGACGTTGCCGGACCCGAGCGTCTTTTCTAGCGACCGTTCACTGTTCGTACGTAGCTGGCGGTCCCCTAACGTGAAACCAAATGGGGGGTCATGCTATTGCCGGGCACACCGATTCTTTTATATGGAACCTGACCGTACTAATGCAGATGTACACCGAGGCAGTGTGCCGCTCGACAACGGACCCTTCATCTCACATCTGGTCATGTTAATATGACGGCGGGCATTCATATCGGTAGGCGGCATGGGGATGTAAGTCCTTCTAATGACGCTCAAAGGC"/>
                    <sequence id="seq_t550" taxon="t5" totalcount="4" value="TGACAGAGCATCAGATTCGGTTAGCGACATGCTCCCTGTGATATGCAGGCAGTCTTTTCTAGTCACCACGATCTCGGCACCTCGCCAGTCGCGCGATAGAAGGGTCTACGCCCGGCCGTACGTGTCGACACTGGAAATTGACGGATGTGAGGAATTTGCCTGCCCATACGTCGCACGAGTGCTACAGACGCCTTCTTTTGGACATGAGACCCGAGTCCGACAACGGGTGTGGCGTAACATGGTTCGTTCCTAAACGATCGTCCGATCCTGACCGAAAATATGTAGATGGTTACGGCTTAAAACGTTACGTACGCGAAGACCTTTCCTGGAAATTCTATTGAGGACGTCTCCACTCCTATCGGGCTACCACTTGATCCACAGAAGTTAATACGCTCTGTCACAAGAGGGAGTAAGCCCCGCTCAACTTCCCATCATCTCATGACTTCTAGGGCAGGAGGGGTGTGCATCGGTTTATGAGTGGTACAATACAAGAGCTTCGACGGAAAACTTGGCTTGAGCCCAAGAGAATACTGCTGGTGACGCCAATTGTGGCTTACTCACGCAAATTACCGAATAATAAGATAGTAAACAAGTATTCGTGTGACTCTTAACGGCATACGATCACTGCGTAAGCCCCGTTAAGCCCTGTCTACCACGGTTCATACCAATACCCCACGAGAGCGACGAATGGCTGGGCGCTGCGATCAGGTTACAACCTAATATCGATAGCTCGGGGGATAGATCTCGTATGGGGGTGGTTTCGGGCATCGCTGAACCCTGGGAGGGGGTAGAATCACCCGACACTCTAAAACGTTCTTTTCGAGCAGAGCTCGGCCGTTATACAGAGCTGGTCTGATTAGATTGGCCCCCTCTCGAGGCTTGCCTTGCGAGGCCTTATCTGAACCATGAAGAAAGTATAACCGATGATACAGGTTTCTCGAATTTTGCTACTCATCCTGGGGCTCGCTGCGCAACACCACGATCGATAACTTAACTAGAC"/>
                    <sequence id="seq_t5011" taxon="t50" totalcount="4" value="TCTGAGTCTGTACGACACAAAGCCATATGGTCGAACGTTAGCGTCGTTCGACGTACAGTCTAAGTGCCGTACCATGATCCCTTTCAATATAGAACCCCTTCGCCATTACAGTATGGTTCATAAGGCGGGATAGTGATCTCTCCTAATACGCACCGCCGCGCTTCAGGTGGAGTCGTGCATCCTAACAGACCCATGTGCCAGAATCCCTATCCTTCAACGGACCATCCACTTAAACTTTTCATCCCCTATGACGTCCACCGTTCTTGTCAATCTCCGTGTATGCGAAGACACTGAACGGTGATGTAGTGGGTGGTGTTTGAAGAGAGTATGCGAATTTGCTCGCCCTTCCGTGCATTCCTAGATTTAGCTTTCAGATCGTGATTCGCTCTATTGGGCTGGACACGTGGCTTTCAAGACACAGCATGGGTAACTCCACAAGACCGTACCGCGGCTATATCGCCCCATAACTAAGTACAAGGCCGAGTTATGAGTGGGGCGTGTATCGGAAGGCTAACAGACTCAGCAAAAACGAGGGACGGGTGTTAGATCTGCCGTCTCGTTTGGCCTGTTTCTCTCACCATATTTCACTACTGAACGTTCTTTACAAGCTCACAGCCATCACTAGACTGCCCCAATTGAATCGGCCATCGAGATCCCCCGACTGTGATCATTTTTCGTTTCAAGGTAGTTCTACGTGCTACTAGTATCGCGGGAGAGTGATATGCTGACGGGGTGGGAAAGTTACGGCGCGCGTTATACGGGTTGAGACTTCTGACAATACAAAGTACAAATGTACAGCTGGGCGGAAACAAGTTCTTCGAGAGCTGTACGCCTCACCACTGCATTCGGCCCATATAATGTATCACAAGTTTCGGTACGGATTGATAGATGGGGGAATAAACCTGACCTCTACTGCGTTTTGATTTCGCATAGTTCTAGAAGGAGTCGTAGAAACCGTGCTGTCCAGTAGGCAAACCGAGTCCGGGCAGCCCGCTGATAG"/>
                    <sequence id="seq_t5115" taxon="t51" totalcount="4" value="TATGCAGTTGTCGACTCGCCTGGGGGACGTTGTCTATAGCCCCATTAATTTTTTTGCCTGAGGACGGCATAGCGGATCGTTTCAGACGCTTCACTGGGCACTATATCACTCGCCGTTTATCCCCGGTGGTGGAATACACACCGCCAGGTCCATGTCCTGGCTCTTGTTTTCTTATAGTCGGGAAAGCTGAACGAAGTTCCACTCGCATAGTGAAACAGCACACGGCCTCGGCTTTCTTGCGTGGTAAGCTTCCGGCAGATGTGATAACTTGGGATACTTTGTTCAGACACTACCCATACATCCCTACTAAGGTGTTAGGGGTCGCAATAACGGAACGACGACAAGCCCGATTATCTATAGCATACTAATACCTTTGCCTAGGAAGTTCTCTGAGGTAAACGCAGGCGGTGTCCCTACTTGCATCTCTCGAAACTAGAAGGGAGTCCAGCCGCACTTAGAGTAAGTATTACGCATGACTAGCTGCATCCCAAAGCCGAACGCCGGGAACTGCTGTCAGCAACCGTGAAGAGTCTCTGGCAAGACTCATCAGATAGGGCTGACCGGACGCGACTACGTGTGAGTTCTACTGGAGGAGGTCGGGTCGAGAGGGTACTCGGAATTCCCGGATGGCTGGTTCCTACGGTATGGGACGGCCGCGCGGTTATGCCTAGATGGCACGCGCTTCCACGTTCGAGGTATTTCATCGGCCTTTGGGATGCGTTGTACAATAATTAGGGTCTGTTCGAGAAAACATGCTCCGCCTAACCCGCCTTTCATATAACACTCCGACATGAGGGTCAATGCAACTTCTTGCGCATCTTTCGCCAAACAAAGTTACTTAACGGCTTCTCAACTTTGAAATGCTTTCAGACTTTTAGTCCCCTACTATCAGTCAAAGCGTGCAGTTGTCCACAGTTGCGTACCAGCATAGGCATTAGTTTAATTCGTTAGGATCGGCACTTATCGGGAGACGGGTTGGGTGAGAGTGTAAGTGATTTCT"/>
                    <sequence id="seq_t5213" taxon="t52" totalcount="4" value="ACACACTCCGGCGTATCCCCCACGGCCGGGTAAATAGCGAGATTCGTGAGACGACCATTTTGTTCGCAGAAGCGTCGGGAGAGCACCTCGACAAGGCTTCAACTAAATGATTTGATGACGCGTCAGGGGTCAGCGATCGGAACATGCGGTCCGTAGAATTAGCATGACGTGCTATATAACCAGCGTATCTTCAAAACGAACTCTTATCATCCAAAGTACGGAGTCCCCACTCCGGAGGGTATTTGATGGGAAAATCAACGGCAAAGGAGATGATCGCGAATGCGTTTACATCAGGGCCAGGGGACAGCGGGCTTTCATAGTACGACAAAAGATGAGTGCAAGCGGCTTCCTTTATTCTCGGTCGCCGTCGGTGGTCTGCCCGCTGCAAGCGTAAACGAGACAGGAACCTTAAAAGTAAAGTTTTTTATGAGCGCTAGGGGTTTAGCAGACCGAAGGCCTTGTTTTTAGATTATATGGTGTGTTAGTCTCGTGAGTAAGCGCAATTCACGGCGTAGGTCTGCCCCCTCTCAGATCATACGTCGCAATGTCCCCAGTGACTCGGTAAATGTGTAATTCCTTGCCCTTACAGTCCATTCGCAAAGCAGGTAGTGTACGCAATTACAGCTTCACTTCTCGGCTCCCGACTGGCGAACCCACGGCTATTATCACTAGATCGCGAGTACGTTTGTGTAACCCCATTCTGTTATGCCGACCTTAACATTCACTATATTGAGGGAGTCGCGAAGCAGACGCAAGGAAGGTCTGTCGACGCATATCTATCAGAAAGTTTCGGACGAGCCTAGAAGTAAGAAGTGCCTGAAGGTCGGTAGGTAGCTCAAAATCAGACGAGAGTGGGACTTCCCCAGTTCGTTGGGCTTAAAGAGCTAGCTCGTTAACGCGTTTAATAGTAATTGCGATTGTGTCTAGACAACATTTTGAATTAATGTCTCGCGGGTATTTTCTTTGTCGCGCAGAACCTCTTTTAATAAGAAGTAGATGC"/>
                    <sequence id="seq_t5311" taxon="t53" totalcount="4" value="TCCTCGTGCAATACTTTTCCAGGGGACAGTCGCTACAGTTTGGTGTTCGTCTCCCCTGTGCTCTCGCGCCGACGACATCCGGAGCCAACAACTATGCCTACTTCTTTAACGAGCTAAACCCTGAATTCATGCTATGCAAGCACCTCGAGCCGATAAGAATGCAACGTGTTATACTGGATATCGTCAGCTATCAGTCTAGGGTCCTGTCACTTGCAGCGATTAGCACATATGTACAGCTGTGGTTTAATCGTCAATATGCACTTGGCAACCGCTGTCAGCGGTTTTCTAATCATTCAGTTGTAAATGGTTGTGCCCCATTGATCGGATATGACAGCTTGACAACACTCCTAAATAGAGGCTAGCCGAGCTTGCCATTGGCGGGAAGTTCGTGCTTTACACCGCACCCCGACGAGGGCGCCTCAAGTGTGTCAAAACAAAAAAGCAAATCGCTTACCATACTCCACGCGTTTGGGAGATCCACATGTTCAGACGTATAAAATTAGATTACCTTTCTCGGGTAGTACCAAACTCTTAAGTTAATCGGGTTGGGGAAGCCAAAGTAGGTGCCCGGGAAGAACTCCAAGAGATGGTGCCTCGTGAGGTACTCCTCTTCACACGTATGTGTAGCGGCAAGGCCAATGTTATTATAACTATAGAAGTCATCCGCGTATCTTTCTGAAAAAGAGGAATAATAGTAACGCTACATATGTTGATTTATGACCACCTTTTTACGCAGTACGATACAAAGCCCATGACAGCTCGTAATAGCACAGGTAAAGCTGTCAACAGCATGACAAAATCGAAAGATGCTTTTGGCTGGTTGCGACAGAGTCAGTCTCATTGCCCTGTGTGCGTCAACGTTGGCATACGGAAATCGCCCTTAGTCGAACGTACCTGAATGCCGATGATTTCAAGTTGCTAATCACTAGCTTTACGGCTGGAGCGGAGGCGTGTTATTGCCATGATCCCTTTAACTAAACGCATGAGGAGTGACATTAAA"/>
                    <sequence id="seq_t5411" taxon="t54" totalcount="4" value="TGAAAATGTCCCACATCTGACCTGGAATCACCCTTTTGCCACTTCATGCCGACGCAAATACCTCAGAACTGCTGCCTGAGCTCAATTCTCTGATTGCATCAATATCAGTACGAATCAGTACACAGATCTGGATTCGACGGCTCGGTATCTCCATCTACGTTTAACATGTGAGAAAAGCTTCGGGCTCGGCAACGCTATTACATAGCCATCCCAGAGCAACCACCGCCCTGCACCGTACATGTCTTCGATATACGGTCCCGTACCCACCCGTTTCGGCCCACGATCGCGAACACACTATGCCCGAACCATCTAGCGTACGTCATTCGTTCAGGGAGCCAAGGATGAGTAAAAGCGTCTCGGTCCAGAAATCATGTGAGTTGCGGTCTATGTCGATGAAGCGGATTGCAGCATGCCGATCTATACAGTCTACCCCGATCAAGGCAAATGGATCCTCTCAGGCTTCCACAAAAAACGAGCAATGTGCCGCAAAGTGCATATCAGCTACGCTCGTTGCCAGCCTACTGAAAGAGTAAAAAATAATCCTGCTTTTCAATGTGCTCAGCCTTATATAGTGGTTGCACAGAAGAGTGCGTTAGGAAGCCTCTTGTCCCGCACGCGTTTCCCACAACCCCTAAAAAGGGTTTCGCGTAGGGCGGTATACCATGTACTATCGTGAACTTCAATGCTTTTACCGACACGCGAAATAGAGTCACCCTACGTGGCTGATCTGACGTTAAAAATTTATTTAGCGGGCACACTGGTCTGGTTGCCTCGTCCCGTGAGGGAAATTGTTTGAAGTATTTTTATATAGCTGAGAAAAGCAAACTTGCGCACTTCAAACCCCAGCAAGGAATCGTCCCATAATCGGGTCGTTTTTGAGCTGACTGTCGTTTGTCAGTTGTGCTCACAAGGCATCTAGCTGAAAACCACAAGGGGATAATCCTCCGCAGACTAACACACTGCGGTACCCGACATGTTCTGCAAGAGGATAAGGAGGGGC"/>
                    <sequence id="seq_t5511" taxon="t55" totalcount="4" value="CCTGTTGGCATTGCTCCATTATTATTGAACGGTTTGTTAGAGCAGGTGAGGTTATGAGGAGACGAGTTCCACGTCGGGCCAGCAGCGGCCTCGGGGATTTTCGAGTACATAATCCCAAAGCACGATAGTACAATAGGGATTTTTTCGAACAGAGTGATTATTGAGTACTCGAAGAACATCGGATACCAAAGTCGGCATGGAAGGGCTGGGGATCCAAGAAAAAGTTTCCATGCGGGCCGTCCTCCGGAACCCGTATTCCATAATACTAGTCTATTAGGTTGCTGGTTTGCGACAACTATTGTCGACATGATCGGCACTCTATTTCTTCGGGTACAGTGTTGTCCGAGAACTCATTCTACCAGAAAATAGCTAACCTCGGCCCAGCCGATCGCTGGGGTCTATAGATCCATGGTCTTAGAAGCGGGGCCAGCTCTTTTAGCATCAACCCTGTACCCGCGTATCCCTCCTCAGTACACTCGTGGCCGCGTCACCCAATTGTGACAATAGAAAGATAAATCGACTCGTGACCTAATATATTGCGGGAAACCCGTGAAGTCATGAACCCAAGCTTTTTGTGGTCTAACGAGCGGCTCATAAAGTGTCATACCAGTCTCTAAAGACAGCTATCTAGGCGCAAGGTCCTCTACATAAGAAGTTTTTCTACGTAAGCACTTAAGGACCTGCCCGATTAAATCTTCGCTCGCTATTGAGCGACAGAACGATACAGTGGCCGGAGACTTAGCAGGAATGACGTTTAAGGCGTGTGTAGAAGATTACGGTTATAGGGTGCAGATAGCGTTCGGCGGCATAGCGTGCTATCGACGATAAATTTATGTGGCAAGCCCAGTTGTCTCTGGTTCTATAACCACGTAATGTTGAGGTATTGCGAGGCGATACTCAAGGTGTGGGCATGTGACATAGTTAAAGGAGCAATACACCGACAGTTTCCACTGAACTTGTCTCACGGGGGATCACACAACGGTCAAAATGAGGTTCGGTG"/>
                    <sequence id="seq_t5611" taxon="t56" totalcount="4" value="ATCAATGGGGTCCCATGAATTCGGCAGTAACGTTCAGAGGGGTTCCCTTTATACGTGGTTAAGTGCGAACGTTAGTAGAGTACCTATAGAGGCCTTACCAAGTAAGAGCGGCGGCCCACCGGAATTGAGAATGAGTAAGGGGCACCTTAAGCGTATTCCGATACGATGGCAATTCCTGTAGTCTCCTGAGCACGTTCGGAGGTCATTACGGCTGTCGGTACTTAGTTTCCGCCGTAACTAGCTCGTGTTCGAAAAGTAATGAAGTGCAATTCCGAAGGTCTAAGAAGAAGGATCCGTTGCGTTCTGAGTTTTACTGAGAAAATTCAGTCTTATAGACCGAAACTACTCTCCCTAAGGTAAAATCCGTGACATAATCTCCTCCGCAGTGTAACGTCGTGAGTTTAGTCTATAGTGCTTTTGAACAATTACATTTTTCATCCATCATATAGATCAGGGTTGAAAACCCACCACGGAGGACAACTCCACTTTCGAGCAAGTAAATGACCATTCGGCTGAGTATGGCTCTGAGAGACCACGGCAAGCTATGGCATGACCTGTAAATGACAACGAGCTCTCGTAGAACGGACGACTAAATTGCTATTTGTTTCTTGCCAAGACAGACTAGCCTGGGGTAATCTAAATTGTCGGCACCTACATACGAAGGAGAACTGGCCCGAACGGTTTAAAAGTGCTTGAAAACGGGCCCTGGCCGAGGAGGAGGTAACGAAAACAAGTGTCGTTCTGTTGACCGTCGAAACAGTCGGGTGATCTTATTGCTCGCCTGGTAGTTCATGAAGGCGGCGTCGCGTGATGTACACCGATATCTAATCTCAAACCTCCAGGCGTAGCCATTAGCGCCCACCTAGCGATGTTGGTACCTCACCAATTCCCCTTAGCTTTGTAGCACCAAACCTAAGATATTTGAGCCGAGGGCTGCTACGAAATTGCGTCACATTCGCGTGTCTGTGAGGGGTGGGAAAACCTTCACCGTTCCTGACCG"/>
                    <sequence id="seq_t5711" taxon="t57" totalcount="4" value="CCCCACGGTGTGCTTCTGCCGTCCGCATACTCAACTTAGATAAACTCTCGTGCCAGGGACTTATCGCGTAACGTTTCTGCCTCTAGGTAGCACAGCAATTATTACAACGCCTCAACAACGTCGACGGTGCGGTACCGCTAACCCTTATAGTGGACTATAAGGCGCAATATCGTACGGGATGATCCAAGAACGCATGCTAAGAGGGATTCCCCCCTGAAGAGACCTGGGCAGGAATTCTACATATGTGGGGAGTACTTTCATCCTTAAAGCTGCACCAGTATCCCCGTTTCTCCAAGACAACGGTCGTCCTTGTTAGTCGCGCCGGTACGCCTTAATCGCCGGTACTTTTTGATCTTCGCTCCAGTCGGAAGTCTCCAGAATTCCAGTATCGTAATGGCCTGTCCAAGTCGCCGATGAAATTTGTAAATCGTACCGCTGTGTTTAGCAGATTCACGTACGGGTGATAAGGGCACACGCAGTGGTAGCTGTATCTGTGCTGGTGTCTAATCGCCTATATGCGGCTAAAGGCCGAGGGGCTATCATAACATTACCCGCTCGTTATAGATGGTACTATTCCCGGTGCCGGACCTGTACGATAAACACATGCCCAGTAGGAAGATAGGTGTGCTGTGTATTGTGGCCGGATTAAAAGAGGACAGGATACATGACCAAATCGCGTCTTTAGTCTTGGACTCTAAATTTAGCACTCATACAATATGTTACGCTATGGTACCCGCCGCGGGCGTCATAGTGCAAAAATTTCATTTAACGGAAAGCCGAAACTCGACCCGTGTACCCCGACGCGCTTAGACTTTGACTAAGATTCAATGGGGGAAAGCAAGGGCCGTTGAGAAGTGTTTGCACTGTCGTTATAGCTCGCCCAGGTAGCGTGGGCCGAAGTTTAGTTGTGTAGGTGTGCGTTCGTGAGGCTTGAAGCCATTCACGTAATTTTAAGTGTCCTGTCCTTAAGTTACCCGCGCAACCGCTGGGAATGCGTTAC"/>
                    <sequence id="seq_t5811" taxon="t58" totalcount="4" value="CAGGCGCTCTAGCGGGTGCCACATGATTAACCTACGAACACCCTTTGAGTCTGGCAGCCGTGCAGCTACTTCGCCTATTGTTACTCCTGATCGTATTTAGCGTCCCCCGGGTTAGCGCAATAGAGATAATGCCCGAGGGTGATAGTACCGAGCAGTGGTTAGGAGCTGTTCCGTCGACTTACCGAGTTCTTGCGGATACATCGTTTGTACGACAGCCCCCTGCAAACCCCGAGTCATAGTGTATTAGGGGGGATACTTACGAAGCGAGGTAGGGGCGGCGTTTCAACTACGGACGGCTCTTCTTCATTAGTCAAATTTTTCGGCTGGCAATATATATCCGCGACAAGCTTGGAGCGCTTAGCTACAGAAGAACGGCCAGTCTCAACGTATGGTTGAACAACAGATAGCATCAACTGCTACACCCGAGTGACCCTACTTGAGTCCACTGTGCGCGGTGCTTGCACCTGCCTAGTTCTTGTCCGATGCAATCAATGCTGTGATGCCACCAAGGCGCGCTTAATAATGCGGATACATGCCATGTCCCCCACCGAAGTTAAGCCGGTAGGCCAGTCCTGTGTGAGTCGCGGCGTATTCCGGCTCTGCATCAGGTTCCTCTAGACAGTTCGAGATCGGGATGAATGCCGAGGTCTCCCGTCGATAATGATATGATTTGAATCAGTCAACGATGCATATCGGTATTGTCTATGGCCATTAAGTGTGGACCGGGGCTACTAGCACCGAGCATTTAGACCCGGCCGTGCAGGAGCAGTGTACTGATATTCCGGCCGCTAAACTCCGTTCGTCGGGCGGGTGCCCCAGGATAGACATCCAGAGACGCCATTACGGTCCGGCGGCATCTTTCGTGCCAGGGCTGCGGGATACTTCCGACTCGTAACCTAACCAGCGTATGATTATGTGAGCCCCTATTCATATATTGGCTAACTTCGTCCACCGGAGCAGTTGTGGAAGTCGTCAATGATATCGGTATACCGATCCGCCA"/>
                    <sequence id="seq_t5911" taxon="t59" totalcount="4" value="AGATCCTCGTTACTGGTCACGTCCAATCAGGTGACCTCGCGTATATGTGTAGGTAGATGTTGTGGGCAGAACACGGACCGCGCTGTCGCGTCACACCAGCTGGGGACTCAGGGATAAACACCTTGGACGTGTGAGATGGATCCAGTCGCTAGGAAACGTTGAGCCGCCATCCACGGTCAGGTTCCAGCAAAACAGGCCGGCAGGACTATCTCGAACCCTCGCTAAGCCCAGACCACATAAAAGTCATTGAGCCAACCAGCTCTCCCTCTGTTTCTGGTTTGCCATTCTCAGCAGTCCAGGAGAGGGGAGGATCTGGATTCAATGGAAAGACTTAGGCGGGCGAGGTGTGTTGGACTTTCCGTGGAGGTTGATGGGGTGCCGGGGGTGGTTTCAACTGTCAAGGAGTCCGTCCCAATGATGGTCAAGACCATCAACGGTCGCCAAGCTACAACGCGGGCGGCCTATTAGGTTGTAGAGATCCCTAGACGCGGGACAAGGGCGGTCTTGCTGAATCTGTCTACAACAGTGCGGAAGGCCTGCACCGTAGCACGTCGTGTCCATGAGAATGTGAACTGACAGCGGTCTAACTGCACCTGCGTTCAAATCTTGATACAAGAGTCCGATCACCCCTTGCATCCCATGAGCTAGGGTCGCGATCGCACAGGTATTTAGTGGCTATGCGAAATTTCTGTACCCTCAGGGACTCATCGATCAGTATGACATGCTAGCGCGGTGGAAGTCGGAACCTCAGTGTATGACTGTCGTTGGCCTGGCTGCAATGAAACTGACTCCGTAGACTGAGGTCGGTTGTGATAATCTGCACACCCTTCGCAGCCCCCATTCTCGGATGTGTAGACCCCTCTACAATGGTTCGTGATTGCAACCCCACTAGTATGTTCCGTTACTAGGCAAGGCGTTTCTTATGCGTGTTCGATTGAAGCTACTTCACCTGGAATGGATCGGCGTTAAAGTGGAATAAGTAGTGGATGTAAACTGAGGC"/>
                    <sequence id="seq_t660" taxon="t6" totalcount="4" value="AAAAAGACGCATCTGTCTCAGTATGTTTAAAGGGAGAATCTGTAGTACCAGTAACTAGGCCTATGGGGTTCTTTACAATCCCGGCCGTGCTACGTCCCGACCTACGCATCTCGAACACACACGCCCTATACAAGGGACCCTACCCATAATGGATCGTTGCAAGCTGGCCTGTGGTTTATATACCTGCATATGAGACAAAGAAATCGTCAAGAGAGGAGACGAACCTGTGCTTGTCGATTAAAGCGCTCCGCACAAATCCCATTCGAATGAACAACGAGCCTGAGGGCAATTCGGCACACGCGAATAGATGCCACCACAAGCCCAGGAACGTCACAGCTAGATCCGCCTCAGTTATCCGGAATGCATGATTGGCAAATTATGGATAAAGAGGTTAGCCGGGGTCATTTACTTTGAGCGCGTAAAGAACTGGTACTTGTGTCGACCCAGAGTTCGACTTGAAGGTTGTGAATTCTCGTTTCGCCCGTACTGACCAGCCCAAATCACCCGTCATAGAGCACGGAGAAACTTGCCACGGCACAGGTTCGGAAGGCGAGTCGATATGGGCCAATACTGTCTAGAACCACTACCCGAAACTCGATATGAATAGTCCCAATAGTATCGGCATTGCCGGGCAACTAGATCGCCAAGGGGTAGGAACAGCGTAAGGACGACAGTACCAATCTCCAAGAACCTCAAATGAGGACCCGGCACCCCGTGTCTGCAGTCTTGCGATAACAGGGTTAAAGATGGCCTTAGATCCCCAATCAGCGTGCTACGGGGGGTTCAAGTTGCCCGACAGTGGAAGCGGCGCCCTTGGTGGCGTCTTGGTCGTACGGCGTCTACCCACGAGAGGTTGTCGGTCTTTCTATATGTTGGGTATTTTTCCTTCGCTACGTTGCACAGGCAGGTAGTTGGCTCAGTGCGTAGAGTCGCGCGCATTCGCTAAGAGTCTGTAGAAAGCATACAGACACTTGTTTTACGTCTTAGCTCTACCGGATAT"/>
                    <sequence id="seq_t6011" taxon="t60" totalcount="4" value="CGTGTCAGCAAAGCTCGGCTGTCCAATAACCCGTTTGGTGTCGGAGCCCCCGGGGATTAACTGGTCAGGCTATGGTACTGTCACGCAGGGTGAATTCCTCCAGGTGTGTTGCGTCGAGTAGTCCGAATTTTACTGGGGTGGTGAAGGTCCGCTTGGACGCACAGCCGGTGCATGTATTCCCAACGTACGCTCAGCGGAGCATGTGTAAGTTGCGACATCTCGGTAGAAAAACAGTTCTAGTCAGCTGACGCAGAACGTCCGAGTACGGCGGCAGTTGGGCTGCGGCTTCACAGTAACTGTTGAAGTTGTCGGCCTCACGTCCTCCGATTGCGCAAGCAAGCGATACGCGCCAGCAATCGGCCCCACTAAGAAACGCTGGTGCCCATGCTATCTAGCTATGGAGAAAGGATTCCGGCAAGAGCCATTAAGGGCCTCGTTTTAATCGTCGGTAACAAACGTCGGCATGAATAGAACCAGCACTGAACCCCTTGAAGGAACCGACCCATAAAAGTATGCCCCCCCAATGTAAGTATGCGTCTTGATCAGGCTCTATTAAAAGATTAGTGGCTGTTTGCGTAGCGTGGAAAAGCGCGTTAAGGGCACAGATGTGGCGCGGAGAGCAGGGATAATAGCACACGGGACATAGGCGGGGGGTTGCCGAATGTGTTTGATGCAGTTAACGTCAGCCTGTGGAGGTTTTATTTCGAGACTGCATCAGGCCGGATCCTGTCGAACTTCTGCAAAAGGAACTACTTCTCCGTCATACTACTCGAGTACCAGTCCGCTATGCTAGGGAAGCGGGTGTGCCTTAGTACCCCTTCCGGACCCCGCCTCCAGAGAGGCGTACGCGGCGAAGTCGGACCGTCGCGCTCAGAAATGTCACTGTCGTTGATCGATCAGCGTGCGACAGCAATTACGCGTGAGGTGAGTCACTAGTCTTAAATGCAATCCCCTACATTACGCCCAGAACGTCGAGTCTTGAAGCCCGGGCCACAACTTC"/>
                    <sequence id="seq_t6115" taxon="t61" totalcount="4" value="GCGTTCGACCCTTCAGCCGCGTAAGGGTTATTACTGGGCTCGGCAGCGGCGATGTAACTACAACCGTCATTGGCATATTCCTCATCGCTGAATAAGGAATGGCCCCACAGAGAATCTGTCATCGATGTGTGATTTTCTCGCTAACCGGTTTGCACCAGTTTTTCAGCTCATCTTAGTTCCCGACCCCGTCTAACTGGACTGATTCAAAATGATTGCGTCTGCTTACGCGCCGTCAACCGGAGCCGTGTACGCCCATTTAGACCTCCTTCATCTTTGGGATAATGGGTCGACGATCTGCAATTATCAGGCGCATCTGTTTTGTATTCACCAGAATCTCCGACACTTACGATCCGAACTGATTTTGGTCTACGAATGTGTGGTGTACACTGAACGAGGCCCACTGGGAGCCACGGTGTATGCGGTGTGGTTGATCGAAACCGTTCAGGGGGGTCGAGCCCTTCTTTATTCCGGTTGGACATTAGCTACCAAGCATACCGAACGCGCGCGTTGGATCTGAGTTACCCGATAACGCTCGATTGACGTCATAAGCTACAGTGATTTTACCTATTCTGCCCGCATCTACGTCTGGGCACTGCGACCAGCTTGCAGTGGTCGGTCTATGGCATCTGAAACGCTTGGGTTATCTCCATATTGAACCATTGGCAGGAAGGTCTCTGCGCCAGGTGCTATCAAAGACCGCTCGACTAGGATAACGAATCAATGTCATTATGCATTGCTGGATGATTATTCGGTCATGAAGGGCGGGCCCGATTGTTATGGCATATGATCGTCAATCGGTCGACACGCGTGTAATGTCATCGTGCATTGTCACTACAACATCGACGACCCTTAGCATCGGGTGTGGAGTCACATGGGCTCCAGATGTTGCTTGAGTTCGAGTATCTCCTTGGTAGGGCACGGGTAATAATAAAAACCTCGGAGTCCTATATACCATCGGATAAGCGAATGCCAGGCCACTTATATCCATCGGGGCATAACG"/>
                    <sequence id="seq_t6212" taxon="t62" totalcount="4" value="CCGGTGATAAGGATAAACTAGGGGGAGGAAATTATGTCAAAGGGTCGACGAAGACCCCTTTGAGTCTGGCCGTGCGAATCACGACGAGTAAACGGTCAGCACCTTTCGAGAGGAATCTGGGTCAAAGGGTGATTTACTCGGTGACGAAAGAGGTTCTGGAAGCAAAGTTAGGCCAGCCAGTGCGAGTTAGATTTTGGGGTGGCATCACTCAAAAATTACACAACCGCAGGTTCGTGGAGAAGCCGGACGCCAACGTTGATGTGTCTTCCCACAGTGGAGTGTAGTGAGTAATTCCGCAACCGGCTTAATCTACTTGACCAGAAATGTACGATTACGTCTCCGCCCGTATTTGGTTCTTATGATACACCTCCTCGTGCGAATCGGCGGGAACCCCACGGAATTTCGATTCTGGGTAATACGTCCACTTCGTGCAACCTAAGGTTGTATAGGATAATGGCCGCCCTGCATACTGACTATTGTGCTGTAAGCACTACGCGTATGAATATAGTTTGGACCTTTCTCTGAGCGGATTCCCAATGACCATGGACCGTGAGGGTGGCCAGATGATCTGAATTCCGGAATGCTTACGATTGTCGTTCCGTACGGAGGAAATCACCCTTAGCTTTGGCGGTATATCGGTGGGAAAATAGCGTCCATTGGACTACAATCTTGGCTGATGCTGCACCATCTTACTTAGGTCTAGCTTTTAATGCAGTTGTCTAATAGTCCGGTAAGAGCTATGACACCTCCACGCTGTGCTAACACGGAATGGGGACACAGCGCTTGCTGTTCAAAAGACTACAGCCTACCCTATGCCGTGACAGCTACATAAAAGATTTGGCCAGGTGGGAGGGTTGAACTTTACCGATGTAGTGAGCGAATTGATCTACTACCGACGGTCCTACTTTGCCTCTGTTGAAAGCCACTGAAGCCCTTTTTGATCTGACAGCTGGCAACACGACAGCGCTAGCTTAAATAGTGGAGGATTCGGGATTTTCAC"/>
                    <sequence id="seq_t6311" taxon="t63" totalcount="4" value="CGCGGATTTTGTCCCGGAGGCGCGGGTCGTTAGGGAGGCACATAATTGTAAGTTAAACCATTATCACAGATACAACAAGATCATTCAAAGTGCCCTCCTAGTTCGTCGTTCCACGTCGACTCGACGTTTTCTGATACGGTAGTTCCCAAGGGTGCTGAGAAGAACATCAGTCTTAATAGCGCGAGAACAGAGTCAGCAACTGTCAATGACTGAACCGACCCGCCAGGTAAATGGCGAGTTTTACCTCTAATTAAGTTCCGCCTACTTGCGACTGAGTGGACAAGACCTGGTGGCGGATGGGACAAGTCGGGGCGGGTAAGTACGCTCTCCAGTTCGTAAAAAGAGTCTTCCATCCGAAAATGCGAGAGTCGCAATTACACTCCACCCCCTTCTTCGTTCTGTGTATGTTATATGGGCTGGATTCACGCTGTCTTGGGACCACGTCTTCCCGATGCGCTGGCACGTCGACCCCAGGGGACAAAGCCGACAATTACGGGGTCTCTGTTTCGCAAAGAGCGCGGGACTGAATGGGAAGACCGTTCAGTCTCGCGTACTAAGTCAAAGGTGTCACTGTAACTGCTCGGTAAGCGCTATCGCAGTCATACTCGTAATCCATGAAAGGATAGATAAGGTGTCTCTGTCGATAACTGCGAGGAGTCTACGATAAATGCCACTCCTAGTGGACGTATGATCAGTCGGGACGTTACTTTATACTGTGTGTAGTATACACAGTAGAAGCGAGGCCCCGGGGCTTTCGACCGTGGTGGTCGCATTATATGAGGCACTAAGCAGTCGACGCAGTGGGTTCAGGTCTACAGACTATAGATATTATACTTATTAACATTCAAAGAACGTGAGACCAACACTGGTATCTGCCGTCACCACACGATAGAGTCTTCTTAACTCAAGAAGCGACAGTATTTTTACCAGTCACTGTACGCTGCTGAAGCTGGGGGGGGTGGTTTAGCTAAAAGATGTCCAAGTTTTGACACCTTGTACC"/>
                    <sequence id="seq_t6411" taxon="t64" totalcount="4" value="GAGTCTTTAGTGAATCGGTAAATCCATATGGCAGGCGGGATGAGAATAAGTAAGTTTCACTTCCTGACGAGCCGCTGCCACACTAGGATTCGAGCCAGTGGTATAGTGCTCAGTGCGTTGCAGTGAAACTTTCCGAGGGCTTATTACGATGTTGGCGGCCAGCCCTTGACGGAATGTCAGTGTAAAGTTCCCGCTTATTCTAGAGTGGCGGCAATCGAAGCCTTCTGTTTGCCGTGTAGGACCGCACGTTTAGATCCGGACACTAGCCCGACACCGTAGAGACGCTAGCAACAGCCGCACATTGACAGGTTGGGGCAGATAAACGGTACAATTCTGTTCAAGACCCGAGATAGTAAAATTATGCTACCACTGACAAATGCACGGCTTCCTTCGGTCCACGTCCCCACTAGTGTGTCAAATCGGTAGATCTTACCTCTCTCGGGAGGAGATTTAGACATCATATTCAGATCTGTATCGGGACCGGCTGCAGGGAATGACTGTCTCGCCATTAGACACGGCCAGCGCCAATTTTACTGGGGATTTAGCCACAGATGGTCTATTTTTCACCCCAACTGTGCCTCTCGTCTTGATAGTAGGGATCTATTGCGGGAGGTATAAGCAAAGTGTCCGTTAACCCCGCTAGTCGGCAACTGGACGTGTGCGGGCGCGCGAAGAGTCAGTAAGGTATACGGAACTTGCCCAAGATAAACCATGATTTAACTGGGACTCCACACTGATGATATATTAGGAGTCGGTCGGAAGTAATTTTAAGATGTTCAACAGGCGGCGGACTGCAACCAACAAACAAACACGGTCTGCAAGCCGCCTTCGCACGGAGTGAGCTCCTATCTTCTATTTCGAGCTGCTGGAAGGAAGTAAGACGTCCTCGTCGAGTCGTAGGGCCTCTCAAGACAGAGTCGCCAAGCACCATCCATTCGCGAATAGGATAGGGGGTCTTGGAGTACCCCTGTCAACCCTTGCTACCATTCCCCGGGAAGAA"/>
                    <sequence id="seq_t6511" taxon="t65" totalcount="4" value="CCTCAGTCTGTTGTAGCGTTTTCCAGTAAGGCTATTACTTAACCCCGCAAAGACAAATTCTGGCTAGCGTTCGATTCAGTCTGTTTCGCTCAATGTTACCCCAGAAGCCAGTCTGCAGTGACCAGGCACGGCCACCGCCGTCCTGGGGACCACTTCCTTACTCGTGATTTCTTGTTCAACATTGAGAGTAACAAGTTAGGTCCACCTCAGTAGACATGAGCAGTCTGAGTTCGCAATTTAATTCTCTATGCCCCATTACGTAATTGGAAGATCAGGGTGATGTGCTAGCACGAGACGCTGAGGACTGGACATGGAGCTTATCTTGTAAGCTGACACTCAGGGTTGATTTGCGCGCAACCTATTTCACGAAATCGCGAGCGGGCGGCTAATATAATCTGAACTGCGTTCCAGAAGGATGACCGTCAGCGACGTTCGCTCAGCACAGTATCGGAAAGGGCTCGTCACAATGGATTCTTGAATGAACTTTTATAGGATGCGTCTGCAACATAGTACTTGTAGCGTCGACTGCCGGTGGGGCGGTTCACCTTCAGGACTGACCGCGCCTACCAGAAGTTAAAGCCGTCCCCCGGCAATTGGTTTATTTCTCGAAGAGTACGAAACAGTCTCCGTCTGTTTTCTCTCGGCAATAGATGGCACGCGAATAACTGTCGCATTCCGAGGACACCAGTAGTTGCACCCTCCTCTACAGCCAAATGGTGATTCTCTTACGGCGTAGTTAATGTCGTTAACGTAAGATAACCCACGTTTACCCTAGCCCGACAAAGTGTTCGCGAAGCAGTTGGGTGCTCCACTTGCACCGGGCCAGTCCAGCAGTGCCACGCCTTGTCCGTCCGATAATAGCATCAGTTATGATACCAAGCTGGCCCTTGCTCGAGTGAAAATTGACCGTGGCGTGTCTTGTGCCACGCCACAATTATTAATGCTTGGCCTTGCTTGTCCGCCCCATACGGGAACCGGTTTACTCCGAGGGCGGGGAGAC"/>
                    <sequence id="seq_t6611" taxon="t66" totalcount="4" value="TGGAACAGGCTTCTTACTGCAGAAGAATAGTCTAGATCCGCAGTTTCCGTTCGTAGGATTCGTGTGACTCTAATACTCCTTCCCTTAAGCGTTGTTTATATTATCTGTCTCAACGAAGGAAGCATGGTTCTTTTACCTTGCCGAGTGAACGGGTGAAGAAGTTTACTTGCTGTTAGTTCTGATTGACAACCCCATTGGGGGTATAAAGTACGGAACGCCATACCACAAGGCACGTTCCTTCTTGGGCAGCGTGAAGGAAATCAAAGTCACAGAGAGGCGTGCGAACAACTTCGAGTAATGGTTGGTTGTGATCCCTGACTATCGCGCGATTGGTAACCGGGTCCCGGCCAGGGTGTTTTTGAGCGAGCCCTGTCAAGAGGTCCCGCGTGCAAAACAAGTTGCCAAGGGCGTATAGCTTGGGCCCACACACGGTTCCAGATAGCGCGGTGCATCCAGGCGGTCAGCCACGATCCTCCTACAGCCAAACTAGTCCCTTCAGAACCGGTCGCCAGGAGAGGAAGGGCAGACAATCTGCCTCGTCTGATTGTTCGAATTCTCGCTTCAGCGTAGGGTGGTATATACCATAAGTCGTATATTTTCCTCTTGCGAGTACGAACTAGGTTTTGAATTAACTGATGCCGTGAATAACGGGTCGTGGAGAATCTTGCTATTCGTCAATAAGTCTTGGTCGCAAAAAAAAATGTTCAAGCTCACAATTATCAAGTCGCGATAAGGTGCAATGTATTTACGGTGTAGGATCGCGGGTGTTGTTGACGCCGTTCCGCCGTGTTGGGACACCGTGGCTCTGCGAGTGCCACCACGACCGAGTGGCTACACTTTCACAAGAGACCGACACAACCTCGTTGTCGTGCTCAAGTTGGGGACGAACCCCTCTGATGAGACAAAATTGCTACCGTTTAGAGCGCTTGGTCCTCGATAGTGATTCAAACACACCTGTCAGTAGTATAAGCTATTAAGAAATTACCATCCTGGGATGTAT"/>
                    <sequence id="seq_t6711" taxon="t67" totalcount="4" value="CATCTTTTTTGTAACTCTATGTACGAGCTTTCGATCGGAGTAAGACTTAGGTTGTCAATATGGGTTTGTCCAGACGTCTCTTTGAGCCCTGGGAACTCCTCTATTCCGGGCCAGTCAAACCCTAAGTAGCCCTCGCTATCGACACATTCTGAGACGGACTGTGCCAGTATCCTTGCTCCGAGTAGTCGTGAGGACGACGGTAGGCCTTGTCCAACATCGAAAAAACTCTACGTATGCAGTGGAATATAGATTTACTTTCGAATTTGGGAGATCATCGGTCGAAAAGTGCGTGGTAGGCTAATAAGGGTAACAGTTAGTGATCCCTTCGGGATACGGAGGTATTCCCATATTGTGCTGATTATATGGGCCATTTCCATTGATCACACAGGGTCAACAGGCTAGATCGATGCGCAATTCCGATACTGGCCTTCGCAGCAAGGGGAAGATGTATCGCGAGCAAGTGCAATGCCTTTATAGTGGTTCGTCGCCGGAGGGATATATGGATTTGGTAAATTGGGAGGAACTTGAAAGTAGACAAGAACCTAGGTGGGATTTAAAATCATTGAAGTCTATTATTCTATTTGTATCAAAAGAGCTGACCTCTTGGAAAGCAGCTAAGATTGGCTACCCCACCCAGGTAGAATGTGCAGAGAGCAGACCACTCGCGCCGCCACCTCGTAAAAAAGCCGTAGTGCGATAGGTTCGCGTGATTGACACCAATATGAGTTCGAGGTGCGCGGTCGCCGTGGTATGGAATGGCTCCTGCTACTAAACGCTCGCGAAACCGCAAAGTTTAGCGCTGGCCATAATTTAGCCCCTCAGGTCTAATGCCAGCATCTCACAGGATATTTTTTCTGATCTCCAAAAGGTTGCGTCGGCGCATACGAGGTCTGGTCTGCGCCCGCCATGAAACTGGCGTATTTTGACAGAAGGGTTACCGATTATCTGAGAAGGTGACTTCTAGAGTCGGTGGTCCGGAAGCTTGCCACTTTGTCGACCG"/>
                    <sequence id="seq_t6811" taxon="t68" totalcount="4" value="TGACGGGGGAGTCTATACAAATCGGGAGACATCCTCCCCGCGCAAGTCGGAGCTTGTCTTTCCGTCCAGCGCAACGTTTCTATCGGAGGAGCTACAGCCGACCGTAATAGATTATACGTTGTCTACGGCATCAAAGCTTCACGACCGTAAAGGCTACCTAGATCCCTATTGGATCGATAAGCTACTACAGAATATAGTTGTTATTGACTTAACAGGGGGACACCCTTGGATTCTATTCACGCGAGGCAAGTTAATACCCTGTACATTCGCTCCGGTGATAAGCGCAATTGACAGCGAAAGAGGATACGTCATGCCGACGTCTCAGCGCCCAGCCACCACCCCTGCGGGGCTATTTTCATTCATTCATCTCAACGGATTGTTATGCGAGAGACTAGTTGCATAAACATTTTACAACCCGGACAACAATCGCGCTCCCACATATTGAGTAGTATCAGGTCTCATGTCAATATCTTGTATAGAATGCATAGCAGAAGATGTCTGCTTGCAGAAAGGATTTTATTCCAACCTGATTTCACTAAATTTTCCGTCGGCTTTGCGAGCACATGGTATGACCCAGGTGACCCTTATTAGTTTCGAAGCGACCTTCAAAGTTCATTTCATACTTGAACACTAGGTCGTTACGCAAATTCATCCCGTGGAACTCAAACCTTAGCCCTCTACGGGCATGCTTGCAGCAGCGTAGAACTTAACACAGCTATCTTACACGCCTTGTAGAACCGCGACTCTAGGGGAGGGAGTCTATGCAGGTGGGTGGTGTAGCCTCTGCGGCCCGAATTTTGCCCAATGATTATGAACAGTGAGAGCTCCTTAGTCATTTGGACCAGCTTGGCTTGAGGTGCTCACCGCATCGAACGGTTTGATTCGCGCTTGGGAAGTACTCTGGGTACGCTTGGGTGTTGATTAGGTGTACCCAGATTGGATTCTAGAATACGCGTCACTACCCGGAGGGAATAAATACCCATGCCCGCGGGCTTCTTTT"/>
                    <sequence id="seq_t6911" taxon="t69" totalcount="4" value="TGGATATGGCGCTCACATGGCCTGGGGAGTTCTGGGTACCACTACCGCCATCGGCACGTCGCTGAAGAGTAGCGCCAGAGTTGGATTCTCTGATGCCGCTAAGCTCAGTCCCACGCCCCTCACTGATTTGAATTATACGGCAAGGTAGAGCCCTCGACGTGTAACATCCTTGATCTATCCCGGCTGGCGACTCGTTAACGCTTTCCCCTGTCCGAGCAATCACCGGTCGTTACGATGCATGACCTGCTAGTACCTTTATCTTAGGAGACGTTTATGCCGAGTAAAACGATCACCCTTAGTGCACCCCCTAGAGCCCCAATCGGTCTTTCAGGAGGATATGTTTGAGGTCGAGAAGGCCGAGTCTGATCTCAACTTACCCCGGGTGTTTGTTTGCTAAGCAGGTCGCAGTATTCCTTTCGTATCTTGGTTGTCCGTACGTCGCTACCTACGACCTTCAAGCTGGAAAAAGCCAAGAAATAGGAACACCACTGTGGCTGTCGCATACTCACGGCCGCGGTCTACTCACTTGGAAAACATTACTTCACCTCTGAATCGCCATCAGCATTTTAATGTGATTGCGATGAATAGAACGCGAGAGAGACTCTTGTCTCGTCCTAGATCCACACGAGTCGTAAAAAAGGGTATGCCTTTAGGGGAGGGCCGTGTTTATCGGTCATATTCACCATTGCGAGTTATCGGCAGGATTGCCACACCCCGGATGGCCTCGATGTCGTTAGCAACATATTAAGATCTGTCAAGGCTTTCGACGTCTCGCCCTAGGCCGAGCATTGTCTGTAAGCTTAGCCGGGCGTGAACCCAAGCGCGGGCGCGCTCTTCGAAGAACAGTCCGCGACAGCCACATAATCAGATGACTTTTGAACGGGGAGTGGTTGGACCCTGAGACGCATAGCCCAGCCCGCAGTTAATTTCTAGTGACTCATGCCGAGTTCCGTAACCTAGGGCCGCAACAAATTTCTTCCGCAGCGGTATCGGCATGGGC"/>
                    <sequence id="seq_t750" taxon="t7" totalcount="4" value="GTCCGGGTCGAATGATGGAACTTGGTATGATTCCGAGGAAGCATAACGCTCAAGTACGATGTTGTGCATACCGGTCGCCCCTTACGCCACCACGGAAAACTCCTTAACCCCCTTGTAATGTGTCCTTCGACGCCCCTCCTTTTAAAGGTCTACCTCTGGACTTTATTGCGGCAACCAGATTTGCGGCTAGGGGGTCATTTTCAACTGACTCTGAAGTCAAGGTCAAACCCTGGCGGTTATTGGTGATCGTATAAGTACCGCCACTTGGCGACGCTTCTATGAAAACGGGGGATAAGAGTCCCTCGCAGACAAGGACTACGAAAATGAGCCCGCGCCACAGACCTCTAAGTGACCCTTTTACTACCGCTATAACGACCCATCAACGGTCCTCGACAAGATCGAAAGAACAGTCATGTGGGGTAACTGTGCCATAGCATCTAGATAGCGACCTGGTCTAACGTCCGGAAGAAGCTGCGATGTAAGTCACCGTCAGACAGGTAGCGATCGTGTGCGGAAGTAGGTAGGTTGACATCTATATCGCATTCAGCCAAGGTTTTTACTTGTGCTCAGTAACTTCACGCTTCTTGGTCAATGCGCCGCGAAGACCCAAGCAGCCGGCTCGAACAAGCCGCTTAATGCCCCCTGTGTCGGCTCCGCTACACCATAAACTTTATAGGCGCCGGTCTGCTTCATGGGGTCACCCGCAATAACTATACGAAGATCGTTCGGTCGGAAGCCCGGCTCCACCATTTCGTCCCCGGTGGCACCAGTATAAAGATCGCCGAATGTGTCAATGTACCCTCGGCAACCACGGACTACACGTCCATACTAAATCAGCGGTAGGCCGCGTGACTCCTGTCCTGATATTTGTCGAGCATCCGGCAATCTTAGCGAGTGGTCTCCCGGGTCAACCGGGATTACATAGGTTTAGGAATACAAAACGTCTTTCTGGGTTCTGGCCGGGTGAGAAACATTCTGAAGCTTTATGGCACGCCCTCGA"/>
                    <sequence id="seq_t7011" taxon="t70" totalcount="4" value="ATCTGACGGCAGCACCGAGCCGCGGAAGGGCTAACAGGACCAATATGGATAAAATCAAATGGTTTCGTGCAATGACTCGACCATGAGATTCCGAATACTGAGTCATTTCTACCTTTTAATCATAAATCCGAGTATTAACAATCCCGGGTGATCACCAGCATATGAAGCGCCATCGATATGCGGCGCTAAGCCTAGAGCCTCTAAAGTATAGGCTCTCCCCCCACGGAATCGCCTATTCGAAGCTGTTCGTCTTATCTACAAACATCGTTCCATGACATTGTTACTCAAACTAGCCTGCTTGATAAGCACTCTCACACTAGCTGGATGAGAGTACCGCCTCCCCCCCCGGCAACAGAGGCCTTCCGTCCAAGGCTAACAAGCAAGGCCTCACAGCTGGCTCGATTAGGAATAAAACGTCTAGAACCTGCGATGCAGGTATTTAAGGTGGGCAAGCGACAAGGTCACTAGGGGTTATATCACGGGACACATGCCCTACCTTCTGCCTTACATACAGTAGGTTGAGTTCCAAAAGCCAGGATACATAAATCCCGCGAATAGACAGCTTAACACATCCTAATGTCGGCGAATGTTATGGCTCAAGTGACAACTCAGACATACCACCGGGTAAATTGAATGATTTAGGCTACCACGCACGCAAAGTATTAGAACCCGCGGCTTTACGAGAAATCGTAGTTAAGCGTCTGCGCACGAGGTGGATTAAATAAGCCATCTGTCGAAATATCTGGGCCGGGATTATCTCCATTTGGTGGTTAAATGAGTCTGTTGCGTAATATTAGGCTGAGGGACACAACGCCCTGGTCTGACCTGTCATCCTTGTTAAGCTGGTTCTAGTCGCTGTCGCGCCGTTGATGAATTAAACAGCACGCCATGAGTAGAAGGTCCAATTCGGGACACATATTCCAAGCGGGGAGAGGATATAGTTGTGTTAAATCGAACTCTTGTTCTAACTCCACTCGGGTAGTAGCCACGCTACTTCGCA"/>
                    <sequence id="seq_t7115" taxon="t71" totalcount="4" value="CAGGGTAAGCATCTAACTTACAATCTATAAAAGAATTACGCCGGGGGTGTCTGATAGCCGCGGTAACATTGAGGGTTCTGATTTAAATGATGTTTGCACGTTAGCTGCATGGATTCGATCGTTGATTGAGCCGACGATGAGCATCTAAGCAGCAATGTGACAGAGCAAAGCCGTTTTGTCGTTGACTCTTCGCATATCCTGCGTTGCAATCAGACTCGGGAGTACCGGCTGGAGGACCCTTTCGTATAGGCTAAGTTTACCCGTCGGGGAAGGGACGACGAAGTCATACAGGACGGCGAAGATCCATGGTTCCGATTCGCCGCCTAGCAATAGTGCAATACGGAAGGCTGGGGAAGCGTCACGAACCTCAAACACTCAAAAAAGAACTCAACATTAACGAGACTTTGTTCTACGCCCCAGTCCCTCGGAATTAACCGGGTCCGTACTGGGCGCAATGATCTCGGGTCTCTGGGAGTCGCCAAGTGCAGGCAGTCCTACAGTCGTACAAGATTGAGTTGAACCGTACGACTCATTCCGCCGGGTGTCCCCCACGTCAAAGAGAGAGACGACCCCGCGGTGATTTGAGACGAACGCCGCCCTTGATCTATGTTCCATCCTGAAGTTCATCTCGCGTCGAACTCCTGGTCTGAAATAGCTACTGCTATAAGCCTCGTCTTCCTTAAATACGTCACACCCGAACGTGTATGGACCTTCAGATGCTGCTGGGCCGATTATCACCGAGCGTACGGGCACGAATCTGGGCTACTAGGGGGGTGATATTCTGCCAATGTGCGTCGTGTCCGCGGGGTATTCCTACAGAATCGCCCCACATTACCGAGACGGGGTTTGGGGGGACTGAGTCGGATGACGTGTCTACGGTATGTCCCTCACAGGCCCTAGCTCTTGACGCACTAGGACGGATGTTCTTGCTCGTTATTTTTCTGAATTCCAAGAGTGAACTCGCGAAAGTTGGCATCTCGACCTTCAATAGGGTCCTATC"/>
                    <sequence id="seq_t7213" taxon="t72" totalcount="4" value="GGGATATCGGTCACGGACCATTGAAGATACACAGCCAGTGGAATCCGCCCTACGGATCGTGTGTCTCGATCATCCCTGCCATGATGGGTTGCCGAAGACTCCAAATCTTTGCTCGAGCCAGTCAAGCGCTTGTCAAGGTGCGGCTAGATCAAAGTTGGCGACCTTTACACGCAGTGTGCAAGCGACGTCGATGACCGCCCAGGCCCGTCACGAAAGTGCGTGCTACGGGGATTCACACTCATTACCCAAGACTACAACCTTTGGAAGGCTTGCGCCGCCTCTTCAGCCGCGGGTGTAGATGCATGAGTGCTTTGTTCAGACCATTAATTGGTAATCCATACCGTCTTAAGGTAAAGACGGACTTACGGCCGGGACGCGACACCGGCTAAAGCCCTCTGCTGAGGCAGGCCTATGGCCGCAGTTGTGGTCTAACCACTCTTTGTCATCGATTCGCATAATTGCCGGAGTACACTGTACGGAGAATTCATAACGGCGCTCTCAGAGCTCGTTGACTATAAGAACGCCTCCTGACCGTATATCACGACGGTAATGCACGTTGAAGTTGTTTACGCTAGCCTACAACTCGCTACTTCAACAATAATTATCGCATTCCGAGCCGGCGAAGCGGACAATATTGAGACAAGATCCTTCGCCCTCTCGTGCAGAGGCGGAGGTTTGCCCTAACTGTCCTGGAGGGGATATCCGCCTACTATTCTTTAACTATCCTTGGGAGCGTCCAAGGACTGGGACCAGAGAAGGCCGAAGCTCAAGAGGTGGCGCCCCGTACTTTGTCGTGAGATACGAACGGCAAGAAGACTCCAAGTAGGCGCACTACCTCAGTGACAGGTAGCCACAATGTGCAAGGGTAGATGTAGACTGATTCAGGCTGCGGAGTTAATCTGGACAATGGATGACCTCCCTGGGACTCTAACTCGCACCGTGTCCGCGCGTAGTAACACCTCGTATGAGCCGTTAATGTTGTAGCGTGATCACCAGCATA"/>
                    <sequence id="seq_t7311" taxon="t73" totalcount="4" value="CCCTGGTAGGGGTTAGGTGACGTCAAAAAACACCCATGCGGCGTCCGATGCGCCAATTTTTAAGACGTTAGCCATCCTTTCCAGGAAACGTGCAGCTCCCACTTACTGGTCCACCGATTTATAGAATCCTGTTGCCCTGTAGACCTTAAGAACCTGCATCACTGGTAAGGCAACCGTTTAACTAAAATGTCATCGGCGCACTATAAGGAACCCGATGGACTATCCGATAATCATTGGTAAAGGAGTCGTAGAGATACACGGAAACTGCTTTCCGAACATGTGATCCCACGCTGTAGCCAGAAGGGCTGTGTATAACTCAGAAAGGCGGTCTTACCCAGTAACCCGCTCTAACGCGCCCTGCACCGATTTGTGAAGCGGGGGTAGAGAAAGTTGACGAGCAGTAATAAAGTCAGGGTTGCAGATGCTAGCAGACCGTCCTTTTCTGTTTAATTAGGGGCTCGCTCCCAGACAGGAACCAGAGCGTTGACCATCAAAAAAGCTTGCGTACTACATAATGCTAATCGCCTTCAACGGTGTAGAATTTCTCCCTGCACCACCCGTTAGGAGGAGTGCCTCACTGGATAGCGATTCATTTTGCAGTGACACCTTCACATCAGCCACATCTGGGTTCGCTGCTACTTAGCATCTTGTTCACTGTGCGACACATCGGCGCTGCTTTGCGGAACCCGCCATACACAAGTAGTCTGCCAACACGTAGACAAGATCTCTGTGGGCCAAATGTCTTACTAGGGGCAAAGTACATCAGTACGGTACTGTGGGCCTCGCGGGCACATTACCCTTAAAAGTTCTTCCGCTACTGCCGTGGACATGTAGCAGTTAAGTGAATTTACCAGCATGGTTCTGAGGAAGTGACTTACCGGGTGAATCATCGAGCCTCTGAACGGAATGATGTCGCAACGCCGTAACCACAAAGAAATTTCTTCCCCCAAGGGTTCGTCAAGTTTCGTCGTCAACCGCCAATTCACGTCTCGTCTCATGG"/>
                    <sequence id="seq_t7411" taxon="t74" totalcount="4" value="AACGTGCGCTCGCTGAGCTTTTGTCCTTTCAACATGGGTGGGATCCGTGCGGCCTGCTTGGGAGTCCGAACAACCCATTGTAAGCAAATAACTTGCTACCCCGGCTTCCATCCTCCGTAAGGCGAGCACACGAAGAACTCCGTAAATAGCCACTATAGGGCCGTTCACATATCGAGACTTGTCATCTGTGTGGTTCCGTGGATCGCCATATAAAAAGTCCCAACTGTGTAGCCTTTTCCCCTCATCGGATTACTTAGTCAGGCACAAGCGTTTGAACGTCACGCTGCTATGCTGCTAGTTACATGTATCTGTCAACTCCCCTTTTGGTCTGACATCTCTGGAGTTCCCTGCCTTAGTGGACCAATCACGTAAACGATACGCACAATCTACCCGTCACTAGTGTACCTCTGTTTCACTATACCTCTTCCATTGCTGGCTTTAGGGGCCCAAGTAGTAACTGACAAGCGTACACTTACTTGAGGTGAAACGACAAAGCGCCGGGAACAGTGCGGCGTCTACTATTAGCCCTGCCGGATTGTACCAACTACGATGTCTAATCGTATAGACGATGGGGATACCGCTCGCGATATGTACCAAAGGACCAAATGTCGCCGTATTCTGCAAGTGCACAGCCGTACAAAAACCACCGCTTCGCCCGGTTATCGACGTTCTTGATTCAATGGTCGAGAGTAAGACGGGTTAAAGGCCCAGAGGCGGTGTATATTCAATCACACAGGCGGTACGGACCCCGATAAGCGATCTCCTACCTGTTCGGTCAGCGCAGCCGTTAGCAGTAATGGGTTGACTCCGGGCAAATGCCTACCGGGCTGTGCCTCCTTCTACTGACTACACCGATAGCGTACATCCTTTAAAATATTGAAGAGCTAAGCCGCGCTACAGAGTTCAACTGTTGTTAACACTGCAAGAACCAATTGCTTGCCATGACGTGTATGAAATGGGTGGCGAATGTATGTATGCTACTGTGTTTATCGAATAAATC"/>
                    <sequence id="seq_t7511" taxon="t75" totalcount="4" value="ATCTATAAATAGTCGCATATACCTATCCTCGCCGACTTAGCCAATTCTCACAACGTATTCCCGTTCAGAAGAAGGCAGGTGACGACGTATGACGACGCTAGCACCCTCCAGGACTCTATAAAGAAGGGATTACGCAAGCGAAATTTTGTCCGTTCTTTGCATGGGCATGCTCTGGATATGTCCCGATGTATGGTGGTACGGATTGCTCACGGGGTATCCCTACCACGGTGGAGCACTCGTTCCGGCTATCAGGATTTTAACATGCCCCTAGAGAGGAATAGAACGAACATTTAGAATGTACCTAACGGCCACCGCACGTATAGACAGTCTTAATCTGTGTCGCGTCATCAAAACATAACAAGACAAGATGCAGGTTCTGATGTATGCCAACATTTATAGGGATCATGTGTTTGAGCCGACGTGGATCTTGAGTTCGACAATTCCGGGTGTCGTTATCGCGCATATTGGACATTTGATTGATTCTTTCAGTCCCCTCGGACACTTCAATTGTTGGCCAGGCAAAAACCTGCCGCAACAAATATTGGACGACTCAAACCCATTATCGCTACAAGCGTAGAACGCCGTCACCAGGTGGAGCTACATCCGAATTTCAGACCCTTAGAAGGTTTGCGGCACCGAAGACGTATTGTTTCAGGACCAGGCTCGCTGGTTGCAACCTGGTGATCGCGTATTGGACGAAAGTAAGAGCGCGGTATACAAACTTATTTCTTGGTCATTTGCAGACCAGGTCGAGCGCGGCTCAAACATAATAGGTTTGTGCCTACAATCGCTCAATCTTGATTCGCACTTTGAAAGCGGTAGTGTGGAGCATTGGAGCAAGCAATGGGTGGGTGTTTACCTATCGGATTGTGCGTGTTAACCTAACTCCCCACACTTCAACCGCTTCGTGATATGAGAGCTGCTCACTACAATCAGCATCGAGACCATCGAACCTTGTATTATCGCACGTTCGCCTAGTTATGCATCCTCGACGAGTATG"/>
                    <sequence id="seq_t7611" taxon="t76" totalcount="4" value="GCGGTCTAAGCACAGCAAGGACATCTCTATGAGAGATACCAAGGCACCGTCGCGTAACGTGCCGAATCAGTTGTTGGGTGGTTAATGCTATCTGCCATCAGTGGGTATCAATCCGCAACATCGTGGCAAGTGTTCATCTATCCGTGCTGCATACTCCGCTTTGTCAATCCCCTTCTGTCCACTCAAGTACACCTCTAAGAACGTGGCCCCAGAGTTGTAGATGCGGGCGACTCAGGGTCCGACGACCTAACGTATACGCTCTGGCAGGAAGGCGTGTCCAGCGGTCATGGTGCCACCTACATGCCTGCAGAGAGAGTACTCCTTTACGCGTATGGAAGTATACCGGTGCCGTAATGTCTTGGGGGTCTTAGCGAAGTGCCCGGTCGCGCCCTAGGACACACTGTGAAACGAATGCGGCGAAATCTTCCGAGACATTGTTGCAGTTGACCATCCTGCCGCCTGGCGCGCTACCAGCTCTTCGTGAATATGGTTCTCAAGTAGGATACTCATAGGGTTGGTCACGCCGGTTAATCAGTCCACGACAGGACCGGAATCTGATTCCTACACGTCGCAGACGAATTAGGTGGGCACAAACAGCTTTAGTATTGGTAGCACCCAGGCAATCTTCGGTCGATTTGAAGTGGCCAGCGCCGCGCACCCTACTTACATATGTTTCCTAGGTAGATTTCTACACTGAACTCCTGTGATTATAATACTTGACTCACACTCCGGAAACGTCTGGAACCATAGTTCGCACTAAAGGACACGTTATATGAAGTTCAAATCGTATCAACTACTATCGACTGGGTGTCTCCAATTAATGAGTGTAACTCAGGTTAGTCTCCGTACATGGGTTTCCTAGACTCATGACTGGACGGTGAAAGGGGTAGCGAGTTCAACCCAGAACGGGTAGGCAACATAAAAACAAGTAGTAAGATAATCCGTTTAGAGTACGTGACCTTGAGTTCTATTGTTTACGACTTGGATGTTTCGCTTAGCA"/>
                    <sequence id="seq_t7711" taxon="t77" totalcount="4" value="CCCGTAGCCTGCATAACTAGTCGATGCTATGTGAGAACCTTAAACACCTTCGCACCGCGATAAACCAGTTGAGTCGTCGCCCGACTGAGCATCTTCCTAACTAAGGTTCTATCTGTCTAATGCGTGACAGCTCTATGCGACCATTTCGTACTTTCAATATAAGTCAAACCATTTTGTGGGACTGGGCCGATCCTTTGAGATTGGGATCGAAGAATGGGAGGGCTTTACCACAGTCATCTGGGCAGCCATGCATGATACTTTCGGCCACGGGGAATGCTAGAGACCATGGGGGGCACCGACCTGGCGGCTGGGAAGCTTACCTGAGATGTGGGACGGACCCCGTGGCACTACGAAGATTAAATCGGTCTTTTTCAAGGAATTTGACAGATACCACGGAGCGATGTCAAGGTCGTCTCTTCGGCGGGCTACAATTGTTCCACGAATTTACGATCCTACCATGTGACCCGCGAACAATCGGTCACGCTTTTGTTTACTGGGCCCGTTGCTAGGTGGAAGGGTTTTTCTTCGCACTAGGCATACTATCATTCTGTTACACAGGGCCTGGAGCCCCGTATTAAAACATTAACACTCGGTCAACCTTACCGCGGAGAGATCCTTCATTTTCTTCCCTGCTGTGGGAGTATACGCGCCTGGGGATACAAGAGATCGTGGTATCAACGTACTCAGTCCTTTGTGAAGTGCATCTTTAATACCCATTGAGTCATACTCCTACCTTGAATGGACTCCCAAGCAACGTTCGGTCGCGCGGACATTATAACATGCGGAACAATGCACGCCATTACTTTGTTGGACAGAGTAAAGGTTCGATTGCCTTACACGATATATAACATGGATATATTCAGAGCCTCCCCGGGCGGACCAATCTACGGTGTGGTTAAACTAATTGCGAAATGTTCCACAAGCACGGAACGCGATACAACACAGTCCGGACGTCCATACTAAAGACCCTCTGTTCATTGGACGCTTAATCGGCTGGGAC"/>
                    <sequence id="seq_t7811" taxon="t78" totalcount="4" value="ACAGGCCCCGAGTTCTTTGAGTGGAAGATACACGTTTTCATTCGGAAACGCGAGTACCGCGTTCCGGCACTTCCGAAGGTTTGATATAGTAGTGCTAGGAAAGCTCGTCATCTCAGCGGCACTCGGACGTCATTTTGCTCTGCAGGCACACTATGATCACAGAGGCCCTTCGAATGGTAACCCGCCGTTGCAACCGTCTTGTTGTAGATACGCAACTTCAATGCAGAGCATACGCGTGGGGTCGAGGCCCAGTTAGACCGGACAAATCTAAGATCGAAGCCGAAGCCGCCAATTCTCCTCCAGGACCTAACTGTTTCAGTACACTGTCAATATAGCTGGTTAGCAGCTCAAACTCATTATCCATGCCCTCTAATGAGAGTCGCCAATGGGTCAGGTTGCTATACGCAGAATAACTAAATAGTGGTTGACATGACGAGCATTTCTTTTACCTTAAGTCCTATTGGAGCGTCGTGATCGCTTCCAACTTGCCAAAGTCACGCCGTATGACTCGATATTGTCGCCCGTTTGTAACCATTTTAGTGGCTGGCGCGTGGCTTTAAAGGCCGCCTGAAACAAGTGCATGGAGCACACGTGGTAGGAGGTCCAGTTATTCCCCTCGAGTCGGTAAGTGGCTATCTCACAAGTTCTTAGAGCCCCCTGCATCTCGTAGTGGATTGCTCTTGGGAGCTGCCACTTCTCGGCACCGTTGCACGCACTGATTATACTGGGTGGACTATCGACCCATCATGGTTGCTTACGACTCTGGAATTAAGCGTTAAGATAACCATTATCTTTAGATCCAGGACTCTAATTATCTAACCCAAGCACTAAATCACCCCGGCAGGATGCCACCGATATCGAGCACATAATTTATAGTTATGGGCGGGAAAGAATAAGCGAAAGGTTTTCGTGAACATGGTCGGTGGTAGAGTCTGGCCGTACCAGGACCTCTATTCTTGAGCCATAGATCCCCTTTCTTCTAGGTTACATTATTTACGTG"/>
                    <sequence id="seq_t7911" taxon="t79" totalcount="4" value="TCGGTAATACGAGCGGTTGGAATCATTTTTACCCCTCACCACTGCCTTCAGCAACCAATGTCAGACTGACGGGGCCTGTCGTGGTACCTTTGGCGGCATTATGATCACTAGCGGTTCGTTTACAGTTAGGGACGACATGTCTCTGGAGGCCAGACGTCACCCAAAATGGATTCAACACCGTGATCAGAGACTGCTTCCCTCAGAGCCATGGCAACGATATCACCGGGGAACTGGATGTAGCGCAAAGGCTTAGCGTTCGGTTTAGAAACTTCAGGGTAGGTGGTGCGTCTCCCACTTGGAAATCGGTAACCAGCTGCGCCCGTTTGTCCACGCATCAAAATCTGACGAGATGGGCCGTAGTCCTCGCATAGGTCATGGCCCGACCGAGGGTAAGTAAACGGGTAACAGGGGACGATTGGTACCAGGTGTTCCCGAACACATGAGCTGGCTACTTATCGGCGCGCTCTCTACACGGACTGTAAGACTTATTATGGAAGTAGCGAAGGAGATCCACCTCTCTACTCTAACCATTAAAATCATGCCGAGTCGCTCACTTGATAAACTTTATGGACTGTAACGTATGACCAAATCGTCCACGATGGTACTATCCCATGACAGGACCTACCGACTCGATAAGTACGTTTCACGTCTTCCCGAGGGACTCGTAAATTTTGGACCTTGACGCCCTCGACATAAATTTAATTTTGCACCACCTAAACTGCCTCAGCCTCCATCACACGTCTAAGCACCGCGGGGGCAGGGGCAGGCTGTGGGTCATATCCAGAGCGTTAATCCGAGAGTTCCCAAGTTGGCAAAATCCGGACGGGTGGCCTTATATAAGTCCAGTGGGGCATATACACGTGCCGGCATCTTAGTTTACCGGTCATTCCTTGGGAAGTGCCCGGCACCAAGCATGCCGCGGGGAACGACGAGGTAAAAATTCAAGGCTCCATTCCCGCACAACACAACCGAATTGCTCCCCCGAACTAGCCGTTGAGAC"/>
                    <sequence id="seq_t850" taxon="t8" totalcount="4" value="GCGTGCGACCCTTCAGCCGCTTACGCGTGTGTAGTCGGCTCGGGACCGGCGTTGTATCTACAACCGTCATTGGCATATTCCTCATGGCGAAATAAGCCACTGCCGCACAGAGGAACTATGATCGATGCCTGATTGTCTTGCTAGCGGTTTTGCAACAGTTATTCGGATCATCTTAGTTCCCGTCCTCGTCTACCTCGAGTGCTTCAAATTGATAGTGTCTGACTAATCGCCTTCCACCGGAGCCGAGTACTTCCATTCGGACCTCCTGCATCTGTGGGGTATTGGGTCGACGCTGTGCAATTATGAGGTGCGTCCAGATTTTCTTAAGCCGATTCTCCGCCACTTACGATCCGCTGCGATGTTGGTCTACGAATGTGAGGTATACCCTGAATGAGTCAAAATGGGAGACACGGTGTATGCGCTATGGTTGAGCGAAAACGTTAAGGGGGATCGCGACCTTCTATATTCCGGGTGGATATTAGCTAGCATACATAACGAACGCCTGCGTTGGCACTGAGGATCCCGTGATCGCTCGTTGGACGTCAAAAGATACTCTGATTTTACCTATTATGCCCGCATCTACGTCTGGGATCTGGGTTCAGCTTGACGAGGTCGGCCTAGGGCTTCTGATACGCTGGGAATCTCTCCATGTTGAACCATTGGCAGGAAGGTCCCTGCGCAAGATGCTATTCAAGACCGCTCTACTGAGATTAAGAATGGACGTCTTTCTCCATTACTGGATGGCTATCCGGGCATGAAGGGCGGGCCCGATCTATATGGATAATGATGGTGAATCTTGGGATACGTCTGTAATGTCATCGTGAATTTTCTCTATAATGTCGACGACCCTTAGCATCGGGTGTCGAGTCACATGGGCTCCTGATGTTGCTTGAGTCCGAGGAGATGCTTGGAGGGGCACGGCTAATACTAAATAGCCCGGTGTCGTGTCTACCATCGTATAAGCGAGTGACGGGGAAATTGTCTCCCGCGCGGAATAACG"/>
                    <sequence id="seq_t8011" taxon="t80" totalcount="4" value="GTGTTCTTTGCTGTAGGATAGGGGTCAGGGGCAGGCGCCTCGGTTGCATGATACGTTATACGCCCAATGAATGGGCCCGTGCATGCGTACCAAAGCTGACTCTAGTGCCTTCGCATCCAAAGTCTTGATGATTGAGATTGGTAAGTGTCGTAGGATACAGATAGTTCACAAGGGGTCTTTTCCGTAAATACAAGTATTCGTCCGTCAACACCTCTGGGCGGATACGTCTAGTCTAATCGGAATCAGCGACTCATGCCCTTAGGTACAGTGGGTATAATGAGCCTCGTTTTCCAACGGAGAAGCGAGCAATGAAATGATCTGGCGGGACTGCGGGTTCTCCCAATAAAGCGCTACGCACAAAGAGTATGGCTGGGCAGCCATCCGCGGATAAAAGAACTCGACGGGCGTAAGGCCGGCTTAAAAAGAACGCATAGCACCGGGCTTGGTTGTCTCTACTCGGGACCTCACTGGGTTCACTGTCGTTCTCTGGGCAGCATCGGGAACTCACTCAAGTTTATCAATGGAACAGACAGAAGAGATAGAACTGCCTCGTAGACATAGGCTGGTTTGTGATCGCATCCGGTCCTACCCGACTTAGTAAGAAAGCCCTTTCAGATTCCTTAAACTGTACCTTTTCTCGCATAGGGGCAATTGCGCCGCAACGGGCACGGTTTCAGGATCCTTTCCTTCGTAGACTTGACGACGAGCACCCCCCGGCTTGGTTTTGACCGGGGTTTGGCAAACGGAACAGCACCTTGGGAGGTTCTCGTGGTGGATCAAGGGTCGGCACTTTTCATCTCGAGAGGTATATATATGCGACTGGCCAAAGCAGAACAGAACCCGGCCCTGGTACTCACAGTTATATGCTATACGTAGGTCTATCATAAATACCCAACGTCCGTTTCATCCTTATAGTAGAATAAGTTATCATGGTTTCGATCGTGCATGTTCTGACTCAAAGACATCTAATTCGTAAAACCGGTTCATAGTGCGCCTTGTA"/>
                    <sequence id="seq_t8115" taxon="t81" totalcount="4" value="GGGACATCGGTCGCGGACTGTTGTAGATGCACAGCGACTGAAATCCTACCTACGGAAGGTGGATCTCGATCAACCCCCCCACGACGGATTCCCGGAGAACCCAAATGTGTGCTCGTTTGTGGCAATGGGTTTTCAGGGCGACGATAGTTCCAAGCTCAGGACCTTTACACGCTGTCTGCAAGCGACATCGATCAGCGGTCACGCACGTGACGAAAGTGCTTGCTAAGGGGCTTCATACGGTTTGGCCAATGCTAAAACTGCTGGGATGCTCGCAAGGCATCTTCATCCGAGGATGTATAGGCAGGAGTGATTTGGGCAGACCTCTAATGTGTAGTCGATTCACTATTGGCGAAAAGAAGGACTCAATCCCGGTTCCCGACCCATCGATTTACATTCGGATCAGGGACGCCTAGTCCCGCAGTTTCGTACTAGCCACACTTTGTGATCCATTGGTAGAATTCCCGGCGTAGCCGGAACCGAAACCGCTGAACGGAGCTCTGAGACCGCTTAGGCTATAGTAACACCCCGTGACCGTTAATCACGATACTAATGCATGTTGCAGATATGTACGCTTGAAATCCGCTCGCTTCATCAACAATGATTATGGCAGACCGTGACTTAGACGCGGACAATGTTGAGACAAGATCTTCGACCCTCGGCTACAGGTGCGGAGCACTACCCGAACTTTACAGGAGGTGACATGCGCTTACCTGTCTGTATCTTTCCTTTGCAGCTACCAAGGACTGGGACGAAGCATGGAGAATACCCAGGCAGTGGAGCCCCGTACTTTGTCGTGACCTAAGATCGGCACGAAAACTTCTTGGTGGCACACTACCCCCGTAATAGGCAACCACAACTTGGAAAGGTATATGTACACTGATCGAGTCTTGGGGGTATCTGCGGACACTAGCTGCCCCGTATGGACCTATGACTGGCGTTGTGGGCGTGCGAAGCAATACATCCTATGGGCAGTTAATTTGGTTGCTTCACTCCTAGAAAC"/>
                    <sequence id="seq_t8213" taxon="t82" totalcount="4" value="CTATGTCAGAGTCTAGCACGCACGACTAGTTGCGCGGTGATAATTCGGCTCTCTCTTAACGCGGACACCCTGCTTGGGCATGACATCACTAAGTTCATGTGGCACTGTCGGAACAGACGTCAGTACAGGCTATTCTATGCTCAAGGACATAGTTCAATCGCCATTTTCTCGTTACAGAGCACGCGCAGAGGCGGTCTCTGGAAGCTCATCGTAACTGCATTTTCTGGCATCACAAAGCTCATGGTCCGCACCCGAAGGATCCCTGGCACCGCCACCATCGTCATCGATAAAGGTCCCTGTCATTCGGTATAGTCATGACCATAGAAATGCGTTTACGATCGCCCTCTCCGGACTTACTCTAGTGGTTCGATGCTCACCGTGGTGCAATCACGGACTCTACGGGGGCCGATGACTGTAGCCTTCGTGGTCGTTTTGCTACTGCGCCTTGAACCACTGTACGTGCTGTACCCGAGACGGTTAGCTGCCGTACCGCGACTGAGTTACCGCTGACATACTCCAAAAGATCCACAGCGGTTAGAGGTTTGCTTTTAAACAGCGATTAGCACGTCAACAGTAGGGAGTAGTTGGTTAGGAGCAGCCTGTCTGCCTAACCCGTTACTGTCGCTTTACGGTTTCACAGAAGATAGTGGTTCCGTGGGTCCCACCGGCATAAAAATCATGTCACCCCATGTTATGTTTGTAGTCGCGTTCTGTTTGAAAAGCGCGTCCGAACAACCAACCATCCTTCTTGGGAGGGTGGCGCACTTCTACCTGATTGTTGAAGCCAACTATAACTAGACTCTTACCATATACGCTCGGTACCCCGCCTGATTCCCAAACTAGGTGGGAGGGCATGAGCAGACTACTCCCGTTATCCGCCCCCAGTGTGGATGCGCTCCGCACCGCACACGTACGAAGGCAATAGCGTGCCTCGAGAGCCAGCTACTAAGAGGTTATGCGTATTTATCTAGTAGGTCATCTTCCACTGAGTCGTTTCATG"/>
                    <sequence id="seq_t8311" taxon="t83" totalcount="4" value="TGCAGGCAAGTTCGGTCATTCCAGCTGTGTAGTGTTGAACTTAAGTCAGGCACCACTGTTATTGCCATCCAGCTTCCGCCTCTAATATTTTCTAGCCAAGGCTTGCAACCAAGGCGATCCGGCCAGAAGCCCACTGAGGTATGTTTTGACAGTCTGCTGTCTGCTTTCAACCTGTCGAAGCCTTCGCGTTCCGAACTAATGGCTTAGCCCTTGCCAGGCAGGACAGGTGACCTATCGCTCTTTCTGCAGAAGCAATTCTACTAGGCGATCGCCAGACCAGCTGCAGGCCCCCTAGGTATTCCTTTTGTGATCTCACAGTCACTCCATATGTCGTGTCTTTCTGTCGGCCCCATAGGTAGATTCCAGCGGGGGAAAAACGGGAGAGGTCTACTGGTACCGACGACGGGAATGCGGTCACCCTGACCTTGCGCTACGAGCTGCACCCCACATTTACACGACATGTAAAGGAGTCTTGGACGACACGTACTGCCGATCCGCATCCATATTTAGATTGAGATCCACGAGCTATATATTCTGACATTTAGGAGGCTGAGTCACTTTGCTGGCCCGTAGAGCGGTCCAGCCCTGTGCTTGGCTGAAACGCGGATGTCTCCCATCCAGTTGTCCTGTGGTTGGAAGGCGCTTATATCAGCAGCCCCCGAGGAGCCAGGCTCATTCGATGCCCGGAGAGTCAGATAACTGGGCACGCGAATACTGCGCGCGTGTTTGACAGCGTTAAACACGATAACACTAGCATATCTCAATCGGCTCGTACCAGCAATTTCCTACTGTACTTAGGTTGCACTCTCGAGCATTCCGCGTCTAGCAGAGACAGATGAATACCACGGGGAGAGCTGATATGTTCGAACAGAGTAAGAAAGCCAGGGCCCTCATATCCCCTATACCGGCTGGAAATGGATATCAGTTCACCATTTCTTATTTGTCATTCCATCTGATTCTTACACAGTATCTCATCTACTATGGATATTCAGGGCCGCGA"/>
                    <sequence id="seq_t8411" taxon="t84" totalcount="4" value="ATCGGGTTCTATATTGGTGGTTGGTCACTAAAGAGCGCCTTCACTGTAACTCTTAGTTTGTAGTTCTTTAATCACCATACCTGAAAGTCACTAGCTTCCTTCAGAAGTCTCCACACGAAGTCATCCTATTCCTCCTCGACTTTCCGGAAGATACCTTATCTCCAGAAAATCATAGTGTTTCTTATGCTGGTTGGATCACCATCCTTGGGTGCGCCAATCTCAAGTCAGCCCCCTTGGATGACAAGCGCGATTCATTCGTTGCCTTCTTGCGCGCGTCTCGTTTGCCACTCGTTCTTCCACAAAACATGGAAACGAAGCTCTTGGCGGAGTCCTCAACTTTACATGATACACCTCACACATGATGCGTACACCCCACGCAAGGGGCAAAGAAGTGTTACCAGGACAGAAACTCTAACAAGGCACATACCACAGACGGCAAATCGCGGTATATTAAGCGAAGACCGCAAGAGTGCAATGTAAACCCCCAGACGCATTGACTATTGTGTCGGTAAGGCGCGCTGGTCTGTTCATGGACCGTACAAAACTCGCACCGCGTAACCATAAAAAATCGCAGGTAGATTTTAGCTAGTGCGTGGTGAGACATCTCCTTTGTGCAGACGCAGATCACAGCAAAACGGAATCGCGTTATTAGTAGGATCAACGGGTAGACAGACTATCAATTCATAGACCAACAGATGGGAAACTGTACCTGAACATTAGAGGATCTTAACGTAGGCAGACGTGATTACAGCCGTATGGGCTTGTGCGCGGCGACGTTGGACATGGTTCCCCGTAATCCGCCCTGCCTAATCATCGTGCACGAGAATCATGGACACTCCTACTTGAGCGGATTGACTTTCCTGGAATATCTGCCCGAGAGCCGTAACGATGGCAATTGATGACCACCTTAGGTCTGCAGCGAAGAAGCGCACGAGCCGCGTCACTTAAGAAGGGACCGCGTAACCATCACGACTCCTGAGGTCTTTGATGTGCCCAAGAG"/>
                    <sequence id="seq_t8511" taxon="t85" totalcount="4" value="TACGGTGTTCTGATATCGAATTGGGTATGTGACCGAGCAATACAGAGAGACTATTCCGAGTTCGAGCAAACACTTCGAGCTTTATAACTTGCGACTGCCGAGCGTATTCGTGTTGTAAAATCCGCTTGGATTCAGACTCATTTAAAGATGTACCTTAACCCATCATTCCGTTGACGACATCTGCGACCGGGCGTTCCACACCACGAGACGGTAGAATCACAGGCACGCGTCGGTGACTAATAGCGATCGTAGAAGGTACTCACCTAGGTCCCGCTCCTTTTAAAACGGCGGAGGAAACTTGTGCTTTGTTCGAAAGAATGAGACGAACCCGGGGAAACCGTTTGATCAATAGGTCGATAACTGATGATATGACAGCTCGCGCGGGTTCTTCGTCCTGCTAGCCATACCTGCCATGGCATGGAACCGGCTGACAGTGTTCGACCGGGTGGCCCATGTAGCGTCTCTGCATAGGAGCTTACCCAGTTCAGCACCAACGGGTATCCAGTGCACCCCGATGAACTCAGATAGCCCTGTGCTGCCCGTCCAGAGGTGGTCGCTACGTGCGGTCGGAATATTCCCGCTTGTTGATGTATGCGGTGATTCCGTTGGACAGCCAGGAGACAAGAATCAGACTTATCAAGCGAGTTTCGAATCAGGGAGGTACAAATGAATATATAGAAGGCATTGGCACATCTCTAAACATGTGGCATGTATGCTACGATCTTTAGGTCAGCAGCGCGGCTGAACTCGAACTTAATATGTGGAGCCAGTGTGGTTGATAGCTGGGTAGCGTACGTAAGTCGGACCATCGCGCTCCATACGTACTTGATTAGTCGGTCTCGCCCCGCTGGACTAAATGTCTCATTTTTATGTATAATACGGGCACCCTGGTCTAATTACTCAAGCTAAGTCCTTGGAAGTAGAAGATAGCAAAGGGACAGGGTCTTCACCGGTTGTGTCCGGGACGGTAATATGCTGCCGCCTCCTGGTCCAGACGCTT"/>
                    <sequence id="seq_t8611" taxon="t86" totalcount="4" value="TGGATGAGGCTTCTGACTGCAGAAGAGTAATTTGGATCCGCAGTAGCCAGTCGTACGATTCGTGTGACTGTAATACTCCTACCCTTAATCGTGTTTTATATTATATGTCGTTTCGATGAAAGCATCGGTCTTTCACCTTTCGCAGTTAACGCGCTAAGAAGTTTACTTCCTGGTAGTTCCGAGTGACCACCCCAATGGTGGTATAAGGTGAGGAACGTCATACCAGAAGGCCCGGTTCTTCTTGGGCGTCGTGATGGAAATCAAAGTCACAGACAGGCGGGTGAACAACATCGAGTAATAGTTGGTTGGGATCCCTAACTGTCGCCCGATTGGTAATCGGGTCCCGGCCATGGTGCGTTTGAGCGAGGCCTGTCAAGCGGTTCCGTGTACCAAACAAGTTGCCAAGGCCGTATAGCGTTGGTCGACACACGGTTCCGGATAGGGCGGAGCATCCAAGCGGTCAGCCACCATCCTCACTCAGCCGGACTAGTCCCTCCAGAAACGGTCGCCAAGTGAGCAAGGGCAGCGATTCTGACGCGTCTAAGTGTTCTAATTCTCCCTTCAGCGTAGGGTGGTAAATTCCTTAAGTGGTATATATTTCTTTTGCTAGTACGCACTAGGTTTTTAATTAACTTATGGCATGAATAACGGGTCGTGGAGAATTTTGCTACCCGTCAATAATTCTTGGTCGCAAAAAAAACTGTTCGAGCTCACAATTATCAAGACGCGGTAACCAGCGGTGTATTCACGGTGTAGGATCGCGGGTGTTGTTAACGCACTTCCGCCGTGTTGGGAGCCCGTGGCTCCGTGAGTGCCACCACGACCTGGTTGCTAATCTCTCACAAGATACCGACACAAACACGTTGTCGTCCTCAAGTGGGGGACGAACCCCTCTGATGAGACAAAAGCGCTACCGTATAGTGAACTTGCTCCTCGATAGTGATTCAAACACACCGCCCAGTAGTATAAGCTAACAAGAAATTACGATGTTGGGAAGTTC"/>
                    <sequence id="seq_t8711" taxon="t87" totalcount="4" value="ATCCACTCGTTCCCATTGTTTCGGCAGAAAGCTCGGCAATACCTCACGAAATACGGACTGTAGAGTGCGCGTTAGGCGTTAAACTCTAGAAGCTTGAGAATGTCAGACCGGTGGGCGAACCGAATTCAGATGACGTCATCGTCGCCATCATAGAATAGTGATACGGTGTCTGGTCGTTCCGTCTCCAATTCCACTACGTAAGTCCTTCTAGCTCATGCGAACGGTTTTCCTTCGCAACCATCACGCGTATGAAACATGACGGAGAGAAATCCACATGATCCACGAACATGTGTCGGGCGAGTTCTGAATTTTGCTGTCCAATTTCAGACTTATTAGCCGGGACTCCTTTCGATAAGCTAATATCCAGGACTTGGCCTCCACCTAGGGTCAACTTCGTCAGATGTAGCTATAGTTCGGTTTGCGGGCTTCCCATCTCATCCAGCGTCTCGATAACGGATGGCAGCTGATCAGGGAGGACAAATCGACTTTAGGACTGGCGCAGGCAAGTTTATCTGTTCATGGTTCTTACGAATCACTGACGTATCTTGCATGACCTCTGAATACGAAGTGGCTCGCATTGTACAGCCGTCTACATGACTATTTCTTTATGGAGAAGATGGACTACCCTAGGATACTATATCCATTGCGGCCCAACGTCAGGGTGAGACCTGGCTGCACTGAGTGCAAAGGTATAGTAAACGGGAATTCGAAGACCACGGACAGCAGCATTGAGTGCTCGGGCTGTGGCCTGTCGAAGTAATCAGGCGCTTTTAAAGATCTACCGCCTGTTCCGGAGGGAGTCATGGCTTTATTTGCATGGGAATCGCAGGTAAACACTGCCGGCCCAGTCCTTGCCGTCCGCTCAGTACAGTTGGTTGGCAGCCTTTCAACCGGGGGGTAGAACAAGCGGACGTTCGCATTTTGATCGGTCGAGTCGGACGATATTGGGTCACACTATGCTGACTCTGTTGGGCATCGAGACTCTTAGCCAGCTTAATTG"/>
                    <sequence id="seq_t8811" taxon="t88" totalcount="4" value="CCCCACGGTGTGCTTCTGCCGTCCGCATACTCAACTTAGATAAACTCTCGTGCCAGGGACTTATCGCGTAACGTTTCTGCCTCTAGGTAGCACAGCCATTATTACAACGCCTCAACAACGTCGACGGTGCGGTACCGCTAACCCTTATAGTGGACTATAAGGCGCAATATCGTACGGGATGATCCAAGAACGCATGCTAAGAGGGATTCCCCCCTGAAGAGACCTGGGCAGGAATTCTACATATGTGGGGAGTACTTTCATCCTAAAAGCTGCACCAGTATCCCCGTTTCTCCAAGACAACGGTCGTCCTTGTTAGTCGCGCCGGTACGCCTTAATCGCCGGTACTTTTTGATCTTCGCTCCAGTCGGAAGTCTCCAGAATTCCAGTATCGTAATGGCCTGTCCAAGTCGCCGATGAAATTTGTAAATCGTACCGCTGTGTTTAGCAGATTCACGTACGGGTGATAAGGGCACACGCAGTGGTAGCTGTATCTGTGCTGGTGTCTAATCGCCTATATGCGGCTAAAGGCCGAGGAGCTATCATAACATTACCCGCTCGTTATAGATGGTACTATTCCCGGTGCCGGACCTGTACGATAAACACATGCCCAGTAGGAAGATAGGTGTGCTGTGTATTGTGGCCGGATTAAAAGAGGACAGGATACATGACCAAATCGCGTCTTTAGTCTTGGACTCTAAATTTAGCACTCATACAATATGTTACGCTATGGTACCCGCCGCGGGCGTCATAGTGCAAAAATTTCATTTAACGGAAAGCCGAAACTCGACCCGTGTACCCCGACGCGCTTAGACTTTGACTAAGATTCAATGGGGGAAAGCAAGGGCCGTTGAGAAGTGTTTGCACTGTCGTTATAGCTCGCCAAGGTAGCGTGGGCCGAAGTTTAGTTGTGTAGGTGTGCTTTCGTGAGGCTTGAAGCCATTCACGTAATTTTAAGTGTCCTGTCCTTAAGTTACCCGCGCAACCGCTGGGAATGCGTTAC"/>
                    <sequence id="seq_t8911" taxon="t89" totalcount="4" value="AACGTGCGCTCGCTCAGCTTTTGTCCGTTCAATATGGTTGGGATCCGTGGGGCCTGCTTGGGGGGCCGAACAACCCATATTAAGCAGAATACTTTCTACCCCGGCTTCCATCCTCCGTAGGGCGAGCACACGAAGAAGTCCGTATATTGCCACTATGGGGCCGTTCACTTAACGAGACTTGTCATGTGTGTGGTTCTGCGGCTCGCCATATAAGAAGTCCGAACGGCGATGCCTGTCCCCCGCATCGGTTTACTTAGTCAGGCACGAGCGTTTGATCGTCACGCTGCGATGCTGCTAGTTACATGTATCTGTCAACTCCCCTTTTTGTGTGAAATTTCTCGCGTTCACCGCCATAGTGGACCAATAACTTAAACAATACGCACAATGTGTCCGTCACTAGTGTAGTCCCGTTCTAGCATTCCTCTTCCATTGCTGGCGTTAGTGGCCCAAGTAGTCATTGACAAGCCTACACGTTATTAAGGTGAAAGGACATAGCGCGGGGAACAGTGGGGCGTCTACTAGTAGCACTGCCGGATTGTACCAAGTACGATGTCCAATCGTATAGACGACGGGGATACCGATCCCGATATGTACCAAAGGTCCAAAAGTCGACGTATTCGGTAAGTGCACATCCGTACAAAAACCACCGCTTCGCCCGGTTATCGACGTTTTCGATCCAATGGACGAATGTAAGACGGGTTATAGGCCCATAGGGCGTGTATATTCAATCACACGGGCGGTACGGAGGCCGACAAGCGATCTTCTACCTGTTCGCTCAGCGAAGCCGTTAGCAGTAACGGGTTGACACCGCGCAAATGCTTACCGGGCTCGGCCTCCCTTTTCCGACTAAACCGATAACGTACATCCTGTAAATTTGTAAAGAGCTAAGCCGAGCAACAGAGCTCATTTGTTCTTAACACGGCAAGAACCAATTGCTTGGCATGATCGGTATGAAATAGTTGGCGAAGGTATGTATGCTACTGTGTTTATAGAATAAATC"/>
                    <sequence id="seq_t960" taxon="t9" totalcount="4" value="ATCCATTAGGTCCAATTTTCTCGAGATAAAGGTTGGCAGGTGCTTTCTTTATACGTGAGATAATTCGAACATTAGGAGTGCACCTCTAGGCGACTGTCCATGTACGTGAGACGGGCTATCGAATTTGAGAATGTGTAAGAGGCGCCTTACGCGTATATTGATCCCCTGGGTGTTCCTCTACAACCGAGAGCACGTTCGTAGGTCTTAACAGCTGTTGAGATCTGCGTTCCTGCGCAACTACATCGCGTTGGAAAAGCTACGCAGGGGTCTTCGTAAGGTCTAAGAAGATGCGTTCGTTGTTTCCTGAAAATTTCTGCGAAATTGCTGTCTAGTATCCCGTAACTACTTTCATTAAGCTAGGAACAGTCACTTACCCTCGACCGTGGAGTAATCTCGTAAATTGATGCCCGAGTGCGCTCTACCGGCTTACTTTTTCATCCATCATCTAGAACAGGGTGGGAATCCCACGTCGAAGGACAACGCGTCTTTCGATCCAGTTATTGGCCATGCTCCTAAGCTTGATTCGGAGGGAGCACGTCACACCATGTAATGATCCCTAAATCCGAACGAGCTCTTGTTGAAGGGACGACTACTTTGATATTTATATCTTGCCAAGTTGGAGAACCATGAGTGAATATAAACTAGCTGGTTCTACGAAAGAGTAAGAACTGGCCCAAACGCGTTCATAGGGCTAGAAACGGGGGACTGGATGAGCAGGATATAAGGAAAGGAGTTGACGTTATGCACACCGTAGGAGTCATTGGGCGATCGTATGGGTGTTCTGGTTTTTCCGGAAGGCGCCGGTGCGTTATCTACACCCCTATATACGCACAGCGCTGTACGCGTACCGCATCGCGTCTTCCTCGCAATGTGTTTTCGTGGCTTTTGACACTTGGGTTTGTAGCATGAGCCGTAGGCAGTTTCATCAGAGGGCCCCTATTATATTGCGGCAAATTGGCGCAACTCTGACTGGTAGGAAGACTGGCAACGTGCCAAACGC"/>
                    <sequence id="seq_t9011" taxon="t90" totalcount="4" value="TGGCATCGCATCAGTTTCGTATAGGGACACACGGGCTCTTGGAAACCGGCACCCATTATGCGTGTCTCAGCAAGGAACAACAGTAGAGCGATGCGTTTGATCCTGAACTGGACTGCAGTACGCATCGACCTAGATCATAGCATTCATTGGGGCCAGTGTCATCAAAGGCGTAGGAAATAGGGCCAAGTTCGCACATTAGGGCATTCACGCCTTTTGGCGTAAATAGCTTCGTCGTAACAACACTCTTATGAAGATTATCGTCGGAAGGGGTGGAAACATTTATTGCTCAGGATCCAGTAAAAGTTTGCATACCCCCAATCCAGGTCTTGTATTTAGCGTGTTTTCTAATTCTGTACCCTCAGGCCTACCCGGTGCCCCCTCAAGGCCTTACGCTGATTCTCAGTCAGTGCTTTACGTGTATCTGCTGGGGAACGGGGCTGGACAACTAGAAGCGGAGGAGTATACCCCCTCATTAGGCTGGCGTATTTCAATAACACGGTTGGCCATCTCCGTCAGGCAAATATAGGACCTCATCCAGGCGTACTTTTGTGTCTGCGTAGCCCAAACTTGTTACCAGGTACACAGTAGATCTGGACTCATGCCACTCCTGCTGTTCTTCGCACAAAGAATACCAGGACGTTATAACTTCGGTTTATTGTCGAGACGCCGGCCGCCGTAGACGTGCTAAGGATCAAGCGCCTAGTTCGGGTTCCCTACTCATATCCTTCGCTTGTAATTTACGTCATGCGTGTTGGTTGCACCCGCGATATAAAAAGATTATGACAAGTTCTTGATCGTGGTCCTACTCAGCAACTCCTTCGCCTTGCACGTCCGCGGTTGTGCTCGGATGGCCGACGAAGGCACGCTAGTCATCGGCCGTTCTGGCCTTCCGCATGAGCTATAAGAGGATGGAGGTACATTCTTTAGTACTCGGTCCTAGCAGTTTGGCACAATTCCAGGGCTGTCATATGTACAACCCAGCTCCAGTAGTGCATTAGGG"/>
                    <sequence id="seq_t9115" taxon="t91" totalcount="4" value="AGCATCCAACACACCTTAAGCCTTAACCTCTATGCTATTCGTCACAGTGCTAGACTTAATCTCCCTCCACCGGGTGTGCTAGTAGAAGCAACATCACTGTGCTGAACTCTGGTTAGCCCTACTATCATAATGTGAGAAGGTCTCTAGTACACGGGAATCCTTGGCGTGGGTACTTCGTCTTGAGGACACTAATTCGAGTACAGTTCCAATTTGAGGGTCTGCACTAACCTCGGCACAGAAATTACCCCGAGGGTTTGGAACCAGATGGGCGGATACTTACCCGCCGGGATGCTGTAGTTAGACGGTTGTACGGCACGGTAGCCGTGCACGTTGCATATTCGCGATGCTGTATTTTCGTGATTTCTATAATGCGGGACAAGGTACGCAAAAGACGTGCGTGTGCCGACTACCCGAACGGGTAGATCGTGCGAAATACTGCTCCGTCTATGACCTGAACGGGCGCACTGGCTTGCGTGACTAGCTATTTCTACGTTCGAGTAGCACGATTTAGACGAGTTACCCCGCAGGTTAGAAAAACCTATTCGCAAAGTTAAACAATGCAGTGAATCATAGGCCGCTCAATTAGTGTTGGAAGAGCTAACTTGCCGGCCCATACTTCTATTGCCCGCTCGGAAGTCACATTACTCAAATCATATCATAAGTTAAAGAGGTTGACCTGGATACGAGGAGCTTAAAAGGAACTGCTTTGCGATTTTCAGGGAGGGCGTCAGTGATCTTGAAAATGTCCGTGGCGCTAGCCGGAGGATCTTTGGCTGATGCAGTAAAGAGGGAGTTCGTGACGATGGATACAGAGTGTTCGAGTCATTTGACCCCATATCCGCTCGACACGTCCTAGTACACCCGCGGTCCATTCTTAGTTTACCAATTTCACTTGCATCAAAGGGAGGATATGCAGTACCAGTTTCCTGTTTCACGGGGCGAGTGGTCGTTACTGATAAGCATTTACACTTTTGCGCGTTGAGGCGCGCTTGTGTCTTCT"/>
                    <sequence id="seq_t9212" taxon="t92" totalcount="4" value="TGTGAAACGGGGCTTTACGAGACTCTGGACAGAGCGACCTAGTTAGCGTGCATCTCGGACAATGTTTACAGATCCGTTGCTTCGCGGTTGATGCGATCTCGCATTGTGTGAGTCGTCCTTGTGATCTGTTGCAAACTCTTAGGACGCGCGCGATTATATAAGCGACGGGTTAAAACAGGAGATCCTTGTTTAAATAGGGCCCTATCTCTGCTTAGTCGTGTCTCGTATGACTGAGATAATAGGTGTTGCTAATACATCCCGAGCACTCACCGCTTCCATAAGCTAAAATTGATCCGTGTCAGCACTAGTGAGCTCGCTGTCGCATTGATGCCTGGATGTGCGTGAGTCTGAATTTTTCACCCTGTTCTACCACCGATGTGCTTGTCGGAGAGTGTTGACACTTAGAACGTAAGTGAGTGCAGCACGACCTTCACACATTTGCTAAGTAGACTAAAGTTATCCCACGATCTCGGGTAACGCGTAAACAATGTCTCCTGGAGAATAGTACACGCTACGGCCCCTTGAGATCGGGACCAGATCTGTCGTACTGGTGTTGTCCCCACATGCCATGATGCAGGAACCGCTTAGCCGTCTAGTCCACTCCTAACATATTGATTGTACTATTTACCGTTTCTCCCCGAAGAAATGAGAGTACGGTTAACGAAAGCAATACCCGCAAGTGGGCAGAAGGGCGCCGGAAGATGCCCCATTGATTCTCGATCACTGACTTGTGAATTTTATGTTACTAACGGAATGGGGCAACGCGGACAGAAAGGTTGTAAATTGACCACAGAATCGTAACTCGTAATTAAACGCGCTGTGCGAAACCAAGCGCAAGCCCGAAAAATCGGTTGGGGACTTCTCGCCATTGACCTGGCTGACAGAACTGGACGAACCTGCCACCGTCCGGACCCGGGTGGATCACCTACACCTGGCTTCTATCTCAATATACGAGCCACTAGGCCACAAGGCTAATTCACCGTGCGCCTCCTACCCATCT"/>
                    <sequence id="seq_t9311" taxon="t93" totalcount="4" value="TTCGGGTTGAATCCAAAGTCGGCTAATCTGGTTTGGGCCGTCTTACGGAGAGTCGTGGGTCTGGTCGGCCTGCGCCGGTTTCAGCAGTCGATGGTCTAAACAGCCGGTAGTCGCTGAGGTAAGCGATACAATGGACAGTACATCTGTGGGAATGCATAGAAATATGTAGTCACACTGCACACTATATAGAGCTCATGACGAACATCTTACCGAACGCTCACAGCCGCACAATATCAGATTGCTATGTTCTATGATTTCGAAATACGTAAACATCCATACCTCTTCCAATGTAGCCCAGTCACCGGCAGGGCCAATGGTGTTCGACGTAGTTCACATGAGCCGGCCAGATCAATTCCTCTGGACATGGCGGGATGGCCGAGGAGAAACGCCTCAAGACGAAAGCTTTACAAGGTAATGTAATTACCTTCGGGTCCGCCCAGAGGGTCCGTGTCAGGCTTACCGGATGTGTCTGACTGGCGGACGGCTTTAGCTACTCGGCTCTCGCTCTTTACAGAGGGTCGCAATAGATAATTGATACACCGCTCTACTCGCGAGAACTGATACCTACCAAAAGTAAAGTAGGGGATGCGTTCTAATACCAATATGCATTTCAGAACTAAACGATCTCTTAAAATGGATGAAGCTGTCTCTGCGATAGGGTACACATGGGTATGGCTGTAGGACCATCCCTTTACTACTTTCTCTCACCGAAACCAATACACGGACAGCCCATCAATCACCAGCTTCGACTCAGGTTGCCAGATAAGTAAATTGTCTTGCTCGTGTGTTGACGTCCGCTCACTTAGAAACGCCTTCGCTGGCGGTTGCGGCTTCTACGATATTTTCTCGGAAAACTAATGTAGATGGTGGTACTGCTCTGCTTCCACACTATCGTCGTTGGTAAGGCTATATATTGCGATTGCTTGTGTCTCCCAATCCAAGTCGACACTAAACTGTCCGTTTCACGTAGCGTACCGCAATTTGGCATGGTCGCATACAG"/>
                    <sequence id="seq_t9411" taxon="t94" totalcount="4" value="TGGGACCATCGAGCATCACAGAATCCGCGCGGTGATGTAGTTTGTTCAACCACTGATTCGCTATAGTGCTACAGACCGCAGCGGGTCTCCTACGAAACTAGCACTCTCCAGAGGTAAATATAGCGGCTACCAGGTAGTATAGATACTTAAGTGCTACTGCGTTGCTACGTAAGTTTTAGCTTATGATGTCTCGGGCAAGACATTTGGAAGGGGGGATACGTACATGCATGCGTCATTCCCCGCTGCACCCATGAACGCAACGACTGGCTAACTAGTAATAGGACATAGGTCACTACCATGGAATGAGGCTGGTACCCTACTCACCTACGATGAAGTGTGTGACATAAGGTATGGGTGACAATGCATGATTGCCATTACGATCTTAGAAAATTGGATTAGGTAACTTTGTGATGGGGGGCATTAGCTCGAGCATAGAAATATGCCGAGCGATATAGGCGCCCGTCCAGGCGTAAATTATTTCGGGTTCATAGCTTCCGTGAACCAGAATTGTAGACGCTACCACGCCCTCGCTAGGGAAAAATTTCATACCCGAGGTTACTTGCGGCCTCGGCTGCATACCAGGCGCCCCGAGTTCCGATCTGTAGTACGTGTTTCGTCAAAGAGGTGTTAAAATCCCGTGGTTGTGATATATGTGCAGCCGACCCGATTTCCTAACGCAAAGCACACAATCATGCCGGAGGAGAGGATCGGGCTGAGGGGGCGGAGGTGCGGCACGATCGCAACCAAGGTCGAGAAGTAGTGGTTACACGCCGTATAGGGATTGTTGGGTTCCCCGAGGAATCGGTAGTGTCGATTGTCTCGTGCACAAAGCGCGGACAAGCACTCCGGCGGGGTATACATCAGCTTCCTGACGTTTTACGAACCCTTCCTATAGTCCGGCCAATTTTGTATATGTTGGGGTCGGGCCCCGGACAGCGACCTGATATTCGAAATACTTGGGTGCGACAGGTTTCGAACCTAAAGATTGCTGAGTGCCCGG"/>
                    <sequence id="seq_t9511" taxon="t95" totalcount="4" value="TCCGATTTTGGCACCCGTCCAGTTGGGGTAACTAACCACGTGGGATTGCGATGTCTACGTGTTGCCGATTTCTATAGCCTAATCCCAACGCAATGTGCTTCGCCCGGGAGCTCTCCCGTTTCCGGCTTTAAGTATACATCCTGCGTTTAGGATAGCTGGCGGCACCCCCGCATTTTTACCCTCACGATAAAACCTTTAATCTCAGCGCCACAACCCTGCACATGACAATCCCCGCCCCAATTGCAGTTCCCAGCCTCAGTCCGCCCTTTGTCCGAGCACCTAGGCGATCGCGGCAGACACGCTAGCTGGAAGCCGTGCCCTGGGCGTAGCTGTCACCTAGGATCCTGAGGATTTCAATCCGCCCTTGTGCGGGTGTACCAATACAAACTTTTTTGTCCAAGATCACAAGATGCGTGATTTCACTAACACGGACAATCGACTCGCCTAGCATTAACGAATGAGTACTAACCCCCCAAGAGAGGTGCCTTTAGTTAACGTAAGTGCGAATACGGAGCATATTAGACTCCAGTGGTCTTCCGACGCATTCATCAAGAAATTAGTAAGACGCACACTTCATTGAGCGGGAACTCGTGAAACTTGCCGTTCCGCTGGCGGCTTGCTGAGATTCCAATAGTGCGCGCGTAGTGGCTTTGGTCGATACCGGTAGATAGGCGTCTCGGGTATTATTAAGCCCACGAGAACATACGCTCTTCACTGATCCCTTCAAGGATCAATAAGGCAGGGTTAAATTGTGGGGATGACTGGGCAAGACGCTTTATTACTCGTACAAAGGACATGCTCACACACTAGTTAACTATGTCTAAGGCATAGTAGACTTCGATCTGTCCTCTCACGACGCCGTTACGGAGTGTGATGTAAGGCTTCGACACGCTGAACAGGGAAAACAAATTGTTGCCTAAATCATCCGTTACAAAGCGGCTTCCTGGAGGAAACCCGGGTTAGATCCGGTATACCCCGACCGGTCCGTACAGCCGAACGG"/>
                    <sequence id="seq_t9611" taxon="t96" totalcount="4" value="GATCTAACAAGTCTTATGACCCGGCATATTGCTACAAAAGGCAGACAGAAATAACTGCCGAGTTGCGAGTCTTAGGATGACATTGTTGCCGAGATCGGTAGGAGGGGGGACCTAGCCCCCGTCTTTGAAAAATCCTTTCGCTAGCCCAACTTATTAGGTTCTTTAATTGATCAGCGTTGCTCATGCCTACCCCTTTCGGTCGTTAGAACTGTTATTAGTCTATCATTTCCTCGATTACAGGCTGGCCACCAGGGCAAAGATCACTTTGGGCTGTAACATCAAGCGCTAAAAAACGGGGCACAGTTTAGTTTCTCTCTGCGCTTGGGTATCCGAAGAGCCAAACTCGAATCAGTGTCTACTGGTCAATGGTTATCCGTCTGCTCGGAGAAAGTCACCTGGACTAGTACCAGCGATCCCAAATGAGGCTCCCTTTGTCATACATCATTGGTATCGGGATGAGTGTTCGGTCGCAGCCGTACTCGATGCCATGACAAAAACATGACATCACTTATAGGGCGAGGATATGAGGTTTTCACTGTCCCATGTGTCGGGCCGAGCCACGTTTGCCAAGATCCAGTGGTAATTAGAACTTCATGACATATACATCCTGGACACTGTAGCATTTGCAACCGCTGGATTCGCACCCGGCCGCTACTGCTGACTGAGATGACCCTTACGTCCATCCGCACGTTTAGAAATAGTGCACTGACTAAAGCCTACTACCTATACGAGGCATTTGTGCCATTGCTAGGAGTAGTAACGGGATGGTGGTGTGGCTAGTACGTGGGTCCTGGGCTACGGCGTGGCAACAGAGTTGCTGCTATCCAAGCGTGAGCATACTGGCGATGTATTTGGCTCGGATGTGGGACGGAGGTTGGCTCAGCTCGTACCTCAAGCTGAGCCCGAGTAAGTGCAGATCGATCACTCAATCTAGATCGATAAAATTTAGGCAGGCTACCAAGATCGAGAGAGTTTGGGAGTGTTGGGCGGTACCTGATGA"/>
                    <sequence id="seq_t9711" taxon="t97" totalcount="4" value="CCAGGTAGCGTCTCCTCACGGCTGTGCATCTATCCAATTATGTGGACCCAGTCGTACGTTGCACAGATCCGCGGCTTTGCTTCCACGGAGAGGTTGTGGAGACCGCCGGCCGGTATGCCACTTATCCGGCTCGAAATATACTTGTTTATGTAACTTCTTATGACATAACCCGTCCTCAAGGGATACACTCACGCTACCAACCTATCTGATTTAAGAACGCGCACTCCGCGGGTCATAGGAACGGCCAATTAGCCTGGATTATGGTCTTTAAAACTGCCCTTGGTGGGTCGGTTCCGGAGTGCCATCCTACTCGATCCAGTGTTCTGCAGACTAACTCACGAAGCTCATGTCCCGACATAAGGGTAGATATCATCTGTGAGCACTGAACTTCTAAGCTCAGAAATTGCCTGAAAGAAGATGGGAATAATAGACAAGCAGGCGGGTTCCCCTACTGCTCGAATTTATGTAGGCGGTTATGTTATGGTATACTTCTTACGGCGTACCGGAAACCGCAGTGTAAGCCGAGACCTGGGTGGGTTGTGTTAAGGACGGGTGCTGTGGCTAGGGAAGTAGGCTGGCGAACGATTCCTTATTGACACACAGGTAACGGGATCCTCCTGCGCCAGGCTGGGTACGTAACCTCGAACTGTGGGCTAAGGCACCGTAACTTTTGGGGGCTTGACTATGTGGTCTTGGTCCAGGGGAATCCTTAAACAGTGTTTCGTAACAAATCAAGGCTTGGGCCTATGGTAGTAACTGTCTGTCTGCTGTTCGAGTTTACCTGTCACGCATGGGTGGGAGAAGTCTGCCAGTGCAACGCTATGCAAGTGGGAAGTCGGCTGTGTAACCGCTTAAGTCTACGACTTTTTGGCCGGCATAAAAATAATTAGATCCTCGGACCGTAGGTTACTGGTAGCACGTAGAAGAAACTGAATTGTTTGATTCCCCTAAAATGTCCGAGCACCGATTGAAACCTTATACTAAGTATTCTATAACGACC"/>
                    <sequence id="seq_t9811" taxon="t98" totalcount="4" value="TCTCAGGAAAAATCAGCTGCGGCCAAATAACTGGCAACTCACATCTAAAACAGCTGATTCGTAGTACCAAACCCTGCTATTATTCGTTCACGAGTCAGTTGCATCTAGGATCAGAATGTGTCTGTGAGAATGTACGCATGCCATCGGAAGCATCGACTTCCTCGTCATATACTACAAAACAACGAGCGGAGGCTGCTCGTGAGAAGATTCCCTAAGTTCACTCCTTGCGCCACCAATAATATACGTTATGCGCGTTGTCGGCGTTTGCTGATCAAGGTTCCAGGCGGACGCTGTCCGATTAGCTCGGCCCATGGGGTGTCAGATTTTAAGCAACGGCCATTGGCCATTTACGCGCGAACACTTAATAGAGGTAGACGGTGAGTCTCTCAATAAGAATGCCATGTAAATAATACGGTAAACTGTTAGGCATGGCCAGCGCAAGTAGTAACAGTAAGGCCGGGGTGCAGTCCCGGCTTGCGGGGAATACTGTGTTCGTCCATTTGCTTTCATTCACTGGAGGTTGGAGTACCGCCTGGTGGTGTCAATTTCGGGGCTAGGCTTTGCGAATTCTCTTTCGTGTAGCCACCTAAGTCCGATGTTATGCTTCGGGGACGGCTAAAACAACTCCCCCTGCTCGGTCAAGACGATAGAGGACGCCAGACTGACACCCTGTTCGCCGTCATATTACTTTAACCGCCAATTACTAGCTTCCGCATACTGTCCTGTTAACCGAGGACAGAGTGAATTATCACATACTACCGTAACGCAATTGCGACTAGTAGCAGCCTTCAAGTACTCTATGTAGGAGGAACTTCGGCAGTGTGCAAGTCTCGCTACCGCGGATTACGTGTAAGATACTTGCGTACTTGTTTTGGGTTAACATGTTCGCGTAGGAGGTGACACAGGAGGTATTAGGTTCTTGTCTCTGGAACAGTCTCGTACGCTTAATCACACAGGTCCCGGTGTTTTGGATTGTGGAGTCATCCGTGCTTTCTTGAGA"/>
                    <sequence id="seq_t9911" taxon="t99" totalcount="4" value="GTCACCCACCCAAAACTAAATCCAAGCTAGTAAGATCTTTGAACCCCTCTCCTACGTGTACTTTACATTCTCTAACTACAGATAGGAGCCCGAGCCATTAGCACCCATAGTAGTAACTTAAGTGCTCGGCAGTGACACGACTTCATGAACCACGACTTTTTAGGGGTGGTCGCTTTGAGTAGAGACTGACTTGTCCGTTACAGCTCGCAATTCGGCGGTTTTAGTAGCTCACGGCCTCGCAATCTCTGGAGGCACTGTGCACCGCTAGCAGTGCATATGTACGGATATATCCCGAAGTATTCTGCTCCTTACACCCGGCCGCTGTTATCACTAGATCTTAGCTAATATATACTGGATTCAATTCGAGTATTCCAAACGTTAACGTGAATTTTCGTTGTCAAGTCCGCTATGCGTCCAGCGCTTCCCTGCAATCTCCACGTTTCGGTTCCGAATCAAATTACGCTGCTTCTAGACTCGGTCACTCGTGCTTAGCTGTAGTCGCACTGAATGCACACTGACCCGTGCAGTCTCGAATCACGAGTTGAGAATGAATCACGATTGCGCATCCTTGCGCCCACGGCAACAGCCTGCCCGGAGACCTCATAGTCGCACATATTACCAGAGCCGGCCTGTTAATGAGTTCTCGCGCTGCACAGATTCCACATTATAACTAGGACTGGGAGCGATCGGTGGATCCGAGAGTTCCTCGGGGTTTCTGGCGACTATGTCTGTGACCTTGGTCATATGCGCTTAGCGGGCCGGGCGTATTTTTCCGGGACCGCTGAATAACGAGATCATGGAGGGAGGTGCTTGATTGACGATACCTTTGAAAGACTTACTTATCGCAGCAGACATAATCTCCGACGCAAGCAAACTCGTCTGCCTGTTCCGCCACTTTTTTATTCAGGGAAAGCGGGCTAAGTACTCCGAGTCCTTTTGCATGGGTTCCACTCCCAAGCGAGTTTACAGTTTGCCAGTACGGAGCTCTTGCGCTGCTAGT"/>
                </data>


    


    


    
<map name="Uniform" >beast.math.distributions.Uniform</map>
<map name="Exponential" >beast.math.distributions.Exponential</map>
<map name="LogNormal" >beast.math.distributions.LogNormalDistributionModel</map>
<map name="Normal" >beast.math.distributions.Normal</map>
<map name="Beta" >beast.math.distributions.Beta</map>
<map name="Gamma" >beast.math.distributions.Gamma</map>
<map name="LaplaceDistribution" >beast.math.distributions.LaplaceDistribution</map>
<map name="prior" >beast.math.distributions.Prior</map>
<map name="InverseGamma" >beast.math.distributions.InverseGamma</map>
<map name="OneOnX" >beast.math.distributions.OneOnX</map>


<run id="mcmc" spec="MCMC" chainLength="20000000">
    <state id="state" storeEvery="5000">
        <tree id="Tree.t:mynexus_halfx_5" name="stateNode">
            <taxonset id="TaxonSet.mynexus_halfx_5" spec="TaxonSet">
                <alignment idref="mynexus_halfx_5"/>
            </taxonset>
        </tree>
        <parameter id="birthRate.t:mynexus_halfx_5" name="stateNode">1.0</parameter>
    </state>

    <init id="RandomTree.t:mynexus_halfx_5" spec="beast.evolution.tree.RandomTree" estimate="false" initial="@Tree.t:mynexus_halfx_5" taxa="@mynexus_halfx_5">
        <populationModel id="ConstantPopulation0.t:mynexus_halfx_5" spec="ConstantPopulation">
            <parameter id="randomPopSize.t:mynexus_halfx_5" name="popSize">1.0</parameter>
        </populationModel>
    </init>

    <distribution id="posterior" spec="util.CompoundDistribution">
        <distribution id="prior" spec="util.CompoundDistribution">
            <distribution id="YuleModel.t:mynexus_halfx_5" spec="beast.evolution.speciation.YuleModel" birthDiffRate="@birthRate.t:mynexus_halfx_5" tree="@Tree.t:mynexus_halfx_5"/>
            <prior id="YuleBirthRatePrior.t:mynexus_halfx_5" name="distribution" x="@birthRate.t:mynexus_halfx_5">
                <Uniform id="Uniform.34" name="distr" upper="Infinity"/>
            </prior>
        </distribution>
        <distribution id="likelihood" spec="util.CompoundDistribution" useThreads="true">
            <distribution id="treeLikelihood.mynexus_halfx_5" spec="ThreadedTreeLikelihood" data="@mynexus_halfx_5" tree="@Tree.t:mynexus_halfx_5">
                <siteModel id="SiteModel.s:mynexus_halfx_5" spec="SiteModel">
                    <parameter id="mutationRate.s:mynexus_halfx_5" estimate="false" name="mutationRate">1.0</parameter>
                    <parameter id="gammaShape.s:mynexus_halfx_5" estimate="false" name="shape">1.0</parameter>
                    <parameter id="proportionInvariant.s:mynexus_halfx_5" estimate="false" lower="0.0" name="proportionInvariant" upper="1.0">0.0</parameter>
                    <substModel id="JC69.s:mynexus_halfx_5" spec="JukesCantor"/>
                </siteModel>
                <branchRateModel id="StrictClock.c:mynexus_halfx_5" spec="beast.evolution.branchratemodel.StrictClockModel">
                    <parameter id="clockRate.c:mynexus_halfx_5" estimate="false" name="clock.rate">0.03</parameter>
                </branchRateModel>
            </distribution>
        </distribution>
        <distribution id="fossilCalibrations" spec="util.CompoundDistribution"/>
    </distribution>

    <operator id="YuleBirthRateScaler.t:mynexus_halfx_5" spec="ScaleOperator" parameter="@birthRate.t:mynexus_halfx_5" scaleFactor="0.75" weight="3.0"/>

    <operator id="YuleModelTreeScaler.t:mynexus_halfx_5" spec="ScaleOperator" scaleFactor="0.5" tree="@Tree.t:mynexus_halfx_5" weight="3.0"/>

    <operator id="YuleModelTreeRootScaler.t:mynexus_halfx_5" spec="ScaleOperator" rootOnly="true" scaleFactor="0.5" tree="@Tree.t:mynexus_halfx_5" weight="3.0"/>

    <operator id="YuleModelUniformOperator.t:mynexus_halfx_5" spec="Uniform" tree="@Tree.t:mynexus_halfx_5" weight="30.0"/>

    <operator id="YuleModelSubtreeSlide.t:mynexus_halfx_5" spec="SubtreeSlide" tree="@Tree.t:mynexus_halfx_5" weight="15.0"/>

    <operator id="YuleModelNarrow.t:mynexus_halfx_5" spec="Exchange" tree="@Tree.t:mynexus_halfx_5" weight="15.0"/>

    <operator id="YuleModelWide.t:mynexus_halfx_5" spec="Exchange" isNarrow="false" tree="@Tree.t:mynexus_halfx_5" weight="3.0"/>

    <operator id="YuleModelWilsonBalding.t:mynexus_halfx_5" spec="WilsonBalding" tree="@Tree.t:mynexus_halfx_5" weight="3.0"/>

    <logger id="tracelog" fileName="mynexus_halfx_5.log" logEvery="1000" model="@posterior" sanitiseHeaders="true" sort="smart">
        <log idref="posterior"/>
        <log idref="likelihood"/>
        <log idref="prior"/>
        <log idref="treeLikelihood.mynexus_halfx_5"/>
        <log id="TreeHeight.t:mynexus_halfx_5" spec="beast.evolution.tree.TreeHeightLogger" tree="@Tree.t:mynexus_halfx_5"/>
        <log idref="YuleModel.t:mynexus_halfx_5"/>
        <log idref="birthRate.t:mynexus_halfx_5"/>
    </logger>

    <logger id="screenlog" logEvery="1000">
        <log idref="posterior"/>
        <log idref="likelihood"/>
        <log idref="prior"/>
    </logger>

    <logger id="treelog.t:mynexus_halfx_5" fileName="$(tree).trees" logEvery="1000" mode="tree">
        <log id="TreeWithMetaDataLogger.t:mynexus_halfx_5" spec="beast.evolution.tree.TreeWithMetaDataLogger" tree="@Tree.t:mynexus_halfx_5"/>
    </logger>

</run>

</beast>
