# Supplementary material for: Survival and selection biases in early animal evolution and a source of systematic overestimation in molecular clocks
Source: Interface Focus. 2020 Jun 12;10(4):20190110. doi: 10.1098/rsfs.2019.0110 (PMC7333906; doi:10.1098/rsfs.2019.0110)
Supplement: Data and analysis code [file rsfs20190110supp1.zip › BuddMann_IF_SI/VaryingCladeSize/XMLFILES/tenthx_1.xml]

<?xml version="1.0" encoding="UTF-8" standalone="no"?><beast beautitemplate='Standard' beautistatus='' namespace="beast.core:beast.evolution.alignment:beast.evolution.tree.coalescent:beast.core.util:beast.evolution.nuc:beast.evolution.operators:beast.evolution.sitemodel:beast.evolution.substitutionmodel:beast.evolution.likelihood" required="BEAST v2.5.2" version="2.5">


    <data id="mynexus_tenthx_1" name="alignment">
                    <sequence id="seq_t11000" taxon="t1" totalcount="4" value="TGCGATAAGTGTCTGTACCATTTTCTAAATTCCAAGTTTCGGGGCTCGGGCCAGGCGTTTCGTTACGAGAATTCAAGGAGCATGTTTTTCCCAAGGTCTGGGAATTCGTATACCTCATATAGGTCAAAAACATCTTACTTTTCCGTTGCATGATCGGACAACACCCGTTGATACTTTGTTGCCGTAAAAAGGTAACCAAGATGAGGGTGTAAGTAGGTCCAGTGAAGATCCATGCCATTACGCATGCTAGCTTGGCGGCTTCGGGAGGTATACATTCCTGCGGGTCCGTGACCAGTTCTTAGGCTAATTATTTTGCACACACCAAACTGATATAGATGGCGGTTTAACAGGTATAGCGAGACTAGAGTCGGATATGCCTCTTTTCTCCGATCCAAGATTTTCGCCCCACGAGATGACCGTTTGCACGAAAGTACGATGACGAGAAGAGAACGGAGTGTGCGACAAGCCAGGTCTGTCTAAGCCTGCGGACACCTGACGTCAGCCTGTGAGCGTGAGCGCCGAGACTTCACAATCGCAGCGGGTAGCAACCCCATGGTTACTGCGCTTTCTTTGCTGCGTCTAACTCATGATTTGCGAATGTTAGAGTGCCTGCGAAATTCTCCGTTTGACACGGCCGTAAAAGCGTGACCTGAGCCCAAGAAGGTCCGAAACAGCGAACACGTCCACCAGCATATGGCCCAGCTCGAAGGGTTACAATTTGATACCGCCAATACTATGTTAGAAGGATTTAACCACGGGGTGAGAGATCCCGAATTGTCTGAAAGCAATGGTCAGATGGGAACCCTACGCACTCGTCAGTAGTATTCACTATACCTTGCAGGACGATCGCAGATTTCCGAGGTAAGCACATATGGCTAACATCCCCAGCGCGGTATCCCCTCGGTGCGCACGCGGAAGTTAGGTGGGTAACCCGGTGATCATATGTCTGGCTTTTTGTCCTGTGTTATGAGAGATCGTACGCCACGATTAAAAGTGACGG"/>
                    <sequence id="seq_t10106" taxon="t10" totalcount="4" value="TTGGGGCTCTCGTGACGGTGGCTTCTGGAAAAAAGGTTCATGCTAAGGCCACCTCTACCACGCTAGTCTCTTGCTTCACATATATATCTGGAAGGGAGGGTGCGCTCCTAGACTTGGGATAGAGGTCCCTCATTAAACGTCGAGACCGTTTATTAGCAAGTCCTAATTGAATATTACAGTCGTATACGGTCTACGACTCCACGGATGGTTGAACAGGTCGATCCTTGCTCTCATTGAGAGCGCAGCACCCGTAGATCTTTCTGGTTGGGTTCTAAGAATGCCGATCGATCTCCTGGGGAGTTAGCCATGAACAGGTGCGAGATCCCTCAAAGTCTTATGGGGTTCCGTAAGCACGACAGGCAAGGTTAACCGGAGGTTAGGTTAAGGCATTCGTTCGTAATGGTGTCCGAAAATAAACATGACCATTGCTACGCACTGTCGCCGAGCGAATCCTATAAAGAAATGTAGAGTGACAGTATCAGGAGGAGCCTGCTACCCACACCTTGGTACTGATTATCTCCTGAGCATATGGATGGTAGATGCCGTGCATGCTGAATTTTTGCACAGTATAAGGCCGCTAAGGTTGTTGCTGCGGCGTACCCAAGCCACGTCGATCCTAATGTTAGCGCCCAGAGCCGGGGCCCCCGAGCATGTCCCTGGTAATCGCAAACGGGGATGTTACCCCCCCATGGGATCGTAACGATAGCAAAGTGTAAATGTTGGGACTATTGACGTCTACTGAAGAGAACCGATGCAGCTACTGCATTGCTGGTACCACGCGATAATCGCCCATGGTTATGAGTCGCTCTCCTACTCCGTCTTCTCGAGCCCCAGCATGTTCCCGCAAAGTAGACATCGGCTATTGATAATTGGAGCCGAGCCTCTCTAAATGGGATTTGAACTCCGGCTGAATAAATTTTTGACGTAAAATCTGACTTGTCAGGCTGTAGGTGTTCAAACGGTATGCCCGTCAACGTTCCAAATTAAGGAGAAGTTTAGA"/>
                    <sequence id="seq_t10022" taxon="t100" totalcount="4" value="ATAGACCTAGTTAAGGGGGCTGTTACGTACTAAACGTTGAGTTTCCGCCTATTAAGAGAGCACCGTTGATTCCCCTCTTACCGTCACGATCCAAGACGATGCAGTGGACACACTTTTCTGCTGCCGTTAGACTCGGTGCGAAAGGCGTCGCCTTCTATCACAACCGAGTTTTGCCTTGTTAACTGTCCGGAGGGCGATATGTGCGCAATGAGCCATACAGGGGGCCTGGTCCGGGAAATTAGTATCTTGAGTTACCAGGAAATCGCTGACACTAAACCGAACCGAACAGTATAGAGAAATTGGGGCCAACTACGGAGACCCGGCCAAGATACGTCGGGACACCTCAGGAATACCTTTAGCTCGTGCACCTACCTCTCCCTAGCTCGCATCACTACGCTTGCCCCTCAGTCTCGCTCACAGCGTTCTTATACACAGTGCATTAACTTATCTTTGTGCATTATCCAGTTGCGGTAACAGTTACCCTGCAGCCGTAACCACAGCCCAAGCTTTCTGCGGCAAGCGGCGATAAGAAGCAACATGAAACTGTCAAAGCGTTCAATCATAAGGTGCCGTGCTTATCCAGCGCTCGGCGATCCAGTTTTAGGACCATTCTTCCTTAGGCCCATCGAGTCGTGGGGGAGCGCGTGTCGGGTTGACAACCTAGGGAGTGCACAGGAGACTGATGCAGGGCCTAGACCGTCACCATACTGACGTTCACCGGTACTCTACGTAGGGAATTTTAATGGGTATGGTATTCATACTGCATCGTCTTCTAACTTGCTTGAAATCCAGGAGTTGCTCTGATGATTCGGTCGACGTATTGATCGTAAAGGACGCCGCTCTCGCACGTATCCGCCGAATTGCTCTCATATCAACAGCGCAATACGGGTCAGATGTAACAGTAAATGTATAACGACTGGCTATTACGTATTACCTCGCTGTTTGGCACACTCGGCCAGTCCAGGGACGGGCTACGCCGTACTGCACCATAATCCGAAAC"/>
                    <sequence id="seq_t10126" taxon="t101" totalcount="4" value="AATGACCACATCACTTGCTGTTTTTGATGTGTCGTGGTGCGCCGTATTGTAGTCATCGTTTCTAGAAGATGTCCGTCTGCCTACCATCTCTAATCCACTCGTGGATGACTCAAACGTCTTTCAGTGGGTTGGGGGTATGCAGAGGGCTCGTGCATTGTCAATTTTGGGTTGTAGGCCGGATTATATACAAGGGCAGCATGTTTCACGCAAATCGTTCATGATCGGATGATGACGCCCGACGCTAGGCTATATACTAGTCGCTGCAATGTATCTATATAAACCCCTAGTCACTGGTAAGCGCGTCGCTAGAACCATGGCCTAAGTCAGTCCAGAGCAAAAACTAGCATAACTACCTCAGTGTTTCTAAATAGTCGGGCTGGCTGACCAACTGGTATATGACGTACCAAAATAATGACAGCTCGACGCTGGTTGCAAGGGTTTCTCGTTGAAGTCATGGAAGACGTGGTGGTGAACTGTTTGTGATGCCTATGACACGCCAGAATCCCCCGTCTTTCTGGGAATTGGGTTCAAACGAAGAGTTGATCTTAGTTTCACACCATTACCACTCCCAAATTTTAGACATCCATCGTTTCTATTGTCCTCTAGCCAATAAGCTATACTCCGAGGCAGGGGTGGGTAATAAATGTACTATCCCCCCGGGGTCGGCTTTAAGCCCAGGACGATCGCGCCCCAGAAAAAGCCTTATGTCACGACAGGCGCGACCACACGGGAGTACACCGTGGGAGGCCCGGGAGCGAAGCGCTTAGCCAAAGCAAGCCACAAACACACAGTCGATGTGATAGTCGAAGTTCGGTTTAGATGTAGCGCCCTCAAACCTGCAAAACGTTCTTAGGCGTTTTCCCGACCGCAGTATACAGAATGACCAGATTTACACAACATGGTCTAATTAGAACCTCTCGAATGTCATGGTCCAGGGATCTGAGTACATCGCTTGGGAGAAGATCTCAGCGTGGGTTAGTGTTCAAGGTAAGGCGCCTTA"/>
                    <sequence id="seq_t10223" taxon="t102" totalcount="4" value="CAAGGCTTGAAAGGACAAGGCGGCAAGTTAATTTTGCAAAACAAGATCGTACCTCGTGTGGTATAATCGGTCCCCTATTCGTTAACTGAGGATGTAGCTCATGCAGATCCCAGTTACGCGGCCGGTACTTGATTTCTAAGATATTCGAGTGAGGTACTAAGTCTTACAGAACCATCAAGCGGCCTCGTCCGATCGCTGCAGGTCACTTGGCCAATTAATGCTGTCGAGACGAAGCGGCTCACTAGCTGCGTATGCTTGGAACTATAACCCCGACGATGTGAAAGTGTTAGAACGATTGAAGCCATACCATACTCACGGGAAAACACTTCCGCGCGACGACATTACTCAACATTCCCCACCCATAGCGGGTGGGTCGCCACGACCAGGGGGTTAAAGTCATTTGGCCGGTTCTACACAACTCTCGACCTCTTTGATGGGGGTGAACTGGGTTTCCATGATACCTTGTGAAGGGCCCAGCGCGCCTGGAGGTAAAAACAGCAAAACTGCGTGCGGAGCTCGGCACGTACAGTTGGTCGCAGCAGCGTATTGTATCGAGGATAGGAGTCGCTCAGGGTTCGCCCCCGAATCACACACAGCGAGGGGTTAAACCACAGCTTCTATTCTGCCCCCAGGGGGATAGCAACCGGTTGTGGCGGGTGCCTTCACCCTGTTGCGCAAGGTAATCCATTACAGAGAATGAGATTCTGCCCACGCTATACCCCTACTGGACACCCAAGACAATGTGGTTGCTTTCGAACATGGGATTAGTCCCTTCCCGATCTGACGGTGTGCTTGTTTTTATCGCCGGACGGGCGTTTATGGGCCAAGCGAAAGCAGGGCTTCTCGTCCCATTATCGAGTTTGAAGTTGCATTCACAACTCCCGAGGATGATTGTTCAGCATTCAGCCTCCAACAGGCGGTGGTATCGCTAGCCATTCAGAGTCCTGTAGTACTTCCTGTCTAGGTAGAGCATCTGGGCGCACCCCGGACGCCAGTGTGT"/>
                    <sequence id="seq_t10323" taxon="t103" totalcount="4" value="AGGCAGGGTGAAAAACAACACACTTCTCAATATTTCAGATTGCTGAGGGATCCTTACGCCAAAGATGGATATGCTGGCACGCAAGTGCCGATGGAGCCAGGATCAGAAAGATTATATATTGTCGGCGGATAAGGATCCGTAACCGTTGACAAATGGCTAAGTCATGGACGGCGACCCGTAAATGACTGGTCTACCGTTACCAAGGCGGGGAACTCCCCTAAGACTAATGAATTGGCGAAGGCTTCATCCACACCCTGAGTCATAACTCGACCACGCCACAGCGGATCGATCTAATCCCGTTTCTGCAAATAAATTTGGAGGTTAACGCAGCTCTAAGCCCCCATTAGGGGGCTTCAGGGGATGTATAGGCGTTTGGCCAAGTAAGCTTTCGCGTCAATCGAGATTGATGGCCAAGGTTGCCAAGGTATGTCGCCTCTGCTGTACGTCCATGTAGCCTAGCGATTCGACCGACATCTATGCGAACCATAAAGTAATCCGGATTAACGCGCCCGACTAAACGGAAATTCAAACAAGCTACTGTGCTCGGATCGGACGTGAAGTCGGTGTACCCACTCCGCGTAACTGCCCGGTGGACGTTACTCGCTCTCCCGACGCCACGGTAATTGTAGTCACTCGCTAGGCAGCCGACGGTTTAGATGCCGGTCGGGAACTGGGGCTGTATCTAGTGCGTTTCGTATAATCCAGGCGATTCTGTCGGGCGAAATGGCAAGTATCTCCTGTTAAAACTGTAGAGGTCGCTTTTCCCAGACCTACGGTTCGTGGCCGGTGGCGTGTCGATCCTGAAAGCACGGGTTACTCGCTGAGGAGCGCTAGGGCATGAGCCCTGGACCCAGTTGAAAGCTGCACTAGGGGGTCGAGCCATCCAGATCCTACACTGCACCGATCTGAGCTCTGCCATGTTTACCCTTTGAGGACAAGTCGTGCGGCCGCGCGTATTCCCGTCTCAGGGAGGCGATCAGTACTTCCCCGTGTTGTGCAA"/>
                    <sequence id="seq_t10422" taxon="t104" totalcount="4" value="GTACGTTCTCTTACTGATCTAGTTAGAGCAACAATGTAGCAGGTGAGACATGCCAGACCGTATAAGAAGCTATAGGATCCTTATGATACGATATCGCAACAATTAATGGACAACGATGGATCCGATCGTGCGAGATGATGAAATGCGTTGGGTTTGTCCAAGTAGAGCAACTGTTATGTCGGTAGGAGACCGTCGGATCCCAGGTTTGTGCCCTTACATACTGAGGAGGAGCCACGAGATAGTTTCGGCCGACTACTGTAACTCTGCCAATCGTTCTCAGTAAATCTGCGTAACGTGGCGCCAGCCTTTTTACCAGAGAGAAACAGTTCACATCTGTATTCCGCGATCGCTCATGGAGGTCTGTGTGGGATACTCTTATTGGCAGCCTCGATCGCCAGCTCTTACTTGACCTTTCTAGGTCCCTAGCTTCTCTGACTGGTAGTGGTGATTGAGCAGGTGCAGGCTCTAACGGTATCATTCGGCTAAAGCATCAGACCCAAAATACGCTCTTGCAGAACTATCCGCAGAAGAGGCAGCTGAATTTGTTGCTTCCTTGGAGCGATACGGCGCCGAGTACCGCGGCGCCTAACTTTCTGCGCCCCTCTAGATCCAGAGTACCACCTTGCCGCCGTGCAATAAGTGTGCCTATGTGAATTGCGATGTAGACCTTCTGTCCATGATGATATATTGGAAAGACGGCTTCACACCGTCTAAGCAAACCCGACAGAAGTGGATACCTCTTATGCGTTTGTCACCAAAGTGCTGACAACGCCCTTTCTGCTACGACGGCGAGGGTCCGTCTAGTGGGTAGGGCCCGTAACGTTCTACGAACTGTAGGTGGGCGGTTCCCATCCCCCCCTCTCGAATAATATGGTTAGCACGGGAAACTGATGTGGGTGCATTAAACTACGATTTACCGGAGGGGGTGCCAACTAAGCGGATGTGTGGTTGAAAGGGGCCGTCGCTCTAGCGTATGGGGGCGCCGCTAGTGCTTGATTGC"/>
                    <sequence id="seq_t10522" taxon="t105" totalcount="4" value="CAGCAGTAAGGAACAGCCGCTCTCGCAGATTCCTGAAGGGACAACCTTCACTAATTTATGGATATTATTACTCTTACCTATTCGTGCATGACAACCCAGGGGATATAAGAGGAGACCGCCCCGCGTTCTCGATGCCCACGGATATTCTATCCTCCGCAGGCGCTGGCGGTTCTCTGGACCCCGAGCAGTGAAGGATCCACGCCTGCGCGCGCCTCTATTCTCTAGAGGTGGAAATAGCAGAATATTGTTTAGAGTGTCACGTTATTAGGAACAAATGACATGACCGGGAGGCATTTGCTTACAATCCAGAGCAAAAGGAAAATTTTCCCAGACTCAGATGCCGGGGGATCTTCCGAATGCATGATAACGAGGGCGTGACACACGACCCAAGTCTGGCGGAGAGCATGCGGCGTTACATAGATTGGTGATAGCGCATCCCATGGTCTGATTTCCGAACACCGCCGCACGCTTGACTGCTGAACGCGTCCGCACGTTCTAACATACACGAGGTTTGTTTGAAGACGTGTCTATATGCATTAATTGATGCCAATTCAATTTAGAACGTTTACGGCTGGAACCCTGCTATCCCTCAACTAAACAATCCAGATTACAGATGGGAGAAGATGGTTGATCATCGTGGCTCGGACGAGTGAATCTCGTATTACTTCCGCAACTTCAGGTGCGAGATCAGTGCGAATTACGGCCCGTCCTGGTTTAATAGGAACTACGATCAATCCCCAGAGGCAAGCAGAAAACGCCGACATATAACTAGAATGGAGTCGCGGCCTTTGGTCCCAAGCGAACACCGTTCTGATAAAACTCCTCGAGACGAAGTCATGGCGGCCGTTGCTCTTGATCTCCGAGATTATCGTTGCCCGTCTCCGGTTTCAGCCACCATATGTTGGCAGAAGACCTAACTCTTCGCCGGAACAGATCATCACGCGCGTACTAACAGGTCTTTGGTGGGTCGCATGGCACAAGAATTCCGCTAAGATCATAT"/>
                    <sequence id="seq_t10622" taxon="t106" totalcount="4" value="TATCGCGTGTCTAGTTTTGTTAGGGGTACCGGTGACTCATCTGCGACATGACCCCGCTTCCACTATCCGGCGAACTGCATAAGGTTGCATAGCGCAGCCTCGATCCCCGCAACGAGGGCCGTTCCGTAGACCTACCTCTGACGTTGACTTTCAGGCACCTATCGCGAATACCGACGTGTGGTCTCTCAGATGGAAAAATGCACGATATCACGTTAAACGCTACTGCATCTGGATCATTCCTACCTACCTGTCACCGTCGGTAGATGCCACTGTTCTTCTATCCGTCCCGATTTTTCGGGCTATCATCATGACGCGGCATTGACATGGGGGACACCTACCCGAAATAAATATGCGTAGGACCATGTTCACCGAAAGTGGAGAGCTATGTGGCTTCATGCCCATAAGGTAAAAGGACCATCGTAGCTTTATGGTAATGAGTTCCTAGTTATAGCTATTCTGCCTCCTCCCTACAACAAGATCGGTTCAAAGAACTCGTTTATGTACTGTCCACTTATTATCGCGGGATTGCCCAGAATTATGAACCGACGCCGGACCGGAGATTATTGGTCTAATAGGGTACAACTTGAAAGTCTTTTGACCGCCGGAGGAATTTTAAACACCCCTCTAGGCTGTACCTTAACTAATCCCGTGCACTTTGGTACGTTAACTCGATACCTGTGTATGAAGGGAATGTTGCAAAAGATCTGTACTACTTTCAACAATTCTGCGAGACACCGTCCCTCTAAGGATGAGGTCAACTGATAGTCCAGAGACGGTAGCGTATCGCTATCGGTCTTCCTAGGCAACCGCTAGCTCTCGCGGCCATGGGGTCAAGTATCTCGTGGTTTAGGGAACGACTAACACCAGAATGATGTTGGACGACATGGGGATATAAAAGAAAGGTCCAACCTAGCACTATGTTATTCGGGCGACCCTCACCATCGTGAAGAGATTTTCAGGGCCCGTGACCGCGAGGGCATTGTAGGTAGCTTAGTCCCCG"/>
                    <sequence id="seq_t10722" taxon="t107" totalcount="4" value="GACGCATTGCTAAACGATTGTGTGTAGACCTAGGTCTTTTACTAACTCACACTGATAGAGGAGTAACGACTTCCTCAACCCCAGCCCGATCCATCTCATTGAGTCGCTAGTGCTTCGTAGCTAATTGTCGGTCACCTGCGAGACGCGACGCTTTCCGGCTATATCGTACTTTGCCTGTCCGCCACGGGGGTCGAGCCGTCCCGCTGGCGGTGCCACAGACCGGTTGACAAGAAAGACGCGTTTTCCCCGTCTCGGCCAAGACCAGCTCACAGCCAAACAAAGTCACAATAGACGACTCGGGTACTTTAGGTATGGAGAGGAAATCACCATAGGCGGCCCGCCCGTATAAATCGATGCAGCTCCGCAAGTGCATGCGAACCAGCTTCTGTCCGGATGTCTGGTCTCCAGTCGAGCTTGGCCCCGTATATCTCGGAGATATTAACGACAAGGATTATTATCATAATGTGGTTGGAATGAAACACTTCTAGCAAATATCGATGCTCAATTCGGCGTTTTTAGTGGACCCTAGGAGGAATTAGTTCTCAGACCGACCCCTTTAGCACACATGGGGAATCCTTCACAGCAATCCAGAGACACATTCTTGCCGGATAGATCTGTAGCCAACACCGTAGGAGGGTGAATATAGTTCACGTTCCTATCCTGAGGTCAGCAGAGGGTGCTGCAGAGTGTGGACGATGGTCTGGGGACGGACCTATGACGATTCTCGACGATGGGGCATATAGTACTTTTCGGTCTTACCAGGGACCGCCCTAGTACGCTACAGATTAAGAGGGGTCTCAGTGGCTGCCCGCACCTTAACGTCAGTCCGCCGAACACCGCACATTTCAATATTTAGCGGTGTGCGTTAGCATCCGTTGTTAACTAAACGCGATCTCTAATATGCTGTCTATAGTGTATCTGTCACAATACTCTGCAGTTTTTTTTTGTTACACCGTGGGCCAGTGATGGGGAAGGAGGATACGGCAGAATTAGCACTGGC"/>
                    <sequence id="seq_t10822" taxon="t108" totalcount="4" value="GTAGAGCTAGCTTACTACAGTCTCCAAACGTTAGTATTGGTCTTCCTATTAAGTAGTTGGAACGACCCACTGCCTTCTAACCGAACCCATATCAGGCGGGGAGTCGCACGCCCTTTCTCTAAGGCCTCCGAGTCGCGGCCAATCCCTTTGAGTCGCATGTAGGATGCCATGGGTCTCACACATAGAGTGATTTTCGCCGAGTATTCAGGGGGAAATAAAGCGAGCCAATGGCAAAGTTTAGGTGACCGGTGTGGGTACCGTGATCCAGCCCGAAACGAGAAGCCTACCGAGGGCACTTGGCTACCTAGGTGACACAAGGTATACCCGAAATCGCGATCAAATCTTAAGCAGAGGTGCTGCTCTGCTAGTGTCAGCTTTCTTGGTCCTCAATCGGTTTCCGTACAACGGGAAATATAAGTGCGGGATCACAGCTGTCCGTTAGCGGCAGAAATTCGCTCTGGTATGGGTCTTTAATGGATAGCTTGCCGATACCAGTGCAGTCCAAGACTTCCAAATAATAGGAGACTCCTATATTTAAGCTGACAACCCAAACACTGTTGGTAAAAGAGACGAGTTGGTATAACCCTAGGTGAGAGAAGCATAGGGGCCGCCCCCCGTGCGCAGTGCGTTGTGAGGGAGAGGGCCGTCTGACTTTCCATGATCAGTCTGCCTCAGAGTTATGTTCGTTGTCATAACCCGGGTCCGTGCTACCGCGGCGCTACCCGCGTGGAATGTAAAAATGGTATCTATAGCGGACAAGAGTTCTGCGGCGCTGCAAAAGTATATTACTATCAGGTAACGTAGTGTATCCACCGCAAATTAGAGCGACACGGCGGATTCCCATGTCAAAAGGTGACGGTGAGCTTTATCTTGGGTTCCGACGTAGTGAACATCGCTTAATCTAAAACTAGAAGGGATCTAAAATCCGACTTGGTAGACTAGGACGGTTGCCCAACAGGTCAAGCTCGCGCATGCCACTGTGGTCGAATCGATTTCCCAC"/>
                    <sequence id="seq_t10922" taxon="t109" totalcount="4" value="TTTCTTATTTCTGGCATAGTAAGGGGCATCGGGGAATCATCGGCAACATGACCGCGTTACAGCTGTTCGGCCTCCTACATAACGTTTAAGTGCGCAGCCTTCATCCCCGTAACGTAGGGCTTACCGTCGCCCTATCACTGGGATGGTCTTTCGTGCAACAATCGCGAGTTATGACGTGCTGGGCATCTGCTGGAAAAATGTACCCTCCGTCATCGTAGGCTAGTGGAATTGCATGGGTTGTCCGTTACTGTCTACGTAGGTAGTTGCCAATGTAAACCTATTGGTTCCGATTTTTCTTGGGATCATGAACACAAGGCATTGCCTCGGGGGAAAGAAAGACGAAATACAAATTAGAAGGACCATGCTCTTCGCAAGTGGAGCCGTATATTGACTCCTGCGCAATCCGGAATAACACATATGTACCAGTAGAGGTTGAAATTCCCAGTTATAGCTTATTACACTTTTCCCTGCAGCTAGATCGAATGAAAGAAGTCTACCCACGACGCTCCCTTCAAAATTGCGAGATTGTACAGAATTGTACATTGAGGGTACGCCGGAGTATATGGGACTAATATAGTACAACTTATACGCCTTGACCGCCCCCGTGGCCTTTTTAACGCCCCTCGAGGATGTAAGTGAACTAATCTCGTCCACTTTGGTATGTTGACTCCATATCTGTGCATGAAGGGAAAGTTGCTGTTGATCTACCCTTTATACCCGGGTTGAGTTAGACACATGCTCGAAAATGCTGTCGTAATGTGAGCGACTCGAAATGTTGGCGAACCGCCATCGGACGCATTAGCCGACTGTTATATCTAACGCCTGTGGGGTGGTCTATCGCCTGGTGAAGGGCTCTAGATAAACGAGAATGGAGTTGGTCGACATGTGCATAAAACAAAGATGTGCTGCCTCGCACGAGGCCTTTCAGGCTTACAAGGCAACCTTGAATAGATTCGTAGCTAGCATGAGCGAGGGCGTATTGTAGGTAGGACAGCGCCCG"/>
                    <sequence id="seq_t11127" taxon="t11" totalcount="4" value="ATTCAGCGCCGAAGGCAATGTCCAAACTGGATGAGGAGCGCGCATTACACAACGGAAGGCAGTAAAGTAGCCGGAACGTTGATTCACATTGGACCTTGTCATATTAAACGCCCGTTCATCGGACGCGTAGATAAACGGAAAATAGCAGGAGCACACTAATCAAACCATTCATAAGGCGGAATATTCAAATGAGATGCCAATTCCCCTCAATTGAGGGAGCCGCTTGGTTTGCCTATTTACCAACGTGCCTAATTTTCCTTATGATCTCTCTGTGATGAACGACCAGGTTCTAGCAGAACTGTTGTCTGAGTACGCAACGACTGAGGGTTGCCTCCGTAGTTCGGATAAACCTGAGTGATCTTGACTCGAGATAAACGGTCGGGGACGATAACTGGAGTCCTACTACTGGTCGGCCCTGCCTATATTAGGTCGCCGTAGGTGCGCAGTCCGGGGAATTACGAGCGGCCATCCACCGCGGGGGATAGCTGGTTCACTGAAGCGGCATTATTACAAGTTCAGAGAATGGGCCTGTTCACAACGTGGAAATGTCGCCCAAAAGTGCCGGAGTCTCAAGGGCCCCATCTATTGTATGAAGCCAGACAGGTTGGCTTCCCTACCAAGACCCCCCGTCTCTAATATAGGGCTGCGTTCCCCCACCGCCCCGCTGGCCTAGGCGTGAGGTGTACTCCAAGCCGTCCGTCGTCCATGTAACTTATTAGGAGGCAACCTTTGGGCGAGAGAGGTGTCCCTAATATGTCAAACCCTCGTTACTGGGTGTGCGTCCAATGACTTAAACTTTGGGCACTCGTATAGTTCGTAAAGGCGTACGCAACTCGAGCAAATCCCATAAGCGTAGTTTAACGAACTCACGGAAGTGCAATAGCCGGCTGGTTGGTGCGTTAGCGGTTCCGACCCTGCAGGATTGATCTTACTACTGAAACAACACGGGTCGGAACGGACCGTTATCTGGACAAGTGGACATTTCACGCCCCGCTTATCG"/>
                    <sequence id="seq_t11026" taxon="t110" totalcount="4" value="ATAAACGGCGGGGCCGTCTCTAACCCCCGTGGTGAGCACCGACTGTATCTAGTCGGAGTGCAAAATGAGGTGGTCTTTACTCTGTTGCCAGTGAGAGAGGACAACCCGGAACAGTGCATATTCGGAAACGCGAGGAAGTAATAGTGTTAACGGTTGTGAGTTGCCCTGACCGAGATGAAAACTGGCCGAAGTAAGTGATGGCTAACTTAAATATTCATGGTCTCTTACTTCAATAGGCTCGGAGTCATCTTCTGATGGTATTGTTATCTGGCTATTCGTCCACAGCGCCAACGCCGGTGATGCACGATAAGCGAGGGCTGCGAAATAACTGGAGCTAGTAGAAAGTCCACAAGCAGTATGCTCTACGCATACGGAAATAGTGGCTTCATGGCATAGGGTATATCGGAGAGGGTTCCGAAGTGCGGAGAAGTCACAAAGCGGCATCTGATTAATGTAGGCACTGACCCGTACGATGTAGGAAACATTAAATCGTTTCCCGTTAATTTGGCAGGCTTTCGACCGTGGTACGAGTGACAACTCCGGAAAAGCTAAACAATATTTAATTAAGATCCTCGGTTGTCGCGCGATCCCAAAACTGATGCGAATCCCTAGCTCCCCAAGGTTAATAATGGTAAGCGGAGGCTCAGGTAAGCCAGCAAGGGTCAGTGTGCGGATACCTACCAGCTAATTTATGTAACGCTATTTTTAACACATCGAGGATGTTCCGGGTCAGGAATGAATAAGTCGCCGCGAGAATGTCGTTAGTTGTTGGTCCGAGTAGTGATGAGAGCCGACCACTAGGAGAGAATCATGCGCCATCCTGGCATATTTCTCGTCCGTGATGTTGTTTAGCGTAGTCATCCACGCACCCTTCGACCCGTAACTGGGGCCATAGCATTGTTGGAATCTGGTCAATGCCAGGCGTATGAAGCTCACTATGCCTGTGCCGTGATCTTTACATAACGCCGTTGACACCTCCTGCTGGCACTTGGGAAGGAGC"/>
                    <sequence id="seq_t11126" taxon="t111" totalcount="4" value="CATGGCTAGCATGGCGAACGTCTTAGCTGCCCTAGGTTGTCGGAGGTCATACCCATGCCCAATAACCGATTGCTCTCCATCTTTCCTAAAATTTCGAATTGGGAAAGGGTGAGCATTGCGGCCTCGTGCTGGAAGCGATGCGGCGGGACGGAGTAGACAGGCCAGACGGGGCCAGATGTCGCTGGGTTGCTTGCAGTCCTTCGTGGTCTGAATTTCTTGACTTCCCGGGAGGCCGGTGTAATTGAATTACGTCCGCGGAATTCGTATCGTACACCTGGGGCTAATTTTTCTCACCCTTGGGGCCAGGGCATTATGTGAGCCAAACCCAAGCTCACCTCCCGATCCATAGAAATTGCTCGCAGATGGGGTATAACGTTCGTATAAGTGCCGATAACCGCTTCGCCGGGTATATAGCACGGGGATGATAACCAGAGGCTAGATGGGGTATGTAATCTGCTAAGAATTCGATGGGAATCGTTCGGCTGAAGTTCCAGTGCGTAAGAAAGACGTTACCCTGCGAGTAGGCTTTGTTAAAAAAGTATACATCAGTTCCAAAATTATAAATCCTACAGAGTTGTTAGAACGCTACTTTGAAATGACCCTTCTAACCCAGTCTTTATCTCACACCCCAAACCGGAGGTGGCGCACTGCCAATCTGGGCAAGCCGATATGAACGGGCAGACAGCCCAGCTCCCCTACAGTATTCCCATTCTGTGTGAAGCCACGCGAGTACAAGTATGCTCTAGGCTATGATAAGGATAAGCTGATAGTGCGTACCCGCTATCAGTAGGCAGCTTACTCTATTCCATGGAGATCGTCCGCACCTAGCAAGAGTATAGGTACAAGCCACGCCTACCGTTTTTCTATTGCATCCTTAAGGCTCACAGGAAGGATTGACGTAATAGAGTATAAAGGCTCAATCCCCCGATCCATTGGTACCAGCGTTGATTAACAGCCAACGTCCTACTGGTGGAGGTGCTGTGAAATGATGCGAAGTAGC"/>
                    <sequence id="seq_t11224" taxon="t112" totalcount="4" value="ATAGACCTCGTTAAGGGGGCTGTTACGTACTCAACGTTGAGTTGCCGCCTATTAAGAGAGCACCGTTGGTTCCCCCCTTACCGTCACGATCCACGACGCTGCAGTGGATACACTTTTCTGCTGCCGGGAGACGCGGTGGTAAAAGCGTCGCCTTCTATCACAACCGTGTTTTGCCTTGTTTACTGTCCGGAGGGCGATATGTGCGCAATCCGCCATACAGGCGGCATGGTCCGCGAAGTTCGTATCTTGAGTTACCAGGAAATCGCTGACATTAAACCGCACCGAGCAGTATAGAGAAGGTGTGGCCAGCTCCGGAGACAACGCCAAGATGCGTCGGGACACCTCAAGAATACCTTTAGCTCTTACACCTACCACTCCCTCCCTCGACTTTCTACGTTTGCCCTTCAGTGTGGGTCACGGCGCTCTAATACACAGTGGATTAACATATCTTTGTGCATTATCCAGTGGCGAGAACAGATACCCAGCAGCCGTAACCCCAGCCCAAGCTTTCTGCGGCAAGCGGCGATAAGAAGCAACATGAAAATGTCCAAGCGTTCAATCATAAGGTGCCGTGCTGATCCAGCGCTCGGCGATCCAGTCTTAGGACCATTCTTCCTTAGGCCAATCGAGTCGTGGGGGAGCGCGTGCCGGGTTGACAGCCTAGGTACTGCAGAGGAGACTGCTGCAGGGCCTAGACCGTCACTAAACTGACGTTCACCGGTACTCTACGTAGGGAATTTTGATGGGTATGGTATTGATACTGGATCGTCTTCTAACTTGCTCGAAATCCAGGAGTTGCTCTGATGATTCGGTCGACGTATTGAGCGTAAATGACCCCGCTCGCGCACGTATCCGCCGAATTGCTCTAATATGAACAGCCCCTTACGGGTCAGATGTACCAGTAAATGTATAACGACTGGCTAATACGTATTACCTCGCTGTTTTGCAAACTCGGCCAGTATAGTGATGGGCTACCCCGCACTGCTCTATAAGCCGAAAC"/>
                    <sequence id="seq_t11323" taxon="t113" totalcount="4" value="ACAGCATCTCTTCGGCAGCGGGAAAGATTGCTTGTGGAGGAAAAGATAGGTGCGTGACCCAAGAAGAAGCTGGGAGCTCCTAATTTTCCCAACTCGCATCAACAACTAGCAAGCGCTGGACCCGCTCAAGAGAGAGGATGAAACGCGTAATCTTGATCCAGGTTGGGAAACCGTTCTGTCAGTCGTAGCCCTTCGGATCCCAAGTTTCGGCCATTGCAACGTGCGGACCCGATCCAAGATAGTTTGTGCTGACAACTGTACCTTTACTGTTTGTACCAGATCAAGCTGGTTCACTTTTCGCGCGCCTTAATCCCAGGTAGAAACAGTTGACCATTTCTAGCCCACACCGTTCATAGGGGCCTATTTGGGTTACTGTTCATATCAGACTCTAAACCCTAGTCTTACTCAACCTTCATAAGTCACTAGCTAGTCCTACCGGATGTGGTAACCGAGCAGGTTAAGATGCGATCGGTATCATTTGTCTATACAAACTGACCGAAAGGACGTCGTTCCACTCCAATCCGCAGAAGATGCCGCAGAAATCGTTGTTTCCTTGAAAGGATGTGGGGCAGAGTAGCCCGGTGCCCAACCTTCTGCGACCCTCTAGATCAATAGTCGCATCCTACCCGCGTGAAATAGGTATCCCTCTACACATCTAGCTACAATCCTGGTGTGCTTGATAATCCTTTGCACAGAAAACCACACTGCGTCCGGGGTCACACGGCAGAAGAGTACAACTCATTTTGCAACCTCACAGAAGAGCTGAGTACGTCTTTGCTCCCAAGATAGGGTGGGTCCATATAGTGGGTAGGCTCCGTAATGATCTACGAACAGCACTTGTACGCATACCATTCCCTCCTCTTGACTCGCAGGCCTAGCTTTCGATATCGATGGGTATGCATGTATACACAATTGTACTGGGGGGGGGCCATTTACGCTGACCTGGGTCGATACGACTGCGGCGCTCGAGCGTCTGGGGGCGGGGCAAGAGCATGGTTTC"/>
                    <sequence id="seq_t11423" taxon="t114" totalcount="4" value="ATCGCGCTAGTAACCTACGTAGTAGCATCTTGAGTGTTTCTCTCACTCTCTTCCTGTCTGCGTCTTAGATGAGGATAACAACGCAACATAACCAGAGCAGTAGGAGAATCTCGCATATCCTCAATGGCCATGAGCGTTGCGCTGCGACTCGAGTGTAATTGAGACACCCAGTGTTATGTCGCCACTCAGGCTAACGCGAGCCGACACATGATTTAGTTGCACGCCGGTGGTTAACTGTTATGAATCCTCTTCCGACCCCGACTTAGCATCCCGAAGAAAATTTCGCGTATAAGGTTCTCGTTAAAGAACCCACGTAAAGAATTAGAGCCATGACGGGCACCCCACCCGGTATGATTTTGCATTATTAGTCTAACCTCCCTAACTCTTGTTCGCTGGCAGTAAATCCTACTAGGAATGATGCAGCAAGGGACGCAGGCGGGGTCGTAAGGTCTGCGTTTCGGAATATATTGTCTATGCTAACAATGCTGCGAACGTAGATTTCCAACAATTCCCAACCCAGGGAGCCTTATAAGCATGTGATGACTATTCACCGGCTGTAAGAGAGAACTCTGATTGACGTCTCGTTTCGGGCTCCTAGTAACATCACGTTGCTCCCTTAAGTCAGCCTCTAACTCGCAGCATTGGAACTTTTTTTCGCTACAAAGCCATGATGATCAGGAGGATCTCAGCGATGGAGAATCGCCTTACTAATTCAGCAGCGTAAAAGGCTGAATGAAATAAGGTAGATCTGGACGAGATACTTCAAATACGTTCCGCGAAAAGTTTAAGGTACTGGTCATGTTGAGCATCGTAGCCATAATTCAGTCTGAAACGGAGGACGTCTGCCCGTAATCAAATAATTACCATGGTATTTCGTGCGTAATCGTGCTCCTCAATTCAGGACCGTTTAATACAACTGAAGGATCAGGCTACGTACCGGTGTATCCGATGTCTACAGGGCTCTGAACAGGTCATTGGTTTACCAGCGCAACACTTCAGC"/>
                    <sequence id="seq_t11522" taxon="t115" totalcount="4" value="AATGAGTGGACTAGCCATCCTGCGAAATGGGTGAAGATCTACCCTGTCGATTACTAAGTTATTACGATTGGCGGATGTAAGATTTAACGAGTGCCATAGGATGTTACAAGCATCGATGTTGCTCGTGGAGCTAATGGGAATTTAGCACTAACAAACAAATAATATCTGTCAGCAATCTTAACATTCTTACGAGATCTCGGTTCCACTTAGACAACGAGCTCACTTTGAGAGCGTACTTGCTTACGTTACTGATAAATCAAATGTCCTAACTGGGTTGCGAAGCTACGTCAATCTCGGGTTGTTGATTATGTACCTCAGTAATGAAGTGGCGTCCCAGAAGTCGGCTTTATCGACGTAGTCGAGTCGCGAGATAAAAGGTTCGGGTCGCTCAGTACAGACTTATACCATGTCGTGCCTACCTCGATCAAGTCTCCGTAGGGCTGCACTGTGGACCCTTACTGGCACGCGTGTTCCACCGGGGATAGCGTGTTGAGCAATTAGGCTCTTCCAAATCAACTAAGGATGAACACGTAGGTTTAGCGTCAAAGTCGTTCAAAATTATCGTCATTTGTAGTATCCAATTCATTGTACAAAAAGCGACTGTTTGGGGCTTTGATCTAGACCCTCGCGCATTGTAGGTCGGCGGAGTTTACACACCCCCCCAGTAGCTCACGCCCACCGGTTATTCCGCTGCGGCAGCCGTGATCCTAACTTCCCAGCAACCCGTCATTGGCCGTGAGCATTTATCTGGATTTTCCTAGCCTGCGTGAGTTGTTGGTTGGCCGAGATGGTAAAACGGAAGACCACCTTGTGTGGGTAACTTCGGACCGACCTAGAGCGCTATACTTATGAGGTTGTTTGGGAAAGTAAGCACTGGCTATTGGAAGCGTATGGTTCTCTTGGGCCTCGTGACCAATCAGTCTTTCTATTCACCCTGGACACAGGGAACTCCGCAACGACAGGCAACGGATGAAGTAGGGGTAACACGCGCGAAGTAGCT"/>
                    <sequence id="seq_t11622" taxon="t116" totalcount="4" value="AGCTAAGGGATACGTTTCCACCATCTGGTTGCTTCGAGGGGCCATATACCATTTGGCACCGCGTAGGTGTTGTAAACTTCTACGTAGCCGCATTAAGCCTCATTACTCTAAATCAGCCCTTTATCTCACGTCGGCTGGTGCTCACTGCATTAAACCTGAGCAGCCGCTTTCCGACTCTGCTCGCGATAGATTTTACACCGACATAACGTGCTCTTTCCGTGCGGGTCCAGCTAAGGTTGTACTTCCTCCCATATGTAGTGTGACCCGGAACCAGGTGCAAAAACAGGATATTATGGCAACGGCCATTGCAATGCACTCGTTTTGCATCTTCTAGATACTATCAGCCCGTGGTTAGCTGGTCGCTGATGAAGGTAAGGGAATTCCATTTCCCGAGCAACTTACCAACCGGAAAAACGACCCCTAGAGCCAAAGGGATAGTCACAAGCTCGGTTCCTCCAAATACGCCGTTTGCATAGGGTGTGCCGAAGCCGCCTTTGTCATGCAGCTTAAGCTGGTTATCGCAATGCCCACCGTACACTATTCAAACCCTTAAATATACTATACGCTATTTGGCGCACCGTCTTCTTGTCGTCAGATTAGTTAACCGTTAACGTCTTCATAGCGAGGTAGTGCGCGCTCGACCTACCCGCCGGCTGCTCAGATGTTCTCAATGTTGCGTCGTCAACAAGTGTAGCCTGGTCTGTATATCGCATTTAGGCCAACTCAAGTCTGTGCGAAAAACCGAGACTATCTACTATAGTAGAGAAGTCTCCTCTACGATTACGATCCTGGTACTACAACAAAAGGTCCTTTCCGAATGGCTACGCTTGGTTTGCCGATCTACCGTAACCCGAAGCGCATGAGGGCGTATTTCAATCGAGATGGGTGAGGGCCTGATATACCGCCAGTCGATCAAATAGTTAACCTCGGGATAGGAGCGGGGACGAAATTAAGATATGTATGGGTGGTGCCGTAGGGCTTTGTGAGCAGATCCGAACTG"/>
                    <sequence id="seq_t11722" taxon="t117" totalcount="4" value="TTGCGAAGACACGCAGATGGGGCACGCGGAAGCGTACCGTTCGTGGCAGATATCTATGTCGGGAAAACACATCGTAATCGGGGTTATTTGGGGCCCTTGAAAACTAGCGAGTCAAAGAAATATCAGCCTGAGGAAGCGGCCTATTATCTCAACCTCTTGCGCAGCCACGCATCGAAGGTTTCGATGGATACAGACTCCACACCCATAACACTTTGTGATCGAGTGTATGGTAACGCAAAGATTACCCAGGGCTCAGGCTGCTTGAGGACACGACTCCCATTATAAATATGGGAGGAGTGGCCCAACGAGGAGTGCTCATCGCGGGGAGACGCAGTTCCCAGTATGAGCTTTGACTGCGACTTCAAATTCATGGCCGGGATGGTGGTCGCCGAGTAATGGGTGTCTCGGAATCTGACACACAGATTATATGGCGGGAAGTGCGCTTCCTGGCATGTCCCAAGTTCCGGCATTGCCGAAACAGGGAGTCAGTATGCTCCAACATTGCAGTGCAAACATGTTCAGATCTCTCACAACGATGGCATAGGATCCTCCCGCGAGCTTAATCAGTAAGAGCCGTCGCCTGGCCTTGAGACGAAACAGACGTCGAGATAGGAGATGGAGAGCAACGTCAGGGCCACAAGAATTGACTGCTCGAACTCGACCCAGCCTTCGGCTTTGAGAGAAACGGGTGAATTCTTTCGAGTTTATCTACGTTCAGACTAGAAGGCAAGCGGGATGATGATGAGCCGATGCAGCACCAGCGGAGCGGACATGCGGATAATATTTCCCGGACTTTGCAGGCCGTCTTTCCGGGCTGCCGTTTTCTGCTTAATGCCCCTTAGAATGGGGGTATGCGCGTATATTATCGTCCCCGAAGTGTCGAGTACGGGCGATCAACTCATGCGCTTCGGCCAACGGGCCACCATAGTCGTGGCGGTTCTTGTCAAATTCTTCCTACCATATAGAACGTCGGTCAAAGGCATCACGAAAGGGAACAAAA"/>
                    <sequence id="seq_t11822" taxon="t118" totalcount="4" value="ATAAAAGCCGGTACCGCTGATAAACGTCGTGGTGAGCACTGACGGTATGTTGTCGGAGTGATGAAAGCGGTAGCCTTTACTATGTTGCCAGTGATAGAAAGCAACCTGCATCAATGCAAATTAGGAAACGGGAGGATGAACTAAAGTTAAGGTATGTGAGGAGCCCTGACGCAGCTGAAAAGTGGAAAAGGTAAGCGATGGCTAATTTAAATAGTTACGTTCTCTCACTTCAATAGGCTCGTAGTGATCCACTGATGGTGTCGCTATCTGACACTGCGTCCTCATTGCGACCTACGATTACGCACAATCAGCGAGTGCTGCGAACTAGCATAAGCTACTAGGACGACCATATCCAAGAGGAGCTAGGCATACGGAATTTGTGGCTTCATGTCATAGATCAGATCGTGCAGGGTTCCATAGTGCGTAAAAGTCAAAAACTGGCTTCTGATTAATGTAGGGACGGACCCGTGAGCTGCACCCAACGTAAAATGGTTCACTTATAAGTCGACAGGGTTTCGACACTAATAAGACTAACACCTCCAGATAATATAATCAATATTTACTCACGATCGTTGATTGTGTCGCGATACCGAATGTGATGGGAATCCGTAGCTGCCCAAGGTTAATAACGGATAGCGGAGGCTTAACAAGCCGAACATGATTCAGTAAGGCGATACGTACGAACTAATTTATTTAAGGCGATGGTTAACATATCGAGAATAATCTAGGTCAGAAAAGAATACGTGGCCGCGAGAAAGTAGGCGGTTGATGTTAGGAGTAGTGTCGAAAACCGACTACTCGAAGAGAATCATCCGCCCACCTGTCATAATTCTCGTACGTAATACTGTTTGGCGTAGTTATCCTCGCGCCCCCCTACCCGCAACTGGCGCCATAGCATAGTTTGAATTAGGACAATGACTGTCGTTTGAAGCTCACTATCCCAGTGCCACGATCTTTACTTGACCACTTTGCCACTTCCGGCTCGCCCATGGGGACTAGC"/>
                    <sequence id="seq_t11922" taxon="t119" totalcount="4" value="GCCTAAACCCCGGTGTAAAGTGCTCTGTTACAAAAATATCGATCGTCTATAGCGTCGTAGCGTTAGCATTCGGCATCAAGCCACTATGTCCTTATGTGGGCCGAGCCCTCCGACTACTTTAGAACCTATCCCTGATCCGCGTCAGCCCCCTCCATGAAAAGCGCCAGGCGTAATTGCACAAATATGAGATCGTGAACCTTAATGAGCTCAAACCCAGCAAAAATTGGACCGCAACGATTGCTCAAGGAGTATATAGGCTGCTTCGAGGAAAAAATGCTAAGACAAACCGGACAAATCCTGACAATGAAGAGTGTACTGCCACCCCCTGCCTATGAGAGATAGTGCCGGAGGGATCATTTCCGGACCGCTCGCGAGCCTAAGCCCGTCAGCGTCTCAGTCGTCCGGGAGAAAAGTAACCTTGGACCCGAATCGCCAATCTCTTGCGACACTTTAACTCTATGCCTTGAGTCTGCAAGAGTAGAATATATACGGCTGACAACAAAAGGAGCATCTGAACACAGGTGATGGCCACTCGAGCTGGCGATGGAGCGCCTAGTCAATCATCATTGTTGTGGCCCGGTTTTTTTTATTTGGAAGCACTGGTCATCCAGCCGAACCGCACAGTAGGACATAGAGTTACCTCAGGGCTCTGAGCTTATGAACCTCAGTACCTGCCGGCAGAACGTTAATAATTGAACCATCCCGGGGTGGAGCCCATTGGACGCGGATGAGACCATGGGTGATTCCAACTCCTCCCTGAAGCACAAGCTGGATCCACTTCCACGTCAACCTCGGATGGAACCATCTTGCCAAGCGCCCTAACTCTGTTTTAGGGTGGCACAGTGTCACCCACCTTGCACTATCGGCCGGGGCGTAACACTTAACTTCACCCACCGACACTCTCAGCCTTGAACAAGGTGGGGAAATCAACCTACTGCCTCGTTATCTTGCACCGTTCATTTTGCGCGAAGAGCCCTTCAGGAATGTTCAGTGAAAGCCC"/>
                    <sequence id="seq_t12108" taxon="t12" totalcount="4" value="AATGATAACCGAAAGTACGAGGCCAATAGGATCAGTAGAGCACCTGCTGAAACCGAAGTTAGTTGTATAGGTCGGTTACTTATTAGTGTAGTACCTCATGTTTTATAAAGCGCTGATAGTGTCCGGCGAGATCATCGCAAAGTATAAGGGACTAACAAATCTTCCCGATCAACAGGCTGGTTATTGAAACGAGACAGCCATAGGACTTAAAGCAGGGAAGTTCATGGTGAGTGTCCATAGCGGCGAGCCTAACAAAGGCAATCAGCTATATGTGCTCCTCGGCCGGGTTTGAGTAGTACTTTAATTGCGCTCCGCAATTTCAGAGCGTACTTTCGGGCTTTCGGACTCACCCACCTCGTCTTGTCACCATATAAACGATGGGGAATGGTAGGTAGTGCCTTACGACACGTCGGCCCTGCCTCTATTTGGTCTCCCACCTGCTGGAGGTGACAAACTTAATTGGTTTCGTGGTACACGGCTCGTGGCGTTAGGCCCAACGAGTCAGTGTTAAAAGTCCTAGGAATCAGCGCGTAGGTCAAGCTACCAAGTTGCCCAAAAGGGTCGTATCCACATGTTTCCAATCCATTGTACCAAACCAGACAGCCAAGAGCCTCGAATAACACCTGATAACTTTAACCAGCTGCGAAGTTCCGCCACCCACCCGGTATCTTTCGCGGGAGTTATTCTCCACGTCCACAGTCGCCCACGGCTTATATTAGAACAGCTACATTGCTCGTGCGACATTATCGCAATTTTACCAGAAATCGATTAGGGACGTGGGTCTGTGCCCATATTGTCGTGGCCCCCTTAGCGTGCGAAAACGTGTATCCACCTCGAGCACGGCATTATAGCCTTCGTTAGCGAATTTTAAGAACTGAAATTGGGAGCTCAGGGCGCCATTTGCGATTGAGACCCAGCACACGCGCTATTAGCACCATACTATGGAGGGTCGGAAAGAAGTGGTAAAGGCTTGGCTAGGGGAATCACACCTCGCGTACCT"/>
                    <sequence id="seq_t12022" taxon="t120" totalcount="4" value="TAACTTGGGCCCGAACGGAGTCGTATGTGAGGTAGTATTCCGGGATCCGTAACTTCTTTTAGATCAGCGTTGATAACATGTATAGTTAACTTAGAGTGGAGTGCCACACAAAATGCTTGTCGGTGGTGAAAGTCCCATCCCTTCAGAGTGTCCCAGCTCGTCACATATCACACGTTGTGTGGGATCGGTCCCGAGCGTTTAGACCAATTCGTCGAGCTGGCGGTGAGCGCGCCACGGCTCCGTAGCGCGTAACCGGCTCGCTTAGCAGACTTCGGTAGATTGTGTTGACTAGGGCGGCCGTAAAGCATTTTTAGTTGCCAATCCAAGCCACATACGTCGTATTCGCCAAAAGAGCTCCGCGGGGCGGCACCCATTTCAGTGATCACCCTCTACTACATTACGACGTTACGGGAAACACTTCTCCCTTAGAGCCATAGGCGGGTGGAGATGTGCCTTATGGGAACACTCTGTGAAACGATAATGCAGTGCCAGTTACCTTCGGTATTTCAATGGACCGTTTCATAAGTTAACTCGGTGCCCGTTCCGGCTACCTTCATTCATGGATAGTGTCAGATCCAACTGTTTTTACCGTCAGTGGAGCTATCCTAAAAAGGCCCTAAAGAGCGTGCAGCGGTATGTATTAAAGATGCACATGACAGCCCTTTGCGTAATTGGAGGGTTGCAACTGTTTTGGCCGCAAAGGCTGCGCTGTACCTATTCCAGTCGAGACGCGGACCCGTAGGGATAAACCGAGTCGCCGGTGTGTCTCAGGGGAGAGGCCCGAGTAATCCTTAGCTTGGTATTTTTTTGCGAAGTTCGTAATTCGGATGCGGGCAGGTTTCGGATGGGAAGTCTTGGGTATGGTCGCAGGCGTATATATGACCCTTTCTATCTATGAAGGATCCTCCTAGATGGCGGAGGCGCCTACACGAGACGATGCAGGCGGGTGGGTAGACGGACCTTGGCGGTTTATACAAGCGGATTACATAAATGGGTTAGG"/>
                    <sequence id="seq_t12126" taxon="t121" totalcount="4" value="GCGGAGCCAGTATATTACAGTGCCCCAACGTCAGTGTTAGTCTTCCTATTATATATCTGGAACCGGCCACTGCCTTCTAACCGACCTCATACTAGGCGGTGAGGCGAACGCCCTATTTCTAAGGCCTCCGGGTCGCGGAATCTGCCTTTGAGTCGCTAGGAGGATGCCATAGGTCTCTCAAATAGCGCGATCCTCGCAGATTTTTGAGGGGCAAATAACGCGAGCCAATGGCGAAGCTCATGTGCCCTGTGTGGATTCCCTGATCCAGCCAGTAACCAGAAGCCCCCAGAGGGCACGTGATGAGGTACGTGACATAAGGTACACCAGAAATCGCGTTCTAATGTTCAACAGAGGTGCTGCTCTGCTATTACCAGCTTTCTTTGTCCTCACTGGGTTCCCGTACCACGGAAACTATTAATGCGGGAGCACGGCTATCAGTTAGCGGTAGTCATTCGCTATGGTATGGGTCTCTAATGGATAGCTTGCCGATGACCGTGCAGTCCGAGATTTCAAAATAATAGGAGGCTCGTAAGTAAAAGGTGACTGCCCAAACTCTGTTAGAAAAAGAGACGAGGTGGTATACCCCTAGTTGAGAGAGGCATAGCGGATGCGCCCCGTTCGCAGTGCGTTCTGAGGGTTAGGTCCGTTTGACTTTCCATGAAAAGGCCTCCAGAGAGTTATGTTCATTATTATCAACGGGGTCCTTGCTTCCCTGGCGCTAGCCGCGGGGAATGTACATATGGTATGTATGGCGGATAAGAGTTCAGCGGCTCTGCAAAGGTATGTTACTATCGGGAAACGTAGTCTATCAACCGTATATTAGAGAGACACGGCCGATTCCCATGTCAAAAGGTGACGCCGAGCTTCGACTTGGGTTGCGACGTGCTGAACATTGCATAATCTACAACTAGAAGGGATCTAAAATCCGAATTGGTCGACCAGGATGCCCGTTCAGCACGTCACGGTTGGGAATGCCACCGAAAGCGAATCACGCACCTGC"/>
                    <sequence id="seq_t12224" taxon="t122" totalcount="4" value="GGTTGGAGGTGCTTGAAGAATCCTCCACGATCCCCTGTTTGGTAGTTAATTCGGGACAAAAGCTAGGTGTTTAGAATCGGGAAGTGGCTATATATGCAGTTTCCGAAATCCACAGGCATTTGGTTGAGTCCGATAGCCCCCCGTACCAGTAGCTACGTCGGCTCCTGGAGTTAGTGCTCGGGTTTCAGTTTGATGCAATTGAAGTTTCTATATGCGGTCGAGACTCTAGCGGCTCGTGTTCCGCTGGTCCTTAGACGTCACCACGCCGTAAGCAAGCTTTTGCAGCGCGGGCAATTGCGGTGGCAGCCGAATATACAACCATCCACTCCACACGTTCACTGGGGCACAAAGTTGAAATAACGAACGGCTCGCCTTGCAGGGCTTCCCGGCCTGTGCTTGAATCCGCAATGAAGCAATCATAACCCCAAAGGTAGGACGTTGCGCCGCGCGACCACTCTATCACATGCTAGAGCCGCCATAGCATGCAGCCAGGCGAGGAGGATTGGCCTTCGCGTTGAGGCATTCTTGCCATTCTGTTTGGGTTACCGTAGCATGACAAGGGGTGCCTGCTTGCGCCCTCCACTTTCTAAGCCGGACCGCTTGTTGTTCCTAGCCAGACAACGCTTGAAACATCCTTAGCTTAAGAGCGTGCACCCCCACACTCTGCTGTAGTGAATACAAATCCCTCGGTAGTTGCTGCGGTGTACGCAGAAGTAACGACATGACTGGACTCTTCCGTGCGATCACACTACATCCGTCACGTGATGGATGTTGGCCGCACAATATAAGTCGCGGCTGCAGACTGACCGCGTGCACAGAGCATTTTTGCTGATGCCTCTAGCCCCACTACCTTCATGCGATACCGGACTTAGCACAGCCAGTTAGGGTCCAATACGTTACAATAGGCTAGAAACAGAGCTTTGGGATGACCCTGAAAAGTTAATATCTGAAAGTCCCATGTTTGGTTTGGGAGGTCTATAGAAAAGACTAATGAGCGATC"/>
                    <sequence id="seq_t12322" taxon="t123" totalcount="4" value="GAGCCCCCATAATAGGAAGCGGTTAGAGGGAGACGCTGATACCTCCTACAAATGATCTACCGTCATATGCCCCCGGATCGTCGGAATCGCTGCAAGAGCAGACGGTCAGAGAAAAGGCAGACTCGATCACACTAACCCTTTTTAGGTGGAGTTCGGCACACATTGGTACACGGCGGTGCCACAACATGGCAAAGGACTATTCTTGCCAGCCACAGTGGAATGGTCTGAATGACTCTCGGGTACGCCAGTTGTAGGGGCAAACCGCTGGTGTTGCAAGGCCCCCACTGGATCCGGATACTTGTACAATTTTTGCAGATCTTGACCATTCGTGCTAAATATACAGTCACGGATGGCCCTTGCTTAATCACATACTGTTGGGAAACCATTGAAAACCCAGTCAGATTCTCACTAAGAGATCGCACTACGGCTTGCGAAACGATTAGGACAATGGAAGTAACTTTGAGGTCGTGTGTATTCGGGACGGCTAAGAACGGCTTCCATGGTACTTTTTGAAGTAGGGCCTCTAAGTACCAACAGTCCGTTACAACACCCCGCAGTAGTTAAGTCCCAATCTCTATGAAACCCATTCACGCCTAACCACACTTCTAGCATAGTCCGAGTCAGGACGTTACCTACAAAAAACAGTCAATGCATCCGGTCATTTGGAACCCTCCTACAGTCGCGCGCAAATTACAATACCCCATCCAGTCCAGATCATAGGATGCGAGGAGCAGGGCGTCGGAAGCCGTGGATCAGAAGTTGCCATATGAGATCAGGATCCCTCCGCGGGGGTCCGCTGTACGGACCTTCATCTTTATAGCCTTTTGCAAATGAGATTCCAGAGTTTTCTAAAGGTTAGATGCACTGCCACCGCGGAGGTCTCGATGGAGGACCAATGAGGTGCCCTAGTTTTATTGCTGTTCGGTGAGTGATAACCGACGCCATATCGGTACATGAGTCCCTCAGGCCCGACTGCGTCGCTATTTTACATGACACAAGA"/>
                    <sequence id="seq_t12422" taxon="t124" totalcount="4" value="TGCAGGCATTCGGGACGGTGCCTTCTGGCCAAATGGTATTTGCGAACGCCACATTTCCCCAACTAGGCGCTTGCTTTTCGGATATATCCCATACTGAGGGTGAGTGCCTGTACTTGCGTTAGAGGGCCAACATTAGACATTAGGCCCGTACAGATTAAGGTCCGTATCGAAGACTACAATAGTAGAAGGTCTACGCCTTCTCGCTATTTTGCACGATTCGCTCCTTGGAGACTTTGAGCGCCGACCATGCTAAATACTATCTGGTTGGCCCCTAAGAATGCGAAACGGTCTACAGGACTGTTAGGCAGGAACAGGAGCAAAAAAGCTCGAGATGATCCGGAGTTCGATAAGCACGACCCGAGAAGGGAAAGGGAGGTAAGTTTAGGGAATTCCGTCTTCTAGTTTTCCGGAAATGACGATTACCAATGCTTCGCAATTTTCCCGAAGCTATCCTATAAAGGAAAGGAGGGTGACCGAATAAGGGGGAGCCGGTCAATCACATCTACACACTGTTTACATCCTGAGCGTATAGAGGAGAGGGGCCGTAAACGCTGGTTAGGGGCAGAGTTGATGATCGCGAACGTTGTTCCAGAGGGGCACCCAAACTACCCAGAGCCTAATGATATCGCGCGGAGCTGGAGCCCCGGGGCATTTCCCCGGTAGTCAAGAACGGTGATGTTAGCCCACCAAGTGCTGGTAACAATACCGTAGTGCCTTTGTTTGGAAAAATGCCGTCGCCAGAAAAGTACTGGTGTAGCAAATGTATTGCTGGTGCCACTCTATAATCATCTTGGGGTAGGAGGCGCTCCCTTCCTCCGGGTTGTCTATTCCCTGCAATGTCCCGCACAGTAGGCGTCCGCTATTGAGGATTAGAGCCAAGTCTCTTTTAATTGGCGATAAAGTCCACCTCAATCAATATTAGTCATCCTATCTTAATAGTCACGGTGTTGGTCGTCTTACGTTTTCCCTGTGGACCGACCCACTTGCGGACGGTTCTAGA"/>
                    <sequence id="seq_t12522" taxon="t125" totalcount="4" value="ATTCAGCGCCGAAGGCAATTTGCCAATTGGGTGAGGAGCGAGCATTCCAAAACGGAACGCATTAAAGTAGCCGGCTTGTTGGTTCACCTTGGACCTTATCATATTAACCGCCCGGCTATGGGACGAGTAGATAAAGGGGCAAGAGGTGGAGCACACCAATCAAACCAATCATAAGGCGGAATAATCAAAATAAATACGAATTCCACTCATGCGAGGGTGCCGCTTGGTTTGCCTCTTTGCCAACGTACCTAATTTTCCTTATTATCCCTATGTGATGCAGGCCCAGGCTATAGCCGCTCTTTCGCCTGGGTTCGCAACGATTGAGGGTTGCCCCCGTAATTCGAAAAAACCTGCCTTATCTTGACACGAGCTAAACGGTCGGGGATGCTAACTCGCGTCTTACTTCTGGTCGGCCCTCCCTCTACTAGGACGGTGGCGGTGCGCATTCCGGAGAATTAAGAGCGGTCACCCGATACGTCGGAATGAGTGATCACTAAAGGGTGATTCACATAAGTCCATAGGACGGGCCTGTTCACAATGTTGGAACGTCGCCCCAAAGTGTCAGAGTCTCAAGGGCCCCATCGACTGTATAAAGCAAGACAGGTTGGCTTACTGAACATCACCACCGGTCGGTAAGATCCGGCTGCGTTCCCCCACCGCTCCGGTCGCCTAGGCGTGAGGTGTACGCCAAGCCGGCCGTCGTCCTTGTAACTTGTTAGTAGGCAACCATTGCGCGTTCAAGGTGTTCGGAAAGTGACACAACCTCGTTACTGGGTGTGCGTCCATGCACTTAAAATGGTGGCTCTCTTATCGTTAGTAAGGGTGTACGCACCTCGAGCATATCGCTTAGGCGTTCTTTAACGAACTCACGGAATTGCAATGGCCTGCTGATTGGGGTGCTCACGATACCGACCTAGCATGCTTATTCTTCCAATTGTAAGAACGCGGGTCGCGACGGACCGTTATATGGACAACTGGGTCTTTCATGCGCCGCTTATCA"/>
                    <sequence id="seq_t12622" taxon="t126" totalcount="4" value="ATGCATGGTACACGGATGTACTTTCCTTTATAGTGACAAGGGCATTTGCGGTATTCGACCTACATAGTCATAGTATTAACTGATGTGGCTGCTTTTCTGTCTACAAGGCATACAAGCGCGATACCTCTATCAAAATTTTCACCGAACGATAATCTTCAGACTTCCGCGCTCCCCGACATATCTGTCACGTAGCGTTAGCGAGACTGTAGGCCCGAAACCGTCAGGTAGACACAATACAGGTTTCCCACTCCCAATAGGATACCGGGATGACCCTGTACGAAAACCGTAGTGCAGCGAATTTCTTGTTGTTGTCTCTCCGACCTTAGGTTGAAAAGGACAGTGTCGACGTATGTAGGTAGTCTTGCGGCGTGACACAAAATTACAAACATTACCGCAATAAAGAAGCTCGGGCTGGGGTTTTAACAGCGAGGGTGGGAGTCTTAACTAATCCGCTCCTTACACCGTAGCTCATGGCGTCGGGCGATCAACGGCTTTGCTGGGTCAGCCTATATGAGGTGTGTGCACCGGGACCTCGTCAACCCCTGTGGGTTGTCCACATCCGATATATTTATTCGCATCGTCCGGCATTAGATAGAAGCGCTAGGTAACGGGGAGCGGGTGGCTAAAAAGTTTCGAGATAAGCTGGGCACGGAGTTCCATGGTACTACTACAGCTAACCATTATAGGAGGGTCGCCCGACTTGTATCTGTCATGGGGATTACAAAAATACCACCGGCACTATCGCCCGAGCAGGGCCTGACTGCAGCGGTTACCTTCCGGCTATGAAAATGTACCATTCTCCACAATTCCATCTCCTCAGGATCTGGCCTGGGGGTCAATCGTATGGACCGCCGTCCGAACTTGGGAATTAAAATAACGCCCAAAGGGCTGCCCTTAGAGTGGCGGCCGCATAGATTAAAGAACGCAGGCAAAAGTAGCGCTCACCTCCCCGGCAATTGACTTGCTAGCGAAGACGTCAAATTACCATGCTAATCTGAGG"/>
                    <sequence id="seq_t12722" taxon="t127" totalcount="4" value="GGGTAAGCGGCATGTAGGTACACGGGCACGACGACATGCAGCCGAGACTGCAATTACTGTTGGAGAATACGTTCTCATACCAGCGTCACACGTCTATACATCAGATGGGTCGGCAGAGCACAGACATTCTCACGCTGCTCGCCACGTGCGGCCTTGTGAGCGTCGAAGTCACTAGTTAACTCGGTCTGTTTTCTATATCAAACACCATGGCGCGTTGGGTTCAAGTCGTATATTCCATATTCTTCCACTAAGAAGGGGACTGCTCAATTGATAAGTTGGCAAGTAAACATTCACTCGGTGGTCCGGTAGTATGTAAAGGTTCTGTGTTATTTCGAAACGGTTTCGACGTGGCTCTCTCCGCGTCCCACGGAACTTTTGAACACCCCATCCTCATCAGTGAAAGACTAGACGCCTGCAGCCCGAAACGTGGGGTGAGGGGGCCTCCTGTGGCGGCTCCGAGCTCCCCGCTTGGGACAGGGGAGGCGAGGTGGGTTCTTCCTCTAAAATTTCTGAGGAATCCTAGTCTCCTTGCGTCAACTCCCCTATTACTCATACCTGTTTTTTCGATTATTGCGAGGCACTGGTCGACCCTACCTGTCGCTAAAGTGCCCAGGAGTGGGAGATAAGCACAGCACCGGTCCCCTTCACCCCGCCTCCTTAGCGGCTTTTATCTTTGGGCCTGAGGGCTTTGCATGAAATATGTTATTTAGGGCCCACATTCTGCGGCGGAAGAGCGCCTAAATGGAGGGGTCCAACTGGCTGGTAGGAGTAACATATCAGGTCCCGGTAAAGTGCTGTGTCATGCTGGCCAGGCGCGGTGGAGTCGGATGTTGGAGCACAGGACTACCTCCCTTTGTATCGAACATAACATTGCGAGTATAAACGAGTAGGAACCAACAGAAACCAGCGGATAGCTTACAAGTCCCGCGTAGGAGTCACCGCAATGTATTTGACTCATCCGGTAGACTCTAGCGACAATTGTTCGCCTGGCAAGCCAAAA"/>
                    <sequence id="seq_t12822" taxon="t128" totalcount="4" value="GTCCGAGCAATGGAGATCCCCTCTACCGTGTCGGGAAATGGGTGTTTCTGACTATGTACGTCCTCTCTACGCGTGGCACCATCGCGACAGCGGCCACATTGCGTACCAGCCCTAGAACTTTAAACACTTTTCGAACGGAACTTGACGTACAGAACGCCATAGTACTGTCTTCCTAACTTTGGTGTGGGGTTATATCTGCTTCGCATTAGGTGTTATTCTCCTGTTACCTTGCGAAATGTAGGTAACCCAATGTTAAGTCATTGATTGCGAAGCAAATCGGCTTGTCCGCTACATCATGAGATACGTTTGGAGCTGTATGCTGTCATAGTCAAGACCAATACACAACAGAGCCTTTGACGGATCGCGCATCGTTTGAAGTAATTCCGTGACCACGAGAATCTTGCGGGAGTAGAAGGCAAAAAACTATAATCCGGTCTCAAAGGACGTTACTTAGCATTCTTGTTCACCATGCGTGCCATCGTATTTGTATATGGAGTTTGTGTATTCAGACGTGCTAAGTCCGCTAGAAACGTCTGTCTGGGACCAATGAGAAAGTTGGGTCATTGATATGGAACTTGTTAGGCATTCTCGAACCTTCTCTTACAATCATAAAGTTTTATATGGAGTAGACGATGTATAAACGAGGTGGCCTGGAGCCTATGGCCCGGCCAAGCCAATTTCTGAAGTGTACGGTGGAGCGTACAAGCTTTTCGAACGGTCCATCCGATTTGCGTGCCAGAGTCGATGACCGCTATGCGCGTTCAACCGCGATAGGCTAAGGAATGATAAACGTAGTTGGTGAAGTGGTGAGACCCCTTGGCGGATTGTCTTAACGGCTCCAACATAGAGGTCTGTTGATACGTTATACCGGAACATACAAGTGTGTTCATACAGCGCCAAGACAACTAGCCTAGGCCTGGTCGACCCAAGGCCTATACGTATAGTGTATATCCTGACGCCAGAATTAGGTTCCCAAGATTAGTTCTCAATGACAAATAAT"/>
                    <sequence id="seq_t12922" taxon="t129" totalcount="4" value="GCACAGGCTGCATTGGAGAATGTCACAGCTTCTGTTGTGCAGGACATCTTACATAAAAGCAACCGGCATATGCCTTCTCTCCTTCCAGTATCAAGCGGTTAACTTGATGCTGCTATTACGGTAGGGACCGAAATACGTAGGTCGCGTAAGTATTCCTTGAAGGCTCCACCTTATTAGTAATTTAAACTGAAACGCGTAGACTTTTAAAGGCGTTCTATATTGTCCGGACATTAAAGTTTTTGATGTCGATGCAGGCAGCGAATACCAACCTGCAAGAATAAACCGGCTGCGGCGTCTCAGCTTGTTAGGTGACCAAAAATCCACCAACATAGCTGTGTTAAACCTACACAACTCTGCAGCTCTGCGCGGATAGCATCTATCGCCGTTACCCGTATTTACCGACCATGGACAATATTTATCCGGTAAAACACATGTCCGGTTGGCTGAAGCCTTAGTAGTGGTACGGGGTTGTCATGCATCGCCTGCAGTTGGGCCGGCAGTCCCAGGCCTAGATATAGGTCGAGGCTCTGATGTTATACTGGTATTTGCGATCACCGTCGCCAAAATGGCCTAGCATCAAGAACCCTTTTTTAATGCTCTATACCGTCTTCCACGCATGATAACTGCGTAAACAGGACAAGTTTGCTTGATGTTACTAGGCTGAGGACGCCATCCGCTGATGTTCGTTGCCCTAGATTGAGTCGATGCTTCCGCGCCGCCATCCGAGGGGGAGGCATGATTGTTATGGCTGGCAGACGACTAGAGGCCGCGCCCCACGATCCATATTGCGACAACGGAAGGTAGAGACCCCACGGTATTGTCGAGTAAGAAGGACAGTGCCGTTGCTACAATCCCACGGAGTCCATTAGTTTGGATGGCCCCATAATGCACAGCCCACAACCTAAACCCATGCGGTTTAAAAATTCAGACTTTGTATTGAATGGTTCAGCTATAGCTTGTCTCGGAAGCGCTTGCGGCAGTAGGCGACCAGCGCAAAAGA"/>
                    <sequence id="seq_t13106" taxon="t13" totalcount="4" value="ATGCATGGTACGCGGATATACTTTCCTTTATAGTCACGCGAGCATTTGCTGTTTTCGACCTACAAAGTCATATTATTTACATATGAGGCTGCTGTTTTGTCTACAAGGGATACAGGCTCGATACCGCTCTCAAGGTCTTCGCTGAACGATAATCCTGAGACTTCCACGCTCCCCGACATATCTGGCGCGTAACATTAGCGAGAATATAGGCCGGAAACCGTCAGGTAGACACAATACAGTTTTCCCACTCTCCCCAGGATACTGTGATGACCCGGTACGAAACCCATATTGCAGTGAATTCGTCGTCGTTGTCTCTTCGACCTTGGGTTGAAAGGGAGAGTGTCGGCGTATGTAACTAGTCTTACGGCGTGACACAAAAATACAAAAACCGCCGCAATCAAGAAGCTCGGGCTGAGTTTTAAACAGCGGGGGTGGGAGTTTTAAATAATATGGTGCTTACACTGTAGCTCAAGTCGTCGGGCGAGCTACGGCTATCCTGGGTGAACCTATATGAGGTGTGGGCACCGGGACAACGCCAACCCCTGTGGGTTCTCAACATCCGATATATTTAATCGCATCGTCCGGTAGTTGATACAAGCGCTAGCTACCGGGGAGATGGTGGCTAAAAAGTTTCGAGATAAGCTGGGCACGGAGTGCCATGGGACTACTACTCCTAATAATTTTAGGAGGGTCGCCCGACTTATATCTATCATGGGGGTTACAACAACACCACCCGCATTATCGCACGAGCAAGGCCTGACGGGAGCAGATACCTTTCGGCTATGTAAGTCTACCATTCTCCAAAATTCCATGCCCTCAGGATCTGGGCTGGGGGTCAATCGTATGGACCGCCGTCCGAACTTGAGAATTAAAATAAAGCCCAAATGGCTGACCTTAGATAACCGGATCCACAGATTAAACGATGCAGGCAAAACTAACGCTCACCTCCCTGGCTGATGACTTGTTAGCGGAGTCGACAAATTAGCCTGCTAAGCTTAGG"/>
                    <sequence id="seq_t13022" taxon="t130" totalcount="4" value="CTAGTCCTTATGACCGAACAGGTAAAACGACGGCACACCCACCTCCATTTACGGTGACGGCCATGGGGTTATAATGACCGGTACGCGAAAGTTGTTGTAGGCACGAGCGGCAGCATATCCGTCGACTTGCCTCTGCTAAAGTCGACTTCCGACTCTATACTTCCAAGCATGCCCGGAGCTTCGTCGATCCAGCAATGTTGTGTCCTAGTCAATTTAACTCAGGTCGTGCCGGCCCCGGACTGGCATTAAAGGGCCTAGGGCGCACCTACAACACGCGTAACATTGCTTTGAACGAATTAGTATTATGACCTTGACGGGGTCAGCTGAGGGCTTGGTCGAGAGGACGCTACAGAGCTCGTCTGTAGAGGTAGCTCGTTGAGTCGAGGTGTAGGAACATTACGGGTGTAGCTGTTTGTGGTGCCCTCGATTGAGCCAAAGTGAGCCTGTTTCATCGTCACGTCACGGATTTAGCCAGACCACCGCGGCAGCGAGGGGGGAATTGTTACGCGTGCCCGAGTATCGCCGGTCAGGAAATGCGGCTCGAATGCCGGGCGTAACTACCCCCCTAACGAGTGTTGGTCCGCATGAGGTCGGTTACACTTCGTGCCGTAAAGGTATAATTCAGATCTTAGAGCAAGCGTCCCTGATTGCCCTTCTTTGCCACTGGTACAGTAGATCGTTAATGTCAATTCCAGCCCTTGTACTGGGACTACAAAGGAAGAGTCAGGACGTACTTACGCTTATCGTGCGAGCAGCTTACAACCGTAATGGTGCCACCACAAAGATTGTTGGAAACGGTGCCAGAGTGTCGCCTTGCCGACTGAGGAGGGTGGGCTTTGGGGCACGTCGAAATCCGCACCTGTGCTACCCGTTTCATAGCTGATGAGATTCTAAATTTGTGACTTGTGGACCGCCGAATCATTCCAGGGCAATACTGCGGGGCAACCTTCGCTCGTTGATCACAGATCAAAGTCAGGGTAGAAGGTGTTATACAGTTAGC"/>
                    <sequence id="seq_t13126" taxon="t131" totalcount="4" value="TCGGAAGAAGGTCCTTTACCTGTTACATCTTCCTGAGTGCGGGAATTTGACCACTTTTTATCCCTTATCCCCAGTGCACGTGCTTGTACTAAACCCAACCCTATATCTGAACAGACGACCCCGCGATATCGACGCCCCAGTAGAGTCTATGCCGCCCTATCTCCACCCGGCAACCGGCCTGCGAGTAATGAATCTATCAAGCATCAGTGCTTGATGAATCCTTACACGAGCCAACTCCACATGCTTGTATGCAGAGCCGCCCCACTTATGGGCCCCGATTTTACCGGTTGTAACACGTTGAGAAACTGAAATTCTCATTGAGGGACTCTCGTCACAGGTGAAGCACGGCCGGTAGAATGCCCGTTAACTCGCTCGTTACTGTCGTGACTAGTTTGGGGGAGACTCATTTGCGTGTCAAAGACTGGGTGGAATGCATCGTCTGTTGGGCATAATGAACTGACTGATAAGGTAGACAGTCGAACGCATGAGAAGGATCTCACATACACGCTGACTGTTAGTTAACTCGTATGTCGTCATACAAGGCGATCAAGTCCACAAAGTTCGCCTACCTTGTGTGTCAATCTATTCACGAATGACATATTCAAGCTACAATCTTGGAGCAGGGGCGCGAACCTGGTGGCACGCACAAGTGGATTGATGGAATCCACCAGTGCTCCGTCAGCGGGATTCCAGCGCAACAATGCCCGTCCCAGTGCTTTTGACACTTGGATAATTATTAGTAGCGACGCCGAGGATTTCGGCGGCAAAAATAGGCGGAATCTAGTGGGTTGCAACCTAGCGCAGAACATCCTGTTAAAGACCTCACAGACGGATTAGCATAGGGTGTAACCCTTTCCCGGTTACTCTAGGGCTACGAGTCACCGGTTGAGTAGGCATTACCATGGCCAGATCATGCAATGTATTACGTATTTTAGCGACATTAACGAACGGCCCCGTCTTGTATATGCCGGCTGGCTAGTTCTATGCGCGGGGATCCTCT"/>
                    <sequence id="seq_t13224" taxon="t132" totalcount="4" value="CACGTCTAGCCTACCGATCATGTTAACTGCCCCATCTTGTAGGAGGTCATACCCATTGGCCAGAACCGATTTCACCAAATCATACCTAAAATCTCCAATTAGCAAAGGGCGAGCACTGAGTCCAAGCTCTGCAAGCTTTGCGGCTGGATGAGGTTCACAGGGCAGACGACGCGATAAGTCGCTCGGTCGCTTTGAGTCATTAGTGGTTTGAATTCCGAGACTTCGGTGGAGGACATGGTCAAAGAATTCCGATCGTGGATTCCGCGTCTTGTCCGCGGGGTTAAGTTTTAACAGACTTGGGGCCGGGGCATCATGTCAGCCAAACCCAAGCTCACATCTGCATCCTTAGCAGTTGCTGGCAAATGAGGTATATCGTGCGTATAAGTGCGGCTAAGCGCTTCGAGGGGCAGCCAGGACAGTGATAATAACCAGAGGCCAGATGGCATACGTAATCATTAGAGAATTCGATCGGAAGCCCTCTGCTGGAGTTCCAGCGCGCAAGAAAGACGTGACCCTGCGTGCTGCCTATGAGGTAAAAGAATACATCTGATTCAAAATCTAAGGTCTTCTAGAGTTGATGTCAGAATCCCTCTAAATGACACCTCAGAGCCTGTCTTTATTCTAAACGCCATACCGGAGGTTGCCTAGTGGTAATGAAGGCGGGCCCATGAGGACGGTTAGACCGCCAGGCACCCAGAAAGTAATTGCTCTTTGTTTAAGGACAAGCGTGTACAAATATGCAATAGTCTCTGCGCAATATTAGCTGCTAGTGCGTACAAGCTTACTGAGGGCTCTATCGTCTATTCCGTTAGAACAGCCTGTCCCTAGGAGGAGCATAGGTACAAGCGCCCGCTTCTGTCTTGCTAACGTAGACTTCACGCTCTCAGGAACGATTGACACATTTGAGAGCATTTACTCAACGGTCCTAACCAAAGTTATCATCATTGAGTAAAACCCTTCGACGCTATGGTGGGGGTGAGAACATATGATTGGAAGGAGG"/>
                    <sequence id="seq_t13322" taxon="t133" totalcount="4" value="TCGCGGTAAGGATCTGCCGTTCTGGCAGATTCCCGTAGCAATAAATTCTACTATTCTCTCTATAATATCACTCTTACCCAAGCTTGTACTACGACCCGCGCGATTTGAGAGGAGACCGAGCCGCGTTGCCGAGCCCCATGGATATTATAACCAGCGCACGAGCTAGCCGGCCACTGGACGCCGAGTATTGAAGCCACCGCCCGGCCATGCATCTTTAATCTTCAGGACTGCAACATCCACAATATAGTTTAAAGTGTCACGGGATTCGGAACATACGAAATTACCCGTATGCATGCGCTTCGAATCCTGCGTCTAAGGTAGCTACTCCCCGTCAACGATGAAGCCATTTTTTCCAAATTCTTGATAACGAGGTCATGACATTAGGGGCAACTCTGACGGAGAGGCTGTGGCGTCACAAAGATTGAGGATATGGCCTCCCATAGTCGGCTCTAAGAACAACCCGTCAGGGTTGACTACTGTACGCGGGCGCATGATCTCCCGGACACGCAGATTATTAGAAGTCTTGTGTATAACCATCACATGTTGTCAATTTAAATTAGACCGTAAAAGTCTGCATCTCAGCACTCCCGTAATTAAAAAGCCCAGAATCTAGTTGGTAGGGCCGGGCGGATAATGGGGGTACGTACGTGTTAATCTAGGATAATTTCTGCTACCCAGGGAGCGCGATCAGTGCGAATTACGACCCAACCTGGTTTAAGATACACGAGGATTATTCGCTCCAGGCGTGGAGCAAACGTCTCGTGCTAATTAAAATCGGTTCGGGGGCTTTAGTCCAAAGCGAATTCCGTTTTCATAAACCTCGCCGAAACGGAGTACCGTAGGGCGTTCCACTTGATCTCCGAACTTATCGATGCTCTTGCCCGGTTTCTGCAACCAAAAGTTGGCAGCACATAGAACTATGCTACGGAACATATCAACAGGAGCGTACCATCGCGTGTTTAGGAAGTCGGATGGCTGCAGGTTTGCGCTTAGATCTTTT"/>
                    <sequence id="seq_t13422" taxon="t134" totalcount="4" value="ATCGCGCTAGTAACCTACGTAGTAGCATCTTGAGTGTTTCTCTCACTCTCTTCCTGTCTGCGTCTTAGATGAGGATAACAACGCAACATAACCAGAGCAGTAGGAGAATCTCGCATATCCTCAATGGCCATGAGCGTTGCGCTGCGACTCGAGTGTAATTGAGACACCCAGTGTTATGTCGCCACTCAGGCTAACGCGAGCCGACACCTGATTTAGTTGCACGCCGGTGGTGAACTGTTATGAATCCTCTTCCGACCCCGACTTAGCATCCCGAAGAAAATTTCGCGTATAAGGTTCTCGTTAAAGAACCCACATAAAGAATTAGAGCCATGACGGGCACCCCACCCGGTATGATTTTGCATTATTAGTCTAACCTCCCTAACTCTTGTTCGCTGGCAGTAAATCCTAGTAGGAATGATGCAGCAAGGGACGCAGGCGGGGTCGTAAGGTGTGCGTTTCGGAATATATTGTCTATGCTAACAATGCTGCGAACGTGGATTTCCAACAATTCCCAACCCAGGGAGCCTTATAAGCATGTGATGACTATTCACCGGCTGTAAGAGAGAAGTCTGATTGACGTCTCGTTTCGGGCTCCTAGTAACATCACGTTGCTCCCTTAAGTCAGCCTCTAACTCGCAGCATTGGAACTTTTTTTCGCTACAAAGCCATGATGATCAGGAGGATCTCAGCGATGGAGAATCGCCTTACTAATTCAGCAGCGTAAAAGGCTGAATGAAATAAGGAAGATCTGGACGAGATACTTCAAATACGTTCCGCGTAAAGTCTAAGGTACTGGTCATGTTGAGCATCGTAGCCATAATTCAGTCTGAAACGGAGGACGTCTGCCCGTAATCAAACAATTACCATGGTAGTTCGTGCGTAATCGTGCTCCTCAATTCAGGACCGTTTAATACAACTGAAGGATCAGGCTACGTACCGGTGTATCCGATGTCTACAGGGCTCTGAACAGGTCATTGGTTTACCAGCGCAACACTTCAGC"/>
                    <sequence id="seq_t13522" taxon="t135" totalcount="4" value="TCCGCAGAGCGTAGGATCACTGGGGAAAGATTGTCCTATTAATTAGGAGACAGAGAACACCCGATAAAATGAGTACCCTGGGAAGATCCCTTTCAAAAGAAGCGTTGCCCGTCGTTCTAGGAGGTGTATCGTGGTCGTTAGAATGACCTTCGTGGACCGAATGAGGACGAACCTTTAACAGTGCCATTCTCGGGCGTAGATCTCTAACCCGGGGCTAGGTCTTTCGTAAACCGTACCCTGGACGTCCTAGCGACCCGTCGAATGACGCCAGGGTCGTCAGCAAAAGAGGACAACATGGAAATATAGCCGTGTGTATCCCACACGAATGGACAACGTTCAAGCCAAGCGCGGCCCAAATGTGGGGACTGCACTCCCTCATCCTAACAATGTTGTCTTTGCCCAGCCACTTGGTAATGAGACTACTGCTCCACGGTTTTAGCAGCCCCTCCGAAAGTGCTTTCATGTTGCGCACTTATACGATGGTTGTCAATATGAAAATACACAGCAGTGTAACACGCGCCACAGACAAGTTAAGGCGGTCGTGGGGCCCCACCCTTTGTACCGCCTCCAAAATACTCGACACTCCCCTTCCTTTGGCTGACAGTTGCAGGCTGTGATGTACGATAGAATCTCAGTGAAATTAATGGAGGTGTTTCGTTTACAGACACAGCTGTGTTTACAACCAAACATTGATAACTCCGTGTGCATCGACTTTATTAACATTACAACACTTCCGGCTTGATGATATTCGTATATCACCCTGTTAATCAGCCTTATTATAAGGATTGAGTCACGTAAACTCTGTCGCGTCAGCTCCCCACGCAAAGTACTTACAGAGGGATACCGTACCCTGGTTAAGAGCAGGAGACCCAGTCGCGCCTTGGAATTGGCGCAGCCTTAGGCCCGCCAGGTGATGCTACGTGCCTCACCACAGAAACTAGCTACCACCCGTACTTTGTTTAAGTGTCTAGCTCGAGCAAGTAATTAGCGTATCGGACAA"/>
                    <sequence id="seq_t13622" taxon="t136" totalcount="4" value="AAAGGAGAATCCACATAGGGTGCTAGAGTAATTAAATAGTTGGACCGCTAAGTGCGAGCTAATCGCGAAACGCGGTAATGGTAATAAAAGCCGCTTCATGATTAAGTGTGCATAGTATACTATACTAGACCGAGATAAGGAGGCGCGAGCGCTTTAACATGGCCGTGGACGCTCTGGGTGGGTTTCGACCTATCAGTGCGCATAATTCAGAGCTTTGAGGCTGGTCTAGAAACTCGCGATAGGACCTGGGTAAGGGTGACTGGGCCCATCTAGATCTAGAATAGTTCTGGAAATTTGTAGCCATGATTATTGCCAGGGGAAGGTAATCCTCCGTCTTGAGCCGCCACTGCTCATAAAAGTCCATGTCTTGTTGGAACCATTTGGGCCACAGTAAGGTATTCGGATCTTAACTGTCTGCTTCCTTACGCGCTCCATCCGTTACAGGGGAATGAGCATGGTTCTATTCGATGGATACCAATCGCCTAGAGGTCAAGATCGGAAAAACGAGCATGCACAGAACGGTGTATAGGAGGGCGGGGAATCCGGTGGTCCCTGGGCAAGAAAAGGTAGTAAGTCGCTCGTCGATCAATCTAACGGGTGACTGCCAACGCTGAGCTCCACCGTGTTCGCAAGAATCAGTCGCAGGTCTCGGGAGACTTGGCAACTATTGGCCTGGGAGTTAATCGACTGCTCGAGGACTTAGTTTGCGAACAAACTTCCGTGACAGACGTACACATTTTTTCTCCTTAAGACGGAAGAGAGATAAAAAACACCTTCCCGACCTCCCAAAGACGTTCCATCAGGCTCTCAGGCTCCGTTTCGTTCAAGGAAGGACTCTTGGATTTAAACCCCGCCTCGGTTTTGATTCGATCACATAACAATTTAAATAAATACTGACCCATAAATACACGTTCGATCTGGTTACCAGCTTATTCCGTAGAGATGGGTTCAAGGGACAGTTTCCTCTGATCGTTTGTACGCGTCACAAGTGCGGATATTC"/>
                    <sequence id="seq_t13722" taxon="t137" totalcount="4" value="ACGCAATAAGGGTCAGTAGATTTTCCATGGGCCCGAAGGCACAAATTTGACCATTTTTTTTCCCTTATCCTCACTGCACATGCTAGTAATAACACCACCGCTATTTATTAACAGACGGCCCCGCGCTATCAACGTCCGAGTAGAGTTCATGGGTCCCGATCCCCAGACGGCTACCGGCCTGGGAGTGGTGTATCTACCAAGCATCAGTGCTGCATTGGTCCCTACATTAGTCAACCGCATAGTCTTGGTTGTAGTGTCGCGCCACTTATGCGACCCGATTTTACCTCTTGTAAAACACTGAGAAGCTTAAGTTATCTTAGGGGGATTCCCGTCACAGCTGAGGGAAGTCCGTCAGACTATCTGTTAACCAGCTCGTTACTCTCGAGACAATTTTGACCGATACGGATGTGCGCGAGAAAGGTCGTCTGGAAAGCATCGTGTACTCGTCTCAATAAACTGACTGATACGATGTGCTCTCGAACGCATTAGAATGATCTCATATACACGATGGATGCAGGTTTCCTAGTGTGTCGCCATATAACCATGCAAAGCCCCATAAGTGCACCAACGTTGGTTACCAATTTACTCACTAGGTAGAGCTACTAGCACTTAGGTGGGAAGAACGGCTCGACCATTGTGGCACATACGAGTGACTCTATGGAAACCTGCAAAGCTCCGTCGGGAGGATTAGAGCGAAACAATGCACGGCCCAATTTTTTTGTGACGGGGATAATTATTAGCTGGGATTTAGAGTACGACGGCTACTAATAACGGTGGAAGCTTCGGGGTCGCATCCTAGCGAGGAACATGCGCTTAAAAAACGTACACACGGTTTACTTCAGGTAGTAACACTTTCCCGGTGAGCGTATCGGAACGTGTCGCAGGTTGAGGCGCGGTTACCATCGGCAAATCATCAACCGTAATACTTCTCGCATCGTCAGGACCGGATGGCCGCGTATATCGAATGTCGGATGCCTAATCCTACGGCCAGGGATCCTCT"/>
                    <sequence id="seq_t13822" taxon="t138" totalcount="4" value="CCAGTACACTAAGAACCCCACCCCGGTGCCATGAGATATGGCAAATTACATAGCAAATGGAGTCACAATGGGCGGTAAAGTGTACGGGCAATACAAAAAGGTACGTAAGAGGCGCCATGGCTAAGTTTACTTGGGCACTCGGTAGAATCTGGATGTCTTCTAATTTAGACTAGGGCGCGCGGGAACCAACAGGGTATTTTTAAGGATACATACAGTTTCGTATGTATCTTTACTTAATACGCCTGCGTGTGTAACGTGATGACGGGGTTTTGATAATAGAATCTCCCCAGGTAGCGTTGGTAATCAGTTTAGGATCACGAAATCCTGGGTGACTCGGAAACCACTTAATCTACTCCAGACTCTGACGCTGTTTCTACATTGTGGTAAGCACTATGAAGGCATAGATTCTTCTGCTCGAGCAACTCTGGCATTCGAACACTTAAGCGTAGTAGATCGGTATCTGACGGCTGTAACCCGCCCGCCGCTGCTACCTGATCTCGATATACTTATTCTGTTCCAACCGGCACGTGCCGACATGAAAGTACGGGAGAGCTCTAGGAGAGTACAGCCTATTGCACTCCGAAACGTCCGACCTGGCCCCTGTTGGCTGCATGTGGAACGAGCACGTAGACGGGGGTTGGACCCGCGTGCGGAGTAAGTGCATTTACGTCCTGCACCGGCCCAAGGGGTCCTGCATAAACTCCTAAGACGACCACTAAGCAGAAGCGAGTCGTGATCCGCAAGTATGGCGACGCCTGTTAGTTAGCGTTGTTGCGGTAGTATCAGGGTTCATTTCTACGAACGAACTAGAAAAATCAGCAGACCTGAGTTTCTCCTCATTCTCGGTATACTTCTGGCTGGGCGGCACAAGCGTCGGTATAGCGCAAATAGAACAAAATGTCCAGGTCCCCTACCGTAAGCACTCGAGTGCTTGTTATGTGCCACTAATGATCGGGTTTTGATGATGAGTTCGTGGTGCGTACATACGCCTGTTAACAAC"/>
                    <sequence id="seq_t13922" taxon="t139" totalcount="4" value="AAGGAGCGGCCAAGGCCTCCTGCTAATCCAATGAGGCTCTCTTCTGCAAAATACTAAGTCGGTAAGATTCCGGATTACCAGATAGAAGTGGTTCGGTAACCTCTTAAGTGCAACCCTATCGCTCGTGGAGATAGAGGTAATCCACCCCGTACACTACAACAATCACTACCCCCATTCATTAGAATGACACGAGATATCGATTGCACTTAAATTTGACAGTTGAGCTACGAGTCAATTCTCTATAGCGACTAAAAGTCCTTATCATCCATATATCCTCCGTGGGCAGATAAACCTAGTGCGGTTATCTTGAAACGGAACGTCCGAGGGTTAGTACCGGTGTTCATATATACAGGCGTTGTCTGTTCACGCCCTAAAAAGTTGTGGACGCTAAACAATGCTATCGCCCACATCGGGCCTCCCTCTATTGGGAGGCCGGAGCCCTGGAGTGGGGAATATTAATCGCTAGCGGGTTACATGGGGGCAGCCGATGTCAGCAATGAGTCAGTACCACTATTCCTACGGATGACCCCGAAAACATAGGGTCCAAGACTCGCTCAAGGGGTGTCAGCTGATGGAAGCAATCAAACGTACTCAAAGACCCGGCTAGGTTCAGCGATACACGCCGCAGATCTGTAAGTAACGTGGGTCTTGTACAACCAGCGCGGTAGGTTAAGCGCACGTCATGGTTCATGGCTGACGCCGATAGCGTCACATATAGAAAGCGCAAGATAGGGCGCAAGCTTTTAGTGGAGTCTTGCTAGGAATCGTCAGTCGGTGGTCGGGAGTGCAATTAATTCTGTGGCCCAGCCTTTTCGGATCAATACCCCACCGCTACGACACAGTTGATTACTGTTTTGGTGGCCAAACTGCCGAATGGCGTCTGGCACATCATGGCTTACTGCGCGATGCTGACTACTCAGTCTTTATATTGCCACCGTATGAAGGGAGCACGGCGAGCGCAGTTCATGGCAGAAGTGGGGCTATCGCGCCCTCATTGAAA"/>
                    <sequence id="seq_t14107" taxon="t14" totalcount="4" value="AGAGGTCTGATGACATCTATATTCATCTGAATCTACTATTTTAACACCAGGCCGAGAAGCATAGTGTACACAGGCGGGAAAGGTCTAAAGTCAGATAACTTCGAAATACGTAGGAGGCCACATAGCACTAGGGACTCCTAGCCTAAAATTGGGGAGATTAAATGGGAAGTTGGGTATTATGTTACATCACCACCCGCACGCATAAGAGTGGCGCAAGGACCAACCCGCGAGAAGTCGTCGGGACACGCGTCAAAGTCGCGAAAAATTCAGGCCCCGAAGAGCAATTGCTACGTTGTGTGTTCTTAATCAATGGGGATCGGTACTTTGTCGAATCTAGTATATTGAGTACAATTCGTGAAGATCAAGGTGTATTCCCTCCACCCTTATGTAAGTGAACAGCAAACAACGGGAAAACTACCTACTATGCATTATACGCGGTCACGGTTCATTGGACGGGCCGGCCTATCGATGCACCCAGGCCTTACCCTGCGGCGGATTCAGCTAGTCAGTCGCGGTAGTAGGTAGGGGCTCGCAGTAGGGTATCTTCGGATGATGGCAAATTAGGTGGCTCACGAGCCCCGTAGAGGCACAGTCTCGCCTCGATCAGTAAGTCTATCTAGCTTAGAGAGAACCCAGTGATACACTATACAGCAGATGGGTTAGGGCTTGCAGACGCCTAAGCAGAGTCAGCCGACCCTAATTGACTCATCTAGATTTTGAGCCTCCGAATAGCTCTTGCTGAAGAGACCTGAGATGATCCGTGTGGGCAGTAACGTGTCTCCATCGCTACCTCAGGCGCAACCCACTTAGATGATATATCCTAGGTTGCAAAACGGAGCGTGCCCCTGACTGTTGACCGGAAACGGCGTTTAAGGACTAATGGAGTAGCCCTTATCGTAACCTTGCTGACATCTACCAGGCCCTGACGGCACTGAGCGCGTTGAGGTCCCCAAAGTGGTTTACTTTCCTCGAGAAGGTTGCCTGGGCGAAAACGCAACGC"/>
                    <sequence id="seq_t14022" taxon="t140" totalcount="4" value="ATAGCCTTAGTAACCTACGGGGTAGCATATTCAGTGTTTCTCTTCTTCTCTGATTGTCTGCGTCTTACATGAGCATAACAACGTACCTTAACCAGACCAGGAGGACAATCCCACAGAACCACAATCGCCATGAGACGCACGCTGTGAGCCGAGTGTAATAGAAGCTCCGAGTGTCACATAGCCCTTGAGGTTGAGTCAAGCGGACACATGATTCAGTAGCACCCCGGTGGTTAACTCTTATGTATCCTGTTTTGACCGCTACTAAGCATGAGGAAGAAAATTCCGCGTATAACGTTCTTTTTAAAAAACCGAAAAAAGGACTTGGAGCCCTCACGGGCACCCCGCCAAGAATGCTTTTGCTTGATAAGTTTTACCGCCCTAACACTTGTTCGCTGGTAGTTAGTCCAAGTAGAGATAGAGCAGCAACGGACGCCGACGCGTTCCTAGGGTATGAGTTTCGGATTATATCTTTAATCCTACCAGTGCTGCGAACGCAGATTTACAAGAATTCCCAGCCAAGGGAGCCTAATTAGAATAGGATGACTATTAACCGGGTGTAAGAGGCAAGTCTGATTGTCGTCTCGTCTGGTTCTCCTTGTAACCTAACGTTGCGCCCGTCGGGCGGAATCTAACTTGCACCATTGGAACTTTTTTTCGCTACCAAGGCAGGAAGAGCAGTAGGATAATAGCGATGGAGAATCGCCTGGCAAATTCCGCAGCGCAGGATGCTTAAAGAAATAAGGCATATCTGGACGAAGTAAGTCATATCCGTTCCTCGAAAAGTCTAACGTGCTAGTCATGTGGAGAATCGTAGCAATAATTCAGTCTGAAACGGAAAACGTCTGACAGTGATCGACGACTTACCTTGTCATTTCGTACGTTATCGAGGGCCTTAAACCAGCACAGTTTAATATATAGGAAGGTTCAGGCTAAGAAGCGGTGTCTCCGATGGCTTCATGCCTAGGAACGGGCCATTGGTTTTGCAGCCCTAGCCTTCAGC"/>
                    <sequence id="seq_t14126" taxon="t141" totalcount="4" value="CATGACAGGAGCATCTACTGGTAACACTCTAGTGAGTTGCGGTATTACATAGCTACGTTGGGTGGTTAGGCACATTACGCCCCGCTGCTTAGTACTTTTGTCGTCCCTAGCAAGCGCAAGTACTTGACTTCAAACCGATCGGAGGACTCGTGAACTGGTTTAATCACCTCGAGCCGGATTGCATAGTCATGGGTTGAGTAATACCCAGTCCTACGACACCAGAAAGGAGATTATTAGGCTCGTCGCCGTTCCTGTAGTCATCCATATAGCGGAATTTTAAACGCTGCTAACCTTTTGGTCTGTTCGAGGCCACGGAGAGCACACACCCCGACTACTAGGAACAATTGTAATGACTGACGGTTCAGAACTAAAATGCCAATCGGGTCACTCGGCAAATAAGGTAGATATGCATCATCTTGACGATCCTAGACCTTTCTGCTTGGTTTAGGCTTTATTCGAGATTTGGCTCGGTTCCGATTGAGATGTTGGTTGTCTACAACATTCCGCCACCAGTATCCGGGAAGGTGACTCTTGCCCTACGAAAGCTACATTTACGGCAGACTGTCCTATACTGCCTAGTCTGGTCTACCACCGTTCTTCCTCTGATCACAGACCTTCAGTCTAGGTTAGAATACGGTTCGGTGGTTTCGTGAATCCCGAGTTGTCCTTTACTGCACTTACGGAGGTACTTTATACAATCCCCTTGTGTTGGAAGCTGAGTACTAAGCGGGACTGTCGTCGGCTACGGGCGGAAAGCGATCCTGTAGAGCAAACGTGCATCTCACTCCCTTTGGAGATCTCGGGGAAGTCGAGTAATAGCATGTAAGAGGTAATCAACGGCCCTGCTCTCAACTGCGACATAAGCGCGAAGCATGCGGGATTAGCCGGCGTTCAGCCTAGGATCAATTCTCATCTCACCGATTACTCTGGGCCATGGGCTTGCGCTCGTCGACGTATAGTAGAAACTCTTTCGGCAAGGAGATCCAAACGCGGTCGTATC"/>
                    <sequence id="seq_t14223" taxon="t142" totalcount="4" value="AAAAACGGCGCCTCCCCTTTTAATCCTCGTGGCGAGCACCGAGGGTGTGTAGTGGGAACGTAAAAAGTATTGGCCTTTACTATGACACCAGTGAGAGAGCGCAACGTGGAACAATGAAATTTCGGAAACGCAAGGGTGCATTTGATTTGACGTTAGAGAGTTGAACTTACCCAACTGAAAACCGGCCGAAGTAAGTGATGGCTTCTTTACATACTTATGTCCTCGCACTTCAATACGCTCGTAGTAATCTACTGATGGTGTCGCAAGCTTGCAATGCGTCCTCATCGCCAGGATCGGTTACGCACCATCGGCGCGTGATGCGAACTAATTTAAGCTAGTAGAAAGACCACATGCAATAAGCGCTAGACATAGGGAATTAGTGGCTTCATGGCAAACTGCCTATCGGCCAGGGTTCTAACGTGCGTAGCCGTCACGGACCGGCATCGGATTAATGGACGCACTGCCCCGTAAGCTGTAGCAAACATAAATTGGTTTCCCGCAATCTCGACAGGCGTTCGAACCTAGTAAGCGTAACAACTCCCGCTAACATAAACAACTGTTACTCGCGATCGTCTATTGTGGAGCGATCCCGGAAATGATGGGCATCCAGAGCTGCCAATGAGTTATAATGGATAAGCGAGGCTTAACTAACCCCACAAGACTAAGCGATAGGATACGTACCGGCTAAATTATTTAAGCCGAAGATGACCATGTGGACGATGATTCAGATCAGAAAATGAAATGTGTCCGCGAGGATGTAGTCGCTTGTGGGTCGGAGCAGTTTCAAAGACTGACTACTCGCAGAGAATCATGCTCCCGGCTGAAATATTTCTCCTACCGAATGACGTCTCTCGTAGTCATCCTCGCGCCCCACGAACCTCAAAGGGGGCCATAACATAGTCTGCATTCCGACAATGGGGTGCGTATGATGCTGAGTATGGCAGTGCCGTGATCTGTATTTGACGACGTTGACACCTCCCGCTCTCCCATGGGGGCGAGG"/>
                    <sequence id="seq_t14322" taxon="t143" totalcount="4" value="TTTATTATGTCTGGTATTGTTAGGGGCAGTGCAGAATCATCGGCAACATGACCGCGTTGCAGCCATCCGGCCTCCTGCATAACCTTGAAGGGCGCAGCCCCTATCCCTGCATCGACGGCCGTACCGTAGACGTATCGCTGGGATTCACTTTCGTGCAACAATCGCGAGTACTGACGTGCGGGGTATCTGCTGGAAATATGTACAAACTCTCATTAATCGCTAGAGGAATTGCATCCGATATCCGCTACTGTCTACGTGGGTAGTTGCCAATGTAATTCTATCTCACCCGATTCTTCTGGGTTGCATCAACACACGGTTTTGACTCGGGGTAAACTACGACGAAAAACAAATCAGACGGAACATGCTTTTCGCAAGTGGAGCCGTATATTGACTCCTGCACAAACCGGAACAACACAGATGTACCAGTAGAGTATGAAACTTACAGCTATAGCTTATGACACTCTTCCCTCCACCAAGATCGATTGTTAGATGTCTTCTAAAGACGCTACCTTCAAAATTTCGAAATGGTCCAGCATTGTACACTGACGGTTTGCAGGAGTTTATGGGACTAATATACTACAACATGTAGGCCTTGACCCCCCCCATGGATTTTTTAAGGCGCCTCGAGGATGTACGTGAACTATTCTCGTCTACTTTGGTATGTTAACCCACTACCTGTCCATGAAGGGAAAGTTGCTATTGATCTACCCTTCACACCCGGGTTGAGTAAGACATATGCTCGAGACCGATCACTTAAGGTGCGAGTCTCGAGATGTTGGCGAATCGCCATCGGACTGTTTCTCCAACTGTTATATTAAGCGCCCGTGGTATCCTGTCCCTCCTAGTGAACGGAAATAGAAAAACCAGAATGGAGTTGGTCGACATGTGGGTAAAACAGAGACGTGATGCCTCGCACTAGGTGATTCAGGCTGACATGGCAATCTTGAAGAGATTCTGAGGTACCATGGCCGAGGGCGTTGTGAAGGTAGTACAGCTCCCG"/>
                    <sequence id="seq_t14422" taxon="t144" totalcount="4" value="ATGGAATAGGTGCTTTTGATTGCTCCCGCGCCAAAACGCCGAAAGTAGTATTATGGTAGCTCAAAACTGGATTAGTAGGTTTCGCCGTACCACCCACACAGTGACTGACGTACTGTTGCGATCTCTGATATATGGGACTCTACGGGCTATAGTTCGTAGGTTCTGGATCCATCTTGTGCCACCGAAATAGAGTTAATGGTCCCATAGGGTTAAAGTATCTTTCCTTGGTATCTGTTATATGCTTCCACTCATTAGTGGAGACTTTGGTACGCAATTAGATAAGAGTAGTTCAACCGCCCGGATTGGTCTCCCATATGTCTCCATAATTCGTGAGAAAAAATCTGTATAAAGCCTGCGACCCCCTGATTGCTACATCAAAACACCAGGTCCCAAGTCTATTAAAGCCCTCTAAATCCGTTGTTGAATCCAGGGTGAGGCAGCCTACTTCCTTTCCACCCAACTCGGCGGCTGGATACGGGGATGCTGGGTGCAGTTTCAGGTAGAGTGTGCAGAAGTTTTATGCATTGCCTTCCCGTTGATCTCTCGCTCTATAGCTTATGGGATTTGCAACACCGAATGGCCGTGCGGACTATAATACTACTCCAATTATGGGCACTCCCAGTTTGGCATATTATCGGTTTCCCTCTGTACGTTTCAGGAGGTGTTTTTGTTGATCGGAGTTCCCATATGGAGTGTTGTACTCTTACTGATTTCTACTATTATTTGCGGATTGGCTCAATTGGGCAGCCGGAAGGCTGCCCCCAACCGCACGGCCGGGTGCCGTGTGTAGTATACGGCTTACCGATGTCCTTGGCCGAAGCCATATCGAACGAGATTGCTAAATGTGATCCCGGCTTCGATTGGACCACCCGTCCTCCATTCAAGAGGACATCCGGATACAGCCTCACCCAGCCACTTAACACTGTAGCCAGAAGAAAGCTTCATGTTCATCTCTACTCTGGGTGAGGTGCTTTTACCGATTTAACTGCGTTATCGGAAG"/>
                    <sequence id="seq_t14522" taxon="t145" totalcount="4" value="AATGAGTGGACTAGCAATCCTGCTAAATGGGTGAAGACCTACCCTGTTGATTCCTAAGTTATTACGATTGGCGCATGTTAGATTGAACGAGTGCCATAGGACGTTACAAGCATCGATGTTGCTCGTGGAGCTAATGGGAATTTAGCACTAACAAACAAATAATCTCGGTCAACAATCTTAATATTCATACGAGCTCTCGGTTCAACTTAGACAACGAGCTCACTTAGTGAGCGTACTTGCCTACGTTACTAATAACTAAAATGTCCTAACTGGGTTACGAAGCCAGGTCAATCTCGGGTTTTTGTTTATGCACCTCAGTAATGAAGTGGCGTCCCAGAAGTCGGCAATATCTCCGTAGTCGAGTCGCGAGATAAAAGCATCGGGTCCCTATGTACAGACTCCTACCATTTGGTGCCTACCTCGATCAAGTCTCCGTACGGCTGCACTGTGGACCCTTACTTGCACGCGTGTTCCACCGGGCATAGCGTCCTGAGCACTTAGGCTGATCCAAATCAGCTAAGGACGAACACGTAGGTTCAGCGTCAAAGTCGCTCAAAATTCTCGTCATTTGTTGTATCCATCTCATTGTACAAAAAGCGACTGTTTGGGGCTTTGACCTCGACCCTCGCGCATTGTAGGTCCGCGGAGTTTCCATACTCCCCCAGTAGCTCACGCCCACCGGTTATTCCTCAGGGGCAGCCGTGATCCTAATTTCCTAGCAACCGGTCATTGGCCGACCGCATTTATCGGGATTTTCCTAGCCTGCGTGAGTTGTTGGTAGGCCGTGATGGTAAGACGGAGGACCACCTTGTGTGGGTAACTTCGAACCGACCTAGAGCGCTATACTTATAAGGTTGTTTAGGAAAGTATGGACTCGCTATTGGAAGCGTATGACTGTCTTGGGCCTCGTGACCAATCAGTCTTTCTATTCAGGCTGTACACAGGGAACTCCGCAACGACAGGCAACGGGTGATGTGGGGGTACCACGCGCAAAGTAGCT"/>
                    <sequence id="seq_t14622" taxon="t146" totalcount="4" value="AATACAGTATAACGTCAGTGCACTGGCTAGGCTAAATTTAGGCAATTCAGCACTTGGCACCTTATAATAACATTTGGCCCTTCAGAGGCCCGACAATAGCCCGGATTCGTCACAAGGGCGGAACCCCTAACACTGCGTTGCACAACTCAGCGATCATAGTTGTACACGCCACTCGATGCCTCGATGGACCGTAGAAACCAAAAAAATGAACCGGTTAATTAAATGACGCAAATCTTATGTACATCGACTCATACCCTGAGAATTTGGAGTCGGGTGGGACTAGTATGCCTCCACTCCGAGGGTCCTAAAAATACTCATTTTTTTACTTCTAACGAAATACACGGGACGGACAAACCTAGCCGTACCTTGAGACATACGCACACCTGATCGTCGCATCTTAATCGGCACGTGCCGACAACCCAAAAGTCGGGAAGCTGGGACTGTCAACGGTGTAATGTAGGTCCCCGATGCCAACCAGCATGACGTTCCCTAATTATAATCTCAACTTAAGCGCGCTGCATTCTCCCCGCCCCTCAAGGACTTTGCTGGTGAAGCAAATTCTATCGTATTCTGCCAGTCTCCCTGAGTACGATCACTTAGCTAGATTACCGCGCGTTGCTACATCTTCAGATGCGAGTTCGCCTAAACATAATCTGGTGAAGTCCCGTTACCGATGCGTCGCCCACCCTCGAATGACGATTCGTCTTTGCTCGCCCCGTTCTCCGGATGCAAAGCGGGCTCAAGGAAGGGCACACCGCGCTTAGGGGAAAAAGACATCTGCTGAAGGTCGGGTCCAGCGTCTCCCTATACATGAGCGATACTATTCCGCGAGCGCAAGGGCATAAGGTTCCCGATTTTTAGGAAGTTCGATTTCGACGATCTTGAGGAAGGCGCCAGTACACTGTATCAGTCCCACAGGCGCGGTCTGGTAGATATAAGACGAGAGCGTGGAGCTTGTCGGTTAATATTTGTCAACGCGGCTTAAGCTATTTAAGCGCAG"/>
                    <sequence id="seq_t14722" taxon="t147" totalcount="4" value="GCACACCAAATAACTATGTGGGAGCTGGCCCTACTGAGGCTTTGCATCAGACGTTGAGAGGGTTTGTCTAAAGACAACCAGGGATCCTACCCCAGTGTAGGCACACCGCCGAGTCGCTGTCTAATCCCCCAAACGCTGCCCGTAACCTGTCAGTTCGGACGCGTTAGGAAGTGCTGGGATCTAAGTATTACCGTTCCAAGCTTACATACGAGACCCGCTGTCGGAGACGGTCCACACTTCTGCCAGGACGGTACTGACTATCCACCTATCAACGGGAATGTGCTTGGTGATAAGTCTTGAGAGATTTCGGATGAGAGGTTAGCTCAAACAAGGTAATAGCCGAAAACCGTTCTGTTATTGCTATAATTCAGATTCAGTCGCGCATTATCCCCAGGCTCTTATCCACTGTCCCGATCGCAGCTCTAGTAGGCCTTACCAGGGCACAACGCGTAACAGGATATTGTGGGTTTGCGGTCGTTACGTTGTGAAGACACACGGTAGCGAAGTGCCCGATGCAACTTGATTCTACAATGCGGATTATGGGGCCGCTTAGAGGCAAGAATCGTCTGTACAGGCCCCACAACACGCGGCGTCTAGTCCTCACGGCGCGTTGAGCTTCGTATAAAATTTGAGCGTAAGGACCTGCGGTTCGATGTCGCCTGCAGGCCGTTAGGAACTAGTTAACCCCGATGCCGAAGAGTTTCTGCTGAAACTGGGACACGCGATCTTCGCACGAACGAGCGCGCTACTAGTAGGGAGACCGTATGTACTGGCTAACACTTGCATGTCCGTTAGGCGTAAGCGGGGGCTGACTCAGTAATGGGGTTCCAGTAGGAGACGTCCTAAGTGATGCTACTAGACAGTCGTCACGGGATCACCGTCTTGAAGGTCGAACGTGAATTATATTAGAACTAGCGGAGTTTGTCAACCCTTTAGGCATTTCTTCCCTACCCTAATGTACTTCTGAGGCCGCCCTAGGGAACAAGAGCTAGAGACTAGT"/>
                    <sequence id="seq_t14822" taxon="t148" totalcount="4" value="TGGACGGAGGTCGGACCGTATTTGTCGCTACCTTTACTCGGATCACCTCGCAAGATGGCACGGAATCCGAAGGTAGGTAGTCTCTGCTGGGTTCCGGAGGCCCAAGTCATTGCCTCATTTAGCTATGTATCAAAAACCCCGCCGAACACGTCTAGAGAAGCCTCCTGACTTTAATCTATTACAAGGCCTATGCGACCCCTATTCATCTGTGGACCTTCACAAGCAACGCCGTTTCGATCATCTGGCGGGACTGCCGAGCTATGACGTGAGACCCTAGTTATATTTCGATAAACACAGCCATGAGCGCTGCTATCTGTACCGTGCATGTCACATCAGGCATAATTACCAACGCAGTCCATGAGTCATGGTCGGTATGAAATACTATGCCATCGTTACACAACTGACCGAAGGGGGGTACCCTACGACCAGACAAGGTGGTCTCAAAGTAGGTACATCATGGGAAGCGCAGGAGTCCTGGTGGGATCGAATTACGTGGCGTGGAGATAAGAATGCCCAGCTGATCCTTTCACATGCAAGGCTTAGTCCGACTGCTACGTTTGTGCACTGCGCAGGGGGCAGCTAACATATCATTGAATCCGAAACTAGCCCATGGGATTACTGGAGTTGCTCGTGGAATAACCTTATGGAGGACTTTCGAGGTGTCGGTGTGACTGGACGAACTCCCTTTACGTACACAGCAAGGTAAGGAAGTGGCAACCCTGTACAGGTTTCGTCGGAAGCTATCTTTGGGTGTGAGAGATTGAGTTGGTCAAATTATGCCATAATCATCTTTAGACCGACTTCCTTATTATTGACATGGATACCGTAGGGTAGAACTCTTCGGGAGCTCAGATGTGCCTATGCTCGGAATGGGTTTCCTTCCCTTTAGCCTTAGCGTCTTAACCTGCACAAAAAGGACGCGGCGTTGGGCCTAATAAGGCCATCTATGAGTGCTCCGGCAATGCATGCGCATGTTGACAAGACTTATAAGTCCTTTAGG"/>
                    <sequence id="seq_t14922" taxon="t149" totalcount="4" value="CAAGAGCTGCGAAGCTACCTACACACCTATGTTCGGAAGAGTTCGCTACGGGGTTGACAGTCCGGAGCTTATGAGCTCGAGCGGTCCGAGGGTAACCAACGGCAGACCAGCCGTCCCATACCACTGCCATATCATATGATAGTGTCTTCTAAAATGATCAACGCAAGCACGTGCAGCGCGCCCAAAGCTATCCTATCAAACTAAAATGTGCGTCACTAGAAAGTCAAGTCGGACCACAACTCCGGCCTCAGTCTAGTACCGCTACCTAACGACAGGACCAAGCAGGGTACGAAGTCCGTGCACTTGTTGTATGAGTAAATGGTTCGTACCGGGGTTTCACTGCTACGCACCATCCGAGGACTGTAATTGCTACTGGCTCGATCCATAGATCTAGAGACATGTCCCCAGAATCCTACCTAGGATATTTACCCCTCAGCTGGATACTACCCGTTACATATTGTAAAGGGTTTCGTCTGTGTCCGCTGTAGTATACTACTGTCGGCTAGTCCAACTTACCCGACGCTGCCTTGAACCGGGTGCTGCGGATGAGGCCCCACTAGCTCCCAAAGTATGCGCGCCATAGTAACCGATAACAAACGCCTAGGGCCTCGCGCGATTTGGGTAAAATCTATGAATGAGGCCTGTTGCCTTGACCAAGTCCACAGGGCGGACTTTGGTAGCTACCCGATCTCAGGAGCACCAGCACTCATACCTGATACTGACCTTACGCGTAGGAAACAGCGCCGCACTACCATAAATACCGTTTTTCCGGACTGTGAGCTGGATCTCGGTGTGTTGCAGAACTTGCTGGAGCCATTAGTGAAGGATCAGAGTTGCGTATACTACATGCGTCCTACAGGAACTCAACAGGTTTCGAATGATCTCGCGGTATACCTTTCGGCAGCGTAATTCAGATATTGTTACTTGCCCTTAAAAGATCTACATCGTTGGTCGTAAGGACTCTGCCTAACGACAGAGGCGCCGGTTTCTGAAGATAAGC"/>
                    <sequence id="seq_t15106" taxon="t15" totalcount="4" value="AAAAATTCACGTACACACCTGGCTACATTACAAATTTAGAAGGAGGGATGTGCCCGATAGAATAACAAGCTGCAGAATCCTCCGTTCACCAACTCGCATCAAAAAATGGGGAACGATGAACGCGTTCGTCCGAGTCATGGTCATGGGTAGGGTTTGTACAAGTTGAGCACCATTTCTGTCCTTCGAAGCCCCTCGGTGCCCATGGATGTTCCTCTCGTACCTGAGGAGGCCACATTAGATAGCATCGGCTGACACCGATAACTATACCATCTGTAGTAAATACATTTACATAACCTGTCACCCGCCTTAACCCGAGGACGAATCAGTTCTTCTGTGTGAGTCGAAACCGCTCATGGAACTTTGGATTGCCTACTCATCTTGTCAGCCTCGATAGCTAAGTCGTACTTTAGCTTTCTAGGTCCGCAGCCTCTCCTACCGGTTGTGGTGACTGAGAAGGTGAGGATTAAATAGGGACTTAATGTCTAAAGCATCAGACCCAAAAACCGCACTAGCCGCAATATACCTAAACAAGGCCGCAGTGTACGCTGATGACTTGGAACAATATGGAACCGAGTACCGCGGCGACAGACATTCTGCGGCTCTCTAGAACCAGAGTTGCGTCCTCCCCCCGTGCAGTAATGATGCCCCTCCCGATTTCGCTATGATCCTCGTGTGCTTGATTAGCTATTGGACAGACAGCTACTCCGCGTCTAAGGGAACCTGGCAGAAGAGGACACCGCATTTTGTAATGTCACAAAAGTGCTGTCTAAGCTTTTCCAGCTACTAATTCGAGGGTCCATCTATTGTGTAGGCTTCGAAACGATCTAGGCACAGCACTGGAACGGTACCCATTACCCCCTCTCGACTAGCAGTGCTCGCACACGAAATTGATGTAACTTCATGAAATCACGATTGGACGTAGTGGGGGCCAATTTAGACCATATCGGTTGAAAAGGGGCCGCCGGGCGTGCGTCTCGTCGCGCCAGGCGCGCATGATTCT"/>
                    <sequence id="seq_t15022" taxon="t150" totalcount="4" value="GAAGGATAGCTATGCCTAGGAGGTAGACTGTGTTTGCAGACGAAGACCTTACCTCGTGTCAGAAAATCGAAACCTCACTCGGTCCCTGAGAAGGCAGCTCAAGCAAATCACGGCGACGAGCTCGCTGGCTTAGGGTTTAGCAACCAGACGTATATTACAGGTCACGGCGATAAACCCAAAGAACTCGTCCTGACGGCGCGTCTCACTCTAGTTACGAAGTCTGTACGCATGAACCGTGATGGTAACAGCGGCTGGTTGCCAGTATAGCTGACATGCTCCGGGAGCGTGAGATTTGTATAGGACCCAACAAGATCACGGGAAACTCATTCCGCTCCTCCAAGTTACACTGCTAACGCCACGTCAAGGCATCGGCTAGCCAGGCTCGGGGCGAAATAAGCGTTTCACGTGAAATGAGAATGGGTCGCGTACTTTAGTCGGGAAGGATTGACTTTATAAGAAGCCATATTAAGAGCCGCAACCGGCTAGCGGTACAGCCCGTACTAGGACGTCCGCGGCTCGATGCGCCTTCTAGGTCGCAGAATAAGTATATCTCAATAAAAACAGTCGTTTAGAGTACTGGCCAGAATGACTCGCTACGCACCGCTAAACTGCGAAATGTATCCTAAGCCCATGTAAGAAGCTCCCGGTTTAGGCAACTGCCGTGCCCCGTATAGGCTTGCAACAAGATTACGGACACAGTGCAAGTGCTCGCGTTCTTGAGATATTAGAGAAAATACATGTTGTGGTTACGGAATACTGTGGTATCGGTCATCTTTCGCAATGGCAGTGCCCGGGTGCTCCTAGTGGCAGCGCGCAGTATTGAACAAGGACAACCCATGCGACATATCATGTTTTCCCGGTTAGACTGATATTCATAATACACGATGTCAGTCAGTAGGCTGATCTGCGGCATGGTGTGGTGTTATCCTTGTATATCTTTTGGTTAGTAATGAACCCGGCCCTGGTTTACGGTAAGGGCGCAACCCGGGCTCTGGTGTGA"/>
                    <sequence id="seq_t15126" taxon="t151" totalcount="4" value="TCGAGGGGACACCAGTTGGGCCCGATGAGACGGGTGACCCCTTGTAGCTGACATTCAAGTATATCCTGCTGAGAGGCACTGACCAGTACATAGAGTTGGTACAGCAGCCGCGAAACCTGCGTGCCTCGGTCAAATGTGTAGTGGCCCCATTTCGCGCTGGTTATATGCAAAGGACCTGCCCCGGGATACATATAGACTCACAACAATAAGGTCGTGCCGAAGTCGAAATTTCCATTAAAGCTATAGGTGACTCGATCTCGTCCATAACGCTACACCTAGATAAAAGTAGCGAGCTCGTCCTCCCAAAAGTATGTTGCTGCGCCGTCGATTAGGCGAATGAGTTTGAGGAAATACCGGGCGAGCAGCGGAGGACACGAAGTCCAAAGGACCTAAGATCTGAGCTCCCCTAAAATACGATCCAACGGATTTGAAGGCGGGTATAGTGGTCGAATGGACTACTCACTACGGTTTTATGAACCAGGAATGCTCAGCGCGTCAAATCGGCCAACGCGAGTTTACCCTTGTCTAACCTTCGATGTAAACTCAAGCCCCCCAAACTACGGGTATTCGCCGGTTTCCAATACGTTACTTCCGTGTCTTCGGCCTACCTAGGCAATATAAAACGGGGAGCGGGCTTGGCTACTGCCCCCAGCTTGACAGATGAACAAGACGGCTGCCTATAATAGCCTAATCCTCTGGTTGGCCAAAACCGTGAACCTGCACTTCGAAATGACAGCGATCGAGTCCACGAGGGCCTGATACAAACGACTGCGCTCACATGATGATTTTAATATATTACATAAGATAGCCAACATGTCGACAACCTTGCCAGTGTTTAGAGCTCAATCTATCAACACGGCCTCGGCTGTGATTTCCGGGGCATATCATTGCCACGAATGTGGGAGCATAAGAGTGCGGATAGACCGGCACTATTTCACGACGCCTGTAATCGTTCGCTAGTTCCGACATGCCGTCGTCTGTATGGTATGCCAACCAGCAG"/>
                    <sequence id="seq_t15223" taxon="t152" totalcount="4" value="TCTGCCAACCACAATGAGAGCCAAATGAGTCCGCATGATTCTGGCTGGATAACTTCCTTCTATTAATCCGCAGCCGCCTTGACCAAGGAATAGACTCAAACCTTGTGACACTAGAGCGGCTTTCTACAATAAGAGGTATAGCGGTTGAGTTTATCCCAGATTATATGAGGAAGTTCTGCCGGAGCGCGGGTAATACGTCGCAACCATCAGGACGTTTCGTAGGTCAGATGGTCCTATAATCCCTTTCTGCATGAATCTTAGCCAGGGGGTTAGGCGTTGACAAAACGCTCGTGCCTGAGGGCTCTCGATAATGTTTATGCCCTCTCCGCTAGGAAACATTGGTTGAAGACTATCGGTGCCCGCCAGAGAGTACACGTGGTGCAAATCAGCTAATCTGGTATGTTATAAAAGATCCGAACCTAATGACTCGAGGGGGTGCCCCAGTATCGGAAATGCGCCCGATTCATAAGCGAGCAGGTAAGACTGGGCAAGCTAGAATATCGGATTGCGTGTCTCTAGATCTCGGGAGGCTTCCCCGTCACCTATAGCACCTGCAAACTCAACAGTGACTCTACAACACTTACCCGAGTCCGCGTTGGTTGGCATACCAAGGTAACGTACGAGGGAGTGTGCAAATGGCTGCCGCGCCCCTGGCAACGTTACAAGCAGACGGGCATCTGTGGTACGGGAGCCATCCTACCTGCAACGCATGCGAACGTCAAAATAGATATCACAGCGATCATCGCGTATATAAACCCATGCGTATGGCTGTGTTTACGAAAGGATTCACATGGCCTCGATTACAGAAGGCTCAATTACCGTACGTGAAGAGTCTTGAGTCAAAACCATAGGAGCACAGACGGCGGGATCATATCCTAAGTATTCCCTTGAGCCGATTTTGTTACAAGAAGAGACGCGATGGTTTCGGCTCGTCTCATGATGACTCCACAATCTGGGAACCTCCGGCCGACCGGGTGCGGCATCTTTTAGTAACTAGCGG"/>
                    <sequence id="seq_t15323" taxon="t153" totalcount="4" value="GAGTGTTCCTAGCGTCCTTTTGGTTGAAACTAGCCGCAATAATCTTGGAGTAGATTGATGCTACTCGTTAGAACCTATCCCATTGTTTCATGTCTAAGGAGCTTAAGTCACTCACCGTCAATAACTACCGCATCTTCAGTTTGGCGTCTCCTCAAGAAGGTCTGGGGCCCAAAATCAACCAAGGTGGTCATGTTCCATCGAACAAAAACTGCGGTGGCACATGCTAATTCACCTTCCGTCACGTCTTCGCTAAATGCCTATCTAGGCCAGCGATACTGGACCAGCACTTTCTGCCCGTGGGGCAACGAGATTTACGTCGATCCCTAGATTATGTCTAACCGAGAGATGAGCTATGATTGCGAGGTGTGTCGCTACAGACGGATATGATGCTGAGTTATAGGTGAGCCTGAAGTACAGGTCAACTGATTCAACAGGGTGGTCGCTCAGAGAATAGATGTCCTATTCCTAGCAATCCAGAGACGGGTAAAGAAACGAACAGCTACGGACCACAGAGAATCTGTGCGCCGTACCATAAACGTAGAGGACTAAGCGGGCAGTACCGTCGAATTGTGACCGCGGTGCAGCCACACTACGATACCGACGACTTCTGAGCTGGGTGATTAAGCGTTGAGCCCGACCCAGGGAGTCCGGCTATGTTGTCATCCAACTGCTGCTGGGGAGCACAAAAGCCAAAAACTCTTTCGATTAGAAGTACACGACAATACTAGTTCGGGGAGGATATGAGTCTAATCTAATTGCCGTAAAAAGAGAACCAGTGCGTCTATTTGGCGCTTCGCAATATAAACCGGCATCGATTTTACCACCTTCCGTGATTCATCGAAAGAATTTGCAAAGAAGTTATCATGTCTCTGCGTTCCAATGTGTGTAGGGGTCTAACAGCTTCTTACAGGTCAGCGATGGTAGTCTGATAAGGACGCAACGATCACACCGTAACGCCCAATAGCTGCCATCAAGCTTCCCAGCTCCTACTCTTGAGAAC"/>
                    <sequence id="seq_t15422" taxon="t154" totalcount="4" value="TTGCAGCAAGGATCAGCCGATATAGCAGATTCCGCCAGGAACACATTAAACCATTTTCTCTACTTCTTTAGTCTTACATCTGCGTGTACGACATCCCAGCCGATTTCAGAGGAGACCGCGCCGCGTTATCGAGGCCCCCTGATTATCTAGCCGCCGCACGGGGTAGCCGTACCCTGGACGCCGATTAGTGCAACCACCACGCTCGAGTGCGTCTTTAATATATAGACGCGGAATCAGCACAATTTCTTTCGAAGTGTCGCACTATCTGTACGTCCTGAAATTACCCGTAGGCATGTCCTTAGAAACCTTACTTAAACGTAAATTTTTCCAGCCTCAGATAACGGCATGTCTTGCGACTTCTTGATTATGAAATCGTTACACTCGTGCGCAGTCTGGCCGGGAAGATGCGCCGTTACAAAGGCGTGTGTCACGGCATACCAAAGTCGGATTTATGAACATCCCGGCACGGTGGACAGCTGTACAAGGTGGTACGATCGCACATAGACGAGGAGTGTTTAAAGCCGTGTCTATATATAATTATTAATGCCAATTCAAATTAGATCGTTAGCGAATGAAACCAAGCTATCCCTCAACTAAAGAACCCAGAAGCCATATCGGAGGCGCGGGCTGATCCTTGTGGTACTGACGTGGGAATCTCGTAAGACTTCTACAACTCCGCGGGCTAGTTCAGTGAGAATTACTGCCCATCCTGGTTTAAGAGACACCGTGATAATTACCGTTAAGCGTGTAGATAGCGCCGACGACTAAGTACAATGGAGTCGAGGCGTTGGCTCCCAAGCCAACACCGGACTGAAAAAGCTCCCCAGCACGGAATACTGTTGGCCGTTGCACTTGTTCTCTGTACTTATCGATGCACGGCTTCAGTCTGGGTAACCATAACTTCGCTAAAGAATGAACTGTGCTCCGGAACATTTCAATGGGAGCGTACTTACGCGTATTTTGGGAGGCGCATGGCTCATACTTTGGGCCAAGATGATAT"/>
                    <sequence id="seq_t15522" taxon="t155" totalcount="4" value="TCCCTAGCACGGTCAACAGCTCTTGCGTGTTCTAGAAGGTCGATCTTTGACCTTTCTCTCTCCCGGATTACCCCCCCACATGTTTGTATTAAAACCAAGCAAATTTAATACAATAGGGCGCCTCGCGCTGTATGCTCGAGAAAATTGCCTACGGCTCAATTGACTGTCGCCATCTGGGTTGAGCGCAGTGTAACACTGAAGAATAGCATTGTTTCTAGTCTGTTAATGTGGAACAAACTGAACATTGTATGCAATGTCGCTGCGCTATGGCGACAGCGTATATCCTCTAGTCAAATGCTAACAACCTTGAGTTATGGTGTGGAGATGCCTGTCTCAGATGTGGGTGGAGACTCCGCTTGATGGTTCGCGAGATCGCGATTGGGGAGACAAGTTCGTCGGAAATGGATTTTTACATCAAAGATTGGTGGGATGGCTACGTATAGTCAGCAGTAGCAAGTTACTAACAGGGTTGACCACCGTACGAACGAGGACCATCTCGTTGAAAGGACCAGTGTTTGAACCTTGGTTGATATACATGGCACTATACTCATCCAAGTAACATCGCCAACGTCTGGTTCCAAGCTGGCTCTTCACTATAAAAAACAGAACACAATTGCGAGGCGGAGCCTCAGCATCGTGTGATTCACAAGTGAATCTACGGCAACCTCCGCTCCTCTTGAAGGTGGGTCAACGTGAAGTTTCGCCCCTCAAAAGTTTTGGCGTACTGGATTTTTTACCCTCAAGAGTATCGAGATCGTCGGGTACCAATGACGCCGGTTTCGTGGGGTTTCCTTGCCACCGTAAAACGTTCTCGTAAAAAACAAAGTACTAGATTCCTGTGGAGCGAAGCCTTGAGACGGGGAACTGACCGCTTCAGATACGTGGTTCAATCGACGGTTAGATGGTCAAATAATGTACTGCGTTTCTTATCAGGGCGTCAGCAGCAAACGGGCGCATCTTTAAAGTGTAAGAATGCTACTCATACACTACAGACTCTTCG"/>
                    <sequence id="seq_t15622" taxon="t156" totalcount="4" value="TAGCCATTCGGGATTACCACCCATGACGCCTCTGGGCGAAGAGACATATCTCCAGACGGTTTCGAGAGAGGTACTGTCATTGCTAATCAGCAGTCCTTACCTGTGCCTAATGCAAAATTAGAAATCGGCTACGATTGCGACATTACTCGCCTCCGGCCGAACATGACACTCTTTGCGATCCAAGAAGATCTTTAAATCACATACTATCTCCTTCCCACATCCTTATCTGTCTGCTGCCCGTTTTCGGCTATTAGAAGCACCCACGAAGGTGACATTAGGGTTTGATACGGGCAATAGGAAGGATGCAGGGGGGGTCTCAGCGGACCCGCATTACGCACTGCCCCCTAAGGTGGATCGAATGTATATGCGCCCATACAGACGTACGTTCTAAGCGACCCCAGCCTAAAAGCATGGCCCGGAGCCATTTTGTTAATAGGCTCGCCTTTTTACGACACGCACTTTTTCGACAGCTAGACATGATAAACGACGGATACGTGAAGAGGTTCCGGTACGCCTCACGGTGGCGACCCCTCGACCGACTTCTCGTGCTGATTTCGAATCAGATTCGCGCGACGGTCGTGATAGTAATGTCTGTCATAGTGACGTGCAGGCACCGTGGGACGTGGGCCAACGTGGCCCTGTCACATGGGGATCACCCTCCAGCGGCATTCGGCGTGTTACTTGGTCGGAAACGTGAGAGGGCTTGCTACCTACACAGTCAAGGGAGCCAGTCATGCCGCCACGCGCTCAGCCCCGTCGTGTTACCCCTTTCAAACCGATAACAGCATCATTCCAACTCAAAGCCGCTTCGAGACGAACGCTGTCTTATTCTGGTGATATAGTCAAATATGTCGGCCTCATCCACCAAGCGACCATCTCTCGGTATCGAGAATGCGGGGCCGAACTCGCAGGTGAAGCCGACTACCTGTCCCTCTATACCCTCGCTTTACGCGAAACCTTAGCAAGCACTTCGATAATCCTTAACCTAATTCCAGTTACT"/>
                    <sequence id="seq_t15722" taxon="t157" totalcount="4" value="CATTTGGGCACCCTAACGAACAAATACAATGTTATCCTCGGCGTGTCTACTTTATGTTAGAAATCCCCTGCGACAAATGGGGCACTCAGACAGCGGTGCGGCCTGTTTCACCCAAACTTCGACGCATAGCCGCAGTCGACGCCATTAACGTGGGTAGTGCCCCCGTCCGCATGACTTCCCTCGAGGGTTCTGAGGCAGGCGGATCGTCCGATATAATCCCTTCCGGTACATATATGGTCCCCGGTCGCCTTATAAATCGACATCTTACAGTGTAGCGCGGCGGGAGCCATCCATCAGCACCGGTCGGTATACGAAGGTTCTACCTGTAATTTCCCAACACATCTGCAAAGGGAAGAGACAGGTCTACGTTTCACAGCCTCGGGATTATGCATATGGCCGCCGTGCTTGTGAGCTGAGCTCTTTGGAAGTCTACCGTTCGTCACGCGTCGACCTTTCTCACCGTGTGTATTAATCGCAACGTGCCTGCTCATACACTCTAGCCCCGGCCTTTGACGAGAAGGCTGGTGCAGCCGGTAAAGATCGACTTGATAACCTGCTGACCCAAATCCGAATATTGCGTAGCCCAACCTAATGCGGGCTACGCTGAGGGACGCACCAGGGGTCATCAAAATAATACTCATAGCTTGGCATCAGTGACACGGGGCATCAATGACTAGAAGAGCTCTGGCTACTTAATGGATTGGGAACCCCATTAACATGAACCAGGGAGCTGTGACAAAAATGGTTAGACGCGTAATCGGCGTGTTATCGTTACTCGCCTGTTGAGCCAATTATGCTGCGAAAGAGATTGCCGGAGTAGACATCTATGTGTCTATCTCTAATCGGTTAGCGTCCAGCTGTCCAATATCAGGTTCTATAGTAGGGGCTCTTATGTGGAGGAAACTTCCCTGTACGAGCTGGGGACGCGGCATATTAAGAACAAGACCTCCGGTAGGTCCCCTAAGGGGTATGGACGCTTTCCCTGGTATATAAGTGTTTA"/>
                    <sequence id="seq_t15822" taxon="t158" totalcount="4" value="GTCGATCGATGAGCTTTCTGCGACCGCTGGGCCCGGCTGCTTTAGAACGGTACTACTCGGCCTGTGACGTGAGTAGATCAGCCATACTACACAAAAATACCTCTGTTGCACAGGCACTCTCTGTCTCTTCGAGGGACGGACCGACCTCCAATCTACAAGACAGTTACCAAGTGGTGCTTTCTATCAGGGTTCACACTAAAAGGAAGAACGGGTCTCGGCGATGTAAAGTGGAATCCCCATTGAGATTGGTCTTGTGAAGGCGTCGACTTCCACCCTGACAATAAGGTTCCAAAGGCTTTGAAGTTTACGGGGGGGACCATAGCTCGCACCGCGGATTCAGGGCGAAAGGTTGTAGTATGGCTATAATACTCACAAGAGCGAGGGGTCACTCCGTTCTCATCCACATATTCAGGAGATATTCATTAATTAGTCTTAAGGGCATGAATCGAGTCTTAAATTATGTCGCGGTCGAGGTACAACGGTGGTAATCGAGAAGTAACGCCCATTCTGTATATCCAGACATTGACTTGGAGCTGGTGTGGAACACACTATGGCACCCCAAAGCAGTGTCTCGGCTCCTCACTCCAATGCGGGTAGGCGCGGCAGCCTCCTGTACCGATGTCAACGTCTTTCCAACAGGACTGACGAGTTGCAGACATCCTCGTGTGAACGGAGCTAGGGTTAAGAGTCCGGGGATAATTGGCTAACTAACTTAATGAGGCCCGTGGCGCGGGGGAGTCCGGCGCGCCAATAAGTAAAACCGTTTCTGAGCCCTGTGATCTCCCTATAGGGATCGGGCATGGGGGGACCACAACGTTATTAGCGGTCTAGGGGGTCGGACCCTGAATGCGACCATCAGTAATTCTTAGAGTGTCCAACGTTTTCTAGGCTAACCCTCTCTAGGATACTGAATCCGATTGTTACTGTGCCTTACTGGGGCTAACGCGGTCCGCCAACTTTGTCGAACCTCCGGCCGAGGGACGCATTCATATAGAGTGCC"/>
                    <sequence id="seq_t15922" taxon="t159" totalcount="4" value="CCTTCCAACCACAGTGAGTGTCAAATGAGTCCGGATGCTTCTGGTGGGTGACCGTACATTATTGAATCCGCAGCCTCCTTGACCAGGGAATAGGGTCAAACCAGGTGACCCTAGAGTGACTTTCTCGGAAATGAGGTATGGAGGTTAAGTGTATCCCAGCTTATATGGGCGAGACCTGCCGTAGCGCGGGAAATACGTCGCAACCAGTCTGACGTTGCGTAGGCAAGATGGGAATGTACTCCCTTTGTGCATGAAGCTTGTCCAGCGAGTTAAGGCATGAGAATACGGTCGTGCCTCAGGGCTCACGATAGTGTTTCAGCCCTCTCTACAAGCAAAATTAGGTTGAATATTAGCGGTGCACGCCAGAGAGTACAAGTAGTACTAATGAGCTAATTCGGGCTCTTACAAGAGATCCGAACCAAATGACTCGGGGAGATGCCCCCCTCTCGATAATACGCTATAGTCCATACCGAGCGGGCGAGAATGGGCATTCCAGAATATCGGGTAACGTGTCTCTAGGTCTCGGTAAGCCTCCCCGCGACCTATAGCACCTGCCAACTCACCAATGGCGCGACAACACTGACGCACCTTCGAGTTGGACGGCATACCTAGCTAACGTACGAGGGAGTGTGTAAGTCGCTGCCGGGCCCGTGGCAACGTTAGAAGCAGTCGGACATCTGCGGTACGAGCTCCATCCTAGACGCAACGCATGCAAACAACAACAGCCATATCACAGCGAATATCTCTTATAGTAACCCAATCGAATGACTGAGTTTACGTAAGAAAGCACATAGCCTCGATTCCAGTCTGGACAGTTATCGTTCGTAACGAGTCTTGAGGCACAATCATAGTATCACCAACGGGTGGATCATTTCTTAAGTATTTCCTGGAGATGATGTAATAACTAGGCGAGTCGAGATCGATTCGGCTCGTCTCATGACGACTCCAAAATCTGGGCACCTCCGCCCTACCGGTTTAGGCATCTTATAGTAACTACTGC"/>
                    <sequence id="seq_t16106" taxon="t16" totalcount="4" value="TATAGCATGTCCGGGATTGGTACGGGCAGTGCTGAAGCATCGGCAACATGACTCCGCTGGAGCTATGCGGCCGACCGTTTATGGTTGCATAGCGCAGCCACTATCCCGTCAACGAAAGCGGTACCGTCGACGTCTCCCTGGCCTTCGCGTTCGCGCTACAATGGCGAAACCTATCGTGTGGGCTCTCAGCTGGTGAAATGTACGCGATTTCGTTAAGCGCGTGAGGACCTGGATTCGTCCTCCGTTCTTGGCATCAGCGGTAGATGCCCTTGTTCATCTATCCCTACCGATCTCTCGGGAAATGGTCAGGTCACGGTATTACCTGGGGGGAAATAAAACTGGACTACCAATTCGTCGGACCATTATCTCCGTAACCGGAGCGGTATATAGACGCAAGCGCATAAGAGAATCCGACAGTTGTACAATTAGTGCTTCAATTGCTCAAATAGAGCTAATAAGCGGCGCCTCTACATCACGATCGTTTCAAAGAAGTCGTGTAAAGACACTCCCTTTACAATAGCGCGACTTTTCAGAAGTATAAACCGACTGCTGGCCTGATATTTTTGAACTAATACTGGAAAACCTTTACGACTTGACCCACGCCGAGGACTCACTACCACTGCTCGAGGCTGGACGTGATCTATTCTCACGGATGTTGCGACATTAACTCGAGACCTGTATATGATTGTATAGTTGCGGTTGATATACGTGTCATACCACGGCTGAGTTGGTCATCTGCTCGTCAAGCCTGAGGTAATCTGATAGTCCAGATACCCTGGGGAGTCGCTTTCGGCCTTCTTAGGCAAGTGTTATGGCGCGCGCCCGTGGAGTTATGTCTCTTCTGGTGAAGCGAATTTCGAAAAGCAGGAAGACGGTGGACTACATTTGAATAAAACACAAACGTCCTACGTAGCTGTAGGAAATTCAGCGTAATCTGATAACAGTGTATACAGTTTCGGGGACAGTGAAGGAGGCGGTATACTAGGTAGCTCAGTACCAG"/>
                    <sequence id="seq_t16022" taxon="t160" totalcount="4" value="AGGTAAGGCATACGTTTCCAGTCTGTGGGTAGGTAAAGTAGGCCTTTCTAATTTAGCACCGGCTACATATTATAATGTTATGCGGACCCGCAAACAGAGCAGCTATTCCATGTCAGTGCCATACCTTACTTGGGGTGTTTCTCAAGGCATAATACCTCGGCAACCAAGTTCAGAGTCTGCTCGCTAAAGTTCACGCACCGACATAACCTCTCCTTTTACAGCAGGTCCACCATAGGTTGTACTTACTCCCATAAGTTGTGTTACAGGGTACCAGGTTGAAGACGAGGCGCGCATGCCGGCTGCCACTTCAAGACATTCCTTTGGAATCTACTACAAACGCTCTGCCCGTAGTGAGTTGGTCCTCGATCAAAGCCTAGGAACACCCTTGCATGAACATGGTCCCTTCCTATAATATAACCACGAAGGCCAGGGTGATAGTGGCAAGACCGGTGGCAACTAAGACGCCGAGTGCAAAAGGGCGGCCGAAGCCGCCTTTGACTAAAAACCTAAGCTGGTTATACCGCGGCCCACCCTCCATTAATCGAGCACTTATATAAGTTCTGCGCGATGGTGTGAATGGACTCCCCCCCGTTGGCCTAGTCAACTCTCAGCATTCTGTAAGCGAGCCAGTTCCCCGCCGGCCCCTCCGGCGCCCCCGCTGGTCAGCCCATTGTTGTGGCGTTAAAAAGGCAATCCGCAATTGTAGATCGCGTTATGTGTGTGCCCAGGCCTTGCGAAAAGACCAGACTCTCCGCCATGATTAACGTGTCTATTACCCTACTAAGCACCAGGTACCTCTACGACAAGTCCTATCCCGAGGAATAAGTGTGATCTGCCACTGTGGGGATACCTGATGCAAATGTGGTCAAATTTAGATCACGTCCGATGAGCCCCTGATCTAAAACCAGGCCGTCAAAGAATTTACCATGAGATAGGTGCGTGGACCAGCGGTAGGTGTATATGGTTGGATCAGTTCGTCACTGTATGTAGAATCGCAATG"/>
                    <sequence id="seq_t16126" taxon="t161" totalcount="4" value="GCACAATAAGGGTCAGTAGAACTTACAGGTTCCCGAAGGCAGAAATTTGACCATTTTTTATCGCTTGACCCCTGTGAACGTACTCGCACTAAAATCAACGCTATATCTTAATCGAAGGGCCCGCCCTATCCACGCCCGTGTATAGTTAGGACGACCGTATCTCCATCCGGCAACTTCCCTGCGAGTAGTAAAACTTCACAGCCTCAGTGCTTCATTGTTCATTAGGTGAGCCAACCTCACAGTCTTGTTTGCAGTGTCGCGCAACTTATGAGACCCGAAACTAACACTTGACAAACGCGGAGGAACTGACCTTATCATTGAGTGATACACGTCACAGGTGAGGGAAGTTCGGCAGACTGCGCGTTAACTGTCTCGTTACTTTCGAGACATGTTTGGAGGGGACGCATTTGCGTGTCAAAGAGTGGCTAGAATGCATCCTCTGGTCCGCTTGGCGCGCTGAGTGGTACGGTCGGAACTCGATCGCATGAGAAACATCTCTGATACAGGACAAGTCCTGGTGGGCTACTCTGTCGACACATAACGTATTCAATTCAAATAAGTTTGCCTAGGTTGGGTACCAATCTATTCACAAATTACAAATACCAGCTACCATCCGGGACGAGGTGCCCCACCATTGTGGGACGCACTAGCCGAGCGATGGAACCCCCCAGAATGGCGTTCGCGCTGTGAGAACGTAAGGTTGCCCGGCGTAGTGCTTTTGGCACTGGGATAATCATTAGCAGAGATGTCCAGGACGAAGGCGACAAGTATCGCTGGAATCTTGGGGCTTGCACCCTAGCGCAGTACTTCATGCGAAAAATCTCCCTAATGGAATAGTAGAGGTAGTATCCCTGTCCCGGTGAGCATATCGCAAACTGTCGCCGCTGGAGGCGCCATTACCGTGGCCAGTTCATTCACCGTATTACGTACAGTACCGTCAGGGGCCGAAGGCCCCATGTTGCAGATGTGGGATGTCTAGTTCTACGCACGGAGATCATCG"/>
                    <sequence id="seq_t16224" taxon="t162" totalcount="4" value="TCCTAATTAGAGTCTTTGCACATGCCAGACCGTTAGAACCAGAAATCTCTGATTTCATCGCTCTGTTCGAATCTCGTAAGTGCTACTCGACTCATGTTCTCTCTCACCAATTTTCTCATTTAGTGTACTGCTTGACTGGCAGCAACGCCCTCTAACACGATGTAACGAGCTCCTGTGGACGTCTGCTGCCCTAACACATTAGCAAATGGAGCGCTGGTACGCGCTGTTGTCGAGAGGCTACCCAATCCAGGGGTTTACCCGATATTTCGTTGCATTCGATTGAGGCGCGCAAGTGAGGGATGTTGCCTCTGTTTTCCGGTTCTTTAGCCGCTTTCTAGCTACTCACAAGCGTCTTAATCGTGCTCAACCCTAATATTGTGGACCCCCTTAGGCGAAAGTCCCGTCGCATACCTCATCCCAATCAATGCGCGGTTGGGCTGGCTACTGGAGTATGCCCTCCTCACTATGCATACTATGTCGAAGGATTCAGTGGGACCGTGTCACCGTTTGTGACGGAATCCTTATCTACAGTGCGTCATTGCGGGCCCTAGCGTCAAACAAGCCGTCCATAGGGGCTAGCTATGGGTAGCACTGGTGTTAACCTGGGCACGAAAGTCAAATACATCAATGGGAGGCTGAGGGGACTACCAATGACGGCGTCGGCAACGGAGTCCCTCGTTTTATGGTTTCGACAAGGCCAGTCCCAGCTTTCCCGGAGATTAAGGCTCCATCCACCGCTTTATAAGCGATTGCATCACGGCTTGCTAAAGTTAGGACAGTGGGGGTAAAACGACCACATCCAGAGGGCAGCCGTACGAATGGCAGAGATGTCCGTAGTACGAACCCGAATCCCGAAACCAATCACTACGTGAACGCTAGGTACCTAGATTTCCCCTGTCTATTCATCGATCCACGATGAGTATCACTGGCGTTTTAAATGTCAGTACTATCGCGGACTGAACCTCCATTGACGTGTGGTGTGGACTTAGGGCCAGTAACT"/>
                    <sequence id="seq_t16322" taxon="t163" totalcount="4" value="TTTCTTATTTCTGGCATAGTTAGGGGGATCGGGGAATCATCGGCAACATGACCGCGTTACAGCTGTTCTCCCTCCTGCATAACTTTTAAGTGCGCAGCCTCTATCCCCGTAACGAAGGCCTTACCGTCGCCGTATCACTGGGATGGTCTTTCGTGCAACAATCGTGAGTTATGACGTGCTGGGTATCTGCTGGAAAAATGGACAATCCGTCATCATAGGCTAGTGGTGTTGCAAGTTTTGTCCGTCACTGTCTACGTCGGTAGTTGCCAATGTAAACCTATCGGTCCCGATTTTTCTTGGGATCAGCAACACACGGCATTGCCTCGGGGGAAAGAAAGACGAAATACAAATTAGAAGGACCATGTTCTTCGCAAGTGGAGCCGTATATTGACTCCTGCGCAATCCGGAATAACACATATGTACCAGTAGAGGTTGAAATTCCCAGTTATAGCTTATTACACTTTTCCCTGCACCTAGATCGTATGAAAGAAGTCTACTCAAGACGCTCCCTTCAAAATTGCGAGATTGTACAGAATTGTACATTGACGGTTTGCCGGAGTATATGGGACTAATATAGTACACCATACAGGCCTTGACCGCCCCCGTGGCCTTTTTAACGCCCCTCGAGGATCTAAGTGTACAAATCTCGTCCACTTTGGTATGTTGACTCTATACCTGTGCATAAAGGGAAAGTTGCTGTTGATCTACCCTTTATACCCGGGTTGAGTTAGACATATGCTCGACAATGCTTACGTAATGTGACCGACTCGAAATGTTGGCGAACCGCCATCGGTCGCATTAGCCGACTGTTATATCTAATGCCCGTGGGGTGATCTATCTCCTGGTGAAGGTCTATAGATAAACCAGAATGGAGTTGGACGACATGTGGATAAAACAGAGACGTGCTGCCTCGCAAGAGGTCCTTCAGGCTTACGTGGCAACCTTGAATAGATTCGTAGCTTCCGTGGCCGAGGGCGTATTGTAGGTAGGACAGCGCCCG"/>
                    <sequence id="seq_t16422" taxon="t164" totalcount="4" value="GAGCCCCCAGAATGGGAAGCGGTTAGAGGGAAACGCTGGAACCTCCTACAAATGGTCTACCGTCATATGCCCCCGGATCGTCGGAATCGCTGCAAGAGCAGACGTTCAGAGAAAATGCGGACCCGTTCACACTAACCCTTTTTAGGTGGAGCTCGTCACACATTGGTTCATGGCGGTGCCAAAACAGGGCAAAGGACTATTCTTGCCAGTCACCGTGGTATGGTCGTAATGACTATCGGGTACGCCAGTTGTAGCGGCAAACCGCTGGAGTTGCAAGGCCTCCACTGGATCCCGATACTTGTACAATTTTGGCAGATCTTGACGGTTCGTGCTAACTATACAGTCACGGATGTCCCTTGCTTAATCACATTCTGTAGGGCAACCTTTGAAGACCCAGCCAGATTCTCACTAAGAGGTGGCACTTCGGCTTGCGAAAACATTCGGAGAAAGGAAATGACTTTTAGGTCGTGTGTATGCGGGTCGCCTAAGAACGGCTTCCCTGGTACTTTTTGAAGCAGGACCATTAAGTACCAACAGTCCATTACAATACCCCGCAGTAGCTAGGCCCCAGTCTCTATGAAACACATTCACGCCTAACCACACTTCTAGCATAGTTCGAATAAGGACGTTACCTACAGAAAACACTCAATGCATCCGCTCATTTCAAACCCACCGACAGTCGCGCGCAAATTACATTGCCTCATCCAGGCCAGATCATAGGATCCGCGGAGCAGGGCGTCGGAACCCGTGGATCAGAATGTGACATATGAGATCAGGATCCCTACGCGAGGGTCCGATGGACGGACCGTCATCTTTACAGCCTTTTGCAAATGTGATTCCAGTGCTTTATAAAGGTTTGATGCCCTGCCACCGCGGAGGGCTCGATGGAGGACCAATGAGGTGCCCTAGGTTTATTGCTGTTCGGAGAGTGATGACCGACGCCATATCGGTACATGAGTCCTCCAGGCCCCCCTGCGTCGCTATTTTACATAACACAAGA"/>
                    <sequence id="seq_t16522" taxon="t165" totalcount="4" value="CGTCGTACGTCTTGGCAGGTACAGGGCAGCAGCAAATCATCCCCAACATGACCCCGCGGAAGATATTTGGCTGACTGGGCAAGGTTTCAGTGTGCAGCCCCGAACGCGGCTACGGGGGCCGAACCGTAGACGTGTCAATGGCCTGCTCCTTCACGCGGCAATCCCGAAGAGTGATTCGTGGGCGCGCTGCTCCAAGAATGGACGACCGCGCCAAAAACCCTAGACAATCGAGGTTCGTAGCCTGTTCCCGTCGCCGTCTCAGGTAGCCTTGGTTCTTCCTGCTATGTTGACTTCTAGAGCTATAATTAAGAGGCCGCAGTCCCTTGGCGGACAGAGAGCCGAAACACAAAGTCGTCGGTCAGTGCTCACCTTGAGTAGAGCGTGAAACTGATACATGCCACTTATGCAAGATGACCCATATACGATTCGGGCATGTGTACCTTAGATATAGCTATTAAGCCTCCTCCCACCAACAACATAACTTCAAAGTAGTCGTCTTAAGAGGTACTCTATAAAGTCGCACGATCGTATAGAAGTACAAACGGCCGGTTGGAGGGCACTTATTTGACTCATATGATCCACTATCCAAGACTTAACTCCCGACTTGGACCATTTACCACCCGTCGAACTATCACGTAAGCTAATCGCGGCGAGTTGTGCATGTATACTCTATACCTGTGTCGGCGAGGAAGCTTTTTATGAGTCTACAGTTGATATCAGGGATGCCTGCGACATCTACTCTCTGCATGTTAGGGCATCCGATAGTCCGAAAACGTTAGCGTTTCGTCAACGTCCTTCCTACGTAACTAATAGATCTAGCGTCCGCGCTGACCTCTGCCTGTCGGTGAATGGTACTACGGGAAACAGCATAAAACCGTGCGCAATAGAATTTAAACAGTAGAATTCTGTCTAACACCCGTTAATTCAGGTTAAACTATTAAACGTGAGCAGATACTCAGGTACCGTGAGCGAGGGGGAATGACTGGGCTCACAGGCCCCG"/>
                    <sequence id="seq_t16622" taxon="t166" totalcount="4" value="AGGCTGTGCTCATGTCGCTAGTATATCCTTACGAACGGTAGGTATGTGAAATACTTCAGCGGAACGATGTTATATTGCAATCGGGAGCACCACGAACTCGCCGAATAATATACCAGCGCATTTTCGGATTCACAGCATACCCCCCTCTGTCATTACGTGACGCAGAATTCTAGAGACATACTTACTTACTATCACTCCCAATAATGGCGTCGTGTATGGTGGGGGCCAGAAAGGTCCAAGTCATCCTCTTATAGATGGCGTGAACTCCTACCACTTGCGTGATCAGTAATGAAAGGTGTGAGCGTCAGAAGAATACGCGTTTCATATGGGCCTGCTTTAATTTGGAAGAGGCAAATCGACCTCTCGAGTTGATACAAGATCCGCTGCCCTTACGCTCTTAACCGCCCGGGGTCCCTAGCATAAACCGAGAAGTGACAGTGCCTCTCTCTTACGCGCGCAAGACGCCGCTTTCTACCGGCATTGACCGTGCTCAAGTTCGGCTTAACTTGCAGTGATCTGCTGCACAGCCCCTACCCGATACTCTCTCTCCGATAGACGTGCCATCCAATTCGCCTGACCATGATGCTTTGCTGTAGAATAGTTGATTAAGGTATACGTTTAGTCGGCGACATCCTCGAAGGCGACCAGCCTATCTCTCTCGGTATGTATTTGTTTCCACGCTCAAGCTCAGCATCGCGGTCCGGCGATGGTCTGTACCCTATTCGTAAGCTGTTTACAGTTGCTGCACTGCAGAATGTGCATAAAGAGCACAATGTCGGGATATGTGTCGCTTGATTACGCTACCAGCCATGACCGGATGGCCTAGCACTGCCTTCGAGCGTCCATGTTCCTTAACACCACGATAATCAACATCGAGACCCTAAGTTTCGGTCTTAATACTATGCGGACCGGGCCGCTACCGGTGCCGGAGCAAAGAACTTGAATGGCGGGGATCTATACCACGGAGTCTTGGTGTGACACTAAACCTACAAAGCCAATG"/>
                    <sequence id="seq_t16722" taxon="t167" totalcount="4" value="TTGGGGTCCCTCGATGGCGGGGCCCGGTGAAACATAGACAGCTCGTGAATCATTGACTTTGTCCAAATACCTCGTTATGGGGCGTCTTAGGCGAGTTCGCCCACAAGCTAATGAAACAACTGTCAAAGACGGGATTGCGGGTGATATCGCACTGCCCCGCTTTGATATCCATGGTTGGACGCGTAGCACAAGCAATCACCGGCTAGTATTGCATATGAGCGATAGGCTGATACAAAAAAGCGAGCCCGAATTGCAAGCTGTTAGCATAAATGTTTTTGAACTTAAAGCAGGGCGGCGGGTACCATCGATGGGCTCTGACCCTGTCGTTACGCACTTCAGAATATGTAATCGCTGCACGCCTTGCGAAATCGAACCTCGAGGGTTGGTCGCACATGATGTGATACTCGTATCGGCAAAGCCAGAGCATACGACCGGTCGGGCATAAGGGGGAATGGGCCAAGCACTCGCAGTCATCGCATACGCCGCCTGCATCCACCTGCTTGAAAATACTGGGTAGTTACTAGCTCGTACGCCCAAGCGACAGTACCTTCTAACGATGCTACGCAGAAGCCTCTTAAACCTATAGGTCCAAAGACCCCCACCTCTTCATAGGGTTGGGTCAACTAGGAACGCTCGATATCGGTACGTTTCACGCTGTTAGGGCTGCTTCATGCGTTCAGTATAATGATTAAATTTAGTCGATTCCTTATTAGTGCAAAAGACGCGGCCATGAAGGTGAGTCTCGTAGGTAGCAGAACAATCTACGCCCATTTGTTAATTTTACTTAGCGATTTGTTCCGGTCTTACCTACGATTCGGCAGCTTATGCCCTGTGCACCAGCGAAGGGCGTAATGAGCCTACCGTCTTGAAGCACAAGTGTCAGGTGCAGGGTGTTACCGCGATGGCTCTAGACTCTTTTCCATCTTCAATGGGATGTCATTCGACAAATCAGTTCTTACTACTTGGGTGTGGGTAGAAGCCTTCCACGTAACCTACACTG"/>
                    <sequence id="seq_t16822" taxon="t168" totalcount="4" value="ACGTAAGGCACAGGTTTCCAACCTCTGGTTACTGCAGGTAGGCCCGACAGATGTAGCACCGGGTAGACATCATCATGTTATGCGTAGGCGCAACAAGAGACACTGTACTAGGGCAGGGCAATATCTCATTTAGGCTGTATCTCACCGAAAAATACCTCAGCATACGACTTCAGTCTCTGCTCGCTACAGCTATTACACCGGCATCACTTGCGGTTTCCGTGGGGGTCTCCCAAATGTTGTGCTTCAACCCTTAAGCTGGGTGACCGGGAGCAAAGTGCAAGACGATGATCGCATGTCAGCAGCCAATGCAATGCGTTCGTTTTGAGTCCACTCGGAACGAGCTGCCCGTGGTTTGCTTGTCGTTGATGAAGGTAACGCAACACCATCGACTGAGCACTATTCCTACCGGAGATACTACAACAAGAGCCGATCGGTTAGTGGTAGGCTCGGTTGCACCTACGAAGCCGCTTGCAAAAGGGGTGCTGAAGCAGCTTCTGACTTGAACCGTAGGCAGGTTAGACTACAAGCCACCCGCCACTATTCCATCACATAGATAACTTAGACTCGATTTGGCGAACATACTTCCACCCCTTGGCATCGTTTATGTTTTGCGTCCTCAGAGCGAGGCAGCGCGCCGCTGGCCGAGTGGCCGGATCCACAGGTGTTTTCGTTGTAGGGTCGTTAATGAGGGAAGCATGGTCTGTGCAACGCGGATAGGCCATGTCGAACGTATGCGAACAAAGGAGACTCTCACCGATGATAGGGGAGTCTCATATCCCTCTACGTACCATCTACATGAACTAGAAGTCCTTTCACGATGAGTACTCATGGTCTGTCAATCTTTGGTTATACGACGCGCATTGGGGTATATTTGAGTCGCGATAGGACGCGGCATGATATTACCACAGGCGTGTAGATAATAAACCACAACATAGGATCGTGGGCGAACGTAAGATATATAAGAGATGGTCAGTCCATCTCTGAAAGTAGAAACGCAATG"/>
                    <sequence id="seq_t16922" taxon="t169" totalcount="4" value="TCGCAATAAGGGTCAATAGATCTTACACGGGCTCGAAGGCAAAAATTGGAACATTTTGGTTCCCTTTTTCCCACTGCACGTGCTTGTAATAAAACCACCGCTATTTACTAAAAGACGTCCCCGCGCTAACGACGCCCGAGTTGAATTCATTGGTCCTGCACCCCAGCCGGCTACTTGCGTGCGAAGTGTGTATACCCCAAGCATAGGTGCTTCAATGATCTTTAAATGAGCCAACCCCACAGTCTTGTTTGGAGTGTTGGGCCAATGATGTGAGCCGATTTGTGCCCTTGTAAAATACTGCGAAGCTTAAGTTTTCTTAGAGGGATTCCCGTCACAGCTGAGGCAAGTCCGTCAGAATATCTGTTAACTAGCTCGTTACTCTCGAGACAAGTTTGACGGATACGGATTTGGGTGGGATAGGGCGTTTGGAAAGCCTCGTATACTAGTCTCAGTAAACTGACGGGTACGGTGGGCTCGCGAACGCATTAGAATGATCTCAGATTCACGCTGAGTGCAGGTTGCCCAGTGTGTCGTCCTATAACGATGTTAAGCCCAATAAGTTCGCCAACGTTGGGTACCAATCGACTCACTAGATATATATATTAGCACTTAGGTGGGAAGAACGGCTCGACCATTGTGCCAACCACGAATGCCGCTATGGAATCCTCCAGAGCTCCATCGGCAGGATTATAGCGAAACAATGCACGGCCCAATGTTTTTGGGACGAGGATAATTATTAGCTGGAATGTGGAGTACGACGGCGACGAAGAACGCTGGAAGCTTCGGGGTCGCATCCCAGCGGAAGGCATGCGGTTAAAAAACCCACTAACTCATTACTATAGGTTGTAACACTTTCCCAGTGAGCGTATCGGAAAGTGTCGCAGTTTGAGAGGCTATTACCATCGGCAGATGATGTAGCGTACGACTTGTCGTATCCTCAGGAACGGACGGTCGCGTATATCGAATCTCGGAGGCCTAATCCTACGGCCAGGGATCATCT"/>
                    <sequence id="seq_t17107" taxon="t17" totalcount="4" value="TTGGGGTCCCTCAATGGCGGGGCCCGGTGAAACGTAGACAGCTCGTGAATCATTTACTTTGTTCAAATACCTCGTTATGGGGCGTCTTAGGCGAGTTCGCCAACAAGCTAATGAAACAACTGGCAACGAGGGGATTCCGCGTGATATCGCACTGCCCGGCCTTAATATTCTTGGTTGGACGCGTAGCACAAGCAATCACCGGCTAGCATTGCATATAAACCATAGGCTGATACAAAAAAGCGAGCCTAAAGTGGAAGCTGCTAGCGTAAATGTTTCTAAACTTAAAGCAGGGCGGCGGGTACCAACGATGGGCTCTGATCCTGTCGTTACGCACTTCACGATATGTAATCGCTGCACGCCTTGCGGAACCGACCCTCGAGGGTTGGTCGCACATGATGTGATACTCGTATCGGCAAAGCCAGAGCATAAGACCGGTCGGGCATAAGAGGGAATGGGGCAAGCACTCGCAGTCATCGTATACGCCGCCTGCATCCAGCCGCTTGAAACTAATGCGGAGTTACGAGCTCGTACGCCCAAGTGATAGTACCTTCTAACGATGGTACGCAGAATCATCTTAAACCTATAGTTCCAAAGAGCCCCACCTCTTCATAGGGATGGGTCAACTAGGAACGCTTGGAATCGGTACTTTTCACGCTGTTAGGGCTGCTTCATGCGTTCAGTATAATGATTAAATTTAGTCTATTCATTATTAGTGCAAAAGACGCGGACATGAAGGTGAGTCTCCTAGGTTGCATGACAATCTACGCCCATTTCTTAAGCTTACTTAGCGGTCGGTTCAGGTCGTACCTAAGATTCGGCATCTTATGCCCTGTGCACCAGCGAAGGGCGTAATGAGCCTACCGTCTGGACGCACAAGCGTCGGGTACGGGGTGTTAACGCGATGTCTCTAGACGCATTTCCATCTTCAATGGGATGTCATTCGACGAATCAGTTCTTACTACTTGGATGTGGGTGGAAACCTTCCACATACCCAACGATG"/>
                    <sequence id="seq_t17022" taxon="t170" totalcount="4" value="TCAAATGTCACCGTACCGGGTGATATGGAGCATAGTAGTCCTGCATCAGAAACTCCTCCTCGCTAGGCGTGACCTTCAAGTAGCTATACCTTAGAGGGGGATCCTACACGTACTGCCACTTGACGGTGAAAGTATCACCGTCCGAAAACGTCCTCGCTAGGCATAAATTTCAGGTTGTGAGCGAGAATTTCCAAGCCTGCAGGTAAATTCTCAGTCATGGCGGTTGCGCCTCAGGTGTCCCTCAACATAACGCTGGATTGGTGCGCGGAGCCTGAAAGTTTACGTCGCTGCTGGAAGAAGAAATGCATTTCAAGGAGCCAATCCTCTCCCCTTCCCTGGGAGGGCCTAAAGGAATAGTGGTGACAGGCACCACAAGGAATGGTATACCTCTACTACGTTATCCCGAAAAGCCGAGATCGTCCCCTTTTTGGCCCCCTGCCGAGGGGACGGTACCGGATGGCAATAGCAGGAGTCACAATAATGCAGCGCCCGTTACCGTCCGCACCTGAGGGGACCTTTACTTTCGTTGACTGGGAAAGAGTAATCTTTACCTTACTATAGGGACGTTGTCAACATTCGCTGAAAGTAGTTTGCTTGCAGGTGTACTCAAGGGGACGCAAACAGTGTTGAAGCGCATGTACGAGGCGTGAATATGACCGTTCCTGACTACACAGGATGGCTCCCAGCTATTTGTCGGCCTGCGTGGCGCTTTACCTATCGAACGTCCCAGGCCTACGCGTGGAGGCTATCACCGTCGCGAATGCGTCGAAGAGTTGACGTCTGAATAAATTCCGCGTAGGCTTGCTTTCCCACGGCCAGAAGTTTGGAGGCGGGGTGGCCCCGGGTCACAAGCTTCGCGTACATCAGCCGATGTCTACAGGCTGCTATATGAAGCGTGCCCAGCCTCCTGGACTGCCAAGGGGCCAACATGCTACGACAAAGCGCGGTGGGTAGACAGACCGTCGTTTTATAGACCAGAAGCCTCCGTACATGGGGTAAG"/>
                    <sequence id="seq_t17126" taxon="t171" totalcount="4" value="CAAGATCTACGAAGCTTCCTACCCACCTGTGTCCGGAAGAGTAGGCTACGAGATTGAGAGTCAGGAGCTTATGAGCACGAGCGGTCCGAGGGTAACCAATGGCTGACCAGCAGACCCAAACCACTGGCATATCAAATGATAGAATCTTCTAAAATGATCAACGCAAGCAGGTGCAGGTCTCCCAAAGCTATCCTATCAAAATACAATGAGCGTCACTAGATGGTCAAGTCGGACCACAACTCCGGCGTCAGTCTAGTACGACTACCTAACAACAGGACCAACCAGGGTACGAGGTCCGTGCACTTGTCGTATGTGTAAATAGTTCGTACCGGGGTTTCACTGCTACGCACCATCTGAGCACTGGAATTGCTAATAGCTCGATCCATAGATCTAGAGACATCCCCCCAGAAACCTACCTATTATATTTACCCCTATGCGGGATGCTACCCGTTCTATATTGTAAAGGCTTTCGTCTGTGTCCGGTGTAGTATACTACTGTCGGCTAGTCCACCATACCAGCCGGTGCCCTGAACCGGGTGCTGCGGAGGAGGCCCGACTCGCCCCCAAAGAATGCGCGCCGCATTACCCGATATCAAACGCCTAGGGCGACGCGCGGTTTGGGTAATATCTATGCATGAGGCCTGTGGCCTTGACCAAGTCCACAGGGCTGACTTTCGTACCTACCCTATCTCAGGAGAACCAGCACTCATACCTGATACTGAACATACCCGTAGGAATCATCGCCGCACTACCATAAACACCGTTTTCCCCGATAGTAAGCTGTATCTCGGTGTGTTGCAGAACTTGCTGCAATCATTAATGAAGGACTAGAGTTGCGTACACTACATGCCTCCTGCAGGAACTCACCACGTTTCGAATGATCTCTCTGTATACCTTTCGGCAGCATAATCCAGATAGTGTGACATGCCCTTAAAGGATCTGCATCGGTGGTCGTAAGGCCTCTGCCTAACGTCCGACGCGCCGGTTTCCGAAGATAAGC"/>
                    <sequence id="seq_t17223" taxon="t172" totalcount="4" value="CTAGTCCTTATGACCGAACAGGTAAAACGACGGCACACCCACCTCCATTTATGGTGACGGCCATGGGGTTATAATGACCGGTACGCGAAAGTTGTTGTAGGCACGAGCGGGAGCATATCCGTCGACTTGCCTCTGCTAAAGTCGACTTCCGACTCTATACTTCCAAGTATGCCCGGAGCTTCGTCGATCCAGCAATGTTGTGTCCTAGTCAATTTAACTCAGGTCGTGCCGGCCCCGGACTGGCATTAAAGGCCCTAGGGCGCACCTACAACACGCGTTATATTGCTTTGAACGAATTAGTATTATGACCTTGACGGGGTCAGCTGAGGGCTTGGTCGAGAGGACGCTACAGAGCTCGTCTGTAGAGGTAGCTCGTTGAGTCGAGGTGCAGGAACATTACGGGTGTAGCTGTTTGTGGTGCCCTCGATTGAGCCAAAGTGAGCCTGTTTCATCGTCACGTCACGGATTTAGCCAGACCACCGCGGCAGCGAGGGGGGAATTGTTACGCGTGCCCGAGTATCGCCGGTCAGGAAATGCGGCTCGAATGCCGGGCGTAACTACCCCCCTAATGAGTGTTAGTCCGCATGAGGTCGTTTACTATTCGTGCCGTAAAGGTATAATTCAGATCTTAGAGCAAGCGTCCCTGATTGCCCTTCTTTGCCACTGGTACAGTAGATCGTTAATGTCAATTCCAGCCCTTGTACTGGGACTACAAAGGAAGAGTCAGGACGTACTTACGCTTATCGTGCGAGCAGCTTACAACCGTAATGGTGCCACCACAAAGATTGTTGGAAACGGTGCAAGAGTGTCGCCTTGCCGACTGAGGAGGGTTGGCTTTGGGGCACGCCGAAATCCGCACCTGTGCTACCCGTTTCAGAGCTCATGAGATTCTAGATTTGTGACTTGTGGACCGCCGAATCATTCCAGGGCAATACTGCGGGGCAACCTTCGCTCGTTGATCACAGATCAAAGTCAGGGTAGAAGGTGTTATACAGTTAAC"/>
                    <sequence id="seq_t17322" taxon="t173" totalcount="4" value="ATAAACTGTAGAGGCGTAGTTAGTCGGAGGCGTTACGCCTCACTTTCTGCGCTGGCTACGCCAAATCCTACGGTATCTACTACGTTACACAGACGAAAGGGATACACTGTCACATGAAACGGGTGACACGCGCGGTCTCATTGGAGATAATTCTCAAGGAATTTAGTGACCCACATGCTTACGGCTAGCACAAAGTTGCGCGTCCTTCAGCTGGTTGTGCTTTTCACCCGTGACGGTATCGTATAGAGACGTTTGTGCTGTTACTACCTTTCCATCCTCTTTAAATCTTAACGCCGGCTACTAATGACAAACCAGGCATCCGTAAATATCCAAGTTAACAGCACCTGAAACCCCACTTAGTTGCGCGCCACATACTCGATCGGAATTCTGGAAGCTTAATGGCGGATTATAAAGACGCGGTCCTAACAACTGCCACAGGTGCGCGGTATGATAAACCCCCGGGGACCCTATCGCATTAATACCCTACAGTGAGCTCCAGACGGTGCTGAATGAATTCGAAGTTGCTACCGCTGACAAGCCATCCGCAGATGAACTGTGCGCGCGAAAAGGCGATGGAAACGGAGCAATTAGCCTAACCACCCGTTCTCGAAGAAGCTCCTCCAAGAAAATCGCCACCCGAGAGTTTACTCCGCAACAATCGCATGGCCAGTTGCCGCGCTTCACCCTAAACGAATTTGGGACTGTTAGCCACCTCCGCTATCCACGTTATGTTTACAGAATCTCCGTACTCATTAAGGTATACCGTAGGCCGAAGGATGTATTAAAAAAACTGATGTCGGGAAGAGACTTCAGGGACCGCTTGTCACAATAGGGATACGTAATATCGCGCGGCATGGCTACCCCAGCGAGCATCATGCTCCTTGTGGGTGCAATTTATATACACAATTTACCCACCACTGAACCACCGTGATTGCTTAATCGAGTACAGGGACACTTATCCCGGGGCAGACATCACGTTGTGGCCATCACTGTGATGATG"/>
                    <sequence id="seq_t17422" taxon="t174" totalcount="4" value="TCCTAAACATCGCTGAAAAGTTTTCTGTCCCCAAAATATCGTTGGTCTATAGCGTCGAAGCGTAAGCATTTGGCATCATGCCAATACGACCTTTTGTGGGTCGAGACATCCGACTACTTTAGGATGAATCTCTGATCCAAGTCAGCCCCCTTCACGCACAGCGTCAGCCTTAATTGCACAAATATGAGATCGTGAAGCTTAATCATCTCTAATCAAGCAAAAATTGGACCGCAACGATGGCACAGGGAGTATATAGGGTGCTTCGAGGAAATAATGCTTAGACAAACCGGACGCATCCTCAGAATAAAGAGAGTACTAGCACCCCCTTCCTAAGATAGCTTGTGCAGGAGTGATAATTACCGGTCCTCTCGGTAGCTTAGCCCCATCAGCTTCTCAATCGTCCCGGAGAAAAGTAACCTTCGACCCTAGGCGCCAAACTCTTGCCGCGTTTTAACTGTATGCCTAGAATCTGCAAGAATAGAATATAGGCGGCGGACGACAAAGTGAGCACGTGTACACAGGTAAGGGCCACTTGACCTGGCGGAAAGGCGCATAGTCAATCTTCAGTGTTGACGCCCCGTTCTTTTTATTTGGGACCACTGGTCACCCCGCCCAAGCTCACAGCAGGACAAATCGTTACCTCAGGGCCGTGAGCTTATGAACGTCAGTACCTGCCGGCGAAACGTTTATTATTGAAGTATACCTGGGTGGAGCCCATTCGATGCGGGTGAGGCCATGGCCGCTTTCCATTCCTTCCTGAGGGACCAGCTGGATCCAGTTCCACGTCAACCTCGGATGGACACATCTTTCCTAGGGCCGTAACTCTGTTTTAGGGTGGCACTGTGTCACCCGCCCTGCGCTATCGGCCGTGGCGTAACACTTAACATGACCCAACCACACCGTCAGCTTTGCTCAAGGTAGGGAAATTAACCTACTGCCTCCTTATCTGGCATCGCTCATGTTGAGCGAAGAGCCCTTCTGGAATGTCCAGTGAAAGCCT"/>
                    <sequence id="seq_t17522" taxon="t175" totalcount="4" value="GGACCAGGGGTAGGGTTCTTGCCTCTGCCTATTTTGATTAGGCTTCACTTATTCAGGGCCGGGTAGATAACATAACGTATGACGTTGCCGGAAAAAGAGCCACGATTCTCGATCAGAGCGATCTGGCACTTAGCGGGTTTCTCAAGGCATCAGACCTCAGCACCAGATGTCAGGCTCTGCTAGCTACAGAGACGCCACCGACAAAACATGCTAATTCTGGGCGGGTCCCCCAAAGGTTGTGCTTCCACCTATAAGTTGTGTGATCGGGAACAAGGAGTTAGACGAGGATCGCATTTCCGCAGCCAGTGGAATGCATTGGTTTTGAATATAATAGATACTAGCTGCCCGTAGTTAGCTGGGCGTTTATGAAAGTAAGGGAACGCCTTTGCCTGAGCACGGTACCAACGGCAAAAACTACCAATAAAGCCAATTGGATAAAGGCCAGCTCGGTTGCACCTAAGTCACCGTTTGCAAAATGGGTGCAGAAAAAGGCTTTACCATAAACCTTAAGCTAGTTATACCAGGGCCTACCCTCAACTATATAAACCCTTATATATAGTATCCAGGATTTAGCGAGCCGCCTTCTAGCCGTTATCATAGTTCACCTTTAACTACCTCAATGCGAGGACTCGCGCCCCCGGCCGACACGTCGCTTCCGCAGGTGTTTCCATTGTTGTGTTGTTCAGACGGGAAGCCTGGTCTGTACATCGCGTCCAGGCAATGGGAAACCTGTGCGAAAAAATGAGAATGTCAACCATGATAGAGAAGTCTCCTATTCCGTTAGGAACGACGTACATCAGCTATAAGTCGGTTCCCGACGAATGGGCATTGTCTGCCACGCTTTGGTTACCCGATGAGCATGAGGGCCTATTTCGTCCGGGATCGTGGACGTCCTGATATAAATCCAGCCGTTCAGATAACAAACCACGTGTTAGGAGCGGGTACGAAGGTTAGATATCAAAGGGCGGGTCTTCCCGTCGCTGTAAGTCAAAACACACTT"/>
                    <sequence id="seq_t17622" taxon="t176" totalcount="4" value="AAAGGGGAGCCCACCTAGGGTGCTATAGTACTTAAATAGTTGGACAGCTAAGTGAGAGCTAATCACTAACAGCGGTAACGGTAATATAAGGCGCTTCATGAATAACTGGGGATTGTATAGTATACTAGACGGAGATACGGAAGCGCGAGCGATTTAACATGCCCGTGCACGCTCTGTGTCGGTTTCGACCTATCAGTGCGCATAATTCAGACCTTTCAGGCTGGTGTGGAAACTCGCGATAGGTCCTGGGTAAGGGTGAATGGGCCCATCTAGATTTAGAATATTTCGGGCAATTTGCAGCAATGAATATTGCCAGGGGAAGATAATCCTCCGTCTTGAGTCGCCATTGCTCATACAAGTTCATGTTTTGTTGGAAACAGCTGGGCCCCAGTAAGCTATTCGGACCTTAGCTGTCTGCTTCCTTACCCGCTCCATCCGTTACAGCGGAACTAGCCAGGATCTATTTGAAGGATACCATTCGCCTAGAGGACAAGACCGGAAAAACGCGCATGGACAGAACGGTGTATAGGATCTCGGGGCATCAGTTGGTCCCTAGGCAAGAAAAGGTAGTGAGTCGTACGACGATCATGCTAACAGGTGACCGCCAACGCTGAGCTCCACAGTGTTGGCATGAATCAGTCACAGGTCTCGGTAGACTGGGCGACTAGTGGCCTGGGAGTTAATCGACTGCACGAGGACTAACATTGCAAATAAACTTCCGTGACAGACGTACACATTCTTTCTCCTTAAGACGGAAGAGAGATAAAATACACTTTCCCGTCCGCCCAAGGTCGTTCCGTCAGGCTCTCAGGCACAGGTTCGTCCCAGGGGGCACTCTTGGATTTAAACGCCGCCTCGGTTTTGATTCGCACCCATATCGATTTAAATAATTACTGCACCACATATACACGATCGGTCTGGTGACCATCTTATTCTGTAGAGATGGGTTCAAGGGACAGTGTTCTCTGATCGTTTGTAGGCGTCACAAGTGCCGATATCC"/>
                    <sequence id="seq_t17722" taxon="t177" totalcount="4" value="TCCTCGAACTCCTGACAGAGATTCCCACCTCTGGCTTCTTCGAACTAAGATTAGGAACAAAAGTACGAGAGTAGCTATTGCATTTTCCTACCCATGTAGATTCATAGAAGTAGGTAATGGTGGCCTAACAGCGGTTCCACCTATGGTGAAACTTCGTACCACGCGAGTCATGAATCGGTTCCTATGGAAACGTAGCCAAGATATAGGTCAGGGGGAGCACCTGTATGAACCGATAGGCCGTTAATCCTGAATAAAGGGCAGTGCGAGGTGCGCCTGGTTGGGTTGTCTTGCCAACTGTCATGCCCAACGCAGCTTCGTTCACCCTGTTACTATGGTCACAGGTCCATGCTGTTGAAGGTCGCGTCAGGCCCCAATCCATGGGAACGCGGCTACACGAGAGCCGCGGAGGTAAATGGTCTTGTCAACAGGGGTAGCATGTCGCTACTCCCGTGTAGAACCAGGGACGCAGCTGTCATTTTAGCGCACGACCATGGGCCTTCGAGTCTCCTCCGTGAACTCTTTTTATGCACTTCCTCCCTATGAAACGGCTAAATCCTTAATGAGGTCCGCCGTCCTTCAGTAAATACAAATCCCGAATTCTACTTACACGTGAAAATTGCTCCGTCCAAAGCAGCCGTGCATAAGAACGTCCATGAATCGGAGCTGTTCCTTATTGAACAGGCCACGTAGCTCACGTTCCGGATGATAGAAAAAGCGTACGAGATCCAAGCTACCTAGTTTGGTGTCAATCAAGTTATCAGTGAGGCCCGCGAGAGACATTAGAGGCAGTCTCGGATAGCAGCGCTTTGTACCCGCACTCGCGTATGTCTAAAGTAGTCCCAGCGTTCGCCGAATCGCTACTTCCGTCTGCCTGTAAAAGGTTCTGTACTCGGTTATCTACCATTACTCGTTCCAAAGTGTAGCTATGAACAAACCGGGTCTTTATCCGGACCCCCCTACAGCAAGTTAAGTGGGGATGACCGCATAAGGTTGTCACGGC"/>
                    <sequence id="seq_t17822" taxon="t178" totalcount="4" value="TAGCAGTATGGTTCAGCCGAGGTTGCAGAATCCTGAATGAACAAATTTTACCAATCTGTCTCTATTATTACTCTCGCCCATGCTTCAACATTAACCCGGGCGATGAAGCAGGAGTCGACGTCCCGCTATCGACGCCGAACTGTAGTCAATCCGGAGCACAAGCTGGCCGGCCCCAGGTAACTGAGTACTGATACTACCACGCGTTACTGCATCTGTCACCTCTGGACATGGAAAAAGCAAGATTTTGTTACCAGATTTATGCGAGTAGAACGTCATGAAAGTACCTTCAGACCTACGCATAGAACCCTGCGTTAGGGGTTCACGATTAGTGTCTGAGATTACGGGAGTTCATCCCAATGCTTGGTAACGTGGACGTGACACCCGAGCAAAGTCTGACGGAGAAGCAGGGGTGTTAGAAATATTGGCGTCTTGGCTTCTCGTAGTCGGCTTTACCAGCACATCGGAACGGTTGAATCCTGCACGCATAAGAACGACCCAACATACACGAGGCGTTTATGCACCCATGTCTCTACACATTTTTTGTTGCCCAATCAATTCAGGTTGTCCACATCGGGTTCCCTGCTATAGATTAACTAGTAAATCAAGAATCAATTTGGGACGAGCGGGTTTGACATTATGGTAGTGACGGGGGACTCTAAAAAAACCTCCCCATCTACGGGTGCGCACTTAGCGCGGATCGTGGCCCGTACTAGGGTGGGAGACTCTGGAATTATTACCCTCAGGCAGGTCGACAACGTCGAGTACAAATTAAGGTGCAATCGAGTTGTTTGCTCCAAAGCGAAAACCGTACTCTCAAATTGCCCAGAAATGTTGTAATGTAGCCCGTGTCACGTGTTCGGCGAACTACTCGAAGCACGTCGCGGGCCTAGGCAACCATATGTGGGCTGATAAAATAACTCACTTACGGAACCAATAATCAGCATAACACGAACGAGTTCTGTGAATGTCGGAAGGTTTATTCTTCTAAGTAAACGCATTG"/>
                    <sequence id="seq_t17922" taxon="t179" totalcount="4" value="CATGATCACCGAAAGCATGATTCCAATTGGACCAGGAGGGCCCCAGCTGAAACCTAAGGTACTGGTAGGGACGTGTTCTCTGTTGGTGTAGTCGCTCGTGGTCTTTAGAGCACTCCTATTGTGCCGCGAGATAATCGCAAATTAGTAGGGACTAGTAAATCTGCCCGCTCAACAGGCTGGACATCGAAACGAGACATCCGTCGGACTTTAAGTAGAGAACTACATTCTGAGTCTATATACCGGCGCGCCTAATGTGGGCAATGATCTATATGTGCTCCGCCGCCAGGTTGTAGTAGCTCTGTAATTTCGTTTCGCAATTGCCGAGGGTACTTTCGGTGCTTAGGACTCACCCGCGTAGTCTTGTCTCGATATATAAAATCGGGGACGATAAATAGTGTCCTACGACGTGTCACGCCTAGCTCTACTTGCACGCCAATGGGCTGCAGGCGCGGAAATTAATAGGTTTCGTGGAACACGGCGCGTGGCGTTTGGCGGGATAAACAAGTGTTAAAAGTCTTAGGAATCAGCGCGTGGGAACATCTAGCAGGTTGCCCAAAAGTGTCGCATCCGCTTGGCTACAATCAATTTTCCCAAAACGGACAGGTAGGAGCCTCGAATAACACCCGATCACTGAAACCATCGGCTAAGTTCCGCAACCGTCGCGGTACCGTACGCCTCAGTTATACGCCAAACCCTTAGTCGCCCTCGGCACATAATAGAACACCAACATGGCTCGAGCGACTTGTCCGGATTTTGACCGGAAATCGTTTTGGGACGTTGGTCCGCACAGATATGATTGTGGCCCCGTTAGCCTTCGAAAAGGTGTATCCGACTCTAGCACAGAACTCTCGCCTTAGTTAGGGGATATAAAGAATTGCGATTGGGGGCTCATGGCGCCATCTGTGATATTAACCAAGCACTCATGCTATTAAGACTATACTGACGGTGCTCGGCAAGAACAGATAAAGGATCAGCTAGGGATTTCACTCATCGTTTAACT"/>
                    <sequence id="seq_t18107" taxon="t18" totalcount="4" value="AACGGCTCACGTTGGCTTCGGGATAGATCACTTCTGTTGCAGCACCCGAAACCGAAAGCCGGTACCAGGCTGCAGCATTGGAGTGCGACCAAGTCTTCCCTAATAGACCACGGCGATTAACCGGGGCGTGGAAGACCCGCAAATGCGTACGATTCGACAAAGTAGTGCACCAGGTCTAAAGGGCGCGGCCCCTCGGTTCCAGTAAGACGGCCCTTTAAAGCTGGAGGGGTGAATCTTGAGCGTTCCGGAGCTAGCCGGTTAGGTGTCCTGTTAGACTAGGATGTTGTGGGTCACTAGATGCCCACATCACGTACTGGGGGATAAAGATCTACTCCGTGAATCAACACAAGTCATACGTCTCTAATTACCCAAATAACCAAAACGGATTCGCTAACGCCATAGGACTAGGCCTCTCAGCGAATGTAACACTTGCAGGCTAATCGAATGGATTGGGAGGGAAGCATAGCATGGTTGCCCTTCGTCAAATCAAGAAGTCCGGCTCTTAGCTCGTGCAGATCATTTGTCGTACAGGGAAGAAGGGTACCTTGGTCCCAGGGAAAGGAGACGTACGGCGCTGGACGTGGAGCAAATAGATCCGATTTTGATGTTGCCTAGTTCCGACTAATTCGCAGAGAAGAACTGCACCGCTAGGCCTTATGCTGGCATCCTCGTGTGCGTGATACTGCTGTCCGTCGTTAGCCACGAAGGGACTAGACTACTGCGGCATCCGAAGGCAGCTCATATGGTCATGCCCGACGAGCGCTGACGTCTACTTTCGCCTTAAGCACCGATGGGTGAATATAAAGCGAATGCTCTGTGACAGGCTTGGAAGGGCTCTAGCTCTCGTACCATGCTCCGGTTGAGGTTTGTATTCCTAACACGGGTAATATTTCGACGAGCACTAATTAACGAGTGTGTGAGCAGAAATTCACTACGATCTAAAAAGCTTTAAGATCCTGCCTACCAAAAGCGACTGTTCGTCGCAACAGTACTATTCAGC"/>
                    <sequence id="seq_t18022" taxon="t180" totalcount="4" value="AATGATAACCGACAGTACGATGCCAATAGGATCAGGAGAACACCTGCTGGAACCCAAGGTAGTTGTATAGCTGGGTAACTTCTCATTGTAGTACCTCATGGTTTATAAAGCGTTGATATTGTCAGGCGAGACAATCGCAAACTACCAGGGACTAGTAAATCTTTCCGATCAACAGGCTGGATATTGAAACGAGACATCCAAAAGACTTAAAGCAGGGAACTTCATGGTGAGTGTCCATACCGACGAGCCTAAAAAGGGCATTCAGTCATATGTGCTCCTCGGCCGGGTTTTAGTAGTTCTATATTTTCGCTTGGCAGTTTCAGAGCGTACGATCGGGGCTTCGGACTCACCTACCTCGTCTTGCCTCCATTTAAACGCTCGGGAATGCTAAGTAGGGTCTTACGCCACGTCGGCCGCGCCTCTATTTGTTCGCCCACCTACGGGAGGCGAGAAAATTAATTGGTTTCGTGGTACACGGCTCGTGGCGTTAGGCCCAATGAGTCAGTGTTAAAGGTCCTAGGAATCCGCGCGTAGGTAAAGCTACAAAGTTGCCCAATAGGGCCTTATCGACATGGTTCCAATCCATTGTACCAAACCAGCCAGCCAAGACCCTCGAATAACAACTAATGACTGTAACCAGCTGCGAAGTTCCGCGACCCACCCGGTACCTGTCGCGCGAGTTATTCGCCACGTCCACAGTCGCCCATGCCATGTATTAGTACAGCTAAATTGCTCTAGCGACTTGATCGCAATTTTACCAGACATCGTTTTCGGGCGTGGGTCTGTGCCCATATTGTCGTGGCCCCCTTAGCGTTCGCAAACGTGTATCAACCTCGAGCATAATAGTATTGCGTTAGTCAGCGAATTTTAAGAACTGAAATTGGGGGCTCAGGGCGCCATTTGCGATTTAGACCCAGCACTCGCGCTCTTCGCACCATAATAACGAGGGTCGGCAAGAAGTGGTAAAGGAGTGGCTAAGGGGATCACACCTTGTGAAACT"/>
                    <sequence id="seq_t18126" taxon="t181" totalcount="4" value="ATCGAATGTGCAAACCGGTGCCTTGTGGTAATTCTTTCTTCGTGGTCAGTAGATCGACCCGAGGACGCGCGTGATTTTTTAGAATACACCGAGCTGAGTTTCATACCTTGGAGTATCTCTTAAGGGCCCTCGTAAAAGTACAAGACCATATCCCAGCAGGACGACATTCATTTGTGCAAGCGGATAGTCTTTACACCCCCACGGAGACTGGCCATGGTCGTGGCTGTGACCCGTAAAGCCCCGACCACCACGACGTCTCGCCGAATAGCCCTTGTGAATACGTAGCGATGTTGTGTGCCGTGAGCCATTACGCTGTCCAAAAACGCTCGTCATGTTACAGAGTTCCGGAAGCGCTACCGCCAGAGGCAGTCCGACGCCAATGTGGGCGAACCTAACTTAGAGGGGTATCCCAATAATCATCACCAGTTTTCGCCGTCTTTCTGGAACGAGTAGAATAATGTACTGGTGAGTTCCCATCTTGCCTGGAGCCTCTGAATCGCTAGTCGCCACTGATGACATCTTGTATTAACTGTAATGGCAGTCCGCGCAAGGGCTGTCTTTGCTGAGTCTCAAAACGCTAACTTTGGGCTGTCGGTCCTCTTAATGTACATGGAACCATATGATATCAGAGATAATTTTTTCAGCGGGGCACACGTGGGGTAATTGTGCTGTGCGAAGTGAGCCAATAAAGCGCGGGCCTCAGTGATGGAGTGGCGATTACGCTAAAGTTGCCGTCCCCGCGGACGTTCTCACCCTGCTACTCGAGGGCAGTTCGCACTCGATCTTAATCTCTGTTAATGGTCCCGTCTCGCCATCCACGTTTTGCCAACCGCGTAGGCCCCCGATTAGAAGCGCTTTGCTTTTTAATAGGTTTCCCCAGGTTCCTTCTGTTCGTTATAAAATCTGGCTAGATGTAGAGGTGGCCTATTACCGCACATTTCTTGCTGTAGGTGGACATACGTTCTGTCACCCTTCCGACCGAATTGCGAAATCGTTTGGA"/>
                    <sequence id="seq_t18223" taxon="t182" totalcount="4" value="CATGACAGGAGCATCTACTGGTAACGCTATAGTGAGTAGCGTTCTAACAAAGCTACGTTGAGTTGTTAGGGACATTACGCCCCGCTGCTCAGTACTGTTGTCGTCCCTAGCGAGCGCAAGTACCTGACTTCAAACTGTTCGTAGGACTCGTGACCTGGTTTAATAACCTCCCGCCCGATTGCATAGTCGTGGGTTGAGTACTACCCAGTCCTACGACCCCAGAAAGGAGATTATTATGATCGTCGCCGTTCCTGTAGTCACCAATAAATCGAAATTTTAAACGCTGCTAACCTATTGGTCTGTTCGCGGCCACTGGGCGCACTCACCCCGAGCACTAGGAACAATTGTCATGACCGACGGTTCAGACCTAAAATGCCAGTCGGGTCACTCGGCACATGAGGTATATATGTATCCTCTTGACAATCCTAGACCTTTGTGCTTGATATAGGCTTTATTCGATATTTGGCGATGTTCCGATTGAGATGTTGGTTGTCTACGACATCCAGCCCCCAGTATAGAGGAAGGGGACTCTTGCCCTACGAAAGCTACATTTACGGCACTCTGTCCTACACTGCCTAGTCTGGTCTCCCACCGCTGATCCCCTGATAACAGACCTTTAGTCTAGGTTAGAATACGGTTATGTGGTTTCTTGAATTCCGAGTTGTCCTTTACAGCATTTAAGGAGGAACTTGATACAATCCCCATGTGTTGCAAGCTGAGTACTAAGCGGGAGTGTGGTCGGCTACGAGCGGATAGCGATTCTGTAGTACAAACGGGCATCTCTCTCTTTGTGGAGGTCTCGGGGAGGTCGGGTAATAGCATGTAAGAGGTCATCAACGGCCCGGCACTCAACTGCGACATAAGCGCGATGCTTGCCTGATTAGCCGGCGGTCAGCCTAGGATCAATTCTCATCTCCCCGCGTACGCAGGGCCATGGGCTTGCGCTAGTCGACGTATATTAGAAACTCTGTCGCCAAGGAGATTCTAACGAGGTCGTATC"/>
                    <sequence id="seq_t18322" taxon="t183" totalcount="4" value="CAAGAGCTCCGAAGCTTCCTACACACTTGTGGCCGGAAGAGTAAGCTCCGAGGTTGAGATTCGGGAACTTATGATCACGATCGATCCGAGGCTAGCCAATAGCTGACCAGCAGACCCTTACTACTGCCATATCCAATGATCGTACCTTTTAACACGATCAACGCATTCACGTTCTGCGCTCACAAAGCGATCCTATCAAATTAAAACGTACGTCACGAGACTGTCATGTCGGTCCACAACTCCGGCCTCAGTTAAGTGCTGCTAACTAACAACAGGTCCAAGCAGGGTACGAGGTCTGGGCACATGTCGTATGAGTGAATAGTTCGAACCGGTGTTTCACTGCTACACACCATCGGAGGATAGTAATTGCCACTCGGTCGAGCCATAGATGCATAGACATCTCCCCAGAAACGTAGCTATGATAGTTACCCCTAAGCTCGATGATACGCGTTATAAATTGTAAAGGCTTTCGTATGCGCCCGGTGTAGTATACTACTGTCGGATAGTCGACCTTGCCAGACGCTGCCCTGATCCGGGTGCTGCGGATGGAGCCCCACTAGCCCCCGAAGTAGGCGCGCCAAGGTACAGGTTATGAAACGCCTAGGGCGGTGCGCGATTTGGGAAACATCTCTGAATGATGAATGTCGTTTTGACCAAGTCCATAAGGAGGACTTTCGTACCTAAGTGATCTCACGAGCACGAGCACTCTTACCTGACACTGAACATACCCGTAGTCATTAGCCCCGTACTAGCATAAACACCGTTTTTCGTGACAGTGAGCTGTATCTCGGTGTGTCGCTGAATTCGCTGGAACCATTAATGAAGGAACAGAGGTGCGTATACTCCATGCCGCCTACAGGAACTCGGCAGGTTTGCAATGATTTCTCGGTATACCTTTCGGCAGCATGATTCAGATATTACTACACGCCCTTAAAAGATCTGCATCGTTCGTCGTAAGGACTCTGTCTAACGTCTGAGGTGCCGGTTTCCGAAGATATGA"/>
                    <sequence id="seq_t18422" taxon="t184" totalcount="4" value="CATTACAGGAGCATCTACTGGAAACACTAAAGTGAGTTGGGATATAACATAGCTACGTTGAGTTGTTAGGCACACTACGCCCCCCTGCTCAGTACTTCTGTCGTCCCTAGCATGCGCATGCACTTGACTTCAAGCTGTTCGGAGGACTCGTGACCTGGTTTGATCACCTCGAGCCGGATTGCATAGTCATGGGTTGAGTACTACCCAGTCCTACGACACCAGAAAGAAGATTATAATGATCATCGCCGTTCCTCTAGTCATCAATAAAGCGAAATTGTAAACGCTTCTAACCTATTGGTCTGTACGCGGCCACTGAGCGCACTCAGTCCGAGTACTAGGGACAATTGTAATGACCGACGGTTCAGCACTGAAATGCCAGTCTGGTCACTCGGCACATGAGGTATAAATGTCTCATCTTGCCGATACTAGACCTTTGTGATTGGTTTAGGCTTTATTCGAGATTTAGCTCTGTTCCGATTGAGATGTTGGTTGTCTACGTCATTCTTCCCCCAGGATCAAGGAAGGGGACTCTTGCCCTACGAAAGCTACATTTACAGCAGTCTGTCCTAGACTGCCTAGTCTGGTCTCCCATCGATGATCCTCTGATCACAGACCTTCAGTCTAGGTTAGAATACGGCTATGTTGTTTCGTGAATCCCGCGTTGTCCTTTACTGCACTTAAGGCGGAACTTGATACAATCCAGATGTGTTACAAGGTGAGTACTAAGCGGGACTGTCGTCGGCTACGGGCGGAAAGCGATTCTGTAATACATAGGGGCATCTCACTCCTTGTGGAGGTCTCGGGGAGGTCGGGTAATAGCATGTAAGAGGTAATCAACGGCCCTGCTCTGAACTGCGAGCTAAGCGCGAAGCATGCTGGATTAGCCCGCGGTCAGCCTAGGATCAATTCTCATCTCACCGATTACGCTGGGCCATGGGCTTGAGCTCGTCGACGCATAGTAGAAACTCTGTCGCCTAGGAGATCCAAACGAGGTCGTATG"/>
                    <sequence id="seq_t18522" taxon="t185" totalcount="4" value="CATTTGGCCACCATAACGAACAAATACAATGTTATGCTCGGCGTTTCTAATTTATGGTAGAAATCCCCTGCGACAAATGGGGCACTCAGACAACGGTGCGGCCTGTTTCACACAAACTTCGACCCATAGCCCCAGTCGACGCCGTTGAAGTGGGTAGTGCCGCCGTCCGCCTGACTTCCTTCGAGGGTTATGAGGCATGCGGATCGTCCGATAGAATCCCTTCCGGTACATATTTGTTCCCAGGTCGCCCCATAAATCGACACCTTACAGTGTAGGGCGGCGGGAGCCATCCTTCAGCACCGGTCTGTATTCGAATATTCTACCTGTAATTTCCCAACACATCTGCAAAGGGAAGAGACAGGTCTACGTTACACAGCCTCGGGATTATGCCTATGGCCGCCGTGCTTGTGAGCTGAGCTCTTTGGAAGTCTACCGTTCGCCACGCGTCGAGCTTTGTTACTGTGTGTAGTAAACGCAACGTGCCTGATCCTACACTCAAGCCCCGGCTTTGGACGAGAAGGCTGGTGCAGCCGGTAAAGAACGACTTGATAACCTGCTGACCAAAATCCGTATATTGCGTAGCCCAACCTAATGCGGGCTCCGCTGAGGGACGCACCAGGGGTCATCAAAATAATACTCATAGCTTGGCATCAGTCACACGAGGCATCTAAGACTAGAAGCGCTCTGGCTACTTAATGGATTGGGAACGCCATTAACATGATCCCGGGATCTGTGACAAAAAGGGTTAGACGCGTAATCGGCGTGTTATGGTTACTCGCCTGTTGAGCCAAGTATGCTGCGAAAGAGATTGCCGGAGTAGACATCTATATGTCTATCTCTAATCGATTAGCGTCCAGTTGTCCTATATAAGGGTCTATAGTAGGGGCTTTTGTGTAGAGGAAACTTCCCCGTGCGAGCTGGGGACGCGGCATATTACGTACAAGACCTACGGTAGGTCCCCTTAGTGGTCTGGGCGGTTTCCCTAGAATATAAGTGTTTA"/>
                    <sequence id="seq_t18622" taxon="t186" totalcount="4" value="GCAGGGTAAACATCACAGACTTACGGCAGAGCGGAGGTTCTTTGCCAGATAGGTAACTGAGGCCCGGATAATTGCTTGTACATCATGCTCCTGATGCCGAGCCCAAGTTACAAGTGAGTAAGTAGTAAATGCGCCGCAGCGTACAAAGTTCTGCCGTTCCGAGCCACAAATTATTCCGGGCGTTTAAATAGGTCGCCGCCGTTAAGGACTGATGCTCATCAGAGGAGATCTGAGCGATCAAAGATTGTGGGCGTACGACAACCGGGCGAGACCAGGTGCGATTGTGCACACTATCAGCAATGCCGGATGAACACAAAACTAACCTTTTAGCCTTTTTACGTATTCCAAATGTCTCACGTGCAGACGGCACAGAAAGCGTGGGTACCCCGAATGTAACACAACTCGAACGCGATAACCCTCGGGTAGAGCTTCGTATCATCTCAGCGTCTGCTGGCTCCGTGACTTGCAAGTCCGAGAGTAAAAGCGTCCCACATTACGTCGGTATCACGGCGAGATCCGCTTTTCGGGTCGACAGATTGTTGTAGAAGCCACATTTGTCCTGCCGAGGATTGACCCCGACAAATAAATAATGCGAAACAATTGCATTGCATATGAGCTCCATCGTCGGAGACGACTATATATAACGGAGTACAGCGCCAAACTGAGCGAAGGCGGATTTGGGGAAGTGGGGGCAATTCCTCATAGGTGGTCAAACCATTTTATGCCGGTAAACTCCGTGGGTCTCACGATTATTTCAGGAGGCAACAGCTAAGATCAGTTTAACAAAAATGATCGATGGATATATCATACCTTGTGCCCGGATGATGAGGCATGCTGGCATCTCCAAGGAGATATGTCGCAATTCATCTGCGCATCCACGCTCCGTGTCGACGAATGGATAATATAGCCTAGACGATGATTTGATTGGAACCTTGCCCTTTCAGAGATAATCCAACCGGCTTTCGTATACTAATCATAATGACCAGATAGTTTCCAAACT"/>
                    <sequence id="seq_t18722" taxon="t187" totalcount="4" value="GAAACTCGGGCTCCTGTGCTCCAACTCTTTGCTATATGCCTGCTGGCGTCGTAGTACCGATAAGATAATCTCTATTTAACAGCGTGAGAGATTGGTTTGGCCAACCTATATATCAATGGGTCGTCGATCTTTCCGTGTTGGCAAGTTCATAGATCGTCCGACACTGATTACCCCGGCGTCCAAAGAAACAAACAATGGCGCCACGGACGTCGGGTATTCTCTTCGTCGCCTATCACACGCACATTTCTCGTTTGTGACTGCCGGGTCTAGCATCGGTCCAAGGCTTGAAGAGAGAAGATGGTATTTCAGGGTCAACACGGTGATAGTGCACGGTTAACAACATACATTTAGTTAGTCCAAATACACTCGATATGCAAGTGCCCCAAATAACGGGAAATCAAAAGAGGGGCAGAGCCTATGGAGAGCTGGCGGTGTCATGCGGTTGGGGTGTGGTGCATCAGTTATGGGGGGTAGCTCAATGGAAATTTCCCATTTTTAGCTTCAGTCCGCCGAGGTCTTTCCCATGACCAGGGGCCAATCTCGATTCTATCTGGGACGGACGACGAGATTGGGCGAGCCTTACTACATCCGACGGAAAATTACAATTATAGGTCGCACGTTGTCGCCATTATCCTTAGAATCCTGGACAACTACCCCCAAGGTGTTTTGATTGTTTGCGCCACTAGGTAGGAATCTCCAGGAGTATAATACGGACGCAGTGCTTCTGAGCGGCGTCCCCTTGCGGGATTATTCGACTTGTTTTAACCGCATGGACTTCCTTCTTGGCTCACGGACTACCACACCTATGGGTTGATGCAGGCCATCAACTAAGAGCTGGTATAGCTTGAGCCCAGTACGGTTGGGATCACATGTGCAGACATTACTGCGTGGAACTAATCAATGCTCACGCCGAAATTTTATATGTAAAAAGCCTGGCAACCTATTGCTCGGGCATCTGACCATGGATCCGGCTATGCCGTCTTCACATACGAACCCGGGA"/>
                    <sequence id="seq_t18822" taxon="t188" totalcount="4" value="AACGAGCGAAGAATTATCGGCGTACAAACTAGTGCCATCCGGTACAAAGTTGCTATGTTGTGTGGTGAGGGATGCTAGGAGTGACTGCTCACCACGTTTGCAGTGACCAGCACTCCCCAGTAAGAAACTCGGCATCGTTCTGAGGCCTGGTCTCACGAAATTCTCTCCAAGTGGGTGGAAACATAATGGTTGGTATGGGGCCTCACAGTCCAATAATTACAGGTAGCAGCTCCTAATAAGCCTCGGTGTCCCTGTAGTCGTCGCTTATGATTAACCGCCAACTCCTACCTCCCCAAGGGCTCTGCCCCACCCTTTAGCGCGCGCGACGAGCGTACTGGAAGCTATCGGGAAAACCGGCAGATCATAATTGTACGGCCATTCGGGTTACCAGGACCGGGAGTTAGGCTTTTATGAGGCTCTAGGGGATAGTCCTTCGCGCTTTAGTTTGAATGTACGCACCGACTTGTTCCTAGCCGTGGGAGATGATGCTGATCTACATCACTACTCCCCCTTCGTGGTGGCGTGGGTCTCATGACCTACGGACGTGACTTCTACACAATTCCAACCTACACTGTATAGTCAAGTCTCACAGCGCAGTTCGACTAAGCGCTCACCTCCACTCCCGCTTTTAAGAGGGTTCAATTGCCGCTCCACTTCCGTGGTATCCGCAACTGCAGTGACTACCGAGTCTGTCTAGAGCCGAGCCTGACGCCATCGGGGAAATAGTTTGTACTGAACTCTGCAACGCATTGAAACCGAGTCTTTAGTCGAAACTAGCGTCTCACTCGCTGTGACTGGGACGGACATGTCGCAAACTGTCTTGTGACGGTAAAACAGGAGTACTGCTCGCAACGTCCAGAAATGCTCAGACTAGTCAGTATCCACAAAATGTTAAGTCGCGATCAATACTGTTCACATTTAGTACCACCCAATGTGGTCCTTCTTACGTCCCCGCCGGTGCGGTGTACCCATTCTGAGGAGCTCATCGGGAGGTTCTTTC"/>
                    <sequence id="seq_t18922" taxon="t189" totalcount="4" value="ATAGAAGTAGGTCACTACTGTGTTTGGTCTTCACTATCGTTCTACCCCGGAATTACAGACATCCTTCGATATCACTACTAGACTCAGGATTGAGGTTGATGACGCGCACGCAAATTTGCTCTACAGACATAGTTGCGGGCATGGGGTCCACGTCTTTTCAACTTCGTGCTGCACCTATCTTGTAGTCCGGTAGGTGTAACCTCCTAGACCTATCGCTCATCGGTAGAGTTCCAAGACACTTGATGCCTGTGTTGACAAGGACCCGATGGAGGATGAAACGAATCGGAAGTGATGGCTCGGCGATAAGAGTATTAAATAGCACACTCTCACAGCTCGGACGCCCGTAGCAATAGCTGCTGCTGCGAAATTGCCAGGTCCCTCCCGTCTCTTGGTTCGTCTGTACCTGAGCCACGCGCAGTGATGTTTGGCACGGCGTTGATAAACTGATTATAATGCAAACTAGACTGGCTGTAATGGATACCTTGGAGCCGAGACCCCAACCTAACTGTACCGTATAAAACGTGTTTACCAGCAAATCGACGAGTACCCTAGAACTGTTACTATAGAACTAGAACTATTTCACCCTTAGGTGTTCGCGTCTCATCCTATGCCTTGCGGAGCCCTTCCAAAATGTCGTAACGGGTGCTCCTCTATCCCTCGCTGAGGCATTCAGAGGCGGAGGCAAACTTGTTTCTATCGTCACAATTTTGTAATGCGCGAGTATTAGCAGGAGGTCATTATGCCACATCTTATTGTAATTAATTCGTGGCCCGTCACACATCTGATATTAATAACTCGGAGTGCTATCTCGAATGTGGACTTGACAATGATGGAAGTCGCCGTTACTAGAAGTGTACGCCCTGGTTTTGTCTCCCCAAACCCTCATTGGCTCGATGGCAATATTCGGCCACACCTTCTAGATATTCGTGCTCCTGAAATTTTTTTGCAGACTGTACCGGACTTCGCAGCGGCTATCAGTGGAATCAAGTGACTGCTAACC"/>
                    <sequence id="seq_t19107" taxon="t19" totalcount="4" value="TAGCAGGCAGGATGAGCGATTGTTGCAGTGTCCTGGAGAAACTAACTTCACCATTTTCTCTAAATTATTACTCCTATATATGCTGCTTGTATAACCCACGCATTTTCAGAGGAGGCGGCGGCGCGGTATCGATGCCCAGGGAGAATCTATCAGCCGCACGAGCTATCCGGCCCGTGGATCCTGAGAGGTATATATAACACGCGTGCGTGCTTCTTTAATCTCTAGAGGTCCAAATACCAGGATATTGTTTGCAGTGTCCGTCTATCAGGAAAACATTAAATTACCAGGAGGCATGTGCTTAGAAACCTGAGTGAAAGGTGAAGTTCTCGAGTCACAGATGACCGCAGGTCGTCAAAATGCATGACGACCAGGTCCTGACACACCTGCCCACTCTGGCGGAGAGGAAGCGGGCTTGCATCGATTGGTGTTATGGGACCTGATACTCGGAGTTAAGAACACCCCCGCACGCGAGACCGCTGAACGCGTGCCCACGATCTCACATCTACGAGGAGTGTTTGAAGATTTGTCTATATAGATTTATTGATGCGACTTCGAACTAGATCATTAACGCCCGGAATCCCGCTATCCTTCAACTAAAAAACCCAGAATACGTTTGGGAGATGCGGGCATATCATAGTGGTGCGGAGGAGAGAATCTCGAGAAATTTCCGCAACTCCGGGTGCGAGATCACTCCGAATTACGGACCATGCTAGTTTAAGAGTCACTGCGATCATGACCCACAGGCCTGCCGAAAACGCCAACTACTAAGAACAATGGAGTAGCGTCACTTTCACCCAAGCGTAGTCCGCTCAACTAAAACTCCCCGCAACGGCATACTGTCGGCCGTTGCATCCGTTCTCCGGACTTATGGTTGCACGTCTCTGGTTTTGGAAACCATAAGTTGGCACAAGAATGAACTCTTCTCCCCAACACTACATCTGGATCGTACGAACGCGTCTTTATTGAGTAGGATGGCTCAAAATTTTCACTAAGTTCATAT"/>
                    <sequence id="seq_t19022" taxon="t190" totalcount="4" value="TCGTAGGAACACCGTCACTACGATCCAAGGAAATCCACCCAGTTATTCGGTCCATGGGTGTTCACTGGAGGTTCCGATCTGAAACACTCGCGCAGTCGTTAGAACTGATCCTGCACTCACATCACTCCCCGTCAGATTGCCTGGATTCTCTAAATGTACGTTTTAGGCGAAAGATCAACGAAGGCGTTTAATCTCCCGCCGGTAAACATTAGTGGGTCAACTGCTGGCCGAATTTTGATTATTTCCCAAACCCGAGCAAGTGACGCTCAGGCCTCGACGAGCTATTGGCGGTCGATGCTCTGGACCCGTAAATCCGCTGGTCCCTATATGATGTATTCCACTGGAACGACTGACGATTCCTTCCATAGCATACACATCGTGAAATGAAGATGGGGTCACGGTTACCAATATGTACGCGCTCAACAACCGGCGAGGGAGGAACTATGCTACATGGACAAGATAGATGGACTGTGTTCCCCCGGCACTATCCCCTTTGTAAGGATGTCAAAACGAGTTAAGCGGCGGTACCCACAGAATAAATCCGTCTTCGCCGACCCATACATCTTTTTGTGGGGACTGCCAGGTGAAGACGGGATTCTAGCGCATCCCAGCCTCAGACCTGAACGGGAGATTATCGTGAGCTTGAGCCACGGGCGGAAACTGCGGCAAACCATCAGGATACCCATGGGGAAGATCTGCTGCCAGTTAGTATGACCCCGGAGCACTAGCCTGACCAAGTACATATGTCGAACAACCGCACGTTAGACCAGGTCATAAATGTAGTCCTCACAAGTTTGGGTATATACAAGACTAGCATCTCGCACCAGACGTTCCGTATCCTAAAATTCTAAGGGGGCGAAATCGTTTATCATCATAGTCTTCGAAAGCACGGTCGTATGGACTTACACTGAAACTAGGTGTTTCCAAACCCGGCCGGAGTCGCTCCAGGCCGCAGATGAAGTTCGTCTGAGTTAATACCGGAAACTAGCGTTCAAAGTGC"/>
                    <sequence id="seq_t19126" taxon="t191" totalcount="4" value="TCAAGGGGCCACCCTTTGGGCCCGATGAGGCAGTTGGCCCCTGGGACATTACATTCAACTATATCCTGCTGAGAGGCACTGACTAGTCCATAGAGTTGGAACACAAGCCGCTAAACCTGCGTGCCTCGGTGAAAGGTGTAGTGGCCCCATTTCCCGATGGTTATATGGAAAGGACCAGCTCCGGGACAGATATAGACTCACATCAATAAGGTCGTGCCGAAGCCGAAATTACCCTAATAGATATACGTGTCACTATGTCGTCCACACCTGTACACCTTGATAACAGTGTCGTGCTCTACCTCCCACAAGAATGGTGCGGCGCCCTCGATTAGGCAAATGAGTGTGAGTAAATACGGAGAGAGCAGCGGAGGAGACGAAGTCCAAAGGTGCTGAGATCTGAGGTCCCCCAAAATACGATCCAATGGATTTGATGGCGGGTAAAGTGGTCGAATGGACTACCCACTACGGTTTAATGAAGCAGGAAGGCTCAACGGGTCAAATCGCCCAACGCGAGTGTACCCTTGGCCAACCCTCGATGTAAACGCAAGCCCCCCAAACATCGTGTGTTCGCCGGTTTCCAATACGCTCCTTGCCTGTCTTAGGCCTACCTAGGCAATAGAAAACGGGGTCCGGGATTTGCTAGTGCCCCCAGATTCACAGATGCAAAAGACTGCTGCCTATAATAGCCTAACGCTCTGGTTTGCCAAAACCGTCAACCTGAACTTCGAAATGGCAGCGATCGTGTCGACGAGGGCCTGATACAAACGACTGCGCTCACATAATGGTCTTAAAATATTAACTGAAATAGCCAACATGTAGACGACCTTACCAGTGTTTAGAGCTAAATCTAGCAATACAGCCTCGGCTGTGATTTCCGGGGTATATCATTGCCACGAATGTGGTAGCATAAGAGTGCGGATCGAACGGGACTATTTCACGACAGCTGAAATAATTGGCTAGTTCCGACATGCAGACGTCTGGATGGTCTTCCAACGAGCAG"/>
                    <sequence id="seq_t19223" taxon="t192" totalcount="4" value="TTGGAATGCGTGATTTTGATTGCTCCCGCGCCAAAACGCCGTGAGTAGTGTTATCTAAGCTGGCAACTGGATGAGTAGGTTTCGGAGTCTCAGCCGCACAGTTACTGATGTACTGTCGCGATATCCGAAACAGTGGACTCCAGGGGCTATTGTTCGTAGGTTCTGGAACCATCTTGTGCCTCGGAAATAGATTTATCGGCCCAATAGCGTCAAATTATCTTTCGGTGGTACCTGTTATATTCTTCCACTCATAAGGGGCGACTTTGCCACGCAATTCAGTAATACAAGTTCAACCGCGTGGATTCGTCTATTCTACGTCTCCATAATTCGCGAGAAAAAGTCCGTATAAAGCTTGCCACCCCCTGATTGCTTAACTAAAATAGCAGGTCCCAAGTCTTTTCAAATACTGAAAACCCGTTGTTGACTCCTGCGTGAGGTAGCCAACTGCCTTCCCACCCAACTCGGCGGTTGTTAACGGGGGTGATCTATGCGTTTTGGGGTAGATTGTGCAGAAGTCTTATGCATAGCCATCACGTTGATCTCTCGCTCTCTAGCTTATGGGATTTGCTTAAACGAATGATCGTTCAGACTATAATACTACTCTCATTAAGGGCACTTCCAGTTTGGCATATTATCGGTTTCCCCCTCTATGTCTCACGAGGTGTTTTTGTTGATCAGACTGCCCATATGGAGTGTTGGACTCTTGCTGGTTTCGACTATTATTTGAGGCTTGCCTGAATTGGGCAGCCGTAAGGCGGCCCCCAAGCGCACGGCCGTGTGCCGTGTGTAATATACAGCTTTCCGATGTCCGCAGCCGAAGCCATATCGCAACAGACCAGTAATTCTGATTCCGGTTTCGATTGGACGAACCGTCCACCATTCAAGAGGACGTCCGGCTCCAGCCTCACCCTGCCACTAAACACTGTAACCAGAAGTAACCTTCATGTTGATCTCTACTCTGATTGAGGTGCTCTGAGCGATTTAGCCGAGTTATCGGAGA"/>
                    <sequence id="seq_t19322" taxon="t193" totalcount="4" value="TCGATCGCCGTATCTGCAGTGAATCGTAGGTGTGGGGACTTACGTCTTGCAGGCAGCGTACTCCAAGCAGTAAACGCACCTGCGCTACAGAGGTGTGAGAGCCACAGCAGATCATCCGCATCAGGATTAAACCGGTATCACTGGAGCTAACGTGGCCAGGTTCGAGTGTCTTACACGTAAACGGTTGGCGATTAGGACGTAGAGCTTGGCGTCGGTTGCCTTACTAATCGGGATGCTCACGCGGCGATTCGACCGGGTTGTTAGAAATTCTCCATGCGGGATGCCCAAGACCACCCGATGCTGACGATTTACGAAGCCTACGCTAGCTTATAACTTGAATCAAGGAGAAACTGAACGCAATTGGAGGCCTCAGACCCGTGCTGTTACCTTGCAGTTTCGTTGGGATGCCTAGATAAAACCTGCTATCAATGAAAAGCGTTGTCTATGATGTCTATACCGATTGGTCCATATGCTCTCTATGAGAGGCTGGGCATAGACATCAGCTCGCCTATAGTCCGTTGTAGCATTTAAGGGAAATCCATGGGTCGATAGAATTGTACTCTTCGACTTCCTCGTAAAGCGAGAAATTAGGCAAGGCACGCGGACGCAGAGATGGCCCAGGTCAATAATCGGTCGGCGAACTGTCAATGGGCACCAATATCCCGGCCAATTACTCAGTTTCAGCTGGCTGGTCGACGACCGTGTAAAAGATCCCCAACCTGATATAGGTGCGGAAAGAGAGTGAGCTCCTGTTAAGGTCGTTGATTGACGGACGCATTACAGTTGAGATCCACACTCCAGAAGGGAATCAAGACAACGGAGGATGTCGTTGTGGCACCTAACTATGGCGGGTCTTGTCAGCATAACCACCCGAGAGCCCTAAACGGGTGCGTTAACTTCAGGCAAGATACTATTGAGTGGCATGCCTCACCTTGCAATAATTGCTGAAGGTAACTTAATCGAGGGTAGAAGACGCTGCGCGCGCCCAATAGTGATAATG"/>
                    <sequence id="seq_t19422" taxon="t194" totalcount="4" value="GCACGCGCAATCGCCAAACCCACCCCCGATGCTACGAATGATTTGGAGTATCTATGATATATCTCCGTACCAGTTGGCGTCTCTAGAGAGCGGACACGTACTGGCCCTTCCGCTATACTCTATAGCGGTCACGAGGTTGACACGACATTCAGTAGGCCCAAGTGAAGGTTCCGAAAGTTTCTTGCGGTTTCTTGGCAGTTTGAAAGTAGACGTTATACTAGCTTTTCCTTAGGAAGGGAGTGGAGTCTCGCACTAAGACTTTTATACTGGGTCAAGTCGGATTAAGAGTGAGATCATCGCGAGTATATCGATTCACACTTGGTTGGCCCGGGAGGAAATCTACTTCGCAGGCGATACAGTTAGACCGTTCTTGACATGTAATTCCGTTGCGACGACAATCTTCTACGAGTAGGAGAGAAAGAAACAAGAACCTTACCCGCTCACCTGTATTTATCTCTCTACTACAGAAAATCATCCATCGTAACTTGATTTGCGTTCCCTACGTGACGCAGTTCTCAGCGTGCAGGAGCTATTCGTGTTGACACAATGGGATTGAGGGGTGATTCCAATAGCGCTTCTGTTGAAATCTCGCGGTTCTCGGTAAAATAATACAGGCGCGCTTGGGGGTGACAAAGTTCGTGCCAGGTGAAGACTAGCCGATGAGTCGGCCAACTCACTTACTGAAGTCTGCGCAGGAGGAAGCCAGACTTGATTACGGGGCAATCCACTTGGTATTCAGCCTCGCTAACAGCCACTGGCGCGAACCCAAGATAGGCCCAGATAAGTCAACCCCCCACTGGCACGTAATGCCAACCTATGAGAAATCACCTTGCCTCATTCCACACGGAGTACAATAGGGGTTTACACCAGGGATTAATAAAGGTAATCATATATCTGGAGGGCGACGCGCCCAAGCAAGGTGGGCCCAAACGTTTTACCTCTGCTGGGATTCAGTGATACAGATCGAGATTCTGAATCTCTGACGTCTATCATGAGTCCT"/>
                    <sequence id="seq_t19522" taxon="t195" totalcount="4" value="GTAAGCGGATATCGCATGCCCACTCTGGATTTTGGGTGGATATCGTAGTGACTAGGATTCTCCTCTGTAGGAGTTGGATGATCGCGGAGTCGGACTGGTGTCTTGCCTATCAGTAGGCAGTAAATGCGTTCCGGTCTGCACGTGATTGTAAGAATGCCATATTGGAAATTCAGTGCGAATGTGGTGGAGTTTTATCTCTATTACACCACATGATATCCTCGTTTTCCCGCGCGAAGTTTATGTTGGCCAATGCTATGTACAGTCTTCCGAGGCAAGCTGGCTTGATAGCTACTTCGCGGAGTAAATATCGGTACATACTTGTTTATACGCAGATCCATCCCACAACGGTGTAGCCAAAGGATGCATTGCCTGGTGATGTAATTGGGTTTCCAGCTGAATATTGAGGGTGTCGACGGTTCAGAACCATAATACTGTCTCCAAAGACAACAGGTATTCCTCTTCTATAGTATTCTTTCCATCGTGACGGTCTACTTATAAGCTGTAGTAGTTAGTACTAATAAGGCGGCACCTAGCAGTCTCTACCCAGCGGGAATGAGGGCTCACTCCAAAGTTGCTGGGTCGGAAGTGGCGAGTGTCTCATCACAAACAGTAAGCATTACCTCGGGTAGCAGATGTTTAAGGCCGTTGAGCAGGAGCCGACAGGCCGGTACAGTCAAGTCCTGAATTCTACGAAGGAGATTACTATCCACGCTAACGCGTCATACCATGTGCCGACGGTTGTGTAACAGATTTACCATCGGTGAACCGCGATACTCGTCAGCAAGTTAGCTGCTAAAAGTAAATCGGTCTGTGACCATGGCGCGTGTCGGGCCCCCACACAACAGAGAGGTCAGGCGGGATCTGTCACATGGATAGATAAATATGCTCGTGCGGCGGGTGGACCACTGGCCCAAGCATGCTTTAGTCAAGAATACAAACTGCCTGGTACCCTCTTGAACCAACTTAATACTCCGAATACTTCCACTAGTTGACCAGCCTT"/>
                    <sequence id="seq_t19622" taxon="t196" totalcount="4" value="ATCTTGCCCTCGCGTCAGTCCCTTCTCGTGAATAGGTTTATCGGATCGATACCTTTACCACAATAGTCGTATACTCTTCGTAATCATCCTGGAGTGAGGGTGAGTACCTGTACTTTGGTTACAGGGACGTCGTTGAACCAAAAGACAGTATCCTAGTAAGACGAACTTGTTTACTACAATAGTAGAATGACTACGCCTGCACTGAGCTTGGTACGGGTCGACCCTAGGACCTCTTGAGCCCCGTCCAGGTCTTGCTCTGTCTTCTGCGTCTCTGAGACTGCGAACCGATCTGCTGGTCCATTAGGCATGAACACGCGCACGAACGCGCAAGATTTCTCGGAGTTCCAAATGCACTACCAGCATTGGTTACGTAAAGCATAATCAATGAACTCCTTCCTATAGGATTCAGGAAATAAGCACTACCATTGGTACGAAATTTTTCCGAACGAATACTATATTGCAACGGAGGGTGACCGAATAAGCTGCACCCTGACAATCATTCCTTGACACCGATTCCATCGTCGGCTTCTATAGGTGAGGGTCCGAGCATGAGTGGTCTTTTTACAGGTTAAGATCGCCGCCTGTGTGCTTTGGAGGCATCCAAACTAATTGGAGTCTAGTAATAGAGTTCAGTGCATGGGCCCCAGTGCTTATCCCTGGTCGTTGCGATCTGGGATGTAATCCCACCGAGAGATGGCAACGATTGCTAAGTGACGATAAGTGTATGGTTTCGGCCGACTGGAACGTACTGATGCCGTGGGTATACTGCTGGTGTCACGCTATCATCCTAGATGATTAGAAGTCGCTCACTCCGTCCGGGTTGTCGAATTCGTGCAGGCTCCCGGCTAGTACTCTTACGCTATGCTGAACCGGTGCGAAGGCTCGTATCGTTTGGGTTAAGTCCCGGGACGATGAAAAAGTGGCATTCAATCTGACTTTTTTCTCGGTGGGTGGTCATACGTTCACTCTGTCGCCCGACCGACTTGCCGAATATTTTAGG"/>
                    <sequence id="seq_t19722" taxon="t197" totalcount="4" value="TGTGCGAACCTGTGACCGGGAATCATGCCATAAATTTTTATCAGACGCGTTAGGACGTAATCATAGCGCAAATCATGCCCCATCTAAGACATTCTGCTTGACATCGTGTTTAACTACGTTCGGTAGAAACGGGTACACCCTACCAGCTCATCTTTTCAACATACTTGACCTGGATTCGGTGGTAAGTCAGCGCCCCGTCAGTTTACCGATTTAGATACACAGGCTATGTAATTTGGATTTAATGATGCGAGTGGAACTCGCCCCGCTGGTCCGACTGTTATTCATCTAGAAACATGGCTCATATCTGTGGCTACGGGTCGGTGCCGGACATGCCGTGCTCACTCCAAACAGGCCTATGTGCGGATGTCGCTCTAAGCAGTTATTTGTGGCAACTAATTAGCTTTGCTGCCTCGCACATAACACTAAATGGATCAAACCCCTCCACGGTTTTCTATATTAGGCAAGGCACTCCACTGGCCGGGAAATATGCATATCACGTACGGATGTTCCCGATCAGCGTGGAAAGTCTCCCGTGCGCGTGACACCGTGTACTTCCGTTCTATATAATGTTGGCGACGGGTGTATCATCCTTATTGCCACATAGATTACATCGCCCGACCTGCTTGTCCAGCAGGACTATCTTACGGGGTACTCCCCACGATTTTGCGAGATAGGGTGTATCACAATGGCGAGAAGGCGATGGTAACGGAGTGGCCGTTAGGCACAAGTCCGCTGAGTAGGCATCATTATAACTGCGTGGCGTTATGGCAAGAGAGATGTCATCCTGAACGGTATAAATGCTCATTGATGTGTACTCGGTTTTCCGCCTAGAGGGATGCACTAGGATGGTAGACTAGCATAATCTACAAATCGGACGCTCGCTCTTTAGTCTAAGCACGCAATGATCGAATATAATCATATGCCGTACGACCTGTGGATTGCGTGTCGGGGGGACGATGGTTTGTCCCGGACAGGTAAGCTGCTTGAACAATGACCGAGA"/>
                    <sequence id="seq_t19822" taxon="t198" totalcount="4" value="CAAGAGCACTTAAGCTTGCATGCCACGTGGATTTGTAAGCGTAACATGGTCGTAAGCGTATAAGGATCGAACGCGGACGACAGGTCCGACGCGAGGCTAACATCGACTTGTAGGCCAATACTACTGCCAATTCAAATCAGAGTGACATCTAACATCAACAACCACAGCTCATGCAGAGCCCTCAATGCTTCCCCTAAAAACTTGTCTTTGCGTCAGGAGAAATTCAAGTGTGCCCTCCGACCCGTCCACACTCGAGAGCTCATACCTTCCAACACGAACAGGCATGTAGCGAGCTTTGAATACGCGTCTAATGAGAGGCTGGGTTGCAGCGATGATTCACTGGTACACACGATCGAAGGTTCGGAATAGCCACTTGCCCGTGGCCTAGATCCCGCGTTTTCTCGGGAGTCGCGAATTCATTAGTATTGCGGTTGAGCCGGATCCCTGGCGCGATTACTTGTAAAGGGTTCCGCCTACGCCCAGTGCGGTAGACTACTGTCGGTTAGTCGATCTTGATCGCAGATTCCCTGAAGCGGCTGTTGCGGAAGGGGCAGCAAACGTATTGAAAGTATGGACGCGGCGTTACACAATCTCAACCCGCTAGGGCCGATCGCACTTCGGTAGAATTCACGGCTTAAGCACTTAGTCCTTGACCTAGTCGTCGGACGGAATTTTCATGCCCAACTGCACGTACGATGTCTAGCGTCCTTACCTAATCCTCAATATACGCGAAGGAAGTAGCGCCAAAGAAGCAGGAAACCCGTCTCTAATGCCCATGACCTGGATCTCGGAGTGTTACCGAGCTGTCTAGAACCTTTATTATCGGCCGAGAGTCTCGGGCCCTCCGTGCATCCCATAGCGAAACCGCCAATTTCCAGTCAGATCACCGTAAACCCTACGTCTGCATATATCTGTTATTGACACATTGCCTTATCAGATTTACATCGTGTCTCCCGATTGCTCAAACGAGCTTATGAGGAGATGGTGTGTCGAGGTTATC"/>
                    <sequence id="seq_t19922" taxon="t199" totalcount="4" value="TCGCAGCAAGGATCCGCGGTGTTCGCTGATTCCTGAAGGAACAACGTTAACAATTGTCTCTACATTTATACTAATACATATGCGTGTACTACATCCCGCGCGATTTGAGAGGAGACAACGCCGCGTTGTCGATGCCCCGGGATTTTCTACCAGAAGAACGGGTTAGCAGCCCCCTCGACACCGATTACCGAAGCTACAACGCGTGATTGCCTCTTTGATCTATAAACTTCGAAGCAGCCCAACATAGTTCGCTGTGACACGCTATCCGGAAGTGATGGAATTACTCGTAGGTATCTTCTTAGAAACCTGAGTAATGGGTGAATTTTTCCAGCCTCAGATGACGGTATGTCTCCCGATTGCGAGATAACGAGGTCGTGACACTCGGGACAAGTCTGTCAGAAAATGAGCGGCTTTACAAAGCCGGGTCTTACGAAGTCCCATAGTCGGTTTTAAGAACACCTCGTTACTGGTGACAGATGAAGACGTGCGCACGATCTCACTTACACGAGGAGTTGCTGAAGACGTGTCTTTATAAATTTATTGTTGCCAATTAAAATTCGATCGCGAACGCCGGGAACCCTGCTCTCCGTCAACTAAAAAACCCAGAATCCAGGTAGGGGCCGCGGGATGACCGATGTGTTACAGGCGTGTGAATATTGGAAGACTTCCGCTACTCCGCGTGCTAAATTAGCGCGAATTTCCGCCTATCCCAGTTTAAGAGCCACCTCAATCATTACGCTCAGGTGGGTCGAAAACGCCAACTACTAATTTCAAGGGAGTGGAGGCGTTTGCTCACAAGCGAACGAAGCTCCCATAAAACTCCCCGGCCTGGTGTACTGTCGGCCGATGCACATCTTCTCTGTAATTATCGATGCACGGCCCCGGTCTCGGTAACCAGAACTTGTAAGAATAATGAACTCTTTTCAGGAACATTTCATCAAGGGCGTCCTAACCCGTCTTCAGGGAGTCGCACGGCTCATACGTTGCGCAAGGCTCATAT"/>
                    <sequence id="seq_t2106" taxon="t2" totalcount="4" value="TTTATTATGTCTGGTATTGTTAGGGACAGCGCAGAATCATCGGCAACATGACCGCGTTGCAGCCGTCCGGCCTCCTGCATAGAGTTTAAGGGCGCAGCATATATCCCCGCATCGACGGCCGTACCGTAGACGTATCGCTGGGATTCACTTTCGTTCAACAATCGCGAGTAATGACGTGCGGGGTATCTGCTGGAAAAATGTACCAATTCTCATTAAACGCTAGAGGAACTGCATGCGATATCCGTTACTGTCTACGTGGGTAGTGGCCAATGTAATTCTATCTCCCCGGATTCTTCTGCGTAGCATTAACACACGGTATTGACTCGGGGTAAAGAAGGACGAACAGCAAATTAGACGGAACATTCTTTTCGCAAGTGCAGCCGTATATTGACTCCTGCACAAACCGGAACAACTCAGATGTACCAGTAGAGTATGAAACTCACAGTTATAGCTTATGACACTCTTCCCACCACCAGGATCGATTGGTAGCAGTCTACTAAAGACGCTCCCTTCAAAATTTCGAAATGGTCCAGAGTTGTACACTGCCGGTTTGCATGAGTTGATGGCACTAATATACTACAACATGTAAGCCTTGACCCCCCCCATGGACTTTTTAACGCGCCTCGAAGATATAAGTCAACTATTCTCGTCCACTTAGGTATGTTAACCCACTACCTGTGCATGAAGGGAAAGTTGCTATTGATCTACCCTTCACACCCGGGTTGAGTACGACATATGCTCGAGAACGCTCACGTTAGGTTAGAGTCTCGAGATGTTGGCGAATAGCCATCGGGTTCTTTCTCCGACTGTTATATTAAGCGCCCGTAGTGTCCTGTCCCTCCTAGTGAACGGAACTTGATACACCAGAATGGAGTTGGTCGACTTGTGGATAAAACAGAGACGTGCTGCCTCGCACTAGGTCATTCAGGCTGACATGGCAATCTTGAAGAGATTCTGAGGTACCATGGCCGAGGGCGTTGTGAAGGTAGTACAGCTCCCG"/>
                    <sequence id="seq_t2022" taxon="t20" totalcount="4" value="TGATGGACGAGCCGGCGAGATGTGCAGTCTCACTGGTATCATGGTTGAATAGGGGCTCAATTACCGCCGCTTGCCGTATGCACCTGCCTCAACCTGTGCCTTCAGCTGTAAAACAGCATCCTGAGGATCACGCGGGCCCCGTCGTCAGTAGGCGAAAACACCCCAGGCTATTGTTGTCGTGGGTAAAGTGCGTTAGCCTTCGGAAAATTAACTACCAAGCAGAATCGAACGCAGCGCTCATAAAGGGTATGCTTAGAGGACCTGAAAGATGTTACGATTGTTCTTGTATGACACGTGCTATTCCAGAGCCATAGACTGAGGCCCACATCTACTGCTTACAAGCGCACCATGCATCAACTACGGACCGGTCAAGGGCCATGACTCAGCCACGGCACAACACTCCCTAGGGATAATATACTTGGGCTTACAATGGCAGCTTTCAGACGAATGCTGTAGAAATGGTTATTAAGTAACAGGTCGGCATCCTGCCCGCGGACGATTATATGAAGTGGCGGACACTTGTTTTGGACACTATCGCTCCGCATTGCTTGCACCCGTCCATGGCGCACTTTGCGGCTGGTTCTTTCTAATAGTGAGCTCTGTTTGATCGGGCAAAAGCTGCCGGAGTAGAACTCCTAGCTTACGGGGAATTAGTACTTGACACAGCGATACACAAGGTAGGACATTGACTATTAGCTGACCATGGCAGGGACCCCATCGGAGGCCGATATTTCCCGTTCCCATTAATCTAAATGCGTGACTATATAGGTTAAGCCTCCACGACAAGAACACCGGATGCAAGCAACTTCAATGCGGGCGGAATTGTGTGGGAGGCAGGCAAGGTGGTATCCACCATATATCTTGGGTCAGACGGTCTCAGTTACGCTTACTACACCTTATCTTCTTCTGGTACTACCTTGTAGCGTCTATCCTGCCGCGTTTACGTCGGGCTCGCCCTTCGGTCCTTAAAGAACCTTCGCGAAATCTCGCAAAAAATCGC"/>
                    <sequence id="seq_t20022" taxon="t200" totalcount="4" value="TCGTGATCAGACCGTCATTACCACGTAAGCAATTCTAAGTAGTAATCCTGTCTATGGGTGTTACCTGGGGGATCCTATTTGAGACAATCCCGCTGTTGTCAGGGCTGACGCTTCATACGCAACACTCTCCGACAGCTTGCCTGTATTCGCTGAATCTAGGTTTTCGGGTTAAGGTCCACGTAGGCGTTCCATCGCCCGCCCGTATACAATAGTGGGCCAATTGCTGGGCGAATTTCTAATATCCCCCAAACCCAAGGAGGTGCCCCACAGACGTATTCGAGCTATTGGCGGTGGTTGCGCTGGCACTGTAATTGCGCTGGCCCCTACATGATAAATAACGCTCTAGCGAGTGAAGAGTCCCTCCACAGCCTAGACATCGTGAAAGATAGCTAGCGTCATGGATGCCAATATGTACACGCTCAACGACTTGCTAGGAAAAAACTATTTAACAAAGACAATCTAGACGCATCGACCATGTCATGATCTAATCCGTGTATAATTACGTCATAAGGAGGTGAGCGGCAGTAAGCATCGACTAAATTCGTCTACGTCTGCCTATACAGCTATGTGAGGGGTCTGCCCATTGAACCCTGGATACTAGCGCTGCTTAGGCTCAGACCGGAACGGGCCAGTAATCTAAGCTTGAACCACGGGCGTAAACGGTGGCATACGACCAGGATACCCAGGAGGAAAATCCGCCGCCTGGCAGTAGGACCCCGCAGCACTAGACTGCCCAAGTGAATACTACTATCAACAGCACATCATAACAAGGCGGAAATGCACTTCGCACCAGTTTGGATATATACAAGACTAGCATCTCGCACCGTACGTTCCTCACCCTAAAAATCTGCGGGGACGAAATCGCTTTTCATCATGGTAGTGGGTCACAAGGGCATAAGGTCACACAATCAAACTAGGAGTTTCCAAACCCGGACAGGGTCGCTCCTGGCGGCTGATGAACTTCGCCTGAGTTAATTCCATAAACTAGCGATCAAAGTGC"/>
                    <sequence id="seq_t2126" taxon="t21" totalcount="4" value="ACAATGGGTGTAGGGGGAGGGCAACGGCGCTGTAGCGCGTGTCTGTCGACTCTGAAACTTCCCAAACTGATACTCGCCACTACTTTAGGATAGCGAGAAGGCAAAACTATACCAACCTTATTGCGGACCGCACGGTCTCACTGGAGATAACGTATGGTATATGAAGTTACCTTGTTCCCAACAGATGGCACTCAGCAGCGCGGTACCGACCTCGTTCCTCTTTCGAAGAGTGTGGGCATCGTATCGAGCTGTTCAAGCTGGTACCAGCTGCCAATATGTCTTAAACGATACCTCCAGCCAAAGAGCACACACCCAGCATTCCTTAATATCTAAAATACACGGAGGTCATACGGTACTCCATTGGAGGCCTCCGACTTGATCGGACGTATGTGTCATAACTCCAGATGGGTAGACTAGACGGGATTACAATGCGGATAGGGGTCCGGTATATAGAACCCCCCGGAATACTAAGACAATGAAACCTCGCATTGATCGCGCGTGAGTGCTCGGCGCGTGGGTGGCTGCCAACATTGGACCGGCCTGTTGAGTCCCAGGGGGAGTACCCATGACCGCTGTGACCTCATCAGGTAGGAATCCAACGCGACCTCGGTGACGCCTCCGGCAGAAACCTGCCGGCGGACAGTTTACTCGCCAAAACTCCCCAAGCCGAATGCCGCGATTCACCCTACTAGATTCTGGTCGTGTTTAACATCTCAGGTAAGGCCCTGACGTTAAGAGAAACTGAGTTCCCGCACAAGCAGTCGGTAGTCGGACGGACTCCTTCGAATGACTGCAGTCGGCCAGAGACTCCACCGACCGCTTGTTTTCATTGTGGCACGTGTCAATGTGAGGCAAGGTTACCCCGTGGATCATCACGCGTCAAATGGGTTCCGTCAAAAGAGTCTAGTTGCCCCTTCATCGGCTTGCTCACCTAACTATTAAAATGCAGGCGGCTCTACAGCGGGGAAAGGGTCAGATCCCCGGTACCACAGTGATGATT"/>
                    <sequence id="seq_t2223" taxon="t22" totalcount="4" value="CGTTTGGGAATCATAACGAGCCAACCCATTGAGGTTGTCGTCGTTGGAAAATTATGCTTGAAATACTTTGCTTCAAGTCTGTCGCTGAGTCAACGCGTCGGCCTGTTTGTTCAAAACTACGATACAGAGCCATGACCGAATCCTAAGAGGTGGCTTCGCCCGCCGACCTCAGAACTATGATAGCTGGTGCAGCCGAAGGCAAATCATCCCTGACAATCCACTAAGTTACATTTTTGTTGTCAGGTCGTCCCAACAATTGACCTTGTCCGTTGTTGCGCGGTCGTAGCCGTCTATCAGCACGGGTCTGAATAGGAGGCATCTAGTTGTAATTGCCCAGATCATATGCAAAAATGATTGTAACGTCTACATCTCCGAATATCGGGATTCAGCATCTCGCGGTTGTGCAGGCGAGCGCAGTCCTTTGCACGTTTGCCGCTCGGCATGGGTCGACCTTTGTCACCGTGGGAAAGTCCAGCAACCTGCCAACTAAAACACTGCGCTTCCGCTCTTTAAGGAGATCAGTGGCGGACCTGGCCCAACTCGCATTAATAATCTTAGGTCCCAAATTATCAGATTGCATAGGCAAACCAAATGCGCCCTCTCTTTAGGGACGCACCTGACGCCATGAACGCCCCGATCTGAGACCTTAACAAGAGAGACGAGCAGTCTGCTCGTGCGAGAGTTATGGCTCCTGAATTAATGAAGCACGATAATAACAGTTACAAGGGCGTTGGAACTAAAAAGAGTATATGCGTCAGTGGCTCGGTATGGGTGCTGGGCCGGTCAGCCAATTATACTACTAAACACAGTGACCGAGGAGGCACTTATGTAACCCTATCTATTAGAGTTGCGACTAGTCGTGCCGTATAAGCTTCTGTAGTGGTGGCTCACGAGTAGCGGAAAATCGGAACTGCGATCGCGGGACGCGGCATATTAACTAACGGCCCACCTGTAGTTCCCCTTGGTGCTATCTGCTCTTTCCCTGGTATATACATGTAAA"/>
                    <sequence id="seq_t2323" taxon="t23" totalcount="4" value="TTGGTATCCCTCGGTGGCTGGGCACGGAAAAACATAGACAGTTGGTGACTCTTTTACCTTGGTGAACTACCTCGTTAGGGGTCGTCTTGGGCGGGTTTGGGAACTAGCGAATGAAACAAATCGCAACCGCGGGCATCCTCCTGAAATGGCACGGCCGGGCATTGATATCCATGGATGGACGCGCATCAAAACCAACGCTCCTCGACCATTGTTTATCAGAGATAGACTGCTAGTATAAAGCGAAATCTAAGTGCACGATGCAGGCATACATGTTAAAGCTTTTAAAGCTCGGCGCGGGGTATGATCGATAGACGCTAATCCGCCCGATACGAGCCTAAGTGTATCAACTTGCTGCACGACTTGCTAGACCGAAACTCGAGGGTTGGTCCCTGATGATCGTATTCGCTTAACGGTAAAGCCAGAGCATAAGACCAACCGGGCTCAACAGGGAATGGCCCAAGATCTGGCTGTGATCGGAGACGCAGCCTGCATCCGGCTGCATGGAAATCCGGCGTAATAACTTACTACTACACCCACGCGATTGTACCCTCTAACGATCCTACGAAGTATCATCTTGGAACTAGTGTTCAGAATTGGCCCACCTCTTCATACGGATCGGTCAACTAGGATAGCTCGGCATCGCTACATTACACCTTGTCAGGGCGTCTCCAGGCGTCGAGTATAATGGTTAAATTTAGTGGATTCGTAATGCTTGCTAACGACGCGGGAATGACGATGTTGCGGGCAGTTCGGAGCACACGCTTCCTCCATTTGTGGAGCGGACTAAGCGGCTTGTTCCGCTCTCACCTAAGGTTCAGCAGCTGCTTCGATTTGCACACTCGGGAGACGTGATAAGCGTACCATCTTGCCGCACGAGAGTCAAGAACGGGGTGTGTAAGCGATATCTGCAGAATAATCTCCATCTTGAATGGTGCGTCTTACGACCAATAATTTCATAGGGCTTGTATGTGGGCGGCAGTCTTCCACATACCTTACAAAG"/>
                    <sequence id="seq_t2422" taxon="t24" totalcount="4" value="TGCGGTAAGCTACGTGATTTCCCTGGAACCAACTATATTCAGTTATCCGATGTAACGATGCTATTGTGAAGCACCGTGTTCAACCATAACCGCATTAGTGAAAGCCGACCACTCAAGCCCGTCACTCTACGGCAGCTTGCCTAGCGTCACAGACTTATCGTTTAATGGTTGAGACCGATGACGGTGTTCCCTCTCACTAGAGTATACCATGCTGCGATGTTTGTTGCCCAGATATGCATTCTTTAAATCCAGGAAGCAGGAACCGGTCTGTCCATGGCGGGCTATTGACTGCGGCTGCTCTGCCTCTAGAATTGCCCTGCACCGTAGAGAATGTATGCGCCTCGGACTATGGACGCAACCCTCCTCTTCGTATACATCGTGAAGTGAGGCTGCGGCCCAGATCCACAAAAAGTACGCGAACAGTGACAGGAAAGGGAGGAATAGTGCGCTATAGCTAGTACAGGTAGTTAGTACTCGGCACGCACGGTCATCTCTGATAGGACGCCATAAGGCGAGTATCCGCGATGCCCTGACAGTATATCGGTCCGGCCGCGCGAAACCTTCTATTATAGGGACAAATCTAATGAGCACGTGGCTCTCGTGCATACACGGGTTAGCGCGACAGCGGAGAGTCTCATCCCATTCCTCGACGGTTATCGTTGGGGGCATGCGGTCAGAACACCTCGGGGGAAAATCCGCCGAAATTAGGTAGAATTCGGAAGAACGACCTTAGGCAAGTCAATATACCCATGATAGGCAGTTCCACACAGGTTCCAACTGCATTTACAACACGTGTGCATAAATATGGGAATCGCCCATCGAGGCGTGCGTTACCTATGCTAACAATTCACCGAGACCCAATTGCCAAGCATCATAGCCGTTGGTAGCTAGCACTTATGGATGCTCAGTGCCATTCAGAGTTCCCCACTCAAGCACGTGTCGAGGCATCACCCAGGCGAGCTTCATCCGATTTATGGCCAAAATTCATCAGCCGAAATGC"/>
                    <sequence id="seq_t2522" taxon="t25" totalcount="4" value="ATCGGGTCAAGATGGTCGTCTGATCAAGGGTCAGTAGATAGGTAACTCGGAAATTAATATTCTCCTTAACTAGTCGAACAGGAACCCAATAGAGGTCAAGAACGAGAAAACTCGAGTTTGTAACTGTAAGCCAGCTGTCTGCGGCCGCAGGATAATATCTGAGACACCGTTAGCTAGCGGTCTAGTGCGATGGGAGAAAGGTCTCGTTTATGGCGTACACTATCTTGCCATCATTCCCACTGGAGGCAGGCGTGTGACCGCCACCGCCTCAGGATATCGTCGGGAGATTTGGTTCCTGGTAGAGGGAGACGACCGTGAGATCCCCATCCCCAGTATTCTACATCTAAAGGAACAACCTCACAACCAGGTGGACAGGCCTTAGAACTAAGTATGTAGGCTACAAACCACACTCGTTGGATGAGATATCGGAGGTTGCGGCCGAGCTTTTTCCACATGCTGATCAAATGCCTTACACTCTCCTTCTGCAGTAACGATAGCAAGTACACCCTTCCTTGCTAAGGATGGACACCATGCAGATCCTGCTGAATCGTGTTCTCTGGTAAACGCACTAGAGTGTCGCCACCTCCGGACGTACTTTAGCAAATGGCATATGTGCTAGGACGAAAAAGCCTGGCGCAGAAGTCGGTTCTTGATACGCCCTGCAGAGTGGACGATTCGCATGAAGGGGTGCCTGGAAACACCGTGGCCGTTGCTGCGACCTTGGTTTCGTTAGCGGAGAGCCGTATAGCTGGAAAGATTACGCGGGCGAATAAAATTTATCCAGGTTTTTGATCTCAGCCGTGGTCCCCTGGCCGCCTATTTCACTGCTAATCGGAGAAGCACCGCTATCCGTGTGCTACGTCCATTGGCCTAAATGGCGTTTGAATATACCCAATTTAAATTTGTTAAATGACGAGTTCTAGAGCGGACGAGTAGGTGTTAACGGCAACACCATAAGGCCTCTACATATTCCCTGACGATACTTTCACTGCGGGATCGC"/>
                    <sequence id="seq_t2622" taxon="t26" totalcount="4" value="TGTGTAAGCGTGATACCGGGCATCATGCCCTGTATTCGTGTCAGTCCAGTTAGGACACAATGCTATCCCGAACCATTCCCCGTCGCAAACATTGTGCTTGACATTGTGTCTACCTCCGTGAGGTAGCAACCGGTCCGCCTGACCATCACCTCTTCTCAATATATTTGTCCTTGTTGCGCTGGCAAGGCTGTGCCCCTTCGATTTAGAGTGGTAGGTACACATGTTATGTCATTTGGATTGTATGACTTGACTGAAGCTCGTCTAGATGATCCGTGGCTTATTCATTTAGGTAGATGGCTGAGGGTTGTGGCCACGGGTGAGACCCGGACATTCAGTGTACACTTAAAAACTTACTATGTGCGGCTTGCGCTTGAAGCAGCTCTCTGTCGCGAAGAAATAACTTTCCTGTCAAGCTCAATACACTTCATAACTCGAATCCCTCCAAGCTTTTGCATAGGAGGCAATGCACTTTACGGTGTGGGAAATATGAATATCACGTCCGAATGTTCCCGATCCCAGCGGTATGAGTCCCGTGCTAGTGACACCGTATGCATCGGATCTATAGAGTGTTGGCGCCCTATGAATCCTCCTTATTGCCCCAAAGGGACCATCGGTCCACCTGCTTGTCTAGCCGAACAATGTCACTGCGTTCATCCCACGACTTTGCGAGATAGCTTGTATCACAACTGCGAGAACCGACGGGTCACGGACTGGATGTTAAGCACAAATCCGCTGAGTAGGCATCATTATAACTGCGATATTTTACGACAAGAGCGTTGTCATCCTTATTGGCGTCCATGCTCTTAGATGTGTAATCGGTTCTCCGCCGGGGGGGATGCACTAGGATCGTAGAATAGCAAACTCTACCAAATGTACGCTTGCCCTTGCATCCAAGCAATAAATCTTCGGGTATAATAACATCCTGAACGACCTGCGGGTTGCGGGTCGAGCGGATGAAGCCTTGTCCCGGTCTAGTAACCTTCTGGAAGATGGACTGAGA"/>
                    <sequence id="seq_t2722" taxon="t27" totalcount="4" value="TCTTGATCAGTCCGTCATTTCTACGTAAGTAATTCTCCTTAGTAATCCGGTCTATGGGAGTTACCTTGAGGCTCCGATTTGAGACGATCCCGCAGTTGTCAGCACTGACCCTTCCTCCACAACGCTCTCCTACAGCTTCACTGGATTCGCTGAATTCAGGTTTTCGGGAAACCATCAACGAAGGCGTTCCATCGCCGGCCGGTAAACAATATTGGGCCAATTGCTGGGCTAATTTTTAATGTCCCCCAACCCCATGGAGGTGCGCCCCAGACCTTCTCGAGCGATTGGCTGTGGTTGCTCTGGAACTGTAATTGCAGCGGTCCCTTCGTGATAATTAACACTCTGACGACTAACAAGTCCCTACAGACCCCACACAGGGTGAAATGCAGCTAGGGTCATGGTTCCCAATATGTACGCGCTCTACGACTGGCTAGCGAGAAAGGATGTAACACAGACAATATAGTCGCATTCTCCTTCTCATGCTCTATTCCCCTAGTAATGCCTTCATAAGGTGATCAGCGGCGGTACACATCGAATACACTCGTCTACGCCGGCCCAGACATCTATTTGCGGGGTCTAACCAGTGAACCCGGAATACTAGGGCATCTAAGGGTCAGATCTCAACGGGAGTGTAATGTCAGAGTGCATCCCGGGCGCAAACGGTGCCAAACGACCAACATACGCAGGGGCATAATCCGCCACAAGTAAGTAGGAAGCCCGAGCACTTACCTGCCCAAGTGCATACATCTATCGACAGCACATTAAAACAAGTCGGAAATGCACTTCGCACCGGTTAGGAGAAATCCAAGACTAGCATCCCGCACCGTACGTTCCTCATTCTAAAAATCTACGAGGACGAAATCGCTTATCGTCATAGTCGTCGATAACAAGGCCGCAAGGCCTAAGAATGAAATTTGGAGTTTTCAAACGCGGTCACGTTCCCTCCTGGCTGCTGATGAGCTACGCCTGTTTTAATTCCATAACTTAGCGTTCAAAGTGG"/>
                    <sequence id="seq_t2822" taxon="t28" totalcount="4" value="AAAGAGTGCCCCACTCATCCACCCGATAGGAGCTGTGGGTCGCCATGTAAAAGCCTAGGGGCCAGTGTAGCCGTACTACATTATGTAGTAGTATCGAATCATTCGGGATGCATTAAAGTCCCCTGGGAGGGGTCCCCGGACATAGGGGGAGTAGGCCTGAAATCCGATCCTCGACTCTTCGTAATGATTTGTGTGATCATTTAAACCCACACCAAGCACACCAAATGCGGTTCACTAAACTTAGGGATTTTACTGTCTCATCGACCTCGACTAGCCTCGTGTCCTTGGTTTAGTGCATCACTTCATCTGAAAGGCAGCGTCCAACGTTTCGTGGCGTTTCAGGGTTGTAACGCCGGATGTGAGTTGTTTGGCTAGCTTGGGGGGATCGTAACGACTGTACCAAACCAGCTCGGGGGAGCCTTTTTAAACCCCCTTGACGTGCGAAATATGTCATAAAGTCACCTTTCGTGCGACACGGTTTCGTGAGTCGATTCCAGTGGGTATAGTCCCGACTCTCTACAGCGGACCCAGATGATAACGAGACCAAGTCGCCCAAAATTTACGTCGCATGCGGGGCTTAACAGTTTGTCCCGAACGAGCCGACGTTGGCCGGTGATTCCAGCCCCTGCGATGTCCTTCCGGCTAGTGCCTCGACGCTCCCAAGAGTGCCACGGTGGGAGTTAAACCCCAAGGAGGCTGTTTTTCATGCGACCTGTCCGAAACCCCCCAATTTGCTCACTCAGTGGTCGAGCGTATCTACCTCATCGCGCCTTCTAGGGGGTACGTCGGGATACGCTTGTGGTACTCCTATCAGTCGTTTGTACAGACGTAGCACGCGAGCAACGGATAGCAGTTGCTTAAGACATTTTCTGAATCACAATATACAAGTACATAAAGTGTTCCAGGAAACCGCCATCGACCGTACGGATTAAACCTCTGCTGGCTGACATAGGTCAGAACTATTCACTCCCGACGTTGTGGTAAGCCCCCCCTTTAAATT"/>
                    <sequence id="seq_t2922" taxon="t29" totalcount="4" value="TAGCAGTAAGGATCAGCGATTGTTGCAGTTTCCTGGAGGACTAAACCTCTCCAATTTCGCCATATTATTACTCTTATCTCTTCGTCTAGTACAGTCCACGCGAATTCAGAGGAGACGGGGGCCCGTACTCGATCCCCAGGGAGAATCTATCCGCCGCACGAGCTATCGGGCCGCTGGCTCCTGAGAGGTATAGATACCTCGAGCTCGTAAACCTTTACTCTTTAGACGTGGAACTATCAGAACATTGTTTCTAGTGTCAGGCTACTAGGGAACCGTTAAATTACCGGTAGGCATTTGTTTAGAAACCTGAGCTAAAGGTAAATTTCTCGAGTCTCGGACGACCGCAGGTCTACCGCTAGCATGAAAACGAGGTGCTGACTCAGAAGCCAAATCTGGCGGAGAGGAAGCGGCTTTTTATAGCTTGGTGTTATGGCAACTGATGGTCGGAGTTAAGAACACCCCCGCAAGCGTGACCGCTAAAAGCGTGCGCAGGCTCTCACATCCTCGAGGAGTGTTTGAAGCCGTGTCTTTATACATTTATTGATGAAAATTCGAACTAGATCGTTAACGCCTGGAATCCCGCGATCCCTCAACTAAAAAACCGAGAATACGTTTGGGAGTTACGGGCGGATCATAGTGGTACGAACGAGCAAATCTCGGTAAATTTGCCCAACTACGGGTGCGAGATCACGCCAAATTACCGCCCACCCAATTTTAAGAGACACTGCGATCATTACCTACAGGTGTGCCGTAAACGCGAACTACTAGGAGCAACGGAGTAGCGGCGTTTGCACCCGAGCGGGCACCGCTCTAATGAAACTCCTCTCAACGGCGTACGGTATGCTGTGGCACTTGTTCTCCGGACGTATGGTTGCACGTCTCCGGTTTCGGACACCATTAGTTGGCACAAGAATGAACTCTTCTCTGCAACGCTTCATCATGAGCGTACGAACGCGTCATTACTGAGTCGCATGGCTTAAAATTTGCACTAAGATCATAT"/>
                    <sequence id="seq_t3107" taxon="t3" totalcount="4" value="AATGACCACATCACTTTCTGCTTTTGATGTGTCGTGGTGCGCTGTATTGTAGTCATCGTCTCTAGAAGATGTACGTCTGCCTACCATCTCTAACCCACTCGTGGATGACTCAAACGTCTTTCAGTGGGTTGGGGGGATCCAGAGGGCTCGTGCATTGTAAATTTTGGGTTGTAGGCCAGATTATACACTAGGGCAGCACGTTGCACGCAAATCGTTCATGATCGGATGATGACTCCCGTCGCTAGGCTATATACTAGTCGCTGCAATGTATCTATATAAACCCCTACTCACTGGTACGCGCGTCCCTAGAACGATGGCGTAAGTCAGTCCAGAGCAAAAACTAGCATAACTACCTCAGGGTTTCTAAATAGTCGGGCTGGCTGGCCAACTGGTACATGACGTACCAAAATAATGACAGCTCGACGCTGGTTGCAAGGGTTTATCGTTGAAGTCATGGTAGATGTGGTGGTGAACTGTTTGTGATGCCTATGACACGCCAGAATCCCCCCTCTTTCTGGGAATTGCATTCATACGAAGAGTTGATCTTATTTTCAAACCATTACCACTCCCAAATTTTAGACAAGCTTCGTTTATATTGTCCTCTAGCCAATAAGCTATAGTCCGAGGCAGGGGTGGGTAATAAATGTACTCTCCCCCCGGGGTCGGCTTTAAGCCCAGGACGATCGCGCCCCAGAAAAAGCCTTATGTCACGACAGGCGCGACCACACGGGAGTACACCGTGGGAGGCCCGGGAGGGAAGCGTTTAGCCAAAGCAAGCCGCAAACCCAGAGTGGATGTGATAGTCGAATTTCGGTTTAGATGTAGCGCCCGCAAACCTGCAAAACGTTCTTAGGCGTTTTCCAGACCGCAGTATACAGAATGAACAGTTTTACACAACATGGTCTAATTAGAACCTCTCGAATGTCATGGTCCAGGGCTCTGAGTACATCGCTTGGGAGAAGATCTCAGCGTGGGTTAGTGTTTAAGGTAAGGCGCCTTA"/>
                    <sequence id="seq_t3022" taxon="t30" totalcount="4" value="GCCGGATCGCTAGAGGATTGTGTGTAGTCTTCGAAATTTAGATAACTCAGTTTTATAGAGAAACAACGACTACCTCAACACAAGCCCAACCCAACACGATGAGTCGATAGTTCTACGACGCTAATTGCGGATCAGCTTCATGACCAGACGCGTTCGGGCTAGACCGTGCTTTGTTGGTCCATCACCGCGGTTCAGCTTACCAGATGGTCCCATTATAGACCTGTGGCCAAGAATGACGCGTTGAACAGTAGATCGCCAAGACCCGCTGACTCACACACGAAGTCAGAATAGACGACTCGCGTATTTTAGGTATGGAGATTACAGCGGGATTGGCGACCCGTCCGTAGAAATCGACGTATCTCGGCATGTGCCTGCGTCCCACCTTCTGTCTGGGTCTGTGGCACCCAGTCTCGCTTGGCGCCGTATAACTAGGAGCCATGAACGGCAAGGATCGTTACCATAATGTGGGGGGTATGCAACGTTCCCAGCGAACACCGAATCTCAAGCCGTCGTTTTCAATGACGCCTATGAGGCAATTTTTCACGAACCAGAGACTGTAGAACCTGTTTCAGATCCATCACAGCCATGGGGAGACTCGTTTTAGCCGGATACATGCGAAGGCATCACGATATGAGGTGGAATATCTTTAGCGTTACAATCCTGTGGTCCGCAGAGGGTGATACACAATGTGCAGGAAGGCGTCCATACGAAAGAATCACGGACGTCGACGGTGGAGAATATAGTACTTATTGGTCAAATAATGGGTCGACGTAATCTGTAACAGATTTCGAGGGGTCGAAGTGGTAGCCCGCTATTTGATGTGACTGCGACGGACACCGGACATATAAAAAATCAACTTTGTGCGTTATCATCGCGTGTTCCTTAAACACGAGCTCCAACTTTCTATGTATCCTGTATAGCGCTTGATCCTTTGCAGTCTTTTTTTGTACCACAGCGGGTCGGTGATGGCGAGTGAGGATAAGGCAAAATTGGCTCTAGC"/>
                    <sequence id="seq_t3126" taxon="t31" totalcount="4" value="AAAGGGGAACCAACATAGGGCGCTATAGTACTTAAATAGTTGGACAGCTAAGTGAGAGCTAATCACTAATAGCGGTAACGGTAATATAAGGCGCTTCATGAATAACTGCGGATTGTATAGTATACTAGACCGAGATAAGGAAGCGCGAGGGATTTAACATGCCCGTGCACGCTCTGTGTCGGTTTCGACCTATCAGTGCGCATAATTCAGACCTTTCACGCTGGTGTGGAAACTCGCGATAGGTCCTGGTTAAGGGTGAATGGGCCCATCTCGATTTAGAATAGTTCGGGCAATTTGCAGCTATGATTATTGCCAGGGGAAGATAATCCTACGTCTTGAGTCGCCCTTGATCATACAAGTCCATGTTTTGCTGGAAACATCTGGGCCACAGTAAGTTTTTCGGACCTTAGCTGTCTGCTTCCTTACCCGCTCCATCCGTTACAGCGGAACTAGCCAGGTTCTATTCGAAGGATACGATTCGCCTAGAGGACAAGACCGGAAAAACGCGCATGGACAGAACGGTGTATAGGATCTCGGGGCACCAGTTGGTCCCTTGGCAAGAAAAGGTAGTGAGTCGCACGTCGATCATGCTAACAGGTGACTGCCAACGCTGAGCTCCACAGTGTTAGCATGAATCAGTCACAGGTCTCGGGAGACTGGGCGACTAGTGGCCTGGGAGTTAATCGACTGCACGAGGACTAACATTGCAAATAAACTTCCGTGACAGACGTACACATTCTTTCTCCTTAAGACGGAAGAGAGATAAAAAACACTTTCCCGTCCGCCCAAATTCGTTCCGTCAGGCTCTCAGGCACCGGTTCGTCCCAGGGAGCACTCCTGGATTTAAACGCCGCCTCGGTTTTGATTCGCACCCATGTCGATTTAAATAATTACTGCACCATATATACACGATCGGGCTGGTGAATATCCTATTCCGTAGTGATGGGTTCAAGGGATAGTGTTCTGTGATCGTTTGTACGCGTCACAAGTGCCGATATTC"/>
                    <sequence id="seq_t3223" taxon="t32" totalcount="4" value="ATAGTGCTCATGAACGACCACCTATATGGCAGTCACCCCCCCCTCCTTTTACGGCGATAACTTCCGGCGAATAAAGACCGGGACACTATAATTTTAGAAGGCAGAAGCACCAAGACATGCGTCGAATTGCCTAGAGTAATGCCTACCAGCACCCCGATACAAACCAACGGGGTGTATGCTTCGTGGATCAGACATCGTTCTGTATAAGTAAATGTAACTCATATCGTGCTGGTGCCGGTCTGGGCTTAATGGTCTTAAGGCAAAGATACAACGGACGTATTATTGGTTAGAAGGTGTCAGTGTGAACACGTCAACAGGGTCAGGACTAGTCAGCGACAATAGGTATGTGGAGAGACACTCAGAAGAGCGCGACACTAGAGAGGGCTTGAAGGGGATTTACGGGCCTTCCTATCTGGGATGCCCTCGCCCTAGGATGAGTAAGGACTCTTCATCTCCACGATATCGGTTTCGGGAAATAAGCTCGTCAGCTGACGGCGAATTCGAACACGTAACCTTATCATTTCGATAGGGACATTCCGTTCGAAGTTTGCGCGACACGACCCCCCGAATGCAAGTTTTGCAGCAAAAACTAACGAACCAATCGAGCCGAAAGTAAATGGTTCAGACGTTATAGCAAGAGTCCCTAATTGTCGTAGGGCGCTCTAGGAATACATGGTTGTTTATGTCGCCCACAGCAGTTGTACTAGTAGTCCAAAGGAAGAGTCAGGGTGCACTGGCGCTTATGGTCACAGCAGTAGAACACTGCAATGATCAGAGTTCAGGGAATTTGTGAAACTGAGATAGGGCGTCACCTTACCTGCTGTGTAGGGAGTCTCATGGGACCCGTCAAATCCCACATCAGTCCTATCCTATGCAGACCTCGTGAGATTCTATCCTAGCTACTGCTTGGCAACGTAGCGACCCCTGGGGTTTTCTGCGGTTCTTCCTTCGTTTTTCTATCTCCTAGTAGAGCCCGGGAAGAAGGTGAAATACGATTAGC"/>
                    <sequence id="seq_t3322" taxon="t33" totalcount="4" value="GAAGATCTAGTATACTATAGTGCCCCAACTCCAGTATAGCACATCCTATTAAATACCTGGAACCAGCCACGGCCTACTTACCGTCCTCAAGCCAGGGGATGAGTCTAACGACCTATTGAAATAGCCTCCGCGTCGCGGCAACATAATTATAGTCGCCTGAAACATGCCTTTGGTCTCTCAATAAGGGCGGTCCTCAAAGATCTTTAAAGGGGATATAGAACGTGCCACTGACAAACATCCTGTGGACTGTGTGGAAAACATATTCCAGCCTGTAGACAGAAGCCTCCATCGGGCACTTTGCGAGTGAGGTGACATACGGTACACGACACAAAGCGTTCAAATCTTTAATAAAGATGCTACTCTGTTAGTACCAAACTTCTAAGCCCTCCCTGGGTGTACCTACCAAGGTCACTATTAGTGCGGGATCATAGCTAGCCGTTACCAACAGGATGTCTCGATGGTATGGATCTTCAGTGGAAAGCTTGCGGATAGCAGTGCAGGCCAAGATCTACACATAATAGGACGCTCCTCTGTAAAGCGTGAGTACCCTAACCCAGGAGGAAAAAGGGACCATTTGGTTTAGCACTAGATGAGTGACACATAGTGGCTTCCGCCGGTGCGCATTGAATTGTGTGGGTTAGCGCCGGCCGCGTATGCAGGATGAGGCTTCCAGAGAGTGATGTTCGTTCTCATAGGTCGGGTCCCTGCTTCCTCGCCGGTATCTTCGGGTAAGGTATATGTGGAATGTAAGGCAGACAATAGTTCTGCGTATCTCCCAAAGTACATTATTACCATGTAAGGTAGCGAATCCGCCGTATCTTCGTGTACCCCGGCGGATGCCCTTGTCACAAGAGGACGGTCTGCTTTAGTTTGGGCTGCTACGGAATCAACAACGCTAAATCTATAACTAGACGGGCCCCAAAATCCGACTTGATAGACTAGGATGCCGATGCAGTAGGTCACGATTGCGCATGCCACGGGCAGGGAAGCGCGCACTAGC"/>
                    <sequence id="seq_t3422" taxon="t34" totalcount="4" value="TGACAGCCCCCCGGTGTTCCTGACACTTGGCTCAAGCTATATACTGGCACAACCACACCGATTTAAGTCGACACATTTCAACAAGACTTGGGACCGCCGATTTTGGAAATGCCCTTAAGGCCCCTCGTTAATAATCGGGACTTTGGAACCGTTCACGCGTACGCAGACTGTACAAGATCCCGAATAATTTAACTTGCGCGTACCATTTATCCAGGTGAGGCACATCAACAGGCACAGCAATAAGAGTCATAGTTCCGAACGAGAGCTCAACGACCCTCGGAGCCAGGATACAGTGATAGAAATATATTGTTAGAAATGTAACACGTGTGTGTCGCGTGGCTCTGATCCATCAGCGGGAATTTACTATTAGGTCAGACGAAGCGGTGTCTAGGCACTCACGTAAGGCTGGGCGGGCCCTACTCTATAATTCCAAGGATCCGGAGGGTTGGAGCACATTGTTAGTTATTTATCGAAATGGAGCTTTGCGGAGTGTCGCGGGCTACCTTTCCACGACTCCCTTTTCCCCGGCTGCAGTAACCGCCAACACTGAGATTAACATAATATTGACCGTTTGGGGCCCGCAGATAGTGAAAGATGAGACCCGATTAGCCGTCAATCCCTTTCCCCAGTCTGTAAATCAAGGTATCGTATATCCCCGTCTGCACATCGGTGAGAGTTCATTTGAGACAATGACTGGTATCGACTATGCGTCGCGTGGAAATACCGTTGGCCCCTTCAAGCGTCATGGGCGATTTTCTACGTCTATCAGGCGTGTATTTGCTCCTAGCACAGACATCAGGCGTGCCCGGGGGTGTTCGTATTCCATACGGACCATAGGAAAACACCTTTAGCGTAGGATCGCGCCATCTCTGGAGTGGTAGGGCTTTCGTATACCAGCGTGGGCAGCCCAGGGGGTACACGTGCGCTTTGACTAATTGATGTGGAGAGGTCTACGATACCAGTGAACGGTCATCTTTGGGTTATCACGGTCCGTTTTCGA"/>
                    <sequence id="seq_t3522" taxon="t35" totalcount="4" value="CTGCTCCGAGAACGGTCTTGTCGCATTCAGAGTCGGCCAGCTCATCCTAAATCCGCCTGGGTTTAAAATGCTAGCGTTAAGACGGAGTATATCCGCCATTGGGCGGCAGCCAAATCCCTCTCGCGGTAGGAGAATTGGAAATCTAGTTGCTTTAAAAGAAGATCTGGATTTAAAGCCTTGACCATAACGCTAATGAGCGTTGTACGTTAGCAAAGATGGATGTATTGAGGTTATCCATGCCCATGTCTTAGCCTTCAAAATGGAACTTGGCGCTCCCCGGAAATGTGTTATAAGAGTGGCGGAATTCTGATTCGTACCTATCAATAATGCGTTTCGGGGCTCTGCTTCAGCTGGGTATCCTTACCATAAGTTTTGCACTAACGGGTGCTAAAAAGTCAGCTCGGGCAGCGTGGGCACGGCTTGTTTTTGTCATCCGGGCAGGACACCACGGCTAACATCTCGCTGGTGTAGTTCCCGGTGTCGGGCGGGGCCATAGCTGCGACTGAGCCACAAACAATATCAACGAGTGAAGTCTCTCTGGGACTTCATACTGCAAAGTAGCTCTCCTTTTTCGTGTCGAATACTCAGCCATTGTGTGCGAATCAAGAGTCTTGGGCGATAACCGATGCTCTGTAAGGAAATGAAGCGATACCGCGGCTAGGGGAGTCCTAGCGAGTGTCTACTGAGCCAACACAATTTTCTGCAGCGGAAATTGTCCTACAGCTTTCAATAGCCTCGGGCGTTGAGGGGGATCCATTTGACTTGTGTACCGGGTATGTGGTACCAGTACTTAATATCGTGGTGCCTAGGGCTCCCGGACGTCAGTTGTAATCATGGCATTACCGCGACTGATAGCCTGCCCTTACTTGGGTTGTTTACAGTGTAACGGCGTTTTACTGTGGGCGACGCAAACGAAACAGCCTCGAAGATACGTATATACGACGTTGCGTTAGCAGCAACATTTAATCCAACCATCAATAGCATTACAACGCGTCTAGTA"/>
                    <sequence id="seq_t3622" taxon="t36" totalcount="4" value="TGTCGGGTTTCCGATTTCTAATAACGGTTTAGGTCGAACCGTCGTTTCTTATATTCAAAATGCCAGATCGAAGACTTGAAATTTGAGGTCTCACCTCCATCAATATGAGTGGCAAGCGGACTACCTCTCTCAAACTGCTTGACGCGGATTGAGCCAGGATGAACGGGTATCACAGGCGCGTCACTCGACTCTCATTTGCGACAAGATGGGCGAGAACCAATAAGTTCGACATTGTAGAGTTGTGCCAACCCAAATGCGAGTGCGAGTGAGCTTGTTTCGATAGCGAGATTTCACTGCCGCTCTCGCCCTGCTCATTGAGGATGTAAGTCTGTGGGACAACTGAAGCCTTAAATAGATGGACCTATCTGGAGACGCAGACCCACGCAATCCGCCTGAATGAATATCCTGCCGCGGACGGCGTTACCGGGGGGTGCTAGGTTCCATCCGCAGGGGACCTGAACCGGCCGCTAACTTAGCACGATTGTCTACTGCTTCTTCGTTTACGCCTACATTAGATCAGCGCAGCGCCGTCACCCACCCGTATAGAGTAGGTACAAAATGGATCTGTATTTGCGAAGCTCCCAGTATTATGGATCTCAAATACTCAAAAGGGTACTGTCAACTTGGCGGAAGCCTGACATCCGTGGCTCGTCGTTCCCATCAACTATTATCGCCATTTACCCAAGGTCGCAAGCGCACCTGTAATATGTTTATGAGGTTACACAGACCATCCCGAACATTACGTGAGGCTCAGGCGAGACTGCAGCCACTGGACTTCGGCCAACTGTTGGCTTCAACCTCCCGCATTCCTTGCGCGAAGGAGCTCTCTGGGCGCCTAATCATATACACCGAGGTATCGAGATTAGCTCAGCGCAACCACAGAAAAACCTTACATAATCCTGACTTTTCCAGACATTACACAACTAAGGTCAAAATACCATTCACTTATGTGATAAATGTAATCAGAGCTCACTTGGCGAGATAGCTTCCTAGTGAGATT"/>
                    <sequence id="seq_t3722" taxon="t37" totalcount="4" value="TTGGGGTCCCTCGATGGCGGGGCCCGGTGAAACATAGACAGCACGTGAATCATTGACTTTGTCCAAGTACCTCGTTATGGGGCGTCTTAGGCGAGTTCGCCTACAAGCTAATGAAACAACTGTCTAAGACGGGATTCCGGGTGATATCGCACTGCCCCGCTTTGATATCCATGGTCGGACGCGTAGCACAAGCAAGCACCGGCTAGTATTGCATATGAGCGATAGGCTGATACAAAAAAGCGAGCCCGAAGTGCAAGCTGCTAGCATAAATGTTTCTGAACTTAAAGCAGGGCGGCGGGTACCATCGAGGGGCTCTGACCCTGTCATTACGAACTTCAGAATATGTAATCGCTGCACGCCTTGCGAAATCGAACCTCGAGGGTTGGTCGCACATGATTTGATACTCGTCTCGGCAAAGCCAGAGCATACGACCAGTCGGGCCTAAGGGGGAATCGGCCAAGCACTCGCAGTCATCGCATACGCCGCCTGCATCCACCTGCTTGAAAATACTGGGTAGTTACTAGCTGGTACGCCCGAGCGATAGTACCTTCTAACGATGCTACGCAGAAGCCTCTTAAACCTATAGGTCCAAAGACCCCCACCTCTTCATAGGGTTGGGTCAACTAGGAACGCTCGATATCGGTACGTTTCACGCTGTTAGGGCTGCTTCATGCGTTCAGTATAATGATTAAATTTAGTCGATTCCTTGTTAGTGCAAAAGGCGCGGCCATGAAGGTGAGTCTCGTAGGCTGCAGAACAATCTACGCCCAGTTGTTAAGTTTACTTAGCGCTTTGTTCCGGTCTTACCTAAGATTCGGCAGCTTATGCCCTGTGCACCAGCGAAGGGCGTAATGAGCCTACCGTGTTGAAGCACAAGTGTCAGGTGCGGGGTGTTACCGCGATGGCCCTAGACTCTTTTCCATCTTCAATGGGGTGTCATTCGACGAATCAGTTCTTACTACTTGGGTGTGGGTAGAAGCCTTCCACATACCCTACAATG"/>
                    <sequence id="seq_t3822" taxon="t38" totalcount="4" value="GTAAGCCGAAAAGGCATGCCCACACTCCTTTTTGGGAGTAGAGCGTAGTGACTATGATGCTGCTCTGTAGGATCTGGAGTATCCCGGAATCGGACTCGTGGCTTGCCTCTCAGGAGACAGAAAATGCATTCCGGACTTGTCGTGATGTTCAGAGTGCCATAGTGGAAATTCCGTGCGAATACGGTGGTGTTTTATCTCCATTACATCGCATGTTGTCCTCGGTTTTCCGCGCGAAGTTTATGTATGCCAATGCCATGTCAAGTCTTCCGAGGCAAGCCGGCTTGATAGCGACTTCACGGAGTAGATTTCGATACATACTTTTGTATACGCAGATCGATCACAGAAGCATGTAGTTAAAGGATGCATTTGCGGATGGTGTAACTGGGTTTCCCGGTAAATCTTCAGGGAGTCGACGGCAAAGAACCAATATACCGTCTCCACCGACTACGGGTATTCCACTTTTATAATAACTCTTCCATAGTAACGGTCTACTTACAACCAGAATTACGTAGTATTAAGACGGCCGAACCTCGCATTGTCTACCGAGCGAGAATGAACGCTCATTCGAAAGTAGCTTGCTAGGAATTGGCGAGTAGCCTATCACCAAGAGAAAGCATTCCCTCGGGTAGCAGATGACTAAGGCAGGTGAGCAGGAGCCGACGGGCCGGTACTGTCGAGTCCTGTATTCTACTAGGATGAGTACTATCTACGCTAACGCGTCATTCCAGATGCAGACGGCTGTGTAACAGATCTACTAGCGGGTAACCGTGAAACCCGCTATCAAGACCGCAGCTCATAGTAAACTGGACTTGTACCATGGCGCTTGAAGGGCTCCCACCCAAAAGAGAGGTCAGGATGGATCTGTTACATGGCTAGATAAATGTGCACATGCGGCGGTGGGACCACTAACCCAAGCTTGCTTAACTCAAGACTTCAACCTGCCGCGTGGCCCCTTGAACCAAATTAAGACTCCTAACAATTCCACTCGATAACCAGTCAT"/>
                    <sequence id="seq_t3922" taxon="t39" totalcount="4" value="TAGTCGGCGAACAGGATTACTGGGGATGAGTCGTAATTCGGATAAAGAGATACTCGGCGCCTGATAAGGGCACCTCCGTAAGGAAGAGCTTATACAGCCAGGAATAGCAAACCATAGTATATGGTTGCTTGTGGTGATAACTAATAACGGCGTATTCTGTGGGAGCTAGTATCAAGAACCTTTTCGACTCCGCGGATCGATTAACACTCGCGGTCCAGAGATTCTCATCAGGGTAACGTTGACGTCAAAGAGTACCACCTCGTCGGCTCACAAAAGCAAACGTAAGAGTGTAATACTACAGCCTTACCGCCAAGGGCCCAATCATCACGGCCGCCGGGAAGAAAAGCGACACCATGATACGCGAACAGCTCCAGCGCCTCTGTGTCAGGTTATACTGAAACACACTAATCATAATTAAGTTACGGCAATATGGAAGACAGTGCACCTCTGCAACAGGTTGTGCCCTCAGCGACTAGAATAACGGTTTCAAAATAAAGCCATACCCCCAAAATAGTCACGCGACAGCCAGCTTTTATACTGCGTGGTAGCCCACTCAATCCAATGTGTCTGCAGATTAGCATACCCCCGTCGTTATAGGTGGTACTTGGTACATGTCAGGTGGGCCAGATTTAAGGTAACCGGTCTTAAGCGGTTTGCTTGCCCAGCATTCCTCCGGCACGTATGACCCATAGCCCACGCGATAAGGCTCCAGTAGAAGAAACCTAGATCGGATCTGATGTGGTTCTAATTCAAGATTGTCTAGGAAACCTACCCCGCTCCCCCCAACGATTAACGTCACCTGCTGAGCGCTGAGGCCTCACACCGTGGTGAGGAAGGTCACGACCGATGCGTGGTCAACACCGTTTTACTCAGCCGAGCATTTTAACATAGAGTAAGTGAGTACCAATTTGGGATGCCAATTATCCCCGCCTGTGCAACGACTAGGATCAGCTTTATAGTTAAGTTGGATCAATGCTGGACCAGCATGCCAAACGATCTA"/>
                    <sequence id="seq_t4106" taxon="t4" totalcount="4" value="TCAACGGGGCACTATTTGTGCCCCTTGAACAAGTTCACATGTAGTTGTTGATAATCAAGTATTTCCTGGGCACACGCACTCAGCAGGACATCGAGCTCCAACAGAAGCCAGTAAAGCTCTGTTCCACGAACAAATGTATAGTGGGACCTATGCCCGAAGATCATGTGCAAGTGGCCTGCCCCGGTACAGTAATTGACACTCAACAATAACGTCGTGGCGAACTGGTAATTGTAATAAAAGATATAGCTGTCTCTAACTCCATCACACCGGTATGCATTGAGAAAAGAATCGTGCCCAGTCTCCCACAAGGATGTTGCGGCCTCCCCGATTAGGCGATTGAGTTAGAGGAAATACGGATCTCGCTGCAGAGGAGACGAACGCCAAATAAGCTGCCCTCTGAGTATCCCAGAGACACGAACCAATTGACTTTATTGCGGGTAAAGTTGTCGAGAATCCTACCCACAACGGTTCTTCGGGGCAAGTAGGCTTAACCGTTCAATACTCACAACGTTAGTGTAGCCTCGCATAAACTTTTATGTAAACCTAGACCCGCCAATAAGCGGGGTTTCGCCGGTTCCTAGCACGCTACTTACGGGTATTCGGCCTCTCTAGGCAACATAACATGACGGGCGCGGCTTGGTAGCGCCCCCATATTCACGGACGAATTTGTGAGCTGCCTATACCTGCCTAACCGTGTTGGTTGAGAATCGCGTCAACCACATGTTCGAAATGTCAGCCATCATGTTCACGAGGGGCTGATCCTAATAGCTGGGCTACCATAATAATTTTGATATATTAGATAAGATAGCCAACCAGTATAAGATCATGCCAGACTTTAGTGTCAAATCTATCTCCGCAGACTCGCCTCTGATTTCCGGACCATATAATTGCTACGAAAGGGTCAGCATAAGAGTGCACATAAAAGCGTACTAATTCATGACGGCTGTAAGAGTTGGCTCGGCCCGACTAGCCGAGGGGGGCATGGCCTGCAAAAGAGAAG"/>
                    <sequence id="seq_t4022" taxon="t40" totalcount="4" value="AGGAATGGGTCATATCGGTAAACGTGCACGACGTCAAGCAGCCGAGATTGCTATCAGAGTTTGAGAATAGTTTCCCAGATGTATGCCAGACGTCTATACACCAAAAGCGTCGGCAGAGCACAGACATTGTCACGGATCTCGCCACGTGCTGCCTTGTGAGCGGCGATGTCACCAAATATCTCTGTCTATTTTCGATAGCAAACATACTGGCGTGTTCGCATCACGTTGTGTCTTCCACATTCTTCAACTAGAACCCCAAGTGCTCAATTGTCGAAGTGGCAAGGAGACAGTAACACGGTGGGCCCTCAGTATGTGAACGCATTGTGTTCTGCCGAAACGGTTTGGACGTGGGTCTCGCCGCGTAACTCGGAACTATTGAACACCCGATCCTCATCGGTGTAAGACTAGTCTTCGGCAGCACAAAAGGCAGTTTGAGGGGGCCTCCCGCGGCGGCTTCGATCTCCCTGCTTGGGACAGGGGTGGCGACTCGGCTTCTCCCTCTGACATTTCTGAGGAATACTAGTATCCATGCACCTACTCCCCTCTTTCTCATACAAGTTCTTTTCATTAAGTCGATGCAAGGCGAGTCCCTACCTTCCTCACAAGTACCCAGTAGTCGGAGATGTAAACATAACCGGTCCGCTTCACCCCGCCTCTTTAGCTCGTGTTATCTTTGGGTCATCAAGCTTCGTATGAAAAATCTTGTTCAGGGCCTACGTCCTGCCGTGGAGGAGCGCATCAAGGGAGGGGTAAATCTGGCAGGTAGGAGTAACGTAGCAGGCGTCTGTCAAATACTGAGTCAAGCAATCCAGGCGCGGTGCAGTCGGATTTTGGGGCACAGGTCTTCCTACCCTTGAAGAGCAGAGAACATTACGAGTACACACAAGCAGGAACAAACACAAACCACCGAAGATATTACACTACCCGCGTAGGAGTAACCCGAATGTATTTGTCTCTTCTGGCATACTCTTTAGACGAATGCTTGCCTAGTAAGCCAAAA"/>
                    <sequence id="seq_t4126" taxon="t41" totalcount="4" value="GATAAGCAAGCAGGACTTTGGCGTGATCGATAGGTTACTTCTGTATCCGTATATAATCTTATAGAGCTGTGTCATCTCTTGAACTCATAGGTTGCGGGCGATCTTACTCAATAGGCCTTTAGGTGGGACTCGGCCCGCTTACGTATCTCGGCTTTGCACGACGCGAATTACTTCTTCAGGCTTATTAAGCTGTGGCTTGAACTTATACGCCTAGCCGTCGCATCTTCCGCACTACGTTACCCTAACCGGGTCACATGTTGGTTTGCGGGCCCCGTACGTTTGGAATGAGCCCATCTGCCCGGCGGTCTTATGAGGCGACAGCGAAGACTACGTGTAGCGGGGTCTGTACGAAAAGACCTACGGTACGAAGCCGCTCCAATGTGCGTCTGCGTTTACAATATGTATTAAGGGAATTTCCGTCACCAAATCGCGCCATTGCGAGGGGGTATGAACCGTCTGACAAGTGAACCAGTCTCAATAAGATAATCGGCCTTTACGTCTGCATTACTGGGTGCTAATTTGTATGTTAGCTAGGTGCTAGCCCGAGCCAGCCTAGTAAATGGACTTTCTAAGCTTCCGCACTTATTATGATAGGATCCCATCTCCCGCTCGGGGACTCCACCCTTCCCAAAAGGCCTGCTGCAGAATGTAGAAGCGTGGTGTAGGCGTACAGGAAAGTAAGCCTACTACCTTCTAGCAGATGCGGCCGCGTACGTCTCACTTGCAGAACGCCAAAGACTGAACGAGGTTGACGCCGAGACCCTATCGAAGGTTCGACACCAGCCGAATTTCTCGTCAAGCTCGTATTTCCGAACCGCCTAATTTGGCACCGGGTAGACGGAGTTACGACAGGGCTGGGTGAGGCATAACCGCCTGATAGCACCCCCTTTGTAACGTTACTTTCGCCCAGTCGGTGGATGGAACCTTCAACCCACAGGGAACCTCCGAGCGTGCCCGCAAATTGCTTCTACATCCTAGTGAACCACGGATCTGAGTTAGG"/>
                    <sequence id="seq_t4223" taxon="t42" totalcount="4" value="ATAAAAGCCGGTACCGCTTTTAATCGTCGTAGTGAGCACCGACGGTATGTAGTCGGAGTGAAGAAAGCGGTAGCCTTTACTATGTTGCCAGTGATAGAGGGCAACCTCCATCAATGCAAATTCGGACACGCGAGGATGTACTAGAGTTAAGGTATGTGAGTAGCTCTGACGCAGCTGAAAAGTGGACAAAGGAAGCGATGGCTAATTTAAATAGTTACGTTCTCTCACTTCAATAGGCTCGTAGTGATCCACTGATGGTGTCGCTATATGGCAATGCGTCCTCATTGCGACCTACGCTTACGCACGATCAGTGAGTGCTGCGAACTATCTTAAGCTACTACAACGACCATATCCCAGAGGCGATAGGCATACAGAATTCGTGGCTACATGTCACAGATCATATCGTGCAGGGTTCCATAGTGGGTAGAAGTCAAAAACCGGCATCTGATTAATGTAGGGACGGATCCGTAAGCTGTACACAACATAAAATGGTTCACTGATAAGTCGACAGATTTTCGACACTAATAAGATTAACACTTCCCGATAAGATAATCAATATTTACTCACGATCGTTGATTGTGTCGCGATACCGAATGTGATGGGTATCCATAGCTGCCCAAAGTAAATAGTGGATAGCGGAGGCTTAACAAGCCGAACATGACTCAGTAGGTGAATACGTACGAGCTAATTTATTTAAGGCGATGATTAACATATTGAGAATAATCTAGGTCACAACAGAATACGTGGCCGCGAGAATGTAGGCGGTTGATGTTCGGATTAGTTTCGAAAACCGACTACGCGAAGAGAATCATCCGCCCACCTGTCATAACTCTCGTACGTAACACTGTTTGTCGTAGTTCTCTTCGCGCCCCCCGACCCGCAACTGGGGCCATAGCGTCGTTTGAATTTGGACAATGGCGGGCGTATGAAGCTCACTATCCCAGTGCCGTGATCTCTACTTGACGACTTTGCCACTTCCGTCTCGCCCATTGGGTCTAGC"/>
                    <sequence id="seq_t4323" taxon="t43" totalcount="4" value="GAACGTTCTGTTACTGAACTAGTTATGTCAACAATGTAGCAGGTGAGACGTGCCAGACCGTATCAGAAGCTATAGGAGCCTTATGATACGAGCTCGCAAGCAATAGTGGACGACGATGAATCCGATCGTGCGAATTAATGAAATGCGTTGGGTTTACCCAAGTAGAGCACCGAATCTGGCGTTGGGAAACCGCCGGATCCCATGTTTGAGCCTTTACATACGGAGGAGGTGGCTCTAAATAATCTTGGCCGGCAACTGTAACTCTACCATTCGTCCTCAGTGAATCGGCGTAACTTGTCGCCAGCCTTATTACCAGAGATAAACAGTTCACCTCTGTAAACCGCCATCTCTCACAGCGGTCTGTCTGGGCTACTACTATTGGCAGACTCGATCCCCAGCGCTTACATGAGCTTTCTTGGTCCATTGCTGTTCTTACCGGTGGTGGTGACTGAGCAGGTGCGGGCTCGGACGGTCTCATTTGTCTAAAGCATCGGACCCAAAATACGCTCTTTCAGCACTATCCGCAGAAGAGGCGGCTGAATTTGTTGCTTCCTTGGAGCGATATGGCGGCGAGTACCGCGGCGCCGAACTTTTTGCGCCCCTCTAGATCCAGATTTCCACCCTCACGCCGTGCAAGAAGTGTGCCTTTCCGGATTGCGATGTAGTCCTGCTGACCATGATAAGATATTGGAAACACGGCTTAACAGCGTCTAAGATAACCCGGCAGAAGAGGAAACTTCTTATTCATATGTGACCAATGTGCTGACTACGCCATTTCCGCTACGAAGGCGACGGTCCGTCTAATCGGTAGGCTCCGTAACGTTCTAGGAACTGCACTTGAAAGCTTCCCAGTCCCCCCTCTCGACTAGAAGGGCTAGCACTGGAAATTGATGAAACTGCATGAAACTACGATTTACTGGAGGGGGGGCCAATTAAGCGGATGTGTGGTGGAAAGAGGCCGTCGCTCCAGAGTCTGGGGGCGCCGCGAATGCGTGAGTGC"/>
                    <sequence id="seq_t4422" taxon="t44" totalcount="4" value="TAACTTGGGCCAGAACAGAGTCGTATGTGAGGTAGTATTCCGGGTACCGTAACTTCTTTTTGATCAGCGTTGATAACATGTATAGTTAATTTAGAGTGGAGTGCCACGCAGAATGCTTGTCGGTGGTGAAAGTCCCATCCCTTCAAAGTGTCCCAGTTGGTCACATATCACACGTTGTGTGGGATCGGTCCCGAGCGTTTAGACCAATTCGTCGGGCTGGCGGTGAGCGCGCCACGGCTCCGTAGCGAGTAACCGGCTAGCTTAGCAGACTTCGGTAGGTAGTGTTGACTAGGGCGGCCGTAAAGCATTTTTAGGTGCCAATCCAAGCCACATACGTCGTATTCGCCAAAAGAGCTACGCGGGGCGGCACCCATTTCAGTGATCACCCTCTACTAGATTACGACGTTCCGGGAAACACTTCTCCCTTAGAGCCATAGGCGGGTGGAGATGTGCCTTATGGGAACACTCTGTGAAACGATAATGCAGTGCCACTCATCTTCGGTATGTCAATGGACCGTTTCATAAGTTAACTGGGTGCCAGTTCCGCCTACCTTCATTCATGGATAGTGTCAGTTCCAACTGTTTTTACCGTCAGTGGAGCTATCCAAAAAAGGCCCTAAAGAGCGTGCACCGGTATGTATTAAAGATGCACATTACAGCCCTTTGCGTAATTGGAGGGTTGCAACTGTTTTGGCCGCAAGGGCTGCGCTCCACTTATTCCAGTCGAGACGCGTACCCGTAGGGATAAACCTAGTCGCCGGTGTTTCTCAGGGGAGAGGCCCGAGTACTTCTTAGCTTGGTATTTTTTTGCGAAGTTCGTAATTCGGATGCGGGCAGGTTTCGGATGGGAAGTCTTGCGTATGGTCGCAGGCGTATATATGACCCTTTCTATCTATGAAGGATCCTCTTAGACGGCGGAGGCGCCTACACGAGACGATGCAGGCGGGTGGGTAGACGGACATTGGCGGTTTATACCAGCGGATTACATAATTGGGTTAGG"/>
                    <sequence id="seq_t4522" taxon="t45" totalcount="4" value="AGGTAAGGGATACGTTTCCACCATCTGGTTGCTTCGAGGGGCCATTTACCATTTGGCACCGCGTAGGTGATGTAAACTTCTACGTAGCCGCATTAAGACTCATTACTCTAAATCAGCGCTTTATCCCACTTCGGCTGGTGCTCAATGCATAAAACCTGAGCAGCCGCTTTCCGACTCTGCTCGCGATAGATTTTACACCGACCTAACGTGCTCTTTCGGTGCGGGTCCAGCTAACGTTGTACTTCCTCCCATATGTATTGTGGCCCGGAACCGGGTGCAAGACCAGGATATTATGGCAACGGCCATTGCAATGCACTCGTTTTGCATCTTCTAGATACTATCTGCCCGTGGTTAGCTGGTCGCTGATTAAGGTAAGGGTATTCCATTTCCCGAGCAACTTGCCAACCGGAAATACCACCCCTAGAGCCAAGGGGATAGTCACAAGCTCGGTTCCACCGAATACGCCGTTTGCATAGGGTGTGCCGAAGCCGCCTTTGTCTTGCAGCTTAAGCTGGTTATAGCAATGCCCACCGTACAGTATTCAAACCCTTAAATATCCTATACGCTATTTGGCGCACCGTCTTCTTGTCGTCAGACTAGTTAACCGTTAACGTGTTCATAGCGAGGTAGTGCGCCCTCGACCTACCCGCAGCCTGCTCAGATGTTCTCAATGTTGCGTCGTCAACAAGTGTAGACTGGTCTGTATATCGCATTTAGGCCAACTCAAGTCTGTGCGAAAAAACGAGACTATCTACTATAGTAGAGAAGTCTCCTCTACGATTACGATCCTGGTACTACAACAAAAGGTCCTTTCCGAATGGATACGCTTGGTTTGCCGATCTACCGTAACCCGAAGCGCATGAGGGCGTATTTCAATCGAGATGGGTCAGGGCCTGATATACCGCCAGTCGATCAAATAGTTAACCACGGGATAGGAGCGGGGGCGAGATTAAGATATGTATGGGTGGTTCCGTAGGGCTTTGTGAGCAGATCCGAACTG"/>
                    <sequence id="seq_t4622" taxon="t46" totalcount="4" value="GCACAGGGTGCATGGTAGAATGTTACATCTTCTGTAGTGAGGGACATCTTACACAAAAGCAACCAGCATCTGCCCTCTCTCCTTCCAATATCAAGCGGTTAACTCGATTCTGCTATTACGATAGTGACCGAGTTACGTCGGTCGCGGAAGGAATGCATAAAGGCTCCCCCTTATTAGTAATTTAAAGTGATACGCGTCGACTTTTAAATGGGTTCTATTTTGTCCGGACAGCAAAGTGCTTGATGTTGGAGGAGGCCGCGAATACCAACGCGCAAGAATAAGCCGCCTGCGGCGTTTCCGCTCGTTAAGTGCGCAAAAGTCCACCAACATAGCTGTGCAACACCTCAACTCCTCTGCAGCTCTGCGTGTATAGCATCTATCGCTGTTCCCCGTATTTCCCGACCATGGACAATACTTATGCGGTAGAACACTTATCCGGTTCGCTGAGGCGTTATCAATGGTACGGGGTTGTAATCCATCGCCTGCAGTTGGGCCTGCAGTCCCAGGCCTAGGTATAGGGGGAGTCTCTGACGTAATACAGGTATATCGGAACACCGTAGCCAAAACTGTCGGGCACCAAGACCCCTTCTTTAATGCTCTATAGCGTCTTCCACGCATGCTAACTGCGTAGAGAGGAAAAGTTTGATAGATGTTACTAGGCTGAGGTCGCCATCCGCTGATGTCCGTTGACCTATATTGGGACGATGGTTCCGCGCCGCCATCCGACAGGGAGGAATGACTGTTATGGATGTCAGACGACTAGAGGCCGCGCCCCACGATCCATATCGCTACATCGATATGTGGTAACCCCACGGTATTGTCGAGTAAGAAGGACAATGCCGTTGCTAGAATCCCACGGATACCAATAGTCTGGGTTGCCCCGTAATGCTCGGCCCACAACCTAAAACCATGCGGCATAAAAAGTCAGACTTTGAAGGGAATGGTGAATCTATAGCTTGTCTCGGCAGAGATTGTCGCAGAACGCGACCAGCGGGAAAGT"/>
                    <sequence id="seq_t4722" taxon="t47" totalcount="4" value="TGTGGGTCTCCGGGAACGTGTATTATTTAGCGTAGGATTACGTGCTCAGTGAGTACTTCTAGGTAGGGGCGTGAAGTATCTGTCTGGAACGTAAGGAGGGATCTAACTCATAATACCAGTAGCTGTGTATAAAATCACCCCCCTATCATATTCTTGAACTTCACCAGCCAAAGAGAGTGTTGTCAAGTCTCCTAGCATTTGCGTGGATAGATGTCCATTCAGCCAACAGAGCTACCGTCCCTTCAGCCGGGTTAAGGATGTCTCGAAAACCCCACAGCGTTGGATTCATCACATCCTCCGCGACGCATCATGATTGAAACAAGATGTCGACAATCGACGGACTCCCAAACGGAACTCGGGTGAGAGGCAGGCGATGCGACACTATGCGGCTACAATATGATCAATCTAGTGAAATATCGACACCTCAAAAAGTAAATGCCGCGGGAACAGATCGAAATTGGTCCAGCAGGCAACACCATCTGGCAGTGGCAGACAGTGTCCCCACGAGTAAAGACGCATTCATGGGCGACCTGGGTGAAAAGGTCTACTAGGTTAACCACTGGACCTACATAAGTCGTACAATATTGAACGTCTGTGCATGTACGCTGCTTGAGCTCGCACCCCTACGCAAAACGATGTCTGACGGGCGTTCATCGCAGCTCTTGTCGTAGAGGGATGACAAACGACTACTTGAGTGTGTCCGCAGCGCCCTGGACTTAATGTCTCAAACCCTTACGAGAAGATCTGGATCGGCAATGGACGTTCTCGCAGGTCCGAAGCGAAGTTAAACCCATCCGTGGTACTTGTTCGCATCGCCGGGTTATAGCGACCTGGCTGCGATACGAGCAGAATGCATACGCTTGGCACCTCGGGACGTGAGGGCCCTAACTGTTCCGTTACAAACTGACACTACAACCAAGGGGCGCACAACCTACGGCATACTTTCGCGTCTATACCGACTTTCCTGAAATTCCAGCCCTCACTAGAACCCTGGGTTACG"/>
                    <sequence id="seq_t4822" taxon="t48" totalcount="4" value="ATACGGGCACTCGAACAGTGTATTATGGGACGCAGTACTCCGGGATTCTTAACTTATATTAGCTTGTCGCGGCCGTCGTGTACGTTTAATTTAGGGAGGGACTACACACAAACTGCATTTCGGTGGGGCCAGCACCACCCATTGAACAACTGCTCGCTCGTAAGTATTCGCATCCAAAGTGGGAAAAATCGCTTGCCTGCATCCCTATTCGCAGAGGTAGTCTTTAGCGAGCTACGAGCCCATAATACGACGCAAGCTTGCGGTGCAAAAGTAGCGAGTTGGTGTCAAATACGTCGGTTCTAAAGCTTTGTTAGGTGCCTAACCACTTCACATCTAACGGACTCCCCAAAAGACTAATGCCGATCGGCAGCCAGTTCTGTTCTGACCCTCTGCTACTATGTTACGGTACCCAAATAACTTCACCCGTCATGTCCCATGCCGCGGGGCCTGTGCCGTTGGGGATCACTAGGTGCCGCCACCCTGACGAGCCGGTTACCGTCATGATGTACTGGGACTGCTTCTTATGTTAAATGTTTCCCAATTACTCCCACCGTAATTAATAGAAAATGTCAGTTCCCGCCGTTTTTTCCTGGGGTGCGGATATACGCATGGGCAAGGACACGGAGCGCACCGGCATGTATTAATGGCGCACATCTCAGGACTTTGTGCAGCCGGCTAATCGACAATTTGGTGCCGGCAACGGGGGCGCTCTACTTATCCCATACTAGACGGCTAGGAGTGGCGTTGAGGAACGTCGCCCCTGGCAATCAGGGGAGACGCCAGCATTATTCCTGGCTAGGTATTGGTTTCCATAGCTCGTATATCTGATACGGGCTGGCGCGGGGACGGAAGTCTTTTGTGTGTTCGCTATTCTACTTATGACCCTTTCTTAAATTTACACATCATCCCAATCGGAAGAAGCGCCTTAAAGTTCCGATGGAGGCGGGGGTGTTGAACGATCTTCGCTTTATATTCCAGAATAGATCCTCCATGGGTTAAG"/>
                    <sequence id="seq_t4922" taxon="t49" totalcount="4" value="GAACGGTCATCGAGAAAACCCATGAGCAATTAGTCTTCTTACCCTTAACCATCAAGGGGTTCGTCTGTATGTGTCAAGCTGATTAGTCATCTGCCGCCCTCCGGCTTTTCCGTTCTATTTTATGAACATATCACGCTGTAAGCATCATCCGCTAGGCGAAAGGAACACTGTACAGCGTGTTATGGGTCAGACGATTGGTCACCTACTTTTACAGGGCGTCGATCCTCCGATCGATTAGGGTGTCATAGCATGCTGGAAAGCTTGTAGGCCCGCGCAAGCATGTCTCCGCTCCATAATAGCGTTTTTGTCCGCCACCCCGGTCCTATGTCCAGTTCGACAACACCGTCGGTTGATTGAAGTAAGACCTGGGTCGTTCTTATAAAAGTTGGCTCATACGACCAGAGACAAAGACTACTAGCAGCTTGGTCACGTCCGGCCCCTATACTATAGTTCAACTAAAGCTCGGTTCGACCTTCACCGTAACCTGGATGATGAGGAGAAGTTTTTACTTCAATTCAGGAGAGAACCGTCCGCTTTGCTTGAACACTGGGTTGGTGTATCCATTCTTATAGATGTTGTTACTAATCATGCACACTGTCACTTCAAAAATTGAACTTCTATAGGCTGCGATGAGAAATCAGAGGCTACAAGAACAGACCGTCAACTTGTCGCGTGCGGGCCTGTGCAGTGGACGCAAGATCTAGTAGGTGTCTTCCTGCACCTACTAGGAGAATTGCCGCAGGGGTCACATATACCAGGGTCCTGTGGTCTAATGAGCCAATAAGACTACACTAGTGAGCCGTTAAGCTCGGGCAAATGATCGGAGCCTTAGGATGCTCAATCCAGGTTGATTGGCGCATTATTCTAACGTAAGAATTTTATTTCTTCATGGTTCGGGTAATCGCATGGTTCAAGCCAAGTAAACCCGGGGGTGTCATCTTCTTAATGTGCCGGTGCCCCATCCGGTGATGAAAAATTGGGCTTATATAATCAGATTAGA"/>
                    <sequence id="seq_t5106" taxon="t5" totalcount="4" value="ACCCAAGAAGTGAAAGCAGGTCTTGCAGTTACTTAACGGAAGAAATACGAGCTTTTGCCCCGTCAAATTGCTACTGGCCATGCTTGTATTAATACGAAGCTACATTCAAGGCAAACGAGCATCCTTTATCGATGCCGGATGAAACTCTATACGGCTTGACCAGCAGCCGCCAGCTGGGCTGCCAGTATTGTAACGACGGCGTCTCATTCGGCATCTGGTCTGTAGACGTGGTGCTCCACCATTTTGATTTGCAGTGTCGATCCACTAGGGAGACGTGAGATAACAACTAGTTAAACGCTCAGAATCCTAAGTTATAGTTTCAGGAGTGCATTCAAAGATGAGACTACTGTAGCCAAATGCTAAATGCGGAGCTCGTGACTGATATCACAAGTTTGGTGGAAATGCAGTGGTATGATACAGAATGGAGTGATGGCGTGGTCTAGGAGACATTAGCATCGCACTGGGACGCCTGACTTCCATACGCATAAGTATTATACATCATAATCGATGGCTCCTCGAGGCCTGGTGTGTATACAATTAATCATGTTAATTGAAATAGTTTCGACTAGGTGTGTTTACTGGGGATACCTTAACTAATAAAAACGATGACGAGTTGGGTGGAGACGCCTCATCATCGTGGGACGCCCGAGTGAAACTAAGGTCACCACACCAGTTCCAGACGCTAGATGATTTGTTATTATCTAACCTCCAACTGTCTGTGGCGGTGGAGTAATTATCCCAATTCATGCGCAGGTTGTGGGGCACCAACTTTGCGGCAAAGATGGGGTCAAGTCCCTAACAACGAACGTTCTCGTTTAAATCGCAGAAACGGACCAGTGTGGGTCGTAGCACTGATGCGAACCACTTATAGGTGCAGCGCGGCGGTTTAAGTCCCAATACCGTGGCCTCATTTTGCACGGGACTCCCTAACATGGCGGCAGCAGCGTACGCGAGCGTCTTTAAGAATTCAGATGGCTTATACTTCGCGCCGGGATCTTAT"/>
                    <sequence id="seq_t5022" taxon="t50" totalcount="4" value="GTACAGGCGATCGGTACTCCCGGTTCCGATGCTGGCAGTGGGTTGTAATTTATTTGTACTTTCCCGGTACCCGTGAACGACTCGAGAAAGCAGGCTAGTGTCGCCCCTATTTTCTTACTATATATGCCTTTAGTAGTTGATGTGACGTAAAGTGGGCCATAGTCTAGGCTGCGTGCCTTTCGTGGTGGTTTCTATCAGTTTAAGGTTAGAGGTTCACTTCGCTGATCTCTGCGAGGTGACAGTAATACAATCCTAAGCCTTTTCTTCAGGATGAGAGCGGCTTGTTTGCGACCTCGCGGAGCTCATTTCGAACCACGGACCGATGAAACCCGAACCACTACTCGACGGCTACGTCACAGGTTGCCACATCTTGTGAAGTCCTCCAGCTTCGAGGAGAATCTTAAGGTGGTAGAAGGCGAAGAAACACAAGCCTGTCTCCACAGTCCATTCCTACCCCGCTCGTAAAAATTTCCTACAAGCGTAAGTGGATCTGCAGAGTCTGTATTAATCCGTAGTAAGTACGCCCTACGAAATCGAGCCGCCCCGGAGCGATTGACGGTTTATCCAAATTGACCTTGGGCTGAAATCTCGTGTTGCTCATTAAATCGCGAAAGCTTTTGCTGGGGTAAGTCATGTTAAATCGAGACTACCAAGAGCCCATGGGACGGCACAGTTACTTTCGTAAGTCTACGAAAGAGCGAAAAAGCTTCGCGACCGGGCCATCCGCAATACTGACGCGACAGGATCACAGAGACTAGTGCTCAACCGTGATAAGCGCTGGCAAGTGACCCATACATCGGCAAATCTTTTGAACTCGTGGCGGACCACTGCTACTGATCCTACTGTGAGGTTTGCAGGGGTCTTGTACCGGACCATAAAAATTTGATTGTACACTGGGTGAACAACTAGAATAAGCTTGGTAGACCCAAGCCTGACACATTTCGAGTATCTACGTGAACCAGTCAGAGATCGCACAAATCTGAACTCAACAACCCAGCCT"/>
                    <sequence id="seq_t5126" taxon="t51" totalcount="4" value="TCCCTTGAACGCTCAACAGCTCTTGCGTGATCTTGAAGTTCGATCTTTGACCTTTCTCTCTCCCGGATTACCCCCCCACATGTTTGTACTAAAACCAAGCAAATTTAATACAAGACGGCGCCGCGCGATGTATGCTCGAGAAAATTGCCTACTGCTCAATAGACTGCCGCCATCTGGGGTGCACGCAGTGTAACACTGAGGAATAAAATTGCTTCTAATCTGTGAATGTGGAACAAACTGAACATTGTATGCAATGTAGCTCCAATATGGCCACAGCGAATATCCTCTAGTCAAATGCTAACAACCTTGAATTATGGTGTGGCGATGCTTGTCTCAGATGTGGGTGGAGACTCAGATTGATGGTTCCCGAGCTCGCGATTGGGGAGACAAGTTTGTCGGAAAAGCATTTTTGCATCAAAGATAGGTGTGATGGCGACCTATAGTCAGCAGTAGCAATTTACTAATAGGGTTGACCACCGTACGCACGGGGACCATCTCTTTGAAAGGACCAGTGTTTGAACCTTGGTCGATAGACATTGCACTATGCTCATCCAAATAACATCGCCAACGACTGGTTCCAAGCTGGCTCTTCACTATAAAAAACAGAACCCACGTGCGAGGCAGAGCCTCAGCATCGTGTGCTTCACAAGTGACTCTACGGCAACCTCAGCTCCTCTTGACTTTCGGTCAGCATGAAGTTTCGCCCCTCAAATGTTTTTGCGTACTGGATTCTTTACCCTCAAGAGTATCGAGATCGTCGGGTACCAATGACGCCGGTTTCGTGGGGTTTCCTTGCCACTGTAAAACGTTCTCGTAAAAAACAAAGTACTAGATTGCTGTGCTTCGAAGCCTTGAGACGGGGAACTGACCGCATCAGATAGGTGGCTGAATCGCGGGTCAGATGGTCGAATAATGTACTGCGCTTCTTTTCAGTGCGTCAGCAGCGAACGGGCGCGTCGTTAAAGTGTAAGATGGCTACTCATACACCACAGACTCTTCT"/>
                    <sequence id="seq_t5224" taxon="t52" totalcount="4" value="TCTCGTATGTCTGAAACTGTATGGAGCAGCGGTAAATCGCCCGCAACATGACGGCGCGGTATCTAGTCGGCCGGTTCCATAAGGTTGAAGAGACTAGCTCCTAGCCTCGAAACGAAGGCGGCACCATCGACGTATCCCTGGCATTCCGTAACTACCAACAATCGCGAATACCGACCTGGTGGCCCGCAGCTGGAAAATTGTAAGTTCTCGCGTAAAAGGCTTGAGGATCTGTAGCCCTCGTCCGTGCCTGTCTCCGACTCTTGAACCCCTCGGCCTTCCATCCATCACGATCTCTCGAGATATCATCAAGAGACGGCATTCACTTGGGGGAATGAAACCCGACGTACAAATACGTACGACCATGCTCCACACTAGTCGAGCGATAATTTGACTCCTGCTAATAACAGTTTAACACGAAAGTGCCATGAGAGGGTGAAAACCTGAGTTATAGTTACTTTTCCGCCTCCCTACGACAAGATCGCTTCAGAGAAGCCGTCCTCAGATGCTCTCTTCCTAATTGCGTGAGTGTTCGGGATTGCGAAGAGAAGGTTGGCCGGGGATGATTAGTCTAGAATAGTATGAACTGCTAGGATTTACTCCCCCCGCGGACTCTTTACCACCCATCGATTTTATTAGTGATCAGATCTCGTGGAAGTTGGTACCATAACATCCTACCTATGTATGCATGGAAACTTAGTATGGCACTACGTCTCAGACCAGGAGTGAGTCAGACATCTTCTCGCTGAGGGTGACGTAACCTGATAGTTCAGAGCCGTAAGCGCATCTCTATCGACCTTATTCGGCTGCTGACAGCTCTAACGCCCGTGGTGTCATCTATCTACTGGAGAGCCGAGCTTCGTCTACTAGAAAGAAGATGATCGACATGTGGATAAAACGGAAGCGTCTTCCCTAGCACAAGGGTATTCAGGCTAAGCTGACAATCACGCATAGATTTCCACGTACCGAGACGGAGGGGGTATAGTTGGTAGGACACTTCCGG"/>
                    <sequence id="seq_t5322" taxon="t53" totalcount="4" value="AATGATCACATCAATTTCTGCTTTTTATCTGTCGTGGTGTGCTGAATTGTAATCATCTTTTCTAGAAGCTGTCCGTGTGGCTACCATCACTAAGCCTCTCGCGGATGGCTAGTACGTCTGTCGGTGGGTTTGAAGTATCCAGAGGGCTCGTGCAGTGTAAATTTTGCGAAGTAGGCCGGAGTATATCCAAGGGCAGCACGATCCACGCAAATCGTGCATGAGCATATGATGACTCTGAACGCCAGGCTTTATCCTAGTCGTTGCAATGTATCTATATAAACCCATAGTCACTGGACAGTGGGTCCCTAGAACCAGGGCCTAAGTCTCTCCAAAGCTAAAACTAGTATAACTACCCCGGGGTTTCTAAATAGTCGGGCTCTCTGGCCAACTGGTATATGACGTACCAAAATCATGACAGCTCCACGCTGTTTGCTAGGGTTTCTCGTTGAATTCATGGAAGGCGTGGTGGTAAAGTGTTTTTGATGCCAATGACACACTAGAGCCCCCCCTCTTTCTGGTAATTGGATTCAAACGACGCGTTGATCTTATTTTCAAGCCATTACCACTCCCAAATTTTAGTGAAGCATTGCTTCTATGGCCCTCTAGCCAATAAGCTATAGTCCGAAGTAGGGGTGGGTAATACATGTACTACCCTCCCGGCGTCGGCTTTAAACCCCGGACGATCACGCCCCAGAATATGCCTTATGTCACGACAAGCGCGACCACACGGGAATACACCCTGACAGGACCGGGAGCGAAGTGTTTAGCCAAAGTAAGCCACAATCCCACAGTGGATGTGATAGTCGAATCACGTTTAAGGTGGAGCTCCCTCAAACCGGCTACAGGCTGGAAGGCATTAGCTCGACCGCAATATACAGATTGACCAGTTCTGCATACCCTGGGCTAATTAAAACCCCTCGAATGCCATGGTTCAGGGATCTGAGTACATCGCTTGGGAGAAGATCTCAGCGTGGGTTAGTGTATAAGGAAAGCCTGCATG"/>
                    <sequence id="seq_t5422" taxon="t54" totalcount="4" value="TTTCGCATTCATCATCAATCCAAGACTAGTCCTTAGGCCTTGCGGTGATGAAAGCCCAATCTTGCCCTTATATGCGCTTTGACCAGGACATAGAAAATCTCCAATCGACGCTGCAGTCCCGGGACATGGGCGAAGGTCTAGCGCCCGATTCTACCCTAGGTTAGAGTCGAAAGAACTGACCGGGACCAACTTTCGAACCTGAACAATTAGCTCGGGGCAACGTAGTAGTTACGATATTATCTATAGTTGCTTGGAACAGTCACTTACCCCTGCGTCTTGACACGACCCTGGTGTAGTGCGGCACACAAAAATTTTTCAGCCAATTCTACTACGTGTTTGACGCATGGGTCAAAAGGTTAGCATACCGAGTGACACTAAGTCCTTGTATGCCGATCTCGGATCTTGACAGTAAGCCGAACGCTTGCACTTAAACGCGCGTGCCTGCGTCTATACTACGTCTCAGAAAAGTGTATGAGCGCGAATAGGCTCAATTGAGGACTTCTGCACGCGTGTGTAGACGTGACGATAAGCTTAACCGCAAGCGTTTGGCGGCAAAGCACCGGGAATTACCCGGAATCCCTTACCCCACATCTGGTCTTAGGGAACATCTATCTGACCTAGGAGGGCCGGAGCGATGTTCTATTCCCATCATGATCACGAGCAAAACAGAAGGAGGCAGGTAAAAGGCGGAGCATGATGCAAGCGTGCAACGGGAACGGAATCTCTAATATTACACCTGTAGCTACACCGAGTCGCATATTAAAATCTAAGCGCGTAGTTATAAAAATACAAGTCTGCGATAGACTAACCAACAAGCATGCCCGAATACAACTCTTGGGTTCTGAATAGAGGACCAACGGAACGCGATTGTTTACCGGCATAAATCTCTGCATCAATAGGGTTGCTACTAGAGTGCCGATCGACCTGCACGCGGTCACGACGGTTGCCGAAACTTCCTAAGTCCGCATAGGCGACGGGTGTCTTAAGTTGTCATTAGGAG"/>
                    <sequence id="seq_t5522" taxon="t55" totalcount="4" value="TCGCAAGAAGGTCCTGTACCGGTTACATCTTCCTGAGTGCGGGAATTTGACCACTTTTTATCCCTTATCCCCAGTGCACGTGCTTGTACTAAAACCAACCCTATATCTGAACAGACGACCCCGCGTTATCGACGCCCCAGTAGAGTCTATGCCGCCCTATCTCCACCCGGCAACCGGCCTGCGAGTAATGAATCTATCAAGCATCAGTGCTTGATGAATCCTTACACGAGCCAACTCCACATGCTTGTATGGAGTGTCGCCACACTTATGAGCCCCGATTTTACCGGTTGTAACACGTTGAGAAACTGAAATTCTCATTGAGGGACTCTCGTCACAGGTGAAGCACGGCCGGTAGAATGCCCGTTAACTGGCTCGTTACTGTCGTGACTAGTTTGGGGGAGACTCATTTGCGTGTCAAAGACTGGGTGGAATGCATCGTCTGTTGGGCATAATGAACTGACTGATAAGGTAGACAGTCGAACGCATGAGAAGGATCTCACATACACGCTGACTGTTAGTTAACTCGTATGTCGTCATACAAGGCGATCAAGTCCACAAAGTTCGCCTACCTTGTGTGTCAATCTATTCACGAATGACATATTCAAGCTACAATCTTGGAGCAGGGGCGCGAGCCTGGTGGCACGCACAAGTGGATTGATGGAATCCACCAGTGCTCCGTCAGCGGGATTCCAGCGCAACAATGCCCGTCCTAGTGCTTTTGACAGTCGGATAATTATTAGTAGCGACGTCGAGGATTTCGGCGGCAAAAATAGGCGGAATCTAGTGGGTTGCAACCTAGCGCAGAACATCCTGTAAAAGACCTCACACACGGATTAGCATAGGGTGTAACCCTTTCCCGGTTACTCTAGGGCTACGAGTCACCGGTTGAGCAGGCATTACCATGGCCAGATCATGCAATGTATTACGTATTTTAGCGACATTAACGAACGGCCCCGTCTTGTATATGCCGGCTGGCTAGTTCTATGCGCGGGGATCATCT"/>
                    <sequence id="seq_t5622" taxon="t56" totalcount="4" value="ATCGCCCTAGTAACCTACGGAATCGCATATTCAGTGTTTCTCGCACTCTCTGCTTGTCTGCGTATTACATGAGCATAACAACGCACCATAACCCGAGCAGTAGGAGAATCACACATAACCTCAAAGGCCATGAGCCTCCCGCGGCGACTCGAGTGTAATTGAGACTCCCATTCTTGAGTAGCCACTGTGGCTAACGCCAGTCGACACACGATATAGTTGCTCACCGGTGCTCAAGTATTATGAATCCTGTTCCGACCCCAACTTGGGCTCACGAAGAAAATTCCGCGTATAAGGTTATTGTTAAAAAACCCACATAAAGAATTAGAGCTATGACGGGCACCCGACCAAGGATGAGTTTGCATTATTAGGTTAACCGCCCTAACTCTAGTTCGCTGGTAGGAAATCCAAGTAGGAATTATGCAACAACGGTCGCAGACGGGGTCATACGGTCTGAGTGTCGGATTATATTTTTTATGCTAGCAACGCTGAGTACGTAGATTTGCCAGAATTCCCATCCAAGGGAGCCTAATAAGAGTATGATGACTATTCACGGGCTGTAAGAGGAAAGCCTGACTGACGTCTCGCCTCGGTATCCTAGTAACATAACGTTGCTCCCTAAAGTCAGCCTCTAACTCGCAGCATTGGAACTGTTTCTCGCAACAAAGGTAGGAAGATCAGGAGGATCTCAGCGATGGAGAATCGCCTAACTAATTCAGCAGCGCAGAAGACCGAAGGCAATAAGGTACATCGTGACGAGATAATTCAAATCCGATCCGCCAAAAGTCTACGGTGCTGGTCATGTTAAGCATCGTAGCAATAATTTAGTCTGAGACGGTAAAAGTATGCTAGTTATCAAACAATCACATTGGTATTTCGTAAGTAATCGTGGGCCACAATCCAGGACCGTTTAATACGAATGAAGGATCAGGTTACGTACCGGTGTATCCGATGGCTGCAGGCCTTTGATCGGGCCATTGCTTTAGCAGCGTTACCATTCGGC"/>
                    <sequence id="seq_t5722" taxon="t57" totalcount="4" value="TCGTAGGGACACCGTCACTACAATCCAAGGAAATCCACCCAGTTATTCGGTCCATGGGTGTTCAATGGAGGTTCCGATCTGAAACACTCGCGTAGTCGTTAGAACTGATCCTGCACTCACAGCACTTTCCGTCAGATTGCCTGGATTCGTTAAATGTAGGTTTTAGGCGAAAGATCAACGAAGGCGTTGAAGCTCCCGCCGGTAAACCTTAGTGGATCAACTGCTGGCCGACTTTTGATTATTCCCCAAGCCCGAGCAGGTGACGCTCAGGCCTCGACGTGCTATTGGCGGTCATTGCTCTGGACCCGTAATTCCGCTGGTCCCTAGATGATGTATTGCACTGTAACGACTGACGATTCCTTCCACAGCATACACATAGTGAAATGAAGCTGGGGTCACGGTTACCAATATGTACACGCTCATCTACTAGCGAGGGAGGAACTATACTACAGGGACATGATAGATGGACTGTGCTCGCCCGGCACTATCCCCTTTGTAAGGACGTCAAAACGAGTTAAGCGGCGGTACCCACAGAATAGATCCGTCTTCGCCGTCCCATACATCTTTATGTGGGGACTGCCCGGTGAAGACGGGATTCTAGCGCATCTTAGCCTCAGACCTGAACGGGAGATTATCGTGAGCTTGGGCCACGGGCGGAAACTGCGGCAAACGATCAGGATACCCATGGCGAAGATCTGCTGTCAGTTAGTATGACCCCGGAGCACCAGCCTGACCAAGTACATATGTCGATCAACCGCACGTTAGACCAGGTGATAAATGTAGTCCTCACAAGTTTGGGTATATACAAGACTAGCATCTCGCACCAGACGTTCCGTATCCTAAAAATCTAAGGGAGCGAAATCGTTGATCATCGTAGTCTTCGATAGCACGGTCATATGGACTTACACTGAAACTAGGTGTCTCAAAACCCGGCCGGTGTCGCTCCACGCCGCAGATGAATTTCGTCTGAGTTAATACCGGAAACTAGCGTTCAAAGTGC"/>
                    <sequence id="seq_t5822" taxon="t58" totalcount="4" value="TCAAGGGACCACCCTTTGGGCCCGATGAGGCAGTTGGCCCTAGGTACATTACATTCAACTATATCCTGCTGAGAGGCACTGACTAGTACATAGAGTTGGAACACAAGCCGCTAAACCTGCGTGCCCCGGTCAAAGGTGTAGTGGCCCCATTTCCCGATGGTTATATGGAAAGGACCAGCTCCGGGACAGATATAGACTCACAACAATAAGGTCCTGCCGAAGTCGAAATTACCCTAATAGATATAGGTGCCTCTATCTCGTCCAAACCGGTACCCCTTGATAACAGTGTAGTGCTCGACCTCCCACTAGAATGTTGCGGCGCACTCGATTAGGCGAATGAGTGTGAGGAAATACGGAGAGAGCAGCGGAGGAGACGAAGTCCAAAGGAGCTGAGATCTGAGGTCCCCAAAAATACGAGCCAATGGATTTGTTGGCGGGTAAAGTGGTCGAATGGACTACCCACTACGGTTTTATGAAGCAGGAAGGCTCAACGGGTCAAATCTCGCAACGCGAGTGTACCCTTGGCCAACCCTCGATGTAAACTAAAGCCCCCCAAACATCTCGTATTCGCCGGTTTCCAATACGCTACTTGCGTGTCTTAGGCCTACCTAGGCAATATGAAACGGGGTCCGGGATTTGCTAGTGCCCCCAGATTCACAGATGATCCAGACGGCTGCCTATAATAGCCTAACCCTCTGGTTTGCCAAAACCGTCAACCTGAACGTCGAGATGACAGCGATCGTGTCGACGAGGGCCTGATACAAACGACTGCGCTCATACAATGGTCTTAAAATATTAACTGAAATAGCGAACATGTTGAAGACCTTAACAGTGTTTATAGCGAAATCTAGCAACACAGCCTCGGCTGTGATTTCCGGGGTATATCATTGCCACGAATGTGGTAGCATAAGGGTGCGGATTGAACGGCACTATTTCACAACAGCTGTAATAGTTGGCTAGTTCCGACATGCGGACGTCTGGATGGTCTTCCAACGAGCAG"/>
                    <sequence id="seq_t5922" taxon="t59" totalcount="4" value="TAGCAGTAGGCATCAGCGGTTAGTGCAGATTCCTCAAGGAACGAGCTTCACCATTTTCTCTATATTATTACTCTTACATATTCTTGTACGACAACCGACAAGATTTAAGAGTAGTCCGCGACGCGTTACCTAGGCCTAGGGATATTGGATCGGCCGGACGCGCTCGGCGGCCCCGGGGCCTCGGGGAGTGATGTTACGACCCCTGCGTGAGTTTTCAATCTTTAGGCGTGGAAATAGCAGAATTTTGTTTGCACTGTCCGGCTATTAGAAACACAGGAATTTACCGGTACGTATGTGCTTGGAAACCTGAGCTAAAGGTAAATTTACCCACTCTGAGATGACTGCCCATCATCCGAATGCATGGCAGGGAGGTCGTGACCCACGAGCCTAGTCTGGCTGATAGGAAGAGGCGTTATATAGATTTCCGTTGTGTCCTCACATGGTCGGATTTAAGAGCAGCCCCGCACGCTCGACTGCAGCACGCGTTCGCAGGATCCCACATCCACGAGGAGTATTTGAAACCGTTTGTATAAACAGTTATTGATGCCGATTCAAGCTAGATATATCACGGCAGGAACCGTACTATCACTAATCCAAAATACCCATCTTCCAGTGGTGACGAGCGTGCTGAGCATCGTGGTACGGCCGAGTAAATCTCGGAATCCTTCCGAAAATCCGGGTGGGACACCAGTGAGAAATACGGCCCATCCTAATTTAATATACACTGCGTGCATTACCCACAGTCGTGCCGAAAACGCCGCCTACTAGTTCCATTGGAGTCGTGTCGTTTTCTCCCTTGCGAACACCGATGTCATAAACCTCACCGAAACGGTGTACTGTCGGCCATTGAACGTGTTCTCCGCGCCTATCCATGCACGTGTCCTGTTTCCGCAACCATAAGTTGGCAGAAGAAATAATTCTTCTCCTTAACAGTTGATCCGGAGCGTACGAACGCGTCTTTTGTTAGAGGCATGGCGCAAAATTTGCGATAAGATCAAAT"/>
                    <sequence id="seq_t6107" taxon="t6" totalcount="4" value="TCACGGGACTACCCTGTGGGCCCGATGAGGCAGGTGGCCCCTGGTACATTACATTCAACTATATCCTGCTGAGAGTCACTGACTATTACATAGAGTTGGAACACAAGCCGCTAACCCTGCGTGCCTAGGTCAAAGGTGTAGTGGCCCCATTTCCCGATGGTTATATGGAAAGGACCAGCTCCGGGACAGATATAGACTCACAACAATAAGCTCCTGCCGAAGTGGAAATTGCTCTAATAGATATAGGTGCCTCTATCTCCTCCACACCGGTACACCTTGATAACAGTGTAGTGCTCGACCTCCCATAAGAATGTTGCGGCGCCCTCGATTAGGCGAATGAGTGTGAGTAAATACGGAGAGAGCAGCGGAGGAGACGAAGTCCAAAGGAGCTGAGATCTGAGGACCCCAACAATACGATCCAATGGATTTGATGGCGGGTAAAGTGGTCGCATGGACTACCCACTACGGTTTTATTAAGCAGGAAGGCTCAACGGGTCAAATCGCCCAACGCGACTGTACCCTTGGCCAACCCTCGATGTAAACTCATGCCCCCCAAACATCGGGTATACGCCGGTTTCCAATACGCTACTTGCGTGTCTTAGGCCTACCTAGGCAATATAAAACGGGGTCCGGGATTTGCTATTGACCCCAGATTCACAGATGAAAAAGACGGCTGCCTATAATAGCCTAATCCTCTGGTTTGCCAAAACCGTCAACCTGAACGTCGAAACGACAGCGATCGTGTCGACGAGGGCCTGATACAAACGACTGCGCTCACACAATGGTCTTAAAATATTAACTGAAATAGCCACCATGTTGACGACCTAAACAGTGTTTAGAGCTAAATCTAGCAACACAGCCTCGGCTGTGATTACCGGGGTATGTCATTGCCACGAATGTGGTAGCATAAGAGTGCGGATTGAACGGCACTATTTCACGACAGCTATAATAGTTGGCTAGTTCCGACATGCCGACGTCTGGATGGTCTTCCAACGAGCAA"/>
                    <sequence id="seq_t6022" taxon="t60" totalcount="4" value="GTTGCGAATTGAGGCCACTGAATTATTGGAACCAGGTTTTGTCGCTCGAGTAAGCATCTAATCCTGCATCCATCCTTTCGTGTACTTGCGCTCATAAGGGTCACCAGGCGAAACTGCTGGAGGTCTAATAACTCCGCCCAGTGGACTGCTTCTAAGCGGTGCGGATCCAAAAGACATACGACTGGAAGCCCGTATACTAGATCGAGAGTCGATGGCTCCTTGACTGTTTCTAGCAGAATACCTATGGGGAAGGGGAGATTGCTCGCGCACTCTATCCCTACTTCCCTATCACCCTGGGAGTGGAGCAATTTCGAACAATCGCATACTACGTCGAATAAGGGCATCAATTCCAGCACCATGCCGACTGACCCATATTGCTGCCTACGTATGGGTCTTAGTGGAGAGCATAGAAATGACAATGAGGTCGCACCTCGCAAGTCGATAAACGGGTATCTTTAGTGAGATGGCTGGGGCCGTTGCGCCTTACCCTACGGGTCAAATCAATGAGTTAGCGGTTTTTGTATGGACATGCTCATGTTGACTCGTGGCCGGCTTGTTCACGGTTGGAGTAACCGCCAGCGACTCGGACAAAAGGACTAGTTCTGGTCGTTATAGCTTTAAGTGGTTCACTTGGCCATGCTGAAGGGCGATAACGCCAGGACACTTACGACAATTTCGCACGTCAAGTAGGCACAGTCCTGAACATGGTAGGGTTCACTCGTTGTTACTCGCGGCCAAGGATCTGTATATATCTCCCTGGTCTGACAGTACTAGCGTTGTCGCTATGCACAAGGCCTGAACTCGCGTATCCTCGGGCCAGGCTTCTGACCCACTAAAGCATGTGGCTAGCTGAGCTTTAAACGCCAGAGTGGCCTTGGAGAGCCGGCTATCTTGCCTGTACAGCTCGCTGTGAGAAATTATCGAGCCGATAAAGACTATCCGATGTATGAGCTCTTCCATATTAACACAAAACACCGCCTGAATAATTCGTCAAGGGCGG"/>
                    <sequence id="seq_t6126" taxon="t61" totalcount="4" value="CCCTCACACTGTGAGACGCTCTCTGGAAAGTTCAGAAATAGAAACAAACAGATCTAGTGCAGTCACGATGCGCGTCATCGTGTAGGGGCAATACGAAAACGTGCTTATGCAGGGTTATCGCTAAACTGTCTTGCGCCCTCAATAGAATCACGTGGACACCTAATTTAGACTAAGCCGCACGGGAGCCGAGAAGTGTTACCCAGGGAGACAAACAGTGTCTTATGGGCACATAATTACTGCCCCTCGCTGTGTATCGTGATGCCTTGGCTTTGATATGACAAATTATCCGTATAACATCTGTAATCGGTTTAGAGTCCCTGAATGATCGGATACCCCCAATGATCTGAATTTACACCTGGGTCGTACGAAGTTTTTTTATTTTAGTATCAACCATGAGGAAATACATGGTTGTCCTCGCCCAACTCTGCGGTCCAAGCCCTAAACTGAATTCGCTCAGTGTCCGATTGCTGTGATCTGGCAGGCGCGACCTCCGGACCCAGATATAGATATCCTGTGAATTCCATCCCGTTGCTACAGCATAGTACAGAACGACTGAAGGGAACTACCGCATATCGTACTCCCAAACTACCGACCTGAACCCTCCTTTATCACTGAGGTATGTGCCCCTACAGCATGCTGGCACACAGGCGAGGCGGGATCAAATTATCGTATCTCACCGCTTCGGAGGAACCCTGATAAATTCCGACGATGGCTACATACACGCAGCGGGTCGTGATCCACAGGCATGGCGACGCCCATTAATTAGGGTCGTTGCGCTACTATTATAGTAGGCTTAAACGAGAAAATTAGAAGGAACTGCTTACCTGAATTTCTCGGCAGGATCTATAACCTTTTCTCGGTTGTTCACCAGCATCAGGAATGCGCAAAGAGGACAAAAGTTTTTAGTCCATTACCATCTACACTTGTGTGCGTCATATCTGTAACTGACGAAGGCGATTTGTTGATAAATCCATGTTTCCTACTTACGCCTTTGGATAAG"/>
                    <sequence id="seq_t6223" taxon="t62" totalcount="4" value="ATGAGGGGCCAACGCTTGTACTCTGTTACCATTTCGAGCACCCCTTACTGCTTTTCCGTCGTGAAAATAGTAGTTCACAGATCAGTCCGCTGGCAAAACCCTATAACCCAGCAAACCGCGCTCTTCATCTCATCGTACCCCCCGCCTAGTCCCGCGTTAGTGTACTACTCATATAATTCCTCGGTCTAAACCTATTGGCAGGAACTAGCCCATGCGCGGGGAAGGTCTTGATCCTTATGCGAATTCCCGGAGCGAGGCCGGCTTCGGTGACCGAATTGGCACTTAAGTTCTCAGATCCAGGGTCCGGTCAATGAAGGTGTACTAAATCCGCCGCACAAAGTCTCGACGTAGATAATGAGACTATACTCGAGTGGGCCTTACAACCGCTATTCTAGCCTTAAACATGACAGGGGGCCCGCCCAAATTACAGGGTGAGACGAAATTCCTCGGCCTGATGAAACTCACGAGTTCAGCTCGCTGGATTGTTGCGGGTTGTTAGATTCTACTTCCAGTGCAGACCTACTGTCGTATCGACGGACCCTAATCCTCTTATTATCCTGGTGTCCAATTCAACAACGGGGCAGACGACCAAACTATTAGACAAAGTTCCGAATTTTTTAGGACTCTCAGACATGCTGCGAGGAGCCTACCCCCCCCCCACGAGATGCTACCGACACTTCATCGTGCTGTGCACGACGACTCGCATATGGCGTGCACGTGCTTCGTATGCTATGAGCGGCCACGGCAGGGTACAGCGGTCTTACATGACAATCACCCCCCTTATAGGTCAGGTATAGTGTCAGCCAGCTCATATGAGATGACATATTCATATAGCGCACGCATCGGTAGCCCGGTCAATATTGCTCCAGAAGTGGTCCGTCGGCAACGAGGAACCCATATCAACTTTCGTTTGAAAGCCTCGACCCGGGTAAAAGTCACCTGACCCCACGTGTCAAATGTCATCGTACTTGTGGCCGCATCACCAGCCATTCACCCGCTC"/>
                    <sequence id="seq_t6322" taxon="t63" totalcount="4" value="GCAGCCGCAGCATAGTCTCGTATTGAAGAGGGCCGTGAGAATAAACATTAGACCGGCTACCTTCGCGAGGCAGCGGAACGTACTAATGCCTACGCGTGACGACAATTCCAGTAGCTGTCGACCAGACAGAACTGCCTTTTGGTCACTTTAGTTGATCGCGCATAAGAAATGCTCACTGCCCGAAGCGGCCGGGCAGACGTCGATACTAGCTAAGGTGCTCTTTGATTATCAAACAAGCGGTCGAACGATCGAAGGCCCCAACGCACAGTATTCCATCGCACCTAGGGGATGAGCTCAGTGGTAGGCTAGAGGAGAATCATGAGGATTGGGTCCAGAGCCTCGTATAACTGCGACCGATGGTTGCTCACCTATTCTTGGTCAATGGTTCTAGCGTGACCAACCATAGTAACCAGTGGTCGCATCTCGGTCGCAGCAGCAAAAAGGAGTCCGGTATTCATTAAGAGGGCGTTAGAGTTAAACTCGACTGCCTCTGTCATCAATCACACCTATTGCCGTTCTAGCGTCACGGCCCAGCACGGGATTACTCCCAGGCACAGTAGTAATTCAGCGAAATCCACGATGCGAATACTGTTGATATGACCATATCGGCATACTTGAAGTGGAAACGCCAGGAAACGGGATCGGAGAGTGCGACTAATCAACGCAACACACCCCTCGGTCACGCGTGCAACTATAGAACTCCTCCGGGCAACTAGGAACGTGCTGAGGTGACCGACGCGCGGTCCTGCGCCAGCGTACTGTCGTCCTTAGTAATAGATCCAGACTTCTTGTTTGCAAGCAGATCCGATCAATAGTCTGGTCTTGTTTGAGTGACTGTTTAAAGATTTACAGGGAATAAAGGCACTTCAAGAGGGTAGACCACTTTGGAGGACACAGGAAGTGCCATGTTTACAGTACTGCATTCGGATTGACAACAGTATCGATATTCGGGCCTGATGAGTAAATTTCCGCGTGCGTGGTTATCTCTTAATCGAAGTCG"/>
                    <sequence id="seq_t6422" taxon="t64" totalcount="4" value="CATGACCACCGAAAGCATGATTCCAATTGGACCCGGAGGGCCCCCGCTGAAACCTAAGGTACTGGTAGGGACGGGTTCTCTGTTGGTGTAGTCGCTCATGGTCTTTAGAGCACTGCTATTGTCCCGCGAGATAATCGCAAATAAGTAGGGACTAGTAAATCTGCCCGATCAACAGGCTGGACATCGAAACGAGACAACCATTGGACTTTACGTAGAGCACTTCTTTCTGAGTCTATATACCGGCGCGCCTAATGTCGGCAATGATCTATCTGTGCTCAGTCGCCAGGTTGTAGTAGCACTGTAATTTCGTTTCGCAATTACCGAGGGTACTTTCGGGGCTTAGGACTCACCCGCGTAGTCTTGTCTCGATATAAAAAATCGGGGACGATAAGTAGTGTCCTACGACGGGTCACGCCTACCTCTCTTTGCACGCCAATGGGCTGCAGGCGAGGAAATTAAGAGGTTTCGTTGAACACGGCGCGTGGCGTTTGGGGGGATGAGCCTGTGTTAAAAGTCTTAGGAATCAGCGCGTGGGAACATATAGCAGGTTGCCCAAAAGTGTCGCATCCTCATGGTTCCAATCAATTGTATCAAAACAGACAGGTAGGAGCCACGAATAACGCCCGATCACTGTAACCATCGGCGAAGTTCCGCAACCGTCGCGGTACCTTACGCCTCAGTTATACTCCAAACCCGTAATCGCCATCGGCACATAATAGAACACCAACATGGCTCGAGCAACTCGTTCGGATTTTGACCGGATATCGTTTTGGAACGTTGGTCCGCACAGACATGATTGTGACTGCGTTAGCCTGCTAAAAGGTCTATCCGACTCTAGCCCAGCACTCTCGCCTTAGTTAGGGGATATGAAGATTCGCGATTGGGGGCTCATGGCGCCTTCTGTGATCTTGACCAAGAACTCATGCTATTTAGACTATACTGACGCTCCTCGGCAAGAACGGATACCGGATCAGCTAGGGATTTCACGCCTCGTTTAACT"/>
                    <sequence id="seq_t6522" taxon="t65" totalcount="4" value="GCGATCGCCGTATGTGCAGTGAATCGTAGGTGTGTGGACTTATGTGTTGGAGGCAGCGTACTACGAACAGTAAACGGTCCTGCGCTACTGAGGAGTGAGAGCCCCATCCGATCATGCAAATCAGGAGTTGCCCGTTACCACGGGAGATAACGTATGCAGGTTTCAGTCTCTCACTTATAAACGATTGGAGATTAGGACCTAGAACTTGCCGTCGGGTGCCTTCCGCATCGGGATACTCTCGCAGCGATTCGACCGGGTTTTTGGAGATTCTCCATCCGGGTGGCTCGAGCCCACCCCAAGCTGACGATTTTCGAAGCCGACGTTAGCTTATAAGTTAAAACAAGGAGCAGCCGAATTTCGTTGGAGGCCTCAGACTCGTTCCGATGTCTTGCAGTTTCGTTGGGATGCCTAGATCATACCTGCTAACAATGAAAAGAGATGACTATGATTTCTAATGCCATTGGCCCATATTATCTCTACGAGGGGCAGCGCACTGACGTCAGGCCGCCTAACGTCGGTTGTAGGATCTAAGGGATATTCATGGGTCCATCGAATGGAAGTCTTCGCCTGCCTCGTAAATCGAGCAATTACGTACACCAGGCACAACCAGAGATGGCCCTGGTCAATGATCGGAGGGGGACCTTTCAATGGGCACCTATATCCCGTCTAATTGCTCAGTTGCTGCTTGCAAGTAGAGGACCGTGTAAAAGATCCAGACCATGTTATAGATGCGGAAATAGCATGAGCTCCTGTTAACGTAATGTATTGGCGGACGCTTTCTAGTAAAGATCCACACTCCAGATGGGAACCAATGCACCGGTTGAGGCATTTGTGGCACGTAACGATGGAGGGGCTTATGAGCCGAGCGAGTCGACAGCCCTAAAGGAATGGATTAACTGTAGGCAAGATACTATTAAGTGGCATGCCTCACCTGGCAATAAATGCTGACGGTAACTTAATCGAGGGTAGAAGAAGCTGCGCGCGGCCAATAGTGATAATG"/>
                    <sequence id="seq_t6622" taxon="t66" totalcount="4" value="TCAAGTGACCACCCTTTGGGCCCGATGAGGCAGTTGGCCCCAGGTACATTACATTCAACTATATCCAGCTGAGAGGCACTGACTAGTACATAGAGTTGGAACACAAGCCGCTAAACCTGCGTGCCTCGGTCAAAGGTGTAGTGCCCCCATTTCCTGATGGTTATATGGATAGGACCAGCTCCGGGACAGATATAGACTCACAACAATAAGGTCCTCCCGAAGTCGAAATTACCCTAATAGATATAGGTGCCTCTATCTCGTCCACACCGGTACACTTTGATAACAGTGTAGTGCTCGACCTCCCACAAGAATGTTGCGGCGCCCTCGATTAGGCGAATGAGTGTGAGTAAATACGGAGAGAGCAGCGGAGGAGCCGAAGTCCAAAGGAGCTGAGATCTGAGGTCCCCAAAAATACGATCGAATTGATTTGATGGCGGGTATAGTGGTCGAATGGACTACCCACTACGGTTTTATGAAGCAGGAAGGATCAACGGGTCAAATCTCCCCACGCGAGTGTACCCTTGGCCAACCCTCGATGTAAACTCAAGCCCCCCAAACATCGGCTATTCGCCGGTTTCCAATACGCTACTAGCGTGTCGTAGGCCTACCTAGGCAATATAAAACGGGGTCCGGGATTTGCTAGTGCCCCCATATTCACAGATGAAAAAGACGGCTGCCTATAATAGCCTAACCCTCTGGTTTGCCAAAACCGTCAATCTGAACGTCGAAATGACAGCGGTCGTGCCGACGAGGGCCTGATACAAACGACTGCGCTCACACAATGGTCTTAAACTATTAACTGAAATAGCGAACATGTTGACGACCTTAACAGTGTTTAGAGCTAAATCTAGCAACAAAGCCTCGGCTGTGATTTCCGGGGTATATCATTGCCACGAATGTGGTAGCATAAGGGTGCGGATTGAACGGCACTATTTCACGACAGCTGTAATAGTTGGCTAGTTCCGACATGCCGACCTCTGGATGGTCTTCCAACGAGCAG"/>
                    <sequence id="seq_t6722" taxon="t67" totalcount="4" value="AGAAAAAGGGCATGTCGGTACAGGTGCACTACGTCATGCAGCCGAACTAGCTATTACCAACTGAGAATAGGTTCCTATACTTGCGCCAGTCGTCTGTACACCTGAAGCGTGGGCAGAGCACAACCATTGTCACGGCGCTCGCCACGTGCTCCCTTGGGAGCGGCGAAGTCGCTAAACATCTCGGTCTATATACTTTTTCAAAAATACTGGCGCGTTTGGTACACGTCGCGTATTCCCCATTCTTCCACTCATGACAGGAGTGCTCAATCGCCGAATTGGCAAGTAAACTTTCACACGGTGTGCACTTAGTATGTGAACGTTCTGTATTCCTGTGAAACGGTGTGGACGTGGCTCTCTCCGCACCCCTCGGAACTTTTGACCACCAGATCTTCATCGGTTATAGACCAGACCCCGGCAGCTCGAGTCGGCCGGTGAGGGGGCCTCCGGCCGCGGCTCCGATATCCCTGCCCGGGACAGGGGTGGCGTGGAGGGATCTTGCTCTGTCACTTCTGAGCAGTGCTTGTCTCCTTGAATGTACTCCCCTATTCCGCATACACGTTTTTTCTTTTAATGCGATGCAAGGGGCGTCGCTACCCTTCGCTAAAGTACTCAGTAGCCGGAGATGTACACATCACCAGTCCCCTTCACCCCGCCTCCTGAGCGGGTGATATGCTTAGGTCTTCGAACTTTGTATGACATATCTTATTTCGAGCCCACGTTCTGCTGCGGCGGATCGCCTCACGGGAGGGGTAAAAATGGCTGGTATGAGCAAAGTATCAGGTGTCGGCTAAGTACTGAGTCAAGCTGTACATGCGCGGAGCAGTCGGATGTGGGGGCACACGTCTTCCTACGTTTGCATACAAGGGAACATTGCGAGTACACATCAGACGGAACAAACACAAACGAGCGGAGACATTACACGACCCGCGTTGGAGGAACCGGAATGAATTTGCCGCGCCTGGTGGACTCTGTCGACGATTGTTCACCTAGTAAGCCAAAA"/>
                    <sequence id="seq_t6822" taxon="t68" totalcount="4" value="CACCACATGGTGATTATTCTCAAGGGCTCCATTGGTCTTAAAGCGGTGTTACAAGGAGGTTTCGAGGGGTGTGTTTCCCACTCTCAACACTTAGAGCAACTCAAGCCTGACGAGTTAATACAATGAGCATTGGAATTAAAAACTAATCCCCCACCTCTTAATGAAATTAGCCTTGTTGTACATGGGGGTATAGATAAGTAAAATATTCAACCCAGCAAGAACCTCACTGCCTCCCACCAGTTGAGGGATAACGTATGCCGCGAATTCTGTCCTATCTCGGCCTGGGACGGGCTATTGGAATGGTACTTGTGTCACATCGCATATAAGGATTTCAGGTTAACGCCGGAATTGGATCACACCGTGCCTGTGCGCCTAACTGAAGTGCATCCATGCGTCACCCGTTAAATGACACGTGCCGCATCCATTCTTTTATTGGAGGGGCATTCCCACTACACACTCTTATCAGCCAGGGGGCCATAATCTCGTACGCCCGCGTGAAGAGTTATATCGAATAATCACGCAGGACAACCATGCAACGTATACCCGGGTTGGTTACGAATCCTGTCCCAGAGAGCATGCTAATACTAGTTCCCATGTTAGGGCCTTGAAGGCTACATGGGTCAACGCAGATCACGTGCTACACATACTGTTCTCCGACGTCTTTGGTACTCCTCCAGTTACACTGGATTCAATGCGCTCCTACTGCCCATCTGAACCGAGGACTGTGCGAGCTTCGCTGACCCGCTCAAGGTCACTTGGTATTACCGGGTTCAGGCCAACTACATTTTGCTTTCATGTACTAGACGCTTCAGGCACCAGGAATAGTCAGGTTGTTGAAACCGTCACCAAAACGGACATGATTGATTAGCTTAGGATTGACGGCTGGCCGAAAGGGTACGCTATAAGTCCAGTCGACACTGCTGAACTGGGGCCCGCGACCCACGCGTAGGATGCTGAGGGAGGGAATGCAACAATGATAGAGGCCCCAAGTAGCGGTAAT"/>
                    <sequence id="seq_t6922" taxon="t69" totalcount="4" value="AAATGCGCACTCACATAGGGTGCAAGAGTACTTAAATAGTAGCACAGCTATGGCAGAGGTAAAAAGAAATAGTGGTAATGATCCTATACCGCGCTTCATGAATAAGTGTGCATTGTATAATAGAGTAGAGCGATGTAAGGAAGCGCGAACGCATAAACATGGCCGCGCACGCGCAGTGTGGGTCTCGGCCTATAAGGTCGCATCATTCGGACCTTTCAAGCACTGCCAGATAGTCGAGAAAGGACCTTGGTCAGGGTGAATGGGCACATCTAGATTTAGAATAGATGGGGTAGTTTGCTGCCATAATCATTGCCAGGGGAAGGCGGTCCTCCGTCCTGCGGCGCCCCTGCTTATACAAGACCATGTCGGGTTTGAGACTTGTCGGCCCCACTCAGTAATTCGGAGCCTAGCTGTCTGCTTCCATACCATCTCCGTCTGTTACAGGGGTACGAGCCAGGTTCCATTCGATGGATACAATTCGCCTTGAGGTCAAGTACGGAACAGCGCGGATGCACAGAACGTTACATAGGATGGCGGGGAATCCGTTCGTCCCGAGGCAAGAAAAGGGGATGTGTCGCATGTCGGGTACGCTAACGGATGACTGCCAACATTGACCCCCACCATGTTGGCATGAATCGCTCACATGTCTCGGGAGTGTGCGCGACTAACGTCCTGGCAGCTAATTCCCTGCACGGCGAGTAACGTTGCGAATAAAAATCCGTGACACACGTATGTAATGTGTAGATTTAAGACGGAAGAGAGATAATAACCTCTTTCACATCCACCCTTAGTTGTTCCGTCCGGCTCGTAGGCTATGTTTCGTCCCAGGAAGAACTCTTGGATTTCAACGCCAACCCGCTTTTGATTCGCAACCGCAACGATTTAAATAGATGCTGCGACATCAAAACACGATCCGTCTGGTGACCAGGTTATTCCGTTGAGATGGGTTCGTTGGATAGTGTTCTCCGATTGTCTGGACGCGTCATAAGTCCAGATATGC"/>
                    <sequence id="seq_t7106" taxon="t7" totalcount="4" value="CCGCTGTAAACTTAAGTACATTTTATTGCTATCGCAATACTCACCTTGCAAGGCGACGCCCGAAATGTCTCCCACATCTTTCCAGCCGGTAACTGCGTCTGAGTTTCCGGGCACGACATGCCCAGCTCGTTGCGCGCCAAGTCCTTGTATACCTCTGCTGGACCCGCAGACAGTTACGGCGGGGGGAAAGCGAGATTAATGTTTCATTTAGGCGACCTCATGTACAGTGGCACGCGAGGCATTGTCATCTTAATAGCGCAAACATTTGTGTCCGGTTCCCCTTTCCCAAAGTGTCAGGGCTGCCAGTTGAACGTGTAATTGTAGACGTCCGGGACGGGCCCTAATTATGCCGTCCAGTCTTTGTACTAGTTCTCTGATTCCGCGAACGAATTCAAACCGCATAGCAGTCGCAGCAAGCGGAAAGCTGCCCGACGAATGCGTGCGTGACCGCACCTCAATTAGCGGGTACTTTCTGCGCTCATAGTGCTATAACGCCTGGCTACCGCTGAGTGCTTGTACAATCTGCCAAGCCGTAGCAAAGCTCGACCCCAACAGCTAAGTAAGGTCTCGCGCTTAACGAATGTTGATCGTTTCGATTATCAGTTGGATCCGCCCCATTCGGTCTCCATGACACTTCGGTTTTTGCCTCATTATATGCATCGAAACACACCACGATAGCCTCACACTCGATCTCGGGAGCTCTTTGAGATCGCGTCCTATTCCCTGTGCGCTCGGAATTACAAGCTAACCCCGGTTAGTAAATGAAAATTAAGCCACGCCACATGGATTTATTCCGATTCAAAGAAGGGTGACGAGTAAAGGCTGGTGGTTGTCAGCTCACTTCACTCCCACGGTTGTGCGTCACACCCCAGTAGAAGACCACAATGTGCCATCGTTTAAGTATATAGCTTATGTCGATAAATGCTTCGAAACAACTTCTTGATCATCAACGCACGGCCTCCCGATATAGTCAGGCGGCATAAGCGCCCTCGCTGATACT"/>
                    <sequence id="seq_t7022" taxon="t70" totalcount="4" value="AATCATTACCGACAGTACGATGCCAATAGGCTCAGGAGAACACCTGCTGAAACCTAAGGTAGTTGTATAGCTGGGTTACTTATTATGGTAGTACCTCACGGTTTATAAAGCGCTGATATTGTCAGGCGAGATAATCGCAAACTAACCGGGGCTAAACAATCTTTCCGATTAACAGGCTGCATATTGAAACGAGACATCGAAAAGGCTTAAAGAAGAGAACTTCATTGTGAGTGTCCAAACCTGCGAGCCTAAGAAAGGCAATCAGTCATATGTGTTCCTCGACAGGGTTTTAGTAGTTCTGTACTTTCGCTCCGCGATTTCACAGCGTACTATCGGGCCCTCGGACTCACGTACCTCGTCTTGCCTCCATACAAACGATCGGGAATGCTAAGTACGGTCGTACGACACGTCGACCGTGCCTCTATTTGGTCGTCCACTTGCTCAAGGTGAGAAAATTAATTGGTTTCGTGGTACACGGCTCGTGGCCTCAGGCCCAATGTGTCAGTGTTAAAAGTACTATGAATCCTCGAGTTGGTAAAGATACAAAGGTGCCCAATAGGGCCGTATCGACATGGTTCCAATCCATTGTACCAAACAAGACAGCCAAGACCCTCGAATAACACCTAATGACTGTAATCAGCTGCGAAGTTCCGCCACCCACGCGGTACTTGTCGCGGGAGTTATTCGCCACGTCCACAGTCTCCCATGCCACATATTAGTACAGCTACATTGCTCGAGCGACTTGATCGCAATTTTACCAGATATCGTTTTGGGGCGTGGGTCGGCGCCCATATTGTCGTGGCCCCCGTAGCGTGCGAAAACGTGTGTCCATCTCGAGCACAGTACTCTTGCCTTAGTTAGCGAATTTTAAGAACTGAAATTGGGGGCTCAGGGCGCCATTTGCGATTTGTACCCATCACTAGCGCTCTTAGCACCAGAATAACGAGGGTCTGCAAGAAGTGATAAAGGATGGGCTAGGGGAATCACACCTCGTGAACCT"/>
                    <sequence id="seq_t7126" taxon="t71" totalcount="4" value="GAAGCTTCTCGTTCACATCGGGCCAGATAACTCTTGTAGGTAGGGTGAAGTGCTAGACCCTATAAACAGCTTGAGGATCCACATTGGCCTAAGTCGCATAAAGGGATTGAAAGCGTTGAACTCAATCGAGGGGGATGCTGAAATGCGTAGGATTTATACCGGCTTAACAACCGTTCTCTCGGTCTATACCCCTCGGATACGATGAGACAGCCGTTTGGACAGGTTGAGGCGACTAAAAATAGGTTCTGGTCATTACGGTATCTATTCCTTGTTGTCTAGATAAAGCCGGATACCGTGTCGCGCGCCTTAATCCCAGGGAGAGACAGTTTACCACTGGGCTCCTACCCCACTCATTGAGGTCTATGTGGGTTACTATTCGTCACACACCCAATACCCTACTCCCCCTCGTCCTTTCTAGGTCCCTAGCTGCTTCTACCGGTGCTGGTGACTGATCAGGTGAGGATCCGATGGGTCCCATTTATCTGTAGAAAGAGACTTAAACTCCGCTCCTGCCCCCCTTAACCCAAATGAGGCCGCTGATGGTGTTGGTTCCTTGGAACGATAAGGCGCCGACTACCGCGTTGGCTAACTGTCTGCGCCCTTCTAGATCCAGACTTCGAACCTCCATCCGTGCAAAAAGTATCCCTCTCCCGTTTTTGCTCCCTTCCTGGTGTGCCTCATAATCTTTTGAACAAAAAGCCTGAATGCGTCTAAGACAAAACGGCAGCAGAGGGCATCTCATCATGTAACATCAGCGAAGCGCTCACTACGTCTTTGCAGCTAACAGGGGGAGGCTCTCTTTAGTAGGTAGGCGCCGTAAGGGTCTTGTAACAGCACTAGAACGGATCCCATTGCCCTATCTCGAGTAGCGTGTCTGGCACTTGACATAGCTGAGCCTGCGTGAATAAGCGATTGTTCTTGGCAGGGATCAGTTACGACGACGTGGGGTCCTACGTGGCCGCCGATCGCGCGTCTGTAGGTCTGGCGATTACATGCGTAC"/>
                    <sequence id="seq_t7224" taxon="t72" totalcount="4" value="AAAAACGGCGCCTCCCCTTTTAATCTTCGTGGCGAGCACCGAGGGAATGTAGTGGGAGCGTAAAAAGTATTGGCCTTTACTATGACACCAGTGAGAGAGCGCAACGTGGAACAATGAAATTTCGGAAAAGCAAGGGTGCATTTGAGTTGACGTTAGAGAGTTGAACTTACCCAACTGAAAACCGGCCGAATTAAGTGATGGCTTTTTTACATACTTATATCCTCGCACTTCAATACGCTCGTAGTAATCTACTGATGGTGTCGCAAGCTTTCAATGCGTACTCATCGCCAGGATCGGTTACGCACCATCGGCGCGTGATGCGAACTAATTTAAGCTAGTAGAAAGCCCACATGCAATAAGCGCTAGACATAGGGAATTAGTGGCTTCATGGCAAACTGCCTATCGGCCAGGGTTCTAACGTGCGTAGCCGTCACGGACCGGCATCGGATTAATGGACGCACTGCCCCGTAAGCTGTAGCAAACATAAATTGGTTTCCCGCTATCTCGACAGGCGTTCGAACCTAGTAAGCATAACAACTCCCGCTAACATAAACAACTGTTACTCGCGGTCGTCTATTGTGGAGCGATCCCGAAAATGATGGGCATCCATAGCTGCCAATGAGTTATAATGGATAGGCGAGGCTTAAATAACCCCACAAGACTAAGCGATAGGATACGTACCAGCTAAATTATTTAAGCCGAAGATGACCATGTGGACGATGATTCAGATCAGAAAATAAAATGTGTCCGCGAGAATGTAGTCGCTTGTGGGTCGGAGCAGTTTCAAAGACTGACTACTCGCAGAGAATCATGCGCCCGGCTGACATATTTCTCCTACCGAATGACGTCTCTCGTAGTCATCATGGCGCCCCACGAACCTCAAAGGGGGCCATAGCATAGTCTGCATTCCGACAATGGGGTGCGTATGATGCTGAGTATGGCAGTGCCGTGATCTGTATTTGACGACGTTGACACCTCCCGCTCTCCCATGGGGGCGAGG"/>
                    <sequence id="seq_t7322" taxon="t73" totalcount="4" value="ATCATACACTCGCCACGGTGGCCTCAGGGGTATTGGGTTATGCTCTCCGTACGTTCAACAACCTAGGCGCATGCGCTTCGTATAAATAGCAGATTGAGAGTGAGTGCCTGTACTTTGGATAAAGACCCATGTTCGAACCACAAGGCAGTATACAAGTGGGTCCAACTTGATTAATTCAATTGTATAATGACTACGCCTGCAGGAAGGATTAAACTCGTCGACCCTGGGAACCCATGAGCACCGCCCACGCCTATCTCTATCTAATGGGTATCTAAGAGGGCGAAGGGATCGACTGGGGCATGAGGCATGAAGAGGTGCACGAATGGACTACATCGTACGAGGTTCCAGCAGCAGTAGCAGCGATGGTCACGTGAGGCAAATTTAAGGCACATCTTCCAATTGAAACCCGGTGATAAGCAATAAAAATGCTACGCAATTTCTACAAACAAATACTATAAAGGACTGTAAGGTGACCGAATAAGTTGGAGCCTGATAATCAAACCGTGATCCGATTCCCGTCGTGGGCTCTTACAGGTGAGTCTCCGAGCATGATGGCTATCTGAACAGTTTAAGATCGCTAGCTTTATTCCTTCAAGTCATACAAACTACTTGGCCACTAATGTTAGGGCTTAGAGCACGGACCCTGCAGCTCGTCCGTAGCGGGTCCGATCGGGGATGCAAACCCACCAAGGGCTTTCAACGATAGCTGAATGTCGATGTTTCGAAGGTAGTCGCCGCCGGTACCGTAGTGATCACGTTACTTTTTTGGTGGTGTCCAGCTATGACCCTCTATGATATGAACGCGCTATCACAGTCCGAGTTGTCGAATCCATGAGGGCTCGCGGTCCGTAGATTTCCGCCATGCAGAATCGGTGCCAAAGCTCTTATAGTTTCAGGCAGATGCCGGCACGGTAAATATGGGGCATAAAACCTCACTTTGCCCGCTGTGGGTGATCGTACGTATTCTAAGGCCACCGCCCCACTAGCCGAATCTCGTAGT"/>
                    <sequence id="seq_t7422" taxon="t74" totalcount="4" value="TCTGCCACCGACAGTGAAAGCCAACGGAGACCGGAGGCCTATGGTTGGGGAATGTACTCTCATTAAGCCGCAGCCGCATTGACCAGCGAATATATTTAAACCAGCTGTCCCTAGAGCGGCTTTCGACGAAAAGAGGTATAACGGCTAAAAGCATCCCAGCTTATATGAGAAATATCACCTTGAGGGGTAGAAATCCGTCGCAACCATTAGGACGTATCCTAGTCCAGGTGATCGTATAATCACTCTCTGCATGGAGCATGTCCAGAGCGTTAAGACTTGATCAAACAGTCGCGCCTGAGGGCTCGCGTTAATGTTTCAGTCGACTTTGCTAAGAAAATTCGGTAGAAGATTAGCGGTGCACGTCAGAGACGACACGTTGTGCTAATCAGCTAATCTCGTTTGTTACAAAAGACCCGAACCCAATGTCTCAGGGAAGTGCACCTTTGTCGGTAGTACTCCTGATTCAATTGCGTGCAGGCGAGAAAGGGCAATCTCGAGTATCGGGTAACGTATTTCTGGGTCTCGGGACGCTTCCCAGTGTCAAATAATACCTGCAACCTCAACAATGACTCGTAATCACTTACGCTAGTTCGAGTTCGATCGCATACCTAGGTTACATACGAGGGAGGATGCAAGTCTCTGCCGCGCCCGTGGTGACGTTAGAAGCAGACACGATTCTGTGGTACGAGATCGATGCTTCCCGCTCCGTACGCAAAGGACAAGAGCGATATCACAGCGACCATCTCTTAAAGTAGCGCATCCGCATGGCTGAGTTAACATCAAAAATCACATACTCTCGATCACCCGAAGCTCAAATATCGTACCTAACGAGTCTTATGTCACAACTATAGTAACACAGACGGGAGAATTATCTTCTGAGTATTTCCCGGAGACGATTAAGTTACAAGAAGAGCCATGATCGTCTCGCCACCTCTCATGTAGACTCCTCTTTATGGGCACCTCCGGGAGACTGGGGGTGACTTCTTACAGTAACTGACGG"/>
                    <sequence id="seq_t7522" taxon="t75" totalcount="4" value="ACGAGTGGCCAGGGACACCACCTTGGAAGCACTATTAATCAACCTTCCGGTCAAACGATGCGACCTGGACGCACCATGCGCAAGCATATCCGTCTTGATAACATAAGACACTGCGTCAAATAGACTCAGGGAAATCTTGGATTGCGTGTAAGAATGGAGCTTTAAGACTAAAGCATACCGGCGGCCTTCCATCTCCCGCCAACAAACTACCGTAGTTCATTTGATGGCAGAATGAGTATTATCTGGTTACGTGCAGCAGGTTATTCTAAGTCATTGTCGGCCTTTTGAAGGTCACCGGTCTACCTCTAGCATTGCGCAGCTCCCTTCTATATGAATACACCAATGTCGATTGACGGGTCCCTTCACAGACTAGAAGGGCAGAAATTATGGTAAAGCCAAAATTACCCATACGCATACGACCAACTTCCCGCAAGGGATTTACTCCACTATAAAAACAATGCAGTTAGCTCGATGTTGTTACGCACGTTTGTCTTTGTAAGGAGACCAAAGGAGGGACTGCTTCTTAGTCCTAGGAATTCATCCGTTGGGCCAGGACCGAACCTTTATGCAGTGGAAGGATTTAGGTCGGACTGCATACGCTAGCAAATTTCGCTGATCGTGGAACCGATAAATAAGCTCGGGTCGTTCCACAGGTAACTGGGGAGGTATGCCGCTAGTACACTCCTGGGAAAGATCCAACTCATGTCGGAAAGAGAGCGCAACGCTAGGCTGGCCATTGTAAGATTGCTATCATACACCTGGCTCAACCGGGACAGTCTGCATGACGTACTGATTTCAAGAAGTACGGAGTTCGCCTCGAGCATGTCAAGTAACTTAACGTAACGATCTACGTGCCCAAGACCGCCAACCTAACTTACAGCTGATACCAAGGTCAGATGGACTCACATTAATAACCCAAGTTCCCCGCACATGCAGGGCTCGCACTCGGCCGCACACGAGGTGCCACGCATTTACGTCGAGTATCTTCTTCCTTAAGTTC"/>
                    <sequence id="seq_t7622" taxon="t76" totalcount="4" value="AATTCGCGCCCACGACATCCAGACCTTGGGGGCAAGAGGGCGTCAACCAGAGCGTGCGAGAGTTTTAGAGCCCGATTTCATGTTGTAGTGGCGTCGTGCGCTATTTAAGAGGTTAAACTCTGGTGGGGTTGGTACTTGACGTTAGATGGATTGGGCATGTATGCCTTATAACTCCTCGTTGTGTAGAGGTGACATCTACACTGCTCGTTAAGCGAGGACTCACAATGTTTGACTGCATACAATTGAGTCCTACTGCCTTAATGCTGTTTCCGTGGTAGGTGGCCGGGCGTGTGAGCTGCTTCTCATTTGATACGCATCCAATAACATTCCGACGCGGGACGCGGATGGATCTCCGCATTATCTTCTCGTTAAACGCTGGCGGGGATACTACCCAGTGTATAGCGGCATATCGCGGTTGCCACTGTAGAGCGACCCAAAGTCATCAGTTGACCATATATTCCGCCCTCGTGTGCCGTGGATGACGTGGTTGGGAACTGATAGACTGGGCCGCACTTGCTGAGATAGAACCACTACATAGCGCGACCATGTCGGATAAATTTGCCGTCTGATGATAAGCGGAGTGAGTGGTCCCGAACGATGGAGCGTGGACGGGGGTACCTGCCATGAGCTGTGTGGTACCAAGTAATGAGACGAAGCGCCCACGGGAGGTTCTGAAGGAGTTTACAGACAATGCGGCAGCCTACATTGCTACCTATTCGAATCTCGGGTATATACCAGCTCTTTGCGCCGCACTGTGAGCCACTGTTTCCCTTCTATGAAGCCCGTGTGCTTGAACTCGTGTTCCCTTTAGCCGTCGTACGTGAAATACTACCATAAGAACACCAGTTAGCATTAGGTTCACTCTTTTCAGGGAATGCAATTGGTACCGCTATGATGTGTGGTTAAAGCGGAGAGTTCAATCTTATGTGCAAAAATCAAAGAGGTGACCTTTAAATGAAATGTTCGAGACATACCTACTGGTACGAGGCCCCGTGTACTG"/>
                    <sequence id="seq_t7722" taxon="t77" totalcount="4" value="TCGTAGGGACACCGTCACTACGATCCAAGGAACTCTACCCAGTTATTCGGTCCATGGGTGGTCATTGGAGGTTCCGATCTGCAACACTCGCGCAGTCGTTAGAACTAATCCTGCATTCACAGCACTCTCCGTCAGATTGCCTCGATTCGCTAAATGTAGGATTTAGGCGAAAGATCAACGAAGGCGTTTAATCTCCCGCCGGTAAACATTAGTGGGTCAAGTGCTGGCCGAATTTTGATTATTCCCCAAACCCGAGCAGGTGACGCTCAGGCCTCGACGAGCTATTGGCGGTCGTTGCTCTGGACCCGTAATTCCGCTGGTCACTAGATGATGTATTCCCCTGTAACGACTGACGATTCCTTCCACAGCATACACATCGTGAAATGAAGCTGGGGTCACGGTTACCAATATGTCCGCGCTCAACGACTGGCCAGGGAGGAACTATTCTACAAGGACAAGATAGATGGACTGTGCTCGCTCGGCACTAGCCCCTTTGTAAGGACGTCAAAACGAGTGAAGCGGCGGTACCCACAGAATAAATCCGTCTTCGCCGTTCCATACATCTTTTTGTGGGGACTGCCCGGTGAAGACGGGATTCTAGCGCATCTTAGCCTCAGACCTGAACGGGAGATTATCGTGAGCTTGGGCCACGGGCGGAAACTGCGGCAAACGATCAGGATACCCATGGGGAAGATCTGCTGCCAGTTAGTATGACCCCGGAGCGCTAGCCTGACCAAGTACATATGTCGATCAACCGCACGTTAGACCAGGTCATAAATGTAGTCCTCACAAGTTTGTGTATATACATTACTAGCATCTCGCACCAGACGTTCCGTATCCTAAACATCAAAGGGGACGAAATCGTTTATCCTCATAGTCTTCGATAGCACGGTCATATGGACTTACACTGAAACTAGGTGTTTCCAAACCCGGCCGGTGGCGCGCCAGGCCGCAGATGAAGTTTGTCTGAGGTAATACCGGAAACTAGCGTTCAAAGTGC"/>
                    <sequence id="seq_t7822" taxon="t78" totalcount="4" value="TAGCAGGCAGGATCCGCGAATGTTGCAGTGTCCTGGAGAAACTAACTTCACCATTTTCTCTATAATATTACTCCTATATATGCTGATTGTATAACCCACGCATTTTCAGTGGAGGCGGCGGCGCGGTATCGATGCCCAGGGAGACTCTATCAGCCGCACGAGCTATCCGGCCCGTGGATCCCGAGAGGTATATATAACACGCGTGCGTGCTTCTTTAATCTCGAGAGGTCGAAATACCAGGATATTGTTTGCAGTGTCCGGCTATCAGGAAAACATTAAATTACCAGGAGGCATGTGCTTAGAAACCTGAGTGAAAGGTAAAGTTCTCGAGTCACAGATGACCGCAGGTCGTCAGAATGTATGACAACCAGGTCCTGACACACCTGCCCACTCTGGCGGAGAGGAAGCGGCCCTGCATCGATTGGTGTTATGGGACCTGATACTCGGAGTTAAGATCACCCCCACACGCGAGACCGCTGAACGCGTGCCCACGATCTCACATCTACGAGGAGTGTTTGAAGAGTTGTCTATATAGATTTATTGATGCGACTTCGAACTAGATCATTAACGCCCGGAATCCCGCTATCCTTCAACTAAAAAACCCAGAATACGTTTGGGAGATGCGGGCACATCATAGTGGTGCGGAGGAGAGAATCTCGAGAAATTTCCGCAACTCCGGGTGCGAGATCACTCCTAATTACGGACCATGCTAGTTTAAGAGTCACTGCGATCATGACCCACAGGCCTGCCGAAAACTCCGACTACTAAGAACAATGGAGTAGCGTCACTTTCACCCAAGCGGAGTCCGCTCAACTAAAACTCCCCGCAACGGCATACTGTAGGCCGTTGCATCCGTTCTCCGGACTTATGGTTGCACGTCTCCGGTTTTGGAAACCATAAGTTGGCACAAGAATGAACTCTTCTCCCCAACACTACATCTGGATCGTACGCACGCGTCTTTATTGAGTAGGATGGCTCAAAATTTGCACTAAGTTCATAT"/>
                    <sequence id="seq_t7922" taxon="t79" totalcount="4" value="ATAGATATAGGCCACTACCGTTTTACTTCTTCGGTGAAGACCTACCCACCTATTAAAGAGATCCATTGATTTCCCTACACGACTCACGATTAATGTCGATCAGGCAAACGCAAATTTGCTATACAGATATAGTGAGGTGGATAACCTCCGGGTATACTTAACTCCGTGCTGCTCCACTATTTGAGTCCGGTAGGTGCATACCAGTTGACCGATCTAACATCGCTCGAGTGCCAAGCCACTTGGTGCGTCTGTTGACATGGTCGCTGTGGATGATCAAACGAACCAGGAGTGCCGGCTCGGCAGTGAGAGCATCAGAGAGCACAACCTCACCGTTGGGAATCCCGTAGCAGTGGCCGCCGCTTTCAAGTTGCCCGCTCCATCCCTACGCTTTGTTCGTCTGTACATTCGTCACGCCCACTCTGGTTCGACACGGAGTTGTTAACCTTATAATATGGTAAGGTAAGCGGGTTGTAATAGATCCCTTGCAGCCGCAACACCGGCCCAGCTGTGCCGTATAAAGAGGGTTCACGAGTCATTTGTCTGATACCCTAGGGGTGTTGGTAAAGACGGAGCTCCATGCCCACCGTATTAGGTCGCGTGTCATCAGGTGCCTCGCGTAACCCTTGCGTAATGTGGTTGAGGTTCCCTCTCGATCCCACGCTGAGGGTCTCATAGGCGGACAAAAGATCTCCGCAATTGTCACTATTTTGTCATGCGCTAGTACGCGCAGTAGCCACATGTCGGAGGTCTGGATGTAATAAATTAGCGACCCGACACACAATTGATACCAAGAACTCGGAGCCCTTTCTCCATTTTTCACAAGTCAATGATGGGCGCCGCTCTTGTTAGAAGCCTACGGCCCGGTATAGTATCCCCGCATCCGCATCAATACGATGGTAATCTTCATTGACACCATGTATAACTTCGTAGTCCTGACATTTTTTATAAAATTGTACCGGCATTCGCAGCGGCGACCAGCGAACTCAAATCACTCCAAACC"/>
                    <sequence id="seq_t8106" taxon="t8" totalcount="4" value="ATCGTGCCCTCGCGTCAGTCCCTTCTCGTGAATATGTTTATCCGATCGATACCTTTACCACAGTAGTCGTATACCCTTCGTAATCATCCCGGAGTGAGGGTGGGTACCTGTACTTTGGTTACAGGAACGTCGTTGAACCACGAGATAGTATCCTACTAAGACGAACTTGTTTACTACGATAGTAGAATGACTACGCCTGCACGGAGCTTGGTACGGGTCGACCCTAGGACCTCTTGAGCCCCGTCCAGGTCTTGCTCTGTCTTCTGCGTCTATGAGAGTGCGAACCGATCTCCTGGTCCATTAGGCATGATGAGGCGCACGAACGCGCAAGATCTCTCGGAGTTCCAAATGCACTACCAGCATTGGTTACGTGAAGCATAATCAATGTACTCCTTCCTATAGGATTCAGGAAATAAGCACTACAATTGGTACGAAATTCTTCCGAACGATTACTATATAGGAACGGAGGGTGACCGAATAAGCTGCATCCTGACAATCATTCCTTGACACTGATTCCATTGTCGGCTTCTATAGGTGAGGGTCCGAGCATGAGGGGTCTTTTTACAGGTTAAGATCGCTGGGTGTGTGCTTTCGAGGCATCCAAACTAATTGGAGTCTAGTAATAGAGTTCAGCGCATGGTCCCCAGTGCTTATCCCTGGTCGTTGCGCTCTGGGATGTAATCCCACCCAGAGATGGCAACGATTGCTAAGTGACGATAAATGTATGGTTTCGGCCTACTGCAACGTACTGATGCCGTGGGTATATTGGTGGTGTCAGGCTATCATCCTAGATGATTAGAAGGCGCTCTCTCCGTCCGGGTTGTCGCATTCGTGCAGGACCCCGGCTAGTACTCTTACGCTATGCTGAACCAGTGCGAAGGCTCGTATCGTTTGGGTTAAGTCCCGGGACGATGAAAATGTGGCATTCAATCTGACTTTTTTCTCGGTGGGTGGTCATACGTTCACTCTGTCGCCCGACCGACTTGCGGAATCTTTTAGG"/>
                    <sequence id="seq_t8022" taxon="t80" totalcount="4" value="AGTTCACAGGTCGGACCGTATATGATGCCAAATTTGCGCGGTTCACCTCGGAGGATGGTACGGTATACGAATCCATGTAGTCTCTGCTGGGTTCCGGAGTCCAAGGTCTATAACTCCTTTAGTTTTCTATCAAAATCGCCGCCGACCACATCTTGCGAAGCCTCTTGACTTTAATACATGAGAAGGCGGATGCCAGCCCTATGTAGCTTTGGACTTTTTCAAGCTTCACCGTATTGATAGTCTGACGTGACTGCCGAGCTTCTGTTTAAGACACTCGTTATGTTGCGGTTAACACAGCCGTAAGCGCTGCGACATTAACGGAGCATGTACCTTGATGCAGAATTACCAGGGCTCTCAATGAGTGAGTGTCAGTATGAAATACTTTCCCACCATTAGGCAACTTAGCCTAGCGGCATAACCTGTGACCAGACTGGGATGTCTCAAGGTGAGTACATGTTGCGCAACGCAGGTGTACGGGTGGTATCGACTTACTTCGCGCGGCGATAAGAATGAGCAGCTTATCCTTTCACAGGCAAGGCTTAGTACAACTGCTACTTTCTTGGACTGTGTAGCGGAAAGATAACCTGGCCTTGTATCCCAAACTAGCCAATTGGATTAGTTGACTCCCTCGTGGGATAACCTGAGAGTGGACATGCGGGGTGTCCTTGGGAGCAGATGTAGGCCCTATAAGTAAACGGCAAGACAAGGAAGTGGCGACTCTGGGCAGACTTCGTCGTATGGTATCACTGGATGTGAGACTTAGAGTCGATCAAGCCCTGCAATAATCACTTTCAGACCGCCTTGCTTAAGAGCGTCACAAAGTCCGTATGTAAGAAGACTTCGGGAGCCCGGATTTGCCGGTACTCAGCACGGGTCTCATTACCTTTATTGTTAGCGTGTCGTCGTGCACCAAAATTCGGCGGCGTCCGGGCTAATCACGCGATCTATGGGTACTCCGCCGCCGCGTGCGCACGTTGACAATCATCACCAGCGCTTTAAT"/>
                    <sequence id="seq_t8126" taxon="t81" totalcount="4" value="AACGAGCGAAGAATTATATGCTTACAAACTAGTGCCATCCGGTACAAAGGTGCTATGTTGAGTGCTTAGGGATGCTAGGAGTGACTGCTCACCACATTTGCAGTGCCCCGCACCACCCAGTAAGAAACTCGGTATTGTTCTGCGGCATGGTCTCATGAAATTCTCTCAAAGAGCGTGGAACCATAATGGCTGGGACGGGACCTCACAGTCCAATAATTACAGGTAGCAGCTCCTCTTCAGCCTCGGAGTCACTGTAGTCGTCGCTTATGATTAACCCCCAACTCCTTCCTGCCCATGGGCTCTGCCCAACCGTTTATCGCGCGCGACGAGAGTACTCGAAGCTATCGGGCAAGACGGCATATCACAATTGTACTGCCATTCAGGTTACCAGGACCGGGAGTTAGGCTTTTATGAGGCTCGCGGGGATATTTCTTCGCGCTTTAGTTTGAATGTACTCACCGACTGATTCCTAGTCGTGGGAGATGATGCTGACGTACATCAATACTCCCCCTTCGTGGTGGCGTGTGTCTCATGACCTACGAACGTGACTTCCTCACAATTCCAACCTACACTGTATAGTCAAGTATCACACTGCAGGTCTCCTAAGCGCTCACCTCCCCTCCCGCTTTTAAGATGGTTCAATTGCCGCTCCAGTGCCGTGGTTTCCGCAACTGCACTGACTACCGAGTTTGTTAAGAGCCGAGTATGTGGCCTTCGGGGAAATAATTTGTACTGAACCCTGCAACGCATTGAAACCGAGTCTTTTGTCGAAACAACCGTCTCACTCGCTGTGACTGGGACGGATATGTCGCAAAATGTCTTGTGACGGTAAAACAGGAGTCCTGCTCGCAACGTCCACAAATGCTCAGACCAGTCAGTATCCACAAAATGTTAAGTCGCGATCAATACTGATCACACGTATTACCATCCAATATGGTCCTACTTACGGCCCCCCCGGTGCGGTGTACCCATTCTGAGGAGCTCAGCGGGAGGTTCTTTC"/>
                    <sequence id="seq_t8224" taxon="t82" totalcount="4" value="CATGGCTACTATAGCGCACGTCTTTACTGCCAGATGTTGTGGGAAGTCATAACCATTGGCAATGACCGACTGAACCACATCGTTCCTTAAATTTCCAATTAGGGAGGGGCGAGCACTGCGTCCTCGTACTGCAAGCTATGAGGCGGGCCGGAGTACACAGGGCAGTCGAGGCAAGATAGTGCTCGATCGCTTGGAGACCGAAGCGGTATGAATTTCAAGTTTTCCGTGGAGGAAGGTGTGATTGAACTACGTTCTCGGGACTCGTCTCGTACACCGGGGGCTAAGTTATCTCAACCTCGGGGAGACGGCATCATTTGGGCCAAACCCTAGCTCACGTACGCATCCATAGTAGGTGCTCGCAAATGCGGTATATCGGTCGTATCAATGCCGCTAATCGCTTCGAGGGGCCTAGAGCACCCAGATGATAACCAGAGGCTAGATGGGATATGCAATCTGCTATGAATTCTCTGTGAATCCTTGGGCTTGCGTTCCAGTGAGTAAGAAAGACGAGTCCATGCGAAAGGGCTTCGTGACAGAAGAATAATTCAGTTTCAGAATTGTAAATCATACAGAGTGGTTAGAAAAATACTTTGAAATGAACCTTCAGACCCCGTCTTTGTCCCCCACTCCATAGCGCAGTTGGCGAACCAGCTATCTTGGCGTGGCGATGTGGACGGGCAGACAGCCCAGCTCCCCTAGAGTAATCCCTTTCTGTGTAACGCCCCGCGTGGATACACATGCTATAGGCTATGAGCAAGACCAGCTCAGAGTGCGTACCAGCTATTTATAGGCAGCTTACTCTATTACATGGGGATCGTCCGCTCCGAGGAGCAGATTCGGTACAATCCATCGCAACTGTCTTTCCAGTTCATTCTTAAGGCTCGCCGGAACGATTGTCGTAATAGAGGTCAGAGACTCCAACCCCCCAACCAATGGTATCAGCATTTATTAAAAGCCATCGGCCCTCTGGTAGAGGTGCTGTGAAATGATCGGCACTAGC"/>
                    <sequence id="seq_t8322" taxon="t83" totalcount="4" value="TCGCAATCAACATCGGCGGATCTAGCAACCTCCCGAAGGAAAAAATTTCACAAGTTGTTCTCTGTTATTACTCATGCACATGCTTGCACTACAACCCATGCGATTCCAGAGAAGACTTAGCCGGGTTAACGGCTCCGGAGTATAGTCTTACCGGTGCACGGGATAGACGTCCCCTAGACATCCAGAAGTGAGGCTAATATGCGTGGCTACATGTTTATTCCGCAGTCGTGAAAACAGCACAATAGTGTTTGCGGTCTCACAATGTTCGGTAGACATGAAACTTCCCGTAGGTATGGGGTTAGAAACCTCATTTAGAAGTAGACGCTTCCAGTTACAGCTTTCGGAAGTACTTCCGAATGCTTGGTAATGAGGTCGTAACACTCGTGCTTCGTCTGACAGAGAGGCTGTGATCTTGCGCAGATAGATGCGATAGGGCCACATAGTCGCCATCATGACCGCACCGGTACGGTTGACTGCTGAACGTAGGGTTACTATCCCACCTACACAAGGACTATTTGAAACCGTGACAGTATACATTTACTGACCTCACTTCAAATAAAATCATTCACGTCCGCCTCCTTGCTAACACTTAACTAAAAACTCCAGAATCCAGTTGGGAGGAGCGGGCTCATAACTGTGGTGCGGAGGAGCGAAGCGAGGAATACCTCCGCATCTTCGGGAGCTCCATTAGTGCGAATAGTGGCCCGTCCTAGTGTGAGAGACAAAGGGCTCACTACCTTCAGGCATGTTTAAAACGTTGAGCAATAATTCAGATGGAATCGAGGCATTCGCTCCCAAGCGACGATGGTTCTGGAAATCCTCCCGGAAATTACGTACTGTCGGCCGCGGCACTCCTTCTCCGTATTTATCAATGAACGTCTCCGGTTTACGCGTCCATTACTATGCAGACGAAAAAAATCTCCTCCGAAACATTTCATAAGCCGGGTACAGACGCTTCTTTGAGGTGTCGAAAGCACCCATATTGACGCTGAGCTCATAG"/>
                    <sequence id="seq_t8422" taxon="t84" totalcount="4" value="GGGCAGTTTCGTTCAGCCGATGTTGCAGACACCTGAAGGAACAAATTTCACCATTTTGTCTCTATTATTACTCTCGCTCATACTTCAACTTCAAACCGGGCGATGCATCAGGAGTCGACGCCCCGCCATCGACTCCAAACTGTAGACAATACGGAGCACCAGCTGGTCGGCCCCAGGGAACTCAGTAGTGATACTACCCCGCGTGACTGCATCTGTAAGCTTTGAACGTGGAAAGAGCAAGATATTGTTACCAGATTTATGCGAGTAAAAAGTCATGAAAGTACCGTTAGGCTTACGACTAGAAACCTGAGTTTGGGGTTGAACCTGAGTGTCTCAGAGTATGGGAGTTAATCCCAATGCTAGGTAACGTGGACGTGACACGCGATTAAAGTCTGACGGAGAGGAAGGGGCGTTACAAAGATTGGCGTCTTGGCTTCTCGAAGTCGGCTTTACCAGCACATCGGCACGGTTGACTTCTGAACGCATAAGAGCGACCCAAGATACACGTGGCGTTTAGATACCCGTGTCTCTACACGTTTTTTGATGCCAAACCAAAACAGGTTGTCCACATCGGGATCCCTGCTATAGATTAACTACTAAAGCCAGAATCAAGTTGGGAGGAGCGGGCTTTCCATTATGGTAGTGACGGGGGCCTATAAGAAAACCTGCCCATCTCCGGGTTCGCACTTACTGCGGATGCTGGCCCGTACTCCGGTTGGAGACTCTGGAATAATTAGCCTCATGCAAGTCCACAACGGCGAGTACTAACTAACATGCAATCGAGTTGTATGCTCCCACGCGAACACCTTACTCTGAAATCGCCCAGAAACGGTCTACTGTAGGCCCTGTCACGTGGACTGTGAACGAATCGAACAACGTCGCGGGCCTTGGCAACCATATTCGGGTTGGTAAAATAACTCACTTACGGAACAGATAATCATCATCATACGAACAAGTACCGTGAATGTTCAAAGGCTTATTATTGTAGTTAAAAGCATTA"/>
                    <sequence id="seq_t8522" taxon="t85" totalcount="4" value="TCACTTGTCACCGTACCGGGTGCTATTGAGCAAAGTGGTCCTGCATCTGAAACTCCTCTTCGCTACGCGTGACCTTCAAGTAGCAATACCTTTGAGGGGGATCCTACACGTACTGGCACTTGACGGTGAAAGTACCACCGTCCGAAAACGTCTTCGCTAGGCGTGAATTTCAGGTTGTGTGCGAGAGTTTCCGAGCCTGCAGGTATATTCTCAGTCATGGCGATCAGGCCTCACGTGTCCCTCAACATAACGCTAGATTGCTTCGCGGACCCTGAAAGTTTACGTCTATGACGGAAGCCGAAATGCACTTCACGGAGCCAATCCTCTCCCCTTCCCTGGGACGTCCTAAAGGAATAGTGGAGACAGGCACCACATGGAATGGTATACCTCTAATACGTTATGCAGTAAAGCTGAGATCGTCCCCTTTAAGGCCCCATGCCGGGGGGAAGGAACCGGAAGGCAATAGCAGGAGTCACAATAATGCCGCGCCCGTTAGCGTCCGCACCTGAAGGGACCTCTACTTTCGTTGAATGGGAAAGAGTAATAGTTACCTTGCTATATGGACGTTGTAAAAATTCGCTGATAGTAGTTTGCTTGCAGGTGTATTAAAGGGGACGCAAACAGTGTTGAAGCGCATGGATGAGGCTTGAAAATGACAGCGCCTGACTACACAGGATGGCTCCCAGCTATTTGTCGGCCTGCGTGGTGCTCCACCTATCGAACGTCCGAGGCCTACGATTGGAGCCTATCCCCGTCGCAAATGCGTCATAAAGGCGATGACTGAATTTAATTCGTGAAGGCAAGCTATTCGACGGCCAAAAGTTTGGAGGCGGGGTGGCCCCGGGTCAGAAGCTTCGAGTATATCAGCCGATGTATTCAGGTTGCTTTATGAAGCCTGCCCAGCCTCCTGGACTACCAAGGAGCCTACATGCTACGATAAGGCGCGGAGGGTAGACAGAACGTCGTTTTATAGACCAGAAGCCTCTGGTCATCGGGTAGG"/>
                    <sequence id="seq_t8622" taxon="t86" totalcount="4" value="GTACGGGCGATCGGCACTAGCGGTTCCGATTCTGGAAGTGGGTATTATTTTCTTTGTACGTTCCCGGTACTCGTGAAATTCTTGAGAACTCAATCTCGTTCCATGCCTATTTTCTAACTTTATACGCCTTTAGCACATGATCTGACGTAAACTAGGCCTTCGTTTAGGCAGCGTGACTTTCGTGGGCGTTTCTATCATTTTAAGGTTAGATTTGCTCTTCGCTTATCGCTCTGAGGTGTCAGTAACACTACCCTAGGCATTATCTTCCGAGTGAATTCGGCATGTACGGGACCTCGCGGCGTACATTTGGCACCACGGGCCGCTGCGGCCCGAACCAGTACGCAACGGCTACGTAATAGGATGCCAAATCTTGTGATGTCCTCCAGCTTCGAGGAGAATCGTAAGGTGTTAGAAGGGTAAGAAACAAAAGCATGTCTACACAGTCCATTCCTATCCCGCTCGTAAATCATCCCTACCAGCGTAAGTGTACATGAGGAGTCTGTGTGAATCGTTAGTAAGTTCGCCCCACGTAACCGTGCCGCCCCAGAGCGATTCACGATTTATCCAAATTGACCCTGGTATGAAATCACGTGTTTCTGATTATAACACGAAAGCATTTGCGGGAGTAAGTGATGTTAAATCGAGACCACCAGGAGTCCATGGGCCACCACAGTCACTTTCTGACGTATAGGAAGGAGGGAAAAAGCTTCCCGAACGGGCCATCCGAAATACTGACACGACAGGACCACAGCTACTAGTGCTCAACTGTGATAAGCGCTGGCAAGTGACCCATACATAGTCTAATAGTTTGAACTCGTGGCGGTTCACTTCTACAGCTCCTCCAGAGAGGTTTGCAGGGTTGTTATACCGGACCATACAAATATGATTGTACACCGCGTGAACGACTATGAAATGCTTGGTAGACCCAATCCTTACGCATCTCGTGTATCTACGTGAACCAGTAAGAGATCACACAAATCTAAACTCAACAAGCCAGACT"/>
                    <sequence id="seq_t8722" taxon="t87" totalcount="4" value="TATCGCGTGTCTAGTTTTGTTAGGGGTACCGGTGACTCTTCTGCGACATGACGCCGCTGCCACTATCCGGCGAACTGCATAAGGTTGCAGAGCGCAGCCTCGATCCCCGCAACGAGGGCCGTACCGTAGACCTGCCTCTGACGTTGACTTTCTGGCACCTATCGCGAATACCGACGTGTGGTCTCTCAGCTGGAAAAATTCACGATTTCACGTTAAACGCTACTGCATCTGGATCATTCCTACCTACCTGTCACCGTCGGTAGATGCCACTGTTCTTCTAACCGTCCCGATTTGTCGGGCTATCATCACGACGCGGCATCGACATGGGGGACACCTACCCGAAATAAATATGCGTTGGACCATGTTCACCGAAAGTGGAGAGATATATTGATTCATGCACATAAGGTAAAAGAACCATCGTAGCTTTATGGGAAGAAGTTCCTAGTTATAGCTATTCTGCCTCCTCCCTACAACAAGATCGCTTCAAAGAACTCGTTTATGTACTGTCCACTTATTATCGCGGGATTGCCCAGAATTATCAATCGACGTTGGGCCGGAGATTATTGGACTAATAGGGTATAACTTGAAAGTCTTTTGACCGCCGGAGGAATTTTAAACGCCCCTCGAGGTTGTACCTCAACTAATCCCGTGGACTTTGGTACGTTAACTCGATACCTGTGTACGCAGGGAATATGGCTATAGACGTGTACTACTTTCAAGAATTCTGCGAGACACCTTCCCGCTAAGGCTGTGGTCAACTGATAGTCCAGAGACGGTAGCGTATCGCTATCGGTCTTCTTAGGCGACTGCTAGATCTCGCGGCCATGGGGGTAAGTATCTCCTGGTCTAGGGAACTACTAACACCAGAATGATGTAGGACGACATGGGGATAGAAAAGATAGGTCCAGCCTAGCACTATGTTATTCGGGCGACCCTCACCGTCGTGAAGAGATTTTCAGGTCCCGTTTCCTCGGGGGCATTGTAGGTAGCTGAGTCCCCG"/>
                    <sequence id="seq_t8822" taxon="t88" totalcount="4" value="TCGGTGATTAAACGTCACTTCAATGCACGCAATTATAGGCAGCTATTCGGCATAGATGTTCTGACTGTAGACCTTGCTGTCAAACAAGCCTGCATCAATGAGGACGGACACTGCAGGTACCTAACTCTCCGACAGCTTGCCTCGTTTCCCTGAACGTAGGTATTCGGCTAAAGAGCAACGAAGGGGCTCCCTCTGGAGCAGGTAAACAATAGTGGGCTAATTGCTGGGCCATTCTATATTGCTTCGCCAACCCAAGTAGCTGCCGCTCTAACCATGTCGGGTTATTCACGGTAGGTGTTTACGCGCCATAATTGCCCTGTTCCCTAGTTGCTGCATACGCCTCTGACGAGAGACGACTCCCTCTACAGACAAAACATTTTGAAATAAAGCCGAGGCCATAATTACCAATAGGTACGCCCCCAATGATTGGGTACGGAGGAATTAGCCAATAAAGACATTGTAGGTAGATTGTGGTCGTCATTCAGAATCATCTTTATCGGGACGGAATCAGGCGATTAGGATTGATTCCCCTATAAGAGATGCGTCTAAGCCGTCCCTACCATCTCTGTGACGTTCATGGCTAGTAGACTCATGATTCTAGCGAAGCTTTCTCTTCGAGCGTAGTCGCAGAGTTACTTCAGCGTGCAGGACTGGTCGCGTCCTTGCCATACGATCAGCAAAACCCGGGGGAAAATCCGCCGCCAGGAGGTAGGACCGGGGTCCCTCAGTCCCCCCAGGTAAATGTACCTATCATCAGCGCGTCAAGACAAGTAAGAAATGCGGATCCCACCCCGCTCGATCTAAAAGACCCTCGCCTCTCGCACCCTAGGTTATTTTTTGCGACAATCTACGGGGACTAAATCGTTAATTTTCATCGCCGTAGCTAACAAGGACGGATGGTCGCCCACTGAAGTCAGGTGTTACCAGATCCGGTATGGGTCGCTACTGGCCGAAGGTGAGCCTCGTCTGCGTGATGTCCCGATGTTAGCGTTCGAAGAGA"/>
                    <sequence id="seq_t8922" taxon="t89" totalcount="4" value="TGCCGAACGACCGTACTGCGGTTTCCACTTTTCAATTTGCACTTGTCCAAAGGGGACAATAGGGAGTAGGATACCTTTTAGCTCTACCTTCTAACCTGGCTTCAGAGTTACACCTGCGTTAGATGGTTACCATCATTCAAGTACCTTTAGTGTTACCACGTTGCGGGAGATGTTTGCCCCCCTAAGAGGGAGTCACGGTCCTTGGCTCCGTAGGCGGCACAGGTTTAATCGGCCCGACGGCCAAAGGGGTATTTACGTCAGCTGGAGGATAACATCAAGGGACAGTGAGGAGCCGTGCAAAGACGGGCGGAAAAGCTACCTACCACGCCATGCCTTGTTAATAGCGTCCGCTATCAATGACGCACGACAAAGGATTTACAGCGTAAGCGCACACCAATCAACCCGTGGCGAAATAACCGTGCGCGCTCTTCAGCAAGGTCGGCAGGTTTGCGAGCGGTGGGGCATAGCGGGGGCTAAGTGGCATCCAGGGAGAGAACAACGCGCTGGCCACGGGGTCACTTGACGTGCACAGCTACTCTGGGAATAGGCTACATTGTTAATGAGAACTTTATACTATTGGTACGCTCTAAATAGGAGCCCTTCCAAGGCTTGATCTCTACATGCTGGGAAGTGGATTTGCGCACGGGCGATCGCCGCAGAACTCAGTGTAGCCTCTTGAGCATCTGTGGGGTTGCTAACATGAAGCATGTCTACCCATACAATGACGGTACCCACCTGTGCGGAAAGCATTAGACCGAGACATAAAGGCTTGCGGGCCCACAGCCTAAAACTCGGGTGGAAACATCTGACGTGGGGCTAGAAGCACGCTCCACGCTATCCCCATGTCAGAAAAGTTGGCATGTACGTCGGCGGCTCGCTGGTCACTTTACCAGCCGTCAGTATACGCGATACGCAAATTGTTCCGAATAACGTAACGTTACGATGCCTAAACTCTGCCCCATAGGTGCAGGAGACCGACAAACTCGATGCCTGACTGCAC"/>
                    <sequence id="seq_t9107" taxon="t9" totalcount="4" value="TTCCACAACCCGCGATGGCCTCTCACAGTCAATTGGTTTATGCCATCGTTAGCCCCACCAACCTTTGCGAAGGCTTTCTTTGCGTACACCTGGGTAGAGCTTAAGGCTCTCACTTTCGATTTAGGTGTATCGCAACACCTCATGTCCCTATCCGAGGAGGACCTAGTTATTTACTATCATCATAGAGTGCCTAGGCCTACTCGAAGATAGGTAAGGGTCCATCCTAGGACCCATAGAGCTCGGACCTCAACCACGTCTATCTGATTGTCTAATGTCAGTGCCTAGCGACCTCCTGTGCCGGGAGACATGAAGAGGTGCATAGACGCTCCGCATCGTATTGAGTCCCACAAGTACATCCGAGAAAGGCATCCTGGGGCAAATATAAGGCACTACGCTATATAGGTGTCCAGGAAGAAGGACAACCAGTCATAAGTAAGCCTTCGTGAGCAAAACCGTAAACGAATCGCAACTGTCGGAGCGAGGGGTAGCCCGATAGTCAATAGCGGTGACTGATTACTTCCCTAGGTTTCAAAGGGGACATTGTTTGCCCGCTGTGTCTTGACACGGCAGCAGATCGCGTACTATAGACAATCGGTGGGTCAAAACTACTTAGATCCTTATTATAGTCCAAGGAGCTCCGTCGGCGGGGCATATCCCCGATAGATGGAATCGAGGAGTTGAGCCGCCCAAGCGCTGGCAAGTGAAGTTGAGTGGCTATTTTGTGCAAGCCACGGACGGCGGGAAGGTACTGATAGCGCTACAGTATAACCGGTTCCACGCCATAAACTTCGATGGCTTGGACCCGCTCTAGCTTTGCAAGAATTCGCACCCGCTCACGCCCGAGGTTAGCCGCTTTACGCAGCCTAGGAGCGGGCCCCAGGAACTCTTAGCTATTGTTATGACCCGCCTGGACGTTTTTGCTCCGTACAATCCCGATTTACTCGCGCCTGTTGGTATGATGTGTTCTTGTTCTACCTTCCGACTTCCGGAAGGATGTTGA"/>
                    <sequence id="seq_t9022" taxon="t90" totalcount="4" value="AGGTAAGGGATACGTTTCCACCATCTGGATGCGTCGAGGGGCCATTTACCATTTGGCACCGCGTAGGTGTTGTAAACTTCTACGTAGCCGCATTAAGACTCATTACTCTAAATCAGCACTTTAGCTCACTTCGGCTCGTGCTTAATGCATAAAACCTGAGCAGCCGCTTTCCGACACTGCTCGCGACAGATTCTAGACCGACATAACGTACTCTTTCCCTGCGGGTCCAGCTAACGTTGTACTTCCTCCCATATGTAGTGTGACCCGGAACCAGGTGCAAGACCAGGATATTATGGCAACAGCCATTGCAATGCACTCGTTTTGCATCTTCTAGATACGATCTGCCCGTGGTTAGCTGGTCGCTGATGAAGGTAAGGGAATTCCATTTCCCGAGCAACTTACCAACCGGAAATATTACCCCTAGAGCCAAGGAGATAGTCACAAGCTCGATTCCACTCAATACGCCGGTTGCATAGGGTGTGACGAAGCCGCCTTTGTCTTGCAGCTTAAGCTGGTTATAGCAATGCCCACCGTACACTATTCGAACCCTTACAGATCCTATACGCTATTTGGCGCACTGTCTTCTTGTCGTCGGACTCGTTAACCGTTAACGTCTTCATAGCGAGGTAGTGCGCCCTCGACCTACCTGCCGCATGCTCAGATGTTCTCAATGTTGCGTCGTCAACCAGTGCAGCCTGGTCTGTATATCGCATTTAGGCCATCTCAAGTCTGTGCGAAAAAACGAGACTATCTACTAGAGTAGAGAAGTCTCCTCTACGATTACGATCCAGGTAATACAACAAAAGGTCCTTTCCGAATGGATACGCTTGGTTTGCCGATCTACCGTAACCCGAACCGCATAAGGGCGTGTTTCAATCGAGATGGGTGAGGGCCTGATATACCGCCAGTCGTTCAAATATTTAACCACGCGATAGGACCGGGGCCGAAATTAAGATATGTATGGGTGGTTCCGTAGGGCTTTGAAAGAAGATCCGAACTG"/>
                    <sequence id="seq_t9126" taxon="t91" totalcount="4" value="CCACCACAGTAGGAGTCGCTCCCCGGTTATAAGAAGAATGGCCAATAACAAAGCAAGTCTAGTCTCCATACGCGGTCTCGTGTGGGAGCAAGACGAAAAGCTGCTTGAGCGGCGCAAATGCTGAGCTGTCTCAGTAACTCGGTAGAATTTGGAGGTCATCTAATTAAGACTATGGCCCGCGGGAACCGAGAGCTATTTCTCAGACATCCAACCACGGTCTTATGAGTTCAAATTTACGGCCCCTTCCCGTGTTTCAGGAGGAGTTGGTTTTGATATGATAACTTCCCAAGATAGCGTGTGTAAGCAGTATTGGAGGACTGACTGAGCGGAGAGGGTCAAACGTCCGATTTAACACAAGACTCGGACCGAGTTTATATATTTTGGTATGATATATGAGTGAATATCGTGATCTACGCCAGGAACCCGGACAGTCCAGCGGTAAAGTGGAGTTGATCCGACGCGGAGGGCTGAGATCTGTCCCGCGCTGCCTCCCGACCTAGAGATCCTTATGCTGGTCAAACCGTCCTGTCCCTACAGTCTCGGACAGGACGGCTACCGTATACTACCGCCTATAGTACACCTAAAGTTCAGAGTCTGACCCTGCTGGGTCCATCCGGTACGTGCACCTACAGGATAGTTGCACACACGTGCCGAGTAAGTGAATTATGGTATTAGACCGGCTGGGAGGGAACTACAGCAACTCCCAAGAGGTACACGTAGCGGCCGCGGGGCGTCATCCACGAGCAAGCCGACGGTACTTAGTGAGGGATGTTGATCTATTAGCATGGTTGCTTTCAACGCAAGAATTAAAAGAATCAGCATACCTGAATGTCGAGTCGCTCCGTCTAACCTGGTCGCGGGTTGTCACAAGGGTCAGGAATGAGCAAAAAGTACAAAATTTCTCAGTGCCTAACGGTCTCAGCTCGGGTGTTTGCCATCTTCAACTACTGAACGTAATTTGTTGATGCGTTAATGATGCGTTCTTACACCTGTTAAAGTC"/>
                    <sequence id="seq_t9223" taxon="t92" totalcount="4" value="AATAATTGGCCATGGCATCCTGCCAAATGGGTCAGGGCCTACCCTGCCGAACCCTAAGTTAGAACTATGGCGGAATGATGGATTGATGGAGTGCCATTTGACGTTAGCCGCATCGATGTTGCTCGTGGAGATAATCGGAATTTAGCGCTAACAAACAAATAAGCTCGCACACCAACCTTAATGATGATGCCAGATATCGATCGTTCTTAAACTACGAGGTCAATTTGTGAGTGTACTTGCTTACATTACTAATAGACCAAATGTCCTAAATGCGTTCCGCGGCTAGCTCAACCACGTGTTGTACTTTAAATTCCTCAATAGTGAAGGGTCGTCCCAGAACTGGGACTTATATCCGTAGTCGAGTCTCGAGTTAAAAGGTTCGGGCCCCTAAGTACAGACTCATCCCATGTCGGGCTTACCTCGATTAGGTCTCCGGAGGGCTTCAATCTGGATCTTTAATGGCTCGCGGGTTGCACCGAGCGGAGCGTGTTGATCAATTATTCTCTGCCACAAGATCCAATGGGGAACACGTAGGTTGAGCATCAAAGTGGGCAAAAGGTCACGTCATTTGGTGGATCCAATCCATAGTAAGAAAAGCGAGTGTTAGGGGCCTTGATCCATACCCTCGCTCTGTGTTAGTCGGCCGAATTTCTACCCCCCCCCAGTAGCTCACGCCCACGGGCTAGCCCAAGGCGGCAGCCGTCATCGTAACAATCTAGGAACCCATCATTGGCCGAGCGTCTAGTTCGGGATTTTCCTAGTCTGCTTAACTGATTTGTCGGCCGTGCGCGTAAAACGGAGAGCCCCATTGTGTCGATAACTCCGTACCCAGGACGATCGCTCCACTTATGAGTTTCTGTGGGACAACATGAACTCGTGATTGGTACCACATGTCTGCCTGGGGCCCCGTCACGAATCAGTCTTGATATTGAGTCTGGACTTAGTGAACTCAGCCACATCAATTAACCGATGAAGTGGGGGTAGCACGCACAGAGCGTCT"/>
                    <sequence id="seq_t9322" taxon="t93" totalcount="4" value="ACCAATTGTATTACACATCTGCCTATATTACTAATGTATGAAGTGACTGTTTCCATACCGAATAAGAGGCTATAGGGGCCTCATTTTAACACGTAGCATCGAAAGATGCACATGGGTGCAGCCGATGGTGCTAAGTACTGCAGTGTGAAGGGTCTAGCCAAGTTGAGCCTCCGTTGTGTCGTTCGTACCCCGACCGATCTCATTATCCAGCCATTACAAATTGAGGCGGAGACTCTAATTAGTTTAGGCTGACAACTGTAACCATATCATTTGTTCTAAATAAATTTGCGTAACTTGGAGCCCGCCCTGGTCTAAGGTGAAGACGGTTCTCCCCTGTGAGCCGCCAGCGCTCATAGAGAGCTCTGGCGGCTACTTATCATGTCAGCCTCGATACCCTACTCTTGATTGGCCTTTCTGGATGACTAGCCTCTGCTACCTGTTATCGTGACTTGGTAGGTGGCGACTCGATGGGTGTTATTTGTCTAAAGCACGAGACCACGATAACGCTTTTTAACCGTTCTCCATAACATACAACGCAGAAGCCGTTGCTTCCTTTGAACGAGATGGGACCTGGTACCGGCGCGCCGATCTTTCGGCGGCCCTCTTGATCCAGTGTTCCATCTTGCCCCAGTGTATTAAGTATGTCTAACCGGATTTCGCTCGAATCCTGGTGTGCATGATAATATTTTGGACACAACGCTTGACCTCGTATAAGCTAACTCAGCAGCAGAGGTCAAATCATACTGTAATGTCACTAAAATGGAGACTACCCCTTTACGGGAACGGCTGCGAGGGTACCTCTAGGGGGTAGTCTGCGTAACGTTCTAGGGACAGCACTTGGACGCTTCCCATCGCCCCCTCTCAACTAGCTTGGCTTGCACCCGAAATTAATTCAACTGCTTCAACACACGACTGTACGGAGAGGGGTCCAATTAATATTATTTGGGATGAAAATCCGCCTCCACTCAAGCGTCCGCTGCCGGCGCGAGTGCTTGATTGC"/>
                    <sequence id="seq_t9422" taxon="t94" totalcount="4" value="CGGAGGCGTCCGGAACCGTGTAATATCATGCCCAGTATTACCCGCTGAATAAGTTCCCCTACCTACTCACGTGCACTATCTGTGAGTAATGCATGGGGGGATCGGGCACAAAATGCGGCTAAGGGTTGGCACTACCTCCCCCCGTACATATTGTAGCAAATCCCACATCGCAGCTGGAGTTGTAAATTACCCTAGTTTGTACGTAGATCTGGGTACGCTCCGCCTGCTGGTCAACGGTCGATATACTCCACGTTAAATTCTTTAGACGAGCAAGGACGTTCCGAGCCATCACCTCCGTCGTTATACATTATGAGGTGAACCAGCAGTCCACATCCGGCGGAATCCGTAATGACACCCTAACGATAGGTAGCCGATCCAGAACTATGCAGCTTTAAACTTATGAAGCAACTTAAATATCGTCACAACAAATAGATTCTGCCGAGGGGTATTTCAAGAATACGGACTGTAGGTAACATGACAAGACGGTGGGATACAATGTCTGCACGTCCAGGTCGCATTGTTTGTGTTAACTGGTTAACAGAGGGTACTAGCTTCATCGTTGTACATTCTTTCGTACTTCTATATTGAACTTCTGTCCTTCAATCCGACAGCGGGGCTCAACCATTGGCGAAGTGCTGCCTGAAGGGGACCACTTCTAACGGTTGCCGTAGCGGAGGGTCAGTCACCGTCTTGGGTGTAATCGCGGGGCCCTAGAGATGCTGCTGATAAATCCGCCTCGAGGATCTGGATAAGGAGGTTCCGTTGTAGCGGATGCGACACCAACATAACATAGTATCTTGCGCTTTTTACTATAGCTGGCATAACGAACACGGGGAACTATCCTGTCGGGAAGCTTGCGCTTCTCAGCAGGGGTCGTGACGAACCTTCCTTTGAAATTACGATCGGGATCCACCGCAGAGGGGCGCACAAAATACGCCATATATAGGAGGGTAGAAAGGCTTTTCCTTGAATGAATTTCAGTCAAGACCTATGGGTTACG"/>
                    <sequence id="seq_t9522" taxon="t95" totalcount="4" value="AGGTAAGGGAAGCGGTTCTACCATCAGGTTACTTCGAGGTGCCATATCTCATTTCGCACCTGGTAGAAAGTAAAGTCTTCTACGTAGCCGCATCAAGCCTCAATACTCTTAGTCAGCGCGTCATCTCACTTCGGCTGTTGCTCAATTGATAAAACCTGAGCAACCGGTTTCCGGCTCTGCTCGCTACTGATTCAACTCGGATATAACGGGATCTTTCCCTGCGGATCCACCAAATGATGTAATTCCTCCCATCTGTTCCGTGACCGGGAACCACGTGCAAGACGCGGATAGCATGTCAACGGCCGTTGCAATGCATTCGTTTTGCCTCTTCGAGAAGTGATCTTCCCATGGTTGGCTTGTCGTTCATTAAGGCAAGGGAACTCCATTGCCCGAGCAACGTACCAACCGGAAATACTATCTCAACTGCCAAGGGGATAGTCACATGATCGGTTGCACCAATTACGCCGATCGCATGTGGGGTGCCGGAGACGTCGTTCCCTTGCAGCTTATGCAGGTTATAGCAAGGCACACCCTACACTATTCAAACCCTTACATGACCTATACGCGATTTGGCGGACCGACTTATTGGCGTAGGACTAGCAAACCGTGAACGTGCTCATCGCCAGGTAGTGCGCCCACGACCCACCCGCCGCCTGCACACTTGTTTTCATAGATGCGTCGTCAAGAAGTAAAGCCTGCTCTGTATATCGCGTTGAGGCCATGTCAAGCCGGTGCGAAATAACGAAACTATCAACCATCATAGTGAAGTCTCCTGTTCGATTACGAACCAGGTACAACAACAATACGTCCATTCGCACTGGATACGCATGGTTTGCCAGTCTACGGTAACCCGACGCTCATGAGGGTGTATTTCGATCGAGATCGGGGAGGGCCTGGTATAGCGCCACCCGTTTAGATAATTAAGCACGAGATAGGAGCGTAGACTAAAATAAGATATTTAGGGGCGGTTCAGTAGGGATCTTTGAGTAGAACTGGACTT"/>
                    <sequence id="seq_t9622" taxon="t96" totalcount="4" value="TATCGCATATCCGTGATTGGTAAGGGCAGGGGTGCATCATCGGCAACATGACTCCGCTGACTCTAAGCGGCCGACCGCTTATGGTTGCATAGCGCAGCCCCCATCCCGGCAAAGAAGGGGCTACCGTAGACCTCTCACTGGCATTCATTTTCGAGCTACACTCGCGAAAACTGACGTGAAGGCTCTCAGGTGGAAGAAACTACGCGATCTCGTTCTGCGCTCTATGTCCTGGATCCGTCGTCCGTTATTGTCATCGTCGGTGGATCCTCTTGTTTTTCTATCCCTCCCGATCTCTCGGGAGATCGTTCAGTCACGGCATTACCTTGGGGGAAACAAAGCTGGACTACCAATTTGTCGGACCATTATTTCGGTAACTGGTGCGGTATATAGCCGCATGCGCATAACGGAAGCCGATAGATGTACGATTAGTGGTGGAACTCCTTAATTAGAGCTACTAAACGGCCTCACTACATCAAGATCGATCCACGGAGATCTTCTAAAGACGCTCCGTTTATAATGGGGCTATTTTTCCGAATTATACACCGACTGCAGGCCGGATATTTGTGGACTATTATTGAATTACTTGTAAGCCTTGACTCACGCCGTGGACCTTTTACCACCCCTCGAGGCAGGACGTGTTCTAATCTGACGGATCTTGCGGCGTTAACTCGAGAGCCGTATATGATTGTATAGTTGCTATTGATATCCGCGCCATACCACGGCTGAGTGGGTCATTTGCTCGTAAAGGCTGAGGTAATCTCACAGTCCAGTTACCTTGGCAGGTCACTTTCGGCCTTATTAGGGGACGTTTATATCGCGCGCCCGTGGGGTTATGTCTCTTCTCGTGAAGCGTATTTCGTAAACGAGGATGAAGCTGGGCTTTATGTGAATAAAACACAAACGTCCTACGTAGCAGGAGGAAATTCAGGGTAACCTGATAACATTGAGTACAGTTTCAGGGACCGTCCACGAGGCGGTATACTAGGTAGCTAAGTACCAG"/>
                    <sequence id="seq_t9722" taxon="t97" totalcount="4" value="CCGCAATCAGGGTCAGTAGCTGATACCGCTTCCTTAAGGCTGAAATTGGACCACGTTCTATCACTGGGCCCCGGTGCACATGATTGTACTAAAACCAACCCTATCTCTTAACAGCCGTCCCCACGCTTTCAACGTCAGAGCAGAGTTTATGTGGCCTTACCTCCAGCCGGCAACCGTCCTGCGACTAGTTAATCTACGAAGCATAGTTTCTTGACTGATCTAGCGAAGAGATAACGACACCGTCTTGTATGCAGTGTCGCGCCACATAAGGGGCCCGAATTTACCGCTTGCAAAACGCTACGAAGCTGACGTTATCCTTGATGGATTCTCGCCACAGCTGAGGCACATTCCCTAGGATGCCCGTTAACTGGCTCGTTACTCTCGTGACTAGTTTGGGGGTGACGCATTTGCATGGCACAGAAAGGGCGGAATCCTTCGACTGGTACGAATTATGAACCGTCAGATAAGGTAGGCTATCGAACGCATGAGCAGGAAATCAGGTACACGATGACTGTTCGTTGCCTAGTGAGTCGTCATCTAACGCAATCAATTCCATTGAGTTCGCCAACGTAGTGTCTCAATGTTTGCTTAGATTACATTTACAAGCTACCATAGGGGATGAGCGGCCCCTCCATCGAGGCACGCACCAGTTGCTTTAGGGGCCCCACCAAAGCTGCGTGAGCGGGATTACAGCGCAGCAATGCGCGTCCTATTGGTTTTGGCACCGGGATAATTATTAGCAGCGGTGTCGAGGACGACGCCGACAAAAAACGGTGGAAACTGGTGGGATGCACCCTAGCGCTAAGCAGCCTGTCGAGGATCTCTCTTGCGGTTTACTGTAGGGTGTAACACTTTCCCGGTGACCGTATGGCTACGAGTCGACGGATGAGCCGCATTTAACCTGGACAAAACAGGCATCGTATTACGTATCTTATAGTCAGGAGCGGACGGCCCCGTCTTGTAAACGCCGGATGGGGAGTTCTATGCGCCGGGAACATCT"/>
                    <sequence id="seq_t9822" taxon="t98" totalcount="4" value="TGTGCCAACCTCGGACCGGGCATCATGCCACATATTCTTGTCAGAGGCGTTAGCACGTCACGCTAGCAGAAATCATTCCTCGTCTAAGACAGTCTGCTTGGTATTGTGTTTAACTACGTTCGGGTGCAACGGGAACGCCCTACGAGCACATCTTCTCAATTTACTTGACCTCGATGCGGTGGTAAGGCTCCGCCCCTCCGATATAGCGATCTAGCTTCACAGGCTATGTCATTTTGATTTAAAGATGCGGGTGCAACTCGCCCCGCTTGTCCGTGTATTATTCATCTAGTAACACGGCTGCCAGTTGTGCCCTCGGGTCGTAGACGGACATTCCGTGCTGACTCCAAATAGTAATATGTGCGGATGGCGCTCAAAGCAGTTCTTTGTCGCATCTAAATAACTTTGCTGCAACTCACAATACACAACGCGGATGAAATCCCTACACGATTTTCTATAGTAGGCAGGACAGTTTTCAGGACGGGAAATATGCATATCATGTACGGATGTTCCCGATCAGAGTGGTATGTCTCGCGTGTTAGGGACACGGTATGCTAGGGTTCTATACAAAGTTGGCGCAGGGCGTATCTTCCTTATTGCCACAAAGTTTACAACTCCCGACCTGCTTGTCTAGCAGGACTATCTGAAGGAGTACATCCCAGTATCCTGCGAGATAGGGTGTATCACAATGGCGAGAAGGCAAGGGTAACGGAGTGCACTTTAAGCACAAGTCAGCTGAGTAGGCATCATCATAACTGCCTGATGTTATGGCAAGAGCGATGTCATCCTGATCGGTAAAAATGCTCTTTGATGTGTAATGGGGTTTCCGCCTGGAGAGATGCACTAGGATAGTAGTATAGCATATTCTACCAATTGTACGCTCGGTCATTAATCTAATCAAACAATCTTCGCGTATTAATATATGCCGAACGACCTGCGGACTGCGTGTCGGGGGGACGGAGGACTGTACCGGAGAGGTAAGCTGCTTGAAGAATCAGTGAGA"/>
                    <sequence id="seq_t9922" taxon="t99" totalcount="4" value="AGGTAAGGGAAGCGGTTCCACCATCATGTTACTTCGAGGTTCCATAGCTCATTTCGCACCTGGTAGAAAGTATAGTCTTCTACGTAGCCGCATCAAGCCTCAATACTCTTGGTAAGCGCTTTATCTCACTTCGGCTGTTGCCCCATTGATAAAACCTGAGCAACCGGTTTCAGGCTCTGTTCGCTACTGATTCAACTCGGATATAACGTGATCGTTCCCTGCGGATCCACCAAATGATGTACTTCCTGCCATCTGTTCCGTGACCGGGAACCACGTGCAAGACGCGGATAGCATGTCAACAGCGATTGCATTGTATTCGTTTTGCATCTACTAGAAGTGATCTTCCCATGGTTAACAGGTCGTTCATGAAGGCAAGGGAACTCCATTGCCCGAGCAACGTACCAACCGAAAATACTATCCCAACGGCCAAGGGGATAGTGACATGATCGGTTGCACCAATTACGCCGATTGCATATGGGGTGCCAGAGACCTCTTTCTCTTGCAGCTTATGCAGGTTATCGCAAGGCCCACCCTACACTATTCAAACCCTTACATGTCCTATACGCGATTTGGCAGACCGACTTATTGGCGCAGGACTAGTTAACCGTTAACGTACTCATCGCGAGGTAGTGCGCCCACGACGGACCCGCCACCTGCACAGTTGTTTCCATAGATGCGTCGTCAAGAAGTAAAGCCTGCTCTGTATATCGCGTTGAGGCCATGTCAAGCCGGTGCGAAATAACGAAACTATCAACCATCATAGTGAAGTCTCTTGTTCGACTACAAACTAGGTACAACAACAATACGTCCATTCGCACTGGATACGCATGGTTTGCCAGTCTACGGTAACCCGACGCGCATGAGGGCGTATTTCGATCGAGATCGGGGAGGGCCTGGTATAGCGCCACGCGTTTAGATAATTAAACACGAGATAGGAGCGTGGACTAGAATAAGATATTTAGGTGCGGTTAAGTAGGGCTCTTTGAGTAGAACTTAACTT"/>
                </data>


    


    


    
<map name="Uniform" >beast.math.distributions.Uniform</map>
<map name="Exponential" >beast.math.distributions.Exponential</map>
<map name="LogNormal" >beast.math.distributions.LogNormalDistributionModel</map>
<map name="Normal" >beast.math.distributions.Normal</map>
<map name="Beta" >beast.math.distributions.Beta</map>
<map name="Gamma" >beast.math.distributions.Gamma</map>
<map name="LaplaceDistribution" >beast.math.distributions.LaplaceDistribution</map>
<map name="prior" >beast.math.distributions.Prior</map>
<map name="InverseGamma" >beast.math.distributions.InverseGamma</map>
<map name="OneOnX" >beast.math.distributions.OneOnX</map>


<run id="mcmc" spec="MCMC" chainLength="20000000">
    <state id="state" storeEvery="5000">
        <tree id="Tree.t:mynexus_tenthx_1" name="stateNode">
            <taxonset id="TaxonSet.mynexus_tenthx_1" spec="TaxonSet">
                <alignment idref="mynexus_tenthx_1"/>
            </taxonset>
        </tree>
        <parameter id="birthRate.t:mynexus_tenthx_1" name="stateNode">1.0</parameter>
    </state>

    <init id="RandomTree.t:mynexus_tenthx_1" spec="beast.evolution.tree.RandomTree" estimate="false" initial="@Tree.t:mynexus_tenthx_1" taxa="@mynexus_tenthx_1">
        <populationModel id="ConstantPopulation0.t:mynexus_tenthx_1" spec="ConstantPopulation">
            <parameter id="randomPopSize.t:mynexus_tenthx_1" name="popSize">1.0</parameter>
        </populationModel>
    </init>

    <distribution id="posterior" spec="util.CompoundDistribution">
        <distribution id="prior" spec="util.CompoundDistribution">
            <distribution id="YuleModel.t:mynexus_tenthx_1" spec="beast.evolution.speciation.YuleModel" birthDiffRate="@birthRate.t:mynexus_tenthx_1" tree="@Tree.t:mynexus_tenthx_1"/>
            <prior id="YuleBirthRatePrior.t:mynexus_tenthx_1" name="distribution" x="@birthRate.t:mynexus_tenthx_1">
                <Uniform id="Uniform.52" name="distr" upper="Infinity"/>
            </prior>
        </distribution>
        <distribution id="likelihood" spec="util.CompoundDistribution" useThreads="true">
            <distribution id="treeLikelihood.mynexus_tenthx_1" spec="ThreadedTreeLikelihood" data="@mynexus_tenthx_1" tree="@Tree.t:mynexus_tenthx_1">
                <siteModel id="SiteModel.s:mynexus_tenthx_1" spec="SiteModel">
                    <parameter id="mutationRate.s:mynexus_tenthx_1" estimate="false" name="mutationRate">1.0</parameter>
                    <parameter id="gammaShape.s:mynexus_tenthx_1" estimate="false" name="shape">1.0</parameter>
                    <parameter id="proportionInvariant.s:mynexus_tenthx_1" estimate="false" lower="0.0" name="proportionInvariant" upper="1.0">0.0</parameter>
                    <substModel id="JC69.s:mynexus_tenthx_1" spec="JukesCantor"/>
                </siteModel>
                <branchRateModel id="StrictClock.c:mynexus_tenthx_1" spec="beast.evolution.branchratemodel.StrictClockModel">
                    <parameter id="clockRate.c:mynexus_tenthx_1" estimate="false" name="clock.rate">0.03</parameter>
                </branchRateModel>
            </distribution>
        </distribution>
        <distribution id="fossilCalibrations" spec="util.CompoundDistribution"/>
    </distribution>

    <operator id="YuleBirthRateScaler.t:mynexus_tenthx_1" spec="ScaleOperator" parameter="@birthRate.t:mynexus_tenthx_1" scaleFactor="0.75" weight="3.0"/>

    <operator id="YuleModelTreeScaler.t:mynexus_tenthx_1" spec="ScaleOperator" scaleFactor="0.5" tree="@Tree.t:mynexus_tenthx_1" weight="3.0"/>

    <operator id="YuleModelTreeRootScaler.t:mynexus_tenthx_1" spec="ScaleOperator" rootOnly="true" scaleFactor="0.5" tree="@Tree.t:mynexus_tenthx_1" weight="3.0"/>

    <operator id="YuleModelUniformOperator.t:mynexus_tenthx_1" spec="Uniform" tree="@Tree.t:mynexus_tenthx_1" weight="30.0"/>

    <operator id="YuleModelSubtreeSlide.t:mynexus_tenthx_1" spec="SubtreeSlide" tree="@Tree.t:mynexus_tenthx_1" weight="15.0"/>

    <operator id="YuleModelNarrow.t:mynexus_tenthx_1" spec="Exchange" tree="@Tree.t:mynexus_tenthx_1" weight="15.0"/>

    <operator id="YuleModelWide.t:mynexus_tenthx_1" spec="Exchange" isNarrow="false" tree="@Tree.t:mynexus_tenthx_1" weight="3.0"/>

    <operator id="YuleModelWilsonBalding.t:mynexus_tenthx_1" spec="WilsonBalding" tree="@Tree.t:mynexus_tenthx_1" weight="3.0"/>

    <logger id="tracelog" fileName="mynexus_tenthx_1.log" logEvery="1000" model="@posterior" sanitiseHeaders="true" sort="smart">
        <log idref="posterior"/>
        <log idref="likelihood"/>
        <log idref="prior"/>
        <log idref="treeLikelihood.mynexus_tenthx_1"/>
        <log id="TreeHeight.t:mynexus_tenthx_1" spec="beast.evolution.tree.TreeHeightLogger" tree="@Tree.t:mynexus_tenthx_1"/>
        <log idref="YuleModel.t:mynexus_tenthx_1"/>
        <log idref="birthRate.t:mynexus_tenthx_1"/>
    </logger>

    <logger id="screenlog" logEvery="1000">
        <log idref="posterior"/>
        <log idref="likelihood"/>
        <log idref="prior"/>
    </logger>

    <logger id="treelog.t:mynexus_tenthx_1" fileName="$(tree).trees" logEvery="1000" mode="tree">
        <log id="TreeWithMetaDataLogger.t:mynexus_tenthx_1" spec="beast.evolution.tree.TreeWithMetaDataLogger" tree="@Tree.t:mynexus_tenthx_1"/>
    </logger>

</run>

</beast>
