# Supplementary material for: Survival and selection biases in early animal evolution and a source of systematic overestimation in molecular clocks
Source: Interface Focus. 2020 Jun 12;10(4):20190110. doi: 10.1098/rsfs.2019.0110 (PMC7333906; doi:10.1098/rsfs.2019.0110)
Supplement: Data and analysis code [file rsfs20190110supp1.zip › BuddMann_IF_SI/VaryingCladeSize/XMLFILES/tenthx_2.xml]

<?xml version="1.0" encoding="UTF-8" standalone="no"?><beast beautitemplate='Standard' beautistatus='' namespace="beast.core:beast.evolution.alignment:beast.evolution.tree.coalescent:beast.core.util:beast.evolution.nuc:beast.evolution.operators:beast.evolution.sitemodel:beast.evolution.substitutionmodel:beast.evolution.likelihood" required="BEAST v2.5.2" version="2.5">


    <data id="mynexus_tenthx_2" name="alignment">
                    <sequence id="seq_t11001" taxon="t1" totalcount="4" value="ATCAATCTAGCCACGCCTACAATTACCCGCTAATGGGCACCTATCCTGGATACGCGAATTATGTCGCGGTCTGAGCACTAGGCTCATGTGCATTGGTTTATCTCTTTTAATCTCATAAGCACAGAAGCCCCATGCTTCAATTTATGGATTCCTCGAGGGTATGGACTTTGCTTGTCTTCCGGGGGCGCTGGGTTTGTTCCGGGTTTGTCTGCCGCATAGCCAGCGGCCGCAAGTGAGGTCGCGTTTCTTAAGAGCTAGCATTTATGATTAGAACTCCCGGTAGTTCAATAGTCAACTGGCACATAACACCTTCGGCGAAATGCAGCGGGAAGTCTTCCACAATGCCATTCCGCTGAACCAGAATACGTTGGATGCCCGTATCCTGCCTCATAGATTGTCGGCCTCTGCGGTAACCGAGAGTTGACCAAATTCGTACGCCGAGGTCCGTCATGAGGGGTTTCAATACTCGAGCACAGGCGTTACCCTTTTCTGATTCGGGAGACGACTACGCAAACATGTGCCTCCTAGGCCACTCTTTTTCGCCTGGTAGATTGGGACTCCAGAAGCGCGAAGGAGCTCAATTCATCCCAGCGTCAAACTCACTCCCGCAACGTCTTGGATAAGACGCACATTGATGTCGGCAGGGTCTCACTCACACCATCAAGGCTTGCTGGTGCGGAGCCTCAACCTTCTATGCTATTAACCATCGGATAGGCGCATTTCATCGTCATGGCCCACTTACCAGAAAAGTTTCGGGGCCTCCGCTGTGGCATGGGTAAGTACCAAGTCATTCCTACAGCGCGTTGGGATCTAGCGCCGGCGAAACAGAAGCAGGACAGACAATCAACGCTAGCATTGTGGGATTTTACGTCCCGGTAATAGTTGTATGCAAAGAGGTAGGGTTACTTTAGAGTGCACGACTGCGCCTGTCTTGTCCCACTGCTCCATGTTGTGCCCGCGTTGGTTGCACGCGGACAGTTGCAGAAGCCGGCTATAAGTT"/>
                    <sequence id="seq_t10107" taxon="t10" totalcount="4" value="TCAGCACAAGCTCAGCAGATGGGCCATGGCTAACAGTCGATATCGTCGTCCGTGGTAGGATAGGAACGCGAGGTACCACGAGTTGGCGCTTAACCAACCACACGGAGGACGTTACCCTAGAGATTCTTCGCGCCTGGTTATAACGCTTGCGGCGACTTCGCGATCCTGTCCACCTACCTACAGTGAGAGTCAAGCCGTGAGTTTGCTTTCGCAGTGCCACTAAAAACTCGTAAAAATGCGCGCAAACCACCACAACATTCAGACGTCTGCAACGTTCGGAAAGTGAGATGCCGGCCAACTTACCCGTTTAGTGCTTTAACAGTGATGTTATGTGCCCCATAGGCTCGGTCCCCACAAGCTACCTCAAGCCAAAGACAGATTTGAACCTAAGGGTGTCATACACAAAGACTTGGGTGGTCTACTGCTCCAGAGGTCAAGATCTCGTCCGGACTTGTTATAACCAGGTATGCTACACCGATCCGGTTAGGGCGGTTAGGCATCAAGAACGCCCTCAGTGGCTCGGCGAACGGTTTTTGGCGCATGTGATTTACTCACGTTCGAAGTGACAAAAAATATCCCATGTACCTATGTGCTTCCTACTGCGCGAGGATGTACCTAATTCATTACGGCGACCCGTAGCCCGTCCCAGTTCGAATTATGCTATGCTAAGACTATAACGGTCATGCGCGGTTTTATCGTTTGATGATGGCTTCGGGCCCATGTGAAAACACGGACACGTAGACATCATCACACTCTATTACTTCCGTTCTAACAGCTGATTGACTAGCTCACCTGCAACAGACGGGGTAACTAACTGGTACACGTGTAACCTAGCCTAACAAGTTTAAAAAACCTGCCTCTACTTAACTTACCTCCGGTCGGTTCGATAGTTCACTGGTGAGGGTGTCCTTATGCGGGGCTGGTGGAATGACAACTGTTTCAAAAGAATTAGGTGCGGGGTTGCCTCATAGCGCAAATATGTGCCACGATTACATGCAAC"/>
                    <sequence id="seq_t10023" taxon="t100" totalcount="4" value="AAGTATGATCTTCATTGGGAACTATGAAAAGATACTGTGCGGAGATCAGGCGACCGAGACGCTATTGCGAACGAAGAGATAACAAATGGGTATGCAATAGGCTAGCGTCCGCTCTCTTTAGGCCCATAATTAGCTACTTGCGGATCCCGGGTTAGGAGTCGACCTGACCAAATTACAAGTCCTCCACTAGATGCCTAACCCACCTGATCGCACGCATGAGTGGAAGTCATGTATACAAGTAGCATTTCATCGTGACCCACAAAGTGCGACAGATGTACGCTCCGCGTCTACAAGAGTTGAAAAATATTATTTCCTACTGATGAATGATTGGAAGGTCGCCATAAAGGACGACGTCATCGGTCCATCACAGTCCGGAGCAACACAGAAAGGGTGTATTTTAGGCAGTATCGAGCCTCCTTCGCCTAACATTTGCAACGAGTTAGCGCTGAACCCGGCTAAGCAGTGATACATTGGCCACCCCAGGCAAGTGTATTATCCGTTGTCTCCGAGGCCTCCGGCGGAGTCAGTTTTACGGGATTTCCAATCTGAAAACATATAAGGCGTTGTTTGTGATCTGGGGACGGTGGAGCCGTGGAGAATACGATCTGATTGTAGGCCATAAAGTGGGCCACGCTATCAAGAAAGGTCTGTTGGGAGGTAGGTAAGGACAAGAATCGCGTCTAGGTTACTCAAGTGGTCTATTCATTAGAGGTTACTATGACAACGAGACGGCAACCACGTTTAAGCAGCCGGAGGTTGGAGGATCTAGCATGTTGCCACATATGCCGCGCGTGTGCTCCTTGAAGAATGAGCGGATAGCAGTCCATCCATATCTTGCGTACATTTCTGGGTCCGCGTGGTCACAGACCCACCTAGCTTTCGATGCGCTATTCGTCGTAGGAAGTTTAACATTACCCTGTTTTTAGTACTCCGTCGCTTGCCGTCACAGGCTACTTTGTATTACTAGACGTGGTCTCATGGTCGCTGGACATCTGCAATA"/>
                    <sequence id="seq_t10127" taxon="t101" totalcount="4" value="ATTCGCTCCAGCTTACTCGCCGGAGTATGTTTAATTAAAATTCCCCGGTTGAGATGACGAGAATATGGGGTGCGTAGAGGCTAGTATACGTAGATTGCCCTCGTCATGAGCCGCCTTATGCTGTTTGACCAGACGTGAGCAGTTCATGTAGGCGTGATAGGGCGGATCGCGCTTCACCGCTAGCCAGAGCCATGTTGAGCCTAATCTATGAGAGACTAACTCTGTTAAGTACTTTGTCGTCTCTAGTACGTACGCTGGGGTATATAGTTCCAGCGAGTACGTCGTGTGTTCTCATCTACCAATACCGAACCAGTCGCGTTGTTCGTTTGGTTTAGTAGATTACATTTTTGAGTTTACTCTGTTTTCCACAGCTTAAGCTGTAAGAACCCCTCCCTGAGCTATTTTAGCTGCTTTGCTCTACCTGTCAACTAAATAACAGAAGGGATAGAGCCTTTCTGGTTGTATTCATGGTGCCCGTGCTAATCCGCGCTCCATGTGTGACAAACCTGCTGATTTAAACACGCCCAGGTGCCGATCGAGGGTGGGCTAGACCTCCCTTGACTCGGCAGTTTGGGAAGTCGGTGGGCCATGGAAGGCGCCGAGGAGCGTAGTCGTGTGTTACGAGCGGTGACGTTGCGGTACACTCAAGAGCAGCGCAGGCTACTATAACGGCCTACTATCAGCATGAGTGGTGAGAGTGCTGAGTGCAGAAAACGAGAACTTTCCTTGAGTCCGTTATTTGAACTGGTACGACAAGGTTCGTATGACATATTAGCACCGTGGGGCAGGTCGGCCTCGGCCATATGTCAGCGGAAGACATCGTCCTACTTTACGAAAGCAGACTTTGAAAAGCCGACTTGACGAACAGAACTAAGTGTCAACGCTGCTCTCCCTGGATTTACGGTCTGCGTCTACCCGCGCTCCTTAAACTCTATTCAAGGTAGCCGAGAACCTCCCTCCGACATGCCAGAACTACACTCTTATTTCAATGAGAGACCTA"/>
                    <sequence id="seq_t10224" taxon="t102" totalcount="4" value="TCAGCGCATGATCCGCAGATGGTCAAGGTTTAACAGTCGATGTCGGCGTCCATGTTCGGACTAGAAGGCGATTTACCGAGAGGTGGGACCAAACCAATCACACGGAGGACGTTACCCCAGACATGCCTAGCGCGTTTATGCAACGTTTGCGGAGACATCGCGTTCCTGTCGACCAAACTACATCCAGATTCTCACCGTGAGACTGCTGCCTAAGTGGTAGAGCTCACTCAGAAATGTCCGCGCAAACCACCACGACGTGCAGACGTGTGAGACGATAAGAATGTTGAATCCCATCCACCTTCCCCGCTTAGTGCGTTTATAGTCATGTTATGTGCCACATAGGGTCGGTCCCCATAAGAAACCTCAAACGTAAGTAAGATTACAACCTACGGGTGTCACAGACAAATACTTCCTTGGTCTAATGCACCTGAGGTCTAGATTTCAGAGCGATTTGTGATAACCAATTATGCAAATCCGTTCCACTTCGGGCAAAGCGTCATCTTGATCTCCCACACTCTCTCGGCTGACGGTGTTGTGGGTATGTGATAGGATCCCGTTCAAAGTCACAAAAGATTTCACATGCTCCTAGGTGCCTCTGAATGCTAGATGAATTCCGTTAGCCATTACGGCTACCCGCCTCCCACATCAGATCCAACAATGCTGTACGAACGTTACACCGGTCGTGCGAGGTTTTATATTATGAAGACGGCTACGGGCCCTAGCGAACACTCGGAAACGTGGACCTCATCAAACTCTATTACTTCCATGCTAAATGCTGCTTACCAAGGTGTGCTGCCACAGACACGGTAACCTACTGGTATACGCGTATCAGGGCATAACAAATTATAAAATCGTGCCGCGACTTAAACGGCCCATGCTCGGTTCGACAAGCCACTGGCAGGGGTCGCATTTTGCGGAGCTGGTTGACTGACAACTGTTTCTTATGAATTAGGTCCGGGGTTGACTCCTAGCGACACCATGTGCCAGGAATACATCCCAC"/>
                    <sequence id="seq_t10324" taxon="t103" totalcount="4" value="TCAGCGGATGATCCGCAGATGTTCAAGGTTTAACAGTCGATGTCGGAGTCCATGTTCGTACTAGAAGGCGAGTTACCAAGAGGTGGCACCGAACCAATCCCACGGAGGACGTTACCCCAGACATACCTAGCGCGTTTATGCAACGTTTGCGGAGACATCGCGTTCCTGTCGACCAAACTACATCCAGCTTGTCTCCGTGAGACTGCTCCCGAAGTGGTAGAGCTCACTCATAAATTTCCGCGCAAACCACCACGACCTGCAGACGTGTGAGACGATAAGAATGTTGAATCCCATCCACCTTCCCCGCTTAGTGCATTAATAGTCATGTTATGTGCCACATAGGGTCGGTCCCCATATGAAACCTCAAACGTAAGTAAGATTATAACCTATGGGTGTCACAGACAAATACTTCCTTGGTCTAATGCACCTGAGGTCTAGATTCCAGAACGATTTGTGATAACCAATTATGCAAATCCGTTCCACTTCGGGCAAAGAGTCATCTTGATCTGCCACACTCTCTCGGCGGACGGTGTTGTGGGTATGTGATAGGATCCCGTTCAAAGTCACAAAAGATTTCACATGCTCCTAGGTTCCTCTTAATGCTAGATGAATTCCGTTAGCCATTACGGCGACCCGCATCCCATATCAGATCGAACAATACTGTACGAACGTTACACCGGTCGTGCGAGGTTTTATATTATGAACACGGCTTCGGGCCCTAGCGAACACTCGGAAACGTGGACCTCATCAAACTCTATTACTTCCATGCTAAATGCTGCTTACCAAGGTGGGCTGCAACAGACACGGTAACCTACTTGTATACGTGTAACATGGCATAACAAATTGAAAAATCGTGCCGCGACTTAAACGGCCCATGGTCGGTTCGACAAGCCACTGGAAGGGGTCTCATTTTGCGGAGCTGGTTGACTGAGAACTGTTTCGTATGAATTAGGTCCGGGGTTGACTCATAGCGACACCATGTGCCACGAATACATCCCAC"/>
                    <sequence id="seq_t10423" taxon="t104" totalcount="4" value="ATCAAAAAATTCATACTCGGTACTTACTATGTAAGAACAGGGCTCTAGGGAGCTGCATGTAATCATTGGTTACTTATACATCAATATTCTCTGCCTTCCTCAGGCGCTAACCCAATTATCCTTTATGAACGAACTTAAGCAGCGTGATACGACCGACCTGAGATTCGTAACCTAGAGCACAACGTTAGCTCCGGGTGGTCGAGATATTGGCGTACTAATTAAAACTGTCATCTTGTTGTTCTTAGTTGTGTCCCCCCCTATGTTATATTGCAGTAAGGCCGCGATGTAGCTATGGACCCCGATGGTCCCACGTCATTGGTATACTTGTCAGTTAGTATAAGTGCCATATGAGTGACATGCTATTCGGCTTGAATGTGCTGTCAGAACGGCGGCGAACGTTTTCTTCGTGGTACTCCGCTTGTGGCTGCATGCACAACTTGTGCGGACGTACCTTGCTCGGTGGTTAAATCGACGCGATCATCGCATCGTCCGAGGGTGGGCTTAAAACGACGACATTAGGCCTCATCCAATGAGACCGGGCGAATGCGCAGCCTAACCGGCAATTGTCTCAGGAGATATACCGCGATACTAGGCAGGCGTAACGCATTTCGCTGGAAGTTAGCAAGGCGGTGCAGACCACCTCACCGCATGCACAGGATTCGACCCTATGACTATAGCGTCCGTTTAGATTTCGACGGAACTGAATCCCCCTATCGTATTGAGCGGGGAAGCGTCGTTTATAGAGGCGTAGGTTAAGTTGCCGCTGAGGTCTTCCCTCTTCGGAGGTCACAGACCAACTCACCGTGACATGGACGGTGAAATGGGCCCGTTAAGCAGGAAACCTTTGTTACCGCGATATTAAGCGTAGCATTATGAGCGAACCCTACTTTATCATCATTTACATGCTGCGTCACCCGCCGGACTTAAGGCTGTACAAGATATCCATGTCTGCTGCCTTCCACTATCATGGATCTATAACCTCCAGTCGATGGACACCCTC"/>
                    <sequence id="seq_t10523" taxon="t105" totalcount="4" value="GGCTCTCAAAATGGGCTGGGCGCTAACTGAGTTGGTCTGCCCCGAACTCTACCGTAAAGTCTTCGCTAACCGGGCAATACACCGGGACGAAGCAATTTCTGGCACTAGAGTTTGAATATATGACCGATACAGAATTACAAAGTACCAGGGAGCTAGGGAAATCTATGTGTCGAGAGAGCACTCTAGACGGCGGTACTAGCGAAACCGTTACAATGCATTTAAACGCAAAATGTTTCGCCGTAGCGTGGACATACTCCCTGACACAAGCGACGTGGCGCTAAATTTCAAGCCTACTGCTCTAGATGGCCGTATGTTCCCATTACCTCTGCAGCCTTCTGCGTTCCATCGTCAGACTGTCCAACATCAGGCTGAAGGGTTCACTCTTGGACCTGATTAGCCAGGCCGTAGGTGCCGACAATGTTTCATTCTTTCGAAAGTCTGATACCACCATTCCCGTGGAGGAGGTCCCGTTTCACGATAGAAGGGAGTAAGAGACACCTAACCGGTGGAAGTCTTCTCGCCGCACACCGTATTTATGCTGACCCAGAGTCTAAGCCATTATGATGTCTATGAGAAATCTTACCCGCTGGATCCACCTATAGTTACCAGAAATTGTCCCGCAATTGCCTAACCCGAGGAGTTAGGATCCCAATGACGCGGGCATGTTCACTACTTAAACCGCAGCTAGTTACGCTAGACTGGTATTTCTTAGTAATCCTTTTCTGAGATGTAACCCCCTAACGATTGATGTCCTACAACGCCATCTACAAGCCTACCTAGGCGAGATATTGTCCCAGCAGAGGCCAAGGCCCCCTTCACTGGTATACAAGATGTTGATCAAAGATACTAGAATCGTGCGTGAAAAGCTCAAGAGCCTATGCACAAGTAGCCCGCATAGGATGCATCTATCAGGGCGTGTGTCTTAATACTGGTCAGCATTTATTATACATTGGGTCCGATCTTCGCTCGAAACGTAATTACGTCGTCGGTTGAAGTAGAT"/>
                    <sequence id="seq_t10623" taxon="t106" totalcount="4" value="AGGCCGTTTTATCCAGCAAGAAGCCCCATTTCACCTAGGGGGCGCGTATGCGTTAGCCTCTAAAGTATACCTTAATGAAACTGGAGGCGTAATCGGTTTTGAGATTGTTGGAAAGGTCTAAGCTAGAAAGAGGGCTGGTATTAGCTAATAGTGGCCCAAGAATGCTAGATGTTCTCAATTTACGGTCACGATACTCAACGGCGGCATGAAATGATTCGATGACGTCTTAGCGACAAACAGCACTATTAAATCCAGATAATCAAGCCATATATCCCCCCACCCTAGTCATGCCTTTGCCAATCTCTGATTGTCGATCTCGAAGTCCTAATCCGTTTGCTTAGCGACACGGGGAGTGACCGATGCGTAGTGAGTATTAAATGGTTGAATGATGGATTTCGATGGAGAAATTTTCGCGCGCTTGATCAAGCGTCTATCACCGTAGGGGTCGGGTTTGCCGACCAGATTAGTGCTTTAGGGCACGCATGGAGAATCTGTGTAGTCAAGAATGCTGACCCAGGTTATGCGGTCACGACAAGATCGACGAGGAGAGCAAGCCGACATAAGGGTTCCTTACGGGGCTTGGCTAGTGGCCATGAACTTAGACTTGGTCCGGAGAGCGGCCGCATCACTAGCTCGTCAAATATGGGGTCTGCACGTCCGACTTTCCTCGCACCGGCGACGCGCACGCCGTAGACCTTGAGATTCTCATACGCGTCGGTGCCCGGGACAAAGCCAGACCAAAAATGGTGAATTTGCCCCCCGATGGCTATAGCCCAGTCCTGCGCGGACCCTGCACGCTGGTGACCTCGCACAGACAAGCGGTACGCCCAGCGTGGGCGGTGAAAGATGTCCGGCATGTATCGGTGTCACTCCCACCTTAATTCGGTGTCAAGGCGCCTTGTGGCAGACCGTATCCTGTCCTGTGCTTGCCTCAAGTACAGATGGTAAAGCCTCTCAGTAAATAGCAATTGGCCATCGTGGGCGTAGAATATGCCCGCTG"/>
                    <sequence id="seq_t10723" taxon="t107" totalcount="4" value="AAAAGGTCGATAGAGCAAGGGATTCATAATGGAAATAAAGACCTATTGCTTCAGGGAGGTTTGGATACGTCACGGAGCCCCAGACGCCCGGGCGTTTACGGATCACTAACAAATTTAACCAGCTATACGCGTACGTATCCAATTACGCTGCGGTCGGGTCTGCTAATCCAAATTCCTATCCTGACGGTAAGAACCCCATCTAGGGCGCAAGCCCCCACGAACTTAGATTAGCACGTTGGGTGCAAAGTGTCGAGCCTCCTGAATAGTTTGCAGACTGGAACGAATGTGCTTCACAGGATTTTTTTGCCACCACTAATAGTCATCCGTCCGTGAACTTGAATTACCCTCACGAGCAGGGCCGATGTGCCTAGCTAAATATATAGACGCTGGAGGGGACACAGCCCAGGCGGTACGGGTTTTCGTGCAACTAGCCCGGGACTTGGGATATCGCAGAAAGTTAGGGAAATGGGAAGTAGCAAGTATCTTAAGCCTCGTGGGTACTAATTAATTAGATGGGTCCCTACAGGGCAAACCGTTGCTTTGAGGGGTTATCTGACTGGGATCTATTACGAATTAGGTATCGTGGTCAAAACCTAACTTGGAGGAAACCTATGTCACTGGTTAGGGATGTCCGGCGCCAACTCCCTGATACATTGACCCCATGGCGTAAGCCCCTGTATTTTCTTCACGGGCATACATGTAGGATCTTACGGTGCGATGTCCTATCTGAGGCGGACATACAAGAATTTTCTTAAATACCAGTGAACGGTTCCGTGACCCCTTGTTTCCAGTTTTAACCAATAATACTGGTCCGTAATAATTTTGCTATCAGTAGCACCCACGTGGGGTCTTGACAGTACGGCTCCGACAGTATGGGCCCACGGGAATTCCTACTCGGACTTAAATTTCTGGACACACTGTGCTCTCGTTATGTCCTTAATTGCACCTTGGTAGAAATACTATCTTACTGGCGATGTTTGTCCGGTATCGTGGCCCCTTA"/>
                    <sequence id="seq_t10823" taxon="t108" totalcount="4" value="CGGCTATGTCGATCCGAACCTGGCTCCAGTCGCGAATGTACCCCGAGATTTGAACGGCCCGCTCCAGGACTCCTAACGTGGGCGACTATAAACGGGGCTCAGTGCGCGGAGAGGGGATCATGAAACCACTCTATGCGGGTCAATGCGATAAAGTCTGTATAATCGTAGTCAGCGGACAGCGTCTGGCATCCCTGTGATAAGGATACCATTGGGTTAAGCGTGGCCGGTCGGTGCTGAGGAATCACTTGCATAACCTCGAGTAGCCCTCCGGCCGAGGGATATCGGGGCGGAGAAAGTCGGGGGCGTGGCGTACCATCAGTATCAGTAAGAGGTGTAGCCCGAAATTTTACATTCCGTCCCAGCTTAATGGAGTGGGTGTTCTCCTGCAAATTGTAGACGATCGGATCGGATGCGACGTTACTCCCAGTCGATGACTCGCCAAAAATGTCAAGGAATATCGAGGCTGTAAGGGTAGTTCGTCACGGAGTAAAAGCGACGTCATTCAGAATCAGATGGTGCTAGCTGTCTGTGTGATATATCCACGTTCTGAGGTCCAATAACAGGGCAAACGGCATGGGTATCAATTATGATCCTAATACCACACGGCCTCTTCCATACAATCGGGTTAAGCGCCCTTTGGGCAGAGCATGGTTAGTGAGCATACCCTGCCAAACTTCGTCTCTACCTACACAAAGAGCAATCCAATCTGGGTTAGGCAGCCAGGAATGAGAGGCAGCACCCGTAGAAACGTCGAGAATCCTGAAGGTGTCATACATCTTAACGACGCTACTCCAAGTCATAACGGTTACAGAGCACGCCCTTCAAATTACGGCGCGCTCTGTTACGGCCTTACGGCAACAGGAATAGGTAAAGTCTGGCATAGTCTCCCTGAATGAACACTGTAAGCACATAGTAAGGTACCTGGAATCGGGGATAGCCAAGAGCTCTCTTATCTCAACGTACTGCTGCATCAAAAATTCTTCTATCGAGGTAGTGTTTA"/>
                    <sequence id="seq_t10923" taxon="t109" totalcount="4" value="CGAGAGACTAGTACTTGATCTGCCATATCGAAAACTAGAGTGCACCGGATTGCAAAGTAGCTACATGGACGACGGGTAGTACCCCGCCGAGGGGCTTCCTATTGACCGTCGCTTCCGACGTTATGTCAGGACGACTGGCCCGCCGCCCTGGTCCGGCCTTGTAGGATAGGCTGATCTTCAATGCCAACGATAAGCTATTGGAGTTGCTGATCGTGACCTCTTTATCCCTGCCGAAATAGGTGTGTTTGCCCCTGGGTGGAAAGTGCGCTCCGTGGCCGTGAGTGGCTGAAGATAATCGCAAAAACGCCCTAGGGTTAGCCGGACCTAATCTTCTTTCCATTGACATTTTCTGGTTGATCAGTGGAGTTCTCCATGAAAGATTACACTCACACCTTTTGCGCTCGTCGAAACTCTTGCTTCGTGGGAGCTATCTATACCCTGCTTTACGCGGCCAAGATATTGATAAAGGACAGTTCCAGGTTGTCGCGGCCATCACTCTACAGAGCCAAGAGGTGTTCCTTGCGAGGTCTAGCACGCGTAGAACAACGGAGCATAAGTGTAATGTCTAGCAAAGCCCGTACTTTGATCGAACGGCTATCGCTATATAAGGTCGGACCTATATTTGAGGTATGGAGCAAGTACTAGTTCGAACGCGCAAACCCAGGCTGAGGGGGTAGAATGAATTAGACTCAGTACATATTGGAGCCTAACGGCAGGCTCCGTTAGAAAGAATAGATGCGTTGTATTTCCCGGATCATAATGGGAATCCTCAAACTTCTCGTCATAGGGGAGTGAGCTCAATAGCATCTGAAGTACACGTATGGCGCCAGGCGCTAGTGTTACATACTACGTTTTCCAACGCCAACCTACCCGTAGTCTTTAGGATGACGAATCGCATGTACAGACTCTAAAAAAAGCCTGTCCCAGGTCCACTCCTGATAGCTACCGGGCAATCGTAAGGAGCTTGGTAGCGAAGTCTCCTAGTTACGTGGATCTCTAC"/>
                    <sequence id="seq_t11129" taxon="t11" totalcount="4" value="TAGAAACTGCGGGTCTTTGCATTTTCTCCCATAATCGCTTAGAGGCTAGGATTTCCGTAGGGATGTCAACGGAAGTATTAGCCAGCGATTTGTCGCTCAAGCTCTCTGATGATTTATAGGGACGAATTAGCGGTATCGCACTTATACTGTCGTCTGGCTACATACACTGACGTTTTAACATACTGGGAGGCGTTTCACGCTGTCCCTATAAAAATATGGTCATACCTCCGGGGCGCGCCCGCATGTGCTCCAACAATCTAATGACAATAATAATTGCCAGAAATATATCGCTATCCCAACCGATAAGTACATGTCCTCCTTGTCTTGAGACCCCCGCGCAGTGCGCGTTTGTAAACCCGAAGACGATTGTGGTCCGGGCACTCAATATGCTGTTTGTTCAAGCTTCACACATTGTGACTTAAACCCCACCAAGTTCCCCATCGATTGCCGTTAAGCTCATCAGTATAGGTTTACATACATGGCGGGCCGTAATTATTTCAGTACGCAATGGCACGTTACGCACCTAGTTGCGCGCTGAATCCCGCGTGGTCGAATGCTGTTCCGCGTAATGAGTTTGACCTCACAATTTAATATTAAGGTCCATCGCGATAGTTTACGAAACAGGGCTAGGTTCTGGAATTTAAAGTAGCACTTGGGGGTTGTGATAGCCGTCGGGGGATACGGGCGCCGGCGATGTTATGCTTCGCGCAGAAGCTAGGATGCCTAGGTGCTCGCCGATTACGGGATAACAGATACCGACTCGCAATTTAATCGGTGTACTTGACGCTCGTACAGATTGGTCCGCGATTCATAGCCCTTTGGAGAGTCGGACATTAGCGTTATTTCCAATTCACGAGGATGTAGCTTCATGATCAATAGAAGGATCCTGTTCAGCCGTTGGGAAGCCTTTTGCCGGATCATTGCCTATTACTAGTGCCCTAGGGATAACGCGATCAAGGATAGATTGTCTCCCGCTTACTTGTGACTCATCACGGTATTG"/>
                    <sequence id="seq_t11027" taxon="t110" totalcount="4" value="GCCAAGAGTTTTCCTCCGACTGCAACTCAGTCGACAGGGATCGAATCTGTCGCCACGCTGTGGATTGCTTGTCCTCACTCTTGGATCGGCCTGCTTATCTGGAGTGAAAAAGTGAAATACCCTTGAGCTACCTGCGATATCTAATCATGCTCCTTTATTAGCGGGGCACGGCGGCGACGCAGAAGTACGTTGGCAATCAGGCGGGGGCACCTATCGGTGGCCACACCACTCTCTTTATGGTGGTATAGATAACCACGACGTGCTAGTGGGCAGGTGTTCTAGGCCTAACATTTTGCGCGTAGTAGAAGCCAACTACGATTCGGAGCACTTATCTTCTCTGTTCACGACGGCATCCCAATCACGTTTCTATTACCGAGGGAGTGAATAAGTTTCGCCCGCAGCGCGCCACTAGACCGCTTGCGCAACAGCTCTATCTCCTTACTCGCCACCCACTTCTGCGTAAGATGTTCCTCTTGGCAAGTATGAAGGCACCCCATCTATAGGCACATTAGGTTTTCGAATCGTTACCCTATGATTAGGCGTCCAGAAGGCCCAACTCGCGCCGGAACATTTTCAGTCATAGCCCGGTCGGCTTATAACGCATCGACTTCCGCTAGACCTGACTGAGGAGCGCCCGATACACACAACTGATCTTATTAATTGCCCAACGGATCGACTACCACATTTATTTTCCACGCGCTGATCGACCTGGTACTATGACTTGAAAATGGGTGAACAGGTACGCATTGAACCGCTCTACAACGTAAGGCCTGTCAATGCTTAACCAGATTTGAGGCCAGCGGACCGCAGAGACTAGTGACTTAGTCCTTATCGGGTGGACGTTATAGATTGCTGTAAAACTAGGACCACAATTGACATACAATCCCGCGAACTTTGGCTTTCAAAGACAGTGTAGGTACTACTGAAACAATGTTCTCTATAGTCGAGCTGCAGCGTTTACGGGTGCTGCTGGGCCCGCTATGGTCTTTACAAACATCAC"/>
                    <sequence id="seq_t11128" taxon="t111" totalcount="4" value="CTCGCCCAGGTGCGGGCGGAGTCACACCCCGGGCCAGCCCCACGATATAAGTCGCTAGTGCCCATCGCCGATGGTAGTTGGTCTAGGACGTTTGTCAGGATATCTCTCTAGAGATGCTGGTCTAAAGGCGTCACCTAGATGGCTGGGTCGAACAGTGGCTAAGTGGGAAAGAGGTGGCCCGGAGCTCAGGGTCGAACTACGCTAGGGGGACGAGAGTCCACTATTCGTAAGTTTACGACACTTATACAATCGCACCTCACCAAGTTCTCACCCCGGGCGCAAACGTATGGAGGCGATTTCGTGATACGCTCATTGGTTCTCCTAACTCTTTTTAGGCCTCCCGGGGCTTTTATAGCACTGCCCTTGTAAAGACCTAGCTCTACGACAGGATTATGCGTCGGGCGCCATGTATTGTGCCCATTGATTGGAGTGTTGCTGGGGACCCAGCGTCGCTGCCAATAACAATAGGGATTTCAGAAGATCTCTTGTATCCCTCACGTTCCTTCCGGGGGGAATGATAGTCCGGTCCAAGAGTGAACGGTGGCGCGACTGTGCACTGGCATGCCGGCACATCGCTTCTAAGGCGAATCGCAATATTGACGCGTGCTTGCCTTTGTTCTGCCCAGTAAACCGTACTTTTGACCCGACGGACATTGTAAGACGGCCGTAACAGGTGCGGTAACACTTTCATCTGCCACGCTGTATAAGCGCCGTGGAGCATAGAAGAGCGCATCAATCAGTGAGCGATATAACTGCTGTCAAAGTAAAACAAGGCTGCGTTTAGGCGAATCCGCTCCCCCAAGTCTGTCCAACCCGGTGCAGAGTCCCCATGTCCGTTCTCGTCACCTTACTCTCTTAGTCTACCATCAACATTTCGAAGGTTGCATTGTTAATGAGCTCGAGTGTGAGGATGATACCCCGTTTCGTGGCCTACTCTATAGTGCCGCCGACCATCAACCACGGAACCTGACGGGTGAGATACGGACACAGAACCGAGGTT"/>
                    <sequence id="seq_t11225" taxon="t112" totalcount="4" value="AAAACCGGGAAGTATCCTATCGAGAATATAGCAGCGGGCATCCTTGGGCGTGGGCATCAGGGATAATGCCGGAATCTAAGACCTGTGCCGGCAAGTAAGGCACCGTCAAGGGACCCGCCGGCTGGTTTCGATCATTAATACGCGACTTTTATGTTCTTGAAAGGTGAGGTGACAAGAACTCGTTCAGGTAACCCCTCATGAGCTTGAAGGCATACCCGGGTCACGGCGCTGGAAACTACTTCAGTTTTACGCAGTATCTATTTTAACAGGTATGATTGGTCCGGCCGGTTGGATCTAAAAAGCGGTGTGAGTTGGAAGGTAAACGTACCACGCATGGACCTGTGTCCCAGGGAGAGCCGATGCGCTAGACGTACTATCACACTATTAATCCACCCGGTAGGGGTCGGCCACCGTCACGCATTTCGCTTACCCATGGCGTCCGTGCAATCGAGGCCGTTATGCTAGCCGTGCAGCGCAGCTGCCAAGCTGCGCCCGCATAGCCTCGACGCGCTACCCACGCGTGTCCTCTTACGGGACCTGAACTAGTGTACCTCGATAGTCAACCATTTTAACGTTGAACCCCTCGGAATTTGTATTTCCGTCCGAGATGCTAGTACTTCCTTCGGACAAGTGTCTGATCTACGAGTCCCCAATGCACCTAACGTAACTGGGTTCATTCCAGGTAACGGAACCATCTTCGACACTCAAACAGGTCCCCACAATAATACAAGACCTACCTTCTTTTCCCCTGAGACGGCCAAGGAGGCCCGGACTCTTCATTGCTTGGAAAGCAACAGCAGCGCAAAACAGACTATTCGGGTACGCCGATCTACTGTTTGTCCGACGGGTCGTTCTCACAGGCAGTTAGACGAGTCGACAGGATTGGGCGTCCTACTCACCGCTCGTCTGTATACGGGGATAGCCGACAAGGGGAGGGTGTACCTATTTATCACTCCGATAACCCGTCACCGTTCGGTTTCTGGCCAGCGATGCGATTACA"/>
                    <sequence id="seq_t11324" taxon="t113" totalcount="4" value="CGCTAGAATCACCCTAGGACTTCGAACGCCGCCACAGGGGCAGAGAAATGGAATCAACTGCCCCTGGGAGTTGTCCACGTTTTCACGGGGCATCTTCGCTAGCGTTCACGGAAGCTCTGTACAACAACGAGTGACGCGCAACCGTCATGATGTGGAGTGCTACGGGATGCTACGAGGCTGCGTGGTGTTGCTCGAAGGAAGAGTGCAAGACAACGGTCCCCCGATCGCTCTTCTTATTCTGTGTACTTTCAGCATTTTCGAACTATCCGCGTAGGGGCTCCTGATCAACTAGAGACCTTTAATAACTACCAGGACCTGTGCACGCACGTCGTTAGGTATCAATTTTATTTCAGACAAGTGACCTGGCAATGAGCTAGCTCTGTTTTACCTGTAAGGGATGAGCACTAGCAATCTTTTATAGCCATATCAGCAGTCCGGGGCTCTCCGACTCAAAGCGTTCCTGCAATTGCTTGTCGGCTAATATGTTGGATGACCATGTCGCACCACGGCGTGGACCCAAGCGAGTTGCGAAGCCATCAGATGGCCGAGCCTCGACCGTTAGATTCGGCATCTCTATTCAAACGCGAGGTGCATAATTAACGCCCGGCATAGCTAGTCCCTCTGTGGACTGTTCCTGCGCCACGGTAATCGGATCCATTTCATCCCTGCATTCCAACGGTTACACATTGATATTGCGCTCTGTATAAGCAGGACGTAGCATTATGGCGGACCGGTGAGGTCGTATTCAGAATCATCTTGGTATGTCGACTTTGCCTCGGTTTCGGCGGATTTTCTCGCTCCGCTTAAGCCGCATTTGCAATGACATCGCAGTTACTGTAAAAACAACTCCCTCTTATATGTGAGTACGAATTCTGTTCCCAAAGCCTGACCAAATGGGATCAACATCAGGACGGTTCACTTCGTCGGCGTGGACTCTAGTATGTTGAGCGCGATCTACTACTGCATCTGGTTTCTACGTGTTCGGTAGAAAAGACGTAAC"/>
                    <sequence id="seq_t11424" taxon="t114" totalcount="4" value="TGCTCGATGGGATGAACAGCTTGGAGAAGACACTCCACCTTCCACCGACTCGTGGGACAGTCTTTAGGCCACTAGGCTTTGCGGCATCCGACTCCAGGTAGCCGTCGGATACGAAGACAGAACTTGGAGCAAATGGCCGCCTGCGCACTGTTACCCGCGAGGATTAACCAAGGGCCTACCCCAGTTCGTGTACATTTAGCCTCGGTAAAGCAACTAGGATAATGCTTGTCCTCATATCTTATAACTTCTATCCCAATATAGAGTACGTGTGGAGATCCCAACTGCTTAAAAAGGAGAGCACCGTATCACATTGGCCGGAGCTTTTCTAAGGGGCGTGGAGCGGTTGGTACCGGGGCGACGCATCTCCGCAGTCGGAAAAGGTCAGAATACTAACAGTCCGAGAGATAAGTAGCACAGCTCGTGGCGGTGTTGTTGTTTGTGGGCTTGATCTATGCGAGGACGGGTAGAACGGTCCAGTCTAGGATGGGGCTAACACGCGCGCGACGTCACATCCCTGACCCCGTCAACTTCCAAGCCTCCCGGGTAGTGGCTGGTTGGCAGGAGTAGGAATCCCAGTGCATGTCGTTGCGGGTAGCGCACAGCCGAGTACAGGTCTTCCAACACCATTGTAGAGTCGCATCTACGGGATAACATGTTCACGCCTCCCTATATTGCTTTGAACATGGGTGGGGATGTCACTCCTAGTTCCAGAGCCGCTTTAGGTTTCCAGAGTGTCTCCAGACGAAGCTTTCAGGGAAGACGATTAAAGAGTGTGTGCCATTCGACTGTTCGGGAGTACTCCTTTTCGACTCAACCGGAGACAAACGCGCGGTGGGTACTAAACATGCGCAAGTACACACCCGGCCCCGATTGCCCCTTGAGAGCCACTTATTTAGTGCTCGCGCGTGTTATGAAATAACGTGGGGAGTGCTTGTAGGCCCACCACGCGTAGCAGGCCTACGGGTTAACGCGCGTTGATGTATATAACACGATTGGAAAT"/>
                    <sequence id="seq_t11523" taxon="t115" totalcount="4" value="GTAGCTAAGCGAGACGAATCACCAATCGGGGGCCAGTTCAAACCGAGGGCCGAGCATAGATTCGGAAGTCCTATCTTGTTTTGATATGCATAGGAACTTTATACTGAGTCCATCATAGGTTACAGCTAGTTTACGTCAGGGTGCAGAGACTCTTACTGAAGCGGACTGTGTGAAAGCGTCGCTAGTTCATGAAACCGAACAAGACGACTACGCCATGGTCCAGTGGTATCGAGAACCAAGGACCCACAGGACAAAGGTGTGCTCCTGGACGAGAGTGATCCCAGGAGACTATAACCCCTTCGGGCTACGTCAGCTCACTTCGTTATTCCACAGATACCGTACTAATCCTTAATACATCGATGAAGGCTCCCCGTTTACCGACAGGACCGAGTTTTTCCCGCTAAGTGTGCCATTCTTGGGCATGTGACTACTATAACAGTTCCGGCTTCAGTGGGATCTGTCGGTCTCCAGCTGTAGTGTCTATCAGGGTAGGTGAGGTAAATGCACTCTCGAGTCGATCGGGGGTCTTTTTCCCAGGGGGAAGCGCAGTAACCTTATGTCAGGTGCTGTTCTACTTTACTCTTCTCTCCGACATCTTACGAATCCCGATACGAGGGTCCTATCAAGGAGATATGGTGATCTCTGAGGACGTAGCGAGATCAGGCTGTTGTACGTTCGACGAATGTAGTCGCTGCGGTCGAATATGGGGAGAGCTTCCTTGAAATTCATACCCATCATGAGCACATAGCGAACATTTCATTTGCCCATTTAGGGTCACATCAAACAACAAGCATTAGGCCCCGGTTACGCGAGGCGTCATACTGCTATAATGGAGGGAGTACAGGAATACTCAAGTACATGATGGTATCTCCGGCACATGATACTTTGTGTGGGACCCGATAGTTGGATCCGTGGCTTTCTCTTAAACATATCACGCTGCGCGTAGGGGCTACCGACGTTCGCTAAATAAAGGGAACGTGTGGTCGGCATCGCGAGCTCC"/>
                    <sequence id="seq_t11623" taxon="t116" totalcount="4" value="TGCAAACCAGCATGTGTATCTTTGACGCGACGGGTCGACCGGCCTGCCTACTAAGCTGTGGTGATGTCACTTCTCGTTAAGAACATGAGACAGGTTCATTTAGGATTACAGATAGTAAAATCGCAATCTTAGACCAGAGACTCCTATCACTAGAATGGAGAGGCAATATTGAGCGTATGTGTTTCTCCGCTCAACCAATTGCACAAGAGGGAAATCCAATCATGACCGACCTATCGTGAAACTCTGTAGCGTCGAGTCCAAATCCTTAGACGCTCGACCTTACTAGCTTCTAACATGTCTGGTATTTGCCTCATGTCGAGAGATGACTCCAAGTGCGCGGGCCCTGCACGGGGAGCTCGCTCTATAAGAGGCCAGTGATCCTACTGGTCGTCGCTATTGCTAAGAAAGAGTGCTACACGATTCTGTCGCTTCAACCGGATGTATGCGTTCACTACAGGAGCGTGCTGTAGGCCTTGATGCTTGCACAATAGACTCCGCGATTGACTTTCGCGCCATCATGCGTGCACGGCGATTTACTCACATGTCCGAAAACCACAATTTTCATGGGAAAACGGTCACAGGGAAGAGTATAGCCTTGATTGTAGCAACAGTTCGAAGAAGGCCACGTTAGGGCGTTCAAGAAGGTTCCCAAAAATGTGGGACTTAAGCGAAGATAGTCTGCAGAGATGACACGCGTTTGCTGACTTTGGAGTCTTTTCCTTTGAAGGAGAGCCACTACCCGCTGAACTGAATGAAATTATCACCTAGGTGGCGGTTCACTCAAAATTCAGTAGTTTGGTTTGGAGCTGAGACAGCTCGCACTTAATTCGGGAAGTCCTGTCCCATATTGTAAGAACGGTCGTCATCGCAGTAGGATGCGTCCCAACTACGACGCGGACTGCTAGTATGTGAACCCGGGCTGTCCCCTGGGGAACAGGCCAGATTACGATTTCAACATCGCTCATCCATTGTCTTTCAAATCGTCTAGTCATATTGACTT"/>
                    <sequence id="seq_t11723" taxon="t117" totalcount="4" value="CCTGAGTCATGCAGAGCTTCGATGGTACCGAAAGGTCGTGACGTTGGCTACGAGAGGCTATGTCGTAGCATCACCCGTGTGCTGAAAGTCATACTACGCGTTCGTGATTGTCGCATGCCCTCCATTCACGAAGCCACATATATGCTGGTCACTTCCAGAATCGGGAAAGCGCTGCGCCGAACTGGTGTCGCAGACCCCACGAAAAGAGCTCCCTGGCCACCCATATACTAAGCAAAAAGCATTATAGCAACCTATTGGTAGCACGAACTGCCCTCGGATCAGGGCATGGCGCAAAAACCCTTCTAAACATTTCTCATCCCATGACTAACCGGCCCACCAAATAAATCCTTCAGTGGCTTACCGTACGTTCCAGTGTACTCCAAGAATTGCAAGTTTACTATGTTCATTCTACTAGTTGGTAACCCCGTTGGTGCCTGACGCCCTCACGTCACGGTTGCGGTCGTTAAGTATTGTACCCAACAAATCTCCGTTATTAATTGCTATAAGCAACTAGACTAGGGGGCAATAGGTCTTAATACATGTCGACTATGATATTAAAGATTGTAAATTCCAGTCTACGTCACGTGGACCGATGCGCGAGTCTTACTCACGGTACTTACCAGCTGGTGCACCGTCACACAATTTGCGCGGTGAGTCAACCGCGACGTTGGATACTTGTCTCATCGCGGAACGCCGTGGCGCTGTGCCTAGCCACTTATAGAAGTCCGTATACTACTCAAGTCTACCCGCGCCAGAGGGTTCCCACAATTGAGCCTCCCGTTAACTGTGGCGGGAATGCCATTGCCGTGGAACACAACTTGGGCGAAAGGGCTGCTGCGGCTGCTCATTGCCGAGCTAACCAGGGAGTAAACCTCTCGCTCCGCTTAAGCCATGTGAGGCTTCTAATGCACCACCCATAATTCTACGAGAAGTCGGTTTTGGATTCAGATTACCGTGCTTGGCTCAAGGAGACTTATATACTGCCCGTATAGACTTGCCT"/>
                    <sequence id="seq_t11823" taxon="t118" totalcount="4" value="CTAAAGATCCATCAACACGTCCTGAATGGAATCCCGGGCTACATTGGACGCGAGCATATTGGATAGAGCCTTATTCTGTGGTCGTAGTCGACAAGTGAGGCCCCGTATTGTGTCCAGGCGGCAGTGTACAATCCTAGTATCGCGAATATCATATGCCTGGAGCGTGAATTGACAAATACTCCATCGGGTATCCCCATATGAGGCTACAGTTATTCGGGTCTCTGCGTACTTAAATCGGCTTCACTTAAATACACTATCGTTCCTTCCCAGTATGATTACGCCACCATGGATAGTTTAACCGGTCTTATGAGAATGAATTAGCTCGTAACACATTTGGCCATCCCTTCACATCAGAGCGGCTACGCTCGACGTCACGTCATGCGATTTATCCAGGCCGGCGGTGTCGGCATCGCGAATGCCCTTCCCATACGCCTGCCCTCGGAGAGCCGGTGGCTTGTTGTCTATTCAGCCATTGAGAGTAAAACGTCGCCCCTTCACACCCCCCTTGCGGTATCCCGGGGTCACCTGCCATAGCACCGGGCGTAAAGCAGCTCGATAGTAACCCTTATAAAACTGGAAGTCCTCAGAATAGATTTTTTTGTATTACATGGTAGTGGATCCTCCGTACAAGTGTCTGTTATCCGAGTCCACATTGCGCTTGGCGAAGCTCTCTTCAATCCATGTTGCGAGACAATCTTCCAAATGGTGACCGATACCCAGTTTTCCACAGGCACTAAGTTCTTCACCCCTTTGACGACCACAGAGTCGCGAACTGTTCTAGGGGGCGAAAGAAAAAGCCAAACCAAGCCGGGTAATTGGGTAATCCGTTCTATCCAAAGACGATCGTCTTGCGCCCACGAGGATTTTGATGACTTCGTAGAACGGGAAGCCTCTACTCCACAGGGTCTGCAGGTATTGCAGTCGGATATGTAGAGATTGTTCCTATTAGTCAGAGCGACATGTCCTCTCGTATGGGTCTATACCAAGCCGTGCGTTTAAA"/>
                    <sequence id="seq_t11923" taxon="t119" totalcount="4" value="CAGCTGGCACGCTCTGACACTGGCACGAGTCGGGCAGCTGCCCCGGAACTTGAACGTCTATCTCCAGGCCGCCTACCCCGGGAAAGAATCAACATGTCATGCGAGGGCTAGAGAGGATCACGAAACAACTATATGCCGGTCGGCACGATAATAGCTGTATAATCGTCTTCAACGCACCTATTCTGGTGTCCCTGTCGTGCGGCGCGAAGTGGCTCGATAGTCTCTGGTGGAAGCCGAGGAATCTCTTTAATAAGCTTGACTAGCCTCCTGGAAAAGGAGAATAGCTGAGGAGTAAGACATCGGAGGGGCCAACCACATTTTGCCCTGAGTGCTGTGGACCGAAATTGCAGATGCCTACCTGTATTAATAGTGTGGGACATTCCGTGGAAATTCTACAGGAGCGGATCGTATGTGTCGTTTCTCCAAGTCTATCTCTCGCCAAAATTGTAAGGGACCATCTAGGTATTTAGCCTAGTCGCTAGAGGTATAAATGTGACGTCAACCAGAAGCAGCTGTGGCAAGCCGTCGGAGAGATATATTCATATTGTGAGACCCCCGGCAACAGGTACATGCATAGGTATGAGTAATGATACGACTCCCCCACAGCCTGCTGCCGACGATCGGATCAAGCGCAGTCGTGGCAGGGCAGGACTAGCAAGAACATGCTCCCAAACTTAATGTGTACCTACAGTAAAACCTATCTACACCTGATTTGATAGGCAGGCATGTATGTCGGTACCCTTAGTAACTACAAGAACCCTCAAGCTGCCGTACATGTTTACGATTCGAACCAAAGACATAGCGATTCCAGACCACAAGCTTTTAATAAACAGGAGCTACGGTATATTCTTACGGCCACTGTGATAGGTAAAGTTTGGCCTACCATCCCTGAATTATGACTGTAAGCACAACGCAAGATACTTTGCTTAGGCGAAAACCCCGAGCTCTTGTGTCTAAATGGGCTGCTGCAACGAATCTTCTCTGATTCATGTAGTGTTTA"/>
                    <sequence id="seq_t12109" taxon="t12" totalcount="4" value="GCCAAGAGTTTTCCTCCGACTGCAACTCAGTCGACAGGGATCGAATCTGTCGCCACCCTGTGGATTGCTTGTCCTCACTCTTGGATCGGCCTGCTTATCTGGAGTGAAAAAGTGATATCCCCTTGAGCTACCTGCGATATCTAATCATGCTCCTTTATTAGCGGGGCAGGGTGGCGACGCAGAAGTACGTTGGAAATCAGGCGGGGGCACCTATGGGTGGACACACCACTCTCTTTATGGTGGTATAGATAAACACGACGTGCTAGTGGGCAGGTGTTCTAGGCCTAACATTTTGCGCGTAGTAGAAACCAACTACGATTCTGAGCACTTATCTTCTTTATTCACGACGGCATCCCACTCACGTTTCTATTACCGAGGGAGCGAATAAGTTTCGCCCGCAGCGCGCCACTAGACCGCTTGCGCAACAGCTCTATCTCCTTCCTCGCCACCCACTTCTGCGTAAGATGTTCCTCTTGCTAAGTATGAAGGCATCCCATCAATAGGCACATTAGGTTTTCGAATCGTTACCCTATGATTAGGCATCGAGAAGCCCAAACTCGCGCCGGAACATTTTCAGTCATAGCCCGGTCGGCTTATAACGCATCGACTTCCGCTAGACCTGACTGAGGAGCGCCCGATACACACAACTGATCTTATTAATTGCCCAACGGATCGACTACCCCATTTATTTTCCACGCGCTGATCGACCTGGTACTATGACTTGAAAATGGGTGAACAGGTACGCATTGAACCGCTCTACATCGTAAGGCCTGTGAATGCTTCACCAGATTTGAGGCCAGCGGACCGCAGAGACTAGTGACTTAGTCCTTATGGGGTGGACGTTATAGATTGCTGTAAAACTAGGACCACAATTGAAATATAATCCCGCGAACTTTGGCTTTCAAAGACAGTGTAGGTTCTACTGAAACAATGTTCTCTATAGTCGAGCTGCAGAGTTAACCGGTGCTGCTGGGCCCGCTATGGTCTTTACAAACATCAC"/>
                    <sequence id="seq_t12023" taxon="t120" totalcount="4" value="CCGGAAAAATACATTAGCTTAGCCCAAAGGAAAACTAGATACAACCAGTTTGCTTGTACGGCTGATAGGAAACCGTTCATCACACGCCGAGGGGTTACCTATTTAGCGAGACTCCTCACATTATGGGAAGGGACATGGCCCGTATATCTCTCCCGGCCTCCTGACATGCCACAACCCTCACGAACACGGAGTCACAGTGAGGGGTTCTGGGCTTGCAGTTTTTCAGCCTGCCCTATAGGTTGCTTATGCCCACGGACAGACTGGGCGGTTCGCGCCCCAGGGTTTCAAAGGTTGAATACCAGTTACTCAGTGGGCATGATCATCCGGGCGAGCATCTGATGTAGTTTATCTGTTAGTTCAATCGAGCTCGCGAGCTTCGTTTACACTCACGCCTTAATATGTCTTGACCGCTGGTTCATGCCCTCCGCTTTCAATACCCTACGGCTCCTGCACGAAGTGTTCATTAATTAACGCAGCAGATTTGGTCGGCCATACATGTGAGAATCAATTGCGGCTTCGTTTGGAAGCGTAACAGCCGGGGGGAAGGGGAACCTGACGGGGTTGCGTAGAGAGTGAGGAAGATAGAACGAAAAGGAATAGGCGGGTTGGCGCCAAAAGTTGTAGGACACATTAAACACAATGGGGATTATACGTTGTAATTATTCATCCTTGGGTGGAAGGAGATTAATGAGCTGTAACCGTGTATCCACAGGCACTCGCTGTGCGTGCGGACGGATGCTTTTATTACCACCAACGATCTCGGGACTCCTAGAGCCCCAAATCATAGAGCACTACCTTTGATAGTATCTAACATTGCTGTTTCAGGTGCTGCAATACTAGTCAAATCCACATTCTGCACCCGTAGCGTATTTACTTGCTACACTACTACATTGTACATGAGGAAGCGCCGCATGTCACCTCACCTGGGTCCAATCATTCTTGGTACAGAGTATTAGCACGGTGCGGTGCGGCCTATGCCCGTCGGGAGGTGAAAGTCTGG"/>
                    <sequence id="seq_t12127" taxon="t121" totalcount="4" value="CGAAGCTTATTGGCAAACTGCATCTAAGATCCAACTCAAGTGCTATCGTTCGTATGTCTATCGCATACGCTGCATGGCACACGCTCGCCTATGTTATAAAGAGGCATCAACCAAAATATTCTTGTTGTACAAACATGACCATTCCACCTGGTACGACCCCTCAGTTATAACCTCCATACTGAAGTTCCTTCAGTATGATGGAGATCCGTGTCAACGAATTTAAACTCTCTACCTGTCGCTGTCTAGTACATGCCCAGCTATGTATTTCTGCATTACGTTAGCCAGGGGTCAATATTCCCCGGAGAACAACCCTTATGGGTTAAATTCAGGATAGGTAGATCTGAGGACTGGCTGACAGCCGAATTGTATTTACTTGACTGTCTGCTCGCTCGTAAGCAGGCTCCTCCTGGACCTGCCCAAGCGCCTAATATCACAACATGTGCGCAGCACGCTTACTCTGTTATTAAAGAGCCACGTACTTAGTAGCTAATGCAGATGGTATCAATGAGCCGCGATAAACCATCTGGCCTATGGATTGGGAGGATTCGAAGCCCATCCTGCTTAGGAGGATGGTGAGCTTGGACCATAAAAGCCCGTGTAGTGGCATTACTCTCGGAGTTAGGGAAACTGCCTTGCCGGTCAAGCCGCTAACACACACCTCTAGTAGATGGTACTAGCATCAGTCTGGATACTGGTAGAGCAGAATGCCCCAATCGTAAGCGGAGTGTAACACTGTCATATTGGAGCACACGTTGGTGTCCGGCTGCCATCTTTCCACGACGTGGCTCACAGACCACGGCGAGGTGGCATGGACGTAGAAAGGTATCCTTTTTCCAAAAAACCTTTTTTATGCCGGTATTGCGAACACTATTATGCGCGCATGCTTATTTCCCGGGCGACACAGGCTGCTGCAGATAGCGGTGGCTAAACTCTACCCATTATTCATTTGGACTGCCGTTCATTATACTGGAGCTACGCGTATAAGACTAAGCAAGGCCTC"/>
                    <sequence id="seq_t12225" taxon="t122" totalcount="4" value="CGGCTGTCTCAATTCGAAAGTGCCACTTGTCGCGCATCTACCCCGGGATGTGAACCGCTCGCTCCAGGACGCCTGACGAGCGAGGGCACAAGCGCGAGACACGGCGCGTAGAGCGGATAACGAAATGTAAATGTGCCGGTGGACGCGAGAAACTCTGTATAATCGCAGTCAGCTGACACCGTCTGGCACAACTGACATACGGATGCAATTGGATTAATAGTGGCTAGCCGAGGCCGAGGAAGCTCTTGCATCACCTCGTGTAGCCCTGGGTCAGATGAGAATCGGCTAGGAGAAAGGAATCGGCGTCGCCAAACATGACTTCCGGTGACCGGTGTAGCCCGATAGTTGTCTTTGCTACCTATCTTAATGGAGTGGGTGTTTCTCTGCAAGGTCTACCCCCGCCTAACGGATGCGTCGTTACTCCCAGTCTATCTCGTCCCCAAATTTTAAAGGAACATCTAGGCAGTTAGGCTAATCGTTCTCGGACTTAAACCGAGGTCTGTCAGTTGTAGCTGGTGCTAGCCGCCTGTAAGATATTACCACGTTCTGAGATCCAATTCCATAGGAAACGGCATGGGAAGCAAATAGGATGATAACCTCCGATGACACATTGCATTCAAACGGACTCAGCGCCTTTGTGGCAGCGAATGGTTAGCGAGAAGACCCTCCCAAACTTTGTCTGTACCTACGCAAACACCTCTCCGCTCTGTGTTAGTTAGGCAGGCATGTGAGGAAGAACCTGTCGTTGCGTCGAGAAGCTTGAAGTTGTCTGAAATCGTTACGTATCCACTTGAAGACATAACTATTACGGCCCAAGCCCGTCTAATTAAAAGGCGCCCCGTTCCGGCCTCACAATAACTGTTATAGGTAAAGTTTGGCCTAGTCGCCCTGACTTTACATAGTAAACACAGATGAACGTACATTGAATTGAGTGTAACCCAGACATCTTCTGTATCCACGTATTGCTGCGTGAAATCTTCTTCGACTCAGGTAGTGTTTA"/>
                    <sequence id="seq_t12323" taxon="t123" totalcount="4" value="TAGAAACTGCGGGTCTTTGCATTTTTTCCCATAATCGCTTAGAGGCTAGGATTTCCGTAGGGATGTCAACCGAAGTATTAGCCAGCGATTTGTCGTTCAAGCTCTCTGATGATTTAGAGGGACGAATTAGCGGTATCGCACTTATATTGACGTCTGGCTACATACACTGAAGTCTTAACATACGGGGAGTCGTTTCACGCTGTCCCTATAAAAATATGGTCATACCTCCGGGGCGCGCCCGCATGTGCTCCAACAATCTAATGACAATAATAATTGACAGAAATATATCGCTATCCCAACCGATTAGTACATGTCCTCCTTGTCTTGAGACCCCCGCGCCGTGCGCGTTTGTAAACCCGAAGACGATAGTGGTCCGGGCACTCAATATGCTGTTTGTTCAAACTTCACACTTTGTGACTTAAACCCCACCAAGTTCCCCATCGATCGCCGTTAAGCTCATCAGTATAGGTGTACATACATGGCGGGCCGTAATTATTGCAGTATGAAATGGCACGTTACGCATCTAGTTGCGCGCTGAATCCCGCGTGGTCGAATGCTGTTCCTCGTAATGAGTTTTACCTCACAATTTAATATTAAGGTCCGTCGCGTTAGTTTACGAAACAGGTCTAGGTTCTGGAATTTAAACAAGCATTTGGGGGTTGTGATAGCCATCGGGGGATACGGGCGCCGGCGATGTTATGCTTCGCGCAGAAGCTAGGATGCCTAGGTGCTCCCCCATTACGGGATAACAGATACCGACTCGAAATTTAGTCGGTGTACTTGACGCTCGTACAGATTGGTCCGCGATTCATAGCCCTTTGGAGACTCGGACATTAGCGTTATTTCCAATTCACGAGGATGTAGCTCCAAGATCAATAGAAGGATCCTGTTCAGCCGTTGGGAAGCCTTTTGCCGGATCATTGCCTATTACTAGTTCCCTAGGGATAACGCGGTCAAGGATAGATTATCTCCCGCTGACTTGTGACTCATCACGGTATTG"/>
                    <sequence id="seq_t12423" taxon="t124" totalcount="4" value="GATGCTGAGTGACTTGAACAAAGTTGCCTATTCCTATTACCATGGATGGATGATGAAAAATTGAAAAGTATTTTCGGGTCATGCTATTGGTACGGATTTTTTACCTGGTCAACCAGTCTATACACACAGGGTGCGAGTTGGTCCAGAGGCGATCTAAATACTCGTAAGCAGGAGCTGGTCGATATCAGCTAAATCGTACAGCGTGGACTAACCCTCGGAACAGTAATATCAAGTAACAAGAAAACGAAAAACAAGCGTTCGTTCTTGGCGGGGTGCATACAGTGCAGTCTAAAAAGCTCTTCCTAAATTTTAACTCACCTTCCAATTTCAATGATACTTTTCTTCTCCTTATAAGATTTTAGGGTTTTCTTTGGACACCGTCAGAACCGACTTTTACTTTCGTACTGCGCCTACCATTCGAATGTGCCTACTAATACAGCTCGTGCTTCTGATGTCGCTGTAATTTCACATCTCATGAGTTGGTCATGACATCGGAGGTCAATCAGCCACCGCGGCGACCTCTGGTCTTTATCGAATGCGGGACAGCATCCATCACCTTTTAGGGGCTGTAGGACTTTACTGGGGCCGCCTGAAGCTCGAGAGTCCCGACTGGAGGGCAGTATCAGGCCGATATGGGCATTTCTGAGGACGTACGGATAGCACGCTTGTAAACTATCGACGACCATACTATGGCTGATCGGACATGCAAGGCGCTTCCACTAAAATCCTTCGCCTCAGAAGCACAACTCCCCCTCTCCCAGTGCTAAGTGGAGAATTCATGAATCGACTACAACTCGCACGCATTTTGGAGACGCGTCATAGGTTCCTCATAGCGGGAGAACCTGTATCCACGTCTACCGGATGGACTCTCCCGCACGGAATCATGTGCGAGGGACCTGAAAGCCGGAACCTTATTTTAACCTAACAGGTGGGACGGGGCTCGAACGCAACAGCCAGCACCCCGATATACAGGGAAAATGTGCTCTGCATTTACAGCTCT"/>
                    <sequence id="seq_t12523" taxon="t125" totalcount="4" value="TTTATAGTAGGATCCTTCTGCATCAATTGAAAGATTGTACAGCCGGAGCTATGCAATAAGTGGCTAGGCGTCGCTTAGCGGTGTAAGACACCCGGACGCTACGAATTAGATCCCACACAGTCGAAATAGGTGCGGAGAAGGTGATAAACACAGGCATCAGAGGCCAAGTTTGCCTTTATTATGTATCCGCTAAAGAAGTTCGCCTCAAAAGGGCTGACGGTTTTCCCCAGCCACCGGCAAACTCAGGCCCAGCTGGTGGGTATGGGCATACCCGAGAGCCCACTAACTATTACCAGACTTAATTCTGGCCAGATAACTAGACCTTAGCTAAAACTTGTGGGGACGTCTCTGAAGGCTATCTCTATAAGAGTTATGCGGCCCTCCTTGGCGTCTCAGTAGCGTAGGAACAGAGCTATTCCGTTCTAAAGAGATTGTCCCGGGTGTCAGTATCCTCAAGTAGGGACTCCCGTCCTATGAGAAACGCCGCAAAAGGAAGGCGGATCATGGGTTTCGGGTCTTCCGTACAAAGGGCTGTTTCAATATCCTCTTTGAAAGCTAAGCATATCAATTTACTGAACCGGGGTAGTAGGTAGGCACCTAGAGTGTAAGGCGTGTTGGAGTACATACTTGCTGGTTACTAGGCAACTCATACCAAGCTGATATCTCAATGGCGCTGTCCAGTCAAACTGACTGAGGTGAATAAACTTTAGAACCTTTGAAACTCATGTTTCGATTTGATGTCCAAGCGGCCATGGATTAACCGCAGTGTGGGCGAATCCAATGAGATGACTTAGTTATACACGATGGTATAACCGCGGACGGGCAAGTGGTGGTAGCATCGCTCAATGCGTGGTAGCAAACAAGCGAGTAGACGACTGATTGACTGCCACTGTGAGACCCGCATCCAATGGAGACGGTCCTTTCAGACGGGAAATTAACTGTCATCGGGTTAAGACATCGTGCACATCTCTTTCCTGTTGCCCGCAAGTCATTCTCGACA"/>
                    <sequence id="seq_t12623" taxon="t126" totalcount="4" value="TTCGAGATAGGGGCGACTGACACGGGAGTATTAGTACAGTGCATAATGTCGGAGACGCCGATCAAGTCCGTTTCCGACGGGTGTAAACTGACTTCTAATGCCGTCGAGCGCTCGACCTCCCTCGTATTCTAGAACCCTTCGATATGGGATGGACCTTATGGCGGACAAGAGGGGTTCTTGGCGTGTGCCTTAGTCAATTCTAGGTGACCAACCCAGGGAAGACTATAAGGCGCACTCAGGGGGTAAGTGCCTTATACGACGCGCAATGCGCTATGGATACGGAGTCGTGTGGGAAGCCCCGACTACATGCGATTCCAAAGGATCAGATTGTGATCCGAACATCTATTATTGTTGGACCGAATGCGGGCGCGAGAGAGGGGGAGGCATGATAACTCTTCTATGTGGGAGCGGCTGATCTTTGATGATTATGCTCCCTGGCGCCGTGAGCTCTCCACTAGTCGGGTTAGAACATGCACAACGCCAGCTTTGCTGAATACTAACTCGCTTCCACTAGATATTCGACAGCCTATTAACTAAGGGTTGAGACTGTATACTAAATGTAAGAATCTAAGGCCCTACCTTCACTATAATAAGTCAGTACTCCTCACCGCCTTTAGTGCAAACAGGCTGACAAATACGTAGTCTTACGGGCCAGGTTGGGTCCGCTCTTATGACTTGGTACATTCCGGTGCATAGAATAAGGATCCAGGGACGATATGATACCCACCATACTATGTCACTGCTCAATCGCAGATGATGACCGCTAAATTGCATCGCCACCACGCGATGGGGGGAAAGAAGTGGGATCGATACGGAGCCAGACTAGTTCACGTTCGCTGGTCTCTCAAACTCGGGAAATTCTTCGCCCCCCTCGCACCTCAGGAGGGAGAAGTGTTTTCAGGGTAATACAGCGTTGGTTTGATACATTAAGACATTCACGCATTCCGCAATATTTGCATTCACACGAGCATCTGTGAGTCCGCCAAATATACTATGGCCA"/>
                    <sequence id="seq_t12723" taxon="t127" totalcount="4" value="TCACCTACTGGCCACCGTAGCACTGGGCACCAGGAGCATCGCGGCCTCAGGGAGCGTACCATGTCCTGTAACCCTGAGTGGCACGCCGCTAAACCCCGGCCCAGCACCGCATTGGGCGCTGGTCCGTTTGGGCAAAGGATCACTAGATCCGCAACGCGTACGGACCTCTTGGCCGCTCAATATAGCTGACTAGTCAACACAAGCCCGCTGGGCCGGCGGCTGTCATCGCGATCCCATGCCTTGGCACAGTCGAGTCTATGTTGAACATGACTCGGCTAAGATGGTGAAAGTGATAGCTATGTTGCCCTCATCATCGCTCTGAGATGTGGGTATATGCGAAATTGACTTCAGTGCTCGACTTGAATCATGGGCACTTTGATTCCACTCAGATAGAGCATTCAGGGTGAAACCCGTTACACGACACGATTGACCAGCGAACATCGCAGGAGAAGGGCCCTAGGTTTTCGTCGTCGTCTCAGAGTCACTCAAAGGATCAAGGTTTTGCCAGTCCCGGAGCCTAAGCCATGTTCTCTGGCGTAACCGCGATTGACTTTGTTTGATTCTTGACTTCACTTATCAAAGCCGGCATCCGGATGCTGAAGATCTGTTTGACATAAGGCCCCTTAGACAAACAGACTACCGAGATTGACGTGCTAAGAAGGTCCCCAAGAGTGATAACGTCGGCCTGGATTGTGGCTACGCTTCGGGCTTGCGTTTGGGAGGAGATCGATGGCGCTTGTGGTAATGATGCATGTGGCCCTTATAGGGTGCTAGCTGAAATGTAAGCAATTCCTAGATTAATGCATTCGATCTCAATTGCCAATCCAGCTGGGGCGAGGGACGGGTACAACTTTCCAGGTTTTCAATAAGCAAAGAGCCACGCAACGATTGGCATTTCTGGCCTGCAGGATCTCGTACGATTTTTTCTGGCCGGCAACTCCCAACGGGGCGGGCGCACCCGGATCTTCAGCGGCTCCGGTCACGAGTTATCTCCCGTCCC"/>
                    <sequence id="seq_t12823" taxon="t128" totalcount="4" value="CCCGAAACAATCGATTGCATCGCCCAATGGAACCGCAGAGAGAAATAGTTTCCAAAGAGGGCACACAGAGGACGTATATTCACTTGCCGCTGGTTTTCCTATCCCCAGACGCCGGTGACGTAATGTGCGGGCCCATGTGCCTCTGCTTCATCTCGGCCTGATCGAAGGGCCCGACCTTCTTTTACAAGCCGTCGCGGTGAGCATTGGACCTCTTGCACTCTTTACGCTTTCCCTAATGGCTTCGTTTACCCCTGTTCGACCAGGGCGAGCAGTGGACCTGCTTACCTGCAGTTAAACGCCAGTGTGCCGTCGGATTAGGCGAACCGTAAGGTCTTATGATGGACTTTTTTCGTTTGACGAGTTGTGGTCGCCACATCAGATTACACTCACTCCGTAGAAGTTTTGGGTCGTTAGGTCTTAATGGCAGCTGTAAATACACAGCTATTCCTGTACAAACGGTTGCTCCTTCAAGGCATCAGTTTGGTACCGCTTTCACTCGAACTGTTTACCAGGTCTTGCTTTCAAGCTGAAACAGTCGGGGGGACACCGGGCCAAATGGGATTGCGGCGCGGATCATGTAGATGTATTGGAGGGCAAGCGCCCTATTGCCGATGCAAGTTATCTGAGGTTTTGACCACGAACGGTTCCAACCGTGGAAAACCAAGATCTAATTCTGGAGTGCATCTCAAGCACAGTTTATTGCAGAGTCGCGGGAGTCCAGCTTGCTAAAAACGGATACGTTTCGAATGCCAAACGATATTAAAGATCTTCCATCTTCTAATCAGAGAGACGTCATTGTAATACTTGCGGACAGTTGTGTATGCTGCTGTGCCGTAATGTTAGTTTCTAAGTTAGCTCTGTTGAGCTTACCAATCGGCGTTGGGACAAGTAGTTCCATGTACACGCTTCTCACTCGTACTGTCCCTGATCCCGACATATCTTCTTTTGCGTAATCGCATGACGTTTGGCGACAGTGGATCCTCTTTACGCGACTCTGTTA"/>
                    <sequence id="seq_t12923" taxon="t129" totalcount="4" value="TCAGCTGGGTCCCGCTATGTCAGCCTTGGTCGGGAAATAATTACCGGGTACGTGGAAAGGTTCGTGTGTGGTGTGCTTTTTGATCACGCTAAATGAGTACCAGGGTGGGGCAAACCCTGAGATTTCTTTGCCCGGATAAAAACTTCGGGCGGAGAGTACCCGAGTCAATCAACCGTAACATGTTTTGAGCCTAACGGTATAACTACAATCTGAGTGATAGCGGTAACACACGGATATGCACACTAACGATCCTGACCATGTAACTTATACAACGGGATCTGTAGCCATCGGTTGCGAACTCGGAGGCCCACTGTGTTCCCGAAAAGTTTGTGTAACTCAAGAGCTCGAGTCCTAAAGGTCCTAAGATGCAAAAGGTAGGTTATAATTTAGGGCGGACATAGATAAACGTCACGTATACTTAACAATCATGTGGTTGTGTTTTGATCCGCAAAGTGCACGACCGATTAAGCTAAACCGTTGCACGACGGGTAATTACCTATGTAGAGCGACCGCATGTTGTCCGAACAGTACCTTTATGTTAGTCGAGCTAGTCATGAGGAAAGTCTGGAAATACTTGGGACAGCCCAATGTAAGACACACCTCCATGGAATGAAGGCACGTCCACCGTTCGAGCTGTGGCGAGTACCACCGAGAGCATTCCTCAGCTAGTGCGTTAGCGGGCGCTCCATGTCTTCTGGGTTCCCCGCATCATTACGCCTTCATGCGAACTCTGAGAGATGGTCATCGTCACCCTCCTTAGTAATCATACTAAATGGGCCTTGATATGTAGTTCGGGGGCAAACGTGTCCAGCAACGGGTAGACCATGCAGCTTGGATAACAAGTCTCAGCAGCGCCACGGGGCGGACCCCCCCTCAGAACAGTCTCTCATACTACTCTAAAGACTATCATTGTGGAACGCGGGTTTACTTAGCTCTATGGAAGATGCGTTAGCGGAGGCTAGTTGTAGTAGTAGTTATCGCCCTCTATAACTCTTTCACC"/>
                    <sequence id="seq_t13107" taxon="t13" totalcount="4" value="TAGATTCGCTTCAATCCAGGATGAAAAACGGTTGTTCTTACATGACGACTCAGGAGATATCGTGATTGAAGTAGGCAAACATTCCGGTACTGTCTTGTTGTCTTAATCAGTGTGAAGATAGGTGGAATCCTTCGACTGACTTGGCCAGGTATGGACCAACTTTGGTTTCGGCTTTGACTATAAATAGCGGTCGTTTATTCTGAATCATCTCACGGCATTGCACAGAAACATATTGAAGCGCGCGTTGATAATACTGACTTTTGCGAAGAATGGGTAGTTTCAAGATAATCGCAAAACAACAGCCAGATGAGAATCCGGTGGTCCTCGTCCGTCCTGCGCCATCTATAGTTGTATTGGCGAAGTTCCTGCTTTATGTGTTGCCATGTGACAAGATTAGCATGAGGTATGGCGAGGCTATTCATCTGAACCTCAACGCTCCAGAGAGAAGTACCGCCATGGTCCTGGACCTCTCGCCGCATACAGGGGCTTAATACTCTCTGTATACATTGAAATAGGCTTGCCTCTCAATTGCTTGTTGCCGCGGCGCCTTCTAGGCTGTCTTGACATCACTGACTGTTACTAACAGTTCGAGGTCACTCGATGCTTTCCCACTTGTTCCCATGGACAGTCCTCCCAGAAAGAAGAACTGCACAGGTGCGGGCATGTCGGCAATATGGGTCGCGAACATAAGGATCTACCTGTTAGGGTAAAGTGACCATGTACTTAGTTAGCGCCGGTTGCCTAACTGCGCGCAATAACGCACTAGGTAAGCGATTTGAGTAATCGTTCGGTCCTCACGCAGGCCGTGACCCTAGTGCGCAGATAACGACGGAATGGCGGTAGCGACGGCAAGGAGGAATGTCCTGACCAGTGTTATAGCCCCGAGATGGGCAGGAAATCTCAGCGCATACGTCCGATTATACCCCTCCTAGCACTTATCTCTTATTGCATTTTTATCGTTCATCAATGTGTTGCCACTAGGTGGTCCCCGGGGGACCTC"/>
                    <sequence id="seq_t13023" taxon="t130" totalcount="4" value="GCGAAACTAGCGGTCCTTACGCTTGCTCCGAGTACCGCTGAGTAGCTAGTGGTTCCGTTGTGCGGGCCGCCGGAGTACTAGCTTTCTACTTGTCGCGCAAGAGACCTAAGGGTCTATAACGCGAAACTGGCAGCCCCGCGCTTATATTGTAGCTGGGCTTTTTTGGCTGCAGTGTGAACATTTTGGGTGGCCTTTTACGCTGTCCCGTTCAACCGAGCGTCTAACGATCGGGGGGCAGGCGCGAGTCCCGCAACACTCCAGTGTCTACTATAATTGCCATGTGTCTACCTTTACCCCAGCATATTAGGATACGTTATCTCTGTCTGGCGACCGCGGCGCTTGGGGCGTTCCCAGACCAGAAATGAGTTTGGATGCGGGTGCTCCTAATCCTTTTGGTCGAGGCGTCGCACCATGGTACTTCAGAAGCAGATAGTACGTTCTGGATCCTCCCGACAGTCCTCGTTATCGGCGTAAATCATTCGCGGGCGCTTATTACTGTGGAAGGAAATCCCCAATCATGCGTCTATCTCTGTTGTAATAGACGTGTAGTCCATCGGTCAATACCGCTTGCAGTGTAGGCTCACAATTCAATAGTAAATTCGGTTGCTTTGGTATTCCGCAATGGCTTATGATCTGGAATTCAAAGATGGACTCGGACTCTCGCTTACTCAACGTGCTACGGGGCCCCCGTCAATGCTATGCCCCACGCACAATGGAGGGTTCCTAGGAGCTTCGCCTTTACCACATGACAGGTACCGCGACGGATTTTTGTCCGCTCACTAGCCCCTCGCTTCTAGCGGCCCAGTAAACATAGCACTAGTATAAGTCGGTGGATAACGACATTAACCACTACCGAGGTGGTAGCATCAGCATCTATGATAGGATGCTGTCTAGCTGCTGGGTAGCCTTCGGTCGAAAGGTAGTCATTTGTTAGTGTCCAAGGCATTACGGGGGGAAGGGCGGATTATCTACTGCCGGTCTAAAGCTACTCATGGATCTG"/>
                    <sequence id="seq_t13127" taxon="t131" totalcount="4" value="CAAAGAGCACCGAGGCCTGTCGTAACTGAAGACGCCGAGAACATTGGGAGGGAGATGACAGGACGCGGCTTGGATATGAGAACTGCGTCCACAAGAGCGGCCCCGTCGTGGTTCAGGCGAGCATATTCGAGTCCTACGATTACGCCTTTGATGCTCTTTAAAGGTGATTTGAGAAAACCTCACTCACGAACCGCCCTATGATAGTTCAGTAATCCAAATCTTATGGATAGAGTTGCACGGTCCCTATTTCGTAGTATCTTACTTTCTTGGTCGGCCTCCTCCAGTTTATTAAGCCTAATAACCTGTATTAAATGGATGACGAGCGTCACCCGACTATAGCCTTCTCCACGGGAGAGACGCCGCGTACGGCGTACCGTAACTCTTGTAAGCCACCCGGTAGGAGTGTGAATCTATCACGGACGACCCACACCAGTCCCGACAGGCAACGAGTGCGTGTTTTTCTTGACCTGCAGCCCGGGTGAAAACCTGCTATCACATAGCTCTCTCGCGGAAAGCTCGCCTGACCATGCTCAGCACGGGGCGTCGTCTAGCTCCATAGTAACTTCCTTATAAGTGAAATCCTTTCGAAGTCAAATTTGCGGATGTTTGGCTAGGAAGTAATCGGTACAAGTCTCTCATATAGAAGACCTCCATGCGACAAGTGTTGCTCACCGCAACCCGCATATCGCGGTCCTCTCCCATAAGCTAACTCATGCCCCGAATTGTACACGGACAATCGTGTTCTGCCGGGAGACAGACATGGAGAAGCGAACTGTTCTAGTGGTAGCAAAAAAATCCTGCACAAAACAGCTTAACAGTGCACGCCCATAAAATGATGTAAAAGCGCCTCGCTCCAATGATGAGTTAGATGCGTGGACAGTACCAGAGGTCGCTGGAATGCTGCGTGTCCGTGTGTTGCCGTACGTCAATGTGAGGTTGTACACCCTAGCCGAGCCGGTAAGAAGCCTCCGTAGGGGAATTGCGAAGACCTTCCATTGCA"/>
                    <sequence id="seq_t13225" taxon="t132" totalcount="4" value="GTGACTCAATAGATCCCAAGGGCTAACTCAGGTGTTCTCCCCAGTCCACAGAGGATACGACTATATTCGCCGAGGAAAGAATTTCAGAACCGCCCCCTAATCTGACGGACTGTGCAGATACGTTGAATGCCGTGAACCGCACTACCTACCAGTTGCGGCCTGCTCTCCTTGGATAGAGTCTATTGGGCGGCCGGATAAGCTGCAACAGTTTGTTAGGCTCCGGTGAAAGGCACTGACTAGCTGCGGGTGAATACTTCCTCATGTTTAGAGCGGGTAACTTCCTGATGAGTCGGGAGCTTCTGATAGCGTACTGGCCGATGGACCCGGTCCGTCTCTCGCCCTTAACCGCGTAATGAGGGACGCTCAGTTTGAATGGGGTCCTCTCAGCCAACATTAATGAGAGTAAGTGTGATGTTAATAAGATCGGCTCCCGTACCTCTCAGTCGAGTACAATCGTAACCCAGGTTCTGTCGTGAGATAGAAGGCCTAAGAACAATCAGCGATCCCTGGCTTCGCCTAGCTGCACTACGTCTCGTTGCGGGAGCACTGTTTAGTGTGCTCTTACGTCAATTAGTAATCCTACCTGTTCATATTCAAAAAAGTCACTTCTAATTGTTCCAAAAGTGGTGGTCCCTAGGGGAAACTTTTGCACGTGTTCCGCCATTACAGCCTCATGTGCCTCGATTATAATATTTACTCCGGAAGTCTTATTCCCCAATGTAGCTAGTATGCGCCCTCCGACTGTACGCGAGCTTTAAAGCAATTTCCGGACAGTTATATTCAACTTAGGCGCTTCACGACCACTGGCACCTCCTTGCTCTGAGAACCACGTATTGCTTGTTCCCACGACCAAGATCCATGGACGGGCCAATTTCATAATCCCTAGTGGCGCGCCGCTTCGGTAGTAATGATTGCGATTACGTCCCTCCTGGCTATGTGATCGAATTACAGCTGTCCGATTTTACCACAATTAGAGGGTACGTCGTCCCATGTGAGGGTT"/>
                    <sequence id="seq_t13323" taxon="t133" totalcount="4" value="AAGTGGGAGCAGGATGGGGACCTAAGAGTCGAAACTGTGCGCTGATTTGGAGCGCCAGACGGTATTACGATCGGAGAGACACCAAATCTGTATAAATTAGCTTAGCCGATGCGCTCTGTGTGCGAATAATAAGCTACATGTGCATCCCGGGTTCTTACTCTACCTGCCCTTATGCGAAGTGCTATCATAGCTACCTAATCGATGCGATCGCAGGAACCAGTGGAAGTCTCGCATACAACAATCATTGCATCGCTGCCCAGACAGCACGACAGCTGTAAGCACCACGTCTACGAGAGGTGTAACATATGGTTACCTACTTATGAATAATTGCTAGCGATTCATACGCGATGACGACACCGTCATATTAGATTGCGGTGTCAGACAACAACGGAGTATTGAGCTCAGTAGCCACCCTCCTTCGCTTACTAATTGTCCGGGGTTAGCGATTAACCTGGATTAGCAGCGTTACAGTGCCTCACCCCCGGAAGTGTCTTAACTGTTCACAGCTTGACGTCCCGCAGTGGTACTTTTACGCGATTTGCACCATGTCACAAATTGGGACGATGATTGTGTGCTGGGGAGTCAGCATCCCTGGATACTAGGATCTGAAAGTACCCCATAGATTGGGGGAGGCCAAGACGGTTGGTCTGTTGGTAGGTTGGTAAGGACAAGAATCTCGGCGGAGTCAATCATGTCGTCGATTGTATGGTGGCGACTTTGACAACGAGATGTCATGCGCCATTAAGAAGCCCTAGGTTGGAGGTGAGAGGGTGTTTCCACATATCCCACGGCTGCTCTCCTTTAAGAAAAAGAGGATAGAAGTTCATCCATCTCATACGCACAATTCTAGGTAAGCGTGGACTCAGACTCACCTCAATTCCGATGCGATACTAGATATCAGAAGCTGGACATGACCCACTGTATAAAACTCCACCACTTGAGGTCACCGGCTACGGTGCACTAGGGGACCGGCTACCATGATCGCTTGACATCTCCGTAT"/>
                    <sequence id="seq_t13423" taxon="t134" totalcount="4" value="AGCCCGAGAATTTGCTCACGGCGCCGCTATAGGAAAAGCAGGTTGCTAACAACTCTAGTCAAGCGAACCCGCCGGTAGGAGGGGGCCCCGCTATGATTGTTAGCCATATGCCCAAGCTGGGTACAGACCTCGGGGCCACCCGTCGTCACAGAGCCTTAAATTGGCACCAGGGGGCGAAATTATCGTGTCCTACACGTCGATTTGACTCAACTACAAGGAAATGTCGACGGGTCGAACCCGCATTCACGGGTGCCCTTTCCTGTGGTTTTGGGCGATGCGGTTCCAAGGGACCTAACCCTGAGGGTTCATCGTCCTTCCTTTCGACTCACCTGCACGTGGAAGATGGATTGAAGGCGTAGGTGCGGTTAATTAATGTGCTGAACGCAAACCCGGCGGTCACTGAGTTTAACTCGCGCTCGACCCGCATCTCTGTTCATACAGATACTAGAACTTATCGGTGACCCCCGACGTCCATACAGAGCACGTCGATTTGCGTAGGGGCGCTTAACTTTCGACTCTGCATTATTTGTAATGGCGAAGGAGTTTTCTCTGAGAGAAAGGGATTTTGGATTGGCTCTTCTTATGTGGAGACAAGTCAACCTAAAACGGTAATTATCAACAATCAGACGCTGGCGTGGAAATACGTTTCGAGACGTCGCGCCATGGTTATAAATCAATGCCATTCAGTCGTCCCGTTTCTCTAATCCGTAGAAGAGCGTCGATATTGCACGAGAGGCGGTGCCGCGGACATACCAGCGCGCTCGTTTACCATGAATGTGTAAAAATGGTGCTAAACGCGTGCGGCACTGGGATTATACACCGCCAAACTCGTCTGGTCCTCGGTTACATCACATGCAACCGAGGACTTCGGTCCATTTGGAGATCCAAACACGAAGAGAAATAAGATCCAGTCATGACAGCGGTGTTCCTAACACACACTTAGTCCTGGCTGCTTCCCATCTCTGAAATATCCCACAGTGATTGTTCTTTACTATTCTTT"/>
                    <sequence id="seq_t13523" taxon="t135" totalcount="4" value="CGCGGTACTGGTATTGGTTCCCCCGCATGGACGAATAGAGTCACCTAGTTCGCATTTAGGGCAGACGGCAGACCAGTATTCGAGCGGCGATAGGTTTCCCATGTTCACACACCCGTGACGGAATGTCGGGCCACTAGCCTTGCTGCTGTGTCCCCACCTGGTAAGATAGCCTAAATTTCTAAGACTATCATTCGCTGTTAGCCTTGGAGATTTTGCACTATGTGCTACTTCCCTAATGGTTGCGTTTACCCCGGTAAGGACAGAGCGATCCGAGGAATTTAGTATCTGAACTAAAACACCATTGTACCGTTAGGTTAGCCGATGAGGAACTTAATTTAATGGACCGCTTTGGTCTCATCAGGTGAGTTTTCGATATCAGAGTTCACTAACTCCTTAAACTCTATCCGCCGTTCTTTCATTACGGCAACCTGCAATTCCGTTTCGTGAGGATCGAACATCTTGGAGACTCAATTATCCACTATGGCTGGGCCTTTACAGTAAACTTTAACTAGGTCTCCATCCCGTGTGGAAATGATCGTGGTCAAACGGGGCGTGACCGCATTGTGTAGCTATTGGTACAGTTGGATGGAAGGGCAGTAGACCAGTTGGCACGGATAATGATGTTGGGTCTTGAGTCCGCACGAATTGAATCATACAAAGCTAGAATCTGCGGCTTGCACTAGTCAGGTGAGCCGTATCATAGAGACTAGAGCGACGTAGGCTTTATGAAGCTCTTTGCGGTTCAGTTTACACACGAAAACGGGAATACGGCATCTTCGAGTCAAGAGGCACTAATTGTAAGAGTATCGGATATTAATGTACGGTGACCTTAACCGATAATCGCTTGTGGGTTTACGAGCCGCAACCTACCTATAGGCATCCGGTGCGCTGTTCACATCTAAAGGCTTCGCAATACACATGTCCCCGGTCCAGCGATTATTGTTTACGGTGAGTAGCCGTGAATATACTGGCAGAGGCTACTTCTGATACGAGTGCCTAT"/>
                    <sequence id="seq_t13623" taxon="t136" totalcount="4" value="GAATGGTGCCTCACATCGGGGTCACCTGTGTACATAGCACTGAAGGGTAGGGACACATCGCTTGCAGGAGATATTTACGCTTCTATCAAGCTTACTCACACCGTTCCACATTTTAACTCACCAAGTGACGGCAACTGGCTCTCAAGAGCGCAACAGGCCCGAGGAAGTATCTACCATCTAGGGACAATTTCTACAAGCACTCCTTCCGTTCGATCATGACGCTCTTGGTCGTTAGTTCCTCCTGAATTAGAACCTCCAAGCTATCCTTCTTTAGCAGCATAAGTCAAGGAACTGTCCCGCGAGGCACGGCGGTTCCGGATCCCTTCGATACACCGGTTTCTGCATTCTTCTGCAAGACCTCGATGGTTCAGCTCGAGATGTGGTGTAGGAAAGAGCAACGGGTGCCAGATTTTAGGGTCCGATAAGGGCGGAGTCAATCGCTTGCTCTGCCAATGCTGTTGACATCCTAAAAGTGATCAGCAATCTCGTATTGGCGGTCGACCCTACAGCGATTAGAAGACTCTTAGTGCTCGGGACATACTGGGAGCTCTGTGCGATGTCAAGAGGGCAGATCAATACACTTCCGATTCGCTTGTTGTACGACCCGAAACCAAAAACCGTTGATTATTCGCATCCTCGGACAACAGATAACCTCCTCAGAAGTCCACCATAGGGACCAGAACCGCTGATTCAGCCGCGGGGTATGATAGGATCGTTGGATTATTGGTTCGTGATCGAGGTAAGTCCATATATAATCTCCCAAGCGAAACGCTGGGCGCCAAGCTAGGATTTGAACGCCCTGCGCAGCGCAGCGGAATGTTGACTCCACCAGGGCGGGTCAATGATCTAGCGCTCATGTGCAACCTGCAACCGGACCCCGGATGCTGGTCTGAACGATTTTATGACTTAAACCGTATGGCCCGATAGCAAAGACTCTAATAGCGTTAACTGCCATGACATATGAGTATGACGGTCAGGGATTCGTTAGTACAGACCTATT"/>
                    <sequence id="seq_t13723" taxon="t137" totalcount="4" value="GAGCGGTAGGTGCTACGTGGCGAAACTAAACCCAGCGACGATGAACGAGATAAAGAAAGATCTTCGGTACACCGTAAGAAGGCAGATAGGTGACACCCTTGCGATCGGAAATAACGATGAACTAGTACCGAAACCGACTCCCCTGTAGGCACTCATATTTAGCCTACTCCATGACCCAGCCATAGCAAAGACCCCCTAAGGCCAAACCCGAGAGTCCATTCCAGGTCTTGCTTCGCTCAGCATTCGCAGTGGCACTTCGCGGAGGGCTAAAGCTAGCCGCCCGCCATAACGCCGCTGGACCGTTTATAGCACTCACATGAGTGAATAAGTAGGACATGTATGTTTTTGCTGAAAGAGAAGGTTAAATACTGGCATAAGTAGTACAGTACGCAATTCCTTAGGGGCGCCCCCGCCGAGCGTCCAATCCAATCTTGATGGGAGTGCTTGAGGCCGATCTGGATAGTTTAACGTAAGTAATGCGAGTGAGCCTTTTTCTGGGGTCTTTTCCGTCCTGGCACTTGCGTTTTCATCAAACCCTTGCGAGAGAACCTAGGGCGCCCGAGCCCTAAACACTGCCGATCTTCGGCAGATGACAATGTACTGGATAGAGTACACTCCGGGGACAAGACAAAGCGCGATTGCCGCGTTTCTAGTGTCCTAACTAAGTACAATATGGGGCAACACTGACCGTATGCGTGCTTTTTCTGCTCCAACGAATTACCACCCCTTGAGAAAGATGAGGAGCTTGATCGGTATTAGTGAGTGAAAGAGAGTAACTCAGGCATTATTGTCTGTATGCAGTGTTATCGATAGACAACGTAAACTACCAAACGTTAGGGTCGCATTGGCTGGAGGTCCTTCCAAGGGCCCGGACGGCGTTCAGGTACATCCAGCCAACTGATTGGGCACGGTGCACGCCTCATGGCAGGGCCCACATAAGATGAAGCCGTAACCGCGCAGCTCTTTCAGACGAGACGTCGATTCTATGATAAGCGGGGTA"/>
                    <sequence id="seq_t13823" taxon="t138" totalcount="4" value="TGCAGTGGCGCATGCTCTTGCTACTCTTGAACGGTCCTTCCGCCTGTGCGATTCAGTAAGTCACTGATCCTCGATTGGCATGATAAGAAAGTCGGACTCTTCGAGTTAGAGCCGACACGGTCTAAATAGGAGGGTAGGGCTTCTTATATAGCGGTATCTAGGTCCGGGTTTGCGCTTTTCATTTTTCCGTAGAAAAAGTTGGCCGCCAAAGGAATAAAGGCTTTACGCTGCCTCGAACTAACTCCAGCGCGGAGGATGGGTGTGGGCAGGCGTGAGACCACGCTATGTATTCCGAGCTATGGTTTTGGCCAGTTAACTCGAGCTTCGCAAGCGTAAATGGTTGCTACGTTAGAAGCTGGCTCAACACAAGTGAAAGGGTCCTCTCGGGCGTCTCGATATCCTACGAACAGACCCACACCGCTTTATGGATTTGGGCCCGGGTCCCCGTTCCGGCCAATATGGACCCCCAGGTGAAGATGACCGACCAATAAAGAAGGCGGATCTTGACTTTCGGATCACCCGTCCAATGGGTAGTTTTGATATCCAGTTAGATAACTCAGGATACTGAGAACCGGGGCTGTGCTAGTTGGTAGCTAGCTTGGGTGAATTGTGTGCACGAAAACATACATTGGGCTTGCTGGGAAATTACTACCCAGATGATATCTAACCGGAGGTGTCCAGCAACACCTAGTGAGGAGAATCACCTTTATAGACTTTGCAACCCTAGATGCTTAACGATGTACGCCCGGCGAGGCAATCAGCTAAGCGTTGGCGAATACAATTGAATAAATCAGTTTTACGCGATGGTGAGCCCTGCCACGATCAATCGGTGGCAACACCGCTCCCAGCGTTGCCCTCAACAGGTCCGTTCCAAAAAGATGCCCAGCCTCGCTGAGAACCACTTCCAATCGAGTCGGTCCTTTCAGAGGGAAATATAACAGATATCCCGTTTCAAGATCCAGCACTTAATTTAGCTAATGTGCAAGAAACTTTCTGGACC"/>
                    <sequence id="seq_t13923" taxon="t139" totalcount="4" value="AGGGCTCAATTGCTTGCGTCGAATCCTGTTATCAGTTATGTGTAAGGACCTTATAAGAACTCGTGTTGGCTCAGTCTCGTATGTAGGTGGTCTGTCCATGTCATGACTTAATTGATCGAAAACTTGACGCCGGCAGTCCGCGTTGGAGCACCGCCTGACAAGATGGGGTCACGTCCCATGGAATAAGGCAGACAATGTGCCACGTAACCACCTATATCTTGATTCAACTCCAAGACGTCCCATCTGTGTTCGCCTAGGAGAATGACCGCATGTGTTATAGATCGAGATTCATCTTGCGACTTGACCCGTTCTCCACGTACAGAATCCCCCGAAAGCCACCTCGTAGTCCAACGGGGCCCCGCCGATTCAAGTCTCGTAACTACACAACGGCCCGGAATAAAAGGCGATATCGGCGAGCACGGCGAGGATTTTTCGGTCTTGGGTGAATAAAATCAGGCTTGGGTGTAGTCCTTGCACGGCTGGAGTAAACCTCCAACTGGGGTAACTAATATGGCAAAGCCTTGCTAGCTTTAACTCGCGCAGGTCCATCCCCTGGATCAGAAGAACGAAAAGAGTTGGCGTTGCGCCGCCGCTATAAGGAACCTCGAACAGTAGACAACATCCGCGCGCATTGTGGCACATCACTTCCAGTGCGGTTAGCCATGGATTAGCATCGTACTACAACGGATGGCCAGATTTTCGCAGAGCGTCTCCTTCGAAGAGTTTGCTCTTACTCGTAACCCGAGCGTAGCTTGAACGCTCTCCATCTAACGGACTGAGTTGTTGGGGTCCTAGGGGTAGAAGTAATTGTGCATTCTCGAAGCGGACGGTACATGGTGGAGAGGGTACAATCAACATGCGGTGTCCATGGGTCATCTCTCTAGAATAGAGCTGAATACAGTGGGATACGATCTGTAATTGCTATGAACCGTAATAGATCTCCTACGCAGACCAAAGTATGTACATGACATGAAGTTTTGCTAATAAACGGAATCACATG"/>
                    <sequence id="seq_t14108" taxon="t14" totalcount="4" value="GTAATTTTAATTTAGAGTGCCCGCGGCAATGCCAATGAACGGTGAATCACGAATGTTCCGCTCTGGAGGCCCCCTTAATCGGATGGGCGTCTCATTCGCGTCCCGACAGACTCGTCTGGTTACGGACATCTTCGTACGTTCTCACATGCCATGTTGCACGTCCTGGAACCTGTAACTCTGGGGACAAAGTTTCTATCAGGTCCGCCCGCAAACTCAAGGATCCACAAGTTGAACGGATCGGTAAAACCATCTCTTCGGTGTAATATGCTGTTGGTCAAAGCAGAAACGGATGAGAACAGACCTTTAACGTGTACCGCCCTTCCACGCTCAGCGACAGCGCCCACACTCGCATTATGAACGAGAGAGCTCGATATCTAGGGGCCGCAGAACCTTTACTATCTCTGCGCTGATGCCTGTTGCGTTCTCGCCAGGGTTCTCGGGTGTCACACGGTTTGGGTTGTAGAAAACTGTAAGCCAGCTCAAAACTAACGGTAGCGTCATCGTACCGCTTTGCAGCATCTGGGAGCATGTCTGATGTCCACTTGAAGAACAAGGCTCACCCCTCACGCATTAGAAATAATCGGCGAGAACTGGTCCTACGTCCCAGATGGGCACGTAGTCCAGAGCATAACCACCCCTACCAAGCGCATCAAAGCAAGAAGTGAAGGATGGTACTGTTGCCGTGACCTCATCGATTGGTCGGAGCTAGACTATCCGGGTTTGGGGGCCAGAGGCGTTAGCCTGAAGGCCCCGTAAACAGTTGGAGCGGAACTGGTGCACCAGCCGACTGCTACCTCGTAATAGTCAGCGTCTTCCCGTTGGCCGCCGTAGTAGGCACGGGCTGGTAAACTTGATGACAATTGAAGGCGGTAACAGGTAAGCGGTCCCCATCTTGCGTCGAAGGCAGATACCCAATAAGTATGTGGTTGCCGTTGCAACGAGCGGTGCCCTCGTACTCTTCACTGATCTAAGATGCTTAATTAGCAAAACTGTCAACAGC"/>
                    <sequence id="seq_t14023" taxon="t140" totalcount="4" value="TCCTACATTTGCCGACCCGCGGGATTACGCACGCAGAGAATTGTATTATCAAGTCCGTTCCAATCTGGTTTGACATACGATATTCCTCCAACTCCATCTGTTCATCCGCGACTTGAGACTTAAGCTTAATAGGAATAGTCCTTTGTGATGTTCGACGAAACACACTCCCGGGTGTCTTAGTCACCTTTTGACTGAGAAGCGACGACAGGAGTCAAACTGCGCTTGCCCTGGAGGGGAATGCATCACTGAGAAACCGGAACTTATTCATACCCCCCGTGTCTGCGATAACTGGAGCTTAATAAAGACTGCATTTCTAACCATGTACAACATACGAGTCTCCACAGGTAAAAGATCATATTTCGCGTTGTCTTTCTAAGACGGGCTGCGATTCCGCTCTATAACTGGATAGTAAAGGAACCGTGATAACCTGTTTCTGAGGTTGTCAGCAGGAGGACGTTCTAGGGCTGCTCGCCTGATACTCCTGGCCTACGGAATAAAGTTAGGCAGCCGCGTTACTTCGCGAATTTATAGCTCGGGCTTATATATCCTAGGTTGTAGAAGAGGCGGTACCTCCTTTGACGGACAGCGCATAGGGCGGGAATTGGCCTCGATGTATCCCCAGAAAGTAACTAAGTCACTTTTGTTTCTTTTCGTTAATACGGAGAACACTACTTCGTGAACACTTGCCCGGTACGTACCCCGAAGGGCGACACCGTGCGCTTTACATCGGCACCACATGAGATGCAGGGCTTTATGGCTCATGCCTATAGCTTCGGGTGCGCGACGTGACTAGTCGTGCTCCGTTGGGACAGCTTCCCCCAGAAGAGTTCCAGTCGGCGCTCCCTTAAACAGCTGCCCGGATTGAGGAACTCCTCCTTCTTTGGGGGAGGAGGAAGCTGTCTGTGTGAAGAGTTGAGTAAAATTTGAACGGCTTTACAAGAGATATAAGATCTCGAGGCCTGAATCATGTGAGCTTTGCGTAAGTGTCATTCGGAAGAAG"/>
                    <sequence id="seq_t14127" taxon="t141" totalcount="4" value="GCAGCGGCCAGATCCGCGACCTCGTGCGGTTGTACATAGACAGGGCACACTCCAAAGTAGGGCTTTACCTCTCTGGTCGCCTATCGGACACTTGTCTGAACCCTTTCTGGGCGGTGCTCGTCCCACATGGACCCTCGGAATACCCGACGATTAATAGAGTGACGACAGTGCTTGCACACAGGAGCGATTGGTGGTACCCCTGGTTGGCTCACATCGCGTCCCTTTATGCGAACTCCGGACTTGTCCTCTTCACTGGCAAGCCGTTTACACCATGTTGTTAATGCTTCAGGTGAGATGTTGCCGTTTGCAACTTACCTGGGGGCGTAGCTCCTTAGGGATCATCTTCCTATTTTACAGCCGCGTTCCAGTCAGCGCAGAGCAGCCGTAGTTCTACGATTAAAGGGTCAAGGAGATGGGTTGATCGGTAACACAGTGCTGAGCTAACCGACCGACTCAGGCCTTATACGCGGTGTTACGTTATCACCCCGGTAGCTAGCGCATATGTTCTGCGAATTGTGTAATAGATTCCATCCGGATTCACTGGCCGTGTTTTCGCCGGCCGAGGGAGCACCAAAAGTATGTATTAGTACGGCTACTTATCAACTGGCATAAATGATCGATCCACCCAGCGCGTCTGGACATGCGCATCGGCGGTAACATGACGACATCCCACAAAAGATTACAACTGGGTCGGAAGGTCTGTAATAACCTGTCGTAAGTCTTGAACGTGCATTCGCGTCTGGCGGCTCCCAGTACAACCAAGGGCGAACGAGCTCATGGTTACTCGCCATAGCGTCCCCTGCTGAGCTGACCCCCCTGCGTAATTGTCAAAACTATTGCCTCGCTGTAGCCCATTGGGGTAAGCTAATGTTATGGAGTTGCTCTGCACGTATCGTCGAAGAAGGTCCAGAATTTACTCAGATGCGGTGGGGTGCATCTTAGGCACATAGGAAACACCTTTCACCCAACTTAGGTGTGCTTGTGTGATGTGGTTACTGCG"/>
                    <sequence id="seq_t14224" taxon="t142" totalcount="4" value="ATACCTAGCTCAAGAATAATCGCTCCAGTAAACGTATTCCTTGATGCCTGAAAACTGCCCAAGTGGTGGCGGTTCTATACGCTATATACTCAAGAAACAGTAAGAAGACACTCATAGCTAAGTAGTCTATAGACCGGGGGTGGCGGTTTCGCCAGAACGAGAACACTATTGGCTTTTTGGTCTTGGCATCAAAACCTAATATAACGATAAGACACTGTGGACGGGAAGACAGGCGTGTCTAATGTAGTACGTGCGGTTCCGGACCCTTACTGCATAAGAGTTGCCCCGTGATTTACCCACATCTTTTTCTAGTTCCTTTACACCAGCCGCCAGAGCTCATCCGGGACTCTAGCGGAGCCGCAAAGAATATCCCGATTGCCCCCTCCGGCCGTGATCACTGAAGGCCCGTCGAAATCGGAGCCTCGCAGGTGGGCTCAACATTGCACAGCTAAAAATCGGAATTAACTAGGCCTGTCGTGACTACCTCTTCATTCCTAAACGGGGTCGAGCAGGTTCCCGTGGAATGGGCAATGTCTCATGGGACGCGCTAGAGCTTTTTGGCAACTCATCGTGATAGCAATAACGATTCCGTGGCTCAGTCGAGGTGTTCCCCTGAAGGGGCGTTCTTGTTTTAGGCTACGGTAATTGAGTTGTAAAATAATTTATTGGGTGTATTAAGTCCGGGGTGCAGTTCCTAGGGTCCAAAGCTTGCGAAGTACTATTCTGTGAACGCAGCGTCAGTCTCGTACACATAAAGCCCTATCCACATTTTAGTATAGTTACATAGAGTTGACATTTTACTAGCCGCCCTCATGTGAACGTCCGTTCAGCTCAATTTCGTATGTCTGAGCTTAACCCCTGGTGCAGTTTCACTTAGGAAGCACGGGTGCTCTGTAAGACCTTTCCAAAAGTTTTGTTTTTTTGGGCTCGCCATCATCCCAGCAACTCGCAGCTGCGAAGTCTTACTAAGAAGATCGGCCTACATGTGAAACGTGTTGTC"/>
                    <sequence id="seq_t14323" taxon="t143" totalcount="4" value="GACTAAGGCTCGTGGAGTGCAGTGAGTCGAGTATTGGATGCGTTACTTCATCCACATAAATAATCGCGAACAGGGTTCTTGATTAGTCTTCGCCGGTGCACGAATCTAAGTCTACATTGCTAGGTATTTGCAGTTTCCCACATAGAAGGCAGACCTGGGTGTCCGAATGGTGTGCGCATCTTCATCGCCGCGTATTCCTCGGGTAGCCCTAGGATAGTGTCATCATGACTTGACACCTGGGTATGTGCTACAAGTGAAGAAACCTTTCAGAAGCTCTTAGACCAACCCTATAACCCAATTGATTCAAAGTGTCTCCTTCGTTACGTTCCGGCCCGCAGCCACGACGGTAAGTCGGCCCAGACCTCCTTGTCACCCAAGGGACTTCAGGATATGTAGACGAGTGAGTGTGAGTACGGGCAAATAAGCCCCCAGGGCCTCCATCGGCAGGCGCGAAGGTGCCCCAAGTCAATTTAGACTTCTGACGTCGCGTTATTAAAAGGGGTGACGACGTATCGATATAACTCCCTTCTGTGCCGCATCGCCTTTCTGTCAAGTGAGGCTCTACGTAAGGCTTTGATGCTCTAAATTCTGCACAGAGTACACGCAGGCGGGTGCTGTGAGAATCAGGGGGAAATAGAATCTCTAGATCTCTCAGTCCGTGCTGGAAAACATGTATCTTGGTCTTATCGGTCGGTGCTATATTCCACCCACTACGCTGGATACATAGATGCAGACCTTCTCGAAGCGACCGCGTAATCGTAGGCTGATTTCTAGCCAGACTGGAGAGTGGTTACCACAAGAGCTCTGCGCACACCGGCGCGACGATCCACACTATGTGACCAGCCTTCGCTACGATGGTAGGCCCTCCACGTTCACTGATAGTAGGATTCTTAGCTCTTAGCTAGCATTAGCGCTGTTAGGCGATCCTCTCACCAGAACGACCCATATCTCTGACTACCGAGTGATGCATCGAAAAGGTTGATTACACCGCATCATACTT"/>
                    <sequence id="seq_t14423" taxon="t144" totalcount="4" value="TCTAAGTTACGCTGAAACAGTTCATCTATAATGTCTGCTCAATCACGTCTTACAATGTGGCGTGCGGTCTACGGATGCTGCTGCTAAGGTCGAGCTGCTCGAATTGTTGTCATAAAAAGGTTAAAGAGCCCCGCCAAATCCAGCAGCCTCACCGTCCAGACCCTTAGTTTCAACAACTATCACTGCAAGCTGCGCTCCCGATCCTGCATTGCAATGGTGGGTCCCCGGGACTTAAGAGGTCACCGGTCAACCTGTATGAGAACTCGGACGCGATAACACCTTCCAGACTCATCTGGGGGTGCCGCCTGTTGTACAGGATTGGTCATGGAGTGCAATCAGCCGCGTGGGCATATTGCAGCATATGGAGAAGTCACTAATCAGGTCCCCACAAATAACGCTGCCTCGGCAACTACGAGCGCATAGGTAGCGACCGGGAACCGTCTCTACAAGTATTTGTCGCTGGTCGCTGTCCCCGGGCTACGTGTAGGATAACGACTGCAGCCTACACCCCACCATTCCCATCGGCGACGGGTAATACCGCGACAAGCAGACGAACATTGGACTTAGCGCAACCCATCGGGATGCTCTTTGTCACCGTCGTCCATATCCCGGGCGAGGCATACCCGACCTCTGAGGATATTTTCACATGTCACTACAGTATTGCTTCGAGAGACAAATATTCGCGATGGCGCCAACGTAAACGTCGTTCTGGATCAAATGGGATAACACCATTGATACTAGACTTTTTTCAAGCCTTACTTTGTCGCGTATACGGATACTCTAGTGCGTTTAGGAGAGGTAGTGCCTTTCACTGTTCCAGGGTAGAAGGCTACTGTGATGTCGCTCCGATGCCTGGCCAAGGTAGAAAATCTATTGTAGAGTGTTAAAGTAATTTGTAACTTTGATGTAGCAGGGAACTGTCAATAACTCTGCACCCCGTCATACGTGGGATTGAGCCTCAGATAACCATGTGATATCACGTCCCCGTCGTATATAGCTA"/>
                    <sequence id="seq_t14523" taxon="t145" totalcount="4" value="GGCGATACTCGTATTGGTTCCGCCACTTGGAAGCCTAGAGAGAATTAGTTTGCAGTTAGGGAAGCCTGACGACCTTTGGTCGAGCGCTGATGGGGTTCCCATTTTCCGACGCCCCTGATGGAGTGTGAGCTCACGAGTCCAGCTGTATTAGCTCAATCGGGTATGAAAGCCTAAACTTCGAAGACGCTGACTCGCGGTACGCGGTGGTAATCATGCTCTATCTGCCTCTTCCCTGATGTTTACGTAAACCCCTGTAAAGACAGAGCGATCCGAGGACTTTCGAAGCGGAGCTCAAACACCAATCTAGCCTAGGATTAGCCGACGCCGAATTTACTCTAATGAAACGATTCGGACTCACCAGTTGAGGTGACCATATAAGATTACACCATCTCGCTAAACTCAATACGCTTTACTTTCATTCTGTCACCCTAGGCTAACCGTCTGTGGGTGTCCAACATCTTGCACACTCATGGAAACAGTTTGGCTGGTCTACCACATTAAATATTAACTGGGTCTTTATCTCTACTCGACACAGTCGGGAGGAAAAGTCCCTTGAACGGACTATGCAACCAATGATGTAGTGCGATGGAAGGGTAGTGAACCAAAATCCGCTGAAAATTATCTGGGATCTTATACACGAAAAGCTCTAAGCATACTAACCAAGAATCTGCGACTGACATGACTCAGTATGTCTGTATCTTAGAGACGAGACGCAGGCGGTCTTAAGGAAGACTGTTGCTTTGCAGTTTTCGCCCGATCCCGAAAATCCAACATCTTCTAGTCATAGGGATGTGATGGTAAAAGTATAAGATATTTAAGTTTTGCGCGCTTACCTAATAAGAGAGTGTTGGTTCACCACTAGCAACCTACCTTTGGTAATCAGGACCCCAATTTGCTAATAGACCCTGCGCGATGAACATTTCACTGGTCAATCCACTATAGCTTCCGGGGTATCGCGGGGACCGTACTGGCGGGCGCTGCTCGTAACTCGGGTCGATGG"/>
                    <sequence id="seq_t14623" taxon="t146" totalcount="4" value="GGGATGCCCTGTCCCGATAGGGGTAAGCGTAACGCACCTCGCCTTGATTATACATCTTGAGGCACTGGTAAGTCAAAGACCGACCGATAAAACGTGGCCGACAGCAACTCGCACAGAACAGCACATACATTCATGCCACTCCGGGCGATGCCCTCTTTGTTCTCGATCTTTGCAAAGCCCATCTCGCGTCGGTGTGATCCAGTTTTAAGTGTATTCATAGTCGGGAGTGGTTGACTAGATGTGACCTTAGAAGAATTAAGTTGCTTCTGGGACAAGGTTGATTGCCTCAGCGAAGGTCGTGGGCGTGGCAATGCGTTAGATGCTGTGACCCGTTCGTCTTATTATTAGGCAAGCGCTTTTTTATCTCTAAAGCGTGTTGTTCCTTCTAATTGCTACACCCATATTACGACTACGACACGTGAACGATACTACAGCTTTCTCCAGATATATGGTACGGTCCATTCGGTTTAGGTTCCCGGTGTCGCAACAAACACGAAGGGTCTCAAAAGCAGGTCGGACGAAGAGTCGCAGAGATTTTTCGATTTTCTGGTTCTAAGTACCCAGGTGAGGAGGTGTGCTAAGAAAGATTATACTCATTATTCGTGGACTCCTATCAAATTAGCGTCCTTGGGCGACTTACCGATGCCTGGGTTCATGTCAATTCCAAAACCGATTTGACCTGTCACAGCTATAACACCACCCTGCGACGGTTGCCTTAGCATGGTATCTGCGGTGCTCCCGGCACTTACGTGCGCGAAATGTGAGCGAGGGTTTGTAGCTATAAGACTACCTACGTTCGCATGGCCTTCTAGCGACAGCGTCCTCCTTACGTTCGGCCTAGGTCCATAGTTACACCACAGCGAATAGCTCACGCTAGGCCCGCCACTTATGCAGACCGACTGTCATCACATCGCCCCGAACCAGGTATCGGCAATAGCATCTACCGTTCCTTACACTACGTGGAGCTACGTAACAACTAGACGGGTTCATTTATTCTTTA"/>
                    <sequence id="seq_t14723" taxon="t147" totalcount="4" value="TGCACACCAGCATCTCTATCGTTGACGCGACAGCTCGACCCGCCTGCCTTCTAAGCTGAGGGGATGTCAAAGTTCTTTAAGAACATGATACAGGTACATTTAAGATTACAGGTAATCCGATCGCAATCTTGGACCAGGGAATCCTAGAACTAGATTGGAGAGGTAATATTGAGGGTATAAGTTTCTCCGTTCAACCAATTTCACTAGACGGGAATGCCATCCTGACCGACCGTTCGTGGAACACAGTACCGTCGAGTCCAAATCCTCAGACGCTAGACCTTTCTAGATCCTACAGTGTTTGGTATTGGCCACATGACGAGAGATGATTCAAAGCGCGCGGGTCCCGAGCGGGGAGCTTGCTCTATAAGAGGTCAGGTATCCTCATCGGCGTCTCAAAGGCTTAGATGGTGTGCGACACGGTCCTGTCGAAGTAACCGAATCTCTCCGTTCACTACAGTAGGGTGCGGTAGGCCTGTACGCTTGCACAAGAGACTCCGTGGTTCAGTTTCGATCGAACAGGCCTCCACGCGGATTTCCTCACATTTTCGGAAACCACAATTTTTATGTGGGAACGGTCTCAGGGAAGAGGATACCCTGGTTTATAGTAACAGTTAGACGACGGCAACAATGGGGGGTCCAATCAGGTTCCTAAAACAGTGGGACTGAACCGGAGATAGTCCGCTGAGCTGACAGACGCTTCTTGACTTTGCAGTCTTTTCATTTGTAGGTGAGACACTAACTACAAGGCTGAATGAAATTCTCGCTTAGGTGGTGCTCCTCTCAAAATGCAGTCGCTTGTCTGGGTGCTGAAACGGCTCACAGTTAATGCGCGATGTCCTATGCCATTTTGTAAGAGCAATCGTCATCGCACTACCATGCGTCCCGCGTACGGCGAGGACTGCTTCTAAGTGAACTCGTGCTGTCCCGTGGGGATCAGGCAAGACCATATTTTCAACATCGCAAATCCATCTTGTTTCGAATCCGCTGCTCGCACTGTCTC"/>
                    <sequence id="seq_t14823" taxon="t148" totalcount="4" value="CATGAGTTATGTATGGGTCCAACCACTCCGAAAGATCGTGATGATCGCTCCGTGAGGATATGTGGTAGCAACATAGTTTTGCGCAGATTCATACGCAGCGTCCGTGATTGCCGGATGCACTCCCTACAGTTAGCTTCAGACATGTGGGCAGCGTCCAGATTCGGGAAAGCGTTGCGCTAGGCTGCTGTCAGAGCGCCCCCTAAGACAGAAGCCTGGGCACGCCTAAACTGGGCAACAAGGATTATAGAACCTGGTTCGTATAATCAACCGTCATCTGATCGCGGGATGGCCCAAATAACCTATTAAATGGTAGTCAACCCATGACTAGCCGCCCCTCCAGAGGAATCCTGCAGACGCTTCCCATAGGAACCTTTGTAAGGCAATAATTGCAAATTTCCTACGTCCAATCTACTTGTTGGTCGCAACGTTGATTGCTTAACGCGTCTAGTAAGGGTTGTTCTCTTTAGGTAAAGTACCATCCAAAGCTTCGTCATTAATGGCTACAGGCAATTCGCCTAACGGGCCACTGGGTTAATGAGATGTCGCAAATCATAATGAAGAATGGACAATCCACTCTAGGTGTGTAGGATCCAGGCTTGAGTCTTACTTTTTGTAATTACCAGCTGGTGGTTCGTCTCATAATTTGCGGAGTGAGTACACCGCGTAATTTGCGATTTGACGGATCGCCTAATTCCGGGGTGCTGTGCTTATCCACTTATAGAAGTGTGTATACTACTTAAGTCTACCCGCCCACGAGGGTACCCACACTTGAGTCTCCCCTTAAAGGTGGCCGGCCCGCAATTACGTCGTCACACACCCGCGGCGCAAGGGGTGCTGCGGCGGCTCAGTGCTGCGACAACCAGGGCATAGAACCCTCGTTCCGCTTGAGCCAAGCGTGCCTTCTTCTTCACAGCCGATATTTTTCTAAGAAGTAGGTTTTGGAACCACAGTACCGTGCTTCTTCCGTGGAGACTTGTACGCTGCCCATATTAAACTGCCT"/>
                    <sequence id="seq_t14923" taxon="t149" totalcount="4" value="ATCAAATAATTCATAATCGGTACTTAGTATGTAAGAACAGGGCTCTGGGAAGCTGCCTGTTATCATTGGCTACTTATACATCACTAATCTCTGCCTTCCTCAGGCGCCCAGCAAATTATCCTTTATGAATGGACGTAAGCAGCGTGATAAGAACGACCTGAGATTCAAGACGTAGAGCCCTACGTTAGCTCCGGGTGATGGAGATCTTTGCGTACTAATTAAAAGTGTCATGTTGTTGTTCTGAGTTGTGTCCCTCCCTATGTTATATTGCATTAAGGGCGCGATGTAGCTATGGACCCCGTTGTTCTCACGTTAATAGTATACTTGTCAGTTAGTATAAATGCCTTATGAGTGACATGGTATTCGGCTTGAATGTTCTGTCAGAGCGCCGGCGAACATTTCCATCGGGGTGCTCCGCTTGTGGCTGCATCCACAACTTGTGGGGACGTACCTTGCTCGGTGGTTAAATCGACGCGATCGTCGCATCGTCCGCGGGTGGGCTTAACACGACGACAGTAAGCCACATCCAATGGGACCGGGCAAATGCGAAGCGTAACCTGAAATTGTGTCTGGGGATTTGCCTCGATGATAGGCAGGCGTGACGGATTTCGCTGGAAGTTAGCAAGGCGGTCCAGCCTACCTCACCGCATTCATGGGATTCGCCTATATGACTATAGCATCCGGTCAGATTGTGACGGTACTGAATCCCCCGATCGTATTGAGAGGGGAAGTGTGGTTTATAGTGGCGTAGGTTATGTTGCCGCTGAGGTCTTCCCTCTTCGGAGCTCACAGACCAACGCGCCGTGACATGCACGGTGAAATGGCCCCATTATGCAGAAAACCTTTGTTACCGCGATATTAAGCGTAGCATTATGCGCGAGCCCTACTTTATCATCATTTACATGCTGCGTCACCCGCCCGACCTAATGCTGTACAAGATATACATGTCTGCTGCCTTCCACTATCATGGATCTATAACCGCCAGTCGATCGATACCCTC"/>
                    <sequence id="seq_t15107" taxon="t15" totalcount="4" value="AAGTAGGAGCAAGATGGGGACCTAAGAAACGATACTGTGCGCTGATTAGGAGAGCGTTACGGTATTACGATCGGTGAGATACCAAATCGGTATACATTAGCTTAGTCTATGCGGTCTGTGGGCGAATAATAAGCTACTTGTGGATCCCGAGTTCGGACCCCACCTGCGCTAATGCCAAGTGCTTTTCTACCTACCTAATCGATCTGATCTCACGCAGTAGTGGTAGTCCGATATACAACAATCATTGCATCCCGGCCCAGGCAGCTCGACAGCTGTACCCACCACGTCTACAAGACGTTTAACATATTGTTTTCTGCTGATGAATATTTGGAGCGGATTCATAACCGATGAGGTCATCGTGACATGAGATTGCGGAGCCACACAATAACGGAGTATAGTGCCCAGCATCTAGCCACCTTCGCCTACTCTTCGTCCCGTGTTAGCGATTAACCTGGCTTAGCAGTGGTACATTGCCTCACCCCCGAAAGTTTCTATACTGTTCACTCTATGACGTCCCACACTGGTACGCTTACGCGATTTGCACTATGTCAACAATTGCGACGATGATTGGGACTTGGGGATTCAGCATCGTTGGAGACTAGGATCCAATAGTACGCCATAGAATGGGGCAGACCACAAGGGTTGCTCGGTTGGCAGGTATGAAAGGTCAAGAATCGCGACAAAGTCACTCATGTCGTCGGTTGTATAGAGGTGAGTTTGATAACGAGGTGTCAACCAGCATTAAGAAGCCCTAGGTTGGTGGTTAGAGATTGTTGCCACATATCCCACGGGTGTTATCGTTTAAGAAAGTACGGATAGAAGTAAATCCATCTCATACGCACATTTCGAGGTAAGCGATGGATCAGACCCACCTACCTTTCGATGCGAGACAAGCTATAGGAGGCTTGACGTGATCCCGTGTATAAAAGTTCACCCCTTGCCGTTACTGTCTACGGTGCACTAGGGGACGGGCTACCATGATCGCAAGACAGCTGCGGAA"/>
                    <sequence id="seq_t15023" taxon="t150" totalcount="4" value="AAGTAGGAGGTGGATGGAGACCTAAGATACGCTAGTGTGCCGTTATTAAGACAGCGGGAGGCTATCACGAGCGGAGAGATAGCAAATCGGTAAACAATAGGTTAGCCTAAGCCAGCTCTGGGCAAATAATAAGCTACTTGTGGGTCCCGAGTTCTGTGTGTACCTGAGCTAAAGACAAGTACTATCCTAGATACCTAATCGTGGTGATCGCACGCACCAGTGGAAGTCCGGTATACAACAATCATCTCATCGCTGCCCAGGCAGAACGACAGGTGTACCCTGCGCGTCTAGAAGAGATGAGTCATATTTTTTAGTACTGATCATTAATTGGTACGTATCCATAACCGATGACGTCTTCGATCCATAAGATTGCGGAGCAACACAGCAATGGAGTATTTTATCAACTATTCAGCAACCATCGCGTATGATACGTTCCGAGTTAGCGATTAACTTGACTTAGCAGTAATAAATTGGCACAACCCGGAAAGTGTCTTAACCGTGCAATTCATGACGACCCGGCGTGATACTTTTCCGCGTTTAGCACTCTGTCAACATCTGGGACGGTGGGTTTGATCTGGGGAGCCAGCAATTGTGGAGACTAGGATCTGATAGTACGCCATAGAGTGTGGCAGGCCATAAAGGTTGGTCTGTCGATAGGTAGGTAATGACAATATTCGTTACCAAGACACTCATCCCGTCTATTGGAGAGATGTGACTATGACCACGAGGTGTTAAACGGGATTAAGAACCCCGAGATTGACGTCTGGAGAGTGTTGCCACATATGCTACGCGGGCTCTTCTTTAAGAAAAAGTGGTTAGGAGTATATCCTACTCAAACGTAAAATTCTAGGTCCGCAGGGGCTCAGACCCCCCTCGCATTCGTTGAGATAAGAATCATCAGAAGCTTAACATGACCCCGCGAATAAAACTCTACCCCTCGCCTTCACGGGCTGCGGTCCACTAGGGGTCGGGATATCATGATCGCTAGACTTCTGCGTTA"/>
                    <sequence id="seq_t15127" taxon="t151" totalcount="4" value="AGCCGTCAATGTTACTCGCGGTGCCGCTTACAGCAAGGAAGATGGTTTGCGATAAAACCAAACCGTTGTCATATGTCTGACTGGGCCCCGGTCCGCAGGTCACCGATCGGCCCGTAGATTCTATAGTAATAGGCACCGCCAAGTTCACGAGATCCAAACAACTTCGCTAGTATACTTCTCAATCTAGACGACGCGGTCGATTTGATTCGAATTGACCCCACCAAAAAGGGGTCATGCCAGGATCCCTGGCTTCGAAATCCTATGGTTGGCAGGCATGGAGATCTAAGGAATAGACGCCCGAGCGTTACCGGTCTTTTCAATCGACCCACAGGCATCTGTAGGTTATCTACATGTACCATTTTCGGTAGACTACCGTAGTTAAATCTTCCCCGGCGGCAACAGAGACTGAATTCTTGTCCCCTCACCCGGGTGCCCAGATAGAGTCTGGATACTATCGCCGCAATCGGTCGTCTATAGGGTGTGTGGCGACTCGATTGGTGTGATTCGCCGCATCATTTTGCCCTACTCTATTTGGGCAAGGAACTGTCACCAACTTGCATGCTCCGTGCTTTTGCCCTTGCTGTCTTTGAAGAAGTCTTGATGTTACGATCGTTTATTCTAGTCGCACATTTGCGAGCAAATTGGTGTCTATACGGGGACCCAGACTTAGAACAAGATGTCGTTCTATGGTCACAGTCCTGCCAGTGCTATTAGAGCGTTGGACCCGCAGCCGCCGGTTTACTGACGATATACTGGCTGACTCGTGTATGTTGGTCGCGAGCGGATCGTCCTAGAGGATGAACCCGATGCTCTCTTATCCCCCCAATCTGAACCGGGCGTTATATACAAATTGACGATCAGTTGACTTCCGTACGTTTTCAGATCTAATCACTAAGTTCCGGGTAATCCAGTCCTCGATCGCAGTATCATTACACACACGGCGTGCATTCTTCGTGCAAACTAGTAGATAATCTATAGTGTATGAATTTCTACATGTCTC"/>
                    <sequence id="seq_t15224" taxon="t152" totalcount="4" value="GAGTGGCCGCCGATCTTAACCTTTCCGAGGGGCGAAGATGCATGTGTTTGCACGGACAAGCTCCTTAGACCTCTGCGACAGGATACTAAATACGGATCTATAACCCGCAAGCAATGTACAAGGCTAGCGCGGATGCGATGCCCTGGCTGTGACCTTACCACTGGTTTACAGCAACAATAACTCGATTGGTTGCAGCAACTGTTAAAAGCACTGGACCAGGAACTCAGAAACCACCGGAACAGTCCGTTACCGGTCATAAAAAGCGCCCGTCCAGGAAAGATATGCTGTGGTGCCCGGCTTTGACACACTTCTAAAGCTGGTCGTGGCTGAGCCTCCGCTGATGGTCCTGAGTGAACGTCTGATTTAAGGGGGTGGTTGTTTACAACAGTATCCATTACGAATTGAACCTCAAGAAATCCTCGCACCGCTACGACTATGCACCACCTGTTCTTTGACTTACAAATCCGGCGGACTGTGAGAAATCCGGGCAACCTATCCGTATAGACTATGGCAATTGTGCCGGTTTAATGGCTCTACACTCTACGTGTCAGGTTTCACGGGATCCCAAATCTGTCATGTTGGGTCGGGATTGGTCCACCTGAGAGCGAAACCTCATAGGTAAGGCAACGTGGGGATCAAGCTCGGCCGAGCGGAAGGACAAAAACTTTCCCAGCTACTTGAGCACCGCCTGCTAAGTGGACAGCCGTCGAAACGCCCAAACTTTTTACTTATGACGTGTCCCGAAACGCGTCGGGGCAAGGCTAGGAGTGACTAATACTTAGTAAGATCTTTAGATAGGCAGTCTGTGGGAAACTCCATTGCTTTACTCGAAGAGAAACTTGCTGGAGCTACATGTGTTCAAGTGAAGGGAATAACTAATTCTTAGGGACACGTAACACCATGCGGTCCACAATTGTGGGATGAACTTCTCGGTCAGAAAACCTGGAGTGGACTAAGGTGCTACTCTATCTACCGATTCAACCTAGTTACGTTCTAGCGT"/>
                    <sequence id="seq_t15324" taxon="t153" totalcount="4" value="CGACGTTCTGTCCGCCCCGGCGAACCTCACAGTACGAGTCTACCCAGGGTGCGGCACCGAGGAGGCACGAGGCGTAGCTACGAAGGTTGGACAAGGTGTACCGTTTCGCATAGTTTGTAATTGAATATAGCATACGCATCCTCTGAACGTGCTTCAAACGAGTCTACTCCTATACCCCGCCATTGTCAGTAGCATCTTACGGAAATCCCCAGTGGGCATGGAAAGTACAGTTGATCATAGAACTCGGGGTCCCTCTTTATGACGGACTAGAGTGGGCGGCCTACTACATAGCCTGGACCACACTTAAGGCGCGGGCCCGAGGGATGCACGCGTTAAAATTTCTAATTGCCGATACTATTACTTAGGACACCGCTTTCGTAGTGCCCTACAGTTCCGAGTAGCGTGGATAGCTCAAAACATGGATTATAGACTAAATGTGTTGGTCTTCGGCCGATCAGTTAGACTGGACGTATTGAATATGAGCGAGAGCTCTTATAGCCATGCCTTCGTGGGGACGACCTTGTTCTGCTTACAATATTTCGAGTGACACGTCAGAGTCATAGTCCTAAGAAGGCGGCCTCGTCGGACCGGAGTAAGCTACCCGAACGAGGAGATTCCTTCGGTGGGCGCACGAGCTTTAGCGGATTATATAGTATCCTATCTTCATTGGACCAATGGCCTTAATGCAAGACTAGGATCCTTGGCCGCCGTATCGACTTACGTCGCCTTTCGGATACTAAGTTCCGGGATAGGAATTGATTCACGCCAGAAAGTGTATCGTTAACCGACGTGTGTAACCACTCCTACTGAACAACCTAGAGAAGGACCCAACGCTTTTGTCTCATTGGAATGATGTCCGGCCGTGGTCAAGCGCAGCGGCAACGGTCATCCGCCCAAAGTTATGGGCTAGGTGTACGGCATACACGGGTGGCCAGAGGACTTAGTCTGATAACAAGGCGGTTGCCAGACCCCAGATGTCGTTTGGAGGATCTGTAGGTGA"/>
                    <sequence id="seq_t15423" taxon="t154" totalcount="4" value="GTGACAGACTTCCGTTCTGAAGTTCTCACGTATCTCATTTCTTCTCTAGTACGGTGGGGTTCGTTTTGGTCCGGCTGTGGCGTGAGTTTCCTTAGGATAGCTTACGCCATAATGTCACCAGGGGGAAGGCAAATAATGAATTCGACCTTTAGGCTGTTTCCTCTGTGTCGTGGGCCGGTAGGACCTCCTCTGGTTGACTCTCTACTCGAATTTAGGCTTTTAGCCATGCTCGATGGAATTGATGTAACGAGCGCTACGAGCTTTCGAGAAGGGGGGTATGGGAGACAAGTTAGTTTCTTAAATCAACTTTACGTCTCCTTTGTTACGTCCTCCTAGCGCGATACAACTTATTATAGCCCAAGGGAAATGTGAAGTTGTTTAAATAAATGGTCGCGGTGCACGTGGTGGGAGAGGGCAATTTTAAGTGGCGACGTGCATGAGGTCGTAGTTTCTTTGGCTCACCGGCGTCCTCTCTTGATAGGGTGCTATCAAAGAGTACCTCTGCCTCTAAGCAATCATAACCCTCATCGGTTGCATGTCAGCAGGACGCGAGTAATGGGTGTCCACATCTGTTCGAATCCATATCTGCTCATGCATGAAACGCACTCATATTTGGTCTAGAAGTGAACGTCCTCATGAGGAATGATTCCCACGGCTGTAGGAGTTCGTTAACCAACCCTACGTGCCTCCGGTCGTGAGGTGAAGTCGTACTGTCGCGACATTTTTGTCGCATTACAGATCCGTGCGGCATCCAACAACGGAGCTATCCAATATATAGAATCCTCGGTGGCTGCGGAGGCACAAACGGACATGGGTGCGGTCGATTTATGGAAGTGCGTAACTAGACTACTGACAGCCGTGTGCGTGCCATGAAAGTAGTCTCGAATTCTGCAAAGCTGACGTGTCGACAGGGCCGGACAGCGAATTGTAGTAAAACAGCATTGGTCCTGATTGAAAGCAGTCACAGACTGCGGTTTATACATGAATCACAGCAGATGTA"/>
                    <sequence id="seq_t15523" taxon="t155" totalcount="4" value="GCGCAGCATAGGTCAGCTTGGCGTACCACATTTCGCCCACATGTACGATCGGGGCCTTGTACATGGAGACCTCGGAATATATTAACGGTACGTCAAGTGAGGAGGGACTACAGTTTCCTAGGGGTAATCTAAAGTAGCAATTCAGACGAGTACTGCGCCTCCCTTGATTGCAGGTGAAAGCCAGAAGGGGAGGTAGAAGTAGTCCACACGTTTGATAACACCGCGAACCATCTTGCCTAGCGATTTCCTTGTACCACTGACCTGATGTAATTTCGTCTTTTCCTCCTTCTCAATTGCCTCGCGAAGTAGTGGGTCCGGTGGGCATAGGCAGCCGCGCGCCACTGAGCCTCGTATATCCGTGGATATGTCTGTGACCGGTGCAACAAGTCACGGCCAGAGAGCGGGTTGGTATTAGTCAATTCCTCACTTTCTGACTAAAACTGCCCCTCTCCACCGTGCTAGATGTGGCGTCCACTGTAACCTTGCCATGTACAATGTCGGATTGCGAGACCGACCCGAGAAGATCAAAGTCTAAGTCAGAATCCCCAACCCGGGAGGGTTGATCGCGCGGGATGGCCCCTACTCCCTGAAGTACATTTTTCCGGATTATATTAACAGTTCTGTTGAATATATAAAATAGTAGAGCTGCAAGCATTCGCGGAGGGTCGGAGTTAGTGGTTATAACCATCGATTCCTCGATTAAAGCTCTAGGGCCTCGCGTCGATTCTTAGGTCACCTGTTCATTCCAGGAGCGATACAGGGAGTTAAAGTCATTCTTAAGTGCTGGTGAGTTCGAATACAAACCTCTATATGCTGCCGTAGCCGGCGGGGCCCCTCCCGGTAAATCTGTTCACGAGGCGGAATATAGATATCACACGGTGGAAAGGCCCGTGGTCACGGCTCAAAGACAGCACCTGTGATGTCTATTAATAAGACTGTGTCTGGCTACAAGGAGCGGACTTACCAACTCTACATGCGTATGCTAACCCCGCAGGTTGAT"/>
                    <sequence id="seq_t15623" taxon="t156" totalcount="4" value="TGGGAGCACTACGGCGCGGGCGAGACGTATGGCCGGCTTTCATCGATGGTCGCGCCTCTCTTGACTAAAGTCTAGGGAATTAATACTTAAAAGACCTTTTCTAGCTTACCGGCACCATTAGTCCTTAGAGGATATTTGGTCAGGTGAATCGCGGTAACGTGCGGTGTATTAGCGACCCGATGATGAAGGCTGATGCCCGGGGTACATGTCTGAATCCGGCTTGTTCGCATCCTAGGGTTGGCCTGGTTTCGGTTGGGATTACTGGGCATTGAGGCATAGTCGTGCAATCCCATGACACGTCCTGCCAGATCCTGATTGGGAGCTGATTAAGTGTCCCCCGACCCCTCGGCTGGAGTTCCGTATATACGGGTAAAGTCCGTTCACTAAAAGGAACACGTCGATACGCAGTATACCGGAGAACTCGCATAAAACTAAACGGCTTCCCAGCACCCTGATTTCATATAAGGGGGTAGTTAGAGATCGCATGCAGATCAAACGTTGGTCTCATAGACGTATCCACGTTGGTAGCCTACTTCTACACATCCTCGGACGCGTGTCCCCGCCCGAGCGTAATCCCGTCACGTGGAGTCCAGCAATGGTGTCTGGAACACGAGGCATAGCCGAGAATTAAGTAGTCAAAGTCCTCAAAAGCTTAATGGAGCAATTAAAAAAGCCACGTCTCGAGCGGCTGTTATGGCGGACGTCTTTATAGGGCCGACAAACGCCGGAGGGTAATCGACCCAAACCCCGTCGCGGATTATAGAGGTGTGTATACTCCCCTCCTTCACCATTAGCTTGTGAAGGCAGGAAGTCGATGCAATGTTTAGTTGCGACGTCTCGTGACTTATGAAAATAAAGATAAGCGATCTCCCCGACAGTGGAACTAAGCGGCACAGAACCTGTCCTATACGAGTCGTGGAGGCGTAGTAAACAAAATGGTGTCCATCCAACCCTAAGTCGCGCCACAGTCTTATAAATACTAGTCAATTTATTATTATAT"/>
                    <sequence id="seq_t15723" taxon="t157" totalcount="4" value="GCAGCGGCCAGATCCGCGACCTCGTGCGGTTGTATATAGACAGGGCACACTACCAAGCCGGGCTTTACCCCTATGGTAGCCCATCGGACACTTGTCTGCACCCTTTCTGGGCGGTACTGGTCCGACATGGACCCTCGGAATACCCGACGATTACTAGAGTGACGACAGTGCTTGCACACAGGAGCGATTGGATGTACACCTGGTAGGCACACATCGCGTCCCTTTATGCGAACTCCGGACTTGTCCTCTGCACTGGCAAGCCGTTTGCACCATGAGTTGAATGCTTCAGGGGAGATGTTGACGAATGCAACTTTCCTGGGGGCGTAACCCCTTATGGATCATCTTCCTCTTTGACAACCGTTTTCCAGTCAGCGTAGAGCAGCCGTAGTTCTACGATAAAAGGGTCAAGGAGATGGGTTGATCGGTAACACAGTGCAGCGCTAACCGACCGAGTGAGGCCTTACACGCTCTGTTACGTCATCACCCGGGTAGCGACCGCATATGTTATGCGAGTTGTGTAATAGATTCCATCCGGATACCCTGGCCGTGTTTTCGCCGGCCGAGGGAGCACCAAAAGTATGTATTTGAACGGCTACTTATCAAGTGGCATAAAAGATCGATCCACCCAGCCCGTCTGGACATGCGCTTCGGCTGTACCATAACCACATCCCTCATAATATTACAACTGGGTCCGAAGCTCTGTAATAACGTGTCGTAAGTCTTGAACGTGAATTAGCGTCTGGCGGCTACAAGTGCCACCAAGGCCGAACGAGCTTACGGAAACTCGGCATAGCGTTCCCTGCTTAGCTGACCTCCCTGTGTAATTGCCAAAACGAGGGTCTCGTTGTACCCCATTGGAATAAGCTAATCTTATTGAGTTGCTCTGCACGTTTCTGCGAAGAAGGTCCGGAATTTACTCAGATGCGGTGCGGTGTATCGTAGGCACATAGGAAACACCTTACACCCAACTAAGGTCTGATTGGGCGATTTGGTTACTGAA"/>
                    <sequence id="seq_t15823" taxon="t158" totalcount="4" value="ATTATTCCTATTCCGCGGAATAAAAGCCCTCGAACAAAGCGTCTATAAACGACGACGCGACTCTTGTACCCACTCTACTCCAGAGGTCGGCAGCTTACCCCAGTGGGGATTTGTTACGTCACAGATTATCTTTCAATTCGCAGGGTTTCTAGTTCATGATTAACGCCGGGACTGATGATGTTGTATGATGCCTACAGTACCACGCATCCACCTGGGACGTTGTGAGCCCGCTTCACTTAAGTTGTGCGATCATCCAAAAATGCCTATTCATCTAAGTCGGAATCTTGCGACAGTAACTCATAGGAGAATGCATACGTGGCCAGTTAAGTTGTTCGATGGCGCCACGGGCCTACGTTCGAGATACGCGCAACAAACACGTGCAAGCGTCGTGAGCAGTCGCGAGGCAACCGCGCAAGTGACGCTGCTTGACAGTCTGCTGCTTTCAGGATTCCCAACAGTTTAAAAAATTGACTAAGTATACTACTATGCTTCGCTAAGCAGCCGTAAACAGGGTATCGGTGTATATCGCCCGGGTAATTGTACAAATCACAGGGTACACGCAAGCTCACAACTCCGAAAACACACTCTGAGGGATATCCGGGCTGAACGTTGATGTAGTAGGGTAACGCCATAAGGCTACAAGACAAACGATTCACATAGAGACCAGTAACAGTGATACCCAGAGTCGTCCTGGAGCAACTGTTCCGCCATGAAGTAGTTACAGTTCATCTCAGCTGTAATTAATAGTGCTCTTTAAATTGGGTTCAGACCTCTTGGAGTTGAATTCACAATAGGGGTTCTGATTCTGTTTGCCACGCGGGTAAGCGCTGTACGTTGGTAAAACCACTAAGCACCTTATGGACGCAATCGACTGCAAAACTTTCAGTGAAAGTAGTTGATTACATTTTAAGTCGAGCTCCCCTGTGGTAAAGTGATAAGCCATAGTAACTCTAACAAATGTTGAGTTTCATGCCCTGCCAGAGCAGAGACGCAAAGTTGT"/>
                    <sequence id="seq_t15923" taxon="t159" totalcount="4" value="TATAGAGCCGCGTAGTTAATCCAGCGGTGCGATTCTGATCCTGCTGGTAATCCTGGTAAGCGTAGTTTATATTTAGCATCGGCTAAGCGAGTTACACTCATGTGCCAGCTGTTCGATGGTGGGCAGGCTAAAATACGTATCTGTAGGAGAGAGCTGCGCAAGCCAACCAGACCGGCGTTCGCCTTCAGACGAGTTCAAGTGCGCTCAAGTGATACTGACTCACACCTCCCTGACTGTAAATTCTTCTGCCCGTTATTAAATTTAGGCTGAGTCAAGAATATATACACTTATAACGACCTCGCTATTGCGTATATACTTCTTCCATGCGGAGAACGTACATTTCTTGCGGCGTGTGCTGCCGATTTTGGGGGTGTGTTCCGATCCTCCCATTCTCATACGTGGAAAGACAATTCGGTGCGCCTCTAAAGATTGAGCCCATGGCCTCCGCCCCTCTCACGACGATTTGACACAATGTGGATGTCGCTCAATTCTATAATCAGCCGTGCTGCTAGGTATAGTCGCTGTGATGCGTTATGATACCAATCTACTAAAATTCTAACCGAACGGATGCGTGGGTGTCGAGCTTATGATTGCCCTCTTTTCTCCTACAGGTAAAAGCGTCCATCACCGACAACACTCACGGACCTCCTTTAATGATAGTTACGTCGCATTGGCGCCACTTAGAGACGCTGTACGATTAACATTTTTTAATGGTTAGCTGCAGTCTTTTAGTCTGCTCCTACCGTCCCTAAATGAAGTTACCCGAAAAGCCTCTCGTATTGCATGTGACGTTGTTTGATGGGCCGCGCGAAGGACTAACGGCGCGTTTGGACACCCATTTCGCTTGGGGTCGTACCTACCGACGAAGCAACATAGTGATTAAAACGCCCGACGACGACCACAGGCCAAGCAAGACAGGTACTCATGTGGAGTTTATAGAATCTATACCCTGCAACGTTGTTTATTTTTCGTCTACCGGGCGGACTACACGTCCTCTGGC"/>
                    <sequence id="seq_t16107" taxon="t16" totalcount="4" value="GAATCTGTTGTTCCCGCATTGTTTGCCTCGTGAGGTATGACGCATTTAGAGAGGGCCAACAGGGTTCGCCATATGAACACTACATGGTCGTATCGTTTCTAAGTACCAGCGTTGTGGTTCTGTAACACAATAGGGTCGCGCCCTGGGACACTCTGTCCCGGCCGCAGTGTTGATGGGTGCACTACTAAAATTGGTATTAACCTCAGTCCTTTAGGGCATGACATTAAGCAGTAGTCGGGCGTCTCTTGATGGGTGTCTGGCGGTTTGGGCCACTGCGGAAAAGTTGGCCGTGCCGTCGGCAACTCTCCTGCTATGAAGGTGTTGTGGATAGGACTCTTTTTTTCTTCGTCTGCAAGGTCAAAGAAGATAGAGTCTTACGAACACCCAATTAGGAGACACAGCGGTAAAGGCGTTTGCAGACGCCACTCAATTAACCTCGAGGCTATTGTCCGCCGGGCTTTAGCAAGTAATACTCATTAAATGTGAGAGTGGTCTAAGCCAAACAACGCGGCTTTTATAGATGTATACGACTCCTTCACACACGCATCGGTGAGGAGTTATGCGTGTACACTACGCTGGTTCCCAACATCGGTATATAGAGCCCGTGGAACATAGGTCAGACCCCGGTTAATGCCTCCTGAAATCCCCTGACCCGTTCAGTCCTGAAGCTTATCGCTCCTCTGATGAAGATTCGCCGGGCTCTATGAGAAGGTCCTAGTTAAAGTAAGTCCCGCCAAAACTGCAGCATTACGGCGGCGGTGAAGCCGAATCGCCTTCTAGGTGACAGGCCATTCTATTTCTGCCATCGTATGGCCTTACGGTGGTACCGACGCGCGAGGAAGTCCACCAAGGCCCAAACCGAATCCTGATAGCCAGAACTGAGCGAGATCAACAGGTATATCACAGCCTTCTGGTACTGTGAGTTGTTAACTATTCCAGAGTACCCAGGCACAGCCAAGATAGGAGAACTTGCAGCCGCGCCCGCGGTCGTTGATCAAAA"/>
                    <sequence id="seq_t16023" taxon="t160" totalcount="4" value="GGCGAGCTCATAACCGGAGCATTCTATTCGTTTCTACGTGTCATTATGTGGTTACGGCACATCTAGGAGTCCTCGTCCTGTTATGTGACTCTGCGTGTAATGTCTAAACGTCCGCAGAGAGGTTTGCCATGACCGATGCCCTAGTAGCGAACCTGGTTCCATTCTCGCTTTTTACGAGAGTCCATGCCAACGGAAAAATCCTGCCCAGCCGTATACGCGAGTGAAGCCCTCGGGGCTAGTCCAGTGTTTATCTCACAGATGGTTATAAAAACCATTTATTGAGTCATTTTCCGGTCCTGCCAATATAAGTTGAAAGCGCCTGGCCCGCCTCGCCACCGCCACATACCGTCCCTATAATGAGGAGGCCGGTTACTATGATGGTGATGGTTTACGTATTTTGGACGATCCGATTGCTAAACGTTGGCTGGAGATCCACTGCTTCAACGGCGTAGCGGGACATCAAGGGCCCAGCACAACAAGGTGAGTTCGCTGAGACTCTAAATCATAATCGGCTAGCTTTATTTTTTAGCTGGCCTACCTTACCAGTTTTCGATTATCGCTAAGCATTAACGATGGGTACCATCTGGGAGAGTTCAATTCGTTTAAAGGATCAACGGCGAAAAGGAGTAGATCATCTGGACCATTTTCCATTCTGAAATTTTTGTCCTCAGTTGGTATCCACTTAAAACGAGTTTTGCATGCTCGAAACAATCGCCCGGATACTTTGTTATCTCCAACTGCTCAATCATGCTCATCAACGCCACGGTTAGTTAAGGTAATGCCCCGAATGACACATAAGGTAGTCGGCACCCAACCTAATAACAATGGTAAAAGTGCCAGGGTTTTACACAACTTTGCCAGGAGATACTCGCACTATACTAGGACAGATCGCCGATGACGAGGACCATGGTCGGGCCCGAGGCGTCTCCAGTGACTGGTGACCAATCAAGAGGGGTGCACACGGCGAGACAAGGGAGGTAGATGATCCCGCGATCTGTTT"/>
                    <sequence id="seq_t16127" taxon="t161" totalcount="4" value="CCCGACACAATTGTTTGCTCCGCACAACGGAACACCAGAGAAAAACAGTTGGCAGATAGGGCACTAAGACGACGTATATTCACGGCCCGCTGGGTTTCCTACCCCCAGACGCCAGTCACGTGATGTGAGGCCCCATCTCCCACTGCTTCGTCTCGGCCGGGTCGCATGGCCTAACCTTCTATCACAAGCCGTCCCCGGTAGCCCTGGAGCTCGTGCAATCTTTGAGGCTTCCCTAATGGCTGCGTTTACTCCTGTTCGTCCATGGCAAGCAGTGGACGTGCGTAGCTTGTGTTAAACGCCAGTATGCCCTCCGGTTATGCGATCTGGAAGTTCTTACGAGGGAGTATCTTCGGATGACGAGTAGAGGTCTCAACATGAGATAACATGGACTCCGTATAAGGTCTGGGTCTTTCAGACACACTGGCAGCAGTAAATACCCTGCTGTTTCTGTACAAATTGATGCGCAATCAATGCACCAGTTTGGCATTGATGTCACGGTGATCATTTACGATGTCTTGCTTTCCCGCTGAAAAAGTCGGGGGGGCACCCGGCGAAATGGGATTGCGGCGCGTATTGTGTGGTTGTATTGGAGGGCAAGCGCTCTATTGCCGACTAAAGTTATTTAAGGTTTTGACCACGAACGGATCGAACTGTGCAACACCAAGATCTAATTCTGGAATGCATCTGGAGGACTGTTTATTCCAGAGGCGCGGTAGTCTCGCCTGCATACAACGGATACGTTTCGTTTGCTAAAAGATATTGAAGATTTTCCTTCTTATAATCAGAGAGCAGTCATTGTCATACTTCCGGATATTAGTTTATGCGTCTCAGCCCAACTGTTAGTTTCTATGTTAGCCCTTCGGAGCTTACCTCGCGGCATCAGGAAAAGTACTTCCTTATACATGCGTCGCCTTCGTACTGACCCTGGTCCCGTCATAATATCTTGTGCGTAATCACATGACGCTTGGTGGTCGTGGCTCATCTTTACGTGAATCTATTA"/>
                    <sequence id="seq_t16225" taxon="t162" totalcount="4" value="TTTCGCTAATACATAATCTGTATTACCGTTGGCATCCAATACCGATAGTAAAATTTTCGTTGTCATAGAGTACATGAACAACTTAAATCTCGGCCATCGCGTGGCATCTCCGCAATCCTTCTTCAGAAACATACGAATATTTCGTGGCTCGAGCCACGTGAGCGATATACGCTCCATGACTGGTTGTTTTCTCGCTGAACGAGATCTAGGAGTACTAATTAAAACCCGCTATGTGAAACACACAAAAGCGTCACTATTGATGTGAATATGCCGTAAAGTAAGCCAATCTCCACATACCACGAAGTTCATTGGTAATGGGTATATTTATCGAGTAGAGGATTCGGTCTCTGGGTGCCAGCCGGAGCGGCATCAACTTCCTGTCAGCCCGCTGACGAACAGTTTACGCTTGCGACTGCACAGGTGGCTACAGTCAGAAGCTGTGCGATCGATCCCATCTCGCAGTCTACAATTCTACTTCCATGCAACCGCAGGCTGACGGGATTAAATTTCTGACGTAAACATAGCGGCCTGGAGATCGACGGCATTCGTAGGTTAGCGTGCCTTTTTCGACTGACTTTTAGCTCCATATTAATCAGGTGTCACGACTGAGTCTAGGAATTAGGCAACATGCCGACCCCGTCTAGCCGAAACAACCGAATTCTACTATAGGGGACTATGGTCAATCTACGTACTCCGGGATGTTAATGCCACTGTCGTATCCAGAGTTGTAGTCTAGCTTGCTGCGCCATACGTTAATGTCCGAATCACTTCTTACCAATTCGCTGCCGACCGGCCACGGCGACGGAGCTTCGACGGCGCATGGGCTCCACTCTCGAATATATCATGTTTCTGCAGAGATGGTGGATACGATAACGCGTGGTCGCAAACTTCCAGCCAAAAACACGCAGCTACCGACGGTTAAGGTTCGCGTGTATAGATTATGCATCTGGACTGCAGACCCTTATGCCGTAGATAATTCCTTAAGTTGAAGCAAGGCCTA"/>
                    <sequence id="seq_t16323" taxon="t163" totalcount="4" value="AGCACATAATTCATAATCTGTAATTACTAGGTATGTAGAGGGCTTTGGGTAGCTATGAGTAAACATTGGCTACGTATCAATCACTCTTCTCTGGCTTCCGGAGGCGTCAACCAAACTATCGTTTATAAAGGCATCTAAGCAGCGTGTTTAGAACGGCCATAGATCCAGACTCTAGAGCCGTCCGTTAGGCCCGGGTGATCAACATCTTTGAGAACCAGTTAACACTCTCATGTGGTTGGCAAGAGTTGTGTCACCCACTATGTCATAGCAGTTTAAGGGCGGGAGGTGGCTATAGACCCCGCTCTTCTCACCTTATTGGTAAACGTGTCATTTAGTTGAAATGCCATATGAACGACATGCGATGCGGCTTGAATGTGCTGTTGGCCCGCCGTCGAACGTTTTCATCATGTCACTCCGCTAGTCGCTGCGTCCACAACTTTAGGGGACGTCCCTAGCTCGGTGGTTAAATAGTCGCTATATTCGCATCGCCTGCGGATGGGATTAACACGACGACCTTAACCATCCCGCAATGGGCTCGGACGAATTCTATGCCTATCCTGCAATTGGCTGTGGGGATTTAGCTCGATTCTAGGTATGCGTGACGGATTTCGCTGAGAGTTGGCAAGTCGGCCCACCCCTGCTCACCGCAAACACAGAATTCGACGCTAGTGCGATCGTAGCCATCTAGATTTTGACTGTACTGAAGCCTCCAAAAGTATTGAGAGGGGAAGCGTGATATATAGGGGTAGACAGATTGCTGCAGCTAAGGTCAGACCTCTTCGGAACTCACAGACCGTCGCGACGTGACATCGACGGTGAAATGGCACCGTTATGCAAGAACCCTTTGAAACCGCAATATTATGCGTTGTATTATGCGCGAACCCTACTTTATCATCATACAAATGCTGCTCCTCCCATCTGTCTGAACTCTGTAGAAGATAAACATGTCGGATGCCTTCCCCTGTCATGGATCTATAACCTTAAGTCGACGCATACCCTC"/>
                    <sequence id="seq_t16423" taxon="t164" totalcount="4" value="GTCGCGTTATTGTTCATCTCGTGTTCCGGAATATTGAAGAAGAACTCATTAGTTTATCGAAATCAGCCGCCCCCTGTACCCCAGTATTTTCTGGTGTCCCTATGCGTGAGTACACTTTTGTTAGGTGAGAACCCGTGGGGTGCTAAGCTGAGACGACGAGGAAGAAGCGACCCTCATCCCTAGGATAGATCCGCTCGCATGGGATTATTTAACCTGACTTGGTTAAACCTCCGGTGTGGTTCCTAAAGCTTCCACAGCGGGGTCGATTTATCGGGTGGAAGAAACACGTATAATGCGACCATTCAGTGACAAGTATTGTTATTCGATCGGTCATTTTTATTTAATCATAAGTTTAACTTCCTGCAGGCTAAAGTGAGTACACTGCCCACGGATGCTACTTTATCGCTAGGCGTCCGCCGTTTAGGACAATGCTTAGCATATGAGTTGGCAATGATATGATGGCTGAAATAGAGAACCAGTTCGCCACGACTACGGCAGTGCCTTCCATTCTCGGTTCAGCCCCCCCCGTTGGCCATCTCGCCCATCTCAACCCTAATTCGATCATCTAGTTGGGGTAATCCGATTGACCCGAACTGAAGCGCGCAAAGTCGTTAATACAATAGTATCTGCGCGAGGCTGCGCCTTCGTCAATTTAGTGCCATCGTGTTGGGGCCTAGTGGCAACTGCAGTAGAGATAAAGCGAGTTCACCAAAATTTAGCCCATCTCAGCTTCAGCTAGCGCAGCACGTAAGACAACTTCGATCCCTGCACGTATTATCTATGATCTCCAGGCTAACGCCCAATTACGAGCAACATATATGGTAATGTATTTCGGATGAAGCGCGATTAATGCTGACCCGCGTGTTCGTACTTCACGCCAACAACAATTGCCCACCCTTTACGCGCCGCGGGAGTGTCCTGAAGTCATCCTCAACGAAATAGGGACCGGGCCAACCCGGGATTATTCCGGGGCCACGACCGTTAATCGTGATCATGCCTC"/>
                    <sequence id="seq_t16523" taxon="t165" totalcount="4" value="TACAAGCTAGCCAACCCTACGATTGCCCGCAGACGAGCTCCGCTCCTAGATAGAAGAATAATGTCGCGGTCTGCGCAATATGCACGTATGCGTCGGATTATCTCTGTGGTACTAATAAGCAAAGTAAACCCATGTTTGCCGTGATGGACTCCTTCAGGGCATGGACATGGTGTGTTTACCGGCGAGGACGCGTAGATCACGGGTTTCCCTGTCTCAACGTCTGCTGCCCTAGGTGAGAATCCGGTTGTTTAGCTCTAGCGTTTATAATTAATACTACCGGTAGTACCATAGTAACCCTGGACATGACACCGTCAGCGACATGACGCTGGAAATCTCCCAAGCTAGTAATCGGCGTACCCAAAAAAAATCGGATGCAAGTAGCCTGGCTCTTGCATCGTAAGGATCTGCTTTACTAGAGAGTGGAACATCTACGTGCACTAAGGACCGGCGTGAGGGGTTTCTATACTGGACCATCAGCGTTACCCCTTTCTGTTTCATGAGATGTCTTCGCCACAATGGGCCTTCAAAGCCAGCGTTTTGCTCCTGGACGACGGGGGGACCAGAAGTGACCCTAAGGTCAATGCATCTAAATGTCAAAGTCACTCACGGTACGTCTTTGATAAGCGGCGCAGAACGGTAGTCAGAGTCGCCCTCACCCCATCAATTCTTCGCGGTGCGCACTCTCATCCAGCAATGCTATTAAGCCGCCAGTAGGTTTGTTTCAGCTCAATGGCCGGATTACCGGAAAAGTTTTTGGGCGTCCGGTGCTGCCTGGCTGAGTACCGAGACCTTATTAGGGCGCACTGGCATCTAGCGCCGACGAGAGTGACGCAGGAGAAAAGGTCAACCGTAGCGCAGTGGGCTCTCCCGTGCCGGTATTAGTTGTAGGCAGAGCAATTGTGTTACCTTAGAGCTCACGCTTGCGACGGTCTTGACCCTCTTCGCCCAATAGTCCGTGCGCTGGTTACACGCAGACGGTTTCAAAAGCCGTCTATTAGTC"/>
                    <sequence id="seq_t16623" taxon="t166" totalcount="4" value="CCGGAAAAATGCATTAGCTTAGCCCAAAGGATAACTAGATACAACCAGTTTGCTTGTAGGGCTGATAGGAAACCGTTCATCACACGCCGAGGGGTTACCTATTTTGCGACACTCCTTACATTATGGGAAGGGACATGGCCCGTATATCTCTCCCGGCATCCTGGCATGCCACAACCCTCGCGAACACGGAGTTACAGTGAGGGGTTCTGGGCTTGCAGTTCACCAGCCTGCCCTATAGGTTGCTTATGCCCTCGGACTGCCTGGGCGGTTCGCGCCCCAGGGTTTCAAAGGTTGAATACCAGTTCCTCAGTGGGCATGATGATCCGGACGAGCATCTGATGTAGATTATCTGTTAGTGCAATCGAGCTCGCGAGCTTGGTTTACACTCACGCCTTAATATGTCTTGACCGCTGGTTCATGCCCTCCGCTTTCAATACCCTACGGCTCCTGCACGGAGTGTTCATTAATTAACGCAGCAGATTTGGTCGGCCATACATGTGAGAATCGATTGCGGCTTCGTTTGGAAGCGTAACAGCCGGGGGGAAGGGGGACCTGATGGGGTTGCGTAGAGAGTGTGGAAGATAGAACGAAGAGGAATCGGCCGGTTGGCGCTAAAAGTTGTAGGACACATTAAACACGATCGGGATTATACGTTGTAATTATTCCTCATTGGGTAGAAGGAGAGTAATGAGCTATATCCGTGTATCCACCGGCACGCGCTGTCCGTGCAGACGGATGCTTTTAGTACTACCAACGATCTCGGGACTCCTAGAGCCCCAAATCATAGAGCACTAACTTTGATAGTATCAAACATTGCTGTTTCATGCACTGCTATACTAGTGAAATCTACATTCTGCACCCGTAGCGTACTTACTTGCTAGACTACTACATTTTACATGCGGAAGCGCATCATGTCAGCTCACCTGGGTCCATTCATTCATGGTTCAGAGTATTGGCACGGTGCGGTGTGGCCTATGCCCGTCGGGAGGTGAAGGTCTGG"/>
                    <sequence id="seq_t16723" taxon="t167" totalcount="4" value="AGCTGAGTTGCAAACAGTTGCTTCGACTGAAAGTCCGACAGGCCTAGAACATCCAGTAAGTGAAAGCGACTCATTTGTCAGGATAGGCCTCTCGTACGCTTCGAATTTGTTGCCGCTCGATAGAAACCGGACAGCAAAGAGTCTTAAAGAAGGGTATCAGAGGCAGTGTTTGCTCGCATCGTTTGTCCGATAAGCAGGTTCAACGAGAAAGGAGTCTAGGCTTTAGCCAGCCACCGAAAACCTCATGCCCGGCGGGCTGATGACGGCAGACGCGAAACCAAACTAAGTACTACCAGCATAGATTTTGTGCTGATAAGAAGAGCTGAGCAAATTATATTAATCCTTTCTCTGGGAACTCGCCCTATACAACTAAAGTAGCCGTCCTGGGTGTCTTAGTATCTTGGTTAGCGAGCCACACCGCACTGGCGATTGAGTACCAGTCGCCCGGTCTCTCCAGGAGGGCCTCACAGCCCATAAGGACCGACCATTATTGCAACTGGATCGCGGCCTTGGGATCATCGGTTCAGTCCGCTGTAGCCATAGTAGCTTCGCTAGCTTGGGACAGCAAGTCGAGTCTCTGGTATATGTGGCAGCCCTCAAGACTGTATTGCGTGCAGGAACCCAAACTCAGCGGGTCCAAGGAGAGTCGAAGCAAGGTGATATGTAAACGGAGCGGCCCAGTCGAAGTGTGTGACGCGACTCAACTAAATATCCTATGATACTCTTGTTACGAAACGGTGTCCAAGCGGCGAATGAAAAACCACGGAGTTGGCTAATCCAAAGAAATGAATATGTTCTACCGGGTGGTGAAACCACTCAGGGTCAATTGAGGGAAGCATCACTCTAAGCGGTATAGTCACCAGCCACCTACTAAAAAGATTTACAGCCAGAGTGCGAACCACTACCAACTGAGTCGGTCCTTTCCGACGGGCAAACAACTGTCATCGGTCTACAGCAAAGAAGATCCATGTCCTTTCGTGCGCGCTAGTCTCACTCGATA"/>
                    <sequence id="seq_t16823" taxon="t168" totalcount="4" value="AATCCGTTTTACCCAGCAAGAACCCCCATTTCACCTCGGGGGCGCGTATGCGTTACCCTCTAAAGTTGCCCTTAATGAAACTCGAGGCGTAATCGATTTTGAGATTGTTGTAAAGGTCTAATCTAGAAGTAGGGGTGGTATTAGCTAATAGTGGCCTAAAAATGCTCGATAGTATCATTCTACCGTCACGATACTCACCGGGGGCATGAGAGCATTCGATGACGTCTTGGGAACAAAGAACACAATTAAATCCAGATAATGACGCCATATTTACCCACACCCGGGTCATGCCTTTGCCAATCTGTGATTGTCGATCAGGAAGTACGAATCCGTTTGCTTAGCGCCACGGCGAGTAACCGATGCGAAGTGAGTATTAATTGGTTAAATGATGGATTTGAATGGAGAAATTTTCGCGTGCTTCATCAAGAGTCTATCACCGTAGGGGTCGCGTCTGCCGACCAGATTAGTTATTTAGGGAAGGAATGGAGAATCTGTGTTGTCAAGAATGCTGACACAGGCGATACGATCAGTATATGATCAACGAGGGGACCTAGCCGACATAAGGGTCCCTTACGGGGCTGGACTAGTGGACATGGACTTAGACTGGGTAAGCAGAGCGGCCACAGCAGTAGTTCGTCAAATATGGGGTCTGCACCACCTAGCTTCCTCGCACCGCCGACGCGCACACCTTCGACCTTGAGATTCTCATACGCGTCGGTGCTCGGGACTAACCCAGACCAAAGCTGGCGAATTTACCGATCCATGGCTATAGCCCAGTCATGCGTGGACCCTGCATGCGGGTGACCTCGCATAGACAAGCGGTACGCCCAGCGTGCGCGGTGAATGATATCCGCCCTGTATCGGAGTCACCCCTACCTTAATTCGGTGTCACGGCGGCTTGAGGTGGACAGTATCCTGTCCTGTGCCTGCCTCAAGTACTGATAGTAATGGCTCTCCGTAAAAAGCTTTTGGCCATCGTGTGCGTAGAATACGCCCGCTT"/>
                    <sequence id="seq_t16923" taxon="t169" totalcount="4" value="CGCGTTACAAGTATTTGTACCGACCAAGAGAATTCTAGTGAGACCCAGATTGCATATAGGTGGGACGGGCGAGTTATATCCATGCGACGATGGGTTCCCTCTTATCCGAGTCCCCTGTCTTTATGTGAGGTTACATGTTTTGTAGCTCTGTCTTTACATGGTAGAATAGCTTAACTATCCAAGACAAGGTGTCACTGTTAGCGTGGTAGATCGTCAACACTTTAGCGCGTCCCTAATGGGTGCGTTAACCCGCGCTGGCACAGAGCGATCCGTTGACGCGAGTAGTTGAGGTTAACCACCCTTGTCCTCTAAGGTTTGCCGATCAGGTACTTTCTAGGTTTGAGACTTTTCCTTAGATGAGTTGAGATCACAATATCAGATTACCCTCAATCCATAGACACTAATGCCAGTTCCTTTATACTGGCAGCCTTCACTACCCTGCTGTTGGTGGCTAACAATATGGTGAATCAAAGTACGCGTGTGACACCGCCTTTACGGTTAACATTAACTAAGTCTCTGAATCAAGTTAAAACGGTCGGGTCGAATACGAGGCTAAGCGCATCGCGTGGCGAGTGATGTATTTGGTTCAAAGGGCATTTCTCCAGTTGGCGCAGCCAGTTATCACATAGCTTGGCCTGGACCGTACCTACACGTGAAAACCCAGGATCTGTGGCGAGAATGATTCGGACACACTATCCCTGACAAACTAGCTAAATACTCTCTATCGCAACACAGATGCATTTCATTTGCGAAATGATAGCGAGAATCTGCGAGCTGCTAATCGTAAGGCACTCATTGTCATAGATTCGGAGATTAAAGTAAGCTGCTTTGTCCTATGGTTAATCTCTAGGGACTCCAACCAGTACCTACCGATAGGCAGCGGAATAAGTAATCACCTGTAGGAACTTCGAAATCCACTGGACCCATGTCCAGGCACTATATTTTCCGGCGAATCGCAAGAAGTCTCGTGGCTAAGGCTCCTCATCACGTGTATTTCTGT"/>
                    <sequence id="seq_t17108" taxon="t17" totalcount="4" value="AGAAAAGGCCTCTCTCCTGTCCCGAATGTAGCCCCGGGCATGATTGGGCGTGTGATTACGGGATACTCGCTGTACATGTGGTGCTCGCATGCAAGTGTGACCCGGCGCGCGTTACAACCTGTAGAGTTCGAGCCTCGACAAGCGGCTGTTTCCTTCGTGTACGCGGGGTCGCTGAAACCTCGCTCAGGAAACTCGATATGAGCGTGCGGTCATTCGAGTTTCAGATCGGTTGTCTCGCCTTCAGTGTTCTGGATCCTCTGTCTTTATTGCTATCATTGCTGCGGCCTGTAGAGTCGAGTCAGCCTAATGAGAAGGCACACTAATGAAACACGAACTGACCTTTCGTCACAGGATGACGTCAGCGCTCGTCGTGAAGTGCAGCTATGTATCTACACGGTGGGGGTCCGGTTCTCTTACGCACTTTGCTATCGCGAGCCGTCTCAGAAAGAGTGACTATTTGCTTAGTCATCTGGCCAAGGTTAAGACCTTCGTCTACGTATCCCCATCGCGAATACGTCGCGTGCCCTTTCTCAGGACCCGGCGTCGTGTAGCTTAAGAGTACACGACGTAAAACTAGACCCCCTAGGACCTGAAATTGACCAATTAAACTTTATTATTTCCTCCGTACAATTGTCTTATATCCGAGTCCACTATCGACCGAGGGAAGCTCCGTGCTTTCAATGAAGCGGGACCATCTTCCACAATCCTATAGATATAGAAAATTCTACAGGGACACTATTCTATACACCTTAGACGACGATAGTGTGTCGTCCACTTCAGGGTTGCGCTTTACATCACGGTGACAACCAGCGTGATGGAGCACCTCCATGCACAGATAGTCAGCCGTCGTGGATTGACGAGGAGAGAGATGAGTGTAAAGGGCTTGGTGACAAAGTAACCTTTGGAGTGTGGTGGTCAGGGTCGGATATGGAGAGGTCGTACCAAATAATCACTCTTATATGCCGTGTGTATTAGGTGTCTTCTAAACCGTTCGTCGTCA"/>
                    <sequence id="seq_t17023" taxon="t170" totalcount="4" value="AACTGGTTCTACTGCCGCAAACAAACACTACCATGCACTCTACGCCACCTACGTTTATACAGGGATCAGTTCAAAGTTTTTCCGGGTCAAATTACACTTGTTCCCAGCATTCGACAATAGCTGGATAGTCCAGAAACGTCTTCCTCAACGGATACTGACGTCTGACCTCACAGTGAGATACAGGGTTCAGATGTTTTATGGAGCAGAATACCAGTAGTATGATTCTCCTGTAAGCTTCTCAGGGCCTCTTGTAAGGGGTGCATTATCGACGAGGGTGCCACAGGAATAGTCCTGGCGTGAACGAATCAATTTGTCGGCAGCATATACACCAGTAGCGGAACGGACGTTACCAATGCCACGCAATGGCGGGGACAGAACAGCTCAAAGTACTAACTAGAAGATCCTATAATTAAACCGCTTTTCGAATCATTGTTATTCTCTGTCAGCACAAAGAGACGTCGCGGGGGAGCTATTTTGTGGCGGAGACGGTTCCCAAGACCCTAACTTAACGACCTACGACCCCGCAAATTGTAATCCTCCCGCTTTACTACTCGCTGTAGGAACCCCTAATCCTACTGCCGGTCGTTATCTGAAGTTACCAACCCAGCTGAGATCTGCTTACTGCGTAGCGGCCTGGCAAGCTCTTGAAAATAGATTCAGTCAGCGCCAGTTGACTGTTGTAATAGGGGGTCGGAAATTAACGAGTGACAGAGCAACGCAGACGGTCCATAGTTCCATGTGATTTCGGACACACTGACAATGGCTATACTGTCCATGCCCATCTAGTGGGCGAGGAACGGCGGGTTTGAAGCCACTGAAGTGGGAATGCTGCACTCTCCGAATCCCCAAAGAGTCCGCACCATTCGCTCAGTTCCTCACTACAGCGATTAATTATCTGAGATTGCGTGGCTTCGCCTTGGATTAGCAGGGGCTCTTTGTGTGCCACCTAGACCAGGCGATGGCGTTACAAGGCGACTCAGGTTGCATATCAATGGGAGGC"/>
                    <sequence id="seq_t17127" taxon="t171" totalcount="4" value="CTGCCATCTCGATTCCAAACTGACACGATTCGCGCATCTGCCCCGGGATTTGGACTGCTCGCGCCAGGCCGCCTGACCAGGGAGGCTATATACCCGACACACACCGTGTAGAGAAGATCATGAAATAAGAATACGCGGGTGGATGCTATAAACTCCGTAGAAACGTATTCAGGGGACATCGTCAGGCACCACTGTCATAAGGATACAATTGGTTTACTAGTGGCTGGTCGATACCGATGAGTCGCTTGCAAAACCAAGACTAGCCCTCGGGCAGAGGAGCATCGGTCAGGAGAAAGTCACGGGCATGGCCAACAATTAGTTTCAGTGACCGGAGTAGCCCTAAATTCGACATTACTACCTAGTTTAATGGAGTGGGTGTTTCCCGGCAGGTCCGACCCCAGCGGAGGGGATGTGGCGTTTATCCCAGACTATCTCACGTCAAAATTGCAAATGAAGATCTAGGCGGTTAGGCTATTCGGCGGCGGATTAAAATCGACGACAGTCAGTGTCAGCAGGAGCTACCCGTCCGTGAGAGATTTCCAATTACTGAGCTCCAATACCAGAGGATAGGGCATGTGTATCAATTATGATCCTAATCCCCCAGGGCATATTGCATACAAGCGGAATCAGCGCACTTGTGTCATAGCAGGGTTAGCGAGATTACTGGCCCAAACTTTGTCTGCACCTCCACCAACACCAGTTCACTCTGTGTGAGTTAGGTAGGGATGTCAGGAAGTACCTCTAATAGCGTCCAGAACACTGAAGTTGTCTTACATGGTAACGATACGAATGAAAGACAGAAGGATTTCAGCGCACGCCCGTCATATTAACAGGGGCTCCGTTACGTCCCCAAAGCAACTCTAATCGATAAAGTTTGGCCTAGTCGCCCTGAATGTTCTCTGTAAACACAAAGTAAGGTTCCTGGACTTGGCCATAAACTTGAGCTATTCTATCTCCACGTACTGCTGCCTCAAATCATCTTCGAATCTCGTAGTGTTTA"/>
                    <sequence id="seq_t17224" taxon="t172" totalcount="4" value="TCTAAGTAACGCTAAAGCTCTTCTTCGATCACTGTGCCTCAATAACCTATTTCACTGTGGGCTGCTTTCTACGGCCGCTGCGGTGGAGGTCTATCCACTGTAGAGGTCGCATAGTACAGAATAGGGAGCCGGGTTTGAGCCAGCAGTCTAGTCAGGCAGGTCTTTATTCTCCACCACTCACTGTACACGTGGCTCTCTTGGGTCTGTCTTGGTAAGGGCCGTCCGAGAGCCTCGAAAGGTCACCGGTTAGCCTGTATTCGAAATCAGACTTAATCACGCTTTCCGGACTCTTTGCTGGGCGCCGGCATTATTAGGAGAGTGGACAGGTAGTCGAACCTGCCCGCGGGGAAGTTGCCGGTATAGGGATAGATAACGTGACATGGGCACTCATCTAGCGAAGCCTAGGCCACCTCCGACTCATAGGGAGGGACTTGGAACCATCACTGCTGGTGTAGATAAGTGGGGGCGAGCCCCGGTCTCGGAGACATATGTGGACTGCAATCTAAGCGCCGTTATCCCCAGCGGCGCCTCTGAACAGCGGTCTCCGGTGCACGACCTTGGCCGTAGGGAAACCCATCGATATGCGCTTTTTAAACGACTGCGAGGTCTTTTGCGGCGTATACGGGAGTTCTGACGCCCTGATCTGATGACACAGACTCCATTCTTCTAGTGACTAATATTGGGGACGTCGCTCATGTAAAGGCTGTCCCGGATCACGTGGGTTAAAATGAGTAATCAACAATTTATCTCTGGTCATCTCGGACCGCGTGTCAGGATACACAACAGCGTTTATGAGCGGTAGTGCATGCCACAGCTCAAAATCGCGGAGCGACTGAGATAGTCCTCCTCTGTCGGGCACACGTCGTAAATCTATCGTAGCCCTTTCTCGTTAGTTGGGACGTTGTTCTAGCAGGAAACCGAGACCGAATCATCCTCCCGTCCGAGGTGGGATTAATCCCAACCTGACTAGGTTGTCTTATGTGGCTTTCCTAGTTCGCGA"/>
                    <sequence id="seq_t17323" taxon="t173" totalcount="4" value="ACCGCTTAAGACATGAATTGGTGTTATACTGTTAAATAGTTTCCCAACTTCATGTGATGAGAAACTGCGGAAACAAGCCCATAGTATTACCCCCCTTCCGTCTCCCTGACAGCGATTACACGTGATAGGCGCGCGACTGCTGGGTAGTTCAGCTCGCCAGGCAGTAAGTACTTCAACGGACTTGCAAGGCAAAGTTGAGAGTGGTGTATAGGCTCCTAAAAGTTATCTATAAGTATTAGCTCGGTTACTGCAAAAACGGCTAGACTTATTCGGTGTGGATTTTGGTTGACCATCACACCCATCGGGCACCTAGGCTACTGGATCCGTAGTCCTTATTGGGGATCGTCTCCGGTTAGGTTCAATCCGGTCTGCCTAATGTCTCATTCACGCTCAAAATGGACCGTTTGTGGTCCTACGACATCAGGTGCAGACATGCCAAACGGGATCGAAACTACACAGGTCTTTGTTCGGGGCACCAGTTCGCCCAAGCCACTGCCCGGGATAACTGGACGGTGATTCCAGGCACGTGCGTGGGATCTTCGGCTTGTTCTGACAATTAGATCTTTGACTGTGGTTAGGCACGACGTCGAGGCCGCAAATGAACAAGTCAGTCATTATGGATAGGTGCTGTCGAGCCCGGGCTGATTTTAATATCGAATTTTCGTATTCTTGGCTAGCGCTAGACTGCTAGACGATTCCAGGGGCGGTGTCGAAAAACGCCCTTTTCGGGGTGCAGCATATGAGGGTTGGCAACTGTTCTCGGTTAACCACAGATCACAAATACTGACATTCAGGGCGGCGTTATGGTACTTTAATGTGTGGTCAACCCATATGAAACTTTCCTGTACGAAATTGATTTTGAATGCCGCGCGAAGTGGCTAGCCGTGTAGCGATACGCGGTCATTGTCTTAACTTGCCCTACAACTTAACCCGACGCAACAAAGCCATGGAGGGACATACGATATATGGTCCCCAAGTCTTTGGAAACGGTATAGAACTC"/>
                    <sequence id="seq_t17423" taxon="t174" totalcount="4" value="CCGGAGCTATTTATGGTTTCAACGACTCGGAACCGTCGTGATGATCGCTCCATGAGGATATGTGGTCGCAACATACGTATGCGCAAATTCATACGAAGCGTCCGTGATTGCCGGATGCCCTCCCTACAGTAATATCCCGACACCCGGGCACCGTCCTGATTCGGGAAAGCGGTGCGCTAGGCTGCTGCCAGAGCCCACCCTAAAAGAGAAGCCTGGGCACGCCTAACCAGCGCAACAAGGATTATAGAACCTGATTCGTAGAAGCTACCGTCATCTGGTCGCGGCATGGCCCAAAAAACCTATTAAATGGTACTCATCCCATGACTAGCCGGCCCTCCAGAGGAATCTTGCAGATGCTGACAATAGGAACCTTTATACTCAAATAATTGCAGGTTTTCTACGTGAATTCTATTTGTTGGTCGCCACTTTGTTTGCTGAACGTGTCTAGTAAGGGGAACTCTCGCTAAGTATTGTACCATCCAAAGCTTGGTTATTAATGGCTATAGGCAATTTGCCCAACGGGCCACTGAGTCCATGATATGTCGAAAACCCTAATGAAGCATGGACAATCCACTGTAGGTGTGTTGGACCGATGCTCGCGTCTTACTCTTCGGAATTACAAGCTGGTGGATTGTGACATACTTTGCGCGGTGACTCCACCGCGTAGTTTGTGATTTGACGGATCGCGTAACTCCGTTGTGCTGTGCTTATCCACTTATAGAAGTTTGTATACTACTTAAATCTACCCGCCAACGAGGGTACCCACACTTGAGTCTCCCCTTAACGGTGGCCGGCCCGCAATTTCGTCGTCATGCACCCTGGGCGTGAGAGGTGCTGAGGCCGCTCATTGCTGCGACAACCTGGGCATAGAACCCTCGATCCGCTCAAACCAAGGTTGGCTTCGTTTACAACTCCGTCCTTTTTCCAAGAAGTAGGTTTTGGATCCACAGTACCGTGCTTCGCCCGAGGAGACTTGTACGCTGTCCATGTAGAACTGCCT"/>
                    <sequence id="seq_t17523" taxon="t175" totalcount="4" value="GCACTACTGATGCTATAGACTCGAAGGCTGCAGTGGGGAGGATACGGGTTTGTTCCGTAATCTTGCGGGCAGACTGTCGGGGATAAGCGGGAACGGTATTTGGCGATCGCGGAGATCTCCACATTAGAATCCCCGGGCCCCGCTTCAACAATGAGTGAAACGGGCGACGTTAGAAACTTGCAACATGAAGGAGGAACCTGTGCTTTCCCCCGCTTAGGGGTAAAAAACTCCAGGAACAGACTTGGTTGTACCCCCGGGAGACAGACCTAGTGCGTCTTAGTGTGGTATTACTGTGGCAAAGGGAACGAGTTTACCAGGCTCAAACTTAGTGACCGTTACTGTGTGTTTGGCTGTGTTGACACCTGCTATAATGGGAACTAAGCCTAGCCTCCACGGAACGATGCCTATACGGGTGCTCATTATGATGGCTATAAATTCGTGCATGACTAACAAGCGCGGCACGTGCGTCCCCGAGCGCAGACGTTTATGTCTGGGTCCAGACAATGTTGGTTTGCCAATAGCACCTCTGTCGTCTTGCAGACCGGACTTCGAGAGAATGTAAAAACCCGCGGGCCGAGTCCGAGCTGGGCACTTCAGCGATCCTGAACAACGGTCTCTATGACCCGTAGTACGGTTATTCCGTCGTGATTCTTTAGTAGGAAGGTGTTGGTACTTGTCACATGCCGAAAGAAGCGGGTAGTAGATCATGGGGTTCCTGGGGACTATGGACTCGCCTCTTATTCGGGCGCCGATCCGGGGCGGCATCACCTCTGAATTTAGCGTGAAGAGGGGGGGCATTTGTTGTGCTGATTCGGTCTATGGGCAAAAGCTACTTGGAATACAGGCTCTGCTGCGCATAACGCGTAGGCGGCATGTCTCTTAAACATCGAGCTTATACGTGAGAGAGACTGTCTCCAGTGCCATTGAGATGTATTGTATATGGGCCGCAGTTGATTAATCCTCCATAGCACCGGCCTTTGTTAGTGCCCGACTGCAGGTC"/>
                    <sequence id="seq_t17623" taxon="t176" totalcount="4" value="CTCCAGTCAGATAGGACCTCCGATCAGGGGAAGACTAGAGTGAATCGGTCTGCATTTGGGCCAGACGCACGAGTTAGATTCAATCGCCGATTGGTATCTTTCTCACGGACCCCCCTGTACGTTTGCGAGGTCCCATTACAGACTAATCTGTCCAGGTCGGGTTAGATATCCTTACCTGGTCAGTCAAGGCGAGGCTGTTAGAGTTCTTGATCACGCACTCTTTATACCCTTCCCATGGATGGCATATCCCCCAGGAACGACAAGTCGATTCGTGGACGAGAGTAAAATAGGATATAAAACAGAGTGCGCCAACGTTAGCCAATACGAATCGTCGTTTAGTGGACTGTTTTTGGTAGAGCAGTGGAGTTCTTGAAACTAGCTCACAAGCACTCCATAAACCCTTTTGGCTTATCTTTCATATTGGCAGGCCTCACTATCCTGTTGTTCGGCCGGAACAACTTGCTCTATTAAATTGTCGGTTTGGCTCGACCATCACCGTAAACGCCATCAACGTCTTCCTTTCAATGTTAAACTGTTGGGAAGCAGGGGGGGCTTACCGCAGTGTGATGGAACTCACTTGGATGGATAGCAGGGCTATCGTCCTCTCTGCGCATCAAGTTATCTGAGGTCGTGAGCACGTACGGATTTAAACATTAAACCCCACAATCTGTGACTGGGATGAATCTGAAGTACTAAATCCTGGAGGGTAGGATCACGCTGTCTTACTGAAGACAGATGCCTCGACTTTTACAAACGATAACGAGATTCATCGTTATTCAAGTCATGGTACCCTCCTTTTCATAGTTTGGGATGATAATGTGTTGTCGCGTACTCTAATATTATTTTCTAACTTCGACTGCGGTCACCGTCCTATTGGCATTACAACAACTATTATGATTCAAAGACTTACCAACCTACCTGACTCTTGTCTAGCCATGAAATCTTCCGGGTAGTCGCGAGGACCGTATTGGTAGAGGCTCCCAGTTGAGAGAAGCTCACC"/>
                    <sequence id="seq_t17723" taxon="t177" totalcount="4" value="GGCCATCTCCGAAGTGATCCATGCTAATATGTATTTCGTTACATTATTTCCAGCTGTCGTATCTCACGGTCCTCGAGAGGTCGATTTATCATTCGGATATGCCCCTAATGTCGGTAGTGGGGTCTAACGAGACTGCGCTCTCAATAGGGCACTAGGCACCATTATAGCTGAGCACTCAATGGCATGCAACCCGTTTAATCTTTCCCTCTTATATGGGCGTGACTAGACCTGGCACCCATTTACCTTTGTATCCTATAAAGTCCTATACTAAGGACTACCTCAGCCTACCCCCGTTTCTGCAGGCGGTAGCTCAACGAGCCTGGATGGGCTTGACTTCGTCGTATATCTCCCGTAAACGAAAGATGAGAGTGACTAAGATGGAAAGAATCTACCTCTCTTGGCCGTTATTATTCCAGAAGGCTGTCTGGAGCCCCACAACTCATAAAGGCTCTCATGCATTGAGACGCAAGTAACCACGAAGACCGGTGGCGAACAGAGTACATTACCACCGTTGAGCTTGATTGCATAGCGGCCCTACTTTTCAAGTAAGGGGGTGTAGTGCAGGCCTAATAAATCGGATGGACATCGACAGGTCAATTCATTTAAAGAATATTGGTTCAAGAGTAATATATCGAACAGAGCCATTATCGGGTTGAAGGGCTTGTACGACGACGCTCGCATCCTAATACGGGGTATTACTCTCCGCTCATCTTACCTTGACACATTGTTGAATCCAACTGCTCAATTTCGCGGGGCCTCGCCGGTTTTTCGTCGGTTGGGGAGGCCCATCTCTCGACCGCTCAAGGGCACACAACCTCAGAAAAACGAGAACTGTTCCGGGATCCCGCACCATTTATGAAGGAAATGCTCGGAGTATACGGGGGATGAACGCAGTTATCGAGGACGATACGAGACCCCAAGGCGCCTTGGGTGAGTAAGGAAGAATCATTAGTGCTACTCACCGCGTGATAAAATAACAAGATGACTCGCGGAGATGGCT"/>
                    <sequence id="seq_t17823" taxon="t178" totalcount="4" value="CGACTTCTCATTTTATGACGTCGTAGAAGGCCCCCGTCAGTGTATGGTATAGAGGATCTATGGAATAGAGGGTAGATGCTAGTTTTGCGGTTCGAGTATTCGACGCACGCAGGGAACGCGCATATGGTGTACCCAGCCCACTTTAGAACAAGACGAGAGAATAGAGACTGTAGTGCCGCCGGCTAGGCAGGCCGAATCGGTTCGTAAACACCAGTAATCGCGCCACACTACTAGAACAACCTTGATTAATCCCCCATCAGCGTACTGTCGAGCGCTTTAGCGAAAGTTTCAACTCGTACAATCCACCAATTTGCCAATGTGAGCCTTAAGTCGTCCAACCGTGAAATTACCCGCTGTCCGGCGGCGTCCTGACGGCATTCAGTATAAAGTCCTGTCAGTAAGGGCAAGAGCCCTCACTAACGTGGCTTCTTATCAACCTGTACGGCTTACCTCAGAGGAGCCGTGGGTCCGAGCTCCGCGCAATCCGTCCCTCGCGCAACTGAAAGTCTTGGTGCATTAATCCCTTTGCCTTACGTCGAGCTGACGCGTTGAGCTGTTCCATAAAGCTAGGGCAGACCTGATAGCGTAGCGCAAATCACATCAGCAGGTCGGTTCCCAACGACCCCGATCATGGCTCGACAGTGTCTTCTATCTGATACCAAAACGCAGGAAAGTACGACCGACTAGTTGACCCAAACTACAAACGTTTACGCCCCCGTAGAGAAGTATCGGAACCAATACCCGTAAGGCTACTTGGGAACTCCGCACTGAGGTCTTATTCTCATGCTAGGAAGGGGTAGGGAGTTGTACTCCGAGATCGGTCGTTACGTTCCATCACGGAGGGCCATCACTGAGCAATTGGCTTCTGCCGAACACCTGGATTCCCTCACGCATTAGCGCGATTCGGCATGGCTTCCATATCGCTCAACGGCATTTCTTGAGCATACCGGCAGAGACTATCACCTTTGCCAGTACTTGCAGTCATCAACGGCGCAGTTTT"/>
                    <sequence id="seq_t17923" taxon="t179" totalcount="4" value="TTACCCTTGGCGCTGTGCGCGTACCCATGAAACACCTATGTTCTACAAAAAGGTAAGCGGATAAGTATTCTATGATAGCACGAAACTCAGAGTGCCAAGCTACGAATGAGTTTAAACGAATACGGAATTACGGTGGCATCGTTTAAGCATATCCCGAAACCAATGCCACCTTACAGCTAGACTTAGCTCAAGTCGCAAACTACCGGGATTCAACGTCGCTCATTGGGATGGTACAAATTGCTTCGTACAATGGATCCTGACGCTGTATACCAATGGCCTGGTCAGTAGCCGCAAATGGGTCACGAGTGGTGTAGCCAGCCAAGCTACATCATGATGCCCCATCATGGTACCAGGCGTCTACTTAAGCGTTACATGCGACAGGAAGTGTCGAGAGCCCAAGGATCTTCGCTAGGCAAGTAGGTCGGCGCTCCATATATGTTTAGTCCGGAGGCGCTCCTATCAGTCGACTAGCATGACTATCACCTTTGGCCTTTCATGCGCCTAGGACGTTACGAAACGAGTAGACCGTCTTCGGCAGACCGTGTTCCTCTCATTTGTCACAAGGACATGGACCCTTGAGATAATTCAGCAGTACTTCCTATCACCGACGTAGCTGTCTAACACAGTGGCTCAAACGAATGTCGGATGCCGTTAGTAACCCTAACGACATCATCGTATTCGACGTCCCCCTAGCCGTTGTCGCTCTGATAGCCGTTATAGCAAGCCCGCCCGTTAAAGCACCCGGTTCGCATGTTTCCGCGGAGATACTCTCCCGGACGGTCGGCTTAAGTTCAGGGCACTGGTCAGCCTGCATATGTGACGCCGAATAGTTGTCGTTCCCCCATCAAGACGCGGCCGCGGCTCCGGTGCACGCCCCACCCAGCTCACTTAGACGCTGCTCTGTCTTCCCATGTATTACGGTTTGCTTCCAACTCGCAGCGAGGACTCGAGCTCGCTGTCTGATGATCCAAACCTTGGCGAAGCCACCAGGGCGGAGAAT"/>
                    <sequence id="seq_t18108" taxon="t18" totalcount="4" value="AGAGGAACTAAGAATCCTCTCGAGATTTTACACGCCAGCAACCTTTCTTGTGTGCTTATGGGCCACGGACTGAAAGTTAGCCCTTTGCCGAAAATTACAGCCTCGAAAGAGTTATAGGCAGTAGCTATAGCGCCTTTGTTCGAGAATTTGCTACGGATTTATGCTGAGTTGACAGCAACGCCCTCCGGAATCGGCCGATGACTATCGAGGAAGCTGGGTATCCGGGCGCGTGTTTCACCTTATCTTTTAAGGTTTATTCTTAATTGGGGATACTAATTTACTGCTGCACGGGTCTTAAAAGGCCATCGGCAAGCCATCGCGTACGGCGCGGACAAGAAGCCGTCAGCGCTTCACAGTGGGAGAGCGTCTCCTGTCCGCACTGCATGAGTCCGCCCTGGAGGCATAGGTTTTAATTACTCACATACCTCCTCGTTGCCCTCAGAAAATCACTCTATGTGTTTGTATACGTCCGGACTGGGTGCAATGCTGCACTGTTATCGCTGCATAGCGTTATCCCCGCGAGCCCTCGCTCCGCACTGGGACTAGGCTTGCTATATGAAAAGGTAATTAAATGCCGTGTCCGCTAGAGCTGAAATTGATCGCTGATTGGAATGTATTCCCTCCATCAACCCATCGTATTTGAAAGGGCACACTGGACCAAAAGTAGCGATTGGGGTCCACCTTAGGCCCACAATGTTCAAACTGCTGACGCATTCCGACCTTTGTAAGGGGACTATCAAATTGCCACTGGCAGCCTACCCTGAGACGCGGATTGATCAGTGGTAGACGAGATAGACGGGCTTCAGAAAGCGTGCTAGGCGGAGGGTACCCACTGCGAGGCATATGGCATGATACAACGATAAACCAGCTGGCTGGGCCGGACTGCAATTAAACCAAACTCTTCGTCTGCACGCGCTACTGTTCAATAAGGCGAGCTGCTACAGGTGAAACGCCATTATATCCCTTAGGTCCAACGATATTGTAAAAAGGAACGATTGCA"/>
                    <sequence id="seq_t18023" taxon="t180" totalcount="4" value="GACTGGTGCCAGACAGCGGCCTCGCCAGTGTACAGAGCACGGTAATGTTGGGCCAAAATGCCTGTGGTCAATCTCTACGCGTCTATCGCGCTTCGGCGCTGCCTGACACGTTTTAAGTGAAGAATTGGCGGCCACTGGCTCACAAGAACGAAACATGCGCGTGCACGTATCTACCGACGGGGTACCATTTATACAAGCACACCGTACATTCTATCGTCATCTTTTTAGTCGGTTTGTCCTCTGCATTTTGTACCTCCAAGTTGCCCTCCTTTCGCATCGCACTGTAAGGAAGTGACCTGAGAGACACGCCCGTTCCGGATTTGTTCGATACCCAGGCCTCGGCACTCTTCTGCACGACCTTAATTGTTCAGCCCGTGTTATGGTATTGGACAGAGCCGCGGGGGACATATCTTAGCTTACGGTGAGGGCGCTGTCGAACGCTTAGTCGGCGAATGCTGTCGCTAAGGTAGAAGTGGGCAGAAACCTTGTATGCACAGTTGACCCCATGGCGAGAAGAATATTCGTATTCTTTGGTTAAAAATGGGGACGCTGAGCGATGCCAAGAAGGCAGAGAAATCCAGTGATGATTCGCGTGATTTACGATCAGCAACCATAAACCCTCGATTATTAGTGTCTTGGGAAAACAAATGACTTCTTCAGGAGCCCACCATATTGATAAGATCCGCTAATTCAGCCGCGAGGTATTATCAGGATGTTGGATTATTGGGTCTGGAACTGGGTACGTTAATCTATAGTCTACCAAGCGAAACGTGGGTCGCCCAGCTAGGACCTGAATGCCCGCTGCCGCGCTGGCCTATGTGGCCTCCTCCAGCGCGAGTAAGAACTGTACCGATCACGTGCAACCGGCAACCTAACCCGGGATGCTGGTGTGAACGATATTATAACTTAGAGCATTTTGCGCATCGTCAGAGACCCTAGCAGGGTTTACTGCCATCATATATGAGTCTAACGGACGGGCAGTCGTTAGTGAAGAACACTT"/>
                    <sequence id="seq_t18127" taxon="t181" totalcount="4" value="TCACCTAGAGTCTACGTTAGCCGTGGTTACCAGGATCTGCGGGGACTCAGGGAGCGTACCATGTGCTGTCTACCTGAGAGGCGCACCGCTGGATCCAGGCCCACCATGGCCGTCGGCGTTAGACCGTTTGCCCAACGTAATCCCAGATCCCCAACTCGTACGGAGCTATTCGCCGATCAATATAGTCGAATAGTCAAGACAACCGCGCCGTGCATGAGGCTGTCATCGGGATCCCTTTCCCTGGCGAAGTCGAGGCTAGGTTTAACATGAATCGGCCAAGCTGGTGAAAGTGACATCTAAGTCGCGCTCATCCTCGCTCTGCGGTGTGGTTCTATTCGCTATATACTTCAGTGTTCGAATTCATTCATGGGCACATTGATTACATAGCGGTCTGGCAATCAGGGTGGAACCCGTTACACGACACGATTGTCCTGCGAACATCGCAGGAGAAGGGCACTAAATGTCCGTCGTCGTCTCAGGTTCTCGTATGGGATCGCGGTTTTCCCAAGCCCGGAGCTTAGACAATACTCTCTGGCGTAACCACTAATGACCACGTTTGACTCAAGACGTCACTTATTCAAGGCTGCAACCGGGCGCTGGAGTTCTATATGACCTAACGCGGCTCACACTAGCTGAATACCGAGACTGACGCGCGAATAAGGCGCCTAAGAGTGTTAGCGTCGTCCTAAATGGTGGCTACTCTTTAGGCTTGCGTTTGTTAGGGCTTCGATTGCTCTTGGGGTCATGATGCGTCAGGCTCATATAGCGTGTTTGTTTAGATGTACGAATTTCCGAGGTTAATCCAGTCAAGCACACTTGTGTAACCAGCTTGGACCAAGGAATGGTACAACTTTCCACGTTTTCAATAACAAAACAGCCACGCAAAGATTGGTGCTTCTCGCCTGCCGGCTCTCGTAGGATATGTTCTGGGAGGCAACTCCCTACGGGTCGGGTGCAGCCGGAACTTCAGCGGCTCCGGGTTCGAGTTAGCTGCCGTCTC"/>
                    <sequence id="seq_t18224" taxon="t182" totalcount="4" value="TAACTGCCTGGGTCATGTAGAAGTCAGCATATTTCACGTCCCTCTGCATATTAACGTGGCGGTAAAAGAGGTGGCTTTTGACCCCTTTGCAACGAGTTTGCCGGCAACTTGCGCAAAAAAGCAGCTTTGGTTATATCTGCTGGAGCGTGGCAGTGTTTCAGCGCGCATTCAATGCATCTCCTCACGATTCCCTATGGTCAAAAATGAAGTTGGGGCACAATAAGAGGTCAACAAAGAGAATTTACCTATATCACCGGACGCAGTCGTTGGGTAAAGGAACTTTGGGCTTGTAAAGGTACTGAGTGTGGCAAAGCCTAAAACGCGAGGAACGGACCGTCTTCATCTACAATAAGCTGGTATTTGTCCCCGTAGTGGGTGTCGACCTGTAGAGTCTCCACCAGTGGCAGGACGGCGAAGTGTCTACAACAATAGAGCATTCGACAGACGCCAATTACAAACTAGCTAGTTCTTTTAGACCTACTCGGTTTAGATGACGCTGGTCTCACAGAACGTTGCCATTAAACATCTGCGCGAACTTTCGATTTGCTGAGATCCCTTAGTAGTGAATGGGTCTCATGTATTAACGATTAGGCACATGACTTGCGTACGTGTTTTAAAATAGCGTACGCGGGCGGTCGACCCAGGGCCAGCTTCATGGGCCTTCCTACATAGTCTAAACCATGGAAGGCTAGTTACCGAACGCGAGACGGTTGGCGTAGGACGGACAATGTAGTGCATCCTGTAGTTGCAATGAGGGTATCTAATAGACCGCTCAATTCAAAAAGAATACGGGCGGAAGTAATGTGTTCAAGCCACAACGGCCATTATATATGCGCCTTCGGGTCAGCACCATGGCAGCTGTGATACACCCCGTTAAGCTTTACACCTATAAATTTTGGAGGTTGCGACATCCTATCGTCGCAGATATTGTCAAAAGCTTAGAACTTTGCTTTGTATGCGCTCTGTTCGGGTAATACTATTTGAGTGCATCGATTGTACC"/>
                    <sequence id="seq_t18323" taxon="t183" totalcount="4" value="CCCGACACAATTGTTTGCTTCCCCCAATAGAATACCAGAGAGAAACAGTTTTCATATAGGGTACACAGACGACGTCTATTCACGGGCGGCTGGGTTTCTTATCCCCAGACGCTCGTGACGATGTGTGAGGGCCCATGTCCCACTGCTTCGTCTCGGGCTGGTGGAATTGCCAAACCTTCTAACGCAAGCAGTCAATGTAAGCATGGGAGCTCATGCACTCCATAAGCCTTCCCTAATGGTGGCGTTTGCCCATGTTCGACCAGGGCGAGCAATGAACTGGCGTAGCCGCCGCTAAACGCCAGTCTGCACTCTGGTTTGGCGATGCGGAACTTCTTACGATGGACTGTTTTCGTTTGACGAGTAGACGTCTCAACATCAGATTACACTCACTCCGAATAAGTCCTGGGCCGTGCGGTCACCATGACAGCAATAAATACCCTGCTGTGCCTGTAGAAATTGTTGCTAAGCCACTGCACCTGTACGGCACCCCTGTCACAGTGGACATTTACCATGACTTGCTTTCCAGCTGAAACAGTATGGGGGACACCGGGGCACAGGGGATAGCGACGCGGATCATGTGGTTCAATAGGAGGGCGAGCGCGCCATTGCCGATGCAAGTTATCTGAGGGTTTGACCACGAACTGATCGAACTGAGTAGCACCACGATCTAATTCTGGAATGCATCGGAACCACAGTTTATTACAGAGTCGCGGTAGTCTCGCTTGCTAAAAACGGATACGTTTCGTTTGCCCAACGATATTGAAGATCTTCCTTCTTATAATCAGAAAGTAGTGATTGTCATACTTCCGGATATGAGTTTCTGCTGCTCTGCCCTACTGTTAGTTTCTATTTTAGCCCTGCCGAGCCTGCCTATCGGGGTGGGCACGAGTGCTGCCATGTATATGCTCCGCATGCGTAATGATCCTGTCCGCGTCATGATATGTTGTGCGTAATCGCATGTCGCGGGGTGGCGGTGTCTCCTCTTTACGTGTATCTTGTA"/>
                    <sequence id="seq_t18423" taxon="t184" totalcount="4" value="ACCATCTCATGTTTTATCTGCCCTAATTATTTAATTTACCGCCGAATGTTCAGAATCCAGGAGCCTGCACTTCCAGGGTTCTGGTATTAACTTGTCGCTGTAGGCTTCCATCGACTCATGCTCTCTCTATAGAAGGGACCTGCTGGGATGAGTCGAACAGCCCCAAGTGGCGCGGAGCCGTATGCAGCCAATAAGTAGTCAGAGTCTATCAGAAAGGAAATATCACCTGAACGGGGTGGTGTCTTTTGCGTACGGGGGAATGCTCTAGACCAGTCATGACGTCGGTCTATCTAATCAACTAACGAGCGTGAAGTACGCTAGATCGGGTCATTACGTTGACTTACTAGCAGACTTTCGACCGATTAGGCTGAAGTCTGTTTGCGAACCCCCGCGGCCAGGAGGCCTGGTCGGTGTTCCCGTTTCGTGAGATGCACAAGATTGTGAGGCGAACTGACCTGGCTGAATAACTGTCGGCCAACTTGCTACGTCCTACCGCAGTCACCTATAAGTTCAGCTCACGACTACGGGGACCCTGATTAGTTGATATTCAGCATTGCATGGGTGTCTACGGTGGGGGGTGTCTGTGTCGTACAAGGATGCAACCAGTGTAGCTCAGAGTGACGACATTAGCTCAGCCAATGCATTCGACACCGTAGAACTGTAGGAGTGAGGAGTAGTGTCAGCAGTAGTAGGTACAGTTCTAAGCGTAACAAATTCACCCGTCCCCCGGGTCCGCTATATGAACGTCCACAACGATGCTCGGATTCATTCTTAGCAACAGCCCGCTCACTGATTTGAGAGACATCGTACGGACAGTTCAAGGGTCGCGTTATGCGAGAACCCTTTGCAAGGGCTGCTCTCGCGACAATATGAGGGAGCAACCCTTCTTGCGCTGCGAGTCCACGCTGTGTGACCCAGTGTACAGTAGGCTAGTAGCAACCTAAGGTTCAACTGCACTCGGATATACTAGTGCTTCGTTCGTAACTTGAGTACGAACTTA"/>
                    <sequence id="seq_t18523" taxon="t185" totalcount="4" value="GCGCATATAGAGTGTGCCCCGGAAACCCTCACACAGGCGTGCTTTATATCAGCTCGGTCAGGGTACCAGCTCGCTAAACCCATCCCTCTAAGTCCCTAAGTGCATTCGTGACCGGTGCCTTAAGCTTACTGGGAGTGGTCCATTCGCGTTCTCGGCGAACCGCCCTCACATGTGTCTTTGAGCTCATTAGTTAGATACGCGAACCCCGGCGTCATAATCCGCTTGCTCTCGGGGACAAATCTTCATTGTATGCTATGAAATTATTATGAAAGGCCGCGCCTGCGATACCTTCAGCGCCTATAAGACACTAAGAATAGGCAAATACACAGCACGAGGCCCCATAGGTCTAAGAGGTGATTTCTCAATGCCTTTCTGGTAGGGGTAGGCATGCCATTCCAGAACAGGTGACCAAGCGAATTGAAAGGACAATCTACCTCGTTGTTCATTTAAAGTACGCTGTAGGGCTGGGCGCACGATCGGCGCGATCAATGCAATAATGTTACCAGGCCTCGACCAGGACCAAAGGCATAGCTCGGAGTGGTACTCGCAAGGTTTCTGCGGAGGCATAGCATCCATTGCCTATCTGCGACTAGTAAGGTAAAATGACGCGATGAATCCCCAGATAATACCCAATCCAACTTTTTCTGATTGCGATATAACCTAATGCCCCAGGGCATCAAGACATGGCTCCCAATAACGGCGTGGGGCGAAGCCGTGCACCACGGAGTTGAACCTTAACAGATGCAGGGTAGTCGAGCCCGTGCGCGGTGATACATTCCCGCGACGACTGCTAGAGAGCCACGTTAGGCCTGCATCTGGCGGTAAGCTTATCGTCGGAGGCCCCTCCCTGCGCCGTCATGCGTCCGAACCCGCGCCTTGTTGTTGGCAATTGCATGCTGTCTCTCTTCATTCCTGCGTATTTGTGGTACGCCACAACAAGAAAGAGGAGTACGCAAGACCTAACTCATGTGACCCTTGGGTTGGCGTCTTTATGAGTCAA"/>
                    <sequence id="seq_t18623" taxon="t186" totalcount="4" value="GGCGCTTCCGGGTCATTCGACTTCGGGGACGCCCTCTTTCGGTCGACGTATGCACGCACGGTGACTCCGCATCGAAGCACAGGTACAATAAACACGCTCCTGGCTGCGGGTCTTTTAAGTTGCCAAGCGCTCCAACGAGCCAAAGAGAGCAAGGTTTAAGATGTGTTGCAACCATCTTATTCATACGGGCTGAGTTTCCTGGGAGCTAGTATGAAAGATGGGGATTCCCTTCGCCGTATTATCAACGTTCTATGCCATCAGTTAACACTGACTGACTACATAGACCGCGGCTAGAAACTAATTGTTGCCCGTTAACCGAAGGCTCCGTGGCATCAGCCGCCCTACTGTAGAGGGTTCGTTTGGCGACTCAATCGTGTGATGAGGTACCCACGGATTCTCTAAACGCGGTGCACGTCCAGACTGCGATGTTAATAGCGGCGTTTATTGTTAACTATCCCCGCCGTATAAAGTCAGTGGTATTAAGGTTTAATATCCAGGGCTGCAGCTGAGATGGTGCATTTGATCCAACAGTTGTTATATCAGTCCTCAAGGTCCTTCCTACTGCTCATGAAGAGTGATCTTGTGTGCTTTTGGCATCCTCTCGGAACCAACGGAGAGGGAGGGTTCCAACGCTGCCGAAGGATCCTTTGCTCGAACGGGCACATGCCTGATCTATTTGGTCGGTCAACTAGAAGGGCGCTGAACTGGAGCGGACAAGTGATGAGCGTGTGTGACCTCGCCGGAGTACCGTGTCGGAGACTGTACAAGCCCCTCGACTCGGTTCAACTAAACTGGTAAATCGGCGACATCGACCGCAAAATCGTCATTGTCGCGTCCCTGTTACTCAGTACGCAGGAGCCCTCATAAATCCACGATAATCCCTCATACCTGCACGACCGTAATCGGACCGGGAGTAGCTCTACTCGGAGGGCGTTTAGCTTGAGTCCAGCCTCATTAGTGCGTAAGGTCATGTATTTGTAGTCTCATTAGGTCGTGTCTC"/>
                    <sequence id="seq_t18723" taxon="t187" totalcount="4" value="TTCGTCGCATCCTTACTCTGCCCTATTTGCTTATTTAAGGACCTCACGTAGAGGAGCCTGGAGCCTGATTTTCCATTACTCTGATTTCATCTGGTCGCCGCAAGCGTGCTCGGACGCATGCTCTGTCAATATTGGCGAACCTCTAAAATGAGGCGTTCAGGGCTGAACCCCCAGCACCCGCATTCACGCAAGAAGGGGTCGGGGTTTTACATCATTATACTGACACCTCTTCGTGAACTGCTCTGTTGGCTAATTGGGAATGTCTTAAAGCAGTAAGGATGTCGTAAGCTTTGGTCCAACGATGTCCAACGAGTTGGGTTAGTCGTGTGGAGTAGTTGTAATAAGAGTAGAGTTTCGTCTGATATCCCGCGAATATGGATCCGAACTCCCGCAGCAGGATTTTCTTTTCGTATCGCACTTGTTGGGAGAATCACTCCTTAGAGGATCGAACGGACCTTGCTGTATAGGTGTTGAGCAAGTTCGTCGGTCCTACCGCGGTAAGAAATAAGAAGAGTTCAACGTGCCGGGTACCTTATCTGGCGAATACTAAGAATATCAGAACGGTGTAGCTTTGGCGGTGCCTGCGTCGTAAAAGGGTGCAACGGTCTTCCCTGAGAGGTAATACTTCAGCCGAGCCTCTGGATTCTACGACAGAGAAGTATAGTTTACGGGACTTGTATCAACCTTCTTAGGCAGAGAGTACATTCTGACACGATAAACCGCACTCCGTCTCGTCTATATGAACTTGTAAAAGAATGTTCGTATCGATTCTAACCACCAAGCCGCCCACGGAGGTCGGTGATATAGGAGAGATAGATCAAGGGCTCCATTCCGCAAAAACCCTAGGCATGGCCTGCATTCGGCAGAGTACTATGGGCTAAGCCTTGCGTTTCTGCAGGCAAACGCTGCGTACCTGAGCTGGCGTGAGATGATCAGCAATATCGGGTTCAAGTGCATTTGTGTAAATTTGCGCTACTCCCTTCACTCTATGGACAACCTA"/>
                    <sequence id="seq_t18823" taxon="t188" totalcount="4" value="AGCCCACCACTTGGCTTGCGGTTCTCATTGCCGGAGAGGGGACGTCTAGTCCGGGCAGGCACGCGTGGTCCTCCGTATGAATGGGCCACGGCAAGTGGGACACCGATGTGCCGGGAGGAGCTCTGGTCCGAGGCGCCCCAGGTTCCAACAGGCCGATGTAACAGCTACAGGGTGCTGGTTAACAGGGTCGACCCGACCGATATGAATCCACTGGAACCAACCCGCCACGGCCCTAAGCAGGGTCCTTAGCTCCTAAGGTCTGTAGTAAGCAGCGGCGCCTTTGCGGGTGAGTAGGCGGCGAATGTTCTCGGTCTTTTGAATTAAGTACGCGGGTCGCGTGTGATTTGCACACGGTGTAGGTTCGGGAGATTAGCGAAGCTAAACCTCTACCGGCAGCCACAGTGTATAACTCACACTCGCAAAGCCTGCTTGCTCAACTAGCCTCTTCGTACTCTAAATGACCACGGTAGCAGATAAGGTGTATGTCGACACGCGTGGGGTAATACGCCGGGTAATACTGCCATCTTCCTGTTGTACCAAGATTTGATATTGTGATTGGTGGAGCCTCGAGTCCCGCTTGTTATCTCAGAAGTTGCCTGTACGTCACGGAAGTCCTCCTTACTCAGACACATTCCAGCTCCTTGCTTTCTAATCGGCGGCCCAGAGTTTTAAATCGATGTCGTTCTAAGGACACTGTACTTTAACCCCCCGCCGTGCTCCGTACGTGCAGAGGACCCGGGACCGCTGTCGTTGACGAAGACTCGGGAATCCATCCTCCGGGCTGATGGTGCTGGGGGCGCTCAGTGCATCTTTTATTCACCATCGCTCGTTCCCGGATGTGTATCAGTTATTGACTATCGGATAATTTGGATCCATCCCAAGATCTTCTCCCTTAGTTGTGTAAGGTCCGGTAGTCGACCGCTGGTCCATAGCGGTTATTGCGTGGAGAATGTTCCCAAGTGAGGTAAGCAGCGAGAATGTTTGAAGTTTAACATGCCTC"/>
                    <sequence id="seq_t18923" taxon="t189" totalcount="4" value="TTCGGGCCTGCTTACGGAAGATACCGGCTATAGACTTAGGACTGAACAGGAGCCCTGCCCTGCTGTATTCGAGACAAGGAACTGCTAGGCAGTTAGGTACTTGTAGTGTGTATTAGATCAGGGATATAATACATAACGTAGACTGGAGTCGTCCGTTTATTGAGCAATTCTTTACGGGACTGGGACCTTCAAACGTCAGGAATGACATTGCTCGCCAGAAAAATTGTCGATGGATTTAGTTTAACCAGAATAATGGTGTGGGCCGTTCGTATTTCCGCACACGGAGAATTACAACACCCTCAAGAGAGCGTTTCAATCGTGAATCGAAGCATAACGCTTCGCAAAACGGCCACCGGCCCCTGATAGACAACCTCCAAGACGAGTAAGCGGTTCTTCCATGGGACCACGCATGGTGATGTGAGCGAGGAGTTTGTGTCTGTAGGGCTCACATTGGGCGTGTCCGTTATATACGTTCTGAATACCTGAAGCTTTCACAGTTCTAACTGCATGCCGCACACCGCTGACTGCTACAGGTCCATCCCATATGTTGGATTTGTACTGTTCCAACACTTAGATTGGGAATCTTAGTGAAACAAACGATTGGTAAGGGTTTACCCCCGGCACCTTATTCATACCACTTTTCTAGCATCATAGCCAAGCAGTTTTATTACCAACCCATCCCTATGGATAAATATTACGTGGACGTGCGTCATGTCTATAGACCGGTCTAACCTTCAGGGGCTGATAATTGCGAGCGGAGCGGCGGGGCGAGGAACTATCGCCCAGAACAGGACACGGCACTGCAGTCTGTCTACGACGCCATAACGGCTCTTATGACGAGACCCAATGGTGTAGACATGAGATTGCTTCTCCTCATTCAGAGAGGAACGTCGCCGCGAAAGGTCGGATTCCTTCAACGCCCATAGTAGCTACGAATACTACCAGTGCTTGTCCTACTGTTGATGGGCTGTACGAACTGTTAGGAAAGACGCTTGGGCTC"/>
                    <sequence id="seq_t19108" taxon="t19" totalcount="4" value="CGACTTCTCATTTTATGCCATCTTAGACGGCACCCGTCAGTGTATGGTATTGATGATCTATGGAATGGAGGATAGATGCTAGTTTTGCGGTTCGAGTATTCGACGCACGCAGGCAACGCCCACATAGTGTACCCAGTCCACTTTAGAACAAGAGGAGAGAACAGAGAGCGTATTGCCGCCGGCTAGGCAGGCCGAATCGGTTCGTTAACACCAGTAAGCGTGCAACACTACTGGAACAACCTTGATTAATCCCCCATCAGCGTACTGTCGATCGTATTAGTGAGAGTTTCGTCTCGTACACTCCACCCATTTGCGACTGTGAGCCTCTAGGCGTCCAACCGTGAAAGTATCCGCTGTCCGGCGGCTTCCTGACGCCATTCAGTATAAAGTACTGTCCGTAAGGGCAAGATCCCTGACTAACGTGGCTTCTTATCATCCTGTCCGGCTTACCTCGGAGGAACCGTGGGTCCGAGCTCCGCGCGATCCGTCCCTCGCGCAAGTGAAAGTCTTGGTGCAGTGATCCCTTTGCTTTACGTCGATCTGACCCGTCGAGCTGATCAATAAAGCTAGGGCAGACCTGATCGCGTAGCGCAAATGACATCAGCAGGTCGGTTCTCAACGACCCCGATCATGGCTGGACAGTGTCTTCTGTCTGATACCAAAACGCTGGAAAATACGACCGACTTGTTGACCCAAACTACAAACTTTTACGCGACCGTAGAGAAGTATGGGAAACAATACCCGTTAGGCTACTGGGGAACTCCGCACTATGGTCTCATTCTCATGCTAGGAAGGGGTAGGGGGTTGTACTCCGAGACCGGTCAGTACGTTCCATCACGTAGGGACATCACTGAGTAATTGGCTCCTGACGAACCCCTGGATTTCATCACGCATTAACGCGGTTTGGCATGGCTTCCAAATCGCTCAACGGCATTTCTTAGGCATACCCGCAGAGACTCTAACCTTGGCCAGTACTTGCATTGATCAACGGCTCAGTTTT"/>
                    <sequence id="seq_t19023" taxon="t190" totalcount="4" value="AAGTAGGAGCAAGATGGGGACCTAAGAAACGATACTGTGCGCTGATTAGGAGAGCGTTACGGTATTACGATCGGTGAGATACCAAATCGGTATACATTAGCTTAGTCTATGCGGTCTGTGGGCGAATAATAAGCTACTTGTGGATCCCGAGTTCGGACCCCACCTGCGCTAATGCCAAGTGCTTTTCTACATACCTAATCGATCTGATCTCACGCAGTAGTGGTAGTCCGATATACAACAATCATTGCATCCCGGCCCAGGCAGCACGACAGCTGTACCCACCACGTCTACAAGACGTTTAACATATTGTTTTCTGCTGATGAATATTTGGAGCGGATTCATAACCGATGAGGTCATCGTGACATGAGATTGCGGAGCCACAGAATAACGGAGTATAGTGCCAAGCATCTAGCCACCTTCGCCTACTCTTCGTCCCGTGTTAGCGATTAACCTGGCTTAGCAGTGGTACATTGCCTCACCCCCGAAAGTTTCTATACTGTTCACTCTATGACGTCCCACACTGGTACGTTTACGCGATTTGCACTATGTCAACAATTGCGACGATGATTGGGACTTGGGGATTCAGCATCGTTGGAGACTAGGATCCAATAGTACGGCATAGAATGGGGCAGACCAAAAGGGTTGCTCGGTTGGCAGCTATGAAAGGTCAAGAATCGCGACAAAGTCACTCATGTCGTCGGTTGTATAGAGGTGACTTTGATAACGAGGTGTCAACCGGCATTAAGAAGCCCTAGGTTGGTGGTTAGAGATTGTTGCCACATATCCCACGGGTGTTATCGTTTAAGAATGTACGGATAGAAGTACATCCATCTCATACGCACATTTCGAGGTAAGCGTTGGATCAGACCCACCTACCTTTCGATGCGAGACAAGCTATAGGAGGCTTGACGTGATCCCGTGTATAAAAGTTCACCCCTTGCCGTTACTGTCTACGGTGCACTAGGGGACGGGCTACCATGATCGCAAGACAGCTGCGGAA"/>
                    <sequence id="seq_t19127" taxon="t191" totalcount="4" value="ATACCTGGTTCTAGAACAATCACTCAAGATAGCGAGCCGCGGGATGCGGGGAAACGGAACATTTAGCAGCGGCAAGATGCGCTATAAGATTAAGTGACAGTAAGATGAAGCGCAACGTATTGCTCTTCATTACCCTGGGGGAGCAGCGTCATAGGATACAGGACGCTCTGGGTGTTTTGCACTCGGCGGCATATTCCAAGACTACTAAATCGGACAATTGAGCGCAAGATACGCGTTTCCAATGAAATCAACGTGGCACCAGACCCTTATTGCCTAAGTGTTGGCCGGTGAGTTACCCTGACCGTTTTCTACTGCCCTGACAGCCTAGGCCCGACCTCCTGTAGGACTCTGGGTGAGTCGCTATGAATGGGCCCGTCGTCTCATCCTACCTTATTCGCTGATTGCACTTCAAATTCGGCACGCCTCGGGCTGACGCACCATTATACTGCAAAACATCGCACTTATCAATAAGTGTCCCGACTAGGAGTTCCTTTCTACGCCGGCGAGAACACGTCCTCCGCAATACGTTTTATTCCCCTGCTACATGCTAGGACTCATTCTTGAAGGGGCGTGTCATTAAGTACTTTTCACATTCTCAGTGGGGGGAGTGAACGGAAGGTGGGCTCGTTTGTCAGGCTACGGCAAATACAATGTAGAATACGGTCGTGGGTGTAATCACTCCGGGGTCGAGCGCCGAGCGTCTAACACCTGCGAAGTACTATTGAGTAAAAGCGCCGTAAGTGTCGTAGACACAGTGTGCTCCCCAGATGTTAAAATAACTCTTTACAGTTGACATTTTAATTGCCTCCTTGTGTTGAACGTCTATTTAGCGGAGCTAGGTATCTGCGTGGCTCAGTCATGTTCCAGGCGCATCTACGAATTGTGGGGCACCTATCAGACCGTTCGGAAAGTGCTGCTCTTGTGTGTGCGCCACCTTCCCCTCTTCGAGCATCAGCGTCCGGAAGCTTAGAACTCCCTTCGTCGCGGGAGGTCTGTATTC"/>
                    <sequence id="seq_t19224" taxon="t192" totalcount="4" value="CTGTAGTATATTTATTAGGATCTGCGCATACGTCCGATGCCCGGAGTCGGCGAGTATGACGGTAATACGCTCCGGGCTACATCCACTCGCTATACAATAGATCAAGCTATGCGCTCGTAAGGCGACCGACAAGCTACTTGTGAAACACGAGCCCGAAATAGAGGTGATTTAATGCCAATAATAGTTTTAGCTAGCTATTCTAGTTGATCTCAGGCACAAAAGGGAATCTGCTATACGTACCTCAGTTCCGCGATTCCCAAGCAGGTCGACAAAAGTGCCGTCCGCGTATTTAAGAGGTAAAGTCTATCATGTCAGACTGAAGAGTAAAGCGTGCCTAGCCATCATGGTGCACGCAAGCGGCCGATGAGATGGCTGGGACTGACTACAAGGGAGTATCCCATCAAGTACGCAGCCCCCTTCGCTTAGGATTTGGAACGAGTTATCGCTGAACCTGGCCTAACAGTGATCCATTGGCATACCCAGAAAAGTGTGGTGAATGTTTTCTTCTACAATTCCCGCAGTGTTAGTCTCATGCGATTTGCAATCAGTCAACATGGGCAACAAACTTTATGATCACGAGCATCGGTCTCCGAGCAGTCAAGGACATGATTGGTCGCCCTAGGGTTGTTGTGGCTGCAATAGTTGGCCTGCTAGAGTTACGGTAATCCAAAGAATTACGACTCAGTCACTCAAATGGTCTTAACCATAGAGGTAGCTATGACAACGGGGTATCAACCGAGCTTAAGAACCCCTGCGTCGGAGGATATAGACTGTTGCATCACGTTGCTCGAGTGGCGTCCCTTACGAAACAGCGGATAGCAGTACGTCACAATTGTTCGTACTCTTCTAGTTCGGTCCGTGCTTAGACCAACCTCGCGTTCGGTGCAATAGTAGTAGTCAGACGCTTAACATATCCCCGATTATATATGTCAAACCCTTGCGCTCCTCGGCTGCAATTAACCACGGGATGTGTTCGCTCGATCCGTGTACATTTACGGAT"/>
                    <sequence id="seq_t19323" taxon="t193" totalcount="4" value="GGGGTGCCCGGGTCAAATGAGTGCGGGGACGCACCTTTTAGACGGTGGTATCGACGTAACGTAAATCCACACCGTTGAACGGGTACTCTGAGAACACCTTTTGTGCGAGCTCTTATAAAATGCTGAGTGCTTACACGAAACCAGGCTAGTAAGCGTTAGGACGGGTAGTAAACCGCGTATAGATCCCTGATCTCCTATCGGGACGCAAGAAGACAATACGGCTATGCCCATAACCGCTTTAGCTACGCGCAATGCGACCATACAATAGGGTGTTACGGCAAAGAGCGTCCCTAGAGTCAATTTTTTTCTCATCATGCGACATCTCCGTGGGACTGGCCGAATCTTTGTAGGGGGAGCGTTCAGGGACGTAAACGTTTGGTGAGTAACCCTCTTACTCTCAATGGAAGATTCTCGTACACGCAGCGCTTCTAATATCAGCCCCTCCTGCTAAGGCTACCCGCCATAATGAATATGCGATAGTAAGGGCAAATATCGCGAGGTCGCACATAGATGGTGCACTGGAGCTCGCTTCCGCCCTAGCATTCCACGAGGTCCCCCGCTACGCCTACCGGTAGTTATGTTGTGGGGTCTCCCAATCTCCCCAGTACCATCTCATGATGAGGATTGCATAGCTCGCGACAAATCCTCCGATCGGCCGGGCACTCGCGGTAATTTTTTTGGCGTCCAAATGGGTAGGCGTCAATCTTGAGGTGCCCAGTACTACGCGGGGGGCACCACTCCCGCATAGCGGTTCGCCAACTGTAACCCCGCCTAGAAACGCTCAAACTAATATTGTCAGTACTCCACAATATTAGCGAAAGATCACTTGACATCACCAGGGATCTGAGTCAGGGCAGCCACACGGAAGTCCTGTAAAATTGGACATCGTTTCGGCACCGTAGTAATACCGTGAGTATTTGAATGCCGGGCGCTCTCAGCGTGGGTGGGGCCATGTTCCAGGGAAAATTCGTGTCTTCGTAGTCCTAGTAAGTGTCGTAGA"/>
                    <sequence id="seq_t19423" taxon="t194" totalcount="4" value="GCGAATCGCGGATCTTTGGCTTGCCGTACGTCCTCCCGATCCCGTGGTTTGGAGCCCTAGGGCCGTGGGCGTCCAGCAAGTATACCTCTCAGCCGGATCCTTATCCCCTGTCTCAGATAAAGGTAAGCCTGAAATGCAATTAGCGAGGCGGATAAACCCTTATTTTGATGGAACCATCATTGATCTGGAGAGCTTTCTCCGGTCTCAACGAAACACAATCGGCTCAGGAGCCATATACTGATACGTGCGGGCCCCGCTCTTACCTCCCTTGCAGAGACCTCACTGTATATCCCCGCACAAATTTTAGCTCGTGAAATAGCATCTCGTCTTGTTTGGAACCTGTATCTAAGGCGGCTAACGGCGAAGCGTGGGAGGAGGCTACTGTGATGAGCTGCGGCCTAGGCACGGGTTCCGCTCTTTGGCAAAGCCTACTTCCCCCAGGGCTGAAAACATTGACTTTCCGGTGACCGGGCGCGCTTGATGCGACTCTGAGGGCATTTTGTCCACGTAAGACTATCCATGATGAAAGCGGCAATGTTATATCTACTAGCTCCTGCCCATGCTTGCACGGGCTGAACAACTAAACATACCCCCCCTCCTGGTCACATGCAATTGTTAAGACTATTTTGGACGACGCTAATGCGATTGGATAATCCCATATACCACAACGGTGATTATGTACTTCCGAGCCTCCGCACTTGTTTCACTCGGGGACCTACGCAACAAGGTACGACGCAATACACTCTTGCGTGTCGAACATTAAAAAACCGGATTCTAATTACCAAGTCACTGGGCGTATCTGTATACTTAGTTGCCGCCGGTTAACCTTTCGCTGTCCTTCAGTTGATCCTTCTCGGGTTTGCATACCTACTGAAACGATTCAACGGACTCGATCACACAGCCGTACATTTGACTTGGGCCGGTATTTATAAAGGAGCTGCGCAAGGAGTTATAAAAACACAAGGCTACTCCAATCCCCACCCGAGAAGTGGTTTAATTA"/>
                    <sequence id="seq_t19523" taxon="t195" totalcount="4" value="CCCGAAACGATTGATTGCATCGCCCACTGGAACAGCAGAGAGAAATAGTTTGCAGGTAGAGCACACAGAGCACGTATATTCACGTGCCGCTGGTTTTCCTATCCCCAGACGCCGGTGACGTAGTGTGAGGGCCCATGTCCCTCTGCTTCGTCTCGGCCTGATCGAACGGCCCAACCTTCTATAACAAGCCGTCGGGGTTAGCATTGGAGCACTTGCACTCTTAAGGCTTTCCCTAATGGCTTCGTTTACCCCTGTTCGACGAGGGCGAGCAGTGGACCTGCGTACCTGCAGGTAAACGCAACTGTGCCGTCGGATTAGGCGATCCGTAAGTTCTTATGATGCACTTTTTTAGTATGACGAGTTGAGGTCTCCACATCAGATTACACTCACTCCGTATAAGGTCTGGGTCCTTAGGTAATAATCGCAGTTGTAAATACGCAGCTTATTCTGTACAACCGGATGCTCCTACAAGGCACCAGTTTGGCACCGCCGTGAATGAAAACATTTCTCAGGTCGTGCTTTCAAGCTCCAACAGTCGGGGGGACACCGGGCCAAATGGGATTGCGGCGCGGATCATGTAGATGTAGTGGAGGGCAAGCGCCCTATTGCCGATGCACGTTATCTAAGGTTATGACCACTAACGGATCCAACCGTGGAAAACCAAGATCTATTTCTGGAGTGCATGCGAAGCACTGTTTATTACATAGTCGCGGGAGTCTAGCTTGCTAAAAACGGGTAAGTTTCGTATCCCAAACGATAATAAAGATCTTCCATCTTCTAAACAGAGAGACGTCATTGTAATACTTCCGTACAGTTGCGTATGTTGCTGTACCCTAATGTTAGTTTCTAAGTTAGCTCTGGTGAGCTTACCTTTCGGCATTGGGACATGTCGTTCCATGTACACGCTTTTCACTCATAGTGACCCTTGTCCCGTCATAATATCTTATGCGTAATCACATGACGTTTGGCGCCAGTGTATCCTCTTAACGCGACTCTGTTT"/>
                    <sequence id="seq_t19623" taxon="t196" totalcount="4" value="TTTAGGTAATTGATAATCGGTATTACCTTTTACTTTCTAGTCCTAAAGGTCGATTATAGTTGTCCTAGAATACATGTACACCTTTAATTTCTGCCATCGCGAGGCATCGACGCAATCATTCCGTATAAACAACCGAACCCATCGTGGCTTGCCGCACCTGAACGATCAACGATCCAGGCTTAGTTTTTTTCTCGTTGATCGAGATCTGTGACTACTAATTTAAACCCTCTATGTGAAACCCGCGAGTGCGTCCCTATCGATAGGTGTATTCGGTAAAGTATGAGGGTATCCTCATGGCACGCCGATCACCTGTAATGGGAATAATTTCCAAGTAACGTATTCGGTATCTGGGTGCCAGCCAGAGCGGCATCAACTTGCTGTCAGCCCGCAGACCAGAAGTTTAGACTTAGCACCGCAGAGGTGGGTATAGTCTGAAGCTGAGCGATTGACCCTATGTCGGAGTTGACAATTCTACTTACATGGAACCGCGTGCTGACGGGATAAATTCGCTGATGTAGACGGACGTATTTGGAGTCTGGAGGCATTCGTACGTGAGCGTGCCTTTTCCGACTGACTTTTAGCACCATATTAATCAGGCGTCATGACTGAGTCTTTGAGTTAGGGATCGTGCAGAGCCCGTATAGCAGAAATGACAGAATTCTACTGTAGGGGACGATGGTCTATCTGGATACTTGGGGATGTTAATGCCACTATGGTTTCCAGATGCGAAGTCTAACATACTAGGGCATACGTTAATGTCCGGCTCCCATCTTACCAATTCGCTGCACACCTGACAGAGCGACGTCGCTTGGACGGCGCAAGGGCTCCACTCAGCACTATATCATGATTCTGCAGAGATGGTGGAAACGATAAAGCGCGGTAGCAAACTTCAAGGCGGGTATACGCAGCTACAGACAGTTAGGGTACGTGTGAACAAATTAAGCGTTCGGACTGCAGACCCTGATGCCGGAGCTACGAGGTTAAGTTGAAGCAAGGCCTA"/>
                    <sequence id="seq_t19723" taxon="t197" totalcount="4" value="AGGTCGAACACCGATACGGGAGTCACCCATGCTATGCCCCGATCGCGTGTCGCGTCTGTGTTGTGTGAACCCCATGTATAGTATCCTTAAAAGACCTCTTCCCCCTTACCGCTGCCAAGAGCACAGACTGGGTATCTAATCACAAGCGGTGACCTTTATACACGTGATTCGGTGCCCGCATGATGTAGGATCATACCCGCGGGGTAAGTTCGAATTTTTAAAGTTCCCCCCCTGTGCATGGCCCTCGTAGGGTCGGCTTAAACGTGACGCGAAGCTTAGTACCGCCATCGCGTCTCTCGTCGCGCCCACTTGTTATCGGGGGCTGACTATAGGCCCTCTGGTCCCTCCGGGGGAACCCCGACTATTCGGGTTGAGTTCCTTTTCAGACAGACACTCAATGATGTGCGGTTTATTGAAGACCTCCATGAAATTTTAGCGGGCAACCAGCTCCCTAATCTCATCGTAAGGGGCATATCGATATGGCAAGTAATACCAATGGCGATCTCATACCAGTATCAACAATATTATGCGAAAGTAGCAAATACAGAAATATCTGACCCCGCCCAATTGTAGTATCGTGAGACGTAGTCTAGCTAGGGTCACTGGACGACGCGGAAAAGTCGAACTCTAACTTGCCACACTACTCATACCCAAACAAGACCAACTAGGCGAGATACCTTTCTAGCGGGAACTAAGCCGCCCAACGTTATCTGCCCGTCAATCGTCAGAGCCTGACGGAGCCATACCCCATAGCGGAAGATGTAGGTGCGATTATTCCTCTGGATGACCATTTGCTTGTGTACTCCATCTAACGATGAGATGTTAAGTTATGCCAGATCGGAACTTATGAAAATAGCGAAAATCGCAGTACCTGCCTGCGGAAAAATTTACCATAGATGCTCTCCTATACGCGGCGCAGAGTCATAGTTAACGTATGGTTCTCCGTCCCACTAATCGCTCAGACACAATCTGTCCAATAGTTCCACACATGTACACATTC"/>
                    <sequence id="seq_t19823" taxon="t198" totalcount="4" value="ACTGTTCCTTTCCCGTGTCATTAAAGCCCCGGATTGAAGCGTCCATAAACGGTTACGCAACATTTCTTGCCACTCCATTCCAGCGGTCGGCTGCTCACGCCAGTGGGGATTTGATACGTCATAGACAATCTTTCGATTCGCATGGCTGCTAGTTCATGATGAACGCCGGGACCGATGATGGTTGCTGATGCCTACAGTATCACGCATTCACGGGGGACGTTGTGAACCCGAGTTACATAAGTTGTTCGATCCTCCAAAAAACCCGATTCATATAAGTCGGAATGTTCCGGCAGTACCTCATAGTAGTATGCATATGTGGCCAGTAAGGTTGGACGAAGGCGTCACGCGCCTACGTTCGAGAAACGCGCAACAGACACGTGAAAGCCTAGTGAGAAATCGCGAGGCAACAGGGCAAGTCGTGGTCCTTGACGGTCCCCTGCTTTCAGGATTGCATCCAGTTTATATAGTTGACGACGTATACTACTTTGCTTCGGTAAGCAACCGCAAACGGGGTCTCGGTGGAAATCGCTCGTGTAATTGTGGAAACAGCAGGGAACGCGCAATCGTGCAACTCCGACGACTCACTCTGTGGGAAATCCGGGCTAAAAGTAGAAGAACTAGGGATACGCCATAAGCTTACAAGACAAACCATTCCCATAGAGTCCGGTAACAGTGGTACCTATAGTCGTCCTGACGCAATTGGTCCGCCATGAGGTAGTTTCAGTTCGTCTCACCTGTAGATAATAGTGCCCTTTAAAGTAGGTCCAGACGACTTGGAGTGAAATACATAATAGTGGTTCTGGTTCTCTTAGCGCTGCGGAAAAGCGCTGGACGTTGGCAAGAACACTAAGCACCTTACGGTTGCGCTCGACTGCAAAACTTTTAGCGAAAGTAGTTGATTAAGTGTCCCGTCGAGCTCCCCTGTGGTAAAGTGATTTGCCATAGTAACTCTAAAAAATGTTAAGAGTCATGCCCTGCTTGAGCAAAGACGTGGTTTTGT"/>
                    <sequence id="seq_t19923" taxon="t199" totalcount="4" value="CCAACCACGATCCAGTCCCCGCCTGCCGACGTCACAGCGGCAAAGTCATAGGGGCGAGGGCCCTTCACACGTCTTCGCGTGCTTTCGAGGCATCTCCTGGCATTTCGAACGACTTTCCTCTCGATAGACGGGCTCGCGATCCCATGCGAGGGCGGTTTGAGATGGCGTGGGGCGAGGCGGTGTACTAAGTCTGAAATAGCCCGCGGTAGTAAATCGCCCCCATTTGCTTAGTCTGGCTTTTTGATACGATCCATGCGTAGCAGGCTTTTCTCTGGGGCGCTTTGTTACGGGGTTACTTCGCTGTAACGCCCGCCCTCGGTCATGTGCGTTTTGAGGGCTGATGATTCGTCTATACGAATGAGCATGAAACTAGCGAAGAGTGCAGAGAGATTTCGCATCAGGGGACATCTACATATCAGTGTCCTGCCAGATCGCCTGACGAATCCCACGCCGGGTGTTTTTAATAGCGATGTTTAGACGACTACGAGTACAGCACTTTAAGCCGACGGCAAAAAAAAAAGTGCGTATCTCGGGCTGACGCCGGGGGCGCGGTGCCCAAGAATGCCGCCGCATTGCTTGCCCTCAGCAGCGTAATATAGGATCCTGGCATCGCCGGACGCTCGGGGCTTATTGCCACGCGCCTCGCTATCACGACGTTCGCAAGCTCTCACGGCTACGATAGAAACTTGATTATCCCGGCTATATGTCCAGCCCGTCACACAGAAGGGAGTTTCATGAGGTACGATCCCCAACCGGATACGTGGTGAAACGATGCTAATGTTACTTGGATGTCCTCGCACCGTTCAGCTTAGCCCGGCCTGGAGCTCGCATGTCCGTTCAGTAGAGCTGCCGTTATTATTCAAGCGTTGACAACAGCCGGGAAACATTTAGAGATGACATGAGTGTGTGTACGACACGGCCCGTCCGGAGATGCTGGTCCAGGGTGCCGACCGTCCCCGCCCCAAAGTCACGGGGGCGTGATGTCTATAGTATCAATGCC"/>
                    <sequence id="seq_t2107" taxon="t2" totalcount="4" value="TTTAGCTAATTGATAATCTGTATTACCTTTGGCATTCCAGTCCTATAGTTAGATTTTCGAAGACCTAGAATACATTTCCACCTATCATCTCTGGCATCGCGAGGCATCGACGCAACCATTCCTTATAAACAAACGACAACTGCGTGGCTTGAGGCACCTGAACGATATACGCTCCAGGCTTAGTTCCTTGCTCGTTGATGAAGACCTTTTAGTACCACTTTAACCCCTCTATGTGAAACACGCAGGTGCGTCCCTATCGATGTGTGTATGCGGTAAAGTAGGAGGCCAGCCACATGCCATGAAGTTCAACCGTAATGGACCTAAGGTTCGCGTAGCGTATTGGATTTCTGGGTGCCAGCCAGAGTGGCATCTACTTGCTGTCCGCACGCGGACGAGCAGTTTCCTCTTGGCACTTCACAGGTGGCTATAGTCATAAGCTGAGCGATCGACCCTATCTCGGAGCTGACAATTCTTCCTAGATGGAACCGCCTGCTGACGGGATTGATTTGCTGATGTAAACATACCGTCTTGGAGATTAAGGCCATACGTACGCTAGCCTGCCTTTTTCGACTGACTTTTAGCTCCATATTAACCATGCGTCACGACTGAGGCGTTGTGTTAGGCAACCTGCTGATCCCGTATAGGCGAAACGACAGAATTCTACTATAGGGGACAGAGGTCCAGCGTGACACGGTCGGATGTTAATGTCCCTGTCGTATCCAGATGGGACGTCCAACATACTGCGGCAAACGTTAATGTCCGGTTCACATCTTACCTATTGGCTGCACACGGGCCAGGGCGACATCGCTTGGACGGCCCAAGGACTCCGCACTGCAATATATCGTGATTCTGCAGAAATGGTGGAGAGGACAAAGCGTGTTCCCAAACTTCAAGGCGGGTACCCTCAGGGACCGACAGTTAGGGTTCGTGTGTACAAATTAGGCTTTTGGACTGCAGACTCTGAGGCCGGAGCTACGTAATTAAGTTGAAGCAAGCCCTA"/>
                    <sequence id="seq_t2023" taxon="t20" totalcount="4" value="CTCGAGACTAGTAGTTGCTCCGCCATATTGAAAACTAGAGCGCACCGGATTGCATAGTGGAGTTACGGAAGACCAGTAGTACCGCGCCAAGGCGTTTCCTATTTACCGTCGCCCCTGACGTTACGTCGAGACGACTGGCCCGCTGCCCTGTTCCGGCCTGGTAGGTTAGGCCGATCTTCAAGGCCATCGGTAAGCTGTTTGAGTTGTTGACCATGACCTCTTTAGCCCTCCCGTAATGGGTGTGCTTGCTCCTGTTATGAGAGATCGCTCCGTGGCCGTGAGTGGCCGAAGTTAATCCCAACAAGGCCCTAGGGGTAGCCGGACCTAAACATCTTTTCATAGCCAGTTTCTGGTTGATCAGTGGAGTTCTCCATGTAAGTTGACACTCACACCTTTTGCTCTCTTCGACATTCTTGGCTGGTGGCAGCCATCAATACCCTGCTTTTCTCGCCAAACATATTGCTCAAGCACTGCGCCGCGTTGTCGCGGCCATCGTTCTACACAGCAGAGAGGTCTACCTTGCAAGGTCTAGCACGCGGGGGAAAACGGAGCATCAGTTTCTTGCCATGCAAACGCTGTATTTTGATCGAACGGGTAGCGGCATGTATGCTCGCACGGTTATTTGAGGTATTGAGCAAATGGTATTGCGAACGGGCGAACCCAGGATGATGGGGTTGTTTGGAGTAGACTCACTATATCTTGGAGACAAGCGGCAGGCTCCGTTACAAAAGATAGATGCGTTGTATTTACCGTATCATAACGGGAATCATCCAACTTCTCGTCATAGTGCACTCTTTGCCATAGTATCAGTAGTACATATATGGCGCGAGGCGCTAGTGTTACATGCCACGTTGCGCAACCCCAACCTGCCCGAAGTCTTCAGCGTGCCGAATCGGATTTACAGACTTTGAAAAAAGTCGGTCCCTGGTCCAGTCCTGATAGCTTCGGGGCAGTCGTAATGAGCTTGGTAGCGAAGCCTCCCAGTTACGTGGAACTCTAC"/>
                    <sequence id="seq_t20023" taxon="t200" totalcount="4" value="CAGTGGCCGACGCCCTTAACCTTTCCGAGGGGCGAACGACCATATGATTGCACGCACAAGCTAATTACACGTCTCAAACAGGTTTCTACAAATCGATCTATAGCTCACAAGCAATGTACAAGGCTGTCACTAATGCGATGCCCTGGCTTTGACCTTTCCACTGTTGTAGAGCAACAATCACTCGGGTGGTTTCAGCATCTGTTACAAGCACTGGACCACGACCTCAGAAACCACCGGTACAGTCCGTTGCCCGTCGTAAAAAGCGCTCATCCGGGAAAGCTATGCGGTGGAGCCCGGCTATGTCAAAGTTTTAAAGCTGGTCGGGGCTGAGCCTCCGCAGATGGTCCAGAGTGATCGTCTGACTTCAGGGGATGCTTGTTTATAACAATATCCTTATCCAAATGAAGCTCTAGAAAACCTCGCACCGCTACCACTATGCACCATCTGTTCTTTGACTTAAAAATCGGGCGGACTGTGACAAATACGCGCGCCCTACCCGGATAGCCTATGGCAATCATGACGGACTAAAGGCTTAACACTCTGGATTTCAGGTTACACGGCATCCCAAACTTGTCAAGTGGGGTTGGGATAGGTCCACCTGGGGGTGAAACCTCATAGGTAAGGCAACTTGGAGATCTAGCGCGGGCGAGTGGAAGGACAAAAGCTTTGCAAGCTACTTGAGTACCGCCTTCTCAGCGGACAGCCTTCGAGACGCGCATACTGTTAACGTGTTACGTGTTCCGATTCGCCGGGAGCCTAGGCAAGGCCTAACTAATGCATACTAAAATCTTCAGATAGGCCCTCGGTGGGGCACTCCATAGCTTTACTCGAAGAGAAACCTGCTGGAGATACATGTCTTCAAGTGAAGTGAATAAATAATTCTTCGGAACACGTAACTCCATGCGGTCAACAATTGGGGGATTAACTTGTCGGTCAGAAAAGCTTGAGTTCACAAAGTTGCTACTCTATCTACCGATTCGACGTCGATATGTACTATCGA"/>
                    <sequence id="seq_t2127" taxon="t21" totalcount="4" value="TACAAGCATGCGAACTCTACAATTATTCGTAGATGCGCGCCGATCATCGATACTCGCTTAATGTCTCTGGCTAAGCACTAGGCTCGTCTGCCTCGGGTTACCTCTTACGAATTTTTAAGCACCATACTCCCATGGTTGAAATTATGATATCCTCTAGGGCATAGTTAATGACTGTGTCTTGCCGTGGCGCCGTTTGTCCCTGGCCTGTGTTGTGCATCATTCGGAGGCGGAAGGGAGGGCCCGGTTGTTAAGCCCTAGGATTAATGATTTGTAGTGCACGTATTACAATAGTAAACCGAAAGATGAGACCGTCGGCGAACTGCCTCGGGTCATATCTAACGTGACCATTCGGCGGACCCACTACAAATCGGATGGGTTGAGCGTGCGTCCTTCATGGTGAGGCAAGGCTCGCGCAGAGAGTAGAACATATACGTACACCAAGGGCCGGCATGACGGGTCTCAACAATAGTTCAAACTCGTTCCCCCTTACTATATCGTGAGATGCATACGCCTCAGGGTGTCTCAAAGGCTACTCTACTTCTCCGATAAGACTGGGAGTCCAGAAGTTAGACAAAGGGCAAACTATCGCATCGTTAACCTCTGTCCTATGACGTCTTGGATCAGACGCGCATAAGGGTAGTGACAGGCGCCATGAACCCTTCGACTCCTCTCCCTGCGAAGGAACACCCTTTTATGCTGTTAATCATCCAGTATTTCCGATTCATCTTTATGCCCAGATTCACATATAAGTTCTTGGCCGTATGTTGTAGCTTGGGTGAGTGCCGAGTCCGTACAAGTGCGCGTGGGCATATAACGCCGTAGTGAGAGAGGCTGGTCAGACAGTCAACCCTCGCGTAGTAGACGCTGCCGTGCCGATTTTAGTTGTTTGCAGAGGCGCTTTCAAACCATAGAGCCCACGTCTGCGACTGTCCTGACCTATTGCGCCACTAAGTAGCTGCGTTGATTACACGTGGACTGTTGAAACGGCCGGTTATTAGTC"/>
                    <sequence id="seq_t2224" taxon="t22" totalcount="4" value="AGGGCACCATGGTTTGCTTCGAAGACCATTACCGGGTGGGTGTAGGCATTTTAAAAGAAGTGGTGTGGTGTCAGTCTTGTTTGTCGGCGTACTGTCCATTTACTGAGAAAAAGGCTCGAGCACTTGTAGTGCGCAGAACTCGATTGTTCACAGCCTGAGCAGCCCTACGCACGTCACGTGAGATATTACAGACAATGCGACACGTTACCACCAGTACTTTGATTAAACACCTCGACGTCCCCTAATTGATCGCACAGTCGTGTGACCGCGCGTTTTATAGGTCGAGAATCCTGTAGCGTCTTTACCCCTTCTCCACGTACCGAATTCAGCGAACGTCATCTTATACTCGGAAGGTGGCCCGTCGGGTCAGATCTCGTTGCAACATAGCGGGGACGAATCAACCGCTATAACGGCGACAAAGACGAGAATTTCTCAGTCTTTAGTGAATCAAATCAGGGTTGGGAATAATCCCAGTACAGGTCCAGTAAACCTTGATCCGGGTTTTTTAATATGGCAGAGGCTTGCTTGCTTTTCCTCGTGCAAGTCGTACCGCAGTATCGAATGACAGTAAAGAGTTGGCGAAGCACAGCACAGATTAAGAACCCAGGACTGTAAAACACATCCGCATGAATTGTCTCCCATCATTTGCCGTTATGTGAGCCAGATCCAAGCATCTTGATAAATGGGATGCCCAGATTTTCGGTAAGCGCCTCTCCCCAAGATTCACCGCTCAATCCAGACCCGAGCGTCTGTCGAAAGCTGTGCTACTACTGGACTTAGCCGTGGGGACCCTAGGGGTTGCAGTAATGGTTCATTGTCACTACGGAGGGAACATGGTGAATAGGGTAAACGGAACATGGGGTGTCTATGGTTCCTATCTCTAGAATATAGCTGTAACGTGTTCGGTAAAATCAATAAGTCCTGCGAAACGTAATAGATCTACTGCGGAGACCAAAGGCTCTACATAACCGGGAGTGTTGCTTATAAGCTGATGCACATG"/>
                    <sequence id="seq_t2324" taxon="t23" totalcount="4" value="GATTGGCCGGGGCGATCTGGCTTCTAGAACGGGGCGCATTGATGTACTCGCGCGCATATACGTTTGATATCTGTAAGAGAAGATGCCATATTCTTACTGATAAGTCATAAGTATTCTCGAAGGCCATAAGGAACGAGATGCGTAGGCTTAGATCTGCCTCAGTGGGTATCGCCCCTTATAATCCGGCAGTCCACGCCGGGGTAATAGGGACCAAAGAAGGAGATCACAACCCACTGGGTCCGGTCGTTAGCTATCGTAAACACACCCGGTGCGGGGAACATACGCCTCGGTGCCCGAATTACTCAGAGCATTTTAGTGGGGGCTGCCTTAACGTTGGCTCATGGGTCTGCGAGAACTTCTAAGTTAAGTGGGAACCTGAGTACGTAGAGTTCGCAAAACGTATGACAGAATAGATAGCGGCTCACGGCAACTAATGGGCCTCAAGTCCTTTTTATCACATTAAGGCGGTGGATAGAGGAAAAGTAGTTCAAGTGACCCATCCAGTGTCATGCGTCCTGAGCGAAGTAAACCCCCTACACTCCCAGTTGGTGCCTTACTAGGCACTGTAATTTGACTCGTCGTTTGGCATCGGCTTTTCGTGGATGGCGCAGCTCACCGGGAAAACCATTCAGAAAGCGATCGTGGCTCCGTTGAGTTAGACTAGCTTCGAAGCATCGTTGTGCACCCTCGACCCAGCGCGTACCCTTTGCATAGAGGAAATTTGTTGTCGGTTACGCGAGCCGACACGCTTGGAGACAGGTTAATGACCGGCCAATACGGACTGCGATCTTTATGTAAGCGATCGGAAGGAAACACGGAGGCATAACGCGACCCTCTTCCACCTTGCAGTACCGTCCTATAAGTGAAGTGTTACGATGGGGCTACGCGTATCAAAGCTCCACACGGCCCTCAATGCGTGGTTCGGGCAGGCGGTACGAAATTCTATCGCCCACGTAACTGGAACATCAAATTGCGGTTTATTGCCGATTTTTCATATCGA"/>
                    <sequence id="seq_t2423" taxon="t24" totalcount="4" value="GAGTTCTCGACGATCACTGCCGTCCCGAGGATCGAGGATGGTTGTGGTTGAGTTCAAAGGCTCAATATACCTCTAAGACATGGTGGCATACACTGTCATATAGCGCATAAGCAATGGCCAAGGCTATGAGGAAGGCAACCCCTTGACGTTGTCTTTTACCACGATGTATTGGACCACAATCTCCGTGAGGTCCAGCAGATGTCTAAAGAACTTAACCAAGCACTCGGAAAACACCGTCACAGCTCGTTAGCGCTCCTATACGCCGCCCGTCCGGGAAAACTATGACTTGGCGTTGGCGTTGCTCCTAGTGTCTATCCTAGACGTGGCTGAACCACGGCTGATGGTGCTGAGGGAACTTCTTATTCACGGGGGTGGTTGCTTACATCACGATCCAATACGAATTTAAAGTAAAGACAACGGTTTACCACTACTTCGGTGCACCACTTGGTCTTCTGCCTGCAAATGGGGCGGGTTTGGTCAAAGGAAGTGCAGCTACCTTCGCAGCCTATCTTCAGCACGCCACTTGGTCGCGCCCACACTCTACCTTTCAAGTTACAAGACAACCCTGACTTGCTTAATACGGTGGCACAGCGTGGACCTGTGCGGGACCACCAATAGGCAAGGCAACTTGCACATCTAAGGCGGCGACGCGCAAGGACTAGAGCATGCCAGGCAAGTTCTGTCCCGCCTTCAAGGTGGCTGGCCCTCGAATCGCGCAAACGTGCAGGGTGTACCCTGTATCGGAACGAGCAGGGGCTCATTGAGGTCTGACTTATAGGTACGTAGATCCCCGATGAAATATTCGGTGCAACAGTCCAAAGATTTACTCTAGGAGATTCCAGACCGCGATAAATGTCTCCAATGAAAGTGAATAAATCACTCTTTATGACACCTACCTCGTCTGCGTCCCCACTTAGGGGTTTAGCTTGTCCCTAAACGGCCATTCTACCTCCTCGCGAGCCACTCTATTTGCCGATTAATCTGCGATATGTACTATAGA"/>
                    <sequence id="seq_t2523" taxon="t25" totalcount="4" value="ATCATATAATTCATAATCTGTAATTACTATTTAAGGAGACGGCTGTTCGTAGCTATGTGTAATCATTGGCTACGAATGCATCACTACTCTCTGGCTTCCGGAGGCGTCAACCAAATTATCCTTAATGAACGCACCTAAGCAGCGTGTTCAGAACGGCCAGAGATTCAGGCCCTACGGCCATCCGGTAGCTGGGGGAGATCGAGATCTTTAAGAACCAATTAAGACTCTCCTGTTGTTGGCCTAAGTTGTGTCCCCCCCTATGTCATAGTGGTTGAAGGGCGAGACGTTGCTATAGACCCCGCTGTTCTCATCTTAGTGGGAAACGTGTTAGTTAGGTGTAATGCCATATGAAGGACATGCGATCCGGCTTGAACGTGCTGTCAGCCCGCCGGCGAGCGTTTTCATCATGGCACTCCGCTTGTGGCTGCATCCACAACTTGAGGGGACGTTACTAGCTCGGTGGTTTAATAGACGCGATATTCGTATCGCCTGCGCATGGGATTAATACGACGACCTTAAGCATGAGGCAATGAGCTCGAGCGAAATCCAAGCCTATCGTGCAATTGTCTGTGGGGATTTAGCTCGATTCTAGGCAGGCGTGGCGGATTACGATGGGAGTTAGCAAGGCGGCCCACACCTGCTTACCGCAAGCATAGAATTCGACGCTAGGGCGATCGCATCCATCTAGATTTTAACGGAACTGAATCCTCCAATCGTATTGGGAGGGGAAGCGTGATATATAGGGGCACATACTATCTTGCCGCTAAGGTCACACCACTTCGAAACTCACAGACCGTCGCGACGTGACATGGACGTTGAAATGGCCCCGTTATGCAAGGAACCTTTCATTCCGCGATCTTTAGCGTAGTATTATGCGCGTATCCTACTTTATGATCATATACATGCTGCTCCTCCCGTCGGTCTTAACTCTGTACAAGATATACATGTCGGATGCCTTCCCCTGTCATGGATCTATAAAGTTAAGTCTATGAATACCCTC"/>
                    <sequence id="seq_t2623" taxon="t26" totalcount="4" value="AGGTGAAAATTTTCAGGAGGGGTCTAACGCTGCCTGTGGGGACTAGTAGTAGGCAAGACTCGCACTATGACATGTAAAATATCGCGCAGCACTCGGCCGTTGCCCTACGGATGCTGGGCACTACAGCATTTTCGAATGCCTATGCGATTAACGGCGTTTATAGGGGACTGGATGCGAACTGGTGTGGCTATATCTTTAGGTCGTTGCTCGATGATGCGATCTCATCTCTGCCATACCCACTAATGTATATCAGTAGTCGCCGACAAGGATGTTTAATGCCAACCGTAATCTCTGGGTTACAATCTATGCGTCGTTTTCCGAGAACAAAGAAAATTGCTAGAGCCCGTGAAAAGAGTGACATTACACCTGTGTACTAAGAGTTTGATACGGTGCCTCAATCGAAGCAAGATGTCGGATTATCACGTCACGTCTTGATCGGTAGGTAGAACGCGTGGAGGTTAATGCATTTGTGAGGACAAAACGGGTCACGTAACAAATTCTACGTATCGCAACGGAGTTGGTGCGGACTCGAGTGACGGCCCAGCTTGAGAAGGGCAACAGCACACTCACTACGAACGGTTGATCGGAGGCTATCTCTTCCGCTTTAGCTGCGAGTCTACGCGGATCAACAAGACCTGGAATCTGGGCTCTTAAGCTTTCTCTAAGCAAATAACGTGGTACCCGAGACCATAGAGCTAGCCATCTGCCAGATGGCAGGTCGGGGGGCCTAAGCCAAACGCTATCTAATCCATGGTCGACGCGAGGAACATAGGGCAGGCCACCGTAAATCGTACTGGCATGACCTATGTCAAAACCTACAAGTAAGACCATTATACCGGGATACTTATGCCACTCAGCTGGAAGCGTCCCTTTCCCCCTGGCTGACTGTCCCGACATCTTGTGGCACTAGATATCCCGGCGGGAGAGGAGTTTGGACATAAGCCGAACCGGCCCGATAGAACACGCTAAGGTCATACGAGGGTATAGGAGGCTTCCGCGG"/>
                    <sequence id="seq_t2723" taxon="t27" totalcount="4" value="CGCCTTCAACCCTCTGTGTTGTGCATGTCCCTCACCCCTCAACCTGGCCAAGCACACGAAGGCTAATGTACCCTTGCTACCGATAATTCCCGGCATCTAATGTACCATGCGCGCTGTGCAAGGGAAGAATCAAACCTGATTTGCCCCCAAGCCGGTCAGACACAGAGCTTAGGGGCCTTTGAAGCGGCGATGGGGTAATGCCACGAAGGGGTGTAACTTTGAGGGAGGATTCAGCTGCGCATGTAGGTCTGCACGGTGATGACCGCGGGCACTAAAACGAAACGGTGTTGTCGTGTGCCACCGACATCCTGTGAAAGACACCTTGTTACTTATTGCTAGAATAATGCTAACAGACGCCCTAAGTACAGGCTGACGGTGGCGATTAAGCACCTCGTCGGCTAGGCCTGGAGTGGGAACGGCACCTGAAAATAATAGTTCGGGCCCTGGTAATATACAGCGCTGAATAACCGGTCAGTACTATGGAGGATTATGTATTAGTGCAGCTCCGGACGATGGTGCCTGGTCTAATAGGGGGCGTAACAGAGTCTTCAATCAGCCCCCCAAGAATGGCTCGGCAATACGAAAGACTCGAGCCCCTCGAATCTCGCAGAATGCAAAACAAGATCCGATCACAGGTCACTGGTCGTCCTTCAAATCACATGGAGGTATAGTGTTTCGCCGTTCCTGTCGTAGCAAGCGATGCTTATGCGGAGGTTTCAGCAGGATGGTTCACATCAATTTACGGAAACGGCATAAGAGTTTTGAAAATAGTAACTATCGGGTAAGATGCCGTAGGGCGGTCGGAGTTGATGATACAGCCTCTGCGACTCAGTGATCTTCGCGCATCTTGGAATTTTATTGTACAACATGCAATCAAATCGTTCATGTCGGGACCACGCATTTGAGCAAGGCGTCGTGGATTTTAAAAGGAAGAAAATTCCATGAGGTGATGCCAATAAGCTAGACCCCTCTGTCTCTTTCAGAGTAAAGGTTATGACGG"/>
                    <sequence id="seq_t2823" taxon="t28" totalcount="4" value="AGGGCTCAATTGCTTGCGTCGAGTTCAGTTACCTCAGAAATGTACGGACATTATAGGAACTCCTGTCGGCTCAGGCTTGTATGTCTGTCGTCGGTCCATTTCCTGACTAAAGTGATCGAAAACTTGGAGCCGGTAGTTCGGGATAGTTCACAGCCTAACAATACCGGCTCACGCCCCTTTAAATATTGCAGCCAATGCGTCACGGAACCACGTATAGATAGATTAAACTCTTAGATCTCCAATCATTGTTCGCCTATGAGGGTGACCGCGAGTGTTACAGATCGAGAACCCCGTCGTGACTTGACCCGATCTCCACTTACCGAATTCCCCTGAAGCCTGCTCATTGTCCGCTGGACACCAGTCGGGTCAAGTCCCAATACGACACAAGACCCACCAATCAACGGCTATAGCGGCGAGTACGGCGAGCATTTCTCAGTCATGGGTGAATACCATCCGGGTTGGGTGAAGTCCCTGAACGGCTCGAGTAGACCTCAATCTGGGATATCTAATATGGCAGGGGTTTGCTGGCTTTAACTCGTGCAGGTCAATCCCCTGTACCAGAAGAGCGAAAATAGATGGCGTCGCACCGCAGAGATAAAGAACCTAGTCGAGCAGAATACATCCGTGCGCATTGTGGCCCATCTTTTGCAGTTCGGTTAGCTAGTGATAAGCATCGTGATAAAAGGGATGGCCAGAAGTTTGCATACCGTCTCCCTCGAAGAATGCGCACTTACTAGTAACCAGAGCGTAGATTGTACGCTCTGCATCTAACGGACTGACCTATTGGGGCCCTAGTGGTAGAAGTAATTGTGTATGCTCAAAGCGGGCGGTACTAGGTTGAAACTGTAGGGTGAACATCCGGTGCCTATAGTTCCTCGCTCTAGAATATAGCTGAATGGAGTGGGATACGTACTGTTATCACTGTGAGACGTAATAGATCTCCTACGCAGACTGTAGTGTCTACATAACCCTAACTTTTGTTCATCAACTGAGTCACATG"/>
                    <sequence id="seq_t2923" taxon="t29" totalcount="4" value="TTCTTAGTCGCATCCTGCTGCTAGAATTGTCAGTTCGAACCGCCGGAGCAATGCAGTAAGTTGTTGGGCCTCGGTTGGCAGTATAAGTGACTCGAAAACTCCGACTAACAGCCCACTCAGTCGAAATAGGAGAGTAGAGATTCCAAAGGAGAGGTATCATGTGCCGAGTTTGCCCTTTTGGTTTGTTCGCTCTGCAAGTTCGCCGCGAAAGGACTCAAGGCGTCACCCAGCCACCTGCACACTCAGCCACGGCGGGTGGGTGGGGTCAGACGCGAGAGCACGATAAGTATTACCAGACTTGATTATGGCCAGGTAACTAGACCTGAGCTAAAGCTGGTGGTTACTCCTCTGAGGGTTCTTTCACTAAGAGTTAATTGGGAGTCGTGGGCGTATCAGTATTGTAGGAACAGAGCAACACGGTTATAAAAAAATGGTCCCGGGTGCCCGTTCCCTCCAATAGGGACGCCCAGGCCAAGAGGACCGCCCAATAAAGTAGGCGGATTATGGTTGCCGGGTCATAAGTACTTTGGGTCTTTTTAATATCCTGCTTGAAAACTAACCGTATCATTCTACGGACCTGGGGTAGTTGGTGGCCATACAGAGTGTATTGCGTGTACGAATACATTCATGGGGGTTCCAAGGAATCGCGTACCAAGCGGATATCTAAATGTAGCTAACCAGGCCACGTTAGCGAGGTGAATAAACTTTAGATCCTTCGTAACTCCAAATGCGAAACGATGTCCAACCGGCCCAGCATTAACCGCGGAGTTGGCGAAGATTATGAAATGAGTTAGTTTTACAGTACGGAGAGACCACGGACGGTCAAGTGATGGCAGCATCGTTCAATGCGGTATAGCCAACAGGCAAGTAGCGGACTGAATGACAGCCCCTGTGAGCCCCTCTTCGGATCAAGGCGGTCGTAGCAGACCGGAAATAAAATGTCACCGGGTTACAAGCACGTGCACCTCTCCTTCTAAGTCTGGGCAAGGCTTTCTCGACA"/>
                    <sequence id="seq_t3108" taxon="t3" totalcount="4" value="CTCAGGAATATTCACTCCCGCAGCCAGGTCGACTCCGGTGGATGACAAATAGGAAGGTCCGACTCCTTTCCTTGTGTAAAATCTAGGTGGACATGGGGTATTGCCCAGTCTGCTATCACAATCGAACATGGCGCCGCGTTTTCGCGGATGGTTGCAACCGACTAGGTGAGGCTGCCGATAGAGGTGCGCGACACCAGAATACCGATCGTACGAACTACATGCTGCTACCTAAATATAGATCCGGTTCTTACCTGAGCGAGTTCCCTTTATATTTTTGAAGACGCACAATGCCTGGGCGAACTAAACAGCCCGGTGGGATAAGTGCATAGCCATACGCCATGCAACGGCGAGAGGGTAGCAAGTAAGCTGTATTCCACGGTGAATTCTAGTTACAACCAAGCAGGTGAACCACGACCACATCTTCACGCTTTTCCTATGGGAAAGGCTGCCCCTCGCTCTTTCTTTAGCCGAGCCCGTAAGACTTGTAAAGTCTCCGCGTGTTAGATGCTCAACGTTGAGGGTACATTAACGTACGACTTGTTAACTCGATTTTAACGATTGTACGAAACGTAAGCGTTGCTCACTACACGAACTCATTGCACCTGGAACTAGTTGGCTAGGCACTGCGTCAGGTCATAGTACCAAGAATCCATTAGAGTCCTTCAATTTACCCTTCCGACGGGCTTGCCAATAGATCAGTTTTCTTTCGGCGCGCCGGGTTATGATACTGGGCAGGTGTATAGGGTATGTGACACTGCCAAGTCGGCAATTGGAGCTGCAGTCTATTACGGTATATAGATTGGCTATTGGGCAAGTCTGGGGGCATCCCACAATCTTGCACTCCATATGAGGCAGTGAAGGTCGCTTGCCTACGCCCCGGAGTAAACCTCGCGCAGCCTTGAGACCCACAATTTCCTCGCAGTTGGGCAGTTAGGACGCGATCCATTCTGTCGCGCTAGAATGTGTTACTGGCCCTCGGCTGCCAAATAATCGTCGAGTG"/>
                    <sequence id="seq_t3023" taxon="t30" totalcount="4" value="TAAACCGCCTCAGGTGATTTCGGAATTGGCTATGGGGCGGTGCAGGCGTTCTCGCTGGGCTTGTTGTGTCACTCTCCTTGAGGTGACGGTAATCCATTGCCAAGGGGAATGTGTCTCGAACACTTTAATGTACGTACGTCATCATGAGGTCGCGAATTCTCGTCCCAGGCAACCCCAATCTGGACCGAGAATCGGCGTGTAAGTGCTGTTGGAGTCCGAGTGTAAAATCAGAAAAGACCGGCGTAATCATGTGGTCAAAGGCTAGCATGTGACGGTAAGAAAGTGTAGGGTAGGGCATGTTGCAGGGTTACTGAGCAACTATATCTGTTCCTCCTCGCATTATGTGGGGGATCGCATTATGGATGGAGGAAGAACCTGGTTAGATTATAGGGCGGTCAGGCTAGAATGGTTCGGTCCCACAAGTTTACTTATGGCGGGGGTTCTGGCTGACACAAGATGTAGAATCATGATAAGTCGTTACGCTTGGGATCATTAGACGTTTAGCACGTACGCAAAGGGTCGTCAGACGTCGTGTGAGTTAGGTTAATTAAGAACCTTAAAAGTCATGAAACGTTTTAGATAGCGCTACTTCCCACGAAGCGTCACTGGAGGTACGTAATTTAACGGGTCCGTCTGTAGCCAAAACTAGGAGTGACTTTCGTATGGTCAATCTAGGAAGCGGATGCGCTGCATTATTGCCTTCTCGTTTTATGGCGCCTTAACGAAACTTCTGAAACTTGTGGATTATCACACTACATAGGTACTATTCTGCATGGTCGTGCCCCATGTGGTGCGCCCCTAACCCGTTCACCGGCTGGGGTGCTAATGTCTTATCCTCACAATTTTACGAAGCCTTCTGCTTCTGCCCTGTCCCCTAGGGGGCTAGCGACTTCCCAGAGACTCCTCCCATTAGCGTATGGTGGTTTATTGTGCAGGAGAACTGATGATGTAACGTCGGGGTTGCGACAAAGCAGCACAATGTGACTGGAACACATCGAAC"/>
                    <sequence id="seq_t3127" taxon="t31" totalcount="4" value="GCCGCGAGTTTTCCCCTGGCTTCAACTCTGCCGACAGGGATCAAATCCGTCGCCACGCTGTGTATTGTTTGTCCTCACTCTTGGATCGGCCTTCTTAGCTGGAGTGACAAAGTGATATCACCTTGCGGCGCATGCGATATCTAATCAGACACCCTTATTAGCGGGGCAGGGCCCCGACGCTTAAGTACGTTGGAAACGAGGCGGGTGCACCTATCGCTCACCTCACCAATCTCTTTAGAATTGCAAGCATAACCACGACGAGTTACTGGGCAGGGGTTCTCGCCCTGCCCTTTTGCGTATAGAAGAGGCCCTCTACTATTCGTTGCACTCATGAGCTTTCTTCAGGACAGGATACCATTGACGTTTCTAATACAGAGGGAGTTAAAAAGTTGCACACGCAGCGCGCCATTAGATCGCTTGGGCCACGGCTCTGTCTCCTTACTTGCTACCCACTTTCGCGAAGGATGTTCCCCTTGGAAAGTATAGAGGACTCACAACCATAGCCACATGAGGTTTTAGAATCGTAAACCGATGTTTCAGCATACATAAGGACAGACTCGCGGCGAAACATATGGACTCATCGCCCGGTAGGCGTATAGGGCTTGGACTTCCTCTAAACCGGACTGCGGAACGCCTGTCACACACCACTGATCTCATTCATAGAGCAACTGATCACCTACCACATTTAGTGTCCACGTGCTGATCGACCTGTTGCTATGATTTGTAAGTGGATGAACCGGTCCGCATTGAACAGTTCTATAATGTAATACGTGTCAACGTTTCATCCGATTCGAGGCCAGTGCACCGTTGAGATTCGTGACTATGTCCTTATAGTGTGGACGTTATAGATTGCTGTCAACCTAGGACCACAATTGACCGCTAATCCCGTGAACATCCGCTTTCAAAGACAGTGTAGATTCGACTGAATCTATTTTCTCTAAAGTCGAACAGCAGTCGTTACCAGTGCTGATGGGGCCGCTATTGTCTTTACTAACATCAG"/>
                    <sequence id="seq_t3224" taxon="t32" totalcount="4" value="ATGCCTAGCTCCAGAAAAATCGCATCAGTTAAAGTAATGCCCTATGCGGTGACACGGACCAATTGACAGCGACAGGATGGGTTATAAGCTGAAGTATAAGTAGTAAGGAACGCAAGGCTTAGCACTCTATTCTTCCGGGGCAGCCGTCTCCCATGATGTAGGTCATTCTTGGCATTTAGATCGCCGCATCGGACTCGAACACCACTGAATGGCACATTCGAGGGTAAGGTAGAAATTTCGGATGGAGTGCGGGAGACAGGGCTCCGTTACTGCATAATCTTTGGCCGTGGATTTACCCTAAGCTATTTATGCATCTGTGCCAGCGTCGGCCCGAGCTGAGCTTGCCCTCGAGGTTAACCGCAATGAATCGTCCCATGACGACCTGCTGCCGTGTTCGCTGATGGCACTCCTACATACGATCCTTACAGTCGGACGCAGCATTAGACAGCAAATAATCAGACTTATAAATTCCGATCCTGAATAGACCTGCTTTTCGACAAGGGCTCGAACCAGCTCCCCTGTAAAGGTTATAGTGATCAGCCACACGGCACGGCTCATTGTCGAATCATCGTGCCTTCAAGAACGAATCCGAGTCCCGGTGGGGATATTGCATGGACGGAGAGATGGTGTGTTAGACCACAGTAATTGCGCTGTAAAATAGCGCCGTGATTGTAATAAGTCGTGGGTCGAGCGCAGACCGTTGAAAACTGGCGAACCACTATGGAGTAAAGACACCGTCCGTGTCGCAGACATAGAGTCCTACTCAGATGGTGACATAGGTATTTAGAGTTGATTGTTTACTAACCTCCTTGTTTTGAAGGTCTTTATAGGTGAACTAGGTCTATCTGCGGGACACTCATGTTGGTGTCGCAAATAGCAAGTATGCGGCCTCAAGCAGACCTTTCCAGAGTTTCTGTCTTTGTGGGGCCGCCACCATCCCAGCATCTCGCGATTGCGTCGTTAATCTTCCTACTCCGTTATTTCCGTGAAGTCTGTTATG"/>
                    <sequence id="seq_t3323" taxon="t33" totalcount="4" value="TTCCCACAGGTTGAGTACCGGTGGGGATTCGAGTGACGCCTCTATCTACTAGGGGCCGTCAGGCGAAGTCAGCTCTATGGCTGGGCCCCGGGAAGAGCGACAGGCATGTGAACGCAGGCGCTTTCGTCCTAGGCGCCACATAGTTCATAAGGGCCATATAACGGTTACAGTCTGCTGAATAATGGTGCCGGGCCCACAGGTTTGAATCCACTCGAAGGACTCATCCACTGGGCAAGCATGGATCCGGGCCGGGGATTGCCTGTGGTAGGCAGCGCTGCCTTTCCAAGAGAGCAAAGGACGAGCGCTCGATGTCGTTGCACTCAACTTACCTGCACGTGCGTGGTGTCTTCATGTGGTCGATACGGGACATTATACTCGCGTAACCTTTGCCGGCTCCCAAAGAGTCTATCACCTCCTCAAAAAACCTCTTTGCTGATATTGATTCTGCACACTATAGCAGTCAACCGTAGTATATTAGCTGTGTGTCGAGTTTCGTGGGGTACTTCGCCGTGTAATTCTAACTCACTCCTGGTGCGCTATGAATTGTTACAAAGGACGGCGGTACATCGAGTGGCCCGAGTTATCTAAGGGATTTCCTGTATGTCACGATAGTCCTCTGTAGTTAGTCACTTGCGTGCAACTTGCATGCTTGAGGGCGACCCAATTGGATGAATCTATGTCGTTACATGGTTACATTTCTGTTACCCTTAGACGAACGTGGCACTTGCAGAGGACGAGGGATCGCCGTTGCCAACGAGTAATCGTGGCAACTTCAGGCAGGAGGATAGTACTAGTGGCGCGTGGCGCTCAAGTTATTCCCCGGCAATCTGTACCGCACCTATGTCACGTATGGAATAACCGAACAGTACGATACCCCTGAGGCCCTTAGCATTACGAGTTGTAAGTGGCGGTATACGACCGAGGGAGCCTCCCGAACTCAACGTGCCTAGTGCCTGCCATCGCGAAATACAGCGTGTGTACTCGACATTTAACATACCTC"/>
                    <sequence id="seq_t3423" taxon="t34" totalcount="4" value="AGCCGTCACGTTTGCTCCCGGTGCCGCTTCAAGCACAGCGTGTGGTTAGCAACGACTCGCGAGTCATGTAAGCAGTGTGCCTGCGTCTAGGTTCGCAGGTCCCCGATGGGTCTGGAGGCTCTATAGTGCTGGGCCTCGACTGTTTCTCGACGCCAATATGACAGCGGTAGTGTGCTGACTAATCGAGGGGAGGCCGCGGCTTTGATTCGAATGGAACAAACCACCCACGGGTCTTGGCAGGATCCGTGGCAACGAATGCCTGGGGTGGGCGGCGATCGAGTACTAAGGAATAAAATGATGAGTGTTCCTAGCCTTTTCAAACAAACCCCAGGCCTGTGTCATTTGTCTGCAAGCTGCATTTTCGGTAGATTACTGTAGTGAAATAGTCCGTGGCGGCAACAGTGTATGACGCACCGTCGCCTCACCTGTTTGCCCGTTTAATATGTGACAACCTTGGACGCCAGAGGTGGTCTATAGGGTGTAGGTGGCCTTGATTGGTGTAATTCGTCGCGGAATGCCGCTCTACTCCATTTGGGTAAGGAATTATCACAAAGCAGGAGGTCTGGTGCAGTATCTCTTGTAATCTTAGAAGAGGTCTGTAAGTTATGAGATTCTACTTTGCTAAGACACATGCCAGCAAAGTCGTCTCTAGTCGGTGACGACGACTAAGAACTGGATGCCATTCTATGGTCAGAGTCCCGTTACGGCTAGAGGAGCGTAGCGCTTACAGCCGCCGGGTGACGGCTAATTTACTGGCGTACGGGTGTACGTTTATTGCAGAAGGATGGTGCTAGGGGTTCACCGCGATGCTGTTATACCCCGACAATTTGTAAGGGGCGTTTATTTCAAACAGATGATCGTGTGACTTCGGTGCGTTTGTAATACTAACAACTACGTTCAGGAAAATCCAGACTTCAACCGCGGGCTCATCAGACACACGGCGTGCGTGTTTCTTGCAAATTAGTAAATAAGTGAAAGAGTAGGAACTTCAGCATGCCTA"/>
                    <sequence id="seq_t3523" taxon="t35" totalcount="4" value="GCCTCTAACGAGCTTAGGGCGTCTAACGCCGGCCCAGCGCCAGCGAATTGGTAACCACTCCCCCAGAGAGTAGTTCACGTGTCTACGGACCATCTTCCCTAGCTCTGAACGAGGCTCTGTACCACAAACGAGTCCGAGCATTCGTCACCATTGGGAGCTCTAAGGAATTCCTATACGCTGCCTTGCATTTCAGGAACTAAGCATGGACGACTGATGACCCCCTATAGCGCTTCTTATCCTCTGTTCTTTTCCCCTTTTAGAACTGGCTGCTTCTGGGCTCCTGATAAACTCGCGAACTTTAAATACTGCCAGCACATGCACTTGCACATCGTCGCGTGTCAGTCTCTTTTCAGACCACTCACGTGGAAAGGAACTAGGTCTGGTTTACCCTTAAGGCATGAGGGCCAACAACCTTTTATAGACATGTCAGCAAACCTGTCTACGGCCACTCAAAGCGTTCCTGAGATTGAATTAGGGCAAGGACATTGTATGACCAGGTCGCTACATGACGTGGACCCCAGTGAGTCGCTAAGCGTTCTGAAGGCCGCACCGCGCCCTTGCCATCCACCACCTCCATTACTACTCGGGTTGCATAATTAACGCCCGGCCTCTTTGGGCCTACAGTGAAGTCTTCCTGCGCCATGGCAAGGCGATCTTTTACACCCCTCCATTCCTAGGGATACCAGTTACTATTGCTCTCTGAAGAAGCAGGACGTAGCATCATTGTGGACATGAAATGTCGACTTCACAACGCTCTTTGTTAATCGAAATTGCCTCGGGTTCCACGGATTTTCCCACGCCGGTAAAGTCGAGCCAGCAATGACGTCACACATCCGGTACACACCTCATGCGCTTATATATGAGCACGATTTAAGTTCCCACTGCCGGACCAAAGGAGAGCAACATAAGGATGATTTACAACGACGGCGGATACTCTACTATGTTGACCCCGACCCACTACTGTATCTGCTTCTAATACATTCTGTAGAGAAGAAATAAC"/>
                    <sequence id="seq_t3623" taxon="t36" totalcount="4" value="GTGGAACTCCCATGCCATGAATTTGCTCCGGAAATCCTTTAGTAGCACGAGATGCAGAATTGCTGTATACCGGAGTAGTAGACAGCTATCCCTCGTTCAAGGCCCCTACAGTGCAATAGACTGTAGCGCCCAGTTTCTCACTAATACTGTACATTGGTACTGATGACAGGAGTGTTAACAGATTGGGTGGCGTTTTACCCTGTCCGGCTTAGGAGAGCGGCAAACGTTCTCGTTGCGCAAGAGTGTTTTGCGAAACTAGAGTGTGTCCGCGACTGGCCAGATCCATAACTCTACCCCATCATCTGAATATATGTCCTCCTTGTCTAGGGACCACAGCGCCATGGCCGTTTGTATACCAGAAGAGTATTGTGGTGCCCGTGCTCCTATTCCTTGATGTCTAGGCGAGACGCGATGTGCCCTAAAAACCCGCTATTAACCCATCGAACGCCGCTTCGGGAGTGGTTATACGTTTAAATCAGTTGGGGGTTGGTCTTACTCCAGAAGAATTTGCCTCTGGACGCGTCTGATTGTGCTATAATTGTCGCTCACTCGAATGCTGTTCACGGTGAGCAGTTCACTCTCATAATAGAATAGGAAGTTCGTTTGCCGTCGTTTTCGGAAAAAGCGCAGTATCGGGAATTCCAAGAAGCAATAAGCCGTTGGGCTAGGCAACTTGGGACGCGGTCGCAGGAAACGATATGCCTCACGCACAATGGAGTGTTCCAATGTCCTCCCCCATTAAAACATAAGCGGTACCGCTTCAAATTTTCGTCGGTATACTAGCCACTGTAAACGAGCGTTCTGCGAAACATAGCGCTTCTAGGACTCGGACACTATGGACCAAAACCACTACCTGAGATGTAGCTTCATGTGAAAAAATCGGTTATCGTTTAGCTGCTGGGAAGCCTTCTGGCGAACCGCTGCCTTTTCCTAGTGTCCTACGCCAAAATTGGGCACGGATGGATTCTCTCAGGCAGATATATTACATCTCAAATTATTG"/>
                    <sequence id="seq_t3723" taxon="t37" totalcount="4" value="GTGAGCTCTTTCAGAATCTGTATAACCTTTGGCATTCAATTCCTATATTTATATTTTCGTTGTCATAGTATTCATGTACACCTTCATTCTCTGCCATCGCGAGGCATCGACGCACTGATTTCTTATAAACAAACGAAAACATCGTATCGTGAGGCACCTGATCGATAGACGCTGGAGACTGAGTTTAATTCTCGTTGATCGAGATCCATGTGTACCAATTTAAAGCCTCTATGTTAAAGACGCAGGTTAGTCCCGATTGATGTGTGGATGAGGAAAAGCAGGGGGGTATCCACCTGCCACGAACTTCAACGGTATCGAATATAATTTTTGAGTAGCGTATTTGAGATCTGGGTGCCAGCTAGAGCGGCATCAACTTGCTGTCAGCCTGCTGACGAACACTTTGCTCTTGGCACTGCACTCGTGGATACAGACAGAAGCTGTACGATCCACCTCTCGTCGGAGTTTACGATTCTACTTACATGGAATCGCCTGCTGACGGGTTATATTTGCTGGCGTAAACCGACCGGCCTCGAGATTGAAGGCCTTCGAACGTTAGCCTGCCCTTTTCGACAGACTTTTAGCTCCATTTTGATCTGGCGTCACGAAATAGGCTGGGAGTTGCGCAACCTGCCCAGCCCGTCTAGCCGACAAAACAGAATTCTACTATAGGGGACTATGGTCAATCTAGTTACTGAGGGATGGTAATGCCATTATCGTATCCATAGGGGAAGTCTAGCATACTGCGGCTTACGTTAATGTCCGGCTCACACCTTACCAATTTGCGGCGCACCGGCCAGGCCGACGTAGCTTGGTCGGCGCAAGGGCTCCACTGTGCAATATATCATGCTCCTGCTGAGATGGTGGATACGATTAGGCGCCGCCGCAAACTTCCAGGCGGGTACACCGAGCTACCGAAAGTTAAGGATCGTGTGTACAAACTATGCATTTGGACTGCACACCCTGATGCCGGGGTTACGACCTTAAGGTGAAGCAAGGTCTG"/>
                    <sequence id="seq_t3823" taxon="t38" totalcount="4" value="TTACCCTTGGCGCTGTGCGCGTACCCATGAAACACTTATGTTCTACAACAAGTTATGCGGGTAAGTGTTCTATGATAGCACGAAACTCAGAGTGCCAAGCTACGAATGAGTTTAAACGAATACGGAATTCCGGTGGCGTCGTTTAAGCAAATATCGAAACCAATGCCACCTTACGGCTAGACTTAGCTCAAGTCGCAAACTACCGGGATTCAACGTCGCTAATTGGGAAGGCCCAAATTGCTTGTTCCAACGGATCGTGACCCGGTATACCATTGGCTCGTTCAGTTGCCGCAAATGTGTCACCAGTGGTGTAGCCAACCAAGCTACATCATGATGCCCCACAATTGTACCAGGCCACTACTTAAGCGTTACATGCGCCAGGAAGTGTCGAGATCCCGATGATCTTCTCTAGGCAAGTGGGTCGGCGCTCTATAGATGTTTGGTCCGGAGGCGCTCCTCTCAGTCGACTAGCATGATAAACACCTTTAGCCTTCCATGCGCCTAGGACATTGCGAAACGTGTAGACCTCCTACAGCAGACCTTGTTCCTCTCATTTGTCACAAGGACATGGATCCTTGGGGTAATTTAGCAGTAGTTCCTATGCCCGACGGAGCATTCTAACACAGTAGCTCAAACGAATGTCGGATGCCGTTAGTAACCCTAACGCCATCATCGTATTCCACGTGCCCCTATCCGTTTTCGTTTTAACAGCCGTCATAGAAAGCCCGCCCGTTAAAGAACCCGGTTCGCACGTTTCCGCGGTGGTATTCTCGCGGACGGTCGGCTTAAGTTGATGGGACTGATCAGCCTGCATATGTGAAGCCGAATAGTTGTCGTTGCCCCATCAAGACGCGGCCGCGGCTCCGGTGCACGCCCCGCCCTGCAAAATTAAACGCTGCTCTGTCTTCCCATGTACTACATTTTGCTTCCAACTCGCAGCGAAGAATCGAGCTCGCTCTGTGCTGATCCAGACCTTGGTGAAGCCCCCAGGGCGGAGAAT"/>
                    <sequence id="seq_t3923" taxon="t39" totalcount="4" value="TTGACACGTAGGGTCGCCTATCATATTGCATTACTGTGTCTTTAACGATGTGGTCGGAATGTATAGGGGCCTTAAAACATTTAGTCTGTACATCGTGTGCTAACGAACTACCTTTTGCTAAGGGCAATCCTGGGTGACAATTAAACGGATTACTGTGAATGCGTGCGATGCAATCAAGTAACTAAAGCCCCGCGAGAACCGGGCGGTCCTTCTCACACTACGGCGAAACGCGTTGCCTGGCGTTTTGGCTGGACCGCCCGAGTGCTGATGTCTCTAGATTTCCTACTATTCTATTGGACTGAGACGTTATGGGTCCGGCTTGTATAGGTCGATCCGCGCGACTGAGCTGCTTACAGGTGACCATATCTGTGGAGACGGTGCACTAAGTCATGGTTCGAAAGCGGGATGTTCATAGTCATACCCAAAGTTCCCGACCAAATGCTACTAACGCCACAGTACTAGTTCTGGGGTCTCCATAGACATAGCACTGCACCACTTCGGCGTCCAAATCGGACGCATGGTCCTTACACTCTAAATTACGTGTCCCAAGCCAGTCCAGTTGAAAGGGCGGGATTGCCCCTCCTCCCTACTGTACAGTCTCGCCTCCTGTAATCATGACCCCAGTGACTCGTTAAAGGAGTAAGGAATGCTTCTGCTACGCCCGCTGGAAGTCTGTTCCCGTTCGAGTCGGGTCCCGGACGTGCTTCCTAAGCCCGGGCGTCCAAGCTAAGATCGCCTGTCATTGCCACGAACTGTAGCGGAGTTTGGATTCATTTTTAGAAGCGCTTGTGTTGGATCACCCACCACTACATACAGACGTCGTGATATGGGCTATGCCCGGTAACATCCCTCAGTTAGATGGATCTTCATTATATACAGTGGAAAAGTCACCAGTTACGGCACAACGGCACTACAAGGGAAGTCTATAAATATCAGCGTGAATCTCGCCCAAGAGCTTGCCTTCTAACTACATCCGGGCATGGGAATCCTCGAGGGTTCT"/>
                    <sequence id="seq_t4107" taxon="t4" totalcount="4" value="CAAAGAGACCGGAATCCTGTCGTGCATGTAGTCGGGGGCAAAAGTGGGCGTGAGACGGCAGGTCGCGGCTCGGATCTGAGATATTTGGCGACGAGAGCGGATCCGTCGAGGTTCCAGCCTGCACATCTCAGTCATAGATTAGCCGAGTGTAGGCTCTTTAAAGGTGAGGTGAGGAAACCTCGTGCGGGAACCGCCTTATGAGTGTTCGGTCATCCGAGTCACAGGGCCCTTGTCTCACCTTCACTGACTCGTAGTATCTTTCTTTTATGGTAGGCCTCCTCCAGTGTATCGAGCTGAAGAAGCGTTATGATCTGGATAACGATCGTAACCCGAATGCCGCCTTCTTCACTGGAGAGCGGCAGGGTACGTAATGCGGTAAATCTTGTAAGCCACGCGGCAGGAGCGGTCTTCAATCACGCACAACACAAACTCGTGACGGCAGACAACGAGTTCGAGGGTTTCTCGACCTGCAGCCTGGGTGAAAACCGGCGACCACATTGCATATTTGCGAAAAGCCCGCCTGTCTTTCCTCGGCACGGGGCGAGGTCCACGTGCATAGTAACTTCCTTAAAATTGCCATCCATTGGAAGTCCAATTAGAGGATGCTCGGCTAATAAATAAGCGGTACAAGGATCTCAAATAGGCGACCTCCATGCAGCTACTGTAGCCCACCGCATTCCGCGTATCGGGACAATCATCCACAAGCCAACTGATACCAAGCATTCTACAGTTAGCATCGAGTTCTGTCGGGAGACGGCAGTAGAGAAGCGGAATGTTCTAGGGTTGACAATAAAACCTTGCGCTTAACAGCTTAATGGTACTCGCCGATAAATTGATGGAAAAGCGCCCCTCTAGATTGATGGGCTAGATGGGTGGACAGTACTCGAAGTTACGGTCGCGCTCCATCTCCTGGAGGTGCTATCCGCTAAGGTGAGGTTGAACACTCAAGTCGCGCATCTATGCCGTCTTCGTCGGAGGTTTGCGATGCCGTGCCATCACA"/>
                    <sequence id="seq_t4023" taxon="t40" totalcount="4" value="AAGCCGTTTTATCCAGCTAGAAGCCCCATTTCACCTCGGGGGCGCGTATTCGTTAGCCTCTAAAGTTTCCCTTAATGACAATTGAGGCGTAATCGGTTTTGAGATTGTTGGAAAGGTCTAAGCTAGAAATAGGTCTGGTATTAGCTAATAGTGGCCCAAAAATGCTCGATGGTATCAATTTGCGGTCACGATACTCACCAACGGCATGAAACCATTCGATGACGTCATATCGACAAACAACACAATTAAATCCAGATAATCAACCCCTGTTTCCCCACATCAGCGTCTTGCCTTTGCTAATCTCTCATTGTCGATCTCCAAGTCCGAATCCGAGTGCTTAGCGTCTCGGCGGGTTACCGATGCGTAGTGAGTATTAATTGGTTAGTTGATGGCTTTCAATGTCGAAATTTTCCCGTGCTTCATCAATCGTCTATTACCGTAGGGGTCGCGATTGCCGACCAGAGTAGTGCTTTAGGGCACCCATGGAGAATCTGTGTTGTCAACAATCCTGACGCAGGTGAGGCGCTCACGACAAGATCGACGACGGGAGCAAGCCGACATAAGGGTTACTTACGGGGCTTGGCAAGTTGCCATGGACTTAGACTAGGTACGCGGAGCGGCCACAGCAGTAGTACGTCAAATATGGGGTCTGCACGACCGAGCTTCCTCGTACCGGCGACGCGCACGCCATAGACCTGAAGATTCTCATACGCGTTCGTACCCGGTACTAACCCAGACCAAAAATGGCGAATTTGCCCACCGATGGCGATAGCCCAGTCCCGCTCGAACCCTGCATGCTGGGTACCTCGCACAGACAAGCGGTACGACCAGCGTGGGCGGTGAATGAGGTCCGCCGTGTATCGGAGTCACTCCCACCTTAATTCGGTGTCAAGGCGCCTTGGGGTAGACCGTATCTTTTACTATGACTGCCTCAAGTACAGATAGTAAAGGCTTTCAATAAATAGCTATTGGCCATTGTGTGCGTAGAATACGCCCGCTT"/>
                    <sequence id="seq_t4127" taxon="t41" totalcount="4" value="TTTAGCAAGTTCATAATCCGATTTACCTTGGGAATTCAAGTCATATATTGCGGTTTTCGGTATGCAACACTTCCTGGCCTCCTTTGTTCTCTGCCATCGCGTAGCATGAAACCATTCATTCCTTATATATAAACGAAAGGATCGTGGCTCGAGCCACCTGACCGATGTACCCACCAGACTCTGTTTTTCTCTCGTTTATTGAGATCTATGAGAATCAAGTTGAACCTTCTATGGTGAACAGGCAAGTGTGTGCAGCTCGGTGTGCGTTAGCGTTAAGGCAGTAAGTAATAATAAAGCCCCGAAGTGCACCCTGAATTGGTTTACTTTTCGAGAAGCGCATCTGATATCTTCGTGCCAGCCGGTGCTCCATCACCTAGCTGTTCACTCTTTGACGAACCGGTTCCTCAAGTTACTGCGCAGTTGGGTACAGTCAGTAGTTGTGCCTACGACCTTGTCTCTGAGTTTACAGTGCTACGAACTTGGATTCGAGTGCTGAGGGGATTCATTTGCTCACGATAACGTACCGACTTGGTGATTGGGCGCATACGAACCTCATCACGCCTTTTTTGATGGGGATTTAGTTCCATATTTTTCAGACGTCCCTAATTACGCTGGGCGCTAGGAAAGCTCCGTAGCCCGTCTAGCCGAAAACACAGAATGCTACTATACGGGACTACGGTCTAGCTAGATCGTGCGGGAGGTTGGTGCCCTAATCGTATACTGAGCGGATGTGTGGCATAATGCGGCATACATAATTGGCCAGCTGACAGCTTCCGCCTCCGCTGCACACGGGCCAGCGAGTCGTAGGTTGGACGGAGCACGTGTTCCAATAAGCAAGAAACCTTGGTCCTTCAGGGATGGTGGAAACGCTAGAGTGCGATCACAAATTTCCTGGGGGGTACGGGCAGCGTCAGGCAGCTGAGCTTCGTACGTACACCCCCAGCCTTAGAACATCGGGCCGTTAAGCTGGAGCTTCGACCTTAGGTTCAATAAAGTCCTC"/>
                    <sequence id="seq_t4224" taxon="t42" totalcount="4" value="CGACGTTCTGTCCGCCGCGGCGAGCCTCAAAGTACGAGTGTACCCAGGCGTGGGCACCGTGGAGGCTTGGGGATTAGCTTTGAAGGTTGGACAAACGGTACCGTTACGCATAGTTTGTCATTGAATATAGCATACGCATCCTCTGAACGTGCTTCTAACGAACCTTTTCCTATACCCCGCCATTGTTGGTAGCATCTTACGGAAATTCCCAGTGGGCATTCATAGTACAGTTGCTCATAGAACTCGGGGGCCCTCTTTATGAAGGACTGGAGTGGCTGGCCTACTAGATAGCCTGGACCACACTTAAGGCAGGAACCCGGTCGATCCACGCGTGGATAGTTGTATGTGCCGATACAGAGACCTAGGAGAACGTTTTCGTAGCGCCGTACGGTTCCGCGTGGCGGGCATAACTCAGAACATGCATAATAGACTAAACGTGTTGGTCTTAGGCCAATCTGTTAGACGGGACGTATTCAATAATAGGGAGAACTCTTATAGCACTGCCTTCGTCAGGACGATATTCTTCTGCTTAATATAATTCTAGTCTCACGTCAGGGTCATAGTCCTAAGAAGGCGCCTCCGTCGGACGGGAGCGAGCTACTCGAACGAGGACAGTCCTTGGGTGGGAGCACGAGCTTTAGCGCCTTATGTAGTATCCTATCTTCGTTTGACAAGTGGCCTTACTGCAAGACTAGCATCATGAGCCGCCGCAACGACTTACGACGACTTTCGGATACTTAGTCCCTGGATATGAGCTAAATCGCGCCAGAAAGTGTATCGTAAACGGACGAGTGTTAGTACGCCTACAGAACAACATAGATAAGGAGCTGACGCTCTTGTCCCATTGGCATGATATCCGGCCATGTTCAAGAGCAGCGGCATCGGTCAGCCACCCAAGGTTATGGGCTAGGTGCATGGCACACACGGGTGGCCAGAGGACTTAATATGATAACAGTGCGGTTGCCAGAATACAGATATCGTTTGGAAGATCTAGAGCTGA"/>
                    <sequence id="seq_t4324" taxon="t43" totalcount="4" value="AGGCACCAAGTTTGCTCGCGGTGCCGCTTCAAACAAGGCGGGAGCTCATCTGCGACGCGCATGAGTTGTGATCAGTGTAACTGGGTCCCGGTCTGCATGTCACCGATGTGGCCGGAGTATCTCTAGCGCTAGGCAGCGCCTGATTCCCGAGGCCCATAAAACTGCGGGAGTGCGCAGACTGATCGCGACGAGGCGCGGGATATGATTCGAATGGGACCATCCAACCCGGGGTCTTGCCTAGATCACGGGCTACTAACGGCTGTCGTTTGCAGCAAAGGAGTTCTAGTGAACCAAAGCCTGAGTGTTGCTAGTCTTTTCAAATCACGTACAGGCAGGGGTCAGACATATACAATCAGCATATTCGTGAGATTAGTGTTACGACATGATCGCTCTCGTCAACAGAGTCTGACTACACATCGGTTAATCTGTTTGCCCCTATAGAGTCTTAAAACCTTAGCCGCCGGTGGTAGTCTATAGGGTGTAGGTCGACTTGATTGATCTGATTCGTCGGGCCATGCAGGCATACTCCATACCGGTCAGGGTTTGTAGCAAAGAACGAAAAACAGTGCATTTGCCATAGTTACCCCAGTAGAAGTCTTGAAGAGACGATATTTTATTCCGCTCAGACGCTTGCCAGCAAAACCGTCTCTAGACGGTCACCTCGGCTAAGAGCCCGATGTCGTTCTATGGTAAGAGTCGTGTTCCTTCTAGACGAACATCGCTCTTGCACCCGACGGAGGACTGCCGATCCATTGGCGTACTGGTGTCGGTTGATCGCGGGAGGATGGTGCTAGGGGGTTACCGCGATGCTGTTATACCCCGACAGTCTGTTCCGGTCGTTTATTTCAAATGGACGATCAGGTCACTTCGATCTGCTGCTAAAACTAACAATTAGGGTCAGTATATTACAGTCTTCGGACACGGGACCATTACACATCCGGCGTGGATGGTTCGTGCAAAGTAGTATATAAGCGGTAGACTATTAAATTCATCACTCCTC"/>
                    <sequence id="seq_t4423" taxon="t44" totalcount="4" value="CGCAAATTGAAGGTGTACGTGCTTCAATGTCGCACTAAATTCTTATTGAATCTGGGTCGTTTCAACGAGTCACTGAGACCGTAAAACCCACGCGGCTTCGGGTCCCTACCCAATTCAAGGAGACGGACGGGTTTCGAACCAAATCCCTTGAGGTCGCGGCTACTACTCGATTTGGCCAACCTGGCCGCCAACTACTAATCTCGGCATCCTACCTGCACAGAGGAAATTGTGATTGCTAGGTACAGCTTGAATAGGCATCTATTGTCTCCCCAGATCATATCGAGTGGGCTTGTCGGCCTACTTGGGCCTCCAATAAACGCCAGGCGTCAGTGAAAGTCGCTTGACCGGACGGACAGGAACGATTCGCTTTGCGTGAGATAAATTTTATAGACGGTATAGTGCATATGCAGTACTGTGTCTAGTGCACGCTGACCACGCCCACGAATGGAAACGTGAGATGTGGTCATAGGAAGGTCCACATTTATCAAAGCACGTTTGTGTTCATGATTTTGGTCGTTCGAGACAGGTCGCAACGCTGCGTTAAGGGGTATGGCGGCTTGCGGCTATTATAAATGAGATAGCGCGTCGGAAGGCTAAACTAGTAGACCACGAAGACACTGAATCGAGACGCTTGGGGCCAGGCGTCCGAGACACTGAACCCATGGTGTGAGCGCTTGGACTTGGTAGCGGAGCGATGTATTAGGGTGGGGCGAGTCATACACCAATCTTAAGGGTACGTAATGGAATAAATAACAACTTCCGGCAAAGATCTTAGGCGGAATCGGTGCCTATCGTAAACGATAATACACGTCCGGAGAAATTGTGCTAGTACCACAATCAGCGTGCCGGCATGAACGGGCGGCTGGTCAATTAGGGGATCACGAGGGTTCCTACCCTGAGAGAAAAGTGTGGTTACTCCTGGAACTGCTCAATCCCTTATAGCAACCATGAGCGAAGGATGTCCTTGGTCATTTTGTCGATTTGCTATCGTTCCGACCGA"/>
                    <sequence id="seq_t4523" taxon="t45" totalcount="4" value="CTCCTCCCAGTCTACTTGCCTTAGACGAACCTCCGTCCGCACTGTCAGAAGCCACGATTAGGGGTTTTTACACATCGTACGCCTGTGCACAGCGCGCAAATTGCCCCAGGGCTAAATACAAGCGAAGAATCTTAACGCATTATCAACTAAGCGAATCTCGAAGGCAAGTTTGGGGACTACCCTAGAGGGCCGGGTAAGGCGGCTGAAGTGCTGCAATTTTGAAAGAGGAATCAGCTTTTCATTTAGGTTAGCTATGTCATAGGATAGAGTAATAGTACGATCCGTTGTTCCTCTGTGCCTCTTTGAAGCGAAGCAACATACATGGTTACAAAAGATTGGAATCTTTATCTCGGAAGCGCTTCGTAAGGGCTGACGGTGGGGTTTACGGATCGTGCCAGCAGGTCCAGCAGTAGGCTACTGACATAGCCATCGTTGTCGGAGCGCGGGTAATTTACAGGGTAGGTTGCGGCTGCAACACTATGGCGTGTCAACGAAAAATGCATTTCCGACGGATTGTACAGGTTGTCGTTGGGACAATTACCCGCTCTACAGCCACCTTCTGGTAAAAGCGTCTGTACTTGCCAATTGTGTTCCCAGGCGGACGACGCAAAATTTCAAACATTACCTGAGCGGAAGAAACTGGCCTACTTCTAAAAGGAATGTGCGCCCCGGGCTGTGACGATACCATCCTTCCAAGCTTTCTTAAAGCAATGTTACTGGAAGGTTGGCTACTCTCACTAACGAATATGGCTGTGGTCATGACACCAAGTAATATTGTCTTCGAGCGTACTCTAGGCACGCTCCAGGCAAAGCTAACGGTGGAGGTAAATCGTGATGCACGCCGGTGGTTGGCTTTGACGGGTATCGGTGCAGTATAAACTCTAGTGCGGCCTTCACTGGCACGAGCAGATTGGTTCGGAAGTAAGAGCGCACAATATTCGGTGCGACGTTTACATCACGAGGGATGGCTCCGTTTCTATACCAGCAAATGTGCTAGCGC"/>
                    <sequence id="seq_t4623" taxon="t46" totalcount="4" value="GAATCTGTTGTTCCCGCATTGTGAGCCTCGTGAGGTATGACGCAATTAGAGAGGGACCACAGGGTTCGCCATATGAACACTGCATGGTCGGATCGTTTCTAAGTACCAGGGTAGTGGTTCAGTACCACAAGAGGGTCGCGCCTAGGGAAACTCTGTCCCGGCCGCAGTGTTAATGGGTGCAGACCTAAAGTTGGTATTAACCTCAGTCTTTTAGGGCATGTCATTAAGCAGCAGTCGGGCGTCTCTCGATGTGTGTCTAGAGGTTTGGGGCACTGCGCAAAAGATGTGCGTGCCGTCGGCAACTCTCGTGCTTCGAAGGTGTTGTGGATAGGACTCTTTTTTTCTCCGTCTGCAAGGTCAAAGAAGATAGAGTCTTACGAACACCCAATTAGGAGACACAGCGGTACAGGCGTTTGCAGACGCCTCTCAAGAAACCTCGAGGCTATTGTCCGCCGGGCTTTAGCAAGTGATACTCATTAAATGTCTGAGTGGTCTAAGCCAAACAACGCGGCTTTTATTAATGTATACGACTCCTACACACACGCATCGGTGAGCAGTTACGCATGAACACTACGCATGGTCCAAACATCTGTATATAGACCCCGTAGAACATAGGTCAGACCCCGGCTAATGCCTCCTGAAATCCGCTGCCAGCTTCATTCCTGAAGCTTGTCGCTTGTCTAATGAAGAATCGCCGGGCTCTATGAGAAGGTCCTAGTTATAGTAAGTCCCGGCAAAACTGCATCATTACGGAGGCGGTGAACCCGAATCACCTGCTAGGTAACAGGCCGTTCTATTTCTGCCATCGTATGGCCTTACGGTAGAACCGACGGGCGAGGCAGTCCCCGAAGGCCCAAATCGAATCCTGATAGCCAGAACTGAGGGAAATCACAAGGTATATCACAGCCTTCTGGTACTCTGAGTTGTTAACTATTCCAGAGTACCCAGGCACAGCCAAAATTGCAGAACCTGCAGCTGCGCCCGCAGTCCGGCATGAAAA"/>
                    <sequence id="seq_t4723" taxon="t47" totalcount="4" value="CTTGCTGAGTGACTTGAACCACGATGTTGATTACTATTGCCATGGATGGCTAAGGAAAGATTGAAAAGTATTATCGGGTAATGCTATTGGTATTGATTGATTACCTTATCAACCAGGTTATACACATAGGGTGCGAGTTGGTACAGAAACGATCTAAATAGAGGAAAGTAGGAATGCGTCCACATGAGCAGGCTCGTATCGAGCGGAGTAGCGCTTAGAACAGTAATATAAAGAAACAAGAAAACGGAAGACAAACGGACGTTATTAGCCGGGTGCGTACAGGGAACACTAAAAAGACCTTGTTCTCTTTTAGATGACCTTCCAATTTCAATGAGACTTTTCTCCACATGATAGGATTTTAGGACACTCTCGGGTGACGGACAGAACCGACTTTTACTTTTGGAATGTCCGTGCCGTGCCGATCTGCCTAATAAATGGGTTCGTGCTTCAGCCGTCGCTGTCAACAAACAGCTCATGATTTTCTTAGGACAGCGGAGGTAACTCTGCCACCACGCGGATCTCGGGTCTATACCTAATGCGGGAAAGCATCCACCACCTTTCCAGCGCTGTTGCACTTTACTGTCGCCGCCGTAACCTCAAGAGTCCCAACTGGAGGGAAGTACCAGGCAGATAGCATCATTTCTGTGGACGTAGTGATAGGACGATGTTAAATTGTCGACGACCATACTATGGATGTTCGGATATCGAAGGTGCTTCCTCTAAATGCCGCCACCTCAGGGGCACACGGGCGCCTCTCCCAGTGCTAAGTGGGAAATACATGAATCTACTAGAACATGCAAGCATTTTGGCGACACGTCATAGGTCTGTTGAATCGGGAGGACCTGTATCCACGTCTACCGGATGCTCTGCACCGCACAGCATAATGTGCGAGGTTCCTGAGAGCAGGAAGCTAATTACCAGCTAAAAGCTGTGACGTAGCCCGAACGCAATCGCCATCACGCCGAGATACCGGGAAATTGTGCTCCGCATTTCTAGCTCT"/>
                    <sequence id="seq_t4823" taxon="t48" totalcount="4" value="GATGAGCCGGGTCGCGCTGTCTTCAAGGACGGCTAGTATAGATGTTCTCGCGCTCTTATACGGTTGTCGCCTGTGAGCGTGGACGCCTCATTTTGACCGATACTTCATAAGTACGCTAGAAGGCCGTAATCAAACAGATGCATTGGCATAGATCTGACTCATTGGGTATCGTACCAGACATTCCGGTACGCCGCGCCGCCGTTATAGAGACCAACGTAGGAGGTCACAAACCACAGGGGCAGGTGGTTAGTACTCTTAAATACACCCGGGGCTGAGATGATGAGCCTCGGTGGCCATGTTTCTTCGAGCCTTTTAGTGTGGTCAGTCTTAACCGTGGGTGATGCTCCTGCGAGAACGTCTGATTTGCGTTGGAACCTGACTACATTGTGTTCGCGAATAAAGTGAAAGGATAGATATCGCCTCACGGCATCTACTGGGCCCCAATTCTTCTTAAGCAGAATATGGTGGGGGCTAGAGACAAAGCATCTTAAGTGTCCCGGCCAGTCTCCTGCGTTCGCGGCGAAGCAAACCTCCATCACACTGACTTGGCGCCTTAGTTGCCAATGTAACCTGGTGGGTTGTCGGAAAACGGCTTCTCGTGGCTGGCGCTGCCCACCGGGTAGACCACGAAGAAGGCTGACGCGGCTCCGTTTATGTTGAGTAGCTTCGAAACCCACTTGTGCACCCTCACCTCAGAGGGAACGCCTAGAAACGAGCATGTCTGTAGTTGGTTACGCGTTCCGACACGCGTGGAGACTGGTCAAGGAAAAGCCGATAGGAACTGCGATCTTTATGTAAGCGAGCGGAAAGAAACACGGAGGGATGACGCGACCGGCTTCCACCCTACGATACCATCCTCAGGTATTAATGTCACGATGGGGCTTGACGTATCAAAGCTCCACTAAGCCTTCACTTCGCGGTTTGGGCAGTCGCTACGCACTTTTCCAACCCAGGTAAGTTGAACAACATCTATCAGATTATTTACGAGTTTTCCTATCGA"/>
                    <sequence id="seq_t4923" taxon="t49" totalcount="4" value="CGTAGATCCGGCTCATAAACCTTAAGGTCCGAGTCTAATCGGGCTGTTGATAATAGTAAGCTTAGGTCGCATTTTGCATAGGCTAATCACGACGAACCTATTCGGTAGCAGTGTTGGAGTACGCGGGTGAAAATAAGAGCCGGTAGTAGAGAGTGGCGTGAGTCAACTACGCCGTCGTTGAACCCCCAATGCGTGCGTATGTTATTAAGTGACCTGTACAGACAACTCTCAGATAAGGACAGCCTGTCCCTGCTAGGAAATGGGTGCAGAGTCAAGGATATATACGTTTAACACGTTCTCGCTGTCGGCTAAATTCCTCTCTCATGGGGAAAGAGCGCAAATCTTTGCGAGGGAGCTCCCTTGTTGAGGGTTATGATCGTATCCACAGCTTATCAAACACTTAGACATGGTTCGGTACTCCGAGACAGATAGAGCGCTTGGCCCGCGTCGCTCTAACTACCCTGTCAATCAAAATGAAGGTAGCTCGATCGTATAAACGGCCCGACCCTTAGTAGTAGTTATAGTTAGGCGCTCTGATTTCCTTCTAGTAAAAGTCTCAGGCAAAGAATGCGCGGGCCTGGTTGCAAGGATAGCCCTCCTTACACCCACAGATAAGGGAGGCTATGAGCAATATGTCTACCGCACATCCTATATTGCTCGACACGTTGCAAACTAGCGACTTTGAGTGAGTTTACGTTTAACACCTTTTTAGGCTTTGCTGCTGCCTTCTAAACAAATCCTTCAGTCCCTTAATGAAGCCTCCCCCACATGTTACCGAACGCCATGGTGAGGTGTTTAAAGGGCCGCATGAAGGACAAAAGACCCATTAAGAAAATCATTTGTGTTGGGATCTTAGGTACGTGCAAAGTAAATAAATGACTCACAGCTCCGGCCACCACCTTATACGATCCATGACACGTGTCCGTGTGGAATATAAAGAGCGTTGGGCCTCCAACTTTTTGTATTTTTCTCACACTTGTTGAATGACCCGTCCTGTGGC"/>
                    <sequence id="seq_t5107" taxon="t5" totalcount="4" value="TGCCTGCCAGGGTCCGACAGAGGTAATCGCTACGATCCACGCCTTGAATGTGCAGTTATCTGTAGCGCACGGCCAACGTGGCGCCCGTTATACGAGGCATCCGGCAAGCACGTCAGTCGAGGAAATAAGTCTGACACTGCTTGCAAAAAGCTCTCTTTCTTCCCGAATCCTGGACATCACTTCCCTAATGCCTAAGAGCTAAAAGAAAGTGGATTCACAGTCGGGGGCGATCAGTGAATAGTAACCTATGACGAAGGGAGTAGTCTACAAGAAAAGGATATCTGGTCCAGCATAGGCAGTGGGCGAGACAATGTTCATGATCCCGAGCAATTTCCGTCCTACTCGATAACAAACGTTTAGTTAGAGCTTGCGTTTGTTGCTACCACTATACTAATACGACGTGGAAAGACTACGACGCGTCTACACCTCTAGTGCGTGAGGCTGACATCGCCAACACTGAAGCTTGTTATTTTACAGAATAGCAGGTTCGATGCCAACGAGATCACAGACCAGTGCCGGCATCCGTCTGCGATATGTCTGCGTTCCCGGGGATCCGGGCCCCGAGCATGGCGCTCTTCTTTCGAAGTTTAGTAGCATTATTCGTGGGCGAGTTATAAACTCGCGTCTGAGTGGGGTAGACCGACCGCTGCGTTAATGGGGATACAGACATAGATTTGACCTGCGACAGCTGTATAGGGAACGGTCCCCGATTGGATTAGCAAGGTCGTTGAATGGGCACCCGTAGTAACCTGTCCAAATGTGTCGGGAACGGTAATTACAATGGGTAGCCGGGGCTAAGCATCGTATACTACCCACAACCGCGACAGTAACTGGGGTTCAGCACGGGCTCCCCGGCGCGTGTAATAAGTCATGTTGTGCCCCTCATCAATGAATCACGCCTCTGACAACAACACACCGTACCGGCTATCCTCGAAATCATTGACGGATGCTGTTCTTTCGTACTGCTGTGTAACGCCTGTGGCGGGACAATTACAGTTTA"/>
                    <sequence id="seq_t5023" taxon="t50" totalcount="4" value="AGCGACTTAGTTGGCTCTAGGTCTTGATTGACGCGAAACGGCAGGCGAGTAAGAGCTGGCAGACGTTGTCGTCAGTACGACTGGGCCCCGGGTCGTGAGTCATTGATATGCCTGGCGGTTCTATGGTTCTAGTCAGCCCCTGTTCCGTAAGGGCCGTATGACTGCGATAGTATGAAGAATAATGAGGAAGACGCCACCGATTTTATTCCGCTCGAATCAACCATCCATGGGTATAGCAGGGGTCCTCGGCTCCGAATGCCGCTGGCAGACAGCAAAGACGTTCCAAGCGATCAAACAATGAGGTTTCCCATACTTATTAACCAATTGCCCGGTACGTGCGAGATGTGTCCACGTGGTAAATTCGGGAGCTTATTGAAGGGAAGTCGGTACCGGCTGCCACGGGGTCTTGCCTACCCTCAAAAAGCCCCTTTGCCCCTATAGAATGTTTCAACTATAGGTGACAACGGTAGTGTATAAGTCGTATCTCGACGTACGTGACGTAACTCGCCACGAAATGCCACACTCATCCTTTTGGCCCACGAATTGCTAGCACCGATGAAGGGGGGGCGAGTTGCCCTCGTTACCTTAAGTCAAGCGTGTATGGCATGACTGTTATCCCTAGTGACAAACAGGGGTGCAGTTTGTCTTGTAGACCGCGCCCCATGTTTATAAAGCGAGGTCGTTCTCAAGACACAGTTCTGTTAGTCCTAGGCCAGCGTAGCACATGCAGGAGACGCATGACCCCCGTTCTACATGCGTACTCGCGAGTGTGTAGTGCGGGCAAATGGGGCTACCGTGGTACGGCGCTCCTGTTATTCCCCGTCTATCTGTATCGGTCAAATGGCACTTCTTCACTATCGGATGAGATCGGTACCCCTGAAAAACGACTCTTTAAGTTTTGTAGGTTCCGGCACTCAACCGCGGTTGCCTACCTCACATTGGGTGTAGACTTTTTGCCATAGAGGGTAGAAGCGAGAGTGTTCGAAAGTTAACATCATTC"/>
                    <sequence id="seq_t5127" taxon="t51" totalcount="4" value="ATCATAAAATTCATAATCGGTACTTACTATGTAAGAACAGGGCTCTAGGGAGCTGCCTGCAATCATTGGTTACTTATACATCAATATTCTCTGCCTTCCTCAGGCGCTAACCCAATTATCCTTTATGAACGAACTTAAGCAGCGTGTTACGAACGACCTGAGATTCGTAACCTAGAGCACAACGTTAGCTCCGGGTGATCAAGATATTGGCGTACTAATTAAAACTGTCATGTTGTTGTTCTAAGTTGTGTCCCCCCCTATGTTAAATTGCAGTAAGGCCGCGATGTAGCTATGGACCCCGATGGTCTCACGTCATTGGTATACTTGTCAGTTAGTATCAGTGCCATATGACTGACATGCTATTCGGCTTGAATGTGCTGTCAGAACGGTGGCGAGCGTTTTCGTCGTGGTACTCCGCTTGTGGCTGCATGCACAACTTGTGCGGACGTACCTTGCTCGGTGGTTAAATCGACGCGATCTTCGCATCGTCCGAGGGTGGGCTTAACACGACGACATTAGGCCTCATCCAATGAGACCGGGCGAATGCGCAGCCTAACCTGCAATTGTCTCATGAGATTTACCGCGATACTAGGCAGGCGTGACGCATTTCGATGGAAGTTAGCAAGGCGGTGCAGCCCACCTCACCGCATGCACAGGATTCTACCATATGACTATAGCATCCGTTTAGATTTTGACGGAACTGTATCCCCCGATCGTATTGAGCGGGGAAACGTCGTTTATAAAGGCGTAGGTTAAGTTGTCGCTGAGGTCTTCTCTCTTCGGAGCTCACCGACCAACTCACCGTGACATGGACGGTGAAATGGCCCCGTTAAGCAGAAAACCTTTGTTACCGCGATATTAAGCGTAGCATTATGAGGGAACCCTACTTTATCATCATTTACATGATGCGTCACCCGCCGGACTTAAGGGTGTACAAGATATCCATGTCTGCTGCCTTCCACTATCATGGATCTATAACCTCCAGTCGATGGATACCCTC"/>
                    <sequence id="seq_t5225" taxon="t52" totalcount="4" value="ATAAACTCGTGCCTCGCCTGCGTTTTTTCTGTAATCAGTTACAGACCATTTTTGTTTCGGGAGAATGGGCTTCCTGGACACCCGGAATATCGGGGAGACTTGGGGATAGAACGCGTTATGTTCTATCATGACGCGTGACTAACTAGGAGGAGCCCATAAGGCAGTGTCGCCCAACACCGGAAGGCAAAGAATAGGTGTTAAGGTTCGTAGAGAATTAAATTCCCAACGTTACGCAGTCGTCTACATTTATCACGTAGGAAAATATTCAGCCAGTGAGGCCGTGGATCGGCCATAAACACCAAGGGTCAACCAGGCGGGGTATTCGTTCCGTGTAGTCGAGTCCAAAGCTGTGGCTAGTCGGGGTACCATGGAGTGAGGGGACGCCGGCCAGTCTCAACTTTGTCTAGCCTAGCTGCACCTCCTGGTAGATGCACAGCCTAAGAGATTCAACCAATTTGGTTGCATACATACCGCCCTAGTTCTTCCGGTATACCAGATGGGCAAACCAGCTAATCTGTCACCTCCGCGGTACTGAATGGGAGTATGCTAGGCCTGTCCTGACATCGGATTCTATTCAGTCGGTGGGTTCTAAGGCTCGGTGACTAGAGTTGCTGAGAGTTACGATGTTGTTCGACGCGGTACAGTCTATTATCGAAATCTCCGTTATACAAGACTGGTATCAAACTGCGCAGGGAGAGAGATAATATCGGTAATTCAAACCGTTCCCTGAGTTAGTAAAATCAGCATCCAGCTCAATAATCCGTTTGCCTCTGAATACCGGAAGACCCTGCCCCGATGAGGACATCATATGGTAAAATGAAGGATTAGATTACCCAGTAACCCTGTGGATGAGCAACTGGCGAGACAATACCGCGCGTCAAACGTACTTTCCATAAAGTTCAACCCTGTTTGACTCTGCTGAAGTCCGGCTCTACTGAATCGTGAATTAAACCGCCCTCGGATATATTAGTGCTACGACCCCACTTACACTTAAACCGTG"/>
                    <sequence id="seq_t5323" taxon="t53" totalcount="4" value="AATATTTCGTGCCCGTTTGATCGAAGCCCGAGAACCAAACCTTTATAACATACGCGCCAATAATACCACCCTCTGTATTCCGGCAGCAAGCTGAGTAGGACAGCGCGGGTGTGATACGGTATAGATAAGCCGTGATATCGTATGACTTCTCGCTCATGTTTAACTAGGTAACCGAAGATGTTTAATCATGCCGTAAGTATGAAGCATTATCCCTGAACTTCGAGTGCCCGCTAAACATAAGTTCGTAGATAACACATAATTCTCCTTTTGCATAAGTGCGCAAGTTGCGGAATTTACACTATGAAGCGAGCTTCCATGGCTGGTTAACGTGTTCGTTGGCGTCACGAACCTACGGTCGCGATACGGCCAATTCAGACTTGTAAACCACGAAGGCTATCCAGAGGAGACAGTGCAAATTGAGATCCATAACGGTCCGCGGCGCTGAGGTATGAATCGGGGTTCAATTCTTTAGTGAAGTCTCTACTGTCCTTCAGACAGATACGGTAGACGTGGTATGTGTCGATATCGGCCTTGGCATTGTTGAATGAAGAGGGTACGCGCGGGCGGGCCATGCCGGCAACTGACCCCGATGCAAACAAGGTCGGAAAGTTGACAACTTGGGGCAGCAGCAAGAGACTTCATGACCAATGAATCCACTACAAACCGGTAATCGTTTTGACGATAGTTGGCCTGAAGCATTTGGTAAACCAATAATAAGTGTAAGTTCGACCCACGTGAGAGCCGTGGTTCGCCACAGAGTGGGTTCAAACGTGCCGGAGTTTAATACTTAAGACGCGTTCGGGACCTTTTTACCTCGCGTCGAAGCCCTCGACAGGGGTAAAAACACGACACACGAAGACCATACGGTCGCCTGAGAAACCGTCCGTGAAAGTACATGATTGACGTCTAGCTCGAGCCCTATGGATGTTAATTAGTTATCTATAGTAGCATTAACAAACGTAGATTGTCGTGCCCGAGTAAGGCACGGACTGCAAGTGGT"/>
                    <sequence id="seq_t5423" taxon="t54" totalcount="4" value="TGATCGGCGTCTCGAGTTGGCGGCGTTGGTTACGAGAAGACACCGCCGGCCGTACTAGTTTTGGTCTACCAGTAACGTTGAGACGACGATAATCTGATGACAAGGGGGAGGTAACCCCAACAGATGACTGTCCTTGTGCCAATATACGGCGCTTACGTCGCGATGTTTTCAACCGTAGTCATGTCCGATTCTGTGCGTGAAACTGCTGATGCAGAGCAAGTCGACACTGAGATAACCCTGCATGAACCATTATGTCCAAGTCAATCGTTCGACGATGAGAGTGGGCAGTGTCTTCGGGTTGGAGCCGTTACTGCGTAACTAGAAACGCTCCAACTTAGATCCTCTTGGTGCAGACACAATGGCTGGACGAAAAGTATGGGTAGATCACATATCGAACACTCAAAATTAGTTCGATGGCTGAACGTTATTGAGGCGTGGGATTCAAGCTCTGGAGAGATAAACCCTCATGCGCACACGGTGCGCTAACGGTGATTAAACCCCTAGAACAGACAGATTGGTTCGGCAGACGCCGTGTGAGGTATGTTCGTAGAGCCCGTCGAAAGGCAGCGGATGTTTTAGATAGCCCCGCTCCACATCAAGGTCTACTGTAATTACTGCAGTATTCAGGGCCACTTGTTACACGTTCAGTCTCATATAATGCTATGCGACTACTCTGACCGAAGCGCAGGCCTTCTTGGTTTTCTCGCCGCATCGTGGCATAACGATAACTTTGTGACCTGGCTATTTTCATCCTAGTTTGCTGTAAGCCTGAGTGCTGCGGGCCAACCTGGTAAGCCCCACACGCGGTCACCGTCTGGTATACCAAGTACCTGACCTGGCAATCCTCCGGAACGTATCGCTGCTAAAGCGCCCATAAGGCGATTTGCCAGATCACAGCATCTACTGTGGACGGCTAAAGACTGTTTACTAAGCGCGAGTAGTCATGATGGACCTACGGGGTTGAGCCAACTCAGTACGCTTTGACTGTAGAACATTGTCA"/>
                    <sequence id="seq_t5523" taxon="t55" totalcount="4" value="GTCGGTACGCGTATACGTTCCACCCAATGGAAGACGACGGAGTACGAGTGTGCGTTTAGGGAAGCCTGATGAGCTTTATTCGGGCGCCCAACGGTTTGCGGTTTACATACGCCCCTGAGCGAAGGCGCGGTCACAACTCCCGCTGCATTATCCCAGCCGGGTATGAAAGCCTAAATGTTGAAGACGGGGAGTCGCGGTAAGCGTTGTTGAACATGATGGATTTGCCCCTACCTTAATAGTTACCCTTACCTCTGTAAGGACAGAGCGATCCGAGGACTTTCCCAGCACAGCTAGATCACCCATCCAGCCTAAGATTAGAGGATGCGGGTCTTATTTAAATGGCGAGATACGGATTCACCAGATGCGGTAACGATATAAGATTTCACTAAATCTCAAAACTGTATGCGCCGTTCTTTCATCCGGGCACCCAACGATAGGGTGGTGTGCATGTCCAACATCTTGTCAACTCCTGGAACAAGACCGGCTGGACCACCACATTAAACATTAACTAGGTTTTCATCTCGACTTGAGACAGACGGCGGGAAAGGTGGCATGCACGAATTGTGTAGCGATTGATGGAGTGCGATGGAAGCGCAGCTGGTCAATTGGCGGTGGACATTATCGGGGGTCTTACACACGCAAAGCTCTAAACATACAAACCGAGAATCTGCGGCTTATATCACTCAGCAAAGCTGCATGTGCTAGACTAGACGCAGGCAGTCTTAATCAGGACCTTAGCATTTCAGATGACGCTCGATAATGGTCATCCTCCATCTTTTAGGCACAGGGCCCTGATTGTAATTGTATCGGGCATTAAGGTATGGCGGACTTACACAATGATAGGTAGTTCGTTCACTACAAGCAACCTATATATAGTCTTCAGCAACACGATTTACATGTAGAGGCTCCGGATTGCACACCTCTCCGGTCCATCCGTGATATCTCCCGGGTAATCACCGTTACGTTACAGACGGGGACTCATCGTTACTTGGGTCTGTGG"/>
                    <sequence id="seq_t5623" taxon="t56" totalcount="4" value="ATGTAGGAGATTGGTAGGCACCTAAGATACGATAAGGTTCGCTGATTATGATAGCCAGACGGTATCACGATCGGAGAGATAGCATAGCGGTATGCAATAGGTTTGCCTAAGCGCTCCCTGGGAGAACAATAAGCTACTTGAGGATCCCGAGTCCGGAGTTTACTTGCGCTAATGACAAGTCCTGTTCTAGCTATCTAAACTTTGTGATCGCACGCACCAGTGGAAGACTCGCATACAAATATCATCTCAACGCTGCCCGAGCAGGACGCCAGCTGTACCCTCCGCGTCTACAAGAGGTGAATCATATTATTTCCTACTGAACAATAATTGGTTCGTATCCATAGCGGATGACGTCATCGTTCCATGGGATTGCAGAACCACACAACAATGGAGTATTGTATCAAGTATTCAGCCTCCTTCGCGTAATATTTGTCGCGAGTTAGAGATTAACCTGACTTAGCAGTGATAAATTGGCACACCCCGGGACTTGTCTTAACCGTGCACTTCATGGAGCCCCGCCTTGATAGTGTCCCGCGACGTGTACTCCGTCAACATTTAGGACGGTGGTTGTGACTTGGGGACTCACAAGTTGGGGAGACTAGTAACGCATAGTACGCCATAGAGTGGGGCAGGCCATAAAGTTTGGTCCGTTGGTACGCAGGTAAGGACAATAATCGCTACGAAGACACTAATTTAGTCGATTGGATAGAAGTGATCACGACAACTAGGTGTCAAACGCGATAAATGAGCCCTAGGTTGGAGGTTAGGGATTGTTGCCACATAAGCCTCGCGTGATCTCCTCTAGGAAAAAGCGGATAGGAGTTCATCCTTCTCAAACGTAGAATTCTAGGTCCGGGTGGGCTCAGGCCCACATCGCTTTCGATCCGATAATAGTTCTCAGAAGCTTAACATGACCCCGCGTATAAAACTCCACCCCCTGCCGTCACCGGCTGCGCTGCACTAGGGGACGGGCTATCACGATCGCTAGACACCGGCGTTA"/>
                    <sequence id="seq_t5723" taxon="t57" totalcount="4" value="AGCCGGAAAGTTTGCTCGTGGTGCCGGTTCAAGCAAAACGGGAGTTTAGCGCCCACTCGCATTCCTTTTGATCAGTATGACTGGGCCACGGTCCCCAGGTCACCGATTGGGCGAGAGTATCTCGAATGCTAGGCATCGCGTCTCTCCCCAGGCCCATATAGCTGCGGTGGCGTGCTGACTAATCGCGACGAGGCGCCGGATATGATTCGACCGGAACCAACCCATCAGGGGTCTTGTCAGGATCACTGGCTTCAAATGTCTGTCGTTGGCAGTGATAGAGTTCTAAGGAACCAAAACCTGACTGCTGCTCGTATTTTCAAACCACGCACAGGCATTTGTGAGACTTCTACAAGTAGCATTTTCGGTAGAGTACTGTAATGAATGCATCGCCGTCGGTACCAGAGTCTGACTACACGTCGGGTCACCTGTTTGCCCATATAGAGTCTGAAACCCTTAGTCGCCAATGTAGTACCATAGGGTGTAGGTCGACTTGATTGATGTAAATCGTCGCGCCATGCTACTCTACTCCATTCGGGTAAGGATTTGTCCCAAAGTACGACGAAAAGTGCACTTGCCATAGCTATCCTAGAGGAAATCTTAAAGATACGATATTTTATTCTGCTGAGACACTTGCCCGCCAAATGGTTTCTAGACGGTGACCCCGGCTAAGAAGTTGATGCCATTCTATGGTCGGAGTCGTGTTCCATCTAGACGCACGTCGCACGTGCAGGCGACGGATCACTGCCGATTCACTGGCGTAGAGGTGTAGGTTGATTGCGGGAGAATGGAGCTAGGGGGTTATCACGATGCTGTTATACCCCGTCTAGCTGTTCGGGACGTTTATTTCAAATTCACGATCATTTGGCTTCGATACGTATCCAAAAATAACAACTAAGGTCAGGATTGTCCAGTAGTGGACCGCGCTATCATTAGACACCCGGCGAGGGTGGTTCATGCTAAGTCGTATATAAGCGGTTGAGCATGAAAGTCATCATTCCAC"/>
                    <sequence id="seq_t5823" taxon="t58" totalcount="4" value="TTGACACAAGAAGTCCCAGACACACGCGTAGAGACTCTCCCCTGGGCAGCAAAAACACGAAGTTCGTAGACCATTTAGGAATTGCGAACCTGCAAAGTTTCGAGGAACTGTCGGAAGAAATGTCGCAACCTCACATCTAAATTACCGGGGGGCTACGGTTATCTGTGTTAAGATAAAATACAATAGAGGGGAGTGCAATCTAGTCTGCTTCGCTTCAGTTATGCTCGAAATTTTGCTACTCCGGTTCGTCATAATGACGAGTTGTAACTACGTCTCTCCACTAAAGAATCCCATCGCTGCGGATCTCTGACTGTCCTCTTTTCTGCGTCCACCTGGCTGAATCGTACGGCCAAGAACGGGCCATTAGTCGGAGACTATTGGAGTAATATGTGACTAGCGAGGCATTGGGTATGGGTAAAGATAAGACTGAGACGACATCCGTCTTTACTACCACCGTCTCTGAGGGCCGGCCCCCAGATAGTCGTCAGTAACCGGCATCCGGTTGTTAGAACTCGACGTGCGGGCCCTCGAATGGATGCTAGCGCGCTGTCTCGTCTATTTCGACGTCAACGCTTCACCCTTTGTTCTCGATTCCCCTAGTGTTCCGCATTATCGTTCCTAAATTATATGTAAAAAGGAATTAGGACCCAGGTTACACCGGCGTGGAATCTACGTATAGCGCCAAACCGAAAGCGGGTCTGTCAGTTATGAGAAAATATGTACTTTGATGGCTTACGCTCACCGGTTTGATGTTACACTGCAGTGGGCGAGTCGCGTTAATCCCAAGATGGTCTTATGGTACACTAGGCCCCCGTGCCTGGGAGCTGCTGGAACTGTCCGGGCGGCCATGAAGGAGGCATGGGAGTGTGGATTTCAGAGTCGGAAGGCGTCTGGTACATACGTAGGAACACATCGGTTTACTTACTTGGTTGATTGGAAGTATTATTATGACGATAGGAGTTAGCGGCGAGGTGGGGGCAGCTGGTCCCCCGAGCAACTT"/>
                    <sequence id="seq_t5923" taxon="t59" totalcount="4" value="GAATGGTGCCTCACATCGGGGTCACCTGTGTACATAGCACTGAAGGGTAGGGACACATCGCTTGCAGGAGATATTTACGCTTCTATCAAGCTTACTCACACCGTTCCACATTTTAACTCACCAAGTGACGGCAACTGGCTCTCAAGAGCGCAACAGGCCCGAGGAAGTATCTACCATCTAGGGACAATTTCTACAAGCACTCCTTCCGTTCGATCATGACGCTCTTGGTCGTTAGTTCCTCCTGAATTAGAACCTCCAAGCTATCCTTCTTTAGCAGCATAAGTCAAGGAACTGTCCCGCGAGGCACGGCGGTTCCGGATCCCTTCGATACACCGGTTTCTGCATTCTTCTGCAAGACCTCGATGGTTCAGCTCGAGATGTGGTGTAGGAAAGAGCAACGGGTGCCAGATTTTAGGGTCCGATAAGGGCGGAGTCAATCGCTTGCTCTGCCAATGCTGTTGACATCCTAAAAGTGATCAGCAATCTCGTATTGGCGGTCGACCCTACAGCGATTAGAAGACTCTTAGTGCTCGGGACATACTGGGAGCTCTGTGCGATGTCAAGAGGGCAGATCAATACACTTCCGATTCGCTTGTTGTACGACCCGAAACCAAAAACCGTTGATTATTCGCATCCTCGGACAACAGATAACCTCCTCAGAAGTCCACCATAGGGACCAGAACCGCTGATTCAGCCGCGGGGTATGATAGGATCGTTGGATTATTGGTTCGTGATCGAGGTAAGTCCATATATAATCTCCCAAGCGAAACGCTGGGCGCCAAGCTAGGATTTGAACGCCCTGCGCAGCGCAGCGGAATGTTGACTCCACCAGGGCGGGTCAATGATCTAGCGCTCATGTGCAACCTGCAACCGGACCCCGGATGCTGGTCTGAACGATTTTATGACTTAAACCGTATGGCCCGATAGCAAAGACTCTAATAGCGTTAACTGCCATGACATATGAGTATGACGGTCAGGGATTCGTTAGTACAGACCTATT"/>
                    <sequence id="seq_t6108" taxon="t6" totalcount="4" value="TAATAGGATCATGTTGTGGAGCTAAGATTACATGCTATACCCTGAGTAGGATAGAGAGAGGGGATTACGATCGGCGTTATAAGAAACTGGAATACAATAGGAGCACTTAATCGGTACTTAGTCGGGTAATAAGCTACCCGGAGAAGCCGAGCACGGAAGCGACCTGAGTGAGAGACAAGGCCTGTTTTAGCTACCTTATCAAGGTGATCTGACGCAAGAGTGGAACTCTGTTAAACAAAACGATTTACATCGATGCACAAGCCGGTCAACAGTAGTGCCCTCCGCGTGTTCAAGAGGTAAAATATATAATTACTTGCTGATAAATAAAACGTGCCTAGCCATAATGGAGGATGGCATCCGTCCATCAGATGGCGGATCTGCACCACACGGAATTGTCTTATGAATTCTCCAGCCTCCTTCGCCTTTGATCTGAACTGTCTTAGCGATCGACGTGGCTGATCACTTAACCATTAGGATGCCCCGCATATAGGATTAGTTTTAATCTACAGTCCTTCGCGCTATTTTAGCCTCATGCGATTTGCAAGCAGACAACATTTGTGACGAACTTTGTCATATGGGTACTCATCATGCGAGGAGCCTCGGCGTTGATCTTACGCCACAGATTCGTAGAGGCCGTTATCGTTGGTTCGATGGGATGCATGCAAGCAAGAGCATCCCGGTTAAGTCACACAATTGGTCGATTATATAGAGGTGACTCTGTCAATGGGTTGTCGACCGCGTTTATGAAGACCTACATTGGACGGTCTACACTGGTGCAACATATGCCAGGTGTGGTATCCCTTATGAAAAAGCGACTAGCGGCACCTACATATTGTACGTACCCGGCTAGGACAGCGTGTGCTCAGACTCACCTCGCTTTTTATTCGATTAAATTTGCCCGAAGCTTAGCATATCCCCCTTTATAGATCTCCAACACTTGGAGTCATCCGCAGGGATTTGCTAGAGGACGAGCTCTTTTCATCGTAACTCTTCTGCAATT"/>
                    <sequence id="seq_t6023" taxon="t60" totalcount="4" value="GACCATTGCCTCTCGGAGGGGTTGCCTGCGTCCATAGCACAGAAATGTAAGTCCACAGTGGCCGTGATCGATATTTATGCAACCACCACGAGTATTCACTCCGTTCCACGGTTGCCATAATCAAGTGACGTCAACTGGGTCACAAGATCGAATCATTAGCGACGACATGCCAATGGGCGAGGTCCTATTTCTAATACAACGCCTTCCATTCATTTGACACGCCTTTGGTCGCTAACTACTGCGGAATTTCAGCCTAAAAGTTAATCTTCTAGAGCGGCGCAATATAAGGAACTCACCTGCAATATACGACCGTCCCTGATCTGTCAGATACTAACGCCTGTGCATTCATGTGGAGCACGGGGCTGGTTCAGCTCGGGTAATGGTGGCGGAAAGAGCCAAGTCGATAATATTCTAGGCTCCGGTATGAGATGTGTCGATCCATAATTGAGCCAATGCGGCTGCTAACGTGGAAGTGAGCAGTAATCTTGTATACCAAGTTAAGCCTACAGCGATTCGAAGAGTCGAATTCTTGGAGGCAAGAAGGCAGCCCCGTGAGATTCCAAGAACACACGTCAACCAAATCACGATATGCATTAAATACGCCCGCCAACCATCAACCCCCAATTAATCGCGTGTTCGTGCGATAAATTACTTGTTCGGAGGTCCAACTCTGTGATCAAAACACCGTCTTCTGCCACGAAGAATAATCAGGGCGTTGCATTATTGATTCAATATCTAGTTATCCGCTGCTGTCGTCCCCAAGGCGGAACCTGGCTTCCGTAGCCTGGATCTGAATTCTCGGCGCAGCGCAGCCCAATGTAGCCTGCAGAACGGCGGACCAATAATCGACCGAGCTTCTGCAATTCGCGATCTTACCCGGGATGATTGTGTGAACGATATTACGACTTAAATCATATTGCCCGCGTTCGGAGATTTTATCAGGGTTACATGACTCAACATATAACACTGTCGGTCGGGCATTAGTAAGTGAAGTCCTATT"/>
                    <sequence id="seq_t6127" taxon="t61" totalcount="4" value="CTAGCTTGAAGCGGGTGCCACTGGATGTATCACCAATGGTGCCACTGTTTTTTTAGGGGTGCACTGTGACACATGAACTAGTCGCCACTAGCTCGTTATACATGGGCTTACTTTTATAGTTGAAGGGTCTCGGGGTCGGGTTCGCAAGACTGTCACTGTCCTTCAAGCAGACACACACGCAAGCTAATCGGACGGCGTGCAAATTCGACTTAAAACCATGGAAACTGAGCACGCCTCGTAGCAACCACAGGTTATGATATGAGCGCTAGTGACTCTAAGTCCAGTCACCTCCGCCCTGCGCAAACCAATAATGGCATCATCTTCTCTGGACCGGGGGAGCGCAGCCTTGGGCTACGGACTAAATGCGTTAAGCCGCGTGGCTTCTAATTGGGACAAGTACCCACGAAATCGACAACCTCATGGAGTGGGCTGTTTTGTAGTAAAGCATTAGCTCATAGACCCTGGCAACGGAACTATACTTAAGCAGTGGGGGCCTGCTAAATCGGCTCTTGTGGGTATGAAGCACTAGAGTCCGTTCGTGCACATCAATTAAGGCTATTAGCACATAAATTATCAGATGTGCGTGACACGTCCACTTCACTGCCTGTTCAGCGTGTAATTAAGGTTATAGTCACGACGAACTTGGGCACTCTTGACCGGACTGTACTGGGCAGCATGCTGCGAAAGCCATATCGAATGTGGGCTATATAGCTAACCACGAACGGCAGTGTTGCAGGATTAATGAACATAAATGCAAATATTAGATGTTCTAGTGTTCAATCGCCGTGCGTTAATGCTACGGAGTTGGGCTTCCTCCACTCAGACCCGTACGCCTCCGATTTGCAGACCGGTACAGGGGCGCCGATGATAGCTCGAGGAACGCACCCGAATCTGGGCCCGAACACCGATGTCTCATGTGCGTGGACGTCGCGCGCTTTGAAAAGATAGCCGATTCCGGAACGGTGTTCTAGGGCGTGGTACTCGACCTTACGCGTTGTCC"/>
                    <sequence id="seq_t6224" taxon="t62" totalcount="4" value="ACCCCACACCTGCGTGCGATTCTTGAGTCCGTCGCAGTGCCGAGATCCAAGTCGCCCCAGCCGGTCGCCGGGATTTATTGTTTTACGACGCTTACGCGGATATTTATAGAGTTGTGGTACTACAGAGATCAGACTTAAATGGCAAGTGCCGTCAGGTCTGGGCGGCGTGGCTAGATGCCGGTGTCTTACGACTAAACACCGCAGTGCTGGATAGCGGCCCCAATTCGTTGATTCTGGTCTCGTTTGCAATCGGCGCTGAGCAGGTTCCGAGCCGGGGCTCAGACCTGTTGAGACACTTTCGATGAATGGTCACCCATGCTCTCTTTGATTTTAAGGCCTCTCAATTACTTTATATTACTGGGATAGCAGGGGCCGAGTTCTGAAGCACGAGTAGGCCAGGGGGGCCATGTTTTGTGGACCGTCCTCGGAGATGAGCTCGGATCTCAGACCCCGTGCGCATAAATAAGTGTAATTCAAAAACCATAGTGTATCGGAGAGTACCCCGCTGATGAGAATTATCGCCCGGTCCTTTGGTAATAGAGCGCTGCGCATAGCACTGACAAGCTGAGGCGTCGCTTACGACGCGAAGCGGTATGTAGACTCTTGGTGTTGATGATTCGTCCGTTGAAACGGTGATTTCCACGCGAAACACTTAGACCGAAACCCGCCTCAGCTGGTGTAACACTTTCATCTGCCCCGCACTATAGGGCGGGCGTCGCATAAGAGTGAACATCATAAGGAGAGCTATATAACCGTGTTCATAATCAATAAAAGCTCCTGGTAGTCATACCTCCTGCTCCCGTTCATTAGAATCGGGAGTGGAGGTCAAAACAACGTTATATTTCTCCTCCCCAAAGATTCCACCATCTACTGTAGCTGGCTTGTATTTTGTTTGTGTATAACTGTGAGAACGATAATGGCTCTCGTGACCTACTGTATTGGGCTGGCGAGTGTCCACAACCTACTCCGAAGAGCGCCATAAGGCGTTAGAACAGCTTCT"/>
                    <sequence id="seq_t6323" taxon="t63" totalcount="4" value="CAACGTTCCCCGAATCCTGTCGTGAACGTAAACTCCTACACCGTTGGGCGTAAGACGACGGGCCGCGGCTTGGATCTGAGAACCTTATCGACGCAAGCGGCGCCGTCGTGGTTCCGGAGTTTAGATTCCAGTCCAAGAATTTCGACCTGTATGCTGTTTAAAGGTGATTTGAGAGAACCTCACTCAGTAAGCGCCCTATGATTATTCAGTCATCCGAGTCTGAGGGCTGTATTATCACCCTCCCTAACTCGCAGTATCTTTCTTTCAGGATCGGCCTCCTCCAGCGTATTCCGCCTAATACGCCTTATGAGATGGATCACGAGCGTAACCCGACTGTAGCATTATTGACAGGAGAGCGGCTGCATACATCGTGCCGTAAGTCTAGTATGCCACCCGGGAGGAGGGGGGTTTTAACACGGTCGACCCGAAGCCGTGCCGACAGACAACGAGTGCGCGTTTGGCTGGTCCTGTAGACCGGGCGAAAAACTGCAACCGCATAGCCCACTCAGGTAAAGCGCGCCTGACGATTCACAGAACGGGGCGTGGTCTACCTCCATCGTAACTTCCTTAAAATTGGGATCCTTTGGTAGTGAAATTAGTGGATGTTTGCCTACTATGTAATCGGTACAAGTATCTCATATATAAGTCCTCCATGCTCCTAGTGTAGCTCACTGCATCGTGCATAATTCGACCCTCTCGCGTAAGCCAACTGATCTCTAGAATTGCACACGGACCATCGTGTTCTGTCGGGTGACGGCCATAGAGAAGGGTAGTGTTCTAGGGTTGGCAATAAAATCCTGCGCAAAACAGTTTAATGGTCCCCACTCATAAATTGATTGCAAAGCGAGCCGCCCCAATTAGGAGTTGGATGAGTGGACAGTACCATAAGTCACGGTGACGTTGCGGCTCCGGCTGGTGACAGAGGATAATCAGAGGTTTTACACCGAAGTCGCGCCTGTATGCCGGCTACGACGGGGGTGTGCGAAGACAGGCCATTGCA"/>
                    <sequence id="seq_t6423" taxon="t64" totalcount="4" value="TTCCACCTAACTGGGAACAATTCGACCTATCGCCAAAGATGCCAATGTTTTTCAAGGTCTGAAGCGGGACGCATGTATTAGTCACCAGGAACACATTATACCAGGGATTAGGTTGGCAATTGACGGCATTCGTTGTCAGCGTCTCAAGCATGACACCGTCCTTGGAGCGGTGCCACTAGCAGGCTAGTCGCGCGAGGAACAAGCGCGACTTAGTAGGATGAATACGGACCATGCCCGCCTCCACCCACACCTTATGTAAGGATCGCTAGAGGCTCTACTTCCAGTCACGTCTATCCATGAGAATTCTGCTATCGCGCCAGCTTTCTGGCCCCAGGGTAGCTGTGCCTTGGACATTGCACTTAGTCCGTACAGGCCGGGTGGATCTAAACGGATTTAGTAACGCGGGACGTGTCGAGCACATGAGATGTGACGCTTATGAATACAGCGCCATGACTTATACTCTCGTGCGGATTTTTTAAGCATGGAGCCGGCGTCGGTTAGATTCACGTCCCTCCATACAAGGCCCGAGATTCCTGGTTTTCACATCGATTAATAGTATAAACTCGTGAAGTATCCGTGATATCAGATATGTTCCCATTAAGTCCTACTCAGACTGTAATTGAAGTTGTAGTATCGGCGAACTTGGACGTATTATTGAGAACTGTAGCGGGCAGCATGCTGTGTCAGCCGTATGTAACGCGGGATCCATCTCAAGCCGCGAGGTGCCCGGATGCAGGGTTGATGGACATAAATGGTAACATGAGTCGAGCTTGTACTCAAACGCCGTGCGCTATTGTCCCACAGTGGGGGTCCCCCCAGGGATATCCGTACTCATTCGCTTTCGGTACCCACGCAGGGGAGGCCATCCTTGATCGAGGAACGAACCCGCTTCCTTGCCCTAACACCGATGACTCGTTTGCGAGTTCGGCTCGGGCGTTGAAACGATACCAGAATCCTTAGACGTCATTTTGGTCGTTGTATAGTCTCTGGCGGCTTGTCC"/>
                    <sequence id="seq_t6523" taxon="t65" totalcount="4" value="GATTGCCCGGGGACCCCTGTCTTTTAGAGAGGGGAACATTGATGTACTCGCGCTCTTTTACGTTTGATACGTGTAAGAGAAGATGGCACATTCTGACCGATAAGTCATCAGTACTCTAGAAGGTCCTAATGAATGAGATGCATAGGGCTAGATCGGACTCATTGGGTATCGGCCCTTATAGTCCGGCAGTCCGCGCCGGGGTTATAGGGACCAACGAAGGAGATCACAACCCACAGGGTCCGGTCGTATGCTATCGTAAACACACCCTGGGAGGGGAAGATAAGTCTCGGTGCCCGAATTTCTCCGAGCATTTTAGTGGGGTCAGCCTTAACGTTGCATCATGAGCCTGCGAGAACGTCTGAGTTAAGTGGGAACCTGACTACATTGAGTTTGCAAATCTTACGAAAGATTAGATAGCGGCTCGCGGCAACTACTGGGCATCAAGTCCAGTTTATCACATTAAGCCGGCGGATGAACAAAAAGTAGTTCTAGTGACCCATCCAGTCTCAAGCGTCCTCAGCGAAATAAACCCCCTACACACCGACTTGGTGCCTTACTAGCCACTGTAACTTGGCACATCGTTTGGCAAAGGCTTACCGCGGATGGCGCAGCTCACCGGGAAAACCATGCAGAAAGCTAACGCGGCGCAGCAGAGTTAGAGTAGCGTCGAAACATACTTGTGCAGCCTCCCCCCACCGGGTACCCTTTGCATTGAGCAAATTTGTTGTCGGATACGCGTGCCGACACGCCTGGAGCCATGTTAAGGACCGGCCAATACGGACTGCGATCTTTATATTAGCGATCGGAAGGAAACACGGAGGGATAACGCGACCCTCGTCCACCCTGAAGTACCGTCCCACAAGCGCAGTGTCACGATGGGGCTTGGCGTATCAAAGCTCCACTCGGCCCTCAATGCGGGGTTGCAGCAGTCGCTAAGAAATTCTACGGCCCACGTGACTGGAACATCATACCGTGGATTAATGCCGATTTTTCCTAGCGA"/>
                    <sequence id="seq_t6623" taxon="t66" totalcount="4" value="TCAGCGGCATATGGCGATGTCGGGCCTCGTTGACATACAATTAATGGCTTCCTTGAAAGATTATTGCGTTGGTTACCTTTAGATGACCCTAAATTAAAACCAGAGCGGCGGTAACCCTGAGATATCCTTGAGCGGGTATAAAATACGGGCGAAGAGTGCTCAATCCTGTTATCCACTACGCGAGTAGAGACTAAAGGTATATCTGCAATCTCACTGATAGCGGTCATTCACAGCTATCCGGATTAACCATCTTTTCCACGTATCTTATAATACGGGAAGGGTGGGTTTAGGTTTCCTACTTGGCGCGCTAGTGAGGTCCCGAAAATGTTCTGTCACAGATCGGGTCGAGCCCCACATGTGTGACGCTACTAAGGGTAGGTCCCCAATTTGGGCGGTAATGGAGAAATCTCTGGGATAACTAACAATTATGAGGTTGGCTTTTGACTCTCATAAGGTACGACCGAACATGCCCGACCGGTTTGCGATGGGTATCTTGCCACCTGGCGCGGCCGACTGTAATCCGAAAAGCACGTGTTTGTGAATCGCACGTGTCGGGCAGCTAGTCCGGACATGTTTCGGACAGTCCAAGTCTCGACGAGCCCGCTTTGAAGGTAGTTACGTCCACCGCACCTCCTGAGGCGAGTACCTGCTAGAATATGCCACAGTTAGTGCGATAGCGTGCGCTACCCATCCACTGGTTTTCCCGCATCTTCGTGTCTTAACGAAGACGCTGAAAGATGCTTATCATCACACCGCCTAGTAATATTACTCAATGCGCCTTGATATGTATGTCGGGGGCAAACGCGGTGGCCAACTGCTATACTGTTTACCTGGAATTACAAGGTTCAGCAGAGCCGTGCGGCGCATCCCCACCCAGACCGGTCTGACAGACCACCCTGAATACTATGATTAGGGAATGCGGGTTTACATAGCACAATGAAAGATAAGTTATCCGAGGCGATTGGGGATAACTGTTCCCACCCCCGGTATCCCAATCACC"/>
                    <sequence id="seq_t6723" taxon="t67" totalcount="4" value="ATGCGAAAATGTTATGCATGGGTCCAACTCTGCTCCTCGAGACGAGTAATAGGTGAGACCCGTGCCATTGCGCATTAACATTCGAGTTGCAGTCTGCCGATACGTTACAGACTTAGGACAGTTAAGGTATCAGGATTCCATCCCCGAATTAACCCGTTAGACGCGTCAAGGATGCCATCTGATCTTGTTGCAACTTTAGGTCTGTCCCACCTGGTTCGGTGACGTCCGAGCGATTACCAAGCCGATTTATTACTGGTGGGTCGTCCGGATGTTTGACCGCAACCGTAATTCCAGGTCTAAACCCTAAACAAGATGGCCCGACATCAGAGCAAGTTGTTGAGGGTCGACGATAGGGTCATACCAGACCTATGTAAGATTACGACGAATGGGTGGCTCTATGGGACCTAGCGCGCCGATTTTCGCAATACTTTTTTATTGGTAGGGACTGCGTTAGGACTTTAATCTAGGTTTCTGGAGCCCACCCTAAACCTGTAAGGTTAAAGGCAGTATGACGCAGGTCTAAAGGACCGGAGAGATCGCGAAACCGGAGAAGCGCCACTGGCTACAAACTACCGGCGGCTGATTTAAGGCTTGCTCGTTAGCTTGCACTGAGACTCCTGGCTTAGGGGCAACACCTCCAGTCTGAGCTCTGAAGCATTGATTCACATAATAATGCGGTCCCCCTGACGTTGAAGGCAGCCATCTCCCTGAAGGCAAGTAGCGTATCCTAAGCCGGACTATAGCTATTGGAGTGTCGCCGCGATGTAAACAGTCCAGGCGTCCTTTCACCGTATTTGCCTAACCTATGTTACATCCTATCCCTAATGGGATTAGTCTCAAAAGCTGATGCTCCTAAGTAGGATGAGTCCCTCCCCCTACGCTCGGAAGTCTTCCCCTGTAGTGGGCCAGAATATCGACCCGATGAGTTAGGTCGAAGATAAGTGATACGACGGCTATGGACGTTACTTTTGGGCTATGAATGTTTAGGATGATGGTGGGG"/>
                    <sequence id="seq_t6823" taxon="t68" totalcount="4" value="CGTATGCACTTCACTTCTGACGACAGCGAGACATCCAGTCCAGTTACAAAAACGACGTAACGGAGCCCGCACAGCTAGAGCTGGTCTGGGCTTCTAGAGGTGTATGTTTAGTGTGTACCTCCAATTGAAGAATCCATTAGCTCCGTAGAAAAGTGATGATCAACACGTCCACTTAGGACATTGTATCAAGCGAACGGTATGGGGTTGTCAATGTCGCAAGCCTGTGGGTCCTATGGTTTGTCTTTTAGCTCAGGTAAATGTCCCAAGTAAAACTGCTTTGTAGATGTGTCGCGCACTGCGGCGATGAGCGTGAAATAATTGAAATAAGGATTTGGTAATAAACACTAAATTTCATGGGCCAAGCCGATAACGTAGGGCTAGGCTGGTGGATGCAAGGTACGGGCCGAGGATGCGGCTTCAAGACACACATTGTTCTAGACTTCTCAGCACCGAAACGGTAGCAAACATTGATTTACTAGCCTATGCCGAGTGGCGAAACGATCGGGATGGGTTCGCCATAACAAATCGTAGTGGTCAAGGCAGGCAGCTGACTGTTTTGACGAGCGAGTTGAGTATATTACGGTGATCTCGGCCACCTGGACTCGAAGCGAGCTGCAGGCGGACAGGGCTATGACCCTTTTAGTGAAATCCAACAGATTTCGGACAGTTAAACGGTACTTCACAGTTGGTTCGTACTATCAGCCCTGCTATGCGCGACTGCCAGCGAAGTCATAGAGTAAGGATCTCGTGAACTGGTGGCAAGAACGAGCTCTATGGTTGTGGTTTGTTAATGTAGGATGTTGAAGGCACATCAAGATGGCAGCCCCCTAAGTTCGCCCCGTCAGACGAACTGTCGAACGGCTGTGCCAGTGTCATGCACTGTCCTTTCGCCTAACAGGTCCTTCTAGAGGGTCCGACAGGCTGAAATTCACCGCATCATCCACCTAGGTACATCTGTTTAGGCTGCGCTCATCGCGTGAGACCAGGGAAGCCAAGTTCG"/>
                    <sequence id="seq_t6923" taxon="t69" totalcount="4" value="TGCACACCAGCATATGTATCGTTGACGCCACAGGTCGGCCGGCCTGGCTACTAAGCTGAGGTGATGTCACTTTTCGTTAGTAAGAAGAGGCAGGGACGTTTAGGATTACACGTAGTCCGATCGCAATCTTAGACCAGGGACTCTTATAACTTGATTGGTGAGGCAGTATTGAGGGTATTTCTTTCGCCGCTCAACCAATTGAACAAGAGGGGAATCCGATCATGACCGACCGAGCGTGAAAGGCAGTCGCGTCGAATCCAGAGCCTTAGACCCTAGACCTTATTAGCTGTTACCATGACTGCTATTGGCCACATTCAGAGAGACGATACAAACTGAGGGGGTCCTGAGCTGGGAGCTTGCTCTATAATAGGTCAGTTATCCTCCTGGGCGTCGCTAGTGCTTAGAAAGAGTGCTACACGGTTCTGTCGATGCAGCCGCATGTCTCCGTTCACTACAGGGACGTTCGGTCGGCCTTTACGCTTGCACAATAGACTCCGCAGTTCACTTTAGAGCCATCATGCGTTCACGGCGATTTACTCACATCTCCGAAAACCACAAGTTTTATGTGGCAACGGTAACAGGGAAGAAGGTAGCCTTGTGTGTAGCAACAGTTAGACGAAGGCAACGATAGGGGGTTTAAGCAGGTCCCTCCACATGTGAGACTTAACCGAAGATAGTCCGCAGAGCTGACTTACGTGTCCTGACCTTGGACGCTTTGCATCTGTAGGTTAGACACTACCCACATAACTGGATGAATTTCTCACATAGGTGGCGGTTCACTCAAAAGGCAGTAGTTTGGTTTGGAGCTGAAACGGCTCACAGTTTAATCGAGAAGTCCTGTCCCACTTTGGAATAGCAGCCGACGTCGCGCTACGATGCGCCCCAACTACGACGCGGACTGCTTCTAAGTGAAGCCGTGCTGTCCCGTGGGGAACAGGCAAAATCCTATTTTCAACCTTTCACATCCGTCCTATTTCCAATGCGCTAGTCTGATTGTCTT"/>
                    <sequence id="seq_t7107" taxon="t7" totalcount="4" value="GGCCATTTACGAAACGATCCATGCTATTATGTATTTCGTCAGATTATTACTAGCTGCCGCATCTCACGGTCCTCGAGAAGCCGATTGACCATTCGTATATTCTCCTAATGTAGGTAGGGGGGTCTAACGAGACCGTCCTCTCAATAGGGCACTTGGGACCATGACAGCTGAGTACGAAATGGCATGGAACCAGTTTATAGTTTCCCTATTATTTGGGCGTGAATAGACCTGGCAGCCATTCACCTTTCTAACCTATAAAGTATTATACTAACGATTACCTCAGTCTACCCCCGTTTCTGCCGGCGGTAGTCCATCGAGCCTGGATTGGCTTGACTTCGTTGCATATCTCCCGTAAACGAAAGCTGAGAGTGACTAAGATGGAGAGAATCTAACGCTCTTGGCCGTTATTATTACAGAAGGCTGTCTGAAGCCCCGCAACTCGTCAAGGCTCTCAGGCACTCAGACGCAAGTAACTACGACGACCGGTGGCGAACAGAGTACATAACCACCGTTCAGCTTGATTGCAGAACCGCCATACTTTCGAAGTAAGAGGGTGTAGTGCAGGCTTAATGAAACGCACGAACTTAGACAATTCAAATCATTTCAAGAATAATGGTTAAGTAGTAATATATCGTATAGTACCATTACCGGGTTGAAGGGTTCGTACGACGACGCTTGCATTCTAATACGGGGTATTACGTTCCGCTCGTCTTATCTTGACACCTTTTTGGATCCCACTGCTCAAGTTCACGGGTCCTCGTCGGTTTTTCTTCGGTTGGCGAGACCTATCTCTCGAATGCTCTAGGGCTCAAAACCTCAGAAAAACGAGATCTGTCCCGGGATCCCACACCCTTTAGGAAGGTAAGGCTCGGACGATACCGGGACTGAACGCAGGTATAGAGGACAATAGGAGCCCCCAAGTCGCCTCGGGTGAGTAAGGAACAATCATTAGTGCTCCTTAGCGTGTGATAAAGTAACAAGATGACTCACGGAAATGCGT"/>
                    <sequence id="seq_t7023" taxon="t70" totalcount="4" value="TTCATCGCATCCTTACTCTGCCCTATTTGCTTATTTAAGGACCTCACGTAGATGAGCCTGGAGCCTGATTTTCCATTACTCTGATTTCATCTGGTCGCTGCAAGCGTGCTCGGATGCATGCTCTGTCCATATTGGTGAACCTCTAAAATGAGTCGTTCAGGGCTGAACCCCCAGCACCCGCATTCACGCAAGAATGGGTCGGGGTCTTACAGGATTATAATGACACCTCATCGTGAACTGCTCTGTTGGCTAAGTGGGAATGTCTTAAAGCAGTAAGGTCGTCGTAAGCTTTTATCAAACGATGTCTAACGAGTTGGGTTAGTCGTGTGGACTAGTTGTAATAAGAGTAGAGTTTCGTCTGATATCCCGCGAGTATGGTTCCGAACCCTCGCAGCAGGTTTATCTTTTCGTACCGCACTTGTTGTGAGAATCACTCCTTAGAGGATTGAACCGATCTTGCTGTATAGGTGTTGACCAAGCTCGTCGGTCCTACCGCGGTAAGAAATAAGAAGAGTTCAACGTGCCGGTTACCTTATCTGGCGAATACTAAGTATAGCAGAATTGTGTAGCTTTGGCGGTGTCTGCGTCGTACAAAGGTGCAACGGTCTTCACTGAGAGGTAATACTTGAGCCGAGCCTCTGCATTCTACGGCAGAGAAGTATAGTTTACAGGCCTTGTGTCAACCTTCCTAGGCAGGGAGTACATTCTGACACGATAAACCGTTCTCCGTCTCGTCTATATGAGCTTGTAAATGAATGTTCGTATCGATTCTAACCACCACGCCGCCCACGGAGGTCGGTGATATAGGAGAGATAGATCAAGGGCTCTATTCCGCAAAAACCCTAGGCATGGCCTGCATTCGGGAGAGTACTATGGGCTAAGCCTTGCGTTTCTGCAGGCAAACGCTTCGTACCTGAGCTGGCCTGAGATTATCAGCAATAGCGGGTTCAAGTGCATTTGTGTAGATTTGCGCTGGTCCCTTCACTCTATGGACAACCTA"/>
                    <sequence id="seq_t7127" taxon="t71" totalcount="4" value="CGCCTTCAACCCCCTGGTATCTGCATGTACCTCCCCCCGCAACCAGGCCAGGCACACCAGCGGTATTGTGCCCTTCCTACCGTTCATTTACGCCATCTAATGTACCATACGCGCTGTGCAAGGGAAGAAACTAACCTGTTGTAACGTCAAGCCGGTGAGACACCGTGCTTGGGGGCCTTTCCAGCGGCGATGGGGAAGTGCCGCGAAGGGGTGTAGATTTGAGGGAGGATTCAGATTCGCATGTAGGTCTGCACTATGATTACCGCGGGCAGGGAATCGAATCGGAGTGGTTGTGTGGCACGGAGATCCTATGTAAGACACGCTGTATCTTTTTGCTAGACTAATGCTAGCTGAAGCCCTAGGGACAGGCGGACGGTGGGGGCTAAGCCCCTTGTCCGCTTGCCTTGGATTAGGAACCGCAACTGTGAGGAATTGTTCTGGCCCGGATAATTTACAACGCCGAATTATCGGTCAGTACTAGCGAGTATTAAGTATTATTGCAGCTCCGGACGAGGGTCCCTGGTCTATTAAGGAGCGTAATACAGTCTTCAAACAGCCGCCCAAGCATGGCTCGGCAATACGAAAGAGTCAACCCCATCGCACCTCCAATAAGGCAAAACAAGATCCGATCACAGATGACTGCTCCTCTTATAAATCATATGGACATATGGAGTTTTGCCGTAGGTGTCCTTGCTATCTATAATAATGCGCTGGTTTCAGCAGTAACGTTGAGATCAAAGTACGAAAACGGCTCAAGAGTTTTAAAAATAAGCACGGTCGGCTAAGATGCCGTAGGGCGGTCGGTGTTTATGATACAGACTCGGCGACTGAGTGATCTTCGCTCCGCTTGGAATATGGTTGTACAAGATTCAATTCAGTCGATAATGCCCGGGCCGTGCGAGCAAGCAATGCGTCTCGGCTTATAAAAGGGAGAAAATTCAATGCGGTGTTGCCAATATGCTATACACCTAAGTGCCATTCAGAATAAAGGTTATGACGG"/>
                    <sequence id="seq_t7225" taxon="t72" totalcount="4" value="GGCGCTGGGGTGCACACTGTGATACACTCGAGAGGCACCACCCATAAGGCGAAAACTCCCATCGTTGACTATATCGCCGAAAGAGGGTCCGAGCGCGTCAAGACAGCAGGGTTGCTCTGATGTTGTTAAAACCATTAGCGACTAGGTCTACTCGGGCCAGGGCACAACGGCGAGACGCGCAATTCTAAAATGGATTTGACTCGGTGGCGCTGGCATCACAACCTCACTCTGTCGTCGGCAGTGTGTTGATGGGTGTAATAGGCTTTGAGGCAGTGCGGTCGTTATCTGTAAGGCAACAGCAGCGAGAGTGGTATATGTGACTTGATGGTAAGGGTTTTTTCCGCTCGGACTACGAGAGTAGCTAGGACAGAGCCCTTTCACCACACAGGTTCAAGAAAGATCCGTAAATTTCTGAGCAGATACGATAAAAATAAACTTAAGGGTGTGGCACTAGGCGATGTAATCAGTGGCTGTAATACAGTTTTCAGATATCCAAATCCCCAGGACGTAGAAGTTCGCCATGGATACGAATGGTAATCTCGAGATTTCGTGATGTGGGGCGTTCGTTCACTATGTTAGTTTACCAAGCCTGCTCATAGTGCCGGGGAATCGTAGGTGATAAACTACCTCATTAAAACCAACCGTCGATACCCCCTGGAGAGGAGAATAACGTCTTCTGCTAAATAAAAATTCGCCAGGCCCTGTGTGAACTGCCTGACTTTAATCAGAGCATAACCTACTACATCATCCCGTAGCGGTGACACGTAAAAATGAATCTACCTGGCAGGCGCTGAGGTGTCCTCCGCACTGTGCCCTTCACTACTGTCCTAGGGCGGATCAAGTTAGCTGAGGCGTACCACAAGCCCAGACGAAAAGCAGAGAGGGCGATCCTAAGAGATTAGACCGAATTAGTTAAATCCGAGTAGTTTCATGGACCATTAGGTCAACCTGAATCCGGATTTGGAACTCCGGTACCCGTGCCAGCGGTCGGGTTCCATAA"/>
                    <sequence id="seq_t7323" taxon="t73" totalcount="4" value="GCAACTAAGCCCTCCATTCTCACCTCAGATGACTCCAGACTCTTAGGCCGATACTATGCTGCGCACCTCTTCCCATCATGATTAGCAGCTACTCCGGGCCCCACTCGCAAGGGGGTTGACACGACGTCCTAGTACAGTAAAGTTGACGTCTTCACCCGGAGTGCCATGGTGGCCAATCACAACCCGAAGAGAATTTCTCTGTGTGGTAAAGCTTGCATGTGGGTGAATCCGATGATTGCTACTGTACCCTTCCATTAACCGCAAACTGTGAGAATTAGAGATGCCTTTCGTCCTTGTGGTTGGATGATTAATTCCAGATGATGGATACCTGCTATCCCACATAGAACGCTATCTGTGAGATAATCACCAAAATTACAATTTTAAGGGCCATACATCGCTGGCTGTAGATAGTGTTCAATGACTCAAATTAACATGCACCAGAGTATAATGTAAATCCGAGAAGTACGTACATCGACCAATCACGGTCCGGATATGTTGCTAGAGTGGACCCGATGGCCTCCACTTGAGATTTCATAATAATTGGTGACGTATTGTGGATCTGCATGCAAGCCAGAACCACTCTCTTGATTCGGCCTCCCAAGGACGCTTGGTCCCAACAGACGTTCCGGCAATCCGTTGCAACGACTCTTGGTTTATATGGGGAGACAGTTTTGAGGGCCCCAGATGATGTGGAGGTTGAGTTAAAGCTTTCCTAGGAGGCGGTAACCTGGGGAACTTCGTCGGATGAAGTTTCGGAATAGCTTAAAATGTTTTAGCAACTGTTAGCACTAAACATATACTGCTTCTCATGAAATTTCAGGGAAACCCTACTTTATTTGAGATGTAACGGCTGGGCTAAAGAATCTGATCTGATACCCGATAAGGGGTGGTCACTCCATCAGGGCTCTAATATATCCGGACCCCACCCGGCATGGGGAAGAACTCTAGGCGTCGGAGCAGACGAGCCCACTATCTCCTGAACCGAGGTTTCGTCTGGTAG"/>
                    <sequence id="seq_t7423" taxon="t74" totalcount="4" value="CGTAGATCCGGCTCATAAACCTTAAGGTCCGATTCTAATCGGGCTGGTAATAATAGTAAGCTTAGGTTTCATGTCGCATAGGCTAATCACATCGAGCCTATTCGGTAGCAGTGTTGGAGTAGGCGGCTGAAAATAAGAGCCGGTAGAAGAGAGTGTCGTGGGTCAACTACTCCGTCGTTGAACCCCCAATGCTTGCGTATGTTATTAAGTGACCTCCACAGACAACTCTCAGATAAGGGCAGCCCGTCCCTGTTAGTGAATGGGCCCAGAGGCAAGGATATATACACTTAAAACGTTCTCACTGTGGGCTATATTCCTCTCTCTTAGGGAAAGAGTGCAAACCTTGCCGAGGGAGCTCCCTTGTTGAGGTGTATGATCGATTCCTCAGCTTATCAAACAATTAGACATGGTTCGGAACTCCGAGACAGATAGAGCGCTTGGCCCGCGTCGCTCTAACTACCCTGACATTCAAAATGAAGGTAGCTCGATCGTATAAACGGCCCGCCTTTTAGTAGTAGTTATAGTTAGGCGCTCTGATTTCCTTCGAGTAAAAACCTCACGCAAAGAATGCGCGGGTCTGGTTTTCAGGATAGCCCTCCTTACTCCCAGAGGTTAGGGAGGCTATTAGCAGTATGTCTACCGCACCTCCTGTATTGCTCGACACGTTGCAAACTAGCGACTTTGAGTGAGTTTACGTTTAACACCTTTTTAGGCTTTGCTGCTGCCATCTAAACAAATCCTTCAGGCCCTTAATGAAGCCTCCCCAACATGCTACCGAACGCCATGATGAGGTGTTTAAAGGGCCGCATAAAGGAGAAACGACTCATTTAGATAATCATTTGTGTCGGGATCTTAGGTACCTGCAAAGTAAATAAATGACTCACAGCTCCGGCCACCACCTTATACGATCCATGACGCGTGCCCGTGTGGAATATAAAGAGCGTAGGGCCTCCAACTCTTTGTATTTTTCTTACACGTGTTAATCGACCCGTCCTGTGGT"/>
                    <sequence id="seq_t7523" taxon="t75" totalcount="4" value="CAGCTGCACGCCCCTGTTCCTAGCAGGGACCTCCATCCGCAACCCGCCAAGCCACCATTGGGGAGTAGTCTCCTTCCAACCTCTGTTCGAAGCCCAGTAAATAGCCGAGAGCAGAGTAGACGCGAAGAAGCTAATGTGATTCGCCATCTGGGCCGCGTCATAGCCGCCTTAGGGGAATTCCCCTCGGGACTTGTTTAATCTGGCCAAGGCATAAAACTTTGGAAAAGGAGTCATCTTCGCATATAGCTCAACTCAACATTCCTAACGGGTAGTAAACCGAAACGTTGTTGGTGAGTGGCACTTAAATCCTTTGAAATAATTTAGGGTACGTAAGGTTTACATCACTCTAACCGAAGCATTGCGAAAACGATGACGATGGGGTATTCTTCTCTGGTCAGCACACGCTGGTCTAGGCACGGAACTTGCGCATAATACTCCTAACGCGGGTAACCTACAGAGGATGTTCAGCCTTCGAGACTCGGGGGTGTTTAGCTCTAGAGCTCCTACGGATAATTGTGCCGGTGCTAACGAGAAGAGTTACGCGTTTTCTAATCACGCCCCCGCAAAAGGGTCGGCAATTCACAAGATTGCTCCTCCACGAACCTAGAGACGTCCACAACACAATCAGAGCGCATGTCACTGGGCCACTTGAAAACTGGATGGCTGAATGGGGCAGTGGCGTTACTGTGTTTGCTTGCTATGCTTAAGCGGTGATATCAGCAGTATCGTTAGTTTCGTTTGGAAAAAACCCTTTGAAAATTTTAAAAAAGGGTAGAGTCGGACATGATACGTGAGCATAGTTGGTGTTTGAGATACAGAGGTGGCGCCCCCGTAATCTTAGCCGGTTGGGGACTCTGTTAGAAAACCGTGCGCTAAAAACGGCTGTGTTGAGAGTACGGCCTCTCGCCGTCCGGTCCGCTTCACACTAGGCAGACTATAGCGCGATTTGAGGGCAACACGCGTGAACGCCAAATGACTTTTACGATAGATATGATGACGG"/>
                    <sequence id="seq_t7623" taxon="t76" totalcount="4" value="GAGACACCGCCGTTTCTTGCTTTTGCTAGGATTACCGCTTACTTTATTGTGGTGCAGAAATCGTATCAACCAGATTATGAGAAAGCTATTCTTGCAACAGGGGCTCTATCGTTCAATATCCCGGTGCTACCGGGCACTCACTTATAGTGTACTTTACCTTTCCTATCTGGCGTGTTCACTGTCAGGAAGGCATTCGACGCTATCCCGGTGCGAAGTGCGTAAAGCTTTCGGGGTGCACACGCGTGTCCGACAACACCCAACTGTGTACAAAAACTGCCAGGACTGTACGCCGACTCCATCATTTGTGTAGATGTCCTGCTTAGCTTGAGACCTCATCACGATGGGCGTGCTTACACCCGAAGTGGAATGTGGGGCGCATGCTCGAAGTCCTAGTTGTGCATGCGCGGCACTACGTGACTTCAAATCTGCCTGGTACCACCTCGAACGCCATGACGATCCTTATTATTCGTTTAATTCAGCCGCGCCACGACAAGATTTTAGAAGGGAGTGGCTCATTACGCGTTTAATACTGCTATAATCGTCGCTTAGTCGAATGCTGTTCCACGCGCGTAGATTCACCTATTAATTACATAACAATTACGGCCACGTTAGTTTAGGGAAAAGGGGCTGGATCTGGATTTCAAAGAAGCACGTAGAAGTCCAACTCGTCATCGTGGGACGCGGCCATCGGCAGTGCGCTGCCTCACGCGCCAGGGAGGTGTCTAAGGTGCTCGCCCATTAGCAGATAAGGGGGATAACCTGGGGTATTAGTCTGTTTACTGCCCACTGATTACGAGGGAGCCACCAAAAAGAGCGCTTGTCAGAGTATTACAGTACCAACATTCCCCACCAGCTGGCATGCAGCTTCGCGTCCAATGATAGGTAGCTGTTTAGCTCCTGGGAAGCCGTCTTGCGAACCGTTTACTTTTCCTGGCGTCCAAGTAATAACAGGGGCAAGTATGGATGATCCCCGGCTGATCTATGACTTATCAAGGTATGC"/>
                    <sequence id="seq_t7723" taxon="t77" totalcount="4" value="AGGACTCAATTGCTTGCGTCGAATCCAGTTATCAGTTATGTCTAAGGACCTTATAAGAACTCGTGTTGGCTCAGTCTCGTATGTAGGTGGTCTGTCCATGTCATGACTCAATTGATCGAAAACTTGACGCCGGGAGTCCGCGATGGAGCACCGCCTGACAAGACGGGGTCACGTCCGATGGAATAAGGCAGACAATGTGCCACGTAGCCACCTATATCTTGATTCAACTCCAAGACCTCCCATCTGTGTTCGCCTAGGAGAATGACCGCATGTGTTATAGATCGAGATTCATCTTGCGACTTGACCCGTTCTCCACGTACAGAATCCCCCGAAAGCCACCTCGTAGTCCAACGGGGCCCCGCCGATTCGAGTCTCGTAACTACACAACGGCCCGGAATAAAGGGCGATATCGGCGATCACGGCGAGGATTTCTCGGTCTTGGGTGAATAAAATCAGGCTTGGGTGTAGTCCTTGCACGGCTGGAGTAAACCTCCAACTGGGGTAACTAATATGGCAAAGCATTACTAGCTTTAACTCGCGCAGGTCCATCCCCTGGATCAGAAGAACGAAAAGAGATGGCGTTGCGCCGCCGCTATAAGGAACCTCGAACAGTAGACAACATCCGCGCGCATTGTGGCACATCATTTCCAGTGCGGTTAGCCATGGATTAGCATCGTACTACAACGGATGGCCAGATTTTCGCAGAGCGTCTCCTTCGAAGAGTTTGCTCTTACTCGTAACCCGAGCGTAGCTTGAACGCTCTCCATCTAACGGACTGAGTTGTTGGGGTCCTAGGGGTAGAAGTAATTGTGCATTCTCGAAGCGGACGGTACTTGGTGGAGAGGGTACAATCAATATGCGGTGTCCATGGGTCCTCTCTCTAGAATAGAGCTGAATACAGTGGGATACGATCTGTAATTGCTATGAACCGTAATAGATCTCCTACGCAGACCAAAGTATGTACATGACATGAAGTTTTGCTCATAAACGGAATCACATG"/>
                    <sequence id="seq_t7823" taxon="t78" totalcount="4" value="TGACCGTCGTAACGAGTTTTCAGCATTGGATACTACCCGAAGGTGACGAGCTTGCGAGTATTGTTCTGACAGCTCCCCTAAGTTGACGTGAATCTAATAACTGCGGGGATGTAACCCCAACAAATGTTGCTCCTTGTTTGAAAATGGGGCCTAGACTTGAGGACGCTATCACCCAGAGTCAAGTCCGATTCGGTCTGTGATACTGCTGACGCAGGGCTAGGCTACATTGAGATAAATCGGCATGAACCTACTTGGACAAGTCAAGCATGCAATGATAAGAGTGGGCACGGCCTTCCATATAGCCATGGTAGTGCGTAACTACAAAAGTTCGAGCGCAAACTCGGTAGAGCCATACAAAACGGATGGATGAAAAGTTAGGTAAGATTATATGGCGGTCAGTCAAAAATTGTTGAGTGGCTGGAAGTTACTGAGGAGTGGGTTTCAACTTGCTAGGCACTCACCCATCATGGTAACCCGGTGCGCTAAGGGTGATTATACATATAGAACCCCCATTTTCGTTCGGCAGACGACGTGTGACGTATGCCCATTGAGCCCGTTGAAAGTGCGAGGTGGTCTGTGATAGCCCTACGACGCATCAATCGATACGGTAGGAACTCAAAACTTCAGGGACGCCTCTGGCTCGTCTCATCGCATTCAATCCTATGCTACAGCTCTAACGGACGGGCACGCCTTTATGCGTTCCCCGTTCCGTCGCGGCATACGGATGACTTTGAAACATGGATTTTTTCATATTAAACAGCTATTTGCCTGTGTGCTTCTAGACAATATGGTCCGTCCCAATGGCGGTCCCCGGCTGGTATGCCAGTCACTAGAGCTAGCAATCAGCCGTGTCTTCCTGCCGCTCAACCGCCCAATAGGCAGTTAGCCACCTCGTAGCATCAACTGGCCTCGGCATAAGCTTAATTCATAAGCACGAGGTTTCATGTTGTACCTGCTGGGTTTCGCAAACTCACGACCCGTAGATCCCACCACATTGTGA"/>
                    <sequence id="seq_t7923" taxon="t79" totalcount="4" value="GGGCAGTATGTACTACGCGGCGATACTAAACCACGCGACGGTTAGCAAGCTGTGGTAACATCTTGGGTTCACACTCAGAAGGCAGGCGGGTGACAGCTGTGCGATCCGAAATAACCATCAACAAGTACCGATAATGACTAATCTGAACCTGCTTACATTTAGCCTACTCAAAGTCCGTGCAATAGCAAAGACGTCCGAGCGACAACCCCGAGTTTACATTCTACCTCTTGGAGCGCTTCAAATTCGCTGCGGCACTTTACCCAGGGCTACAGTGCACGGCCCGGGTTATTAGAGCGGGAACGTGTAGACCACTCACCTGAGATAAGAAGTACGACATCTACGAACTTGCGGGATGAGACGTCTATAATCAGGCGTAAGTAATAAAGCTGGCGATACCTTACGAGCTCCCGGGCCGAACCTGGATTCGAATCTTAATGTCACTGTATGAGGCCGATCCGGGTAGTTGAGCGTATGTAAAGCGTTAAAGGTTTCTGATGGGATGTGTTCCGTAGTGGCAGTAGCGCTTTCCCAACATAGTTGCGCGAGTACCGGGTGCGTCAGAGCCCTATACACCGCCGATCTTCGGCAGATAAAAATGTTATGGACAGACAAAAGTCTTGGGACAGGACAAGCTTCGATTGCCGCGAATCTAGTAACCGAACTAAGTACAACATGGGGGTATTATGTCCAGAATGGGGGTTTTTCTGCTCCATCGACTTTCAAACCCTTGAGGAAAATAAGGAGCTTGAAATGCATTGGTGATAGAAAGAGAGCAGCTCCTAAAACAATGTCTGTATGCAGTCTTCTAGAACGTCAACGTGGAGCACCAACAGCTAGGGTCGAATTGTTCGAAGGTCCTTCACTGGACGCGAGCAGCGTCCAGGGACATCCAGCAGTCTGATTCGGTAACGTGCACGACTCACGGATGCGCCGTCATAAGATAAAGCCGTGACCGCGCATCAGTTAGACCATTATTGTTGACTTTATGAAGGGTGAGGTA"/>
                    <sequence id="seq_t8107" taxon="t8" totalcount="4" value="AAACCTAGTTACAGAAATGTCGCTCCAGATAACGTACAGCGAGATGCGGTGAAACGGACCAATTACCTGCGACAGTATCGTCTAAAAACTCAAATATCGCTGAGAATAAACCCAAGGCGTACCACTCGATTCCCCCGGGGCAGCGGCCTCACGAGCTGTAGGACACTCTGGGCTTTGAGATGTCTGCAGCAAACGGCAGCACAACTAAATGCCGCATTGAACGGCCATCAAGGCGCATCGAACGGAGTGCGGGTGGTACCGATCCCTTACTGTAGAATATATGGCCGGTGATTAACCCTCACCAGTTTCTACTTACTGGACAGCGTCGGACCGGGCTCAGCTTGGACGGTAGGGGAGGCGCAACGACTCGTCCCGTCACGGCCCCGTACCTTGTTAGTCTATGGCACTGCAAGATTTGACCCCTGCAGGCCGACTCACCATTAGACAGCGAAAAAACGGACTTATCAATTCCTGTCCTTAAAACGTGTTTCTTTCTACACGGCCGCGAACCGGTTCGCATGGAATGGTTATAGTCACCAGCAACTCGACAGAGCTGATTGCCGATAAATCGTGCCATCAGTAGCTGTTGACAGGCTTAGTGGGAGAATTGCTTGGAAGGAGAGCCCATGTGGATGACTACCGTAATTGAATTGTAAAATAACGTCTGTTTTGTAATTAATCAAGGGTCGAGTTCAATGCGTCTCAGTCCTGCGTCCGACTAGGGCGTCTAGACACCGTTAGAATCGAAGGCACAGAGTGGAACTCAAATATTAATCTAGCTGTTAAGCGTTAACGTTTGACTAGTCTCCTTGTGCTGATCGTCTTTTCAGCTGATCTAGGTGTCTTGGACGGTCACTAGTGTTGGAGTCGCATTTAGGAAGTACGGGGGCGCTGGCAGTACTTTCCAAAGTACCTGGTCACGTGTGACCGCGGCCGTCCCAACACAGCGCCTCTCCGTCGTGTTGCTTGGAACTCCGATCATATCCTGAAATATGTTATC"/>
                    <sequence id="seq_t8023" taxon="t80" totalcount="4" value="GGCGCTTCCGGGTCATTCGATTTCGGGGACGCCCTCTTTCGGGCGACGTATGCACGCAGGGTGACTCCGCATCGAAGCACAGGTGCAATAAACACGCTCCTGGCTGCGGGTCTTTTAAGTTGCCAAGTGCTCCAACGAGCCAAATAGAGCAAGGTTTAAGATGTGTTGCAACCATCTTATTCATACGGGCTGAGTTTCCTGTGCGCAAGTATTCAAGATGGGGATTTCCTTAGCCGTCTTAGCAACGTTCCATGCCATCAGTTAACACTGACTGACTACATAGACCGCGGCTAGAAAATAATTGCTGCCCGTTAACCGAAGGCTCCGCGGCATCATCCGCCCTACTGTAGAGGGTTCGTTTGGCGACTCAATCGTGTGATGAGGTACCCACTGATTCTCTAAACGCGGTACGTGTCCAGACTGCGATGTTAATAGCGGCGTTCATTGTTAACTATCCCCGCCGTATTAAGTTAGTGGTATTGAGGGTTAATATCCAGGGCTGCAGCTGAGATGGTGCATTTGATCCAACAGTTGTTATATCAGTCCTCAAGGTCCTACCTACTGCTCATGAAGAGTGATGTTATGTGCTTTTGGCATCCTCTCGGAACCAACGGAGAGGGAGGGTTCCATCGCTGCCGAAGGATCCTTTGCTCGAACGGTCACATGCCTGAATTATTTGGTCGGTCAACTAGAAGGGCGCTGAACTGGAGCGGACTAGTGAGGAGCGTGTGTGCCCTCGCCAGAGTACCGTGTGGGAGACTGTACAAGCCCCTAGACTCGGTTCAACTAAACTGGTAAATCGGCCACATCGACCGCAAAATCGTAATTGTCGCGTCCCTGTTACTCAGTGCGCAGGAGCCCTCATAAATCCACGAAAATTCCTCATACCTGCACGACCGTAATCGGACCGGGAGTAGCTCTATTCTGAGGGCGTTTAGCTTGAGTCAAGCCTCATTAGTGCGTAAGTTCATGTCTTTGTAGTCTCATTTGGTCGTGTCTG"/>
                    <sequence id="seq_t8127" taxon="t81" totalcount="4" value="CCCAATAAACTAGCATAGGGATAATTTAAGCTAGTCCGAGCACCTTTTTTTGAATCGCAAAACGCGACCGACATTAGCAATGGGATACAACGCCCGGGCAGTTCAGATCCATAATACCTAATAACAGCTCTTCACATTGCATCCAATTCTCCTTGCGGGCAGGTCAAACACTACTAGCCAGTCGACAGGGGTCGCGACGTAGATATGAGTCCCACCGTAGGTCCCAGACACGGCCAAGGTAGCGAGTTACTAGTGGTCATCACTTTATAACGGCTCCATCTAGGTTTTTTATTCGCACATCAAATCTGTCAGCACATATAAGGGAACATCCGGCTCCCGTCTCAATTCGCTGTAGGAGTTCTCGATTTTCCAGATCAAAATGTAGTGCCAGTAGACTTATGCAGGGTTAATATGGTCCTGTCTTTAATGAAGTTGGTCCCTGTTTACGTCATACTAATAGTGCTGAACCAAGCCAAACGTTTATCCAGTAATTGGCGTAGAGGGTTGCCATCAAAGTGCTGGTCGCTGGGGTCAGGTTCGAGCTCCGAAGATCGACCATGGTCGTGCTACGCGAACACCTGGTACGCTGGTAGGGGATAGCTGTAAGTTAAGGAATTCAATAGACGCGAGATGAGTCCTCCGCTTCCTAACCCACCACGAACTCGGTTGCTCACATTTCACTGGTCTGATAAGTAACTAAAACCTCTCAGTGGACCGGATGGTCCCCAGCGGAACTCCCGAACCTACGTGCAAAATACTTTACTTACGCAAATTAATAGCCCAGCTGGGTATGAGGGCTTACAGGGTTTGCAAAGACTCCCAGCATACAATATTCTACAAGTGACGGCGCATAGACAGTATTTCCAAGGTCAAATTCACGTTGGAAAAGTGCCCTGGAAGGCAGTGAATGCTAGCACCGGTGCCTCAATGTACCTCCAAGCTGATCCTGTACTGAACACACGAGCGGCCCGAGGTACCTTGACCGTGTGAGACGTAGCAA"/>
                    <sequence id="seq_t8225" taxon="t82" totalcount="4" value="AGGGCTCAATTGCTTGCGTCGAATCCACTTACCAGTGATGTGTAAGTACCTTATAAGAACTCGTGTTGGCTCAGTCTTGTATTTAGGTGGTCTGTCCATCTCATGACTAAAGTGATCGAAAACTTAACGCCGGCAGTCCGCGATTGTGCACCGCCTGACAAGACGGGGTCATGTCACATGGAATAAGGCAGACAATGTGCCAAGTAACCACCTATATCTTGATTCAACTCCAAGACCTCCCATCTGTGTTCGCCTAGGAGAATGACCGCAAGTGTTATAGATCGAGCATCATCTTGTGACTTGACCCCTTCTCCACGTACAGAATCCCCCGGAAGCCACCTCATAGTCCGACGGGGCCCCGACGAGTCAAGTCTCGTAACTACACAACGGCCACGAATCAACGGCGATATCGGCGAGGACGGCGAGGATTGCTCGGTCTTGGGTGGCTAAAATCAGGCTTGGCTGTAGTCCTTGCACGGCTCGAGTAAACCTCCAACTGGGGTATCTAATATGGCAGAGCCTTGCTAGCTTTAACTCGCGCAGGTCCATTCCCTGTATCAGAACAACGAAAAGAGATGGCGTTGCGCAGCCGCTATAAGGAACCTCGAACAGTAGACAACATCCGCGCCCACTGTGGCGCATCATTTCCAGTGCGGTGAGCCATGGATTAGCATCGTACTACAACGGATGGCCAGATTTTCGCAGAGCGTCTCCTTCGAATAGTTTGCTCTTACTCGTAACCCGAGCGTAGGTTGAACGCTCTGCATCTAACGGACTGACTTGTTGTGGTCCTAGGGGTAGAAGCAATTGTGCGTTCTCGAATCGGACGGTACTTAGTGGAGAGGGTACAATCAACATGCGGTGTCCATGGGTCCTCTCTCTAGAATAGAGCTAGATACAGTGGGATACGATCTGTAATTGCTATGAGCCGAAATAGATATCCTACGCAGACCAAAGTATCTACATGACATGAAGTTTTGCACATAAACGGAATCACATG"/>
                    <sequence id="seq_t8323" taxon="t83" totalcount="4" value="AGGAATTCCCCGCTTAACGGGCTTGAATAGCGAACTAAAGTCATATAGATTTATGGAGGTTCGGATGAGTGACTGAGCCCCTACGGCGGATTCGTTGACGGCCCAATAACAAAATTAATAAGATGTACGGGTATATGAGCTGCGATATCGCGTAAGCGCCTACAAATCGACGTTGTCTAGGGGACAGGGTCCACATAATTTAGGCAGTGGGTCTGCACATCATAAGCAATGCTTGCTCCGGTCATAGGGTAGAGGCGCCTATGGTGCTTGCAAAACATATCCAGTACGCTTGTATGTTTTCTGTGCCCACAACTAATCGTCACTCGTCGATGAACATGTCTTAAGCCCACAGGCAGAGCCGATTGGCTTTGAAGAACATAGCTCAGTGAGCTGGTGTAGTGCATATCCCGTACTGCTTCCTGTGCTCATCGCGGATGCCAACAGTGACAGTTGCAAGTTGTGGTCATGGTAAGCAGCTCCTTGCTCAAGCGACGTTTGTGATAATGATTTTAATCCGCAGCACCATGTCACAACACGGCATAGAGGGGTATGCGTTCAGGAAAATATTGTGAATTAGGTAGCGTGATCGAAGCGTCACGTAGTGGATACCGACGAAAGTTATTAGTGACGTTTGGACGAAGATACTCGAGACATTGGATCCATTGTGAGATCGGTTGGATTTCGTGGATGAGCAATCTTTTAAGGTCTCTGGATTCAAAGCCTAGTCTTCGGACGTAACGTTAGAATGTAAAACACTGCGTGTCATAGGTCCCTCCTGAGGAGGGTGCCGGTCGTCACGGATAATGCTGCTCTTGGAAAATTGTGCGAGACGTATAATCTGTGTGCATCCCTATGATTGCAGGTCGTAAATTATGGGCGTAAGACAGTTCCTTCCCAGACGGGAACTTCTCGTTACCCCTTGAACTCCTCATTTCCTTATGTCTTGTGTGGGACGACTAGGACCCCGCTGGGGATGTCTATCCTATATCGTGATGACCTA"/>
                    <sequence id="seq_t8423" taxon="t84" totalcount="4" value="ACCTCGTTCGACTGCCGCATACAGACACTACCTTCTACTCTACGTGAAATCCTTTTAGACAGTTATCAGTTCAGGGTTTTTCCGGGTCTAATTCCAGGTTTGCCTCGCAGACTAAGAAAGCTGTATAATCGAGATTCTTGTCCCATATCTGGTACTGACGAATGCCCCCACGGGGAAATCTAGGATTGAGGCGTTTTGTGGAGCATAACACCAGTAGTATGCTGTTTTTGTAAGTTTATTAGGGCCTATTTGACGGTATTCGCTACCGCTGAGGCGGCGATACGACTATTCTTGGCCTGTACGAATCCATCTGTCGGAAGATTATATACGAGTAGCAGACCGAACGCTACGAAAGCGACGCCATGTCGCGGCCAGAAGAGCTCAACATTCCAACTCTTGGTTTCCGATATTTCACCGGTTTTCGACATAATGTTATTCGCTGGCAGCATGCAGAGAGCTTTCGGGGGAAACGTTTGGTGGCGTAGACGGTTCAAAAGAAGCGGACTTGCCATCCTGCGACACCGCAATTGGTAAGCCTCCCATCTTACATTTCGCATTAGGACCCCCTAACCCTACTGCCGTACGTTGTTTTAAGATCCCAACCAAGCCCAGATATGCTTACAGGGTAGCGGCCTGTAAACCACTGAAAATTCGATGCAGTTAGCGCCAGGAGACTGTTAGAAAACGGGGTCGGGAACTAACTAGTGAGAGAGCCAGGCAGACTCGGCTTAGTGCCACGTGACTACGGGTACACTGAGAACGGCGATTATGTCCATGTCTTCCTAGTGGGCTAGGAACGGCGAGTTCGACGCCACTGAAGTTCGACTGCGGTACTCTCTGACTCCCATAACTGTCAGCATCCGTCGCTCCGTTCCAATCTACAGCGACTAAATAACTGAATTAGCGGGGGAGCGCCTTGCTTAACCAGCGGCCCATTATGTACCAAGGAGACCAGGCTTTGGCGTTTCAAGGCGATCAAGGTTGTACAAGAAGGGGAGGC"/>
                    <sequence id="seq_t8523" taxon="t85" totalcount="4" value="ATGTCGAATTGTTTAGCCTGAAAACAACTCTGCCCTCGAGGACGAGTATTAGGTAGGGGCCGCAGTGTCCCTCTTTGAAAATCTGCCCGTACTGTGCAACGGACGTGGTTCTGGAGGACAAGCCAGAGATCAGAATAGCATACGGGAATAATCATGTTAAACCTGTCGTGGCTGCCCACTCATGTTCGAATAACTTTAAGACGATACCCGTGGATTAGATTAGGTCTCGTCCATTTTCAACACTTTTAAGCTCAATTGGGGAGTCTGGATACTTGAGCGTACACGCAATACCTGGGCTCAGATCTGTACATAGCTCCGCGACCCCACAGCCTATTTATGCCGGTGGGGGAGATGGTCAGGAGACACCTATACATCTAGGTGGCAAATGGGTGGCCCGAGGAGAACACGCTTCCGGATTGTTACCTCGATGTTGAATCGGTAGGGAGCGCACAGGGGTTTGAATCTAGGCCTGCTAACCTCACCAGAGAAGTATAAAGGTATAGGCATTATTACGCCCGTGGATCGGAGCCGATGGTTCGCTACTCTAAATCCGAGTTACAGCAGAATAACTAACTTCAATCGATTTCCGGCTAGGGATTTGGATTGCTCATAGTGGCCACGAACTGCAGTATGAGCTTTGGTCCGTGCGGTGGAGCAATCCTGATGCTGATGACGTGGGTACCGTCACCTCGGAGTTAGCCAACTTCCCCAGGTGAGATTACGGGGCTCAACCCAGAAGCTATGTAATCCAATCGTGCGGCCACGAAAGTAGGACAGGTTTCCTTAGACACTTTTGACTTCTCCGATCTCTCAGCGTATTCGTAATCACATCCTCTATCGAAACTACAGCCTCTTTCCTAGTGGCGTCCCTCAACCCGTGACTGACTGTCATGCCGTCTATTGGTCCATGCTAGCCTCATGTCACGGCAGTTTGAGTATATTCCGAACTGTGCCGGAGGAACATAAAATTGGCCTTATGGTTTGTGGGTTGCTGCTCCTG"/>
                    <sequence id="seq_t8623" taxon="t86" totalcount="4" value="CTGAATACAAATCAGATGAGCGCATAGCAAGTTGTGTGGCCACCAAGACAAGTACAAGGTCTCACGTGAGCTGGGAATCCTTCGCGCAACAGTAAAGTCATCCCCTACGGTCAGAACATATGTCTGTTCCATTCTTACACTGTACCCGGGAGAAAGTGTACCCTTAGTTCAGACAGATACCATTTAGCGGCGCTACGCTCCGCACCATATCATAGCATTTCTACCAGACATGATGCTTTGCAGGTAGGGAAAACTGCAAGATTCTCTCAGCGGATCGCTACTAGCCCAGCCCATGTCTTTACATGGCGGTGTATCGCTATTACCTCTGCAGCCTGGCCCCTAAGATCATCTAACCTTCGGACCCCAGTATGACCGTGACGCACCCCGACCTGTTTAGGCGGCGCGAGTGCCTCGCTACTGCTCTGATACTGCCAACGGATGAGAGTTCCACGCCCGTGTAAGTGGTCCGCTTACCGGACAGATGGCTGGATATGACATCAAATCCGGCGAAGCCATCTCGCTGCACAAAATTATTAAGCTATCCAGCGGTTTAGTGCATCTTTCAGTATATGGGAGTTCCTACTCGTTGTATTTCCGTTAACTTATTGAAAATTGTTCCGAAGTTGAATCTCCCTAGTAGGAATGAGCCCGTACGAACCTGCATTTTGCCCACCTATAACGCCACCGACAACGCTTCTCTGTCACTTGTTGGTTTTCACGTTTTTGGAATGAACACCCTGACTCTGTCCGTGCTACCACTCAAAATGTAATTCTATACAAACGGGGTAGGGGACTCACCTCGACAGACGCACCCCGAAAGGGTAATCAACGACTTGCTCGGAGCAACTAAAAAATGAATTGAACGGATCGAATGCCTAGTGACAACTCAACAGCACCGCACGCCACGATATTGTTTACGAATGTACTGCCGCCATCCACCTATCGTTAGTTGGATCCGATTTTCCCACGAAGTGTGTTTACGTCGTCGCCTATGTACGTT"/>
                    <sequence id="seq_t8723" taxon="t87" totalcount="4" value="AAAAAGCGCTTCAGAAGTTACGCTCCAGGTAACGTAAAGCTCTGTGCGGGGACACCGACTAATTAACAGCGATAGTATCGTCTAAAAACTCAACTAGCTGTAAGAATAAACGCAAGGCACACCACTCGATTCTACCGGGGCAGCGGCTTCACAATCTACAGGAGACTTTGGGTTTTTAGAACTCTGCATCAAACTCCAACACATCTAAATGGCGAATTGAACGGCAAGCAAGGCGATTCGAATGGAGTACGGGTGGTACCGGACTCTCAGTGCAGAATTTATGGCCCCGGTTTAAGCTTGACCATTTTCTACTTCATGGACAGCGTCTGACCGGGCTCAGCTTGGTCGGTAGGGGCGCCGCTATGACTCGTCCCGTCACCGCCCCCTGCCTTGTTAGCTGATGGCACTGCAATATAGGAGCCTTACAGTCGGGCGCGCCATTAGACAGCGAAAACACGGACTTATCCATTCCTGACCTGAGTGCGTTTTACTTTCTACACGGCCGCGAACCGATTCGGGTGCAATGGTTACAGTCACCAGCAACACGACAAAGCTGATTGGCGAATCATGGAGCCATCAGGAGCTGGTCACAGGCTCAGTGAGGGGATTGCATGGAAGGATAGCTCGAGTGTAAGGCTACCGGAACTGACCTGTAAAATAACGACGTGATGGTACTTAATCAAGGCTCGAGAGCATTGCGTCTTAAGACTGCGAACTACTATGGCGTATACACATCGTTAGAATCGAAGACATAGAGTCCAACTCAACTATTAATCTAGCTGTAAAGCGTGGACATTCGACTAGTCTCCTTGTGTTGCCAGTCGTTTTAGAAGAATTAGAAATCTTCGAGGGTCACTAATATTGCAGACGCATTCAGGAAGCACGGGGGCTCTAGCAGTGCTTTCCAAAGCCTGTGTTTGTGTGGGACCGCCACCTTCCCAGCAGCGCGACTCTCCGTCGTGATGCTTGGAACACTGATTCTACCGTAAAATCTGTTTTC"/>
                    <sequence id="seq_t8823" taxon="t88" totalcount="4" value="CAACGTTCCCCGAATCCTGTCGTGAACGTAAACTCCTACACCGTTGGGCGTAAGACGACGGGCCGCGGCTTGGATCTGAGAACCTTATCGACGCAAGCGGCGCCGTCGTGGTTCCGGAGTTTAGATTCCAGTCCAAGAATTTCGACCTGTATGCTGTTTAAAGGTGATTTGAGAGAACCTCACTCAGTAAGCGCCCTATGATTATTCAGTCATCCGAGTCTGAGGGCTGTATTATCACCCTCCCTAACTCGCAGTATCTTTCTTTCAGGATCGGCCTCCTCCAGCGTATTCCGCCTAATACGCCTTATGAGATGGATCACGAGCGTAACCCGACTGTAGCATTATTGACAGGAGAGCGACTGCATACATCGTGCCGTAAGTCTAGTATGCCACCCGGGAGGAGGGGGGTTTTAACACGGTCGACCCGAAGCCGTGCCGACAGACAACGAGTGCGCGTTTGGCTGGTCCTGTAGACCGGGCGAAAAACTGCAACCGCATAGCCCACTCAGGTAAAGCGCGCCTGACGATTCACAGAACGGGGCGTGGTCTACCTCCATCGTAACTTCCTTAAAATTGGGATCCTTTGGTAGTGAAATTAGTGGATGTTTGCCTACTATGTAATCGGTACAAGTATCTCATATATAAGTCCTCCATGCTCCTAGTGTAGCTCACTGCATCGTGCATAATTCGACCCTCTCCCGTAAGCCAACTGATCTCTAGAATTGCACAGGGACCATCGTGTTCTGTCGGGTGACGGCCATAGAGAAGGGTAGTGTTCTAGGGTTGGCAATAAAATCCTGCGCAAAACAGTTTAATGGTCCCCACTCATAAATTGATTGCAAAGCGAGCCGCCCCAATTAGGAGTTGGATGAGTGGACAGTACCATAAGTCACGGTAACGTTGCGGCTCCGGCTGGTGACAGAGGATAATCAGAGGTTTTACACCGAAGTCGCGCCTGTATGCCGGCTACGACGGGGGTGTGCGAAGACAGGCCATTGCA"/>
                    <sequence id="seq_t8923" taxon="t89" totalcount="4" value="AAGCCTAGCTACAAAAATGTCGCTCCAGGGAAGGCACAGCGCGATGCGGTGAAACGGACCAGTTAACTGCGACAGTATCGTCTAAAAACTCAAATATCGGTAAGAATAAACGGAAGGCTTACCACTGGATTCCCCCGGGGCTGCGGCCTAACAAGCTCTAGGACACTCTGGGCTTTTAGATCGCCGCATCAAACGCCAACATAACTACATGACTCATTCAACGGCAATCAAGGCGATTCGAGTGGAGGGCAGGTAGAACCGGATCCTTACTGTATAATTTATGGCCTGTGATTGACCCTGACCATTGTCTACTTCCTGGTCAGCGTCGGACCGGGCTTAGTCTGGACGGTAGGGGAGCCGCAATGACTCGGCCCGTCATCGCGCCCTGCCTCGTTAGATGATGGCACTGCATGACACAATCCGTGCAGGCGGACGCACCATTAGACAGCGAAAAAATGGAATTATCAATTCCTGTCCTGCATACGTGGTCCATTCTACACGGTCGCAAACCGTTTCGCGTGGAATGGTTATAGGCACGAGTAACTCGACAAAGCTGATTGGCGAATCATCTTGCCATCAGGAGCTGACTACAGGCTTAGTGGGGGGATTGCGTGGAACGTGCGACCGTGTGTAAGGCTCCGGCAATTGACCTGTAAAACAACGTTGTGCGTGTAATTAATCAAGGGTCGAGTGCATTGCGTCTTAAGCCTGCGAAATACTATGGCGTGTAAACTCCGATAGAATCGAAGACACAGAGTCGCACGCAAATATTCATCTAGCTCTTAACCGTTGACATTTTACTAGTTTCCTTGTGTCGAGGGTCTGTTTAGCTGACCTGGGTGTCTTCGAGGGTCACTAATGTTGGCCTCGCATTTAGGAAGTACGTGGGCTCTAGCAGTACTTTCCAACGTATCCGTTGTTGTGGGACCGCCACCTTCCCAGGACCGTGCATCTCCGTCGTGTCGCTTGTGACACTGCTCATACCCTGAAATCTGTTGTC"/>
                    <sequence id="seq_t9108" taxon="t9" totalcount="4" value="ATCACCAATGGCTAAGCGAGACTGGGGCTACGGTGTATTATGGGCCAAATCGCTGTAACTTCTATTCGGCTAAAGTATGTTGCGAAACCCATTCCCCTTTTGCCTCGTATACAAGGGATGCAGTTTGAACAGGTGGCGTCTTGCGGACCGGCTACTGTGTAGTCGCGTCACAAGCATTTTCCAGTCGGTGTTCATTTTTCCACGCTTATACATGAAGGATGATTCCTTTCCGACTGGCTTATTCCTTGCATTCCGATCTGGCTTAGTAGCATGTTTGAAGCATGTCATGAGCGTTTCGTAGCTTTGTACGTGGCCTGCTCGCTAACAACAGGTAATGGACCCTACCGAACGAGAGGGACGCACTGCCACCGTCGGAAGACGACGGAATTGAAATACCCCGATAGAGAAATTTCCCCGCCTTTGATGCTGTTTTCGTTCGATGGGCTCAGGTAGACAGGTATCGGAGAATCAGTCTCGTGTCGAGGGGTGCCCTTAGGGATTTGCCACCACTACCCTCCTACCTGCCATTTTTTAATATCCATGGCTTCCCTTCGCTGGCAGCAGCGCCAAACCCACATCCGACGGTTAGGGGTGTCCCCCAGCCGTGTCCCGCTATACCTCCTTCGAAGCAGCCTAGTGGCTAGGCGTCATTCAGCGCAAGCCACGCCATGTATCTGTCCGCAAAGTGCGACCAGAACCTTATATTATGGGTGGACGGTCGAGATTACAGAATCCCGCGAGACTCGAGCTATCCTCCTCACGGTTTGACAGTGCATGGAATTTTATTTTGCGCGATAAGACGATTTCGACTCCACCCGAAGGGAATTCGAAATCCGTCCGGGTCACCAAGATGTACGCAGCCAGCGCACGAGACGATTTTAGCGTGGCTCAATCAAGCAACTTGCGTGATATATGCTTATTCGAGAAACTGAAATTCAGCCGCTTCGATGGAGAGTGCAGGGGGTTTAGAACCAGAAAGGATTGTAAATAGACTCTATGC"/>
                    <sequence id="seq_t9023" taxon="t90" totalcount="4" value="GAGTGGCCGCCGATCTTAACCTTTCCGAGGGGCGAACATACATGTGTTTGCACTGACAAGCTCATTAGACCTCTGCGACAGGATACTAAGTACGGATCTATAACCCGCAAGCAATGTACAAGGCTATCGCGGATGCGATGCCCTGGCTGTGACCTTACCACTGGTTTCCAGCAACAATAACTCGATTGGTTGCAGCAACTGTTACAAGCACTGGACCAGGAACTCAGAAACCACCGGAACAGTCCCTTACCGGTCATAAAAAGCGCCCGTCCAGGAAAGATATGCTGTGGAGCCCGGCTTTGTCACAGTTCTAAAGCTGGTCGTGGCTGAGCCTCCGATAATGGTCCTGAGTGAACGTCTGATTTAAGGGGGTGGTTGTTTACAACAGTATCCATTACGAATTGAACCTCTAGAAATCATCGCACCGCTACGACTATGCACCACCTGTTCTTTGACTTACAAATCCGGCGGACTGTGAGAAATCCGGGCAACCTATCCTTATAGACTATGGCAATTGTGCCGGTTGAATGGCTCTACACTCTACGTTTCAGGTTTCACGGGATCCCAAATCTGTCATCTTGGGTCGGGATTGGTCCACCTGAGAGTGAAACCTCATAGGTAAGGCAACCTGGGGATCAAGCTCGGCCGAGCGGAAGGACAAATGCTTTCCCAGCTACTTGAGTACCGCCTGATAAGTGGACAGCCGTCGAAACGCCCATACTTTTTACTTATGACGTGTCCCGAAACGCGTGGGGGCAAGGCTAGTAGTGACTAATACTTAGTAAGATCTTTAGATAGGCAGTCTGTGGGAAACTCCATTGCTTTACTCGAAGAGAAACTTGCTGGAGATACATGTGTTCAAGTGAAGTGAATAACTAATTCTTAGGAACACGTAACACCATGCGGTCCACAATTGTGGGATGAACTTCTCGGTCAGAAAACCTGGAGTGGTCTAAGGTGCTACTCTATCTACCGGTTCAACCTAGTTACGTTCTAGCGT"/>
                    <sequence id="seq_t9127" taxon="t91" totalcount="4" value="CATTGGCCGGCCCGGTCTGCCTTAACGAGAGCGCGGGATCGATGTAGTCTTGGCCATACACTTTGGAGGCCAGTGACATAGCATCCGACATCCTGACCGATTAGCAGTAAGTAGCCTAAAAGGCTATAACGAAAGAGATATATAGTCTTAGAGCAGACTCATGGTGTATCGGTTGCTGCATTCAGGCAGGCTATGCAGAAGTTCTCGGGACCAATAGAGGAAGTCAAAGCCCGCCGGGTCAGAATCTTATCCGGGATAAACAGACCCGGGGCGGGGTGGATTTGCCTCGGTGCACTTTTCTTTCCGAGCCTTTTGGTGGGTTGAGCATTACCCTTGTTGGGCGGTTCGACGTAGATGTCTGATTTAAAAGGGGAGTTGACTACATTGAGTTCGCCAAGGCAGTTGATGCATTGAAAGCGGCCCACGGAATCTACTGGGCCCCACTAACTCATCAGATGGTATGCCCGGCGGATAGTGCACTAAGACTTATAGCGACCCGTACAGTCTTATTCGTTCTCCCCGCCATGACCCCCGAATAAAGAAACTTGGAGGCTTCCTAACGTGGATAACTTGGCACGTTGGGTGGGAACTGAGACCCGTAGGTGCCTCAGCTCAGAGGTAAGACCTCGCAAACAATTAATGCAGCTGAGCAGAGGAACAGTAGCTTTTCAAGCTACTAGGCAACCTACACTTAAGTGCCTAGTCTTATTATCGAACAGGATTGTTAATGCTGCCGTGTGGCCACCGGGGCGGTCACGGATGTTGGACTGGCCAAACAGCGATGTGATCTTTATATCTGCTTTCAGAAGTAATGACCGACTGATTACCCGAAAAGATCACAGAATACGACACCAACCTCGAGTCGAAGTGTTAGAATGACGCTTTGCGTCTCATTGCTCCACGCGGTCCTCCTCGCCGGGTGTATGCCGTCGCGAAGCCATACCCCCTCCCACAAATGTGGATCAATAGCGAGCGCTTAATTGCAGAGCGGTCCTATCCA"/>
                    <sequence id="seq_t9224" taxon="t92" totalcount="4" value="GTGACAGACTTCCGTTCTGATGTTCTCACGTATCTCATTACTTCTCTAGTACGGTGGGGTTCGTTTTGGTCCGGCTGTAGCGTGAGTTTCCTTAGGATAGCTTACGCCATAATGTCACCAGGGGGAAGGCAAGTAATGAATTCGACCTTTAGGCTGTTTTCTCTGTGTCGTCTGCCGGTATGACCTCCCCTGGTTGACTCTCTACTCGAATTTAGGCTTTTAGCCATGCTCGATGGAATTGATGTAACGCGCGCTACGAGCTTTCGAGAAGGGGGGTATGGGAGACAAGTTAGTTTCTTAAATCAACTATACGTCTCCTTTGTTACGTCCTCCTAGCGCTATGCCACTTATTATAGCCCAAGGGAAATGTGAAGCCGTTTAACTAAATGGTCGTAGTGCACGTGCTGGGAAAGGGCAATATTAAGTGGCGACGTGCATGAGGTCGTACTTACTATCGCTCACCGGCGTCCTCTCTTGATAGGGTGCTATCAAAGAGTACCTCTGCCTCTAAGCTATCATAACCCTCAACGGTTGCATGTCAGAAGGACGCGAGTAATGGGTGTCCACATGTGTTCGAATCCAGAACTGCTCATGCATGAAACGCACTCATATATGGTCTAGAAGTGAACGTCCTCATGAGGAGTGATTCCCACTGCTGTAGGAGTTCGTTAACCAACCCTACGTGCCTCCGGTCGTGAGGTGAAGTCGTAATGTCGCGACATTTTTGTCGCACTACAGATACGAGCGACATCCAACAACGGTGCTATCCAATATATAGAATCCTCGGTGGCTGCGGAGGCACAAACGGACATGGGTGCGGGCGATTTATGGAAGTGCGTAACTAGACTACTGACAGGCGTGTGCGTGCCATTAAAGTAGTCTCGATTTCTCCAAAGCTGACATGTCGACAGGGCCGGACAGCGAGTTGTAGTAAAACAGCATTGGTCTTGATTGAAAGCAGTCACAGACCGCGGTTTATATATGAAGCACAGCAGATGTA"/>
                    <sequence id="seq_t9323" taxon="t93" totalcount="4" value="GGGCGGCCTGGGTCTGAAAGAGGTAAAAGCGATGAACCCCCCCTCGGATCAGAACGTATCGCCGCCGGACGGGGAACGGGAGAAGGTTTAAACGAAGCAGCCAGCAACTTGAGCAGACAAACACGTTTTTTCATACCGGCTGCGTCAAGGAATTCGTTGGACTGGAATACTGAGAATCCACTCACGAATCCCTATATTCAAGAGTGAGGTTTAGTTAAAGTCGGAGGTGGTCACGGAGTAGAGGGCTATAAAAGACCACTAAGAATTCAGGTAAAGTAATTTTGGGTTTGCAACGATCATAGGCACGGCAAAGCATAAGACGCTAGGAACGGGCCCGCTTAATTCTCAATGAGCAAATATTTGTCCGTCGAACGGGTGCTGACCTGTAAATTCGGAACCAAGGAGCGTTCGGGGAAGCGTCTGCAACAATATATCTCTCCACAGTTCGCTAGTAGATACAATATGGTTCATGGAGACGTACTCGTTTGAAATCACACGGGCTTGACAGACAGTTGGGGATAAACCTCGGCGGTCGATTTCCATTTACAGGGCTCCATCTGTCGTGAGACCGGCTGTTCCAGCTAAGATGCGGCGCAACATTTGTGTGCGGGATTCAAAGCAGCGGACGAGGTTGATCGACCTGGGGCTTTTTTAATGGGCCGCCGAACACTGTTGTCACCTGTGACCAGTATTAAGCCACCGCGCTACGGTTGGTCAATGAGGCTCGCTGATATGCAACCTGAAGTTGCGCGGTGGAACGTAAAGATACCGCTAAATTCTAGAAGTATGCGTAGCTAAGTGACGCCCTCAAGCCACAACTGCCACCCCGACTGGACCTTCGCTCCAGCGCTACGGTAGGCAAGCCGCGACGCGTTAATCCCCACATCTATGAATCATTCATCTTAAGACAGCGTACCGTCGCATTTATCGTCAAAACCAGATAAGGTTGCTATCCCTGCGTGCTGCACCCTTCACCATATTCGCGCGGCTATATTGTTAA"/>
                    <sequence id="seq_t9423" taxon="t94" totalcount="4" value="ACGGCTACGACACTCAACACGAGTCAATGTCGTCCTAAATGCCTATCGATTCCGTGCGGCCGGGAAGGGTCACTGCGTTACTAGAGTCCACGCATTGAGGTTGGACTAACGAGCTTCAGATCATGTACGGTTGGCTAACCAATTTCATTGCACCACCGACTACTAATCACCCCTTAATACCTGACCTCTAGCACCTAACATAGGCAATGGTAATGCACTTAGTTAGCTTTGAACGCAAGGCCCACAGGGTAGACGGACCTATTTGGTTTGTAGAAGCGATCGCGCGTACTTGGAAATGTTATCAGGCCACAAAAAATCGTGAAGCGTCGATATGCACTACATAACCGCACGGGCGGGGACGTTTTGCTAAACGAGAGATAACCCAGATAGCTGGTAATCCGCCCATGCCACTCTCCCTCAAGTGCACCTCGCCCTCGCTCACTAATACAGCTACAAGTTCTGGGTATCTAAAGCAAAATCTTGCTCGACGCGCGTTGGTGTTCATGATTTTATTTCGGAGGGCCAGGTCGAAACTCTGCGTAATGGGGTATGCTTACAGGAAACTAGCAAGAATCAGGTAGGGTGGTTTAAGCCGACCATAGGTAGAAACGATGTGAGTAATTACACGCGTTAGGCACTAAGAGGTTAACGCATTGAAGCCATGGTCAAATCAGTTCGATTCCCTGGATGACCAAGCTCCATGGATGTGGCGATTCAACGTCCAATCTGCGGGCCTCGTAACAAAATGTACAACATCACCTGGCAAAGGTACCTCTAGCGAGAGGAGTCGGTCGTAACCAATAATCCAGGGCTGGCACAAGTATGCGAGCACCATAACCTGCATGAATCCTTATTAGTGTGGGTTGAATATTATGGGCTGAGGGCCGTTCCGAGCGGGGCTCAAAATTCTGGGTTAACTTTGTACTAGTAATTTACTTATCTCATCCACGGGCCGAGTACGAGCGTACCATCGCGTTCTATCCGTCATCGTGACGACCTA"/>
                    <sequence id="seq_t9523" taxon="t95" totalcount="4" value="TTGGAGATAGGGGCGACTGACACGGGAGTATTAGTACAGTGCATAATGTCGGAGACGCCGATCAAGTCCGTTTACCACGGGTGTAAACTGACTTCTAATGCCGTCGAGCGCTCGACCTCCTTCGTATTCTAGAACCCTTCGATATGGGTTGGACCTTATGGCCGACAAGAGGGGTTCCTGGCGTGTGCCTTAGTCAATTCTAGGCGACCAACCCAGGGAAGACTATAAGGCGCACTCAGGGGGTAAGTGCCTTATACGACGCGCAATGCGCTATGGATACGGAGTCGTGTGGGAAGCCCCGACTACATGCGATTCCCAAGGATCAGATTGTGATCCGAACATCTATTATTGTTGGACCGAATGCGGGCGCGAGAGAGGTGGAGGCATGATTACTCTTCTATGTGGGAGCGGCTGATCTTTGATGATTATGCTCCCTGGCGCCGTGAGCTCTCCACTAGTCGGGTTAGAACATGCACAACACCAGCCTTGCTGAATACTAACTCGCTTCCACTAGATATTCGACAGCCTATTAACTAAGGGTTGAGACTGTAAACTAAATGTAAGAATCTAAGGCCCTACCTTCACTATAATAAGTCAGTACTCCTCACCGCCTTTAGTGCAAACAGGCTGACAAATACGTAGTCTTACGGGCCAGGTTGGGTCCGCTCTTATGACTTGGTACATTCCGGTGCATAGAATAAGGATCCAGGGACGATATGATACCCACCATACTATGTCACTGCTCAATCGCAGATGATGACCGCTAAATTGCATCGCCACCACGCGATGGGGGGAAAGAAGTGGGATCGATACGGAGCCAGACTAATTCACGTTCGCTGGTCTCTCAAACTCGGGAAATTCTTCGCCCCCCTCGCACCTCAGGAGGGAGAAGTGTTTTCAGGGTAATACAGCGTTGGTTTGATACATTAAGACATTCACGCATTCCGCAATATTTTCATTCACACGAGCATCTGTGAGTCCGCCAAATATACTATGGCCA"/>
                    <sequence id="seq_t9623" taxon="t96" totalcount="4" value="GTGACTCAGTAGAACCCAAGGAGTAACGCAGGTATTCTGCACAGTCCCCAGAGGACATGACTCGTTCTGCCGAGGAAGTTATTTCAAATCCGCCCCCTAAGCTGACGGACTGAGCAGATACGTGGAATGCCGCGATCGCAAATACCAACCAGTTTCGCCCTGCTCTCCTTAGATAGAGCATATAGGGCAGCCGGCTGAGCTTCAACATTTCGTTAGGCTGCGGTAGAAGGCAGGGACTCGTTGCGTGTTAATACTTCCTCATGCTTAGAATGGGTTACTTCCAGATAAGTCGTGAGGTTCTGCGAGCGTCCTGGCCGTTGGACCCGGTCCGTCTTGCGGCCTCACCCGTGTAATTAGGGACGCTCAGATTGAATGTGGCGCGCTCAGCCAACATTAGTGAGAGGAAGCGTGATGGTAATATGATCGGCTCCCGTACCTCACAGTCTAGTACCACCGTAACCCTGGTTCTGTCGCGAGATAGAAGGCCTTAAAACACTCGGCCGTCCTCGACATCGCCTAGCTGCTCCACATCTCGTCGCCGGAGCCCTGTCTAGTGTATTTGTACGTCAATTAGTAATCCGACCTGTTCGTATTCACGAAACTCACTTCTAAGTGTTCCAAGAGTGAATGTCCCTAGAGGAAACTTTTGCACGTGTTCCGCCATTTCCGCAGCATCGGCCTCGATTATAATACTTGCTCCGGAAGTCATATTCCCCAATGTAGTTAGTCTGAGCCCACCGACTGTCTGCGAGCTCTAAAGCAATTTCCGAACAGTTTTATTTGACTTAGGCGCTTCTCGGTGAGGGGCACCTCTTAGCTCTGAGAACCACGTTTCGCCTGTTCCCACGTCCAAGAAGCATGGACGGGTCGATTTCAAAATCCCTAGTGGCGCGCTGCTTCTGTAGTAATGTTTGCGAATAGATCCCTCCTGGCTATGTGAACTAATAACAGCTGTCCAATATTACAACATTTAGAGGGAACGTCGTCCCATGTGGGAGTT"/>
                    <sequence id="seq_t9723" taxon="t97" totalcount="4" value="CATTAGGCTCGTGATGTGGAGCTCCGATAAGATACTGTACCTGGCCTAGGAGAGTGAAAAGGTATGATGATCGGCTAGATAAGAAATCCGTGTACAATAAGTCACCCTACGTGCTCTTAAGGCCCCAGGTATTCTAATTGAACAAGCGGAGGTCTGTAGCAACCCGAGTTAATTACAACTCACGTTCTAGCTACGTACTCCAGGCCCACCCAGACATGAGTGGTACACGGTTGAACCTAAATCATTTCATCGATGCCCACGCTTGTGTACACTATTGCCCACCGTGTCTTCCATAGGGAAAATAAATAAGCTACTACTGCGGCATAAAGGATGCCGATCCATACTCAAGGATGTCAACGGTTCATGGGATGGCGGAGCACCACGGCACGGCAGTATAACATAAAGTATACAGCCTCCTTCGCCTATTATTTATACCGAGTTAGCGTTGAACTTGAGTTCGAAGTGATGTAGTGGCATACCCCGCATATAATTGTAACTGTTCACTGCATTATTACCCGCAATGTTGGTTTCACGGGATGTGCAATCCGTCGACATCCGTAGCGATGTCTGTGATCTGGGTACTAAGCAGCGTACGAATCTAGGACTTGATTGAACGCTATAGAGTAGTCCAGGCCGTAATAGTTGGTCTCTTGGTATATACGTAAGCACAAAAATCCTGGCGAAACCCCTCAAGGGGACTACGCTATAGCGGTGACTAGGAGAACAGGCTATCAACCTCGTTTAAGCAGGCTTACGTTGGAGACTTTAGACTGCCCCGTAATAGACCGGGTGTCGCGTCCATTCCGAAGAAGCGGTGAGCAGTTTATCCAAATCGATCGGGCTCTTCGAATCCTGCGTCAGGGAAGACCCACCGGGCTATGGATACGAAAGTAGTGCTCCTACGCTTAACATATCGCCGATTAGAGTTCGCCATCTATTGCATTTACTGGAGTCAGTTTACAAGAGGACGGGCTCTCGTGATCGCAATACGTCTACGACC"/>
                    <sequence id="seq_t9823" taxon="t98" totalcount="4" value="AGCCGTCAATTTTACTCGCGGTGCCGCTTACAGCAAAAAAGATGTTTTGCAATAAAACCAAGCCGTTGTCATATGTCTGACTGGGCCCCGGTCCGCAGGTCACCGATCGGCCCGTAGATTCTATAGGAATAGGAACCTCCAATTTGACGAGATCCAAACGACTACGCTAGTATACTGCTTAATCTAGACGACCCGGGCGATTTCATTCCAATTGACCCCACCACAAAGGGGTCATGCCAGGATCCCTGGCTTCGAAATCCTATGGTTGGCAGGCATGGAGATCTAAGGAATAGACGCCTGAGCGTTACCGGTCTTTTCAATCGACCCACAGGCATCTGTTGGTTATCTACATGTACCATTTTCGGTAGACTATCGTAGTGAAATCTTCCCCGGCGGCAACAGAGACTGAATTCCTGTCGTCTCACCCTGGTGCCCAGATAGAGTCTGGATACTATCGCCGCAATCGGTCGTCTATAGGGTGTGTGGCGACTCGATTGGTGTGAATCGCCGCATCATTCTGCCCAACTCCATTTGGGCAAGGAACTGTCACCAAGTAGCATGCTCCGTGCCTTTGCCCTTGCTGTCTTTGAAGAAGTCTTGATGTTACGATCGTTGATTCTAATCGCACATTTGAGAGAAAATTGGTTTCTATACGGAGACCCAAACTTAGAACAAGATGTCGTTCTATGGTCACAGTCCTGCCAGTACTGTTAGAGCGTTGGACCCGCAGCCGACGGTTTACTGCCGATACACTGGATGACTCGTGTATATTGGTCGCGAGCGGATCGTCCTAGAGGATGAACCCGATGCTCTCTTATCCCCCCAATCTAAACCGCGCGTTTTATACAGTTTGACTACCAGTTGACTTCCGTACGTTTTCAGATCTTATCACTAAGTTCTGGGTAATGCAGTCTTCGATCGCAGTATCATTACACACACGGCGTGCATTCATCGTGCAAACTAGTAGATAATCTATAGTGTATCAATTTCTACATGCCTC"/>
                    <sequence id="seq_t9923" taxon="t99" totalcount="4" value="GTGGCAAAGTAAGACTAACCACGAATCGGAGACCAGTTAGGGCGGAGGGCCGCCCATAGGTTATAAAGTATTATCGTGTAATGAGATGCATTGGGACTTTTTAACGGGTCCAGCAGCTGGTTCAGCTCGTTCGCGTCTGGGTACAGAGACTATTTAAGAAGCGAACTGGAGGAGAGCGTCACAACCGGATCAGACCTATTGAGACTACAATCACACGTTCCAATAGAATCCATATAGAAGATCGTATATGAGAAAATTGCATTCTTGGACGGGTGCATCCACAACGAACTATAACGACCTTCAGGTAAGTGAGCTAACTTAGCTATGCCACAGACCTCGTTCTACTCATTAATCAACCTAAAGACGCTTGCGGCTTACGGTCTGATCCGGGTTTTGGATGCTTTCTGCACCTTCCTAGTCCAAGCCCCTACTATGACATTTTCCGCTTCAGAGGTCTCTGTCAGAATACAGCTCGTCTATCTGTCAGGGCAAGGCAGGTAAGTGACTCCCTGCGCCGTCCGCGGGTCTATTTCCAATGGGGTAGAGCGTCCGCAGTTTATTACGTGCTGTGGCATTTTACTCTTGTTTCCCAGATCAGTCGACTCCCGCTAGGAGGGCAGAGGAAGAGGTATATGTTGTTTGCTGTGCACGTAGGGAAATGAAGCTTTTATGTGGTCGACGTGATTACTTGCGCCGGTTCAACATCGATAACACTTACTATAAACTTAGACCCCTCATGCGCCCATAGGGAACCCTCCCAGTGCGCCCTACCGGTTCCGTGGTACGACTCGTATAGGGCCCCGCTTTTGCGACGCGTTATTCTTCTACCTTAGCGGGACAACCGGTATCAACATGGATAGGATGGAATCTCCCACACATAATAAAATGCGCGGGATCTGAAAGCTGGAACCTAGGCTTCCTTTGAATTGTATTACTCAACGTGTACGCTCTCCGGATGTTCGCTGAATAAAGGGAAAGTGTGTTAGCCACGGCGCGCCTT"/>
                </data>


    


    


    
<map name="Uniform" >beast.math.distributions.Uniform</map>
<map name="Exponential" >beast.math.distributions.Exponential</map>
<map name="LogNormal" >beast.math.distributions.LogNormalDistributionModel</map>
<map name="Normal" >beast.math.distributions.Normal</map>
<map name="Beta" >beast.math.distributions.Beta</map>
<map name="Gamma" >beast.math.distributions.Gamma</map>
<map name="LaplaceDistribution" >beast.math.distributions.LaplaceDistribution</map>
<map name="prior" >beast.math.distributions.Prior</map>
<map name="InverseGamma" >beast.math.distributions.InverseGamma</map>
<map name="OneOnX" >beast.math.distributions.OneOnX</map>


<run id="mcmc" spec="MCMC" chainLength="20000000">
    <state id="state" storeEvery="5000">
        <tree id="Tree.t:mynexus_tenthx_2" name="stateNode">
            <taxonset id="TaxonSet.mynexus_tenthx_2" spec="TaxonSet">
                <alignment idref="mynexus_tenthx_2"/>
            </taxonset>
        </tree>
        <parameter id="birthRate.t:mynexus_tenthx_2" name="stateNode">1.0</parameter>
    </state>

    <init id="RandomTree.t:mynexus_tenthx_2" spec="beast.evolution.tree.RandomTree" estimate="false" initial="@Tree.t:mynexus_tenthx_2" taxa="@mynexus_tenthx_2">
        <populationModel id="ConstantPopulation0.t:mynexus_tenthx_2" spec="ConstantPopulation">
            <parameter id="randomPopSize.t:mynexus_tenthx_2" name="popSize">1.0</parameter>
        </populationModel>
    </init>

    <distribution id="posterior" spec="util.CompoundDistribution">
        <distribution id="prior" spec="util.CompoundDistribution">
            <distribution id="YuleModel.t:mynexus_tenthx_2" spec="beast.evolution.speciation.YuleModel" birthDiffRate="@birthRate.t:mynexus_tenthx_2" tree="@Tree.t:mynexus_tenthx_2"/>
            <prior id="YuleBirthRatePrior.t:mynexus_tenthx_2" name="distribution" x="@birthRate.t:mynexus_tenthx_2">
                <Uniform id="Uniform.55" name="distr" upper="Infinity"/>
            </prior>
        </distribution>
        <distribution id="likelihood" spec="util.CompoundDistribution" useThreads="true">
            <distribution id="treeLikelihood.mynexus_tenthx_2" spec="ThreadedTreeLikelihood" data="@mynexus_tenthx_2" tree="@Tree.t:mynexus_tenthx_2">
                <siteModel id="SiteModel.s:mynexus_tenthx_2" spec="SiteModel">
                    <parameter id="mutationRate.s:mynexus_tenthx_2" estimate="false" name="mutationRate">1.0</parameter>
                    <parameter id="gammaShape.s:mynexus_tenthx_2" estimate="false" name="shape">1.0</parameter>
                    <parameter id="proportionInvariant.s:mynexus_tenthx_2" estimate="false" lower="0.0" name="proportionInvariant" upper="1.0">0.0</parameter>
                    <substModel id="JC69.s:mynexus_tenthx_2" spec="JukesCantor"/>
                </siteModel>
                <branchRateModel id="StrictClock.c:mynexus_tenthx_2" spec="beast.evolution.branchratemodel.StrictClockModel">
                    <parameter id="clockRate.c:mynexus_tenthx_2" estimate="false" name="clock.rate">0.03</parameter>
                </branchRateModel>
            </distribution>
        </distribution>
        <distribution id="fossilCalibrations" spec="util.CompoundDistribution"/>
    </distribution>

    <operator id="YuleBirthRateScaler.t:mynexus_tenthx_2" spec="ScaleOperator" parameter="@birthRate.t:mynexus_tenthx_2" scaleFactor="0.75" weight="3.0"/>

    <operator id="YuleModelTreeScaler.t:mynexus_tenthx_2" spec="ScaleOperator" scaleFactor="0.5" tree="@Tree.t:mynexus_tenthx_2" weight="3.0"/>

    <operator id="YuleModelTreeRootScaler.t:mynexus_tenthx_2" spec="ScaleOperator" rootOnly="true" scaleFactor="0.5" tree="@Tree.t:mynexus_tenthx_2" weight="3.0"/>

    <operator id="YuleModelUniformOperator.t:mynexus_tenthx_2" spec="Uniform" tree="@Tree.t:mynexus_tenthx_2" weight="30.0"/>

    <operator id="YuleModelSubtreeSlide.t:mynexus_tenthx_2" spec="SubtreeSlide" tree="@Tree.t:mynexus_tenthx_2" weight="15.0"/>

    <operator id="YuleModelNarrow.t:mynexus_tenthx_2" spec="Exchange" tree="@Tree.t:mynexus_tenthx_2" weight="15.0"/>

    <operator id="YuleModelWide.t:mynexus_tenthx_2" spec="Exchange" isNarrow="false" tree="@Tree.t:mynexus_tenthx_2" weight="3.0"/>

    <operator id="YuleModelWilsonBalding.t:mynexus_tenthx_2" spec="WilsonBalding" tree="@Tree.t:mynexus_tenthx_2" weight="3.0"/>

    <logger id="tracelog" fileName="mynexus_tenthx_2.log" logEvery="1000" model="@posterior" sanitiseHeaders="true" sort="smart">
        <log idref="posterior"/>
        <log idref="likelihood"/>
        <log idref="prior"/>
        <log idref="treeLikelihood.mynexus_tenthx_2"/>
        <log id="TreeHeight.t:mynexus_tenthx_2" spec="beast.evolution.tree.TreeHeightLogger" tree="@Tree.t:mynexus_tenthx_2"/>
        <log idref="YuleModel.t:mynexus_tenthx_2"/>
        <log idref="birthRate.t:mynexus_tenthx_2"/>
    </logger>

    <logger id="screenlog" logEvery="1000">
        <log idref="posterior"/>
        <log idref="likelihood"/>
        <log idref="prior"/>
    </logger>

    <logger id="treelog.t:mynexus_tenthx_2" fileName="$(tree).trees" logEvery="1000" mode="tree">
        <log id="TreeWithMetaDataLogger.t:mynexus_tenthx_2" spec="beast.evolution.tree.TreeWithMetaDataLogger" tree="@Tree.t:mynexus_tenthx_2"/>
    </logger>

</run>

</beast>
