# Supplementary material for: Survival and selection biases in early animal evolution and a source of systematic overestimation in molecular clocks
Source: Interface Focus. 2020 Jun 12;10(4):20190110. doi: 10.1098/rsfs.2019.0110 (PMC7333906; doi:10.1098/rsfs.2019.0110)
Supplement: Data and analysis code [file rsfs20190110supp1.zip › BuddMann_IF_SI/VaryingCladeSize/XMLFILES/tenthx_3.xml]

<?xml version="1.0" encoding="UTF-8" standalone="no"?><beast beautitemplate='Standard' beautistatus='' namespace="beast.core:beast.evolution.alignment:beast.evolution.tree.coalescent:beast.core.util:beast.evolution.nuc:beast.evolution.operators:beast.evolution.sitemodel:beast.evolution.substitutionmodel:beast.evolution.likelihood" required="BEAST v2.5.2" version="2.5">


    <data id="mynexus_tenthx_3" name="alignment">
                    <sequence id="seq_t11002" taxon="t1" totalcount="4" value="CTTTGCGATTAGCTAAGAAACAGCGATTTTCCCCGCTGAAAAAAACGCCTTGCTTGTCTACTGTCGGTTCGGTCCACCCGCGTACAGGTCGGTCGTCCGGGTTGTTCGATAATCGCCTGGTGATGCAAATGCGAGCTTAGCGATTCGATCCAAGAATCAGGAACCTCATTGGGCATTCCCTGCCTCGTTCCCCCGTTGACCCTGATGCGAGGAAGCTCGCTTATGGGCATTACGATCTGGTTACAGTTTTACGTTAATGCAGGGACGTTATTATGCACTTTCACGTGAATTAAGAACACTCAGCCCTGTCTTCACGAACAGCATGCCCCCTTATCGGCGCCCTCTGTGAACTATCGTGTGCCGACTCTTTTCGTTGTGTGCCTAATGGTGCACCAACTCGACTCTCGTCGCGTGTCCCCCTCGGTCAGCCTAATCGTAACTATGTTAAGCCCATCCGACAGTAAAGTCCGGGGGAAGCACCCCAATATAACTACCGTACGCAGACTAGAGAACCCTTATACGCATAGAGATAAGTACTGGTCAGAAAACCGAAGCGGAACTACATCTCCGTAGTTAAGAGAGCTGGCCTACCTCGATTAAGCCATCTCGAGTGCCCGCCTCATTCTTCCTCCTCTAAAGCAGAAAGGATCTGGTCTGCTTAGGTCCAATACTAAACCTAAGGAGCCCCTATCCCACCCGTCTTAAGCAAAAAGGTGGTCACAGATGTGCCGAAATAGGATAATTATCGGACCTCCCACAATTCGAGCCGGCCATACATGACGGGAACTTCCACCTAAACTTTGGTCGCCTGGAGGCCCGATGGGGTCAAATGGTTTCTTCGTACGGTTGCGGAAAGAATCAGACCGGGTTTTGTATTTGTTCACGAGTCTGATGGGCACGGTTAACCAGTTTTCCCGAGCCTAGAACAGAACTCGAGTCGCTGTACACCCCAGGAATGTTGGGGAGCTTCGCAGCATTCGACTGCCTCGGAGCGTCGTAT"/>
                    <sequence id="seq_t10108" taxon="t10" totalcount="4" value="ACCACCTGATACGGGCTCGTAACGCACTCTTCCGGGATCATATGCTGACGCTGTCCGAACGTTAGACATGAACGATATAAAGTACACGGACAGTGAGTTATAAAAATCAGGCGGGGGGTACAGGTCTGAGCCCGAGACCTAGTGTCGTCACAATTTTGAGACTAAAAACGACCGACCACGATGCAAAATACTTAATCCAAGACGCCTGTATTAGCTAAAGTCCTATCGAATGACAGAGCGCGCTACCCTCTGTGAACTAGACGATTGTATCTCCTCAGTGTTAAGATTCTAGGGACCCTCACACCCCCTAAATTGGATGGGGCGGCTGGTGGTACCAGTCGCTCGGGATGAAGAGCTTTTCATGCCCCATGGCGGACGGAGATCTCACCTCGCTCTCGCACATAAAAGCATCCGAGTTGCGACCTCATTCAGAGCCCGGGCGCGTAAAAACTACTAGCAAAACTCAAAGCGTAAAGGCCTCTGTTTCGAAAGGCTGACGAAATCTTGCTACAATAGTCCGGAGCAAACCCATACTGCTAACGGAGTTTTGTGCGGTAGTGGAGGTACTGGCCCGTAGGCCATTCGTCGGCTCGAGACCAGCGAAAAATTTACGGCAGTGGCGCGGACGCAAAAGTACAGCAGCTTTGCCCGAGAACGAATGGGGTCTGACCGAGGGTCGCTCATAATTTCATCTCATCTTTTCGCCACGTCCGACAAGCGCCGAGGAGGCTCTCGGGCAGCTAGGTTCGTCGCATCACACGGCTTAAGAGACGCACCCCATGGATGTATTGTTAGCAGTCACCTGTACTCATTATCTTCACCCAAGGATCTTACGGACACAAGTAGCCCCCGGAAATATCCGGACCCCGGTCTTAATATCCTTACCAGTACAAGGCCTGTTGAAATGCCGACGTCGCTACACATTCCTGACTTACTTGGGGAACTTCTCAAATTTAATTATTCGCAAAGTTGCGACGCCCAAGGGGCAGCCGAGGATTGG"/>
                    <sequence id="seq_t10024" taxon="t100" totalcount="4" value="ACCCAATGAAGCCCAGGAGAATTCTTGACTCGTTTTTGCCTAGCGAATGCCAGATTCGTCCGCGAGCGGTACCCGTACCGATGTCACGCATTCTGTATCGTTCCGCTAGGGCGTTATTATCCGCGTTGGGCCTCACCTAAGACACATGCAATATGATAGTGAGCAACTTTAGCGTCGTATAATCGGAGGGTCTTATAGGAATGTCAGAATTCAATTCGTGTCTCTGGCTCTAATTACGCTGTCGGGAACACCTAATTGCTGTCAATTAATATGATCCTAAAGCCAACACCCGCCAAGGCCTGTCCCCCCGACCACGCCTACAATGTCCTGATAGAAAGTTAGCAAGTGTCACCCTACTCGCTGCTACATCGGCCCCGCGGATCATTCTGTAGTAAACTGTAATCAGCCGCTCGTACGTTGGTCCATACGACAAATTTAGAAAGAGGCAGCCAGCGAATTCCACCAATGAATCAGAAAGAATCGATGGTATCCGTCCCAGGATGTTTCTCAACCGTGGCTGGTCTTACAAATACCACTCTAACCCCCAGTAGCCGGAAGAAAGCATCTGCCATACCGTTGGTTCTGACTAGCCTTGTCTCGATGCCGAAGACTTTTTTCCTACCGACACGTCGTAAAAATGCCCATCGTATTCCGCTACGATCTTTCCGTCCCTCATGACCTAGACAAGCGTGTGGGGGACTACCTTGGAATTCGCAACGGGGTGATAAGAGATGGTGTCGGTTAGGAGCGCGTAGGATCGAGGTAAAGCCCCTATACAGGATTAAAACATCCAGAACGGCGCTGTACAATGGACCGCAGAACATAAGCTGCTAACCCCTAATCCAAGTGCGGGTCAGCCTCGCGCAATTGGAGCCGTCAAAAGACAATATCACCGCAGTATGTCGTACAGTCGTTCCGGTGTGTCTGCTTGCCTTAGCAGGGTCCAGAGCAAGATGTAGTGCTTTTGAGCAGCGCAAACCCCAAAGTGCTTTCTTACATT"/>
                    <sequence id="seq_t10128" taxon="t101" totalcount="4" value="GCATTCCGATCTCTGTCCGTAATATGGCCGGGAAGCAAATGGTGCAACCTCGACGGCAGACATCGGGGCAAGAAGGCGCCTGCAACATGGTCCTAATACGACCTCTCATAAGACTGTTCAAGGCCCGGCCCCCGATATAGGAATTATAAGTGAGGTATAAGGCACACAAAGTTCTGGTAAACGGGCAGAATGTAAGCAGCCCATTCGTGACACATACATGGCATGGCTCAGGTATCCCCAAGTACAGTGTGCTCAGCCCTCAAGAGAGCAATCAAGGGGAAAGCGCATGCGGGTCGTAGGACTATCATCACTCAAGACCGCCAAGGCCATTTGGTAGCTCGAGTGGGAAGCGGTCGCATGAAGTTACCACGAAACTTCCGCCCTTGTGTTAAAATCCTGAGTAATTCGGTGCACATAGACGGTTCCCCGGCGGAAATCAGTAACCAAGTAACCCCTTTGATATGCAACAAGTGGGCAGCATCTTTACGACGTTGTACGCCATTGTAGAGATGTGGCGTGCAGCTGGGGATAGAAAGGCCCAGTGTCATTAGGGTCGATTGGTTAGAGGGGCTTGCCACTGCATCCCGTAACGACAATACGTGGATGATTTTAACATCCGTGCTTTATCGCTTATACTGGACTATTCAGACTGCGTACGGGCCGTTCGATATTTATGAGCTTGGTTGCCCGTTGCGGGTTAACGTGGTACGACTAGGCACTCTAGGTAGGACGGTAGGGACCTCTTGTGCTCGCTGAACTGGGGATTATCCATCCGCCTGGGCGGAGCCACGCGCGAACCTGTTGACAACAGGACGGTCTGGATCCCACCCTAGCGCCCGTGTTACGAGCGTGAGACGGTTTCGGTATTGACCCGGTCTTCGGATGTATAAATCAGCGAGTTAGAAGCAAACCTAGACTGTATAAGTCTCGTTCACCTAAAGGTTCGTCATAGCATATGCGCCTTGTGCTCTACCCGTAGGGGCGGGCGAGAGCTCGGGCC"/>
                    <sequence id="seq_t10225" taxon="t102" totalcount="4" value="GGCGTAACAGAACCTTCCCGCATAGTCTAGACCAAGTCAACGCCTACCCATCAGGAAACTGTGGAGACGCTGTCCGCCAAATGAGTCGTACGTTGACTTGCCGACGCAATAGATTTCTCCCGGAAATCTGGTGCAGCGCTTTGCAGATCGTAAACACGTCTGGTAACCTCGTTCAAGCATCTGAATTTAAATTGGTACAGTTAAGCTACTCTCAGCGAAACATATCCCGTCCTTGAGGCGAGTACGAGTTGAGACTGCCTTTTTAATCCGGGTCCTCAGCTAGGCTCAGTGCCGCTTTGGGGTCCAGCAGGAGCTGTACGATTAGCTATCCGGCTCAAAAGCAACATTCTATACTTGCCTAGCTCAATGTAAGTATTGAGCAGATTCCTACCGATTGACAGTTTGACATGCGCTAGGGATGGTTTGGATGGCTGAGCTCAAAAATTACCGACCAGGTCCAGCCTTCAAGACGGGTGGAACCTCCTTCGAAGCATACAGTCGAGAGCGAGCCGACTGGCTCGACTAGTCATGACTAACGAAGTTTTATCGGTTGGTTGGTTCCATCTTCTGACCTTCGCCTTACACTTTCTTCCTAATCAGTATATTGATTGCGGAGAGAGGAAATAACATATGAGCCACCTGAATTTGCACCCATGTAACAGCAGTCGTGCTAGCTGGTCTGGTCACTTTGTACAAGCCTATGCTCCTAGCACGCGCTGTGGAATCAGGTTCCAGCAGAGAGGGCTACTCTTTACATTCAGCAGAATCTCTTAAGCGACAAGCATAAGCGTCGTACCTCGAGATCGATCCAAGCCTAGTTACGCGGATTGAAGTGGCAAGTTGATACTAGTCTCGAAAATCCTTCTACCACGCTCCATTATGCTGTACGTGGCAACCGTGGGCATACGCGTGCCCGATTATGGGTGGCGTTCCGCGGACCGCTACAACTCACCTTCCCCTACAGTGGCATGATCGACTCGAGGTCAATGATGCAGCCGGT"/>
                    <sequence id="seq_t10325" taxon="t103" totalcount="4" value="GCAACCAGTTGCTAACTATAGACCGTTAACGGCCTAAAGAGGACCGATCTCGCGGCCTTCCATTGCGCAGAGCTTAAGATGGGTAATCATAGTTGATTCTAGCTATGAGAAGAGCTGAATAGTTGCGGGCCCCGATGAAAGTCTAAATTGTGATGTAAAAGCCAAGTAAATAAATAGGGCTCGGTCATACTGCCATCTTGACCTTCCGAGCGCATAACAGGCTGGCCTCTTGTACCAGTGTGCAGAATTTCCTCTCTACTTACGGACGCAATCCAGGGGGAGGCTAGCTGGGATGAAAAACCGCCGATCAAACGACACAACCTTGTCCCCTCTGTAGGTACACTGGGAAAAGCTAGCATGAAGTGACCATATAGTTTTCGCCCATCTGTGGAAATGGTAATTTATTGCGTGCGCGTAGCGGGTCCCGGTGCTTAGACCATGCGTGACCTCGAGTCAATCTGCTGCAAGTAAGTGGCTTATTGTTTGGGCCGCCGCATTACATACTTAATTTGTAACATGATGCTGCGGTTAGACATTTACAGATTTCCGGTCGACGATAATTAGAAGGCACTCGTCTCCCCGGCCCTTAGCCAGATTACATAGAATTTATATGATACTATCATATATCTGGTATGCGTAAGTTCCCGCATTAGGCGACACCCTACCATCCTTACTGATTGTGAATATTCAAAACGCGTCGCATTCTTGCCAGAAATGATTCTAGGGAAGCGAATGGGGACCTTTTGTGCACGTTAGGGCGCCGACGCCCGCGCTGGTGCCTCCGTGCCATGAGTAAATGACTACAATTCATGACTGAAAGTAACCGACACTATGGCATGACTTTCAATGGTACAACTGTAGATCTTAGTGCCGAGAATCAGGTTAAAGCAACATAGGTTCTTGCAGAAAAAATACCCTGAAAAAGGGCCGAGCATCCAGAGATGCGGAAGCGAGACTAGGACTGGTGATGCACCCCGATGAGGGATCTAGAAAGGGCGCT"/>
                    <sequence id="seq_t10424" taxon="t104" totalcount="4" value="AAAGTCTGCAATCTCCGCCTGGGAACTGGATAGACATTGCCCGGGCCGAAGTTTATCCCTTGTTTCAGTGCCGACATATAACTCCTGAGCGACATTTCTAACCCACTACCTGGGTCCGCCACACCGGCGCACTAGTGGCTCCGCAGACTGGATTAGATTCCCTGGAGTGTCTTAGGGGACCCAAAGACTTATATAAAGCGCTGTTGGGCTCGAAAGTCGACATGGTTTCGGAGTAAAGCCAACTAAACTATCTCTATGCATATGAACAGAGCCCATCGCGGTTCTTCTGATACCGAACGACAAGGCTGACCATGGTATCGATGGGGCCCTCTCTAGTTCGATCGTTGCGAAAGAGAGCTCCTGTGCGTGTTGCGGCAGAGCTAGACTATCCCAGGCGATGCGCCTGTACATATGGCCGCACTAGCATGTCAAGAGCCGTACTAGCCATTTAATTTACGTCAGGACATATCGTTGAAGGGGCCCGCAAGTCCTCCACATAAAGGGTTCGTCGAACTTCGAATCGAAGTCACGAATGCTGGTTATGATTCTGGACGCGCGAAACCTTAACAGTGTTACGGTAAAACGTCCTTGTCAACGTGCCTAGGCGAACGATGCCGTTTGTAATGATTGCAACAGGGGCTTCCTTAAAACCTGCCACTTCCGGGGGGTCATCGACTAGCACTCCCTTAGTTCAACCACCAGCCATGTGTCATCTCCCGACTCGCCGGCCAGCGGATGCCGCAGCTGTCAACGCCGCCAACCGGATTCTGACAATCGCCTGCAAAAACCAACTCACGACTGCCTTCTTGGTTTTAATATCCAAAGCTGGCACTACTTAGACCTGATTCTCTCTGAATGTAAAGGTCGTTGCTCGTGCAGGCCGCAGAGCTAGGTAGTACTCTAACTCCCACTCAAAAGTTATTAAAACTCGTGACCCGTGGGATCTTTAGGGTAATCAATTTTGTTGGATTCTACCCTCCATGTTCTGCGAAGGCACCAG"/>
                    <sequence id="seq_t10524" taxon="t105" totalcount="4" value="CTTTTTAGGTGACAGTGAGTTGTAAAGAGCACTGGACGGGTGAGTATACTTGAGTTGATCCTGTTGTTTATCTAATATAGTATAGTTGACGGTTGCATCGCCTTTTTCCGATACTACGGCAGAACGGCGAGGGAAGGTAGCCGTCTGCTGGATTGCCGTGAAACACTAACATAGACTGTCGCAATCCGGTCCTCAGCTAATGTTAGGCGATGCTGCGGCATCATGAGCGTGCCAACGGAAACGGCGAAGTGAGCTAATGGGCCGATTATATTAGGTTCCTCAAGAGGATTCTAGCTATGCGGCTCACCTGCTCTGCACCTCCGACCTTCTCTTTTCCCGACCGGACTGTAATCATAACTGCAGCTCCCTTAACCTTTTCTACAGCCTGGCCTCTCACGAGCTACTGCTTTTTAGCTCCAGCCGTGTTTGCTCGTCAGAGCGCGTATAGGAGCCTGAGAGGATAGCGTACCTACATGGCACAAGAAGCCAAGCTGGCGACGATTTTACGAGTCCGCGGACAGGCGGTCTGGACGCTCATCATCTACCTTTTTGGGCAGACGAGAACCTGGATTGCATAGAGAGTGCCGGTGCGCCGTGAGACGAGACGCGCCAACCCCGCAATTTTAACTTCTAATCATTACGCTATTGGAGCGCGCGATCGTGGACTCTACAACAAATGTAGAGCATCTTAGATAATCTTTAACAAGAGACCTGCTGATCGTAATCGCTCGTAACGGCAGACTTCTCCTAATTCCAGCCATGCAAGGAGTCGAACGGTCTCGAGACCTCCAGCATGCTGTGCGCGCGCCAGGTCCCAGAAAACGAAACAATTTGGTAGCGGAACGACTGCCATAGTGTGATTTTGCCCCCCGATAGGAGTCCAACCTGATGACGGTCTTCATTACGCTGCACAGGATCTTCTTAAACGAAGACTAAGGCCCTCAACGGCCCAGGCATGGTAGTTTTTTACACGAAATGTATCCTCCTGGGATGGTCGTCG"/>
                    <sequence id="seq_t10624" taxon="t106" totalcount="4" value="AGGTGAACTAGCTAAGGTTCGATCACCGCCATCTAAGCTGACGAGTGCCCCCCATTTTTGTAAAGACGGTTTCCGGAGGACGTCCCTGGCTAGAGGACCACTTACAAATGTCGCCCGTAGAGCGTCCCGGCTGGAGTCAAAACATATATCTCTTACAAAGATGCAGCTGGCCCGTGATCGAGACTAAGAACGACCTCTGACTATTTGATATCCCAGGGGCACGGTATAGCTCCAGTTGGCTAGGGATTGGCCGTCGCAGTCATGATAGCTAGGGGAAATAACATCAGACAGCGGTCAATCTCGCCTGGGTCACCTATACCACCTGTCCCGTTCATCCCTAGAACATATATTAGCGACATCCGTTTATCAGGATCCTGACGATCGAGTTGGCTGGGAAACAGAAGTTTGAGTAGGTCGGGGGGCTGATGTTCAAACAATAGATACTCGGATCTAGCACTAAGGTGCAGAGACCCAATATGTGGGAAACCATCCTGTCCGCGAATTATGACACACTCCGGGCGGCGCTTCGGAAGTCTCATCGGCCTGACTCCACGGGGGGTGACCGCGTAATAAAAAGTTCGTCACCCTAACCTATAATGAGGTACTTAGCGGTCAGCTCACGGACCTCACGTTCTCCAGCCCGCCATCTGATGCACATGCCACGCCAAATGATCCAGTTCCCTGCCATCCAGTCAAAGTTGCTTTATGGGTCTCTTCTGGAATCGCGAATTTACTTCGAAAATTCGCATGATTCCCAGAGGGAAGTTAATTAACAGAGAGCCCAAGAGTTTCAGCTCTCGGCGCCCATCAATGATCGAGAGTGTCAAACGCGATGTCAACGGGTGGAGAGTATGCCGGCTCTTGCCGTACATGTCAAATGTGTCTCCGCGGACAAGTCACCGGATGTGGTCATCAAATACCGACCGAACAAGGCACCCTTTCCCACGAGTGCGCACCGCGATCGGCGTTAAGGAAAAGAAAAAAGGCCTCGCGGTCCGGT"/>
                    <sequence id="seq_t10724" taxon="t107" totalcount="4" value="TATTGGCGAACGGTCCTCACCGTTAAGACCGACACGAATGCACGCACTCAATTAGGGTCGTCCGCCGATGAGGCCCCTAACCGTGAGAAGATATGAAAGTATCCTGTATCTTTTTGCGGAGCACAGCCCCAGTCATGCCGATGTAGGCCCTCCCGGGTGATGCCGGTCGTACTGACAGCATATGTGCAACGTTATTGACGCTCGGACCAAGTGCCACTTATGGGTTGTAGGATTCTAGCGTTTCACTGCTGTTAAGCTGAAATGACTAGATTTGTGGGTGGGGCAAGTTTAAATCGTGGACAAAGGGCTTCGTTCTGGCCATTCAGTAAAGTATTGACCGGCTATCTCTACAAGAGTCGCTTTCATATGGATCGTGTCAGCAATAAGTACTCTAGGAACTATCTCGTCTCCGGGGCTGGCTTAAACAGAGAGACAAACAGGCGGCGGGACGTGATTTGCTACGTGTCTCCGCGCGCGAATCGACGGCATGCCCTAAATCACAGTTTTAGCGGACTGCGGGTGTAGCAATGCTTTCTCGACTGCCGCTGCGGTAACGGGAGTCCTGGGGCAAGGATTTGAGGAACATGGAGGCCGCACGAAGCAAGGTTCTGCTTTTGTATACTTACCCCCACTATGTCTTACATATCCCGCTCGAACGGCACGATGCGGCGAACCAGAAGGATTCTGTCTACAGCATGATGTTCCCCTATCACTAAGCTTTAAGTCTCTGGCTGACTAGGTCGGTTCTTTGATCAGACCTGTCCTGTCACATCCAACCGTAGAAGTCACTCCCGTTGTTGGAAAGCATCTTTATTGTATTGGGCCAGCCCTCTAGAGCTAGCTATTGTTACTCACTGTGCTGCAGAACGGGGTTAGACCACGATGATGGCTATAGCTAGGCGCCCGGTTCCTCCATTGATCCCTCAGAATGTGTAGACGCTAGGGTACTGTAGATCGTGCTTTCTACATTTCCGTATATCTACATGGGTGACTCGAACAA"/>
                    <sequence id="seq_t10824" taxon="t108" totalcount="4" value="AGAGTTTATAACGGCGTTACATATAGCAAGGCCAAGGTACATAACTCAGGCTTGAAGTTCCATTTCACGATACCAACTCACAAAGTAGCCTTATGCGACTGGAATTGTGGGGAAGGTTTAGCTCTACGTAGCATCGGTGAGTTGAATTCGCACAGTGCAGCCCAAACATTGAAGAGGAGAACCGTTTTACGTTCTTTGGATGCCGAATTTGGCATAGCGAGACGCGCGGTCCTCGCAAACCTCGGCCCGCCCTGTTGCAACTGAAATTATGAGGCGGTACTGCGTGACCAGGCGTGGCCCCGAAGCTATACCAGACAGGATAAGATCCATATTGACGCTTAGGGCAGGGGCGCAATCCTTAGCGTATCCGATTCTTCGGACTGTGTCAAGTGGTCACTGGAAGCTTTTCCGGTTTCTAAGGGTACCCATGGTCATCTTAAGAAGGTGCAGAGTCCAACAAGCTCGAGTCAGTCTATGAAGATGAACCGAACCAATGCGTATAGGTTACGGGTATAAGCTGCGGTCTTCACGAGGAGGCGGATCAAGTCTGCTAAGGGAGTGCCCGCTTCAAGAACGCTATTACCCACTCTAACCCTGCCCTGATCTTAAAAGGTAACCCACGGTACGCTATGTAGTCCAGGCTACCCCCGGCCCGCGCGTAGGTGCTCTGTTCCTGAGGCCAGTGCTTTCTCGATCCGTGAAGCTAAGATGAACTGCAGTTTTGGTGAGCCCAGTATGCCGACTCATGTGCCTATCGGACGGGAAAAGCGGGCTCAGGGGCAATCGGCTTCGGGACTCCTGCCCGCTTGTAGTCTCGGCAATGCCCCCAAGATCATAATCGTGCACGGACAGGACCCAATCAATTGCCAGGAGGTGTGTCCCGAGCATCCCGGGGGTGTATCTAGATAATGGCGGGATAGGTCCAGGCTGGGCAAACCGTGCCCCGGTGCAGGATACGGAATTTCTGAAAAGGGCCTTCAGCCTCACTTCGAGGGAATGT"/>
                    <sequence id="seq_t10924" taxon="t109" totalcount="4" value="TCCGAGCGCATAATATTCAAAGATAGCAAGGAGCCGTTCACGCGCAGTCTGTCGAGTGCGACCGTAGATGGTCCCAGTCAACTGAAGTCTGTTGTCAGTAGTGCTATTCCAGACGGCGGCAGCCCTTAGGGCGCCTTGTATCTCATCACCTGGCCCATCCGTTAGGTCATCTCTCCCACTGCTAAACGCGAGGTAGGCGACACAATGTAGTAAGGATCAACACAAAGTAGCAAATAACCGTCGGTAGGTCCCAGCTCGAATGTCAAAAACACATCGAAAGGCCCACAGCGAAGATTTCGCCATCACGCACCCGTACAGTTGGCCTTTCGCGTGGTAAAACAGTGTTGGTCCAGCTACTCCTTTAATGACCAGGGGTAATGGTCTTGTCTACTTCGTAGAATACAACAACAAACGGGTTAAACCGATTATCCAATGGCGATGCCCGGGATGTGACTTGGTAATGTATTAAGGCGACCGCCTGCAGGAAAAGCTCCGGATCAATGTACTGCTTAGGCGCCAGAGGATTTCGGATTATCGGATTACCGACGAGGGAAACGTGAACTGTAACTACCGCGGGAATTAATCGGGCCGTCCGTAAGGGCGAGATCGTAATCCGGTATGCAAGCGCTCTCAATATCCTAGCGTTCGAAGTTGAGTTCAAAAACCACAGAACATCCAAAGCAGGCCAACTTTACAGTCAGCAGTACTAACGTTGTCCTCACCGCCGGGGACTGCTTACACCACCTCTGAATTCATAAAGTTAAGGCCTTGTCAGCGAGTGGGTACACCTTCTATCTCTAGTATCTCCACTTAGTTGTATATATACTCCCTTATAAGTTTCACCAAAGTAAGTACGGAGGATGAGAAACCCTACGAACGCAGATTAGTCCTATGCGAAGACAAGGGCCTAATATTTAGACTTAGTTGAACCATCTTACGAGACGGGCTTCAGCTACAAACTCTACGCCGATGGTAGGTGGCACATCTCGTTGCGGAGTCT"/>
                    <sequence id="seq_t11130" taxon="t11" totalcount="4" value="TCAGGACAAGTCTATTAAGGATCCCCAACTAGCAAACTCTAGAGCAATCACCCCCTGTTCTCCTCGCTTTTTCAGAACTTGGATATTATAGGTTGAGTGAAGCTGCTATAAGGTTAGTGTCGTCTCACTCACAAGGTTAACTAGTTTCGGACGCTTCCTAGATATGAATGGGGTAAGAACTCGAACCCACTCTTCGACGCTACTTGAAACACCGGACCAGTGACGCGTTTTACATCTGGCCTCGATGTTACCTCGTGCCAAAAAACAGGAATTGCCGCGAACGTTTTATAGGGACTAATGCCTGCGATGAATAGCACGTGTCATGATAGCCGAGCAGTAAGTGTCGGAACCCCATGCGTAACGTAAGGATTTATTGCACGATCGAGTTTGGAAGCGGTTCGCTAATCGGGTCGGCGACAGTATTGCACAGCACCCATTGTACACTATGTCCATGCAACCTTAGTGTTCTAGGTGGAGTATCTACGCCTATACTGTAGAGCATTTTTATCCTTTCAACTACTGCCACTATTTGACTGCTGGATTATTAATCGAGCACAAGGTAAGATGTTAAAAGGCCTCTTAAGGCGGTGCGGAGCTGCGTGCTATTTACACTTCTCATGCACTACTCCGTCAGGCTTTGGTATACCGAGTACTCGCTGACGTGCCAATATTAACAGTCCTGCATGCTGAGCTCGCCTTGAGATGATTCTACACGGCCGTGGAGGTATGAGATTGTTTCCCGTTCGCGCAGTAACGATGGGACATCAAAGGGCTCGATTTTTCGACGGGATCGCCTATCGGGCAAACTTTGGCAGAAATGGAGTAGTCCATCAAGCTCTCCGCTCCATCGCACGTCTGCTATACGACTTGCGCGAGGCTTAGGTGTAGAATCCAAGGAGGTTCCAGTAGGAGTTTCGTTAATACGGATCAACCACCGTGGGGTTCATAATCTGACGTACGACTTGCGATTCCCCCCGTGCTGAGAGCGAAATAAAGCTAT"/>
                    <sequence id="seq_t11028" taxon="t110" totalcount="4" value="CACCCGGGAACCTCTCCCACGCTGGCTCACTACAACCTAGATCTCAAAGGCAATTCCCTAATTGCGAATATACTGCAGAAGGGAAAAGGCTAAAACCCGTTGTGCTTCATGTAACTTTGATCAGTTAAACCATGACTGCACTTTAAACGTGAAATATCATATCTCGAAATCGAGATGGGATGACACCATAGCCGCAGCGGCCTCGAGTGGAAGAGTCCAGCCAGACTACCTACTCGGCCGGTATGATAGGTAGAAACGGAGGCAGGCAAAGTCCAACACGGCGACAGTACTCGTAGGGAGCACCCTCTGTTGCCTGTGATGCATACTGAATGTCTTTTACAAGATTGCGCGCGCTTTCCATCACGTCTGCGCCTCCTCAACTGTCTAAGTTAGTTTTACAATCGGCTCGACCTCCAGTTCGACTCGCGAACCCTGGATAGAAGGTAACATCTCTGCGAATGTGTGATAGGGGCAAAGGACGTCTATTCGCATTACACGCAGAAGCCCTTCGGGAGTCCTGTCCATTCTAATCCCGATTTCCCGTCATAATCATCGAGGCATAGTCTGGAGGCGCTACCAAAGGGCCTCAGTGTCGTGGTTTCAATAACTTGGGAATTCGTCGCGCAATCCCGTGCAAGGTTCATCGTTAATTGCCAATTGTCTTCTTTTGGGGCCGTTTACCTGGAACTTTTGTAGATCTAAGATTTGGCGCCTAGAGCGGGAGTCAACGCGCATGGTCAGCAAGGGCACTTTTCCTCGGTCATCATGATCAAGAACATACCTTCCCCCCCCATGCTTGTTGTCGAATCGCCGCCTCACACCTTATGCCAATCATACAACACGGTGCGACCTCTTTACTCGACTGGGGAAGTGACATGGTCTTTGCCCGGCGTCAGACCTCCGGGAGAGCTGTGAAAAACTTGGGGCGTACGTGTCTCAATTGACTTTGACGCTTGAGCTTTTCTGGGAAAGTGTTACAGGCGCATAGGATTCACTCCAA"/>
                    <sequence id="seq_t11131" taxon="t111" totalcount="4" value="GGGAGATTATCTGTATTACGGCTAGATAAATGAAGTACTAGGCAAGAACGTCTGGCAACAGGCTAGATCGGGAGCTCGATAATAGTCCAACATCAAATTAGTCAAGAATTTCATCGATGTCGTGTCTTTTGCCAACCGGCCCACCGCGCTAAAAAGTAATTGGATACGGTGTAATGGTCATAAACTGACCAGTGGGGCCACCTGACGGGGTGCTGGCTACCAATTTGGTTGGCTGCTCTCTGACCTCGGTCTTAGGACTCACCGGTTTTGGAGCACATTCTTGAACTCAGGGATGTGTCTTGGCCCTGACGTCCTGCCCGTACTCTTGCTCGGTTCTAGGCCAACCGCCTCTTCTGGGCTTCTGATAAGCTGGATGGTGCAACGTTACAAATACCTCCTGAGACAGCCTGCGCCAGACATGTACAGGTTTGGCGCAAGTAAGTAAATTTGACCTGGATGCTGTTCAACGATGCGTGGCTCCACTGTCGGCGCACGCCCTCGGCCTCAGTTAAGGGGGTTCGGTGAAATCGGTGTACCACGCCTGACACTGTAAGCTTACTTTTGAAGCACGCTTTATGTTGTCATTCTGCTCGAGCTGGCTGATCGCACAGCAGAGACTTTTTACGAACGCGCGAGGTCCGCTATGAGAATCCGGATGGCACCACCGGCCTATGTTACATACTGTCCTTTGTGGGCGCAACATCACTTACCTAGTACGGAAATAGCAGGCCTCACCGGCGAAGCATAGGTACTCCGATCCGGTGTATGATCAGCGCGACCGGTCTTGAATTTTCAAATCGACGTAGTCTCGCTAGACGTCCCGCAGTTTTAGCGGCCGAACTGAGAGTTAGCTTATCTGTTTATTAATAACTACACGATTGGTGTCACACTTATAACAGATGAGACCTACGGCTCCTCTTCGGCTTTCTATCGAATTAACTCAATAAATACCCGTAAAGTACCGTTTAAAGGGACCCTTATGCAATCCACTTCAGTCATC"/>
                    <sequence id="seq_t11226" taxon="t112" totalcount="4" value="AGACAAACCCTAAGGCGTACGAGGCGCGCGCACCTCGGCGAGCATATTCTCACATAGGGGAGTAAATGGAGCGCCGAGGATGATCCCTCTAAGTAACCTTCATAATTACCAGCCCATATTGCCAGAAATCGACAATCTTCCTGTGGGGACTCTTTGTGTGCGTTCGTTCTATGCACGGTATCGTGACTCCATGAGTAGGGACCCTAGCAGGGAGAAAACGCTGGGTTCGCTCCATTTGGTCCAACAGCTGTGCCGTGAACTGATATCAAGCTAGCACCATGCAACGCTCAATGTCGTTAATAGTACTCCGGTTTTTATGCACCTTGGCGTATGCAATCTCTCACAGTTCCTGACATTTCGGCGGGACGTGGTTCGCTTTCCCGTGATACAAACGCGTCCTAGACAGATGGTCGCAATGTTTTGCCCTCCATCTTAATATCATGAGATCGTGATTGTTGTAGGTTGCTGGCTCTACGCCCGCGTATCTCGACAGTTTATATACAAGGGACTCACGGAACAGTTGATTTATCGCCTTCGTGCTTACAAGGACACGATCGGGACGGAGGAGGTGCCATACATCGTTTACTCCTAAGTAAATCGAAAAGCGTTAGTTCATGCCTCGCCTCACTGGCTGACTACGACCGACGCTGACTCAGCTCATTACGCCTGGTCCGTGATTGCAGCGAAGCGACGGTCCATCCAAAGTTAATCGGTCACTGATATCTACTCATCGAACTTAAGCCGTTTATGCCAGGAGGCGCCCACGCTGACGCGACTGGCTCAGCTAGGACCACGGCAATAACATCGATCAGCTGCATGCTTATAAGGTATAACACGGCCATTCCTCCGGGGTGGTAGCGTGTGAGTTCTACTTAGTCAGTAAAGGTCAGTGATTTGGCTGTAGTTTCTCCGCTTGACCTCATTGCAATTCCTACACCTCAGCCCCTTGAAACAAAATTTCGTGATATCAAGACTAGGCTGCGCTATGACATGTTAAGGG"/>
                    <sequence id="seq_t11325" taxon="t113" totalcount="4" value="CCGTCGGTATGACATCAAGAATGTGGGAATCTAGGTTAGGTTGTCGAACCCTCTAGTTGAGTCCCATTGTCATGGCCCAGCCCAGATATCACCGTCTAGAAGGGCGGCGGTCCCTTAGCCTGACTAGACGGGAGTCCCACGGAGCGTTCAGCGTCCTTTCATCCAGCTCAATGCATCGCGAGATACCCGCACACTACCGTCAACTCGATCCCCATGCAGACGTAGGCTGCTCCAAAGGAATAATGGTCTAGCTGTGCTAGGATAGTCAGACGAGCGATGTGCATTAGATATGGATCCAGTGCGAACTAATCGTTAGTAAACTTGAGCTCTTGTAAATGATAGGCGCTGAGTGCCCTGGAGGAGCCGCAATGATGGTTCCTTCTCTATGTAGGCACGGACTAGCCGGAGTTTCGTGGCACGTCTTTACATACTTCATCGCCTCTGACAGACTAGTAAGACTCCGCTGTGAATCCCCAGAGGAGGGGGATGCATCCTTACTCTTGCCGTGTAGTCGGTTCCTTCGAAGCTAACCGAAGTTATCGGTAATCGTCAGCCTGCGAATTTCGTTATTATATGTACTGAACCTAGTTCTTCTTTCTAGGGGGCAAAATGTGATCGGCATGTCCGCCATTGTGCGAGGCAGCGCCACCAACGAAGTAAGTGCTCACCCCGTGGGTCTTCAGGGTTCACCATAGTGTGTGGAAAAAGTCTTTCCGTACCCGAAGCTAGTTTGGCTGCACTAACCGGCTCTCCCGCCTGCCGGAACTATCGGGACACTATTAGCGGAAGGTCAGATGCCACCCCCGTGCAGTTGGCCAACCGGTACATTTCAACCGTAGACATACCACGTTGTCCGAATTCACCTAGTTCAGATTCCGAATTCCACAATGAATGCGATTTAGTCAGGGCGACAACGAAATTAGGGAATGGGGTCCAAGCTGATTCGTAACACTAGATGTACAGCGACATCGCTGGCGTAAACCACTTTTGGTGTGTCTGC"/>
                    <sequence id="seq_t11425" taxon="t114" totalcount="4" value="GGGGGGTTATCTGCATGCCGGCTAGATCAATGTAGTACTAGGCAAAAACTTCTGGCAAGTCGCTAGCTCCCGAGCTGGATAATAGACGAAAATCAATTTAGTCACGAATTTCAACGATGTCGGGTCTATTGCTAACCGGTCCCCGGCGGTTAAAAGTAACTGGATCCGGACTAATGGGCATATACTGACAAGTGGTGCCTCCTGACAGCGTGCTTGCTAACAAATTGGTTGGCTGTTCTCTGTCCTCAATCTTAGGACTTCCCAGTTATGGAGCGCAATCTTGAACCCGGCGGTGGGTCTTGGCCCACACGTCCTGGCGGAACTCTTGCTCGGTTCTAGGCCAACCGCATCTTCTGGGCTTCTGATGTGCTGGATGGTGGTACGTCACAAATACCTACCGAGACAGCCTGCGTAAGACATGTACCTGTTAGGCTTACGTACGAATATTTGACCTGGTTGCTGTTCAACGATCCGTGGATCCACTGTCGGCGCACGCCCTCGGCCTCAATGAGAGGGTTTCGGGGAATTCGGATTAACATGCCTGAGACTACAAACTTGCGTTTGAAGCACGCTTCAAGTCGTCACTCTGCTCGAGCTGGCTGAACGCAGAGAAGACACATTTTACGAACGTGCGAGGTCTTCTATGACCATCCCTTGGGCACCATTGGGCTACGTTAGATACTGGCCTTTGTGGGCGCATCATCTCTTAACTTGTACGGAACTAGCAGGCCTCGCCAGCGAAGCATAGGTACTTCGACTTGGAGTATGATCAGCGCGACCGGACCTGAAGTCTGAACTCCACGAAGTGACGTTAGAAGTCCCGCAGTTTTAGCGGCCGAACAGATAGTTCGCTTGTATGTTATTAAATATCAATACGAATGGTTACAGCGTTAGAAGAGACGTGATTTACTGCTCCTCTTCCGCTTTCGATCGACTTAACCCAATAAAACGCCCAAAAGTACCGTTGAAAGGACGCCTTCTGCGAACAGCTTAACACATC"/>
                    <sequence id="seq_t11524" taxon="t115" totalcount="4" value="TCATCGGGCAGACTAATGGAATTCGAAACTCCACGTGATGTTCTCGTACACACTCGGTAAGCGCACTCATTACTGGACAGGTGTAAGATGAGCAACTAGCGGCAGGGGGGACTCTTCGATTGACGTTCCGGGCGTCGTACGGATGCTTAAACCTCATTAAAAACAGGGGAACGGATCAGGGCATTCCCACAACATATCCTAAACATGCTCCGGGTCAAGGTATAGGCGTTTCTTAAAGAAAAATGGCTATGATGTGCTGGGCCACTAACATTAGCGATGTGGCTCAAATTGCGATTGCAAGAAAAAGTAATCGTACTATACATGAGCTCTTTATGTTGAATGATGCTGGTGGATCAGGCGGAGCCCATGTGTTCGTACCGTCTACAGGAAGTCTCAGTCAAGGCCGCGTTTTGTCAAACTTCCTCATACACAGTATAGTCTCTGAAAGTCCCGTGAGACTGCAACGTGACTCCGAAGAGGAACGGGGTAAATTCCTATTGGTTTAGATTAGACCGGTTTAGGTACGGTTGGATATCTTATCCGAAGGTGCTAGTCTGCTAACCTTGTCATTAGATTTAGTTTTCGTGTTACTTATTTCTAGCGTACAACTTGCGGCCGACATGTCCGGTAGTATGGCAGGCTCCGCACCGTGCGACCTGAGTACACACGGATGGAGTATGTAGAATTTTCCATATTGGGTGGAGTTATTATTTCCGCAATCGGTGCGACTCCGATAGGCCGTACCTGTTCTCCGGCATGCCAGACCGAATGGGCCACTATCAGCAGAATGTAATGTGTCATCGCCGAGCACTTGACCACACGATTCATGAGAACCGTAAGCACACCACGGTGAGCGATTTTACCGAATCCACTTTTGAGACGCCTCAGTGAAGGCGATTTCGTCAGCGACACGACGATATAAGGGTGTGTCGTCCAAACGGGGTACTAACAACAGTCGTCCACTGCCCCATACGCGGTTAAGCCCTTAGGGTGGGTTCGC"/>
                    <sequence id="seq_t11624" taxon="t116" totalcount="4" value="CCTCGACGCGCATAACTACCCGTTGCTTTTGATAGACTCTGAATCTCACTCTCACCGAACACTTATCGTCATGAAGGGAAAAATTGTATGGGTTGTCGCATCGTACGACCTCGTTTATATCAAACGAACATCACACTTGTGTTTAAGTAGTCCAGTTCCTGAAGGAGAAGGGTTGGGATCGAGGGTTACCTATGTTCGGGATATAAGTGCCGCATATCATAGTTTATTCATAAGTCTGCATTAGCAGTCAAATGGGACCCGCAAGCAAGTCTTGGGGCGAGGAGCTTATAGGATTGGTGATTTCTGTACAATCCTTAAAGGCACGCCGCGCCGGTCGCAAAACTAGAACATTGGCTCATGCAGTAAGCGGATTTGTTCCGCCCAAATGTCACCGAGGTTACGCCTTCTGCTCGCATTAATCATCGCATCATAGAGACCTCACTCGCGCTATGGGGTATCAAATTTTTTGGGGCCGCGTTTACCAACCCACCCGGTACGCGAACCAACACTTCTAGGATGATACCGGCATTTGAAAAGCCATTGTGTCTTAGCGGTGTCGGAATCACGAACACGGGATTCCTGAGACGCAAGGTGATTACTTTCAAGATTTGATAATGAGTCCTTCCGGATTTCCGCATAAGTTGCGCGAGTGGTGTCGCTCCGCCAAATATTCAAGAGTCGGGAGGCGCCTTACTCGTTACGGAGGTACTAAACAGACGTGTCTGCAGGACATTATAGACGACGCGTGTACCACTAGGCGGTCGCCACTGCTGTGGAATAAACGACGTGGTCGAGCCCAGGGAGGCGCTTTCAAAAGGTCTCGTGATCACTATCGCACCTTACGCCACCGTCGATATGTTGCACTGTTTCACCGCCTCTTAGATTCTTCACGCTGAGACATCGCTCAGGAAGCTTCTAAAGCATGGGACTACACATCCCGAACCTTTAAGCCGAGGTTCCACTTGAAGTCACCCTAGACCGTTGTAACAGGTCTAAGGCG"/>
                    <sequence id="seq_t11724" taxon="t117" totalcount="4" value="AATCGGGGACAACCCGACCCGTAGGCGTAACGGTCACCGGCTCGAATAGAAATTACATATGTCGATATGTTCAGACTTGAATTGATATAGTGTGTGTTTACTCCCCGACTGGCAAGCGGCTTCGTTGGGTGAGATCTGACGGCGAGGGGCTCGTCTCAGAAATCCATCATACCTACCGACCTTCAGAAGATAAGCGGCGGTCTCGTCGAACTAGCATTAATGGCACCACATCAACGTTTTACCAATTTGCTCTAATCCCACGACCTAACACCAATGAAGGAGTAGAGGCACTGGTCTAACAAACGTGGGATCACCACTTAAATTTCCGACGATCTAGAAAGGGTCGAACCCAGTAAGTGCTCTCGGCTAGTGCTGCAGACGCAGCTGCACGGAATCTGCAATTACATAAAGTAACGTTTTAAAATTTTCTTCATTAGCATTTGATAGACTAGTCCCAATCGCAGGGTTGATTAATGTTTTTACCGGACCGTCTGCTGCGCACGCCTCATCACGCAATCAATGGGGAATTTTCGAGGCTGCACTTCTTAGTCAAGCTAGTTCTAAACTAAAACGGTGAAGCTTTGCCCGGTTGCTAATTCCTTCACCACTACCCAATGCGTCCTTGAAAAGAATCCTCGCCAACTAACGTGAATCAAAGGACCTGTAAACAGCTGCGATCACCATGTGTCTTGCACCGTGCTATAAGGTTTCCGCGTTGCGCGGTAATTTATGGGTTTATTTTGCGAAGAATCTTGCTGAATCACAGTAATCAGTGAACAGTTGACCAACGCTACTGCCTACGTCATAACCCGGGTCGTCACAGCGCGGGACCGTTTCCATATTAAGTGGCATTTATTGACCATTAAATATTTCAGATTCTTGAGCTTGCACATTCTGTGCATTCACCCATCTGAAGGATCGGATGAGGGTCATTGTGCCTTACAACATAAATCGGGCGCCGAGCACACCAAGAGAAGGCGGTCTCCATGCATGGTGGAAG"/>
                    <sequence id="seq_t11824" taxon="t118" totalcount="4" value="AATCGACCAAAGTTATGTTAATGTCCTCCTCACCTTAGGTACGCTATTGTCCCACTCGTGTAATCGCGCTTTGCGAACCCAGTTCTAGTAGCATCCACAGGACGCTAGTAGCAGCAGTTATGAATCCAGGGGCTACATACTGGTTAGTGTGCCAGCTGAATTCGGATGAATACAGGTAAGCGGGGCCGACTGTGTTGTCTAGTCGGACGACCTAGCTTGCCTTGTTTGCTCGCATTTGGATGCGCACACAGCTTTGGCGCCACGTTTAATTTAAGGTACAGTTCTCAATAGATGTTTAAACCCGTGTATAGACTGGTGAAGCATTCTGCCATATTACCGAAAAGTGGCGACGCCTGCATGAACTGAAATTGTTCAGGTGAATTCCATGCGTCCTCACTGAGCTCTCGGATTTAGCATGAGGGCTAGCATAAAGGTGTACAATGATCTAAGGCGACGATCAGTTGTATACATGCATAGCAAGATCGCCCGGGGCCACAGCATTGTGTTTGAGTCACAATGCGCTTCTTAGCCACTCCCGATATCGAGCCTAACCGTCGTCCTATATGTTTTTGAAGCCAGGCTCTAAGGATCCTCCTCTTAGCTTATGAGCCGTCATGTTTGGGCGAAAGTTAAGCGTGTGACCCGGTGTTGTCCGCTCTACAGTTGTTCTTCCGCCAGAGGATGCCACTTGACCGATTGTCCGCTACGTCGACTCCCTTAACTGGGCAGCGTAGCCAAACTACAGGACCACCTCCGCCGACGAATGGAAGCTATTATTGGACTGATAGACTGAGACCATAAACCTCATACGTTTTACACTTAGCCAGGACCACGGTGTTTGAGAGGATGGTCTATCAGAACTCCGTGTTTCTTTGTCAAGAGTCCATTTACCGTTGGCAAGCTGATTGGGTTATATGCGCCAGGAGATATGTACGAGCCAAGCAAATGGCGTTAACCATGATTGCGTTTGAGAAATTCCCGCAATACTACACGTGATAAT"/>
                    <sequence id="seq_t11924" taxon="t119" totalcount="4" value="CTTTGCGATTAGCTAGGAAACAGCGATTTTCCCCGCTGAAAATAACACCTAGCTTGGTCACTGTCGGTTCGGTCCACCCGCGTACATGTCAGTCGTCCGGGTTGTTCGATAAGCGCCTGCTGATGCAAATGCGAGCTTACCGATTCGATCCAAGAATCAGGAATCTCATTGGGCATTCCCTGCCTCCTTCCCTCGTTGACCCTGATGCGATGAAGCTCGCTTCTGGGCGTTACGATCTGGTTACAGTTTTACGTTAATGCAGTGACGTTATTATGCACTTTCACGTGAATTAAGAACATTCAGACCTGTCTTCTCGAACAGCATGCCCCTTTATCGGCGCCCTCTTTGAACTATCGTGTGCCGACCCTTTTCGTTGTGTGACTAATGGTGCACCAATCCGACTGTCGTCGTGTGTCCCCCTCGGTCAGCCTATTCGTATCTATGTTAAGGCCATCCGACAGTAAATTCCGGGGGAAGCGCCCCAATATAACTACCGTACGCAGTCTAGAGAACCCTTATACGCATAGATGTAAGTACTGGTCAGAAAAGCGAAGCCGTACTACATCTCCGTGGTGAAGAGAACTGGCCTACCTCGATCAATCCATCTCGAGTCCCCGCCTCACTCTTCCTCCTCTAAAGCAGAAAGGAACTGGTCTGCTTAGGTCCACTACTAAACCTAAGGAGACTTTATCCCACCCGTCTTAAGCAACACGGTGGTCACAGATGTGGCCAAATAGGAAAATTATCGGACCTCCCACAATTCCAGCCGGCCATACATGGCGGCAACTCCCACCTAAACTTTGGTTGCCTGGAGGCCCGCGAGGGTCAAATGGATTCTTCATACGGTTGCGGAAAGAATCAGTCCGGGGTTTGTATTTGTTCCCGAGTCTGATGGGCACGGTTAACCAGTTTTCCCGAGCGTAGAACAGAACTCGAGACGCTGTACACCCCAGGAATGTTGGGGAGTTTCTCAGCATTCGACTGCCTCGGAACGTCGTAT"/>
                    <sequence id="seq_t12129" taxon="t12" totalcount="4" value="TTGGCGAGGAGACGCCGGAAATAGGAGACCATTGCACTTGTTTGTAGCACTACACCATATGCAATTCGAAAAGCCCCTAATTGGGTATACTCTATGTAGTATCGCCCTTAATCGCGCAGTTTAGTCAGTCCCGCACTACTGATGTCATTCTCGTCGCGTCAATACAACATACTGACCGGACTACAGCGCATCAGGCTCGGTAACGCAGGACTGCCAATAAGTAAACCACCGGAACTTTCTGTAAATATGCCCTATTGTCACATTCGACCACAGTGATAAGAAAAGTAAGACTCGTCGAGCTCATGTCTCACCAATTCAGAGAAAGCCGAAGACCTCGAGCTAGACGTACGCGCTCGGTGCCTAGGGGGGAACATGAAGCGGTGTCTACCGCTGATCTCCATTTAATTGTAGGAGTGTTGCGAAGTATGCATGAACATCTGTTGTCCCTAGGGTATTATAAGGGATATAGGGACAGTGCTGTAGGGTACAGTCTGCTGCCCACTCCTGATTCCTGGCCCGTGTTTCGAAATTCCAGGCCGTTACTCTTCCGCCCCCGAGACAAATATTAATCCCTAGTCATTATGTTCTGTTACTGAATCCTAGAATAATACGACGTCCAGGTCTAACGAGAGTCCGATCCTACTAACTCCTGTTATAGGAGTGGCTTACGGCTGGAGGAAACGTGTGTCTTGGTCCGCGCTAGAGGTTGGCCCTATCGCCTTACTCAAGATCCTAGGTAAGAGGGGTGACCACCGTTGCATTATTGTACTCCATGAGTGGATGTCCGACGTTATGGCCGACACCGCGGCGGGGGTTGTAAAAGCCTAGGACCTATCCTCAAGAACTTGGGTTTCATTGTTCGGCTTGAAGCACACTGTCTAGTAAATCCACATGCGGCCCCTCTCGCCACTCTTATTATAGATCGTCAGTCTATCATGGGTAGGTCCTTGAGAGGATGCAGCGCCTTCGCGCGACGATCGATATCAATGTGGGTGGATAA"/>
                    <sequence id="seq_t12024" taxon="t120" totalcount="4" value="CTACCAACCCCCTATCATTTCTCGGCTTCGGGTTACCCATGGTTTTTCAAGATGTTCAAAATGAGCAAAGTTCGCTTTAAGGAGAACGAGAGTCAGTATTTACATCTCAAGTCGATATTGTAGCTCATGGCTCCAGCGGGCGCCGAAAACTAATCGTTCTACTACAACGACCGAAAGTAAGTGCCTAGTTAAGTGTGCAATCGGAGCGGCACGCGAAGCTTATCGTAGTACTAAGGTGTGTCGTACCTAAGATTTGAAAGTCAAATGTCTGGAGGGAACGCTGGAAGCGATTGGAGTGGCTTATCCCCTAAATGTGAGCGGTCGCGGAGTTGCGGAGGCCGTGTGTCTAGCGTCCATTTATGTGGAGGTTACCCGAGGCGTTTGCACGCTCGCCAGCAATCCTCCTTTAACTATAGCAGGTGCGGTCGTTCAGGAAGGAAAGACTAGATAATAACAACCTGTATGCTTTCGCATTTGTTCGTGTCATCCTTACGCGGATCGAACTGAGTTTGCGTGAGTTTTCCAAACGAGCTGGTCCATTGATGGGCTGAATCTTGCTGTAGACCGAGGCTTATGTATCAGGACTGTCACCCTGAATGAAGAACCAGTCGCCGATGTGAAACGGGCACAGCAGTATGGGAATTGGACCAAGCATCTAGTCTAGGATTACTGAAATCACGGGTTTGGCATGGTTTGTGTTTAACTTGGGTCACAAAAACCCGGAGCCGTGAAATGCGTTTGAGTGCTGTTTATTTGAGTAGCATTGAGCTGGGAAGCATCTGCCGATATCAGTTTCATTAACGACTGAGGACATGCTACTCCCACAGTCGTCGGCGACACCAGTAGTCTGCTACATTGTGGTCTTGCATACGAATCAGTTGTTTGGAACTTCATACCAGATGCACCGGTCTACCCGACGCATACCGAGGTTAGCCTGATGTTGCCTTTCCTACATGCACAGTCATTCCAATGTGTCGGGCTTCCGGTTGCAGAGATCCGT"/>
                    <sequence id="seq_t12128" taxon="t121" totalcount="4" value="GTCCGGTGAACCCATGCACCATAATAGGCTCGCGATGGCCCACCGAAACCCCACTTCATAGGAATGCGGTTACCGTGCGGCTGTCTACCACTCTCCTGCGTTCACCTACTGCATTATCGACAACTGCTCGCCGGAGCTAACTATAACTCTTTATGATACGGAAAAACTGTTGCATCACTTGCTTTGACGGTCACTTCGATATTGCAGTAGCCATATCTTATCTCTCCTTGTGATTTCGTCGTCGGCTGGGCCTAAGTGCTGCTAAATCATGGGCTGCTAATGCCCCTGCCCGCAGGTGCCTTTAGCCCCCCACACCCCTGGTGAAAGCTGCGACTTAGGTTCGAGGTGGCAGACCAGTCCCTCCCACATGTGACTCGCGGCGCAATGTGCAGTCCAGTGGAGTCTGCCAATCTTAGTATGCTAAAGTGGACCGAGTGTGTAGCCCTGAGTTATCGTATTATTCAAACGGATCCGATACCAATGGGGGCATGCCATGCGCGATGCTCGTCAATCCGCGCTTGCACCTTAGTGATCACATACGACCCCGGTGACGGGTGGAAAACAGCTGACTGGACCTGGGAACAGATTAGCACCTATTTAGTATTGAAGTATATAACCATACGGTAGAGGGAAACACAGGCCCATCGGAGCCCACTACTACTGTTCGGTTTTGCATCACTTTGAAAACCGTGTAGTGACCTTACACAGGACACTGAACTCGGAAATCAACTAGAGGGGCCTTCCGCAAGTCGTGGCCTAAATGAAATACGCGTTTACCGGATTAAAACTTGACGAGCCAAGGTACACATGCTTATGTAGGAAATCAGTGGCTTACCCCGACTCCATGAGGCGGTAAGGTCCAGTTGAGTACGTTCGGCTTAAGAAAATTTCTTCGCGTTTTATGGCAATGGCGTTGGGGTGTATCCGCTTTGCGTAGTCTGAGACCTATCGAGATACATGCCTGCTTGTTCGCGTCAGGAGGACTGCGTAATGATACAGT"/>
                    <sequence id="seq_t12226" taxon="t122" totalcount="4" value="CCAGCGGTATGACATCTCGAATGCGGGAATCTTGGTTAGATTGTAGAAGGATCTAGTTAAGTCCCATTGTAAGGGCCCAGCGCAGATATCACCGTCTAGAAGGCCGGCGATCTCTTAGCCTGACTAGAGGGATGTCCTACCGAGCGTTCAGCCTCCTTACATCCAGCACAATGCATTGCTGGATTCCCGCACCCCACCGTAAACGGGATCCCCACGCATGTGTAGGCTGCTCCAAAAGACTAATGGTTTTGCTGTACGGGGCTAGTCACACCAGTGAGGTGCATTAGACTTGGATCCAATGAGTCATAATCGTTAGTAAACTTGAGCTCGCGTGAGTGATAGGAGCTAATAGCTCTGGAGGAGCCGCAATGATGGCTCCTGCTGTATGAATGCCCGGACTAGTCGGAGTATCGAGGTGCGTCTTTACACACTTCTTCACCTCCGAGAGACGCGTACGCCTGTGCTGTGAATACCCAGATGAGGGGCATGCATCCTTAATCTTTCCGGTTAGACGGCTCCGTCGAAGCTATGCTATGTTATCGGAAATCGTCAGCCTGCGAATGTCGTTATTATATCTCCTGAACCTAGTTCATCTTTCTAGCGGGCAAGGTGTGAACGACATGTCCGCCAATATGCGAGGCAGCGCCACCAACGTAGTAACTCCACACACCGTGGGTCTTCAGGATGCACCATAGTGAGTGGAAAATTTCTTTCCGTCCCCGATGCGAGTTTGGCTGCACTAACCGGCTCTCCCGCCTGCCGGACCTATCGGGACACTATTAGCAGAATGTCATATGCCACCCGCCAGCAGTTGGCCAACCGTTGCATTTCAACCGTAGACATACCACGTTGTCCGAATTCACCTAGTTAAGATTCCGAATACCACCATGCATGCTATTTAGTCAGTCAGACAACGCAATTATTGAATGGGGTCCAAGCGGATTCGTAACTGTAGATCCTCAGCGACATCTCCGTCGTTAACCACTTTTGGTGTGTCCGC"/>
                    <sequence id="seq_t12324" taxon="t123" totalcount="4" value="ACGTTGCACATATTCCCATTCTTGATTCTAAGCACCAGAGAACAACGCCGTCCGATTCCTATCGGTCGTGGGTTCAACAACCCAAAGGAAGCTTGTGTTACATAGGCAGCCCGCGGTTAGCGCTACATACGGAGCGGCTCCAGCTGAATTTGTATACAACATAAACGGACGCAAAGCCGACTTTCACACATTTTCCTATTATTCTAGCGTACGGCCTTCGTCTAAGTTTGGGAAGGTGATTGCACTACGTCCATTACGTTACGACGTGGATACTCCGCACTCCTAGCCCACCCGCCGGAACGAACGACGTTCTTTGCCCGCATGTGCCGAATCGCCAGTAGACAGTGTCCTTGACAAGCCGCCCCGGAAGAGCTGTTCTCTCGCCGTTCACAGGGTCATATCTTTAGGTATTTGTACTACCACGATAACGCCTCGACCCGGCTCTTGTCTACCTTGCCACTTCTCAAGAACCAATACGTCACGCGACTCTACTTACAGCCCTCGGAAGACCGTCTCCCGACCTGACGGGGTTGCAAAGGCGTACCGACGCTACACTGGTGATTGTCCATAAGCACCTTGTCGACCTACTCCAGAGTAACGGTAAATCGTAACTGGTCCCATACCGCCATTGGGGAGCGGCAACATGACCCCGCAGCCCTGAACAAACCACTCCGATATACACGCTAGAGGTTGCGGTAACTTTCTGATGCCGGGTTCGGACAGCGGTTGATCCTACGACCACGGCGAATTCTTGTTTGAAGCGCTGTAAAAAGGAAGTCGCCAAACAACGAGGCTTCAAATGCCCTGACAGCAAGATTAATTTCTCGATGAAGAAGCACATAGGTTTGAGTTGTAAGAACCTGGTCGGGATCCTTATAGAGCGACGTATTCAACGCAACGCAAATTCGTTTTAACACTACGAATAGGTTTGCAGGGTCTGAGAGTCCCGTCTGTTATCAACACGTGATAACGGCGGTTTGCGGTTTTTCTGTGCGCACGG"/>
                    <sequence id="seq_t12424" taxon="t124" totalcount="4" value="GCTTGCGCTTCCCGATGAGATAGTGAAACTAACAGCTGGACATCAAAATTGACGTGCCTTTAGGCGGATGAGACCATTCCCAGCCAGGTCTGGCGCGGGGTTTGTTGGAGGGGCACCAGCGGTGTGAGTAGCGACCCTACAGAAGCGTTACATCAAAGAGGAGCATCAAATTAGTCCTTCGGCCGAAAACCTGGAATGGTAAATCGGAGATTTTCCTTGATTATCGGCACTGCAAGCGAATTGCTGGATCGCCCTCTTGGGATGCCATTTTTTTGGAAAAGCATATGAGTGAACTTCAACCAGCCATGGCCTCCCGGCATGACTTCCCCCCATGGAAGGACCGTTCCGTAAGAAGTGGTGCGGAACCTATTCGGTCTTATCGCAAGGGCGCACAGACTAGTCTTCGATGCTGAGTGCCAGCCGCGCATACTTATTGTAGCTCAGAAGCGCCACGTAGACAGTTCAGTCTCGCCGTGACACACGGGTACAGGAGCCGCACGCGTGCTCGAAAGCCCTTCCTCGCGATGTTCACGTAAATGGTCCTACGTTAGTGACAGGCCTTATGCTCTATAGTACCGAGAGCACTCGGGCATATGAACAGGCCTCACGCGTGCCTGTCCTGCTTAACCTATCTAACATCTATCTTCGCATGGTTCGCTTACTAACACTCCTACATACGAGGTGACTTGTTCCCATAGACTTCGACAGCGTGTGTCGAGGTATGCACAAGCCCATGGTACAATTATCGGTCGCTACAAACTTCCTCGCGACCGGCTTGCTGAACTACTTCGATCTCAGCTCGGGATGGCTCGACGCCGCCGTTGCGAGGATCGTTTGTTGTTACGGGTCCGGTTAGCTACATACCGGATCATGATTTGAGGGATTGATTTGATTAGCACGGCTTAGCGGTATGCTAATAGATGTAAGGGCATTCGTGTTCCTGACAAACACGTATGGGTTGGTATTTTTCTCGTGAGAAAATCTTCCACGACTGACGTAT"/>
                    <sequence id="seq_t12524" taxon="t125" totalcount="4" value="CTACCACCCCCCTGTCTTTTGGCCTCTTTGCCGTACCCAGGTTACTACAAGACGTTCAAATATCAGTAAATTCGCAATATGTCCAACGGGAGTCAGACTATACATGTGAATGCGAGGATAAGGATGGTGGCTGCAGACGGAGCGGCAATCAAAACGTGCACCGATCACGAACGAAAGCAAGCGCACGGCTAAGTGAGCAATTCTTGCCTCCGGAGAAGTTTTGCCAAGCAATAATTTGTGGGATCAGTACGATGCGGATACCCAATGCCTGTAGGGGAAGCTAGGAGAGATTGGAGTGACTTATACACAGAATGCGTCCGGTCGAGGAGTCGCGGCGGCCGTGTGTCTAGAGTGCATATAAGTAGACGTAACCCGAGGAGTTTTCACGCGCGCTCTCCGTACTGCCTCTTCTCTAGCCATTCAAAACGTTCGCGAGGGGATGACTAAATTATAACAACCAGATTGCTATTGTCTTGATACGTGTCGTCAGTACTAGGGTCGAAGGGAGTTTTTTTACGTTTGCCATGTAAGCTTGTCCATTGACGGTCTTGGCCTTATTAGGGACCGAGTTCTGTCCGGCAGGTCTGTCACCGTGAATGTTAACTGAGTCGGCGCTGAGGTACGGAGAAAACAGTATGCGTGCCCGACCAATCATCTAGTCTTGATTCTTTGAAATACCAGCTTGGGCCAGGGTTGTGTCTAAGTCGCGTCACGGAAAACCGGAGACGTGACACGCTTGGCGGTGCTGTTTAATAGACTATCATTGGGAGGGGCCACAACGGTAGATAGTAGTATCATCAATTGCTCAGAACATGCTACTCCCACTGTTCTCGGCCCTACGAATTTCGTGCCACACTATGGGGGTGCGAAGGGCATAGCCCTTTGCAATCACATACCAGATGCACTGCTCTCCTCGAAGCATACCCCGGTAACCATCGTGATACGCTTGCCTCAGGTGCAGGCCTCCCAATGTGTCGGTCTACCGGAGGCAGGGATCGGT"/>
                    <sequence id="seq_t12624" taxon="t126" totalcount="4" value="GCACGAAGGCCCTCGTAAACGCACAAATGTTCCGATCGCCGTCCAGCGCTTTCCCTGGTGCAATCGGGGTTTTCCGAAGAGGATCTTGTAACAATATGCTGGGAGAACGAGCAGGCGTGAGGCGGCCAGTCCCAAGTTACGTTTTCTTCGTGCTGAGGAACACGAACTACGGCAGGAATTTGGACCGTATGCCCGCCAGTATACGCTCGCGCAGCGATAAACGGTAACATACTCTTAGACACGGGCAAGCCCTTTAGGAACACGGATCATGTTCTGTGCATGTTTTTTGACTATTGGCGTACGGTAACTACACGCGTGAACTATTCAGGTCTCGTTGCTGAGTGGGCCAAGTGGTCAAGGTATTTGCCGGTATTGTGCCCCATAGGCGCGATTGACAGAAACTATACGCTTCCGATGTTGGGACAGTTAACAACTCTGTCTAGATCGGTCCCTCCAGACGCGGACCCAGTGGGTGGGGAGTAGTCCAGGGGAAAAGGGGGTTCTTTTCCTACCTAAAGGTGCGGAACATGTCGATATAGAATCCAAACTCCCGACAGAACCTACGATGCACAGCCAATGGTTCGCACTAAGTTACATTTCCTGTACTTGTAGTATCCCTTGAATCGCGAATTGGATCTGGCCTCTATAGAGCCTCCTTGAAACGGTAACAACCCGGTGGTTTTTTACGAGAACCTACGCTGAGCTAAGCTTACTACCCGAGGTGATCGGAAGAGTGGGAGTAATGCAGAGGCGCGCTGAAGGTTGACTGCCTGCTGAGGGGTTAGGTACGCGAATCCGCAATTGCCATACCTTTACAGGATCTTCTTTGCAACCGCACTGAGATCGACTTCATACCGGTGCTGCGCGTAATTTTTTACTCAATACATCTAATCATACGTTCCTAGTGTGTCTATAGCAGTTGGACGTCTTAGGTCTCTTGATCTTGTCAGACTAGGCTCGAGACTGGGGTAAAGCCTATTCAGACGAGTCAGAAGCATAG"/>
                    <sequence id="seq_t12724" taxon="t127" totalcount="4" value="CTCGCGGCCTCCAACCTACCAGATTTGGTAACGAGTTGTTTGTTCGAATCGCTTTCTACGTGTTGTTATAGGACGCCGTCATATGGGGCTGTGATTAGCTTGAAGAATAGCGTTGGCGTATTTAAGGGGTGGGAATGATCCGGAATCAGAAGGCGGTCACAATGCTAAAAGCAATCTGCATATGGGAGGACCACATGATACAAGGAGTATTCAGGGCCCTGGAGTATTACGACGAGGCCTGACTGATGTGTCCCAGCATCTCTCACCAGGACGCCCCGCCGCCCTTAACTTACGATTCGCCAGCACGGGTCGGCAGCTACATACACACACAGGTGCAAACCTAATGAGTGAAGTGGGTGGACTAACACGCGCCCCTGTGGGAAAGTTCAAATGGGGACGATTTCGGTACAAGAAGGGGCCTTAGGTGTCCAAATGGTCCACCCGATGCCCATTGTCCGTAAGTGAATAGGGCTCATGGGGGTTATAACAACCGGCACGCTCGATGATGTCCACCTGCTATGATTTGCGACGTCATTAGCTGTACGACTATGGCATGGTATAAGTAACATCTGGCTATGATAGACAAAGGCTTTCAGTGTTCAAAGGAGCTAGTCGGGTCGGCTATTCATCGGCACGCTATACTAGTGGAATTCGACCTCTGGGCGGATACAGAGGCCCGTAGTAGCCTATAGTAGATGGCAACCAGCTGTGGCCACCGACTATCCCGTATTTAAGACAGGACGCCAACGATATCTGGAAAGAGGCTACGGTCCCAGGGTCATGGAATCCCACTCACTGTGATTCGCCAGGCGAGCGCCGCACTTACGCGATCGGCACAGATCTCGCTATAATAGTATTGCATCCGGATTCCTTGACGTGCCGTATAAGGGTATGGGCAGTTCTGCCGTTACTCGTCCAAGGCAAGATTTCAACTACCGTCGCAGGTCTTAAGAACCGGGGTATGGGCTATGATTGGTTTCACAATATGCGTGGCGAAACA"/>
                    <sequence id="seq_t12824" taxon="t128" totalcount="4" value="GTACTATGAAACAACCACCCTTTCTATAAGAATAACCTAGGGGTACTCGCCCACAGACATAAGGTCAAACCGCGGCGGAATTATAACAAACCTAGAGGGAGATCTTGTGTTTAACATTGTCCACAGGTGCTAGCCAATAACGAACCACCATTAGTTTTATATGCCGCGATGTTTAAATTCTAGGGCTTAAACAAGGGCGGGGACGAGCGCGCAGGACTATTTGTATCGTTACTTGGTGCGCGATGACCACCACAACCCAAGGAGCATGAAACCTAGGCAAATCCCCCTTCCCGAGGGGTTACACATCTGACACCTGTCTGGCCAAGAGACTGTACCTACCACTAGGGCCCCCTTAGTGCTGAACGCCGACTTCAGTACAAACTAGTCTGGCGTAGATACATTCATCGCTAACTCCTGTTACTTTGTATAATTCTGGGCGTATTCCGGACAATATGAGAAGTGGAGAATTTGTGCGCTAACAAGTCATCATGTTAGGGCTAACGTACAAGTCGTCTTTCGGTCATGTCTAGTCGAGGACGTCTTGGTTAGCAATTTGGATAATGTATGCTCGGTTTTTTCCCTGGAACCGCACTGCTGGGCGGGAGAATTGCTCAATTCACTACGGGACTCGGTAGTACGCACAAGCTAGCATGCCAATACCACGTCTTACGGAGCGGTCATGTAGAATCTTTCCATCTCATTTTTCTTGTCCTAATCTGAGAAGGCCCCGTGTGGCGGATGAGGTCGGACTTATAATCGTTCGTGGCTAGCAACTTTTTATCCACCTACCTCCATCATTAATCTCCGGGCACCGGCCTCATTTAGCGAGCACTGGGATTGTTGAGCTGAATTCCTATGTACGAGTGGTAATGCAGCAGTTAGAATCTACTCATTAAGGCACTGGGCTGGGTCCTGAACAAGTGGCCACGGCTTAAATTGTGCGAACCTTGGGTTTCCGCGTACGTGGCAATGGCAATCCGTGATATTGTATTGGCTCGAA"/>
                    <sequence id="seq_t12924" taxon="t129" totalcount="4" value="CTTGGCGGGTTCCCGACAGTCAGACCGAACTGCCGTCCGGCGATTAGAACTGTGCGGAGACGTTTTTTCGAGTAAGCTGCTACCGGTTCCAATCAGACGGGGTTGTTAAGTCTCTGTAGAATATTGGGGATCGACCTTATCCAAGATCTGGAGGTAACTAAAAAACCGTAAGGGACCGTCAGTGTTTTTACCTCGTATCATGTGAAGTGATGCTGCGGGTTCCCCAGCATTCACGGCGATTTACTGTGTTGCGGTCAGGGGGTGTTAGTATTACGTTCGTCTAAAGGATTCAGTGTCTTTAAGTCCTTCCCGCGGTTCTTTCGTGCTCCACGGATTAACACAGGACTCAAATAGCAGTTGCGGATCACCTTGGCTTTTTTACAACCCGGGCTTACACGAGCCTTTGAGTGATCGCCCCAGCCGTTTCGGCTCGACGGAGCGCGGTGAAGGGCAAGGGAGGGGTGAGATCATAGCGGAAATAACGACACTGTATGGGGTCGATTTATCAAGTCGACGGGTCAGAGGTGTGGACAGTCACCCTCGATCGTTTGAGACTTACGAAAATATCGATGCAGACGACAACGTGCGAGCCTAGGTGGACTAGGCGGCCCAATTCCTCGTTTGCTGCATCGAACCATTACGGGATAGTTGCCTTTCTTTGATTCCGCCTGAATCAATGTATAGTATTTGGCCTTCGCTTTAAGCTGTCCTCTGCAGAACAATACCGAACGCAATCACCAAATCCTGGTAACAGCGCCCATTCAAGGAGAGCATGATGGTAAAGACTTCCGACACACGATGGCCGTCGCAGGTTGTCGAAAAAGCTACTGCGAGTCTGACCAACGATCGTCGTAATGTGCGTTCGAGCTCCGGTATCATTGACAAACGCTGGCGGTCCACGCTAGGCAGTACCGACACAGATTTGAGGGTTGCCGCGGCCGTCATCAACCTAGACACGTTGGTAGCCTTTAGGTTATGGGAACCCCCCGGATAGTCTTCA"/>
                    <sequence id="seq_t13108" taxon="t13" totalcount="4" value="CAACCGCGTCAATGTCGCGCGCTGTCTCACAATAACATAGATCGCAACGGCAATACCCTGATTGCTAATATACTGCGTAAGTAAAAATTCGCTAACCAGTGGTGCTTTATCTTACTTAGCGCAGTTAAGCCATGACGCCACTTTAGACGGAAAGCATTATATCCCGAAAAGGTGATGGGGCGATACAAAAGCCGGGGCTAACTCTAGGGAAAGGGACGGGCTATTACTCATACTCGCCCGGAATAACAGCTGGTAGCCAAGGCGGGCAAAGTCCAGCACGGCGACCGTACCCGGAGCGCGCATCCTCTGCATCCTGTCATGTATACTGAAGGTCTCTTACAAGATTGCTCGAGCTTTCCCTCCTGTCTACCGCTCCTAAACGGCAGAACTAAGTTATGCAATAGGCTCGACCTGCAGTTGGGTTAGCGAGCCCTGGATAGAATGTAGAATAGCTACAACTGTGTGATACGGGCTGAGGACGGCTATTCGACTTTCAGGCAAAGGACCTACGCACGTCCTATCGTCACTTATCCCTAGTTCCGGTCAGGACCATCAAAGAAGAAGGTGGAGTCTCTACCAGAGGGCCCCAGTGATGTGGGTGCAATGATTAGGGGATTCGCCGCAGAATCCGGTGCAAATGTAATCTTAAATTGACAATTCTCTGCTTGTGGGATCGTGTAAGTGAATTCTTTGAAAATCTAAGATTTAACGCATTGTCCAGCAGGCAACAAAGAAGGGCGGCACGGGCTCTTTGCCTCGACCCCCTTGATCAGAGACAACACTCCCCACCCCATCCTGTTATTTGAATCGCCGCGCCTGACCTTATGACACGGATGCAACAAGGTGGGCCCACTATTATCTACTTTGGAAGTGACCTGGTGATCGCTCTGACTCAGAACTCCCGTAGCGAGCTGAAAAACTTATAGCGTACTTGTCGCCAATGACTTTGAGGCTAACGCTTAGCAGGGTTAGTGGTACAGAGCCTTAGTATCCAGTCCAT"/>
                    <sequence id="seq_t13024" taxon="t130" totalcount="4" value="CATTGCGGGTTGCAAATGCGAAGTGATAATTGCGGGAGAAAACCGAAAATGGGGAGGTGACTGTTGGTTTCCATCATTCCTCTGCATGTCAGTGGCCAGGTTTCATACCGAAGCACCTGATGAGTCAAGACGCAGGTTCTGTAATCGTAGCATCAAAGAGGGAAATCACTGGTGTCTCGCGTCCCCGTGACGTGCTACTCATCGCAACATTGATCGACGTGCGTAAGCCGAACAGGCAAGTTACTGTTTTTCTCAAATAGGACAACAATATCATTCACGCTCAAATAACTATAGTTCAGTCAAATAGGTATTTGCGATGTCCCGGACCCCTTTAAGACGACCTTGACCTAATAACACAAGGGGGGGTTTTTCAGTGTTTGCGAAAGGCGGCAAAACGCACATCCTGCAATTGTTTACCAGACTCTAGGGATAAGCGTATTGCTGTTGAGCGCATCAGCGAGGTAATAGGCTACATGTCACCCCGAGAAGCCCGCCATTTGTTAGATGGAACAACCACACACGCCCGGAAGGGCGTACTCGCCCAACGACCAAGGCCGTCCTAAGTAACAATGGTGACGAGAGCACGCTTGCCTGGATCCAGCCGGAGCGCGTGCCCTTCTGTCTCCACCGCGTGTAAACCAAGATTAACGGGTATCGCGCAATCCGGCTGCTAAATGTGAGGAGATTTTCTGCCAACCCTAACAACAAACATATTTAAACTAGAGCGCAACCAGTGCCGTAAATGATCCCAGTCGAGATATTCCTGGCTGCCTTACAGTTAAGACACTGCGTCAGGACCTAGGGGTGTCCGGTTGGGTACTGGACTAAAATCGTTTATCGTAACGCCAGCTGGCAAGCCCATGCGGGACACTTCTGGCGAGGTAGAATGGGACTGGCATATATAACCAAGAGGCCAAAAATTGCCAAGGAGCTAAATGCCCTCACCAACCCTGAAAAGTTGGTTGACCTCACGTCGATCGAACGCCTATTACGGTCGTGC"/>
                    <sequence id="seq_t13128" taxon="t131" totalcount="4" value="CCTCAATACTTACGAAGAGGTAGCGATTTTCGCCGCCCCTGTAGATTAAGTTCGGGATAAATCTAACTCCAGTCGAATAGTACCCAGGTCAGTCGCAGGGAGAATAGTATTCGTGCACGATTTACTGACTGCGACGTAATACTATTGCATGGTCAAACCGTTACAAGATAAGGCTCGACAGGACGGGTACGTTCGTTGCAATGTTTCCTAAGACGATAGTTCGGGGCTCTACCCCTTAAGTTACTCTACACCGATACATAGGTTATGTAGTTCTCCGTGGCTATAGGGTGTAAGCACGGTGTCGCATACCCTCTCGGCGTTCGCCCCGCTTTTTTTGTGCCCATTCTTACGTATTCGGTCCGGAACCTTCTAGGCCCTCGCGGTAAGTACCTTTCACGACTCTTGAATATCCAATCGCCGGCGAGCGGTCAAAATGGAGCGCTGCAGAACCTAGTTATCACGTATACCCCGAGCGGCCACACCCTCCAGGGAGCCGTACGATCGATCGTATCTAAAGATATCTTTGGTTGTCGGAATTGGCCTAACGAACTGAACAGTATAAAGGCAATTTAGACGTGGCATCACGCGCTTGTCCTGCGACCCGCCGTAGTAACCACTGTAACACTAAGACTTTTCAACTATACGTGAATTGTTTTGATGGATTACATTAGAGGGTTTCAATAAACTTGTACACCATCTTTATTGGAGGACCTGTGGGGTTTTATTTCGGCGAATCATATGCGTCGGGTGCGGCGTAACACTCGGAGCAGCCTTAACTGTCACGAGCTCAGTCGGTAGCAAGCGTGCTATTCTAAAGGTATCGCCTAAGATCCGTGCTGGTAACCCCCCTCGGATGCATCTTTTATGCTCGCATTTTCTACGAAAATGTTCATAATTACAGGGACGCTGTTCCCGGACCGAGGTGAATGCTCTCTCAACCCCCATCAACCATGATCGGTAGGTCTCATTGGAGTGATCGTCAAATCTTATACTGATCTGG"/>
                    <sequence id="seq_t13226" taxon="t132" totalcount="4" value="ACAGTTCTAATCCGTCTAGCTTAGAGTGAGCGCCAGGTGCACGACAAAGGTGTATGCTTCCATCTCAGGATACCAAATCACGTACAAGCATTCGGCGAAGTCCGATGCGAGGGAACATACGATCTCGGTTGCATCGGTACGTAACATCCGTTAAATCCGACACAAAAATTTACGAAAAGAACTATCTATTTTGCTTAGGAGGATGAATGCGGCATAGTGAGACGTTCGGTCCTTGCTCACGTCGCGCCGGCCTGATAGAACTCAAATTATGAGGCGGTACGGTGTCACTAGGCGTTCGCCTGACCCTATACCTGACAATATAAGATCCAATTTGTAGTTTTGCGCGAAGCCCGGGGGCAAAATATTTCGGATACTAGGGACTCTGTGAAGTGGTGAATGGGCTCTTATAGGTGTTCTAAGGGCAGCGATGGCCCTCTTGAGATACTGCAGATTCAAACAAGCTCGAGTTAGTGAAGGAAGAAGTACCGAAATATTACGAATAGGTAATAAGTCTCCGCTGGAGTCTGATAGAGGACCCGGACCGAGACTACAACAGGTATGCACGCTCCAAGAACGCTACTACTCAGTTTAGCGCTGCTCCGAGGTCCAAAGGATGACCAACGTACGCTCTGTAGCGTGGGCTCTCCCAGGGTCGCTTGTAAGTGCCTTGTTGCCGAGGTCAGATGATTCACTTGCGATGAAGTTTACATGATGTCCCGTTTTAGTGAACCCAGAAAGACGACAGACGGGGCTCTTGGACAGGTGTATGGGGCTTTGGCGCGATCGACTTCCGGGCCCCTGCCCGCTTCTAGTGGCGGGACTGCCTACCAGGTCCAACCCTGGCACGCAACCTATCCGCTCAACACCCAGGGCCTGTGTCCCGAACAATAGTTGGGTCTAGCACTAAAATAGCGGGAAACGTCCAGGCCAGGAAACCCGAGACCCCGAACACGATACTGAATGTCACGGCATCGACTACCGCTTCCGTTCTACAGGATGA"/>
                    <sequence id="seq_t13324" taxon="t133" totalcount="4" value="ATATCGTCACGATTCAGGATACCTGAAATTTGCTAATACCGTTCCTCTTTCTACCGTTAGGCATGCAGATGTTGGTTGGGATATTTTCAGGTCAGTAACGTGAGTTCGCGACAGCGATACTGGTGGCTTTACCTACGATGGACGTGTTCGGGCATCTTAAATCACACTTCCCCAAGTATCATCGTTGCGGAATGTACCTGCTGTTTTCAGCCCGTTTGACCGGGACGAGCTCCTTAATCATCAGGAGCACCTTGCCTTCACCGTAAGTCTATAGCTTCGTCCGCTGAATGGTTACACAGACATTGATGCGCACAACTCACAACAGTACCAATTGTGCGGACAAGTCGGGCTGCCTGTGTGAGGACTGGCGGAGGGTGGCTCGAAGCCGATGTCAGACCTAGACAAACGGGTATCTGTGGTTCTTCAAACATATTCACTGAGATCTCAGGCCCCTCCGATGCTCCTTTGCTCGCATAAAGAGATTGACAGAATAGTTGTAGATTGTAATCAGGCGGCCATACACGGACGCTATGGGTTGATGGGCCGACTCTGAATGTAGGGCCCTGTCCTGAGGTCTGTTAAGACCATGCCCCACTTGGAGGCGACTACTGCGCTTCCGGATGTCGAGAATCGATAACGTCGTCTGTGTAGACGAGCCAATTATAGTGTCTGAATCAGGCAACTCTAGTGTGTGATCGCTCAAGCGATAGTACGTGGTGGGTAAGGTGGCCACTGAAGTAAAACCGTCTCTTGTACCTCGGGTAACAACCTGTGTTTCTAGAAGAGAACGTGGATACCAAGACCGCAACTGCTGTGGTACTTGCCCAGGTACCACCCATTCACGTCACAGCAGCTCGGGTCGGCGAGGTAGAGCACCGTGAGTGGGACTTCCCGCACCCGTCTCCGTTGGTGGATTACATTACCGTTAGTAGTTCGAGTGGACGCGCATGTGGAACCGTCCTAGGTCTCTTAGAACCTCCACGACTTTACGTGTAGCTAT"/>
                    <sequence id="seq_t13424" taxon="t134" totalcount="4" value="GCTCGTAGGTCTTTTCAAACTCTTACCTATGGCCGGACTGTGAAATTGCCGGTAGCTTCCAGATGCCAGTGGAGGGCGGATTGTCGCGTCACTTGCAGAATCGTGAGATGACTCACTGAATGTCATCGTAACCTTGGTTAGAGTCTTGAAGTCTAACGCCACCGGGCAGCCACCGCAAGTCGAAGGCGGCGGCAGGGTGCACGTTCCCGACGGAACCTGGCGTAAGTCCACCCCTCAGTAAATATGCGGGCCTATGGGCTGACTGCGCGATCCGAGTCAGGCCTTTGGTACCCTACTCAACTCCCAGCGGCGTGAATAGACATAACTATTATACCTGCATCATAACTTGGACTCCTGTGTGACTCAGAAAGACCCAAACGGTGACAGAGAATTATCGTTCACCCTGCCGATTTGGCTAGAAGCTACGCCCCGTCATTGAAACCGGGGAAGTATACATCCTCAATCGCGTCTATTGGAAACACGATGACGGGAGCTCAGCGGTTGTACACTTGGGCAAATGCCACGCACAACCCTCGACTCAGATACAGCGAAGCGCGTCAGCCAATAGCTGGTTTCACGAACCTCTGATATGCCCTTAAGGGTACGAACACCAAAAACTTTTGCGCGATAAGCATTTTAACGCCAGAGCTCTACCGGTGGTCCTGAATGATCTAGGCTCGTCCAATCTCTATGCCTCTTTTGATCCCCAATACTGCGTAGTGACTTTTGCGAAGGAGGTAGCTGCTCGGCGATTGATAAAGTAAAGGCAGCGCCATAGGCCACTATAGATTGGTCTCGTACCCTTCCATTCAAGGAATGATGGTGATGTATAAGGGTTCCTCTAGTGTAAACTAGTCAAGGTCAGTTAGTCATGAGGGCGAGTGGTAGTCGTTGTGTCCAGCCAACTAGGGATCGGACGCCCTTTGTGCGCGTGCACCACGATGAATGTTCCACGGAGCAGTTCATAGTTTTGACACGAGTTTCTCCATCTGCAAGTCAG"/>
                    <sequence id="seq_t13524" taxon="t135" totalcount="4" value="GAACGGCAAAACGCCCACCCGTACCAGAAGAATAAACTAGGGGTTCTCGCCCACTGACTTAGTGTAAAACCCCGGCGGAAGTATAACAAACCTAAAGAGCGATCTTTTGTTTGAAATTGTGTACAGGTGCTGGCCATTGACGAACAAACATTAGCTTTATATGATGTGATGTTTAAATTCCAGTGCTAAAACGAGGGCGGGGTCGATTGCATAGGACGATTGGTGTGGTTACTTGTTGCACGATGACCTCCAGAACCCGAGGAGCAGGAAAACCAAGCTAATCCGCCGTGCCGACCGGCTCCACATTTGATACCTGTCGGGCAATGAGAATGTACCTACCGCTACGGCCCTCTCAGTGCTTAACACCCACTTCTGCACAAGGCCGTCGTTCGTAGATACAGTCCTCGCAAACCGCTGTTAATTTAATTAATTCTGGGCGTGTATCGGACAATATGCGATGGGGTGAACTTGTGTACTAACAAGACTTCATGCCTGGGCCAAAGAACAATTCGTCTTTCCATCGTGTCTAGTCGAGGACTTATAGCCTAGCGAATCGGCTTATGTATGTACGGTGTATTTCCTGGACCCTTTTGCCTGCTGGGAAGAATAGCCCATTTCACTACGGCAACCGTCAGTACGCCATACCTAGTATGCCAATACCTACTCATACGGAGCTGGCATGTAGCATACTTCCATCTCATCAATCTTGTCCTAATAAGAAAACACACCGTGTTTCGTTTGAGGTCTGACTTAGATTCGTCTCTGGCTAGCACCTTTTTCTCGACCAACCGATAGCATTAATGTGCCGCCACCGGCCCCATTTAGCGAGTACTGGGATTGTAGGGCCAATTTGCTATGCACAAGTAGTAATGCAGCCTTTAGAACCTACTCATTTTTGCACTGGGCTCGGACCGGAGCAGGTGCCGAGGTCTTAAATCGTGTGACTCATAGGTATCCGCGTACATTGCTATGGCCGTCCGTGGTTTTGTATTGACTCGAG"/>
                    <sequence id="seq_t13624" taxon="t136" totalcount="4" value="GCCCGCCTTGGGTGTATAAGGCACCGTTCTTCATCAAGGGGGGTTCCTGTATCTTGGTAACGGCCGCACCCTCACGCCTATCAAATTTTTAGCGAGTTCAATCGACAATGAGATTGGTGTGGCCCCACGCCCCGTCGGCCGCGGAAGTAGTGCATGCTATGGAGCCGCAGCACAACGAAATCAACGTTACTAATGGCACGAGGCTCGATCCGCACGACAGGATAACCTTGCAATCATTCCTCCACAATCTACTCTGCTACCCAAACAAGAATCATGGAGAGAACTCATTTGGATTACCCAGGTCGGAACACTGTAAACTTTCTTTTCGCGCCGGCATCTAATGCGGGAAAGACCCTCATGTACTCAGCATATATGTCTCGCTCACAGTAAACAGTAGGCTCCGCTCTGCCTTGGTATCGACGTCAACCCACTCACAGGGTCCCCTCGGCACATTCTATTAAAAGAAAAAAGTCCGTGCCTTCCATCCCAGGCACGTTACCGTCTCGCCGAACGTCAGTGGAACCATGCTCTCGGAAGGCCGTCGGAGCTGGGTTCGTCCATTGGTAGTACAATGGACTCATGTGATCCAGTGTGCCTCCATTCTATAAAAGAGGACGACCCTGGAATCTTTTAAGGTTATAGAGCGCGAGGGCGCTCTGGCTGACCACTGGTCCAGTGTCTGGATTCCACACACGCGTTACGACGGAACCAACGCGCTGGTCAGGACGCCCAATATGTACTACTGAGAGTCCCCTAAAAGGTTCTGACCATGCTTCAAGGACCCATTATGTCTGCGCGAGAGAGATATCCTCAAGAAGCGTGCTAATCCCTATCGCCCCCTTCTCGATTGTATCGGAGTCGCCGCGAAGGACCGGGGATCAAACACAAAAACCTAGGAGGTCCCACTTCAGGCTTCTTATATAGCGCACACCCGTCGGAGTGCGGCTAACACGACCTATGACCTGGGGTCCTCCCAGACCGTCAAGGGTGGCACGTGGAA"/>
                    <sequence id="seq_t13724" taxon="t137" totalcount="4" value="TCGGAGCACATCATGTTCAGAGATTGCACGGAGCCGTTCACGCGCCGTCTGTCGCGTGCGTCCGCAGAAGATCACAGTCAACGGAAGTATGTTGTCAGTGGTGCTATGCCAGGCAGCGAAAGCACTTAGGGCGCCTTGTATCCCATCACGTGGACCATCCGTAAGGTCATCTTGCCCACTGCTAAGGGCCAGATAGACGACAAAATGTAGTTAGGAACAACATAAAGCAGCTATTAACCGTCTGTCGGTTCCAGGTCGAATATCAAAAACACCTCGAACGGCCCACAGCGAACATCTCGCCATGACGCACCCTTTCAGTCAGCCTTTCGCGTGGTAAAACAGTGTTGGTCCAGCTACTCCTTTAACGGGGAGGGGTAATGGTCTTGCCTACTTCGTAGAATACCACCACACACGGAATAAACCGATTGTCCAATTGAGATTCCCGGGTTCTTACTTGGAAATGTTTTACGGCGAACGCGTGAAGGAAAAGCTCCGGATCAATGTACTGCTTAGGCGCGAGCGGGGTTGGGATTTAACGATTACCGACGGGGGAAACGTGGAGTGTATCTACCCCCGGAATTAATCTGGCCGTCCGTAAGGGCGAGATCGTAATCCGGTATACAAGCCCTCTGATTTCTCTAGCGCTCTAAGTTGAGATCAAAAACCACACAACATCCAACGCAGGCCAATTTTACAGTCAATAGTTCTAACGTTGTCCTCACCGCCGGGGAACGCTTACACCTCCTGTGAATTCATTAAGTTAAGGCCTTGTCAGTGAGTGGGTACATCTCCCATCTTCAGTGTCTCCACTTAGTTGTATAGATACTCCCCTATAAATTTCACTAAAGTAAGTTCGGAGGACGCGTAACCCTTCGAAGGCAGATTAGACCTATGCGAACACAACGACCTACTATCCAGAATTAGTTGAACCATATTACCAGACGGGCTTCAGCTACTAACGCTCGGCGAATGGTAGGTCACACATCTCGTCTCGGTGTCT"/>
                    <sequence id="seq_t13824" taxon="t138" totalcount="4" value="TCATAGGGCTGACTAATGGAATTCGGGACTCTCCATTAGGTTCTCGTACACTCTCGGTAAGCCTACTCATGACTGGACAGTTCCAATCTAGGCAGTTAGCGGCAGGGGGGAGTCTTAGATTGACGTTAAGCGCATCGTACGGATGGTCAAGCCTCATTAAAAACACCGCAACGGATCGTGGCAATCCCACAACATATCGTAAACATGGTCCGGGTCTAGGGACAGGCGGTTCTTAAAGGAAAATGGTTATGATTTGATGGGCCACTAACAATAACTATGTGGATCAAATTGGGATTTCATGGAAAAGATATCGTACTATACACGAGCTGTTTTTGTTGTTTGGTGCTGATGGTTCAGGCGGAGCCCAAATGATCGTACCTCCTGTAGGTAGGCTTAGTCAAGGCCTCGTTTCGTCATACTCCCTAATACACAGTATAGTCTCTGGAAGACCCGTAAGACTGCAACGTTACTCCGAAGAGTAACGGCGTAAATTCCTAATGGTTTAGAATAGACGGTTCAAGGTACGGTTGGCTATGTTATCGGGTGATGCTTGTCTGCGACGCTTGTTATTATATTTTGTTTTCCTGTTACTTATTTCTAGCGGGCAAGTTGCGGACAACATGTGCGGTAATATGGGAGGCTCCGCACCGTGCGGCCTGAGTAGACGCGCATGGGCTTTGTAGAATTTTCCATAATGGGTGGAGCTGATATTTCAGCAATCGGTGTAACTCCGATAGGCCGGACCTGTTCTCCGGAATGCCAGACCTAATAGGCCTCTATCAACAGAATGTAATACGTCATCGCAGAGCAGTTGGCCTCACGATTCATGATAACCGTAAGCACACCACCGTGAGCGATTTTACCGAATCCAGTTTTGAGACTCCTCAGTGAAGGCGATCTCGTCGTCAAAACCACTATAAGTCGTTGTGTGGTCCAAACGGGGTAATAACAACAATTGACCACTACCCCCTACGCGGTCAAGCTCTTATGGTGGGTACGC"/>
                    <sequence id="seq_t13924" taxon="t139" totalcount="4" value="CCATAGGGCGCCATTACATGAAGTGAGGTGGGGGAGCGAGTTAGATTTCATTAAACGAGCCGGTACCGCCCTGTGGTGGAATCTCATTTCGGGCCACAGAGACACGGCTTGGAGGGATACTGACCTTCATCCCATCTGTAGCACCAACCAGCACAGCCAAGCTTTGCGTTGGTCACAATGGTTTCACCCGGGCAGTCAGATCACACACAGTACCACCTGGTTTATATCACACCTACGTAATTGCAGAACGCCTAGACTCCGAGTGCCATTTGCGTGGAGGGAATTGGTTTTCATACTGGCAGGTGAGATAAATTTGTTTACTGTTCTTCTACACATAGGGCAAAGAGGACAGTCTTAGAGGGTTCTCCTGCGCGAAGGCCCTCAGATGCTGGAATCAACTTCGTGGCCAATTAATGTCAGAGCCCAAAGCCCCACTGATATAATCAGCTCTCCCCATCCAACACCGTCTCTATTGATACTAGTATGACGCCTTGACATCGAGTTTATTGAAGTCATTCCAAGTCAATAATTCCGCTGTGGACCCTCACCTGCGTGATTACATACTTGGCGTTACGCAATCGTGGTCGGGTCGTAACAGACGAGAATTTATAACTTAGCTATTGGACTCAATGCAGTGGGAGTTCTCATCTATCCAACTGACATGTCATTAGCTGAGAAACGAATTGATCCGGAGTTGGACGCATAGAGTATCCCGGATGTCTAGACGAAGCCGAATGGAGGATAAGTGATCATTTAGGACTGTAGACGCACGCCTTGGCAACGTTGTTTTCGGTGATAAGACCTACCAACCGGTAGAAGTAGTTTATTCTAATTGGGATTCGGTATGGCCAATCGAGGTTGACAAATGATGTAGTAGAGAGGAAGTAATGCTCAGCCAACCCTGCGTTGAAGAAAGGTGCCTAAGCGGCCACGGGACGGGAATCAATGACCTACGAGACAGCTATTTGTTCCTGCTGAACTTCATCCCATATGGAAACAC"/>
                    <sequence id="seq_t14109" taxon="t14" totalcount="4" value="CCTTCGGTATGACATCTAGAATGCGGGAATCTCGGTTAGGTTGTAGTACGCTCTAGTTAAGTCCCATTGTCATGGTCGAGCGCAGATATCATCGTCTAGAAGGGCGGCGGTCCCTTAGCCTGACTAGAGAGGAGTCCCACGGAGCGTTCAGCCTCCTTACATCCAGCTCAAGGCATCGCGGGATACCCTGACCCTACCGTAAACTGGATCCCTATGCAGGCGTAGGCTGCTCCAAAAGACTAATGGTCTTACTGTGATTGGATAGTCACACGAGCGACGTGCATTAGATATGGATCCAATGAGAAATAATCGGTAGTAAACTTGAGCTCTTGTAATTGATAGGCGCTGGCAGCCCTGCAGGAGCCGCAATGATGGTTCCTCCTGTATGAAGGCCCGGACTAGTCGCAGTTTCGTGGTGCGTTTTTACACAGTTCATCGCCTCCGACAGACTCGTACGACTGCGCTGTGAATGCCCAGAGGAGGGGGATGCATCCTTAATCTTTCCGTGTAGACGGTTCCTTCGAAGCTATCCGAGTTTATCGGAAATCGTCAGCCTTCGAATGTCGTCATTATATGTACTGAACCTAGTTCTTCTTTCCAGCTGGCAAAGTGTGAACGACATCTCCGCCAAGAGGAGAGGCAGCGCCACCAGCGAAGAATGTACTGACACCGTGGGTCTTCAGGATTCACCATAGTGAGTGGAAAAAGTCTTTCCGTACCCGATGCTAGTTTGGCTGCACTAACTGGCTCTCCCGCCCGCCGGAACTATCGGGACACTATTAGCAGAATGTCATATGCCACCCCACAGCAGTTGGCCAACCGTTACATTTTAACCGTAGACATACCCCGTTGTTCGTATCGACCTAGTTCAGACTACGACTTCCACAATGAATGCGATTTAGTGAGTGAGATAACGCAATTTGTGAGTGGGGTGGAAGCGGATTCGTAGCAGTAGATGCACAGCGACATCCCCATCGTAAACCACTTTTGGTGTGTCCGC"/>
                    <sequence id="seq_t14024" taxon="t140" totalcount="4" value="TGCTAACGCGACATCTTCAACAGTTTCGGACTCTCATGATTAATGACTATGAAATACGTGGATGGCGATAAGTCGCTTATAAGCATGCGTTTTCATCGACTCACGATACCTTTCTGGGTATCAAAGTTGAGTTCATTAGCCGCGTAATAAGGATGGACAGGATGCCACTTCTCAACGCTTCTTGCTATACTCGCAGGCCCGTGGGCATTAACGAGAATCCCATTGAGACCGACCTCAGTTTTGAACGTCAGTTCAGCTGGATACTATCGGTTCATTCCCGGCACATCGCCATCTCAGCGCGAAGGCGACTCTTCTGAGCCTTTGTGCATTATAACCGTAGTTAAGCCATGGAGAGAGGAAGATTAAAGATTGAGGGATGGAGAGTCTCTTCTGAAGGCCTTTTCACTATGAGGGTAAAGTACACATTATCTGCGTTACAGGACGAGAATCTTGGTGTCCCTCGTAATGGCGGTCGGGGAGTCAGTGGGTACCCACGATAACACATGTCAGACGGCGCTGAATTATGCTCAACCACTGACTACCCGTTAAGGCCTCAATGTTAGTGAGCTACCTAACAGAGCAGGCTAACTGTCGTCTATTAGCACGGGCTTCTAGGCTTTACGATCCCGAGCGTAGTGATCTATAGGGCAGTAGCCTCGTGAGCGCATACAGCGTGACTCGCGGGCTTCCAATAGCACCTACTCAGTCATTCGGGCTGTTTATTGCGATGGCAGCATACTGCTTGAATCTTTACAAGACAATCATTGAAGTGGCAACACCAGGACCCCCGTAGATGTTTCCCCTCCAACGTAATCGTCGTTATTGACCCCTCTCGGCTTGTTGCGAGGTACTTCCATGCCAACGGCAACAAACAATGAGAGTTTGTAGCCAATCGACTGGTGGATGCGTTCTTACACTGAGGAATAATTCCATTAGTATTGACGCTGTACTGTTACGCTTGAGCACCTGAGATTATCCTCACAATATCGGAGGCGGCTCC"/>
                    <sequence id="seq_t14128" taxon="t141" totalcount="4" value="GATCTGCGCAACCCCCACCCCTTTAATACAAATCACGTCAGGGTGCGCGTCCGCGGATATAATGTCAAACCGCGCCTGAGGTATAACAGACCGAAAGGGACATCTTTGGTTCGACGGTGTCTGAAAGAGCAAGCTATTAACTGACCAACATTAGCCATATATGACGCGCTGTTTAAAGTCTAGCGCCAAAACGATAGCGGGGACGAGTGCGTAGGACGATTGGAATCGTGACTTGGTCCACGATGACTGCCAGAACCCAAGAATCACGAAAACCAATCTATTACGCCTTCCCGACCGTCTCCACATCTGACTCCTGTCGGCCAAAGAGAAAGTACCTACCGCTTATTCCCCCTTAGTGCTTCTCACCCACTTCTGCACATGGGTGTCTTTCTTGGATACAATCCTCGAGAAGTGCTGTTACTTTATATAATTCTGCGGGTATTTGGGAACATATGAAGTGGGGTGCACTTCTGGACTAACTAGTGATCATTCTCGGGCCAAAGGTCAATTCAACTTTCGATCGTGTCGAGTCGAGGACTTCTAGGATAGCAATTCGGCGACTGTATTCTCGGTTTTTTACATGGACCCGTTTCACTGCGCCGGAGAATCGCGGAATTCAGTCCGGGAATCGGGGGTACGCACCAGCTTTCATGCCAATACGAGGTCTTAGGGAGCTGTCAAGTTGAATCTTTTCATCTCAAGATTCTAGGCCTAATGTGAAAATACACCGTGTTGCGAATGAGGTCTGAGTGATAATCTTTTCTCGCTAACCCCTTTAGCTGGACCAACCGCTAGTATTAATTTGCCATTAACGTTTTCATTTAGAGAGTACTGGGATTATAGGGTCGAGTTCCTATGTACAAGTGGTAATGCAGCCGTTAGAATGTACTCATTTCGACATTCGGTTCGCTCCTGAGCACGTGCAGAGGTCTTAAATTGTGCGACTTTTGGGTTTCGGCCTCCATGGCGAAGGGCATCCGTGGTATTGTGTTGGCTCGAA"/>
                    <sequence id="seq_t14225" taxon="t142" totalcount="4" value="GCAACCCTAAGCTAGCAACGAAACGTTCGTGGCAAAACGTGGACGAATCGCCCGGCCAATCATCACGGTTAGTACCCGTCAGGTAATCGCAGGTGACTCCACCTATGTATCCAGTTGAATAGACCGTGGCCCTGACGAATGTGTAACTATAGAGGTAACAGACAGGTTAAGACTAATAGATCTGCCATACTGCCATCCACACCCTCTGAGCGCATACGACGCTTGCCTCATGTACGATCCTGTTTAATTCCCTGTCTGCTTACGCCCGCACTCCAGTGTTGCGAGGGGTAGGATGAACAACCTCCGGTAAACACCAACAAGCTTTTCCCGTGGGTAGCTAAAGAGGGAAAAGCTCGCCTGCAGTGAACATATAGTTAGCGGTCAGATGTGGAAATGGTGATCTCTTGCATGCGCGTGGAAGGTCCCACTGCGAAGACCATCAACCCACTTTACTCTATCAGATGCAACGAAGTTGCTTATTCTCTGGCCAGCTGTAGTCCATACTTGATGTGTAAAATTAGGCTGGGGTAAGACATTCGCAGATTCACAGGAGGCGTTGATGAGAAGGCATTAATGTCATCGTCCCGTAACTAGACTTCAAGCAGATTATAGGAAACCACTCTCTATATCTTATGGACGAGTTCTCCGTGTGGCCGGCGCCCAACCGTTATTAATGACTTTGTATATCGTTTACGGGTTGTATTTTTTCCAGAAGGCATTCTTGGTAAGCCTATACGAACTTTTTGTGCATTCCATAGCTCCCATTCACGAGCTGTAGAGGCCTTGAAATGCGTGGATGGATACAAACAAGAATTCAATGAAGCCGACAGTAAGCTGCCCGTTTATCTGGTACCACTGTAAACTTGAATCCCCTCGATCAGATGGACGCGAATTAGAATCTCGCGGATTGCCCACCCGGGTAAAGTGCCGAAGTTCTAGTTGTTCGATAGCTGGACTACGACAGGTGTAGCACCCCAATGAGGGATTAATGAGGGGCACT"/>
                    <sequence id="seq_t14324" taxon="t143" totalcount="4" value="GCATCGGTATGACATCTAGAAGGCGGGAATATAGGTTAGATTTGCGAACCCTCTAGTTAAGCCCCATTGTCATGGCCCAGCCCTGTAATGAGCGGTTAGGAGGGCGGTGGTCCCTTAGCCTGACTAGATGGGCGACCTACGGAGGGTTCAGCCTGATTAATTCCAGCTCGATGCATCGCTGGTTACCCGCACCCTACCGTATATTGGATACCAATGGAGGTGTAGGGTGCTCCAACAGGGTAATGGTTTCGCTGTGCTGGGCTAGTCACAGGAGCGATGTGCATTAGATAGGGATCCAATGAGAAATAATCGTTAGTAAACTTGACCTCTTGTAAGTGACAGGCGGGGATAGCCCTGGAGAAGCCGCAATTAAGGTTCCCCCAGTGTGAACGTCCGGTCTAGTCGGAGTTTCGTCGTACGTCACTACACACTACATCGCCTCCGATAGATTTGTACGTCTGAGCTGTGAGTACCCAGAGGAGGGGGATGCATCCCTAATGTATCTGTGTAGACGGTTCCTTCCAAGCGATCCGATGTAAGCGGAAATTTACAGCCTACTAATGTCGTTATTATAGGGACTGACCCTACTTCTTCTTTCTTGCGGACAAATTGTGAATGACATGTCCGCCAGTCTGCGAGGCAGCTCAACCAGCGAAGTAAGTACTCGCACCCTGGGGCTGTAGGATTTACCAAAGTGGGTGTAAAAATTCTTCCGGTACCCGATCCTGCTTTGGCTGCACAAACCGGCTATCCCGCCTGCCGCACCTTTTGGGACACTATTAGCGGAATATCATATGCCACCCCAGAGCATTTGGCCAACCGTTGCCTATCAACCGTAAGCATGCCACGATGTGCGAACTCAGCTCGTTCAGATACCTAATTCCTCATTGAATGGGATTTAGTCAGCGAGACAACGCAATTATGGAATGGTGTCCAAGCGGATTCGTAACCGTAGATGTACGGTGACATCGCCGCCGTGAACCACTATTGGTGTGCCGGC"/>
                    <sequence id="seq_t14424" taxon="t144" totalcount="4" value="ACCATGCGGTACCGAGGAGAATCCCCGACCAGGATTAACCAATCTGCTGCTTATTCAGTAGACAGCATCAACGCGTACGTCTGACTAGCATTCGAAGTCGGTCACGTACGGCCGCCGGGTCCCCCACCGGCGTGCTCTCAGGCGAAATTACGTTGATTGTGCTTGGAAATAGAACCCCGCACTCGGAGATTATCCTCGAAAAACAAGAGACCGACACTTGCCTCCTGTTCACATATAGACTTCCGACCTTCGTAAAAGATCAACAGTAAGATGAACCTGATACCCGATCAGGGACGGCAATAGCTCTAAGGACGCTTCTGCGAGATAGCTGGGGCTACTCAGCAGTTCGGAAGCAACACCCAGGAAGCTGAACAAGCCGGCCCGTTTGCCAGTAAGGAGCATATGTACGACCATATGATGTACGTGAGGAGCTATAGAGTATGGCTGTGGCAGCGAATCACCCAAAATTGGCCGTGGTAATCGACCTTAGCAGCGGGGCAGTGGTATTCAATCTGCGCGTGTAGCTCAGTTAGTATACGCACCGCTAGGACCGGGTGAGCAAAAGATTCAGGGGAGATCATGCCTAGCCATGTAGGGCCATCGTCGGACTAGTTTTCCGTCCCCCTCCGATAAACAAAAGCCGCTCAGGGTGCCGTAAGGTTCCTCCCTTCAACAGGCCCTGGAATATAGTGTGCCGTTGTATCAACTGAGCCTAAGCACTACTTTGAACTAGGTAGGCTGGTGGGATACGGCAACAGAGAGTGATATCGCGTTAAACGACTTACAAAGGCCAGGGCAGATCTATGGAGTGTTATGCATAGTACCTCCGTCTTCCCCCACCGCCGTGAAGACGTCCGATTTGCGTATTAGACGCCTTCTGAGTATCAGGATACCCAGAAATATCTTGGTGGCCTTGTCGTGTCTGGGGTAGCTGTATCGAGCAACGTTACATGGTGTGAGGCTCATGCAAAGCACTGACCACGACGAATAATGGTGCATA"/>
                    <sequence id="seq_t14524" taxon="t145" totalcount="4" value="ACAAGCTTGAGACCATAACTCGTCTGGATATGTACTCACAAAATCACACCGGCATTCGTAGCAAGTCGGTGAAACCACGACCGCCCTGCATGAGAAAGCGTTCCACCGCGACTATTTTGTCGACTCTCATATTATGCTATATAAACTTTAGTCTCACAGGGTTTAACTATTACAAGACGTGCCTCCCGAGAGGCTAAGGATTACTAGACAGAATGATCAAATTGATCCGAGCACGTATCCCTCCCCCACTCTTATGCACTCGTATATAAGATGACCATCTCATTCCGATATCGTAGCGAGCGCCCCTATCCCATCTCATAGGATCCAACCCATCCCGGTTACGAGGTTATGACTGGCCGGCATCTCGATTAACTGAACGGCGGATCCAGCAATAAAATCCTCGCGTTGGTGCACATTATCTTGTGTCCCACCCATTATCTACGGCCCGGAGTGATAAGTATGTTGAATAGTCCGAACTGGTACTTGTATTGCTCTGTACGTAGTTCGTAATCCTGCTAAGATACCTCTATTAAAGCTCAGAACACCACTATATGCGGGGCGGGGTCCGCTTGGAGCATTCTTTTATAGAGACCCCGTCGATCTTCGCAGGAGGTATCTTGGTTGTAGTGAGGGAAGAACATCGCGGCGCGACCGCTACCACAGCTCCAGCCCCTTGGCGCAACGAGACCTAACCGAGTTTCAAAGAATCGCGCTGACCGAGCTAGGTAATTAATCAACAAACTCTGTGTCCGTAGCATGCCGTAAAAACGCGCGGGTAATTAGACCCCATCCGGACTCAAACCGTCAATAGTCCTGTGTATTTCAACCTAGTGGGGACGCAGTATGATAGAGCTCGGAGGCTTCGCACACGGGTTGGGCTGTTTTGAATGCATCGGGTAGTCTTGAAGTGCGTTATGCGTTTCTGGCTTGTGAGTAGGAGGGCCCGAAGCAACGTTTACCGTTTTCTACCTGTCGCTAAGGCAATGATCAGTGATGCACG"/>
                    <sequence id="seq_t14624" taxon="t146" totalcount="4" value="TTACGCGGCTGGTACGGAGCCATCCCTACAATCGGGTACTCCGCCAGAGTGTTTCGAAAAGTCGACTCGCAACGGATCTAGGCACCGCACACGCGCAACGGACGGATAGGTCATTTTGATCATCGCATATTGCACTGAGGACCCACTTCTGCCGTAATTTGGCAGGCTCTGCCCGTCCGGCGCAGGTGAAGGTTACCAAGGATTGGTAATAGAGTGATTGTGACGGCATCCCCTCAACGATAATCCATGAGTGGCAGCCGCATGAGTTAGAGCCACTTGGATTGGGCCAGGCTATCACGATAGCGAGAATCAAACACACACCTTGGCACGCTTTCTTCAAAAATGCAGGATCGGCTTTATCAGACCTACTCGCTTTGCCGCGCAGACTACAGACGATCCGCATCCTGTCCAGAGAGTAACAGCCCACCGTCACATTTCGTGGGCTCGAGGAGAAAACACAGATTCTCGGTACCTGATATTAGACGGGTACTGTCTGTGCACACATGGGAAAGCTTTTGTCGCCCATAGGGCAACACTCATGGTGAAGGAGAATTGAGCATCTGTTCATACGTGATAAAGACGATCCATTCTATGTTTCTGGACCAGATATTCAAAAGGTCGGTTAGTCCAGCTTCTGCTCCGTGTCACTTAGCTCGTAGCGATGTCGGTCCAAGAAATCCAAGCACTGGCTGGAGGTACGCGTGTCGTGAAGTTTGCAGTCTATCAACAGTACCGACAATTTAGCATAACACACGTGCTCGCGAACCGGGCATAATCATCCTGCTTTATGAAAGACGACCCCGGTTCACGCGTTCACTCCGCGCCAGAGAGCCGATCAGAGACATCACTTAACTAGGGTGCATCCAGCTGAATTTAGAAACTGCCAGTGTCTTATGGCTTAGCGATCAATGTGCTTTAGGGCGGCGGGAGAGTTCCACGTTGTCGCTAACCATTGACTACCTAAGACTGGAGGTACTTGAGCCACGAGATAGGTAAGAAT"/>
                    <sequence id="seq_t14724" taxon="t147" totalcount="4" value="TGCGTGAGCGTCCTCCACCGCGGTGTTCGAATGGGATGCCCTCTTAATAGAGTCTCATAATATACTGGTATGACGTATCCATGCCGCTGTGATTATGGAGAATAGAGTCACGTTGATGAATATATCCCCTGCGCTTCTGGCGTATGGAGATCGTGGACGGGACGCCCACAGGGAACTGACCAAACGATCACGAGATAACACTTGTATGATGCACAACCCTCATGAACAGAGTCGATAACTCGCAGTGTGTGCTCAGCTAGGTTCAACGGGTCGACCTGTGGTTGAGAACCAGCTAGTCGCGGCCAAGGCGCCTTTCGTGCCGGCTGTCATAGCTGCACCACTCTTCTGGGGAATGGTCAAGGTGAGACGTGCCGTGGTGTCAAGCACCCCCCGAGCATATATACTGTAAACCGGTGGGCCTTAGATGCTAAAAGGTGTTGTGCGACTTCCACAGGGCAAAGGGGAGAGAAGCCCTCGGGTGCTGGGGGTGCCCACAAACTCGTTTTTGAGTGGGTTGCGCTTTAACAGAGCTAAAGAACCGCTCCACGATGCCACCGTGTTAGTTATAACGCAATGGGAGAGATAAGCGCAAGGGCAATCTACGGCTTGTATCCGGGTCAGTCACCCTCCGTCGAGCGATCCCCGATCAGATCGCCCAGTACGGGAAAAGAGCATGCACCAGCCGTTACCCGTTGAAGCAAGACCGAAATGCCCTCAGACAATTCCGCCTGTTTTAAAGTTGTTCAAAGAAAGTCTACACAGCAATACATCTAAAAGGTCGGGTTAATCGATACAATCCAGCAACCCCAGTTCGCGCAAAACATCTGCCTTCTGTCTACAATTTGAGCTGCTGACGTTTCAACCGGTTGCCTCGACGAGGATTTGGCGATAGTGGGCCGATCGCTACGCACTCATCCAGAACTAGACCGTCAGTTCCGTCTACCATGTAAAGAAGCAGGTTGTCGGATAAAGGTGTTGTCACCATATCTAGTACAATGGA"/>
                    <sequence id="seq_t14824" taxon="t148" totalcount="4" value="GCGTTTTGATGATATACTTAGTAGCCCAAAAGCTCCGCGCAGGACAACCGAGCGACCGGCCAAATGTGAGAGCCTGTCGCTCCATATGCCTTCTCGGGAAATGCAGTTTGAGGCCAAAGGCCTTGTCTGAACCTACCTAAACGCAACCGGACGTACAGCTGGGCCGCCCTTTACAGATGGAGTTGCCTCCTTGCTCTGCTAACGCCACCTTGCCCTCGGGTTCCCCCATGACCGTTCGCCCGCTCAAATGCTATGCATCTTAAAGAAAGTTCCGCATTCAATAAGGATGAGTGCACTGTGTTTGACCCAGAATCAGACCCTATCAGGGCGGCACGCTTCTACGCGTGGAGGAACCCAATTTTCAGATGGGTTACTCCTCGGTTGAACTGAGCCAGTAACCTACTTTTGCTCTACTATGAGTCTTGAGATACACCCGGGTGACGTCGCCAAAAGTTGAACTAATGACCAATTTGTGTCCCCCCTGTATATATCCTGTAACTTACATGGACCGATTCTTGCTACCTTGCAATGTAGGCTATTCGTCATTCACTCGATGGGGCAGCTACTAGTTCTGGGGTTTAGTTAAACGGGTCGCGAGGAAGTCGTGTACGCCGCACCCCATTGAAAAAACCGTAGAGCAGCGGGTTTTGATAGGTCGCAGCATACAACCAACCTACCTCGCGATGATTGCCGGGCACTCGATATGACCACAAGTAAGGATACAAATACAAGAATCGCATCCCACACCGGCGTTGTCTTAGCCCGGTATTTGTAATTGGCGCCACTAAGCAAATAATCTTATGATTGACACTAGTAGTACGTAAAGAGCTGCGTTTGATCGTGATTCCAGGCAGATTAAAAATGCGATTTACTGTAGCCTTAAGCCAACATCAGGAGGACTTTGCCCAGGGCAAAGACAAAGGCTCGAATTTATTCAGACTACGCCGGTCTTCATGGGAAGCTAACTTAAATCCAGGGGCTGTAGACGTTGGCGACCCCG"/>
                    <sequence id="seq_t14924" taxon="t149" totalcount="4" value="GCTGCAATACCCGCCCGTTTTGTGGGGTCGTATTGCCAACCCTACTAGAACGTTCTTAATTTGCGCAAAGTAGGCTGCAAATCGCACGACCGGCAGTCTAAGCAGCTGATGCTTAACTTACATGCCATGGCTCTAAGCGTCGAAGCAATGATATCATCTGGCAACATCATACTATATCAAAATCATGCCAGATAGAACAGCCCAAATCACTACATAAGAGTCTTGTATAAACAGTGTATGTGTTTTGAATCATAAGTAATGATAATAACTAAGATCGTTGCTGCGAGAGATCGTAGAGCTTTACTGACTGAAGCTGGGTGTTCGACGCGTGGCCGAGACCTTGACGCAAGTGTCCATTTGGATAGACTAAACGCGATGATGTAGGATGCTCGTAAACACAACTCGAAGAGCTAGACCCTCCGCGGTTTCGCAGGCACGACCCTCTATCAAAAAATACCCAAGTAGGCAGTATGACAAGACGCGCGCTGACGCGGATGCCCCAACTGACGTGTTCCGCGTGTGCAAGTTCCGTATACCCGAAGAGGCTCGGTGATTTGCTCGTGACTGGGTCATCTTTGACCGGGCTCGGAGGGTGTTTGAAGCTACAATTAGCGCTGACGATTGCAGCCGAAAGGGATCGACCTCCACTAAAATCTAAGTTTGCGTTCACTGAAACAGCGATCGCACCACCGCTAGTATTCTAGGCGAGTGTCGTATACACGGAGGACTAACTCGGATGGTCCTGCTGTTTCCTTTAGTAAGATTGGGGGGGGTACCAGCTTCCTACATCAATTCAACAGGACTATGAGGAAAGGCTACACGCACCGTTTTCGGTTCCACGTGAGTGGGGTTAGAATAGGGGGTTGCGGATCAATCCATCATGCACAATCCCAGACCATTCGAATTGCGCATCTCACCACTTCCGAATGTTGTTCTGATGCTGCAAGCGCCACAGGCACTGTTACTCCAAGGCGTCGGGCTACCCCATCCGTAAGAGCGG"/>
                    <sequence id="seq_t15108" taxon="t15" totalcount="4" value="CCTCTGTTCGAAGGTCCGGATGGTCCAATGTAACGGGGCGCCTAAGGGTGAAATCTTGCAGAACCCAAACCCATCTTTTACCAGACTGAGGCTATGCTTGCCCTTTTTTGCTAATTCCCTACAATGCGCGGGCTACACGTCGTTACGTAAAATTTTCACTACCCATAGTCGATGCATGGGTGGTACGAATTCGGCCATCGTCCAGAATATAAGCGCCTTCCTATATTGGGTCAAGCTACCTACTGGTAAAATTAGTCAACTCAGCCGATCGTTGAGTTCCTGCTGACTATAGTCGAGGACGTAGTGAACTCTGCTCAATGTGTGTGCTTGCTCACCACGTGCACCGTCGATCTGGTCCGTGCGGATTCGCCTATTATAGGGTGTTTGAAATGTTGGAATCAAAGGGGTACACGATTTACGTCTCACCCTTCCTGGGACTGTGTAGGAAGGTCCTGCAGTTCTTTAAGGCGTGCCCCTGGGGAGATCTCATTCACTCCGTTTAGGTAATCATAGGCTCAATGCTGTGTTCAAAGAGTGTACGATCTGTCCCTAGGTGTCCCGTGACAGTGAGTGCTATGCAATTGGCGGGGTAGGAGACCAGGATAGCTTGCTGGTAGTAAACTGGGAGGGGACTGATGCTTTCCAGCTAATGTACCTAGGATACCTGCCAATCCGTTGTCGAGTGAAATTGTGTGAGGTGGCTCCATTGCGGAGGGTTATCTCACTAATAATCTAGCTACGTTCAGCACTGTTGTGGCACCGGATCAACGGCCTTAGTCTTGGGTAACTAATCCATTGTAGCTTGTGGATATCCGACTTCTTGCGGACGCCCTATAAAGAGCAAAGTGGGCATTCAGAGCCCCGCGGTAAGCAGACCCTTCTGGTTATGGATTGACAGGCAAGGGACAGCGTAGTGCCTTCCAACGAGGCTCACATACCACGCCATTTTCGGGATGTAATCCTATATCCAGGGTGATGGGCCCCGCTCGATCCACGCACT"/>
                    <sequence id="seq_t15024" taxon="t150" totalcount="4" value="ACACTACTAGGCCGTTGAGACTACTACATCAATAGAGGAGATACCAAACACTCTTATCGACACCGAAGGAGAGAGGAAGGCTGTTTTGAACTGCATAAAGTCTAAAGCCTCCGGTTATATGCACTCCTTTCTTCATCACTGTTCACGTCGCGATGAAAATAATCCATGCTCGGCTGCCCGACAGGCAAATGCTTTGTTTTACAAGCGAGTCCAACCCATACCTTACCCGGTTTCGTAGCCCTCGTCCTTGAATGAGTGCGCATCAATAACATGGGCCCTATAGGACCATAAGTGAGGCAGTTTGGGGGTCGACATTCACAGGATATGCGGCTAGTGAACGAGCAGTTAGTTTCCACCAGGTGGCTGGCTAAACGTTAAGTCGCTCTTTGAATCGTGACGCGAGCGGACGTCATTCCTTTGATCGGGCGTACCCGCGCTGTGAGCCGGCGTCACCAAATTACAGAGCATGGTCCGATGTATTCGATCTCCTTCGCTGATCTAGCTTCAGGCTCCTCAGCGTGTGCATCTAGTAGCATTCCCCCTCCTAGCACTTGCTGGGTCCCATCTTTGCGGACCAATCTCCTCAATAGCACGAGTCGGTTTTAACCGATCTGAAGCGACGCCCAGCAAAGTGAAGGCGCCCTTTGGTCCCGCCCACTATTTGTAGACCCTCTAGCCCTTAGAAAATTCGTCCGTGTGCGAATAAATACCACCAACCTATCTTTGGAACTCAGGAGGTTGAAGCTAGAGTTGAGCCTCCAGTGTAATTACGTTAGCGAGAATAGGTTGTTCATTACGTTGCCTTCTATCATCTTACTGAGAGTTTGCGACGCGCTCAGCCGGCTGATAACCGTTCAATATTGCGCATAACGGTGGTCTTACGGCGATATCCCCCAATGACGACTGCGCAGTGTTTCCCAGCTTGCGCGTTCCGCCGGATGATACCATCGTACGTGTAGGTTTCTAAATCGGCGCCTCTCCCGTCTGATAGTGGTGGCTT"/>
                    <sequence id="seq_t15128" taxon="t151" totalcount="4" value="CCGAAGATCTGCAGTAGAATCGCCGCGGTCGGGTAGCGGATTAGAGTTCATTTCCGGAACCCCTACCTCTCAACGGTGGATACGCGTGAATTCTGAAAGAACTTCAGTTTGGACGGATACTGCGTAACGTCCGATCGTTAGAGTAGACCAAGATAGATTAGGGTTGATTACGACATAATGCACGCTCCCGCGACACCAAATCACGCACAAGACCGTCTGTTATATGTCACACCTGCCCAATCGAAGCGCGCCCAGACTCTGAGTGCCATTGCCGCGGGTGCAATTATGGAGTCTAATTCCAGGCGAATAGAATTTCTGTAGTGTACTGCTACCAATTGGACGTTGCGGATAGCCCAACAGCATTCCCCGGTGAGGCGACCCTCAGGTGCTATCATCGGAGTCTATGCTATATAAGAACAGAGGACGCAGCTCCACCGGTAAAATCATCTGAACATAGTCAACAACTTCTTGTCTTATCCTAATGTGATGTATGGTCATCGCATTTCGTGGAGACGTCAGAATTCCGTCATGTGACTAGTGACTCTCAGTGCCGTCGGTCCATGGATTGCGCTTCGCGAACATAGTCCAATTGTTCCACAATAAAAATAACAAATAGTTTGTGGGGCATAATGCAGGGGGTATAATCGGTTGTCCGTTTGGAACGGCATGTGCGAAAACGAGACACAGTACTTCGTTACTCGGGGGGACTCTCGCGGGTATCTACTGGAAGACGAATTGGGCATATGTACTCATTTATGATTGTACAGGCTCGTTTTGGCTATAAGGAGTGCTCTCATAAGATCATCCACTGGTTAGGAGATGTCCGTGCTATTCGGGAGTCGATATCGTTAACCTTAGTGGTTCAAAAGTGACGTAGAAAGGCAGTATGGCTTCGGCGCGCCCGTGCAGAATTAAAGACCCTTGGGTCGCGGAGCACGTTAGAAAATGAGTTTAGAGCCCGCTAATTGTATCCACTGAACGTCAGCCCATCTGGGTTCAC"/>
                    <sequence id="seq_t15225" taxon="t152" totalcount="4" value="CCTCTCTTGTGTATTATATTGACCCATGTCTGTTAGCGCGTTAAACTTCCATAAATGAGACGTTACCGCTCAGAGATGTAATCGCCCTATTCGTGAAAGAACGTGCGGTGGGAGGCATACTGTGCCAAATCCGCTTTTTAGAACAGACCAGCACAGAGAAACGTTTCTTGCTACATTGTGAGTTGACCCGCGTATTCCGATCAGGGACGAGGCTGACTGTGTTATATCGAACACAGTGTATTGTATCACACCTACACAGTAAGTGCCATAACCGTGAAGGCTATTGGGGTGCATTATCGCAGGCATAATGATTTAGAATACTGCGGTTAGATAATTCGTGCGTAGCGAATAGTCCCAGAGCATTGCTCTATACGTCCCCCCTCAGATGCAACAGTCAAATTCCTTGCCCCATAAGATCAGCGGCCGAAGCACTCCCGGAACTATCGGCTGGTCCCTTCCAACGACTTTTAGATTGACACGAGTCAGTCCCATGGTCACGGCTTTTATTGGCGGCATCACACTTCAACAATCGAACTATGGCCAGTCCCCGGCGTGGTTACACTAATTGGCTTTCGCGATCAATGGCGAGTCTGCCCACGGTATAAGTATCAAATAATTAATTGGACGGACAGCATTTGGAGTTGGCAACTACCCAACTGGCGGGACAGGTGCTAATACGAGACAAAGTACCGAGGCACACGGATAGAGTATAATACCGTTTGACATCAAATCGATTTGATGATAATTGCTTATATTTGATTATCGACGCTCGTCTTGGCTAATTAGGATTGGCTCATGAGACCTTCTGGTGGAACGGATGTGTCCAAAATAATCGGGCTTGGGTATGGCTAAACGAAGTAATCAAGAGGGGAATTAGAGAGGAGGGAATGCCTAAGCCCGCCTGCATAGATTAAGGGATCCTTGGCGGCCGGGACACGGTGATAAATGACCTATGAGCCCGCTAAATGGTTCCGCTAAACTTCGACCCTTCTAGGTACTC"/>
                    <sequence id="seq_t15325" taxon="t153" totalcount="4" value="GCCGGACGTGCGTCTCGGTGAACCCCCACTAGCATAGTCTCGAATCGGGGGAGCCTTTGGCGTTCCTGCCATAGCGAGTAAAGTTGTTTGAGTGATAGCATCCGACGGTAACATTTCTATCGACCGGCCCTTGGATTTGTTTTTATGGAGTTCACTCCATACCGAAGTCACACTAGCAGCTGGGGGTCATTATTGATAGGTGCTTGTGACCGAATAGACCAGATGAGTAGAATTTCGAGCTGCACAGGCTCTTCGTTTCCAGAAGTAAGTCTCCGGGTGCAGTATTTCGGGGAAAACTTATTGCTTAGGAGTCAAAAGAGTCATATCGCTCTCCCAGCTAAGAGATGGAATTCTCTCTTGGGGTTATGATCCGTCTTCCGCTTCAATCAGAGATAAGGCCACCCGTCTGTTCGCGTGAAGTGTCCGATCACACAGACCGGGCTCTGGGACTTCTACATCTAATGTAATGAGACGGAGTGCGCGCTGCAACTCTATACACGCATTCCCAACGCTACGACAGTCCAATTATCTTGGTAGCAAAGCAAGCTAGTCGAAATCGAGAGAACGAACCGGCTGGACCTGGGTCGAAGCGCACCTACATCCCGGGGAGGCGAATACCCCGCAAATCTTCTAATGGTATTTTGTCCGAATGGCGACCGGGTTCCCCAACTGCAAGTGTCGGATTCAGTCCTAAGCGCGTGGGGCTCACATAATGCACGCCTGGTAAGCACATAAAGGACGAATGGTTGTCATGGAAGCAGTCGTGAACGCGCGTCTACGAGCTCGAGAGCCTATAGCCCGGAAACGACGTTAGTCTAGTTAGTGATCCGTAACGCCCACGTCCTGATCGGATAAGTGTAGTCCATGTTGAGCGGGTCTGGTTACAGCGATGCGGGGTGATCGCGTAGCTGACGTCCATAATTAGGCTCTACCGATCCAGTGCGGGTGAGACCTGTGGTGATCTGAGGTTACCCCCGAGCGTGACCTGAGATCTACGTAG"/>
                    <sequence id="seq_t15424" taxon="t154" totalcount="4" value="CCTGTGTTTAGAGATCCCACTCTTAAATAGAGAAGGACGGACTTAGGATGGAAGCTCTAGTGTCAGTAACCTACCTTTTTATAAGCTGAGGCTAATAAACGCCGACTGTACACAGTCCCGCGTAGTCGCTCGGGAGTCCTCTGCCTATATGATTTGTAATTGCCACAATCGATGGTGCTCTCGTTTGGTTTTGGCTCACGTCCACACAGTCAAAGCGTTCTTATTTCCGGGCCATACTGACCAGGGTGGTATAACTCATATATGAGAACCGCATATCTTGCTGTGTCGAGCTTAAACACCTCATTGAACACCCGCAACTATTTGCGCTGGCATTCCACAAGCGTTGAATTGCTGGAGCCTGCGACTTGTCCTATACAAAGCTACTTTAGATAGTACAACAAAGGCGGCACATTCTTTATTGTACTTCAGTGCGTACGTGGTCCAGGGGTGTCTAACTGATCTCTATGCAATTAGATTGTTCCATACTCGTGCGGTCCGGGTCCCTGGCAATGGCCCCCGACGGGCTGTCGTACCTGGGATGATCTCTCCCTTAGGCGTTAGTGCTGGCGTATAAAATGCAGCCACCCAGGCTGAGAATTCAGAACGCCCGCTAGCAATGAAGCAGGAGTCCCCTGATCTATCCACTCAGATGTGCCCAGGATACCCACCAAGTGATGCTTCACGTACATCGTGTAGATCGGTTCGCAGACATAGCGCCATTAGCATTTTGATCTACCTCCGAACTAAAAAGCTGTAATCATACGTCCAGGGCCCTCGTCGTGGGACAGGCCTTCAGCTGAGCTAAGTTCTATACGATAGGATGCGGATGCGTTTCGACCTACTGTTAGGGAAGTCAAAGCCACGCGCTACGCGGGGACTTGGCTTTTAACGGGCACGTTGAAGGCGGAGCTTAGTAGCTGCTCCAGTTCCTAGCACACGCCGCGATCTCCCGGTGCTCGTGCTGTTAGCTGGTTGGCCGACCGCGCTCGATGATCCTACA"/>
                    <sequence id="seq_t15524" taxon="t155" totalcount="4" value="AGAAAGCGCTTCCTGCTCCCACCTGCCACTGGCCGGAGGTCGTTAACGCTGGTACTGTAATGGTCCCGGACGTGGGTAATCTATGACCCAAGCTGCAGGATTGTTATAGGATACTTACAAAAGCAAACCATGTCGTGTTCTGGAGTCCAAGCATAAATAAGCATTAGAACAATCACACGGGTTAAACTCCCCCCCTCGGATCGACGCCTACTCCATCAATAACCTCTCTCAAGGTCCGCAACGGGGAACGCCTCCAGCCAGAGAACCAATAGCTTACAGAGCATATGGTGCTCCGTTGCTTTTTCCTCGGGCCGCGAAAGCCTTACTACAATTGACTCGGCATCGCTGTATGTTGCCGAATATACCGTGTGGCGTCGTCAGTCCCAAACGACGTATATGCACTGATCCAGAAGTGCCGCTAATGCGGTTCTGTTTCGGGAAGCCAATATCTTGCCACGCAACTTTACTTGTATTTAAGCTATGAGCGCCAATTCCTTACGAGTTTTCGGTGAGACCGCAACCTGTATCACCGTGCCTTGGGATACTTCGGTTACAGTATATGACATGTGGTAGGGCCCCCTGCGTTGGGAACCGGAAACAGCCCATGCACACCAAGAATAGTTCACGCTAATCTGTTTGTTCACGTGGATATCCAGATGGGATGACACCGTCTTAGCCACTACACCCCCCAGGCACCCGGTGATATATGAAACCGCCATTCCCCTACAACTTATACGGTGCAGTGTCAGCTTGTCTATTGACCAGTGCCTCTTCTCTTCTAAAAATTTTTCGCATAACCGGGTGTTAATTTACTACTATAGGCTCAGACTCCGCGCAGCCAGGTAAGTAAACCACAGCTGCTACGTTCGCATCTCAGAGTTCAGCTGATCATTAACACCACCTGAGCTGTAAAATGCAGTCATACCCGCCCGGGGAGTGCAAGGCTTCTCCAAATGACGTATTAGATCTCAAAGCGGCGATCCGATGGGCGTCAGGAAGA"/>
                    <sequence id="seq_t15624" taxon="t156" totalcount="4" value="ACAGTTCCAATCCGTCTAGCTTATAGTAAGCGCCATGTGGATAACAAAGGTTTATGCTTCCAGTTCAGGACACCATATCACGTACAAGCATTGTGCGAAGACCATTGCGGCGCATGATCCGCACTCGGTAGCATCGGTACGTAACATCAGTTCAATGCGACACAAAGATTTAAAACAACAACTATATAACTTACTTAGGATGACGAATGCGGCATGGTGAGGCGGTCGGTCCTTACACACGTCGGGCCGGTCTGTTGGAACTCAAATAATGAGCTGGGACCGTTTCACCAGGCCTTCCCCCGTGCCTATACCTGATAGAACAAGATCCAATTTGTAGCTTTGCGCGAAGCCGGGGGTCAAAAAGTACCGGATGCTAAGGACTCTGTGAAGTGGCGAATGGGCTCTTATAGGTGTTCAAAGGGCAGCCATGGCCCTCTTGAGCTACTTCAGAATCAAACAAGGTCGAGTTAGTGCAAGACGAAGTACCGAAATATTGCTGGTAGGTAGACAGTATAAGCTGGATTCTGAACGAGGAAGCGGACCGTAACTCCAACAGGAAAGCACGCTCCAAGAACACTGCTACTCACTTTAGCGCTGCCCTGATGTCAGAAGGAATACGAACTTACGCCCTGTAGCGTGGCCTATCCCAGGGTCGAGCTTAAGTGCCTTATTGCTGGGGTCAGATGATTGTCGTGCGATGACGTCTACATGATGTACCGCTTGCGTGAATCCAGATAGACGACAGATGTGACTCGTGGACATGAGTATGGGGCTTTGGGACGATCGACTTCGGGACCCCTGCCCCCTTGTAGTGGCGGAACTGCCTACAAGAGCCAACCCGGTCACGCAGCCGACCCAGTCAACACTGAGGGGCTGTGTCCCGAACATTAGATGGGTCTAACACTATAATGGCGGTACACGTCCAGGCCCAGAAACCCGAGCCCCCGCACAGGACACTGAATGTCAGGACATCGACTACAGCTTCCGTTCTCCAGGATGA"/>
                    <sequence id="seq_t15724" taxon="t157" totalcount="4" value="CCTGCATTACACGGCCATATCGCGGAGACCTGTTGCCCACCCCCCTATAACGTGCTTAATTTGCGTAAACTAGGTTTTAACTTGTACGACCACCACTCCAACTCACTCATGGTGAACTTACAGGTCATGGCGCGTAACCCCACAGCAATGTCATAGTCTAGCGACACCTTTTTGGATCTAAATCACGTCTCATAGATCGAACACAGATACTAAATCAAAGATTTGTTGAAACACTGTATGTGTTTTCGACGATGTTGGATGCTACTACCTGAAATAGCTGCTGCTTGGGATTGCAGTGCTTTACTGGCTGAACCCGCGTGGTCGACCAGTGGCGGGCGCCTTGTCGCAAGCGACCAATGAGTTATACTCAACGCGAGGACGTTGCTTACGAGTACAAAGGAATCGCCGTGGTAGACCTTGCGCCGTGTCCCAGGAAGGGCCATTTGGAAAAAAGTACCAGCTTTGGCAGGTTGAAAGGCGTAGCGTTGAGGTGGCGGCTCCAACTGTCGTGCTTCGCGTTTAGAAGTAGTGTAAAGAAGTATGAGCTCGGTGCGTTGATCGGGACTAGTGCCAGTTTGATAGGGCTCGGACGGTGTGTGTAGCGACAATTTGCGCTGACGAATGCAGCTAAAAGAGATGGGCCTTCACTAAACACTAAGCTTGCGTTCAGCGAAAAAGCAGTCTCCCCACCGCTAGTATTGTAGCCGAGTCACGCTTCCACGGTGGATTAATTCAGCTTGTCTTGCTGTTGCTTGTAGTAACATTTTGGGGGGTACCAGTCACCTATAGATGCTCAAGTGATCTAAGAGGAAGTGCTAGAAACACCGCAATCGGTTACACGTGAGTCGTGCTAGGCTGGCGTGTTGCGGATTACTCAGTCATTCACAATCGCAAATAATCGGGACTGCTGATCCCGCAACTGTACACTGTGGTTCTAATTGTGCAAATGATCTATGAATAGTTAATCACGGGGTCCCGCCTACCTGACGCATACAAGCGT"/>
                    <sequence id="seq_t15824" taxon="t158" totalcount="4" value="CAACCGCTACAATGGCGCGTACTGTCTCACAACAACCTTGATCGCAACGGCAGTACCCTAATTGCTAATATACTGCCTAAGTAAAAATCCGCAAACCAGTTGTGCTTTATGTAACTTAGGGCAGTTAAGCCATTACTCCACTTTGAACGGTAAGCATTATATCTCGAAGAGGTGATGGTGTGTTACAAAAGCCGGGGCGCCCTCTAGGGAAAGCGAAGAGCTATACCTCATACTCCCCTGGAATAAAAGCTGATAGCGAGGGCGGGCAAAGTCCAGCACGGCGACCGTACCCATAGGGCGCATCCTCTGCAGCCTGTCATGCAAACTGAAGGTCTCGTACAAGTTTTTTCAAGCTTTCACTCATTTCTACGCCTCCTAACCTGCCTAACTAAGTTATGCTATGGGCTCGACCTGGAGTTGGGTTTGCGAGTCCTGCATAGAATCTAGATTAGCTACGACTATGTGATACGGGCTGAGAACGACGATTCGACTTACAGGCTAAGGCCCTACGCACGTCCTATCGTTACTAATGCCTAGTTCCCGACAGAAGCATCAAAGAAGAAGATGGAGGCTCTACCACAGGGCCCCATTGTTGTGGGTACAATAACTAGGGTATTCGCCGCGGAATCCGGTGCAAGCGTCATCTTAAATTGACAATTCTCTGCTTGAGGGACCGTGTATGTGGAATCTTTGAAAATCTAAGATTTAACGCATTGACCAGCTGGCAACCAAGTAGGCCGGCACTTGCTCTTTGCCTCGGTACTCTTGATCAGAGACTATCCTCCCCACCCCAACCTATTTTTTAAATCGCTCCGCCTGACCTTATGTCACTGATGCAACAATGTGCGACCACTTTTATCAACTTTGGAAGTGACCTGGCGATCGCCCTGACACAGATCTCCCGTAAAGATCTGAAAAAATTGTGGCGTACTTGTCGCCAACGACTTTGAGGCTTACGCATTGATGGGTGAGTGTTGCAGAGCCACAGTTTCCAGCCCAT"/>
                    <sequence id="seq_t15924" taxon="t159" totalcount="4" value="ATAGTCCGCAAACTCTCCTTGGGAACCGGATAGACATTCCTCGGGTCGAAGTTTATCGCTTGTTTCATGGAAGACACATACCTACCGTGCCACATTTCTAACCAAGTATCTGTATACGCCACACCGGCGCACTAGTGGCTCGGAAGACTGGATTACATTCCCCGGCGAGTAATAGGGGAACCAAAGACTTCTATAAAGCGCCGTGGGGCTCGAAAGTCGACATGGCTTAGAGGTAAGACCACCTAAGCCAACTCTATGCATATGAGCAGATCCATTTGCGGATCTTCTGATTCTGTACGAGAAGGCTGACCATGGTATCGATGCAGCCCTGCCCAGTTCGATCGTTTGGACAGGGAGCGCTCGTGCGTGTTGCGGCATAGCTAGACTTTCCTAGGCGATGCGGCTGTACATATGGCAGCACGAGCATGTCAAGAGCCGTACTATCGATTCAATTTACGACAGGACATATGTTTAAAGAGGTCCGCGATTCCTCCACATAATGGAGTAGTCGAACTTCGAATCGTCGCCACGAATGCTGGTTACCATTATGGACGCGCGAAACCTTAGAAGTGTTACTGAAAAACGTCCTTGTCTACATGCCTAGGCGCACCATGAAGTTTGTAATGATTACATCACGGGGTTTCGTACAACCTGCCATATCCGGGGGGTCATCCACTAGCACTTGCTTACTTCAGCCACCAGCCCTGTGTCATCTGCCTACTCGCCGCTCGCCGGATGCCGCAGCTGGCAACGCCGCCAACCCGATCCTGACACTCGCCGACAAAAACCAACTCACGATTGCCTTATTGGTTTGAATATCCAACGCTTACACTACGTAGACTTAATGCTCTCTGAATTGAACGCTAGTTGCACGTGACTGCCGCATAGCGATGTAGTAGGCTGACTCCCACTCAGAGGTGATTAAAGCTCCCGACACGTGAGATCTTTAATGTAATTAATATTGTTGCATTCTACCCTCCAAGTGCAGGGAAGCCAACCC"/>
                    <sequence id="seq_t16108" taxon="t16" totalcount="4" value="GCAGGACTAGTCCATTAAGGAACCCCTACTAGCAAACTCTAGAGCAATCACCCCCGGTTCTCCTCGCTTTTTCAGAACTTGGATATTATAGGTTAAATGAAGCTGCGATAAGGATAGTGTCGTTTCACTCACAAGTTTAACTAGTTTCGGTTGCTTCCTAGATATGAATGGGGTACGAACTCGAACCCACTATTCGACGCTACTTGAAACACCGGACCGGTGACGCGTTTTACATCTGGCCGCGATGTTACCTCGTGCCAGAAAACAGGAATTGCCGAGAACGTTTTATAGGGACTAATGCCTGCGATAAATAGCACGTATCATAATTGCCTAGCAGCATGTGTCGGAACCCCATACGTAACGTAAGGATTTATTTCGCGATCGAGTTTGCAAGCGGTTCGCTAATCGGGTCGGCGACAGTATTGCACAGCACCGATTGTACGCTATGTCCATGCCACCTTAGTGATCTAGGTGGAGTATCTACGCCTATCCCGCAAAGCTTTTTTATCCTTTCAACTACTGCCACGATTTGACAGCTGGATTATTAATCGAACTCAAGGTAAGATGTTAAAAGGCCTCTTAAGGCGGTGCGGAGCTACGTGCTATTTTCATTGCTCATGCACTACTCCGTCACGCTTTGGTATACCGAGCACTCGCTGACCTGCAAATATTAACAGTCCTGCATGCTGCGCTCGCCTTGAGATGATTCTACACGGCCGTTGAGGTATGAGATTGTTTCCCGTTCGCGCAGTAACGATAGGACATCAAAGGGCTCGATCTTGCGACGGGATCGCCTATCGGGCACAATTTGGCATAAATGGAGTAGTCCATCAGGCTCTCCGCTCCCTCGCACGTCTGGTATACGACTGGCACGAGGCTTAGGTGTAGAATCCAAGGAGGTTGCAGTAGTACTTTCGTTAATACGGATCAACCACCGTGGGGTTCATAATTTGACGTACGACTAGCGATTCCCCCCGTGCTGAGAGCGAAATAAAGATAT"/>
                    <sequence id="seq_t16024" taxon="t160" totalcount="4" value="CGGTTAGGCGTCCTGTTAAAAACTGACATTGGGCGTAGACAGATAAGGGCGGTATGCTTATTCTCCTGTACGCCGATATACTCCTATATAGGCTCTACGAGACTCAGAGCATGCCTCTAAAGACAGACCATGCGGAGCTACGATCCTTCAGGAGATGTAAGCGTTTGAACCCCAACCCGCGGTTCATGCCACAGCTAGGAGGATCGGGCACGCCTGCTGAAGGGTAGCGTCAGCTCTGCAACGTCGAGCGTCTGGCAGCCGGTTCCTTATACAATGGCGGGCATTTCGTCCACTATTACATTATCATAGGGGGTTCTATAAGTTATTCCGATTGACAGTGCAACTCTAAGAGGAGTCGGGCGCACCCTATGGAGAAGTCAAAGAGATGAGACGCTCTTCCGTTGCTTCAGACAATCCCAGACCATCGAGTCGATTTCGTCCGGCAATTGACAGACATCCGAATTTGAAGGAGACGTATCTTCGCCTACAGAAGCCTATCCGCTTTTCGCCGGAACGGCGCCCTGGATAGCCGAGCAGTGGGGTATTTACGTAAGAATTCAGGATAGCCCTATGCGTAACAGGGACTGGGAAGCGGGGCAACCATCTGTCCTAATAGGTCAGTTTACGCGACCCAGATTTTAGAGGCAGTAGTCCGGCCGGCCTAGCAACTTCTTTGACACTAATCCATTATAATGGCTGATAATCAATCAAACCGTTATTACGCTCAAGCTTCTATAGATCATGCTCGGCCTTTGTAGGCTGTAATACCTCATCTGTTTTCATACGAGTTATCAGAGGCTTATCTTATTACACGACAAGATTCCCTTACTCCGCGCGGCAACGAGCGCGAAAGCGTACCCAAGCCTAGGCCTCTTAGAAACTCGATTGTCTTGCCGCACAGGTGAGTAGTTGTCTGCCGTCGCATCGGCCGGATCGCCGCACGTCATGACCTTAGGGGGTTGTCGGAATTGGCTCAGGTATCCATCTTGGCTCAGCGCAG"/>
                    <sequence id="seq_t16128" taxon="t161" totalcount="4" value="TGTTCGCAGAAATTACCACAACGGCTACCTGTGACAAGACTGCACTAGCAATCTCAGAATTACTCGAAATCCGTTTTTAGACGCTGTGCGTGCTCGAGTGGAGGGTGGCGTACCGCAACGCATGGGGGAGAATCCGGGTCAACGATGGATTTCTTGATTTGGCGGATTTGTAATTTGCGTAGTGTCGCGCCCTCGTGAGTCGGAAACGCATACGTTTTCAGTATCTCCTAAGCTGCTGGGTGTATGGATGGCTCGTCGACTTACCTATTTCATTATCGTTCAAATCTCACATCGGAAGGGTGTCATCGCCTAATGTAGTGCATATCGAGAAGCCGTTGGAGCCATCTCTATTTAGTGGAAGTATGTACCGTTACCAGCTAATCTGGCGAACGATCAAACATAATACGAAAAAGGGTGAGGTGCGTAAGGTGGCTGTACGGCTTAAATGCCTCTATAGTGGGGGAGGGCCACATTCCAGATCGTATCATGATATCGGATTTCAGGTTCACATGCCCAAGGCGAGGACTCGCTAGGCAATGTACGTAGGCACTATTAGCATCGACGACCCGAGTCTCATGCCGGTGGGTCATTAGCTAAAGCTCTTATCACACGGGTATGTCTCGTTGTCTACAAAGCTTGGCATTCACTAGAGGGTGCGTGCATGGTCCATCCCGCTGGGACTATAAATAAGAAGGATCGGACACAGGTACCTTGTATTGCAAAACGTATAAAGGAACGGGGTCGAGGCCATCCGCTACCGGCAAGCAACGTCGCACATTCAAGTACAGTCATTCCGTGCGACTGCGGACAACAGTCCTACAAGAGTTAGCCTCTCACATCAATGAGTAGGGACTTAAGGGATCACAAATCGCCACCCAAGTATGGCCCCGCGACCAAGGCATCGCGTGACTAGATACGAATTAAACGGTGTGGAGCTCGAGCGGGAAGCCACACGTTTCGTCATACCTGAGGTGAGACAAATGGGGCCGTCGTATTGGTG"/>
                    <sequence id="seq_t16226" taxon="t162" totalcount="4" value="GATGGCAGTATCCGGGAAGTTGGAACGAAATGTAGCCCGGGGCGTAGTACAAGGTGGGGACTGTTTTGTGAGTAACCAACTACGCATTACTGTTACATGTGGTTTTTAAGTCTTTACCGCTGAATGGGGAGCCAGGATATCCCATAGCCGGAGACCACGGAAAAACCATCAAGGACTGCCGCACAGGGAACCTCATCGCATATGAGGTAATGCTTCGGCATCCCGAACATTCACCGTGAGCGACTGTACTGCGGTCATGGGTTCTTCTTAGTAGAAACGTCAAAAGGATTAAGGTTGGATAAGTGTAATGCGCTGTAACCCCGTACTTCACGTTTCACACCCGGCATCAAACAATATTTGCGAATCCCCTTACCTTCACTACAACCCGGGCCAACGCGGGTCATTGATTGATCGTCCCAGAGGTGACCGCTCGGCGGAGAGCTGAGGGGGTCGAGGGAGGGGTGACAACCTCACGAACATACCGACACCGGAAGGGTACGTTTTTTCTAGTGCGTAGATCGGACATGTGGACGCTCAGTCTCAAACCTTCGAGACGGACGAAAATCTTGACAGAGTGGACACCGTTCAAGACTAGAGGGACTTGTCGAGCAAACCCCTCTATATTTAGTCCTAATCATTATTCGATTCCAGCGATTGTTCATTTACGCTACAATCATCGTAGACCATTATTCCTAATCCCTAATCCGGGTGCAGCAGAACGTTATCGAAGTCAATTTCCAAATGTTTGAAACTACGACCATTCAAGGATACAATTATGTTCGAGACGTCCGTCAGGCGACGGACGTGCCAGGTTGCGGAACAGACTATGAAGCAGCTACCGAACGACCGCCACAATGAGCTGTCGAGCCCCGATCTCACTCCCACAGGTCGATGTTCCACGCGAGGCTGTACCGGAACGGCTTTTAGGGGGACCACCGCACTCATGTACTCAGTCCCGTTAGTTCCCTTTAGGATATGGGACCCCCCCTGTTCATCGTCA"/>
                    <sequence id="seq_t16324" taxon="t163" totalcount="4" value="CGTATTTTCTGAGTTCCAACTCTTAAAGAGCAAACGACGCATATAAGATGGAATGTCTACTAAAATATAGCTACCTTTTTGAAACCTGCGTCTACTCAACGAAGACCGTACTCTGTCCCTGCTAGTTGCGCGAGACTCCTATTCTTATGTGATTTGTCATGGCCAAAATCGATAGAGCTCTCATGTGGATCTGGCTCGCGTCCACACAGTTAAAGCGTTCGTATTTGGGGAACATAGTGACCAGGCTAGTATACCCCAGAACTGACAACCGCAGTTCTTGGTGGGTTCGGGTCCAACGCCTCATTGAACATAGGAAATTATGTGCGCTGGCATTCCACACGAGTCTACCTGCTAAAGCGTGAGAACTTTCCTAGAAGAAGCTACTTTAGACACCAGATTAATTGCGGCAGAGTCTTTATTGTACTGCAGGCCTTAAGGGATCCAGAAGTGACTAACTGATCTCGATTCAGTCAGAGTAGTCGATTCGCTTGCGGTCCGGGTAGCTTGCTAGAGCCCCCCCCGGCATTTTTTGCCTGAGATGGTCGCTCCCTTAGGGGTGAGTGCTGGCTGATCTAAGGCACCCAACCGGGTCGAGAATTCAGAACGCCCGCTACCATTCAAGATGTAGTGCCCTGATCTATACAATCAGATGTGCGCAGGATCCCCCCCAAGTCATGATGGACTTACCACCAGTAGATCGGCTCGCAATAATAGCCCAATTACGATTTTGCTCGAACTCGGAACAAAACAGCTGTGGTCACACTTCTATGTCCCTCGTCGTGGAACACTCCTTCAGCTGAGCTAAGTTCTATACGATAGCATGGCGATCCGTTTCGCCTTGCTGTGAGGGTTGTCAAAGCCACGCACTACCCGGAAACTTCGGTTTTACCGAGCAGGTTGAAGGGGGAGCATAGTCGCTGATCCAGTTGCTCGCACACGTTACGATTTCCCGGAGCTCCCTCAATATGCTGGCTGGGCCACCCCGCTCGATGATCTTACA"/>
                    <sequence id="seq_t16424" taxon="t164" totalcount="4" value="GGGATCCGATCTTAGTCCTGGGTCCCCTCCTTTGGAGAATATACTCACCGGCGGGCAAACCTTTAGAAGTTGTAATCTATCATACTCTAAATTCGCCAGAATGGTGAAATATCTGACCGTCACGTTTGAGACTTACTATCCCTACCGGCTTAATCGTCACTATGCCCGATGTTAAAACCTTATACTGAAAAATGGTGCGGGCCTGACGTCTTCGGGTAACATGCTTCGTTTAGAGGACTCCGTCCACGTTCATAGCGCTCGCTATATCTGGGGAGCAGTCAAGCGCCCGTCTACGTGGTTTGGAGCAAGAGAGGTGCATGATCTGCAGCCCAGATCGACGCAACATGCTGGCTATTGCCTTCTGACTCATTCATTGGGCGTCGGTTCCACAAACGTAACCGAGTAAAGGGGCCAAGTAGTCAGCATCCTATCCTTAAGCGAGTGAGTTGGCCCGCGTGAGTGCCCGAAGGACAAAGCAATGACGGACGTAGCACGCGAATGAACTCAATCACAGCGTGCCGCTAAAGTCGGTTATTTTATCATCATTCGACATGCTAGCTATAGTAGCACACAGTATCCCCATACTCTGTTCGTTCGCATTGATCGAATATGAGTTAGGTTCTAGGAGCGAGTGGCGATTGCTACGACACGTCACAGAGCATCACTTTTCTTGTATACGTACTCCTTTTCGTGAGCAAACAGTCTCCTACCAGAATCGGAGCGCGGAGGCGTCATCGGGCTAGTCTCGGTACTACAAACAGGACATTGTACTCAGTGACAAGAATGTAAGATGCATGTCGACTATGCCACTGTGGACGTGTCTCAGATTGGACTGGCAAAGATACACACGCATGCTTTATTATTGCAGAACGATCCTCTGGACTATATGTGTAAACCAATCACCACTTGGGTCTCAACCTCCGTTTTAGTTCTGCGTAGATATCTTGGTCTCCCGACTGCCGTTTTCAATGCGACATTGGTGCATGTCTTCTGAGTCATC"/>
                    <sequence id="seq_t16524" taxon="t165" totalcount="4" value="AACATCCGGTACCAAGGAACAACCAAGACCCGGAATAGCGACACCGATATTTGTTTCGTTGCCAGCCAGTTAGCGTGCGTCTGACTACAATTGGATGTCAATCGCCTGCCGCTCTCGGGACACCCCCGAGCCTTCTCTGAGGCGAAATTATGATGATTTCGCATCTCAATAGAATGCCATACTCGAAGATTATCTTCGATAAACCATTAACCTGGATTTACATGCACGATATATATAGAGATCCACCACACTGCACAGTTTCCGAGTAAGAGGAAGCTGATACACTATAAGGGATGGCAATAGCAGTGTGCACATTCTATCGAGATCATTCCAGCTACGCAGCAGTTGGGAAACCATAGGAATCTAACAGAAAAAACCGGCCCGTCATGCATTAAAAAGCATATGACCCAACTTGTGTTGTTCTCATGGAGCACTCTCTTGTGCCTGGGACAGCGACATAGCCAAATTCGGCCGAGGGGAGCGCGCCTTCCCGCGCGGCAGGGGTAGGCAGCCTGCGCGTGTAATTCAACGAGAATACCAATCCCATCTACCGGGTGGGTATATGGGCCAAGGGGGGTCATACTAAGGCACGTTCGTCCATTTTTTTAGTAAAATTCCGATCGCCAGCGATAAACAAACGCCGATCTGGCTCCCTTCCGATTCCCCGCTGATACACCCACTCGAATATTTTGTTGTGCTGTAACGAATTGGGCCATCCACTGTTTTGTACTACGTGGGATGGTTGGATACAGCAGCAAAGAGTGGCAAAAATTTTGCTGAAATACATAACCGAGCGCCAATCCACGTAGTGTTGTTTTGAACATCGACGTCTTCCCCCCCCGAAATAAAGACGTCCAATCTGCGTAATAGACACCGTCTGAGTGTGACGTGACCCCGCGAGGTCGTTGCGGGATTGATGAGCCTAGTGTAGCCGTATCCTGCAACGTAGCAGCGTTCGCGGCTCATGCATAGCACTAACCAGAACAATAATTGCTGCTTT"/>
                    <sequence id="seq_t16624" taxon="t166" totalcount="4" value="GGGGTAACAGATCGTTTCCCCAGAGTCTAGACTTAATGCACGCATACCCATCAGGAAACTGTGCAGACGCTTTTCGCCAAATGAGTCGGACGTTGACCTGTCGACGCAAGAGATTTCTGCCGGAAATCTGCTGCAATGTAATGCAGATCGTTGACACGGCTGGTAACCTCGTTCAAGCAGCGGAATTAAGATTGGTGCAGTTAAGCTACTCCCAGCGAAAAATACCTCGTCCGTCAGGCGAGGAAGAGTTGCGAGTGCCTTTTTAATCCGGGTCCTCAGCTAGCCCCCGTGCCGCCTTTGGGTGCAGCTGGAGCTGTACGATTAGCTATCCTGCTCAAAAGCAACATTCTAAAATTACCTAGCTCGATGTCATTATTGCTCGGGTTCCTACCGATTGACAGTCTGACATGCGCTTGAGCGGGTTTGTATCGAAGACCTCCAAAATCACCGACCAGGCCCTGACTTCAAGACGGGTGGAACCTCCGTCGACCCATACAGTCGACAGCGAGCCGACTGGCTCGACGAGTCATGACTAACTAGGTTTGATAGGCTGGTTAGTTCCATCTGCTGACCTTTGCCCTACACTTTCTACCTGATCATCCTATTGATAGCAGATAGAGGAAATAAGATATGAGCCACGTGACTTAGCACCCAAGTAACAGAAGTCGTGCTAGCTGATCTCGTCACTTTGTACAAACCCATGCTCCCAGCACGCGCTGAGTGACTAGGTTCCACCCGAGAGGGCTACTCTTTACATTCAGGAGAATGTCTTAAGCGACAAGCATAATCGTCCTAACTTGAGACCGATTCAAATATAGTTACGCGGAATGAAGAGGCATGGTGATACTAGTCTTGAAAATACTTCTACCACTATCCGTTCTGGTGTACGTGGCAACCGTGAGAATACGCGTGCCCCATTATCGGTGGCGTTCTGCGGACCGCTACAACTCACCTTCCCCTACAGTCACATGATAGACTCGGGGTCGATGATGCAGCCTGC"/>
                    <sequence id="seq_t16724" taxon="t167" totalcount="4" value="TCAGCACCCTCACTCCTCTAAGCTGACACTTGGCGGAGGGTGTTAAAGCCGGTAATACATTAGTAGCGTACGCGGGTAGCGTTCCTAAACCCAGGAAGGGTAGCGTAATTACTCTTACATTGGCCAGCCGCGCGCTGTTTCGTTATAGAAACCTAAATAAGCGTAAGAACAGCAACACGACGTAATAGCCCCCGCGCGGATGTTCGCCCGCCCTAACGGTCCTCTACCTTAAAGTGAGCACCGATGGAAGCCTGAATCCACACTTCTTATGGCTGGCCGGGCCTTAGGTCCCGAAAACCTTTTTCCCAGGTTTGATAATGTAATGCGAAAATAGATTCGGTCTGGCCGAGAGTCGTCGACTATACAGTTTGGAGTCGTCACTCAGAAAAATCGTATATGTGCTTGTGAAGCCATGCTAACACCGTGGGCCAGTTGAGGTACGCCATGATACTGCGAAGCCGAGTACTGAGTTCTGAAGCTATGTGAGCATACGACCTACTATTCTTCGGTTAGCCCAAGACCTGGCTCACCCTGCGGTGGGATGACTGGGTTATCAGCAACGCCTTCTGGTAGGGCTACTTGCGTTGGTAGGCTCCTGTACCACATGAACATATAGGAAAGTTTCCGCGAATCTGTTTCGTCAAACGCAACTAAAGCTGACTTAGCACCGTCTTAGCCGCTAGTCTCCCCTCGCGCCCAGGGCCGTATGAACCCGGATGTCCACCACAACGTGTAGGGAGCTGGTTAGGCCTGCCGATTATGATGTGCTTGTACATTTTGACAAATTGGTCAGTGATTCAGGTCTTAATTCTCCACGATCTCCTCAAACGCCGTGCTACAAGGTGCGGAAACCCCTACTGCTGGGTTCGACCCTCAGAACTGAGGTCGTCATTCCCCTCACTTGAGCCGTCATATGCGTTCTATCCGGCCGGGTTTCTGGCAGTATTCAATTGACGGTCACGTTGAGCTCTACTCGGCAGTCGGTCTGAGGTGAAGACAA"/>
                    <sequence id="seq_t16824" taxon="t168" totalcount="4" value="TTCACTGGCCCACGTCATCACACGAGAGCCCACCAGGAGCTTTACTAACGTGTTCACGACGTAGTAATCCCGTCTTGCACGTAGCGTCAGGCGGCATCAGCACAGTCTGCAAGCCAAAGAGATCACAGGGACACTACCTTACGTCCGTGCGACTATTCAAACGGAAGTCGTGCGTAATTTTCATCTCGTTACCGGAACTATGTATAGATACGTCTGAACTCCCTTATTTAAGGCTAACATTGACGCCGCTGAGCGTACTCAGACAGAAGCGTAGTGCGCGCAACAAGCCGGCTAATATTAGGGTACACCGAAGAGCAGTTGAGAGCCGCGTACCTCAGGAATAAGTGCCCTATCATGTGAGGCGGGCCGTAGCGTGGTCACCTCCCTAGTTTCCGCCTTAAGTTAAAGGAGGGCTCTGCAGCAAGCGAATGCAAACTCGAGTGCATACCGAATAGAAAGCGGAGCGTGGTAGAGCAATTCGCAATTTGTGACCTCGTGGGGTCGACAACGTCTCCCATGGTACCCTGGGAAGGGCGTTACTGTAGCGTAGCGAAAAGCTGCGTTTGTAGAATATACTGATGCGCATCGGATAGTATGTCCAGCCTTTGAGACAACGCGTAGTAGCATGCGGAAACTAAGATGAGCCGTCAATGCAGGCGTCCTTACCAGAAGAGCCTCTAGTTGGGCGGTCCGGAGGATAATAACATTCCTAGTTCGACATCAATCCAAACCTTTTACTCCGCTGAAAATGAAGAGTGGAGGTGGTTTATCGACTAAATGGTCAAACATCGAAATAATGGACCAGGAGCCATTCTGAGTTTGGTTCCCCCTCGAAGCCCATTTGACTCTTGTTTAGTTTCTCATTGTTCGACTCTGACCGTTTCACTGACCAAGGCTTCAGGCGAATGCTCTTGCATAATCTCGCACCGATCATCTGGAGACACCGTGAACGTCTTTAAGAGAGATGCGCGCTTTCCTCACTCGCCCCGGTGGGCCCTTG"/>
                    <sequence id="seq_t16924" taxon="t169" totalcount="4" value="GATAGGCGAACCGCCTACCCGTTCCAGAAGAATAAACTAGGGGCACTCGCCCACAGACTTAGTGCAAAACCGCGGCGGAAGTATAACAAACCTAAAGAGAGCTCTTTTGTTTGAAATTGTTTACAGGTGCTAGCCATAAACGAACCAACATTAGCTTTTTATGATGCGATGTTTAAATTCTAGTGCTAAAACGAGGGCGGGGTCGATTGCGTAGGACTATTGGTGCGGTTACTTGGTGCACGATGACCGCCAGAACTCTAGGAGCTTGAAAACCAAGCTAATCCGCCTTGCCGACCGGCTCCACATTTGACACCTGTGGGGCATAGAGACTGTACCTACCGCCAAGGCCCCCTCAGTGCTTAGCACCCACACCTGCACGAGGCCGTCTTTCGTAGATACATTCCCCGCAAATTGCAGTTACTGTATATCATTCTGGGCGTTTTTCGGGCAATATGTGATGGTGTGAACTTGTGTACTAACAAAACTTAATGCCTGGGCCAACGTACAATTCGTTTTTCGATCTTGTCTAGTCGAGGACATCTAGCATAGCAAATCGGCTAATGTATGAACGGTTTATTACCTGGACCCGTTTGCCTGCTGGGGAGTATAGCTCATTTCACTACGGAAACCGTTAGTACGCAATACCTAGTATGCCAATACCTGCTCTTACGGAGCTGGCATGCAGAATAATTCCAACTCAATATTCATGTCCTAATAAGAAAACACACCGTGTTTCGCTTGAGGGCTGACCTAGATTCGTTCCTGGCTAGCACCTTTTTCTCGACCAACGGCTAGCATTAATTTGCCGCCACCGGCCCCATTAACCGAGTACTGGGGTTGTTGGGCCAAATTGCTATGTACAAGTACTAATGCACCCGTTAGAACCCTCTCATTTTGGCACTGGGGTCGGACCTGAGCAGGTGCCGAGGTCTTAAATTGTGCGACTCTTGTGTATCCGCGTCCATTGCAAAGGCCGTCCGTGGTATTTTATTGACTCGGA"/>
                    <sequence id="seq_t17109" taxon="t17" totalcount="4" value="CTTGGCCGTTAGCAGCGTGCACGATTTAACCGGCGAGTAATAGGGAAAGTGGATTGGCCACTGCTAGTTTATACCATGCCGGTGCTTCTGAGTGGCCCCGTTTGATCGTTAAGAATCGGATAAGATAGACTGCAGCTTAACTAGTCGTTCCATCAACGTCGGAAACCGTTGGGAGTCCCCGTCCTTGAACCCGCTTATGCATAGCAAGGAAGAGGGCCGATCGTGACCCTTAAGACCGAGTTACTATTCCGCTTAAATGGGATGTTATTATAATGCATGCTCCTATGAGCTGAGATGAGTGACCCATAGATGCTGCATCTTCAAGACACATTAATCAGGACCTAAACCAAGGAACAGCTGCGTCCTTTGGTCGGTGTTTGCGAAACGGTCGAAATACTACTCTGTGCTCGCGTTTCGCTATCGACAGGACTAAGCATAGCGCTGTGGACCACATTACAAAGGTAAGTCCTTGAGTGACACGGCGACCCAAATGGCGATGGCTTGATCGAGCACTCTGCTACGCTTGGTGGGCCGAACCGATCAAAAAACCGAGGCCCTCATAAATCACGTTGGTGACGAAAGCAAGAGCTCCGCGACACAACAGGTGAGCGTGCCATTCTGTCCCAACCTCTTGTATCTCCAGGTGGATGTGAATTGCTCACATGCCAGATAAAATTTGAGGAGCATTTCTCCCAAACCTTAGAACTGATACTATGGACCTAAAGCCAACGAAAGGTCCATATTGTAGGAAGTTTTAGTAATCCTATCGGCCGTACAGATCAGGAACTCGGTCCTCCCCTTGGGTTACCTCGATGCTTAATGGTCTAGTATCGTACCTTCAAACTCCCCATGTCGGGATCATTTCCGTACTTGTTTTCGAGGGTAAATGGGAAGGGAAAAGTTTACCACTGTCACAAACAATACGAGGAAGCTCAAGGTGCTTACCAACACGGTACTGTTGGTTGCTCTCCTCTCAGTCGACGACCTTTTATGGTCGTGT"/>
                    <sequence id="seq_t17024" taxon="t170" totalcount="4" value="ACGACAAGTAAGAAACCCCTATTTGATTCGCGACTGCCAGAGAGCGGGGCGAATCCCGCAGATTCACTCAATAGTTCGGGCAGCACTGAAATCAGCGAATCCGCCTACTATTAACACCGCATGAACAGAGAGCCAATAAATTGCAGATTGTACATCTGCTTTTCCTTTGCGCTCGGCCGATGCCTTCTCCTCAAGAGCAGGTGGGTTGGCACAGGAGACAACTGGTCCTCACATGAGCCCTCCAACAATGCCTCACGTAGCCGCTATGTATGCCAATCTGCTGAACGCGCTTCACCCCGTCGTGCTCAGTAATGAATCCGGAAAGGGACGACGCTCACCCACAGCCACTCCCAGTTAGCAGTCGCGCTGTTTGCAGACGAGGTCTTCCATCTTAGAAAGCGTTAAGTAGAGCATGAGAATACTACTCCCATACTAGGCTAGTATCTCCCCCAAACCTACAAAACGTGATTGAAGAGTGGCTTTCGTGCAGGAGTCTGTCTAAGCAGTATTTGGACTCCTATTTTATATCCACGCTGGCAATACCTGTCCCGCTCCTTCTAGTGATTCGAGTTTATGTAACATCTCGTCGTGGGTCAGGTGTACTAAAAAATTTAAGGCACTAATACACACGACAGATTTAAATTGATCACGTTAAGATTCGCCATAAGTGATCCCCATTCCTTTGACACGTCTTTAATATAGCAGCCTTCCCAATCTCCTCATAGCAAAGCTTTACGAAAGCTTCGAGAAGGTATTTTGTTCATTGCTTTAAAAAAGGGAAATCCTTGCCGCATGTACTGTACAGAGCTGACCGTTCTCCGGCCCCTTGGCTGATGGATTGATGTTCGAGCTACGGTGTCCCGTTCCCTAAATGCCGGTTACACTGTCAGCTTCCCAGGAGAATGGACAGGCGGATTTCGTTGTAGCCCAGGACGACACTGATACCTTAGAATATTCATATAGTTGCCTGTGAAATATCCTAAGTAGAACTCTGGTAAAC"/>
                    <sequence id="seq_t17128" taxon="t171" totalcount="4" value="CAAACACAGAACTTAACAAAGCGCCATCTTAATCTAGAAGATTCCCCGTATACTGTAAAGGTCACTTGCATACAGTCGATGGGCATTCTCAACCTGCATCCCCCGATATTATATGGAACTTGCCGTTGTGGTTCTGTTGTAGTTATGAGTCTGCCGTTTTTCACATTTGAATAATGGCTTTTCCATTTCTATTTGCGTGGGATTGATCTGGTCCAGGTAAGTTTCCGCTACCGTGGTAAGAAGAGTGCGATTAACATCACAGGTAGAGGGATAAGGCGGTTTTCTTCCCTCTGATACTCGTCTCATCACGCCTGAAGGCATAATGCAAGGTCATTGTGTAACAGTCACACTTTTGGCACTAAGTGTTGTCTAGCACGGAATGATGGTCGAGGCACTTTACCAATCAGACTCCTAGCCTTTTGCGGGATCGTAACATCGATAGATGATACTTGGCTAATTATTATACGTTGTCTCGAAAAGTAGTATGCTATTTGGCTAGTATGAAGGCGTACCCCCCGGTGTCGGGTATAAACATCATTGAAGTTCTCCATGATGGCGTCTACGCCTTCCACACAATGCCGATTCGTGGAGACAAATCATAATGGGCTTACAGTTGCCTAGAGTGGTAAAACTATTTCTGTATCAAGCCTCTTACACAATAAACCTTCACTAGTAGGTCCTTTGCCGGGACAGGTTCACGCCGATCGTTAGTGCAATTACACGGCTCTTGATCTTTCTACACACCCGCACGCACATCTATGCTATTATAATATTGTCTCCGTGAACTCGTTCCCCGAAACAGTCTTTGCAAAAATCAACTATTCCATTTTTCCTGAGAGCGCGTAGCTCGAGGCTACGTCCAATCGCCCCCACTATCAGTCATATTAAGGCAAGTCGATTCACAGGGGTAGTCCTGCCTCGAACACCGATCGACGTGCTGAGGTAAAATGTCCCCCCAGGCAGGGAAGCCGGGTAAGCAACGAGTTTTCCTATAGTTGAT"/>
                    <sequence id="seq_t17225" taxon="t172" totalcount="4" value="ATCACCTGATACGGGGTAGTAACGCAGTCTACCGGGATAATATTCTGACGTTGTCCGAACGTTAGACAGGAACGATATAAAGTACACGGACATTACGTTATACAAATCAGGCGGGGGCTACTGTTCTTAGCTCGAGATCTAGTGTCGTCACAATTATGAGACTACCAAGGAACGACCACGATGGAAATTTCTTAACCTAAGACGGTTGTATTCGCTAAAGACCGATCGAATGACAGATCGCGCTACTCTCGGTGAACTAGACGATAGAATCTCCTCGGTGTTGAGATTTTACGGAGCCTCACACCCCCGAAATTGGATTGGGCGGCTGGTGGTACCAGTCGCTCTGAATGAAGAACTTTTTCTGCCCCATGGCTGACGGAAATCTCATCTGGCACTCGGATGTAAAAACATCGGAGTTGCGACCTACTTCAGAGCCCGGGCGAGAAAAAACTAATAGCAACACTCAAAGCGTAAAGGCCTCTGTTTCGAGACGCGGAGGAAATCTTGCAACGATGCTCCGGAGCAAACCAATTCTGCTAACGGTCTTTGGTGCGGTAGTGGAGATACGGGCCCGTAGGCCATTCGTCGGCTATAGAACATTGAAAATTCTCCGGCAGTGACGCGTATGCAACTGTATGGCAGTTTTGCCCGATAGCGAATGTGGTCTCACCGAGGGCCGCTCCTAATTTCATCTCATCTTGTCGGAACGCCCGACACGCGCCTAGGAGGCTCTCGGGCAGTCAGGTTAGACACGTCCCACGGCTTCAGAGACGCACCGCCTGGATGTATTGTTACCAGTCACCTGTACTCTTTACCTTCAACCAAGGATCTTCCGGACACAAGTAGCCCTCAGAAATATCTGGATCCCGGTCTTAATATCCTTACCGATCCAAGGCCTGTTGAAATGCGAACGTCCCTACACTTTCCTGGCTTTTTTGGGGAACTTCTCTAAGTTAATTAGTCGCAGAGTTGCGACGCCTAAGGGGCAGCTGAGCATTGG"/>
                    <sequence id="seq_t17324" taxon="t173" totalcount="4" value="AGATTATGGAGCGCAGGAGAACTATACGCGCGCCGTCGTAACGTCAACATGTCTCATCCTCATAGGCGGCCAGCGTAGCTGTACTTACCACTTAAATAAAGTCGCTGACTTGATACTTGAGGATTCCCATCCTAGTCCATGTTTAATTCATTGTGACCGTGCCGGTTAGTAGACACACATGCTGGAACGGGCTATTTAACAGTCTAGACTCTAAAATTTCATCTTCCCGTTCTCGCTACCATCGTCCTATCAACCGCGAGCCCGACGGACTTAACCTTGATCATGGCAAAGGCTAGGCAATGTAGCGATGCGCACGCTAAGCAGTTTCAGCATTTCTGTTTCAAGGTGGGCACAGTGTGGCCAGGTCTATATCCCCGCGGCGCTTATTGCCAATAGGTGCGGTTGTACGTATCTATTGTGGTTTCGCGCCCCCATGTGGTACTCCAGGTACAGCAGAATACAAAGCGCGTTCCGATGTGAATGGTCTTATGCACTCGGCTCCGGATCTGAGCCTGTGCTTGTCCTACGATGAGAAATCTTTGTCATAGAGACGGGTGCATGTCATTTTCCTAATGTGTCCCCAGCAGTAGAAACCGTCCATTTTCGGAGAGTTCAATCAACCAGATGCCATGAAAAGATCCCGCTAAGTACCCCCTCTCTAAGTCGGATTGTCCTGACCGTGAATGGTTAAGGAGACTAGGAATGAATGCTACCGGCCTAACACAGTCGCGATCCGGTATGGTCGGAGTCCGTAGCAAAAATGACAAGTCCGTTTAGGGGTATATCGCTTCCAGCAGGCGGAAAACACACTGTAAGCAAAGTGCCATCGGCTGGCGCAACAGCTCGATGCCACTTTGATTGCCCGTACAGTAGTTATCTCAAAACGAGTGTACCATGTTATGTAGAGGTCTCATTTGCATGGGTGCGCGTTATACAGCATTTCACTTTGCATGATGGGAGCGATGAATTCTACAAATACGGCGCTGCCTCTTACTGGATT"/>
                    <sequence id="seq_t17424" taxon="t174" totalcount="4" value="CCTTAATACTTACGACGAGGTAGCGATTTCCGCCGCTCGCGTAGATTAAGTTCGGGATAAATCTAACTCCACTCGAATAGTACCCAGGTCAGTCGCAGGGAGAACACTGTTCCTGCACGATCTGCTCACTGGGACGTAATACTATTGCAGGTTCAAACCGGTACAAGATATGGGTAGACAGGACGGGTACGCTCGTTGCAATGTTACCGGGGATGATAGTTCGTGGCGGTACCTATTAAGTTACACTACACCGCTAAGTAGTTTAAGTAATTCGCCGGCCCTATAGGGTGTTAGCTCGGTGACACATACCCTCTCGGCGTTCGCCCAGCTTTTTTGGTGCCCATTCCTACGTATTCGGTCCGGAACCTTCTAGGCCTTCGGCCGGAGTGCGTTTCTCGACTCGTGACTATCCAAGCGCAGTCGAGCGGGCAAAATGTAGCGTGGCGGAGCCCAGTTGTCAGGTATGCCCTTACCGGCCACATCCTCCAGGGAGCCGTACGATTGATCGTATCAAAAGACATATTTGGTTGCCGGAATTGGGCTAACGAATTGAACAGTATAAAGGCAATTTAGGCGCGGCATCATGCGTTCGTCCTGCGCCCCTACGTAGAAACGACTGTAACACCAACACTTTTCAACTAGACAGGAATTGTTTTGCTGGATTACTTTACAGGGATCCAATAAACTTGTACACCATCGTTAGTGGGGGACATGTGGGCGTTTATTTCACCGAATCGTATGCATCGAGTGCGGCGTAACACTCGGATCAGCCATACCTGTCAGGAGCTCAGTCGGTCGCAATCGTGCCATTCTAAAGGTATCGCCTAAGATCCCTGGTGGTAACCCCCGTCGTATGCATCCTTTGGGCTCGCATTTTTTTCGAAAATGCTCCTAATTACAAGGAACCTGTTCCCTGACCGAAGTGAAGGCTCTCTCAACCCTCATCAACCCTGACCGGGAGGTATCATTGGAGTGATCGTCCCATCTTAGACTGATCTGG"/>
                    <sequence id="seq_t17524" taxon="t175" totalcount="4" value="AGTGGGCGCATAAGGCGCCAAAAGCAGGAAGTGTGGCGAGCTGCAATCACTTCAACACATGTCTCTCGTAGTCGACTCCTTCTTTTATATTCTGTCTAGCCTCGCTGTTTATCACGCTGGTTGGATAGTCGATCACTACGGGCACGATGGCCTTGTCATAAATCCCACATTCTTAGCCGAGAACGGCGCATCATGGACGCAAACGACTTACTGTCTATATTGGAACCGCCCGATAAAACTGGAAAGATGCTCTGATGTTACATTCTAGCATTATGTGCACATCGGTTAGACTCGTCGTGCAGAGGGTTTACCGAATTATGGCGATAGGATGATCTCAAGCAAGACGGACGCCCGAAGTGCGCAGTATGAAAGCTACTCATGTATCTCACGATAATCAGCCTTACCTTCAGGGTGAGGTGTCAGCAGTGCTGGACCATCATCTGGTCGACTTGTATTATGTGGACGATAATTTCCGCACGGTAGGGTTCCGACTGCAAGCCACACCTATTTCTTCCCTTGGAAGGATAAATTCCTGGCATAACCTCAAACTCACCCTAGTTACAAAACAAACCCCAGGCGAGATATCCTTTTTTGGAGAGACGGGCGATTATGACGGCCTGACCGCACGTAAGGTCGATCCTACCAAACACTGTGAAAGGACCATTGTCGCACCACATGTACTTTTATTCTTGCTACCCGCTAGAGTTTGTCCTCCTTTCCTTACTCAATAACCGGGGCTACTGTGGTGCCGAAACTTGATTTCCGGTACTCATGGAGTATATAGCCAACGTCATCGCCTAGGTCGTGGCCCGGGACATAACAGCTCGGGAACCTTTCCGTGGCACTTCGGACTGAATATTAAGCATGTACCCCAAAGCCAACCAATTACACAATAGCCCCGTCACGCCACGCCTAGCATAGACTATCAGTAATTCATCGTGAGTCCCCTATAGGGCGGCGACGTGGTCACGCAGAGTACGGGAAGTTTGCGTGGAGATAA"/>
                    <sequence id="seq_t17624" taxon="t176" totalcount="4" value="CGATAAGGCTTCCTCCTCAAAACTGGCACTGGACGAAGGGTGTTAAGGCCGGTACTTCAATCGACACGGCCGCTGGTACCCTTGGACCACCCCAGGGGCCTTGGTTGAGCACTCTCAGGCTGGTAAACCAAGCGCTGTTCCGTTATTGAACCATGGATAAGCGTTAAACCCGTAACACGAGGTCGTTACACGGGCGTGCATGTGCCGCGACGATAACTGTCCTCTAATTTAACGTTAGAACCGTGGCCTGCCTGAATCCAGATTTCGACTAGCTACCCGGGCAATTTCTCCCGAACAACTTCGGCTTCGCCTTGGGCATGAAATACGACAATAGGTTGGTTATCACCGTCAGTCGCCCAACATACGGCCTGGAGCCGTCACTCAGTGATGGCCTATATGCGTTTGACTAGAACTGCCAACACCGCGGACCAGTTTTGGTAAGCTATGATTCTGCCTCGATAATTAGGGTGTTCTGATGATACGAGAGCCAGCGACTCGCAATTCTTCGCTGATACCAAGACATGGTTCGGCCTGCCGGGCGATTACTGGGTTACACGTACCGCCACCTCGGAGGTCTACACGCGTAGGGAAGCGGCTGCACGACATGAACTTGTAGGAGAGTTTCCGCTAATCTGGTATTTGAAGCGCTACTCAATCTTGCCTAGCATCATCAAAGACGCTGCACCCCTCTCGCTTCCCGCGCCGTATGAAATCCGATTTCCCCCAGAACGTATAAGGAGCTGGCTAGGCCTGTCAATTCAGTTGCACATCTTCACTTATGATAATTGGTCGCGGATCGAGGTCTTGATGCGCAAAGAGAAATCCAAACGCCGAGCTTCCAGGTGCGGAAACCCCTCCAGCGGCGACCGAGCCTTGGAAGTCAGGCCGTCTTTCCCCCTACGTGAGCCGTCCTATGCAGTCTTTCCAGCCGGGTTACTGGAAGTGATCACCTGACGAACACGTACCGCTCTAATCAGCCATCCATCTGTAGTACCGACAT"/>
                    <sequence id="seq_t17724" taxon="t177" totalcount="4" value="GGTCATTGTTCGTGTTCAATTTCTGCAGGTGTCTAACACGCTCAAAATTCTTTGCGCCGAAGGCGGGCGCGTCGTTGTACCGAATAATCTGGCCCAGTCTCGGGGCTTTCAAGCTTCGGCTTGTTCATCTCCTCAACACTTTGTCTGTAGGTCTCTGCGTGCCCAAGGTTTAGGGTAAGTGTCTCACATCGTTCACATGACCGAGAGGCTTATACTGTTCGTCCTCCTGGATAGCCACATGGGCTGCTCCGCGCTACATACGCGGGAGTTCTGATCCAAACCGGTGTCTGGGACTTCACAGCGCCCTAGTAACTAGTGTATATTGCGGCGTTTGGAGCTCGTGCAGAGGTATGTCAGCCATGGTCACGTTGTTGAGCGCACGGCAGCTAAGTGCGAATTGCATAACTGATGACGCCTCCGAGTTACGTGCGTATAGCATTTCAACCGGCGACCTCGGGAAAGTGCCGGAAGCAGGCGCGGCCGTTTAAGTACCTTTAGACCCATGGCTCTTCTCTGCAACGCGTGCTCGGGTCCTATTACTGCCGGCCTGACCATCGTCAAGTACGGTGCAGATAAACAGGCCCCGGGTTTGGGACGATCTAGTATCGTAGTACGGCTTAGTCGTCTCCGGGCAGAAACATGGGTCTTTGCCAAATGCCTCTTTGCCCGCAGTTGGCCACCGGCAGGTTTCAGCATCCGGCTGGTGTCTTAAATGCTGCGTCGACTCATCCATACCTCACCACATAGTGTGAATGGTCAGTCGGTCCTCACCCAAACTTGCTAATAGGCGTAAGCCGCGGCTAGCATGCGGGTTGTACGTTTAATTACGCCTAACCCAAGCTGTGCGCATTAGTGTGGTGTTTCGGGTTTAACAGGAAGCTCTAACCGCACTAGGGCTCGTGCTAAAAACATGATGCTAATTCGCGCTCCAATATTGCGGCGCCCGCTTTAATTGAAGGATAAGCATGGCTTGCATCGTCCGTAAGGCTGCTTCAACTCC"/>
                    <sequence id="seq_t17824" taxon="t178" totalcount="4" value="GCCCGCCTTGGGGATATAAGGCACCGTTATTCATCAAGAGAGATTCCTGTATCTTGGTAACTGCGGCACATCTACGCCTAGCAAATTTTGAGCGAGTTAAATCGACAATGAAATTGGTCTGGCCGCACGCCGCGTCGGGCGAGGGTGTAGTGCATTCTATGGAGCCGTACCACAAGGGAATCAACGTTACTGATGGCAAGAGTGTCGATCAGCAGAACAGGATTACCTTGCAGGCATTTCTACACAATCTACTCTGCTACACAAGCAAGACTCAAGCAGAGAACTCAATTGGATTGCCCAGGTCCGAACAATGGAAAATTTCATTTAGCGCCGGCAGGTGATACGGGGAAGACCCTCAGGTAGTCAGCGGAGATGTCTCGCTTACAGTAAACAGTAGGCTCCGCCTGGCCTTGGTAGCTAAGGCCACCCACTCAAACGGTCCCCTCGCAACATTATGTTATAAGAAAAAAGTCCTTGTCGTCCATCCCAGGCCCGTTACCATCTCTGCGACCGTCAGGGGTACCTTGCTGTCGGAAGCCAGCCGTTGCTGGGTTCGTTAATCGGTAGTACAAGGGACTCATATGATCCCGTGTTAGTCCATTCTATAAAAGCGAACGACCCTTCCATCTTTTAAGGTTATAGAGCGCGAGGGCGCTCTGGCTGACCCCTGGTCCAGTATCTGGATTGCACACACGCGTTACGACGGTACCAATGCGCTGGTCAGGACCCCCAGTATGCTCGACTGAGAGCACCATAAAAGGCTCTGACCGTGCTTCAAGGGCCCCTTCTGTCTGCGCGGGAGAGATATCCTCAAGCCCTGTGCTAATCCGTACCGCCCCCTTCTCGATCCTATAGGTGACGCCACTAAGAACCGGAGGACAAACATAAAAACCTAGGTGGTCTCACTTCAGGCTTGTTATATAGAGCACACCCGCCGGAGTGCGGCTAACACGGCCTACGACCCGGGGTCCACCTAGCGCGTCAAGCGTGGCACGTGGAG"/>
                    <sequence id="seq_t17924" taxon="t179" totalcount="4" value="ACATCAACCGCCGCTCAGTCGCTCGAAACGATGTATTTGCAGTCTGCAGCCGGCCCATCTGAGTTGAGTACCACTAATGACTATTTTGTTTCGACAAGTTTACAATGAGCCCAACAGAAAACCATCTGTGCTCGAGATCACATTTGTCCTTTCCAGTCGGCATTAGCTAAGAAGGGAAAGTCTACCTCACTCTGTTCAACAAACGCACCCGCGACCCTATTCACTCACCTCGTCTCTCAGAGTAGAACCATTTTCTGCGCCCAGGATAACAGAGGGTAGAAGATTTCCTATGATTGATTAACGTATATCACTCGCATGAGCCCAGTAACACTCGTTGTTCAGTTCCAAAACGTTTCCCGGAATAAACATGGATAGGGCTGTGACGGACAGAAAGTGACGCGCTTTCCGCTTCTTACTTTAACCTCTGGAACAGTAGACCCGAGAATGATCCTTCCAATTAGTTGTAACGACGCATAGCCCAATCCATGTCGGCCTGAGGGTAATCTTTAGGTCTCAAGCACTAGATAACCTACCGCTAAACTTCAAACCGGAGGCTAATCGGACGCCGTCAAGGTCTAGATAAGCAATAGTTTTCTACCAGTTATCAGTCAACAACCGCTGCTTCGCTCTCGGGAAGAGACCTCGATGTAGGGCGCTTGACACCTAAACTTTCGCTTTCATCGTTCCCTTTAACCCTCCACATCAACCACTCTTTCACTTCCTATACTCCAATAAGGAAATATTTCCATGGCTGGTTTTATTCTGACACTCCTATTAGACAAGAGGATTATAAACCCACCGCCCCCGCGCACTTTCAGGATAGTCTTTGCGACGCTGCCAATCGCGAGATTCTACCACATGTCACCGTGACCTCTTCATCTGAATATTTCGACAGAGCAGTGTCTATGGTTTATTAACGAACGACGGAGTACTCATTCCTGTCTTCCCACGTGATCTACGCTAGTCCTGGCTATCCCACGTCCATGCGTCACTGCTTCTA"/>
                    <sequence id="seq_t18109" taxon="t18" totalcount="4" value="GATTAGGGTTTGCTAACAGGGGGGGCACCTTGCCCGAGCGAAAGGAAGAATTGACAGAACCTTTCGGGACAGCCGACAAGAAAAACGGTCGGTCGCGCACGCTATACGCGATTCACTTGCTTCGTCTCAAGCCAGACCAGCTAGTCCCTCTACTAGGGATAATCTTCGCAATGGCATTCAGTACACGGAACTATTGTGCGATTAGGATGGGGATTTCCAATCATCAGACCCGCCGGGCTGCTGCTTGACCTTTGTAATGTGATGAAATTAATAAGCGCCCGCAGATGCTATGGCTGCCTGCAGTCAGCTGTTGCCGTCCATCGTAGCACGTCGTCCACCCACTCATCGAAGTTCTTGATTCGAACCCTTTCCGGTGTTAACGAAATGGTGCTCAAAATAGAATCTGACGTTTACTCATAGTTGAGGGAGTTATGCTTAGCTCGGTCATGCGGACTAGACAGGAATGGACCTCACCGACAAAACATTCCTCGAGCTCTACGAATGTTTGATTCACTGTTTGCGACATGTGGGCAGTGATTGTCTAACCGATCATACAGGTGTACATAGGGTCTGTGACCGAAGCACGCTAATGAACCCACAGGGGGAGCTAGCCCCCGTCGGCCGTCGCCCCTAGTCCACTGCCTATTGAATGGTCAGATCGGGCACACAACGCTTTAAGAAAAAGCTCCATCCCAATCTGTGTTAGTACTACCGGCGAAGTCTTGAAAACGTCTGGGCAACCTTTCCGGACAATGCCGTACGTCTGAATGGCATAGGGCGCCAGAACACCAGCCGTCGGAGCCGTTGTGGTATTGCCTGAAGAGTTAGAATCTTGCTATGTTACGGCCGCTCGCAGCCTCTTCGATTTTTGTACCTCCGTACCAAAAATAGCCGAATACTGTAAACAATTCGTGCAAAAGCTGTGTGGGTATTGCAGAGCAACTCCAACCTGACAAGAATGGAAGATTTCATGTCATTACACCAGCTGACGGGGGCTGCG"/>
                    <sequence id="seq_t18024" taxon="t180" totalcount="4" value="GTAATCGAGTATTAGTAGGTCGCGGTTTCGTTTAACCTACGGTTCCAAAACACTTTTAGGTTGCGCAAGGCAGGCTGTAACTTGAATGGACGTCAGTCACTCAATGTCATGTAGAATTTTCAACTCGTGGCTCGAGACCGTACCCCAAGAGAATCGTCCACCTACACCTGATAAAAGGAATAACATGGAACAATGAACAATCCAAGCTTCTATACGATAGCTTCCAGCTCAGTAAGCTTATGTTGAATATCATACTCAATGTTGAGCGCTGTCGCGGACGCTTCAATAGATTCCTGTATCTTAGCAACTAAATACGAGTGTGTCCTGAGTCATAGACTAGTTGTGCCTAGCGGTATCATCGGGAATCTAGACCCGAAGTATTGGCTCGCTCTCAAACAGATATATATGCTATACCGATTGTGCCTTCTTGCAGGAAGGGACTACTCACTAAAACTACCAGAGTGGGTAGTCTGTTTGTCGCTGAACCGAAACGGGGGCCACAACTGTCCTTCTTTATGAGTGAGAAAAGTCTTTGTGCTAAGTCGGTGAGTCTCTTCCACGTCACCAAGCCCCGTTTGACAGGGCAGCGACGTAGAGCGTTGGGCCAATGGGAGCGGGGAAATCGAGACCTTTCTATACGATCCGTACGAAATGACAAGCCTCATTTGCCACAAGGTTCCGCTTCGCCACGGCTTGTATTGCAGTGGTGTCAGCTAGACACGAACCCGTGACTTGGTCAGTGATGAGCGTTGCTTCACTGGCATTGGGAGGGGGGCCATAAGCTCATAGCCCTACCAGTAGCGTATCAGTCCAAGGTCCACAAAACGGTCGGCTTGGCACGTAAGTGATGGTACGGTTGTGTGTTGCGGTCCACCCCTTTTTTTGTAACCCCAGTCCGGGCGCACTGCTGCAATCACCGGGTACACCGATGAGTTAGAGTTTATAGCGCTTGGACGCACCGTCGATTCAAGGTTCTGGTCTACGCGATTCAGAGTTCTGA"/>
                    <sequence id="seq_t18128" taxon="t181" totalcount="4" value="GCAATGAATAACTTCCCCATCTTCCATCAAAGTACAAAAGATCACCGCCGCCCGAGTACTGGCATGCGTGGGAGATCTAAATTAATATATGCGCGCGTGACACACCCACCACAGGGTTGGGGGTACATACGGAACGGTTCTATCACATTATACATAGAACATGACCGGAAGCGAAACCGTCTGTCCCTCACTTACGTAGAATTTGGGCGTAAGACATCCGTCTCACTTTGGGAAGGTGATAGAACTGTATTCAATCCCCGTCGGGATGTACACTACGAAATCGCTGGGGAACTGCCCGTACAACGAAAATTCCCTGTCCGCATTGCTCATCTAGCCCCTGACCAATCTCTGTCATATGCTGCCTCCGAAGAAGAGTTCCTTCGCCGCGCGCACTGCACTAGCGGCCTGTCTTTGTAGTAAGACGACCTGGGCGGTTAGCTGTTCTTTTGTTGCTTGGCGCCCAGCAAGCTTCATTACGTCCAGCTACTTTCCTTACAGAGCTCGGGAGATCGTCTGGAGCCCTGGCTATTTCCAGAAGTCGTAACTACCCTACAGGGGCGATGGCTCCCAACAAACTAATCGCCATGCATCAGTGCGATCGTAAATCTCTACTGGTCACCCCCCCTAACACGGCAACGGTTTCATAACCTAGTTCCCTTGATCGAGGCCCGCTGAGATTAACGTTACTGGTTGTATTGCTGTTCTGAAGCCGGGCATGGACAGCAGCTGCTCCTACGTGTGCTCCGACGTCCAGTTACAAGTGACTTAAAGAGAAGGCCGTAACCAAAGCAGGCTGCATATACAAAGGAGGAAGGATACACATGTGTATGTAGTCGCGGACCCGATTGAGCGTTAACAACGCCCCGGCGATCCGCATAAACCGCGGAGGTCAACGGAACGCTAAAGGGTATAAACAATACGAAAATGGATCCAAGGTCTCGATCTTAATGATTTTATGAACGCGTGACAACAGCATATTGCGGTTGTGCCGGCCCCACGT"/>
                    <sequence id="seq_t18225" taxon="t182" totalcount="4" value="TTTTACGGTTTGAGAAGATGTAGGCAGCCCTGCCGGGGGGGAAGCGAAAATGAACAGAACCTTTCCTGACATCCGACACGGAAACTGCTCGGTCGCTAAGGCTATACGCGACTCACTTGCTGGGTCGCAGGCCAGATCTGGTATTCCCTCGACAAAAGATAAACGACGGAATGGCATTCAATAGACAGTACAAGTGTGGTATTACGCTGAGGTTATCCTATCAGAAGCTGCGACAAGGGGGTGCTGGACCTTTGTAGTGTGAAGATCTTACTAAGCGCTCGCATATGCTATCATTGATTGCAGTCAGAATTTGTGGACCTTCGTGGTACGTCCTCCACCAAGACTCTGAAATTAGTGACTCGAAACCTGTTTGGTATTGTCGAAATGTCGCTGACACTACCCTCTGACATTTACTCCCCGTTGGGAGAGTTATGATCAACTCGGTCATGCGGATTAGACAGGAAAGGCCTTCCGGGTCAAAACGTTACACGAGCCATAAGTTTGGTTGATTGCCTCTGTGCGACAGGTGGAAAGTAAGTGTCTAACCCATCTTACAGGTATACATAGGCTCTGTGATCGAAGCAGCCTAATCAAGCAAGACGCCGCGCGTGACCCCGTGCGCCCTAGCCCCTAATGCACACCCTATTACAAGATTGGTGCGAGCACACTACACTTTAATAACACGCTTCTACCCAACATGTATTATTACTTCCTGTGAAGTCTTGAAAACGTACCGGGAACCTTTTCGGCCAACGCCATACTTAGGAATGGCATAGGGCTCCTGAACACACTCAGTCGGAGGCTTTGTGGAATTAAATGGTGATTTACATTCTTATTTAGGATCGGCCTCTCGCCGCACGTTCCATTCTCGTGCGTGCGTACCAAAAATGCCCGAACAGTGTACACCGTTACCCCAAAAGATGTGTGGGGACTGTATTGCATCTCCAACCTGGCAAGAAAGGTAGCCGTCGGGTCATTAAACCAGCCAACTGGGATTCAG"/>
                    <sequence id="seq_t18324" taxon="t183" totalcount="4" value="GCCTCCGGGTCTTATCCACGAACCTATAATTGCAGAAGATGGACCGATACTCCGGCCTCTCAACTGGGACGACGGACGTGCGGGATCTGGAGTTTATGCCACGAGGGATCAGAGAATTATAAACCGAGCCCTGGACTTAGCTCTTACTAGTGTTCCACTTCACAGCCACAGAGCAGGATCTCCGGCACTCGACTATCCGCACGCTCGCATCAAATACAACCCTTGCGTCTTGTAATATCTTGCACAGCTTTTATTACCCGCACCGCCGCAAGCAAGGCGAGGGATTAGTTGGCTTGTCGACAACAGAACAAACGAAAGGACCATGGCCCCGTGGTAGCTAAACTGGGAAGTACCCGCATCCAGTTGGTGTATAACTTCATCTCGTCTGGGATAACCGTGGTCTTTTGTGCTCGCGGAGATGGGCCGCTTGCGGAAATGGTTCACGATTAATAATACGTCAGATGCAATGCGACGTAGCATCCGACCCCACGATGCACGCTACTCTTATTACGTGCAATGCGTATGGAGTTAGCGAGATACAGCGTCACTTGAGGCCTTAAAGCGAAGACCCAGTTCGCCCCGGCCCGCAGAAAGCGGGCGCGGTCGCCATTAGTGTGCGAGTACTCCGAGTTATGCTTAAGTTTTCCCGCAGGCTGCCGACAAGCCAATATTCAAGAGGTTGTTTGTGTTTGGGTGATTGCCTTGGTACGATAAGGCAAATTAGGTAGGTCAATATGGATGTTATGTGCATATTGAGCCGGCGATTAACTCGCTGGTGTTTCCGTTCCATGCGGACACCTGTGCAAGTAGTCGTACAATCAAGCTGGCACGAGCGGCCCCGTATACCGCGTACGACGCTGGCGGTAATGGAGACGGCTTGAGATATATAAGGCTACATGGTCGCACGTTAACAATCCATATTATGGGACGCTGATATAACGTTGCATGCGCAAGTATGCTTCTGGTGGTACGTTCCGAGGGGCGCTCGAGGGAAGTCTCC"/>
                    <sequence id="seq_t18424" taxon="t184" totalcount="4" value="GCATGGTGGGATGTGTGGTCGCATTTCATGTTCCACGGGGGAGGAGATGGCTGACCGTAAGAGTAACCGCACTGTCACCCGGGTGGTATCCTTAAATTCGCATATGAGCAAAGCCTCCGAATAGTCAGCTCGCCAATCATTTGTCAATACATTGAGGGAGCTGGTGGGGCTTCGCTCGGTAAAGCCGGTCTGGTGCATTTGATGGACACTAATACGTATCCTTCGGGCTTGCCGAGCCGTTGTCGTCTGCGCTCTTCGCGGACGAAGAGAGCGTTAGCGGCAACTCTAGAGAAGACCTTAGTGCCCCGCCTAGGGGCGCGGCTATGGGTTTTGAGGAGCAATTGGGCCGATCAAAGTCGCAGCATTCGGGCGAGGGGTGGCAGGAGCAGTGCTCTCACTTGTTAACCCGGTATCTGGCCGTGCTATTATATTACTTGGAGCATGGCGGAATAGTCGCTGAATCAGTACCACGCAGTAAAGACGTTCTAGGAATACTAGATGCGACGATCGCGAACGGTAGAGGACTAAGCTATCCATGAGTCCCACATTGAGGATAGCGCCGTTCCGAAGTTCAGGTACGTCCGATGCTATTAGTCGTCGCTGCTTGGCGTTATACGCTCCAGGCATCAGGGTAATGACACGTCACCAAACTGCGTAAGACTTGGTTTTATATGAACTTGATTCCAGGATAGTCCCGATAAAGTGTTTAATACCGCCTCATCTTGTGATAGAAGTTCTCGCGCGAAGTCCCCTTGCTAGTTGAATTCATGCAGACATAGTGACATATGTATGAAGCTAATATAGGGACCCCGATATACGGCAGTCTAGACCAATCCCCTTTTGCTATGCGTTGTCGAATTTTTGTAATTCAGCTTGACTGTATGGCCGCCTCTATGATCCTACTTACCACATTCGCCCATATCGCTCTCGTACACGCGAAAGTATCGCCCCAAGTCAGTAATCGTCCTACCGACTCTTCCACCAACCCGGAGTTAGCTCC"/>
                    <sequence id="seq_t18524" taxon="t185" totalcount="4" value="ACTCGAAACCCCTCGTAAACGCACAAATGTGCCGATCGCCGTCCAGAGCTTTCCCAGGTGCAATCGGGGTTTTCCGAAGATTATCTTGTAACAATAGAAGGACAGAAAGAGCAGACGTGAGGCTGCTAAGCACAAGCTAGGTTTTCTCCGTGCTAAGGAACACGAACTACGGCACGAACTTGGACTGCACTCCCGCTAGCGTACGCTCTCGCGATGATAAGCGGTCACATACTCTAAGTCACGGCAAAGCCCTTTTGCATCACGGATCATGTTGTGTACATGTTATTTGATTATTGGCGTACGTTAGTTCCACGCGTGTACGATTCTCGGCTCGTTGCTGAGTAGGCGGGGTGGTCAAGGTATTTGCCGGTATTGCACCTCATGAACACGATTGACTGAAGCTATACGCTTCATATTTTGGGACAGTGAACAACTCTGTCGAGATCTGTCCCTCCAGACGCGGACCCAGTGTGTGGGGGGTACTCCTACGGAAAAGTGAGTTGTTTTCCCAACTCAAGATGTGAAACATGTCGATATAGAATCCAAACTACCAGCAGATCCTACGCGGCACAGCCAATGATTCGGACTAAGTAACAGTTCCCGTACGTGGAGTACTCCCTGAATCGCGAATGTGAACTGGCCTCGATAGAGCCTCCTTGAAACTGTAACCACCGGCTGTCTTTTAACCGGAACCTACGCTGAACTAAGCTTACTACCAGAGGTGATCGGAAGAGTGGGATTAATGCACAGGCTCGCTGAACCGTGACTGCCTGCTGTGGGGTTAGGTACGCGAATCCGCCAATGCCGTACCTTTTCAGGAGCTTCTTTGCGACCGCACTGCGATCCACTTAATAACGGTGCTGCGCGTAATGTGTTACACAGTACATCTAATCATACATTCCTCGTGTATCTATCGCAGTTGGACGACCTAGGTCTCGTGAACTTGTCAGACTAGGCTCGAGACTGGGGCAAGCCCCATACAGACGAGACAGAGGCATAG"/>
                    <sequence id="seq_t18624" taxon="t186" totalcount="4" value="ATAGGGAGACTAGGCCGAATAACGGGATGATCCTAGAATCGATTCTCTAGTTACCCTTATATACTATAAAATATGATCGGATATTTCCTAAGAAGTAACGTGCGGCCGTAAGAGAGACCCGGGCGCCTTGACAAACCTTTGACGTCTGTAGGCATCACAAATTTGCGGTCTCGAATGACCGACATACATAGCTTACTCTGGTGTTCAGAACACTTATGAGTGTTAGTCGCTCCATATAAAGCGGGAAGAGCGTTCCTTTGGGCAACGATTTTAGAATCGAGCCCTGGCAGGGAATACGGAAATGGAAGTTATGTCGAGCACAAAGTCACAGTTGTATCATGGATGCCACCGAGTCCTGGACTACGTGTTGGAAAGCATGTCGACAACTATACCTTCCGAGGACCAACTCCTAACGGTGATTTTTCCCACAACATTTCAGAGAACTCAGGATCCGTAGTCGGTTCGACCAAGGCCTACATAGATGCAAAACACGTCGAGTTGATGTAACTCGGCTGCAAAACCGCAATGCTCTGGCTTCATGGGCCTGGACCAAGTCGTGAGAAGTAGTCTCATTCCTCTCGACACCGTCGCCCATGATCAGACGAAACCTATCTATCCGAGTAACGATATGTATTGACTTCAGGGCCGGATTCTCGTGCATGAGTGTGCAATTGATTCACTAGACAAAGGGTTTCCACTACAGGTCAAAACACGCGGAGGCTTGGTTGGGTAGAGAGCATTAATCGGGCTCCGTCCAATCGGTGCCTACTCAAACTACTTGAGAATCATGTTAACTCAACACGAGTGAATGCCTACGTACGTGCGGAGGTACAACCCAAACACAGAATTCGTGCTTCGTCTGTCAAGGCGCAGGTGAAACCGCGGGCCCTCCCGAGGCCCTCATCTTTGGTGTTATACGAAGCCCATTCTTTTCTTAGTGGACGTGTCACAATAACCTTTATATATCTTATTCTACGCACACCCATCGCCGTGTATATGT"/>
                    <sequence id="seq_t18724" taxon="t187" totalcount="4" value="ATATGAGCTAGCGTGGGTTCGTCCGTTTCGTACTATAGGCACGCTGGACTCAGCCTTTGTTAAAGACGGTTGACGCTCCTTGTGCCTGGAAGGCGGAACACTCACCTGGTGCACCTGGTTCACCTTCCATCTCGGCGTCAGACATTTTTGACGTATAAAGGACCACGGAACTGTAGAAAGAGGGCCAGCAGCGTCGTTTACTGCTGGCTTTCGCTCGCTCAAGATCCAGGTCCACTTGACTTGGGATTGGCGGATAAGGACAAGCAAGAGTCGACTAGAACCACCAGAAGGCACTAACGCTAGCGTCTTCAACCCCCGTCTCATTTGCTTTATACGCCTAGCCAGGACATTGCCAGTGTGTTACTAGCTGGTTTCATGCCATTCTATCGCCTTGTCAAAAGTTATTACAGGAGAGCAAGGTGCACACGATTACTATTTAATGACAAACCTCTATCACTTAGGTCCCAGTAGGCAGTGAGTTGTGCTGATTGCGTTCGGCGATTTGTGATATTCGAGAAGTGGTAGTTCTTCTGTTGGAGCCTCACGACTGAACGGGGGGTGTACGCATAATAAAATGCTGGCCCCAATTACTTTCAATCGCGTAATTTCTAGTCGGGCCACTTGCGCAACGATTCTCAGAGATAGCTCTTTCGCACGGGCGAGGATTAATCCTCCGGCGCTCTAGTACCCCGCCAAAATCTCTTGATAGTCCGATGCTTTAATAGTTGGTTTAGAGGGCTTATGGGAGAGTATACCGCAGAGCATGGTTGGAAAACCGAGTCATAGGATTACATCAGACGCCGCCCTTGAATTAACGATACACTCAAACCCGGTGGGATTGGGTAGATCGTATACCAGTTCTACCTGTTGATGTGGTACATGTATGCGTGCACATAGCAGTCCTGGCTGTGAGTAGATAGCCGTGGAACCAAGCAACCTCTTACGGGATTGAGGTCCATGACATCTCGTCAGCAATATCAACTAGCAGAAGCGTGGCAGA"/>
                    <sequence id="seq_t18824" taxon="t188" totalcount="4" value="ACGCCAACTAAGAAACCCCTATTGGATTCGCGACTGCCAGAAAGCTGGGAGAATACCGCATATTCACTCATTCGTTCGGGCTGCACTGAAATGAGCGAATCGGCCTACTATTAACAGCGGTTGATCAGAGAGCCAATAAATTGCAGATTGTACATCTGCTTCTCCTTTGCGCTAGGCCGATGCCGACTGCTCAAGAGCAGCTGGGTTGGCACAGGATGCAACTGGTCCTTACATTAGCCCTCTAACAGTGCATCACGTAGCCGCCATAAATGCCATTTTGCGGATAGAGATAGACCTCGTTGTGCTCAGAAATGAATCCGGGAAGGGACCAAGCTCGCTCACAGCGACTTCCAGGTAGCTTTCGCCCTGTTTGCTGACGCGGCATTCCATCGTATAAAGCGTTAAGTAGAGCATCAGTATGCTACTCTCACACTAGGCAAGTATCTCCACCAAACCAACAAAACGTAATCGTAGAGTGGCTTTGGTCCCGGCGTCTGTCTAAGCAGTTTTTGGTTTCCTATTTTATATCCACGCTGGCACTACCTGTCCCGCTCCTTCTTTTGGTTTGAGTCTATGTCACATCGCGTCGTGGGTCAGGCCTGCACAAAAAACTAAGCCGCTGGCACGCACGCCAGATTTAAATTGATCAGGATACGATTCGCCACATCTTAACCCCTTTCCTTTGACACGTCTTTAATGGAGCAGCCTTCCCAATATCCAGAAAGCAAAGTTTTACGAAAGCTGTGAGTAAGTATGTTGTTCATTGCTTTAAAAATGGGAAAACGTTACCCCATGTCCTGTAGAGAGCTGACCGTCCTTCTGCCACGTGGTCTGGGGATTGATGTCCGAGCAAGGGTGTACAGTTATCTTAATACAGGTTCCACTTTCAGCCTCCCTGGCGAAAGGACAGCCGGATTTCGTTGTAGCGCAGGACGACACCGATACCTTAGACTATAAATGTAGCTGCCTGTGAAAGATCGTGAGTAGATGTCGGGTAAAC"/>
                    <sequence id="seq_t18924" taxon="t189" totalcount="4" value="ATGTGCGCGAGTTGATGTTTCTTTGTTGGCCTATATTGGAGGGTTCAATCCTGGCTTCTTCAATGACACTTTTGGTACCTACTATATATGTTAGGAAGCACTTACGTAGTCCGAGAATAACCGGACCCGGTTTAACATACTTCGTATATGACTTGAGGAGCGTGAGTCAACACGTGACGGCCAGCCACCATCGTTTCTAAGTACAGCCGGTCACCCACAGGCGTTCTTCCTCCTTTTGCCTTTGAATCGGCCTAGGCACAACGTTGGATATTCACTAGCAACGCCAGAATGGACCGCCGGTCGCGATATTCACTTGAGACTAGTATCCCGATCGACGGTAGACCTGCTATCGGCAATTTAATCCTATCATAATTCACGGACATCTATACGACAGTAAACACGAAATTGGATCGGGCGACAAACTCACCTGTACAACCTAGTAGACCGCGTCCGCCCCCATTTAGCAAAGATATTCAGTGGTTGAGACCCTACTGTCCGCGCATTTTGACAATTTCCGGGCCGGAATTATTTCGTTTGAGATCCTTAAGTAAACGGGGTGTGGACAATTCAAGAAGAGCGTTACGCCGCGATTCCCAAACGCGTAAGTTGTTGACAGATTAATTTCGTCACAAAACAATCCCGTAACTCTTTCCCTAATGATGGGTAAAAACCTACGGCCCCCTAGCATCCGCTCAATCTAGCCTGGCGCTTCTCTACTTAAACTATTAGATTTCACGGCCATTTCGAAAGTGTCACGGATGAAGCTGATGTAAAAGCCGGTCTAAGTATCGCGAAAGACGGTTGCCCTCTAAAACACCGTGTGTCAACGCAAGGTGCGGCGGCTGAACAGTATACGCACGAGACCCGTAGAAGTTGTATGTGTTATGGCGCTCACGACCGACCTGCCGGGGAATAATGACCTAGGGACCGAGTACGAATTAGGGAAGATTGAGATACGTTGCATGGGTTCACGAAATAAAACCACACGACGGAGGGCGGG"/>
                    <sequence id="seq_t19109" taxon="t19" totalcount="4" value="GTCTTATGGGGATGGGGATTATGCTGCAACCGCTGTCAGGAAACGACTACCTGTCTCATCCGCAACCAGTTGAACTACCACTTTCACGCAATCGGAATCGATCATAGAAAGGTGAGATGACTTCTGCTGGAGTAGGCTTACTCAAAACCCGTAGGAAAGTGATTAGCTCTCGTCTCTATGCCCTGGAGAGTCGCATCGGAAAACTAGTGCTACTAAGTGATACGTGAGCTACACTTTGCCTGAGGCGTCGCCTAACTGCTGCTAAGTCCGAATACCTGGGTGCCCAGAAATGGTAGGTACTATCGTTTACCTCGTCCATACGATTTCGTGCTCGGGAAAGAAGATTCTGTGGCCGACACACATGAAGCCTACCCCGGTGACGCATCTTGCCGTAATTGCTAGTCGAGCGACCATACAATCGTGTCGATGACCAATCTTCAAAGCCTGAGTCAACGAGTCAGAAACATTGGTACACGCTAGGTAATTCGACCCTCGACGCAGTGTGCTTCAGCCCTTACGTGTTTGAGACTAATCTGTTTCAATCGCTGTACCGACTGGGAGGGGACTTCAGGGGACACAATCCTGCATATAACTCTACTATGGCACGTCTATTCACCCCTTCCCCATAGCGCTACAAACTCGACTCTGGCTCCCACAATACTGCACGTATCCCATGCTACTGGAGAATTGTACGCTGGCCTAATTACTGACTCGGAACTCTGGTATCATGACAGTATATGGCTCGGAGGCCACACCATAAACGCAACACGCGAGCACCCCATTTCACCACTCATAACCGCGGGACCCAACGCTTGACGGAATATCTATGGCTTGCGCCTCGCCCAGGTAGAGGCCCGATGCGAGATTATGCTGGCGTGTTTGGACTATAGCAGCAAGCAACGTGAGCTTGGGATCGGCGAGAATTGTCATGTGTTACCATTCGCCGAGCCACGATGGAGGACCTTCATTCAGCGTCAACTGAACTGAACTCGGTTGCATA"/>
                    <sequence id="seq_t19024" taxon="t190" totalcount="4" value="TGTGATGCCTCCAACCACCCAGATTTAGAACGAAGTAGGTTATTCGAATTGCTTTGTACGGGTTGTTATAAGACGCCTTCATTTGGGGATGTGAGTTGCTTGAAGAATAGCGTTGGCGTATTTAAGGGGTGGGAAAGCTCCGGAATCAGAAGGCGATCACAATGCTAACACCAAATTGCATATGGGAGGACCGCGTTATACAAGGAGTATTCAGGGCCCTTGAGTATTTGGACGAGACCTGTCTAATATGGCCCAGCATCCCTCACCAGGTCGCCCCGCCGTTCATAACCTACTAGTCGCTAACCCGGGGCGGTATCTCCATACACACACAGGTGCGTAGGTAATGACTGAAGTGGGGGGTCTCACTCGCTCTCCTGTCGGTACGCTCAATTGGGGACGATTTCGGGAAAAGGAGGGGCCTCAGGTATACAAATGCTCCTCGCGAAGCCCAAAGTTCGTAAGTGCATGGGGCTCATCGGTGCTCTAATAACCCTCTCGCTCGCTGAAGTGGACATGCAATGATTTGCGAGTTCATCATCAGTCCGAGCAAGCCATTGTCTTAGTAAGTTCAGGGTATGATAGAGAAAGGCTTCCACTGTTAAAAGGAGCTAGTCAGGTCTGCTATTCATCGGCAACCTATACCAGTGGAATTCGACCTCTGCAAGGATACAAAGCTGCTGAGTAGTTTGTATTAGATGTCAATCAAATTTGTCCAACGACTATCCCGTATCTAACATAGAACGACTACGCTATCTGGAAACAGGTCACGGTCCCAGGGTCTTGGCATACCACTCGCTGTGACACGACCCGCGAGCGCCGCCCTTGCGCGATCGGCGCAGATCGCGCTGTAATAGTATTGCATCCGGATTCGTCGACGTGCCGTATTCGTGCATGGGCAGTTCGGCCGGTACTCGTCCTAGGCAAGAGTTCAACTACCGTCGCAGGGGTTATTAATCAGGGTATCGGCTATGTCTGGTTTCACAATACGCGTGGCGAGACA"/>
                    <sequence id="seq_t19128" taxon="t191" totalcount="4" value="GCTACCAGTTGCGTTAATCCAAACGAAACTCAAAGCTCAGCAATCTTAGCCCCTATTCAAATCCCGCACTATCGCGACCCTTATCTTCAATTACGTTCGGCATGACGCCGAGATGAATTTGGCAACTTGTGCCTCAAAAGGCATTCATCGGTATCAATCAGGCTGACTTATACCATCCTACGGAATCTTTACGAAACATAGCTCATTCCGGAAATGTACTAAGGGCTAGAACATCGAGAAGTGTGCCTACCCTCATCTCGCACAACAGGTCGAGCGTGTTGCCATGGGGCTTGCCCGCGAGAGAATGAGTCAGGAGAGAACAGCCACCCTGGCACATTATAGGTGTGGGCTCCCGTTGGGAGGCGGTCATCTTTTTGTTTCACAGTATACCCCGGATGTATTAATCAGTTTTCAATTGTTTGGCCAAGGACACCTTTGTCTAGGTCTGCTCCACGCAGCGCTACCGAGAGTGTACCGGCCCGTGTGCCATCAGTTCTGCGGACTGTGGGTGGCCCTTACTGACTCGCGCTCCGCCATATCTGTAGTGGATGAGCGAGTGGTACACGCGAAGCTATGTCCATTCTGGATCAGCTGATGTCAGTTCAAAACATCGGTACGAGTCGTGCTTACAGATTGGAGGCCTCATATTTGGATACCCTAATAGACTCGAACAAAGTAGCCAACATGTTCACTCGCACCACCTTACGTTACTCATGTGTGCAATGATCGGACGAGACGATCATACGGGTATGGGGCCTATGCCAATGGTACTCGCCGGGAAGGTAGTACCGCAGCAGCTAGTACAAAACTGATTCGTATAATGTAAATTACCACGACCCCCAGCCGCGCATGTCGGGATACACGGTACTCAATTCATAAACTCAAATATCCTTGGTCCTCAGGGGGTCATAAGCGTTCGTTTGTTTTGGATGATCTATATGAGCCGAACCCATCACTGTCAGTTGGCGTGAGGTTCGCATCTTCCTGTTGTTTTGTCCGA"/>
                    <sequence id="seq_t19225" taxon="t192" totalcount="4" value="ACCATACGGTGTCGCGGAGTAATCCAGACAGGGTATTGCGCGCGATATCACGAGCTCGAGGTGAGCCAGTTAACGATCCAATGTCTCGGATTTTAAACTAATCACCTACGGCTGTCTTTACGGCTCCTGGCCTTAACTACGTCAAAGTCTTAAGGGTCGGCCATCACTCTAATTTAACATCCTCGGACCCTTTATTTGGTAAACTTGTAATCTCATCTCATCAGAGCGACTTATTTAGACATCTGCCGCTGCTACGTGCTTCGCACTCATATGGCCTTCCGGCCCACATAGGACAGGCAGAATTCCACTCAACACGCCGTAAATATCTAGATATTAACTGCACAGAGCGCAAGCGACCCATAGCTACCTGATAACGCCGCCGCAATTTGCAATAAAGCGCAGACGGCCGGCATTGCGGTGGCGCGGGGGAAAGATCCTTGTAGCCTGGACTAACGGCGTATTCACTTTGCTCCGAGTTCATCACTTTTTTATCGCGCGGATTGGCACCCTGCCTGCTCGTGTGGCGCTTTACGAATTAGCACCCCCAGTATTATTTGAGAACAAGATACGTGTGACACCATCCAGACAAGCACACGGAAAGCTTACCGGTAATGTCCCCGCCCGTAGGTTTAACTCAAAGCGAGACGGGGCCCCCTGAGATAGCACCCATATCCTTCCCATCGAAATTTGTATTGTGCCTTAATCCATGGCGGAAATCTTTGTTTTTCAGTATAAACGGGGTTCGGGGACCTTGGCCCACAAGTGCCACGGGATTCCGCGGTTATAACACACAGATCCGGGCCATTGTTCGATATGCAGAAGATCATGCGTTTCCCCCATAGGCATAAAGAGGACTGATTCCCCGAATAGCGTCCACATTCGCCCTAGCATAACGAGACGTATGGAAGTGGGGTCTGAGACTGTGGGCTTGCGCTAACCCACGACGTAACAATATGGCGTTCATAACATCCAGGACATCAGAACGCGGTATCGCTCCTAT"/>
                    <sequence id="seq_t19324" taxon="t193" totalcount="4" value="CTGGGGACTATGGGTAGAGCTGATAAGGACTACAGAGGGGCGGGGGACCATGAGAGGTATCGGCCGGTCGAGGTCGACCCTAGTCATGCCAGACGCGCAGAGTTCGCGCGTCTCACCTGATGGGTTGTCAGTCCGCTTAGACTGTCGACTCTTATATTCAGATAGCCATCACGATCCACCAGTCTCCGGGATATATGGCCACTGAAGCTCTGAGGCGGGACCACGAGCCTTCCGAGAGATTTACTGGTCATCTGAAAAGGAACGATAATGTTATGAGATTGCTTAGTATTCGCGCGCGTACAGTCCCGTCCGGTCGACATACGTGACGTTGATTACTCTCCCATGTATCAATACAAGGTGCCGGGTGTTTAGCCTGTTTTCCAGCCCCAGCACACACGAATTAGCAATTGTGCGCGCCTGCCGTTCCGGCCGCTATGAGCCGGGCAGAACTCATATTACCGAGAAGAATTCTCCCAAAATGGTGACCCTGGAGCCTTATCATTATAGGAGTGCGCATCCTCAAATTATGAACGGTACTGGTCCCGGACTGGAATTGGACTTAATTTAAGAAAGCACGCAAAGAGCGCGGAGCTCCCCAGACCCAACGCGAGACCCCGTGAGCTTCATCGTCTTGCCTTCGCGCTTATAAATTGTTTGAGCACACACCGCCTACGAATGTAAAATCCTAACTCCTATTCTCTAATCCACTCCATGCGTACCTTGAATGGAGCTCAGGGTACAAAACTGGATATTCCCGAAATTCAGGGCCCCCATACTTTGAATCTGCACACCCACACGATGGAGTAGCTAGATGCCGGAAGAGACAAGGTTTGAGTATAGGCCGGGCTCCCGTATCGGCCTTTGTAAGACTGGTACAAGACGACAATGTGAACGACATCAGATAGCCTTCAGACAGGCGAATCACCGCCCGCCCAAATGCGTCGCCAGCAAACTTTTGTTTCGTGAATTCCCGCATTGGAACCCACTATAACGCTCTTGT"/>
                    <sequence id="seq_t19424" taxon="t194" totalcount="4" value="AATCGGTGACAACTCGACCCGTAGGCGTAACGGTCACCCGCACGAATTGAAATAACATATGTCGATACGATCAGACTTTAATTGATATAGTGTGTCTTTACTCCCCGACTCGCAAGCGGCTTCGTTGGGTGAGAACTGACGGCGAGGGGCTTGTCTCAGAAATCTATCATAGCTAGCGACCTTCAGAAGATAAGCGGCGATCCCGTCGTACCAGCATTAATGGCACCACAGCAACGTTTTACCAATTTGCACTAATCCCACGACCTAGCACCAACGTTGGAGTAGATGAACTGGTATAACAAACTTGTGATCACAACTTAAATTTCCGACAATCTAGAAAGGGTCGAACCCAGTAAGTGCTCTCGGCTAGTCCTGCAGACGCATCTGCACGGAATCTGCAATTAGATCCAGTAACGTTATAAAAGTTTCTTCATTAGCATTTGATAGACTAGTCCCAATCGCAGGCTTGATTAATGTTTTTACCGGACCGTCCACTGCGCACGCCTCATAACTCAATCAATGGGGCAATTTCGAGGCTGCAGTTCTTAGCCAAGCTAGTTCTAACCTAAAACGGTGAAGCTTTGCCCGGTTGCTAATTCCTTAACCACTACCCAATGCGTCCTTGAAAAGAATCCTCGCCAACTAACGTGAATCAAAGGACCTGTAAACAGCTGCGATCTCCATGTGTCTTGCACCGTGCTATAAGGTTTCCACGTTGCGCGGTAATTTATTCGTTTATTGAGTGAAGATTCTTGCTGAATCACAGTAATCTTTGAACAGTTGACCAACGCTACTGCCTACGTCATAACCCGGGTCGTCACAGCGCGGTACCCTTTCCATAGTAAGTGGCTTTTCCTGACCATATAATATTTCAGATTCTAAAGCTTGCACATTCTGCGCATTCACCCATCTGAAGGATCGGATGAGGGTCATCGTGCCTTACAACATTAATCGGGCGCCGAGCACACCAAGAGAGAGCGGTTTCCATGCATGGTGGAAG"/>
                    <sequence id="seq_t19524" taxon="t195" totalcount="4" value="GCAGAACCCGGATCTCGAGGAACCGATACGAGCCTAAATTGGAATAGTGGACGCCGAAGACCTTCCAGAGATAACGCCCAAAGGTGTTGGCGTTATACCATACGAACCTAACTTTTGTCGTGGCCGACGCTCAGAGATGTCTTTTCGTAGGTCTGTCCATGACAGAGAAGAAATCGGAGTTTGGGCTAATCATTGCTTGGCTGATGGTACCGCGCAGACCAGTTGAAGTGTTTTTCGTACCAGACAGTCTCTTCTTCCCCACATATAGGTCTCCGGGGGACGGACTTCGGGGAACGGTAATTACTTATCAGTCAGTAGAGTGAGGCGGCTTACGCTGATAAGTCATGAATTACTTCCATGGAGTTACAAGCAATATTCCGCTATAATGATCTATACGGCCTACGTTGTGCGTGCGTGTGGTGCGCCCTCACACAGATCGTTCTCTAGAGCTTATAGATCTGATGTAGTGTGGCGAAGCATGCTCGGGAAATCTATACGTGCATTATCCAAAGTAGGGGTATACCAGGATCTGGGAAGCCAACACGTGTTCACCACGACGATACAACGAACAGCAAGTACCTGACTTGAAGCGGGGCTAGAGCCCTGTTATACAAATCACCCGCTAGTCTCTGGCAGCTATTTTTTCCGCGTGGCCATCCGATGTCCAAAATACATGCGTCGGGAGTCGCCCTACGCGCTGTGAACTCACTAAATTCACCTCTCGTAAGCCCACAATCGAGGACTGGTATTCAGCGAAGCCGACGTGATCGCGCGCCAAAGGGCGCGTGTGTCTCGACCAGAGCAACTACATCGGTCTATCTAGTGCTCCGTAACGCCCTCGTCGCGCTGGAAACGGCCTTATCCTTAGTTAACGGCTCTGAGAACCGTCACGCGCGGGGAACGTGTAGAAGGCCTATACAATTTGCTTCTGCCACTGTTTGGCGCCTAAGACGCGGTGGGGCTTTAGCTCACCCCCGAGTGTGAGGTGTGAAGTATGGCG"/>
                    <sequence id="seq_t19624" taxon="t196" totalcount="4" value="TTTTACGGTTTGCGAAGATGTAGGCAGACCTGCCGGGGGGGAAGCGAAAAGGAACAGAACCTTTCTTGACATCCGACACGGATACTGGTCGGTCGCTCAGGATATACGCGACTCACTTGCTGGGTCGCATGCCAGATCTGGTATTCCCTCGACAATAGATCAACGTCGGAATGGCATTGAATAAACAGTACAAGTGTGGGATTACCGTGGGGATTTCCTATCAGAAGCAGCCCCAAGAGGGTGCTGGACCTTTGGAGTGTGATGATCTTAGTAAGCGCCCGCATATGCTCTCAGTGATTGCACTAAGAAGTTGTGGACCTTCGTGGTACGTCGTCCACCAACACTCTGAAATTAGTGACTCGAAACCTTTATGGTATTGTCGAAATGTTGCTGACACTACACTCTGACTGTTTCTCCCCGTTGGGAGAGTTATGATCAACTCGGTCATGCGGATCAGACAGGGAAGGCCTTCGCTTTCAAAACGTTACACGAGCCATAAGATTGGATGATTGCCTCTTTGCGACAGGTGGAAAGTAAGTGTCCAACCGATCTTACAGGTATACATACGCTCTGTGATCGAAGCAGCCTAATCTAGCAAGACGCGGCGCGTGACCCCGTGGGCCCTAGCCCCTAATGCACTACCTATTACAAGGTTAGAGCGAGTGCACTACGCTTTATTAAAACGCTTCTTCCCAACAAGTATTATTACTTCCTGTGAAGTCTTGAAAACGTACCGGCAACCTTTTAGGACAACGCGATTCTTAGGAATGGCATAGGGCTCATGGACACACTCAGTCGGAGGCTTTGTGGAATTACCTGATGTGTTACAATCTTATTTAGGAAGGGCCGCTCGCCGCATGTTCCATTCCCGTGCGTCCGTACCAAAAATAGCCGAACAGTGTACACTATTTCCCAAAATGATGCGTGGGGAGTGCACTGCATCTCCCACCTGGCAAGTATGGTAGCCGTCGGGTCATTAAACCAGCCTACTGGGACTAGG"/>
                    <sequence id="seq_t19724" taxon="t197" totalcount="4" value="CCAGTGGGTTATCCGATAAAATGCGAAAATCTCCGTTAGGTTCACGAATCCTCTAGGGAAATCCTATCGTGATTGGTCGGGTCGCTCATGGCCGTGACGGAGCGGCGTGGACGCTTGGTTTGATCCTACGTACGTCATACGGAAAAATCAGCTTGACCAAATATGACTGACCGCATCCGGGGATCCGCAAAACCTAGCGCCAAGTAGGTGCCCAAGCAGGTGAGGCTTGTTCCTTCAGAACAATGGGTTTGTGCTGTTACGACACTGAGGACTGCGTGGTGCATTGAATTGATCGCTCAAAAAAGATAATGGTTTTACAAGATTAGCTACTTGTGAAGAGAGACACTGATCACTCAGGAGTTGCCTATATGAAGGGTCGTATCCTAAGAAGGAGAGGTTCAGCCGCAGTGTGGTCGAACTTAATCATTCATGTGGTCGTCACCGACAGACTCGTAGGACTGCCCGGGGGTCACGTAGAGTATGGTCAGGTATTTCTATTGGTACGGGGTAGACGGAGCACACTAAGCATTGCGACGTTAACTGGAACTCTTACCCTGAGAATCTTGCTATAATATGTATTTCTTCTGTTGCATCAATCTAGCGGGGGAGCTGGGATCGACATGTACTCATTCCCAGGAGGCAACACACGGCGGTACTTGAGGACTCACTCTTTGGGTCTGAAGGAGTTGCCTTAATGTTTGAAGGAATTTTTTCTGAAATCTCTGGACTTTTAATAAGGCCAACTAGCTCTCCCTCTCGACAAACCTTTCAGGCCCCGCGTAGCGGTATCTCAGGTGCGACCAAACCTCTGACGGCCCATGGATACGTTATAAGAGCAAGCACTTCACAGTGTCCGAATGCACCGCGTTAACTCTCTGAAAGCGTCCACGATTGTGATTTCGTCAGCGAGACAACCCACTTATAGATTATTGTGCACCCTGAATCGTAACAGGGTATGTCCTCTGCCAGCTCAGGCGTTACTGCCCTATGGTGCCTCACC"/>
                    <sequence id="seq_t19824" taxon="t198" totalcount="4" value="AACATCCTGTACCATGGATCATCCAAGACCCGGAAAAGCGACACCGATACTTGTTTTGTTGCCAGCTAGTTAGCGTGCGTCTGACTACCATTGGAATTCAGTCGCCAGCCGCTTTCGGGACGTGCCCGAGCCTGCTCTGAGGCGGAATTATTATGATTTTGCTTCTCAATAGAGTGCCATACTCGAAGAATATCTTCGATAAACTAGTAACCTAGATTTACGTGCTCGATACAAATAGTGATCCGACACAGTGAACACTTTCCCAGTAAGATGAAGCTGATACACGATAAGGGATGGCAACAGCACTGTTCACTTTTTGTCGACATCATTCTACCTAAGCAGCAGTTGGGAAAGAAGAGGCGACTAACAGTAAAAGACGGCCCATCGTGCATAAAAAAGCATATGACCCGACTTATGTTGTTTTCCTGGAGCACTCACTTCTGCCTGGGACAGCGACATAGCCAAATTCGGCCGAGGGGAGCGAGCCTTCCCGAGCGGCAGGGGTACGCGGCCTGAGCGTTTAATTCCTTGAGAATACCCATCCCATCTAACGGGTGGGAATACGTTCCAAGGGGGCTCAGACTAAGGCACGATCGTCCATTCTAGTACTAAGATTCCGTTCCCCAGCGATAAACAAACGCCGATCTCGCTCGCTTACGATTCCCCGCAGTTCCAAACACTCGTATATTGTGTGATGCTGTAACAAATGGAGCCATCCAATGTTTTATACTACGTAGGATGGTTGGATATAGCAGCAAAAAGTGACAAAGATTTTGCTGAAATGCATGACCGAGCGCCGATCCACGTAGTGTTGTTTAGAACTTCGACGACTTCCCCCCACCAAATTAAGACGTCCAATTTGCGTAATATCCACCGTCTTAGTGTGATGTGACCCCGCGAGGTCGTTGTGGGTTTGATCAGCCTGGGGTAGCCGTATCCTCCAAGGTAGCATCGTTTTGGTCTCATACATAGCACTAACCAGAACAATAATAGTTGCTTC"/>
                    <sequence id="seq_t19924" taxon="t199" totalcount="4" value="CCTTTGCAAACATTCCCATACTTGATTCTTAGCACCAGAGAACAATGGCGACAGATTCCTGACAGTCCTGGGTGCTCGAACGTATCGTCAGCTAGTGTTACATAGGCAGCCCACGGGTCTCGATACTTAAGGAACGGGTCGAGCTCAATAGGCAGAAAACATAAACAGTCGCGAAACCTACCCTCACACACTTTCATAGAATTCTTGCGTACGACCTTCGTCTACGTTTCGGAACGTGAATGTACTAAGTTCATTACATTACGAGGTGGATGATCCGAACTCCCAACATAACCGCCCGCAAGCCCAACTTGCCCTTTCCGTATGTGACACATCGCCGGGAACCAATGTTCTAGACAGGCCGCCCCCGCAGAGCTGTTCTTTCGCCGACCACGGGGCCATAACTCTGGGGACTTGTACTTGCACCATTACGCCGCGGCCCGGTTCTCTTTGACCTTGCCACTGCTCAAGCATCAATACGTCAAGGGACTTTACTTAAAGCACTCGGAAGACCCTCTCTCGCCATGACGATGTTTAGAAGACGTACCTACGCCACATTGATGATGGCTCCTCATTGCCTGGTCGACCTCCTCCAGAGTATCCGTCAATCGCAACTGGTGCCAGACCGCGATGCGGGAGCGATTACATAACCCTGAAGACCTGAGCAATCCACTCAGACACTGACGCTAGACATTGCGCTATCTTTGTGATGCCGGGTACCTACTGCGGTTGATCCTACGACAGCGGCGAATCCTTCTTAGTAACGCTGTAACGAGAAGGCGGTCTATAAACGAGGCTTCAAATGCCCTGGATGCGAGATTCAGTAGTGGATGTAGGGTCAGATACGTTTGAACTGTAACAACGCGGTCGTGATCCAAATAGAGCGCGGTAGTCAACGCCACGCTAATTGGTGTTAACAATCTTAACCAGTATCCAGAGTCGAACGGCACATGATTTTATCAACACTTCATAACAGAACTTAGCGATTTTACCGCGCGTACCC"/>
                    <sequence id="seq_t2108" taxon="t2" totalcount="4" value="GCAAGCCGATATTATCCACAAAACGATAAGTGCAAAAGGTGTACCGGTATCCCAGCCTCTCAGCGTGGTCGACTGGTGATGGTCCTCTGTAGCTCCTTCCACCAGGGATAAGAGAGATAGAGACCGAGCCCTCGACTTAGGTATTATTACTATTCTTCAACACAGGTAAAGACTAGGAACTCTGGCAAGCTACCAACAGCACGCTTGTCTCAAATACAAGCCTTGCATCGTGAGTCATCTTTCGGCGCATTTTTTCACCTCACCGACAGAATCAAGGAGAGGGATTGGTGGGCTTTACGAGCTCCGAACAAACTCAAGGACCATGGCCCCGGGGTAGCTAAACTGGGAAGTACCCTCATCCTTTGGGTAAATAACTTCAGTTGATCTCCGTGACCCGTGGTCTCTTGTCAGCGCGCAGTTGGTTTCCCTGCGTACATCGTTCCCCGAGTATAATGCGACAGATGCAATGAGGTGTAGAATTTTATCCCACGATGCGCGCCAATCATAATATTTGCAATGCGCGGGAGATTACAGGTCTAGAGAGTCGCACGAGTCCTTGATGTGAAGTCCCAGGTTGCCCCAGCCCGCCGCGATACGACACGGTAGATATAAGTCTGCAAGCGTTCTCGGTTATGGTTGAATCTTCCGAGAGGCTGCAGACTGGCCAGTATTAATGAGCTAAGTTGAGCTTTGGAGGTTTCATAGGTACCATAAGGACTTCTAGTTAGGCCAATATGGAGGTTGTAGGCCAATGGTACCGACTCTTAGCTCGCTAGAGTTTACGCTCTTTGCGTACACCTCAGCCAGTCTGCCCACATTCATGCTGCCACTAACGGCGTAGATTCTTTCGTTAGGTGCTCCCACTAGACAAGAGGGGTTGGGATATGTAAGGCTTCATCATCCCACAACAGCAATCTCGATTATGGGCCGATGATCGAACGTTGCATGCTCAGGTATGTTAAGGGTGTTGCATCACGGGGGGGGCTCGAGGGTAGGCGCC"/>
                    <sequence id="seq_t2024" taxon="t20" totalcount="4" value="CAAACACAGAACTTAACAAAGCGCCATCTTAATCTAGAAGATTCCCCGTATACTGTAAAGGTCACTTGCATACAGTCGATGGGCATTCTCAACCTGCATCCCCCGATATTATATGGAACTTGCCGTTGTGGTTCTGTTGTAGTTATGAGTCTGCCGTTTTTCACATTTGAATAATGGCTTTTCCATTTCTATTTGCGTGGGATTGATCTGGTCCAGGTAAGTTTCCGCTACCGTGGTAAGAAGAGTGCGATTAACATCACAGGTAGAGGGATAAGGCGGTTTTCTTCCCTCTGATACTCGTCTCATCACGCCTGAAGGCATAATGCAAGGTCATAGTGTAACAGTCACACTTTTGGCACTAAGTGTTGTCTAGCACGGAATGATGGTCGAGGCACTTTCCCAATCAGACTCCTAGCCTTTTGCGGGATCGTAACATCGATAGATGATACTTGGCTAATTATTATACGTTGTCTCGAAAAGTAGTATGCTATTTGGCTAGTATGAAGGCGTACCCCCCGGTGTCGGGTATAAACATCATTGAAGTTCTCCATGATGGCGTCTACGCCTTCCACACAATGCCGATTCGTGGAGACAAATCATAATGGGCTTACAGTTGCCTAGAGTGGTAAAACTATTTCTGTATCAAGCCTCTTACACAATAAACCTTCACTAGTAGGTCCTTTGCCGGGACAGGTTCACGCCTATCGTTAGTGCAATTACACGGCTCTTGATCTTTCTACACACCCGCACGCACATCTATGCTATTATAATATTGTCTCCGTGAACTCGTTCCCCGAAACAGTCTTTGCAAAAATCAACTATTCCATTTTTCCTGAGAGCGCGTAGCTCGAGGCTGCGTCCAATCGCCCCCACTATCAGTCATATTAAGGCAAGTCGATTCACAGGGGTAGTCCTGCCTCGAACACCGATCGACGTGCTGAGGTAAAATGTCCCCCCAGGCAGGGAAGCCGGGTAAGCAACGAGTGTTCCTATAGTTGAT"/>
                    <sequence id="seq_t20024" taxon="t200" totalcount="4" value="ATATGGACACGACTCGGAAAATGTGGAAGTTGCTAATACGGGCACTCTTAGTACCGTTAGCCATGCTGGAGTAAGTTGGGGTATTTTCCAGTAAGTAACGTCAGGTCGTGAGAGCGCTACTGGTTGCCATACCTACGATGGACCTGTTCGGGCATCTTAATTCACGCTTCTCCAAGGATCAACGTTGCCGAATGTGGCTGTTTTTAATATCCCCTTTAACCGTCACGAGCTCCTTAATTATTCGGATCATCTTTCGTTCACAGTGAGTCTAAAGCGTCGTCCGCTGAAAGCTCATACGGACATAGATTCCCACAACTCACAGCAGTTCCAATTGTGCCGACAAGTCGGGCTGCCAGTGTGACGGCTGGCGCAGGGTCGGTCGCATGGGATGACAGAATTAGACAAACAGATATCTGTGGCCCATCACACATATTAACAGAGATATACGGCCCCTCTGATGCTCCTTTGCTCGCATAAAGATGGTGACAGACTTGTTGGCTGGTCTTATCAGGCCGCCATTCCCTAACGGTATAGGTTGATGGGCCAACTCTGAATATAGGAGACCAACCTGAGGTCTATTAAGTCCATGCCCTAGGGGGAGGCGACTCCTGTGCTTCCGGATGTCGAGATTCGATAACGTCGTCTCTGTAGTCGAGTCATTTACAGTGTATGAAGCAGACTACTCACGTGTGTTATCTATCAAGCTATACTGCGTGCTGGGTAAGATGGCTACGGAGGTATAATCCTCTGGCGCCCCTAAGGTGACAACCTGTGTATCTGCAACAGAACGTCGATATCAAGCCCGCGTCGGCTATGGTACCTGCCCTGGTACCACTAGTACACCACACACCAGCTAGGGTCGGAGACGTAAAGCAACGTGATTGGGACTTCCAGAACCCGTCTCCGTTCTTGGATTACGTTACCCTTAGTCCTCCTAGTGGCAGCGTATCAGTAAACGCCCTAGGTCTCTTAGTACCTCCACGACTTGTCGTGTAGCTAT"/>
                    <sequence id="seq_t2128" taxon="t21" totalcount="4" value="TAATGCAGGTTCCGGCAGGCACGAAAGAATTATAGGGAGGCGACTGCGGATATATCGAACCCGTGAGTGGAGGAAGATTCTACAGCTGTACGTCGCATGGCGCAGTGTCGACTCACCTTCTCTGCCGGGAGCCGGCTTAGTCTGTGGCTAGACTTAAGATAGCCAACATCATGTTACTGTGGAACCTCCCCGTCATCGGTACTGAGACGAATATGGCGGATCGCGAGCCTACCCGGAGACGTCCTGTGCTACCCTAATCTTACCATATTACTCGCTGCGCGCATACTTTTACAGTTCGATCAGTCATCTTATGTGAATCTTCCCACCCCAAGGTTGATGTTTATAGTCCGGTAACATGTGCGGATCCGCCAGGCAAGTTGCTAACCGGGGCAGGCTTTGCGCATTGTATTTGCTCCCCAGACTGGCCGGATATTCGGAGCTCCGGCAAGGGGATGAGGGAAGTAACAAACAATCGCGCTCTATGACCCAGGAGCGGGACAGTTTCTGCTGAGGGCGCCCACGGATGGCGTACCGCACCCGTCAACCTCGGGAAGCTGACGGAACTGGAGGTAGAGCCGAGAGGGAAACAGCCTCGGCAGAAACGACGCGGAAACGCCTCAAACGTCACGTATGATGAACAAGTTATATTATGGAGTTAGCGCCCAAGCTACAAGGAACGTTTAGCCTTTTTCAAAATCTTTAAAACGCTAAGTTTATCAAGTAAACCAACGTGATAGCACAGTCATCGAAATGCGCGATATTCAAGGTTGGTACTGAGCTCACGGTCTCCAAAGGGCGATGGAGTCGCCTGATCGGCTAACGTGATACAATTGAGTCACCGAACGAACGCCGTCTCGTTCTTTCGCTGTACGGTGTCCGTTGAATACGTTGCCGACGATTAACGGCATATGACGGCGCGCAGATGTGAGCCGCGAAGGTCCTCACCAACCCAGGCATCCTGGGTGACTTCACATAATGGAAACTCCTCGTACGGTCCAAT"/>
                    <sequence id="seq_t2225" taxon="t22" totalcount="4" value="CCGGAAAGTAATTCACAACCTTCCGGCCGATGTCGTTAGAAAAGCACTCGCTGCTCCGTACCTAGCACATATAAGTACTAATTTTTTGCATGATAAATCGTCACTCAGTCAAGCTATTCCATACTCGAATATTGCCATTTGTTCTCGTCAGTAGAACCGAGGATAACCATTGCAAAACGTCTATGAAAAGTGTCTTAGGATAGATGGATAGAAAAATATGGCTATGCGGTCGTCGTATCCCACAGACTAGCATACGTGCCATTAGATGCGATGTGCTTTAGATGACGATCGCATAGCCAGCGCCGCTATCTAGTCTCCGTAGATTTTACGCTACTGGTTTAAGAGGTTGCAATTGGTATGCAACTGCCTCATTTCTGCCGCGAATTTAGAATTCAAATCTGGGCGTCGGTGTTCACTAGGATGTGTCTAACCCATTTTGTATGCCAGGGAAACATTAACATATAAAATATGCCGAACTGGTAGATGCATTGCGGATCGCGTAGCTTGTCAGTCCCGAGGGCTCCCGGAATTAGAGATCAGAACACCCAAGCCTGGGGGTAATAGCATCTGAGTGGCACCTCCCCAAATGTAACCCGTCGACCTTCTAAGGACTCATCCCCAGTGTGGTAATGTCACAACATCGCTCCAAGTACGCTACGCCAGTTCCAGCCTCTTGCCAAATGAAGACATAACAGATTCGCAACTAATGGGACGGACCTAGGTAGTGAATTAAACACGGAGATAAAAGACAGTAGAAGATATTGTACATTCGTGTGTGGACAAACCGAATCCGTTAGAGGGCAGCCGAGGTCCCTGACTAAATACACCTAAAGGCGCCTCAGTTTGGTAGAACTCAAAGGGGACGAGTGGTGTTTGGGTTAGGTCGACTGCATCGGGAAGGGTACAGGTCCCTTCGACTTCTGCGTGCTGTCCGTGGAACCCCCCGTATCAATGCCCAAGGCTGTTTGATTTACACTAGCACTATGAAAATCTTTACTCG"/>
                    <sequence id="seq_t2325" taxon="t23" totalcount="4" value="GGGAGATTATCTGTATTCCGGCTAGATAAATGTAGTACTAGGCAAGATCGTCTGGCAACATGCTAGATGGGGAGCTCGATAATAGTCCAACATCAAATTATTCACGATTTTCATCGATGTCGTGTCTATTGATAACCGGTCCCCGGAGCTACAAAGTAATTGGATACGGTGTAATGGCCATATCCTGACCAGTGAGGCCACCTGACGGGGTCATGCCTACCAATTTGGTTGGGTGCTATCTGACCTCAGTCTTAAGACTCGCCAGTTTTGGAGCACAATCTTGAACTCTGGGATGTGTCTTGCCCCTCACGTCGCGCCCAAACTCTTGCTCGGTTCTAGGCCAACCGCCTCTTCTGGGCTTCTGATAAGCTGGATGCTGGATCGTTTCAAATACCTCCTGAGACAGCCTTCGCCAGACATGTACAGGTTGGGCGCAAGTAAGTAAATTTGACCTGGATGCTGTTCAACGATGCGTGGCTCCACTGTCGGAGCACGCCCTCGGCCTCAATTAAGGGGTTTCGGTGAAATCGGTGTACCTCGCCTGACACTGCAAGCTTACTTTTGAAGCACGCTTTATGTCGTCATTCTGCTCGAGATGGCGGATCGCAGAGCACAGACTTTTTACGAACGCGCGAGGTCCGCTATGAGAATCCGTATGGCACCACCGGGCTATGTTACAGACTTTCCTTTGTGGGCGCGACATCTCTTACCTAGTACGGAAATAGCACGCCTCACCGACGAAGCATAGGTACTCCGATCTGGTGTATGATCAGCGCGACCGGTCTTGAATTTTCAAATGGACCAAGACTCGCTAGACGTCCCGCAGTTTTAGCGGCCGAACTGAGAGTTAGCTTATCTGCTTATTAATAACTATACGATTGGTGTCACAGTTATAACAGATGAGACCTACGGCTCCTCTTCGGCTTTCTATCGAATTAACTCAATTAATCCCCGTAAAGTACCGTTTAAAGGGTCCCTTGTGCAATCCGCTTCAGTCATC"/>
                    <sequence id="seq_t2424" taxon="t24" totalcount="4" value="CTATCGGGCTGAGCCATGAGATGCAACCATCCTTACTACCTGCTCTGGTCAAATCCGTAAGTGACATATTTAACGCTCTGGTGTAATAAGGCCCCCTACGGAGGGAGAGCTGTGTTATCCGGGCCCGACAGCAGTCCTGACGATTGTTCCGGCATGTTAAATCCGGGTGAATGCATGAGGCGATGATCACAATACTGCAACGACCCGCTCCACAAGTAGGATATGGCAGTGCTTCCAGAGTTGTGGCTTGCCTGAACTGGGACAGTCCACATCGCAAGGGTGCGTAATTTGAGAAGTCCAGAAAGCTAAGGGTTCTTAAAGCTTGCCTGTAATGGCCTGTGCATTACGATAACCAGCGCGTGGCAGGATAATTTTTTACCCCAGTACGACGACTCGATCCAGTCGTCGTCTGTTCTTGGTTCTTCAAAGAGGTTATAGTAACGGGGTGTACGGCTCGCAGCCCCGCTGATTCCGCAGAAGAGGAAGCTAAATTAATAACCGTTCTGAGTAGACAGCTCCAACTAGGCTTTGCGAAGGGGTCCATACGTGTAATGCTGTGAACCTGGTGATTTTATGTACTTATCCTGCAGCTCACTACTAGTTCGCAAATTGGTACCGTCATGACCGTCATAATTGGAGCTCGCGCACCTCACGTGGTCAGTAGTGACTCCTTGGGTACAAAGGCTTCTCTATAATGCGCACTGGACTGGTCCTTGTAATTCATGCACCTTCTAAACGCTTACCCCTCTCTACCGCCTGCGGGTCGTACCAAGCCCTGACCAGCACTATGTATTTGGCGCCTCAGGCGAAATTGGAGATTTGCTACAGGTATACTGTAGGCACACCCTTACCAATTACTGCATTGAATTCACGCTCTAACCCTCACAATGATTACGGCCTCCTTACGGAGTGAACAAATTTAGGTTAGATTATCGAGACGGGGTGCTAACAGCAGAAGACCTCCGCAAGCTCAACTGTTCAGCAGGTGAGGTGTGGCCTA"/>
                    <sequence id="seq_t2524" taxon="t25" totalcount="4" value="AACATCCGGTACCTAGGAGCTTCCAAGACCCGGAATAGCGACACTGATACTTGTTTCGTTGCCAGCAAGTTAGCGTGCGTCTGACTACAATTGGAAGTCAATCGCCTGCCGCTTTCGGGACGCCCGCCAGCCTGCTCTGCGGCGAAATTATTATGATTTTGCATCTCAATAGAATGCCATACTCGAAGATTTTCTTCGATAAACTAGCAACCTACATTTACATGCTCGATACAAATAGAGATCCGCCACACTGAACAGTTTTCCAGTAAGATGAAGCTGATACACGAAAAGGGATGGCAATAGCACTATGCACATTATGTTGAGATCCCTCCATCCAAGCCCCAGTTGGGAGTCAATAGGCATCTAACGCAAAAAGCCGGCCCACCATGCATTAGAAAGCATATGACCCAACTTATGTTGTTCTCATGGAGCACTCTCTTATGCCTGGGACAGCGACATAGCCAAATTCGGCCGAGGGGAGCGAGCCTTCCCGCGCGGCAGGGGTAGGCAGCCTGCGCGGGTAATTCCACGAGAATACCAATCACATCCACCGGGTGCGAATACGGTCCAAGGGGGGTGATGCTAAGGCACGTTCGTCCATTTTAGTAGTAAGATTCCGTTCCCCAGCGATAAACCAAGGCCGATCTGGCTCCCTTACGATTCCCCGCTGATCCACCCACTCGAATATTCTGCGGTGCTGTAACAAATTGGGCCATCCTCTGTTTTGTACTGCGTGGGATTGTTGGAAACAGCAGAAAAGAGTGACAAAACTTTTGCTGAAATACATAACCGACCGTCGATCCACGTAGTATTGTTTAGAACATCTACGTCTTCCCCCCCCGAAATAAAGACGTACCATATGCGTAATAGACACTGTCTTATTGTGATGTAACCCCGCGACGACGTGGAGGGTTTGCTGAGCCTGGGGTATCCGTATCCTCAAACGTAGCAGCGTTTGGGGCTCATGCATAGCACAAACCAGCACAATAATTGTTGCCTT"/>
                    <sequence id="seq_t2624" taxon="t26" totalcount="4" value="TTTTACGGTTTGAGAAGATGTAGGCAGCCCTGCCGGGGGGGAAGCGAAAATGAACAGAACCTTTCCTGACATCCGACACGGAAACTGCTCGGTCGCTAAGGCTATACGCGACTCACTTGCTGGGTCGCAGGCCAGATCTGGTATTCCCTCGACAAAAGATAAACGACGGAATGGCATTCAATAGACAGTACAAGTGTGGTATTACGCTGAGGTTATCCTATCAGAAGCTGCGACAAGGGGGTGCTGGACCTTTGTAGTGTGAAGATCTTACTAAGCGCTCGCATATGCTATCATTGATTGCAGTCAGAATTTGTGGACCTTCGTGGTACGTCGTCCACCAAGACTCTGAAATTAGTGACTCGAAACCTGTTTGGTATTGTCGAAATGTCGCTGACACTACCCTCTGACATTTACTCCCCGTTGGGAGAGTTATGATCAACTCGGTCATGCGGATTAGACAGGAAAGGCCTTCCGGGTCAAAACGTTACACGAGCCATAAGTTTGGTTGATTGCCTCTGTGCGACAGGTGGAAAGTAAGTGTCTAACCCATCTTACAGGTATACATAGGCTCTGTGATCGAAGCAGCCTAATCAAGCAAGACGCGGCGCGTGACCCCGTGCGCCCTAGCCCCTAATGCACACCCTATTACAAGATTGGTGCGAGCACACTACACTTTAATAACACGCTTCTACCCAACATGTATTATTACTTCCTGTGAAGTCTTGAAAATGTACCGGGAACCTTTTCGGCCAACGCCATACTTAGGAATGGCATAGGGCTCCTGAACACACTCAGTCGGAGGCTTTGTGGACTTAAATGGTGATTTACATTCTTATTTAGGATCGGCCTCTCGCCGCACGTTCCATTCTCGTGCGTGCGTACCAAAAATGCCCGAACAGTGTACACCGTTACCCCAAAAGATGTGTGGGGACTGTATTGCATCTCCAACCTGGCAAGAAAGGTAGCCGTCGGGTCATTAAACCAGCCAACTGGGATTCAG"/>
                    <sequence id="seq_t2724" taxon="t27" totalcount="4" value="ACTGCAATACCTAAACGTTTCGTGTGGTCGTTCTGCCCACGCTACTGCAACGTTCTTAATTTGCGCAAAGTAGGCTGCAAATTGTCCGTCATTCCGTGAACCCAGCTCATAGTTAACTTACACGCCACGGCCCGAAACATCACAGCAATGTTACAGTCTAGCTACAGCATACAAGATCAAAATCGTGTCGCATAGAACAACCCAAGTCACTAAATAACCGTATTGTGGAAACAGTGTATGTGTGTTGAATCGTAATTAATATTAATACCTGACATCGTTACAGCAAGAGAGGGTAGAGCTTTACCGGCTGAATCTAGGTGGTCGACGCGGTGCGGAGTCCTTGACGCAAGCCGACATTTAAATCTAGTCTACGGGATGACGTTGCTTGGGCGTAAACAGGCATCGCGGAGGCAGACGTTGCGCAGCATCGATCGCAGGACCCAGTATAAATAAATACCCAATGTGGCACTATGAATGCCCTAGCGTAGAGGACGCGGCTCCAACTGACATGCTACGCGTATGCAAGTAGCGTCTATTCGTAGGGGTTCTGTGGATTGCTCCTGATTAGGGCATGTTTGAAAAGGCTCAGCGGGTGTTTTTACCAAGGATTATATCTGACGAATGCAGCTGAAAGGGACGGACCTCCAGAAATAATTAATTTTGCGTTCACGGAAACAGAAATCGTACTGCGGGTAGTATGGTAGTCGAGGGGCGTATATACGGAGGATTATGTCGTATGGTCTTGCTGTTTCTTTCAGTAAAATTGGGGGTGATATCAGGACCATTTAGCAGTTCAAGTGGGCCATGAGGAAAGGCTACACGGACCGCTATCCGTTACAGGCGACTCGGGTTAGAATAGGGCGTTGCGGATCACTGAGTCATTCACAATACCGGTCCTTGCTATCTGCTCATCTCTCCGCCTCCCAATGTTGTTCTGATGGTGCAGATGCCACATGCACATTTACTCCAATGTGTCGGCCTACATGCTCCGTAATAGCGG"/>
                    <sequence id="seq_t2824" taxon="t28" totalcount="4" value="GTACTCCGATGCGTGTACTGGGTATACTCCTTGTAAGCAGACAATCACCGGCATGCTAACGTTCAGGTTTCGACCTTCATGAAAGTCTAAATTCGGCTTAATGCGGAATCAGAAAGGTAGCATGGCCTTGATCTAAAATCCGACCGGGCTGACTAGCGATTGTTCTCGATGGTAAAGCCTCACACTAACAACTGGTGCAGGTCTGACGGGTCCGGGTGACTTGATTCATTGATTGTCCTACATCTACGTTATTCCTGCGCCGTGCATCAGGGGTGCACTCTTCACCACGTGTGCTGGGCATGGAGCAACAGTGGTGGATGACATGCAGCCTGGATCGAAGGGACAAGCTTCCTCTCGCCTTCTGAGATGGTCTTTGGTAATCGGAAGGCCAGACGTAACACAATAGATGGCTCGAGCTATCTACAACCTATCACAGTGCTTGTGTAATAGACCAGGTGAGGATTTAAAGGAAAGTGTAAGGACGGACGTCGCAAGCTATCCACCTAAATTATATCGCGGCTCTATGTGCGGTTGGACTACATTCACGCGGTATGGTAGCTCCAGAAGCACTCAGTATTTCCTCACTCTGTATGATATGACTGATCGCATAGGAGATATGTTTAAGAAGGGGGCGGCGACTGATATGGAAGGTCATACGGCCGTACTGCTCTGCTCTACTTAGTCCCATTCGTGTGCAAATACGCGGTTTACAGGATCGGCCCACGGCGGCGTCATCGGCATAGCCTGGTGATTGTGACCCGAACTCAGTTCTTAGTGACCGACATGCAAGATGCACGTCGCCTATGACAGTGTAGCAGTGTCTCTGGTGGAACCGGCAAAGAACCACTCTTCTACTTCTTCATTGATGCACAATAACCCTGGTCATATATGTACCCCAATCGCAATTTTGAGAGCATTCTCGGTTGCCGTACGGCTTGGCTAGCTCAATCCACGTATAGGGACGGACGTTCCGAGACCTCGGGAAATCTTTCTAGACGTC"/>
                    <sequence id="seq_t2924" taxon="t29" totalcount="4" value="CTGGGGACTATGGGTAGAGCTGATAAAGACTACAGAGGGGCGGGGGACCATGAGAGGTACCCGTCTTTCGAGGTGGTCCCTACTCATGCCAGACGCGCAGAGTTTTCACGTCTCACCTGATGGGTTGAGAGTCCGCTTAGACTACCGACTGCTATCTTGGTATGGCCATCATTATGCACCAGTTTCGGGGCTTTATGGCCACCGAAGCTCTGAGCCGGGACCACGAGCCTTCCGAGAGATTTGCTGGTCATCTGCAAAGGAACGATAATGTTATAAGATTGCTGAGTATTCGCGCGCGTACAGTCCTCTCCGGTCGACATACGAGACGTTTATTACTCTCCGATATATCAATACAAGGTGCCGGGTGTTTAGCTTCTTTTCCAGCTATAGCAAACACGCTTTAGCACTTGTGCGCGCCTGCAGTTCCGGCCGCTATGAGCCGGGCAGAGCTCATAGTACCGAGAAGAATCGTCCCAAAATGGTGACCCTGGAGCCTTAAGATTTGGGGAGTGCGTATACTCAAATCATGAACGGTACTGGCCCCGGTCCGGAAGTGGACGTGACTTATGAAAGCGCGCAAAGAGCGCGGAGCCTCCGAGACCCAACGCGAGACCCCGTCAGCTTCATCCTCATGGCTGCATGATGATACATTGTTTGAGTACTCACCCCCTACGAATATAGGATCCTATCTCCAATTCTCTGATACACTCCATGCGTACCTGGAATGAAGCTGAGGGAACAAAAGTCGATATTCCCCAAATTCAATGGCCCCATACTTTGAATCTGAACGCCCATACGATGGATTAGCTAGGTACCGGAACAGACAAGGTTTCAGTCTAGGCCGGGTTCCCGTCTCCGCCTTTGAAAGACTGGTAGAAGACGACAACGTGGCCCACCTCAGATAGACTCCAGAGATGCGAATCACAGCCCGCCCAAGAGCGTCGCCAACAGTCTTTTGTCTCTTCAATTCACGCATTGGACCCCTCTATGACGCTCGTGA"/>
                    <sequence id="seq_t3109" taxon="t3" totalcount="4" value="TGGTCGCAGAAATTTTCACAGCGTCTACCTGGGACTATACTGGACCAACCATCTCAGAATGACACCAAACCAGTTTTACGAGGCTGTGCATCCTCGAGTAGAGGATTGACTCCGGCTACACATGGGGAAGCCTGCGGGTTAATGATGCATCTCTTAATTTGGCGGTTTTGGACTTTGAGTAGCGTTTCGCCTTGGTGAGGCGTAAACGCTTACGTTTGCAGTCTATCCTAAGCTGTTGCGGGTTTCGAGAGCTCAACCACTTACATATCCATTTATCCATCAATTCTCACATCGGAAGGGTGTCATCGCCCTCTGTAGGGCATATCGAGACGCCGTTGGAGGCAGCTCTATATAGTGGAACTAACTACCGTTACCTGCTAAACTGGCGAACGAGCAACGATAAAACGCAAACGAGTAAGGTGAGTAAGGCGGCTGTACGGCTGAAGTGGCTCTATAGTCACGGACGGCCAAATTTCAGGTTGTGTCATCATATCCGATATCAGCTCCACATGCGTAAGGCGAGGACAGGATAGGATATGTACAGCGGCTCTCTTGGCGTAGAACACCAGAGTCTCATGCCGTTGCGTCGTTAGCTAAAGCTCTTATCACACGGTTATATCTCGTTGTATGGAAAGCTGCGCATTGCCTATAGGGTGCGTACATGGTCCATCCAGTCGTCAGGATAAATTCGAAGGATCGGACACCGGTACCCTGCATTGCAAAACGTTTAAAGGAACGGGGTCAAGACCATCCGCTAACGGCACGCAACGTCGCACCATGAAGTACAGGCATTGCGGGAGGCAGAGGACAACAGTCCGGGCGGCCTTAGCCTCTCACGTCACTGAGTAGGGATTAAAAGCATCACAATCCTCCACCCAAGTATGGCCCCCCGACAAAGGTATCGCCCGACTGGGTACGAATTGATAGGTGCGCAACTCGTGCGTGAAGTCATACGTTTCGTCATAGCTAAGGGGAGTCAACTGGGGAAGTCGGATTGGTG"/>
                    <sequence id="seq_t3024" taxon="t30" totalcount="4" value="CATTGCGGGTTGCAAGTGCGAACCGATGATTGCGGAAGAAAACCGAAAGTGGAGAGGTGACTGTTGGCGGCCTCCATTCCTCTGGATGTCAGTGGCCAGGTTTCTTACCGAAGCAGCTGATGAGTCAACACGCACATTCTGTAATCGTAGCATCAAAGAGCGAAATGACTGGGGTATCGCGTCCTCGTAACGTCCTACTCTTCGCAAGATTGATTGACGTGGGTGAGCCTAATAATCAAGATACTGTTTTTCACTAATAGGACAACACTCTCATGCACGATCAAATAAATATAGTGCAGTCAACTAGGTCTTCGCGATCTTCCTGACTCCTTTAAGACGACCTTGACCTAATAACACAAGGGGCGGTTTTTCAGTGTTTGCGAAAGACGGCGAAGCCCACATCCTGCTATTGTCTACCAGACGCTAGGGATAAGCGTATTGCTGTTGAGCGCATTAGCGATCAAATTGGCTACAAGTCACACCGAGAAGCCCGCCATGTGTCAGATGGAATAACCACATACGCCTGGAAGGGCGTACTCGCCCCACAACCAAGGCCGTCCTAAGTCAAAATGGTGACGGGAGCCCGCTTGCCTGGATACAGCGGGAGCGCGTGCCCTTATGTCGCCCCCCCGTGTAAACCAACATTGACATGTCCCGCGAAATCCCGCTGCTAAATATGAGGAGATTTTCTGCCAACCCTGACAACAAACTCATTGAAACTAGAGCGAAACAAGTACCGTAAATGTAACCAGTCGAGATATTCCTGGTTGCCATACAGATAAGGCACTCCGTCAGGCCCTTGCGGTGTCCGGTTTGGTACTGGACTAATATCGTTTATCGTAACGCCAGCTGGCAAGCCCATTCGGGACCGTTTTGGCGAGGTAGAATGTGACTGGCATATTTAACCAGGATGCCAAAAATTGCCAAGGAGGTAAATGCCCTCACCAACCCTGAAATGTTGGTTGACGTCACTTCGATCCAACGCCTGTTACGGTCGTGC"/>
                    <sequence id="seq_t3128" taxon="t31" totalcount="4" value="GGATTTCGACAAGAAGCTTACTAGGCCAAAAGCTCGTCCCAGGACTACCCACCGAACGCCCAAATGTGAGCGCCTGTCGCTCCATGCGCGATCTGGGAACAAGCAGATTGAGACCTTAGTTCATGTATCAACCTACCTAAACGCAGCCGGACATACAGCAGCCCCGTCCTGTCAGGATTGAGTAGCCTCCATGCTTTGCTAAGGCCACCTTACCCTCGTGACTGCCTATGACTCTTCGCCCCCTCAAGTGCTACGCACCTTAAAGAAAGTCCCACAATCAATAGGAATTCATGCGCTGTGTTTTACGCGGAATCAGACCCTATCAGGCCGTCACTCTGCTACGAGTGGAGCAACTGAATCTACTGATGGGTAACTCCTATGTTAAACCGGGCCGGTTATGTACGGTTTCTCTACTATGAGTGTTAAGATAAACCCGGGTAATGTTTACTGATGTTGCACAATTGTCCCAGCAGAGGGCACCCTGCATCGATCCTGTACCTTATAAGGACCAATTCTTGCTACCTTGCAAAGTAGGCTAATCAGCATTCGCTCGATGGGGCTAATACTAGTTCGGGGGTTTAGTTAATCGGTTAGGGAGTGAATCGTGTACGCCGCACCCCCTGGAAAAAACCGTAGGGAAGCATGCTGTGATCGGTCACATGTAACAACAATCCTCACTCGCGATGATTCCCGGGCATTCGAAAAGACAACCAGTAAGAACACCAACACAAGAGTTTCATCGCACACCCGCCACGTCTTAGCTCGGTATTTGTTAGTGACGCCACTAAGCCTCCGATCTTATGATTCACACAAGAAGTTCGTAAAGAGCTGCGTTCGGTCTTGATAGCTTGGAGAGTAAAATAGTGATGTACGGCAGGATTCAGCCAACGGCAGGAGGGCTTTACCTAGGGCGAAGACCAAAGCTCGACTTTATCCAATCTAGCCCGGTCTTCATGGGAAGCCTGCTTAAATACAGGTGCTGTAGAAGTTGGCTACCACG"/>
                    <sequence id="seq_t3225" taxon="t32" totalcount="4" value="GGGAGATTATCTGTATTCCGGCTAGATAAATGTAGTACTAGGCAAGATCGTCTGGCAACATGCTAGATCGGGAGCTCGATAATATTCCAACATCAAATCATTCACGATTTTCATCGATGTCGTGTCTATTAATAACCGGTCCCCGGAGCTACAAAGTAATTGGATACGGTGTAATGGTCATATCCTGACCAGTGAGGCCACCTGACGGGGTCCTGCCTACCAATTTGGTTGGGTGCTCTCTGACCTCAGTCTTAGGACTCGCCAGTTTTGGAGCACAATCTTGAACTCTGGGATGTGTCTTGCCCCTCACGTCGTGCCCGAACTCTTGCTCGGTTCTAGGCCAAACGCCTCTTCTGGGCTTCTGATAAGCTGGATGGTGGATCGTTTCAAATACCTCCTGAGACAGCCTGCGCCAGACATGTAAAGGTTGGGCGCAAGTAAGTAAATTTGACCTGGATGCTGTTCAACGATGCGTGGCTCCACTGTCGGCGCACGCCCTCGGCCTCAATTAAGGGGTTTCGGTGAAATCGGTGTACCACGCCTGACACTGCAAGCTTACTTTTGAAGCACGCTTTATGTCGTCGTTCTGCTCGAGATTGCGGATCGCAGAGCACAGACTTTTTACGAACGCGCGAGGTCCGCTATGAGAATCCGTATGGCACCACCGGGCTATGTTACAGACTGTCCTTTGTGGGCGCAACATCTCTTACTTAGTACGGAATTAGCAGGCCTCACCGGCGAAGCATAGGTACTCCGATCTTGTGTATGATCAGCGCGACCGGTCTTGAATTTTCAAATCGACGAAGACTCGCTAGACGTCCCGCAGTTTTATCGGCCGAACTGAGAGTTAGCTTATCTGTTTATTAAAAACTATACGAGTGGTGTCACAGTTATAACAGATGAGACCTACGGCTCCTCTTCGGCTTTCTATCGAATTAACTCAATTAATCCCCGTAAAGTACCGTTTAAAGAGTCCCTTGTGCAATCCGCTTCAGTCATC"/>
                    <sequence id="seq_t3324" taxon="t33" totalcount="4" value="CTTCAATACTTACGAAGGGGTAGCGATATCCGCCGCTCGTGTAGATTAAGTTCGGGATGAACATAACTCCACTCGAATAGTACCCAGGTCAGTCGCAGGGAAAATACCATTCGTGCACGATTTGCTGACTGCGACGTAATACTATTGCATGTTCAAACCGTTACAAGATAAGGCTCGACAGGACGGGGACGTTCGTTGCAATGTTTACTAAGACGATAGTTCCGGGCTCTACCCCTTAAGTTACTCTACATCGATACATAGGTTAAGTAGTTCTCCGTGCCTATAGGGTGTAAGCACGGTGACGCATACCCTCTCGGCGTTCGCCCCGATTTTTTGGTGCCCATTCTTACGTATTCGGTCCGGAACCTGCTAGGCCTTCGCGGTAAGTGCCTTTCACGATTCTTGAAGATACAATCGCCGGCGAGCGGGCAAAATGTAACGCGGCAGAGCCTAGTTATCAGGTATGCCCCGAGCAGCCACATCCTCCAGCGAGCCGTACGATTGATCGTATCTAAAGCCATGTTTGGTTGTCGGAATTGGCCTGACGAACTGAACAGAAGAAAGGCAATTTAGACGCGGCATCACGCGTTCGTCGTGCGACCCGCAGTAGTAACCGCTGAAATACCAACACTTTTCAACTAGACATGAATTGTTTTGATGGATTACATTACAGGGTTTCAATAAACTTGTACACCATCGTTAGTGGAGGACCAGTGGGCTCTTATTTGACCGAATCGTATGCGTCGGGTGCGGCGTAACACTCGGAGCCGCCATATCTGTCACGAGCTCAGTCGATAACTAGGGTGTTATACTAAAGGTGTCGCCTAAGATCGCAGCTGGTATCCCCACTCGAATGCATCTTTTAGGCTCGCATTTTCTACGAAAATGTTCATAATTACAAGGACGCTGTTCCCGGACCGAAGTGAATGCTCTCGCAACCCCCATCAACCATGACCGGGAGGTCCCATTGGAGTGATCATCCAGTCTTAAACTGATCTGG"/>
                    <sequence id="seq_t3424" taxon="t34" totalcount="4" value="TAATCGCGAACGGTCCTCACCGTTAAGACCGACACGATTGCACGCACTGAAGTAGGGTCGTCCGCCGATGAGGTCCATACCCTTGAGAATATATGAAAGTATCCTGTATCCTTGTCCGGTGCACAGCCCGAGTCGTGCCGATGTAGGCTTTCCCGGCTGATGGCGGCCGTACTGACAGCATATGTGCAACGTTATTGACGCTCTGACCAGGTGCCACCTATGGGTTGTAGGATTCTAGCGTCTCACTGCTGTGAAGCTGAAATGACTAGAGTTATGGGTGGGGCAAGTTTAAATCCTGGACAATGGGCTTCGTTCTGGCCATTCAGTAAAGTATGGACCGGCCTTCTCTACAAGACTTGCTTTCATATGGATCGTGTCCGCAATATGTAATCAAGGAACTATCTCGGACCCGGGGCTGGCATAAACAGAGAGACAAAGAGGCTGAGGGACGTGATTTGCTACGTGTCTCCGCGCGCGAAACGAGGGCATGCCCTAAGTCACAGTTTTGGAGGTCTGCGGGTGTAGCAATGCTTTCTCGTCTGCCGCTGCGGGCACAGGAGTCCTGGGGTAAGGATTTGAGGAACATGGACCCAGCACGAAGCTAGGTTCTGCTTTTGTTTACTTAACCCCGCTATGTCTTACACATCGCGCTCGAACGACTCGATGCGGCGAACCGCAAAGATTCTGTCTACAGCATGACGTCCCCCTATCACTTAGCTTTAAGTCTTTGGCTGACTAGGTCGGTACTTTGTTCAGACCTGTACTGTCACTTCCAACCGTAGAAGGCACTCCCGTCGTTGGAAAGCATCTTTATTGTATAGTCCCAGCGCTCTAGAGCTAGCTATTGTTACTCACTGTGCTGCAGAACGGGGTTAGACCAAGATGCTGGCTATGGCTAGGAGCCCGGCTGCACCATTGATCCCTCAGAATGTGTAGACGCTACTGAACTGTAGATCGTGATTTCTACATTTCCGTCTATCTACATTAGTAACTCGAACAA"/>
                    <sequence id="seq_t3524" taxon="t35" totalcount="4" value="GACCTCCGCACTGATAAGTCACACGAAGATCATACGTCAGTTAGACAAGACCCACTAGAAATCCCGTTGTAACGCATCGCTCATTTCTACTTACGTTTTGCTAGTTCACAATAGTAATGCGAGCCCAAGTGCCTCTAACGCTATTGAGGGTAATCAATCAAGCTGTCCAAGCCCATCATTGCGATAAACAGCCATCTATTGCGATTTCCAGAATTTGATAACTGGGTGCTACCGTGTAAAATAATTCTATTGTTCTCTGTCTTAGGAAAAAGGGCGTAATGGCTTTTATGGTAACTGCGTGAGAACTAAACAGGCGTCAAAGTCTTCCCTGCCCCAGTTTGAGTCTGGGTTCTCGTTGGGTGGCAATCCTGGTATTGCGACGGATTCTATGTCGCTAGCTGTTATCTGACTCCTCATGTTTGCCAAGTGACGGATCTGGCGAGGTGGAAGCCAACCACCGCCACCGCGCGGCTGCAGTTCCGTTAGCAACAAGGTTTGCGGTTCGTACTTGGGGTTTCCGCACTCACCACACGATCAAGATGTGGTGGACGACAGAGGGGTGCATGGTATACTATGTACAGGGTCGATTGTCTTATTTCACTCCACAATATCGAAACGCGCGTTTACCACATGTTGTATGCCTCAGCTTCCAATTCGAGTGGAGGCACTCACGGACGACTAGGCACGTAACTTCGCATCCACTCACGTAACCCAATCATTCAGTCTCCGTCGCAGAGGCTTCAATCAAGCTGGGGACTAGTGCACTCCTACGCTCAGCGATAGAAGTACCGCTGGACCCCGTCCGATAGTGATCCGGACCTGACCTATTCGCGCCAGCACCCAGCCAGAAACTGGGGCTACACGACCTTAACTTCGGATACACACTTAGGCGTTGTAGTAAAGAAGTGGTGATTGACCGTTTTAGTTGAATATACTGTAGATGCAGAAATATTGAATGCCTGATGAATGGACCGGTGTAGATCTGTGTTCTTTTGCATGT"/>
                    <sequence id="seq_t3624" taxon="t36" totalcount="4" value="GGACTACTTATCATTTCATAGCGCCGGCGTAACGGGAGAGCGCGGAAACAAGCCTGTGGTTACATCTAAGCAGTTTTGTCAGCCAGTCCATCTGGAATTAACGAACTGTTTTAAGAACCTTGAGGAGGAGTAGATGTAGAGAGGATGTAGCACTGGAAATCAACGGTTAAGTATGCTCCTTGAGGAGCCGAGTGGTAATACTCAGACCCCTTCGTTATAACTCTATCGTAACATGCCGGGGCTATCGATCGTGGCACAGGAGCCAGTCTGCCTAATTGTGTACATGTCCGAGGAGGTTAGTCGTATAGCTACAGGTTGTGTATGACGCGATGGTATGGGATCCACCTCTATGTGATGCTTGTTCGTCCGGTTACATAGCGCGCTCTTAGGAGAACATATAAACGCGGCGAACACCAAGTGGGCGTGATGCCGCATTGGGCCAGAGATGAGTTTCGGTCCCTTTAGTGATCGTTTTTAGCTTCCATTTTGGCCAATGTGAGCAGCAACGCTCCGGACCGGTTCAAACAAGGGAGTGTGTGCAAGCAGGCGCTGTAAGAGGCGATCATTCGCGGATCATCTACTTGGGCGGGAAGGGACTGCACTTAGTCGCAGAAAGTCTGGCGTCAGATAGTTAGTTGCTTGTATACTATAGGGTGACTAAATCGGCCAGCCGATGATCGGCATTACGCATACGGATCAGACGTCGTCATTCCCTAACGCACGGCTTAAGAACAATTCTCGGTGGGGGTTGCCGTTACCGGCGCGCATCGCCCCCTCAATCGCAAGTGCGACGCCTTGCTACGGCGGGACCCTGCGCGGGCGGCTCTTGCCTTTCTCACCAACGTGCTGGGGCCGAGCCGAACTAAACTGGCGTCAGACGCATGATCCCGCGACACAATCCTGGCGCTACCATACACCCAATCCCCGGTTCATCTAGCGTATGGAAATGCGAACCCAACGTGATGGGTATGATCTGAAACCTCGTGCGGCTATATTCTGG"/>
                    <sequence id="seq_t3724" taxon="t37" totalcount="4" value="CACCCGAGAATGTCTCCCCCGTTGCCTCACAACAAACTAGATCGCAAGTCCAGATCTCTAAATGCTAATATACAGCATAGGTGAAAACTCTCTAACCAGTTCTGCTTAATTTAACTTTGTTCAGTAAAGCCATGACAGCACTTTAAAAGTTAAATATGATATCTCGAAATGGTGTGGGGAAGACACGACATCCGGGGCGGCCTCGAGGGGATGACTCCAGACATACCGCCTACTCTGCCGGTATAACAACTCGTAACCAAGGTGGGCAAAGGCCACCACGGCGACCGTACTCGTATGACGCATCCTCTGTACGTTGTCATGCATACTGTAGGTCTTTTACAAGAGTGCGCGCGCTCTTCATCATGTCTACGCCTCTTCAACTTCCTAACTAAATTGTACTATCGGCCCGACCTGCAGTTGGGCTCGTGATCCCTGGGTCGAATGCAGGATAGCTGAGTCTGTGTGATACGGCCAGAGGACGTTTACTCGCCCTACATACAGAGACCGTAAGAACGTCCTGTACATTCTAATCCCTACTTCCCGTCATAATCATCGAAGGAGAGGATGGAGGTTCTACCACAGGGCCTCAGTGATGTGGGTTCAATAACTAGAGAATTCGGCGAGGAATCCCGTGCACGATGGTTCGTAAATTAACAATCATCTGCTCTAGGGATCGTTTGCGTGGAATCTTGGTAAATTTAAGATTTAGAGCTTAGAGCACGAGGCATCGAGCATGGTCGGCAAGGGTACTTTACCTCGGGCCTCATACTCAGAGACAATGCTCCCCCCCCCATTCTTTTTTTGGAATCGCCGCCTCTCACCTTATAGCATGCATCCAACACGGTGCGACGTCTTTATCCGACTTGGGAAGTGACCTGTCCTTTAACCGGCCTCAGAGTTTCGGTCGAAGCGGGAAAAACATGTTGCGTACTAGTCGTCATGGACTTCGTGGCTTAGGCTTTCCTGAGAACGAGTTACCACGTCATAGTATCCAGTCCAG"/>
                    <sequence id="seq_t3824" taxon="t38" totalcount="4" value="CCGATTTGGAGCAACGCACACACCTGTCTCTGCCATTGGAAAACCAAACCCGCCTACGTACGAAGGCACTTACTGCACAACGATCTGGCACGAGAATCCGTTCCTTGGCCTCGTAAATAGGTACTCGCAAACCGCAATATAGTCAATTTATTCTGCGCGGGTTTCACCATTCAAAGACGTTATTCCTGACTGTCTGAGAATTAGTATATAGGAAAACTTATCTTCCCAATTCACACAGCTCCCGGCTACCCCTCTTGCCCCTTGAATGCTATGCACTTTAGATGCAGATTGCGTAGCCAGAGCGGCTAGCCACCCTCCTTCAATCTGGTACTGCTCGGTGAGGCGATCGGAACGGGCCGGCAGACCGCCTATTACTGGTACGCATTTAGCAATTAAATCTGTGCTTCGCGTCGCATTTTTTCCTGGCCCAGGGAGTCCGTAAGTCAGTGGAAGATGAATTTATTTGATCGTACTGCCTTTTACATGTTTTTTGCTGCGGGTAGTTTGTTACCCGGCGCGGTTAGCTCAAGTAGGGGTCGCAACAAACCGTCGTCAGCGGGCTAGATGAGGTGGAGCCCTCAGCCTATCATAAAACGTCGATCTTGGAAGGCTTCATCTCGACCGTAGTCGTGGAGCAACGACGTTCCGCATGCGATACGACAGGTCCAGCCGCTAGCATAACGACGATTAAACCGAGTTCCAAACAACGGAAATGAAATAACGTGTGACCTAATCTCTATAAACAGAGTCCGTGGAGTATAGTCCAAACGCGTCTGTGGGCTGACCGAATTCGGCCTCAGGCCAGGAGATGCCCTGTCTAGCTGAACCGACAGACGTTAAAGAATGATCGAGCTCCGCGCCTTCGAGTGAGAGACGGGTGAGTGCGAATGCATCGGGAAAGGTTGAGAGTGATTGTACATCGGTGGCGTGTTAGTAGTATGCCCAGTTTCAAGGCAGTCTGTTTTCTATTTGACACAACCGCATTGAGAATCTTTGCACG"/>
                    <sequence id="seq_t3924" taxon="t39" totalcount="4" value="ACAGGCTTCAGCTGGGTACGCTTACGTAATAATCACTGGAAGAACCACGTCGTATTTGAGCAACCCCCGCAACGTTAATAAGATCTTGTATCCTGTTCATGGCTCGATCCGCAGAACTGGCCCAACTCGCACATATGTTCCCCTATTTAAATTGGGTGGGCGCAAACCCAGGGAAGTAGCACTGAGTCACCGTCAATGAATCGCCAGCGCCGTATACTGGAACATACGTGACGCGTTCCCTTCGTTCACGCATGCTCCCTCGAAAATAATCTAGAGTTTCTGGAACAAAAAGAGTCATCCGGTCGGAAGCAAAGAGTTAAAAATTAATGTCTAGCAGAGAAGTGTGTGGGCCGGGCCTCTGATGTATAAAGCTAAAGAGGACGAGCTCTCTAGAAAATGTGCTCTTTGGTTCCCACTAAGGCCTTAGGCAGTCGTCAAATTCCCCGCGGATGCCCCATGTTCCATCAAGCTCTTTACTATTTAAGCCAACCTGCTACCCTTTTTTCGACATCTTCAGCTTTGGCCAGCAATCCCGAAAGGATCCAAAAGCCATACAAAAAGTACGCGTCCTGGTTGTATAAATCCAATTCCATCGTTCCTCCCCAGAATCTGATTACTCGCCATACTGGATCAATTTCGAGCTCGCCCTCTGACTAACGTGATTTAAGTTTTGCCAACAGGCCAGAATTTAGCAGACTTTACTAAAAGACGAACACACGTTTAGGTCTCCCATGGAGCCTGACCGTTTTACCTCTCGCACACTATTAATCCAATGTAACGTACCAGAGTACCATGGCTATATACCTCGGAAGTACCATTCACTTCACCGCCCGCAAGTATGGGCTTAAATTCCAAGAGTACTGGGACTTCTAGCTTCGTCGAAACCTTAGAGCAGTGCATGGGTGATAGGTTCACTACGCCTGCCGCACTAGGAGTCCACGCGTCGTTGTCAGATTGGGGAATTTATCGAAGCGTATACCACACACACCGAGGAGGAAGT"/>
                    <sequence id="seq_t4108" taxon="t4" totalcount="4" value="CGAGCCCGGAATGCTAACGTTCTGGTCGTTATGCAGGATCCGCGTAGTCTGAAGATAGGACATTCGCTGTGCTTAGCTTTGTAACCAAAGACTAGCTAAGTAACCGACCACTGAGTGCTTTAGGACATCGGGTAATGGTTCTACTGCTACTACATACAATAGTTGTTACGAGGAATCATTTGTGAACCCTTACTTATCAATCGCTACGAATTGGGAGAGACCCCCTGGACTGCGCGGCCATCAAATCCAAACTTAACTTTGTGTCCTATCGTCTGATTCTCCGCGGAGGTTCCTTCTCCTCGTACGCCTTCACTAAGATGGGCTGGTCACCGGTTCAACCACTCAAAGCGTTACCCTGTGTGTTGCATATTTGAGTACAATCGGCGGAGAGCCCCAGACGTCTCCTTCGGTCTACCTTATTTTAAGGTCTCACCGCGAAACTGCTTCCTAATAGCGTACAAACTGTACGGGTGGAAAAATCTATTCCCTGTCTTCCCCCATGGTACCGGTCGCATGAGGAATTTATCACAAGGTGTAAACAAATGCATGACGCAGGACTGTAGCAAATAGGCACGCTACCTCGCCAACTTGAGTATCCTTTGCAGACAGAATCTCCCAGTTACGCCACCACTATCCTGACGTATCAATATTTTATGGTTCACTGCCTCAAGGTGTGACTGCAGCGACGTGTATCCGACGTTTTTTTTTTGCCAGACCGTATATGACAAAGCCGTCTCTACGCAACCAGGCTCCCATTTCGCGATTGTTAATTGGCACTTCATCAGTTTTTTTTCGGGTCACTTCGCTGCAGTCGAGGTTCTATAACGAGAGTGTGATACAGTTCGGCGTGGTGATAGATGTATTTGCCATATACGGCACAAATCATCTAACACCCAGGATCACTTCACTCCATAAACTACCATGTGCGTGCGTCCGAACCACCATATATCATTCTGCCCGTTCCCGCATTGGGACCGCGGTGGCAGCAGGACCCGTCCAT"/>
                    <sequence id="seq_t4024" taxon="t40" totalcount="4" value="ATCACCTGATGCGCGCTCGGAACGCAGTCTTCCGGGATCATATGCTGACTATGTCCGAACCTTAGACGGGAACGATATAAAGTACACGGACATGAAGTTATAAAAAGCAGGCGGGGGGTACAGGTCTTGGCCCGAGGCCTAGTGTCGGCACAATTTTGAGACTACAAAGGACCGACCACGATGGTAATTTCTTAAGCCAAGACGGCTGTATTAGCTAAAGACCTATCGAATAACAGAGCGCGCTACTCTCTGTGAACTAGACGATTGTATCTCTTCAGTGTTGAGATTTTAGGGACCCTGACATCCCCTAAATTGGCTTGGGCGGCTGGTGGTAGCAGTCGCTCGGGATGAAGAACTTTTTATGCCCCATGGCGGACGGAGACCTCACCTCGCACTTGGGTATAAAAGCATACGAGTTTCGACCTACTTCAGAGCCCGGGCGAGTAAAAAATAATAGCGAAACTCGAAGCGTAAAGGCCTCTGTGTCGATACGCTTACGAAATCTTGCTACGATAGTCCGGAGGAAACCCATACTGCTAACGGTGTGTGCTGCGGTAGTGGAGATCCGGGCCCGTAAGCCATTCGTTGGCTAGAGAACATTGAATAATCTCCGGCAGTGACGCGGATGTAACAGTATGGCAGTTTTGCCCGAGACCGAATGTGGTCTCACCGAGGGTGGCTCTTGATGTCATCACATCTTGTCGCTACGCCCGACACGCGCCGAGGGGGCTCTCGGGAAGTTAGGTTAGTCACATCCCACGGCTTGAGAGACGCACCACCTGGATGTATTGTTAAAAGTCACCTGTACTCATTATCTTCACCCAAGGATCTTACGGACGCAAGTAGCCCCCCGAAATATCCGGATCCGGGTCTTAATATCCTAACGAGTCCAAGGCCTGTTGAAATGCGGACGGCCCTCCACACTCCTGACCTTCTTGGGGAACTTCTCAAATTTAATTAGTCGCAGAGTTGCGACTCCCAACAGGCAGCTCAGCATGGG"/>
                    <sequence id="seq_t4128" taxon="t41" totalcount="4" value="TCAGTATGAAGCTCAGAAGAACTTTAGGCGAGCCCTCGTGAAATGTAAAACTCTCACCCCCAAAGGCGTCGCATGGACCGCTAGATACTAGTAGAAACTTATCAGTCTCTTCGAGTTAAAGGGCTCCCATGCCTAACCGTATTTAAATCATTGTGAAAGTGCAGCGTAATAAAAAAAAATGCTACATGCACCAGTTTGAAACACTGAACTGAAGTGGTTAATTTTCGCCTGTATGTAGCCGTTGACCTATCTGCTGCGTGCGTCGCTGATAAAGTCTTTGTGAGCCAATAAGGTAGGCAGAATCCACATCCACACTCACAAGTGGTTCGGGCAGGCTGTGTGAATGTTGAAGTCGTCCGCCCACACGGATCTCCCTGTGTCGATTTTTGAGACGAAACGCGGGTGGGCCGCCCTACTATGTTCTTGGACGCCCTTGGTGGGAGCCAGGTGTAACAGGAGCTCTGGCGTGATCCAATGTGATCGGTGGAATTCGCGCGCCGATATGGCGCTGCTTGTTCGTGTCGGAAACTTAGCAATCAGAATCCACGTGCCGGCTGCGACAAAACATAGTAGTGCAGCCTGCTGAGTAGTACCCGTCCCTCTTATAAACGTTGACCCATCCCGTTGAAACCAAAATTCATGAGTACAGGTCCCATCTTAAGGGTCCATTTTCCTTCGCGTAGGTAATATGGGAGAGTACGAATGATTGGTTCTAACCTTGCTTTTCTGCACTGAAGAATGATTGGGGCGCGCAGGGAAAACGGGAAATAAGCAGTCGGGTAGAGGCGATCCTGAACGTGGCCTTCGTTCTTCATGCAGAGTGACGTTGCCTGGCACCGCCGGTCAATACCAGTCGACGGGCACGTATATGACATCTCTCTAATCGTGTTAGCCTAGTTATATCGAAATGACATGCGCGTCGGCGCGCGTCGTACAGCATGAGACGTTCTCAGATGGGAGGTTTTCACTCCGCACCCACCGTAATACCAGCTCCCGGATC"/>
                    <sequence id="seq_t4225" taxon="t42" totalcount="4" value="CGCGTCCGTAAACAGTCATTGAATCCCAAGTTCGACGGGGGATCTGAGGGTTTACGGTAAGAATAACAGGACTATTTCGCTGGTTAAAATACTGATTCAGTATCGCAGGGAACCGACTGGATTTTTAGACGACAAAAGTTAAAACTGTACTTTGGGAGGGCCGTTGGGAATACGCTACATTAAAGTCTCCCGGGTCTCCGTCTCGATGGCTATACGCTTCCGACTGGATAATGGAGACGTTTTCGCCTGCCTTCTCTTCCTACGGCAACTGTCTTAGGTTGAATTGGGTAGAAAACGCTATCGACCCAGGAGTTCGCGTCGTTAGAGGTGGTGGGGAGTTCGGGGGGGACTAAGAAACCGAGCGTGCTGCCGCGGCGGGGCAGTAGGAGTGTGCTCCTTGGACATCACATTACACGACTCCCCTTCTATGGTATCCTATGCGTTATGATGTAGTGGCTATCTGAATGGAAGTCGGAACAGCAGCTCTCGGATTAACTCATCCATGAATAACGTACCTTGGAGCAGTAAACAATTCACGGTCCAAGAATCGCCACTACCGCCGTACCTAATTGTGATAAGTTAAGCCCAAGCTGCCCTACGCCACGTAGCGCGCTTGCTCCCGAGCGTAACTTCAAGGACATGTTACCGAACGCCAAACGATTTTCGCAATTATGGCCTAGGTTACTGCATCGTCATTCAGAAACGTGTATTTTGGCGTCCTTCTAGCGGTGCAATCGAAGCCCGTGGTCGAACTGTTGGTCGAGTTATTGTTCGCAGGATGTCTGATGTTTACAACTAGTCTAGAGACCCCGTTTAACGTCAATATAGAGCAGACCCCGGTTGCTTTCGGATGTCGTTTTTGCGTGGTTGTAGCTGACGGTAAAACTGCGCCTTTGATGTAAACCCCCATCATACCTCATATCGCAATGCTAAGTTTGGCTGCGCGATTACTATGTGCTAAAGGCACGGCCAACTCGTCCCGCTAACCGGTATCTGGCTC"/>
                    <sequence id="seq_t4325" taxon="t43" totalcount="4" value="GGGGGAGTATCTGTATGCCGGCTAGATAAATGTAGTACTAGGCAGAAACTTCTGGCAAGTTGCTAGCTCCCGAGCTTGGTAATAGACTGAAATGACCTTAGTCACTAATTTCAACGATGTCGGGTCTTTTGCTAACCGGTCCCCGGCGTTTAAAAGTAACTGGATACGGGGTAATGGGCATATACTGACAAGTGGTGCCTCCTGACGGGGTGCTTGCTAACAAATTGGTTGGCTGCTCTCTGTCCTCATTCTTAGGACTCCCCATTGTTGGAGCGCAATCTTGAACCCGGGGGTGGGTCTTTGCCCACACGTCCTGGGGGAACTCGTGCTCGGTTCTTGGCCAACCGCCTCTTATGGGCTTCTGATGTGCTGCATGGTGGTACGTCACCAATTCCTACCGAGACAGCCTGCGCCAGACATGTACCTGTTGGGCGCACCTAAGTATATTTGAGCTGGTTGCAGTGCAACGATCCGTGGATCCACTGTCGGCCCACGCCCTCGGCCTCAATGAGAGGGTTTCGGTGCATTCGATGTAACATGCCTGACACTATAAGCCTGCGTTTGAAGCACGCTTCATGTCGTCACCCGTCACGAGCTCGCTGGACGCGGACCAGAGACATTTTACGAACGTGCGAGGTCTTCTATGATCGTCCCTACTGGACCACTGGGCTACGTTAGATACTGGCCTTTGTGGGCGCATCATCTCTTACCTTGTACGGAACTAGCAGGCCTCGCCGGCGAAGCATAGGTACTTCGACTTGGAGTATGATTAGCGCGACCGGTCTTGAAGTCTGAATTCCACGAAGTGGCGCTAGAAGTCCCGCAGTTTTAGCGGCCGAACGGATAGTTCGCTTCTATGTTATTAAATAACAATACGAATGGGTACAGCGTTAGAAGAGACGTGATTTACTGCTCCTCTTCCGCTCTCGATCGACTTAACCCAAAAAATGCCTCTAAAGTACCGTTGAAAGGATGCCTTCTGCGAACCGCTCCACTCCTC"/>
                    <sequence id="seq_t4424" taxon="t44" totalcount="4" value="GCTTGCCTTTTCCGATGACATAGTGAAACTAACAGCTGGTCTTCGAAATTGACGTTGCTATAGGCGTATGAGACCATTACCAGACGCGTCTGTCGCTGGTTCTGTTGGAGGGGCACCAGCCTTGTGGGTAGCGATCCCACAGAAGCGGTGCATCAAAGGGGCACATCCATTTAGTCCTTCGGCCTAATACGCGGACTGGTAAACCGGGTATGAACCTTCGTCATCGGCAATGCAAGCGGGTTACTGGATCGCGCTCTTGGGATGCCATTATTATGGATAAGCATATGAATGAAGTTCATCCAGTCATGACCTACCGGTATGAATACACCCTTTGGAAAGACCGTTCCGAGATAAGTGGTCCGGAACCTTTTCGGTCTGATCGCAATGGCTCGCACAGGTGACTTCGATGGTGAGTGCCAGCCGCGCGGACTTATTGTAGCTCTTCTGAGCCAAGTAGAAAGTTAGTTCCCGCCGTGACACACAGGTACAGGAGCCGCACGCGTGCTCGACAGCCCGTCGTCGCGCTGTTCTGCCAAATGGTCCTACGTCAGCGACAGGCGTAATGCTCTATAGTACCGAGGGCACTCGTACATATGAAGTGCCCGCACGCGTGCCCGTCCGGCCTAACCTGTCTAAAATCTATTAACGTAGGGTTTGCTCACTAACACTCCCGCATACGATGTGACTTTTCGTCAATGTCTTCGACAACATTTGTCGAGCTATGGCCGACCAAATTGTACAATTATCGGTCGCTGCACCCTTTCTCGCGGCCGCATTGCTGAAATACTCCGATCCCGGCTCAGGATGGCACGACGCCTTAGGTGCTAGAATCCTTTGTTGTTACTACTCGGGCATGCTACATACCGGATCAGGACTTGAGAGATTCATTTGATTAGCACCACTAAACTGAATCCTAAAAGATGTAAGGGCATTCCTGTTCCTGACAAACCCGGATGGGTTGCCATTTTTCTCGGGAGAAAATCTTCCGTGACCGACGTGT"/>
                    <sequence id="seq_t4524" taxon="t45" totalcount="4" value="GCTGAACCAGCGACTCGCGCAACCGCTACTGGCCCTAGTTTGAAAAGTGTCCGCCTTAGACCTACCCGACATGCGGAATAATGTTGTCACAGTTAGGGCATCCGACGATAGCATTTGTATCAACCGACGTTCGGATCTGCTTTTTCGCAGTTCAGTACCTCACTGAGAAGCCCTTGGAGCTCGGTCTAGTTATTGCGCGGAGGCCGGGCCCGAGTTGAACATTTCAGCAGTATTTTGTCCAGCACAGTCTATTCGTCCGCACAAGTAAGTCTCCGGATAAGGGATCTCTTGGTATGCTTAATATTTCACAGTAAATTGTGTCAGTCCGCTCACGTCGCTAAGGCAGGAAATATTTTCATGGAGCTAGTATCAATATTCCGCAAAAAGTAGAAACAGAGTACGCCCTGTGCTCACGTGAGGTGCCCCATCAAACAGACCGGGCTCTAGGTGTTATTCGGCCAATGTAATGGGAGCAAGAATTCACTGCAACTCTATACATGCATCACCAAAAATACGGCAGTTCAAGGATCTGGGAAGCCAAGCCTCCTTAACGAACCCGAGAGAACGAACCGGAGGAATCTGGGTTAACGGGGGGCCAAATCCCGGGTATGCGAGTCCCCCGCAATTCTTTTAAGGCTATGTTGGGCGAGTGGCCACCGGCTTTCCCAAATGCAAGAATAGAGATCCGCCACGTGCACTGTGTACTTACCAAATCCACGTTTGGCAAGCGCTTACTGGACGCCTGGTATTCAGCGAAGCTGTCTTGAACGGCGGTTCAAGAGCGCGAGTGTCTAGCCCCGGGACTCGACATCCGTCAATTTAGTGATGCGTAACCCCCGCGGCGCGAGCCGATCAGTGTTGTCCCTCTTTGACGGCGCTGGAGACCGTGACGCCAAGCGATCGCGTTGCCCCTGTCTACAATTAGGCACTACCCATCTAGTGCGCGTAAAACGAGTCGTGACCTGAGGTTACCCCCGATCTTGACGAAAGAGCTTTATTT"/>
                    <sequence id="seq_t4624" taxon="t46" totalcount="4" value="TAATGGCGAACGGTCCTCACCGTTAAGACCGATATGAATGCACGCACTCAATTAGGGTCGTCCGCCGATGAGGTCCCTAACCTTGAGAATATATGAAGGTATCCTGTATCTTTGTGCGGAGCACAGCCCCAGTCATGATGATGTAGGCCCTCCCGGATGATGGCGGTCGTACTGACAGCATATGTGCAACGTTATTGACGCTCGGACCAAGTGCCACCTATGGGTTGTAGGATTCTAGCGTCTCACTGCTGTTAAGCTGCAATGACTAGATTTATGGGTGGGGCAAGTTTAACTCGTGGACAAAGGGCTTCGTTCTGGCCATTCAGTAAAGTATGGACCGGCTATCTCTACAAGACTTGCTTTCATATGAATCGTGTCCGCAATATGTACTCAAGGAACCATCTCGGCCCCGGGGCTGGCTTAAATAGAGAAACAAAGAGGCTGAGGGACGTGAATTGCTACGTGTCTCCGCGCGCGAATCGTCGGCGTGCCCGACATCACACTTATGGCGGCCTGCGGGTGTAGCAATGCTTTCTTGACTGCCGCTGCGGTACCGGGAGGCCTGGGGGAAGGATTTGAGGAAATTGGAAGCAGCACGAAGCAAGGTTCTGCTTTTGTATAATTCAGCCCGCTATGTCTTACATATCCCGCTCGAACGGCACGATGCGGCGAACCGCAAAGATTCTGTCTACAGCATGACGTTCCCCTATCACTAAGCTTTAAGTCTTTGGCTGACTAGGTCGGTTCTTTGATCAGACCTGTCCTGTCTCATCCAACCGTAGAAGTAACTCCCGTTGTTGGAAGGCATCTTTATTGGATTGGCCCAGCACTCTAGAGCTAGCTATTGTTACTCACTGTGCTGCAGAACGGGGTTAGACCAAGATGATGGCTAGAGTCAGGCGCCCGGTTCCTCAATTGATCCCTCAGAATGTGTAGACGCTTCTGTACTGTAGAATGTGCTTTCTACATTTCAGTCTATCTACATTAGTAACTCGAACAA"/>
                    <sequence id="seq_t4724" taxon="t47" totalcount="4" value="ATAGTGAGACTAGGTCGAATAACGGAATGATCCAAGCATCGATTCTCTAATTACCCTTATATACTATAAAATATGATCGAATATTTCCTAATAAGTAACTTGCGGCCGTAACAGAGACCCGGGCGCCTTGACAGACCTTTGACGTCTGTAGGCATCACAAATTTGCGGTCTCGAATGACCGACATACATAGCTTACTCTGGTGTTCAGACCACTTCTGAGTGTTAGTCGCTACATATAAAGCGGGAAGAGCGTTCCTTTGGGAAATGATTTTAGAATCGAGCTCTGGCAGCGCATACGGAAATGTAAGTTATGTAGAGCAGACAGTCACAGTTGTATCATGGATGCCACCGAGTCCTGGACTACGTGTTGGAAAGCATGTCGACAACTATACCTTCCGAGGACCAACTCCCAACGGTGATTTTTCCCACATCGTTTCAGAGAACTCAGGATCCGTAATCGGTTCGACCAAGGCCTACATAGATGCATAACACGTCGAGTTGATGTAACTCGGCTGCAATACCGAAACGCTTTGGCTTCATCGGCCTGGACCAAGTCGTGAGAAGTAGTCTCATTCCTCTCGACACCGTCGCCGATGATCAGACGAAACCTATGTATTCGAGTAACGATATGTATTGACTTCAGGGCCCGATTCTCGTGCATGAGTGTGCAATTGATTCACTAGACAAAGGGTTTCCACTACAGGTCAAAACACGCGGAGGCTTGGTTGCGTAGAGAGCATTAATCGGGCTCCGTCCAATCGGTGCCTACTCAAACTACTTGAGAATCATGTTAACTCAACACGAGTGAATGCGTACGTACGTGCGGAGGTACAACCCAAACACAGAATTCGTGCTTCGTCTGTCAAGGCGCAGGTGAAACCGCGCGCCCTCCCGAGGCCCTCATCTTTGGTGTTATACGAAGCCCATTATTTTCTTAGTCGACGTGTCACAATAACCTTTATATATCATATTCTACGCACACCCATCGCCGTGTATATGT"/>
                    <sequence id="seq_t4824" taxon="t48" totalcount="4" value="TTTCGTATGTTCCGGTACGCTGGCTACAAGTGCCATGAGATGTGAGCTCGTGTCTTCATCATGTCATTCGGCGATAAAATCATACCGGGATTAACTATAGTCTTCTCTATAATCACAGGCTTAGTAGAAAGACACGCGACACAATCCCTCGTTAACATAGCAAGACCACCCTGGTCTCCTGGAAGCCCCCCGGCAACTGAATGGAAGCTCTGATTAGCTGCGGTGAACATACCCAGCGGGTTACAGCACTCCGTTTCTCGTGTACGCTTGTTACCTGTGCTCGTTCTCTTTAAGATCTTGCAGTCAGATCTGCGACACATTGGCAAACCACTCTTCTCGACTATGTGGCCTGATCGGATGAGGAGACGTCTAGGAAGCTGCGAAAGGCATCTCGCACGTCAGTGGACTGCCCAGGCACTGGCGGGTAGCAGCGCGATAGTGCGCTAGCGCCCAGATGGTATTAAGGTCCGGTCGAGACAGAACCATACGCGAGTATCACGGTGGCTCGAATGCACTGATATGCCCGCTGAAATCTAGTAGCTCCATCATCGGAACATTCTAAAGTGTAGATCTAGACGCGTGCAAGCTTACCACCTCACGCCGAGCGGGATAATCCCCTGGGCACCACATACATTCATCTCACTGAGCTATCATTTTAGCGATTACATTAAAACCAAGCTCGAGACATTTTACCGATGTGTGGATGGGGTCGGCTGGGACGATTGCCACCGAAGTGGCACAATGCTCATAGCTCGTAGGATTCGGGGATCCCATACGCCGCATAGAGTACGGACACGGCTGCGGCTTATACAAAGTCCAGTGGGCTCACCTTCGGTCGCGTGCCGGCCGGCGTGGGGATCCTTCCATCTTGTCTCAGGGGCGAAAATATTTATGCCCGTACAACACCCTTATGCTAAAAAATGTGTGGGAACGCTACGAGGTCAACGACACAGAAAGGGGGTTTGAATTCGCGGCAGGCAATCAATGGAGACGGTGACGC"/>
                    <sequence id="seq_t4924" taxon="t49" totalcount="4" value="AACATCCGGTCCCAAGGAACATCCAAAATCCGGAATAGCGACACCGATACTTGTTCAGTTGCCAGCCAGTTAGCGTGCGTCTGACTACAATTGGAATTCAATCGCCTGCCGCTCTCGGCACCGCCCCGAGCCTGCTATGCGGCGAAATTATTATGATTTTGCATCTCAATAGAATGCCATACTCGAAGATTATCTACGATAAACTAGTAACCTAGATTTACATACTCGATACATATAGAAATCCACCACACTCAACAGTTTCCGAGTAAGAGGAAGCTGATACACGATAAGGGATGGCAATGGCAGTGTGCACATTCTATCGAGATAATTCCAGCTAAGCAGCAGTTGGGAAACCATAGGAATCTAACAGAAAAAATCGGCCCGTCATGCACTACATAGCATATGACCCAACTCATGTTGTTCTCATGGAGCACTCTTTTATGCCTGGGACAGCGACATAGCCGAATTCGGCAGACGGGAGCGAGCCTTCCCGCGCGGCAGAGGTTGGCAGCCTGCACGTGTAAATCAAGGAGAATCCCCATCCCATCTACCGGGTGTGAATAAGGGCCAAGGGAGGTCACACTAAGGCACGTTCGTCCCTTTTATTAGTGAGATTGCGTTCCCCAGCGATAAACAAACGCCGATCTGGCTCCCTTACGATTCCCCGCTGATCCATCCACTCGAATATTGTGTGGTGCTGTAACGAATTGGGCCATCCACTGTTTTGTACTACGTAGGATGGTTGGATACAGCAGCAAAGAGTGGCAAAAATTCTGCTGAAATACATAACTGAGCGCCGATCCACGTAGTATTGTTTAGAACATCGCAGTCTTCCCCCCCCGAAATAATGACGTCCAATTTGCGATATAGACACCGTCTGAGTGTGACGTGACACCGCGAGCTCGTTGCGGGATTCATGAGCCTGGGGTAGCCGTATCCTCCAACGTAGCAGCGTTCGGGGCTCATGCAAAGCACGAACCAGAACAATATTTGTTGCTTT"/>
                    <sequence id="seq_t5108" taxon="t5" totalcount="4" value="GCAGATTAGAGGAGTTTATGAACCGAGGTTGGTTAGGGGGTTCGCTCTCTGGAAAGCAATCGGTCCCGCTAAGCGTCGGCTTCGCTTGAACGGCTATGATACATCAGCTCGTACGGGTATAGACCAACCTCCGATCGATTTCACCGAGCTCCGCACCTAACCTTTGCTTTAGGGGCGGTTGTCTCATTAGGGAAATCATTTCGCCTAGAAGGTGACCTGTTTCATAATATACAGACGATAACCGCAAACGCCGTTCGTATGAGGGCCACTGACCTGGGGGGTAGTGGATGCCATCCTATGTGAGGCGTTCAACTCATAATCTCTGCCACTACAACTTGGGAGTCGCGGATGGTCGTGTTGCATTCCCCAGCTCGACGACCTTCACATAACATAATCACGCTCCTTCTTATCCGAGCTGAGAGCCCAGATCCCCCATGATGTGAACAGCCGTAGCCAGTCAAGGAGGTCTACCTCGAAATAACTATGACTTATGGTCACCGAGTTGCCCGGCCCAGTCAAAATACAAACCCTCCATGGCGGAGCCTGAAAGGTGTCGGTAGTTAAGTTGCGTTTCGCAATCATGGTTTAGTCGTCCGGCTATATAGCCTAAGGAAATGCTGATGGACATAATTCTACATGCATTGTCAGCGATGCAAATTGGATGTAAAGTGGTAAGGGGGGACACCGTACTTGGTGCCCCGTACACATCAACCCACTTCTCTACTGGAAGACGAATGGAGGATAAGCGGTCATCTTCGAGGGGCTACGCAAGTCTTTGCTCCTTTGTGCTTGAATATGAGACGTTCCCATGGATCCGAGCTGTCTAGATTAAACGGATTTCCGCGTGCCTACTCCTATCGATCCAAGCGTGACTCACGAAAGATGAAGTCACTCGGTACACCAGCGTAGACTACTTGGGGCTTCACTGGCGCGGCCAGGTAATTATTGAACAAATAAGTTCCTAACTGACATCGCTGAATTTTAGCCCATCCAGATTCTC"/>
                    <sequence id="seq_t5024" taxon="t50" totalcount="4" value="ACTCGTAGCCCCTAGCAAACGCACAGAGGTGCCGAACGCCGTCCAGAGCTTTCACTGTTGCAGTCGGGGTTTTCCGAAGAGGTTCTTGTAACAATATGAGGACAGAAAGAGCAGACGTGAGGCTGCCACTCCCAAGCTCCATCTTCTTCGCGCTAAGGAACACGAAATATGGCAGGAACTTGAAGCGTACGCCAGCTAGTCTACGCTGGCACAAAGATAAACGGTCCCATGCTCTTACTCCCGGGCAAGCCCTTTGGCATCATGTATCATTTTTTGTACATGTTTTTTAACTATTGGCGTACGCTTACAACACGCGTGAGCGATTCACGTCTCATTGCTGCGTTGGCGAAGTGGTCAAGGAGTTTGCCGGTATTGTTCCTCATGGGCGCGATTGACAGAAGCTACACGCTTCATATATTGGGACACCGAACAACTCTATTTAGATCGATCCCTCCAGTCGCGCTCACGGTGGGTAGGGAGATGCCCGGGGGATAAGGGAGGTGTTTTCCCACCTCAAGGTGTGAAACATGTCTATATAGAATCTACACTACCGGCAGATCCTACGCTGCATAGCCAATGATTCGCGCAAAGTAACATTTCCCGTATGGGGAGTACCCCTTAAATAGCGAATTGGAACTGGCCTCGATGGAGCCTTCTTGAATATGTAACCACCCGGAGGTTTTTTACGGGGACCTACGCTGAGCTAAGCTTACTACCCCAGTTGATCGGATGAGTGGGAATAATGCAAAGGCTCACGGTACGTTGACTGCATGCTGAGGGGTTAGGTACGCGAATCCGCCATTGCCGTACCTTCTCAGGAGCTACGTGGCGACCGCACTGAGATCGACTTAATCTCGGTGCTACGCGTAATTTTTTACTTAATACATCTAATCATACATTCCGCGTGGGTCTATAGAAGCTGGACGACGTACGTCTCTTGTACTTGTCACACTAGACGCGATACAGGGGCAAACCCTATTCAGACGAGACAGAGTCCTAG"/>
                    <sequence id="seq_t5128" taxon="t51" totalcount="4" value="AGCGGGTGCATAAGGCGCCAAAAGCAGGAAGTGCGGCGAGTTGCAATCCCTTCAAAACAGGACCCTCGTAGTCGATTTCTGCTTTTATATTCTGTCTAGCCTCCCTATTTATCACGCTGTTTGGTTAGTCGATCACTACGCGCACGATGGCCTTGTCATAAAACCCAAATTGTTAACCGAGAACAGAGCCTCATGGACGCAAATGACTTACTGTCTCTATTGGAACAACCCGAAAATACTGGAACGATGCTCTGATGTTACATTCTAACATTATGCGCACATCGGTTTGACTCGTCGTGCAGAGGGCTTACCGATTCATGGAGATCGCATGATTTCAAGCAAGACGGACGCCCGAGGTGCGCAGTGTGAGAGCTACTCATGTGTCTCACGATGATCAGCCTTACCTTCAGCGTGAGTTGTCGGCAGTGCTGGACCATCATCTGGGCGAATCGTATTATTTGAACGATAATTTCCGCACGGTAGGGTTCTGACTGCAACCCACACCTTTTTCGTCCCTTGGAAGGATTAATTCCTGGGAGAACCTCTAACTCACCCCAGTTACAAAACCCACCCCAGGCCAGCTGTCCTTTTTTTGAGAGACGGGCGATTATAAGGTACTGACCGCACGTAAGGTCGATCCTACCCAACACTGTGAAAGGAACATTGTCGCACCACATGTACTTTTTTTCTTGCTACCCGCTAGAGTTTGTCCTCCTTTTCTTACTCATTATCCGGGGCTACTGTTGCTACAAAACTTTATTTCCGGTAGTCATGGAGTATCTAGCCAACGTCAACGCCTACGTCGGGGCCCGAGACATAACAGCTCGGGCACCTTTCCGTGGCACTTCGGACTGAATATTAAGCATGTACCCCAAAGCCAACATATTACACAATAGCCCGGTCACGCCACGCCTAGCATAGACTATAAGTAATTCATGGTGAGTACCCTATAGGGGGGTCACATGGTCACGCAGAGAACGGGAACTTTGCGTGGAGATAA"/>
                    <sequence id="seq_t5226" taxon="t52" totalcount="4" value="AAAGCCTGCAATCTCCGCTTCGGAACTGGATAGACATTGCCCGGGCCGAACTTTATCCCTTTTTTCAGGAACGACACATAACTCCTGTGCGACATATCTAACCCACTTCCTGCGTCCGACCCACCGGTGTACTAGTGGCTCCGCAGACTGGATTAGATTCCCTGGCATGTATTAGGGGAACCAAGGACTTCTATAAAGCGCTGTTGGGCTCGAAAGTCGACATTGTTTAGAAGTAAAGCCAACTAAACTAGCTCTATGCATCTGAACAGATCCCTTCGCGGTTCTTCTGATACTGTACGACAAGGCTGACCATGGTATCGATGGGGCCCTCACCAGTTCGATCGTTAAGACAGAGAGCTCCTTTGCGTGTTGCGGCACAGCTAGACTATCCCAGGCGATGCGCCTGTACACATGGCAGCACTAGCATGTCAAGTGCCGTACGAGCCATTTAATTTACGTCAGGACATATCGTTAAAGGGGTCCGCAATTCCTCTACCTAAAGGATTCGTCGAACTTCGGATCGAAGTCACGAATGCTGGTTAGGATTCTGGACTGGCGAAACCTTTACAGTGTTACTGTAAAATGTGCTTGTCTACGTGCCTAGGCGAACCATGCCGTTTGTAATGATAGCAACAGGGGCTTCCGCAAACCCTTCAACTTCCGGGGGGTCATCGACTAGCATTCCCTTACTTCAACCACCAGCCATGTGTCATCTCCCGACTCGCCGGCCAGCGGATGCCGGTGCTGTCAACGCCGCCAACCGGATTCTGACACTCGCCTGCAAAATCCAACTCACGACTGCCTTCTTGGTTTTAATATCCTAAGCTGGAACTACGTAGACCTGATGCTCTATGAATGGAAATGTAGTTGCATGTGCCGGCCTCATAGATATGTAGTACGCTATCTCCCACTCAAAAGTGATTAACGCTCCTGAGACTTGGGATCTTTAAGGTAATCAATTTTGTTGCATTCTACCCTCCATGTGCTGGGAACACACCAA"/>
                    <sequence id="seq_t5324" taxon="t53" totalcount="4" value="CCGATCTGAACCAAAGCACACATCTGGCTCTGCCCTTGGAAAACCGAACTCTCTATCGTACCAGGGCGGTTGATGTTCAACACTCTTGCACTATCAATCGTTCTTCGGCCCTGTTAACTCGCACTCGGATATCGCTACCTGGTCAATTTAGTCTGACATGGCATCACCATTGTAGGACGTTCTTCCTGATAGTCTGAGAATTAATAGATAATCAAAGATAGCTTCGCAGGGCAGGCATCTCTCTGCCACGCCTATTTCCCCCTGAATAGTATGGATTTTAGATACCGTCGGTGTAGCCAGTCCGGCTATACACCCTCCATGGATCTACCACAATTAGGCTAGGCGTTCGCAACGGGCAGGCATAACGACTGTAACTCCGATGCATTTAGCAGCGAAGTCCCTGCGGAGCAATTCAATTTTTTCTGGGCCACCGAGAACGTATGCCAGTGGCAGATAGGTTAATGTAATAGTACTGCCTGATAGATGTGTTGTGCTGCGGGTAGTATGTTGCCCTGTGCGGTTACCTCAAACACAGCTCACAACATAACGAACTCAGGGGAGTGCACTTGGTGGAGTATCCTGCGTATTAAAAAAAGTCCATATAGCAAGGCTTCATCTCCACCGTATTCATGGAATAAAGATTTTCCATGTAAGGTGCGTCAGTTCCAGCCGCTTTCCTAACCAAGATTATGCTGCGTTACTTACAATGGTAGTGATATATACTGTTCACGAATCTCGATGATCAGAGTTCGTGGAAAATAGTCCAAAAGCGTGTTTGGGCTGACCGTATGAGGACTGCGACCGGGAACGGTCCTGTGTACGTTAGCCGGCAGGATTTAAAGAATGATCGAGCGCTGCGCCTCCGCATGAGACACGGGTGAGGTCGACTGCAGCCAGACAAGATGAGACCAGTTGAGCCTCTGTGGGCTGTTAGTAGGATAGGCGGAATCGAGGCACAATGTTTTCGATTGTACATTCCCGCATCGAGAATCCTTGGACG"/>
                    <sequence id="seq_t5424" taxon="t54" totalcount="4" value="TCGGGAAAATTACGAACAGTTACCGATATGTGTGGCACGTGGATGATCACAGCGTGAGAAAACTAGATGGACTCGAATAGTACCCGGGTTCGTCGAACGGAGAATTCAATATATGCACGATTTGCAATGTGCCAGGAGAGATTATTGATTGTTAAAAGCGTTCCAACATGAGGAAAGAACGCACGCGCACCCTATTTGCAATTTTTCCGATGATGATAGATCGAGGAGCTACCCAGCGCGTTACTGTACTCTTGTACTTTGTTGAAATAATTATCCTTACACGTAGGGAATACGCACAGCCACTCAGACACTCTAGGCGTTACCGCCTCATCTAACCCGCCCATCCTTAAGTGTTTGGTCCGGAACCTTCTAAGCGTTTGCGGTAAGTGCATTACACGACTCACTCTATTCTAACGGCATACGGGCGAACATACCGTAGGATGACATCGCCTAGTACACAGGTCAGTCCCGAGGCGCCAAACCGTCAATTGAGCCGTAAGATTGTTAGTGAGCAAAAAAAGGTTAGGTGTCCGGTGGTGGACTAAGGATCGATACGTAATTAACTCAATATGGGCCCCGAAACTAACGGTTTGCCTCCGACCCGCAGTTGAAACCCCTTCAACACGTACGCTTTTCAATACGCCATGATATCTTTTGGTGGATTAAACTCTAGGGTATGATGATATTTGTACGCAAGCTTTAGTAGAGGACGTGCGGACTCTTATCTAACCTAAAGGCAGGATCTGTGGCCCACGCATGTTGCGGAGCCTACATAAGATTCATTAGCTCCTATGGTAGCGGGCATCCTCGTCTATACAAATGGTTCATGATCCGTGCTGTTAACCACAGCAGTAGGAACCTTTCATGCACGTTTATTGGACGAGCACGTTCATGATGCCAAGACAGTTGTCCCCTTACAGATATTAAGGCTCCATCTACTCACAGGAACCCTGATCGGTAGGTTGATCGCGCGACATGGTAAGAACTAAGCGTAATACAT"/>
                    <sequence id="seq_t5524" taxon="t55" totalcount="4" value="ATGTGCGTGAGCTGATGTTAGTTCGTTGCTTTCTATTGGAAGGATAAATCTTGGGTTCTCTAATGAAGCTCGAGGTCCCGAGTATCTAGTTTAGGAGGCACTTACGCAGTTCGAGTATTACGCGATCCTGATCTACAAATGTCGTAGATGACTTGCGCAGCGTGTGATGACTCGTGGAAGCCAGTCACCTTCGTTTCGAAGCACGGGCTGTCACTCACTAACTTTTGTACGCACTTTGCCTTATATCCCGCCTTTGAACATAGGTAGAACTTGATTACCATGGACAGAAGGGAATGACGCACGCGGTACCCGCTAGAGGCTAGGGTCTCGAAGTTCGGTTGACAAGATATTGGTAACAGCATATCAGAGTTATTCAGGTAACTGATTCAGTGGGTCATCTTGTATCCCGTTGTTGCGTACTGCTCACCTTTCCAGCGTAGTAAAACGCGTCCGACGCAGATTAGCAAACATGTAAACTTGTTGAGATCCTACTATCTGCATCTTTGGACCATTTTCGGAAGGGCATTCCTTCGTCCTAGCTTCTTAAATAAACCGGGTGTCAAGTCTCAGTTATCAGCTAGGCGCCGCGACGCACAAACTCTTAAGTTTTAGTCTGGTCTATATCCCCACAAAATCCCCACGGCACTATTCGCCACCTGATAGGTATTAGACTACGGCCCCCTAGTACCGGCTGGTACTAACTTCACTTGTCTTCACTTAATGGGATATGTTAGATGGACAATTCGAACGCATCCTGGATGGTAGTGAAGTACAAGCATGTCTAATGATCGCATTAGACACTGCCCCTCTAATACTCAGGGTGTCACCGCGAGTGGTTGCGGGTGCAGCGTTTACGCACTACACCCGTAGAATTAGTAGGCGTGTTGGCGCACTGAGCCGACCTCGCCGTGAATAAACACCTAGTTACCACATAACCATAATCCGAATTCGAGATCAGTGGCCTGCGAGCACGAAATATAACCATGTGGGGGATGGCGGA"/>
                    <sequence id="seq_t5624" taxon="t56" totalcount="4" value="GCCCTACTGGGGTGTCCAAGGTACCCTTCTTATATAAGGGGCCTTCCTGTATCATGGTATCTGTCGCCCCTCCCCGCCCAAAATATTTTGAGCGAGTTCTATCTTCAATGAGATCGGTAGAGCCCCACGCCCCGTCTGTCGAAAAAGTAGTGCAGTGTATGAAGCCGCAGCACAAGGAACTCAACGTTCCTAATCTTAAGAGCGTCGGCACACATCAGAGGATTTCTTAGAAGTCCATCCCCCCCCTTATATCGTGCTACCCAAGAAAGACTCGGGCGGAGGACTCAATTGGATTGTCCCTTTCCCAACAATTTAAACATTCAATCCGCGACTGCACCTACAGCGGGAAAGACTGTCATGTAGATGGCCGCTATATCCCACACAGAGTAACCAGATGGCTTCTCTTCGCAATGCTAACGGGGTATACCCTCGCGGAGGGTCCCCTCGGAAGATACTATAAAAAGAAAAAAGGCCAACTTTTCCATCACTCGCACGTTACCATCTAGGCCAACGTCAGTGGACACATGCTGTGGGAAGCTCCTCGTAGCTGGGGTCGTTGGTCCAAGATACAGGGGTCGCATACGCTCTTGTGTGTTTACATTCTGTAAAAGAGGACGGCCCTTTAGTCTTGTAAGGTTAAAGGGTGCGAGGGCCTCCCGAGTTTCTAACGGTCCAGTGACCGCATTCCATACACGCGCTCCAACGGTACCAACGCGCCGGAAATAAACCTGATTCTGCACGATTGGGAGTCCCCTTAGAGCCTTTGAAGGCGGTTAAAGGGCCGATGTTATCGGTGCCAGGGAGGTACCATCAAGCGACGTGGTAATCCATATCACCCCCTTCTCGATCGTATAGCTCTCCTCCCAACTTGCCGGTGGTCAAAAATACAACCCTAGGTGGATTCACTTCCTGCTTGCGATATAGCGAGCGATCGCCGGAGTGGGGCCAACACGACCTACGACCTGCGGTATACCCAGAGCAACAAGCGCGGTCAGGGGAG"/>
                    <sequence id="seq_t5724" taxon="t57" totalcount="4" value="ACCCATTGAAACCCCGGCGAATTCTCGTCCCGTTTTTGCCAATCGAGACCCAATTTCTCACGAGAGAGGTACCGGTACCGGTGTCACGCATTCTGTCTCGTTCTGCTAAGGCTTTCTTATCCGCTTTGGGCCGCACCCAAGTCACATGCAATATGATAGCAAGCAATTTTAGCGTCCTATATCCGGTGGGTCTTATAGCAAAGCCTGAATTCAAATCGTGTCTCGGGTCCTAATTACGCTGTCGGACACCCCTAATGGCTGTCAATTAATGTTATCCTCAAGCCACCACACGCCAGGGCGTGTCCCCCCGCCCACGCCTACTATGTCCTGCTAGAAAGTCAGCAAGTGTCCCCCTACTCCCTGCTACATCGGCCCCGCGGATCACTTTGAAGTAAACTGTGATCTGCCGGGCGTCCGTGGGTAAATACGACAAATTTTCAAAGCGTAATACAGCGAATACCGGAAATGAATCCGCAATAATCAATGTTAACCGTCCTGGGATGTTTCTCAGCCGTCGCTAGTCTTACAGAAACCACTCTGATCCCCAATAGCCGGAAGATAGCATCTACCATGCCCTTGGTTCTGAGTAGCCTTGTCTCATTGTTGCAGCCGTTTTACCTACCGGAACGTTGTATAAATACCCATCGTATTGCGCTACGTCATTTCCATCCTTCATGACCTAGACAAGCGAGTGGCGGACTACCGCCGGATTCGAAACGGGGTGTTAAAAGATAGTGTACGATGGGAGCGCGTAGGATTGAGGAAAAACCCCTGAAACGCATTGAAACATCCAGAACGGCGCTATCCAATGGACCGCAGAACAAAAGCCGCTTACCCCTAATCCAAGAGGGGGTCAGTCTCGCGCAATTGCAGTCGTGAAAAGATCATATCACCCCAGTATATCGTAAAGTCGTTCCGGTGTGTGGGCTTGCCTTAGCAGGATCCAGATCAAGATGTAGGGATTTTGATAAGCGAAAACCCCAAAGTGCATTGTGATATT"/>
                    <sequence id="seq_t5824" taxon="t58" totalcount="4" value="GCATTATCCCGCCCAGCACAAGCTCAGGCACGCCGTAGAGTACCCAAATAGTTTTCCTGTCAAAGGCGGTGAGTGTTCCAGTACGCTGCATAAGGCCCAATTAATTGTTTTCATTGTTGAGGTCTCGCATCCTGAACCATGAGCGATTCATGCGGAGATTGCCGCCTACTTAAAAAACATACTAGCAGAACCTTTTTTAACGAATACACCCTCTAATTTAATCTTGTCTTTCTCCTAGCATTCGGCCTAATCGCGGTAAGCCCGTGAGATATAGCCAGGATCTGCCCATATGGTCGACAGTCTAGCAATTCTCCCTCACAGGATACTAGGTGGCGCTGTTGGAAGCTTAGCACCGACTGGATAGTTGTATACCCCTGCGGTGCCTACTTTCTCTAACCGCGGGCGGTAGTCTCTATTGTGGTCTCCGTCGATCATGAGGCACGGCAGGTACATCAAAACCCAGGTCGTATTCCGATGTGTACGTTCTTGGGAACTTGGCCCATTTTGTCTCTGTGTGCATGGCCACCAGTTAGATATAAGCGTCCTGGTGCCGCCTCCACGACAGTTTCATAGTGCATCCGCAGCAGTAGCAGTCACACACGGTAGAAAAGTCGAAACCTTGCACTGAAATCGAAAACAGTCTACCGTCAATGCCCGCTGGTGTTCCATTCACTTGACGCGAGATTTTTAAGGAAGGTAGGCATGAATGCTTCCTGCCTATCTTGTGAGGTTAGAAGTTAGGTTAGAGTTATTATCTAGCATGAGAATTCCATTTCAGGGAACATGCCTTCCGGGAAGCGGATATCACTTTAGTCGCAGTGTTCTTGCGCATGGCCCTGCCGCCCGCTTACAGTACGTTTGCTCGTATTCGAGTCGTTTTAAAAAGATTGCACCGAGTTATGTTGCTCTGGCGTTTGCATGGCCGCACGTTAAAGAGCATGCTATATTTGAAGATGGCAGGTTCCAACACTGCGCCTACCGCAGTATCAACTTTTGGCTT"/>
                    <sequence id="seq_t5924" taxon="t59" totalcount="4" value="CTAACTAACCACTGTCCAACGGCGGTTGCCTGTCGCCCATGCTGCCAAATAACTTTAAGATTGCGCAAAGCAGGCTATCACTTTAACGTACATTCTGAAATCCAGGTCAAGGCGAAGATACAGGTCACGGCACGACACGGCGCTCTATAAAAATCGTGCGGCTACCCCTGTAGAACCGGTGAACGTGACAGATAGACCCTTCCAGGCTACCTTACCATAGGTTTGCTCAGAGTATGAGTGTCTTGACTATAAGCAACCCCGGTAAGGGCTTTGGTGGTCACTTCCACAGATTGCGGGGTCTTACCTATTAAATCTAAGTCGTCGACCAGTCGTCTAGTGCTTGTGTAGGGCGGGCATAAAGGTCTAGCCAACCAGACGAGTCGGCTCGGAGGGAAATAGAGAGACGGGAGGTAGCGTTGGTGGATATTTGTAAGCGGGGCCGCTGGAATACAGAGACCTTAATAGGTGGTATCTATGTATTTGCGCCCTAGAGGCGGCTCCACGAGACTTTCTTTAAGTTTGAAATTAAAACTTGTGCATAGACGTCGTGTCCGTTGCAGGTCACCAAGGCTCGTTAGAGAGGGGAGGAACTGAAAGCGTTGGACTAATAGACCGCGTGAAGACTAGCCAGCAATAGGCCATCACTCCTAGATACCAAGTCGGTATGTCGCGGGCTTACTACTTTGGCTTTGTTGGTACTGTAATCTGTGCACGCTAACGCAGACAGGTGACTCGGATGATGATGCTGCTTATTTCGCTGGTATTGACATGGGTCATATATGGTTACAGCACAACCCGTAACGTATGGCGCAATGCTACAAGCACCTACCTCCGTTCCCCATGACTGAAACCACTATAAGGGGATGCGGCTGATTCCTTCATGTGCGATCACAGACCAGGCAAACTGTTGCCGACCTCACAAACCCCAACTAATAAGAGGGATCGGTGTGCTCACGCACAGTCTCTTCAACGCGCCGGCTCAATAGTTCACGAGCTGCGC"/>
                    <sequence id="seq_t6109" taxon="t6" totalcount="4" value="TCCGTGAGAGGATAGACCTTATATCCCAAGCTCTGCGGGAGTCTAGACCGCTTCCCGTACGATTAACCGCACTGCCTCACGGATTAAAATACGAACGCAGCATTGCGTGTAAACTTCAGTTTACTCAACGGGCCACGGATTAGTCAGTTCGTAGTGGTTACTGGCGGTGCTACGTAACGTCATCGGGTTCTGTTTTACCACATCAACAGACAGCAATATCCTGAGGGCAGACGCACACCCTTTTGTCTGGGTTCTCCTCCGACCTCGAGTCTTATCGGTGATGCGGTAGATGACACGTAAGAGCCCGTGGAGAGCCCGAAGGTAGCCTTATGGAGGGATTGTCGGGCCACTAAAAACCGGTGACCTCGACCGCGGCCGTGGAGACAAAGTCTAGTAATTTTATACTTCATTCTTCAACATGGCTGTTATAGGATGTTATGCGTGGCGGTGTAGTCGCTTTGTGATTGGCAGGCCTAAAAGGCGAGATTGGTGTACTGTCTGTACCGACGATGTAGTGGGGAGCATTAAACATGACTACATCCCAGCTGATAGCCTACGGCCCGTCCGATTCGGAGGTTATTGCGCTGCGATTGTTCTGCGATGCTGAGCGTGATAGTGGGGTAGCATCAGTACACTGTAACATGTCGGCTCAGCGCACGCTTTTGGTGTGCACGTATATAATTCGAGGCTCAGCATTCTAGAAGGTCTCTTATTACTAGCGGTTGGCTTAAGCCTGGCCACGCCACGCTCGCTATTGAGTATAGTGATGTCGGACATTTTGTCCTATATTTAAACCTAGTCTACCGACACCGTTTCATGTCACTCTAGAGCAATTCCCTCTTCGTCTAGGTAGCCGTTTTTTTCTGGGACATCTTGAACGTCTGGTCGCGCAATCGACACACTCAATAAAGTTCGATTAGTTAATATTCCCTCGCTTCACTGCTCGTGCTAAATTTCTTCAAGCCATGGCCTCCTGTTCCCTGGAGTTGGGGCTCCCCGC"/>
                    <sequence id="seq_t6024" taxon="t60" totalcount="4" value="ATGTGCGGGAGCTTATGTTAGTTCGCTGCTTTTTATTGGAAGGATGAACCTTGCGTTCTTGGACGAAGCGTTAGGTCCCGAGTATCTATATCAGGAAGCGTTTACGGAGTTCGAGTATTACGCGACCCTGTTCTACAACAGTAGTATATGACTTGCGGAGCATGTGATAACTCATGGAAGCCCATCCCCTTCGCCTCGAAGTACGGGCTGTCACTCACTGACTTTTGTACGCACTTTGCCTTTTGACCCGCCTATGAGCATAAGTAGACTTTGACTAACATGGCCAGAAGGGTATGAATCTCGCGGTACCCACTAGATGATAGCGTCTCGAACTTCGGTAGACAAGATATTGGTGACATGATAATAGCTTTATTCAGGTAAATGAACCAGCCAGCCATCAGGTATCCCCTTGGGGCGTACAGCTCACGTCTCCAATTTAGTAAACCGAGTCAGTCGTAGATTACCAAACATGTAAACTTGTTGAGATCCTACTGTCTAGAAATTTGGACCATTTCCGGGAAGGACTTCCTTCGTTCTAGCTTCTTAAATAGAAGGGGTGTCAATGCTTAATTAAGTGCTTGGCGCCGCGACTCACAAACTCGTAAGTTGTAGTCAGATCTATTTCCCGAAAAAGCCCCCACGGAACTATCCCCCTCCTGAAAGGCAATATGTTCCGGCCCCCTCGTACCGGCTCGCATTAGCCGGATATGTCTTCATTTAATGGTCTATATTAGATCGAATATTCGAAAGGATCGCGCCTGGTGGTTACGTTAAAGCATGTGTCATGATCGCATCAGACACTGGCCCTCTACTACGCAGGGTCTAGCTGACAGTGGTGACTGGTGAAGCGTATACGCACTACACCCGTAGAATTTGTATGTGTGATGGCGCACAGGGCCGACCTCGCGGAGAATAAACACCTAGTGAGGCCATAACCATAAGCCGAAAACGAGATACGTGGACTGCATGCACGAAATATAACTATGTTGAGGTTGCCGGA"/>
                    <sequence id="seq_t6128" taxon="t61" totalcount="4" value="CACTGTGGATTGCTATCAAGCGTATATAATCGGTTCCGGGTGATTCAACAAGAGGGGAAACGGATTTTAGACTCCAAAAATGAAGGAGGCTGTCCCTTTGTACACTCTAGGATCTGCTGCTCTGTTGCTCACTAACTGCGCCAATCAGAGCGCATCAAAGTACTACAACCACTGAAGAAAGCAACATTACCTTCATCGCTAATTGGGGCAAGCCCCGGGATCTTGGGCCGTCCCTGCGAATCCCTGTACTGCCGTCTTGAGACGATTATCCTATGTTAGCACAGATGATTTAAGTTCCTTGAAACGTACCTGCTCCCCCCTCTTAGGCCAATTATGCCCGTCAACTTTTAATCATCGCTGGGCACATCTTTAGGTATCTGCAAACTATAGAGGAGAAGAAGCATGCTTTTGCCCGGCCTGCTGGGTAGCTTAGTAGTCAGACGCTAGATCGCGCTACACAGGCAGGACCTAAGGGGAAACGACGAGACAGGACTTGTATGTAGGGTCTAGGGTGCATACATGGAGTGCCCCTGGTCATACATTTCTTTTTTCAACAAGCATATCTGTCGTGGGATTCGCTGTCTCATGGCGTTAGTCTAACCCGATGCGCGAACGAACTGCTGCTCCCGGAGATTAAACTCGACATGAATGTGGCTAATCGCACAAACTAAAGGTAATGAGGAGGCTTTTGCCGTCGCTCTAATATGATAACTATTCTACTATATTGAACGTAATGGGTTACGTCCGAGACGACTCAACGATCATTGACCTCGTCGCACTCATGAGGCCCGTAGCTCCATCGGGAAGCCTGATGGCCTAATGGGCTAAGGGCCAGTAAGCGAAGGACCGCCTTATTGTTCGTACCAGTAGCCCAAGCATTACTCAATTCGGTTGACCACAGTCAAGGTGTCTCAACATCGATATGATAGCACCCAATGCCCTCATCGACAGAGAGAGGTTAGTTAACTTCGCGGACGTCTTCGCTCTGAGTAGTTCGTGT"/>
                    <sequence id="seq_t6225" taxon="t62" totalcount="4" value="AACATCCGGTACCAAGGAGCATCCAAGACCCGGAATAGCGACACCGATACTTGTTTCGTTGCCAGCAAGATAGCGTGCGTCTGACTACAATTGGAAGTCAATCGCCTGCCGCTTTCGGGACGCCCGCGAACCTGCTCTGCGGCGAAATTATTATGATTTTGCATCTCAATAGAATGCCATACTCGCAGATTATCTTCGATAAACTAGTAACCTACATTTACATGCTCGATATAAATAGAGATCCGCCACACTGAACAGTTTCCCAGTAATATGAAGCTGATACACGAAAAGGGATGGCAATTGCACTGTGCACATTATGTTGAGATCCCTCCAGCCAAGCCCAAGTTGGGAATCAATAGGCTTCTAACACAAAAAGCCGGCCCACCATGCATTAGAAAGCATATGACCCAACTTATGTTGTTCTCATGGAGCACTCTCTTAGGCCTGGGACAGCGACATAGGCAAATTCGGCCGAGGGGAGCGAGCCTTCCCGCGCGGCAGGGGTAGGCAGCCTGCGCGTGTAATTAAACGAGAATACCAATCACATCCACCGGGTGCGAATACGGTCCAAGGGGGGTGATACTAAGGCACGTTCGTCCATTTTAGTAGTAAGATTCCGCTCCCCAGCGATAAACCAAGGCCGATCTGGCTCCCTTACGATTCCCCGCTGATCCACCCACTCGAATATTGTGCGGTGCTATAACAAATTGGGCCATCCTCTGTTTTGTACTGCGTAGGATTGTTGGATACAGCAGAAAAGAGTGACAAAACTTTTGCTGAAATACATAACCGACCGTCGATACACGTAGTATTGTTTAGAACATCGACGTCTTCCCCCCCCGAAATAAAGACGTACCATTTGCGTAATAGACACTGTCTTATTGTGATGTAACCCCGCGACGTCGTGGAGGGTTTGCTGAGCCTTGGGTATCCGTATCCTCAAACGTAGCAGCGTTTGGGGCTCATGCATAGCACAAACCAGAACAATAATTGTTGCTTT"/>
                    <sequence id="seq_t6324" taxon="t63" totalcount="4" value="GTAATCGAGTATTAGTAGGTCGCGGTTTCGTTTAACCTACGGTTCCAAAACACTTTTAGGTTGCGCAAGGCCGGCTGTAACTTGAATGGACGTCAATCACTCCATGTCATGTAGAATTTTCAACTCGTGGCTCGAGACCGTACTCCAAGAGAATCGTCCACCGACACCTGATAAAAGGAATGACATGGAACAATGAACAATCCAAGCTTCTATGCGATAGCTTCCAGCTCAGTAAGCTTATGTTGAATTTCATACTCAATGTTGAGCCCTGTCGCGGACGCTTCAATAGATTCCTGTATCTTAGCAACTAAATACGAGTGTGTCCTGAGTCATAGACTCGTTGTGCCTAGCGGTATCATCGGGAATCTAGACCCGAAGTATTGCCTCGCTCTCAAACAGATATATATGCTATACCGATTGTGCCTTCTTGCAGGAAGGGACTACTCACTAAAACTACCAGAGTGCGTAGTCTGTTTGTCGCTGAACCGAAACGGGGGCCATAACTGTCCTTCTTTATGAGCGAGAAAAGTCTTTGTGCTAAGTCGGTGAGTCTCTTACACGTCACCAAGCCCCGTTTGACAGGGCAGCGACGTAGAGCGTTGGGCCAATGGGAGCGGGGAAATCGAGACCTTTCGATACGATCCGCACGAAATGACAAGCCTCATTTGCCACCAGGTTCCGCTTCGCCACGGCTTGTATTGCAGTGGTGTCAGCTAGACACGAACCCGTGACTTGGTCAGTGATGAGCGTTGCTTCACTGGCATTGGGAGGGGGGCCATAAGCTCATAGCCCTACCAGTAGCGTATTAGTCCAAGGTGCACAAAACGGTCGGCTTGGCACGTAAGTGATGGTACGGTTGTGTGTGGCGGTCCACCCCTTTTTTTGTAACCCCAGTCCGGGCGCACTGCTGCAATCACCGGGTACACCGATGAGTTAGAGTTTATAGCGCTTGGACGCACCGTCGATTCAAGGTTCTGGTCTACGCGATTCAGAGTTCTGA"/>
                    <sequence id="seq_t6424" taxon="t64" totalcount="4" value="TGCTACGGGCCAGTCCAGCAATTGCGAGATGTGTAAGAACTTGCCAAGAACGTTCGCAGAGTAGAAGTGCAACCTTGCGCGACTGGGCTTGCGAGCTTAGCTGGAATGGCAAGGTAATGGGAACTTACCCGATCAACCGTATATCAGTTCTTCATGTCTAACACAAGTATTACGCTGTGTTCTTCGCGTCGGACGCACGAGCTAAAGCTTGGTCTTTGTTTGCTTCTGCAAAGATAGTTTTGACCAATATGGCCTTAATAAGTTACAGAGGCGCGTAGGATTAGTGGGGCGCCTGCATTATGGGGCTCGATAGGGCTTTCGACAACGGTTTGTCTGACATAAGAGGTCCCTAAGAGACGGGCCGAGCGAAGACGTGGTTACCGTATTTATGCTTACGTTCAGTTATAGGAGGTATTAGCAACGTGTGGTGCCATAATCTAGTTCATACGCGCTACCCTGCTGCGCTGGGATGATGGATTACCTGTGTGCTGCTTAAAGAGGCCCGCAAACTCTCTCACTTTACCCTTGCACGTCCTCAAAGAGTCCGTGAGGCCATCCACCGTTTCTAATCATTACTGATACTCTTGTTAAAGCTTGGCTGAGGATTATGGGGAAGCGCCATAGCCTTCCGTCAATCCAATGTGACCGGACGGTATTTCGTCATATCTACGTTACAAGTATTAACACGGGCAGCATGATTATAACTTTCGGTCATCGACATTGAAACAGATGGCTAGCTTTGCGGAGCTGCTGCACCCGATCTAAGTTCACGATAGATTGGGCACGCGATCACGGAACGGACAAGGAGCCGATCTGACGATGATTCAAGCTTCTCGATAGTAAGGTGTTTATTTGCTGCCTCATCGTTCCACTTGCCCAGTATAACCGCGCTAGTGTGTAGAGGTATGCCCGCGCCCAACTTCGGAGCATCCGACGGTACAGCCAGCCTAGGGCTTTCATAGAGATGAGCTCATTCCTCACTCGACGCGCTGGACCGTTG"/>
                    <sequence id="seq_t6524" taxon="t65" totalcount="4" value="TGCTAACGCGAGATCTTCACCAATTTTGGACTCTCACGTATAATCACAATGAAATACGTGGATGGCGATAAGTCTCCTATAATCACGCGTTTTCGTGGACGCACGACCCCCATGAGTGTATCAAAGTTGGGGACAGTGTCCCCATTAAAAGTATGGATAGGTTGCCAATTGTCAAGTCTTTTTAAAAAGCCGGCATCCCTGTAGGCATATGCTAGCATCCCATCCAGTCCGGCCGCAGTTTCCAATGTCAAATCAGCTGGGTTCGTTCGGTCCATTCTCGACAAATCGCCGTCTCAGCGCCCCGAAGACTCAAATGAGCCTTTGTGGATTATATACTCAATTAAGCCTTGGATTGGGGAAGGTAAAAGATCGAGCGATCAAGAATCCCTACTGCAGTCCGTTTTACTAAGCAGGTAACCCACAAATTATCTCGGTTGCAGGACGGGAGTGGGGGTGTCGATCGTCATGGCCCTCACGCACTGAGGGGTTACCCACGATAACACAAGGCAGGTGTCGCTGATTTATGTTCATCCTCGGACAACCCGTCAAGGCCTCAATGGTTGAGAACTTTCTAAAAGAGAGGGCGGACTGTTGTCGAATCGCACTGCCTTCTAGCCGCTACGATCCCGAGCGCAGGTAAATACACGGCAGGCGACGCCTGAGCCCATTCAGCGTACCGCCCGCGCTGCCCATACGTCATACTTCTTCATTCGGTCTTTATACTTCGATGGCAGCATAGTTGTTGAATCGTGATAGCACAATCATCGCAACGAGAACGTTTGGGCCCCCGAAGTTGTTTCCCATGGCACCTGATCCTACTTGTCCACCCCTCTCGTCTTTGTGCGAAGTACTTCCATACCTAAGGCAACACACAACGAGAGGTTGTAGACCCTCGACTGGAGGCTACGTCGTCGCACTGAGCAATAATCCCATTAGTATCGACGCTGTTCAGGGAGTCGTGTGAATAGAACGTTAACCTTACAAGACCATAGGCGGCACC"/>
                    <sequence id="seq_t6624" taxon="t66" totalcount="4" value="ACTCGTAGCCCCTAGCAAACGCACAAAGGTGCCGAACGCCGTCCAGAGCTTTCACTGTTGCAGTCGGGGTTTTCCGAAGAGGTTCTTGTAACAATATGAGGACAGAAAGAGCAGACGTGAGGCTGCCACTCCCAAGCTCCATCTTCTTCGCGCTAAGGAACACGAAATATGGCAGGAACTTGAAGCGTACGCCAGCTAGTCTACGCTGGCACAAAGATAAACGGTCCCATGCTCTTACTCCCGGGCAAGCCCTTTGGCATCATGTATCCTTTTTTGTACATGTTTTTTAACTATTGGCGTACGCTTACAACACGCGTGAGCGATTCACGTCTCATTGCTGCGTTGGCGAAGTGGTCAAGGAGTTTGCCGGTATTGTTCCTCATGGGCGCGATTGACAGAAGCTACACGCTTCATATATTGGGACACCGAACAACTCTATTTAGATCGATCCCTCCAGTCGCGCTCACGGTGGGTAGGGAGATGCCCGGGGGATAAGGGAGGTGTTTTCCCACCTCAAGGTGTGAAACATGTCTATATAGAATCTACACTACCGGCAGATCCTACGCTGCATAGCCAATGATTCGCGCGAAGTAACATTTCCCGTACGGGGAGTACCCCTTAAATAGCGAATTGGGACTGGCCTCGATGGAGCCTTCTTGAATATGTAACCACCCGGAGGTTTTTTACGGGAACCTACGCTGAGCTAAGCTTACTACCCCAGTTGATCGGATGAGTGGGATTAATGCAAAGGCTCACGGTACGTTGACTGCATGCTGAGGGGTTAGGTACGCGAATCCGCCATTGCCGTACCTTCTCAGGAGCTACGTGGCGACCGCACTGAGATCGACTTAATCTCGGTCCTACGCGTAATTTTATACTTAATACATCTAATCATACATTCCGCGTGGGTCTACAGAAGTTGGACGACGTACGTCTCTTGTACTTGTCACACTAGACGCGATACAGGGGCAAACCCTATTCAGACGAGACAGAGTCCTAG"/>
                    <sequence id="seq_t6724" taxon="t67" totalcount="4" value="TCGGAGCACATCATGTTCAGAGATTGCACGGAGCCGTTCACGCGCCGTCTGTCGCGTGCGTCCGCAGAAGATCACAGTCAACGGAAGTATGTTGTCAGTGGTGCTATGCCAGGCAGCGAAAGCACTTAGGGCGCCTTGTATCCCATCACGTGGACCATCCGTAAGGTCATCTTGCCCACTGCTAAGGGCCAGATAGACGACAAAATGTAGTTAGGAACAACATAAAGCAGCTATTAACCGTCTGTCGGTTCCAGGTCGAATATCAAAAACACCTCGAACGGCCCACAGCGAACATCTCGCCATGACGCACCCTTTCAGTCAGCCTTTCGCGTGGTAAAACAGTGTTGGTCCAGCTACTCCTTTAACGGGGAGGGGTAATGGTCTTGCCTACTTCGTAGAATACCACCACACACGGAATAAACCGATTGTCCAATTGAGATTCCCGGGATCTTACTTGGAAATGTTTTACGGCGAACGCGTGAAGGAAAAGCTCCGGATCAATGTACTGCTTAGGCGCGAGCGGGGTTGGGATTTAACGATTACCGACGGGGGAAACGTGGAGTGTATCTACCCCCGGAATTAATCTGGCCGTCCGTAAGGGCGAGATCGTAATCCGGTATACAAGCCCTCTGATTTCTCTAGCGCTCTAAGTTGAGATCAAAAACCACACAACATCCAACGCAGGCCAATTTTACAGTCAATAGTTCTAACGTTGTCCTCACCGCCGGGGAACGCTTACACCTCCTGTGAATTCATTAAGTTAAGGCCTTGTCAGTGAGTGGGTACATCTCCCATCTTCAGTGTCTCCACTTAGTTGTATAGATACTCCCCTATAAATTTCACTAAAGTAAGTTCGGAGGACGCGTAACCCTTCGAAGGCAGATTAGACCTATGCGAACACAACGACCTACTATCCAGAATTAGTTGAACCATATTACCAGACGGGCTTCAGCTACTAACGCTCGGCGAATGGTAGGTCACACATCTCGTCTCGGTGTCT"/>
                    <sequence id="seq_t6824" taxon="t68" totalcount="4" value="ACATCGGGCTTACTAGCTGAATTCCAAATTCTCGGTTGTCTTCTCGAACGCTCTGGGTAAGCCCAGTAGTCCCTGGTCAGGTCTAATATCACCCGCTTGGGACTGGGGGGACTCGTAGACTGACGTTACAGGCGCCCTACGGTTGGGTTAGCCTCATTAAAAACGGCTCAACGCATCGGGGAATTTCCAGATCATACCGCAGAGATGGTACCAATCTATGTGGAGGCGGTGCTTGAAGAAAACTGCTTTCCTTGTGCAGGGGCACTAACAGTACCGATGTGTATTAGATTTAGAACTCAAGAAGCATAAAGGTCAGTAAAGATTAGTTCTTTGAGAGGATTGGCGCTGAAAGCTATGGCGAAGCCCTAATGATGGTTCCTCATGGCGGAAGGCTCACTCCAGTCCTCGTTTCATCGCACTTCCTTCCAAACATTATCGTCGCTGATAAAACCGTAACAATGCCACGTGACTCCGCGGAGGAAGGGGGTAAATTCCTAGTGGTTCAGACTATACGCTTCAATCTACGTTTTGCGCTGTGGTCGGTAAGTCTTACCCTGCGAATCTCGTGATAATACGTAGCTTTCCAGTTACTTATATGCAGCGAGAAATGAGGTGGCAACAGGACTACGGATTGGGGAGGCACCGCACCGAGTGTGGTGCGTACACACGCTTGGGGACGGAAGGATTTCCTACAGGGGGGGGGGCTCGTATTTCCCTAATCGATGCAACTCCGTTAGGCCGTACCCGTTGTCCCGCATGCCCAACCTATTAGGCCACAATCAGCAGAATGTTATGTACCATCCGAGAGCACTTCGCCACACGTTTCGTGACAAAGGTAAGCAAACCACTGTGAGAGATTTCACCGAGTCGACTTTAGAACGTCCAAACGGACGGCGATTTCGTCAGCGAAACCACTAAATATGGGTGGTTCTTCCTAAGTGGGTAGTAACAATAGTTGTCCACTGCACCCTCCGCGGTCAAGCCCTTATCGTGGGTGCGC"/>
                    <sequence id="seq_t6924" taxon="t69" totalcount="4" value="TCTATCCGTTGTTACCTATTTGCCTGTACTAGCAAAATGTGGACTAATCCCCCGACCTTTCAGTTGATTGCGCATGCCTGTGGTAATCTCGGGTGATTCGTGCTATGATAATAGTTCTATATACCCAGCCGCATAAGAAAGTAAATTTATTGCTGTTTAAGACAGGGAAACACAAGTAACTTGGGGATACAGCAACCTACACTTTCTGAGCGCATACAGGGCAGCCCTCATGTCCCAGCCTGAAGAATTTCCTCTGTGCTTAAGATCGCATTCGTGAGGGGCGCTGTGGAGTATTATTAACCTCCGATCAATAGCAACAACCATGTCCCCCGATTAGCGGAAGGGGAAAAAACTTAAATGCACTCACCCTCTAAATTCCGCCCCTCCGTGGAATTGGTGATCTCATGCATGCGCTTAGAGGGTCCCAGAGCTGAAACCTTTTACTTACACTAATCCATCGGACGCAAGTATGCGGGGGCTTCATCCCCCCGCTGGACTCCGTACGTACTGAGTTAAATAAGGCTGGGGTCAGTCATACACACGTTCAGTGGATACGTTGATGAGACGGCCCTTGTCTCTCGGGCCAGTAGGCAGACTACATGGCCTATATAGGCAAACAGCCATTATCTCTTATGTTTCAGTTTTCAGACTGGCTGACAGCGTTCCATTATTAATCAGCTTGCATATCCCTTACACGTTGGTTTTTTGCTTGTCGGCAGTCTAGGTAAGCCATTCTGGAGTTTTCGTGCATGTCGAACCGCCCGCCAACACGCTTGTGCAGCCGTGACATGAGTGCTAGTCTTCGCGGACGCAATGAATGAAGTTGAGACTAAGACACGCGTTGCATTGGTAGGACTGTACACCTGATTGCCCCGGCTAAGGTTATATCAAAATACGACATCGCAGCATAAGCATCCAAGAAAAGGGGCGAATATTATAAGCTGAGGTATCTGGACTACGACTCGGGATGCCTCCCGATGGGCGATCGTGAAAAGAGCCT"/>
                    <sequence id="seq_t7108" taxon="t7" totalcount="4" value="ACAATGTGCCGCCCAGCAGACCTTTAGGCGCCCCGTTAAGTACTCAACGAGCTTTCCGGTCAAAGGCCGTTTAGGGACCAGTAGATGGCAAAAGACACAATTCAACGTCTTCATGTTTGACGACTGTCATTATGATCAATGTTCCAATCCTACCGAGCGAACCGCGTAGATACGAGACATGCTAGCACAACCTTGTTCAAAGACTAGACTCCCGAGTTGAATTTTGTCGCTCTCTTAGCGCTCGTCCTGTCAACGGCTAGCCCAAGGCACATATCAAGGATCTGCGAGTCTGCGAGGCAGTCTAGCCATCCCCCCTCCCAGTATGTGAGGTCGATCCGGTTCAAAGGTATCTCCGACTGGGCAGTTGTGCATCCGTCCGGCGCATGCTGACCCCACATGCGGGCGGACGTCTCTATTCTGGTGTGGGGCGACCATGTAGTACGACAGGTACAGCAAAACCCAGGTCGCGTCCCTAGGTGTACGGTCAAATTCAATCGTCACTCTTTGTGACGCTGTGCGTGTGCACCGTTTAGAAACCATATTCCAAGTGTCTCATGGACGATAGCTCCGTAGTGCTCCCGCCTCATTAACACCCGTACGCGTTAGAAGAGTTGATACGACGTGTGGATTTTGTAAGCTTCCCATCTTGGGCCCCTGTTGGTGTTCCGCTCTCTTGGCCTTAGATGTGCAAGGTAGGTAGGAAGGAATGTTACCTCCCAGTCATTTCAGCTGAGAAGTACAGTGGGAGTCATTAGCCAACACTAGACTTACGCTTAAGGGAGAAGGCATTCCAGGAATCGCCTATCCCTTTACATGCAGAGTTACAGTCGTTGCACCCGCCGTCATCTTCCAGTCCGTCTGCCCATATTGGAGGTGTGATAAGCGGATAGCTCGGAGTTAGTACGTAGTTTCATCTGCGTAGACGTACCTCTCAAAGCATGCTACATTTAAAGCTGTAAGGGTATAACTCTGCGCATAACGCTCTGCCGAACAATGGTTG"/>
                    <sequence id="seq_t7024" taxon="t70" totalcount="4" value="ATTATGAATAATTTAGCCATCTTCCATCAAAGTACAAGAGATGATCGCCGCCCGATTACTAGCATGCATGGCAGTTCCAAACTCACATTTGCAGGTGTGACTCACGCACCACAAGGCTGGCGGTACATACTGAACGGCTCCAGCACATTATCCCTAGAACATGACCGGAAGAGAAACCGTCTGTCGCGAATTTTCGTAGACTTTGGGCGTGACAGATCCGCCTTACTTAGGGAACGTGATCGAACAGTGTCCATTCCCAGATAGAATGTAATCTGCGTAATTGCTGGGGAACTGCCGGTACAACCAAAATTCCATGTCCGCTTTGCGCACCTAGCCTGTAAGCAATGTCCCTATTAAGACGCCTCCGAAGTCGAGTTCCTTCGGCGCGCTCACTGCACTATCAGCCGGGCTATCTAGTAAGACGACGCGGCCTGATACCGGTTCTTATGTTGCTAGGCACCCAGCAAGCTTCTTCATGTCACGCTACTTTTCTTAAAGAGCTCGGGAGTCCGTCTGAAGACCTGACTATTTTAAGAAGACTTAGCTACCCTACCGTGGCCATCGTTCCCAGGACACTAATGGCCATGCATCAGTGCGGTCGTAAATCGCTTACGGTCGCCCAACCCAATACCGCAACGGTTTCATAACCTAGGACCCCTAATTGAGGCCCGCAGCGACAAACATGTCGCGTTGTAGTGTTGTTCTGAAGCGGGGCACGGACTGCAGATGATCCTAAGTCTGCACCGACGTACGGTTACTGGTGATTTACAGAAAGGGCCGTAACCAAACCCGACTGCAGATTGACTCGAGGGTGGATACAGTTGTGCATGTAGCCGCGGACCCGATTGGGCGCTAATAACGCCTCCGTGATCCGCATAAAGCGCGGAGGACAACGGAACGCCAAAGCGTGTACACTACGCGAACATAGACCCAACGTCTAGATGTTAATCAGTTTATCAACTCGTGACTACAGCAGATTGCGGTTGTTCCGCGACCACGT"/>
                    <sequence id="seq_t7128" taxon="t71" totalcount="4" value="CCTGACAGGGGGGAGATGACCTACCAAAATGACAGTTGAGTAATCTCAGCCCCTTTACAAATCCCATGATATAGCGTCGCTTATCTTCAATTAAGTTCGGCATGATGCCGAGAGTCAGTCGGGAACTTGTGCCTCAAAAGGAATCGAGCGGGATAAATCGTGCTTACCAGGCCGAACCTTGGGAAGATTTACCATGCGTGACCCAGTACATAAATGTACGACGGACTAGTAACACGAGTAGTAGGTCTACGGTCCTCTTGAACAACAGCTACAGGGTGGTGCCATGGGCCGTGCCGCTGAGGGAATGAGACAAGAGACAACATCACCGCTGTCGCAGGTTAGGTGTGGGTTCCCGTTGGGAGGCGGTACTTCTATTGTTGCACATGGTACCACGCATGAGGCTCTCAGTGTCCGATTCTTTGGTAAAAGACGCCTTTGGCTAAGCGTACGCGTCCCAGCTCAACCCACAGTTTACATGTCAGTGCGCTACTAGTTCTCCCGATACTTGTTGGCTCTTCCGGACTCCCGGACCTCCCTAACTGTACTGGACCAATGAGTGGTACCCCTTAAGCTGTGAAAATGTTCTCTTGTCTGATGTCAGTACACAACATGAGTAAGAGGTGTTAGTACAGCTTGGGGGCCTCACGTTTTGGAACCCTTATAGTGAGGAACGCAATACCCACCATGTTCCCTCGAATCAACACAAGTTACTCTTTCGGACAGTGTGGATAGCTGACGCTTGTACCCACCTGTGGCGGACGCCAATGGTACGTGTAAAGGAAGTAGTACCGCAGCATCGGGTCCGACACAGGTCCGCATCATATAAACTAACTCGACCTCCAACCCAGCATCGGGGGGTCACCCGTCTGCACTTCGTTAGCGAAATTAGCTGTGGTCTTACAGGAGTCATACAATATCGTTTGTTTTAGATGGATTATTTGAGCCGGAATGATATCTGTCAGTAGGCGCGACGTTCGTAGATCTCTGTCGTTATGCATAA"/>
                    <sequence id="seq_t7226" taxon="t72" totalcount="4" value="GGCGTAACAGATCCTTCCCGCATAGTCTAGACCAAGTGAACGCCTACCCATCAGGAAACTGTGCAAAAGCTGTCCGCCAAATGAGTCGTACGTTGACTTGCCGACGCAATAGATTTCTGCCGGAAATCTGCTGCAGTGCAATGCAGATCGTAAACACGTCTGGCAACCTCGTTCAAGCATCTGAAGTAAAACTGGTACAGTTAAGCTACTCTCAGCGAAACATATCCCGTCCTTGAGGCGAGTAAGAGTTGAGAGTGTCTTTTTAATCCGGGTCCTCTGCTATGCTCTGTGCCGCTTTGGGGTCCAGCAGGAGCTGTACGATTAGCTATCCGGCTCAAAAGCAACATTCTAAACATGCCTAGCTCAATTTAATTATTGAGCAGTTTCCTACCGATTGACAGTTTGACATGCGCTAGCGATGGTTTGGATGGCTGAGCTCAAAAATCACCCACCAGCACCAGCCCTCAGGACGGGTGGAACCTCCGTCGAAGCATACAGTCGACAGCGAGCCGACTGGCTCGACGAGTCATGACTAACCAGGTTTCATCGGTTGGTTGGTTCCATCTTCTGACCTTCGCCTTACACTTTCTTCCTAATCAGTATATTCATTGCGGAGAGAGAAAATAACATATGAGCAACCTGAATTAGCACCCATGTAACAGCAGTCGTGCTATCTGATCTGGTCACTTTGTACAAGCCTATGCTCCTAGCACGCGCTGTGGAATCAGGTTCCAGCAGAGAGGGCTACTCTTTACATTCAGCAGAATCTCTTAAGCGACAAGCATAAGCGTCGTACCTCGAGATCGATCCAAGCCTAGTTACGCGGATTGACGTGGCAAAGTGATACTAGTCTCGAAAATCCTTCTACCACGCTCCATTCTGCCGTACGTGGCAACCGTGGGAATACGCGTGCCCGATTATCGGTGGCGTGCCGCGGCCCGCTACAACTCACCTTCCCCTACAGTGGCATGATCGACTCCAGGTCAATGATGCAGCTGGT"/>
                    <sequence id="seq_t7324" taxon="t73" totalcount="4" value="TGAAATAGCCCAGTTAATCATAAGGTGGAGCATGATGACCGAGCCCATGATGTTCGGGCGGTAGTATCGCTGCCTTGGACTGACTATGATTACGATTCAGCAGAGCTTGGAATCTGGTTGCGACGCCCGTGCACCAACGTTGGTCGGACCGTATACTCGCACTATAAAACAACGCTACTGTCATTTCATCACGATTTCCTTCCAAAGGTACAACTTATTAACCGTTTTATAGGGAAGACTTACCCGCGTCGCTATTGCTCAGATCAAAGTCTACTGTGAGCCACTAGATTATACAGATAAGGAGGCTCCGAAGTGCTGTGGCCACCAGTGTTGCCGTTGCTTGAACAACGTATCAGGGGGTGCAAGCGGCAGCGTGCTGACCATATTAATGTACAAATTAAGTTTGCATACTGCGCGGCGTCAAGCGAGCGCATAAACGACATCGTACGCCGTACGGGGCCGGGCTCAAAATCGGACTTGGTAAACTGGGATGGAGAGAATCGGGCATGGTGTCCCAGTTTCCAAGTACAAACGCTGAACCACCGCGCCCATGAAGTCTTCATATCTTTGTAATACGGGGACCCATGCGGTTAAATGGCGATGGCTTGACGCTCGACGCCCAAACGCGCGGTAATAAACAATAGAGGGTAATGTAGAACTGCATAATTCTGTTTCGAATATTTGCGCGGTCCGTATTATAATAATCTCCCGACTGCGCCACTAAATGAGTAAGCTGTATATCCTATGCTTCTTTACTCGCCGGGGAATCCCGAGAAGTTGCTGATGCGTTAAAGGAACGCATAGGGAGCCCGCTATCAGTTTGATCCCGCTCATAGCAGGTTACACAAATAATTAGTGTATCATGGTTATATTTGAACCGTAGGACGGAGCCAGGGGCCAGACGAACGCTAATCCCCAAGCCCGCTCAACAGATCGGTACAATTCGACCTCAGTTTGCAGGGTGAAGCGGGTAATTGTCACTCTACCCTGTGGCCACTTG"/>
                    <sequence id="seq_t7424" taxon="t74" totalcount="4" value="CCATAGTTGTGTATTATATTAACCGAGGTCGGATAGCGGGTCAGACTTCATTAAAGGAAACGGCACCGCTTAACGGTGTAATCGCCTTAGTCGTCAAAGAACCTCAGGGGGGAAGGATACTGCTCCACATCCGAACTAAAGTACAGACCAGCACAGATAAGCGTATCTTGCGACACAGTGCGTCGACCGCCAAATTGCAGACCCGCACAAGACTGATTATTTAATAACGCATACAGTATATCGGATCACACCTCCACTCTAAGGGCCATTGTCGTGGAGGGTATTGGGGTGCATTCTCTCTGCTGGAATGATTTAGTACACTGTAGTGCTACAAATTGGGCGTGACGAGTAGTCCTACAGAATTCCCATTTGCGTCTAGCCTCAGAGGAAACAATCCACTTCCGTCCCATATAAGATCAGACGCCAATGCCCACCCGGAAAAATCACCTGGACCCTTCCAACGCCTTCAAGGATGACACGATTGTGGCCCGTGATCACGAAGTTTATTAACGTTGTCGCTAGTGAACAATCGTCCTGTGGACACTTACCGGAGTGGTTACACTAGATGGCTGTCGCGATCAATGTCGAGTCTGCACACAATATAAGTATCAAATTATTTCTTCGGCGGATTGGATTTTGCGTTGGCAACTATCCAACTCGCGGGGCACGTGCTAATACAACTCCCAGTAACTATGCACTCGGAAAGATAATCACAGCTGTCTACAGGAAGTCGATTTAATGATAAGTGTTTATATCCGAGTGCCGACTCTCGTCTTGACTACTTAGAGTTTGCTGCTGAATCCTTCTACTGGATGGGATCTGTCCAAAATAATCCGGCTTGGGTGTGGCGATTCGAAGTCATCCAGAGAGGACTTAGAGAGCAGGGAATGCTTCGGCCCGCCTACATAGATATAAGGAGCCTTGCCGGCGGGGACACGGTAATAAGTGACCTATGAGCCCGCTAAATGATTCGGCTGAACTTCGTCCCATCCAAGTTTTA"/>
                    <sequence id="seq_t7524" taxon="t75" totalcount="4" value="ACTCGAAACCCCCCGTACTCGCATAAATGTGCCGATCGCCGTCCAGAGCTTTCCCAGGTGCAATCGGGGTTTTCCGAAGATTATCTTGTAACAATAGAATGGCAGAAAGAGCAGACGTGAGGCTGCTAATCCCAAGCTAGGTTTTCTCCGTGCTAAGGAACACGAACTACGGCAGGAACTTGGACTGCACGCCCGCTAGCATACGCTCTCCCAATGATAAGCGGTCACATACTCTTAGTCACGGGCAAGCGCTTTTGCATCACGGATAATGTTGTGTACATGTTTTTTGACTATTGGCGTACGTAAGATCCACGCGTGTACGATTCTCGGCTCGTTGCTGAGTTTGCGGGGTAGTCAAGGTCTTTGCCGGTATTGCACCTCATGGACGCAATTGACAGAAGCTATACGCTTCATATTTTGGGACAGTGAACAACTCTGTCGAGATCTGTCCCTCCAGAAGCGGACCCAGTGTGTGTGGAGTACTCCTACTGCAAAGGGAGTTATTTTCCCACCTCAAGGTGTGAAACATGTCGATATAGAATCCAAACTACCATCAGATCCTCCCCGGCACAGCCAATTATTCACACAAAGTAACATTTCCTGTACGTGGAGTACTCCCTGAATCGCGAATTTGAACTGGCCTCGATAGAGCCTCCTTGAAACTGTAACCACCCGGTGTCTTTTAACGGTAACCTCCCCTGAACTAAGCTTACTACCAGAGGTGATCGGAAGTATGGGATTAATGCACAGGCTCGCGGAACGTTGAGTGCCTGCTGTGTGGTTAGGTACGCGAATCCGCCGTTGCCGTACCTTTTCAGGAGCTCCTTTGCGGCCGGACTGCGATCCACTTAATACCGGTGCTGCGCGCAATGTTTTACTCAGGACATCTAATAATACATTCCTCGTGAATCTATAGCAGTTGGACGACCTAGGTCTCCTGAACTTGTCAGACTCGGCTCGAGACTGGGGGAAGCCCCATTCAGACGAGACAGAGGCATAG"/>
                    <sequence id="seq_t7624" taxon="t76" totalcount="4" value="CCGGCAACACAGGGACGTTTTGCAGGCTCGGTGTGACCACGCGACAGCAACGTTGTTATTTTGCGCAAAGCATGCTGTAATTTGAACGACCTGCTGTCCGACCAATTGATGGTTAACATACATGCCATGGTCGGAAACGTAGTAGTAATGTTATAGTCTAACTACATCCTACTAAAACAAAATCGTGTCACATAGGACAACCCAAGTCACTAAAGATGAGTTTTGTAGAAACAGTGTCGGTGGTTTCAATCATAAATAATGCTAATACCTGAAATCGATGCTGCAAGGGATTTTAGAGCTTTACTGGCTGAAGCTGGATGGTCGGCGAGTGGCAGACGCCTTGACGGATGCGACCATTGAGCTATACTCAACGCGATGACGTGGCTTGCGCGTATAAAGAAAGCGCGGAGGTATACCGTGCGCGGTGTCGCAGGCGGGAACCAGTAAAAAAAAATGCCCAAGTTGGCAGTATGAAATTCCTAGCCATGAGGAGGAAGCTCCAACTGACGTGCTTCGCATATGCAAGTCGCGAATATCCGTAGAAGCTCTGTGGATTGCTGGTGACTAGGGGACCTTTCACAGGGCTCGGCGGGTGCTTGAAGCAACAATTAGCGATGACTAATGCAGATGAAAGGGATCGACCTTCAGTAAAAACCAAGTTAGCGTTCACTTAAACAGCGATGGCACCACCGCCAGTATTATAGTCGAGTCACGTATACACGGGGGATTAACTCGGATGGTCTTCCCGTTTCTTTTAGTAAAATTGACGGGGGTACCAGCTACCCATAACAGTTCAAGTAGCCTATGGGGAATGAGTGGACGCACCGCTATCTGTTACACAAGTGTCGATTTAGAATAGGGGATTGCGCATCACTCCTTCACTCACAATGCCAGAACATGCGAACTGCTCATGTCACCACTTCCCAGAGTTGTTCTGATGGTGTAAGTGTCACATGCACAGTTACTCCAAGGGGTCGGCGTAACTGATCCGTATGTACGG"/>
                    <sequence id="seq_t7724" taxon="t77" totalcount="4" value="GATATTGGCAACTATACAGCGACAAGAAACGGCAGCCGCGTGGCAATACCTACGAAAAGCCGAGCCCGTGTTCGGCTGAACGGACACTCTACAAACGCTTATGATAGACGGCATACACGCTGATAGACCACTCTAAGCCAAGCTCGTCAAGGGGTAATCGAGGATTTTAGCAAAGCAGTACGCGGGAGTCCGAGGACGACTCGGCGAGTGCCCCATCGTATTTTGTACGCTCCCGTTGCCACGGAGGCCACAACTACATTCATAGTGAGTGTCACGTTGGGGCTTGGGATTCCGACTGAAATGAACTAATCTTGGGAACAAAGAGCTACCATAAAGAAGGACTGGCGGAAAGAGCTCGTAGAGTTACTGAAGTTTAGATCCTCTGACTATTCTAAGTGACGGTCTATTAATGATATTAAGAGCGCTACTCGCGCTTGGTGCCACTGGGGGACGTCCTGTAGGGCCACCTTATTCCAGTCTTTGACTCCGGGAATTGAGAGAAAGAACTAGGGCCCAGAAAGAACCGTTCCGCACTTCCGTTTAAACAAGGGCGATGATCCGTAAGGGTCGCTTGGCACCAATTGTTAACCTGTACGTGACGCACAGTAGAGAGGACTAAAGCTGTGGTACTTCATCTTCGGATCAAAACGTTAGAGGTTACCTTGCATACTGAATGACGTCATACGTGAATAATGTGGTTGGTTCGCTCTATCCAGTCGCGTACCTTAACCAGTGTGGGTAAACTCTCGGACATAACAAAGTGAACGTCTTGTCAATATCTATAACTCATCGGGGGAAAACCACACTTCTGAATAGGCGATGGTCAATTCCATAAGGAACATGGATGCCAAGTGATACACTACGGTCAGGTGCCTCGAAAAGATGTACTTAACAAGTGCTTCGCAGGTCAATCATCAGGCCTTGGGGGTTGTTTCAAAATTTTTTATCGGGAATGTCAAATTGTGCGCTCATGGACGGACCCCATAGGGAGTCGGCGCTC"/>
                    <sequence id="seq_t7824" taxon="t78" totalcount="4" value="GCATGGGTGTGAAGGATATGAACCGAGGTCTTGTAGCGTGTCAGATTTCATTAAAGGCATCAGTACCGCTCCGCGCTAGATTCGTGTCAAGCGTGAAACAACCTCCGGTGGGACGGATAAAGACCGAAATGCGATCTTTAGCACAGACCAGTGAGGATTCGGGTTGCTTTTGGCACGATGGTTCGACCCGCGGATTCGCATCACTTACAACATCGTCGGTGTAATATCGGACAGAGTATATCGTAGCCCGCGTAGACTCTGAGTGGGGTTGATGTGGAGCCAACTGCGGCGCAAACTTCCAGGTGAAATTTATTAGTATCCAGTGCTGCACGAATCTGTGGGAAACGACCAATCTTACAGAGTTCCCCTGCGCGCACACGCTCAGATGATCTTATCAACTGCTTGGCCATATAACATCAGAGGCCAACGTCACGCCGTTGAAATAAGCTGGACCCTGCCAACAACGTATAGGTTGAGAAGTTTGTGGTAAAAACTAACCTAGTTGCTTGGCGTATTTACAATTCAACAATCCCACTGAGGACACTCACCAGCGGAGTTACATTAATTGGATTTCGCGGTCGTTGATGTGTCGCACCACAATATAAGTTATAAAAAATTTATTGAACGGAATGCATTTGGCGCTAGCAGCTATCCATCCGGCAGGGCACGTGCTAAGACGCCACTCAGAACCTTGTTACGAGTGCAGAGGATCTCCACTGTCTACAGGAAGTCGATCTGATGGTAAGTGCTTATATGTGCATGTCGACGCCCGTTGTGGCTCTTTACAGTTCGCTGATGATGTCTTCACCTGGATAGGAAGCGTACAAACTAATCGGGATGGCGTTACGCTAATGGAAGTACTCAACGCGTGCATTAAAGAGCAAGTAATACTTCGTCACTCCTGCTTCGAATTATGGAGCCTGGGCGGCCGGCGCAGGGCTATACATACCCTATGAGCCCGCTAAATGTTTTCCCTGATCTTCATCCAATCTTCGTGTCC"/>
                    <sequence id="seq_t7924" taxon="t79" totalcount="4" value="ACATAGCTCAATATTGTAGGTACCAGGGTCGGGTGGTGGGGCCGATTTCCTTAACGGTAACGCTGCAGGTCAACGATGGATTCGAATCAGGAGTGTTCGAATCTCCGCGACGCGGGACATTGACAAACATCTAATCTTTATAAAAGAACAGCCCCAATATGCATTTTTTGAGGCACAATGGACTCACTCGCGGATTCAGCTCGCTCTAAAGCTCATCTGGATGAGAGCCCCCAGAAAATAACGCCGCACGCATCGAGGCAGCGTGCGACTGAAGTGGTGGCGATCAGAAATCGTACGACCAAGTCGTATTAACGAGTCTACTGTGATGGTAGAAATAACGCCAATCGGTCGGTCGTCGTGGGATCGCCAGTGAGTTTCCCATTAGATGTTATAACTCGGCTCCTTGCCACACGTGATCAGAGCACACAGCACCCCTGGGGTAAGAAGCTGTACCCAACCAACACTGGCTGTATTTAAAATATTATGGCGCAGGGTGACCGATACTTTTGAAGAGAACATGATTCAACCACAACATTGCGGAGCAACTCGGCCATGGATATAGCATTTGAGTTTCGCAGTAATGGCTGGATGGCAAGACTATATAAGTTAATAACAAGTAACTGGATCCAATCTGTAAGAACTTGTCAGCCACCCCACTTGCCTGTAAACTTATTGCACGCAACACAGTCCTTAGTCACGTGGCTAGCTTAGCGCCGCTGACTAATGTCAGTCCAATGGAGGATAATGCGTCATTTTTGAGAGGAGTCGGAGGTCTTTGTTATCTAGAATCCGACGGTGCGAACGTCAACTTGATACGTGTTGTCAAGATTAACCAGGAGTGGGTTTTGACAATCTTAGTTAACACAATGTGACTAAGACTGCAAGTATTCCAGCGACACGGCGGCATAGCATAATTGAGCCTAGGTGGTCGCGGCACGATAGCAACTTAACAAAGAGGGAGCTGAAAGTTTACGCCGAACTGCATGAGCGATGCGTATAC"/>
                    <sequence id="seq_t8108" taxon="t8" totalcount="4" value="AAATGGCGAACGCTCTTCATCGTTAAGACCGTCACGCTTGCATGCAGTCAAATGGGGTCGTCCGTCGATTAGGTCCCTAGCGTTCTGAATATACCAAAGTATTCTGTCTCTTTGACCGGATCACAGGCGGACTGCTGCGGATTGATGCCCAGCGGGCTGATGGCGGGCCTACTGAATGCCTATGTGACGCGTTATTGACGCGCGCAGCAAGTACTTCCCATGGGTAGTAGGATCATAGTGTCTCCCCGCTGTTAAGCTCAAGCGCGCAGAAAGCTGACTAGCGCAAGTTAAACGGGTGGACGATGGGCTTCCTCCTAGCCTACCAGTTAAGTATGGCCCGGCCATATTGACAGGACTTGCTTACATATGGTCCGTGTTCGCAAACTGTACTCAAGGCAAAATCTCTTCCCAGGGGTTCGATTGAAAAGAGAGACCGAGAGGCTTAATGTCATGATTTTCGACGTATCTCGGGGCGCGTATAAACGGCATTCCCAAATTCAAGGTTTTGGCGGTCCGCGGATGAGCGAATGGTATCGCAGCTACCGCCGTGGTCTCAGGAGTCCTGGGCTAGCAAGTTTGAGATCATCGACGCAGCACGTACCCAAGTACTGCCTGTGGATCCTTAACCCCCGGATTTCTCACTTTACCCGCCTCATGGACACGACGACGCAAACGGAAACGTTCCTGTCTACAGAATGCCGTACCCCTATCAAGTTGCTTAAGTTCTTTTGCTATCAAGTTCTGTTCTCAGATCAGACCGGTCGGGTATCCCGTAAACGTAGATGGCACTCGTGCCGTTGGAGCGCATTTTTATTGTGTTAGCCAAGCACTCTAGACCTAGCGATTTTTATAGACTTTGGTGCAGAACGGGCCACGACTGATGTGATGGCTTTAGTTAGGCGACCGGCTCCTCATTTGTTACCTAAGGACGTGGAACGGGTACCCTACTGTTGATCGTTATTTCTACAGTTCAGGCTCCCTCTATCCGTAACTAGACTAA"/>
                    <sequence id="seq_t8024" taxon="t80" totalcount="4" value="CTGGGGACTATGGGTAGAGCTGATTAGGACTACAGAGGGGCGGGCGACCATGAGTGATATCTGTCGTTCGAGGTCGACCCTAGTCATGCCAGACACGCAGAGTTCTCCCGTCACACCTGATGGGTTGAGAGTCCTCTTAGGTTATCGACTGCTATATTGGGATAGCCATCATCATCCACGAGTTTCCGGGCTTTATGGCCACTGAAGCTCTGAGACGGGACCACGAGCCTTCCCAGAGATATACTGGGCATCTGCAAACGAACGATAATGTTATGAGATTGCTTAGTATTCGCGCGCGTACAGTCCTCTCCGGTCGACATAAGTGACGTTGTTTACTTCCCCATGTATCAATTCAGGGTGCAGGGTGTATCGCCTGTTTTCCAGCCGTAGCACACACGAAGTAGCACTCATGCCCGCCTGCCGTTCCGGCCGGTATGAGCCGGACAGAGCTCATCATTCCTAGAAGAATCGTCACAAATTGGTGTACCTGGAGCCTTATGATTTTAGGGCTGCGTATCCTCAAATTGTGAACGGTACTGGCCACGGTCTTGAAATAGACTTAAGTTAAAAAGGCGGGGAAAGTGCGCGGAGCTCCCGAGACCCAAATCGAGACACTGTCAGCTTCATCGTCTTGCCTTCACGATTAGAAATTGCTTGAGCGCTCACTGCCTACGAATATGAGATCCTATCTCCTATTCTCTTATCCGCTCCATGCGGACCTCGAATGAAGCTCTTGGCACAAAACTCGATATTTCCGGAATTCAGGGGCATCATACTTTGAATCTGCACACCCATACGATGGAATAGCTAGCTGTCGGAACACACAAGGTTTCAGTCTAGGCCGGGGTCCCGTATCGGCCATTCAACGATTGCTAGAAGACGACAATGTGGACGACCTCAGATTGCCTTCATAGACGCGGATCACAGCCCGCCCAAGAGCCTCGCCAACAAATCTTTGTTACTTGAATTCACACATTGGAACCCTCTATGACGCTCGTGT"/>
                    <sequence id="seq_t8128" taxon="t81" totalcount="4" value="CTGATGCTATCATCCCTTAATATGGTTTGAAATTGTCGACGTCCAAGCCCTCCGACCAGAGTCTGTATGAAGAGTTCAAATCTATTTCAACATTGTGTTTCGATCAACTCCGTCAGTTCGAAGGGCCGTCGGCATGTAGCCACTTGTTATTCCGTTAACTCGAACCGGAGTATCCACGGTCGTTCCGCCGCCCACGTAGAACACAACGGTTAAAAGTAACCTATAGGGCATCCAGGTATATGCTCTGTCTAATCCGGCGTCCTTTGTGGCCGGAACTCTATCACAGCAGAACTGCCTGTACACGCATCGTTTCTTGTTCGTAGTAATCTCGGGGCGGAATACTAAAGACTTTAATAAGTTGGTCAAGAGGATTCTCTCATTTGCCGAGGGCGGTGTGATACTTTCCCAAATTTAGCTTACGGCTGGTAACTCGGATGTCGGTTCTATTGTGTATCCATAATGATCAAAGTACTCTGGAGCGCGTATCTACCCTTTATTCTGTTCTGGATTATTTTTGCAACCGGAGGATTAGAAAAGGAGGTAACAGCTTGAGCTTAGCGCTGAGTAACAAACGAGTTAATGTCACCGTTCAGGGATGAAGGAAGACGTACCAGACGAGACCATCTAATTCGAACGCGATTGCAAATTGTTAGAATGCCGAGCACTTTACGGAGTCACAAATCCGCCAGGTTGCTTCATGTCGAGAGTCAGCCGCGCGGGCTGTGGTTGAATTGATGAGCGTACGCACGTTAAGGTTATAGACGTTTTCGGACAACGCTGTTCGCCCACCCGACCGAGACATCGTGGGATTTGAGGTGAATTAGTCCACGTAGCGGCTCACCTGTCCGAGGGGAAACGTCACATACGCAAGTCACAGATACATCAGTCGTCAGCAGAGCCAACAAGCGTTAATACACGCCACTTATATGCTTTGAGGCTATACGTCCACGGTGTAGTGAGGTCATGTCGTCCGAAGGTTGGGCTTGTCCCTCCCTCTTGG"/>
                    <sequence id="seq_t8226" taxon="t82" totalcount="4" value="CAAGGCGGTGCTATTCCCTTCGGAACTGGAGAGATCCAGACGACGGAGAAGAGGAAAGCTCATATCCGTGAGAGCACATAACTGCCTTCTGGATTGAGTCATTCGGTACGCCTGTACGCGGCCAGAGCGCAGACCAACTTACCCATATGGAAAGATATCTAAAGGAGAGACTTCCCGCAATCTGTGAATCCTGAAAGGCGGGGGGGTGATGCACTGATGACATGTTTCAGAAACTGAGCTAACTAAACTTACTCTAAGCATATGCACTGTGCCATGCATGGAGCTTCTGGTAGCTCTCTAGAACAGTGTCAACTGATACCATCTCGGCCTGTGTCCGTAGACCCTTAGGCCAGACGGCGCTTGGCCGAGCTGCGGTATTGTGAAATTTTCCAAACCGATGCGCCTGTTGAGATGTCACCCTTAGCATGTCAAGAGCCAGATTACATGCTCACATCAAGACTGGACCAATCGTCAAGGGCGTCCGCGCGTACTCAAGATCATGGATTCGTTGGCTATCAACTCGAATTGACCTCGGCGGGTTTTGCGCGGCGACACCCAGACAATTAACTATGTTACTGAGAAATGACGGTGTGTGCCTATCTCGGCTCCCACTAGAGAGTTGAATGATTATATTATGGGTACCAGTCAAACCAGACATCTCCGCACCGAAATCTGGCGGCTACATTTTTTTTCAACCGTCACTCATGCCGGCGGTACCAACTATCCCGCTACCGTATCACTCAGCAGGGTTCACGGGCAATCGGCTCGTGGCGCTCCCCACCGACATCAAACTGGCGATCGAATACTATGTTCGATCACCAACCTTTAGCTCTAGGGAGACGTAGTTCGATCTCAAGGGAAAAAGCGTTGCTCTTCACTGCTGCAAAGCTAGTTAGCATTCCGACTCACACACAGATGCGAGGGGCGATCCCGTCACAGTAGGTACTAGCTGGACCCATTGTCAGAGCATTGAACACCTCATGTGGTATTTGGAGGCCAT"/>
                    <sequence id="seq_t8324" taxon="t83" totalcount="4" value="AAATGGCGAACGCTCTTTACCGTTAAGACCGTCACGCTTGCATGCCGTCAAATGGGGTCGTCCGTCGATTAGGTCCCTAGCCTTAAGAATATATCAAAGTATCCTGTCTCTTTGACCGGATCACAGGCGGACTGCTGCGGATTGATGCCGAGCGGGCTGAAGGCGGGCCTACTCAATGCCTATGTGACGCGTTATTGACGCGCGGACCAAGTACCTCCCATGTGTAGTAGGATTATAGTGTCTCCCTGCTGTTAAGCTGAAGCGAGCAGTAAGCTGACAGGCGCAAGTTAAACTGGTGGACGATGGGCTTCCTCCTAGCCTACCAGTTAAGTATGGCCCGGCCATATCTGCAGGACTTGCTTACACATGGTCCGTGTTCGCAACCTGTACTCAAGGAAAAATCTCTTCCCAGGGGTTCGATTGAAAAGAGAGACCGAGCGGCTTAAAGTCATGATTTTCTCCGTATCTCGGTGCGCGCATAGACGGCATTCCCAACATCACGGTTTTGGCTGTCTGCGGATGAGCGAATGGTATCACAGCTTCCGTCGTGGTCTCAGGAGCCCTGGGCTAACAATGTGGAGAACATCGACGCAGCACGTAGACAAGTACTGCCTGTGGATCCTTAACCCCGCGATTTCTCACCCATCGCGCCTCATGGACACGACGACGCAAACGGAAACGTTCGTGTCTACAGAATGCCGTACCCCTATCAAGATGCTCAATCTCTTTGCCTATCTAGTTCTGTTCTCAGATCAGAGCGGTCGGGGAACCCCCAAACGTAGATGGCACTCGTGCCGTTGGAACGAATTTTTATTCAGTTAGCCAAGCACTCTAGACCTAGCGATTGTTATAGACTTTGGTGCAGAACGGGGCAAGACTGATGTGATGGCTTTAGTTAGCCGACCGCCTCCTCATTTGTTAGCAAAGGACGTGGAACGGGTACCCTACTGTTGATCGTCATTTCTACACTTCAGGCTCCCTCTATCCGTAACGAGACTAA"/>
                    <sequence id="seq_t8424" taxon="t84" totalcount="4" value="ACACGAACCGCCGCTCGGTTGCTCCAAACGACGTATTTGCGGTCTGCAGCGGGCCGATCTGAGCTGTGTACCGATAAAGACTATTTAATTTCGACAAGTTAACAATGAGCCCAACAGATAGCCACTAGTGCTCGAGATCACAATTGTCCTTCCCAGTCGCCATTAGCTAAAAAGGGAAAGTCTCCCTGTCTCTGTTTAACAAACGCACCCGCGCTCCTATTCACTCACCTCGTCTCTCAGAGTAGCACCATATTATGCGCCCAGGATAACATCGGGTCGAAGATTTCCTATGATTGATTAACGTATGTCACTCGCCTGAGCCAAGTCGCACTCGCCGTTCAGTTCCAAACCGTTGCCCGGAACAAACATGGATAGAGCTGCGACGGACAGAAAGTGCCGCGGTTTCCGCTTCTTGCTCTAGCACTTGGTACTGTAGACCCCAGACTGATCGCTCCAATTAGTTATAGAGATGCATAGCCCAATCCAAGTCGGCCTGTGGGTAATCTTTCGATCTCCAGCACTAGATAACTTACCGCTAAACTCCAAACCGGAGGCTAATCGGACGCCGTCAAGGTCATGCTAAGCAATAGTTTTCTAACAGTTGTAAGTCAACAACCGCTGCTTTGCTCTCGGGAAGAGAGCTCGATGTAGGGAGTTTGACACCTAAACTTTCGCTGTCATCGTTCCCTTTATCCCTCCACATCGAGCACTGGTACACCTCCTATAGTGCAATAAGGAAATATTTCCATGCCTGGTTTTATTTTGACACTCCTCTTAGATAAGAGGAGTATAAACCCACCCCCCCCGCACACTTCCAGGATAGTCTTTGCGACTCTGCCTATCGCGAGATTCTCCCACATGTCACCGTGACCTCTTCATCAGCACAGTTCGACAGAGCAGTGTCATTGGTCTATCAACGAACGACGAAGTATTCATTCCTGTCTTCTCACGTGATCTACGCTAGTCATGGCTAACCCACCTCCATGCGTCACTGCTTCTA"/>
                    <sequence id="seq_t8524" taxon="t85" totalcount="4" value="AATCCGCGAAACCGCCTGCCGGTCAAGAACAGCCATCTACCGGTACATACCCAAAGTCATAATTTCGGACCACTCCGTAAGAACTTTAAATCTAAAGGGAAGTCATTTTTTCGCCATTCGGTACTCGTGTTCCCCATTCACGTTCCAAATTTAGTATTAAAGGTCCCGGTGTTTAAATTCTAGCGCCCACACCAGCGCTCGCGCGACCAAGTACATCGGTTGGTATCGTTACTCTGTGTCCGATAACAGCGCGAACGCGAGGAGCCAAAATACCAAGTGGATTCGCATGTCCGGCCGGCACATCCGCCTACACCCTTCGTGCAAGGATATCGGACCTACCGCTAAGGGCCGCTGACTGCTTAGTATCCACTTCTTGGCACGTTTTTATCTAAAAGCTACGAACCGCGCCACTTGCCGTAAGTATAAATAGTTCAGTGAGAATTTCAAGCAAGAGAAGCTGTTGTGCATATGTGTCCTAGCTAGTGGGCATTTGTGGACCAAAGCCTATTCGGCCTTTCGAACGTGCGGAGTCGGGAATACCTATAACTGTACTGCTGGGATAGATTGATCGCTTATTGCTTTGGACCCGGGCCCCTGCGTGGGATAGTAGCCGATTTCGCTGAGGGATTCGGAGGGAAACCACTGGTAAGCAGCCAATCGGCGCTTTTACGGAGCTATCATGTGGAAGTTTATTGACGCAACAATCTTGTAAGCCTATGACGAGGTAGGATGTTCTGTGTGAGTTCTCACTTATACTCGATGCTGCCTAATATCTTGTTCTTGTGCAGCCGCTCATCTTAACCTATACCGAGCGACACAGTTTAGCTAGTACGAGGGTAGCTGGTCCGAACTCATGCGACGATTTTGTAATACCGCCGTTATCATGGATTCGTTAAGGCAATCGGGCGTGTTCTGTCCACGTATAGAGGTCTTATATTGTGCCGCTCTGTGGCTCCAGCGTCTATAGTGAAAGGCATCCGTATTATTGTATTGGCTTGAA"/>
                    <sequence id="seq_t8624" taxon="t86" totalcount="4" value="CCATCGGTATGACATCTAGAATGCGGGCATCTAGGTCAGCATGTCGAACGCTCTAGTTAAGTCCCATTGTCAAGGCCGAGCGCAGCTATCACCGTATAGAACGGCGTCGGGCCCTTAGCCTGACTAGACAGGAGTCCCACGGAGCGTTCAGCCTCCTTACATCCAGCTCAATGCATCGCGGGATACCCGCACCCTACCGTAAACTGGATCCCTATGCAGGCTTAGGCTGCTCCAAAAGACTAATGGTCTTGCTATGATGGGATAGTTACACGAGCGGCGTGCATAAGATATGGATCGAATGAGAAATAACCGGTAATAAAATTGAGCTCTTGTAAATGATAGGCGCTGATAGCCCTGGAGGAGCCGCGATGATGGTTCCTGATGTATGAAGGCCCGGACTAGTCGGAGTTTCGTGGTACGTCTTTACTTACTTCATCGCCTTCGACAGACTCGTACGTCTGCGCTGTGAATACCCAGAGGAGGGGGATGCGTCCTTAATCTTTCCGTGTCTACGGTTCGTTCGAAGCTTTCCGATGTCATCGGAAATCGTCAGCCTGCGAATGTCGTGATTATAAGTGCTGAACCCAGTTCTTCTTTCTAGCGGGGAAAGTGGGAACGACATGTCCGCCAATCGGCGAGGCAGCGCCACCAACGTAGAAAGTAATCACACCGTGGGTCTTCAGGATTCCCTATAGTGAGTGGAGACAGTCTTTCCGAACCCGATGCTAGTTTGGCTGCAATAACCGGATCTCCCGCCCGCCGGAACTATCGGGACACTATTAGCAGCATGTCATATGCCACCCCCCAGCGGTTGGCCAACCGTTACATTTCAACCGTAGAGGTACCACGTTGTTCGAAGTCACCGCGTTCAGATTCCGAATTCCACAATGTATGCGATTTAGTGAGTCAGATGACGCGATTAGTGAATGGGGTCCAGGCGGATTCGTAACAGTAGATGCACAGCGACATCCCCGTCGTAAACCACTTTTGGTGTGTTAGC"/>
                    <sequence id="seq_t8724" taxon="t87" totalcount="4" value="GTCTTATAGAGAGGTGGATCTATCTACAGCCGATGTTACGAAACAACGACCTGTCTCACACACAAGCAATTGACCTACCTCTGTCTCGCAATCTCAGTCGAGCATCAAAGGGTTTCACGACTTAAGCTGGACTAACCTTACGCTAGATCAGTAGGCAGGTGAGTCACTATCGTCTCCAAGACGTCGAGATCCGCATCGCTAAATTAGTGCTACTAAATGATACGCGAGCTACACTTTGCCTGAGGCGTCGCCTAACTGATTCACAGTCCGAAGCCCTTGGTTCCCAGCAAGGGTAGACACTATCGCTTACCTCGTCCGTACGATATCGTGATCGTAAATGAATCTTTTTCGGCCGACACACAAGGAGCCCACCCCGGTGCCGCTTCTTGCTGTTAGATCCAGTCGGGCCACGATACAATCGTGTTGATCACCAATCTTATAAGCCTGAGTCAGCGAATCAAACAAATTGATACACGCTGGGTACTTCGACGGGGGACGCACTGTCCTTCAGCCCTAAAGTGTGTGATAGTTACATCTCACACTCGCCGCACCTAGTGGGAGAAAGCTTCAGCGGACACAATCGTGCATATAAAACTACTATGGAACGATTATTCAGCCCTCCCCCATAGATTTATAAATGGGGCTCTGGGTACCCCATGATAGCTCGATTCTCATTCTGCCGGAGAATTGTATGCTGGCGTCACTACTTACGTGCAGCTATGGTTTCATCACAGTTGAGCGCGGGGAGGCCATACCATAAAAGAAGCACGCGAGCACCCAATTACACCACTGATAACCGCGGGGCATAACGCTTGGCGGAATATCTACGGCTTGGGCCTCGCCCAGGAAGGGGACCGGTTCGAGAATATGCGGGCGTGTTAGGACTATAGCAGCCAGCTAGGTGAGCTCGGGATGGGCGATAACTGTCTTTAGATAAAACTCGCAGAGCCGAGAGGGAGGACTTGCGTTCAGCGTCAGGTGAAATGAATTCTGGTGCATA"/>
                    <sequence id="seq_t8824" taxon="t88" totalcount="4" value="GTAATCGAGTATTAGTGGGTCGCGGTTTCGTGTAACCTACGGGTCCATAACACTTTTAAGTTGCGAAAGGCCGGCTGTAACTTGAATGGACGTCAGTCACTCCATGTCTTGTAGAATTTTCAACTCGTGGCTCGAGACCGAACTCCAAGAGAATCGTCCACCTACACCTGATAAAAGGAATAACATGGAACAATGAACAATCCAGGCTTCTATACGATAGGTTTCAGCTCAGTAAGCTGATGTTGAATATCATACTCAATGTTGAGCGCTGTGGCGGACGCTTCAACAGATTCCTGTGTCTTAGCAACTAAATACGAGTGTGTCCTGAGTCATAGACTCGTTGTGCCTAGCGGGATCATCGGGAATCTAGACCCGAAGTCTTACCTCGCTCTCAAACAGATATATATGCTATACCGATTGTGCCTTCTTGCAGGAAGGGACTAATCACTAAAACTACCAGAGTCGGTAGTCTGTTTGTCGCTGAACCGAAACGGGGGCCACAACTGTCCTTCTTTATGAGTGAGAAAAGTCTTTGTGCTTAGTCGTTGAGTCTCTTCCACGTCACCAAGCCCCGTTTGACAGGGCAGCGACGGAGAGCGTTGGGCCAATGGGAGCGGGGAAAGCTAGACCTTTCGATACGATCCGCACGAAATGACAAGTCTCATTTGCCACAAGTTTCCTCTTCGCCACGGCTGGTATTGCAGTGGTGTCAGCTAGACGCGAACCCGTGACTTGGTCAGTGATGAGCGATGCTTCACTGGCATTGGGAGGGGGTCCATGAGCTCATAGCCCTACCAGTAGCCTATTAGTCCAAGGTGCACTCAACGGTCGGCTTGGCACGTAAGTGATGGTACGATTGTGTGTTGCGGTCCACCGCTTTTTTTGTTACCCCAGTCTGGGCGCACTGCTTCAATCACCGGGTACACCGATGTGTTATAGTTTATAGCGCTTGGACGCACCGTCGATTCAAGGTTCTGGTCTACGCGATTCAGAGTTCTGA"/>
                    <sequence id="seq_t8924" taxon="t89" totalcount="4" value="ATATAAGGCATCCTCCTCAATACTGATACTGGAGGAAGGGTGTTAAGACGCGTCCTATAATGGTTGCGAACGGGGGTACACTTCCAAAACCGGTGAAGTTTTGTTTGAGGCCTCTTAGATTGGCAAACCAAGCACCGGTTCGTTATCTAAGCTTAGATCAGTGTAATCAACGCAACACGAGGTCATATGCCCCGCGCGGATCTTGATCCACTTTGTCGGGCCTCTAACTTAAAGTCAGCACGGAAGTAAGCCTGAAGCCCCAAATTGAATAGATTTACGTGCCTTTTGTCCCGAACACCTCCGCCCTAGGGTTGAGACTGGGATACGAAAATCGATCCGGTTTTGCCGCGAGTCCCCGAATGTACGGTGTGCAGTCGTCACTCAGAGAAGGCGTATCTGCGCTTGACAAGAAATGCTAACACGTAGGGCGAGTTTTGGTAAGCTTTGGTTCTGTCCTGCTAATTAGGGTGTTCTGAAGCAACGCCAGATAACGCGCTACAAGTATACGGTGAGAACAAGACCTGGATCCCCCTGCACTGGGATTACCGGGTTAAAAGCAACGCCAGGTCTTTTAGGTACATGGGTTCTTAGCCAGCTGCACCACATGAACTTATAGGGGAGTTTCCGCTAATCTCTTGTTTTACGTGCTAGTGGAGCTTACCTAGCACCCTCGTGGACGCTATACCCCTCTGGCTCCCCGGTCGGTACGAAACCGGTTCTGCACTGCCCTGTGTACGGAGCTGGCAAGGCCTTTCGATTAAATTGTGGTTCTTCATTTTTAAAAAGCCCACGCCAATTCCGGTCTTAATGCTCAACGAGATGCTCAAACGCCGAGTTGCCAGGTGCGCGAACCCGTGTTGCTGTGTAGCACAAATAGAGGTCATGTTTTCGTTCCCCTCGCGTTAGCCGTCATATGCATTCTTTCCGGCTGGGTTACTGGAATTACTCACCTGACGATCACGTAGACCTATCCTCAGCAGCCCGTCTGACGTCAAGACAT"/>
                    <sequence id="seq_t9109" taxon="t9" totalcount="4" value="TCCGTGAACGGATAGACCTTATGTTCCATGCTCTGCGGGCGCCTAGACCGCCTACGGTAAGCTTTGCCTCCTTGCCTCACGGATTGATATACAAAGGCAGCATAGTGCGCATACTTTAGTATACTCGACATGTCACTGATTAGTCAGTTTGTAGACGTACCTGGTGGGGCTACGCAACGTCAACGGGGTCTGGTTCATAATGTTGACAGACCGCCGTATCCCAAGGACTCACGCCCATCGTTTCGTATGGGCGCTTCACCGACGTCGTGATTTGTATGTTATAGTCTAGAGGATCCGTTAGCACTCCCGAATTGCCCGAAGGTGGCGGTATGGGTGAATTGTTGGCCCTCTAAAAACCGGTGACATCGACCGTGGTCGTGGAGCCAAAGTTTAGTAATTTTAGACCTGATTGTATGACAGCGCTCTTATAGTAAGATACGCGTGGCGGTGTAGCCACTTAGTTAAAGGCAGGAATAACAGGCGAGATTCGAGTACCGACGGCACGGACGATGTAGTGGAGAGCAATACGCAACCCTACATCCCCGCATTTAGCCTACCGCCCAGTCGATTTGTAGGTTATTACGTTGTGAATATCCTGCCCTGTTGAGGATGATAGGGCACGAGCATCAAGAATCTGACACATGACGGCACAGCGGACGATCCTGGTGTGCACGTATTTAATTCGAGGTTCACCATACTCGAAGGTTGATTTTTCCGAGCAGTTGGCTTAAGACGGGCCACGCGAAGCCACCTAGTGAGTTTAATAATGGCGGAAATTTTGTCATAGGTTGCAACCTAGGCGAATGACACCATCTTCTGTCACTCTACACTAATCCGGTGTTCGTCTGGGTTGTCGTTTTGTTCTTGCACATATTGAAAGTCTGGCCTCGCAATTGATCCACTCATCCAAGTTGGAGTGGTTCAGTTTCCTTCTGTTGAATGCTCGTGCTTAATTTATTACAGCCATGCCCTCCTGGCCCCTGGACCTGGGGTTGTCCGC"/>
                    <sequence id="seq_t9024" taxon="t90" totalcount="4" value="CTTCCGAGTTCGCTCCAGTAGAGCGAGTGTGGCACGGGGACTCGATAAAATTCCCAGATACAGTGGGGTCCGTCTGCACCAAAAGTTGTCGCTAGTACAATTTAATCTAGACTCGTCTCATTATTCAGACGCCAGCCCAGACAGTACTTCTTAAAAGGAGAAACATGGGCATGGCCCCCGGTACTCCAAATATCTTCGGTAGCGACGGGTTGGTTAGCAATCGCCATCCTCGACAACGCGGTGCTCTGCGTGGATTATGTGATGCCATTATTAGGCGTGCTAAGAGGATTTAAGTGCCTGCATTGAGACCTTCTGCATGTACGCGACACTACGTCCACGAACGCTATGGCAGAAGAGATGCGGGCCCATTGGAGTATTAACGAAATGGTGTTCACACTACTCTGTTCACTTACCGACCAGTTGGGCCCGTGTATTACACGAGGGTTGAGTGCTTATGACTGTTCAGGCCCTACCGGGCTCAACAATACTAGAGCCATGCCGATGTAAGAGGGCTCATCCGACCCATCTAGCCTGTCAATGTCAATGGTTTCACACAGTTCTAGACCTAGCCTGTCCAGCGCGCTCGCCTAATCCGCCAGACCCGGCGCAAGACCCCTTCAGCCGTAGCGCCATGTACAGACTATATAACATGGGTAGAGCGTTAACAACATCAATTATGAGCCGGCGTTCCCCCCGAATGTATTATACCTTGCCGTGAACATGTATAAACGAAATGGCCGAATTTTAAAACGACTCCTAACCCCTGGACCCTACAATTTTTCATGTCTCCGTCCGTCGGTTGCTTTGTGTAGTTGCCCAACGGACTGGAATCTTGAAGCAGAACGGCCGCTGTCTGGAGGCTACCCGATGGCCCTATCGGAGCAAGTATGGTGGAGCACGGTTATTCTGTCTCCCTAAGCATAGTTTGGCACCCTGTACCATTCCCAACCTGGTTAGCATCCTAGGTTTCTCATCATTGCCCAAGTTGAATCCGGCGGCG"/>
                    <sequence id="seq_t9128" taxon="t91" totalcount="4" value="AATCGACCTAACTCATGTTAATGTCCTTCTAACCTTACGTACGCGATTCTCCCACTCGTTTAATCGCGCTTAGCGAACCCAGTTCTAGTAGCATCTAAAGGTCGCTTGTAACAGCAGTTTTGAATCCAGGCGCTCCATACTGGTTAGTGTGCCAGCTGTATTAGGAGGAATACATGTAAGCGCGGCCGACTGTGTTGTCTAGTCGGACGACCGAACTCGCATTGTTTGCTCGCACTTGGATGCACACACACCTTTGGCGCCACGTGTAATTTATGGGACAGTTCTCAATAGATGTTTAACCCCGTGTATAGACTGGTGAACCATTCAGCCATATTACCGAAATGTGGCGACGCATGCATGAACATATATTCTTCAGTCGAATGGCATGCGTCCACACTGAGCTCTGGGATGTAGGAGGAGGGCTAGCATAAAGCTGTACAACGATCTAAGCCGACGATCAGTTATATACATGCATAATGAAATGGCCCGGGGCCATAGGGTTGTGTTTGAGTCGTAATGAGCTTCTTAGCCACTTCCGATCTCGTGCCTAACCGTCGTCCTATAGGTTTTTGAAGCCAGGCTCTAAGGATCCTCCGCCTAGCTTATGATTTGTCATGTTTGCCCGATCGTTAAGCGTGTGACCCGGTGTTTGCCGCTCTACACTTGTTGTTCCCCCAGAGGATGCGACTTGACCGATTGTCCGCTACGGCGACTTCCTTGCCTGGGCTGCGTAGCCAAATTACAGGACCACCACCCCTTAGGTATGCACGCTATTATAGGACTGAAATACTGAGACCATAAACCTCATACGGTTTACAGACAGTCAGGACCACGGTTTTTGAGTGGATGCTATAACAGAACTCCGTGTTACTTTGTAAAAAGTCCAAATACGGTTGGCAATCTGTTTGGCTTAAAAGCGGAAGCAGCTACCTTCCAGCCAATCAAATGAAGGTAACCGTGACTGAGTTTCAGAAATTCCCGCAATACTACACGAGATTAT"/>
                    <sequence id="seq_t9225" taxon="t92" totalcount="4" value="TCGTGCGAGCTTTGAAGAGCAAGTTAAAATTTCGACTGAGCACGAAGATGAGATCTTATACTCAAGGCCTTGTGGAATATTAGCCCAGGCAGACGCACCGGGGATCCATTTCTCAGAACATGGGTCGTGGGCCAGGACCCCCAATAGCTGGTTGAGAGTGCAGCATCATCATGGTCCATATAACGCGGTGCGTCATTGGAAACGAATTTATAACACTCGGTAGTAAACCTAAATGATAGTGAAGGGTACTCGGGTGCTGAGATGCCGTCAGCATGCGCCCCCATGCGAGTTAGGCTCCTTTTGCAATATACACACTAACTACGAGCACCATGGCTTACGCCTATTCCTAATTAACTGGAAAGGACCCTTCATCGAATTTCGGCAATATGAAAGTTTCTACAACAAGAAGGCAGGCGGCAGTCCGGCTGTTAACAGGTAGAGTGGTGCTGCCAAGTGGACTGGTAGGAAGTCAACAGACGAAGCGCCAAAGAAGCCGTACTGGGGTTCGCGATCCGCGATATCCGTGGTCAACGCTAATGCCATGATACTCAAAACAATCCAGGAGCGAGAAGCGGGCGCGGGCAATTTATCCTCCGGCGACAGAGCCACAGAATCCCTACTTATCGATGCGCAAGCTTCACAAAAGGAAAGTATGTCACCGGTTACAATAAAAGGAGTCACGACTGTTCTTTACTATCTAGAGATAATGTCCAATCGACCGCGAGCGAAGCTGATTGCAGTAGGCTTGTATATCCTAACAGGCAGGAGGGCGGTATGAAACAGGAGCTCCGACGGTCTCTCGGGCGGTTTGGTAATCTTCCTGGCGGTAATCCAGTTTCGGAATGGGCTCGCTATGGATCTTAAGCTCTCGTGTTCTCGGAAATGCCGGTTTTGTCTATAGATCCACTAACGCCTAAAAGAGCTGAAGACCGTCAAGGGCCTTACGAGCTCAGCAAGCGGGGTCGAAAACTCGTCATGGTACCACCTGGCACGGCTCTAT"/>
                    <sequence id="seq_t9324" taxon="t93" totalcount="4" value="TGGTGACTAGGGTTTCCATGCTAAAGTTCCGGGGTAAGGGCTATTACATTAGAGCGGTACCCTTCGCACAACCACGCCTTAGATAGTATGAGTTACTTCTTCCTACGGTGAGTTTCGTTTCACGACACGCCCAGACGGCATAATTAGTACTCCAGGCTATGGCGTGCTCGCTGAACGGGTACGAGGTTACTATTGTCAGGACGGACGGACCGTGCAAGATGCTTACGTTGAAGTTAGTCCTCCGCAGGCTTCTGTGTTCGTCAAGCAATTCTCGAGTGACGGAGCCGCCAGGAGTGTCCCTGAATAAGCACCGGATAGCGCCATTACGTTCTGACAGCTAAAGAGGGGTACACTCGAATGTAGAGAGCAGATTTTTCTCGCACCGAGGGAACATAGGGCATGTCTTCTCCCCGCTTAAGCCCTTACCCGCTTTAGATAGTCCCCTCCACAAGGTATATTACATGAATTATGGCCGTGTAGTCGATATCAGGGTCTATGGCATCACGGAGTCCGACTGTGGTACCTTTCTGTGGCATTTCAAGCTTTCGCGGTGACTTTGAACAGACGTAATGGTGTGGCATGTGTTACAATGCGATGACTCTCTATATCTAAGAACTCCCCTTTAGTGTTGGAATTGCAATTGTTCCGAGGGCCCACCCAATGAGCAATGTACCAGTTTTCGCATCCCTCATATGCGTTGACGCCCGCCTCAAGGGCCGGCCAGGCATTCCACCAGGGTAGACGAGAGGTGACGGAAAAGATAATGTGCCTAATTCATGGGTCGAAATTGTCAACTACAGGGTGACTTTCACCAAACAGGTAGCAAGGCTTAGGGCCCCTAAGTCGATGTTAAACCTTTGGTACTTGAGTACCGGGTCTCTGGACAATAACCGTATAAGTTTCTACTTTTTACATGGTCTATGAAGAACAACGGCAGGTGTGAGCACCAGACATCCCGCGACTTCCGGTCAACCTCGAGCCTCCAGCCTACTGAGCGAGC"/>
                    <sequence id="seq_t9424" taxon="t94" totalcount="4" value="TGGTCGCAGAAATTTTCACAGCGTCTACCTGGGACTATACTGGACCAACCATCTCAGAATGACACCAAACCAGTTTTACGAGGCTGTGCATCCTCGAGTAGAGGGTTGACTCCGGCTACACATGGGGAAGCCTGCGGGTTAACGATGGATCTCTTAATTTGGCGGTTTTGGAATTTGAGTAGCGTTTCGCCTTGGTGAGGCGTAAACGCTTACGTTTGCAGTCTATCCTAAGCTGTTGCGGGTTTCGAGAACTCAACCACTTACATATCCATTTATCCATCAATTCTCACATCGGAAGGGTGTCATCGCCCTCTGTAGTGCATATCGAGACGCCGTTGGAGGCAGCTCTATATAGTGGAAGTAACTACCGCTACCTGCTAAACTGGCGAACGATCAACGCTAAAACGCAAACGAGTAAGGTGAGTAATGCGGCTGTACGGCTGAAGTGGCTCTATAGTCACGGAGGGCCAAATTTCAGATTGTGTCATCATATCCGATATCAGCTCCACATGGGTAAGGCGAGGACAGGATAGGATATGTACACCGGCTCTCTTGGCGTAGAACACCCGAGTCTCATGCCGTTGCGTCGTTAGCTAAAGCTCTTATCACACGGTTATATCTCGTTGTATGGAAAGCTGCGCATTGCCTATAGGGTGCGTACATGGTCCATCCAGTCGTCAGGATAAATTCGTAGGATCGGACACCGGTACCCTGCATTGCTAAACGTTTAAAGGAACGGCGTGAAGACCATCCGCTAACGGCACGCTACGTCGCACCATGAAGTACAGGCATTGCGGGAGGCAGAGGACAACAGTCCGGGCGGCGTAAGCCTCTCACGTCACTGAGTAGGGATTAAAAGCATCACAATCCTCCACCCAAGTATGGCCCCGCGACAAAGGTATCGCCCGACTGGGTACGAATTGATCGGTGCGCAACTCGTGCTTGAAGTCATACGTTTCGTCATAGCTAAGGGGAGTCAACTGGGGAAGTCCGATTGGTG"/>
                    <sequence id="seq_t9524" taxon="t95" totalcount="4" value="GGCTTATGGTGCCGTAGATCATTCTGAACCCCATGCTACGAAGCCACGACCTGCCTCATATACAACCAGTTGACCTACCACCGGCTCACAATCTAAATCGAGCATCGAAAGGTTTCATGACGTCTGGAGGACTAACCATACTCTTAAACAGTAGGAAAGTGAGTCACTATCTTCTCCACGACGAGGAGAGTCGCATGGATAAACTAGTACTTCTAACGGACACGCGAGCTGCATTTTGCCTGAGGCGTCGCCTCACTGATGCTCAGTCCGAAGACCTTGAAGCCCAGTAAGGTGGGGCACTATTGCTTACCTAGTACATACGATATCGTGCTCGTATATGAATATTCTGCGGCCGACACACATGGAGCCCCCCCCGGCGACGCATCTTGCCGTTAGATCCAGTCTGGCGACCATACAGTCGTGTCGATGCCCAATCTTATAAGCATGGGTCAGCGTATTAGACAAATTGGAACACGCCGGGGAATTCGACGCGCGACGCAATGTGCTTCGGCGCTTACGTGTGTGAAACTTACGTGTCGCAATAACTGGACCTAGGGGGACAGAGCTGTAGCGGTCGAAATCTCGCATATAACGCTATTAAGGCACAATTATTCACCCCTCCCCCATAGATGTACAAATGCGACTCTGTGTCGCGCAGGATAGCTGGTTTCGCATGCTACTGGAGAATGGTATGCTGGCTTAATTAATGACGCGAAAGTGTGGTGTCATCACAGTCTAGCGCTCGCAGGCCATACCATAAAAGAAACACGCGAGGACCCCATTAAACCACTGATAACCGCGGGACATAACGCTTGGCGGAATATCTACGGCCTGCACCTCGCCCAGCAAGAGGACCCATTCGTGAATATGCCGGCGAGTTTGGACTATAGCAGCCAGCGATGTGAGCATCGGATCGGCGAGTATTCTCTTGTGTTACCATTCGCCAAGCCTAGATGGACGACTTGCGTTCTCGGTCAACTGAAACGAATTCTTTTGCATA"/>
                    <sequence id="seq_t9624" taxon="t96" totalcount="4" value="CCCTGACCTGGGTGTCTCGGACACAGTAGTGGGTTAAGAGGGATAACGCAATCGCGTTATCCTTCGCTCCACAACGCATAAAATATATGTAGCGAGTTCGTTCTTCAATGAGATCGGGATCTCCCAACTCGCCGTCGCACGCTGAATTAGTGAAATGAACGTCGCTGCACGGCAAGGCACTCGATGTCACTAACTTCAGGAGGGAGGGGCCGCATCACAGGACTACCTGGAACTCCCTCCTCAGCAGACAACTGTGCTCTCCTAGTAAGCCTCGCATGGAGAAGTCGATTGGAGTCCCTCCTCGCGACGAAGGGATAGCTGCATTCCACTTTGGGTGCTAGTGCTGGAATCCCTCTCATGTAAACACCTGACATGTCTCGGTCAGTGGGATAAGTGGGGACCTTTCCGCGTTTCTTATGGCGTCTCCACACACACATGGCTCCATCGGGACGTCCTAGTAAATGTAAATACGGTGTGTAGTCCATCCCACGTTCTGTTGCATTTCGCCGGACGCCAGCGGAACCATGTTGTGGTAATCCCTGCGTTGCTGGGGACGTTAATCGGACAACGATGAGACCATTCGTCACCAGAGTCAAAACATTTGAAATATGACAATACCCATGTAGTCTTTTACGGTTTAAAAGTGCGAGGGCCTACCGAATCACGATTCCGCCAGGGACTTGATCGGACAAATGGGTTTGCACAGAAACAAAGGGCCGGCCCAGAGGCACTCTATTGACGACTGGGGGACCCCTAAATCGTTATGACCGCGCGGTAATGGCCGAGACTGTCGGCTCCATGAAGATTTTCGAAACCCATTTGCAAATGCCTTGTGATCAATGCTCGATCGTAGAGCTATCCTCCAGATATGCCGGAGTGCCAAAGAATACCGTTAAAAGGTTTCACTGCCGTTGTTTTTTATAGCGAACAACGTCCGGAATGCGGATAACACGCTCTACGTCTTGAGTTCCACACTCAACGTCAAACATGGTCAGTCGCG"/>
                    <sequence id="seq_t9724" taxon="t97" totalcount="4" value="ATTGGAAGGTTACGGTGAGGCGGAATGGACTGCAGCCCGGTGAGTCGATCTGTGTGGAGCCTTTGTAGTGAGTAAATTACTGTTAGTCACAGTCTCATGGGGTTAGCAAGTCTCTCTTGCTGTATTGGGTGCCAGCTTATCCAATTTCTAGAGTAATCGGAGACACCATCATGGAACGGGGCAAGTCAGCCACTATGGGATGTGAGGTTCGGGTGGGTGATCCCCACGCTTCACAGCTTGTTAATGGAATGCGAGCATAGGGTGGTATTCTTACGTTCTGCTAGGGACTTTAAGTTCGATAAGTCCTATCCTCTCTACCTCCCTGCTGAACATTTCACGCCCGGACCCAATTAACAGATGGCGATCCCCTTACCGTCTTTACTTCCTGGGGTGACACGAGACATTCAGAGATCGCCCCAGCCGTTATGGGTCGTTGAGTCGCGGTTAAGCGCAATTGAGGGGAGAGAACCTACCAAACACAAGGACACAGTAAGAGTAGGATTTTGAGAGACCGTAGAGCAGAACTGTTGACGCTCTTACTCTAAATTTAGCGACAGACCAAAATCTAGATGGAGACGACTAAGTCCGACACCGGCAGGGGCTGACGTACAATGTACTAGGTTTCCATATCTAAGCATTACGTGATGGCAGAGCTTGTCCGTTGACAGTTCACTCAATGTCGAAAACTTTTTGTAGTATTTAAGCGTTGACCTGCGTAACTATATGGAAAGTTATAGCCAAATCGTGAAAACACCGATCACTTAAGGATACCATTATGGTCAAGACGTACGGCTGAAGATGGACGTGCCAGGATCCCGCATAGGCTGTTATGCATCGGTCGAACAACCGCCGTAATGTGAGTCCGAGCTCAAGTGAGACTCCAAACTGAGGACACTCCTCGTTGGGCTGTACCGGAAAGGACTTGAGTGGTGCCAAAGCCCGCCTCAACGTAGATAGGTAGAATGGCTTCAGGTTATGGTACCCCACGAGAGGATCGTCA"/>
                    <sequence id="seq_t9824" taxon="t98" totalcount="4" value="CTATTGAGGTTGCTAGGAGCCATTGAATATCGACCCTGAGCGTGTACTGATGACCGCAAACCGTCGAAGCAGCCCCGCTCTGAACCTGCAGGCCGCATAGTACAAGCTGAACTCATGTCCGGAGGCGAAACGGGTAGCAGACTGGCGTTGGGTAGAGGATAAACCCCCGCATGTCGCACCCTAGGTCAGACTACGTTAAGAACAGTGCGGTGAAGTGCCATCAGTCGTGTCACCAGCGGTTGGCTAGACAGCGGCAATGTTTCGTCCTGATTACGGCCATTCATTGGAATTGATAAATTTCAGTTAGATCTTCAGGAACCTCGGATCCTATCTTACACTACCATTTTGACATCAGAGGTGCGGACCGTCGAAAGATTCTATGAAATGGTGCTCTTTGTACCTTGTGAATTTTCAGGGCTAACGCGCCCGCCAGTCGTGACTCGGGAGAGGACGATAGGCATGTACGGCACTAACGGTCACACATAAACATGAGCACTATGATTATTTGAGGACCCACCCGTCCCTGGTGTATGGTCACGGCCTCACAAATCCCACATTGGTAAATCAATTTACTGCTCGCTTCACACGTATCACCTCACCCCATGCGCGAGATCCCTTAAGCCTCACACACAGTTCTGACGCCTATGAAAGTGGTGGTGAAAATACCATAGGTTTTATGCTTAGAAATCCATCCAATCTGTAATAGAACACCTGGGGCCCTATTGCAAACCTACGTTCAACAGTATTGGAGGTGTCCAAACTGAGGGAGTCAATAGGGTTATCTGACTCCATACGTGCGTGATGTTGCCGTTCGGCCTAAATGGCTAATGTCTTGGCTCTGAACGGCGTATGTGGGCTTTTTCCAAGCTCATGAATTTGAGGAAAAAGGTGATGATACCTGTAAACGTGGGGACTTGAAGATTTTCGGCGACTCGAGGTCCTCACCAACCCGGCAAATTAGGGTCATGTCACGGCCTGAAGTAAGTTTAATCGGTCGTCT"/>
                    <sequence id="seq_t9924" taxon="t99" totalcount="4" value="CTGATGCTATCATCCATTAATATGGTTTGAAAGTGTCGACGTCCCAGCCCTCCGACCAGAGTCTGTATGAAGAGTTCAAATCTATTTCAACATTGTGTTTCGATCAATTCCGTCAGTTCGAAGGGCCGTCGGCATGTAGCCACTTGTTATTACGTTAACTCGAACCGGAGAATCCACGGTCGTCCCGCCGCCCACGTAGAACACAACGGTTAAAAGTAACCTATAGGGCATCCAGGTATAAGCTCTGTCTAATCCGGCGTCCTTTGTGGCGGGAACTCTATCACAGCAGAACTGCCTGTACACGCATCGTTTCTTGTTCGTAGAAATCTCGGGGCGGAATACTAAAGACTTTAATAAGTTGGTCAAGAGGATTCTCTCATTTGGCGAGGGCGGTGTGATACTTTCCCAAATTTAGCTTACGGCTGGTAACTCGGATGTCGGTTCTATTGTGTATCCATAATCATCAAAGTACTCTGGAGCGCGTATCTACTCTTTGTTCTGTTCTGGTTTATTTTTGCAACCGGTGGATTAGAAAAGGAGGTACCAGCTTGAGCTTAGCGCTGAGTAACAAACGAGTTAATGTCACCGTTCAGGGATGTAGGAAGACGTACCAGGCGAGACCATCTAATTCGAACGCGATTGCAAATTGTTAGAATGCCGAGCACTTTAAGGAGTCACAAATCCGCCAGGTTGCTTCATGTCGAGAGTCAGCCGCGCGGGCTGTGGTCGAATTGCGGAGCGTACGCACGTTAAGGTTATAGACGTTTTCGGACAACGCTGTTCGCCCACCCGACCGAGACATCGTGGGATTTGAGGTGAATTAGTCCACGTAGCGGCTCACCTGTCCGAGGGGAAACGTCACATACGCAAGTCACAGATACATCAGTCGTCAGCAGAGCCAACAAGCGTTAATACACGCCACTTATGGGCTTTGAGGCTATACGTCCACGGTGTAGTGAGGTCATGTCGTCCGAAGGTTGGGCTTGTCCCTCCCTCTTGG"/>
                </data>


    


    


    
<map name="Uniform" >beast.math.distributions.Uniform</map>
<map name="Exponential" >beast.math.distributions.Exponential</map>
<map name="LogNormal" >beast.math.distributions.LogNormalDistributionModel</map>
<map name="Normal" >beast.math.distributions.Normal</map>
<map name="Beta" >beast.math.distributions.Beta</map>
<map name="Gamma" >beast.math.distributions.Gamma</map>
<map name="LaplaceDistribution" >beast.math.distributions.LaplaceDistribution</map>
<map name="prior" >beast.math.distributions.Prior</map>
<map name="InverseGamma" >beast.math.distributions.InverseGamma</map>
<map name="OneOnX" >beast.math.distributions.OneOnX</map>


<run id="mcmc" spec="MCMC" chainLength="20000000">
    <state id="state" storeEvery="5000">
        <tree id="Tree.t:mynexus_tenthx_3" name="stateNode">
            <taxonset id="TaxonSet.mynexus_tenthx_3" spec="TaxonSet">
                <alignment idref="mynexus_tenthx_3"/>
            </taxonset>
        </tree>
        <parameter id="birthRate.t:mynexus_tenthx_3" name="stateNode">1.0</parameter>
    </state>

    <init id="RandomTree.t:mynexus_tenthx_3" spec="beast.evolution.tree.RandomTree" estimate="false" initial="@Tree.t:mynexus_tenthx_3" taxa="@mynexus_tenthx_3">
        <populationModel id="ConstantPopulation0.t:mynexus_tenthx_3" spec="ConstantPopulation">
            <parameter id="randomPopSize.t:mynexus_tenthx_3" name="popSize">1.0</parameter>
        </populationModel>
    </init>

    <distribution id="posterior" spec="util.CompoundDistribution">
        <distribution id="prior" spec="util.CompoundDistribution">
            <distribution id="YuleModel.t:mynexus_tenthx_3" spec="beast.evolution.speciation.YuleModel" birthDiffRate="@birthRate.t:mynexus_tenthx_3" tree="@Tree.t:mynexus_tenthx_3"/>
            <prior id="YuleBirthRatePrior.t:mynexus_tenthx_3" name="distribution" x="@birthRate.t:mynexus_tenthx_3">
                <Uniform id="Uniform.58" name="distr" upper="Infinity"/>
            </prior>
        </distribution>
        <distribution id="likelihood" spec="util.CompoundDistribution" useThreads="true">
            <distribution id="treeLikelihood.mynexus_tenthx_3" spec="ThreadedTreeLikelihood" data="@mynexus_tenthx_3" tree="@Tree.t:mynexus_tenthx_3">
                <siteModel id="SiteModel.s:mynexus_tenthx_3" spec="SiteModel">
                    <parameter id="mutationRate.s:mynexus_tenthx_3" estimate="false" name="mutationRate">1.0</parameter>
                    <parameter id="gammaShape.s:mynexus_tenthx_3" estimate="false" name="shape">1.0</parameter>
                    <parameter id="proportionInvariant.s:mynexus_tenthx_3" estimate="false" lower="0.0" name="proportionInvariant" upper="1.0">0.0</parameter>
                    <substModel id="JC69.s:mynexus_tenthx_3" spec="JukesCantor"/>
                </siteModel>
                <branchRateModel id="StrictClock.c:mynexus_tenthx_3" spec="beast.evolution.branchratemodel.StrictClockModel">
                    <parameter id="clockRate.c:mynexus_tenthx_3" estimate="false" name="clock.rate">0.03</parameter>
                </branchRateModel>
            </distribution>
        </distribution>
        <distribution id="fossilCalibrations" spec="util.CompoundDistribution"/>
    </distribution>

    <operator id="YuleBirthRateScaler.t:mynexus_tenthx_3" spec="ScaleOperator" parameter="@birthRate.t:mynexus_tenthx_3" scaleFactor="0.75" weight="3.0"/>

    <operator id="YuleModelTreeScaler.t:mynexus_tenthx_3" spec="ScaleOperator" scaleFactor="0.5" tree="@Tree.t:mynexus_tenthx_3" weight="3.0"/>

    <operator id="YuleModelTreeRootScaler.t:mynexus_tenthx_3" spec="ScaleOperator" rootOnly="true" scaleFactor="0.5" tree="@Tree.t:mynexus_tenthx_3" weight="3.0"/>

    <operator id="YuleModelUniformOperator.t:mynexus_tenthx_3" spec="Uniform" tree="@Tree.t:mynexus_tenthx_3" weight="30.0"/>

    <operator id="YuleModelSubtreeSlide.t:mynexus_tenthx_3" spec="SubtreeSlide" tree="@Tree.t:mynexus_tenthx_3" weight="15.0"/>

    <operator id="YuleModelNarrow.t:mynexus_tenthx_3" spec="Exchange" tree="@Tree.t:mynexus_tenthx_3" weight="15.0"/>

    <operator id="YuleModelWide.t:mynexus_tenthx_3" spec="Exchange" isNarrow="false" tree="@Tree.t:mynexus_tenthx_3" weight="3.0"/>

    <operator id="YuleModelWilsonBalding.t:mynexus_tenthx_3" spec="WilsonBalding" tree="@Tree.t:mynexus_tenthx_3" weight="3.0"/>

    <logger id="tracelog" fileName="mynexus_tenthx_3.log" logEvery="1000" model="@posterior" sanitiseHeaders="true" sort="smart">
        <log idref="posterior"/>
        <log idref="likelihood"/>
        <log idref="prior"/>
        <log idref="treeLikelihood.mynexus_tenthx_3"/>
        <log id="TreeHeight.t:mynexus_tenthx_3" spec="beast.evolution.tree.TreeHeightLogger" tree="@Tree.t:mynexus_tenthx_3"/>
        <log idref="YuleModel.t:mynexus_tenthx_3"/>
        <log idref="birthRate.t:mynexus_tenthx_3"/>
    </logger>

    <logger id="screenlog" logEvery="1000">
        <log idref="posterior"/>
        <log idref="likelihood"/>
        <log idref="prior"/>
    </logger>

    <logger id="treelog.t:mynexus_tenthx_3" fileName="$(tree).trees" logEvery="1000" mode="tree">
        <log id="TreeWithMetaDataLogger.t:mynexus_tenthx_3" spec="beast.evolution.tree.TreeWithMetaDataLogger" tree="@Tree.t:mynexus_tenthx_3"/>
    </logger>

</run>

</beast>
