# Supplementary material for: Survival and selection biases in early animal evolution and a source of systematic overestimation in molecular clocks
Source: Interface Focus. 2020 Jun 12;10(4):20190110. doi: 10.1098/rsfs.2019.0110 (PMC7333906; doi:10.1098/rsfs.2019.0110)
Supplement: Data and analysis code [file rsfs20190110supp1.zip › BuddMann_IF_SI/VaryingCladeSize/XMLFILES/tenthx_4.xml]

<?xml version="1.0" encoding="UTF-8" standalone="no"?><beast beautitemplate='Standard' beautistatus='' namespace="beast.core:beast.evolution.alignment:beast.evolution.tree.coalescent:beast.core.util:beast.evolution.nuc:beast.evolution.operators:beast.evolution.sitemodel:beast.evolution.substitutionmodel:beast.evolution.likelihood" required="BEAST v2.5.2" version="2.5">


    <data id="mynexus_tenthx_4" name="alignment">
                    <sequence id="seq_t11003" taxon="t1" totalcount="4" value="CAATATCCCTTTTGGGGCTCGGGGCCGGCTTCCTCAGATAGCTCTGATTCAGGTCGTCGAGCATTATACACTTAGTAAGAGAAAGGTTATATTAGTAGCATGAGGACTCTTCAGCTTAGAAGCTTGCACTATATATTCATAACTATAGATTATCTAGCAACTTTAGAGTGTAAGTTTAGATTAGCCCCAATAAGACCTAGTCCGTTCGCGTAGCGCAACGTTCCATATACACGGAGTACAATCGCACGCCACCACGAGAAGTTGGAGGACGTGTGGTATCGCCACCATTGGCTACCGCAGCAATTACCCGGGCATGACCTACCTTGTCCGCTTATTGTCGGGACACTATATCAATGCTAGGTCGGATCTGCGCGTTGAGTACTTGCATAGGCACATAAATAATTCTTTACGGTTCTTGTTATCTCAGTGTCAGATATGCGTCAGTGAATCTTCCCGACGCTCAAACGACTTGCGCCAACGCCCCACATATGTAAGTTTTGACGCTGTAGACTGATCCCGACACGCGGCCTTTACTACAACGCTCATGCGTACCTCCTGTAGACGCGTCTATCGCAGTCCACTGTTCCGAACAAGACGGGAGACCCCAGGCATGGACCGTTGCTCTCCGTTCTTTGCGCCGGTATGACCCCAGGCTTGCCACCGTGCGGTCGCACGCTCGTTACCACGTATATAAGGTGTGAAATCTAGTTGGGCGGAGGTGACGGAAACGTAGGCTCAGCCACTCATCGACACAAACGTCCCAATACATGAACGATGACTTCTATAGCCATAGTGTACGCAAGCCTTAGTTGTCGTCGATGATGGCTAACCTGTAGGCGGCAGTTGACTGTGTTTAAGGCTCCGCAACACCCGACCAGACGAATTGGTACATTCATTTAATACCAATACGTAGTCAACCATCGTTTCCGAGGTGGTCAAAGCAAGTACACTAACGCCTGAATGTGACCGAGACGACTATAGCGATCCTTAACGGGCCAAG"/>
                    <sequence id="seq_t10109" taxon="t10" totalcount="4" value="CGTAGAGTTATCATGATTAAGTACCGACCGATATTGCGAGTCGGCGTTCCGGCCAAGTGACGCACAAGATAACCATCCCTTCCACCTGCGCACATGCGCCTCAATTCTCGATCTATACAAGGACTAATTATCTGTTAAAGAAGGTGCTCACGTGGCGTCGTTCTGTAACTTAGTTTTTGCAACACAACACCAAACTCTTCCTAGCCAGAGTGATGTCTCGTAAGGGCGGATTGCACGGGTGTTAGAATAAAGTGACTACTAATGCGCCTAAGTTTTTCGATCCGGTTCGTCACGAAGGCTTGAGCATGGCGCGGATTTGGTAGCTATAAAGCCTACGGTCAGGTGTAGCGAGGGTTCCTAGATTTTCTACCACCTTACGATAGTTGGGTATTGTCAAGTAACCTGACTAGTGCTTCACACAGACGTGTAAAGAATAACTGTGTCTGAAAGATAAACTGTGAAGCTTTTTGTCTTCAGCACAACATAACCGGGTACCCGCTTCAGAACCAAATCTCCCGATAGGAACAGGCGATCCGTAATAATGGCCCAACGTTTAAACTGACGACCTCTTTCTTTAAGTCCCCAGGGGTCCTAGCCGGTTGGACACGATCCTCTAAAGGTCATCTCAGTTATTGGGTTTCGCGGAAGGTACATACTATGGCCGGACAGCGTCACAAGACGTGTTTCAGCACTTGAACGGAATGTGGTACCGTTTTCCAACACGAGGCCCATAAATCACTTGAGCGTGCAACGACGGTCCTACCTGGGACGCTAACGTATACAAATAGCTTGGGCTTCAACGTTCTAAGGCCTCCTCTAGGCTCCACTGTTCTCGAGTCAACAGCCGGCGTCTCGCCACCTCTATGACTTTTATCCGCTTAACCCGGCACACATTAAGGCGGCACCTACCACGGAACTGGTGGAGGGGATCCTGTTTGGTACGCAACTGGCGCGGCGCAACGGACCAGGAGCGGACCGGACTTGTACTCACTAGCTGGGT"/>
                    <sequence id="seq_t10025" taxon="t100" totalcount="4" value="TAGTCAGCCTTCTGCAAGCAACCGATTACAGTACTCTAGAGATGGCGGATATGGCAGCAAACTAAGATCTGGGATACTTCGCTGATCACTGAAAGAAGAACTCAGTTTGATAGTAACTATGAATAGGACCGGGATCTCTGCTCGACAGGCCAATCCCGGAATATGCCGCTTATGACTAGAGCATTCAACAGCTTGAAAGCTGTAGAAGTCAACAGTGCTAACGCGAACAGGAGCGTGCTGAAAACAGCCGCAATCCCAAGGAGCTTGCCGGGTAGACGCACGCAAAGTAAAATAATAACGCCTGTCACTCCCTCTTAATGGTCATTACTCCTATATTCGCTGCACTAACGGAAGTAGAATGAGCTGCTGAATTTTGAGTCAGTTGCGCATGAATCGCGTTCTCGGTCTCGCGACGTTCCGTGATTGGCGTCCACTGGTGAGGTACTCCTCTCAAGATTAACGTTTTTCTTCCAGATGTTCGGATCGTGACTGCCTTATTCTAGTCTTAAACTCATTTTTATTTGGTGGCGGGAACTGCACTTTACTTGCGGGCTATAGAAAACGCGGACAGTTAAGTACGTAGACATCATTTAGTTGCACGTCGTAGTCGTCCGCGACAGTGCTTCCGCATACTAAGTACACGAACAGACAGGTTATTCTATGCTGCGGCTGGCAGGTAAGTCTAACTTAAAAAGGAATCTGTTATGGGTCTCTGGTGTATGCAAGACCATTGGGACTTCCATTTGTCGGGAGATCAAATCACCATCGGCGCTCTAGAGTTTCATTCCTCACAGGGGCAACCCACACCCCCAAGACAAGGTGAGGAATATGCGCAGACCCTAAAGCACGTACTCCGGGTTGCAGTGCTTGGTCCAACATTGAACATCGCTAAATAAATGGACCAAGCGTCACTAAGAGCGTCGACATGCTGTCTAGGATAATGAGTGCCGTGCGTGGGGATTAGGTTGATAATTATTCGAGGGAGAACTGCTGTGATGCA"/>
                    <sequence id="seq_t10129" taxon="t101" totalcount="4" value="GGGACGAGTTCTAGGTTACAGTATTACTTTTACGTCAAACGCGGGAACATGATCGGTACGGTCCGCGATAAAGTTAATCCTATAAGTTCCGTGTCGGAGGGGCCATCATTCGCTACTTTCCGAACTACCCATTTTTACCGGAGATACCCGTTTAGACCCCTTCCTTCCGTTCAGGTACAGCATGGGAGAAAGTTTTAGGATTGCGTGATCCATGGCCACCATTTAAGCGTCATCACCACAGCAAGGAACAGTTACCTACCACTCTAACTACACTCAGACATAATGACTCTTAGCGTAATCTGTGCATGAGGTACCTACCAGAGTAGAAAGATACCCACGCATGAACATATATCTGGTGGTGAACGTAAACGCGTCTAAGCTCCCGGTTTGTTCTGTAGCCAGGGATGTGAGTTTAACGGAGCCCACCGTACTACGCTTATAATTCAGCATCCTTGCGGCCCACGATCTTGGCGGCGATAGTTTTGGGGGACGTGGGCGGCAGGACCTCAGAGTTAAAAAAACCAGAATTTGACCATTGTGCCGCGTTTTGGGCAGCCTGGGAGCGCCTCTTTGTCAACAGCTTAAGGATGGACCATCCGCCAAAACGCGCATCCAAGAACAGCTAATTCAGGTAGCAGAAGCGAGTAAGGACCTTAACTGCAGCACCTCAGTCGTAAAGGCATCAGAAGGACCAGCTCGTGCCCATTTTTTAGATGTTTGTTTTAAGGGTGCTACTCCGGAGAATCTCAGGCAGACGGTCGAGACATGCACATGGATCGTCTGGAAAAATGGCCACTCTGTTTATGGGGTCCTGCCATGCTGAGAGGGCTGGTAAAGGGGAATTACTGGAGGTTGCCAAGGGCTTTAGACGCCTAACGGAGGTACACGACAGAATGTGCGGTCTTTAACGTTTTCTAACCCCGTATGCAGCGCACATGGCTTTCAATCTTAGCGGTCCCCGCTAACCCTGATAGATAACAGAAAAAACCCGGGGGGTCTC"/>
                    <sequence id="seq_t10226" taxon="t102" totalcount="4" value="GCTTGAAGTGTACCCGGTTAGATGGTCGCCAGAAAAGCGAGATGGTTACAGCCAATTGTGGAGACTCAGGCATGTAGGGCGTCCGACCTCTTGCGACGTACTCGCAGAGGAAATGGCCTTCCATGGAACAACTTGCATGCAGCGGATTAGACTATAAAAGCGAAGATGACAGAAACCAGATCGCAGACGTCCCGCTGCTGTGCACACACTTCCGATTTTAGCGGCGCGGACATGCTTTCGGTCAATACCCCTTAAGACATGTAGGGGGACGGATATAATTCCTTCCTGTCTCCATCGGGTAGTACTTGAAGACCTAGTGTCGGAATTCATGACTTAACTCTATCCTCGTATATCGGGTCTGGAGACCAACCGATACGCAAACCACGCTCGAGACCTCTCCGAGTACAATGAGTCAATGTCCCCGCTTTCTATAGCGTAGTGGGATGCAGACTGACCAAGAGAGACACTACTGTGCTGCCTGCGAGTCACCCTAACTACGACCCCGGCAGTGGGGGGTTATTCTATTCGGGCACCGAATGCTAGGCAGGACATAGCGGTGTTACCAAGTAACGCTGTATGTACGCCTTCATGTCTCGACGTAAATGCAAATTGAAGATAAAAAGTTGTCCGACAGGCGAATGGCGGACACTATTTGTATATAGCAGATGAACTGTCTAGTGGAGTTGAACTATCTCCGACCTTATCGCTCTCGAGAAATTGAAAGCCGATGACAGGCAAATTGGGGATGGTCGACCTCGGGCACGATTCATGACTAGTGTATTACGGAGTCTGAGTTGTCGTGCACTTGCAGGAGCGGAATGAGCACTAAGGACACTATGCTTCCCGGTCCCAGCCGCTACTAAAAACTATATCACGCCCGGAAGGGTTAGGAAGTATGAAGTCGTGAACGATAACTTAAGGATTAGAGACGGATTAGCACCTAAGAGCACTAGGTAAATTCTCCTGCGCGTCTTTTATCGGGGTACAGTCGTAGGTCCCC"/>
                    <sequence id="seq_t10326" taxon="t103" totalcount="4" value="AATGTACTGTTAACGGAAGGGCTTGACTATGCCACGGCCAATGACGCGCCACAGAGTGGCATACCGTATCTGCCGCGCGTCAAACCGGGCTGTAGGAGTCCCCCGTGGCCATCATTGCCACCAGGGGGGAGACCTGAGGCTAAACAATCTAATGAGGAAGCGTCAAAAGTTGATTGGACTCTAAAACGTGCTTAGAACACGCGGGTCGATGATGGATTACCTTGTCTCGAGTTTGCACCCTGTCGAGGTTATCTAAGACCAGAGGATGTACCGGCTGTAGATTACGTTATGTTGGCTGATTTTGTCGCGCTTAACCCTTTTTCGCGTTGGACTAGTGGCCGGGACGCGCTGCCATGAATAGCGTCTAATTGTCGCCTGCCGGCGTATACGCCCCGTTTACGAAACTGCTTTAAAGCTGGCCCGGTGACATTAACACTACGGCGGTCTGTCCCGAGGAGCGAAACCCCAAGCGATCCCGCTAGTACTTTCGGTAACAACTAAACTCATGCGTGATACCTAACGCCCTGCGTATTCGTGTTGATCACTAGAAAGCTGCATAATATCCCATGCAGACAGCCTACGATATGCTGATGAAATGGGCAGGGACACACTATTCGGATCGACGACTTGCAGAGCTCAACGGTGTACGAAAAGCTCAGGGGGTGTGGTAAGGTTTATGAGCGGGCCCCCAAATGCTCCGTGCATCAGATTACTTCGAAAGTTGGTCGTTAGTCGGGTCGTTACGATATTCATTCAATGAACTTGTCGGCAGTGTGGTGTTGAGTGTACACCAACTGGGGGCACTAATTGACTAAGAGTATGCACTGAAGCGGCCATAGTAGGGCCCGCTCAGACAGTAGCTTTCGAATTAACCTTGCAGCCCCATTCCATTACCTGGATCGGTTACAGATGGAAGATTGTGGGATCGACGTTACGGATATCGAGGCAGTACCACAAATACTCGAATGAGCACAGTAATCCTTGGTTATTAGGCTTTATT"/>
                    <sequence id="seq_t10425" taxon="t104" totalcount="4" value="CGAGAAATTGTAATGAGAGTTCATACGGTGACTGTCTGACTTTTGAATAGCGCGTTTACCCTGTTTCATTTAGGCGACCATCTAGGATACTACAGGACTGCTCAGTTATTGATTGGTCTCATACGCCACCAACTTTATGAGGATATGGCACGTGGACCATTTGCGAGCGTTAATAAGTCTACTAAACTAAATTGTTAGGATAATAATAAAACAAGTCCTATGAACAACGGCAACATACGTATCGGATGTACAAGTCGATGGTCTGATCCGAACCCTGCCAAATTCTAAATATACTTAACTGGCATTTATGGATTTCTATCTAGGCTCAATATACAGAAGCGTGGCGCAGGCAATCGTGAAAATGATCGATCACCTCCACTCCAGCATTAACCTTGGGATCAGCCATTCGAGTGGACCCGAAGCAGTGGGCAGAGCCGGGCTGCAGTTTGGCATTTGTGGTATTGTCACCACCATTGTATCGCAGAGGTCGGGATATGGGAAATGCCTAAGACTTCGCAGATGGGTGATGGGAGCGAACGCCATCCCCACAGCCTGACCCCCCTCAACCTAGACACTGAGGGTCAGACCTGATCTTTAACCCTATAGAGGTTGCCATGGGGGCATAGCGATGGGGCTCTAGCTATAAGTAGTGGTCCATGGCACCCCTTAGGGCGCTCATGTTGATTTAGTAAGAGATAATTTGTCTCATTTATGCGGGTTGTTGAAAGCTATTGGCACAGCATAACGGTCCAACCCCCTAGCCGCTTAATTGAGGGCATTCCGTTCACCTTTTCACTATGTTGCTATTTTGCTGATCTGCCAACTGAACAACAATTGGGGGACGGCCGTAAATCACTGAATCTGTACTACTGGTTCGCCTACCTCGCTGACAACCTGGGGTTATGCTGTACACTTTGTCAACTATGGGATGCACCGAGTCCCTATATCATGCGCTTACCCGAATCACCCCAGAAACTCTCGACGACGGACGGGGTTGGAT"/>
                    <sequence id="seq_t10525" taxon="t105" totalcount="4" value="GAAACCTCTGACTCTACGATTGGTCTCATACACACTCGCGAGTGAGCCCGGTCTACTCCCGGAGCCATAGTATGAACAACCCTGTAGGAAGTCATCGGTGTGCGCTCCGCGGTTTATAGATTTAGGCACCATCTGCTCGATGCCAAAAGACGCGTGATCCGCGGTGGCGCGGTTAAAATTGCGGATCGTAGTCCCCCCGGCGCTGTACGGTACTGTGTTTGGTCTAATTTCTTATGCAGTAAGGCCGATATGGAGGGTGCTAATGCCGACCGCTTACCTTCTTACGGTACGAACACCCTCCATAAACTAGGAAGACCTAATACAACTGCATTGTTGCTGACCTGATGATTTGATAGAGAGACCATCAATCAGCTCGGCGCCATCGAGAACATTCAGCTTTATCTATGTACCCGCACATCTCTGCAGGGACTAAACTGCGCTAGGTGGATGCCAACTACAATAAGATAATCGTTAAAGCACACCTGAGAGCGGCAACCCTCGTGGCTAATTAGCTGCATGCAGAAGTCGGAGGTAGTTCTAGAAACACCGAGCGTGAGGCATTTACGCCAGCTCTCTCGGTCTGGTGCGGTAGACGTATCGTAAGTATTATCGAGTATAGAGCAAAATGAACAAGTTATAACCTAGTTCAACTGTGGCGGAATAAGATCTGCAGTTATTCCTTGGCGTATCCAGACAAGGGCGTCCCTGTTACCTAGATCGACGGCGCATGAGGCATGGGCTCGGCGGTTCGGCATAGATTAGGGCTGGTGGGGTCATCAGACAAGAGCAAGGTCCTTATGGTATACATATCTGGATTGGGGAAGCGGGGACCAGATGACCGTGTGTCGAGGCTCGGTGGGCTAAATCAGCAACCCGCAGTTCACACCGCAGGATCGAACAAAAAGTCAGGCAAGTAATGTGCGGAGCGGGGCCACGGTGCGGGACAGTAGGAGGAGCTACAAATGGTGTTCGAGCTTCCGAAAAACTAGTCTCATGGACA"/>
                    <sequence id="seq_t10625" taxon="t106" totalcount="4" value="CAGACTATGTCCAAGTGCAAACGCTCTCGCCTCCGAGCCCAAGCCAGTAGTATGCCTCGCCAGGGCGGCCGCTACATCCGTTTGTACCCGGATGGTGTACCGCATAGTGTAGAGCTCTAAAGAGACATCGACCGGAGATATTTCGGCACGAAGATCGGTCACGAGTTGGAGCAGGAGAGTCACTACTAGGTAGTTGGAAATACTCGCCTACAAAAAGAAGTCGAATTTTACAGTTGGTTCCCATGGCCGACACTATGACGCCTTTCACTAGGCTATACTGATGTTCCACAAATATCGGGGCAAATCACTGGACCGTCGGTCTTGGAGTGACGCGGCCGACCCTATCCAAGCCGAACCGAGGCAGTTCTGGCTCTCTATTGGGACGAAAGCACCTTCTAGGTAATTTCCCGCCATGCTAGGCCTGTAAGGTCACGAAATCGTACAACCGCGTTACCTCGTCCCGTAATAGGTCGGAGTCCTCGTGCCTAGGATGACGTTACCATCACGATCTTGGGACGTGTCATGGTTGGTGCAACATACGAGTTAAGGGTTCCTATGGAATTTCTATTCCAAGCTATGCCCCATGCGAATATAAACCCAGGGCCGATGAAAGAATCCAATCTTCCTCGAGGCGTTCCCGATAGGCCATCTCGGTCAGGCTCGGGAGCCGCAAACAGAGCGCCGGTGACCGTAGCTATAGTAAGAGGAGTATATGGTGCGTGTCGAGACTAGGACCAATGTTTGCACCCTTCACTTACCTTGGTGCGCGGTCTGCGGTGGACCGTACCGGAAACATGTCTAGGGTTAACGTGTGGCGAGGCCCATATAGACGTTCCTCATTTGGTGTGCCCGGTCCAGAATTGGTAAGTTAGCCGCATTATTTGCCTTTCTTTCCTAACACTTGCTCGGATGCGGTCTTGGATTCGCAAGTTAAAGATCTTTGACGGGATTGTTAACTTGATCGAACGGCAATACTCATTCAAGTTCAAATAATTGGGCT"/>
                    <sequence id="seq_t10725" taxon="t107" totalcount="4" value="TCATATTGATACCAGGACGCTGTGGCAGTCATAACAAGGTGCGAGTACTCTACTTGCGCACAGGAATCACTGTAGTGGCTAATTACTATAATCCGTCGCTCTACGTAATTACTGACCGCAATCCGAGTGCACCATGTGGTCTAAGTAACGGCATACCTGAAATGTCTGAAATTCGACTGCGTGCGTTATTACTAAGGAAAGGACTCGGAATTTTCCGATCTCGATTAGCCGTACCGGTCCGCATGCTTGGACTGGGTATAACGGTTAGCACCGATGTAGGCATAACCTGGATGTGGCCGCCTAAAAATTCTGACGACTCGAGTTAAGGTAAAACCGTTGCGAGAAAAGCACAACCGACTGATTTTTTTATGAATAATGGTGCGCGATGTGTGTTACGGCCAAGAATATAAAAACCACGGTAGTAGGAATTCTGGAAAATTATGCTTATCCTACTCCAAGTTCGACCGGACAGACTGCGGGTCACAGACTAATTCTGATATTATGTACGTCGTGATATAGTAATTACAGGAGGTACTCCGCCTACCCTGCTGTCCCCATAATATTTAGCCATAGCTCTAAAGGACGTGAGTTTAGGGTATAGTTTTATCGAGGAAGCAAAACGCAACTCCAATGACTTTTATTGCCTGGTATTTTCTGTGCTAGTAATGGCTGGAAATTCCCACCATTATTCGTTATCGTATGTTGAGTTGGAAATGGACGGAGTGGCGTCGGGTTGCAGTAGCTAAATGGTTGCAATGGCATCTGGAGTCCTTTTAGCCTAAATACCAGATACGAGGGTTCGCCGTACCTCATTCTTAACTGAATCCTGGGGGTCGTATGGACGTACGAGTCTACATTTCCTAACAGCTCTTAATGAAGCTTGCGCAGATTGGCCTTGTCGGCAACCGTTCCTTTTTGGCTAAATACTGCGAAACACTGATCCTAGTCGCTGAGCTGATAGGATACGCGGGAATTTGACTGGGGGTTCTTTACCTCGACA"/>
                    <sequence id="seq_t10825" taxon="t108" totalcount="4" value="GCGTGTGTTAGCCTTCATTCCGGGGTGACATCGACCGTGTGCTTTGAGACTATGTAGAGGGCCCCTCAACATACCCGGCCCAAAGGCGCCATCTTAGACCGCAGGGTGGACCGTAGGAAAGCGCTGCCGAAGCAGGCCAGATATATTGAGCATAAAGAGTGCCGATAGGTTTTAAGTCGCTGGACTCGCCACCACGCGGGCTAGTCCCACTAATCCGCCCCTGAAATAATTATATTGATTCGATAGATTCTCGAGTGATAAGAGTTAGGTTAGCCCCGGTTACTGTCGAGGGCTCGCGAGCCCTGACTCAGTACGATTAGTACGATATGCCTTCGTCATCCGCAAATAAGGGCACGGGTCCTACCCGCTCCAATCGTGGGCCTTCCCAAGGTTTACGCTGCCTTCGAAGGTTTATGGATCAACACCACGCGAGCCGTAACCTCTTGCCTGCGGGCTGCATTCACTATCTCGTACTTATAACACTGCGTGCGGAAATTCCTACGGAGCGCTTTAATCAGTCCGGGAGTTCACACCGTCTTGCTTACTTTCAGATTGCGGTTACGACAGTGTATCCTCATCATCGCTCGGCTCAGGTCCGTTGTTCTCCGGGCAGCTCGAAACGCCCATCGCCGAGATTGCGTACCCGGTCCCTCCCTGGTGCAGATCGGCATCTGCGGAAGCCATAGGACATCCCAGTTCGCTAATGCTGTTTTAGGTATCGGAGGCCGTAAGTCATGCGTTTGACCGCAACGCATGACGTGCGTCGACATCGGGGCTCATTCGGTAAGCAGTGGACTAGTACTCCAAGGAAAGCCCCATGTTGAGGTGTCGCCATAATTCCCACCGTCATCGGCTAACCCGGAACTTCTATACCCCAAAGCAGTCCTGCTCCGGGTCGTGAGGGCTGATGGATCTCCCAAAGCGGCCTGAAAGGCGGTGGCCAACGGTTACACGTCGGGCTTGTTTCTCTGACGTGCAAAGCTGGAACGAACCGGGCGTC"/>
                    <sequence id="seq_t10925" taxon="t109" totalcount="4" value="CCGACCCCGTCCGTGCAAGGTCGAACGCAATCCCCGCAGTAAACGGCTTTCCTTTCCTTATGACCCTGCTCTGTTCATTTAAATTACTAGCCAAGCGACGCTGCTAGCCCGGAGAGACTAGTGCACAAACATTTGCTAGCAGATTCTGGTAATTAATACGCGCATTTAACTGGAGCCCAAACCTATCCTCCGGTGATAGGTCACGCTCTGTGTTGATGGCTCCACCGTGTTATATTCGCCTGCTCCTTCTCCCTTCTCACACCTTGACTATAATTCGACCGGACTCTTTAGCATTCGGATAGATCAGGGCCACGTTTCATAAACCTTCATTCTCCCATTCCGCGGCCGCGTGCTCCGACGGGTTGAGATAGGATTCTCGTTCATGTCATGATGCCTAAGCATGCTATCGGACGTTGGTCCCACCAGTCACAATACTCTCGTACGACAGTAATATCCATGTCTCACGGGTACTTCGCATCTGCAGGGGGCGGCGCCTAAGAAAATAGGCCTAGATCCCACTGGATCGCCGTGTCCTTTATCGAAGGGTGCCGTAGAAACTTTTCGCCCTTCGAGAGAGTCTGTCTGTCTCTTTCTTACTACTGAGCCCAGTTCGTTTGACCAATATTAGCGACGACACTAGTATCGCTATATCTCCCAGCTACTGCCCGCCGAGAACCCCACCAGGAGCAGTTTAAACTCGTGCGGTTAGATCACACCGTAGATGTAGAATAGTTATTCGAAATCCAGGGAGAGAATCTGAAAGTGAAGTCGGGGTCTGTTCGAACTTGCACAATGGAGGTATGCATGAATATTGGTTGCTTTGGAGTCTTCGACTGGGGTAAAACCCGACACATTAGGTAGTTTCCGTACTTTCATGGATAAACCGCATTAACTTATGCTATGTGGATGTGAGAGGGATTGCATCGTAAATCCGCCGAATGTGAGCTCCCGCTATGGCCCTTAGATCGGGTCGGCTACGTCCTGACGACAGTTCAGACGC"/>
                    <sequence id="seq_t11132" taxon="t11" totalcount="4" value="GGTCCAAGGTCTTCTTTACTGGAATACTGTTATGTCAATCCCAGGAGGAAACCCGGATCGATGTTCGATAAACACAATCCTATAAATGTCGAGTGGGGGGGGCCATGAGTCGCCACTTTCCAAACTACCCATTATTGCGGGACATACCCAGTAAGGCCCTCTCCTTAGGCTCAGGTATAGAATGGGAGAAAGTTGAACGATTAACTGATCAATTGCCCCCTTTTACGCCTTCTGACCCCAGCAAGGAACGTCTACCTACATCTATAACGACACTCAGACGTAAGAGCTATTAGCGCAATCTTAGGATGAGGTACCTGCTGGAGTAGTATGTTACCCCTGCATGCAGATATATCTGGTGGCGAACATCAGCGCGTATAGCCTCTAGGTTGGTTTATTGGCGATGGATGTGAGTTAAACGGAACCCACAGTCTTAAACTGATGGCTAGCCTTCATGGCGGCATGCGCTCATGTCTGTGATGCGTTTGTGGGTCGTGGTGGGCAGCTACTCACAGGAAATACAAGCAGCAAGTGACCATGGTGCCGCGCTGTGTGCACCCTGGGACCGACTCATTCTCGACAGCTAAAGGAAGCTCCATCCGCGAAAACGCGCATCGAAGGACAGCTATTTCAGGTGGCATTTGGGAATAACGCACTTAATTGCATCACCTAAGCGGGGAAGGCCTCAGATGGGCTAAGTCGTATCCTTCTTTAAGACGAGTGTTTTATAGATGCGACTCCGGAGAAGCTCGGGCAGATGAATGCGATGGCCACATGGATGGTCGGGCAGCATGACCACTCTCGTTGTGAACTCTTGACGTGCTGAGAGCGCTAGTAAAAGGGAATTATTGTAGGTTGCCACTGCATTTTGACGTCTAAGGGAGCCTCACGACCGAATGGGTGGTCTGGAACGTTTTCTAACCCCGCATGCACGGAACATTACATTAAATCCTACCGGTTCCTTATAACCCAGTGACATCACGGCATAAGCCCGGCGGGTGCC"/>
                    <sequence id="seq_t11029" taxon="t110" totalcount="4" value="CCTTGCTTACGCATGGGAGGAAGTGTGGAACCAAATCCATAAGTCGAACCTCATCTTAGAGTAAGATCATAACGAGGACGTTTTCGAGACAGTTTGACCCTAAATATGCCGCTGCTCTACAGTTTTTGGATCTATTTTGGGGAAACGCAAGCTTTATTTCGTTCTGTTCTTGAACCCGTGGGACTCGTCCTACTTAGTGATATAACCCATGGTTCACTAAGCCCCATTTGTTCGAGGTTTGGAACGCGTGCAACTGGCTTTTCTTTATTTAAGAGGGTAAATTGCCCTCGTAAAGTTCTATGAGGAGCTCTTATCACTTAACGAAACCAAATCTACGCGTCTGGAGCGCCTCTCTGCGCCGCTTTCGCTCACTGTGCACAAGTCACAAAATTCGATATGTGGGGACTTACCAAAACACCGCTCCCGCGGACCCCGGTTATAGCGTTGAGGTCGCGTCCAACGTTCGAAGATTCCCAAGGTCTTGTCACGTGCGGTAGCATTGGGGATTGAGACTCAAGTCATAGGTAAGCACATATTCTGCATCGCCGTTATCCCACCGAGTTCAATGTACGCGATTGCTCAACGTCGAAATGTGAAGCCGGCACGGGGGCAAACAACGACCGGTGCGGGGATCGGACAAGACGGGCTTGTTTAATTCAATACGAATGACTATTAAGCGTCCCCGGACTATAGGCGGCCGTATAAAAGTGCGTCTGGTTTAGAAAAGGCGAGAAACCAACACAGTCGAAAATAACCAATTACTAGGTAGCACAGGGTCGAATGGTAGGCATGCGGAACCCCTCTGAGCAAATAAGCAGCACATCAGATGCTACCAAAAACATCAAATAATAGTATGGATCTTATGGTTTACTTTGAAGACCTGGGGTCTATAGCCCGACGGATGTATCAAGGGTTTTTCCGGGTGGCAAACGTAGTAGACCTTACAAAAATATACGGATGTTTCGTATACCGCTGGTAGTGGGGTTGACGGAGAAGCGTG"/>
                    <sequence id="seq_t11133" taxon="t111" totalcount="4" value="ACACCCACACCCCTACACGGAGACCGTCGATCCAACAATTAGTTAGGTACTATAGGTGAAATTACCTCGATCCCGTGCACGACATCATCTTTTACCACGCGTAGTCCCGCGCAGGAGGAAGATTATATAGAGACTTTTACCTAGGTGTACAAGGAAACGCCGCCCGCGTACGAATACTGTACGTCGTTCCATTCACTCTGCCCGTGCATAAATGACACAGATTTTCGAACCTTACGTTGAAGCCGATCAATGATTCAACTACCAAAGCGTCAAGAGGGCTGAGACGGACAAATCGCGCATAGTCGCCGAGGTGAACCACCGACCCTGGTATCGAGCGGCAACCATCGTCGCTGGAACCATGGAATTTCTTCCGGCTGTCGTCGAATAATGAGAAGCTGTCAATAAGAGCAGGTGCTCTTTCTATGTCTCGTGCTTCCGATGTTCCGACTATAAGCGGCCGGACCTCCATCCTTGTGATCCCACCGCACGTCAGATGTTCGTGTCAAACCAGGGAATTGTATCAAATGCCTTAACTAGTAAGAAATGCCTGTCATATGATGGTGATGGGGCCTGCGGTCGTCAAGAGGTCTAACGCCACGGTAAAGAGCGCCTGAGGAATAGCATACGGATAATCCTTCAGTGCAGAATTCCTCGCGGTCTCTCACACAACGCGAGGGACATCTGTCGCAAGCAGGAGGTTCTCTGCCCGTGTAATGTAGTGTTCGGGGGCCTTTCGACGACATAGTCCGGTCCGCGGCGTTCCTTCCCTTCGGCACGTATATCGTACAAACAGAGTATGACTTATGAGCGTCCTGACATAGCGGTAATCCTTCCCCAATTTTCCCTCTTTTTCGTACTATATTTTGGCCTCAATTAATGTGTACTAAATGAACAATCGCGCTTCTCTGACGTAATTCGTTATTCAGACAGCAACAAGAATGGGATTGAGGCTTCGGTTGATTAACATGAGTACGTAGTTCGTAAACTTTAGAATGCATTG"/>
                    <sequence id="seq_t11227" taxon="t112" totalcount="4" value="TGAAGTGTGAGGGTCGTTTCTGTCGACCCTTGCGACGATTATATCATGATTAGATAGCGGGTTCGAATGAGAAGGCCAACCATAGCTGCAATACACGACCCTTGTGCACAGTTCCGGATATAACCTCCGTAGCGGTCTTGTTCATGACCCAATTGCTTAAGCATATTCTGTTTGAATGTTCGAAGGTAGTATCCCCCAACTTGGAACTGGTAGCCAATGCCTTTATAAAGGATTCGGTCAATTCATGCGCTAGCAAACAAAAAGTGCTCGGAGTATCTGCGATAAATGCTGCCTCCTGAGTCCATACTCACTGGTTAAGGCTCCTCCCGGTTTCTGCCTCCGCAACAAGAGGCACTGGTCGGATTCACTCTGGGTCCCCTACCGGACATATGATATGAGCCGATTAGTGAGTTCCCGGTCGTTACCAGTCGCCTCCTATGCTGGTAGATCGAAGGTGCAGTGATACGCGTTTAAGTAATGGCATTACGATATAAGCCTCTACGGTTATCGTTTATTACTAAAGGTATCGGAACGTACAAAGGTACTCCGGACGTTATAAAATGACCCCGACAACATAAAACTGTTAGTAGCAGTAAAGGAGTTGTTCCCAAATGCGCCACGGCCGCGGAACCTGATAGCGTGCCCGTATCATCGATGGTTGTGAACTCCCTGTCTGGCGAGCACTAGACAAAATCCTGCGACCTATGTGTGTTATGACGATTTAGCCGCACGAAATAATTTCAATTGCTCTGCCTGGAAACCATCGTTTTACAGTTCCTAAAGATACACAATGAGGAGGAGCTCGCAAGGGGTCTCCATGGTGCGTGGAACCACTGACCGACCATGCAAATGACTGGTGTATGGTTAGTATGCTTCACATCAATTCCGGGACCTTTTTAGAGCCGTCGTCGAGATCACCAACCCGTAAGAGGGTTGCAGGGACTTGGTGACAAGCCCTGATTCCTTTGACCCCATCTTAATTGGGCACAAGCCGGCCCAC"/>
                    <sequence id="seq_t11326" taxon="t113" totalcount="4" value="CCACCCAGAAGGGTCTACTGGGACTCCCAAAGCCATACTGACCTATGAGCATTGACCCGGTGGCAAGCAAAATCTGAAGCGTGGGCACCTAGCTTTTCAAAGACGACCGTACAGTCCCCATCCTTTTGCTTTACAAGGTAGTTAATTGGGGACCTATTGTGCCCTACCTTTAGTATGAGAGGAGCTCGTTCAACGCTGGGAGATCGGTCATGAACACGATTCCCGTGCGGACTCCGACTGACTTTCGTTGGTATGGGTGTTTACACAGTCGAATGTTTGACTGAAATCCGGGCGAGACCCAATTCGCACGCGAACACTCTATTGCGATCTCCGCTCATTTAAGTAGCCGATGTCGAAGAACTACAAGATGAGATTATAGTGTCTGGGTAGTTGGCCGGTGATTGGGTCGCCTGGTGGCCGCAGTTGTCCATACATTGGGACGCCCTATGGTATGGAGACATCTGCCTGTTCAGAGCGGTGGGCGCGATAGCATGCTCGGTAGCCTTGTTAGTTAAGAGTATATTGAGTTTCGCTGAATCGGATTAGGCACTGGTTCCGTTGTAGTGCTCGGTCATTTGGAACGATTTAGGGAACTTGGTCCATGAGACTTTAGGTAGGCCCCCTTAAGAATCTATCTAGCATAGAAGTCCTTGGCGCAGATACGACAAGGAGGACATACATCGCTTGATAGGACTTCCGTCTGAAGTGAGATGGTTGAAGGATGGTTGTGACGTGAGAGTTAGGTAGTGATTCAATTGTCCAAGCCACTATAGGCGCCGTGCGAGGCCCGCCTACTTGTAATTGCGCCGCGCAACATGCCGATCTAGGCAAAGGCGTGATGCGTTTGGGGATAGATCAATCTTGAACAAGAGGGTCAGGAACTGCGACGTCGTCTTCAAACGGGATAGGGTCGAATAAAGGTCGGAGGCATTTTCGGCCGTGGGTTGTAGCGAAATCCTCGTGTATAGCGTATCGAAAGTGTCGGTCTGGGAAGGCCGCC"/>
                    <sequence id="seq_t11426" taxon="t114" totalcount="4" value="TAGACATCCGAGTACGTGTTCGACTTGCGGGACTTAGTCGGCACATGCTCGATGATGGAGGGTATTTCGCGAGTCATTTCGACTCGCTAACGGTCGATTGGGCTCATGCATTTGTCTAAGCCGCCAGTGTGGATAGTTTCTACTTAAAGAAGAGGCGAGGTCCAGTTCGTCATACTTAACCGGAGGGAAGGCCGGTGCGTGTGTTCCCGAAGCTTCCAACAGGAACTAAGTTTGAGTCTTTAAAGTTCCTTCCACTTACGGATGTAGCGGAACTACGCCAATGGATTTAAGAGTCGCCACCCATGTTTATTTTTCTACAACTCTGCCAAGGTTTGTGACTTGTATATCTGGGAGCATGTAAATTCGACCAATTTACTTTTTTTCGGGCATCGCGCCTGTCAAATAGTTCCTAACCCATGAAGTGAGACCACTATCTGAAATCAGACATCCCTTACCAGTAGGACCAAAATGTGAGCTGAACATCTATAGCCGGTATGACCAATGACCTTTTAGGAAGAAGCTACCTGTGACACCTATAAGAGTAGGCGACAGTTATACTGGGAGACTGCCACAATTAATAGGCATATGGACGTACGGGCTTCGGCACAATCGGTTCCGTGCTTATACATACTGAGAATTTACGCGTAATCGCCGTGAATACGACGAAAGCCCGTGTCCATAGCGCGGATACACAAAAAGTTTCAGCCGAATGCAAATTGGGCGTGCGAGGCCGCACCACCGGTACGAAGGCTGCACTTATGCTTAGTCAGATCGCGGACAAGAAAGGAGGACGGCGAATATGGGTCTTCTTTGTGTACACTCGTCTCGCGTGCAGCCCAGTTTGTAGTATGCTCCTTCGTCCTTTTTTCTGGCGGTAGATCTGAGATTATGAAGTCCTGAGATACAGTGCTTTCGCTGTGTAGCCTTTCTGAAAGAGGGCTGCTGTCTGAACTGGACCAATTGGTGTTGCTCGTCAATTCAATATTTAGCCAATCAAACT"/>
                    <sequence id="seq_t11525" taxon="t115" totalcount="4" value="CCTATCTGATATGTCTACTATGCGTCTCATAACAAATCTTAACGGTGCAGTTGAGACCTCGAGTCGCCTGGATATGGTACTTGAGCACCTAGCGTTTCAACGACTGGCGGATAGGGCATCTCTTCATCCATTAACGCGAAGAGAATTGCTGCCCGAATAACACGGGCCTGTGTTTTCGGAGTCGTTATTTGTCGGGTACGATACTCAGTGTGACTACGCTTTCCGTTAAGCCACCCTGTTATCGTGATCGGTGAAGGTGTTTGGGCCGAGGTACGTATAACTAAAACTGGCGTCGTACCCTCTTCATACTTGACGGCGGTATGGGCGGCGGCGCTACTTTCTGTTGCCGATGTACAAGAATAAGGCGGCGACATTTGCAAGTCAGGTCACTGTGATGGAACGTGAGATGACCAGTGGTCACATATGGTCATAAAATACTACTCAGAAACGTATAGAAGCATCCGCTGGTATAGAGTGATTCGCTTAATTAGCCTACCTACACCCTTGTTAAGGGCCTAACTGTTGAGGCACTAGGAATCGGATACGTCGGTGTTGGCGTCACGATGCTTCGACATCTAGATGAAAAGAGTGGACACAATCGTGGGTCTTCTCTATTGGCCCCTGTAATGAATTATAGAAATCAGTAGCGGATCGTGATTAGGCGACAATAGGCACACCGTTCGCTTAACAGCCCTCAGGTCTTATGTGAGAGGGTGTGCCGTTGGTTGTGCCGTGCAAGTCAGGAAGCCATGAATTTCCACAAGCGACGGTGACCGCTGCGCGGCGCTCGTCTTATTGTAAGTCCGTCGCGGCTGAGTCCGTTCTAGGCAATTGCGTGGTGGCTTGGAAGATAGACTCACCTTTTCTCAGAGACCTTGTAAGTGCATACTCGCCTGAGTATAGGATAAGCACGAGAAATGATCATACGGCTGATACTCCTTGGTTTGTAGCGATTCACTCTACTACAGTGACTTGAATGTGTCCTTGTTGAAAGCCAGCC"/>
                    <sequence id="seq_t11625" taxon="t116" totalcount="4" value="CCTTGGTTACTCATGGGATGAACTGTTTAAGCATGGACAGAGCAGGTTACTCATCAACGAGTAGGATAAAAAGGATGACGTATCCTAGACAGTTTGTGAATAAACATGTGGCTGCGCGCGGTTGTCTGGGTCTATATTGGGGACACGCAACCATTCTACCGATGTGCTCTTGCACCCGTGGGAATACTCCTATCTAACGCTATAAGCCATGGCTTACTAGGAACCGTTGTTGCGGGATATGCAACGCGAACTACTGTCGTCTGGTTATTTATGACCATCTATTGGAATTATGATGTTGGATGAGAAGCGTTTATCACATTACGTAACCTGCTCTACGCGTGCGTAACGCCTTTCCGGGTCGCTTTAGAGATCTGTTCCCACTTAAGAAATTTCGAGATGCCGAGACTTACGCGAACACCCCTCCCACGGCCCGAGATGTAACCGTTGAGGTCACATCCATCATTCGACCACTTCCAATGTCTCGTCATGTGGGGTATTTATAGGGATTTAAAATCTAGGCACTGCTATGAACCTGTTTTGCAACGACTTTAACCTACCGAGTTTAATGTGCCTGAATGCTGAACATCTCAAGGTTGAGTAGTTACGGGGGCACACAACGACTGCTGCGGCCATCGCGTAAGACAGGCATCTTCACCTCAAAGCGATTGCCTGTTAGACATGCCCTAACTATCGGTGGCCCTATAAGAGTGAGTTCGGCTTTTCAAAGGCGCAAGGGTATCCAGTTAGAAAAGAACAGATAGGTTGGCGGCTCGGCGGCGCATGGTGTGCATCCGGCGCCCCTTTGAGCACATAAACAGGAAGACACGTGCGGCCCAACAGATCAAAGTCGTGTGTGAACCTATTGGAATACTTTAAAGACATGAGGACTACATCCCACTAGGCGTCTCAACGCTTTTTGCAGCCTACATTGGTAGCTCTCTCCTCAAAAATATACGCATGTTTCGTATACGGCTAGTCGAGGGGTTGACGGTGACGCGTG"/>
                    <sequence id="seq_t11725" taxon="t117" totalcount="4" value="GGCCCATCTCTTATGAAACGGCGCGCCCCACCGTAATCCCTCCGCACCTATGTTTCTGATAATGCCGGATTAGCCGACCAAGTTACACTGGACCTTGTCACGCTTCAGAATGATGGATAATGCGAGCTGTACAAGAGTTACTGTCGAACCCAGCTCCACGGCGCGCAGATGTGGAGCATTAAATAGTCTGTGCGGGTAAATGGGCCGAAAAGTAATCACATGACAGGGGATCTTAGCGTCCCGCGATAGTAACTCGCCGGGCTATCGCTCGTATGGAGAGATGATTCTCTCTTGTCCCCGTCACTAGGGTGACAATCGGTCCTGGAATAGTATTCTCGACGCTACGATGGACGTTCTCACGGTCTCTGTGGACGATACTGTCTCGTTCACGACATTCGCGAAAAACCCCGCTGTTATGATCCGGTCCGGTGAAGGTACTATGCACCTTGAGTACCCTACCTAGAACTATGCCGCTGACCGCATGATTAACAAGACGTCATAAATAACGCGATGGATCGAGCTTTGTGGCCCATAGCCCAAAAATGCTTGTTTGACATCGGCGTTCTGGATCACATGACCCGGCACGTCACGCCTAACTCCTTCGGAATTCCATGCACTATTCGCTTCTGGAACTCCCGCGAAAGGACGTCATGTCCCGAATCAGCTGCCGTAATCAGAAGCCTAAACCACGCTGCCGTTGTTCACATATTACGCACCGATCTCAGATGCCCTAATATGCGTGTGCAACAATCACTTACCCCGTAGGACTACATGACATTGGCCCTACCCGGTCCTTGTGAGCTGGAGAACAACCACTCGGAGTAGGTCGTGGTATCGGGCCCCGATAGAAACACACCTAACGGGAAAGGGGATCTAGAGATTGACTTAGGTTTTCTCCCCCGAAGTTTTCGTATATGTTTGAGTCCACGTTACGCGGTCCATCCTTGAAAATCGACGCCGATTTCTTTGAAGGGATTGATTTATCTCGGTAGGCTTTACC"/>
                    <sequence id="seq_t11825" taxon="t118" totalcount="4" value="AAAACAATGTTTACTACCCCACAGTTACGATATCAATGGACGAGAATCGACGCCTGCTTGAGTTCCACTGAGGTTTTCCATATGAAGTTCTCATAGACCTGTAGCGCGGAGGCGGCATTGGCCAATTCGAGCACCACCCGAGCCAGTCTGTACCCGAACCACCGGAAGGTCAATTCATTAGGATCATGGGGTGGTCGTAGAGATCGTGGAGTCGTGTGAGAGTCGTAAAATCCCTGCTACATTTTGGGACTAATCGTATATCGATTCCGAGGTTACTGAGGTTAAATCCGCATTACGCACTAGGTGGATACTGCATCCACTGCTGTCACTGGCGGAGGTGGACATTTCCAATGGACACCGTAAGGCCCGAAGCCGGCTGCGGAATAGTTTTTGACCGTTCATAGTGTTCCTTATCAGACCCTAGCGCAATACCGACAAAGGCCAAATCTGTACAGTTACATGTGAAAACAATGAACGTTAACCGATAGCGAAATGGACTAAAGAAAATCGAGGAGGTCTGTATCTTTGGCCTTCGGGTTTGCGGCGGGCTTGCCCTCCTACCTACACAACCCCCGGAACCTAAGAAACCAAAGTCACGAAAAGGGGCGCGGTGTAGGAGCCTATCGCGAGGCGCAAGGAACGCGATGCCGGCCAACTGCCAGTTTAGTGTATCCGTCGACCGAGTTGGAGCCCCGGAAGGGTCGTTTAAATCCATATTCTAGACTGAATAAGTTGACGCTGGGCGTGCCTGGGAAAGCAATAATCGCTAGTGACTAAAGCCCACGCTACCCGAGTGACTGGGGGATAAATGTAGCTCGGTAGCGATCGTACATAGTAGGTGCCGGCAACCACTGTTAAGCAGAACGGAATCTCGGGGAACTCATGGTGCTGAATTCTTTTTTAACTACTGACCGGACCTCTGTCGAAAGGGTTCTTGTGCGTCAGCGTGAAGGCCACCCTCCAAGCGGTTGATCATCGGATGGACTGTAATTAGACAGCT"/>
                    <sequence id="seq_t11925" taxon="t119" totalcount="4" value="CAGAACCCAACGGGTACCACTGCGTCCTGTGACAAAGACCCGATACCCTGGGATGCATAGATGGCAACTGAACGGATATAGCGTCGTTTCTCCCGGAATGAATACTCGCATTCAATGGCGCTACAGGGCATGAACTGGACAGAAGGACGGAGTATAACGACATGGTGGGACCTCTAGACAACAGAAAAGCCGTAAACAACATAGTCATAAACCGACGTTCTCTGACAAGGTGACACCGGGAGTTCGTGACAGACTCCGTGGTAACATTCGGCTTATCACTGGCCGATCAGGGGCCGCGAGTTGCGAAGTACCGCACTCACCGGCGTCACTGTTAGGGGGTCATAACCTGGTCTGAAGTTCCATAGACAGCTTTTATCTTAGGAAGAGACATTGGGGATTGTAACTGATACGCATCCTAGGCTAGAGTTTGGCCGCCACCGCTCCCTGAAGGTGAATAGGCGATAGCCTTTCCCAAGTCACCGACCTATCACACTATAATTAATGATCCCGTACTGAGCCGAGCGTGAAGCTACGGGATAGCAGCACTCGCTGTGCAACCACCAGCGCGTCTTGCGGTTTTTACATATGTAGCAGCTGCAAAATGCTCGCGCTCGGTGATCTATGTGGACAGCGAGCGTGTACGAGAGGAACCGTTGTGCTATTCGAGCCAGAGCAGTCACTGGAGACAGGGCCCAGACGTTTAGAGTTCCTGCGAGTAAGTGTCTTCATTGGGCGAACCCACGGCTGTCTGGTGATACTACTGGGTCTTATGTGTTTATGGCTGTATTACCGACGGGATGGCTTCAATCGCTCCGACTGTTCTGAAAACGGAAGGATCGCTTAGCCTAAAGTTCATTAGAAAAAGCTGATTACCGCAGGCCTAACCACCCAACGTACACACATATTCAGGAATCAATGCCTGACCGTGCATTGAGCCGCGACACCCGTTATGATAAACGATGTGATTTGCTTCAGGCGCTATGTCGATGTTTATCGCTGC"/>
                    <sequence id="seq_t12130" taxon="t12" totalcount="4" value="CCAAAATGCTACGGCTATTATGCGTCGCATTACCAAAGTGAAAATTGCATTTCTTACCCAGAGACGCCCGGTTATGGGACAGGAGGGACTAGCATGCAATTGGCTGTCTGAGACAGCACCTCATCATCCAAGAGGGGGGGGAGGATTGCTGCCCTAATAACACGGACGTTTGTTACCAGACTTGCTGAGTGTCGGGTACGAGATTCGGAATAATCATCATATCCGTTAAACCACCCTGGGATCTTGTTTAATGAAGGTGAATGTACAGAAGCATCGTTCCCTAAAACGGGTAGTGTTGCCTGTACAAACATGACGACGCTATGACCTTCGGCGATACTTTCTGTAACCGATGTACAAGACGAAGACAGAGGGAGTCGCCGGTATGGACTCTGTGCTGGAGCGTAAGATGTCCAGTGGTCACAGATTGTAATACATTACTACTCACTAAGGTAGGGCAGCATCCGCCCGTACAGTGCGTCGCGCTCGCTAGGCCGCCCGCCACCCTCGTAAAGTGTTAGTCTTTTGAGGGTTACAAAATCGGATTCGGCGGTGTTTGCGTCATTATGCTTAGACATTTTGAGGAAATGACTGAACAACAAGGTGGCGCTTTTCTATGGATGACTGTAAGTACGTGTGGATAGCTGAATCCGTTTGTGGTTAGGCGCCAATAAGCGCTTAGTTTGGTCCGCAGCCGGATTGTCTTAATTGAGAGGGTGAACCGATGAATGTGCCGTGCAAGTTGGGTAGCCGGACATTGAAAGAATATACTCCGAGCGCCGCTCGACGCTGGTCTTATTGTAAGTGCGTCGGGGATGCTGCCGTTCAAGGCAATTCGGCGGTCCGATGGAGGACAGACCCACCTTGTATCGGAGCCTATTAAAGTTCACAGTCGCCTGCGGATATCACAAGCCCGAACAATGCTAAGAGCGAGTATCCGCCTTGGTTTTAAGGGATTCCCTCGTAGACAGTGTCTTGATTCTGTTCCTGTGGACAGTCCACC"/>
                    <sequence id="seq_t12025" taxon="t120" totalcount="4" value="CTATCTCGAACAATTAACGAGACCCTGGGGCCTCCGCTCGCGGAAGAAATTTAATCTCTGGTGCGTCCTGTTAGCCCAAGTTAATATTCGCATGATCTAACAAGTGTTTAACCGTCTCTGACAACTGTATGGAAAGGATCGGTCACTGCCGAGCGTGGTAAACTTATACGTTCAGCGACAACACCAGTTATTGTGATCTCCACGAGGTTACGGTACTCGATTACGCGGCGGATCCAACTGCGCTGGACGAGTCGACCACGATAGGGCCGATCGGAACAATGACCCATTATGACTAAATGGAGATGATCGCTTAGGCCCAAATTCATACGGCAAGCGTCTTCAAGGGTACTTGTCAAAGTTGTTGATTAACGACGAGGGGGTTTGCTTCGCAAGTGTTGGGTGGGAGCCGCGTGGTTCAGCTCCATGACCCACAGCCTATAAATAATTTTAGCTACCCGTTTATCAAAGCGCTTGTAGTACCCTCTTACACCCAAGGCCGGGAGAGCTGGGAATCGTAAACTTCTTAGATACAAACGCTTAGATCCTCCTTAGTCCTTCCTCAACCTCGTGTCCTTGTACCAGTCTATTGACTCCGGAGGCCGATTGGTTACTTATGTACGTGTGCGATGATGGGCCGCACTTGAAGGACTCAGCTTCCGTAAACCCGGCTGCCCTAAAGGTCCAGTAGCAGATGTGAGGATGTGTCCGCACTTCTGACTCGAGGCATCGGACGTAGACGTCTGGCCCCCTTACCCATTTCCCGCTTAGAAAAACTACTTGATTCATCTTGTTGATGAGTGCGCGTGGATCTATGCGGCAGTAGTGTGTCTAGTTATGGCAGGACCTGTGCACGAATCTGATGTATCGTCTGTATACTGCATTTTGGGGGTAGGTACCGGGACCTGTCTTGCGGAAATCGGAAGAGGAGAGATCAACCTTGAGGAAACTTTCCATGATAGTTCGGATATGCAAATTACGCAGACAGCTGCCCAAGCCCAGT"/>
                    <sequence id="seq_t12131" taxon="t121" totalcount="4" value="GGAAGTATAAGGGTCCTTTCTGTTGGCCCATGCTCCGTTCGCATCGTGTGTAGGGAGCTAGTGCGAATGACATGCCCGACCATGGGTTCAATATGAGACCCTAGTGCGTCGTTTCAAATATAGAGTCCGTCGCGGGCTTGTTTATGACCCATCTGAGTTAGAAGATTCGATTTCCATTTTCAAAGTTAGGATCCCCCACATTCGAACTGGTAGCCCACGCCTTTGTAAAGGAATCGGTAAATTCACGACCTAGCAAACGAAAAGTGCTCGGCGAAGCTGTGAGATCTGCTGCCTCCTGAATCCGTACCCACTATTCAAGGCACCTCCCGGTATCAGCCTCCGCAACGAGTGGCATTGGTTGCATTCACTCTGGATACCTTACCTTACATACGATTTGAGCCGATTAGTCAGTTTCCGCGCTTTGCCAGTGGCCTCCTATGATGGTACGTCGAGGGTGCAGTGTTAACCGTTTAAGGCCGTCCATTCGGCTGTAAGCTTCTACGGATGTCGTATATCACCAATGGTGTCGGGATCAACAAAAGTACTCACGACTTTATTTAATGACCCCCACTACGTTAAACTCTCAGTAGCTGGGCCCGTGTTATGCCCATATGCTTCCCGGGCGCTGGACAGGATAGCGTCCTCTTACCATCGCTGGTTGTGAGTTCCCTGTGTAGAGTACACCAGACAACATCATGCGACCTATGTGTGTTATGACGAACTAGCCGCGCGAAATAATTTCCAGTGCTCTACCCCGAAACCATTGTTTTAGAAATCTTCTAGCTACACATTGGGGAGGAACTCCCAAGGAGTCTCCATGCTGCTTGGATCCACAGACAGACCATGTAAGTGACTAATCTCTGCTTAGTATGCTTCTGATCAGTTCCGGGACCTTTTGAGAGTCATCGTCGTGGTACCCAAGCCGTCTGAAAATAGCAGGGCCTTGGCGACAAGCCCTGATTCATTTGACGCCCTCTTAATGGGGAGCAATCAGGTGCTC"/>
                    <sequence id="seq_t12227" taxon="t122" totalcount="4" value="AGCCCATCTCTTATGATCCAGCGTTCCACACCGTAATCCCTCCGTACCTACGCTCATGATAATGCCGGAGTAGGCGACCCTGTGCCACTGACAGTTGTCACGCATCAGAATGATGGATAATGCGAGCTCACCACGAGTTACTGGCGAACCATGTTCCGCGGCGCGTAGACATCTACGATTCAACAGTGGGTCAGGGTAAAGGCCCCGTAATGTAATAACATGACAGGGTATCATAGCGTCTCATGAAAGGAACTCGCGGGGCTTTAGCTCATATGGAGAGAGGATTCTCACTTGTCCCGGTCACTAACGTGATAATCGGTCGTGGAAAAGTATTCTCGACGCTACGCTGGACGTTCTTACGGTCATTATGGACAATATTATCCCGATCACGTCCTTCGCGACAAAACCCGGTGTTATGGTCAGGATCGGTGAAGGTACTATGCACATTGAGTACCCTTCCTTGAACTATGCCGTTGAGCGAATGTTTCGCAAAACGTCATAAATAACGAGATGGAACAATCCTAGTAGCCCATAGGCAAAAAATGCTTGTTTGACGGCCGCGTTCTGCTGGACACGATGCACAAGGTCACGCCTAACACCCTCGCAGTGCCACGCACTATTCTCTTCTGGAACTCCCGCGATAGGACGTAATGTCCCGAACCAAGCCCCGTAATCAGATGCCTAGACCACGCTGTCGTTATTCCAGCATTACGCACCCAACTCAGATGTCCTGATATGCGTGTTCACCAATCACTTACGCCGTCGGAATCACTGACAGTGCCCCAACCCGGTCGTTGCGAGCTGTAGCACAATCACTCCGCCTGGGGTATGGAATCGGGTCCCGACAAAAACACGCCTAACGGGAAAGGGGATCTAGAGATTTACTTTGTTTTTCTCCCCCGAAGTAGTCCAATATATATGACTCCACCGTACGCGGTCCATGCTTGAAAATCGACCCCGATTTCTTGAACGTGATTGATTGATTTCAGTAGGCTTTACC"/>
                    <sequence id="seq_t12325" taxon="t123" totalcount="4" value="TCATCCACAAGTTGCCGGTGAGCGGTCACCGTCGTAACCAAAGCGGCCACCCCTGATCCATTGAGCGTCGCCGGCAGCGGCATTAGTGCCCTGCAAGACAAACAGCCAAATGCTAAGAACCATTCGAGAAACGAGATCTTAGCTATCTCGCAAACAATCTACCTTCCTTGTACAACTCCTACGATCAACGGCTCCGATCATGAGGTAAAAGAACTCAACCACCAGAAGACCGTTCGTTAGCCTAGATGCGGAGGAGTTTAGTTGAAGGTGGACGTACTGTCGTAGCACGTCCGTTTATCAGCGTTTAGGCCGACTTGACATGGGTGCATAAAACCTTCCACCAGAGAGGGGAAGGCATTCGGGAAGGGTGCGTTTTACCATGCTCCGCCGAGAGAGTCCAAGCAATCTCGACGGTCTTCAACCGCTACTAGAGTTATGGGGAACCGCGCGACCATCGTAATGGGTACTATACTGAGCATCGCGAGATGTAAATTGTTGTCTCTTAGTAAAATCCTGCTATCTGGGTCGCGGATACTCGTGGAGTCTGCTGAAAATTAGTAAAAAACTATTCTCAACTCCGACGCTCAGACTTCCTCTAGAGGGATGAAGGGACTGATAAAAGGTGAGGTGTATTCGCTCAACGGAAGGCCCCGACATTCACAAAGCAGTGAAAGGCCATTCACCGGGCCGAAAACGAGTGGACTCTTGACGTACCCTAGGGCCAGGGCCTGAAGCTCAAACATCTTGCTGTAGAGTTAATGCACAGCCTATAGGTGTTCGTGCACCATTATCACGGTAGTACCGAGCCGCGGAAACAAAGCCCCAGAAAGCGCCTAAGCAGTAATATACTCGGACTGTCAGAAGAGCCTGACGCGAGTTGATTAGCGGCTACATTCTAACCGGACAGGTGCTGGACACCATTCTATGGCCTGGGCGTGTACCGGAAGGGTTGCGCGGCGTTAAGTATGGGCCTGTGACGGCTTGGGAATTGTCTCCTACA"/>
                    <sequence id="seq_t12425" taxon="t124" totalcount="4" value="GAGTAATCCGTTACCGTCCTCGTCGTGCGGGCCTTCATCGCCTAACGAGCAATGATGTAGGTTTTTTCGCAAGTCATTTCGACTCATTATCGGTCGATTGTCATGATGCAGTCGTCTAAACGTCGAAAGTGAAAAATCAGTGGATCACCAAGATGCGCCTTCCAAGTCGGGATACATATTGGCTGGGAATAACAGTGCCCGTACTCCCAAAACTACAAATTGTAGTTATGTTTTAGTCTATAGACAACGTTGCTCTTACGCGTGTCGCGGGACTACACCCGGTGGCCTAAAAGTGGCCACTTAAGTTAATGTTTATCCACCCAAGCTTACGACAGTGATCTATATATCAGGGTTCACGTCAGTTCGTCCGATTTACTTTATTTCGGGCAGCTCGTATGTGAAATAGTTACAATTCCATGAGATTGGACCGCTACTTATTGTGATAAATCTCGTAACATCCAAGTCACCATGTAAACCAGACACCGATAGACGGGATCATCTACCATGTTTTCGGTAGACGCTACGTGTAAAACCTAGACAACTACGCGGACGTTATGGTGCGAGACCGCAACGTTCATTAGGCATATGGACGTCGTGGACTCGTGTCTATCGGTTCATTGCCTGTACAGACTGAAAGTTTACGTGCAATCCCCGTGAATACGACGAATGCCAGTGTCCATATCGCGGAATCACGCCAAGTTTTAGCAGTCTGCAAATTAGGCGGGAGACGACACAACCACGGCCCGAAGGCTGCCCTTATACTATCTCAGATCCCTGACATGACAGAATGAAGGGGAATACCCGTATCTACTGTTTCCCGTCGTCGGGCGTGCCGCCTTGTATATAGCATGCAACCTCGTCGTTTGTTCTGTCGGTGGTTCCAAGTTTACAAAGACCTCATACAATGTGCTTACAATTAGTCTCTTATCCGAAACCGTGCTGCTGTCTCAAGAGGACCCATTGGTTTTGCGCGTCTGTTGAGTTTCTAGCTAATAAAAAT"/>
                    <sequence id="seq_t12525" taxon="t125" totalcount="4" value="TGATTCACAACCCCACGCGGCCATGAAAGATCGACCATTTACCGAGTTACAGTCGGTCGAATTACACTCATCAGAGGTAAGACATGAGGTTTATAACCTCGCTCTTCCGGCCAGGAGAATGATTATAAAAAGAATAATACATAAATGGACATGGAAAAGCGGCCGGCGTAATATTTTGGCGGGAGGTTGTATTATTTCAGCCTGTCCATAACTGATCCAGACTTCCCAACCTTTCGTGAACGCCGGTCCATGGCTAAGCTCAAGAGTTGTCGCGAGGACTGAGATGATAAGAACGCGCACAGGATCCGCGGCGAACCAGAACCCCTGGTCCCAAGTGGCAACCAACGACTCCTGCGGCATTGAATCTCTTGCGCCTGCTGCCGCAATCTGAGAACCCGTGAATACTAGGGGAGGCTCTCTCTTTGTCTCGAGCTTCTTTTATAGAGATCATTCGTGGCCACACCTCCACCGGAGGGTCTCCACGTCGGCTCTAAAGCACGTATCAAACCAGCCATATCTACAAAAAGCATGAACTCGTACGTAATGATTCTCTGATGGTGGTGAATAAGACTGCTGGTGCCAGTACCTCTCACGGCAGCAAAACCAGCCGCTAAGGGATAGTATGCGGATCATAATTGATCGGAGACGTTCTCGCGGGTGCACAGCAGTCGCGGCGGACCATCTTAGGGCGCTGGAAGTACCTTCCGCGTTCGATGTGGCGATAGGGGCTCATTCGACGACCAATTCAGGTTCCCGGAGAGCCAACATACATACGGGTATAGGATTCGGGCGAAATCGGAGTTCTAAAGTCCCCGACCCCGTTGTACTACTGCCCCATCTTGTGTGCTCTTTCATGCCTTATTTGGGCCTAAATTACCGTGAACGAAACGAACAGTCGGGCTTCTTTGTCAAAGTAGGATATTAGGCCTCAGACAATAGCCGGACATAGGCCTCCTTCCATTGACATGACTAATTAGTTTGTAAACTTTATTATACATTG"/>
                    <sequence id="seq_t12625" taxon="t126" totalcount="4" value="CCGACGGTAACTGGGCAGTCGGAACCGACATCCACCAGTGGTTTCCAAACCAATCGGCCAAGCTTATTAATTTAATACGATTCAGGTAAGATCAGATGTGCGAGTACGTATCACGCTACCTGGTAAGGGCCCCATTTAAAGGACCCAAAACATTTCCCGTTTTAAGTCCGTTAGGAGAGTGCGAGTCGAATGATACTTTATCAGTTCTTCATTGTCCGCCTTGAGGCGAGTAGGCGAAACAGGACCGGACGTAGGGGAACGTGGGTGCACAGACAAGATCGCCAATGGATGGAATGACACCAACAACCCGGCAGACAAGCTACGCATACGTTGATCGTCCGGCTAGGAACACTCCAATAGAGTAACAGTGCGGCCTAGCCACTTTCAGAGACCTATCTTACCTTGAATCACGTTTTATCCCTTGCAGACGTAGAGGTGTCGCAGCGGATCTCAGCACAGGGTGGCCCACCTACTCCAAGATCCGACAACAGGACCTATAGCTGTGCCTAGCTAACGCGGACTGTAAGGAAGGTCTTAGCAATCGCTTCATGTGAGATGTTTTGGACGCGCTGGGAGGCGCAGAGGCAGAATAGACCTATGGAATTCGCCAATTAGTCTTTTATGTAGGATCTTTGTCACCGGAGAGAAGAAGCCCCTGTACAATAGCGTGGCAATATCCTTGCCGCGAATACATGTACTAGTTCGTTGTGACGTCGTAGAACATGTGGGCCGAATACCTAACCTTGGTACCAACTGCCTCAGCATTGATCGTCGATCATCTGGGCACGGCTCTGGGAAGGTCTCCGGGGCATTCGCGAAGTGTTGCTCGCCGGAAGCATCTAGGTGTCTAGGTCAACACGATACCGATTCCTGCCCTGCCCAACCGAAGTAGCGATCTGATACCTATACGGATAGATGTACCCTCTCCAAAGGTTTAAATACGCCGGAAACAATAGGTCATATCATGGAGCTCACGTTTGCCGCGTTCTAAGCCAGCGAG"/>
                    <sequence id="seq_t12725" taxon="t127" totalcount="4" value="CTAATCACTGCTGTTATCTTTCGTACCGGACCCACCCGCGTGGAAGCCCGGTACTCTGTCTAAGACATAGTCTGACTAGCCCCGTACGGTGAGCTCCTTGTGCACCCACCGGCCCATTTACTGTGTCAACGCCCGCTAGGTGCAAAATAATCCGTGACCCCGTAGGGGTCGAGAAACGTGGGGGGCACCGGGGACGCTGAATGCGAACAGTACAGTGTTTGGTATTAAGACGTATAAATCATCATCGATCAGCAGGGGGCTAACGCATCGGTCTGGTCTCATTGGGGCTTAAACAACCTGCAGTAACCCTGTCGCCTTATTACTAAGGGATTCAGGCGGATCTCATCCTTTCAGAACGCGACGAAAAGGGCCCACGCCGCAACATACGCGACACAACCTATACCGACCACCAGTGCTTAACAGCCGGGCCTAATTCTCACAGTGTGGCTCCCAATGGTAGTTTGAAAACTCCGGAAACGAAACTGAATGATCGAGCCGACGGGACTAATAATCTTCAGCGCTACCTAGGGGGCCGTAATGTCAAAATGGTGAAGGGCAGTGTTACCCGCACTGGATCGCCCTATTATGCACGGCGTACCGAAAGAATGGGTATATCGGAAGTTTAACGACCTTCTATTAAGACGTCGACGCTGAATAATGACACGATTTTTCATTATTCTGTGGACAACCCAGATAAATGGCTCCTACCGGGCTTACAGGGCATTGTAAGAGTCTAGGGTTCGACCATACGTCCCAGGTTGTAGTTGGACGTGTGGACGGCTAGAAGTAGAGTGGTGATAATCGACTAACCCTGAATTGGGAACCGTCGAGCGGCTGACCTGGAGACGAGTTACGGAGATTTACAGCATAGACTCTGAGGGCCCACCAGTCCATGAACCCAAGATTTACCGACATGAATCGAGGAAGCGGCTCCCGTTGCAGCGAAATAGAGGACACCATGCGAGATAATCGACTTTCTAGGAATCCACTGAATTGGTCG"/>
                    <sequence id="seq_t12825" taxon="t128" totalcount="4" value="CACCACCGTGGAAGGGGAGATCATACAGTCACAATCTGACATTGGACTAGCACTTGGTAGCTGTTGCACTCCGGCGACCACTGATGATAGTTCACACCTCCACAATTATTCGTGGGCCCCACACCTCACCCTCTTTATGAGGATATCGTACGTCGAATGCTTGAGGTCTATAAAGAAAAGACCCCACGAAAAGGTAAGGAGAACTATACAACATGTCCTCCGAACGACGGGAACATACTCATTGCAGTATCAGTGCGGTGGTCTTTACCGAACTCAGCCATATGCCTACGAAACTTTTCTTGCTTTTATGGATGTTTATCAAGACTGGGAGTAGACAAACGCGGCCCGAGCAATCAAGTAAATGATCGAATACATTAACACCTGCCTTTTTCTTGGCGCCATCTTATCGCGGTGACGCGTGGCTTTCGGCACAGCCGCGGTCCAGCTGGCAATTTGATGTACTACGAAACCCCTTGTATGGAATAGGCCTGGACATTGGTGGGGCCTCAAACGCCACTGACGAGAGATGGCAGGGTAGGGGCTCCCGATAGCTTGATCACAACAGGATCAGACACTGGTCGACCTAAGCTCGCTATAAACCTATACACGTAGTCATCGGGACATAGCGGTGGAAGTCGCGCAGTATACAGTCGTTAAAGGCGGCCTGTAGGGGCCTACGGTCGATTTGTTACGTGCTCCGCTATTCTGTTATTGCGGGATTTTTATCGCTACTGGCACAGGATAACGGCCTACCCATCTAGTTAAATAATTGAGATAGTCCCGTATGGAAGTTCACTATGAAGCTGCTTGTCAGAGCTATCAGCTGAACACCTAACGGGAGAAAGACAGAAAACCGTGGATCTGTACGACTGTGTTCCTAACCAACCTGTGCGCCTGTGGTGGCGTTGTACTAGTTGCCCACTTGCACAGTGACCGTAAGCCTATAGCATTCGCTCACCCGTATACCCCGGGAAACCCTATACTATGGATGGGGGTCAAC"/>
                    <sequence id="seq_t12925" taxon="t129" totalcount="4" value="GGACGGTGTTCTAGACAACGGTATACCTGTTCTGTCAGCGTCGGCACTAAAAACTGATCGACGCACAAGCCAGTTGATCATATAAAAGCCGAGCCTGATGGCCCGTCATTTTCCATTCTCCAAAATGGCCACTTGGGGGAGAGCTACCTATTTAGATCCTGTCCGCAGATTCAGATATAGTATGGGCGTCATTAGAAGGATTATGTAATACCACGCCCCATTTTGTGCATTATAAACATAGCAAGGCTCATCTAATTGACACAATGTACACGTTCGATCGTCAAGAATGGAAGCGCGTTCGTAGATCGGGTTCTATCCTTAAGAAGAAAACTACCCGCACATTCACTTAGATGGGTTTGAGAGTACCTATGCGTAGCAGCTCGCGGTTTGTTCTGTACCAAGGCATTTAATCAAAGCGGTGGCCAAAGACGTTTCCGCAGATCCAATCTCTATTGAGGCATGTAATTCCGTCTGGTGTTGGGTGGTGTGTGGGGGTGTACGATGCCCCAGAGATAATTCAAACAACGTTTGACCTTGGTGGTGCTGTCGGCGCTCACTTGGACCGGCTCAATGTTAACGGGCTTTCGATTTACAACATGCGGAGACGGCAGTCGAAGGTCACCGAATGCAAGTGGATGTGGAGCATAGCGAGATTACATGCGGAGCTTCAGCAGGGAAGCGAACCCAAGGACTAACCCGTGAGTTTTTTTGAGACGTGTGTATAATACATGGTACTACGGTGTACTGCAGGTCGTGCATAGAGACGTTCGCAGCGAACATCTTGACCGATCTTCAGTCCTTTACTTCGCTAACGACGGACTGGTAGCGCTCGTAGAATTGAATTTCCTCACTTAGCAACTGCGTTTGGACGCCTACGAGTGGCACTAAGACGGATTTTCTGTCCCTAAAGGGTTGTAACCAAGTGCACACTGAAAAAGACTTTACCCCCTAGCGGGTGCTCCTAACCCGAAGACAAACATGAAAAGTACCACTTACAGCC"/>
                    <sequence id="seq_t13109" taxon="t13" totalcount="4" value="TGATCCAAATCGAGAAGAGCCCGGATAACGGTAAGATAGAGGTACGGCACCTACAGAAGATAACCTTCCATAGTTTACACCGGGAGAGAAGCAGGAAACCTCTTGTTTTCTAAAGAGTACAATCGAAGAAGGTAGCTAGCCTCAACGAAACAATTTTAACCTTGACGTTTGAGGACCCCGATGAGTCAACCGGCTGCAACGGTCGTCCTTAGTCATCACAAACTCTAATTGGTTGGTTAAAAGTCTTCCGGGCATTTTACCGCGTTAAGGGCCCTCTTGAAGGAGCCGCTGCAAGAATTCCCCTTCCCTGACTCTTCGACTTACGAACGACAACACGTTGGGCGCGGAATGGCAGACTACGAAGAGGTCTCAGCGGGACCCGTAGCGTAATAGTCACGTCACTTTCATAACAGGTTGGCGGCTGCACCTGTTCCTCAACCGCGAGTTCCTGTTATTATAAGGAGCGTGTTCCAGGTAAATAGTTCTGGTCACCCGTCCGGCTCCCGAAGAAACCAGTGATCATCATGACCAGCAGGAACTAGCATTCCTGAGCATGCAAGAAATAACAACCCGAAGGTCCAAATATCGACTCAGCATTGATTGCTAAGGGTGTAGCCCTTAACCTCCGGCTAATATTAAACTGGTGTTCCACGACAGAATGTTACCACGCTCGGAGTTGTTGGAACACATTAAAAGTGACCGTAGGTTGCAATGCGCACAGTTTAAGTGCAAATTGCCACGCTCAGTGTGCTGACAGAATAACGCTACAGCTTGTGCGCTTATGCGTTCTATCAGGGATTATCCCACGAAGGGAAACGCGCGGGTGGCAAGTCAAGATACTAGATCGACTCTGACTGGCTGTACCGGCTGAGGTTATACATTCGGTGCGTAGACAAAGAGCGGCCACTCGGAATTCACGGGATCATGGCTGGACGGGCTTTTGCGTGGTGCCCATGGCCCTTACCACCGCTGAGTAAATAATGTCGGATACATTTCCGTA"/>
                    <sequence id="seq_t13025" taxon="t130" totalcount="4" value="AATTTTTTAAGTGAGCCCTCACACAATCGATACCGGTTCGGGCGGTCTCTCTTAGGCCGCTCAATAAAGGAGTCACCAAGAGTTAGGCCAACTAATACGGGCCATTCTATTCGGAATACGAGGTTCGGGTCCACTCCCATCTCGCTTCACTAGTAATTAAGCAGACCATTTTGATTTTGTACGACTCTGGATTGGCCGGGTTCATTACCTAGCCTCCCCGATGTTTCTCAGTCGCGGTTAGCCACATTTTAAACAGTGATACCATTGGGCCCTCAGCCTTTGGAACCTAAGGCTCCGTACTAACTACAAGGGGAAGAAAGGGTGAGTGGTTTAAATTTATAGTCGAGAACCACGAAGGCTGATTTGCCTTCGGGATGTGAATTAGAGTCGTGCTATCGTGCCTTAGCCCTGATTCCTAGCATTTTAGGCTCTCGTCCGGCATATTGAGTAGACGTGGCTGACTTAATTAGATGATCCTAAACGAAGAGGTGAAGGATTAAAGGCGGGGGATTCAAATCCAACTTCTGCCCGAAGTGGTAGGCCACTTTATCCTCGGCGAACTCGACCTGATGACCGTACGGTGGCGATTTTAGAACAGGTGGTGTGATCCCAACGCACGCTCTGGGATGACATGTCATAGGCATAGAACAGGGGGCGGCGCCACTCTTGATCCTGCATGATTGGATGATAAAAGGATCGGATGTTGTGTTATATCGATCTGCTGGGGATGAGTTCTCTCTCTCCGTGATTGCTCCGGCGTCCGTTCATAGAGTTGTCGGCTGCGTGGCCAGCTGGGAAATGAGGCAAAGGAGGCGTCGGCAATCGGTTCATCGCGGGTAGTGGTTTGATAGGATCCAGCAGGCGGATAAAAGTTCCCAACGAAAGAATATAACCCTAGTATAGCTAAGTCACTATCAACCATGTAGCCGGACCTATTATAGCGATGGATTACTCATGGAAGTAACATAAGGACCAATTTGTAGTTCATACATGAGCCTAT"/>
                    <sequence id="seq_t13129" taxon="t131" totalcount="4" value="ACTTTATGTGATATACCACTGAATCTTTATTCGCTTTACTTAGGCGCGAACATCTCCTTCAAGTCCGCGCCAGTCACGCCTTACAAACAATGCTCCGAGGTGGAGAGAGGGGGTCCACTCCCACCACGATGGCTTGGCGCAGCCGGCCAAACTAGGTGGGTACAGAAAATCCAACTATAGAATGGAAGCAAGTTGAAGACCACCGTGATCCTAGGACGCCCCATATTCATTATAGGTAGCCAGAGCGCCATCTCACTCCGACGATAGCTAAATGCCGCCTTCAAACTTATTAGCTGTGTCGGAAAGACGGGCAGCTTATTTTCATTTGATGTTCCACGGCGAGTATCAGGAAGTCGCGTCAATCATCCACGAGTACAAACCCGGGCTTAGTCCAGACCTCTTGCTTGTGGTAGGACAGGTAGTCACTGGCGTAGGAGCATATCGAGTTTTCACGTAAGTGAACTATCATTCCCTTTACTGCCAGATGTCGAGCGGGCGGCAATCACACCGCGTTAGTTGTCCCTCACTCGGATCTTGGCTACGGGTTGAGAGCCTAGTGGGAGAAGCCAATGTTCAAACGTTTGATGGTTAACCATCGGGGAGTACGCAATCTATATATCCCCAATTTCACTTTTGGTTGGGGCGTAAGAATTTCTAGAACCTTCGCTTACCGCGCATGATATGTGCTCGGTTAAACCGTTTGCTGTGTGTTTTAGACCAAGTGACTAATATGAGGAAGGCAGATATCCGACCATCTACAGAAGGTCCCACATTCCGCCTCACGACGCGCTAGGACGGCGTTAAGACTATCCTGTATTTCTGCTACAACTCGTACAAGGCGTTCTGAGCTTACCACACGATCATGGTTACCTCCTAGTCGAGAAAAGTGGCCGAAAAGATGCCAGTTACCCATAGTCAGATCTGGGTCATCCATAAGTAATTTCTATCATTGTGGACCCTCTGCCGCCAGAGCCCCCGTACACGAGTCATGGGGGGTGTC"/>
                    <sequence id="seq_t13227" taxon="t132" totalcount="4" value="CATACTATGGTTAAGTACAAACGCTCTTGCCTCCGAGCTCAATCCAGTAGTATGCCCCGAGAGAGCGGCCTCTACATGCGTTTGTGCTCAGAAGATGTACCGCATGGTGCAGAGCGGTATGGCTACATCGAACGGAGATATTTCGGAATCGAAGTCGGTCACCAGTTGGGACATGAGCGTCACTACTAGGTAGTGGGAAATACTCGCCTACATAAAGAAGTCGAAGTTTATAGTTGGTTCCCATAGCCGACACTATGAAGCCTTTCACTAGTCTAAACTGATGTTCCACAAGTATCGGGGCAAAACACTGGACCGTCGGTCTTGACGTAACGCGGACGAGCCTATCCAAGCCGAAGCGAGGAAATTCTGGCTCACTATTCGGGTGAAAGCACCTTTTAGGTAATTTCCCGGGTTGCTAGTCTTGTAAGGTCACAAAATGGAACAACCGATTTACCTCGTCGAGTAATATGTGTGATTCCTCGTGGATAGCATGACGTTACCTTCACGGTCTTGGGCCGTTCAATGGTTTGGGCAACATACGAATTAAGAGTTGATTTGGATTTTCTATTCCTAGCTATGCCGAACGCGAATATTAACACAGGCCCGATGAAAGAATTCAATCTGCCGCGCGGCGTTCCCGATAGTTCATCTCGTGCAAGCTAGGGAGCCGTAAAGAGAGCGCGGGTGATCGTAGTTATAGAAAGAGGAGTATATCGTGAGTGGCGACACCAGGATCAATGTTGGCACCCTTCAATTACCTTGGGGCGCGGTCTGAGGTGGACCGTACAGGAAACATGTGTTGGGTTAACTTGTGGCGTGGCCCATATAGACGTCCCACATTTGGTGGGCCCGGTGCAGGATAGGTAAGTTAGACGGATTATTGGCTTCTCATTCTTAAAACTTGCTCGGCTGCGGTGTTGGATTCCCAAGTTCAGGCTCTTTGACGGCATTGGTAACTTGAGCGAACGGCAATACGCGTTCGAGCTCAGGTAATTTGGCT"/>
                    <sequence id="seq_t13325" taxon="t133" totalcount="4" value="AAAATCCGACATTGGGGGCCAGGCCTCAAGACAGTGAAATGTTTGTGAACATATTCACAACTACAGCACCTGACCTGAACCCAGAGAACGGCGTCGTGATTGTCGGTTGGCCAGGAGTTTGTCGTTAGAAGTCACCAATTAACCGTAGAGTCAGCATTAGACGGGGTGATTATATTGACGCAGGGAAAAGCCCCTACAAGGTTGGTTTCGGGTCTTGGCGTTGCGGACATACGTTGGCATCCTAGTCAAGCCGAGGTATCTCAATCCCGGGGGAGGCATAGGCTCCCTGAAAGGGTAGCACCTTGATCTACCTTCTTAGAACCCCGCTCTAAATGATCGTTCGCTAGGACACAATCTTCTTGAAGAATTTACTTACGGGAGCACCCGGGTGGCGATCGATTGCATATTTATCGGATGCCTTCCCAGTCTTGTCCGCATGTGGTGCCCCAGTGTTTGTTCAGGTTCTACTTCCTCATCACCGCAGTTCTACCGTCCGACGGCTAGTCAATATAGTAGAGCCGGGGCTTTTTCCGATAAACGACCCGCCCCCTTTGCCACCAAAATACGACGAGCACATATACCCTGGGAGGATAGTGCGCATGTGCAAGCAGCTCGGGCGGGGTTGTTGGGCTTGCCTTAAGTGCCGATCTCGCCATCCGTATCACGGGTACGGGACCTGTACGCATGCTGAACAGACAATCGAATGACGTGGTGGCCACGTACAAGCCCATTGATGGGCTACGGAGTACGCTCTGTGTGAAACCATAGACGGGGTTTTCTTGGCAGCGAGTTCGCTATGTCATGGACGGGATAACATCGTTTTGCTAAGTCGGCTCTAACAATATAGGCCAGGAATGGAAACAGGGATCTACAGCTGACGGTCCGCACGCCATCAAGGTGGCCAAAAAAAACCATCACGTGCCCTAAGAGGTTCTGACCATAGAATAGCTGGCCCGTAAACTGAAGTTAGGCTTTATCGCCTTCGCGATAGTTAGATATC"/>
                    <sequence id="seq_t13425" taxon="t134" totalcount="4" value="ATATACTTCGTATATGAAGAGCGAACCAGCTCCGGTACGCTTCGAATGAGTTCACCTTTATTTTGCTGCTCACCAGATAATCTAGAAGCTGCATAGGCGCCGCGATCGGGTAAATTACGAATCGTTCTGTATCAGAGTCACTCGCGGCCACCTGTTATATTAATCGGTCCGTAGAACAGTCTGTACTGTCGCTTGGCCAATGGCTGGTTGAGTAATCCCTTCGGCCTACGTTAGAGCTCCTCTCTAGGCGGACGTCCACGTCTAGAGCGAATGCGAACTAATCACGTATAATCAATGCTTTATGTCCGTTAACCGACCTAAGAGCAGCATCTGTTCGAATATGACAAGTGTAGTGCAGAGGCCCCCTAGGATCTCTTTTAGGCCTAGCGGGGCACCTGCGTCAACACCCTTAGTTGCCTGGTAGCGAATCCAGACATAGCACCCTCGCAAGTAACCACTCCGTCAGGGTACCGATGCCATTTATGCCCGCTCATACTTGCCATTACGACTGCGGCACGTTTGGAATGGTGAGCTGGGTCTGGAACAACACTGCACGGTGTCAAATACCTCGAGCTTAGGGACGACGATCACTTTTAAATCTGGTCACTACAGGGATGATGCCGTTGACGCCTAGTGCGAGGAAGGGTATGAGCGAACCACGCAACTCCCGGAAATAAAGGCATACGATCAAAAAACATCACAGTGTCATGACATATCGTGTACAAATAAACAGAGTACCATAGGCATCCATCAATTAATCGAGGCGACGCGACTATGTTGAGCACACCCGCATTATACACACGGGCGCATTGTGATCCGGCAAGGGTATGTCTCTCGAGCTTCCATCGATTACTGCTTATACCGTACGGTGGCTCCTTACTAAACGTCTGATGGCTCCCACGGGCTAGGCTTCGATTAGAGGATCCAGACGGCGGGCCCTGGCCCGGCATAGCGAGAGTACATGTTTTGCAACCGACATCATAGAACATTGCACACAGTT"/>
                    <sequence id="seq_t13525" taxon="t135" totalcount="4" value="TAATCAGCATTCAGCCGGTTAACAGGTACCGTATTCGAGAGATGCTGCCTATGCTAGTAACCAATACACGTGACTGGTGCACGGAACCCTACAAGAATAACGCGGGTCAATATGATCCACCAAGAGGACATGGATCGTCCCTCTAGCGGGGAAACCCTGTTCTTGGACGTAGTGAGTTAAGCCATAACCTGCCGGGTATCCGTAGTAGTGGTTCGTCCCCGCGCTTACAAGAGTTAGAAGGAAATATCAGCACTAGCGGGCAGCTTGCCGAGTAGGCCCTCGCAAAGGTTAAAAATATCGCCAGTCACATACTTCCTGTGGTTATTACGGTTACAGGCATTACTCCTCCGAGAATAGGTTGAACTGCATTCATTCTAAACGGGTCACAAAGCAGTGCGTTTTCCCCCTCATGGGGGTACTTGGGTGTCATCACCTCGAGATGGGCTCCGATCATGTTTAACGTTCTCCTTACATCTGGAATGAACTTGACGTCCTTAGTCGAGTTTTCAACTACTATGTAATTAGTGGCGCGAACTGCTGCACCCTGGCAGTCTAGAGAAGGCTGGAACAAGTACGTGTGATCGCATCAGTGGGTGTGGCGCCTCAGACGTTCTCGGCAGTGATCCCGGGGAGTAAATAATGGGAGAAACAGGGCTCTCACTCCTTAGCCTGCCATATGGCGGTGACAGGGAAAGTAGTCGGAGATGCCTGCTTGACGTATGCAAGACCACTATAACTTCCTTTTGCGGGCCCATCAGAAAACCTTCGGCCGGGTAACGCTACACCGCCAACAGGGACCACCTACACGCACAAATGCAGGTTAGGTATTAGGGGGGACACTGAATCAGGCAATACTGGTAGAATTTGGCGGTGCGTGCCTGAATATCCACAACTTAGGTGGCCAGGCGTCACCCAAAGCGCCGTCATGCGGTCACGGTATTGTAGTACCACACGTGGGTACATCTATGATAATTGTTCAACGGAGAATTACTGTGATAAA"/>
                    <sequence id="seq_t13625" taxon="t136" totalcount="4" value="TAAATACGCGACCCGGAAATTCTTAAGTACGCATGTCTTCCTTATGTTTGCCCAACATCGGTTTATGTACCCAGAGCGCTGGATTTGTTATCCGCCAAATTGACTTAGTTGACTGTGTTCGCTCTTCTAGATTATGGGAGATGTAGTGCATGCTGCGCCTTAGTTGTATTGCAATGAAAAGGTGCACGTTAAAGTGCGCGGTCCGTAAGCACATTGCCATCGGACATGCGGAATACACCTGGCTTTTTGTCCACTATCTCGTACCACGGTACGCCGGCCCTACAAACTACTTACAGGTGCTGAGTATGAGCAGGCACGACAACTCGTAATGTACAGCTGTGAGGGGTTGGGGCTCTAAAAACCCACGAGAGTCCTCGAGTCAGCGGATGGCCTAGTTCTACGCCTATGCTGTTACCCCATGGGGAACGCTAGAGCCTTTAAGGAAAATACAGGTTTAAAAAATTCTAATGCCTTGCCTTGGGCGCTGGGAAGATACGCGTAAACAACCAGACACAACAATTTGACGATTTCGCGGCCTATTCTCCTGTAGGGGTGCACGTCATAGCCCTAAACCTAGAATTATATTGGTTTAATATTGTCTAATGGACGCAGCCAGTGCGACCTAGATCCCGAGCCGCAAAGGGAATCACACGTCAAAAACTACCCCCCGTTAGGGCTAGTATGTTTGCATAGCGGGAAGAGTATTATCTACTTAACGCCATCACTTTCGTCTACTAACGGGAAGCTCAAATGCTCAACAGAGGCAAACTACACACCGGTCAAATTACACACCGATTTAGCTGCTTGGTAGTCGACTCGTTTAAGGTTCGGGGCTCGGGCTAAGTCCGCGCAAGCCTGGTTGTCGATGACAATGTTACCGGTAGCGCGGTCACTCTGGTCGCGCGGTGTAGAACATATATCCTTCTTCAACAACGGTTTCATCAAATCATTCTGTCAGCCCTAGATCAAACTCTGCCGTGTACGAGGGTTTGCTGTCGAC"/>
                    <sequence id="seq_t13725" taxon="t137" totalcount="4" value="TAGTCGTCCGTGAACGTGGGCGACTTACTGGACTTAATAGCCTTACGATAGACGATGGAAGTTATTCCGCATGTCATTTCTAATGACCATCCGTCGATTCTGGTCATGCAGTTGTCTAAGCCTCGAGTGCGAACAGTCCCTAGATCAAGACTAGACGAGGTCCAGGTCGTGATACTTCAAGAGCGGGACTACCAGTGCCCGTAGTCCCGAGTCTACCAACCGTCGTTAGGTTTAATTCTTCAAAGAGCGTTCAACTTACGAATATCGCGGAACTAAACCAATTGGCTTAAGAGTGGCCACTCATGTTTATGTTTATACAACTCTGCCTGGGTCTGGGACCTGGATATTCGGGTTCATGTAAATTTGACGACTTTGATTTATTCCGGGAATCTCGATTTAGAAATAGTTCCAAAGGCTTGAGGTGAGATCAGAAATCGAAATCAGAAATCTTTGACCCGTACGGGCAAAATGTTAGCTATTCATCGGTGGCCTGGATGATCAATCACGTTTTCGCAAGCAGCTAGTTGTGACACCTGGACGAGTCCGCGACAGTTATAGTCCGAGACAGCCACCTTTATCATGTATATGGCGTTCGGGGCATCGCGACTATCGGTTCCGCGGCTACACATACTGAAAGTTCACGCGTAATTGTCGTGTACACGACGAAAGCCCGTGCCCACAGCACGGATCCACGACAAGCTTTCGACGAATGCAAAATGCGCGTAAGAGGCCGCGCCCCGTGTTCGGAGGCTCCACTTCTGCCTAGTCAGATCCGGTTCATGACAGAACGAGGGAGACTACGAAACTTTTGTGTTTACCGTCGTCGCCCGTGCAGCCCAGTAGGTCGCATACTCTATTGTCCTTTGTCCTGTCGGCGGATCCCAGTTATCAAAGTCCTGATAATCAGTGCTTTGTACGTGGCCCCTATCTGAAATCGTCCTGCTGTCTAAACAGGACAAATTGGTCTTCCGCGTCAACTAACTATTTACCTAATCAATGT"/>
                    <sequence id="seq_t13825" taxon="t138" totalcount="4" value="CCGCCAAGAAGCGTCAACTTTGACTCCCAAAGGCAGCCTGAACTAAGAGTAATGGACCGGCAGCCGACATAGTGTGAAGCGTGGGGAACTAGCTAGTGAAGGACAACCGGACCGTCCCCATCTTTACCCTTTAGGAGGTAGTGAATTGGGGACCTAATAAGCTCTACCTTTCATAAGAGAGACGCTGGGTCTACGCTGCGAGATCGGTCATTATCCTGATTTCCGTTCAGGCAGCCACTGTTCTTGTATGGGGTCGGAGATTGTGCCGTTGTACGGTTAAATGAGATCGGGTCCTGACCCAGTTCGAACGACAAAACACTATGGCGTACTGTTACTAGGTCTGTACCCGATGTCCAAGTAAAACACTTAGGGATACCAGAGTCTGGGTAGCTTCCTGGTGTTTGGGGCGCATGTTGGTCGCAGCTAGCCATTCATTACTAATCGCTATGGTATGGAAGGATCTGCCTGTTCAGAGCGGCGGCCGCGATAGACCGCGCAGGCGCATCGTTACTTAAAAGTAGTTTATGTGTCGCTGAATCGGATTAGCAAGTGGTGACGTGGTTATGCTAAGCCGTGTAGAGCGGTTGCCTGAACTTAGTCCATGTGTTTTTCCATGGCGGGGCGTAGGTATGTATCGAGCATAGAAGTCGTTGGTGCCGCTACGAGGAGAAGCTCCTAGATCGCTTAAGAGCCTGTCCGTGTGGAGTGAAAGGGTTGGGGTATGGAAGTGACGTGAGGGTTATGAAGGACTACAACTGCCCAAGTAAATGTAGGCAAGAAGCTATGCCCGCCTCATTGTGCTCGCGTCGGGCGACAGGCCGATCTAGCCAAAGGCGAGGTGTGTTCGCGGATAGACCAAGCTGTAATCAGAGCGTCAGGAAGTGCGGAGTCGCCATATAATAGGACAGGCCCGAATTAGGGTCACCGGCGTGCTTGGCCGTGGGTCGAAGCCAACTCCTCTTTTACAGCGTATTGAATGCGTCCGTCTCGGGAGACCTCC"/>
                    <sequence id="seq_t13925" taxon="t139" totalcount="4" value="TCATATACATTATAGTACGTGGGAGTCTGCTTAAGCACCAAGCGTTTTTCAACGTGTCGTCTAAATTCTCAATACTGCGTGGTCTCGCGACTCGAGAACACTACTGAGTCACGCAAGGTAGGATAAGTGGAAGGGTTGCACGGAATAGACGGTTTACCTGCATGTCTGACCATATGAGCAGTCCGTGAAGAGTTTGGCGAGGGGGACATTATCATCGTTCTCAAATACACGTACATGGGCGAGCCTTTGTAGACGAAATAACTTTTTGACCGCTCGTCGTGAAACCGTTAATGCTGCACCCGGGTAACATTAATGAAGTGAAGCAGGGTGCAACCGGCCGCGGAAAAGCAGCCCCTGCACTCACTTTAGTAGATCCTGCCACCTGTTGAGTCATCGGGCCAAACGTCCATCCAGTTGCCTGCAATGACCTTTTGGCACTACAGCATATCCGTGTTGAAAATTAGCCCCAGCACCGGTAGCAGACTAAGTAAGGAGGACTTCAAGAAAGTACTGCTGTCGCGCTTATAGCAGGCACGATGCTTGCCACATTGTCCGGCCTAAATCTGACGAAATATATACAGCACATCGCTCGGTACACTATTCTTAAATATTACGCGAGACGGCAATTGTTATCCTGATAACTCATGAGACCGTAGTGGCAACCGACGGGGGAAACATCCCGAGAGGAGGACATAGCATATACTCTATCGGAATTGCACCGACGGGCCATCGCATGTCATAGCGGAGTGCTTGGCGTAGCACCTTGTGGCTGAGTCGCCGCGAGATAAGCATGGGGGTGTCGGCAAACCTCATTTCGCGGGGCCACCCGGGGTTGGTCCTGGGTTACGTGTGTATATCACTCAAGGGATTTTACTTAATTCGTCAGGCTTTAAAATTGCCGACAAAAGAGTCCACTTGATTGCTTTCTTTCGTATCCTGATACGAGTAAGTGCTTTAGTCTCGAAGGTGTCTCTTTAAAAGCGGGCTATGGCCCGTAATC"/>
                    <sequence id="seq_t14130" taxon="t14" totalcount="4" value="GAATTAACCGAGTAGCTCCTAGCCTTACGGGATGGTGTCACGTTGCGATATGTAAGGACGGTGATCTATCAGCTCATATCTCGGGCAAAGCAGTCGGATGCGATTGAACAAGAGCCGAAGCCACCGTCCGAGATAGCTACACCACCATGTGGGGTGCCTGTCTTAGGCGGGATAGTCAAAACTTGGGCAGAAGCGTCCCCGTTATGCCGACTTCACCTATGGTAATTAAACGGGAGGGCATAGAGATCATTCAACTTGTCCATGCGGCGGGTTTGCACCAGTTTAGGTTAGATTGCCTTCTCCAGAGTATGTGTATCATACCCAGCTCCCAAGTCTGCCCAGTTTCTCTGCTTTGAGGCATATCCGACGAATACAGTTCTTAAAGAGAAATCGGTGTCCGGTATAGCTACCAATCCATGAAATCATACAGGTAATACAACTTAGACATAAGGTATAACTTTCATAACAATGCAAACCAATGATATATACGCAATATGCTCGCTAATGGCGTAGGGCAACGCACCGTGTGAGAACCGTAACTGACCGCACGAGTTATTTTCCTTACACGCCACCTTTGTTTTTCATATGCTAGGCGGGGCAATATGGCTACCGTTCCTGCGCGAGAACATGCTGAAAGTGGAGGAACTATGACTATCTTTGTGGGGTACGATCATGTCAGTAACGCGGATATACGCCACGTCCGTGTCAAAAGCATGTGTTATGAGGCAAGAATGAACCCCCGTCCGAAAGAAGCCAATGTCCGAAGATTCGTTGTCGATAAGCCAGGAGCTCTGGGAGTCCGCGAAATCTGCGATCCCCAGCTTCCATTGAGTACCCCAAGCTGTTGCACGTACCTTCGTCATTTTTTTTTTTGTTGTAGCCGAGCTACCCAATTGCACATACTTAGTGCTGTTTCTATGGTACCTATGTGCGAACCGGCAATTGACATAACCTAGGCAATGCGTTTTCAGCGACACTTACCTATTTCCCTGATCAGATC"/>
                    <sequence id="seq_t14025" taxon="t140" totalcount="4" value="TCAGAACTATTGACCGCGGAGTTTGTCCACGCAAGGGCCACTCTCCCGACGGCCTGTGGCAGTCCATATCAGCTGCGGAAAATACCGGGTAAATGGGGACCCGCGAGGCCAGTGACGCCATCAGCGATAGGGACTGAAGCCAACAAACTCATTGAGGAAGCCTAAATGCGAGTTATCACTCGAAGACTTAATTGGCACAGGCCGGCCACTCAGCTATCAGATTGGCTCCCCTGTGTGATCACTTCATCTAAAGTAATATAGGTGGGTCTCTAGTGTCTTGAAAACGTTAAGTAGGCTGAGTTATTTGCTCTTACGCTCCTGACGCGATTGACAGAGTGCCGGCTCCCGCTGCGAGGATTGGTAATTGCTGGTACTCTGCCAGAGGAGGGTGGCCAATCATCAGACTGCCATTAAACCGCGGCGCAGTAATTATCGCAATGTCGGTCTGTCCAGAGGACTGACGCTACAACGCATCCGACTAGTCATTGAGGCGACCAGAAAACTCAGGTGCGGTGACTAAGGCTATGCGTGTTAGGATTGATAATCACCACGATGCGAAGATTCCCATGCAGGCAGCCTGCGGTGTGTTCGTGTCTTCGGGATTGAAAGGCCATGCAGATTGCCGACTAAGAGTGCTCAAGGGCGTATGCAAAGCTGCCTGGGCGAGGTCTAGGGCGTAATTGGGCCACCCGCCGATTTCTCCTTCACCTTGTTACTTGTGTGTGGTGTAACTCAGGTCGTATGAATGTGAAAACATATTATTGTGCTGGAGGGCGATGTCCCGTGTCCACCCAACCCCGGCTATGACTGCTTTAGCGCATGCTCTGAATAGGCCCTAGGATGGACAGGCTATCCAGGATCTACCGGCTGGGGCTTGGACCTACAGACCCGTACCTGAATTATTTGCATTTCGCGAATTGTTGAGTTGACGTAGCTGTTCTCGAGGGATAAGGACCGATATTCGACTTCGCACAGTAATTCACTGTCATTAGGTTGTCCC"/>
                    <sequence id="seq_t14129" taxon="t141" totalcount="4" value="CCCACAAAGTGAGTGCAAAGTCGAAGAACAGCGCCGCACTCAACTGCTTTCCTTTACCTATGACCCTGCTTTCTTCATTTAACCTAGTAACCAAATGACGCGCTTAGCCTTGCTAGGTTAAAACAGAAACATTTGCTACCAGTTACGGGTAGCTAATAAGCGCATTTAATTGCGGCCCGAGTAGTTCCTCCGTTGATAGGGTACACTCTATGTTGATGGCTCCAGCGTGTTACACTCCTATGGTCCTCCTCACCTCTCACACGTTAACAATTATACGACCGGAACCTCTGGTAAACGGATATATCAGGGCGACTTTTAACAATCCTACATTCACCCATGCTTCCGACGCGTGCTCCGATGGCTTCAGGCAGGCTTTTCTTTCATGGCTTTAAGCCTAAGCATGCTCTCGTACGTTCGTCCCGCCCGTGTCAATATTCTAGTACCACGTGAATATACATGGCGCACTCCTACTTCATATCGTCAGGGGTCGGGGCCTAAGGCTGTTCCCGTCTGTCCGTCGGGTTGGCTGAGCCAAGGAGAGAATGGTGTCGTAAAAGCTTTTCGCACTGAGATAAAGTCTTGCGGGGCCTTTCTTACTCCTGAGCCCAATATGTTGGACAAGTATCTGCGTCGACCCTAGACTCGATATATCTGCGAGCTAATGCCCGACGAGAGGCTCACCAGGAGCAGGTTAAAGGCATGGCTTTAGAGCTGACCGTCGATGTAGTATAGTTACTCGGAATTCGGGCAGAGAATAAGACAGTGAGTCCGGGCGCCGTTCTAACATGCTCAAACTAAGAATCCCTGAATATTAATTGGTGTCGAGTGTTCGACTGGGGTGGAACTCGACACATTTGGTAGTTTCCGTATTCTCATGGATTAAAGGCATTAAATGGGGCTCGGCGTATCTGAGTGGGATTGAAACTTAACTCCGCCGCATAGGAGCTGCCGCTATGGAGCTTAAATCGGGGCGGATGCGTCCGCGCGACCGTTCAGACCC"/>
                    <sequence id="seq_t14226" taxon="t142" totalcount="4" value="ACAGGTTCCGGACGGGCAACACTTACCGTCGTAGCTTTCTCCTGTGTTGGTACGTCCTCGACGCTTTCAGCGGGCAATCTGTGTGTAATACTCTGGTGTGTGCAGAGGTTTGCTTGTCCCTCGGACGTCGACTATACGGGGGTAAGGAGAAGCTGATCGTTATGTCACTTGGAAACTACAACTAGCCGTAAGCCGACACTTTACTTGTCGTATTAACACCCGGAAATGGGCCGTTACAGGGCTAAGTTAACGTACCTCTGGTGTAAAGAGGCGCAGTCCTAGTGATCTACGTACTCCAACTGTGTATGAAGTAGCACTGGAATACGCCAATTACCAACCGCACACGGACAAACTCTAAGAAGTATGGGACCACCTTACGCCTCGGAGTCCCCAAGTCGTCTGTGTCGCCCGTTTGCGTAAGGCCAACGCGACCGCCCCTGAAGAAATACCGGAGTTATGAGATCTCGCCGGCCAGTATTTGCGGGTCGTAGTTTATGAGTAAGTTCGATGGTCCGCATTATGCATTATGGGAACGATGAAGGGTCCTCGGGCCTGTTCGTAATACCCCTAGATTCACAGGTATATAGGGTTGCGGCAATCCTGAAGACGCGGCCTGAGTGTAATAGCACTCCAGACGTTCAGTCAAACAGACCTTGCTAGCACCCTCCGGTGGCTAGTAGCCGGGCGCTCAACCTAACTGATGACACTTAATTTAGGGAATCCGAGTCCTAACTGCACCACGTCAAGTCCATCCTGCACGTACGAATAAGGCTGGGACGTGATTGAGTATGCCTCCTTCGAGGATAGATCGCCGGACTGTACAAGATACGGGATATCGGCGCTAACATTTAACAGCTAGGGCATAAGTGCTAACTTCCAGGGCACGGGATCAACTCGGCGTGGCGGTCAACTAAAGATCCGATACTCCAATCACGATGCCCACCAATACAACCATCATACCTATCACACAGTATAGCCTAAAGGAGTCCAAATTTGCGAC"/>
                    <sequence id="seq_t14325" taxon="t143" totalcount="4" value="TCATCCACAAGTTGCCGGTGAGCGGTCACCGTCGTAACCAAAACGACCACCCCTGATCCATTGAGCGTCGCCGGCAGCGGCATTAGTGCCCTGCAAGACAAACAGCCAAATGCTAAGAACCATTCGAGAAACGAGATCTTAGCTATCTCGCAAACAATCTACCTTCCTTTTACAACTCCTACGATCAACGGCTCCGATCATGAGGTAAAAGAACTCAACCACGAGCAGACCGTTCGTTAGCCTAGATGCGGAGGAGTGTAGTTGAAGGTGGACGTACTGTCGTAGCACGTCCGTTTATCAGCGTTTAGGCCGACTTGACATGGGTGCATAAAACCTTCCACCAGAGAGGGGAAGGCATTCGGGAAGGGTGCGTTTTACCATGCTCCGCCGAGAGAGTCCAAGCAATCTCGACGGTCTTCAACCTCTACTAGAGTTATGGGGAACCGCGCGACCATCGTAATGGGTACTATACTGAGCATCGCGAGTTGTAAATTGTTGTCTCTTAGTAAAATCCTGCTATCTGGGTCGCGGATACTCGTGGAGTCTGCTGAAAGTTAGTAAAAAACTATTCTCAACTCCGACGCTCAGACTTCTTCTAGAGGGATGAAGGGACTGATAAAAGGTGAGGTGTATTCGCTCAACGGAAGGCCCCGACATTCACAAAGCAGTGTAAGGCCATTCACCGGGCCGAAAACGAGTGGACTCTTGACGTACCCAAGGGCCAGGGCCTGAAGCTCAAACATCTTGCTGGAGAGTTAATGCACAGCCTATAGGTGTTCGTGCACCATTATCACGGTAGTACCGAGCCGCGGAAACAAAGCACCAGAAAGCGCCTAAGCAGTAATATACTCGGACTGTCAGAAGAGCCTGACGCGAGTTGATTAGGGGCTACATTCTAACCGGACAGGTGCTGGACACCATTCTATGGCCTGGGCGTGTACCGGAAGGGTTGCGCGGCGTTAAGTATGGGCCTGTGACGGCTTGGGAATTGTCTCCTACA"/>
                    <sequence id="seq_t14425" taxon="t144" totalcount="4" value="CCACGGAGTGAATAGTGAAATAATACATATGCGCGGGGATGGCCTGCTAGCACGATTTCGAAGCGACTGGCAGGTGGTAATCGATAAGAATGCTCCAATTATCGGTGAGTCTGCATGCCCCCACATACATAGGAGTATCGGGAGATCCCACGTTGATTCCCTGCGTAGCTAATCTCGAAGAGTGCATGCGAGTGCAGCGATATAACTAGAACACCGCCCCCTACAACCCGAATCCTACGCATCAAAGTAAGGATAAGAAGGTCTCCACGTTGTCCAGCCACGTGTCTCATCTGGACTTCCTGCTTGCGAAGTCTTTTACCAAGTTGGCATCTTCGCAAGAGCGGAGCTAGCAGCGTAACAGGGGACGGAGATCCCCGCCCCCGGGTATAGCCTAGGGAACAGTCTGGCCCATTGAACCGTGGTATCATCTGCAGCCACCGGGGAAATTCCTGCTAGTTGGGAAGCCCATGCCTTGACACGTAAGGTGGCGGAATTTGCGCAAGCCCTAAGCCTCCCTTCACGAGCGCAGGTGAGATGGAGCATACACTAAGTCTTATCTTACCAGGCCAAGACTAATAGGACTGTTCGATCACAGCAATCGAATCGAAGTTGGCATTGGGATCTTCGGGGCTAGTTCTAGGCCCAAAAAGGCGTCAACGTCAAGTCTCAGGAGGGGCCGCCTGACTTCCCATAACCGAGAGAACTTCTCCGTTGAATGTTGTTGATCCACCCAGGACCAAGGTAAACCCGTTGCCCCGAGATACTATGATTGAGCTCGATCATAATGGAAGCGCTCTGTGTTTCTGCCTTGAGTACCACTCATCGGAACTCCTCTTAGGGGGAACCAGCACAACTCTGTATCTGTATTGCTCTGCTCCAGATGACGCGAGTTATCGCTTGGTGCCTTGAACTCTTATTCAAATTAGGAGGTGAATGTGTCCCTATCACATTTATTGAACCATAGCCACAGGGCTAGCCTCAGAGAACAATGTTGCGAGAC"/>
                    <sequence id="seq_t14525" taxon="t145" totalcount="4" value="TCGCCGGGCAACTGTCTCATTAGTCTCGTTTCAGCCAGGACTAATCTCCCCATGTCTCGAGTCTTGCACAAGTTATCAAATATAGTAGCGATGAATATTTTCATTCTGAAACCGTTGAAGGGGCCTAGCTTGCATCTACAGACGAGGCTGCAATGGCGCGGCTGAGGGCTGGGAACTATTAGGTCTAGGAAAACCTTGAATCTGTTATCTATGGCCGGTGTACTACCAAGGTCACGCGACGACGTGTGCCAAGAAGGGAGCGAGTGGCTCGCTTTGGTACGACTGGCGATGCCTCTACGGTAGCTCCGCTTTGCAGGGAAAACGCGGCTGATTAGGATACAGCTACCAACGCTGACGGGTGATCCAGTTAGGAGACCGGTTATGTGGTTTTACTGCGATTGAGCGGAACCGTTAGTAATAGAAGTAATGCTGGCATTGGACACTTACGTAGCTGTGCCGCGTCCCTTGCTCTATGCCACTCTGTACAATTCGAACATTAGCCCCCACGCAATAAGGTGTCGACCGCGTCGCTCGGTATCAAGGACCTTAAGGTTCCAGCGCCTGGCTTAATTGCTGCACGCGGTACGTCACCGAAGTGGTGCACTGAGTATCTTCCTGAACACTTCGGGTCCATATTGTCGGTTGTCATAAGACACCGCGGTGAACTGTATCGCCTGTGTTTCCCGGCAAACTGCATCCGATGTTGGTGTAAATGGACGTGCGTGTCGGTCATGTAACCTGAGATGGTACATCTCGGCGACCATATTAATGGGCTATAGACACCTTCACACCATCCTAGCACTCCAACTGGGACCCCAGGTTTCGCGACTCCCCTAGTTGTCCCACTGTGGCACATAGATTAAAGATCTAAAAATCGCAAATTCCCTCTGACCGTTCGGGGTGTTAAATTGATTTTAGCCATACATTTTTTGTTCCAATAGGCAAGGAGAAAGCTCATTAGCATCTGCCCGACAGGTATACCCGCCATGCATTTGGCGTA"/>
                    <sequence id="seq_t14625" taxon="t146" totalcount="4" value="CAATAATGGAGATGGGCATCCCTAACGATCTCAAGCTTCCCCCGTGTTTGCACGTTGTGTAAGGATCCAGCATGATAACTTGGCGTTTTCTAACCGAGCTAAAGGTGTGTCGCTATTCTCAACCACCTAAAGGATTGGGAAAAGTTTATACTTTAATCGTTGGCTGCTGTCAAAGCGAAAATTGTCCCTAAGAAGACGATTAATGTGGTGACAAGCCCCACGGCAAACACCAGGTGCTGTAAGCCATTAACAACCCTCTGCGCTTAGTCGACCTGGGACCAACGACCTTCTTACTTCAGCCATTTATGCTGTGGCTGAGGAATACGCTAAGTTCACAAGGCGGACGGAAGTACTCTGAGAAGCCTAGGACTCGCTTACGGCTGGGATACGCCGAGCCCTATCGCTCATCCGTTGCGTCGTGGTCCACACCATGACCTGTGCAGAAAATCCTAGTTTCTAAGACCGGATGGTTGTCCGGTGAAAGCTCGCACTGGATGGGTGCGTACGAAGCTGCAAATCACGCAGAATCAGAGTCTGGATCCCACCCCAAGGCTGTGAGTAATGTCCTTAAAGTCCGAAGTTTACAGGTGAGTAAAAATCCTGTCGCTCTCGCCTCGGATCCATGTTACGCTTGCCCTAGGGCCCAGTTCACGTCGCTGGATCTTTCGAGTGGCGGATGTCGGGTTTACCATGTAGCCGTATGATATTGACTATAGAGAAACCGATTACATTTAGTGCGATGCAAAGCCCACCCTCCAAGGTTGGATTCTGCGGTCACGTCAATAAGTATGCCTACTCGGAAACAAGCGCGCAGAACTGTATGCGGTTCCCGACAGGGGTGGGGACCGCGCACATTTAACATTGTATTGCTAAGTACCCGGGCACACGGCCACCTCGGCGACGCGATCGTACAAATAACTACTATTTCCAGCACGTTGCCCTCAAATCCTACGCACATCTAATTTCCCCATGGTATGCTAAACGAGTCCTGGGGTGAGAC"/>
                    <sequence id="seq_t14725" taxon="t147" totalcount="4" value="TCGACGGAATACGGTCCCACGAGACGCTCTTCTAACAGTAGTAATCCGCCGACGTTACGGGTCCTGCACAAGATTCATTATATATGTTCAATGAATGCCGTCATTCCAAAACAATGGAAAGATTCCAGCTCATATTGAAACGCGATGCACCAAGGGAGATGCGGACGAAGAATCGTTATTGGGTCTAAGAAAGCCCGGATTCTGTCCTTCAAGGGCGGTGAATTCACAGGGCCCATAGAAGTCCCTTGGCATCCAGGGAGAGAAATGCACCCTTGGCCGCGAGAGGCGATGTAGCCAGGCTACCCCCAGTTTGAAAGGGAAACGTGGCTGGTTAGCATCCCGCGACCAACGCAATCTGGTTACGCAACGGGCAGGTGGGCTCTGGGGTTTCACTCGGGCATTGCTGGTGCGTTAGTCGGAATATACTTGCTGGCGCGGGACGATTAAATATTTGGGGGGCATAGTTTGCGCGAAACAATTGTGAATACTTCGAACATTAATCCCGACGCAGTTATGCGTACACGGAGTCGCTCATTGTCTATCGCTGGGTGCTTGTTTCGCAGGGCTTAATTGCTTCACCCCGTACTCCTCCGGAATAGTGTTCTCAGTCTTTCTCGGAACGCCTCGGGATAATGTCGTGGATGGAGATTGTCCGACGCATTAAACTGTATCACATATGTTAGCTGGTAAACAGGAGGCAGTGTTGATTCAGGTGGAGCTGCCTGTCGGTACTGTGGTGTTAGGTAGCACGACTCCGCCAACGTGTTAAAGGGCTCAAGAGGCTTCGACTCCGCCTTAGGACTCCACCTGGGAGCCCAGAGAGGATTGCTCCCCAAGATGTAACACTGCTAGACACACATAACAGATCTTTTCGGCGCATATTGAATATGACCGTGGCTGTTGTGAAGGATATGATTGTCACACGTCATTTGTTCTCATAAGCAAGGAAACATGACAGTCGCGTCTACTCGACACTTTTACCGGCCATTAATTTCCCGTA"/>
                    <sequence id="seq_t14825" taxon="t148" totalcount="4" value="TCGTCGCAATATCGTCTCACGATTCACGTTACTACAAAGAGTCATCACCCGATGTCGCGTGTCATCCAAGAGTTGACGGATATAGGTGCGATCAAAATCAAGATACCGAAACAGTTGTAGGGGTCTGTCTCGTATTTCAAGACGTCTCACCAAGGGGTCGCCTAAGGGGCCGTAATTATTGGATCTAAGAATTCCTCGATTTTGATCTCTATGGCAGGTGGATTGAAACGGTCGAGAGACGTTGGTTGTCACCAAGGGAACGAGCGGCTGGCTCAGCTTACAGCGGCGATGCTTCCACGGTAGCTCGGATTTGCAGTTGAAACGTGGTTGCCTAGGATGCAGCTACCAACGCCGTTGCATGCTGCTATTGAGAGACGGGCTCTGTGGTTTTACTGCGACTTAGCTGAGCAGTTAGTATCTGAATAAATGTTGGCACTGGACAATTAAATATCTGTCGGGTATAGGTTACTTTATGCAAGTCTGGACAATGCGAACATTAGTCGCCACGCTACAATGCGTCGACGGAGTCACTCGGTGTCGATCGCTTTATGCTTTGTCCTGCACGCTGAATTGCTACACACGATACGTCACCGGAGTTGTGTTAAGACTTTCTGCCTGAACACTTCGGGTCAATATCGTGGGCCGTATTCAGCCAAGACGTCACACGGTATGGCATATTATTCCCGGCTAGCTGGAGTTGATCATGCTGGAAGTGGTCGGGCATGTCGGGATTGTGAGCTTACAGGGCAACCTTGGGCCACCATTTGAATGGGGGATCGACGAGTGGGCACCGTATTATGACTCCAACTGGGGCCTCTGTATTCACGGCTCGCCTACTTGTCCCACTGTAAAAGAAAGATAAAAGATGTAATAATCGCACAGTCCCTCAGACCGCCGGTGTTGCTAAGGTGATTTAAGCCCTAGGTGTGTTGTTCCATTTAGCAGGGATAAATCACATGAGTAACTAGCCGATAATTTTACCACCCTTTGATTTGCCGTG"/>
                    <sequence id="seq_t14925" taxon="t149" totalcount="4" value="AAAGGCTACCTATATCAAGTGCGCTCCGGCCCTCTTTCTTACCGATGTTGTTTACCTTTCGATTCCCAAGCACCCGACAAACTAGCTTCCGCATAGGCGTCACGGGCGGCTAATCTACTATTAGTTTTATAATAGTCTGGCTCTCGTCCGGAGGTTAGCGGAATGGTGGCCCCGAAAGGTAAATCTTGTCGGAAGGACAGTGGCAGGTTAAGTAATCTCAACCGAATGATTTATCTGCAATCGATAGCCTCAGGGGATGGTCTGGCTCGACCGTTAACCAGTGCCGAATAACTGAGGCCGTGCGGCCCTTTCCTGATACTAGGGTGGTATTTCTCCGCAGACGACACATGGATACCAGCGGCACCCTAGGATCACCTGTAGTCCCAAAGAGTCTCCTTCGTGTAGCCCCTGATTACCTTAGCATCGCAGCCGAACATAGCCTTAAGGGAAGTACCCCTTTAGGTAATGTGCCGGTGGCATTTATGGACCCCTCACCTACCTATTTTGGTGAGGGAAGGGCTGGAGTGGTGTGCTCAATGATGTCTTACGGTCGGTAGTGTCGTCTGGTCCTTCCTTGTTCAAGATGTAAACTTCTCGTTGCTGGCACCGGATACATCATCCCGTAGTCGGGGCTTGCGCTTCAGTCTACGAACTAAATACCCAAGAACCGAAAACAGATGCATGGAGTCCACAGACATGTGACTAATGTTGAATTTCGAGTATAAACAAGCAGAGTGGCATTGACCGCCATCAACTTAACCAGGTGACCCGAACGCGTTGTGTTCACGCGGAACCATGACACAGGAGCTCTCACATGCGACACGGTTGGAGTTCTCATGTTGGCATCGACCACTAGATATGGAAAAAGACCACCCCTGCCTGCACCTCTTGTTATGGCCCCATGCAAGGATACGATCAGGGGGTCCATAGGGCGCGCACTAGGCTAACATAGCCACATCGGATGTATGTCAATCTGCCGTCCAGTTCGTAGGAGTCAATT"/>
                    <sequence id="seq_t15109" taxon="t15" totalcount="4" value="TCAGAGATCCCCGCGCCGGCGGCGACAAAACTCCTATCAACTTACAAAATCCAGTTCAATGCATCATCTGACCATTTCTCCTCGCGAGCCCTTATACGTCCCTCAGGTTGTGACCGAATCCCGTAGTTACAGCGATTAGAGTGCACAAGGAGTTTCGGAGGCCTTTGGCTTTTCAGCTAAAGTCGACAATCGTGCTGAAGCGCCATGCGTTGCCCATTCAATGTGCTATAACTACCCAGAAAAATCTATCCTTTTATTCACCGATGCAGCGACAGCAACGCCGCTGCTTCATGAGAATCCTTCGGGCCGAGGGCTATAAAGATATAGTTCATGTACCCCACGTAGTATCTGGCACAATAAGAGTATGTGTGCATTATGGCGTGGAACTACGGCGTCGGTCAAGAGTTAAGTCGCACTGACCGTATATTTCCCGACAGCGGTCGACTAATGAGTTCGGCAATAGTGCCCATTCCGGACAAAGCCCTTGCGTGTTCCAACTGTTGTGGATCATAGGTGTCACCAGCCCTTATGGCTATCCAAATCAAACCCTGAGAGTGCTGCATGGCATAGAGTGGGTGTATTGCATCCTATACATTCTGAGAGTTTGCGTGGTATATACATCCTGCTAAGTGTATCGTGGCAGTTGGTTTTACATGAAATCTTTCAGTCCTCACATATTGCCAGGAGACAGTTAACGCAAAATTGTGTATCGCTTGTGCGACTTAGGGATGCGGCGGGTCTGCCCGTGTGTTGACCTAGATCTGATTCTAAGAACCATGGGTTGACCGACTGCCCCAATTGCTGATATTACCCTGCCCACCATACTGCGTTCAGGTTCATCATCAGGTGCACCTAACTTCAAGATGCTCCTAGGGTGCACGAACCTAATTCTCAATGTTCAAGGTAGCTAGTTTTTACTAGGCAACACTTTGCGTCTCCCCCAATACGCTGTAGGCGGGGCTCAGTGAACGCCTGTAGATAAAGGTCTGACGGTGGACCA"/>
                    <sequence id="seq_t15025" taxon="t150" totalcount="4" value="AATTCGGTAAGTTAGCCCTCGAGGCGCCCATGACGACAGCGGGCTGGGCTAAGCGGTCGCTCAGTACCGAACTCATTCTGGGTAAGTCCAGGGCCTACCGGCCACTCTGATCCAAAAACGAGATTCGGCGCCCATCCTACCCGGTTGCACCATTAACAATGTAGCGTAATTTAAGCTTGAGCGACTACGGCTACGCCGCGTAAATTATCTAGCCGTTCCGAGCTTTGTAAATCCCTGCAAACCACTTTTTACCTAGTGATCGCATTGGGCCCGCGCCATTAGGAACCTAGTTAACCGTTGGAACTGTAGGGTGTACAAGAAAGGGGTGCTTTAGGATTATGGCCGCGTTCCCCGCATGCTAAGTTGACTTCGGACTGAGAAGTAAAGTAGTGCTACCCTACCGTATACCAGCTACCAAGAATTTCAGGATCGTCACCGGTCAAATGAGTACACATGGTGGACCTAACCACATGACCCGGAGTAAGGAGTTCAAGGCATAGCGTTGGGGCATACTAATCGAAGCTTAGATCTCAGTGGTCGGTGGCATTCTCCCCCGCGAACTTGCACTCATGGCCGTCCTGTGGCCATTTTAGATCAAGTGTTGTCTGCCCATTGCTGACTCTCGCGTTACAGGCCTAAGGGATACAACAGGGAGGGCCGCCTTCTACTCGCAGGAATAAGTGCAGGATAATAGTATCGGTGTTTTTGCTGTTTAGTTCTGCCGGGCGTCAGTGATCTCTCCGCCTAATTCTTCCAGCGTACGTCTATACAGCAGAAGGAGGAGCGGCCAGCGGCGAAATAGTCCCTATGAGGCAACAGCGCTCGGGACACCAACGTTACAGGATGCAGATTATCTAGCAGGAGGATCATAATTACGAACGAAGGACTTCACAAATAAGATGTCTAACTCGAGATCCGCGCTGTGCCCGGTCCTAGCATAGCAAAGGATTATTGATGGAAGTAACACAAGGACGAGTTGCCAGTACATAGGAGAGCCTAT"/>
                    <sequence id="seq_t15129" taxon="t151" totalcount="4" value="ACCACAGTTGAGAGGGGTTAAGAGCTCCATTTGTAGCTTGTATTCAATGCGCAAGTTCTAAAGTCTCGCGCCGATACCGAATTCGCAGTCCATTGTAGTGCCAGATCTGCGAACAACACAGAGTGGTTCACATAGAGGGGATTGTTGCATGGGAATTAAGGTGGTTAGTGCGACAAATAAGACAGCATGTAGGGCAGTTAGCCGTGAAATACTCGTTTCAGCACAATCTAGTTTATTTTTCACCGGACCCTATGTTTTCTGTAAGGTAACGAAGTGTGTGTCAGAACCATTAAACCGGGTTTCAATAGCGCCACTCCAACAGACTTTTAACGCACAAGACGGCTCGCTTCTGTCCTCCGGGCGGGCCAGACCCCTATCAGACATCTCTCGACTACTATAGAACTAAGGTACACCCGAGAACATCATTTGTAGAAAGATGTCGGAAAAGGGCTTAAAAGATACATGAGGGAATAGGCGCCGGTCTTTACGTCTGAGGTGAGCCAACCTCAAGTGTAGATTACCAAGTCAGCCGACGCATTGCATCCTTGTAAAGGCTAATTGACCACCAAAAGCCTCATCTCGGCCTTTGGCTATCGACAGAATGGGAATGTTAGGAAAAAAGGTATTGCGCGGTTAGGAAACTAATCTCTATCAGTCGAGACAGAGTCACCGGTATTTCTCTGCTGCATTCGATAACAGCTCGTCTCTCAACTGTTTGGTACGATGGACTCCCGACATGCCCAAGACCGCGGAAACGCAGATAGGTTCACTAAGCAGCACATTCACGTGCCGTATTTTTCGGACCACACTAATGGATTCGTTGGATTGCTTCGAGCGTACTGTGCAGTAGATGATCAACACACTATCAGGATTATAGCGGGTCATGGTAGTGAGCGTTCCACGCGACAGACGAGATATATGCGTAGGACACGTGAGTTGGATTCGAACAAGGGGCAACTCCTTGCGCTTAAATTGCATCAGGCAACCGCAGCGGGGTTTC"/>
                    <sequence id="seq_t15226" taxon="t152" totalcount="4" value="CCTTGGTTACTCATGGGTTGAAGAGTGTAGGAATGGAAAGAGCAGGTCACTCATCCACGAGTAGGATAATGAGGATGACGTATCAGTGACAGTTTGAGAATACCCATGTGGCTGCCCGCGTTTGTCTGCATCTAGATTGGGGTCACGCAACGATTCTACCGATGTGTTCTTGAACCCGTGGGAACAGTCCGATCTAACGCTATAAGCCACGGCTTACTAGGAACAGTTGTTGCGCGATATGCAACGCGTACTACTGGCGTGTAGTTATTTAAGACGATCTATTGGAATCATGATCTCGGATGAGAAGCGCTTATCACATTACGTAACCTGATTTACGCGTGGAAAACGCCTTGCCGTGACGCGTTGGCGAGCTGTTCCCACTTGAGAAATTTCGATATGTCAAGACTTACGCGAACACCGCTCCAACGGCCCCAGATGTTGCCTTTGAGCTCACGTCCATCATTTGATAACTCCCAATGTCTCGTCATGTGCGGTATTAATAGGGACTTAAAATATAGACACGGATATGCTCCTGTTTTGCAACGACTTTATCATACCGATTTTAATGTGCCTGATTGATGAACAATTAAAGCTTGAGTAGTTTCGGGGGCGCACCACGACCGCTGGGGCCATCGCATACGACAGGCAGCTTCATTTCAAAGCGATCGCCTGTTAGACATGCCCTAACTATCGGCGGCCTTATAAGAGTGAGTTAGGCTCTCCAAAGGCGAAATGGCATCGGGGAGGAAAATAAGAGAAAGGTTGGCAGCCTCGTGGCGCATGGTGTACATTCGGCGCCCCTTTAAGTGAATCAACAGGAATTCGCGTGCAGCCCAACAGATCAAAGTCTTGTATGAACCTATTGCAATACTTTAAAGACAAGAGGACTACATCCCACCAGACGAATCAACCCTTTTTCCAGTAGACATTGGTATCTGTCTTTTCAAAAATATACGCATGTTTCGTATACGGCTAGTCGAGGGATTGACGATGACACGGG"/>
                    <sequence id="seq_t15326" taxon="t153" totalcount="4" value="CTAGTTGCCAGCAATTATCTCAGGGTTCCGGCAGACTATAGCTTTTCCCGACACAAAGAGGTTTAAAACGCCGCGCCCCAACCGGCAGCCGCGCCTCAGGCTTCGCCCCTATAAAATTCTCTAGCAGCACAGAACTTCCGCGAGACTCCCGTGGTATACGCAAAACAGTAGATATTTAACTTTATCCCGGATTTGCCAAGACCGTTCCTTAAGCAAAAGTATACAAGGTCTTCTCGTTCTTTCTGTATTCCGGCATGCCCGTTCTGCAGTTGGAGAGGTTCCTCTGCGACACAGGACCTGTCATATCTAACGCCGCGAAGCTCTAGCTAGCGTGCGCGAAGGCCAAGTCCACGACCTGGTTAATCGGTTTTTTCTTGCCCTACGGTTTTGCCATGTCGCAAGCGCGCACAGCTGCTGCCACCAGTAGTTTTAACTAGCTGTGGTAGCGAGTACGTGTAATCTACGGCTGTGTAGCTCGCCCACACACGCAGCAGCCTGTAGAGGCAAGGCCGCATGGATGCCCCGTGACCGGGTATGAATACGTGTGGTAGCTTCGCTCTGTGGCTCGGCTTGCAGTATTTGGACTCTGAAACATTATACGTATGCAGCCTTTGGCAATATGTCGGGCGTGCACAGCTCAAGTCTGCTCTTGTGAGTTCGATCAATTGTCAGCCTGGCTCGTCTACTAATGCTCGCGCCGCAATCCTAGCGTCCTGGTATTGAGGTATAGCGGTTGACGATCCTTAGCACGGAGCGCAAATCGTTGAGACGAACAGACCGGTCTGACTACGATAATTCGAACTCGTATAGCATCTCATACAATGGTCTTCTTTTTGGGGTAAGTCCGCCTTGAAGCGGTCAGATCGTCCTCTTTACCGCCAACCTGGACATGTGTCTTACGCGATTCTAGTAACTAGAACGCCTCCCCAAAGAGTGGGTCGTCTACGACTCACGGTGTGAGGTCAACACTGGCAACTCATCCAATAGGTGTGAGAACGAG"/>
                    <sequence id="seq_t15425" taxon="t154" totalcount="4" value="ATTTCTGGAATTGGGGAGTAGGGACAGTCGTCCACCATTGGTAGCCATACCAGTCACCCGGGTTTGTCAATCCCGGGTGAGAGAAGTGCAACCAAAAGGGTTAGTTAGTATCAATTGAGACGGTTAGGCCACCTTTTACCTCATCTAACAAATTTGGATCTTTAAGTCGGTTAGTAGAGTTCACCTACATGCGCACCTCATAAGTACGCCCCGGACCGTCTTGAGTCAACGGGGCGATTTCGAGCTCATAGCATGGGTCAGCGGGTGGACAGACATGATGGCCAAAGCCTGGGACGGGACCAACAACGCGCCAGAGACGTTACGCGTCCTCAGATCGTCGGGCCACGATTCGTGTAATAGAGTAAGAGTCCGACCCGTATTCACTAAAACTGTTATCCTACCTGATATCAGGTTGTAAGTATTTCTATAATAGATCCGTGTCAAGTTATATCAGCGAAGGACGCCCCACCTTCTCCTGGGCAGCCCAGTTCTAAGCAAAGTGTCGACGAGTTAACGCTGACGGGCGGGGTGGTGGCGGCGCTCGCTCTATCCAACGTGAATTGGACGAGATTGGCAACGACGTGGCAGAATAGACGTGGAGAACTCGCGAAGTTGGCGACTGCGTAGAGTGATACTTCCCGGCGAGCAAAGGCGCGGACACAGCACTGAGCCAGCTTCGTTGACCCGTATACATGATTTATTTTGCTGGTGCGACGGTGTACATGAAGTGTGAGTTCCTAAACTTGGTACCAACCCCGTGCCGCTAGATGGGCGATAAGCTGGTCACGGGTCGCGCAACCATTCCTCGGGGGTTGCCAAGGAGAGTTCGGCAACAGCATCTTGCTGAATGGGGGCAAACGTACGAAAGTACGTGTCTGGTCAAGCCTTGCATTACTCTCATACCAGGGGGGGTGTAAGAGCCCTCTTCGAATGTGTGTACACTCCGGAAGCAAAATGTCTGATCAAAGACCACGCGCTTGCCGGGTCTTACATCTGGGAG"/>
                    <sequence id="seq_t15525" taxon="t155" totalcount="4" value="AGTTCAAGGGATTTCCCTCCATATTCCTTTTATACCTAATTAGAGAACGACACCTCCGCGAGATCCGCGACCGACGCTCCTAACTTATTATACTCCAGTGTGAAGACATCGGCGACACTTTCACATCGATTTTTCTGGTGACTATTCCCGCCCAGGTGAGTAACGACAATCCAACTGAAGAAAGCGCGCCAGCTGAGGGCTGATCTCAAAATACCACGGCCCAAGTTGGCGACTCCGACCCTGAACGCCATCCACCAACGGCGACATGTAACGGCCAATTAGAGACAAATAATCTGTCTCTGATAAATGGGTACATCAGGGAGTAGAGACCTACCGCGGCGGGCATCGGGATGTCGAGGGAAACTCCAGCAAGGGCAAGAGCGGAGCTAGTCCCAATCTGTAGCGCGTGGTTCCACGGTAAACAACTGGCGGAGGCGCCCATCTAGTATTTACGTCGGGGAGCGATCGGGCCTGCCCTCGATTGCACTCGGGCGAAGGCCACGAGAACAACGGTACTCTTACTTGGTACGTCGCGTGGTTGGAGTCAGAGCGCAGCGTATAAGCAACTTTTACTCCAACGGTATATGTATAACCTGCGTGCAGGAAGCGAAGACCCGCCCCTCTATTTCACGGGGGCTAGGGGTATTAGGTTGTCAAGTGGGACCCGTCAACAGGGATGCCATGATAGCTACTAATATGTAGCCTTCCGTTAAAAGAGCAAGTTACTGTCCGCTCGGGGGCACTAAACAGGTAGACCTTCGAGGCAGCAGCAACGATCCTTTCGAATAGTGGCGACCCAGATGTTCAGTTCATTACTACCAGATGGAAATCACATCAGGGGACCAGAGCTTACCACTCCGTGGCTTTTACCCCATTTCTGGGCCCCGTGCCGCGGAATCTGTCCTAAGCGCGTAATCACAAGTTGTACAGTCAAAGTTGCTATAACTATTATTGGTTCCTCTATATCGACTCACTTCGTCGACTCTACCCGGGGTGACAC"/>
                    <sequence id="seq_t15625" taxon="t156" totalcount="4" value="ACCCTACCGGGTCGCCTGTAAAGCACGCGGTGCGGAAGACTTCAACCGAGTGTGTCTTCGTACGTATCTCGTCAGAGTACGCCAGCTTGCAAGCAGTAGCGCCCAGCCGGATTTGTTAAACGGAGGATATAGAATGTAGAGTGACCTGAGTACATGACCGTCTGTGTATTGTGAAGCTGCACTAGGTCGCAAACAAACCTCTGAGGGTTCCATTTATTGATTCGGGGGTGTAAGGCCCCGCTGGGATTGGACCACACTACGAGCACCGTTCCGAGACGGTCTAGCATCGGGCGTGCGCGTTATTTTATAAACAGCTCCCCTTCAGAGTCAATGTACAGTACTACGCTAGATATAATAAGTGGTGAGTATGCGCCAGCCGGCCGGTTTAGCGTCCGTGATGAAGAAGCCCGGAAGTCACCTGAACCGCGCCTCTTCTAAATCTCGACATATACGTCCGGCTTAAACGCGCCGATCGGGGGCACCACTATCCGCTTTTCAGACGAATATAAGTGTGAATATATTTTCGACAACTAATTCTACCATAGACCTTCGCCAGCGTTGGAACAGCTGCTCGTGGTAGAGGGACCAGACGCCGATGACAGTCTCCTAACATAGGTCAACTGTTAAGGTTTCGAGTCGACTGTGTAAATCTGTTGGACAGTCGGTGGTTGTTTCAGGGTATACCCCAAAGTTGTTCTGGTGTTACAAACTTCCGCGGCTATTACAGGCATATACCAACTTGTCAATCCATTGCAATGGCCACCGCCAGTGAGGCAGATGTGTATGATGAATCCAACGGTTGAGTGCATAGCAAAAGCGTTATCCCATCTTGAAGTGGATTACTTTTTAGACACGTATAATGACACTAACACTTTCCCCCCTTGCGCGAAACTGCTCAGTTAGCCTTAGCAAAAAACCCAAAGCGGTTAGGATTCTTCCTAAAATAACGCTCTAGTTTCACCGCCTATGCCTCACAAATGCAGCGCTGCGATATGGCATC"/>
                    <sequence id="seq_t15725" taxon="t157" totalcount="4" value="CCAACATGATACATCTACTATGCGTCGCATCTCCAAATTGAAAGTTACATTTCTCCCCCAGAGGAGCCGTAATATGGTAAGGGAGGAACGACCGTGCAATCGGCTGTCGGATACGGCACCTCATCATCCAAGAAAGGGAGGAGGCTTGGAGCCCTAATAACACGTACCTTTGTTAACAGAGGTGCTGGACGGGCGACACGAGATTCGGTATAATCATCAGATCCACTAAACCCTCCTGTGATCTAGAAAAGTGACGGTGTTTCTGCCCAAGCATGATTCACTAAAACGCGTGTCGTACTCGGTTCAAACATGACGGCGCTATTACGGTCGGTGACACGTTCTGTAACCGATGTACAAGAAGAAGACGGAGGACGTCGCCGGTATGGACTCTGTGCTGGAGCGTAAGAGGTCCACCGGGCACAGAATGTCTGTCATTGGTACTTTCAAAGGTATGGAGGGATACCCCCTTACAGAGCGTTGCGCTTGATAGGACGCCCGCCACCCTCGTCAAGCGGTTGTCTGTTGAGGCTCACAAAATGGGATACGGCAGAATTGGCGTCTTTATGGTTAGACAATTTGATGAAATGAGTGAACTACAAGTTGGGGCTATTCTATGGACGGCTGTTAGTACGTACGGATAGGGAAATCCATTTGTGGTTTGGCGCCAATATGCGACTAGTTAGCTTAACAGCCGCCTGGTCTTAAGTGAGAGGGTGAACCAATGAATATGACGTGCAGGTCACCTAGCAAGGCTTTGATACAATTTACTTCGAGCTCCGCTCGATGCTCATATTATTGTCAGTGCGTTGCGGCTGATAGCGTTCAAGGCAAGTCGGTGTTGCGGTGGAAGATAGACCAACCTTGCATCAGATCCTATGAGATTGCTCAGTCGCCTGAGGAGATCACAAGCCCGAATAATGATCGGATGGAGGATCCGCCTTGGTTTCAAGCGATTCCCTCGTCGACAGTGTCTTAAACGTGTCCATGTGGAAAGACGCCC"/>
                    <sequence id="seq_t15825" taxon="t158" totalcount="4" value="CACCACAATCGGCACGTGTTTATTCCGTATGCTCGCTCAAAGGGCGCTATTTCCTTGGCTAAGCTCGGGGGATCTATTGGTGAGTCAAGGTACTCGTTTCTGAAGTCATTAGCTTTTCAAATCGATGGGTTCTGTGCCGTTAAGATTACCAGATGGTTCATCTGGAAGTGCGACTTGTTGATTATTCAGTCGCTTAACGACCGCATAGGAACAGGACAAGTCCTTAACGGAACAACGACTGCCAGATTCTAAACCTCCATGCCAGGGGCGAGCTCCGAATTAACTGTAAATGGCTAGACCTGACTGTGATTTGACGGAGCAACTCGAAATGTGTCTTGCAAAAGTGGTAGTTTCCTATCAGATGAGTAACGATCCTAATCACCTAGCTAACGGCTGACGAAATCTAACCTGTCCATGTCCAGCAGAAGCGCTAATCTTGCTTCATTTTCCCTTTTTTTAGAGTACTAAAGCGGGGTAAATAACAGAGTCGCTCATGAGGGTAGATGTCACAAATACAGTGCGGGAGGGGTTAACACCGTCCCACGTAGCTGACCCCCTCTATAAGCCCCCCACCCCAGATAACGTCTTTGGTCATACACCTAGCGCACAAATATTAGGTGACCAATGGAACGATTGGGGGGGATCCCTACTCAACAACTAAACCTATGCCTAGAATATAGCATGCTAGCAACGTCCAGTTGAGACACACTCCCAATTTCTACTAAACCATTCTGTAAACTCACCACGCCACTCTTCCCTGCGGGCAGCCAAAGATCTGGTGAGTTGTAAACCTTTCCTTGGCCCTGTTAATTTGCAGTGCCGATAGGATACGGTTTGTATGAACGAGGTCTCTCACCCAAGCAACGTCTTCCGCTCCCACCGGATATCTGTAGATAGGCATCTCGGAAGGGTACCGCGCAACGCTCCGCCTCACCCTGCCTTCAAAAGCTCACCGGTGACGTACGCAGGGTCAGCTCTTAATGCCTACCTGACAAGTGAG"/>
                    <sequence id="seq_t15925" taxon="t159" totalcount="4" value="ATATCTGTCTTTTGGGGGTCGGGGCAGGCTTCCTCAGCCAGCTTCCATTCAGGTCGTGGAGGACTATTTTCTAAGTAAGACAGAGGTTCAATGATTAGCTGGAGGTCATATCATCTTACAAGATTAGAGTATCAATTCATACCTATAGAGAATTCAGCAGCTTGAGACTGTAAGTCTAGTTTAGCCCCGGTGATACCTAGTCAGTTCCCAAAGCGCGACGTGCTATATTCGGGGCGTACAACCCCGCTACGGCAAGAGAAGCAGGAGAAGTTGTAGCATAGCCTCCATTTGCAAGAGCAAGATCGAACCGGGCAAGAACGAACTTATCCACTTATTGTCTTGACACTCAATCTATGGTAGGTAGCCTCTGGGCGACGAGTACTTGCTCAGTCACACCTAGGATTCTTCACGTTGATTGCCTTGTCAGTGTCGGATATGAATCAGTGGATCGCCTCGACGTGTACACTACTTTGTCCAAGGCGCTACATATGTGAATGTTGTCGTAGTAAAATTATCCACACACGCGGCCATTACTACAACGCAACTATGTGACTGCCGTAATCGTCTCGGTCTCACTCCGCCGTTCATCATAGAGCTGGGGGTCTCCACAATGGACCGTTGCTCTTCGAGCATCGTTCAGGTGAGGCTCCACGCTTGCGAAAGTACGCTCGTATGCTGAGTAACACGTAAACAAGGTTTTAAATCTATCTGGGCGGTAGTGACGGAACCTTACGTCCAGCCTCTTATAGACACTGCCCTCACAGGAAAGCAACCATGACTACCGTTCTCATGGTGCACGCCGGCTTTAGGGGTTGCTGAGGATCGCTCCCCCGGAGGCGGCAGTTCTCCGTGATAAAGTCTTCTAAACTCCCGACCGGACGCAAGTCAACATTCTTTTAATACCAATCCGGGGACAACAACCGGTTCCGACGGGGTGAGAGCCAGTATACTAACCCGTGACTCACACCGAGACGTCTAAAGTAATGCTTAATCTCCCTAG"/>
                    <sequence id="seq_t16109" taxon="t16" totalcount="4" value="TATTCGATTGAAATCCTGTCCGGCGACAACTTAATCTAGGTATCAGTGAATCGATCAGGGAAAGTCATAAGACCAAGTGATCACAAAGTACGTTTCTCTCCCCTTTCCAAAGCATTTTGGGACGGAAGGGGTATGTTCGGAGGGTCTCACCATAAGTGTGCTTTTTCGAAAGCGTATTGAATAATCGCTGAGCTTGTGCGAGCCTGCCTCTCACATTACCCATTCTAAGTTGAACAGAAAGGGTCGGAATTACTAGGTTGGCCTGCCAGAAGCATAGGCTATACTTTAATCCCAGCCAACTGAACTCCTCGGGCTTTCTATGGTTCGTGTCTCCGTTAGTCCGGACATTCGCTATTCTATTACTGCTAGAATCTATCTTGTGGGTACGTTCCGGCCTGCATGTTCTCTCGAGGGTGTGCACGCTTCCGGCAATGCCTGAGAGATGGGTTGAGGACTGCAGCTTCGACACGTTGTAACATGGCTCATCGCTGTACATGCGGAAGTGCATAGGTTCAACCAACTCCTGCTGAGAACATATGGACGAACTGCTCCCGTTGTTATTGAAGGGGCCGCGGGATGTAGTTCTTCAATGTCCATAAATTTATGTCGGCAGGCGTACTATTTAACGGGCGCCCGCTCGGTCCCAGTCGAGGTGAATATCTCGTCACGCGGCTGGCTGTCTGTCGCCGCTAAACATTCCGACTTCTCGGCGTCATTTCGCAGGTGCCTCGTGTTACACGCGTCGTGGCTAGCCTAAGTACTTTGGGAATGCATTGAACCCTTTATCATCGGCTATGCCAGGGCTGACTACTGCAGGGCGATAGAGCAGAATACCCCCGCGAGAGTCATGCCCAAATATCTTGGCCAAATTTCTGATTACTGTCCGCCTCTTTGAACCCACGCTCTGTAGTTTTATTTTCGAGGCATCCATGGTAATTTAACATCATACTAGTACACTGCAGGATGTCCTTCTTAATCCGCCTGAAGGCCTATCACGCAC"/>
                    <sequence id="seq_t16025" taxon="t160" totalcount="4" value="TCGTGTGAAATACGGGAGTGGGCAATGTGATCAGCGACCGGTTGCTATACCAACCGGCCCAGTGTTCCCTTTTGGCGCCAAACGGGTTCATTCTCAAGATTTTGATCGTGTCTAGTTACATGCGTACGTCCCAATTTACGACACCTATAATATATAGCCCTTCTAGTGGGTTAGTAATGCTGGACTCCTACCACTCCTACTATTTCCGCCATCGGACACGATGAGGCGCCGGGGAGAATCTGAGCTAGACGCATGGGGTCGGGGATAGACGGACAACATCGCAATCGGCTGGACCGGCCGCACCACCACGGCAGCGGCATTAGGCTGCCTCTGGTCGTCGGCTCACGAGCGTACTCGTAGACTAAGAGTTTTGCCTACCGTCACTCACAGTCCTAACCTACCATATATCAGGTTGCATCCAATTCAATATCAGAAGTGTGCGAGCGTACAACGGAGTAAGACCTCCCACCCACTGCAACGCGGGCCTGTTAGAAGCATAGTGACGACGAGTTATATCGAATCAGCAGGGAGGTTGCGGCTTCTGTTTTATGCTACATGTGTGCTATATTATTTGAGACTACTTGGCTGAATACACTCGGGCAACTCGCTAAGTCGTTGTTTGAGTAGGAATAGCGCAACCGACGAACAGAAGCCCTTGCACAATACTGGTCCAATTTCCTTACCACAAAGACAATATCTAGTTTGCTCTTACGTTCCAGTACCGGAGGCGTGTGTTTCTATTATTGGTCCCTACAGACGCACCCTAGCTCGGGAATCAGCTGGGCACGGCTCCGGGAATGAACCCTCGCCGTACCCTACGGATCGGTACGCAATAGACGCTCGGTGTTTTAGATAAAACCAAGCAAGGTCCGGCCCTTACCATCCTTAGCCGCGTTGTGCTACCTTTAGGCGTATGTGAGCCTTCTCCGAAGGTCTGAACCAGACGGACGCAAAACGTAAGAACCAAGATCACCTGTTTTCAAGGAGTTAAGACTGCGAG"/>
                    <sequence id="seq_t16129" taxon="t161" totalcount="4" value="AGAAAAGCCCGACAGCAGCGGCCTACAGGGCCTCATTCTCGTCGCAAATGGTTGGCTCGGCACAGCGGAGCATGCTTAATGAGAGTCTCGGACGAAATACCGCGGTCGGGAGTTCTCTCAACCATTCTATATCAATCTGTCTATGGGTCGCACGTTGGAGTCATGGTGAACTGGGCCCATCAGCAGTAAGGGTTGAGCAACGGCTAGTTGAGAAATTCCTAGCGATCGTTTATTACCATCTGGTTCACCGCGCGTCCAAGTCCCAAACCCATCTGTTCTCGCCACTTGTAATTGCTGCGGGAACAGACCTAAGCGACCCCTTTGTAGTATGATAACCCATACGCTACGGGTAGATCAGCATCTGTTAAAGGTCAAGGTTGAGTTGAAGTAGTATTGAGCTTCTAGTCCCTGGGGTTCCATCTTGGTCGCCCAAATTTCTCATCCTTGGATTTTAGGAATTGAGCTGTGTCCTGATAGGATATCGTGCCGCTTATCCGTAACATGCCGGACACGCAAGGTATTTTGGCGCACGCTCGGTAGAGACCTATGCTTCCGATGGCTCTGCGACGCAAGATCATGCAGAGTGTGAATATCACGATGTGAGTTCAGGATGGTAGAGGTGATTCCGAATGCGTGCCTGGTAGAGTGTCTCCACTCGTACCAAGTCCCCTCACCTTTGCGGCGGCGTCGTGATTCGTGAATCTGACTTTTTTTATCGGGAAGCAAACCTCTGATTATCGTTTGCAGGGAGGACCGTCTGCATTCGACCCACCGTCGTTTATCTTACGATAACGGTTGAACGGTGTTCACGCATGTACCCCTCTTTGTGATTTCGATGGCGTTAGTCGCTATACACACATGGATTTATGAGGATGACCTCTGCAGCGGATATGAAACCTACGCCCTAGGTCTGAATCCAGGATTCGATGGTACAGAGGCTCTCGGGCCATCGCTACGGTTAATGTCTAGACTCCGTCCGTAGTGTTAGAAGGTCCGTGCA"/>
                    <sequence id="seq_t16227" taxon="t162" totalcount="4" value="AGCACATCCCCTATGTGCGCGGGTCCCTCACCGTAAAATTTTTCTATGTAGCGGCCCTCGGGTATCGGAGGTCCCGATCGAGTCCCCGACGACGTTCTCACGGGTCCGTGTGAAAACTAAGACAATCCTTCCTACCGTGAACCTCGACCCCTGGAAATCGGCCCGCTGCCTTATAACATTCAACAGTGTGTAAGGGCTACTTCGCCTTTACGTGAAGACCAGAATGTATATGACAGCCTCCCAGCAATCAACATGGAATGTCGGCATTTCGGGTGGAGAATATGTCCTTCGGTGCCAATGTAACTAATTTGCGATACGCTCCGGCGGAAATATTCCGTACGTTACGCGGGTGGTTCTTTCCATCTTTAAGAACAGTACTGCCACGCTATCCACGTTGCCTTCTACTCTCGTTGATCTGCTCTGGTTCGGCGCAAATACTATGGGACGGGAGCACCCTTCCGCGATCCGTGCTGATCCATGAATATACGGGTAGAGGTCGAGACTAAGGTGTTGGATAGCACTGTATGGCGGATAGGGCTACTATCAAGGTCTCAGATAGACGTTCTATTCTTACGTAGGCCCCATGTCACTTGTAAGAACGGTGGGACGCAAAGTAGTATTCGTTTTATGAGGTCGCCTCCTAGGACGTTTCTTCTCGAACCAAGAGTCGAAGTCCGACACCTGGGTACCGCTGGGCTTTTTCGTATATTAAACACCGGATCGACTTGCACGTCTTAGCCTTTGCACCAGTGACTTACTGGGTTAGCAACTCCGACTTTTAGCGTACTCGGAGGATGTCAGCTGGGTAATACTGACTCGGCGGAATCAGTGGCCGCGCGTCGGTATCTCGACGCGAATACCTGGGGTGTGGGTTCACACATTTACTCCTATTGGCCGCTCCGAACTAGTCATCCAAGTTGTAATCTCCAGTCCGGTTGCTCAGCGGGATTCCCGACCTGAATTGAATTAGCATGATGGATCGCTACCGATAACCTTCAAT"/>
                    <sequence id="seq_t16325" taxon="t163" totalcount="4" value="TATGTACTGTTTGCGGGGGACCCTAAAAATAGCAGGATCACAATCTCCACGCCCTCTAGCTTGCCCTATCTGCTACCTATCATTACGGGCACCAGGACTCCCCCGGGGCTGATGATTGGATCAGCGGTGTGTAATGGCGCGAAACCACCCATCGAGGAAGCCTCAAACGGTGATATTACTCGCAGGCCTTATTAGAACACGCCGGGCGATAGGTTATGTCAGGAGCTCTAGTGTGTGATCTCTCAATATATTGTATAGCCGGCGGTTTTACAGTATCGGGAATACGTTATGTAGGCTGATTAATAAGCACTCAAGCTCCTTACGCGTTGGACAAAGTGCCGGGACCCGCTGCCGTCACTGGCAGCTATCTGTTGTTTGGCGGCCGACGATGTCCAATTCTCAGACTGCCATGAAGGCGCGGCGGTGTGATTAACACAATGGCGGTCTGTCCCGAGCACACGCACCCCAAGACACCCGACTAGTTCTGGTGGCGACCATACAACTCATGTGAGATCGAGAAGGCTATGCGTCTTAGTGTTGATAAATACCGACCTGCTGAGAGCCCCATGCCGGCAGCCGGGGATGTGCAGTTATAATCGGGATTGTCAGAGAAGGCGGATTGACCACGTGCCGCGCCCAAGCGTGTGTGAAGAGCTGGGTAGGAGTGGGATAGCTCCTCATAGGGCCATCAACTGATTCTTCTTTTAGGTGAGTACGAATCCGTGGCGTCAGGCAGGTTGGAACAGAATAAACACATTGGATTCTTCTGCCGTGCGGTCTCTGATGTACAACCCACGTGGGATACGAATACCTTAGCGCCTGCACTGCAAAGTCCCTTGGAGCGACACCTCATGCTGCACTTCTCCGATGTAGCGAGGTGCTACATACCCGTTTATAGCGTATATGGATATCAAGAATTGCGGAATCGAAGTCACTCATCATGATGCAGTCGCACCAATCTTCGCCATAGAATAGTCATCCTCGGTCATTAGGCTTTCTC"/>
                    <sequence id="seq_t16425" taxon="t164" totalcount="4" value="CACCCATAACTTACGTGGAATTTACTCCGGGAACCCGCCTTTACTCCAGTACCCGGAAACTTGTGAGGGACATGTAGCGCGGAGCGCGCTACATATATACGGTAACCATCACATCTCAAGAGAGTGGACAGCGTATGGAGACGAGATTCTACGGTGTCCAAAAGCCTGAAATCTGTAGTCTATACCTAGGACCTTTCTGAAACGCATTGGCCCCTTATACTCTCGCGTATGCAGGGTATAGTTAAATCTAGAACATCCATCGCCACTGGGGGAGTCGGGCTAACAGATCAAATGGCTAGGACAATCGCAGAGACATTGTGTAGACAACCTAGAACCCGTATGTCAACGGGGGCAATAGCTTCCGCCAACCAGGGATGGGAGCCGCGGTTGCCCAGTGGCGTACGCTCACGAGTTTTAATCGCAAATTTGCCGGGTAACTCCGGCACGGAATATAACGCCTACCCTATCCACCACAGCCCAGCGACCTAAGAGGCCGCCAAAGGGACTCGTAGCTGCAAGAAGTATGACGCCACTCGCTAGGGTGCGTTATCGAAATTGTACGCTGAGTACCGAGTTCATCCAGTAGTCAATAGTTGGGAATGAATAACCGACGGAAAAATCGAGATCGATCTGTTCCCGATCGCTAAACTACCAGGGGAACCGCTGTGAGTGCGCATTACGTTCCCATTTGGTAATGGGCTCCTCTCGTCTGCGCGTTCTCAATCGTCTTTCGCTAGTTGTGCGTTAGCGGGGAATCGATTACGAGCGCCTAGGTGACAGAGTACGTCCGCTTTAATAGCACTCCGAAGCGCGGATATAGCGTAATTCGGTATCCTGAGTCCTCAAGAGAGTGACCTGGGGTCGGCCCTTTGATAGACACATAAATACGGCGGTAACTCTTCCGGTTACCTAAGCCGCGCCCGTGAGAAGGTACGTAGGGTGTGCGTACCCCTTGATCGCCCTGCCACTGACCCTTTCAGTCTGCGAGCGGACGTGAGAG"/>
                    <sequence id="seq_t16525" taxon="t165" totalcount="4" value="TCACATCCGGCCGCTATCACTCAGTTCCGCAACCAATGCTACTCACCATCACATATGGAGTTACTAACTGACGATTTTTACTGTGTGTGCTCCTTCTCCTCTTGGGAACATGCCGCAATGTCGCTGTTTGCATGCCCGCGGGGAGGAAGCCTGCCTGAATACAGCATGCACAGGTTTGGCTAGTCTGCCGGTGTTCGTCGCTGCCATCGGGCAGAAATTTAGCGATGAAGCCTGCGGAAAGAGTAGAGGTTGTGAGTCGGACCACCACTAGGTTACCCTGAGTCAAGCTATGTGAGTCCGTAAGGACGAACTGCGGTTAAGGCCGCTAGTTGTAGTAGTTGATTTTACCGCTAGAATTCCTATGAGGGAACGTTATTATCGTATGCGTTTAAGAGGCTTATTAGCAAGGTTTAACAGAGCGTCGAAAAGCACCTACAAAGGCACATGTCGTAGATATTCTCAAGAGAACCGGCAACAAAGAAAGCTAGCATAATGGGGTGAATGAAAAGAAAACGAAATGTCTCGCTTAGGAGCATAGATGGCGCAGCCTGGCATTACATCACGCGGTACCTCGTTAGGATACGGAATCATCACTCCCAAATAATCTAATTGCAAAGTGCAAAGTTCGAAAGTACAGTCCAGGGGCAATTTCCATTCAGAAGTCTCAATACGATGTCTAGAGGCGTTTGATCCCAGACAGTTGGAGTGTATATTTCCCGATTCCATTAAGCATACACCCCATGTCGGACGGAGGAATCAAAGAAACAATTTCTATCCAGACGAGGAACAAGCGAAATAAGGGTGATATCTTTAACAACTACGTGCTCTTCGGTATCTTCTGCGGCTAATATCGTTTACATGGAAGGTGATGCTCGCACCCTCACGGAGCATAGATCGGGCTTTCACAATCAGTCACGTTCCGCAGATTCTGTAGACGACGGTTCCTGTGAGCGAAAAGCCTTAAGCGGTCTCCCGTGCGAAGTTCCGTGAATGTAGGGGT"/>
                    <sequence id="seq_t16625" taxon="t166" totalcount="4" value="ACGTCTCGAATTGGGGAGTACAGACAATCATACACCATTGGTTACGATACAATTAGCCCGAGTTTTTCTATCTCTTGCGTCACAGTTTCAATCAAAAGGGCTAGCTAGTATCAGGTAAGGCGATTAGGTCCATTAGTATCTCCCCTAAAAAATTAAGCTCTTCAAAACGGTTACTATCGGACGACTACAAACGGAAGATCGAAGTCCTCCATCGGCAGCGTTTAGTCGGCTGGGCGATTTAGAGCTGCATTCATGGGTCAGTGGCTGGAAAGACATGATCTCCAAGGGCTGCATCGGCAGCAACATCGCGCAAGCGAAGTTACGGTTCCTCTGTTCGTCGGGCCACGAACGCTCTTGGAGAGTAAGATTCCGACCTGGCAGCTCTCCACCTGTCATCTTATCTCTTAACAGGTGGTACGCATTTAATTATTAGATGCGTGTCAAAGTATATCATCATGGGACTCCCCACCTACTCGCACGCGCCCAAGCTGGAAGTATAGTGGATACGAGTTGACGCGGCCAGACAGGGGGGTGGTGGCAGACGCTCTATCCTACATGTATTGGACTTTTATGGACCAGACTGGGAAGAATGGAACCGGCGAACTCGCCCAGCTGTAGTTTATATGGGTTGATAAGTATAGGCGAGTAAATGCCCCGACACAATACTCTGGCAGCTTCACCCACAGGAATACATGATCTGGTTTGCTGGTACGTCCTGGTACCCGAAGCGGGAGTTCCTAAATTTGCTGCCGTCCGACTCGCCCTAGACCGGCAATCACCTGTGCGCGGTTCGGGGAACGACTCCTCGGCCGATGCCAAGGAGCGGTCCCCAATAACATGTAGCTTGCTGGCGTACAACGATCCAAAGCAGGACGCTGTCAAAGCGCAGAATAGTTCTCTTACCAATATGGTTACAAGGGACCACGTCGAAGGATTGTACACTAGGGACTCAATATGTGCGATTCAAGATATCGTGTGCGCGACGTTGTACAGCTGGGAG"/>
                    <sequence id="seq_t16725" taxon="t167" totalcount="4" value="TAGACATCCGAGTACGTGTTCGACTTGCGGGACTTAGTCGGCAAATTCTAGATGATTGAGGGTATTTCGCGTGTCATTTCGACTAGCTAACGATCGATTGGGCTCATGCATTTGTCTAAGCCGCGAGTGTGGATAGCTTCTACTTAAAGAAGAAGCGAGGTACAGTTCGTGATACTTCACCGGAGGGTGGACCGGTGCGTGTGTTCCCGAATCTTCCAACAGGATTTAAATTTGAGTCTTTAAAGGTCCTGCCACTTACGGTTGTAGCGAAACTACACCAATGGACTTAAGAGTCGCCACCCAAGTTTATTTTTCTACAACTCTGTCGACGTTTGTGACCTGTATATCAGGGAGAATGTAAATTCGAGCAATTTACTTTTTTTCGGGCATCTCGTCTGTCAAATCCTTCCTAACCCGTGAAGTGAGACCACTAACTGAAATCATACATCTCTGACCAGTAGGACAAAAATGTGAGCTGAACATCTATAGCCGGAATGACCAATGACCTTTTAGGAAGAAGCCACCTGTGACACCTACAAGAGTAGGCGACAGTTATACTGGGAGACTGCCACAATTAATATGCATATGGACGTACGCGCATCGGGACAATCGGCTCCCTGCCTATACACACTGAGAATTTACGCGTAATCGCCGTTAATACGACAAAAGCCCGTGTCCATAGCGCGGATACACTAAAAGTTTTAGCCGAATGCAAATTGGACGTGCGAGGCCGCACCACCGGTACGAAGGCTGCACATATGCTAAGTCAGATCGCGGACATGCAAGGTGGACGGAGAATATGGGTCTTTTTTGTGTACACTCGTCTCGCGTGCAGCCCAGCACGTTGTATGCTCCTTCGTCCTTTTTTCTGGCGGTAGAGCTGAGGTTATGAAGTCCTCAGATACAGTGCTTTCACTGTGTAGCCATTCTGAAAGAGGGCTGCTGTCTGAACAGGACCAGGTGGTGTTGCGCGTCAATTCACTAGTTAGCCAATCAAACT"/>
                    <sequence id="seq_t16825" taxon="t168" totalcount="4" value="TGCACAGATTGGCGTACCACTGGGGGTACTGTACTGTAGAGGTAAGGGGCCTATAGAAGGTTACCGTTTCTGCGCTGCAGCATATGGGACATCGGAAACAGCTGGGCTTCTAATCAGTACAATTCAAGAAGGAATCAAGCATCAACTATGCATTTTCAAGCCTTACGATTTATGGACCTAGCGAGTCAATGGGCCATAGCCGGCGGTTTTAATCGTCGGCAGCTCTTGCAGGTTCCTCAGAAGTCCTTAGCCCAGGGTTTCCTTAACTGTACCCTCTTGAAGAACCCGCTGCAGGGATCCCTTTCATCAGCCGCTATGAATTAATAGCATCACCACGATGGTCTCGGAACCACATACTTCGACGAGAACTCTGTCGGACCAGTGGGGTAATAAGAACATCACCGTTATAATTGGTGCCCCTGCACAGCTGTTCCCCACCCTCGCTTGCCTGTTATAATATGCACAGTGTTACTGCTGACTAGCGCTGGTAGCCCATCCCTCTTGGCAAGAAACCCGTCATCTACATCGCTGGCAAAAAAGACCTTTACTGAGTAGGCAAGAACTACCTAACGGAAGCCCTATTCATGAAGTGGGCTTGGTTTTGTAAGGGTCTATTACGTCCCTTTCGGCTACTTGGCAAATGGTGATCCAGATCGGAATAATACAAAGAACGGAGTTGTTGGGACGGAGTAAAAGTGCCCGTTCTTTGTTTTAAGCTATATTTATGCCCACACTCTCCCGCTCACTGGGCTTACATAATAACCTTCAGGCTACTCCGGTTATGTGTTTATTCAGGGCTGACAACATGAACGAAACAGGTTGTGGGGCAACTGAACATTCTCAAGGGACTCTCACTCGATGTATCGGCTGTCGTAATCCATGCGGTGCGTGCACTATGAAGTCCCATTGGGCCATCCGTGGATGAAGGCTGCAAGCGCCTTTACATGGCGCCGAGGACAATTAGCTACAATTATTGAAAAATGTCCGAAACATTTCTCCA"/>
                    <sequence id="seq_t16925" taxon="t169" totalcount="4" value="TAAGCCCAATATTCCGGCTTTGTTCCCCTAGCGCGGACGAGTTGGTGCACGTATTCACAACTATAGTACTTGTCCTGACTTTAGTGAAATGCCCCATTCGAGAAGTCTAACTCGGGTCCCTAGGTGCGATAATTTCAATTTCCTGCACAACCAGCTTGGGTCTCGCTGTTTATGTTTGATCTGAGATAAGACCCCCCAAGCTTGGAGTCAGTTGGTGGGTCGGCGATTATATAACGACATTGATGCTATGCCCGGATTTGCCCGTTTTTCTGAATGTACACGGACTCAAAGACAGTAACTACTTGACCTTCATTTTTAGCTCTCTTTTCAGGAGGCTCGTTCCGTCCCAAGATTTCCTGGTGATTAGTTTTATTACGCGGGACAGTTACACGCAGGCGCGACAACATTACTTCGCTGCTCGTCGACTCTTTTTCTTTTCTCGAGCACGCGAATTTGGTCAACTTCGGTTTACAATTTACCACAGTCTCGACAGCCTACATTGAGTCAAAACAGATGAGACGGAGGGCGTAACTGGTGAATAGCTCCGGCGTGAGCGAGCAAAAGCTTGCCAGCCACCGTACTACGGGCACTTCGTGGGGATTCGGAAGCGGAGCAGCCTTGTCTGTGGGGTTCAAAGTCAGGGCCGACCCGCGCGATTGGGGCGTGGGACAGCGAGCGGTAGGTAGGTGAATCATCAGAGCGATCCACCCGTTGTCTACGGACACGCCGAATACTTTCGTCGTCAGAATAGATGGTCAACAAGCTTAAGGCCCCTGTCAAAGACACCCGGTAGGGGTCGTCAAAGACGGTATCGTCTAATTACTCTGCCCAGTCTCACAAAATATACCCCATTATTGGTAACATGGCTTGAAACTTGATTATGCGGACAACGATACCTTAGTCTAAGAAGCCTCTAACTGGCCGTGCGTCATACACAACTGCAAATTAAGGGCTTGTACACTGATGTTACGCTTCAAATACTTGAGGCTATTTAGATCGA"/>
                    <sequence id="seq_t17129" taxon="t17" totalcount="4" value="TCACATGCGGCTCCTATCCCTCAGTTCCGCAAACAAGGCTACTCACCAGCTTATATGGAGTTAGTAACTGACGATTTTTACAGTGAGTGCTCGTGCTCGCATCGGGATCATACGGCAATGTTGCTCTGTGCATACCCGCTGTTAGCAAGCCTGCCTGAATACAGCAGGCACTGGTTTGGCTACTGTCCCGGTGTGCGTCGCTGCGCAAGGGCAGAAATACAGCGATGAAGGCTGCCGAAAGAGAAGAGGTTGTGCGTCCGACCACCACTCGGTTACCCTGCGTCAATATATGTGAGTCCGTAAGTTCGAGCTGCCGTTAAGGCTGCTACTTGTAGTAGTTTATTTTACCCCTAGAATTCCGATGAGGGAAAGTTATTATAGTAAGCTTTTAAGACGCTTATTAGCAAGTTTTATTACAGTGTCGAAAAGCACCAACAAAGGCCCATGTCGTAGATATTCCCAAGAGAACCGTCAAAAAAGAAAGATAGCCCAATGCGGTGAATTAAAAGAAAATGATATGTCTCGCTTAGGAGCATAGATGGCGCAGCCTGGCATTACATCACGCGGAACGTCGTTAGTATGCGGAAACATAACTTCCAGATAAGTTAATTGCAAATTTCAAAGTTCGAAAGTACAGTGCAGGGGAAATGACCATTCAGGAGTCTCAATACGCTGTCTAGTGGCGTTTGACCCCAGACAGTTGGAATGTATATGTCCCGCTTCCATGATGCATACCAGCTAGGTCGGCCGGAGTAATACAAGAGACAATCTCTCTCCAGACGAGGTACAAGCAAGATTTTGGATATATCTTTAACTACCACGGGCTCGTCGGTATCTTCGGCCGCTAATATCGTTTACATGGAAGGTGTTGCTCGCACCCTCACGTAGCTTAGATCGTGGTTGCACAATCATACACGTTCCGTAGGTTCTGTGGACGACGGATCCTGTGAACGAAAAGCCTTATACGGTTTACCGTGCGAAGTTCCGTGGGTGTAGCGGT"/>
                    <sequence id="seq_t17025" taxon="t170" totalcount="4" value="ACTAATTGTGATATACCAATATATTTATCTTCTCTCTTGTTGGCGGCGGACGCCTCCTCCCGGTACACGCCGGGCACCGGTTAGAAATTGGGGTACGATGGGTCGTAAGTGGCCCCACTCCTACCCCGCCGGTCCGGCGATGTATGCCTACGTAGATGATCAGAGCCACTCCAACCAAAGATGGGACGAAAGTTTAGGAATTTGTAAATGCTTTGACCCGACATGTTCGTTCGGACGAAAAAGAGCGCTTTCTCTCTACTTCTAGAGCAAGATGCTCCCTTCAGCCTTATTAACCCTTTTAAGTCGATAGGAATAGTAGGAAGATGAGAAGTTTCACGGCGATCATCTGGATGTCCCGGCGTTCGCCAAGGACCCCAATTTAGGTGTTAGCCCATCACGGTGGATTGTGGTACAACCGGCGGCCCTATCGCAAGGTGCAGACAGCAACCCCACGTAAGTGCCAGATCATGACGTGACCTGCCATGTGGCGAGCGCGGGGCGATAACAACGCTCTAGCTCGACCTTAACTGGTACCTGATTCGGGGCGGAGAGCACAGTGGAGGAAACCTACGATCCCGGGACTCTTCAATAACCGTCGCAAAGGACGCTGAACCCGTGTACACACTTCCGCGCGGGCTGGGAGCGTAAGTATGCCGCGAATATCGCCTTAGCTGGTACTTCATGAGACTGTATCACTAGTTCGCTTTCATTATCAGAGGGAGTAATTAGTCCTTTGACGGCACACATCCACTCATCCATCGAACGATTCGCACGGCACCAAACGAAGCGTTAGATCCTATACACTACTCGCCTGATGTTCTGCTTCCACTATTGTAAGGCGACCTGCGCGTACCGCACCACTCGTTCTACCCTTTCTTCGCTCTACAGTCGATATAACCTTTTGGTTACGCGTAGTGACACCTTGTTAAGACAATAATAATCTACATCGTCATGGTTCCACTATCCCCAGCGAGCCACGAAACTAGCCCCGGGGGGGAAC"/>
                    <sequence id="seq_t17130" taxon="t171" totalcount="4" value="TCGACGGAAACTGGGGAGTCGGAACCGCCATTCACCAGTGGTTTCCAAACCAATCGGCCAAGGATATTCATTTAATACGAGTCAGGTAAGATCAGATGTGCTAGTTCGTATCAGGCTACCCGGTAAGGGCCCCATTTAAAGGACCCAAAACATTTCCCGTTTTAAGTCCGTTAGTAGAGTTCGAGACGATTGACATTTTATCAGTTCTTCATTGTCCGCCTTGAGGCGAGTAGGCGAAACAGGACCGGACGTAGTGGAACGTGGCTGAACAGACACGATCGCCAATGGATGGAATGACACCAACAACCGGGCAGACGAGCTAGGCATACGTTGATGGTCCGGCTAGGAACACTCCGATAGAGTAAGAGTGCGGCAGAGCCACTTTCAGAGACCTATCTTACCTTGAATCACGTTGTATCCATTGCAGACGTAGACGTGTCGCAGCGGCTCTCAGCACGGGGCGGCCCACTTACTCCAAGATCCGACAACAGGAACTATAGCTGTGACTAGTTAACGCGGACTTTAAGGAAGGTCTTAGCAATCGCTTCATGTTACATGTTTTGGACGCGCTGGGAGGCGCAGAGGCAGAATAGGCCTCTGGAATTTGCCAATTAGTCTTTTATGTAGGATCATTGTCACCGGCGAGAAGAAGCCCCTGTACAATAGTGTGGCAACATCCTTGCCGCGAATACATGTACTAGTTCGCTGTGACGTCGTAGAACATGAGGCCCGAATACATAATCTTGATACCAACTGCCTTAGAATTCATCGTCGATCGTCTGGGCATGGCTCTGGGAAGGTCGCCGGGGCATTCGCGAAGTGTTGATCGCCGGAAGCATCTAGGTGTCTGGGTCAAAACGATGTCGATTCCGGCCCTGCCCAACCGCAGTAGCGATCTGATACCTATACGGATATATGTACCCTCTCGAAAGGTTTATATACGCCGGTAACAATAGGTCATATCATGGAGCTCACGTTTCCCGCGTTTTAAGCCAGCGAG"/>
                    <sequence id="seq_t17226" taxon="t172" totalcount="4" value="CACGTTGCACCCACAGTCATCTGTTTACGCGAATTGAGAAATCTACGCTCCAACAGATAGCTCTTGTCTCCGGGCATAAGACGTGCCAAAAAATGGATTATGTGCGTGCAATCCCCATAGTCACGGCTCCGAGACTCTATGTGCTATGAAAGGGTAGGCTTTCCGGACCGCAAGCCAACTCGATGTGCCCAGTAGCTCCGCCAATAAAGAGCCTATAAGTCGTGATCAGATATTTCTATACCGAGCACGTTCCTCGGCTGCGGGGCGTTGGTATTCAGACCTCCACCTAGGGGCGGTGAGACAGGACTCTCTACCGACCAGGGGCCACCGACGATTTCAAAGTAGCTCACACCCGACGCGGAACGGCCAAATGTCGTGGCTGACGAATTCTCGGACTATGTAAGAGCTCCAGAATCAAGAACATTTCATTATCTGCCTTTCGATTAGCAGCGTCCTGTACCATGTAATACGCAATCTAACCGAGGCAACGCCAAATAGTGCCGACTATTTGGCACAGCGAGGTCCTCTATGTAAACTACTACGATTCACAGGTAGGATTCTGACATTACCCTCAAACCGCCTAATATCCACCCCGGGTGGACGTGGGGCTCGTGACTCGGTAATAAGGGCCTTAGGGTCACGGGCCTTTTCTCCTCAACGGGTCGTCAACCCGTGTGCGTAGGATGGATCTACTCGAGGTGTGGTAGAGCCCAGTTAAACGCGCGCCACGAATGCCCCCTCGGCAGCTTAGTGCAAGGGAGCATAGCACCGGTCTGCATCTAAGCGGCGAGCCGGGGAGCCCCTCTGATTTTACAATGCCTCTTATAAAGCGTTGATGTAAACAAATCCTTCTACTTAATCGGTTGTGATATCGCTACGTCAGGAGTCCCGCGTTAATGAGACGCAGTGCCATGACAATGGCGCGCATCTGTTAAATGCCCATTGAGTGAAACTGACCAAGGGGCTCGGAGTGCCGTGCTTCATGTATACTGCCGATTCT"/>
                    <sequence id="seq_t17325" taxon="t173" totalcount="4" value="AAATACCCATCTTGAAGCACTAGAGTAGGCCCATACAAGAGGGACTAATCATTCAAAGAACTTCCGCCCGTAGCAGGCAGCCTTAAGGACGCATTCAGTAGCCCTGTGTTTTGTAAGTTCTGAAGGTCCAGTTTGGAATGCTCATCTAGAAAAACTGCAGCGTTGCACTACGTCATACCGGCGAGACTAGTTCACGGCATTGGAGACCCGCACCCGTATCCGGACAAGTAGAGTAAAGATACGTTCTAATCGCTTCTGATCCTGTCAAACGCAATGCTCGTTAACCCTTTACATCAATTCGCTTGCCCGCTCATTAGCGTTGACGTACATGTATATTTACCGTGCGGCAGGACGTACTACGGCTTGGTTTCCTTGGCCCGGGCTAAATGAGCATCGCGATTCAGGTTTATTAGAAAAAGACTCGTTTCATCTATCCCTTACCCCTTCCCAGTTATACGAACAAGAGTAGGACGGCTAAGTACCCCGTGACCACCCTATTGTACACCCTTAAACTAGCTCTGCAGCAAACCGACAGAAAATCCCTGTGCCGGCAATCAAAGAAATAGCGCACCAAATGCCTTTTCCTCAAGTGGAAGTATTTTTGTTGAGTGATTTCCAGCCGGCGAAGATTAATTAGGAACAGGGGTCCGTTGCCCTCTTTATGTGGACATTGGATATGGGAGCACTGGCGAAAAGAAAATTCTCAATTATATAAGTATGATGCGCGCCCGTTCAAGCACGGACTGGATGCGTACCTAAATACCCTCGACAGTGACCCAGTGTACCACCGAAAACGGACGCCTAAACAGAGAATCCCGAGTTAGTGGAGGCGAACAAAACAAAATCTGTTCTGACTAGATAGACCGGGTGGCTTACTGCAAGACCGACGTGGATGCGTTGGGCACGACCGTCCATGAATGGCAGAGCGCCCGGCGGCTCGTTAACTAGCGCGGAGAGGGGTGAACAGAATCAATTGAACGACGGGGAACTATACTCGAGA"/>
                    <sequence id="seq_t17425" taxon="t174" totalcount="4" value="ACGTTTGTTATCTAACAGTTCTGGAAAGTATCAGTGTCGACTTATTCTGGCTCCAACATGGTCACATATTTGCCCGGTCTCGCAGGTGTAGTCGCCTTTGCCGGGGTATTGAAGAAGCATGAGATCGTGGCAGCCTAGCCGGAGAAAACAAAGTTACCTTTGTAATATTCTACAATCAATTACATTTCGCGGCCCCATAGTCGTTCCGGATAGGATGTGCGCCTCCTAACGACTGGTCGCTGGACAAGGCAGCCAATACATACCTGGCGCCAGAACGTTTTCCGGGTCATAGGATAATCCGAGTGCGAGCGTGATCTAGGTACAATACCAGCATAACCCACGCCAAATCAACCTTACCGTTTACAGATATCCCCGTGACCGTTCATTTAGGATCGTATCCGGTTTTAAGACCGGCTAACCAACTTCATATTAGCACGGTGCCAGTTGCCAATGTTTTTCCTGTCAATTGCATAGGAGCCTATGCTCCATACTTAAACCTAAGGGGCAGCTATCACGTGCGGAAGGTTACGTTTGGTAATGGGATCCCGTTTATGGTTGTTAGCGATGTGCCAGTCCCCCACAACTGTTACTTGGTAAGGTGGACGCTACACTTGGGTACGCCTTCAAGGATAAATACTTGCTAAGAACCCGGTCTACGCGATCGACTTTTTGACATATGTTGGCCGCCAAAATGTGGCCGCGTAGGTTAGGATCCATTTCCGTGGCGGTGCTGCAATCGCAAGCTACGTCTGTAGGGATAACCTAGCGCGAGGCATCAGCTGACAGCACCCATCAGGGGATCTTTACGGCCTAATCGTAGGACGCCGTGCCGGCAGGAGGAAGATCCCCATCAAAAAGGCCACTTAGAATCGTTATCAATGAATTCAAGGGAGTAATGGCTTGCTGCTTTGACATTCTTTGTCAATGATGGTAACGCGGGTTCCGGAACCACAGAGGCCTGACACGAAGGGATCTTTCCATCGATTTAGTAGAAAACCAT"/>
                    <sequence id="seq_t17525" taxon="t175" totalcount="4" value="GCAGCAAGTTTACCCCTGTCCAGGTAAATCAGCAATCCGATGTTAATACCGCCTGTTGCGGAGGCTCGTTAAAGGAGGGTGAATTACGTATTGTCACTTGCCTCCAGATCCAATGTCCCTGATTGGACCAACGCGAATTAAAGCCTCTGGATAAAGGAAGGTAACCAGACACAGTGAATATCAACAACGTCGCGCAGATGACCACCCATTCTCAAGTTAAGCACTGCTGCTATAATCTCGTCCACAAACCCTGAGTGCATCTAAGTTGACGCATAAGGTATTATCCGCACTCCACTGGGTCTTAGTGCATAAAATTGTGTTCGTGTCCTTCGTTTTCCCCCGTCGTCACTTTTCTCGGCAGGTGACCAACCGTTAAGCGAACCAGTTGAACCGTCTCAAGAAGTGCGACAACTCAAAGTCAAAGCTTTCTCTACCGGAGGAGCAGTTTTGCCCCTATGTAGCGATATTCCAGTATCGCCCGCTTCTCGTCCTAATGGCCCCGCCGTGATCCAGTGGTAAGTCCCTTAAGCAACAAATTACTATGCATGCGATAGAGAAGTTAGCAGTTAGCGCGCATGGCACGACATCATCTCTCGCAGTTTTGGATAAGACCAGCAAAGGTGGTGTCTATGTCGTGTAATAGAAATGCTGTGTGTATGTACCATCATTTGGACTTAGCGGTGTCGTGCTACTATGGGGCCAGGCGCCCTGCAGTGCGTGAATCACAATCACACACAACGTTGGGTTGCTCTACCTGGAGCCAAATTCACGAGTAGTCTACGCATCGCTCTAAGTGTCCTGAGCCGTGATTCTTTGGTATTGTTACTATCGCCAATATATCCCAGGGAACACGACGTTATGACTATTTGTTTCGGGTACGGAGCGGCTCCCAAGACTGAAGTGAGTAAGGCTAGCTTAAGCTTTAAAGCCGGATTAGCAATTTAGAGCACATCATGTCGTATGCAACGAATCTGGTCTCGGGCAACAGCATCTCGTGCGC"/>
                    <sequence id="seq_t17625" taxon="t176" totalcount="4" value="TCGTCGCAATACAGTCCAACTACTCACGTGTCTACCAGGAGTCAACACCCGTTGACGCGGGTCATGCACGAGTTGACGGATATAGGTGCGATGAAAATCAAGATTCCGAAACAGGTGAAGGGGTCGGGCTCGTATTGCAAGACGACTCACCAAGGGGACGCCTAAGGGGCCATAATTATTGGTTCTAAGAATTCGTCGATTCTGTTCTCTATGGCATGTGGATTAACACGGTCGAGATACGTCGGTTGTCACCAAGGCAACGAGTGGCTCGTTCAGCTTTCAGTGCCGATGCTTTCACGGGAGCTCCACCTAGCAGGTGAAACGCGGTTGCTTAGGAGCCAGCTACCAACGCCGTCGCAAGAAGCCATTGGGAGAGGGGCTCTGTGGTTTTACAGCGACTTAGCGGGGCCGTTAGTCTCAGAATAATTGCTGGCATTGGCCAAATAAACATCTGTGGGGCATCGTTTAGTTTATGCAAGTCTGGTTAATACGAACATTAGACCCGACGCTACAATGCCTCGCTGGAATCACTCGGTGTCAATCGCTTTTTGCTTGGGCCTGCACGCTTAGTTGCTGCACACGATACGTTACCGGAGTTGTGTTGTAACTTTTTGCCTGAACACGGCGGGTCGATATTGTCGGCGGTCATAAGCCAAGAGGTGACACGGTTTGGCATATTATTCCCGGCTAGCTGGCGTTGATGATGATGTAAGTGGTTGTGCCTGTTGGGTTTGTGCTCCTTGAGGGCACCTCTGGGCCGCCAAGTTATTGGCGGATGGACGAGTGGACGCCGTATTAGGACTTCAACTGGGGCCTCTGGTTTCACGGCTCCCCGAGTTGTCCCACTGTAAGACAAGGATAAAAGATCTGATATTCGAACAGGCCCCCAGACCGCCGGTGTAGTCAAGGTGATTTAAGCCCTAGATGTCTTGTTCCAATTAGCAGGGATAAGTCACATTGGTAACCAGCCGATAATGTTGCCGTCCTTTCATTTGCCGTC"/>
                    <sequence id="seq_t17725" taxon="t177" totalcount="4" value="CTACCAGTATTTTCTCACCGGATCTTGTTGTGCAATCGAGTTCGATGCAAGGCTACTGTGGAACTACTTTAGCTTGATACCCGGGTAGATAACCAGCTGATTTTTTGTCAGTGCTCAAAATGTCTGTTTGCCATCCATGGGGGGGGATCATGCTGTTGCCTCGAAAAATGGCAATCGGGCCGCGTAATACATAAGGCGCAACATGCTCCAACCTCAAAGAAGCTTGTCGAGGAGGCTAGTGTAAATGCGCTTGAGCGTCATGTTCTCGAAATTCTACTTCTGAGGGTAGAAAAACTCCACCTGGGATTTGCCGTCTTAGATATGGCGCTCCCAAGGAGCGTTCTTATCGTTCGCGGACGGGAACCGGCGAGCCTCCGCATCCACTTTCTCAGGACAAACGCTATCCCCTGAGAGGGAAATGGGAGGCACTGAATATATTAGCTTGAATCGGCTATAGAATATTTCCTGGATGCATACCGCGGATGATGTCCTCGCCTAACGAAAAACACTCTGTCGCGTAATCCACCATAATGCATGAAAGGTAAAATCGCAATCAGGCGGTACACTAATCACCCTGCCTCACTACGGACGGCACCACCGGCCCTAATATAACATTGGGCTTTCAGCTATAAGCTGTTGCAGTGTCCCAGCTGCTGACCCCGGGTCCGGGGGTAAAGTGATCACATCCACGCTGCGATCCTCGCTTTCTAGCGTGTCATCATTGACTAGGACGTAATGATTGGAAACTGCCTTCTATTGGTTAAACGGTTGCAGGGTTGCCGTGTGCCAAAGCCAGTCCAAACGCGGTTAGACTATAAGCTAGTAGCAACTGCTCCATCGAGTCCTTTTCTATCTATAGGCATAGCAAAGTTCTGCAATCCGTTCCCACTCGTTGTTTCACTCTGGGGCAACCCTAATACCGAGGTACCTGGGGGGTTATCGTGTAGTAGGGAAACTTCAAAGTACTGCTGCACCTAAGAAGCTTAGTCACGCTAGCTTA"/>
                    <sequence id="seq_t17825" taxon="t178" totalcount="4" value="ACGACTGGAAGTGTCTACTGTAACTGCCCACACAAAAGTGCACCATCGGCTATGCCCAGGAGGGCGCTTCCAACAGACGCGTGGGGACATAGAGGGCTAACGTCAGTCTGGATGATCCGCTCGACGTGGTGTCCCCCGATGATCATTGGGGATCTAATAGCAGGTTCTTATGTTGCCAGAGTCGTAACCTGACCGACACTATATACGGTATGGTCAGAAATTTTATCAAGATTCCCACGTCACTCTGAGGGCTAAAGACTTTGTGCGGGAGTAGGCACAAGAAAGACTGAGGTCTGAACATATGCAACGAGCAAGGAGCTACGCTAATCGCAGGTTAATATTGTAACCGATTTTGTATATGAACGCGACTAGAGCGCAGTGTAGGGGTGCTTTGTGGGCGCTTGAAAACGCCCGTGGCACCTCTCCCTCACAGATTACGGCTCACAAGGGTATAAACGCACCTGCCTTTACAGGGTGGTCCCGGCCATCTCCATCAAACAACCGTATTGAGGCAAAAGGGTGTTCGCTATCCCTGGATCACATTAGACTTTACTCGCTTCATCGTGCCGGGAGATTTAGACAGTCAGAGTCATGTACGGCTATCAGTTTTTCTGTTGCGGCCTGTACGCCAGTATAGAAAATAAAGGCCGATGTTTAAACGATGCGAAGAGGTACATAGCCCCGTTAACATCAGTGATATTTGATCCGGGCTGGAGCGCCGACGCACGTGAGCGGCCGGTTGTGGCTATATGGAATAGTGCGAGGTAAAATGTCCGTCGTGACATCCTCCGGTCACTGTAAGTGTGACACGATTGTAGCCGTTAAAGACGGACCCTGCCTGCGCCCAGGCATAGAGCAAGCTTATTTCACTTACTCTATAATTTTATGGGAACTTTAGAAAAGGAAACGCTGGCTTGAGGCTGTACCCGTATATCTGCCCATGTTCCTGGAGAATCCTTCATGTACTAGGCTCTCACGGCGGCTGTATCTTTGGTCCACC"/>
                    <sequence id="seq_t17925" taxon="t179" totalcount="4" value="TCATCTAAGGACGAGTACTTTAAAAGTGACTCCTTAGTTCGCGTATAAGTGCCCATTGCGCAGGAATCGCACTTAGAGCGCCACCAGGGGACTTCGGCCCCTTCGGAGTTACGAAGTAGAAGGAGCTGGTACCTTGTTCTATACGGTAAGGTTGACCGCGCCTCTTTCGACATAAGTTCTCTACTTTTTAGTTCTGGTAATGGTGCGGCGGACAACTCACTAGGGAACAGGGCCTTCGGTCCGACCTGGGAATCCTAAGATCCTTCCGAGCGGGTGAACAGCAAGCGTAGATGCTGTCCCCGGACTGTCCGATTTAGGGGGACGGGGGGAACACACTTGGCCGAAGAGCATCCGATAGTATAGAACCACCTCTAGAGCCTGTGCGATCTTGGTTCATTGCTAACCGGGACCGACCGAGTTTGGTAAATACTGTGAAACTCGGCCTCGGCCTTACGCGTATCTACCTGACAGAGTCTCACGAGAAAGATTAAAAATCATTGTAGGCTCGGAGTGATATTCCACGGTCCGGAGGTACGTAAGATAGCAGTTCGTCCGCACTAGCTGATCACGTCCGGGGCTATGTCTTCCGATTACAGTCGCTGCTAAACTTCGACGCTGATCGGTGCTGGGTATCACGAAAACGCTGAGTGACGGCTAGGCTTTCGTCGACCCCCATTTCCAAAGAACACGAAAATGATTCCGCTACATCGGGCTTATACGGACGCAGGAATGCCCGGATGATCCAGATGCCAATGCTAATTTCCAGCGTCAAGGCCCTTGATCGTTAAGTAGCTCGGATTACACGTAGCAGCATGGCCATTGAAGCTGCCGGTCCTGACTTATGGCCCATTCGCTGGGCCGTCGCCCCATGGAAACCCTCCGCCAAGCCTAAGATTCGGGCACCACCTTCATGATTTTGAGTTCACTCGAGGAGTGTTGAGCCAGGCGCCGGCCCTCCTGAGCGCGATGTTTATCAGACCGAGGACTGTCAATGTTTAAT"/>
                    <sequence id="seq_t18130" taxon="t18" totalcount="4" value="TCATCGCAATACTGCCCCACTAGTCACGTTTCTACCATGAGTACTCACCCGATGTCGCGGGCCATGCACGAGTTCGCGGATATAGGTGCGGTAAAAATCGTCATTCCCAATCAGTTGCAGGCGTCATGCTCGTATTTAAAGACGATCCACAAAGGGGATGCCTGAGGGGCCGTAATTAATGGAGCTAAGAAATCGTCGGTCTTCTTCTCAAAGGCCGTCGGATTAACAACGTCAAGAAACGTCGGTTGTCGCCAAGGAAAGGAGTGGCTCGATTAGCTTCGAGCGGTGATGATTCCCCGCTAGCTCGGCTTTGCCAGGGAAACGCGGCTGCTTAGGAGCCATCCACCTACGCCGGCGCATCGAGCGATTGGGAAACGGGCTCTGGGGTTTTACTGCGACTTAGCACAGCCGTTAGTAACACAATAAATGTTGGCATTGGACAATTAAATATCGGTGGGACATAGTTTGCTTTATGCGACTCTGGACATTTCGAACATTAGCCTCGAAGATATAATGCGTCGACGGATCCGCTCGGTGTCACTGGCTTTATGCTTGCTACTGAACGCTGAATTGCTGGACACGGTACGTAAATGGAGTTTTTTTGTGACTTTTTGCCTCAACACTTCGGGTCCATAGTGTGGGCGGTCATAAGCCAATAAGTGACTCTGTCTCGCATATTCTTCCTAGCAAGCTGGAGGAGATGTTATTGTAAGCAGACATGCCTGTCGTGATTGTGAGCTTAGAAGGTAGCATTGCGCCACCATGCTAGTACCGGCTAGTCAAGTGGACACCGTATTATGACTCCAACTGAGGCCTCTGGTTGCACGCCTCTCATAGGGGTCCCGCTGGAAGACAAAGGTAAAAGATCTAATAATCGCACAGTCCCCCAGACCTTTGGTGTTGTTAAGGTTCTTTTCTGCCTAGGTCATTTGTTCCACTAAGCTAGGCTAAATGACATTGCTCAGTAGCCGACATGTTTACCGCCCTTGAATTTGCCTTG"/>
                    <sequence id="seq_t18025" taxon="t180" totalcount="4" value="AGTACGATTGTCAAGTACGAACTTCCGTCCCTCCAGTCCGAGCCAAGTAGTATGCCTCGCGCTGACGTATTCTAGATCCGAGAAGACGCGGATGATGTCATGCATGAGGATGTTATTTTAGGAGGCTTGAACTTGTGTTACTATTTACAAAAGGGCAGGGGCGAGCTGGGACGGCGGACTAAATAGAGTGTACTGGGCTATCCTATCGTACATAAGGAAATCGAATAATATAGTAACTTGCCACTAACGGCTCTTAGACGCTTTTCACGAGAGCAAAGCCATGTTACATAAATGTCGAGGAATTTCACTTGAAGGTCCGTCGGGGAATAATGCGCAGGATCCTATGCAAGCACAAGAGACGTTCTTCAGCCTCATAATTGGGACGAAATGCCTATCGACGTGATATCCCGCCATGCTGGGCTGGATATCCGATGCATGGGAACGCAAGAAAAACCCCTTCCTGGAATAATCGACAGGCCTAGCGCCTAGCATGATTTCCCCATCACGAACAGCACACACGACTGCGTTAGGGATACCTACGGATCAAGAGAAGGCATGGACCTTACATTTCACGTTTTGCCGCAAGGGAACATTTTCACCGCGGCGAACACAAATAGAATTCTTCGTCCGAGCGTGCCCGATAGATCAGCACGTTAGGAACCTGCCGGCATAAAATGAGCTCCCGACAGTGGTGCGAGCTGTTTAGTAGTGTGTGGGCAAAATCGACGCTTGGATCTACCTCGGTACCCTTCCCCTCCCTGTCCGCACCTTTTTAGGAGGCCCTAACCGGAAAAATCTCTAGAAGAAAGCTCGAGCGTGACCCAGATCAAAATCGAGCATTTGGAGGGCGGGATCCTATACTGGTAGGTCGGGCTCATACTGTACGTCAATATCCTATCGCGTGCGAAGCTTACGTTTTAGATTCGCAAGTTCGGGATCGATGTGGAGTTCGTTAACATGATCGCCCGTGAATACACAGGCGACTTGAGTTAGCTGCTCC"/>
                    <sequence id="seq_t18129" taxon="t181" totalcount="4" value="GATCCCGAAATCTTACTTTGTAGGCCGTCCTCCAGAAACTGGGCCTATGCTTCAGGATGGCAGATTTGGAAGTCATACCGGATGAGACCGATCGCTACCCGCACTTCAGACGGGCTTACCGATTTCGGGGTGGAAGTTACCCAGATCGACGGCTAAGGTCACTGAGAATAATAAGTGTGTTGGGTTTCTAGCTATGAGCGTGGAGTTTCAAAGCCCGGGGGTGGAATTTACTTACGCTCCATCGTATCTTATGCTGGCTGCGATATATACTTGGAAAATTAAGAAGGTCAGGTTCACCTGTCACTACGCTGAGCAGAAGGCATGAATGGGGAAACTGTGAGACTTCGAAGGAGATGTTCTGTTTTTACTCCACTCACGCGCTGCGAGTCTTGTTATTCTCACCTATAACAGGTACGCACGGTTATAGCATTCGAACGGTACAAGTCACTCGCAGTGGACTAGATCACATTCTAACGAATTGCATAGGGTAAAAGCTATAATCGAAGCGTTTGGGTGTTTAGCCGCAAGCAGGTTAGTTCTGACCCCTGGGAGGACCTGTTATTGGTCCAATTGATGCACGCCGGCACTACTCGGACCGGTTGGCTTTCCCATTGACGGAGACAGAAGGGTCACAGATAAGCGTCATGACTGAGCGGAGCGCAGTACTGCCGCGGAGGGGCAGGAAGTCAACGAAGATCCCCTGTGCTGCTCGAGCCGTTAGCCGTATCCGTATTCACTCTCTGAGGTGCGGGCCCGCAGTAAATGAAGAATGGATTCTAATATGAACGGAGCGGGGAAGGAGTCCTGGCAAGGTGCTAAGTCTCGGGCCCCCTACCGATATGCATTTACTAGGCACGGAAATCTGAGACAGGGTGCAGACAAGGGTCGCAAAGATCGGGGTGTCTATTTCGATTTTACGTCCGTGCAGGGTGCTTTGGGAACAAGGGGATCCTGACGGCAGCAGAATCAACACGTTTTTGCCAAACATACCAGGGCCATG"/>
                    <sequence id="seq_t18226" taxon="t182" totalcount="4" value="CAATTTACAAGGGTTTTGAGGGTGAAGAGGAGCCCGGCGAGTCTAGGGTACTTACTTGACGGAGCTCTTTAGTACTAGGCAGAGTAACATCGCGAGCAGTTTTCTTGGCCATGAACAAAATCCCCGCTAACTCGATTCGGCGCATGATAATGTGCCCCCCCTGATATACAAGAGTTTACCAGCCTAGTATATATTCGTAGAGCCGCAGACGCCCAAAAACCGGTTCAACGTGAGGATTCAGTAGTAGTTCTGTGGAGAGTTTTGGCGAACTAGTTGGACCCGACGAATTATAAACTGCACTGGCGTTTTTATGATTTATAAATATTACTCACTATTACACGACCATACATCTGGAAAGAGCTTTCTGGTACCTTCTGGATCAGCGTTCTCCGAAAAGCACTGCTTGGGTGGATCCGATGTGAGTACACATTCGTTCGATACCGTAAAAAGCGGCTAGAATTTGAACAAGCCACTTATGAGTGAGGCTGAGCCAGAAGATCCGTCTAGTATACGGCACAACGTCCGCAATAATTCAACAGGAAGAAGGCTTGAATCACCTCTAGGACCGACCACCTCGCGCATTGACATTACCCCAATGCAGCCAAAAGTGCCTAATAAAACTTATCTGAAATCAGGTTGAACTAGGCTAATTCTGGCCGTGCTAGCGGAGACTAAAGTGAAACTGAAGTGCCCGCATGCAAGGTGTCGCTCCGCGTCACTATCAGCTAGCAGCGCAGAGTTTACGTGGCGGTACTATCTGAGAAACTGTCGCTATAGTGCGCGGTCAATCCATCACTCGGTTCTTGCAGCCGCCGGGGAGTCGTATAGTTAAAACACTCGACACCCATGTCCTGTACGAACTTAACCAAGAATAGTAATGGCTTCCCGCTCGATTGCCGAAGGAACCACGTAGGCGGCCAAATAACACCCGTGAGTTGTCAGCGGCTGGGCTGGAGTTACACCTCCGCGTCACAGCGATAGAGTGACACTTGCCCGCGCA"/>
                    <sequence id="seq_t18325" taxon="t183" totalcount="4" value="GTTACTGCAGGTGGTCCTACGGCCAAGTCATACGCGATATGTTTCGGTACACAATTCCATCTCTTAACATATCATACGTAGATATGATTCATGAGTTAACACAGTTCATAACAGATTACGGGCCTCAGATCCAAAGGAACATATGTTGGTGCTTTAGTGCGCTTAGGGGTTCTTCTTTGTTGCACTCGGATCAGCCCTAGATCGTGGATCATAAGCTCCGTCGAGTTTCAGTGTGAGTTCGTCCTCCGACAAGCAGTGCACTAGTTAGGCGGGACACAATGCAGAGCTTTGCAAATATAGGAGTTACCCTAGAAAGAAAGTACTCGTCCCTTATGCCCCTGGCCAGTCGCTCAATAATATGATTAGACGTGGGATTGGCATCTCCCGTAGTGTGACGTAATCTAGTCAAGAAAACTTACGAATTCGGTAATGGCCCTACGCCAATAAACGTATACTTCCACCAGCCATCCTTATCGACCGTCTACCACTTGGACCCCAAGACGCACGCTCGTGATAGCTGCACGTAGATGCAATGGGGTAGTCGCTGGTTTCCTTATGTGAGGGTCTTTATTCAGGTCCCTCGGACCGACGAGTTCGGGAGCGCTCACCGCGAGCATCCTCCGGAGGAGTGTATGTCAGGTATGTTAACACGGAGAGGTTCGGAACCGCCCGCGATATGTTGAAACGAAACCCTGATAAGATATTGAGCTGAGGTCAAGTTTCCAGATCGGGGCTTGGTCAAGTTAACACCACTTCACTCAGCTTAAAGCTGCCACTAAACGTGGACAGCGGGGGTACGGGACCCACCCTGAACGCCAAGGGTTGGTCGCCAAGGTGGAGCCCCGGTCACTAAGAAAGTCTTCTAACGTAAAGGTCAAACGAGCCCCCGAACAGATCTGCTCCTTAACAGGACATGAGAATCCAGTGCTTTGGCCCTGAGAACTAGTTTGGCACGGATCGGCAACCAGAGGGTGTTTTTTTCTGTAATTAGCTAGCGTTG"/>
                    <sequence id="seq_t18425" taxon="t184" totalcount="4" value="CAATCTGCCTTTTGGGGGTCGGGGCCGGCTTCCTCTGTTAGCTCTGCTTCAGTTCGTCGAGTATTATACACGTAGTAAGAGACAGATTAAATTAGTAGCGTGAGTACATTTCAGTTTAGAAGCTAGCACGATATATTCATAACTATAGATTATTTAGCAACTTTAAAGTGTAAGTTTAGATTAGCCCCACTAAGTCCTAGTCAGTTCGCGTAGCGCAACGTTCCATATACACGGACTACAATCGGACGCAAACACGAGAAGTAGGAGGAGGTGTAGCATAGCCACCATTTGCTACCGCAGCCTTTACCCGGGCATGAACTAACTTGTCCGCCTAATATCTGGACAGTATATCAATGCTAAGTCGGATCTTCGCGTTGAGTACTTGCATAGGCACATCAATAATTCTTTAGGGTTCTTGTTATGTCACTGTCAGATATGCGTCAGTGAATCTTCCCGACGCTCACACGGCTTGCGCCAAGGCCCCACATATTTAAGTTTTGACTCTGTAAACTGATCCCCAGACGCGGCCGTTTCTACAACGCTCATGCGTGCCCCCTGTAGTCGCGTCTATCGCAGGTCACTGTTCTGAAGAAGACGGAAGACCCCAGGCATGGACCGATGCTCTCCGTGCATTGCTCCGGTAAGACCCCAGGCTAGCCACCGTGCTGTCGCACGCTCGTTACCACGTATATAAGGTGTGAAATCTAGTTGGGCGGAGGTGACGGAAACGTAGGTTCAGCCACTCATCGACACAAACGTCCCAATACATCTACGATGACTACTATACCGATAGTGTACGCAAGCCTTAGTTGTCGTCGATGATCGCTAACCTGTAGGCGGCAGTTGACTGTGTTTAAGGCTCAGCAACTCCCGACCAGACGAAGTGGAACATTTATTTAATACCTATTCGTAGTCAACGATCGTTTCCGAGGTGGTGAAAGCAAGGATACTAGCGGCTGAATGTGACCGAGGCGACTATAGCGACCCTTAACGTGCCAAG"/>
                    <sequence id="seq_t18525" taxon="t185" totalcount="4" value="TGGTGGTTCTTTACGGTGTATCTATGCGACCCGAGGACAAAGGACTCTACGAACCGCATGATATGGTATTAGGTCGGCCTCCTCCAGTGACTTACAGCTAACTCGTCGTATCCCAGGACAAGAGTGCAGTATGAAGGATCCCGACCACGCAATGATACACGAACTGCGCTTTGTGCTTTGCGGTTATCTGATTTCGGCTGAAGGGACGTACAGGGATCGAACGTGCGCCCGAAACTCAATTAACACTCTTAGTCACGCCCAGCGCGGCGGATCTGCGACGATTCGGAGTTAGCGTGTGCCACGGTTAAACATTAGCCCAGCCAAACTCTGATGTAGAGCAGGCCACCGTTGGCACAGCTGCGATCTATTTATCTTCCGGGAGACGCAACGGGCTACTAACCGTACCTTGATACGAAGAGGACGATATAATTCTTTCAAACGCTGTATGTCCTGGTCGTTTACAGCACTATGCATCCCGTTACCCGCTACTAAGTAGATTCAAACAAGACCGAGAATTCGTTCCGCCGAGTACCAGTGTCGGTCAGTATCACGCTGCGCTCTATGAGATTACAATAGTATAAATCATTCTCCTGAATAAAGGATTGAGTTTTTAGCCCGGTAGCTGACGGGGAGTCACCAGCTTTCTCTACCAGACTGAGTTGATCGGGTGCACAGCGTAATAGGAAGGAAACCCTAGTGTTGTTCTTTCTTCGTTCGAAGGAGTGGAGAAACCTAGCGGTCGCGGACATCGTAGCGCACGGCAGAGATCCAGGAACTCCTTGGGATTATGACGGGCGGAGGCTCTGTGTGCATTTTGACCTGTTCTGGCACGCCAATACATTTGCTAGTTCCTAGCGTGACTCTCAGCCCAGGTCTCACGCTCCGCACCATTGACGTGACCTTCTACATCGATAGGATTGAGGAAGTAATGTTTCGGATCCAGATACAATACCAATGATCATAAGATTCGGGCTCTAATCCACATGGTTTTGCCAATCTT"/>
                    <sequence id="seq_t18625" taxon="t186" totalcount="4" value="ATTTCGATAAACTAGCCATCGTGGCACTCATACCACTTGCCGGGTAGCCTAAGTGTACTTACGATACCGGAGTCACCCAATTAAAGTCCAGGTAATACAAGCCATTGGCATCTGATAACGTGATTAGGCTCCCATTCGACCTAGCGTCACTATGAACTGCGCAGATTATATTGATTTTGTGTGCTTACAGATTCCGCAGGTTAATTATCTATGGGTCCATATGTTTCTAAATCGCTGATACCCACTTTTTCCGCAGGGGTCGCATTGGGCCCGGTGGATTCGGGACCTATGGCACCGTAGTATCTGCAGGGGGAAGGTGGAAGGCGTGGTGTATGATAGTCGACGCTTACCCCGAAGGATGATTCGACTCCGGGTGGTCAATTAGAGTAGTGCTCTCCTACCGTATCCCAGATGGCTGGCATATTATGCTCGTCAGGGTTAATAGAAGTACACGTCGCGGACATAACCATATGCCCCAAACGTAAGAGGTTGCGGCTTACACTCACGGCATTCTCCTCGAACCATTGCCCGCAGTGCACGGTCGTACTCGCACCGGCGGACTTGACCTAATTGGCGTCCGGAGCCGATTTTCCAACCGGTGTTGTCGGGCCAATGGTGACTCTCACATGACATGTCCAAGGCCTATCACTGGGGTCGGCCGCCTCTTTTGGCTTCCATGATAGAAGGATAACCGCATCGGATGTATTGTTGTATAGGTCCGCCGGGAATGAGAGCTCTCGACGTGGGGTCGTTCCCGCCTACGCTCATACAACTGACGGTTACCCGTCCTGCGGGCAGATACTCGAAATGAGGCAGAAGCCCATGGTTCCCGGCTTTTACTGGATGGATTAGATCCATCAGCCCAATGATTATTCTGAAAGAAGGATAAGTACATCTTTAGGCATCAGTCGCCATATGCGTTGTGTCCGATCATATTCAAGAACTGGATTTCTGATCGCGGTAAGAAAAGAACCACTTTCTAGAACAGACAAGAGCATAT"/>
                    <sequence id="seq_t18725" taxon="t187" totalcount="4" value="TCGTCTGGAATTGGGGAGTACAGAAAGTCATCGATCATTGGTTACAAGACCATTAGCCCGAGTTGTTCAATCTCTTGCGGCACTGGGTCGATCAAAAGGGCTAGTTAGTATCAGGTTAGCCGATTAGGTCCTTTTTTAACTCACCTAAAAAAATTGGCTTTTACAGTGGGTTACTATCGGACGACTTCAATCGGACGCCCGAAGTCCGGCATCGGCCCCCTTCAGTCGACTGGGCGACTTAGAGCTGCACTCATGGGCCAGTGGCTCGACAGACAAAATCGCCAAGGGTCGGGTCGGCAGCCACATCGAGCAAGAGAATTTACGCTTCCTTCGTTCCACGGGCCACGAACGCACTGGAATAGTCAGATTCCCACGTGTCTTATGTCAACCTGTGATCCTCCCGGTTATCGAGCGGTACGAATTTCATTATTAGATTCGTGTCAGGTTATATTATCGTGGGACGCCCTGACTACTTCCACGCGCCCCAGTTGGAACGATTGGGGAGACGAGTGTACGCGGGTAGGCAGTGACGTAGCGGCAGTCGCATTATCCTATATGTATTGGTCGTTAATGGAACAGATTGGGCAGAATAGACGGGGTGAACTCGCCAATCTGTAGTTGATTTGGGCCCATAGTTAACGGCGAGCAAATGGCCCGGCACAATACTTTGGCATCTTCGTTGCCACGGAAACATTGTCTAGTGTGCTGTAACGTCGTAGTACCCGAAGCGGGAGTTCCTAAATGTGATGCCTAACCCCTCGCCCTAGACCGGCAATCACCTGCGCACGGCTCGGGCAACGTCTCCTCGGGCGTCGCCAAGCAGCGGTCCCCAGTAAAAAGTCGCTTGTTGGCGTAAAACGATCCAAAGTACGGCGCTGTCCAAGCGCAGAAGTGTTCTAATACCCATTTGGTTATAAGCGCCTAATCCGAAGGATGCATCACTACGGAATCAATATGGCACATCCAAGACCTCGTGTTTGGCGGGTATTACAGCTGCGAG"/>
                    <sequence id="seq_t18825" taxon="t188" totalcount="4" value="TGACTCAGCTTAAGTCGGTTCACGATTTCCGGACTCTAGAGAGGTAAGTGATGATGACTTATTATATTCGGCCCAGCCAGCATTAACCTCGGCTGCAGAATATTGTATTGTAATAACTACTGAGAGGATGTGGATGTATGCTTCGCAGGGCAACTCAATCACTGGCAGGTTATGTCTATAGCAAGCAACACCCCGACACGTGAGGTAGATGCGCGGGCCGAAGAGATGCCGACTACTTAGTAACTAGCTGCACACGCCTTCAATATACGATCTACGCAGCCGGCGAAGATTTAAAATCGGACCTTTAGGCCCCATTTATTACAATAGCTGAAATACAAGTTTCTTTAGAATGTAACGTACGACGAACCAATATTCCACACGCGCGCATAAGATAAGAGACCCTGATCTCCTGGGCTGCCTAAGGTGTCGTGCGGTCCAATGGCGGGCCGATGTGGGTTATCATTAATCTACCCATGCACTATTTTATGACGCATTCATTCTGGCCCTCAAATATTAAGATTTTGGTGGCCCGGATAATTGACCTCGGTCGGCCAATAGCGAAACGCCCCGTCTAAACATGATACCCTTTGTTAATAGGGTGTCGCGCGTGTCCTCTATGCCCCCACCACCGATGCAATGATAGTATATGCGGCTCACTCACGCACGCGGCTAGCATTTGTCGGCGAGCGGAAAAGGATGGAGAGCTGCTGGCTATTTGCGCTTGAAGCCACTAGGCATCCACATCGGCGGTCGGTCGGACTAGAGGATCTCGATAGCACTTACCTACCCCACTGGAGATAACTACATCAGTTACCCAGGGTGACGGGTGTAATCGAACAGTAATTATCCTGTGCGTACTTGTACGGTTTGTCGGATAACGGCATAGTCCAAGATCGAGAGTTCACGGTCTGAAATTAGTGGCTCGAGTCGGGTCGGGTGGCCGAAATGACCCGGTAAATACTAGCGGGATCAAGCGCCGGAAGGACCATGTTGCGCTAGA"/>
                    <sequence id="seq_t18925" taxon="t189" totalcount="4" value="TCCTAGAAACCCTCCGAGCGGGAGTCGGGACTCCTATAAACTTCCAAACTGCTGTTTAATGACTAATCTACCTGTTCCCCCTCGGGAGCCACTCCACGTCCCTCCGGTGGAGAGCTAACCACATTGGTACGAATTTCCGGGTTTACATGGGGTTTGGGAGACCTTAGGCCTTTCCGTAATAGTCGAAAATCGTAGGGAAGCCTCATGACTGGCCCCTTCAACGGGCTATCCGTCCCGAGAACAATCCGCCCTTTGCAGCAACGAGGCCGCGACCGGGATCCATTTGCTTCATGGGAATCCACCTGGCCGGGGGCTACAAACGAACCGTTCACGTACGCACAGTCGCATCGGGCAGCATGAGTATTTGCGTAAATTGTGGCCTACAGCTACCCCTTGCTTTGAGAGTTACCACGCACTGAGCGAATGTGAACCGAAGGCGGTCAACTAATGAGTCCGTCAAACGTGCCCCTTCGAGAAAAAGCCTTTCCCGCTACCGACTGTTATGAATCATACGAGACGCTAACAATTATGTCTATGCAAATCCATTCCTCCGAGCCGTGCATAGCGAAAGGTCAGACTATTGCATCGTGTTCTTTCCGAGAGCTTGTGCTGTGTTATATTTCCGCTTAATAGATCGTCGCAGTTAGTTCTACATGGATTTTTGGAGTCATCCGTTATTACAAGTAGACGGATATCGCAAAATCGCGTATCCGATGGATGACATAGGGAAGCCGTGGGAAAGCCTGCATACTGAACCAAGTCTTAAGATAAGCAGTATGGGGGGCCCCTCGCCCCAACGCGCTTATATTACCCGGCTAACAGTACTGCGCTCAGCCTTATCAAGAGGTCCATCTAGAGCCGGGGTGCTCAGAGGGTGCTTGCACCTCATTCCCAATGTTCAACAGTGCTCGCTTTCACTTCGCTACAGTGTGCTTCTCTCCCAATAGGCTGTGGGGGAAGCACTCGCTTCGCCTAACTATAGACGTCTGACGGTGTTCCA"/>
                    <sequence id="seq_t19129" taxon="t19" totalcount="4" value="ACATCTGCAAATTCATCGTGGGGGGCGGCTTCCTCAATTTACTCCAATGCAGGTCGCCCTGCGTTATAGGCTAGGTATCACAAAGTTCCAATGACTAGCCGCAGCTCAAATCGGCTTATACAGGTAGCGTCCGATTTAGTGTAGATACAGTATCTAGTACCCTCAAATTGTATATTTAGTTCAGCCCAGATGACACCTAGCCAGGTCACGAAGGTAGCCGATGAATGTGAATCGCGAATCTTCGCGAGCCGCGGAGCGCAGACGCCTGCATAGTAGCATTGCACACGTTAGCAAGCGGAACAAATACCCGGTCCTGAGAGTACCTATTTTCTTACGGTCGCGAGACTATCTCAATAGTAAAACTCGTCTACCGGATGCATACTTTATCATTTCTATCAGTGACGGCTTCCGGAACTTGCCATTACAGTATCTCATATGTGTCCGTAAACATTTTCGCCGTGAACAAAACTTGCTCTGGCACCCTTCAGATGTACTTTTCTTCGGGGATAATAGATCCCCATACGCGGCCGGTACAACACTGGCCCTGCCATCCACCGGTAAAAGTCTCTAACGCTATCAGCTGTAGAGAATAGCTCCTGAGATATCATGCATCGGCAGATCCTCATAGTGCATATGTCGGGCAAAGCTCTCGTAATTGCACCGCCCATTGCCAGCTTCGTTTGCACGTAAACAATATGGGCAGTTTCGTACTGTACACGTACCTGGTGCGTTGGCTCACCCTCTTATCGAGTTGAACCTCACAATTGAGGGGCCATGATTTGTGTACCTATAAGGTCCGGCATACACTGCTGTCCCCGAGGTCCGCTAGCCCGAAGGCTACCGATTTCTGAGAAGACGGCTAATCAACTCCGCACCGGACGAAGGTGAGCATCAATATCACACCCATGTGGCAGTCAACATCTGGAACGATGGGCCTACATACACGTGAATAACGCGCGAGTCCGAACAAGCCGTCTATACCTATCAATTATGAGTAGAG"/>
                    <sequence id="seq_t19025" taxon="t190" totalcount="4" value="CTCCCATAAATTACGTGGAATTTACTCCGGGAACCCGCCTTTACTCCAGTATCCGCAAACTTGTGAGGGACATGTAGAGCGGAGCGCGCTACATATATACGGTAACCATCACATCCCAAGAGAGTGGACAGCGTATGGAGACGAGATTCTACGGTGTCCAAAATCCTAATACCTATAGTCTAGACCTCGGACCTTTACGAAACGCATTGGCCCCTTATACTCTCGCGTATGCAGGGTATAGTTAAATCTGGAACATCCATCGGAACTGGGGGACTTGGGCTAACAGATCAAGTGGCTAGGACAATCGGAGAGACATTGTGTAGACAACCTTGAAACCGTATGTCAACGGGGGCAATAACTACTGCCAACCAGGGATGCGAGCCGCGGTCGCCCAGTGGCGTACGCTCACGAGTTTTATTCGCAAATTTGCCGGGTAACTCCGGCACGGAATATAACGCCTAGCCTATCCACCACAGCCCAGCGACCTAAGAGGCCGCCAAAGGGACTTGTAGCTGCAAGCAGTATGATGCCACTCGCAAGGGTGCGTTATCGAAATTGGACGCTGAGTACCGAGTACATCCAGTCGTCAGTAGTTGGGAATGCATAACCGACGGAAAAATCGGGATTGATCTGTTCCCGATCGCTAAAGTACCAGGGGAACCCCTGTGAGTGGTCATTACGTTCCCATTTGGTAATGGGCTCCTCTCGTCTGCGCCTTCTCAATCGTCTTTCGCTAGTTGTGCGTTAGAGGGGAATCGATTACAAGCGCCTTGGAGACAGAGTACGTCCGCTTTAATACCACTACGAAGCGGGGATATAACGTAATTCGGTATCCTGTGTCCTCAAGAGAGCGACCTGGGTTCGGCCCTTTGATAGACACATAAATACGGCGGTAACTCTTCCGGTTACCTAAGCCGCGGCCGGGAGAAGGTACGTAGGTTGTGCGTACCCCTTGATCGCCCTGCCACTGACCCTTTCAGTCTGCGAGCCGATGTGCGAG"/>
                    <sequence id="seq_t19130" taxon="t191" totalcount="4" value="GAAGGGCTATTATCGTGGGAGCTTGTCGCTATCACGACCACTCTCTCGACGCCCTATGCCTTCCCGTATCCTCTAGGGATCATACCGGCTGCGAGTAGACCCCCGGGGCCGTTTATGCCGTCAGCGGAGTGTATGGGAGCGTGACAATCCTCCGAGGAGGCCCCAAGCGTTAATATTGCTCGAAGGCTTGATTGGGACACGCCGGCCGCAAGGATAGGACATGGGCTCCCCTGTGTGATCTCTCCATCTAATGTATAGCCGCTGGTTTTCCAGTGCCTGGAAGACGTTATGTAGGCTAAGATACAAGCACTCTAGCCCCTTACGCGGTGGTTAAAGTCCCGTGCCCCGCTGGCGTCACTTGCAACCAAGTGATGGCTGGCAGAGGACGTTGGCCACTTGTGGTTCTGTCATTAAGCCGAGGCGCTGTGATTAACACAATGCCGGGCTGTCGCGAGGACAGACCCGCCAAGGCAGCCGACTAGTTCAAGTGGCGGCCACTCAACTCATGTGCGTTCCAAAAGGCTACGCGTCTTAGTGTCGATGACTAGCACCATCCTGGGAGTCCCATGTCGGCAGCCGGAGATGTGCTGTTATAATCGGGATTGAGAGGCTATGCTGATTAACGACTGGCCGCGCCCAAGGTTGTGTTATGAGCTTGGAAGGTTTCGGATAGCTTCTGATTGGGCCACCAAACGGTTCTTCTGCCAGCTGAGTCGGAATCTTTGGCGTAAGTCAGGATGGAACAGCAACAACACATTGGAGTCTTCAGCAGTGCGGTGTCTAGTGTACAACGAACGTGTGCTACGAATACATTACCGCATGCACTGAAATGTCCCTAGGAGGGCCTCCTGATCCAGCACCTCTCGGATTAGGCGTGGGGTTACGTACCCATTCATTGATTCTTGGGATATCGAGAATTGAGGAATCGACGTTACTGATTTGGATCCACTAGCACCGATCTGCCACATCGAACAGTAATCGTCGGTCATTCTGCTTTCTC"/>
                    <sequence id="seq_t19226" taxon="t192" totalcount="4" value="AAGTCGTTAATTGGGTAGGCGTGACCGTCCTCCACCATTGGTTTCGATACCAATCGGCATGGATTTTCAAGTTCGTACGACACAGGTACGATCAGTCGTGATAGTACGTATCAGGTTATACGGTTAGGACCCGATTAGACACAACTAGATCATTCAGCACTTGAAGTGGGTTGGGTTTGTTCCACTCCGATAACGCCATTCCCATCGGGCGTATGCTGCGTTGAGGGCAGTAGGCGCATTAGAGCTGTACGCATCGGCCCGAGGCTGGAAATAGTAGATCGCCAAGGGCTGAAACGGCAGCTACAACTCGGCAAAGTAGCTTAGCAACCCGTGATCGTCGGGCCACCAACGCACAGGTAGACTAAGAGTTCGGCCTAGCATCTCAGAAGTTGCGATCTTACGTCGAATCAGGTACTATTTATTTCAATTTAAGATGTGTAGCAGTGCATATCACCGTCGCAGGCTCCGACTATTAGACCACGCGTCAGTTGGATGCATAGTGACGACCAGTTACCGCGCACAGGCAGGGAGTTCACGACAATGGCGTTATGCTTCATCTAAAGGATGTGACTGGCCGCGACAGGGCAGCCCAGACTTTGGTTCCACGCCAAAATGTCGTCTAGGGACGTTCATTGTTACCGGCGACCAGAAGCCCCTGCAAAATACGGTCGGACCTTCCTTGCCACGTATAAATCACCAAGTTAGGAGTTACGTCGTACAACCGGGGGCGTTAGTACCTAATCTTGGAAGCAACTGCCCAACCCAAGATTGGCGCTGACCCGATCGCGACTCAAGGATAGAATCCTTGGGGTCCGCCAAGGATTGGTCTGCGAGATAATCAACCAGACTGGATTAATATAATCTAAAGTACGGCTCTGCCCTACTGCAGCAACGTTCGGATACCTATTAGGATATAAGAGGCCTCTGCGAAGGTTTGAATGCACCGGAACCAATACGTCAGATCCAAGCGCACACGTTTAGCCGTTATTAGCGCTTCGAC"/>
                    <sequence id="seq_t19325" taxon="t193" totalcount="4" value="GCAACCACACCCCCACACGGGCACAAGCGACCCACTTTTCATCTAGCTACAGTAGGGGGAATTACTTGCCCCCCAGTCAAGACATGAGGTTCTGACTAGCGAACTGCCGCTTGGCAGATAGATTATAAAGATAACATTACGTAGATGTGAAAGGCAAAGCCGCCATCGTATTAATGCGATGCGACGTTAGTTTGGCTCAGCCTGCCCATAAATCATCCAGATATGCTAACCATTAGTGTAAGTCGTTACAATGCTCACTTCACGAGGGGTCAACGAGATTTAGCGGTAAAAAACGAGCATATACTTTGCAATAACACACGGACCCTGGTCCCAAGTGGCAGCAAACGTAACCGGCGTCATGGCATTCCGTGTTACTGCCGCCGCATGATGAGAACCTGTGAATACTAGCGGATGCTCTCTCGTTGTCTCGTGCTTGCTTTTGTCCAATGATTAGTGGCCTTACCCCAACCAGTGACGCTCCGGCTCAGTTCGGAATTTCGTGCACGACCAGGCATTACTACTAGAAGATTGAACTCGTATGAAAGGCCTCTCTAGGGTGGGTGAATAGCACCGGTGTATCCAGTATGTCTTACGCCGGCAAAACCAGCCGCGAAGGGACAGCATACCGATACACCATGATGGGTGACTTTGACGCGGTTCCACAGCCGTCGCGGGGGATATTACTAGCAAGCTGGAAGTACTATGCGCGTTTAATGTGGAGCTATAGGCTCAGTCGACGGAATAGTCCGGTTCCCGGAGTGCCTTCCACGAGACGGGTATAACGTCCGAGTCAAGTCGAAGTTCTTAGGTCCCGGACACGATTCTAATCGTGCCCCCTTTTGGCTTCTTTGACATGACATATTTTGAACTAAATTAGTGTGATATAACGGTACTGTCGGGCTTCTATGTTGTAATTAGTTATTAAACCTCCGACTATAGCGGCACCGAGGCCTCCTTCCAGTAGCGTGTCTACTTAGTTAGTAAAGTTAAACATGCATTG"/>
                    <sequence id="seq_t19425" taxon="t194" totalcount="4" value="TCGGGCGTGAGTCATCCCTCAGGCAAGATAACGACAGCGCGCGTCGATATTAAAAGGAGGCTACAACAAAAGTCACAGAGCAAACGAGACATTTTCGACCAAACTTTTTCCCGTAAGAAATCGATGGCGGACTACTCCACCTCGTGAATATAAAAACCATCTAGATACCTTTTAGATCATCAAAGTGTTCTCCACTCGAGCGACTTCCCTTCCCCCGCCCCTGAGGCAATTATTCTCGTAATATCTATACTGAACAGTTGGGACTAAATGCAGGCACGGTGACTGACGTTACCTACCATGTCCTGAGTCACTACGCCCGTTACGACGCCTCATTGCCTTAGGCAACTGCTGGCACGGGAGGCTGGCACACGGAAGCGGATCCGTCACAAGAGATACATACCCTTGGACAATTGGCGGCTGACATCCGCTGGCTGCGTAACCGCGTGCATGTAAGCTGCATTGAGTCGCCCAGAGTGAATCCCCTTCGTGCGTAAGTTCCTCCGGACCCACATTCTCATTGGACCAATAGACGCCGTATAGGTGACCTATAGGTGACTTTAGCGACCAATACGTCCCACCACCGTGGGGTTACGGGACGTAGGTCTCTAGTCACGACCTATCGCCCATCAACCGCAGTGCGTTTCCGGTAGATGCCTGGCCCAGACCTCCACCGCACGCAGTTACTAAAAAACCGCCACCAGTTATCGTTTTTGAGGGTTTGTGGGCCTTGAGACATCCGTTTGCCAACACTGCCCGAAGTGCGCGGGAAGCCCTTCCCAGTCTATAAGCTAGGGGCATGTAGTCAAAGCAAGTCGCCATGGTAAACGTGGGCCACCATTGCGACTATCATCGGCTAATACCTAACTTCTATGGCTTAGGCCAGACATGCTCCCGGTAGTTACGGTAAACGCTAGTCACAAAGTTGGGTGATAGGGGGACGCTCGAGGCTCCATGGCTGGATTCTTTTAAATACGCATACGAAGGGCACGAATTGGATCTA"/>
                    <sequence id="seq_t19525" taxon="t195" totalcount="4" value="CTAATAGGCATGCATGCAATCAGGACGCCGCCTGCCTATCGCTTCTCTCGACACCACAAGGGTTTATACGCAACCCGCCCCCCAGAAGCGGTTCCTTATTGTACGCTTCTTTTGATTTCTCGACGAACAGGGTATTCTTATAAGGATTTCGTGGTAGCTAGGTACAAGCGTATCATCACACCAGGTACGAACACGTCAAGGTCCCTCCATCAACAAAAGTTCACTCCGACGACGCTCACCTTCTTTAATGAACGTTGCAGAAGATGCGTCGGGCCATGCTCCATATAAAGAGAGCATCAGTGCGCCTCGAGCTAACATTTAACTAGGCCGCATTCAACCAGAGCGGCACCTCTACCAATCGTCCGGATGGTTGCCTGACCCAGAGCTCCCAGTTATGCCAATTACGATGAGCTGCTGTCTCAGATTGTTTCTGCACTATGAGGGAACAAGTACCCATCGTGAAGGCCGACGGGTGCCGCCATCTCCCGAATTAACCGGTCAAGGCTAGACCTCACATTGGCCCTGTGAGAGGTCCAGTTTTCGTTGCATAAATCACATTTCGAGCTCCTCTTGCAGGATGTTGCAGGTTAAAGATCAGGTGAGGGCTCGAGTGTGCATCAAGCCTGTCAGGATTGGGTGCCTTGTGATGAGCTTACAGAGTTCCTATAACATCTGAGAGCGTGCACTGATGAACACGTCGGAGTGCTACAGATTCGCGTAAGTTGTTAAGGCAGGAACCATTCTTTCGCGAGTTGGGGATTCTTATAGAAACAATGACAGGACTGCCTAAAAAGTGGCGAACCCCGTGGCCTTCTCTCCCAAGACAAAGCGGCTTGAACTAAGGTAGCCGTGCTGCGAACAGGTTCGCTGACCTCGTTCAAAACCCGACACGATCTTTACCAGAGTCTGAATAAGAGAAAACCAGCACCGTAAGGGGTCCCGCTACGGCGCACGGAGGTACTCGACAAACGTCAATTTAATGGATACCTTACGTAAGAAG"/>
                    <sequence id="seq_t19625" taxon="t196" totalcount="4" value="TAAACTATCATAACATAGTTTCTAGTCGGCGCGATTATACGCTGCTCCTGGAAGTCTAGGAGGTCGAAGTTGGCTACGGCTTTTGATCCTATTCGAACTGCCCAATACACTCGGCCGGGGACGGCGAGGTAGATGGCTTATACTCACTCCCACGACGCGGCGTCTCAGGCGGTTGTAATACTGATCCAGCACTCTAGAAGACAGGCCTCTAAGCACTTTCTGGTGCCCATGTGTCAGGACTTTCCGACCTATATCATATCGACGAATTCCCTTTAACAGGAAGGAAGCATGTTGGGCGCTACTTTACACGAATATGCTACTCCGCGACCGACATATTTGCCGCCCTCGTGGACTAGACTAGTCTGGAAGGCTTGTCGATTATAGGAGTCGGCCTAATCTGCAAACTCTCATTAAGACTTGTGGGTCTGATTCTTATTAATGGAGAAACTCACGGGAATCGAGCCCCTAACTCACGATACTAGCTCCCCGGCAACCTTTACCGATCATGACCTATGTTGAACCCCCCGCGTTTTTAAGCTCAGGAATACTTCTCTTCGGCTGGTGACATGAAGGCAAGTTTGGGCAAACTGATGTAGCTGTAGTTGACAGTGTTCGCGGATCACAGGCTGGCAGCCCACTTCGGGGTGTGTAGAACCCGGGTAGTGGGGCACGGTGTGTTACACGGCTCGACGACGAGGATCCGATTAAGTGAGAACTAAGTAGAGGCGGATTTCAGCTTATTCTCCTACCGGAACGTTCTATTATTATCAAAGGAGGGTTGACGAATCCAACAAACTAAATTGCTGAGTGCGTTTGTATGGTTACGGGATCGCGTCGAGAGGGGCGGCAGTTCCTTCGATCTAGTGATGAAGGTCAATTGTTCCCTACTTTGTCTCTGTACGTCCACATAGTTAGTATGGTGGCATCGTTGCTAGCAAATGCCACCAACTAACACCAAAGTACTGCTTCTCTTCGCAACCCTTGTGAATTTTCCGTTACG"/>
                    <sequence id="seq_t19725" taxon="t197" totalcount="4" value="CTATCAGTATCTTCTATTCAGACTTTGTTGTGCAATCAAGTTCGATGCTGCGCGACTGTGGAACTACTTTAGCTTGATACACGGGTAGATAGCCAGCTGCTTTTTTGGCAGTGCTCAATATTTCGGGTCGTCAATCATGGTGGAAGATCGTGCTGTTGCCTCGAGAAATGACAATCGGCCATCGAAATCGACAAGCTGACAAATGCTCCTAGCCCCACGGCGCCTGTAGAGGGCGCTAGGGCTAATGCGCTTGAACGTTAGTTTTCCGAATTTATACTTCTGATGATAGATAATCTGCAAGCGGGTACTCCCGACTTATCAATGGCGCTCCCAACATGGGTTCCTATTTTTCGGGGATGGGATCCTGCGAGCCCCCGCATGCGCTTTCTCGGAAAAAATACTATCCCGTGATTGGGAAATGGGATGCAATGAATCTATTAGCTTGACTCGGATATAGTATTTTTACCGGCTAAATCCCGCGGATGATGACCTCGCTCAACGAAAAACAGTATGTCCCGTTATCCACCGTAATCCATGAAAGGGAAGGGCGGTATTAGGCGGCACAGCATCCACGCTGCCACACGACGCATGGCACCCCCCGCCTAAATTTAGTGTTAGACGTTTAGCTATAACCTGTTGCAGTTGCCCAATAGCTGACCCCAGTGCCGGGGGTAAAGTGATGACATGTACCCCGCGATCCCAGCGTTCTTCCGTCTCATCATGGACTAGGAGCTAATGATAGCAAACCGCCCGATACTTGTTAAAGGATTGCAAGATTGCCCATTCCCTAATCCTGCTCGCACGCGGTTAGACCGAAACCTGGCACCAACAGGTCCCTTGAGACATGTGCTATCTACGGGCATAGCGAAGGTGTTCAAAATGTTCCCTCTCGTTGTTTCCCTCTAGTACGACCGATATCACCATATACCTGAGGGATTCTCGTGTCCCAGGGAAACTTCAAAGTATAGGTTCACCTGAGAAGCTTCCTCGCGCTAGCTTC"/>
                    <sequence id="seq_t19825" taxon="t198" totalcount="4" value="CTAGTTTCCCTCAACTAATTCTGGGTTCCGGTAAACTACAGCTTCTCCCGACACAAAGAGGTTTAAAACGCCTCGCGCCCCCCTGCAGCCGCGCCTCAGGATGCGCTCCTCCATGATTCTTCCGCAACACAGCACTTCAACAAGAAAGACGTCGTACCTGGGTAAAAGTAGATTTTTAACTCTATGCCGGATTAGCCAAGGCCGTTCCATTAAGCAATGTATACAACAACTCCTAGTTCGTTCTGTTTGCCCGCATACCAGTCCTGCAGTTGGATAGGTTCCGCGTCGGCACACGAACTGTGATATCTCGCAAAGCGCCGCACTAGCAAGCATGCGCGATGGTCACGAACACGACCTCGTGCATCAGTTTCTAAGTGTCCAACGGTTATGCCATATTCCAAGCGCGCACAGCTGCTACCCCCAGTAGTTTTGTCTAGCTGTGGTAATGAGTAGGTGTAAACCACGCCTGCGTTGCTCGCCATCACCCGCAAGAGCCGGTAGTGGCAGGGTCTCAGTGATGCCCCGTGACCGAGTATGAGGACGTGTGGTCGCTTCGAATTGTGGCTTGGCTTGCAGTGCGTGGACTTTGCATCTGTACAAGTACGCAACCTTTGGAATTATGTCCTGCTTGCACAGCGCAAGTCTGCTCGTGTAAGTTCGTACAATTGTCAGCCTGGCTCGGCCACTAATGCGCGAGCCGCAATCTTAGAGCGATGATTCCGAGGTAGAGCGGTTGCCCAGGCGTAGCTCGGGGTTGAAAACCTATAGACGGATAGACCTGGCTGACTACGCTAATTCGAACCATCTGACCATTTAATACTAAGGCCCGTAACGCGGGGTAAGTCCGCCTTGAAGCGGTCAGTTTGTCATCTTTGCCGCCAACCGGGACATTCGTGGTACGCGATTCTGCGCACTAAAACGACTCCCCAAAAAATGGGTCGGCTACGACAAACGGTGTGTGGCCAAAAAGGGCATTTGATCCAATAGTTTGGAGAACGAG"/>
                    <sequence id="seq_t19925" taxon="t199" totalcount="4" value="CCGCCAAAAAGCGTCTACAACCACTCCCATCGCAATAGTGAACTATGAGCTTTGACCAGGAAGGTGGGGGACAGTGAAGCTTGGGGACCTAGCTTGTTAAGGACAGCCGGATAGACCCCCTCTTGATCCTGTACGAGAGAACGAATTGCGGCCTTCCTAATCCCTGCCTATAATTTAAGCGTCTCTGGTCCTGCGCTGCGGTATGCGGCATGAATAGGATATCCGCTACGTCCCCCAGAGCTTTTTGAAGGTACAAGTGTTTGGCCCCTAGTATGTTTAACGAAATCCGGATGCTGACTCTGTTTGCTCGCCAAGACCGTATGGCCATCCCCGATTCGGTGCTTCACGGATCTGCAAGAATAACCCCATGAAATACCAGGGTCTCGGCTACGGGCTGGTGCTAGAACCGCCCAGGGTTCTGAGACGGACATACATTACACGTAGCTATGGTATAGCCGCCTCTGCCGGTCCAGAGCATTAAACGCGGTAAACTACTGGCTGACCTCGTTCCTCAAGAGTTTTCAGAGGATGACTGATTCGGAGGAAGAAGTGGATCCGTCGTCATGCTCAGACATTATGGACGTATTGGGGAACGTACTCCTTATGATGTTGCATCGGCGGTTGTACGTGTGTATGTAGAACAGCAGCCGTTGGTGCCGGTACGCCAGCCAACACATCGACCGCTAGTCCGCCCTGCCAGCTCAACTGCGATGGGTCGCGGATGGTTCTGTCGTGCGGTCTAGGTACCCATAATATTGTCCAAGCTACTTGGAGCAACGAGCGATGCCCGTCTAATTGTAAGTGCGTCACGCGACATGCAGTTCAAAGCAAGTTAGGGCTGCGTTGGGGGGTAGACCACGGTCGAATCTCAGTGTCTGGAAGTGTGGCGTCGGCCTAGAATAGAGCAGGCTGGAATACTGTTGAGAGGTATGATCCGTCTAAGTTCTTAGGCCACTGATCCTAGACATTGTCTTGAAGGTTTCGGTTTGGTACATCCACC"/>
                    <sequence id="seq_t2109" taxon="t2" totalcount="4" value="CGTTCAAGTGTGCCCGATTACGGGTTGTCCAGAAAAGCCCGGATAGTATGCCCAGGAGAGTTTACTCGTGCATGAAGTGAGTACAAAGACTCGGGACGTACTTGCGGAGCAAGCCGCCTCCGATGGATCAATTTCCTTGCACGGGTTTGGATAACAATGTGGAATTAGACATTCTCACGATAACAGACATCCTGGTACGGTGCACAAAGTACCCATTTAATTCACAAGGATATGATCGCGGTGAATACCTCTTTAGTCCTATAGGTCATCGGCTAAAGTTCCTTGCTGGCTCCATCCGGTTGCCTTAGGAGAACGTGGATGGGTATACCCAACTTACCTCCGTCCGGGCATATCTGGGAAGGGGATGGACCGCTAGGCAAACGACTGGTGACATCTCTTGAAGAACAATGAGTAAAAGTCCCGGCTATCTAACACGTAGTGTGATGTTTACTCAACCTCAGAAACCTTACTAGGGCGCACGCGTGTCACACTAACGCGTCCGCCGTCAGTTTGTGGTTAATCTCTTAAGTGAGCAAATAATATACCTGACATAGACGTGTGACCAAGCAACGCGATTTTTACATCATGATGTCTCGACGTAATTGAAATTGAATGCTAAAGAGTGGTCTGTCATGTGGACTATGCACAGTAAGCGTGTATGACATATGACGGTACGCCCGGTGTTGGTCTTTCTAGGATCTCAACGCTCTCGAAAACTTGAAACCCGATGACATTCAAAGTTGGGATGTTCAACCTCGCGCCAAAGTCACGACTAGGGTAGAAGCGGATGTGAGTTGTCTTGTACTCGAATGGGTGGTATGGTAACTATGTCCACTATACCTCTGGGCACTTCCCCATACCAAGATTTATATAGCGCCCGGAATGGATAGCAAGGCTGCAGTCGCGAAGTATGACATAAGGATTACATACGGCTTAACAACCTGGAGGACTGGGTAAAGTATGCTTCGTGTCTCGTATCGCCAACCAGCCGATACTCCCC"/>
                    <sequence id="seq_t2025" taxon="t20" totalcount="4" value="CCTTAGTTACTCATGGGATGAAGTGTTAAACCAAGTTCAGAAGACCACACTCATGGTCGAGAAAGGTGATAAGGATGACGTTTCGCAGACAGTTTTACACTTAATATGTCGTTGCGCGAGATTATTTGGCTTTATTTTTGGGAAACGCGAGCTTTTTTCCGTTCTAAGCTTTAACCCGCGATAAGGGTCATACCTAATGATATACGAAAGGTATGGCTTAGACCAGGTTGTTCGAGTTAGGCAAAGCGTACAACTGGCGATTCATTATTTTAGACAGTCCAATGGCCTCCTAAAGTTCGATGAGTAGCTATTACCACATAACGAAAACAGATCTACGCGTGTGCAGCACCTTTCTGGTACGCGTAGGCTATCTGTCCACACGTATGATAATTCGATATGTGGGGACTTAGGCAAACACCGCCCCAACGGCCCCAGATTATACCGTTGAGGTCTCGTCCAACGTTCGAAGAATTCCAATGTCTGCTCGGCTGCGGTAACATTCGTGATTTAGATCCCAGACATAGGTAAGCTCCTATTCTCCAACGCCATTATCCGACCGAGTTTAATATACAGGGTTGGACCACATCAAAATCTGAAGTAGCTACGGGTGCAACCAACGCAAGCTGCGGGCATCGCACGACACAGTCTATTTTACTTCAAAGCGAATGACTATTAAGCATCTCCGAACTATCGGCGACCCCCAAAGAGTGCGTCGGGCTTACAAAAGGCAAGGGGGCAACAGAGTAGAACTTAAGAGGTAGGTCGGTAGCACGGGGGCGCATGGTGAGCATCCGGCACGCCCATGACCTCATAAACAGGAAAACAGAGGCGAGCCAAGACATCCAAGATTTGTATGTACCTTTTGCACTCCTCTTGAGTCCTGGGCTCCAGAGCCCAACAGTCGTTTCAACGTTTTTTGCTGGCTGCAATGCTAGTATACTTTACAAAATTATACCCATGTTTCGTTTCCCGCTGGTCGTAGGGTTTAGGGTGAAACGTG"/>
                    <sequence id="seq_t20025" taxon="t200" totalcount="4" value="CTAAGAGACATTCATGAATTTATGACAGCGGCAGCCTCTTGCCTTTCTCGACTCAACATGGGTAAATAAGCCACTCTCCGCGCAGCCGAGGCTCCGTATTGTGCGCTTTTACCGATTTCACGACGAACCTAGTATTCCCACAACAATTACGCTGTCTCTGGGTTAAACTACTAAATGACATCTTTTACCGACACATCAAGGCCCATCCTACACCAAAAGTTCATACGGACGTCGGGCGACTTCTTTGTTCAAGGACGCATGAGGTGCGGGGGGGAGTGCTCCCATCCAAGACAGCACCAGTGAGATCCGAGTTAACATTCAACTAGGCCGCTATCACCCTGAGCGATACCTCTCCGTATGGTCTGGGTTGTTGCCTGACCCATAGGTCACAGTCGTGCCAATGCTTATCAGCTCATAGCTCACGTTTTTTTCAGACTATGTGGGAACTATTATTCGTGGCGCATGGCTACGGAGGCCGCCATATTTCGTTTTAACGGGTGATGGGGTGGCTTCACTTTTGCCCGGTGACATGTTCTGTTTACGCTGGATAAATGCCATTTCGAGGTCTTCTTGCAGTATGTTCAAGGTGTAAGATAAGGAGATCGAAGGAATTTGCAACGCTCCTGGAGGCCTTGGGGGTCCTGTCTTAATCTCAGTGCATTGTACACTTAACTTGGATGGTGCACTAATGAACACGCCGGAGATTTATAGATCCGCCATTGTTGTAAAGAGAGGAATCATTTTTGGGACACTTGGGAATTCTTATAGAAAAAATGATCGCACTTCCAGTGATGTGTCGAGCCTAGTGGTCCTCTCACCTTCGAGAACGTGGCACGGATTGAAGTGGCCTTGATGCGTACCGGTTCGCTGTGGTGCTTTCATACCCGAGACGCTGATTACTCGTGTCTGCGCAAGAGGAAACCAGCACGATAAAGGCTTCTTCTACGTCTCACGGAGATGATCCAGAAACGGCAATTTACCGCATACAGTTCGTAAGGAA"/>
                    <sequence id="seq_t2129" taxon="t21" totalcount="4" value="CTACCAGTATTTTCTCCCCGGATTTTGTTGTGCTATCGAGTTCGATGCAAGGCTACTGTGGAACTACTTTAGCTCGATATCCGGGTAGATAAGCAGCTGATTTTTTGTCAGTGCGCAAAATCGCTGGTTGTCATCCATGGTGGGGGATCATGCTGTTGCCTCGAAAACTGACAATCGGGCCGCGTAATACATAAGGCGCAACATGATCCAACCTCAAAGAGGCTTGTCGAGGAGGCTTGTGTAAATGCGGTTGAGGGTCAGGTTCCCGAATTTCTACTTCTGAGGGTAGAAAATCACCACGCGGGATTTGCCGTCTTATATCTGGCGCTCCCAAGGAGCGTTCTTATCGTTCGGGGATGGGAACCCGCGAGCCCCCGCATGCACTTTCTCAGGAAAAACACTATCCCCTGAGAGGGAAATGGGAGGCAATGAATATATTAGCTTGAATCGGCTATAGAATTTCGCCTGGTTGGATACCGCGGATGATGTCCTCGACTAACGAAAAACACTCTGTCGCGTAATCCTCCATAATGCATGAAAGGTAAAACCGGAATCAGGCTGTACAGTATCCACCCTGCCTCACTACGGACGGCACCACCGGCCCTAATATAATACTGGGCTTTCAGCTATAAGCTGTTGCAGTGTCCCAGCTTCTGACCCCAGGTCCGGGGGTAAAGTGATCACATCCACGCCGAGATACTGGCGTTCTAGCGTCTCATCATTGACTAGGAGGTAATGATTGGCAACTGCCTTCTATTGGTTGAACGGTTGCAGGATTGCCGTGTGCCTAACCCAGTCCAAACGCGGTTAGACCGTAAGCTGGTAGCAACTGCTCCATCGAGTCCTTTTCTTTCTATAGCCATTGCAAAGTTCTGCAATCCGTTCCCACTCGTTGTTTCACTCTGGGGCAACCCTAATACCGAGGTACCTGGGGGGTTATCGTGTCGTAGGGAAACTTCAAAGAATTGGTGCAGCTAAGAAGCTGAGTCACGCCAGCTTA"/>
                    <sequence id="seq_t2226" taxon="t22" totalcount="4" value="TGTAGAGTTATTATCCTTCAGGAGCGACTCAAATTGCGAGTTGGCGGTGCGTCCTACTGACGTACAAGATGACCAACCCTTCCTCCTGCGCCCATGCGCCAGAATTCTCGTTCTATTCATGGACGAATTATCTGTTAAAGAAAGAGGTCACGTGGCGCTGTTCTGTAAATTAGTTTGTGCAACACAACGCAAAACTCTTCCCAGCCGGAGTGATGTCACGTAGGGACGCATTCCACCGGTGTTCGCATAAGGTGCTGACTACTGCGTGTAAGTCTTTTGATCGGGTTCATCACGAAGGCCTGAGCATAACGCGGACTTGGTATCTATAAAGCCTTCGGTCAGATTGCGTGAGGATTACTAGCTTTTCACACACCTATCGATAGCTTGTTATTGTCAAGTAAACTAACAAGTGCATTCCACAGACGTGTAAAGACTAACTGCGTCTGAAAGATCAACTAAGAAGCGTTTTGTCCTCTGGACAGAATACTCGGGTACCCGCTACAGAACCAAATCTCCCAATGGGAGCAGGCGATCCGTTATAATGGCCCTGGGTTTAAACGGACCACCTCCTTCGACAAGTCCCCAAGGGTGCTACCCGGTGGGGCAAGATCAGCTTAAGGACAACTATGGTATTGGGTTTCGCGGAAGCTACATACTGTGGCCGGATATTGGCACAAGACGTGTAGCAACACTGATACGGAATGAGTAACCGTGCCCCTACACAAGATCCATAAATCTCTTTTGGTTGCAACAACGGAGCTACCTGGGACGCTGGCGTAGAGAAATTCCTCGGGCTTAAACATTCTAAGGCCTCCTTTAGGCTCCCCTGTTCTCCAGTCAACAGACGGCGTGTCGACACCTGAACGAGTGATATCCGCTTAACGCGGCAGACATAAAGAAGCCATGTACCATGGAACCGGAGTATTGGAACCTGTTAGTCATGTAACTGCCACGGCGCAACGTACCAGCAGCGGACCGGACCTGTACCCACTTGCTGGGA"/>
                    <sequence id="seq_t2326" taxon="t23" totalcount="4" value="TCAATCCGCGACCCGGAAATTCTTTGCTAGGCATTTCTTCCTTGTGTTAGCACATCATTGGGTTTTGTACGAAGAGATCATGATAGATGATCCACGTTATTCACCTCGTTGACAGTGCGCACTCTTCTAGATTGTACTATATGTATTACGAGTTCCTACTTTGATCTATAACGATGGAAAGGTGGACGTTAAGGTGTGCATTACGTTTGCGCATGGGGCCCGGACATGCGCACTACACATCCGTCATTGACCACATTCTCGTACCACTGGGCAGTGCCCCGACTAGCTACTAAGCCTTTCTGACTATGAATAGGCACGACAATTAGGCATGTACAGATGGGCGACGTTACGAATATAAAAGAACACGTACTTCTACAATTCCGCTTCGGGCCTAGTTCTTCGCCTATGCCGTTACACCATGGGTAACGACAGAGCCTTTCAGAAAAAGGCCGGTTTCAAATATACTCTTGCCCTGACTTGGGAGCTGGCGGGTAACGGGATATGCACCAAACGCAACAATGAGATGAATTCGGGGTCAGGCCTCCTGCATGGGCACACGTCATGGCCCTAAACTTACAGGTATATTGGTTTGATATTATCTTATGGACGCAGCCAGTGCGCACTAGAAGGAGAGCCACATAGTGAATTGCACGTCCGAAACTACCCCCGGCTGGGGCTAGCAGGTTTACGGCGGGCGCGGAGTCGAATTTTCTGAACTTCACAACTGTCGTCTAGCCACGGGTAGATCAAATCCTCAATATAAGCAGACTGCACCCCGGGCAAATTCAATGCAGATTATGATGCAAGTTAGCGGACCCGTTCAAGGATCGGGTTTCGACCCAATTGCGCGCAAGACAGGTTGACCATGAGAATCTTCCCGGTGGTTCGGTCACCCTGGTCTCGCGGTGAAGGACATAACTACTTGCTAAGCGACGAAGTCGCCCGTTCTTTGTCTCAGCCATATATCCAACTCCATCGTTTACGGGGACTGGCGTGCCAC"/>
                    <sequence id="seq_t2425" taxon="t24" totalcount="4" value="GAAATAACCGAGACTCTCCTTACCTTACGGGACGTTGTCTCGGTGCCATACGTACCGACGGTGATCTATCAGCTCATATCACGGGCAAAGCAATCGGATGCGATTGAGCAAGAGCCGAAGCCACCGTCCGAGATAGCTACACCTCCATGTGGGGTGCCTGTCTTGTGCGGGATAGTCAAAACTAGAACCGAAGTGTCCCCGTTTTGCCAACTTAACCTATGGTAATTAAACGGGAGGGCATAGAGATCATTCAACGTGTTCATGCCGCGGGTTTCCACCAGTGTAGGTTAGATTGCCTTCTCCAGAGTATGTGTCTCAGACCGAGCTCCCAAGTCTGTCCCGTTTCTCTGCTTTGAGGCATATCCGACTAAAATAGTTCTTAAAGAGAAATCGGTGGCCGGTAGAGCTACCATTCCATGAATTCTTACAGGTAATACAACTTATACATAACGTATAACTTTCAGAACACTGCAAACCAAATATATATAGGCAATATGATCGCTAAGGGTGTAGGGCAACGCATCGTGTGAGAACCGAAACTGACCGGACGAGTTACTTTCCTTACATGCCACCTTTGTTTTTCATTTGCAAGGCGGGGCAATATGGCTTCCGTTCCTGCGCGGGAACACGCTGAAAGTGTAGGAACTATGACTATCGAGTCGGGGTACAATCGTGTCAGTAACGCGGATATACGCCACGTTCTTGTCAAATGGATGGGTCATGACACAAAAATGAACCCCCGTCCGAAAGAAGCCATTGTCCACAGCTTGGTTGTCGATTAGCCAGAAGCTCTGGGAGTCCGCGATATCTGCGATCACCCGCGTCCATTGCGGACCCCAAGCGGTTGCACTTACCTTCGTCATTCTTTTTTTTGGTGTAGCCGAGGTACCCAATAGCACATACTTTGTGCTTTTTCTATGGTACCAATGTGCAAACCTACATTTGACATAACCTAGGCAATGCGTTTTCAGCGAAACTTACCTATTTCGCTTACCGGTTC"/>
                    <sequence id="seq_t2525" taxon="t25" totalcount="4" value="TGCTCGAGATTTGGGCGTGTCAAGATCTCCCCACTCAATTGAGGGAGTGTGTGATGACATGTTATATACGGCCCACACCTCCTGATCCCCAACGGAAGAAGATTCCATTGTAATAACCCGTGAGAAGATGTGGATTTATGCTTTACAGGTCAACCCAATTAAGTTGCTGTTATGGCTATAGCAAGCAACCCCCCGACACGGGGCTTAAATTCGGGGGCCGATGAGATGGCTTCTAGTTAGTAATTAGCTGGACAAGCCTTAACAATACGATCTATGCAGTCGGGGAGGATTCAAAATCCGGCTTTGAGGCCCAGTTTCTTTATATAACTGCAATACTGGTCTAACCAGCGTGTAGCGTTCGCAGCACCAGCATTACACACGCGCCCATAAGATAAGCGGCCGTGATCTCCTTAGTTGCCTCGGGAGGCGTCAGGTCCTGTGGCGCGCCTAGGTGGGTAGTCTTGCTCCTAACCATGGACTCCTATACGACTAAATGAAGTTGGCCCTGTAATATTTAGATTTTGGTAGCCCAAATAATTTATCGCGGTCGGCGAATAGCGAAACGCCACGTCTGATCATGATACTATCTGTTAATAGGGCGTGGCAAGAGGTCTGTATTGTCCCACCAGCGATGCATTGATAGGAGAGGCTGCTCACTAACGGAGGCAGACAAAATTTTCCGGACAGCGGCGAAGGGAGGAGACATGTTTGGGTTCTGCGTCTGAGGCCACTGTGCCGCCACATCCGCGGGTGATCCGACTACCGGATTCCGATTGCACTTACCTACCCAACGGGTGATAAATACAGAACTACCCCAGGGTGACGAGAGTACTATAATAGTAATTATTGTGTGAAGAGTTGCGCCCGGTGTTAGCACACGGAATAGTCCCGAACCAATGGAAAATGGTCCAAAAGTAGTGGGTCCATTAGCGACCGTTAGCGGAACGCTCCCCGTAAATGCTAGCGGGATCAAGCTACGTCCGGTTCTCCTTGCGGTACA"/>
                    <sequence id="seq_t2625" taxon="t26" totalcount="4" value="CTATAAAGTGAAAGATCAATTGTTACGTAGGTCCGCTTTCCATCTAGTGGCACGTGATAAAAGAATATAGCAGGCTTTCACCGATGATAACAAACCCCTGACCAGTCATTGAGTGAGCTCACGCGACGACGCTATTACGTGGTGGTCTCACGTCGTTCGTCAGAGAACTTTTATAGGAAAAGTGCCAATAGGTTTCGGGACACCCGTAAAGCATGTCATCCGAAAAACGGCTCCCGACGAACGGTACGTCCTTTCGTATGTTCATAGCGGAGCCCCGCCTGCTGACTAATCTTCTCAACCTGCGTATGGGGGATATATGCTAGACCTTATGTACTCGACGTCGATGCCAGTCCTGTTACAACGAACGTGCTAGCTGCCCCGCAGTTGTAGTCGAAGTCTCAGCCTAATCGTGTGTCCCGTGGAAAGCAGCTCAGGCACCGTACAAATGCACATATGTCCAACGGCCCCTTTCTCTACATGGAAGCAGATTGTGTATCGGCACCTTATCACAGGCCCATAACGAGTGAAGGGGGGGTGGGGTATCCCGAAACGCTTAACATAATTGCCCGTAACGTAGGGAATTCTAGCGTACCGCAGAACCTATGGACGTTCCCACGTCGATACGGTGATAGTGATCTGGGGGCAGGCGGACATAAACGGATCCTCTCGCAGGGGACCTTATTTTGTGCATTGAAATCCGGGATTTCTCGCAGGACGGTTACTTACGACACCCATTTCAGGATAAAACCGAACAATACAAGGATTATCATCTCGTTGGGTAAAGACCGTCTCGAACTTAGATGCTGGGTGGTCCTTCAGCAAACGGATTCAATATGGCGGGCCGTGCGAACTACACTGGAGCTGTAAGGCTTTACCCTACTGCACGCGGGGTACTGCGTGCTGAGATTAACTATTTGTGTACATTCGCAGTCATTTTTGCGCTGTACAATCCGATGAACCTGATCCCCCAGGATAACTTAAATCACATGATGGCAGGGTC"/>
                    <sequence id="seq_t2725" taxon="t27" totalcount="4" value="AGTTCTCGAATTTCGGAGTACAGACATTCATCCACCCTTGGTTACAATACCATTTGCCCGAGTTGTTCAATCTCATGCGGCACACGTTCAATCAATCGGGCTAGCTGGTATCAGGGAAGCCGATTAGGTCCGATTTTAGCTCCCCTAGAAAATTTAGCTCTTAAAGGGGGTTAGTATCGGATGTCTACCATCGGACGTTCGAAGTCCTCCATCGGTCTCGTTCAGACGATTGGGCAATTTAGAGCTGCACTCATTGGTCACTGGCTGGACCGAATTGATCGCCTAGGGCTGGAGTAGCAGCAACATCGCCTAAGAGAAAGTACGCTTCTTCTGTTCGTCGGGCCACGAACGATCTTGTAGAGTAAGATTCCGACCTGGCTTCTCTCAATCTCTGATCCTATCTCATCTCAGGTGGTTCATATTTAATTATTAGATGCGTGTCAGAGTATATAAGCACAGGACGCCTCACCACCTCCCATGCGCCGCAGCTGGAAGCATAGTGGAGATGAGGTGACGCGGGCAGGGAGGGGGGTCGCGGCAGTCACTTTATCCTACGTGTTTTGGATGTTAATGGAACAGATTGGGCAGCATAGACCTGGCGAACTCCCCAAGCTGTAGTGTATATGGATTGATAGGTAACGGTGAGCAAATGCCCCGGCACAATACTCTGGCAGGTTTGTTGAGACGAAGAAATGATCTAGTTTGCTGATACGTCGGAGTACGCGAATCGGGAAATCCTAAATTTGGTGCCGACCGACTCGACCTAGATCGACAATCACCAGAGCTCGGCTCGGGGAACGACTCCTCTGCGGTCGCAAAAGAGCGGTCCCCAATAACATGTCGCTTGCTGGCGTATAACGAGCCAAAGTACGGCGCTGTCCAAGCGCAGAAACATTCTCATACCAATAGGGTAATAAGAGCCCACTCCTAAGGATTGTACACTCCGCAAACAATATGGCCGATCCAAGATCTCGTGTTCGCAACGTATTACAGCTGCGAG"/>
                    <sequence id="seq_t2825" taxon="t28" totalcount="4" value="TTAAATGTGAGATAGCTGCTCATTAAATATCCTGTGACCTGTTGCTTGAATGCACACAAGGACATACGCACTTCCCCCAGTAAGTATGGCTTGAGCTGCCCAACACTCCGTGAGAACGAAGAGCTCAGGTTGATGTATGCGGCGAGGATAGAATACCTTTCGTATTACGATGTAACAATAGTTATTTTCGTCGCCCTGAGTGGCTACCTAAAGAACGTGGTGTGACCGAGATGCCGTATCCTATTTAAACCTCTTCGGCAGACCTGTGTTTAGAACGAGGTCGGTATATTAGGACTGAAGCGGTGCGTCGGGCATACGTCACCATTAAGCAACTTAACCTGGAAATAAGAATCTGTCCGGATAATGATTTTGTATAGCAACTGGGGTGCGGTTACCTCCAAATATAAACAGTTATCAGCTACCCTTCTGTGTGGCTTGTGGGGGTTTCAGGTATCCAGCAAGACCAGCCGCCCGAGCAAAACTCTGGAAGAGGTACACAGCGTGCGAGGCAGTTCAAACGGGAGATTAGCGTCGATAGTGAATGCCGACGGCTATAACGCGTCGTGTTTTAGTAGTTCTCCTACAGAGACGCCGTGTAGAACCGGGTACTTTTAGGGCCTCGTCTAAGGCGATACCGATGGTGAGGCGCGCGTCTGCGCTTTCGACTGTCTGAATCGGCCTGGCACAAAGGACCCCCACAGGTAATGACCGCACCGTATCAGTACGCCAAAGGGACGGCATACTTGGCATCGGAACTAGCTCCATTAGATGGATAGACGCCGGCGACACTGTCGGGCAGGTTTCTTCGAAAAGGCCGAACTGAACCGTAGGGACAGATGGACGCTCGACGTCATCAAGTATCCCTCCTAGGGTTACGGCTGAATGCCAGGTACCCCTGAGTCTCGAATCTGACCAGCGAGTGCCAAACTGGTACCACTATCTCGCGTGCTCGAACGCCCTATTATCAGTTCATCGATGCGGCGCATTACATCAGACAAAT"/>
                    <sequence id="seq_t2925" taxon="t29" totalcount="4" value="TCCCACCGGTGGCGACGGATGCAATAGCTCGCATTTTTCTTGGGCATTAGCTCGCACTCGCGGCCCGCAACAATCATACATCGCATACAAGGCACTAATAGAATGTCAATAGGTATTTTTATCATATACTTATAGGTTGTTGGGCTCGCATGATGTTACATGCAATTCAGGAAGCTAAATGATGAAAGTGAGTGTAGTTTGGTAATAAGAGTGTGATACCATAAATTTCTCACAACGCTCGCCAGGGGTCCCACACTCGAACCAGCACTTTCCTCTGCTTTCCGACCCTTCTAGCTTTTTTGCACTACGGCCGACATCGCAAGACGCAGTATACTTTGTGTAACAAGTACATACGTAAGAAAAGGTTTACGGCATCCCTCACTGGGCTCGTGTATATTCCAGGATATTCGCTTCCATTAAAGCAGCTACCGTGGGCTCTTCCCCCATCCCCCATCTATAATTCGCATAGGCCTCGTAGCCAATGGTTGAGGTTGGTTATGTAGGCATCCCGTATCCAGATCAGCCCATAGGAGGGTTATCACCTGCGAATGGCAACGTTCACCTAGACTACGCTCATAGTCCCTTCAGTGTAACACCTCGTTGCACAGAAATAGAACGCGATCTACGGGACGTAAGGGGGGGGCATCTATACGTCAAGCCCTAACGGGATTAGAAGCAAGCATCATTGGGCGTATAAACGCTCTAGCAATGATCAGGTTGACTCAACCCTCACGATGGCAGACCCAGCCCATGTTCAATCTAGTGACGAAGGAGTATGCTGAGGTGCAACGCCTATCAATGTCGTGCGTAAGTCCCCCACGGACTGAATCCGATTGGGGGGAAGAGGGCGGCGGTCTCTCGCGGGAGATTTCGCCGTCTTTCCATCCGGGCGGCGAGGCGGAGTCCATCGCTGACTTACACGCGTAACAATTCTTGAGAATCTAAATCACGAATCCTGTCGTAACCGATTAGGTATCCACTAACAGAACTAGGATGTGGG"/>
                    <sequence id="seq_t3129" taxon="t3" totalcount="4" value="CCATTCCGTGTAGCAAGACCACCCGCGTACACCGGGGTACTCGCTGTATGCAGTCCCCCCGAGCTCCCGCCAGGTAATATTAGGCTCTAATGGAACGCACCGGACTCTTCGGTTGTCCTCTAAGCGCCACAGCGATATATCTAGTTCTCAAGTCGATATATGAATCACTTCCATCCAAAGATCCCAGTGAGGTTAAGGGATCACATCAGAAGATATCCCGTCAATAAAGCAACCCCTCGCACTGCACGTTCAATTCTCTTTGCGGTTCCTACCCCTACAACATGAATCCGTTACTCTGGCTGGCGATGGGTTGTACAGGCCACAAGGGTCGCTATTAAAGTCTGAGGTAGTTATCGCATCCACCCAGAGCGACATCACACTTTTCGTCCGCGAAGTCATCGAGCTACCAGCTCGTCCGGCGCTGTACTGATAAACCTCAGTGGTGCTGGTTGTACGATACCATGACCATGGCCAGTATTTAGTGCGGGCAGACTCTGAGGAGAACCACAATGCCACAAAAAGACTGCTTAGGACGTCGGTCCGCCTGATATTCATCAAGCAAGTAAGCGAGATTTGAAGTTCTTTTCCCTGCAAGTAAATGTATACACGTAGCGACCTAGATATTGGACCTATTAACTATTAGCCCACAGGAGAACAAGGCATTCCCCGGTTAATTATCGCACCTGTATAACGTGAATGGGTGATTCTAAGTTTCGGCTAACTGAGTGATTGCGGTACACCATCAGGCCTGCCATACCTAGGATCCTACCGTAGACAAGTATAATAAGAGCCTAGCCTGCCTGGTGCATTGTGGACGCGCGCTCTGGTCTAGTGGCGGTCGGAGTCTTTTCGACTGTAAAACTTGCTCCAGATACAACCATGCACGCGGGCTATCTTGTGTCACGTTGGTGTAAACCACAACTGTACCGCAGTCGGTGACGCAAACTCATTCGCTCTACAATATCGCTCGCGATACCATATCCGATCGATGGGGTAAGTC"/>
                    <sequence id="seq_t3025" taxon="t30" totalcount="4" value="TACTCTTAGGTGACCGTCCTGTGCTTGCAGGACTTCATCGCCTGACGATAAATAATTTAGGTCATTTCGCACGTTATTTCTAATGACTATCGAACGATTGGTCTGATGCCGTCGTCTAAGCATCGAGAGTCAAAAGTTGTTCCATCACCAAGATGCGCGGTAAATTTCGGGATACTTAAGCGTTGGGAATGCCGGTGCCCGTACTCCCAAAACTACCAATTATAGATAAGTTCTAGTCTATAGACATCGTTTCACTTAAGCTTATCGCGGAACTACACCTAGGGGCTGCTCAGTGGCCACTGATGTTAATGTTTCTACAACTCTGCGTCCGACAGTCACCTGTCTATTGGGGGTCTCGTCAGTTCGTCCGATTTACTTTATTTCGGGCTCCTCGTTTGCGCAATAGTTCCGAATCCATGAAATTGGACAGATACGCAAGGGGAGAAATCTCCTAGCATTACGAGCGAAATGTGAACTACACAGCTCTATACAGGTTGATCTATCAAGTTTTACGTAGAAGCTACGTATGTCACCTGGCCAACTACGCTCAAGTTATAGTCCGAGACAGCCACATTAATTGTGCAAATGAACGTCGGCCCATCGTGTCTATTAACTCCTTTCCTGTACAGTCAGAAAGTTTACGGGCAACCGCCTTGAATACGAGTATACCCCATGTCCATAGCGCGAAGACACGCCAAGTTTTAGCCGAAGGCAAATTGTCCGGTAGAGAACGTAACCCCGCTCCGAAGGCTGCCCTTATCCTAAGCCAGATGGCGGACATGACCATAGGACGGAGTATACAGGTATTTTCTGTTTACCCTCGTCGCGCGGGCGGCGGAGTCTGTTGCATGCTCCGTCGTCGGTTGTTCGGTCGGTAGGTGCTAGTTTACACAGACCTAATATTTTGGGCTTTCAATGTGTCTGGGATCGGAAAACTTGCTGCGGTCTAAACAGGACCAGTTGGTTTTGCGGGCCTGCGAAGTGTCTAGCTAATCAATGG"/>
                    <sequence id="seq_t3130" taxon="t31" totalcount="4" value="CTAGTTGCCATTAATTAACTCAGGGTTCCGGGAGACTATAGCTTCTCCCGACACAAAGAGGTTTATAACGCCTCGCGACCCCCTGCAGCCGCGCCTCAGGATTCGCCCGTCCAAACGTCTCTAGCAGCACACCACTTCCACGAGAATGCCGTGGTACCCGGGTAAAAGTAGCTATGTAACTTTATTTCGGAGTTGCCAAAGCCGTTCCATCGGCACATGTATACAACGTCTTCTCGTTCTTTTAGTATTCCAGCATACCAGCCCTGCCGTTGGAAAGGTTCCGCTGCGCAACAGGACCTTTGATATCTAACACCGCGACGAACTAGCGATAGTGCGCGATGGCCATGACCACGACCTCGTGAATCGGTTTTTTCTTGTCCTACGGATTAGCCATGTCGCAAGCGCGCACAGCTGGCATCACCAGTAGTTTCTACTAGCTGTGGTGATGAGTTCGTGTAATCAACGGCTGTGTTGCTCGCCATCACCCGCAACAGCCGGTAGAGGCAAGGTCGCATAGACGCCCCGAGACCGAGTATGAATACGTATGGAGGCTTCGACCTATGGCTCGGCTTGCAGTACTTGGACTCTGAATCATTATAAGTATGCATCCTTTGGTCATATGTCGGGCGTGCACAGGGCTAGTCTGCTCTCCTAAGTTCGTTCAATACTCAGCCTGGCTCGTCGACTAATGCTCGCGCCGACATCCTAGCCTGCTGAGATCGTGGGAGAACGGTTGACGATCCTTAGCACAGAGTGCAAATCGTTTAGACGGAAAGACCGGGCTGACTACGCTACCTCGGCCTATCAGAGCAGCTCGTAGTAAGGCCCGTTGCTTGAGGTAAGCCCGCCATGAAGCGGTCAGTTTGTCCTCTTTACCGCCAACCGGGACATGCGTATTACGCGATTCTGCTAACTAGAACGGATCCCCAAAGAATAGGTCGTGTCCGATTAACGCTATGAGGTCAACACTGGCAATTGATCCAATAGCTGAGGGAACGAG"/>
                    <sequence id="seq_t3226" taxon="t32" totalcount="4" value="GCACCAAATGTGGCGGGAATGAGGTTTATCAGCAATCCCGGACCAATAAAGCTAGTTGCGTCACCCCGTTCGAGCAAGGCGCACGACGCTTAGCGTCTTGTGGTAAGAGCCCTAAGCTCAAAATAGAACAACGTCTAAGGAAGCCCGAAGGAAAGGGAAGGGATTGATATAGAGTAACAACCTCAGTCGTGCCACTGTTCTCCACACAGTACTGGATCAATCAGCGGGGCGAAATTCGCTGGCGCCAGCCCTAAATACATATATGTGGACGAACAAAGTTGCAGCCGTAGTCCACGGTGTTGTATTTGAAGAAAGGGTCATGGTCTGCCGTTGGTCACTCCGTCAGCGAGTTGCTGGGCAGGCGTCGTACCGTAAAACTAACCACTTTTAAGATCTGTTGAAGGACGATAAGTCACAGTCACCGGATTCTACAAGCGCTTAGGATGTCTTTTCATCAATAGCGCCCTTACTGTGGCGCCCGCGTGGCGCGCTAACGCGCCCGCAGGTAGTTAGAAGATAGACCCTAAAACTACCAACTAGAAAGCGTGAGCTAGTGGCGTCCCAAATTAACACGCAATGTAGGCCCACATCTTGAGACGTTATGGTTAAGAACTGCTAAAGACTTGACTGTGATACGACGTAGGCGCGTTAGTCGTGTCGAACATCACTTGAGGCTTCCGGTGGTGGGTTATACTGGAGCGCTACGCACTCAAGTGCGTTAAGCCTATTCACGGAATATGTTGGGTCGCTCGACATGCCGCAAAATTCACTACTAGTGTATACATGAGGCTGACTTGATCGGGACTTGATGTTGTTCTATGGTGACGATCGCGACTAGAAGTCTGGACACATACGGAAACAAACAACGGTATAGGGCCCGGAATGTATCCCGAGACTCAAGTGAATGAGTCTAGGTTAATGATTAAAGCCTTATTAGAAATTTTTAGCACAGGGCAAGGTAACCTAAAGATCTCATATCTGAAAACACCACTTGGTCCCC"/>
                    <sequence id="seq_t3325" taxon="t33" totalcount="4" value="AGTAGATTCGGCATAGCCTTGCGTGGCTGCCAGAGCTAACCGTCAACAGTGAGGTGTTTTCAGATCATTTAAGACATTCTGCGTAGCATATGATCGGATGCGATGCCAGTGGTCCGCAAGAGACCTCACATCTACGCACTGCGGATTCCGCCTAGGTTCGCGCGGTAGTTACACCGAATGAAGGATCCCGGCTTAAGGAAAGAGGTGATCGCATTGAATTTGAGAAGAGTCACAACGGACCGCAGAGATCGAGTCCCTCGGGACTAAAGACAACGTACTTTAGGAAAGATGTACTCATGCTGCTGTTGAGCTGACTCAGTCAGATAAACATTGCGGGCTAGATCACCAATAGATGCCGGAATTTTGGACCCTCTTATCGCGAGTGCATTAAGCAGTACGCTAGCAAACGGTTTATCCTCTCGTACGTGAACCTGAGTTTCGACGAAAGTTTCTTTTAAGGTGCCAGCGTACCCAGTAAGACGGAGAGGGGGCTGCAGATCCATTCCATAGGTACGAATCCCGCAGAATTAGCGTCGTCCTAAGGGCGGTCGCGACGCCTAACTAGGCCTAGTGCAATACAAATATGCGTCAATGTAAGCTTATCACATGCTGGCTACCAAACTTGGGACACAAGTCCACCCGAGCGACGGACTTGAAGGGAAGCCATTTAACCTAGATATCAGGTGTTGGAATACAAAATGTTCTGCAGGATACAGCTGGAGAGCTCATCTAATCGAACGTGATAACTTCGACTTGGAGGTCCGCCTTGGAATGTATATTCAGGACTCCTCAGCACACCAGCGGTGTTTTCCCGGCCACCATTGGCGGATCCTGGGGGGGCACCTCTGCCGAGCGCGGACGCATTAACACCTTTCTGAAGCGCACCATGTCCGGGATTCATGCGCTCGCGCGTGAGTATCATGCGTCTCCCTCATGTAAATGCAAATACTATCCGTTCAGGTAGCACGTTCGGGGTCGTAACCGAGGGCCAGGGTGAGAC"/>
                    <sequence id="seq_t3425" taxon="t34" totalcount="4" value="CCATTGATCCTGCGAGACATCATGGCAGGCTTATGCTGCAAACGTTAAGCTGTATGCGGACTAGTCCAGGCAACCGACAAAATCTTATGCTGGGTTGGGTACACACCTGCCGACGCACAGATATCAATAATCTAGTAGCAATGAACGGAGGTTCCCAACAGTAACAGGATTTGTCGGTAACACCAACCGGCGTGCCCGGTAGGGCAGTCAAGTTGTTAGATATCTAGTATTACGAAACCTAACACGAAGAATATCATCTTGCAGCTGTGTTCGCCAAGTAACTCCTTTCATAAGTATGTAAGACAGAGAACTGAGCTGGCATGCTTCAGTCGGGCCTATCACCAAGGCACAGTACCACCGGTATGCGCACACAGGCCATCGCGGAAATCCAGTAAAACTGGCGGCGGCTTCCGCTTAGGCCGCACGTCTTAGTTAACAACTGCGTTAGTCCTTTTTAACATTCCTGACGATAAGACGCCCCTCGGTAGAGGGAACGGATCCGGGACGTAAGGAGGCCGAGCGTTGGTAACAAAATGGGGCTTGGCAATTTCCGCACATTGATGCCCCCATCTATTTCTTGTAGGGTTGATCACTCCATTCTCACGAGCATATCCAATATAAATAGCTGTTCCTAGGACCTGCTGGGGCCAACTATGTTACCCACTCAGGGGCTGTTTTAGAAGAACCGCTACTAGGTCGTAGTACACGTGGCTGCCGGTACCGCAGCGCCCACATTCCACTGAAGCCCAGCCTATTTTCAGAGGAGTCCCTAGGTTGATGGTCCAGCGTAACTGATATTCCTATCGGAAGGATGAGCTCTGTTCCATGATTCAGAACCCGGTACACAAGGGCGCGAAGACTTTGCCCGCTGTGGGCTCTCGATATGAGGCCGAGGAACTCCCTCCACTAATTTATTCCGGCCGGAGAATTCGAGGCCAATTTTCGTGCCCCGTTAAACCGTTAATTCAAACATCCTCGTGCATGTCCAGCGGCTGCCCCG"/>
                    <sequence id="seq_t3525" taxon="t35" totalcount="4" value="AGAAGATGCGGCTGACCCCTGCGCGGCTGCCAGACCTAACCGTCAACAATGACGCCAGTTCAGTAGATTTGAGAGATTCGCCGTAGTCGATGTTCTGAAGCGCGGGCAGTGCTATTCAAGAGACCTCACCACAAGGCACGGCGGATTGTTACTAGGTTCGTTGGGCAGATACACCGCATAAAAGACCCCGGGAAAGGGGGTTGGGTGATATCAGTAGCTAGGAACAGCGTCACACCGAAGTGCAGGGATTGAGACCCTCTGTATTAACGACACACCACTTTGGGGAACACGTACTATGGCTGCTGATGTGCGGTAACCGTAAGATAAATAGTGCGCGCGAGAGCACCACTGATTGACGGGCTTTTAGAACCACTGTTCCCGAGGGGAATACGCAGTGCACTGGCAGTCCGTTGTTCGTCTGGTACGTGATCCAGGTTTACTTCGAAAGTTTATCTTAAAGTGCCAGCGTGCTGTCTAAGGGCGATCGGGTGGTGTAGGGCAATTCCACTGACAACTAAATCTCAGAATGAGACAAGACCTACGGTCGCTGGCGAGTCCTAGACAGGCGTAGTGCGATGAAATTATGCCATAATGTTCTCTTAGTACATGTCGGACACTCTAGTTACGCCCCAAGGGCTCCCGAGCTACGGACGACAAATTTTTCCCTTTCCCCGAGTTAGCAGTTGTAGGAATACAAAGTGTTCTAGAGTACACAGAGAGAGTGCTGAGCTCCGCACGCCTGCTACACCCGACGTATAGAATAGACATAGGATGAATGTCCAGGACCCCGAAGTCAGCCAACGTTGTTCTTCAGGCCAACTTTTGGGGATCGAGGGCGGCCAACTCCGCGGAGCCGGGAAACAGTTGCATCTTTCAAAACTGCCCCATGTCCGAGATTCATGCCGTCGGGCTTAAGTAACAGGGGTCTGCCTAATTTGAATTCAAAACCTATGCGTTCACGTACCAAGCTCGGGATCGTATCCGCGGGCTACGATGTGTT"/>
                    <sequence id="seq_t3625" taxon="t36" totalcount="4" value="ACGACTTGAAGTGTCTACTGTAACCGCCCACAAAAAAGTGAACCATCGGCTATGCCCAGGACGGCGCCTGCAACTGCCGCGTCGGGACATACCGGGCTAACGTCAGTCTGGATGATCCGCTCGACGTGGTGTACCCCGTTGATCATTGGAGATCTAATAGCAGGTTCTTTTGTTGCCAGTGTCATAACCTGACCGACACTATAAACATTATGGTCAGATATTCTGTCAAGGTTCCCAGAACACTCGGAGGGCTAAAGACTTTGTGCGGGAGTAGGCACAATAAAAACTGAGGTCTGAACATATACAACGTGCAAGGAGCTCCGCTAATGGCAAGTTAATATTCTAACCGATTTTGTATATGAGCGCGACTAGCGTGCAGTGTGGGGGTGCCTAGTGGGCGCTTGAAAACTCCCGTGGCACCTCTCCCTCACAGATTACTACTCACAATGGTATAAACGGACCTGCCCTTACAGGGAGCTCGCGGCCATCTCCATCAAACAACCCTCGAGAGGCAGAAGGGTGTTCGCTATCCCTGGATGACAGTAGACTTTGCGGGATTCAACGTGCCTGGAGATTTAGACAGTCCGATTAATGTACGGCTATCAGTTTTTCTGGTGCAGCCTGAACGCCTGTATAGAAATTATAGGCCGCAGTTTAAACGACGCGAAGCGGTATATAGCCACGTTAACATCAGTGAGATCTGATCCGGGCTGGAGCGCGGACGGACGTGACCGACCGGTTGGGGCTATATGGAATAGTGCGAAGTAATGTGTCCGTCGAGACTTCCTCCGGTCACTGTAAGTGTGACAAGATTGTAGCCGCTCAAGACGGACCCTGCCGGCGGCCGGGCATAGAGCAAGCTTATATCACTTAAACTATCACTTCATGGATACTTCAGAAAATGACACGCTGGAATGAGGCTGTACCCGAATATCTGCCCATGTTCCTGGAGATTCCATCATGTACTGGGCTCTCAGTGCCGCTGTCTCTTAGGTCCACC"/>
                    <sequence id="seq_t3725" taxon="t37" totalcount="4" value="AACCCCGAAAGCAGAACCTCACTTTCGCTTTCCACAAATCAGTGCTATAACGGTGGTTGAGCGATAAATAAGCAAAAGCCTATAGTATCCTGTCAAACCCGCACTTCAGATACGATTACTGGGTTTAGATAGCATGGTACTCCCGCGCACTTATCAGTTCATGGCGAGTGTTGGTTGGGATAGGTTAACATTTCTCAGAAGGGATTCTCTAACCCCGGCGTCGTGTTTTCCTAGGTCTGCATCGTTAACTGCGCTGGGTTGCCTAGGTCCTCAAAAAAGTTAGAAACTGAGTCGCTGCTCTAGTTACACGGGAAAGAAGCCATACTTTGGCTGAGCTCCTCGCTACAACTGGGATAACGTGTGTAGACTTTATTCGTGACAGTTGAGTAGTATTACCGTCACCGCTAAGAGATGCAATCAGCTTTATCCTGGGCACGGTCCAACCCACTTCCGCTAGGGTAGATCCCAGTCAATCCCCTCCCATTTTGCGGAAGGCGCAGTGCGCGCGGATGCTAATTAAGACGTAGAGGCCGGGACAGCATCGTCTTGTTGGACCCGTCACTGTAGTCAGTGCAGCCCGTCAACGAACCTGGGTCCGGGGCGCTCCGACATTGACGGATACCGATATGTCACAGATAATAGATTTCACAGCTCAGGGCGCAGAACTGGAGCGGGCGCGATTTCATGACATCAAGATCCTCTGTGGTGCTGGGGCGCCGGCCCGTATGCTTATAGGCTCTTTGCTGCGCGAGTAGGCAGGAGGTCTTCTGGTAGAATTGATGTTTACGCAGCTGCTATGGTCTGCAATGCGGCCGGCAAATATCGGTTCGCCCGCCGGTCTGGCTCTCTTAGAAGAGACATTCCGATATAGGATGCTCCCGGCTGCCACAAACAGCCGCCCAGCCAGTTCGTCTAAAGCCCCTTGTCATATACGTCAGAACCGACTGTACACTATTGGCTACAAAAACGACACGTTGATCTGCCACATGTCCGTTCACTG"/>
                    <sequence id="seq_t3825" taxon="t38" totalcount="4" value="AATTCGGTAAGTAAGCCCTCGAGGCGCCGATGACGACAGCGGGCTGGTCTAAGCGGTCGCTCAGTACCGAACTCGTTATGGGTAAGTCCAGGGCCTACCGGCCACTCTGATGCAAAAACGAGATTCGGCGCCCATCCTACCCGGTTGCACCATTAACAATGTAGCGTAACTTGAGCTTGAGCGACTACGGCTACGCCGCGTAAGTTATCTAGCCGTTCCGAACTTTGTAAATCCCTGCAAACCACTTTATACGTAGTGATCGCATTGGGCCCGCGCCATTAGGAACCTAGTTAACCGTTGTAACTGTAGGGTGTACAAGAAAGGGGTGGTTTAGGATTAGGGCCGCGTTCCCAGCATGCTAAGTTGACTTCGGACCGAGAAGTAAAGTAGTGCTACCCTACCGTATACCAGCTACCACGAATTTCAGGATCGTCACCGGGCAAATGAGTACACATGGTGGACCTAGCCACATGACCCGGAGTAAGGAGTTCAAGGCAGAGCGTTGGGGCATACTAATCGAAGCTTAGATCTCAGTGGTCGGTGGCATTCTCCCCATCGAACTTGCCCTCATGGGCGTCCTGTGGCGATTTTAGATCAAGTGTTGTCTGCCCATTGCTGACTCTCACGTTTCAGGCCTAAGGGATACAACAGGGAGGCCCGCCTTCAACTCGCAGGAATAAGTGCAGGATAATAGTATCGGTGATTTTGCTGTTTAGTTCTGCCGGGCGTCAGTGATCTCTCCGCCGAATTCTTCCAGCGTACGTCTATACAGCATAAGGAGGAGCGGCCAGCGGCGAAATAGTCCCTATGAGGCAACAGCGCTCGGGACACCAACGTTACAGGATGGAGATTATCTAGAAGGAGGATCATAATTACGAACGAAGGACTTCACAAATTAGATGTCTAACTCGAGATCCGCGCTGTGCCCGGTCCAAGCATAGCAAAGGATTATTGATGGAAGTAACACAAGGACGATTTGGCAGTACATAGGAGAGCCGAT"/>
                    <sequence id="seq_t3925" taxon="t39" totalcount="4" value="TCGTCGGGAAAATGTCCCGATAGTCTCGTTTCTGCCAGGAGTAAGCTCCAGAAATCTCGGGTCTTGCCCAAGTTGTCGAATGGAGTTCCGATGAAAAGTGTCATTCCGAAACAGTTGAGGGGGGCTCGCTGGGAAATAAAGACGATGATCCTAGGGGGCGGATGACGGCCCGTAATTATCTGACCTAGGGAATCGGTGAATATGTTATCTAAGGCCGGTGGATGACGAAGGTACAGAGACGACGTTTGGCACGCAGGGTGCGGGTGGCTCGATTAGCTTCGAGTGGCGATGCCTCCACAGTAGCTCCGCTTTGCACGGAAATCGCGGCTGCTTAAGGGGCAGCTACCAATGCCGTCTGGTTATGCAGTAGGGAGCAGGGCTTTGTGGGTTTACTGCGACTGAGCGGAACCCTTAGTAAAAGATTTAATGCTGGCATTGGACAATTAAATATCTGTGCGCCATACCTTGTTCTATTCAAATCTGCACATTTCGAACATTAGCACCCACGCAAAAATGCGTCGACGGAGTCGTCCGGTGTCCAGGGCCTTGTGCTTACTGCGTGAGGTATAATTGCTGAACGCGGTAGGTCACTGAAGTGGTGTCGTGACTTCTTTCCTGAACACTTCGGGTCAATCATATGGCTGGTCATTAGCCTTGGCGGTAAACAGTATCGACTCTCATTCCCGGCGAAGTGCATCTGATGTGGGTGTCAATAGATTTGCCCGTCGGGAGTGTCACCTAAGATGGCACAACTCGGCGATCATGTTAGTGTCCTCTAGCCACCTGCACACCGTCCTACAACTCCAACTGGGAACCTAGGTCGCAGGGCTCCCCTAGTTGTCCCGCAGTACGACAAAGATCAAAGATCTAAAGATCGCACATCCCCTCTGACCGTTCGGGTTGTGAAGTAGATTTTATCCCTACGTCTTTTGTTCCACTAATCAAGAAGAATGCACAGAGGGAACTGGCCGCCAGCTTTAGCGGCCATTCATTTGGCGTA"/>
                    <sequence id="seq_t4109" taxon="t4" totalcount="4" value="AGCCCATCTCTTATGAACCGACGTTCCACACGGTATTCCCTCCGTACCGATGTTCCTGATAATGCCGGAGTAAGCGTCCTAGTGCGACTGAACGTTATCACGCATCAGAATAATGTCTAATGCGAGCTGAAGTGGAGTTACTGTCGAACCCTGTTCCGCGGCTTGTGGATATGAAGAATATAATAGAGTGTGATGGTACATGCCCCATACAGTAATAACATGACAGGGTATCATAGCGTCCCATTAAAGGAAATCGCAGGGCTTTAGCTCGTATGGAGAGACGATTCTCCCTTGTCCCGGTCACTAACGTGACAAACGGTTGTGGAATAGTATTCTCGACGCTACGATGGACGTTCTTACAGTCTTTCTTGACAATGCTGTTGCGATGACGACCTTCGCGATAAAACCCGGTGTCATGATCAGGTTCGGGGCAGGTACTATCCACCTTTAGAACCCTTCCTAGAACGATGACGGTGACCGAATGTTTCGCAAGACGTCATAAATCACGAGATGGCACGATCTTTGTATCCCAAAGCCCAAGAATACTTATTTAACGTCGGCTTTCTGCTTGACATGATGCACGAGGTCATGCCTAACAGCTCCGGAGTGCCACGATCTATTCGCTTCTGGAGCTCCCGGGAAAGGACGTAAAGTCCCGAACCGACCCCCGTAATCCAAAGTCTAAACCCAGCTGTCGTTTTTCAAATGTTAAGCACCCCATTCAGATGCCCTAATATGTTTGTGAACCTATCACTTACCCCGTAGGACTCACTGACACTGCCCCTACCCGGTCGTTGTGTGCTGGAGCGAAATCACTCGGCTTGGGCTATTGTATCGGGACCCGCTAAAAACACGCCTAACGGGAAAGGGGATCTAGAGATTGAGTTTGTTTTTCTCCCCCGAAGTTATCGAATCCCTTTGACTCCACCGTACGCGGTACATGCTTGAAAATCGAACCCGATTTCTCTAACGTGATTGATTGATTTCGGAAGGCTTTACC"/>
                    <sequence id="seq_t4025" taxon="t40" totalcount="4" value="CAAAGTTTAGGATCGGCGTAGACCATCCACGGCAGGCTTGCGTACTCGACGAACTGCGGGCGGCCGTGGATGTTGGACAGCGTGTAGTACATTACATGTGCCCCCTGGCCTCGGTTCAGCGCAGACCGGTAAAATGCCTCCAGAGATCCAACTCGGGAAACCCCTGCCATTGCTGGTACTGATTTGCTTCCATTGAAATTAACGGCGGATAAGGTATTTCGTGTGCTGACAATTGTGTACTGTATCACTAATGTAAGACCAACGCATGGGCTATTTCCGGAAGGGCTTTAATAGGGTTAATTATTAACACTTTACCCGTGCACGCGTAGGTCGTCGTTCAGGCATCTGTTGACCTAAATAGCCGGTCATGGTGCTCTCCCAGCCGAAGCCGTCGTGTATCGACACTTTCTTGAAACCACATCGGTGAAATTCTCGTATTGACGTGACGTCCAGCGGGTGTCGATCCCGTCGCCTCCCGGGGTATGGGCCTGCGCCTATTGGTTTCGAACGTGGTTAGCTCACAACTGCTTTGTATCGTTAACGCTAACCATACAGAGGCAAGGTTGAATAAGGTAGTCTGTTGTATAGTGAGTAAGCCGAGGTCGAAAGTTTGCGGGGAATGAGGTCCGCCAGCCCCAAAGACCGAATCCTGAACTGGGGCGCTTTTTGAGAGCGTGCGTTTGGATTAGATGACGCGTACGCAGACGTTGTAATGATGAATATCTCCGAAGCTGAGGAGGATTACTCGGCGAAATGTTGGAGAGATCCCACGTGTGTTGTAGCTTATACTAATCAACCTGGCGCCGAGAGCATTGGTGCATCAAAGAGAGAGGGCGTATGTGGAACAACTACTACGGCGAGCGTAGTAGAAACTGTCGCGCTTTAGACTTGTGACTGGAAGATGTCGTTATCAAGCAGTGTGGGATCGAAGACTCGGACCTCCGGGACCTACCCACAGGGTTTTTATTATCACTGGAACCCTCCGGGATTAGCGCTTTTT"/>
                    <sequence id="seq_t4129" taxon="t41" totalcount="4" value="GGTACTGCAGGTTGCCCTCCGGCCATGTCAAACGGAATATCTTGTGGTACACAAGTCCTAGTCGTACCAAATCAGTCGTACAAATCATTCATAGCTCAACACAGTTCATAACAGATTACGGGCCTCTGGTCCAGCGGAACATATGGAGGTACTTTAGTGCGCTAAGGGGTTCTTCCTTGTTGTACTCGGATCAGCCCTACAACGTGGATCATAAGCTCCGTCGATTTTCAGCGTGGGTTCGTACTCCCACAAGGTGAGCACTAGCTGGGCGGGACACAAAGCACATCTGAGCAAATGTAGAAATTACCCTAGAGATAAAGTACGCGTCCCTTATGCGTCTGGCCACTCGCGCAATAAAATGATTAGACGTGGGATCGCCTTCTCCCGTATTGAGACGGAATCTTGTATAGTAAAATTACGATTTCGGTAATGGACCTATGGCAGTGAACGTATACTTACTCCACCCAAACTTATCGATCGTCTACCACGTTGTCGGCAAGACGCACGCTCGTGATAACTGCACGTCAATGCAATGGGGGAGTCGCTGGTATCGTTATGTAATGGACGTTATTCAGGTCCCTCGGACAGACGGGTGCAGGAGCGCTCACCGCAAGCCTCGACCCGAGAAGTGTATGTCAGGTTTGTGAACACGCCGCGGGTCGGAACGACCCGGGATACGTTGAAACGAATCCCTGATGAGATATAGGCCTGAGGTTAAGTTTCCGGAGCGGGGCTTGCTCACGTGATCACCACTACACTCCGCTTATAGCTGCAACCACATGTGGACAGCGGGGGTACGGGTTACACGCTGCACGCCAAGCGTTGGTCGCCAAGGTGTAGCCTCGGTCATTAAGCAAGTCTTCTAACGAAAAGGTCAAACAAACCCCCGAACGGATCTTCTACATTACAGGATTTGAGAATCCAGTGCCTTGGGCCGAAGAATTAGTCTGGCACCAATCGGCAACAAGAGGGTGTTTTTTTCAGGAAGTCGCACGCCTGG"/>
                    <sequence id="seq_t4226" taxon="t42" totalcount="4" value="CTATCAGTATTTTCTACTCAGACCTGATTGTGCAATCAAGTTCGATGCAGCGCGACTGTGGAACTACTTTAGCTTGATACTCGGGTAGATAGGCAGCTGGTTTTTTGGCAGTGCTAAATATTTCGGGTCGTCATTCATGGTGGAAGATCGTGCTGTTGCCCCGAGAAATGACAATCGGTCATCGTAATAGACAAGCTGAGAGATGCTCCAACCCCCAAGAACCCTGTAGAGGACGCTCGGGCTAATGCGCTTCAGCGCCGGTTTTCCGAATTTGTACTGCTGATGATAGATAATCTGCAAGTGGGTACTCCCGACTTATCACTGGCGCTCCCAACATGGGTTCCTATCTTTCGGGGATGGGATCCTGCGAGCCCCCGCATGCGCTTTCTCGGGAGAAAGACTATCCCCTGAGAGGGAAATGGGATGCAATGAATCCATTAGCTTGAATCGGATATAGAATTTTGACTGGCTGAATACCGCGGATGATGACATCGCTCAACGAAAAACAGTATTTCGCGTTATCCACCGTTCTCCATGAAAGGGAACACCGGTAGTAGACTGTATAGCATCCACGCTGCCTCACAACGCACGGCACCCCCGCCCTCAATTTAGTATTAGACGTTCAGAAATAAGCCGTTGCAGTGGCCCAATAGCTGACCCCAGTTCCGGGGGTATATTGATGACAGGCACGCCGCGATGCCAGCGTTCTTGCGTTTCATCATTGACTAGGAATTAATGATAGCAAACCGCCTGATACTTGTTATAGGATTGCACGATTGCCCATTCCCTAATCCTGCTCGCACGCGGCTGGCCAGAAAGCTGGTACCAACAGGTCCCTAGAGACCTGTGCTATCTACGGGCGCAGCGAAATTGTGCAATATGTTCCCACTCGCGGTTTCTCTCTAGGACCACCGATATCACCACATACCTGTGGGATTGTCGTGGCGTAGGGAAACATCAAAGTAATGGTTCACCTGAGAAGCTTAGTCCCGCTAGCTTC"/>
                    <sequence id="seq_t4326" taxon="t43" totalcount="4" value="CAGACTATAGGGAATTACAAACACCCGAGCCTCCCATCCCAATCCAGGAGTATGCATAGAGATGGCGGACTCTACACCGATGGGCTCTCTAAAGACGTTACGCAAGGTGTTGGTACGTAAGGCTGCTTCTACATGAGATTCTTCTGGACGATCGTCCTTGACGAGATGGAACGGGGCAGTCGACAGTCGGTAGTGGGAAATGCTTGCCTACATATAGAAAGCGAATACTATTCTAGGTTCCTATGGCCGGCTCTTTGACGCCTTTCTCTACTCTAATCTTATGATCCATAAATATGCTGGAAAAACCCTTGATCGCCGGTCATTGCGCAATGCGCCCGAGCCTATCCAAGCAGACCGGAGTCACTTCAGACTCTCAATCGGGGCGAAAGGGCATGTTATGTTAACTCCCTGCAAGCTGAGCTTGTAAGTGCACACAATGGAAGCACCGAACTAGCTCTATCAGTAATATCACGGAGATCTAGTAACTAGCATGAAGTTACCTCCACGGCCTTGGTCCGTGTCATTCTATGGCAACACTGCGAATGAAGAATTCCCATTGAATTTCTATTCCAAGCTAGGCGGCTCGCGACGATTGACAACGGGCCAATGAAAGTCGGAAGGATTCCGCGAGTCGTTCCCGATCGGTCATCTCGTTCAGAGTCGAGAGACAGAGATATAAGGCCGGTGACCGGTGTCATCTATAAGTGAGTATTTGGGGCGAATCTACGGTCAAATGACTGTTGGCACCCTTAACTTACCTTGGTACGCCCTCTGACATGGACATTCCCGGAAACATGTCTGCGGGTAGTCTCTCGCGTGGGCCAGATAGAGGTGGTGCATTTGGTGGGCTCGGACCCGGATTGGAAAATTAGTCCGTTACCATGCTTCTATTTCGTTTAACGTGCGAGGCTGACGTCTTGGATTCGCATGTCGGAGGTCTTTGAGGGGAGTATTGACTTCATCGAACGGCAATACTCATTCGCGAACAGCTAATGTGGCT"/>
                    <sequence id="seq_t4425" taxon="t44" totalcount="4" value="CCACGGAGTGAATACTGAAATAATACATATGCGCCCGGATGGCCTGCTAGCACCATTTCGAAGCGGTTGACAGGTGGTAACCGATACTAATGCTCCAATTATCGGTGAGTCTGCATGCCCCCACATACATAGGAGTATCCGGAGATCCCACGTTGATTCCCTGCGTAGCTGATCTCGAAGAGTGCATGCGAGTTCAGCGATAACACTAGAACACCGCCCCCCACAAACTGAATCCTAAACATCAAAGTAATGATAAGAAGGTCTTCACGTTGTCCATCCACGTGTCTCATCTGGACTTCCTGCTTGCGAAGTCTTTTACCAAGTTGTCATCTTCGCAAGAGCGGAGCTAGCACCGTAACAGGGGACGGAGGTCACCGCCCCCGGGTTTAGCCTAGGATACAGTCTGGCCCATAGAACCGTGGCATCAGCTGCAGCCACCGGTGAAATTCCTACTAGTTGGGAAGCCCATGCCTTGACACGGGCGGTGGCGGAATGTGCGCAAGCCCTAAGCCACCCTTCACGAGCGCAGGTGAGATGGAGCCTCCCCTAAGTCTTAACTTACCAGGCCAAGACTAAAAGGACTGTTCGATCACAGCAATCGAAACGAAGTTGGCATTGGGATATGCGGGTGTAGTTCTAGGCCCAAAAAGACGTCAACGGCAACTCTGAGGAGGGGCCGCCTGACTTCCCATAATCGAGAGTACTCATCCGTTGAAGGTTGTTCATCTACCCAGGAACAAGGTAATACCGTTGCCCCTAGATACTATAATTGAGCTCAATCATAATGGAAGCTTTCTGTGTTTCTGCCTTGATTACCACTCCTCGGGATACCTCTTATGGGGAACCGGCACAACTCTGTATCTGTATCGGTCGGTTCCAGATGACGGGAGTTATCGAGTGTTGCCTTGAACTCTTAATCAATTTAGGAGTTGAATGTGTCCCTATCACATTTATTGAACCTTAGCCCCAGGGCTAGCGTCAGAGAACAATGGTGCGAGAC"/>
                    <sequence id="seq_t4525" taxon="t45" totalcount="4" value="ATCCCGACTCGTCTGTCAATTCTTCTAGCTTCTCTTTCGAGCTACATGTCGTTCACCAAGTTGACTACGGCTTACAGAGGGGGCAACGGGTGCAACCGTCGTTATTCGTCTGACGTTCAGATAAAGAACAATGACTAGTGTCCACAACGTCTGGTTTATCCGCACTCTGTACACGATCCCTTAAAAGCCCAGATCCTTCACCCAGATTCGGTGGGTCGCCATCAGTGCGCTATGGTTATACCGGCATCTAAACGACAAAGCTGGCTAGAGCACCACAGTCTTTCTCCAAACGTGTGCAGGATAACAAGTGTATCATAGGTTACACATTAACCAGCCTACAATACAGCTATGGTAGAAACGCCTTGTGTAAACCGATGGAACTCAAGGTCACCATTGGCGGGGCATGCATGCGTGCTGGTCACGAATCAGTAATCTAATGCGAGAGGGGAGTTTATCAGTTACCCTACACATCGCATGCCAGGCTGGTCATGGCACTTACAAAGAGCCTGAAAGTACCGAGCGTATGTGCGGAAATTCCAAACGTCGTTTTTCATAAGGTCGACCGCATATTCTGGTGTTACACGCGGATCGGTGGGCATGGAGTAGTCAGATCTAACCATGGACGGGATTCGTTTGGTTTTCTAGAAGGTATCAAGTGAACCCTTGAGTCCATGCAGAAACGTTCCAGGATTTAAGTATCTTCATTTCGCGGTGAGGTCACAGTACTCTGCCGTCAGTAGTTCGGAATGATACCGCTACGTGTGAAGGGAAGTGAGAGGGCGTGCATTAGTAGTATGTTAATACTTAACGTTTGTGACAGCTTGTTTTTATTCTGGTACTGGCGGCGGTCATGAGCTATTGGCGAACCTTTTAGAACCGCCGCCCTTCCATAAGAGCGATTTTAGTCGCCTTTAACGCCCGAATGCCCAGACGCATGGTTCCGCGTGCCCTCTCGCGCTACCCACCCGCGAACCGTCTAGCTTGCACATGGAAAGGAGCC"/>
                    <sequence id="seq_t4625" taxon="t46" totalcount="4" value="AAATACCCATCTTGAGGCTCTAGAGTAGGCCCATACAGGAGGGACTAAACATTCAAAGAACTTCCTCCAGTAGCAGGCAGCCTTCAGGACGCATTCAGTGGCCCTGTGTATAGTAAGTTCTGAGGGGTCAGTTTTGAATGCTCATCTAGAAAAACTGCAGCGTTGCACTACGTCATACCGGCGCGACTATTTCACTGAATTGGAGAGCCGCACCCGGATCCGGTGAAGTAGAGGAAAGATACGTTGTAATCGCTGCGGATCCTGTCAAACGCAATGCTCGATAACCCTTTACATCAATTCGCTTGCCCTCTCATTAGCGTTGACGTACATTTATCATTACGGTGCAGCAGGACATACTACTGCTTGGGTTCCTTGGGCCGGGCTAAATGATCATCGCGATTCCGGGTCATTAGAAAAAGATTCGTTTCATCTATCCCATACCCGTTCCCAGTTATAAGAACACGAGTAGGACGGCTAAGTACCCCGTGACTACCCTATTGTACTCCCTTAAACTAGCGCTGTAGCAAACCGACAGAAGAGCCCTGTGCCGGCAATCAAACACATAGCGCACGAAATCCCTGTTCCTGAAGTGGCACTATTATTGTTAAGTGATTTCCAGCAGGCGAAGAATAATTAGGAACAGGGGTCCGATCCCCTCTATTTGTGGACATTGGATATGGGAGTACTGGCGAAAAGAAAATCCTCTATTATATAAGTATGTTTCCCGACCGTTCAAGCACGGACGGGATGCGTACGTAAATACCCTCGACCGTGACCCAGTGTGCCACCGAAAATGGACGCCTAAACATAGAAACCCGAGTGAGTGGAGGCGAACAATACAAAATTTCTTCTGACAAGATAGACCTGGTGGCTTCCGGCAAGACTGACGTGGATGAATAGGGCACGACCGTCCATGAATGGCAGAGCGCCCGGCGGCTAGTTAACTAGCGCGGAGAGTTGTGAACACACTCAATTGAACGACGGGGAATTATGCTCGGGA"/>
                    <sequence id="seq_t4725" taxon="t47" totalcount="4" value="CTAATAGCCATTCATGAATTTAGGACAGCGGCAGGCTTTTGCATATCTCTACACAACATCGGTAAATAAGCCACCCTCCGACTAGTCGCTGATCCTTATTGTCCGCATCTCCCGATTTCACTACGAACATAGTATTCCAACCAGAATTCCGTTGTCCCTGGATTCCACTATATAATGACATCTTTTACTGACACGGTAAGGCCCCTCCTACACCCAAAGTTCACACCGACGTCGGTCAACTTCTTTATTCAAGCAGGCCCGAGGAGCGGAGGGGAATGCTCTCAAGCAAAACAGCACCAGTGGGGTCCGAGGTAACATGCAACTAGGCCGCTTTCACCCAGAGCGACACCTGTACCCATGGTCTGGGTTGTTGCCTGACCCATAGTTCCCAGTTGTGCAAATTCCTATCATCTCCTAGCCCACGTTAGTTTCTCCCCATTTGAGGACTATTACTCGTCGTGCACGCCTACCGAGGCTTCAATTTTCCGTATTAACGGGTGAAGGGCTGGCCTCACATTGGCCCGGTGCCAGGTTCTTTTTTCGTTGAATAATTGCCATCTCGAGCTCTTCGTGGAGTATGATGCAGGTGAAAGATAAGGAGATTTCCGGAGTATGCATCACGCCTGGAGTCCTTGGGGGTCTTGTGTTAATCTCAGTGCATTGTACTAATACCTTGTATGGTGCATTACTGAACACGCCGGAGATTTAAAGATCCGCCAGTCACGTAAAGAAAGAAACCGTTTTCGGACCAGTTGGGAATTCTTATAGAAAAATTGAACGAACTTCCAGTGATGTGTCGAGCATGGTGGCCTTCTCACCCTCAAGCCCGCGGCACGGATTGAAGTGGCCTTGATGCGTAAAGGGTCGCTGTCGTGCTTTTAAACCCGAGACGCTCACTTCTCCAGTTTGTGCATGAGGAAACCAGCACTATACAGGGTTCTTCTACGTCTCACGGAGTTGATCCAGGAAAGGCAATTGACCGCATAAAGTTCGAGAGGAA"/>
                    <sequence id="seq_t4825" taxon="t48" totalcount="4" value="GGTCCAAAATCGCCAAGGATCGCCTTACCATGTTGGATTGCGTTTACATGGATTGTTGGGGGTGCTCGGTCCACTGTAAATTTTCAACTACGATGTCTAGACTGTTCTGCTTAGTAAAGGATACTGAAGTCCTTATAAGGACGGTTGACGAAGACGTTCGGAAGTTCGCTGGTCTAAGTATGGCATATGTCCAACTGAGAATCACCAATCACAGACTGAACTCCCATCAAGTGATCCTCTCACAGACACAAGTGAGCCTTATAATTCGCAGACTCCATTGTCTGGAAGGCTGAAAGAATATGCACTGGGAAGACGCTTTGTGGCATACGATGCGCAGCTCTCCCGGCGCCTGTGTGCTGAGATTTCGTACAGATACTGAAAGGTCCATCAAACCCTCTAGAGTTTTTTAGCTATCGTGTCCCCGAAGTTGCACAGCGTGACTGACGGGATCCGACCAGGCTTGTGAGAAAACTGTAGCAGAGATGCCTCTCTACTGGGGACTCAATTTCTATGATGTTAGTCTCAATTAACTAAAGTTTGTCTGACGATCCGTCAGTAGGAGGCCAATTAGAGGAATCGCCGACAATTAACAAGCGACGTGATGCCGATAGATGTATCAACATTAGTCTGCGGTTGTTAATCAGACTTCTCCTTGTCTTTGAGTTAGGAGCGAACTATCCTCGTTGTCCTACAGAAACACTTCTCGCACTCAGGTTTGAGATCACTGCTCAGATGGAAGGTTAAGAACCCTGTCGTTACGCCCAGGTTAAAATGTAGGAACGAGAGACGTCGTGATGACCGGCCGGAGAAGTTGAACGGGTCGGCGTTGAGCCTCCGTACTACTGTGTATTCGCTCAAGTGATGGCGGCTCTACCGTCTGTACAGGATCCTACCACAGACCTAGGTAAGTCCTACATTAAGTTAGGGTGTGCAGGGTCAGATTACCCCTCCACTAGCATCGTTATCCCCGGATGGGATCGGTTGACAGCTGGGGCGGAAC"/>
                    <sequence id="seq_t4925" taxon="t49" totalcount="4" value="AGAGACTTCCTATATGAAGAGCGAACCAGCTCCGGTACGCTTCGATTGAGTTCACCTTTAGTTTGCTACTAACCAGATAATCTAGATGCTGCATAGGCGCCGCGAGCGGGTAATTTACGAATCGTTCTGTATTAGTGCCGCTCGCTGCCAAAGGTTAAATTAATCGGTCCGTAGAACAGTCCGTACTGTCGCTTGGCCAATGGCAGGTTTAGGAGTCCCGACCGCGTACGTTAGAGCTACTCTCGAGGCGGACGTCAACGTCTAGAGCGAACGCGAACTAATCACGTATAATCAATGCTGTGCGTCCGTTAACCGACTTAAGAGCAGCATCTGTTCGGATATGACAAGTGTAGTGCAGAGGCCCCCTAGGATCTCTTTTAGGCCTAGCGGGGCACCTGCGTCAACTCCCTTAGTTGCCTGGTAGCGAATCCAAACATGGCACCCTAGCAATTAACTACTCCGTGAGTGTACCGCTGGCATTTATGGCCGCTCATACTTGCCATCACGACTACGGCACGTTTGTAATCATGAGCTGGGTCTGGACCAACACTACACGCTGTCAAAAACCTCGAGCTTAGGGACGACAATCACTTTTAAATCCGGTTACTGCAGGCATGATGCCGTTCACGGATCGTGCGCGGAAGGCTATGAGCGAACCACGCAACTCCCGGAAATAAAGGCATGAGGTCCAAAGACAAGATAGTGTCATGCCTTATCGTGTATAAACAAACAGAGTACCATAGGCATTCATCAATTAATCGAGGCGACGCGACAATGTTGAGCACACCCGCATTATACACGCGGGAGCATGATGATCCGGCAAGGGTATGTCTCTCGAGCTTCCATCGATAACTGCTTATACCGTACGTTGGCTCCTTACTAAACGTCTGATGGCTCCCACGGGCTAGGCTTTCTTTAGAGGTTCCAGACGGCGGGCACTTGCCCGGCCTAGCGACAGTACATATTTTGCAACCGACCTCATAGATCATAGCACACAGTT"/>
                    <sequence id="seq_t5109" taxon="t5" totalcount="4" value="CGTTCAAGTGTGCCCGATTACGGGTTGTCCAGAAAAGCCCGGATAGTACGCCCAGGAGAGTTTACTCGTGCATGAAGTGAGTACAACGACTCGGGACGTACTTGCGGAGCAAGCCGCCTCCGATGGATCAATTTCCTTGCACGGGTTTGGATAACAATGGGGAATGAGACATTCTCACGATAACAGACGTCCTGGTTCGGTGCACAAAGTACCCATTTAATCCACAAGCATATGATCTCGGTGAATACCTCTTTAGTCCTATAGGTCATCGGCTAAAGTTCCTTCCTGGCTCCATCCGGTTGCCTTTGGAGAACGTGGGTGGGTATACCCAACTTACCTCCGTCCGGGCATATCTGGGAAGGGGATGGACCGCTAGGCAAACGACTTGTGACATCTCTTGAAGAACAATGAGTAAAAGTCCCGGCTATCTAGCACGTAGTGTGATGTTTACTCAACCTCAGAAACCTTACTAGGGCGCACGCGTGTCACACTAACGCGTCCGCCGTCAGTTTGTGGTTAATCTCTTAAGTGAGCAAATAATATACCTGACATAGACGTGTGACCAAGTAACGCTGTTTTTACATCATGAAGTCTCGACGTAATTGAAAATGAATGCTAAAGAGTGGTCTGTCATGTGGACTATCCACAGTAAGCGTGTATGACATATGACGGTACGCCCGGTGTTGGTCTTTCTAGGATCTCAACGTTCTCGAAAACTTGAAACCCGATGACATTCAAATTTGGGATGTTCAACCTCGCGCCAAAGTCACGACTAGGGTAGAAGCGGATGTGAGTTGTCTTGTACTCGAATGCGTGGTATGGTAACTATGTCCACTATACCTCTGGGCACTTCCCCATACCAAGATTTATATAGCGCCCGGAATGGATAGCAAGGCTGCAGTCGCGAAGTATGACATAAGGATTACATACGGCTTAACAACCTGGAGGACTGGGTAAAGTATGCTTCGTGTCTCGTATCGCCAACCCGCCGATACTCCCC"/>
                    <sequence id="seq_t5025" taxon="t50" totalcount="4" value="AGAAAAGCCCGACCGCAGGGGCGTACATGGCCTCATTCTCCTCGCAAATCGTTGGCTCGGCACGGCGGAGCATGCTTAATAAGAGTTTCGGACGTATTACCGCGGGCGGGCGATCTCTTAACCATTCTATATCAATGTTTCTATCGGTCGCACGATCGAGTCATGGTGAACTGGGCCCATAAGTTGTAAGGGTTGAGCAACGGCTGGTTGACATATTCCTACCGATGGTTTAATACCATCTGGTTAAGCGCGCGTCCAAGTCTCAAACCTATCTGTTCTCGCGACTTGTAATTGCTGTGTCATCAGCCCTACGCGACCACTTTGTAGTAATATAACCCATACGTTACGGATAGATCAGCCTCTTTTTAAGGTCAAGGTTGAGATGAACTAATATTGAGCTTCTAATCCTTCGGGTTCCTTCTTGGTCCCCCAAACTTCGCACACTCGGACTTTAAAAATTGAGCTATGGCCCGAAAGGATACCGTGCCGCTTAACCGTAATATGCCGGAGACGCAAGGTATTTAGGCACCTGATCGATAGGGACCTATGCTTCCGATGGCTCGGCGAGGCAAGATCATGCGAAGTGTCAGTATCACGATATGAGTTCGGGATAGTAGAGGTGATTCCCAACCCCTGCCTGGTAGTGAGTCTCCACACGTACCAAGCCCCGTCACCTTAGCGGCGGCGTCGTGATTCCTGAATCTGACTTTTTTTATCGGGTAGCTAACCTCTGATTAACGTTTGCAGCTAGGACCGTCTGCAATCGACCCACCGTGGTTGATCTTACGATAACGATTGCACGGTGTTCACGGATGTGCGGCTCGTTTGGGTTTCGCTGGACTTAGTCGATATACACATATGGATTTATTAGGATGACCTCTGGAGTCGATATGAACCCTACGCCCTCGGTCTGAATCTAGCATTCGATGGTGTAGAGGCTATCGGGCCATAGCTACGGTGAATGTCTGGACTCCGTCCGCAGTGTTAGGAGGTCCGTGCA"/>
                    <sequence id="seq_t5129" taxon="t51" totalcount="4" value="CCATTCCGTGTAGCAAGACCACCCGCGTATACCGGGCTACTCGCTCTATGCAGTCCCCGCTAGCTCCCGCCAGGCAATTTTAGGCTCTAATGGAACGCACCGGATTCTTAAGTTGTCCTCTAACCGCCACAGAGATATGTCTAGTTCTAAAGGCGATATATCAATCACTTAAATCCGAAGATCTCACCGCGGTTAAGGGATCACATCAGAAGATGTCCCGACAATAAAGCAACTGCTCGCACTGCACGTTCAATTCTCTTTGCGGTTCCTACCCCTCCCACTTGAATCCTTAACTCTGGCTGTCCATGGGTTGTACAGGCTACAAGGGTCGTTATTAAAGTCTGGGATAGTTATCGCACCCATCCAGCGCGATCTCACACTATTCGTCCGCGAAGTCATCGACCTAACAGCTCGTCCGGCGCTGTACTGATATACCTCAGTGGTGCTAGTTGTTCGATACCATGACCGTCTCCTGTATTTAGTGCGGGCAGACTCCGAGGAGAACCACAATGCGACAGAAAGACTGCTTAGGACGTGGGTCCGCATGATAATCATCAACCAAGCAAGTGAGCTTTGAAGTTCTTTTCCCTGCAAGTAAATGTAGACACGTAGCGACATAGATATTGGACCTAGTATCTATTAGCCCACAGGAGAACAGAGGATTCCCCTGTTAATTATCGAACCTGTATAACGTGTATTGGTGATTCTAATTTTCGGCTAACTAAGTACTTGCGGTACAACATCAGGCCTGTCATACCTAGGATTCTACCGTAGACAAGTATAATATGAGCCTAGCCTGCCTGGTGCATTGTGGACGTGCGCTCTGGTCTAGGGGCGGTCGCAGTCTTTTCGACTCTGAAACTTGCTCCAGATACAACCATGCTCGAGGGCTATCTTGTGTCACGATGGTGTAAATCACAACTGTAACGCAGTCGGCGACGCAAACTCATTCCCACTACAATACCGCTCTCGATACCATATCCGATGGATGGGGTAAGTC"/>
                    <sequence id="seq_t5227" taxon="t52" totalcount="4" value="CCGTCATGAAGCGTCCAATGTGACTCCGGACGCCATACTGAACTATGACCCTCGACCCGGGACGTGCGAGAATGTGCAAAGTGCGGACCTAGCTGGTATACTATACCCGGAGGGGTACCTTGTAATTCCTGTATGGGGTATGGGATTTATGTCCTGATTAGCCGTATTTATTCTATAAGATTCGGGACTTCTCGGTCATGATATGCGGCATGATCACCATTTCCGTTAACCCCCCCCCTGCTTTGGAATGGTGCAAGTCTTAGAGCCGACGTATTTTTAACTGCATCCCGGGACTGACCCCGTTAGCACGTGAAGGCCCAATGGATATCGCCGCTTTGTGCAGTAGCCTAGATACAAGTCAGTGACGTTTGGATACGACAGACTGGGTGGCAGGCTCGAGTTAGAGACGCCCCGTGGTCACAGAGCTTCATACATTACTGCTCGATATAGTATGGAAGCATCGAGACCTTCAGTGCTGTTCAAGCGACAATGCGCCAGGATCCCTCGTTAATAAAAGATAGGCTGCCAGTCAGAAGAAGGGTTGCGACTCTGGTCCCGATGTTATGCGCACACTTCGACAAAGAATTTGAGAACTCAGTCCAAGCGATTTTCTATGGGCGGATGTACGTGGGTAGAGGTTACAGCAGCCGGTGGTGTCATTACGACAATAAGCACATAGTTCGCCTAACATCCGTCGCCGCTGAATTGCGATGGTTTGCGGAAGGTTGTGTCGTGCGAGTTAGTGATTCATACATTTGCCCATATTACTGTAAGGCACGTGCGATGCCCCTCTAATGATAAGTGGGTCGCGCGGCATGCCGATTTAGGCTAATTTTGCAGGGCTGCGGCGTTAGACGAGACTACAGACACAACTTCCGGAAGTGCACTTTCTCCAGAGAACTGGACCATCTCGAATAATGGGCAGGGGCAGGACCGGACTCCGATCCTGGCGAACCCTTCATTGAAAGTGCGTAGAAGGTGTAGGGCTGGTTGGTGCACC"/>
                    <sequence id="seq_t5325" taxon="t53" totalcount="4" value="AGTAGATGCTGCGGACGCCTGCTTGCCTGCCAGCCCGAACCGTCCACAATGACGTCATTTCAGTTCACTTGAGACATTCTCTGTAGTATATGATCTGATGGGGGGAAAGTGTTACACAACACAACTCACATAAACGTGCTGCGGATTCATACTAGGTTTGTTAGGCAGATACACCGAATACAGGACTTCAGGAAAAGGTGTTGCGTGGTATCAGTAGATATCAGCAGAGTCACACCGGACGGGCGGGATGGAGACCCTCTGTGTTAACGACGCTCCACTTTAGGAATCCTGTACTATCGCTTCTGATGAGCGCTATCAGTAAGAAAAATAGTGCGCGCGAGAGCATCACTTGTTTACAGACTTTTAGTACCACTGTTCGCGAAGGGGTTACGCACTGCGCTGGCCAACCCTTGTTCATCTGTTACGTGATCCAGGCTTACTTCGGAGGTTTAATTTAAAGTGCTATCATTCGCTGAAAGGTCGATAGGGGGGTGTAAGGCAATTCCGGAGACACCTAGATCGCAGAAAAAGAGAAGACCGAAGGTCCCTAACGCGTTCACGGTAGGCCCATTGTTCTAACAATTTGCCTTAATTTCCGATTCAGATATGTCGGAAACTGAAGATACGCCCCAAGGGCACCCTTGCTACGGACGTCGCTTGATTCCCTTCTCCCGAGATATCAGTTGTAGGAATACAAAGGGTTCTACAGTATACACAGGGAACGCCGAGGTCCGCACGCCTGCTACTTCCGCTTTAGAGAATAGCTATGGGCGGAATGTCCAGGCGCCCGAAGAACTCCAACGTTGTTTTTCAGGCCAACCTCTGCGTACCGAGGGGGGCCAATTCTGCGGAGCGGGGACACAATTGACCCTTTCTCAAGTTCCCCATGTCCGGGATTCTTGCTGTCGCGCTTAAGCAACATGGGACTGCCTGATTTAAATTCAAAAGCTTTCCGCTCACGGTCCAAGTTCGGGATCGTATCCGCGGGCTACGGTGTGAC"/>
                    <sequence id="seq_t5425" taxon="t54" totalcount="4" value="TAATGAATGCTAACGAAGTTTCTAATCGACACACGTATGAGTTATCCAAGGAACCAAGCGACTCTCTGGCTGAGTGCGAGCTAGCAGGTTACTACCAGTACCTAGGAGCCTATCGGCACGACCGCGGGGTAGAGCGAATCCAGCCAATCTGACTATAAGGAGTATGCGGGTGTCTATGTTTCGGTCCATGATTTTAGCTTACAACCCTAGAAGCACATTCAGATCCTCGTGTGCCTGGAATATCACGCGAGTCCAGAATAAGCAGTTCGTCATAGCCAGAGACAAGGTTTGTAAGAGCCTGGTGCATCAGAAATTGCATGAATACGTGAAACTTTATGTCAACACAGGATGTCTTATTTAGTCTCCGATTTCTTTCGTTTCGGTCCCGCGTGCTTGTAAGCGCACTGTCATGAAAACGCGTTGTGCAGCATCTCATTATCAGAGCACGTCGGCTTCATGGACCCGCGCACGCCTCGTACAAGTTCCTCCTCCCACAGATCAAGTCAAGTCCAGTTTAGATAGCCATGGGTTCGAGAGGCTTGGACTACTTGCGTCCTGGGAGACAAAGCTAGACATTTTTCTACATGGAGAGGGTGTTGTGATCGTCAGCCTACCCGCAACGCAGTTCGTTAAACGTCTCTGCGCCCTGAAGATCGGGGGTGTTCGGGTTTGGTTCTAGTCAGGGCAGCAGGACGCCCTTTCTTCCGCTCGATAAATAAATAGTGGGGGCTATGCGCTCGTAGTGCTATCGAAACGCCGCTTAGTCCTCCTAGGCCGGTTTTCGATTAAAAACAAGCTCGGGGCTGAGGCGGTTTGTATACGCAAGGCACCTAGACGCTATGCGCGACCGTTCTGTCGTTCTTGCGATGGACGCGACTTTGTCGCTACCTGTACTCAGATCTTATAATTACTGTGCAAGGAGCTATCGGTCCTGGGTATCTCCATGTACTCAATCGCCTCTTCCGAGCCGCTCTGTAACCATCGGGGATTTTTCGTGCTG"/>
                    <sequence id="seq_t5525" taxon="t55" totalcount="4" value="ATCCCAACTCGTCTGTCAATTCTTCTAGCTTCTCTTTCGAGCTCCATGTCGTTCACCAAGTTGCCAACGGCTTACAGAGGGGGCCATGGGTGGGACCGTCGGTATTCGTCCGACCTTCAGATAAAGAACAATGACTAGGGTCCACAACGTCTGGCCTATCCGCACTCGGTAGACGATCCCTTAAAAGCCCAGCTCCTTCACCCATATTCGGTGGGTCGCCATCAGTGTGCTACGGTTATCCCGGCATCTAAACGACAAAGCTGGCTAGAGCACCACAGTCTTTCGCCATACGTGCGCAGGATAACAAGTGTATCATCGGTTACACATTAACCAGCCTACAATACAGCTATGGTAGAAACGCCTTGTGTAAACCGATGGCACTCAAGGTCGCCATTGGTGCGGCATGCATGCGTGCGGGTCACGAATCGGTAATCTAATGCGAGATTGGAGTTTATCATTTACCCTACTCATCGCATGCCAGGTTAGTAATGGCACTTACAAAGAGCCTGAAAGTACCGAGCGTATGTGCTGAAATGCCAAACGTCGTTTTTCGTAAGCTCGACCGCATATTCTGGTGTTACACGTGGCTCGGTGGGCAGGGAGTTGTCAGATCCAGCCATGGAAAGGATTCCTCTGGTTTTCTAGAAGGTATCAACTGAACCCTTGAGTCCATGCAGAAACGTTCCAGGATTTGAGTATCTTGATATCACGGTGAGGTCACAGTACCCTCCCGTCAGTAGTTCGGAATGGTACCGCTACGTGCGAAGGGAAGAGAGAGGGCGTGCATTAGTGGTATGTTAATACTAAACGGTTGTGACAGCTAGTTTGTATTCTTTTGCTGGAGGCGGTCATGAGCTATGGGCGAACGTTTTATAACCGCCGCCCTTCCATAAGAGCGATGTTAGTCGCCTTTAACGCCCGAATGCCCAGACGCATGGTTCCGCGTGCCCTCTCGCGCTACCCAGCCGCGAACCGTCTAGCTAGCAGACGGAAAGGAGCC"/>
                    <sequence id="seq_t5625" taxon="t56" totalcount="4" value="TATGCGAACCAACCGCTTAGCATCAATAACTCAATCTGGCCCGCAGAGCCCTCCTCCGGCTAGAGCCTATTAATAACTCTTCACAACAAAGAGTGCCCTCAGCTTGAAAACACATTTCTTTGGGATCAGAGTATTTTCAAAGCGCCCGCGCATAAGAGGGTTTTTATTACAGAGTACTAAACAAGCTCTGGCCGCGTTCCGGTCCGCATCACTTTGTGGATGTACCAAGGTCAAAGGGTAGGAATGAAAATTGCAAGTAGGCAAATCGGTAGCTTAGATACTGATAGCACCATGACCAACACTGTTTAGCGTGGTGCCTCAGCTGCGTGTCTCAGAGATCAATCAGATATAGCTTTCCGTCACTACAATAATCTCATTAGTTTCTACGTTCATCCCGGAATGATACCTCGATCGTGGGCGCGCTCCCCGTAATGCCAAGGCCAGGCGTACTGGTGTAAAGTCGCGTCACATTATAACACATCGGAGCGCTTTACCTCCGGAACTGGATTGCATATACTTCGGTATGGTGAGGCCGGAGACTTGAAGGGCCGACAAGGATGATTGAAGCGACCAGCGGTTTAGGCTTTCACTGTCCATATGTATTCGACGGGGGCAGCAGAATCGTGCGGCCCACTCCTAGGGCAGAGTCCACGAGACAGTAACGACACATTCCTGGTGGTCTCCTGTCCAGCTACTTTACAACGCCTGCCATTCGATTAACAGGGGAGTCGAAATCCGGGAGGAGGGGACTGCCGTAGAAAGTTATCCGGCCATTAGGCCCGTTAGAATCAAAAATACTAATGCTAGTAAACGTAAAGCGGTATCCCGGAATCTCGCCACGATCGTTCGGATCAGTAAAACAGGCCGTTTTTCTCGCTATTGTCCCCCTCTTTCAACTCTACTACTATATGGAAAATTTGATGGCAACTGTTGTTTATGACCAGTACACTCGTTCATTCAGACATGACGTACTTGGCATCAGTGAATGCGAGTCGGCATT"/>
                    <sequence id="seq_t5725" taxon="t57" totalcount="4" value="AGAAGAAGGGTAGCGCGCTAGGGGGAGCTCCCCTCATCCATGTCCCCAAGACCGTCCTCGCAGTTTTGTCGTTCCCATCCCACATGGTTATCGTCCGAAGAGAACGCCGGGTGCGAGCGCACACTTCACTATCAGTAAGCGGAGAAGAATGCTTTAGTCATTTTCCAGCAGGTGCAGCTGCGCAGCAATAAGGGGTGGCTAGACGTGTCTCCATGCTACCAGTGATAAGGCGAAACGAGCGTTAAACCCATGGAGGCGCGAGACTAACGTACTCTGAGCTTCTGTGCCTTTCCAGGCTACTGCTAATGGCCGGTCTATGAGAGAATGTCATGCCCCGGTGGTACTGCGCTTGCAGGGTGGAAAGACCCCCGGCTACAGGGTCGGGGCCTAATCTCTACCCTGGCTCTACGTGTGTCCCCAGGTTGCGTAAGCATTCGAGAATCAATACCGCAAGACATAAAGAGATCGGGCCTTTTCGCGTCTGCTCGTGCCTGTTCGGCAAAGATACAGAGTTCCTCTTAGAATGGTTTGACCTGCCATCGGCGCGGTTGATGGCCCGAGATAGACATTTCTGTAAGATCATCTGGCTGTCGGAACGGCTAGGTGAAATATCTAAGTGTCACTCTGCTCTGCGGACGCGAGAGGTATAGACTTCACCTAGATCAAGAGACCGGCGTGGGGAGTTTGAGGAGAGAGTCCACTTCTTGTTTCCCAAGCAACAAGGAGCGATATTTCGACGGTGCATCACACGGCAGGGCTAGAGGCATTCAGATGAACAGTGTCTGTCCTTCCGGCCTCCTAGAATCGCCTGCTGCTCTTATTGTATACGGCGTTTGGTGCCAACGTTGCGGAACAAAAGATCTATGTTACCGGAATCTAGTCCCTCAGGCCCGCTGTGGCGTTAGCACGGGCCCACTAGAACTTGTGAAATTTAGGGTAAATTAATTCGGACGCTTGATTCAATCTCATGCATCAGGCTAGCCACGTGGTGCGGTGTGTT"/>
                    <sequence id="seq_t5825" taxon="t58" totalcount="4" value="ACATCTATATCTTTACTCGCGGTCCGCGGATACAGCTTTTTACTCTTTTCACTAGGAGCACAGGCATACATCGAATGCAAGACATGTATCATCAGAAACCATATTGCCTGGCTATAGACGGCGTGTTGGAATCAACCAAAATAGACGAGCTGTGGACAGAAAGCTTATCAGTGGGAGACAGCGTACATATAGCTGCCTAGCCGCTGCATCCAGCCCCCATCTAAGCCGACTTACTTGTGTGTCTCTCTCGTCAGCGTGACTTCGTCCAGGGACAATAACTGCGAGCATGATAAGTCGCAAAGTCGAGGAGGGCAAACAGCGACCCTAACTATCGCTTGATGCACTCTTCTCCCAGTTAAAGGGCTTATCGTGTGCTGCCGTTCCAGACAATTCAGGTGTGGATACTACCCGTTGCCGTCTATTTAGCCGCGGGGTTATTAGGTGGAAACATCATCGGGCTCGGTTCGAGGCTGGTCTACTTGAGGCAGTTCAGGAGTAAGAGCGAGGCCTGGTATATACTCAATTGGGCGGGATTATTATGAGTTTCCCGTTTGATATTAGTGAACGAATATGCGAACGATATTGCGCACAGCATTAGCTATGACTGTGTCCAACAAACTTCGTGCCGAAGGTCCTAAATACAGTATTCGGTCACACGAACTCTTCTCTCCTGAAGGAGTCTCAGAGAAGGCTGGGTGGCCGGTGCGGGTCTAATAGAAGACTGTCGCCAGGTACCTGGCCATTGTGCTTGTCCGGGGGTTAGCAGAAGCACAGAACTGGTGAGTACAGTCCGAGGGCCCTTTTACGGGGGCCTGTCACCCACCAAAGCCTTAGCAAAATAGGGGCCTTTTGACTGAGATAAACTGTGTCAGATTCTTTTGTCCTGCTAGCGGCTGCTTCTAGTTGTGTTGCAATAGAGATGGGGTCCACGGAGATGAGGGGCTTCGTGTCAAGCCTGCATAAACCGCGTTCCGTCGTTAGGGACGTTGAAATACCCAAG"/>
                    <sequence id="seq_t5925" taxon="t59" totalcount="4" value="AGGACCTCTGGGACTACGAGGAGTCGGACATATACTCGCGCGTAAGGCCAAAGAACCGACGAAGCCTTGAGAAGACTAACCAGGCAGACTGTCCTACTTTTCCCCGGCACGGACCATAGGGTGAGGAAACATCGGGTAGCACCAAAGATACACGTAACCCCCGGCGGCTCGAAAAAAATTTGTCAGTGCAGTCACTCCGGAGACGTTCAGACCGTTAATAGCAATATTTTCTAATAAAAAATGGCGGTTCTACGGGGCGCTAATGCAGTGTTCTTAAGCTATAGTGGTACGAAGAACCTCGAAAGACTCTGAAAGCTTAACAAAACTATATTCTTGATGAATTGTTGATTTTACAATTAGAAGATTTATCGGCGCGGGCCCGCAGATACCATTGGTCAGGAGCCCAGTCCCAACACATCGTTGCTAGGCCTACTCCTCAATACAGCGCTGCCATCGATAGTGTGACGAGCCTTAAAACACACCTGAGTGAGCCATCAATGGTGGCTTACTAGCGGCATAGTTTAGTAGGACGTCGTACTAGAAATTAAGACCATGAGGCAGTTACCCGCGCTCTCTGGGACTATCACGCTCGGCGTCACTTAAGTATTGACGCATTCAGAGCATAAAGAGGATGATGAACCCTGAGCCTTCAGCGTTCTAATACGAACTTCAGTTATCCCGTGGCATACGCGGACCAGTGCGTCTAGCTGGATTAGATCTAAGGTTCAAGAGTCGAGGGCTCGGCGTTACGGTATAAATTCGCGGCGGTGAGGTCATCCGTCAAGGGCGAAGTCCTTATAGTATACATGGCATGAATTGGGAACCATGGCCATACTGCCCTTGAGTCGATACACGGATGTCCCCATCAGCGACCCGCAGGTCATCCCTACGGATCGAACCAAAATGCAGGCAAGTTGGGCGCGGAGAGGCCCTCCTAGAAGGGAGCCCATAATGAACAACGAGTGATGGTCGATATTCAGAAAATCCATTAGCTTAGATA"/>
                    <sequence id="seq_t6130" taxon="t6" totalcount="4" value="TAAGAACTATTAACGTAGGAGCTTGTCGATACACGTGCCACTCTGTCTACACCTTGACGAATGCGAGATCGGATACGGAACAAACCGGGTAATCGGAGTTCGTCGGTGGCATTGATGCCATTGGCGACGAGGACTCAGGGGTGCAACTCCAAGGTGGAAACGTCAGAGGGTGTTACTAGTGCTGAGCTTCATTACAACACGCCTGCGGACAGGCAATTTCATGGCCTCCTTTGTGTTAGCTCTCCATCTTATGCAAGTACGGAGGATTACTAGTGTCAGAATTACGGTATGTCGGCTGAGTTATTAGCATTTTAGTCCCTTAAACCTCTGACAAAGTGCCGCGTTCCGCTGCCGTGACTGGTAACTAACGGTTTTCTGGCAGAAGACGTAAGCCAATAATCATACTGCAGTAAAAACGCGGCGCTTTGAGTATCACAATATCGGTCTGTTCAAGGGACAGACACCCCAAGGCATCGAACCAGTACTCGCGGCGACAGGTGGGCTCATGTGAGATCTATTAGTTTATGCGTCTTTGTGTTGATAATTAGTACGCTGCGGAGACTCGCATGCAGACAGCGCGCCATGTAATGGCGTAATCAACAATGACTGGCTTTGCAGATTGCCGGCGTGCAGCGACCAAGGGTGGATGAAGAACCGGGGGGGTGTGATCTCGATCTTGATTGTGCCCCCAGAGGATTCATCCTTCATCTTAGTATTTACGTCCGGCGTAAGTCAGGTAGGGCCTATATCGCAAAATTGTATTAGTCTAAAGTGCGGTTGCTCGTGCACAATCAACGAGGGCTGTGAATGGATTATCGCGTGCACTGACAAGTCTCTAGGCGGGACACCTCACCCAGTAAATATCGGATAAGGGTTACAGCGACATACCCGGACACGGATTGGCTGGTTATCGAGAACTCTGTAACTGATGTTACTGATATCGAGGCACTAGCAACAAGGTACGACAGAGCAAAGTAATCCTCGATCAGCAGGCCATCTC"/>
                    <sequence id="seq_t6025" taxon="t60" totalcount="4" value="AGATTATACCTATCGCCGAGCCGTACACGCCCTAATTCTCGTCACATATGGGTGGTGGAGGATCGCGAAGCATGCTTAAATAGACACTCCGAGGAAATACCGCCGGCGGGTCATGTACTAACAGTTCTGTATCAATTTGTCCCTCGATCGCAGATTTGTATCATGGTGTCCAGGTCTTATCCATCGTAAGGGTTGCGGATCGCGCATATGTGATATGCCAATCTTTGGCTGCGTAACTTTTCGGTAACCACATTACGAGTTCTCGTTCCTATATGTTCTAATCACTTTTATTTGCTTAGTTATCTGCAGCACGAGCCTCCACTGTAGTATTACATCCGACACGTTCCGGAACGATCATCCTTTGTTTGAGGTCAAGGCTCACACGGACAAGTATTAAGGGTCTAATCCCTAAGGTTCCTTGTCGCTCCTCCCAACTTGGCATACGTGGAAGCACGGCATTGAGCTATGAGCCGAAAGGCAGCATTGCCGCTTATCCTTGATAACCCGGCGATGGAAGGTGGCTTGGCACAGGCTTGGTAGGGAAGTATGCATCCCGTGGACGGACGACTCCATATGATGCATCATGTGCATATCTCGATAGGGGCTCACGATAGTCGATATCGTTCCTACAGCGGTCTTGGAAGCCGACTTCTACACGTACCCAGACGCATAACGCTAGTGGCTGCGTCATCGATCGTGTATATGGCATTCTTGAGTGAGTCGCAAACCTCGGAGTAAACTTTGCGCCGAGCTCCGATTCCAGGCACCCGTCCGACTTGGGTCTTCCGCGGACGGGTGTGGGGTGTTCAGCCAGGGACGCCTCGAATGGATTACCCTGGGCTCCGTTCAGCACAGCCTACGGGATTAGGGGGATACCCTCTAGACGTCGAAATAGTAGCACGCCACATACATGTTAATAGTTGCCGATTGTGACGCGGCCATCGGGACATAGCTACGGTCAATGCTTAGTCACCGTCCGCAGTGTTAACCTGTCTGTGCT"/>
                    <sequence id="seq_t6129" taxon="t61" totalcount="4" value="TGGAGAGCAATTGCGCGGTCTAAGCAGGCGTCCGACTTGTGGTTGGATACTGGCCGGCACGCGGCATGTTACTAGTATGACATAGGTCTACCGACAACTGGAAGCACGTATTATGATAAATGCTTAGGGTCGTATTGAATGTCTAGACCCTAGGAAATATTATATCTGTATAACTCTAACTATTCATCAATGGCACCCGGTCAGTTATGCTAGGGTCCCGCTGTCAACTCGGGGTTCATCCTCACAAGAGAACCACAGGACTAGAATGTCGCGTACGTTTACAAACAACATCAACCGCCAGTCTTGCTCCATCAGTCAAGAAGTCGTGTCCCGCGCGTCCTGCTACTCAAGCAATAGCAGGATTATTAGTCGCCATTGAAACGGTCTCAGTTCTACACTTCCAGCTATCTGATAACAGCGGAGATAATCTCAGATTGGTGTCCGTGAATATCAGCTCCGTGGAGCCAACCTTCGCTAAGGCCCTACCAGGGTTGGTTGAGACCCTAAGAGTTAAGGCTGTCAGTCGGCCGGTGCGCCGCAGTTTCTTCGTGCCTTCCGTAACCCATTCCCTCCCAGTCTAATCCCCAGAGTAAGAATCCGAAGCTGAGGGTTGGCCCTTTGATCACGGGACATCCTTCAATGAGAGAGCAAGGGGAGTCACAATACAGTCAAACATTCGATACCCCGAACAGAGGATCTTCCATATTGTTTGGGGGTAGTTAGGGTTGCCTGGTTTTCCCAACCTGTTAACAAGGGTCTAACACCAGCCAGGCCTGCACTTGCGCTTCCATAGGTGAAAAAAGCGTCGGTAGTCGCCGGTGTTCGCTCACCGGCAGGCGCTCGCCTACTTCCTTTCAGCCATAATTACGCGTTACCGCGCCAATTCCTGCTACCAGTCGATACGTTACGTTGTATAGGCATTCTTTCAAGATGGGTGGAGAACCCTGTTAAATCAGGTGTTATTCAGCGAGAGGTTTTTACCGGAAATTGAGTCGGGGTG"/>
                    <sequence id="seq_t6226" taxon="t62" totalcount="4" value="CCAGAAAGTGTAAGGAGAGTTCACACGGTGCCTCGCTGACTTTGGATTTGCCCCTATACGCTGCTTCATACAGGCGACCATGGAGGGTAATACACACCTGATTAGTTAGTCGTTTTGCTTAAACGCCACCCTCGCTATGAGGATATCGCACGATTACCGCTCGAGAACGTTCAAAAGAAGACTTTCCTAAAATGTAAGGATAACAATAAAAGAAGTCCAAGGAACAACGGTAACACAGGCTCCGCATGTACAAGGAGGTGGGCTTGACCGAACCCAGCCATATTCCTAATATACTTACCTTGCTTCTATGTATGACCATCCATACTCGATATACCCAACCGCGGTGCTTGCAATCGTGAGAATGATCGTTTACCACCGCTCCGGCATTACCTTTGGACTCAGCCATTCGCATTTACCCGAGTCAGTCGGCAGGGCCCGGCTGCAGTTTGCCTTTAGTGGTTATGCCACCCCCCTTGTATGACAGAGGACTGTACATGGGCCATGCCTAAGTAGGAGCAGATCAATGACGGCAGGGTATGTCATCCCCACAGTCTGCTCGCACTAGGCCCAGACAGTCAGGGAAATAACGTCACGATATACCTAAAGATGTTGCCACCGGGACATAGCAGTGGCGGTCAAGCAGTACTCAGCCCTGAATGGCGCCCCATACGGCGCCCCTGTAGATTTATTAAGAGATCAATTTTCTCTTAATTCCGGGTTATTCAACGCGACTCGCATAGCATAACGGCCCTACCCCTTTGGTGAATAATTGAGTGCAATCCGGCCTGAGTGTCACATTGATCTTGCTTTGCTAATCTGCCAACTGTACAACAATCGGTGGTAGGACGCAAAACTCTGAGTAAGTAGCACTGTTTTCCATGCCACGCTGGCAACCTCGGATTAGGTTATACCGTTCGTCACCTATCGCAGAGACCGAGACCTTAGATTATGAGCGTACCCGGTTCCCCCCAGCAACCCTAGATTTAGGATCGGAGTGGTC"/>
                    <sequence id="seq_t6325" taxon="t63" totalcount="4" value="AAGAAGATGCAATCCCATATCGGCAATAACTAAACATAGCCATCAGAGAAACCCGGGAGGTATGTCAAATTCTGAAGTCGTCATAGAATACACTTATCGCGACTTGCAAAATCAAATCGTATCGATACGAGTTTGTTCTGAGGGCCTAACCTTAGGAGCGTTTTTATTATGGAGTACTGGACATGAGCTGGAGTCCTTGCGGCGTACATAACAGACGCGCCTTACTACGTAGATCTGAGAAGGAGGAAAAGACACAGTATGCAAGCCGGTATAGTAGAATCTAGCAAAATCTTGACGAGCTTCAATCTGCGTGCTCCCGCTGGGGCTAGCATCGGTGATCACGGACGTCGGCCATTCTGTTAATACAATAATTGTGTTGGTGTTTAAGTTCCCCCCATTACGATGGCTCGAGTTTGGGCGCGCTTAACCAAGTACCAAAGAGAAATATACAGTTGTCTACCGCCGTGCCATTTTCACATGGCTAATCTTTACCCATCAGTAGCTGCCTAGGATCAGCGACGTTCTGATGAGCAAGGGGAAACGCGGATCTAATGCAGTACACTTGAGACACGGGGGATAAAATTGTTCCCTGTCAACAAGCGTTACGCGGGCGGGAAATTCCTCAGCGGGCGGCTGCTCGGGTAGAGCTCAGGTGATCTTTGAGCTAGGTATTACGCAGGTTGCTGAGGTTCAAGAGTTCAACATCTCGCAATCAGTTTACAGGCCTGTCTGATAAAGGCCGGAATTGCTAGCCTTTGAGGTTTGAAAATACCGGCGGCACGTCCGCTTCGAAGGTGCCGGCGCTGTAAACGTGAGGACAATATAGCATCCTCCCGCCGGCCGAGTCCGGGTCAATTTAGCTGGGCATATTACTCGTTCCTCTCCCCCTATTTGACCGCTAGGCTCGTAGTCTTACATTCAAGACAACTGTTAATTTCTCACGGCGAACTAGTTGCCCCTGAAAGGGGTTAATTAAGACTATTGCCTGCAGACCGGCAGC"/>
                    <sequence id="seq_t6425" taxon="t64" totalcount="4" value="AGTTCGAAAATTAATTAGTTCTGCGAAGCATCAGTGTCAACCTGGTTTAGATACATTAGGGTCACTACTCCCGCCGGCGCCGCAGGGGTCGTCGGCTAGGAGAGAGTCCTGACGAAGCCTGAGGTCGGGGGGGTGTGGCCTGTGAAGACCGGGATGCCGGTGTAATACTGGGCAACTAAGTTTACTTCACGCCCCGAGATTAGCACCATAGAGAACGTGCGGCCACGAACCGCCGGTCCCAGGATTACTCAGCCTTTTCCGACGTCACGCGTGAACGTTTACGGGACCTTAGGGAAATGTTCTATCGCACGTGTTACAGGAACAGTCGCAGCATGACCTAGGCCAAACGAGCCTTACCGTTAATAGAATTCCAAGTGTCCGTGCATTTACGGTCGGTCCACGAATTAACAAGCGCTAGCCATCTTGTTGTTAGAACTGTGTGATTTCCAACAGTTGTTTATATGAATTAGTTAGGAACGTAAGATTGACACTGAATCCCACGGGGCTCCCTTTCAGTGCTGCAGTCTGCCGATGGTAGTTGGAGCTCGTTTTTGCAAGTTCGCGTTGTTCACGTCGCAACCAACTGTTACAAGCTGTTCTGAAAGCCAGCCTTGGGCTCGCTTTAATGGGGAAATATGTGCTAAGGATCCGGACTGCGCGACATATTGTTCGACATATGTAGTAGGCGAAGAGCTCGCCCCGTAACTTAGAGTCCTTTTCTGTTGGTGTCCGAGAAGCGCGTTCCATCGCTGTACGGATGACCCAAGGACGGGGAGCTGAAGACAGGGATATACGGGTGAACTGATCGGCGAAATCTTAGGATGGCGTTCAGGCGGCAGGAAGATCGCCCCCAATAAGGGCACTTAGCTACGGGATCGGTGAAGTCTTGGGCCTAATCCTTTGCTTATTCGAAAATCCGTGGCAATGGGGTAAACGGTGGTTCTGGTACTTCAGGGTCCTGACAGGAGAGGATTGTTGCATCGACGTATCAGAAACCCGG"/>
                    <sequence id="seq_t6525" taxon="t65" totalcount="4" value="CCATCGGAATCAAGGAGTGCTGGAAAAACGCAACTGTTGAGGTATTAGTCCTCCGGAAGATTGCGGGCCATACGCCACAGTATGAGGCACTTGGGTAATAGGTTGGATCAATAAAGGTCAAATTCAGGCAGGGATCGATGCTCTTGAGCGGAATTACAACGTACATCTTCTATGTCCGCAAGGTGTGATCCGCCTGCTACCGGCGTTATTAATCGTCGACGACTATTGCAGAATGGACAAAAGACTTTTGCGCAGGGTTTCTTGTTCGGGACCCTCTTGGCGAACCCACTGCAATTAATCCGCTTACCGGTGGCTTCGAACTAATGACGACTCCACGATGGGCGCAGTTCAACATACGGCGACGAGGTTGGGGTCGGACCCGCTGAGTAATAAGCACGTCACGGTAATAACAGGATGCAGGCTGCAGGTTTTGCACACCCGCGCTCGCATGGTATCATACGCACCGTGTTTCAGCTGACAACGTTTGGTGTCCCCTCACTCTCGCCATTAAACCCGTGATGGAGAAGACCCAGAGATAGTTCTCTTGCTGAGCATGCTAGAAATTTCGAACGCACGCCCTATGCCTCAAGTCGACTTAAATTTGCAAGGGTGTTGCCCGGACATTGCCTCGACTTGGGAACTGGTCATCCAGTCCAGTATTTTCGGAAGGTGGGGAATCTTGGAATGGATTAAAAGTCACGGATCTTTTGCATGAGCTTAGTGTAAGCCCAAAAACTCAGGCTCGTAGTGGTTACAGATTAATCCTAACCCAGGACATCTTATGCGACCATACAGAGGTTACCTCTCGAACAAAATCGGGTGCCCGGCAACTATAGACACTAAATCGACAAGCATTGGATGGACTAGCTGACGTATTCTATGCGGTGCAATAACCGTGGGGTCCCACTCGGCAAGCAGTGCACTAAGTCCGTAGGGGCGTTTCCATTGCGCCCTGGACAATAAACACGACTGATTGAGTAAAGTCGGATAAAACTCTCAA"/>
                    <sequence id="seq_t6625" taxon="t66" totalcount="4" value="CCTCCCTGACAAGTCTACTATGCGTCACATCACTAAACTGTACGGTGCATTTATCTACGAGAGTCGCCAGGATATGGTACTTGAGGACCTACCGAGTAGTCGACAGGCGGTGTGGACACCTCTTCATCCAGTTACGCGAAGAGAATTGCAGCACTAATAACGGGGACCTTTGGTACGAGGGTCGTCGGTTGTCGGGAACGATAGTCGGTGTGAACACGCTTTCCGTTAAGCCACACTGTGATCTGGAATGGTGCAAGTGTTTGCGGCGAAGTATGGTTAACTAAAACTGGGGTCGTACCCTGTGCAAACATGACGGCTATATGGCCGGCGGCGCTACCTTCTGATACCGATGTACAAGGATATGATGAGGAAATTTGCACGTATGAACACTGTGCTAGAGCGTGAGAGGACCGGGGGGCACACATGGTCATATATGGCTACTCTCAATCGTAAAGAAGCATCCGCTCGTACAGAGTGATTCGCACGATAAGCCGACCGACACCCTTGTTAATCGGCAGCCTGTTGCGGGTCACGCAATCGGACACGACGGTGGTGACATCTCTATGCTTAGACATCTAGATGAATAAAGTGAACAATTTCATGGGTATTTTCTATTGACCACGGTAAGTACGTATAGAAAAGAGAAGCCGATCGTGATGGGGCGACAATAAGCCCATAGTTCGCTTAACAGCCGTCTGGTCTTATGTGAGAGCCTGAGCCTTTAGTTGTCACGGGCAGGTCCGGAAGCCATGCATTTATACACTCTAATCTGAGGTCCGCTCGCCGCTCGGATTATTATGAGTGCTTGGCGGCTGATGCCATTATAGGCAATTGGGTGGCGGTGAGGAAGCTAGACACACCTTTTTTCAGAGCCTTTGTAAGTGATTAGTCGCCTAAGTATAGGATAAACTCGAGTAATGATCATAGAAATGATACTCCTTGGTTACTCGCGATTCACTCTCCGACAGTGACTTGAATGTGTCCGTGGGGAAAGGCAGCT"/>
                    <sequence id="seq_t6725" taxon="t67" totalcount="4" value="CGACGGAATGAACTGTGTAGTAATACATAGGCGCGCGGATACCCTACTAGCACGATTTCGAAGCGGCGGGCAGGCGGTCACCGATTATGATACACCACTTATCGGTAAGTCTGCATGCCCCCACATACATAGGAGGAGCCGGAGATCACACGTTGAATCCCTGCGGCGCTAATCTCGAAGAGTGGCTGCTAGTTCAGAGATAACACTAGAACATCGCCCGCTACAAACTGAATCCTACGCATCAAAGTTACGATAAGAAAGTCTTCACGTTACCCACTCAGGTGACTCATCTGAACTTCCTGCATGCGAAGTCGCTTTCCAAGTTGGAATCTTCTATGGAGCGGCGCCAGCACCCTAAAAGGGGACGAAGATCACGGCCCCCTGGTATAGCCTAGGGATCAGTCTGGCCCATTGAACCGTGGCAACAGCTGCAGCCACCGGGGAGAATCCTACTAGTGGGGAAGCCCACGCCTTGACACGGGAGGTGGCGAAATTCGCTCCCGCGCTAAGCCTCCCTTCACGAGTGCAGGTGGGATGGATCCTCCCCTAAGTCTTAACTTACCCGGCCAAGACTAATAGGAGTGTTCGATCACCACAAATGAAACGAAGTTGGCATTGCAATATCCGCGAGTTGTTCTCGGCCCCAAAAGACGTCAACGGCAACTCGCCATAGGGGCCGCCTGACTTCCGATAACCGAGAGTAATTCTCCATTAAAGGTTGTTGACCCAACCATGAACAAGGTAAAACCGTTCCCCCTAGATACTTTCATTGAGCTCGATCCTGATCGAAGCTTGCTGTAATTCTGTGTCGAGTATCACTCATCGGAATTCCTATTAGGGCAAACCAGCAAAACTCTGTATATGTATCGCTCAGATCCAGATCAGGCGAGTTATCGGGTGTTACCTTGAACTCTTAATTAATTTATGACGTCAGTGTTCCCCTATCACATTTAGTGAACCATAGGCCCATGGCTAGCCTCTGAGATCAATGGTGCGAGAT"/>
                    <sequence id="seq_t6825" taxon="t68" totalcount="4" value="GCGCCAGGAAAGTGGTAGACGGAACTGCCATCCACCAGTGGTTTCCAAAGCAATCGGCCAAGCTTTTTTATTTCATACGAAAGAGGTAAAATAAGATGTGCTAGTTCGTATCGGGCTACCTGGTAAGGATCCCACTTAAAGCACCCAATACATTTACCGTTTTAAGTAGGTTAGTAGAGTTCGACTCGAAAGGCACTTAATCAGTCCTTCATTGGCCGCGTTGAAGCGAGTAGGCGAAACAGGACTGGACGCATGGGACCGTAGCTGAACACATAATATCGCCCATGGATGGCATGACAGCAACTACACGGCAGACAAGCTACGCATACGTTGATCGTCCGGCTACGAAATCTCCGATAGAGTAAGTGGTCGGCCTAACCACCTTCAGAGAGCTATCTTACCTTGAGACAGGTAGTATCCATTTCAGTCGTAGATGTGTAGCCGCGCATATCAGGGCAGGTCGCACCACCTACTCCTAGACCCGACAATAGGAAGTATAGCGGGGACTAGGTAACGCGGTCTGTCAGGTAGGTCGTAGCAAACGGTTCATGTAACAGGTTTTGGGCGTGCTAGGCGGCGCAGAGGCAGGATGGACCTAGGGAATTCGACGATTTGTCTTTTCCGTAGGTTGATTGTCACCGGCGAGAAGAAGCCCCTGTACAATAGGGTGGCAACATCCTTGCAGCGAATACATGTACTAGTTTGCTGTGCCGTCGTAGAACATGAGGCCCGTATACCTAATGTTGGTCCCAAATGCCTCACCTTTCATCGTCGATCACCTAGGCACGGCTGTAGGAAGGCCTCCGGGGCATTCGCGAAGTGTCGCTCGCCGGCAGCATCTACGTGTCTGCGTCAAAACGAGGTCAAGTCCGGCCCTGCCCTACCGCAGCAGTGAGCTGATACCTATACGGATATCAGAACCGTCTCCGAAGGTTCGAATACGTCTGTAACTATAGGTCAGGTCTAAGAGAACACGATTGCCGGGCATTAACCCTGCGAG"/>
                    <sequence id="seq_t6925" taxon="t69" totalcount="4" value="TATGGCCTAAAATACTTGCCAGTGCCCATTTGCGAAATTAGTTACTTCCGGTCTCACGCACAATTGCAAGTCAACCTATAACAGCGGCCCGAGACGAGAGACCTGGTTACTAGAAAGCACTATGTGAAGATTGATTTATTCGCCACATTAGGACGCTATCAATGGCTGGTTCTCGGTTTTAGGATACGAGTCTCCGCAAGATGTATGATAGCTCGACCTTCGGCGACATCGAGGAGTCAGTAGCTCTAGCTCCTAGTGTCTCTCGAACTGGCCTTTTAGTTGCCCGCCAACAAAGTAAACCCTTGCCCTCCCTTTTCTGTACCCCAGTCCGTGGGAGCAGACCCGAGGATGACTACCTATTGATGATTTGGACCAGCTGCGCCCGACACAAACAAGAGGACCACTATCCATAGACCCCAGGCCGAGTTTTTTCGTTAGAGTCCACGCCCGATTACGCTACCGTCCGTATTGCACGCGACCTCCATTTGAGCCGTGGCCATCAGGCGAAAAATGCTTGCCTCTATGGCCTCCCTTTGTAGGTCTATCGCTTGGCTTCACCAAAATCCGAGCACCTATTGGACGTCCTGATCGTTAGGTGCGTTTGTTAGCTGCCTGGATGAAGGCGAACCCGACAGGGGAAGTCACTGCCCCGGACATTGTAACACAGGCATCATATTTGCTCGCGTCCCCTGCACCCGACCTATTAACGTTTTATCCAGACTCTATGCAAGGTATATCCTCCCGAGGTTGGCCTATGAACACGCTTAGGACCCATGTGATAGTGATCCGTCAATGGGCGTAGCGAAGGGGTATATCCTACCTCAACGGACCCGCACAGACAATATAGCTCCTCATTTAGAGCTCGGAGTGAAACCTCTTAGTCCCTTCGACGACGACGTGTTCAAATTTAGCGATCCGAAGTCACACTTCCCTAGGTCACTTGAGCGTCGGGCTGGGTTCCTGCGGTAAGGCCTGCGTCACATGAGCACATTCAGATTTT"/>
                    <sequence id="seq_t7109" taxon="t7" totalcount="4" value="AGAAGAAGGGGAGCGCGGTAGGGGGAGCTCCACTCATCCGTGTCCCCTAGACCGTCCTCGCAGTTTGGTCGTTCCCATCCCACATGGTTATCGTCCGAAGAGACCGCAGTGTGCGAGCGCACACTTCATTATCAGCAAGCGGAGAAGAATGCTTTATTCATTTTCCAGCAGGTGTAGCTGCACAGCAATAAGGGGTGACTAGACGTATTTCCATGCTACCAGTGATAAGGCGAACCGAGCGTTACACCCATGGAGGCGCGAGACGAACATACTCTGAGGTTCTATGACTTTCAAGCCTACTGCCAATGGCCGGTCTATGAGAAAATGTCATGTCCCGGTGGTTCTGCGCATGCAGGGTGGAAAGACCCCCGGCTATAGGGTGGGGGCCTAAACTCTACCCTGGGGCTCCGTGTGTCCCCAGGTTGCGTAAGCATTCGAGAATCAATTCCGCAAGACATAAAGCGATCGGCCCTTCTAGCGTCTGCAAGTGCCAGTGCGGCAAATATACAGAGTTACTCATAGAATGGTTTGACCTCCGATCGGCGCGGTTGATGGCCCCAGATAGACATTTCAGTAAGATCACTTAGCTGTCGGAACGGCTTGGAGAGATATCTAAGTGTCACTCTGTTCTTCGGACGCGAGACCTATAGACTTCACCGAGATCAAGAGACCGGCGTGGGGAGTTTCAGGAGGGAGTCCACTTCTTGTTTGCCAAGCAACAAGGAGCGATCTTTCAACGGTGCATCACACGGCTGGGCTAGAGGCATTCGGATGAACAGTGATTGTGCTTCTGGCCTCCTAGGATCGCCTGCTGCTCTTATTGTAGACGGCTTTTGGCGCCAACGTTGCGGAACAACAGATCTATGCTACCGGAAACAATTCCCTCAGGCACGCGGTGGCTTTAGCACGGGCCCAGTAGTACTTGTGAAATTTAGGGAAAGTCAATTCAGACGCTTGATTGTATCTCATGCACCAGTCTAGCCACGTGGTACGGTGTATC"/>
                    <sequence id="seq_t7025" taxon="t70" totalcount="4" value="TAAATACTATTGCCGGACGAGCTTGTCTATACACGGACCAGTCTACCCTCTGACAGTGGCATACCCTATCTACCTAAGACCATACCGGGGCGTAGGTCTGAACAGGGGCCATCGGTTCCACCTGGAGGGTGAAATGAAGATGCACAATCAATTGAGGTGGCGTCAATGGTTGAGGTTACTCGAAGACTTAAGTAGAACAAGCGAGCCCAAAGACTATTTCGTGGGCACCTGTGTCTGAGCTCTCGATCTAATGTACGACTAGCGGTATTCTCGTCTTTGGAACACCTTAAGTCGGTTGATATTTTCGCGCTTAACTCTCCTACGCGTTGGATAATATGCCGCGACCCGTCGTCAGAAATGGCGACTAATTTTTCCGTAGCGGCGAACGGTGCCCAATGACCATACTGTGCTAAGGCCGGGTAGCTCTACTTATCACAACGCCGGGCTGCCACGAGCAAAGTGACACCCACCCATCCGACTAGTACTTTGAGCGACAACTGCACTCAAGCGCGATATCAACGGCCAAGCGTTTTGCCATTGATTACCAGAACGATAATTCCTTTCCCATGCAGGCTCTCTGAGAAGTGCTGATGATATCCCGATCGTCAGGCTTTGCGCCTCTCCGACTCACACACCTCACTGGTGCATAAAAGCCTGTAGCGGTGTGGAAAAGTTTGTGAGTGTACCAAGAGACGCATCGTCCATGGCCTTGCTACTTACGTGTGGCGCAGGTCAGGTCGGAAGAATATTGAAACATAGTACTGTTCTGCAGAGGGGAGTTACGCAAACGCCAACAGTTCGTTGGGAGTGAAACAGCCCTGGCCCAGAAGCGGCCCTAGAGGGCCCAACGAACACTGGATCTTTCGCATGAAGAGTCGTGCCTCATACGGTTACATGGATCCTTAAGATAACGTGAATAGTGGAATCGACTTTACTAATTTAGAGTGAATAGCCACAACATTCGAATTGGCACAATAATCCTCGGTAATTAGGCTTTCGT"/>
                    <sequence id="seq_t7129" taxon="t71" totalcount="4" value="TCGCCGGGAAACTGTCCCATTAGTCTCTTTGCCGCCCGGACTAATCTCCCGATGGCTCGAGTCTTGCACAAGTTATCGAATGTAGGTCCGGGGAAAATTTACATTCTGTAACCGTTGAAGGGGCCTGGCTTGCATCTGAAGACGAGGCTGCAAGGGGGCGGCTGAGGGGCGGGAGCTATTTGGTCTAGGAAATCGTTGAATCTATTATCTATGGCCTGTGGATTACCAAGGTCACGAGACGGCGTTTTGCACGATGGGAGCGAGAAGCTCCCTGAGTTTCGAGTGGCGATGCCTCTACCGTAGCTTCGCTTTGCAGGGGAAACGCGGCCGAGTAGGATGCAGCTACCAACGCTGACGGGTTAAGCAGTGGGGAGCCGGGCTCTTCGGTTTTACTGCGACTGAGCGGAACCGTTAGTGATACAATTAATGCTAGCATTGGACAATTCAGTAGCTGGGCCGCATGCCTTGCTCTTTGCAAGTCTGTACATTTAGCACAATAGCCCCCACGCATTAAGGCGCCGACGGCGTCGCTCGGTGTCAAGGACCTTAGGCTTCCTGCGCCAGGCTTAATTGCTGCACGTCCTACGTCACCGAAGTGGTGTACTGACTTTTTCCCGGAACACTTCGGTTCAATATTGTGGGTTGTTATAAGCCACCGCGGGGAACTGTATCGCCTGTGTTTCCCGGCAAACTCGATCCGATATCGGTGTAAATGGACGTGCCTGTCGGGAGTGTGACCTGAGATGCTACAACTCGGCGTGCATATTAATGGGCTATAGACACCTGCAGACCGTCCTAGGACTCCAACTGGGACCCCAGGTGTCACGGCTCCCCTAGTGGTCCCGCTCTAGGAGAAAGCTTAAAGATCAAAAAATCGCACATTCCCTCTGACCGTTCGGGTTGTGAAATTGATTTTAGCCCTACGTTTTTTGTTCCAATACGCAGGGTGAATGCTACTTGATAACTGCCGAACACTTATCCCCGCCATTCATGTGGCGTT"/>
                    <sequence id="seq_t7227" taxon="t72" totalcount="4" value="AGAAAAGCCCGACAGCAGCGGCCTACAGGGCCTCATTCTCGTCGCAAATGGTTGGCTCGGCACAGCGGACCATGCTTAATGAGAGTCTCGGACGAAATACCGCGGTCGGGAGTTCTCTCAACCATTCTATATCAATCTGTCTATGGGTCGCACGTTGGAGTCATGGTGAACTGGGCCCATCAGCAGTAAGGGTTGAGCAACGGCTAGTTGAGAAATTCCTAGCGATCGTATATTACCATCTGGTTCACCGCGCGTCCAAGTCCCAAACCCATCTGTTCTCGCCACTTGTAATTGCTGCGGGAACAGACCTAAGCGACCCCTTTGTAGTATGATAACCCATACGCTACGGGTAGATCAGCATCTGTTAAAGGTCAAGGTTGAGTTGAAGTAGTATTGAGCTTCTAGTCCCTGGGGTTCCATCTTGGTCGCCCAAATTTCTCATCCTTGGATTTTAGGAATTGAGCTGTGTCCTGATAGGATATCGTGCCGCTTATCCGTAACATGCCGGACACGCAAGGTATTTTGGCGCACGCTCGGTAGAGACCTATGCTTCCGATGGCTCTGCGACGCAAGATCATGCAGAGTGTGAATATCACGATGTGAGTTCAGGATGGTAGAGGTGATTCCGAATGCGTGCCTGGTAGAGTGTCTCCACTCGTACCAAGTCCCCTCACCTTTGCGGCGGCGTCGTGATTCGTGAATCTGACTTTTTTTATCGGGTAGCAAACCTCTGATTATCGTTTGCAGGGAGGACCGTCTGCATTCGACCCACCGTCGTTTATCTTACGATAACGGTTGAACGGTGTTCACGCATGTACGCCTCTTTGTGATTTCCATGGCGTTAGTCGCTATACACACATGGATTTATGAGGATGACCTCTGCAGCGGATATGAAACCTACGCCCTAGGTCTGAATCCAGGATTCGATGGTACAGAGGCTCTCGGGCCATCGCTACGGTTAATGTCTAGACTCCGTCCGTAGTGTTAGAAGGTCCGTGCA"/>
                    <sequence id="seq_t7325" taxon="t73" totalcount="4" value="TAATTTTGCGTAAACCTTCTCCACCTGCGCTCAGTAAACCCTATACAATACGCTAACTTGGAGGGTTCGTACGACATATGAAGTCCCTAAAGTTGAAATATTAGCGGACGGATGCTGATGCATCCTCACTAGACCACGTATGCGACAAATATAATGGCAACCCGATTAACCAGTCACCAGCTGTTCGATCACGTGTTCCACTGTTACCGACTCTACCAAAGATAAACTAAACTTGCACTACAGAGCTATCGTACAGTAGGGGTGCAGGAAGGCCTTCCGGGTAAGTTGGACATGGGCCCGTCAGGGTTTACATTCCTCCACGTATTGCTCGGAATTGCTTGGCCTTGGTGCGCTCAGTCCCGACTAACGGATGTATTGTTTCAAGTCATTACGCTTACTGTAAAGGCTCTCAATGACTAGAATCATAATGCTGTGCGTAATACACCGCCCCCTTCTTTCGGGTGAAATTTGTAAAGTACGCGAATCATAGCCAGACAATTGTGAAAATATGATACTAATGTAACTTTCGAGTGCGCCCCTATAAAGAGAAATTGAACATAGCAGTCCCTCGGAGGTCGTTTCGATATCCACCCCGATCGAATGTGACTTCAGGTTTTATGCAAGGCCTGCATGTGTGTCTAGATGCTAAACACGGCTGTAAGGCCGACATCCACACGGGGAGACCAGATAGCTGACTATCCTAAGTCTAGGTGAGGGGGCGGCTCCTAGTCTATTAAATTTGCGGGGATGGTGCTACTGTCTTTGGTAGCGTAACTCATATGAGATGCTGTCAGCGGAGCTGGCCAGTGAATTCTCACGGCTCAATCTCTAGTCACCCATCACGCTGCGTCCTCGTTCGTCTATCTTTACCGCGTCATGCCTCGGCCGAGCGGCTCATCATATGATCAGACTTCGTAACGGCGACTGTCTTCTAATTTGCTGTTTTCCGTGTGTCGCCATTTTTTCAGGCGAGTTACAAAATGAGGATGCTTATGGTCTT"/>
                    <sequence id="seq_t7425" taxon="t74" totalcount="4" value="CCTAGTGTGCAAAGGATTAAGGAGCAACAGCCTTTGCGAAGTGATGAAGCGTCAGACTTCCGCACAAATTGACATTCCCTGACACCTGCGCACAGGCGCACCAATTCTCGTTGTATGTCAGGACTAATTATCTGTTAAGGAAGGAGTCCACTTGTCCCTGCTCCGTAGCTTAGTTAGCGCGGCACTACACAAGACTCTTCGCCGCCAGAGTGATTTCTCGTGGTGGCGCATATCACAGGATTTAGCTTCAGGCGATTACTAATGCGGGAAGGTTTTTCGACGGGGTACGACAGGAAGACTGGGGCAGAGGGCGGACTTGGTAGCTATAAAGCCGACGGTCGGACGGAGTGAGGATTACTATATTTTCAGCCATCCAGAGATTGTTGGATATTGTCAAACAAACGAACAAGTGCATCCTACAGCCGTGTAGTGTTTAACTACCTCTGCAAGATCAACTAGGCAGTTTTTTTCCCTCAGCACACACTACACGGGTACCCGGTCCATAACTAAATTTCCCGATAAGAGCAGTCGATCCGTAATAATGGCCCTTAGTTCAAACTGACCGCCTCCTAAATAAAGTCGCCAGGGGTCCAACCCGGTTGGACACAATCCGAAAAAGTGCATCTTAAGTATTGGGTTTCGCGGCAGTTATATGCACTGATCGGATAGCGACAGAAGACGTGTGGTCACACGGGACCGGAATTAGTGACCGTGGGCCTACACTAGACCCATAAATCTCTTGAGCTTGCCACGACACTACGTCCTGGGACTACGGCTTTTAGAATTACCTTGCGATTAAACATTCTAAGGGCTCCTCTAGGCTCCATAGTTCTCCATTCTACAGATCGAGATTCAACACCTCGAAGGGTTATATCCGCTTGACGCTGCACACATAAAGATGGCACGAACCATGGACCTGGTGCATAGGATCCCATTTGGTATGTAACGTCCGCGGGGCAACGGACCAGTGGCGGAGCGGCCCTGTACCCCTATGCTCGTT"/>
                    <sequence id="seq_t7525" taxon="t75" totalcount="4" value="CATACCCCAACTGCTACCACTGCGTCCCGTGACAATGAGCCGATACCCTGGGAAGATTAGATGGCAATTGTACGGTTATATCGTCGTTGCTCCCGGAATGAATACTCGCATTCGATGTCGCTACAGCGCATGAACTGGACAGAACCACTGCGTATAGCGACATGGTGGGAGATCTAGACAGCAGGAAAGCCCTATACAACATAGGTATAAACCGACTGTCACTGACAAAGTGACACCGGGAGTTCGTAACAGACACTCTGGTAACATTCGGCCTACCACTGGTCGATCACGATCGTCGAGTGGCGAAGTAAAGAACTCACCGGCGTCAGTGTTAGTGGTTCATCACCTTCTCCGAACTTACATAGACCGCATTTGCGTTATGAAGAAGCGTTGGGGTTTGTAACTGATACGCATCCTAGTATAGAATTTGGCCACAAGCGCTACCTAAAGGTTAATAGTCGGTTGCCTTGCCCAAATCCCCGTCCTATCGTACTAAAGTTATTGATCCCATCGTGAGCCGAGTGTATAGCTACCGGATAGAAGAACTCGCTGTGGTACCACCACGGCGTCTCGCGGTTTTTACCTATGTAGCATCTGCAAAATGCTCCAGCTCGTTTTTGCATGTGGACAGCGAGGGTCTACGAGCGAAACCGTTGTGCTATTCTAGACATAGGAGGCACTGGAGACAGGGCACAGACGAATAGAGTTCTTACGGGGACGTGTCTTGATTAGGTGAACCCAAGGCCGTCTGGTGAAACTACTGGGTCTTATGTGCTTATGGCGGGAAAACCGACGGGGTGGCTTCAATCGTTGCGCCTGTTCTGAAAACGGAAGGATCCCTTAGCCTAAAGTTAGTTAGAAAAAGCTGATTACCGCAGGCCTAACGACCCATAATCCTCACATATTTCGGAGTCAATTCCTGACGGTCGTTGGAACCGCGACTCGCACTAGTATTGACGATGTTATGTCCTTAAGGCGCTATGTCGATGTTTATCGGGGC"/>
                    <sequence id="seq_t7625" taxon="t76" totalcount="4" value="ATAGACTTCCTATATGAAGAGCGAACCAGCTCCGGTAGGCTGCGAATGAGTCCACCTTTAGTTTACTGCTATCCAGATAATCTAGATACTGCATAGGCGCCTCGAGCGGGTAATTTACGAATCGTTCTGTGTTAGTGTCGCTCGCGCCCACAGGTTAAATTAATCGGTCCGTAGAACAGTCTGTACTGTCGCTTGGCCAATGGCTGGTTTAGTAATCCCCACCGCTTACGTTAGAGCTACTCTCGAGGCGGACGTCAACGTCTAGAGCTAACGCGAACTAATCACGTATAATCAATGCTGTGTGTCCGTCAACCGACATAAGAGCAGCATCTGTTCGGATATGACAAGTGTAGTGCAGAGGCCCCCTAGGATCTCTTTTAGGCCTAGCGGGGCACCTGCGTCAACTCCCTTAGTTGCCTGGTAGCGAATCCAAACATAGCACCCTCGCAAGTAACCACTCCGTGTGTCTACCGATGGCATTTATGGCCGCTGATACTTGCCATTACGACTACGGCACGTTTGGAATGGTGAGCTGGGTCTGGACCAACACTGCACTGTGTCAAATACCTCGAGCTTAGGGACGACGATCACTTTTAAAACCGGTAACTGGAGGCATGATGCCGTTGACGGGTCGTGCGCGGAAGGCTATGAGCGAACCACGCAACTCCCGGAAATAAAGGCATGAGGTCCAAGGACATGATAGTGTCATGACATATCGTGTAGAAACAAACAGAGTACCATAGGGATTCATCAATTAATCGAGGCGACGCGACAATGTTGAGCACACCCGCAATATACACACGGGAGCATGATGATCCGGCAAGGGTATGTCTCTCGAGCTTCCATCGATTACTGCTTATACCGTACGTTGGCTCCTTACTAAACGTCTGATGGCTCCCAAGGGCTAGGCTTCGATTAGAGGATGCAGACGGCGGGCACTAGCCCGGCCTAGCGAGAGTACATGTTTTGCAACCGACCTCATAGATCATAGCACACAGTT"/>
                    <sequence id="seq_t7725" taxon="t77" totalcount="4" value="TCGCCAGGAAACTGTCCCATTCGTCACGTTTCTAGCAGGACCAGTCTCCCGGTGTCACGAGTCTTGCACAAGTTATCGAATGTAGTTACGATGAAAATTTTCGTTCCGAAACCGTTGAAGGGGCCTGGCGTGCATATGAAGACGAGGCTGCAAGGGGGCGGCGGAGGGCTGGTAGTTATTGGGTCTAGGAAATCGTTGAATCTGTTATATATGGCCGGTGGATAACCAACGTCAAGAGACGACGTTCGGCACGGGGGGAGCGAGTGGCTCGCTTAGGTTCGAGGGGCGATCCCTCTACGGTCGCTTCGCTTTGCAGGGGAAACGCCGCTGATTAGGATGCAGCTACCAACGCTCACGGGTTATGCAGTTGGAAGACGGGCTCTGTGGTTTTACTCCTACTGAGCGGAACCGTTAGTAATAGAATTAAGGCTGGCATTGGACGATTAAGTAGCTGTGCCGCAAGCCTTGCTCTATGCAACTCTGTACATTTCGCACATGAGCCCCCACACAATAAGGCGTCGACGGCGTCGCTCGATGTCCGGGACCTTATTCTTCCTGCGGCAGGCCTAATTGCTGGACGCGGTACGTCACCGCACTGGTGTACTGACGTCTCGCCTGAACACTTCAGGTCAATATTGTGGGTGGTCATAAGCCACCGCGGTTGACTGTATCGCCTGAGATTCCCGGGAAACGGCATCCGATGTTGGTGTCAATAGACCTGCCTGTCGGGAGGGTGACCTGGGATGGCACAACTCGGCGACCATATTAATGGGCTATGTACACCTGCACACCGTCCGAGGACTACGGTTGGGACCCCAGCTTTCACGGCTCCCCTAGGTGTCCTGCTGTAGGACAAAGATTAAAGATCTAAAAATCGCAAAACCCCTCTGACAGTTCGGGTTGTGAAACTGATTTTAGGCCTACGTCTTTTGTTCCAATAGGCAAGGAGAATGCTCATTTGGAACTGCCCGACAGTTATACCCGCGATTCGATTGGCGTA"/>
                    <sequence id="seq_t7825" taxon="t78" totalcount="4" value="CTAAGGAGTGAACACTGAAATAATACTGATGCGCGCGGATCGCGTACTAGAGCGATTCCGCAGCGGCTGGCAGGCGATCACCGATGAAGATACACCATTTATCGATTACTCTGCATGCGCCCACATACATAGGAGTATCCCGAGATCACACGTTGATTCCCCGTGGAGTTAAGATCGAACCGTGCATGCTATTTCGGGGATAACACGCGAACATCGCCCCCTATGAACTGAATCCTACGCATCTAAGATACGACAATCAAGTCTTCACGTTGCCCCTCGACGTAACTCATCTGAACTTCCTGAATGGGAAGTAGTTTACCGAGTTGGCATGTTCTATAGCGCGGATCTAGCACCCTACCAGGAGACGAAGATCACCGCCCCCAGGTATAGTCTAGGGATCAGTCTGGCCCATTGAACAGTGGCATCAGTTGCAGCCACCGGGGCAATTTCTACTAGTTGGGAAGCCCATGCATTGACACGGGAGGTCGCGGAATTTGCGCAAGCCCCAAGCCTCGTCTCACGGGTGCAGGTGGGATGGACCCTCCTCTAAGTCTCTTCGTACCAGGGCAAGACTAAGAGAACAGGTGGATCATGGCAAACGAATCGAAGTTGGCATAGCGATACGCGGGTGTAGTTGCTTGCCCAAAAAGACGTCAACGGCAACTCGCAGGAGGGGCCGCCTGACTTCCGATAACCGAGAGTAATTCTCCATAGAAGGTTGTTGATCCGCCCAGGATCAAGGTAACATCGTTGGCCCTAGATACTATAATTGAGCTCGATAATAATGGAAGCTGTCTGTGTTCATGCCTTTAGTAACACTCATAGAAATTCCTATTTGAGGAAACCAGCAAAACTCTGTATGTGTAACGCTCTGTTCCAGATCACCCGAGGTAACGGGTGTAGCCTTGAACTCTTACACAAATTATGACATTAATGTCTCCCAATCACATTTATTCAACCATAGCCCTATGGCTAGCCTCGGAGATCGATGGTGCAAGAC"/>
                    <sequence id="seq_t7925" taxon="t79" totalcount="4" value="CAAGACCAAGCATGAAGCTCTAGAGTAGGGCCATACAAGAGGGCCTAATCATTAAAACAACCTTCGCCCGTAGCAGGCAGCCTTCAGGACGCATTCAGTAGCCCTGTGTTTAGTAAGTTCTGAGAGGCCAGTTTTGAATGCTCATCTAGAAAAACTGCCGCGTTGCACTACGTCATACCAGCGAGACTATTTCCCGGCATTGGAGGCACGCACCCGTGTCCGGACAATTAGAGTAAGCATAAGTTCTAATCGCTGCTGTTCCTGCCAAACGCCATGCTCGCTTAACCTTTACACCAATTCGCTTGACCTCTCATTAGGGTTGACGTACATGTTGATTTACGGTGCGGCTGGACATACTACGGCTTGGTTTCCTTACGTCGGGCTAATTGCGAATCGCGATTGCGGTTTACCAGAAAGAGACTCGTCTCATCTATCCCTTACCCGTTCCCAGTTAAGAGAATGTGAGTGTGAGGGCTAAGGACCCCGTGACCACGCTATTTTACTCCTTTAAAGTAGCGCTGTAGCAAACTGACAGAAAATGCCTGTGCCGAGAATCAAAGAAATAGCGCACGAAATGCCCATTCCTGAAGTCGCAGTAGTATTGTTAAGTGATTTCCAGCAGCCGAAGAATAATTAGTAGCAGGGGTCCAATCCGCTCTTTATGTGGACATTGGATATCGGAGCACTGGGGAAAAGTAAATCCTCTATTATATACGTATCTATCACCCCCATTCAAGCACGGACTGGATGCGTACGTAATTACCTTCTACCGTGAACGATTGTGCCACCGAAAATGGTCGACTTAACAGACAAACCCGACTTAGCGGAGGCGAACATTACAAAATCTGTTCTGACTAGATAGACCGGGTAGCTTCCTGCAAGACCGTCGTGGATGCGTTGGGCACGAACGTCCATGAGTGGCAGAGCCACCGGCGGCTCCTTAAGAAGCGCGGAGAGTTGTGAACACAATCAATTGAACAACACGGAATTATGCTCGAGA"/>
                    <sequence id="seq_t8109" taxon="t8" totalcount="4" value="GTTGATTGAGATATGCCAGTATATTTATCTACTCTATTGCTTGCGGCGGACGCCTCCTCAGGCTGCACGCCGGGCACCAGTTAGAAATTGTGGTCCAATGGGTCGAAAGTGGCCCCACACGTTCCCCGCCGGTTCGGCGATGCCTAGCCACCTAGCTGTTCAGAGGCATTCCAACCAAAGATGGGTCGCAAGTTTCGGAATTTGGTAATTCTTTGACACAACATGTTTGTTCGGCCGACAAAGTGCGCAATCTCACTACTTCTAGAGCCTGATGCTCCGTTCAGACTTATCATGCCTTTTGACTCGATAGCAACAGTAGGAAGATGTGAAGTTTCACGGCGATCATCTGGAACTGCCCGCGTTCGCTAACGACCCCAATTTCTAGGTTAGTCCATAACGGTGTATTGCGGTACCCCCGGCGGCTCTTTGGCAAGGTGCATCCTGAAACGTCACGTAAGAGACAGATCATGACGTTGGATGCTTGGTGGTGCGAACCGCCCGATAACAACGCGGTAGTTGTACCTCAACTGGTACCTGATTCGGGGCGGAGAGCACATTGGAGGAAATCTACGATCACGCGACTCTTCAATAACCATCCCAAAGGAAGCGCAACCCGTGTACCCAATTTCGCGCGGGCTGGGAGCGTAAGTATGACGCAATTGGCGCCTTAGCGGCTATTGCACGAGACTGGTTCACTATTTCGCTTTCATTTTCAGTGGGAGTAATTAGTCTTTCGACGGCACACAACCACTCATCCATCGCTCGATTCGCACGGCACCACACGAAGCGTTAGATTCTATTTAATACGCTCATGAGCTTCTGCTTCCCCTAGTGTAAGGCGACTTGCGCGTACCGCCCCATTCTTTCTACCCTTTATATGATCGACAGCCGAGATAACGTCTTTGTTACGCGTAGTGACTGTTTATTAAGACAATGGTAATCTGGATCGTATCGGTTCCTCTATCCCCAGTAAGCCACGAAACCAGACCCGGGGGGGAAC"/>
                    <sequence id="seq_t8025" taxon="t80" totalcount="4" value="ACATCTGCAATTTAAAGGTCCGGGGCGCGGTTGTTACTTAGCGCCGAAGCAGGTCGCCTAACGATACAGGCTTAGTATGACACAGTTTCAATGATTAGCTGCCTCGCATTTCTGATTACACGCTTACCGTCAAATAAAGTATCTATAGCGTATTTAGTATCGAGAGGGTGCCAGTTTAGTTCAGCCCCAATAACACCTATGCAGATCTCGAAGGTCGCCGTTGAATGTAAAGGCCAGATTCTCGCTAGCCACGATGCCCAGACGATGGTAGTGTAGCGTTGCACACGTTAGCAAGCGCAAAAGTGGCACGGATCCAATAGGACATGTGTTATTACTGTCGGGATACTAAGTTAACGGAATAAATCATCTTCTCGATGCGTACTCTCTCATTAAGACAGGGGATTCTTTCCCATGCTTGCCCTTTCAGGTTCGGATATTTGTCACTGAACATTCCCGACGTAAAGCCAACTTGTTCAAACCCAGTACAGACGTAAGCTGATGCGTCTATAATAGATGCGCACAGGCGGCCGGTACGACCGTGGTCCATAGTACCTGCTCCAAATTACTCTAGCTCTCTCTTCTGTAGAGAACATGTCTGGAGATCGCCGGAATGGCCCCTGCCTCATAGGGAATCTGTCAGGTGAAGCTCGAGGGACGGCACCGTACAGTGGTAGCAGCGTTTGCAGGTGAACACGAGGTTATATGTCGAACCGTAGACGTATGGGGGGCAATGGTTGACCCTCTTATCGTGATCTACATCATAATTAAGCGGCCAGCAGTTGTATACCTACCTGGTACCCCATCCAAAGATGTCCGCAAGGATCGCTAGCGGCGAGGGTAACGTTTTCTGAGATGACGGCTACTAAACTACAGACTGGACGAACGGTACCAGCAGTATCCTACCTATGCGGCGGCAAGCATCTTGTACGATGGTGACCAGGACCCGGGAATATCTCTGGAGCATCAGACAAACGTCTATACCGATCCTGACTGAGCAGAG"/>
                    <sequence id="seq_t8129" taxon="t81" totalcount="4" value="TAATCTATTTGTTTATACTCATCCCGTCGATACAGCCTTTCCCCGATTCCAGTTTTTGGAATCACAGGCCCTCAATGGAAGACATGTATCTTCGGAACGCGTATCATGTGGCTTTAGAAACTCCACGGTTCGCACCCGACTTCGATTAACAAGTTACAATGACTTTAATATTATGCGACAACGTCCCTATGCTATTGCCGCCGTCAAAAACCTCACACAGATCGCCCAAACTTTCATGCCATCTCATGGCCCACCTGACTGTCATGGCGTAAAATACATAGTGCCGAGAGGCCACCGTAAAAGCTTAACAGTAGCACAGCGACCCTGTATTAAACACACTCTACCCTTCGCTAAGGGCAACGATGTACGCTCGCCTACCGACTCCCCAAATACAGAAGTGAATAATACCTAATACTACATATTGATTGTTTCCGCCCAAAGGAGAAAAAATCATCGTAAAGGCCTGCAAGGTGGCCGACTTCAGGCAGGTGGGCACTTACTTCAGGACGGGGTATTTACCCATGGCGGCCTGAGGAATGTCACATTCCGTTACAATAGCTTTGTACGAGAGTGGTGACGGCAGTAGCCACCGGGCCAGGTCTACTAGCCTTTCACACACAGCAGACCGTTCATCCTCCACACAAGCATCCCCACTACCACCTTAACTGACGCGGTGGCATCTTTCAGTAACCGGCGGGCCTTGTGTTAATGTCATGTTGAGTAGGCAGGGGGTACCCAGAGGGTGTCCTCATACCGATGTCCCAGGCTACGTACAGAATCTGAGTACGGGCCGGGGGCAGCAAATCGGGAGCCCGGAACGGTCGAGAGCCTTCGCAATTTGGACTTCTCTTGGAGGAGTTATTTCAGCCTAGTTCCCTTGGCACCGCAAGAGCCTCGGGAAGGCTAAGTCTCAATAGGGTAGATTGCGATAGCGCGGCAGGGCGCCACCACCGGCCTCCATAAACATCAATACGTAGGTACGGTCCTATTATTGTCCTCG"/>
                    <sequence id="seq_t8227" taxon="t82" totalcount="4" value="CGTAGGGTGATAATGATTAAGGAGGGACTCGCATTGTGCGTATGCGGTGCCTCCATCTTCCGCACAAGGTCCCCCTCCCTGTCACCTCCGCACATGCGCCCCTATTTACGTTCTGTATAAAGACACATTACCTGTAATCTAAGGGGCTATAGTGTCGGCGTTCTGTAACATACTTTGTGCAACACTACGTAAAGCGCTGGGCCGACAGAGTGCATACTCGTGGTGGCAGGTACCACGGGTGTTAGCATAAGAAGATTACTAAGGCGCGTCTGAATTTGGATCGGGTTCGCTAAGAAGGCTGGGGCACCGAGCGGACGTAGTATCTATAAAGCCCACGGTCAGACGGAGTGAGGGTTACTATATTTTCCGCCACTACAAGCGTGTTGCGTATTGTAAAGTCAACTAACATTTGCTTGCCACCGGCGTGTAAAGTATATGAGCGTCTGTGAGTTCAAATATGAAGCTCATAGCCCTCAGCCCAACCTACCCGGGTACCCGCTCCGAAAGAAAATGCCCCCATAGGTATAGGCGCTCCGTAATAGTGGCACATGGTTTAACCTGACTACCTCCTGCGCTAAGTCACAAGGGAATAAACTTGGTTGGACACGATCAGGTAAAGGACATCTAAGGTTCTGGGTTTCGCGGAAGAAAAATGCTGTGGCCGGACAGCGTAAAAATACGTAGTGTAACCCTGGTCCAGAACAAGTATCCGAGGCACTACACGAGACCCATAAATCCCTTTAGCTCGCCAGGACAGTCCAACCTGGCACGGTGGCGTATAGCAATACCCAGCGATTCAACATTCGAGGCCGTCCTCTAGGCCGCCCCGATGTCCAGTCTATAGATCGCGTTTCTCCACCTCAATGATTTATGTAGACTTAATGCTCCACAAATAAAGACGGCACGTCCCATGGTCCTGGTTTGTAGGCTCCCGTTTGATATGTAATTGCGTCGGCGCAACGGGCCAATGGCGGACCTGACGTGTACCGCGATTCCGGGT"/>
                    <sequence id="seq_t8325" taxon="t83" totalcount="4" value="TCACCTACAAGGTGCTGCTAAATGAGCAACGTCCTGAAGAAAGGCTGCTCCCATCATCCTATGAGGCCCAACTGAATCGGTCTCATGGGCCTCAAGGGCAGACCGAGCGATGCTCAGGTACCATCGGGTAAGGGGATATATGCTATCGTCCAAACAATAGTCTTTCCATTCACAATATTAGGGTTCCACTACGCCGGATTTGCGGTCTAAGACCGCGTCAACGGGAGTACCACTCGTCACTCTAAGTGCCGAGAAATGTATTCGAGGGTGGAATCCGATTCGGAAACCCTCTATATATATCCTTTTACATAGAGTTTACAACTGCAAGTACTCCAGTCCCCCCAGGAGGGGAGCGCCGTCTGACATAGTTGCCGTTAGTCGGCCGCGTCGGGTCAGTCCGAGACATCTCCCCGGACGGACCGAGCAAGGGCGGTCCATAGGCAGCGTGATACCGCTCTAGTGAGTGCTTCACTGCTCAGCGCGAAGTCTCACCCTAAAGCTACTGGGGAACGAGGGAGATCCCGGTCGTTGAGACTCGCAGCGACTGATGTTCACTAGGAGGATACCTTCATCGGGAATGAAGCGAAGCGCTTCTCTGCAGAGCTGAAGAGTCTCCAATATGGCTCGATGAATTCTATTTATGGAGCGTCCGGAAAGTGTTAAATAGGTAAAGGGCCGACCGGCGAGCGGATTATGGTAGTGCTTGAGAATTCCCGTGCGGACTACACATGGAGGTCACCCCTCATTCAGTGGAGTTAAGCATCAGCCGGTGGGTATCGATACTTGCTAGTAACTACAGTATTGAACCCCGATATCTAAGCACCAGTTAGGGGCAGAACCAAAAGCCCCTCGAATTGGCAGTTCGGCCGGGAGCGCGTTGGTAAGGACGTATACTAAGCCTGACCCGGCGCGGGAAATACTAAGAAGGACCCTCCATCTACAGATTGGCGCGGATTGGGGTACGTATGGCCCAGTGGCGCTAACCGACACGTGCTCGTAT"/>
                    <sequence id="seq_t8425" taxon="t84" totalcount="4" value="CCGTCCTGAAGCGTCCAATGTGACTCCGGACGCCATACTGAACTATGACCCTCGACCCGGGAGGTGCCTGAATGTGCAAAGTGCGGACCTAGCTGGTATACCATACCCGGAGGGGTACCTTGTAATTCCTGTATTGGGTATGGGATTTATGTCCTGATTAGCCGTATTTATTCTATAAGATTCGGGACTTCTCGGTTATGATAGGCGGCTTGATCACCATTTCCGTTAACCCCCCCCCTGCTTTGGAATGGTGCAAGTCTTAGTGCCGACGTATTTTTAACAGCATCCCGCGACTGACCCCGTTAGCACGTGAAGGCCCAATGGATATCGCCGCTTAGTGCAGTAGCCTAGATACAAGTCAGTGACGTTTGGATACGACAGACTGGGTTGCAGGCTGGAGTTAGAGACGCCCTGTGGTCACTGAGCTTCATACATTACTGCTCGATATAGTAAGAAAGCATCGCGACCTTCAGAGCTGTTCAAGAGACAATGCGCCAGGATCCCTCGTTAATAAAAGATAGCCTGCCAATCAGAGAAAGGGTTGCGACTCTGGTCCCGATGTTATGCGCACACTGCGACAAAGAATTTGAGAACACAGTCCAAGCGATTTTCTATGGGCGGATGTACGTGGGTAGAGGTTACAGCAGCCGGTGGTGTCATTACGACAATAAGCACATAGTTCGCCTAACATCCGTCGCCGCTGAAGTGCGATGGTTTGCGGAAGGTTGTGACGGGCGAGTTAGAGATTCATACAATTGCCCATATTACTGTAAGGGACGTGCGATGCCCGTCTAATGGTAAGTGGGTCGCGCGGCATGCCGATTTAGGCAAATTTTGCAGGGCTGCGGCGTTAGACGAGACTACAGACACAACATCCGGAAGTGCACTTTCTCCAGAGAACTGGACCATCTCGAATAATGAGCAGGGGCAGGACCGGACTCCGATCCTGGCGAACCCTTCATTGAAAGTGCCTAGAAGGTGTAGGGCTGGTTGGTGCACC"/>
                    <sequence id="seq_t8525" taxon="t85" totalcount="4" value="TAGTCATCTCCGTGCGTGGACGACTTACTGGACTTAACTGCCTAACGATCGATGATGTAGGATATTTCGCATGTCTTTTCTAATGACCATCCGTCGATTCTGCTCATGCGCTTGTCTCAGCCTCGAGTGCGAACAGTCCTTACATCAAGAATAGGCAAGGTCCAGGTCGTGCTACTTCAAGAGTGGCACTACCAGGGCCCGTAGCCCCGAGTCTACCAACCGTAGTTGAGGTTAAGTCTTCAAAGCTCGTTCGACTTACGATTGTCGCGGAACTACACCAATGGGCTTAAGATTGGTCAGTCATGTTTATGTTTATACAACCCTGCCCGCGTCTGTGACCTGGATATTAGAGTTCATGTAAATTCGAAGACTTTGATTTGTTTCGGGAATCTCGATTGTGAAATAGTACCAAAGCCATGAAGTGACACCACTAATCGAAATCAGAAATCATTTACCAGTAGGGGCATATTGTTAGCTATTCATCTATAGCCTGGATGATCACTGACGTTATAGGAAGCAGCTACGTGTGACACCTGTAGGAGTACGCGACAGTCGTAGCCCGAGACCGCCACCTCTATCATGCAAATGGCCTTAGGAGCATCGTGACAATCGGTGCCGCGACTACACATACTGAAAGTTTACGCGTAATTGCCGGGAGTACGATGAAAGGCCGTGTCCACAACACGGATACTCGACAAGTTTTAGACGAATGCACTAGGCGCGTTAGGGGCCGCACCCCGGGTACGGAGTCTCCACTCATGCTTAGACAGATCGGGGACATGACAGAACGACGGAGACTACGAGAGTTTTCTGTTTACCGCCGTCGGGCGTCCAGCCCAGTATGTCGCATACTCCGTCGTCCTTTGACCTTTCGGGAGATCCGAGTTTACAAGGTCTTCATATTAAGTGCTATCAAAGTGTCCCCTAACTGAAAGCGTTCTGCTGTCTAAAAAGGACAAATTTGTTTTCCGCGTAAACTAACTATTTAGCAAATCAAAGT"/>
                    <sequence id="seq_t8625" taxon="t86" totalcount="4" value="ATTTCGATAAGTTAGCCCTCGTGGCACTTATACCACTTGCCGGGTAGCCTAAGTGTACTTACGATACCGGAGTCACCAAATTAAAGTCCAGGTAATACAAGCCATTGGCATCTGATAACGTGATTAGGCTCCCATTCGACCCTGCGTCACTATGAACGGCGCAGATTATATTGATTTTGTGTGCTTCCAGATTCTGCAGGTTAATTATCTATGGGCCCATATGTTTCTAGATCGCTGTTACCCACTTTTTCCGCAGGGGTCGCATTGGGCCCGGTGGATTCGGGAGCTATGGCACCGTAGTATCTTCAGGGGGAAGGCGGAAGGCGTGATGTATGTTAGTCGACGCTTACCCCGAAGGATGATTCGACTCCGGGTGGTGAATTAGAGTAGTGCTCTCCTACCGTATCCCAGATGGCTGGCATATTATGCTCTTCAGGGTTAATAGAAGTACACGTCGCGGACATAACCATATGCCCCAAACGTAAGAGGTTGCGGCTTACAAGCACGGCATTCTCCTCGAACCATTGCCCGCAGTGCACGGTCGTATTCGCACCGGCGGACTTGACGTAATTGGCGTCCGGAGCCGATTTTCCAACCGGTGTTGTCGGGCCAATGCTGACTCTCTCATGACATGTCCAAGGCCTATCACTGGGGGCGGCCGCCTCTTTAGGCTTCCATGATAGAAGGATAACCGCATCGGATGTATTGTTGTATAGGTCCGCCGGGAATGAGAGCTCTCGGCGTGGGATCGTTTCCGCCTACGTTCATGCAACTGACGGTTACCCGTACTGAGGGCAAATACTCGAAATGAGGCAGAAGCCCATGGTTCCCGCCTTTTACTGGATGGATAAGATCCATCAGCCCAAAGATTATTCTGAAAGAAGGATAAGTACATCTTTATGCATCAGTCGCCATATGCGTTGTGTCCGCTCATATTCAAGAACTGGATTTCTGATCGCGGTAAGAAAAGAACCAGTTTCTAGAACAGACAAGAGCATAT"/>
                    <sequence id="seq_t8725" taxon="t87" totalcount="4" value="TCATATTGATACCAGGTCGCTGTGGCAGTCATAACAAGGTGCGAGTACTCTACTTGCGCGCAGGAATAACTGTAGTGGCTAATTACTATAATCCGTCGCTCTACGTAATTTCTGACCGCAATCCGAGTGCACCATGTGGTCTAGGTAACGGCATACCTGAAATGTCTGAAATTAGACTGCGTGCGTTATTAATAAGGAAAATACTCGGAATTTTCCGATCTCGATTAGCCGTACCGGTCCGCATGCTTGGACTGGGTATAACGGTTAGCACCAATGTAGGCATAACCGGGATGTTGCCGCCTAAAAATTCTGACGCCTCGAGTTAAGGTTAAACCGTTGCGAGAAAAGCACAACCGACTGATTTTTTTATGATTAATGGTGCGCGATGTGTGTTACGGCCAAGAATATAAAAACCACGGTAGGAGGAATTCTGGAAAATTATGCTTATCCTACTCGAAGTTCGACCGGACAGACTGCGGGTCACAGACTAATTCTGATATTATGTACGTCGTGATATAGTAATTACAGGAGGAACTCCGCCTACCCTGCTGTCCCCATAATACTTAGCCATAGCTCTAAAGGACGTGAGTTTCGGGTATAGTTTTATCGAGTAAGCAAAACGCAACTCCAATGACCTTTATTGCCTGGCATTTTCTGTGCTAGTAATGGCTGTAAATTCCCACCATCATTCGTTATCGTATCTTGAGTTGGAAATGGACGGAGTGGCGTCGGGTTGCACTAGCCAAATGGTTGCAATGGCATCTGGAGTCCTTTTAGCCTACATACCAGATACGAGGGTTCGCCGTACCTCATTCTTAACTGAATCCTGAGGGTCGTATGGACGTACGAGTCTACATTTCCTAACAGCTCTTAATGAAGCTTGCGCAGATTGGCCTTGTCGGCCACCGTTCCTTTTTGGCTAAATACTGCGAAACACTGATCCTAGTCGCTGGGCTGATAGGATACGCGGGAATTTGACTGGGGGTTCTTTACCTCGACA"/>
                    <sequence id="seq_t8825" taxon="t88" totalcount="4" value="TCTACCAAATCGGGTGGCATTGTGGATACCCCTATCTACCGGTAGGGCCCATCCCCGCTGTTCTCGTCTATAGGCAGCATCAAGAATGTTTTCGCTAGCTACTCGATTTATAAACAGAACAATTGGGGACGGAGTGGACCCGCAACTAAGCATACTCAGGTTCGGAGTTTTAATTTTCCTAAGAGACAATCACCTGCAAACGGTGACCCAAATCATGAGCACATCTAGCACTCTAATCATAGACCTTCAGTGCAGGAGCGATGGCGTTTGACCTTCGTCTTCAACCTACTTCAACTTTCCACACTTCCAGCCGTATAGGTTGACTAACGTCTGTAGGATAGGAGCGGTATGACATACTTCGAGCGCTTTTAGTTCCTACCGGCAAAGCTAAAACAGCTTTTAAGTCTTTATAGGATGTCCACAGAACGTAATAGAGTCACGGCGCAGCATGCTGTAAGAATCACCGCTTGACCGCCATGCACCTCTGGTCCGAAATTTCTTTCGCCAACAAACGTGTGTTCCTCTTCGCCGATTGCAAATACCGTCTCTGAGCATAGCCGAAGGAACAGACTGATGACATATTCATTACGGCGGAGTGAGTTAGAAAACCTTTCGTCGGCCGCCGCTTGCTACTTATCGGGCGGCGCGTCAAGTCAGTACCTTCCTCACATGGGACATTTTGGCTTTTTGAAAATGAAATCGTTGTGCATGAGAAGGACAATGCAATGCCGGACAATCCCTCGCAATGTGCTTACAGTATAAACTGGGTCCTAGAGTTGATCTGCGTCCATGCAGGGAGCGGTCCAGGTACAAAACCGGTTGCGCTGCATCGGCAGATACTAACCGCACCCTCAAAGGAACAATAGACCAAGGTATGGCGGGACCCCCCGGTACTGTGAGGGCCCAAAGGGCGATTCGTGGCAGAAGGCCGGCCGAGCGCTACCATTGGATACAGAACTATTAAGTCATAAACTAGGAAACGCTAGTATACAACACTATA"/>
                    <sequence id="seq_t8925" taxon="t89" totalcount="4" value="AGCACATCCCCTATGTGCGCGCGTCCCTCACCGTAAACTTTTTCAATCTAGTGGGCATCGGGTATCGGAGTACCCGATCCAGTACCCGACGACGTCCTGACGGACGCGTTTGAGAACTAAGGCAATCGTTCCTACCGTGGATTTCGAACCCTGGACGGCAGCGCGTTGCCTTATAACTTTCAACAGTGCGTAAGGGCTACGTCGCCGTACCGTTAAGGCAAAAAAGTTGATGTCAGCCTCCCAGAAATCAAAATAGAATGTCGGTATCTCGGGTGGTGAACATGTTCTCGCTTGTCACTGTAATTAATTTGCGATACGGGCCGGCGGAATTATTCGGTACGTGACGACGGTGGTTCTTTCGATGTTTAAGAACACTATTGCCAAGTTATCCACGTTGCCGTCTACTCCCGTTGTTCTGCACTGGTCCGGCGCTATTACTATGGGCCGGGAGTAACCTTCCGCAAACTATGCTAATCCCCGAACATATGGGTAGAGGTCGGGACTGAGGTGGTGGATAGCACTGTAAGGCGGAGATGGCTCCTATGAAGGTCTCAGATAGACGTTCTACTCTAACGTAGGCCCCACGTCACTTGTAACACCGGTGCGACGCAAAGTAGTATTCGTTTAATGTGGTCGCCTTCTAGGACGTTTTTTCTCTGACCAAGGGTCGTACTCCGATGCCTGGACACCGCTGCGTTCTTTAGTCGCTTACACACCTGATCGTCATGCACGGTTTAGCCTTCCCACCAGTGACTTACTGCGTTAGTAACTCCGAGTTTTAGCGTACACGGGCGATGTCAGCTGGGGCACACTGACGCGGGGAGATATGTGCCCGCGCGTCGATATATCGACGCGAATACCTGGGGTGTGGGTTCAAATAGTTACTCCTCTTGCCCGCCCGAAACTAGTCCTAGAGCTTGTAATCTCCAGGACCGTTGCTCTGCGGGATTCCCGACCCGAATGCAATTAGCATGATGTATCGCTATCGTTAACCTTCAAT"/>
                    <sequence id="seq_t9129" taxon="t9" totalcount="4" value="CACCACAACTGGCGTGTGTTTCATACGTATGCTTTCTCAAAGGGCGCTATATCCCTGGCCAAGCTCGTGGGATGCATTCGTGAATCAAGGAACTCGTTTATGAAGACATTAGATTTTCAAATCGATGGGTACTGTGTCGTTAAGATTACCAGATGCTTCATCTGGAAGTGCGAGTTGTTGACCATTCAGTCTCGTAACGACCGCATAGGAACAGGTCAAGTCCTTAACGGGAAAACTACTGCCAGATTCGAGACGTCAATGCCAGGGGCGACCTCCTAATTAACAGTAAGTTGCTAGACCTCACTGTGAATTGACGGAGGAACCCGAAATGTATCTCGCAGAATTGGTAGTTTTCTATTAGATTACTAATGACCCTAGTCACCCAGTTAACGGCTGACGTATTCTACCCTGTCCATCTCCAGCAGAAGCGCTAATCTTGCTCGAGTTTCCCTCTTTATATATTGCTTAAGCGGGGTAGATAACAGTGTCGTTCCTCGGGGTAGATGTCACAAATACAGCGCGGCAGAGGTTAACTCCGTCCCACGCAACTGATCCCCGCTATAAGCCTGCCATCCCAGATAACGTCATTGGACATACACCTTGCAGACAAATATGAGGTTACCAATGGAACGAGTGGGGGGGATCCCTACTCAACAACTAAACCTATGCCTAGAGGGTAGCATGCTTGCAACTTCCAGTTGAGATACACTCCTCATTTCTACTAAAGCCTTGTGTGAACGCAACACACAACGCTTCCCTGCGGGCAGCCGAAGCTCTGGTCAGATGTAAACCTTTCCTTGGCCCTGTTATTTTTCACTCCCGTTAGAATGCGGTTTCTATGAACGCGGTGTCTCACCTAAGCCACGTTTTTCGCTCCGACCAGATCTCTGTAGAAAGTTCTCTCGCAAGGGTACCGAGCAACGCACCGCACCACCCTGCCTTCAAAAGATCACCGGGGACGTACGTAGGGTCAGCTCTTAATGCATACCTGACGAGTGAG"/>
                    <sequence id="seq_t9025" taxon="t90" totalcount="4" value="TAGACATCCGAGTACGTGTTCGACTTGCGGGACTTAGTCGACAAATGCTAGATGATGGAGGGTATTTCGCGTGTCATTTCGACTCGCTAACGGTGGGTTGGGCTCATGCATTTGTTTAAGCCGCGAGTGCGGATAGTTTCTACTTACAGAAGAGGCGAGGTCCAGTTCGTGATACTTAACCGGAGGGAAGACCGGTGCGTGTGTTCCCGAATCTTCCAACAGGAATTAAGTTTGAGTCTTTAAAGGTCCTTCCACTTACGGTTGTAGCGGAACTACACCAATGGAGTTAAGAGTCGCCACCCAAGTTTGTTTTTCTACAACCCTGCCGACGTTTGTGACCTGTATATCAGGGAGCATGTAAATTCGACCAATTTACTTTTTTTCTGGCATCTCGTCTGTCAAATAGTTCCTAACCCCTGAAGTGAGACCACTAACTGAAATCAGACATCTTGTACCAGTAGGACCAAAATGTGAGCTGAACATCTATAGCCGGAATGGCCAATGACCTTTTAGGAAGAAGCTACCTGTGACACCTATAAGAGTAGGCGACAGTTATACTGGGAGACTTCCACAATTAATAGGCATATGGACGTACGGGCATCGGGACAATCGGTTCCGTGCTCATACATACGGAGAATTTACGCGTAATCGCCGTGAGTACGACGAAAGCCCGTGTCCATAGAGCGGATACACGAAAAGTTTCAGCCGAATGCAAATTGGGCGTGCGAGGCCGCACCACCGGTATGAAGGCTGCACTTATGCTAAGTGAGATCGCGTACATGAAAGAAGGACGGAGAATATGGGTCTTTTTTGTGTACACTCGTCTCGCGTGCAGCCCAGGATGTAGTATGCTCCTTCGTCGTTTTTTCTGGCGGTAGATCTGAGTTCATGAAGTCCTCAGATACAGGCCTTTCGCTGTATAGCCTTTATGATAGAGGGCTGCTGTCTGAACCGGACCAATTGGTGTTGCGCGTCAATTCACTATTTAGCCAATCAAACT"/>
                    <sequence id="seq_t9130" taxon="t91" totalcount="4" value="GACCCATCTGTTATGAACCGGGGCTCCACACCGTAATCCCTCCACACCTATGTTTCTGATGAGGCCGGATCAGGCGACCAAGTGCCACTGGACCTTGTCACGCTTCAGAATGATGGATAATGCGAGCTGTACCAGAGTTACTGTCGAATCCTGTTCCGCGCCGGGAAGATTTGGAGCATTAAATAGTGTGTACAGGTAAATGCGCCGTAAAGTAATAACATGACAGGGTATCATAGCGTCCCATGCAAGTAAATAGCGGGGCTTTAGCTCGTATGGAGAGATGATTGTCTCTTGTCCCGGTCACTCGGGTGACAAACGGTCCTGAAATAGTATTCTCGAAGCTACGATGGACGTTCTTACCGTCTTTATGGACAATACTATCTCGCTCACGACATTCGCGAAAACCCCCGGTGTTATGATCCGGTTCGGTTAAGGTACTATGCACCTTGGGTACCCTTCCTAGAACGATGCCGTTGTCTGAATGTTTAACAAGACGTCATAAATAACGCGCTGGAACGAGCCTAGTGGCCCATATGCCAACAATGCTAGTTTGACATGAGCGTTCGGGATCACATGCCGCACCAGGTCACGCCTGACTCCTTCGGAGTATCACGCACTATTCATGTCTGAAACTCCCGTGAAACGACGATATGTTCTGAACCAAGTGCCGTAATCAGTAGCCTAGACCACGCTGTCGTTTTTCACATATTACGCATCAGACTCAGGTGCCCTAATATGCGTGTGCACCAATCACTTACCCCGCTGGACTAAATGACAATGCCCCTGCACACTCCCTGTGAGCTGGAGCACAATAACTCGGCCTAGGTAGTGGTATCGGGCCCCGATATAAACACGCCTAACGGGAAAGGGGATCTAGCGAATTACTTTGTTTTGCTCCCCCGAAGTTGTCGTATATGTTGGACTCCACCTTACGCGGTCCATCCTTGTATATCGCCCCCGAGTTATTGGACGTGCTTGATTGATTTCGGTAGGCTTTACG"/>
                    <sequence id="seq_t9226" taxon="t92" totalcount="4" value="TCACCGGTATTGGGGCATTCGAGTCGCGCACTCATGGGTCGGTTGAAGACAAATGGGCGTGCGTTGTGACAGTCGGATCAAATAAGTTTACCATATAGTCGAATTATGTCGCAGAACAGGCCCTTACGTTCCAATACAACCAGTACGAACCTTCGAGTCTTCAGTGTGTGTTTCAGCGTTACAACTGCCATTCCGCCCAGCCACTACTACAAAGGCGCCGATGGCGCCTCACTGTGGAGCATGGCTCTTCAGCAACAGCAATAGAGGAACACGACTCATTGCCAACGTCTATCACCACTTCGATGCCGCGGTAAACAAAGTGCGCGTATAGTTAGCAGGGACCCAAATTCGTAATAGTACGATCAGGCGTCGCCTCGGTTTCTTGTGAACTGCCCCCGGATGACATACCCCGTATTTCTTGTGTCATTCGTGGGGGTAGCCAGGTCAATACGCGCGTCGCATAGCCCAGCGGGCCCAATCCCCAACCGTCAGATGCGGACTCTCAACCCGGGTATAAAGGCAGTGGGCCAGACAACCTAAAAACAGATCTGCCTCGTGGTATGCGCCGTATTGTTGGACACCGATGCCAGGAGGGGATTAGTTCATAGTACGTGATTCTTCCGCCGCGATCAAAGCTCGTGGATAGCACAAGCCGAAGCACTGTACACTTTGCGACTGGAGGCCACAAATGCGGTACAGGATGAAGATAGGGGTCGCATTCCACTAAGAGTGGGTTTACCACGTTGGCAGCACCGTCGAAACATCGGAGGGGCCAACTCATGTGACAACTGAGCATGATCACCCACATATGAAGGTGAGCGCTCGAACCCCCCCAGGATGACCAAATTTTAGAGCAGGCCTTGCCGGCTGGTGGATGCCTAAGACAAAGCCCCAACACTGTGCATCCCTGGCATTAAGTGCCCGGTCAGTGGTGCGCATCTTGACGGCAGCAACGCGTGAGGTCCGAGTGCAGGTGTAAACAAGGTGTGATGTATACGGC"/>
                    <sequence id="seq_t9325" taxon="t93" totalcount="4" value="TCATCCCAATCGTGTAGCGCGGGGAGCACGGTGATTTAGAAGTCCGGTACCTCACGAATATCAGCTTCCATATGGTGAACAATGAGGGACGCAGAGCACCGCTTGATTGCTTAAGTGAACTATTGCAGAAGGTAGCATTCCTCAACGAAACAATTATAACCTAGATGTTTGAGGAACCCCATGAGTCAATCTGCTGGAACTGGTGCCCTTTATCGTTGCAAACTCTAAATGCTTGGTTAAAAGTCTTCTGGGCATGTAATTCCGGTAGGAGGCCTCTGGACGGAACCGCTGCAAGAACTCCCCATTCCAGCCTCTTCCACTTATTAACGACTAGACGTCGGGCACGGAAAGGTAGGCTTCGACGAGGTCTCAGCCGGATCCGTAGCGTAATATTAAAGTTACTGTCATAACGGCATGGCGGCCGCACCTTTTCCTCTTCCGCGGCTTCCTGTGTTTATAAGCACCTTGTTCCAGGTAACCCCCTCTGGTCATCCCTCCGTCTCCCGGAGTAACCAGTTATCATCAAGACCAAGAGTAAATAGCCTTCCTGAGCATGCATGAAATAACAACCCGAAGGGCTAATCATCGACTCGGCAAGGTTTCCTAGGGGTGTAGCCCTTATCGACGGGCTAATTGGCAAATGGTCTCCCAGGCAAGAATGTTCCGAAGCTCGGAGTTGCTGCAACATCGTACAAGGGACCTTAGCTTGCAATGCGAACAGTTTAACTGCGAACTCCCACGCTCAGTGGGCTCACAGGATCACACTCAAGCATGTACGCGTATGCGATCAAACAGGGATCGACACACGAAAGAAGCCGCGTGGGGGGCGACTCAAGATACTAAATCGACTCTCACTCGCTCTACTGGCTGTCGTAGTGCATTCGGTGCATGGACTATGAGGTACCACTGGGACATCAGGGGATGATGGTTGTTCTGGCCTTTCCTTGGTGCTCATGGCTCTTACCACCGCTGAGTGAATAATGTCAAATAGAGCTCCCTG"/>
                    <sequence id="seq_t9425" taxon="t94" totalcount="4" value="GATTGCAGCGATAGCCGTCCAGATTGTTTTTATCTCTAGGTAGGCGGGAATACCCCAGCGAAGAGAACGGGGATCCCGCCTTTCAGACTATACTCGTATTCTCTTTAACTAGCCATGTACCTAACCAGCCCATCTAGCTGGGCGTTTCCAAGAAGAAGCCTTGGAACGGTTCCGCTTAAATGCTGGCGTACTTAGTAGGATTACATAATCCCATGACACCCGATATTATTTACTAGAAGCACGAAGCCTTTCGAGTTCGGACTAGTGTCAGACCACTGCCTCTTTGATATAATCGCCTGAACCTGAACGGGTACTTCAGGAATCAGGAGACTTCCCTGGCAATGATGTAGATGGGGTTGTTGTAACGAACTGGCACAGGTTCTGTGTTAGCCCAGTCGTCTCCCGTATCGTTTGAGCGGTGGCCACTAAGGAAGGCGGGGATCTAATCTCCAGGACGGCGAGCGTAACGGCCTCTAAAGTGCTGAAGGCGGGAGAGGGCCGAGTGCTCAGACTACCCTATGTCGGGAGATGAGCGTAAACCCGTGTTTAGAGCAGCCTCGGAAGCACTGAGGCTTGAATGTGTGGTGATTCACATTCGCCCGCCAAGCGTCTCCTAGGTCAACCATCTTCCCTCGGCTTAGCCCTGGTCCGTATCAAGAGCATCCATAAAGAGCGACTTGTCTGTCTACGCCTGACAACTCTGCATTTGCTGCTGGACCGAATAATTAGTTCTACGACGATGCATATCATGTGTTGGATACAGGGATCAGCAAGCAACCGCAGGCACCCTCATCAGTCCGCGAGTCGTCCTCTGTCTAGCTGAGAGTACCCCAAAATGGCGAGCTCATAAGAGGGCTCGAGTTTTTTAACACGGTATGGGTGCGCCATGGCGTCTACGGTGACCTGAACACATAGTCCAAGCTTGTCGTCCCAAAACGAAAGTAAACCTAAGTGGATCCTCTTTTCCAATAAGCTTTTTAAAACGAACCGACGGTCTGAC"/>
                    <sequence id="seq_t9525" taxon="t95" totalcount="4" value="TAAGTACTATTAACGGCGGCGCTATTCAATTGCAGCACCACTCTCTCGAGGCACTGTAGCTTGCCGTAGCTGCTACGGATAATAACGGGTACCAGGACTCCACCGACGTCGTTGATGCCATCAGCGGTGTGTACTGGAGCGGAACAAGCCATCGAGGAAGCCTCAATCGTTGATTTTACTCGCAGGCCTGATAAGAACACGCCGGCTAATAGGATAGGTCATGGGATGTTGTGTGTAAACTCTTAATCTAATGCATACCCGCCGGATTTACAGTTTCTGGAATACGTTACGTAGGCTGAGATTTAAACACTTAAGCCCCTTACGCGTTGGCCGAAGTGCCGGGACCTGCTGCAGTCACTGATAACTAAATGTTGTCTGGCAGAGGAAGACGGCACATTCTCATACTGCCTTAATGCCGCTGCGCTCAGATCAACACAATGGGGGTCTATGCTGAGGACACGCACCCCAAGGAAGCCGAGGAGTTGTCGTGGCGACCATTCAACTAACGTGCGATCGAGAAGGCTATGCGTCTTAGCGTTGATAAATACCTACCTGCCGAGAGTCCAATGCCGGCAGCCGGGGACGTGTTGTTATAATCGGTCTTGACAGGCTATGCGGATTGACGACGTCCGGCGCCAGAGCGTGTGTGCAGAGTTTGGTAGGTGTGGGATAGCTTCTGATTCGGCGACCAACCGATTCTTCTTTCACGTGAGTAGGAATCTGTGGCTTAAGTCAGGTTGGAACAGAATCAACACAATGGGTCCGTCTGCAATGCTGTGTCTGCTGTACAACCAACGTGGGCAACGAATACATTAGCGCCTGCACTGAAAAGTACCTAGGAGGGCCACCTCATCCAGCACTTCTCCGATATAGCATGGAGGTACATACCCGTGTCTAGATTATTTCGAAATCGAGAACTGAGGAATGGTAGTTACTGATCTTGATACACTCGCACCCATCTCCGCCATAGAACAGAAATCCTCCGTCGTTGAGCTTTCTC"/>
                    <sequence id="seq_t9625" taxon="t96" totalcount="4" value="ATTTTTAGTGATATATCACTGTGGTTACTGTCTCGTTAATTAGGCACGATAGACTCCACGAAGCTCACGTCCGTGTCACCTTAGATATCAGGCAACGCTAGCAAAACATTGGTCCAGCTCCCGCCACGCCGGTTAGGTACATCATATCGGCCGGGTTGCCCAAAGAAAATCCTAATAAGTAATTGCCGAAAGTTGAAGCATTACGTACTACTACGATTCAGCAGATTGCTTGCTCGGATCGAGAGTGCTATCTGACTACGACTATACTCAAGCGCCGCATTCAAAGTTACTTTTTCTTTCGGCGAAACCTGCATATTTTGAGGGTGTGACGTTCCACAGCCATCATGTGCAAGTCGCACATACTACCAACGGGAACAACCTCGGGATTAGCTCATGTCTGTGGGTTGTGGTACGACCGGTGGTCGTTGTCGTATGGGCATATACAGACGTAACGAAAGGGATCGATCATGCCTTTGTTTTCCTGGTGTCGTGCGAAGGCTAAGGTCCCCGCTGTAATTTTCACTGAATCCGTGTGTATTTCTGGGCCGAGAGCAGAGTACATGCTACCTCCGAGCAAAGGATCTTTACTTCCCCATCGCGGAGCGCGCGATAGACATGTCGCCAATTTACTCCTATCTTGGTGCGGATCAATCGCGCGAACCACAGGTTTGCGCCGATAGGAGCCGCACGGGTAACCATTATGTCATCTTATTCTGACCGAGTAAATATCCAGATGAAGGCAGATATTCGGTCATTGTGAGAGTTAACCGAACGGCACCTCACGATGCGTTCGAACTCAATCACTTAACTCCTGAATTTGTTGTATAACTAGTAGAACGCTATCCGACCATGCTACCCCTTCCATGATACCCTTTATTAGAGATTAGAGGTCTACAAGCAGCTCGGTACCCGTGATGACTCTTTCTTCAACGAAAAGTAATTTAGATAACAGTGGCTCCTCTCGGGCTAAAGACCTCCTAAACGAGCCTTTAGGAGAGCC"/>
                    <sequence id="seq_t9725" taxon="t97" totalcount="4" value="CTATCTCGAATAACTAACGAGACCCTGGGGCCTCCGCTCGCGGAAGAAATTTAATCCCTGCTGCGTCCTGTTAGCCCAAGTTAATATTCGCATGATCTAACAAGTGTTTAACCGTCTCTGACAACTGTATGGAAAGGATCGGTCACTGCCGAGCGTGGTAAACTTATACGTTCAGCGACAACACCAGTTATTGTGATCTCCACGAGGTTACGGTACTCGATTACGCGGCGGATCCAACTGCGCTGGACGACTCGACCACGATAGGGCCGATCGGAACAATGACCCATTATGACTAAATGGAGATGATCGCTTAGGCCCAAATTCATACGGCAAGCGTCTTCAAGGGTACTTGTCAAAGTTGTTGATTAACGACGAGGGGGTCTGCTTCCCAAGTGTTGGGCGGGAGCCGCGTGGTTCAGCTCCATGACCCACAGCCTATAAATAATTTTAGCTACCCGTTTATCAAAGCGCTTGTAGTACCCTCTTACACCCAAGGCCGGGAGAGCTGGGAGTCGTAAACTTCTTAGATACAAACGCTTAGATCCTCCTTAGTCCTTCCTCAACCTCGTGTCCTTGTACAAGTCTATTGACTCCGGAGGCCGATTGGTTACTTATGTACGTGTGCGATGATGGGCCGCACTTGAAGGACTCAGCTTCCGTAAACCCGGCTGCCCTAAAGGTCCAGTAGCAGATGTGAGGATGTCTCCGCACTTCTGACTCAAGGCATCGGACGTAGACGTCTGGCCCCCTTACCCATTTCCCGCTTAGAAAAACTACTTGATTCATCTTGTTGATGAGTGCGCGTGGATCTATGCGGCAGTAGTGTGTCTAGTTATGGCAGGACCTGTGCACGAATCTGATGTATCGTCTGTATACTGCATTTTGGGGGTAGGTACCGGGACCTGTCTTGCGGAAATCGGAAGAGGAGAGATCAACCTTGAGGAAACTTTCCATGATAGTTCGGATATGCAAATTACGCAGACAGCTGCCCAAGCCCAGT"/>
                    <sequence id="seq_t9825" taxon="t98" totalcount="4" value="CCACCCAATTTGCCATGTTTCTGGTTCACCGGCAATTCCCCACTAATACACACTGTTGCGGTGCCCCCTTCCGGAAGGGCATAGTACTACTTGGAACTTCCCTGCAGAATAAAAGGCCCTCTCTGGAAATGCTTGCATCGATGCCGCAGGAAGAAGAAAGAGAATGAGCCCGACTATCAATCGCATAATTATCGAAGCTATACTCACAGTTCTGATTTAAGTAGCACGATTATAATGAGTAGCAAAACGCCTTGATACATATAGTCAGTCGAACAGAGTTGTAGCCGTACTACTCCGGGGTGTAGGATATAAAATCTTGTGTGTATACCTCTCTAAACGTGAACATCGCGTGTCTGGGCAGGTGACAAACTTATTAGCAATCCACTTTTAACATCTATTGACGGGCGGTAAGTCACACTCAAACCTTTTTAGCACGTATTAATATATACGCCCACCAGTAGCGACTTTACTTCCGCGCCCGCGTATCGCACAAACGGGCCCGCCGGGAGTTAGAGGCTAGCCGTTTTAGCAACCAAGTAGCCTACCTTAGATAGAGGCCTTACTAATGCATGGACACCATACGCCTTCATCGTTCGTCGTTAGTGGTAAGCACTTGTAAAGACTTGTCTAAGGAGTGAACTAGGCCCGATACCTCACTAAAACATCAGTTCGATCCTGCGGTGTTCACGGAGTGTGCAGCGCGATGCACTCAAGTGAGTTAATCAACATAACAGACAATGCTCAGTTGCTCGACATCGCGCAAAGCTCACGACTAGTGTGCACATAACTCAGAGGTGTCCCGGCCCGGTGGATGTATTATTTTGAATATCCCCACTTTGCTTGTGCGAACGCGCTGTAACTAGGAATTCGTGATGGTCCTGAATAGATCCCAAGACTCAAGTGAATAAGTCTCGTTTTAGAAGCAAATCCATACTAGCTACGTAGACAACACTGAATCGTAAGCAACATATCTCAGGACGGGAATCAAGCGTTAGACCCT"/>
                    <sequence id="seq_t9925" taxon="t99" totalcount="4" value="CGAAGATGCGGCGAAACCCTGAGTGGCTTCCAATCCTCGCCGTCAACAATGACGTCATTTCAGTTCGTTTGAGACATTCTTCGCAACATATGCTCTTAAGCGGAGACAGTGCTCCTCAAGAGACCTCACATCATGGCACTGCGGGCTCATTGGGGATTCGTAAGGCAGATCCACCGGATGATAGTTCTCGGGTCAAGGAGTTGGTTGATGTTAGTGTATTGGAGCAGAGTCACAACAAATGGCAGTGATCTGGACCCTCTGTACTGACGACACTCCACTTTCGGGAACATTGACTATTGCTGCTCATGAGCGGTATCAGCAAGATAAGTAGTGCGTGCGAGACCACTACTGGTTGACGAACTTTCAGCCCTACTGCTCGCGAGGGGATTAAGCAGTGCGATGCCAAACGGTCATTCACCTGGTACGTGACCGAGGGTTTCGTCGAAAGTTTATTGTAAAGTGCCAGCGAGCCCTGTAAGGTCGAGAGGGGGGTGTAGTGCAATTCCACAGGCACCTAGAACGTCGAATGATAGAAGTCCCAAGGGCCGAGGCGAGGTCTAGACAGGCCTCCTTATACGGACTTATTCCTTACTGTTCGCTTAGAACTTGCCGAATATTGAACATTCGACACAAGCGCACCCGCGCTACGTACGTCATATGATTCCCTGAAACCGATATGTCAGATCTTGGAATTAAAAGTGTTTTATAGTATACAGAGGGACCGCTTACCTCCGCGAGCCTGGTACATCCCACTTGTAGAATAGCCTTGGGAGGAATGTCCAGGACCCCTAAGGAAGTCACAGTTGTTTTTCAGGCCACCTTCTGTGGATCGACGGGGGCCAAGTCTGGGGAGGGGGGGCGCAATTGAACCTTCCTAAAGTGCACCATGTCCGGAATTCATGCGCTCGCGCGTAAATATCCTGGGTCTGCGTGCTTGATACGCAAAAGCTATCCGTTCACGTACCCCGTGCGGGATCGTATCCTAGGGCTACTGTGTTAC"/>
                </data>


    


    


    
<map name="Uniform" >beast.math.distributions.Uniform</map>
<map name="Exponential" >beast.math.distributions.Exponential</map>
<map name="LogNormal" >beast.math.distributions.LogNormalDistributionModel</map>
<map name="Normal" >beast.math.distributions.Normal</map>
<map name="Beta" >beast.math.distributions.Beta</map>
<map name="Gamma" >beast.math.distributions.Gamma</map>
<map name="LaplaceDistribution" >beast.math.distributions.LaplaceDistribution</map>
<map name="prior" >beast.math.distributions.Prior</map>
<map name="InverseGamma" >beast.math.distributions.InverseGamma</map>
<map name="OneOnX" >beast.math.distributions.OneOnX</map>


<run id="mcmc" spec="MCMC" chainLength="20000000">
    <state id="state" storeEvery="5000">
        <tree id="Tree.t:mynexus_tenthx_4" name="stateNode">
            <taxonset id="TaxonSet.mynexus_tenthx_4" spec="TaxonSet">
                <alignment idref="mynexus_tenthx_4"/>
            </taxonset>
        </tree>
        <parameter id="birthRate.t:mynexus_tenthx_4" name="stateNode">1.0</parameter>
    </state>

    <init id="RandomTree.t:mynexus_tenthx_4" spec="beast.evolution.tree.RandomTree" estimate="false" initial="@Tree.t:mynexus_tenthx_4" taxa="@mynexus_tenthx_4">
        <populationModel id="ConstantPopulation0.t:mynexus_tenthx_4" spec="ConstantPopulation">
            <parameter id="randomPopSize.t:mynexus_tenthx_4" name="popSize">1.0</parameter>
        </populationModel>
    </init>

    <distribution id="posterior" spec="util.CompoundDistribution">
        <distribution id="prior" spec="util.CompoundDistribution">
            <distribution id="YuleModel.t:mynexus_tenthx_4" spec="beast.evolution.speciation.YuleModel" birthDiffRate="@birthRate.t:mynexus_tenthx_4" tree="@Tree.t:mynexus_tenthx_4"/>
            <prior id="YuleBirthRatePrior.t:mynexus_tenthx_4" name="distribution" x="@birthRate.t:mynexus_tenthx_4">
                <Uniform id="Uniform.61" name="distr" upper="Infinity"/>
            </prior>
        </distribution>
        <distribution id="likelihood" spec="util.CompoundDistribution" useThreads="true">
            <distribution id="treeLikelihood.mynexus_tenthx_4" spec="ThreadedTreeLikelihood" data="@mynexus_tenthx_4" tree="@Tree.t:mynexus_tenthx_4">
                <siteModel id="SiteModel.s:mynexus_tenthx_4" spec="SiteModel">
                    <parameter id="mutationRate.s:mynexus_tenthx_4" estimate="false" name="mutationRate">1.0</parameter>
                    <parameter id="gammaShape.s:mynexus_tenthx_4" estimate="false" name="shape">1.0</parameter>
                    <parameter id="proportionInvariant.s:mynexus_tenthx_4" estimate="false" lower="0.0" name="proportionInvariant" upper="1.0">0.0</parameter>
                    <substModel id="JC69.s:mynexus_tenthx_4" spec="JukesCantor"/>
                </siteModel>
                <branchRateModel id="StrictClock.c:mynexus_tenthx_4" spec="beast.evolution.branchratemodel.StrictClockModel">
                    <parameter id="clockRate.c:mynexus_tenthx_4" estimate="false" name="clock.rate">0.03</parameter>
                </branchRateModel>
            </distribution>
        </distribution>
        <distribution id="fossilCalibrations" spec="util.CompoundDistribution"/>
    </distribution>

    <operator id="YuleBirthRateScaler.t:mynexus_tenthx_4" spec="ScaleOperator" parameter="@birthRate.t:mynexus_tenthx_4" scaleFactor="0.75" weight="3.0"/>

    <operator id="YuleModelTreeScaler.t:mynexus_tenthx_4" spec="ScaleOperator" scaleFactor="0.5" tree="@Tree.t:mynexus_tenthx_4" weight="3.0"/>

    <operator id="YuleModelTreeRootScaler.t:mynexus_tenthx_4" spec="ScaleOperator" rootOnly="true" scaleFactor="0.5" tree="@Tree.t:mynexus_tenthx_4" weight="3.0"/>

    <operator id="YuleModelUniformOperator.t:mynexus_tenthx_4" spec="Uniform" tree="@Tree.t:mynexus_tenthx_4" weight="30.0"/>

    <operator id="YuleModelSubtreeSlide.t:mynexus_tenthx_4" spec="SubtreeSlide" tree="@Tree.t:mynexus_tenthx_4" weight="15.0"/>

    <operator id="YuleModelNarrow.t:mynexus_tenthx_4" spec="Exchange" tree="@Tree.t:mynexus_tenthx_4" weight="15.0"/>

    <operator id="YuleModelWide.t:mynexus_tenthx_4" spec="Exchange" isNarrow="false" tree="@Tree.t:mynexus_tenthx_4" weight="3.0"/>

    <operator id="YuleModelWilsonBalding.t:mynexus_tenthx_4" spec="WilsonBalding" tree="@Tree.t:mynexus_tenthx_4" weight="3.0"/>

    <logger id="tracelog" fileName="mynexus_tenthx_4.log" logEvery="1000" model="@posterior" sanitiseHeaders="true" sort="smart">
        <log idref="posterior"/>
        <log idref="likelihood"/>
        <log idref="prior"/>
        <log idref="treeLikelihood.mynexus_tenthx_4"/>
        <log id="TreeHeight.t:mynexus_tenthx_4" spec="beast.evolution.tree.TreeHeightLogger" tree="@Tree.t:mynexus_tenthx_4"/>
        <log idref="YuleModel.t:mynexus_tenthx_4"/>
        <log idref="birthRate.t:mynexus_tenthx_4"/>
    </logger>

    <logger id="screenlog" logEvery="1000">
        <log idref="posterior"/>
        <log idref="likelihood"/>
        <log idref="prior"/>
    </logger>

    <logger id="treelog.t:mynexus_tenthx_4" fileName="$(tree).trees" logEvery="1000" mode="tree">
        <log id="TreeWithMetaDataLogger.t:mynexus_tenthx_4" spec="beast.evolution.tree.TreeWithMetaDataLogger" tree="@Tree.t:mynexus_tenthx_4"/>
    </logger>

</run>

</beast>
