# Supplementary material for: Survival and selection biases in early animal evolution and a source of systematic overestimation in molecular clocks
Source: Interface Focus. 2020 Jun 12;10(4):20190110. doi: 10.1098/rsfs.2019.0110 (PMC7333906; doi:10.1098/rsfs.2019.0110)
Supplement: Data and analysis code [file rsfs20190110supp1.zip › BuddMann_IF_SI/VaryingCladeSize/XMLFILES/tenthx_5.xml]

<?xml version="1.0" encoding="UTF-8" standalone="no"?><beast beautitemplate='Standard' beautistatus='' namespace="beast.core:beast.evolution.alignment:beast.evolution.tree.coalescent:beast.core.util:beast.evolution.nuc:beast.evolution.operators:beast.evolution.sitemodel:beast.evolution.substitutionmodel:beast.evolution.likelihood" required="BEAST v2.5.2" version="2.5">


    <data id="mynexus_tenthx_5" name="alignment">
                    <sequence id="seq_t11004" taxon="t1" totalcount="4" value="AACTGGGTTAGGTTCAGATGCTACTTATTCATAAGTTGGAGGGCCTGACTGGTTCCAACTGATCAAGAGGTCGGGGAGATTTGTCTTCACCCTATACATTGGTACAAGCCGGTGTACGTGCAGCCGCGTACCTATGCAGCCAATATTATCTTCTACTTGCTGCTCCACCATGAAGGAGACATTGGGGTGTTCCATACCTACCCCTGCAGGACAGCCCCTCTCCCGTGCTTCAAGTTTGAATCATTGTTCTTCTTGTCTTAACGACTACGATATGTGTTCGTTGCTTACAACTCAATATAAATTCGGGATTAGTATTTCTCCAGCCGAGTTTGACAAGCACTCAAATCTGTAACACATTTTGTTTTCCGACTTGACCCCCCACTTTCTTATTGGCATGCCGTGTGTTAAGTCAAAGATTGCTTTTTTTGCACGGGCTTAGCACTTGCCTTCTAGGTACTTTATATACGGTCCTAACATACCCAACACCTACTGGGGCCAGCTGTCTGACACACACGGAATGGAGATCATGGGGCCCGGCTTAGCTAATCAGCGTTGAATTGCTAGTGGTTCAAGGGCATCGAGTAAACGTGGAGACAAAAGGCACGATCTGACATGCGACATAATATTCATAGAATACCGATCAGATTCAACTGTTTTTATCTGAGCTGATTCCTGAAGAGTTTTCTCCCACCATTATGCGGGTAGGCTACCTGTTACAGTGTATCCCGTCGTCTCGGGCTATATGATTGGGTACTACATATGAAAAATCCTAGACATACGCCTGACGGAAATCGACGCTACGACAGCGATTCGCTACAGCATAGACCTAATCTGGCAAGGTCGTCATCACTGCAATCAATCGATCGTCCATGGCGTTAATGATGTGTCGGCTGCAAGGGCGGGAGCCGAGCTTGAGCAGCAAGGAGCAATCGGAGTAACGGGGCGTCCGCCAACAACTAACTGCTCGGACAGGCGGCTAATTCTGCGCGCGAAACAACGG"/>
                    <sequence id="seq_t10131" taxon="t10" totalcount="4" value="TTTTAGGGAGCGTGCAACCTTCCTTAGAGTGCTCCACCATAACATGATTACCAATGAGTAGGATTGGTGTGTACGGCCAGAACTTTGTCCACAAGAGGTACGAACAGATTGTACCTGACTTTCGTTGTGGAACGGCACTTCGTAGGCATTGATCTAGTTGCAATCCTACTCTTTATCACTCTGCTTAGATTCGTTCTAGTGTGTCACTGGTCGCGCCGACGCCCGGGCACATCCTCTAAACTTCTACTGAGCATATCCCCACGCATACAGTCCTTTCGTCTTGAGACTAGACCGGCCAGTACCTACTTCTGAACTATGCCGACCATCGAAATGTCGTTAACACACACCACCCAAGCAGTAACCAACGTATGCAAACACAACGGATCCGGAACGATGTGTGGTATCGTTTCCTAAACAGGATATACAGGCCGGCCTGCTATGACGGATGACCGAAGGTCCGTTCCAACCCGAAAGAGTTGCTGTCCATTCTGGATACTTCCCCCTCAAGCGGTCCGGCAAGACTTTTTATTCAGGCACCTATGCGTCCCCTAGGTAGTTATAAATCGGTGTGGAATTCCCCTGTCTAACGTCCGCGATTAGAATTGCAATAACGGTTCTGGTTGATACCCTTCCAACACGCGCATAGATGTTCCCAGAGGCTGTAACCATCAGGTTGCGAGCCTACTAATGAGGCTTAGACACAAAAATTCTAGACATTCGATCGGTGGAATAATTGAGCCCGGTAGGCTCTAACAGTAATAAGTAAGGACCGGCCCGGATCCTTAAAACCGGTCAGGCCTTTAACGTTACAGGGAGGATTGAGGCCTTCGCCTGGCTATATGACCGAATTAAAGTGTAAATACTGTTCGACACTGCCGTGGAATCCATATGTGAACCTAGCGGGCAACACCGCAACTTGCAAGTTACTCAAGTGGTGTTTTAGATGCAAGATTCGTAATACCTACGAGACTCCCACTTGCTCATTTTAATACACGTGGAA"/>
                    <sequence id="seq_t10026" taxon="t100" totalcount="4" value="ACTGCGCGGTTGCGGCGATTTATTAGTCGAGATCCATTTTTCGCGGTAACCAAGACGAATAAGACGTCACTCCACTCTTGAATGTGGGTAATATTAAGGGGGAATTCAACAGTTTATACGCAGGTTTATCTTGAGTCGTATTGGATACCGTGAGAAAAGACGATTGCGGATTCCGCCGCAATGGGCGAGCGTCGGAGGCCCTGCGCACCTGTTAGGCTTCTTGAATAGACCCACGAGTGGAAGGTCTGTCAGTCCACTCTCACAGAGGTAGCTTCCGTTCACCTACACTCTAAAAATGCAGGTTTAGATGAGTGTAAAATGATTTATAGATGTGGTTTTGCTATTGTTAAATCCAATATGTCCCGCGGAGCAAGAACTTAGCTAGTTAGAGACGCACCTGCGAGATTCATCTTGCCCAGCTTGCACAGCAAGACTTTCTAAGTCTGCGTCTCGACACCATCGAGAGGCGGTCTATTGCAAGCGCGTCTACTGGGAGCTATGAATTAGAGCCTAAAGACGTCTTAGCATGCAGACTATAGGAGATGAGATCCGGACTTAACAGGACCACAAACTTAACCCAGCAGTCACCGTTGCGTACTAAAAACTCCGGCTATCGTCTGAGCGGGTGACACGCATTGTGCAGCTCGTACCCACTCTTACGTTCCTTTAGTTCATGGACTGCCGTGCCTGCCGGTCGACCGCTATGGCAAACACATGAGTAGTCTCGAAAATTCATTGAAGCCAGAGTGATCACGACGCCGAATTGGGCTCGTTATAACAGCCTATACGGGAGTCCTCAATACCATAGTCAGTCTTCAAGTCCTAATCCTTTTCGCCAGGGTGTGGGGTCGTATGGCAATTAGATTTGTCATACCGGAGGATCCAACTCAGGCGGTTCTGATTGGCGTACGGGGTTGACCGTGTCGGTCGGGTGACAACCGCGTTACCATCTAATTGACTCAGAGATATTAAACCTCGAGTACTACGTTTTTCGATAACT"/>
                    <sequence id="seq_t10130" taxon="t101" totalcount="4" value="GATGTCCTTTCTGGAATGCTACCTTCACTTCCCAACCCTACCACCGAAGAGATAATCTTGTCGGAGCCTTAACTGTACCCCTCCATGGATTACAGCGTCGGAATATTTCGGGAAGCGTTTAGGACTACAACTGTCGCATCCGTATATCTTGTTGGACATTTTCTAAACACTAAAGGGTACCGAACATCGCCTGTGTGAATATAGACTTCGCCAGGAAGCATTGGAGTCTTTCAGCGTCATTCGATCTCCTTTCAACGCTGCTGGATTATGCTGGCTGCGCTTTAAGTATATTCCTCGTGGAACGTGGACGGCACTTGTGTTCTGAAATTGAGGGACCTTAACTCAAACCAACTCTGATTGCGTTAAACGCCTAGCGAGGGGGTGAGATAGTCTTATAAACGGCATCATAGCTCTTAGGCGGTGCTCGTTCGAGACTCCAGCATGTGTTGGTGATGAATTCCTACTACCCCAGACCCAAAAACCCTTCCACCTGAGGTAAAACATAACAGCAACACCAACTTCAGTCGGCTCTGATACAGTTTCGCAGACAACTACGAATATCGAGGAATACCCTTCGTTCTTGGTCCTTCTGAGGGATACTTACGGATATCTGCTTGAACCAGACTGTATTTCATGATATAGCGGGCGGCGGCGGAGATGGCTCTTAGACTGGTAGGTGGTGGGGCCATGGTAATATCCATGAATAGAATGGCGATTACTGCCCCCAGTACCATCGTTTTAGGAAGTTCGCCGTCGAAACTGGGGACTGAGCAGTATCCATGGCGCTCGCAGCTCGCCTGTAATTAATAGTGTATTCACCACGAAGCAAAGGCATGATTGGGAAAAACATGGTAAGGTCCTGATGTCGATGGCAGATGTGCTGTCTGGACTCTGTCACAAGTACAGCTTTTTTCGTCTCTTGCCGCTCGTCGACCTGATATCTCATGGTGGCGGTCACATTAAATCGAATCCACACTTTTGGGAGGCCATTAACATTTAC"/>
                    <sequence id="seq_t10227" taxon="t102" totalcount="4" value="GAAAGCCCCGCTGTAAGTTTCACTATCCACGTAGTGGCGCTACCCCCTTACCTAGGGTGAATTCTCGCGGAGCGCGTAACCGGCGGCATAGCGGGTACTACTGCCCTACGCTAGAATCGATTTGGTCCCGCCGAATCTAGAGTCTACAGGGAGTTTCAGCTAGCCCGAAGGCGTGCGTTGAGTGGATGGGAGGGTCTCTTACGATCTATGCGCCTCGAAGCGGCGCGCGACGGGAGTTAGTTGGGCCGTCAGTAGTAACTAGGTAAAAAAGTTGTTTCGAGAAGCCGGGGTCTGTAACGTGTCATACTATCACCTACCCATCTCTCCGTGAAAGCAGACCGCGATTTAGAGAGCGGGCAGTACGTTTGCAGTCCTTGAGGCATATGGGGCAGAAGTCCACAATGCGTGTATTGGGGGCGGACTTTGGTGGAACAGGCATAAATTCGATTTCTGCACACTTCAGTAGTTACAAACAGTCAGGATCTTTGACACTACTATGTACATCAGTAGTTAGGGGCTTTCACCCCTTCTCTACCACTGGGATCGGACGTTCTGTTCTGAGAGCGTTTCGATTCAAACAGGGATACAGTGTGAGGTCGTACCCACATGCCCTAGGTAGTGGCCTGACGCACGTATTTGATGGGTGGGACGAATGTGCACGCCAATTCCTCATGCCTCCGCCTAACCCAGGTCGACTACTCCTCAATAGTAGTCCGTAATACCCAGCGGGTTCTAAGTTTGGCAGGTGTAAGGTACTCTGATGACTGAGATGACATGACGACCTGGTCATTGTTTGTTCTCAAAAGACTTGATAACCAAGACATCGACTCAGCCGGAATCTACGACCATGCCCCACCGCGATACCCGTGAACCTCCACCTGGAGTTCGTAGTTACTGCTCTACGTGAAGGCGAGGTCCGAATAATCCAATGCGCCAATGGGGGGGGCTCTACTGCTTTTGTTTCATTCTGAACTCAAAGGAAGAAGGGCCGTGGAGGCAA"/>
                    <sequence id="seq_t10327" taxon="t103" totalcount="4" value="GAATTAACCCCGGCGTGCATCATGCAACTAACTGCATTATTCCGCCCCCCCAGCACATATGGGCGGTACACGAGTAGATGATACAGAGGGACAGGAGAGGTTAGATGGCTCTGTATGCGTCGTTACATTGTGGGAGCTTCAGCTTCTAAGGTTGCCGGGAGAAGAATCCTGCTCGTCTGGAACGAATAATAAGTTTGGCTTAACAAGACCGCTAGATCTACTCGATATTCTCTTATCTGGGAAGCCGTTGTGTCTATTATCGCAACGGGTGACCTAGATGATCAAGCGACAGGACATTTATCCGTTTAATCAGGATCGCGCGGGATGGTATGCGACGCAGGTATAGTTCTAAGCTGGGCGTTTCGGTGAGCGCTCATAGGTCTTTATTACAACAACTCCGGACTGGTAGTAGGGGATATGTCTCCGACGGGCGCGTGATGCGTATGTTTCTTAAGTAGAGCCCGCGTTGCTATTGGGCAAGGATCAGGACTGTGATCATGCAAGTGTATCCTAGCGGGTACACTTATCATCCAATTTTGTCAATGAGCCGCGCTTTGATGAAGCCTTTAATGTTCAGACAACGTGAGTATTTGCGTGAAGGACACGCCGGCCTGCCAAAGAATGGGAGGCCCATGCTGCTGGTCTCGCAGTGCCTACCTGCGACAAGCAGTTCCTTACCAAATGGTTGAGGAAAGACCACGTACCAGTACCAAGCGTTCAAGGCAGAAGTCTCGATCAATGGGCTACTAGACTCTGCCTGGGCTGAGAATGCGTGGCAGGGGCTTGTCGGAGGCGGGCTAATAACCGCATCGCAAGATTACCGCGGTCGGCTAGGGCTACCTTCCATAGCGCCGCGAGAAAGTACTGTGAGTCGGTTAGCGTTGGTGATCGACATAACGCGCAATCCACACAGGCCGCGGAGTTATTCCAAAAAGTGTATGCCAAAACTTTCACTTAGCTGTTTGAATTTAAATCCAATGCAGTTGGTTGTTCACCACTC"/>
                    <sequence id="seq_t10426" taxon="t104" totalcount="4" value="GGGAAGCGTTGTAAGTCGACGAGAATGTGACTTCCCAGTCAGTTCGCGCATAGTTTACAGTCATAGTCGTCTTGCTAACTAGGAGGTTTCCTGTACGTTTACAGTACGAAAACCTGAAGGGCTACTACCCGAATAGAAGTAGGCTACGAACACAGTGTAGATTGTGGGAAAAATGTGCAGCCGCATAAATAAGGAATCAAATCAAGAGACCCGTAGTATTCGAGTATGTTACAATCACCAGATGCTACGTACCCGAATTGAGCGCGGCTTTTTTGTCGGGAAGCATAGACACTGGTGAGCAAAAGCGGCCTCTGACGGCGAGGTGCGGCATGGTACCAGGAACTTTCTGCGTCCCATGTATGCACGAACGCGTATCCGCCCAGCATAAGTATGATTGACCTGGCATGTCCACTCCACATATATCAAGGCGTTAAAAAGTGGTCCATTAGGGCTGGTTCGCTCACACGTTAACATTCCCAGTCCGCCGCCATTCTACGATTTTCGTATGATAGGCCTCACCCACAAGTGCTCTAAAATCGAATCACTCTACATACGATTCTAGAGATACATAACCAGTTCGGTGCATAACACATTCTTGTTTCCCTTGATCGTTCGCTCTAGAATGGGGTTAATCTTCATGACGCGCCCAAGATGGCCGAGGCTAGATACATTTCTCGCCCCGACCAATCTGGACCTGCTGCCATATATCGGTCTTTCTCCGTGTACCGCGTACAAAACGAAGACGATACGCGGCAGACGAGACTTCCGGAGTAATTCCCTTTCGCCGCCAGCCACGAGAGAAGATCCGGGCCACGGTTACCATCTGTTATTTCTTGCGCGAGACTTATTCATTAGTGATTGATCGTTGACGAACGCTCCTGGGCGCGGCCTTGCTTAATACGCCGCGACCTGAGGCTTGACATTCCGTGAGACGAATCGTATCTACCCCGCGTATCTCAGAGCTCCGCTCCCCTAGTGGTATGCGCGGTTAGAGAAGTAC"/>
                    <sequence id="seq_t10526" taxon="t105" totalcount="4" value="TTAAAACAATTGTAAATTGGGAACAATTCCGCTAAAGGCGGAGGAGGCTCGTCTTTCTGCTCTCGACTGGTATGGTCACTAGCGGTAGAGACAACTATCTGACAGTTATACCCCTCCAGATTGACTCTTCATTTAACGAATTAATAACATGTTGCGCGTGGACAGTTTATAGATATTGTATACCCCTGCAATTATTAGTACGGAAATAACCGGCTGAGTCGTGATCATCTCAGCTATCCACGTCACGCAAAGAGTCGGCAACAGACTAGTATGCGCGATTAGACGTAACTCTAGAGGGTACTGCTATTTCCCTGACCAACGACCGGCCTTGCAGCCGTCTCTCCGTTGATTGGAGGACTGGTTACCCAGAAAGACGTCTCGTGGCCCTTTAGTCAAGTAGGTCAACCCTTGTCTCGCCAGGTACGCTAAATCCCCGCGATGAATCATCCGATGGCCCTCGCAATTCATGGCTTGTAGGAATCCTCACCCTACCGAGGTATAGCCTTGTCGCAGTATGGTTTGTCCCCGCATCAGACCGAATATTCCAGTTGGCTAACTCGTCCGTGTTCTAGACGCGCAATAAGATTCTAGATTAAGAGATGAGGACGGCAATGAACGGGCGATCAAACCATGCGCACGACGTAAGATATCACGGTTTGGCTTATCTGACGCCAAGATTACTGAGGCCCCACGTGTAATATTAAAAATACAAGCCTTATGGTCCTCTATTGCCTACTCATATCGCAAGAATTTCAGCAAGCTTAGCGTTATAGCGGTAAATTCCCTGAAACGAATAAGTGCCCTGTCGAACGTCCGGTAAGTGTTTGTTAAGTGATGAGAGGTGTGCACAGGCTAGTGCTCATAGGCCTTTGAAGCAATCGTTAGATGTGAAAAGGGTTGCAGACCTGGATAGCTTTAAATCAGCCTAGGTCGCGTTGCTTTTCTCGTTATTTAGCAGATAGCTCCACTTCAGTGACACCACTATGCCTTTCCCTCGGTA"/>
                    <sequence id="seq_t10626" taxon="t106" totalcount="4" value="GACCTCCTTGTGCGAAATCTACCTTGAATTGCTAAACCTACCACTGAAGGGATAATTTAATCGGAGGCTTAACGGTATACCTGCATGAATTACGCCGCCCAATTATTTCGGCAATCGGAGAGGAATACAATTGTCGCAACTGTGCATATTAATGTACATTTGATAAACCCTAGAGAGTCCACTTCGCGTCCCGTCTGTCAATAGTCTACAGACTGAGGCAATGGAGTCTAACAGGATCGTTCGACGTCCTAGCAGCACTTCTGGTAAGTGCTGGCGGAACTTTTAGTGTATTATTCCTGGGACGTCGACGGCACGTGTCTTCTAAAATAGAGGAAGCGTAACGGAAGCCAAACCCGGTGTAATTAAGCGCGTGGCTACTGCGTGAGGTAGAATAGTCACCCGCAGTATTAGTCGTAGGCTGAGCTCGTTTGAGAATCCAGCATGCGTTTCTTGGGAATTCCTACTACCCCAGTCCCCAAAACCCGCCCAGCGTATGTCAAAGTTAACAGACGCACCCCGTTCCGTCCCTTCTGTTACAGCATCTCTGACAACGACGAATATCGTTCGATTCACTTTGTCCTGGGTGGTTCTTAGTGACACTTACGGATAGATGCTGGGACGAGTCTGATTTTGAGCGTATCGCGGTTGGCGGCTTAGATGCCTGTGAGACAGGTAGGTTGTGCGTCCATAGAAATATCCATGAATTGCGAGGGGACTACTTCGGACAGTAAGAAGGTTTTCGGAACTTTGCCGTCGAAAATGGTCCCTGAGCATTCTCCTTGAAGCTAAAAGCTACCGTGTCATGGACACGATGTTAACCAGGAAGTAAAGACAGAAGTAGGGAAAGCATGTTATTCGCCTGGTGTGGGTGATCCGCCTTCACTCCGGACTCTGTCCAAAGTACAGCTAGGTTCGTCTCTTGTGACATCTCGAGTAGACCCATGATGGTGGGGGTCACATTACATCTCCTGTACGGTTTTTGCAGATCATTAACGCTAAC"/>
                    <sequence id="seq_t10726" taxon="t107" totalcount="4" value="TCACAGAACAGTTTCCATAGCGTAAGGTAGTGCAGAAATACGCCTACAAATTATACTTTTACGCGTCCCCAAAAAAGCCAATGGGTAGGAACCCTGGGTGGCAGGAATCGCTCCGCATAAGTTGGTGGGGGTAGCAAGATATCAGTGGAAGCCAAGAGCCTCGGACATTCATATGTCGGATAGACCTGTTTTGGAAATTCTCAGTGGCGCGTTCGCTTGAGAGAGAATATAGGTGCAACCCGTATCAGGAGATGAACCAAGGGGCACATTTGGAAGTAGTCCATTATTCTTCATACGATTTCTTCCATATAGCCTATGAATGACCCATTGACAAATGGCTTTGCCTTTGACCAACAGAGAGATTTAGGGCACTGTGGGTTGTCCTGCTAAAGTGCATGTTAAATGAAAATAGGCGCTAATGTGGATGTTCTAGAGCGTACATGCACTCTTCCTATTCTGGAGCTCGAACTACTACGATCCCAGTGCACAGGGGGCTGGTGGGGCATTGCCACGTTATGGGCATCTCCATCTGTGATGTCCGTCCTCTGGGTTTGGGTAAATCCTTCTCCTCTAGGTGCGATTAACGTCGGGCGGTGCGTAATGCGACTTGCATCCGTGTTATACATTGGGGCTCAGCCGTAGCAGATAGTTAACGCCATTGCAAAGCGTGATAGTTTGCCATCGGCCTCACGAGATTTAGCCAAGGGATAAACCGTCAGGTGTTAGTCAACTTTCTGGCGAGAGGTGGGTTGACTACCCTAGCGACCCCTGGGAAGTTCCCGTACAGGAAGGGCCTGTCTCTGCACGGTGAACAGCCGTTAACATGTAATCGGGACCCGCAGAGAAGGGGGAGTGTGTCCGATACGACCTGGGCGTGCACCTGCTCTTGATGACAGTATCTATGATCGGGCACAGGTGCGTTCTACCGGTCGTCGTCGGGGTCCAGGGGTACGATGCTACATGCTACTAATCAGACATAACTGTATCCTTGTTGGCGCAG"/>
                    <sequence id="seq_t10826" taxon="t108" totalcount="4" value="ACTGACGTTATGATATGGTGGTCTGTGAAGCGGCGTGTTACGAGCCCTTTGGCTCGTACGGCCTTGAACTTGGGCGTTCTAGAAATGGTATGTCTTTGGAGTGCGTCGCAGCTGCATGAAGTGCCGCTTACGGTAGATTAACGTTCGTTCGACTGTTTGGTAGCCGAGGCGAAGCGGCTCGAGCTTTGAGTTTTTCGTTGATCAGTCTTTCCCGGCGAACATCTGCTCATTTGGAATGGGCGCTACATCCTGGCCATGTCAAGAGGGTCAAGAGGGTACATGGAAAGGAAAACATGGGTCGCTAGTTATTTAGACGGCACGCGGGTTCTATGACCCCCGGTCCACCCACACAACACGCGCTTATACAGACGCCTCGCTTCCTATAGGGATAGAGATCTTGAATACTAAACTAACGGGGGGTCGGGCCGGCATCGCGGACTTATTTCATTCCGGCAGAATTCGGATCAGTAATAAGAGACACTAATGACAGCCTGCACTATTCATTAGCGCGGATTTTCTGTGATTCAAGCCCAGCATGTCGAAGAACCGTGCCGGGAGGCCCACGTCTTGGTCGACTGCATATAATGCGCGGGCGTTAGAGAAATGAGTTCACTGGATAACTCAGCACGTATTTCTAATAGCACTCATTAGTGTTGTTCATTAACTTCGAGAAAGGAGCGGGTGATCGGCCGGTTCGACACCTAGCTATCGGACAGGCATGCAAGACAGAAAAGCGGAGTGTAAGGGTTAGGAGTCCTGCAGACTTATACAAAAAATATAGCGGAAAAAAGGACTCGTATCACACTAAACTCGCGGGTCCCCAAGCCAAACTCGTCCAGAGAGTCTTAGCCGACAATCTTCGTTCACTGCCGACTTCTGTGTTCCGCCTACACATCAGGTGTCCCGGCAGCTCCCCGCAGACGCAACAGCGAGCCGTGACGTGTGACTAGCACTATCTTAACTTCGTATACGTTTCGACGTCATAGGCGTCTAAAGAAAT"/>
                    <sequence id="seq_t10926" taxon="t109" totalcount="4" value="CACTGGTGTACGTACGTAGCCTTCCTGATCCTAAATTGCACAGAGTGGCTAGATCCCACTCATCGAGACGTCCGAGAGTTTCGGCTGCTCTCGGTCCACTTTTGGTAGCAGGTGCCTTTAGAGCTGGGTTATATTGGAGGCAACCATATCGACTAATATTTAGTCCATCAAGCAACAGAAGTTGGGGTGTTACTTATCTACCCGTAAAGGCCAGCCCGAATCACGCGCATCACGGTAGATCCATGTGTCGTGTTGTGCTTGCGATTTTTATAACTCTTCGTTGTTTCCTACTCGGTATATATGCTGAACTAATGAGTCACCAGCCGAGTTTGACATGTACTCAAATCTGTGAGACGTTCTATTATTTGACATCGCCAAGCATCCTTTTTTTATCAGGCCGAGTAAAAGGTCAAACGTTGGTTTGTTTTCCAGGGGGGCGATCTGTCTTTCGGTGTTCAGTATATACGGGCCTAACAGACACAGAACCTATTGGCAGCTGTTCGCTATCTCGTAGTCAGTCGATGTTCGGAGGCCGAGTGGTACTATACAGCGTGACGTTGCTACGGGTTCAGCGGCGTGTGTAATTCCGGAAGCTAAAATGAAGGACCAGACAGGCAAGAAAATGTCGAAATGTCTACGCTCGGGTTCGCTCGTTTTTAACTATGCGAAGTCCGTAACAGTCTTATCCTCCCATTCGTCGCCTCGGTCTACTTTTCCCGTGAATCTTCACGTAGCCGGCGCCAAGGCAGGAGACGCCTTATGGTCAATGCTACACATACAGCTGCGAGAAATACTCCATAGGAGATAGACACCGGTGAACGTAGCCATTTTGTGGGAACATGGTCATCCCCGAAAACCATAGATCCTTGACAGCATTTGTGGTCTATCGGCGCAAAGGGCGGTTGCCCAGCTCTCCCATCAATCTACGCCCGGAGTTACCGGCGGTCAATCTACATCCTACTTCTCGGTAAGCCAGCAAATTGTACGCTCGCCAACAAGC"/>
                    <sequence id="seq_t11135" taxon="t11" totalcount="4" value="AACACGCGATTGCTGGATTAAACTACGGCCAAAAATGCGTCCTAAATTAGGGAACGGCTGTCGTTTTCTCTGAGGGTACTGCGTCGGTTAGTATCCATTACAGGTAATTATAGGATATCATCTACGCCAGAGCAGACCCTATGTCGGCGGGGATCTAGTATGACAGCAGCGTTCACTTAAGATGGTACATCTCCCCAATGGTTAGTTTCGGGCCTTATTCTGCTGCGTAATACTGATAGCCTGTGACCGGTGCCTATCAATGACTTAGGGGCTTGTGCATAGTGTACACAACACTCTTCGACAAGTCACTCGAGTGGATTATATATCGCTGCGTGTGGTCTTGTGTTACCCACCCGAGAAGACTGTATTGTCACCGGCTGAGGCCTCTTAATCAGCTCCGGATATGAGGTTGTCTGAATTCTAGATGGTATAAGCGGTATCGAGCGAATTGAGGAATGTTAAACAGTCCCCCTCTCAAACGATTTTTGATCAGCGTTCCTTCGTACAATTCGTACGTGTAACAAGTACAGCGAGTATTCTTCAAGGGAGTCGTCAGGTCCGGGTCCACGTTTGGCGAAGTGTCTCAACCGCATCGTAGACCCCATAGGCCCCCCCGTTGTGGGGACGGCCCGACTGGTGGTCCAAGAGCGGCTATGATATTGTAGACCCCCCAACTCTCTCTATAGCGATTTACGATCACCGGGGCTTATCAATCCCTTGTCGCCCTCGGTTGCAGGGCACTCGAAGAGAACGGCTCCTAATCGCAGTCCGCGGCATTCCCCTTCTTCAAACACGCGAGTACGCGCCCGCGGGATACATTAAATTATTATCGAGCCCGTTGTAGCAACGCTATCTAACTTCGGTTCGGCTAGACTTTTGCTGAACGGCTTGGATGGAGATCCCAAGGTATCCTTCTCAGGTCACCGAAGGATGATCGGTAGTCCGCTGCCTGCTCTTCACCCCTGACATCCCTGGAACTCAGCGCTCAGGCTAGATATTC"/>
                    <sequence id="seq_t11030" taxon="t110" totalcount="4" value="GCTTAACACGCGATGTCCGTCATGCTGATACTGCCATGATACCGCTACAGAGGCGGGTATGTAAGGTACCCGCGTCGATCGGACAAGAGGACAGCAAATTTTAATTGATTCCGGAAGCGCGGCCACAGTCCGGGGCCTTAAGCTTCTAGGCTGGCTGATCCGTGAGGGCTCATCCGCTGGAGCGAGAAAATAAATTGGCCTATAAAGGCCGCTATCATAACTGGATAATGTATCATCTACTTAGTCGTTTTGTCTACTCGAGTAGCGGGCGCCAAAGCAAGTCGACCTTATGCACCATTAGCTCCTGTGCCTGGATCACGCGGGGTGGTCTGAGCCGCCTCTCTCTTTGTAAGTCGGTTGTATGCGAAAGAGATCTAAGATCTGCAATACAACACCACCAGACTAGCGGCTGGACCTAAGTCCCCGAGACACGGCGGATGCTTTCATTACACAACTATAGCCCACGCCGCTACAGGCCACGAAGAGGTACGGTGATCGATCATTGGTCCCCGAGTTGAGAGTCGTAGCAGCCAACTTTGTCAATCAGCTGGCTTTGGTCGGAAGCTTTGTTTTTCCCGTTGCGAGAGTCCACGCGTAAATCGGACCCCGGCCTGCCAAAGTAATGCAACCCGTTGCTGAACCGCTCACAATGCCGACCTGAGACCAGACGTCTATTACCCCAAGAATGACGAAAACCGTCGCACAGGTCCAAAGCGCGCTTTTAACTAGTACCGGGTCAGTAACGAATTGACTGTACCCGGGCTGAATAAGGGGAAAATCTGTTAGTTTAAGGCAAGCTACGGTCAGAGTGAGACGAATCAGAAGGTGCGCTACGGCATCGTTCCATATAGCCGCGAGAATGGACTGTTAGTAAATTAGTATGGCTGAGCGAGGTTTCCCCATGGCCGCAGAGGTTGACGAGTGGTTTCTAAAGGTAGATGCTTATACTATAAGTTCTATCTTTCATGTAGACTACAGACCACTGCGTTTTTCACCAAGA"/>
                    <sequence id="seq_t11134" taxon="t111" totalcount="4" value="CCCATGATTGGGGACATTGCCCCCAGACATCTCCCAATTTGTGCCGGATTCTGACAGGCACCGAGAACGTGGTGACTTACAAATTATTGCGCGTGCAATCAGTCCGTATATAGCTTTACCATCTTTGGCCATTTTGCACCTTCAGCTCGAATATTGAATTGATACTGTACTGGATGAATGACCCTGATAAGGACCTAGGTGCCAGCTCGAAAGATTTGCGCGAGTAAGGGAGGGACGATTGGGCGTGAATTCCCTTCCGGAAGCACTATTAATCATCTTTGGCATTTTGGGCTCAGTGAAGGCCTTCTTAACTACCGCCGCTAATTACTAAAACGAAAGATTACCAGAGATCCCAGGGTAGGTTGTGGAAGTCCTCAGGACACGGCTTCCCCCGGCCACTAAGCAAATTCCGGTGACTCGCAGTTGAAATTTAGCTGTATGGGACCGGAACGCCTTCATTGGGTATTCAAAGGGTAAGTCGCGCTAACTCCGTCGCACTACCGGCTCGAGGTGAAGCAGGCCACTGTGGAGGACAACTAGAGAACCTACTACTGTCACCAGTCCTGAAGCAAGTACATGGGTTACCGGTGCCTCCGGGTTTAATAATGTAGAAGTTTGAACCCGAGTTCGGACGGTACAGGGAAGTTACGATTCTGAACACGACAAGGCTGAAGAAGCTTCAGGTCACAGCCCAAGATCAAGAATATGCGTTTCACCTCGACCGCTATACTCCCGAAGTAATTATCGCGTAACGTTCGATCCGATCGCGTTAGCGAAAAAGGCCCCCGGACCACCTACTACCAGTCAGGGCATAGCAAGAGGAGCTCTAGCGATAAAGTGCTGGGTCAACGAGGCGCTTTCTAAACAAAGACGCATCATGCTCTAAGTGCCCATTATTTGCGCGACTAGCCCACCCACAAGCGCGCATCTTCCCAAAGGGGTACGTACCCACTTAGCCCGCCCGGCAGTCCCAACTAGAGCCGACCCATTTACGCATTAA"/>
                    <sequence id="seq_t11228" taxon="t112" totalcount="4" value="GAGGTCGGCAATATGATCCAGGAGATGTTCCAATGATGTATATCGAACTGACCCCTTAGGCATCCATTCCTCAGCGAACAGGCAGGCCTAAACGTCCCGAAGGCGAGGAATAGTTGTTAACTCCGAAGACCTTTAAGCTAGCTGTTACGCGTCAAGCAAGTAATGCAGCATCTGTGTGAAGACATTATCGGAATTGCTCGGTGCTTTCGGCCTGGAACTGACTCGAGTGCTTGAGATTGACTTGGGGTCTGATGGGTATTCACTGGGGGCTGTAGAGCTCTCCCATGGTGTTCCCTGGGATATTGTATTACGAGGTTCCGCGTAATCCTATGCTTGCCCCTAAGATTCGCATGCAATCGGGCCTACCGACACCTTGCGACCCCCGATAATCCCCCACCCAAATAGCATGTAGACCGCTGAGCCGCGTCGCTACCCCCACTACGGGCCAACGAGGAGTCTTGCGCTGTGTGTCGACAGACTATGTGAATACAGCGTCCTGCTCGGTTCGGGCTGATCTTCAAAGTGCGTAGGATCATTACTTTACAAAGGTGAACGCGCCACACCCTGGGCAAAAAAAGCCCCGGAGTCTAACATGGAGAGCAGGCCAGACGCGATCGAAACACGGCTAATACGCCCGATCAGGCAGGCTAACCTTGCTTGGTATGTATGCTTGATTACAATAGGGAGTTTACTTTATCTGGTGTGCCCTACTAGCACCCGTGAATAACTAATTCGAGTCGTCTATTTTACGCGTAGCTTGACGGGTAACTAGATGACTAGAATCGTGCCGGGACACAAGATCTGCAATGTTACTCAGTGGCATATTCCATCATTAAAGGAGTTTTAGCGCCGAGATTGGCAGCTTCAAGGATCGGTCTGCGTGATGGCGACATAAAATACCCTCGACAAGCCAGTAGCAGCATCGTGAAGCGCAGATGCATGTCGAAAATAGGTCCGTTGCAGCAGCGGAAACCTCTTACGTCGGATTTCGACTCCCATT"/>
                    <sequence id="seq_t11327" taxon="t113" totalcount="4" value="GCTACGGCTTCGCCGCGGTGTTTTACGGTAGATACCGTTGTAGCCGACACACCACCTTCTTATTCGTTCGTCGACGATTAGAAGACGTACGGGAGTATGCGGAGTTCAGATCAGTGGCCCAGTACCATTTCTAAGGCAGTTATTTGTATGTTCAAGCAGACGGGCGTGGATGTATAAGTAATGAGTAAACTCCTTACGTGTTACCAGGGCCTTCGAGCGGTTGTGTAGATTGCGATAACGGACTGAAGTCAATCAAGGGTTGCCGTGGGCTCGAGCCCAATCTGTCAGCGCACAAAAGCCTCCGGAGTAGAATGGTTGCCAGTTTTACCCTATGTCAATACAATACATTACAGACCAAGCTCTGTAAGAGGAGTCACTAAACACCGCTGTCGACTTCTCCCTTGCTCCAGGGGGGTAAGCCTGTGAATTTCTCCCTACTTACGACCAGATCTGAGACAGGCTATAGACACACAGCTGAGCCTAGGAAGCCGCTGATGGATGCTGTCGGTCGATCACAGTCGGCTACACGGAAAAGAATTGCGCTAGCCGTACATACGGACAGAGGGACGAAGGCAAACACGCAGAGCTGTTGTTATATGGAAACATCCGGACGTCCCCTAAGCTCGTGGCACCTGCTCGTAAGGCCGATTTGACTAAAAACACACGTAAGATTATGTCTCTCCCTCAGTCCCTAACTTGTGCTTTGGAGTGGTATTGTGTACTCCCGCAAATGCACTAAACCGGGCCTTCTCACGACTCTGATGAAGCTAGAATAGGGCAAGAAGAGAGGGCCTTTGCATATAACCCACCCTTACATGTTCCTGGATTCTCTTCGGCCGACGACCTCATAGTGGGAAAAAAGGACGGTATAGCTCGGAGCGACAAAGCCAGCGGCTCGCCGTTTAGACATACCGTCTCCGCGCTTAGCCTACTATCAGTTGCCTTACTATTTATCTACATCAGCCTAGGAACGCCCCTACCACTTCCAGTATTGACGAAT"/>
                    <sequence id="seq_t11427" taxon="t114" totalcount="4" value="GATAGCCGTCACGGTAACGCCCTTCTCAGCCCCGAATACAACTTTCCCTTAGCAATGAGGACACTTACATAACGCTCTGTCAGCCGTATTTTACAGGAGCGTGTCGAATTAGGAATTGACACGGGAAAGTGTGAACTTGGACGATTCTCTAACGCTGGCATTATCACTCTCCGCCGGGTTAGACGATCGGTTGGCATAATAGACGGTATCCGGATTGGCGTTGACCCGGGACGCTCTTTTCAGAGGCCCGTGTTTGTGGCAGAAGGACCTGTAGTACGTACGGACTTAAGTGAGTGTGGAACACTGTACCAAACAAGTAAACACTACGCATAATCTGAGGTATCTTTACACTGCGTTACTTCACTTTACTGTACCGCTCATGCACCAAAGGATCGGTCCCCTAGGCGGGGTCGGTTATGGTCACAGGTCGCGTTAGAAATACAACCTACCGGACCTTTGTGATTTCATCCGGGTTGGAACGAAGTGCGATGGTGGTCGTTTCTTGATTATGTATGAGTCGCTCTGCAGTGCTGGTCATTTGGCGCGGGTCGACTAAGTCTCGAGCCCAGTAAGCCTACATGCAAGTAACCGACCTGATTGAACGAAAAGGCCTGGCCAGTACGATGATTTTTACAATTTAAACGGGTTGAAAATGCAGACTCACACGCATCATTCTGATACTACGACAATGGTGTGAATTCCTCCCTAACAGTCTGAGCAGGACAGCCGAGTATACTTAAAATTATCGCAACGAGGTGTATTCTTAGCTACGCTAAGAATTGTCCGCTCCGCCTCCTCTGCAGGGGGGTAGTTCGCCTTACAGCGGAAACATGCGTGTTATACTCACTTTACTTGTCGAGACCGTCAAGTGTATCGTATGGCTAAGCTCAGTTAGCGTGCATCCTTCCACGGAATAAACCCATCAAACCCACCGGGAACTGTTATTACCTACAATATTGTCACCACCCCGGGGTTAATGCCAGCTCCCGCCGAGAATAAT"/>
                    <sequence id="seq_t11526" taxon="t115" totalcount="4" value="CGGAATCATCTTGGTTGGACGAAGATATGACGGCCCAGTCACCTCCCTAATAGAAAACATATATAGACGTATCTCTACCTTTCCGCTTTCCTGTAGGCTTAAAAGAATACTACCTTAAACCCTAGTACCCAAATGGAAGTATGCTCACGTCATAGTGTAGGTTCTCCGTAAAACTCCCAGCCGAATACATGCGGACTCAAATCAAGAGAGCCGTAAAATTCCAACACCGCTCACTCAGCACGTGCTTGGTCTCGGCATGTAGCCCGGCTTGTTCTTCTGGAAATATGGACACTGGTGAGCATCAGCCGGCTCTGGCGACGAAGTGCGCCGTAGTACCAGGTAGGCCCGGCGGCCATTGTGTGGACAACCCTGCTACCGCGCATCAGGATTATCATTGCCCTAGTAAGTCCGGTCCCGATTTATGAAGCCGATGAAGCAGTGGAGTCTGGTGCTGAGACGGTCACAGGGTACCACGCCAACAGTTCGTTCATTATCAGCATTTCGTAATATAGGCCCAACCTACTAGTGCTATGAAGTCGAATGAGCCCGCTCGGGTTTCGAGCCACACATGACCGGTTCGGCGCATAGTCCACTCATTTGTCCGTTTATCAATTGACCTGTACAAGGTGTGACCTCCATAACGCGCTAACGAGGGGCTGGGCTTGTAGTATTCCTCTCTGAGACCATTCGCGACCTGTTGCTATTTCTGGGTCTATCACCGTGTTCCACATTCTACGCAGGGACTAGGCCTGGTAGACTAGCCTTGCGGCCCATTCCCCTTTCGGCGCCTCGCACGAGAGTAGACCCGGGCCATGGTTACCATGTCGCGTTTCTTTTGAAAGCTTTATTCAGTATTGCCTGATCGGTGAAGAACGCTCGTTGGCTCGGCCATGCTGAAGGATCCGAACCTTTGGGCTTCACTTACCCGCAGACAACGCGAATCTGCGGACCGTATCCAAGAGATCCCCGGCGGTTGCGGTGGATGCATATACAGAAGATT"/>
                    <sequence id="seq_t11626" taxon="t116" totalcount="4" value="AGCGTGGCCGCTTTTCATAGCTTCGTGCAGATCGAGTCGATAGATAGTTTGAGCAGGTACAAGCTTGCATTTGTCTATCAGCTAAGGTAGAGCCTACGCGCGTTGTAAGGTGAAGGGGACCAGGCCCGTTTTCGTAGATCAACCGTTTCGTCGTTATAATGATCGCACTAGCTTCTGCCCAACTGACGACTTTGACGGTTGCTAAGCTGGCCATATTCAAGCGACATTGTATAAAGAGCTCATCGCATTTTGAGTATATCGGGAATCATGTGCGATGCTTGATTAGGGAATCGATAGCGCCCTATGTGTACGAGCGCGTAGAACTGCGCCAAAGTTAGCCACCTGCGGCCCCGACTCCAAATATAATCATCCTAAGACCGATCCGTGTAAGTTCTCCACGAATAGAGCAGGCGGTCAGCCTTTGACGGGGCGGCTGTTTTGCATTGTTTTTCCGACGAACATACGTTGAAACTTCATAACCACATCCCCTGCTGACTTATAATCAAACGGCGGTCTTCTGTGTACAGTCAGAAAAGGGATAGATAACTGAATCTGACCTGAAAGCCCGTGGAGACAACAGGGGTAATCTTAGGGGTATCGCCTGTTGCGTAGGCTTTAATCGATACATGCCTGCCTAGCGTTGACATGTTTGCGCAATAAAATCTCAGAGGCTCCTGGTGTCGGCAGTAGTGTGATGTTCCCGCGGGTTCCTAACTGTGCCTGATTCATGATATCAACAGGGAATTTCTAGCAGCAACTCTAGTTTGCAACGCGGAACAAGCGTAAAGGGTATGAACAATTCCGGTTGTCCCGCGCCAAGTAGGTGGAATGGTGTCAATTTTGAGCCTCCTGAACCGATTGGCACCGATGCGCGACATATGAAACTTCTAGAAAGGCTCCACTCCCAGTAACTTGCTTAAAAAACTTCTAGTGCATATCGCTACCCTACTTAAAAAATTGAGGCAGAGGACGTGCCCAAATTCAAGAGGACACGCTAAAT"/>
                    <sequence id="seq_t11726" taxon="t117" totalcount="4" value="GACCGTGATTAATGCGTTGCCCCTACACTAGCGATCTAGCGTAAGGCCCAGGGCCATGTGGTCGTGTCGGACTTATTCTTACGCGAGGCTTGTGATCTCTGCTCCGGAACATATCTGTTCGACTGGATGAAGTTCCCCCGTATCGGATAACAGAGCTACTCCACCGGCAACTCCAGGTTCCTGCAAGTGCCACGACAAAGATCAATCCGTACGCAAATGGCTTCTCCTGATATACCTATGCGGATATCTTGCCCGGTACCTGTAGCGACGGGTTCCCCTTCCTGGAGAGAAGATGGCCAGTGATCACAATAACAACCGTTTGAAAAGCAGTTGGGGCGCTAGAGTCCAAGTGGAGCGAAGGATGCTAAGTATGCGAGTCTAGTTACTGGCTGATGATCTGAGTGCAGGTTATATAAACCATCGCCGTGACAGGACTTTAGTAGGGGGTTACAGATCAAGGGCCAAGGCCAGAGCTTATTAAATTACTGTGTCAAATACAATTCTAGGGGTCAGGATACCCTAGGTAATGTACGGCCCCATGCGTAGGGTCGTATTAGCCGCACACAGGTCCGTCACGGCAACCCCCAGTAGCTGGGAGCACAGGGCGTGCGCGCAGTATTTGACCCTTAATGGATGCTTACCGTACGTATGAAAGCTTTAGGATCTAACCGGGTATTTACAAACCGGTATGCGCGGTCAGTTTCGGCATTCGGCAGCTTGTATCAGGCCGCTAGAACTACCTTGAACGTTATAGAACCGCAATTTAGGGGAATAAAAGCAGCCTTAAATAACCCGGGTTACATATCGGACGAAAGTTAGAGCTAGGCAGTTGAGTCGAGGCGTTTCAGCGAGGCCGATTTCGGAATCTACTTGCGCACGAGATCACAGTTATCTATGTTCCATAAACTAAGGAGCCTACCATGCGCGTGCACACCCTCGTTGAACGGACAGCTTATTGTGTCATTCCTCATGTCAAGTGGACGCCGGGACGAGCCAGGAC"/>
                    <sequence id="seq_t11826" taxon="t118" totalcount="4" value="TGGTATAGCAAGACACTATTTGTTAGCCCACCTCCCAGCGAAAAACGGAGACGCCGAGCTGAGATGATCGTCGCCCTTTAATTGCCGCTGAAAGGAACAGCTCAAGGGTTGCACAATCCGGGCCAAAAACCCGCCGCAGCCGCACGAAACTCGTGACACGCAAGTCCGCTTTAATTCGGCCTTGCTGAAATCGCACGAAGTATGTGATGAACTATAACGGATTTGTAATTTGTTAGGGGCCTCTAGATTTCGGGTACGCACACGAGGTGCGAGCCGGCTGCCCGTATTAAGCCCCAGTTGACGAGACAACCTTTGGCTCGCAGATTTAAACCTGATTTCGTTATTACTAGAAGCGCCGACCGTGCAGTAAACGTAGATTATCCAGGTAAAGCCACCAGGGGTATGCCCAGCTATACAATGTCGGCAAAACCAATTTTATGGCGCCGAGAGTTGAATAACGGTCGTGTGGGGGAGTGTCGTCCCAAGCGAAGGCGAACAGTCTGGGCTCTAGTACATGATTCTTGCTATTAGCGTTATCCACAAGCGCGGGGACCATTCAACCGGCGAGTCACTTGGGCTTCGATGGGCCGGTAGATAAAATAAACTCCGAGTAGCGGATGAAATGAATTCATGTGCTCAACATCTTACAGTACGGGCCTGGACCCTGCTATCCATGAAGGAGGGGCCTACGCTGCACCGCGTTACGTGACCTTGCCTCATACCGAGAACCAAGTACCGGGGCTACCTGCGGCTCATCTGGAATTTTGAACGTGTAGAAGCGGGTTGTTACCGGTCCGCCGACGTCCGATGAACTCTAGGGACGTGTCATTCTCTGGCTTTCTTACATCCCGTACCGATCATAAACTCCTTTTAGACTAGATAAAATGGCACAACCCATTCAGAAGCCTACACCTGCGCTGAGGCGATCCGCTTGTGACCGACGAGGAATGAGAATCGTACCATCGTTGTAAGTGATGTGGCTCGTCCCGACCTTAGAACT"/>
                    <sequence id="seq_t11926" taxon="t119" totalcount="4" value="ACTCTAATAAGAAGGGCAAGTTTAGCTTTAGTGTGGTTCGAGAAGTCACCTAACCATACCCGCTACAACGCTCATAATTTGCAGGATACTCTTTTTGGGATTGTTTTCGTGAGACGAGCCCGTCTCGTGAGACTAAACTTCTTGTCCTCCGCGCGATACGTCTCCGTAGAGCAGGGGGTTAGCGTTAAAAATTACACGTACTAGTAACGGCGTTCCTCTGGTCACTCTGAACGCCTAATCATGCGCAGACGTGAAACAGCACAACCCGATGCTAAACACCCCGCAGACGCCTTTAGCGGCGCACCTTCACGTGGATTCGGCGGGTCAGGGGGTATACCATGCCGTAGCTCCTGCGGTTCAAAGGACAAACTCTGCCGCAGAGAAGGTCTGTGACATGACTATGTATAGGGTCATCAAGGGTGGTGCCGTCTCGTCGCGTCATCAGCTAGTCCGTCAGAGCAGGGATTAGAACAGGGTAAGTTCAGTACGCATTAGACGGCTTGTCTGCTTACAATTATGCGCACTAGATACACTGCGTTCGTCGACCATAAATGAGGTGAATAGGCTCACAGCCCGTCTGTGAGCAAAAATTCCTGCCACTATCCCTTTGTGCAAGTCTCGCGATGTGCTATTTCGGAATAGTGGTGCTCGGGAGTCGGACCACACACGTCCTCCCTTCAGTGGAGCATGCATTCGTAACCGCACCTCCGGAATACTTATGCGACCACAATCGATCCATCGAGTCCTTGCTTCTCGTGACCGAGAGCCCCCCGAACGGTTTTTGGAGCATCTCTTCTCGAATTCTCGATGTAGCCCAGGGACAAATCAGGCATGAGATTATCCTTTAATATTCCAGCTTTACCGTCGGACTCGGGACAATCAATAAACTCCCCCTCTAGAAATGTCAATATGATTCTTCTTTGACATATCGGGGGATCCATGATGAGGCAGTACCTTTGTCGGTAACGAAATTTTATCGATTAATCAGCGTATGCGGTCA"/>
                    <sequence id="seq_t12133" taxon="t12" totalcount="4" value="TATTGACACTGCGTCACGATTCCCCGGCAAACGTAAAGCGGCTCCACACGGCCGCCAACCGGCCATACCCTTAACGGCTTGTGGATGGTCTTACACTGCCATGGAAGCGCAGGTTCGTAAACAAGAATTGCTGGATGATCAGTCTATTTGGAATAGGGTAGTCACTATGGATGATTGATTACCTGCCTGGCTGCTACGTGCCCTGGGAAGCCTTATCCTGGATATCCAGCTCACTGCGGGTGGATGTCTTGATAAGGGCCGGGTGCGTTTATAGTAACTACCGCTTAACGAAGATCGCCAGTAGTTAAAATGTACTTCGGACATCACACATTGTACCCACAGGAAGAATCTCTTGGTCAACAACGTAACGAGCCTTTGGGCTCATGGCCCGCTAGATCCAGACTAGCCCCGATCTTAGCATCTAGGGTAGAAGCGAGTTGCGAATCTTGTCGCACGGTAACTGTAGAGCAAAGTATGCGTAGATTATTTAAAAGGTCTCTCTTGCGGGTTCTGGCGAAGCTTTTTAAGGGTGGGCGGTCTCAGTTTGAGCGAAGTGTATACTCGCCTGCCACCTCCAATACAAACGGGTTCAGGTAACTGAACCAACGATCAGAACGAGTCTGTCGTCTCAGACTCGAAGGGGGGCAGAGTTCGGCCTGATTCGCCCGCCAAGGTAGGCCCCGCCTCACGTTCTGGTTGGGCAGAGGCAAAGTCGCCTTTTCACAACCGATCCCACAACACTTACCCGACCCAGGAAATGACATTCACATCCACGCGAAGAAACGAGGTCCCGTTTATCTCACCTTATTGGATATGCACGGGGAATCGATAGGCACAGGAATGAGTCAACCCCGTGCTGTAACCGTGTGGAGTCGCTATCTTTATATATACCCGACGAACTTCAACTGACACAGCATTACCCCACGATCGAGCGGTATGGGCTCGTGGTGGTGGTTTTATAAGACTCTACATCAAATGATTGTTGCACAACGGGCTTACA"/>
                    <sequence id="seq_t12026" taxon="t120" totalcount="4" value="CCTCTACAACCAGTCGACACCTCTACGATCCCTGACAGCAGTAACACTCGATACATGGAACTATCGGAGGTCTCAGATATATTAGTGCCCGAAGGTTGTTATGGGACGAGAAGAGTGTTCAAGCACACTGGCGGTCTCCTAGGTCACTGTGTCATAGGTTTGACTGGTGTTCATGGCGAGATTTTTTCGGCCCTCAGGGGTTCATGCGATGTCCTCCTCGGTATGCGACGTACTAAAATAGAAGTGCCCTACCTGAGATCAGTGAAGATTCCCAATTACACGAGTAGAGACCATCCTTCAACTTTTTAGTATTTGCACGGTAACTGGGGGCGCAGCCCACTTGATCGACTGCGATCTAGACTTCCATGCGTCCCTCGTCGGTTAGTCTTAGACATGGGGGTTGACGAGTCCAACTACACCCAGTATCACCACCTTCCTTCTGCTGAGTGCAAAGTGGTGGATACTTCGATCGACTTTCGCAAGTTTAATTCATCGTAAAGACTGGTCTTTATCGGGATGGTCTTTAGTCCGCGATGGCGCGGCCAGGAGTTGCACAGACACGGCTTTTCGAAACTCAGTACTCCGGGGAGTAGTACATAAAATTGAAAGGGTTAAGTTCTTGTTCGGCAGCCTGATCTTATACGATACAATAACGTCTGGCATGATCTCGCAGATCTAGTGGTCGACCTCCATTTACCGGCATAGTCGAACATCTCCTATTCTTATCCCGGCCTGCTGTAGTAAGCGCCCCAGTCAAAGTACTTGTACGCGGTCATCGTTTCGACTCATGAACCAAGTCTCCACCACCGTCAGATCTGACACGGTAAGAACCGTTCGATGTGCCCACCTTCACACGACTAACACATTTGTTGCTGAGCGTGCGTAGGTTTGAAAACCCTACCCACCGGACCGATAGCTTTTAAGCTGACGCCATAGTGTCATTGAGGTTCTGCCCTTCCTAGCCTGACGCCTATCGGTGGCTTGTACCGGCTGTAGGCAC"/>
                    <sequence id="seq_t12132" taxon="t121" totalcount="4" value="TTTAAGCTTAGCGCGTACCTTTTTTGGTGCCATGCATTCACACTTGCCTAAACCGGTGTGGCCAACGTATAGGTTCGCAGAACCTCAAGTCCAGTATCCTCCCGTGTGGCCCACCTGCGAGATCATATTGATGACTCCTCAATGTCCATGGTATAGGGGCCCTATCTCCCTTGTGACCCACAGCGAGAAGATGTTTTGGTGCGCCGTAGTCGGTAGTTTCTCCAAGAAAAGCCTACAAAATATCGAGCCACAAGGTCTACAGGTGTAGATCACGCGTAACTTGATACTGCCGCTCCTCGGAGTCTGTGCGGAGCAAAACCGTCTATTAATTTTGGGTCCAGACATCTTAACCAAGCGAGATCAGCGCTGTGACAACATTTGAGGGTTGGAAAACTAATGCGACTTATCACTGACTCGAGATTTAATCAACAAAAAACTAAACCACGAGGCCACAGGGCATTACTGGCCTGACATGCAAAGTCTGAATTATGCGTACGGATGGGTCGCATGGTCAAGCCGTTACCTCTTCGCAAGTTGTCGTCCAAAATGTGGGTAACGGGCAGTCAAGAAGTGCAATTTCCTCCAACGGGCAACGAGTCTCCGTGGATGGTTGAATGGAGTGAAAGAAAAGCGAGGGATCGTATGGTTTATAACACACAGCGCCAGCCTGATCATGTATGCGAGCTTCACAGGCATCGGACGTATAATTGCAGAAGCCCCCAGGCAGGATATATAATTCGCCGTGGGCTTGTCCAGTCAAAAATAGAGGAGTGGCCGGTTCCTACACTAAGGTCAAGTGTGTGCCTTTTGCCCGGTTGAGGCCTTCTTCGCTTTTTACTAATAGAGTATATATCAATGCTATGCGCTAGTTAGTTACAATCCGTGCAATTGCAAGCCGCGGGCAGGAAACATAATTCGTGATCTCAGCTTTCCAGTTTATGCGTTGTGAGTTATCTTACACCTAGTGGAGTCCGACTTTATGAAATCGTAAACTTGGGGC"/>
                    <sequence id="seq_t12228" taxon="t122" totalcount="4" value="GAGGTCTGTAATATGACCCAGGATATGCTCAAGTGCTGTATGAACCAATGGACCATAATGAATCTAATCGTCATAGAAGAGGGAGGGATAAAATTCTTGGAGTGGCCGGCTGGTAATTAGCTCCAAAGACCATTAAGCTAACAGGATCTTCTCAAGCAACTACGTCAGTCTCTGGGTGAAGATCTTTCAGGAAGATGGCGTAGTTTTGGGCCTAACACGGTCTTGTGTGCTTATGATGTACCAGACGTCTGCTGGGTATTAACAGAGGGCTCAAACTCGCCACGCTGGTATTCCCTGAGATATTGTATTACGGGCTTCCCCGTAACTCTATGGCGGTCCATAAGATTCGCATGAGAACGCCACTACCTACAAATGGGTACCCCCGATAATCCACCACCCACATTGTATTTAAACAGCGGAGCAGACTCGCCTTCAGCGTTACGAGTCATATACGGGTCGTGTCCTGAGTGACGGCAGACAACGTCCATTCACTGCCAGGCTCTTTTAGGGCTGGACATCAAAGTGGTTAGGATCATTACTTTATAAGGGGTAAAGGTCAACACCCTCGGAAATAAGCGACAACCGGTCTAGTTTGGAGAGGAGGCGTGAGGCAAACGAAACACTTTTAATAGGCCCGATCACGAAGGCAAACGTTGCTTGGTATGCAAGCTTGATAACATTAGAGGGTATACTATATCCGGCGGTGCGAACTGGCAACTGTGAATTAATAATTAGAGACCTCTATAATTCATGGATCTTGGCGGGTACGTAGGTGACCAGAATTGGTTTGGGACACCAGTCCTGCATGGTGACAGAGTGTTATATTGCATCGTTCCAGGAGATTTGCCGACGCTAATGAGAGATTCGAGGTTCGGTATGCGTGCTGGCTACGGAAAGTACCAACGCTTAGCCCGTAGCAGCAACGGGAAGCTCATTTGCTTGTAGAGTCTAGGGGCGTTACAGCAACCTATCCCTATTTCCTCGGATATAGAATCAGTTT"/>
                    <sequence id="seq_t12326" taxon="t123" totalcount="4" value="ATATATTCTAAGAGTGAATTGTCATGAGCCTCCTGTCTGATTGAGTCCTGGCTAAGCTTTCCTCCTACTCTGGCGAATGTCAGCTTATCAGTAACGGATGTAGCCGGAATTAGTGACCAGGTAGATGTTGTACAAATAACAATGCAGGCGTTCTGTGAGATTTAGAGTCAATGACCCTCTTTAGCAGTGGGCATAGGACGGATGGTTTGTCGCCCAGAGCTACGTCGAAAAACCTGTTGAGTTGCCGTTGGGGAGCCAGCCAACGGGAACACCCTAGAGCATGATGACTCCTCTTGAGATAGATTCATAGGTTATTAAACGCAGGGCAAGTGCGGTCGTAATTGTATAATCCACTCTCAGACTCCCATGGGTAGTCAACGCGTGTATGTAATTCCGCGCATACCAAGTGGGAGGTCTGATATACCCGGACTCAATTGCGCCTGCCTCGGTTCCAGGGGAAATAGCCCTTATCACTCAACGATTCCAGTTGCAGAATCTAGTCCTGGCGGGGTTCAAAGTGACCTTATGGGACGCCATGATCCTGGCCCAAAACCAAGTCGAGGCGGCCCTCGTGGACCTAGTAAGAACGAGGGAGGTGCACCTTATGAAGAGACCCTCGGTTCAAGCGGTCCGTAACCTAGTGCACAATCATTACTATGTGGTCACCTATTGCGTGTTCAACCAAGCAAAACTTAGTGCACTGCTATTCGGTTTAGATAACCCGCATGAACCATATCACCGCTTGGACGCCTATAGCTTCCGTCCAGGTTCACTCTCTTTTGTTACAAGGTGTACGACAAACTTCTGAAACCGTTCCTGCCCCTCCCTCCTTGTCTGCGTTCGACGGGCAATCGTGGACTGCGACGGCCGTTGGGATGAATCAGATACTATCTTCAGGCTCGGACCATATGTACACCTTAGGTGGAGTGGAGGTGTTTAAACTTCCAACAAGGTCTACCAGTCCCCTTAATCTCCCTTAAAAAGGACCAGGTCGCGGCAT"/>
                    <sequence id="seq_t12426" taxon="t124" totalcount="4" value="GTCGCGTGTTGACAGCGGTTATATAGGGTATATCCATTGGTCGCCGCCGGAGTACCCGATTATTTGCGGGTCAACGATTATAAGGGGTACACAACCATACCAAAGTCCCTAGTTAGAAACCGTACCGTGTCTCCGGCTAAAGGGTTCAACTAGAAAGGCCCTAGTGTTGGAGTACATGTATTTGCAAAACCTCGATTGACTGGTCGGGACCTTGGGCAGCTTGTATATATTGGGTTAGGGGCGGTCAGTCAGTGAGTTCGGTGCGAGTGATGTAACCCAATCTGCAAACCTAAAGTTGCCTCTCGCCTAGTATGATCGGTTGTTTGAACGTGTGACAGTCCTAGATACTACACCTCCATTTATTTAAGGGCCATAAATTAACCCCTCTAACATCTTCGTGGTAGCTCCATCAGCGGTAGTTTGCGAGTCAACGTTCACTTTATACAATTCGTGAGACCGGGTATGTAAAGCCGACTGTCAGTGTGTGGACGGCCAGTGACCGAGCCGGTCCTACTTCATCGCTCGCAGAGTGAATAATTTTGATAACGAGTCCTCCGCACCCGCGTACGGGTGTGGTTCCGCTGGGCCACTACCTTATGCAAATGTGCTGTCGCCGGGTCGGGTAGTCCCATTTGATCGGCAGACCCCTCTGAGTTAAAAGACCGTTTAGTTTATAAACCTCCAGCCCGCCCCAAAGTACGCGGTGGCCTTGTGTTATTTGTGGCGGCAAATCCACTATAGTGAGCCTTCCTTCTACTCGGATTTAGGTTGCTGAGGTCAGGCGCGGTGAGCGTTGAGACGCAGCCACACGGTCCGTCTTCAGGGATGACCGAGGGTCGCCTGCTTGATATATGGGAAACAGGAGTATCTAGGCCGCACTATCAAGCGCAGGCGACACCCATTTGCTATTTCGGTTTACGGCATCATAATGGTAAGACTTACGAGGCTAATTTTATATGTCACACCTTATACACCCTGAAACCTGACACAATTCAGACCG"/>
                    <sequence id="seq_t12526" taxon="t125" totalcount="4" value="TCCAGAGATGCATATGCGACGACCAAGCTAAGGTTTCAGGCTATGCTTGGTTCGGCGAGCCTCTTCATCGACAACGACTTGACGCTTTTCATAATCGATGGTGGAAGACAAGTACCTTATAAGAGCACCAGGCGAATTCGCTCTTACACTTGATAAGATTAGCGGCCGTTCATGTAGGCCACCGGCTGACTCCGACTATGCCGGGGAATTTTGCTTGCGAATATGTCTGACTACCGGTGAGATCCTGGGCCGCATCCGCTTGGACCAGTGTCAGTTGCTGCCGTGGGATATGGATACTGACCACGTTCTAAATACACACGTCTCCTGGCGCAGCACGCTGTGAGACTGCTAGACTGGGGCCATACGAGACCGTAGGGTGATGTATTGTCCAAACTATGCTGTCGTCCCTTAATATGAGCAGAGACGCAATCACCGAATTTTCCTTCAGATTGTCCGAGTTCCTTTTGAACTCGCATTCGCCGTAACCGGGAATAAACGGTAGCTAACCAACCACGACCCACAGTTTCTACCTTCCTAAGGTGATCCGAGCTACGTCCACGATGACCGTCTCTCAGAATGGTTGAACTAGATAGTCACACGCATTTTTCAGTTTTACCTGGGTCTCGGGGCTACCAGAGGCCGTAATACTCGGGAGCCACGTGCACTGTAACTGCTATTACTCCGCATGCGATCCTCTAACCTCAGGGCTACGGGCTCCTGCCAAAGTGGGACATTGTTCACTTTACTGACATGGGATTCTCGTGTTCAGAAAAGACTGCGGCCCGTGAAGCCAACTACTTCCCCTGGCGGGTATGACTATGATTGGTTAAAGACCGGCCCCTCATACCCGTTTAAGACATCAACCTGACCACAATTTGCCCTTCATTCGAGCCGCAGGAATCCCTACACAATAGGAAAAGCCAACGCTCCCACATGACCTTGCAGTTGTGGTACAGGCGTCTTCAAGCTGGGGTCCTGGGCGACAGGAGACGGTGATATT"/>
                    <sequence id="seq_t12626" taxon="t126" totalcount="4" value="GAGGTCTGTAATATGAGCCGGCAGATGCTTCTCTGTAGTCTGTACAAATTAGCGCTTACTAACCGTGCCCCCACCGAAGCGGAAGGGCTAAACCTGTCGAAGGGGCCGGGTGTCAGCCAACTCCATAGCCGTTTAGGCTAGCCTTCTCGTGTCAATCAAGTACTCCAGCACCTGTGTCAAGAGATGTTACGAATAGGTCCCTGTGTTCGTTGTGTCACCGTCACGAGTGCTTTAGATTGGCTTGGCGTCTGATGGGTATTAGCTGGCGGGTCTGGACCTCTCCGATGGCGATCCCTTTGACATTGGGTAACGGGCGTGAGCGTAGCTCGATGGGGGTCCGAGGATTGCGCATGACTTCGGCCCTAGCGACTCCCGGATCCCCTCGATAATATTCCTCGCATATCGGATGTCAATTCCGGCGTAGACTCGCCACCTCCGTTACGGGCGATCGCGCGGTCGTGTTCTGTGTGACGCCAGAATAAGTACTAAGCGGGTCCTGCTCGCAAAGGGCTGACGATCAAAGCGGCTAGAATCATTACTTTACAATGGAACAAGGTTCCACCACGCTGACAGTAAAAGCAAGAATTTTAAGAGGGAGAGGAGGCGTGACGGAATCGAAACACTACCGATATGCCTGATCGCCCAGGCTACCGTGGCCTGGTATGCTTTCTTTATTACAGTATGGAGTATACTTTATCAGGAGAGGCTGACTAGATACAGTGTATGAGTAATTAGAGGCGACCATGTGTTGCGAAGTTTATCGGGGCACCATCTGTCCCTAATCGGTCCGGGATACAAAACCAGCCATTCTGTACACTGTTATATTCCATCATGCTAACAGATTTAGCGACGATTATGGCAGGTTCAAAGCTCGGTATGAATGCTGGCTAGATGAAATACCCACGCTGGGCCGGTAGACGCGTCGGGGATCCTATCTGCATGTAGACTATAGGGCCGTTGTAGCATCCTAACGCAATTACAGCGGACTCCCGCTCCGTTT"/>
                    <sequence id="seq_t12726" taxon="t127" totalcount="4" value="GATATCACCATGCTAATCGTCCCTTCACATTGCTAGAAGAATTGTATCTCCTAAAAGAGAAAGGGCGCATTCTACGCAGTCAAAACCACTTAACCGAATCGGTCCTCATGTGGGATGTTAATGCTAACGGTAACATAAGCGCTAGTCTCGGAATCGGTAATTCACGCACTCATGGTCCTTGTGTGTAAGGCTGTTTTGGAAGTACCTATAAGCCGTCGAACGGTCGCTTACAACACTCGAGTAGGAACTAGGTTGTCTCGTATACCAATTTGAGTTTTTCTGAGCTGGACCTTGTATTTACCATTGTACACTCCAACAGATCCTTTCTTTTAAACACGGAGCGAGCGACGAAGGGCTCCGGATGGCGAGGCTACCCGTCGTAGGCGTTAGCAATCGTCCGCGCCAAGTCGTAGCTGAGGTTATCATCAAAGTTGGGAGACTCTGCGTTGCGCCATCAGTTGATTGAGACTACTGCGCATCGGACTTACTTTCTCGCAAATACTGGCACAGGATCGAAGTTACATGTCTCGCCCTCGCTATCTAACGTACGTACGTACAAGCAATTCCTACAGTTTGTCCAAAAATCCTCAGAGCCTGTGCGCAGGAAGGTTATAGGTGACATTTTGATGTTATCGAACAACGTCTCCGACCCCAGGTCAATAGAACCCACCATGCGAATACCAAGAGAAGCTTTTAGGAGGTTCCGGAACCGTCTTTTCGACCCTAACGATCCTAGTCCAGATGAGCTAACCGTTTAATATATTGCGCATTAGTAAGAGCGTCTAGAATTGCTTCTTTTTCACCAGCTTCCACCTCGATTATGAACTAGGTCTACAGACGTTGACACGCCCATAATCAAGGATCTCGGAACGCCTTCGGAGCATAAGTGCAAGATCTGTCTGCCAGAGTCCTGTACTAGAAGATCGTACGATGGGGGTCGCTGCGTGCATATACCATTAATTGCGCTAATAAATCAAAGCAACTTCCCGAATCCTTCGCC"/>
                    <sequence id="seq_t12826" taxon="t128" totalcount="4" value="GCCACTCGCCTCGGCCTTGCAGCAACGCCACAACGGGTCCGTTAAATAAGGGAAGGGGGGGCGGTTTCCCTTGGAGTACTCAGTAAGTGTGATGATGTAAAGAGAAATTATAGGAAAAACATCACGCCAGAAAGGACAGTATATTGTTGGTTATCCTGATACGCGGACGTGTTGAGGTAAGCAGGTGCATCCCGCCACTGGTTGGATAAAGGCTATAGTGTGCGTTGTAATCCCTATCGGGCGGTTTGGCTACCTACCAATGGAGATGGTGATGGTCCCTAGTGTGCAAAACACTTATCAACCCGTCAACATAAGGTCTTACATAGCATGGGGAGTCATCTTGTCTTACCGAGAAGCGAACACTGAATTGGCCCGTGGTAATTCTTTATTTCGAGCTCCAGATACTAGTTTATCCGAACTCAACATGATATATGTGGTAGGGAGCCTTATTGGTCGTTTTAATCAGTAGCGCTCTTTAACATTTGTCGATCATGGTTCATACCTACAGTTCGATCGTAGATCTCCAATACGGAGTGTCCTTCAAGAGCGTTTGACCATGCAGGGCAGCGAACGTGGGAGTGACTGAACGTCTTCTGATAACCCAAAGGGGCCTCCGTGTTGGGGAATCCCTAACTCATGTGCCAAGAGCGCAGATGCTAGGGTACACTACTCCCCTAATTACACCAAAGTGTTCAAGCAAGAGCGCTAAGCAATAACAGGTGACCACCGATTGCTCTATGTCTAAGGATATCTGCTCCACACACTAGACGGTTTTACGCCGTTGCTAAACCGCCTAGACAACTTTAGAGCGGGAGATAGTCCGCTTTAATCCAACGAGTATGAGTGACGTAATCAACCTTCGGGATGCCTACAGGGGAGCCGCACTGTCTGTCTTGACATCACAGCGTGTCCATATCAGGTCACCTCAGTGAGACCTATAGTCGGATGCCCTCTATTCACCCGTCACATCACGGCTACAAACTGTTGACACACGAAGTAC"/>
                    <sequence id="seq_t12926" taxon="t129" totalcount="4" value="CAGTGAGATAACTGACGATTGACCGCGGCCTTGAAGCATATGGAGTATCTAACCCTTACGGCTTTGAGCGGCGGCAGCAAATAAGTTTCTCCGCTACCCTGGTGGTAGACACTGGCGTCGACTTCGTCTAGGTAGGTGTTATATAGAGGAAACCACGATGGAGCCGATGGCGGGCTGACCGATTTTTTGGCTAGTCTAACATTGGTGTAGGCCACTCCTATTCCGGCCATTATTTGTGTGGTTTGCGTCCTATCGTCCTCAAGAGTGTAGTAAGCGTCCTCTGGTTTCTTTCCAATGTAAGTTACTCGCCATTACGTGACTCTCCGCGCTTGACGTCAGCGTAACAAAGTCACGATGTGGGTCGACCTAAATCGCGAATCATATGCTTGTGGCCATAGGAATTCCTTGATTGGCTTTTGACAGAAAATGCAGATGTAGAAGCCGTCTAGCGGCCAAAAGCACCCACATTTTTACCGGAGATAGAGCAAGCCCGAACCAATTCGTTAAGCAGAAAATCGAGTCGGTAACGCATAAAATGTTAAAGATCCGGCGTGGTGTGGAGAGGTCGCCTACCATTTCGATTTGATCCCTAGCGCAGTTGAAACCTCGGGCTGTCGTCATCAGTCGGGGTCAACAGTAAACGCTCTCAAAGGGCTGGAATGAAGCAGCGTAGATAAAAGGGATTGCCTAACTGTCGGCGACTGGTTATCCAACTGACCGGCACGTGAGGAAAGTTCGCTGCCACCTTTGGCAGTGCTTAAGGTTGGAGTCCATATTATGTGGACTTGTAGCCCTCGACTGGCCCTGATGGTTGTCCCTCACAACTCTATGGTGTCCATCTAGTTAACCCCGCTACTCTGTGTCGAATGTAACCTGCAGAATTTGGCCGCACAGACACGCCTCAGTGAATAGAGCTGAAGTATATCATTTACGATCCCGCCGTCATAAAGCAGTAAATTACTTCCCCCTGTGTCTCCGAATAGTCCCTGTGAGACCCGAA"/>
                    <sequence id="seq_t13130" taxon="t13" totalcount="4" value="AGTTCAACCCTCGTTATTTGCAATCAGAGAGGGTGGGGCCTTTCAGTCAGACCCCAGCGGTCCTAATTTCAGCCCGAGTTGAGCCGTTGCGCTAAAATGACTTGGAATGGGCGAAGGCCACCCGCCGAGGCAATGTTTGCATATTGGTGGCGACTAACATACGTCCAAGTGCGGAGGTCCGCAAATGCTGCCCGCTTCTTTTTTCGTTTATTAGTTACGCTGCTGCCACCCCCCCAAAGAAAGAATGCTATGGTTTCCATTCAAGGAGGGGTTGGTTCTAAGCATACAATCTAACCATTTATTCGTAAATCAGCTTATACACAGAGCGGCCCGGCTTTTAACTACTCCTGAGGAATCCAAGTAGGAAATTACCCTCGTTATGTCAGGTTATGGTCAGCTAGTGAAGCTTTGATGTACGGGGCTCACGCAAGCTGTGCCCCCACGCTCTATTGTGGGTAGTGCGTGCAAACGGAATCGTTTAAGATGGGTGCGTAGTTTATTCGGTTACTTGTCGTGATTCTTTCTAATTCCCATGATCATTGGACCGGCCCGTGGGTGATGAGGCAGTACTCGTTTGCAAAAGCCGATTTGATCTCAGATGACCTAGTGCCCCACGTCCTAGAGTGACGTATAGGCATACCCCTTGTGCGAAGAGGACACGGCACTGGACAGCTGAGATACGCCCGGTTCAAAGGGGGCTCTCTGCAATTGAACGGCTGGTAGCCATCTAGCACCGTTGCCACTAAGTTATAGGCTTCCGGACTAAGGTCTTTCTCCCTCGCGGAGAAGCTCTCGGAAGTCCGGACTCCGAGCTTACGTGCGGGTTCTTAAAGGCGGGAACGAGCGATCTACTAAACCAAATAGTGGTTGACCGAGTTGTCATACACAAGGAAGATCCGTCGCGGGGCCTCACTCACAAATCAAGTCTGGCCTCGCGAAAGTAGGCATCCATCGGTTCCGAGCCCTGGCGATATCAAGTGACCGTTTAGAGACCGCATAC"/>
                    <sequence id="seq_t13026" taxon="t130" totalcount="4" value="GCTACGGCTTCGCCGCGGTGTTTTACGGGAGATACCGTTGTCGCCGACACACCACCTTATTTTTCGTTCGTCGACGATTAAAAGACGTACGCGAGTATGCGGAGTTCAGATCATTGGCCCAGTACCATTTCTAAGGCAGTTATTTGTATGTTCAAGCAGACGGGCGTGGATGTATAAGTAATGAGTAAACTCCTTACGTGTTATCAGGGCCTTCGAGCGGTTGGGTAGATTGCGATAACGGACTGAAGTCAATCAAGGGTTGCCGAGGGCTCGAGCCCAATCTGTCAGCGCACAAAAGCCTCCGGAGTAGAATGGTTGCCTGTTTTAACCTATGTGAATACAATACATTACAGACCAAGCTCTGTAAGAGGAGTAACTAAACACGGCTATCGACTTCCCCCTTGCTCCAGGGGGGTAAGCCTGTGAATTTCTCCCTACTTACGACCAGATCTGAGACAGGCCATAGACACACAGCTGAGCCTGGGAAGTCGCTGATGGATGCTGTCGGTCGATCACAGTCGGCTACACAGAAAAGAATTGCGCTAGCCGTACATCCGGACAGAGGGACGAAGGCAAACCCGCAGAGCTGTTGTTATATGGAAACATCCGGATGTCCCCTAAGCTCGTGGCACCTGCTCGTAAGGCCGATTTGACTAAAAACACACGTAAGATTATGTCTCTCCCTCAGTCCCTAACTTGTGCTTTGGAGTTGTATTGTGTACTCCCGCAAATGTACTAAACCGGGCCGTCTCACGACTCTGATGAAGCTAGAATAGGGCAAGAAGAGAGGGCTTTTGCATATAACCCACCCTTACATGTTCCTGGATTCTCTTCGGCCGACGGCCTCATAGTGGGGGAAAAGGACGGTATAGCTCGGAGCGAGAAAGCCACCGGCTCGCCGTTTAGACACACCGTCTCCGCCCTTAGCCTACTATCAGTTGCCTTCCTATTTATCTACATCAGCCTAGGAACGCCCCTACCACTTCCAGTATTGACGAAT"/>
                    <sequence id="seq_t13131" taxon="t131" totalcount="4" value="TATCTAATAAGAAGCGCAAGTTTCGCGTTAGTGTGGTGCGAGAAGTCTCCTAACCATACCCGCTCCAACGCTCATAATTTGCAGGATTCTCTTTTTGGGAGTGTTTTCGTGATACGAGCCCGTCTCGTTAGAATAAACTTCTTGTCCTCCGCGCGATACGTCACCGTAGAGCAGGTGGTCAGCGTTAAAAATTACACGTACTATTAACGGCGTTCCTCGGGTCGCTCTGAACGGCTAATCACGGGCAGACGTGAAACAGCACAACACGATGAGAAACACTCCGTAGACGCCTTTAGCGGGGGACCTTCACGTGGATTCGGCAGGTCAGGGGGTATACCATGCCGTAGCTCCGGCTGTTCAAAGGACGAAGTGTGCCTCAGAGAAGGTGTGTGACATGACTAAGTATAGGGTCAACAAGGGTGGTGCCGTCTAGTCGCGTCATCATCTACTCCGTGACACCAGGGATTAGAACAGAGTAAGTTCAGTACGTATTAGACGGCTTATGTGCTTACACTTATGCGCACTAGATACCCTGCGTTCCTCGACCATGAATGAGGTGAATAGGCTTACATCCCGTCTGTGAGCAAAAGTTCCTGCAACTAACTCTTTGTGTAGGTCTCGCGATGTGCTATTTCGGAATAATGGTGCTCGGGACTCGGAACACACAAGTGCTACCTTGACTGGAGCATGCATTCGTAACCGCACCTTCGGATTACTTATGCGACTATAATCGAGCCATCGAGTCCTTGCTTCTCGTGTCCGAGATCCCCCCGAACGGTTTTTGGAGCGTCTCTTCTCGAATTCTCGATGTAGCCCTGAGACTAATCCGGTGTGAGATGATCACTTAACATTCCAGCTTTACCGTCGGACTCGGGACAATCAATAAACTCCCCCTCTACAAATGTCAATATGATTCTTCTGTGACATATCGGGGGATCCCTGCTGAGGGAGTACCTAAGGCGCTAACGAAAATTTATCGATTAATCAGGGTATGCCGTCA"/>
                    <sequence id="seq_t13228" taxon="t132" totalcount="4" value="GAGGTCTCTAATAGGATCCAGCAGAAGTTCTAGTGATGTAAGTACAGATTTGCTCTTACGGTTCGAATCCTCACGAAAGAGTTATGCCTAAACCTATCGAAGGATACGGGTGTACGATAACTCCAAAGACCATTAGTCTAGCAGTCTCTTGTCAAGCTTCCACTGCACCAGCTGTTTAAACAGATTTTCCGACTAGGTCGTTGTTCTCGGACTGGAAATGTCTGGCGTCCCATAGATTATCTTGGGGTCTGATGGGTATAAACAGGGCAGACTAGTTGTCTCCGATGTTCTTCCATGAGCTATGATATTACGGCCATCCACGTAACTTTATGAGGCACTCGAAGATTCGCTTGCCATGGGCCCTCCCGCCACCTTGCTCCCTACGATAATGTCGCACGCATTAAGTTTGTAAACAGCGTAGCAGGTTCTCCAGCTACATTACGGCCCTTCGAGCGGTCTTGTTATGTTTGGCGACAGACTCGGTCGATCGCTTGGCCAGCGCGTTTCGGGCTGATCAACAAAGTGGGAATGATCAATACTTTATAACTGGGGAAGGTTCACAATCTCTGAGAAATAAGAAAGGAATGCGGGTGTGTAGTGGTCGCGTTACGAAATCTAAACACTGCTGATACGCCTGATCAGGCAGGGTACTGTGGCGAGGTAAGCATGCTTGCCTGCAGTAGGCTGTATACTTTATCTGGGGAGACTTACTACCTACTGTAAATTTTTAAGGCGAGACGTACGTATTTTGTGGATCTTGTCGGGTCACTGGGTTACCCAAATAGGTCCGGGACTCAAGACGTGCAATTCTACAGTGCGTTATATTACTTCGGCCTAGGAGATTCAGCGGGGCTAATGGAATATTCAAGGATCGAGACGCGGGCTTGGTACAAACCATACCATCGGTCCGACGCTAGCAGCATCCGGAAACACAGTTGCCACTGGATTACAACGCGGCTGCAGCAGCCTATCCCTATTTATGCGGATTTAGAATCAGTTT"/>
                    <sequence id="seq_t13326" taxon="t133" totalcount="4" value="GACGTTCGACCAGCCTCGGGAACATTATGGACATACAGAAGCCTTTCAGATAGGTTTTGCCAGATATGGTTTTTATGGACCGCCGGCAGACTTCAGCCTTCCGGTCCGACATCTTAGGGTCTCGACAACCGAGCCAAACACGATCCGAGTGAATCTCCCTGTGACAATTTGGCGCCGCACAGGCTTCTGCGAAGGATCCTTCCCATAGTATCGTTGGGGACAAACGTTCTACTAAACATAGTTCAACTAGAGCGGCGGAGGGGCAGGCAGCTCGGTATGTGTCACTTCGCACACGTAGTCAACTTGACGCTCTAGCCCGCAGCCCCTAAGAAGGGTTGCATCCTCTTAGCGCGCGCGCCGTAGTCAGCCACGGGTCATATCCCCAGACATATTTAGTGCTGCGGACGGCAACACATGAGTCCACTTGGTCCAATAACTCCTTACCTAAGGCCATAGCGCCTCTCGTTGTAGAACGAGAGCAGGAGAACCGCTATCGCATACGGTTAGGTAATATTTAACGCTCCACAACCCTGGGTGCCTTGATGAAGACCCAGAATCGACTCTAAGTAAAACCAATGAGGGGCCTCGAGGGTTTTCTTCCCGGGGCCCTGGATACTTGGTTGGAGCATCGACCCTGAGGCGATAGCAATCGGACCCTCCTTTTTAGACCTTGTAGTGGTTTATCACTCACCATGGTTCGCTGAGTACTCCCCGTCCTGCTGCGACCTTACACTACGTTGCGCAAATTCACGGATTGCCAGACTAGCACTCCCTTGCATTTTGGTCAATGGCTAGGATAAATGCCACCCGCAATGCGAAATCTCGGGTGTTCGTGTTTTTTACAGCTTGGGCAACGGTTTTGCCGAACGCCCACTAAATCTCGCGCGTTCTTCATGCCGAAAGAACGACGTAATCGATATCTACGTCGGATCTGTAATTAGACCACCAAGATTGTGTTCGCCCTGGCCTCCGCTCATGTCTCGTGTCCGGAGGAGACGAC"/>
                    <sequence id="seq_t13426" taxon="t134" totalcount="4" value="TACTGTGTAGAGCTGGGAAGGCGTGGTCTATAGCCCGGAACATCATGTTTCCCCCGTCCGATATCACGCGCGGCCTCAGCATAAGAACCAGGGTTAAACAGGGGGTTGAACATGTGTTGATGGCCGCTAAATACTGATTATCAGGGCAAAAGCTCTTAGTTGCACTAGAAACAATGCTACGATCTGCCAGGTATGCCGTGACAAGTGTACCCCAGCCAGCTCTCGTCCCTGAGAATTGATCTGTGCCACTACTTGTAGGCAAAAGTGGAGAACCCTTCGGTGGCGGGCAGCGAGCTATGAGATATTCTAACACACGTCAGCAGTCTTGATTGACGAGATCTTAAATCAGTTGGAGCTCGCATTTGCATACATCTCAAACTTTTCTGATGTGCTGTGCCCGCTGATTACAAGAATACTCCCTTGGATTCGGATGGTTGGGCTACTGCGACCGGGCGCACGCCTGCGTCGGCCTCAAGCAAACAGACCTTATCAGAGACTATGCCCTAAGGCTGACTACTTTGTCGAAAAGGTTCTCTGGTAGTGGATCCGGCATGGGTTCGCAATCAGGCCTGTCTCTTCAAAACATACTAGAAAAAATTAGCACCGTGAGAGATGCAGTCTGAAGCACATAACCCTAAACGATCGCTCTAGGGTTTTTCTCCAAACCCCGTACTTGAGTAGGCGGAAGTACCTACCGACCGCAAACTGTCCGAAGGCCATCCCCAGAGGCACAGCTAGAGACAATGGCTAGGAGTACATCTTACGTATCAACTAAATACTGTGGATGCGGTTCTTATCGCCCTAGTAAACTTCCGAGATGGAAAGGTAAAGGGGTATTAATTGCCACCGCCGATAAGCCTTGTATAATCCTACCTTTTATCTGTTGGCTGCCGGTACTCCGTAGACGAAGGGTGACAAAGAAGCAGAAACATTAGCAGCCTCCCGGCTATCATGATTTTGGATCGCTTTAATCCCCGAACTTATGGGGACGAACAAGGGT"/>
                    <sequence id="seq_t13526" taxon="t135" totalcount="4" value="ACTTAGAAAGGTTTGCTTTCCATTCGTCAGTGTGCTTGATTCAAAGGACTCGCCAAACACGGGATTAGCTTAAAGGATTCTAGGCGTAACAACAGAAACGAGAGGACGAGTAGCCTTATGCGAAATGTACTGTCAGCGGATTCTTTTAAGGACGGCCAGCCATAAGCGGATCTAGACGTCACTCCAAACATCACGCGATCACAGGGGACAGGGATAACGGGGCAGTGTTTGGTCGAAGGGCTTGTCCCCGTATCGTATTTCGACACGGGGGAAAGAAGTAACTCACCTTTGTGAAGAGTAGCAACTGTTGGCACGTACTGGGCCATTGTATGAGTTGCTACGCTATTAGGCACTTTTTTCCGCGTGCAAGCTGTTGAAGCGGGACGGTAACCCATAAGCTGATTGGTAATTACGCGCCTATGTCCTCGTCCGGTGTCGGGCCCACCCTTGTGGAGCCGTCTTCCGACTAGTCACTGGCGGACACAAGGACCCCCATCGGTCCACCCCGCGTTTATTGATAGTGCGCCAAGGAAAGCTGATCACTCACGCGGACTTTATAGCAGGTGAAGGGGGTGGCCACTCGAGGTTCATTTCTCACCCCCATGTCCATACAACCCATCGACTGGAGACGAGCGTACTAAAAGATACCGGATGTTCCACGCAGTTGATGTGCGTTGGCTTGTGCGTCAGCCCACCGCACAGTGTGTCCCCTGCCGTCCTCTCTAAGCCTCTCCGATAAGAATCCTCTTATGCCTAACTGTACACAGCAAGATCTCGAAACGTTTGTACCTTGAGTGCAGACACCGAACCGTCCCGGATCACGAGGTGAGCGTCCACAGCGGCTTATCCTCTACTGCTACTCGATCGGACTTGCAAAACTCATAAAGGGGAAAGTAACCGCTTCGGGAAGAGAGGCGTATGCTGTACCCAGATAACGGACGTTAGTGCTCAAACTCCCTTCGGACTTTACTTACCCCCCGGACCGCCTTGGTACAAAAAC"/>
                    <sequence id="seq_t13626" taxon="t136" totalcount="4" value="CCCATGTTTGGGGACTTTGCCCCCAGACATCTCCCGCTTTGTGGCGGATCCTGACAGGCACGGAGAACGTGGTGACTTACAAATTATGGCCCGTGCAATCCGGCCGTATATAGCTTCAATATCTTTGGCCGTTATCCACGTTCTTCTCGAATATTGAATTGAGATTGTACTGGATGAATGACTCTGATAAGGACGTAAGTGCGAGACCGAAAGATTTGCGCGAGGAGGGGAGGGACGAGTTGGCGTGAATTCCCTTCCGTAAGCACCATCAATCATCTTAGGCATTTTGAGCTCCGTTAAGGCCTTCTTAACTACCCCCACTAACCACTAAAACGTAAGATTACCAAAGGATCCAGGGTAGGTAGTGGAACTCCTCAGGAGACGGGTTCCCCCGGCCAGTAAGCAAATTCCGGTGACTCGCAGTTGAATTTTCGCTGTATGGAACCGGAACGCCTTCATTGGGAAGTCAAATGGTAAGTCGCGCTAACTCCGTCGCACACCCAGTTCCACGTAAAGGAGGCCACTGTGGAGGACAACTAGAGAACTTACTACTGTCACCAGTCGTGAAGCGAGTAAATGGGCTACCCGTGCCTCCAGTTTTATTAAGGTGGAACTTTGGACCAGAGTCCGGACGCTAAAGGGATATTACGATTCTGAACACGCCATAGCTGAAGAACGTTCCGGTCACGGCCCAAGATCCAGAATATGTGTTTCACCTCGCGCGCTTTACTCTCGTAGTAATTATTGCGTAACGTTCGCTCCGATCGCTATAGCGAAAAAGGCCCCCGGACCGCCTACTACCAGTCAGGGCATAGGAAGAGGAGCTTGAGCGATAAAGTGCCGGGTCATCGAAGCGCTTTCTTGACAAAGACGTATCATGAGCTAAGTGCCCACTATTTGCGGGATTAACCCACCCACAAGCGGGCATTTTTCCAATGGGGTACGTACCAACTTAGCCCGCCCGGAAGTCCCAACTAGAGCCGACCCATTAACGCATTAA"/>
                    <sequence id="seq_t13726" taxon="t137" totalcount="4" value="CGTAGCACTATAGTAAATGTACCTCAGTCAGACCGATCCCATCTTACTGTCCGAATGACCAGAAACGTTGAATCGTATGTACCCCCGACGGCGCGCGGCCGTCCCAAACGTGGTAAGTTCGTTGGAGCGGATGCTGCTGGTCTAACTGCTGCGGGGTGCTGTACCGAAAAAAAACCAATTACTGGAGGGGTTATTCTTTAAGCATCCCTTCGCACCCAGCGTCACTCTGCCCTCGATTGACTGAGAAGTACTTAAGGGTGAAGTGCAGTCGTAGCTAGTAGGTCCTCGGGCTTGCCTTGTACACTTCTATCTTGATGCCATCGTTAAATATAGGCGGGCACTGCGGAACGACGGGCGACTTACGTCTACGGTTACGCCCGTAAGACCTAGGAAAGGGCCGCTTCTAGGGTTAGCTGACCACGAGAGGTCTAGTCAGTATAACTTGTGGCCAGGTCTAGCTGAGTAAGTCCGGGATCGCACGAAGTGCCAGGGTGGGATTTTACTGTTTATGTAAGTACTGATTTGCCGTGCTGCACATATAGAAAGGACATAGGTATATTCGATGCCTCCCGGGCATCCTGGGAGGAACCAGGCTTGTCCACACACCGGGCGTGGCAAAAACAATGATTTTTAAAAAGGCACTTCCTGGCCTGTGCGTTATGAGAAGATTCCTTCAACTACACGGACGATTTGAAGAACTGGTACAGGTCAGAAGAGAATACAACGCCGATTGTATTCCAGATCAAAGTCCGGAGGACTAATTTTCGTTACTCTGACGAGGCCGTACAGCCTTTCATGGTTATGGTCGTTCATCGGTGTGATGACCAAACTCGACGGATTCACGCTTAGACCTGGTAACGATTCTCCTGGCCAGTGCGGGGCGAATATTATTTATGTTGCCCCCGGAAAGAGATCTCGGCACTTCCAAAGACGGCGAAGGGTGGGAAACGAAAGCATTACCACCCCAGAGGGTTAATTGCAAGACTCCTCCTGACTACAT"/>
                    <sequence id="seq_t13826" taxon="t138" totalcount="4" value="TCCACTGAGGCATGTGCGCCGCAGATGCTAAGGGTTAAGGCTATAATCGGTTCAGCGAGCCTCTACATCGACAACCACTTGACTCGTTTCATAATGCATGGACGAAGATAAGTACCTTATAAGAGTGCCATGCTAAGTGGCTCTTACACACGGTAACATTAGCGCCCGCTCATGTAGGTCACACGCTGACACCGACTATTTCGGGGAATTTTGCTTGCGAATATGCCTGCCTACTGGTGAGATCTTGGACAGTAACCGCTTGGCCCAATGTCATTAGCTCCTGTGGGATATAGATACTGACCGCGTGCTAAAATCACAGGTCTTCTGGCGCAGCACTGTGGGAGAATGCTGGATAGTGGCCATACGAGACCGTAGAGTCCTGAAGTCTCCATACTATGCTGACGTTCCTTACTACGACCGGAAACGGTATCAACGAAATTTCCTTCAGATTGTACGGGTTCCTTTCACACCCGGATTCGCCGTCATCGGGAACAAACGGTAGCTAACCAACGACTACCCCCAGTCAATACCTTCCGCAGTTAATGCGAGCTACGTACAAGGTGTCCGTCTCACACAATGGTTGAATAAGATAGTCACACGGACTTTTCAGTCTTACCTAGGTATCTGGCCGACTGGAGGCGGTAACACTCGGGAGACCCATGCACTTAAACTGCTATTACTCCGCGGGCGATCCTCTAGCCTTAGGGCTACTGGCTCCTACCAAAGGTAGCCATTGTACCTTTTAAGGACCTGGAACTCGCGTGTTCAAAAAAGGCTGCGGCCCGAGAAGCGGTCTACTTCCCCTGTCGGGTACGACTATGATTGGTTATAGACGGGCCTCTCACATCCATTTGAGAAATCCACCTGTCCACAATTTGCTCTTGTTTCAACCCGCTAGAATCCCTGCACAATAATCAAGGCAGGCGCTCCCACGTGACCTTGCAGTTATCCTACAGGAGTCCTCAAGCGGAGGTCCTAGGAAAGAGGAGACGGTGATATT"/>
                    <sequence id="seq_t13926" taxon="t139" totalcount="4" value="CCATCAGGTGTACATTCAGGTGCGTCAACACCACAACCCCTAGTGAGTACTATCTTAATGGAGGTCGTAATAGCTGGTTGGCCCAGGATCGCATCTTTTCGAAGATAAATCACAAAAAGGATGACGATGGATTCTTGTTTGATACAGCACGTCTAACGTCGACATAATAGGAGCATTAGATATTTGGCCACCGTGTACTCCATAAGTATTAGCTACACCGATTGTTTATTCAGCCAGTAACACCGTCACCTGAATTTATTGGTTAACAGGCCGTCCCATTAGATCAGGCGAGGACCCCGCCTCAACATGTACTGAATAACGAGATGCGGGAGTTCATCGCTGACATCCCTCGCGCGTGTCCATTCTTGACTGGATAACACTTCCTGTTCGTGTCAATTGCCCGGTGCTTTCCTCTCTGGCCTTACACCACCTCGAGATCGAATAATTCCCATTATACGCATCAAGGGTCAGCATCGGCGCTTCTACCAGCACCCAAAAACGGGCCTGGCGCTCATTTCGTGAGGCGATAAGCGACTCTAGCACAGTGTGTAGCTTATTCGTTCGAAATTGTGTCTACGAGGATCAGTCCAGCTAAAGACACACCGATTCGTAATCTATCTCATCTGCCCTTCGTTTATGGCTTGAGATGACAGAGGTTGTACGATACTGTGGCGATATAATTTGGGTGTACCGCAGGTATTTCCATAAGTAATCCGAGAGAGACTCACGACCAAAAGTTCAACCTAGGGCTATCGCCAGAGGTGCACCGAGACACTATTATAGCGCTGTACTCTACTGTGCGCAAAGGGGCGTTTGACATATAGTGGGTCGCATCACAGAGACGGAAGGACCCCAAGTAAGGTGTCTTCGTGAGTGTCAGGCGAAATAGAACATGTGTATCCCGGACCAATAACAGTGAGTCAAGCCCCTTACTCATTTGTTAAATGTTTTGGGGGTAAAGACGACAATTCACTAGTTTATTTTAGGCCCGGTAAGACCT"/>
                    <sequence id="seq_t14132" taxon="t14" totalcount="4" value="CGCTGAGGAACGTCCGTTTAGGGGTTGATTTTGGGTGGGACGGCTATCGTGGCAGATACGGGTAGGGATATCGGCCAGACAGCAATGACTCACCCCGAGAGGGGGTAGTAAGTCTATGTAACGCGGCGGACGCTTGTATATCATGGTCGGAATTCAAGGCGACCAAAAAAATTCCTGACCGCCCCGTAAACTATCCGCTGCGTAAGATGGACTAGCCATCTTCGGTCCACTCGGAGTGGTGAATGCCAGCACCTGTGGCGCAGTGTAGATAGTGAGTACTCTGTATGGCATCAACGGCCGGCTAAGGAATATAACGTAACCCGATAAGCTGGATGTCTCCAAAAGTCATTTTGGGTGCGTAACGACCGGCTGTTCAGGTCTTAGCTCTATTGCGTGGCCGGCTACTTTTTCGATATTTATATTTCGTCGCCGACCACTCTACTGTCTATCCGGCTCAACTACCCACATGGATACAAAGCGCCTTTCCTACCTATTTATTTTTGATGACCCCTTCGCGGTCGAGTAACAGGGACCCCTTTTTAAGGATGGCCATGGAATGGTTAGGTTTTTCCGCACATCAAGCAGCAACAGACCACAGATGTAGACCCGGTAAGCTGCGAGCAGGCCGATAACCATAAGATTGCCCTAGATGAGTTTGCGTTCCGCTACCTCCTTCGGGTCCCTCACGTAACATTAAGCTAGTAGCTACCCTCCAGAAGGAAATCTGATTCCCACTTGCCGGCGAGGCCCCCCGACCTTGAGACCAACCCTATAAGAGCGGCACATGGCATCGCTCGGGTAAAGCTACACTCCCTAGATCCAAAGTCGATACCTGCCGGGTGGGCCAGGAAAGTAAGAGATGTACCTTGCATAGTTTTGTTATATGTCAAGTGACAGGGCTCTCTTCCTGCTCGGACATAAGACAGAAATGTGAGATCTGGATTTAGACAAAGTACGCCTCCCGCTTAGATCGCGCCTATATATACCTCAGAGGGTATGG"/>
                    <sequence id="seq_t14026" taxon="t140" totalcount="4" value="GAACATCTGATGAGAAAACTACACACTCTTGTTTACGTTGTAGCGCAAGAGGCAATGAGCCCGGAGGCTACCCGCTAAAACTCGCTGGGACGGGGGGGCCAATACTCACAGAATAGATGTTCTCATTACGGTCTATACCCGGCAGAATATCTCCGGATCTCCATAACTGCTGCATCCTGCGCGGGTGATAGAGTTAACCGGTAGGCTGCAGGCAAAGGGAATGGGTCGGTACAGGGTGACCCGAAGGCTAACAGGTAGCAATTGGGTGGTAAGCTGTATTGTTAAATTACTAGCACGTAAGCCGCAGGGGCTACCACAACCCTGTTCGGGTAGTTTTTCATTGTACGACGTCCTTCGATGTACTGTGTACCGGCCTCTGTGGTGGCATAAACTCCACAGCCGATTCGGTCAGCGGGTGTCGTTTTATTCTGTATTTTGGTTCTCTGACTCTGCGCCGCGCTACCAGGCTGCGACCCTTAGGAACAGAGCGAAGTCGGACTATGGTGGAGGCTGGTTGCGTTACCTCAGTACCCGCGCTTAGTAGCGCACATGTTTACAATTTCTCTCATAGGCATCTCCAGGGTGTGCTAGCAGTCGAATGCGTCGAAGGAACCAGGCGATACTATGTTGACTTAGGGGGGACCCTGAATGGGCAATACCTTTAAAAAAAAGGCAAGCCTCAAGTCCTCTACAACCTGCAGAAGGTAAGGGTATTGTTTGTGAGCTATAACCGGGACTTTGGTCATCTTGGCCCAGCCGGAAGTAGGATCGGATACTACTCTTGGTAAGATCTCTTCAGTTGACGGTCACTCACGATCATCGATATCTGAGGTTCCCCTCAGTCGACAGTGGTCTGGTTCTGATGGTACTTACTGCCGTGTTGCCTAAGTTCTGCTTACAAACTGCTCATGACATACAGCGCGTTTGAGTTCCGTAGATCGCCGAAGGTATCGAACACAGTATGAGGACTTGACTGGTCAGAGGGATCCTAGACATCATA"/>
                    <sequence id="seq_t14131" taxon="t141" totalcount="4" value="TCTCTGACAGGTTAGCCCTACGTGAGCCCGGAAACCTAACGTGGAGAAAGCCACAAGGACGCGCGGATCTCGAGGGAATCTCTGCGGCACACGGAAAAACCACAGACTTTCAGCATCGCACGAGTCATACTGGCCGGTGCTAGTCTAAAGGTCCGATATCCCTTTTCGGATCTTTGGGTAATCACAAACAGCACTCGTTCTAAGGGGGTACATCTCGCGGGTCGGTGCGGTGTCATCAGGCTTGCCGCGGTAGCAAATTTCCATATGGGGGAACTCGGACTCCCACACTATACAAGGGTACTAGGGCATGAAAGGTCCTTGGGTGTTGATGAAGTTGCTACGGTAGTACTCACCTCTGCGTGCGTGTGAACTGCAGATGCCGATCCTGAGGACATACACAGAACGGTGATATGGCGCCTACGCCCTCGTGAGGTGTCATGCCCAACCTGATCAGGCCGCCAACGGGCTAGTATATCACGAACCTAAGCACACCAATCACTCCAGTTGCCGTTTATTGATAGAGTATGCAGGAAGGCTCTACACTCACACGCCGTTCCTGACAGGGGGTGCAGTTCGCCCCGAGCTGTTCCGTTGTTACACCTCTGTCTATGCATCCGATCGAATGGCGACAAGAGAGTTAAAGGATATAGGCTTTTCAATGGAAATAGTGTGCTTTGCGATGGGCGCCGGTGCCTAGAACTATGAGGTCCCTGCCGCCCGGTCCACGATTGACAATGATGGATGGTCTTATTGCGGACAGGACAAAGAAAGTTTTCGATGGGTATGTGCGGTGAGTGCTGATAGTCGAGCCTCTCAGATCCCGAGGTGAGAGCCGACAGTTGCCAATACTATACTGATATTAGATCAGACTTACTATACTTATACAGTGAGCTGTACCCTCTCCGGAATGTCGGCAGAAGGGTCTACCCCTAGAATGGAAGGAACCGCTGTACCTCCTTTCCCAGTCTCGAAGCCTGCAGGACCGCCTTTGAATCCACAT"/>
                    <sequence id="seq_t14227" taxon="t142" totalcount="4" value="ACTGCGAGGTAGCATTGGTTGATAAGGCGAAAGCCAGTTGACGAGGACACCATGGCCAATTTTCCGTGAGACAACTTTTGAAAGATTGATATGTAAAAAAGGAAGTCAATACTTTTACCGCGAAGTATACAAGGATGGAATAGTGTAATGATTTATCACCCTACTGAAGATTCATTCTCAACGGTCAAAAACCCTCGAAATTGCCCTCGTCCACGGCTTACTGTAAAGACTTTGGTCTGGGAGGTCTGTCAGTCCACGGTCACTGGGTGAGCTTATGCAACTCTACGGTATAAAAAGTGAGCATGTCGCGGGTGTAATTGGCTTTAGCGATTTGATTGTGGTTCAGCTAAAACCTCATGGTGCAGCGGGGCTAGAAATTAACCAGATGATAACCTGGGCCCAGGTCTCTTTCGGGATAGCTTGGAAATGTCTACAGAATAAGTACGCGTCGAGAGACCGTCGAGTGTTGGTCTATTTCAAGAATGTATACTGTGAGCCGAGCATCCGAGGCAAAAGCAACGTTATGATACTGACCACTGGAGTTGTCATCCCCACTGTACATGAACACACGCCAGGCCCAGCATTGACTAATGCCTCCTGAATACTCCGGTGTAGCCGTCAGCTGGCGTAATTAGAACGGCAGCTCGCACTGGAGAAAACGGACCTTACGGTGATAGAACTCCTATCGGAGCGTTCGAGTGCTATGGTACTAACTTGCATAGTCAGTAAATCCCAGTGATGTACATGTCATCATGACGCGGACTTGGAATTTCCATACCAGGCGCGTGGAGTGCCACGAAATCCATAACCCGTGTGCCACTTAGAACACTTATCGTCACACTACCTCCTTGCCTGGGAAATGTATTGGTTACACCGTGTGAGTCCATACAGGCGAAATGGATTAGTGACCGCGGATCACCATTTCTGTCGGTCGTGAGTGGCGTTACTATCTATGTGTATACGCTTTTGCAAAGGGTGAGCGCTCTTTATTATCCTAGCC"/>
                    <sequence id="seq_t14326" taxon="t143" totalcount="4" value="GCTTATAATTCGCGGTTTTACTAACTTGTCATTCGTGCTTAAATATGTTGTTCTTCTATTGTAAGTACCACGAGCGTAACAAAATAGCCTAGATTAGAATTCACCTGAATCGATAAGGGCCGGTATATTCCCGGTGCCTCACCTGGTAAGCGGGTGTAGCTCAGACAGGCGTTGTTCGTCATACGAGACATACCTGGTGCTATGAAGTCTACCATGAGTACAATGGAAACTAATGTATCCACTGTCGATCCTTCACCGCACGAAATGGGTCAGCCAACTAACCGACCTTAGGCTCACATAGCCTGCCAAACGGGACCAACAAATTTAGCCCTCCACGACCCCAATACTTCTATTATCGTGCTGCCGTGATATTGCCATGTTCTCTAATCCAACGTCTTGTCACGAGTACTCTTAGCGATCAGGCCGGTACCGGGCGGATCCCTATCCTGTTGGGCCTAAATCGACATCTTTATCTGGCATCGCTTAGGAAGAATTGCACTCCATAGTCCCGATATGAAACGATACTGCGGACAGTTCCTTCGGTCAGGCGTCCATTGAATAAGTCGATCCGGTTATTACCTCAACAGAGGCAACTTAAAACAGGCCACAGCAAGAAAATGACGTAGCATCAACTCCTGACCAATTTACAAAACGTCCGTGAGAAAACTTGTCCTTGCGGATCTCTGCCGGGCAGTCGCATGCAAAAGCTCTGTCCGCGGTATTTGCTAGCACCCCTTACTAAAAGCCTCATATGGACCTGGATGCCGAAGGCTTCAACACGACTTGTTCCTTAAGGGAGATTTAATGTGAATCTGGAATGATCTGCGGATTAACTACACATATATATAGAGCCGAGGGAATGGACTATGCGACCCTTAGTGTGAATGATTGACGTGACCCGATATCCCAATGGATCCACGCGTGTACTCGATCGATGTACCGCAGCACTAATCGCTTGATACATGGCGCATGGTTCCGGGCACTGCGCTGCTCTCACAAT"/>
                    <sequence id="seq_t14426" taxon="t144" totalcount="4" value="GATGAACTGGTTTGAAAAATAAGATCTCTTACCCACCTCGTTAGTGTTTTTTACATCGCGTTCGGGGCTTCACACTAAAGGTCCAAGCGTTATGTCATCGATTCATGACAGGCTTTTTTTCGCTTGCCGTGAGTGCGGGCTGAACCTATCAGCTGAATTCTGCTAACCCGTGCATCATCTCTAACTCCACGTGCTGATGTATACATAAACTCCGTCTCCAATCCGTCGCGTCAGTGGAATTCGGGACCGTGTTGGTATTTATGCTACACTCGGTTATAGTCCGTGGTAACATCGGCCACGGCCCTCTGGGGAACGGGACTTTTGAGGGTTAGGAAACGAAATGGAAGTCCCCTAAGGGTGGGATCAGCCCGGGGCTACAGTGTCGGATCGGATTTTTCGCAGCTCGAGAACTCTGGTGTAGTACTCTGGTGTCACTCGGCTGTCGGTCTCCATTGCAGTCTTCCAACTCCTCTGAGGACGACTTTGCGAGGCAAGGTCGACCATACCTGTATCGTCCGCATCCCTGAGCTCTCGTTCAGCATAGCACCCAATTTTGAATTTATTTGCAAATCATTCACGCGGGCTGCGTAGTAGTTCTACTCAGGGATATCGAGTGGCGAACTAGGGTTGTCCTGCCCCAGGCCATTGAAGGCTTTACTTCTTCCGGGCCCGGTTCGTGGCGAGTCCGTGCTAAAGAGCACGACGATCATGTTCATGAACGGCGCAATAACACCAAGCTGTGAGTGCCGACGCCGAGTCCCCGTCAAAAGGTGTCCTACTTCCGGCGCGTATACACCACAAAATGGGCACAATCTGCCCTGTGCAGGGCAGGCAGCAGTCGGTCAGGGTTGTCGCACGTCTGATCTAGATGGGTCGCGGTCACTTTGAATACTGTCCGATTTCACGGTAAAACCTTCTGCTGAACGTATTCACTTAGATATCGGAATGTCACCATCACATTAATCAGCCTCTAGGGGTCTAAACAGGCCTGTTTGATGAG"/>
                    <sequence id="seq_t14526" taxon="t145" totalcount="4" value="GCCTCTCACACATGTGTATTCATAGTTCTACCACCAGTACATAGCGACGTACAGCTTAGTGCCAGGGGCCGGATTAGTCCAATCCTCCCGACAGTCTCAGTTATATTGATTCCTATTGTCCGCCTGTTAGCGCGCCTTTAGCCCACCAGCGTCACAGGACAACGGGAACTTAACTGCGCCACCGGAAACAGTTATAGGGCTCTGGCAGCAGCGGTATTAACTCGATCTTCTATGAACTAGGCTGTGGGATCACTACCGCACGCAAGGGGTGACCCACCGTAAAGTCCTCATTCACCCTAAGCCTTTAGTTCCACATCTATCGGGTTTTCATGCCACGCAGTGATAAGTCCTTGCTCAAAGTTCACCCGCTAGGTTGACGGTCACAAGTAAGATTTCCGCAGCGTCATAGTCCGCGGGCTGTTGCGTAGACGAGGCCGATGCAAACCATTCTCCAGAGGAGCCGGACTTGCAAATGGGGATGGATAGTGTGAGTGGCGAAACCACTGTTCTCAATTTCAGATTGTTTATCGCCATATTTGTCGGTACGTTGATCAGGGCAATAGGCGATACCGATGTCACCTGAAGCACTCATTCACGAATCAGTCCGCGTCCAGCCTGGGGAATTCAGTCGAGTCTTTAACTTGTGGCAGTAGTAGGGGTCGATAGGTAGTCATTAGAGGTGCGGTGGAGGACTCCGCACGGAATAGTCCCGTGCACTGGGGTGACGAATATATATTAGGGATACGCTCATGATTGACTGGATTGAGGATACTGAAAACCGATTGTTCCTTCGAGCACTAATAACCGATACGCACACCACCCGTGCTGCGTTTCGACAACCTTACCAATAGCCTAGAACGGCGTTACCGCGTCATGTAGCCTCACTGACATCCCTCTCGCGAAACCCAAGGATATGGAGGATTCGTCACAAACTGAGGAAGCCTAGGATGTTATTCTGCTGACTGATTTATAGACGTGGAGATTGCGTTTCTGACGGAGT"/>
                    <sequence id="seq_t14626" taxon="t146" totalcount="4" value="TTATAGATTGAGAGCAACCTTCCATAGAGTGCTCCACCATCACCTGATTACCAATGTATAGAATTGGTGTGTACGGCCAGAACTTTGTCTAAAAGCGGTACGAACAGATTGTACCTGACTTTCGGTATGTAACGGCTCTTCATAGGCATTCATTTAGTTGCATACCTACTCTTTATCACTCTACTACGAATCGTTCAAGCGTGTCACTGGTCGCGCCAACGCCCGGGCACAACCTCAAATTTTCTAGTGTGCATATCCCCACGCATACACAGCTTTCGTCTTGAGACTAGACCGGCCAGTACGTACTTCTTAACTATGCCGACCATAGAAAGGTCGATAACACACAGCACCCCAGCAGTAACCAGCAAATGTAAATACAACGGATGCGGAACAATGTGGGGTATCGTTCCGTAAACAGGATATAAAGGACGGCCTGCTATGACGGATGACCGAAGGTGGGTTCCAACCCGGCAGAGATGCCGTCCATTCGGGATACGTCCCCCTAAAGCAGTCCGGCATGACTTTTTATGCAGGCAGCTGTGCGTCCCCTAGGTAGGTACAATCCGGTGTGGGTTTCACCTGTCTTACGTCCGCAATTCAAAATGCATTAGAGGGCCTGGTTGAACCCTTGCCAACAGGGGCATGGATGTCCCCAGAGACTGTAACCCTCAGGTTGCTATCCTACTAATCATGCTTAGACACAAAAATTCGCGACATTTGATGGCTGGTCTAATTGTGCCCGGTAGGCTCGATCAGTAATAATTAAGGCCCAGCCCGGATGGTTATAACCGGTCCGCCCTTTAACCTTAGAGGGAGTATTTAGCCCTTCGCCTGGCTATATGACCGAACCGAAGTGAAAATACTGTGCGAAACTGCCCTGCAATCCAAATGTGAACCTCGCGGGCAACACCGCAACTTGCAAGTTACTCAATTGGGGTTTTAGATGCAATATTTGTAACACATACGCGACTCCGGCGTGCTCATCTCAATACACGGGGAA"/>
                    <sequence id="seq_t14726" taxon="t147" totalcount="4" value="GTCGCGTCCTGAAAGCGTTCTTATAGGGTAGATCCATTGATAGCCGCCGCAGCATCCACTTATTTGCGTGTCAACGACAATAAGGGGTACACCGCCATACCAAAGTCCCTCGCTAGAAACCGTACCATTACTCCGGCTAATAGGTTTATGTAGAAAGGGCCTAGCGTTGGAGTACATAAATTTGCAAAACCTCAATTGTCTGGTCCGGACTTTGGGCAGCTTGGATATGTTGGGTTAGGGGTGGTCAGTCAGTGAGTTGTCTCCGAGTGATGTAACCCGATCTGCAAACCTAAAGTTACCTCAGGCCTAGTTTGATCGATGGTTTGAACGTTTGTAAGTCCTTGATATTACACATGCATATTTTTAAGAGCCTTAAATTAACCCCTCTAACATGTTCGTGGTAGCTCAATCGAGGGTAGTTTGCGAATCAACGATTACCTCTTACCATTCATTAGACCTAATATGTAGCGCCGACTGTCAGTGTGTGGACGGCGATTGACCGAATCGGTCCTACTTCATCGCTTGCAGAGTGGATAATTTTGATAACGATTCTTCCACACCCGTGTACGTATGTGGTTCCGGTGGGCCACAACCTCATGAAAATGTGCATTCGCCGACTCGGCTAGTCCCATTTGCTCGGCAGATCCGTCTGAGTGAAAAGACCTTTTAGATTAAAGACCTCCAGCCCGCCCCAATGTACGCGGCGGCAAAGTGTTAATTTTGGCGCCAGATCCACTATAGTGAGCCTTATATCGACTCGGATTTATATTGCAGAGGACAGGCGCGGTGAGCGTTAAGGCATAGCCACATGGTCCGTCTCCAGGAGTTACCGTCGGCAGTCTGTTTGATATATTGGTAATAGGAGTATGTAGGCCGCACTATCAAGCGCAAGCGCGTACCATTCGCGAATCCGGCTTACGGTCTCATATTGGAAAAACTTACGTGGCCAATTCTATGCGTCACACCTTATACACCCTGAAACCAGACTGAATTCTGAAAG"/>
                    <sequence id="seq_t14826" taxon="t148" totalcount="4" value="GCTCCGAGTTAGCTGAGCTTCATTTGAGTAGTTCAGTTATGCCAGGAGTCCCCGGAGTATATTGTGTCCGTGCACGACTTAATGGGGCACACGCCAAAAGAGTGGGCGTATCTTCTATGGCGGTCCATTCGTGCAGTGACTCCTTTAACATGGTACCCGAGTATCGGGGAGGCATTCGTAGTGCCCAAATTTCCTTGGCGCTCGGCGTGTCATCGGTAGGTAGCCAAGAAACGGATCTCGGGGGGCTGGCTTTGCAGCCTCGTAGCGGTAGCCAATCCTATCCATGACACTAAAAATGTGACAGCCAATGGGGTTTAGATCGTTTAATGTTTTGATCCAGCTATTCTTCAGCGCTGCATGTGCCACGTAGTATAACCGTATCTCATCTATCTCGTTTTCCCGTACTTCTGGGGCTCACACATCAGTATATCCACTTACTATATACTCCTGTTGACACTTACTCGGGTGCTAATACAGGCAGCTTCCATACGCGTATAGGAGCAGTCGCACAATGAATATGCTATCAGGATTAAATATTTGCGATTACATGCCCAAATTAAAAGGGGACCTACGCGAACGCGTCAGGATGTCAGATCAAGATAAACTTCGTTCCGTCCATTAGTTAGCGTGTTCTGCTGGGCAACGCCCGTTGTCATCATACGCGTTCTAAATCATCGTCACCCTGGCCCGCATCGTCGGCATTGAGGCCAGCACATGTGTGTTCGCTTCGACGCACTTAATCGTACGGGGGCTCGACCCCGATTTTTATTTGGCTCAAGAGGATAGATGAGCCGAAGTATTTATTAATTCCGGCTGAACACCTCGGTTTGATTCGTAAGAGCTTTTCGTTCTCAGCGATAGACACTGTAAATAGAGCAGGATGGCAGGCACTCGAAAAGCATTTACGTTCCCGCTCTCTGCGGGCAACCCCCCATAAAGCACTTAACTATTAATATCTAGTCGCGGCTAGAGACTCTCAGCCATTACTATGTTCTTAAAT"/>
                    <sequence id="seq_t14926" taxon="t149" totalcount="4" value="ATCGATTTTTGGCGACAAATTTTTTGGCATCCCACGCGAAGGGGTTCGCACAGTAGCTTTGCAGGCACTGTGGCGGAGGAAACCGCTTCAAAACAGGCAGTGCCGGGTAGCAGGCACTGGTCGGAGCTTGTACAAGCATCGCTGCAGCCTTTCGGTCAGGACATTGGTAGAGAGGCCTCACCTGGGCTTGCTCTGTGACGGGGGATCTAGAGCCAAAGGCTGGATGCTGAATAGCCCAGAGAGGCCGGCGGTTATAAACTCTACAGCGCAACATAACCACAACATTAGTTCGCTGGTGATATATAGATGGGTTGGTACTAACTGAAAAAGAGTGATCGTAATATTGTGTCCCGCTCTCTGGATTCATCGGTAACACAACGCCTAAATCAGACTAGTGTTATAAGATTTAGCAGGGCAGATGACACCCGACTAAATAGGACCATCCGCCGTTTTACGGTGACGCGAAGGCTAGAAATAACTCGTTGAGAGCCACGATATGGCCCTCGGGTTGGTCAGCAGCACCGCCCAGGGGCACACGTTTCTGGTATGTTTACCAGCCATGAATGATCTAGCTGACCGCTCAAGAGGGCGGCCGGTAAACTATAAGAAGTTAACAATGCATCCGTCGCTGTGCCGTCTATGGCGAATGCTTTAGCTTGTTTCAAGCATATTCGAGCGCAACCAAACATGAATGGGGCCGACTGTCGTTGTTTAATGACATCGCAACGAACGATATCGGAGATACAACCCGATTTACACTACTTGGGGTGTTCTACTTTTTTGTACAACTTGTAAGACGAACAGGATCAGTTCAGCAAGCTGCTTATCCCTCGTATGAGTGCAGTGGGTAACCGTGGACTGCAGCAGAGGTTGCGATAAATCATGCAGCTGTGCATCTCTCGCTTGCGTTGTACGTGTGAGGTGCCGTGTGGGTTTCACACTTTCGAACATGTTCGTCTGACCCCAGTACTATTCATGTAGCAGGACAATGTAGCCCAAG"/>
                    <sequence id="seq_t15130" taxon="t15" totalcount="4" value="TTCCAGCCTAGCGCGTACCTTTTTTCCAGCCATGCATTCACGCCTGCCTAATCCGGTCTTCCCAAGGTTTGGCTTCGCAGAACCTCAACCACACTATGCTGTCGTGTGGACCGCTTGTGCGATCATATTGATGACTGTTCAATGACCATGGGTAAGGGGTCCTATCGCCCTGGTGACCCACTGCGAAAAGAGGTTTTGCTGCTCCATTGCCCGTTGCCTCTCCGAGAAACGACTACATAATGTCAGGCCACTAGTTCTACGGGAGTAGAAAGCGCGTATTTTGCTCCTGGCACTCCCCAGAGTCTGTGCGGAGCAAAACCGGTTATTAATTTTGGGTCCAGACATCCCCCCCGAGCGAGATCAGCGCTCTAACAAAATTTGAAGGTAGGAAAACGGATGTGACTCATCCCTGATTCGAGATTTAATCGACAAATCCCATAACCAGGAGGCCACAGTCCCGTATTGGACTGAGAGGCAAATATTGAATTCTGCACACGGATGTGTCAAATTGAAACGCCATTCCCTATTCGTAAGTCGTCCTCGAAGATGTGGGGTACGGGTAGTCAACAAGTACAATTTCCTGCAACGGGCCAAGAGTCTCCGTGAGCGGTTCAATGTAATAATACGAAAGCGATGGATCGTATGGTTTATGACAGACACCGCCTGCCTGAACATGCGTGAGAGCTTCCCAGTGATCGGTTGAATAATTGCAGAAGCCCTCAGGCATGATATATATTTCTCCGTGGGCTTGTACAGACATGAAGAGAGGAGTGGCTGGTTCCTACACCAAGGTCAGGTGTGTTCCTTTTGACCAGTTGAGCGTTTCTTCGTGTCAAACTTATACAGTATCAAACAATCCCTTCTGCTAGTTGGATCCACTCGGTGCAATTGCAAGCCGCGCGTAGGAAACATAACTCGTAACTTCAGCTATCCAGGTTCTCCATTGTGCGTTATCATACACCTTTTGGTTTCCGACTTTAAGAGGTCCAGAACATGGGGC"/>
                    <sequence id="seq_t15026" taxon="t150" totalcount="4" value="CAGAGAGGAAATTTAGCGTTGTAGTCGGCCTCGACTCATATGGAGTATCGAAACCTTACGACTTTGCACGGCGGCAACTAATGATTGCCTCCGCTACTCTGGTGTTCGACCCTGGTCTCAACTGCGTTTACGTAGGTGTCTTAGAGAAGTTACCACGATGCAGTTAATGGCGATCTGGTCGATTTCATCTCTAGTCCCACAGTGGTCCAATCCACCCCTAAAGCCGCCTATATATATGAGGCTTGGATCATATCGTTCTCAAGAGTGTAGTCAGCGTCCAGGGGATATAGCGCAATGTAAGTTAATTGAAAATACGTAACCTCCCGCGCCCAACGTCGGCGTAACACAGGCACGACGGGGTACGCTCAAACTCCCTAGTCGTATGTGTGTGGCCCTCCGGTTTCCTTGATCGGCTTTTGACTGAAAATGGAGGGTTATCATCCGTCACGTGGCGAAAAGCACCTACTTTTGTAACGGAGATAAATCATGCCCAACTCAATCTGTGAATCCTGAATCCGAGTCGTTAACGCGTAAAATAATAAAGATCCGGCGTCGTGTAGGGAGGTAGACTAACACTTTGATTAGAGGCTGAGCTCAGACGAGACGTCGCGCGGTCGTAATCATTCGGCGTATACAGTACCCATACTCAACGGGATGAAAAGCAGCAGGGTAGATATATGGGATTATCAAACTGGTGGCGTCTTGTTATACAACACGCGGGGAAGAGATTAAACTTCGCGGTAAGTCTCAGCAGTGATCAAGGCCTGTCGCCATATTACGTTGACTCGTAGCCCCCGACTCGTTCTAACGGTTTTTCCTCTCAAATCTATGGTGTCCATCGTCGTTAGATCGAACCACTTTGTAGAATGTAACCTGCAGAATTTTGCGTTCGATACATGCCTCAGGGAATACAGCAGTCGTATACCAGACATGATCTGCCCCTCATTTAAAAATAGATTACATCCCCGAATGTCACGAATTAGTCGCTATGACACACGAT"/>
                    <sequence id="seq_t15131" taxon="t151" totalcount="4" value="GATTGACAGTGCAGCAAGAGACCCGCAGAAAGGTATTGCGGTTGCACTTGCCCACTGGTCGCCCATTTTCATACCGGCTCGGGTTTGCTCAGACTCCGCGATCAAAGAGCAGGTCTGTACAAAAGAAGTGCTTTCTGAACGGTCTATATGGAGCATGGTAGCCTCGATGTATGATTGTGCACCTTCAAGGCTTGAAAAGGCCCTCGTAATTGTTTTTCCCGATAGCAAGCGCGTAGCGGGTGGGGGTGTTGTCATCGGCCGGGTGAGATTATTGGAACGAACGCACATCGTGCTTAACCACTCAGTGAACTTCTAGTCGACCACCAGACATCAACCCCCCTGGTTGAACCTCTGGGACAAGACCGTACTGAACCCTGGGACTTATGCCAGGGTCGGTCCGGGCTCGCGGCTATCTCGACAACGAAAGGAGAGTGGATTTGGTAGTGTTGTAACAGGTTCAATGAATGGCTACGGAAGGGTCCGTAAGTTGCACGGTTTCTCTTAGTGGTCCTGTGCCATTTTCGCAGTTGACAGCATTCTCGGCCCCAGCGTAGCACAAAATCTCCCGCCACGTGTACCAGATTTGTCTTGTTCTATCTATACGAATGGTCATTCCTTGTATATGATGTCATGGTGCATAGTAAGCGGGGGACGGCCGGTTTCGGCCTGTAAACTATACCATCGAACACATCCCTCTAGGTCATAGAATAAGTCGCCTATAGACAATCTCTCTTCCAGTAGTTAGCGGAGCGAGTAAATGAGCGTAGCACCCACGGTAGCTACGGACATACCCCTTCAGTGACCTTCCAGTATGAGTGCACTGTATCTTAAGGGATCGAAACCGCTTCTCCCGTGACTGTACGCGTGTGGAGCCGTTATCTTATTTTAGACTCTAGGAACGGGTGTTGCCACACCCCACGCCTGGGTGCCTCCGGTATAGGCGCGTGGTGGTAGTTTCTTTAGATGCTTCATTTCTAATCTAGTCAACGTAGGGATTAAT"/>
                    <sequence id="seq_t15227" taxon="t152" totalcount="4" value="TTTTAGGGTGAGAGCAACCTTCCTTAGAGTGCTCCACCATAACCTGATTACCAATGTGTAGAATTGGTGTGTACGGCCAGAACTTTGTCTAAAAGAGGTACGAACAGATTGTACCTGACTTTCGTTGTGTAACGGCTCTTCATAGGCATTGATTTAGTTGCATCCCTACTCTTTATCACTCTATTACGCTTCGTTCAAGAGTCTCACTGGTCGCGCCGACGCCCGGGCACAACCTCAAATTTTCTACTGTGCATATCCCCACGCATACAGACCTTTCGTCTTAAGACTAGACCGGTCAGTACTTACTTCTTACCTATGCCGACCATAGAAAGGTCGTTAACACACACCACCCAAGCAGTAACCAACGAATGTAAATGCAACGGATTCGGAACGATGGGGGGAATCGTTCCGTAAACAGGATATAAAGGACGACCTGCTATGACGGATGAGCGAAGGTGGGTTCCAACCAGAAAGAGATGCCGTCCATTCCGGATACGTCCCCCTCAACAAGTCCGGCATGACTCTTTATGCAGGCACATGTGCGTCCGATAGGTAGGTACAAATCCGTGTGGAATTCACCTGTCTTACGTCCGCAATTCAAAATGCAATAGTGGTTCTGGTTGATCCCTTTCCAACACGCGCATGGATTTTCCCAGAGACCGTTTCCCTCAGGCTGCTATTCTACTAATCACGCTTAGACACAAAAATTCGCGACATTCGATGGATGGACTAATTGTGCCCGGTAGGCTCGATCAGTAATAATTAAGGCCCGGCCCGGATCGTTAAAACCGGGCAGGACTTTAACGTTAGAGTGAGTATTTAGGCCTTCGCCTGGCTATATGACCGAATCAAAGTGAAAGTACTGTGCGATACTGCCGTGGAACCCAAATGTGAACCTCGCTGGCAACACCGCAACTTGCAACTTACTCAAGCGGGGTTTTCGATGCAATATTTGTAACACATACGCGACTCGGGCTTGCTCATCTCCAGACACGGGGAA"/>
                    <sequence id="seq_t15327" taxon="t153" totalcount="4" value="GTGGGACAGTGCGTCACGTGTCCCCTGTAAAGCTAATGCGGATCCACACTCCCACCACACGGCCATGCCCAGCACGGCTTGTGGATGCTCTGACAGTCCCATCCAACCGCAGATTAGAGAACAAGAATTGCTTGATGACCAGTCTTTATGGACCACAGTAGCCCCTATTTATGATTTATCACCTGCCTGGCTGCTAAAGGCCCTGGTAAGTTTTTTCCTCGATATTAAGCACGCTGGTGGGGGGGGTCATGATAATTGCCGGGTGAGTTTCGTGACACTACCGTGGTACGTAGATAGCCAATAGGTGACATGTTATACGAACATCACATATTGAACCCACAGGAAGAATCTCTTGGCCAATAACGTAACGTGCTTTGAGCCTCATGGCCCGAATGATCCAGGCTAGCGTCTATCTTCGCATCAAGAGTAGAAGCGAGTTGAGAATCTAGTCGCAAGGTAAGTGCAGACTAAGGGTTTTCTATCTTCCTTGTAACGTCGCTATTACGGGTGCTGGCGGATATTGGTAACGATATCCCTTGTCAGGTCGATCGATGCACATCCTCGCCTGCCACATCCGGTACATTCGACTTTAGGAACGTAACCCATCGATCAGACCCCGTCTTTCATTTCATTCTCGAAGGGGTGCAGATTACGGCCTGCTTCGCGCTCTACGCTAGACCCCGACACACGTCCTGGTTGGGCAGGGGAGAAGGCGCCCCGCCACCACAGATCGCACTTCACTTAGCCGTCCGAGTACATGAGATATGCATCCACGGTTACGAACTAGATGCCGTTTATGTCACTTTATTTGAGATGCACGTGGAATAGATATGCACATGAATGGCCCCACCCGGTACTGTAACAGTGTGGACCTGTTATCTTTATATAAACACGATTAACTGATACGGACACAGCCGCACCACACGATCAAGCGGTAAGAGCGCTTCGTGGTAATATTATAGGAAGCTTCAACATAAATCTGCTGCCCGACTGGCTTATA"/>
                    <sequence id="seq_t15426" taxon="t154" totalcount="4" value="ACTGCGAGGTAGCATTGGTTGATAAGGCGAAAGCCAGTTGACGAGGACACCAGGGCGAATTTTCCGTGAGTCAACTTTTGAAAGAAGGATATGTAACAAAGGAAGTCAATACTTTTACCGCGAAGTATACAAGGATTGAATAGTGTAATGATTTAGCACCCTACTGAAGATTCATTCTCAACGGTCAAAAACCCTCGAAATTGCCCTCGTCCACGGCTTACTGTAAAGACTTTGGTCTTGGAGGTCTGTCAGTCCACTGTCACTGGGTGAGCATATGCAACTCTACGGTATAAAAAGTAAGCATGTCGCGGGTGTAATGGGCTTTAGCGATGTGTTTGTGGTTCAGCTAAAACCTCATGGTGCAGCGGGGCTAGAACTTAAGTAGATGATAACCTGGGCCCAGGTCTCTATCGGGATAGCTTGTAAAAGTCTACAGACTAAGTACGCGTCGAAAGACCGTCGAGAGTTGGTCTCTTGCAAGAATGTATACTGTGAGCCAAGCATCCGAGCCAAAAGCAACGTTATCATACTGACCACTGGAGTTGTCATCACCACTGTACATGAACACACCCCAGGCCCTGCATGGACTAATGCCTCCTGAATACTCCGGTGTAGCCGTCAGCTGGCGTAATGAGAACGGCAGCTCGCACTGGAGAAAACGGCCCGTACGGTGATAGAACTCATATCGGAGAGTTCGAGTGCTATGATACTAACTTGCATAGTCAGTAAATCCCAGTGATGTACAAGTCATCATGACGCGGACTTGGAATTTCCATGCCAGGCGCGTCGAGTGCAACGCAATCCATAACCAGTGTGCCACTTAGTACACTTATCGTCACACTACCTCCTTACCTGGGAATTGTATTGGTTACACTGTGTGATTCCATACAGGCGAAATGGATTAGTGACCGCTGATCACCATTTCTGTCGGTCGTGAGTGGCGATACTATCTATGTGTAGACGCTTTTGCAAAGGGTGAGCGCTGGTTATTCTCATAGCC"/>
                    <sequence id="seq_t15526" taxon="t155" totalcount="4" value="GCATAAAAGATGATGCTCAGCCTTGCGGTACTTTCATTCTAACTCGACCGCTTGCCCTAGGAGCTGACCCAGCTTGATTCAAATTTACCCATAGGAAACGTTCGATGAATCCATATCTCCGGGTACGATCCGTTGTCTCGACCATCTGAGGAATCGGGGTGTAGGGAACACAAAGGCTTCCCCCGATAAGGAACCGGGGCTATATAAACTCCTTAATTGACTAGCTTAGCTTAGATCCGGGCTATCGATATATCAGTTAAAACATAGGGAGAACAACCTAATCGTGCCTATACACCTTTATTGCCTGAATCTGGATCGGGTCCTTTAGTTAGCGGCGCTTTCATTACGTCCGGTGTTCGATGAGAGCAATCTGTCGATGTTCATTAGAGCTACCTCCCAAAACCGGTAATCCGAGCACGGTTATTGCGACACGGATGATCCGTATTTTTCTTGCGTCCTGTACGTTTTGCTACATGGTATCGTGGTGGACTGTGTTCAGTCCCAGGCCAGAATGGCGACAGAGCTAGTAGGGAATATCGGCGATGGGGCACATTCAGAAATGGCCACATCAGTCGTGTCCACTTGCGAGTATATCTGCTGCAGCCGCCAAAAAGCCAATGAAAGGCGGTCCTGTGCTGAGCATCTCAAAGTGGCTTACGGCGACGAGTCCGTGTATGCCATGCGCAAGTGGCCATCGCACGCAAGCTAACAAACCGCTTTTTTCTCTAGAATCCATTAGTTGTCTCCGTCTCTGTATTCCCATGTAATTGACGATGAATCCACGTCCGCTTGAACGGCTCACCGTCCATACATTAGTAATATCAGTAGACTTACGTCAAGATTTCATAGAGACGTGAGACTCGGCTCTTGATCCAGAAGTGTTATGGTAAGACTAAACCTAAAACTAGTGGCGCCCTACATGTGGTGCAGAACTGTGGATGCCTAGCGGGCTTGTTTGGGCCTTGGTATTTACGCACGCGAACGGTGTGACAGACCATGT"/>
                    <sequence id="seq_t15626" taxon="t156" totalcount="4" value="ACGTCATTCAGGCGACATTTTAATTGGCCCCCCACGCCTACTGAGTCCCACCGTCCCTCTTAACGTATTGGGGCCGAGAATACCTCTTAAATACAGGGAGTACCGGGTAGCCTACACCCGCTGGAGCTCATATTAACATCGATACAGACTTTCACGGAGGACGTTGGTGCATATGGCTCCCTAGGGCTTGCTCTGTTACGGAGGATCCCGCGTCACAAGCTGCATGGACAAATTGCGAGAGTCTTAGGGGGCTCGGGACTCTACAGGGTAACTAGAGCAAAATGTTAGTTCTCTCGTGACAAAGACAGAGGTTGTTACCTGCTCAGAAAGAGTCCTCGTATTGGAGTGCGCGACTCTCTGAATTAAGCGGGTACACAGCGGTAAAATCAGGTTGGGCTTGCGAGTTTTAGGAGTGCAGATGACACTGGACTAAATCGGGCCTTCCGCCGATCCTCGGGATGGGAGAGGCGAAAAACAGCGCTTTCAGTTCCACGATACGGCACCCGAGGGGATCCGCAGGAACGCCCATTGGGTCACGATTCTGGTACGTGTCCAAGCCACTAGGATTCTCGCTGACCGTCCTGGTGTGAGAGGGATACTCTCTGACAATTTAGCAGTGCATCCATCGTTGCGATCTATAGCGCGCAGGAAATAGCATGTTACAAGCATTTACGTCCGCAAGCACAATTTAATTTCATCAGTGGTCGTTGTTTAAAGTTGCCGTAACGAAGTATATCCGACGTCAAATTCGAATAACACAGGTTGGGGTATTCTTCCGTTTTTGACAAATGGTAATTCGAAGACGGACACCTGAGCAACCTGCCCAAATCTCGTATGAGTAGGGTGGGGAAGCTTGGACTGCTACAGACGTTGGGTTAAGTCAGATAGTTTTTCATCTCTCAGCTGTTATGATCGTCTCGTGGCACGTTGGGGTATCTGACTTTCGAACATGATTGTCCAACCTCTCTGATATCCATCTCTAAGAGCATTGAATACAAAG"/>
                    <sequence id="seq_t15726" taxon="t157" totalcount="4" value="AGTGGGAAAAAATCTATTACCGATGTGGTACCAAAGTCATTTGAAACTATGTTTGCGTGGGGATTAGAGCAGACCAGACTCAGGACCATCTCTCGAAACGTTCCGTTTCGGCCGACCGGCAAGTAGGGTGCCAAACTGGTGTTGTAACGAGCAGCGGATGAATCCGAACTGTGTCCGGTCAGGCGGCTTGGGGACGATCATTTAGCTAAGCGCAGTCAGCAGTTGCTATTAAGCGCTTCACACACTACTAGGCTTCACAGTATTATATCCTAAGCTTCTACGCTTACACATCTATTATCCAGGTAGACTTTTTGTTGAACTTTTCCGGTTTTTCGCCGCTGCTTTGAATGCTAAAATCATCAGCCTTAGTACGTGGAAAGTTGAGTCCGTCCCCGTTTACAATCCAGGCCTTGGTTACCGCAAGGACCAACGAAGCAATACATAGTATCCTCTGTAACTTGCGCACGAGTGCGCAGAGGTGGTTTGCTAGAATCGTAAAACGATTGAAATATATGGTAAGTCTGCAATGGCTCGGATCGGGGATAGCGTGAACGTGGGTAAGTATCCTCCCTTCACCGCCGGGACGGCGACGTGGTATACGAGTTTTATGTTACCCGAGTCGAGCTAAACCTACTTGTTCTAGTCCACATCACTTTCAACGTAAACCTAGCGGAATTGGGCCTTTATATAACTAAGAGAGGGGAACCATTAACCTGCCAGTGTCGCGCAACCGCAGCTTGTTGCCGGGGAGTGCATTTATTTGGAACCAGGTCAACAACTACCCATTTGGGATACTGAGACGCCAATCAGGAATCAAGACCAGAGTTGGGCAATACCGTCTTCACGACACTCTATTTCGCGACGTTAATAGCGCTGTGGCGAATGAGCTAACTACCATGCAGCGCTATGATCATGCCTAGGCTGCGTTGTCTGCAGATTACCCGGGTACTCCCGTGAGAACAATCGGTTCTAACCATTCGCCAGCTCAAATCTCTCAATT"/>
                    <sequence id="seq_t15826" taxon="t158" totalcount="4" value="CTTCTACTAGTGTCCCAGCGGATATGCGTACGGCACATTTAGTACAGTTAGAGATATCCCATCAATACACCTCACCCGGAGTCCAAACTAGAACTCTGAAAAACGAGTAGCTGAGGGCTAGCCAATGGGGCAATACGGCCAGAAGTTGGTCAGTTTACTCTCGTTGGTTGCGGTCCATTCACCGTCATTTAGCACCTTAAAAGTAGGGAGGATCTCACTTAGAGCACCGGACGACGCTTGCGGATGTCACACGTAATGATGAGAGTGCGCTCACAGGTTGTCGTTAGCCCTGGGCAAGACAATGTGCGAGACACCAAGCAATGTGCGGCCTAGATCAAACAGGACCCGAGGGAAATCCATATTTAGAAATAGTAATGAGTGTCACGCTAGGGAAAAATTTGACATATCGAGCATCGTGAATCCGTCTGACTATAGGGTCCTTCAGCTCCGACTTCGACACTCCCTGGTGCAGCACCAGTAGCGGGCTACATGGCACGGATTCTCGCAGGTTGGATAGGATAGGAAAGGCCCGTGGGGCTCTGAACGGCGGGGTTTATTTTGTGTGCGAGTTCTAATACTTCAGGCGCCGGCATCAATAAAGGAGATCATTTCAGTTACTGCTGACAGCTTGAGCCGCTAGTTGAGATCACGGGATGATCCGTGACACTCGGGGTCGTGCTACGTCCTACTCGGGGGGGCCGGTAGAGTCCTGGTCTTATGGGGAAGTCTGTTCTAGGTGCGGCCATTCGACATTAGGTCGACTGACAAATGCCAGGTTTACACGTTTGTAGCTTACCCACACAGCGCCCTGCCAGAGGGACTCTCTCGTCGGATCCAGGTCGGCCGTTTCCAGAGCTGCGGTTAATGATATCAACGCCAAATATCTTAAGCGTTTCGTGAAGCTGTGAACTCACGTTTCTGTTGAAAGCCTAATTGTGGCTGCCCGATTGTAGATGCGCAGCGAGGATTAGACATCAGGCCAAGTGGAGTGGAGACTCGA"/>
                    <sequence id="seq_t15926" taxon="t159" totalcount="4" value="ACTTAAATTCCGCTGTCCGTCATTCTGCTACCGCCATAGTACCGCTACAGTGGCGGCTATGGAAGGTACCCGCGTCGATCAGACAAGAGGACGGTAAAGTTTGACTGATTCCTTATACGGCGCCACAGTCTGAGCGCTTCAGCTTCAAGGCTGGCGGAGTCGTGAGGGCTCATCTGCTGGAGCGAACAAATAAACTGGCCTAGCACGGCCGCTATAACAGCTGGATAATGTATCATCTAGTTAGTCGTTTTGTCTAGTCAGGTAGCGGGCGCCAAAGCTACCCTAACTTATTCTGCATTAGCTCATGAGAATAGCTCGAGCGGGGTGGTTTGCGCCGCCGCTATATTTTTAGGGTTGTTGTTTCCGAAATAGATCTAATATCTCCAATACAACGGCACCAGAATGGCAGCTAGGGCTGTGTCCGCGAGACGCGGCCGATGCACACCTTACTTAACTATCGCCTAAGTCGCTAAGGGCGACAAATACGAAGAGTCATCATTCATTGGGCCCCGAGTTGGGACTGCCATAAGCCAACTTTGATAAGAAGCCGCCTTTTGCCGGAAGCAAAATTGTTGAGGCTGCGAAAGTCCATGCGTGAATCGGACCCCGGCCTGCCAAAGTACTGCAAGCCGGTGTTGAACACCGCACAAAGACGCCCTGAGACAAGCCGGCTATTACCCCAGTAACAACTAAAGCCGTCGCGCAGGTCCCAAGCGCTCGAGTAACCAGTGCCAGTTGAGGAACCAATTGATTGTTCCCGGACTGAGCATGCTTAAATTCGGTTAATAGAAGAGGGGCTACGGAGGGAATGAGACGAACCAGAAGGTTGGGAACGGCATCCTTCCATAAAACCGCGAGAGTGGAGTGTTAGTAGATTAGTTTGGATAAGAGAGGAATCCCGATGTCCGCAGAGGTTTACGAGTGGTTCCTGAAGCTAGATTCTTATACTATAAGTTCGACCATTGAAGTAAGCTATAGACCACTGCTTTTCTCACCAAGA"/>
                    <sequence id="seq_t16130" taxon="t16" totalcount="4" value="GACCGGGTAGAATTTTCTAAATACTGGCCATGATCGGAGGGTCGCATCCGAACATTTCAGGGGCTCACCGACTCCGATATTGTTCATCCCAGCCATAGTGCAGGATGACAGGCTGTCCAGCTAGGGTCTATGGGTTTTTGTACTTCTGTGATGTAAGTTCAGTCCGAGCGGATATACGACGCACGCAGGTTTCAGTTTAATCGAGGAAGAAAGATTCCGGAGCCCGAGGGAGACTTCTGACAACTTATGGTGGTTGGCCTACGTGCATTCGCATTCGCCCCGGGCGTATGCGATTTCTTGGCTGTTCCTAAGGGAATCCATCTTCGGTGTTAGGACATTATGCCAGAAGTATTCTTATAAAAGATTATACTCTCGGGTGAAGCAAAGAACGTCCTCTGATGATGACGGATTATAAGGGAGTTAAACAGCGCTACGTTTTTATGACAAGCGGACTCGGCTGTGTTCTAGAAGGTGAGGCGCCCAGATCGGGCATAATTAATACAAAAACAATAAGGACCTAACTAGAATGTTTTGTTCCCGGACTGCAAGCGACGTACATTCGGGCATACTCTCAAACAGAATAAGGAAATCAGCTACCGGTAAGGCACGATGGGGCCTTTAGCGGCGACGCTATACGAGTTGTGAAATGCCGGAGCCCTGGTCAGCAAAGATGCGATAGAGCACTTCGCCGTACTCTAACATTAAAGCTTGCCTCGTCACAGTGAGGGAACCGACCTCTAGTTCACGGACAAGGGCTTAAGAACTGCCAACACGATTTAGCCCAGAGACGCGGCCGACTACCCCCCCCGTCAAATAATATAAACGACTAAGGCGTGATCGAGTAAGCTCAATGTGCCAATCATCATGAACTTAACTTTGTATTATATCCCGACTTCAAGCTTTTAACGGAACAGATGGAGATCGCATCCCGAACTGAACGGGGGGTCATGGTACAGACTCGTGCGGGCGCAGTACGACCGATTTTTCAGTCATTCATAAC"/>
                    <sequence id="seq_t16026" taxon="t160" totalcount="4" value="CGGAATCATCTTGGTTGGACGAGCATATGAAGGCCCCGTCACCTCCCTAATAGAAAATATACATAGACGTTTTTCTACCTTTCCGCTTTCCTGTAGGCTCTAAAGACGACCACCTTAAACCTTAGTACCCAAATGGAAGTATGCTCACGTCATAGTGTAGGTTCTCCGTAAAACTCCCAGCCGAATACATGCGGACTCAAATCAAGAGAGCCGTAAAATTACAACACCGCTCAATCAGCACGTGCTTGTTCTCGGAACGTAGCCCAGCTCGTTGTTCAGGAAGTATGGACACTGGTGAGCAACAGCCGCCTCTGGCGTGGAAGTGCCCCGTAGTACCAGGTAGGCCCGGCGGCCATTGTGCGGACAAACGCGCACCGGCGCAACATGAGTATCAGTGACCTAGTAAGTCCGGTCCCGATTTATGAAGTCGATGAAGCAGTGGACTCTGGTGCTGAGACGGTCTCAGGGTACCACGATAACACTTCGGTCATTATCAGCTATTTGTAATCTAGGCCCAACCTACTAGTGCTATGATGTCGAAAGAGCCCGCTCGGGTTTCGAGCCACACATGACCCGTTCGCCGCATAGTCCAGTCATTTGTCCGTTTATCAATTGACCTGTACAAGGTGTGGCCTCCATAACGCGCTAACGCGGGGCTGGGCTTGAAGTATTCCTCTCTCAGACCATTCGGGACCTGTTGCTATTTGTGGGTATATCCCCGTGTTCCACATTCTACGCAGGGCCTAGGCCTGGTAGACTAGCCTGGCGGCCCATTCCCCTTTCGGCGCCTCGCACGAGAGTAGACCCGGGCCATGGTTACCATGTCGCATTTCTTTTGAAAGCTTTATTCAGTATTGCCTGATCGGTGACGAACTCTCGTTGGCTCGGCCATGCTGCAGGATCGGTACCTTTGGGCTTCACTTGCCCGCAGACAACGCGAATCTGCGGACCGTAACCAACAGATCCCCGGCGGTTGCGGTGGATGCATATACAGAAGTTT"/>
                    <sequence id="seq_t16131" taxon="t161" totalcount="4" value="GCCTAAAAGATGATGCTCAGCCTTGCGGTACTTTCATTCTAACTCGACCGCTTGCCTTAGGAGCTGTACCAGCTTGATTCAAATTTACCCATAGGAAACGTTCGATGAGTCCATATCTCCGGTTACGATCCGTTGTCTCGACCATGTGGGAAATCGGAGTGTAGGGAGCACAAAGGCTTCCCCCGATAAGGAACCGGGGCTATATAAACTCCTTAATTGACTAGCTTAGCTTAGATCCGGGCTAGCGATATTTCAGTTAAAACATAGGGAGAACAACCTAATCGTGCCTATACACCTTTATTGCCTGAATCTGGATGGGGGCCTTTAGATAGCGGCGCTTTCATTACGTCCGGTGTTCGATGAGAGCAATCTGTCGATGTTCATTAGTGCTACCTCCCAAAACCGGTAATCCGAGCACGGTTATTGGGACACGGCTGATCCGTATTTTTCTTGCGTCCTGTACGTTTTGCTACATGGTATGGTGGTGGACTGTGTTCAGTCCCAGGCCAGAATGGCGACAGAGCTAGTAGGGAATATCGGCGATGGGGCACATTCAGAAAAGGCCACATCAGTCGTGTCCACTTGCGAGGATATCTGCTGCAGCCGCCAAAAAGCCAATGAAAGGCGGTCCTGTGCTGAGCATCTCAAAGTGGCTTACGGCGACGAGTCCGTGTATGCCATGCGCAAGTGGCCATCGCACGCAAGCTAACAAACCGCATTTATCTCTAGAATCCATTAGTTGTCTCCGTCTCTGTATTCCCATGTAATTGTCGATGAATCCACGTCCGCTTGAACGGCTCAGCGTCCATACACTAGTAATATGAGTAGACTTACGTCAAGATTTCATCGAGACGTGAGACTCGGCTCTTGGTCCAGAAGTTTTATGGTAAGACTAAACCTAAAACCAGTGGCGCCCGACATGTGGTGCAGAACTGCGGATGCCTAGCGGGCTTGTCGGGGCCTTGGTATTTACGCACGCGAACGGTGTGACAGACCATGT"/>
                    <sequence id="seq_t16228" taxon="t162" totalcount="4" value="ACTACGAGGTAGCATTGGTCTATAAGGCGATAGCCAGTTAACGACGACACCAAGGCGAATTTTCCGTAAGACAACTCTTGAAGGATGGAAATTTAACAAAGGCAGTCAATACTTCCACCGCGAAGTATACTAGGATTGAATAGTGAAACGATTTATCAGCCTACCGAATATTCATTCTCAACGGTCAAAAACCCTCGAAAATGCCCTCGTCCACGGCTTACTGATAAGACTTTGGTCTGGGAGGTCTGGCAGTCGACTTTCACTGTGTGAGCTTATGCAAGTCTACGGTATAAAAAGTAAGCATGACGCGGGTGTAATAGGCTTTAATGAGGCGATTGTCCTACAGCTAAAACCTCACGGTGCAGTGGGGCTAGAACTTAACTAGATGATAAGCTTGGCCCAGGAGTCTTTCGGGGTAGCTCGGAAATGTCTACATAGTTAATACGCGTCGAGAGACCGTTGAGAGTTGGTCAATTGAAAGAATGCTTACTGTGACCCAAGCAACCGAGCCAAAAGCAACGTTATCATACTGACCGCCGGAGATGTCATCCCCACTGTACATGAACACACACCACGACCTGCAGTGACTAATGACTCTTTAATTCTCCGGTGTAGCCGTCAGCAGGCGTAGTGGGATAGGCAGCTCGCACTGGACAAAACTGCCCTTACGGTGATAGAACGCCGATTGGACCTATCCAGTGCTATGCCACTAACTTGCATAGTCAGTAAAACCCAAAGATGTACATGTCATCATGACGCGGACTTGGAATTTCTCTACCAGGCGCGTCCAGTGCCACGAAATCCATAACCCGTGTGCCAGTTAGTAACGTTATCTTCAGACTACCTCCTTGCCTGGGAATTGAATTGGTTACACCGTATGATTCCATACAGGCGAAATGGATTAGTCATCGCGGATCACCATTTCTGGCGGTCGTGAGTGGCGTTACTATGTATGTGTATAAGCTTGTGCAAAGCGTGAGCGCTGGTTTTTTTCATAACC"/>
                    <sequence id="seq_t16326" taxon="t163" totalcount="4" value="GCTCACGACATTAGTATCTTCACCTAGCAACCTCTTTCACACGTAGTAACCTGGGCTAATTGAAGGTGACCGGGTGGTGCACACTGGTCGACATGAAACGTTATTTGCATCCATCCTATAGGCCGCGATCAGAACACTACAAATATCAGGGTGTCGGAGTGTAGAGCGCCCTTCTTACTCCCCGTGAAAATCCCCGGGACTAAATAATCTTTTTGACTAACTAGATTACCTAAATTGCCGCAAATCATTATGTACGTTCCCGCATTGGGAGACCCACTAAACCGACAATCTACACCGTTAGGGCCCCAATCTAGATCTTGTGGTGTAGACTGAGATGCCTTACCAGCTTCGGGCTTAGACTTGCAGGGATAATTGGATGTTGTTTAACACCCCCATCCCTGCTCGCATGTCGGATCCCTTCTAATGATGCGCGGATGATTCATATGTGTATTGATGCGAACAGGGTGTGCTAAATAGCATAGATTGGGACGATGGTGCGTAAATTGACCGAAATTAGAAAGTGCTAGAAAGTAATTTTGTCTGTCACGCACCCTCTCTAACACAACTGGCGATCGGGACTTTTTGAGCTTGTATTAGTCACAGGTGCGAGCACGACCCTGGAAGGCATGCATAAGATGATCATCCCTTCGTAGCGACACGCGACGAGCTATTATCAGACCGGCAACCCCGTTTTTCTGATGGCACAGACTGAACCAATTTAGGCTAAAGTATAGGATACGCGTATCCGTATGTGAACTTCCTTGTAAAGGTCGTAGGGCCCGCCGTGTGGAGGTCGTCTCATAGCCCTTTAACAAAAAACCCGAGCTGAGGGACGTACAAGTTTCTGAGGCCCACGGTAAGGGGCTATGCGACGTGTATTATGATTCCCAGGCCTCAGGTAATACACGTCCTGTCCTAAATGTCGCGTCTTACGAGGGATGTATAGAGTGCTTTTTCGGTTATTGCCATGACCTTCCGTGAACGGTCTATTTGACTATGT"/>
                    <sequence id="seq_t16426" taxon="t164" totalcount="4" value="TTAAAACAATTGTACATTGGGAAAAATCCCTCTAAAGCCGATGGATGCTCGTCTTTCTGTTTTCGAATGGTATGGGCACCAGCGGTAGAGACAAATATTTGACAGTAATACCCCTCCAGATTGACTCTTGATTTAACGAATTAATAACATGCTGCGCGTGGACAGTTTATAGATATTGTACAGCCCTGCAATTAATAGTACGGAAGTATCCAGCTCAGTCGTGATAATCTAAGCTATCCACGTCACGCAATGAGGCGGCAACAGACCAGTATGTGCGATTAGACGGAACTGTAGAGTGTACTGCCATTTCCCTGACCAACGACCGGCCTTGCAGCCGTATCACCGTTGATTGGAGGATTCGTTACCCAGATAGACGTCCCGTGGCCCTTTACTCAAGTAGGTCCGCCCTTGTCTCGCCAGCTATGCTAAATCCCCCCGATGAATCATCCGTTGGCCCTCGCAATTCATGGCTTGTAGGAATCCTTACCCTACCGAGGCATAGACTAGTCGTAGGATGGTATGTCCCCTCATCGGAACGAGTATTACAGTTGGCTAACTCGTCCGTGTTTTAGACGCGCAATAAGATTCTAGATTAAGTGCTGAGGACAGGAATGCAAGGGCGATCAAACCATGCGTACTGCGTAAGCTATCAGGGTTTGGCTTATCTGACGCCAAAATTACTGAGTCCCCACGTGTAACATTAAAAATACAAGCCTAAAGGTCCTCTTATGCCTACTCATATCCCAAGAATATCAGCAAGCTTAGCCTGATAGTGGTAAATTCCCTGAGACGAATTAGTGCCCTGTCGAACATCCGGTAAGTGTTTTTTAGGTGATGAGAGGTGTGTACAGGCCAGTGCTAATAAGCCATTGAAATTATCGTCAGATGTGAAAAGACTTGCTGAGCTGGATAGCTTTAAATCATCCTACGTCGCGTTGGTTTTCTCGTTACTTAGCAGATAGCTCCACTACAGTGACACCTCTATGCCTTTCCCTCGGTA"/>
                    <sequence id="seq_t16526" taxon="t165" totalcount="4" value="ACCACGCGCTCCTGCAATTCAACAACATCGAAGCATTCGACTTAAATAAGGGAGCGGTGGTTGTTTTTTCTAGGAGTACAGGGCCGTGACGTTGCGATGTCAGGCGATTCTAGGAAAACAACCGCTCCAGAAACGACACTATTTCGTCCGTGATACATCTATGCCGAGGTGCTTTCTTAAGATGGTTCATCCGTGCAATGTTTGGGTTTATGTCTTATTCTGCTGCGTAATCCAGGTCGGTGGTGACCGCTAACTATCAATTGCTTAGGTGTAGGTCCCTCGAGTACACAGCACTATTAGCCCCACCAACAAACTGGTTTATAGATCGTTGCGTGTTCTCCTGTGTTACCCATTAGGGAAGACTGAATGGTCCCGGCGAATTGCTTCGGATTAAGCTCCACATAATAGGTTTTGTGAATTCTAGATGACATATATAGTCGCATGCTAAATTGGGAGTGTTAAAAAGTTCCCCTCTCGCGCGATTTTTGATCAGGGTTCCTTCATACGATACGTACGTATAGCTGGAATAACGAGTAGGCTTCAAGGAAGCCACAACGTGCAGGTCACCGATTGGCGTAGTACGGCTACTCTATCTCAGAGTCCATAGGGCCATCGGTCGTGGGGACGGTCTGCCAGATTTTCCGAGTGCGCAGATGATACGCTATACCTTGCACCTAATTCTAAAGCGGAGTTAAAGCACAAGGTCTAATGAAACACATTTCACCCCCTATCGCTGTGAACTTAAAAAGAACGTCTCCTACTATTAAACTACCATACGTCCCTTTTTCGGAGACGCGAATACGCGCCCGAGGGCGACAGTAATCATTTATCCAGTCCGTTTTAGCAACGTTTCCGACCTTAGGTTTCCGTACATATTGGCTGAACGGCTTGTATGGACACCCCAGGGTATCCGTCTCAGGTCCCCGCAGTGTGACCAGTAGACGGAAGCCTTTAAATCAATTATGACATCACAGTAACCACCCGCTCAGACAGCATATTC"/>
                    <sequence id="seq_t16626" taxon="t166" totalcount="4" value="GCAAAAAATATGCGGTTATTTATCTTTTTCCGCCCAGGACACCTGGCCGGGTTCGCCGGTTTAAGGTCCCCCAAGGGTTCAGACTCGCCGAACGCTGACGTCTAATGTATTCATCGTACCCACTTACCAACGGGGCCATCACCTGCCATTGTGGCCAAGCCTAGACCGCACTTCTTCGCCACCGGATGCATAACTAGGGATACTGAAGAAGCAATACGAAATATATTAGCTATGAGCTGCGATGTGGTTTGCTCCAATCTCCAGATGTGGGCCCTAGCCAAACCTCCGTATTCACCATTAACCTGTGAAGCAAGGTCGAACGTTTGGGAATGCGCCGCGGGCGTTCTATTAAGCTAAGAGTCACCTCGATATGTTCTAGTAGGAGTCTAAACCGTACCCAAACCAATAGGGGGGGTGATGGTTATGACTCTGGGATCAAACATCAGGGTCTTGCGTCAAGGCCGCTTTGCGTCGGAACTTGGCAGAGTACCCGGACAAGAACAGGTTCGCGAAGGTGATAGTTTTGAGAGTGTGTGTCTGTCACCAGTTCCCATCTCTTAAGAAGTACGGAAGTGGCAGGTCAAGGACGCGTACGTCAAACAGGCCCCATCCAGTCAATTTTGTGCAAATCTTTGCCTAACGACTCACTGTTTCTACCTACGACAAGTATCGTTTAGTCTTGTGCCCAAGTCGTCCGCACGGTAAAGTACCGCCCAAGTTGATCACGGGTAGCCAACACCGATGCTGTTGTGATTGGCTCCATTAGGAATGCTTATAACCGATTTGTAGTTGCATCTCGAAAATCCTGGAGATTAGCATCACGGATATTCTATCGACAAATTTCCATAGCGCCAAGAGAATGAACTCTGCGTCCCTTAACGTGATTGATAAACGTCCCCCAATAACCGACCTATCTTACGTGCGGTCCCCAAGCGCCGACGCCGAAAATCTTGTTCCGATAATCGAATTTAACAAGCGAGGCGTCCGTTTCTCAACACGT"/>
                    <sequence id="seq_t16726" taxon="t167" totalcount="4" value="AGAAGGTGAAAATCTATTACCGCTGTGGCACAAAAGTCATTTGAAACTATGTTTGCCTGGGGATTAGAGGAGTCCAGACTAAGGACCCTCTCTCGAAACGCTCCGTGGCGGCCGACCGGCAAGTAGGGTGCCAAACAGATGTTGTAACGAGCAGCGGAAAAACCCGAACTGTGTCCGGTCAGACGGGTTGGGGACCAACATTTAGAGAAGCGCAGCCAACGGTTGCTATTAAGCTCTTCCCACACCACTAGGCTTCAGAGTATTATATCCTAAGCTTCTACCCTTACACATTTATTATCCAAGCGGGATGTTGGTTGAACTTTTCCGGTTTTTCGGCTCTGTGTTCATTGCTAAAATTGTCAGCCTTATGACGTGGTAAGTTGAGTCCGTCCCCGTTTACAAGCCAGGCCTTGGTTACCTCAAGGAGCAACGATGCAATACATCGTATCCTTTGTGACTTGCGCACGAGCGCGCAGAGGTGTGTTGCTAGAATCGTATAACGATTGAAATATATGGTCAGTCTGCAATGGCTCGGACCGGGGATAGCGTGAACGTGGGTAAGTATCCCCCCTTCACCGATGGGACAACGAAGAGGTATACGCGTTTTATGTTACCCGAGTCGAGCTAAACGTACTTTTTCTAGTCCACATCACTTTTAACGTAAACCTAGAGGATTTGCGCCTTTTTAGGACTAAGAGCGGGGAACCATAAACCTGCCACTGTTGCGCATCCACACCTTGTTGCCCTGGTCTGTATATATTTGACATCAGGTCAACAACGGCCCCATTGGAATACTGAGACGCCGATCAGGACTCTAGCCCAGAGTTGGGCAATACCCTCTTCACGACACTCTATTACGCGACGTTGATAGCGCTATGGCGAATGAGCTAACTACCATGCAGCTATATGATCATGGCTAGGCTGAATTGTCCGCAGAGTACCCGGGAACCCCCGAAAGCACATTCGGTTCTAACCATTAGCCAGCTCAAGTCTCTCAATT"/>
                    <sequence id="seq_t16826" taxon="t168" totalcount="4" value="GGCTGGAGTAAGTTCGGAGTCTTCGTGTACACTCATTGTACTGACTGATTAGATCCTATAGAACAAAAAGACGCGGAGCTACCTATATTCTAGAGACAATGGTGGAAGCCGGTGCCTGTGCAGCCGCAGACATTTTGAGCCGATTCTATCGACCACCAGATAATCCAGCAAGCCCGGGAGACTGATGTGTTCGAATTCTACCCATTCAGGACGGCCCATCTCACGAGAATCAAATTTGTGTCATGGTTCGTATTGCTATAACTACTGTTATCTGTGTTTGCCGCTCGAAACTCAATATAAATTCTGTATTAATATGCAACGAACCGAGTTAGAGAGGCACTCAAACATGTAACACCTTGTATTTTCCGAGCTCTCCCATCATCTTGTTTTTGGCATGCGTTGTAGTAAGTCAAAGATAGTTTTTTTTTTGCGGGCGGGGCACTGGCTATAGGGGTGCAGTTTATCCGGTCCCAACATAGACCACGTCTTCTGGAGCTTGTTAGCTAACACAGCATCAATGGACGGCATGAGGCGCGAATTTGCTGACGAACGTGAAAAAGTTAGGTCCCCAAGGGTATCAAAAATACCTGGAACGAAGAGGACGGATCTGACACGCCATACAATATAGGTAGATTAACGCAATGATTCACCTGTTTTTAGCTCAGCTGTTGCCGACAGTGTCCTCTCCAAGTATTCTTCGGGTAGTCTACCTGTTACGAAGTAAGCTGTCATCTCCTGCGATAACACCGGGGACTACGTGTGAGAAATGTCAGACATACGACTGCCGCAAATCCAGGCTGTGAAGTGGATCCCCTAGAACGTAGCCCTCGTTTGGCAAGTTCGTCATCCCCGCAATCCATCGTTTATCCAAGGGGTTAATTGCATTTCTGTTGCAAGTGCCTGAGCATAGAAAGCCCAGTCGGCAGCCCGCGGGGTAACGGGGTGTCAACCAACCCCTAACTTATCGGATAGGCGGCAGGTTGTACACGCGGCATCATCA"/>
                    <sequence id="seq_t16926" taxon="t169" totalcount="4" value="ACAAAAAATATGCGGTTATTTATCTTTTTCCGCCCAGGACACCTGGACGGGTTCGCCTGTTTAAGGTCCCCCAAAGGTTCAAACTCGCCGAACGCTGACGTCTAACGTATTCGTCGTACCCTCGCAACAACGGGGCCATAACCTGCCATTGTGGCTAAGCCTAGAGCGCACTTCTTCGCCACCGGATACAGAACTAGGGATACGGAAGAAGCTACACGAAATATATTAGCTAAGAGCTGCGATGGGGTTTGGTCCAATCTCCAGATGTGTGCCCTAGACAGACCTCCTCATTCATCATTAACCTGTAACGCAAGGTCGAACGCTTGGGAATGCGCCGCGGGCGTTCTATTAAGCTAAGAGTCACCTCGATATGTTCTAGTAGGAGTCTAAACCGTACCCAAACCAATAGTGGGGGTGATGGTTACGAGTCTGGGATCATATATCAGGGTGTTGCGTCAAGGCGGCTTTGCGTCGGCACCTGGCAGAGTACCCGGACAGGAACAGGTTCGCGAAGGTGATAGTTTTGAGAGAGTGTGTCTATCACCCGTTCCCAGCTCTTAAGGGGTACGGAAACGGCAGGTCAAGGACGCATACTTCAGACAGGTCCCATCCAGTCAATTTTGTGCAAATCTCTGCCGAACGACTCACTATTTCTACCTAAGACAAGTATCCTTTAGTCTTGTGCCCAAGGCGACCGCACGGTAAAGTACCGCCCAAGTTGATCACAGGTATCCGACACCGATGGTGTTGTGATTGGCTCGATTAGGATTGCTTATAACCGATTTGTTGTTGGATCTCTAAAATCCTGAACATTAGCGTCACGGATAGTCTATCGACAAATTTCAATAGCGCCAAGAGAATGGACTCTGCCTCCCTTAACGTGATTGATAAACGTCCCCCAAAGACCGGCCAATCCTACTTGCGGTCACAAAGCGTGGACGCCGAAAATCTTGTTCCGATCATCGAATTTAACTCGCGAGGCGTCCGTTTCTCAACCCGT"/>
                    <sequence id="seq_t17132" taxon="t17" totalcount="4" value="CCTGACGTTATGATATGGGGGACTGTGAACCAGCGAGTTACGAACCTTTTGGCTCGTACGGCCTTGCAATGGGGCGTTCTATAAATGGTATGTCTATGGAGTGCGTCGCAGCTGCATGAAGTGCCGCTTACGGTAGATCAAGGTCCGTTCGATTGCTTGGTAGCCGAGGCGGAGCGGCACCAGCTCTGAGTTTTTCGTTAATCAGTGTGTCCCGGCGAACATGTGATAATTTGTAATGGGCGCTACATCTTGGCCATGTCAAGAGGGTAGTGAGGGTTCATGGAAAGGAAAACATGGGTCGCTAGTTATTAAAGCGGCAAGTGGTTTCTATGATCTCCGGTCCACCCACCCAGCGCGCGCTTATTCAGACGCCTCGCTTCCTAGACGGATAGAGGTCTTGAATACTAAACTAACTGGGGGTCGGGCTGGCATCGCGGACTTATCTCTTTCCGCCAGAATTCGGTTCATTAATAAGAGACACTAATGACAGCCTAGACTATTCTCTAGCGCGGATTTTATGTGATTCAAGACCAGCATGTCGAAGAACCGTGCCGGGATGCCCACGTCTTGGTCGACTGCATATAATGCGCGCGCGTTAAAGAAATGAATTCACTCGATAACTCAGCAAGCATTTCTAATATCACTCATTAGAGTTGTTCATTAACTTCGACAGAGGAGCGGGTGATCTGCCGGTTCGACACCTAGGTATCGTACAGGCATGCAAGACAGAAAAGCGGAGTGTAAGTGTTAGGAGTCCTGCAACCTTATAAAAAAAATAAAGCGGTAAAAAGGACTCGCATCTGACTAAACCCGCGGGCCCCCAAGCCAGACCCGTCGAGATAGTCTTCGCCGAGAATCTTCGTACACTGCAGACTTCTGTGGTCCGCCGACACAGCTGGTGTAGGGGCAGCTCCCCGTACACGCAACACCTAGCCGTGACTTCTGACTAGCACTATCTTAACATCGTATACGTTTCGACGTCATAGGCGTCTAAAGAAAT"/>
                    <sequence id="seq_t17026" taxon="t170" totalcount="4" value="GATAGCCGTCAAGGTAACGCCCTTTAGGGCCCCGAACCCCATTTTCCCTTAGCAATGAGGAGTGTCACATTACGCTCTGTCTACCGTGTTTAACAGGAGCGTTGCAAGGTCGGGAATGACTCGGAAGAGGGAGAACGTCGACGATGCGCTACCGCCGGCATTAGTACCATCTCCCGGGTTAGTCGACCGGATCGCAATCCAGCCGCTCTGCGGATTCGCGCTGACCACGGACTCTAATTTCAGAGGCCCCTGTCGTTGGCAAAAGGAGTGGAGGGCCCTACGTACTTAAGAGTGTGTGTTTTACTATTCAAGAGAAATAATCACTACCACTAATCAGAGCGATCCGTAGACTGATTTACTGAAGTTTACTGCAGCGCTATTGCGCCAAAGGAAAGCTCAGATGCTCGTGTTCGGTGACGGTTACAGGACGCGTCGGTAATACAACCTACCGGACCATTGGTATTACATCGGCGTTGGAACGAAGGCCGAGGGAGGCAATTAACGAATTACGTATGAGGCCCTCTGCAGTGCTGACCAGTTCGGGCGGGATGAAGAAGTATCCATCCATCCAGTCCAACATGTGAGTAACCAAACTGATGCAACTAATGGTTTTGGCCACGACCTTGATTTTTACAACGTAGACGCCATCATTACACACACTCATATGTAGCATTCTGATCCTGTGTCAACGTTCTCAATTCTTCGCTAAAAGTCTGAGCCGGACAGCCGAGTCTACGTAAGTTCATCTCAACGAGGTCTATTAATCGATACGCTAAGTATGGCCGGTCCTGCCTCGTGTGCGTTGGGGTAGTTAGCTTTGCGGAGAAAACACGCGTGTTTTATTCACGTTTCTTGTCAAGAACGTCAGGTAATTCGAATGGCTAAAGTCAGGCACCGTGTGACCTGCAAGCGAGTGGAGCCATCCCCCCGACGAGGCAGTATGGGGACCAATAGTATTGTCACCACCCCGGGGTTAATGCGAGTTCTCGCCGGAAACAGT"/>
                    <sequence id="seq_t17131" taxon="t171" totalcount="4" value="CAGAGAGGTAATTGAGGAATGACCGCGGCCTTGATGCAGGTGGAGTAAGAAACCCTTACGGGTTTGAACGGCTGTCACCAATAATTGTCTCCGCTCCCCTGGTGGTAGAGCCTCGTATGAACTTCTTTTACGTAGGTGTATTATAGAGGAAACCATGATTAAGCCGATTGCGCCGTGGACGATTTTCACGCTTGTCTAACAGCAGTGTAATCCCGCCCTAAACCGGCCAATTGTTCTGAGGCTTCGGTCATATCGTTTTCAAGAGTGTAGTCAGTGTTAATGGGGTGCTCATCAATGTAAGTTAATTGCTTATACTTGACCTTACGCGCTTGACGTCAGCGTAACCGAGACACGGCATCGTTCGACTTAAATCTCGAGTCATACATGTGTGGCGATCGAGTCTTCTTGATCTTCCTTCGATCGAAATTGCGGAGTTACCATCCGTCAACCTGCCAAACGCACCGACTTTTGTAACGGGGATATATCACGCCCAAATTAGTTCGGTAAGGGTGAAACCGAGTCGGTAAGCCATAAAATGTTGATGATCGGGCGTGGTTTGGGTAGGTAGACTAACCCTGCGAGTGGACCCTTAGCGAAGATGAAACGTTGGGCCATCCTATTCATTCGGGGTATACGGTTCCCACTTCCAACGTGATGAAATGATGCAGCGACAAACAATGTGAATGGCAAACTGGTGGCGAGTGGTTATCCAACTCGCCGGCACGTGAAAAAAGTTCGGGGCAAGCGCTAGCAGTGATAAAGGCTTGTCTCCATGTTGCTCTCATTCGTAGCCCCCGACTCTTTCTGATGATTGGCCCTCGCAATTTTATGGTCTCCATCTTGTGAATCTTGAACCAGATTGAAGACTGTCACCAGCAGAATGTTGCTGAAGGCACACGCCTCAGGCCATGCAGCGGGAGTAAAACATTCATGATCCGCCGATCATGAAGCACTACGTCACTTTGCCGTATGTCACCAATTAGTCGCTCTGACACACGAT"/>
                    <sequence id="seq_t17227" taxon="t172" totalcount="4" value="TGCAGCATTGACATTGAGTTTGTGTGATTCCGATTATTCGTCCAACAAAATGGGTCCCATGAGCAGGTTCCTGCATTTGCCCTTCCAGCGAGGCCATCTGCAAGCGTTATATAACGCCGTAGGCGTCGAGATAAGTCAGGCATGACGGGCGTCTGTCATTGCACTAGAGTGACCGCGACTGCTGGGCTGTAGACATGAGAGTCCCTGTGGCTACCTAAACCGCTTTGTCCTACTCGGCGCTCTGTAGGCTGCACAGCATGCCCCATAGAATGTTGTAGTCTGAGGCCTCCGAATTCGGATCCTTAATAGGCGAGTCTCTCGTCCCATTGACCGATCTTTGGAAACACGACGGGCAGGGGGGCCGACCTGTCTAAATATATTAAGGCTCGATATTAAGGCAGGACCCTTAATTGTGGTTGCAATCCCGCCGAACCATTAAAGTTAGTAATTATAGGTGGCACGCAATGCCGCCACGTGGTGCCGTTGACTAGATAAGTCTAGCACTCGCAGGTTGGAACTCCAATCGCGGGGGTTAATGCGCCAGTACATTCAATAAGTAGTCGCGCTTCGGCCGCACCCCCAAGGAGGGACACCTATACTCCACCCAATTCCCGGTCGATCCTTATCTGCTATCGCGGGTCTGCACTCGTGCTACGTTCAAGGGCCAATCGCAGCACATGGCCGCTGCTGCAGGCGTGAGAACACAGATGTGATCATGCGCCTGCCATTATGAAACGTACCAGGTCACTGACTTAGCTGTGAGCTCTCGCTCGATCTAATTAGTCTCACGCCGCTAAGGTGCACGGCCAGCACGGCCCGGTATTATTTTGTGCTAGGTGGATCGAACAAAAGATCGGAAATGGAATTCTTTAGATGCTAAACCGATGGGATTATCCGGCCTGCTGCCAAGGAAACATCAGCGTCTCAGGGAGCATCCTACTTGTCCAAAGGCTGGTAGTGGCACATAGATGAAACGGTCCCGTGTTGAAGGTCTTCGGCC"/>
                    <sequence id="seq_t17326" taxon="t173" totalcount="4" value="CAACTACTAAGGATGGTCCAGTTGGAGCAGTTGCTTTTCTGGGGTTCTCTGCCTCGAAGACTTAAGAGCACCGGGACTATAAGCGTGAGCTGGTTACAGGAGAAGATGCGAGTCCCGTCACCCGAGATTGGGCTTGGACATCACCGAGACCGGAGTCTATATCAAGCAATTTTATATAACCATGATAAATTTGTTCAGCGTGACACATGTCCTCATTAGCCGACCTTTGACGCAGTCGTTACTGAGATCCCCATCAGGCGCTATTTTTGGTCTAGACCTCCGGTTCTCGCCTTAAGGTCGTACACGAAATTCTGCGTTTGCCGTGGTGGTGTCAGCTCTGTGAAACAGCTAAGCGCACGAGTATGGCGACAGGCCTAGGAGTCGCTGGAGTCCCGCTTCCCCGGTAGGAGGAACGCCAGATTTGCTTGGATTCATGAGATGCACTTCTAGGGTGTCTCACGAGCAGTGCAGTATACTTCTTAGCAGGGCCGCACCAAAACTACGTGCAGGGTTGTCATGGAAGTAGTGAGGATCCCAGGACCCATCCACTCGAAGTCCGGCCCGCGATTTGAGAGTACTAAGCACCACGTAAGAGGTTAATTCATATTTTCCTACCGAAGTATGGGGTTTCTGACTTAAGCTATGAACTCGCGGGTACTGCGTATATCATGCCCCAGACGTCCTGGCGATCCGCGGACGATTTAGGACACCTTCGCTCGGGATACGGTTGAGAGCCGCGTAGGATGGAATTCAGCTATTGCGCCACCCAACCATCGGACCGTTCAGGGCCGAGTCCGACTAGAAGCGATTCTTGCCAACTTAAAATGGTGGACAAACGCGGTCTGACACGGGTGAGCAACCGCATTGTGCTTAGAAATAGGGGTTTGCTCCTCCATAGCATCTACCTGAACCTTGCGATGGATCGCACAGAACAATATCGTTTTCACTCCTAATAGCTATTGACCACCAGCGTACGCCAAGTATGCGCCTCCGGCGACTT"/>
                    <sequence id="seq_t17426" taxon="t174" totalcount="4" value="TCGTGGCCCCCAACCGTGACTTCGCAGAAATCGCACACAACCCCTCATCCTAATCCCCTCCGAAGGATAGGAAGATACAAGCGACCTGGTGATGCAGCTTCCGCAGACCGAGAATGGAAAGAGAACAACAAATTCGAGAGGCCAGCATCTGTCGCCGCCCGTTGCTATGGAATATCACAACGAACAGCGATAGAGCCCTCTAGAAGGGGCTCTTCGCTGTGAGGCCCAAGGACTATAGACCCGACAAGGATCGCTTGGATGGTACCCCCCTGTTGTGTATTTGTGCTAAGGGTAATACTGTGCTTCCTCAGGCTGTAACTTCGCTCATACACCGATTAGCGTCTGAGCTCGCCAGACAGAGGATTATGGTTTTGCGAGTCAAAGACCTCCTATCTGCTTTAGTAACAAAAGAGCGGTGACGAAGCTACTGCAAATAGACTTCCAAAGCAACAGACGTCGGACTTCGAGAATGTAGTGCATGTAAACCTAGGTGCACGACCTTGCAGCGAACCTAAGTGTTGCAGGCAAGACGGGCAGATCCTAAGCGGCGAATTGCCCTTCGTTGCGGTATCCGGAGCGACCCAAATCAAATGTTGGGATATACGTAACTCTTACGAATTTTTCCGGTTGAGAAACGATGTCGCGCTATGTAATACAATTGTGTCTACGATGTATAGGACCCGGCCTCTTGTCTAGTTACCCGAGATTGGACGCCTTGAGCTTGACCCAGCCTGGGCTGGACGCCGGGTTGCTTACGTTAAGAGACGCGTCCATTGGACCGGGTTCGGGTCCAGATGTCTACACCATACTGTGCACCTTTAAAATACCGTCACCACGTGAGAGGAGGCCGACAGGATAAAAAGACAGCTAGGATGAAGCCTTATACCCTACTGCGGTAGATAGAAACTAGATCACTGACGATTGATCCGTCGATACTCTTTACGCTCCCATAGTGATAGCGAGATATATTGTAAGCACGCGAGCTAAGCTATGCACCCGG"/>
                    <sequence id="seq_t17526" taxon="t175" totalcount="4" value="GCTTATAAAGTGTGGTTCTACATCCGGATACCATATTGATTCCCCTAATGCGGCGCCTAGTTTCGGTGCGCAAGTGGGTCAAGCAAGCGGCCAAATAACGCTACAAGAGTTCGTATGCGCCCCGCCATTCCGGGCGCTGCAGGTGATAGGGTGGCGGAGCCAAGAGGGCCCAGCTGCTGGACCGGACAAATTGTTTGGCCTCTTAACGCCGCGAAATTAACTAGATATTCTTTTCTTTGCGAAGACGTTTAGTCTTAACTCGCAACCGGCGCCACAGCCAATCGAGCTTATAACCTCTTAGCCCGTGAAGCGGCAAACAGCGGGCTGATAAGCGACGCCGCTATATTCTTGAGGTAGGTTTTCCCTTGAGAGCTCGAATATCTGAAATACAGATTCTCAACACTGGTATTCGAGGCTATTTCGCCAAGACGTGTAGGAAGCACACGTTCCGTAACAAGAGCCCACGTTGCTAAAGGCTACGTATACGAGCGGTGCTCATTCAATGGGCCCTGAGTTGGTCTTCTTCTCACCCAATCTTGTCAATTAGCAGCCCTTTGTACGAGACGATACTGTTTCAATATCCAAAGGCTTGGCTTGTATCTGTCCTAGGCATTCCGGCGTTATTCAGCCGTGTGCTGCTCATCCCACGATCCCTCCCTTCGACAATCGATCTCTAACCATTGCTAGCAGCAAAGCCCACGGACACGTAATAATCCCTCTTGTCACCAATATCTAAGTCGGAGCCTCTTGCCTGTACCGGGACTGATCATGCTTAGAATCGGTTAGTAAAAGGTGGGGTACTTTCAGGAGCACTTGAAACAGGCGATTGCCTACGGAATCCTTCCAAAATGACGGGGGCCTCGACTGTTAGTCGATTAATGTGGATAACAGACATGAGTCGATATCCGAAGAAGTTGACGAGTGGATCCGGAATGTGGAAGCCTAAACTCTTTGTTCGCGGTTTGTTTTAAATTACAGACCACTACGTCTCTCACCGAGA"/>
                    <sequence id="seq_t17626" taxon="t176" totalcount="4" value="GTCGCGTCTTGACAGCGATTTTGTAGTGTAGATCCACTGCTCGCAGCCGCAGCACCCAATTATTTGCGTGTCAACGATTATAAGGGGTACGCAGCCATACCAAAGTCCCTGGCTAGAAACTGTGTCATTACTCCGGCTAATAGGTTTATGTAGAAAGGCCCTAGCGTTGCAATACAAGAATATGCAAAACCCCGACTCTCTGGACCGGACCTTGGGCAACTTGTATATATTGGGTTAGGGGCGGACAGTCAGCGAGTTGTCTCCGAGTGATGTAACCCAATCTGCAAACCTAAATTTACCTTATGCCTAGTATGATCGGTGGTTCGAACGTGGGTCAATCCTAGATATTACACCTCCATATTCCTAAGAGCCATAAATTAACACCTCTAACATCTACGTGGTAGCTCCATCAGGGGTAGTTTGCGAATCAACGATCACTTAATAACATCCGTTAGACCGGCTATGTAAAGCGGACCGTCAGTGTGCGGACGGCCATTGACCGAGTCGGTCCTACTTCATCCCTTTCAAAGTGAATAATTTTGATAACGACTCCTCCGCATCCGCGTACGTATGTGGTTCCGCTGGGCCACAAGCTTCTGAAAAAGTGCTTTCGCCGGCTCGGCTAGTCCCAATTGCTCGGCAGATCCCTCTAAGTTAAAAGACCGTCAAGGTTATAAACTTCCAGCCCGCAACAAAGAACGCGGTCGCCATGTGTAATTTGGGGCGGCAAATCTTCTATAGTGGGCCTTCTTTCTACTCGGAGTTAGATTGCAGAGGATAGGCGCTGTGTGCGTTGAGACATAGACACACGGTCCGTCTCCAGGGATTACCGTGGGTAGTCTGCTTGATATATGGGAATTAGGAGTATATAGGCCGCACTATCAAGCGCAGGCCCCACCCCTTTGCTATTCCGGTTTACGGCCTTATAGTGGTCAGACTTAAGTGGCTAATTTTATATGGCACACCTTTTACACCCTGAAACCTGACTGAATTCCGAAAG"/>
                    <sequence id="seq_t17726" taxon="t177" totalcount="4" value="GTTTGGAAAGATTTGCTCTACGATCGGCAGTCTTCATGATGCTAACCACGCTCCAAAGACTGGAAGAGATTGCCGGATTCTTGGCGGAACAACGGAAGATCGCGGGCTAGTACTCTTATGCCGAACATACTGTCAGGTTGCTCTAAAAAGGTCGTACACGCTTCTGCGGATCTACGCGTCACCTTAAAGAGCACGCGATCACACAGGACAAGTATCACGGGTGGGGCTTGGGTCACTCGGCTAGTCCCAGTAGCGAATTTCGGCGCGGGGGAAGTAAGTGCCTCACACTTTTGATGTGTGGCGGCTCTAGTAAGGTACCTGGGGATTGACTTTTTTGCTACGCTAGCAAGCACATCTGTCCGGGTACAAGGTGGAAACGGGGGCTTGGGGCACACAAACTGATTAAAAATAGCGCCCGTATGCGCTCATGCTGAGTCAGATCCACCCTTGTGGAGCCGTCATCTTCCTAGTAACTGGCGGGGATAAGGACATCCATAGCTCCACCCGCCGCTCAATGACACTCCGTCAAGGCACGGTCGTCACTTACCCAAACTCGATACCACATGTTGCAGTGGGTCCGTCGATGTTCATTTCTCACACCTATGTTCATTCATCCCAGGAACTGGAGACGAGCTTATTAAAAAATCGCTGATGTCGCATGGAAATGACGTGCACAGTCTTGCGCGTCAGTCCTCCGCACAGTGTATTACCTGCCGTTCTATCTAAGCCTCTTCATTAAGAATACTCTTAGGTAGAACTGTCCGTAGAAAGACTTCGATACGTATGTGCAGTTGGTGGGGATACACGAGCCACCCGGATCAGGAGGTAAGCGCCTTCAGTCCCTCATCCTATTACGATAAGGGATGAGGCTTACAAAACTACTTACGGGAGACACAATCGCTCCGGGGAGAGAGGCGTAGGCTGTAGCCATATAAAGGAAGCCAGTGCACTAACTCGCTTCGCAGTTTCCATCCCACCAGCACCGCCTATATGCTACGAT"/>
                    <sequence id="seq_t17826" taxon="t178" totalcount="4" value="GCGCCGAGTCAACTGGGCTTCAATTGGGTTGTTCAGTGATATGCGCAGAGCCCGAAGTATAATCTAGGGTACCCCGACTTATTGTCCCACGCGACAAATGTGAGGCCGTAACTGTAATCGCGCGCCTTTCTTGCATCGCCTCATTTAAAGTTGTATCAGGCTAGCGGAAAGACAGTCGTATACCCGAAATTCCCTTGGCGCTCGGGTTCTCATGGGTACCTGGCGTAGAATCGACTCTGGGGGGGCTCACTGTGAAGTCTCGTAGCGAAAGCTACTCCTACCCATCACAATAAAAATGCGACAGCTCATGGGGTGTACCTCGCTTGGTGCTTTGATCAAGCTATTCTTGAGCCCGGCATTTGACATGTGGACTTACCGTGTCTCCGTTATGAAGTTTTCCCTTCCTTCTCGGAGGCAATCATGAGAATGTCCGCTCACTATATACACTTGCTGACAGTGACTAGAGTTCTACTCCTGACAGCTACCATACGCTGATGGACGCATCCGCACAGCAAATGGCCTATTCGGCGTAAATATTTGCGACCTCACGTCCAAATTTAGGGGGGACCTACGGGGACACGCAATGATGCTTGTGGAAGATAAACTGCGGTCCGTCCATTAGTTAGCGAGATCCGCTGGGCAGCTCCCGTACTAATAAACCGCCTTCTACATCACCGTCACCCTATCCGGCCTTGTCTGCACAAAGGACAGCAAATCCGTGCCCTCGTAGATGCACCTATTCGTACGTAGTCTCGACCCCGTTTTTTATTTGTTTAAAGAGCATACCAGAGCCGAAGCACTTATTCATTCCGACTGAACACCGCGATTTGAGTCGTCAGAGCTTGTCGTTGTGAGTAATCTAGGCTCGCTTTAGCACAGGATGTGAGGCTGGCGAAATAAATGTGCGATCCCTCTCTACGTTGTCAACCACCCATAAATCGTTTCACTATTAATATCTACTCGCGGATAGAGACTCCTAGCCAGTCCATTATGGTTGTAT"/>
                    <sequence id="seq_t17926" taxon="t179" totalcount="4" value="ACTGACCGACTTACGGAGCTACCCACTCTTATTCTTTTGGTCTCGGTGGGGACGATCAGGTCTTGCCCTTCAGTGTAGGGCTCGGTGGGAGCTGGCGGCCACATATCTCGAGTCTGATGTTGCGAGTGCGGTCCAAGCCCCGCGGCCCAGACAGCAATATTCAAAAGTCCGGCATCCCTGGCTAGCATTAGACGTAACGGCTAGGCTGCACTCAAAGTAAAGGGCTTATGAAAGGGAGTCTAGAACACTGAGAGATAGTAATTGAGTTTTCTGCTGAACACTAAATTCACTAGCAGGTAGGCCGCCGGGGATACCCTACCCCTCTATGGGTGCTTTCTCAATGTAGGTCGTCTTTCCTTCTGATATGGCCCAGTCCGTCTGGCCGCATAGAAACCGCGGCCGAGTCGAACGGCTGGATAAGTGTTGTGTTGAATGTGCGTATTCTGACTCGACCGGGCGCTCCCAAGCGGCTGCCCTAAGGCCCAGAGAGTCGCTCCGCTAGGGTTGAATCACGTCACGTTCCCTCAATGCCGGCTGTGCGTAGCCCCCTTAGCTGCAAGTTGTGGCGTAGCCTTCTGTACGGCGCAGTTGGAGTTCAATGAAGCCATATAAGTAGGTGACCCTAGGTCGAACTTAGGGGCACCCTTAAGATGATTTGCCTGACGAAAATATGCATGGCGGATGTATTGGTTAATCTACAGGAATTCAGGGTTAATTTCAGGAGCAATAGCCGTGCATTTGATCATCTTTATCACGCGTGAAGTCGTATCGAACGCCCTGCATGGCGTGATCTGGTTGGTCGTCGGGCACGGTCGAGCATCGAGAGCAGATGTTTCTTGAAAACAATAGCGGACCGAGCGTTACCGCTCGCGGTTTCCTGCAGTCTAAACTCCGCTTACTTTCGCCATATGACCAACTATGGGCTGGAGTTCCGTAGATCTCCGCAGGTTTCGCACGACTTACTCGCACCCCTAGGGTAAGATGATGCATGCCCAATACA"/>
                    <sequence id="seq_t18132" taxon="t18" totalcount="4" value="GGTTGCCACGCGCTTTCATGCTTGCTGCTACCGCAATCATCCGGCTACGGAGGCGGCTATGGAAGGTACCCGAGTTGATCACACAAGAGGACAGCAAAATTTCAATGATTCCGTCTGCGCGGCCCAAGTGCGGGCGCTTTAGTTTCTATGCTGGCGGAGCCGAGACGGCTCATCACCTCGCGCGAACAAATAAATTGGCCTACTAAGCCCGCTACAATAACTGGGTAATGCATCATGTAGTCAGGCGTTTTCTCTAGTCGGGTAACGGGCGCCACAGCCGCTCGATCTGAAGCTCCATCAGCACCTACGGCTTGATCAGGCGGCGTGGTCTCCGGCGCCGCTATATTTTTAAGCTGGTTGTTTCTGAAATAGATCGAAGATTCGTAATAGAGCACCTCCAAACTGGACGCTGGGGCTATGTCCCAGCGACGCGGCGGGTGCTTATATTAGTTAACTACAGCCCACGCTGCTAAAGTCCAGTATCAAGATCGGTGATCAATCAGTGGTCCCCGACTTGGGGGTCTTATGAGCCAACCTTGTTAATAAGCCGACTATTGTGGGAAGCTAAATAGTTGCGACTGTGAAAATCCATACATGAATCGGGCCGCGTCCTGTAAAAGTAATAAATGTCAGTGCTGAACATCTCACAATGCCTCCCTGAGAACAGCCGTCTATTATCGCACAAATCACGACAGCCGTCGCACAGGTCCCAAGCGCTCTAGTAACTAGTGCCGGTTCTTGAACCATCTGACTGTGCCAGGACTGAGAATGCTTAAGATCGGTTAGAATATGGCGGGCTACAATCAGCATGAGACGAAACAGAAGGTGGGCTACGGCATCCTTTCATGAAGGGGCAAGAATGGACTGTTACTCGATTAGTATGAAAGCGAAAGGTGTCCCGATGTGCGCAGAGGTTGTCGAGTGGTTTATATAGGACGGTGCTTATACTATAAGTTAGCTCTTAGAGGTAAGCTACGGAGCACTGCGTCTCTCAGCAAGA"/>
                    <sequence id="seq_t18026" taxon="t180" totalcount="4" value="GAATTAACCGCGGCGCGCGTCATGCTACGAACTCCATCTTTCCGCCCCCCTAGCACATAGGGGCCGTACACGAGTCGATGAGACAGAGGGACAGGAAAGGATAGATGGCTCCGTTTGCGTCGTCACAATGTGGGCGCTTCAGCTTCTATGGTTGCCGGGCGAAGAGGGCTGATCTTCTAGATCGAACAATTAGATTGGCTTCACAAGACCGCTAGATCTACTAGTTATTCTATTTTGTGGGCAGCCGTTGTGTCTATTCGCGCAACGGGTGACCTAGCTGATCGAGCGTCCGGACAGTTCTCCCTTTGATTAGAATCGAACGGGGTGCTATGCGAGGCAGATATAGTTCTAAGCTACGTGTTTCGGTGATAGCTCGACGGTTTATATTACAACAACTCCGGACTGGTAGTCGGAGATATGTCTTCGACGGGCGCCTGATGCGTATGTTTCTTTAGTAGAGTCCGCGTTGCTATTCGGCAAGGATCGGAACGGTGATCATGCAAGTGTATCGGAACGTGTACACCTATCAGCCAATTTTGTCAATGAGCCGCGCTTTTATGAAGCCTTTACTGTTCAGACAACGTGAGTAGGGGCGGGAATCAGACGCCGGCCTGCCAAAGAATGGGAGCCCGGTGATGCTCGTCTCGCAGTGCCTACCTCCGACAAGCCGTTCCTTACGAAATGGATGAGGAAAGAGCACGCGCCAGGACCAAGCGTTCAAGCCTGAAGTCTGGATCAATGATCTACTAAAGTCTGCCTGGGATGAGAATGAGTGGACTGGGCTCGTAGTAGGCGGGCTAATATCCACATCACGAGAGGCACGCTGTCGGGTAGGGCCACCTTTCATAGCGCTGCGAGAAAGGACTGTCAGTCGGTTGGCGTTGATGATCGACTTCACCCGAAATCCGCACACGCCGTGGAGTTGTTTCCAAACTTGCATGCCACGACTCTAAGTTAGCTGTTTGAATTTAAGTCCAAAGCAGTCGGTTGGTCACCACTA"/>
                    <sequence id="seq_t18131" taxon="t181" totalcount="4" value="GATCGTAACGTATCCAGTGACCCTACACTAGCGTGATAGCGTAAGGCTCAGCACCATGGGGCCCTCGGAGGGTTATTATTACGCGTGGCTGCTGATTTCTGCTCGGAACCATATCTCTACTACTACATAGAGTTGCCCCGAATCGGAGACTAGAGCTGATCCATAGGCAACTCGAGGTTCCAGTAAATGCGAGGAGGACCTCCAATTAGTACTCCATTGGGTTCGCCTGATAGTCCTATGCGTATATCTTGATCGGTAACGGTAGGGACCGGTACGGCTTCGTGGGGAGCAGCCGGGCAGTGCCCAATATACCCACCGTGCGAAAGTCAGATTGGGCGGAAAAGTGCTAGGGGCGTGAGCGATAGTACATTTGAGAGTCTAATCAATGGCTATCGATCCCGGTTCGTGGTATATCAACCAACACCGGGACAAAACTTAACAAAGAGGGTTCGGATCACGGCCACATGGGACAACCTACAGAATAACTTGGTCAACTACAATAATAGGGATGAGAATCCAATAGACACTGTACGGCCCTATTCGAAGGTACCATTTAGGTCAACACATGGCTTTGGCGTCGAGCAACCCTAGCGGTTCGCGGAGGGCGTTCGCGAGCTATTTGAGCGTTAATCGATGCTAACACTTCAGTGTACACCTGTTGGATCTGTACATGTACTATTAAAGGGGTGTGCTCGATAAGTTCTGACCTACGTTAGCTAAAATCAGGCCGGCATAACTATCTTTCACGGTACAGTACCGCAATTTGTAGCAGTAAAAGCAGCGCTATATAACCTGGGGATTAGATATGACTTACCATACTGCTAGGCATGTTATCCGAGGCGATACACCGAGGACGATATCGGAAATTACTTGTACTAGAGATGATCGTGAACCCTGTTCCTTAAACTAATGGGCATATCATGCGTGTCTACCCGCCCGCAGGACGGAGAGCTGATGGCAACATCCTTCAAGCCCACTGGTCACCGGGAAGAGCTCATGC"/>
                    <sequence id="seq_t18227" taxon="t182" totalcount="4" value="GCTTTACCCATCCGTATACAATCACAGTCATTGTTAGAAAAACCTAATCCTGATCCGCTACGTGAGATCACTTGGCGGTTCAAAGTGGGGCGTTTAGCTCCCTCCTAATTGGTAATGGATGCGAACATCGAATGCGCGACTCTCGCATTTGGCCTGGGCTGATGCGTCCTGATAGGGAAATGAGAAGTGATCGTTTCGTTTGATGGGTGCTCTAGAGTGCGTTGCCACAGGGCGAAAGCCACCATAAGTTTAGGAGCGACGACACCCCAGTCTTAGCTAGTCCTCCATAGTACAAAGTCTTGCTTCACGATCCTCGGCGTAAGCCTATATCCCCACTAAATTCCCATCGTGCCTTGAAGACGACTTTGGGGGTTAGGGTGAACAGCCTGCAATCTGCCCCCGGAAGTAATTTCCCGGGACGTAACGACGCCGTATCGTATACCATCGTATCAAAGAGTGGTGGCCGGGTTCTCTGCAATAGTTTACTTGGGGTCATCCAGTTTCAATGTGTCTTAGCATGACAGAGGGTGCTGGCGAGTCCTATGTGGGGACGTGCCCGACTCTGCCTTCGCACTCGCTGAAGTATACATTAGTTTAGACGTATTAAATAATTGTCAAGTATTACCCATGAAAAACGTCATCTCTCTAGGTCGGGAAGATGTGAGCACCGTGTTGGGCCGTCCACGTCCAGCGTAATTCTGTTATCTTAACATGATTGGGCTGGAGCAGACCCAGCTTCGAAACCTAGTTGGCGAGTTAAAGTAATTAATAAGGTCGTACCGCGCCGTACCCACGCGTGTACGTAATACGTGGCGGTCTTCTGGTCATCTGATCAAGCCACCGAAGGCGAGAAAGACTCGATGACTGCTACCACGATACGATAAATCTTTCTGCATAGGGTACGAACGCGTTTACGGGCGAATGATTAGTAATCGGCGATTACCCGTTATAAGTGTTATGGGCATATGTAGATCTCTGCCGCGGGCGGCTAAGCAACCGC"/>
                    <sequence id="seq_t18326" taxon="t183" totalcount="4" value="AATGGGACAAGATATTTTGCGCCTACTTCCCCACAAACATGTGCTTCTAAGTTTGAGTGGGGATTCGCTGAGATCAGAGTCAGGACCCTCTCTTGAAACTTTGAGGCTGGAGCCAAGGTCAAATGGGTTGTGGGGCGCCCATGGGTACGCGGATCGTCCTATCCATAACTGAGTCCGGTTAAACCAATTTTGCCGTATGACTTTATTAACAGCACTTAACGGTTGCTATAAAGGTCGCCGCTCTCACCTATGAGAGAGAATATTATATCCCGCGATTCTACGAGTACCCATCTATTATCAACGCTGGATCTTGGCTGAACATGGTTGGTAGATGCTCGATAAGTTCTCCGATGACGACAGCAGAGTTTTTACTACGGAAGAGGGGTCCCCCCCCGTCGACAATTAGGGACTTCGTGACCTCAAGTTGCTTCGAGGCAATGCAGGCTACCCTATGTTAAGTGTGCACGACTGAGGGAGGGTAAGTTCATATAACCATACAGACGCTAACATATGTGATGAGTATAGAATCACTTTGTTACGGGACAGAGTAGACGTGGGCTACTTACCTCGCTGCATAGCTACCACGTCTCTGTGGTATCCCATGTTCTTGATACCCGAGCTGAGCGAAATCTCCTCGTTCTAGTCAACAGACCATTCAACGTAATCTCAGCGGACTTGCATCTTTAATTATCAATGAGCCTTTACCGATTGACCGGACCCTGTCGCGCAGCAGCACCTCGGAATAGGGAACCGCATTTATCTGTAAGATCGTTCGAAACCGCCTTGTTGGGCTACTGCGATGCCCCGAAGGACTGAAAGAGAGCCTTGGGCGATACGATCTACACCACACTCTGTTAACGGGTGGTGACGCCGCGTTGGTGCTTAAGGGAACAACTGAGTCACCCAGTGTACTAGGCTTTGCTGCGTAATACTACTAGTCGCCCGTAATCCGCTAGAGAACAATCAGTTCCAAGAATGAGCCAGGTTATATCTGTGGAAG"/>
                    <sequence id="seq_t18426" taxon="t184" totalcount="4" value="GCTTCGCGGTAGCACTGGTTTGTTAGGAGAAGACCAGTTAACGAGGATACCAAGGCCAATTATTAGTGAGACAATTTTTTAAGGATGGATATGTAAAAACGTTGGTCAGGACTTGTACCGCGAAGTATTCAAGGAATGTAGTGTTTAAGGGTTTATCACCCTACTGTAAATGCATTCTTAACGGTGATAGACCCTTGAAATTGCCATCGTCCACGTCCTACTGATAAGACTTTGGTCTGGGAGGTCAGTCAGACCACTGTTACTGTGCGCGCTTCTGACACTCAACTGTATAAAAATCTAGCATGTCACAGGCGGAATAGGCCAGAACGACGTGATTGTGGTACAGTTAAACCCTCACGGTGCCGCGGGGCAAAAGCATACGTAGATGTAAACCGGGGCACGGGATCCTTTCGGGGTAGCTTATAAATGTCTACATACTAATTACCCCTCGAGAAAACGTCTAGAGTTGGTTTATTGCAACAATGGATCGTGTGACTCAAGAAACAAAGTAAAAGGCCCCGCTATCAAACTGACCCTTGGCGATGTCATGCCTACCGTACATGCACACACAGTTGGCCATGCCGTGGCTAATGACTGCTGAACACTCCGTTGTTACCGTCATCTGGCGTGATGAAATCGGCAGGCCGCCCTTGGCAAAAAGGCCCTTCAGGCGAAAGATCTGCGATAGGAGCGTTCGTGCGATATGCAACTAACTTGGATAGTTAGTAAAAGCCACTGATGTCCGTGTCATCTTGCCGCGGACTTGTGATTGCTATAACAGGCGGGATGAGTGCCACGACGTCCATAACCAGTGTGCGACTTCGAATTCATATCGTCGCTCTATCTACTTGTCTGTGATTTGTATTGGTAACCCCGTAAGATTCCGTACAGGCTAAATGGATTAGTGATCGCGGCTTACCAAGACGGTCAGTCGTGAGTTGCGTTACTATCTATGTTTATAAGCTTGTGCAAAGCGTGAGCACTAGTTTTCTTCAAAATT"/>
                    <sequence id="seq_t18526" taxon="t185" totalcount="4" value="CTGACCTTTTGCGGCGAACTCAGATCTGGTAAGGACCTCGTATATGAGTTACCTTTTGAAGAGATAATACCATCGCACGGCGTGTCGTTTTCGATGTCGATCCGGTACTGTCATCTCTGTGAGGACCTCCCTCACTCTAACCTGGTTATTCACGTGATTGACCTTCTACTGATTGCCAATTTGCTTGACTTATCTATAGCTACTTGCCGTCGGCCTATAGCATCGTGACCAAACCCACTCGTTCTCGCATAACATTAAGCACACCGCCAAGACTGTAGTCTATCGGCGGTGTCCGGGAACTGTGACGCCACCACCATCCAGTGAATCATAACGGCTCATATTTTGGTCCCCCCAGCGTGAGACACGACTTCTTTAAACTTCGAGAAAAGAGTGCCGGGCCCATTCCTTCGGGAGCATTGAGAAAATCGCCAACCCGGACTACAACGTGCACCCAGGGGCGTTCGGATACTTAGTTCTACTGGTACCTGTTGTGCATGTAGATGATTACTGATCTAGCCTGACCTGAGATCAATGCACCTGTACCGAACGGAAGTGAGATACCGTAAGTTTGGACGGCACCGACGCACCGTTACCGATCCAAAGTGAGTTGTTGGACAACATAAACTGGTAATGACCGCATTACTGCAGAAACCGGAATACAGAATACCACGCAGGGCTAAAAATCCTTTGAGTGCCAATGATAAATATCGAGGTAAATACAAGAGGGCTCTGATATCAATACGCCCCTATTGCAAGAACAAATGCGGCGTAATCCGCACTACCTAACGGGAGGCCAGTAATACAATAAAGTGATGTCAACCTAGCCTTCGCCGTAGTATTAGCGTAGCAGTCAGCATGCCGTAACGTAGATGGGGTCCCGTGAGTTAAATGATAACCACGTGGAATTAACCAACGTCTGTACGGTGCAGCGTATCTTTTCCCGTTGCAAGATTTCTTAACCTTGTTTGTATGGGTCTCTTGCTCCTCCCAAAAATGTGCA"/>
                    <sequence id="seq_t18626" taxon="t186" totalcount="4" value="TAAAAATTGGCGAGGGTGATCTCAACGAATGTCGGCGCCAAACCTTCCTTCGTTACTTGGCTGGAGTAACAATCATGTGAAGGGAGGAGGAGCAAAACAGGCTAGAACTTGGTAGGTCTTAAGATTTAGTACGACCCTATCCCCGCAGAGGCCAAGTAACGCTGCGTAGTTGTAATCTACACTAGTAGAACGGTGAAGTATGACCAGCCCTCCAAGAAGAGATGCAACGAACAGATATACTCGTTCCGTTACTATGTATACCTCAAGGGGTGTAAAACATCTCACTACACCTAGACGAGCGGATCCTTACCTCCTGATGCGTTGTCTCAATCGATACAGATTGCCATCTTGGGCTTCAGCTAGACCAGCACTAGTAGCTTTTGGAGAAGCGTTGCTATGTTGTCGAAATACAAGTGTAGTGACCAGCAGGCACAGTGGCAATAGTCTTAGTCACTGCTTTAGCTTCTAACTCTAGTGTTTGTAAACGGTGTCAAGCGAACATTTTAATCTACTCTTTTTCTTATCGTGTTAGCCCCCCTCAGGATGTTTACGTCGCCGAAATTATATCTGTTTGGCTTGATGTTTGAAATCAGTTGATACGTCGAACCGTGCTATCGGGTTTTCGGAACGGCTCACGGGTTAGGCACTAACTATGCAACCATCCGTGCTCAAGTGAGAGACTCGAATATCAGGAACTGGACTAAGGTTGATATTGTATTGCTCAACCTAAGATAGAGTCTTCGAGCCGGTTGGGAATTAGAGGGATTTTAAGAGCTTACCCGTATGGGTCGGTGGTGACGAAGCACCGGGAGTAAGGCCCGAGCTGGTGTCAGCAGCCAATCCCGAACATGTATGGTGAAGTACCCGTTTGCGTTTAAAGTAGCTCTCGTATTACAAATCTGGCATTGACTGGAAGGACATTGTATTCTTGGTCATCGGTAAGCTGACGCTACTCGCTACTTGGTAAATTTGAATCTTAGCTCTTTCGGTAGTCGGTTAA"/>
                    <sequence id="seq_t18726" taxon="t187" totalcount="4" value="GATTGACAGTTCGTCAAGAGTCCAAGGCGCAGCTACAGCGGATCCACACGCCCACCACTTGGCCATACTTATACCGGCTTGAGGATCCTATCACAGTGTCATCGAAGCCGAGGTGAGTAAACAAACAGTACTGGATGCCCAGACTATATGCACTACTGAAGCCCCTATGGACGATTGATCACCTGGCTCGCGGCTAAAGGTCCTGCGAAGCCTTCTCCTCGATACTAAGCGCACTGGGGGTTGGTGTCTTGATAAGGGCCGCGTGATTTTAGCGGAACTGCCGCGCTACGTACATAGCCAGTAGTTGTAATGTCATCTTAACATCACACATTGAACCCACAGGAAGAATCCATTGGCCAACCGCGTGACGACCCTTGGGGCTCATGGCCGGCGAGATCCAGGCTAGCGCCTATACTAGCCTCAAGAGTAGAAGCGAGTTGACATTCTTGTCGTAGGGTAACTGTGGAGCAACGGATGCGTATCTTCCTTGTACGGGTTCGATTAAGGGTTGGCGCGCATCTTGGTAATCGTATGCGTTGACAGGGAGACCGAAGCACATTCAGGCCTACGACAGCCAAAACATACGAGTTTGGGTAACTACACAAACGATCAGTACGCGCCTATCAGTTCAGAATCGAAGGGCTCCAGAGTACGGCATGATACGCGCACTAAGCGATCCCGCGCCACTCTTCATCTTCGGGCAAGGGACATGCCGCCTTGCCACAACCGATCGAACTACACTTAGCGGTCCCAGTTAATGAGATTCACTTCCACAGTACAGAACGAGATACCGTTTATTTCACCGTATATGATAACCTCGGGGGGTCGATACGCACAGGATTGACTCCACCCCGTACTGAAACCCTGTGGGCTCGTTATCTTTGTTTACACTCGTCCAACTGTCACTGACATAGCCTAACCCGGGAATCGAGCGGTATGAGCGCGTGGTGGTTGTGTTATGAGAACCTGCATCATAAATCTGTCCCACGACGGGGTTATT"/>
                    <sequence id="seq_t18826" taxon="t188" totalcount="4" value="GATTTAGTACTGGTGGCTTAGTGGCTGCTCCTGAAGGCTTCGGACAATTAAGCTCTTACGGCGAGGCATCGTAGCGTAATTTAGCTGCTACGGCTACAGTGTAGTGAGCAGGTGTATTCCGATCTAACTATGCTTGATTTTACTTGATTCAAGTTCCCAGTGCCCGAGTCGGGGCCGCCCAAGGTCACAGATTCTCGCAATTCATGCTGACCCGACCACCAGGAGACCCAAAATACCGGATGCCATTTCTTGTCGGTGACGAGAATGTACGGCGGGTACATGGAAAGGTAATGATTGTTACAGAGGTCCATAGACCGGACATGGATAGTGTGATGTGCGATCTATTCCTTCAGAACTCGCATGTTTGGTCGGGTCCTATCGTATAAGGAATGAGTTCAGGCCTAGTACATGGACTGGTGGTCGGACTGGCGGCGCTAACTTCTCTGTTGTTTGAAGAAATAGTGCCCCTTCCAACACACACAAGAGACAACCCACCATACTCAACACCACTAATTATGAGTAGGTAAAGGTGACCATGATGAAAATCTGGCATTCCACGCCTACGTTTTGGTTCACTGCGAATAAGATGCGAGTGTAACAGAAGCGACATTGCGGGGATATCAAGCGGGAATGGTCCTAAGCACTCTCACCAGTAGTCCCTCATTATCTATATGTCTGTTGGTGACCGAGCTGTTCGACTGGTATCGCTCCTCTTGGCCTGCCATAGTAAAAAGCGCACGGTATACGTTCGTAGTACTGCTGACTTATAGTCCTACTGAGACCTAATCCAGGAACAACGATCTACGATATTCCCGAAAACGTAAGTCGACCTCGTCCCGACATTTTGAGTAGAGAGGGCTCTTACCCTGCAAACTACCAGGTTTTCCCGAGCAGTCCGGGGCAAGGACAACGCCCCGTGGAATCTGAAGATGGAATTGGCGTATGACTAGCACTACCTCGAGCTCTCGTCTGTCTCCTTCTGGTAGGGGTTTAGACATGT"/>
                    <sequence id="seq_t18926" taxon="t189" totalcount="4" value="TCACAAAACATGGTGCTATGGGATCTCTCAGCTCCACAAATCTTGGATAGCTTATCCTTGCGTAGATCCGCGAGCGGAGCCCACTTGAGGCCCGGAAATGATAAATGCATCCGTAATGTCCGCGACATTCAAAGAGCCTCATATGCGAGGATGGGGCAAGCAAGAGGCCACCTCTTCTGCACGGGAGAAGTGGCCGGCGCTAAGAATGCAGCCGTAGTCACTCGCTAAATTACTAATAAGGCCGTCGTTTTATCCGGTTTCGCATAGGTCAGCCTAGGGAATCGCTCTCCTGATCTGTGACAGTGTAAATCTGGTTGGAATCGGTTGGTATGCGACATAGCTATAGTGCCCCGCTGGATGTTCCCGAGATGAGTAGATGTTCCGGCGTTATAAATCCGCAGACTTGTATTCCGGGCGTTGTTCGCGGGAGGATTGTATTCCATATGATTCATTAGTTGGCCCACCTCTGGTCAATAGCCTATACAAGGGCGGTGACCTCTCAATAGACCCCAAGCTGAGAGTCTGAGTACCCCTCTTAGTATATTAGACGCCCCTTGTGGTAGGCCATTATGTGCTGAACTCGAGATTCTTTAGTGGACATAGAACCAAGTTAACCAAATCCGACTACGCCTAAGCTGCACCGCTTATTGGGCACCAGTTCCCGAAGTAGCCTTTTTCGAAGCGAAAGATGCAAACCCATGGGGGAGTAGGAACCGCTCTAGTCCTGATTGTCCGCTAAGGATGCACTTTAAAGTGCCTGATTTGGGTATTCTCTGAACAGTTTTCTGGTAATCATGCTAAAATGCGGTAGATCCGAGACGTCATGCGAGTTACCGCACCCTTTCATTGAATCGGAAGACCGCAATAAATGTTGCTTCATGTCTATCACAATCATCACCGGATACGCGTAGATGTCGTGGGGTAGTCCCAAACTGTGGATGTATAAACTGATAGTCAGTTCAATGGCTAAACTTCAAGTGGGGAGAGTTTGTCAACAAGT"/>
                    <sequence id="seq_t19131" taxon="t19" totalcount="4" value="TATCTGATAGTTTGCAACCTAGCCTATTTTCTTCACTTTGTATCCATAGTGGCTAACCGCCCAGAAGCTTCACGGTAAAGGCCGATGCGAAGAGGCAGCCAAATATCACAAATCTGATGGTGCGCCATCTCTAAACGCCATGTTAGCCTTAGCGTAATATTGAAAGGTCCACGAGCCACCTCTAGAATTAGAGGTCCCCGATAAGCTGGACTCAAATGCGATGGTTTGTGACGGGGAGGCTCAAAGGCGCATAAGTTGTGATTGATTTGTATGCAGGGAGTTTAAGTTGCTGACACTTAGGTCTCCGGGGATACCCGAAGCCTGTAAGGGTGGCTTTTAAATGTATGACGGCCTGCGGCGGGAAAGGGGCCGGGCTGTGTGGTAGCACAGACATCTCTGCGGAGTCCGACCCCGGGTGAGTTTCTCCTCTGTATTTTGGTATCCTGAATCCACAGCTTGCGCACTACCTTCGTCGCACTGACCTAGATAGACGCTCCACTCTGTTGGAGCCACCTCTCGTTATCTGATCGCCCCGGCTGAGGCGTGTCCATAGTTGCACGATGTGTCACAGCCTTCGCTAGGGGCGAGTAACTGGAACATGTACCGAAATAAGTAATCTATAAGATGGTGACTTTGGCGTTATCCTGAAGGGGAGAAGTCATTCGGTAATAACAAAGGCCCTAGTCCATTGTAATCAGCAGGACTTAAGGGTAAATTTGGGAAGCTGTATCGGTGAAATTGGTCTGCTTCGCACCTCGTCGGGTCGAAGGGAACCGTCCCCTTGGGGAGAACTGCTCAATCAAAGCTTAATGGCGCTGATATATAGCAAAAGCTCCTACCATACTCCAGTGTTACGAGCGTGATTGTTGTTGGGTTCGGGACGTTTTTGCACTGGTATCTTTCGGCATGTGACCTAAGGCGGGCTTGACTCCCGAAGATCTCTGAAGTTACCGTACAAAGGACTAGAACCCTACGGTTTAAAGGGAGCATGCATTATAGA"/>
                    <sequence id="seq_t19026" taxon="t190" totalcount="4" value="ATTGACTCTAAGTACTAAGTTATTTGATCTTCCACAGCAACTGATTGCTAGTACAGGTTGGGCGTTTGTGTGGTGCATTACGATGCTTGATTATACGGAGCGCTGTGTGTCTGACCCTGTCTTGACTGGGTACATACAACCATGCAGCCCCTGTCTCAGGCCAGCAGACACTACGACGGCGTAGGGTCTGTTCTACCTCGCAGGGTTTTAGGTCAACTACAACAGCGGGCGTCCTATCGAGTTACTATCGGGTCGGGACTCTACGGAGAGACCTAGAGGTGAGCTTACTCCTCTCGAGAACGGCACAGAGATAGTTAGTAACTGCGAACACTTCTTCATGTTGATCTAATGCACTCTGGGAAGGTGCTGGTTACGCACCGAAGGCATCAGATTCGAAAGCCAATCTTCACCTGCTAGCGGCCCCCCCGGCTGAATAGCGCCTGACCGCCTCCCAGTGGGGCGGATTTACATCACCCCAAACTGGCCTTTTTATGATATAGCCTTCGAGGCCGTCAGTAGGATGGGCTAGGGGGTCAAGTTTGTGGAACGGCATCGATTCCTGGCTTTTCTTCCAGACTCATCTTGGGCGAGGCCGATTCAACGTGGGTAGTTAGCATTGGAGCATCAATTCGTAGTTCAAGCGAGCTTGCACGGATACCTTACAATTGTCGGGACGCACAACAGCGGATGGTTTTGACTCGCGCAACTTCCGAGAAGTCGCCCTCTCGAACGATATCACACAAGAGGCCCCGTCGGATTGTGTTTGGCTACCCAACCTTTTGTTGTTCACATTTCTAAACCCGCGCTTAGGTGTGCATTCTCAACCGAGGCCGTCGAACCACGATGGACAAAGGGAAATCGCCGCGGGCTTAAGGATAATCCAGGCAGTGTCACATTCCTTGTACTGCATTGATCATTTGAGATATGTTGGGGCGCCTCGATTCTGTGCGCCATGCAAGAGCCGCATGATTGTCCCTTTATACGGCCAAGCAACCCTAAT"/>
                    <sequence id="seq_t19132" taxon="t191" totalcount="4" value="CAAGATAATCACGCATTAAATAGCACATTATCGATTAATGATAATAGGACGAGCCCGAAACGCTTAGAGTTGTCTGACTGGGTGGTTAGTGCCGGGAGTAATGGTGACTAGGTCGCACACGTGATTGGAGCAATCTACCGGATGCGAAGCGAGCTTAAATTTCCATGAGAAAAGTTCTGCCAACCTATCCGGTAGTCTCGTCACAGCGTTTCTTCTCAATCACTTGAATCACAGCTAAGATTTGTCATAGGATAGGACGATCAATGCGTTGAAAAAACTTGCTTAAATTAGGGCATGGGCGCGCACATTATAGTTTTACTCCGTTTCCCAGAAGGAATATGTTAGGTAACCTTTGTGCGATAGTACAACACCGGGAACACTCAGAATTGTCTTCCAGGCTATGTTTATGTCAGTCCATACCTGTATTGATGAGCATTTCTATCGCAGTTGGATTCATGAAAGGGCAAAGCATTCGCCCCAAGGAGTATACCTTTACGGGTATGTTCGGTCTAAGGAGCATAAGGAAGTAGTACAACTTACCAGGTCCCCTCTATTCTTTGCACGGCTCTAATGGACGCAAGAGGCCACGTTATCACAGAGCTGATCGTCGTCAATACCTTCGTTAAGGCTCCTACCGAAGCTTGGGCCCATCGGCCGGTTATTCAGCGGTATCCCATACATGGGTGCTGAACGGTGTTGCTGTAACGCACCCACATGGCCCCAATCATTCGGGAAAGGTGGCACGGCCGTTGCTCGGCCACGAATTCAAACCGCGCCGAAGAGAGATTTGCTCCGTGTACGTGTAACTCGGGAGCATAATGCATGTCCTATACGCGAGCGGGCGTTCAGGTATCGGCTCTTTTCTTGGACTCTGCTCAACAACGCATCATACCAAGGCCATATCCCTGCTAGATGAGGTGATGCCATTGTCCCGGAAGGCTGACGCAACAATCAGTGCGGTTCAAGCCTCCACTTACGGGCCTAAAATTGCACGTCAACA"/>
                    <sequence id="seq_t19227" taxon="t192" totalcount="4" value="AAGTGGTTTCTGTCTAGTTATCCATTACAGCTGATGTTTGTCACGGTAGCTTCGCTCAAAGGGTGGCTGAGAGTGAAAATCCAGGCTCGGTACAAGGCGGGGGCGAAGACTGTAACACCCCCACACCCCGCACGCCCGGAAGACCGCGTTTCGTGTTCCCAGTATTCTTCGAATCGCTCCTCGTCCGGTGCCCGGAAACCGTTAAGTACGGCAAGTTCGGTCTCGACAGTAGACTTCCAGGGCCGTTTTATGCCTCCTCTAGTACTCCCTTGCGTGAAGGCAACTAGCATATACACGAAACTTACTGTAAACAGGGAAGAAGCCGAACTACCGAGGAAAAAACATGCCCCATCCGCGGAGAAATTACATGAGAGGTACACAAGCAGGGGCGAGCCTAGGAATCGGATTAGCCCCTAGAACTAGAGGCGACATCCTGCAAAGGGATCTCGACTATCTCCGGATGTCCCGTCTCCTACCCTTCGCTCCGTTAGGTGGTACCGGCGTCACACTCGGGTGGCCTTGTTCTCGTAGGGCTAATGCACAACAGGCGCACGTCCCCCCCGTCGGAGAAGCAGAATGCGGGTACTAATTGGGAGGCTGCGATACCCGTGGCCTCAATTTCCTTCTCCTTTCTCCGTATTCCACCGCGGATCTTGGTCCAGGGTCTTCACGGTTTTACGAGGTATCGTGTCCCTATCCCCGGGTTGCTGAGCGTTCTTTAAATTCATGCCCTTGCATGTGTGGGAGACCTGCGTCTCAAATGTAGGTTAATTGAAACCATCACTTCTTGCGTGATCCAAAAACGATCTGAGCTAACCCCAAAAAAAATCTACACGATACTCTCCACAATATGCATTTAGCCACATTGGCACTCCCACACCTCCCACTAGAAGAGCCTTCTGGCGCTGGGATAAAGTATTTGGCGTTCGTGATCGCTCCCTATCCCCTGGTTCGACGAGCAATACATATTTCCCCTTGCCTCCGGACGGGGGTGCGAACC"/>
                    <sequence id="seq_t19326" taxon="t193" totalcount="4" value="CATTTAGTACTGGTGGCTTAGTGGCTGCTCCTGAAGGCTTCGGACAATTAAGCTCTTACGGCGAGCCATCTTAGCGTAATTTAGCTGCTACTGCTACTGTGTAGTCAGCAGGTGTATTCCGATCTAACTATGCTTGATTTTACTTGAGTCAAGTTCCCAGTGCCCGACTCGGGGCCGCCCAAGGTCACAGATTCTCGCATTTCATGCTGACCCGACCACCAGGAGACCCAAAATACCGGATGCCATTTCTTGTCGGTGACGAGAATTTACGGCGGGTACATGGAAAGGTAATGATTGTTACAGAGGTCCATAGACCGAACATGGATAGTGTGATGTGCGATCTATTCTTTCAGCACTCGCATGTTTGGTCGGGTCCTATCGTATAAGGACTGAGTTCCGGCCTAGTACATGGACTGGTGGTCGGACTGGCGGCGCTAACTTCTTTGTTGTTGGAAGAACTAGTGCCCCTTCCTACACACACAAGAGACAACCCACCATACTCAACACCACTAATTATGAGTAGGTAAAGGTGACCATGATGAAAATCCGGCATTCCACGCCTACGTTTTGGTTCACTGCGAATAAGATGCGAGTGTAACAGAAGCGACATTACGGGGATATCTAGCGGGAATGGTCCTAAGCTCTCTCACCAGTAGTCCCTCATTATCTATATGTTTGTTGGTGACCGAGCTGTTCGACTGGTATCGCTCCTCCTGGCCTGCCATAGAAAAAAGCGCCCGGTATACGTTTGTAGTACTGCTGACTTATAGTCCTACTGAGACCTTATCCAGGAACAACGCTCCACGATATTCCCGAAAACGTAATTCGACCTCGTCCCGACAGTTTGAGTAGAGAGGGCTCTTACCCTACAAACTACCACGTTTTCCCGAGCAGTCCGGGGCAAGGACAACGCCCCGTGGAATCTGAAGATGGAATTGGCGTATGACTAGGACTACCTCGAGCTCTCGTCTGTCCCCTTCTGGAAGGGGTGTAGACATGT"/>
                    <sequence id="seq_t19426" taxon="t194" totalcount="4" value="ATTTGGTAATCCGGTGAGTTTTCGTACCGTCCCGTATACACTGGTGTGAAGGGTTATAGGAATTGGTATTCCCCCAGATGTATGCCTTCTGCCACAACAGTTCTAGTTAGTAAAATTCCTTATGGCGGTCACGCACTAGGGGGGCACACAGTGTGGCGGCTAACAAGGTCGGTCGCCTTTTTACGTGGCTTGGACTTAGGACTGGAGTAGTAAGAACACACTCAATGACTAAAACCCTGTACTGAAAGGTACACCGGCAGCGATGTTGACGATTGACGGCCAAGGCGTCCCTACCGGCATCGGGAGAACGTGTCTCCTCCACCGGCTGGGAAGTGGCGTCCTGATACCCCCTTGAAGGGCGCTGTTCAGAGTTACCACTCAATACTTTCCACTCCCTGTGGAGCTGCTAATGCGGGAGGTCAATAAGCCATGCAAGCTATGCCGCTACGTATGAAGTGTCTTGCGACCGGAAAGCGAAGGAGTGCTATTCCCGCACCGAAACATCGGACGGGTATGCATAACCCTCCAGCCGTTCGGCTGTACGGCCACTATTGAAGTCGGCGATTCATGGTTTATCCGCCCGCTGGGGACAGCTGGACACACCATCACCTCCTACAAGATATCCACCATGCATTAGTGTTTTAGCATTGACTAACTTGCATGTCAAGTGTAAACATGCGACATGATCATGGCCATAGATTAACCTCCGCTGCTGTCGAAGAACGTGCGTTTATCACTCCAAACGTAGGTTCTTCGCTGGGCCTCACGGATATGCGCAATGGTCCAAACTCGGCGCGCGTTACAGTCGACATCGTACTGGGTTCGCTATGATGTAGGAGGACCGCGATTTCACCTGCTAGTCACCTTATTAAGTCGGAAAGCAGATTGCGTCCTAAGGCCTCAGATACAAAGCAACTGGACTGCGAAATTTCTACCAATGACGTACCACAGACTCTGACATCTACCTTTTGTAATCTCTCGCTCCGGCCTTCATATCGGT"/>
                    <sequence id="seq_t19526" taxon="t195" totalcount="4" value="TACTAAACTATAAGTGCGCCGAGCGCATCACTATCCCGTGATAGGACACCGAGCCGACACAGCAGCGCTGTAAATGCGTGTGTTTTTCCTAGCGAGGGCTAACGTGACCTGCAGGAAGGCCGGCTCGATGGGTTAAAGAAGTAGTGCAATGAGAAATACGGACTCGTAGACTTAGTTTCTACCCTTTAACGGATACTATGGCAACAGGCCCCAGGATGCTGTCCGACCGAACGTCTCATGAAGGCCATAACGGTCAATTGGAAAGACGGTGACCGAGTATACGGGCAATCTCCTAGATTTGTCCTTTCCTATCTATTATATGGGTCCACGGGTTATCGCTGTGAAAGGTTTCTCGGCTGAATGCACCAGTACTCTTAAGACGATAGCCGAGTTCAATGGTACCTATATGCGCAGCGGATCCCGTCGCGAGGCAGAACGTGAGTGACAGCACGGTCCGATATGCGAACACAACACATGTCGGAGCGGCTCCCTGGCTCCAGGATACTTCACCCAGCAACACTATGTTGGAAGACTCTCTTCACGTTCGATCGACTCGTTGGAGAGGCTATCCGGGTGACCATCGGTGATGTTGGGTGTGACTTAATGTTTGCCATAGTAACCGTTATATCAATTACCGTCTCGTGGCCATGCGAAGGGGATATAGAGAAAGGTTCCCCTTTACTGGGCTTGCATCCATCTCCACAACTCGCAAACAGGCACGTGTATATACTCCACCGGTTACAATATTGCTCGACGTCTGAAACATCATAACGATCGGGTTCCCTTTTAACTCACCCCGCAAGTCACCCCTTAGCGTGAGCTGTTTATAGTCTCCGTCAGTTCCTTATAGAGCTGGGTCACTTCAAGATTAAGGGACCATGTTCGTCCCTATGAATACCCTTCGGTATGCAGATAACTGTTTCGCATGAGCACGTTACGCTACAAAAGCATGCACTTAGTTGACAGCCAAGACTTTGGAGAATCATAGCCTTCGAATTTA"/>
                    <sequence id="seq_t19626" taxon="t196" totalcount="4" value="AAATAAAACCCGGTGTGCTTCATCCTGTGATCTTCATAATTCCCCGCCAGCGTCGCCGAGGGTCGGTATCCGAGTGGATCAAGCGCGGAGATACGTAAGTGTAATTGACTCTTTCTCCCCCGTCACATACCGGTGGCTGCAGCCTCTAAGGCGGCCGGGCCAAGAGGGATCATCTCCTGGACCGAACTAATAATTTTGCACATCGAGGCAGCTAGAATAACCAGATATCACTTTGTCAGGGCATTCGTTCTGTCTACAATCCCAATAGATGACTCAGCTGATAGCCAGTACGGACAGTTAGCCCGTGCATTTGGTTCGACCTTCATGTTAAGTGACGCACCTAGAATTCTAAGTTGGGTGCTCCCGTTATAGCTCGCCCGACAAAAATTCATCATCGCCAGACTGGTAGTCGGGGCTATGTCGCCGACACGCGTCTTATACCTGCTATTGCTACGTAGAGCCCGCGTTGCGAAAGGGCAGGGATGAGGCTGGTGATCATTCACTGGTATCAGAACTGGTAGCCTTATCATTCGAATGTCGCGATGCGTCGCGCTTTGTCGTAGAATTTACTGTTCAGACAGCGAGAGCCTATGCGGTAAACAGACCTCGGCGGACCAAAGTGAGGGCGGCCTGCTCTCAACATCTCACAGTGGATCCACGCGAGACGCCGTCTCTTACCGTAGCAAGCAGGTTACCTCTAGTACCAGAACGCATCGATCTAGCCACTAGCATTGATTATGGGTCCACTAGACTGTGCGGGGACTGCTAAGGCGTTGAATGGGTTTGTAGCAGGTTAGATAATAACAGCGTCTCAAGAAAAAGGAGGTGGGCTAAGGTTACCTCTCATACCTCCGCGGGGACCGACTGTATCTACCTTATTGTCGTTGAAAGACGTGACCCGTTAGCCGAAGAGGACGAGGAGTGATTCTTGAATGTGGATACCTAAACCGTAAGTTGGTGCTTTGATTTATAATCCAGTGCACTGCGTTTCTCAGAGCGT"/>
                    <sequence id="seq_t19726" taxon="t197" totalcount="4" value="CTGAACTTGTGCGGCGAATTGAGATCTTTCACGGATACCGCTTATTGGCGTTATTGAGGAGAGATACTTCGTCCGCATAGCGTGACGTTTTCATTATCTATCGGCGACACTTAGATCGGCACGTATATTTATCACGCGAAGCTGGGGTTTTTCGTGAAAGACCTTATGCTGACTGCCAATTTGTTATGATCATCATTTACCGCTTACTGTGGGACCGAAGTATGTTGAACAATCCCAATGGTGCGCGGATAACTTTGATCACCCCCCCGTGACAGTAGTCTATCTACTTTCCCTCTAACATGTGACCCCACACCTGTCTGTTAAATCATAATCGCTCATATTTTTCCCCCCGCGGCGGCAGCGACGAAGTAGGTAGTCTCCACGAATGTAATGGGGGTTCGAAACTATTTTTTCGTTTGAGTCAATCGCCAAGGCGCTCTACAACGGTCACCCAGGGTTGTTGGAGTCTGATAAGCAGCTGTGAATGCTTGTGCTTGTAGTCGTTGATTGTTCTAGCATTCCCATGTGTCCAATCACCTAGACCGAACGGTAGTCGGATACCATCAGGTTGGACAGTGACTGCACAGGGTGTGCGCTCCCCAGGGAGCTTTCGGCCACCCTAAGATCGCAACTATCATACGACTGAAGGCCCAGGTAGACTGAGAAGAACACCCGTCCGACAATCTTTTCAGCGCGAAGTAGAATGATTGAGGTAATTCTAAGCCGTCTCTGATATCGAGAGTTCCGCTTCTCCAGAAGAAATGAAGGGAAATATGCCATATTGATCTGGGATGCATTACCGGATTCTAGCGATAACATTGTATTCTTGGCGTTTGTATTGTGGCATAAGACAGAAATGGGTACCATAGTAGGTGGCCCGTGGAGTAAGTGCTCGCATCGAGGAATCGACCACCGTCTACACTGCGCGCCGCTCGTTTGCCCCGGCGACGACTTCTAAACCCTATTGGTGAGGGTCTTTTCCTACTCCCAAGAGCGAGCC"/>
                    <sequence id="seq_t19826" taxon="t198" totalcount="4" value="ATATTAAAAACTTAAAATGAAAAGAATAGCAGACAATCCGCAACAAGCACCTTGTTTAGTGCGTAACGTTGCCCCGCACCAACGGTATAGGCCACTCGTCGATCGTTGTATCCATCCGGATTGCGTAGTGAATAACAGTAGTACAGAGATTTAGGACTTGCACCGGACATCGATAGCGTATAGCTAAGCCATGTATAGTACCAAAGTATCAATTCTCTTCTTCTTAATCTAACCGACGATTTCCCCGAGGGTGTCCCGCAAGCCACGACGATCCGTGAATCGATCTAGATATTTCGTGCACACCGTTCTTATCGAACAGCGACCAAAGACGCGGCATTGGACCTTATTGTGGGCTGGCTAGAGACGCACGTGGATATCTGCTCGGCAGTAGTTTTTGTGCCGCGTCCCTTGCCAGGCAGACATCCTCATGTCGTCGGTTTCGATGTATGTATTGCATTCTGCTCACATGACTTTCAGGATCTCGATGTGTAAGGACAATTAGTTTGATTCCAGTTGGGGATGTCGGCTCATGGGCGCTAGTGACTCAAGTGGCTTTATCCCGCTTAGCTACGGCGCTAACGTTGAAGGTAAACCGGCGCGATTGGACAAGAATGAGCGGGAGCATGGCGCCCCTGGATGGAAAGAGTTATAAGGGCTACTCTATGAGAACTTCTTCACTTATAGCGTCCCGAGTGCAACATTCAACCTATAAGACAGGGTAGCCTCAAGTCCATAGGCTAGTCCCGGGGATACGGGCTGGCGTGCCAGGAAATAGGGTAAGAGCCTAGGGCCTATGAGACTCCGAAGGTACTTGGGACAACCTTTCTTCAAATGTAGTGAGGTAGGCGCTGGAACATCCTGATGGGCTCTTAATTCCAAATTGTAATGTGCCGGGGTTTGAGTCGGCACAAAACGTGAGCTGAAGCCGCTTTACCTTGCCTGTCCCGGCATCAGTAAGTTCATTATCGAAAGAGCAGCGCGTTCTCCCATTGCATAAGTT"/>
                    <sequence id="seq_t19926" taxon="t199" totalcount="4" value="CCCATGCATGGATGCTTAGGCCCCAGGCATCTCCCAATATGCGGGAGATCCTCACAGGCACCGAATACGTTGCCACTTGCAAATTACGGCGCCTGCAATCATGCGGTATATAGGATTAGTTCCTTTGTGATTTTTGCACAATCTTATCGCATATTCAATTGAGATTGTACTGGATGATTGTCCCTTATAAGGACGTCAGAGACAGTCCGAAAGATTTTCGCGAGGAATGGAGGGACTAATCGACGTGAATTGACTTCCGTAACCAATATCGATCATTTTTGGCATTTCGAGTTGCGTTAACGCTTTCTTAGCTAACGCCACTAACTACTTGCACGTTAGATTACCAAATGTCGTCGCGTAGGGTGTGGCAATCGTCGGCCCTCGGCGGACCCCGGCCAGTATGGAAATTCCGGTCTCTCGCACTTGAAATTTAGCCCTAGGGGACCGCAAAGCCTTCATCGGGAAGACAAATGGCGAAACGCCCTCTCTCAGCCGCACGCCCGGTTGGACGTTAAGCAGGCCAGTGTGAAGTCGCCGTAGAGAACTTCACACTGTCACGAGTCCACAAACAATTATAAGGGTTACAGGCGCCCCTTGTTTAATTAAGTCGACAAACTGGACCCGTGTGCCAAGGCCACAGGCATAGTATACTACGGAACACCCCAAAGCTAAAGTAACTTTCGGTCACAGTCCAAGGTTGAGAATCTGGGTTTAACCTCGCGCGCTGTACGCCCGCAGGAATTGTCGAGAGACGTTCGCTGCGATCGCTTTAGCGGAAAAGGGCCCAGGACCGCACACTTGCAGTCAGGGCAAAGGGAGGGGAGCTTTAGGGCTAAAATGCCGGGTCATCGAAGTGCTTTCTGGAGAAAGAAATGTCATGGGCTAAGAGTTTCTACTATGCCAAATACACCCACTTATAACTGCGCCTCTTTAAAAACGGGTACGTACCACAACAGCGGTCCCAGAAGTCCAAACTAGTGCTGACCCATTAGCGTATTCA"/>
                    <sequence id="seq_t2131" taxon="t2" totalcount="4" value="GCGCCGAGTCAACTGAGCTTCAATTGGGTTGTTCCGTGATATGCGCAGGGCCCGAAGTATAAACTAGGGTTCCCCGACTTATTGTCCCACGCGACAAATGTGAGGCCGTAACTGTAATCGCGCGCCTTTCTTGCAACGCATCATTTAAAGTTGTATCAGGCTAACGGAAAGACATTCATATACCCGAGAGTCCCCTGGCGCGCGGGGTCTCATGGGTGCCTGGCGCATAATCGGCTCTGGGGGGTCTCGCTGTGAAGTCTCGTAGCGATAGCTACTCCTACCCATCACAATAAAAATGGGACAGATCATGGGGTGTTCCTCGCCTGATGCTTTGATCAAGCTATTCTTGAGCCCGGCATTTGATACATGGCCTTACCGTGTCTCCGTTATGAAGTTTTCCCTTGCTTCTCGGTGTCAATCATGAGAATGTCCGCTCAATATATACACGTGCTGACAGCTACTAGAGTTCTACTGCTGACAGCTACGATACGCTGATGGATGCATCCGCCGATCAAGTGTCCTATTCGGCGTAAATATTTGCGACCTCATGGGCAAATTTAGGGGCGACCTACGGGGACACGCAATGATGCTTGTGGAAGATAAACTGCGGTCCGTCCATTAGTAAGCGAGATCAGCTGGGCAGCTCCCGTAGTAATTAACAGCCTTCTAGATCACCGTCATCCTATCCGGCCTTGTCTTCACAAAGGACAGCACATCTGTGATCTCGTAGATGCACCTTTTCGTACGTAGTCTCGACCCCGATTTTTATTTGTCTCAAGAGCATACCAGAGCCGAAGCACACATTAATTCCGACTGAATACCGCGATTTGAGTCGTCAGAGCTTGTCGTTGTCATTAATCTAGGCTCGCTTTAGCGCAGGCCGTAAGGCAGCCGGAATAAATGTGCGATCCCGCTCTACGTTGTCAACCACCCATAAATCGCTTCACTATTAATGTCTAGTCGCGGATAGAGACTCCTAGCCATTCCATTATGATTGAAT"/>
                    <sequence id="seq_t2026" taxon="t20" totalcount="4" value="CCGGAAAGTTGATTGTGCTGCTTAGGCTACGCCCCTACTTGCGATGGGACCTCCGCCGGCGGCTAGTTCTGACAGCAATACATAATGCTAGGTACACAACGCGAGCGCGACAATTGGCGGCGGTACGGCCTGGGGACACATACGTTTGAAGCCGTGAAACCTTGAGTACTCGCTTGAGTAATAAGCACATTAACTCTCTGTTTCGGTTTGACTATCGAGCGGTAGTAGTACCTAGCCTGTGCTGTGTTGCAGGCCACCCAGGCACAGGGGTGCTGTCCTACACCTTGACTTAGGAAAGCAGCCATACCAGTGTGGCCGTAAAGTCTAGATGACGTTGGTGATATATTGCCAGATACCCCCAGCGGGCTGGAGCTAGAAGGTTTAAGTTAAAAAGCCCAATGACGGGTACTCGGGGTAGCGATTGGTACATCGACATTGGACTCAGGATTCCCGGTGCGCGCCCGGTAAGCGTAATGTCCTGTCTGTGGATGCCGCTGTAATCCTAGCGCACACATTAGTAGTGGCGCCTGGGTCGTGCCCGGCGCAATTGATGTCCAATTTAAAGAGTGTATTTAGTCTCTCGGGAGGGGATGAATAAAACATAGCCCGAGCGGCGGAACAGTCAAGCGTAAGTATCCACCAAATACTAGCACTCCCCGAGGTAGTAGGTCCAAGATGAATTCTTCCTACGTTCTGGTACCGTTTGGGACGCTCGTTCTAAGTCACCGACGAAAGCGCATAAAGTGTTTGTCTCCAAGGGGATCTAATGTGTTTAGGTTGATGCCGTCAACGGATACGTACTTCGAACAACTCATTTCTTTAACCGTGAGCGTCCCCGACAACTCATAAACAGCGCCCAGTAAACCGATCTCGTCCTTATTCGGCGGGGGGGTCTTAACATTGTCCAGACGAGTCCCCTTGGTGCATTCCCACTGTAGCCTTTTGCCTGAATAACTAGACTCTTGAGTTTAGTCGGGGTACACAGCATTACTCGTTAAAG"/>
                    <sequence id="seq_t20026" taxon="t200" totalcount="4" value="GAATAAAACTCGGGGTGATTCAACCTGTGATCTCCGTAATTACGCGCCACCGGCGCCTACGCTCGGTACACGAGTGGAGCAAACACGGACACAGGAAAGGGTAAATTACTCCTTACGCAGGCTCACATACTGGGAGCTTCAGCTCCTAAGTTGTCCCGGCCAATATGGATGATCTGCTGGGGCGCACCACTTGTTTGGCCCAGCAAAGCCTATTGAAGCACCAGAAATCCCCTGCTCAGGGCATTCGTTGTGTCTACTATCTCAACGAGTTACCCCTCTGATACCCAATCTGGACCCTTAGTCGGTGACCCTGGAGCGTGCGGGATGATTTGAGACGAACCTATAGATCTAAGCTGTGTGTTTCCGTTATCGCACGACAGACTGTAATACAACATCCCCGGACTGATAGTCGGGCCTATGTCGCCGGCACGCGCGTGATGCCTACTATTATTATGTAGAACGCGGCTCGCCAAAGGGCAAGGATTAGGAATGTGAGCACGCAATGCTATCAGAACTGGTAGACCTATCATCCAAAGTTGTCTACGAGCGGCGGTATGTCGTAGCCTTTACTGTTCAGAGAGCGAGAGTGTATGCCGTAAACTGACCCCGGACAGCTAAAGGGAGGGCGGCCTGCGCTTAACATTGCACATTGGTTACCGGGGACACGTCGTATAATACCGTAGTAATCAGAAAAACTCTCGTAACAGAACCAAGCGATCTAGCCACTAGTATCGATTATGGGTCCACTGACCTGTGCCTGGACTGAGAAGTCTGAGAATCGGTTTACAGACGGCGGACTAGCATCAGCTTCACAAGAAACAGGGGGTGGGCTGCGGTCACCTTCCATCGCGCCCATCGAAAGGACTCTTACTGGCTTGCAGTCGTTGTAAGATCTGACCCGTTATCCGTACAAGCCGAGGAGTGGTTCCTTAATGTGGATGCCTAAACTCTAAGTTCGCTCTTTGATTTAAACTCCAGAGTACTGCGTTTCTCACCGAGA"/>
                    <sequence id="seq_t2130" taxon="t21" totalcount="4" value="GCTTAACACCCGATATCCTTCATGCTGATACCGCAATGATACCGCTACAGAGGCGGGTATGGCAGGCAACCGCGTAGATCAGACTAGAGGACAGCAAAGTTTCAATGATTCCGTATGCGCCGCCACAGTCCGGGGGCATCAGTTTCTAGGCTGGCTGAGCCTTGAGGGCTCATCCGCTGGAGCGAAGAATTAAGTTGCCCTATTAAGGCAGCTATCATAACTGGATAATGTATCATCTAGTCAGTCGTTTTCTCTACTCGGGCAGCGGGCGCCAAAGCTACTCGACCTTATCCTCCATTAGATCCTGAGTCTGGATCCAGCGAGGTAGTCTGCGACGCCTCTCTTTTTTCAAGTCTGTTGTTCCCGAAAGAGATCTAAGATATTCACTACAACACCTCCAGACTAGCCGCTGGGGCTATGACCCCGAGACGCGTGGGATGCTTTCTTTACTCAACTAAAGCCCACGCCGCTAAAGGCCACTAATACGTACGGTGATCATTCATTCTTCCCCGAGTTGAGAGTCTTATCAGCCAACATTTTCAATCAGCTGGCCTTGGTCGGAAGCTTTATTGTTCCGACTGCGAAAGTCCAGGCGTAAATCGGACCCTGGCCTGCCAAAGTAAGGCAAGCCGGTGCTGAACATCTTTCAATGCCGCCCTGACACCAGCCGTATATTACCCCAAGAAGCACGGAAACCGTCACCCAGTTCCAAAGCGCTCTTTTAACTGGTGCCGGGTCAGTAACGAATCGACTGTACCCATACTGAAGAAGGTTAAAATCTGTTAGTAGAGGGCGGGCTACGGTCAGAATGAGACTAATCAGAAGGTGCGCTACGGCATCCTTCCGTAAAGCCGCGAGAATGTACTGTTAATAAATTAGTATGGATGAGAGAGGTTTCCCGATGGCAGCAGAGGTTGACGAGTAGTTGCTAAAGGTAGATGCTTATCCTACAAGTTCCATCTCTTATGTAAAATACAGAGCACTGCGCTTTTCACCAAGA"/>
                    <sequence id="seq_t2227" taxon="t22" totalcount="4" value="GATTACAAAGGTTTGCTTTCCATTCGTCAGTTTGCTTGATTCAAAGAACTCCCCAAACACGAGTTTAGCTTAAAGGATTCTAGGCGTAACAACCGAAAAGCGAGGTCGAGTACCCTGATGCGACCTGTCCTGCCAGCGGATTCTTTTAAGGACGGCCAACCATAAGCGGATCTAGACGTCACTTCAAACATCACGCGATCACAGGGGACAGCGATAGCGGGGTTGTGTTGGGTCGAAGGGCTTGTCCCCGTATCGTACTTCGACACGACGGAAGGAAGTCGCTTACATCTGTGCAGAGTAGCAACTCAAGGAACGTACTGGGGCATTGTATTAGTTTCTACGCTAATACTCACTTTTGTCCGCGTGCAAGCTATAGAAGCGGGCCGGGAGCCCATAAACTAATAGGTAATTACGCGACTATGTCCTCGTCCGGTGTCGGGCCCACCCTTGAAGAGACGTCATCCGGCTAGGCACTGGGGGTCACAAGGACCGCCATCGGTCGACCCCGCTCTGCTTGATAGTGCGCCAAGGCAAGGTGGTCACTCAGACGGACCTTATATCAGGTGAACGGGGTGCTCAATCGATGTTCATTTTTCACACCTATGTCCATGCAACCTATCGACTGGGGAAGAGGGTACTAAAAGATACCGGAGGTTCCACGCAGTTGACGTGCTTTGGCTTGTTCGTCAGTCCACCTAACAGTGTGTCCCCTGCCGTCCCCTCTAAGCCTCTCCAATAAGAATACTCTTATGTCGAACTTTACGCAGCAAGATTTCGAAACGTTAGTGCCTTGAGTGAAGATACTCGACCGTCCCAGATTACGAAGTGAGCGTCCACAGCCGCTTATCCTATACCGCTACACGATCGGACTTGCAAGACTCATAAAGGGAGAAGTAACCGCTTCGGGAAGGGGGGCGTATGCTGTACCCAGATAACGGAAGCCAGTGCTCAAACTCCCTTCGGAGTTTCCTTAGCCCCCGGACCGCCTTGGTTTCAAGAG"/>
                    <sequence id="seq_t2327" taxon="t23" totalcount="4" value="GCCCAATACATGGGGCACGTGGAACGGCTACCTCCAGATTACCTCCTCAGCTTAGCTTAGGGAAGATCCATGAGGGGATCAAACTTGGGGAAAGGAAACGTTAAATGAATCCTTATTCCCGGCCACATTTCTAGAACATTATACGTAAGGGTGTCCTAGCTTCAAGGGCACCTGTTCTGCATTGAAGCATCGGCATGAACCCAGACTGAAGCTAAGTTAACTCGCCAAACTATTACCTAGGCCATCGTTTCATTGGCAGTCCCATAGCGCAGCCCAGGTTCTCGGCATAATTCACCATGAGGTCGGGAATCTCGCTGGAGTCGGTAGGTATGCGAGTTCCCTATAGGCTCCCGATGAATGACCAAGTGATCCCTATATGGTCTGTCGTGGTAACTCATTATAGTAGTACTCGCGGCGTTCTTAACGGGAAGTGCCTATTCCATACGATTTTGAAGTCGTGGTACCTTTGTTAAAAGCCAAAGACAAGGATGGTGAACTTTCGAGAGACAACAAGTGAAAGGTTTTAGCCGCCGTTATAGTCTAAAGGACGCCGTTTGTCGATGGGTAATGTATTCAGAACGGTAGATCCGATGCTTGGAACCGAACCCCGTGAGCAAACATAGATCTGGCCTGTCCGACACATCTGGCACAACGACCCTGAGACATGCCTCGTTTTACGCGGCGAACTAGGCTACCCAGTCGGGGAATATCAACCGCTCTAGCCGTGTGTATCTCTTAAGGATCACCTTCTATGTCCTCGGCATCAGTATTCTTAGAACCGGTTTCTAGTTACCGGCGTCAGGGACGAGAGACCCTAAACCTCAGCCGAGTTCCGGCATCCTTTCGTGGCTCAGCGGGAATGGAATTAGCGCCGTTTAGTGTGGAAAAGCAACCCCATCGGAAAGCCTTAGAGGCCGTTGATTACTCATAAAATATGGGTGAATATACTGCTAGTACTCTGATTGATTTCCCCTCCACTCGACAGCCTTTGTCACCAGGA"/>
                    <sequence id="seq_t2426" taxon="t24" totalcount="4" value="GAGTGGGGAACGATGGGCAAGGGGGTAAACTGGGGCGAGAGGACATAGGGTGCCATCACGGGTACCAATGTCGGCCAGAGAGCATTTACACCGGCATATTGGGTGTAGAGAGTGTGAGTGACACAACGAACGCTACGATATGAAAGGGTCGATTCAAAGTAACCATACGAAATGCACAACGTCGTATAATATACCCGCTGTCCACGATGGACTTCCCATCTACGGTCATCTCGGTGTCGTAAAGACAGCCACAAGGGGTCCAGTGAACATAGGGATTACCTGGCATGGAATACGAGAACAGATAAGGACGGCGTCGTAACCTCCTCGGGTTGATGATTCCTTATCACATCTTAGGCGCGCAAGTACCGGCAGCTCAGGCCTTCTCTCTATTCCGTTTCCGCCTAGTTGTTAGGTGTTAAAGCCGCGACGCCGGCCCGTCAGCTGTCTATCCGGCACAACTAACTAGAAGTCTACGAGGCGCCTATGTCAGTCAGGTAACCTCGCGGACACGTAAACAGTGGAGTACCAGGTGCCCTGTGTGTAGGACTGGCGTGGAAAGGTTAGGTTATCCAGGACAACAAACTGGAGCAGACCACAGATGGAGCCTCGGTACGCTGCAATGTAGTCAAGATTACAAATTTTGCGCTAGATTAGTTTTCGTTACACAACCTACTTAAAGTTCCTCACGACACTTCATGCTGCTGGCCAACTTCCTCTCCCAAACCTGATTCTGCTATACGGGTATGGCCTACCGCACTTGTGACTCACCCTCGATGAACGCTATACCACACCAGCCGGATAAAGTTACACCCCCCCGATCCAAAGTCCAAGACGTCCGGCGTCGCTGTGACGCCAACTGTTGTACGCTGCGTAGTTCTGGTTTCTGTCAACTGCCAGGGCGCGTGAACTGCCCGGACAAGAGTGAGGAATGTAAGCACCGCCCTTACCCTCAGTACGTCACCCAATGACATCGCACCAATTTGGGGGTCGGAGGCACTGC"/>
                    <sequence id="seq_t2526" taxon="t25" totalcount="4" value="GGGGTATGTAATATCACCCAGGAGATGCTCCAGTGCTGTATGACCCAATTAACCATTATGAAGCTAAGCCACATAGAAGAGGTAGGGCTAAACTTCTTGAAGGGGCCGGCTGGTAGTTAGCTCCAAAGACCTTCAAGCTAGCAGTCTCGTCTCAAGCAACTACGTCAGTCTCTGTTTGAAGATATTTTAGGAATAGGGCGTCGTTTTGGGCCTGGCACTGTCTCGTGCGCTATTGATGGACCTGACTTCTGCTGGATATTAACTGGGGGCTCAAGCTCGCACTGCTGGAGTTCCCTGAGTTATTGTATTACGGGCTTCCGCGTAACTCAATGGGGGTCCATAAGATTCGGATGAGTCCGGCACTCCCTACACATGGGTCCCCCCGATATTCCAGCACACGTCTTGTATTTAAACAGCGGAGCAGACTCGCCTTCGACCTTACGAGTCATCGACAGGTCGTGTCCTGTGTGACGACAGACAAACTCCATACAGTGCCAGGATCGTTTCGGGCTGAACATCTAAGTGGTTAGGATCATAACTTTATAAGGGGTAAAGGTCAACACCCTCGGAAAGAAGAGACAAGGAGTCTAATATGGAGAGGAGGCGTGACGCAATCGTAACATTTCTAATACGCCCGATCACGAAGGCAAACGTTGCTTGGAACGCAAGCTTGATAACATTAGAGAGTATACTAGATCAGGCGGGGCGAACTAGCAACTGTGAAGTAATAATTAGAGACCTCTATAATTTGTGGATCTTGGCGTGTACCTAGGTGACCAGAATTCGTCTGGGACACTAGACCTGCATTGCGACAGAGTGTTATATTGCATCGTTCCAGAGGATTTAGCGACGCTAATTAGAGATTCGAGGATCGGTATGCGTGCTGGCTACGGAGAGTACCAATGCTTAGCCCGTAGCAGCAGCGGGACGGGCATTTGCTTGTGGAGTCTAGGGGCGTTACAGCAACCGATCCCTATATCACCGGATATAGAATCAGTTT"/>
                    <sequence id="seq_t2626" taxon="t26" totalcount="4" value="GCGTCTATAAACAGAGTACATTACGCAGTATTAGCGTACCAGAAGGGAGTGAGCTCAGTACGGTACGTCCCATCGGTAATTTAGATCAATACGGTGCGCCGTCGTCAGTGGCGGGAAGCCCAGCTCGATGCTTTATTGCGGTTGTTCAAAGTGAGCAGGGGACTGGGAGGCTTAGTCATCACCTTGTATCGTTACATGTGCAATTATGTGGCTTGATACTGTGTGCCAAACCGGCAATGGGAATCCCAAAGTTACAGGGCTAAATGAACTGACCCTTACGTCGAGCCATATCCTAGGGTTGCATTGGTACACGCTTGATGTTGCTCCCCGGGCCTGTCAGTGGAAACATTAAAGGCCTCAAAGCCCATATTCTGGAAGATAAGCCGTGTTAGTACCCTCGCCGCATCAGCCAACCATACCGCGTGTAGAGTAGCAACGGCTATTGGAAGAAGGACCAACACAGGATCGGAGCGCGTAACCAATAGTAAGGCGTGCTGCAATGTGAGTCACCGGGCAACAAGAGTCCACGACAGGCCGGTACGGGAGCAGTCTTCTATGGGCTAGGGTCTCAGCGTGAACATGGGCGATGAGGCGTAAGACTCCTTTTTGGTCAGGAGGTGCGTTAATAAGATTCGCGCCCCTTGTCCGAATGGACGCGGACTATTCACGTGCTCCTTTTGCCTGTGACGTCACAAAACGCGACTATGACGAAATAGCCAGCCTGTCGCACTCTTCCCGTTGCTGAATCGCTTTCCCTCTAGGAATTAATAACGCTCGGCTTTCCGTTGACGCCCCTCCTAAAGTTACACTTCAGCGTAACGAGTAGCCGTTGAGCGTCTGACAGTAAGCTGGCTTGCTACTTTCACTAATGAGCGTGTTCGAAAATCCGACCCACCAAAATATGATTGGCACATGCAATTATGGTATTGGCGGGGGACGCTGCGGGAGTACTTCCGATTTTAACAACAAAGACTTAGGCGCCTAATATTGTACGCGGGCA"/>
                    <sequence id="seq_t2726" taxon="t27" totalcount="4" value="GTCGCGTCTTGACAGCGGTTTTGAAGGGTAGATCCATCGGTCGCAGCCGCAGCACCCGCTTATTTCCGTGTCTACGATTATAAGGGGTACGCAGCCATACCACAGTCCCTGGGTAGAAACCGTATCATTACTCCGGCTAATAGGCTTATGTAGAAACGCCCTAGCGTTGCAGTACACGAGTTTGCAAAACCTCGACTGTCTGGTCCGGACCTTGGGCAGCTTGTATATATTGGGTTAGGGGCGGACAGTCAGTGAGTTGTCTCAGAGTGATGTAACCCAAACTGCAAACCTAAATTTACCTCAGGCCTAGTTTGATCGGTGGTTTGAACGTGTGCCATTGCCACATATTAAACCTCCATATTCTTAAGCGCCAGAAATTAACCCCTCTAACATATTCGTGGTAGCACCATCAGGGGTAGTTTGCGAATCAACAATCACTTGATACCATTAGTTAGACCGGGTATCTAAAGATGACTGTCAGTGTGTGGACGGCCATTGACCGAGTCGGTCCTACTTCATCCTCTGCAACGTGAATAATTTCGATAACGTGTCCTCCCCACCTGCGTACGTATGTGGTTCCGCTGGGCCACAACCTTCTGAAAATCTGGTTTCGCCGGGTCGGCTAGTCCCATTTGCTCGGCAGATCCCTCTGCGTTAAAAGAACGTTTAGATTGTAAGCCTCCAGCCCGCCCCAAAGTACGCGGTCGCCATGTGTCAGCTGTGGGGGTAAATTCACTATAGTCAGGCTTATTTCTACTCGGATTTAGATTGCAAAGGATAGGCGCGGTGGGCGTAGAGACATAGCCACACGGACCGTCTCGAGGGTATACCGTGGGTATTCTGCTTGATATATGGGAATTAGGAGTATCTAGGCCGCACTATCAAGCGCAGGCCCCACCACGTTGCTATTCCGATTTACGCCCACATACTCGAAAGAATGAAGTGGCTAATTTTCTATGTCACGCCTTATACACCCTGAAACCTGACTGAGTTCGGAAAG"/>
                    <sequence id="seq_t2826" taxon="t28" totalcount="4" value="GAGTGAGGAACGTTGGGCTAGGGGGCAAACTTGGGTGCGGGGCCTTAGTGGGCCGTCACGGGCACAAACGTCGGCCTGAGATCATTTACCCCGGCACACTGGGAGTAGTGAGTCTGTGTGACGTAACGAACGCTTCGATATGAAAGCGTCGATTCAACGTCACCATACGAATAACTCAATGGCGCGTAATATACCCGCTGCCCACGATGGACTGGCCATCTACGGTCCACTCGGTGTCGTAAAGACCGCCACAAGAGGTCGTGTGTACATAGGGAGTACGTGGCATAGAGTACTCGAACTGATAAAGTCAGCGACGTAACCTCCTCTGATTGATGTTTCTTTAACTCCTCTTACGCGCGGAAGTCCCGGCAGCTCAGGGCTTAGCACTTTTTCGTGGCCGCCTAGTTGTACGGAGTTAATACCGCGACGCCGGCCCGTCAGCTGTCTACCCGGCTAAACTAACTAAATGGCTACGAGGCTCCTATACTAGTCCAATATCCTCGCCGACACGTAAACTGTGGAGAACCAGGTGCCCTTTGTGAAGGACTTGCTTGGAGAGGTTAGGTGCTCCAGCACAACAAACTTGAGCCGACTACAGATGGAGCCTAGGTACGCTGCAATCTAGCCAATCTTCCTAAAATTGCGCTAGACCAGAGTTGGTAACGCAATCGATCTTAAGTACCTCTCGAAACTTCATGCTTTTGGCAAACTTCCTGTCCCAAACCTGATTCCGGTATACTGGTAAGTCCCGCCGAACTCGGGACTCACCCTCGATGAACGACATATCACTGCAGCCGGAAAAAGTCACAACCCCCAGATCTAAAGTGCACGACGGCCGGAGTGGATGTGACGGCAAGTGTTTTACGTTGCGTATTTCTGGTTTCTGTCAATTGCCAGGGCGGGTGCAGGCCGCGGACAAGAGTGAAAAATGTAAGCAGCGTCCTTACCCATAGTACGTCACCCACTGTGATCGCAACAATTTGTAGGTGAGAGGGATTGC"/>
                    <sequence id="seq_t2926" taxon="t29" totalcount="4" value="GATGTCCTTGTGCGAAATCTACCTTCAATTGCTAACCCTACCACCGAAGAGCTACATTAATCGGAGGCTTAAGGGTATACCTGCATGTATTACACCGCCCAATTATTTGGGCAATCGGAGAGGATTACAATTCTCGCAGCTGTGAATATTAATCTCCATTTGCAAAACCCTACATACTACCGAAGTCGTCCTGTGTGTCAATACACTACAGACTGAGGCAATGGAGTCTTTAAGGTTCGTTCGACTTCCTAGCAGCACTTCTGGCCAGTGCTGCCTGAACTTTTAGTGTATTCTTCCTGGAGCGTCGACGGCACGTGTCTTCGCATATAGAGGAAGCGTAACGGAAGCGAAACCCAGTGGTATTACGCGCGTGGCTACTGCGTGAGATAGAATTGTCACCCACAGTATTAGTCGTGGGCGGTTCTCGTTTGAGACTCTAGCATGCATTTCTTGGGAATTCCTACTACCCCAGACCCCAAAACCCGCCCAGCGTATGTCAAAATTAACACACACACCCAGTTCAGTCCGTTCTGTAACTGCATTTCTGACAACGATTAATATCGTCAGGTACCCTTTGTGCTGGGTGGTTCTTAGTGAAACTTACGGATAGATGCTGGGAACAGACTGTATTTGAGCGTATCGCGGCTGGCGGCTTAGATGTCTGTGAGCCATGTAGGTTGTGCGTCCTTGGAAATAACCATTAATTGCAAGGGGATTACGCCGGACAGTACCATGGTTTTAGGAAGTTTGCCGTGGAAAATGGTCCCTGAGCAGTCTCCTTGGAGCTAAAAGCTACCGTGTCATGGACACCGTTTTAACGAGGATGTCAAGGCAGGAGTAGGGAAAGCTTGTTATTCGCCTGGTGTGGATGGTCCGTGTTCACTCCGGACTCTGTCAACAGTACAGCTAAGTTCGTCTCTTGTGACACCTCGAGAAGAGCTCTGATGGCAGCGATCACATTAAATATCCTGTACGGTTTTTGGAGATCATTATCACTAAC"/>
                    <sequence id="seq_t3131" taxon="t3" totalcount="4" value="TAGAAACTTCGATTGGTTACTAGATAACCAATCGGTGACTATTACTCTAGTTATAGGTTACGGGAGTGCGAGCCTGGCCATAGGGTGGTCGCGTGAGGAAACGCGGGTGCCCCAATGGACGCTTTAAGCGACCGCGTTCGGACACATCTATTACAGGTCCTCGTCAGTTCAGTATGCCGGCGTATGGTTGTGCAAAAGTCCAGAGAGTGCACGTAAGGGACAGGAAGTACAAATGGGGACTCCGGAACGCTAAGGAAGTGATCACGCTCCTGCTATTTAGGTATATTTACTATTAGGGTCGGACCGCTGAAATTGACCCCGGGCGCGGACTTTCTATACGTTACCCAGCTGAATAGAGGCTCCGAACGGTTTTGAGGGGCAAAAGGCGGACTTATTGTCGTCAGCGATGTCCCGCATTTCCAAGGTGCGTTACGATACTGATCACGGCGACGTTATCTCCCATCCTGCCTGTTTTGGAATCTCTGCCACGGCTAAGGACGTCGCCAGAACGTGCTAACGGAGGGTGGGCGTGGGGGGCATCTAACACGTGATTCGACATCAGAGCATATATCAGTTTCGGTGAGAAACAATCGTCTATAAGTAAATATTGTGTCTTAGGCTTACCGCGGCCATGACACGGCCCCTGGGGGGAACACTCGTACTACCGGTGTTTTGCGAATTGCGCAGTTAGGGGCCTGAACGTGGATTCATACGGTTTTGACTGCGGACCATTGTGGGGAAACCACCCGTTTTGACCCAGATTGTCGATTCTACGATTATCGGGATCACTGTGCCTTAAAAAAAATATAGAGCCACGGCCCAAATAGAGCCAACTCAGACGACTCAGCTGCTTCGCGCGGGATGCGTCGGGAGCATAAAGTTTTGGCGGACGCCGATGTCTATGGTCGGGCGACGAGCCGAGCTATGGGACCTGATAGTTTACGTCACTTAAGGTGCAGCATCTTTCGATAGACATCCCCTTTGGTCACTACTGGTCGCA"/>
                    <sequence id="seq_t3026" taxon="t30" totalcount="4" value="CACGAGTAACGAGACTTTGCAGGGTTATTCATTCACAGGTAGCCTCCACCTTCATAACGACGAATGACTTATTGATAACTTTATGATAACCGGCTAGGTGGGATCCTGATAAGTTGGATGAAGAGGAAGCATCCACAACACGCGGGAACGGAAGCCTGCATATAAAGCTGGGACCTGCTGTCGGTCCACCCTATAATTTTTTTCTTAGTACACCAGGGTTGTCAAAGTCGCTAAAAAATAGCCAAGCAATAGCTTCAGAGAACCCGACCTCATGGTTTTTATCGGTGACTATAAAATCAAAACTTAGACCTAGCGCGCGGCATGGCGGCGGATTAGCTACAACTATTTCAGGCCACGGAGTAGCCCATTTCGGAGTGCCGCACGAGATTCAGACCCTTCAAAGTATCTCGGGTCTTGACTCGTGAATCTCATAGGGAGATTCACCCAAGGTAAACGGAGATCTTTCGCCACATAGCTTGGAGTGCCAGCGCTATCGCCACATGATTCGTCAAGGCTAATGCCCTGCCGGTAAGATTTCCTATAAATGGCTACTGGAGCGATACAAAGAATCACCAGGATGCTGCCCAAACGGGTGTTGCCTCCGTGTCGGGTCGAGTCACAAAGAGTTACGGAGGTTTAGTAGCAGTAATGATTCCCTGTCCCTCATACGTTGCACTTAGAAACTATACCTGATATCTACACAAGTATCTGGCATTCAGCAAGGAAGCCGGGCACGGGTGACGTATTGGTTACCCGGAACGACTTGTGAGATAGTCCCCTTTAGCCTCCAGGTACTAAAAGAGCAACTGATTATGCGAGGTACCTTATCGATGGATAGATTGAGGCACAGGCCACCGATACGTGGTGTGCACTCAACAGAAGGCCGGTTTATCCCGCATTCGTCGCGACATTGTCATTACCTCAGGAGAATCAGACGCCAGCCGGGCGTCAGGCTTTCGTGTAATCACAGCATAAACTCCCATTGTCGGTGCCGGACTAG"/>
                    <sequence id="seq_t3132" taxon="t31" totalcount="4" value="CTTTATAAGCGGTCGTGGTTCAATCTGGTACCACCAGCCTATCTGATTAGAATAGCCTACGGAGGGCTCCAAGTTGGTTCAAACATGCGCACACGTAAGGTTACATGAAACCCTATTCTCTGCTGCATACCCAGATCTGCACCTTATATAGTTGCGGAGATAGGAGAGCGATCGTTGCAAACAAGAAGAATAACTTGGGCTAACATCGCATCAAAATTACCCAGCTAGTATAACACATGCACTGTCATACTCTAAAGTCTCGTAAAGTGCACTCCCGCGGAGACATCTCGTGAACAATAAGCTCGTGTGGCACACTTGAGCGTTTTAGAATGCGTCGTCGCTAGAGTTTCAAGATACCGGATATAGCCCTATGTCGAAGGTTAGGTGTTAAACTTCCGCAGTTTTATGGTGGGGCATCCGTGTTCCCGACTCCCCCAATTCACACGCATATTCACACCGGACCTCTTTGCTAATAGACGTGGCGGGGCCCGGTGATTATTCCGAGCTGCCCAAGTTAATACTGTTATCAGTACGTCCTGTGAATGAGCCGTATCTCGATGCAGCCGTTGCAGTGGAACGCTCCAGAACCTATACTTGAACCAGACCCCAACCAGGCAAAGCAAATAAGGGAAGATCGCCACATCACACGGGGCCTTCCGGCGACAAGTCGTGTTATGCCATGGGAATCAATAACCCACACCCCAGATGAGGACCCCCTCTGACCACGTTTATTCATTCAAGATCCCCTTATCGATGTTTGGTCTGCGAGTACGTATAACGGGTTTCTAGCTAGTCAGTTAAAATCCGGCACAATCACTATCTGTGAGAAGTTAGGAGAACCTTCCATATAGCTGAGAGAATGAAATCCTCCTCGTTCCTGGTCGTTGGCAGTAGACACCCGAGACAGGAAGCGGACTTAAAGTGGTCCGAAAGAGTCGATGCTTAAGCGCTTCTGCCGTTCATTGTCGAAATAGCCAGCGCACTGTTTTTCCCACCAAGC"/>
                    <sequence id="seq_t3227" taxon="t32" totalcount="4" value="CTAATTTAGTCGTTAATTGGCAAAAATCCCAATATTGCCGGAGCAGGTTCGTCCTTCTGATCTCGACAGGTACCCACATTAGCGGTAAATACAAATATTTGGTTGGTTTACACATCCAGTTTCAGGCATGTGGTAACGAGTTGAGAGCATCTTACGGGTGGACAGTGTTTAGAGATCGTATACCGCCACACTTTATACTACGGAAGTATCCAACTCAATCCTGATAATCTCGGCGATTCATGCCACGCTACGAATCTGCAACCGTACAGTATGCGCGATTAGACGGAACTCTCGAGGGTCCTCCCATATCCCTTGCGTACGAGCGGCAACGCGGCCGTCTAACCTTTGCTTGGAGGACTGGATACTCAGCACGACGTCACGTGGTCGTTTGGACAAGTGCTTCCACCCTTGTCTCGCACGCAACGCTAAATTGGCGCGATTAATCATCCGATCGCCCTCGCACTTGATGGCTTGTAGGATTCCTGAGCCGACCGGGGTATAGGCTTGTCGCAGTATGGGGTTTCCGCTCATCGGACCGAGTATCACCATTGGCTAACTCGCCCGTGTTTTTGCCTCGCAACAACATTCTGGATTAAGAGCTCCCGACGGGCATTCACATGCGATCGAACCGTGGGTTCGGGGTAAGATCTGACTGTATGGCTGATCTGACGCCAAAATTAAGGAGGTCCCACAGGTAACTTTAAAAATACAAGGCTAGTGGACCTATTATGCATACTCAGAGCGCAAGAATATCGGCCACATGACCCAACTAGAGGTTAATTCAATGAGACTAATTAGTGTCCGGTTGGACATCCGGTAACAGTATGTGCAGTGATTCGAGCTGTGCAGATGCCAGTGATTGTGGGCGATTGAAACTGAGGTTAGATGTGCAAGGGGTTGGACAGCTGTATTGCTTGAAATCATCATACGTTCTGTTTGTTTTCTCGTAGCTTAGCGGGTACCGCCGCTATAGTGACACCTATATGCCTTTCCCGTGGTC"/>
                    <sequence id="seq_t3326" taxon="t33" totalcount="4" value="CAAAGAGGTTATTTAGGATTGTCCGCGGCCATGATGCATTTGCAGTATGTCACCCTTACGGCTTTGAACGACGACAACCAATAAGTGTCTAAGCTACCCTGGTGATAGACCCTCGTATGGACATCTTTTAGGTACGTGTATTATAGAGAAAAGCGCCATGAAGACAATCTCGCTATGGTCTATTTTATCGCTAGTCGAATAGTAGTGGAATACACCACCCTGCCGGGCACTAGTTATGAGGCGTCGGTCAAATCGTTCTCCAGGGTGTAGTTAGCGTCCAGGGGGTGCTCTTTAACGTAACGTAATTGCGAAAACGTGCCCTTCCGCGCTTGACGTCAGCGTTACAGAGTCTCGATATGGTTCGACCTGAGTCTTGAGTCATATACGTTTGCCGTTCGGGTTTCTTTGATCGGCTTTTGACCGAATATGCAGAGTCACCATCCGTCAAACGGCCAAAAGAACTGACCTTTGTAACGGAGCTAAATCATGGCCAACTCAATTAGTTAAGGATGAAAACGAGTCGGTTACGCCTAAATTGTTAAAGATCCGGCGTGGTGTGGGCAGGGTGGCTAACACTACGATGAGATCCATAGGGCAGTTGACACGACGGGCAGTCGGAGTCATACGGGGTATACAGTACCCTCTCTCAACGGGATGGAATCAAGCATCGTAGACAAATGGGATTACCAAAATGGTTGCGCGTGGTTCTCCAACTCGCCGTTACGTGATTAAAGTTCGCGGCTAGCGTCTGCTGTGATCAAGGCAAGTGCCCTTATTACTTTGGGTCGTAGCCCCCGACACGTTCTGATGGATGTACCTCTCAATTATATGAAGTCCGTCTTGTCCACCTCGATACATGGTGTAAAATGTAACCTGCACAAGTTTGCTGAAGACAAACGACTCCGGGAATGGTGCTGAAGTCTAACCTTCATGATCCGCAGGTCATATGGCAATACACTAGTTCTCCATATGTCACCAATTAGTCGCCGTGACAAACTAT"/>
                    <sequence id="seq_t3426" taxon="t34" totalcount="4" value="TGATCCGCATACTATTGAACTGGGCCCAAACCAAACCAAGTTTTGTGTACTAACGTAAGGGTGAGAGCAAAAGACGATATGCCCGGGATAGCATTATGTCGGACATTATTCCCCACACGGCTAGCAAGGTCCTATGGTTAGACACCTCGCGACGAAGGTCGCTGCCAGAGGACTAGTAGATCTTCAGTCATCGAGTCCGGCATCAATCTTAACTACACACCTAAGGGATACAGCAATAAACACCGCCACCTGAATATAAAGCTTTTCAACACATCACGTTCGATTTGGCGAGGAAGCCTTGTGAGCACGTATTGACTAGGTTACGGCGACAGCTAATCGCCGCCATCCCCCGCCCGTGTCGACTAGCGACAGGACTGAACGACCTGTTATGGTCAATTGAGTCGATCTCTCTTCGCTGGCGTTACCCCTAATCAAGCTCTAACAGTTCACGGCCTACACATCAGCGCTGAGCACGAGCACTTATTCGAGACCCCAAATGTGTCTCTATCACCCTTCGCGTGAGGTAATAAGTCACACTAGCTTAGGGTGTAGCTTATTTCTACGAATAATTGTCAATTAGGGGCGTGCCACTTGGCGGCTTCCCGACACGGGCACCTGAGTCTATCCAACCTCAACATGTTTCTAGATCTCAATGATTGTACCACAATACGCTGGCTGCAGGTAGGTGTCGCGTGGGTAATCCCTGCATTAATTCGAGAGTGGATCGCGAGCAAACGTAAAATATACGTATATCGCGGGGCCAGCAGCGGGATAGGATTATGGTCGCGGACGATAGAGAAGGCGAACGGGTGCAGGATGATCATTAGGGCTCGTGAGCGAGGGCGAAAGAGGGCAAACGTGGAGTTTGCGGCTTTAAGTGGAGTAATGGAGCATGTGTTCGCCCGTCCATCCACATCCACTCTAGGCTCACACTCTTCCTACAAATGTTCCGTGGTTATAGAGGATAAATCAGTTGTGTAACAATGGCATGGCATGTCCT"/>
                    <sequence id="seq_t3526" taxon="t35" totalcount="4" value="CAAAGAGGTTATTTAGGATTGTCCGCGGCCATGATGCATTTGCAGTATGTCACCCTTACGGCTTTGAACGACGACAACCAATAAGTGTCTAAGCTACCCTGGTGATAGACCCTCGTATGGACATCTTTTAGGTACGTGTATTATAGAGAAAAGCGCCATGAAGACAATCTCGCTATGGTCTATTTTATCGATAGTCGAACAATAGTGGAATACACCCCTCTGCCGGGCACTAGTTATGAGGCGTCGGTCAAATCGTTCTCCAGGGTGTAGTTAGCGTCCAGGGGGTGCTCTTCAACGTAACGTAATTGCGAAAACGTGACCTTCCGCGCTTGACGTCAGCGTTACAGAGTCTCGATATGGTTCGACCTGAGTCTTGAGTCATATACGTTTGCCGTTCGGGTTTCTTCGATCGGCTTTTGACCGAATATGCAGAGTCACCATCCGTCAAACGGCCAAAAGAACTGACCTTTGTAACGGAGCTAAATCATGGCCAACTCAACTAGTTAAGGATGAAAACGAGTCGGCTACGCATAAATTGTTAAAGATCCGGCGTGGTGTGGGCAGGGTGGCTAACACTGCGATGAGATCCATAGCGCAGTTGACACGACGGGCAGTCGGAGTCATACGGGGTATACAGTACCCTCTCTCAACGGGTTGGAATCAAGCATCGTAGACAAATGGGATTACCAAAATGGTTGCGCGTGGTTATCCAACTCGCCGTTACGTGATTAAAGTTCGCGGCTAGCGTCTGCTGTGATCAAGGCAAGTGCCCTTATTACTTTGGGTCGTAGCCCCCGACTCGTTCTGATGGATGTACCTCTCAATTATATGAAGTCCGTCTTGTCCACCTCGATACATGGTGTAAAATGTAACCTGCACAAGTTTGCTGAAGACAAACGCCTCCGGGAATTGTGCTGAAGTCTAACCTTCATGATCCGCAGGTCATATGGCAATACATTAGTTCTCCATATGTCACCAATTAGTCGCCGTGACACACTAT"/>
                    <sequence id="seq_t3626" taxon="t36" totalcount="4" value="AACTCGCTTCTTTCTGCTAAGTCATTTGAGCTGATAGTTGTCGCGGTAACTTCTCGCAAAGGGAGGCTGTGAGTTCAAATCCCAGCTCCGTAGAAGGCGGGAGCGAAGCCTTTGACACCCTGTGGACCCGCAAGCCCGAGAGTCCGCCTTTCGAGATCCCAGAATGCTCCGTATCGCTTCTCGTCCGCTGGCCGCTCACCGTTGAGTACGTCACGTTCGGTCTCGACAGTAACATCCCACGGCAGATTTATGCCTCCTCAAGGCCCACCTTGCGTGTAGGCAACTGGGTTTGTCACGAACCACAGTTTATATGGGGAATACGCCGAAGGAGCGACGAATAAGCGTCCTCGATCGGCGGAGAAAATAGATGAGAAGGACACAACAAGGGCCGAGCCTGGGTATCGGAGTAGCCCGTATAACTGGAGTCGTCTTCCCTCAAATAGAACTATAGTCGCTGCGGAGCGCCCGTACCATGCGGATCAATGCGCTAGCGCCTACCACCATCTCACCCCCGTGGCTATGTTAACGGAAGGCTATTGCAAAACAGCCGCACGACCGGCCCCTCGTAGAATCAGAATGCGGGTACGAGTTGGGACGGGCCCTTGCCCGTAGCCGATATGTCCTTTCCCTGTCTCCGCATTCTACCGCGGAACTTGGCCCAGCGGCACCACTGGCTTGCGAGGTATCGAGTCCCTATCCTCGGGTAGCAGGGCGTTCTTTTGTCACCTGTCCTTGCAGGTAGGGGAAGCCAGACATTCAACAGTAGCTTAATTGCAACGATTCCCGCCCACACGATCCCTATACGATCTGAGCAAAACTCAAAAAGAATATACACGATACTCCCCACGATCTCCGTGAAGGAGAATTCGCTATCAATCAATTGCCGCTTGCATAAACATCTAGCGCCGGGATAATGTAGTTAGCGTTTATCATCCCTCACTACGCCCCTGTGCGACGAGCTATACAAGCTTTCGCTTGGTCCTGGGGGGGGGTAGGCGGA"/>
                    <sequence id="seq_t3726" taxon="t37" totalcount="4" value="GTAGTTCTGCCAGCCTCAGGAACGTTATGGTCATACAGATGCTTTTGAAATAGATTTTACCACACATGGTTAATTTGATTCGCCGGTGAACTTTACGCTAGCGGTCCGACACTTTGATTTGTGGACGACCGAGCCTAACACGTTCCAAGTTATTCATCCAGTGATAACTAGGGCCAGAATAACGTTCGGCTAATGATCCTTGCCATAGTCTCGTTGGGTTCATGAAATCCACAAAGCAGAGTTCAGCTAAACCGGAGCTGGGTCAGGCAGCTAGCTATGTGGCAATTAGCACATGTCGTCAAATGGAGGCTCTCCCGCGCAGCCCCTAAGAAGAGTTCAATCCTCTAAACGGGCGCGCCGCACTGAGCCACGCGTCATATCCCCAGAAATTAACTGTGCTGCACACGGCAATACTTGAGTGTAGCGGGCCGATTAAATCAATACGTAAGGCCAGAGGGCCTCTCTTTGTAGAACCAGAGCACTAGGACCGCCATCGGATACGGTTTGACTCTGTTAAACGCTCCCCTTTCCTGTCTACCTTGATGAAGACCCAAAATGGACTCGACCTAAAACCAGTCGGGCGCCGCCAACGTTTGCTGCCTAGCGCCTTTGTTATATGCTTATAGCATCGACCCCTTGGGGGCAGCAATTGCACCCTCCTTTCTACAACTTGCAGAGTTTTTTCACTCACGATAGGTTGCAGAGTACTCCCCGTTCTCCTGTGACCTTGCACCACGTTGATGCAATTCCTGGATTGCAAAACCTGCAGTCCATTTCGGACTCGTCGATGGCTAGGATAAATGCCACCGGCAATGCGAAGTCTCGGCTGTTCTACTTTTTCACAGTGCGCTCAACGGTCTTGCCGAACGCTCACTACATCTGGCACGTTATTCATGCCGAAAGCAGGACGGCATCGATATCACTGTCGGATCAGTAACTAGCCCACCCTGTTGGAGTTCTCACTTGCCTCGGCTTATGCCTCTTGTCCGTAGGGCACGAA"/>
                    <sequence id="seq_t3826" taxon="t38" totalcount="4" value="AAAGTGTTTATTGCTGATAAGTCGTGGCACGGTTGTATGGATGTCTCTGATGCGAGAGTTCGCGTGATCTCGGGAAACCTAATGGCCGGTAAATTAGAAAAAGTCGCTGCCTTTATTCGCTGCCTGCCCCCTGCACTCCTGATCCGTGAGGTGTTGCACCTAGTCTGTGATTTGGCGTGAATTAAAGGCGATAAGACTCCTATATGCCAGCTCGGTGGGTTCGACGTTCACACTATTAACAAAGGGATAAAACTTAACGGCTGCCAACCCGTCGCCTGGGCCCTGCTGGTAAGTCGTTGGGCTATTGAGCCAGCTCTCGTACCTGAGGACCCTCATATCACACCTCTCCCCCTCGGAACGCTTTAAACCAACTGTGAGAAGAGAATTTATACACGGTTGAAAGTTTTGTTACAACCACTTCTACCGACCGGTGCGTGTACGGGCACACGTCCCCTTAGCCATCTCATGCTCACATACTCGATGCAGTGTCAGACTGAGCAATTGGCCGTCCACTGTTGAGGCCGGTGTACTCGGCGCTGCTTACCTGGGGAGTATCATGGGGTTTTTAAACTACGCGTATAGTCGTGATTCTGCCAGGAAGGGGTTGAAATTACCTTATCCTGGCCAGCTTTGTATGCTTAGCCGCTGGTGTGCTCAGGTTCGAGTGCGGGGCTAAAGTCTGGTGTAATATGTTTTCCGGCACTTCTAACTGCTGCTCTACGGCGGTTAATCTTAGAGGTTGACTCGTCCCGCCTTGATTATATAGGGCAAACAGGATGGTCACGCCGTTGCAAAAATAAAATACTACTGAGCGGTCTACTGCGTTCTTCTGAAAAGAAATTGCTCATCCGGGGGAGTTAATTACTTCTCTCCCAGAGAGTATGGCATGTTTACACCGTTTCCCCTTGGACGTACCTTCGTAGATAAAGACCCTTTTTGCCAAAAACACGCATTTGAAGTAGCATTTGTGAATACTTTAGTCTGGGCCTGGTGGCCCACC"/>
                    <sequence id="seq_t3926" taxon="t39" totalcount="4" value="GCTCTGAGTTAGCTGAGCTTAATTTGGGTAGTTCAGTGATGCCAGGAGACCCCGGAGTATATTGTGTGCGTGCACGACTTAATGAGGCACAAGACAATTCAGAGCTCGTAATCGTATTCGCGCACCATTTGTTCGGTTACTCATTTAAGGTTATATCCGAGTAGCGGGGAGGCATTTTTAGTGCTGAAATTTCCCTGGCGCTCGGCGGGTCCTCGGTACGTGGCCAAAAATCGGATCTGGGGGGTCTGGCTGTGCAGTCTCGGAGCGGCACCTAATCCGATCTATCACATTAAAAATGAGACAGATCATGGGTTTAAGATCATTTGATGTTTTGATCAAGCTATTCTTTAGACCTGCATGTGCCACGTAGCATTACCGTATCTCATCTATCACGTGTTCCCTTACATCGGGGGGTCACACATCGGAATATCCACTTTCTATATACTCCTGTTGACACCTAATATACTTCTACTCGAGGCAGCTTCCAGACGCGTATACCACTAGACGCACATAAAATCTCCTATCAGGAGTAAATATTTGCGATTACATGCACAATTTAAAAGGGGACCTAAGCAAACGCTTACTGATGTCTCGTTAAGACAAACGTAGGGGCGTCCATTATTTAGCGTGATCAGCTGGGCAACGCCCGCTGTCATCAACCGCATTCTAAATTATCTTCACCCTGGCCCGCCTTGGCTGCATTATGTTCAGAACATGCGTGTTCGCTTCGACGCACTTATTCATACGGCGGCGCGACGCAGATTTTTATTTGGCTCGAGCGGACAGCGGAGCCGAAGCACATATTAATTCCGGCTGAACATCTCGATTAGAGTCGTGAGAGCTTTTCGTTGCCAGCAATCTACACTGGATATATCGCAGGATGGGAGGCTCCCGAAATACATTTGCGATCCAGCTCTGCGCGGGCAACCCCCCATAGATCACTTCACTATTAATATCTAGTCGCGACTAGAGACTCTCAGGCATTCCTTGGTTCTTAAAT"/>
                    <sequence id="seq_t4130" taxon="t4" totalcount="4" value="AAGTGGTCTCAGTCAGGTTAACCAGAACAGCTGATGCTTGTCACGGTAGCTTCGCTCAAAGGGTGGCAGTGCCTGCAAATGCAAGCTCGGTAAAAGGCGCGGGCGGAGCCTTTAACACCCTTACACCCCGCACGCCCGCATGAGCCCGTTTCGCACTCACAGGTTTCTCCGTATCACTCATCGTCCGCTACCCCGATGCCGTTGAGTACTGTAAGTACGGTCTCGGCAGTAGCCTTACAGGGCCCTTTAATGCCTCCTTTAGGCCTCGCTTGCGTGAAGGTAGCGAGAGTTTTCACGAAACTTACTGTAGATGGGGAAGAAGCCGCACTACTGAGGAATAAATGTGCCCCATCAGCGGCGATATTTGATGACAGGTTCACAAGCAGGGCCGAGTCTGGGAATCGGAATAGCCCCTATAACTAGAGGCGTCTTCCCGCTAAGAAAACTAGACTCTCTCCTGATGGCCCATCTCCTACCAGTCGCTCCGTTAGGTGCTACCTTCGTCACTCTCCCGTGGCCTCGTCCACGTATGGCTAATGCAAAACAGGCGCACGACCGGCCCGTCGTAGAATCAGAATGCGGGTACTTAGTGGGACGCGACGATACCGGTGGCCTCCATTTCCTTCTTCTGCCTCCGCATTCTACCGCGGAACTTGGCCCAGGGTCACCACTGTTTAACGAGGTATCATGTCCCAAGCCACGGGTAGCTGTGCGTTCTTTAAGTTCCTCAACTTGCAAGTAGAGGCAACGTCCCATTCAACTGTAGGTTAATTGAGACGATTACTCCTCACGGAAGCCAAAAACGATCTGAGCAAACCTTAAAAAGAATATTCACGATACTCTCCACAATATCCTTGTAGGCAAATTCGCACTCCCACACCTGCCACTAGAATAGCCATCGGGCGTTAGGATAAACTAGTTAGCGTTGGTTATCGCTAACTATCTAGCGGCTCGACGAGCTATGCAAGTTTCCGCTTGCAACCGGACGGGTGCAGGCAGA"/>
                    <sequence id="seq_t4026" taxon="t40" totalcount="4" value="AATTGAGGTACGTTGGTTATGTCCCCGTGCTTGATCCTTATCGAGTATCAAACCTTTATGGCATTGAACATCGGCAGCTTCTAAGTGCCTAGGGAATCCTGGTGGTCGAAATGGTAATCGGCTTCGGTTACGAACGTGTATTTTAGTGATAATTACTATGAAGCCGATGAAGCGCACGTCAATGTAATAGCTAGCTCACGAGTGGTGTAACACACTCTTATCCCCGCCGATAGTTATGAGGCTTGCAGAGCGTCGGGCACAAGTATGGAATTAGTGAGGAGGCCATACAAAGAATTGTAAGTGAGTTGATCATGCGTCGCCCTCAAATGTTGACGTAAGCGTAACAAACAGGCCACTCGCTACGGCCTAAGTCCCGAGTGATAGATGTACGGCGATCCGATGTACTTGATCGCCTTTTCGCCGATACTGCCGAGGTTTAACCCACGAACCGGGTAAAAGCATCCACATTCGTGACTTTGATACATAACCCACAACCCAATTCATATATGATGAATACGTGTCGGTAACGCACGAATTCTTAAATCTACGGACTGGTGAGGGCAGGGGGCCTAAAACTTCGATAAGATCTAAAGCGTATATGCAGCGATGAGCAGCCGACATCAGTCGCGCTCGTCTAGACCCACACTGAGAAGACTAGTACTAAACGGCGTAGCTCAATGGGATTACCCAACGGTCTGGGCGTGGTTACGCACATGGCCGCCAAGGGATCATAGTCCGTCTAAAGAGTTGCTTGTGCTTTAGGGTGGTTACCATATGACCGTGACTCGGAACCAGCGCCTCGTCTTTATGATTCGCCCTTTCCATTCAATGTTGTGCCGCTACTCAGCCCCAATGCATGTTATAAAATTTACTCTGCTGAATCTTGCTGAAGGCAGTTGCCTCAGGGAATCGAGGTGAAGTATGTGCTTCTTGCTCGCCCGGTCGAATAGCAATACTTTACTTCGGCCTATGCACCCAAGGAATCTCCTTGACTCAAGAT"/>
                    <sequence id="seq_t4131" taxon="t41" totalcount="4" value="GGCTGGAGTAAGTTCGGAGTCTTCTTGTACACTCATTGTACTGACTGGTTAGATCCTATAGAACAAAACGACGCGGAGATTCCTATACTCTAGAGACAATGGTGGAAGCCGGTGTCTGTGCCGCCGCAGACATTTTGAGCCGATTCTATCGACCACCAGATGCTCCAGCTAGCCCGAGAGACTGATGTGTTCGAAATCTGCCCATTCAGGACGGTCCATCTCTCGAGAATCAAATTTGTGTCATGGTTCGTATTGATATAACTCCTGTAATCTGTGTTCGTTGCTAGAAACTCAATATAAATTCTGTATAAATATGCAACGAACCCAGTTAGACAGGCACTCAAACATGTACCACCTTCTATTTTCCGAGCCCTCCCATCATCTTGGTTTTGGCATGGGTTGTAGTTAGTCTGAGATAGATTTTTTTTTGCGGGCGGGGCACTGTCTATAGGGGTGCAGTATATACGGTCCCAACATAGACCACATCTTCTGGAGCTTGTTAGCTAACACAGCATCAATGGACGGCATGAGGCGCGAATTTGCTAACCAACGTGAAATAGTAAGGTGCCCAAGGGTATCAAATATACCTGGAACGGAGAGGAAGGATCTGACAGGCCATACAATATAGGTAGATTAACGCCATGATTCACCTGTTTTTAGCTCAGCTGTTTCCGACAGTGTCTTCTCCAAGTATTCTTCGGGTAGGCTACCTGTTACGAAGTAAGCTGTCATCTCCTGCGATAACACCGGGGACTACGTGGGATAAATGTCACACATACGACTGCTGGAAATCCAAGATGGGATATGGATCCCCTAGAGCGTAGCCCTCGTTTGGCAAGTTCGGCAGCCCCGCAATCCATCGTTTATCCGAGGGGTTAACTGTATTTCTGCTGCAAGTGCGTGAGCCTAGAAAGCCCAGTCGGCAGCCCGCGGGGTAACGGGGTGTCAACCAACCCCTAACTTATCGGATAGACGGCAGGTTGTACACACGCCATCATGA"/>
                    <sequence id="seq_t4227" taxon="t42" totalcount="4" value="AGAAGGTGAAAATCTATTACCGCTGTGGCAGGAAAGTCATTTGAAACTAGGTGTGCTTGGGGATTAGAGGAGACCAGACTAAGGTCCCTCTTTCGAAACGTTCCGGGGCCGCCGACCGGCAAGTAGGGTGCCAAACAGATGTTGTAACGAGCAGCGGATTAATCCGAACTGTGTCCGGACAGACGGCTTGGGGACCATCATTTAGATAAGCGCAGTCAGCGCTTGCTATTAAGCTCTTCCCACACCACTGGGCTTCAAATTATTATATCCTAAGCTTCTACGCTTGCACATCTATTATCCAGGCAGGAGTTTGGTTGAACTTTTCCGGTTTTTCGGCGCTGTGTTGATTGCGAAAATCGTCAGCCTTATTACGTGGAAAGTTGAGTCCGTCCCCGTTTACAATCCAGGCCTTAGATACATCAAGGAGCAACGATGCATTACATGGTAGCCACCGTGACTTGCGCACGAGTTCGCAGAGGTGCGTTGCTCGAATCGTATAACGATGGTAATATATGCTGAGTCTGCAAGGGCTCGGACCACGGATAGCGTTCACGTGGGTAAGTATCCCACCTTCACCGCTGGGACGACGACGTGGTATACGAGTTTTATGATACCCGAGTCGAGCTAAACCTACTTGTTCTAGTCCACATCACTTTCAACGTAAATCTAGCGGGTTCGAGCCTTTATATGACTAAGAGCGGGGAACCATTAACCTGTCAGTGTCGCGCAACCGTACCTTGTTGCCAGGGACTGCATTTCTTTCAAAGCAGGTCCACATCGGCCCCTTTGGAATACTGAGACGCCGATCAGGACTCATGCCCGTAGTTGGGCAATACCGTTTTCACGACACTCTATTACGCGACGTTGATAGAGCTATGGCGAATGAGCTAACTACCATGCACCCCTATGATCATGCCTAGGCTGCCTTGTCCGCCGAGTAACCGGGAACTCCCGAGAGAACAATCGGTTCTAACCATTAGCCAGCTCAAAGCTCTCAATT"/>
                    <sequence id="seq_t4327" taxon="t43" totalcount="4" value="ATTGATTGTTGGCGACAAATTTGGTGGCATCCCACGCCAAGGGATTCCCACAGTAGCTTTGCGGGTACCGTGGCGGAGGAAACCGCTTCAAATGAGGCAGGGCCGGGTAGCAGTCACTGGTCGGAGCTTGTACAAGCCTCGCTGCAGCCTTTCGGTCAGGACATTGGTAGGGAGGCCTCACCTGGGCTTGCTCTGTGACGGGGGATCTAGAGCCAAAGGCTGCATGCTGAATAGCCGAGAGAGGCCGGCGGTTATAAACTCTACAGCGCAACATAACCACAAGATTAGTTCGCTGGTGATAAACAGATGGGTTGGTGCTAACTGAGAAAGAGTGATCGTAATATTGTGTCCCGCTCTCTGGATACTTCGGTTACACAACGCCTAAATCAGACTAGTCTTACAAGATTTCGCAGGGCAGTTAACACCGGACTTAATAGGACCTTCCGGCGTTTTACGGTGACGCGAATCCTAGAAATAACTCGTTGAGAGCCAAGATGTGGCCCTCGGGTTGGTAAGCAGCAACGCCCAGGGGAACACGTTTCTGGTATGTTTACCAGCCATGAATGATCTAGCTGACCGCTCAAGAGCGCGACCGGTAAACTATAAGAAGTTAAAAGTGCATCCGTCGTTGTGCCCTCTTTGGCGAATGATTTAGCTTGTTTCAAGCATATCCGAGAGCGACCACACCTGAATGGGGCCGACTGTCGTTGTTTAATGAGATCGCAACGAAGGATATCGGAACTACAAAGCGATTTGCACTACTTGGGGTATACTACTTTTTTTTACAACTTGTAGGACGAACAGGATCAGTTCACCAAGCTGCTTATCCCTCGTATGAGTGCAGTGGGTAACCGTGGACTGCAGCAGACGTTGCGATAAATCAGCCAGCTGTGCATCTCTCGCTTGCGGTTTACGTGTGAGGTGCCGTGTGGGTTACACATATTCGAACATGTTCGTCTAACCCCTTTAATATTCATGTAGCAGGGCAATGTAGCCCAAG"/>
                    <sequence id="seq_t4426" taxon="t44" totalcount="4" value="ATTTATTCTAAAAGCGAATTTTTCTAACCTCCAAGCCCTACTGATACCGCATGTATCTTTGATCTTAATGTGGCGAATGCCCCCTTATAAGTCCAGGAGGGTCCCGGGAGCAGCAATCCCAAAGACCCTCTACAATTAACGATGCAATCTGACTATGCGGCCAATAATCAATAAGCCTCTATAGGGGTTTGTCTCTCACGGCGGAGTTTACGCCCAAAGTTACCTGGAAAAAACACCCGCGCTGCTAAAGGACGGAGGCTCCATGGGGAGACTTTAACGCCGATTCAATCCGAGGGAGTATGTAACGGAGGTGATTACTGGCAGAGCAAGCGGGGTCGTGTTAGTTTCGACCACTCTCGGATTGTAATGAGTCGAAAACTCGGAATCGCGATTCCGGCTCTATAGTGTAGCAGTTTAATTTTCCCCGGACTAAATACCGCCTGACTCGGTGCCCTGGTAAATAGTCGACATTAAACAAATCAGACAAGTTCACGGCATGGTGCTCGAGTGGATCAAATGAAAACAGTGGAGGCACGTGCTTCTGCATCGGAGCCAAGCGCCGGCTGTACACTCTGACACCCCCGGCACCCATGCCATACACCCTATGAACCTAGACTAGGTTCAACTGGGGGCATATAGATCGCGCGCTCATAAAGATGTAGTAACGCTTTTGGAGCACGATCAAGCAAGGATTTTTGTGATGTTCTGTTTGCTACATTACCCGAACGCACGATCTCTCATCGGCTACCCCTATAGATCGAAGGCGGGTAAATTGGCCTATTTAACAACGTGTACAACACACACGATTGGATGTGCATCATACGCAACCCTTGGCTGAGGACGGTGGCGAAACGTTGGCTGCTGCGGACGTAGTGATGAATTAGACACTACCCCATGGCTCGTACTATATGTGCTCCTATGCTCACGCTTGCCGGTGTCAAATTTGAACTCGGTCACCCAGCTGCTTTACTATCTCTATATCAGTAGATGGAATCTCGGG"/>
                    <sequence id="seq_t4526" taxon="t45" totalcount="4" value="CATTGTCCTTTTGTGTCAGGCACTTCTTTCATGTCAAATCTGGTGTCGGGTCCTCCTGGAAGGGTACGTGGCGTCTCGGGTAAAATAGCTTTCAGTCCTCCCAGGCCGTCACGCTTTCGTAGCAACTATGGACCAATAGGTGGACGCTCAATCAGAGGACAATTTACGCGACGACACTCGCGATGATACAGTCAATGATTCACTGTACGACCACTTTTGACATCTTAACGGGGATGATGCTACCGCAACACCATCCTCACTCTCCTCGCATACTTGCTTAATGGTACATCCTCAGCGTTGCGTACAGCGAACCAGTACCTCATGAGTAACCCATGCTTTAGAGTTCTCAAGCGCTGGCAGTTTCGTAAGTGTACTACTAGCTATCGCGGAAGCTACGAACAACTCAGTAATTGGCGGTGTCGGAGCTACGAGCTAGCTGGATCGCGAAAGTTCGGAGCTTATCCGTTCTGAAACCCTGCTTGTTTCTAGGTGCGACGTTATGCCCCTCACGTATACCCGTAGAGAGGCAACGGGGATTCCACGTTGCGTATATGAAGTCCCATAAGAGTCCGGTGTTACGGTCATTATAACCACTACCAGCAACGACACTGTCCGTTCTCTTCACCCGATAGGCACGCTTTCATTCCTACGGATCTACGCCTCTGTCGTGTTAGCCAACAATTTGTCCCGTGTTGCCCCGACGCATTCGGAGTCAAAAAGTTAAACGAATAAATAACAAGTCCGGAACAATCTAATCCACAGCCTCTGGGTCGACTTAAAATTTGACGGGGACACCGACTATCGGTCGGGAGAGTCCTTCTGATACACAGGGATACCATGCTGTCGAGGATTGCAAACTCGGGTGGGATTTGGATCCAACCCTCACTCGGTGGGGCTATCTCTTTCTGACGGAGATCGAGAGATACAGAAACCTGGCGTAACCGGATAATTCTATTATCCGGGAGGGACGAGGTAATGTCTTCGTTTACGACAGTTCGTG"/>
                    <sequence id="seq_t4626" taxon="t46" totalcount="4" value="CAGAGACGTAGGGAAGGATTGTCCGCGGTCATGATACATATGGAGTATCTAACTCGTCCGGCGTTGAACATCGGCGACCTATTATCTTCACCGCTGCACTGGAGGCCGACAGTGGGATCTGGTTGGCTTACCTAGTTGTATTATAGAGAAAACCCCCATGAAGCCGATGACGCTATTGGAGGTTTTTTCGCTAGTCGAACAGTACTATAACCCACCCCCCTTCTGTCCAAGAGTTATGAGGCTTGCATCATGTCGTTCTCAATAGTGTAGTCTGTGCCCAGGGGATCTGCATTACTGTTTCTTAGTTGCTAATAGGTGACCTTTCGCGCTTGACGAAAGCGAAACACAGTCGCCCCTCCTCTGGGACTAAAGCGCGAGTCAGATATGTATGGCGATCGGGTTTACTTGATCTGTTTTTGAACGAAAATGCACAGTTATCATGTATCAAGCTGGTAAAAGCATCGACATACGGAACGGGGATAGTTCATCCACAACCCAATTCATATATGCATAATACGAGTTGGTAACGCATTAATTGATAAAGTTCCGTCGTGGTGTTGGCCGGTCGAATAACAATACGATTAGATCCATAGTGCAGATGAACGCTCAACCAGTCGTTATCATTCGAGATCAGCAGAACGCGCTCTCAACGGGCTGGACTTAGGCACCAGAGATAAAAGGGGTTACCAAGCTGCCGGCGGCTGGTTATCCAACTGGCCAGCACGTCATCATAGTCCGCGGCAACCATCGGCAGTGATTAAGCCATCTCTTAATATTTCGGTGGCTCGTAGCCCACCCGTCGTTATGATGCCTGAACCTCTCGATTCTACGGAGTCCATCTCGTCGACTCTCATCCACGCGATAGAAAGTAACCTGCAGAGTTTTGCCCAGGGCACACGCCTCGGGGAATACATCTCACGTATATCCTTCTTGATCCGCCGGTCAAAAAGTACTAGTTTGTGTCGCCGTATGCCACCACCTAGTCACCGCGACAAAAGAT"/>
                    <sequence id="seq_t4726" taxon="t47" totalcount="4" value="GCTGACAAAGGTGTGCTCTACCATCGTGGGTCAACATGATTCTAAGAACGCCCCAAAGACGGCAATTGCTTAAACGATTCAAGGCATAGCGTCGGAAAAACGAGGACGATAGCGCTAATGCGAAACGTACTGGCAGGTGATTCATTTAAGGTCGGACAACCATTTGCGGCTCACTACTGCAGTTCAAAGCCCACGCGATCACAGGGGACCGGGATAACGGGGCTGTGTTGGGTCAACGGGCTTGTCCCCGGGACGTATTTCGACACGGGGCAATTGAGTCAGGCACATCTGTGAAGAGTAGCAACTCAAGAAAAGTACAGCGGCATTGAATTAGTTGCTCCACTAGTACGCAGATGCGTCCGCATGCAAGCTGTAGAAGCGGGACAGGAGCCGGTAATGTGATTGGTACTAACGCGCCTTTGACCTGGTACGGTGTCGGCGCCGCCCTTGTGGAGCCGACATCCGGCGAGTCACTACCGGGCATAAGGACAGTCATCGGAGCACCCGGCGCTGATTGATAGTGCGCCACCGCAAGCGCGTCACCCATACGGACTTTATACCAGGTGTTGTAGGTGGCCACTCGATGTTCATTTCTCACACTTTTGTTGATGCTACCCATCGACTAGAGACGTGCGCCCTCAAAGATACCTGTTGTTCCACGAAGTTGAAGTGCTTTGCCTTGCGCCGCAGTCCACCGAACGGTGTGTCCCCGGTCGTCCACTCTAAGCCTCTCAAATAAGAATATTATTAGGTCAAACTTTACGCCGAAAGATTTCGATACGTCAGTCCCAGGAGTGCTGATCCCCGACCGTCCCGGAGCACGAGGAGAGCGTCCACAGCAGCTTATCCCATACCGATTCAAGAAAAGACTTACAAAACTCATAACGGTCGAAGTCTCCGATACGGCAAGTGAGGCGCATGCTGTACCCATATAACGGAAGCAAGTGCCCTAACTCCCTTCGGAGTTCCCTTCCCCCCAGGACCGCCTTGTTAGAAAGGT"/>
                    <sequence id="seq_t4826" taxon="t48" totalcount="4" value="TTTTTGGGTGAAAGCGACCTTCCTTAGAGTGCTCCACCCTCACATGATGATAGATGTTTCGAGTTGGTGTGGACGCCCAGAAATTTGTCTTACAGAGGTACGAACAGATTGTACCTAACATTCCTTGTGTAACGGCTCTCCTGTGCCATTGTTTTAGGTGCATCCCTACTCTTTCTCAATCCGCAACGATTCGTTCAAGAGTGTCACTGGACGCGCTAACGCCCGGGTACTACCTCAAATTTTGTCCTGGGCATATCCGCACGCTTACAGATCTTGCGTTTTGAGAATACTCCGGCCTGTAAGGAATTCTTAACTATTCAGACCATCGAAAAGTCGTTAACACACACCACCCTAGCAGTAGCCAACGAATTAAAACAAAACGGATTCGGAACAATGTGTGATAACGTTTCGTAAGCAGGATATAGAGGACGTCCTGCTACGGCGGATGACCGAAGGAGGGGGCCAACCCGACAGAGATGCCGTCCATTCGGGATACGTGCACCTGAAGCGGTGCGGCATGACTTAACATGCAGGCACATGAGTGTCCCCTAGGTAGGTACAAATCGGTGTGGGATTCCCATGTCTTACGGCTGCTATTGGACTTGCAATACTAGTTCTGGTTGATTCCCTTCCAACCCGCGCATCGTTGTTCCCAGAGACTGTAACCCTCAGGATACTATCTTAGTAATCAGGTTTCGACACACAAATTCGAAACATTTGATGGCGGGAGGAATTGAGGCCCGCAGACTCGATCAGTAATAATTAATGCCTGGACCGGCTCGTTAAGACCGGTCAGGGCTATAAAGTTAGTGGGAGTATTGACGCCTTCGCCTGGTTATATGACCTATTCAGAGTGTAAATACTGATCGAAAGTGCAGTTGAATCCAAATGTCAACCTGGCGGGCTACACCGCAAATTGCAAGTTACTCAATTGGTGTTTTTAATGTAAGATTCGTGACACATAAGCGACTCCGTCTTGGTGTTCTCCAGACACGGGGAA"/>
                    <sequence id="seq_t4926" taxon="t49" totalcount="4" value="TTTTGGATATGACGCACATAGTATCTTAACGCTCGGCATCAGCAATGAGCTCGCTTGCCCGTTCGCGATTAGTCGAGCATTTACAGCGGACCACAGATTGTAATAAAATACGCGTTCCTGTTGATGGGCGCTTAATCTCATCCGCTGACTCTGCAAAATAGTTACCGGCGCAACATACGGCCATTTGGAAAACCGATCACGGTCTGACACAGTTTTAGGACTGATGATAACGATCTGGCAAACCCCAAGATGGTCCTCCAAGCTACCGCGTCTACGTTTATGATGTGGCCATTGCAGCCCCCCGACCCTTCCCTGCCAACGTCGGAGCACTTATGCAACTAGCCTTATCGCCTATAGCTGGTAAGGCGAGGACCCTGCATAAGACTCGGTTGAGTGAAGCTATCACCTGTCTACACCCGGTGTATCGTCACTAGCAATTAGCGATATCGAATTCGATCGTTCCATGGGCATCTATGATACTTTTTACTGAATCCAATTAAGGATCGAACCCCAGGTCAAACACGAAGCCAGGAATACCTCAGATAGCAAGTGCAGAATGGGACTGAGCGAAGTAAGGTATGTATTTCGGAGGGCGGAGTGAAGCCACTGTTCAGCCGGGGCGTCTCAGTACTAGCAACGGCTCTCAACCTTGACGATCTGCCGTTCCATAGACCTCACCAATACGATCTAACTTATACAATTATTAGGTACGGTACGTCGATATTATAACTTATCCTATGATCCGATAAAGATCATTTCTCCGCGATTGTTAACGCGATACTGGAGGGGAGCCCTGTAATCATTACAATGCTTACGTCTTAGTATTAGAGGTGAGCGGCCCCGCTGTTAGAGGAAAATCACATGAGTACCACTGTGAGAGGTGCGCCAGACCAGGACAATCCTTGGTAGCCGACTAAAGCTCAACAGCCGCCCGTTCCTGGCAGTAAGCACACATCTTCAGAGGACAGTAGGTACATCATCGTACTCCTTTATCGAGATT"/>
                    <sequence id="seq_t5131" taxon="t5" totalcount="4" value="GATCAAGTAGTTTAAAAGAAAAGATCTGTGGGCAATCGCATAAGCGTTTTTGAGATCCGGCTCGAGGGTCCACTGTACAGATCGATGGGACATGTCGGCCAAACAGTACAGGATTATCTGCGCCTGTAGTGTCTCCGTGCGGTGCCTATCAGCTACATTCGCCAGCCTCGTACGTCAGCACTTAGTCCACCTGGTAACGTATAAGCGACATCGCGAGCCCATCAGAAGTGTCATCGAGACCAGTTGAGCAACCGGAGTTGCTTTTTCCTACTGTTATAGGTCTGGGTATGTGCCGATCAAGCGCCCTTGGGAATCCGATTTTTGCAGGTACGCAAGCGTAATAGAATCGGGGTAAGGGATCGAACATCCGGGGGCTACGGCTCCGGATTGGGTTTGTCGCTGATCGACTACGATGCTGCCGTACTCTCATGTGCCTCGGCTGGCTGTGACCCATGCTCTCTTCAAATCCCAGTGATAAAAAACAACCGCGACTAGGTAAAACCCAAGATTATTACCGCGATCAACGAGTTCTCGTTCAGGGTGGCCTACAATTTTGAATCCCGGGGAAGAGCATTTATCCTGCTTCGGGAGTTGAGCCACTCACGGATCTCTTCTGTCGATCAATTGTTGTCTTTTATCGCGCCATTGGCGCCGATACCTCCTCCGGTCCCGATGTCTCGCGACTCCCAGCTCCAGCCCACCCACTATGTGTGTATGAGCGGCTCAATAACACCATGCTGTCAGTGCAATCGCGCAGTGTCCGTCCCGGGGCCTCGTACTTTTGGCGACAATCTACCAAAACATGAACCCAGTCATCAATATCCCGGAAAGGCAACAGTCCGTCAAGGTGGTAGTCCGACATATCCATGAGGGGCGCGGTCACGCTAAATACTGTTGAGATTCATGAAATTAAGGTCTGGTGAAAATACTTTCTTAGATATCGGAAGGTAACCATCTTATTAATCAGCCCCTACGTGGATAAGGAGGCGTTAATAATAAC"/>
                    <sequence id="seq_t5026" taxon="t50" totalcount="4" value="GATAACGACATTCGTAACTTCATTTAGCTAGCTCTTCCACACGTCGAGACCATGGCTAATTAAAAGTCACGGGGTGGTGCTCACTGTTCGACACGAAACGTTAGTCGCATACATCCGATAGCTCGCGATCCGACCACTTCGGATGCCAGGGAGTCGGAGTGTTGAGCTCACTGGTTAATCCCCGAGAATTTCCCCGGGACTACATCATCTTTCTAATTAACAAGATTAGCTAAAATGCCGACAATCATTATGTTCGTTCCTGCATTGGGAGCCCCACTTAACCGAGAATCTACAGAATTAGTGATCCAATCTAGATCTTGCGGTGTAGACGGAGATGCCTTACCAGCTTCGGGCGTTGTCTTCCAGCGATATTTGGATCTGGTTTAATTCCACCGACCCGGGTTGCTGTTCGGAGACCTTCTAATGTTCCACGTGTCATAAGTATGCTTTTTGATGCGAGCAGGGTGTGCGAAATCGCATAGATGGAGACGATGGTGCGAAGAAGCACCGGAAATAGAAAGTTCTAGAAGGTAATATTGTCTATCACGCGCCCTCTCAAACAGGACTGGAGTTCCGGACTTCTAGAGCTGGTATAAGACACAGGCACGAGCACGACCGTGGAATGCATGCATTAGATGATCTTTTCTTAGTGGCGACACGCGACGAGCTATTAGCAGATCTACGGCCCCGGTCAGCAGATGCCACAGAATCAACTACTTTAGTCGAGAGTCTAGATTACGTGTGTCCGTATGTGAATTGCGTTGTAAAGGTCGTAGGGCCCGCGGTGTGAGGGTCGTCTCATACCCCTTTAACAAAACACACGAGGTGAGAGAGGTCCAAGTCTGTGAGGCCCGCGTCAAGGGGCTCTGCGCCCTGAAGTATGATTGCCAGGCGTAAGCCAATACACGTCTTGTTCACCATGTCGCGTCGTCCTAGGGGTGTATCGAGTGCTTTTGCGGTCTTTGCTATGACCTCCCGTGAACGGCGTATTTGACTAGGT"/>
                    <sequence id="seq_t5130" taxon="t51" totalcount="4" value="AAGTCTAACTGGTGTACTTGGTCAAATGGCACTGAAAGCGTTAGGCGCCCAACCTCCACTGCGCAACCGGCCCGCGCATTCATGACATGGGGGACTAGCTGACCTTTATAACCTTAAAGATTAACTTGAGTTTAGTATAAGACATAGCAGCGTGAGTGGGGACAAGTGCGTGACATTAAGTCGGCTGGCCATTTCTATTTCATAATTACCAAGTTACCCTCTCAATTACCAAGTCAGAAATACCGCTTCTTCTGCTCCCTGGATACATGGCGGGGCGTTTGGATCTGATTATGGATGGTTCACCCGCCATACTTAAGCACTTCAGGTCTCGCGCCTATAGGCCGTTTCCTCGGACCTGCGCAGTCTCGTTGTGAATTCACGACGTTCTTTGCAGAGCGCGCCCGGAGAAGGTAGGGCCCTAACTCTTGTGTTACCCTTATAAACCATCTACCTACTTTCAGCAATGCTAATTTTCTGTCAATTTGTTAGTACGGCCTGAGTGTTGACATGCATTATAGAGCCCCGGTTCAGGTACGCTAGCGAGTGAAGGGCCCTGATAATGCATGAATCTCTTGCTCAGGGTAATGGTCTGTGGGGAGTGACGGAACGACATAATCAGCCTACCCCAGAATTTGAATAATACGGGGATCGATAGATACTCTGAGGTAACCCCGATCGGACCGGGTGAACACATAAAATCTTCTAGAAAAAATCCCCCGTCCCCGCCTCTCGGTAATAGACTCACGGTAATAGAGCTTGGGGCCCAAGGAAACTGATGAATTTCGTCGGACGAATTAGCGTCGAAGGGGTTTTCGCGCTACCCTTTAGGAACTTCGGCGAGGCTGCCACCGACCAGTTCTGGTGTCTCCTGGAGAATCGGCTGATCTGGGCCAAGATTTGCCTAGCTATATACCTATCCTCGAGCGCGCGTCCCCAAGGTATCCGGTGCATCAAGTGGATGGGGGGAACCGATGCAACGACTAAGGTCATTCCGCGGCTA"/>
                    <sequence id="seq_t5228" taxon="t52" totalcount="4" value="AATTCAAGGTTCGTCATTTGCATTAAGTTAGATGAGGGTCTTACGCTTAGTTCACGCCGATCCTGGGCTCAGCCCGAGCTCGGCTGTCGCGCCAGAATAACCTTGAAGGGGAGAAGGCCACGGGCCCACGTCATTCGGCCATATTGGCGGCGATTCTCATACGATTAATCGGGGACCTCCGAAGATCCTGCCTACTTCTATTTTTGTTCCGTAGGTGAGCCGCTGCGACATCGCTAAGGATCGTCTGCTTTCGGTGACAACTCAAGAGGGGCTGTTTCTACGGACACAATCCCAAGATTTGCACGTATGTCAGCATACGCCCATATAGTGTCGGCTTCTAAACTCTCAGTGGGCAGTCAAATCGGCATTCGACCGCGTTATGTCAGGTTAGAACCAGAAAGAGTAACGTTGATCTACAGGCCACCCGATAGCTGTAACACCAGGCTCTATTGTGGATGGTGCTTGTAAAAGGACTGTTGTAAAATACGAGCGTAGTGGATTGTGAGACTTCTCGAGATGCTTTATAATTGCCAGCATCATACAAAGGATCCGTGGGGTCAAGGGTACCCCTCGTCTCCATAAGGCGAATAGATGTAAGAGTACCCGGTGCCCTTCGTTCAATTGAGACCTCGAGGCCTTACCCTTGGTCGAGGAGGACACGTTTCCCCACAGCAGATATTCCCCCGATTCGCTGGCAGCTCTGGGCACTGCAGGGGCAGGTAGCGCTATCCCAGTCCTGCCTCTAGGTTATGTACCTCCGAAATAAGGCCTTGATCCCACCGTTCCTAGGAATAGTAAGTCCAGTCCCCTAGGATACGTGCCGATTTCTTAAGGGGCGCATAAGCAACATATTAGTCCAAAAGCTGGCTGATCGCGCAGCTGCACAGATGGAAGATACATCGCTGAGCCTCACGCGCCTGTCAAGTAGGCGCCTCTCGGAGTAGGCGGCCATCGTTCCTCTGGTCACGAGACAGCAAGTTCCCATTGAGACATCACATAC"/>
                    <sequence id="seq_t5326" taxon="t53" totalcount="4" value="GCTTTGAAAGTTTTGCTTTCCATTCGTCAGTCTGCTTGATTCAAAGAACTCCCCAAACACGGGAATAGCTTAAAGGATTCTAGACATAACAACAGAAAAGCGAGGTCGAGTACCCTTATGCGAAATGTTCTGTCAGCGGAATCTTTTAAGGACGTCCAACCGTTTACGGGTGTATACGTCACTTCAAACATAACGCGATCACAGGGGACAGGAATGAGGCGGCTGTGTTGGGTCGAAGGGCTTGTCCGCGTATCGCATTTCCACACGGGGGAAGGGAGTCACTCACATTTGTGAAGAGTAGCAACTCAAGGAACGTAATGGGGCATTGTATTAGTTGCTACGCTTTTATGCACTTTTGTCCGCGTGCAAGCTGTAGAAGCGGGACGGGAGCCTATAAACTTATTGGTAATGACGCGCATATGTCCTCGTCCGGTGACGGGCCCACCCTTGTGGAGCCGTCATACAGCTAGTCACAGGCGGTCACAAGGACCGCCACCGGTCCGCCCCGCGCTTATTGATAGTGCGCCAAGGCAAGGTGATCACTCACGCGGACCTCATAGCAGGTGTACGGGGTGGACACTCGATGTACATTTCTCTCACCCATGGCCATGCAACCCATCGAATTGAGACGAGCGTACTAAAAGATACCGGATGTTCCACGCACTTTAAGTGCTTTGGCTGGTGCGTTAGTCCACCGAACCGTGTGTCCCCTGCCGTCCTCTCTAAGCCTCTCCAATAACAATACTTTTATGTCGAACTGTACGCAGCAAGATCTCGATACGTTTGAGCCTTGAGTGCAGATACCCGACCCTCCCGGATCACGGGGTGAGCGTCTACAGCCGCTTATCCTATACCGGTACACGATCGGACTAGCAATACTCATAAAGGGAGAAGTAACCGCTTCGGGAAGAGCGTCGTATCCAGTACCCATATATCGGAAGCCAGTGGTCAAACTCCCTTCGGAGTTTCCTTACCCCCCAGACCGCCTTGGTACAAAGAC"/>
                    <sequence id="seq_t5426" taxon="t54" totalcount="4" value="GATAACCGCCAAGGTAACGCCCTTTAGCGCGGCGAATTACATTTTCCCATAGCAATGACGAGAGTCACATGTCGCTCTGCCTACCGTGTTTACTAGGCGCGGTTCTAATTCGGGAATGACACGGGAGAGTGATAACGTGGACGATGCTCTACCGTCGGCATTATCACACGCTACCGCGTTAGTCGACCGCTTGGCATTCCAGGCGCATTACGGATTCGCCGTTACTCCGGACTCTCTTTTCAGACGCCCCTCTCGTTGGCAATAGGAGTGGAAGGCCGTACGGAGATAAGCGTGTGTGTAGTACCGTTCAAGTGAAGTAGTCACAACCAAGAATTAGAGGTAGCTTTACACTGAGATACTGAAGTTTACTGTAGCGCTATTGCGCCAAAGGAACGGTCCCAGCGTCGCGTTCGGTGACGGTCACAGTTCGCGTCGGCAAAACAACCTACCGGACCATTGTCATTTCATCCGCGTTCGAACGAAGCCCGAGGTAGGCAATTACCTGACAATGCATGAGGCCCTCTGCAGTTCTGGCCGTTTGGCGCGGGATGACGAGGTTTCGATCCTTCTAGTCCAAGATTTAAGTAACCAACCAGATGCAACTATTGATTTTGGCCCGTACCATGATTTTTACAACGGAGACGCCATCAATATACACACTCACATGCAGCATTCTGACACTGCGACAATGTTTTCAATAATTCCCTAAAAGTCTGGGCAGTACATCCGAGTAGACGAAAGTCATTCCCAACGAGGTCTATAATTCGCTGCGTTAAAAAGGGCCGGCCCTGCATGTTCGGCGGTGGGGTAGTTCGTCTTGCGGTGTAAACACGCGTGTCTTACTCACGTTACTTGTCGACAACGACAAATAATTCGAATTGGTAATGTCAGACACCGTGCGTGCTGCAACCGAGTTAAGCCTTCCCCCCAACGGGGACGTATGAGTAACTATAGTTTTGTCACCACCCCGGGGTTAATGCAAGTTCCCGCCGGGCATAAT"/>
                    <sequence id="seq_t5526" taxon="t55" totalcount="4" value="ATGTCTAATTTTTACAAAGACTAGAACATCAGTCAACGCGTAACGAGCACTTTTTTACGGACGTGACGCTACCGGACACTAACGGTATGGGCAAACCGTCGATCGTTGTGCCCATCCTGATTATCCCGTGATTTACATTAGGACACAGATTTAGGGCTTGGACAGTACGGCGATAGAGTATAGCTGAGCCATTTATAGTTCCGTAGCATCACTGCTCTTCTCCATAATTTAACCGACGATGTCTTCGAGGGTCTCGAGCAAGCCACGCCTATTCCTGTTTCGATCTAGATATATCGTGCAAACCCTGTATAAAGAACACCGACCTAGGGCGCGGCATAGGCCTCTATGCTCGAAAGGATTGAGTGGCACGACGATAACTGCCGGTGATGCGGTAACGGGCGACGACTCTGCTTAGGCCCAGATCATCAACTCGCCCGTTTCGATGTTTGTATTCCTTTCTGCACGTATGACTTTCAGTATGCCGATGCCTACGAACGTATAGTTCGGTTTCAGGTAGGGATGTCCGCTAATAGGCGGAAGCAACTCAATTGGTTTTATCCCACTTGGCGAGAGCGGTTCGGTTGATAGCACAACGGGACGGTTGGACAAGCCTGAGCGGCCGCATGAAACTTCTGAAGCGCAATACTTGTCAGGGCTACTCTATTGAAACGTATACAGTTACTGCGTCCCAAGTCCTACAATCAACCTATGAGACCGGTGTGACGCTTATGCATGTGCAATTTCCAGGCTTAAAAACTCGAGTGCCAGGCAATAGTTCAATAGCCTAAGTCTTATGAGACCCTGAAGGTACGTAGTATATCGTTAGGTAAAATGGATTGAGGTAGGCTCAGGGAAATCCTGATGGGTCCTTGATTCTAAATTGTAATGTGCAAGGGTTACCCACGCTACTGCACGTTAACCGAAGCCTCTTTACCTTGTCGTACCGGGCACCAGTAAGTTCCGTATCATGTGTACAGCCCGTTGTCCCTTGCCTTTAATT"/>
                    <sequence id="seq_t5626" taxon="t56" totalcount="4" value="TTTTTGGGTGAGAGCGAACTTCCTTACAGTGCTCCACCCTCACATGATGATAGATGTGTCCAATTGGTGTGTACGCCCAGAAATTTGTTCTACAGAGGTACGAACAGATTGTACCTAACATTCCTTGTGTAACGGCTCTACTGTGCCATTGTTTTAGGTGCATCCCTACTATTTACCAATCCGCTACGATTCGTTCAAGAGTGTCACTGGTCGCGCTAACGCCCGGGTACTACCTCAAATTTTGTCCTGAGCATATACGCACGCTTACAGATCTTGCGTCTTGAGAATACTCCGGCCTGTAAGGAATTCTTAGTTATACAGACCATCGAAAAGTCGTTAACAAACACCACCCTAGCAGTAGCCAACGAATTAAAACAAAACGGATTAGGAAGAATATGTGATAACGTTTCGTAAACAGGATATAGGGGACGTCCTGCTACGGCGGATGACCGAAGGAGGGGGACAACCCGAGAGAGATGTCGTCCATTCGGGATACGTGCCCCAGAAGCGGTCCGGCATGACTTTTCATGCAGGCACATGGGAGTCCCCTAGGTAGGTACAAATCGGTGTGGAATTTCCATATCTTACGGCTGCTATTAGACTTGCAATACTAGTTCTTGTTGATTCCCTTCCAATCCGCGCATCGTTGTTCCCAGAGACTGTAACCCTCAGGCTACTATCTTAGTAATCAGGCTTGGACAAACAAATTCGAAACATTTGATGGCGCGAAGAATTGAGCCCCGTAGACTCGATCAGTAATGATTAAGGCCTGGACCGGCTCGGTAAGACCGGTCAGGGCTATAAAGTTAATGGTAGTCTTGACGCCTTCGCCTGGTTATATGACCTAATCAGAGTGTAAATACTGATCGAAAGTTCAGTTGAATCCAAATGTGAACCTCGCGGGCTACACCGCAAATTGCAAGTTACTCAATTGGTGTTTTTAATGCAAGATTCGTAACACATACGCGACTGCGTCTTGCTCTTCTCCAGACACGGGGAA"/>
                    <sequence id="seq_t5726" taxon="t57" totalcount="4" value="GCTAACGACATTAGTATCTTCACCTAGCTACCTCGTTCACTCGTAGAGCCCAGGGCTAATTAAAGGTCACCGGGTGGGGCACACTGGTCGACAGGAAACGTTATTTGCATCCATCCTATAGGCCGCGGTCAGAACACTTCAAATAACAGGGTGTCGGAGTGTAGAGCGCCCTTGTTACTCCCCGAGAAAATCCCCGGGACTAGATAATCTTTTTCATTAACTAGATTAGCTAAAATGCGGCAAATCATTATGTACGTTCCTGCGTTGGGAGACCCACTAAACCGACAAACTACACCATTAGGGCCCCAATCTAGATCTTGCGGTGTAGACTGAGACGCCTTACCAGCTTCGGGCTTAGACTTGCAGGGATATTTGGATGTTGTTTAAAAACACCGTCCCTGGTTGCATGTCGGATCCCTAGTAATGTTGCGCGGATCATTCATATGTTTATTGATGCGAACAGGGTGTGCTAAATCGCATAGATGGAGACGATGGTCCGTAAAATAACCGAAAATAGCAAGTGCCAACTGGTAATTTTGTCTATCACGCGCCCTCTCAAACAGAACTGGCGTTCGGGCTTTCTTGAGCTTTTCTTAGAAACAGGCGCGAGCACGACCCTGGAAGGCATACATAAGATAATCTTCTCTTCGTAGCGACACGCGACGAGCTATTCTCAGACCGACGACCCCGTTTATCTGATGCCACAGACTGACCCAATTTAGTCTAAAGTATAGAATACGCGTATCCGTATGTGAACTTCGTTGTAAAGGTCGTAGGGCCCGCGGTGTGGAGGTAGTCTCATAGCCCTTTAACAAAAAACCCGAGCTGAGGGACGTACAAGTTTCGGAGGCCCGCGGTAACGGGCTATGCGACCTGTAGTACGATACCCAGGCATCAGGCAATACACGTCCTGTCCTAAATGTCGCGTCTTACCAGGGATGTATAGTGTACTTTTTCGGTTATTGCCATGACCTTCGGTGAACCGTCTTTTTGCCTAAGT"/>
                    <sequence id="seq_t5826" taxon="t58" totalcount="4" value="GCTCAAAACATGGGTCAGTGGAGTCAGTTATCTCGACAAATCCTGGGGAGCTTAGGCTTGGGAACGTCCCGGAGTGGGGCAAAGTTGCGGACGTGCAACGCTATCTGAATCGATATTGTGCGCCACACGCAATGAGCCTTATAGGCAGGTTCGCCAGAACCAAGAATGCACTTGTTCTGCGCCAGACATGTGGCCTGCGCGAACTAGAAAGCCTAGGGAGCTAGCGAAGCTATCATCAATACCGCCGTTTTATCGGCTTTCACATGGGGGAGCCCGGGTAAACGCGCTGATGCCCCACGTGAGCGTAAATTGCGGACGAGCCGGTTGGTTTGCCACATTGGTATGGATCGCCTCTGGATGTTTCAGCGAGGCCAAGATGGTCCTCCGTTACAACTCTACAGGCTTGTACTCGCGGCGTTGTTTACGGGAGGATGCTAATCCACCCCGTTCATAAACCGGGCCGCGGTTGATGCATGGCCGACACCGGGGAGGTGGTCATTTAGTAGACCCTAAGTTGATCGTTAGAGCAGCCCTCTTAGTATATTAGTCGCCAATGGTCACAGAATATGATATTCCGAACTGGAAGTCCGATACCTGAAACAGAAACCTGGCCTCAAAAGCAATGTATTACCGAGCTGCCCATCCGACAGGCGAGTTGTGCCAGAAGCAACCTTTTGCGGTGCAAATGAGGCAAACACATGGGTGAGTTATATCCGGCCTTGTCGTGTGCCTCCGTTGCGGTTGCCCTTCAATGTGCATGAATTGAGGATTCCGAGAACCGATTTCTAGATTCCGTGCTAATAAGCGGTAGGCAAGACCCGTACAGCCACTGAGAGCAACCTGTCATTGAGTCTATTGACTGGAATAAGCGTTGCTTACGTTGTATTACAAAAATCACTGGGTATCCTTCAAGGACGAGACGTTGTCCCAAACTGTGGATGCACAGAAAAATACTCCGCTCATTGGTGTAACCCTTATAGTAGAGGGTTTGTCACCAAGT"/>
                    <sequence id="seq_t5926" taxon="t59" totalcount="4" value="CATGACTGTATGATCGGTTATTCCGTGCTTCTGAGGGCTAGGGAAGAATTTGCCCGTACGGATCGGCGGGAGGTCTTTGTAAAGAGCCTATGTATACAGTGTGGGTCGAAGGTGTATAAAGCGCTGCATTCGATCGAGTATAGTGAGGTTGACTTTTCGTTATCCGAGGTAACGAGGCTCGTGGTTTCTGTTAGTCCATGTCGATTCCGTCCAGACGAACTTCTGATAAATCGGAATGGACGTTGCATCATGTTGTAGTCCAGACCGTAGTCAGGGTTCATTGCCAGGCAATGATTGGCCGATAGTTACTCAGACGGCCCGTGGCTTGTCCGACCCCCGATCCCGTCGTTCAGCGCTCGCCTAAGCAAACGGCTCGACTCCTATACGGATCCACCTGCCGGGTACGATACTGACCGGTGGGCGGGCTGGCATTGTCAACTTACATCGGTCTTGCAGAACTGTATTCGGTTATAGACAACACTAAAGATAGCCCACCGTACCCACTGTCGCTTAATTGCCGACATGCAAGGCGATAATGTTGAAGACCGGGGAAGATACCCCCAGGCCCGGTTTCACTACAACTAATTCGTGTCCGTTAGAGAAGCGACTTACAGGGTTAACCCTACCGGTAAGGTCTATAGAACTCTCCAGCCGAGATCAATCACTTGCACAGAGGATCGGGTGAGCTACCAGTTCGACTGCTTACGATCCTGCTGGCGTACAAGAGATAATAGCATAGTGTAAACGTTCGGAGTACTGCCCAATTCGAAAATAGGTAAGGCGTTAAAGAGGAATCGGATCGTATTAAACTCACGGGCGGGCACGCCAACCCCATCACGTCAGAGGTCACTGAGGAGCCTCCTACAACGCGGACTCCAGTATTTCTCCGACCGGTTTGGGGTAGGGCATGCGCGCGGGAGCATTGTCAGCTAGCCGTAACCTATGACAAGCAGTAACTCAACGTCGAGCATCTTCCGTCCTTGTAGGCGTGTCAGCAAAT"/>
                    <sequence id="seq_t6131" taxon="t6" totalcount="4" value="GACTAGGTATAATATGCTAGGAACTGGCTTAAATTGTGGTGTCCCATTCGGAGATTTCGAGGGCTGCCCGACTCCGAAATTCTTATGTGTAGCCAAAGTACAGAAAGAGAGGCTATCCAGATAGGCACCATGGGATGTTGTACATCTAAGATGTAAATTCATTCCGAGCTGATGTGGCACGAATGCGTGATTTAGATTCGTCTAGGCAGAGGGACTTACCTGCCCGAGGAATACTTCTGTAAACTTATGGGGGCTAGCATACGGGGGCTCGCATTCGCTCCGGGGGTATACGATTTCTGGGAGGTTTCTATGCCCAACCAACTTCGTTCTTAGGACTTTATGTCAGAAGTATTATTAGAAAACAGTATAGTCTGTGGGGCACAAAAGAGCATCCCGTGCTGATTAGCGATAATACGAGAGAAAAACGCAGTCCGGTTTTTACTACATGCGAACTCGGCTGGGTTTGAGGTAATTATGCCCCCAGTTCTGACATAGCAACTGAAATAGAAAGTCGGACCTATACAGTATGTGTCCGACCATGAATCCAAGCTCAGTTCATAGGGGCATACCCTCGCCACGACAGAGGAAATCAGACACCCGTATGGTACGATTCATCTTTGAGCTCAGTCGCTACTCGAGTTGTCTGATGCCGGCGCCCTGAGCAGGAAAGGTGCGATAGACCAGATCATCATACTCTGCGATTATACTTGCACTCGCCACAGTGAGGGAACAGTGCTTAAGTTCTCAGACAAGTGTTTGGAGTCTGCCCGCAGGATATCGGCCAAAGACGCGGTCGACTACCCAAGCCGTGTACGAATCGGAGGAGCGAAGGATAGACCTCATAAGCTCAACATGGCCATAAACCTGAACCTTACTTTGTCTTATGTCCTGCCTTCAAGAATCTCACGGTACCGATTGAGCTGGCACCCCGACTGGAACGGGGGGTCACGAGTGAGGCAACTCCGAGCAAGGCGTACTCGATATTTCAGTCAGTAGAATC"/>
                    <sequence id="seq_t6026" taxon="t60" totalcount="4" value="ACTGTTGTGAATAGGCATTTTGTTAGGCGAATTCCATTTATCGGGGATACACAGACGACCTATGTGTGGGTCCACAACTATCAGAGGGATATACCAAAACGGATATGACGAAGTTAAATGTGCGCGATTCTTGACTCGTATAGTGTAACGATATTGCAGGTTACAGGGGATCCCTTAATTTTGGGAAAGCATTCGCGGCAGGGCCCACGTCCTCGGCATCTTGATTTGACTAAGTACGGGGAGTTATGTCAGTTCAATTCCCGTAGACGAGCTTCTCCTACCATCCTCTGTAGAAATGCAGCGTGACCCTGGTGTAGAATGGTTTAAAGATGTGAATGTCCTTTAGGTGCTTCGACAATATAGCGGGGAGCAACGATTCACTTTCTGAAAAATGCTCGGCCGTTATACATCGGGGCGAGCTTGAAAAGGTGTACCTATCGTGTACGCCTCCTGGGACCCTCGAGAGTTGGTCTATCCCAAGTTTATATGCGCTGAATCAAGCATCCCATCCCGCTTGAATCTTATCTTACTGTCCCTTTGACATCACATCCCCACCGTACATGCCGTCCCACTTGGCCCTTCTGTGACCGTACGCTACTAAAAAATGCATTCCTACCCTGTTCTGCCGGCGTGCAATCGCCAGCTTGTAGTTGACATAACGTTCCTAAAGTTCATCGACCTCCTAACCATTAGGTTGATCGCGCTGGCACTCAATTTTGTAATCAGCGAAACTAACTGAAGTCAACGTTAGAAAGATGCGTACTACGCCTCGTCAGACTAGGTCGTAACAGTTCCGCCACATACAAAGTCAGTCCGCACCTCCGAACCCTTATCGCCAATCTATTTCCTTGCTTGGGAATTGGTTTGATGAAACCGTATAAATCAGGACAGGAATACTTTGATAGGGAGCCCACTCTACCATGCCATCCTATCTTCACCCACGGTAGTGTCTCCGTCTCAAGGCGTTTGTAAATTCCGTTCACAGCATTTTGACATAAGA"/>
                    <sequence id="seq_t6132" taxon="t61" totalcount="4" value="GATATCACCATAGTAATCGTCCCTTCACATTGCTAGAAGAATTGTACCTCCTAAAAGTGAAACGACGCATTCGACGCAGTCAACAGCATTTAACCCAATCGGTTCTCATGTGGGATGTTAATGCTAAAGGTAACATTAGCGCGACTCCGGGAATCGGTAAGTCACGTACTCGTGGTCCTTATGTGTAAGCCTGTTTAGGAAGTACCTATAGGCCGTCGAGGGGTCCCCTACGACACTCGAGTAGGAACTAGGTTGTCTCGTATACCAATTTGAGTTATTCTGGGCTGGACCTTGCATTTACCATTGTACACTCGAATAGATCCTTTCTTTTAAACATGGACCGGGCGAATAGGGGCTCCGCGTGGCGAGGATACTCGTGGTAGGAGTTAGGAATCGTCCGCGCCAAGTAGTAGCTGAGGCTACCGTCAAAGTTGGGAGACTCTGCGTTGCGCCATCGTTTGATTGAGACTACTGATCGTCGAACGTAGATTCTCGCAAATACTTGCACAAGATCGAAGTTAGATGTCTCGCCCGCGCTATCTAACGGGAGTACGTATATGCAATTCGTACAGTTTGTCCTAAAATCCTCAGAGGCGATGCGCAGGAAGCTTATAGGTCACTTTTAGATGTTATCGAACAACGTCTCCTGCCCCAGGACAATAGAACCCACCAGGTGAATACCAAGACAAGCTTTTAGGAGGTTCCGGAATCGTCTTTTCGACCCTAACGATGCTAGTCCTGATGAGCTAACCGTTTAATAAATTGGGCTTTAGTAAGAGCTTCTAGAATTGCTTCCTTTTCACCAGCTTCCAACTCGATTATGAACTAGGTCTACAGACTTTGACACGCCCATATTCAAGGAACTCGGAACGACTTCGGAGCATATGTGCAAGATCTGTCGGCCAGATTCCAGTCCTAGAAGATCGTCCGATGGGGGTCGCTGCGTGCATAAACCATTAATTGCGCAAATGTATCAAAGCAACTTCCCGAATCCTTCGCC"/>
                    <sequence id="seq_t6227" taxon="t62" totalcount="4" value="GCTCAGAATTCGCGGTTTTAGTTACATGTTATTCGTGCTTACATACGTTGTTCTGCTAATGTAAGTGGCTCGAGCGTAACCAACTGGGATAGATTGTGGATCACCTGAATCCATAGGAGCCGCAATATTCCCGGGGCTTCACATCGTAAGCGTGTGACGCTCAGACCGCCTTTGTTGGTCATACGATACAGACCTCGTGCCATGAAGTCCACCTTGAGTACAAGGGAAACTCATGTGGCCGCTGTCGTTCTGTCACCGCACGCAAAGGTTCAAACATCTAACCGACCAAATGCACAAATCGCCAGTCGAAGGGCACCGACTAATTTTGCCCTCCAACAGACCAAAGCCTCTATTTTAGATCTGACGTGATATTTTCATGGTCTTTAGTCCAACGTCCAGTCCCGAGTAGCCTTAGGGATCTGACGGGTACAGGGCGGAACGCTAGCCTGTTTGAGTTAAAGCGAGTTTTTTAACTGTCATCGATTAGGACGAATGGCACTCTCTAGGCCCGATCTTAAACTATTCATCGGGTAGTTCATTCAATCCGGCGTCCATTGAATAATTCGATCCGGGTTCTACCTCCATAGAGGCGACTTCAAACATGCGACAGCCAGAAAATAAAATTGCGACTACTCCTAACCGATCAAAAGTACGTTCCTGAGACAAGTTGTCCTTGGGCATCTCTGCCAGGCGGTCGCATGCAAAAGCTCTGTCCGCGTTATTCGCTAGCACTCATTCCTGAAAGCCTCATGTGGACCTGTATCCCGAAGGCTTCAACACGACTTGTACCTTAAGGGCTTGTTCACGTGAATCTGGAAAGATTTGCGTTATGACTTCTAATATCAATAGAGCCGAAGGAAAGCAATAGGCGACCCTTCGTGTGAATGATAAGCGTGACCCGATATACCAATGGATGCACGCGCGTACTCGATCGATGACCCGCCGAACAGATCACTCGTTAGATGGCGCATGGTTGCGAGCACTGCGCTGCTCTCATAAT"/>
                    <sequence id="seq_t6326" taxon="t63" totalcount="4" value="GGAAAAAATATGAGGTAATTTCACTCTTTCCCTCCAGAACAACTGGACGGCGTCCCCTGATGGAGGTCCCGCAAGGGTTCAAACTGCCCGATCGGCGGCAATAAATGCATTCATCGTACGCGCGCAACAACGAGGCCCTAACCTTCTACTGTGGCGAAGCCTCTAGCGCAGTTCTTCGGCCCCGGAAGCAGAACCAGGGATACAAAATCAGTTTTATCAAATATATTATCTTAGAGCTGCGGTGTCGTTTGGTAGAATCTCCAGAGGTGTACCCGTGCCACACCGCCTTACTCACCATTAGCCAGTGCATCAAGGTCGAACGCTCGTGAATGCGCCCCCCCCGTACTCTCAAGCTAAGAGCCACATCGATATAATCAAGTAGGATACTATAACGTAGCGACACTAGTAGCGGGGGTGATGGTTACGGGACGGAGATTATCCATCCGAGTCCCGAGACGAGCCCGCCTTGCGTCTTGACATGGAAGATTACGATGCCAAGGATTGGTTAGGGAACGTGTAACTAAAGAAAGCCTGTGTCTGTGGCCCGCGCAACTTTCGAAGGGGCTACGGTAGTGGAAGCTCTAAGACGCGTACTCCAGACATGCCCCATCCAGTCAATGTTCTGCAAATCTGGGCCTAACGATACACTGCATTTACCTGAGACAGGTAGTCATTAATCTTGCCGCCTAGTCTACTGTACTGCAAAGTACAGCCCAATTTGGTCACGGGTATCCAACCCCGATGTACTTATGTAAGGCTCGCTCAGGAATGCTTATAACCGCGTTGTTCTTGGAACTGTAAAATCCGATCCATAACAATCCGGGGCTATCTTAAGTCGATGGTCAATGGTGCCAAAAAAATGCCCTCTGCCTAACTTAAAGTGAGTGTTATGAGTTCCCCGATAACCTGCCACGCCTACGTGTGGTCCCAACGTGCCGAGACCTAAACTCTTGTACCTATAATTGAATTTAACTCGCGGGGTGTGCGTTTCTCAACCAGT"/>
                    <sequence id="seq_t6426" taxon="t64" totalcount="4" value="TTTTGGGGTGAGAGGGAACTTCCTTGCAGTGCTCCACCCTCACATGATTATAGATGTGTCGTATTGGTGTATCCGCCCAGAAATTTGTCTTACTGAGGTATGAACAGATTGTACCTAACATTCGTTGTTTAACGGCTCTACATTGGCATTGTTTTAGGTGCATCCCTACTCTTTACCAATTCGCTACGATTCGTTCAAGAGTGTCACTGGTCGCGCTAACGCACGGGTACCACCTCAAATTTTGGACTGAGCATATCCGCATGCTTACAGATCTTGCGTCTTGAGACTACTCCGGCCTGTAAGGAATTCTGAACTATTCTGACCATAGAAAAGTCGTTAACACACACCACCCAAGCAGTAGCCAACGAATTCAAACAAAACGGATTCGCAACAATGTGTGATAACGTTTCGTAAACAAGATATAGAGGAAGTCCTGCTACGGCGGATGAGCGAAGGAGGGGTCCAACCCGACAGAGATGCCGTCCATTCGGGCTACGTGCCCCTCAAGCGGTCCGGCATGACTGTTCATGCAGGCACATGTGTGTCCCCTAGGTAGGTACAAATCGATGTGGACTTTCCATGTCTCACGTCTGCCAGTAGACTTGCAATACTAGTTCTGGTTGATTCCCTTCAAACCCGCGCATCGTTGTTCCCAGAGACTGTAACGCTCAGGATACTATCTCAGTAATGAGGCTTCGACACACAAATTTGCAACACTTGATGGCTGAGATAATTGAACCACGTAGACTCGTTCAGTAATAATTAAGACCTGGACCGGATCGTTAAGACCGGTCATGCCTATTACATTAGTGGGAGTATGGACGCCTTCGGCTGGTGATATGACCTAATCATGTTGTAAATACTGATCGAAAGTGCAGTTGAATCCAAATGTGAACCTCGCGGGCTACGCCGCAAATTGCAAGTTACTCAATTGGTGTTCTTAATGCACGATTCGTAACACATGCACGACTCCAACTTGCTCTCCTCCATACACGGGGAA"/>
                    <sequence id="seq_t6526" taxon="t65" totalcount="4" value="CAGTGAGGTAATTGAGGAGTGTCCGCTGCCTTGAAGCTTATGGAGTATCTGACCCTTACGGCTTTGAACTGCGGCAACAACTATGTCTCTCCGCTACCCTGGTGCTAGAGGCTGGCATCAACTTCGATTACGTAGCTGTTTGAGAGAGGAAACCATGAGGGAGCCGATGGCGCGCTGGGCGTTTTTTCCGCTAGTATAAGATTAGTGTAACCCACCCCTATTACGGCCTATAGTAATGTGGGTTGCGTAATATCGTCCTCAAGAGTGGACTAACCGTCCTGTGGTTGCACTTCATTGTGAGTTACTCGCTATTACGTGACCCTCCGCGCTGGACGTTAGCGTAACTCACTCACGACGTGGTTCCACCTAGATCGCGAGTCATATGCGTGTGACCATGGGAATTCATTCCTTGGCTTTTGACAGAAATTGCAGATTTTGAAGCCGTCAAGCGGCAAAAGGCGTTGACATTTTTAACGGAGATAGCCCAAGTCCGACCCAATTCGTCAAGGATAAATACGAGGCCATAGCGCATAATATGTTAAAGATCCGGCGTGGTGTGGAGAGGAGGACCAACATTTCGATTAGATCGCTACCGCAGATGAAGCAGCGAGCGGCCGTCACTAGTCGGGGTCAACAGTTAACTCTCTCGACGCGCTGGAATGAAGCCGCGTAGATGAAAGGGATTGCCTAACAGGTTGCCACAGGTTCTCCAACTCACCGGCGCGGTATAAAACGTCGCGGCTAGCTTTGGCAGTGATTAAGGTTGGACTCGATATTACCTTGCCTTGTACCCCCCCACTCGTCACGATGGTTGGACCTGGCAATTCTATGGCGACCATCTAGTCAATCCATATCCACGATGTCGAATGTAACCTTCAGAATTTGGCCGCACAGACACAGCTCAGGGAGTAGAGCTGAAGTATATCATCCGCGAGCCCGCGGTCTTAAAGCAGTACATTACAACCCCGTATGTCATCCAGTAGTTCCTGTGAGACCCGAA"/>
                    <sequence id="seq_t6626" taxon="t66" totalcount="4" value="TAGTGGCATAAGTGTCACCCGTGTCCGTTATAGTAGCTGGGTCACGCTGGCGCAATGGGGCATACCGAAAACCCCCATCAATCAGTGTTAAAACTATTTGGGAATGCATGAGGGTAAGTAAGACTCCACTAAGCTGTCGGTGCTCGTTGTGCGAAGGCGCATCGTTATGTTGCTGGAGTTTTTTACACAGAACTCAGTTCACCCTGTCAGCGTAGTACGCAGTTCGTGGTCCAGTAAGTCGCGTTTGATCGAGTAGGGATAGATGACCTAGTCGCAACTACCACCGAATATCTTTCATCGGAACTGACTGTCATATTGTTCGTCTTCGACCGAACCGCACCCGCTGTGTTTTGCTGTGAGAGTTCCCCGTTGCCCACTCGAGTTTACGCCATACCTTACATTTGACCGATATTTACGAATCGTAGCCGATTAGGGGGGTATCGGGTAAAGGGCTGCGCTTAGTCATACATCCGCCTATCCCGCTGTCCCTCCAGTTTCTTCCTTCGATACCAGTGGATCGGGTTAAGTTGCTAGTATAGTACAACCCGAGCACGGGTAGGCTAGACATACATACGAGGCCCGGTTATGTATTGACGTGAGTTGCAGAGGGACTGAGCAGTAGAATTCTTGCAGTCTACGTGAGTACGCGTTCCGGATAGGGACTCACTAGTAGCTCTGGACCTGCACAGCATTTATAAACGGGCCCGATCGTTCAGATGTTAAAATCGAACTCGTGTCCGGGTATAAATCCTACGGTGGGACGGTTCTGCCGCGATTGAGCGCTCTCATCTGGGTGACTATGTTACCCGACTATGGGCTCATGGGTTATTTTAGCCACTATGGTGATCATTGTAGGCGGTTGTCTTGCCGTTAAGAGGGTGTTAAGCGCAGCACACGAAGTGCCGTGGCATCTTCGTAACCTTCCTAGATTCCGGGAAGTACAGTAGACAGTCTTTGGAACTGCAACGCAACTATGACGGGGCTTCCGGTCTATACTACG"/>
                    <sequence id="seq_t6726" taxon="t67" totalcount="4" value="TTTTGGATATGAGGCACATCGTTTCTTCACTCCCGCCAGGAGCATTGGGCTCGCTTCCCCGGTCGCGATTAGGCGAGCATTTACAGCGGACCGCAGAGGTGATTTAATTACGTGTTCAAGTTGCTGGTCGCTTACTCTCAGCCGCTGACTCTGCAAAATATTTACCGGCGCAATCTGCGGTTATTTGTTAATTCGGTCTCCGTTTAACATATTTATGGGTCTGGTTATTGCGATCTGGCAAACCCCAAAATGTTCCTTGGGGCAACCGCGTCTACGTTTGTCATCTGGCGAATCGTGCCCCCCGCCCCACCCCTGCATACGTCAGAGTACAGACGAAAGGGGCCTCATCGCCGATAGTGGGTAAGGCGATGACTCTGCGAAAGACTCGATGGAGTGAAGCTAAAACATGTCTTAATCAGGGCTATCGCCACTAGCAAATAGAGAGATCGAATTGGGTCGTGCAAGGCGCATCTTTGAGATCTTTTCCAGAACGGAATTATGGATCGAACGCCGGGTCAGTCAGGAAGCTAACAATACGACCTATAGCAAGGGCAGACTGAGACGTTGCGAAGTAAGGTAGGTATTTCCCAGGGAGACGCAGAGCCACCGTAAGGCTGCGGCGATTCACTATCGTCAACGGCTCTCAACTTTGATGCTCTGGTGATCTAGGGGACTCACCAATACGCTCTAACATTTACAATTATTCGCTAAGGTACTTCGATAACACACCTTTTCTGCGGATCCCAGGAATATCATATCGCCCGACTTATTAAAGCGAAAATGGAGGCTACCCAAGTAATCATTAAGTTGACCACGTCTTAGTCTTAGGGGTGAGCGGTCCGGTCGTGAGATGAAAATATTATGCGTAGCACAGTTAGAGGTTTGACTGACCAGGAAAATCCTTCATATTAGTCTAGAACTCCACAGCTGCCCGTTCCTGGAGTCATGCACTCATTTTCACAGGACAGCGAATACTTCATTAGAGGCCTGTATGGGGTTT"/>
                    <sequence id="seq_t6826" taxon="t68" totalcount="4" value="CTATACTTACCCGGCGAAGTGACACCTGGCAAGTATATCCCATATGAGTGGTGTTGCAGAGAGCTAATTCGACCGCAGAGCGGGTCCTTCTAAATATCTGTCAGCTGCACTCCAGTCCGTAAGAGACTGCCTATCGCCAAGATGGCGAATCACGTGGTTGAGCTTGTAGTGAATGTTAGTCTGCTAGTATAATTTTTACCAACTTGCGGTGGGTCACAAAGATTTGGACCACACCCAGACATTCCATCATGACATCAAACAAGAGTTCGAGTCAGTAGTCTAAGCACACCCGGGGTGACCTGTGTTACGTCAACTCTCGGGTGAATCGGAGTGGCTCCTTTACCTTTCTCCGTGTTGGAAGAGACGCCTAGGTTAAAAGTTACAAAAGTCACGGGGTCTAGATTCTATTTTTAGGGTCGAATGCATACCCAACCGGTTCCAAAGCGTTGACGTAGGTTAGGTCGAATCTGAAAACCTTCTGGAACGTCTAGTGGATGTCCACGTATAATGATCTGTCAGTACGATCTATACAGTACCGTGCGTAGAACGGAAGTCAGATGCCGTCAGATTGGACAGTCCCGGCTCACGGTCTACGACCCTAAGTGGGATGTGGGACAACATGATATAGCGCCGATCCTATGAATGCGCCAACCAGAAGAGAGAATACCACAGACTGCTTAAAATCTTTTCCGCGCGTATGAGAACTACAAAGGAAATTCCAATGAGGGTTTGACATCGAGGCTCCCTCTTTTCATGTACAGTTGAGGGGAAAGGGGTAGGACCTACCTGGGCACCAATATAAGTTTCAAGCTATGACATTCTTTCCTACGCCGGAGTATTAGTGCAGGAGACCGAATGTAGTTCCTTAGCGGGCGTCATGGCGAGATAACGCTTACGTCCCGGGATTAACGCCAGTCGGGACGACGCACATAATGTTTACCCCTTGCGAGATCTCTAAACATTAGCAGTGAGGCGCTTTTTTCCCACACAAAAATTTGCA"/>
                    <sequence id="seq_t6926" taxon="t69" totalcount="4" value="GACAGCCCCGCTGTAAGTTTCACTATCCACGTAGTGGTGCAACCCCCTTACCCAGGGTGAATTCTCGCGGAGCGCGTAACCGGCGGCATAGCGGGTACTACTGCCCTACGCTAGAATCGATTTGGTCCCGCCGAATCTAGAGTTTACAGGGAGTTTCAGCTAGCCCGAAGGCGTGCGTTGAGTGGATGGGAGGGTCTCTTACGATCTATGCGCCTCGAAGCGGCGCGCGACGGGAGTTAGTTGGGCCGTCAGTAGTAACTAGGTAAAAAAGTTGTTTCGAGAAGCCGGGGTCTGCAACGTGTCATACTATAACCTACCCATCTCTCCGTGAAACCAGACCGCGATTTAGAGAGCGGGCAGTACGTTTGCAGTCCTTGAGGCATATGTGGCAGAAGTCCACAATGCGTGTATTGGGGGCGGACTTTGGTGGAACAGGCATAAATTCGATTTCTGCACACTTCAGTAGTTACAAACAGTCAGGATCTTTGACACTACTATGTACATCAGTAGTTAGGGGCTTTCACCCCTTCTCTACCACTGGGATCGCACGTTCTGTTCTGAGAGCGTTTCGATTCAAACAGGGATACAGTGTGAGGTCGCACCCACATGCCCTAGGTAGTGGCCTGACGCACGTATTTGATGGGTGCGACGAATGTGCACGCCAATTCCTCATGCCTCCGCCTAACCCAGGTCGACTACTCCTCAATAGTAGTCCGTAATACCCAGCGGGTTCTAAGTTTGGCAGGTGTAAGGTACTCTGATGACTGAGATGACATGACGACCTGGTCATTGTTTGTTCTCAAAAGACTTGATAACCAAGACATCGACTCACCCGGAATCTACGACCATGCCCCACCACGATACCCGTGAACCTCCACCTGAAGTTCGTAGTTACTGCTCTACGTGAAGGCGAGGTCCGAATAATCCAATGCGCCAATGGGGGGGGCTCTACTGCTTTTGTTTCATTCTGAACTCAAAGGAAGAATGGCCGTGGATGCAA"/>
                    <sequence id="seq_t7130" taxon="t7" totalcount="4" value="TTCTCTGATATATATGCAACGTCCACGCTACGTCGTGAGTCTGCGCTAGGTGCATAGAGTAGCTTCCGCGTCGATAAGACGATACTATAGGGAAGTCATAGTGCAAAAAAAAATTCGCCTAAAAGCACCATTCGATTTGGTCTTTATACGCTGTCGGTTTAACATTCGCCGATGTAACTGAGACGATGGACTCGGCTCTGTCATGACACCCGGATCCCGAAAACGCCTGAATACGGTTGAGATCTTGTTGTGTAGACGTTGGTAGCATTGGCAGCTTATCGTTGCGCCTTAGGTTACTGTCGGCGTACTATAATCAGAGCAGATCCGTCGTTGCGCAATATGATAGTGCCTGACGGTGTCGATAGTAGACCGTACAGTGTAGACTCGTCCCAGTTATGCTGACGTACGCAAACAAGAGCCTAATACGAATCGACGACTGTTATACCAGATTCAACCGGGTCCCTTAAGAAACGGATCCGTCGCAATCGGTCAAAATTGGAATCTAATGATCGGCAACTTATAACCAATGCATAACTCACCGGGTCCGATCCAGATACGCCACGTCGTTCCCTCCAATGCATTGAAGAGAAGGGCCACACGTATATTAGATTTTTATCTTTATACATGGCCCTGTTTAGGTTAATAAATTCGGCAGCCCAGTGCAACACAAGTGCATTGGTGGATCAGTTTCTCGCGTAACCCTACGGCTAAGGGGTCGTCCCCCAGGGACCCATACTCAAGTTGACGGAACTGAGTGTCAGTTTTGCGGAAGCGGTAAGGGCTAGTGAATCCAACTACTTATCCTTCCGTGACAGGCTCTGAGAGGATAAAGACCGCCCCCCCCTACCCAATTTGGGAATCCTCGTGGACTGAATTTTCTCTTATGACTCGCCAGTTAATTTGGTAAGCCATAAAAAAGGCTAGCGCCACTAAGTGATCCACCCGTCCTCCTCGCGGTATCTGTGAGATAGGGACCCCGTAGAAATCGGACGGTGATAAT"/>
                    <sequence id="seq_t7026" taxon="t70" totalcount="4" value="GCTTATAAAGTGTGGTTCTACATCCGGATACCATCTTAATTCCCCTAATGCGGCGCATAGGTTCGGTGCGCAAGTGGGTCAAGCAAGCGGCCAAGTAACGCTACAAGAGTTCGTATACGCCCCCCCATTCCGGGCGCTGCAGCTGATAGGCTGGCGGAGCCAAGAGGGCTCAGCTGCTGGACCGGACAAATTGTTTGGCCTGTTAACGCCGCGAAATTAACTAGATATTCTTTTCTTTGCGAACACGATTAGTCTTAACTCGCAACCGGCGCCACAGCCAATCGAGCTTATAACCTCTTAGCCCGTGAAGCGGCAAAGAGCGGGCTGATAAGCGACGCCGCTATATTCTTTAGGTAGGTTTTCCATTGAGAGCTCGAATATCTGAACTACAAAATCTCAACACTGGTATTCGAGGCTATTCCGCCAAGACTTGGAGGAAACACACGTTCCGTAACAAGAGCCCACGTTGCTAAAGGCTAGGTATACGAGCGGTTCTCATTCAATGGGCCCTGAGTTGGTCTTCTTCTCACCCAATCTTGTCAATTAGCAGCCCTTTGTACGAGACGATACTGTTGCAATATCGAAAGGCTTGGCTTGAATCTGTACTAGGCCTTCCGGCGATATTCAGGCGTGTGCTGCTCATGCCACGATCCCTCCCTTCGACCATCGATCTCTAACCATTGCCATCATCAACGCCCACGGACACGTTATAATCCCTCTTGTCACCAATATCTAAGTCGGAGCATCTTGCCTGTAACGGGACTGATGATGCTTAGAATCGGTTAGCAAAAGGTGGGCTACTTTCAGCAGCACTTGAAACAGGCGATGGCCTACGGAATCCTTCCAAAATGACGGGGGAATCGACTGTTAGTCGATTAGTGTGGATAACAGACATGAGTCGATATCCGAAGAGGTTGGCGAGTGGGTCCGGAATGTGGAAGCCTAAACTCTTTGTTCGCGGTTTGTTTTAAATTACAGACCACTACGTCACCCACCGAGA"/>
                    <sequence id="seq_t7131" taxon="t71" totalcount="4" value="AACATCGGCTTGTGTTCTTAAGCACTTGTTTTGAATGATGCGGGGTGACTAGTTCTCATAGACGCATCAGGCGGCGGCTTTAAAGTAGTGCCTTTACACTCGTGGTAGCAAGTACCATCTCCGGCGAGTAGGTGGGTGTCAAATGTCAGCTATTAATGGATGCTCCATGAAGCCCGGGACGGCGGGTAGGCATAGCTTGTGCCCTTACTACCAGCCCGTCTTCCGTTCGATAGGTTTGGACAAGGAACCCTGTCGTAAATGGGGCTATAGTTATTGCGTCTGGCACAAAAATGGCTCCAAATCAGGTTCTCATCCGAAGCCCGCCTTGCATTTGCGGCACTCGGATGGCTAATCTACTACAATTTCCGAAATCCCAAATCATCTGCCTTGGTTAAAGATATTCAATCTGTCAACGCTGAATCATTCGGGTATGGCGGCGCTCATTCGTTGAAACGTGCCGAAAATGTCTCCCCACCGACACATATCCGTCAGTAGTTTGTTACAGAATACAGTTCCAGGCAAAGTACGGTGGCCAACCTTTATTAACATGACCGGAAAGACTTTCCGTTTCATGAAGCCGAAAGTAACTAGCACGAAGATGAAGTATCGGACAGGCGATATTTCGGCGAGGGGCCTCACGGTCGACTCGAACGTTGTGTGATAGGCGGCAAAATTAAGAAGCGCCCACGGACTTTCGACCACTCTCCACAGTACGGCCGCGTTACGGATCGGAGCGGGTTAGAAGGGGTAGCACTGCAACCGACAAACCCTCCACGGAGCGCCGCCACTAACCCCCAATAGGCGAAGGCTTCCCGAGTGCGTGTACCCAGTCTGGCCAGCTAGGTCTCGGCGTTACGGGTTGCTCGATTAAAGGTCCCGGGGCGTATCAACCGGTAGGGCGCTATCTACGTCCCCCTAGCACCAACTAACCGGTGTACCCGGTACACTGGTAGAACAGCACTGAATGGTACGAGTGGCAGTTGGTGGAACGTAGATTTGC"/>
                    <sequence id="seq_t7228" taxon="t72" totalcount="4" value="GCTTCTATGATTATCGTCAATCCTACTAACTAGGCGTCTCGGCCCATTATCTTAATCTACGCGAGTACCTCACATGCCCCTAGGGGGCTGAGCCTAATATTTCGTAGACCTCGTAACCATATAGCCTGCGCTCGATGTCCAGTGTCGTAGGCGTAGTTGTTCTGCGCTGTATTCTCATGAATCAGTGCGTTGGCGCTACGTCCTCGTGAAGTCTTCTGGCCACATAATGCAGACGGCCGGTGGGCTGTGCCATGTCGGGGAGCCGCTAACGTTGTAATTAGCGCCAGGTTGGGAGGGTCATTTCTTGACGGAGAGACCACAAAGGGGCGAGTGGAGGCTGGGGCTGTACCCTACGCTGAACACTGAACGTATCTTTCGAACGTACCGATCAGGAGCTCAATTCTGTCTCCTAACTTAAGGAAGAGAGCTAATGCTATTAGGAGATCATGTCGCTGGGTTTTTCTATTTCAACCTATGCCTTGCTTCCGGGCATGAACCATATTTTGACCCTGAGTGGATTGTCTTAAGGGTTAAACTTGCTGGTCGTCGCCAATAACGTTGTAGACCACGAGAGCTATTGCTCATTAGTATGGATATCAATACCCACAAGCGGTACGCGTCAATGGTTTACTAAGGTTGAAGTACTAGAGGACAGGAAATATAACATCATATGCTCGAGCGCACCACGCAGTGCGGAAACCCTGGTACCACGTTACGGTTTCAAAACTGTCACTGATATTGCTGGTGGTCGCCGAACATGACTTTGCGACCTAGGGCATGACCCAGGCCACCCGTGACTGAACCTGCCATGTGGTGTACAAGTTCCAGAAGTTCTCAGACAGCGCTCTCCACTTTGGGCACACCGTGTCGCGCCTTAGCCCGGCAGGATTAGTAGTTAGGTGTTGTTGACTAGGGCTAAGCTAGTTGGTTACCGGAGAGGCTCCCTCAGGTCACTGTTGTATCCAGATTCAGGAGTAATACACTACCTGACGGGGTAAGT"/>
                    <sequence id="seq_t7326" taxon="t73" totalcount="4" value="AGCGTGTCCGCTTTTCATACCTTCGTGCAGATCGAGTTGATAGATATTATGAGCAGTTACAAGCTTGCTTCTGTATATCAGCTAAAGTAGAGACTACGCGCGCTGTAAGGTGAAGGGGACTAGTCCCGTTTCCGTAGATCAACCGTTGCGACGTAATCATGGTCGCACTAGCTCCTGCCCAAATGACGACTTTGACGGTTGCTAAGCGGGCAATATTCACGCGACCTTGTATAAAGAGCTCATCGCGTTTTGAGTATATCGGGAATCATGTGCGACACTTGATTAGGGGATCGATAGCGCGGTATGCGTACAAGCGTGTAGAACAGCGCCACATTTAGCCACCTGCGGCCCCGACTCCAAATACAATCATCCTTAGACCGATCCGTGTAAGATCTCCACGATTAGAGCAGGCGGTCAGCCTTAGACGGGGCGGCTGGTTTGCATTGTTTTTCGCACGAACAGACGTTGAAAATTCATAACCACATCCCCTGCTGACATAGAATCAAACGGAGGTCTTTTGTGTACAGTCCGAAAAGGGGTAGAGAACTGGAGTTGACCGGAAAATCCGCGGAGACAACAGGGGTAATCTTAGGAGTATAGCCTGTTGCGGAGGCTTTATTCGATACATGCCTTCCTAGCGATCACATGTTAGCGCAATAAAACCTCAGAGGGCAATGGTGTCGGCAGTAGTGTGATGTTCCCTCGGGTTCCTACCTGTTCCTAATTCGTGATATCAACAGGGAATATCTAGCAGCAACTCAAGTTTACAACGCGGAACAAGCGTAAAGGGTATGAACAATTCCGGTTGTCCTGCCCCAAGTAGGTGGAATGGTGTCAATTTTGTGCCTCCTGAACCGATTGGCACCACGGCCCGCCATATGACACATCAAGAAAGGTTCCACTCCCAGAAACTTGCCAAAAAAGCCTCTATAGCATATCGTTACCCTACTTAAAAAATTGAGGCAGATTACGTGCCCAAATTCAAGAGGACACGCTATAT"/>
                    <sequence id="seq_t7426" taxon="t74" totalcount="4" value="CCATCTAATTATTATAATGAATAGAACAGCGATCAACGAGCAACGAGCACATTGTTACGTGCTTAACGCTAACGGGTATTCACGGTATATGCCAAGCCTCGATCCTTGTGCCCATCCTGATTAGCTCGTGAATACCATTAGTACTGACATTTAGGGCTTGGACGGGACAGCGATATAGTATAGCTGAGCCATTTATAGTACCGAAGTATCAACTGTATTCTTCATAATTTTACCTACGATGTCCCCGAGGGTGTTTCGCAAGCCGCGACTATCTCTGTTTCGATCTAGCTATATCTTGCACACCCTTCATATAGATCACCGACCAAGGGCGCGGCATTGGCCGGTCTGCTCGGAAGGATCGAGTGGCACGAGGATATCTGCTGGTGTTGAGGTGACGTGCGGCGACCCCTGGTAGGCCCACATCATGAACTCCCCCCTTTCTATGTTTGTATTCCTTTCTGCACATAGGAATGTCAGAATGTCGATGCCTACGGCCATATTATTCGGCTTCAGTTAGGGATGTCCGCTAATAGGCGGAAGCAACTCAGTTGGTTTTTTCCCAATTGGCTAGAGCGTCTCCGCTGATTGCACAACGGGAAGGGTGGACAAGCATGGTCGGGCGCAGGAAACATCTAAAGCGCAATACGTTTCAGGGCCACTCTATTGAAACATATACACTTACGGCGTTCCAAGTGCTACATTCAACCAATAAGACCGGTGTGACTCATATCCATAGGCAAATTCCAGCGATGCGAACTGGAGTGCCAGGAAATAGTTCAATAGTCTAGGGCTTATGAGACCCCGAAGGTAAGTAGGACAACGTTTAGTAAATTGGAGTGATGTAGGCTCAGGGGCATCCTGATGGGTTCTTGATTCTAAATTGTGATGTGAAACGGTTTGCAACGCAACTACACGTCAGCCGAATCTGCTTAACCGTGGCGTTCCGGGCACCAGTAAGTTCCATATCATGGGTACAGCCAGTTGTCCCTTTCTTTTAGTT"/>
                    <sequence id="seq_t7526" taxon="t75" totalcount="4" value="GTCTCTTCTTGACAGCGGTCTTATAGGGTCGATCCATTGATTGCCGCCGCAGAACCCACTTATTTGCGTGTCAACAATTATAAGGGGTACACCGCCATACCAACGTCCCTCGCTAGAAACCTTACCATTACTCCGGCTAATAGGTTTATGTAGAAAGGGCCTAGCGTTGGACTACATAAATTGGCAAAACCTAGATTGTCTGGTCCGGACCTTGGGCAGCTTGTCCATGTTGCGTTAGGGCCGGTCAGTCAGTGAGTTGTCTCCGAGTGCTGTAACCCAATCTGAAAACCAAAAGTTTCCTCAGGCCTAGTTTGATCGATGGTTCGAGCGTGTGTTAGTCCTTGATATTACACCTGTATATTCTTAAGTGCCGTATATTAACCCCTCTAACATGTTCGTGGTTGCTCCATCGGGGGTAGTTTGCGAATCAACGATTACCTATTACCATTCCTTAGACCTGCTATGTAGAGCCGACTGTCAGTCTGTGGACGGCCATTGACCGAGTCGGTCCTACTTAATCGCTCACAGAGTCGATGATTTTGATAACGATTCCTCCACACCCGCGTACGTATGTGGTTCCGCTGGGCCACAACCTCATGAAAATGTGCATTCGCCGAGTCGGCTAGTCCCATTTGCTCGGCAGATCCGTCTGAGTGAAAAGACCGTTTTGATTATAGACGTCCAGCCCGCCCCAATGTACGCGGCGGCCATGTGTTAATTTTGGCGGCAAATCCACTATAGTGAGCCTTATTTCGACTCGGATTTATATTGCAGATGACAGGCGCGCTGAGCGTTGAGGCATAGCCCCACGGTCCGTCTCCAGGAATTACAGTCGGCAGTCTGTTTGATATACGGGAAATAGGAGTATGTAGGCCGCACTATCAAGCCCACGCGCGGCCCATTCGCTAATCCGGCTTACCGCCTCATACCGGAAAAACATACGTGGCTAATTTTATACGTCACACCTTATAGAACCTGAAACCAGACTGAATTCAGGAAG"/>
                    <sequence id="seq_t7626" taxon="t76" totalcount="4" value="AATGGGTGATGATGTTTTACGCCTTCTTGACCACAATCATGTGCCACTAGGTTTAGCTGGTGATACCCTCAGAGCAGAATCAGGATCCTCTCTTAAAACGTTGCGGGTTGAACAACGGACAAATGGCTTGTAAGACCCCCATGGTGACGGTCAGCGTCCTATCCTGATCTGTGTCGGGTTAAACCACTTGTACAGTATGATTTGATTAACAGCACTTAGCGTAGGCTTTAAAGCCCGCCGCTCTCCCCTTTGCGTGAAAATATTATCTCCCGCGTTTCTACGAGTACACAACTATTATTAACGCTGGATCTTGGCTTAACATGGTCGGAAAATGCTCGATAAGTTTTCCGATGAAGAACGCAGAGTTTTTTCAACGGATGCGGGGTCGCCCCCCGTCGGCAATCAAGGCCTTCGTGACCTCAGGATGCTACGAGGCAATACAGGCTATCATACGTAAAGTGTGCACGTCTGAGGAAGGGTAAGTACATATTTCCTTACAGACGCTAACACATGTCAGGAGTATTGAATTACTTTGATAAGGGACAGAGTAGACGTGGGCAACTAACCACCCTGCTCCGCTTCCACGTCTCTGTGGTATCCCCCTTTTTTGATACCCGAGCCGACCGAACTCTCCTCGTTCTAGTGGCCAGCCCTTACAACCAAATCTCAGGGGACTTGCCTCTCTAAGTATCTATGAGCGATGACCGATGGACCGGAGCGTGTTGCGCAGCAGCAGCTCGGTGCAGGGTACTGCAGTTATCTGTAAGATCGTTTGAAACCGCCTTGTTGGGCTACTTCGAAGCACATAAGGACTGAAAGTGAGACTCGGGCGATGCGGTCTACACCCCACTCTGTTAACGGAGGGTGACGCCGCTTTGGTGGTTAAGCGAACCACTGCGCCGCGCAGTGTACAAGGCTTTGCTGCGGAATACGTATCGTCGCCTGTAACACGCTAGAGAACAATCAGTTCCAACAGGGAGCCAGTGTATATCTCTGAAAG"/>
                    <sequence id="seq_t7726" taxon="t77" totalcount="4" value="GCACTAGACATGGGACTTCCGAATCTGCTACTTCCAGAATTCCTGGACTGTCTAGCCTACAGAATCTCCCAGAATCGAGCTAACGTGCGGTCACGAAAAGATAACGGAATCCATATTCGCTGCCATATGCTGAAAGCCTTACGTGCTAGTCAGGCTGAGCCAAGATCGAACTTGTTCTGCAACTGAGAAATCGCATGGGCTATGAATCAATACTACTTAATCATATAACTGAATATCTGGGCGCGGGTAGTGTCAGCTTTGGCATAGAGGGGCTCAGGACATCCCTCTAATGCACCAGGAGCTTGCGAATATGACGGGCTCCGATCGGAATTCGATGTCGTTCAGGTTTCGAGCAGAGCGTTCCAGTGTTATCTGGACGGTCCGTCGCCACTCCGCGGCAGTCTGGTAGTCGGGGGGGCGGTGACGAAACGAGTCTGAAACGTAGGCCTCATATGTCGCCCCGCCCTTGTTTGACGTCATTGACAAGTAAGGTGATGTTGTAATAGAGCCCAATCTAATATACTTATCAGCCAATGGTGAGTCACGGTCGCCCTTATTCGAAGGCTTTGCAGTTCCAAACTGGCTATCCGATAGCTGAAACGGAAGCCGGCTAACCAAATCAGTTTAGGCCTGTGCTGATTATCTCCCAGGGCCTCACTGAGCGGTGCAGACTGTAGCGATGTGAATGAGGAGAGTCCATGGGGAGGTCTCGTCCGCTCTAGTCGTGTGCATCTGTTATGGATTCCCTTACATGGGCATCGACTTAGTATCCTTTGAGCAGGTTCCTAGTTTACACGATGATATGCATTAGATTAAACACGTCACACGGGTTTGGGCAACCTTTCAAAGATCACATAGGTGCGAGTAGGCGGCTAAAAGTTCGGATCCCAAACGTCACGCTCTATCCTAGGACTTAGATGAATGGTCACAAACCTTGGATGCCTGAAGTTATAGTCGGCTGATGTATTTAGTATCTAGACGACAGGGCTCTTCACCAACT"/>
                    <sequence id="seq_t7826" taxon="t78" totalcount="4" value="TTTAAGCTTAGCGCTTACCTTTTTTGCTGCCATGCATTCACACTTGCCTAAACCGGTGTGGCCAACGTATAGGTTCGCAGAACCTCAACTCCAGTATCCTCCCGTGTGGCCCACCTGCAAGATCATATTGATGACTCCTCAATGTCCATGGTTTAGGGGCCCTATCTCCCTTGTGACCCACAGCGAGAAGATGTTTTGGTGCGCCGTGGTCGGTAGTTTCTCCAAGAAAAGCCTACAAAATATCGAGCCACAAGGTCTACGGGTGTAGATAACGCGTAACTTGATACTGCCGCTCCTCGGAGTCTGTGCGGAGCAAAACCGTCTATTAATTTTGGGTCCAGACATCTTACCCAAGCGAGATAAGCGCTGTGACAACATTTGAGGGTTGGAAAACTAATGCGACTTATCACTGAGTCGAGATTTAATCAACAAAAAACTAAACCACGAGGCCACAGGGCATTACTGGCCTGACATGCAAAGTCTGAATTATGCGTACGGATGGGTCGTATGGTCAAGCCGTTACCTCTTCGCAAGTTGTCGTCCAAAAAGTGGGTCACGGGCAGTCAAGAAGTGCAATTTCCTCCAACGGGCAACGAGTCTCCGTGGCTGGTTGAATGGAGTGAAAGAAAAGCGAGGGATCGTATGGTTTATAACACACAGCGCCAGTCTGATCATGTATGCGAGCTTCACAGGCATCGGACGTATAATTGCAGAAGCCTCCAGGCAGGATATATAATTCGCCGTGGGCTTGTCCAGTCAAAAATAGAGGAGTGGCCGGTTCCTACACTAAGGTCGAGTGTGTGCCTTTTGCCCGGTTGAGGCCTTCTTCGCCTTTTACTAATAGAGTATATATCAATGCTATGCGCTAGTTAGATACAATCCGTGCAATTGCAAGCCGCGGGCAGGAACCATAATTCGTGATCTCAGCTTTCCAGTTTATGCGTTGTGAGTTAACTTACACCTAGTGGAGTCCGACTTTATGAAATCGTAAACATGGGGC"/>
                    <sequence id="seq_t7926" taxon="t79" totalcount="4" value="GTCGCGTCTTGACAGCGATTTTGTAGTGTAGATCCACTGCTCGCAGCCGCAGCACCCAATTATTTGCGTGTCAACGATTATAAGGGGTACGCAGCCATACCAAAGTCCCTGGCTAGAAACTGTGTCATTACTCCGGCTAATAGGTTTATGTAGAAAGGCCCTAGCGTTGCAATACAAGAATATGCAAAACCCCGACTCTCTGGACCGGACCTTGGGCAACTTGTATATATTGGGTTAGGGGCGGACAGTCAGCGAGTTGTCTCCGAGTGATGTAACCCAATCTGCAAACCTAAATTTACCTTATGCCTAGTATGATCGGTGGTTCGAACGTGGGTCAATCCTAGATATTACACCTCCATATTCCTAAGAGCCATAAATTAACACCTCTAACATCTACGTGGTAGCTCCATCAGGGGTAGTTTGCGAATCAACGATCACTTAATAACATCCGTTAGACCGGCTATGTAAAGCGGACCGTCAGTGTGCGGACGGCCATTGACCGAGTCGGTCCTACTTCATCCCTTTCAAAGTGAATAATTTTGATAACGACTCCTCCGCATCCGCGTACGTATGTGGTTCCGCTGGGCCACAAGCTTCTGAAAAAGTGCTTTCGCCGGCTCGGCTAGTCCCAATTGCTCGGCAGATCCCTCTAAGTTAAAAGACCGTCAAGGTTATAAACTTCCAGCCCGCAACAAAGAACGCGGTCGCCATGTGTAATTTGGGGCGGCAAATCTTCTATAGTGGGCCTTCTTTCTACTCGGAGTTAGATTGCAGAGGATAGGCGCTGTGTGCGTTGAGACATAGACACACGGTCCGTCTCCAGGGATTACCGTGGGTAGTCTGCTTGATATATGGGAATTAGGAGTATATAGGCCGCACTATCAAGCGCAGGCCCCACCCCTTTGCTATTCCGGTTTACGGCCTTATAGTGGTCAGACTTAAGTGGCTAATTTTATATGGCACACCTTTTACACCCTGAAACCTGACTGAATTCCGAAAG"/>
                    <sequence id="seq_t8130" taxon="t8" totalcount="4" value="TTGTTATTGCTTGGCTTAGTCCCTGAGCTCGGCTCCAGAGTGGCTCCTCCATGGTTTCTGAAACGAAAAACTTACTCTACCCTCTCACCTATAACACCTGCAACGCGCTGATGCTCCCTCAGTAAGTGTACCACATCAAACCTGGCTGAAGCGAACGCCCGTCATACCAGAGAAACGTATTTCTCCTGCTAGATGTACCACAACTATCGAGAGCGCTTCAGATGTCTGCTACTGTGCCGGCGGGCCACCTGCCTAGATACCGCCAGATCACTCTGGTGAAGGCCGAGAGCCTCGGGATTATCCTGATTGGTGAATGCGCAAACCCTGACAATATGACAGATCATAGTGAGCCATGGTCTTCTTCATCACGCTGAGATTCTCGAATCCTTCTGCCACCGTTTCTTTGTGCACTTTCAGATTCGAATTTCTCCGCGTGCGGGATTACGGCCCATAAAAGGCCTTCGCAGCCGACCACTCTTGCGTTGCCGCCTCTGACGCCGGGATCGAGTCTCAAACAACTTGCCAGCGAGCAATCACTTCGCTCTACAGATCGGTTCTCATACGAGATCTCCTTGAGTCGCTAAAACTTTCTCCTTTAGACGGAATGACGTTCGCGAGTAATAAAGCTAAAGGAGAAACTTATGGCATATAGTGACTTCTCCTTGGCGTGACATGATTTAAGGCTTATTACCCCTCAGCCCCGGCAACCGGACTAAAAAGGGGGTGGTCTTTATACAGTGATCTATTATTTCTATAGCCAGCGTTCGTAGCCTTCTAGATGGATGTGCCCAACGAGAAGTAGCAGTCAATATAATGCTCATTTTAGATAGGTTACTGACAGTGCCAAGTCTTGCCGTTATATGCGTGATTACGCACCAATAAAGATCACAGTCTAGGACCACGTCAGCGGACATACGGTTTAATAGCGCGGACCGATTAAAAAACGACACAAGTCTTGTCCTCCGGATGGGGGGTCTATCCGCAGCTCAAGCGATGCGAG"/>
                    <sequence id="seq_t8026" taxon="t80" totalcount="4" value="GTTTGGAAAGATTTGCTCTACGTTCGTCTGTCTTCATGCTGCTATGAAGGCTTCAAAGACGGGAGTAGCTTGAAGGATTCTTGTCGGAACAACGCAACACGGCGGACTAGTACTCTTATGCGAAACGTACTGTCAGGTGATTCTATGAAGGTCGTACAATCTTTTGCAGATCTTCGCGTCACCTTATAGCGCGCGCGATCTCAGGGGACAGGTATCACGGGTCTGCCTTGCGTAACTCGGCTTGTCGCGGTGGCGAACTTTGGCAGGGTGGCAGTATGTGTCCCACACTTATAAGGTGTGGCAGCTCAAGAAAGGTGCAGGGTTATTGAGTTATTTGCTACGATAGCACACACAACTGTGCGCGTACAAGCTGTAGATGGCGGACAGTAGCACCTACACTATTGAGTAAAGGCGCCCGTATGGCCTCATACGGAGTGGGGCCCACCCTTGTGGCGCCGTCATCTTTCTAGTACCTGGAGGGCACTAGGATATCCAAAGGTCCACCCCCCGCTACTTGAGAGTTCGTCTAGGCAAGGTCGCCACTCACCCGATCGTTATAGCAGGTGTTGCAGTTGGCCCCTCGATGTCCATGTCCCAAAACTACGTTCATGCAACCCATAATCTGCACACGAGCTTGGTCAAAGATGTCAGATGTTCCCTGGAAATGACGTCCTTTGCCTTGCGCTTCAGTCCACTGCAGAGCATGGTACCTGCCGACCTCTCTGTGCCTCTTCATTAAGAATACTCTTATGTAGAACTGTACGCGGAACGACTTTGATACATTTGTGATGTGGGTGCGGATTCGCGATCCACCCGGATCAGGAGGTGAGCGTCGACAGTCGCTCATCCTATTGCGGTACAGGATCAGGCTTACAATACTGATTAAGAGAGAATTAAGCGCTGCCGGATGAGGGGCGTAGGCTGTAGCCATATAACGGAAGCCAGTGCTCTAACTCCCTTCGGGGTTTCCATCCACCCAGGTCCGCCTTTGCACCACGAT"/>
                    <sequence id="seq_t8131" taxon="t81" totalcount="4" value="AACATGGGCACGTGATTTTAATCACTCGTTTTGGTTGGTGCGGGCTGACTGGTTCTCAAGGACGCAACGGGCTGCGACATTAAAGTAGTACCTCTACACTGGTGGTAGCAGATACCAACGCCGGCGTGTAGGTGTGTTTCAAGTGTAAGCTATCAATCGATGCTCCCCGAAGCATGGGACGGCGGGTCGGCCTAGCTGGTTGCCTGACTACCAGCCCGTCTTCCGTGCGATACGTTGGGACTAGGAACCCTGTCGTATATTGGAGTATAGTAATTGCGTCTGGCACAGAAATGCCTCCAAATCAGGTTCTCATCCGAATCCTTCCTTGCATAACAGGCACACGAATGACTTATCTCCTGCAATTTACGAAATCCCAAATCATCTGCCTTTGTTAGATATATTTAATCCCTCAACGCTTGATCATTTTGGCATGGCGGCGCTCATTCGTGCGAACGTGCCTAAAGAGTTTCCTCACCGACACATATCCATAAGTAGTTGGTTGCAGCATACAGATCCAGGCCTATTAGGGTGGCCTACCTTTATTACCAACACCGGAAAGACTTTTCGTCACATGAGGCCGAAAGTAACTAGCGAGAAGATGTAGTATCTGACATGTGATATTTCGCCGAGGGGCCTAACGGTAGACTCGGACGTTTTTTGATAGGCGGCACATTTAAGAAGCGCCCACGGACTTTCGACCACACTCCACATAATGGCCGCGAGACGGATCGGAGCGGGTCAGGAGGGCTAGCACTGCAACTGACCAACTCTCCACGGAGCGCTGCCAATAACCCCCAAGAGGGGAAGGCTGCCCGAGTGCGTTTGCCCAGTCTGGCCACATAGTTCGCGGGGTTACGTGTTGCGTGATAAAGGGTCCCGAGGCGTGTCAACCGGAAGGGCGTTATTTGCGTCCCCCTAGCAACAACTAACCGGTGTACCCGGTACCCTGGCAGCACAGCACTGAATGGTACTAGTGGCAGTTGGGGGCACGTAGATGTGC"/>
                    <sequence id="seq_t8228" taxon="t82" totalcount="4" value="GATGAACTGGATTGAAAGAAAAGATCTCTTGCCCACCTCGTTAGTGTTTTTTACATCGCGCTCGGGGCTTCACACTCAAGGTCCATGCGTTATGTCATCGATTCATGACAGGCTTTTTTGCGCTTGCCGTGTGTGCGGGCTGAACCTATGAGCTGAATTCGGCTAACCCCTGCTCCATTTCAAACTCCACGTGCCGACGTAAACATAAAATCCGTCTCCAATCCGTCGAGTCAGTGAAATTCGGGACCGTGTTGGTATTAATGCTACATTCGGTTATAGTTCGTGGTAACATCGGCAAAGGCCTCCTGCGTAACGGGACTTTTGAGGGTTAGGAAACGAAATGGAAGACGCCTAAGGGTGGGATCAGCCCGGGGCTACAGTGTCGGATCGGGTTTTTCGCAGCTCGAAAACTCTGGTGTAGTACTCTGGTGTCGCTCGGCTGTCTGTCTCCATTGCTGTCTTCCAACTCCTCTGGGGACTACCTAGCGAGGCAAGTTAGAACATACGTGTATTGTCCCCATCCCTGAGCTCTCGTTCAGAATAGCACACAATTTTGAATTAATAGGCAAAGCATTCGCGCGGGCTGCGTAGTGGTCCTACTCAGGGATATCGAGTGGCGAACTAGGGTGGTCCTGCACCGGGCCAGTGAAGGCTTTACTTCTTCCGGGCCCGCTTTGTCGCGAGGACGTGCTAAAGACCACGCCATTTATGTTCATGAACGGCGCAATAACACCAAGCTGATAGTGCCGACGCCGAGTCTCCGTCAAAAGGCGTCCTGCTTCCGGCGCGTATACACCACAAGATGGGCCCAATCTGCCCTGTGCAGGGCAGACTGCAGTCAGTCAGGGTTGTTGCACGTCTTATCTAGATGGGTCGCGGTCACTTTGAATACTGTTCGATTTCACGGTAAAACCTTCTGATGAACGTATTCTCTTAGATTTCGGAATGTAACCATCACATTAATCAGCCTCTACGGGTCTAAACAGGCATGTTTAATAAG"/>
                    <sequence id="seq_t8326" taxon="t83" totalcount="4" value="GAATGACAGTGCAGCAGGACTCCCACAAAAATGTATGGCGGTTCCACTCGCCGACTAGTCACCCATTTTGATACCTGCTTGGGTTTGCTCAGACTACGCGATCAAAGAGCAGATCTGTACCTAAGAAGTGCTTGCTGATCGGTCTATACGGCGTACGGTAGCCTCGATGTATGATTGTGGACCTTAAAGGCTTGAAAAGGCCCTCGTAATTGTTTTTCCCGATAGCAAGCGCGTTGCGGGTGGGGGTGTTGATAACGACCGGGTGAGATTATTGGAACTAACGCGCATCGTGCTTATCCACTCAGTGAAAATGTAGTCGGCCACCAGACATCAACCCCCCTGGTTGAACATCTGAGACAAGAAAGTAGTGTACCTTGGGAGTTATGGCAGGGTAGGTCCGGGCTAGCGCCTATCTCAACAACAAAAGGAGAGACGATTTGGTAGTGTCGTAACAGGTTCAACGAATGGCGCCGTAAGGGTACGTAAGTCGCATGCTATATATTAGGGGTCCTGTGGCATTTTCGAATTTGTCAGCATTGTCAGCCCCAGCGATGCACATACTCTCCAGCCACGTGTACCAGAGACGACTTGTTCTTGCTATGCCAATTGTCATTCCGGGTATACGATGTCATAGTGGATTGGAAGCGGGGGACGGCCGGTTTCGCCCTGTAAACTATACCATCGAACACGTCCCTCTAGGTCATAGGATAAGTCGCCTATAGACAAACTCTCTTACACTATTTAGCGGAGGGAGTAAAAGAGCATAGCAGCCACGGTAACTACGGACATACCCGTTCGGACACCTTCCTGTATGAGTTCACTTAATCATAAGGGATAGAACTCGCTTCTCCCCCTACTGTACGCGTGTAGTACCGTTATCTTATTGTAGACTCTAGGAACGGGTGTTGCAACACCCCACGCCTGCGGGCCTCCGGTATAGGCGCGTGGTGGCAGTTTCTTTAGAAGCTTCAGTAGTAATCTAGTGAACGTAGGTATTAAT"/>
                    <sequence id="seq_t8426" taxon="t84" totalcount="4" value="CTTTAGGTTGACCGCAGCCCTTCTTACAGTCCGCCACTCTCAAATGACTAAAGAGGAGTAGAATTGGTGTGTCCGGGCAGCGCTTTTACTCAGCTAGTTACTAACTGAGTGTCATTCACTTCCGTTCAGCAACGGCTCTTCATATGCGTGGTTTTGGTTGCATCCGTACGCTATACGAAAATGATAGAAGTTGCTTTCCAGTGGCACTGGTCGTTCCGACGCTCCGCAAAAACACCAATCTTTGTACTGAATGTTACAACACGCACAGGGACCCTTCGTCTTAAGTCTACACCTGCCAGCACAAACTTCTGAACTATGCCGACCATCTCAACGGAGTTGAAACATACCACCCAACCCCTAGCCAACTAATACAAGAACAACGGGTTCCCAACCATCGGTGGTGTCGGGTCATGTTCAAGACATTAAGGTCAGGCTGGTCTGACGGATGGCCGAAGGGGGGTACCAACCGGTCAGAAACGCCGTTCAATTTGGCTACGTCCAGGCCGATCGCTCCGGCATGATTTTTCATGCAGGCACCTGTGCGGCCCGTAGAGAGACACATATCGGGGTGCCATTCCCCGGATTCCAGTCCGCTATTAGAATTGTACTACAGGATCTCATTTATTCACTTCCAAAAGGCGGATGGATCGTCCCAGAGGCGATAAGCCTCACATAGCTTTCTTGCTAATTGGTCTAAGACAGGAAAATTCGGCAACCTGGCTGGCAGCACTAATTGCGCTCGGCAGACTCGTACAGTAACGATCATGGCCCCGGCGGGTTCGCGAAAGGCGGACGGGCCTGTGACTTTCGAAGGCATCTTGGCGCCTACACCTGTGGATTAGACCGCATCAATGAGTTAGTAACGGTACCAAGGGACCTTATGTTAAACTGTCAACCTCATGGTCTACACAGCAACTCGAAGGTTACTTCATTGCTGTTTAAGTTGAAGCATTTGTAACTCATGGCCTACTCCGCCGTGCTCTATTACATATAAGGGGAA"/>
                    <sequence id="seq_t8526" taxon="t85" totalcount="4" value="AACGCGGAGTAATGTGGGTTGCCCAATCTAAGATGTTATCGTCTCACTCTTAGACTGCGATGCCTCTCCGACACTTCTTGACGTTTTTGCAGACTTAGTAGTGAAAGCCAACCGCATAGGGTATCCCCTAGGGGCATATGTGCATATAGGGTAATAGTTTAGCCCTACTTGTTGCCGATGAAATGGGGGGTTTGGCACGGGTGAGTAAACGGGACTCATAAGCGCGCGAGTCCCGACTGCCTTCTCGTTGTGGAGCCCCTGGGTTCGATAGAAGTCGCGGCACTGGTATAAGAATACTGCAATGTACCTATGACCAACACAATGGCCCCTTTGGACAGTATCTTAGTATTTTGCCGTGTCATACGTACTCCTGACGTTGGAGTATTTATCCACCTCATCTCAGGACGTATAATATGTGCGTAGAAGGCCTCACCGGTTTGACTCCCTCCAAGGACTTTGGGATGCCAACTACATGAACCCGGCGTACTGAAGTAATCTGTACAGAAGGAAAGGCTACGTACGCACATTCTTTTTAACTACGGTTGAAAGCACAGTACATTGGGTGCTAGCCTCGTAAAGACGGGTCGGATCCACGACCGGAATTCTACTGTCGGACCCATCTAACAGTCCCTAATCTAGCTGAGACGATGCCGCGCCCAGCGCTACAGAAATAGTGTACAGACAGTGCGCTAATTCTAAACTGATGCACCTGCCCAACCTCCTGTTGTAACCCTGCGTCAGTGCACGGCCCAGCGTTTCATCTCTGGTGACCACACCAATGTCAGAGAAGCGTTTTACTGCCCCTGCGGTGTAGTTGTAGCAGTGGCTAAAGATAGCCCTCCCTTATTCACGAGGGCAATAAGGAGGAATACAATTTTCCCATACCCCCCGCCACCAAGTTTCTGAAGCGATAGTGTAAGCTTCCCCCACGACCTGAACCGCTCGTCACCGTCAACGGTGCTGCGCGTATGGCACTACGGAAACATCAGCTAGTCACATG"/>
                    <sequence id="seq_t8626" taxon="t86" totalcount="4" value="GCTTCGAAGATCAGCACCACTTCTATACTATCATAAAGGCGTCACGCTGTCAAAGTAAACTGCAACCTGTAGACCACACTGGCGTGTCTCTGTCTAAGACTTTGAAGCTTACGCTCTTACACAGGCACAGCGCAAGGTTATGGTTAGGGGCTGTAGGGTTTCTCAGTTTCACCCTTCCTCTTATTGGGTGGGGTTGTCCGGGCTGTCCAGCGCTTCCCGAGACATACCCTATACGCGTGGGTGCTGATGTGAGGTCGCGCACCGGGCCTTGTGGCAGCAACCTATACATCGGTGGACTGAGTATCTGAAATACCAGCCATGCCAGCGGTATCTACGGTAACGTTTGTATCTAACTCTCATAACAGTGGAAGTCTTTGGGACTGACACCGTGAGTGCTGGGGACGATGGTATATTGTAACTACGAGGGCAAAAGTACATTAACTATCTTGAAGGCGCCGTAATTTATTGTAAGGGAAGTGTTGAGGCATGGAATAGTAGCTATTTCGAAACTCAGTGCCGTGTGATGATTGTTCCGGTTCCCAGCCGTAACAAAGTACATGGTAGCCCGCACCAATTGTCGGTAATGAAGGAGACTATCAGTCCCCAGAATCGTTTCGCGTAGGTCATTTCCCTACGGGGTTGTTGCAAACGATTGCCAGATTCATCCTATCCGTCATCGTACATCACTCCGGTCTGTAAGCCAGACAATACATTACAGCGTGAGAAGCCTACGTCGTATTGATATTCGTCCTCGGATGAAAAAGATCAACCGTCTGCAGGCCCTGCGACATCCCGCTTTTGTGCCGCAATGTGAAGGTCAGAGACACTTCAGGTTCCGAAAGCGTTCTGAAACTCGCACAGTCCGTGACGAGCCTTTGCCGAAGACACTGACGAACAAGCTGAAGGGTCCTCAGCCAAAGCTAGAGGCGGCGCCCAATGGGTGCATGTTAGGAGCTTTAGTTGCGCGCAAAGGACAAATTGACTCACCGATACGCAAATT"/>
                    <sequence id="seq_t8726" taxon="t87" totalcount="4" value="GGGTGCCACATCTAGTGCGAAAGCCCTTTACCGTAGAGGGCCGACTCATGCACAATGATGAGCATCGACAGTATTGGTTGATAAGTGTTGATGCTTATTCTAGATCCACATGGTAAGTTAGGACTACTTGGAGCTATTCGTGAGGGGTGAACAATGGCGAATCGCGATCTGTTGTTGTTTGTCTGTCGGTATCTAAGCTAACAGAGTTAGCGCTTTCCGCAGTACTATGATAACGATAGCCCTCCTGATCTAGAAAAGAGAGACGACGTGCTATCTTGTACCGCCAAAGACGTCTCGATGGCTCAAGGTGGACCATATGTAGAGCTCTCACGGACCTGGAACTTTGGGAGAGAATGAGGAAGTGGCCGTGTGACCACCGGAGTTGAGGCTATTAGTTCCAGGCGACCCAATATTTCTAACTGCAGCCTGAATGCGCCACATGGTGTATGGTCCTGGGCTTCTGCAGACAGCCACCGGTGCCTCTCCACATTGTGTCACTGTTATAAATTGCAGGTGGTGGGGTAGAGATTCTCGTAGTGTACATCGCAAGTAGGGATAGCCTGACCATACATAGTAAACACGCAGCAGGTTCATCGATAGTAGAAGGGAGGCTAAGCAGTCCAACTCCTGGTAACAGGAGTAGTTAGGGGTACGGTTCGTTGCTATCCAGAATCTAAAGAGCAAGGCTGCGGTTGTCATCCCGCCACATCGTGGTGCTGTTGAAAACCAAAGCTTGTTCGATTAAAAGTGTGGCGTTTGGGAGGGGGTGCCGCAAGTGCGCTGTGGAACAGAGGTGCCTTTGGAAGTGGATTCTTACTCCGGTTATTCCGTAGGAATCTAGAGTCCTCTTGGTAAGCGCTAATCGTCTCTAGGCTTAGGTGCTAAAACCCGAACAGGAGGTACTCAGCCAGCTGGTATCCCTTGGGAGCGTACAGAAAGTCCTCGCGGCTGTTATTGTAACTCAACAGTGAGTTTACCGGAGGTACCGCACCAGCCCTAG"/>
                    <sequence id="seq_t8826" taxon="t88" totalcount="4" value="GATAACCGCCAAGGTAACGCCCTTTAGCGCCGCGAATTACATTTTCCCCTAGCAATGACGAGAGTCACATGTCGCTCTGTCTACCGTGTTTACTAGGCGCGGTTCTAATTCGGGAATGACACGGTAGAGTGATAACGTGGACGATGCTCTACCGTCGTCATTATGACACGCTACCGGGTTCGTCGACCGCTTGGCATTCCAGGCGCATTACGGATTCGCCGTTGCCCCGGACTCTCTTTTCAGACGCCCCTCTCGTTGATAATAGGAGTGGAAGGCCGTACGGAGATAAGCGTGTGGGTAGTACCGTTCAAGTGAAGTAGTCACAACCAAGAATTAGAGGTAGCTTTACACTGAGACACTGAAGTTTACTGTAGCGCTATTGCGCCAAAGGAACGGTCCCAGGGTCGTGTTCGGTGACGGTCACAGTTCGCGTCGGCAAAACGACCTACCGGACCGTTGTCCTTTCATCCGCGTTCGAACGAAGCCCGAGGGAGGCAATTACCTGACAATGCATGAGGCCCTCTGCAGTTGTGGCCATTTGGCGCGGGATGACGAGGTTTCGATCCTTCTAGTCCAACATTTAAGTAACCAACCAGATGCAACTATTGATCTTGGCCCGTACCATGATTTTTACAACGGAGACGCCATCAATATACACACTCACATGCAGCATTCTCACACTGCGACAATGTTTTCAATAATTCCCTAAAAGTCCGGGCAGTACAGCCGAGTAGACGAAAGTCAATCCCAACGAGGTCTATAATTCGCCGCGTTAAAAAGGGCCGGCCCTGCATGTTCGGCGGTGGGGTAGTTCGCCTTGCGGTGTAAACACGCGTGTCTTACTCACGTTACTTGTCGACAACGCCAAATAATTCGAATTGGTAATGTCAGACACCGTGCGTCCTGCAACCGAGTGAAGCCATCCCCCCACCGGGGACGTATGAGTAACTAAAGTTTTGTCACCACCCCGGGGTTAATGCAAGTTCCCGCCGGGCATAAT"/>
                    <sequence id="seq_t8926" taxon="t89" totalcount="4" value="GTGTATACAAACTGAGTAAATTACCAAGGATAAGCGTATGGGAAGAGAATGAGCTCACGACGAAACGTAGCATCTGTTATTTAGGTCAATACGATGGGGCGCCATGTGTAGCGGGCAGGCCAGCTCGCTGGTCTATGGCGGTTGTTCAAGGTGCGTAAGGGGCCCGGAGACTAACTTTTCACCTTGTATCGTTGCATGTGCAAGTGTGTGACTTGTACCTGTGCGACTAAGCCGCTACGGGAGAGCCTACATTACGGGGCGAAACGCTGAGACCATTACGACGAGCGATCTCTTGGCGTCGCACTGGTACGCGGCTGATGTGGTTCCACGGCTCTTTAGTTGGACAGATTTAAAGCCTCAAGGACCAAAGTCTGCACGATAAGTCGTTTTAGTGCCATCGGCGCATAAGCCAACCGAACCTCGTGTTGAGTTGCAACCGCTCTTGCAAGAAGCACCAAAACCGGAGCGGCGCGCGTAACAAATAGTAAGGTGTGGTCCCATGTGCGTCATCGGACAATAGGAGTCCCCGACAGGCTGCTACGGGTCCAGTTTTCTGTGGGATAGGCTCGCAGAGTGAACATGGGCGATTAGGCGTAAGAATAATTTTTCGTCATGCCGTGCGCTAATATGATATGTGACCCTTATTAGAGTGGATGCGCACTCTCTAAGTGCTCCTTTTGGCTGAACCGTCACAAAAATCGACTATCACGAAATAGACTGGCTGTCGCACACTGCACGGTGCTGTATCGCTTTCCCTCTGGGAATTAGTAACGCGCGGTTTTCCGTTTACGGCCCTCCTAATGTTACACTTCAGCGGAACAAGTATCCGGTGAGCTTCTGTCTGTAAGCTGTCTGGCTGCTTTCACGAATGAGCGTCATTGAAAATCCGATCCACGAACGTCTCATAAAGAGATACCATTGTGATATTGGCGGGGGACGCTGCCGGCCTAATTCCGATGTTAGCGACCAAGACTAATGCGCATATAAATGTCCGCCGGCC"/>
                    <sequence id="seq_t9132" taxon="t9" totalcount="4" value="AATTCAAGCATCGTCATTTGCAATACCACAGATTGGGGGCTTAGGGTCAGACCCCAGCGGTCATAGGCTCGACCCGAGATGCGCCGTGGCGCCAAAATGACCTGGAATGGGTGTAGGCCCTGATCCGACGTATTCGTTTCATAATGCTGGTGACTAGCATACCACGAAATGTGGAAGGCCGCAACTTGTCCCCTCTTCTGTATAGGCTTAGTAGTGTCGCTGCTGCGACCCCGCACATGAAAGCATGCTTTGTCTTCTAATGCACGGGGTGCTGTTTCTTGGACTACAACTCTACGATTTGCTGGTAAATCAGCTAAGAACGAGACCGCATCGGCTCTTATATTTATTAGAGGCAGTCAAATCTGCATTTGCCCTCATGAGTGCAAGTTAAGTCCAGCTAGAGTCTCGGTGATGGAAACGGCACACGCTAGCCGTAAAGCCAAGCTGCATGGTCAATGGGGCTTGCAAGCGGACTCGCTTAATCAGGAAGCATAGTGGATTCAGTTACATCTTGTGTTTCTTTCTATTTTCCAGACGGACTCGACCGACTCTTGGGGAGAGTGGAACCCCTCGTCTTCACGCCCCGAATAGATGTTAGATACCCTGTTAACCTAAGTTCTTTAGGGACCTGGAGGCATGATGCTTTGACGAAGTGAACAACTCTCCCCATACCTGATATACCCCCGATTCAATCGAGGCTCTCAGCATTACTACGGTAGGTTGCCCTCTAGCACTGTGGCCTCTTTGCTTTTTGCCTCCTAAATACGGTCTTTCTCCCTGGCGGCATAGCGAACGGTGGTATTCTCTCCTAGGTCACGTGGGGGTTTCACAATTCGCTTACAAGGGACATACGTGCCTAAAAGCTGCTTGACAGACCAGCCACACAGAATGAAGATCCATCTGCGGGACTCATTGACACATCAAGTGAGAGCTACCGGAAAGAGGCATCCGCAAGTTCCCGAGCCTGGATACAGCAAGGGTCCGTTTAAACATCACATGC"/>
                    <sequence id="seq_t9026" taxon="t90" totalcount="4" value="GACTGGCGTAAGTGCGGAGTCTTGTTGATCCTAAATTGTACGGACTGACTAGATCCTACTGATCGAAATGTCAGAGAGTTCTGACTTCTCTCGGTAGACTGCTGATAGACGGGGTCGTTAGTTCTGCGATCCTTTGGCGACAATCCTATCGACTAATGATTCCTCCAGCAACCAAGAGACGGTGGGCTGTACCATATATACCGGTAAATGCCAGCCCGTATCATGCGCATCACGGTAAAACCATGTGTCGTGTCGTTGTATCGATTACTATAATTGTTCGTTGGTCCCTACTCAAACTAAATTCGGATGGAATAAGTCACTAGCGGAGTTTGACATGCACTCGAATCTATAAGCCCTACGATTTTCCGACATCTGCAAGCATCCTTTTTTTGTCAGGCCTAGTAGGAGGACTAACATCGCTTTGTTTAACAGGGGGGAGCTCTGTATTTCAGTAGACATAATGTACGGGCCCACCAGACATAGAACTTCTTGGAGGCAGTTCACGATCACGGAATCAGTGTATGTCCAGACGGCCAGTGGTACTAAACTGCGTGACGTTACGAGGCGTTCACCGGCATTTATTATGCCTCGAGCTAGAAGGACGGATCAGCCGGGCATGATAATGTCTTTAGGTCTACGCACTGATTAACGCGTTTTAATCTTTGGGCAGTACTTTAAGGTCTAATCCAACCATTCGTCGATTATGCCACCTGTTACAGAAAACCTCCACGTCGCCGGCGAAAAGGCTGAGGACTTATTATTGTAAACGCTGCACCTACGGTTGCATGAAATACTCTCTAGGGGATAGACTCCGGGGTACGTAGACCCATCGTGGCAAGATGGTCAACCCCGTAATCCATAGTTTCTACACGGCGTTTCTGCTATATTGGGCGAAAGAGCGGGAGCCCACCTCTGCCAGGAACCAATGCCCGGAGAACCCGGCCGTCAACCGACACCCAACTTCTCGGTAAGTCGGCCAGCTGGACGGACGCCAATAGGC"/>
                    <sequence id="seq_t9131" taxon="t91" totalcount="4" value="CCCATGCTTGGGGACATTTCCCCCAGACATCTCCCAATTTGAGCCGGATTCTGACAGGCGCCGAGAACGTGGTGACTTACAAATTATGGCGCGTGCAATCAGGCCGTATTTAGCTTTACCATCTTTGGCCTTTTTGGACCTTCAGCTCGAATATTGAATTGATATTGTACTGGATGAATGACCCTGAAAAGGACGTAGGTACCAAACCGAAAGATTTACGCGAGGAAGGGAGGGTCGAGTGGGCGTGAAGTCCCTTCCGGAAGGACTATCAATCATCTTTGGCATTTTGAGCTCCGTGAAGGCCTTCTTAACTACCGCCGCTAACTACTAAAACGAAAGATTACCAGAGGTCCTAGGGTAGGTTGTGGAAGACCTCAGGACACGGCTACCCCCGGCCAGTAAGCAAATTCCGGTGACTCGCAGTTGAAATTTAGGTGTATGGGACCGGAACGCCTTCATTGGGTATTCAAAGGGTAAGTCGCGCTAACTCCGTCGCACTACCGGCTCGAGGTAAAGCAGGCCACTGTGGAGGACAACTAGAGAACCTACTACTGACACCAGTCCTGACGCAAGTACATGGGTTACCGGTGCCTCCGGGTTTAATATTGTGGAAGTTTGAACCCGAGTTCGGACGGTACAGGGATGTTACGATGCTGAACAGGACAAAGCTGAAGAACCTTCCGGTCACAGCCCAAGATCAAGAATTTGCGTTTCACCTCACCCGCTTTACTCCCGAAGTAATTATCGCGTAACGTTCGATCCGAGCGCGTTAGCGAAAAAGGCCCCCAGACCGCCTACTACCAGTCAGGGCATAGCAAGAGGAGCTTTAGCGATAAAGTGCTGGGTCATCGAGGCGCTTTCTAGACAAAGACGTATCATGCTCTAAGTGCCCACTATTTGCGGGACTAACCCACCCACAAGCGGGCATCTTTCCAAAGGGTTCCGTACCAGCTTAGCCCGCCCGGAAGTCCCCACTCGAGCCGACCCATTAACGCATTAA"/>
                    <sequence id="seq_t9227" taxon="t92" totalcount="4" value="GCCAATCACACATGTGTATTCATGGTGATACCACAAGTACATTTCGACGGCGAGGTCTGTGCAAGGGGCAGGATTAGTTCATTCCTCCCGTCAGTCTCGGTTATATTGATTCATATTGTCCGCCCGTTAGCGCGCCTTGAGCCTAACGGCGTAGCTGTTAATCGGGCACTCGTCTGCGCCACCGGAGAAAGTTATAGGGCTATGACATCAGCTCTATTAATACGATTTTCTATGAACTAGGCTGTAGGATTGCTACCGCACGCAAGGGGTGACCCACCTGAAAGACCTTATTCACCGTAAGTCTTTAATGCTACATCTATCGGGTTTTGATGCGACGCAGCGATAAGGCCTAGCTCAAAGTTCACCCAATCGGTTGATGGTCACAAGTAAGATTTCCGCAGCGTAATTGTCCGCGGGCTACCGCCAAGGCGCGGCAGATGCATGTGATTCTCTAGAGTAGTCGGATTTGCAAAATTGGGTGGATAGTGTCGCTGGCGACACCTCGGTTCTCAAATTCAGATTGATTATCGCCGAGTTTGTGTATACGCTGCTCCGGGTAATTCGCGATACAGATGTCACCTCAAGCACTTATTCCCGAAGCAGTCCGCGTCCAGCGTGCGGAATTCCGTCATCCGGTAGGCGTGTCGCAGTAGTTTGCGTCGAAAGGATGTCATTAGAGGTGCGGCGGAGGACTCCGCACGGTATGGCCCAGTGCACTGGGTTGACCAGGATACATTACGGGTACGCTCATGATCGGCTGGATTTAGATTATTTAAAACCTACTGGTCGTTCGCGAACTAATAATCGATACACAAACCACATGTGCTTCGTTTCGACATTCTTACCAATGGCCTAGAAAGACGCTAACGCGTCACGTAGGGTCAATGGGATCCCTCTCCCGATACCCAAAGATATGAAGGATTCGTCACAAACTGAGTAAGCCTAGCATGTTATTATGTTCATTGATATATAGACGCGAAGATTGCGTGTCTCTGCGAGT"/>
                    <sequence id="seq_t9326" taxon="t93" totalcount="4" value="TGTCAACCTGGTACTTACATTTCAATGGAGTTTCTGGAAAACCCGTCTATTCATACGTTAAGGGGATTTGAACGGCCGTGACAGATGCAGTGGTCCGCTCCATCCTGCCCGCTGTTGGATGCAATACTGCACTGCGTGGGTCCGGCCTATCAAGCGGTGGAGCGCAATTCATGCGAATTCCTGACCAACTAAGTGACGTACAGACCATGGTCATATGTAGAGCGAATGGGGGGGAGAAATGCCTTCACTTTCAAAACGCAGCGCGATGGTTGTTTATCCTATTTCTTCGTCGTAAGGTACTGCCGCCAATGGCGGTAATTAGGTCTGGCCTCCAACTGCACGCACTTGAAACCGACCTGAGATGTAAACTGAAGGTAGACCTCTAGCCTCTCCCTCGTGATCAGTAACCATCGGCCTTGCACTAGAGTTGCACTTCTTAAAAGCTGTCACCCTTCTGTCGCTTTTGCTTATCTATTGATTCTCACCTCCCGCTAAAGCAACCGCTTAAGTTGCTTGCGTGAGATCCCTGCTTGGATCCTCATTCAAACTCTTTGGTCCTTCATTTCTGGGAGGTGTAAGACGCCTGACATCACTCAACCAGGATAACAGTCCTCCGTGGTAATCGGATAGCCTCATGAACTCACCAGAGCACCTTCATTGTGAAATAGCGCGTTACGACGAGCTGACGTAGCGTTATAAGACATCGCGGACATTATGATACATAAGCGGAGGTGGTGGGGGACCTTGATCATAGTGGCGAAGCATTTAATATAGGGCGCTGGTATCCGGTCGGTCAGAGTAGGGTCTGGCGGCTACATAGCACAAACCGCCACCGGACGAGGGGAGGGGTGAACGGGTTTAACACTTGTATGTTTTGACGGGAGAATATAAGTCGGGGGCTGCGAGCGGTCACAACAGGGATGGACTTAGCCTTGTCACACACGACCCACTAGGGTCAACGTACTACCTGTCCCCGCTACTTCCCGCGCAAGATGATGAG"/>
                    <sequence id="seq_t9426" taxon="t94" totalcount="4" value="TTCGGCATCTGCGCGTGGATTTCTTTTACACGAGAAGTCTCGGACGACATATTCTGGGTGGCAAATGTTTGACTTTGCCGAATTCCGTGTGTGTTATCCTCCGGCATGACCGGGTTCCGATTCGATGTTGCCAGTGTCCAGATTTGCATGGTTAAGCTGTTGTATCTAACATATTGCCGAATGCGATCGGCAGTAATTTGGCTTCATTGGGCGTCACTACGACGAGGAAAGACCCCAATCCTTCGAACCACAAAAACTACAAGAAACGAAACCGTCGATCTTGATTCCGGCTCACTATGTAGTGTAGGGGGACCCTTGCGGTTTGTCCCTTATGCGTCTAGACATCTCAATCGAGCGAGGGCTAGAATGTGATAGAATTTATGCGACGTATCACCCTGGTCAGTCCGTTCTCATTGGGTTTGCGATAGTGACCACACCATCCCACGGGGCCACAAGGCCGTTCTAGATTAACGTGCCAATCTTAAATTATGGATAGGTATGGTTCAAATCATCAAGGCATTCATCCGGCGCTAGCTGTGGCCCCATGAGTCCGCTTACGACAATTATTAGGGGTGATTTCCCCCTACGGGCGAGGTTGCTAAGGGATAGAATGGTGAAAATAGACCAACTTCGATGTCCGGTATGAGGGAGACCACGCAGAGCCAGCGGGAGAATACAGGCACGGTTGCCAGCCGTAGAATTAGGTATTGGGGAAGGCCATGCGAAGGATTGTTGAGTGTCACGGGACTTTTTCACACAAGACTAGAGGAAAGGACTGATCATTTCGGCAGTTCAGGTAAGTGGAGTCAGCCGGGTTTTTGACTCCTTTGCCTTAGAATTTTATAGCATCAAACCGCCTTGTAGGCTAGATAGAGACACTCGGTTCGATTGAATGCCGCGGGTAATGACCCGGAATCTTGCGCTTACTATCCGCCTCGTTACGTTATAACTTTTAGAAAGCGTAGCTAAGTAGAACTCTATGTCCTCCAGAACATAGGGT"/>
                    <sequence id="seq_t9526" taxon="t95" totalcount="4" value="AGAAGGTGTAAATCTATTACCGCTGCTTCACAAAACTCATTTGCAACAAAGTTCCCGGGCGAATACGAGCAGGCCCTATACAGGATGCGCTCCCGGAACGTTCCGTGTTGACCGACCCTCAATTTGCGTGCCGAACAGCTATTGTAACGAGCAGCGGGTTGGCACGAACTGTGTCCAGTCAGACGCCTTGAGGACCATAAATTAGGTAAGCGCAGCCAGCGGATGCTATAAGGCTCACCCCACACCGGTAGGCTTCACAATATTATACCCTGAGCTTCTATGCTTAAATATCTATTACCCAGGCTGGATTCCGGTTCACTTTTTTCGGTTTTTCGGCGCTGTTTCTCCTGCTAAAATCGTCAGCCATAGTACTTGGGAAGTTGTGTCCGCCCCCGCTTACATTCCAGGCCTTGGTTACCTCTCGTTGCAACGGTGCAGTACAAGGTATCCTCTGTGACTTGCGCACGACTGCGAAGAAGTGAGTTGCTAGAATCGTAACACGTTTGAACTATATGGTAAGTCTATAATCGATCGGATAAGGGATAACGTAAACGTGGGCATGTATCCTCCTTACCCCGCTGGGACGTTGAAGTGGTTTACAAGTTTTTACTTACCCGAGTGGAGCTAAACCTACTTGTTCCAGTCCACAGCACTTTCATCGTGAACCTAGCGGATTGGCGCCTTTATATAACTAAGAGCGAGGAACCATTGACCGGACAGAGTCGCCCAACCGCACCTTGTTCCCCAGTAGTGCATTTATTTCAAAGCAGGTTCACAACTGCCTCTTTGGGATACTGAGAGGCCATTCAGGAATCAAAATCAGAGTCGGGCAACACCGTCGTCAAGACAACCTGTTACGAAACGTGGATATCGCTATGATGAGTGAGCTAAGCACCATGCGGCGCTATGAACATGGCTAGGCTGCGTTGTCAGCGGAGTATCCGGGAACCCCCGAGAGAATAATCGGTTCCAACTATGAGCCACGGAATATCTCTCAAAT"/>
                    <sequence id="seq_t9626" taxon="t96" totalcount="4" value="ACTGCGCGTTTGCGGCGATTCATTCGGCGAGATCCAATTATCGAAGAAACCTTAACGAATCAGTCGTCTCCCCACTGTTAAATGTTGGCCATATCACTGGGACAGTCAAGAGTTTATACGCGGGCTATTCTTGAGTCAGATAGCGCAACGTTAAAACAGCGTACTGCGGATTCCTCCTCCATGTGCTAGTATCGGAAGCGATGCCCTCGACTTCAGCCTCTTGGATGGGCACACGAATCAAAGATCTGTGAGTCCACTCGCGGTGAGGTAGACTACCCTTACCTCCATTTTATAAATGCAGGGTGAGAGGGGTGTGAAATGATCAATAGATGCGATTGTGAGATCGATAAATCCACCATGAGCAGCGGAGGAAGAACGTAACTAGTTAGATACTTACTTCCGTATTTCACCCGGGATAGCTTGCAAATGTTAACCTGTTAGCTCCTCCTCTCGACACCGTCGAGGGTCGGTCTTTTGCAAGCGCCTCTACTAGGCTCGAGGCAGCCCAGCTTAACGAACCGTTAGCATACTGACTGCTGGAGCCGCCATCCGGACTGTACACGACAACATACTGCGCCCGGCAGCGACCATTTGGTACTAGAAACTCCGGCGCTACCCTCATCTGGCGTCCCACATTAGGCATGGAGTATCCACTTTTACGGGCCGTTGGTTCATGGACATGACTGCGATGTGGTCGACCGCGGTGGCATTCACAGCACTAGGCTCGAAAAGCCATTGAAGCCTTAGCGATAACGACGCCCTATTGGGCTTGTTATATAAGCCTCTACGAAAGGCATCATGTACATAATACGTGCGCACCTCAAAATCTTTATCGCCAGTGTGTCCGGCAGAATCGGAATTGGATTGGTTATACCAGAGGATCCTAAATCGGCCAAAATCATTAGCGTGCGCGGTAGAACATGTCGACCGGGCCTAACTCGCGTTAGCATCTGTGGTACTAAGCGACATTCAACTGTGTGCACTGAGTTTTATCATAAAT"/>
                    <sequence id="seq_t9726" taxon="t97" totalcount="4" value="GCTTAACAACCGATGTCCTTCTTGCACCTACCGACATCATACCTCAACAGAAGCGCCTATGCAAGGAACCCGACTCCATCAGACAAGAGGACAGCAAAGTTTCAAAGAATCCGTATGCGCCGCCACAGGCCGGGCGCTTCAGCTTCTAGGCTGCGCGAGCCGAGACGGCTCATCCTCAGGAGCGAACAAATAAATTGGCGTATCAAGGCTGCTATAAGAACTGGATTATGTATCATCTAGTTAGTCGTTTTGTCTAGTCGTGCAACGGACGCCAAGGTTACTCGAGCTTATGCTCCATTAGCTCCTGAGGCTGGCTCAAACGGGGCGGTCTGCGACGCCGCGGTGTATTTAGGTTGACTCTTTCCGAATTAGATATAAGATCGGCAAAATAACACATCCAGACTAGCCGCTGAGGGTATGTCTCCGACACGCGGTTGATGTCTACTGTTCTTAATTAGAGTCCACGTCTCTAACGGCCACGAATAGGAACTGTGATCATTCATTGGTCCCCGAGTTGGGTGTCTTATGAGCCAACTTTATCAATAAGCCGCCTTTTGTCGGAAACTGAATCCTTCGGACTGCGAAAGTTAATGCATGAATCGGCCCCCGGCCTGCCAAAGCAATGCAAGCCGGTGCTGAACATCACACAATTCCGCCCTAAGACCAGCTGTGTTTTACCCGAAGAATCTCGAATACCGTCGCACCGGTCCCTGTCGCTCTAGTAACTAGTGCCGGATCAGGATCCAATTGACTGTTCCCGGACTTAGGATGCTTAAAATAGGTTTGTAGAAGGCGCTCTACGATCAGAATGAGACGAAACAGAAGGTGGGCTAGGTCATCCTTCCATAAAGCCGCGAGAATGCACGGTTAGTAGAATAGTATGGATCAGAGAGGTTTGCCGACGGCCGCAGAGGTTGACGAGTGGTTTGTAAAGGTAGATGCTTATAATATAAGTTCGATCTTCGAAGTAAACTACAGAGCACCGCGTTCCTCACCACGA"/>
                    <sequence id="seq_t9826" taxon="t98" totalcount="4" value="TTTTGGAGATGACGCACATAGTATCGTATCTGCCGGCATGAGCATTCCGCTCGATCGCCCGGTCGCGATTAGGCGAGCATTTACAGCGCACTGCCGAGTGTATTAAATTACGCGTTCCAGATGATGGTGGCGTATTCTCATACGCGGACTCGGGAAAATAGTTAGCGGCGCAATGTTCGGCAATTTGCAAATCCGATCTCCGGCTTACAAAGTTTAAGCGCTGGTTATAGCGATCTGGCAAACCCCAACATGGACCTTCCAGCTTCCGCGTCTACGTTTGTGATCTGCCCATTGCAGACCCCCGACCCGTCCCTGCCTACGGCAGAGCACATACGCACAGAGCCTTTTCGCCGATAGTTGGTAAGGCGATGACTCTGAAAAAGACCGGAGGGAGTGCAGCTAACGCCTATCTTATTCAGTGTGATCGACTCTGGCAATTAGAGATATCGAAGTAGTTCGTGCAAGGGGCATCTCTGAGATTTTTTACAGCAACGACTCATGGATCGTACCGCGGGTCACTCACTAGGACAACAATACCTCTTATAGCACGTGCAGACTGGGACTGAACGAAGTTAGGTACGTATTTCGGAGGGCGCAGCGGAGCCACCGTACGGCCGGGGCGAATCAGTATCGACAACGGCTCTCAACTTTGACGCTCTGGTCATCTATGACACTCACCAACAAGCTCTAACGTACGCGATTATTCGCTAAGGTACGTCGATAACGCAACTTATCCTCGGATCCAAGGAATATTATTACTCCGGGGTTGTTAAAGCGATAATGGAAGCTACCCACATAATTATTAAGCTGCCCAGGTCTTAGTGTTAGAGGTGAGCGGGCGCGGCGTTTGACGCATATTCCAAGAGTACCGCAGTGTGACTTGGGACAGACTATGGCACTCCTTGATATGCGCCTAGAAGTCTTCAGCCACCCTCTCCTGGCGCGCAGCACACATCTTAAGAGGACAGTAGTTACTTCATTATAGGCCTTTATTGACATT"/>
                    <sequence id="seq_t9926" taxon="t99" totalcount="4" value="GAAACCACGTATGTAAGAATCATAATCCACGTAGTGGCGCATACTCAGTTGACGAAGTGCAGCCTCGCCTAGTGACAAGCCGGCGCCCATGCTAGTCTCACCCACAGACGAAAGTATTGGCTTGGCACGTCCGAATGTTGACTCATAAGGCGCTTACGTTTAGCCCAAAGGCATGGGATGAGTGTATGGGGTGGCCTTTCACGGACTTGGCGCCTGGAAGGCGGGAGAGAAGCGGGTCATCGGGGCCCCAGGGAGTAACGCGGAGAACTTATTGGTACGAATAGCGGAGATGCGTATCGATTAATGCAGAAACCATCCAGGAGGTACTTGAACGTAGGTCGGGGTATCGAGTGTCAACGGTATTTTCGCAGTTCGCGGCGCGGATGGGTCAGAAGCACACAATGATTGTATGGGCGGCGGCCTTTCGGGTGACAGGTGTAAATCCACTCTACGAGTAGACCGGTACAGACAAACACGCACGGTCGATGACGCTGATTTGTGAGTGACTCGGTATGCCCTGTCACGACTTGTACACTGCTTGGATTGGACCTGCGTTTGTGTGACCGTTCCGACTAAAACGATGTAACACTCAAGGTTAGCGCGCCCATGCTTTGGGTGATGGACTGGAGTACGGAAGTGACTGGTGAGTCGAATGTGCAGGCTACCCGCCCATGATTTCCCTCAACCTATGTGATCTACTCCTCATGAGTAATCCCTCCTGCACAGCGTATTTTACGTTTGACGTATCTACAACTGTGTAAGGGCAGTTTGGACAACACGCACTAGTCATTCCTTGGCCACTAAAGCCTTGAGAGCCATGGTTGGAACGCTGACAGATTCCACCACAATGCACAGGCACGATAGTCGTGGGCGATCAGGTCGATTTCTGAGTCATCGCTGTACGTGATGTAGAGGGCACCACTAACCTCTGCGGCATGGTGGAGGTGTCAACATTTGTGATGACATTGTTTGCACAATTTTGGTCGGACCATGCCTCCAT"/>
                </data>


    


    


    
<map name="Uniform" >beast.math.distributions.Uniform</map>
<map name="Exponential" >beast.math.distributions.Exponential</map>
<map name="LogNormal" >beast.math.distributions.LogNormalDistributionModel</map>
<map name="Normal" >beast.math.distributions.Normal</map>
<map name="Beta" >beast.math.distributions.Beta</map>
<map name="Gamma" >beast.math.distributions.Gamma</map>
<map name="LaplaceDistribution" >beast.math.distributions.LaplaceDistribution</map>
<map name="prior" >beast.math.distributions.Prior</map>
<map name="InverseGamma" >beast.math.distributions.InverseGamma</map>
<map name="OneOnX" >beast.math.distributions.OneOnX</map>


<run id="mcmc" spec="MCMC" chainLength="20000000">
    <state id="state" storeEvery="5000">
        <tree id="Tree.t:mynexus_tenthx_5" name="stateNode">
            <taxonset id="TaxonSet.mynexus_tenthx_5" spec="TaxonSet">
                <alignment idref="mynexus_tenthx_5"/>
            </taxonset>
        </tree>
        <parameter id="birthRate.t:mynexus_tenthx_5" name="stateNode">1.0</parameter>
    </state>

    <init id="RandomTree.t:mynexus_tenthx_5" spec="beast.evolution.tree.RandomTree" estimate="false" initial="@Tree.t:mynexus_tenthx_5" taxa="@mynexus_tenthx_5">
        <populationModel id="ConstantPopulation0.t:mynexus_tenthx_5" spec="ConstantPopulation">
            <parameter id="randomPopSize.t:mynexus_tenthx_5" name="popSize">1.0</parameter>
        </populationModel>
    </init>

    <distribution id="posterior" spec="util.CompoundDistribution">
        <distribution id="prior" spec="util.CompoundDistribution">
            <distribution id="YuleModel.t:mynexus_tenthx_5" spec="beast.evolution.speciation.YuleModel" birthDiffRate="@birthRate.t:mynexus_tenthx_5" tree="@Tree.t:mynexus_tenthx_5"/>
            <prior id="YuleBirthRatePrior.t:mynexus_tenthx_5" name="distribution" x="@birthRate.t:mynexus_tenthx_5">
                <Uniform id="Uniform.64" name="distr" upper="Infinity"/>
            </prior>
        </distribution>
        <distribution id="likelihood" spec="util.CompoundDistribution" useThreads="true">
            <distribution id="treeLikelihood.mynexus_tenthx_5" spec="ThreadedTreeLikelihood" data="@mynexus_tenthx_5" tree="@Tree.t:mynexus_tenthx_5">
                <siteModel id="SiteModel.s:mynexus_tenthx_5" spec="SiteModel">
                    <parameter id="mutationRate.s:mynexus_tenthx_5" estimate="false" name="mutationRate">1.0</parameter>
                    <parameter id="gammaShape.s:mynexus_tenthx_5" estimate="false" name="shape">1.0</parameter>
                    <parameter id="proportionInvariant.s:mynexus_tenthx_5" estimate="false" lower="0.0" name="proportionInvariant" upper="1.0">0.0</parameter>
                    <substModel id="JC69.s:mynexus_tenthx_5" spec="JukesCantor"/>
                </siteModel>
                <branchRateModel id="StrictClock.c:mynexus_tenthx_5" spec="beast.evolution.branchratemodel.StrictClockModel">
                    <parameter id="clockRate.c:mynexus_tenthx_5" estimate="false" name="clock.rate">0.03</parameter>
                </branchRateModel>
            </distribution>
        </distribution>
        <distribution id="fossilCalibrations" spec="util.CompoundDistribution"/>
    </distribution>

    <operator id="YuleBirthRateScaler.t:mynexus_tenthx_5" spec="ScaleOperator" parameter="@birthRate.t:mynexus_tenthx_5" scaleFactor="0.75" weight="3.0"/>

    <operator id="YuleModelTreeScaler.t:mynexus_tenthx_5" spec="ScaleOperator" scaleFactor="0.5" tree="@Tree.t:mynexus_tenthx_5" weight="3.0"/>

    <operator id="YuleModelTreeRootScaler.t:mynexus_tenthx_5" spec="ScaleOperator" rootOnly="true" scaleFactor="0.5" tree="@Tree.t:mynexus_tenthx_5" weight="3.0"/>

    <operator id="YuleModelUniformOperator.t:mynexus_tenthx_5" spec="Uniform" tree="@Tree.t:mynexus_tenthx_5" weight="30.0"/>

    <operator id="YuleModelSubtreeSlide.t:mynexus_tenthx_5" spec="SubtreeSlide" tree="@Tree.t:mynexus_tenthx_5" weight="15.0"/>

    <operator id="YuleModelNarrow.t:mynexus_tenthx_5" spec="Exchange" tree="@Tree.t:mynexus_tenthx_5" weight="15.0"/>

    <operator id="YuleModelWide.t:mynexus_tenthx_5" spec="Exchange" isNarrow="false" tree="@Tree.t:mynexus_tenthx_5" weight="3.0"/>

    <operator id="YuleModelWilsonBalding.t:mynexus_tenthx_5" spec="WilsonBalding" tree="@Tree.t:mynexus_tenthx_5" weight="3.0"/>

    <logger id="tracelog" fileName="mynexus_tenthx_5.log" logEvery="1000" model="@posterior" sanitiseHeaders="true" sort="smart">
        <log idref="posterior"/>
        <log idref="likelihood"/>
        <log idref="prior"/>
        <log idref="treeLikelihood.mynexus_tenthx_5"/>
        <log id="TreeHeight.t:mynexus_tenthx_5" spec="beast.evolution.tree.TreeHeightLogger" tree="@Tree.t:mynexus_tenthx_5"/>
        <log idref="YuleModel.t:mynexus_tenthx_5"/>
        <log idref="birthRate.t:mynexus_tenthx_5"/>
    </logger>

    <logger id="screenlog" logEvery="1000">
        <log idref="posterior"/>
        <log idref="likelihood"/>
        <log idref="prior"/>
    </logger>

    <logger id="treelog.t:mynexus_tenthx_5" fileName="$(tree).trees" logEvery="1000" mode="tree">
        <log id="TreeWithMetaDataLogger.t:mynexus_tenthx_5" spec="beast.evolution.tree.TreeWithMetaDataLogger" tree="@Tree.t:mynexus_tenthx_5"/>
    </logger>

</run>

</beast>
