# Supplementary material for: Survival and selection biases in early animal evolution and a source of systematic overestimation in molecular clocks
Source: Interface Focus. 2020 Jun 12;10(4):20190110. doi: 10.1098/rsfs.2019.0110 (PMC7333906; doi:10.1098/rsfs.2019.0110)
Supplement: Data and analysis code [file rsfs20190110supp1.zip › BuddMann_IF_SI/VaryingDataSize/VaryingDataSize.tree]

(((((((t123:25.32345646,t54:25.32345646):4.896195424,(t197:9.30781145,(t102:7.463165299,t43:7.463165299):1.844646151):20.91184043):30.39083466,(t175:29.99482954,(t72:20.0980259,t146:20.0980259):9.896803645):30.615657):15.57859256,(((t11:5.951248359,t120:5.951248359):7.776374968,t49:13.72762333):40.71482309,((t188:15.10833709,t112:15.10833709):12.69512159,t10:27.80345869):26.63898774):21.74663268):16.54375109,((((t181:16.47324427,t172:16.47324427):5.98641513,((t145:12.18129558,t119:12.18129558):9.023008682,(t28:6.146798781,t134:6.146798781):15.05750548):1.255355134):25.76469044,(t128:5.662371694,t182:5.662371694):42.56197814):3.370435935,t167:51.59478577):41.13804442):3.695799456,((((((((t68:2.014556775,t2:2.014556775):7.356604023,(t40:7.174869674,t140:7.174869674):2.196291124):5.343185128,t133:14.71434593):1.684691353,(t92:11.39156646,t125:11.39156646):5.007470819):47.37568038,(t183:63.30402688,(((t98:31.03701083,t161:31.03701083):3.6674695,((t103:21.48900417,(t14:17.01077178,(t173:9.820903675,t31:9.820903675):7.189868108):4.478232391):7.678786138,(t135:0.6147784504,t15:0.6147784504):28.55301186):5.536690021):7.122566023,(t184:28.2864504,(t4:10.17536685,t149:10.17536685):18.11108355):13.54059595):21.47698053):0.4706907715):8.31429489,(t127:36.81144878,t137:36.81144878):35.27756376):7.401391445,((((t96:29.90523612,(t1:21.25844172,t196:21.25844172):8.646794399):19.05259122,((t8:20.07616743,t126:20.07616743):2.6565137,t75:22.73268113):26.22514621):8.139709447,((t13:18.94147208,t39:18.94147208):24.12262874,t80:43.06410082):14.03343597):12.17315915,((((t65:3.499519039,t108:3.499519039):12.38786364,t150:15.88738268):33.70280923,(t64:46.32359783,(t79:44.99150588,(t154:35.65564781,t160:35.65564781):9.335858076):1.332091944):3.266594082):19.34550288,(t153:68.30988654,t162:68.30988654):0.62580825):0.3350011478):10.21970805):3.255981906,(t117:68.81591439,(t158:7.239296703,t109:7.239296703):61.57661769):13.9304715):13.68224376):3.571370347,((((t19:8.025148829,(t46:7.246727694,(t105:1.61869363,t57:1.61869363):5.628034064):0.7784211352):68.98944481,(t192:62.07192545,(((((t115:10.22233639,t155:10.22233639):31.03258439,((t104:28.84668825,t3:28.84668825):10.21680752,t85:39.06349578):2.191425003):0.6533689308,((t95:38.86151748,(t30:38.64326924,t91:38.64326924):0.2182482428):2.177571698,(t176:22.9612984,(t107:21.86419155,t60:21.86419155):1.097106844):18.07779078):0.8692005311):0.4413132959,t189:42.34960301):9.858277352,(t26:22.5777452,t156:22.5777452):29.63013516):9.864045088):14.94266819):13.19420314,(((t200:12.21156792,(t76:8.62628216,(t55:7.3450876,t186:7.3450876):1.281194559):3.585285765):19.96745783,(((t191:3.087120153,t42:3.087120153):0.199059102,t90:3.286179255):2.474243274,t129:5.76042253):26.41860322):57.51802106,((((t12:41.66091682,((t163:21.36749406,(t47:14.02155429,t59:14.02155429):7.345939771):1.473808984,(t116:13.13437058,t100:13.13437058):9.706932471):18.81961377):1.106129877,(t187:36.62293524,t33:36.62293524):6.144111452):35.87852914,(t132:11.23454382,t37:11.23454382):67.41103202):2.029103984,(t199:70.42853065,(((t5:45.26252769,(((t185:1.2258763,t17:1.2258763):5.375550847,t131:6.601427147):28.09468777,t151:34.69611491):10.56641277):2.78271506,t18:48.04524275):12.69583494,((t61:3.181479857,t195:3.181479857):17.19258036,(t16:19.96967469,t24:19.96967469):0.404385533):40.36701747):9.687452963):10.24614917):9.022366983):0.511749975):5.16070045,((((t7:2.873697739,t6:2.873697739):42.166656,(t41:5.755878171,t159:5.755878171):39.28447557):34.28798384,(((((((t152:16.64508564,t121:16.64508564):2.70288051,(t148:11.122504,(t34:10.43356248,(t67:8.166053469,t45:8.166053469):2.267509012):0.6889415204):8.225462145):3.099504838,t166:22.44747098):7.437208813,(t53:9.022333021,t177:9.022333021):20.86234678):31.91067635,(((t20:0.6941451446,t36:0.6941451446):38.34162555,(t179:15.80028578,(t113:13.72361723,t27:13.72361723):2.076668545):23.23548492):15.94230275,((t99:11.59930636,t73:11.59930636):34.60146592,(t83:4.792837974,t198:4.792837974):41.40793431):8.777301161):6.817282708):6.238632214,((((t84:39.38297255,((t136:22.54848586,t77:22.54848586):8.925505987,t51:31.47399185):7.9089807):5.841096659,((t38:5.387380071,t87:5.387380071):1.177818534,t169:6.565198605):38.6588706):2.393394938,((t66:18.32972446,t190:18.32972446):14.50145901,((t142:10.45783603,t58:10.45783603):18.27462959,(t93:21.19764621,(t164:8.131716727,t143:8.131716727):13.06592948):7.534819416):4.098717853):14.78628067):19.36735054,((t122:27.17099501,t144:27.17099501):5.413179079,(((t78:10.99858945,t81:10.99858945):4.654898504,t23:15.65348795):0.3999314431,((t157:9.860220763,t124:9.860220763):0.2846089329,t174:10.1448297):5.908589697):16.53075469):34.40064059):1.049173687):7.338845068,((((t32:41.01665255,t89:41.01665255):5.845447761,(((t97:1.075966707,t101:1.075966707):43.95471592,(t9:24.07075955,t56:24.07075955):20.95992307):0.5316563553,t82:45.56233898):1.299761329):16.72254232,(((((t178:4.794671529,t110:4.794671529):7.519766678,t44:12.31443821):22.23642486,t165:34.55086306):1.307759794,t114:35.85862286):18.79291409,t88:54.65153695):8.933105681):7.841279986,((((t194:13.84233436,t48:13.84233436):10.90011907,t71:24.74245342):22.60165726,(t50:35.84228014,(t138:34.01652541,t171:34.01652541):1.825754728):11.50183055):3.237399184,((t22:12.87974651,t21:12.87974651):37.55305988,(t130:22.41952984,(t35:7.06150756,t147:7.06150756):15.35802228):28.01327655):0.1487034739):20.84441275):3.946910818):3.955504148):13.49696152,((((t106:20.96215324,t141:20.96215324):1.584900012,t52:22.54705325):50.05486225,(((((t29:3.485682581,t170:3.485682581):7.671967798,t25:11.15765038):0.8386579301,t86:11.99630831):21.51034444,t180:33.50665275):14.73006842,(t62:6.230209121,t168:6.230209121):42.00651205):24.36519433):3.675688124,(((t63:41.24522328,(t111:22.13915447,t193:22.13915447):19.10606881):13.8968203,t70:55.14204358):5.681708038,(t69:58.2301461,((t118:42.6604487,t74:42.6604487):5.656390037,(t94:4.557844269,t139:4.557844269):43.75899447):9.913307363):2.593605517):15.45385201):16.54769547):2.544198129):4.630502768):0;
