# Supplementary material for: Survival and selection biases in early animal evolution and a source of systematic overestimation in molecular clocks
Source: Interface Focus. 2020 Jun 12;10(4):20190110. doi: 10.1098/rsfs.2019.0110 (PMC7333906; doi:10.1098/rsfs.2019.0110)
Supplement: Data and analysis code [file rsfs20190110supp1.zip › BuddMann_IF_SI/VaryingDataSize/XMLFILES/10x_1000.xml]

<?xml version="1.0" encoding="UTF-8" standalone="no"?><beast beautitemplate='Standard' beautistatus='' namespace="beast.core:beast.evolution.alignment:beast.evolution.tree.coalescent:beast.core.util:beast.evolution.nuc:beast.evolution.operators:beast.evolution.sitemodel:beast.evolution.substitutionmodel:beast.evolution.likelihood" required="BEAST v2.5.2" version="2.5">


    <data id="1000traits" name="alignment">
                    <sequence id="seq_t1100" taxon="t1" totalcount="4" value="AGGTTGTCACGATCCAGCCGCGGACGCGCCGCATAGGTCAGAAGACACTTAATCTGGTAACGCTTCTAAATGGGTGTGTGTGTAGACTAATACTACAAGGTGTCAAAATTACTCTACCTCCTACACACCTTTACTACACTTAAACGTCCCCGGTCTGTACCGGCGCTACTCGTATATTCCTCGTCCTAGTGGTGTTAGCTGGTGTCTCAATCCCCTTAATATAATTCTTTTGGGCGGAGTCCCACTCGAAAGAACAAATGAGAATAAATAAACTTACTTGCAACGTGTGCCTCTTTAGGGGTCGTGCAGGAGTACGGCAGGGCCGATCGCCGACCGACCCGCCCTGGCCAGATACTTTGTGAGAATGCCGAAGTTCTGGGAGTTCATAAAGTAGTAGTGAATACTCGTTTAGGCCATGCTGGCTAGTGATCCTGAACACCCGTTTCTCTCGCAGACGGCCTTGTAACCTGCCGGATGATCTCTGCGCGTTCTGAAATGGATCAGATAGTAGAAGAGGATCAGGTCTAAAGCGAATAGTAACCACACCATGGACTCATTGCTTTTGTCCCAACTTGTTTGCGCTACGAAACGAGCAGCCGTGTCTACCTAGCCATTGTGTAGTGTCGAGTGTATAGCTCAAGCTAGTGCGTGGTAATACCGCATATGCCATTTTGCATTAAACAAACTCTATATCAGTACAACCGACTGATTAATACACACGTGTGATCACATCTTACATTTGCGCTAAGTGCTCGGGCACGGATAACTATTCTCCACAAAGCAAAAAGTAGTCGGCTTAGATGCAACCCTAACCCCGTGAATCTCCCTGTAGGGAGACCGCACCTATTAGACAGGGTAGAGTAGGGACATCTTGACCGCTCCCGAACTGGATCCCGTTTCTCCGTAACCGTTGGGGGAAGGTCGGGAGATTAGTCGTCACTACTGGTTGTCACCAGCCCTTAATGTTATGATTCACATACAAACACCCCATAACGAGCCG"/>
                    <sequence id="seq_t1010" taxon="t10" totalcount="4" value="TGACAAACCCCAGAGTCTGCACATACTTGAGGCCATAAAGTAGCTTATGCCCCACGCACCCGCCCACATCACAAAGTAGACAGCTGTCATTTGACTGGGTGAGAGCTGACCCCAGTCGGATCACCTTCCCGACTGAGGGGTCATCTGAGTCGTGGGTCCCACTGACGTCTGGTGAGACTGCTGTTATAATGGCTCGTTAAAAGACCTTAGATCTACCCGAAAGGATTTATCTGAAGGAAAGCCGACTTCTCGAAGTTACGATCACATTCCCTCGTGGTGAAGACCAGATGGCGGACGCGGAACTAGCCGGACCAATGGTACTGTCGAGGTCGTCCAGGGTGTTTGGGACATTATATATGCGGAGCCTTCACCTGATAATCAGCAAGGTCTTCGGGCTTTTTAAGATAACCGCGTTTTACAAGTTGCGCCGGCTCCCGAAAATACCATTGATAGGTAACTAGAGGCCTAACATTCCATAATGTACTCGAAAGATCTTGTCGCAGCATAAGAGGCAGCCGACTTTGTGACGGTTGGACCTTTCTGCAGCTGATAGCTACTTTCCGGTTTCATGTCACAACAACATGTAAAGATGGATCGATCCGGCTTGATGGGTTAGTGGTGTCCTATTCGACAAAGGGATACGTCTTGTAGCATAAAATAAACCGTCGTTACAAAACCTGTCCTGCAGAGATAATAGAGCATTTTGTAGTGAAACTACAAGCAAAGCGACAGGCCACCTTATCAATGAGGTCTGGCACACGTCATCACATCCCTTAGATGAACATCAATCGAGCCCGGTCGACGATCTGTCATTTAAATGAAGGTGTGGGCCCACCTGTACATCGGACTCTAAATCGAAGTACTGTCCACCGTATGTGATATGACCTCCACTGCCCAACAGATCGACCCTCATTTGTAATGCATTCTACATCGAGCTGAGTGGATTCGATCTGGAGAGCACTAGGCTAATTGGAGTCCGAGCTCCTTAAGATACACCGCA"/>
                    <sequence id="seq_t1001" taxon="t100" totalcount="4" value="TTGGGCGTAACTCACGGCCTTGACTCACTGCGACGAGATGAGTCTTCTAAACATTCTCGGGCTAACGCTTAGGCCTATTAAATCGTGCTTGGCACTGAGAGGAGTGTGAATTCCCTTCGTTCAGCATTGAGTGCACAATGCGCTAGCGGGTGAGTTCACTCACACCACCGTTAGCTTAATCCCTATATTGCAGGGGGTTCCAATCACTGTACTACGCCATGAATCGACGATATGTAGCGACCTCAGTGACCCTATACTTGCCCCGGCCACATCGCCTATATTTCAGTTCCTGACATGGCTAATCACACGCACGGCAGACTATTGTTTACCGCCTTTGCCGTCAAGCGAGAGCGCGTTGGAATACTTTGGATGTTGTTAGAGTTGTCAGATAACACCTGCACTCCTCTAATCGGGTTGCAAGATGTTTACTGAAGATTGTGAGTCGGGCGCACAAGGAACAACTAGTTAGCTCGGGACCGATAGTATTTGTATGCTTTCCAACTGTCACTGTAAAGAACGTTAGCGTAGCCTACTGCGGGCTGGCTTCGGCTAGCCGGCCCTTGTGATCTACCCTGTCGGTACTACTTTCGAAATTCCACGGGCACTGAGAGGATAGGTCCACAGTTTGAGGCGGTCGTTCGACCGGCAATACCGGCGACCGCAAGCACTGTGGCCCCCTCACAAGACCTACTGCCCCGCGAGGACAACAGCTCACCGTCGCACGACCGTTCCAATGGCTATACAAGCCAATCTGACGATCGCCACCTTAGATTAATGCTCATTACATCCGGTGGAGGACGAGGTTGGTATAACCTCTAGAAAGCCCGCGACAAGGTCGAGTTTTGGAAACCTTAATACAGCACCGACTAAGAAACGGTCGGCGCGGACCACGAAACGTCACTGGAGTATTGAGGACTAGAAGGCGAGACACGGATCCCCTGCGACAAGGTTTTTTGGTCACCTATAACAAAGCTAAGCAGTGAATACAACACACGCATGG"/>
                    <sequence id="seq_t1011" taxon="t101" totalcount="4" value="TGTGTTACCTGACGTAGGAGTTAAGGCAAGGTACTATGCGGCCTCATTCCTCTACGAAGGTGCGAGGAAAGACCGTGTGGTTCGACTATCTACGACCAATGAGGGCGACAATGAAAGCAGTGTCGAATAGCGTATCAAGCCTGTAATGGTCGACCCAAACTATCCATGTCACGGCAGCTCATTGCCGCGGGGTGTCCTTCCATTGAGAATACCGGCGGGGTAGGGTTTACACTGAAGAGCTGCCTGAGACAGTTTTGTATTCCGGGCAAACGCCGCGTGGAGGTTTCGAGCTTCCCATCGGTCTGTAGATTACAAAAAGATCGGTGGAACCCTCGACGATCAGTCTAATACCCTAGGCATACCAGAAGCTATATCTTCATACGATAGTAGCTATGCTCCAAGCGTTGCCTACCCGTGTCCCAATTGCGCGTACTGCAACTTTCAACCCGCCCTAACGAGAGAAGGACCGCAGTCAGGAAGCCCATTAGTCGCCATGCAGTTCAATGGCAGGCCCACACCGTTAGTGTTGGCTATGCAGTAAGCACAGCTAACTGCTTCCCACTGCTATGCGCAACGGAAGGCACGTGGCGTTGGGGCTTCCGGGGGTGATTTTAGAGACCGTGTCACAAAGCGCACTTTATGGCTTAGCAACGACCCAGGGATTGGGGGACACCGTGAAACAAACGGCTTGATTTCGCGGAATAGACCGGGAGTAGTTATCCATCTACACTATTGCTCGAAACGCGCAATGGAAATTTGCAGCAGCCATCGGGCTGGCGCTATAATTTCCCTAGGTTGTTGCCCCCGTCTACGCATGCTCTCTTCTATTCACTAGGGCACCATTGCGCCGTAAACCGGAGTTATTGGTTGTAATTGCCTGTACACCCGCGTCGCGCCCGTAACACACGGCTCGCGACCCCGAAGGAGAGCTTGTTTGGGCGGGCACTCTAGTCAGCGAGTGCTACATGGAGCATGGTTGGAGACTAGTGGGCCCTGCTTC"/>
                    <sequence id="seq_t1021" taxon="t102" totalcount="4" value="CCAACTAGGAATGCCACCGTCTTACCTTTCTGGACGTTTTCTGTATGCCCCATGGTTACATGGGTGGAGCGGGTAGCTAGGGTATCCGTTGATAGGCAGCCAGCGCCTGGATTGACGGGACTTTGAGCGCCGCTACATTCAAGCGAAGGTAGAGCCGTGTTGGAGAGGCCATTAGGAGTTTATTCTATCGGATTTATAGCGACTGGCGCCTTTAGCTTTGTGGATTCGCTGCGGCGAGATTCAATCTGTGTAGATTTACCATGTGAGGATATCTGTCCGAATTATGCCGTGTGCTCCAAAAAGTAACACGGATAAGCCGGCGTGGCGTGACGATTCTCAAAGCAATATGACTCTTCGTGTAGCGTAGAAAGTTTGGACCAGCCCAGTCAACGAGAACTTCACGAGTAATTGATACCTCGCGCGTCGCCATGAACATGCTTTTGAGTCGGTATCGGCTCATGAACAACTGTCTCGCTTGGGCGCATCTTGTACACGCAGCAATACGAATGGTAGTCTTTCGTAATAAGTTAGGTGTCTGACAAGCATAGATGTCACTCAGACTGGAAGTGTTACCTGTACCCGGTGTTAATCTAGACCCAGTGCTTCTGGAAATCATCGGCCTACAAAAATACTCAGAGCCCCGCATACGGACGTAGCAAATAATTGGAGGCAGCCCCAGTTCTCCGGAACGGACTAATTTTCAATTCATGCACTTCTAAACTAGTTAGAATACGACACAGCTGCCTCGGTGACGTGGGTGTTCTCCCAGCTCGGCCCATGGTTAGACGGTACTCTCCACCATATTATTCGTGGATTGTTGAATCGCCGGCCTTACGGCATGCCATTGTTCTCGTTTCGTTACAACTTCTCTAAATTCCTTATATGCGGCACCCACGTTTAGCTTATATAGAAATCAACTAAAACTATCAAAATGGATAAGCACACAGGGACTCATCGCGAGGTAGACTCCCATCGCTTTGTTAACTGTTCCCGTGGCCTA"/>
                    <sequence id="seq_t1031" taxon="t103" totalcount="4" value="AACCCGTGGGCCTTTCATTGCAAAAAATTTATAGAGCAGGAAATACTACCCGACCCCCGCTGTCTCCCCCTGGCACGCGAGGGTTTGTACCACCGTCGTTATCTAATCCATACGTAAATAGGTCGCCCTAACGTATAATCATGCGCCTCACTTTAGCGGTATTTTTACGACTCGGCGGACCGCCGGCTTTCGGGTCAATTTTAGTTTCATCTCGCTGTACGCGAGATTCAAGTGCGCAAATTCGTATGTAAGGATTCGCAACAGCGACTTCCCAAGGAATAAGGGCACGTATCTCTTTAACGACAATGGAAATACGATTCGGCTCTGCCCGCGGACCTACCAAGTATTAATGGCTCGCGTGAAACACATCATAGGGAAAGTACCGATGCCTGATACTGGCCTCGTCGTCCCCTGCCAAGGTGTGTTATACGGTAAGCCTGATTTAAAACACTGGTTTGGCGCGGAGCCCTCTTAAGATACCGCTTTCGAAGATGCAATATGACTAAGCAAGTCGGGATTAGTTATGATCATATGGACGGTTAGTCGAGGGCGCTATGCATTTCCGTCAGGGAATCTTTGTATGTTCCGGTGCCTCGGCAATAGAGATTTATAGGCGAGAACCGATTAGCTGACACGCGAGAACCTCCAATATGAGCCATATCGAAATCCCCGGCCACATAGTATCTAGGGGAGCTGGCACCTGTTATTCCGCTGTAAAGAGTTGGACGGGGAACAAGTAGCGCATAATTTCCAGACGTGTTGTCAGACGAATACTAGTATCGCGTTCGTCACGATCAAGCGGTGGCGTTTAACCTGGTATTACAGTTGAAGCGCTTAAGCAAGCTGCATTATTACGGTCCAGATACTATAGGTACCCGACACAATGTACCCTAGAAGCCTCAGTCGATCTTGATCGGGCGAATGCGTCAGTACGCGGGCACCTCGGCGAGCGGTGATGCCCCGCGTGGTCCGTTTTTACGCCCTGTATATCCCTGGTGAC"/>
                    <sequence id="seq_t1041" taxon="t104" totalcount="4" value="CTAATCACAGGACTCATGGTTTGTCGAGCCAACGGGTGATGCGCCGGGGATGTATCGTTCCGTTGGCGGAATGGGCAGTGGCAGTGTAGGATCCGTCTTTCCGGACCTGACGGTATCGAGCTTAGGGTCTCTTCGCTGAGTATTTCGAACCGTGCTTGCTTCCCGCGCAAGCAGCCTAATGAAGGGATTTGTGTGGCATAGTAACAGCAGTCCCCCGAGTAACTAAAGTTAACCTACGATGAGCTTGTTCCTCCTGTGGAAATTTGGTAAATTCAGCTCGACGCAACCCAAATTCGCTACGCACTGAGTTATAGCGTTCATTAAAGGAAGCACCATTTAGGCGACGGATACCCGTCAGAGCCGCAGGTTTCCCTAGAACTGGTCACTATAGCTCCGACCACCAAGGTCGTGTGGACTTTCGCCGCGACGAACTGATCACGCAATCGGTACGGACTCACTAACCAAAAGACCTTAAAATTGTTCAGATGATAACCAGGATACATTCGATGGCTCAGTAGGTTCTGGATTGAAACGCACAAAGCTTGATCTCCACATCCTGTGCGAACTCAGTTTTTTAACACGCAGCCTGAGGATTTGTGCAAAGGTCCTCCCTTGACCCTATAAACGCCACTGTAGTGCAATCGGTGCGCTGGACGCTGCTTCATAAAAAGCTCAGAATTGTAACTCACGGGGCGTCTCTGGGGGGGAGGGGTGACCGCAGGGGGATTTACACTGGAGCACGACATTTACCATCCCCACCCAGGTTGCTTATGGCATTATCCGGAACTGCCTAACATCGACTGGAATCCGCAGCATGCTGTCTAAATTCATTTGGCTAGTCTTCGGAAGGCTATACTTCAAGAAATATAGTCATAGCGCCTATTTCATCCCCGTACCCTCGGCAGACGATGTGTATCCCCCTTGAGAAGAGTCGCCTTCCCCGGGCACGGCTCTATACTTCCCTCTAGATTTAAAACACTTGTGACTTTTGGCGTACTAT"/>
                    <sequence id="seq_t1051" taxon="t105" totalcount="4" value="TGGTCTGAGTCATCGAATCCTCAATATTTGTGGCAAGCGGTGCAACGTGATGCCATGGTGAGTTAAAGAGAGCACCTAGGAAGGTCGGCGACAAAATTAATGGGACTCGTACCTGATATAAGTGTACAGCCGCTGCTCGCTAGTGCAGTCGTCCCTTGTTGGCGGACCGCGTGACCTGTTTATAGTAGTGTGATGGCTCGTTCTCCATGGGGGACGGGTACCGATACGGCGGCTCAGGCATTTACTGGGAGCCTTGTGGCCCCTTAATTTCGCGACGAGGACACCGTTTACCTTTAAATGCCAAATTTCCTCGTTTTAGCCGCCTGCGGTATAGATGCCCCTGTAGATTATCACGAGGACTTTGTTTACCAGCCTTATTCCGTGATCCTAAGCCGGCAAAATTCTTATTCACTTAGCTGAATGTGTCCAACGAATTTCCTGAATATTCCATAGCTTAGGGCAGTTATATGCGGGTTAGTACCACCAGATACCGCATCCTCCCCCGGTGCGTACTGTAACAATTGCCCTGGGGGTGTTGAGGGACTCCTAATGACAAACATCTCATAGGGTCCCAGAGACGAGTCTGTGTACCCTCTGCCTTGCCTTAATGCCGGGCCGCGGAAAGACTGGCCCCGTAGTCTGGCAAAGCTATGCGTACCAATCCTCTCAAGGAGTATGTTATCAGGTGGTGACGCGAGAAGGGACAATAGACCCTAACAGGGATTGCAATACTGCTCACACGAGTCTGTTCATATAACACGCCTTAGGGCTTAGCAAGCCGCAGGATAGAACCCGTCTGTAATCTGCCGTGGTCAGCTTCACCTCGGGTGTTTACGTGATGTGTTGAAGAAGTCCCACGTTCTGGCTTCTTGCGGCAGGAGCGCCCCCGATAACTGCGCTGCTCTCACCCTCCTACGCACACTAGCTTCTTCTAGAATCACGTTGTTAGCACCTCGACCAACAGGCACGTACTATAGGGCCCAGGAGGTGCGCCAAGAAA"/>
                    <sequence id="seq_t1061" taxon="t106" totalcount="4" value="GGAGTCTTGTGCCACATATCGGCTGAGGAACGGAGCGGTGGTGTGTCGAGTGGACTACATACGCACTCGACGGCTCTACGCGCCACAACTCTCCTGCTGTGCCATTGATGGGAGCGCCTGCTTGATCCCTGCGCTTGTTCGTCGCTTTGCTGTGCGGTTACGTTCGCAGAAGAGTGTCACCAAAATCATTTGGCAGCCTCAGACTTGCGTGAACGCAAGACCCGCCCGAACGGCGCATTCACCAGAGATAAAGGAACAGTTAGCCTTTATGGACTCTATAGCGTTGCGGGCCTTCGAGCCTTCCTCGCTCCGGGGCGCACTCCCGCACGTATTTGCTCAGTAGGCTTTTTCGAGCTTAATGCGCAGGGGCAACGCCGCTCTCCAGGTGTCCCAAAGGTTCAAGGTGTGAACTCTTATAAATGGCTCCGGTACAAGGTAGCGGGCCATGCAAAACTTCGCCATGGACTCCAATTCCGCCTAGCGCTTGAATCGATCATGGTACACTAGAAGTCGTATGCCTGTCGCCTGGTCGCTTTACGCGCTGCTACTCCTTATAACCGGTAACCTTTAGAGCAGATGCAATTGAGAGTCGATCAGTCTCTGTTGGGATTGATGGGTATTTCCACGAACGCCGGCTTGATACTCGGAAGGACAGCGCTTACCCAGTAAAATGGACATTGTGCGCATAGGCCGGCCGGTACCGCGACTAATTGTTACCGCTAGTGACCTTTCTGTGTTTAGGGACTCCATTAGATGTTCCCGTGCACAGGTATGAAATCCGACGACGACCTCTTCCTATTCCCTCTGGCGCCATGTTAATAGGACAATGATTTAGTAACTGGTGGATCGTTATGTGTGTACGTAGCATTTAATTAGTGCAAGTGACCAGTCCTGGTGGGGAAGAACACTACAGCCACGGCACGAAATCAGCACCAATGAGCATTCCTAGCGGATTGTCTATGTTATGTAAGATATTACGGCTCTTCAGACGTAACGCCCA"/>
                    <sequence id="seq_t1071" taxon="t107" totalcount="4" value="CGGTATCTTGTCAGTCCACCAAAGCTTGGTCGTGCGTGCGAGAGACCATGACTGTAGTGAAAGTCTCACTCTAAGAGCATAGGTCTCCGATCACGCGGGGCTAACGCCCTGACGGTAGCCTGCGATTGTATAACGGATGCAGGCTTTTCCCATCCGTCCATTAAGCGGTCACAAAAGCGCCCACGAACCGATCTACCATAGATATGCGTTCAGTACGCGCTAGATATGTTCGCCGTTGAGGTTAAAGCCTTCGATAGGGGGCCCTAGACGTCCATGACTGCTGATCTATTTATTCGCCGGGGTGTTCATTCACCTGCAGGTGTAATCAACACCGATTAAAACCCAACCACACAGCGGAAAAAGCTGGCGTATGGGCTGTACCAGTTTCCTCCTTAGTTTCCTCCAACCCGGTCGACCCGCCCGATGCCTAGGTCTGGCACAAGAAATTAAGGAATAAGCACAAAGTTTCTCGAGAATCTACGTGAGCCCTATGGGGCTTAGATCCCTCATGCACAGAATTAAAAGGGCTAACTATATTCGATCTGGCCAGTTTCAACCGGGGGGAACGGCGCACCCTGCCCCAAAATTATGTGTGCGTTCTGGGACGCGGGCCGACCACCGCCACTGATTTTATTAACAGTAGCACAAGTACAACTTCGCGCAAGGGCTATGAAAAGCGAGGGAGTTGGCATAACGTTTAGAACTAGTTGCCTTTCCCGTGTCCAACATTTTCCAGGCCCATACGATGACGCCGACGAGCCCGGGATCAGATGGTCATGTCGAGCTGCTCCAAGCTACACCGCCATGAGGCTCCCTTCGCGGAGGTAGACAATGACCATAGAATCTACCGAGAGTCGCGCCCCATCCATTCACGCTACGGCACGATACGTTTCACTCGAGTGTTAGGAGACGACTCTTTTCGCTGACAGACTTCCGAACACTAGACAATATAACTGGTTAAATTTACTGTGGTTACCTGAAACGCGTTCAGATAAACGAG"/>
                    <sequence id="seq_t1081" taxon="t108" totalcount="4" value="CATGGCCGTAAAATGTTGACAGTCTTCTTAGCGTACTCCCACAAAGTTTCCGTACGACAAAGTTTCAACTTAAGAACCTACTACGCAATCACACGAAAACCTTCCTTTCCCTTTCAATTACGACTACGTCTTCGAAGAAGCATTCATTCTACTTTCCGTCAGCTGTAAATTCTGTGCAGTTCGCGCCCGAGGACACGCGACCCCAGAGCGAGACTAGTCATTCTAAAAGTTCAGCGTCGCAGTGCCAACAATGAAGTGGTCTTAACGTCTACGGTCACGAGCCTGCAACCGGTCTTACAACCTGGACAAGTGCTTGCCCGGGGGCTTGTGACGCTGTGACACACCTTAATCAACGTCGCTTGTTCTGTCCTTACTACCGGCATCTATTTCAGTTCGGGGAAGGGGCGACATAGGTGCATGACAAGAGTAAATAACTTTGAGCCTGCGCACCTTGGGACAACCGCGAAACAATCGCAAGATGAGGTGCTCGAGCCCATGCAGCACTAGGCCACACGGACGTTGCTAGCTGATGAGTGGACTCTTGGGTCCAGCCCTCTGGCTTACGATGCGCCATCGAGGGGAGAAGCTAGTCGATACCCGTGCACTCATTGTTACTAAAACCTACGCGACTGTCCCTCGTAGGGATCAGCCCCTGCGAGATACGCGTGCCAGTCCGGTCCGTTGATAGCTCATAACGCAGACTAAAGACGCTAAAGAGGTCGTCTATCAGAGCCCGGCGCTTCCAGTCAGCAGCCGTTCGGTAGGATGAAGCTGACGCGTTTGTTAGGAACAGGGTCCCCTAATATGTTGTGCGTGCTAATACTCCAGCCGAGTCAATCGGCCTGCAGCTGTTTCAATTTGCCATTGGGACCGAGGACAGCTACTTTTGAACGAGATTATCTGATCCGACCTATCACCATCGCACCCGGAGTAACTCGGAAATCTGACCATGTTGGTATGAGCTGTAATTAAAATCGGCCAAAGATACGATAGAAGACCC"/>
                    <sequence id="seq_t1091" taxon="t109" totalcount="4" value="GGAGGTTCCGTACTGTGTTTGTCCACTAGCCCTTTACAGCCCGTTTCGGCGCTCAACCAGCCGTTATGGCTTAATCCTAGCAGCAAATTTTTCTTCAATGGACCACGACCTCATTATATAATCCACAGGCACCCGAGAGTCATACGCAGCTGCAGAGGGTAAGCCTAGGGAAGCAGCGGAGATCACAGCATTCCAGCGCAAGACACAGTGCGCGTCGCCTGGGCGGCCGGGGCGTGTTGGAAAATGTGAGTAAGGCAGGTATGCCGTCGAGACACTAGTTCCGTTCCTGCGGGATATTGAAGAATCAACCTCTAGGGAGAGTTAAAGTTAGAAGTACGTAAGGTCGACTATGCGTATGAGCCCGTCATCTCACACTTACGTGCGGCATGCTCCGTTCGTATCAACTCCCAGTAGCCCCGTTCTGTTCTGCCGTGTCTGAAAGACTCACGAAAGTATCCGTATGCACATAGGGTATGCCCAGCTATTACCGGCCTTCGATTGCTACGGGTTCCGATTTATTTAATTGCCGTGACGGACAAGCCCATATCATAGACAACACAACCAGAGTTTGATCGTAGTAATCGTCGTGGCGAGCGTTGTGATCAAGCGTCAAGGTACCCTACGTCACCTCTAGCCGTTAACTTTACTATCGTACTCGTTCCCGTGACCCCACCCCACATCTATACGCAGTACAACTGACCGTGTGTATCTGAAAGCTTGAGAGTAGGACTCGAATTCGTCGTCTCTCGCTATGGAGCGCCGGGTCAGGAGCCTATAATTGACCCAGTGGTAGGTGCCCGAACCTTAAAGCGGGAGTTCATCAAATTTCACTAGTCATTAGTACAAAGTAGACATGTGTCACCAACCGACGATCTGGGCCGGCCAGATCTCGCATACATTTCCAGCTACAAATGCATGTGGTATAGATGTGGAGTGGTCACGTGATCTGATGAATAGCGTCGCACATCTCTCCGTATGGCTATGGAAATCTCCTGATAGG"/>
                    <sequence id="seq_t1110" taxon="t11" totalcount="4" value="AACACGAGGAACGATTATGGACTACCCAAGTCGCCGAGCACTCAATCCAGGCCTGCTAACTAAGCCCGCTTCTTTGACCGAATATAAACTGTGCACCTCACATAAGTTTTTTAACAACCTCTTTACTCGTTTTCAACTAAATCATTGGTATAGTTCGAATATAGTGTGGGATCTGATGAAATCCCAATGCCTGACGATGTGTCTTGGCAGACAGGGGTTACTCCCGCTATTTATTACGCGATGTAGAAGAACCAAAGGGTACCCACGCCTTAGGGCAAGTAGGTGTTCTTAATCCGACTATATCAACAAATTCAGATCTCGAGATACCCAGTGAACCCGTCGCCTGTGCAACACTAGGTATTTCGGATGAATACAACAACAGTAATTCGACAGGATTCGAGTGCCAATCGCCTTCAGAAGTCTGCATTTTAGCAGAGATAAGTTTAGTATCTGGTGATGACTAATACTACACGACTAGGTCTGGAACGCACACAATTCAAGAATCGTGTGGTCTAGCTGCCCGAGCACTACGGGATGAGCTGTTTCCGGAAGCGGGAATTTTTGAGATCGTCCTGAGGCTGGAACACCGGAAGCCCAATATTAGAGCAATGCAACGATATCCCGGGGGGTGTGGAGGTTCAAGACAGAATACGTAAAACAGAGACATTAATACAGGAGAGGATCTTTCAACAGGCTAGGTGAAGTGCGAAAACGGGTCGACGGGTATCATGCGGTTAGGCATTCTGTAACCTAAGGAAACCTGACGAACGGCCTCCAGAACAAACTGAAGGATAGAGGTCGAGGTCGCCAAATCTGACCGTAACATTACCTAAGATCCTCTCGCTTCTCTACTACGAGACTTGGGGCTTACGCAAATCAATATGCGCTTCTGAGCACATTACCAACCGCGGACGTTACACACACTGGATATTAAGAGGAGGAAATTAATGGGTCTTGCCAAAGGATTACGGAGTACGTCCCCCTCGCGACAAGAAGCGCA"/>
                    <sequence id="seq_t1101" taxon="t110" totalcount="4" value="CTGAGCAGGTCAAATGACGTTTAGACGTGCACCGGGCCCTAAAAGTTAGGACGTCAGACCCGTGCTGCCAGAATTGGTGCCCCTATTTGACGACCTCAGGTATGAGCCTTGTTGGCTTTAAAGGTGGTCACTCTATGCACCCTGACAGTTAGGCCTGCCTATATACGCAATAATGGCCGGTAAACACGCAATGAGGTAGATAAGGGGGATGGCGCCGTTGAGCTCGAGAATCAGGTCTACCGAGAGCTCAGGATTGAAGTTCGCAAGATGGTCAAGGGCAGCTGCAGCATGAAGCTGGTATATGGCAACTGCCTAGGGTCACAGATTCTGGGCTGCTAGGCGACACGTGGTAGAGCCTCGGGTATCGAGGGGCCTAGTAAGGGGCGTCTCGGCACCCGGTACATACAGCGTACAATTAATCGCCCAATGCCCCACTGCACTCGTCACATACAGGGATCGTCGTCCGGTCCGCCCAGCATTAGTCTCTACCAGAGTTACGAAGAGCCATTGTTCCACTTAGTTATCACATACCTATTCTCTTGGTCGGTGCTAGGAAATCAACTCTGCCAGGATCCGGTGTGGAAGCCGCACTTCACTATATAACTAGGCACACACGCGTATTGCTTTTGCACCATAGTGTAGGGTTCATCGCTTCATAAAGCGGAGCAGCGCCTATGGCAAGATATCGATTCGCCGACGAGCTACCGGAGATAAAAACGGGATCATGTGATTTGGCCCTTTAGATCGCACACAAGCCGTTGAAATAAGCGTGGATTATGGCATTACCCTATCTGGAGATCCGATCGGTCACGCAGCAAAGTGGCCGAACGCGCCCCAACCGAAGTTAGAGTAATCAAAGCTACTTCGATGGGGGCCACTGCATGAAAGCAGGTGACGACACGAGGGAAAGGACGTGCGCATGTGACTTGCACGGGTCGTGGACTTGGGACCGAGTAGCTGCCCCGGGTAGTTTATACGATAAGCAACGAACTATATACGG"/>
                    <sequence id="seq_t1111" taxon="t111" totalcount="4" value="GTTGCCTACCGGGAGGCACCGAAGGGTGTCCAAATTATCGGCGGCTCAGTATTACTGAATCTGATCGCGGCCTCTCACTACCAACATAACGGATATCCATTGAGCGGCGAATCGAGGTAGCTCCTGCAACCGTTGAGTGTGCCAACTCAGCTTCGTTCTCGTGCAAGGGATATTGCACTGAGACTAACTGCCGTTTCATGCGGAGTCGGTATATTCCTGAAATAGTGGAATAAAGAAGCTTGTAACCTCAGCGTCATCGGCACATGTCCGTAACTTCATCAAAAAACACCGACGCTGCGACTTTGTATTGATGGCCAGCTGCTACCTACCCTAGTCGCATTTTGCCACATCAGGCCAATTGAGGACCCGTCGACGTTGACGTTCTATCTTCGATCCGTATGCAAGTTGGACCATTGAGTTCCGGCATTCCTCGTGTCTCAATGTCTAGGTGCCGTATGGGTTACGTTACACCAGCTTGGCTGCTGCTAAACGAGTCACTCGTGGGCCTAGTTGCTAGTTAGCAGAGCGCGAAGCCCAACTCAAGAGCGGCGTTGTTCTGATCTATTTTGGATTTCTCCCAGCGGCTTGTGAGGTGCTGCCGCTGTATCTGGTCTAAAAGAGGTCACAGTTCTATCAGGGACGTTCCTACCTTAATTCGCACGTAGGGAGGGTTAGGGTTTATCTACTGCCATTGGCCTGTAAGATTAGAGCTAACATTTACTGCGTGTTATGCTCAATGGTGGGCTCCAAGACAACATAATCCCAGCCACCGACAGTCTTTAATGCCTCATTGTGTCCGCTCCCAGTAGGAATTACTGATCCCCAGAAGCTAGAGTAGCGGGGCCAATAAGTCTATACGGCATGTCTTCAGATGCACCTGCGCATTAGCAGAAACGCGGGGATAACACAGACTCAAGGCAACCTTAGAGGCCGCTCCCAACATCGGCCTCTGAAGAGATCGGCCTCGTAATAATGGAACCTAAGCTCGCATTTCAACTCG"/>
                    <sequence id="seq_t1121" taxon="t112" totalcount="4" value="GAAAAATTCGCAGAGACATATAAGGACTTAGAAGATGGTCTAGGCCCGTCGTCCCCAAAAGATGTGCCAACGAGAGCATAGGGTGAACCATGCGGCCGGGCATGGGGCATGTCTGGCAATAAACGCTTACTGTCGAATGAAGATCTGTGTGTAGCCGCCACCTGCCCCACGAATCAGCAGATCTTAGCTCCTATTGTCGGAGGCGGTAGTGGGTTTATAAAACGATAGTGTATAAGGAAACTACATGAGTGGCGAAATCCCTAACAACAACGCTCGGACAAGCCTCCACGCGGCAAATTGGATCGTCCGTCTCCGCTCTAACGTACCACAGCACACGAGCCCGCCTCAAATGGTTGAATCGCCCACGGCTAGATGCGTTTTGAACCGGCGCGCATGGTATTGCGCAACGGTCATCCAAGAAGTTAGGAGAGGTGGATCCTCGATCCGGCCGGGGGAAGTCGCGGACTAACCATTACCTATCCGAATCGCAGAACCAACATCAACCTCAATAGCAGGTTGCCCTCGTAGAGTGGGGCGCCCTTTCTGGAATGAGCAAGCCCTATTCGTAGTCAAGTGGGGCGTCGTAATGTACGTACCGTCCAGCCCAATCAGCGGCACTTCGGAGATAAGCCACAATAATCGATCACCGGAAGGAAGCGCCCGAACCGGTAGTAAACACGGCAGCCCGGGTCAACGATGCTCTTCTTTACGCTGCGGGTGGCATGCTCAATGGCCAACTCTTCAAGCAGGAACGTTCATCGACAGTGGTGAAAGGCTAGCTAAACGAACCAAGAATAACAATTCACGCGGTTTGCCTCTACCGATGGGAAGTTGAAAGAATGATTCCGGCTACAATGTTGTTATTGCTGGGCATTATGTAAGCCTGAAGCATTATTGTGCGCTCTGCCCTGTTATCGTACGGGAGTAGTCCCGAGTGGTTGCCTCCCGCTGCTTTATCTCTTAAGAGTTATGCTACGCATTGTTTCGAATACCATTTATT"/>
                    <sequence id="seq_t1131" taxon="t113" totalcount="4" value="TTCACGACGTACCGGGTTGGTTGTCTGCCTTCGACACTAAATCCTGGATAGTGATAAACAACAATTAAAATAGTCTGGGACTCGGTATCGCCCTAACTATGAGATTTTCCAACATTGGATAGAGTACTCGACTCATTTCACGGCCTGTCAGTAAATACCACAACTGAGTGGTCTAATGCGCCGGCACTCAATGCAGTCAGAGAGATGGCGGTCAGTCAGGAACAAGAAGTCCCATGAGCCACGATGCGCAACCCCTAATCCCTAAGGAGCGGCAGTAAATCGCTTATACAATGTTCAGTCCGACGCGTTCATTACCTGTACGGCGCCGTACGTTCTCTCGAATATAAAGCCTCAAGATCGCGGAATGGTAAGAGCCACCTGACCAGGAAGCAAGGCGGACCAACCAGATATCTTCAACCTCATCGCGTAGTACGTTAGCGACGCATACAGGTATTTTATTCAAGCGAGAGAACGACGACCCTAACAGTACGCAAAGAGTGGGGGCAATAGAGAAGAGAGGCTCAATTTGGAAATTCGAGGGGTCGGGCCCGTGGCGACGCCCAGAATCGTTCAAGGAAGTTGAAAAGATGCTCGGCATAAAACATACATAGCTCCCATGCACAAATACTCCCCTCGGTTAAACTGCTGGCGTACAATCCGCCAGAAATGGCGCATCGACGTCCATGCTTGCATAGAATTCTTTGTCGGACGCCATGCTAGGGCTATTTATATGGGCTCATATGGGAGGCCAGGCTTTTGAGTTTCCACCGAAGGGTACCATCTATTCGATCGGAATTTAAGGCGGAGGGGTACCGTGGGCCCCTTAAAAGGACCATCAGTATTCTACTGAACGGATTCCATTCAGCGTTCGACCGAAACACACGACTTTCAACCGCGATCGGTGGAGCGAAATTCCATCCTTAGACAAATAAAAATGAGGCCGCTTTAAGTTCAAGATAGTCGTGATCGCGGGCGAAACGGAAACGAGCCTTCGGGCGGG"/>
                    <sequence id="seq_t1141" taxon="t114" totalcount="4" value="CCCCGCACCGCACCTAACACGCTCCCACGCCAATGGGGCGCATCTTATCCCTTGAAAAACCCTAGAACCAGCCCGTGAGGTAACCAAAAATGTCGGGGCGTCACTAGACCTAGAGCAGATTATGTTCGGCTTTCTTACCGTGTGCTTAGTACGAACATGGTTAGATCCTTTTGTCACTGTTAATAGCCTGTGCTTAACAAGGGCCACGTTAGGGCCACGCTCAGCCAGGGAGAATTGCAGGCTAAGCTCGAACGGAGCATGAACAGAATAGACATGTCGGTCTGGCTGAGCCAACCCAGTTTTTCAACCATATCCTGATACTGAGGTTTGGTACAGATCGCGAATGTTATTTAATAAACCTAATCCCTAGATCTTTTAACATTCGGTCAAAAATTTGACTCTGGGGCTGCCAAATGCAGTTGGCCGTCTCTCCATAAGAATAGCTTAATACGGAACCCAACCCCCGCTAGAGATTATCTTTCGCCCAGGAAATGTAGCGGGAGGCTATCACGTTCTAGGCTTTATGGTTGCGTACCCGCTTTTGTGCTACGATCTGATCTGGACTTGACCTACTCGTAAGCATGGGCAATCCCACCGGGTTAGGACAGTAGGCAGCGCTTTTATAGTTACACCCTACATGGATGGATACCACCGTAATGCACGTAATGTCGGCATTGCGAACAAGCCGAGGACCTCGGCCCCGACCTGTTTAACCGCCAGTTCACATGCACTTAGCAGTAGTGAAACTTCATGAGCTATAACCATCTCAAGTCATAAACGGCCCTAACGCACATGCAGAGTTAAGCTCCAATAACTCACTGGACGAGCAAGTCAGGAAATTCATAGCAGTGATGCGCCTCGAAAGTTGCGCCGACCAGCTAGAACGCGAAGCTGCTCGCATTACTTCCCACGCTCGCTACGGCAGCTAGGTAAAGTAACGTCAAACCCCAATCCTACTAGCCAAGATTGTGCTTGGTATACTTTGACCGCAGGTGCCCTA"/>
                    <sequence id="seq_t1151" taxon="t115" totalcount="4" value="CCCGGCTCCCTTTCGATATAGCTCGGTGCCGGGTTGTTATAAGTTTAATTAAGTGAAAGAGGGTTAGGTTTGTACTAAGACGAGTAAAATCTTGCTCCCACGGAGACTGGTAGCCGTGGACTTTTGATCATATGCTCTGCAGTGATGAGGGGTGCAACCTTGCGGCCACAGGCAGCTTTGTAACGTAAGACCTAGTCATCAGAAGGGTGAAACAGTTACGGTAATTATTCTGAGTGAGAAACTACTGGCTGGTTCTTTATTGAGATGTTATGCTTCATCATCACCGTAACAAGTAGTGGGCCATGATTAGTACGAGCGTACCTCGCCAAGTGAGAACTTTGGAAAATAACTCTTGAGCACAACACGTAGCCGCTCCAGGACATCCCCGGTCGGTCCTCGTCCGTTACCGTCTGCTCAGTACAGTCCAACCGTTGTACGGCTTTCCACAGTTGACTGCGATCATGCACCGTTTGGCCATTTCATCCACTTTGCTCGCTTCCGGTCCTGGTCGCAGGTACAGTCTACCTATTTCGCCTCTGGAGGAGTACTGATGTAATCCAGACAACATCGCAAGTTTATATGCTCTGTACAAGCGAGAGCATACTGCTTACGTGAAATGGAATGACGAAAACATGCATGAGCCGCACTAACAGCCGGTTGCAAATGGATGTACAAGATATTATTTTATCTGGCGACATCAAGGCGGCGATCGTTTCCCCTGGTCGAAATCATATGCATGGCCGGGGGTAGTAGCCCCAGGGGCAGCTCAGGTTAGCGACTGTATATGTACGGAAATGGCGAATGAAGCAACGTGTCGGCGCTATTGCTTGGAAAAGAGCTCGGCCTTGTGGGGAGTTTGAAACGAGCCTAGGGCAAGTGTCCTAGTTCACTGCTAGACTTCGTCAGTGTGTTCGCCACCGCGTCTGCCCACTTCAACCAGCAACTTGCCATCATATTAATCACTAGTCACGCGACTAGCCCCACAAATCTATAGATTAAA"/>
                    <sequence id="seq_t1161" taxon="t116" totalcount="4" value="CAGGGCGTGTGTCACCGTCATTAGGCCCGGCCCCAAGATAAGTACTCAACCCAATTAGGTTATAACGATGCTACGGATCAACTCGTCCGACCTCCTAGGACGAATGGATCTTCCCGCCGTTCGCCCATTACTTCAGGTTTCAGTTTTGGAGAAGTTCTCGTGTATGAACTACAGCTTGAGCCCCACAATGCATGAGTTTCTCACGAGACTACTAGCCCATGTTCCAAGGAACCGTAGTTAGATCCTTGCTGTGATACTTTCTGGAGTACCATCCCCATCATTGCAGTTAGGAGCTTTGGCATAGACACGCACTGCCGAAGATGGTTTCCCCATGTTTTAATCTAGTCCGACCGCGTTTACCTAGTTGCGGGGAGAGTTGCGTATCCACAAAGCTCGTTTGCTTCCCGAAATGGGTGGAAATATCTTTATTCACGGTTGTGAGTCCGGGGCACGACCAGACACGTGAGATGTCTGGACAGAGGTTCCTATTAAGTTTACGCACTCGTCCATACGAATACTGTAGCGTGGCCCATGACGTGCCCGCTGCGGCTAGCCGCGGCTTGTGATCTTAACTCGGGGTAACTCAGACAATCTCCATCCAGCACTGATTAGATAATTCCATAATGGGAGTAGGACGTGGAACCGTATAGACCCGAGACCACACGCCTAGTTGCCTCCTCACCAGACTCTATAACCGGGTGAATAGGCGTATTACGGTCTCCGATCGGCCTAAATTGCGAAACACTCCGAACATATATTTGCCGGATCTCCATGAGGGCCACAAGTTCATGTTGCGGACAGTATTGAGGCCCCAGCACGTAAACCGCCGTGACGGTAGGATTCTGTTGAACTGAATACATCACCTGCAAGTGACCACTGTTCGACGAACAATTTACGACGCGGCTTCGGGTAGGACTATCTGAAGTTAACCTGTAGGTCCGGCGGAGGGGTTCGGCGTGCCATACCGTAAGACTTCGTTTTGGGTATTCTGCACACATTG"/>
                    <sequence id="seq_t1171" taxon="t117" totalcount="4" value="GATGTAGAGCTCACGGTTTTGTGCCGAAAGACACCGAAGAACATCAGAAACTCCCATATTCTCCTTCGATTTAGCTAGCCTGCAGACGGGGTGAAGTAGATACGGTATGTTGGGAATTGTCCTCAGAGACCTTGTATACACGTAATTTACCCCCGCCCCAGCCCGCATGGAACCTATTAAGATTAGACCCGAGCTTCGGGAATTGGGTGAATATTGCGTGAAGATAGCCTAATGGTCTCGAGATATCCATGTTTAGCTAGTAAAACTAGCAAAAGGTAAAGGTATCCGGCACGGGTCCCCAATAGGGACTCATCTCGGGCTAGTTGCGACGGGGTCCGGGAGAGGATGGGTCAGCTGATGCGCCGCTCTGAATAGCGTCTTACAACTTGGTCAACTGGTAAAACAGAGATCATCGTGCACCGGTTTTTTGCGCCCCTTTCATAAGCCCGTCTGAGCGCATGCTTTAGGGCGGATCTTCGTGTATGCACTCAGTTGGACTCTAGCCATTACAACAATAACCTAACCCGGGCACTCGTACCATGTGTCCGGTACGTATCTCGGTAGCCCATCCGGCGGAGAGTCCCGTAGGGCGAGAGAGCAGAGCATACCGGGCGGGTAAACGAACGGGACTGTACGGTAAGCACTAACTCTAGACTATACGTGTCAGTCGGACATTGGGGTAACATTGCCAACCTGATCATTCTAGCGACGGAGTTGAAATTGTTTGTCATTCGACATACGCGTGAGTGTTAGTGCCATACGTATAATATTCTTATGAGTCAGCTCATGCCAGTCTAGCTAAGGCCAATTGCTGACATGGACTCAAGGCAACCGCGAACAGCAGGACGGGTGCAGGAGTTCCTCCCGCTCCTTTCCCCCGGTCATCGTTAGCAAGCTGACCCTGACCCTGACAGTACCGACGAAATGGACGTTAGCTATCCCTATCCGCGTGCTCCGACCCTAGGTTTCAGCCTGCCATTGATGAACTGGCTTCTTTGTA"/>
                    <sequence id="seq_t1181" taxon="t118" totalcount="4" value="CATGTGTAGATCGCCCCACAGATAAAATTGTGGCTTGACTGCGCCTACACTACTCATCCCAGGCAGAGATCTTCCACGGTGCTGGACCGCGCATTCGCAGGTCCATAATGGCTAACGGCGAATGGTTAAGCGCTTTTCCGTAGCCCTTCAGAACCCTGACAAGGTGCAAGGTAGCCACAGATTGTGAACCGATCAAGCGTCGCTCGTTATATTCCGGCAATTGAATCTGAGGCCAGTGGTTCGGCCAAGACGTCCCGGAAGGTACAGAACTGCCAGTATGCTGAACGCTTCCGTATCGTAACCAGCTCCAGTCTACACCGACACATCAGCTCTCATGATGTGCCCATGTTCAACACTCCTGGCGTTCTAAGCGCACGGTCACCTAGGCCCGCTACCTGTACCGGTGTCACTGGCATGGGCTAGATCGCGTTGTTTGAGGTCGCAAAAATCGCACAAATTCTGTAGCCTGTCTCTTCAGACGGGCGGTTCACGGGGAAGCAAGATACATCGACGGCTCGGTATGCAAATCATATACGTTGCGCCGATTGCGGCGATTGAGAGTGCTCCCGATGAAGAGAACGTAGTAACGCTAGAGACCGTCATAACGCTCTCGGACCTAATACGAACACAATCGGTGCTTCACACGACGCGCCCCAAATCTTCAGGTACCTCCCTTACCCCTGTGATTGACTGAACCTACTGACACGACTAGGGTCCGGTCTGGCTTGTGGACTAAATAACTTACAGAGACACAAAGACCTGCCATCGAGTGACGGTTGAAGGTACAACCGTCAGGATTGGAGCCAATTCACCTTTCGATGAGCAAGCGCGTTCTCTCTCGCCTTCCCATTCTTCCTTGGCAGCTTATTCACCTTTCCACTTGTCTTCCGGGTGCTTCATCACGGCCCCTGCGCAATATTATAGTTAGAAACCGGAACTGAAGCGTGCTGAATTGCATGTTTTCAGTTTTCCAGATCATTGCGGAACCGCCGGTGAAAGA"/>
                    <sequence id="seq_t1191" taxon="t119" totalcount="4" value="AAAAAAGACGGGCTATACACGAATCCGGTATACCCATCGGCGTAAGGACTGTGCCTTGGTTTTGAGGACTGCAAGAATAGAGTGTCAATCACCGCGCGGCCGTACACCTAAACCCGAAGGAGGCCACCGTAATTCGGTAGAGCGCAAGGCCTTTACTCCCGCTACTCTGATTTTCGAATTTCCAGTAATCATATGTGTTTCACGACCGTTACGCAACACACCTGCGAGTCGAGATTCACTGGCTCACGTCATACCTTGCGGAATCAACATCCAGTGGCTGAATGATTACTTTCTCTCAGCGGTACGAGGTTTCTGATTAGCGGCGGTATTCTTCGTGTACAAGACGGATATGTACGGGACGAACAACTGGAGGGAAGCTCCAATCTGTAGTCGCTTGGATCGTGTCGCTTAGCACACCGGTTGTAGTCTCTCCTATGAACACTGTATTTCTACGAGCTCCATCCGTGTGCATGCAGCGGTATCGACGTGATCCGCACGTTAAGCTTAAAATCTACCTGATACTCTATAGAATGGAACCCGACTATTAGGGCTTTCCTCAGGGAGAAGCCGGCGATATTGTGTTCCACGTAGTACGGGATCCTCCTGTTGGCGCAGCCAAAAGGTCAATCTTTAGTGAAGCCGGAAAGCAATGTCCTGCCCAGAGACAACTACAATCTGTCACCCCTCCCGTATTCGTTAGGTTTGCCGGGTGGCAAACGAGAGTAAGGCCCCCTTTCTATGGCCCACTATAAAACCAGGGGTCTGACAGCTTTACTTGGGTATATCATCCTCCGCTGTGGAAGTACTGCTTGATCCCAGTGCATACGCGTTACCTACAGAACGCAGCCCCACCTGTTACCAGGATAGTGATAAGCACTCCGCGTTCATACCTGTCAAAACCCTGATACGTTCGAGAAGCGGCCGGCCTGTTACGACTATGCCCGGACCATTCAAAGGAGAAGTCCAGGAAGTCTTATATTTATTCCCGCCGGTGGTGAGC"/>
                    <sequence id="seq_t1210" taxon="t12" totalcount="4" value="CGGCGAAGGTAGCTACGTAAGCAACCAATCATGAAGGGTAGGCCCTCGACTCACCCATCCTGGCTTTGGCGGAAAAACCTACACCCACTGCTATTCGGTAATCAGCATCGATATCACAACCCAGTGTAGTATCTAATGCATCGTACCGCTCTAATATTTACACCTTAATCTGGACTCAATTCACGATTGGGCCGACAACCCACGGTTGTATGTTCCCCACCTTCTCCAGACTTCGACCTTAAAGCAAATGGCGAAACTTGTAGTGCTAAAAGCGTTTTAATGCCGGCCGACAGAATTATCCGTTATTCCAAACGTTGCGAGGTGCGCGCCATTTATCACTTTCACCTGAACTATCCTCCGCAAGGGATCTAAGGACCCGTTGAGACCGATACTTTAAGCCGCTATTTTCCCGAGCCTTCATCCTATTTTACGTAGATCCCAGTGGGGTCTGTGCTCAGCGCAGGCCAAATTTGGCGGGTAGAGGGCCCTGTAAGGACATGAGACAGCTGTTCAGGGATGATTGTGATGGGGCGAGCACACCTTCCGCCCCGAAACAACAGGGAGATCCAAGCTCATGTACGTGGCAATTCGACGTTGAAAGTATTGTATTTTAGCTTGGCAAAAAGGAATCCAGGAGCCTCTTTTACCTCGATGGTAGGCACATTCTAATGGGCTTTGCGCCGACTGGCTATTCTGCAGTGTTTAGGCGTCCGTTCTCAGATTATGTGCATCGTAGGTAATTGAACCATATTGCCGTCACACCTAAGTGGAAGTGATCTGGATCAGGCGACTCTAGAAACCGAACAGTGCGGCGCCGAAGTGATCGCACTCGTGGTTCCGCACCACGTGGACCACCACTGCTCCAACATACTGCCCCGTAGCAGCTCGAGACGACTAAGCCTTGTACGAATGCCACCCGAGCTCCGTTTGACTGCAGAGGCGTCGATGCGTTGAGCATCTCTCGTATGGGAGACTAAGTGGTCTGTAATTCTTTGTGTTC"/>
                    <sequence id="seq_t1201" taxon="t120" totalcount="4" value="AACACGAGCTACTAAGATGCGCATCTAAAATCGCCGAACACTAAATCCCGGCCTGGTACCTAAGCCAGCCTCTTCGACTTAATACAAACACAGCACAGCACATAACTTGTTTAAGACCCGCCTCCCGAGTTTGCTACGACATAAATGGTATCAATCGAACATGTGGAGGAACCTGATAATAACACAATGCCAGACGATGTTTGCTACCCAGCGGCCGGTGTTCCCGTTATTTCAGATGCGATGGAGCAGAACTAAATGGTTACCACGCCGTAGTGCTAGTAGGTGTTCTGCTTCCTACTATATCCGACATTGCAGAACTCGAGATCCCCAGTGAACCCGTGGGTTGTACAAGACTAGTAATTTCGGATGAATTCAACAACAGTACTACGGCAGGCTTCGAGTGCGAAACACCTACACAAGTCTCCACTTCAGCACAGATAAGGACAGTCACTAATCATGATTTATACGTCAAGTATGGGTTTGCAAAGAACTGAGTTCAGGAAACGCCGGGGCTAGCTGGCCGAGCCCTACGGAAAGCGCGGGTTGCGGCAGCGGGAATATTTGACCTCGTCCGGGGTCTGTCACATCAGTAGCCCAATTTGTGTTCAATTAAACGACTTCCCGGGGGGACTAGATGTTCCATACAGCAAACCTACAACATAGACATTAATAAAGGAGCGCATATTGGAAGAGGCTACATAAACGTCGGATACGGTTCGCCGGGTATCTTGCTGTTAGCCATTCTATAACCATCGGCACCCTGTCGACCGGCCTCAATAACAGACTAATGTATTGAGGTCGACGTCGCCTAAGCTGACCGAAACATTAGCTACAATCGTCGGGGTCCGCTACTACGCGACTTTGGGCGGACGCAAATCAATATTCGCTGCCGCCGAGCCAACCAACCGCGGACGTTACACCCAGTGGCTAATAAGATCACTAAACTACTGGTTATTGCCAAACGGTTACGCAGTGTTTCCCGCGCGCCTGACTGTGCGCA"/>
                    <sequence id="seq_t1211" taxon="t121" totalcount="4" value="CTTCATGTTACCCCCGCTCTGGTAACACGCTGGCTGTATGGACTCGAAGTCGACTACTTCAATTACTTCGCTCTCTCCCTGACGGAAGGCGATTGATTATTATGGTCCCTACCGAACAAGACCACTAGGCACTTGGCTCATACTTCTCCTGATCGCCATAAAAGCGACACTACAATACAGTCTCTCTACCGGAGTTAGGCGAAAGCGAAGTCTATGTTAGTTGAAACCATCCTATCGAAGAAGATAGATGACACGTCCTTGCCTTTGGGTTGCAGCATCAAGAGCGGGGCTGACCTGTAGTGGTGATGCAGATTGAATATTCTCACCAAATACCCTGTCCCGTCATACTTGTGGTATGATTGACTTTCGTCCTAATCACTAGTCGTCTCATCAGGTTGGGATGCATTTTGATAAGTTTGTTATAGGGGGCGGGTACATGCTGGGCCCCATCTGTATTGTCTGCACGCCAGCAAAGATAGAAGATCTCCTGTACATGTCGAGTTCAAAACATGGTAAATCTTTTTGGCTGCACGGTGATCCTAATGCACAGAAACCCTGCTCGAATAAGATCTTCTGATCGACCAGGATACTCCGGACTCTCGCCCTCCCAGTCTCATGCCTATGAGGAATAATTGCACCAGGGTATTACGTAGCCGGTCGTAACAACGTCTGGTCTCATGCGCCTAATAAGTGCCCAACGTTGTGGGGGGAGCTTTCTGGAGAGAGGTCCTGTTCTCCCATTAGCCACATAACCAAGAAATCGCTACCAGCATATCTAGTCGGTCCCACCCTGGTAGGTACTCGCATGAAGCTCAACGCAAGTTACTTAACTTCGCCCCCGGGATCTCTCCCGGTTCCCTGGAAAGTAAATCTACCCCTGCATATTAGTCGGAGTCACAGGGATGTTGTGGGGGCTAACTCTCTCGGCGTCCAATCGCGTCTTGAAATAATAATGCCGTATAGAACGTGTTGGGGGCCGAGATCCACCTAGAGGCAGCAA"/>
                    <sequence id="seq_t1221" taxon="t122" totalcount="4" value="GCCCAGGAACTCTCACAAACACTGGGGCCATGGTCCAAGAAGGTCTTGGAGTCAATCGCGTGTATTGTGACTCAATTTGTCCTACATCCCGGCAGGGTAGACTCCAATTGGTCGCACCGCGCTTTATTGTTTTTTTCGACTACTAACTTATGGCAATCTGATGCGACTTCCCAGCCCCCGCGCCCTCCCGAAAAACAACTATATTGTCGAGACACCGGACTTCTTCCAATTGTAGATGCACCGACTGCGACCTACACACGACGGCTAATTACCAGCAGTTTGCTTTAGGACACCTTCAGGCCCGATAGTCCACTGCGTACTAAATACTGGTACGTCTAATGCACTTCTGCGATGAAAAACAGATAGTCCATTTAAATCCCGCCCAGGGCAGCATGCCGCCCGCATCAAATTATAATTCCCGTAACGCAAGCGATCAAAGTCACTTCATCAAGCTAATCGATAGGATTAACGATCAGGCTCCCTTTTGGATGACCCCCGCGTTGAAGCGCGTTTCCGCTGCGCTTAGAGCGTAGTTCTGGAAAACCTAAAGTGATCTAGTCATAGGCCAATTGGACAGGCGGCCGAGGCTGACATCCAGAATCCTCAACCCTTGACTTGGTTCCAGCAAACAGGGTGGTGCAGTCGACCTAGACTAATAATCCCGGATTATCTAAATGTGCCTATCCAACTGTATCGTGGGTGTCAGATACGCGAGCGTTTCTTACGCAATTGAGCGCAGGGAGGAGGAAAATTTTAGAGAGTATTGAACGAACTAAGGGCCCGGATTAACAGGTTCCGGAAGGACATTTAAGTTTCACGAAGGTTCCTAGGAGTATCGGAGGGCATGAAGGGACGATTATGTTAATTTAGGTTGTAAAAAGTGGTATGTTTAGCAACCTGTTATCCTCCTCTGCTACGAAGAGCGCCTGAGCTGGAGACACTATATCAACACACCAGGATCGGCACCTGTCTGTGAGTTAACGCATCGTCAATTGGCCAC"/>
                    <sequence id="seq_t1231" taxon="t123" totalcount="4" value="AACCACTGTGCAAACCCTTTATGGTAGCCAAGTGGAACTCACGGACATAGTCTCCTTATACATCTTGCACGTAATCAAGGCGAAGATGACGAGTCCGTTGGCCTGATGCGAACCGCTTTACGCTATTGCACGCTAGAGCGATACGATGTTCTATCCTGTCCCTAGCTATGGTATAGAAGGAATCCGCGAGTTCTTCGGGCGATTGTCTCTATGTCCAATGTTTATGCAAATAATATCGCTACAGCCCTCCATAGTGTCGCGATGGCCAGGATTTTTTCACATCAAATTAGTTGGTTTTCACCGGATTGCTTCACCAGGTCGGCCACATGAAAGTTATTAAGGCTAACCATTGGCCGCCAGGTGGTGCCACTAACGTTCAAGCGTAACGCCAGCAGGGACGGGGTTTCGACGAGACTGCTTTCGCTTACGTTCAGAGATAGAAGATACATTATCACAAGCGTTGCAGTTTAGTGACGGCGTAGCAAGCGACTGAGGCAAGCTCGCCTATGATACCGGGGAGCATTCAGTTGGTTAGGTAGTAAGGGCTGACCTAGCTGTGGGTCCGACCGCTCGCGGTGACCGAGACCACGTGTGGGGCGCGGCGCAAATCGACGTTGCGACTATAAGAAAGAAAGAAAGGCTCGATACTCCGAGAGCTAATCTGGATAAATATCATTAGTTCTTTCAAGGTGTTCGTAAGACAACCCCTAAATTTTCGCACAATCTTTAATAGAATTCCACGTTGTTAGGTCTAGCTAGGCTGAGTTCAATTAACACAGGAGGATCGTGGATAATGGCCGGAACTGGCATGTCTGTTCAACGCGGTAGTTGAACCAAGGCAGCAGTCTCCGCATATCCAAGCAACCGGCCGTGGTGCTTTTCACGAAGAGACTTTTAGTGACGTCTATGTAATTTACACCAGGTCTACAGCCAAGTGAGTTGTGTCATAGAGGTCATACGTATAAAATAAAGCTTTCGTCATTGGTTCATACCCGAGATT"/>
                    <sequence id="seq_t1241" taxon="t124" totalcount="4" value="GAAATAAGTATGTTGCGTCACCAGCAATACGTGGTTCAGAAGGGGAACATATAATGGGTCTATGTCGTGGATAGCTCAGCGCTTTTTCCACTGAGGTCCAACAGATTACAGACGATCCTACGATAGGGTCTCTCCTTCTGTGCGTACACGAGCCCATATCGTCTGTCTAAACCTGGTGTAAGACGACCCGGTCACTCTCCCTTTTTTAAGAGTCGTGTAATTACAAAGTTGACCGCGATCCACTCCATGGCAAGAGTGTCCCTGCAAAGGCGGCCGGCTCACCCCTGTGACACTGGAAGAGGAGCAGGGGAGATCCTAATGGCCCCTTCCTTCTGCGTCTGTTGTGCAATCCGTGCTTGTCGAGATGACAGAGGACAGTGCATAAAGGCGATGGTTCCCGTGTGGTGCAGTATTTGGAGTTCGGGGCTAGTTCTCCCTATCACAACCAGCCTGGGCCCCCTGCGAGCCGCTGCATATCTTTCTCGCTGAGGAATTGAGAGCTAAGTTGTTTGGCCAAAGCATACTAACCCTGACTTAGGAATCCGGCCGGTTAAGCTTATGCAAGTCCTCGCAAGGCGAAAGGGAATGACTCCAATGGTGTAACCTCTGAGGAGAATGGTTGGGCCCAGTATCCTCCCGCTGCATCTAGTTAGCGCTTATGTCCCTTGATGTAGGGTTCGATCGCTTACATTTATCACTGGTGAGATCATAGGCTGACGTGTTATCTGTTACCAAAAACAGTCTACGATCCAAGGACGGATATCTGACCATCCACGGGCTCTTCGATTCCGCGAGCGGCTTCCAGCGTTAACCCCCGTTTAGATGGGAAGTTTAATGCATTATCAAAGGCATTTGCAGTCGTAGTGGGTATCAATAACCGGTCACCCTATTAGTCCCACTTGTTCCATCCCTTTAGGCATCACAGTAGCACCGAAAGATAGAGGCAAGGGACCTATGAATTGCGGGCGCCATCTCGTTGGAGACTATCGCCGTGGTGCAC"/>
                    <sequence id="seq_t1251" taxon="t125" totalcount="4" value="TAAACGATTACTAGTAACGTCGAAGGGCTTCCGTCTTTATGTAATCAGGAAACCCCAAAGGCAGTGCGAAGATGGGAAGGTACAAGGTGCGATCGATCACGGCCCCACGTGAAATATCCAACTGGTAGGCCATACGGCCTCTAATGGGAAGGAATTGAGATCTCCCACCAGTTGGAGCCGTAAGACTGAGCATCTCGTGTGGTATTATTCAGGATACTCGGGGTTCCGGGAGGGAGGTGGAGATACAGATCGTAGCGCCGCTTTCCGTAAAGACCTACAAACGGTCCCTCGCGAGGAGTCCTCCCGCCGCCCTTGCACCATCAGATAGGTCTGCCTTTGGCTTGATGTACGTATAGCGCGGCTGTTGGTCATTGTGAGCCCACGCGCGATTCTATCTTTAGGGTTTGTTGTAGCAAGGAAAGCCCGGGTATGATATTACCGACCCATATGAAAGAATGCGTTCGGAAGCTATCATGGAAAGCGAGTTGACCCCTTCGGTTACCACCCCAGAGTCCAGTGATCAATCGATGCCTGCTTTACGCTGGTGGATCGAGGCTATTAATGTTAACAGGTCACTCTCCCGGCGTGGCATACTACCCTTTCCCACCGTAGCTAAGCATAGTAGTATTTTGAATTAATAATAGGGTAGTAGCGAAGAAAGAAGAGCCTATAGTTGGAGGGCGAGGGCAAAACAGTCCTAGCTTAATCTGATTATATATGTAGAGATGTTGCTCGAAGGCCCATCTTTAGGTCTTCTGTACGCAGGGATTATATGGGGGGCGATCTACGGACTGCTGCTTCACGATCGATTGAGTAAGTTCCCCTGGTTAGCATCTGACTCGAACTAAGATTGCGCACGGAGAGACTACCGGGCATCCGTGTGTCATATCAGTGTCACTAGGCCCTGGCCTTGTCTGTAAGATATAAGGAAGGCCTGTAAAGTATAGAAATTTAACTTTAGTACAAAAGACCGGCCTCAGCGTAGCCCGAGCACTTGTGA"/>
                    <sequence id="seq_t1261" taxon="t126" totalcount="4" value="GAGGTAGCTGGTACCCATCTAATCACCATGTTTTAAGGTGCAAACTGCATATGGGCAGTGGGATACCTTATCGATCTTCATGCAAAAACATAGCGCAGGATGAGAGATACCAGGCTACAAAGGCCAGTGCCGTAGGTAGTTTGCGAGGGTAGATCTTCCAAGTGCGGGGCAGTAGGGACACCAAGACCCTCGTTAAACCGTTGTCTATACTCTAGGATATGGACGTAGGGTACTAGTACTCGTTGAGTCCGCAGCTGTGTCCACTAAGGTTAGTATGCCAGGACCGCGATGGACGAAGTGCCATTGCGCGGTCAGCACCCTTCTCCTCCCAGCCGGAGTCAAATTAGGCCAGTAAAAAAGTTTGCAGTCCAGGGTCTACAGCTGAAGAATCATGACCATATCTGGACTGTATTTTACGCATTGTAGGTCGAGTTACGTTCCAGCGTGGATTTTGAGATGATAAAATGGTACTAGAATTATGCTCACTTTATTCCAACACTGGACTGCGGTTGGGACCCACGCTACGGCAACCACAGCTTTCCCGATGTAACCACACCAATACTTTAAGTGCGTGGATAGTTCCGTTTATACCGTAGAGACCCAACTTCTACCACTATCTGATAGAAACTGACCGGTTATACTGGATTGGGTCTGAGTCTGTATCAAGGTAATGACTGGAGACCCCAGCGGTTCATCTTTTACGCTGGGGTGGTTGCAGGAATATCACCATCTTGACCAGCTAGATGAGCCCATAGAACTATGAGCAAGCTGTAAACGATTAACCCCTCTCCCGGTGGCTACTTGGTGCTCGTTGGATTCTCCGTCGCGGGAACGGGTTCTAAAAAGCGGGGCAAGTCGAAGAACGGCAAAACTCGTGCAAACAATGAGTGATGTCGGTTCCAACGAATGCATAGATTACTTTGCTACTCTTTTCGGGAGCTTCTCTTTAAATGTATGACTAGATCAGTCGGGAAACAGTTGTATAATGCGCTTTACATAG"/>
                    <sequence id="seq_t1271" taxon="t127" totalcount="4" value="TATTCGCGTGGTATGAGCACCTGAGCTCCTTTGCCACTAGTAATGGAAGGATGATGACAATTAACCTCCCCAATACTACCTGCCCCCCTGCCTACCGGGTCTACCCGGTCCTGTAGTTGACTCATTTCAGTGCTGCTATAGAGCCGAAGTCTTCCACTAGCTTGCGTATTTTACAGAACTGCTTAGTATTCAAGGAAACATGTAACCGTGGGAGTGCAAGCGGCGGTACCAGGTATGCTAAGAAAAGGGTGCCCCCCGTGTATGACTGTCTGCGAGTTGTCGGGCTTAGCTTGATAAGAGGAAACAACCCGGGCGGCGAGTCCCGGTGTCGATGTCCAGCGTTAATCATTCATCTCAGCACACGTCCACGAAACATACAAGCAGAAAACGTGCTCAATGGACGCTCTTACAAACATCGGTCAGCCTGGCATCGACGCGTTCCAAAAGCGTGTGTTGATCAAGCCCCAAGGAATATAGCCTATTTTTTTCATCTCTGCTCGGCACAGCCAAAGGGAGTCGCATCTACATTTGGTCTTGGGGGGAAGAGATAGCATCCAACACCCTAAGCGCCCCGGCCTCACCTGTTACTAATATTGCGAACGCATGTTTCCGTTCTACAATGCATCGTAAACGCGCCTCACTCGAAAAAATCGATTCATTTGTGACGTGTGCCGGATGATACATCTCCAGGCAATCCGGCAATCATATACTACAGAGTGATTCACTGACTTACGGCTCATAGCCTCGTGGGACAGAGCAACACATCTTTGCGTTCCTGACCGCGCACTCCTCGTCCAAACTCGCATAAATGCTATGCTTGATGTATAGTCTAGGGCGCGGCTTATAAGGGCACCAAGATAAGCTTTCTCGTAGGAAGGCTAGGTTTAAGGAGGGATTCGACTTTATGAAAGTTCCCCGTCCCACCGCGACCCCGTTCCTTCAGTCATCAACGGAGTCCAGTGCAAGACATTTCATCTTAGCATGGTGTGCACAACCAAGA"/>
                    <sequence id="seq_t1281" taxon="t128" totalcount="4" value="CTTTATTAATAGCGTAGGAGAACTACTCCTCACCTTTAGGATCAATTGGAAAATGAATATATACGTACCACTCAAGCTAGATTTAGAAGCTTTGACCGCAATGTACAGATAGACGGGTCCCTGGTTCAGTCCGACATTGGGCAGCCTGACTCTAGGGCTAGGAACCTGGACGAGCTGATGCGCATATGATGGAACGTTTACAGCATGAGGACAAAACATATACTATTTCCCCCTAGGGAAAGGGTTTTCGTATACTGACTTCTGGCGGCAGTTCCATAGAGGTTGCAATAAGGAGACCGCCCTATTACGTCGGATCGTCTATGATCTATTGAAATCTCTTGAAAAATGGGCTCGCATTACTTCTTTCGCTAGAGGATCCACAATTAACGTCAGGGATCGCCTGGCGTTGGCGACAGGACATAACACTATAGGGTGCGGCATGGGTTTCCAATGTTCACTAGTGGGACCGACCTTTGGGGATTCCTGTGCAAAGTAGTTCGCAAGGCAAAGAATGGTTTCAGATCTTATTACGCACCACTGACGTTGCAACTCCCTCGCATCGTATTGGTACATGGGTGCTGTTGCAAGCAAAACTTACACCTGTGAGGTACGTGATATCCATAGGGCCGAAACCGCATACCTGTGTACGAAGTTAGTTATTCAGACACTCCACGGCTCCCCCAAACACGTAGCTAGAACGTATCGGCTCCATTCCTTGCCGGTTGGTTTTAACGAGAGATGGAATAAATGGTACGGACCAACGGTCGTTCAGTGCGCGAGATTATGCTATTGATGGATCTGATACTTGAACGGATGCTTACCTGCGGAGTCCTCGCGTTTCGATTAGACCTCACGCATTAGAAGCATAGGCTGGGGAGACCTTTACTCAGCGGAAAGAGATGCACGGGTGGCTCATCTAATTTATTTGAGACTATCACATCACAGAAGTCTCCCTAGGCTAAAATGTAAAGCACCGCAATTCGTACGCGCCCTCCCAGGC"/>
                    <sequence id="seq_t1291" taxon="t129" totalcount="4" value="GGTCCCTACTCTCCTATAGTGAACACCAACCGTTCTGCGGAAGCTGGCCTGAGTCTTGCATTTATTAGATACTTGAACGCAGATTCTCACTTCAAGCGATGTTCGTAATCAGACAGGTCACTATGGGAAGGTGCTAAATAGTTGCTTGTACACATTTTCTCTATTAACCATTATGTACTTCCAAAAACATGCTTATGTCCCCATACTCGGTGTCGAACAATATAGAATCATTTCAGCTAGTGGTATGCTCGTAACACGCGGTACCGTCACGTCAAATGTGGTCTAAAGGTTACTCATTGCAGTTTGAACAGAGTCGCATTGGCATTGGATACTGTTGATTGAAAGAGGATGCTGTATACTCTCCCGTGAGTATAGCATAGTTCCCATAACATCCTAATTCCGCGCGACAAGTCCATTGAGACTCGCTAAAACGGCTGGCCGCAGGCCGGCCATAGCTTTCCCGCATAGAATGGAATGCGTCACCAACATCGAAGTCACTTCACTGCGTTTACTCATTTATTTCAGCTCGGCGAACGACTATGCGTTTATGCTTGGCAGCAGTTATTTCGTCAGGCCCCCTGATGGATAAGGTTGATGTTTACGGATCTATGGAAACCGGTAGAAGGCCAGCGGCCGAGCCGATCCGGGCTTCCGTATCTCAACGGTAAAGAACTAATACAGTCAGTCGCGCGCCGAACCTGGTTCCTTTAATTCTTACTGTGAGTAGGCTATGCCTCCTTTTAACCCACGACGAGAACTTTAAAGAAAATCCTCGGATGAGGCTCGGATACATGGTACAGTTACCCGTGAAGGCGCGTCGGAGGGTGTGCAGACTAATTGAAGATTTGTCCGTAGCCAACTTGAAAGACCCTATCAATAGAGGCCCACCGTATTGGATTGTTCGGAGGTCGCGGACACCACACGGACTGCTTCAGTTCTGGTATGAATTTGTGAAGAAAATTGACATAGTTTCTCAAGGGGACAATCTGCATACGGGAAT"/>
                    <sequence id="seq_t1310" taxon="t13" totalcount="4" value="AATGACCAAAGCCTGTGTCGCCTCTGAGGACCATCCTTATTGAACTCGGCCAGGGAACTTTAAAGAAGTAGTGTCGAACGATTATTCTACAATTGCATGTAGGCCCGGTAAGACTATGGGGAATCGCCCACCTATCATATGCAGATTTAGAGTAACGAGTCTGAGTCCTTCAGCCACAACATGCATAGATGTGGGACGGATCTAAAACACTCCAGCCATGGGCACCCACTTATACTATCCGGGTTTAAGGGTTAGATGTTTAGATCCCGTGATTCATGCAGCTTGGATGTCTAGTAACGCGAGAACAGAATGAGAGGCCATTCAGTCTATTAAGTAGGCGGCGCTGAGCGCAACACGCTCCTTACGTTCCCCAACGAAGCAAATGGGAGTGCTCAACGGACTGAGTGTCATCGTAGCCTCCGCCAGTACGACCGTCTTCTTGGACGCCAAGAGGACGGGACGTTCACCCAGGGACTCCGAGTGTTGGCACTTTTGAGCATCACACTATCTAGGGGAGTAGGTCGGCTGTTATCATACCCTGCCGCCTTAACTGCACGGCTGGGAGCGCTCAGTCGTCCGAATACCTTAATGTAAACTAAGTGTGACGAAGCCTTTGCCAACATTATCTAAGCCTAGGCACATATCCGCGAATCGTTAGCACCAGATCAATAACGTGTCAGTTTAGTTAGACGGTCACTAAACTGGTTACCTCTCACTCTCGGGTTTCCACCACTATGAACGCTACGTCAATGCTCATTAAATTGGAGTGCGTGCAACTTAGGCCGCACTACGCTTTCTATATTCGGGAAGCCGAGTATCTACCAGTAAGATACCCAGTGGATACTTGGAATGCAAGCTGTGTTACATAATCTGGGCTTGCAAGTGCGCCTTTGGGCCACCGCGAAAGCGCCGCCGACGTGAGAGGTTAAGGATAACCTCCTGCGACAGACGGGCAAAGCGGGGTCTTTCGCAATTTCTGGTGTGTGGGCATCTGGTGTCG"/>
                    <sequence id="seq_t1301" taxon="t130" totalcount="4" value="CTAAGTCCTAGGTTACCTGTCCAAGGACTTGACCGTCATATGCATTATCGCTGTCCTCGGCACTTCGGTAGCTCGAAGTATTCAACTAACTCTAAGCGAGGGACCCTATCTATCATAAACCTAAAATCGACAGTCTGCCAAACGAGTACCTGCGAAAGGGCGTACTGCACGTAACCCCTACGCGCAACGGCATTCGGGCATAAACGCTTATTAAATATAGCTCCCCAGTGATGTTTACAGTACGAGCGAAGAGCCGCGTAATGACTGGGGCAAAGGAGCTAGTCTCGCTTCACATTGGCGCACATCGAAAACGCGTTAATTAGAGGGGCGAGGGAAACATTAATATGTGATTGCCGCGTAAGTCCTGGCAATAATTTTTCTATAAAAACGACCTCGTGTGTAAGCGCTTAGCGTGTGGTCTCAAATCCGTTGTGCGGGACACGAGTTATCTATATTGCGTTGAATCACTTCGCGACCGCTACAGATGTGAAAAGCAACGAGTTATCTAATTGCCACATGCTAGATCGTATATTGCCGTATTGCGGGGGTACTGGCGCCGACAAGACAGAACGGACGAGCCGAAACGTTAATGATGAGCGGTACGGGTGAACGTCATTCCTACGGGGTGATACGCTCAGCTTCGAGATCAGTCGGTCTTGAACACAGACATTACTAAAGTAATAGTTCCCCGGACTCTTGCCTATGCCAGGACCCGGGCACGCGTTCCCGGGATCGTGGGATGAACGCTAGATCACTGGAGTGGCCTTAGAGACCGCGGGGTAAGAAGACAAGCGCCCCCAAGCTATAACTTGGGGTAGAAGACGAACGGGCGATCAACAAAGCTCTACCAGAGTCGCGTGCTGAGTGAGGGACGCCCGCGATCGGCTATGTAGGTCCGGCTATAGCTAACAACGCTCACAAGTGCCGTACGGTCAGGAGTGTTAACATATTCATTCTTGTAGTTTTCCTCACGATCCGACCTCAAATTGCGTACAGAATT"/>
                    <sequence id="seq_t1311" taxon="t131" totalcount="4" value="AGTACGGGCCACATTAACGGCAAGGGTGAGAGTTCAACTTGAGATGTGTATTAGACACATTTACCATATCCGGCTCGCCACCCTCTTTATTATGGCCTATTATTCAAAGAGATAGGCATGCCGTTTAGCCAGTTTCTTATTGTGCATAGCGGCTGACCTATACTTAAGAGCTGGTAGGGTATGGTCTAAGCTTTGTCATTCTAGGATAGCATAGCAAATTCAACCCTATAAAGTTGCCGGTTCCTGCGCAAAGACAACGAATTTTGAATGGACCAACGGCTAGTCAACGCAGACTTGGAGAGAGTATGCTATGGCGTCAAAATGGATATGTCAGTGCATGATCTTTATAGCATATCCCTGTTATCACTTTGCCGCAAGCGGGATCCTTTTTGCCCCAAAGAGATCAGAGGCTCCCAGCTGACTGGCCCAAACAAGTGTTTAGTACGTGGATTGTGTATCTGGCAGCGCAGTAACGGCCTGATTCCTACATCTTTACACGTACTGCTAATCTGGAAGTCCGGTATATTCTTACTAAGAGCTCACAGAAGTCCGAGGCTATTCGCTGAACTATAAATAGACAACGCAATTTGTAGGACCCGATTGACCTACCAGGGCCCAGCCTGCTTGAGATTTACTCTGCCATATATAAGCGGCCCTCGGAGACGAACGACTAGGACATATGGAACTGTTGAGGGGGGAATAACCAGTAACATTTTTCCTGTAATGTGTTTTCGGAGCACAGTCCTTCGCCCGGATACCGAGCTTGAATATGACACACAGAGAATAGGGTACAACCCTTGATTGCATGAGGCATTGGTTTCGGACATTCCTTTACTTGAAGATGTCGATTGGCGTTAAACTATCTCATCAAGACGTAATCAAACATTTGAGATCGACTTTGGTCGGTCTTTTGTGCAAAACACGCATGGCGCACTAAGCAGGAAACTCTGATGTTATTCAGACTATCAGACAGCATCCCTCAGCTTGCCGCAATCTCGGT"/>
                    <sequence id="seq_t1321" taxon="t132" totalcount="4" value="AAAAAGGGGTTATTGCGTATCGTGGTCAGATATTGACAACGTATAAGAAGTCAGCTCACGGGAGTCCCGTACGTTTCGGCTCACCGTGTATTCGGTTACGGTTGAATCTTTTACGATGAACGCGGAAGTTACGACACTGCGCGGCCTGATATAAGGCACGTTCTGTAACTAATGTTGCGAATGATGAGGAAGACAACAATTCGTCCCGTGTCTTCACCAATAATCCCCGGCATCCGCCCGCCACGACGAATGGTAAATGTAACAAGCTATAAACGACATTGGGGTCAGATATTGAGTGTCATTTGCGAGGGTTCGGACAATTTGAGGAACCTAACAGCCCAGTAGACTCTTTGAGTAGAGCTGTCTCAATTCGATTTTTGGGAGCGGAGAAAGCCCCTAAGGCTAAGTCGACCGCATCCTCCCCTAGACTAGGGTGAAAGGCATTCCGCTGGTCCCATCCACAGGACAATGGCAAGTCATTGGCTAAGTAGATTGCCGATTTTACGAAATGCTTAATGATCAGGGACAACGCTAGACCATAGGATATTAGGCCAGGGCCGGCATCCAACCTCGATCGAAATCTTGGATTTCCCTCCCTCGTCCCTTTTCCCAGTTCGTCTCTCAATCTCATAACTGCATTCTATGGACATACACCCCGGTTTTCACCTTATAATATTAGAAAGTATTACTGGAATGCCGCTCACTCACGTAGTCCCGTAGTCGATGGATCTGCGAACGCAGGCGGCTGAGTTATCGAGAAGGCGACTATCAGAACTAATAACGCTTGTTGTTTCACTGCACCACACGTTTAGGTGCCCCTCGAAGATCTGGGATAAGTGTTCAGACGCTACTCTCTACAAGTGAGCGGTGTGGTTTGTCCAGTGGACAATGGGCCAGTGGCCATTAGAGAGAGCGGACTAGGTCGTTCTACCTGACTGGGCCGTCGCTAATTACATAGGACCGTTCCGAACCCTGCGCAGGCCTGGTGCAGAGTTGTTAA"/>
                    <sequence id="seq_t1331" taxon="t133" totalcount="4" value="TGCAGAAACATACGTAACTAAGGTGCGCTTCGATCATTTCATTGAAAGCAGACACAATGGCGAAGGCCGGGAGAGTAGGCTTCGTGAAGTAGTACCTAATAGCTGAGGGTTAAACATGGATAGGCGAGTACAAGAGGCTTCTAATCCCAGGGTCTGAACCTCCTGACCACGGAGAGTGTGAAAGCTGGATCAAGTCGTGTGTGATCACTCATGAAACTTTGTTGCCCGGGATCTGCGATGATGCCCAAACAAGATATGTGATATGTTTCAAGGACGCCTACAAGTCCGAAGCAGTGTGCGTCATTCCCGAACTTCCCCAACAAGAGAGCCCTAGCTATATCAAAGGATTTTTCAGCAGTACGCTATGTCCTCTTTGAGCGCGCACAGGAAAATAGCACCTGGACGCGAGATCGCGATGCACTGTGTTCTACGCGAGTCAGCTTCCAAAAGAAGGTAATGTTTCGAAGCATCAAAGGGGAAGACCATCAACCCCCTTTTGCACGTGCGCAGCTTCAAGTCACAACCCGCCGCGGGTACGACCCTGGCGGGGAGAGTAATTGATTTTCGGGGGAGCTCTCCCGAGACGCCGCATCGAACCCCTGAGTGATTTAGCTGAGCAACCGACAATGACGACTCACCTAGAGGCGAGTAGCACACCAAGGATCAAATCTGCGCACGTAGCTCTCGCAATATAGTTCCTACTTGCGTTGAATCCATTTGTAGCTCTATTGGTCAAGCTGCAGTCTTTAGGTCACCAGCGGCCTGTGTTGATCGAGGGTCAAACCTACGAAGCTCGTCTATGCGTAGTCTTACGTCGTATGCTCAGGCTTTAGGGAAACCTAAGCGACGCCTCAGGTCAGTCGTACTACTCGGCATACTTTCTTCGTGACACTGAGGAATCAAGTTTGTGGTTGGCGCATATACTATTCAAGAGCTTTCAAATGTACACCTCGTAAAACAGAACAATAGACCGAATTGTGGGCAAGGCCTTGACTGATAA"/>
                    <sequence id="seq_t1341" taxon="t134" totalcount="4" value="CCAAAAGCGTGTTAGTAGCACCCCTTTTTGTATAGGACGCCCTGTAGCCTGGGGTAAGGCATAAACCCGTGTAATTGTAGAGTGACAAACTGTTGCGGGCCGTCCACTCAAACCATTTCTTGCAAAGTGTTCATCGCCTGAAATCGGCCTACGGAGTCCCTGTTGTACTGTTATTCACCAGCATGTTACGTTCTGTTTCGAGTTGTCGATATGCTAGACCTCGTCCTGAAGGGGTGATCCTGTTGACGGCCCCAAGAGCGTAACATCTAACTCACCGACAATCCATTCCCCACGTACAGGTAAACGACTCCGGTCTCGTACACCGGTATCGCTCCGTTACTTAAGTGATAAGTGCCAGACGCATTCACGGCTGTTAGCACCAGGCGGAAACAGCTACCATAATAGCAATTTGCAAAAATTCACTAATCCCGAAGAGTCATAAAACCCTACTTTGTAATCCATGCGTGTGGTGTCAAAGTTATATAATCTTTCGGGTCCTAAAGGTTATATTTACAACTCCACCTGGACGATGCAATCGCGTCTCTATACACCTGGCTCCTTCCGGCGAACCTGAGCTCTTGAGTGATCGCGTTCCGGCCCCGCACGTAGTCGATGACGGGTCGCTCCTTGTGTTTGTTGCTCTACGCGCATTACGGGACGAACGTCTAGGCTCAGATGTCTGAGTTACTAAAATTACTATGTTAGGGGTGCCCCGCGGCGGCATTGGGACGCGACCTTTAAGCCCCGTGTCCAACGAGGGTTTCTAAACCTACTTTCTTCTATAATGTGTTGCCACTGTATGCGAGTGCCGCTTCGGAATTCCCCCCCACCGCTTAGAATACTGTGCCCATAGGACTTACGTGCGAGAGGTCAAGGACTCAACCTCAGATCAGTCGATCAACGCCTGCGTCTGAGGAGCAGCGAACTCCCCACTACTTGTCCTCCCATACTCTGTTGGTCTAGCCATGATTCCTCCCTCATTTGCTTTCTAGACTAGGTG"/>
                    <sequence id="seq_t1351" taxon="t135" totalcount="4" value="AGTCCGCCCTGATTTCGCGAGGCTACGTGATGGGTAGATGTCACCTTATCCGCTGCAAATCCACCAGATAATTACTCGTTTCAGTCTCGACAGAATCCTGGGCGACTCCCAGCGTTTTCATATTCATGGCCGTAATCCCAGTATACCCTGTTCTGCCGGACTTGATGTATTACGGAAGACCGGCGACTTCCTGATGATTCTACCCGATCCCCTTATGTAATCTAGATGGATGGATCAACTCGAGGGTAGGCTGCCAGCGGTGCGTCAGATGTCTCGTTCAGGGGTCAACATTTATTTTCTATTTTCAGTGAATAACAGTGGTCGAAGGTCCCTGATACTTATCTATGGGATAAACATCCTGGACCGACTGCATGTTTGAGAATTCGGTGCTTTAGTGCTTGGTCTCTGTCTCAGCTCGGGTACTATCCGAATAAAGCGTCATAGGTAACGTTCTTGATCTTGCTCGACTCGGTATGAGCGTACGATCGCATGACATCAGAGTGCCAAAATGGCCCTAACACAGATATTAAAAGATTTTCGCTACTTCAGGAGGTATCAGCGTCTAGGTCCCGTATATAGAGGCCTCTTTAGTTGGTGCACAACTGAGAGAGGGGAATGTAGATCCCAGGGACATTCCCTGTGCGTAGAACATATAGTCGTACCTAAATACTGTGAAGAAATAACAGCAACTTCCCACATCATTGAGTTCCCTCGACGCGAGCAGCGATCGGAGTTCTGTTTGTCAGCTCTCCACAGCGCGCTACCAGAATGAAAGGAAGTACTAGACTTTGGCTAGACCGTCAACTTTGTTGGGACGTTTATTCGCAGTCAGGCTCCAAATGATCTCTTCGTATAGCGGACGTTTTAATACCCAATCGCGATACCAGGGCGGGGAGGATGACGCCTTGGATGTGCTGGACCCTCTTTCATCCTGCGACGAACCTGGTATTGGCGCCTGCGCGCCTTCAACGGTCGGTTTGCTTAGGAACTCTACGAATGT"/>
                    <sequence id="seq_t1361" taxon="t136" totalcount="4" value="TGGGGCCCTTACGGTAGTGACCTCCACCGATTTGGAGCACTCTGTTGTGGTCTTCTTCTCGGATAATCCGACCCCGCCCTGGTTTGTGTTAACTCAATATTAGAGGATGACAGACCCCTGGTGAATCTGACCCCGACAGAGGCAAGGCCGACTACACCATCATGGGATTTCTTCTTAGAACGTTGCTAGCGCTAGAGCAGGCACGGGGCAACATGTTGCCGATAAATCCTATCCGCACGGCATCAGGGGGGAGGTACATCTCACTCACCTTTTGCACTATGGACAACGTTATTCTAGATAGGCGTAGCTTGGTAACTGTCCTCACCGTTACCCCGCTGGTGAACGGATCTCTTATGTCGAAAGGACCTTAGAATGATTTTTTCTTTCAGTAATTTTTTCATCTACGAGCTCGCCGGGTACTTTATCGACATTATATCAAGGAACCTGGGTGTAGGACTGGGTAGTTCGCGCAGCGCAACGTGCCTATCCCTGTTCCAACCCCGAGGCCGCGGCCCCTGGGTCCAAGTCTCCCGTTCGATGCTTATTCATGGGCGTTGGCCTAGAATTCCACAATAAACACAGGTTACCAGCTCACTAGCTGGATTTCAGCCACAGCCTACAGGCCCGGGGAGCGCCCACTATCCCACTCCACACCAGCTCGTGATGCTATGTGGCTAGGTGTAGCCGTGGAGCCATGCGGTGGGTTCCTATGCTACACCGAATTAAACTCCATGAGGCTTATTACTCATTACCAGGGCATTTCTTACCCCACATTAGAGGTTTAATAGAGCCGGCTCGGAGATCTCGCCCTCGACGAGCTCGGCTGAAATTAGGAGCAGCGGCCGTTTTAATTCGTCATGTTCCGCGATGCGAGCCGTTGAAGACAGGCGAGAGACGACCGTACGTCGTTCGAAACGTTCTTTCTAGGTTACTCTACCGCATTTCTCGTATTAGAACCTACATTACTTCGCAATTGTAGCTATCCTAGGCACATGGCTCG"/>
                    <sequence id="seq_t1371" taxon="t137" totalcount="4" value="GAGTCGTACAGCCTAAGGACGTCACGGAAGGATCCTGTTTCCGATAACGGTCTCCTACAGTCCCCTATACAGATCCATCACATCCCTTACAGGCTTAGTTATCCCAATATCCTGGCTGTGGTCCATGCTGCGTCTAATTAAGCGGAGCACCGGAGCCCAGTCATTGTCGCTCAATACAAAATTCGTCATATGTGCCAACTCGCGCCACGGTTCAAGGCCACCAATTATCAAGTCGATTGCACAAGAGCTTTCCCTATTATTTGTTGACTGGCAAACCCCGCACATTACTCGCCAGCAGTTGCACAACTTGTAAGTTTCGAAATAGACTGCCCTTAGTCTGTTTATTAAGGGTGGGAGACTAATGAGGTCGTTAGGATCGGCTGCTTCTATTACTGTTTATACAGCGTCATCCACATCACAGGATCTATCACGTAAGAACCTTTGGTGTTCTCCAAGACGAATGCCATAACACTAGCGGACGGGTTTGTGAAGGAAGATCGGGAACCCTCTAACTTTTGGCGGTTAGGGGCTGGACGCACAAATGTACTACAATTACGTACGTGGTAAAATGAAAAGAACGCCTAGTTCGTACCTCACTAAAGCGCTATCACGCAGGGAGGTAACTTGTTATAAGTCCTGAGGTGTTTACTGGGGACTAAGCCCATTATTGTTGCCAATTTACCGCTTCATGGTTACCCTGAACACGTTAATAGTAGCAATACCACCGCACTAACACAACATTATACCTCTGCACCTCCCGAGGTGATGTTCGTACTTTACTCGTCATAGAAGTCCAGAGCCGGCGCAAGACTGCACGTGGACCCCCTGGGTTGCGGGCTGGTCCACTGACCGAACATATTGCAGTCTGCCAGCAATAAGTCCATGGAATGTCGTCCGAAATTGCACCGTTGTCACATCTAAAGCCATCGTCTTGATCCCCTAAATGTAACGCGAGAGGGAATGAGTCGATCACATTTTAGCATCGTAGGCCTGAGCTTAG"/>
                    <sequence id="seq_t1381" taxon="t138" totalcount="4" value="GTTCTCGAAAGTGAAAGAATAGCCAGACGATCTATCGTGTCGAGCGAAACTCGTGCGTCGAGTCACTTTCCGACGAAGGGCGTGCTGTTTTGCAGCCACGTTGTATAACCTTAAAAGACCAGCGAAGCTGAATTTAGTCCTATGAGGTGGCGCAAGGGATACCTGAATCTCAGGAATATGAGCAAATATACTCTTGCCAAGTGCCTTTACTGGTAGCCATAAAAGCCACAGGGATATAAGAGTTCAAGTCCCGATGTATGACGAAAATCCGCAGGCTATCATTATAATGAATACGTCATGTGTTGACGGGCATTCCGCTGATAATAGCCTGCCGCGGCAATCCATGCTTGCATGTACCCCGACTTCGTTTCAAGAACATATACAGATGGAGTCCCTAGCTATGACCCTTAGTCGCATATTGCTATCTCCAAACTAAGATACTAAGACCGATGTATGGAGAAGCCATCGAAACTAACGTTGACAACGGGCGTACTTATGCTTAATTGCGGCACGCCAATCTTAAAACGGAAAAAGAAACCCGACTGTCTCGTGTACGGCGCAGTAACTTTAACAATATGGCAAATTGGAGAATAAAAGTTGCTAGCTCGGCAATCTGGGGATACCAATGCGCCACCGCGACAAAAGACCTGATTTCAGAGTTGGCGTTGGCTTGGCATCATCACCCGTCCACTGGGAACTACATGTCATCGATGAGGTGGCGGAAAAGCCGATTTTAACGAGAAGAACAAAATTGATGAACGGTGACTGTAATGGGCGACTGATGATAGTGATGCTCGTCGGTAGTATAGGCAGATCAGTAAAACTTGTTATCCGGAAGTTCTTAGCAGCTACTCAGGATTGCGGTGCGAGGACTGTAGGGACCCGATTATACGTTCGTCACGAGACTAAACCCTAGAGCCAAACCTAGGTGGAACCCCCGGCACCCGATGTGACCATTGGCAATACTGGTATAGTTTCATCGAATAAGAGCCGGCGTTAT"/>
                    <sequence id="seq_t1391" taxon="t139" totalcount="4" value="TTCGCCTTTGCTCCCGATAGGAGGTTTTATATCTCCATCATTTTAAATGTCTGTAAGCTATATGTTAACTAGGACGATCAATAGGTATCGGGCCACCTGTGGGCACCGCTGAAGGTAAGACCTCCAGTTTTATGATTCCAGTATCCACAAGTTTCTTAAGAACCATGCCGCTTTCACGAGAAGTGCGCAATGGCATACACTGCAGAGGCTTAATTCCGCAAGGGCGCCTCAGCCCGTATTCGCCCATGCGCGAACTACTACGTACGCCTTGCCCTGTAGGGTGAGGATGCAGACCATAACATCATTACCCACCTACTAATTGCTCCCCCTTTACCGATTAACATGCGGTAATGTCTAATGTTCTGGCTGGGCAGATGGTAAGACTGGACAAGAAGTTTTTGTGGTAATACGTCCCGAATGTACACGTTGGTTCGTTAGAGACCCATCATAAAGAGTGTATCATACAGTGGCCTCGACGGCATGGTCGTGAAATTACCCCGGCTTGAAGACACGTATGCTATGGGGCTGAAGATACACTCTGTACCATAGGTTCAGATCAGTTCTATAATAATATAATCAAGATAAGAAATCGACGCGCGATTCAAGATGTCGATACTTAGTTGAGTATACTCGACGAAGATGCTAATTTAGATTGTCACGGCACGATTTGAACGAAGATCAGACATCGAACACTCAGACGGGAAACACGGGTGCAGCATGGGTGTGCAGAACACAGAATGCAGCGGTGCAGCCTCCTAGCGGATCGTGTTGAACATCCATGCAGCTGAAACACAGTGACGTTATAAACACGGGGTACAGCTGTGAGTGCTTGCATTACCAATGTGATCCCAGCTAGGCTGCTGGCCTGGGCCTTTGCTAGTTTGGAAAGTCGGTATCCCACTCCGGGCTACAAGATCCGAGTGAATGACATGTTGCTCACCTAAAATGTGAGCATATGAACGGGCCAGATGTCTCGTCTCTGCTGACTGAAAAACTTGTG"/>
                    <sequence id="seq_t1410" taxon="t14" totalcount="4" value="AACAGATGGAACTTCCTCCTTAAGCAGGGAATCTATCCGCATGGGCCCCCCGTTGCAGCATTCCGGCATCTGGCGAGCGTGAGACCCAACGAGCTTTTTGAGAGTGTCGTCCGATGAATGAACGACCGGGAATGTTGTTGCCGAGGATTTGTCTGCGGCTATGATTCTACCTAACTGGACGGGCAGTTCTCCAGGATTTCATCGTCTACTCAAACTGCACCAGCGTGACATGGCCTCGCTGCCGGGAGGCAGTAGAGGCCATCGCAATCTCACCGGGATTGACGGCGCGGATCTCAGTGGGGGGTGAGGAAACCAGGGGGGTGCCTGCACGCTGCTGGTTTCACAATACACGGCGCGTTTAGCCTAACCCCGGTAGGTAGTCTCCATACCTGTAGAGGGCCAGTGCCTACACTCCTCGGGTCCTCTCTTGCTTTAGATTAACTTAAACCGCTGAGGCACATGCGAGCGATGGTTAGGTCGCCGATTCGAATTTTCTATGGGACCGTGGGTAACCGGAAGGAGGTCCTTCGATATGCATCGTGTCGCCTGGCGCGACGTATTTACCGCAGGAACATGTCAATACGCCTACTTTAGGGACGAAAGGGTTAAATATGCTAAAATTCAATAGACGCATGGCGAGGTCGGGCTAGACTCGGCAGCAAGACACCGGCAACGCCAGCGCGTCAGACCTGGATTGAGCACCGTATTCCGGCATTTTTGAACGCCAACAGATGCTTCACCCCAAAGTGCCGGTCGGTCCGGGAAGACCTATCGACGGGCCGCGTTATGCTTGGAGAACGCTCGCAATACCACCTGCTCTTACAGTACGTTGAATTCGGTCTTGAGTTGCATTCTGCGACCGCCATCGTTGTGATCCATACCTCGCAGCCATAACCGACTCCCCGACACGTTATTATCAGCCTGCCTGGTTCAACGTGTACAGGGAAACCATATCGAGCCCGGTTGGAGCGGGCTGTAGGCACCCGTTGGGACGGTCTCG"/>
                    <sequence id="seq_t1401" taxon="t140" totalcount="4" value="TCTATGTTATAAAAAAACGCCTGAGCCCGACTCGTTGTTCGCGGTAATCGGCAACTATACCGAGGCGGGGGACAGGAGGCTTAAAGTGGTTATGGGTAACAGATGCCCGCTCTAGAGCGAACGCCTAGCCCATGACAGTCCTCATCCGAGCGAAATGCACTCACGATGTAGTTGATGCCGAGTGAAGGACCATTTCGTTATTAATTTGTCATTTAACTTGCGGTGCCGGGATGGATGATGTGTAAGAAAGTCGAGGAGCATTTTGAGTCAAGCCCCTGAACCGGTCCTAAGCTATGAGCCTTCCACCCGACCATACACAACATTAGAACTCAACCATGACCAAGGGTTTTAGCGAGCCTCAGTGTTCGTCTCTTTGAGCCTCCTCGGGGTCATATCAAAAGTGCGAGTGCTAAACAAGGACCTAGTTCTCCGCGTGTCCTGTTCGACAAGCCTTGACTCTATCGGAGCATGGGAGCGTATGAGAGGCAACGCCGTCTTACAATAACTCAGATGCAAGGCCTAACGGGAGGCTGGTACTACGCTTGGGGACTGAGATGACGGATGTTTATGAAACACTCGGCCGCCATGGGATCAGACAGATTTGTCATGGAGAGGACCCTTGGACTTGCAATATGCATTTAGAGGGAAGGCGCGCACTGTTAACACATTTTGTGTACTGGGCAGTGGCACACACATCCGCTCTCAACTTGATTTCATCTGGTGAACTACCGCTCTCGCATGAGGTTTGCGGGTATCCTGGGACAAAGTAGTTAGCGGTTGGAATTACCGGACTACGTACCCTACTCGCATGCCGAAGGAGCCTATGGCATCGCTTTAACTAAAGCTACGATTCACGACGAAAGGCCTTACTGCGATCATTCTTTCAAATCGATGTGTCGTGGCATGCTAAGCGTGGGTAAGAACAGTAAAGAAAATGCCTAGCCTCCGAATTCTCATGCAGCACAATAAGCCGGTCGCCGCGCCGGTCAGGGACCTAGGA"/>
                    <sequence id="seq_t1411" taxon="t141" totalcount="4" value="TAGGTTACCTTACATCCCTGAGTTACCGATAGGAAGATGCGTCGTTTGAGCAGTCCACTTCCGTGGCAGAATTCTACCGCTGGTAGAGCCGCGCCCTCGCGCAAATGACCCAACATTATGATAGAACCCTTCACCTGTTGGCCAGTGGTGTTTGGGGCCCGATTGCCTCAATCGGGTTGTTGAAACCATATCCTCAACTCAGACACTTTAATATGCGAAGTGAGCTATAACTAAACAAAAAACTAGGCGCTTTTTTCAGCTAAGCTGTACGCCCCCTAAATGTTTCCGGCAGTTGAACTTTTTGGTCCCCAAAGTGCTTCGTCCGTGAGTGGCAGACTTACTCCACTTACTGAGCTTCACTCCCTTGATCCAGTACGGACTCAAGCAGAAAAGCACCCGCGGTGTCCGATCGCAACTAGATCCCTGCAGTTCATGTTAACTCGATCCGTGTTAGTAGTGCAGTGAGACTAATTCTTCCCAGATTTGGGGAATTGTATGGGGATCGCGAGGAGGGAATGTTTTGGCGAGGACGGTTTGGCGGGAAGTACCACCGCGATTTCGGACACTTAGATGCCGACATCGGCGGAGAACCACAGGCCGTCCAACAACTGAGCCCGTTCAACCACCGGCCTTGTAGTGGAGTTCCGTGATTAGGCTCCAGCCAAGCTGTGTTGACCAGGTGCTCGTGTACTGAGCGCACGGACGTCCTTTGTTCAAGTATTCGCACCAAATAGCTTACCTCTACCTATGCGGCTTCACAATGTCTCGGCTCAGATCTTAATCGCGACCGACTGAGTATGCGGTCAATCCTCAAATCCGCTGTCGGACGATCCATGATCCTCAGTCCCGCGCTTCAATAACGTCGCTTTCGACTGTAGAGAGTGAGGGCGACCTCTGCGTTTGCAAATATTTGGTCTTGATCAATTCCTTCAGCTATATTGGTGATAGTGTGAATGCAAACGCCTCTTTTCTTACGATAGCACTCCATTTACAGGCACTT"/>
                    <sequence id="seq_t1421" taxon="t142" totalcount="4" value="GACTACATCCACTCCACGTGCAGTTTATTCGCTTGAAGATGGCCAATTCGTAGAGCCCTGGGCTAGGACTGTAGTGATTCCGGGGGAAATCAGCAACTTACCCCGTTATAACGCAAGCCCTACGGACGTGGCTCGTCTACGGAAGGATGGAAGGGAGTCAGGACCTTCTGTTGAATAAGTCAACGTTTCAGGCGGTAGTTTATGTCTCAATTACGTAACATTGAAGAGTCACCGTATGGGCCTGGTGCAGCTGAAGCACGGCTGACAGTTCCCTTTCCTGGTAATCTCCGGGAGGCATCTCCGCTGCGGGTACCCATCTTAGATCCCCGACTTGATAGTCTGGAGGGGTCAATGTTCAACGTTTTGAGTCAGGAGGAGCAAGCCGGTCTTTAACTCTAGATGGGGTGGCGGTAGAGTTGGGTGATCCGAGATAATTACGTACGTTCGGCCTGCTCCGGGCCTGTCTGTCAGCCAACCAGCCTTAAATCATGTTTTAGTACTAGTATTAGCTGTGTTCTTCCAGTGTGCGTAAGACCCCGCTTAGAACAGTCATCCGAACCGGAAAGCTGGGACCCCGTTGAACTCGTCTTTAATCCGATTTTTGGTTCACGGAAGGAATCCCTGCTAACAAGGCCCATAAAGTTAAAACTTAGCTCTCGAACTACCCGATATAGCGCGTGCTGTATATCCCGCAGGCTGTCCCCCGGTGTCAGTGATAGGAGATGTTTTGATCTCAGTGAGGGGGAATAACCACGAGAGGCTGTCCCGCAGAGCCGTTATAAGGACGCGAGATAAACTAGTGTGAGCCGAAACATTGCTTCCGAACTGAACTGTTGGTGCCAGAAGGAAACGATTTACTTACTCGGGCGACGCTCGTCCCAATGGGACGCACGAATGTTCGCTAAGTAAAGTACACGGATCATTATATTAGGAGTGTCAATCTTCGAGTTGCAAGCCCAGAGCATGTGAGGAAGCGATAGCGATACGCTAAGGTACTAGA"/>
                    <sequence id="seq_t1431" taxon="t143" totalcount="4" value="TGATTCTATAGAGCCTTCCACACCAGAATCTGCGGAGTTGCTACTAGCGGTAGAACCAGATATTGAAGACGCTTAGCTAGAATAGTGCCTGATCGACGTCTACTACCGAGCCGGAGGCCAGGCAGAATTTAAAACTTATCTCGTTCATCAGCCCAAGGCCTTGCGGTTCGAGCGTTATGCGGAGGCTAGCATAGTTTGGGTAATGCAGTACCTATGAGTTTAGGCACGCTTCGTGTGCCTGGGGCAAAATTTCGGGTCATGCTGTAAGAACTCCAGTTGCCGAGATTAGCCTGCGCAGTTCACGTTCGAAGCCAAAAAGTAACTGTCTATGGGGTTGTAGGGTGCTTGATGGAATTGGACGTGTGCATGAGTCAAATTCCTTGAGGAGAAATACTTTTTGAGGCGTGGCACTCCCCGGGACAGCAACCCCCCTGTAAAGTCTACGATATCGTTATAAAAGCGGGGTAAACGAAGTGGAGGATCCACGAAAGCGTAATTATTTCAAAGCGGGACCGAAAGGGCCCCTTTATACGTACGAGGATTCCGCGTTAATTTAAAAAAAGAGACAGTGACCTTCACCATAGAAGTTCCGGGATGAATTCCCCTAGACATCAGGGGAAGGTTCGGGCTACACGGGCAAGCGTAATCGTACCCTATCTATTGCGGCGGTGTTGCGTTAGTAACTTATGACGCTGTTGCTTAGATTTGCAGAGCGAATAAAGAGATTATCTAGGTCAGAGTACGACGTAGCTGCTCACCCCGGGATAGTACTATGGCGTTAGGGCGCTCTGAATGCAGCCTTAGCCGGGTGCGCACGCACCCACGCTCGGGGACTGCTGGCAGCTACGCAGTCCAGCCTTCAGGCTCTTCAAGATTGGCTCGTAGACTTCCTGTTAACATCGCTAAGAATGTAGAGAGACCGTTAAAGTACGAGCTCAAGCTTCCCGGAGCAGCGGTAAGAGCATCTTATAAAGGGCGGCGGACGCCATGGAGACAAGAG"/>
                    <sequence id="seq_t1441" taxon="t144" totalcount="4" value="GTAATATTCCTTTGGTCACCTTTTTGGGCCGCCCCGCAGACGGGCTGTATTTATACCGCCGGATCCACTAGGCGTTGCTTCTATGTACCAAGCTCACTCAAGTGCATACAATACGCTCATAAACGCAGTAGATCTCCGATTGCTACGCCAAGTTTGCTGCGTACCATAAAGCTACATAAACAATCCCTCTGCAGGGACTACAAAACGTGGTTACGGCCTATGTCCAAGTGGAGGATTCAACCCAGCAATCCTCATAAGCACACGGCAAGAGACCGAACCTATCTGATCGGGTATCGACAGCACATGACACAGGTGTGCAGGTATCTCGGGCATATATTCACCAATTATTACGTGTAGTCCAGGAAGACGATCTGATCGCTCCTTATCCAGACGTTACGCAAGTCGACTAATATTGCAAGAAAATCGCCCAGGTACTGAGCCGTTACTTGTTTAGGGTGAGTTCCGATCATTCGGTGCGACTCCGGTTTGGTTACGAGGTGTTACCCCTTAATGCTGAAATGTCCTGAGGCATAAACTCTTCAGCCATCGAATTTTCTTGTATTGTCCCCCAACCCCCTTCCGGCCGGTAAGCGGTGTGGGTACCCCCGTCCTGGGGTTATAAAGATTATTCAGTGGGATCCGGAAACTGTAAGCGTACACGTCTCAAATTTAGTGATCGGAGACACGCGCTGTACCACTAATTAAGACAGGACATCAGCCAATACGCCCCGGAGCAGGGGACGGCGCAGATTTCAGCCAGGAAATGCGAAACCATGTAGCCTTCTGTGAAGCGATGATGGTAAGAGTATCACTACGAGCAGAGTTTAACCCCTTATCGGATACACCCTATGTGACGTGCTGAACAACTGTCCCCTCACGATGACGAAGTGCCCCTCTCATGTCCAGTTACCTAAGACGATTCCCACGCGAGCCTTAGCGACGCTCTAAGAACAGATGGTCCCATGACTGCGACTCGGGTATAACCTCTTAAGTTGGTTCT"/>
                    <sequence id="seq_t1451" taxon="t145" totalcount="4" value="GCTAAACACAACTGCTAGAAGAATCAGGCAGACGCTGCGGCGGCGCGATTTCGCCTCGGCTTTGACGACTGCCATATAAGATCGTCAACACTCAAGCGAACCGACACCTAACTCCTAAGTGCGCCAGTCTAGGTAGGTTGAGATCAAGCTTTTTAGCACCGGTGCTCAGCCTTTCTTAAATCCGGTAATTAAATTTAGGACACTACCGTGACGCAAAACTCGCGCCGGTCCCGGTTCAATGACTTACATCGTACTTTGATGCACCAAGCTCAAGTGAGAGGTTTTTACACCTTCCTCGCCTGAGCCAAGAAACTTAATATGCGGCGTCCCCTCCGTAGAGTTGCCGGAATAGTTCATGAGACACAAGCGTAGATTAGCTTCAGTCTTTAGCTGCTTGGATACTAATAATAAGCGAACCGTGTCGACTCTCGGGGATTCGTCCTGCCTTTGGAAGAGCCACATTCATGTGCATATCGCGCTAACGAGCTACGCCATACCTAAGGCATTACATACTCCGCGTAATCCAAAAAGCCAGTCCCAAGTATCGGGGCGTCGCTCAGTTTGAAGTTGCTTAGCTTTTCTTGCGGAACATACCGGGCCCGATTGTTGGCCCACGAGCTCAGTTGTGTTCTAGCATCGGTTGAAGGCTGTGTCCTGACCAGAACCCAAGACCCTCAGTCCGCCGGGGTCTGTTGATTAGGTCCGGAGGGCCGCCAGGCCGATTCGGCAGCAAATTCCATGGACCCGTATCGTTCGTGCGGGGTTCCAGCCTTACTTAACTTTATTGTTAAAGGCGTCGAGATCACTACGCGCTCTAAGTGCAGACGCGTCACTTGCCGAATGGCGCCCCCACGCGTACGAGAAGAGAGGTGCGGGATAAGCCGGCAGACCGAGTGAGAATATCATGCTTAGGGGTAACGGCCCGCTATTCGCGAATAGACCAGGGCCGTTCCATTGCGGCCTAGACGTATTGTGACCCCCTGACCCAAGGGTGAAGAGC"/>
                    <sequence id="seq_t1461" taxon="t146" totalcount="4" value="CAATGAGTTTCCGTATCTCAGTTATGGGGCCAACGAGTACAGCTGGCTGGCATATTCTGTTGGAATCCGGAATTCGAAGGCTTTGAAGAAGTCTATAGGTAGGTTTTTAACCCAGTACATAGTGTATCCATCAAGGTCACTGCTACGCGCTACAGGTAGCGCCACTAACATTCGCTAGGAACAGGTATTACAGGGGCCTGAAGTACCTCAGCTCCTTGGTTTCGGGCGGATTCGTATCTGGGCGTGTGATATGTCCTCTTCCGATGGTGGTAGAATAGTTACGCTAGGCGAACGTTTCTAATTAACGGATGGTCGACCTTGTTTAGTCAACTTACAAGGTGCGGAAGGGGGTGCCTACTGTATAGGTCGCGTGAATGGTTGGCGACCGGACGTCATTGAGTGACAGTGGAATAGCTGTCTAACTCTGCTGAGCCAAACCTCTAGGCCGTACCCTCAAGTCTCCCAGGGCATGGTGACACTAATAGGATATGCGATGAGCACTGAATTAGGCGTAACGATGTATCCTGTCGTAAATAATCAATTTGAATACAACCTTATCTGGCTGTGATTTTCATTGCGGAACGGTAGGCGGCGGAGCACGATCAAACGAGTTACACAGAGACACTTCTTCATTCAGTTGTATGTAAGATAGACTCCTACGCCGAGTTTAGCGATTAGACACGGTATACAGCCTCGTACTTTGTCGTTTAGGCGCATCTTGTACCGACGCTGGCCCAATACTCCTAGGGCCCTGCGTGTGTTATAGAGGAGTGAGTATGTGTCTACCTTACGATTCAGTGACGTCACGTCTTGATTGTACCCTGTTGGTTGTTCGATGTTCACCCTAGTTGGTTATATGCGCAGCCAACGTCGTGAGAGCTCAAACCTCGCTATGGGACCTAATGGAACCTTATTCCTTAGCTCCACATGAAACTGCAGGTACAACAGGAACAAGGTACATTCAGAAGAGTATTGAGGTCGATAAAGTCCAACGTGTGTG"/>
                    <sequence id="seq_t1471" taxon="t147" totalcount="4" value="TATTTTAGCATGTGTAGCGGGAAGCAACGCTTCGGTGGAGTTCAGTCTCTACGTCTGTATAGCATATTCAAATAAGGTCCTCATGCGTTCTGGATGCGATGAGATCACGCGATCCGCTTCCGCTTGCGTCAAGGATTACGGGTTACTCTCTACCAAGTATCTCGGATAAGAGCAGATTTAACGGCTACGTCTCCTCAGCCAATTCCTTATACACATGCTGGTTTCTCCCTTTGACGCATAATTGCACTTGGTGGAGAACTGCTAGCGCGGCATATTGAGAGTTCGCCGAACCAAATCAACCAAGTGGTAGATCGATAATATTACCACTAGCCTAAGAGAATATGAGATAATGGTTGTGTTCGGCTGATCATTATTTAGGTTATAATATGAGAGCATTGACTAAGTAAGACCCGACTGGGCTGTTGGGGCGATTCAGAGTTTTAGGCTATTTTTCTCCAATAGCATGATCAGTATAACTACACTACAGTTGAGCGCCCCGAATACTCTATATTGAAAAGGTGAGATGACACAGTCGCAGAACACAACGGTACGCCGCCTTAACACCCATCAGGACTGAGCCATAACGTCGATATCTTTTAGTGCGATTAGCCGTGACTTGATCTCTCTCTTACGAGATGATATGAGACAGCGTGACTCAGTTTAAAAATAGTATTGCGTCTACTGAGACATCACTGTAGCCACGTGGGACGACCCAGCCGCGACCGCAAGTGCCAGGGACATCCAGCATAAGCTGTTTCTGAGCTCAATGATACTTCGAGTTCGACGGAGTCTCGTACAATCCCACTGGCTTGGGTCAGAACTAGTGTGTGCGAGCCCGAGGCCTATACTCTCAAAAATAATTCCTTCTCGGGCCTTTTTTTCAGTGTCCATTGTCCCAGATCCAAGATTGGAGGGTGTTGGTACTCATGCCCAACTCTGTTCCGGAGGTTTACGTGATAGCGGTGGCGTGCCATTCCTTAGACTGATTTGAGTGCGACGT"/>
                    <sequence id="seq_t1481" taxon="t148" totalcount="4" value="CTAACCTTGCCCCTCATTAGCCGCTAACTAGCACTAACTTTAATTGCATGCGAATCCGTGGTAACATCCGCCCACATAGTTACTGTACTCCTTTGGATGTGTGGATCGTGCCAGGAACTGCCTATATCTATCATGCACCAACTCTCTTCTGAACCCCCTCGAATGAACTCCAGTCCACTAAATGCCCACGCAAACACGGCAGGACCTTTCGCTCTTTTAGTTAAACCCAACGGCTTTTCATCAACAGATAACTGCTGATTCCTGTTGAGGATAGCGTCCGATATGGGAGCTCACCCTTATAGGTCATACAGATGGACCCTTGCTAGCGAAGCTCGAAGAGCCTGCCTCGGTCATTATGAGAGACTTGCTGTGTATCAATGTGACCACGCAAGACGCTTGGGGGCCGTCTTGAAATCCTGCTATAGGCCGGCCGGCCTTTTTAGACCGGGAGGGTAGTAGTGGAACGCAAGGATATGTACTATCCCTATTATATTTTCAATATTCCTCCCATACCACAAGAGACGGGCACCTAGGTTAACTCTCATCCGTGATATACTCATCTGTTGTCCTCACTGCATATGCAACGGTCCTCACGTGTGATCTCCCCGCGGATAATTGCTTCTAAGGATTTAGTCTAGATGGGTGCCTGATATAGGCGAATGTCCATCTAAGATCACTTCAGCTACTCCGGTGACGACGGTACGGAACCAAGTTTTACGGAGAAGCTGTTCGGGTCATGTAGTGCGATACACACGAGCGTCGACTACCCGTAGTAGTTGCCCATGAGCTCCTGGAACGGACTCCGATAGGGCACTACGCGACGAGTATCGCTGTGGAGTACTAAGAATTAAAGAACGCATAGGCACCGCCACTGGGGATTAACAGTAGCAAGATACAGAGGTAGGTCGAGTCCGATCGGACTATCGCTCTCCGGTGACGTCTTCGTGAATCTCCACTCTACATATCGTCTCAAGAACTGTGGGCCTATGCGGGCCTCCCC"/>
                    <sequence id="seq_t1491" taxon="t149" totalcount="4" value="GATAGAGCACGGTATTACATAGCGATTGTGTTGCACGGAAGAGCGGCCTCGGTTGAATTCATTCGCTACCTGGGTCTCGTTTCGAATGACCGGCGAGATCCTACTTCCTAAACGTTACAGGTTCCTAAGCAACCCGCGACGTGGATAAAATGGTACATGCGACAAAACGAGTTTGATGTCCTTCGCGTTCATCGGTGAAAGCTTTATATACAATAGGCTAAAAAGCCAATTGTTTGCCGTCAACACGGCATGTGGTAAAATTGCGTACTTAGACGGATTTGCTCGTCTTTGCCGTCTCTCCTTGCGTTTCGGCTCCCGACTAACCAGCCTAGTACACTAAAAAACATTGATGATCCAACGGCCATACCAACTTGGATTGGTCGGGTTCTTCTTCTGAGACGCACCGTAGTCATACAAGCTTCGGCTGATGCTAACAATAATATTGGCCTTACCTGACCCTGCAGGAAGAATAGATCTGTCCTCTATCTCGCTTGTTTTATCAACGGATCTAGGAAAAGGGTGCTTAGTCCTAGGCTAACCGCGTTCTAATCGTCATGGGTTTCCAATCTTCTATATAATATTGTTGCTAGGTTTTGGTGTCGACCCACAGGGTTGCTGATGACAGGTTGGCTAGTATGCACTACCAGGTCAGAGCGTTAGTACGGAACGAACCAGTCGCTTCGGTGTCGTAGCGCATCGAGCACTGGATCTGAGACCAGCTCTCCGTTTGCGGCGCCACGCACATGTACGTGTAGAGCCGTGAAGGGAATATTGTAGTGAAGCGGTTGGGTCTATGACTTTTGTACCTATTGGCCACGAGCAAGCAATTGAACGTACTAAACCCGACTAATCCAACTAGCAGCCAGGGACGGAGAGCTAGCGCAGAACCTTCAAACGTCTGAATTAGGAAGTCGGACGACAGGGAAAGCCTCTACCAATGTCGTGCGGATGGAGAGGTCGCATCTGGCACGTGGCGTATGACGGTTCATAGAATCCTACC"/>
                    <sequence id="seq_t1510" taxon="t15" totalcount="4" value="AGTCCGCCCTGATTTCGCGAGGCTACGTGATGGGTAAATGTCACCTTATCCGCTGCAAAACCACCAGATAATTACTCGTTTCAGTCTCGACAGAATCCTGGGCGACTCCCAGCGTTTTCATATTCATGTCCGTACTCCCAGTATACCCTGTTCTCTCGGACTTGATGTAGTACGGAAAACCGGCGACTTCCTGATGATTCCACCCGATCCCATTGTGTAATCTAGATGGATGGATCAACTCGAGGGTAGGCTGCCAGCGGTGCGTCAGATCTCTCGTTCAGGGGTCAACATTTATTTTCTATTTTCAGTGAATAACAGTGGTCGAAGGTCCCTGATACTTATGTATGGGAAAATCAGCCTGGACCGACTGCATGTTTGAGAATTCGGTGCTTTAGTGCTTGGTCTCTGTCTCAGCTCGGGTACTATCCGAATAAAGCGTCATAGGTAACGTTCTTGAACTTGCTCGACTCGGTATGAGCGTACGATCGCATGACATCAGAGTGCCAAAATGGTCCTAACACTGATATTAAAAGATTTTCGCTACATCAGGCGGTATCAGCGTCTAGGTCCCGTATATAGAGGCCTCTTTAGTTGGTGCACAACTGAGAGAGTGGAATGTAGATCCCATGGAGATTCCCTGTGCGTAGAACATATAGTCGTCCCTAAATACTGTGAAGAAATAACAGCAACTTCCCACATCATTGAGTTCACTCGACGCGTGCAGCGATCGGAGTTCTGTTTGTCAGCTCTCCACAGCGCGCTACCAGAATGAAAGTAAGTACTAGACTTTGGCTAGACCGTCAGCTTTGTTGGTACGTTTATCCGCAGTCAGGCTCCAAATGCTCTCTTCGTATAGAGGACGTTTTAATACCCAATCGCGATACCAGGGCGGGGAGGATGACGCCTTGGATGTGCTGGACCCTCTTTCATCCTGCGACGAACCTGGTATTGGCGCTTGCGCGCCTTTAACGGTCGGTTTGCTTAGGAACTCTACGAATGT"/>
                    <sequence id="seq_t1501" taxon="t150" totalcount="4" value="AGTGGATGTGCAACGTTGACACTCTTCATAGTTTCAGCCAAAAATGTCGACCGTCCCCATGCCTTGATTATTGTAACCTTTACAATACAAACAAGGTTTGACTACGTTTCGGAGCATTTACGTCAAGGTGATCGAAGTATCATTCCTCATTAGTGCAGTCAATTGGAAGGTTTGCGCAAATACCTACCGTGCAACCTATGACCCCGCGGTAGACTTGCTGCTCTTGTAGCAAAGCGTTGACATGTCGTTTTAGAGGTTAAATCAAAAATTATCGGCACACAGAAATCACGCGTCTTACAGTCGCGGCAAGGGATCTCTCGGGGGCGATTCGCGGCGGGCAGCCCGGGCAGAAATCGAGCTGATGTTGAACTAGCCCGCATAAATTATTGCACGTGAGGGGAGCAGCACTATCGTTGCATTTCCTTTCGACAATCCTGTGGTCCCTCGCACATTTCAGGTTTCCGGTCCAACAAGTATCAAGCGACGCTAGCGCACACGCTGACATCGGACAGAATGAAAACACTAGCTTACTAGAGTGAGAGGCCGTCTGGCGCCTTTGCTTTCGCTGCTCTTAGCCCTCAGTTAGTTACTAGGATTAACTCTACCCATGGTTTGTTCATTACGAGGGCCGAGGCGTAGTCGCGATGAACCTCTGCGCTGTGACGGTGCCGCGACGAGAAATTGTAAAGTCAGACCGTGGACCCATGTCAAGAGGGATTCCGACTACCCGGGTGGTGAGCCCCGTTCCAACAGAGATAATGCGACCAGACCCTTCTAGAAGGTCAACCCACCAGTTCCCCGTAGCTGCCGAGGTATGTAATGATTTAAGCAGCTTAATGGTCATTTCACCGTCAAAGACTCAAAATTTATCTGCGGTGAGTCTGTTTGGAGGTCAATTCTTTTATCCAGTCCCGCACCATGGGAGGCCGCATCCTCCGCACCTGAGAATGGGCAGCTGTGCCGCTGTAGTAAAAGCGAATGCGCATAGGGTGGTTCTAAT"/>
                    <sequence id="seq_t1511" taxon="t151" totalcount="4" value="ACAGCGGGTCACTGTATTGACGAAGTCACTCATTCTGTCGGTCGATCTGACGCGGTCGGTTTCTACCACGGACTTAGGAGACACATGGATTTGACCTGGACTGGTATATCATTACGTAAAGCATCTTGACCGAGACATCTGTGCTCTGTATCAGTTCTTAGGCTCACCGGCTATGCACTTACTATGTCAACGCTCTCAATCTAATTAAGACCGTATTCGCGGAACGTATATTCCACAGATCAACGCAAGCATGTCTCAGCACTCTCAAGGATTCTTTTGCATGGCCCTAATAACATCAACGGACGTCGCTACACGAGCGGTACAGTGTGTGACGTAACTGTTAATTCGTCAGAACTATCCTATGGGGTTGGTGCTGCCTGCGGTGCGAATTTTAGGGAGTGAAAACACTACCGCTTTATGCATCAGAGTGTATTGCACACACGGATTACATTGTAATTGAAGCGAGCTGAACATCATCTGGTCGCTTCATAATTACTTTGCTGCGTCATCGCGACAGTCAGCTTCAACGTTACTCAGGACCACCCTCGGATGAGAGGAATTTCTCAGTTGAGATAGTGGCAATGCTAGTGTGCCAGTCTACATTGCTAGAATATGGCCCGCCAAGTTCGACTCCCAAAAAACCACACAAGCATCGAGTCAGAGCGACCACGCAGACCCCCATTACATATCAATCGTCGTCGGGCCAATCAGGGTGTCCAGACCCTTCCCCTACGAAATAGATTCCATGGTCCCGATGAGCCGCGCCTGAGCTACCTTAGGCGACTTAGGCGCTATTGGCCTATGGGAAATGTTGGGGGATGAGCCCGCGCGCGAAGCCCGATCTGGATAATGACTTAATCGGTTACGACGATGTATAGCAAACAGAGGAAGGAAGGACTCTCGCCTAATTGTTGAAACGACAATCTTTGTAAAATCAGCGCTTCTAGCTTAGACGTGTACGGGTGCGAACGTGTCGGTACGCTACTCGTACGAACTTTAC"/>
                    <sequence id="seq_t1521" taxon="t152" totalcount="4" value="TTTCGCCTGCACGCAGCTATAACTACATACGCCCTAGATATATTGTGGACCGACAGCTTCGTGGAGCCCCGTGCCAGGCTTCCTGTCGTCGGTGGAGATTGATCTGCTCTACCAATAAATCCGTGAACGCACATTGTTGGATCCATTTCTGAACTTCGTTAAAGCATGTTACTATATAAATCAGCCGATCTTTGTAGGGGCGGACGTACGTCAAGTTGATAAGGATGCATACAGCTGTATTTACAGCAGCTCACGTGAATCCAATTGTGCCCAGGACCCTATGTGGGGTGAGATCTTAATATGTTAATCTGGTACAACCTTCCCTGCTGAGCGTAACTACAATGCAAACTCCTGTAGGTCAGAACTGTATTCGATGTATACGAAGAAAGATTGCCTTTTCGTGGGGATTTGTATTCATCAAAGAGAGGGGAAGTCTATTATCGAGCGGCTCTGTAAATTCCGAGGGTAAGAATACCCACTAGCGCTACTTGACATGTTGGCCTCGCCCTATAGTGGACAAAATTGGCTGAGGGCCTAACCGAACACAGGGAAAGCCACCTCAGATTGTGTCTTAATATGGGGGTTCATCGTAGTAAGTCATGCTTTCGCCACCTCTCGAATTGGGAGAATACCCGCACATGCGCATTAGTTAGCCCTGAATGACTTTGTTTGGTCGCCTTTACCATCAAGGTGACTACCGAAGTGAAGCTAGTTCTCCGTGGAGCACAGCCGTCAACTCATTAAATAAACAAGCTAGTATCGCCTACGAATGTATATCGTCGCTCCGAATCAGGCAGGAAAGCTCAGTCTCAACCGCGCGTGGTGCTTAACCGCGTTCCACAGCTTACAACCTGTGGCGAAGGCTTCATACCTACGGGTGCATAGGTGTATGAAACAGATTGTTGCTGAGGCTGATAAGACTGGTTCTAAGCTGTGTCCAATGCTTACACATCTGCGGGACGTCATTTATGGAGGGCTCGTGCATATTGCGGGGCTGCCT"/>
                    <sequence id="seq_t1531" taxon="t153" totalcount="4" value="TAATATCTGTTGATGGGTATACCTGACACACCGCCTTGTAAAGAAATGTAAGCCGCAAAAGCCGCCCGGTATCGTCACAAACAAACACTGATCACTAAAACGGATACACTCTTAGACAACATGCCTGCCGTTACGGGATAAACCGCCCCCTGTAACGCGCCCCTTTGCGTCTTGTGGTAAACTACGAAAGGCAGCTTAATGGCATTTCATCCTAACCAATAGCATCGCGGGTATTTACAAACTACGCAACTTTGCTAGTGGGGGTTCCGCTGAGTTTGAGGACCAGGGTCAGAGTATACGGGCAAGTACTTCCGGCCGACCGTGCAAATATGGTGCGTAGAGTCCGATAGTTGTCGGTCCGTGCACGGCGCGCCGTTCGGTCAAGAGTGCAGCGATTTCGCACGAGAGGTATTATCTGAGGAGGAGGCTGATGCGTACTGCCCTAGAGGCTGCAGCCAGGACCTGCATATGGCAATCCTGGGATTTATCGCAAGCCCTCAGTATCACCCTAGTATAGTGAAATAGCCACTGAACAGCGTTGTCCTGTACAGGACTCATCGGAAGAATGCCATGAGACCAACTGCCCAGACTTGCTTTACGACCGTCCGCCAATTCTAGGGTTGCGACTCACTCAGACATGGCATAGCTCTAGCAGTACTCGCACATACTGAACCTTGAACCCATTCGGTCCGCAGGCACGCGCACATACGAGATGGCCACATCTACTCATCCAGCGCCAGGGGAGATTAAGTTACAACAGAGCTACAGAAGCTCCAATTGCTTGAAAGGGGATGGAAAGTACTCCCTGCTACGAGCTGTTGGTCCAGCCGTTAACAATGTTACAGAATACGGACGGCTAATACCCAACAACCACGCATTCTAACAGAATAAGATTCCATCCAGAGTGAAGAAACGAGTTGTTCCGGGGTATAACGTCGCAGCAACACTCGCCAGAAGGGTCGGGTAATATTTGAACTGGTGTGCGACATGAGACACTACA"/>
                    <sequence id="seq_t1541" taxon="t154" totalcount="4" value="GACTGCGGCCGCCCAGTTGTGGGAGACGGCGAGGCGGAGAGACAAATGTACTTGGGGCCCGTTCAGCCCGACCGCTAACGAGCATAGGCCAAGATGCGTTCAATAGAAGGCCTCTATTTGTCGGAACCTGTCAGATGCTGAGGACTCAAAGTGACTGTACAAACTTGTTACGGCTCACCTGTCCCAGTCTGCCTCAGGTTTCAACTATATAACGCAGATGCAGTCTTTGGAAAACGCCCGGCAGAGCAAGGGACCGCGATTCAAACAGTAAGGTGAATGGCAACGTAATGTGCATTGGTAGTAACACTGGCAACGTATACCTAGCGAAATGCCGTGTGGTTCGTCTCTGGCTAAGCATATCATGCAAACGTCCGCGCCGCTGTAGGGGTCCCTCATCTTAATCCACGGTCCAAGGAGTCGTGAGTTGGATACGCTTTTCGCAAGCAGCTATTAGTGTAATGTTGGCCCTTGACCATAACTTATTGCCCAATTCAGTTCGTTCGGGAGTTGCCATGATAATGCGCCTGGGTAATTAGAGAACTGAACCATGACGCTGCCGGCACCGACTGAACCATTCGTCACCACGGATCGCCACTTGGGGAAACATGTATCAATGACCGGGTTCACAACCGCGGGAAATTGCGCTATCGAAAGTTTTTACGTGCCTTTGAACACTAATAACCACTTGACTAGTGAACACGGGGGGGTTAGTGGAACAAGTGTAGTCTTCAGTCTGCGCGGCAGCCCCTCATATCTCCCACGCGTCGGAAGAAGCCCATGCGCGCCATTCACCTGACTCACTCAGGGTAGCTCACTGTGGTTGGAGAACCAGCTATCACGGGCGAGCGGGTACACTGCGGGTAATTCCTTATAGGATCTGACTGCATCTTTCCTTGGTTAAACTAGACTACCCCCATAGGTCCTGCGTTAACCTTCACTATTTCGTCTAGCATTACTGAGGGCGAATCCCATAGCAGGACTGAGTGTCGCCTGCCTGTGC"/>
                    <sequence id="seq_t1551" taxon="t155" totalcount="4" value="GCTGACGGCCGATGAGTAGCTGTCAGTGCTGACTGTTTTGAAGATTATTGAGATAACAGCTGCGCTGGTTAGTAACAATCAGAGAACTATCTTTCTCCCTATAACCTTGGCAGTGCTGGACTTCTGGAAACATCCTCCGCATCGTAAAGGTGGGCAAGCATGGCGCAAGATGCAGTGTGGAAAGGAAAAAGGTAGTCATCAAAATGGTAAAATAGGTTCGGTCAGTTAAGCGCGCGAGACAGTACTAGCTGGTACTAGATCGAGTTCTTAGTTTCCATCCCCTCCCTAACAACTAATGAGGCATGATTAGCACGCGCGGGCATCGCCAAGTGCGAACTTTGATCCATCAGTAACGGGCAACATCCTGCGCCCCACAAGGATGTCCCTGATCGACCCTAGTTGTTTCTCGTTCGGTAAGTGCGATCCATCACTCCAACGACTTTACAGAAGCGCGTCCCAGCCTCCCCCTGTAGGACTTGTCTTGTACTTTCCTTGCTTTCGCTGCGGGGAACAGCAAGATTGTTCCAACTTAGGATCTGGCGGAAAGATCAGGTCGCAGATGCAAGATCAGAATATCAAATGTTCGGTGATAGTGCGGTTCGACTATATACCCAAACTGGATTCTCGCGATCATCAATGAGCCGTGCTAGCAGTCCGTCGCACGCGTCTACTGAAGAAATTTTTTTCTCAAGCGACCTCAAGGCTGATAGTACTTTGCATGCTAGAGAATCCATTCAATGCTGCGGTGTGTAGCACCCGGGGCGCCCCTGATCACCAACGGGGGGTATACGGACCTGGCAAACGACCCCTCCTTTCGGCCCTACTACGCGGCAACGTACACCGCTTTGTGGGACGTCTATAACAGGCCTATGCCTAGTGTGCTTGGGGCCTCCTTGCGTACCACAGTGTGTTGGCTTCGGGGTGTCTCCACGTCAACTGGCTTTTGGCTCTGCAATTAAGGTAGAGACTCGTCAGCACCCTGCCAACTCTATAGTTTCAA"/>
                    <sequence id="seq_t1561" taxon="t156" totalcount="4" value="CGCTGTGTGCACAGTCTGCCCTTCACAAGTCTACAGTGCGTTGAGAAGATGTGGTCTTGCAGGTTAGACCTGGACCTTCTTGTTGCATGTTGTTTACTTGCATGCCCCAGCCGGACCCCCGTTGGATTATCAACGGCTGCTTTCGCCTTACTGGGCAGTAGTGGGGCAGGACGGATTACTCCCGTTACCCCAGAAGTAACATGACGCTCTGTGAATTTATTAGGCAACATCGACAACTTGTCACTATGGGAATAATGGCTAATATCGGCCAATAGAGATGTCCCATCCCACGCTCGGATCGCCAGCATAGCTCCCCCTCTTGAGTACGATCAGAGCGAGCGCCAACTGCGTATATATTCCGAACTATCCTCCGTGTAGTATTCCCAATTTGCGCCACTGGTTAGAATCGCTATCTTTCCCACTCACTTTCCTAATCATTTATGAAAGATCGCCGTAGGGCCGTTGAGTCCACTTGCACAATAACATTTGTCAGAGGATTTTTGAAAGGACACGTCGCGGGTCTCAATTGTGGGTAATACTATTGCGAAAAGCTATCGATATAGGGGCTCCTAAACTGTGCGTACAAGCAGCTGTTCAGTTCTTATTACCGCAAGCTCGCCCAAGATGGCGCGGCTAGGGAACACTCGGAGTAATCGTCGGTTCACCATTTAAAATTATCGGGATAAGCCGTAGCCAGAGCGGTCGCACTACTATGTCCGGAGGGCGGAGAATCATTAGGCAGATTCATTGGCTACACTTCCCGTAGCCATGACGCGGACACGTAGGATGGTTCTGATCCACTGGTCAGATCTGTGGCTTAAGCGCTACTCTACACGTCCATTAGGATTAGCGACTAATCCGTATCTGACATCCCCATTGCCCGATGGAGGTATCCCCATACGGCTACCGGCTGGGTCTAGTTGACGGTGACTCCCGAGTACTCGTGTGTTCGCACGGTTTTAAGTCAGCAGGTGTTCGCTCCACCCATAACCGTAATATT"/>
                    <sequence id="seq_t1571" taxon="t157" totalcount="4" value="CTAATAAGTTTGTTGCTCCACTAGAAATAAGTGCGTGACTTGGTATACACATAATGGGTCTAGGCTATAAATAACTAAGAACTATTCCCTCGACGGTCCAACATCTAAGACCCGTGGGTTCTACACAATCTAACCTTGATTGCACACACGAGCGCAGTTAGTACGGCTTGGCCTTATGCATAGATACCCGCTCACGGCCCGCTCTATAGATGAAGACTAATTTGCATTTCGCACCAAAGGCACACCATAGAAAGAGAGCGCTAGCTAATTCGCCGGGCTAACCCGCGAGGAACGGGAAGTGGCTCTAGGGAAATCCTAGTGGCCCTGTCTTACGACGTCAGTTATCCACTCCGAGGTTATCTGGAAGACTGCATACAAGAGCTGATGGCAATCTTTGCGATATGGCGCATAATTAGGAAACGGGTACGATATCTTATAGTCAGGCTCCATGCCGACGCTTTGGATGCGGCTGGATCTCTTCCTCGCTGAGGATCTGGGCACAGAATTGTGTGGTCCGTGTTCACTACTCCCGGCTTACGAATCCGCCGGCTTATGCTGTTGCACGTACTCGCTTTGTGACAGGGAAGGGCGCCAATGCACTGGACTCGTAAGATAATTTTAAAGCCTCGTATACCCCCGCGGGAGCTAATCAGCGCTTGTGTCCCATGGCACAAGTTTGGCTGGCGTACATAAAACCCGACTTAGAACTTAGCCTGGCGTGATATATCTTTGTCAAGTCTGTATACCACCTTAGGACGCGTATCTTGCATACTTCGGGCTCTTGGATGTGAACAGAGGCTTACACCGTGAACCCACGGAAAGAAGTCAAGGTAAAGGCGTGTTATTTGTAAGCTGGTGTCGTCGGATGTATGAATCACTGGGCACCCTTGTTCCTCGAAGACTACGATAGAATTAGAGTTCACGCTAGCACTGGAAGCTGGAGGCGAAAGACCTCTGAATTGGGGAACCCATTTCGTTAAAGAAGAGGGCATTTATGAAC"/>
                    <sequence id="seq_t1581" taxon="t158" totalcount="4" value="GGAAGGTCCTGTCTGTGAATGATCAGTATGCCTTCACGGCCCGCTTAGGTGCTCAATGAGCCGGTATCGCTGAATCCTAGCAAGGTAATTTTGTTAAATGGACTACCACCTCATCATATCATCAACACGCACACAAGGTTACTACAAAGTCGCTGAGGGTATGCCTTGTGAAGCCGCAGAGGTCACCTCCTTACAGCCCTAGACATAATGAGCGTCACCTGCGGGGCCGGGGTGTTTGGGAGAGAGCGAGAGGGTCAGTTATACCGTCGAGAAACTAGTTCCGTTCTGGCCGAAGTTTGACGAATTAAGCTCTCGGGTGAGTCAAAGTTTGTAGTAAATAGTGCCGACTAGTCTTTCAACCCCACAATCCTTCAGTTATGCGCGACCTGCTGCGGCCGTGGCAACTCTCAGGCGCCCGTTTTGTATCCTCATTGTCCGCAAGCTTCTCATAAAAATTCGGATGCACCAGGCCTACGTCCATGTACTACCAGCATTGGATTGGCACCATTCCCTGTTTGTTCAGATGCCACGACCGACAAGCCCATATCATGGGAAACTCGACGCGAGTATCTCCGTATTACTCGTCCTGTCGCGCGTGGGGATCAGGCATTAAGGAACGTAATGTCAGCTGTGTTCGTCGAATTTAGTCGCGTTGTCGCCCTCGTGGCCCCGCCGAAAAGATATACACCGGACACGGCTCCGCGGGTTTCTCGAAGCTTGACAGTTGGACTCGAATTCCTAGTCTCTTGCAATGGAGGCTTGAGAAAGTACGCTCTATCTGACCCACCGATACGTCCCCGAACCCAACGTCGGCAGTTCATCAATTTCGTAGGGTCCTAGGTAGAAAGAGGAGATCAGTCAATACCCCGGGTTCACGACCCGCGTGATCTCGCAGTCATCTTCAGCTGGACGTTCGTGTTGTGTAGATCTGGAACTGTCAAGAGATCTGATGAATAGCGCATTCAATCTCTCTGTATGGAGCTGGATATCGCCTGATAGG"/>
                    <sequence id="seq_t1591" taxon="t159" totalcount="4" value="GCTATAGAAGATTGTGCAAAGATCGGCCGCGCTTCGGGACAAAGGCGGACCTCGCGTTACACCACGAACGGTCGACGACTGAGTAGACTGGACTTAAGTATCTTGGTGTGGCCTGACGTAGTATCCAGTAAAGATCACGCCTATCGTTTACCATGCATAATACGTGTGTCGTAGCGGGTCCCCTGGTAGCGCGAACTACGAAATCCCCCCAACCGCCGACATAAACTGTAGCTCTCGGGTGGGTGTGTCTCGACTACGTGGAACGTCCCAGGATTGTTCGATGCGGTACTGCATATAAATTATGGGTGGGATCTTCATGCCAGAGCACGTCAGCTACGGCCATGAGACGTTGCGACTCAAAGGTGATACCACTGTTCCCTGACGGTAAAGTTTTTAAGACACCACGTTTACCCCGATCCAATTCGTGCCAGGGTTTTCTTCGGATGGCGGTTCTGCGTATTTTGACGACACTGACCTGCCAAATCGGAAGTGTCTGAACGGCGTACGGCTCGGTACTAGATCCCTGGCTGGAAATGTGGCGAGTCTGACTCCCGCGCGGTATAGAACTCCAATATACCCCACGTGGCCTCCCCCGAACTTCGCAAACATACCAAGTGGTCTGGGGTATAAGACGTCGGCGACGTTTCATTACCAACAAGCAAGTAATTGGCAGCCGGTTAAGGGGGTTAGTGCGTATCAACTTCCTTTACAGCGTGGATTCATGCGGAATCTAATGCACAGCCACCAATCCCAGGCGTTTCCACGTCAACCCGGCCGATCGACCCGATGTCCTCACCGGAGGCCAGGTGACCCGCAACAATGCACCTCGCGTGGATCGGTAATTTCGGTAATCAAACATATGATTAAGCATAAGGCAAACGACTTGTGCCTCTCACCTGGCCTGGTTAGACGAAGGTTCTGCTAAGTATGTTATCACGTGGGGTGCAGTGCGTATTGTCATTGATTAATCCTAGAGGAATTTGCGCACCACCTAAGACGT"/>
                    <sequence id="seq_t1610" taxon="t16" totalcount="4" value="AGTAAGTCCGCAGTTGTGGACCACGGCATGGGGAACGGTTTATGCCAAGAGGCATGGAGTAATCACCCGATCCTCGAGCACTCGCCAGAACAGCGTGATTATTGGAACTTCTACGAGAATCTTCGTCATCAAGAGATAACTAACACAATTCGCCAGAGCAGATAGAAGCAAACCTGTCAAGTCAAGAGAATAATCAACTGATAGGTTGGTGTCCCCGCCGGCTTTCTCGTGATATCTTAACAAGCGGAGGTTCAAAAACAACCATCGAGTTCAGCTTTCGAGAGGACCCTTAAGCAATCCCTAAACCCTCTTACACGCGCATCGATAACCTCCTATACCCTAGCCAACTTGGAAAGCATTGTCGCTCTTTCGCGATTCAAGCATAATATGTAGCCTGTAGCCAACCCGATAATGCGACCATACCCAAAGGTATGTCCGCTACGAACCCTGGTTAGCCCTAAATAACTTCGCTTAAAGTCAGCTTAACGCGCACGGTAACCTGCTTGATCCGTGGTAACAGGGTATATCCAAATAATGCATAGGAGTTTAAGCCCCAAAAATGCAACACACATCAGAAGTGATTGATAGTACTGTGGCAGAAGTAGGATTCCAGATCGTCAACTAACCACTGCTGAACCCTGTATAGAGTGTTAAGTGTTCGATGAAGCGTTAAATTGAAGCATTTGTTTCGTTAAGTATAGCATAAGCCTTCCTACAAGTACATTTAAGTTTAAGGCCCCGACTGGCGCTCTAGACTACGTGCCACTTGATAGTAGGAGTTTTGGACTTCCAGTGCTCCTCGTTGCGTCAATTCACACGAGAATTAAGAGAGGGATAGTACCCCTCCCGCACAAATCAGATCAGCCCGTCTTTGATACTACACCAAAGGTGCAGTGAGGCCCGGAGTGGCTCTGGCACTTGTCGTACATGCACGGTCACTTACATAAACCTGCTCCAACCCGGCGATAGAATCGCGTCGACTCTGTATTAGACAAACAAA"/>
                    <sequence id="seq_t1601" taxon="t160" totalcount="4" value="CAACGTATATAAGGCGGGATGCCCCTTTTGTTCTTCAGGAGCTTCAGGCCTAAAAGCTTCCTTATACGGTCCCGTGCTGTACAGACGCTCAGTCTCTTAGGCCTGCGAAACATTGGCTTAGCCACTGGCGTTCTCATCGTTACGTGAATCCGATACTAAGAGGGCTTTCGTTTCCGTAAGTCACTGCCCAGTTTAACGCGACGTTTCTATGAACCCGATGGTGTAAGTATAGAAACATCGCGTATGTAGCTGGTTGTCCTACGAATTATATAATGCTCGCTCGCGAAGTCTGGCCCAGTGGGGCACTAACCGACTAAGAAGGCATGACTATAGCTGTTACAACTTCTAATAAAAAGAATCATGGTGCCGATCCGGGTCCATTAATGAGTTTATTAAATACACCGTGGGTAGAAGAAAACTTGTGGAACCCCATATGCCCGATACAGCCCTGCACGAGTTAGCATTTGCTATCCATTCTGACTACGGCAAGAACCTTCGCGACGAATTGTAGCGAGATGTTACCAAAACCACTCTGTCCAACAATACCCCAGCGCCGCGCGGGGATACTGAAGCAAACCGTACCATATTCCGTCGGTAGCCCCCATCTGGTACTAACTGGGTCGTGAGAACCACGAACTCCCGCACGGTTCTGACTCAGGACTAGTTGTTTAAGGTATTCCTCGCTCACTAGAGCTCGCCCACCTCTTCAAATGTACATCTAAAGAATGGAAGGACTGCGTATCCCGCTGGGGGCCATAACGGATTCAGTTGTCACGCCCTATTCAAACGTATCTTCGTGAAGATGGCTGCATTGCCAGGCACAAACATGTCTAGAGACGACGATCATCTTATGTAGTACGATGTATTTTGCCCACCACGTACTTTGAGCGGCCTCTGTTGGGCTCAGTCGCTCACACGATACGACCGTTTTCTGTAGCGCCCTCGTCTCCTTATAACTCTCGGGGTCTCGAACAATCAGCTTGGCGGTCGTGGGGAACTG"/>
                    <sequence id="seq_t1611" taxon="t161" totalcount="4" value="CCACGAGTTCACTGATAAGTATCTGGGTGCATGAATTTGGTATGAATCAATGCAGAACGACTGCAGTACGTTATCCCGGTTAGCAGGGTTTTGGAGTTTGACCCTCGGCTACTGTATGTCACGATAGTAGAAGAACAGTAGTCTACGTCGTTCCCGCTGACTCGGTTCACATCCCCTGCATATCCATCCGATAGTCCAAGTACGCCGCATACTAAGCGTTGCGACAGCCTTACAGGTATCCCGGTGGCGGAACGCTGCTGTTGTTATGTTCATAACTTGATTCTGTCTGTGTCTACCCCATGTCGTATCCGACACTACCTCCGGAAGACGATGAGTGAATCCATTCTGCCAGATCCAGTACCCAGCTAATTGTGATCGAAACTCTGATCTTGTTAGGCCAAGGTCGAACAAGCCCACCATTGATATACGCGGAGCAGTTTGGTTGGAGTATCCTAGTGGTTGGCGTCTATGCCATGCAAGAAACATGTGGGATGGGCGAGTCCCTGCCCGGCACACATTTAGGCTGCAGAAAAAAATATTACAACATCTCGCCGGCGAAGTGCTGATAAGGCGTATTTGGACTGATGAACTCCAGCTACCCTTCGAACAATGTTCGCGAGGACAAGGCGGGAGTTGCGCTCTGACCGGATAGTGCTGTTCCAGAGAGTCCTGACCGGGCGGGACGAACTTTTGCCGCATCAAAGAGTACCACGGAAGAGTGTTAAAAGTCCCATTGATGAATAGAGGTTCCTCGGGATAGCGGGGCCCGTACATCGCGTGATCTCTAATATATAAATCTTCACGTCAGGATACCAGGGCGTACTACCTGAAGCCTTTAAATCCCTTATCAGGGCCTGCGTGTCGCCTATTCGCAGGGGCGCAGTGCTAGAGGCGCTCCGAAACATTATACTTGCTTGGTCTATCCGGATGCTCATGGAGGAGCACAATTAAGGAGCCACACCCGTGGTACCGCAAGCCATTCCGAAATGCAATTGCGGCC"/>
                    <sequence id="seq_t1621" taxon="t162" totalcount="4" value="CTTCGAGTCGAACCATTGATTCTGCATCTGTGTTACCAGAATGCGTCGCGCGGGAGCGGAGACTACTTACAGGTGCGCTGGTGGACACAAACCAGCAGCGTTCCGTTCCACTCCGGCATCGGTCGCCTCGGGGAGACACAGTTCGTGAAGTTCTTGGGGGAGTTTATGCGCGCTGTCTTTCCTGCAATGCCGTCGATGCTTTTGAATCCCGCCTAACCTTGGCAAGGAAGCAAGCGCGTGTCGCCTTGTGGCATCCGGACGCTGGATAAGAAGCGAAAAACGTCCCAAGAAGCCTGAACGGCTTCTTCCTCCATGGAATTGATGCGCGCCCCTATACCCTTCGCGGCGCTCGTTCTGCGCGCGAGGGGGCCGGGACAGACCGTATGAGAACTTCTCGTCTCAAGTCTCATAATCACGTAGAACTCCGCGGTTTTCGTCCAGTAAAATTCCATTTTGCCGAGGAAGACTAATAGGGCCTCGCAACTCTGCGTCAAGCGATCCCGAAGGTCGGCCTCCGGTCGGACTACAATAGAATCCCGTGAATAAGGCCAGCCCACCCCACAGATACCGTAAATTTATCCTTTTTTACTGCAGGCCTGGCAAAGCAATTAGCACGTGACTGACACTACAAATCAGTAACTTACCCGCGAATCTATTTGTCCGCGTCTGCTCGTCTGACTGGCAGTACAGGCCAACTTAATTGTGCAGTCGGAAAGACTGAGGATATAAGACAGAAGTTCGGCACCCGACTTTAACACCCATTTCGTTTAGATATCGATTCTGGAGTGGCAATCGTCCCAAAGATCCGATCCTTATAAGTTTTGAACGATGCCATCGATCTAAGTGATATCATATCCTGCCTTAGTGAGACCGCGATCCTTTCCTATCGTGAAGACCGCAACGATTGTGGAGCCACGCTTAATCCACGTGTTCTTATCGCCCGAAAGCTGGCGTGTTGCACCATGAGGAATCGCCCCGACTGGGGATCGCAACTGAAAAA"/>
                    <sequence id="seq_t1631" taxon="t163" totalcount="4" value="AGCTGCCGCTTACAAAGGCGTATCAGGGGGGCCCGGGAGATTTAGTTGAAATGCCCTTCTCCGCAAGATGACAGCAATGGATCTGCCAATCCAGCTGGGTTGATTGCGAATTATTTTTCCACTCAAGACAATAGGATTAGCGGTTTAGAGTCACGTTGCAAGTAGGATAGAAAGCGTGAGCCCCACAGTGTCTTTAGGTCTACCATGTGAGGGAGGACGCAATTCAGGGACGAGTAGCAGCTTAAGAGGTCAGATACTTAACGCACCTGTGGATCTAACAGTGCTGTGCGACGGATTTCGAGGCATACTAATGGGATACCATAGGGTCCCCAGGTTAACGTTGCTCTGTTGCGTGCTCAAATTTTTTTGCGGTAGCACACATGTTCGGAAGCCTCATGCTAGGCTCCAAGCATGGACGGGCCTGCGAACGGACGCGAGTCTGTGTCTTATGGATCGACGTTATGGAAAGCCCCATCCCCCCGAAGTTCAATCAAAGTACTACTCTCCGATGCGCTATGGTGTCCTAGACACCAAGCGAGCCAGGCGTCCTGAGGGTTTCACTACAGGTATACATCTAGAGAGCTGTGAGAAACTACTTAGTTAACCGTTGGAATACTTCACTTGAATTAGCTGCAGGACTGCCGGCAATAACTTAGGTCCTCGCTCATTATCGTTGGCGAGCCAGTCCCCCTGGACTGCTTGAGTCGCTTACGCGACTAGCAAATCCGCTTCAGCTTTTAAAGTAGCGCCTCAGGCCAAGGCAAGCGAAAACGCGTGCGGGATACTCGCAGGTAAAATCGGAGATAAATTACCGTAGCGATGAGGCAGGGAAAAGCCATGGGCATGCGACCCTCTGGCTGAACTGATTGCAAAGGAGCCGGTGGTTCAGACTCCACGACTAACCAGCGGTAAGGAACAGCGCTAGCGTCTCGGTCATTAATCGTTCGGGATATACGGATTCCTACCACCTTACTTGGCATGGCATCTATTCGAGACTTTG"/>
                    <sequence id="seq_t1641" taxon="t164" totalcount="4" value="TGTTTTAATAAGGTCTCGCACTCTAGAATCCAACTCAGGGCTCCTATCGACAGAGACCGATACTAAAGAGGCTTAGACAACTTCTTGCCTGGGCGACGTGGATTAATTAACTGGAGGCCTGAGTAGTTTCCATACTGATCGGGGTATTCGGGTCAAGATCTCTCGGTTCGAGACGAATGCGGAGGCTGACATAACCTCGAGAGTGAAGGGTTTACGAAGTTAGCCACGTTTTCTGCAACGTGGGCTAAATCTCGTCTATCGCTGTAGTTATTCCCTTTGGGGCGATTTCCCTCGGCAGTTCACGTGCGGGTCCTAAAAGTAGGTCTCTATGCGGTTGCACGGTGCTTGAGGGAATCTGACTTGTGGCGGTACCAAATTTCTTGACGGGAATCACTTTCTATGGACTGGAACACCACTTGCCACCAACGTGCGTATAAAGTTTAGGCTATCGATGTTAAAGCGTGTTGACCGCTGGGGGGGATTCAGTAAAGCAGTATTATGTTAAGACGGTGCCTACAGGGCCCGTTTATAGGTACGATTATCCAGCTTCGATCTCACTGAAGAGAAAGCATCTGTCACCGCCTTAGTGCCAGTTTGTATTGACTTAGACATGACGAGCGGGTTCGCGCTTACCCTGCACGCGTACTGGAACGCTTCCTAGTACGGCGGTGTTGCAGCAGTTGTTTATAACTCTCGCTCTGAGCTATGGAGGGAGGGAAAAGAGATTACCTAGGGCATGATTAGATGTAGCTGCTAACCGCGGGACGGCTCCCTAGCTTAATGGCCCTCTGACCGCAGCCCAATATTGTTGCTCACTCACTGAAGAACGAGGCTTGATGGAACCGACTCAGCTCTGCATTCCGACTCTGGACGCTTGGCTCTTGTACTTTCTGCGAACATTGCTAATAATAAAGCGCTACTGGTAAAGTTTGAGCTCAGGCTTCCCTGAGGAGCGGTTACGGCAACTCAGGTAGAGCCGCTGACGCGCGGAATAGAGGAT"/>
                    <sequence id="seq_t1651" taxon="t165" totalcount="4" value="CCAATCCTATGCGATCTGGGTGTTGTAAACTCTCGCCCTGTAAATCATATACGACGAACCGGTCCCTCCAGACCAACACGCCCTCTCATTAGAGCAGTCGCTTGGCTAGGCCACAGACTGTTCGCCCCGTTTTCCACCTTGACGATATTGTTGTGGAACGTCGTCCAAGATGCCCACAGCAGTGTTTTTACTCCCCAACTTCCTCGGGGCGGCGCATAATATCATCGCTATAAATGCCTTCGGTGACTATGCACGATTGGCCTGGCCTAGGATACGACGAGCCCGGATACCTGGATCCTAGCCCGCGCGAATCGCAGTGCAGGAGGTGTTATATCGATCGATACTTTTGCGCTCCAATTTTCCCAAGACGAGTCGGTGCCGACCCTCGGTAGGACCGGCTGGATGTTTATAATAAATGTTTGCCGCACTGTCCATCGCGATCTCTTCCTGGACCCGAGGATCTGTACAACCCCCATTGGATGGCGCCTTACATGACGCGCAATGCCGTAGACACACTCGTCTTACAGACTCACATCCGCGCGTCAGCCGAGTTGGACTGAGGCAAGCCCGGACACGAGGACTAGCATGCTACTGACCGGAAGATTCGCAAAGATGCCTTTATTGGGACGTTGCTGTGGTGTCTTAGCCTATGTGCAAATGGCCTCTTTGAATATCGAGATGCATATATTAGATAATGGCGCACCGAACCCTCGCCGGTTCGACCTGTTAAGAGATTTATATGCCCACAATACGACGCGTTTAAACTTATCCCCATGCATGGGCAACCACTTGTAAGGGCCGTATAGTTGTTCAATCGCGAAGGTTATCGATTGAAGATAATAGGAACGAGCCGGTAGTTGCGGTGTAACGGAGCAGATGTGCTGAACGCCCCGGATACGACTACCTTCCCCAGGTATCTCATACTCTCTCCTTCCTCGCTAAAGAATGAGGGAGTGGAGCTAGCTTCACGGATCTGTGTATGCTCACTGACATCGGCATT"/>
                    <sequence id="seq_t1661" taxon="t166" totalcount="4" value="AAAAAGCTTCCCGCCTTTATTCGCAAGCCTTGCCGTGCTACTATGCGAGCCGGCTCTGAAGTGAACCCCGAATACAATATGAGCACGGTCTTTAGGGGTCGCTATGCGCTTCCGTTATTTCTTAAACCTCCCGAGTAAACGCCCCCTTCTGATCACCATAAGGATCTCTCCTAAAAAACATCATCCTTTCATACTTGGCTTCAGCTAGTTTGCTTCCTTACTGAACCCAACGGATAGGTAAACCTGGTTAATAGTCGAATGCTGCATCGGTGATAGCTCAGTAGGTAAGAACACACTTACATGTGAAGAAGTTTCTCCGCTGCCAGGTGATCCCATAGTCTACCCCAGCTCCTGTGTCACAGTCATGATATCATACAAATATAAGAAACCCGTCGCTGGAGTGGAATATTGTCCTAATGCGGAGGTGACAAACTCCATCGTAGACTAGGCTTGTACTAGTTAGAGAGAAGCACAGTTAGTACCTCTCTTTATGGAATCGCAGTTTCCGCTCCTAGAGTCTGTTTGGCACCGGATTTCACGGAGTGATGGGCTAGACGCTTCATATAGGTGATTAATATAGGCCAACCCGCGAAAACGTGCTCTAGACTCCACCGCTTCCCCTAAAGATAACACCTCAAACGTGGATCTGGGGATACCGACGCTAGTACTGTAGTGTGGTTTACGAGTAAGGTGACATCATAAGTACTTCCAGTTTTTCGGAGATCAAAGACGTTTGCTCTTTGGCGGCACGAGGTAGACGCCACTAATAACCTTCGAGCCCCCACTTCTGCGAGCATTGATCCTCTTTCTTAATCGCGTTAAGAGGTCGAGAGTGGGTCCTTAATCCCGCTATGTGTTGTGGCAAGCGGAGCTTCGGGTGCAGTAATCGAAACCACTGGGGAAACCACAGGCGTCCAAAACGTTAAGAATGAAACGAGCCTATAGGTATTAATCCCGATACGGGAATTACTGAGGTTTCTGGAACAACGAAGGCCAGCTC"/>
                    <sequence id="seq_t1671" taxon="t167" totalcount="4" value="AGTCCGTCGGTCAGGTATAACGGCGAAGGCCTCTTGTAGTACCGCCCTCCTAGAAAATCGTTGAGACGATTTATCGCCGCGACCGTCGGTTGCGGTAAAATTTCTTGGCTAGTGCGGTTTATTAGCGCTTGGTAGCCCTAAGCCGAGTGTGATCCTGTCGAGCGATTGAATCAGTAATCATTAGGTGATAATGTACAGATCTGCGAATCGAAGACTCCAGGCTTCCTCGAATTGAGGACAGAGGCACCTCGCTGAAGCGGTGGTGGCGGATAGGGGACCTACTTATTCTTGATAAGTATCAAAGTAGCTTAGCAGTTTACGTGAATGTGTTGAATTCATAGTAAATTCGAGCAGAAAGAAACTTAACCGTTAGTCCATAGTATTGATGTTGTGCATGCTTGAGTTGCTGGTTCTGTACGACTGCTCGGCTTCGCTGCGGCGGGTTGACCGACGCAGACGTACTTTTAAGAAGCGTTGGAATTGCTAGCACGATAAAATATATAATATAACTATTATGATGTGCTTAGCGCATTACAGGCAGTACCGATAGTCGCGTAGCCGGCCCAACTCCGTATTCTGCCCGCTGCAACCGGCCACATGCTTTGTACAGTCTCCCGTTGCTCAGTCTTAGTCCCTGCGATACGTCGGCGTTAGTGAATCGGCTACACCCAAGGTCACAAACAGTTGTACACTAGGTCTCGCATAATGCTGAGTCTGCGCACACTCAGTTTGTCCAGTCCTGATAGTGCTCGGGTAATAGAATGTAAAAAACTGCATATGGTGCTGGCCACCATGAAGGGAAAAGGGGACTCGTATTCGGTCGGTAAGTTCCCGTATATGCTTGCTCTAAAACCATTGGGCTAACGTGACGCTATTTTGTGCGTGGACCCGCTTGCACACCATCCATTTATTGCTTATTGTACGTAAACGTCGAATAAATCCTCCTATGACTGTGAACTAGGGGACAAATAAATGGTAAGTTACCATCCATCACTAGGAA"/>
                    <sequence id="seq_t1681" taxon="t168" totalcount="4" value="CTTTAGATTGATCCGCGTGTCTCCAGCTAAAACGATAGGTCGGGCGCGTTCATCTCCCTAAGCAATAATCAGTATTAAAGTTAGCACGTTGCTACAACTTCCGGATTAGCAGACCATAGAATTTTTGTTTAGCAGCGGCTAGACTATATTAGTCCACCACGGGTAGTTGGAGTGGGTACCCGGTGCGAGTATTTGATTAGATATAGGAATAACTGTAGGATCTTCGAAGCTCATTCTTTGGCGTAAATCTTTCTCAAAAATTACCCTATGGCACAGATATTTTCCACGATGCCCTGATCCGTGACACTGTTTGGTATGACAACGAGTAGTTGAATTCTGGCGATTTATTCCGCAATTGCGACTAAACGCATGCACGCTCTACGCAACCTCACGTCTAAAGATAATGTTCAGCGTGTAAGCCAGTCCTGGCTCAGCGGCCATACTCCAGGACTATCCGGAATCCGGGTCATTCACCTCCGTTGAGTGAAGCAACACGGGCCTGACAACGCAAACGATCTCTAAAAAAGGTCCCTCTGCATCGAATACGTGGGACAGAAGTTGATTGCTTATCAGCAGAACTGCAGAGTGGCTTAGGGAGCAGAACTGGTCTGCAGGTTATATTTAACCCGGATAAGTTCAGCGTACAACCCTATGAACCGTCAACCTATCCTATGACCTCGTTGAAGGGATGGTGGTACTGGGAATCCGGCGCCGCGTTTATACGGACAACCCCGTTCTTTTCGGGTTTAATCACATAGCCAGAGTCGTTAAAACGTGGCTGGATGCCTATCGGGTAATCCTATACCCACGTTAATATGCCTTCCAGAATTGAAGATGAAAGGACGTGCCGTTCACCAACGTAATTGCTGCCCGCATTAGAGTAAAAGGAGTCCCGGATTTGCTGAGCCCCTCAAGTCCATGTACCAGGACCTGTCCTGGTCTTCGATCGTTAATGGAGCGACGGCGTGCCGGATGCTGCCCCCGCCTTGTCCGTCCCTGA"/>
                    <sequence id="seq_t1691" taxon="t169" totalcount="4" value="TGTGTTCACTCTCGACTCACGCCTCATCATGGGTCATCGCGCTTCTGTAATCAGGGCCCACTGCATGAGTAGTCCTGATTCGCCAAAAACCACATTTTCCTAAGGGTACAGAAAGTCTCCGAAAATTCAGTTATGTCAACACAGGTCCATGGTGGCAAACCTGGGTCACGTTCGTTTAAACTGAGATCCAACGAGCTCTGATCAGTCCGTTGTCGCTTCTGGGCTCTCTTGCCTTGGGAATCCACTCAACGGGAGCTCTCAGAATAACAACGTAAAAAGGGGTGGTAGGACGCTATAGCTGTTGTTAATAGCCTAAGCCGAAACATAGCACCAAGGCACCGTGAAGTCCTTTCAATTGAGCTGCGTGGTTGCTTAATTCCACCAAATTATCTTTTTGACTACTATATTGTTGCCCTCTACTATTGCAATGTTATGCCGTTCGCCTCAGGTGTAATATCGCGGGGTTTTACCTTCTCTCGCCCAAAGGGCTGAGCCCGTACCTCCCCTGTTGGCGAATGGTTTGTTGCATACGCCAACCTACTGTCGGATCCGCGGAACTCTCGTTACCTCGCACTTGCCAATTTGCGATAGGGCGATGTTTTCAGATATGAGCGCCCTCTTGAGCTACCCAGACCTCGCGACCCCTCGTTACCCCAGCAAGGGAAAGAAACTAAGAGCAGCAGCTGGTCAACCCGTAGCAATGATAAATATGCTACGAGTATTCCCCCCCCCCTTCCTGCAGCTGCGGGGAATGGGCAACCGCTTGCCGCCTGTTTCCTGCAGAACGTAGTTTCCCGGCGATATAATGCCAGATTTAGCTATGCGAAGTAAGACGTGTTGGCACCTCCTCGTACATGCGAGCACATTGGGCACAATAATCAACGAAAATCACGCTTCAGATTAATCGGGATTGATTCGGAATACGACGCACTATGACGGAGTGGGGCATAGTGGCCACTTTTCAACAGTAGGCACGACCGCCATAGGCGTGGTTGTTGAT"/>
                    <sequence id="seq_t1710" taxon="t17" totalcount="4" value="AGTATAGGCAACAGTAACGACAAGGGTGAGAGTTGTATTCGAGAGGTGTCTCCGACACATTTACCATCTGCGTCCAGCAACCCTATTTATTATGGCTCATTATTCAAAGCGATGAGGAGGACGGTCAGCTAGTTAAATAATGGTAAAATCGGCTATCCGGTGCCTACGAGATGGACAGGAAAGCTCGAAGCTTTGGAATACTAGAATAGAGGCGAAGATGGAACCCTATAAACTAGCCAGTCCAGGCCCAAGGACAATCAATTTTGTAGGAGACAAGCGCTATTCCACGGAGAGATCGAGAGAGTGTGCAATGACGGCCCTATAGATCACGCACGGCAGGATCTTTATGACACCCATATGGTTGCAGTTAGCTGCACGCGGGATGCTTTTTGCCCCAAAGCGATCAGAGGCGCTCAGCTGACTGGCTGAAACAACTATTACGTAAGTGGATTGGCTGTCAGGCAGCGGATGAACGCACGCATGTCTCCAGCTTTCCACGTTCAGAGAATCCGGAAGTTCGGTACAATCGTACTAGGATAACACCCATGTAAGAAGCCGTGCTCTTGACTTTACAGAGACGACACAGTCTGGAGGTCTCGCTTGACCTGGAGCAGTCCTGTGGGCTTGAGAAATAACCTGCCACAAATAAGCAGCTCACGGAGTCGCACGACCGGTACATTTGGAATTGGTGATAAAGGAGTAGCCAGTAACATTTTACCTGTATTGTCTGTCCGCAGCACTATCCCTGGTCCGCATATTGACCTTGAATACTACTCACAACGAGTATGGTTCAACCCCTAATGGAGCTAAGAATTGTTTTCGACGTTCGTCTGACTTGTAGATGTCGATGCGAGCTAAGATTTCTCAACGAGCCGTAATCAGAGATTCGAGTTTTGACTGGGTCCCTATTGTGTGATTTATGGGCCTCGCGCACTACGAAGGTCGCTCTCAGTTTATCCTGAATAACTCTTTTCTTTACTCGACTGGCCCTAATTTGGAT"/>
                    <sequence id="seq_t1701" taxon="t170" totalcount="4" value="GACCACGGAACGGCGGCTTGTCTTCAGGTACACGGTTCCCAGGTGTGTTGGTCTTTGTTTTGAGAGTACTTGCCGTAAACTTTGACTAAATCTTATAGACCACTCATGAACTGCCGATAGCGCTAGATAACTCAAAGGCCCGCGAGTGTGGTTGGAGATAGTAACGGGCGATGGGCCCACTGTTGCCATGATTGCTCTGCGGAGACTCTTCGCATTTGTGCTTAGATTATCGACATATTTAATGCCCTAACAACAACACCCCTGGTTACTAGCCCAGACCCACTGGGGCCGCGTGAAGATCGCTCGGCAGAACCGGTACCGAGAGACCTTCGACACGTCCAGGGAACCCGTGCGGCGTTTCTACGTGTGGACACCCCTCTCTGGTATTGCGACCTCGGAACTCCTTGTTGCACAAGATTGCACAGTGCGCCGGACTGTGTCCTTTAGTTGTTGCACGCGCACTTTATTTTAGTGACAATAGCTCACGTTATGTATGCGGGCCCCCAAGTATTCATAAACGGTTCGCGCGACTGAAATGCCAGCAAAGTGCCAGTTGACAGCCCGGCTGATTCGGGACCCTCCAACGACTTGCGGAGGCCACGTTTAATATCTTGGAGACGATAGGACGGAACGCACACGACTAGGGAAGTCTGCACACATACTATCAGTGGGTGGGTGATCATAAAACCTGACCAACCACTGAATGACTCGGGCCATCTTTACACCTCCCTGCCTTCACTGCATGAAATAGAGCGCGAGCACAAAAATACGTCTATAGGTCGAACAGTTACTTCTCTACAAGCCCATCGACTCTTCACGCTGTGATGAGCGACAGCGATGTTCTACTTCGGCTAAGGGGCAATGGTCGCGTGGGTAGTCTTGTCAGCAATTAATACTCGGAAGTGCTGTTGTCCGCAATGGCTCAATGCGATATGTTCATCGAGTTCTCCGGCCGGAGTCCGTTTGATATCTCCTAGGAGCCCCCTAATCACAGAAGCAT"/>
                    <sequence id="seq_t1711" taxon="t171" totalcount="4" value="TTTGATCATGAGTTCAGGGGCTCGCATGAACAAGGAGCCTCAGTAAAGTCAGATATGACACCTTGCTATTGGTGCCGATGCGCAACCGATCGCTGACGGGGTGAAAGCGGCATTGGGATCCGGTTTCGGACACCTGATGAGGCGCGGGATTGGTCTTCTATAAGGTCTGTTAATTGGATGGGCAAGTCCTAAGGTCGGGCGCTATTTCATGTTTACTGCCACGTTAAGTTGTAGTATTCCACGGTAGCGTCTACCGCTTAACTGAACCGGAGAATTTCCAGTGAACGACACCTAGTCAGACTCCTGTGTCTACACACCGGCTTAAAGCGGTACACGATCCACCCCAGATACAAGGGGCCGAACAAAGCCTCTATACCTAAGGCATAGAGTGTCTCAGCATGTAGGTAATTATGATCGACGCAGCACAGTTGCATGGGCAAGGGCTAGAGCACGGAGCAATACGATGTTTTTACTACCTTATAGGCCCGCAAGGCATGAACGATTGCTATACGAGTATGGCGTATTCCCGCAGGATGCCCATTAGATATAGTCGGCTGTAAGACAAACGTTAACAGCTGGCGCGTTGGAAGTCTTGTTACCTTTCATGTGCGCTAATCACATCAACTTCTCCAATTATGAATATATAAACTCTTGCGCTGGCGTGTGAGTGTATACCAGTTAGTCGTGCATTGTTTTCTTACTTTCTCTCCACATCGCCGCATTTGCGGCCTTATGCGTACCGCTAAGACAACCTCGTTACGTGGTTTGAGTCGAAGAACCGGTTAACCAGCGTCGGCACACGTTTGCTAAAAGAGTTGCAATGCAGACTTTCCGTAAAACTATTGAACGCGTCCTGGGCGAGATCGTGAATCTATTCTACTTCTGGAGTAAGTTAGTAACATACGCCTCAATGAGTGGTTCCAAACGCGGATCATACTCATTGTCAGTATTACTATCTAGAAGATCTTCAGGACACAGTCACTAGTAACACCATTGTTTG"/>
                    <sequence id="seq_t1721" taxon="t172" totalcount="4" value="TGTAAATAGATGTTATCGGTACTACTTGTACCCATTTCGCCGTACGCTCTGAGGGTGCTGCATAACGTAAAGATGCCAGGCGGCTGAAGCATGGTGGCCACGGCTATTTAAATCCGCATGCTACTGGTTTCAGCAAGATGAGCCGAATGTTCTGGTTGTCCGGAATCTCACTCGCTAGAATACAGAGTAGATATCCTTCCCTTTGCCCACATGTCGCTCTGCTACGAGGCGACCGTGATATCGATACGTCCGGTTGCGCCTTATATCGCCTTAATGCAAAGTTTGAGTCCTCTGCTTAGCTTTCACAGCAGTGATATTGGCGCTCGTTTGAGGCCCCCGTTTAACTCTTACGTGGTACCGGCCGGGTGGGCCTTTCTCGTGAAAGTACACCGGCGAGCATACTAAAAAGTACTTTAGGCGTTACCAAACGTATGGATCCTTCTGATTTCCGAGTTCTCGAGTCTTTTAATAGAGTGGGACCGGTCTCTTTCCGGGATGGTATCGCTGAAGTAGCGTTCCTAGGCAACAGCCGCACGCACACGTCTCTCGTGACTACACCCAGCAGTCTAATCCCTATGATACGGCAGAAAGCGCCAACCCGGTAGATAGGCGGTTGACCCGTGATTTCGTTTGTTCAACCAGTTAGGGCAGGTCCGAACAATCGACTAAGAGGGAACGTCAACCTGGGATCATGTTTCCTTATGGTTCGGCAACCAGGGCGGTGTTTGCGCGGATTCTAGGGTCACGGGTCCAACGAGCCTCGTACAAGTCATGGTTATCGGTATCTTTGTACAGCTTTTAACTTATACGGGACCATGCTTGTGGGATGGTGCCAGTAGAGGTGCTCGGGAGGCGGGGTGCCCCTAGCTCTGCCGATTTCGTCTTCCGTGCAAAAGATAATGATAACAGGTGAAGAATCGGCTATGTAGCCGGTCTTGCTATTTGCCTGGTTAATGAGCTTCTACACGATCTAGGAGGGTTCCGTAGGACGGCCTTGTGA"/>
                    <sequence id="seq_t1731" taxon="t173" totalcount="4" value="AATGCATGCGCAACTGTCCTTATTAAAAGTGCATCTCCTGTAAGGCTCCGAGATGCAACAACATTCCACGTGGTGCTGGCTCGGCCTTTGTACCATAGTGCGCCCCTCGCTGTACAAACGTGTCACATGTACGCCGGGCCTAGGGGATAGGTCTGTCGCAAGAATCCAAATTGTGCGGGCGGGTGTTGGGACATGCAATTTTAGACAACCTAAACGTTACTCGCTGAGTATCTCCTTCATACCATATAGGCGTACAGACGCCAACGTACATGACATATGACTTACCCCGGATCGCCGCTGGGTGTAAGGCGCCAACTGTAAAGCCCGTCCCCAACTGCATTAGTATTTCACCAGGCTATTAGTTCAATTGGGTTCTGTCGTCCTCGGATCCAGAGAGGGCCGTCCGTGGATGGCCTCTTCCGATAAACGGAGTTATACTATTCCATGATGCTTTTGTACAAGGTAGCGGCGCACAGCCCGTAATTGGGGATGAGACTCTGGACTGAGAGCACCGAGACCGAGGACGGTTGATTACCCTCCTAGCGGATGCCGCGATAGGTGCAACGCACCAAGTCCTCAATAAGTCATGGTGCGGAACTGGAAGGATAGATGCTCTGCAATATATAACGAGCAAGCCGCGCCCCGGCAAGAGTAATCGCAACAAAAGCTCAAAGCGCAGATTATCTCTCCTTGTAGCAGCTTAATTATAGGCGGGCATCTAAAGGTCGCAGCGGGTCTTCCACAAAGTGCCAGTCAGAGTCTGCAGCGCCAAGGAGGGTGCTGGTTAGAACGGATTCGCGAATTCGGATCATCCGGGTGTTGCCGTAGCGACATGGAAGTTTACTGTAGCCTTGTGTGCGACCGTCGATGGTGCAGCGATCCTTTCGAGCAAGTTCGCTAGCATCAGATGTTAGTGGCCAGCTAACTCAAAAATCGCGCGTACCTGCATGGGATGCTCAACTATCCGAGCGAATTCCAGGATCCTCTTCAGTCTGTCTCG"/>
                    <sequence id="seq_t1741" taxon="t174" totalcount="4" value="CAAATAAGGCTGTCGCTTGGCCAGAAATACGATGTTCATTTAGGCGACAGCTAGTGGGTCAATGCCTTAGATTGCAGGGAGCTATTACCTCGGAGGTTCAAACTATTACCCACGAGTGTTCGGAATGCTCTATGATTGAATCCATATAGGAGCGCGGATCTTACGTCATAACTCGTTGTCTGGATTTCTGGGCACGGTCGGTTTTTAAGGTAACGCAACATTACAATGCTGTCCCCAAGTCGCACCATTGACACACTGAGTCAACAAACACGGACGGCTGACCCCCGCGATACGCGAAGTGGCGCAGGGGAGATCCTACCGGCACTGCCCGACGCCGTCAGTTATCCGCTATGTTCCAATTGGGAAGACTGAGTGCGTCATCAGATAGGAATGCTTCCCATTTGTCTCTTAACTTGCGGATCGGTGCTATATAGTACTGACCCGCACAGTGTGCGCTCCTTCCACGACGCCGCCCCGCTTTCTCGCTGACAAATTGGGAAAGGAAATACTTTTTCAAAGGTAAGTAACGCTTGCTAACGCATCCGGCCGGCTTAGCTGAGGCGGGTACTCGTAATCGGGGAGGGGATTACCCCCGTGCTGTAGGGACCGAACTTAATATTCGGACCCCGAATCCCCACGCTGGACCAGATCGGGGCTTGTTTCCTCTGTTATAAGGATGGTTGACCTAAATTCTAGCCGATAAAAATCTTAGTCTGGACTGATATATGGTCACAAGGTTAGTCAACCACTCTAACACGTCGAACTTAAACTCCGCGGCCTCTACTATGGCCACATGGGTTTACACCCCTAACCCAATGTCAAATGGCAAGCTGAAGGCGTGCTCTCAGCAGGCTGCTAACTCGGTGAGTATGTAATCCTGGGTAGCGTTTTACACCGGTGACTTCCTTCCTTTTAGTAAACTCATCAGGGGCGCAAGATACAGTTGCAGAATTCGTGTATTGAGGAGCCCATATCTTAGACGATGATGGCATTGGTGCAA"/>
                    <sequence id="seq_t1751" taxon="t175" totalcount="4" value="AGCGATCACTCCTCCTGTGACGTCTGGGTTGATTCTGCCTCGGCACTTAGTTACTTCTAACTAGCTTTGACGCAAGCCGCGCGAAGTGGCTCCTTGACCTTGCTAACTTGAGCATCCATGAGTGCTGTCAACAAATCTGACGTATGGTGAGTTCCACAACTTGAGAAGCTGGAGTGGGCGTCCTTCATTGAGATTCTAGTTCGTTAGTCGTTTGCACAAAATGCTTCCGTAGGGCAGGCTGTGGACTACAAGGATCTGCTACAGTTTACAACGTTAGCGTACTTGACTGCAATAAAATTATGTTTTTTTTTGGAATGAACACTAGGTCTTGGGTACTTATGAGCGAGCCAATGATCCCAGAAGTTTGCGTATTTAGCCATGGTCATTGCCGTGGCCTAAGCCGAAGTAAGAGCACTGGATCATGCGGTTTAGAGACACCACGGACTACAGGCCTTATCTCTATAGAGGCAACTTCGCGGCAGAGAGAGGGCCAACTGGCACTATCGAATGTGATGGGAAGAATCCATGTACTAGTTCCAGCACGATTTAGGCCGCTCTGACCTTCGTGCGGAGACCGTTCGCATACTCAATGAGCTTCACCAGAAAGAGATATAAAAGCTCGACCCGAGCATAGGTCTTACTTATGAATAAGGCGCCCAGCGTCCTCCAAGGGGTAGACCGGTTGTATATAGGCATCACATTTTCCGATCGTTATCGCGTGTTGAGAACTTCCCCCATTACTTTTGTGTTGCTGGAACTAATCATACACAGCACTTATTTTTAGAAAAGCTGGATGAAACGGGGACGTGCCTGGGACTCGCCATTGGTGTTTCTGGTTACCTGCTTCATTTACAGGGGGATGAGCCAAGGTTGTAAGGACATCCATCAGGGCAGAGGAAAAGATTCATCTAAGATACGACCTGCAGAATAAGTATTCTAGGCTCAGACACGCGCTATATGTCCCATACCACGTATTGAATTGGAGTAACCCCTCTCTTCA"/>
                    <sequence id="seq_t1761" taxon="t176" totalcount="4" value="GACCAACTACAAAACCCAGAGATGATTTCTATGGCGTAAGTGCGGGTCAATCTGTGTGGTACATGTTATTGCGTAAGGTCTTAACCGTATGACGGGTTTGCTTGCCGAGGTTCGCGGCGCAGCCTGTAGTAGGCTCCGGAACGTTATCGACGAGCACTTTGAAAGCAATAAGGAAAACTCATACGGACCACTCCGTATTAGGCAGCCTAATCTCTTGGGCCTGATTACTTAAGAGACGCTGGTGCGTGTTAACTTGGAAGTTCTCATACATCCCAGCTGCATTGCCGGCTTACTAGGCATTCTATTTTAGTACGCGGAGCGTGCGAACAAGGTGATCTCTGATTTCCAAGCGAAAGGAAGAAGCGGTAGTAATGGTTGAAGGCTGGGGCACATTACCCGGCTCAAAAGCTTTTTACGCGGGGGTCGTACACTGTTTGCCTACGAAGCATGTATGGTAGCGCTTGGATTATTGTAACCTGTCAATGATTCTTCGTCGCTTATCTGCACCGAGGGCCGAGGTATGTGAGATACCCATGGTGGAGTTTACATTAGACGAGATGGTTTGGCCTCCTTCTTGGAGACCAAACTGCCACTGCCTTTGTGGCGGGTGCTTGAGGACGAGTGCCAACGCAGTCATTGAGTGACCTACTCTATCTCCCCGCTATGAGCACAGTTACTTTGTAATACAGCGTGACTTTCACTAGGCCCATCATTACGGTTATAGTCCATATTTACGGACACTGAACGAAGTCCTATCTAGCAGAAAACATTTCTTATCTTGCCCTAGCACCACGTCGGTCCTCGCTCAGGCCGTCAGGGGTGATTCGAACCCCACGCACTGAGCTTGTGGTGGACTGGCATCCTCAGCTCTGAACTATCGATAGAGACCATGAACACGTCGTGGGCTCTACTTTTTATTCTTTTGCAAGATGTTGTCATGCTCTACAACAACTAATCTTGGGCTAACGAAAGTCAGCTAGGCCACGGCCGAGTGAACGAA"/>
                    <sequence id="seq_t1771" taxon="t177" totalcount="4" value="CTTATCTAGCTAGACACCCAATCCCCACCAATGTTACTTAACCACTTTCCCAGGTCCGGTATAAACATAAGTCTATGAACCATGTGTTTCAGTTGCCCACGGTACTTACGGCTGACCATTACCGCTATAGATGTCGCTCGACCCCATTCCTAACATGTAAAAACTAGTACCCGCTGACACTCTTTACGGAGGGAGGCAATTCTCTGCCTGAAGTCCTTATGTGTACCGAGGTAGTAGTTATTACTTAACTTCGCAACACTCTACGGGCTTGGCTCGACGAAAGCCGCGCGGGACTAAAAGGTTGCAACCTGATCATATTGACGAACACCGTGCTTTAATCACCACGAGGTATAGTCCGCTCGATAACCCTGTTCGGTAGTATCTGAATGTTTACTCTCTGCGTCCTGTTTCCTGAGAAAATATGAAGAGAAGGGCCCTAATCAACCGGGGTCCGACTAGTTAAAGAGTTGCAAGGGAAGTAAACGTATTGCCGAGAAGTTTGGTGACGTAGAGTAGCCCAGATTCGAAATGAGGCTCATAAGACTCCTATGTGTTGCACTCTACTACTCACTTGCCAAGGTAGGATCCCATAGTAAATACCCAGGCACGAGCCCTTTTCGACCAGATAAAAGGCTGGCGTATCAAAGAATGCACACAGTCACTGGAGCTGAATCTGAGTGCAGAGGTGACTTAACGAACATATACACTATCGTTTGTCAGAAAAGCGGTTCGACAACTGATCTGCGTTACAAACAATGTTCCTAACCATCTCAATACGCTTTTGGAGTTTGCGTGGTAACGGAGAAGTCAACCAAGCAACAGGCACTCGACATGTTGACTTCAGGGACGACCAGACAAGTGCTCTGGTACGCTGAATTCGAATAATTGTCGGTGACAGGGTAACCGCCAGCGGGCCCCCACTCGTAGTATCGCGTGATTCAAGATTGTGGATGAGGGGAGTGATCGCTCGAACCGTCGGTCGCTCTAGGTGCGGAAGTAC"/>
                    <sequence id="seq_t1781" taxon="t178" totalcount="4" value="CTAAGCACGCAAAATGACGTATAGACCTGCACCGGGCCCAAAAGGACAGCACGGACGACCCGGGCTGCCGGAATACCTGGCCATAATTGACGAGCTAAGATATACGCGTCGCTGGCTTGAAAGGTTTTCATTCTATGCTTCCCGACAGCTAGGCCTGAATACGGCCGCAATAAAGCCCGGTAATCACACCTTGAGGTAGGCAGTCAGGGTAGAGCCATTGTGATCCAGAATCATGTCTTCCGAGAACTAAGGGTTGAAGTACTCAAGATAGTAATAAGCCGATGCAGCATGTGGACGGTATATGGAAAGTGACTAGGGTCTCGGATTGTGGGGTGCAAGGCCACCCGTGTAAGAGCCTCGGGGATCGAGGGGCCTGGCAAGGGGCTTCTCCTCAGACGGGACGAACAGAGAAGAATCAATCGGCCTATACCCCACTGCACTCGTCACATACAGCAAGGGTTGTCCGGTCCGGCTCTCTTTGCTCTGAAGCAGAGTCACGTAGAGCCAATGTGCCAATTAGTTACCACTTACCTATACTGTAAATCTGTGCTAGGAAATCAACTCTGCGAGGGTCCGGTGTGGAAGCCGGACTTCGCTACATAACTAATCACATCCAGGTATTGCTGTGCGAATAGAGTGTGGGGATGAAGGCTGCATACATCGAAGGAGCGCCAATGGCAAGATATCGATTCGCCGACCAAATCCCGAAGAGAAAAACGGGATGATGTGATTTGGCTCGTCAGATCGCACACAAGCAGTTGAACTAAGAGTGTAGTATGACATTACCCTATCAGGTCATCCCGTCCGTCATGTAGCAATATGGCCGACAGCTCGCCAATTGAACTTAGTGTAATCACCGCTACTACGATTGGGTCCACAGCCTGAAAGAAGGTGACGACACGAGGGAAGGGAAGTGCCCATGTCACGTGCAAGGTTATGGGACTTGGGACCGGCTAGGTGCCCCGGGTAGTATATACAATAAGCCATGAAATATATACGC"/>
                    <sequence id="seq_t1791" taxon="t179" totalcount="4" value="ATCGCGATGGCTCTACTTGGTGACCTGCGAAGATCAGGAAGTGTTACTCAGTCGTAAGAATACATTAACCCACTTTGGTGCTCTAACTAGCTATACGTTCCCCGTATTGCCCCGTTGGAAAAATTATCTGAAGCATCTCACGGAATTGCGCTCTCAGGCACCAGTATATCGTGTGTTCTGCCCTTAATACAAAGGGACGGTGCGTCTAGCCGCAATCTTGACGCAATAGTCGGGCTATTCCCGCAGAAAAGCTGTCCAGTCCTGAGAATCGGCGAAGGAACGCTTATCCAAACGCACGCCAGACGCCTTGATTCACTTATTGGGACCGGCCGGACACATGCGTCTATACCCCTAATGCACTATCGTAGTTGCCGTCACCATAAGAGGAAGCGCGGAGTTCCGGCCGAAGTGGTTCAGCTAAGTCATGTCATTCCTTGAAGGCGTAAATCGAAATATCATTCGAATAAAAAGAATGCAACTTAAATCGAATTTTTGGCCAGCGGATAAGCGGGGTGAGAGGGGATGCGTGACACCGGTGGGTTCCGAGAATACCCAGACAAGAAGCTGTGATCGTGAAATGTGCCCAGGTACCCAGCAGACGGCAGACCTATATCCAGTGCACACGGACTGGCCCCGTACGAGCTACGATCTAAAAACTCGGCGGTATTTGGGCGTAGCATTACATTGATTAGCCTCTAGTTGCATGGGAGTTATTGCGCCCTCCATGTAAGACAGAGTTTATGGTGTACCTAGAACGTTACGATGAACTGAATCGAACCTTAGATTTGATATGTTATGAACACTGAGCGGTACGGATCGCCGCCTCCCAGTTCCACTTGGGTTTAACTAGGCGGCTTGTCGTAGCTGTTCGATCCGAACCCACTAGCTTAACCTGCTGTCATAGGAGGTACCTCCGCCACTAAGGTACCCTCCAGTTGGGACTGGTTAAGTCCCAGTTTTCAGTAAAGCCTGGCGAAACTCAACTGGGATGCCTGGGCCT"/>
                    <sequence id="seq_t1810" taxon="t18" totalcount="4" value="ACGCCCAGATACAATGTGGGCGTTTTAGTACGGTTTCCCTGGAAGGAGCCCTGATTAATGATAGTCGTTAAAGGCGCCTCACGTGCTGTCCCACTAACACTCTTCCACACCAATGCGATAGGCGACGGTTAGAGAATTCTGCGGACCGCTCCTTAGCGCAAGTATACTCGTCGTAGAAATGCACTTTATGAATGGCGCTAAAACGTAATTGGCTGTTAAGCGCGAGTCTGCATAACCAGTGGGTTGTACAGTGGTTGCGAGGAAAGGACTGATCCTACATATTCTTCGAGGCTTAAGATCATTGGACTCACTTTCCGGTTAGAAGGGTTGGGTTAGCGAAGCAGGAACCTATATATTAAAGGATATGAATGCGCCGTTGGCCAGGCACAAATACCCAGATCACTACTGCAGAAGCAGCACTAATGGTGTAATAGCATCACAAGTCGACTTAGTAGATATCATCGAGGGGTTTGTACTTCGCAACAACAACATAAGTGTCAAAGCTTAACTGCAGCTAATGGACAAGACGTTGAGACAAAAATCGAGTACGTTGAATTGCGGCCTCCCGGTAGAGGCGTATACAACGCCCGTAACGCTCGTCGCACCGAACCCCCGCCATTCGAGTCGCGAGGAACAGCTACCTATCTAACAAGCCGAGTGGGGCCCCTGCACTTCGTGGAATGGGTGTCGCCAAGATCATGGACTACAAGGTTATCGGCCTAAATTGTAGTATAGGGTACTGTTCGATACCCAGACTGCGATGGGTGTGGCAGTATATGCGACGCATGTGTTCAGGGGCTTGCGTCTAACTGTTAGCCCAGCATAGCGGGTCACGCTCCTTCATACTACCCTCTTGCACTTGAGACGATCTCGCGTCTTGGATTTGGCCCTGATGCTATGATGATTTACGGCATGGGAATTATCGTATCGAGTTCAATCCGGCAGGTAAGGCAGCCAAGGAAACATTTGTATACTATGCCCAGGGGGAGGTTGCTAAGAA"/>
                    <sequence id="seq_t1801" taxon="t180" totalcount="4" value="GGGCACCCCCCGTATTCGTTGAAGGGGCTCTACATCTATTAGTAGTTCAGTCGTACATAATCGGAAAAGCCACAGGCCCGCTGGACTGACGTGCTAATAACCCCAATAGAAAGCTCTTAGATACCTGTAGAATCTCGGGGATTCCACCCGCTTTTCATCGGCCTTCGAGGAGATTTATATATTGGGTCTTGTACCAGTCCATGGACGAGGGGTCGTGACACAGTTTCTTCATGCCGTCATCGGCCGCTTTGGTCATCCCTACGAGGCATACGACGGGCCAGACTTGCGAGGTCCAAACACGGACCAGGAGTTACCTCGCTATGATACTCTATCGGGTCTGCGTGACGCAGTTAGGCCTGGTTGCAATATTTGCCTATAAGAAAGTGCCTAAGAACTAAATCTCTCACCCGGGTCGTGGTTTTCTACACAATGTCCTTCGCAGTACGCTCTTACCGCTTTAATGTATCAAATTGGAAGCGGTAACCGAAGATGGCCGCGCGATAGTGCGATGCACGAGACCAAAAGATTATAAGTGTTTGTGGAACATTGAAGCTACAATGTCCACTCGAATTCGTTCAGTCATGTGGTGGTGCGACGCCCCACTTCTGTGCATTACTAGATAATGCATTTAATTCTTCTCAAGCCGCTAAAATAATACCCATTTTTTTTGGATATCCCGTATAGTGATAAAGTTCAAGTTGCCCTACGACGTAACACAGTAAGCGAGCTCTACAGAAAAAAGAATTCGAAAAGACGGCACATCGCGGGTTTATTAAGGCCAGACTGGACTGATGAGTAAGGCAAAAATCCAGGTTTTTATAATAAAAAGCTTGAGCGAAAGTACGAGACTATGGCTGAAAATTATTCAGCTCGTTCTACCTGCGCAAGGCGATGGGCACCGCCGACATACAGTTCGTGGCCAAGCATAAACGACTTAGGGTTAGGTGCTTGTAATTCTCCCAGGGATAGGTAAGTCTGGATAAGTCGATAAGGGTTCATG"/>
                    <sequence id="seq_t1811" taxon="t181" totalcount="4" value="TCTTATACTATTTAATGAAAGCCTATTGTGCGCACTGCACCGTAAGGCAAGGTGTTCCGGTTCAAGGCTTCTACCCTAACCGGCATCGTCAGAGGGGTTACGTCCCATTTGATCGGTACGATACAAACATAAGAAGGTTAAGAGCGAGGTCCTTCCTTAACCTTGAGTCATCGGCTAGACCTGACCATTCATCTGCATCCTATTACTACGCTGTCCCCCAGGGAACAACCCCGATTGGCTGCTTTAGGACAACATTTTACGTGCTGTGCATTAATGCAGAATGAATTAACGTCGCTTAGATGAGCCAGGATCGTAGCTCTCACTGGTAGGCGGCCTACCTCCGACCCATTAGTGCAACACGCTAGACCGGTCCTTGTCGCTAGCAGCAAGCGGCGACCATAATAAAGAGAACCTTAGCTTATGCAATTTCCATAGTTACCACTAGTTCACTAGTTCCACGATCATTGGCTAGACTGGTATTTGCCGCTCTCAAGTGTGTTAGATATGGATTCGCTTTACGATTTAACAATTCAAATCCGAGGTTTGTGTAGGCTGCTCCTGGTCGCGCAGCCCATCCAAACGAGCAGTAGGAACGAATCCCGAATAGAGGCCAGTGCAGCACAATTGATGCATGACGCGCTCTAAGGGCACCTCCGCACGCCTGTCAAAGGCCCTGAGGAACACTTCTGAATCGCATATTCCCCGTAGGGCTTCCGGGGCGGCCGAAGGCTCTATACTAGGATACCGTATTCAACGAGCCTCCTAGAAACACCGTGTGGCGATATAACGGGACGCCGTTAGTAATCATCGGACCGTCACCTCCGGGATGTTGGCGGTAGTACGGAACCGCTGGTGGGGTGGTATTAGCAATCAGGAATTCATCTACCATGCGGACAATATAGTTTGCCGTCCGACCAGTGCCATTCTCACCCCGACTAGTATTCGCGTAGGTAATGAACGGGTTCACGATTCAGAACTCTTGAGCTGCTCAGTTTAGTGA"/>
                    <sequence id="seq_t1821" taxon="t182" totalcount="4" value="CTCGAGTAATAGCATGGGAGATCGGCTGCTCGGTTCGAGGATCAAACGGAGAATGAATATTTGCGAACCACTCAAGCTGGACTTAGAAGCTTTTCCCGAAATCTACACATAGTCGGGGAAGCAGGTCAGCTCGGCAGCGGGCAGCCTGACTCAAGGTCCGGAAACCTTGATTGGCGGAACTGCATATGATGGAAACTTCTTAACATGAGGACAAAGCGTATACGTTTTTCCCCTAGGGAAACTGTATTCGGACACTCCCTTCTGCCGGAAGATCGATAGAGGTTGCAATAAGGACAAGGCCCTATTACTTTGGCTTGACTATGTTCCGTTCAAATTTCTTGAAAAATGGTCTCGGTTTATTTCTTTCGATGGAAGATCCATAATTATCGTCAGGGACCGACCTGCATTGGCGAAAGGAATTCGCACTCAACGTCGCGTCATAGCTTTTCATCGATCACTTGTGGGGCCAACCTCTGGGCCTTACTACACAGTGGAGTTATCACGGCAAACAGTGCTTTAAGATCGTACTAGGCACCACTGACGTTCCAACTCCCACTCATCGTTTTGGGACATGGGTGCTGTTGGCTGCACAACTTACACCGGGGAGAGAGGGGAAAACCTGAGGGTCAAAACCGCCTCCCTGTGTCAGAAGTTAGCTATTCAGAGAGTACACGGATCCGTCAAACACGTCGCTGAAATGTATCGGCTTCATGCCTTGCTGGGTGGTTTTAACGAGACAGGGAATAAATGGTACAGACTACAGGTAGTTCGGTGCGAGGGATTAAGCTAGTCATGGATCTACTACTGGAACGGATGCATACAAGCGGAGTCGTCGTGTTTCGATTAGAGCCTACGCTCAAGAATCATAGGTTCGGGAGAAGTCTACACGGCGTAAAGCGATGCACGTGAGGGTTATCTGATGTATTTCACAGTATCGCATCAGAGAGGTCTCAATAGGCTAAAATGTAAGGGACGGCAAGACGGACAAGTGCTCGCAGGC"/>
                    <sequence id="seq_t1831" taxon="t183" totalcount="4" value="GTCCATTCAGGAGCCAGCGGATCTGGTAACTGCCTGAACCCTGATAACGATCCGAACTGCTAAGCTCCGGACTCGCAGTAGTATCGACGCACGAATGAACGACCATCTTAAACTGAACCGCCTAAAAAACGCCGTAACAGTTATTGTGGTACATCTGCTGGTATGGGGGTGTCATATCAACGGGAGGGAAAGTTGTGCCAGTCGTAAATAGAAATGCTATCGCTGCCTGCGTGGAGTCTATATCTTCACAGCTATGCGACTTAGAAGGATCCCCCGTCACGATGAGGGGAGGGTAATTAAGGACGGAAATATTTCCTACCGAAAGTTTACATAGCCCAAATGATAATTTGTCTGATTGCGCCCATAGGATCTCGATTCCACCCCGTTAAATATCTTTATCATTCCATTTATCTATGACGGGAGCGGCGACGTCCGGTCAGGGCCGTTCTAAAGCGTAACATCTTTCCATTGGAATTCACAATATATAACCTTCTGAATACGAAGCCAGGCTTGCTATATGATATCAGGATCGATTGGGCCGGCAAGATGCAGCAAGACGTCGCAAGACTTTTGAGGCGGGATGCTAAGCATTTCTACCACCCGTCAACACCAGAAACGTGCTAAGGCCCGATTTCTAACCGGAGGTGTCCTGCAGAGTGGGCCCGTTCAATATACTGCTAAGAAAACCGATTTGATTCTCGTCTGTACTCCCCAAGGTCGCGTCTTGCCCACTGAGGCTCGCCGCGGCAAAACGCGTATCGTCGTCACCAAATAGGGATTCCGTCAATGTGTGGAACCTAATTCAGGAGGGGCACCTTGACACTCAGGTACTTCATATTCTCAGATCTACTGGTGCTATCGAGGATCCGACAGCTCGACTTTTCTGTCCGCTTGTCGACTCGGTGCGGTATCGCGCTTCAGCCGTGTGAGCCTATAGATTAGGCACGCACTTGAATGTAGAATAATGTACGTAAAATTTGTCTAGACACACGACGGACGC"/>
                    <sequence id="seq_t1841" taxon="t184" totalcount="4" value="GGGTCGACAGCCTCTTCGCTTGGAGGCGGCCTCAACCAGGTGTCTTTTAGTGATCCAGTGGACTTACAGGACGCTAGTTAGTATACTGCTCGGACCCATGAAGCTCCCCTATTTAAAAAGGCGGCTGCCGCGTACTAAATGTCACCTGACCACAAGAGGTTGTTGTAGGCCTAACATTGGACCTGTATGCTAACGCAGTTGGATCGTTAACGGATCGATACGGACTCGGATAGTTTGCCATACGCACAAGCGCTCCCGCGTGAATTTGTTTCAACGAAGTTATTTGATCTTTCAGCGGGCATCCCGCGAGATCGACCACGTATTCCATAAAACAGAGAAAACGACGGGCCGTACCTAATTAACATACCTTATTCGTTCTATTACGTAATGGCTTCTTGGACGGTCTCCGCGTAACATATTTCGCATACACTTTATTAACAGAAAGGTCGGTCCAACTTCTAAACTTGCACATACGCCTATTACTTCATGGATGACCGTACCAGACGACCGGTAGAGATAGAATCAATGGATCTGTATCGTGGCGTTTACCCTTTACTGCAGTCCGATAATGTAAATCATACCAATTGTCTTTGACACCTGAGCGAACATGGTAGCGTTGGACCTCGTCGGCTTTGGTGGGAGGTAAGGCTGTCCCGCTCGGCTGAGAGTAACGAACCGCTTGCGACCCCCCCGGAGATTCTCGGATCCACACGGCGAGCAAGTAGCCTCCTGGACCTAAAGTAAAGGGTACCTGTGACCGCGGACCTCAAGATCCGCCGGCGGAGGGGCTTATTCTGGGGGTTCTCATTCTCGCATGCAGGGCCCAAGGACGCCTTTAAAACCCAGCTCGCTGTCACGAAGGAGAATTACAAGAAAACAAATGCACACTGGCGTAGACTGGTACTATTGGCGATTTTGACGCCGATTGGCCACCAGCTATACATATATGAGCCCAGAGACCAACGGGATCAGTTGTTGTGCCGTAGCTGGGGAGGTTTAT"/>
                    <sequence id="seq_t1851" taxon="t185" totalcount="4" value="AGTGTAGGCAACAGTAACGCCAAGGGTGGGAGGTGTATTCGAGAGTTTTCTCCGACACATTTACCATCTCCGTCTAGCAACCCTATTTATTATGGCTCATTATTCAAAGTGATGATGAGGACGGTCAGATAGTTAAATATTGGTAAAAACGGCTATCCGGTGCCTAACAGATGGACAGGAAAGGTCGCAGCTTTAGAATACTAGAATAGAGGCGAAGATGGAACCCTATAGACTAGCCAGTCCAGGCCGCAGGTCAAGCAATTTTGTAGGAGACAAGCGATATTCCCCTGAGACATCGAGAGAGTGTGCAATGACGGCATTATAGATCACGCACGGCAGGATCTTTATGACATCCCTATGGTTGAAGTTAGCTGCACGCGGGATGCTTTTGGCCCCAAAGCGAGCAGCGGCGCTCAGCTTACTGGCCGAAGCAACTGTCACGTAAGTGGATTGTCTGTCAGGCAGCGGATGAAGGGCCGGATGTCTCCAGCTTTCCACGTTCAGAGAATCCCGAAGTTCGGTACAATCGTACTAGGATAACACCCATGTAAGAAGCCGTGCTCTTGACTCTACAGAGACGACTCAGTCTGGAGGTCTCGATTGACCTGCAGCAGACCTGGCGGCTTGAGAAACAGCCTGCCACAAATAAGCAGCTCACGGAGTCGCACGACCAGTACATTTGGAATTGGTGACAAAGGAGTAGCCAGTAACATTTTACCTGTATTGCCTGTCCGCAGCACAATCCTTGGCCCGCATATTGACCTTGAATACTACTCACAACGAGTATGGTACAGTCCCTAATGGAGCTAAGAATTGTTTTCGACGTTCGTCTGACTTGTAGATATCGATGTGAGCTAAGATTTCACAACGTGCCGTAATCTGAGATTAGAGTTTTGATTGGGTCCCTGTTGTGTGATTACTGGGCTTTGCGAACTACGACGGTCGCTCTCAGTTTATCCTGAATAACTCTTTTCTTTACTCGACTGGCCCTAATTTGGAT"/>
                    <sequence id="seq_t1861" taxon="t186" totalcount="4" value="ATGGAATGTCGTGACACAGTACAAGCCCCACAGCGCCGTCAATGGTGCGACAGTTTACGGAGAAGTTATCACCTAAGCGTAGTTGTTAACCACATCCCGGTGGGCTACAGGCCTAAACGAAATAAAGACGCTAGTTAGAAAGCACCTGATCTTTGTCAACGTGTGTCAATAAAGAAGCATCGGAGACGGTCGGAACCTCGGTTTACTCTCTGTCTTTGAATATTAGGAGTCATCGAATAGCCAAGTCCAATCGATACTGATCGGCTACACATTACGCTTTATGGGTTCTATGACATTAGCTGCGTGCACTTTTTCCGTGGCATCGCTGTAAGCTTGTTAAATCATGGCTGACGGTGCTTTTGGTGGTCGGGCGCACGTGATGGTATCTACAGCCTGGTCTATTCCCATAAGTTGGTTCGGTGTGAACAAATGCCCTGTTTGCACTATCAGGACCTGTTATCCTTTATTCAGTGCACCTAGTCAATAAGTGTCAAGCAGTTACGCACACTTTCCCTCGAACAGCATCTTAGCGAACGTGTCCTAACAGGGGCGTCGACGTGCTTTATTATTTTGACGCCTCCTGGCTCGGCGTCTATCTTAAAAGAATCATAGGTCACGGGCGTGAGGTCATTCTCTCGTTCACGTGTCGTTTGACAGGAGATTGGCCATCTATTAATCGAACCGCCCCACATCTAGCGTTCCAGAACCGTTAGGATCATGTGACCGCGGCAGCATGACCAAGGGCAAAAGAACGGTGCCTTTATCACATGACGTCCCATGTGTACACGGCAAGGTATTTGCTTTTCCAGACTTATTCTATACATGACGGAGCAATTAAGTCGTTCTGTTGCCATTAGATATAGAGTCAACATTTCAGGTGTCCTAGAATCGGTTAAAATACAACCGGGTCGTGCAAAGTGCCGCTCTAGCTCAAGAGGGGGTGCCTATGATTTTATGAAACCCGGTATGCTGGGAATAGACGGACACCTTCACAGTCCTC"/>
                    <sequence id="seq_t1871" taxon="t187" totalcount="4" value="CCCTGTATGAGTACACTCAATGTTAGACGGGCTGTCGGGATTCAGAAACCCAGAGCGACTTAGTCTAGACAGCAAGTAGTGGCATCTCATGCTGCGATTCTGCTGAAAAGGACAACTCGTGGATAATTGGCATACCTTCAAGAACTTAAGATATTAGCCAGGTAGGCCCCGCAGCGATTTTCCCGTGTCGAAAGAAAATGGTCCACATGGACCTAAACTGTGTACTCCAACGCAAGTCCGAAGAATTCAAGCGTTTAATTAAATTAGGCCATGTTAACTGTGTTACTGGTACGCAAGATAGGGGTGGGGTGTCAGAGCAACGTTCAGTATGCCATCAATGATCGTATCTATGCCCTGGATAACTTTACAGCTGTGTAAGTAAGCTTGGTTCCTGCGAATCCGACCGGCGCGCGCGTCATATCCTGACCGCGAGTGACGCCACAGAGAGGGTGCTCGCGCGGAGAGACCAAGCGACACAACGTTGACGTCTATTACATAGCCTGCCCAACCTGAAATGACGTTTGGGGCAGAGAGACCGTTCCAATGATTCAGAAAGAACGCCCAAATCACAAACTATCACGATCCGAGCCGTATTGCTGTGACCCCTTTATATTGAATCTCCAAGAGTAAAGAGGGGAGGGAATTTACGGAGTCCCTGATACACCACTAGCGAGTAGCGGCGATGACTCCAACAACTTACGGACTCCAGTACGTCTTGAATATTTCGTTTCTGTGCGGAAAGGGTCGTAGACGTCTGCGTTGTAACCTGGTACCACCGTTATCATGGAGCTAGAGGGTCATATTAGTAAAATAGTTGTGGCCGCTCGTTTCATGTGCTACTAAACAGGGTCCTATCTTTTCCCCAACCGAGAGGTCGAGGAGGGCAGGAGAGGAGCTGGGCCTCACAGGTCGATCACCCCACGGGGCAGGAGTGGGCCGTCCAAGATGAACCACCGGGATAGCAGTGTTGATTTAGATGGCGGTCCCTTGTACTTCATTG"/>
                    <sequence id="seq_t1881" taxon="t188" totalcount="4" value="GGACAGCAGAGACATGACCAATACGACCTCCAATATGACTTGGTCGACTTACGGACTATAGAAGATCAAAGAATTGCAGAGGGAGAATAGACGATCGGCGGATAGCCCGCTCACGACATAAATTCCTCCCAGCTCAAGTGGGCCCTCCGCGTAAGTCTGAACCGTCCTCCGAATTGACAGACGTCAGCTGACTTAGTCGCACGGGCTTTTACGACGGCAACACGATAGTGAATAGGGAATCGTAATTTGTGGAGGATTGGATAGCAATAACAACCCCGCTAGGGTTGAAGTCGGCATGTGTATCAACCGCCTAAACAACAGCTCAACCAACGAGGCTGGACGTGATCCAATGGTCGAATCAAGCTCCTGTCTGGATAAATCACATCCACGGCTAGAGTGTTACAATGCGAGCATCCGGCAAACTTGGGCGCGTGGGACGAATAAGGGGGGGCGGCGCAATGCGCTTTCTCCGAGACCAATTTACTGCGCAGATGATATACCAACTTGCGGGGCAGGGTGCCCTAGAAAAGAAGTACGTCCCCTCGGGTATCCGCAACCCTCTTACGAACTGGCGTGGGGCGAGGTAAGGTAAGGGCACCACAGCCACAGCAGGTGAACGTTTATGCTAACTGTTCATGCCAGTTAGGCGAGATGAAGGGCGCTAAACTGGTGGGCACCAACTTAAAACACTCGAGAGTGCAATATCTAGCAATGGCGAGGGTCTGATCTGAGCGAAAATATTCGGGCAGCAACAGGCCCGCGCAGCAGTTCGGAAGTGGATCTACCAATTTAGGTCAACCTCCCTGAAATTAATACAAGCACGATGCCAGGTTGACATAATGTGGTCGGCGTCCAAGAGGTTATTTCATATCATTTAGTAAGCCAGGACCATTATTCTCGCCCCTCCGAGTTAGTTGTGCTTCACTACCCCCGAGCTCATGCCGGTCGATGCTGGGCCCCTATCGTGTTTTCCTAGTCAATCACCGCACCCAGCTTAGAT"/>
                    <sequence id="seq_t1891" taxon="t189" totalcount="4" value="CATCATGAAGACGGTCATTTCATCGGAATAACCTTAGGTGCACAAACCATTATTCATCGGGAATGACGGGTGAGGCACAGCAACAGTTGTCTTTCTCACGCTGTCATTCGTGCTGTTGATCTTAGGCGATTGGCGAAAGCAGGCATACTCAGAAACCCATTTGCAAATGCTACCATCCACAGGCTGACGAGAAAGTAGCAGTCCTACGCAATTGTGTCGAAAGCCAAAACACCATCCCATTCGGATGGTGAACGACATATTGAGCTTGATACTGGAGAAGCTTATAGACAGCCATTCATGAATACGTAAGTGATGTTTCACTTTTTCATAAAAGTCCGTTGGGGGCCCCAGGGCGCAACTTATCGGCTTAAAAGATGGGGATAAGTCCGTCGCAGCTCATGCTACCCCAAAATCTAATAACTGCCGCATGATCAACGTCGTGCCGTGCGCGAACCGTTTTCCATGCTACCCGACTTGGGGAAAACCCGGTATAGATTATCACATGTCCGCTCGAGCATAGGATCCGGGCCCCGTGCCCGAGGTTAGCGGCGTGCCTATTACATATGCCTCACCGATACCGACTATTCACGATTTTTCCGTGAGGTTCATTATCGCAACCAACTTCGGGTAAGTGACTGCGGAGCTCGCAGACAATTCCATGAGGTTTTCATTGAATGGGTGAGGCAGCTTACTGAACTCAAAGGACGATGCTGCTTGATAAGCGAAAATGTGGTCGATTCAATAGATGGTCCACGCCGGGTTTTAGCGTAAAAATTGAAAGATGCTAACTAGGAAGGCAGTAAGAATTCGTATCCCTACTGGTTGTCCCCTATCGTTGCTTGTTTAGACGGTAAAAGTTGCACGTGTGGCTAGAGACCGATCCTAAATCTTGCGGGCCCCTCCTATCAAGCATTATCAAAGTCCGGGGCGGAAACGTCGGCACTATTGCCGTAAGCTGCATACCTTTATTAATACCCTTTCACGAGGTGTGGCACTCGGT"/>
                    <sequence id="seq_t1910" taxon="t19" totalcount="4" value="GGCGCGGTATCGGCTAGTCATCTAAATTTGCGCCAACCGGCGGAACGTAATTGTAGGTTGATTTATAGACAGGCTCCACATAGGTCGGCGGGAGGATTTAGGGAACTCTGCCCTGACTCAAGAGTCCCGAGTCTGCTCCCTAGTTCAGTCCTCCTTCGTAGGCTGAGCGCATATAGTGAGGTTTGTGGTGTGATGTCTGCCATACCATGGTAGGCGGTTACTGAACCGTCGGCTCACACAGGTCCTGGGTGACCAGTCGGTCGTGATTATCTAGTCGAGAAGACGGTTTACCATTTAAAAGCAGATTTCATCCTCTGAGCCACTTGCGGTTTAGATGACCCTCGAGATTCCAAAGCGGACTTCGTCTGACAACCTGAGTGCCTCTGATTCAACCGGCAAGATGCTTGGTTGCTTATATGAATTTGGTCACCGCATTCCCCGAAACGTCCAATCCGTTGAGCGCGTTTATGCGGCTTAGTACCACCTGATACCTTATACTCACAAAGGCTGTTCTTTAAGAGGTTCCCTTTGGGGGTTTAAGGCCGCCTCAACACCAATATTTGAGGCGATCACAGGGAAGACTCTGTGCCCTCGGCCGCTTGCTTTGATTCAGGGCCTCGGCCTCACCGGCGCCGTTTTCTAGCCATGCTAAGCGTATCAACCATACCATAGAGTAGGTTTTTAGGGGGGACCGCGAGGAGACACAACTGACCCTAATATTTAGTGCAATACTGCTCAAGCAACCCTATGCATCTATCGGGCCTCAGTGCTTAGACAACCGTGGGAAAGGGTGCGTCTGCAATCTTCTGGGGTCAGATCGGGCTCGGTCCTAAGCCTAAAGTGTTGCGGTATTCCTATGATCTTGCGTTTTAGACCGGGAGAGCCCTCGTTAACACCGCCGCTGTCGCCTTAGTGCGGGAACAAGATGCGTCCAAAATCGCTGTGCGAGCACTTCCAACAGCTGGCACGTTTTATTGGGCCCCGGAGGTGCGCCAAGCAA"/>
                    <sequence id="seq_t1901" taxon="t190" totalcount="4" value="AGGGTCTGCAACACGAGGCAGCGAAAAATGTGAGTACATGCTACGCCCGATCGCGTACCACGGACATAATCGGGGGCGAACGTCTGCAATCGAGCACTCCGTTCTAGGGTTCGGACCCATGCTACAGTGGCACCCTCAGATCCGATACTGGTCTTACCCCGGGAAACTACATCAAAACATCACACGTCTAGTAGTGATACGTGCTTAGAACAATGAGGGATTCTAATCAAGACTTCCTTTAGTGCTCCCACAAGTTCACAGGTGTCGAAACGGAAAAGAACGCCGTGTCGGGCTGGTCGATCATTTCGGATGCTTGGACTACTCCCCCCCAGATCGGAAGTGCGCGACCGCGCTCACGCGTGGCGGGGGCCTACGTAGCGGCCCAGACAGTCCCTCTGCGGACATGTGCTTTAAACCATACTTCCAGATGCCAGTCCAGTTACGAGAGGCCATGGTAGTTCGCTAACTGCAGCATCTTAGCTCCGATACTGTACCATTCGCCGCAGATTATCCCTCGGGCAAAGCTGTCTAAGGCAGAGGATCAACCTTTCCTGCACTGAAACTGACTTCTTCGTTAGAACAAGAAAATTCTGGAAGCTTTGCCGAGGCGGGATATTGAATATTGCCTCGATCACGAGGCCCCTAGAACTACGGATGCCAAACAAGTATCTGTTCCGCAGCCGCTGGCTCCTTGACGGGGCTCCAAGACGTGAAATTAGTAGATATTTTCAGAGGTGCGAACAAGCCGTAATGTCTGCTCCAAGTTCCACTCCCTTCCGAGGGACGGCGGTCTTGGCCGAGACTACATACCGTTACGGTGTTCATCGGCATTCGCCTAGCGAGGTCGGCAACGAGGCGCCCCCCCCTTACTCGCAGGAAGAGTCGGGCAACTGCTTGCTTCCGTATGTTCCTGTAGAAACTTTTAACGTACAGGTAACGTGCACCTGATCTGGCGGAATTAAACAGTATGAGACCGCGACCTTAAATCACAGTAATCGGT"/>
                    <sequence id="seq_t1911" taxon="t191" totalcount="4" value="GTACCATAATATCCTTTAGCAAACAACAACTGTCCTGCGGTATCTAGTGTGAATCTTGATTATATTAGATACTAGAGGTAGGATTCAGTCTGCAACCGCTGTTTGTACTAAGACGGGTCGACATGCGGAGGTGCTAACTAGCCGCTTGTATAGATTTTCACTTTTAAGCATTCTCCACTACCAAAAACATTCTAATGTCCCTATACTCGATTTGCAAGAGTATAGAAGCGTTTCTGCAAGTCTGATGCCCGTAAAAGGTGGTCCCGTCTCGGCTGATGTGGTCTAACCGTTATTAATTGCAGATTGAGCGGTCTCGAATTTTCATTGGATTCCGTGGATCGAAAGAAGATGCTGTAAACGCTCCCGTGAGAAGAGTATATGTCCCATACCATCCTTCTTCAGCTGGACTAGTGCATTCAGACTAGATTAAAAAGCTGGCCTCAGAATGGTCACAGCTCGCCCGCATAGGATGGTATCCGGCCCTCACATTGCAGTCACTTCACAGCATGTAGTCCTTAATTTCAGCTCCCCAACTGACCATGCCTTGATGCTTGGCAGCAGTTATTTCGGCAGACTCCCAGACGAGTAATGTAGCTGTTTACGAATCTATCGAAACCGGCCGAATGCAAGCGGCCGAGCTGATCCCGCCTGCCATATCTATACGGTTAAGATATAAGATAATCGTTCGCGCGTGTAACTTGCTATCGTTAATTCTTGGTGAGAGTAAGTAATGCCTCCTTTGAGCTCAGGGAGAGAGCTTTAAAGCATCTCCTCGCGTAAGGAACCGAGCCAGGAAACAGTGACCCTTGTAGGCGCGTCCATAGGTGTGCAGACCAATTGCACATTCTTCAGTAGACATCTTGAAAGGCCCTCGCCATACAGCCCCACTGTGTTGGATTATGTCGAGGTTGCGTACACCACGAGAGCTGAGGCAGCATCGTTACGTATCTGAGTAAAAAATTGACATAGTTCCTCAAGGTGTACTTCTACATCCCGTACT"/>
                    <sequence id="seq_t1921" taxon="t192" totalcount="4" value="GCTCGACCGCCGGTGAGTAGGGCGAGGACGCCTGGAGGGTCAGAAACAAGCCTAGTCAGCATAGTGCATTCTGTGGGAGCCTCTAGCTATCGACCCGGTTACGGCGGACCGGACGATCCATGTGACTACGTCACCGCATTATATCCAACATGGATGTGGTGACTGAAACTCTGCACCACAAGTGGCCATAGAATTCCAGGCGTCCGCTATGACAAATACGCACCACTTCCCCCAGGTATTCCATTGGGTCTCCGTTACGCACAGCGGCAAAACGAGGGTACTATGTACCTATTAGGGTTGAGATCTCGGGGCAGTTCCAATCGCGACCATCGATACGGGCAACTTGAATCGGGCCAGACCGACCACGAACACCCCAGACGCTGCCAAAAACCCTGTCATGTATGAGCCCAGTTGCTCCTAATGCTTTCTTTAAGCTGCACCGTATGTCCCATGACCGGTACGTATTTAATTGCGGAACAGCTCCTTCGCATCATATAAGCAGAATTCTTGGCTCAATGCAATTGGAGGCGATAGACAGAGTGGACTTCAGGAGATGAACTAACCCACGACCGATTGTGACGTCAGTCAGATGGGACTTGGACGAGATGGTATGTGCTTAATGTGGCTTTCCAATAGTGTGCATGCATACAGATAACGATGGTCTATACCGACTCTCACTGCGCCTCTAAGGGAGCGTGGAAACTCGTGTCACCCGTCAGGTCGGCGGGGCCATCATAGGGAAATTTTCGACAGTCGAGCCACAAACAGTGCTATTATCATCATATACCGGCCGTTGGCAGTCCGCAAATTAAGTGCTAGGCGTTACCAGGAAGCATTTGAAGTGGCCCCAGATGTTGAATTGATAGCATATGCGTCCGTCTTACACGACCCCTGTACTGAATCCAGAAGACACAGTTCGCGGTCTGCGTCCAACTATTAGAGATGAGAGAAGTGGAGGTACGGCAGAGCGGTAAGAAATCGAAGCGCCGGGACAGGGAAA"/>
                    <sequence id="seq_t1931" taxon="t193" totalcount="4" value="CAGCTATCCCAGGTGCGATCGATATGAGCCAAGGTTTTCGGGTGCTTTCGAATTATGAGACCTACCTGGGTTGCTGACTGAAATCATAAGCGTTAGGCATTAAGACGCGGACTGTGCTTGCATGTCACGAAGGGGACAATGGAACCGCGTGTGGCTTTTGTGGCGAGTTAACAGTTATCCCGGTTTCAGAAAGCGTCAAGCGAGCTTCCTAGATGATAGAGGCTGTGTAGCCATGGGTTCGAAATACCTATAGTTGCTATCGCTATAAAGGTGAGCTAACACACAGCAAACACATTCCTAAATCACACTGAACCGTATGTAGAGGGAAACCTAGTAGACCTTTGCTTGATGGCGCCGGCAAGGGAGCTGGCAACGAAGCCCAAGAAACTTCGGTATTGCCGCCTTCGTTCCCTCAGATTAAAGAAATTGGTACAACCACGTCGTCCTCTGCCGGTTCGGGTTCCGTTAGTCCGGTGGGGCCCTTGGGGGACTAGGCGAACCTGGGCAGCTTTCAGGTGTGCGGATGCTAGGTGCCCTTAGAAACAGTCCTCCTAAACTGATTCTAGCGAAGGTCAAGTGACGCCCGGCTTGTATGTACACGTTTCTTTCCATGCGTTCCATAGGGTTGTGACACTTGGATCGTTCGGGAGGGTGTTGCCCCATGGGACTGAGGCCTCGGTACCTATGTATACAAGCCAACAAAGATACATGTAGAATACGCTCGGAATTCAGGCCATTTTGCGTGGCCCGCAAACGATCACCACACAATTCTAGAATCAATCATGGGATACGACGGTCCTGAGCCAAGGGAGCGATGGCCACCACGGTGCACAACGATCCGGATTTATATATTTATAAAGCACCATGACTTAATAGTGTGGGGATTATTGACAGGGACTGGTCGGGAAATCGAAGTCTCCGGAACCCAATAGACTCCGATCATCGACATTTGATCAGGATAGGGTCCGGTCAGGTCAATTGACATGATGATGTGGACGGA"/>
                    <sequence id="seq_t1941" taxon="t194" totalcount="4" value="TCTACTTTGTATGCTTGTCACAAACGCCATCATGCCTCAAGAACTGAATCCCCCTGCTTATGGTCGCATCGCCGTTTAGCGCCGAGTTACGCAAGGCAGAACGCGAGCCGTAGTTACCTTCGTGGGCGGAAGTATAGCGGGTGTAGTGTCCTGGGGCTTCAGTTATCTGTGCAAAGCAGGTCGTGAAGATAAGTTGAGTGCTATTACCTAAACTGTAGGCGTGTTCGTGATAGCTTAATAGGCTCGATAAACGACTAGAGATGTAAGAGAGAGGGTGAGACGGACCCAACTGCTTGAATATCGACCGGGACGGCCTATTACATCATGCAAACCTCATCTTGGCGGGGGACCCGTTAACTCCTGTTGGCTTGTGCCACACGTGCCTTAGGTGGGGGGCAACGCGTTCTTTCTAACTGAACCCCCGTTGAGTAAGCTAGTGGCGGTGTTTTACTTCGGACGTGTTCCGCGATTGGGCACTGGTTCCGACACGAAGTTGACTTCTTGACAGCAGGGAATATTCGAATATGTTTACGCAGTCTATGAAGGGCCCGTTCATTGTAAGAGGCCGGATGCGAAATGATTGCGTAGAGCGAAGCCGTATCCAAAGGCTGTGCAGTCTCTCACAGTTACACAGGCTATTGAGTAATTACATAGCATTGACTAAATCATTGATTTGGTGCCCTAATATATTTGTCCGCCCGACACTTTTAGTGGTTACTTGGTTATGATGATAGTTGTGGGCGTTGGCTCCTCTAATTTGCGGGGCGCGGCTCAGCCATGATAACGGGTAGTCGCTATTCGGGTCGTATTAGAGGCAAAAAACCTGCCGGCGAGGGAGGGTAGCGAGAACACGCCCGGTCCCATCAGGTTTCCACATATTCGATGTATGGATACTGGACCAGCAACAGTTGCTGCGGCACAACAAGTTCGCCTAAATCCCACCTCACGATTTCGGGCCGTCATCCCGTCCTAAGTTTAACACTAAAACGGCATCCTTCTC"/>
                    <sequence id="seq_t1951" taxon="t195" totalcount="4" value="TGCATTTCTCCGTTATGGCGATAACGATAGGCAAATGGATTACAGTATAAGCAAAGGTGTCATCACGATATCTCCGACGACTCGCCAGAAGACCCAGAGGCCTCCACCTTTCTCCCAATTCTTAGGGAACCATAGATCTATGAGACAGGCGCCTCGATTCGCTAGATACAACCACCGACAGGTGGTTAAAAAAACACGTTCTTTTTCGTTGTATGTACGCTAAAACGTTGCATCGATGTGCAACAGCACATGAACCTGCAGCCCGGCTATGCCGCCAGGAGTTGGAGTAAATTGCCGTAAGAGACTGGTCTGCTCGCATCGCCAGCGCCCGGCAAGGCCCTATCAAGTTACGACAGTAGTATCCCCGTGGCACTAATGAAATATGCGTTTCCACCATTAGGTAACCCCGAGACGGGAGGCACAGCATAAGTACCCACCACTGAAACTATGGTTAGAAGTAAGTGACTTAGCTTACTGGGGGACCCTATATAACGACCGTGTGTATAAAATTAGCACTTCGGGTCTGCCCAACGAGACAAACTGAGCTTGCGTCACAAGTGAGGACATGGCATCCTGCGCCTTTCACAACGCTTCGACGTGACACTGCGAACTGGTGCACCAAGTGTATACCACTGACCTTACATGCGCCGTGCAGAGTTGTTTCGAGGACTACTTCAGTAACTCAATAACAACGGCGAGGGCAGATTACGGTCCCGGGACGAAGTTAGGTTCTAAGAGCAGTCAGTTGCGCAATTCCACGAGCAACGCGTGGCGCGGCAAGTTGCTCGACTGCCGCTTCAAGTTGTGTCCACACCGAAGGATCCTATGTCATGCTCCATAGTGAAATCAAACCTGTAACGGGCCCTCTACTACAGTATTATTTCAGCACTGCAAATTGCCTCCCTGCCTACCGCATGCTTGATAGATGTGTTGGCCTATTGGCTTTCTCTCCTACTTAGATGACGCTCGCGGCATAACCCCCCGCTTTTATATAAGAACA"/>
                    <sequence id="seq_t1961" taxon="t196" totalcount="4" value="AGATGAGGTTTACCCACCCTCAGACACGGAACATGTGTTAATGAGGACCAAAAACGCGATCGTTTTTAGGTGTGGCCTTGTAGAAAAACTTTTGACTGTGCCTCCGCCACCTTGACCCGCTTTCAAACCATAAATAAGATTAAAAGGTCAGCCCTAGTCAAGCCGGTTATGACTACTCGCAGACAACGGATGTGCAATCCGGCCTAAGATGAAGACCATTAACCTTTAGAGGGGCCTATTTGCTTATCATAACCGTAGACTAAATAATTAGTCTTGCCGGTAGTGACCCCCTGAACAGCTTAATCATATGCCTAATTGCTGGCCTATCTCCTGTCAACTTTCTTTGCACGTCATCAGTAAAAAGAATATCAGGCACATTGTATTGTTAATGGCTGATCGTCAGGATTCTGAGGATTTGACTGTAGTAGAGTATAAATACCCTGATCCCTGGCACCTTGTCAAGCAACCGACAATACCGTCCTACACGCTCGTGGCGTGTACGAGTTATTCTAGGACGAGCTGCGCTCCAAGGGGAGATAACCCCGGCGTGACAAATCTCGTGGTCTTCTATCTCGATGGAGCTTCTCGTTGGACGCTAGCCTCACTGGCAACAGCAGTTAGAATTTTACTTCCAGCCCCAGGAGGTGACTTATGCGCCTACATCACACCTTTTTACTACAATAGCCTTTATACAAATACTATCGCATCATGATTATTCGCCAATGTATGCAACCGGGATTTCCGTTAGCCTTCGGGCATGTGCACGACGCTTACAAGATAGGCACTATCGTTTCTCGGTTATGCACAGACGGACTCCTAAACCTGTTTCCAAGCGGTCGGCGGAACGGAAACGGCGAAGATAAACGTAAACTTTATGCCTGCTAGGCGAATCGATTTGTCTGGGGAGCCTTTTGGGGCCCGTCTGGTACTTAGTTGCCTGCCATATCATACGGTCTCCTTTCGCAATTGGATGTTCACCCCCTAGTGGAATTCATACCAA"/>
                    <sequence id="seq_t1971" taxon="t197" totalcount="4" value="ATACCTTGTTATGGCCCTGTCTTTCATTTCGGGTAGTTGTACACTAGTCCCCTAGTTAAAGGGTTGCAGCGAGTAGGTGGCGACAGGTCTGAGCGTCCGGAAGCTCCCTGCGAGGCATGCCTGGGACCGTAGCGGCGTGCAAACGAGCGTAGCGCTGGCTTGCAAACTCTACAAGGAGTTCGCTGTATTGTAATTATGGGTTATGGCGTCTTTACCTTTGTGCATTATCAGCAGGCATAGACAATCGGAGTCAATTGTCCACGTAATGGTAGCTCACAGCATTTTGGCTTATCGTCCGATAAGTAACCTGGATCAGCCAGGCTCGCGAGCATCTGCTCTAGCCAGCTCCACCGTTCAAGAGGCCGAGTAAATGTGGACCAGCCCTGTCCACGGGGACTTAAATGGTAATTAAGTACTCGGGGAGCCCAGTAAAGAATCATATCAGTCGTTGCCTGCTTTTTCCCAGATTTGCGACTCCGGAACGTATAGTACAAGCTCCAATACGATAAGTAGTTTTTTGTAATCAGGCAGCAGTACAACTAGCTAAGATATAACGGCAGTTCTGGGAATTCGCCAAAACCGGTCTTACCCTTTGCGCACTGCCCCTAGAAATCAAGCAACTCCAAGGACGCGGAGAGCCCGTTAAACAGAGATCCCAAGTCGTTTTACAGTGCCTCAGTTCTCCGGATGGGTCTTAGTGTAAAATCTTGTACGTACGCACTACATACAATCCGATTATGCTCCCTCTGTGCGGTGGGTGCTGAAGAGGATTCCCGACGTGCTTGATGGTAGTCTTCACGATCCTGGCCAAGTACTGTCGAATAGTCGGCATGTCGGGGTGCAAATATTCTCGTGGCGTCGGAGATTGTCGGACTTCTTAGAATGCTCAAACGGGGGTCTGTATTCAGAGAAATCAACTAAATGTATCAGTTTGTATAGAGAAACAGGCGGGCCACTCAATTTGGACCGCCATATATATGTTAATTGTTGTCGTGGCCTG"/>
                    <sequence id="seq_t1981" taxon="t198" totalcount="4" value="CTTGGCCGTCCGGATACGTTGCCGATCACGAATCAAACTCTCGGCCGTAATTCGCCGGTATGACACGAATCTGGACCCTTGCAGAGTCGTTTAACCGATTAGAACTTGACCAAAGTGAGTCATCCAGATCCCAACAACTAGCCTCGGTCCATGTGATTTTCCTTCAACTACGTATAACCCTGAATTCTTAAATCTAGGGGACCCAAGCGGACGCGAGGTGGTATGGCCTCCCTGTCGGGCGAGCGTATAAGAGTGGAATTCGTATGCAGTGGAACGGGGCACATTGCGTCAAAATTACAACGAGTATGTGGTCAGCTGTCTGAAGAAAGAGCAACTGCAATGGTATCACTAAACGAATAGAAGAGGGTCCCTGTACCAATCCGAGGGCGGTACTAAGGTGTCTAATGGGCTATTGTGCTTCGGTCGCCTTGTACAAGATATTTATTATGAGAAACATACTCTGATTTCCTGAAACCATGCCTGCATTTGGATGATTATATGCTCTATATGTGACTAGCATCCACCTGGCTCATCGACCGCTGTAGATTATGCGGTTTCGTGAGGCAAACGCTTAGCCCACTGGAGGCCATTTCTAGCCAGATAATGTAGTCTAGATGTGTGAAGCGACTGCGTGAATTTTGTGTCTGGTGCGAATGCGCATTAAGTTTACAATCCACCGCGAATTAGTCTGTGCTCCGCTACTAAGGACGTGAAACACATATTTATGCACGCTTTAAGGACCCAGAAAGTTGGAATATAGTCCCGAAAGGAAGTGTCTGAAACGCCAATCTAGGGCGTCTATGTAGTGCATGTTCTTCACGAACTGTGCCGCGCCCGGACATAGCTCATATAAGTTATTTACCCCTGTATGTGGTTAAGTAGTGGGCATTGCCAGGATAATGAAGACAAAGTTCACAAGGCGAAAGATTCAGACTTGGCTGGAATCGACTCCAACGAGGGGCTCTGGACCCAGGGTCCCAATATCAATTAAAGTAGTCTC"/>
                    <sequence id="seq_t1991" taxon="t199" totalcount="4" value="CCTGGATCCGTTAACAAGCTATCTAGGCCTCCCGTCAACCCCGCGGAAATCGCGCATTAGGATCAGGCATTCTTCATTTGGTTGTGTAGGCCATGACCAGAGTTGACTGACCAGCAAGCAGGGCTCGACGTGCATTACATGTTGAGAACGTCTCGTGGACGTGTTAACTCCGCTCGAGTCAACCCTGCATAACCATCGGCTTGTTGTGAAGCATGGGCCTACGTATTGAGTTCGATCCGTGATTGTCGACCAATAGTTTCAACGAGTGGGAGCCTCGCTTCTGATTATCAGCACTGTTGGCGCCCTTCTTGCGGTCACGAGGCACATCCTTACGCACAGCGGTGGCCGAGTGGACCCTTCCGTCAACAATGTGTGTGGAATTATGCAGGGCGTCGCACCACGTCCATACTAACGAAGGTAAAATTATTCCAGGGCTACTATTCATACCCGCGTACGTGCCGGCCCAGACGGCATATTGATTGGACGACGATGGGCGCCTTTGATTGACGTAGCACCCCATCACTAATCGTTGCTTATTCTCCGCCAGGTTGTTCCAAACAAGATGATAAACTCATACACGCTAGCACGTTGGTAGTCTGAGGGCCCTACTGATATCCCCGAGTGCAGAAGCCCTAGGTGCTTAACTGCACCAGCCCGAGACCTCCCACAAGTGATGGAAGTCAAGGTCCGGCAGATATGTAAGGCACATCGGGTACTAAAAGGATCTATCGAGTCGCTAGTATCGGTGGGCAAGCACCTATCTTGCTTTTCCTGAAACATGGTATCTTTTCCCGGGAAAAAAACCATCAACCACCGAAGCACAATTGTATCCTGGCGGGCGGGCATCTTATGGTAGGGTGTTTAGTCGCAGACCCTAGTGCAGAGGTACATCAGTATTCCTAGTTAAGCGACATATGAGCCTCCTTCTACGCTGCCGGCAAATGCAAGCAGATATTCGATGGGCAAGAGCAATCTCACACGAGGACACTAACACTAATCG"/>
                    <sequence id="seq_t210" taxon="t2" totalcount="4" value="TGAACGTTGCAAACAAACGCCGGAGCCCGGCCTTTTTGGTGTCGAAATTGCAAACACTAAGGAGACCGGGGATGGGGGGGCGACACTGGGTAAAGGTAGCAGTTGCCGGCATTATGGCCGTAGGCGGGTGCATGCCACGTATTAGCCGGGCCTGATGGTCCCATGTTATGGTCCTTGGCGAACGCGGGACTCTTTCTTGAGTATTTTGTCATGCTACTTGGGGTGCAGGGATAGATGCTGCTTTAGAAACATTACGATCTGTGGGTGTCGGGGCCAACAACTGGTCGTAAGTTACGAGCCTTACGCAAGACGATACCTAATATGAGAACTCAACCTTTACCAAGGTCTCACAGGAGCCCCATTGTACTTCTCTTTGAGCCTCCACGGCGTTGTATCATACGATGTCTTGGTTAAATTGGGCCACGTCCTTAGCCACTCACCTATCAAACGCCTTTTCTCCTTCGGAAAATGGCACCGGATGGGAGGCGGCGCCGTCCTATTGTAACCGAGAGGCATGCCACAACCGACATCGGGTACTGAAATCGCGGTCGGACTTCATGGTGGTAACAAAATGACTCTCGCGCCGTGGGATCAGCCACCTGCGTCTTGGCGCGAACGAACCGTCTATTATTATGGACTTAGAGGTTTGACGATGACGGATAACCGGACGTGGGTACTGTGCAATGGCAAACTCTCCCCTGCTGATAATAATATGATATGGAGGGCTATCGCTCATACAAGTGGCTTCAGGGCATTATGGGACGTAGTCTATAGGGATTAAAACCTCCGGAGTACGTCCTATAACAAGAAGGGTAGGGAAGCACAGGTTTCCAGCTAACTTTAGATGAGGTTAACGGCACAGGGACTTCCGGCGGTGATGTTTTCAACTTGAGTTACCTTCGCGGGTGCCGTGTCGCTAGGAACATTAAAAGATCTCTTTAGGACCCAACTTCTGAGACAGAATAACTTGCAGCTATACGCGCCGGTTACCGAATTAGAA"/>
                    <sequence id="seq_t201" taxon="t20" totalcount="4" value="TTGGAGCCGACGCATACCGTGGTCAAGCCGGGAGCAAAGGGTTTCATCCAACGGGCGCGCCATGAAGTCTGTAGTGTGCCGCACACGCAGGACTGTGGTGGCCCTACAGCCAAGGCAGTCCGTGTCCGGTGTCACGGCTAGGTCCTCTCCCCGCCCCAGTTCACCTGGTTAGGATGATAGAAAGTACCGTCGAAGGCTCCTCTGCATTCAATAGGCGGTTCGTCTCACTATCAATTCGTTCACTGGCACAGGGATCTTTAATTGAGTTAAGCAAGTCAATTTTAATCAATGTTGGCGGATCATAGACTTCGCGGCTATCATATCTACTGCAAATATCAAAGACCACTGCGGCAAATAACTTGAATAATGTCCCGGCCGATGAGCATCATCCCGGGTGGGAGGTGTCGAATGTACAGAACCACGGTAGTTTGTCTTTGTGGTAATTCCTCGCTATTTTCGTTCGGGCTTTACGAGCTCACAACTGATATATTTACGATTAGGTCAAGAGCAGCGCATGCGACGAGCCTCTGAAAAGGGTGCGAAAGGCGCTTACTCGTATCTAGGGACCCAAGGTTTGTAGTGCAAGCTCAAAATCATGTACTGAGCGAAATGACACTAATGCGCCGAGTCCTTCTAAAGAACTTGCGACAGCGCCCTGCGACGATGCCTTATTCAAGCTGTGTTTACACTTTCTGTTCTAGATAGCAGAGTAGATCAAAAGTACATCTGGTTTAACCGCTGGGAATTTCACTAGCCATTAATATGAAGCGCCTGTCGTAAAAAATCAGTAGCGAGACAAACGGTCATCGCAACTCGAATCTAAAAAAAACTTCTACAGGAGGGGGACTCAAACCAGTAAACCGGTCACACATCCGCAGCGCGGCCAGCACATGTAGACCAATGGGTGTTGAATTGGGGCTTCCACCGCCGGCAATGCCAACCTTGGTAACCGCACAAGAGTCGGGCAGCCTTGATCCGTCAGCATCGCGAGGGTAATCAA"/>
                    <sequence id="seq_t2001" taxon="t200" totalcount="4" value="TAGGAATGGCGTGAAAGCGTATCACAGACGCCGCCTCTGCGATGCGTCGGCTGTCTTCTGCATTGTTAAAATTTGAGCGTCCATGTTTACAGTACAAGAGTAGGCCACCGGCAAGAACAGCCTGGACGTTCACGTTAGGGGGACGGTGGTCCTCGTTCCCGCGTGGATATTACTGGACCTCCGAGACGGTCGTTGCCTAGGACAACGATAGTTACCTGAATGTTTGAAATCCGCGAATAGGCTACTTCACACATCTCTGACGGTTGATCCATTCCGCTGTCTTGCTCTTATCTCAGTTAAGCAAATCACTTGCTCCGACCGAACGGAGCGAAAGTGGCGAATCAACACCGATCAAGCGCTTTCATCTCACCAGCCCGAGATCGTATTTACCGCGTTGACTTTGAAGATAAGAGAGAGCACTGGAACAAAATAGCCTGATTACACAAACTGGGTATGATATCAATTTTTTTCTTCTCCTAGTCCGTTGGGGTCTCGCATTGACGGACACTTACGCGAGAACAAAATCTTAGCAGACGCAACATTACAAGGGCGCGGAAGTCGGTGATTGGCTTGACGCAAGGTTATAGCCCGTCATAATTCTAACAGTGGTCGCAGGAAGTAGTACCCGAATTCGCTAAATCACGGCTCTTCCAACAAGAGTAGAGTGTTGGATTAAACCAAACCATACCGGACTCGTGTGTCAGACCACTCAGGACCGTGTTTGAAGGCAAGTATTTTCAACCAGGATAGAACGGTGAGTATATGCCAGGCCGATGGACGGGCGCATAGCAAGGTACCTGCCTCTCACGCATAATTGGCGAGAGTAAGTTGTACGTATTGGGTTAGTTTTCGATTAGAGATACAGCCTACATATTGGCGGCAGTAGTACGATTGAAATTTAAACCGGATCGCTCGCACTCACCCTCCGCAGAAGCCTTTCTTTGCAATGTGTCACTGTAGCACGGTAGGGACGGAAAGGGCCAACACGTCCACGGTGCGC"/>
                    <sequence id="seq_t211" taxon="t21" totalcount="4" value="CCTATGGTCGAGGCCACAGTAGGTCTAGTATTTTGAGTAGCTCAGCTTGCTAACATTTTCTGGTTACTCTGTCACTATCTTGATTCTTTTCTGGATCTTTACCAATTTAAGAGTGGACATACCATGATGGTAACTAAAGATTTTTTGCTTGCGCAACGGCTAATCTTAACGGTTCATACAGAACTTTGTACCGTCGATCTAAAAGGTATATTGCACAAGAAAATGCAGATAGGACGCATCACGAACTTATCCTCAATTATTCCGACCACCGGCGGCCATCGGTTACGGCATGCCATCAATAACCGCTGATTGAGCTTTTGTTTGACCTTAACGCTTCCGTGTGTCAATAACGCCCCGTAAACTCACTACCATATGGCACGATCGCCGTAGTCACGGACGTTCTACGGCTTCGATACTAGAAACAGAAGCCATATTGCAGCGTCAGCCCAGTCGCGTTCCAAGCAAATGGGGGCCACAGGATCGGAGGGCAGCGTGCGATTAATTAATGAGGACACATCCTGCCACTCGATGCTCAATCCCATTGTATGTGTTTACGCCCGTTAGGCCTGGCGCCTCGTTAACTGATAAACTGGGCACCCAACTTCCGGTATACGACTCTCACAGGAACCCCCTCGCTAGCTCGCAGTTTATTTGCTTAATATAAATTCAAGTAGCGGACTCGGATACGTTTTATCATGCAGTAGCGCCTGCACCTTGATAGCATTGGACCCATATGCAGGTTCCAACTCAACTTTATGACCCTCAACGCATGTTGCCAGTATTCCGGCTGGGTTCCAGCATAGCACCTCAACTGAGAAACGTCATCCGTTCTCAGCCGGCGGCGTAAGAACTTGGTTGCTAGCCAGCCAATAGGTAAACTGGTGGGACTCACAGGCCCTGAAGCGTCGGGCGCGCTTTAGGGGCAATCGGACACAGCACATGGCTGCACTACACACTATGGTAACTGAACATGAGCCTGTAGGGGGCTTCTTGGTCTAGT"/>
                    <sequence id="seq_t221" taxon="t22" totalcount="4" value="GGTGCAGTCCACGCCAAAGAAACTCGCCGCTAGGCAACATATCATAGTCCGCACATTATCTGGACACGAAACAAGTCTCCAATTTATCTTGTTGATTTTTTCCAATTGTCAGGAAATGATAGCGGTTCGGCAATTATAGCCCTATATGTCTGCTAAGATCTCATGAAACGTCGGCTCAAAGGTCATTGTAGCGTAAAACTGACAACGTTGGGGAAGCTGATTTTTCCGAAATCACGCCTCTTTACAAAATATACAGTTAGTGGGATCACCGGCCGCCCTTGGTTACTACTTAGCTTCAATCATCATCTAATGTCATTCGGTTTGCTCGGATCAGTTCGCAACGTCAATTAAATCGTGTAGTTTCTCTACTAAATGCATCGTGAAAATTCGTGACAGACGCCAATCTTCTACGTTACGAGATAAAAATTACATATAGCCGGCTCGGCAATGACACATACCAAGCACTGCGACAACACCAGAAGGTAGACGAACGTGGTAGGATGTCCGCAGGTCGTGTCAAGCCCCTCAACGCGCAGTGCTCGAGGTAGTGTAACCGACCGTTACGGAATGCCCACCGCCAGCTCATAAGGTCCATATCAGCCTGCCAAGATAAGCCCCAATTAAGCAATGCGTCGGGACGGTGCATATAAATGACGCAAACCACGGGCATGAAGGAGACTCGAATTTGGGTTGTCATGGCGCGGACCGGGAAGTGTGTTGACATCGTGGCCCGATGGACGTGCCGAGTTAATGTTAGGACACACAGCGCCGTTAGCAATTTAACAGGCTCTAGACCCTGGGGGCTTCAGAAGAGCCAAACTTAATGAGGTCCAAGCTGGAGGCTGTAGAACGTGGATCCCAGTAAGCCGATAGGTTCACTGGTGTTCTCCAGGGCCGACGATGGATCGAGAACCCTCTGCGGGATATGAGACACTACTCAAACTTGGTAGTAACCGTATAGTGTGAGGTAAGACGCCCAATGGGCGGTGCTATATCTCGT"/>
                    <sequence id="seq_t231" taxon="t23" totalcount="4" value="TATACCACTCTGTTACTTCATAACGAGGGCGTGCATCAGAAGAGCTTCCCATAATGGAAATGCGCGATACATTACATATTCGTATTACTACTGAGGGTCAACTTAGAACACGGTGTGCCCAAAGTTAACGCATCCTAAGATGCTTACATAAGCGGACATGTTACAGAGTTCCCTGTTCAACGGATACGCGTGCAAGAGTGAAGTTGTAGAAGACGCGCGACAAATAAGGTGTCCCAAAGGTCCCCGCGGATTACCGTGTGACACCTAGCTAGGCCGGATGACGCCAATTACACGTGACATGGCGTACGGTAAAACCTTTCGATCCGTGATCCGCACGTCAGTGTCCCACCCTCATCTACTCAGGAAGGATGAGTATATGACAGGATGGAAATAGTTCGGTTATGGCTAATTAAGGCGGGAACGTGGCTAAATATTTCCATCCTTAAATGACTCTGTTCCTGTTGAATCTCATCATCTCTATCTAGCTGGCCAACTATGCGCTTCTTATTGAGGCCACATGTGAATCATGCAAGCGTAAGTCCGCGTCCTATTTAACTGACGCATGAACGCGCGATCTGACATGGAGATCCTCCCGGTGTGTGCGCGTGGCTCATAATCTTTGTACCAATCATACTCATTTGCTAGCTAGTTAAGGCATCTCGCCGTTAAAACAAGATTCGTTCACTAACTTCTATCCGTAGTCGAATCGTGCGACGCCTCCTCGTCCATACCCAGAGCCTATCTACTCCCTCAGTCCGGAGTGTACACCATACGCGGACTCTTCATTGTCAGTGATAAGTCTGAACGATAACGGAGGTTTGGATGACAATTAAGAACCGCCGTCTTGTCAAGGCGCTGCTGTGTTGTGTTTTCAGTCCGATAACACCTTTTGGCTCCATCGCTCAGTACAGCAAAGAACGCACAACTGGGACGGAAAATACACCAAAAATTACGCTGCATCGCTGCTTCCAAGTCTCTGTTCACGATTTCAGTCTCGGAC"/>
                    <sequence id="seq_t241" taxon="t24" totalcount="4" value="AGTCACCCTGCCTTTCGGCATAATAGTAGGGCTACTGGATAAAGAGCAGGGCACTCGAGATATGAGCATATCTCCCACTTCTACGCCAGAATTTGTGACACCTACGACCTCGCCGGTTTACATGTGCAGCCAGAAGTTGCTATAACACGACCGACGAACAGTGGCAAACAACCGTCTTAAGGTGACAAAACACTGAGGTATTCTGGAAATTGCCGTAGGCTCCTACTAGTCCAATCTACTCAAAGTATCGTCTGACATGTGACAGGTGCATATGCTACAAGCAGGCCAGACAGGCTGATATCGAAGGCCCTGATTCACAGGGCAATGACCCATAATGCCCGTTGAATCTTGGTAAGCGCTCACAGTTAATGAAGTACTAGCTTAAGCATTAACTGACACAACGACACGATATAATCCGGTTTACTCTACGGAGGGCGTTAGCCATATCTAGCTAGAATTCCATCATTTCGCGAACAGTGTGCCATGTCAGCCTGTCCCCCGGTAGCATAAGGGCTAGTGGATCTTATTTATCTTGGGAAGGGGGGTTTTTACCCGTCAAGGGGAAAGGAGGTCTTGCGGGATGCAAAGCGCCCTGAGGTTATGAGCGTGGCACGACTTTAATAAAATGGTGCGTCATCTCATGGGGGGCCTTCGGTGGACAGTCATAGTCTAGCTCTAATGCTCACTTTGGGCAATTAAACAGTAAGCGTCCTGTCACCGGAAGATGGGGTTTATGTAACCATGGCCGCACGGCGCTGCGCGCACCATCCGGTACTGCCACTTGCTCGTGCACGGATTCTCGTTGTGCCACATAAAAGTATCCGTAGAGCAAGCATCGCCCAGATCCCTAAGCACTCACGCAGTTCCAGAAAACAAGGTGTACCCGCAATGCTGATAGGCCCGGAGCGAAGCTCGAACACCTTGTACACGCCCTGATATTAAGGCGCACTAGCTCGAGTTTTCCGCTCCATTCGATTCCGCTCGGTTTGTTTCAGTAATA"/>
                    <sequence id="seq_t251" taxon="t25" totalcount="4" value="GTGCACGTATTGTCGGGAATAAGTCAGCTACTCATACACCAGTTCTTCTGCTCTTTCTTTTGAAAGAATTCGTCGCCAACACCAACGTTGCCTATTTGCCGTTTCTATAAGAGAGTATAGCTGTAGTAGTTGTATAGGCGTACCTATCGCGCTAACCCTAGTGTCGCTGGAAAGCGCCGTTTCCGCATTGATCGCACATCCCACACCCTATGCTATTGTTCATCCGATGTCGATGTAGTAACCTCAATTACTAGAAGGCCCCAGCTTACTAGATCGGAGGCCAGGGGGACACTCCATCATCGCCCGGCAGGACTGGTACAGATATAAAGTCTAATGGTCTAGTGAAGTTGTGTTGAGTTTCGGCGTGTGGGGACCCATACCACGTAGCTCCCCCCCGTGAACGTTATATAAACAAGAGCGCCAAGTTCGCCGGATTGTGACTTGTTTATGCCGCATGGCCAGTTTATGAAGGGGCAACATGTGGAAGTTATGTGTGGGCTCCGCCAGGTACCAATAAATGAAACGGCTGACTGATGTGCTGGTAAATTGCCCGTTCACATCCAGACTGGTTCAGTAATCTGCAAAAGCTTGCGTGAGCAACGTGTAATCACATGGTCAGGGGAGGACAGATAGCAAACAGCGGGCCTCTACCCAACTGGATCGATGAGTGTTTCGCCGAGCGAATGCAGGTCATCACTAATGAATGAAAGGTCCCATCTGTGCAAATTGGCCGCGGAACAGAATGAGATGGCGGTAGGGCATAACACTACGTCGTTGTGCAGAACAGGAACTTCTATATTAGCGAATTATCTCTTGGCGGTGTCACGACCGATAGCGTCTTTCTCCGTTGTCTAACGAGCACTAGTCTCATCGCTAGCGTAGTCCCTTGGAAAACTTACAAAGTCCTCATCCACCCTTTGGCCCTAGGCCATAGCGTCTCCGAGCTGGCCGGCCTGGGTCCTGCAGACATCAAGTGGGGGATACATATTCTATATAAAAG"/>
                    <sequence id="seq_t261" taxon="t26" totalcount="4" value="AGAATACAGCAGTTCTTGTTATACTCAAACTTTCGATGCAGCAGCGCATCCCCGATGTGGAAGTTAGGCCTCTTGCCTAATGTCTGCTGATGATTACTGGGAAGAGCCGTCCTCCCGGTTCGTGCTTCCCGTGAGGTCCAACCGAATGATTTGGACAATCGTCTAGCTCTATGTTATTGACGAGGCACACCGGCGCTCGTTCGACAAATGTTCCCACATATGTGTCTACGTTCGAGCAGGTGTCATCGCCAGAAGCCGAAGTAATTCGGCACCCTTCATGGCGTAGCAACGAATAGTTTGGCTGTCTTACCGGTGCTCGTGCGACATGCTTAAAGTGCGCGCGACTACTGGAAATCGCTGCTCTAATGTGGCGAGCGTCACTATTGGGTCTCTGCCGTCGCTTTGATTGCATGCCGTGATCCTTGCAATTGGAGAAAATCGGTTCGTAACGCAAGCGAACCAAGGAACGTACATTGAACATATCTAGGCGCTAATGACAGTAAGACGTGCTATCCTCGGAAACATGGCCATGCAAACCAATGTACTCAAACTGACGTCTCAGTGTGTTCCCAAGTCGACAGTACACGCTAGCTATCTTTTAAAAATAGCGCGTGATGCATTATGTGCCTCCCACGAGGGCCCGTTGGGTGTCGTAATGACACGGTTTTTACCTAACGATTGCATAAGGCAAAGGTTGCAAGTCCTCAGTGTTATCGCAGACGGGCCGTTTCGCCAGTCGACTGCTCTACGAAGGATTGCCAGCCCAGTTTCTCTTGGCTACACTACGAGATCGACCTCCACTATTTCGCTGTTAGGTTCCATCTGCACCCCAAAGATAAATCTTAGATATTGTGCAACTGGATGTTGAGCAGTCCCCGACCAGGTGGAGAAACGCTCGTAGGTGCTCCGGCTGGGTATTGCGCACGTATAGCCAGGGAAGCGTGGGAGCTGAGTCGCCGAAAAGTGTAGATTACCTTCATCCTGTCAATTCTTGAACCAT"/>
                    <sequence id="seq_t271" taxon="t27" totalcount="4" value="TTTGCGGTGCCCCATGTTGGTTATGTGCCTTGCACACGACGTATTGGACAAGAATAATAAAATATCAATCTAGTAGGGGTCCGGGCGCAGGCCACGGCTCCAAATGTGCATCCGTCCGTAAAATAACGTAACTCAGGTAACGGACGGGTGCTACAAGTGACAAAGGGCTGTGCTAGTGCGCCCGTCGTAAAAACACGCAGGGCGACAACGATCCATCAGGTCAAATCTGCCCACTGGCGCCTTCGGAGGACCCGTCTACCCGAAGGGCGCGGCGGTCCAACACTAATACAATATCAAAGCCGACACGTACATTGCGTTTACGGGATGGTGGGAGGTACCAAACAGATAGCCTGAATTGCGAAGATGGCAAGTTGTCAGGTGAGCAGGGAGCCCGCAGGTATGAGCCTTTATTTTGGAGCTGGTCGTTCCATTCTTACATCTCACCCATCTGTATTGTATTGCAACGAAAACATCGTAACTCTCCGGCACTTAAACGTGTGGGGGTATGGTATTAAAGAACGGTAACTTATTATCGAGAGGGGCCGGAATTACCCAAACATGACTCTTCGAACATGCAATGTGCAACCACGCTGCTAAAGAAATATACTTACCTTCAATGAAGACTTACTCTCCGATGTTAATCTCAGGCCGTTCCCTTTGACGCTGATTCCCGATGGCAGCAACTGTATGAATTCATCTGTATGTTACAGTTCATGATCAAGCTTTGTATTGCAGCGCATATGAGATTTTACGAATATGCGTTTACGCTGAATGGACCTATCAAGGCAATCTGTTAAAATCGTGAAGCTGTAATTAGCCGCGCTTGACTGTAGCTCGGGGCTTAATCTGGACGGGTCCGTTTCGGTCCCGGGCCGAACGCCCCGAGATTCACCTAGTTTCGCAAGAGGTACAGGCAGTTCTTTGACAAACATACACGCAGGACGGACAAGTTACCCCTTGTAGTGATCCCGCGCGTAACGCAACCGAGTCTCCGGGGTGG"/>
                    <sequence id="seq_t281" taxon="t28" totalcount="4" value="CCGAAATCGTGTTCCAAGCGCCCCTTTTACCATTGTGCGCCCCGCGGCGTGTGGCAGGGCTTTAAACCGTATAATCGTATAGCCACTAACTGGGGCTGATCCGCCACCCAAACCTTTTCTTGCAAAGAGTTCGTTGCCTGAACTTGGCGAACGGAGTCACTCTAGTCTAATTATTAGCTAGCGGGCTTTTATCTGTTGCGTGTTGCCGCTATGGTATACCTCGTCCTTAACGAGTGACCTCGCCGAAAGCCTCCCGAGCGTAATACCTAACTCACGCATCGTCCATTCCCGGTGTGCAGGTAAAGCATTCCGGTCCCGTACACCAGTCTCGTGCGGTAACCTAATTGTTAAGTGCAAGACGCAGTCACGGCTGTTAGCTCCAGGAGGAACCTGCTATTATAAAAGCCATTCGCACAGTGAAACCAATCTTAATAAGTCACGCAACCGTCCATTGTAATCCCTGGGGGTGGTTTAAAAGATATACCAACAGTCGAGTCGTAAGGGTTAAATTATCATCTACACCGGGACAATGCAACCGCGTTTCTATCCCACAAGCTCATGGCAAGGATCCTGAGCTCCTCATCGCCCGCGACCCTGCCCCGCACGCAGTCTAGGTCTCAGCGCTCCTTGTGTTTGGTGATCTAACGCTCATCCGGGACGGGAGTCTAGTCTCAGATGTCTCACCTGCGAAAATTACTATGTCAGGTGTACACGCCCTCGGCAGGAGGACGCTACTTTAAACCCCCGTGTGCAACGAGCGTCACACAATCTTCACTCTTCTATAATGGGTTACCCCAGTCGACGAGTGCGGTTTCGGATTTCACCCCCTCCCCGTAGATCACTGTGCATTTCGGACTTGGGCGAAAGAGATCGAGGAGTCGCCTTCATATGAGGTGATCATCGACTGGCTGTGAGGAGCAGCGAACTCCCCACTGATAGGCCTGGCATACTCTGCTGCTTCGGCCATGATACCTTCCCCATTTGATTGCTAGCGGACGTC"/>
                    <sequence id="seq_t291" taxon="t29" totalcount="4" value="AACCACTCATCGTTGGCATGTATTCATGTACACGGTTGCCAGGTGTGCTGGTCCTTGTTCTGAGAGTACTTGCGGTAGACACTGACTTTATCTTATAGACCCCTCTTGAACTGCCGAAAGCAGTAGATTACTTATGGTCCCGCGAGTCTGGTTGGAGATAATAGCAGTCGACGGGCCCACTTTTGCCATGATTGCTTTCAGGATACTCTTGGCTAGCGTGCATAGATAATCGACATACTTAATGCCCTAGCAACAACAACCCTGGTTACTAGCGCAGATTCACGCGGGCCGCGTAAAGATCGCTCGGCAGAGCCGGTACAGATAGACATTCGATACGTCCAGGGATCCTGCGCGGAGTTGCTGCGAGTGGGGACCCCTCTCTGGTAATGCGAACACGGATCTCCTTTTTGGACAAGATCGCGCAGTTCGCCGCTCTCTCTCCTTTAGTTGTGGCATTCATTCTTTATTTTAGAGACAATTGCTCACGTTATGTGTGGAGGCCCCCAGCTATTTCTAAACGGACCGCCCGACTGAAATGCCAGCATAGTGCCAGTTAACAACCCTGCTGATTAGGAACCCTGCAACTACTGTCGGAAGCCGCGTATAAGATCTTGGACAATATAGGACGGAACGCACACGACTAGCGACGTCTGAACACATACTATCTATGGATCGGTGATCATAAAAACCGACCCACCTCCAAATGACTCATGCCATCTTTACACCTCCCCGCCTTAACCGAGTGAAATAGCGCGCGAACACAATACTAATGCTATAGGCTGAACAGTTACCTCTCTACAAGCCAATGGTCTCTTCACGCTGTTACGAGCGATAGCGAAATTCTACTTCGGCTAAGGGGCAATGGTCGCGTGGGTCGTCTTGTCAGCAGGTCATACTCAGAAGTGCTGTTGTACCGAATGGCACAATCCGATATCTTCGTCGAGTGCTCCGGCCCGAGTCCAGTTGATTTCTCGTAGGCGCGCCATGATCACAAAAGCAT"/>
                    <sequence id="seq_t310" taxon="t3" totalcount="4" value="TAAGATTCACGTGTAGGAATAGGTTCTACTATGGCTTGAGAGGAACAATGCCACGCTAGTTAATGGAGGCATAAACGTCAGTAGAGCGGTAGACGTTAAGTTATACTGGACCCCTGCTAGATTACGTAAGGTTCGATGTGCAGATAACGCCGAGGCTGGATCTGCCCATCGTCTCATCCAGTGCATCCGGGACTGCCCGAGCACTAGTACGTTAACTTTCTGAAATGCTGGGACCTAGCAACTCAAGCTGGGTAATCTTAGCCAAACTACGAGTCACACGCTGATAAACGAGCAGGTGGCTCGATTATATACACCTTAAATAGTGGATATATTGTTTTTGAAGATCGGGAACAGAAAACTCCCGACGCGTAACTGATGAAGTTAAGCTTGAATCGGAATTCCTAATACCGGCCGTCCTACGACTTGGTTACGTAGTGCTACGATGCCGAAACACGGGTTTGGCAACCTCTCTTCATAGGCTCTACACGTCGTACACATTAAACAATCTTCCCGACTAAGGCATTGAACGAGCCTGGCACGTGGAGGTAATCGCAACTAGGGATGATACAGGATCGACCCACACGGATCAAGACCGAATCTTTGATTAAGTTCCGTAACTCCACCCAGGAAGTCCCACGGAAAATTGGAGCCATCTCCCTGTAAAGGCTAAATGCCGGAGCACAGAGTATGTAATATCTCGAGTATCGATGCTAGACCCATACTCTGGATAAAGGTGTGATACCTAATACTGATCTGGCTTGGGGCCGAAGGAGCATTTGGGGAATTTTTGCAATATCCTAGAGAACCACAAGAGGTGAATTTTCACTGAATATACGAAGGGTCGCACTTGGCGGTTGGTGAAAGCCCCACGAGTCAGGGCCCACATATCTTAACTGATTCTATAAATGTCGTAACGCGTGGTTAACCATTTTGTTCGCACCCTGTTAAGACAGTGGATCTCGTCTATACCGTACTGCGGCTCTACCTTCTAAAACTATCC"/>
                    <sequence id="seq_t301" taxon="t30" totalcount="4" value="ATTATATCAGGCCACGGCGAGGGGTGTTCCCAACACAGTTACGCGCTACTATATGCAGCTGCCAGGGTATTAAATTGGAGGCGTGATGGATACTTGAAACCTCCAAAGCAGAGCTCTTGAGGTGGGATAGTATGGAAAGTCGTAAAGTCTTACGCACGCCAATTTCGAGGAGCTAGCATAACCTGGACTGTGCTTTCAGGCCCGCTCTAGGATCACTGGGCTCCGAGGTGATTATTGTTTCGTCGGGCGGAATTTTCATTGCAGAAGTTGTCTAGCCCCATTTAGCTTGTTGAATAATTACATCAGCGAGATACCTGAGATCGCTTGAAGACCCACGCTCCCGGACTGAAGCTATGGTATTCGCCGATTGACCCTTCCGGCGAGAATTCTTATTCAGGACTCGTAGGTGTCTTTTTTCACTCCATGCTTCCGTTGAGTCCACTATGACGCTCACTACCTTCAGCGCTTCAGCTAAAGACATCCGGAGGACGTGGCGATTTCTTACTCCGTTCGGGACGCAATGCGTGTTCCCATTGTACCTGTAAACTAGTTGTAATCTAATCCGGGCGCTTGAACGAGCCGTGTCGCCCGGCCCGGTCCCGAATGTTACCGCGCCGAGACTATAAAAATCAGCCTTAGGAATACGATGGCGGTATCAATAAAGTTAATCTTGAAGCTTATCAACTGGACATAAAGGCCTGTGCACAGCGAAACCGTCCCTGGTCAGCTCCTCAAGTGTTCATTAATGAGCTAGCCACGGTAGTCTCAACCGTCCCTTTGGGCGTAGCTCATCGATTGGATTCAATCGCGTAATACACTTGGTAATGTTGAAAGTGCAGGAGGCCAGCGTAGGATACATTAGCCCTCATCGTATATGGCTGCAGCCTGGTAAGCAGCCCACAATTGCGATCGCGGGAGGGCCCTAAGATCTTGGCAGTAAGTTGTGATTTGACGATGGGGAGGAATTGTCATGCAAACCGTGGTCGTTCCGACAAACACT"/>
                    <sequence id="seq_t311" taxon="t31" totalcount="4" value="ATGGCATGAGGCTCTTTCCTTACGAAAGGTGAATGTCCGGTAAGGCTCCCAGCCGCAGCAACATTAGTTTTCGCACGGCTTCGGCCTTAGTCACATATTGCGCCCCACGCGGCATAAACCTGGAACTGGCAGGACTGCGCACTAGGATAAGTCTGTCGCTATCAGACTAACTCGGCGGGCGGCTGTTGGTTCAGCTAATTGTCGTCAAACTAAAGATTTATCGCTGAATTTGTCCTGCCATCCGGCTAGGAGTCGAAATATTTGCGATTTCAGAAGCTGTGACAGGCTGAATCACTAGGGGCTGTGTGCGTATAACCGGAAAGCTTGCCCGCAGCTTTATTAATTTCTCCCCACGCTTTTCGCACAATTCCGTTTGGGAATCTACCTTTAAGGAGAGGGCCGTCCGCAGAACGCCCCGTGTGAAATAAGAATTTTACTGCTTTCCTGAAGCTCACGAACCAGGGATCAATGCAAATGCTGCAGTCTCGGGTTCGGTGTGGGACTTAGGGCAAGCGGAAGAAGGACGTTTGATTATGCTCCTGGACCAGGCCGCGACACTTGTAGCTCAGTAGGTCGTCATTTGCTCCTGTGGCGTGAAAGGGTGCCTACATGTTCTACAATATAGTAGGGGTATAGCGCGTACCGGCATCATGAATCACAACGAAATCCACAAGCGCAGAGGCTCTCTCCTTCAAGCAGCCAAATTTTACGAAGCCTTCTATAGCCAGCATAGACGTCTCCGCATAGTGCCGGTATGACTACCTACAAACTAGACGGGGAATAGCGATTCCGGCAGTGCGGCTCGGCATTGCCCTGATCGTGCAGTAGCAACACTTCAGTTGCCGTTTGCCTTGTCTTCCACATCTGATGGAACACCGTACATTGCCACCAAGACCGGAAGCCCCGGATGGTATTGGCCCGCTATCTCATATAACGGGCGTACTTTCATGGGAGTTACCGCAGTCCGAATTGCATCGATGCCCTACAACATTCTGTGTGG"/>
                    <sequence id="seq_t321" taxon="t32" totalcount="4" value="TGAAGCTCTCCTGGGGGTACACATGTACCGTGAATATTGAAGAGTCGATAGGGATTAAGATGAATGTAGGATCGGCCGGCAAGGTTCATGAACGTCCAGATGTAGAAGCCGGGGTTGGTCAAAGATCTGAAGGAGGTGATGACAGATGCACTGTACAGAGTGGGGGCCGTCTATTCCTGATCTCGAGCCGGTGCACGGACGGAGTCCCGTGCGTATCAACAAACGTCATGAGGATAGAAAGCCCCGGCATACCCCTCGCATCTATTTATGGGGGAGTAGTTGAGACCCCGAGGCCTTGCCGAAGCGTACCACCCTCGTGGGCACCTTCGATCGATTTTAGCGCGCAAGCTTAGTGTTCTACATGCTCCCACCCAATGGATTGCGGGTTTAGATCACCGATTGTTTATGGCCGCAAACCTCATGCTTAGTAGGTTGATGACCACAACCCGCGGCGAAACCTCAAATCGGACTAGCCTGCTAGTCATGAGAACATTATTTTGCTCTGCCGCCTGCTTGAAGGCCACCATAGCGCAACAGAGTCCTAAGAATGTTTGGTACCTTATAGACTTATCTACGTTCTAACAAACACGAAAAATGAGTGCATCAACTTCGAAGTTTAATAATCCCAACGACCTATGTATGTCACAATTACTCCCGCAATCTAGCGCGGCCCCACCCTAGCGATCACTTGATTGAGTCTAATCGTCATCCTATGTGAGGCATATGTAACTAACCATTAACATGACAGAACAATTGGGTCATATCTGGCAACGAGAGGGTGTTGCCACTTCTCTGTTTCAGCTACGTTGAACACCCGGCGAACGTATTAATGATGAAGAGCTATGTGGGGCCCAGGCAAGAACAGCGAAGATCACAGGCCTCGTATTCGATTTCAACTGGCCTTCGTGCTTGGCTCGGTGCACACCAGTCGTAGCTAAGCCAGGTCGTGCACCCCTAGATACCTAGTTGGCTACTCAGTGCGAAAGTATGAAAGGGATTT"/>
                    <sequence id="seq_t331" taxon="t33" totalcount="4" value="CTTGGTGTTCACCAACTGACACGCTTTTTTACGGACAATTTGCACGAACACCAAACTAGCAACGGATTATACATACGTCGTTCCTCTCACTTGGCTAGCTATTCCTGATTCTCACTGACTACGCACTGATAGGAGGGCTCCACAGTCTCGACATATGAAATGTAATAGTCAGAGCTGTACTCCGTGAGCCCCGTCACGGTGATTTCCGCAAATGAATCTGCTGTTCTCGATATACGTCCAATACTATAATTCAACACACTCAAGCGCCACAGTATCAGCCCCCTAATTTGCATGGGCAGATGACTATATCCACGGAACGAAGCATTCTGCACAGTTGGTCATGACCCCCCTCCAGTCCGCATAACCATCCCAATATATCCTATTTGCGTTTACACCCAGTGATGCAAGGCTAGGGGGTTAACCGGTCTTGCGTTCATAGATACGGTAGCAGGGTCTCGGGGTCTAGAGGTGGCCCACAGTTCCGACAGGACATTAATAATGAAATGTCATAAAGGGGATCTCAACCTCTAATGACTGAGGCTAGTCTTTAAGTCGAATAAAAGGGTTCAATAGACTTACTGAGAGAAAGAGGACTACGATTGGGTAGACCCTGAGTTCGGACATGATGAGAGGTACCGGGGCATTACCCGCAGGCTAAATCTAACCACGGGGTGGAGCAATGACACCCGCGGCATCGTCACGTCATGGTTAGGGCGCGAGACGGGCTAAGTGGAGGTGTCTGAGCTCACGACCATCGTATAAGGCCCGACCAGCACAATAGAATGCTAATGCCCGTCTCGGACTAGAACGAATGTGACCGTGCTTTCCCCAACGCACGAGTGCTACCTGAGAGTCAAGGACGTTAGATGACTGGGATTATGGGAAATCACCACTCTCTGCGTCGCAAGATCCGGCACCTATGCATCAGCGCTAGGCTTGCAAGATTCACGTAAAAAGTGGGGTCTGGGCATAGTTAGCCCCGCCAGCTTAGATTTTCTGA"/>
                    <sequence id="seq_t341" taxon="t34" totalcount="4" value="TTAACGGATGGCTTAGTTATACGCGGAGGGCTAGTATCTTTAGTTGGCTCCGTATCACCTGGCACCTCCGATCCGGCTGATACTACGTTCGTTTGGATTTGATGCTTGAACCCGGCAATGCCTACCGCTCACCTCCGTAAACCCTTTCCTGAGCGGCCGTCACGAAATTCCCTACAATAAAAGGCCTACGATAAAATGGCTGGCTTTGTCTAACTCTTAGTTAGACCCAGCCCATGGTCGTCATCATATTGCTGCTTAGCCCTGTTGTCGCCGGCGCCATATCTGGGAGGTTACCTTTATACTTCTCGCTCCTTCAGCCCGGCTAGCGACGCTCAAAGTCCGTCGCGCAATCCTTCTAAGAAAATTGCGGTGTATCATTCTGCCTCAACTTCCCTCTCGCGTGGTATAGTGTAATCTTGCGACAGGTCATTGGGCCAATTAAGAGCCCGTTGGAAGCAGTGCTGGACGATAATATATAGTAGCCCTAGTTTCTTTTTAGAATGCTAAGTGTTGTAACAAAGAGGGGCATGTTGTTTTTGCGTTAGGCGTGATAGATACCTCATTTGGCCTATCAACATACGCAAGGTCTCTCATATCTGATCTCCGCGCGGAAAATTGCTTTTGAGGCGGCATCCCACATGCGAAGTTGGGAAGCCCGATTCCACATCTCACGGCGCCTCTACCAGTAGGGTGACGACTCTATTGAAAACAGTTCATCAGGGAGCTCGGCCATGTCGTAATGGTCTTTACACACGACCGTGTCCTATTAGGCTTTCTTGCCATCTACTCCATCGTAAGGAATTTGGTGAGGCGCACTGCAACGAGCTACACTGTGGACTACCAAAAGTTACCTAAAACATAGGCACCGCGTCTTGCGGGTAACAGCTGTAAGATCGAGAACGGAAACGACTAGGATAGCACAATTTCTTTCTTGTGACGCGGAGGTGTACACCAGCCGGACATAACCAATAAAGGACAATGGTAATGTGTGGGGCTCCCC"/>
                    <sequence id="seq_t351" taxon="t35" totalcount="4" value="GATTGTATCATGGGTAGAGTCAAGCAACGCTTCGTTGACGTCCGGCATCTCACTCTGCATTGTTTCACCAACTCCGATTCTCACGCTTCCTGGTAGCGTTGTAATGATTCCATCCGCGTTTTGTAGCGTCAAGGCTAACAGTTTACTTTCTGCCAAATAGCTGCGATGAGACTAGCCTTAACGGATACGACTCCTCAGCCAAATCATCAATCATTTGATGGTCCCTACCTGTGATGCATCATTGGTCTTGGTGGCGGAGAGCTATCGCGTCATTTGATGATGTCGCCGTACCAAATCAACCAAGTGGTAGATCGGACGTTATTCCAATGCCATAAGATTTTACGAGAGAAATGTAGTGTTGTGTTGACCATTATGTTGCTAAGAATGTCACTTGATCGTCATAGAAAGAGCCAACTGGGCGTTTGTGGCAAATAACTGGCTTAGGTTATATTTCTCTAATAGCATGGTCTGTACACTTCCACCCAAGTACAGCCGGTCGAACACTTTATATTGACCAGTTGTGATGACAAAGTTACAGAACACCACAGTACACTTCCCAAAAACACCTCATGTCTGACCTGTTTCGTCGGTATCTTTTAATGCGAGTCACCGTGACTTGACATCAGTCCTACAGAGTCTCATGAGACAACATGAGGCTGTTTAAGAACAGAACTATGTGTACTACATCTTCAATGTAGCCACGTAGTAGGACCCAGACGTGGTCGCCCGTGCCAGGGCTATCCAACATATGGCGCTTCTGCTCTCACTTAAACGTCGAGGTCCACGGGTACACGTACAATGCTACTGGCTTCCTACAGAGCTAGAGTTTACGAGTCCGAACCCTATACTCTCATAATACAATCCTACTCTGGGGTCTGTCTCAGCGTCCATATTCCAGAAGCCGAGCTTGGAGCACGTTAGGAATCCTTCCGTACTGCGTTCGTGCGGATTAGGTGCTAGAGGTCGCATATCCAACCGAAGATAGATTGGTGATCGACTT"/>
                    <sequence id="seq_t361" taxon="t36" totalcount="4" value="TTGGAGCCGACGCATACCGTGGTCAAGCCGGGAGCAAGCGGTTTAATCCAACGGGGGCGCCATGACGTCTGTAGTGTGCCGCACACGCAGGACTGTGTTGGCCCTACAGCCGAGCCAGTCCGTGTCCGGTGTCACGGCTAGGTCCTCTCCCCGCCCCAGTTCACCTGGTTAGGATGGTAGAAAGTACCGTCAAAGGCTCCTCTGCATTCAATAGGCGGTTCGTCTCACTAGCAATTCGTTCACTGGCAAAGGGATCTTTAATTGAGTTAAGCAAGTCAATTTTAATCAATGTTGGCGGACCATAGACTTGGCGGCTATCATATCTACTGCAAATATCAAAGACCACTGCGACAAATTACTTGAATAATGTCCCGGCCGATGAGCATCATCCCGGGTGGGAGGTGTCGTATGTACAGAACCACGGTAGTTTGTCTTTGAGGTAATTCCTCGCTATTTTCGTTCTGGCTTTATGAGCTTACAACTGATATATTTACGATTGGGTCAAGAGCAGCGCATGCGACGAGCCTCTGAAAAGGGTGCGAAAGGCGCTTACTCGTATCTAGGGACCCAAGGTTTGTAGTGCAAGCTCAAAATCATGTACTGAGGGAAATGACACTAATGCGCCGAATCCTTCTAAAGAACTTGCGACAGCGCCCTGCGAGGATGCCTTATTCAAGCTGTGTTTACACTTTCTGTTCTAGATAGCAGAGTAGATCAAAAGTACATCTGGTTTAACCGCTGGGAACTTCACTAGCCATTAATATGAAGCGGCTGTCGTAAAAAAACTGTAGCGAGATAAACGGTAATCGCATCTCTAATCTAAAAAAAACTTCTACAGGAGGGGGACTCAAACCAGTAAACCCGTCACACATCCGCAGCGCTGTCAGCACATGTAGACCAATGGGTGTTGAATTGGGGCCTCCACCGCCGGCAATGACAACCTTGGTAACCGCACAAGAGTCGGGCAGCCATGATCCGTCAGCATCGCGCGGGTAATCAA"/>
                    <sequence id="seq_t371" taxon="t37" totalcount="4" value="TGCAAGGCGTACGAAAGTTTCGTCGTCCCGCATGGCCACGTTATTAGATTGCAGCGCATCGGAGATGCGACCAATTGGGGTCACGATTTATTCAATTCGGGTCGGATCATAGTGGGTTGACTCGGTAGTAGTGACAGCTCACGTCCTCCTCTCGCGCACGCCCTGTACCTAGTTTTGCGGAAGCTTGGGAAATCAACAGCTCCCCCCGTGTCTCCACCGACAAACCCCGGTATCAGCCAAGCGCGGTGCATGACCAAGGGAGGCAGCGATAAAAGCGACTGTGGGAACATCATGAGTCTGATTAGCAAGGGTAAGGGTAATTCGAGGAACCTTGGCGTCCAGTCGGCCTTCTTATTGCTAGGATGTGCATACACACTTCCAGATTGGTGAGAGCCCCGTACGTCCTTTCTAATGTTCTACCAACGCAACTACGCTGAAAGGGATCGCGATTATACTAGAAAAACGGTAAACGCATGAGATAGGCACACTCCATGGCCAACATTAGGTGGGGCGTAAGGGTGAGGGGGTATGCGCCCCCATATGATAGTTTCCGTGGACCCGAATAATAGTCCGATGGAAATTTAGGAGTACGCTCCTGGACTGTTTTAGATATTTCCCTTAAGGCGCAAGTATGTGATTTCTGTGGGCAAACAAAGGGACTTTTACCTTATCATATAAGAGTTTAATCCGTGAATGCCGCCCAGGTACGCGTGCGCCAAGTGCCGAAATCTGAGCAGTCAATAAGCCCGGTTACGGAAGGGTCGACTTTCAATATGAATGTCCCTTTTTCTTCAACGTCCTATCAAGCTTTACCGCTCGTAGAAGATCCGGGATAAGAGTCTATACAGTCGTCCCTAGACGTGGACGGACTGGTTAATCCAATAAACAGCAGGCCGGCGGCCTTTCAGGACTGGGAAAAAGGTAAGTGTACTGAAATGCACCGTGGCTCCCTCACTACACTCGTTCAGGCCCCGGCCACCGCCTGGTGGAGTAATGTGAG"/>
                    <sequence id="seq_t381" taxon="t38" totalcount="4" value="TGTCTTCCCACCGGCCTGATGCCTCAGCATGGGTCAACGCGCAGCAGGTACCTGGTCCCTATGCATACGTAGACCAGAGTCGCCAAATACGATTCTTTGCTACGGGTACAGAGAGTCTCCGACACTTCAGTAATGTGAACACGTGGCCAAGGGGGTAATACTTGGTTACACGCGCTTAAAGAGTGCTCAGACGAGGTCTGATAACCAAGTCGGCGCTCCTGTCCCATGTGGCACTGACAATACTCTGAAGGAGAGCTATCGGAGTAACATCGTAAAAAGAGGTGAAGAGACGCTGTAGATCTAGTTAGCAACTTAAGCTTAAACATGGCACCACGGGGCTGTCACGACCTCGCAATGCCGGTGAGAATCTGGCGAATTCCACGGAATTATCTCTTTGACTGCTATATTTACGACCTTACCTAAGAATACCTCATGCCTTCCGCGTCAGCGTAAACCACGCGCGGTATCCCCTTCACTCGCCAAAAGGGCTGTGCACGCACCGCCCCTGGTGGCCAAAAGTCTGGGGCATACGCCAACCAACCGTCGCATCCGCGCAACTCCCGTGACCTCACGCTTGCCGTTTCGTGATGGGGCAAATATTCTAGCTATGAGTGGCCTCGAACGCTACGCAGCTCCCGCGATGGCTCGTTACCCCAGCAAGGTACAGACACTAATAGTGGCAGCTGGACAACCCATAGCAATGATGATTATGCTGCTAGGATTACCCCCCCCCTTCATCAAACTCCGGGGGAAGGCCAAGAGATAGCCGACCGTGTTCCGTAGAACACAGTTTCCTGGTGGAAAGAAGTGAGACTTACGTAAACCACGAAGCACGAGTAGGAACATCTGCATAGTGGAGAGCGCATAGGACACCAGAGGAAATGAAAATGACGAGTTAGATTAATTGCGAAAGATTCGGCAAACGACGTATTTTGACTAAATGGGGCAGCGTTGCCCCTGTTCAACAGTTGCCACGATCGCTATACACGGGGCTGGTGTA"/>
                    <sequence id="seq_t391" taxon="t39" totalcount="4" value="CGAGTTCGTAGGGCAAGATCCCTCCGGGCCACAAAAGCATTGCACTTGACCAAGCGAGATCAAAACAGTAGACGTGCGAGTACCATTTTCAGTAGAGAGCCGCCAAGTCAGTGCCAAATGGTGGTGCTAGGACCCCATCTACCCCGAGTAATTATCGCAAATCTTGCCCCCTCTCTAACACCGCACGTCTCGTGTAGTAGAGTACACCACTGTGGCGAACTGCACGATTGTTTAGCTACGCGGTTTCAATGTCCGGTCTATGTGTGTCGAAATGTTCAGGTGTTCGATTCCTGGATTAACGCGACCGCATTTCTTGTCGATTTATTGAATATCTGCCTCTACTCAGAGCGATCCGGTCGCGCAACTGTTAAAACAATCACAGCGCCGGATGTCCGGCGTGACAGGCTGCGCCGTATTCTTGGCCCGTCCCGCGGGTGTCTTTGTTCTAAATATTGCGAGTAGGACAAGTTGGGGCCGAGAGTCCTCTCGCTGTGGTTCGTGTCCCTGTGGTGAGACATATTCTCTCATTCGCCATGCACAGGAGGATTAAATGCTGGCCTACTAAAGCCGGTTCGTCCCAATCTCGATGCAGTGTGACGATGTGATGGAGTCCCCGCTATCAAGATACACCTCTGTTTACGGCCTGGTAGGATTTTTTCTCCACGACTTTTACCATTTGTACGGCGAAAAGCAACTTCAAGCCCATCAATCGATACTTATGGGGGGTAAAATCACGGAACTCGTGAACATCATTTATAGGCGATGGATACGTCTAACTACCGCGGATGGGTGGTCGCTGAACCTGCGTATGAAATTCAATCCCATCAAATCACCTAACGCGGCAATGGATTGGGGCGAGTGGGCCATATTTTGGGCCTTTAATCTAGGCTTCTCGCTTCAGTGAACCCTTCTGCGGAACATGGAATGACCATTTCCACGTGGAGAGGAACCCCAGTCCCTGCCACATAAGGTGTATCTAGTGGGAGCAAAACTAGCCAAG"/>
                    <sequence id="seq_t410" taxon="t4" totalcount="4" value="ACTATATCGTTCTATTATAGTGCATCTGAGTTTCACGCCCTACCAGTCGCGGAATAAGTCATTCGCTACGAGTCTTCAGGTACGCATGTAATGAGACACCATCCTTCCTAAAAGATAAATGTCCGTAAGCAACCCGCAACGTGCACACAAGAGCACCCATGGCAATGCTTCTGATGGCTCCTGGGGGAAGTTACCCGAGGGCATATTGTACGCTTGGATTATAAGCTCTTGAGTTGTCGTCGCCACAGCAAGAGGTACAATAGCGTACTTTGACAGATTTTATAATTTTTGCGGTATCTTAAACCCTCTTAATTGCTGCTAAAGAAGACCATTTCAAAGGAAACGATGACAGATCAATCGGTCATATATATTTGACCAGAAGGGAGCATCGTCGTTGCAGAAAGCGTTGGCGCGCATGTTTCGACGGCTGGGGAGAATGTGTTTGGGCTACGCATAACCTGGAAGTGGAGCAAATTTGTATTTTACCTTGGTCGATTTATTTACGGAGCCATGGTAAGGGAGCTGCAGCGTCGGCAAACCTCGTTCTATCCGAAACGCGTGTTCTCCGTTCTATAATATATTATTTCTCGTTATTGCGGCCGTGCTAAAGCTCTGCGAAGTGCCGGTTGTCGAGTGTGCCCTATAAGCGCACTCTGGTACTATGCGACGATCCAGCTGTTCCCGCGAAGTTGCTCTTGTCCCACGCGGTATGCGTCAAGCTCTAGAACTGGGGCACTACTAACAAGTACTCGTTGACCGGCGAAGGGAATTCTCTGCTGAAGCGACGTACCATATTGCGTCAGGTGCGAGTGGCAAATGGAAAGAGTACGTAGGTTCTAAACACGTCACTGACCACGAGTATTAAGTTAGGCAAAGCCAGCGATCAACCATGGAGCCTCTGTCGTAGGGAGCCTTCGGGGAAGCGAAGCCTAATTGGAAATCGTAAGTCTGACGCGATACTATATTTCACTCTATGTATGCTATAGGGCAGACTATTAAC"/>
                    <sequence id="seq_t401" taxon="t40" totalcount="4" value="TGTATGTCATAAAGAAACCACGGAGCCTGGCCATTTTGTTGCTTTAATCGGAGACAATATCGTGGCCGGGGAGGGGAGGGTTAGCGAGCTTATAGATCACTGATGCCCGTTATAACGCGTAAGGCTAGCCTCTGCCACTTATGATCCGAGTCTAGTGGACTCTCGATCTACTTGATTGGGAGATTAGGACCGTTTCGTGAGGGATTCGTCATTCTCTTGGGGGATTCGGGATGGATGCTGGCGTAGCAAGAATAGGAGCGGTGTGAGTTAAGGCCTACAACCGGGCATAAGCTACGAGCGTGCCCCCCGATGATGTACCACAGGAGAAATCAGCGTTTACCAAGGTTTCTAGCGTGCCTCAATGCGGGTGTCGTTGCGCATCCTCGGGGTTATACCAAAAGATCGTCTGGAAAAATCCCCCCTCGTTCTACGCGTCTCATCTCCGAAAAGCCTTCACTATTTCGGACCATGGCAGCGGTTCGTAAGTAACGCCGTCTTACGAGAACACAGATGCGAACCACAACCTGCTGCTCGTACTAAGCTTTAGGACCGTGTTAATGGTTGTGTTTGAATATCTCGCCTGATATGGGACCAGACACCTGTGTCACGGAGAGAACCAACCGACTTCTACTATGCACTTAGAGGTAACCCACGGAATCCCAACACAGTCAATGTACAGGGCAATGGCAAACACATCCCGGCTTAAGATGATTCGATTTGAAGAGCTGTCGCTCTTACACGTGGCTTTCAGGTTTACTGGTACATAGTCTTTGGCGGTTGGAACCAACGGACTTCGTACAATACTAGGATGTGGAAGGAGCCTGTGGATTCGAGTTAACTCACGATACGAACCACCACGAAAGGCCTTCCCGCCAACGTTTCTTCAAGTCTATGGTTAGTCGCGATCTAAGCGTCGGTAAGAACATTAGAAGATCTGCCTAGCCTCCAAATATTGAAAGAGCACAATACGCCGGTTTCCGCGCCGGTCGCGGACCTATGC"/>
                    <sequence id="seq_t411" taxon="t41" totalcount="4" value="GCTCAAGAGGATGATACTAAGATTGGAGACGCCTAGGGATAAAGGCCTGCCTCGCGTTACACCGTGAGCAGTCGACGACTGAGTAGACTGGAATTACGTAACTTGGTCTGACATGACGTAGTTTCCAGTTCAGATTCCGCGTATATTTCACCATGCATATTACGCGTGACGTCGCGGTTAAGGAGAGAGCACGAACCAGGAACTCCTCCCAATCACCGACAAATAATGTGGCTCTCGCGTGAGTTTATCTCGACTACGTGCGACGTGCCGGGATTGTTCGATGGGGTACTGGATAAGACGTATAGGTTGTTTCGTCATGCCAGAGCACGTCAGATAGTGCAAGTAGAAGTCGCGAATCATAGGGTGTATCGGTGTGCCCTGACTCAAGAGTTTCTAAGACATCACGTTTACGACGATTACTCTCGTGTCGAGGTTTGCTTCGGCTGGAGGACATGCGGATGTTGATGACGCTATCAGTGAAAATCGGAAGTTTCCGGTCGGCGTTCGGCTCTGCACTGGAACGGTGGCCGGACAAGAGGCGAGTCTGACGACCGAGCGAAATAAAGTGCCAAATTACCCCTAGTGTCCTCCCCCCGAGATCGCACGCATACCATCTGACCTTTGGAATAAGAAAGCAGCGACGCGTCTCTACTATCCATCAAGAAATCGGCACACAGATAAGAATGTCAGAACGTAGATCCTTCCTGGTACGCCTGGATAGATGCAGGATTTAATCCCCTGCCCCCTATGCCAGTGGGTTCCAAGTCATCCCGGCCGATCCACGCAATGTTCTCACCGGCGGCCCGGTGAACCGTAACAATTCCCATAGCATGGTACGGTCATTTCGGAGATTAAACGTATGTTCAATGACCTAGCGAACGGCTCCCGCCTCTCGCTTGGCCTGGTTCCCCTTAAACGCTCAAATGTATTTTAGGCCTGGGGGTGGAGTGGGTATTGTCCGTGATGAAGACGATAGGTCGTAGTGCGCCACCTAAAACAT"/>
                    <sequence id="seq_t421" taxon="t42" totalcount="4" value="GTACCATAATAACCTATGGCGAACACCAACTGTCCTGCGGTATCTGGCATGAATCTTGAATATATTAGATACTAGATGGAGGATTCACATTGCAAACGCTGTTCGTAATAAGACAGGTCGCCATGGGGAGTTGCTAACTAAAATCTTGTACACATTTTCACTCTTAAGCATGCTGCACTACCAAAAACATCTTAATGTCCCTATACTCGATTCGCATGAGTATTGAATCCTTTCTGCAAGTCCGCTGCTCGTAAAACGTGGTACCGTTTCTTCCTTTGTGGTCTAACGGTTACTAATTGCAGATTGAGCGGTGTCGAATTAGCATTGGACTCCGTGGATTGAGAGTAGATGTTGTAAACGCTCCCTTGAGTAGAGTAAATATCCCATATCATCCTTCTTCCGGTCCACTAGTCCACTCAGACTAGCTTAAAAGGCTGGCATCAGAACGGTCACAGCTGGCCCGCATAGGTTGGTATCCGGCCCCCACATTGCAGTCACTTCACAGCATTTACCCATCAATTTTAGCTCCTTGACTGACTATGCGTTGATGGTTGGCCGCAGTTATTTCGGCAGACTCTCAGACGAGTAATGTAGCTGTTTACGGATATATCGAAACCGGCCAAAGGCTAGCGGCCGAGCTGTTCCCGACTGCCGTATCTATACGGTTAAGATATAGGATAATCGTGCGCGCGCTTAAGTTGTTAACGTTAGTTCTTATTGAGAGTAAGCAATGCCTCCTTTTACCTCACGGAGACAGATTTGAAGCATATCCCCGCGTAAGGATCCGAGCCAGGAAAGAGAGAACCTTGTAGGCGCGTCGATAGGTGTGCAGACCAATTGCACATTCCTCAGTAGACAGCTTGAAACGCCCTTACAATACATCCCCACTGTGTTGGCTTGTGCCGAGGTTGCGTACACCACGCGAGCTCTGTCAGTATCGTTATGTATCTGAGTAAAAAATTGACATAGGTCCTCGAGGGGAACTTCTGCATCTCGCACT"/>
                    <sequence id="seq_t431" taxon="t43" totalcount="4" value="CTACCTTAGTATGAGCGCGTTCCACCTTTCTGGAAATTGTACGACTATTGCCTGGTGAGAGGGTTGGAGCGCGATGGTACCGTCTCGGCTGGAAGTCAGACAGCTCCTGGGGCGGATTGACTTTGCCCCTTGCTACCTTCAAAATACGGTACACTTGTCGGGGAGAGGCCATAACGAGATTGATGTATTGGACTTCTGGCCGCTGGCGTCTTAAGCTCTGAGCATTGGATTCGGCGCGACGCAATCTGGGTATACTATCGAGATGAGTATAGCTGTCAGCATTATGCCATGTGTTTCGAAAAGTAGGCCGGATCAGCCGGGCTGGCGTCATTCGGCTCCCAGCAGTATCACTGGTCAAGTAGCCTAGAGAGTTCTGTCCACCCCAGTCAACGAGGATTTCTGGGGTAGTTCCGACCTCGGGCGACGCCGTGTACTGACATCTGCGATGTTAATGGCTCATTTATAACTGTTTCGCTCGAGCACATCTCGTACCAGTTGCAAGACTAATAGTCGTTTTTCGTAATAAGGTGACTTTAAAACAAGCATAGAAAGAATGGTCATTGGCAGATAAGTCCCTAACAGGTGTCAAACTACACTCCCTGCCTACGGAAATTCAGGTCCTACAACAATGCGAAGAGCCCTGGCTACCGACATGTCATGGAGTTAAAGACTCCCCAAGTTCTGCGTATCGCACTAATTGTCAAGTCTGGCATTAACAAATTACATTCAATCCGACACTGCTGCGTCTGTGCCAGCGGTGTGGGGAAAGCGTGCCCCGCTGTACGACGGTTATCTGCACCCGCTTGTTCGTCCGCCCTCCATTCGTGGGCTGTATGACATGCTATTGTCTTGGTTGCGTTGCAACTTATCTAGCTTCTTCGTATGCGCCGACGTAGTGAAGCTTGTATAGGAATTAAGTAAATCTCTCACAGCTTATAAACAAACAGGGACACAGCCCAAGGTGGAATCCCATTGATATGTTATTAGTTCCCTTGACCTG"/>
                    <sequence id="seq_t441" taxon="t44" totalcount="4" value="CTGAGCCGCTCAAGCGGCGCTTTGACGTGCAACCGAGTCAGACCTATAGGGCGGCAGACCCTTTATACCGGAAATCGTGGCACTATCATACTAGGGAATACGTCTGCTTTGAAGGTTTGAAAGAGGGTCAATGTTTTCTAGTCGTGAGCCATGCCAGAATAAGTCCACACACGCGTCGACTAAACTGGCAATACGGTCGTGGATGCTGAGTCAGCCATTGAGTTTTTGAATTTAGTCTACGGGGAGGTAAGCCTTGACCTTCACGTGATAGACAGCAATAGTTGCACCTTGTCGCGCGTATAAGCCGACGGCGCAGGGGTTTGCCATGTAGATTATAAGTCGACATCGAGTAGAGCTTTGGGTTCGGTGAGTCGTTCTACGGGACTTCTGTCCATACGGCACATTCCCTGGAGTGTTAATCCTATTAGACCCCACTGCTCCAGTCGTCTATTGCAGCAGTCGTCGCGTGGGGCTAGCAGCGGCCATGCGGCGGCTAAGGGAGTTCCAATGGACCACGTAAAGAGCTTTTACCTAATCTTTGGGACGATGCTAAGACATCTTATTTCGCGGGGCCCGCTGTAGAAGCTATACGCAACGATATAGGAGGTTCCAGCGCCCTACTGCTTACCCATCATGACGTGGGGTTAAACGCTGCATCCCGCGGCACAGCGTGAGTGGCTTGATATCTATCGGCCAATCATCGACCATAGAAAGCGACCATTTCCTGTGATTTGGTCCAACAACTCAAGGACAACCATGTTAACCTAGAGGGTAGCATGCCAAAGCCCTAATTGGTCGCATTGTTTTATTGGTAGCGATGTGACCCACACTGGTCGAATACATGATAGGAGCGTATTATGTATTTGTACTGGTGCCATATCCTGGTCGCCGAACACGACACAAGTCCATGGACTTGCCCATGCCCTCTGGACAAGTGGGCCACTTGCAAAGGCCTACGGGTTGCTGTTGGTTTTGAAAAATTGCCACGCGCTATGTTCCG"/>
                    <sequence id="seq_t451" taxon="t45" totalcount="4" value="TTTACCGTTCCCGTCGCTAGCCGCTACCGGCTCCGATATCTAATAGTATCCGAACCCGTGGATAGTGCTGCTCTCACAGATACAGCGGTGATTTGGTTGTGTCGCTTGATCCCGGGATCGCGTATCCCTCATCTTCATGAACCCTCTTCGAAGATCCCTTAAAGGAACTCCCGACACGCTAAGGCCTTCGATAAGACGGTTGATCTCATTTCACGCTTAGATGAGCCCCGACCCTTCTCGTTATTGTACGACTGCCGCGTCCAATTGCGGTCTGCGCCCTATGTGGGAGGACACATATGGAGTTCCTGGAGATCCAAGCCGGCTCCCGAAGCCCAAAGCGCCTAGGTCAGTCATTATGAGAAAAGTGCAGTGTATCTATCTTACTTAATTTCCCTCTTGTCTGTCATTTTGTAATATTGCTACCGTTCGTTTGGCCCTTTGAAAACTCGTAGCTAGTAGGTCTAGGCGCGCATTTGCGATTACATAATTTGACTGTTAGAATACGATGCACAGTAATAGGTCGGGGCAGCTGCGTTATCTTAGTTCAGTTCTGACCGCCTTAATAGGCCTAACCATATAGCCATGGTACCTTATCTGAGATCCCCCCTCAGACACTTGGATCTTAGGTATCAGCCGACAGGCGTAGGAGGAAAACCCGGAACTTCAACTCGGGTCAACCCTACTGCTATTATGACTACCCTAGTCAATCTAATTTATCAGAGAGGTCTGGATTGTCCAGAAGGTCATTTCACATCAACGCCCGCTGCCAGTCGTTCTCGCTCGGCAACTCATGGCATGGTCGTCAACCCAATAATCAGCTTCGACTAAGTCTGTGTAGCACGCAAAACTACCGAGAAAGCGGCCACCTCTACTTGGTGTTAACCCTTTTCAGGAACAGCGGCAGCTCTAGTGGGATAGCACTAATTCTTTACGGTGACCAGTACGTGTTAATCAGCCCCACATAGCCTATGAAGGACTCCGGGCCTGTGCGGTTCCCCCA"/>
                    <sequence id="seq_t461" taxon="t46" totalcount="4" value="GGACCTGCATAGTCTAGTAAGCAAGATCTTTTGCTAGCGGCATAGCGTAATCTCAGGGTGTCATATAGGGAGCCCAGACGAAGGTCTGCACCGAGATTATTTGTACACTGACGTGACTAGAAAGAATAGCTGCTGAGCGCTAGTGCAGCCTTCCTTGGTTCCCAGGCCTGATAACTTTAAGGTAGTAGCGTGAAGTGTCTTTAACCATGGTAGTCGGTTACTGAGCCGTAGGCACATAGGGGTACTGGGTGACTTTGGGCGCCTTAATCTCTTGTCACAGACAGCGTGAACAATCGAAAGCCAGAATTCATGCTTTGAGCCCGTAGCGGTTTAGACATCCCTGGAGTTGACAACTAGGACCTTGTTTGCCAGCATTAGCGCGTATCCCGCACGCGGCAAAATGATTGTTTCCTTATATGCCTTGGTCCAACGCACTCCCCGAAAAGTCCGCTGCTTTGAACATGTATAGTCGGGTTAGTACCACCTGGTCCCGTATGATCCCCCAGTGCGTACTGACTCAGTTACCCTGAGGCTGTAAAAGGGGGCCTCCTAACCAAAAATTGGTAGGGTCCCAGAGTAGAGTCTGTGTCCTCTTCCCGTTGTCGTCTTGCGGGCCCTCGGAAACACTGGCGCCGTAGTCCTGCCATGGTACGTGTATCATTGCTCCCTTGGAGTAAGTTTTCAGGAAGGGGCGCACGGGGACACAATTGATCCTAACACATAATGCAATACTCCTCAAACAAATGTGTTGATCTAACATACCTTCGGTAGTATCCGAACGAAGTAGAGAACACGTCTGTAATGTGCCATAGTCAGATTGGGCTCAGGCGGAGGCCTGGACAGTTGCAGTAGTCCTACGATCTCGCGTCTTGGGACGGGAGCGGCCCCGTTAAGATCGCCGCTCTCGCCTTCTTACGCTCACTACCCACTTCAAGGGTCGAGGTGCAAGCCCCTCCAACATCTCCCCCGTTCCATTGAGCAGAGGAGGTGTGCCAAGAGA"/>
                    <sequence id="seq_t471" taxon="t47" totalcount="4" value="AGAGGCGGATCTGGGAGGCAACAAACCCAGAGAAATGATACCTGGTTGACACTTTCTATGCATCTTAGAACTACCCATCTGCTCGCTGTAGTGCCGAGTATGAAAGTGTTTCATATAGTCACATATCGGCGTTGCAATTACGGTTTTGAGGATGTTTCCCAGCAGTAAAACGAGAGCCCCAGGCACCTTTTCGGTCGTTCCCCTCTTACGCCTAAGCCACTATCCGAAGATTATAGATTGCTTCGTTTATCCCGTGATTGCCCCAGGTAGGGATGGAAAATCGGAGGTAGGAACATTCCAACTCCCCCGAAGGGCTCATCAGTTACTCGTCAAAGTAAGCATGAGCTCGCTAGGTCAACTATAGCGGGGGAGCCCCCAGCATGTCGGGATCGTCTATGGGGCACTACACCAGGATATCGAACCACTGCTTGAGCTACGCATTCTGCTGCGAAAATCAGGAACAACTGAAGGTCACTGTAAATACTCTCTCTTACGATGGGACCAGTCCATTCGCGCAAGCCTACCTGGGGAGCAGCTGGATCTCCGTGCAAAGCTACTCCTCGTCACCTTAACTCTGGCTATTCGGAACCTTCTTGATGCACGATTATGGATAGTTTCCATTAGTAATCGACCGCATAGGAACAAGGAGATTGTTTGGTCTCATGGTTGTACGCCGTCTAGCCTCACGATATTGCGTGCGAGCTGAGTGCGGCGCTGTCGCAACGCCGAACTCTCGCCTTGGTACGCAGCACAAACCAGGGCCAGCCTTAATCGATGTCCGTCCCACGCGATAGATAAGGCTTTTGGCATACTAACTCGTAATCACTGGACAATATACAGTGCGGTAAGTGTCGAGACAGCACCGACTTAGTACCATCCCTTGAGGAACGCTGCACGTCCGCTCGGCAGGGGGGTTCGGTTCTAGCTGCATCTATTATCGGCGCTGAGAGCGGATTGACTGCTACCATATTCCACGTGTCGGCCTCGAGTCAAAGCATGG"/>
                    <sequence id="seq_t481" taxon="t48" totalcount="4" value="TCTACTATGGCTGCATGCGTCGTTCAGCATTGCTCGACGTGAACTGATGGACCGGGCTAAGTTTAGCATAATTCGTTATCGTCGAGTTTGACAATATGGAGTGCCGGCCGTCAACAATTTGGTGTAGGGAAATGTTGGAACCGGCATCCTATGGGGCTTTAGCTAGATAACCAAAACCTCCCCTGATGCGAACGCGCGAGGTTCATTCTCGATTGTAAGCATGCTCAATACAGTTTCACCGGTTCGTTGGAGGATTTGATATGTATGCTGGGTTGAGATGAGCCTCGTCGACTAAAAATATCCAGTTGGACGTGTCACCACGGCACATAATCCTTAGCTTCCTGGCGGACTCATTTTCTCACAAGCGCCTGAGGCAAGCCTCCAGGAGTGGGAGACAATAATCCTCGTGCTATCTGAATCCGAGGTTACAGTCTTCAGGGCGGTGTTGTAGTTGCTTCGTAAGCCTGAATTTGAACTAATATGAAAAAGAGATTTGGCTGGTTTACGGTTGGGCAAACTCAAGAGCGTAACAGTGGAATATGCGCGGCAAATTCATTTTAAGAGAATAGCTCCCACTTGTTGGTTTTGGGTGAAACGGAGTCCAAAAGGCGATCCCTGGCCAAGGCTTAGAAAGCCGAGAGAGGAAGCTCAAGTAAGTACCTAAATCGATGATTCAGCTCAATATTACATTCGACGTCCAGCGCCGTTTCGTGTTTAGTGGATACGTTGGATGGTTGTCTAAGCAACTCCCTCTGGCATGGGGGCAACCTCTCATATAGCATATAGTCTCCTCGACCTTGAGGTCGTATTACAGGTAAACTACTAGCCAACTTGGTGGGGTACATAGACAATAAAGGGTTGGTATCAATCTCGACATTTACAACGTATGAATATGCCTCCAGCATGGGTTGCTTCTGGATTATGTGAATGCTTAACTAGCTCCTTTTTTTGCCACCCTATGATCAGTTACCTTGCAGGGCAATATAACGTGGACGTCGGT"/>
                    <sequence id="seq_t491" taxon="t49" totalcount="4" value="ATACGACGCTAGTGGTCGGTGGTACAAGCCCCTCGTTGAACTCAATTCCAGGTTTGGGTCTAAGGCCGGTTCTTCGATCAACCGTGAACAGACCACCGCGGATAACTTCCTCGAGTCTCGCATAAAGCGATTGCCGCGAAAACTGCGATATTCCTCGCCAAGTAAGTGAGCTGTTATGAGAGCACAATGGATGACGACAATTTATGTTATATAGCGATTATTCCCGGTCTTGGATTAGGGAAGCAAAAGAAATTATTTTTTCCCACGGCTTATGGCCAGGAAGGAGTCGGAGTGCTGCTCCAATCTATATTCGAGTACCCTGTTCCCCTAGTCAATCTTTCGGTTGTCCAACACTAAAAAATTAGGCTCAACTTTTCTCTTTCAAGTCGACGGCCAGGGGTTGCGAATGATCTAAGAGATGCGGCAACTCAACTGAGAGTGCGCTAGTATGCGATGATTAGTAAGTCTGCTTGGCACGGGCTAGATCGACCGGCCTCTTTTAATCTCGTTGTGTAGCAATCGGCGAACACCGGTCTGGGCGGCTTCATGCAAAGGAAAACATTGGGTGCCAACTGGACTTGTAAGACCGGAGGGCCAATTAGAGGGCTACCCTACCATGTTCAAGGTGGATAACGATTTTAACAGATACTAAGTAAAAGGAAGACATAGCTAAATGGTCAGGGGTTGCCCCAGGTTGGGCGCGTGTCGACGATGCGTTATCGATCATCATTTCTCTAAGCCATCTATAAGCCGCGGAGCCACCTGGGAGGATCTTAAACCTCATCTAACCTATAGAGTTCGATATCACCATATGTGTCAGTAACTATCCCTAACACCGTATGGCGACCGAAGTAGGATAGTTCGGGATTGCGCAAAACCATAAGAGCTGACGAGGCGGGTTCTGAGGGATCTGGTTACGCTCCGCGCCACATGACTGCCGTGCATGAAAGCGGACTCCCGCACGTAAACAGAGTATTCGCCGGTCATGTTCCTATATGAA"/>
                    <sequence id="seq_t510" taxon="t5" totalcount="4" value="TCCTTGTCCGTTGAGAATGCAGTAGAGGTGATGGTCATCTTGGGTATAAGGCCGGGATACTTTGTGGTATTAGCTACTGAGGGACGCGAGTTCGCGCTGAGTACGGGAGACAAATAACCCGCTCCCTGTCGATATTGATTGATCTATCTCGCGGGATAGAAGCTTTCGAGGTAATTTACCAATGTTGAGTTTGTCCACGAACCGGTGAACACATGGGATTGCATCCATTAGCCAGTGGTTTCTCCGGAAAAGACCGATCCAAGCGTTACTTACACTGTCGTCCAAATTCCAGACATCACTCGACGAGCCATGACAAGCTGGCATCTTCTGAGGACCGGACCACGACCCCCCCCAAAACGATGAGCCTTCGCAGACTCCTGCGTTTAACATAAGCTGTGATGGCAGGATGGAAGCATTGAGTACGAGTTTCCTACTATTCCAAAAACTACTTGTTCATGCGTACCTCTAATGTGGGTTTTCGGCATGGATGGTGTGGCAGCTTTCTTCCTTACGTTACCCACTACTTCCTAAGGCGGGATCCTTGTGTACATAACTGCACAGCACATTTATCTGATCTTCGGTGTAGGCCGGCTACTCCATCGATCCAGTCACGAGAGGCTATACTACCAACATCACTTCCGACAGCCACACACGTAACAATCAGGTCTGTGGAAGCTACGAAAAAATGCCATGGGACCCCTATCTAAGACGATTGTCAACAAGCAAAGCCTAAAGTGTTCCCCTTGTAGACTAATGTTCACTAAAACTGCCTTTTTGCCTCTGATTGGCAGACACCGGCCCTATGACCTTCTCTTCTCTTCTACGCAGACACGTAGCGCCTTCCAACAGCGAGTTGAGGTCATCGGTTGGCCGTACGCCACCGTGGGCAACCGATATCCGTTCGGTGCCCGTGATGACTAGCCCTAGGCGACGTAGAAATACTCTATCTTCAATGCAATAGGTATGCACGATGTTACCGAAGCTGTGGACTTTGAAGATG"/>
                    <sequence id="seq_t501" taxon="t50" totalcount="4" value="GCAGTGAAGAGATTCATGTGGCCTTCATTTTGCAGAGGGTCGGTTGGGAGCGGCCCTAGATCATTATGTGCCATTCAGCTCCGCTCGATTAGATGCGCGGGTTACGCACCCATTGGTTTCAGTGCTACTTATTTTAATCAAATCATGCGGTCTGCTCAAGCTAATGGTGTCGCCCGCTACGAGCACCAAAACTGTGGCGCTGAAATGTTGTCGTAGGTACCCCGAAGCTGTGATAATAAGATCACGATTTGAGCGTGGCGAGGGTGCGTACGCTTGTGCACCTGACAGAAGTCGGATACGCTTCCTTGCCAAAAGAGCCCGTCGTTCACGCGCGTTTTTGGACCCGGTTCAAAGCCCATGAGTTCTGCTGGCAACCAGCGTGGAAACATTGCCCATCGCGCGCCTTAACACCACCTGTTCTGGCTCGATTGTCCATGGGTGTGACCCAACTATGGGGCCTTATATGAGGTCCCCATCTACTAGAAGGACCCGACTCATGGCCTTGATAGACGCATCTGGTAAGCTGATTGCGTTACAGGCTTGGTATTCTGCAACTCCAAGTGATTTGTAACCCACGGGGCAGTGCTGATGACGCGCATGTGCCTAGAACGTGTTGTGAGGTCACATCATAGACGCCGTAACTTGTATACGTTCGGGATATTTAAGACCCATTGCATACCCTGTTAGCTAGTCCCTTCAAGTATAGGGTGTCTCGTGCGCACCTGCGCGCGGTTGAGTATCTAGCTGATCAGGATTGCTGGGTACCCGACGCGAGCGAGCCAGCGACGCATCCGAGCTCGCGTGTCCCTTATGAACGGCAGAAAGCAACTCCGAACAGGATCTCGAAACGATCACGGATATTAACGGGTATACTTTAGCTCTTGGGGTACAGTGGCTTATCCCTTCCCTGTAGACCGGGTCGGAGCCGAGTTAGCACGCGAAATATTACTGCATGAGTTTTAGTATCGAAGTTCACCAGCCCAGCGTGACACGCGGGAAT"/>
                    <sequence id="seq_t511" taxon="t51" totalcount="4" value="TCGAACTAAAATCCTTACGTGCGTGCCTCGGGTAAGTGGCGGAGGAGCTACCCTTAGCATTAGTGGGTCGAACCCCGACTTGTATTACACGCGAGGCCCTGTATTATGCTTATACTACCGGTTCGCCAAAGAACCGGATCAGATTGGCAGAATGACGATCGCAATTGTAGAATGTGAAAACTGTCGTCGAACCTAACCTGCGTGAACCCGGGGAGAGAGTGAAAGATTCTCGTCTGGTAAGGCATTCGACACTATAGACCAGCATCCGGGTAAAGTTTATTACGTCTATTGATAAAACGAGCAGCTGCCCTCCAGCTATACGCAGCACCAGCGACATATTGGTGGGAAGTGAGAGACCCTGGATACCTTGGTCACCGCGCACCCGAGTGCAACGGTTGATAATTAGTTCACGCGATAACTTTCGTAGAAGCACATTCCACCCATGCGGTCGCATACGGGACCCTTTGTAGCATATCCATGCAGAGTTAGGCCCTTCCTGTGTCCACTTCCTATACCGGGCAAGAGGTTTGGCGTCTAGATGTTGAAACGTAATGCCTTGCTAGAGACGTCGAGGATGGCCGCGAGACGGGGAGAAGATGGGAAAATTGATTAATGACTCGACTGGGAGCGCTCCTGCACCAACCGTCACTGAATCACGAACGAGAGGACAAGGTTGATGCACCTCGCCCCGATTACGGGCAATGTCGATATACAACTCGCTTTTGAGATCCAATCTCCAAATTCGTCACGGTATACCGACTAGTAGCGCAATCCCACTCCTCCAGGTGAGATCAGTCGGTGAAAAACACATCAAGCGCCCTCGCGTAAAGTCGGTGCTGTCTAATAGCCTTTTGTGTTAAATGGGAGATCGAGACATTAGATAAGTCTAATGTCCTCAAATATAATTCACACTACGGATCATGGTTATGGCGGAAACGGTAACGGCCTAGTGTAAAAACTAATCCGTTCCGCGCGTGAGGCATCCTATTTCCTAGACGCA"/>
                    <sequence id="seq_t521" taxon="t52" totalcount="4" value="TTAAGATTATGAACTACGCCAGAACCCTAGTGGATAAGGTCTCCATTGGAGGTTTAACTAACGCTTGAGATTCCTCCAATAGTGTGAGCTACCTCACTCAGCGTCACGCTCGACGGTATGCCTAGTTATTCGCTGCATAGGTTGAGGAACTATCAGTGGCCATGTTCTGCTACCTCACTCACGAATCCTGACTGCCTCAAAGAAGTTTACAGACGTCACCTCGGCGAGAACGAACGTACAGCATCGGGCAGTCATTCACAGTTTGCCTAACGAAAGGAAGTGGTTCCTCGAGTTCCCACTTTTTGCGGTCAAGCTGGTTAGAAAAGGTGGGATACATCTTTTTGGTTCTACGTGCATAATACTTATATTCGTATCGGCCCTTCAGCTGTTACCGCAGCACACCGTTGGCATCCTCACAAATGGCTTCACTTAAATTCTTACGCCGCCAGCAAATTGTAGCACGGATACCGTTGTTGACTACTTTGGGCGTCTACTCTGGCGAGTTATAGGAGGGATACGTTGCTGCCGACCGTTTTATCTACTGATACCCCGGAGAATGTGCGAGCTTAGGTCTATATCGCCGTTTGAATATGATTGACTTCTAAAAGATGTTTTCCCCAACGAACCGACCTCTTAACCTTCCTCGGGACTAAGTGGGGTATCACTAAGTCTTGACATGTTTTGCGAAGACGGGGCACATTTAGGGGTAATTTTCAAATGTCGGCCCCACAGTGAGTCTTCTTCACGACGTGTCTCGTCTGCATGGCTTCCCTATCTCACATCAAGGCCGGCGCATCACGCGATCCATTGGTTGATCGCAACGAGTTTCACCTCGTTCAGTCAGGGTATTTTTGCATAGACGCCCTCGTACACCATTTGAATTGCCCAGGAGTCTTGTGCTGGCAAATAAAACCTAATCTGCCCCATCTCCCCCAAAGCCCGAGCCTGCGAGAACATCACCTCGAGATAAATGCGCAGACTACTACGGTTCCACCCCTGG"/>
                    <sequence id="seq_t531" taxon="t53" totalcount="4" value="AGCAGCAAGCGAGACATGGAATCCCGACCTACGTCAGCTTATAACTTACCCAGGTGCGAGGTAAACCCAAATGAGCGAACGATGTGTCTCAAGTCGCAACCGTACGATGGGCTGATCATTCACTTGGTCGACATGTAAAAACCCCATTTTAAACATGGAAAAACCAGTCCGCGAAGACGGTCCTAACAGCTCGAGTCAATTCGTTGTGCGCGGTCCTTTGTTGTACCCAGCTAGAAGCAGTTACTGCTTGTCACGAGACTCTAAGGGCTATATTGTGGGCAAGCAGCGCGGGACTAAAACGTCACGACTTGTCTCTATTGACGCACATCATGCTCTCATCTCCCGGACGTCTTGTCCGCGCGTTTGTCCTGCTGGATACTATCCTAATGTATACTTAATGTTTACTTTATGTTCAACTCCTTTGAAGAGTAGGGCCCTCGTCAACAGAGCTTCGACTAGCTAGAGACTGGCTAAGGACGTCAACGTAGTGCCACGACGTTAGGTGACGGAACCTAACTGAGATTGGCTATGAGGATAGAAACACGCGGTGGTATTCCATTCTAGTGTTCACTTAGTAGGGTCTCAACCCATAGTAAAGTCCCAGGCTCTAGCCCGTTTCTGATCGATAAAAGGCTGGCATATGGAGTAGCAGTTATAGGGTCTGGATGTGATTGTGCGTTGACACTAGCCTTGACGAAAATACACAAGACCGTATCTCAGTGGAGCGATGAGCAAGCCGATCTGCGTTACATACAACGTCCGTTACAATCAAGACACGCTTATGGAATTTATGTGGAAACGCAACAAACAACCAGGCAAACGACATTCGATTAGATTACGATAGTGACGACCAAATGACTAGTACCCGTCGCTGCAAGAGCATCATGGTCGATTGCTGTTTAAAGGTCAGGGGGCCGCATCTAAAACAATAGCCAGACTCTGGATTGGGAACTAACTAGGAGGTCCTTCAAACCGTCTGTAGTCCAAGATGCGGTGGTCC"/>
                    <sequence id="seq_t541" taxon="t54" totalcount="4" value="CATCTCAGGGACCGCAAGTAAGGTAGACCCACATGTCTCTAGGCGCCCTCATTAGTAAACCCCGTAGGGTGATGTCGAGTCCCAGGTTCATCTTTATGGGAGGGTGCCGTCTTCGTGGAACTTGCACCATCGGTAGTGTATTCCTGAGTTCAATATCCTATGTAAAAAGGACTGCTAGATAGTTCTGTAAGCCCTAGATCTCCGCCCATTTTTCCGAATCTGGAGTCTTGAGCTTCCGGCACCAGTATACTAAATGCCAATCTCGCTTCGGGGTACTCACATGACAAGCCCAGAGGCTAGTTATCTTCACTATCCCGGGGGACGACCAGGCCCGACGTAGATATTAGGAGGCCTTCCAAGGCATTTCTGGTCAGACCGCAGCGCAGTCTATAATCTGGGGAGTACCAAGGTCACGGTCTTTCATATACACTGGTAGTTATAGTATGGTGGCTCGCTGCTACGGTTGTTCTGTTTAGTCTCAGCCACTTGCTTACACTGGCGCGGGAAGTTTGAATCGACTCGTTTACTCGTACGAATAGAGCCATGGTTCGGATACCAAGTTTCAACCGCTCACAGTGAAGCATGATTCGGGACTGAGTATAATTATTGGTTCGATAGACGCCCTCGCACGGTGAACGGGTACCCGACGGAGTTCGATACTGGTCCAAGCTGTCGCTAACTCTGCGGGTAGGGATATTCACTTAACCCTCGCATTTCTATTGTTTTTAGCTTGAAGTCTACCTTGCTTAAATGCTTTAGCCCGAGTTGTGAGGACCTACGGCTCTCACTCATTATGTACTGGAGGGATGTTAGAAAGAGTAGGCGTCTCACTAGAAACACTTCCCTCTCGTTGTCAACAACTATGACAGTCTGTTGAATATAAATAGGATTGAAGGGTAGACTCGTATGAGTATGATTTTGCCGGGAACGCTCAGCTCTGAACTACTCGCCGCGCTTATGAAGGCACCAAGTTCCTTGGGCTTCCGGTGTCCGCATGCTC"/>
                    <sequence id="seq_t551" taxon="t55" totalcount="4" value="ATGGAATTTTGTGCAATAGAACACGCCCCCCAGCGTCATCGAAGGGGCGGCATTGTACGGTTTCGTTATGATCGAAGCGTAGCTGTTACCCACATCAAGGTCGGCTAACGGCATAAACTGAATCGACATCCTAATTAGAACGCCCCTGGTCCTTGTCTACGTGTGGCGTTAACGAGTCATCGGAGAAGGTCGAAAACTCGGTCTAGTCTCTGTCTGTGAATGTAAGATGTCGTTCAAAGGGCAACTCCACGGGACTCAAACGAGCCATAAATCACACTTTCCGGCGCTAATTAGGTTAGATGTGTGCACTTTTTGCGTCGGAACGCTGTAAGAGTGGTAAATCAAGACCGAGGGTGCTCTTGATACTCAGGCGAACGTGACGTTATTTACCGCGGGCTCTCTTTCTATCGGTGCGTACAGTTTAAACATATGCCCCGTTTTCAATAACTAGGCCTGATTCCCAATATTTTGGGCACCTAGTCAGCCCGGGTCAGCCACTGAGGCACTCAAACCTTGTCACAGAATGTTAGCGGACGCGACTTAACAACGGCGTGTGAGTCATAGACTAGATGGTCGCATCGTGGGTACATGTCAACAGTCAAACAATCGTAGGAAACATGCGTACGGGCATTCTCTCGTTCGAGTGTCGTTTGTCACGAGTAAAGTTTGCTACTAAGAGAAGTTCGACCTATATTGCGTGCCCGAACCGTATGGATCGCGATAGCTGGTGGTCATGTCCTATCATAATGGAAGGCTGATTCTATACCATGCCGTCCCAAGAGTACACACTAAGTTATTTGCCTTTCCAGTCTGATTGGATGAACGAAGTTTCTCGTACTTCATTATGTTGCAATAAGAAATAGAGACAAAAATTCAGCTGTCCTAGAATTTATTAAATTTTTACCTGGGCGTGCACATGGCCGCTCTAGGTTAAGAGGCGCTGCCTATGTGTCAATGAAACCCGTTATGGTGGGAAAAACCCAACATGTGCACAGTCCCC"/>
                    <sequence id="seq_t561" taxon="t56" totalcount="4" value="ATTCGTGTACGGCACCGGAACGCGTTTTCCGTTTTACCGTTCGATGCCCCAATGTCGCAAGTAACGAAACGAACCCTTCTCCCGATCAGCCCGACCCAAGCTTGAGCTCGGACTTATCTTGGAGCAAGGTTCGAATTTGTGTAACAACAGCTCTGGTATGAACCTCCTCGGAATCTATCGCACGAGCGCAAATTGAGCTCGTACACTAAGAATTGTTATTACAACATACTTACGAGGGTTTCCCACTTAAGGATTGGCCGCCATCATAATGGTACCATGGTTGGACCTCCTAATTCTGCTCGCAGGAACGATGTGCCTTATCCCGCATGTGCAACCGTCTATTCTGGGAGATGCAACCTCCCGCATAGTATACAGGGCCGCAGAAATGGAAAGGCAACAATGCATAGTCAAGGTATCCGGGGCAAGAGACACGACTAACGTCCTCCAACGAGACTAGTACCGTTTGGGAAAGAATTCTCCTGTAGTGCCGAACGTGCAGTTTGTACCGTAGAATGATATCCCGTAGTGCGCCAGAAAGCTGTTTGAGTGCGTACCAGTGGTGGCTGCGGACTATGAATCTGAGACTGGACCATAAGTGTTGAGTTTCCCATCGCTGACAAAGACAAGGCAACTAGAGATTCCAGACACATTACCTATAAGAATTCGGATGGCCCCTTCGCGGTACTTAAGAGTGGTCGCGACTGGATCGGCCTTAGGATATGTGCGTACTATCTGTTTCACAGTGGCGGAGTGTTAGATACTAGTATAGCTTCTTACGGGCACCCTTAGGCTTAATAGTGCACGGCAACTAATCATGTGGCATATTTTCTGGAAAAAAAGTATCGACACGGGGTGACACCTGGAGTCACTGATGTAAATGGTGTATCCGCATAGAAGAGCATAAGCGGCTCGTGGGGACCTCACTCACTCCTGGAAAGACAGCCCTTCCTCCGCAGAGTCCGGTAAATTTCGGTAAACCGAGGCACAAGTGCAAACTAGA"/>
                    <sequence id="seq_t571" taxon="t57" totalcount="4" value="TGGTCTGAATGATAGAATCCTCTATATTTGTGGCAAGCGGTGCAACGTGAATCCATGTTGAGTTAAAGAGAGCACCTAGGAAGGTCGGCGACAAGATTAAGGCTACTCGTACCTCACATAAGTGTAAAGCCGCTGCTCGCTATTGCAGTCGTCCCTTGTTGGCGGACCGCGTGACCTGATTATAGTAGTGTGATGGCTCGCTCTCCATGGTGGACGGGTACCGATCCGGAGGCTCAGGCATGTACTGGGCGCCTTGTGGCTCCTTAATCTCGAGACGAGGACACCGTTTACTTGTAAATGCCAAATTTCCTCGTTTGAGCCACCTGCGGTATAGATGTCCCTGTAGATTATCACGAGGACTTTGTTTACCAGCCTTGTTCCGTGATCCAAAGCCGGCAAAATTCTTATTCACTTAGGTGAATTTGTCCAACGCACTCACTGAATATTCCATAGCTTAGGGCAGTTATATGCGCGTTATTACCCGCAGATACCGCAGCCTCCCCCGGTGCGTACTGTAACAGTTGCCCTGTGGGTGTTGAAGGACGTCTAATGACAAACATCTCATAGGGTCCCAGAGACGAGTCTATGTACCCGCTGCCTTGCCTTAATGCCGGGCCGCGGAAACACTGGCGCCGTAGTCTAGCTAAGCTATGCGTACCAATCCTCTCAAGGAGCATGTTATCAGGTGGGGACTCGAGGAGGCACAATAGAACCTAACGGGTATTGCAATACTGCTCACACGAGTGTGTACATATAACACGCCTTAGGGCATAGCAAGCCGCAGGATAGAACCCGTCTGTAATCTGCCGTGGTCAGCTTCAGCTCCGGTGTTTGCGTGAAGTGTTGAAGTAGTCCCAAGTTCTGGCTTCTTGCGGCAGGAGCCACCCCGATAACTGCGCCGCTCTCAACCTCCTACGCACACTAGCTTCTTCTAGAATCAAGTTGTATGCACCTCCACCAACAGGCACGTGCTATAGGGCCCAGGAGGTGCGCCAAGAAA"/>
                    <sequence id="seq_t581" taxon="t58" totalcount="4" value="GACTACGGCCACGCCTCTTGCAGATCATGCGCTGCAAGTAGGGCCGTTGACATGGTCTGGTGCCAAGACAATAGTGAATTACGTCATATTGGGTAACTTTCTGTGTCAACACGCAGTCCGATCGCAAGTTGCTGAGGTCCGGAACATTGGCGAGTGGACAGGATATTATACACGATAATACTCTTTAGGAGTGGGCAGTTTCGGGCAAAATTACGGAGAAGATACTAACCTGCGTATCGGGGTGGTGCAGCGGAAGCACAGCTGGGGTGATCTATACCTGTTTATTTCCCCGAGACATCGCCTTTGTGCTATGCGGTCTTAGAACCCTGACCATATATTCTGGATGGGTCAACATTCAGCTTTGTGAGTCAGGTGAGGCAGGCCCGTCATCGACCCTCATTGGGGTGACCCTAGAGTAGGATGATGTAGGACACTTTCCTATGCTTCCCCTTATCAGGGGCTGTCTGTCTGCTACCGAGCCAAATATGCTAATGTAGTATCAGCATTGTCCGTGAGTTCCCGGATAATACACGAACTGAATTAGTACTCAAATGTGACCTAAGAATCTGCGACCACGTTTATTGGACCTTTAATCCGATTTTCCGGTCACAGAATGAATGACGCGGAACGTGGCCCATAAGCACCGAACGAAGCTCTCGAACGAGGTGCTGTCGCGAGGGCGCTAGATGCGGTCTCCTATAGACCGGTGGCAGACATGCCTGACGTGTTCAATTACCTGAGTAGCATTAAGCACGACTCCGTCTACCCCACTACTGTCAGAAGCACGCGTGATGTGGTAGGGGGAGCCGAGTCAATCCGTGCGAACCAAAGTTTTGCTGGCAAAAGCGGACCATTGACTTACTCGGGCTTCGTTCGTCACAATGGCCCCAGCGAATACCGCCGCAGTAGTGAATCCCGCTAGTTACGTTAGAAGCGGGAAAGGTGCGGCGTTACGACTACTTCAAGTGCGGAAACGATAGGAGTCAGCAGTCCATATAGT"/>
                    <sequence id="seq_t591" taxon="t59" totalcount="4" value="AGATGCGACTCTTAGAGGCAACCTACCCGGCTCCCCTACACGCGGGTGACATTTTGCCTACCGAGTCGTAAAACGCTGATACTCTATCTGGTGCCCACGTCGACCTCATCGCACTTACGTGTAACGCGGCCATTGATTTCCGCTTTTGCGCCAGTTTACGCCTCGGATAATCAACGTCACAGGCGTTTTATGCGTGGTTCCGCGCTTTACACCTGCCTAAGTTAAAAACAGTAACTCCTAATACTTTGACCGCTCCTGGGTGCCTCTTGTCAACTGTAAATCTGTTTGACAAACGGTTAAGTTCCTGCCCAGACAAGTTCATGGGACCCCCCCATAATGGATTTGCCAGAGCGCACGAAGATAGTAAATCACGCCCCAGAATTATAGGGGCACACAAGAACCTCTCGGACCAGGTTAGGCCTGATCAAGATACTCCTGAAATAGGTTACGTCAACCAGGAAAAAAGAAGGGCCGAGCTAATCAACCTCCTTTACGATGGTATTCGCGCACTCGCGCTATCGTACACGGTGTCAAAAGGGCTTGCCGTGCAAATGCTTTACTGGTAACAGGGAGTCAGGCCATCTGTGTCAATAATCTCGCACCAAGGTGGAGAATCTTCAAGATTAAGACATCTCTTAGAAACAGACTGATACTGTGGCCGGGTGCAAGGAGCACCCCTAGCTGAACCTGGTAGCAAGCTTGCAACGCGTATGGTAGTAGCCATTCGACATCACTCCGTTAATAAGCCGTGCCGTCTAGTACATCCCTTCATTAATAACCGTGCCATCCTGTTGCGGATGCTTTTGACTTACCATCACGGAAACGCTTGACAAAGTCATGTGTTCTCGCTGCTCTGGCTCGGGTTCAATAGTACCCGACGGTCCCCCACGCTGTTCGTCATCGCATCCGAGCCGATCAGCTCTAGCGGCATCGTCCCTCATGGTCGGAAGTGCTTGGACTGGAACGCGATTGGATCCTAAACTGTTGAGTACAGAGATTG"/>
                    <sequence id="seq_t610" taxon="t6" totalcount="4" value="CAGCTATCCCGGCGCCTCATGCACATCATCTGGGTTGCTCTCAAATGAGTAGGTCTCGATAACACAACCATCCTTCCACCGTACAAGCGGGTGTAGAGGTGTATTGACCCTGAAAAGGTGGTCCGGACCACCAAGTATGTGTTACCGCGGGGGCTCCCCATCCATAACAGAGCAATAGAGCGAAAGCTGTACTCAAAGTATAATCCGCACAGCAGGCAAGCACACGAATTTGAGACGTATAGTTGAGCTTGTATTAACATCATCCTCGGGTCCACGATCCATCCTTGATCCATTGAACTCTTAGGGGTGCCGCTAATGACACATAGGTATATCGAATAGCCGCTAGTTAATTTATCCCCACTGGACCTTGTTGATCCGATCCGTATTTGTCGGAGAAGCGGTTATCTTGCTACGCTACCCTCTCGTATGAAGGTACATGCCCTAGGGCGTCTTATGTAACTAGTATTAACTTCCCATACTCAGAGTCGATTTACATCGTATGTTTTCGAGGAACACGTTGGTCGGAGAATAGTCCGAAACACAGTTCACCTATCGCGTAACGAAAGTAATGACGACTGCGATACTGCTTAACGTTCGAGCGGGTGCAAACCTTTATATACCCGGTGCCGTGTATCGGTTGAGATGAATCCACTGTGGGGAGAAGTCAAAAATCTATGTATGTCCTCTTTACAACCCCGCAAATTATTAGCTGTGGGGCTTGGCGTACAAGATATTTAACGCTTACTGTAACGTTTAATGAAAACCTTAGTCTCAGTCTATGCAATCTTCGAGTTAGCGCCTGCCATACGAGTATAGCAAAATCAGCGTTGATGCCTCTACCAAGTCAGAGTTATAGACGCTGATCGGCTTCGCGCTGTTCGAAGAAGTTCCCACATAGCTGCTAGGGTTAACGTTGCCATGATCGCTATTCTGCCTGGTAAACGCGTGCAGGCCATTACTAGTGCTACGAGATAGAGGCAAGGAAACGAAGGACTTGTTT"/>
                    <sequence id="seq_t601" taxon="t60" totalcount="4" value="GACTAGGTTCAAAAACCGCAGAAGGGTTGTGGGTGGGGTGTGTGGAAGCATCTTGGAGGTAAGAGAGAGTGGACGAGCATCAGTTCTAATTAAGTTTTCGGCCCACCACGTACGCAGCGGAGTCTGGCTAGTAGGGACGCGACATAGACCCCAAGTTATCTGTGGCTAATTTGAACCCACTGATGTACATACGAGCAAGAGCGTATGTTAACTTAGGAGCTACGGTACTTAACGGTTATGTTATACATTCACCGTGGATGTCGGGTTCCTTGGAGCCCGGGGAGCCCAAGCTCTATCTCGGTTTTTTAGCATGGCTACCCCCGCTTCGCGCGAGAGTAAAGTTGATCCACTCACCATGTGATGCCGTCATTGCCACGGTTTGCGTGCCCAGCTTGTTTTGGTGACAAGTTGGTCTCGCGCGTGTATCTTCATACCTGGCTAATAAGCGTGTGAGTAAGATTTTAATTTGGACAAAGGCCTTTAGGGTAGTCTCGAGTTCAACTTTACCAACACTGAGCTTAATAGTGGCGAAGCTCATCTTCCTCACCACTGTTTTCCTAAGGCGACAGCCCCTTAGGACGCACCAATAGCTATTTTTTTCGGGATGCCCAGAGACCACCATTTTGTCTGCTAAAAACTGCGCGCCCGGTTAATGGCACCCCCATTCGCCTTTTAAATCAGGATCAAATGGTAAGCTGCAGCGCGTATTCCATTGCCCAAGTGCAAGATCTGTTTGTAGTTTGTGCTGACGTGCCTTTATCCCCGTTCACATTGTACTGTTGACCTGAGCGACAAAGATCACCGCTTATGCAAATAGGCCCGATCTGAACAGTGCCAATAGACACGATGGCGAGCCAATTCCGTTGTCTCATCGTTATCGCAAGAAAGGGTTTAAACACATGTAGCGCACCACGTTTTCAGGTCGGCAAGTGTGAAGAAAGGAAGTAAAGGGTGCAGGTGACCAGCATCGACTGAAGTCGACTTCTGTCAGATAATTGGG"/>
                    <sequence id="seq_t611" taxon="t61" totalcount="4" value="TGTACTACACCGTTATGGCGCTTACGAGAGGCAACTGGATTACATTATAAGCAAAGGTGACATCACGATTTCTGCGACGACTCGCCAAAAGACCGGGAGGCCTCCACCTTTATCCCCATGCATAGGGTACCATAGATCTATGAGACCGGCGCCTCCAGACGTTACATACAACCCCAGACAGGTGGCTAAAGAAGTCCGTTCTTTTTCGTTGTCAGGTCGCTAGACCGTTGCATCGATCTGCAACAGCACAGTAACCTACAGCCCGGGTATGCCGCCAGGAAGGGGAGTGAATTGGCGTTAGTAACTGGTCTGATCCCCACGCCAGCGCCCGGATAGGCCCTATCAAATCAAGCCAGTAGTCTCCCCGGGGCACCAATGAAATTCGCGTTTCCACTGTTAGGTAAGCCCGAGACGGGAGGCACAGCATAAGTACCCACCTCAGAAACTATGGTTAGAAGTAATTGACTTTGCTTGCTGGGAGACCCTCTATAACGACCGTGTGTATAAAATTAGCACTTCGGGTCTACCCAACGAGACAATCGGAACTGGTGTCACATGTGAAGACATGGCATCCTGCGCCTTTCATAACGCTTCGACGCGACACTGAGAACTGCTGCACCAAGAAGATACCAGTGACCTTACATGAGCGGTGCAGAATTGTTTCAAGGGCTAATTCTGTGAGTTAATAACAACGGTTAGAGCAGATTTCACGCCCGGGACGAAGTTAGCTCCTAGGAGCCGTCAGTACTGCAATGCCAAGAGCAACGCGTTGCCCGGCAACATGCTCGTCTGCCGGATCAAGTTATGTCCATACCGAAGGATCCTATGACATGCACCATAATGCCCTCGTACTTGTAACGCACACTGTATTACAGTATTATTTCAACGGTGCAAGTTGCCTCCCTGCCTCCCTCGTGCTTAATAGATGTGATGCCCCATTGGCTTTCACTCCATCTAGCTCGACGGTCGCAGCATATCCCCTCGCTTTCGTCTAAGAACA"/>
                    <sequence id="seq_t621" taxon="t62" totalcount="4" value="CTTAAGTCGGAGGCGCGTGTCCCTTCCTAAATTGCGACGAGGGCCGCGTTTCTCTCGGCGCGCAATAATGCTTTTTAAAGTGGGCTCGTTGCTCGCACTTTCGCGTTAGCACACCATAGGTATTTTATCTGGCAGAGGCTTGAGGATTTCAGTTCGTTTGGGGAAGTTGGAGAGGGTTCCCGGTGATAGTATCTGATACAATGGAGCGTTAACTGTAGGATCTTCGAAGCTATTAGAGTGAAGAATCCCTTTTCCAGAAACAAGACTACTGTACCGAAAATTTCCACGATCGCCTGATCCGTAACACTATTACGTATGACAATGACTAATTGAGTTCTGGCGGCTTAAGCCTCAAATGTGGCTAGACACATGTATGCTCTTAGCAACCTTACGTCTCAGGACAATCTTCAGCGTGAAAGCCAGTTTTCGCTCAACCGCCATACTGCAGTACTATCGATAATTATAGTCATAAGTCTCCGTTGAGTGAAGCCGATCGTACGTACCAGCGCAAACCTTCTTTATTAAAGGTCCTTCGACCTCGACTATGAGGCATGGGGGTTGATTGCTTGACAGCTGAACTTCTGAGTCCCATAGCTCGGAGACATGCTCTTCGCATTGTATTTCACCCGGATAGGTGCCGCGCCTAACGCCGTGAACCCAGAAAATATTCTGTGCCCTCGTTAAAGTGGTGGTGGTACTGGGACTCCGGCGACGCGCTTGTATGTACGACCCCGTACCTTTCCGGTCTAACAATAGCGCAAGACTTGTCCAATCCTGGCCGGACGCCTATCGGGTAATCCACTACGCACTTTAATACACATTACAGTATCGAACATGACACCACATGATGGTCAACAAAGTAATTGCTGCCCGAATTATAGCACAAGGAATGAGGGTTTTGATGAGCCCTTCAAGGTCGTGTGCCAGGACCTGCCCGGGGCTGCGATAGTCAATGGACCGACGACCTGCCCGATACCTCCCGCGTCTTTACCGCCCCTGA"/>
                    <sequence id="seq_t631" taxon="t63" totalcount="4" value="ACGGTTCTCCTCACAAAAGTGAACCATGGCAGTAGTGGCTAATAATTTTGTTTGTTCAACACGAGCAGTTCCAAATAATCGGTGCTTACCAACAGGGCATGCAGGACGTCGTCCTAGTTTCTGGGTATGAGGCCGTAGGAACTCCATCCCGAGGTGAGCAAGAATAGTGCTTCACATAGCAGGCATTAAATCTGCCCGTATACAATGCCTACACTAACGGATTGTGTGTTTGAGTACGGCCGGGAAAATAGAAGTGCGTGGAGAGACAGTTGCTCACTAAGGGGTGCGAAATGTCCGAACCGACCCTGTGGTATGCCATTGCGCAAAAACTACACGGATCAGCTCCCCCCCTCATAACGCTAATTCATGGAGTCTAGTGCGGGTCAATAAATGATGCTTATCAAGCCACAATTGATCCCATAGGCAGCTCTCGTCGTAGTTTGGCAGGTGATCAAGGTGCGCTTTTCTCACGTCACATGCCGACATAGTTCGGGACCTTGCTCCGAGTATTGTATCCACGTCCTACTAGATAGTAAATTACTCTGTGGGCTTGGCTTAGTTTGGTGATAGGTGGTCCAAAGCCAATCTGAACCTGTAAACAGTCGTCGCGGCTAACCCTACTCCCTTAAGTCAGCCGGATTTTCTCGGTGGACCGTTGGAGCGATAACCAACAGACACAGCGGGGGGATGGGGTAGTCGCTTTACTTGGCATCGTGATGAGGTGTATAACAAAGCAAACCCGGCTCTCGCATTTGCGGCGACCGAGCATTTTCGCGCCTTCACCTACCTAAGCTAGGTAAGAATCATGGACTAGAAGTCTGGCCATACAAAAATTCACATCGATAATTCAATCCCGCGGGTTCTTCTGGCGGACAGTGTCGGCGCACGTGATCAGATTCAGTCCTTACTAAACAGCACATTTGTGAAACTTTACCGGCATCATTGCCTTTAAATAAACCCTTTCGAACTCGCAAGCTGCAGCGGTTCTATTGCAAACGAG"/>
                    <sequence id="seq_t641" taxon="t64" totalcount="4" value="GTAAGCGTTTAACCATCTTGTTACCAACACACCGCAAGAGCTTACATCAATCGTCGGCGGCCACGGGACGTTAGCCTCGTAAGCCCTTTAAGCATGGAACACTTGGGAGGGGTACCCCTATGATGCTTCAGACGTGAAATTCACTAGGATAAGGGACATTCGAGTCAAGGCTCTGGATCTGTGGGCCGATTAGTATGGCTATGCACCCAAGGTCCCCCGACTTAGAGCCTATGGGACTTGGGTAGGTATAATATCTTCAGCCCCGACAACTTCGCACTTGGGTCTCAAACCTACCGTCTCTAAAGTATGATCAAGGAACAGTACTCGCTAACGGACCTAGTTAGATACACTTATACTGTTGGTGCAGTCTGGCCGTTTGTCCCATATGCTCCGAGACAGAAAACATGCACAGTCTCGAAATGAGCCTTCAGTATGATCGGATATTTTCAGTTTCTACAGGTCGACGAATTCCACGCTTAGCCTGTCGCGCTTCTCATACCCGTGGCTCTGGTTTAACAACGAGTAGGATACGAAATGAATCCAGGATCTAGTTGTTGGTTGGAAACCACATCACAGGTGCAGACACAATGCTAGGTATAGACGTTAGCCTCCTGACATGACTCTAAAAAACGCGATATAACTAACTCACGATCTACGGCGAATGAATCTAAATGTTTCTAAGGATCAGTGAGAGACCGCGTGAGTGAATTAGATATTGGCCAGGTGCAAACCTCTGACGTTAGCAGGTTGTCGCTATGTAGCAGAAAGGGGTTTGGAAAGCCATTTAAATCGGCGAGCGGCAGCACGTTAACATGCCGCACCCATGTCCCGACTCCACTGTAAGTCTGTGGCCCACATTTAATTGTGAACCCCGACGGGTGCACATTGTAAGTGAGCCGGTATTGGCAGGCGATTATAAACTCGGCAACGGGAAACCGGAACCAGAGTTATGAGAAATTATAGCTATTGGCGTAACAACTCAACACGCACTCTCGCAGCC"/>
                    <sequence id="seq_t651" taxon="t65" totalcount="4" value="CATGGACGTAAAATGTTGACATTCTGCTTAGCGTACTCCCACAAGGTTTCCGTACGACAAGCGTTCACCCTAAAAACCTTCTAGGTATTTACACGGAACCCTTCCTTTTCCTTTCGCTTACGTGTACTTCTTTGAAGAAGCATTCATTCCACTTTCCGTCAGCTGTCAATTCTGTACAGTTCGCGCCCGAGGACACGTGCACCCAGCGCGAGATTAGTCACTTGAAAAGTTCAGCGTCGCAGTGCCAACAATGGAGTGGTCTTAACGTCTTCGGTCAAGAGCCTGCAACAGGTCTTATAACCTGCACGAGGGCTCGCCCGGTGGTTTGAGCGGATTTGAAGCAGCTTCATCAACGACGCATGTTCTGCCCTAAGTACCAGCATCTATTCCAGTTCGGGGGAGGGGCGACAAGGGTGCATGACAAGAGTGAACAACTGTGACCTTTCGCACCTTGGGAAAACCGCCGAACAATCGCAAGATGTGATGCTAGAGTCCATGTAGCAGTTGACCCCACTGACGTTGCTTGATGATTACTGCACGCCTGGGTGGAGCCCTGTGGCTTACGATGCGCCATCGAGGGGACAAGCTGGTCGAAACACATGTACCCATTGGTACAAAAACCTACACGACGGTAGCTCGTAGGGATCAGTCCCTGCGAGATACGCGTGCCACTGCGGGCCGTCGATAGCTCATAACGCCGACTAGAGACACTAAAGAGGTCGTCTATCAGACGGCCGCGCTTCAAATCAGCAGCAGTTCGATCGCATAAACCTCACGCGTTGGTGAGCCACAGGTTCGCCTCACCTGTTATGCGTGCCAATGCCCCAGCCGACTCAATCGGCATGCAGCCGTTACAATTTGCAATTGGGACCGAGGACAGCTACTTTTGCACGATATTATCTGATGTGACCTATCACCTTGTAACCCGGAGTAATTCGGAAATCTGACCATGTTAGTATGATCTATAATTAAAATCCTCCTAAGACAGGATAGAAGACAC"/>
                    <sequence id="seq_t661" taxon="t66" totalcount="4" value="AGGGTGCGATTGTGCCATACGCAGTAAATTTGGGTAGAATCGTTATCGAATAGAGATACGGGGCAATCACCCCAATCCCACGAATCCTACAGGTATCGCCACTTTTCTGGTCTCACCCTGCCGCCAATTACCCTACCAAGGCCAACAGCGAATCAAAGCTTTTCTACTAAACAGTTGGGAGGTAAATCTAGCACAGAGTGGTACGTTGCATAAGCCTCCAATATTCCGGTGCTCGGTCTAGGTGGTCCTTCCAGTCCAAATTTGTCACCGTTCACGTGGAACCAACTCCGCAGCGTTAGATGTTCTGAGATCCTGGATCTCTAGCGGGGCGGCAAAGCCCGTCGTGTCAAAGAACCCCCCGGGATTCCCAGAACATGTTCTCGTCCTAATTCCGTTTGACGGTGCCGGTTCTAGACTTTTTTACCATATCTACATATTGTTACACTTCAGCATGCCTTGCCGTGGACTATGGGAAATCGGATCCCTGACTGAACTCGTTGCAACTATCGAAACAATGAGCTACGCAGTATAAGTCCGTCGCGCAAGCTCCAGTGCACCGTATGACGCCTCACTCGTATACAACTTTTCCTATGGGGAGTTTGGCGACGAAGGAGATTATTGGTCGTGGCGAAAGACATGTACCTCCCCGCAGTGGGGCCGATCACGGTTGTATCGCTCTTCCTTGTGTTCCTTCAACGTTCTACAAATATTGCAGCTATTAGGTATCCTTACGGCACGGACTTCGCCTCTCACCTGAGTCTTAATTGCAATCGCCTCCAACCGAAGTGGTTGGCTAGAAACGCGACGCAACGAGAAAGTGATCACAGAGTCAGGATGATGGCGCTCGTTTGGGGCACCCATAGACGTTTTCTCCGTAATTAGTATGCCCCCTGCTTGCATGCCTTTTCCTGAGGTTTAACGGTTATTGTACTTGCCAACGCCAAAGTGGCAGACGTTGGTCAAGTGGTCGTCACGGCATTCCACTCTAACATCTGCGGGT"/>
                    <sequence id="seq_t671" taxon="t67" totalcount="4" value="TTAACAGTTCCCGTCATTCTCCGCAACGGGCTATGATAAATCATTGTCAGCGAAACCGTGAGAACCTACGCTCACATTGATACTGCGGACATTTTGTTTTGTTCCTTGTGCCTGGGATTGCCTGTAGCCAAGATGCGTCAGCAATTTGCGGAGCACCCTTAAAGGAACTCCCGACACTCAAAGGCCTTGTATAAAACGACTGGTCTTATTTCTCTCCGAGTAGATACCAGCCCCTTTTCGTCATCAGATGACTTCAGAGTCCTGTTGGGGGCCGCGACGTACGCCGGATGAAATATTTATAGTTCTTCCATGGTCAACCTGGCTATAGAAGGTCTAAGACCATACGGAAGTCATTATGAGAAAATTGCAAAGTATCTACCCGACTAAGCCTCCCTCTTGGCTGCTATTTACTAATCTTGCGACAGTTCGGGGGGCCATTATATAGCTCGTTAGTAGAATGTCACGGCGAGCATATGCAGTATTCTTATTTTACATTTAGAATGCTAGGCACAGTGTTAGAGTGGGGAAGCGAAGGTATCTGTCATTATTAACAACCTCCTTAATGGACCTATTCATATAGACAAAAGAACTAATACTAGATCCACGCTCATAGTCTTGCTTCTTAGGTATAAGCACACAGGTGTGGAAGGAAATGCTAAATCTGCATCTCAGGCCAACTATGCTATTAAGGTGACGACCCTATTGACACTAGTTTTTCAGTGTAATCTGGCGTGTCCAGAAGGTCGGTACACACCGGAGTCAGCCACATGTAGTTCTCGCTCTTCAGCCCGTGGCAGGGGCGATGATCCGGCACTATGCTTCGAGCATCACTGTGCAACACGCACAATTACCGATAACGTGGACTTATCGGCGTGGTGGTAACTGCTGTAAGTGAAAGAGGGAGATCGAAGGGGACACCACTATTTCCCAGCGGTTACTAGTACGCGGAAATCAGCCGCAGAATCTCTATAAAGGACTGGTGGACTATCCGCGGCCCCTC"/>
                    <sequence id="seq_t681" taxon="t68" totalcount="4" value="TAAATGTTACAAACAAACGCCGGAGCCCGGCCTTTTTGGTGCCGAAATCGCAAACACTAAGTAGGCCGGGGATCGGAGGGCTGCACTGAGTAAAGGTAGCAGTTGCCGGCTTAATAGCCGTTGGCGGGCGCATGCCACGTATTAGCCGGGCCTGATGGTCCCTTGTTCTGTTCGTCGGCGAACGCGGGGCTCATTCTTGAGTATTTTGTCATGCTGCTCGGGGTGCAGGGATGGATACTGCTTTAGAAACATTACGATCTGTGTGTGTCGCGGCCACCAACTGGTAGTAAGCTACTAGACTTACGCAAGGCGATACCTAACATGAGAACTCAACCTTTACCATGGTCTAACGGGAGGCCCATTGTACTTCTCTTTGAGCCTCCGCGGCGTTGTATCATACGATGTCGTGGTTAGATTGGGCCTCGTCATTAGCCACTAACCTATGAAACGACTTCTCGCATTCGGAAAATGTCAGCGTATGAGAGGATGCGCCGTCCTATTCTAATCGAGAGGCAAGCCACAACCGACATCGAGTACTGAGATCGTGGTCGGACTTCGTGGTGGTCACAAAATGACTCTCCCGCCGTGGGGTCAGCCACCTGTATCTTGGCGAGGACCAACCGTATATTATTATGCACTTAGAGGTTTCCCGATGACTGATAACCGGACCTGGGTACCGGGCGATGGCAAACTCTCCCCTGCTGATAATAATATGATATGTAGGGCTATCGCTCATACAAGTGGCTTCGGGGCGTTATGGGACGTAGTCTATGGGGATTAAAACCTCCGGACTACGTCCTATAGCAAGAAGGGGAGGGTAGCACGGCTTTGGAGCGCAATTTAGATGAGAATAACGGCACAGGGACTTCCCGCGATGATGTTTTCAACTTGGGCTATCTTCGCGGGTGCCGTGTCGCTAGGAACATTAAAGGACCTCTTTAGGACCCAACTTCTGAGACAGAACAACTGGCAGGTTTACGCACCGGTTACCGAATTCGAA"/>
                    <sequence id="seq_t691" taxon="t69" totalcount="4" value="GATGATTGAGTAAAATCTGTGTACGGGATCAAACCGCTGTAGACGGCGATCTGAATAACTCCAGCTAAGCTGCGCCAGCGGGGTGCGCCGTCTCTGTCGCCGTTATGAGCATCTTTTTGAGTCTCTCCGTAAATACCACAAATCTGGAGTGTATTTCGAACGAGGACCTTCTCGGGTCACGAGATGTTTCTGACCCCCGGTAGATGCGTTCAGACGTCTCACCGATGGGAGAGCTGCGAGGCTTCTTAATCTGAGGGCAAGACGAGCTGACATGTGGGGGAAAGTCTCGCTGGGATAATAGGATCTTGGAGAGTCGCATGACTCAGTCTCTACGGGACCCCGTGAGACACCATATCAGCTCGCGTCCGCTTTACTGTTTGCAGCTAGCTCGGGCACTTTAGGCGAGAGCATCGGTAATGACCTGTTTGGTCCTTTGCGTCCCTTTCATCCCTCGTATCGCTGAACCTGGCTCATTTTGGCTCGTTTTGCACCGTACGGCTGTGGGCGAGGTTGTCGTAAAACTATGGTAGCCCTTCGCGTGCCCTGTGGCCGGAGGATATATTTTTCTGCATACCTTATCCTTCCCGCGGTTGTTGGATACCCGGTCGCGAGTATGCCCGGGATCGGAGGCCATGAATAGCGCGTGGGTCCTCGCAACCACAGGGGTGACACCCTAGTCTTGAAGTTACCTATTTTCTACTTCTAACTCGTTCTGTTGACCGCAATAATCCCTCAAGAGATTTTCGCTTCTCGGGGGCTTTTGAATATGTATGGCAGCGACCGCCGGTCGCCGTGTCAGATCATTTACATACCGAAGGGTGTCCGATTACGAAACAGCGCGACTAGACATACGCGCCTAATCTGTCCGGCCCTGCTATCAAATTGAGAATAGGCGGTCCTTGGCAGATGCGTCTTGGGCGTTTTTCAGCGGATTTGTATCAGACCCTTAACTTCTCGTACTGGCACATGCGACCGAGAAGAGATTTTCTGGGAGCCTTGC"/>
                    <sequence id="seq_t710" taxon="t7" totalcount="4" value="CATCCTTCCCGGCGCCTGATGCAAGTCATCTGTGTTGCTCTCAAATGAGTAGGTCTCGATAACACAACCATCGTTCTCCCGTACGAGCGGGTGTAGAGGTGAATTGACCCTGGAAGGGTGGTCCGGTCCACCGAGTATGTGTTACAGCTGGGGCTCCGCATCCATAACATAGCAATAGAGCGAAAGCTGTACTAAAAGAATAATCCGCACAGCAGGCCAGCACACGAATTTGAGACGTATCGGTGATCTTTTAATAGCATCATCCGCGGGTCCACGATTGAACCTTAATCCGTTGAATTTTAAAAGGTGTCGCTAGTGACACATAGGTACATCAAATAGCCGCAAGTCGATCTATCCACACTATGCCTTGGGGATCCGATCCGTATTTGTTGGGGAAGCTGTAATCTCACTAGGCTCTCCTCTCGTATGACGGTGCATGCCTTAGGGCGTTTCAGGTAATTACTATTTACTTACCATACTCAGAGTCGAGTTACATCGTGTGTTTTCGAGGAACACATTGGTCTGGGAATAGTCCGTATCACAGTTCACCTATCACGCGGCCGCAGTAATGACGACTGCGTTACTGCTTCACGTGCGAGCGGGTCCAGTCCTTTATATACCCGGTCCAGTGCATCGGTTGAAATCATTCCACGGTGGGTCGAAGTAAAACTTCTATGAATGTCCCCTTTACAAACTCGCAAATTATTTGCGGTGGGGGTTGGCGTACACGATATGTAACGATTACTGCACCGTTTATTGAAGTGCTTAGTCTCAGTGTATGCAATCTTCTCGTTAAAGCCTGCGATACGCGTATAGCAAAATCAGCGATGATGCCTCTACCAAGTCAGAGTTATAGTCGCTGATCGTTGACTCGCTGTTCGAAGAGGATGCCACATAGCTGCTAGGGCTAACGTCGCCATGACCGCTATTCTGCCTGGTAGACGAGTGCAGGCTAATACCAGTGCTACGAGTTAAAGGCAAGGAAACGTAGGGTCTGTTA"/>
                    <sequence id="seq_t701" taxon="t70" totalcount="4" value="TGTCGGTGAGACGGATGCCGTAAAGAGATCATAGCCTTTGAGGCTAGTGCGTAAATAAGAACGAAGTGGGCCCGGTTTCGAAACCTTTTTTCGTCCACAACGTCGTCAATTGGGAATAGGGTGAGGGAAGTGCCATGCTAGAACGTACCTTTCCACACGGCGGCTCCAACTGACCTTTGCTTTCAGTCTCCACGTATGGAGAAATTGGGTGGCGCTGAGCCCGCCCGTGGCAGCGAATGTCGCGTGCGCGGATGCATGAGTTCACGAGGGTTAAAATAGGCCAGTTAAATCACACGGATTCTATCCCGTGGAGAGATGAACTGAGGCCGTCACGGGGTTCCAATGTGTTTGAATCGGGGGTTAGCCGACGACAAAGTAAAAACAGGGAATACACCCTTACCGGCAATTTCTTGTACTAGCGGGCAGAGATCAAGGCCAGCTAGTTGCTACCCTCAGCACTAACCTTCTGGAGATTGATCACCTTTGCAATAAGAGCACTATCGGGTAAGCTACTTCGAGTAATCTGCACCGGCTCCTCGTACCCCAAATTAGATGGGCACTCACAAGTCCAGCCCCTTCGCATTTATTAAATGCGAGATTAGCCTGGTCCGCCGTCTGCTCAATATAGACATTATTGAGGCTTGAAGAACGGTCCGCCCTCTCGACTAAAGCAGTTAGGGCAATACCGAGGCGGAAACGAGACAAAATGCTGTGGGTCTGGGCCGACGTCGCCAGGGGGGGTGGCGGAAATTCGATATAATCCGCCACGAAGAGAAAGCGGAGGCTACTCCGGTTTAACCTCGGTGCTATAAAAGCAACTGACCCGTAGAACAGGATCCCGGAGTGAGCTGGTTGAGAGCCAGGTGGGCACGCTGCGAATAAGATCTGTGTGGAACGCGAATATTCGCGCTGTCAAGGCCGCCATCGCACGTCAGATTTCCGGCCCATGTAGTAGGCTGTGTGCCGCACGGACACGCCGACTCTTACGCCGAGCAATCGA"/>
                    <sequence id="seq_t711" taxon="t71" totalcount="4" value="GCAGCTTAGCTAGCCATTCGCGCGTTGCGATACGCCATAGAACAAATTCAAGTCTTAGTTTGCTCATAAGGGTCGTGCGAATCGATTCGAAAAATCCATGAGGGCAGGCGTTGATCATGATGTCGACCTAAATACGCCTGGGCTTCTCCGAGGGCGCTGAGCGTTCCTCTCAAAAAGCTTACAGGGCGAGGTGGAAGGAAAAACGTCCCGCATCATTTGCATAGATAAGAATATAAGACAGTCTCACTCTAAGATGTCAGCGCGCAGAGTGAACGACAGGCGTCTCGCATCGATCTCATCGGGAAAAAGGCTTCTTGTTGTTGAGGATTAACACTGTTTCTCGTGCGTGCAAGAGACATGCGCGATGCAAGACTGTTGCAACAGAAGGAAGGAAAGCAAAATGCGTCAGGCACCCACGGGAAATGATGTTGGGCAGCACGCTTTGTCTTTACTCAAGCTTCTTGATGGTCTCAAGTGTACCTTAATTAGGCAGCTCGCGCGTCTGCTGTTTGGCGGTATCAGTGGTGTGTTACTGCATTAGGTGTCTGTAAGACATATCCGCATTAAACCCCGCTTTGGCAAGCTAACAACAATGCTGAATAACTTAGTAGATAGCCGTCGCGTGCTTTCTTCGGTGCCAAACAGAAAGATCGGCAGGCCGGGATCAGACGCTCCATTACAGCATCGCGCAAGTCTTCCTACCAGGTTCATTTCTCTCTTAAAAGCTCTTGTACTTCACCTTAAATCCGCTTCACTAAGCCGAGAGGATCAGCATGGTGCTCCCCGTACGGTGCATCTGATATTTGGGGAGCGGCCTATAACATTAGCTGCCGAGCCGGGTGGGGGGTTAAGGGAAGTATGCCGTTGCGTTCACCTCCTTCGAGAAATCAAGCCTTCCTTGAGGCGTATCGTTTTCGGGTTGTTCCAATGCGACCCCTCCTCCCTGTATTTCCACGACTTCCTAGAGTGTGTCGGTCAAACCTCAAGAGAAGATTCCCAA"/>
                    <sequence id="seq_t721" taxon="t72" totalcount="4" value="GAAGACTATTGCAGTCGGCAGTTATGGTCACATACTGCTCTGTTGAGCAGCCTCCTTTTGCCCTATCTCTATGAGGGCCGGCGATTTGCGGTCTCGTGATCTGGGCTTAGGATATGGATGATTGTTCGCATAAATGTCACGAATAGGTCCTACCCCCTGCCAACCAAACATTCGGTGTTAATAAGTAGGAAGATTGCGGTCCGTCCGTCCCTTATAAGTGTTTCCGTGGTACAATCGCCCTTAGACCTAACCTTTTAACTCGATCACAGCCTGATCTCATACTTAGAGTCCGCGATCAAGATGATAACGGCGGCGTGGTCGTTAAGTCTAGAGCATTAATAATACGTACGCGAATGACTATAATTGCTATTTAAAACCTAGGTTAATGGGCTCAAACGTGAAAGATAGGGAGAGCTGTCTTGAGTTGTCTACGGCAGGCAGGTTCGCCCTGCTCCAAGGCTCGTATGGGTCCGACTTTGCAACCTTACACCCGATAAGAGCGAACACCATAGGATTGATTCATACAGGCCCAAAGAAACTATTAATCCAAACCCTTCTCATTATGCGGTCAGCAATGAGTGGCTCTTAATTGCGGACCGCGGTTTTGCGTCATGAATGAAAGGTCTAACTCATTCTCGCTTATTAGCAAATGAGTTCTTCGAGCCGTTCAGCGTGCTGTGCCCAAAACCCACCGCTGTGTCCTCCTCAGAGGAGCCCCAAGAGTCAAACTACATCGCCAGCATTAATGACCCTGCGTACCTTAGAGGACGGAACTCATGATTTTCCTTGCTGGAAGAGATTCGTTTGGATGGTATCTTGTGCTGTGGCGCTTCGCGCAGTGATGCTAATGCTTCGACAGGGAAGGCCGGCTTGTCAAGGTTTGTACATGGCCGATATACCTCATACGGAGCTATTCCTAAATACTCCGTAAAACGCCTTATTTTGAACGATCGCCATCCCGCACGGGGGGCCTCTAGGGCTACATTCAGTTTTGGGGGGA"/>
                    <sequence id="seq_t731" taxon="t73" totalcount="4" value="GTGAGCCTATTATATACTTTACTTTAGTGCGAAACGAATGGTTATAATGCTCGTTGAGGACGTTGCTAGCCCGGCGCCGCTAGTCAAAGTGAACGAGATAATTACTTAAGCCACCTGCTATACACGGCTTACGAGGTCATCTGATCCAAGAAATGACGGAATGTCCATTAGGTCTTCTACGGATCTTGTATTCCTCCGCGAGCCTAGGGATAGACCGCTTCCAAATTGACTTGATGAGATTATCTCCTCACGTATCGCGGGTCTTCGACGCCGGGCCATTGGAACATTGCTTGTACCTAACCCGTTTCTGGGGCTCTCAACACCTGTACAGTTCGCTATACCTCCGGGCCCCAACTAGTCACAACACATGGTCGACCCAAGAGAATTAGTTGCACATGGAGTAAACAATCGAAATCGTGCTCACTGCCGTATTTTGAATTCCCTCTGAGACGGTCCTTGGTGTAGGTGGATTATAAACTATACCTCTATTATCTCAAAGCCACTAGCGGCATACCCATGTGCAAGCGCTAATCATGGCAAGGCTCAGTGGAGTGTATGCTCTCGAGGGCATATGAAGGACCAGATATTCTTGTATTTGCACTAACAAATGGCCAACTGGGTTTTCGTCGGATATACGCTGAGCCGGTCCTACCTAAAGATTCTGGTTGTCCAGGCCATCGCAGGTCATCAAGCGGTCGTCCTAGGGGACCCCTCGGGGTCTGGTGACCGTGGCCCGCGTGCCTAGTAAGGTCATCGGGCTGTCGCGAGCCCAGACCCGCTTAATTGTCTAAAAGTTGGCCCGTTGCATGGGAGTTAAAGAAACCGTCCCTAGCCGTATTCGTTTGCAACACCCGCAGAATCCCCATGAGCATAAGGAGGGCTGGCATTTATGGACACCTGAGAAGGAGCGCCCGGTTATGTAGTTAACTGGAGCTGTTGTGTCCTCTAATGTGGGTGATCAGGCCTCCCAATTGAGCTATGAGATGAATGGCGTCGTACC"/>
                    <sequence id="seq_t741" taxon="t74" totalcount="4" value="GACCTCCTGGCAGCTGAGCACTATACAGCTTAAGGTGTGTGAAGTGAACATCATAATACTTGGTTACAGTAGTAGCGCATTCGTCTGGACGCTACCGGATGATCCAACGCATGCCTTGGCGACGTTATAGCCCCGCACGCATGAGCCCGTATAGCTTCTCACGCAATGTTTGGGGACAGTAAGCTTTACCTATGATGACTTTATTAAGGTCATGCGAGATACATAAGGGCTTTCATTGATCCTTGCAGCTCCTATGCGCTCGCGGATAACCTTCCGGTCTAGGAGTATGCTGGGACTAGCATGCATTCAGGCTCATTTCGGTCCCCCGATACCCAGCTTTAGGATACACCCTGAGAGGTCTTTCACGGCGAGCTTACCGACCTTTATTATTAAGGGTGGTAACGTAGCACTTTGCAAGACTCTCGTGCAGGCATCGAGTCTCTCCCGCACTGCGTGGTCCGAAATGGAAGCCAGGGCCTGAGTCATTGCAAACTACCCAAGGATGTCACCCCGAACTGCTATGCACGATTAGTAAGAGGAGGCCGCATGGCTGTTTTGAACGTTATCAGACATTATGCTCGGTGAGAAACTTTCCCCGGTTATCGCTGCGGCACAGCAGAACATTGCTGGAGCTTTGGATGTCGTCCTGGGCCCCCTCCGACCCGGGTCAGAGCGGACCGTCAGAAACTGTCACTTACATGGTTGTCCCTCAATAACCGAGGAGTTTGATTTGACAGGACCCTTCCATTATCTGACACCTGGTAAGCACGGGAGAAAGCCGTCCGCGTTACATTGGCTGGATCCATGGCGTACCTACGAGTCACAGTTTTAGCATGCGTCAAATCTACGATGACAAGCTTCGTGAGAGCGCTTTGGCTCGGGAACCGTTTCGCCTGATTGATCCTACAATCCTGCATACGATCCTAACGGTGTACATTTATTGCCGTGAACCTTAGTGCAATTGCGTGTCAATTACCAGCGGAGAAGCGTTGCGTACTCG"/>
                    <sequence id="seq_t751" taxon="t75" totalcount="4" value="TTACCCCCTTATGCCCTCTTGTACCTTACATTAGAACGACTGAAGAGAGACAATGGAGAGATACAACTGGGTATTGGTATCCGTATCAATCATTGTCTCACTCCTATACTCCGTAAGTCTGCGCAAGGTCGTAAGCCTAACCGTGTGCATGCGAGATCTCTCGCACCCTCTGTTCGATATTACCACCCTTCCTGATTCGCCTGATTTGAATCCGTTATAATTGCCGAGTGTTATAGTAGATAGCCCTTCCGGCCCTGTGGGCCAGAAAGTTAGAAGGTCTGTGCCGTCAAAGTTAGACAGCACCTCATCGGTGCAAGAGGGACTACATGACGCCGTAGATAACATGTAAAGCTCCGCGGATTAGGCGTCGTTAGCACACCCTGCAAGTAGGGGGTCTAGTCCCGACCCTAGACACCGGGAAGACTATCTGAGGTGGCTCAACCGCAAGTCCGTATCACCTGAGGTAGGTCTTAGAGGTAGGTCGTACTTGCTCAAACACCGTACACCCTATAGCCTCTCCCTCGCAGAAAGGTGAGGTCCCCGGGAGCATCCGGTAGAAAGCTCCACGTTGGAGGCCAGGTATACTAATCTCCGACGTCTCAGTGGCGTATAAGTTTGCACCCATAACTAGTCAGCTGTCGTGCTGAATTTATCTTGCCATTATGTGATAATCAATGGGGACATCGGCAGCCCCTCGCATATGTCAACCGGTTTTAGATGCAGGGACGATGGCTGCCACTTGATTACGCCCTTTCCTAGGTTAAGGATGTACCCATAACAAGCCGAACGAACGAATGGTCTATGGAGCGCGCAATATAGTGTCCGGGGCGACGCCGCACCTCTCACTAAAGCATCTAGCAAAACTACGAACTAGTCAAGAATACGAGCCGCTTAACCTCGTACCCTACCCACCCGGTAGTTTCTGGACGTCTTGTGGTTGACATGTCCCAAAACCTCATGACAGCAAAAATAGCACACAGTTCGTATGCCCGACCCAGGG"/>
                    <sequence id="seq_t761" taxon="t76" totalcount="4" value="TTGCAATGTCGTGAATCAGTAATATCGCCACCGCCCCATCCATGGTGCGACAGTGTACGGACTTGTAATGATACAATCGTAGCTACTAGCCATATCCAGCTTGGCTGATGACAGCAACAGACTCGACATTGGCATTAGAAAGCGGCTGTTCCTTGCACCAGGCTCGCTCTAACGAGACATCCGAGACCGTGGGAACCTCCCTCTAGTCTCGATCTGAGTATGTTAGACCTCGTCGAATCGGCAATTCGACGGGAGTCTGATCGACGATACATTACAATATCTTGCTCTTATAATATTAACTGCGCGCACAAGTTCTATGGCAACGCCGTAATAATGGTAAACCCTCAACAACGATAAACTGTAAACCCAGTCGCGCGTGACGTTGTTTCCAGTGTTGGCACTGCAAATCACCCTCTGCGATTTAAACAAATACCCTGTTCACAGTAACTGGGCCCGATGTTCAGTATCTTTGGAACCTAGGCATTAAGGGTCGAGCATTGAGGCACGCCTAGGCAGCAACAGCGTTTCGGACGACACGACATAACAGGGGCAGCTAAGTCGTTGTTTCGATGCACGTATCGTTGCTCCCGGTCAATAGTCCAACTATGGAAGGAAGCAGCCGTACGTCAATTGTCCCGTGCACGGGTCGTTAGCCGTGTGTATAGTCATCTATTTATCAAGACTCAGCCGATTAAGAGTTCCACACCCGGAAGGATCGTGTTAGCTGGCGTGTATGACGAAGGGGAACAGTAGGGTGACTTTATGCCATGTCGTCCGAATTGTACCAAGGAAGGTATTGACCTTTCCAGGCGGATAGTAGACATTAAGTCCCACTTACTATGGTAGAGTGCTACTGGAAAGAGATTCAAAATGCCAGGTGTCATTCACTCTATGAAATTACATCCTGGTGCTTCCCACTACCGCTCTGGCTTGGGCGGTGTTGTCTCTGTGTCACCGAAAAACGGCACGGTGTGCAAAGGCCTACACATAGTAAATCCAC"/>
                    <sequence id="seq_t771" taxon="t77" totalcount="4" value="TGGCGTAGCAACGTGGGTGGGGAGCACATCATTTGCCGTATGAGTCGGGCTGACTCACGCACACCAGACAACCTGTGGAATGTTTTTTCTACGTAGATAGGTGTCCAACCCTGTCGCCCGCAAATCTCAACTCGTGCTAATGGAATAGCGGGTGTCACCTTGTTGATCTACACACTATATATGGCTGAGCCCAGGCGCAGGGACGAGCCGGGCGGATCCTCAAGGATTCCCCATGACCGGCAAATTAGGTTCATGTTATGCCCCTCATGCCATGTAGAATGTCGAAGGCATCACGGGCATTCAAATCGGCGTCTATTGTCTCAAAACGAGACCAAGGGTAGGATGGATCTTGGATATAGAAGCTACCTTAGGAACACGCCCAGCGAATATTCCGCGTAAAGATGCCCGTACGTTGCGACCGTCCCCGCTGTACTGTGATTAAGCTCTCGTTGGTCCGGGAATGTCAGCAGCATACCGCCTCGTCGCTACTCGGCCTATTACATTTATAGTCTCGCCCTCGACACTGCTTTCCCTGTAACCCCTAATACAGTCAGTCGGAATTGCAGAGTATACGATAACCGAATGGGTAACGGAAGGGCTGAAGGTTTTCTGAGTTATACGGGGAATGACAGCCTCGGCACCCCCAATGAGCACTTCCGGGGGACCCTTTGAATCCGGGTCAGGGCGATGGGTGAGGAGTTAGGTGGGCAATTTATATTCCGCATAATCCTGAAGATCCCTTGGATAAACGTGAATCGACTTGACATTCGATCTTAGTTTTTTCACGGCTCCGGCTGGTTGGAAACGCGAGTGACCTCTCGATCTCGCCCGTACTGTGGCGACCCCATGCTTGGAATCTATGGCCTGATGTAAGATTATGAATCTAGTCAGAAGGCTAATTTTTAGCGTCCTCCGGGCGCTCAACCATATCGCTGTGGCTTACGATGAGGATATAGCCGTCGACCGATAGCCATGGTATTTTTCGCGGGGGGTCGAATAC"/>
                    <sequence id="seq_t781" taxon="t78" totalcount="4" value="CTAAACAGCCTTCAGCTTTTCCAGGTTACCACGCTTCTCAGGCCTTGCAATTAACGTAGGTAGACTATATATTACCCAGTTCTATAACAAGTCATGGTTTACGTGTTAATTGGTATCATTGATCATTAGGAAACATTCATTGAGTTCGTGTGCGCTGCTCGTACGACTTAATCTTAGGTACGTAATCGGGGTTACCAGCGAATTCTTATATGCCCGGGCTTGCAATAGGTCCTCTCATCAGTGTTTAGCAGCTTCTTGTATAAGAAACACAGGCCGACGTGCCGGTGAGACACGGAAAGTGGCGTGCGGTAAATGCTGAAGACCCTTTACGCTGGTGTAGCTTACCCTCATATTTCGTCCCGGAAAGGGTGTGTACATCGGATGATGTAATTTTCTTCGTTTTGGCGGATTATATGGCTATCGAAGCCAGATGTTAAGGTGCCTCATCCATAGTGATGCTTACGAATTGGACAATGGCCCTTTCGCTTACGAGGCTGTATCAGCGTACTTAATGAACCGAAGAAACATGCTTGCGAAGATTTGCGGGGTATCAAGTTGCGGCTGGTAAGTGCCATGCGACCGGATACTTCATCAATGAATGGCGCGCCGCATATAATCTTGGGGTCTCAAAAACTCCCGTCGTGTTAAGGTAAAAGTTATGTGCAGTATGCTGAGATAGGTTCGCCTGATTCTAAACGAGTGCGGATCATGGAAGGGTGATTTATCTATATTCAAAGCCACGTCCGCATCTGAAGACTTGGAGGTACCATGGGACGGCCTTATGTGTGTCGACAGCTCGTTTGATCGACAACCGAGGGTCCTATTTGAATTTCTAGCAGCCGTCTTATCGAGACGCTGTTAAAGCTTGTCTGAATTTAGATGCTCCCTTTACCGCGCAAAGCTTACTACGTGTCACAACTCGGAACAGTCATGGAGGATAAAATAAGGGGACATGTGGCCTGTGCCTTCGTGGTCGCTTATCATGATGCCATTCGTGCAC"/>
                    <sequence id="seq_t791" taxon="t79" totalcount="4" value="GGCTGAATTTAGAGGTGGACAAATCGAGACAGGAAGTGTAAATGGCGTTTACGGGGTATCACAGCGGACATTCAACCCCTAGAGCCATTTAGTCTCAAAAATGAGCCTTAGATATGTTCTGGCGAATGGCCGATGTAGCTTACAGTCAATTTCGCCGACGTCGGATGTCTTTAGTTCATTGTACCCTCGTCCTTTGTCGCGTGCAACCAGCCCGCCGCAAGTTGTTTACTTACTTGAGAGATCGTGCTGCTGACAATAATACGTCTTGAAGGTCACTATACCTGTGGCAAATTCGTAGAAGAGTTTAGCCATGTTTATAGCTTGCATTGTCCGACATAACCAACCTGTGTATTTACTTCCTCTCACCGCTTGGCACTGTTGAGGTGTGAGCACTATAATCATACGCAGTCCAATGGGGACTGTTGTTACACGCGGTCTCATACCGCGACTCCACAGCGGTAGGGGCTTGCGTCAAGCATTATTTCACCAGCAGACATCCTTTAGCTGGTTATATATAGCCGCTCTATGTACCACGCAGCAAGTGTCTCTATCCGCCCGTCCAACATATAACAGATCTCAGAACACATATCCAGAGTGTGGCTAGACTGGCCTGTGGATAGGGCTCCGTTCATCCGCTCAAGTTAGTGAGTCTGTCAGAGCCACGAGATATTACATGCAAACTCTGAAAAAATCAACATAGACCCTCGTCGGCACTGAGTAAAGTTTTCGAACTATGCTTTATGTTCGCAGTCGATCTGCGCAGTAATCGACAACATACGTCTAGATGACGAGCCTTTTTCGTTTAAGTATGCACTCTATGTTTTCCAACTTCTCCAAATGGGTTGCGGTCAGGAGGCTGAACGGAGAGCAACCCTCATCGGCAAGGGGTTCTCGAGGTTAACTTTACTCCTCCGGCTATCAACAGTTGAAATGCATCGGTGGGTCGGACATTTGACTCGCAGTCTCACTGGTCAGCGACCTTGTCGGCGACATCCGAGCC"/>
                    <sequence id="seq_t810" taxon="t8" totalcount="4" value="CTCTGAGCTCCGTTCTCCCAATACCATACGTACATACGTCGCGCGTCGTTGTATGAGCCGGATGATCCGCGCGAAGGAAACCCTGTGGATTAAGGTACCATAACTAAGGATCTTGAACTCTAGCCCTCTGAGAAGCGATAGTGAGTTCTATCGCGGTGCTTGGCAGTCGCGAAATGTTAATCGTTTAGTTCTTTGTACCGTTGGTTAAAATACATATTATCTCCGCAGTGTACTCATACCAGATTACTCTGAAGGGCTGAGTCGGCAGTCGCAAATTACCCGGCCTTTACCGACGGGGAAGAGCTGCGCGTTGGAGGACCGAATGCGCACCACCGGAGTTTTGTCAGGCGGGGGCAACTTGACTCAGGATATCGGCTAGCGCAAAAGAAACCTTTTCTGACTCGAGAGGACACAAAGGTGAAGGGATCCCAGGGCTGTCGTCGTATGAACATTAAATCAATCGGAGGATGTTATACGCAGCATCTTCCTCTAGCATGGCCGGAGTTCGGTTTCGTCCCAGTCGTCTGCTATCATGGGTCCACGTGAGCGAAACGTCCAATTCGTCAAGTCGATCGCCAAGATTGCAATTATGGTAACCCCCCGACCCGTAGAACTGCATGGTTGCACCAAATCTGATGTGGCACTGTGGTGTCCGGTAAACTCGGAGATGACGAATGTAAATCGCGGTGGTGCCGCCGGTACGCTTTGCCACAAAGGCGAGTATGCCGAAACTTAGCAGTGAGAACAATAAATTAGACACTAACGGGCTTTTCAATTGCGATTCAACCAAAGAGTGGGCGGTTGGCGGTCGCAGTTTGGTAATGTGGGGCGGCCAACCGAAACGAACGAAGCATGAACTAAAATTTAAAAAGAGCCACAAAAAGGGTTGTAACTCGGTGCTGCTGCGGCTAAACTTTGCAGTTTAGCTCTATTGCTGGCCACTCACTTAAAGTTTACGTTATATCATTGCATGTCCCGACTTCGCTGGTGTGAAAAAGGT"/>
                    <sequence id="seq_t801" taxon="t80" totalcount="4" value="CAGGGTCGTTACGGGCGTAGGCTAGGCGCGGAAGTTTCTAGACGCCATTAAGCAATAGCTACCGGCCGCGTCTTTACAAAGGCCCAGCTCTTGCGCGAGTTGGAATCACATGAGGAGAGTTACGGTGAGCATCTGAAGGTTACCGCTTTTGGTCTACCTCCGCCTCTCCCTCTGGAAGTAGTCCAAGTTACGATCGTTAGTGCGGACTTCCCCGCGTCAGTTCTGGTGATGCAGATGACCGTGGCCCGACGGACGGCGCAACTACCTCGCCCCGGGAATATAGACCTTGTACCGATTTGGCGTAGTGTGACGGGACGGGATCTTGCCCACTAGCTATACGAACCACGAACGAAACACGCTAGACTCCAGCCGAATCAACACTTTACGATCGTGAGTTGAACCTGCTTGATTTATCCCGGACTTAGTGTCTCAAATAACACTCTTGCCCCCATTCTGTGGGCACTAATCTTTTGTTGATACAGAAAAATGCATTCATGCTTTCGAACTCGATCATCTGATCAACGCGGTTACACAATGACCATCTCCACCGGTGCCGCCTTCTGACAATGCCATTGGAGGAATCGGCTCCACATTACTGCTCGATCTGCCCCCGCCGGATGAAATGCCCAACCTTAATTACTTGCCGTGGGGCTCCATACCTGTCATAGATTCTGTAATGTTTTTTAATTGGCGCAACCATGGCATACCCCCGGTTGTACGGTGAGTTCGTCGAGACCCTATCATCCAGCCGACCCTTCCCTATTGGGGGATGGCAGTCTGAGCAATTATATGGTTGCAAGATACTGCAATGAATATTCTGCGTAACTGTGGCCGCTGGACTAGCCTCTGTCTAACGAAATGTCCGGGTACCTGCGAGTCGTCAGCACGTACCGTGCTGACTTTAACAGCCGTGATTTCCAACTGCACGTTCTACCTTTCAGGTCCAGACGTTTGGGCCTGGCGAAAATTCTTGATTGAAGGTACACTGCCACGGTGCGTA"/>
                    <sequence id="seq_t811" taxon="t81" totalcount="4" value="CTGAGGAGTAATCTGCTTCTCAAACAAATTGTGCGACAGGACCACTGCACGTTACAGAGGTATGCGATATATTGCCGAGTTTAATTACCACGCCGAGTAGACCGTTTTGATTGGATCGCCCCCCAAGGCTCAGCCTTCGATGATTTGATGTGCGGAGTTGATAGGGGATAATCCGTTGTATGTATATCTCGTCACGAGTAAATTTTCAGACGACGCGGCATGAAGTGGACTCCCCTACTGATCACAATGATAGCCGTGCGAAAGCAAAGTCGGCCGACTACACCCAGTTACACAGGGAGTTGCGCACGCTAAACGGTGAAGCTCTAGTACTGAGGAGTCGGGTACCCGCCCATATCTTCCAGGGTAGGCAGAGTACATTCCCTGAAGGAACTGTCTTCGTTCTGGCGAAGCATAACATCATCGGTTCGAAGTGTTACCCTCCCTCATTGCAAGTGTAGCTCGCGATCCGCCGCACAGTCCCATCACAGATCAGTTGGGCTCTGCGTATTTAGTCACCAGCCGAATCACCCTGGCGTAGATTTCCTGGGTTTTAAGCTTCAGCTCGTACTAGGAATAAGACAGGCCAGTTCTTCTAGGGATTGCGCGCCGCACAGAATCGTAAATCCTCAAATACCACAGCGGTTATCTGGAGAAAGGTAGCGGCGTTGAGCAAACATTGGTTGGCCTTACCCGAAACAAGCACAGAGTATGGACGGGTGGATTAACGATATCAAATCTATAGTCGGCATCTGGGTACGTGCAGCTCCCACGGGTGGTACTACTTGCTGTCTTATTTAGAGTTGACGGTTAACCGAGAGTCCGACTTTAATTTTTCGCCGCTGTTATGCTTAACTGCTGTCACTGTTTGGCTCAATTTCAAGACACCCGTTTTTGGCAAAGGATATTTACGGGATGCAACCAATAACAACGGCGCAGTGAACAATACGGGGAAATCTGCATTCAGAAGATCTAGTCGCTGATCCCTCTATGATTCGGGCAC"/>
                    <sequence id="seq_t821" taxon="t82" totalcount="4" value="GTTCATTTCTTTTACGAAAGCAAGCGACACTTTCCGTTTTCTTCACAGATAAGGAGCTAAAGTTGCAAGTACAATTCGTTCGAGAACTCAGAGATAGCGATAGTTTTTGTCGGAGCTACTATGTTAATAGATAGAACTGCGTCCGTAAGAGTTCTGGATTTTGTACGTCGCAAAGGCACTAATGCGGCCCAAGTCTAGCGGGTGCCCTAAGCGCAAGCCAAGAGGGCAGGATCGGGGCCTTCCGAGGTTTTGCAGAGTCACACGTGTTGAATGCGCCCAGTGTGTCAATTCGACAGCAAGTTAGCAACAATCGGCGAAGAGTGAAGTTCTACGCCTGATGCTTGATTGGGCTTGAGTACCCCTTGTAATTATACCCCGCTACCAGCCACCCGATGGGCAGCCGGAGCTTGATCGCGATGTGTTATTCTCGCTCGACGTTCGCCGAGCGTGGTTTGCTCTCTGCAGTCCGGTGCCGCGCTACACTCTATGCCATTTATAAGTGGCTAGTTTGCGTATGATTACTGCCTACAACCTAAGGCAGTTGATAAGGTGCCTTCATTGTGCAATAGCGAAACTACAACGTTCGTGAAGAATACGACTCCTTCTATCTCAGATTTTACCCCTCAAGGTCCTGTGGGCCGCGTCCCAGATCTAACAACAAGTAGGGAACGAGAGCCTTCTACTTGGTTTGAGATGAGGGGGGTCACGAGTCTATCGACGCCCAGCTGAAGTCATTTGCTCCGACTCCCAGTGCTATCTATTGGATTTATACTGTAAACCTCGGTGACGTTACAAGGTACATTGGTGAGGCGGCGTGCCTATAACTGATTTCGGCCCGTCGAACTAGGTAATTGGGGAGAATCCTTGTATGGTGACAATTGTCCGGATTTTGCTTAAAGAAACATTTGACGAGAGTTCGAAGCCGTGCTGTAGATGTCCCGAGGCCACCTTCGCTATAAGCTAGTGTTTCTCGGGGACTGAGCCTGTTGACAAATCTTCT"/>
                    <sequence id="seq_t831" taxon="t83" totalcount="4" value="CCTGGCCATGCGAATAGGCTAGCAATTCCGTCTCAAACGCATGGTCATATGTCGCCTGTATGACACGGAGATAGACTCTTGCAAGGGCGTTAACCGGTTTTAAACTTGACCATAATGAGTCCTGATGATCCTAACGACTTGCCTCGGACGATGTTCCTTTCCTTCAACTACGTATATCCCTGAATTCTCGAATCTATGTAACACAATCGGACGCAATGTGATTAGGGCTCCCTGTCGGGGGGCCCTATAAGAGTGGGATTGGTATGCAGCGGAAAGGGATACGTCTATTCTAAATTACAACAACCGGAAGGCGTGCTGTATGAAGAACGAGCAACCACCACCGAATCACTAAACGTATATTTGATGGTCTGAGTATCAATCCGACGGCAGTACTAAGATTACTTACGGACTATTCTGCTTCGGTTCCCTGGTACACGAGATTTATTTTGAGAAACATACTCTTAGTCAGTTAAACCATGTCGGGATCCGGACGATAATATGCTCTATATGACATTAGTCCCCAGCTAGCTCTTCGACCGCTGTACAGTATGCGGGTTTGTGAGGCAAACGGTTAGCCCCCTGGAGGAGCTTTGAAGCCAGGTACCTCAGACTACATGTGTGTCGCGACTGAGTGAATTTCGCATCGGGTGCGAATGGGTATTGAGTTTACAGCCCATCGCCCCTTAGCCTGTGCTTCGCGCCTACAGAGGAGCGAATCATAATTACGCGCTCTATAAGGAGCCAGAATGGTGGACTCTATACACGAAGGGAATTGTCTGTAACGCCAAGCTAGGGCGTATATGAAGTCCAGGTTCCTCAGCAACTGTACCGCGCCCCGATTTAGCCCCGCTAAGTTAGTTACCTATGTATGTGGTAAAATAGTAGGCAGTGCCTGGGTAATTAAGACACAGTTAAGACTGATAAAGATTCTTACATTGCTAGCATCGACTCTAACGTTGAGCTCGTGTCCCCGGGCCCCAACATCATTTTGATCAGACAC"/>
                    <sequence id="seq_t841" taxon="t84" totalcount="4" value="ACCCTGGATTGAGACATCCCAGAGCAGTAGGCTAATTCGGGATATTGAAAAAGGTTCTCCAGCCGTAACCTTTACCTGAGGCGTGAAGTTCGACGCCGATGGTTCCTTACGCGCACCATTAGTAGTATATAGGGAGATCTGGGTGCTGCTACGTCATCCCAACAGGATCGTTGTTCAATTGAATGGACGTCATTGGCCTTTCGCTTGTTTTCTGTACGGTGCCGCGCCCCAAGCGGCCTAAGAAAAGCCTTCTATCAATCACCCTGTATGTAACACAAGGGACATTGGGTCGGGGCCCAGGAGGGTATCATCTTACCCTTGAACCATTCAGAATATCTTTTAGAGATTTGGTTAATATCATCATAGCTATTCTTTAGCTCCCGACCCCAGCAACCGTGCAGCGATTATCTCGAAGGGTCGTTGTGTTTCAGCAGCTACCACGGCCCCGTTTGTCCTACCGGCAAGTCGATCTCCGGTAGTCGTCTCCCGCTCCGCGATTCATGCGGACCCATCGCATGGAAGTACTACGCAACGTCGATAAGGAATTGCGAAATTTGAGTGCATAAGGCTTAAAAATTAAGACGGGCAGAGACCGATAGGTAAACAATTTAGACTGTACATCGAGAGAACATGAGATTGGCTCCTACCCACAACTTCGGCATGGCCCCAACTCATCGAGGGGCTGGGTGAGGCAGATAGAACCTGTTCTCCTGCGAATCCTCAATGATACACAGCAGCAATCTAGGACACGCTGTCTGTGCCGCGTCGGGCTGTAGTCGCCCACTGATCCCATCTGATACCACTGTATACCGATAAGACCGGTTCGTCGTGTAACCGGTCGGACAACCGTTTTTACGCCTGTCCAAGAATTGTCGGTCACCTTCCAGCCATTAAAAACGGTTTTTATCTTACGTAAAAGAAGGAGGAGACCCTATGCCACAACTGAGGATCGAGGCTTATGTCTTTGGAAGCTATGCGAAATAGCTCTGCTGCCACCGAG"/>
                    <sequence id="seq_t851" taxon="t85" totalcount="4" value="TGTGGAATAATCCCAGACGTGCAGCCAAGGCGTCGACGTAAGTACAATTTCGATGGAATTATGTGACACATGTAATGTGTTTAGGCGGGACCAGCTCCTTATAAGCGACCCGGTTTAGTTTAGATGAGGTGCTCCTTCAAAGGCGAGACATATGGTATGTCTCGGCTGTAGCTTTCTTTACGACGTAACTGCCTGGTGTCCATGGTCCGAGACCTGGGCAAGTACCCAAGACGCCCCTATGACATGGACCAATATAGCGTTCACTTCTGCGCCATCCAGGTCTGCTGGCATCAATTAGCCACCTTGGAGGGTCGCCGAACCACCCACAAGAAATGAATTGCCGTCAACGTGGAGTGGAGGTACGAGCAGTCTCCATAATATTTGAGAGAGCGACTCCCATCACACTAGGCATGAGGGATTACTCTGTTAGATGAAGCGCCCAGTAGAGGACTACCCATTTGTGCACACTAAAAAAGCCCCCTGAGAGGATGTCGATACGCCTATCCCAGACAGTCCCCGTAAATCAACCCGCCCACAGGATCTCCCACACGTACAAGAAAGCCGAAAAGGCAGGAAGACACCCGGACGCTGAATCAGTGGGTGGATGTGGGCGGACCACCACTGCCAGATGCAATGTCCCACGTACCCTCGTGTAGAGACCTTCGCTTTCCCGTGTACTTCGCGGTAACAAGAAGGCCAGTATAGCGAGCTCACTGATTACATCGCTAGCTCCATGAGAAACCCAACATTCGCTTGCAGGAGGAGTAGGTATCCGGGCCACCACTGACACAAATTTACCTCAGAAGACGGGGGGGCCAAATGACCGTTAAACTCATAATTGGTAACGCATGGAACTCCCACGAATCAAACAGCCACAGAGGGGCTACGCCGCGACGCTGACGTGCGCTGAGCTCGTGTCTATTAGCCGTAAGTCCCTCCGACAAGGACCATTCAACCCGTGCGCTATGACGTCCGATGCTGTAGCCCTCTCTGAGCTTCG"/>
                    <sequence id="seq_t861" taxon="t86" totalcount="4" value="GAGCAATCACAGTCGTTATGTTCCCAGGTACTCGAGGCCTGAGGGGTCTGGCCTTTGTTTATGGAGTTTCCCCCGTAAACTGTGACGCTACTTATTTGACGCTACTGGATGTGCCGATAGTTATGGAACTCGACTAGTCCGGCCTGTCCTGTTAGACATAGTACCCCGGAATGGGACCAATGCCGCGGTGATGGCACTCCATATACTCCCTGTCATTGGTCTTAGCATATCAACGTACCTCTGTCGTTTTCATCAAGACCCTATAGTATCATATACGAGGACGTTGGGATGCTTGACCCTTGATCGGGATTACTGGTAAAAGTAAACAGTCGATGTGTCTAATGGTGCTTTGGGGCGTTACGCCCTTTGGAGCGCAAGCTCACCTATTTCGAACCCATACGTCTCCGTTGAAAAAAGGCGCAAAGGTCGCCGGACCGCGTCCCATTGTTTTCCCTGTAAGTCTCTACTTACGGGATAATATCCGCCCTGATGAGCGGGATACGCCGGGGGTACGTAACTCAGTAGCAGGTCTGATGGGTTGGAGAAATTCCACTTGGGTGCCCGCGTGAATTAATCCGCTCCAACGGATTGCTGAAGCGTCGATCATCTCATCCTTCAAGGGAGGAGATAATGCACACCAGCAGAGTCCAATGCATATGCGCCATGAGGGGGTTACAGATAATCTTCACCGCTTCATTTACCAACGAATCGCATGATCTATGGCAAGTGCGGCAACCGTCGAAAGATGTAACGAACGATAACAACATTAGCTCAATAAATCGATCAGTAACTTCTCTTTAAACGAAGCATCTCCTGACGCAGTCGTCACCAAAACTGACCTTCTTCCTCGGCTAAGGGACCTTTGGCGGGTCGGTAGTCTAGTCGCCTGGGAATACTCCGAAGCACGCATCCATGCCCGGGATCCGGGCGAAATCCATATTGAGCTGCAGGAGTGGAGCCCGCCTGAGATCGCGTCTGAGGCACATAATGCTTGTACAAT"/>
                    <sequence id="seq_t871" taxon="t87" totalcount="4" value="TGTGCTCACTCCGGCCTCATGCCTTAGCATGGGTCAACGCGCTTCAGGCTTTTGGTCCCAACGCATACGTAGTCCTCCGTCGCCAAATTCGAATCTTTCTTACGGGTACAGAGAGTCTCCGACGCTTTAGTAATTTCAACTCAGGGCCAAGGGGGCAAAACTTCGTTTCGTGCGCTTAAGGAGAGTTCCTACGAGGTCTGATAAGTACGTTGCCGCTTGTGACCCATGTGGCACAGACAATACCCTAACGGAGGGCTATCGGAATAACATCGTTAAATGAGGTAACGGGACGCTGTAGGTCTAGTTAACAATGAAAGCTTAAACATGGCACCACTGCACTGTCGGTACCTCGCAATTGAGCTGCGTGGTTGACCAATTCCACCGACCTATCTCTTTGACTGTTAGGTTGACGCCCTCACATAATACAGCCTACTGCCATTCGCGTCTGGTCAAACCTCGCGTGTTATTACCTTCTCTCACCTACAGGACGGAGCTTGCACCGCCACGGTTGGCGAAGAGAACGAAGCAGACGCCAACCAGCAGTCCCATTCACGCAACTCCCGTGGCCTCACGCTTGCCCACCCGTGATACGACAAAGTTTCCAGATATGAGCGACACCTTTGGCTACGCAGAGGTACCGACCCCTCGCTACACAAGCACGGGACACACACTAATAGGGGCAGCTGGACAACCCGTGGCAATGATGTTTATGCTACGAGGTTTACCCCCCCCCTTCACGACTCCGCGCGGAAACGCAAACAGCCAGGCGACCGTGTTCTCTAGAACCCAGTATCCTGGTGCTATGAACAAAGACTTCGGGCTGCAGCGACCCCCGTGTTAGAGCCTCTACGTGTTTGAGCGCGTATTGGGCACTATAGACAATTCACGTGACGTGTGTGCTTAATAGCGATTGATCCAGCAAACTACGTCCTATGACTGCACAAGGCACCGCTGCCCCTGTTCAACAGGGATCACGATGCCTATAGGCGGGGCTGGGGAT"/>
                    <sequence id="seq_t881" taxon="t88" totalcount="4" value="AAGACACAAGGTCGTTGCGCGGTTTCGACTATCCACCCTGTAAATCCTGAACTCTCACAGGATACAGTGCAAACTGAACCACGTTGGTAAGGAGGACATATCTATCGTCGTTCCCAGCGCAAGAAAGGTTAGTTATATTCACAGATTTGCAGCGAATTCATACGCTTCACCTAACCTCCGCGAACTACATTCGATCCTAGCAGTTAAACCAGTCTTTTTTTAAAGTACAGAGCTGGCTCTTGATGGATTGGTGTCGGATGCGGGTCTCTAGGCCCTCTAAAGAATGGCGCATATTGACCAGGCCACATCAAACTACATGCCCTCAGCCATGCGAACGTCTCTGGGCAAGCATCGCCGCCCTTGTCTCGCTAATCTGGCGCTAAAGTGCCGATCCCGGACTGTTAACACTTCGACTGAAAACATCTGCAAATATAGTGAGCTTCTCGAAGTCGCTAATAGCTCAACCCACGAAGTACGAATTGACGAGGATGTTTTCGCGCATTGTGGATTCGCGCACAACGTGGGGTTAGAGATAGGCCCGTCGCCTCTCACCGCCAAACCGAACGACTGCTGCCAAATAAGATAAACCCGTGGATGGTGGGGGCTGAGTGGCCAACAACCGAGATCTGGCAGACAACGATCCCGGAAAGATGAGATGTCATATATGCTGTAGTGTTGTAAGATAATATCCAAAGTTCCAGAAGAACGTTCATTGTTTGTTTCGCTGCACTCATATATCTGAAAGCGATAGTGCGGGGGGTGCGTATAAATACCCTAGAATTTTAATAATACTTCCATCATGGGTATTTGCCGGGACTCTGTACATCACCTCTAAACGGAGACGGAGGAATTTTCCACACTGTCCAGAGTAGACATAGACAGGAATGAAGGCCCATTGTAACAAACGGTTGGACAATTCCTACGACAACCGTCGGCGGCCTAAATACCTGCATGCCTTCGGAATAGGCGATAGGTCTTTCTAGGGGAATGGGGCAGTTAT"/>
                    <sequence id="seq_t891" taxon="t89" totalcount="4" value="GTTTTTGCCCCGATTTAGCCAATTCTTTGTTGAACGGAAAAACCAGCACCCGGGTGGACTGGTGGGTTGCCCTCCCCTAGTGCATTAAGGTTAAGACTGATCGCCAGGACAGGGTAAACAGGGTGATTGGACCGGTGGAAGTAAGAGGTACGGAATAACGGCCTGGCAGTACGCCAGGTGTCGGGTGGAATCTTCGACTAGCAACGAGATTCGACTCAAACGGGACCCTAACTGCCAAGGGATATGCTACCGGCTTTTATCATAATTTCCTGGTGATAATCGAGTGCGACTTCAATCAATTGCCTCATCCATCAAGGATCTTGACTGGGCCCGTCAACGGCCCCGCGGACATTTTAGCCTCAGGGTTCGAGCGAGCCCTTACGGGACGCCGGTCGGTGCTCCCTCTAGTGAAAAACTTAATACTTTCTCGGATTAGGAAGCACGGGTTGAACGATGGAGTCACCGGGCCCCGGAATTGTATTGACGAAGATCGTCTGGCGACGGGTTGTCTATGCCATGTGCGGCTTGCATAATAATGTTCTACCAAGACCCCCCCTTTACTCCCGGATAGTAGTGTGTAAAACATCGTCTATATAGCTGCTAAGATAAGTAAACGGACTTTCTGAGGTGGGGAGCTCTGAGAAAGTTGCATCTCGCGAAGACCAGCGCCTGCCTCCTGTAGAGGTTGTGGTTATCAGGGCTCCGTGCCGAGGCCATTTGACTCTGTCGTGTTTCTTTCCGACGTCCCGATTATGTGGGGTTCCCCTGGCGGCGAGAATGAAATGGGGCTTCGGGGTATCTGGAAGACGACCTAACGGAGCGGGTACACGTGATAATTCGCTTGTACGAGTGCAGGTAGATCCCTTTTTGTGCGTATGTCGGCAGGCGACTTTGGCTTGGGGAAGTGGTGAAGCTGCGGCCATTCTTATGGCGCTTGTCACGTTAGTGCACTGGATTAATGGTATTTAGCCTGCGAGAGGCTACGTGTTAGAGGGAGTAA"/>
                    <sequence id="seq_t910" taxon="t9" totalcount="4" value="ACTCTGCTACGTCCATAGCTCCATACGTAGGTGGCAGGTCGGGGATATTAGGCTACAAGAATTCAAGCCAGTGCCGTGATAAAGGAAAGCATTGCAAATGTTTGATAACCCCCTCAGGTTCGGTAATCGAGTTCTTCCGCTCTAAGCTTATTCTCTGCTCAGGGCCCTCACCATCTACCACTTATCCGCAGGCTCTAGTGTGAAGAAGCCAAGTTCCCCTACGACATAACTTCCCGGCGAAGAAAGTCGAAGAATGATCACCCGACAAATTGGATTAGCAGTGGGAGATGTCCCGGAGCTCACCTAGATTTTCTCCATGATAAGAAGTATTTAACTAAGAGAAGGCCTAGGGCCGACCGCGGTGAGGAGTAACATCGGTGCTATCGGTAATCTGGGAAGCCTTTGCACGTCGAATCTGGGCTCTAGTTGGTACCCCCGGTTCTTGAAACGTGGGGCTTCCCCGGCTAGAATACCATGTGCGGGTTTCACATTTGCGCGGCGGCTCAATAAGGCCCTTCTCGCTATACATTTCTTGAAACTTCGACAACCCGTGGAAGGACCGCTAACGGTTTTCAGAAGGCACTATCTAGAATAAGTGGCTCGCTGACGCTATGTACATATTATGCCGCTCCGTGCAAGTAAGAGCACATAAAGAGATACAAACTGCGTTGGCTGGGGCCCGTTGGGCCTGGTTGGCCCGTAATGGCCGCCAATGGGTGACGCGACTCCGATTGCTCATGCGTTCGCCCGGCCAATGTCGCGAGTATGTCCATTAAGGCTCCCACAAGTATTCTTGGGCGGGCCGCATAGAATGCGTTGAATCAAGCTAGGGGCAGGGAGTACATTGGCGTTGTGCATGACGCATTCTGCCCGCTGAGGTGTAAAGCTTGTAAGGCCCGGGACGGGGCAAATCAATCATTATAGCAAAGCATCAGGTATCGATCGGGTAGCTGCTGAGTTGGGTACTCGGGAAATGCTCAAGTCACCAGTCGTGTTCATA"/>
                    <sequence id="seq_t901" taxon="t90" totalcount="4" value="TTACCTTTATATCCTATAGTGTGCACCAACTATCCTGCGGTACCTGGCGTGAATCTTGAATAGCTTAGATACTAGAGGGAGGTGTCTCACTGCAAGCGCTGTTCATATTACGTCAAGTCAACATGGGGAGGTGATAACTTGAAGCTTATACACATTTTCACTATTAAGCATTCTGCACTACCAAAAAGATCCCAATATCCCTATACTCGATTTGCAAGAGTATAGAATCCTTTCTGCAACTCTGGTGCTCGTAAAACGTGGTACCGTTTCTACTGATGTGGTCTAACGGTTACTAACTGCAGATTGAGCAGTGTCGAATTAGCATTGGATTCCGTGGATGGAGAGTAGATGCTGGGAATGCTCCCGTTAGTAGAGTGTATATCCCATACCATGCTTCTTCGGCACGACTAGTCCATTCAAACTAGCTTACGAGGCTGGCCTCAGAACGGTAACAGCTGGCCCGGATCGGATAGTATCCGGCCACCACATTGCCGTGGCTTCACAGCATTCAGTCATTTATTTCAGCTACTCGACTGACTATACGTTCATGCTTGGCAGCAGTTATTACCGCAGTCTCCCAGACTAGTAATGTAGCTGTTTAGGGACTTATCGACACCAGCCGAAGGCCAGCGGCCGAGCTGATCCCGCGTGCAGTATCCATACGGTTAAGATAAAAGACGCTCGTTGGCGCGCTTAACATGTTACCGTGAATTCTGATTGAGAGTAAGCAATGACACCTTTAAACCCACGGAGAGACCTTTAAAGCATCTCCACGCGTAAGGATCCGAGCCAGGAAACAGTGACCCTTGTGGGCGCATCGCTAGGTGTGCAGACCAATTGCACATTCTTCAATAGACCGCTTGAAAGGCCCCTGCAAAACAGCCCCACCGTCTTGGATTGTGCCGAGGATGCCTACCCCCCGCGAGCTGTGTCACTATCGTTATCTATTTGATCAAAAAATTCACATAGTTCCTCAAGGTGAAATTCTGCATCCCGCACT"/>
                    <sequence id="seq_t911" taxon="t91" totalcount="4" value="ATTGACGGTTGATAATTCGTTTTCCGTGTAGGCGGCGGCACGGGATGCCGCCGGTAGAGAAAATGTCGCGGCTAGACCATGATTCCCTGACCCATACTCACGACACATCCTGCTCATTTAAGTAGGCTCCCTAAGCTAGTGACATACCGTGGCTCCTTTAATGACCACAAATCTATCCCCAGATACCCGCAATTGTTGTCCTCGCCGGTCGATTCGTCAGACAACCGCCATCCCGGGCTAACGTTTAGTCACGTGGGCTACCCGTAATTTAACTGGCGGTCCAACGGGAGTGCAAACCAACCGATTTCAGTTTTGGTCCTTTCGTGGTTATGAGTGAGGAGAATAACTTGACAAGCGCTGTAGGTGCACACGAGAGAAACACGCCGTGGTGATCGGTGCTACAACGGATAAGTAACATCTTCCTTGTTTGGATTGTGGGACTTATGGTGCTTACGACAGGCGTCTAGCGTGATTCACACATATGCGGGGTGCTTCACAATGAGATTTATGCCAGTTAACACACAGGGTCGCGACCTAGCTCTCCTTGGAAGCCTCATGACCGCCTGACCAGTAGAAGCAATGTGCATTTCTGGTTTGACGGAAACCCCCCGGAAAAGATAGGGTCTCAAGCAGCTTGGTATGTGAACGCTTAAAAGCTATGAAACCAGTATCAGATCTTGGCATGGTTATAACAATTGTGTGCCCCTGAGTATGGACGTGGGGGAGGAGGCTTGTGGTGGATCAGCGAGTCTGTAACATCTAGTGTTAAAACGTTTGTACGTAACACTTATTGCCTGAAATACATACGCTAACTCGTATGCTACACGGCTAGCCCCGTGAGGTCGCCGAATGTCACTGGCGTGCTCCCCGTCCAATTGGACGCCACTGCTTTCTTGGCTTTGCTAAATCACCTCGTCCCCCACCGGGAACGTGGTGGTCTGTACATGCAATACGCCGTAAGGGGATATGTAAATGCCGGTGCCACTCGCACCCCTGAGGG"/>
                    <sequence id="seq_t921" taxon="t92" totalcount="4" value="CGAACGATAAGTAGAAACAACGATGAGCTTCCGTCTTTTTCTCATCCCCAGACCCCAAAGATAGTGCGTAGTGGGGACGCTGCGAGATGCCGGTCTTACTGGAAGCAAATAAAGTATAGGAATTCTGGGACAGACCGACGTAAAGCCGAGTGAAACAAAAGCACGAACCTGTTCCAGGCTCCAGACGAACCATTTGGTGTGAGATTATTCATTAGACTTCCGGTCCCTGGAGAGAGGCTGAGAGACTCACGAACTCGCCGATCTATGTCTAGACGTACAACGGGCAGAACGAGATAAGCCCTCCCGCCCGCGTCACCAGATCAAACAGCCCAATCTGTAGCAATTTATAAGTTTAGGCTTTGTGTGTCTCGCCATGTTCTCACAAACCATTATGTCACCAGTGTGCGTGATTGCAATCAAAGCCCCTCTGCGCCACGCCCTTCAAAGTCGACTGTGATCGTTAGTAAGATCTCGTGGGCAGTCATTGGACCACGTCGTTCAGAAACGCAGTGTCGAGCCACAAACCGAAGCCGGTGATATACCCGTGGGGTGTAGCCATGACTGTAACGAGATCTCGTCCCCGCCGTTACAGATAACACTGAGCCAATTTAGGTAAGCAAAGCAGGAATACCATTTGCTCAGAGGTTAGTTGCAAACGGGTTGGACCTTATGCTAAGACAGCAATGGCTAAATAGTCGCAGCTTACTCTGATTCGATCCGTACAAAACACGCGTAAACTGCCGTCTCAGGGTCAACTTGAGTCAAACTTTATATTGCTTTAAAGATGCGGACTTCTGCCAAAAGGACGATTCAGAAAGATCCGCTGGCTTCGAGCAGACTAGCACTACGTCGGGCGACGGAGCGGCTACCCGCGATCCTTACATCCCATCACAGTCGCTTCGGGCTCGCGGTGTCGGCAACAGCTTAGACCGACCTGTATAGCCTACCAACCGTAAAACCGCAGAATAGACCGGATTAAGGCCAGGTCCGATCCTTGCCA"/>
                    <sequence id="seq_t931" taxon="t93" totalcount="4" value="TTCATCGGGCCGTTTACCCTGACTGAAGCCTTGGTAAGTATTCGGAGCGTTAGTGTACTCAGCTAAAGCGGCGGGGAAATCCTAGAGAGAGATCATCCTGCACAGTTTTCCTGGAACCCCCACACATTTTCGCTCAGTGAGGACAAACGGGTCCGAGACCGGCAGGTTCGCTTGCTATGAGCAGGCGAGCGCAGAGGCCACATTGTCCGAATTTCCACACTTGCCTCGGTACCTCTGCCCGGTTTTGACGTTAGACTATGTCGAAGATATGTATGCTAGGGACTGCTTCACTCTGCCTATCACGTGTGGATGCCGAAACGGCGGTCGTGGTCTTTTCTACCTCCATGGGTGTCAGGCGCTCGGGTAATCCAAGATAGTCCACCACGAGGTTTACTCGATTATCGGCGGCTCTCCGTCGTGTAACATTACCCCCGATAGGACTCTGCATGTATTACTGCGACAGGTTTACCGACACCAATCCTTATTTCATGCACTATAAGTCTTTGGTCATTTCCATAGCGGTGCCTAACCTAGAAGAAGCTTCAGAAATTAACTAACACAATAATGAGGTACGTTCAGCGTGGAAGTGCCATTTGCGTATATTCTAAAAGAAAGGTGTCAGCGGCATCTACTCCCGCACGTTTGCATGGAGAGTTCCGGCTTACAAGGTTGGTCGACAGCAGATGCTTCGACAGGCGATAACCTGCGATACTCGCTATACTTGAAACTGAGCGCTCAGAGTAGACCTCGTAACCACTACAGGTACGATACTATACTTTCAGGACTCCGTTAGTCCCGACTTAGGGCACTGTATTGGCTCTCCAGAAACGCGCATGTCATACGTTACTGAGGACTGCCTTGCGTCACTACTCATTTCGTCACTGAACCTTCTACCACGGATCTTAACTAAGTCCACACAGCGACATAGTAGAATATGAATCCTCCTGGAGGGAGGAGAAAGGTATCTGCTGTGAAGGCGCGAACGTTCTTACAGTAGTAT"/>
                    <sequence id="seq_t941" taxon="t94" totalcount="4" value="TTCGCCGTTGCTCCCAATAGGAGGTGTTATATCTCTATGATATTAAATATATGTAAGCTATATGTACATTAGGACGATCCGTAGGGGCCCGGCTACCAGTGAGCAAGGCTGATAGTTGGACCTCGAGTTGTATCGTTCCAATGTCTACAAGTTTCGTACGTACCATGACGCTTTGACGAGAAGTGAGGAATGGCATACCTTGGAGAGACTCAATTCCGCGAGGGTTCCTCAGCCCGTCTTCGCTCATGCGGGTGCTACTGGTTACGCCTTGCCCTGTAAGGAGAAGATCTAGGCCATAACATCATTCCACAGCGACTACTTGCCCCCCCTTTATCTATTAAGAAGCGGTAATGGCTAATGTTATGGCAGGGCAGATGGTAAGAATAGTCAAGAAGTTTTTGTGGTAATACGTCGCAAAAGTACACGATGGTGCGTGAGAGACCCAGCATGAAGAGTGTGTCATTAAGCGGTCTGGACGGGATGGTCGTGACATTGCCCCGCCGTGGTGCAAAGTATGCTATGGGGCTGTTGATACCCTCTTTATCTTAGGGGCAGCTCCGTTCCTCACAAATTTAAATCAGATAAATAGTCGACGCGCGATTAAAGAGGTGAAAAGTAAACTGAGTATACTCCACGAAGTTGCTCATTTATATCGTCACGTCACGATTTGGGCGAAGAGCTGGACTGTAACACGCAGCCAGCTGACCCGGGTAGAGGCTGGGTGTGCAGAGCGCAGAATACAGCTGCCCATCCTCCTAGCGGATCGTGTTCAACATCCCTGGAGCTGACACACAGTGGCATTATGACCTTGGCTTATAGTTGTGAGTCCTTGCATTCCCTATGTGATCCTAGCTAGCCTGTTGGCCAGCGCCTCTGCGAGATTGGAAAGTCGGTATCTCTCTCCGGCCTACAAGATTCGAGGGAAGAACACGTTGCACACCTAAGCTGTGAGCATACGAACGGGCCTGGGGGCTCCTATCTGCGTACTGAACAACTTGTG"/>
                    <sequence id="seq_t951" taxon="t95" totalcount="4" value="GAGGGCGGGCGCGGTTTTATGGTGCAAACCGCAGGATCATATTGGGCACGACCGTTGAGTAATCCCTCCATCTTCCCTTGTCTATTCCGCGTTGTTTGCGCCGTGCATTTGATCTGCGTTTTCAAACGTACATCCTATTCTAAGTTGTGGCACGCTTGCAACTGCTATAAACGACATAACCCCTAGGCATATTGGAAAACAGCGCTCCAGTTAATTTAGAGTTATCCCCCTCCTTTTAAGCGCACGTGTCATTGGACGACCCGTGTACTGCAATCGTATCGGGCGCGGAGGGGTTGTGCGAGCACGTTAATGCCGTTCCTCCTTAGCGGTATGGCCATTTATGGCTCGCAGCACGACCGTTAAGCGATCATTAGAGTCGGTTCCCTATATATAGTATATGTTAATTGCAGGTTGACCCGTTCGTCTCTTACCGCTTGTGGCATGAGAGGCAGCTAGCAATCGTCGTTGAGCAGGCGAGCATTTGTGCGGCTAAACGGCATCGCATAATCAATGCTTACGTGGTGAGCGTCCCGGCTCCCCTCTTTGAAGGCTGAGAGGGCTTTCTCAGGAGGACATGGCAACGGTTCCTTTGGGCAATCTGAGATGGAATACCAGCAATGAGGGCTGTACCAGGCATGTAAGTATATAAGATTTTTCCCACCGTGAGTAACCGGGCCAACTAACCTGAGTGTGGATCAAGTTGCCCGAATCAACCACCGGCGCACACAATGTCATGGTCACTGCACAGCCATTGGACAATGGGGCACCACGAAGTGCCCGTGGCTGTCTAATAAGTAAGGTTAGCACAATCTGATATTAGTGTTCCGCCGCAAGCCTACCACGTCACTCAGACCTAGACGCCCCTAAATAATGAGTTCCGGCCTCGCCATAGTAGGCTGTAGCTATATGGTCTACTACACGAAAATGCCCAAGCGCAATCTACAATCACCCTTAAAATAGCCTACGTGCCGCACAACAGCGTGTAGGTCCCAGAGTAGAA"/>
                    <sequence id="seq_t961" taxon="t96" totalcount="4" value="AGGCCAGACAACACCAACGGGGGGGGGTTTGCATAGGTTAGTACTTAAGTAGTCCACGAGGAGAGTTAGGGGAGGCCGTGGTTTCACCAGCCATAGTAAGAACCAACCTTGGTGTACCTGCTGCACGCACTAAAACGTGCTACTGCCTTGTATAAATGCAACCCCGTCCTACCTACTCGGGGGTCTCACTGAGACACACTCCTTGCCTTCTTCCATGGAAGGTTGTAGCAGCCGCCAAGACGGAATTTCAACGATCCTGGCCTACAGGTTTTAGTTCACACGGACAATATTCCTTATTGTATCCGGACTGACTATTGGCATCACGACAACCAATCTGGCAACTTAGGATCACTCAACAATGATTGTTACGACGTCATGGGAAATGACAGAATTAACCCAGGAACTAGACACAGATAGGGTACCAAAACAGGTGTCCGGTCTTTGTATTGCTCTGGTAGATAGCTAACCTCGGCAGCAAATCGGGAACGGTCGAATCGCCTGGAACTGTATTGCCCTTGACTTTGGTTTACAGAGGGAGATGCACAAACCGAATGTCGGTAGAGATTATTACTTATATTCTGCTTCTTGTCGAATCACACATCAAATCCATCAAAACGTGAGTGTTGTAGACACGCACTACTGGGCTGTTTTCTCCTCGCTAATCTGCCCATCACACTGAAACCTTGAATAGATTTCAACACTCCTCTGATTCGCAGTTGAGCATGTTCTTGCATATCTTGCTCGCCCTGACACGTTCTGCCTAGCAACGCTTCAAGGACTTTCGAGGCCGAGAGTGACGGAAAGATTAACAACCCCTTGCGGTAGATTTCCCGACTAACTGACATTTGCTTCTAACAGCAGGACTGGTGCCGTAAAGTATAAATGGGAACGAGTTTCTTGTGGAGTATGCGAACGTCCAGGTCTGAGGACGCGGTCCCCACCGAAGCAAATGGTGACGCTATACGGTCGCGTCAGTGTCGTGCGGCCGCAGCACAAACAT"/>
                    <sequence id="seq_t971" taxon="t97" totalcount="4" value="TGTGTTAACTGACGTAGGAGTTTAGCCAAGGTACTATGCGGCCTCAGTCCTCTACGAAGGTGCGAGACGAGACAGTGTGGTTCGACTATCTACGACCAATGAGGGAGACAACGAAAGCAGTGTCGAATAGCGTATCGAGGCTGTAATGGTTGACCCAAGCTATCCATGTCATGGCAGCTCATTGCCGCGGGGTGTCCTTCCATTGTGAATACCGGCGGGGTAGGGTTTACACTGAAGAGCCGTCTGAGACAGTTTTGTATTCCGGGCAAACGCCGCGTGGAGGTTTCGAGCGTCCCATCGGTCTATAGATTACAAAAAGATCGGTGGAACCCTCGACGATCAGTCTAATGCCCTAAGCATACCGGGAGCTATATCTTCATACGATAGTAGCTATGCTCCAAGCGTTGCCTACCCGTGTCCCAATTTCGTGTACTGCAACTTTCAAACCGCCCTAACGAGAGAACGACCACAGTCAGGAAGCCCATTAGTCGCCATGCTGTTCAATGGCAGGCCAACACCTTTAGTGTTGGTTATGCAGTAAGCACAGCTAACTGCTTCCCACTGCTATGCGCAACGAAACGCACGTGGCGTTGGGGCTTTCGGCGGTGATTTAAGAGACCGTGTCAGAAAGCGCACTTTATGGCTTAGCAACGACCCAGGGATTGGGTGAAACCGTGAAACAAACGGCTTGACTTCGCGGAATAGACGGGGAGTAGTTGTCCATCTACACCCTTGCTCGAAACGCGCAATGGAAATTTGCAGCAGCCATCGGGCTGGCGCTATAATTTCCCTAGGTTGTTGCCCCCGTCTACGCATGCTCTCTTCTATTCACTAGGGCACCAATGCGCCGTAAACCAGAGATATTGGTTGTAATTGGCTGTACACCCACTTCGCGCCCGTAACACACGGCTCGCGACCCCGAAGGAGAGCTTGTTTGGGCGGGCACTCTAGTCAGCGAGTGCTACATGGAGCATGGTTGGAGACTAGTGGGCCCTGCTTA"/>
                    <sequence id="seq_t981" taxon="t98" totalcount="4" value="CTTATGAGCCTACCTTGGATCGCAGCTTTTGATAGGTCGCCCCGACTCCCAATTTATGTTTGCATTCGCGGGGCAGCTGATAGGTAGAGCTTGTACAAGGCGCCGAGCTGATCGTGAAAATCCCACACTCATGGAACTTTCTTTGAATACTACTTTCGGGCTTTATTACCGTCGTTCGCAATACGTTGGATACTAACCAGTAAACCGATTCCGCCTCCATTCCAACGCCGGCCACCTTAGCTCAGGTTCTACTAACTGACCCATAGAGGTCATACGGAACAAGCTTGCTCAGAATTTGGTCTGCCGGTGTGAAAGCAGTTCAAGCAAAGCATATACTCTACCGTTGCACAGGTGTTCGTTACTAATTGACCCCGGTAGAGTGGAGGATTCTGCTTTAGCACGAACGTCAGACGCCTCGGGGTCTCTAGCCTCCGCGCACCCGTGAGCATCCTGGGGGACGTTACGACGACTCGTTGCTCCTACGTTTTCGCCTAGACTGCTCGTACGTGTGCCCTTTTTGGGAATGGTGACGTGGTTCCGGTATGACCTCCACTAACTCAGGCCGGAACGTCTAGCATCCCGCAGAGTACTTCTATCAAGCGGCTGTGGACCTCTTGTAGGTTGCGTTCTTCCATATGATGCCAACCACCATTGAGCCGACCACTATACCTGAATACGCTTCACCTCAACTACCCCCGCCATCCAGTGCTCCCATCTACCCCCGTGCTCCGAACGAGGAGTTATAATCCACTAGGGGGAAACATTTGCGAGTTTCGAGTCATTGCCAAGGTCGAATTCTCCTTCCTAGTGTGTCATGGGTGAGCGAGCCACTCAAATGACTGCTTGTCTGCTGTCTGCATGCCGGCTATTCTCACTCACGTCATCGATGGCAGTCGTCGCCAATTTTTCTCGGCTAGTGTCATGGTCTCGCCACTCCTGTCATACCAGAGGACCGAACCGTTTACCCGACGATCTACTAGACTCATCATTAGGCGCCGTA"/>
                    <sequence id="seq_t991" taxon="t99" totalcount="4" value="TCGAGCCTAATATGCACTATACCACATATCGAATCGATCGCGTGTCATTCTGTGAGATGAGGTCGCTAACCAGGTGTGTGGACGTTAAGGGAACCGGAAGTTTCCATGAACAACGTGGTCCACACGTTTTTCGTCTAAAATTCACTGAAGTCTCCACAGATTTTGCATTAGGTGTTCAACGGGTATTGTCTTGATTGGCTGGTCAAGGGCCAACGCGCTTGCACATGTACTGGATGAAGTGAACGAATGACTAACTGTGGCCCTCCGCTACCCGGTAATGTAAAGAATGCCTGTACCTACTACGTTTCTGGGTCACGCAACACCTGGACCGTTAGCATTCCTCGGGGGTCAATGCTTGCCAGAATCCTACTACTCAGGAATACAGCTGGTGCTAAATTGAGAAGCCATTCGTAATCGTTCTCACACATACTCTTCCAAGTGCGCCTGCGAGGAGTAATGTTGCGGGTTGGTTATTCAGTTTACGTCACATAGTACGTAGCCACAACCGATATAGCCGAGTGCACGCGTCGATCATGGCAATGCAAACTCTAGTCTTAACAATCCTCGTCTCATAACGGACCTCGTGTAATTATATTGGCTGTAATTAATCGACGGTTCGGAAGTTCTCTCCAAGACTTCGATCCCTTTTTGTAATCAGTTGCTGTTAGACCACGCAATCTGAGAATCCCAACGGGTCGGCATTAGGGACGATTAGCCCCCAGGTGTCCGCGAGCCAGCCGGTTAGGCAGGAGTACGATTTAGGTCGATGGCCTACGTGCACAGTAGTCCATAGGTTAGCCCGTTCCATGGCTGACCGCCAAATCTTACGTAAGCCCCGTGTTAAGACTCACCCTGAGAACGAGCAAGGTCATAAACAGGACATAGGAGTTTTCACTCCTGTGCAGGAGCCCCCGGCTTTGCAGGTAACGGAACCTCTTGTCTCAAATAATTAGGGTATTGGGGCCTGACACTGTGGCTCTTAGACCGAGGGCGTGATAGC"/>
                </data>


    


    


    
<map name="Uniform" >beast.math.distributions.Uniform</map>
<map name="Exponential" >beast.math.distributions.Exponential</map>
<map name="LogNormal" >beast.math.distributions.LogNormalDistributionModel</map>
<map name="Normal" >beast.math.distributions.Normal</map>
<map name="Beta" >beast.math.distributions.Beta</map>
<map name="Gamma" >beast.math.distributions.Gamma</map>
<map name="LaplaceDistribution" >beast.math.distributions.LaplaceDistribution</map>
<map name="prior" >beast.math.distributions.Prior</map>
<map name="InverseGamma" >beast.math.distributions.InverseGamma</map>
<map name="OneOnX" >beast.math.distributions.OneOnX</map>


<run id="mcmc" spec="MCMC" chainLength="20000000">
    <state id="state" storeEvery="5000">
        <tree id="Tree.t:1000traits" name="stateNode">
            <taxonset id="TaxonSet.1000traits" spec="TaxonSet">
                <alignment idref="1000traits"/>
            </taxonset>
        </tree>
        <parameter id="birthRate.t:1000traits" name="stateNode">1.0</parameter>
    </state>

    <init id="RandomTree.t:1000traits" spec="beast.evolution.tree.RandomTree" estimate="false" initial="@Tree.t:1000traits" taxa="@1000traits">
        <populationModel id="ConstantPopulation0.t:1000traits" spec="ConstantPopulation">
            <parameter id="randomPopSize.t:1000traits" name="popSize">1.0</parameter>
        </populationModel>
    </init>

    <distribution id="posterior" spec="util.CompoundDistribution">
        <distribution id="prior" spec="util.CompoundDistribution">
            <distribution id="YuleModel.t:1000traits" spec="beast.evolution.speciation.YuleModel" birthDiffRate="@birthRate.t:1000traits" tree="@Tree.t:1000traits"/>
            <prior id="YuleBirthRatePrior.t:1000traits" name="distribution" x="@birthRate.t:1000traits">
                <Uniform id="Uniform.1" name="distr" upper="Infinity"/>
            </prior>
        </distribution>
        <distribution id="likelihood" spec="util.CompoundDistribution" useThreads="true">
            <distribution id="treeLikelihood.1000traits" spec="ThreadedTreeLikelihood" data="@1000traits" tree="@Tree.t:1000traits">
                <siteModel id="SiteModel.s:1000traits" spec="SiteModel">
                    <parameter id="mutationRate.s:1000traits" estimate="false" name="mutationRate">1.0</parameter>
                    <parameter id="gammaShape.s:1000traits" estimate="false" name="shape">1.0</parameter>
                    <parameter id="proportionInvariant.s:1000traits" estimate="false" lower="0.0" name="proportionInvariant" upper="1.0">0.0</parameter>
                    <substModel id="JC69.s:1000traits" spec="JukesCantor"/>
                </siteModel>
                <branchRateModel id="StrictClock.c:1000traits" spec="beast.evolution.branchratemodel.StrictClockModel">
                    <parameter id="clockRate.c:1000traits" estimate="false" name="clock.rate">0.03</parameter>
                </branchRateModel>
            </distribution>
        </distribution>
        <distribution id="fossilCalibrations" spec="util.CompoundDistribution"/>
    </distribution>

    <operator id="YuleBirthRateScaler.t:1000traits" spec="ScaleOperator" parameter="@birthRate.t:1000traits" scaleFactor="0.75" weight="3.0"/>

    <operator id="YuleModelTreeScaler.t:1000traits" spec="ScaleOperator" scaleFactor="0.5" tree="@Tree.t:1000traits" weight="3.0"/>

    <operator id="YuleModelTreeRootScaler.t:1000traits" spec="ScaleOperator" rootOnly="true" scaleFactor="0.5" tree="@Tree.t:1000traits" weight="3.0"/>

    <operator id="YuleModelUniformOperator.t:1000traits" spec="Uniform" tree="@Tree.t:1000traits" weight="30.0"/>

    <operator id="YuleModelSubtreeSlide.t:1000traits" spec="SubtreeSlide" tree="@Tree.t:1000traits" weight="15.0"/>

    <operator id="YuleModelNarrow.t:1000traits" spec="Exchange" tree="@Tree.t:1000traits" weight="15.0"/>

    <operator id="YuleModelWide.t:1000traits" spec="Exchange" isNarrow="false" tree="@Tree.t:1000traits" weight="3.0"/>

    <operator id="YuleModelWilsonBalding.t:1000traits" spec="WilsonBalding" tree="@Tree.t:1000traits" weight="3.0"/>

    <logger id="tracelog" fileName="1000traits.log" logEvery="1000" model="@posterior" sanitiseHeaders="true" sort="smart">
        <log idref="posterior"/>
        <log idref="likelihood"/>
        <log idref="prior"/>
        <log idref="treeLikelihood.1000traits"/>
        <log id="TreeHeight.t:1000traits" spec="beast.evolution.tree.TreeHeightLogger" tree="@Tree.t:1000traits"/>
        <log idref="YuleModel.t:1000traits"/>
        <log idref="birthRate.t:1000traits"/>
    </logger>

    <logger id="screenlog" logEvery="1000">
        <log idref="posterior"/>
        <log idref="likelihood"/>
        <log idref="prior"/>
    </logger>

    <logger id="treelog.t:1000traits" fileName="$(tree).trees" logEvery="1000" mode="tree">
        <log id="TreeWithMetaDataLogger.t:1000traits" spec="beast.evolution.tree.TreeWithMetaDataLogger" tree="@Tree.t:1000traits"/>
    </logger>

</run>

</beast>
