# Supplementary material for: Survival and selection biases in early animal evolution and a source of systematic overestimation in molecular clocks
Source: Interface Focus. 2020 Jun 12;10(4):20190110. doi: 10.1098/rsfs.2019.0110 (PMC7333906; doi:10.1098/rsfs.2019.0110)
Supplement: Data and analysis code [file rsfs20190110supp1.zip › BuddMann_IF_SI/VaryingDataSize/XMLFILES/10x_10000.xml]

<?xml version="1.0" encoding="UTF-8" standalone="no"?><beast beautitemplate='Standard' beautistatus='' namespace="beast.core:beast.evolution.alignment:beast.evolution.tree.coalescent:beast.core.util:beast.evolution.nuc:beast.evolution.operators:beast.evolution.sitemodel:beast.evolution.substitutionmodel:beast.evolution.likelihood" required="BEAST v2.5.2" version="2.5">


    <data id="10000traits" name="alignment">
                    <sequence id="seq_t1102" taxon="t1" totalcount="4" value="GATGGGAGCCAGTTCTCTCCGACATAGAGGAGCGACAAGAAATGAGGCAGGCTGCGTCGCCGACAGGTACACTAGCCGTTCCTTAATCTCACCAAAATTCTTATCAAACGGTGCGTACAGTCTCCGCAGTTGTAAAAGATCGGTTCCCTGCTATACTGTCCAGAACGCCTCAATCGGGAGTTTATCCGAATACAGTAACTGATACGGTACACTTCATATTCTTAGCTGCCGTCAGGGGCGCCCGGCGCCATCTCATTGCATTAGTAAGAGCAGCTCTCAATCCGGTGTGCTCCGTACCGTCAGAGTAGGAGGGGCATTCCTGAGTGCTTTACCCCGTAAGCGGGGTCCATTTGCTTGCCAAAACGTATAGATGGTGTTCGCCAGGGGGCAAGACGTGGGCCGCCTGTCGGTAGGAATGACATGGCTGTCGCCCTTGCCGGAATACGTTAACGACCTGAGGATAGGTTGCGCGCTTTTCTTCTTCAACACTATATTAGGCTATAACTTCTACATTGGTAGTAAATGTAACCATCATAAGCATTGAACGCCACGACATCGGTTTCGTAGCTACCCGAAAAACTGCAAAGCTTAGAAGCCAAAAGGCTTTACAAGAAATTTCTTTGCGCTCGCGTAAGCCGACAACGAGTGTAAGAAAGGCGGGAAGAGTGACCCATGATGGGTGTCCACACACACGCTGTAAAGCACAAAATCTAGTAGCACAATGGTGAAGTACTCGAAAGAGCCCGTCGTATCATAATCCTGGGACTACGCTTACAGATGAAGTGCAATTTTGATCGCTTCGTTTCTGGAGCAGAATCGAGTCTGAGAGGTTCATTGGAGAATGTGGCATTTAAGCTTGGTCGAATAAGTCTTCCTAGACTTTTACACCGTACGGCAATTGGACCGAAGTCGTTAAACTTGACTACACGTGTTTTCCACGAATCGCGGGTATTGCGCCATGGTGCAACAATCTGCTTCCATTAGAGTTTGAGGGCCTTGGTCGTAGTGAATCTTCGTCATACTACTAAAGCCATTCGTACGAATTGGACTTTATTGGGCTAACTCTAGGGAATCCGGCAGATCAGTCTTAGAAATGTGGTCTGGGGAGATAACCACTGGCCCCACAGGAAGTGTCCTAGTAGTGACATGTACCTGGGAGCACGCATGAGCGTCCAAGTGGGCTTAGAACTAAAAAGTCCAACTAGATCACCTCTAATCCGGTCGACCTTTCGAGTGGGCGAAAACACGCCTTTACGTACACTACAGTAGGATCTACCAAAAAGCTGGCTCCCGCCTGCCTTTTAGGGGACTGGATGGGCATCTGGACAGAGAAGAGGCAGAATAATTACATTAACAAACAACTTAAGGAGCGACAGACTCCAGCTCAAGGCGTGGCAATCCATTCTTAAGTATCCAGCATCTACAGAGTGACGTAGTCGTAAAAGTAGGTCCACTGTAATAATTGGCCTTCACACGACATATACCCTTTAGCCCGACAGACAATCTGGTATGAAGCCTTCTGGCCTTAACTGCCGATGTTAGAGGGTTTAGACGAGCTAGGCGGAGGCGGGGGACGAAGTGGTTCATTTCGACTGTCAGTACTAGAGCACCATATTGGCGACGCATACTTGGGCACCGATAAGCTTCTTGGCTGCTCTGAACACTTGATAGTGGCGTGAGGTTTTACCAGCCTCCATACACCAACTTACGTCATAACTGGTATTGGAACGCTGTACCACCAACGAGGCAGCCAGAACCGACTACATTGTCTAGTTCAAGCTGGCGAGACATCAAGGTTGCAGACCATCTAAGTACCATATTCCAGGACCCAATCCAGCGCTCGAAACTTCAGCATTGTCTAAAGAACGCGTCGGCACGCCTCTGGTTTATCCACACCGTGAAGCTACGTTAGTTACCCTTTCTCTGCGATATAGAAATCCGCAATTATCTCGAGATAATCTCGACTGTAGCTCGCGGGGGCCAAATCGCTCACTCTGCTTCCGTTAAGTAATGTGCAAGAGTTGGAGACCCGTTTAGAAAACAACTTACCTGTCATGGTCTTTGACGTCAAGTCGGCAGCGTTAAAGTGCCCTCGATCTCAGTAACGAAGAGATTGCACGCCGACGTTATGCTGATCGCCGATTCGCGGATACTGAGGTTGTCTCGGCAGGTTTGGAAAACAACCTCGATCGAACAAGACTTTTTTCGATGTAAGCACCTGGGATGACTCCAAGGATGGACACGACGTCCCGGCCTCTTTGCGCAGCCCCGCTCGGCTGCCGCAGCGGAAGGCTGTTAGGCATATCTTTCATTCTCGAGCTTCCGAACAGTTTAAGACGTGACTCACAAGACTAAGCCGATGATAGAAAGCGCAGACGAGACTCGAAAGGTTGAATCAGGAAATACCGCCCCTGTTTTTTACTGTACTCGTGCCAGTGTGGGTGACGGACTGTTACGGATAGTGTCCACACGGACTCTGTCCGAGTCGAAAAAATGCGCCCTGAGCCTCACACTCTCGACTATGCATATAATTTTTCATTGAGAGGTTCTAGTACGCCAGCTCGGAGAGGCCTAACAACACTGATACAACAAGCCAACGGGAGAGAGTGATAGAACTAAGATACAAACCAACGTGGGTATAGAACATATCGGGCCCTCCCTACGTATGGCCGTTAGTAACCCAGAGGTGAATAGCCGGAGCCGTGGTTAGGGCCAAGTTATGGTGTCACAGGCCTGCTGTTAAATTGTCGTAGCTGGTCTCTAGGAGGAATCACTTCCCCAGACCCCTGTTGCTGAATCGCTACTATCCAAAGGACAAAGCCCATGACATACAACACAAATCCACGATACTGCAACTCCCACTGCTGAGCCAGGCATTAGAATGGCTAGCACGGCTAATATCGTCGCAATACGTAGTGCGCGCAGCCGCGCCTATAATAGCGCGTCGACCGTAGCAAGTGCGGATTCACAGATGGAGCTAGGATGGTGTGATAATGGATATACCGTCCAACTACTCGTGGAACCCGGAAAGTGCTTAGACATTGAGCTCAGGAGGCCCCGTCATTCCTAGTAAAGAAAAAGACTGACTAGGTCAGCGCGGAGATCACAGTGGGTTGGATTAATTGTTAGCCCAAAGGTGGTTGCGGGTTGCAACACGTGGCTCTGCCCTTCTAGGTGTGTCAGAATTAAACCCCCGTATAGAATAAAGCAAACGTCGCTATCACGCTTAACACGGTTATGTCAGCTATGCTTAGAAAGGGGTGAAGAGAGATCCCGGGAGACTCATTCTATGTAGTTGTTTGAACCCGGGTTTCCATATGTACCGAGCATGAAATCTCGAGCAACTGCTGTAAACGAGGGTTGGGTGGTCCCGCGAGACTATAAAATATCCTGTCGTATCTTGGGCGCCCAGCCACGAAGTGCATTCTGGTGGGTGCAATGAAATCGCAGAACAGATCTAAATATACTCACCTACATGTCAACTATTCTGCAAGCCAAGGCACCGATATTTGGTCGTCTGGAGGTGTGGATGGAGAGAGCCCCTGACCGGCAGACACTTAGGGTATACACTGGACTTCTTGGGAATCTTTAAGAAGAGTAGGGGGTCTTTAGGAACCTGACTACATGCTGAAGTCTCCAGTTTTTCCCACAAGTTGTTGCCGCTTCAGAGATCTCCGATAAAAAAAGTGACTTTAATGATGACCCGGAACTACAGGTCTATGGTATCTCCGTACGGATCTCCCGATTATTCGGACTTGTAGGGAGTCGTATCGTCGCGAGCTTGTAGGCGCGCCTGGACCACAGCCACCAAAATCAGTGAGCTCTTGGAGGCGAGGTCAATCTTTAAAGCACTCGGTCGACGTTCGGAAAGAAAAAATAATGTGGGCGATTCAATCTGATACGCTCAGCTGATAGCATATGCGAGTCGCAATCACAAGTCAAATGATGCATCTGCGATAAAACTGAAGTGCACACACAGACGAGATCTCCCGTATTCGCTGGGCTTGTACTCAGACCCTCTACGCCTTGTTCGGACATAAAGGCTTTGTGCTGCAACGGTTGAGTTACTTCTGATCTATGGGACCCGACAGATAATAGGCTTGGCTACCCGCCATAAAATTATCTTACAGCTAGGCAAGCTCTAGTCACCGATCTTCACCTGCCCCTTTCAGACCGCACTTGGCTACACTAAGCCAGGAAAGATCGAGGTGCGACTGGTGCGATTTAGTGAAGTAGGTCGTGACCGCATGCATGTCTGTCTGCGCCACCCGGCTACTCTTATGAAGGACAAGATCGCAACATGCCTCCCGATGTCTACACGAGCCCTCTATATTCTGTCTCGGTGGGAACACGTAAACCTCGCCGGAGAGCACCGGTGCCGACAATTATCGTAATACTCGCCCTTTTCTCACCTGTCCCACCCATTCGTAATAAAGAGCGGCGTTAAGGGAGTCTACTTATAGTCCACCCCTTCGAGCATTTTGTGTTGCAAGAATGACCCGAACGGAAGGAAAGTCATCTGCAACCGGTAGTCGTATAGGGCGGTGTTACTACTAATCTGGATGGCATTGATAAGAACTGTCCGCTTGCGCCTATGGAGCCCAACCGGGGGTATTAGCGAACAGTCCGGATGTCACGCGGTTCCTTTGTGCATTAATCTACGTCACACTATCCTCGCGTCCGATTACACCCAGTAGTGTTTCCAGTTTGGTGTGTCTCGTGCGAGGAGATCTGAAAGCTTGAGTCTCAAGGCTAAGGGCGCCTGTGGTTGTCGCTTACTACCTTCAGCGCATAAGCTGATAAGTGACAAGAATGTTACGTATGTTACGAAAGGTTAGCTAGTACTCGGATGCGTGCATATCCCCGTATACAGGCAGAAACTAGCCGAGGTCTGATAGCCGTCGCGATTCTATAGCGAACGGGCTCTGATCAGGGGAGTGAATGTTCACTCTGAAGCTTCTAACAAACCAAGGACCAAACTATCACCAAGTACCATTACACTCCCACATAACCTCGCAAGGATCACAGGGTGTCGAGGTTCCCATGATGACCGTCTCATCGTCTAATACTCCTCCTGCGGGTCGGACTATAGATTGGGAATTACCAGGCCCGATCCGCTTAATCGAGAAAGCTTTTTAGTTCGAACCCAAACGCGAAAACCTGGCTAAGAGTAAAGTCGATTTTCCGGCTACGCTTGGTTGGTAGATCTTTTCCCATCCCTTGCTGTCGTCTGTAGGCGCTTCAGATGCCCGACGCCACTACTCATCTCAGCTGCGTTCTCTCGATCTTGGCAATGAGGCCTGTCGAGTTTAGGAAGGGGATGGTCGTCCATCGCGACTGCTTCCCCTACGAGTTAGCAATATTTGTTGCTGGACATTTAAGAGTATCGAGACGAGGGTCTGTGTGATGATTACATTACTGGATCTATGTGCTTAAATCGTAATAGACGACATATTTATGATAACTGACCACAAATCGGCGAACGAACTTCCCAGTGATCTTGCACTGTTAGATCTCCATGGGCAACTGCCGCGTCCACTAACAAATACCCATTCTCTAGGAAATATCGGCGCTACCAGCGCAAACGGAAGCTTACATTACTATCAGGTAATGCCGTCTTAATGCATTAGCAGCCCTGCTTTGAGAATCCCAATCGCCCTCGTGTGGTGCAGTAGCGAGGGTCGCCCCCCGAGGGGGGGACAGCCAGGAGCTGGCTAGCCCTTCGATAGTTGCTCAGCGTTTACACCTAAGCTCAACTAAGTGTCCGTAGCGGCGGACTGCAACGTTATCGGGCCGAACGCGCCTACCTAGGTCAGGTGGAATGTTTCGAGCCAGGGACTTTCGCTCCCTCCGGGATGTAAGATTCCGAAGCGAACATATGGCGTGCCACTAGTAGGAGTTAGTTAGAAGCAAATAAATAAGTGGAGCACCCTTGTCACTTAGCACTGCGATTCAATCAAGCGTCCCGCGATATGTTTCACTACATAAGCATAAGGATAGTTCGGGTAAGTCTCCTAAGCGTGGGCGTATGGAACAAAATTCCCAACAGATGTATTACTAACAATACGAGCTCTCGCATGCTACGTACAGCGTTGGTGCAAGGTGAACCTTGCCAGAGCTGTCCATAAAGTGTAAACCCAGTGCCGAAGGCCTTGCAGACTCGATGCGCCTAGAGAGGTAGTGCCTCTATCATCATTCTGAGTGGTCGTGTTGCTCAGGGGGCATCGAGGGGTTAGAGTTTACTCTCAGGTTCCGTGGTGCTCCGTAGATGGCAGCTCACGGGTTTTCAACATTACGACAAACAGAAGGTCACACTACCTCAGACCTAGCAGACGTGCGACACCATGGGAAATAGAAGATTTACGCAGCCTGCTAACCCATCATCTTGGCAGCCAGAACCATAGATGAGGTAATTTAGGACGAAATCAACTTGTTTAGTATGTTTACATGACCACGGCACAGTGTAGCAGATCAGCGTAGGTCCCTAATGACGTCTGTGCCACCTTGTTGAAGTTACTCGACTTTGTTGAAAGATGCATTTACAAAAGGCGATTCCAGTGTCGATCCTTGGGTTGATTGGATGGCTTGTCTAATTGGTATACTGCCGAATGGACTTGCGCAATAGGTACTCATCGACTAGGTACGCTCCATAGTCGGCGTTAATGGTCGGCCTAGAACCCGTTTGACCAGTTATGAGGTTGCTACTTAGAGGATGTCCACACTCAACTTATGAGTAAGATTTTAGAAGCTGACATGTACCAAGAGTCACAGCCTGGCACGGCTTACACATGCATAGTGGATTCGAAGCTCTTGCTCATCTTGCTTGACTTACTCAAATCCGTGGGGAACACGTTCAATGTTGACAGTAGACCGCCATTACGGCCTGAATCGATTATGAGAGTATCAAATGCCAAAGGGTCCGTACATTACGTCCGGGTAATATCACCTCAATGCTGTTATCGATCATTCATGTCTATAACCAAATGGGTTCCTTATGGCGCATCAGGCGTGCTCTTTCTGAATGTCACCGCATGGTAAGCAGCAAAGCCCCAGCTACAAATTTCTAGGCGTGGAAGGCGATGCTTCTTCTCGCGCGCTTACATAGGTAGCTGATGCGTTAACAACCATTGCTACCGATACATTACCCCGATAACAACCGAGAGTTAAACATAGCTTACCCGGTACTCCCCCTGGTAGGCTCGTTAATCGGGCCACTTCTCGCAAGCGACGGTACTAGAAATTAGCGATCGGTAAATGCGCGCTCTGCTAGGTGGAGTCATTGATCCCTGACAACGACGCATCACTCGGGTTGTCAGTTAGTGTAGAACGAGTGCGAAGACAAAATCCGACACTCCAGGGGAATAGTATTAGTGTAGTTGCTTCGAGGGTCTCAGCAAGGTTCACGTAGCACTACGTAGCTACTTGAAAACCTGTTTAACCATATGTTTCAATAGTTGCCTAGAAGGCGGATAGATAGGCGGATTACATAACGCGCCGGGGTCTAGCCACATTCTGGAAATCCGGAAAATCTTAGCCTGAAGAAGATCTTAAAACTAAATCCCAAGTCGTAGACGTATATCACGGACATCCGAAGGATTCGCCCCGCAATGGAGTGCGTAGACAATAGTCTGGTTCGCAAATTGTGTCTAAATACCAGGAAAGATCCCTTCGATCGGCTCAAGTTTGCCGAAAATCGTGTAACCCCGACACACCCTTAGTGTCATCTGACTACTCGCTCGCCATGCTGCCATCTGGACCCAGTGCCAGGCAGGTAGGCGATCCCAGGGAGGATATCGTCCTTGGAGTCTTCCGATCCATGCACACGTTCTTTACTGCTACGATTACCTATCCCTACCTGGTTCTACGCCGCGATCCGATAAGTCACACTCACGTTCCAGTTTACCAACTGCTTTACAGGCGACGTATGTCCCCGGAAGTGTGAAAAGCCAATACGCCATTTGATGAGTAATCTGTGCGTCCTCGTAGCCAGGAAGACGAGTTGAGACCCTGAGGGCTTGCCGCTGAGCCCGGGAGCGAAAACCAAAGGATAGATATCTACGGAGTGCAGACATGCGTCTACCAAGGAAAGGAGCTTAATACGCGGTTCAGCTTGCGGTCCTTCAAAGCTAGCGAAACATTTTTTATGTGTTAGCATGGCGGTGCTTTACGTTAGTCCCATATCCGTATTATTCTTCTGTTGTCTTACTTAGAGCTCAGACTCTATTGATCGAGTCCCAAGAGCTTCTCCCACTAGATTCTACCTTTACGTACTTAATTCCGAAAGCGCATCAGCAGTGCACTGCAAGGCTCAAGGGTTTTAGGATATTTTGTTACCCAGTCAGTGGCGTGAGAAATTTACGATGAGGAATTGACGCATGGGCATGGACAAGTACAGAACGTCAAGCAGGTAGAACAAACCACTAGACTGCATATCTGTAGTGGCAAAAGGAAGACAGGGGAAGAGGCGGTCCGGAATCTAAAACGGGCCCTCGCATACTGTAAAGACCTAGTTCAGGCGCCCCGCCGTATGCATTGCAACTGGACCTTGGATACACTGAAACACACGCACGCCCATTGTCGTCTGGTAGGCATTATTTTCCGCCACCGCCAATGCCGTAAGTGCTGGGTATTATAAGCCCGGTCGCATACAAATGTTCCCCCGGGGGATGTTTTACCAAAGGGTGCGCGACCCTCACCCCCAAGACCGCTCACATTCCGAGTTACCACCTGACCGGGCATTCCCCATTCCAACGACAAGTGGTAAGAAAAGTGTAAGACATTCCGTGAAGTTTGTATTGTCTGCAGCTGAGTTACGTACGCTATACTCGATTCCGCTGTTTCACGGTACGCTACTCGCATGCGCTTTAGTTGTATAAGTTACATGCGATTCGCTGGTGGAGTCAGGCCCGTAGACCAGTGTCTCAGGGAACCATATCCTGCATCCCTCCTAGCCGTTCCAACGCGGGACTCCCCTTTTATCCCCCCTCCGTTTCGATAAGGAGGCTCTTTCCCCGTGTATGTTGGGGCAAAACTACGAAGACCATATGATGTAAGATCGACTTGATCGAAGATGATCACCGAGACCATCTCAGTGGAAGCCGATATGTCGGCGCAACCTTATCATTACGAAGTGACCCAAACATGCGAAACAGCTTCTGAGGTCGTGTTAATGAATTCAGAGAGGCGAGTATCAGGCTATCGTTACGTGCAAAAAAGGATATAGTTACCGTGTTAATGACTACGTCTTTGATCCGTACAAGCCAACAGGACGCACCACCCAAAACCATGAGGCAGTATGGCAGTGAGGCGATTGAGCTGCGGAAACCGTCCTATTGAGCGCAACAGCTAACCGACGCTTGTAGAAGTGCACGACAGACGTAGAACATTGAGGGCCGTCGCAGACTCAACACACATGCGTACTCTCTGCTGGAGCGATTGAGGAGAAGGTTGGGGCCCAAACCTAGTGCCTGTAATGTCCTGGGGGTAATCACCCTATTCTTTATGGCGAGCAGGGGCCGACAGAGAATTATTATGTCCTTTGACCTATGCCGTTGAGCTGATACCGATAAGCGCAATTTAAAATTTCACACCTGTCTTCTGGGCAGGTGTTAGTATAACGTATTATGGCGACGCGTCCTTATAGTTCTTCATAGTCCCCACAATGTTGATGGCCGAGGCTGTGTTATTTTCCGAGCCAAACCGTCCTGCGTATGCATAGGGGCATAATATTACTCCGGCCTCATGTGCCGGATCGGGTGTGCGAGCCTAAATCCCTCGCTAATCCACTCGCAGGAGGGGTCTGCGATAGGTAGTCGGGGCACAGTGCCAAGATAATAGAAAGTGTTGTACGGCCCTTCGCGTTCATGTCGGAAGGATTCTTTAGGGGATGGGACAAGTATCCTTATGTTGGTCAGGATGGAGTGACCGAATGACGGCCATTAATTAGTCTCAATTTAAATCGTGCAGCCCAGGCGTGAATCTGCACCTCTGGTATTACCGA"/>
                    <sequence id="seq_t1012" taxon="t10" totalcount="4" value="TGCTCGTGTCCGACCCTATACCGTGGTCGGCGTGCTACATGTACGTTGTTGACAGCCGGATTTTAGTGGATTACGCCCGAGACAACGGATGATATATGGCTGTACCTGGGGCGGTACCTTGACTTTCTCGGTAGGGCGGACGGGAAAAATACCCCTAACAGATCGGTGTATGTTAATCTGCATTACCTGCCGTAGGCACCGAAGGCGTTTGCCTTGGCTAAACCACGGCATAGCCATATTCGTCCTACAAGGAGTGTACTACACACTGTCAGTAGTTGCCAACACCACCCCCCGCGACATGCAGTCACTAGGTGGGGCTGTGGCTACTTCTCACACAGTACTTAGCAGAGAGGAAGGCAGCTATCGTCATCAGAGACTCCCTTGCAATAGAGAGTTCCCAACTTGTAGCACAGGCCCCGCGCCACCCAGGGCTGGACATGCGCGCGGTTCATCAAGCGGCAGTTCTCAGTGGCAGGGATGTCGGAGACGTTGGACGCCGGTATGTTGGGCTCACGGTAGGGTGCCCACAGGGCCTTGGAAGACAATGGATCGCCTGTTACGTACATTCTCTCGCTTCCCAATTGTCGACTCGCCATTAAGACTCCCAGAACTTTGAAAACATAAGTTGCAATAACCTACAGCCACTAGTCTGCTGTTAACCCTGCCTGATATTATCCTAGCAGCGGGTGCACAAACGCGGAAACTCCCGCTGTCTCAACGAGCCGTATCAAAGGACAGAAACCATGGCCGTAGAGACTCCCATACTATCCTATTAAGCTGTAATGGGCAAAGAGGACAAGCGGAGTTGCACCTAAAGACCAAGCCGGATTATTGCCAGCTAACCATTAGGGCCGTTATTTTATTCCCAAGCACGCATTCAGAGCATGTTAGTAGCGTTATACCGGCCAAGATAAATAAAACTCTCATGGTCATGCCGCCAATCTAGGTACATCCGCGCACCTCTCGTGGCACGCCTTCACAGTAGTCGAATTGCTGAGAGGGGCGCAGGTCTGCGCGGAGGCTGTAGCGGGAACCGCGCAGGGTATGAGGTTCACATCATCGAGTAGTGTACATACACCTGTTAGTCCTATGATGATGCCTGGAGCTGTCCCTCATGGGATATCTTCCTCCATCAGGAGAAAACCTCCGGCCTGATACAGAGTCAGAGAGTCGTAATGCGTTTTGGGACGCGCACGCTATATGATGCACATAAATGCTGGAGAGCTGGTGCGATAGATAAAGCGCCATGCGCAAGAATTTATTTCTGGCGGCACATGATGAAATAGACCCATGGGCAGTGCATGGCAGTCGTGCGACCGAAGCATCCACATTTGGCACTGGGTCTCCAACAACCCCGATGTCACTGCAATTGAACGCCGAGGAGAGCAAGACTGCGATCATCACTAGTTAGACGTATAAGGAAGAGTCAGAGATGTATGGCAGAATGTCCTTAGTGCACAATTGGTAGGACTAGTAAACTTCCCTTGCGTGCACGACAGATGGCCGTCGGAGGCAGACCGCCTGGTTCCGCCACCGCCCGCAACACAGATTTTTCCGGTAGAGTCTGTCTGTTATACCGATCTAGGCCACGGGTTTCACATTGTAAAGCGGCGCTAAAGGATACTGCATCGACGGCCGTCCCATTCCTGCAAATGCCCAAAAAAGTGCGCGTCTGCAGTGACTACCGTTTGAAGCAATGTCTTGACTCAGAGGGTCGGCTTTCTTGTTGGCAGCTTAGTGATAGTCCACCCGGTGCCTGTCAAGTTAGTCGGTAATACAACCTGGGCGGAACCCGTGCCTGTTGGAAAGTCGTAAGTGATGGCTTGATAGCTAAGAATCCCTAACATAGCTCCCGAAGGCCAACGCACACACTGAGTTGGATTGATGTCTCAAGCTTCAGATCCGCTACGGGTTTCAAGTTGCTTTTAATCTTATCGATATTTACAGATCGTTTTTTGTCCACTGCGTAGGAAGGAAACCTCCAAAGGAGCCAACCTAATCATAACCGCGACAGCTAATTTAAGCAGGACTCCATTTGGCGCACAATCGGGTAGAAATGGTGAACTAAGTTATTCTCCTACCCGGTATCAGGAAGTTGGGGGTGGGCCAGAATCGGCCTGGCTCCGAGAACACAACCGTGTAACACGGAGGGCTATGCTCCCTTTTACCAGGTTATGCCACACCGAATGTATAATTCCTGTTACTATGTGTATTATCTCAACCCATGAACGACGATACCTATGTTAAGTCGCTACCGTGCAGGTGGTCTCGAGAGCTTAGACAAATATCGCCGCCGACAGATTCCTCCACACAAGTTCAGCATCCTATCTCTGACAGGAATTGACTAAATTTTTGTTACTGCGAGCACATTATTTGGTTATTTTGCAGCATTTCTTACTTTGAGAGCCCTCCTGTGAGCCCTAGAAAGCTTTCCCTTATAGTAGAAGGTTGTCCGTCGATTGGGGGTAGCTTCTTTCTCCGTGTCAACAGGCTCCTCCGTTACAATGCCTCGTAAGGAAGAGCAAGCGTATCACATCGTGGGGTACTGTCTTGGACTAATGGTCGATCTACATTATTTTCAAAGGCTTAACATTGTGTGCGTCAGCACGTTACCTCTGTGCCGACTGGCAGCAATGCGACAACCATCCGAGTTACGCATCGCCGGACGCCGCAAAATGGCTTCATCGTCCCGAATCAAGGGGTCGAGACCGAGATCTATGGGTTCTAGGTATAGCCTTCGCGGTTCTCTTCAAGACGTACTATAATATCCAACTCGTGGCTACTCTGTCGACTAGCTTCTGCTGGTCTAAACCCCGTCATTAACCAAGTCAGGAATTCCACCGGTACGAAAGGTCGAGCGGGCTGTCCCAAAGAGCTTTTCACAAGGAGTAATTACTATGACCTTTTTAACTGAGTTCCAATAAAAACCATAGGATTGGTCTGTGACAGATGATCTTCTTCTGGATAATTCCCCCTGTTCACAGTGCCCGTCCCACGGCGTAGTTCCCCGCGGCTCGCTCGTACAGCTTATGCTCTGACACCAGTGTAGTGCTAAGTCGTTAATCTGCGTACTGGTGCTAATCACGCTCAGATGCACATATGCGCAGCGCCACTCAGCCGCAATGTACTCCGATGCGGTACGAACAAGACACTTCGTATACGCCGGCTGAAAATCTCGTCGTGTATCACTTGCCCCAAGCTAAAGGCCGCGGTTTGAGCTACGGACGATATCTGATTAGCCCATGATGAACCGTTGTACCTGCCCTTTCTTATTATCTCGCTTGTCGTAGTGTGAAAATGTCGGTGCACGGAACTAGAATCCTATCATCTTCCACCAGGATATTGATTCCGCGGACTCGGGATCCCCGTGCCGTTCTTCATAGGGTGCGGAGCTTGGTTCAACACAGACCAGTTAAGGTCTATTTTGCGTAAGGACGGAAATAGGGAGTACCATAGTCACCAATCTGCTGGTTTAAATTGGGGGGAAGAGTCTGGTCCTTGACCTTCCCCTATGGTGACCAATGAATATTTGCGGTTCCTATCACAACGGGGAGCGTTGATAAGGATCCAATTAGAGTATGTAAATGATAATCTACTGGCAATAAAGACGCACATAATCCGAACCATCGTTGGGTTCGATTCTCTAGGCCTTACGCCATGGGACGACTATAGAGAAACCCTATGAACACGAGAGTAGAATATTCGCCAGGAAAGAATGAATTCCCCTACCGGGCTAACAGGTTTTATCTAGCAAATGCTGTGAAGCCGTCCTGGTCACTGTAGGTGCGTCGATAGGAACATGGTTGCCCGGTGTCTATGACTTATAATCGAAACAATTATATTATATGAGAGTGGAAAGCTTTATGAATCCCTAGAAGATACCAATAACGGTGGCGCAAGTATGTGAGATTACAGAATCCAAGTCAATAACCGGGCATTGCAGCGAACCGTGTCAAAGTTGTAGCACCTTAGCACACCGCAGCTAGCCATATGGCAGCTGTACCTCCGGCGATCCGTTGAAGATTGGACGATTTCTGAGACAGGCTAACGACGCGGCTAACCCCCTCCTGAGTTAAAAGTGTTAGACACCATCGGGGGGTGTTGGAATGAGAGTTCCCTTGCATAGGGTTCACTTTGATCCATTAATTATTTGGTTCTCCGGAACGTTGCCCAAGCCCAACAGAAATTTATAACATATCACTCAACTACTGATGGCGTAATATGGTAGAAAGGAGACGTGTCTGGCTAGAGAGGGTCGCAGCCAATGCAGGAAAGCGAAGGTCAAATCCGTCCGACCATGGGAAGGGACAGGTCGGTGACAATTTTGCCCACTAGCAATTCTGGCCGTCGGTTTAAACATATAACCTGGTAGAATAAATCCCGTGTCGATGTCGAGTACGACCATGTGCCGAACGGAGCAAACTATTGCCAGTATGTCAATATGCTTCCCCACTATAGTATGAAGCCCGGTTGAAAACCCACCTCGATATCATAATGACGTTATTCTACTTTTGTGTAGGAGATTCTAAATTATGGATCGATCCGGCACGGCCCATGTTCTGGGCGGTGCAACTGCGGTTATGAAGATTTCTCGAACGAAACCAGCGACACGATTGAGTCCATATAATGTGGTCTCTATGTCCGTAAATTTCTCGAGTTATCTTATACTACTCCTCTACACCCGTTTCCCCCTTCCAACCTGGTATAATGTTTGACTCCAACAAGGATTTGAGAAAGCCGGTTTATCTTAGAGTACACACACACCCTAGCCACACTCTAAAACCATCTAGATTATGCTTTTCGGTCGCGTACAATAGGATTGGCTGTAAATGCAGAACATCAGTTTAGAGTACGCTCGTACATAATTGAGTTTCCTAGGCCTCGGATGCGGCAAGCAAAACGCTCGTTCTATGACAGGCACCCTTGGACGTCCGACTTTCAAGTTCCTGATATTGGTTTTGGAACCGAATTCCTGATAGAGTTTGCCACATGTATGACCGTCATCTTCTTTTCACGTACGAATAGTTGGAGCCACTTAGCCTATTGCTGCTACCGGGTAAATGTTTAAGGGGCGCTCACTCTCGGTTAAAGACTTCCGAGTTGCAAAGTAATGCAGGGGGTAGCAACTGAACCAAGACTTGACTATCCCCCGTAGACGGTGTATGTCGTCTGTGGCTAGAGGCATACGTTAGCAAAGGTAAATCGTATTTGGAGTCAGGAAATTGAGTTGGGTGAGCCGACAGACTTACCGAGCTTCCCTTTAATAACTCTCGGATAGTACGTTGCATATAGTGTCGCCAGTCGGACGGAGGTTACCAGTTGGATCTACTTCGCTTCATGTGTAGTAACATATACAGCCTAAATACGTCCCCAACATGCTAGGTTCTACCTTTCCTTGCTTGTCTCGTGTTTTACACTCCAGTCTGAGCATCCAACAGTTATTGTAATGTAGGCAGGATATATGGATATCATGGAGCACAGGCCAGAACGTCGTCCGAATAAGTCCGTCGTCGGATCAGCGATATTGCAATGATGGCGCTGGTCCGGCTCCGCCTTCGTCGGTGGCTTGGGAAAATGCGACGCCCTGTGTAAAAGATGACTTCAGATAAACAAAGCGGTCAAATAACGCCGCCCATCATACTTTGCAGATAGGTTATTGATACGAGGTAACAGTTGGCATCGACGAAGCCCACGTCCACTCCCCTATAAATCGAATTTTCTACCTCCGAGAATGCTACCGCCTTACTCCATGTCTCAATTGATTCCAAACGTTCGAAGCCTATTCTGCACGCGGGACGAGTGATTCCTTAGACAACAAGCCATCGAGTGTGTCCTCTTCCTCCAACTATGTGTCGATGAGGATCGAAAGTACTGTTCCACCATAGATATGAGACAGCATTATCTACAAGGACTTGCCCTAGACCGCAATGATACAGCGAGCCACTACCGGCTGGGGGTTAAGAGCATTGATGAGGCCATGAGGCCAAACTCACCGTCTCAATACTGAGACTGGTATAGGTATGGGAGAACGATTTGTATTGAACCAAAAAGGCCCACAACACATTAATCGATTGGTCTCCTTGCGTCTGGCGAGTTCGCCTGCCTGGGAGGGCCCCAAACCTCCGACTGCCCTCCTAATTTTTGGGGCTTGCGGACCCCATTTTATCGAAGGCATGAGAACATGTTTCATGGAAACTTCCGAGGTTAGGGACTCTTCTCTCCACTTCGGAATCTTATGTCGCTTTGTGCGCTTAACGGCCAGTTGTATCCCCGAAGCAGCTGCCAGTGAAGACGCTTTACAAAGTCTATTGCCTAGGACGATCATGTCTTCCGTACGTACCGAAATGGATCCGATACCAATAGGACGCAGATATGGGACACCACGCACGCAAAGCGCTCACGTCCCCATCAGAAAAGGTAGAGCCGGTGGCGCGTAGAGTCCTGCTTTCGTGTCATCATCCTCACGCGTGATTCGTGGAGAGTCCGTTTACATATGGTTATTTAGGGCACATTTTTTTCTCCTGCGGCCAGTGTAGAGTCGGGGTAAGGTATCTGCGCACCGTACGGTCCGGGGATTAGGAAAACAGCACGTCTTACGATCACTAGCCAATTCACTGAAAGTGTCACACTGTACGAGGGTTCAGGTTCCTGACCCCCGTGTGGAAGCATGTAAGCGGGAAATAGGGCCAAAATAGCTAGAGTCCTGAGGCACGAGGCGGTAAATGTACGCAAGCTACGCAGCATACAGGGATGCGGGAAATGCAGGGGAGCGCGTACTCCGGGAACCCCCTGGTCTCAAAGTAAGGTCACGTGTTTAGTTCGGTGCGCACTGGGGGCTTTGTGCTGGCGACATCGCTGTGTTCCGGGTAATTTGCGATGAAGTATCAAGTTTGAGATGAGCGGCTAGAGCTTAGCGTGTCCGTAGGCACACGGACAGATCTGGATCCATCTGTCAGCGACGTCCCTGTTAGGGTTATCGGGGACATTACACTGACCTGCCTCAACACCTGTTTTACCCCGCCACCTGGACGCAGGCCGACTGAAATGGCTGATTATCGTTCTGAACTAGCGATGTCGATTGTATTTGAGGCTCCTAACAGAGAGAGAGGCTCTTCGCGAAAATGGCGCTACCTTGAAAGGCTGTGAGGCCAGCCCTGGTGACAAATCAAGCGCGAGCGGCGTCCCACTGCAGAGCTGTCAAACTAGCAAGGGCCAACACGATCTCTGAGTGCTGCGGCCTTCCCAACAGAAAATACGATGGTGCTGGGTACAACACGAGCATCTAAGAGCTCGTTCTGTCGCATACGTACTCCTGGTCAGGTAGGGGGATCCTTAGATTTCCCGCGACATGCTGATCCAGACACGAGGAGAGCATTCACAATGCCATCGACTCAACCGGAGAACAAATAGCCGAGCACGTTGTCTGGTGACTGGCTGGTGTAGTATTTACACCGTTCATGTCATTAGGCCAATGCACAGCTATGAATTACTAGAATGTTTTGAAAATAATTGAAGACTGTACGTCCTTGCGTTGATGTTTTATAGACCGACCCCTAGTGCAGGCAGGCAACTTCAACTTTTGTTTCCTGTAGAATATATCGTGCCTGTCCGCCAGTCATCCTACTCAATCTCGAAAGTTATGCGCGCTTCCAGGTAGTGCCGGCCGTCGGATGAACATCGATATCCTCATCGTCGCCAATGGGTCCTAAGTGGACAGTGCTGCTAGAGGGTTCCATACGGCCAGCGTTTCATTGAACGGATCGCACCCAGATCCAAGACTCCGACCTTACTTCCAGCGCGGCTCATCGACAGACGACCTAGTAGTCGGACCCGTCTAAACTTAGGAGCAGGGGAAACTTCGTCCCTATCCAGCGGTTGCATCCCGAAGTACATAGTTCCGCCGCCCATCGTCTACCTCCGCATGTTCCGCGACTGGCGAGCCTAGTGTAGCATCAGTTACCTAAGCAGAATTCGTTGACAGGGGAACGACAAGCAATCTATGGTCGAGGAGGCAAGGCTGCCATGGAGTAAGTAGAGCCAACTGGTTCGGTTGAGGGGTCCAATACGAAACCCATTCGGTTATTCATACAAGGACTCATGCATCTTCATATTGGGCAGGTAATCACCATCGGCGCCAACGCCGGGTTGATACGAGAGAGCGCCCCAAATTGCCCGAACGTCATATACCTAAACACACAATTTCATATAACTTCCAACCGATCTGAAGTGGGAGCGAGGCGTGAACACGTGCCTGGTGCGATCTGGAGGGTGCTTTCCACATTGCCGGCAACATACAATGGCTAGAGTATAGGCCCAGCCCCAGGGTCTAGGGATCGTCATTGCATGAGAAAGGCGTGCGCCACAGTAATCAGACCAATGCGTATTCTTGTGCTCTACGATATACCGGGTGACCACCAGCCTAGGCACGACATGGGCTCTATCCGATAAATGCCTTCAGCCGTACCCGTCTTATCGATTGCCTCTGAACGCCGTAGACCTCCAACGATACCCGTGACTGGCACGCTTAGAAGACGGCTCATTGTTCCTTGACTGTGCCCATGCCCACTCTGCCGGGACCTCTGCGGTGAGTTCTAAGTCCATTACACCTAGGGCTCTGACTGAAATTGCGGGGTGTTTTAACCCTCCAATTAGCCACGGAACATTGAGAGATCTCTCTGGTGCCATGACCGTAACATTGAGGACATGACTTTCGGAAGGGGCTTATGGAGCCTGACCGCTGCTCTTACCACCCTTTACGGGCGGGGATCATAACTTGTTCTAGAAAGCGCCCTTGCGCGTGAGGGGGCATCCGGTCTAAGGCGCACGCGCAAGCGTAGCTTCCTCGTCGGCTGTGTTGTGGGTAGTAGTACTGAATTCCAATTATCCCCCTTAGACCCCTCTGTAAACACTACACTTGAGGGTTCCTGTACTCCCTCGCGGCCGCAAGTGGTTCATGGAGAGCATCTCTTTATCTTTCGAAAACAGAGAGAAGGACCAATATGGTGAGGCTGGTCTGGTTCGGAGCCTGCTGTACGTGTCACCTGATCGGGCACAATATGCGATCTCTTTAGATCTTATTAGTTCTTAGTTTCTTTACCGAATCGCTTTGGACATATCAACACTGTTTATACCTCACTAGGCGAGAAATCGGTTCGAAATCTTATGTTTCTAAATTTTACGCTGAAGTTTTGACCCAAGTTAACCTCGGGTGCTGGGAGGTATGATACAGTTTAGCCTGGCATTGTTTCCGTATTGCGCGTGGTGACGTGCCTATCTATTCAGTACACAGGTGTCCATCTGCCTCACAGCGCGTTCAATCGCGGAGCCACAGAAGTTAGGATTCTTTCATAAGAGGCTTGTTCGTGACTCCTGTAAGTCTGCACTTGCAGTCTATTACCACGCCGTTATATGTCCTTAGACAATCGCGCTCTCATTCATGGTACGGGCCCCTCTCGCCCCAGCGTAGAAGTTACAAGCGGCCCGCTGGAGGAGCATTCCTGTTTGAGGATTGCACAAGTGATGCTATTAGATCAGCTGGCCTATTTTTAGATGTGGCAAAGTCCTCCTTTATTTACATGAGACGCAACGGTGTAGACAAGCCATGTGTTGGAACTCACGCCGGGTTCGGTCTCTTTTGAACAACTACAGTCCTTCAGCTGCTCTAAGAGCCGTAAGGGCATCAAAGAGTAACTTAAAAAAGGAGTGCTAAGCTATGAGACCTCACTATATTAACAACCCGTGCGTCAGGTGCAATGCGGGCGGAGAGCATAGCACTTGCTAAGGAACTAGAGAAGGTAAGACCAACTAACGAACTCCTCTTTTTCTCTCGTTATACTTAATAGTGGTTTTAAGTGTGCGTCCAATCCCTTCCCTTTAAACTTGTATCCGGTCCTAGGCCCAACGTGCCGGCAGGCTTGTCATTGTTAAGGTTGGAGTGACGAGCAAGGGCAAGACCAGAGCGGGGAGCTTCAGTGATCATGGGACCCTCTCAAGACACCTC"/>
                    <sequence id="seq_t1002" taxon="t100" totalcount="4" value="GACTCATCGCTTATGTTATGTGATAGCTTGTTGTACTTGGCCATCTCACATTTACAACTTCTCTCTTATCCACAGATCCGTCGCTTCCACGATCTCACCGACGAAAATTGATGGCTCCGTATGGGACAGGACCCCCCCAAATAGTGCTGTCTGGGTGGGACAGCAGCCACTCGTATAGATCAGGTAAGGTGGTACGGAGCATCGGTAGCTCACGACCTCTATAAGGCCTAGCTTGCAAAAGCCCGTCGGCCAGACGACGGGACTCCTATGAGCAGTTCCCAAACGGAGTCCATGTGCAAAGGGAAGGCCGGGTTCGAACCAATATACCTACAGGTGGTCCGTGAGCTCGCTGTCCCAAGTCACTCGCCTTTAACTTCAGCAAGATATCGAGCGGCGGGATTGATCCACCCCAACGTTCTCACTCCATTGCGTTACCAAGAATGCCACTCCGCTATGGCCTAATTTCGACGAGTTAAATAGGTCCGCTTATGGCGGCTCAGTATGGAAATCTTTTCCTGACTAGGAATCCAAAAATAACACGTGACGTCCCGTGAGATTACCTCCTAGGGCAGTTCAGGTTTGCTCACTATGGTGATCAAATAGTCAATGGATCAGAATGGGTCAGGCCAGCCCCCATGCTGGTTGCTCACTACCTCCGCTCTCTAAGAGTATGGTCTGGCCTTAATAGGGGCACACGCACTAACATCAGACCATCATCAATAGCCTTAACCGGCCTGTATTCGCGTCGGATAATAGCATGCGTTGGCTCTGGTCCCATAACGCCTTGGATCATTCGAGGACCTGCAAAATCATCAATCCATCACTGGTTCATCAGAGACCGTCCCTTAACCTCTCACAGCAATGCACACATTAATTTTCCACAATCAAGGCAGTAAACTCCATGGAAGAGCGTATTGCAGGAACGATCCAATGAACTTGGCAGCGTCGAAATCCAAAGAGTCCCGTCACCAGAGCACTTGATTTCCCATAGACCCTTCTCCCTATAAATTCACGCAGAACTGCGCTGTTTGCGGACAAGGCACAGGTCCATAGTCGGCTGAGGAAAATGAATAGGAGTCTGCTATCAGTCGAAACGGCGCAAGTCCCTGGGACGGTATCTACACAACCGGGAGGTGAGACGGATTTGGGCTTCTTAAACAGACGGGTTCCTGAGCACCTTTGAACGACCCATTATCGCTGTCGTGTGTGCTGCCAAAGAGAACTTAAGCATCAAAGGTTTTCTATCAGTATGTGTAAACAAATCGATCTCTTATTTCGCCCCCAAAGCGGTACTCCCAGCGGCGAATACATGTATCCACGTTTGTGATCGGTAGCAAGGCCCCATTTGGACCCGGACGTAACTGTCCTGTGCGATCTACACACCGCCATGAGTGTTGACGAAACGACCGACGCTTCTAATAGCCAAGCACATCCGTCAGGGAGATCCAAAAGACGCTCCCGTCACTAAATATTCCTGTGAGATCTAAGATCCAAGCAGACTGAGCTCAGATAGTCGCATCCTCAAGCTGTATGTACGAATGAACCGGTTTCTTGTTAAGACTACATTACACAAGCCTCAAATCTTATTAGGGCTGCACCTTGAGTGGGATTCCACCCGCTGCCCCTATAGAGGTTCCGTAAGCAGTAGATAATTACAGTCGGTACCTTTAGAGTGAAATGTCGTGGTCGGGTACGGGCAATGTAACGTCAGTTGCGCTTGAGTAGCACTGCGGGGATAGTTAGCGCATTTCCTACGAGTAGTGTCGGGTATGTCCCCCGTGTTTCCCTAATGAAATGCACACTTAAAACAATTCCTGGAATCTTTATTCGTGGCCTTTACTAGAAATGGTAAACCTCGTTGAGATCGGAACTGGAACCACGGGTGCTTTCTATCCGGTGGACAGGCCAATGTAAAAAGATTCCAAAAGCTCGAGAATGGAGCGTAAGGAGGGGCGACTGCACGAATGCTACGAAAGAAATTGGAAGTAAAGAGACGGCGCCTTTGGATAAGGGTCGGGAACTCAACTCCTACCGAGGGTCAAGGTGCTAGCTTTGTCCGAGCTGGTATGTAAAATGATAGTGAACGGAGGTGAGGGATCAAACCGATGCAGTTTACATCGCATCCGGTTATAAGTTAGGCATGTGGACTCCCCTCTGCTTTGACTAGATCACGTCGATTAGTTAAGGCCTACGGCGTCCTTCATGAACATTCTCATGGAGCTCCGGAGCATAAGGTGGGAACGACAGTCTCCGTACAGGGTATCTTTACGTGTATAATTATTAATGTGACCGGGGGCACAAATTACCGCAAAAGCGTTGCTAGGCTTTGCACCGCACTGCAATGCGATTAATTTGTGTATAACCGGTGGTAACATCGTTTTGTTCGCGATTGTTTAATGTCAAATCCGCACCGGATGAAATTCTGATCTCTGAAATGAACCTGTTACTAGTCCTTCGTCTCTGACCATCCATAGACGCGTTTACGTACCCGCGGAACAACTAGACGGTTGGCACAGCGACTCACAACCTCACTCCACCCGGCGCGCCTCATAGAACCATTGAAAATGTTGGATGGGATGGTTGATTGTACCTACTCGCTTTGATTGCATGAGAGTACTTTGATTCATGAGCAATCGCGCTCATAACGCTAAAGGGGCACACTTCGGTTAGTCTATGTCCTCTTTCCAAATGTAGCAAGCGATCCTAGGGCGGATAATTAACTCCACGCTGCATCAAGCAATTATGGGTCACGGCACCTTATGAGATTGTATTTTTTACTCTAACATCATCATATTGTACCTTTTGTCCTTCGACGCGGGATTCCTAGGTGGGATACATTTATTTCCGTCCGAGCATAGAACGCCAGCTACTTAAAGAGCCATATACATTTTTGAGTTGGGCGGGTGACCTTAAAACAAAGTTGGAAAGTAGCACCTGGAATAGAGTCTCAGGTAGGTACGAACGCACTCCACCAATCACGCGGATAACCAATGAAGGACCCAGAACGCTAGTCTCATTGAGACAAACATACCTGATAGGGTTGAGTCTAGATAGTTTTGAGTATAAACCTCTTGCCTCTGTTCTAGGTGTCCTGCCGTCCTAGACTACAGCGCGGCTGTATCGGGTACATGTAGAAGAACTTAACACTAATCAACAAGAATACACAGATAAGAACACCACTGCTTCAAGAATCCTACTGACCGGAACTGCCATACGGTTCTCAGGCTACGGCAAATTTTTTTAATGCGCGCATCATGAGGTTTATTGACAGGCGACATGCGAGGTCAAGACTTTGACGGAAAGAGTGCAGAGGTGAGCCTTTAAAGCCTGTAGGACACTACCCGCCTGCTCCATGGTTACTAAAGTGATGTATCCGGACCTGTGTTAAATTTACGCACGCGCACCCGGAGATCTAGGGCAATAATGGACGAGTAGGATGGAGCCGTTGGCAGCAACCTAATCGTCCCGATGTACTGAGTTTGTGGGCCAGGACTTGCGCAATGTCGCCTGCATGAGGTGTCGCGAGTCCCACGGCGCTATAAGGATATGAGAGTAGCATAATCACCCTAGAGCAATTCGTTTACGGACAAACGCTCCGCGTCGTCTCTCTAACCGACTATGGGACAATCACCTTTCCCAGCGAAAGGATCGACGCCAACGGAATCGGACGAGAAGGAGAGGTCTACGCAAAATTTTGCGCGACAAATCGCCGTGGGTTCCGAGTTTCTGATAAGGCCAGGCAATCCACTAGTGATTCCCAGCCGCCTTTGGGTTTTCACTATAAATTCCTCGAATATATTCACACAATTCGATTGCCATCACGTACGGCTGGCAGAGGACGGTATGGCGGGTGCGCTCTAGGAGAATAAACGGGCTGTCTTCCGGAAGTGCAAATCACCCGAGATCGGGGATTTTTCCTGTAGTATGTCGGTACTTGTGTGTACGTTGCTCTTCATATAGGAGTATTATGAATGCTTAGTTCGGTGTGCTGGGGGCCGGGCCGGAGGGACTAGCATCGCGAAGCCATTCTTTCCGAGTCGCAGTTCAACTACGATGCGCGCTCGCGTTCTTTCGTCGGCCCCACGACGTGCCCTGCAGCGTGGACCACCGGCGGGGGGTGTCTTTTGTCTATAGCGCTGAATAAACCTGGTGCGGAGCGAATTTCACCCGCTTTTATTACCTCAAGTACGACTAGCAGTTGATCAGCACAGATGACCCATAAAGCCACGATAATATATCCTCGTACAAGGCAGGGGTAAGGCTCCGGCGTGATAGCCCGTCCGTAATGCCTTCTCCTGACGACCACTCGTCCTTTAGAGGCCGTTCTTAGAAGTGTCGGCGCATAGTAACGGGCGGAACTAGTCCTTGCGCCACACTGTAGCCATCTCCCGATTCGATGATGTAACCTATGAAGACATGAAGTTGCGGCAATGCCGAGTATAGTACTGCCAATCGTCTTTATCTACGAGGGATCGTAATCGTGACCCTAGCGCATCTATACTCAAAAATGGTCACAAGTAAACACCATGGCTGTATCCAATGTTGCCTTGCTCGGAGGCCAGACCGCTACTTTTTGGTTGTCCGCTGCAGCTCCGGACTTCCTATGGCTATCCGAACGGGAGCAGATCTAGTAAAAAATACCTCACGTCTACCACATGTCTCAGGAGGCATAGAACCAAATGCCCGCGGCGTGGATCCTGGCTCGCATACGAAATCGGCGAAGGATAACCGGACTACGACAGGGGGCGCATTCGTGGCCACACACATCTGTGTTGCGATAAAGTGGACTGAGCCAAGGCCGGCCGCCAGAGGATGTCGAAAAACAGCACGAGTTGGCTATGAATTGAGTCAAAGCATATTGTCGGATGTTGAACTATCGACCTCACTTAGAAAAAGAAATTCTTTGCGGGCTGACCTTTGTTTAGAATGAGGCAACTCCGACTCCGTCTGGGTCAGCCAGATCCAAGGCGGATACGGGGATCGCGGCCGTAGGCGTCACAGGATTTGGCAACTTCACATGATATCAAACCTCTGCAATACAGACATTAGTGTAACCTGCCTGGTACCGATCCACTATAGGAGTGTCAGGTACGTAGCATATACGATAGCCACCGATGAAACCGAGCCCGCGCCTCACCTGTATGCATATCGTGCGTACTTTCCTGGACGGCCGGGTCTCGGACCTCGCTGTTTAAAAGGGCCCAACCCTGGTCTCTCATGTCGCTACGTCACAGAAGTTCGTTAAATTTTGTCAACTACGCCCTTCGCAATCGTTGGGGAAGAAGGTGTCGTTCCAGCCAACGTCACTTAATACACTGCGTGCTCCAACATCCACATTCGACCATTTCGGCCAGTGAACAGTCCTCGTTCGCCGAAAGGACACCTAAAAATGCCCATTTTTATGCGCAACCTGTGACGGCATCATTGCAGGTAACTGCAATATCAAGGTCGATGAAGGAGGAACACTGACTTTGTCGATTCCGAATTGCGATTAGGATTTGCACGCTTTTGAAGTTTTTGCTGCTGTATAGCTGATTCACAGCGCAGATTATCTGATAATATCGCCTGAACTGCTCTTGTGTGCGCCGCACCAAGCATTAAAAATGCACCCAATAAAATATATGTAGAAAAGTTTGGTACCTGTTGAGCTCGCCTATATAGGCCCCGCCCGTTCACCATATAAGAGGTGTCCTTGAAAGGAACCATGGGGGGGACCTCTTCAAGAAGGCCCGCATCAAAGCATGGGTTGACCCGGAGCCATGACCGTACGTAACTCGTCCAGGAAAGAGAACAGGAACCATCACGAAAGGCGGAATGAACTGCCGACTGCAAAGGGGACATGCCCAATTCAGAAAGGAGCGGGGGCCTCGCTGCCCCTGTTTATCCTCCTCGTTAATGGGTCCTACGCTGGACCATGAGAGATCGTGCCAGGGCGGCAAATGCCCAAGTGGCTCCAAACGACGAGAGAGACTTTAAAGCTGCTGTAAACCTAGTGGAGATGATTGAAGGATTTACGTTTGACTCATACCATCGAGCCCCTCTTGGTCTAGCGTTTTTCGATAGAAATGGACTATGTTTTCTAATCCGTGATGAAGAACCAATAGCACGCTATCCCCAGCATATCTGTTCATAAGAGTTTACGAGGTACGTAGACACGTTCATTGATCGCGGGAGGTACAAGATTACTATATAGTATCCAGGCGGAGGCGGTTATATTCCCGAACACAATCCCGCCTTATACAACGCTGTTGGAGCATGCTCTCCATAACTCGCGGCCCGGTCCTCGTGTTTATGGGTACGGGCCCGTCGACGCTCGTATAACTATATAGTTAAAAGGCGTGTCATCATAGTGTAGCCTACTGATTTCCAGGCCCCCGACGGACAGTCTGGCCCTATACGACGTAGGACAACGATGGGAATGTAGCTCGCACACATATCATTTGGTCACGCCGAGGCCTCTGGGTACGGCGCTCCTGATTAACCAAGGTTAACTAGGCCTTTTTACCTGAATGTCGACGTTGACAGCTTGAGAGTCTGTAGTTAGAGGGATCGCACAACCAGGACGTCCACAGCTTTTTATCCGTAGCTAAGCCCTTACAATTAACTCACCACAATTCTTGCGGTCTGTTTACTCTCGTCACCTTCATCACGCTGGGCTATTACTTAATCCGGCCACGTCTCAGGGTTTATTAGCCAACACGGGGGTATACGTACGGGGCCTGGAAATGACCGCCCGCGGAGACTCATTAAAATGTATTCAACGCGTTTATTGACTGCCAAGGGTCAGCTATATGAGACTACGGTGCTCCTGTTTGCTTACTCACCGTGGAGTGACTGGCCACATGCGAACTCTCGGGGTGACCCGCAGGGAGGCACGTGTAATCTCATTGTGTGTGACGAGGGTGCGAACTATGATCTTCGATAAATCTCGTGGGTCACTAGATTGTCTGGTATACACTTCCGCTGAAAAATTGTAGAAGTATCCACTCGGATTAAAAGCCAGGTCTACGATCCACGTATAGTACCGGTCTCTAACCCATTTGTCTCTTTCCGAGAACGGTCAGAACTATGGTGCCCGTAGTTGACGGCCGACGGTGTACCGGGAAGGAACGGCAGGAGTTACGGAGAGCTACAGTGGGACCTCGTTTCAACCACTTTGCTTCTAGTTAACTTCGTGCTACGTGCAGCACCGGAGCGCGAGGTAGCCTAACTTTTACATTCACCCCCCTTCAATTATGATGCGCTGACCACGGCATACCGCAATTCTCGGCATCAAGGATCTACCAAAGTTGCTATACAGGACGGGACTTACACGGTAGTTCTCTAGAACGTAACATAGTTCAGCTCGAGTGTGTAAGCGTTTGTGGATAGAGAATTAACGCTTTCCTTGGGCACTCGAGAAGCCTATTGCAGCCCCCGACGTTCCGTCTTTACTCAATGGGTCGCTCGCCTGCTGAGCAGGTGACTATAATGCGCAAAAACAGCAGTAATTCTAATGTCCAACTCTTTCCCCTGAATGACCGAGCTCTACAAACTCAGGATTAAACGCTTAGGATGTACAGGGTTTCAAAGGTATGTAGTCGTGATAAGGGCGTCATGCTACTTTTATATACACGAGTGTCTGCATCGGCCCTGATGCTGGTGCAAAAGCTAGCTCCACTATTTGCCATCTACTGTGCAAACAATAGGCCATCTAGTGGGATATCCGGCCCTAAGTGCCACTAATCGACAGGCGCTAGTAATGGGCTACTTACTCTCTGCAGGAGTATGAGAGTTTCTCGTCGAGGGCCCACACCTTGGAGAACCCTAGGATATGCTGTACGGTTGGATACTGCGAACAACCAGCGTAGGAGTGACGGACATCCGAGGAGGATGCAGACGGGTAGGGAGTGGCACACGAGCTCAACACTCTTCGATATCAGTATGACGGCTTCCGCGGCCTTCCTTTTAAGTTAGACTTTCGTCTGCGAGCTAGGCTATCTAAAGAGAACTAAATTGGCTCACGAGCTTGCGTTAATAAGCCGTGTGCGAGGCACCTATAAAGGCTGTCCTACTTATTATCAAATTCTACAAGTGCCTCTGTCAGATCAAAGTGATAAAATATTTAGGAATGATCCGGTGCCGTCGTTAGCTGACTTCTGAAATCTAGTTTCATACAAGCAATGGAGGGCGGGGTTGGATGTTCTCGAGGTCCTGGAGCCGGTCCTGAGGGAACTGAATGTCTACGTTGTCCTCGAGTGTAACACAGGCGAAGGAAATCTACAGGGTATACCATAGGAACGCCCTTGGAGCTACTAGAGCTGCGATAGCCTATCGGTCTAGGCCAATGCGGGTAACTGGTCGACGGCGACAGAAGGTTTGAGAGCCTGAGGGTGGACAAGGCGCGTATCCTGTGGGAAGTTGGACCGTGTGCCTGCGACCTACCTCACGATAAGCTGGTGGCATGATAACTTCGCAATAGTGAAGCTGAGTTACCTTCGTAGCGGTCCCGGCGCTTAGATGCGCAACCCTCTCACAAAATGCATTGGTCCAGAACGCTAAGGCCATTTAAACAATTTAAGCATGAACCTAAGATTTGTATCGTTATGAGAAGGTTAAGTGTTGTAATCTATCTTGCGCACATGTAAGGATCGCTGGTCCCTACAGTGCGGACTTCCTCATTGCTGAGGAAGGTTTGTACTGCCTGGAAATGCAAGCTAATGTGTTCCGCACAACCGCCGCTCAACTTGGGAACGCGGGTGCGACGGCGTAGCGCGGGCGTGGGACGAGGTCTTTCTGAAGCCGACATAACGTCTACGATCGGGTTGATTGAAACAGTACCGTGTAATGGCAGCTCACTTATTTAAGTGTGCTCTGCCGGAGGACGGCGCTCTCACCGAGAGGATTCTTTTCATGTTAGTGATCTCAATAACAGCGCGTTATAACCGTCTCCCGTACTCGACGTCAAGTGAAGAGGTATGGTTCGGCTCAGTCCTCGCAGGCACATGATCCCGGACCTGCTCGCGGGCTGGCGGACATCAGGCGTGAGGTCGGGCCAAGGGCTCGCTCGCACAGGCGCTCCTTCTGCGACTTAACATGACGCGCATCACTACCATCCCTACGATTTCACAAGGCTTCTGTTGCACCGGTGATGCGGAACACAATTAAACGAGTGTCGGCCGTGGTACATGGGGTTAAGAAACCCGCGCGAACCCCAGGGTGGGCTGATCGTTGTGTACCAGTCACTGTGTCAGAATTTGGCTGTTTTTGAATGCGCAGTCAAGATTCTTTGCGATTCCCCTCGTTTGTTTGACTTGCTTGGCCACTATTCAGAGGATCAGACCTAGTACGGAACCTACATCTTGGAGTCTTGCGGGACGTTGCCACCCAGAACAGCCCAGGGGGGATAGCGGACGAACGGGACCACTGGTAGAACAGCCGCCGACGGCGTGGCAGTTGATGAAGCCTTTCCTCGCTACCGACAATGGCCGCAGCAACCTGGTAGCACTTACGGGCTGTCTGGGTTGTCTCCTGATTTACGTTCGGTTCTGGCTAATGCACCAATCACAACATGTGAAACTACGTGTGAGTAGCCCATTAGCTGTGATTCAGGCTCTGTGAACTTTTGTGCCACTGGCTTTGCCGGTACCAAAAGGCGGGTGATGTTTTACGCAACGGGTGAAAGGCCTTGGTAAAGTAGAGCAGCGTGTTGTACGGCGACTGAGAAAGATTAATGTGCGCGGGCGCTCCACTAATCAAAAAATCTTTCCCCCCGCTACACGAGGCTCCCGACTATATTTACGTGCGTTCAATTCGACCATAAGTAATTACGTGCCCTCCCTCCTTCTACGATACGCCTCTCACTCGGTGTTGTGGGCCAATCATACCCACTAAACTGGAGCCTCTTGTTTTAGTGCCCAAGGTTGAACCAAGGCGGCTGCACACCATCCCTCTCGGATCTCGCCCTGGCATACATATCACAGTTAACTCGCCAACCCGACCCTCGTCTACTCGAGTTAGA"/>
                    <sequence id="seq_t1013" taxon="t101" totalcount="4" value="GAAAAGAGCCGAGGAGGTTAACACGTTTAATCTAACAAGCACGAGTGGAGACCCGATGGAAATAAGCACTGATATCGTGGTCTCAGGCCCTCCAGTTACATCCGAAAGTTTCGCATGCAATTGATGACAAAAATAGGGGACAGATCGTGAACCGACGGGCCGGTTTGTGACATAAGAGGTATACGGGTTACGTGGTGCGGAGACTGTCGTAACAGCTCCGATTTTGGAGCTTTCCCAATCAATCGGGCTATATTCCGCCGCTGACAAGCGTTCTTTAGTTCCCGTCGATCGAGGAGACCGCCCTTGTCTCACATCAATCGTTGTAGGCGGAGATTCAAGCTTCTTTCTGCGTGACCGGAACATCGGCTGTACCGTTAGCGGGACGAATGTAGCCCGACGACCCGACAACGAATCCACTGCTCCACCCCTCTTAGATTACATTGAATCTAAAAATGTTCCACCTGACATGAGAAGCAATGGGCTCCTACAGTGTGAGAACGCAGTCACTGTCACTGTGGGGTGGGAGGTTAGCGATTAGCTGTGAATTACCATTAAGACAAGAATACAGTGAACATTCTATACTGGGTAATTAGATTTCAACTCGGAGACGGCTTCGCGATGAGGTTTGTCACATCCTGGCTCATCATAAGATGGACTGCCGAACTCACCAAGCCTAATCGTTTATGATGTGATAACATGTATGCGTAATCCCAGATGCACTATATGCCCGCCGAGACTCATCTGTTTTCAGAACTCTCGCAGTTTAGTGCTGATCTCTCGATCCCGAGAAGGGGGCACTTCAGAAAATTACCAAGCCTGGAAGCGCCCCTCAGTTAAGACGTAGTGGCCAACATGCTCGGAGCACCTACCACGCCCCTCGTGTTGTTGCACGAGCCCTAGAGGTCAGACGTCCCATCCGCGCGGAGATGGATGATCAATTGATCCCAAATGTGTAACACAGACGAGCTGGAAAGATGCCGCCAAACTCTCTCCGCCTGTATTCAGGGTAGACGTGATCTGCCATTCCAACTGTTGGGCCGAAACGTGGACAGTCTCTCGTAGACTATACGAAGATCGGCGCCTCAGATTTTCCGCGGGTTCCTCCACGGCAACGGCCCAAACCTACATAAGCTACGCTGTGAGCTTAATAATCCATTTGTCAGATTCCTTCCTCAACCTGCCCGAAGGATTGGTTTGTGGGTTCTATCTGCCAGGTGGCTTGAGAGCGAACTCAAACGGTGGATTTAGTTGTCCAACTTCGCGGACATGAGTCACTGACGTGACCAGTTGTAGCGAGGCTGCATTGGTTGCCTCCCCCTTCAGTCAATTCGCAAGTGTCTTTTCCCCATTCGGGGGATACTATACGCTAGCTTCTGCCGACGCGGTCCATGTGATCACGAATTGCTTTAGACTCTCCCCACTTTGCGCTGTATCAGACAAAACCGCCCCGTACTCCAACATTCAAGTCGACAGCGCCTCCTATTTCTGAGCAAACGTAAAACTGTAACACGCGGAGCATGGAGGGGAGTCCGCTAAGCGTACATGTAATCTCATGCTCAACCACGGCACTACTACGGTGGACAAATTTAGATATCATGTCGCCTCAGATTTCTTCTGCCTTGTTTGTGGGCTTTCAGCGCAAAGTAGGAGCGGAGAGCTAATCAATACAAACCCGTTTGGCCGTATTTTCCTGTTAGCACGGAACACGTTTAGACCTATAGTCAGCTTACGAGCGGTCCATTACTCACCGTATATACATATCAATAAGCGGTGTTGAGGAGGGGAGAAAATTTACATGCAACTCTAGTAATCGTTATCTATCGATAAACGTTCTATATAGTAAGGTCATTCATAAGAATGGGCGGTTCTGGCATTTCGGCCCAGGTTTAACGACAACTAGGCACAGGATAGTCGGATCGGGTCATCCCCGTAGACTCTTGCGAGCGCGACCGAAATTAGGATAAGATCGATCCTGGCCTAACACGCGCTGTTGTCAGGAGATGGCGACTGGCGGAAATAATAATAAATCTCAGCCCAGCGAATCAGAGTACTCCCTGTCTGTCAATACTACCATAGACTAAGATATAAGATTACGGTGCGTCATTGCAACCGGGAGAACCGATTTGGCTCCGCGTAAGTGATCCTGCCTCGCGGCGCGGGGACACATTCTACCCTCCGACAACGCCGAAACGAGACGGCTCAAGTCGAATGGTTTAGAGTTTTCTTGCCGACACTCTTGTGTAACATCTAATTCAAAGAGAAGCTAATGCCAGTTGGGTTGTCTAGTAGTGCCCTCGTACATTCCGCCCCGGATGACCTGGGTATAGCACAACCATTGGATAGGCATTTCGCGGGCCGCACATTGCCCCTTTGCGCCCTGCACGTATATCGAAATAGTCCACGTATTATGAAAATTGCCAGCGGGCCCGGTATCCCTGCAACCATGAATTGGAGCAATCTGCAGCGAGAGCATGTTTGGGATCCATGGGCTTGTGTGTCCCGAGAAGGTCCTCTATTTTGTGACACGTTTGCAAGTGGTCCTTATCAGCCCCTGGAATGCTGCCTGGCAAAATAATCACGAGTCCCGTCTCGGCTGCTGGTCGGCCCGCCCGAGTCCCTATCAGCGTCAACCAGTTGGGGCAGGGCGCAATTAATATACACGCCACAACCTTAGGGGCCCGGAAACCGGCTTGGTGTGCCACCCCCCGTCGGCTGACGCACGTAGAACAGAGAAATACCATTCTGGCAAACTCCCGGGAGCTCATTGTAACTAGGCCCGCAGGATGCCCGACCGAACGTGACGCCGCCCACATTAGGTGTGATCTGTTGGAACGTAGGATGGATCCATCTATGGTGTCCCTGCGCCAGCAACCGAATATGGGGTATTTCTGTTAGAGCAATATCAGCATGGGCTGTGAAAAGAGGACCCGTCGCCTGAGGGAGCCACGATTCGGTCTCGGGTGATTGCCAACGAAGTTCACGAGGTATTGCAGTTAATTATGACAAGCCCGAAGAGATGAAGGCACCTGCGCGCTTTCACAGACTCTGGTCATATTTCCGGCCTTTTGCCAGCTAAGTGAATTAAGAAGGCGCCATCCACGCGAATACGCTGAAGAGCCTAATGCTGATAATGGGGATTGAAGTGGGGGACCAAGCGGAACACTCTACCGGTGCTGATGGGGCTGTATAACAAATTAGCTGTGAACCCGCTGGGAAAGTATCGCTATATTCGACACGTCAATCAGCGTTCGAACCTACGATTGTATCCAGGACTGAGACGACCCGGAAACCTATTTTAGTATAATGTTCGATTGCAAGGGATACGTGCGCATGAAACTCGTTGCAGCGGAAACAGAGGTAAGAGCGGGCGCCACGTTGATGATAGACTGAGACTGGAGATTTCAAGCGGGGACCGAACAGCGGGGACTGACGGACATTAACCACCAGGAGCAGATTGAGTTCGTCGACATGCCTCTAATAATTTAGAGGTATAAAGACAAATTAGGGACCTCTAGTAATGTGAAACTGAACCGTGCCACTACCCGCCCTCCAGCACTATAATGCTTGCCGGAGCTTGCCATTCAGACTTTCATACCGCGCCATAACGCGAGCGTGAGGAACGATGATATGGGATCCTCTTCATACCTTGCGACAACTTTATTTGGTTATACTTGAGTCTATGGCACGCTGTCTAACAACGGTACAGGCGTATCCTGTGGCCTGGTGAACCTGAGAGGGCTTCCCTATCACAAGATATTTGTCATTAGTCAAAATATGTGAACCGTAATCAGATTTCCTATTCACCCCATCTCCACGTGCCTGTCGTGAATCTAAATGGTGTTCTAATTCCCATCACGGCCCCCGATAAACCCGTCGGGGTAAATTTTTAACAAGTTACATTCCGGCTTATAATTGTTTTGTGGTCCTTTTAATCTAGCGCTGTCGCCTGAAGCGGCCTAGAGGATAAAACATTTACTCGTTGGAGACATCTGGCGCTCGATAAGGCGGGGTATAGAGACTATCCCTAGCCCACAACGCACTCAGAGGCTCAATGGACCGGACCAACGGTAGAAACCTCGGAATCTATATATTGTGGCTGTGTTATGGCCTCACCGAGCTGCACTTCGCGAAGTGGTATGACATTATCTCTGTAATCTATCAGGGCGAGTACTGGGGGACTAATTCATGAAGGCCCACCCTCCCACAGTCTAAGGGGATCGTCCGCGGTTAGAGTTTAGCTGGATCAAAGGGCGTGCGTCTACATGCACTTGGAGTTCACCGGCACACTGTTGCGCTCAGCAAGGAGTCCATTTGTGGGGTGCGAGGCCTCTGAACGGACAGTGGGATGACTAGCCCCAGTTGACATCGTTCCTGATATCTTATGTGCAGGGGTTGGAGCATGTTGCTGACATTAATACTTGCGGGTCTTGTCAACGGCGATATTGCGTGTTTTTGGTCCTGGCAACAAACAGATGCCACTAAGGCGGGTTATTCGAAAACGTCAAACTTTGTGCCCAACTCACAAAGCACTGCGTCATCAAGAGTCTGCGCTCGCTCTGGTGGTGCTAGACAAATGTACCATAAGAATCCTGAGTACTTCGTGTCACCTACTTGTCGGTAGTGAGAGACGAGCATACTGCTACGCTCCCCCACCCTAGACTATCCTCGCCCATTACACAATGGCTGTTCCTCGCGTTGGGGTATGCCGGAGGTAGGCCCTAAGAGGCACCAACAAACCTTGCCGAAGGAAGAGGTGATCAAAAATCGTCATTGAGGAGTAGTTTCTCGATGAACGACCACAAGGTCTTAATCTTATATTTTCGTCCGTCTTCTATTGCATGGTGGGTTCAACAGTATGAGCTAGCAAATGTACTAGCGGTCAACTCCCATATTCACCTGCTCCACGTTAGGGGGGTAGTGGTCCCCACATGCACCAAAAAGTTACACTGCAGGTTAGCACTACTATGCCGCACCCGTACCAGTGAATAAGCCGCCTCTGAATAAATTGCATTGCTCTACATGTACGATCGAGTCAAGAAGAAAACTTCTGCGCGGATTCTGGATAACAGTGTTCTAGGAGGATGGCGGATCCCGACCCTCTAAGACTTTGGGCTTATTACCATTCTATGCCACTCTTCGGTGGCCAGAACATTTGAGACACGTGATGCTCGGAGTAAGTGGTACAATGCCTAGTTCTTCTATTCGGGTCAACTTTGCCTGACTCGATGTGGAGATATCACACTTTATCATGACTTGTGGTCCAACATTTAGTCGACTCGCAAGCGGCCTCCTCTCGGACACGTGACACCATCGAGCGACACCCGGCCTGCCTAGCGATGAGAGACACCATGTCCCGTCAGATGGAAGAGACAAGAATGTGGTACAACATCTCTATGCGCCTCTTGCCATTCTGGGATGGTTATCAATGGATTCGCTCAAAAACATGACAGGTCCACGGAGTGTTACTTTTTTAGTTGAGACGTGCTTGACCCAATGGGTGATCGATTAGCATCGAGAATACTATAAGAATTGAAGTGAGTTTGCGACAGAAGTCCCGCCAACCTTCTGAACCCCCAAGGCCTGCATCATGAAAATCTTTACAAAAGAATCGTATTAGTCCAATCCGAATTACATGGTAATATCCCCTCTACTACGCTCCGTGCGCCCTGGATGCAATCCAATACTGATCGGCTGTATTTGCGGGAGGACGTTAAGTGTGATGCGCTTTAATGGTTGTAGCGCGATGTCTGGCCGTGTGATAACTCATCGGGATACACGGATGCAATATGGGTCCTATATCACGCACCAGCCGAAGCCAAATCACCCTAGTCTTGACACTCATTTACCACGGCCTCTAAAATAGCGTACACTAGCCAAAATTGCTTATTATACGGAGGACCTCCAAACCTAGCCGGAGTTATTCCCGTAATGTTTGCCTGGTCTGTATAGAGGAGTGCCCTACGCATATCGCGCTCGTTGATCTCCGTTACCTTTTGCAATACAGCAAGCCTTGCCATCAGTCAGAGGGGATGCATGGCGGTGGGTGTGCGGACATTCCGGCTGCTTCACGTTCACTTATAAATTAAGGAAGCCATCGCCGGTTCGAAGTGAATGGTATGACCACTAGTGTTGATAGAACACGAGGTCCTCCATGAATGATCAAGCGCCTGAGAGTGCATCGACTGAAAGCCTCGCTTCCCCTTGACTACCAAAGTGCGTACTCGTATCTGGGGCGAGGATCAGAGGGTATGACACGATTGACTTTGATATCCACCGCGGCGAACGCAACACGACAACGCCTGGTAAAATACGAGCGTACAATGCCATGGCAGCCAGAGTCACTACCGGAGAACTAGTTGTCCAAGCTAAAACATGTTGTGACTGACGAGGTGCTGACGCGTTTTCTTGAATTCGGTTCGGACAAAATTCAGTTGCATCAGTAGTCTAAGCGGCGGAATTCCCAACCGGACACTACTAATAACATGGTTGGCAACATGGACGTATAGAGATACCTGAATTTACAACCGGTGTACGTTTACGATAGGGGAGACAATAGATTTGATTCAGCGCAACTTAGACACCACGCCCGTTAAGTAACGACGGGTCAGTAAGCTTCGCGACCGAGAGGGGTTGGGGTTTTAGAATCTAGCGCATAGGGGGCGGCCTGCTGCACCGTGGGACCGTCGTAGTGACGTGCTCATCCATCCGTATCCTCAGGGTCTTCTTGAGGTGCTACCATCTTTAGATGGAGAGCCACGCGAGCCTAATGAGATATTCCGCAGGCATAGTGACGTGCAAAGCGATGGATGTCGGCTGGGGTCCAAAATGGTATGCCGCAGGGTCCATTGAGGGTACTGCGGTGTCGCCACATGCTACGTTATTTCTAGCCCCAAGGATTCGTCTCGGCCTATCAAGGGGATTTAATCTTGCTGGTGTGGGTTCCATGTCCCGTCCGAAATAGGATCGTTGCCTAAGGCTTTCTGACGCTAACCTGGTCCCGAATTCTGTCTGGGAAATATGACCAACTGAAGCTGCTCCGCAGATTGACAAGAGGGTACACATCTGCGGGTTTGAGGAGGAAACGGCCGTAATAGGCCGGAGAAACTCTTCAGCGGGGATTAGCAAGTCTTCCGTAAGGCTCTCTTATGAGCCCCAATTTAACAAGTACTTTGGCTTGGGACGCTAGAGTTTGCCGCGGACACGTTAAAGGAGAATAGCCGAAGATCGAGTACTCTTCCTAGTGGGACTTGTGCATAGCTGGTACGTTACGTCAACAATCATTATCCTTCCAACTATCAATAACGCATAAGCGCATGTGAACGTATCAACACCCGAGATAGATTAGTTTTGATCACAGGCTTCTGCTGGACCAACGTAGACCTCACGCTGCAGGGAGTGGGCACCTCGATCGATCTGAAGCTCATCTTTCCCTAATACACGCTCCGGGGTGAGCCCTCTAAGTGCGCCAGTGACTGGACGCCTATAAAAAGAAATCTAATGGGGTGTGCGGACCTGCTGCAACCTCAGGGATGATGCGTTAGGAGTAGTCGATAAAGGCAAACCTTGACGATCGTCCTCCCGCCCGGCGATACGATGACGCTGAGTTTCTAAATTCTTCACAATATTTTAGACGGAATGGATTACACGCATCCAAGACAGCCTAGCGAGGAATCCACCTAACAGAGCAACAGTCTTGGCCTACGTAGCACCGGCCTCCTAAAATGACGTCAATACACGCAGCTCTCGTGCTTACCATGAAGCCCCCCGGTGGTCTGGCGGGAGTTGAGGAGTAATGCCTTCCGGATTTGCAGACTTTCGTGCGAATCGTCAAATGCCGAACAAGAACATTCATGTCGTGCTAGAACGGCAGATTAGTACTCTAGATTTTCCAGCCTCCCCCGTTTTATAGCTGTTTAGGGTCTTTTCTTCGATGAGATCGCCTTGAGCAGCAACAGAGTGATAACAACCCGATATTACAATGTGCTAATTGCAGCGGATGGTATTAATGAATCGTGGGGCTCAGACTCATTTAAAACCAGATAACCCGATGTTACGAGAGGATTGTATATCTCAGCTGAAACCCAGTGGGCAACATTAGTGTTTGGACAACGCCTGGATTAGCATGGTCGGCGCTGCAAGGGCCGCGCCAGAGTCCCACTAAGACAAGCCTGAGTCGCGATAAATACACTCTAGGGTGCCGAAACGAGTGTGCGTCTTTACCGACGGGTGAACGCCGCCGGGTACGCAGTTCACAAGTCGCTAGTGAGAGAAAGAAGACCGTTGCGTATTTGCTTTCGCCTCGGGTTTATCTGGTGGGTCAGGCGGGGTTGCGTTAATGCTGAGTGCTAAAGACTTACAGATTCGATTGAGTGGTGCAGGATCGCTGTTCCATGGCGATTTCCGCGCCGCGGAGTTGTAACTTATTTATAATCCAGTGATTGTAGGGGGTAGAGGCCCAGAATCATCAGGACGTTGGCTGTTCTCCCTGAGGGGAACTGAGCTGGTGGCACAGATGACACCACTCACTGTTTGAGTGAGTCCTGCCGGTGCCCGTCAGTGGTATTGCAACCCTTCGCTCCCTGGGTGACGGTGCAGATCTCCTCATTAGCGCTGAGGATACAAATATAGGTCCTAGGCTTGTAGTCGGCGTCCCCATCGAAATATTCCTTTATCAAGTTGTCGAGCTGCGATAGCCCAACGCGTGCACGGGCTGTCAGGCGATGATTCGTTTGTTGTATATACCATCCTAGGAGCCGATTATACAACACACCTCCAGGGTTGTCCACAACCTTTACTGGCACTGTACACTTTGAACGCCCTGCATCGCCGTTCTCTAGGGCGGCCGACTGATCACACGCCGACGAACCGTAGACCACTTCTTAAAACAGATAGTCCCAGGTGCTTTCGGATTTCGATGCCATTTACTGGCGTAGGGACATAGTCCCGGGTGTCACAACTTTGCCTACGATTCACGGTTCCACTGGATCATACTGGAGCCCTTCGGCCTATCCCGAGTTAACGTTTACGAACACTCTGTTTCCGTGGTTGAGGATCAACTGTCGGAACAAAGGTCCGAAGTGGCAATCAACGTAGCCGACAATGCTCATCCTCGCAATAGTGGCGTGTGTGCATAGTTGCTATTTAAGGCGCGGGTCTGCAGTGCTGGATGCAAGAATCACGATTCTGCCATAGGTCAAATTAGTATTGCGCCTTCGGTACTGAGCTAGCCTTTGGAGAGATCAGCGTTCCAGTCTGATGATCCAAAGAAATCGCCAACTTGGTATGTCGTGAACTGGCTCCGCAATCGACCACTGCGTGGATCGCGCGACTTTTATAAGGAGCAACGCACTCGTTTGGGTTCCGGATACGCTCGTCATACGCTCCGAGTACAAATGCTGGAGCGCAGTATTGTGAAGTCGAACACTTCAATAAAGATTTGGCAGGGCTTTCAAGCTCCACTCGTACTTCCGCCTCCTGCGCAACCTCCACAACTTTCCACCGTAGCATACGTTTATCAGTCGGCGTGACAGGCAGGCCTATTTCCAAGTCGCCTGTTGGTAAATCTATGACAAAATACGAGAAGCGGGAATTCGATTACCATACGTACTAAGGTAACTTGTGATTTACCAGCTTAAGTACTCTAATCGTATAGCTATAGTAATTAATTCCCACGTAACATAGGCATTCGTGAAGATTTGCTCGGGCGTCGACCATAGTGGACAGTAACTAGAAAGGCTTAGAGTTAAGACTACAGGTGCTGTCACGCTAGCCGTCACGGCGTAACGCCTCATAGCGCATACTACGTCTAGGTAGCGTATCAAGCAGACAATAATAACCCAGTTGATGACTCCTTTACATACCAAATAACTAAGTATCCAGCCTCTAGGACGCTTTATCTAAGGATCCTCTTGGGGGGCCTAAGTGACAGCCATTGAAGGCCGAGGCACAAACATGATTAGTTCATAGTTTGATGTAGATCCTCTGACAACCAAGAATGCCA"/>
                    <sequence id="seq_t1022" taxon="t102" totalcount="4" value="GCATTGAGTGGAAATGACTTATGCTTTAACATATCATCGAGCGCCATTTATCTAATGGAATAGCTACACGAGTTACCGGTACGCGGAAAGGCCACAAGATAACAAGCAGGACTATTCGCCTTGTCTGTAAACAGCAGAGTGACACACTGAGTGTTTGTGGTTGGGATGCCGTCGTAGATCCGTTCAAGAACCTCCATACCGAACCTGAAGAGGCGATGCCTCGGAAAAGACGTTTACCGCGACGGCGCAAACCGATTTCCGCCCACGGCAATGCCTCCAGTGCCATCTCCTCAGTTCCCCTTAGAACACAGAATTGGGCGTTAGTAACAAGTGGTTTGGTCGCGCGAATCTAGCTATCCTACTGAAACAGACGGTCTATGCACTCACGTGGATAAGATCCCTTGCTCAATTTCTTTATTGACAATATTAGTTCGGGGCACTGACAACTTAGTAGACCAAGCGATTGAGGATCCTTCTGAGGTGCCCCAAGCAGGATATAAATGACTGCACCAGGCAACCATCTTGACCACCTCCAAAAGTTAGCTTGAAGTCGTGGAAGATCCTCAAACCTTTCTGCGAGGAGCACTGCTATCCGTGGTTGTCATGAAGGTTCTTTTTGGATCGATGCTATTAGGGCACTGAAATGCCTCCCAGCTTGAAATCATCCACGTCTGCCGTTTTACATCCAAATCTATCTACCCACACCATAATTGGCGGCATGGACGTCTCTGTGTCGTGAGGTTGCTTCTACGACCGAGGCGAGCTGTATTTCGCGTGCACAGGATTTGATATTACTAGGAATGGGTGTCAGTAAAACCCTGCGCGGGTGCTTGGCACCACATTGTAGCCGGACCCCCAGTTCGTTCAGCCGTTGAACCGGTGAACCCGGACCGAATATATACCATATTGAAAGTAAAACCGACACGTCTCTACATGAAAGACATTAGGTGAATGCACGTGAGAGCGAGTAGCTTATCTAAGAATGCCCATTAGCTGCTCAACGTAGGGCGCTAGCGTGTGTAGACTGCATGAAGTTAGTCGTCCGCTGAGACCGCGTGGACCCCGTCCATTCCACTTGTTCACCACTCATTGGGTCATCTCGAATGAACGTGTGTCTAAAGTATCTGTCTACCAATTCAAGAATAATAATCTGTTCTTTACAATCCTTTCAGTACCATTAGTGAGAATTACTGAGCGGTCGGAAGCCCGCATAGGTATTCAGTCGGTACAAGTGATACTACCCTTCGGTTCGAAATATTGGGCATAACTCTCCATAATCCTGCGTGCGCTCGTATTCGCGCCGACTGCATATACCGTAAAGGAACTTCGGTATCGTGGGATCGAGACAAGATTTGCGCGAATGCACCAACCTCATATTTAGGTCGGCGTGCCGCATGATAGCACGTCATCTTCCGCCCACAGGGAACGGTGACAACACTCTTAAAGTTTGCTAGCTATCGGCGCCAATTAGGAGAGGCCTTGGATTACGAGACCAAACTTTTGCTCCGGAGGCTGAATGATTGATCTTGCGATGCAATAAGCGCGCCGGACGCGGTATGGGCCTAGCCTCGACCCGCACGTGCCGATGCAGAATTCATCCAGTCAGGAACTCCGGCCCTAGGAGTCGACCCGAGTCCAGTCCCACGCTATTTTCAGTAAACTGAACGTGAAGCCCACATAGGAGAACGGCCGAGATCCTCGATGTAGTAGAGAATAAAGCAGTGCTTGAACCGTGGGCAAAATTGGAATCCGGTTATCGTACACCGCTATCGTCCCCATCTTGAGCGGGTCTGGTAGCGATTAGGCCCCTCATATCCAAGGTTGAAAGCACAGCCAGGGATCGCATCTGAAACTCCTGATCCTCGCACTATTAGGGGTAAGCCCAAATATTGAGATTCTAGCCGGCCCATAATAAATATAGAGTGGCTACCCATCGATAATGCTGAGGCCCAAGCCGGAGTAACTGCATCTCTCGCTACGCTCGTGTGGTGCGACATAAGCTAGCCATCTGAGGACTCACGTAGGGAGTCCCAGGCCCCGGTGAAGTATGTCCCAAGTTTCGGCACTCCTACTTTCTCGCTTCTTCACTCTTTAATCTGAGAGAGTCACCTATAAGACAAAGGGCAAGCTCTCGGCGACAATCAAATTGCAAACATGACACGGGGCTTCGCCCCATGGGCAACGCCTCACTAAGTGCTTCGTCCGCTTCGACCTGTTGTCCTGGTTTCCGTTACGGGCGCGCTCAGGTAGAACTTCTGACAAAAACGACTCGTGCTGGGTTCAGATGATAAGCCGCATCAGCCAAAAGTACTGCTGCATGACAAACGCGCCCTAGGCGCATTGTTCACCGACGCCGTTGTAAGCCCAGGGCCTGAAGGTTAGTCAATGTAATTCGCGTGAAGCTCGCTAGAGTAGAGACGTAGCTGTCCTGGTAAGAAGCCGAGGTAAATATTAAAACCGATTTTGAACCCAGGAAGGGCCGCGCGCCCTATTCAGCAACATTCTGCCGAGCCTTCTAGCAAACCGCGGCGCTGAATTGACGAGCCACAGCCTCACCAGACCTCTGTGTGACCACATCTCAAGTACGGATCTCGTCGGCATTTTAAAACCGCACGCAGGAGGATTACCTAGGTACGGTAATGGCAAATTCTAGCATTACCTTGCTCGAGATGCGTGGTAAGCATTTCCCGGCTTCGGCGGATTGAGAAGAGCTGAAGTTACTTCGCGACGGGTATGTGCTGCGCTCAATGCGTAGCTCGTTGGCCACGCTCCTCTTTTGTCACGACGCGCTTTGGATCGGTTAAACTCGGGCTAGTATAGAGCGGTCGTAGGTACGGTTGATCCGCAGAGCGCTCGCGTGCTACGGGATTAGTCGAACCGGCGCGACATCCGCCACGCTATAGAGTTGCATTCAGTGGGGTCTGAAGGATTTGAGTAGGTCTGTCGCCCACCCTCGGACAGACAAGTATCACTAACTGAACATGTTGCGCCTCTCGGCTATACCCGGATAGCATCATCTAGCTGTCTGCCCACGTGGAACTCTTTTCATACCCGGCTCCTTACCTCATCTCCTGGTTCCGCAGGGATTTGCGCAGCAGTCCGTGGAGGTTCCGGCTCTCTTTCAGCTGTAACGGACGTTTCGAGCCTAACGGGTTGGAGGCGGAAAGACACATGCTGACGAGAACTGCATACCGTAACTCACTTCCGTTGTTAGAGATGTACCCGCTTGTATGGCTCTAGCCCGACGTAGCTGGACCAGACTGGGTATTGATGTCGGCCAACTATACTCTTGATGTCTCGGTAGCCTTCACTAATATAACACTCTGGAATAGTCGGAGCGTCCTTGGTTACACCATCTTGCAGATTTCCGACAAGTGGCTGTAACAATTCAGGGGGGCGCGCTTTGGCGTTTCTGAACATTTGATGTCGTCATACTGCGATATCAATACACTGGAGGTTGGCTCTTATCGCCTTAGTTTCTCGATACACCTCAAGTACGGGAAGTCCCATAAAAACGCGCTGTCGCGTCCACAGACTAGTAAAGAGACAAATATTCGCAATGGCTACCTCCCACTCTGTGTGCGGCCGCAACTCTCAACGTTGAGCGCCTTACGCTCGGTTTAGAGACCTACTTCTTAGTCCAGGACCCCACACAGTGGACATAACTTGTAAATTATCTCCAACTTCGAGACGTTTCGGCCCATAGGTGCGGGACGTCCTCCAGGCCGCCCGGTTACGATGGAGCGAGACGCGCGTATCGACTTTAATCGCTTGGTTTTGTCCCGCACACCGAGGCTAACCCGGGCCGTTAGACCACGCAGGGGCGAGATCAGGAGCTTCACCAGCCGGGGTTTCGCGTAGGTGACTTACCCAACTGGATCAATATGAACGATGTCAGTCGTTACCATAGGGGATCAAGATTTACTTTGGCTGCAGAGAAATTTACCTTCTGAGTCCGATAGATGCGCTACGGAAGAAGCCAGTGCAACGGGCATTCTATTAGCTGCGCCTTGGGTCCTCGGTCCTCGGCCTGAATAGCGCACGACACTGGCCTAGCCTCACCGACGTAGGCGGGGCCCCCTTCGGTAGTGGCCGGCCACGTTAACCTTGCTCGGCTTATAGATGCGGATCCCTTGCTTACGAATAAGTGCCTTAGGGCTAGGACCGCAGCAGGCACATTCGTGCCGGGCGGACAGCATAGTTTGACGCCGAACTATGGTCTTGCCCACGCATCTGACCGAGAGTTACTAGTTTTAACGATTCCGTCTGAAGGTGGCGTGGAGGTCGGAACTTTCGGTCCAAAATTGCGATGTGTGATCCTTTCAACACGACGTAACGCTACAGGTGGATCGCTCATTCAAATTCCCGAAATCCACGTGCAACCATTGATCTTACGGTCCACCGGGCAGGATCAAGGCCGATAACTTTTCCCTGAACCGTAAAACAGAGTTTTGGCCTAGACGTAACCGGGTGAAATTCAGAGATTCTCCAACGGCTCCAAAGTACGTGTCCGAGACTTTCCACCGATCGACAACCTTAAGTCTGATGACTTCCGAATCATACTCCTCGTATTAGACTTTTGCTAATACGAGAGTAATTGGCGAACCCCTATATGGAGGGCACCGGAGCCGGCCTTGAACAACGCATAATGCTCCAGGATCCGCGAGACTACATATACGATGGGCCAACCCGAGGGTCGTTTCGACGTAGAAACACGGAGGTAGTGGTGAGAATTGTGCGGGTAGGCCACGCATTGACTGTGATTCGATCGTGAGGTGCAAACTCACGCTGTAACGGGTAAGTTGCGGTCCAACAGCATTCACACATGTGACTGTCGGCGTCCCCGAGAGCGTCTACGGTTATTCCAGATATATTACCAGCAATCGCAGCAAATGTGGCTGGCTAGTGTACCTCCCGACAGTGTACAAAACTGTATTCGTTACGGCAACTCCAGATTTCCGAGAGTGGAAATAAAAGTTCAGGTGGGGGGAGAAGCCAAGCCCACGTGGTACTAGGCAACGTACCTATACACATCTATTCTTGGTTAGACTCTATGTAGGAGTTACTCGTTCGCTATAATGGATAGAGTCGTACACAAATGTGATTCGTAAAGGTCCGGAATGTTAACGCTTTCTTAGGAAGCTTAGACCAGCTGGAACCTTTTGTTCTACGCACCTAAATTTGCCCGTGTCCTGTCTGGATTCGTATCGACACTCATATAAGTGCACCACAGGATGTAATTGTGACCAATCTCGCTTAAAATAGAACTGCGAAACGCAGACTGCGAACTCATCTATGCAGGTCGAGGATGGGACTGGCATTATACTGGCTTTCTACAGAGACTTACTGTACGCAGTTGTTCCGAGCTCTACCACATGGCCTGGGCCCATAAATTTGGTCGTTCGTCTGAGGGGTTGAGGAATAAGCTCTTTAGGGTGTTTCAACATTGACGTCAGCATCCCCAGAAAGGGTACTTGTTCATCCGACTCGGAATGCGTCGACTCGCTTAGCACGAGTATGGTCTTGTTCTGAATATCAACACCATCTCTTCTGAGGGATCAAGGCGAGGCCGAGCAGCCATGCCGCCTCTATTGTACCCAGTCACTAGCCGGGACGCCATTAAGGCCCCGCATTTTCTCAGCAATTCAGAACGCTACTATATATGGCAGCAATAAAAATACTCGAAGCTGGGGGGCGGGGAGACGTTCAGCGGCCATGTCGAAAACGGGCGCTTTTTCCTCTGACTACACCAATGTACGCACACCCTTGTTGAGGTCGCCTACAAGGGTGGTATGCCCCCGCTACGTTCCCTGTGAGAAGCTCAGCTAGGTGGGGGCCGCAGCTAGTATTACTTTAAGTGCCAATATGGGGTGTATCTGGAACCGCTAAACTCTTTGCCCGTTGCATTCCCCGGTGTGCAAGGGACTCATGTATTCGCCGGACAATGAATTTCTGTATATTGCGGATAAGGTCTGTGATGGGCGTCATTAAGCTTTGGTATAGTGATGGAATTCACATAACATCGCACCCACTGTAGTGGGTAAATAGATCACATGATATAGTTATAGCATCCCGCTTCATATGGAGTTCAGCGTACGGTACGCCACCAAGGAGCAAAACCACGGTGCACGGTTATGTCACAGTACTTACAAGCTTGAGATATTGTCGCGGCCGCGTTATCCATCTACCTCGGCGTAGTCATACGGCTAAGCAACCGAGTAATCCAATGAAGTTGTCGCGTTTCCATCACTAGGTCGCGACCATATCGACGTGGATGGCAACATAATCCTGCAACCCTAGCTTTAGACTTTTCAATGCTTTGTTTCGTTCCGTGTGTCGAGTTGTAACTATGGCTTCTATCTACCTGCGCGTGGCCTGCTAACCATAGTACCTGCTTATGCGTATTTCCCCGCCGAGTGGAATCAAGGCACACACTTTACTTAGTTCTGGCATCAAGTTCCCATCCAAGAGGGGTTTGAGAAATCCCGACACCTAGCATTCCTTTACTAGGTTAGCGAAGTCTCGCGTCTGTCTCGGGTGACTTCACTAATGCGGCCACCTGTGGATCCTGTCTTTATATGGAGCTGAGCCGAATGCGTGTCCACCACGTCACGAGCAGCCCGTGTAGAAAGACCCGCGCGGCCCAGTTGCGGCCGATTCTGTGATGTGTAGCTCTCATCCGAGTATTGAGTCCGCCTCGAGCATGCGGATTAACCTGGCCCGGTACACGGTTCTGACATGGAAATAAGGCCGTAAGATCCCTGGAGAGAAATCGCGTTATTGACGCTCGCAGACTGAAGAAAAACAAGATCGGTCGCCTTATCGCCACACATGGCCACGTGTAAATGGTTTATACTGAGTGATAAGGCATTTATTCCTTTCTGCCTAAACCCGTAACACCTGTTCGGAGACTCATCGATGTGACAGCAGTAGCAATCTCGTCTGGGAGCTGAGGCCAAGTTCAGGTCCAGATATTCCAGTTTCGCCAGTTTCTGAGACTCAGACGCATGGAGAACCAAAAACCAGTCTGATATGCGATACGAACTACCGGTAGCGTCCCTTATTGCACTCCTCGATGAATATATGACATCGCAATCACCTGGGTCCTATCTAAGACGGAACATACAAATTCGTCGGAAGGCATCTCAGTGGTCTACGGGTTGCGACCTCATTGACAAGTTGGATGAGCCCGCGGTCGGTGAAGCCGTGGCGACGCCTCGGATTACAACGTCATGACCGTCGTTTTCATTCAGGGAAGAGCTAGGTGTCGGATACCGCGTTCGATATCGGGAGGCAATCTCCTTCGGTATAGCTATCCCTTCGTGTCCTAAGAGCCACCGGTTTCTAAGTTGGCGGCTATTATCTATAATGAAGATCTCGTCTGAAGTTGTTTCACGGGTGAGAACAAGTACTTCAATACACATAGACCTTTTCGTTATGTTGAATCAATCATCGTGTGTAAAGCCCATTCTGCAGTTACAATCTGCATAAGCGGATATGCCTTGGTATATGAACTGGGAGGTAAAAGTGAATCGGACCTCTGACCTGAAGAGAACGCGTCTAGACTAAAGGTACGCCTTTCGAGCCCTTCTTGCTCCCGAGTCCTGGACTAACGAATCCGGGATCCTCATCATGTTACCCACGGGACCCAGGCATGTGGCCCTTTCGCGAGCGGAGTGTGAGTAGGCAGCCTTTCTGACAAGGTTTTCTAACAGATTAAGGATTAGAGAGAGTCAGCCTAGCACCCATTTAACACCCCAGCGTTCTCCGACCGGTAAGCAGAGTAAAAGATAAGTGGTCGAGGAAGTGGCACACCGGCGCGCTTAAGTCAAATCTTTGTTGAAATAACCGTTCGCTCTTCAGGTATGGGACGCGGACTATTGGAGTGCCCGTATAACTGCGTTTCACCTTTCTATAAGAACTTACAAGAATGTGGCGCGCTACCGACCACAAAGTTAAGGGACTTGGTCAACAGTTAAATGCTGATACTCGCTGTTTTACCCAAAATAGGTTCAGCTGGTGTGCTAGTCCATGGTTCTACAAGATAACCAGACAATGATTCGGTCTCCACGCCGGTCCGGGTTATCAGGTGTATAGGTCGCCCCTGACAGCGACACGATGTCGCCTTTCATCGCCGACACAGTTCCGCAAGAAATTCCAGACTCTTGTAAAAAATGGTCGTACTCGGGTGCCAACCTCTTACCCCGTAAGATCCCGAGGTCAAGATTACTCCTGGGATAGCAATTGGTCAATCGTCTGCCCTGTTCGAAACGCTCGGCGGGCTGCAAAGGGCACCGGGTGGCTATTGAGATGTCTGCAATTGCCACTAAAAATTAGCTTGCTTTAAAGAAGCTGGATCGTGCCACGGGGTAGTCGTTAATTCGTCATACAAGTGTTGGTTTAGTTGACAGGTGGATTCTGAGTGTCCATGTCACAGTGTAGTAACAGCGTGTTTGTGATTGAACTGTTTAGGCTCTATGCCTTTAAGTCGGTCATTTATGCCCTCATGGTATTACATGCCCAAGCCTGTCTCATCCTTTACCATCTCGAAGAAGTCAATTCGGGCCTGTAACGAAACGCGGCCTAAGCACAGGCTTGTCGAACATTGTACGGGACGTTTAGTGTAAGTGAATCAGACGTTAGGCCCCAAATCTTCACACATCCTATTTCTCACGTTTGGCTAACCCCGTCGGTCGGGCGTGGGGCTGGAGGGACGGGCTAGAATAGTCGAGAGCCCTAACGTCAGCTGTCTATGGCATTAAGACAAACTGTTTTAGGGCCATATATGAATGGCGGCCATTCCAAAATCAGCTTCCTGTAGCTGGGCCTAGCGGGAGCCCGACTAGAAATTCGCGTCAGCTAACGTTGAAACCAACGATTGTCTAATCTAGACTCTACGATGTCAACCAACGCGATAGCAATAAGGGAACCTGTAGCTCGAACAATATCGCAAAGCACGTATTGTTACCGGGTTACCTAGTAATTGGGTATTACCATTCGTTCCTGTGTATTACCCGGAAGCTTATGCCTCCACACAAATATATGTGGAACGAAGTAATCTGATGCATAAAGCCATATGATAAGAATTATGCGAACCATTAATTCTTGTTACAGTACTATTGAGCGCTCCGTACCATCATGGGAGATGGGATTCGATTCACACGTATTCGCAAGTAGAGCTGTCTCCCGCGAGACTTCTCTCGTCTCTAGCCCACATCTGAATGCGGACACCTTTGTAAGAAGGATATATTTTAGAGTCTTTGAGTGCTCTTGGCCAACCTTGCCACGGTATATATGAAATCTCACTCGTACTTCGGAAATCACATCACTGAAACTTAGTCGTATGCTTAAAGTTGGTTCGTGCTTGTCCTCTACGCCGGTGCCAAGTAGAACTTCTCCGAGCGTTTTTGATTATCACAATAGTGCGAGGACAGCCGCTGATATTGGACTCTTCAACCTATACACCCTTCACGTGCATTCCTTGGGACACTGGAGTACATGACAATACAAGACCAATTATACCTGCAAGTCATGAGTGTGAAGCGTCGCACTTCGTTGGAATTGTTCGCGCCATTTGTGCTCACCAACCTATTTTCTCCATCGCATCTAACGAATGTAGCACTTGACGCACTCATCTCGTAAGCCCATATGTTACCCTCAAGGTAACGATCCCTCTATAAAGCCGTCTGGCACGTTCATCAGGTATCTCAATTAGTGGTCACGCCCAATATAACCATAGGTCAATGGTGGCAGCTCTATGACACCACTGATATAACTGGCTTGAATTACTCTGAATATTGCAGAGGTTATCATGTATGTTTCCGGCGACAAGCATCCATAATACTATAGCGACGTTCGTTGAAATCTACCTGCGCATCTTCGTGGCCACCCGGACAAATCGATGACAACGACGTTACTACCTGTAGCCCATCATGCTCCCTGTGTCGCCTGAGATGGGCACTCTCGATCGGAACAGAGGTGTCCACCTATCGAGTGTAAT"/>
                    <sequence id="seq_t1032" taxon="t103" totalcount="4" value="AATACACTTCACAAAAGATCCCGACGGCCAGGTACATACCAGGCAAGAAAGCATGTGGGGTCTTATGCGCCCACCCAGCGTGTGTCGTGCTAGGTCTGCGGGACAATACCACGTAGGCCTATATTTTGAGACTAACCCTTATGGAAGCTTTACGTACCGAATGGAAGGCAGGTTAACGATGAGTCGGGAGTGGCAGTGTATGATTACAAGCGTAGGTGTGGCTCTCGGTCGGATGGAGACCTAGTCGCTTACCCGATATCAGTTGAGTGGTGTAGGTTGAGCGATATACGATGGTTTGTAAATTTCAAAACCACTACCCGATGCGTCGCGGGGCTCCTGCGGATTCTTTAGCCACTATCCCGTCTGCTGCACAGTAATCCCACCTCCGTCGCTACTTGTACCATGTAGTAGGCAGGGCGAAGTACGTATCTCGAGCTGCATAGTGGCTTTGGTACGGCGACCGCGGTTAGTTTACCCGATTCATATACCTGTTGTAGAAGACCACTTAGTATGACGTTGTCTGTAACTGCTATAGGCGGCCTAATATTAGCTGCGCGACATCAGGCCTTCTTGCAAGCTAAATTAGACATGTGCGCTATTAAAAATCCTTCCCGTAGATCGGGTCTGTTGGAAGTCAGTCAAAGGCAGGCAATTAGCATGACATTCTACACTCTAACAGAGACATATTCCTGTAAGAGTGGATAGTTCCTCGAGAAAGCATCATTCTCGTAAACGTTCACGGAATACGCTGGTACTATTCTTCTTGCTATTGAGCACCCCGCCCCCCCTGAGTTCATGTTGTGCTAAGAGAGCGAAATTGAGTCATAATGGCGACGACTGCCAGCGAATATACTATCCAAAGGTGAATCGATGGCTTGCTTGGCGCCGAGGGGGTTCGCCGTAGCCGGGTTGAATAGTGAACTTAATGCCGTATTGACTTATCGGACATCATTGGTATCTACGGGCAGTAAACGATTATACACGCTTTTTATTTCGTTACAGAGTGGACCGAAGCTGATCTCTAGGTAATTGCTATAAAGCCCTTGTGCGGCTTGAACGCCTAGCACTCCAGAAAACCAGCTTAGGACGCTGGATCTTAATAATGTTCGGTGACTAGACTCGAACAAGGAATCTGCTGCGTGTGTGGCGGAGAGACACCACTTGCCACACTCTCGGCACCAGTGATCTTGATGGATATTTATACCCAGCCCCCAGTCAGTTCGAAATGCGTCTTTACCCGCTTGTAGACAAGTTCACCATACCGGTCGCCAAAAACCGACGTAGTGATGTCAAGCCCGCCTGGACGCGACGCACTACAATCCGTGCTGACCATGCATTTCAATGGGCTAATAACAAAGATTGCAGGTTTATCATGTACTATACATCCGGTTCCTAGGGCGCCACAACATCAGGTCCTCCTATTAGTTCAGAGTTTGCCCGTTAGATAAGGGGACGCCATACAGTGACTGAAAATCGTTCCGCATGGGTCGGAGCAAATGGTGGAATAGCTTGTTAAGCAAGTAGTATGGGTCTGACGTTCCCAATATGCGACTCACGGGCTGCGTGAACTGTCACGCAAGATACGGCACACGGCGTGGGCACCCAAGTCGTTAGCGCTATGGCATGTGAAAGCGCCACCCGTACAGAGCCCAGTCACCCTTACTGTATGAGTCGTAGTAGTTACGCTCTTCAGCGATGACACAAAGACCGTTCCGTATACTCACGCCGAGGAACTACACGCCACGCTGTGTCATGATGTTCTCCCCGCGCGAGTTTCGTGCGTAAGCTCAATATTCTAGGTGACGTGTTCCTGTTAGGTCGCTTGCTTTTTTTCGGCACCTGGTCCCAGTTACTCGCGAACTCATAGTGACTAAAACGTTATTACCGTATACAGACATTTAATAACTGCGGGAATGTGACCCACGGTTAATCATCCATATCAATTCATTAAGGTGCAAACCTCCAAAATACGACGATCGTAGACACTACATTAGAGCCACTTTCAGTTAGTTGCATATGTAAACCTAATTGACTTTAAATATCCTGTCTATACGTAAAATTAACACCAGTCCCCGTGCGAGTGACATGTATGATTAGGGCGAACTAGACCCCGGGGGGAGAGACGGAGGAATAGATGAGCCTGCTACCGAACTCGAATTGTCCTGTGGCAGCTTAAGACGGAGCCCGGCTCTTGGCAGTCCCATCTTTGCTCATCGCTCAGGACACCGTGTAAGTGCAAATTCAATGGCCTGTCCGGAGGCGAAGTACCGATTAGGGGGAGTTAATGGCGAACCTTAGAATCCGGAGGGGGAGCATGACTTAACATCATCGTTGAAGTTTTTGTGACGGGAAATTCGGCGCGCATCGAAAACCTTAAACCCAACTGCCGCGCTACCTGCATTCGTCTGAATGTGAGTGTCCCAGAGGTTGCATGCGGCTGTCCCCGACACCGCCTGGTCATCCGTACAAGATTGCTGTGCTATAGTGAGCACGGTTCATGCAGGGGCCGACTTTCCTGCTTCGCCCGGAGGAATGCGTGATAAGCTGGCTAAAGAGACTCCATCAAGTCGCACAGTACATCGCCGGGTCAAGACGCTAACCCTTGTAACCCTACCAATCCGCATGAAGTTTCTGCCTTGACAGAGGCGGAGGGTTTAGACATAGTCTACCCATATTTAATCGTCTTGTGACAAAGCAGCATGCAACTCCGGATCAGGGGAACATGGACCCTCTGGCTTTGTAAAATTCCACCACGACTCGAGGATGTTTCGCTGGAAATGAGGAATCAAAACCACTTTGACGACTGATGAGATAAGGGGCTGTATCTTCGAATCGCTGGTACTAGAGTTGCGGCTGTAAGACTACTGGTATCGTGACTCAGGGGCGAAAGTCTAGGTTATGCAGTCGAGGAAGACTGACATTCTAATCTGGCGTCCTGCGATCCGCGAACCGAGGTTGGAAGAGAGAGTTTCAGAACGCCCTCTAGGATAGAGTGGAAAGTCCTTACATTGTGCTAGCCAAAAGACGAGCCCCCGGCCGGATGAATAATAATATCAAAAACCTGGACTGGCACCGTCGTTTATACCGAATGTCAGCACCTAGGACGGGCCGGAGTAATGACCCGACTCAGCATATAGCCGTGTCGATAGTGTGCAAAAAACCCAGTAACCCGTAACGAGATAGATGCGAGGTCGCAGCCTGCGGGCGCAGGGACCATCCATCATCTCGTGACGAATTACACACCGAAACAGCTTACTGAAGTCGTAGGTTCTGCCTTCTAACCAAGGAGAACTAACTCGTCTCTACAGACTTATAAAAGTTACATTTCTCATAGTTTGACTTTGCTCACTATTATAGTTCGAATTCACCGTACCTCGGTTGTTCTTGACTGTTAAGTGCACGGTGCGAAGCCTGATTCCCAAAAGGCGGAACCGAGAGGACAAGACGATGATGCCAGGTGATGTTGTCCATGTATAACTCTAATCTACTCTGGTCATACCGGGCCGCCTACTCTCCTACAACGACCTCCTCGAGAGATTTATGTTGCATCCTAATTCAGACCCTAGCAACACGTATTATCCCCTGTATCTGATACTAACATTACGCTGAATACGCGAGGGGAGGTATTTAGCGCGTTGACCGCGCATGTGGTCGTTGGGAAACTCAACATCTAAGTGCCTGTGTGCAGGCTCCGTGACCTGCTAATCTTTCTGGACTCCAATTATCCACCCTCACCGAGGATATCAGACTAAACAAAGCAGGAGCTTCGCGAGTCAACGCGCATCCGAGTGGCCAATGTCCGAGCTTTAAATAACGCGACGTTCCTATACCTCGACGAATATACTGGTTGCGGGATTCGGAATCAACTAATTGAGGTGCTCACGGTGCACAAGCTGGGGGATATCGTTCCCTCGGTTACCGAATAACGTTGGTCCACGGTGCTAAGACGAATATACTCCTTGCAACCTCTGCGTAGTATCAAGCAAAACAGAGACTCACCGGTCACGAACACACAAAGACCATCTAACACGTTCATGGCGTCGCCATTTGAGCTCCATTTACTGTAGTGAATTATTGCAGTGGGTCCTAGTCTAAAGGTTGTATGGGTGTATTGGGGCACCGTGACTGTAGTTGGAACTGGGCGCGTCGTAGGGTTAAACTCCTCATAGATACACTGTTTATCCGACGTTAGAGCCAAAATTACTTACGCTTACGCTTGAAGTAAACGCCACCATTAACACCCGGATGTTATGGACTTGTCTGCCCACCCCTAAAGGTGTTGGGGAATCCCACAGCCGTCGCGGAATACGTGCGATGCTAGACTGCCGAGACACAAACACGCGAGAAAATGTATAACAGGCAAGGTGTGGAGGAAACGTAGAAAGATTGTTGGCGTCAGCGGTGATTCCATTTAACCTTGTCGACGTATACCGGTCGTCAGACACAGAACGGTACGCCCAGCATAGACTCTTTAGGCCCACTAACTCAGGGCATGTTGGCACCCCGGGTTATCGTATCTCCTGATACGATAACGATCAATTACAATCGCCTAGTAGAGGAATGGGCCATACACCGGAGTACGGGACACGTCAGATCCTAGAATTACGAGAGTAATCTTAGAGGTCAAGTCCGCGCTCTCTTTCGGTCGATCAAGCCTGTCAGACTGACCCGTAGTCACAATACGCGGTACGCTCGACCTAACCAACTTATACGCCGGATAGTCTTGCTCTTACGGTAAACAGAGGGGCGCGGAAATCATTCGTTGCGTTCGTCATTGTAAAGGCCCAGGCCATCTCGCTATTAAAAGTTTTAGCAAATCAATGGAATGTCTGGCACTTTATCCGTGTCGCAGTGTTTGCATGAGCCGCCCTTGGCTTGGCCCCAATTGCGTACTTGTAGTACTGTCAGGCTGTTGGTTAAGAAACCGAATCGTGTACCTTTGAGCCCCTTGTCTCTTCTCTGCGGCCTACTACTACGACGAGTCTTAGGATTAGGCTCAGCTGTATTCGTAGGGATACCCTAATGACCGAACATCCTATAGCTGGAGCGACTTGCTAGGTACCAAGTCTTCTCGATGAGGAGTTCATACAGTGGTTTCGACTGTGCACTTGGTTGCCGCAGAGGGTCTCCAAGAGTCGACCGCCTATTTACAAATCGGTATATTTGAATGCTGCACATAGCTAGCGTCCTGAGGTGGGACACGTGGCGGTAATCATCTACTTTCGACAAGGAAACGACCAGTGGTACAACAAAGTAGAGATTTCTATACTGAGAGGCCTCCCTCCCATCGACTGTTGCTCTCACGACCTACCGTTTATGGACCTTTCGCGCTCGCGGTGTGCTATTCCTTAGAGATTAGCCATGCCCTTCAGTATCCCAATCGTGTGAATTGAAGGATTACTAACATAAGCCACAGATACTTACAGTCCCGGCCGTGGCTCTTGTGCTAACCTCGCTACTGTTATCCGCCTCAGTCCCGAGCTGATAGGTACGGCGTGACCTGCGACCCTAATTGGACTACCAGCTGTTATTCCGTTTTTCGATAGGCAGAGCAGCTACATACTTGTTCTTCTAATACTTCCGCTAACTAGCTGTCTTTCTGCCCAAATATACCGCTCAGTAATGAACGCTGAGTACATAAAGCTGAACCATTTGAGCTACTATAAAAGTAACTCCCGCCATTTTCGTTCTGCTTGACTACTCACCCTGATGGGGCATATGACCACTCAGTGGTAGTCCCTCGTCCCGGTTACATTCCAAACAGGACCTAACTCGATATTTGGATGTGTTACCTATGAACATAGTATCGCCTCGCGGTGTCATATTTGGGGCTAATTACACCCAAAATGCGGACAAGCTAGGCCTTGAATATGTGACGAAATGGGATTGTAAAATCACGACCGTACGGCGGACGGCTGAGACATACGATACCTTGAGGTGAACGATTGATCTAAGACTCTTCTGTACGATCCTAGCGCACACACCGTGGACTTTTGGAGTTTTTCCGCTATCGCACATTTCTTATAGTCTCTGTCCTTTGTGGTATCTGACCGAACCCTAAGTTCGACTGGACAAACGCTCAAAAGAGAAATGTGGATTATGGACAAATTGATACCGTAATTGGGCGAATTCAAAAAATTCGATTTCACATCTTACAATCGACGAGCCACTATGCTCGCATACGTGACACCTCTCCTAGGGCTCTTTAGACCGACGAGCGGTACTCCTTACAAGATACGAGCCTACCAACGCATACGACGGCGCAAATTCGGGAGAAATAGAGGAGTTTCATATTATAAGTGCAAAAAAGAGAGCCACAAATCACGAGCCCGCTATACACGCAGATTTGTTGACGTCAAGCTGGAAACGCATCCCAGGATGTTATACCAATTTGCGTTTCATTTATTCAATACGTGCTTGTATCGACGACAACTGCTTCCCTTTCCCCAGGTCGCGAGACGGGACGTGGATTGGTTCGGGCGCGCGCTTCCGTCTAAGGACGACCAGCTTTACGAACTCAAGGGAGGACTGACTTGCTAAGTCCCCTCGTGTTACCTCCGAACGGGATCTCCGCCTTGGAGTTAAGTAGTGCGGCTATGTACTGAAAATCAAACAACCCCTGTAGTTGGCATTGCACACATCAGAAGACGAGGTACTCCGCTAGATCTCGATAGACGGACCTAGGTGCGCTCATATTGGAATCCGAGGGCTGGAACAATTCACGTAATACTTTCTTAAGCGTGCAATGTGTCCAGTCGCTCGGGGATTAATCAACATACTTTTCCGCGTGTTCCAATGATCCAGCACTGAGAAAGGGCTGGGGCCTTAGGCTTATATTCGGAGAGGTCGACATCGTGGAAAAGATCGCGTCGTCTCTCAAACCGTGACCATCACAACCTACCGTGTCTGGTTGTCTCGAGACTACCCAGGGACTTGATCACCTAGCTTCATAGAACCGAAGTGGATTGCCGGGAAACACGCCCTAAGTTTTGCGTAGTCTTAATAGCGCCTACGGGGCGGAAGCGTAGAGCTCAGTATTCCAGTGTGTCATCTAAGGGCCGAGCAGGTTCTGAATCGCGAGGCGATCGAAACGGCGCAAGTAACCCGAGCGCGACGTGGCGGACCCTCTCAATCTGGGGATATGGCTAGAGAGGAGTAGCTTGTGAGGGTGCGTAATGGCGAACGCTGATAGAAAGAGCGTTATCCCCACACTACTTGGTCTGATGCTGCGTGAGTAAGGGCGCTAGGACCCGTAGAAAGGAGATTTCAACCAAAGCATAGCGGAAGTAAAGCCTACTTCGCCCAATGTTTATTTTTTCAGGGAAGGGGCACCCGCAAACAGCTGGCTGAGAGGTAGGGGCCTATCTCAACGTGTAGCCCAGAACACCAAGATGAAGCACCGTGACGGCCACTCAGATGCCGACAGTCGCAGGCAAGCCCAGGGTGGCTGCAGGAGACGCCCTATTTGACAAGCAACTGACCAACCGTTAGGCGGGTTTCGTGTACGCAGGTAGTGCCGATTGTTCCGGAGGGGTAGTAGGCATATCGGCACTCACGTTAGGTTGGTAATATCTTCGAGTCTTGGCCAAGTTACCAGCTTCCCTCAGGCCGCTCTATTTATGTGACATGCTGCGCGGAGGGCAGCGTCCGTACATGTGAAAACAGCGTGGTTAGGTCAAACTATTAGGAGACTACCCTATATACACCAAATCTAACCGTGTATAATCTGCAAAACGGATATTGGCGGTTATCTCAACTGCCAGCGATCCGTAGGTACGAGAGACCGTACCGTATAAATGTAGACACAGGCTGGTTAACGGGACAGAATCATTTTCAGGATCTCCTCGGGACTTAAGACGTGAAGATGCACCCCTCTGTACGTATGGGATAGTTGTGTTGGCTGATATCGTTAGATGCATTTCGGCGAGTATATAGTGGTATTTCACCGGAGTTATTTGGGGGTCACGACTGTTTTGTCTGCCTAGAAACTTATACCTGTGGACATTACGCTGTTATAGTTACGCTGTTATCTAAGCCAACCGCGGTGCAGAGGCTTAGTCTATCGTTGAGAAACTGACCACTCAATCGACATTCGATAACTTTTACTGGTTCTGGCTGCCGACCAATGGTACTGAAATTCCATGGGGTTATAAGGGTGGCTGTTCGGGCTCCTTGTGGGTGCTCGAAGCATGGGATCACCGTCTCCTACGAAGATTTGTTTCAGTAGTGCTGGCCTGATCGCACGTCTCGAGCATTTGAGCGGTCGTATGGTTTATCGTGGCCACGCAATTATCGCGCACGAAACATCCCTTGGATGTCCCATGAGATCTCCTAGTGGGTGTGTGATGGTCCTGAAGCGCAACTGAAGTGATGATTATTACTGGGTAACTATCCTCTGGCTCCAATACAGCTTAGATCACCTCCGGGTACTGTCCACGCGCGGCATTTACCCTACCAAACGTAATCAACTACCACTGCTAGCAGGAACGTAGTATGGTGCTCCATATTTCTCTGCGTTTGAACGTAAATTGATCGACAACACTGAGACTTTTTCCACCAGGCATTGGAGGGGGTTATCTAACTCAGTCCGCCCCCAGTGGTTTACGTGTAGCTGGAAGCAATTGGTAGTTTTGAGGCTGCGTAGGCTGGGCAATACTCGATAACTATACCTCCGCGCTCTTGCATCGCCCTCTAATTCATTTCGTACAGAAGCTCTTCCGAACGTATGGCTTTCTCTCGAGTTGGCTCCTGAGCGATTGGTTCTTTAACAACACCTGCGTTACTGGAGACCGGAAGTTGTGAACCTGGTAGAGTGCCCTCAGCAAAAAGGCACTTATGTTTGAGTTTTATGCCTCTTCGCTCCCGAGCAGTGAATATCGGGGTTCGCCAATGTGCTGATACTTTGACACTATCGGCAATTGAAGGGAGAACTTGTACTGGGTTTTGAGCCTCGTTCTCCTACCATGGTTTTAAGTCACGGACACACCGTCTCCTGGGGCGCAAAACCGGTGCCGTAGCAATCCTGAGCGGTGGTGCCCTGTATTAGGCTAGCGCGTTGGGGTTTGTTACTTAGTCGTTGCTGAAATGTTTTATTCGATTAACCATCGTGGTTGTCCCAAAAGTCGAAAACTGTGACTGGAGCTTACAAAGTGCATGCATGGTGGTTCGCTTGAGTGCGGGCCGTAAACCGATGGGCTGCAGCTTATTCCCTACGAGGCCACTAAGGGTATAATCGCTAGGCGAAAGGTTGAGAAACGCACCTCTGCACTTATCCTATCGAGCATGCGACCATCCGGGAGACACCCTGATTTGTTAGTCATAAGTATTGGGGAAGGGATGGGCCTTTCGAAGGATTGTGAATTTGTCAACAAATCATAGTAAGAAGAGCAAGTACCAATACGGTTGGCTTCATTAGTAACCGCGGCATCGTTGACTGTGCAAAGGGGATTGTATAGGAAAACAATAACTCCTGAAGAACGATCCAATTAGCAATCTCAGGGGTAACTCTAGCCTTTATTCTTACAGTAGGAGCCCGGTACAGCAACAAGGCATGTTATTATAGGGACCTCGACCGGTCGCTTTGTGTACGGGAGCCTCCGCCCACGTAAGGATGACTAAGAAATGGCTAAAAAAGAGCGATGTCGACTATAGTCATCTATCGCCTTTAATAATCACACTGTGTCTAAGTTTTACGAGTCTCGGGGCAGGCGTGCCGCGCCCCTGGGACGTTACTCCTTGGTGCTATAAAAATAGACAACCGTATTAGTAAATAGCCGTCCTTGTTTATGCCAGTTTCACGGACGGTAGGAAAGCATGCCCCAGTTAATCGTTCATCTAACACTAGAGGGCGTAAAGTCTAGATCAGTCATAACCCGCCGTGCCACCGTCCGCCTCATAATCGCCGTGATGCATGGTACAGACCACCGTGGCCGTCAATCCAGGTGCAGGAACGGGTGTAAAGGCTTGAGATGAGCAGGGACCCTTAACAATAATATAATAC"/>
                    <sequence id="seq_t1042" taxon="t104" totalcount="4" value="CTAAGGCAACGCCTGGCCTGTCTTAGAATAAGACACAGCATATTTCATACACCCGCAATCACCCTCTCTTTTTCGCGTAACCCCCACGACTCCCGGGTACTGAGTACTGATCGTGAATAGTCTGCTAGATTCAGATAGAGTAGGCACCGGATACCACCGTCAAGTTTGCCAGCTCAGACAGTGGGGTATTTGACCTTCTTTCTGTAACAAAGATGACGGGGGGCACCTACGGCCCCAAAATTCGGAACCCCGCTGCTAACCCCTGTGTCGCACAAGAACTACGTCATTCCTTACCCGTGCGCTGCTATAAAGCGACACAGGAGTAAACCGTCACTCCCCGGCTTGCCTGTAATTATCCTACATTTCGCGTTTGGTTGTACATCCACGTACTTGTAATGTGCTCGCCAATTGCGACTCTGATTCTATCGCCAGACCAATTAGCGAACCTCCACCCGCGTGGCTCCAGCAAGTACCGGGCCCTGGAAGAAAATGACAGCCCCACATGTTGTTGAGCAGACCCCCATCAGCACTAGGAGGGAACGGCTAAAAATGACCTAGCGGACCGGCTCGCGTGTGCCCTACAACGGGTCTGTACGGTTCCCTAAAATACCTCAACATTCGGCTAGATCACGAGAAGTACGTTTCCGGATATGGAGGAGAATCCAGCGAAAGTGCCCAAAGATCCTAGGCTCGGTTGACAGTCGTGACTCTCTCATCGCTAGGCCTCCCTATTAATAGACTGGGATCTCGAAGAACTTCCGCTTTATGCCACCCATATCACCCTGCCTTCAACTTCACTCGTACGGCAAAGGATAAAGTCGGTGGTTAATGAACACAGCTACCACGACTCTTAGCGCACACAGTGCGTGTCCGTTAATGCCCACTGACGCGATGTGCGAAGATCACTTCACTCGATTGGGGACGATAGGATTACGTGTTGGCTGGGCTAGCTCAACTGCGAGTTACTTATCGAGGGCGCGTGAACACCGGGGGTGGCAGTCACTCAAACTAGGATTGGCGACTGACCGTTGTGATGCGTCATTTCGACTCATTCCAGATCCCGCTCAGAATATGGCCTGTTATGTCACGGGAGTGAGAAGTCGATTAGGAGCGGGTCTGATGGTTACCTAATGTGTGGGTACCCTTCAACGAAAGACGGAGCAATTTGTAGGGACCTGTGTTCCCAGATTCTCTCAAGGATTCAGCGCTCACTCACCTCGTCGGAGGTCCGCGACCCAAGAGTCTCACACACAGTTGTGAAGGCTATCCGACGTGTTCTATATATCCATGATCCATGAAGTCTGCGTTCATCCGTTATATTCTTAGATGCCGTCATGCACATGCCGGCTCGTCCATTTTCGGTGGGATCTCAAGGCCTTAGCTTGAGATGCCGTCCTCACTGGATGCATCATTACGCCCTTACTTGATAGGCTGCGGTCTTCCGCCAGCTACATATAGCCACCAAGAAGTTACATTGGAACAATGGAATCTATGGGATCTGGTTTAACGGTACAGACACAAAATTTTATGTATTTGGTGATGACGTCTTATCAACCGCGAGACACCGGATGGCTTAAAGTCATGCGAGAACACCCGAACATGCCTAAGAGTTAGCGGTCGTTCGAGGAAGCTGCAGACCGAGTGCTTTTACGCTCGACCCCCCGCTATTCTACCTAAGCACGCTCGGTATATGAGATGATAGAGACGGGCGATTTCACTGAATGCGTCCGGACAGCCTGGCCGAAGACTGTACAACTTATTGTCTACGGCGTTCATCATTGACGGTCAATGCACTTATACCACTCAGGAGGGCGATCAAACCACCAACAACGTCCTTGTACGGCGCGTCTGAAGCTTTTGGAAGGCGAGGTGCGGGTTCTGGACTGTTTTGTGTCGGGTGACGTCTCCTTCGAAAACCGTCCGTAAATGGGCAGTACGGTGGGCATAACCAAGTTGCGACAATATGGTGCCTATGCTGGAGGTAGGGTAAGATACCTTCACTTGTCTCGTATGATGGCTCGAGTTAAACGTCCTTCATTTACTGGGGAGATGATCGTACCGACGTCCAGCCGAAGCCTTGAACTTGTAGATTGATAGGAGACCGGATCGGTATGCTACCCGCGATAATGTAGAAAGAGGTTACTCGGCCCCATAAGTCCGAAATGGTTGGGTACCCCTCAACAATAGCGGGCTGTAAAGTCCTTCTATCATCCAAGGTGAATTTTACACAAGTTCGTGCATTAATGATGCGGTATAAGACGCCCCGCACCCAAGTCATCGGAGTACGTCTGACGGAGTTACAAACATCTGACGAGTATGCCTGTCACTTGGAAACCCCAGGGATCGCTGAGCCTACCTAAAGCTCGGGCCGGGCCATAACGCAACCTGAGTCAAGTTTTGATCTTATCGCGTGGATGTCGTTCAGTCCATTGATTAAGACCTTAACCGTGATCTTTATCACGGGTATCACGTCCATCATAGAGGTCCAGAATAGGCCGTGATTACCATGAGCCGCAGACCAACAGTGAGGGAGGACATCCGGTTCACTTTAATCGACCGGTCTCCTAATAAAGAAACAGTCAATAGGGAACTTTAGAATAGTTGCGCGGTGTCTCAACGTGCAAGGCCAATCACTACACAATACGAGAGAAGAACTTCGGCAATAAAAGGACCCACGTCATTGAGTGTATGGGGGAGTTACTGTCGTAATAGCACAATCTAATAGGGCAGTACTCACAGTGACCCAGCGTAAGGACAATGGCAGGTGGTATGTACCCTTCTAGAACCCAGATAGTCTTCCGTATTCGACTTTACGCTAGGACGGTATCTCTTGAACATTTCAGATCCATCCGACCCCATCACGCTCTGTAGTTCTCAGACCGTCCGACGGAGTGGGGATGACGTAGTTCGGTCTAATCGCCGCTGCGGTACAATATATTATGACGCTTAGTAAGGCTAGTGCCGGAAATCACTGTGAACATTCATTCGTCCTCAGCACACGTTCTTAATGAGCGAGACAGGCTTTTTTCGACCCTCCACCACCGAAAATAATATCACCAACATCGTTCACAGTCGTCTGCGCTATTGGGTCTCCCCCTGCCAGTCAGCAACGCTGAACTGGCGTACCTATCCGGGAGCTCGTCGGAAGGAAGATGATTTCGACAACCATCGGAGGCTGGCTCTCGTCGACCTGTATCCTTGGATTAAGCAAGAACATTCCGAGCTACGCGAAATTGCCTTATATTAGGACAAAGACGACACGTGCTAGTTCCCCTCCGAGTAAGATTTGCAGCGGAAATATCGGGGGGGTCCATGAAGGCGATGCATGCAGCCAAATAATGCAGTGTAGTTTCATTCATTTGGAACACGACGGGCCATCAGTCGCTCATAGGGAAGGCAGGAATAAGAGGGTAAAGTACCGCCAGATACCGGGGATCTATGAGGCTCACCTGGCTTCCAAAATAAACAGACACAAACAGGATCACTGACATAGGTCCTGGGGGGGATGTACCGGTGATCGCCCGCGACAGACCCATTAAAAGATATCATATAAATTAGCCGTCCTGCTTCTGTGTGGGGATAGTAGAACACCGTCGAACTAGTTCAGTTGTTAGGATGCTAACGATGTCTCCTAAGACTAACGTGCCGGCGCGCGGCTTTCCCGGGCACTAACAAGCCAAGCAGGATGGCTAATGCCCGAAAAACCTCCTCAGTTACACCCCCGCTGCCCTCATCTAACCGCTTTTGCGGTATGGAGTCAAGTGACCTTGTGTTACTAAGAGAGTCATTCGACACAGTCCTCCTAAAACAGGCAGTAAGGTGTTTATTATACGCCATCCTTGACTACTCGATGATTTACATTTGCGATTAAGGATGGGTTATCCTGACAGCAAGACATGTCTGTATGGGGCAAGTTCCCACGGTGCATGATAAGGGGATAGGGATGCCGTTTTTCGGGGGCGGGTAAGGTTACCTCGAATGCCTTCTTGGCTTTTTCTCAGTATTTACCGAACCGTCAATACGATAGGCCGATCTAGATAGATTTACCACAATGGACGCCGACACTTTGATAGGTCGTGACCTAACCCCACATCAATAGTCTTCCTGCAGGTGTATACAGCGTCAAAAGATAACTTGGACTAAACTCACATTCGAAACTGACAGCCGACGGAGTGGTTGGCACAACTCCAGTTGCTTTCCAATAGTGTAGTCTTGTTTCGTGCTGAAGTAATAGGCCGGAAATTCTTGCAATCAGGGTAGGCCTGATATGATCCCTTGTGACCAGCAGTCAGAATTGAGCTTTTAGTCTCGAAAAATCATGTGTACTCGTCGTCAGCTTGACCTCCAGTTCTCCACCGCATGAGTCAAATCATGGATACACGCATTTAGAGAGATGTACTCAAGACCCCTGGCGATCCCAGTTAGCGATTATGTTGCCAGAACAGGAAGTTCCATATCTTCCTCCAACCGAGTGGGAATGAGCGCGGTGGCGGTCTTTCTCACCTATCTTGTAGCGATCGCTTCCAAGAGCCTGTCTTTGAGGAGTCACTCCAGTGAGGAATGCTGGCAGAATTGGTTGGGGAACGTACACTTGACGTGGAGAGGACAACCTACTGAATCTAACTACTCCCCATGCTTTGCGGCTCTGCAGCAAAGCTAGAGACGATTCGCACCGCGACAAATAGACTGCCTATTCTGAGGTCCCTCAGGTGTCTGCGCCACTGACGCCGAACAGGTCTTCGCGCATCAGACAGACGGTCTAGGGGTTTAAAAGACTGACTTATGTTAACAAGCGTCCATCCCGGACAGTCTGTTCCTTCAGGAGCCACGTTTTTGATTACATATCGTTTAGTCGGGGGATCCCAGGACCTACGTTAGAACAGGCATAGAATTACGTAGCCTAGCCTCCAATGCCTTGGTCCGTTTCGCAAAGTGCCCCTTCTTCTCTACTGGCGCACGCAGGCGTCCGGCCTGGTCGAGAGGATACAGGCTCGTGATCAACGCATTACTTGTTCGTCCTTTATGCTTAGCACCAGAGAACACCAGGAGGGAGAGCCTACGCGCGGAACCGTGTATTGTCCATTGGCCCGGGAAGCACGAGAGATAAGTTACGACGACTCAGGCCCTGCGAACACCAAAATTTAACACTCTTTGTCCAAACAAAGTGTTGCCCTTGGTCGCGCCTGAATGGACTCGTAACTCTCAATGTGACGAGACCGGAACCGCCGCGGTATGCGGGCTACCAACCTTAAGAGCTCTAATAAGCAGATCATCCTTTGGCAAGGAGTTAATTAGCACGCTATGCATAGCTCTAACGAACCGGAGCAATTTATGTCCATCCGACCTCGAGGAGAGTAGATCGTCTCGGGCAGTCGGCACCTCGATAAGTGTTTTATCTCCTTAAGTGAATCAAAGAAGCGATGCCGTATTTTGGGGCGTTACCGCACGACATACATAACGGCGACGCACTTGGAAAACGATCATCGACCCTATGTCAGATCGAGATAATTGCCGGTCACTAGGAAACATTGATCCTTTGCGAGGCCCCCGCATGACTCTCGGTTTCAATCACGATTCTACCTAAAGAGACGATGCTTTGGTGCAGATCCCTGGGAATATACCTTACCGACTTGATACCCAACAATATGAACATTCACGGCTCACTTCGGTGCAAGCTGTGTCCTAAATCGGGCCGGGGGGCCCTCTCATTGGCTAAACGTTTGGCCGGAATCCTTTCAAGAGATCCCTCAGATGACTACGGCGAGGGAGTTCTAAAGGTTATTGTACAACCTAACCCCAGGAGCTCACTTCACGGCATGCCCAGGGTATTGAGTGAGTGGAAACGGCAGTGTCTAGCATGGATTAGTCCACGGAGCTAAACTAGATAAGTCCAGGAAAAGGCATCGTCGTCACCGTAGGTAGGAACGGAGCGGGTTAACGCCGCCAGGATTATATATCTTTCGAGACATCCGGCCCCTGACCTCATCTTCAATCACTGAATTCCTTTTGGACTAACGAAATTAGTTGGCTGGAACAAGGATACTATGGTTAGAACACGTTATTGGATATCCTAAGGGCATCATCTAGTGCAGACACAGACGCAAATGCCGTTGGTCGGCAACTTCAAATAGACGATACTCTATCATCTTCGCAACTAAAGACACGTTCAATCGGGCAAGCACTTGAGTCCATGGACCGCAGACCTATGAAAGAGTTTCCTTGTGATCCGAATGTGTGTTAATTATTTCGTCATGGACTCTGGTTCCGCTCTGCAGTAAACCAACTTGATCCCGTGCATCGGCCAGATTAATGTTCGACCAACTTCGGGTATTCTCAACGTTGAAGCCGTATATCGGTAACCGGGGCGTATTCTCAGAAGTAACGTGCGACCAAGGCCAAGGTCAACTCCAGCGTCCTATTCGATGAAGACCATGTGGCTATCGGCGGTTGCGACCCAGCGCAAAGCCTTCGCATTCGTTGAGGCTGGTAATACATGGGCGCCTTGGCAGTTCGCCGAAGGTTGACCAGTCGGTGAGGAGGCACTTGGCTTGCGCCATACCTCATGGCAACACCGTCGATACGATAGGAGATGACAAGGTATCGCTACATTAGGCTGGTCGTATTCTGAACTTCCTCGTGAGCAGTAGACTCTGCGTGCTAGCTAATAGTGGGGGACCAAAATGGAGCCAATGAGTTTCCTCCAGATAGAAGGCTCATGGGGTCCAGATTCTCCCCGTACCACGCAACTCTTCGTATTCCGGACCCTAGCATACTCCACATACGCGGTTACTCAACAGGTCGGAAGCAATTGCCTAGTTAGGTTTAGGACGGGGACTTTGGAGCTGATTAATTATTCTTAAATTCATCGTCCGCCGCCCCTACTTCCTTGTTACTCACCATACACCAATGTAGTTAGGAGCCAAAGCTCGGTTTTAACTACGATGACAACCAAAATTACCACTGCTTTTGTTGCCAATTGCCTACTCTGGGGTCACACGGCCTCCTCTGTATCAGTACATAAATAACACCAGTCGGCAGACTAACATAGAAGAGAGTCCATACCTCAAGATATGGCGCCAGAGTGCCTGCACATCCTCTCACGCGATAAGCCCACCGTCTGAACGCAAGTACCGATCATCTCTGACGACGTATCTGGCATGCGTCTGGTGATCCGAAGCGAGTATACCTGCATTCTTTCACTATGTCGGTAAAAGGGGACGTCACCAACCACTATTCAGTGTTCACGTGTGGGTAGAGTACTCTGCAACGCCTCGATGACCTCTACCACGTCCGACGACATAACCCTAATTTATGGCTCTTTGTTAGGACACACTAATTCGTATTACAATACGATCTCGTATACGGACAAAAACTAAGAGAATACCTGATATAAGCAACGACACTGGTTTAAATGGTTACCTCCTTGGGCATACTATCTAGTCCGCACACTAGCCGAGAACCATCGGCACTGCCAGAGAAGAAATGCTTTGCGGGCAAACACAAATAGGATCATAACGCTCACTTGTTTGCGTTGCCGGCGATAACCCCTAAAGCGGAGAAGAACTCACCGGAGAGATACCCTGTGCGAGGTTTATTAACACACGCCAGAGGTATTCCCTAGCAATAACCTTTCACTAATCGGCGGTCTACACAGTACTAGCCTTTGGTCAACTGCCCAAACTGGACTGAGTGGGGAAGCACAATCCAAACTCTACGAACGTGGAGGAAGTGCGAAACAAGTGAGATTGGCGTATTCACCAAGTGTTACCGTAACGTGCTCTTCCGGAGCAAAGATCGGGTTGCAATGCGGGTCCTAGTGTAGGAGTCGACCAGACTCGTGCTGCCTGAGGTCGCCTAATTGCGGGGCGTATGTTGGTCAACCAGGGGGAGGCAGTCATTCATCACGGTACGACAGATTCGATAGCATAATTATTGAGTGGGGATCTAATCGGCGTTCGGAAGATCGAAAACTTCTTCGGCCCAATTCATGTTCGAATGATGCTAGGGTTTTATAACACCACTGATGGGTATTCCCTGTCGCCCTCACCGCTGTGGGGACGTTGAAAGTTTCCGTACACTATTGACGTAACCCATATTGTCACCCTTAACCAGGGCGCGGTAGAGATCTCGCCTTAATTTACGTAATGGTGTCAGCGAAGCCTTAACCCCAACAGAACCATTAGATTAATCTAGCTCGGTTATGAACATGCAAATCTCTAACCGCGGAAACTAACCGGGAATGACCTTAAGACCGGACAGGCGGTGGACGCAATCCTTCTGTCAAATCTACACGAGCAAGTACCCCAGCCATGCTTGGGAGGCTACGCTGAGCTCGAGGGTGCTTCCCGTTAGAGAAGCACGCAACGCTCCTCTCCGAAGGAGGGAGTTGAAAGGCTTCCGGGTCCGGCGTGTACCAGGAACCCCTCAGGTAGACGGCATGTGTCGTCGTCGTCGGTAGGAAAATAACGCTCTGATGAACACCCCAGTGATTTTTAAACCAAGCGCGGCTCAATTTTGCTACAAGTCTATCTTGCCCTCTTTCCTGTGTGGAAATTCATTTACCCCGTAGGGAACGTGTAAGTACCGGAGGGTTTTTTCATAGGCAGCATTTATGGTCCCCGCATTGCGCACCGTAGAGGGGCTACGAACTGTTGCTGCGATCCCAAGACCAGCCCCGTGGGCACGATGCAAAGCAGATCATTGTCGACGTTCGTAATGGGCGCGAGTCCTCGGAAACAGAGTCAAGACGTCGCGAGACAATAAGCAGCCCGGATTGTTTTGCTAATGCATGCGTAGGGCTTGGGTAGTGACACCTAGCCGTTCAACCGGATCAACACCGTTGATGTTCTTGTCTCGGCTTCCTAAAAGTGAAAGAGAGACCGAAGTCTAAATTGTTCAACATCCTCATTGTGCTGTGGCCAATAATTGCTCTGCGACCAGGCATTCGAGGCGGACACAACTCCTCGGTCTTGACCTAACCTACATACCGCCACCACTTCTTTTCTATAAAATGGCTGTAAGAAACCCAAGCCGGGCCCTATGTACACTATGGACCGAAGAAGCATTGCCTAAGCATGGCGTATGCGAGAATCGTCTGAACGTTGTTCGGCACATACACGGTTAGGCTGAGCTTTCGGTCTTGACTCCTTGGCACACTATAAAAGGGCTTAGAGATCACCTCTTCAGTCACATCTCTTTTATGCGAGGCCCGGGCGAAATCACATTGCGCTTACGTACCAGAAGAGGGCCTGGTAAATGGCCCTGAGAGATCGACATGACCTCCCGACATGGTTGCAAGCGCCGCCCACGCAAATAAATTTCGAAAGTCAAAACTGAGCCAATTAGCGCTCGTTCTTTGTACCTCTGTAGATTAGTGTATAGTCGACTGCCAGCTGTGACATATGCGTTTAGTGGACAGGGCTACTAAAAGTCCGGGACAGATTGCACACGCGGAATGCTGCAAATAGATGGTACTCTGTTGGGGGTTAGACTTGCTTGGATAGCAAAGCAACGTCGAAGCCCGCGATGCAGTCTGCCCTCCGATACACAATGTCAACGCGATCTTAAAGTGTGAGTAGCGAAGTGGCTCCCCCGCGCAGGTGCCTGGCTCCGTGGAACCAAATACTACACACTAGAGGGAACTACGCGAGTTCCCCTTTCGGCCCCGCAAAGGCGTAGTAACAGGGGTAACTTGTCGCCTTGTCAGGGTGACTCATACCTCCCACTCTGCACTGTTCGTTTAATCATGACGGGCGTCTGATTCTCCGGCTTTACAGGATAGATGCGATATCTGAGGCAGTGGGCCTCTGGTATGCAATCAACAGACCTGAATTTGAATACCAGATTACTTGAGCTTGTAGATCATCTTCATGTAAAAGGAGGCTAAACGGCAGCGTCCGTCCTAGTAACAGCCATTCGTCGCGTACGTCAGGATGCACGCAGCCTGCGCAGTGGTATGGCTCACGGAGGTATCGTGACATATGCAACGCAGGAAAAAACC"/>
                    <sequence id="seq_t1052" taxon="t105" totalcount="4" value="TGGCCAGGGAAGGTCGTGATTGCCTACATAACTAATCTTCATAACTTGGCGGGGCATTGTTGGGACACTAGTATGAGACCAATAAAGTTGGCGGATAGATTTAATGGCTAGTCCGTGTTGAAATATGGTATCATGGCGCTCCCAGTGGCGAAACTTCGCTCTTTATCTTGAACCCTCGTGACTCAAACTTGTCGTTTTCCTTGCACGACCAATGATTCACAATCGGGGGCAGGGACCCAGTGTTATCCCGATCCTAATTTTACGCGGGTCTTAGTTGCGGGACCCTAAAATTATGTCTGTTTAATCCTCTACACCCTTCGTCACTACTGTCCGCGACTGGGGTAACCCAGTCAGAGCTATATCCCGAAAGTATAGAGGGGGGGTATGCAGCCCATGTCTCACGGCCCTTGCATCCTGTACGTCATAGAATGATGTACTCACTATGGTTATCAACCATACCTAATCCCATACTCAATTTCTCGTCCGCTTCGGTATAGGAGTGAGGGATCCATTCCTTAAACCCTTAATGGCACCTCGTAGCTGACGCCGCGGCCTGGCGGATCCACCGGAAGGATTACGCGCATTCTAAATCCGATGGATCGTTTGGGCAGTTGCACTATTATCACTCAATAAATAGATCGACTCGCACTGCTTTGTCGCGGGTGCCTTAACACCCGCATGAAAGACCTATGCACAACGTACCAGCCTGTGCACTCTGGTTAGAGGCGGGTGAGCACCGTGCTAGTACACAACGTGCAGGAATGCCATGCGCAGTGCCTCGGCCTCGTGATCTGGACTCGTAGACGGCAGAAAAGTGAAGCTTGGGGAGGAACTTAGATGAGGGTTTATCGTGATTTGACCGAATCGGCACAGACATACTTCTCAAGAGGAGCAAAATTACGCAGCTTACTCCACTGAGTGCATTCTTTGTGGTAAAGGGGAGCTAATCGCGATTTGAGTTTTACGGGCATAGAAACAAACTGTGCCATATCGCACCCCCTCGGTCAAATTCATACTTCATTCCCCCTAAGCCCCCACTGCTTAGGGGTTAATGTATAATCGTATGTACTTGCAGGATGGCGAGGACACCTGCCCCTCAGATAATTGGGGCACCGCTGAATCTGGGACGGAAATAATGATGGCATCCTAGAGAACTACCCGAGCTAAGTTTTGCGAGCTGTCACTTCAGAAGGAATTCTCCACGCCGCATTCACGAAGAGCCCGGATTAGGGATACAGATAGCAATCGGAGAGTGGGAGGGGAATATGGCCTCTTTCTGGGTCGAATGTGCACAACAAAAGGAGGTCAACGACAAATTCCCACGACTGGCATGCAATGTTCGAAAATAACATTGCAGTTCGCAACCCCTGGCTCAAGATAAACGCTCCAGCAGGTGAGTAAGGACTACTGCGCAGTGATCAGAGACGATCCCAATCTACCCACTTCAATTCCCTCTCGCCCTACCCCCTCAGGGGGGTGCCTCCCCTACGAAGGCCATGGAGTTCCGGTGACTTTCGGCAGCCCTCTCAATCTGTGCAATTTGCCTTGCGCGTGCACATTTTTGTCACAAGTTTTCAAAGATACGACCGTATCTCCTCGACGTACAGCAGGTAATAACTGCGCAAATTAAAGAGAATCACCACGATCGCATTCTCCGGCACCTTTTCATCGGGTACCAAGCAATACTCGGACCTAGCCGTAATCCTCTATTAAAATAGGATGGTTGATGCGGATTTCGATGTTATAATCTCCATGCAATCCAGAACCTGCCCCCCTTGTTGGAAAGTCCACGCTAGTCTTTCGACGGCCGATCATATACATCGACCACTTTAAGTAAAACCCCTTGTAAAAGTATGACAGAATCTAGCCACTCAATGATAGTGGATAGGCCAACTCGCTTAGCATGCTAGCCGTAGCGCGCTTAAGTCCTGGTGTACCGTTTTACCTTCGGTGGCTGCCCTTACCTGGGAATGCCCCAGTGCCGCATAAATAGCCTTGTCTGGTAAAAAAGAGACATTAGTTTAAATAATCCCGTGGGCTCTTCTCGAGTACGTCCCTGTTTTGTAAGAATGTCCTCATATCGTCAGCGCGGCGTTGCCAAATACCCGTGGTTGAATTATGCGGCCTCGATGTGAGCCCATCTAGCTTATTAAACTCGTCCTTCGATTCGCGCTTCCTATTAAGACTAATGAATCGGCGACGTGGCACCTGCTCTTATGCCATGGAACGGAATGTACTCGGCCCAATCCGGACGAGTTACAAAGGCCCTGACGTGATAAGTAATCACAGCGATAACCGTAAACGTTCGGTAGGTCCAAAATTCTTCGTCCCGATGGTCAACTGTTCGCACAGAGACACAAAAATAGGTACCAGGTCAAACGGTCGACGGGTAAGTTTCTTGATCGCGGTATTGTGCAGAGACCTCTATTAGACTATGTAGACGGTCTCCCTAGGCGTGGTCTACGAACTAGGTAGGCTTATATCATTCTCGGTCTCAGCTCCGTCCATCACAGCTCAGCCCAGTCAAATGAGCTAGGAACGAATGATACTAATGAACGCAGACATGCGGGTCTACTTCCACCATTAATCGGAGAATACAAGTTGTTGCCACGAGGTGCGTAATCGTAAGTGATTGTGGGGAGGTTGGCGGCCGCGCCCACCCTAACCCATGCGAATAAACTTTTGTGGTAAATGCCTCGCTTCAATAAGTTCACGGTCGGGGTCTGCTACCCCGCACGGACAATTTGCTCCCTATCACAGTCCTCGTCTTTGGTCCCCTATGCACTAGCATCGCCGCTATGAGCTGGAAACGTGGAGATGCCATCTTATCCAAGACATGCGTTCTTCGAACGTCTTGTACCCTTGCGAACTACCAAACGGATAACATTCTAGACTGACTCGTGTCTCTATCCCTACTGTCCGTGAGACTCGATCACCCGGAGCGCATGTGGGCATTTTCGAGTTCGTAATGGGTACTCCCTAACTCGGTAGCTAGACGAGCCCAACCGGCTTCATCTAGTGGCCCATCCACGTGAGGACGTCACACGAACCGACTTACTTCTGGCCACCACTTTCCTTATGCGTCATAAGCTTGAGTCTCCGTCGTACATTTACACCAGGAGAAACGCTTGGGTCCGGGTCTGCTAACGGACGGTTTCGCGTAGGAACGTAAAAGTCAGTTCTCAGCTCCTTATCAGGTACCCTTCCTGACCTTTAAGGGCCTTCGACCTCTGTGGGTAGTGGACCGGGACTGGGGGGTTGGATGATCCGTACATGTTCCAGCACACAATATAGGCTAGCACATACCCGATTGAGGAATGTTCCAGATATTAATACGCTGACGGCCAGGCACGCGTCGTCAAGATCTGCAGGCCGGCATGTTTTCCAAAGAGACTCATATCTTAATTAACAGTTTCCTCTCGTTGCACCGTGGTCTTTGAAAGCCAATATGTGCCGTGCGTTCTGAGGTTCCTTTATTGAGTGTCACCTATGCCCGTATGAGCTGAGAGCTGAGGATAAATGAACGCTTATCAAAACACAATCGTCCCTTGCTAAGGAATTAATGCATAGTATAAGTTTAGTGCCAGTCACTTTGTGGGTCAAGCCCAAGAATGGGTAATTCAAAATAACCGTAGAGAATTACTGGGCACCGAATATGTTTGAACGCACAAAGGCGATACACATGGTAACGGAGTGGAGAGGTATACGCAGACAGGATCTCTCCTCCTCTTTTCTCATATGGGCTCTTCGAGTAAATAACGACGAGGTGCCCGTGACCTGTCGCCAGGTTGAGATCGTCACCCCCTACCATTTAAGTCACCATCACGCTTATCTAACTATACAGCCTTCCTCGTGTGGGCCATGAAAACAAACCGACAGAACGGGCCCTTATGGGCTGCATAAGCGCTTTCGTACCGTGAGCGGCGAGTGTCGTACGGCGAACCGACAGTGTTGCCAGCTCGGCGCGATTAACGAAGTAAATTCAGAGCATGTCGCAGAGATCGGTACACAGCCGACTAGATAGCAACTAGGCCTCCCGTAATCGATTTTCCTTCAATGCCGGGTACTCGATAAAACTCTTGTTAGGGCTGCGTTGTATGACGTGGCCTTTTGTTAATAGTCCAGTGCAACGGTTTTGCAATAACTTTTCTACACAACGTGTTGAAAGTGAAAGGATCTCTTGCTCGCAAACGACCGCTCAACTAAACAGCTGGGCAGTCCGCAAGAGGGTCCGAGCGTATGGTGATTTAACGGACTGAAGTAGCGGAATGTCGCGTCGATGCCGTCAGACACTTTTCTTACTCCAGGATGCGTCATTAGGGAACGGCTTGTTCTCAAGTCAAGTGTAGACTTTCAGGTCCGAATCGGAAACAGAGTATAAGGCAGTGAGGATCGGAGGCCGCACGACTCGCCTCAGTTGTCGTTGGTGCTTTGAATCCGCCTAGCTCTACATAGGCTTCTCTCCTACGTGGCGGTACAACGTTGCGAGTGTGCCGAGAAGAAACATACAGATATCTACCCGGCCAAATCGACTTGTAAGTAAGTTGTCGTTGGAACTTCAGGGTGCGTACCTCTGTAAAACTTTGATCGACCTGAATTATAGTGTTCGTGACACAGAAGCGATGGCCCGCAAGCCCCCCGCAACACGTCGCTTGAGTGAGTCAGGAACCCACTCTTTGGTTGAGGACTGCTAGGGTGCGGGATTTGCTCCCAGGGCGTCCGCGCTAGTCTGCCCCCACTGCTTTATACATGTTCCGCCTGCAAATAGCTCTACCTTCTCTTCTTGTGTGAAGCGAACCGTTGAGACGCCCGTACCAGGAGGAATTTAGAAATATTCTCTGCTGGGAAAGCTGGTCCTCGTATAGTAGGGGCACATTACCATCTTATCTGCAGTAGTACCTAAGTCACTGCTATTGGTTGCGCGGGATTGGCGCCAATACGAAGCGACTTTTTGATTCTCTGAAGATACTGGTTTCAGTAACTCACCCTTGTCCAGAGGGATATTCCATGCTAGTTCTACCTTTCATTTCGAATAGAGCTGCCAGGCCAGGAAGGTTACTTCGCCGCGAAGGACGATGATAGAGGTTCATCAATTAGGAGTCGGCCCAGTAGATGTAACGGGCTCTCCACGGAAGATTACGTTGCGCTGCTCTGTGACGCTTTAAACATTAAAGATGTAATAGTTATATCCAAACCGCCCAATTCCAGGTCTCCTGTGCCTTTGGCTAAGCGAACCTGCTAACGTGAGCCCAGTGTTAACTGCGTCCGCATCAGCTGGTGTCCAGCGTGTCGCAGGTTTCGTTCCCTACGCAAGACCTAGAACGCAACGCGCGAAACTATCACTATCGGCAGTCAACCGCCGGGGCTGGGGCCAATCCTGGACACTAAGTAGCTCGTGCCTTAGCTACAAATTGCTGTATCCGGGACCTGCCCTGACCTTTTGTTAATGGAGCCGTCGCGGCTTTGGGGCTTGCTGTTACGACGAATTTTTGGAACCCTTAAGGCCGCCCACATCGCTATAGTGTTCGCTTAGTGTGAAATCATGCATTTAAGTTCAAGGTGATGAAGATTTCCCCCATGCGAAAAACTATGGCCGTAAATGAGTTAATTTAGCCCACTGTGCAGATGCAGAATCAGTTACCGCGCGCGAGAACGGCCCGATTGTGCGCACCCTATCTCATGCATAAACATCTTCGGCTAGAGGAACATGGTTCATATGAAAGTTTACCACATGGTGGTCCATTGGACTCCTCGATCCCGCCAGCAAACCCATCGGATATGTAGGGGCCTCGCCACGATACAGTGCCCATCGAGCAGCGGGTACACCCAGCATGCGCGTTTTATTACCCTTAAACACAGTGCAAGCCTCACTTCGTGATGCTTGAACTCGCCAGGTGCCTTCCTCTCCCATATGGCCCTGCTGACTACCCATAAGCTCGGCGGCTGTCGGGAATCAGATGCCCTTGTATGAACACCTGGTCGTGCATGAGGATATGACGAAGTTCTGAATTGCGGTGACGCCGACTCGTGTCACCCTTACAACCCCTAGCAGTGCATGACGGCGCGGGTTGTAGGAGGCCGAGTCATCGGTTAGTGTCAATGATGATGGCGTATGTCGATCGTACGTACAGGAAGAAACCGTCACAATTGGCTTGTAATGAATAGATTTACAGCGCCCGTTGAATGGTAGATATAGCACGGCCAGGAGGTGAGTTGTAAGACAGACTGCAGTGATGTGCTTCAGCTTAGCATGCAAGAGAGAGGATAAACATTGCCAGAAGCACTGGTGCTACATCCGACAAATAACCCCGGGTGATTATATGGAGTACCCGTCCTAGAAGGGCATGTTTTGGATGGGCATTCTCAGTGAGAAACGATTTGCGGTAACCGGCTAAAGGGGGGTGAGATCTTAAAGATGCGAAAGGGAATGCACGATGTTGTTTTGGCGGGATCGTGCTTGGGGACAGACATTCCGAGTTTGTGGACGAGTGCAGTCGGAGGTCATGGGTATGCAATGAAGTTAGAGCCCACCCTATACATAACGTTTCGCGTTTATGAAGCAAGCTTTGGACTGCGAAGTCCGCACTACCGTTGTCTTCCAACATTCTGTAACTCGCTACAATTGACACCCCCTAGGGGCGAGGCACCCCATTCCATAGAATACCGGCGGAGTTTGCCGTCCCTTCAAACTTTCTCTTGATAACCTATCGATCCTCGTACTAATCCATATACACGGAGAAATGATGACTCCTGCAGACGAATGAGACTTGTCCAGCAGTCGCACTAACCACGGGCTCGGGTTGGCAAGTACTGAATAGGACTGGTTGTCGTCATCTCTTCGCATTTCATGCTGAGGCCTATATCGATCCGTGCATCACGGAAATCCCCAATGGCTGTCTGCCTGTGAACTCAGAAGAGACGAAAAATGGCATTCTAAGCCGAGGGCTAATCTCCGCCCGGGGAGGCGTCGGTTCGGCATAGGTTGATAGTTGAGAAGGTCCCCTGTTTTTCGTTCAACCATCAAGTACAGCACTTGACTTCGTTCAATCTGACTCATTTTACACCTTGCGACTTATAAAGGCGGTACTTACCGAGCCTCTGGCGACCACTTACGCTAGGACATTAAAATGGTTTACAGTTTAATCTGACTCGCCGAATAATAAAGTCATACACAAGGATGACACCGGTATCGCCTTGATCACAACTAGGGAGAAGGAGCTAGAGATGTAATACCGCAGACGGGCGGAGAAAATTGGATCACTGACATGAGCCGATCTGATGTATTAGAGTCTCGCGGTACAGTGTGAATAGACTGCGGAATATGACCCGCAATGGGGTTGTTAGATGCGAGTGCATAGAAGACATTCCTAAGGTGTTATTAGAGTTCTCTGACACTGTTTGTCTTAAGGAATGCGTGCGTTGAGGCGCCGCCCAGACGTGTAATCTACAAGGCTTTTACTGAGAAAGGCTCCTTCGTCTGAACACTCGGAAGAGCCGGCGTCACGCGATCGTGCTGCGGAAGCGACAACGGGCTCTGGCTAGGTCCAACGACTTCATAAATCCGGTAGGAGAGGCCCACCCGAACGTAGGCTGATATTAATACAAGACGTGTTGAAGTTCTAGATCCTACCGCTTTCGTTAACCTGTTTTTTTCTTAATAGAATGAGGCTTAGTTTGCAGTCTATCCCCTTGTGCTTGGGCCTGCACCGGAATGAGGTTAACCGCAGGGGCTGCTCGCAACCTGCTAGTTAAAGGCCCGATAATGGCGACTGTCAACTCGTCGTAATACCACCTATGGCGATATATGATGCAAGACGAAGGCCGTACCTGCATCGATCTTACTGTTCATGTAGCCCCGAGGTGGAATGCGGCTTTTCTTTTTTCTATATCGCTGGTGAGGACTTATCTTTATTTCAAGTATTTGCCGACGGATCCGCCTTAGGGGCGAGACTCGAACAAAGTTGACTGAACTATCCTAGCTTGCTATCCTAAGGGCAGCTAACTACAAAAGTCTACCTTACCAGCCCTAGGCCGTTAGATGGAGAAATAATTCGTGAAAGCACGCTTATGTCGCCTCCCTTTAATAGTTCTTCGGCACAGTTGGCGTGGTAACGTATGGAGTTACAGTTTGGTCCCAATGTTGAAATCATGTAACGCCGCAATCCAGACACGTTTGAGGATGGTGGAGGGAGTTCATACCTCCCTGCCAGTTACTGTATTCACCGGAGTTTTTAGGGCCTTCCCACCTAGCGGATATTAGGATTAAAACCCACCGCGTGGCTAAGCGAAAAGCGGATAGGCAACGAGAACGATTATGGCCATCGAAAAGTTCGGAATCTGTCGTTTTCACCGCGTTAACAGAACACTGGAGGACAAAGGGTGTCAGTCGGTATCCCTCGAACCATTGCGCCTTGCCGACTTTGGATGCTGCGGGAGTCACAAAGCATTCTAATCCCTTTTGCCTTGTCCATTGGCGATCCAAGGGCGCCGTCTGTAATTAGTATAAGACCACTAACTTGGTCCAGATGAATTCAGCATTGGTGTTTGTCGCCTTGGGGCAATTCTAGTGGACCACTGGGGATTATTACTTCACGGCCATCGTCGCATATACAGAACTACGTATACCCGCAATCGCTCCTCCGGCGTTTATGCGAGAAGCTATAACCCTTACACGTTCCGAGTCCGGCATAAATATCACCCTAATTAATAGCACTATAAGTGGTCTTTCATGGTGTGATCACAGAGCGGTCCGAGGACGCGGAGGGCACCGTCCTCGACAGGGAACCGACCATGCAGTTGATTAGAACTACCCCCAGTCACATCTATTAGAGGAGCCTTTTTGTCCAGATGTCTACAATCCTCGTCCACTGGGCGCCACAACCCTCCCCTTCACCGGACTACGCTCCAAGATTCGCAAATGCATCCAGTCGCATAAGGGCTTCTTGTACTGAAAACGCCCCGCATCTGTCGCTTTGGTCGCCTGTCGCGGAAAGGTTGTCAGCCTCTGTCCTTTTGTGGGGAGTCGTCTATCATCTAGGTATTCTGTACCGTGTCTGGCGGTGAAATCGCGCCACACCTCAAATTCCGGGATGTTCTCTCATTCATCACGTTACTTTTAGAGAGCTTCACAATAAAAGAATCCGGAGATGGTGCCTTTCAACCCCGATGGCGCCGCCCGATACAGTAATCTTCGTACTTCTCTAGCTGCCTCTATCGCACGCTGTGGTTAGGATATCCTTATTTCACCGTTCGATTGTTGTTTTTGGTGATCTTCATTTGTGCCGCTAATCCACCAATTGTTGGAATAGCTATGTTTTACGGGTTAAAAGTTTAGTTGGCGCCGCAGAGTCTTGGTTAAGTGCAACAACCGCAGGGCAGTTCTGTTATGGCCTATCCTCCATTGTCCGAAATTGTGGTCAGACGGCCTATTGACTCGTAATCTAACATCCCAACGTACGCAGGAGGAGCGTGGGAAGGAGTTTCCTGTGTATACTTGCCGAGAGGTCCTACTTCAGTGTCTTAAAGCGATACGTTTTTAGTATAGTATGGTTGCGGAGGGGCCCCACTAAAGGAATTGGGTCCACACAGCACCAGCATTTGGAATAATAAGTTCAACCGGCAGACCCCAATGTTCCTACCGTATATTACTCAGTCGTGCCTCTGACCAGACTACAGGTCCTCAACGGACACACGTCTTCTAACCCCTCGCCGACTGGGAGCCGCCGACACGACATCTGGGGAAATCGTTAGAGACGAGATAGATGACTATGTCAAGGAAAGGCCAACTCGGGATGACATCCTATACTTCATATTGCGGTACAACATGTGTCATAATTCCTGTATAACCCCGGTTTCCCCATAGAGCATTTCCATTTTGCTTGTCTGGTGGACGGCTCCGTATCCTGGGACAAGGTCTGCTTCGGCTGGGAAGAACTGCACCGCAAGACGTACGCACCGCGGTCCCGTTATTCCGCTCAGAACTGTCCCTATGACGGGGGTA"/>
                    <sequence id="seq_t1062" taxon="t106" totalcount="4" value="TTTCTTGTAGAGATTGCTGAATAATTTTACCTAACCCGTTGCAACGCCATAGGCATGACGCGAGCCACGCGGTCGACAAAGTGATCAGGAGTTGGCTCGTCTGCGACTCGGCCTTCTATCTTTGCCATGTTTTTGTTGGGGTATTCCGTATAATTGGCGTCAATGTTGCTCGTAGACCGCTAGCGGAGAAAGTTTAAGAGAGCCTCGTGATTTCGGTGGAGCATCTTATGGGCGGCTTGATGATACGCGGAATAGCGAGGACAATCTGGAGGACCTCGCATTCGCTACGCCTCCTTTTTGCCTTTTTGGTATGTAACTAAAATCAATAATCTATGGTTTCTGACGAACCTGGGGCATATCACTGCACCAGTAGGTGACGAGAGGAATTTGGGTTTTTAAGCTAGTTGACGTGAAAATGTCTGACGTTGCAGAGAACAACATGGGCCAGGATTATGGGACCCTACACCTAGAGACCGAGTTATTTTACGGGCCAAGTACCTTCCCTCGATCCTGTTACTACCTGACAGCGGGGATTAAGACGACTCTCTAGCCCATAGACGGAGGTCTACCATTATTGAGGATAGAAGGACTTGAGCTGTGCCCGTTGAACATTCCCCACGAAATTTCTGTTCGGTGGGTACCCTGGCTTATGATTCTGGAGGGATGTTGCACTGGTCCACGCTAGCGGGTATAGCTCCATCCCGGCTGACAGATACGAGAGCATCCTTCCCCCGCTTTTTTTTAGCCGAGATCACGGTCCCTACAATACGAGTCAGGTTTCTAAAACCGCGCGCCAGGAATCCCGACTTGGTGCTGATTACCCACACGTTACTTCTGCCGAATGACGAACCGTTTTTTTGACTCGTCAATCCGGTCAACATTGCTGTTCAAGTCCGTGCAAAGACAGTAGGATCTTATTACGCTAATTGGCAGTATCCCATGTAGGTTGCAACAGATGGTATCGTATCCGCTCGCACGTTGTCAGTGTCGATTATCCCAGTATAACGAGTACGTGACAGAAGATTGTCGATTGCCGTTCGAGGAGACCGGCGTAAGTGATATTCGACCCTCTAATGTGCTCGTATCAGAGTGTAGGTTGTAAGCTCTTGTTCTCCTATTGTCCCGTGCACGAAATAGCCTCACGATAGGTATTACTTCCCGTTGATACTTTCAAGTCCGTGAAGACGACGCGGTACCGCCCAGCCTCGTGCAACTGCGTAGTAACGAGGCTGTAATCCAGACTCTCTGGCGTTTCCGATCCTGTTTCCGGAATACGAGTAACCTAGCGTGATACCGCCGATACAAGATCCTCGAGTTAGGCTCTAACGTAGTATATGTCCTAGTGGGCTAGGTCATCGGCACACAAAGAAGAGCTATTCAGCCCACCACCTTCGCTATGTAAAAAACCATCGCGCGTTAGATCACCCTAAGGCCCACCTAGGGTGATCAATCTCCTGATGCTGAAAGCTTGACGGGTAATGATTACCGCGGTACGCTGAGAATCTTGAGTAGCTGTTGGTTACTTTGCCAATCGAACCATCCTCGATCACCTCTGTCGTGTAAGTTATTTCGCTACCGATACCCACGATTTCAAGGGAGGATAGCAGAAACCATCCCGTTTACACAACACTCCTTACTAGACGCAAGTCGCTTTGTAATCACTAGTTAGACACGACTATACGCCCCAACAAGGGGCACGTTATGCAGCATACGGATGTATTGAACTAGTCAGCATGTACAGAAATCCATGACCGAGTCGGCTAAGTAGTTCGAGGATCTCGGGCCTACCATCGTCAAATATTGTGTCCTCGGAGACCGTAACAGACTTAAAGAGATTTCAAGGAATCATTACCGGTCCTTTGACATGGTCGATGCTATAATAATACCGTAAGCTTTCCAGCAACAAGTAGAAAGCTTCCCGTGCGCATCCTCGCGATGAACCACGCCCTTGCCTGGGACCTCAATGTTCGCTAGGAGCTGGCACGAAATGTTAGATTGCATATAGCAAAGAAGCGGCCGCCTGTGACAAAGTCGATCCTAATCTTCGTGAGCCCGCCGCATGACCCAGATGCTACTAATATATCCGTCAAGCAGCGAGTCCTTTCTCAGTACCCGACCCTAGGCACAATCTTTTTGTTTCCGATATGCCAGTAGTGTCCCCCTGGAGGTGTCAGCGGGCTTGGGTACGTCGTGAATTCTCTCTACCCGCCCTACGGCTTCTTAGGGTCATTGTCTGTAGACCCAGCATGCATCCAAGTCGAGAGCACTTCCCCCAAGGGGATAGTCTCGCACCCCCATCGCGCCCAGCGGTTGTGCACATAGCGGCGTCGTTTACTTCAATCAACCGATAAGGTGGGATCGTTGTTTGATCGACATAACTAATCGGGCTGTGCCTCGTAACTGAGGAAGAGACCCCCTAATCTTCCTGGGGGCTCCATCTAAATGCGTAGGCTCCATCAAGACCGGCCCTGTTAGAAGATGACGTTGACTCAATTCAAGCTCAATCCATACGACATGACAGCTCAAGAATCCGCCGCCATCCGTCGAGGGTGCTCCGAGTCTTGCGCTGTCCCTTTAAAATGCAATATCCGGTACCTGTCAGTCGGTTCTTCGACCGGTGTAGCTGACACTCAAAATTCAAGGTGGAGTGCAATTTACTTCACGGAGAAGCGACTCTTCCGTAGTACCTGGACGACTAGAAGGGCGAGGATGCACTCACAGAACTCAGTAAGTAGGCGGCAATTTCGTGTAGCGAATGTATAGTGGCCCTTGCACATCTGCCCGACAGATGGTAAGTACTATCCACAGTAAGACAATACGCGGGGGCTTACAGGCGGTGTCCCATCCGTATGCCGACACATTTTTTCAGCCCGAAGCCGTGCTTAAGAGAGGTTTTTCGTACACCTGTTACACCGACGCTCAGAAGAGCTTACACTGATCAAGGTTCTGGATTACACAACGAGAGGATAAATCGCAGGGGACAGGTCGATTACAGGAACCTAAAAAATTCGAACCTAAGACCGCAGCGTTCCACAGTGTCAACGGGCAGCCGGGTCTACCAAGGTGGCCCCGAATGAGATAACAGAGGACCAATTCATGTTCGCTGGGGGGGCTAACCTAAGCGACGCATACTAAAAACAACAAATTGGCCACTAGTCCCAAAGGTTTGCGGAATACATATGTGTGACCTACTTTGACCGCCAGAGGATGGTCTGTACAGCGATTCTTAACTGGTTTGGGCGAACCGCTCACAACGAAGGCGGGCGACGTTATCTAAGGGCGTCCAATATGAGAGTTCACGCTTTGCGTCCAGTGGAAAGTTTCAGTAGCCGGGATGTGGGTTTAGGCCAAGTGTCTGTCGGCGCTCTGCTTAGTGGCCGTCCCTTGAACCTCCGCCTTGGGGTCCGAATAGCGCACTAGCACGCTACAAGCGTGAGGGGAATTCTTAAAGTCATGCACTGAGTGCGGCTGACTTGTTGTTTCCCAATTGAAAGGGGGCTCTCACACCAATATGACCGCGCTCAAAGGAGGGGCAAACACCTAAACGCCCCACTCCCCAGTGCACGTCAAGACGCGCAAATAAACTTTCACTCCAGTGCACAATAACTCTCATGAGAGTGGCTTGAGCTGCAAAAGATCCAGGCATCAAAGCCCTGATGTTTTTGGTTCGTGGACCGTTAATCGTACTTCACGTATTAAACCGATTGACGTTCGCAGGCATTTGGTGATGATTCTGATAATATGATGTCGCATACAAAAAAAACTCTAGGGACTCCTCTGGCGGAGAAACATTTCTGCTCTATGTGGGTGACCGGAAATACCCTCGCTTACTTAAATGGGACGTCCGACCATTGGGAGACATGCTATACTGGGTTGGCTATTGAAGAGCTAACTTAGTCAGTACTAACGCCCTCCGTCTCAAGGAGTAACCGTGGATAACACGGAAAGCCCAGGTGGTCAATTACAAAGGCCGCCTAAATGGGGGCAAGTGCGTGATCAACTGAACGAATGGGAACGCCCGAAGCAACCTACAGTATCTACGCCTGTGTCACCCTCGTAGTTCCCCCATACTCTATTAGGTCGAAAGCCCTTATCCCGTCGAGTCTTTACGACACAGGGAAGTAGTTGCGTAATCCAACGCACTCAAAGCCGCGTAAGGTATGCCGGATCCGACAGCCAGAAGTTGTGAGTTAAGTACATGTTGCTCCAGGGTCCCGTAGGATCAAAGTCTTCCGTGACAGTGAGCCGAAAAGATGACTTAAGATATGATGAATCTTAGTGATAGTTGTCTTTCATAAGTTACGCTCGAGCTCCCCGTGTTAGGGAAGTCGTGTACCCATCTAGAAATTTGAACGTTACCTAGACGGTTTTTCCAATCACCACCAAAAAGATGAGACTTAACACCTTTCAGAATACCGATGACTTCGTCTGTCTCCAGCCACGGGGATGCCAAGACCCCAAAGGGCGGCTAATCTCGCTTGCCCGCCACAGTAAAGGCGCTCCCTTTGTGTGAGGTGGTGTCGTGCGAGCAGGCTCATGTTGTCCTCCTTCTCCACAGAGACGTATTTCTTTGGCGAAGCGTGGCGCATACCGGTTATCCGCTGGCTACCCAAAACAGCGAGGACAGCGAAAAACACACACGACTTTAATAGTGTAGGAGTACCAATTTCAAGGTAGGACCCAGATATGCGCTAGCCCTCTCGGCGCACCTCAATCCTAGGGAAATCAATAAGACTTGTCGTGGCATCCCGCCTAACCAGTACGTCGGAATCAACCGACACTCACTGACAGCGGGGTGCGCAGCTGTATAGTTAATGATGGTCAGAGACTGCTGAGCGTATTTGCGCCAGGGATTGGGACTCTCCCTGGTCGGAGAACATTGTCGTACTAAGTCCCCCCTTTGACGTAATTAAGAAAAGGTGAAAGCCATTTCAGAAACCTGTCGTGTCTTATGTGTATTGTTAAAGGCCCTAAATTTCGGATCGGTCTGAACCGATAGGATTGGGTCTGCAGGAGAATGCGTCAGCCGTAATAAAGCCACCACTTTATACCTAAAATGAGGTCTCCTTACCGCGGTGGTTCCTCAAAAAGCTACTTAGACGTTTACACGACTCTAGGCCCCACCTTGATCTGCTAAATACGGCGCTCCGTTTGTATGAATTACATACTGCCGGTGATCAGAGGTGCAGGGTCCTCTCTATTCCGTTGTTCCTGGTCGTCCGTGTAGCATTTTCGTTGTCTGTCTTGACTCCCGAGCGTCCACTGATTTACGTATCTCATGCTGAGAAGATCCACAAACCTCGCGCAGTCTCTCGTTCAATTATCGGATGTTGTCTTATCCCAAGGTAATCTAGTATAGCATGCGCTAACGTACCTGGAACTCTGTGATTCATCCGTTGATATGCATCACGACAATTGAGCGTGGTTAGTAGCTTTTTCTCGAGAAAACTCCGTGTTGATGGCGACAGGATTGTAGCCTGAGCTGAAAATTATCCTCCAGTATTTAACTTAAATTGGCCGTATTACTCTCCCGGTCTAGCATGAATTGACTTGAGGCAGGTAAACGTTGAGGTTCCGAAACGTCTTTTCCATATTGAACAAACCTGGGCCCGTCCACGTACTACAGAGTCCCGCGCACATGTGTTAACCATGTGCAGGTTTCCTAGTCCAAACTTGCGGATGCTTATTACTTGCGGTGCATTATGTTAGAAGAGTACCTAAGCCTATTGCTTGGCAGTTGATGTTACCTGTACATATTCAATTTACTAGTGTAAGCTAGGGGGCACACCCACTATCACCGCCTTTAACAATAGATTCCTATCCACCCTCTACTGATTCCTGGAGCTACATGTAGCTTATTAATTCTTTTTCAAATTGTCATTTTCTGCATTGTTGCGGGCGGGGAATGTATGCGCGCACTAACCAGCTATTGACCAATTTGAGGGCATGGACTGGAGCAAGAAGCTGGGCAGTTTCGCCGTGGGCTTGGGTCGGAAATAAATCATGGGGAAAAAGACCATGAGGAAGTGTGGTTACGAGAACGCGCCTATTCTCGCCTTAAATCCGAGAGCTAAAATCGGCTTTGCACCGAGTATTTAATGTGAACCCACAAGCTACGTACTCAATTACGTGCGATCAGGCGACAAATAAGGCCAGTTAGCAAAAGTACAGCACGGAGTATCCGTTGTGCCTCTAAGACCAGCAACGCGAGAATTAGTAATTAACTTCATGGAGATGTGACAAACGCGTTTGCTGCGCTACCACCATGCATGAGGGCTACAGCTACCACCAGCGGGATCTAGACAAACAATGCGATGCCGGTCATTACACTCGTTGGGCTCCGTTCGCGAGACTAGATCGCCCTGGCGAACCTGAGCCCATTCCCAGCGGGCGCAACTGACCTTACGAATCCGGAACGCAGTTAATTATGCCGTTTAATTAGCCTGATTAATCGTATAGTTTGTCTTTTCTATATGCTTTAGTCGAAGCGTTCCGACAGTTGCCGGTGTTTACGTGGAGCTACGCCGGGTCTAATCATTGCCTGCGGACGGACGTTGTAAGCGGGCGAATGAGATCTCGACTGGCTCCTTGGGCGTTAGGTCGCTCCGGAAATATTGTCCGCAGCAGACCTAGGCGCCAACCGTATCATCTGTAAGTTAATTGATTATCACGATCCCGGCTAGGTGACCATCAGCCCTTGGGATCGCTTGCATCCGCCAGCGCAAACGAAGACCTCACCTGACGAGATTTATGAAAATAATAAGACCTTATCCGGCAGTAAAATTCCTGCTTCACGCTCTGTGTGGTACGCGTTCGCTGGGGGACGGGCTTAAATCGGAGGCGAGCCCTCAGTGATCCCGTTATTCACGAGCAGAGCACTTATCCATCTAATTTACTGGTCAGTTTCAATGTCTGTGGCAACCACTTAGGCGAGTTGTATTAGGTACGCAAACGTTTTATGCCTAACGGGTAGTTGAATTATGGGGCTCTACCCTTGTCTTTGAATTGCACACCTAAGCATCGGGTGGAGCCAGGTGCAATTGGAGAGGGCCATAACCAACTATCAGGCGCTTTGTACATACGCGAAAAATTCGGGGGCACTAAACGCCCCCTATGAACAGGGAGCTACGAACTGACCAGACATGGGGGTTCACTTATGCTACTGTGTGCCTGCTGCATGTCATAGTCAAACAATAGCCCTGACCGTACTTCCTGAGCTTACACACTACTTATCAATAGACCTAGCAAGTCTTATCTTCGCCTGTCGAAACATAATGTTCCCAGCCGCATTGCACAGGCCAAACCGGCAAGTACAGTGATGCGTAGGTAGAAAACGTGGCAATGAATCCCTACGATCACTGTAGCGATGTAGGGTCTCGAGGTGACGGGGTAATAGCATTCCTAAAAACAAATACCCGCCAATTCACGGGGGTTAGAAATACTAAGCGCATTTATGTAGAATAGAATAGAATGCCTAGCCCCCGTCTCTCAATGGGACGGCGTCTGCATTTGGAAGGCGCGCGCTGGATGCATGGTACCAAGGAGTCCAGTCTGGAATATCGCCTATATAATTTAAGTATGGCGTCGACTGACTCGTCGTGCTGGAGGCTACAATGACAGAGTGGTAGAGCTAACGTCGCGAACAGGAACACATACTCAGGTGCTTCGGTGGATGCCTTGTGTGACTGTCCCAAGGCACCGCCTACTACTGGCGCTAAGTGTTTTCCGTCATCAAATCTGAGGCCCCCAGGCGCGTCATACTGCTTCACTCGTGGGTGTAGCCAAGAAACGCCCGCAAGTCTAATGGCGTCACTAACCGCATGCAACCCGAAAACATGGCCTTGCACAGCGCTTGGAATTGTGCGAGACCCCGGCTATAACGAGTTTAAGCATTATTGAGTCTTCTAATCTACGTCATAAGCTACGGAAGATCGTAGACTCACCACCACCCTATATGCCTGGTGTATTAAGAGTCTTTCCTACGAGGGGTAACCGATGATCAGTAATGGGTATCTCAGGTAGCGTTGGAGCTAAAAAATCGTGCGTGTGCCTAGGGAAGAGTTGATGTTCCGCTCCGCCAGAATACAAGCTGCAATTGACACGACGAAATCCCCCCTGAGGGACATGGTTCCGACATTAAAAATATAGGATATGACCACTTTCAAGCTGTGTAGGATATCAAGGGTGGAGTAGATCTGGTCCGAGGGGCCCACAGTTCCAAGCGGCGAGTATGTTCCCTTGCCGCCCTTACTTGGGCTATCGTCTCCCCGGCGTGGCTACAACTATGACTTCGAATTCTGACGTTCCGCAAGGATACACAGCTGAAGCGGCTGCTTACTATGCCAGGCGTTCATGGTTTTGTGGAATGATCCTAAAGTAGAATGCCTAAGCACTGTACTGAGATCTCCGGGGGGAGGAGTAAAACTTTTCAGTTGGGCTCTCAGTGAAACAATCTGCCAAATTGATATGTTCGATCACCAAGTCTTGGTCTCTGGCATCACTCTGATGCTCTAAGGATTCCGTGCTCGGGTGTTTGAGGCGTTTCCGCCTAAACTGCATCGATGCGGTCAGATGGTGCGTTAAAATAGTGTTCGCCTAAGAGAAAAGAACATTCAATATTTGAGTACCTGCTAATTATCGTCAGGTTATTTTGCAAATCCGGGTCCACATCTGTAAGCCTACTTCGTCAGGCTTCCAATCATTTCATAAAGAAAACCAACTGTTGATCGAATGCTCATGCACACATTTAGTCTGAGCATGAGGCCGGCAAGCATAATCAGGAGGTATGGTGGGCGGCTTTTGAAACATTCTTCTACTACGAGTTCAAGCAAAGCTGATGGCCTTACGGGTAGCGAGAGCTAACAATGTTAGTATTTAACGATTTAAGCCACCGGAACACGGTCACAAATAATGTGCTTCTCAATTGCTGACCGACCATTTTCTACTGATAGCGGTGTATCGGTGCAGCGTCCTGTTGTGTCACGCCGGGCCCTTTCGAGGTCTCATACCGTGGGGGTAGCGGCGGACGTAAGATTACTACCTCTATGGAGTGCCGCACAACTCCTCTTCGATTCGACCCTATGTGGTACAGTGGGCCGGTATAAGTTGGTAGAGATATTTCGCTCAGCTCTCACACACAATGGACGAATGATTTCGTGTTTACTTGCACACGACTCTCCCCGAACTACACGGACACGGCGTAGCCGACCGTCTATGCCTACTTTAATCCATGGACGGTCATGTATCACCTAATCCTATGTTAGGTCGCTCGTGGCCTTGAATAAAATGGTCTTCCCCACCCAACCCTGGAGGATGGACGATAACAGGAGCAGTCTTGCCAGCTAGAGGCCTTAATCAAAGGTGTATATTTCTCCCGTAGGCTTCATGTCTTTGGCTGACGTAGTCAGCGAAGGTTTAGGCGATGGAAAGGGCTGACGTGTTATGCAGCAGATATCGAATCAACCTTGAAGTCGAGGGCAAATCTAGGCCTATTGATACCCCAGGTTAGAAAGAAGACATGAATGTAACGAGACTTCCCTTCGGAAGCGAATGCAACTCAGCGGATCACCAACTTATGGGTAGCCGGTTGTTTAAGCGCACCATTGTAGGACACCACGGATAAAGCTTTTCATATTCTTACCCCTAAACTGAGATGCAAAGCGAATCTGAATGTTGCATGTTTAGACTCGTTCGGGGTTTCGGACGGGAGAGTGAGGTGTACGGCGTAACAGGCCGATCGTGTTTTCGTGTATGATGGATCTTTGCCCACATATTCGAGGTTAAGTCTACCCTCGCACGTAGAAGACTGGCTGGAGGAGAACAGTAGCGCCAACACAGGCCGCACGTAGGAGGAACAGGTGCATAAATATATTACGGGTGGCCCACGTAGGTGTGGCCGAAGCGTAAGTCGTTGAACACAGAAGAGCCCATGATGGGTCCTCCTGACACTGGGTGGCTAATCGCCGGCCTCGGCCGGATGAGCGCGTCCAAGCCGCCCTTG"/>
                    <sequence id="seq_t1072" taxon="t107" totalcount="4" value="AGCCGAGTGGCTTCATACTGGTTCCGTAGGTATTCGCTGATAAACATTTCCGATGAAGTCTGTGATCCCCACCAGTTAGACAGCAAGTCAAATTAGGAAACTCTGTGTATTTATCCATCTGATATTGAATCCAGAAAGCTCGGGTACTGGTGCCCACTGCGCGGTACCTCTTTACGGGGTATCATACCGGAGACTGACAAGAGGTCTAACTAGAAGCAGGGACGCTGCATAGCCAGGTGTTGTTCTCAGCGGTCAGATTCGCTTGCTGGGACCACCAACGGGATACACTACGCGAACAGTTACCACTGACCGAGGGTCCTTTACTGGGGCAGCTTCTTACGACCTCTTATGGTTTAGCCACTCACCCTTAGCGATTCGGGGGTGCCCCTTTTAAAAAGTGACTCAGTGACGATGGCACGAGCCTGCATCCGCGCAAGTGCTCGAGAATTCCAAAACCGCAATTGAGTGATTACGACCATTGGCAACTCAGATGACGGTGGTCGCCAGCTCCCGGTCGACCGTTGACGTTAGCGCTCAGGAAATTCGTCTCGTCGTGTAAGGAAGAGAACGTATGAGGCACGAATACGACACAGAGGCCGCCGCGATGCGGCTATTCAACACCGAAGCCCAGGTGTAACGCAAGGCTTTGCGGCGCGCAGGACTAATGCGTAGTTCCCTAGTGTATGTTACCAGGTTGGAATCGATAGCCAGCTACGTGCTGAGGCATGAACTCAGGTTTGTTGACCGCTATTGGGTATTATTTAACTTGTAACCGAAACGGGCACTCATAGAATACTAGCGTGCTTGGGTGATTACGGACAGGTCAGCACGTACTATGATGAAGGTGGCGCGGAAGTAACATCCCGCGACCCGCCTATCGCCAACTAACCGCAACTCCTTCACGGAATGGCAATTTAGGTCCATACTTGAGTTCTCTCAGTTCATCAGAACTTAGAGCACACGGAGTGGAGGAGCCGTGAAACAGACTACAAAGGCGGTTTTTATGTGTGCAATAGGCCTGACGTGAATAGCAGTAATAACTCGTGCCCCGCCTGAAATATCTTAGTCTATAGGAACCTGGATTCTGCGACTACGACGAAAGGATACCACACATTGCGGTCTGGTTCTCACGAGTGCTAGGCGTCCAGGCTACTATATACCAAGACCCATACGGCGGCTTCATGTTACTTTTCCTATCCTTGATGCCTCGCCATTGAATGTCGAGATCTAATATCCAATGCGGAGGAGACTCAAACCCTGCCGTACTAACACATGTTACCCGAAAAGAGCGGTTTTAGAGATTGAGACACCAAAGCGATGCCCGATAGTTACTTGCGCTCTCGTCGCACCATCTTAATACATGTTCTAAGGCACTCCGGCCCATCATTAGCAGCAGTATTCGAAGGTGACCTTCTGCCAGTTCACACATCCAGCGGGCTACTAGCAATCTTTCCTTGGAAGAATTTATCACAGAGATCGAGTGTTCGGCACCCAATTGTAGGTTCGGTGAATACAGTACCCGAAGAATTAGATACTGGGAGGCGATCGCTAACCACTCCCTACCTCTTGCGTGCAGTAAGTCTACAATGGAGAAGCACTTCTCCTGCTTCCCGCCAGCGTCCGAAGCATCCACACCCGAGGTAATAATAACCGTTGACTTCTTCGAAATGAATGTCTGTCGTAAATCATCCTCGGATTTGCGCCTGTCGCGATGCTGCTGGGAGCCGAACCCTGATGTGTGTCATACTCATGTTTGTCAAGTGGGAGTGCCCTTGAACGGAATAAACCCCCTAGCTTGTTCCCGGTCGTCGCGTCTTCTCGTAAACTATATTAAGACGGCACCCGAGGAATGGCTCCTCTGGGTTGCCTCCAGGTTAAATCAATTACACGGGATGGTAGCGCATGAATGTCAGCCCACCCGATGGGATTCTCACCAGGATGGCCAGCGGCTGGCCAGGAAGCGGCAGGGAGAGCTCCTCGACAGGTGAGTGATGCGATGTCGAATGTTGGAACATTGTAGGACATGGGCAGTGCCCCTTAACCAAATCCGGATGAAAAAGTACCAGGCATACGATTCTCCCACAGATCTTATGTCTGAAGAATTGTTTGACCATGGGACCACATTCGATCAACCCTGCTCTTGGCATCCGACTAGACTGAGGAATACCGAGACGGAATCGTTCACACATCTCGTCACGCCGGCACGCGAGGGAGTGGTCGGGTCTATTTGCTACAGGGTTAACAAGAAGCGCTCATATGATGAACCCCAGTAATTAGGCTATCAAGGTGCTATAGACTTTAAGGATGAAGCTAATCAAAAGGATCCAAAAGCTCTCGCTTCCAGCTCCCCAGTACCTTCATAAGCCAACTTAACGATTCGGGAAAAAGATCGGCCACGTAGTTTTCTGGCGGCCAAAGTGGTGTAATTAATCCGAAATCAGAATGTACCCCGTTACCAATGCGAAAGCTCTGGCCTCTCCTATCCCATGTGTAGGCCATCTGTGGAATGAATCATCATAACTCCTCCCGGGCATATTGTAGTGGCGCCCTTATACGCGAGTGCGGCGCATTACCCGATATAACAGATCTTCAGGCCTTCAATGGCGGTCCTGTTCCTCGCTTTAAGTACTATCGTTTTTCTACCCCGCGTCCAGCGAACCATTTTCTTCGCACCCTAAAGCGCTGAGAACAGTTCTAGCACACAGCAAGTACGACAGTTTTTGTGCCGCGGTGAGGCCAATCCGACTGAGTCGCATGTGTTCACGCCTAGGCTAGTACCGTACTCTATGTAACGTAACCCCATCCTACTTGCAGGACTTCTGTTAGACGCTCTGAGAGGGATTCACGCGTTAGGGCTGATGCGACTATGGGCTGTCCGATAGGCGTTAGAAGATCCGATATAGCATCAATTTGGCCTATTGGAGCTGCAGTACTTAGACATTCTACCTGTAGAGTCGATAAGAACTTGTTGTCACCGACGATATTGTAGAGGACATAATAAAGTATTGACGAGTACAAACTTTGTGCCAGTTAGCCATATAAGTTCAGGTGAGCTCAGGATTAATAACTGCGCATCTTCACGTCATCACGTTTCCTAAAACGCGGCCTCACGAAGATTGGCGGAATGTAAGCATCGTAGGGGTCCATTCGAATACGGCGCGCCACGTGGTACCAGCCCCGCCCCTAGCCCTTGGTACACGTGCGATATTTATCCTGTTAGGTAGTAGTTTTTCCTCGCGAGCTTGCTAGTAATCTACCATCCTATCCGACTTCCACCTTTTACGCGCATACAAAGCGCTCCAAATACTGTAAACTGCTAGAGATACACAATCCCCCGAGATCCGGGGCACCGCGTGGAGTGTCCATGCGACAGCGAGGCTCTTATACCTATAACTATCTTGGTGGAGTAAACACCCTTGTCTATGTCAATTCCTAATTCGATTGGTTATAGAGTAGCCGGGTTGGAACCTAAAATGAAAATCGACAGGAAGGATTGTTTATGTGAATTATGAAAAATGACCTCGGGTATCCCGGAAGTGAGGCCACAATTTAATCGATTATACACGAAGATCACGGCTGTTTTTAGAAAAATAATAGTTTACAGGATCCCTAGGACTGCATTAGTAACGGAAGTAGCGGAGCGCAATTCAGGAAAGTCATCTGACTGATAGTTAGTGCCCTTAGCAATGTCTCTAACGCCCCTTGTAGTCAACTAATAATGTTCGCTGAATTTTTGGTGCGCGCACGACGTTAAGTTGACACGAACGACATTGGTCGCTAATTCTAGGAGGGTCTTATACATCGGCATCTCCGTCATGCGTACCGGGTGTAAAAACCAACACGCTTCAAGCCCTTACCGTTCGGAGTAGTACGGGTCAGCCCTAAAACGCAATGGCTAAATCTACCTTGGGGCGTTAAATGCTGCATTTGACACTGGCTCTTCTGAAATCAAGACGTGCGCTTATCCCAAGCCTGAATTTTGCTGCCCCCTCGCTAGTAGGCAGACCATATCACATTTGTACACTCCACCTTTCCCGCCGACTAATCTTTTTGGGCGACACCGTCTCGAGGACAGTACCTCACCGACATGCATCCTGTAAGTAGCGACGGTGTGGTACTTACAGTATTGGTGGGGCGTGTGTTGGGTCCTTTACTTCAGGGGTCGAAGCGCGACACGTGAGATTAGCTGAACGCGTGACGGTCCAATAGGTTTTATGCAAACGTCAAACACGATTCTTAAGTATGACGCCCAGGGTGAACTTCTTTGAGAAAGGGCTGGCCCAAGGATGGACGGACTCTGACGGTTCGCTTCGGTATCTGCCACCTGAGGAGTTCTAGTAGAAACGAAGAAGAATAATTGATTTATTAATTGGTATAAGATCGGGGATAGGCAAACCATATCCGGTACTGGCCTATACTCTGTGCCTAGACTGGTCATGCTTCTACTAGATCAGGTCGGCAGGCCTGCGTCCCAACCAGAATCATTAGAGGGTCTTCTCACCAGCCCCACGGCAAGGTGGTTACAGGAGTTGGATGCGAAGGAGAAATAGTGTTACTATCGGCTGCTCGGGACGCGGATGTAACATAGCGGAGTCCGTCCGCCTATGAGATGACGTAAAAGGATACTACAACAAACCACGTGATTTCGAGCCGGATACACGGCGAACTCCCGTGTAGACATCCGGACGCATCAATACACTTTCTATGGCCCGTCCGCAGGCTGATGTGGGCTGGTATACAGTCCATATAAGTCTTGTGGGCGATTTTGGTTAATGAGGGTAAAATGCCGCACCGGCGGTGACTCCGTAAACGAGTTACGAAGCAATTTTCTCGGTCTTTATGTCATCTTAATGCACACTAAGGACCCCCTTTCCTTGCGTAGGTTACTCTAAGCATACATGGGACCCACCTTTTACTCCCAACGGCAAAGTCAGTATGGTCTAACCAACAAAGACTGGTCTAGTGAGTCAGAGGCGGAAGCCGCTAATGGACCTAGAAGGAACTCAACGCGCGGCACGACTTGTCGATTTATGGCAACGAGGACAAGCGCGGAAATATAATGTCTTTGCCACTCGCGTCTTATAATATTTGAGCGCCGCTTACTGGCCGTCATAAAACGCATGACCGATGTTGCTAGATAGCTCTCCGATGTGATCCGGCCTTGAGTAACCTGAAGAGCCCTTGTTCACGAGGCTACGTGGGAAAGCTTCTCTCAGGATCTCTGAAATATCTCCGCGACGAAAATCAGGTCCTGCGATCTACCTTTGCGAGTAGCCTACGTATGCCCCTTGATCCGTTCGTCCATCCAATGCGTAAGAGCCTTTCTTCGGCGATTCTTAACCACGGGCCTGCACGAAGTAGGCATGAGAAGATCTATCGTGAGCGGGAATCTATAGCAAGTAGGTTGCAGCCGAGGAGTCAGGCCATCGTGACATGGAGGAGAGAGCCCCACAGAATAGGACGCGTAGACCTCAAATTTTAGGCTAAGGCGTGGTCCATTCTCGTACTCTTGCTTAAGCAAAGAAACGTTACGTCTCTTTGGTGGACAAGAGCTACCTCCCGAGGTATCTTCTCCAACGTATTTAGTTACTAAACCGCATAACGCAATCAGGGTTGAGGTGGGTCGCGAGACCCGGAGTGATATAGCGTTGCGTTCCCCTGATGCTTGGAACGCGACGTGTAAGACATTGATCACCGTCGAACGATAAATCCTTAAGACTCCTGTACCAGCATTCTCTCCCCTGGCCTCGAATGCGCGCGGTTCTGACGCCAGAGCCAGCCGTACTAGTCCGAGGCACTAAAAATTGCCCATTCATAAGGTAAAGATCTACAGAGATAAAGATGGTTTACAACCCTTAGTACTTAGCTCAGGTCGCGGTTTTAGTGGTGGATACGCATAGCCTGCAGTGCGAATCGCCCTCGTCCACGCGGGTGTAGGATTAACGATCGTGGTCCTTCTGTAGCAGATCCGATTATCTTTAAGCAGCCGTGTGCCGAATCACTCATATCTGGACTCCACCATTGTCAGCTCTCAACGAGCACATCTGTATCGCAAAATTTATGAGGGAGCGTCGGGACTTTTATTACCCGTTACAGCAATGGCAGGGTGTTGGGGAACGGATTGTGAGTGGGTGCGTTCGCAATTTACTAGGAGCAATGCCGCCTCGATATCTATCCTAGATGGGGGAGAGCCGGGAATTTGCGGACACCACTCGGTCCAAAGGAGTTGTGACTGGTGATTTGCTCTAGACCTGACAGGCGACTGCCTGATCGATCGGGATAACTTGGTCCCAAGGCTGTTGCTGAGATTACAGTGTGGCCATGTGCGCCCTGGAGTCCGTACTTGGAATTAGTGTGAACTTGGGAGATCGAAATACCAGATACTTAGAACTCGTATCGCGCCGGAACAGTTATACCTCATAACTCGTATTCTGGGCCATGCTATCGACAGTAACCAGACTCCTCAGCGGGCGATCTCCGAAAATTTACGTTGCTCGACTGTTGTTTATAATCCCAGGACCCTCTGGCCCCATAATCGCGTGCAAGGTTCTTAGTCACTTGTTTCTGATATTGAACTGCTTGATGGAAAGTTAAACAGGATGAAGTTGACGTCAGGCCATCAAATTGGTGAAGTGCCTAGTAAATTACATCGCGTGCATTGGCGCCAAGAATAGAGGAGGATACCTTTACCAGTTTTGACGCAGATGGTGGGAATGATGTTGGCTTTTAAGGTACATGAGACTCAAGACCGAGCTCAGTTCAGATTCACCACCGGCCGCACTTCAGTCGTGCTGAGGACCGTTCAGCCAACGTAAACTCCAGAGAGCACACCCAGCGTCTTTCAGGAAACGAGGCCGTCGCGAGTCAAATGACCGATCTTTATGAGTTGGCAAGGTCGTGGGGACTAGTCACGGGGATTGCTGCAATGTGTACCTAGAATTAGCCACAATGGTTCCTCAGGGCGATTTGTTGGCTAAAGCCCAAATCTATGTAAGCATTCTGGAACCAATATGCGAGTGCGCAGTTTAACAAGCTACAACCCACATGCACCGGTGATAAGCCGAAGTGGCGTACAGGGATGCGACCTGGAGCTCGAAATGCGCTGGGTCGTGATGTGGACGTTACAGAGACCGATACCTGCGTGTTATGACAGGCGTAATTTGCGGGTGTGGCCTGGGGCGCACACATTTTTTCCACCATTGCTGCCCCAAGCGAGACTAGGGCTCCTCATGGTGGGTGAGCAAACTGATCCGATTACTTCGCATCAACGTAAGCGAACTGCTGCGACCATCCTAAACTACCCACCGAGATACGTTTATAAACACGCCAGCTGCCTGCGTCGCAGACGTACCTGCGTCCACATCACACCACTGATTGCCACCGAGTAACCGGTAACTCGACATATTAGAGATCCCATCAGAGACGTGCTCCTTAGCCGTTCACTTAGGGGATATCGGCAAGGGAAAGTGCGACTGAGAAATCTGGCATCCTATACGCTCTCGTTCGGCGGCAATGAGCGACGAAGACATTCTATCTGTTCGCATCAAGTATATCGACCACCCGGTCAACGTAGAACTCGTAGGCCTAGACCCCAATTCCTGAGTACGGCTCTTCATGATGTCTGAGGCCTGCGCTAAGTAAATCAGGGTCGGTTAGCACCTCTATTATTACCCAACTCGATCCTCGATAACGAGAAATCATAAAGGGGTGGATCACTAAGGTGTCGCTCGAATACCGTCCCCTTACTCCTCTGGTAATTGACCTTTTTGGGTTGCAATTGGAAGCCCAAAGCGGAGTGCGAAGGGAGGACGGCATCGAGTCCTAGACTAGCGTGCGCCTCGCCACATCACAGGGGGTCTTGGCTACCCGCGGGAGGTCACAAAATTGGCCTCTCGGGGGGGGTCCCATACGCCGGGAATAGACCATATGTCGGCATAGGCCATCAAAAACAACTTAAGTACTACGAGTTAATCGGTCTTCCGTACTCAGTGCCGCTCAATTCGAGTTTTCCCGCCAACAAGTGGCATACGCGAATGGTCTCTCCTCGACTTATTATGGCACTTTATCGGCGTGTAAGAACCGTAGTGAGACAAGTAGTGTTGGTTACATTTATGCACTAAACTCGTCGTTATTTAAATGATGTCAGTAGCTGCGAGAGCCAGCTAGGCAGTGTGCGACCACAGAAACGTCCGCCTCTGAGGCTGCTGACCCGCTGTATATATTTTCTCTTCGGACGCAAAGTACTTCTGGGTCGGGGAGAACGCAATTCGAAACTCCGTTGACAGGTAGACCCGGTTCAACCTCGCTCCTGCCAAAACTTTCTTTCTCGGAACCATAGTAAGCCCTAAACCTACTTTTGACTATTGAGAGAATGTCAATAAAGTAGCCTCTTGTCACTTAGCCAGTCCTACGAACTGGCACCACCTTTTGTCGAATAGCATCGTAGACCTTACACCCGGACATCCTATTTCTCCAACTGGAGCATGGTGTTATCTTGCTGGAAACCAATTCTTTCGCGTGGAGGGGTTTTGTGTTAGCTCTTGCCTTTACACTATAACGGCTGGACGGACGAATTTGGCCAACTACTAGCTCGAATGTTAATAAATGTCTAAATTTAAGTGTGCAAATGAGTAATCTTTTAAATCCTAAATAGTTTCAGCAGTTGGCAGCGCCCAGTTTGCTCCGGCCCGGCTTTTAAGGATGGTCAGATCTCCCCGGTTGTGTCCTCCCGGTTTCGAATGGACCCGCTAGCAGAAACTCCGGACAGCAGTAGAGACCGGTAAAATATGGCGGTCTTATGGCGGACAGCATCCCCTCCCATAAATTGCTTTGTTAACCCGCGCACTCTTACCCACTAGTGGTTAAAGTCAATCGGTGTCGCCACCCTCGTTCGCTATAGGCAGCTAACTACTAATTCAAGGAACCGCGGGACCCCCCACATTTCCTCTACAGGATACTGCTGGAGACTCAGCCGGGACCGCGCTCATGTCGGTGAGCTGTACGAATTAATTAATCCCGCTGTGACTCGAGGCAGTTTACTTATATGCATCCACAAAAGAGTCTGTTTGCTCCTGGCCCCAGCAAATCTCGGGTGTTGAAATCCTCCGTTCCCTTTCTAGTTGTGTGTGCATAAGATCACAGCCAAGTGTCAACGAAGTCGACTCGATGCAAACCTCTTCAATTCCACGCGTTGTTTGCCGGGGCACGCGGGGGCAGTAACATGAGGAGGGGTGTTAGTGACTGTAGATATTAAACGTATGTGCTGAACCGTTGATTCGCATACACGGTCTACGCCCGTCACGACCGTTGTCAGCCATAAGCTTTGCACTTTTTCCTATGGTTGCGTTATAGTGAGTGTATAGGACCCCTACCACTAGGTGATAATCTAAAATCAAGACTGCTTAGTACAATTCGATTGAGGGACCGTCCCAGTATTGATTGCTCGCGTTTTCGGAAGGGGGCGGTGGTTGCGGTGCGGGGCCGAACCGCCTGTTCACGTAAGCATTTTACCTCGCGACATGTAGATCTAGCTACGATGTCTGCTGCCTCCGGGCGTTATAATAAGCTGGACCGGTCCGATGTTCGATTTCAAGCCCACTGTGTCTTGGGGGGGGCATTCCTTTGACCTGAAAATAGTGTTCCCCCGTTTGAGGGCAGTGCCTAACTATGCGCAAAACATAACTCCCGAGATCTTAATTGGTGGCCCGGCACTTAATGAAGGTCGAATCAATCAGGTCGGAGCAAGCCCTTTGTAATAACCCTATGCCTTATTGCAACCTTTAATGAGACGGCGTTTTTCCAGTGACTGGTGTGGATAACACGTCGGTCGTTGCAAATTCCGTCAGTACCTGCCAGACATCCTGGGCGTCGCAACTAAGGAGAGAGGCCGTAATCTTCGTTGCGTCTCACGCTATTTTTGGGTACTGTGTGCCCGTACCAGGACTGGCGCTCCTGCTATCCCACATGACTCTAATGAACGAGCACCATTAAGCCGCTCCGA"/>
                    <sequence id="seq_t1082" taxon="t108" totalcount="4" value="TTAGGTCATACTCGAAGGAACGCTCTGAGAGCCGTCGTGGCAGTTCATTAAAGGAAGTTGAAAGCTCTCGTTGGAATCTCTCATTCCGTAGTTCAACCGCAGACGCGGCTCCAGCTCCGTATAAAAGGAAAGTAACAGTGCGCAGTAGCGGCGCGCAAGGAAAAATGGCTGTGTTGTCCAGGAGCTAAATCAAGCAGGCCCCTTATTATAGCCATCCTCTGAAGGAAATTGTGAAACATCCGTTTTAGAGCCGGCTGCAAACTTCGGCATCCGCGCACGGACAGATGGGACGTGTCGGTCGACATATCACATTCGGATGCTACTGGATAGTCAAAAGATGTAAAGCTCCAGCTTCGCTTGATTCATCGGGAGGAAGGCAAGCGCGCTCCCCCGCTGAGCATTTCCACTGGCATCAGCCACACTTCATGTGCTCTCAAGCCGGGATCCCTGCATACTATTACTCGGATAATAGTTTTAAGGTGCGATTGGTTAAGAATTCGAATGACACAATAAGCCAATAGGCAGCTACCCACACCTTGTGTTGTACCTCGTTATCATACTTGACCTCACGGGGACGGATGCAAATCCTTTAGTCGCTCACGTATCGACGGACGATGGAGATTCAAACCCCGTGGAATATCATGGCGCTTCCCAAATGACTGGGCGGACGACTCTTAATTTAGGCCTACTAAGATACGGCGTAACGACGCTCAAACATTCTTAAGCCAGGCGAAAGGCTCGATAAGACAAGATCCTACATGGTTCCAAGAAAAAGTCCGACTCTCGTGACGACGTTCTGCTCTCCAACACTAGCGGCCGGGCGTGCCTACAACGGTCTCCAACGCCCCTGATTCCGATTAGTACACGGCACGGTCACGCAGGTTCTGTGCATGACCCAGATACGAGCGCGAGCACAGTGGAGAGATTTAGACGCGCTGGTTTGCGTGAAGAATTGGCCCTTTCGAACGATTTAGGGTAGTCCACAACGGATAAAACGATTTATCTGCAACATAGGACCTGAGCGGCCCCTAGAGGCGCGACTGACGGTTACACTACTCCACAATTCCAATGGGGGACCTAAAGCCCCGCATTGGCCGACGCTTGAGAACCTGCGGTTGTGCGTAGACGAACACATATAAAGGGGATGGCTGCGATGACGCGTTATTACGTACGGCTTGGGTATCTCACAATCTCCTTAACATCTTGCAGTTACGTGAAGAAATTCAAACCCATATAATTCCAAGGTAGGCTCCCTGGGTACATCAAGAGCTCTATCCAATTGACCTGAATTGACAATTTTTGTTATCTTCTTATGAGAAGGAACACCTTGTTGGATATGGAGGGTCGACATTACGTATCGTGACACCGGAGCACCCGTAATAATTTGGCCGTTCACTCCCCTCGTACGTTGTCTTCCAGGCCCCTTTCATATACGACCGGGCCTGACCGTTCCCTTTATTGTGGCTCAGGTGGTGTCAAGCTGCGCTGGCAGGCTAATTACAATCTCGGTTGGAAGACAGCGCGATCGTCGTCCAGCGTGTGTCCGGTCGCCATTCGTCGGCAACGTGACCGATATCTACCTACATGATTCGCATCGCTTAGCAACAGCGGATGTCAACCGAAGGTGCACAGGGCTCATCAACCCGCGTTTTCAAGAACATGTCCATGTAAGGTAAGATCAGCTCGAGCGATCCATCCCAGGCGTATAAGGTTCGAAGTGCCGTTGCTGGGTTACTCAGCACTCCGCTGAGATATAGATCAGTCTCTCAGTTGTGTAACTTCACTGGTACCATTGCTTATCACCGAGCCTAGAAATCAGTTCCTGATCGAGAAATAACGATCTTCTAACCCAGAGACACTATACGATGGTAGTGCTGTATTTACATTTCGCAGCTTAAGCAGTCCGTTACACCCCTAGTGAAGTGCAATGACTTAGACTGCTGACTTTTCTCGGATTCTTTTAGGGCTTTAACGCGGGAGGGTGAGGCGACAGTCATACGAACGTTCTGAAGTTAGTTATCTTACAGACATGCGGAAGCTTGTGTGGCCTTTAAGGGGAAGACGTGAGCACTTAGTCTAAATTGGACGGATTAGGTCAACTTCTATATAGGTTTTTAAAAACCTGGGTTACCTTCCCGGCCCTGTGCCCTCGGCGCGCTTGAGGGACGAGGACAACATGGCTTGGGCGACTACACAAATTGACGCACGTTCCTCATGACCATCCCGAGAGCATCGCACCGTGGATGCCGTGTTGTAACCCATAACTTCACTATAGGTAGGATCACTATGCGGACACTGCCGGGAGTCAAGCCCCGGTAAGCGAACCGGACCTTGACTCCTGTATGAAGCCGCCCAGAGGCTGACTATAGGGAGCTTTCACGACGACTCTCCATGGCAAGAACAGGGCGGCGGCGAGTCATCCACCTGCAAGGCTACGGCGGGGTTAGAATATGACAAAGAGCCTGTTCGCTCATCCTCTTTTACGTATTTACTACTTGTAGTTACGGCCGGCCGGGTGAAACAAAAAATCTTTGAGAGCTCCCGTCCTGTGTTCAGGGTCAGACACAAGAGTTAGGATGTTCAGAGATGGCCCACATTCAATGATCTGTTTGGGCATCCAGGCCCGCATGTCTACGGGCTGAATACTCTTCATGACGTTTAGTGGCGGTCGTAATGCGGTGGCAGTGATGAAACATCACCCGCTGAAGGGTAATTGGGCTGTCCCCGTTAGATGCACTGTGGTATATAAAAGCTCTATGTAGGCTGATTATGGTCCACTTTCAGAACCCGCCGGGGGGTTGGCCGCAGTTATCAGTATTTGTGTGGAGGGTTAAGGTAGGCAGCTAAAGACAGAATTCGTAGGTCCGCGGGCTATTGCGCTACCCGAACCGTGCCTAAGATGGTAGTTTCCGGGCATTCCCTACGATAAGTCGAGCAAGATCGGCTCCAGGTCTATGCCCTTCGTTATAAGTTTAAGTCTAATCTGCTTGCATGTAATGATGTGACCGTATATTTGGCCCTCTCGATGCATGATCTTTCATATGGTTTCCGCCGTTGGCACGGAGATATAGGCATAGTGCGTTTTTAGTGAGCATCGTGCAGCGCCGGTGCAGATCTGGACCTTTTTAAACGAATAACTGATATCCGTGGGGCCCACGTGACCTAACCATTTCATGTTAAATACATCTGTTGAGCAACGCTATACCCGATGGAACCCTTAGGGAGAGTATTATCGGCCGCAATAGCGTCCGCTGGATCCTGGTCGAGACGAAGACCTGATAATTGAGGCTTAGTGTTCGAATTGACTCGACTGGTAGATAGACGCGACTATTGCCCAAATCATTTGCGGGGTGATGAGAATGAGAGTCAATAAGACAGTGTGTTCAGGCGCATCCTGTGTAAGACTTGTATTCTGCCGGCGTTACGCCCCGTAGCTGGTGAACCGCCTCACGGAGTGTGCATTTACGACGTAACCTGTTCATGTAACATTCAGTGCCGGGTGACCGAGAACAGCGATTTAGCACCCATTTCAACTACATCACCTATGGCTAACAAAGCAAGGTTCCCATTAAGACACAAGGTATTCATTACTGTACTAAAATCAGACCTGAAGGTGGGTCGCGGATTTCAGACCGCGAAGGATCATAGCGTGTTAGTTCAAATACCCGAGAGAGAAATTACGTCGCTGATTACTTGATCCACATCTTTCGATCAAAGTGCGTCATCCCCTGTTATGCTGTGTCAAGTGAAGGACACGTCACGTTCTTCCTCAAAGTCCAACACCGACATCCCATTTCTCCACGATCATTGTGCTAAACACTTTTAAAGAGCGTTGAAAAGGAGCTCGGACTAAATGTCGCACAGTGAAGTACGGTAAGATAGCGTACATGTAAAGGCTGGACAAGATTCCTCAAGCTGCTTTACCGACCTTTTGACAATTGCCGCCTCTGCTGAATTTGAATCGAAGACAATTACAGGCAATCCTGAGCTTGTTCTGCTGATATGGCCCACACCCGGGCTCTGTATCAAAGCGATTCGGAGATCCGCAGAGGGTTTTTTACAAACTGTACCGGGCCGCGACCCGCCCATCAACCTTGCTTAGGCCAGGGCGGACTCCAGAATCTCGCATCACGATGACTCATGCAATTCGTACAATCCTGACCCTTAAGCATTGGTGTTCCACAGCCAATCAAAATCCTTGTACGGCGATAGCTTATATCGGGGGACATCAGTCAGCGTTGGGCAACCAAACGCCCGTGGTTGGCTTGCTCCGGTTAACGGCATTTACTCCCTAGGACATTGTCATGTCTAGGCCTGTGGACGTCCCGCGCTTACAGACTTAGTTGGTCGTTATCCCAGAATGGGAGGTCAGTCCGATCCAGAAACACTAGGAATCGAGTTGTGACAACTCGATACTACCCCCGTCCAGACTGTCTTGGGGTGTCGAACATTCGTCGTGAGAGGAGTGACTTTTGGCGGGCGTCCCCGAAGTAGTGGTCGTGTCAGGATAGAAGTAGTATCTTAAACGTCGTCAGAGACACAGTAGACTCTTACTGCCTGCTTTTCACTACAGCGGATTGCGTTCGGGAGCTATGAGAAATCGTGCGGCCACATCTATTTAACCATCGGTATGATAACCAAGCACACTAGCCTGCCATGAATGTCACGATTATTATATTTGGCTTCCTATTTCTGTCACACTCACGCCTACATCTTCCAGTCTGCGACTCGGCATCTACTGATGGGAAAGGAGGTGGGTGATCAGAGATGCGGACGACTGATTTCTTCATGTCAATACGAGTCTTGGCATGGGCGTGAAATTAGAACCGCCGGACTGCGAGTGATGTCTAAAGCAACCCAGCGGTCGATTTCCTGGCATTACGGCATTCTCCGGGACATATGTCGACCGAACAACTCAGTCTGTTGCGCATGGATTAACGCATAAGTCGCTATTGAGAGTTGTCTTAAACGTATTGTAATCCAGGGGCGGCTCCGAAACGATGAGGAGTGTGCCGGGCTGAGTGGAGTGCGACGCGTTGGGCCCTTGTCTCTGAACAGTGGGTTCATTATAGGATGCCTCTGGTTCACCATTCCTTTCTCATTTGGCCATAGCCCTATGTCAATCACGCAAAAGCGCTGAATATAGGGACCGAACTCGGGCAGGAGACCGGCAAACCGGTACATGTATCACGAAGACGGAGTAGCTTCACAAGAACTCGCCTAACGGCGCTCCGCGCTATCAAGGATGCCTCAACGTGCGTACAAACTACAAGTTCGTCTTAATTCCTTCCATGTGCCAAAACCTTTAATAGGGCGATGCGACGACCCTGACCTCCTTCGGGAAAACACGGTCATAATAGGCATTTGTTCATATCGATCCCGCAGTGACATCATTCAAACTCGATACCTAGTATTTATCTGTCTCGCGAAGGGTAAGGCTTCGATCCAGGAGTTGGTACTACTTCGGGTTGACCGAAAGCAGTAGAGCTCCGCGATATACGCGTCCGACAGACCCATGAGGTAACGAAAGACTGGTTATTACAGTTGGGCAGCAATAGCCTGGGGTCACAAGACGTTCGGTCCGGTGCACCATGAAGTTTACAACTCTACTGAGGAATTCATCAAAGTTCTGGTTGGCATGAAGTGAACCGCCTACGGATAAATTCCCTGATGAGCTCGGTACTGTTAAGCAGAACGAATCGGAAGAATGGTATTTAGTTTACGATTCTCCTAGAATCGAGGGATGAGACGAAGGCGCGCGCTGGTACCACCTTTTGACCGGCAATCGATCGTCATTGATAGAAGCCATGTGGTTGAGGGCATTCGAGTCGTCCGAGCTGATGCGTGGACTCACCTCGGCTTAATCCGGACGGTGGCAACGTAAGTTAGACGTGCTAGGCATGGTCTCCACGGACGGAGCATTATGGTCAATCTCGCTCTCTGTTCCGTTTCTCCGTGTTCTGGGCAACTCACTGGCCGAATGCCCATAACTTTTATAATAGTTACCTCTAAAAGGCGGCAACTAAGATGGGTAGCAGATGGATGCTCCTGTAGAACGCTTCCTAGCCCCTCAAACCCCGACGGTCACTATTTTGTCACGGACTTGTCGCACCCGTATTTAAAGCCTTATCCAGATGCCCACACCATTCCGTAACGTCCATTGAGCAATAGTGCACTGTGAAACGCTATTCTCTCACGGAAACTGAACTTCAGGGCTTTCCGCACACACCGGGGACTGAGAGGCCGGCGAGCTTCCCGCATAATCAAACTCGTTGCGGTGTCTCTGGTGACACAAGGCTTCCCGGTTTAAGGAGCCCCACTGTAGCCGTTATCACGCATTCGCATTTACGGTAGAAACCTCTTAGACCGCACGAACGAGACACACGGTGAGCGCACACAGCGTATGCCATATGAAGGAGATTCCTATCCCTTCTCGGTCATAGTTCCATGTAAAACAATATCTTGTAAGCTATTAGTAACCAAACTGTAACGTACCAGGTGTACTGTAGAATGGTGCGGGCAGCAAACTCCCTTTCATTATCATCCCAGATCTGCCGCTAGGATGTACCGTCCATCAACGAAACTCATTCAGTCATACAGGGAGTTTTCGCAGTTAACTGATAGTATGCGGGAGTCAGGGGTCAAACCAAGTGCGGTCAGGACGCCTCAGTGCAATTGTCCGCTGATTGTCCCGGAACTTCATGCGACCCGCCCACACATGGCCCACCAAGTGTTCTCTCATTCGCATCTGGCTCAAAAATCCCTCTACATTTAACGGGAACGCATCACCACAGAACAACTGGTAGGACCGCACATGAACCCATACTTAATATCCGCCGTACGCAGTTTTCACATGGTCTATAAGAGGTCGGGGGCGCTGTCAGGACGTAATACGAACAAATGGCAAAAGAAGGGCCAGGTTGGAGTAACCGTAGATGCTACGCTCAGTGTTCCCGAACCCTAGAGGATTGCGCAGCACTCCGCTCTATAATCCTGTCTACTTGATAGGCAATAAATAACCCGGTCGGAGGTGTATAGCGGGGTACATGGCCCATCGGATACACTGTAAAACTCAGTGAACGCCACGCCACAGGCACCCATCGGTGCCTATACATCAGGACCGTTTGCATACGCGATAAGATTATAGTAAGTATAGCGAGTCCAGCTTCAAAGATACCGAAGCTCGTACACCTAGTGTGATAGACGTGAGTACCTCCGAAGAGTGTTTAATGCGAGGATAAGTGTATGGTATACACCGATAAGCACTGTATTGTTTCTCTGGTGTACTTCGGCTTCTAGGGGGGTCTCAGCCACGAGGGTGGTCGTGCAGATGGCTGATGTCATGTGGCCAAACGGTGCGTGAGATCAGCAATCACTTTCGGTCCATTCTGATAGTAACACGGGAGACAAGATTAATAATACGCTAGACGTTAGTCTGATGGGTGGGTTTACCCTCGAAGGCCCGATATACTTACAAACCGTCCCTTGTGTGTCTTTTCCCCTCGCTTCCAGATGCGGATCACGTAATCTTTTAACCCCATTCCTCACTCGATGATTAATTTATCGTAGCCGCCCGCCAGTATGTACAATTGTGGCTCGCAAGCCTAGGCATTGTAGCCAACTGGATTATTTAAGCACATGACAAGGATAAGTTAGTACGCGGCTTCGTCACCTACTGTGGTCGGGTGATGCTGTCCGACCAAGGAGGATCGGTCATCGCCGTAAAGTTGAACGAGTGCGCAGGCGACTGAACCTACAGACAGCCCGCTACAGCGGTTTCGGTAGGATTTCTAATGCGGCGTGCGGGTATCCGACAGAACACGATCCCGTTGTATGTGTTTCCCGAAGGGCCTCAGGTTCGTGGAGGGCCCGAGCATAGGGACCGGTCGGATAGTCTACGGATTCTGCTTGTCGTCAGTTAACCCGGGATGCGTTCCCAGCCTACACATCCTTGGAGCCCCTATAACTCAGCGATTGAACCACTTAGCACCACAGCTTGCGAGTACTAACCGCAGTCCTATCAATTTGCTGGAATGACGGATTGCTACCTTTATGGCAATATAGGTATTTCGGAGTCTACCTACGGAGAAGGTTCTGATATTGAATATTTGAGCTAAACACGCATCCAGGCCCCCACAGTAGGCGGGTACTATCACTCTACCGACAACCGGGATTGTACGCTGCCCCTGAGTAACATAGGGCAGTTTCATTGCAGTGGGGACCTAAGTGCATACTGGATTCCCCAGCTTCGAATCTAATACCAAAGATTTCTATACATCGATCCCGCAGTGAATTGAAGATACTCTATGCCCTGGTGAGACTAACTCTGTGAAGATTTGGTATACGAATACTCTCAGGGGAGGTCTCGCGCTGGCTCAGGAAACTTGCTGCAGTGGCAACTCATCGATGCACATAGTAGGGCTTTTATTAGAAAACTAGCGCTGCAGCCCCCATCTAACATAAAGAAACTGCTGACTTTACCTCATAAGTTCCAATTTCCTTGGCGAATAGGAGCGATCAGAGGACCTAGAAGGCCCGGATAGTCACCCGACTAGGGGGTTAATGTGAGAGAGTTCTATTCAGGCGTTACAAGGTGCCGGCTTGTCTACATTATCCCACCAGTCGATAGGACTATCGCGATGCTGGCTGAATTGCCGACCACGACTGGTTGTCAGCACCCTGACCCGAGAAAGTAGCTTTTATGGCAGGACGTACGTGCGGACATAGTGCCACTCGTCAAATGTCGCTACTGGAGTTTTGTAGTGGTGAGGCGTGCGCGACGGAACAGGATACGACGCAGCCTCCTTTGAGGGCAAATGTGAAATGAGGGAACAAATCATTTGCGGCATTCCCCGATTTTTGGTGATAGCTTACACCGGTCCAACGTGGAAAGTATTCCTAGATGTAGATTTATGGCGAACGTGCTAAAAGACTTCTACTGCGAGGAAAGATATCGCTACTAGTTCTGTTGTGTTACTTACTTTTTCCGTCAGGCTAGCCCAGTGAATGCGTACGGGCCTCATAGAGCGCCTACGCGATATGGCCATCAGCAAAGAGTCGGAGCATTAGCGTAGCCCTAGTCTCGTCCTCCGCGAAAAAGGAAGTTTCTGTCCTCACTAGGATACTCTCGAGGATCACGTCGGCCGGCGCAGGTACCAACTTATGGACCGGGAGCGTCAGAGGGCTACTAGCCCCCGATCACTTATGCACAGTAAACCGTCGTTTGCGTCGAGGTTATGTGGGGTAGTGTCCGCTTGTGAGACTGTATAAAGTACGTAACTCGGAATTAAGGAAAGCTATCGAAACCAAGAGGGGGGTCCTTTATCTGGCCGTTTTGATACTCGTTACCCGGGGTTTGGCGCATACGACTGGTCCTCGGATTGTGGGCATTCTAGAACAAATAACGAACATTGCGTCTGTATTTCCCCGATAGCGAAAGCAGTGCTACCTGGGGCGTTCATGCGGCGTCGCGCACGCTGGTGCTGAAGTAGCACTACCATAGGAGAAGGCGGATAACCAGTCATCCCGGAATGTGATTTAACTCAGGCGGCTCTAACACAATCCAGGAAATACTCGCTGGATCTGTGCGTCACGTGGAATACTTGAGACGCGTTTCCGGCCTCTCCATCGATGGTCGTGAGCATTCGCCATCGCTCGCTTCCCGGAAATTTCTCGATATTTGTGCCGAGCAGTCGCATGATCCTAGAGGTAGCTAACCAGTCTATCGCGGCTCCTAGACCTGGAGGTCTAACCCTCGTCGCGAACCTGCGCCCGTGGTCATGGGCACAGTTACGCTTTAGGTTGCGACAAGAGGCGGGAGCGAGAGCCGGCACGTTGGAAGATCCAAAGTCCCATCTCGATATGAAGCGATTGAAGTCCATCCTCCATAATGGGACGCTTTATGGGCGGGTCTAGGCGCCATTGCAGCCCCACGGTCATCTGAATATCGCTTACCCCAAAGGGACCGCTACCCCATAAACTAAGTCTTGATCGGAAGGGT"/>
                    <sequence id="seq_t1092" taxon="t109" totalcount="4" value="AGGCGTTGTGCAGACCGCATGAAAAGTTTGGATGCGACCACGATCAATTCTGACCCGCTCCTACAATTCGGACAGACTGTACCCGGCCGGCGGTATCGAAGGAGGTATTACGAGACTACCCGGCTCCCCCGCCCCCGGTGAGTACTCCGAAGATGTCTAGAGACTAGTATCCCATTCTCCAACTGCGGAATCCTACCAGGTGTTAACAAGCACTACTACGCGACCTGTGTCGTGAGCCCGCTCTCCAGATTGCGGTTACCATACGCCTCGTTAGGCAGTTAATGAAATTGACTAAGACAATAGTTGGATTCCCGCTCCCGCGTCTGTAATTAATGCCACCCAATTTAAATCGGGCTTCAACGGCGAAGTGCGGGGGTAGTTCAACATTGCTGAATCGCTTGTAATGTCATGGCTCGCCATAGGCTTATTCAACCTCACGTGTACTATCACGTTGGACGACAGGCGGGGTTTCGTCGCACGGACCAACCTGCTACCGGACACGACGCTTTCTGGTTCCAGAAGTGTTGTTAGGTTTTTGATTTCAAGTGTGTCGTGCTATGTTCAGCAACCTCGATGTAAGAGCTACCTGAGGGAAGGTTGATTATTAAGCTAAGAGGGGGATGCTAAGTAGTGGGAGGCTTGCCTGTAGGGAAGTATTTCTGTCCAATGTTCGGCATATATAAGGGCGCCCTCCTTGGCACCATCTCGCGGATGGCCCCAATGCGAATACCACAAGTTGAGGACCAATATTTGTTGACCGAAATTGACTTTGGAAGCTTACGCCTAGATCGATTATGACCTTGAGCTATGTTCAAAATTGCGACCGTCAATGGCCAAGGCAGGGAATTCTTACGTCCTTTCTGACGTCTCGGGTCAACATACAGAGCCGTCCGTGTTTTGCATACTTCTCGAATGCTCTCACCACATTGCTCTCGCCATCTACTAGGAGGATGTGATCTTTTATCGGCTAAGTTTGAAATAGTGGCCTCAGGATCGCCAATTATACACAACCCCTGGTGAAAGGGGGGTTCAAACCAAGGGGCGCTGCGAGCAAGCCAGTTTAAAAATTGGGGTCGGCCATGGTTAAATGTCAGTGGACAGGTTCTGCGCGAGTTGCGTATTACCGCAGATAAACTACGATATTGCACGCATGCATATCCCATATCCGACTGAGGTCTTCGGTTTGCAGGCGCTTTATAGAGACATCGCCCCAGGCATTGATAGATATGCTCTGCGCTGCTGAAGCCGTGTCACCGAGCAGTCGCGGTACCTTACTTTGTGGCGGGCCCGCTTTGGGCACTTCATCGATGACAGGTGAAACGACTCTTCAGGCCGTCGTTAACCATCACCTTTGACTAAACCGGCACGTTGACGCCCTGTCGGATTACCCCCATGCGGCAACTCATATGGTCATTGCAGTGCGTCAACTTCTCTTACATACTCGATTACCTGTGGGGGCAGAGGCCCACCGTCAGTTGGTCCTCTACTGGGGACGGTGGACATAAGCCTCTTAATTCGACCTGTTGTTACATCTATGCTAAGAGGGCCCAGGAGTGCTCGTCGCTGCAAATGGCTACGGACCATCAGCCTTTGGCCATCATCTATATCAGGGACTTTCGGGTTTGTCGTGCCATCTTACATGATTGTCTGCCTGTATCCTGAATCCCTATTAGGGACTACGGGTAACTTCTGCGGAACTGATTTAGCCATATAGTGGAAACTACTCTGCCGCTAGGCCGACAAAAAAAAAGAAAAAGCGGATTTATATGGACTCGGAAAATAAACACACGAAGTCTATCCCCCTCGGGCCCCCACAGACTCGTAGGATGGTTCGCCGACATTGTCGCGAACGCCGTGCGTATGACTTCAAACTCGCCGTACAGTGAGTCTCAGTTTGCCTGTCGGAGTCCTCGGCTGGTGCTGACATTCCGCTGCGGTTGCTGTTCAGGCACAGGCAAGAGTTAAATCCATACGCGCAATCGGTGCGGTTGAGGTGGCAGCATGCCGTCCCTAATGACGTTCGTCTAATCCCTTGAACATATTTGGATTAGAAGGATGATTACACCACTTCTAACTACTCCGCTAAGCCCAGCCCTCTGATATCCCTTTGTTTGGTTGAGGGCCGCCCCAATCTCCGACAAATGGTCCGATCGACCATAAGATATCAATATTCGCAGGTGAGTGGAGATTCAATACCTCTGAAAACACTATATAGTCAGTAGATCGTAAGTGACTCCAAGGTGGCTAAATTTTTCATGTAGACAGAGAGTCACGTGACGTAAAGTGCAGCTTTCCACCAACTAACAAACTTGTATTAGTTACGCCGCTGTTGTATGAAGCCCTTTAAGGTAGCCATGCCACGCCCGGAAGCGACAAATGGAATCCTACTAGCTTTGGTGTTATTTGCCTCGCCGCGTTATGGATACAGAAAGCAGAGTGAACATTACCGGAACGGGATTATACTGTACCTTCGATTCCAAACCATCAAACGGGCGCCAGGAGAAGAAGTCTGGCTTCTGAACACGGATTGCTGGGGCTCGCAGGGATGGTAACCCGAATTCCATTGTACCCGTATGATCTGGGAATAAGTATCCAGCGGGTTTCTTAATAAAACCACTAAACCAGGACTATATACACCTGGCCATACCACTGCGTGAGAAATACCGTTCGGGGCTATCCCAAGGCGCATTGATATTACTGCCCGAATATTTGTTGAGATATATCCAGGGTATCCTGGAGCCCGTGACGAGATCTACCATCGATCCACTGGAGTACAACGCACACAACGTACACCGTTCTTCTTCTGCCGCGAAGGGGGCCAATCAAATTAACAAGCGTCACGATGCATCGACCATGGAAATTCAGATTGACAGTAGGACCAATAGGCGTCCTTGCATTTCAAATAGTTTAACTGCAGAAGCAGCGGTTCGGGACAGTTGTACCGTGCGGTTTGATCGATGATGTCTAAAGTTTCAGCAATGATCAGAACTGTATACCCGCACATGTACGTGTTACCACTGAATAATGGATGCCTGCATAATAAGTGCTACTTCTATGCGTTTGGCTGTGTTCCGTAAGAAGTGTCGGCGGCGCCCTAATACTATAGATTCTCCAGCCCGGTTGGTATATATCCTTCGGGCCTTGAGAAGCGGTTCCGTCTCGCGTCAGGTGGTGCTTGAGCCGGACTTCACATTACAGTATGTCGCAATATGAGACATTGAAAAACAAGACTTGCGGATAATTTACGATGTTCTTTCCCTATAGCTGGCCACTGACTCACTTATCCCGCTTATGGTACCGGTATTCGGAAAAGTAACGAACGCACTCGCGCAGATCAGCATGACATGGACCGTACGTGCTTGATTGCCGGACATATCATCTTTATGAGGAACTCAAGTTAGCTGCATCGCGCTAAAAGAAATACCGTTTAGCAACCGCGAATTCTGTAGAGAGTCTAGCTTTCGAAGACTACGTAGTGGCGAGCATTTATCTAAGGTATGGTCTCCTTTACGTCACGACACGATCAAGACCAGATTAGTGACCGTGGGGACCCCGTTAGTCCGCGACTCGTTACATAACGTAGGAACCTAGAGTGTTCGATTGGTAGCTGGCCATAACGGACGTTGTGGTTCAAATAATTGCATTCCCAAATCTAGAAGCTCCCGTGTACAAGGGTACAGCGCCTGACCAACTTCTGGAGGAAATTCCGGACTTCCCCAGGCTAACTAGGACAGGCAGTGCCACTCTTCTGTCGCATCGAATGTCCAACACAGTGAAAACCTACAGACCTATCGCCTGGAGGGGCCGCTAGCCGAGGGCGACTACCTAATGTGACCGTACGTTGGAGTCTAAGTCGCATAGCTTTCCGTGCAGAATGGCTGTCGTTGCCGTGAATGCTAAGTGTTCTTATAATGCATGGATCATGGGAGCCATATCACATCTTGAGGTGCCGTTCGTAAATCGATGGCGAGGATCGAGATTATAAGAGACACCTATAATACATGACAGCCATGGATTCTATGCATGCACGCTGGCGGTGCAACTCAGTTTATCCGTCGTGACATGGTGCGGAACGTCACGACCTGGCACATTATTGTATCCCACAAGCGAGTGAGTTAGGGACGTTCCCGTTGGTGTTCGTTGGCCAAAATACGCAGAAGACCGATAGGCCTTTTAACATCACCGACTAGCGATCAAAGCCGGTACGGCGTTTTTACACATGTTATCAATCAGGGAGACCAGGTGAATCCCGCATGCTGAGTGTCCGCCATTAAGTTTGCCCACAGAGCGCTCGAGAATACTTTTAAAATACCGCCTAAAGCCTCACCTGGCCTGCGCGGTTGGCGCAAAGGTCAGACATCCAGTGAGTCGTATGGCGACACAGCCGGGGGTTATGGTTCAGACATTTATCTTGCTGCCCTACTACGTATTAACCCGTGCCAGTGACCTCCGCTTTTTGTGTTCCACCTTTGGAACGTTAGGACATCCTTTGGATCTGGAGGTCTTAATGGTGCTTGACGAGTAGCTTTCCGTATCATGCAACAGGTTACCTAGCAGAGACTGTGGACAAGGTACGCACACCTCGCGAAAATTTGTTGCAGAAGTCGTGACGCGACTGAAAATTACTTTCTGCTCGGCTTAGTGCGGATTCCTATGGCCTCAAGTCGCTGGAGTGCGCAAGGGATGACCTGTCCTAATAGTCAGCCTTCGCGGACTCACGTACCACTACTTCCCGCGTTATCTCGCCTACCTTCCCCTAGTAATAATAATGGCCGGCGATTTCCTTAGAACCCGTCTGACGCTACCAAGCCTCATAAAGAAGTAGCATGTGCCAGACGGCTAATGCCAAACGTTGTTTTTTCACGGACGTAGACTTACTTTAAAATTCGCCAACTCATCGGTATCGAGGGTCGGCCAAGGAACACTTTTAGGCACTGGAGGCGCGTACCTTAATGGGTCATTTGCGAGACTATTCAATTCAGGGTGAAAATGGTACAAGGTCTTTTACCTGGGTTTGTAAGAATTGAAAAGTTGCAGAATACCTTGGCGCAAAATGATGCCAGGTTTGCCCCTGTCCTGATTGTACATGACTTTACATTGATTTCGCAACAGTCAAGTCCGAGGTGCTAGCCCTTTCCGGTGGACTATTTATTCGGAGAGTAAGTTTGCTCTTTTTGCTGCGTTATCCCTCGGCTCGAGCAGCACTCGCATGACGTCGCCTAGAGTATTTGGTTCCTGCACTGTCACGAACGACCAGGCGTGCGTGCAATCAGAGAGAAGGAGGAAACACGAGTGTCATGCGCCAAGGGTCATTCGGACTCACAAGTGTACTCGCGCTTTGTAGCCGGTAGAGTAATAGACGGTCCAAGTTAACTGGCCATATGAGATAAACACAGACCCTGAGTATCGATCTCATTCAGTTTTTGGTATCTGGTGTGTAGACCCGGAAAGTTCCCGGTACTGGGAGCATATTCCAGAGGGTTCGAGATGGGTTAGTGCGGGCGTGTTGCCACTTTGCTGATAGGCCACACGATGCGGGTCGCCCGAGCTACCGCTCAGGGGTCCCGTAGAACGGGTTGTCGCGGTTGGTTTCTTTGTGCCTGTCCGACTAGAAACGGTATCTAGCTACACCCAGCATTTTGGGTCGTAGCCAAATTAAGAGTGTGACTGACGAGTGATGAATGTCGCGATAGTCCGAAGACGTTCTGTATGACAATGGTCACAGATAACTGGAAACGCCTGATATGAAAGATTGCCGTACTGGGAGCGGAAGCATTTCGGGCGACATCACTGGGCGATAGAATGTTTAGAGGCCGTGGGATACTTCACCGCTATATCAAAAGTGCGCCAATTCTGGGAAGATCTGAGTATTACACATCGATTTACCAGCACTAGTTGGCATTCATTGATTGGCGCACTTGTTTCGATTATTGTGCGCCGCGAGTTTGCGATAAGTTCATCAATCATTAAGTCACGTCGGCCCGAATTATCCTCCCTGCGCTCCCTCGTTCAGCTACTTGAGGGCAGTCGGTCTTAAGGTCTGAGCCTTACATATCGATCGGCTGGAGAAAAATCGCTCGTCTTCGCCTCTATCAGCCACCACGGCTTGTGAATTGATGCTGAGATACCGTACAACTAGACTACTACGAGGATCTCTGTTACACTATCGCAATGCCTAGAATCGGTGCTACAGTTGGGAGTGGGTGTTTTAGTTATAAGCGGGCATTCTTTACAAGAAGCCTATTTTCATGAAGAGGCACTTCCTGTGTACCAATGGCTACGTTTAATTCGTGGGATCCGCGTTGCGCTTAAAACCACCCGTTCTGATTTACCTTGCCTCTCCCATATGTCCGGCCCGTAAAGGGTACAATCCGCCAGATGCGGATGCTCTCGGATTGAGGGTCTGCGCATGCCGTGGCAGCCGAGATGCCTGTTGCAACCGTCATCCGATTCGGAAATCATAAGCAACGGAACCTGTGTTGTCATTAAGGTCTATGTGTATTACACGTCGGCTATCCAATACATACAAGGATGAAGGCATGGGTCATTGTTGGAGTGTCTTTCATTTACTATCTTGTGTCACGTATAGACTATACAGTCGGGACGTACCTGGTCAAACCCAGCCGGTAGGAGCATTATTCGCCGCCATGGATAAACTCCATGTCTGCGTGATCGAATAAACTGGAGCGCTCTGCGGGTTATGTCGACAATCCAGCATATACCTTATTCCCCGTCGGCGGTTAAAAATTAAGCTGGTCGCCCAGTGCGACTTGAGTCCAACCGAAGGCTGCATACACACGACTTTACCCGTTGGGCCTGACGCTGACCGAGAATTTGAAAGAATGTCGCTAGTTTCTTACTAACAGCCCAGTAACCTGTCAGGATACATCCGTCTAACTGATAAGGACGGCACATTCTATCTAGAATGGGCTGGACCTCGTGTCAAATCTCATAGATACATGTCCTCGACTTATCAGATGAGTGAGTAGCGACCGCCATCCAGCGGAGGTCCATGAGTTAACGGCGCACGCCTCCTCGCCAGCAGAGCTTAGGAGGTAATGGAGTGCTAGCGAGTTTAATAAAACCTTGTGGGGCGTCAGCTCCTCCTGTGTCTTGGGAGGTGTGCTTGAAATTCTGCCCACTATACGGAAGTTGGTAAAAGAGCGGCTAGGGCACCGGTTTAGCCGCTATCGCTACGTCAGAGATATGTGGAAGCGCCCACATCTCCACAATGACCCTGTGCACGACGGAGGGTTGCAGATAAGTTGATATTTCTCGCCCCTCCAGCTTGACCAGTGCTACCCAACGGAGTCTCGCTCTGCCAGGGTTGCATGGCGCCGCATAAACGAGTAATTTCACATCCGCTGGAACCTGGTTTACAGCGTCCCGCAGTTACGGATCCGTTTACAAAGCTCCTCCTCTTGTCGATGGAGCAAGCCCCAGTAGGAACTGCTGCAGAACAATAGACTCGATCATGAGTTCCATTGACTTAGCTGCCTAGGAATCAGCCGGAGTAGTTATACACCGGTCCTAGGGCCCCGCGGGCTAATCAGTCCGAGTCTGACCGCCGGGTGCATTAGTGTAACGTAGCTCGAGGAGAACATAGTGAAATGTATCTCATCACACATACTGTATTAGGTTCGCTGCGTTGAGAAAAAGGAAAGTAAGAGGATCATGCACGCTATGACGTCAATTAGGAAAAAGAAGAGGCCACTCATAAACGATAGTTCAGCCCGCGAGGTTAATATGAATTACCATCGCTTCCATTGTAGAGACATGTAGGCTTATTCCTTCGTTTTTGCGAGCTCTAACGATCTGCACCCGTCTGTGCAATGTATTCAGAAAGTCTCATCTCAATACGGATACTAGGCCGGACTAGGAGAGTCACGGTAGGGTATTGCTTGCGGGTCACCGACCAGGTGTGTGCCACGAAGAGAAGACCCTTCTAGCTAAATTACCGAGAACGCACTAGAGTGTCCTATCAAGCCTTAGTAGCGTATGAAAGACATGTGTCTGTAAAACCAATCGGGGGATACTTTCTAGCACTGAAAGATTTTTTGCCATTGGTGTGTAAAACGACGGTTGCCAATCATCTGTCTATTGCCCCAGAAACTTGCCATCTACCCGACTATAAACGGGGGTTATTGTGTCGAGAGCCCTACTTCCAAAAGTCCTACCGCTGTCTCTTGAATTGCCGTCCCTCGAAATCGAAACCACCTTGTTGAACAAATTACTCAAGCATCGGCAAGCGGATCGTGTGAATTTACCTTTTCGACTTTCCGCCAAGATCCGACGTGGCCGCCTAGTGGTACAAGTTAACCGGCAATCGGAACCGCCTTCGACTCCTTTATCGCACGAAAATTCGAATGGTTGTTATAGTTATTGTTGAACACGCTGATGACGGATACAGCACGAGGCAGTTCGCCCGCCGCAAACTGGGCACAGTTGCCTATTGACCCCGATTTGCACCATCGGGGTCAAGATGCAGTACTCCGGGTGTAGTATGGCCTGTCCTGTGCTTAGAGTCGTTCGACCGAGGCGGAAATGTGACGTAAGGATCGGCGCTAATGCACATCGCATTCAGGCCTGGTACTACGGGGGTAATGTAGATACTGCTTCTTACGATGAACTTCCCTCAGCGCTTCTCTGAGTTCCACCTGTTCCCCGTAAGTCTCGTCAGTTGTCCATGAGCTCCCAATCGCATGGAGACCGGTAATAATTATTCTACCTCGTATCGGCTCGAACCTTGGGTTTTCATCGACATGGGGACGTACAGCTAGGCACCCTGAGCGCTACGCGAGTCCTACACATGTCGAGAAGTGAAACTTGTCTACAGTGAATTACGAGACTCGGGAGGAGTCTACGAGGAGGTGATCGTGTCGCTGAGAAGAATGGGCTGAATTTAATGCACATGTATAAACAGGCTAAGAACATCCGTCGGCGCGACAATTAACGGTGTAGGTTAACGTTTGACGCAGACAAGTGGGTCCTGTTACGCAAGCACTTAAATCCCATAAGCCGGTTGTACTCCAGTTGGCAACACTGTTTGAGCTACGGAATTACGAGGAACCGTGGTTAAGGCTTGAGGTTTTGGAGGATTTCGAAAATCCTCCTACGGCTGATCTGGGTCCGTCCGACCCCGCAAGGTTAGTAAGAGACGATAAGCAGCTCTATGTGGTGGCTCGCTCAGGATCGGAACGTCATAATTGCGTGGGACGGCAAAGAATTGTCGTATTAAAGATCGTAAAGGACTCAGACTAACGAATGGTGCTCTAAGGAACGTAACTACTACTGCACCCACAACCATCGTAGTCCGTGCTATTACTCGTTCCGACTTGATGGGTTCCTTCGGCGGTCCCAAAGGAAGAGCCGACGCAAAGCAGCTATTGGACCTCGTTTGAGATGACATTAGTGCTATTTTAAATCAGTAGCCGTTATACTAGGCGCTGCGGCCTTAATGTACCCACAATGTGCGCCAAAGGGAACCTCACCATGAGAGAAGATCTCTGTGCGGCCATTGACGGTGAAGATGCGCCCAAGCCCTAACTGGGGAGCGACGGCCTGATGAAGGCGACGGTGCCATACAATAAGCCAGCCCTGCCTGGAAAGCGTTAGGGCCTTACTCAGTAAGACAAGTACGTTCGGGCCCAAACGGGGCCGGAGCTGAGCTGACGGAGGCTTGTGATAGGTGAGACGGATGATTCGCAGATTGAGGCAGTGCTTGCACCAAAACGTGCGACTACGTTGTGTTTTGCGTTGGTGTGGGTTTCCGTTACCCGGCATTCACTCTTTCCACGGCGGTCGTAAGTATTAACAAAACCCGCTCTAATACCCAGCATGTACTGTATATATGCCCCACATGACATTTCTCAATAAGATTTGCTGCAGATGACGACCGAGCGACGTTGAAGGGTTCGTGCGCTGACCTTAATCTTCTCCTACCAAAGCACCGAGCGCTAATGAGGCAGATCCATAACGCGATTCCATTGGTAGTGCCCTT"/>
                    <sequence id="seq_t1112" taxon="t11" totalcount="4" value="TACTCGCGAATCCCCAGCTCCGGCTCGCTCAAGACATCTCCCGACGAGGCTATCTAGGGAGACGAACGATTACAGAGGGCCCGACGGCTTCATCCCCTGAGAAATAAAGGAGAGGCCAGTTGGGTCTAAGCAGGCTCATTTCCCAGCCATGCTCGTGTCGTTCTTGGATCGCAACTGTGAAGTGCATCTCTTCGTAGTACCTATACAGAGAGTACTGCCGGTACGGCACTGTTCTAGGCGGCCTCAACTAGTAGCCAAAGGTACATCGTCTTATGCAGAGTGCGGTCACGTCGATGGGAAGAGCAAGGCATGGTAGTGGTTCCCCCTTTAGAAACAGTGTTCACACCTTACAGATTATGCTCGGTGCCATAATGCACCATGATACCGACGTCTCCTAAGTATGGGCTAGATAAGCTGGACGGCAACTATAAGGCTTTGCAGCTCCGGCACCTTACTTTCGAATAATGTGTAGGGCGCAAGGCTCAGTTGCCAGGATACGGCCAGGGTATGCCCGGCCTAGGCATTTGTCTCATGTCTAATGACACCCATGCCATTTTTGTGTCAGGGATGACGGAGGTGCTCGGGCTACTTGTCTGGATCAACGTTCTCGATACCAGTCCCGGTATTAGAAAATCGGATTGAAGTTGGGCTAATATGAAACGCTGGTTAGCTAATACGGTTATCCAATCTCTCGACCCTTAACCCTGTTATATTAGGCATCCACACAGATGAACGGTGGCCTCTTCCTTCCGGTTACTTAGAGCGGTTCATTAAATGGCCAGCTAGCTGTGACTAACTGCGTGGAGGCTCCCTCATCGTAGCCCCAAAATTCTATCCCTTAGCCAGGCCAGCGTGTAAACGCTTCTTCATATTTTTACCGCACATCTGCTTGCCGTGCATACGACTCCGTCCACACCGTCAAAATTACCAACACAGAAAACATGGAAACTTTCACTAGCAACAGGAAGCGGACTTGATTTACAGGTAGACAACTAAGTCCCCTTGCACGACACCTGAATCCCCGCAATAGCAGGTGCAACGCGGATCCTTCTTTCTAGCGGATAGGTTGGTTCAAGCGCAGGAACCGCGATTGAGGATGGAGGAAAACTGTCCTAGGCGGCTCATTGTCTTTCCACGCTTTGTCAAAATAGGGACCAATCAATACCATTGGGATATTTGACCACATGAGGGATTTCTCGCTATTACATATTCCATGATGGGAATCTTGGAACACGAACCTGATTCCGGGTTTGGGAATAATATGAATTGTCATGCCAGCCCAGCGGCGCGACTTGGGTTTGTGGTGGAAGAGGGATTGCCATAACTGACCTGTTTCTTGAGCCGAATCCGGGTTTACACTGATCGCATTCGCGACGAGCTATTTAGGAAGTTACCCCTGGCTCAGATGAGTTCGCATGCGTCCTAGTTCGTGTCTAAGACTGCAAAAGAAGGAAGGCACACTTCTTAGAGTCTTTACCAATCATTATACCACATAAAGCTGCGATGGACCTCGAGAACTCTCCGCCTTTCGCCGCTGCTGGCCCCTGATATCATCTATCAAAGCCGTAGGCGACCATAACAATATCTTGGCAGTAAACAACAATAGGGTCAGTCGAATACGTTGGTGAGCTTAAGCCCTGTATGAACGGCCCTGACGATGTTAGCGGATGTCGGCTTGCGGCTTTGAGAGAGCCATGGCTGCCTTTTACGCGCTCATTAACCAATGGATCGCAAGGGCCGGTTTGTTTTCTGAGAGGGTACTTGTGATGATCACGTTCGGTTGGACGAAAGGTTACGACGTGCTACCCAACTAGAACCTTTAAGTGAAACCAATTCAAAAAGCCGGATTACCTGGCCACCTCCATCTCAACGCGATTCTGGTTGTCTTCAGTTCCCCCTTTGAGGGTCCGGCATTCAAAGGCGAGTTAAGGATCGTTGAGGGGGAACTTTTTAATCCGGCACGACTTACGTAAATAGTGGCTTCTTTCCATATTCACAGCTTCTAGGCGTCGGAATTGCTTAATTTTTCTAGGTGACGACATACCCCGTATGGATCCGAGCACGCTGTCATCGTCATGCCCCTTAGTGATGCAGAGCACGCCGATTGCTACTGGCGGGAGGCAGTGGTAGATACGGACGAAATAATACCAGGCACAGAACGCAGTAATGTATCTTGATCACAAAGCGGCGTTGCCATTTCCCGCGTTATTTCGTCTACGAGAAGTTTTCTGGAAAATTTCCCGCTCGAACTTGGTCGCGATCCACTCCACTATAAAATGTACTGCATGCTAGCCGCGAGGCAGGACCTGTCTCCCCATGTCGTAGTTTACAAATAACTCCATAAAGCAGAGAACCCCACGGATCAGGTCCTGCTTCGATCTTTTAGCGACCTTCCGTACTGGCCCCCTGTGACCAAACCAAGACGCTCAGGCGGGCATGTGGTGAAGGAGTATCCGGCGCCCCTGAAACGAGTAAAATGACGCACGTGACTACAAGTTAAGCGACTTAACAAATTGCTAGGAAGCTACCTCCGCAACAGAATTTAAAGCAGGGAAGTGAGCTTTTAGATGTTCACGGGTAGCCGATTTCACACGAGGGCTTTCGCACCGTCTACACGCGTTTTCCAAACAACGGTGATGGCGGGGTCTGAAATCGACGCCACAGTGACCGATGCTGTTTCAAGGAGCCACCCTAAATTTGCGCTCTAGTAGTGAGCCGTCATCGAGATGCTTGTTAAGTCTTCACGACACCCGAATCGCCCGAAGCCCTAATATCTCGGACAGAAATTCGCCGTCATCCTTGTAAGGGAATGTCCCGCATTGCACCGGTTCATCCTAATGGGATGGCACTTATTCTCTGCCACGGTCTGTCTCGAAATTGGAACCACGATGCAGAAGGGTCCCCGGCGGGCTGGGTCATGGAGCGACTCGGTGACCATTCACGGATATCTGATGGGGCGAAGTCTTCTTCTTTGGAATCTTAATACTATCATCGTAGTTCTAGGATCCGTATAACGTGAGGACATACTTGATAGATCTCACTTGGTTAAAACTGGGTGGGTTAGTGCCATATAATCAGCCTTATGCTGACTTATGTGTTGAGAGCAACGTCCTTGGTGCTGATTGCCATTAACACCCGGCGCCACCCATCAAGGGCTAACGTCTAGCCGAGTGTGCTGGAGACAGAGGTTTGTAGAACCCCAACCCGCGCTGTTCTGCGTTCTTAGTTTGTCATCCGATCTTACGGCGACTCCTGCGGGGTGGTGTTATTGCGCGTAACTATTAGCACCTAGGAAGCCCTACGAGATAACTATGCTGATCAATGCAATTGTCCGCCGTTCTTGCGCTTTTTAACGCAGGTCGGACAATCCCCGAGCAGAGGGATGCATGTGACGTATAGATCCCAGCCTTCAACTTAACCGAGCTATAGTTAAACGACGTGACATTAGCTTGGTCAAAAAGCCCTCCGGCTGCGAAGCTGCGTCTTACTGACAATCCTACCTGGCACAATGAAGCCAATCTTTAGAGTCGTCGTACTCTTCGCCTCTGGGTTTAGCAATGGGATGCGGTGTAAAGCTTAATTACCGCCCAAAGGGTCGATACACCAGCACGAGCACTTATGAGTCTCCGAAGAGGACAGGAACTACTTCTTCGCTTATTGTGACGATCCGTCTCCGGGCTGTACTGTTGTTTTGGTAGCAGATATCTCCTAGTTGGTTATGGCGGTAGTCAACTCAGTAACTGATGGTGCCGGTTACCCGTATATCGAGCAGCCTTGACGGGGAGGTCTAAATGATCACTGATTGCAAAACTTGGATGTGTCTCAAGTGAGCATAATAGCGACATAGCCTATCCCGGGTACCATCCACTCAACCGCGGATTTGAATAGGCAGAACAACTGCCTAGACTGAAGTTAGCGGATACTGGCCCGGGGCAGCATCTGTTGCCACTGTCACACATGGCGTTTCTGAAAATCCTGGTGCGAGACGCGCCGGCCATTCCGCGCGAGTACTCAGCCTCATGAACGAGCCTAGTATGGGAGATACTGATCATCTTCATGGAACTGATTTCAAGCACACAGTTTGATCTAAAAATGTCATCACACCGAAATGCATTGTGTCGAATAACGCAATGCAGTAGAACCGTACGCCGGGTCCGTAACTCTCTGGATTTAAGGGTGCGCAATTTTGGCGGAAGCATAACAAATCGAGCTAAGCATGCCACGCTCCGATTAGACTGCTTTAAAATTTAGGGACGTTATACTTTTACGACTTGGACCTGTATACCAAATAGTTTCGGAAGGCTATTGTTAGGCAGTCAGCGCGCCTCTGTACGCCTCTGACGTCGGAGTGTCCACTGGGGAGAACGTCGCCGACCAAGGGGATGACGGACTAGTGAAATATGTCGATGTCCTGTTAGGACATTGGGCATCAATTTTCAGCGTTATTTTGTTGGGTGACCCAGTAGGCCGGAGTGCCGTTACTTGTTAATTCGCCGTGCTACCAACATCGGTAAATGAAGAATTATGCAACGAACTATTTGTCATCGCAAATGAGAATGTTTCCCCACTGAAGCCGAGATACTACTGATCGTTGCTTCAGTGGCTTTGAACGGCTAACCCCCTGAATGAGATAGCAGCAGTCGTATGCGCGTGGGAAATGTGTCTAGGAAGCTACGCTCGAGTTACAGTGAGGCCGGTCATGCCGAGGTATAGTACATAACAATTACATCGCGTCCACCGATGTGCCCTACTCCGGCTCAGTAGCGGCAACTGACATCTGGTCGGCATGCTCAGACTCCGCATATTATCAGTGTACCCTCCACGACTCCTGGAGAGTTTGCCATTTCTGGTGGTTTGCTCATATCGGGCTTTACATTCGGTACGCCTCCCAATTAATCGGTTCCCTCAGACCTAGGCGGTAATGCGAACTGATGAGTTTTTGTGCTTGCCGCGCAGGAGCGCGTATATGTTCCGGGTGGCGCTATGGGGACAGCATTTTTTACTGTATAAGAGAATAATGCGGGTTCATGCAGACAACCGATTACAGCGGATAAGGCGTTACGTTGTTGCGCGAGTTGTTTTCTGAGTTGCCGAAGCAAAAATCTTATAAGGGAAACCATCGTGCTGGATTGCACGTCAGCCTAACGACTTCAAGGATCGCTTGAGTCGGGCGACTAGCCATTACCACCATTAGTCGGAACGATACGGCACGTCTGATCTCGGTGCACAATGATAATTGCATGAATCGGCATGTACAGGCACCATGCTCAAACAAATGTGTGACGAGACTAGTTGCGCCAACCTGAGACGAACTAACTTAGGGCAAAAATGGGACGCTGCAGGTCTGTGCCCTTACCAGCATCCTGAGCGGGGGTCGATCGGATTCGCAGCTCTTAAAGTCCCACAAAACGGATTAGTCCAAGATAAAGTGGGAGATGTGCTGCGTGATCATCGACTAGCACCAGCTAACTTGCAAACGCACTTGGAATCAGGTGCCTATATGTGTAAGGTTAGCTCGAGACTCCTGAAGTACGGCGCCGTCCCGATCCGTAAACAGGGCCATCGTCTGGACTCGGACGTTCAGATCCCTCTTCCCTAATGAGATCGGACGGCCTGTCTGCTTGCCACCGTCATTGTGTATCCGCAGCACGGAGTCTGTCCACAGGTAGGTCATGATATCTAGCAGAATGCGTCCGTGCTAGTCCTATGCGGTAACCGGCTTTCAAAGCATGTAGGGCCGGGGTACAGTAGTGGCATGGTGTACCCCGTGAGCTGTCTGCAATGGATTGGGAGAAACACTGTGCTCTGCTAGATAGGTAAGGTCAACCGTCTACTCTTCGGAGTTGTCTTTAACCTATGGAGACGGATAATCCCTCAGCAACAGTGGCCTATGCCAGCCCGTGATAACCTGTGCGAAAGGCGAAATGACTGACTATTGAACTCGCGACTGGACTGCCTGGTTTTATTAACGTGCGATTCCTGCATGACAATACGTGGCGTCATTAACGACACGGAAATAAATGCTGGGTAGTGAAAGGTGGAATTATAAGAGAATGCCGCGGAAGATATAACCGTTCGTGTTAAGTCGAGTATGCTCGATGAAGAGACATGACAGCTTTGAGCCGAGAAATTTGTTTGTACCACTAGAACGCCGCCCTGTGCGTGTCCCCGTTACCATAACAGGCTGGTCTGGAGGGGTGAGTATTCAGCGCGAAACACGACCACAATACGTTTGCCCCCATGTATCAATCTAGGATCAAGCCGATAAGGCAGATTCGTCTGAGCCTTGGGAAGTTGAGGCACATTACAGAGAGATGTCACGTCTTGCCTACGCACATTCAACACCCAGTTAACTTATTCACACAAAAGTGGTTCGTTGAACTCTGAAGAAACCACAGCGTGTAGCGAATACACGGTTTGGTATCTAAACTTCTCCTGAAGTAATTTAGAATGCGGCAATACGAAGTCATCGTATGAGTCTAGATCCGCAGGACCCTTTCCTGACTTGAGCCCCAGCTTCCCCCCTAGTGGCTCCTTGCGCAGTCATGTGCGGTGATAAGATGCGGTATTGCAAATAAAGAGTTAGGGAGAAAAAGCTGTACATCCCAGAACATCGTCCAATATGCCTTTCTTTTGCCTTGCCGGTCACATAGCCCCTAAAACTCAAGCTACTTCATTATTGCTACGAAGCGCAAGAAATTCATCCGACTGCGACGCCGCTATGTTTCTTCGAAGATGTTCAGACTTAGGACCAGCCAATCTCTTACGCATGATAAGTCTTTAGTTGTCCACAAGAGATGCTAAGTGTTAGAGAGAGCCTTGGATGGAACAGGCGTTCGGAATCTATATTGCCTGCCGTGATTGTTCGATTACAGACTCGGAATAAGTATCGGGTAGTTATTCAGGAATTTAATTTTAAACGACCTCGACTTTTATTTGTTGACATCGATTGAACAGGTATTGCGGCCAAAAAAAGTCCGTCGCTGTGCTACGGCTTGAACAAGCACGGAGATACCCTAAGGCTTCAAACAAACGGAATTGTATGTGTAGTTTGACTCCCCTCCTAATTCTGCCCCCTGGACACACCGAGTCCATACTCAGCTTCCTTTCGTGTGGCTCAAATCTCGAGAGCTGACGTGGTTCTTTCTTCTTAGCCATAGTGGGCGCATGACAGACTCACCCGCAGACCCTTCTTAAGCAGTCCGGGGACAAAACTAGTATCACGACCCATACGGAAAGCTGGCGAAAAGAAGTATGGTAAAACAGATACGTAGCATACAGAAAGTTAACCCGAGTTAAAGAGCTGCAGGGAAACACTTTTGCTAAGCCTAAGGTCGGGCTCGGATGTAATTATATTTCGGTGTAAAGGAAATTACGCACCTTAGGGTTCTACAGCTTAGGACCCGAACTACGAACAGCGCGATTACGCCGTTGTGTTATGTTTTGCCGCCGACGATGGTATAAGTCAGTCCGTAACGTAATCCTCCGTCTGTATGGCCAGGGCCTGTGACGTACAGTTGATCCTGCAAACCAACCCTATTCTCGATGACTCTGTCACAAGAGAGAAGAGTACACGGAGGCGGTCATAAACCGAACAGAACTGCCCGTAGATTAAAGCCACGTAATCAACTCGGGTTCCCAACTTTCCCCCTGACATTGTCGCGAGAAGTGCAACATTTACAAGAATTGTCAATCCACATCAATCATATGGCCGCCTTGAGAGTACTTAGTCTTTCAAAATCAGGTTCCGATACCAACTCAGCTCTTCTTTTCCGGAGACGATGATGGCACCCTACACAGAAGGCTTGTGCCCCGCGCAGTAAACGGGGTTAGTTATCGTTAAAGGTGACGCGTCCTCCTTTCCATTTGGCCACCGACCAGTATCGCGCCCAGTCCCCTGGATTTGGCCTGCGGTATCCTAGTTTATTCAGGGGCCAGTACCCTTGCGTCCAAATCCACGGTTTTGTGCGATCCCGAAACGATTCGACGTAAAGATTAGAAGGGAGTCTGCCGGACCCTACCTTCTTTTCGACGACTCGCGTGTTAGGTCGCGGCGCTATTTTCACTTCCGGAACTGGAGCGTTTAGCCGCTCAGTCGTACTCGACGTCTGGTAAAGCGAGTGTGAGGCCCGCAAGGCGGCGTTTATCTGCGGGAAACCTTGTGTTGGGTATAATGACATAAAGAACCAAGGGGAAGGGATCATGCTTGAGTGTGTGCCGTCGTGAATTATTGGTGGCGGCAGAATGCGGATGTCTTGCAACCCCAGGCGGTTTCTGCCCCTGAAATCGGACTACAGGTGAATCCACGTCCGTCCAGATTCGTTATTTCGTGAGAAGCCAAGACATACGGGACTCCTGTCAAGGATGCGAACTCCCGGCGATCTAATACGGCCAACACGGAGGACGTCTCTTTCGTAACTGACCCATAATACATAAGCTAGAATCTCCTGACCAAAGAAGCCTATTAATGTAGCCGATCAAATACAAACTCAGCAATCATAATCGCCCATCCGCCGCATGAGTCTTTTCCTAGAGACGTACCCGGCAAAGTCGCTATAGTAGGTCCTAGCACCTTGGGACTTAGCAGACACAAGGGGGAAAGAACACGCTTGGTGTACGGTATATGTATTATGTATAACGCCAAATTGTCTTTCTATTGGCCGTTTGTGTAATTAACGACTTAGGAGTGTAGTGATATTATTTCCGGAAGGACCCAGAGCCTCCAGTAAGTACAACATATATTCGATTTCGATAGGGCATCAAAAATACTTGGGCACCGCTGGACGTCTGGCTCGCTGTAGATGGAGTAACTCCCCGGGTCGGGCCCAACTTCGCCGTTCAAATGATACTCTGACATGTAACACCTTCAGCACGTGCAGACACCGGCATCTTCTTAAACTAGATCGCATCGCACGAACTGTATAACCACCGTTCTTAGGGACTGGTCGACTACAGCGTGACAGCCATGGTCCCTAGCCGTTGACGCATGTTGGTATATGACGATAAGCGCCGGCGGAGAGCCCCAGGGATGCCCCGCTGCACCTTAGGGGTTGGCTGTCCTCGCGCCTCGTGGGGTCATCAACTGTACAGTCTCATTCGGTCTCAAAGCGTGGGTTAAATTCCGTCCAAGGTGAGGGATATCAGAACCACTTATGCCAACCGGCTGGACTCCACTCACTGTGATAATTAATGCTCATCATGCTCAACCGGCGCAAGCTCGGACGTGAGCCTGGAGCGCCTACCTCTTGTGGCTAGCAGCGAGGATCCGCCCCCTGAAATTTTGAAATATTTCGAAACTCAGGTAACGACTCTACCCGCCAGTGCTACTGCAGTCTAGGTGTTTCAACTTGCATCGCTGTAACGGGAACCTGACCTAGTGGAAGGCGTAGCTTGCCGCTAATATGGCTAGGTTTGGGCTGAGCTGGCGTTACTCCTGAGGATAACAACTTTCCCGAGAAGCCAGTTCGGGGATGCGCGGTATTTCGCTTAGGCAGGGTGACGGAGGTAGTGAAACCGCGAGGAGGTGAGAGATATTCTGGGTAAGTGTACTTTGTGCTAATACGCTACGAAGAAATGAGAAGTCGTTAAATACACGTCCGGAATGCGACAGTGATGATGAGCGACCATCAGCCTTGGACTCAGCAGCACAATTGCATGAACCGACGGTACCGCCAGCGCTAAATTGGGGTTATTGTTCTTGAGAAAGATAAAGCCGGCCCGTACGACACCCCTGTGCTTATGGTACTACGCCGCCGCCAGCGGCGGAAAGACGTTACTCGGGCCTCATCCGGTATCACGTATTAAATTACTCTGGTAACCCAGCAACAGCAAATTAAGTCGGATGCCCTCTGTAGTTCTGGGGAATGTGCGGATTTTAATCGGGCTCGTGAACTGAAATCACCCCTCCCTCAGTCTTCATACGCCCTTGATGCAGACAAGTCGAAAGTTGGGGAGGGAACGGACTATAACGCCGCAACGCTTGTCTACCCAGAGCCGCCCA"/>
                    <sequence id="seq_t1103" taxon="t110" totalcount="4" value="CAGTCTACAGTCCGAGCGCAACACAATTTCATGGGTCTGATCGTTGGTCGCTCCTGGTACGATGCTAACGAATTGACACAAGAGACACACAAAGAGGGGTACGACCGATGAAAGATTGGGGCTAGGCCGCATAGCTGTGGAACCTATTTTACGCCCACAGGTCAGAAATCCGGTCAGTATTGGTGAGTCCCCCATGTAGGGAGGCGTGCCCGGGGTATGGTGAAGATTGGGCCTTGGAGAAAACACGGTGTTTCTAGAATTATCCTCCTGAGCCTAGAGGTTAGACATCATCTCCAGGGCCTAAGTGCCTAGCACCATGTTTGGATCCAAACAGTAAGTTTTTCGGCCATCTGGGAGCCTCAATCTCGTACTTATTCAGTCTCCGGATTTAAGTAGGGGCATACGCAAGACGGTCGACTCTCACGATGCTATCGACCCGGGACACTCGTCCCGTTTAAGTGCACGAGCATGTCAAAGAGCGGATACTGCATCCTTCCCGGCTAGAGTATTCAATAGGGCATAGCACCAATGGAATGGTTCATCGCGTGAGTGCAACGACGTCGCAACAGAGTCGGGGCAGCCTTGCCGTTTTGCAGGATAGGGTTGAACCAATACACGCCAATGATCGCACCCGTCCTACTCCACTTCATCAGATGGGGTAATTGTTAAGAAAGATCTACTCCAGGCCTGGGGCTGGGTCGAAAACCGAACATATGCCTACTGCGGTAATTCATAAACCCGTATAAAATCCTGACCGCGCGTATTTTCACCCATGTACCAGCACTACCTTCGGGGGTATTACCCGGTGGTATGTAGCAACAGTGCTTCAGTGCAGACATATGCTAAGAAGGCTACGCATACGTTCTACCGTAAATACTAGCCACATTTTTGTTCCCTGATCTAATTGGGAGGCAGCGAGTTAAGCTGGCGCCGACCTTTACCGTGCGGAGTTGCACGTCAGTCACATCGAACGCGATACTATATACACGAGCAGTCCATGATTGAGTAATTCAAGGGCTCTGGATAGAAACCACAGACGGCGCTTGGATTCCGCCCCTGCCCGGGTGAAGCAGCGTTTGGGCAAAACTCTGGCTAGCTGAATACAGGGCTTGCGATCTAGAGACAAGATATTAGTCGGGTACTCCATGAAAACGGCACATCAGTCTTGGGCCAGTGAGGGGCGGCAGAGTTGGCGTGGTCTGGAACTACTAGATGCATACCATTGTTTTGTGATATTGGTTACATAAGTGGTTTCGGGTCTGAGACCCTGGCTGTAGTCGTTTCAGCACACCGCCCGGCGAGGCATTCAGAGCTCTTTCAACGCTCTGAGGTTAGGTCGCCCTTTTACATATCTCAGGACCCCGGATACTCTAGAGTCGGAACCAAACTGTATCGCCGAGAGAATCTCCCGCTCATCATCCTGAGGTACTCATAAAGTCCCTTAGCTCCCGCTGCTTATCCCCCCGTATGCTTAATGATGTTATTTCGGCATGATTATCAAAACCACTCGTGCACATCCCTTGGCTGATCGTAATTTTGCCTTCCAAGAAATCTGTCTCCAACTAAACACTTGGCGTATGGCTAATAATTATCCTGCGATGCCGTGCATCCGGTTACCGGCCCGGTCTCACTCTAACAGGACGGACACGAGTGAGGCCGCCCCGGGCTGACAAGATCAGGATGTGTCTCGCCTTCTACCCGCGACCAAATTGTTTTTGTGTTCTCAAAAGATTCCTACCCAAACTGTGTGTCTATGGGGAGGGAACACCTCGGCTCGGAAGTATACCAGAATCTTACGGATCAGTTGGCCTGGGATTATGCGTTAGGACGTGAACCTTCCCTCTTCCCGCAAATTTGGGACTTTGAAGCATCGGGTATTTTCTACTGACGAACGCAAACCTTGACTACATGTAGGGCCTGGCAGCCTAGCAGACGGGCATCACAAGGAGGCTCATATTCCAGGTCAGGGAACCTACGCCAGGATATGCTTCTTTCAGACAAGATCTCGGTTCTAAGCAGGTCGTGAGCATACTAGCCATCTATACGGTTTACGAGTGGTTCCCGAGTGGCGGCAATCCCGTATACATCCCCTCCTTTCCTTCGGCGACCGTTTGGGCTATTCGGACTCACGCGTCCCAAGTTAGCAGTCCTGGCGCTATTAGTGACTCACTTATCTAGAGCGAGTCCCGCGTGGGCGCTCATGACCGTCTGCTGCTACGTAATCGTAGATGCCTGCAGTACCATCGTTCAGGGTCACTTGCGTTGTCCCCATCATGAAGGAGAGCCGTTGTCACCTGTGATATCTATACAACCCTGGCCCAGCGAGCCCAGATTAACGGCGAGGTCTGTGTGGTGAATGAGTTTTTCAGGGATCTTTTGTAATAAAGGTTCGCAGGCAGACCGATTTAGTTTGTCACACCAAAATAACCAGCTGTGCCGACCGACCAGGTGGTCGAAGATCCCGATTTGTAACAAGTGATACATGACATCTTCAGGCTGTGTCGGATGCCAGGATGACCGTCCTCCATCGCACAGGGAGCTCTACCAGGCCTACGGACTGAATAAGTATCCCGACGCCAGTTGCAGGTATAGCGTCAGTGAGCCCTACTAAGTTAGAGATGGTTGCTTGGCAGGCCAGCTAACACAAATGTAGAAGGTCAAGCCCAGAGTGTACCCTCGGTCACACGGGTCTTCGAGGCTGTTCTGGCTACCAATTGGACGAACATATGGTACAAAACGCGTCATAGCAGGGTAGCAGAGCTTGACCCCTTAATTGCTCATCAGGATTCACAGAGGGGCAGCATCTCCAGCTGGACCAAGGAAGTGCTGAGATGGCTATGTATGGCAAGCCGAACATCCGGGGCGCTCGATACCGGTTGTCAGCACTGAGGTGGAAAATTTCGCATCTCCGCGGTTCCGATAATCGCCCAAATAACGACTGCGGTTGGATCTAACCTCCCCAGGCCAATGCTTTAAAGCGACCTGCGTCATTAGTCCTCATGATGTTCAAGGATTCGCAGTGTCTACAATCCTATATGAGAACAAAGGAGGAATCTTTTCGGCATAGATAGACCTGGCGTACAATGTGGCCTGACCAAACGAGAACTCACCTATAGCACACGTGACTAATGCCACCTGCCCCGTCCTTGAGAGTGACAGACAGACTCATATGCTGGCCATCGCCTCTCTAGCTTCTGGTCCTCGATGGGCCCCCGTTGGGTAAGGATTCCATCAATGGTGTTCACGCCCGACCTGGGAATGAGATTAACCCGCTGATCAGATGGTCGGCACATGTAGGGTACTTGGGTTCAACTTCCGCGACGGAGGAACTCTCTAAGGCTCGGTCGAAAGGCATAGGGTAGGTAGCCTTAGATGCGAGTACTAGGGTGATTGTGGTACATCTGCTTACTTACTAATTATAGGGACAGCGCATTAGGCGTGGTAATTAACTGATGAAACGGATGAGGTAGTGTTCCAGAAGGCGGCGCTAAAACCGCTACGGCACGTCCTCTTCTGCTTCGGTTAGGGGCTTTACCCGAGCAGCTTAAGAAAATTCGTGGCTTTCTATTCGACTGTGTCAAGCTTACCGAAAAACTCGCTATGGGCCGAATATATGTCGTCGATACCATTGGTTTGGATATCCCTTGGAGAGAATGGAAGCCCTTACTTCGTAAGCGATATACGAGGAGTTATGATGATTGATAGGCGACCACTATTTCGCCTATCGCCAAAAGTTAGAGAACTGCTTCGACCTGACTAAGGACCAGGAGTCAGTTCACCGGTCTATACTACGTCCTACCCCGTTTGTGTAAGAATACTCTCGTGTACGCCGAGGGCCTGGCCGGACTACAATCCGTATCTCCCGCATGACGGGCCCAGAGATTTTGAGATATCGTGATATCGACAACATGTGCCGATAACGAGAAAGGGCCGCATTAATGCAATCGGGTGTAACTCTACGTAAAACGTAGGAGACGGAAACATGCAGCTTAAATTAAATGCGTACCCTCCATACTGCCCAGCTAGAATGGAATAATACTGGGGTTAAAGAGTAGGTCTACCAATGTGTTCCGGTCCATGTCTCTAGTCGGACTTTAGCCCGGCTGAAATTTCTAAGGAGGCCAGGCACGGATCCTACACGAGGGGAACAGACGTTGCCCCACTGGGGTACTATATCTATTACACATGTCAGATCCGTGCAACGAAATCTCTGGTGCCCATCTCTGGCGAGGTGAACAGTCGACTAACTACATAGGTGAAGTGGAACCGTAGAGTATTTAAGGTTTCTGTACCCATAGGGTGTTATCCCAACTACAACTCTATATACCAGAGTAGGCGCCAGTTCAGTATTCAAATTACTCACTTGACAAGAGTCAGCTCTACTGCGGGAGACTGTGGCAATGTTTGCGACGTTAATCTGCACCTATAGTGTCAGCCGACGATAATCCGCTTGAGACAACTCGCAAGTAGGTCGGACACGCTAGCGCAAACGCTAGAAATATGTCCACAGTCATATAAAGTGCGCGGTGCCTGTGCCATTCGTCGGGGGAATCGGTTGGAAGCCGATCTAGGCAGGCCCCGGACCCTGTTCATTCCGGTACGTTCCAATACCGAGACAAACGAGTGGCTAAGTGGGGCAAGCGAGCGCTAAACCCCGCTATCTCTAAGCCATTGTCCACCCTATTCACCCAAGTTATGTACGTTGTGTCTAATCCTCCCGCTGGGTCTGGACGCCATAAACGCGCGACCGTCGTCAGTCTAGCCTTGGGTATCGTGAGAAAGAATTTTCACCATAGGTCGTTATACGAACAGGCGATAGAACCGCCGCAGCCATTTAATATGATAAAGTCTGCAATTGCGGGTCGATGACCTCCCGGGATCATCTATACTGCTCAGAACCTCTCCGCGGTGGGGATGGGGGCGTTAGTGCGGATAGGCATCACACCCGTTAGCTATTATCAATAATCAGTATGAAACGGCACCTAGCAGGCGGAGGGGCCCTGAAAGTCTTAATCTCCAACAAGCTCTATAGCTCTACTTCGAGTGTATTCCTGTGCTACCCATCTCTGCTATAGCCTTGTATCATACCAGTGCCTCCATGGGGATACTCTTGTGGCCCGTGCATAAAGAATCGTACCCATTGTCTGAGTTAGCGGATGACGGACGCCCGGAGGGCATGACTGACAGATTACGCGATCGGATCCGCTGTACAAGGCTTGTAGGTCTGTTTTCCCATGGATCGTAAAGCAAGGCTTACGCATAAAAGTTACCTTACAATGGCACTGAATCACTAGGGTACAATGGGGTTTCGGTAGCCAAAGCTTCGCTTCTGGAACGTGGTCTCTTGTCTGCTTATTATGACAAAGTGACAAGAGCTTTTGTCGGGTTGGGGGTGCTTCTTACCTTCAACCGAGAGTCTTCAATTCACTTATCCCCATCGTCCCATGGGCTTACTAACGACACTTGCATAGCGAACCATAGTTTCATACCGTCTGCGAAATACGAGGCACCTCGGTGAGTGCTCTCATTAGCAATCTCAATCGCAAGGACCCTCTGCACGATCTAGTCTTGGTGCGAGGCTTCTATTGAGTAACTGCGAGTCCTTGACAGACTGTGGGGCGAAGATGTGGAACGCTATAATCGGGTCAAAGCCTCGCGGGGGTCAGCGATATCGTGCAAGCGTGGGCGTCGCTACCGGTGCAATCTGACCGCCTCTCGGATCAGGTCCAGTATCCCCTGTGTAGACTCGATGCATGTTTACGCATGGAAGGTCTAGCCGTGTGATCCTTACTGGTCGGAGCGCGATGAGTACACGTGCGGGCCCTCGAGGTCCAGAATGCTATCTGCGAGGCCGATAACGCACCAAAGTGCTGAATATGCGTTTTCGTCGTACCTGTAAACTCACATGACCGGATGTGAAAGCTCACTGGCACTGCGAAACCCGAGTTTAAGTTGAATCCGGATCATGTTGTGAGACCGCTCTGGGTACCACTTCGGTTCCGAGACCTTCTACAAACCCGCTACATTGATGCGGGGAATAGTATTTGTGGAAACTCACACTGTGGGGGGACCATGTTCACGGAGACCCCTGGCGCTGCTCTACGAAGATTGATCGCGGGTAGCCTGTCATGTTAGGGTGCTCGGACGATGCTTAGGGTACGAAACCCATGATCAAGACTGGGCCATGACATCACCATCCACGGTGTAAAACGTGTTCTGCACTACTATCTGTTGGTCTACCAACGGGGCCGTGGCCAATTTAAGAGTTTCGCCTCAACCTCGTGTCCGTAATAAAAAAACCAACAGTATCGTTGTCCTTATACAAAGCGCGGAAAACTGAAACTACTTAAGGAATTACCATGAAAATGCTATCGCGCGTCGCAGCACGTTTAGTAATCCCCATGCAAGATGCCAGTTGGTCAGGCCGAGTCTGTGGAGTAATGCTTACGGACAGACCGTCCAGTCCCTCTTGCGCAAACAACTTTGCTACATTTCGCATGCAACGAGGAAATCAACCTGAAAGAGCCATTGTGCAAAGTAGTTCCTCGTGTGTAGCCACATAGTAACTTAGCCCCTCAAGTTTGCGTTGTGCGCGCATCCAAATCACGATCCGGGCTAATCGGGCGTAAAGCCACAGGGGGCGCCAAATCGTTTCAGGTTCAAGGCGGGCGGGTGATCATTTTTTGCTGGGTATTTGCCGGGCCGTCGCTCCTCTTTACGGACCTAGGCCCCCACGATGCAGTTGCCACTTATACTCATAGATAGAGTACGAGAATCTTCTGTGACATCGCGCAGCCCACATTTGATGGTCTCTGAAGTATGAAGCTTGCCGGTCCAATGAAGTTACTTCCGTACCTAGAGTTCGGACTAGGGCACGCGTTGCTCTCCGTAAACCGACGCCAGTTAGATGCCAATGCATTCATCGGGTAGTGTTACGCCGATGTCTCACAGATAGATTTAGCATTCAGGTCGGGGAATCTACGGGCAGAACTGACGGACACTATCGGTCCACCTATTAATGATGCCAGAGCGATTATCAGAGGGAGAGGGTCGGAACGTGGAAATGAGTGAGTGGGGCGGACTGGGTGAACTAGTGCACCTGGGCGTGATAGGCAATGATTCTAGCGCGTTGACTTGGACGCATATCGAAGGCGAGAGCTTCGCTCAACGATTAGCAACTTGAGTAGCACAGGTGTTGGAAATTGAGACGAAAATTCGGCGACCCCTAGCGCCGGTACATTTGAAAATCCGACTGGCGAGTCCTCGTGTTTTAGGTAGACCGTGAATAACAACCATGTGGGTCCGCTGACCTCTATCCCCTTGATGGCCCACGTTCTACTCGGAGCGACCGATGCCTTTTCTGTAAAGCTTGCCCAATCCGAGAGATGCAGTAACAGAAACTCGCAGGCTCGGTCACTGGGTCGCAAATCAGTTAAGTTGCTCCGAGGTAGCTCCGCATTGTCCATGTGAACCCACGTAGGTCACGCCCTCACCTCGACATCCCGCCCTCTTCATGACGAATGTTTGAAGCGTACTTCTCTTTATTTAGTCTCTCTGTATGTGTTCATTCCCCATATGACGCTAGTCACTTATCTCTGGACATGCGTGTCTTACGTCTGTCTTATCGGCTCGTCTTCCCCCACTAAGACAATGCTCACGGGCAACTTCGTGAACACCGGATGAATCGGACATTTCTTAGCCGGGATAACGCTACTCCAATCTCCATTAGGACCTGCGCATATAGGTTGATACCGGATTTCAACCAATGTCGGTCTGTAGTTTCAAGTGACACTGTAACCTTTCGGTCAAAGCAAATGTTATAAATAGGCTCTTAACAAAGCAATCCAGGAGAATCACAACTACGATGTGTACGGTGTACCCACCTTAACGATGCACCTCATGTCCTACATGCTGAAGATCTCCTCTGTCAACCGACTATGCCTATTTGATCAATCATTATGTAGCGCTTATATGGGGCCGGGCAGAAATTCTAAACTCGTGTTAGCCCCTCCAAGTTCATCGGAGGATATTCGATGATCGCACACCGTGCAATATCGATACCTGCCTTCGTAGGTCGTTTTGCGACCACGTTTTGGCATTCCTAATGCCCAGGCTAAGATTCTCTTTGGTCTAAGGCCCTTAAATTGGAACGGAACTATATGGCTTAGACGACAACGCCGCGTGATCGGGGCGTGAGAGGGGTAGGTGGGGGCGGATCTCATGCATTTAAATCTTATTGCATACTTTAGCGTCACTCCACTTCATACTTACTCAGAGATTAACCGAAGAAAAGATGGTCACTATGGACCATGGCTACACTGGTATTCCCTAATCTTCCATGCCTCCTGTTTACTCAGCCCTAACTTTGGACACTAAGATATTTCTAGGTTAGGCGTGGGTGGTTTTAGCTATCAGAGCATTTCTCGAAAGGGACGGTAAGGGTGTCATTCTCAATGAGGATCAGCCTGAAATTCTGTACCGCATGCAATAACGTGAAGAAAACAATGTTGCGATGTGAGCGTGTAGCAGTGCAGAGAAACGGATGTTCTTAGGAGGGATAGCCGCCTTCTTATGGGGTGGTCGCCTCACAATAAACATGTGCAACCCAGGGGGCGGCATCGATGTTACTAGTCATCGGGACGTCGTTAGAGGGACCAAAGACCCCACCGGTTATCTTGTTGACAGATTGCGTTCTTCAAACACCTCCAAGGATGGCGACACTGCCTCTGAATATGGCTAGCTATCATGAAGAAATGCATTTTTTAGATGCCTGCGATAAAAGAAAGCGGGATAGAGTGATGGCATATACACTATTGTACGGGGTCTTTTTTCCCGTAAGTGCTTGGACGTTCAGAGAGAGAAGCCCTTCGTAGGCACAGTTTCTCGCACTATATCTGACAAGCACACGCATGTTATCCATCTGATTCATTGTTTAGACCCTGGCACTAACTTACTAATTGGATACTCGGCTGTGAAAAACAGAGAGGATGCCTACAAAACCCCCAGTTAAAGTGGACTACATACTGACAGTCACTCCTTCCCTATCGGGCTACTCGGCTTATTTGAGGAAGGCTGCACTGCTTCTTTGTATGAGCTACCCACTGCGCTAGCCGACGTAGTGTATAGTTGCCCCCCTTTGAATGGCGCGACTATTCCTGGCATCGCACGCACCTCCTTAAGCGGCCGTCCATGATGATAGTGGGCGTCAGAGTGTAGGATTGTGCTGGTTTTTTTAGGTTCTAAGAAACCTGGTCACACGTGCGAGGTCAATGTCTAGCCCACGGGTAGGCTCGTGGCGGTAGAGCGGCCGGCGTCACCTTAACGTGTCAAAAGTTGCCTCACTACGACCATCATGTGCTCTCAGTACTCCTTACGCGGGTGGAGACTCAATGTGGAAATATCGCTTCATCAAAATTCATAGAGTCTGAACAACGCATGCACCACTCCTTAAACACGAACCTAGAGCCTAAAGCTCCGAAAATTCCACCGGATCGACCTCGTGCCGTATGCTCTAGATAAAGAGATCGGCTTTCGCCCTAACGGTCTGTATCTAAGTAATAGAGGCGGCCCTTGAAACCAAAATCTCCCTTTGCGTGTAAATAAAGAGCGCCCCCGCCAGTTTCGATCGCAGTGTCGTCTACGCTACTGGGCAGGTTCAAGGCGAGAGATGATTCATACAATCTCGCAACCCAGTGGACGTCCAGAGTTTATATCGAGAGACTTCGCTATCAGACTGCAGAGTCACTGGAGAGACCTCAAGGTACTGCCGCTGAAACGTTAGAATGGTTATTTGGCATTCTAATTCATACTAGTAGGCATCACTTACAGTCTGGTGTTGTCCCCTATTAATTATAAGGCCATCTGCGTGGGCCGCCTACACCGACCCTTAATATCCACGGCACCAATGGGGTTCGCTTCACTGGTTGGTAACAGCACGCCCCTTCATTTCACCTAGTACGTCGAAAATGTTGGATCGAGCACGAGGGAACTTGTACGTATG"/>
                    <sequence id="seq_t1113" taxon="t111" totalcount="4" value="GACATTACTCTGGCCCTAACAAACGCCGTGCGATAGCGCCGTGCTGCCATTCTTGACAACGGGGTATAGCCATGTCTCAGAGCAAGCGTAGTGCGGGCGCAGTTTGACAATGGCCGGCTTTGCTACTCGCGGCAACTTTAGGCCTTCCATTTGCTAATTAATCGACCCTTTGCCGAAACGCAAATCATTGAGGTCTCCTATAGTCCCGCTAAGGATGACCAAACATCGGGGTCGAGGAGTAGAGGGGAGAAACTGCGGCACTTCTTCTAATGCGCTAGCTCGCTAGTAGGTTTGATTGTCGTAGCACTCGGGTAGGCTCAAACGGATTTATCATGAAAGTTCAGCCTGATCGAATAACCCTCCCCGCATATGAAAAGAAGACGTTACTCGGGACCATTCAACCTTGCGTGGCACTCCGAGCGGAAGCCAAGCGCGGACGTTGATCACAACACCGTAATCTCTCTGAGTGAACTCAAGCATCCCGGCAAAGGGACATTTCAAGTCCTACCAGACGGTGTAACTGACGTCCTATCAGAAGTATGTGACAGACGGCGGCGGAACCTATGTAATGGAATTTTCGACTCTGTTAGACTCGGTAACGTGATGCTTAGTGGGGCCTGAGACTTTTGATAGTAAGCAACTTTACCATTTGTACAGTTTTAAGGCTTACTGCGGACTCGAAGCAGCTCGCCGATATAGGCGAGGATCGCAGTATGACGCGTTCACCGGCAAATAATAAGAACCGTCGCTTGGTTGATTAAACTCACCCCATGTCCACGTGATAGCGGAGCGACCGGCTCATACAAGCAAGTCAGACAATGTATAGCCACCTTCAAGACGTTTTCAGTAATGCTGCTTATTAGTCGTACTGGGAGAGCCATGAGGAGCGGTCGACAATAACATGCATTCCCGCCACCTCGGCACTACCAAGGACCTCGTCTGACCGTATGGAATACGCGCGGTCGGGGTGCATATAGGGCTATGGGACGCCAGAAAGGAATTATGCCGTCAGTCAGGCACCGGTCTCATGTAGACAGACCAGCTCTCACGTCGTATTTTGTCCTGGCGGAGACAAGTTCATGATCGACCTCAAATTCGCTAAAACAGGCCCCTCTCCAAATACTGCACTCCCGACGGCGACGAGCTGCGGACCTATTTTCGTCTTCTCTGACGGAATGCTACTCGGCCGTAGAACCGATTCAATGCGAGGATATGCCTCCTGAAGAATCTGTCCATTCAGGTGTCAATACCGTCACTTCTGCCGGCAGAGTCAAAGGGTGGCTATTGGGTAGAGGTAATAAAACCTGCTGCTCGGGATGGAGGTCTAGTCTGTAAACTTCCCCCCGTCGCTCACGGAGCGGTCAGACTAGATATTAGGGACATTGGTAAACCTTGCGGTTTAGCGTTTTAACGGCGCGCAGCTCTAGTACCGCACCGACCACACGATTGCTCGCCTCCCTCACCCTGAGGTTGATTCAGGTCGAAAACCATAACGGCTATTTGACCTTGGATTGGAGTACGTGCTCAGGCCCTCTAGTTAGCATGGGGCTGTCAAGTGCTTGGACTATGGTCTACGTTTTATCCACATCCAGCATTGCGTCTTTAGATCTCTTAACCGATGGCGGTTTAAACCATGGGGCGTTCAACATGTGGAAATTATCGGTCTTATTCGTCTTTTTTTAACCCTTAGATTATTCCCATGCCAGCGTGCGGGTAGTCGCCTCTTGCGCTACGAAAAGGTTAACACATTGGTGATTTAAGGGTCGTAAATGTGTGAGCGGACGTGTTGTTCTAGGACTACTGCATAGCACATTGAAGGCTGTTTGGCATCATGTGGGGATTCCGTAGGTGCTAAGTTCTACTATGACTTTTTGATGGCTAGTCGTTCAAAAGGGCAAACGGGGAGTAACCTAGAGAGCCGTGGCTTACAATCTGTAATACTTCTGCTTATGCACACTTGGGGATGCCTATCGTTACCTGCCTATGGGGGTCTTAGCCCAGACATCTTTCAGAGAAGATTCTCCGGGAGCACAGAAGTATCCGTTTTGGCAGTACCGAGTTTAGACGTCCAGCCATAAGATAAGCATAGGGTAGTGGACACTACGTTCTGTAATTAGGGGCTATTCCCGTTTCGAAGACTGTCACATTACAGTCCCCATTTGTATCGCCATGCTGACAATAGGGGGATGAAAGTGCCCGCTCCATAATTCAGAGGATCGCGGAGAAAAACCGTGGCCACTCATGTCTCATGGGACCCTTTGCGCCCGTACAAAAAGAGTCTGACATCGACACAATACTATGCGAACGTTTGGAATTTGTACTGATAGTCCATAAAAGCAAGGTTATCGGGTGTGGTACTCTAACTCGCCTATTAGTCTCGTGAGAGGCGACTAGTTCACAGACCGGGATAAGAAACGACTTATAAGCGACTGCGAATGTACCTGGAGACTTATGTTACACGTCGAGCTCCCAAGTATCAGATGACCAATACCGTTTAGTTGGTCGACTTTGGATCCGTCCTTTTGTTCAAACGACGGACTTTGTGTACCAGATTACCCATTGTGAGGGTCCCAAAGTGCATAAACGCTGCCTCTTTAAACATGTGTTGGGGTTGGCCTGGATGGCCATCCTCCGACCAGAAACAAACCGCAACCCTCGTTTGAAGGTGGGCATATGTCCTCATGGCACTGCGTCGTACTATATAAGCGGTGGCGTTGGTATCCCGGGCTTTATCCTGTGAGTTCATATAGGCTGAACAAGGTGGCAAACTTCCTAAACGTATGAAACGACACGGGCCGTCACTTTGCGCTATCAGCTACAGTCGCCAATGGTGTGCCGTGTATGGGCATGGGGGCGATCGAGCAACGGAAGGGCATACAAATAAACAAGTGAATTCCTGACATCAGACAGGTCATCACGATTTACCCGCCAGCATGGCGACGAATATCCCTGGTCTTGGACCAATCAAAACATAGCGAGATCAAGCCCGGTATTTGGGCACGGGAATAGTACGGGACGTCAGTTGGTTAACGTTACCCTCACTTCATTCAGATGACATCAACGAAGCTAATTGGGGAGCAGACTCGGTTGATGCTCTGATAACATACCACTTGTGCGTACGGCCATTCATCCGCAGATCGACTGATTCCGTCGGGAAGTAGTCTGATTAAAAGACCCCTATCCAGGTCTACGGCATACTAGTTCCACTGCGTAAAGCTAGGCAACGACTTCCTTCTGTCTCTATAAACTTGACATTCTTACCAGTCATTCCTCTCAACCACGACTTTGATGGCGGCTCGTCTGAAGTGTCCGATGGTAGAACGTACGAGGACTCAGTGGGCATGACCCGTGTTATGGTCCAGCCTTATAACTCCGCGCTCAAGATTAAAGTACTCCGAAGACGGCTCTCTGTGCTCCTCGCTCTCCCCTAAATATGAATGAATGAGCGGAAATGGTACATTTTCCTGATTGTCGCTTGAAGTATATTAATTTCCTCGACGCTGACCACTTGAAACACCATTAGTACGCCTAGTTCAGCCTTCACAAGTTCTACAGTATGGTTCTTGCAAACTAGACACAGTGATCGAACGCGTGGTACTGATCTCATCATTTTAACGCTGGACCTTTTCTACGCCGATAGTTACTTACGTGAGCTCACAGGCATTGGGGAGACTAAGTGTTAGGTCCAGTCCCGGCTAACAACGCCTCGCAGTTCGCAGTACCTCATTTAAGAAATAAATTCTAGCCCGGAGAACCGGTGATTCTGGCCACTGTGAGCAATCATGAACGGCTCCTTCACTCGAGTTCACCCGCACGACGCTAGTGCACAACGGTCATTGCTTGCTGAAGCATATCAGCCGACAACGCGCTTGGATAGAACGGGCATACCGCCGTTGGAGGATACCAAGACTCTTTACTTATTGATGTCTGTCGATATGAACTTCCCAGGAAGCTGTAGGCCGATTCCGGACTGTAGTACATTGGCCCAGGTTTTCCTTCTCCGCTGCAGAAGGACGGCCGCCATGAAGCGTCCCTCGGCCGCAGCGGCCTACTGCCGGAGCCTACGGTAGTTGGTGTACAGCATGGTCTAGGACCTCACACTGCTTAAAAGTATCGACGGAACACCTCCCAGTGCAATTGTAGGGAGGGCTGATCAAGGCAGGTTTGAAAAACCGGCAACTCATCTTAGTCAGAAAGGGAGGCAGGTGACGTCTTGGCTCACGTCTAAATCGACCTGACACCATGTAACGCCACTTGCTGACCTCACTGTAGGAGGCCTTTATCAGTGGAGAACAGTCCACGGTATAACCCCAGATGTAGCATTAGCTGTACGATCACGAACGAAAAACCCAACATGGGTTCTGGGGTGTTTATCATCGAGCATAATAAGGTTCCTAATTTAACGCTTTTAGGGCCTAGTCCCCGCCTTTCTTTCTATAGCATCTCGTCGGCTCGTAGCAGGATGACCCAGGGCTCGAGAGACAGTGCGTCGCGCCCACGGTTTAATAGCCTTATAGTAAAATCGACTCTTGCGATCCCTTTAGATTTTAACGACGTAAAATCAATCCGTCGTGGCTGCTCAAGCGCCATTTGGTCACTATACCTTGGTTTCCGATCCTCTTGTCTTTCTGTGCTGGATAACCCGGGGCGTTGAAATTGCAATCTATACGATATTGTTCTGCTGTGGGAGGCACCCAGTTCAACAGAATGTGTGTCTTGCAGTTCTCGATTGCAACCGAATACTGATTTGGTATTCGCAATCCGAATCACGCAAACCCCCCCTTACTGGGATCGCCACGGTCTGTAGATAAAGGGAAACCGCCTAAATGTCATATCGGTAGCGATGCTGCTTTCCAGGTCATGGACAATCATTCCGGTATCCGACGAAGTGAATGAGGAGCACGAAGGTGCGTGATAGCCAGCGCGGGCATTGCAAGCAGGCGTGATCTGTACGCTTGCCTTCTACGTCTAAATGCGTGCAGCTAGCGGGATACCGGTCGTTAGGGACCGCGATGGCAACCACTCCCCCAAGATCCTAACATAAACACTTGGGAAGTTTTTCCAAGTACTAATTCCGCCCGGTCAAGGTCCAGCGATATACCTGTGAAATTATATCCCCTCATGCCGGTCAACTCATCTGCCTCAGATTTATCCCTATTGGTTAGCTACCACACAACGGGTCTTGCTCCTTCATGGAGAGAGCCATGGGCGTCGTGTAGTGATGATATCTCTCGCTGCACATTTCTAGGTCGCCGCTAATCACAGCGGATTTGCGAACAGTTCACGTTAATCCTACCTTCTTTTTCTAAAGGTCATCGGACCTAGTTCCGGATCGACGAGCCGCATAGACGGCCCACCCACTGGAGTCGCTGATAAGTTACAATCGCGCATGGTATCAGTATCGTTTGTCAGGTCCACCGCTCATGAAGCACGAAAGTACGCCAATCTAGTCCAAGATGTCATTGAACTCGCGAGTGAAGTCACAGATCTAATAATAAAGAGGCAAACTGTCACTACAGCATGACAAGGATGGTGTAGGGAAACGGTGATTGGAATAACGATGGTGCCTCACCTACGTGGCCCGGTCTGATGACGATATAACTAGATGGAAAATTTTGTGAGTGACGTATCGCCAACTGTTATCCCCCCCGTCTGGCCGGGCGCGGGTCCACCGAATGGGGAGACGTCCTTCTAAACTAGGTTTCGCGTTATTCCCAACTTATCTGGAGAGTTGGTCAGCTTTTGTACATGATGGCAGCTGCTCCAGCGGAGGACGACTATGTTACCACTTAGTAGACCACTGAAGACAAAAGACCCTGAAGTACCGGATGTTGTTACGGTACGAAGTGTCAAGCGGATGGGTCTGCAAATTGCCGTCCCGCTGGCCGCGACAGTTAGAGGCATGATTCAGGGGATTGGCTCTAGCGTGGACCGGTCTCCTTGATTGTCTCCCTAGTGTAGCCGTTCTTCTAATTAACATTGCCAGCTAGGCAACATACAACCTCTAAGAATTGGCACCCAGTGGCCCAAGAATACTTAGCGTAAAACCACTTGGATAGAAAAACAAAAGGAGAGGGGCTACCCCAATTTGTTAAGACGTACCATTGGGATTCGTTTCATCGCGGGGGCTATTATAGCATATATTTAGTAACCCCGGAGGACGGCGCCAAGTGGAGAACGGAATACTAGGCTGAGAAGAATACCCGGTAGGGGCTCTTGGTAACAGAGCTCGCCAGTAGCCACGTCAATTTAAACTCTCATCCGATCTCCCACCCGGAAGCTCCGCTTCTTAGCTCATTCGGCTGTGTCGCGGAAGATGCATCTTTGCATGCCACATTTTCTCGTTGTCTTAGCCCCCTCAATTATTAGACACTCGCTTAATTGCACTATTTGTCCTTGTGTTACAACTGAGGCTACAGGCCCGTCTATGGGTACAGAAAGTGAGCCGTAATCTCTCGGAACTTTGCCTGCACTTTTTCCGCAAATATGATACTGCCTGGGGCGCACCTATTTCGTTTTCAGCGGCGTTGGGTTATTCCAGGCTTATCTGTGTACCGAAGCGCGCTAGGTGGGGTATCTACAAGCCCGGATCCAGTAATCCATGTGGTGTAAGCTTCCCCTGCGTATACGATCTCTCCTAAGGTTTGTGGCTATCCAGCGCGACGGGTTCAATTCCAGAATGAGTACCTAACTCATGTGCAGCAGTAGCTCAAGTTGCTCATGATTGCCCACGCGCACTTTCCTCGTGCCAACACTTTATCAGTAGTATATAGCCCGAGATGACTCAATCTGCCTTGACGGCTCCGGGGGATAAGTGGTACGGCTCGCAAAGCAAGGAGTTGTGCTAGGGTTCACCGCCACCGCAACCGGTACCTATGACAGAGCATTTGCAAAACCGTGCTCCTAGACTTACTAGCATGCCCGTTAAAGTTTGTTTCCGCCGGAGTCTTGTTAGATAATAAAGAGCTAGTCGTATACATACGATTCTTCAGTACTGATGCACAAATGGAACGTAGTGTGTAAAAGATCGTATACATAGACAAAAGTAATCTGACCTAATGAAAGAGGTCCTATCGATTTCATGGCCATCCTCTGACATGGAGTCCAGGAAACGTAACTCATTACCAGTATCCCGTCTCGGTTCTGCTTATTACCAAGTTAGATGATGCTCTAACTTCCACACGATAGGACCCTTTATCATGAAAACGATCGGAAGGCACCATTATAGCTACCAACGCGCTATACCCATACCCTAAATGTCAAACATCCTCAGTCTCCGGTTTTTTCTGATACCCGCTTATGGTGTTTACGTCACTGGGACGCAATAACCCGGTAATGGCGTGCCCAACTTCGATCCTAACACACATGAAGTCGACACGTGGCGACTTCTCAAGAACGTGGCCCGACAACATCTCTAGACACAGAGTTAGACTCCAGCGGAAACACGCGAGAACGCACATATGCGGTATACCTCATGCCGCACAAGGCACATGTAGGTTGAAATTCCGGACTTTCTCCTGCAGGCGTAAGCCTACCTGACATCGCGTCCGTAGGGATGTCACTGCCCTAAACCACGGCAATAGACAACCATGGTGCAAGCCACGGACTACAACTGTCTAAGTTATATTTGGATTTTCTGTTAGAGATACTGTAAGGGTCTGCAGTGCGGGTCGAGTCAAATGCGAGATGCTGGGAGACGAGTCAGCTTGCATGCTTTTCAGCAATGCTCCGACCTGGCTGGAACTATTTGATCGACAAGCTGTAGTTGAAACACGCCTGTTGAAGGTTATTGGTTCATGCAGCACACCATATAGTGTAATCAGTGCCAGATATCGGGCTGTGAACCCGCTTAGAAAAAAGCCCGGCCGACGCGCTTAGACTTAGCGGTTGTACTTCGTCTGGGATCTCACGGGCTTCACAAAACGTCTGGACCCATTACTCGATAGCGCTCTACGTGTATTCCCTCTCCGGCGATCCCCGCGTGTGCGGAGCAGAGGTGAAAGCCTGTCTAGTGCTAATGAGCAAGGAGCACTAGAACGCTTCACAAAAAGCAGACTCTGGTGGAGCCATGCTGGCATCTATTTTTTGCAGAAGGGAGGAAGCCGGGTGGGGCACCGCCTTAGCCTTGCCACCCACAAGGTAACGGTAGGAGTAATAGATGACGAGGGCCACAAACTGGATTATGCAGGTGCGGTGTTGGAGAGCCGAGAATAAGGAAGGACAAAAGCAGCAATTATGGCGGAGATTAAGTTTGGGCGCAATCAATGTGGACACGCCGAAATATGGACATTTCCTGTGGGAGGACGCTCAGTTTTTGTGATCCGTCTTCCCGGTAGAGGGTATTTAAGGATCGCCGATCCGTATGTGGTACCGGAACGAAAGCAGAAAACTGCTGACGTCGATGTGACTTTAGATTCAAGTCAATTCGTCACGCGACCCTGAAGATTCTTTGTCGCGTTACTGAGTAAAGAGATTTTTTCTTTGTCGCAGTGGCGTTAACATGAATTAATCTCTACGTCAGCGTAATACGACCGCTTTAGAGCGCCCTCTCGTGTCACCCCGACTCCCATGTCAGAGAAACTTGCGGGTTGGCGCCCGCGATTGGTGCATAGAAGGGTAGCATTATGTAAAAGATATACCATCTCGGGAGCTCGTTTCACAGGTAAGCTCGACTTTGATCCAATGGGGTGAACTGCATTATGCTACCCGCGGAGTAGGTGCTACCCCGAGCGGGTAAGGTACACAAATACAAAAATGCTAGTAAGGGGTCTGTCCGCGGCTTGGACTCTTAAACGCCGTCTAGGCTAGGGTAGCTCCGGTGGAATAGCCTCGAGTTCGAGCTACAGTGAGGTACGTACCCATGCTAGCGATGTAGCCTAACGAAGGCACACGGGAGGGCTTTCATTTTCCAGCTGATTAACACGTGGACATGTGCTCGAGTTCTTTTGCTTGACCTCACACTCTGAGAAGCCATGTTCGTCGCCGCACTTTCTCGGGTATCAAATCACTACATAGCAGCTTATAACCTTCGGGTATGAACCATGTACTGAGTTCCATATCCAGTCTATAGTGAATGTGGTCCTTGCTACCACTAGACGCAACCCTCTATGACTTGCGGCCAGGACCAATTTCGAGCCGGTACCGTATCCGAATCGTCTGTTTCATATCCTGGAGTGAGTCCAGCATGGTGGCTCACATCTCTGAAGTGGAGTGGCGTCAAGTTCCTGTAATTAATTGGTTCGCAAATTACCCGTTAGGGAGCACCGGCAAGACGATAACGATTACCCACTTGACCAGAGTAGAAAGATTAAAGCAGGCTAAAATCATTTAAAGCTACAGCTTTTCAGCCTAGACGAACCGGATAATCGCAGTTGCGATTAGGGTTACCATGAGTAGCAGACCGTGTCTCACCAATTGGATAGTGGGGTTCCACAAGACAAGCACCCGTAGCGTGTTTCGATCGAATACAGTGATTTGCTATCATGAGTGCGGATTTCAGGCAGGGATAAGGAAGTGCCGCAGGTTTAACTTAGGACAAAGTAAATAACGCGTCCCCGCGTAACCTATGTTGTTTTACTTCTCGCGTCCGCCCCCGTCTGCGGCTCTTACAAGGATCGTAGGGGTGAGGTTACCAACCTTCCTCAGTTACGTTAATACGGTGTCATTCAGCTTAACGTTTGCAGTACTGTCTCAAGCCCGTGTTCAACAACCACGGAAAATGCCAAACTCTACTTACCCGGCATGAACTAAGGTAGTGAAAGATGAGACCGCAAGGACGCAGCGACCGTTCATAGGCCGCGTCAGCATTAATAGTAAGGATCTTTGGATTTCCTACTCTAACCATCTTTGGGATGTTTACTGGTCATTGTCGTAAGGTCCGGGAACAGAGCGCTAGGTACGTTCCCAGGGCCCTAGGTCTCATGGCAGGATTTTTACAGTTAACCGATGTCATCGTTAGAGTTTGGCTGAGGCAATCCTACTTATATTCTGGGTAGAACTC"/>
                    <sequence id="seq_t1122" taxon="t112" totalcount="4" value="TGCAGATTGTCGCCTCGACAGTGTGGGAAGCGGGCTTCTGCAGCCTTGATGTTAAGTAGTATTCTCAATTGTTTACCCCCCAGTATCCTACTAAACACGAAGTCTGAACGAGCAAACACGTATCTTTTGTCTGCGCACCGGCTATTACCATACAACAACTATTCGGTCCGGTAGATTTTACGCCAAGGCCGAGAGGACCACGAATAGGAAACAGAGATACAGACATTGCATACGGATGATGCTCAAACGATCACAGTGCTTCGAACTCTTCTTGGGAAGTACCATCTCACGGTGGATGATACACGCAGTGGGTGCAAGATGCTCCTTTATTCTGTAAGGCATTCTTGGAGCTCCTGCGCCAAAACGAAAACTCCAAGCCTGGCGTGGAATGGGGAAAAAGACCACAATCATTGGGCCTTGCCCACAGTTTAGGCAAGTAGTAATTCTTACGCGAATCATCGCAAGATAGGGGGACTCGGGTTTCCGGCGTAGCATCCCCCCACCGTACGTTTCGTCTAGACACTGGGTATGGGCGTGCGGACCCTCCACCGGAGCAGAAGGGGGCGAATACCGTATTCTCCCACTCGTGTCTCCTAGGAGACGCCTATGAATCTACCAAGGCGTCCGAAGAGCGCCGCGTGCTACTACTTGACTGCCCTACGTGCATTATGCTATAAGCCCTACACAGAGTCGAAAGATCAACAGACTGCTTCTCCACGGGTTCCTTAAGAGTGACAGTAGCTTTAATACCTAGTACACCGGACCTAAACCTGAATCGGCTAGAGGCAAGCGGGCGGTGGGTAACCTCCCCCTAACCGAACATTGTGGGGCACCCCAGCAATCTAAGGGGGACGGCGATACTGCAACTGCGAAATAATCTCCCCACAATGAGCGCGCAAGTTGTTTAAAGCGATGGGGACGTCCCGACAGAATGCCGCTTTTGGAACGACATCGTACGCTTGCGCTGCTAGAAGTTTACGGGGGGTCTCACTCTCATTCAGGACTCGTGCTGCCACCCGAACTATGTCGTGAATCGCTCTATCTACCCGTTGGAATAACTTTGTGGGCGCCCTTAATCAAGATAGCGATCAGCCAATGACTTCGTCTGTGAGTCCTGCGTACTTCAGAACTCCATACATCAGGCGAGAGAGAAAAAATGCAGCAGGGATTGCCGTACGAGAGTGATACCAGGCGTGGCATGAGAACAACATCAATTATTTCTTTCACGAAGGCATGGGTAAAGAGCGTTGTAACGGGTTAAGACTGCCTAATGATCGATACACAGGATTTCAATCCAGAGCACTGGACAGCTGCTGAGAGCTCCGTAAGCACCTAGATCGTCCCATTGTCTGCTAACGGTACCGGGAAGATGGTCTTAACATCCTAAGTTACCACGTGTAGACTCATTTACATGTGCCAGGAACAGTTTGCGAAGAAGGCGTGAGCGGGTACACTGCGCGATGATTTTGAACTCTCAAATGGTCGTCACCCAAAGGTGGCACATCCGATTCTTAGGATATTGAGGGGCGGCCGTACCTAGTACAAGGTTAAAGTGATTATGTTTCTATCTGTTCGAATCAGCAGAGATCGGAATTTAGCGTGATACGACATCCAGCCTGGCTTGGCAACTGCCCTGCGGCCTGATCTCGAAATGTGACAGCAAACTTCTTCTCCGTTGTTAGTCCCTGGTGAAGGATGCCTATGAGCTGACCCACCGTCGTGTTCAAGAAAAAAAAAGAGGCAGTACTCAGGTCCGTGCTCAATATAATGGAGTAGAGGTCCGATACCGCTAACTCCTAGCGTATAAATGTTCCTGGCAATACTGCTCATCTACGGCTCACTCTAATAGGGTACAATGGAAGGCGGGGGAATAGGCTAGGGCTGAGCCTTGGAATATCCCGACCAAGTCCGGCCATCCGATGGCTGCCAAAGTATTAATCCCTTACAATCTTTGCTTGGGGGTACCTCCTGAAGGGCAATCCCTGATGCAAGTAGCTGAGCACAAAGGCTACCTCCCTGTGTCCTCGAACATTTCATCACCTGCCACGAGGTTGCAAATGACAATTATGTGAGGCGCTTCAGTCGAACCGGGAACCAGGGTAGCGTGTATGGGGGGTGCTCACTTGATATTCACCTAAGCGATACGCCGGAGCGCCTCAATAGTACATCAGATATAGATCCTCCCACCTACGAATCTTGAAGAGGTTTGCGTGCCTTTGGTAGGAGCACCGTAAACGCCCAAGACGCGACACACTTCCTGAAACGGCCAAGGGCCATCCCTCAATGATTGAAAAGGATTGGCCTACACGTCTAAAGGAGGTGGTAAGCGAAAGCAACTACAGATAACAGAGTAATCCAGGAGTAAACGTTTTCGTCATACATGCCATACTTGTCTCAAGTTTGTGAAGCTTTAGGCACATAAAACTCGGCATGCATTGACGTGACAGGATACTGACAGCTGACGGTGGTTTTCGATCCAACCTTAAGCTCATCGGTCTCAGGAAAGTGCTCCTGGGTGGCCAAGAGAGTACCAGCCTTGAGTTGCGCCTTTTGGGGGACGCCGAAGGGCAGTAGCTCCAAAGTCTTTTCATGCTCTTGTCGTGGAAACTAAGCTACTGCGAAATATGTGGTAGAGTGAGCGTCAACCCGGGACTGCAGGAGACCCCGGTGATGACCATGAATGATTAGTCGAGAGCAAAGTAACGAATCATATAACGTTGGATCCTAATCTTTAGATATGTTCTTCTAAGCAGTCGTAAGTCCATGTTATGAATACTGCACACACACTGGAATACCGCATCAGACTCGTTATCTTTCCAAAAGTATATCCTAGTTGACCCCCATAGTTACCGGGAACACTTGAGTAAAGTCCGCGGATATGACATGAATGGACACCACTATGCCGGTGTACTGATTAAATGAAAGACTCTTGATGTGCACACGGCGGTTTGTACAAACTTATTATTATGTTTACCATACGCTCAGTCTGCCCGCTCTTTTGATTTCTACGTATTGATCTGACACTGCATATCGTCCGATATGTCTAGATCCGGACATGCGTATTAACCAGGTCCTTGAATGCAAGATATAATTGTCCCTTTGTCGTCCGTGAACTTAACACGGACTTGGCCAGTCTCTAGAGCACCAAACGTGGTGAGGCCCTAACCAGGCTTGGATTCGCTGATGGCCAAACGAACTGCTGTGGAGGCAATCCTCCGGACTCGTTTAGATTAACTTGAGCAATTGTTTCCCGCCATAAATATCGTTAAACGTAGGCCGTTTACGCAAATTACCCACCAATATGAGTGTTTGATTAGCGCTGTCTACTCACCTCCCATCGATATCCTCTAGTGCACAGGCTAGGCTGGTGTTGCCAGTGTCCCATTGGATTCAAAGGTCAGCCAGCCCTCAATGTACACCGTTTCACCAACTGAATCAACATCACAAGCAGAGGCGCCAACATTGGGTTCCTTGCAATGGCATCTGCATAGCCCGGCGCGCCTCAAAGTGACCTCAAATTAAAAAGCCCGTATCCATACCGTGTACGAACGGGGAACAGATCTGGCCGTATGACTAATGGTCTACTCCGTATTCCGATACTGCCATGTACTATTTGTAACCCAACAGACACCCGTCAGAGTATAGCGGCCCTGCTCGTGCCTAATCCCTCATGCTTCGTGCAAGGCCAACGTCAATTGGATCCCCGATGTTTTGGCTGAGATAGTCGATGAGGGACTTAGGTTGATACAAGCGCATCGAATGAATTGGTAGATTTGCAAGGTCGGGATTCCGACCGCACATTCTGACGGTTGGCGCCGTTATTGTGTCCCCGACTCTCCCGCTTTCATACAGTGCTTCGGAGTAGCAATCTACTAGCATTGAGTCTAGCGATAATGCAGGCCCCTTCTGTCACGCACGATCAAACTCTGAAAGATAACAGTCAATCGAGGGGGCGACGTCAACAACAAGACCGGACACCCTCCCCGGGTTGAGGAAAATTGTTTTGAACAGAGCCCAAGGGGTATAGAGTTCCGGTGCTCGTGTTTAAAGACCTGGCTACTCGTAGGAATCGTTCGTGTCATAGAAGCGTAAGGGAGTAAGCACAATGTCGATTCCAGTTTATAGCCAACGTCCGGGATACCACGCTGAGTAGAGGTATCGGTCTTGAGACACAGTCAGCCAAAATTTGAATACGTAACAGAAGTTGCCTTGCCAGAGATACGGTATACGATACCCGGTGGGAGAAGCGCGACGGGTACGGGGCAAGTACCTCAACCTATTGCTGACGGTAGGGATGAGCTGAACCCCAACTGCACTATCAACGCTATGCCGCGCGCATCGACTCGGCGCCCGGACAACTAGCGACTAGGGCTCGTAAATCGTTGACCTTGTCACGAACCACCATTGAGCTCAGCTCACCGAATCGCCCCTCGCCGTATCATTTTATTAACTCAGCGTAAGATTTTGCACTCGTGTTTCTTCCGCGCTCCTTTCGAATGTTCATTCCTGTAAGCCAGGTACAAGTTGTCATAGTTGGGCGACATTTAGGAATACGAATAGGGGCGCAAGTGACCATCTGTATGACCAGAGAGGGTATGACAGGCACGATACGCATGTGTGAATATAATGTGAGCTAATGGCATTTAGTGTGGGTATATGGGGCACGAGATGTACTCGGCAGTCGACAAGCCCTGGAGACCCTGTAATGCTTCTAACGCAAAGACAGCCGCGTAACCCTGGTTGCTCTGTACAGACTGGTTTCCTAGGCCCCGCCATAGCACGTAGCCAGCTAAGTGTAAAACTTCCGTATCAGTGGAAACAGCTGCTGGCCATTTCTAGCAAGTGTTATGTTACACTTATATGGTATGAACGAGCGATGTCTAAAAAGGTGAAAACAAAGGTCTCACTCAAAGCCATCCGGTGGAGACGGCGCGGCCCATGAGCGACGGTGCTCACCTCGGTCAGGAAGCGGCTGGTACCATGTGCAATACGTTGAGTTATGGGGCTGCGGTTTAGTATCGGTTGTCGGAGGTCCCCGTACTATGAACATGCCAGCTTAAGATGTTGCTGTGACCCCGGGTCGCTGTCCGTGTCCCTAATGCTCAAAAGGATTCCCCACAAAACCTCTTAACAAAGGATTGACCCGGACCCAACGGCCCAGATTCAATCCTTGACATTCGCGCACCCGATCGGTAATGTTTTTTTCTTTTCGCACTTACAAGTCCCTTCGTCACCCTTTCAAAGCGAGCTATAGCACAATAATAATACCGTCTCGCTCGAACATCCCGAAATTACAAAAGGAAAGACGAGCGATTTAAAGAACGTCCGCGAACAATTACGACCACAAACGTTGGAGCAGGACGGGGTCAACTGACCGAGAGAATTCACACTAGAAATACGCCCCTTTAGGTATCGCCAGCCATGGGTGCAATGACCTAAGACTTTCCGCTGTCCCTCGAATTTCTTAAGCTGCTAAACATGGCGTTGACCCTTATCCCGTTGGTAGCGTCAACCTGCCGTGGTGAGCGTACAGGGGCGCGAGTGGAACAGTGTTTCCCAGGTTGCGACCCGAATGAGCCGCCAGCCTCCTGGTGCTGGAAGGCCCCCACAATATAAGGGACTAAAACGTTCAACTTAGTGACTTACAGTTTCGTCAATCATTCAAGTAAGTGAATCGATCCGTTTCGTTTGGCGTACTCGAAAATCTTTGGAGGAATACACCGATAAACTTATGACCCTTGCGCAAAATTACTCGCAACGGACTCTTGAAACTGGAGGGCTGAAGATCACACGGAACGCCCAAGGAGGGGTATACTGCTGACGTCCGGTAAACCAATCAAATTTATCGCACGCAAGTTAAAATTTTGGGTTATCCGTCTTCTTACGGCGGATGACCCGATACAGAAAACACACCACCTACCTCAGTTAAGGTAGAGTAATGGCCGACCAGCTGAGTCTGTACGGATGTCTCGCCCTTCGAACTATAAACGCGTAGACGCAATGATCACTTCGTGCGCAAGTATCTAGAGTCATTTGTACTCCGCCTCCATCACCAACGTTAAGTAATCCAAGTGAAAGCCTCCACTCGGGGAATAGTCACGTCCCGCGTATAATACGGGTCCTGTAATACGGGTACAATCGTCATCAGCCCTAGCACGGGGGTTTCCGGTCAGAGACTGCGGCGGTGCCTGTCATGCTTTCCTGCTAGGTAGTTAACTCTGTAGATAACGAACAATACTCCAAAGCGGAAAGTTAAGGTTTTTCACCACTCAGTCTCTCGTGTCAAGGACTACTTGCTCTGGCCTCTAAAAGAGTGGGCCCGGAAAGAAGGACTAGCCAATACTAGCATTATGTCGCCTCCCGCGACCACGTATTCGAGGTAACGTGTCAGCGCAGAACACTGAGAGCTGTAGCCGGTGTGCGAAGAGTGCTCCCCAGACCCTAGAAATCGTGAATCGCTCTGTATTAAGATAGAGAAGGGAGGCCTTAGCGACCAGTATTATATATTAGTTACGTTTTTGCTTATCCGTGTATAAAGCTCGAGCACGGACAATCGCTACCTAGGGTGCATAGGACATAAACACCTCCTCACGCCAGCCACGCACGTCAGCACCATGATAAGTTAAAACCCCTGGCGCCCCAGGGGTTGCGCCAAATTCGCTTGCCTTCGAATGATTAGAGTGGGTATGATACGCTCCCCTCTCGACTCATACAGCACAGGTCACAGCATAACCACATCAGAACCCCGTTTAAGCGTCCACGAGCCATAAAGAACAAGGCGTGCCGAGATGGTATCGTCTCAGGTGAATCCTTTGTATGTCTGGAAACCCAAGGATCCCAAAGTTTGGTCAAAGCACTTAATATGATGCCTCAACGATTACTTAACGTCCTATAGACTGAAGCGTCCATTAGGGCGTGACTACAATTTCCTGGCTGCCTCGCAATCGTGGTCTGAGTGTCCTCCTAGCAAAGTTGCCTGGGTCCTTAACGAATACCCATTGCAGTTCAAATAACACGAGATCGATTTGGACACTCCTGTATGTTTTTGAAATTCATTCGGGATACACCTCCTCACCATTGAAAGATTGCAGAGTCGCTCAAGCTTTGCCAGTCGCCCTTGGAAAGTGCTTCAGACAGCTACTGGACTAAAATCGTCCTTCATTAGGCCCTGTGGAACGCGCCACGCCTGCCGTCAGGTTAACTTAGCATGCCGCAACTAGAGTGAGGCCGCTTTCATAAGTGTTGCGAGGTAATAACTAGCAATGTGTGTCCTTGGGCCCTCCTCATCCACGCACCAGCTCCCGATAGATGCATCTCCTGTCAATCACCGACGGACAGAATAAGCGGTAAGTACTGTTTGCTAGACCGGGAGTCAAAACACCGAGATACTGATTCTAGTGGGACTAGACAACGTCAAGGACAGCCTAAGTGGGCTTACCCAATATGTATACCTAGGTGTTTCTTTCGGCAATTACTTGCAGCTGAGCAGGCATCATGAGCGTCGTACTTTCTTACACGAAAACTCCGACCCGGCTAGGTGCTTTCACGACCGTATCCAGTTCGCGAGGCCTCTAGGAACGTCGACGCTGAAGATCGCAGTGGGCTTGATTCCGACCCGGTCACAAGGATTTCTAATGCGTCACCATCCAGTTGGGCGAGGAAGCGATCGCTACACAGAAATATTTTAGAGCATTGTCACCAACTCTTCCGTGCGGAGGACCCCCAGCAGGATCGCTTATCGAAGAGGTGCTTAGATGCGGATACCCTTATGGCCATGCTACATTATCGCCTGACTGTGAGTATCCTCGTGTGCCGAACTCATAATAGGAGATAGCAAGGATCAGCTTGCCAATTGATTTCTGGCGGGCAACTTTATTCCAACTCCGGGATGATATCACGCGTGTGAGCGCGGTTACCGCGTGTCAGGCCATTGTGTCGCACCTAGAGGTTATGAACGTAACTGAACAAATAACCGGCAAAGTGGTATGGCATTGAAACTAAGAATGCTCCAAACGCCTTGTCAGCACAGTATGCGGCATAGAAGCGTTGTTCTAAGAAGCGGATATAAAGCGGTCTCGAAACGCTGAGTAATCAGGGTGGCGTATTGAAGCATAGGCTGGCGCAACTCATTAAGTCCATATTGTTAAATGAACTAAGCAGTAATGCCCCATCCCAGCAGCCCCGAACATGACTGCCGATGTTGATTTTTGCGACAAGATTATGAATGGGACCTGTGGGAACATACATGCCCATTTCGAGACGGACAAGAGGATGGCCCGATGGAACAGCACATAAAATATGACGCACCAAGTCCCCGCAATTGGGCCGGGGGACCGTAAGTTGCTCGCTCGTGATGGCCGTGATTTAAAGTGCCATTCCATTATCCTTCTAGTCTACCCGGCACTAATTCGAACGCGGCCGGGTCCCGTCTTCGGAAAAGGTGAATTCAGAGTCGTAGGACTGCCTGGAGAGCTACCAGCATCGGAGAAACAGCTACCTCACTTGCTAACCTCTACAGAAATTTGTCTGACGAGAGTCGTTATGCGATCAGGATGTCCTACAAGTCCGAACTTGTCTGGTTACCCTTTATCAAGATTCTAGATCAACTGTGAATTTGGGGCGGGTGGTAGATTGTGATCGGATCTACATGTCTCTCTCCTAAGCTCTGACTCAGTTGGAGTTTCTGCGCGGTCCATCGGTGACCTTCATGGGACTGAGAGAGCCTCTACAACATTAAGGACTCAACAGATTAATTATTTCCAGCCGCCCACGACAGTGCTGTAAAGCAGTCAGTATAATGTCCTCGACTGGGGATGCCGGATATAGCCAACAGGCGGTACCCCACTACGGGGGGAACAGTGCCGTTATCCTGTCTCTAACTAATGACGGCATCTATGCACCCGATAGACGAGTTCAGCTGTATGAGCCACCGACAGGGCATCCTCATTCGATCAAGGCGCAAAGCCTGTAAACGAGCGATACGCGTGCCATTACGATCGATCTTCACAAATGGTCTCCGTAAAACCGGCGAGTTATAAGTGGGGAACAATGCCATACGTCTAGCTGACCGATACCCCTCCAACCGCGGTAGCTGTTAAGCCTGGTGACACATAACTCTAACTAGCTTCTTGTCGGAATAGTCCCTCATGTGAACCCCTGACCAATCTTCTTATCGAGACTATACGCGTCGCATTCTCACCATCGTTCCCAGTTGGGAGTTCAATTGAGTTAAAGCAATTCCCATATTCATTAACGCGCGCGCCCAAATTCCTAGTGAAAAACCACGTATGAGCACGTAAAAAATTCAACATCTTAATCGCGGCACGCAAGTACTAGGTATTGTGTTTGCATGACCTGTGTCGCTGGGACCCATCTCTCGCGCGGTATTAAGCGTGTTTACGCCAGTGCCACCGATAAAGGAAGCGCTACGTAGAATTCCAATGTGTCAACTCCAGAAGAGTGGTGACGTTATAAGCGGGCTGCTGTAGTAGGCATTGTTTATAACAGCGTCGCTAATGCCGATAGTCTGATGAACTCCACCCTTCTAAAGATCGATGCTGAAAACTAAAAGATGTACGAGCGTCGCCCCTAGGTAGAACGGTGTCGTTTGATCTTGTGGCGCCACACGCTTTTCATGGCAAGAGTTATAACGTCACGTCAAGCAGGGGCGGTAGACTCGACGAATCTAAATTATAGCAATAACTGTCCCTTTCTTTGACTGCCTAGCTCTATTTATCCGCGCGTTCGGGTGCGCTGGCGCACCTCTCTACTCTGATAAATGGGGCTATTCTCGCTTGCGGGACACAACTACAGGCCCTTCTTCGTACCGTTTGGGTTCGGCGCGGCGTGTTTTGGGTTCGACTGGCGTCACGGGTATACGTGCACTGGGGTTATAGCCCGCCTCCTAGATCTTTTCGTCGTTACGACGATTACCGCGCCCTCGAGGTGTGGGTGGGATGCATTTTAGGGACGAGCCCCGAGTTTGATATTAACACTCGCA"/>
                    <sequence id="seq_t1132" taxon="t113" totalcount="4" value="TGGCGCCCCCTAGTCGACATTACTTGAATAAATTAAGTGATGTTTCGTCGTTATAACTCCGTGTGGCAGGAGATAATTTGTTACTAAATTGTCTTATAGCGCGTACAAAAGCAGAAGGGGAGGATACTCAATATATGGAGTTGAACATCGTTCTGCTAGAGACTTCTGTACTCCGTTGTGGAGAAGCTTTTGCAATCGGCACGACTGGTGCCAGCGACTGTGGATCAACGGCTTAGACCGGTGAAGCCTTATCAGTCCACTCTAGCCTAACAGAGCGACCATTTCATGTAGCCCTGTGTTTGACGAACTACTGCTGAAATGATTTACGGACAGCGTGCACTCGTGAAGTAGTTTAGTCTAGTTGGTGAGGGGAAAAAATCCATTGTCTACAAAACGCGCCCTGACGGTATTGCTAGAGAGGGAGCCATCCCCATAGAACGCCTCGTAGTCGTGTGCAGCACGTTCTACATATTCTTTTCGACCGGCCATAATCGCTTTACGACGCTTTGGCGGGATCCCTTCCGAATGGAAGGCAAACAAGCGAGGCTATCACCCCAGAGGATATAAATTTCTTTCTTTTCGGCGGGTGTTAGCTACTACATTGCCGATTCTCTACATGTGGTCTTTGTAGCAACGAAGTACTGCAGGTTGTGAGTAAGACGTACCCGGGGGCTCGCAGGTAACTGTATTCCTAAGTAGGCAGGCGCATGCCTAGTGTATAACCAGGGTTGCGGAAGTCTGAAATTCATACGAAATTAAGTCAGGAAGGGTATAGACTTCGAGTTCAGGCTAGGGTCGTTTGGCGGGATCAGAAACAGCGGGTACAGTAAGATGAGGACGTTTCCCCGTGTGCCCTATACGAAACTACATATAGTCTAACGATTCTCCAGAGTTGGGTTGGTATACAAAAGCTCGGGCGGAAGCAGTTAGGCACCCGGTACGTGTACGGCATCGGTGAAATGCTGGCAGTCTCCGGCATAGGAACAGGATAGCCTGCTGGTAAAATGCAAACAGCCGCTCTTTGAAAGTGGCATGCGCGTTACTCCCGACGACGTTACGGCCATTTCGCTCGGCAGCCCGTGTGTTGTAGGCCCGCCATGTCGAAAAATAATACATCCATGCGGGGCTGTGTTGTATACCACTCCTGAATCTTGTCTCCAGAATCTGCCGTCTTGTGGGACGCCGTTTGGGGCACGAGTTATTACGCCGAACCCCGGGGCCGCTGCGGATACCGCCGGCATAGACTTACTTGAGACAACAACTTGAGCCCGACTGGCTTAGGTTTTGAACTTGGACCGCCCTCTCCTTGCCCTTACTAGTACACAATGGGTTGTTAGACAGAGGATAGTCAGCTAGGCTTTAAAGAGCTATAGTTATGACCCCCTACTCACCAAGGGCCAACTGGGCGCAATCGGGTCTAATACCGAACGGGAAGGAGTCTATTCCATCCAGTTCGGGCCATCCCCCGCGAGAGTTCTTTCAGACTTATTACTGACGCTCCCACTAAAATGGGAAGCCTCCCAATTTGTGGGAATATCAGTCCTAAACTATAAATGTAGCGGCCATGCCATTCAATAGGCTTAACCTATCGTATATCCCTACTGGGTCCCTGGGTCCCCGTGTTCCATCTTCAAACGCTCAATGTGCGGTGCCCTCTGGTTATCATCGATACAAGCGCGTATCAAAAAGTACCCTATGCCTCTCGCTAGCGTTGGCTGGCATGGGGCGCGACACGTGTCGCTACAATCGTAAGTCACGAGCCTTGAGATAATCTAAACAGCGCCCCCATAACGATGAAAAAGCCACATTGGTGGCGAAAGCTGACCATGTAACCTGACTGGCCTAGCCAGGCTCCCGCTCTGGCCAATTGAATCCACCATAGGAATCTGAACTGTGAGTCAAATGGAGACAGACCTATAATTAAGAACGTGCACTCCCCACAACTCAGGCATCAGCACGGCACATACTGACCGTACGATCTGGTGTTACGCGGGCAGGGCCATATCCACTCACGGCTCGTTCCACCAGTCAAGACAAGCTCGTAAGGAGTGCGTGGTAGGCTATTTCGAGGCTATATACCTTAACTGAGCACGGCTAAAATGATTCACGCCAACTGTATGACGCAATAACTGGTGATACTCTACAGTTCGTCTAAGAAGCTTAGGGTCCCGCGTTTAAAAGGCCTAAATCGCGGCACTTTGTGTATGTCAACCTACCTTGGCCTAAGGATAAGCGTCTTCTTGGGTTAGGACTATTTACTACTAAGCTTAGACCGATACGGTACTTCCAAGTCCTCAGACCCCACTTCTATCAATCTCTTATCATAAGGTTTCCTAACTTGCCCTTATCTAGAAACTAACAGACGAGAAGTTGGGCCGGAAAACGGGGTATTGATCGTACGAAAAAGACCTATCCGGATGATATAAGGCCGGCTGCTATTGTCATCGAGGTGCCATGTTAACGAGAATAGGACTACATCAACGCAGGACTTAGGTCTAAGCGTTGTACCGCGGCATATTACCTGGGGCTCCAGCCGCACGTCCTATACCTTACTATGTCTGCGTGATCCGATCAAACGGCACGACGCCACATCCAATGAAGTGACTAGCGCGATTGGGGCATATGGGACCTCCATCAAGCTGCAGTGGGTACAAGTCTCTTCCAGACTCCGAAGTATTTGCGGCGGTGATCGGTCCGTGTACCATATAGCTCGATACTTAGGTGCGCACCGGCGTGTAACGTCCCCCGTGCGCAGTCAAATATGGGCATGAGCTTGCATAGGGGATGGATACCTATAGGGAAAGGGTTTGGGCCAAGAAGGTTCTTTTCGCGAATGCAGTATCGCGGCTGTAACAAAATTGGTTGCTGATAACACCTCCACTGAACCCTAGGCGCGTTGTGGACTCACAGCGTGCAAAAGTTCAGCTTTGTGTAGTAAACCCCCCCATTATCACGGGACCTATTCGGCGATGTAGGACCAACTCTATAAACCAATAGCCTCTGCCCTCAGGTATGGTAGCTGAGCCGTTAAGAAGAGGTCAACAATAAGCGCTCAAGGGGAGTATTGCTTAGCCTTTTATTTACAGATTTCAGTCCTGTTTGAATGTCCAAGCTGGGCTGTAACTTGAAAGTCACTAGACACTCAGACCATACCTGGCCCTTAAACATATTCCTTCCTACCAACAGGGTCGGCGGGTTACGCATTCAGTTTCGGGGGCCAATGTCTACGCACGTTCCGCCTAATACTTAATCTCATGGAGGGAACGCCATTTATATCCAAGTGAGGCAGTTGGTAACTTTTTATTTCATAGACCTTTTGGCGGCATCGGCATATGATAGACGAAGTAGACTTCTGCCAAAAATTGCGGACGAGTATCGTTGTATACCGCTGGCAGACCCGTTGCATGGTCTTGCCCTAGTTACAATTCTAGTCTTGTTGCGATGCAGCGTTCACCGATTTAAGGGTGGCACTATAAAATTTTGGATTCCTCGTCACTCTATCATAATAGCATTTAGCAATTGACGTTAGCGACCAATGCAACCCGGCAAGAACTACTGGACATATAGCCTTCCCTGGTGTTTGGTCAAATTACTGAAACGCATTTGAATCGCGCTTGTTCCGCGGGGAACGCTACACTGACTTCTTCGCATCCGTATCACTGCCAGCAACGTGTCGAAAATCGGTCCTGACGCGCATCTGCTTGGGAACCAGACACGTTCGTGATTGGGACCTGGGAAATGGCACAAACTTTCCAAGCTCAACTGCCTGGTAATATTGACCGAGGTAGACCATTCAGCGTTCTGGGATGAGGGCTTGGGTTACGTCAACCGCGAACACACGTTGCGCTCTGAGCATTAACGATCTGCACGCTCTAGGACGTCCAAACTAATGGGCAGATGGTTTAGCCATGTATCGGGATGCGCGGTTGCACGGGTGAGCATGTTTTAACACATTATCATTTGGATGAGGTTGCGGGGGGGGTCAAGAACCGTAACAGACAGCAATGGTATCCACAATTTGTTGCTAACTGAGGTAGAACTTAGCCGCCGGAACGGGTTTGAGTACCCCCCCGCGATAGGTAAAAGAGAAGAAGGCGGATACTTGTTACTAGGCCCACAACGTGGACCTCTATATCTCTCCAAATCCGCTGGACCTGACCAGGTCCCTCTCTTGTACCACATGCTTTGGACGCAGGAGGAAATAAAGCAATGAGGAGCCCTCCGGTATCTACCATGAATAGGCTTGTATTTGGTCGACATGCCCCATTTAATATGGCTGTGCTCGGGTACTTCATAAGATTCGCTCAGGAGCCAACGGTCATAGACCTTTTGTATTTCCAACCTGGACCTGGTATTGCAACGGTTCAGGTATATCGCCCGTGAGGTATTAATGCTTCAGCTCATACAGCTAAGATCTGTATCCTTTACGCGCTCCATTATTAAGCCAAACCATTCCTAGGGGCCAAGCGTAACTTTGCCAACCAAACTGCTATTCATTAGTTCATGTTCATCTGAACTTACGAAACTACGTTGAGTTCAGCTGCCAGGCGGCCGCGCCGACTCGTGAATGGAAATAGCTGGGGACCGATGCTGACCCGGTGCGCCCAGGAAGCGGAAAGATCCGCGAGGACAATCAAGATCCATACACTGCCAACTGAATTCTTTACGATGCGCCTAATCATTTATCCCTTCTGCCGTGTCCCGAGTAACATCTTGCCTAGCCTTTGATCGGGGTTAGGCGGTTGAACAAGCCCGTAGTCATCTATCGGGGTGCAAGCCTGGATGTTTCACTACTTAATAAGTATAGCTTCCACCGTTGCCCGCTAAACAGGCGTAGTACCACGGCCTACTGTGTTTTTTTTAAGGCGTCCAGACATTGTCAATCTCATACGGGTTGGCGCCGCCAAAAAGGATTATCGAGTTTTACGGTAGCAGCGTACCAAATTCGGCTTGCGAATCCCCGTCGTCCTCCGCCGGATATTTGTAAGTGATGGAATCAATCTGCGCCTGGGCGCTGACATGCTCTCGTGGGGCCAAAAGGCGCGTACAGAGTAAGACGGCTACTCGATTGAAAAACACTATACATGTACGGTTGATCTCCTGTAGGGTTCCCATCTCCCGATAGCTGGGACGTCGCTGCCGGGTTACCCTAGCGCCATAAGTCGATCTTATGCTGTGCAACTGAATGTACTCTGGCGCCCGATGCAGCGCATGGAAGTCGAAACATCCGATGAATTGCTCATAAATACTCCTTTCACATGGAATCCCTATTCTTCAGATGGGAAAACTGTGCCCCGAACGGCTTCGCATCACTGCTCCAAATTAGTGAGCACCTAACGCCACTATGTCGTCTTCGTACGTATTCTGTGAAAATGGGCAAAGATCCAACCATGGCCGTGATGACTTGGGTTTATCAATTGCTGTCATTCATCATGCGCTCCGAAACAGTCGGCCAGCACCATTCCGTGGTATCACCGTGGATTGTCATTATTGTCTGCGCACTTTTTCAAGTTCGTTTGTTTTATGATATTAACTCGCAGGTGTCGTCACCGGCCGTCGTGATTTCCTCGAAGCAAGGGTCTATTCCCTCAAGGCAAAATTTAGCCCGTTCTAAGGTCGGAATGTCTACGTCCGTTAAGGCGTCGTGGAGTTTTCAGCACGCCGATTGAAATCTGGTAGTACAGATGCACAAAATAGACGGGGTGTATCCCGTTACTCTGACGCGGACTATAGATTTACCGCTACGCTCTGTATTAATCATTGTGCCTCAATTAACCAACTTCGTTTTAGCTTTGGACGAGTGGGCAGCGGACGCACAATATAATCTTGTTGGAGTACAAAGCCCCGTGATCGAGCACTAAGAGGATTTGATACCCGAGACATGGCCATAATCAGCAGGGTGGCGACGGCAGCGTGCGGTCGTGACGCTCCTGGAGGCCGGAATATACTAACAAGTTTATTCCTATAACCCATGTCGGGACAAGTGGTATCATCGTAGGACTTCAGAGCGTAGGAGGCATATGGCCCAGCTGTTTTGGTCATCCTTGGTCGAGAAAATAACAATCCATCCGGCCGACATTACTCGCCCGCTTATCATTTCCGTCTAATTAGGGAGGGATTTCTCGTGGATTGCCCTTTAAATACACCGCTCTCGCCAATAATTATGAAGTCTTGGTCCTGTTCTCATAGACCCGGCGCACTAAGTCCGTGGGTCCATTTTGGCCGACGGAGTGCCTATTATCTGGGCGTTCAAAAATAGTGTTCAGAGACAAGCCAATCAATCGCAGTGAGACGGAACTCAGTACGCACTCAGGAACCATACAATGTCCGGTATTGCGTGCAGGTGCAACCCTTGGGTGTGTAAATTATGGTCAAGCCCTCCCACCGTAACAACAATAGCGTCTAATGGCGGTTCTTATCCTGTGGGGAAATAATGAGTGTCCTCACCTGGTTGGAGGTTCAACTTGTAGACTAATTAAATTCTACCGCCCCTCACCTTGGCCTTTATTAGACTACAAGATACACACAGTGCGCATCTCCCCGCTGCCACACAGCAACAGAATCCCTTCTCGGGCAGCATAGGCGTGCGGCTACCAGCGTCATTTGTCCGGCCGAATGACAGCTCGGGCCTATGCTCAAACTGTCTAAGCGGTTGTGATTTCACCTGTGAATTGAACCTCTGGTAGATGAGCCTTATAGCCCGGAATGTTCTGTTTGAGGAACATCCCGCGGGGTACTCTACCCTAACTACTTAGTTAGTTCCTCTAATGATAACCTCAATGACAAGTTAATGGGGATGCCGAGACATATTCCTAAGGTAATGGCTGCTGCAGCCCGTCGGATCGGAAATGGTAGACTGAACCTTTCACTCACTACTTGTATAAAATTTTTAGGCCACCCCCGGACCCATGAGCTTATCAGCCCATTTATGTTTGTAGTAAGTACTTTCTGGCATCTATCGTGGAAATGTCAGAGCCCGCGTGAAGGTACTATCTTTATGGGGGGACCAGCACCTTGAATGGCGGACAAAGCTATGCTGTCAGGGGTCCAGCTAAAGGAATTGGCTCATGCACGTTCCGAACGTATTTACAATAAAGTGATGTGACCAGCAGCAAGCCCGAGGAGGGGACTCCAAGGGCATACTGAGGTGTCGTGTGGTTATCAATGCCGCTCAACCGGGAAGATAGAACCTCTCGGGACCCTGACCCTAGATGCCCTGTTTGTAGGTTCAATCAAAGGATTCCCCCAGCCACATCTACCGACGCTTCAGAACGAGTTAGGTTTTAATACTTTAGTCCTTACTCTACTTTTATGATTTACGCGTCGTAGGACGGGTGAAAGGATGGCTCATCTCAGGAACATAGCTGAGAAGAACGTAGTTATTACAACCTGTAATAGCTCCCGTGGAGAAGATTTTTGTTTCATGATGAGGTCCGGTCCTTTTCTGGTAAGTCTGGCTAGCCTAACTTTTTTATTGCCATTGCCTGTGTAGCAAATCACATGCGCGTTTAACGCAGCAAGTAATGGGCATGGGTCACTCACTTACATTAAGTTCCCTAGGACTCAAGCCCTCACACTTGTTAACCTTGAGTGCGAAAGTCAGTACAGTTATTCTCTATGATCGATTCTTTTCATAACGCTGAGGCGCTATGGTACAACATCCGACACGCGACTGAGCAATAATGTAAGATTTATAACGTTGAAGTGAACCGGTGGTGTAAGGTCCATGCAGGACTTCGCTCGTGTGTAAAGGGGCAGTGCCGGGTTTCAAAAAACGGGACCGATTCCGTGTGTTCTCCCGGCCCTGATCAACGATACAGACCTACCTAAAGTGAGGAAACATGATTCGCGATCACATGAACTGCACAGCCGGTTGGAAGCTATCCAATGCATGTCTAGTCCGCCAGGGCCTTGGTGAATACTTTCAACTGCCTCAAGGGATATCAATTGGTGGGGTTTTGTCAACAACGGAACACAGAGGTATACACAGATTAAGGTCACACAGAGTCTGCGGATGGTGTTCAGAAGCAACTTTGAAAGTCACACTCCGCGGGGCCCGTTGTCCCGCATTGTCCGGCGGTTCAACACCCCCTAAACGAGCAGCACCTCGCTTAAAGCTGTGTGAGCGGTTTAGCCCAGCCTCGGCGCACTTAGCGAAAAGGAGCTATAACTCAATTTATGCTGCACAGTTTTTGTTTGTATGACGGACGCTAATGCAGCGCCGGCTTTCCCCCTTTCTGGTCATTATGGGATCACATGAGCCTCCCCTACCATGGATGGAGCCAGACGGCACGGCGACTTCCATCCTCTGTCAGTGAAAACACCTCCCGACCTCAGCCCAGAGATTTGCTGTAGCACCGGAGCGTCGCTTCCATGCCGACTCCCGGCCCAAAAGCCCATCATTATAAGCTGGCGCCGCCGGGGATAGTACTGTATTACGATTGTCGCTCATTGGGTCGACACAATGTGGTATGTAGACTCGCTTCGAGAAACGGGGTGAATCGATTCCGGAAACGTGCCATCCATGGGATGAATCGGGCTGGGGACTGCTAAGCAGACAAGGAACAGGAGCGATCTAAGTCAGATGACACATTGTTAAAGATACGTCTCACCCTTGAGGAACTTCCGAGGGTGTCTAAAGGCGTGGTACCTATGCAGGTTGTGTTGCGAGTGGCAAACCTACTTCGCACCCACTGATTTTAGATCCCAGAGTAGCTGAAGGGTATTTTCGTGAGCAAGAATGACGAGCGGTCTGCCCGCGGCCCAGTAATCTCATTGTTAGTTCCCAGTGACTTGGGAAATTTAGCGGCTTCAATAAGCAGCATGCCCCTTTTAGATCACCCCACAACGTATATGGTACTCTAATCCATAGGCTTTGTAACTGAAGGCGTATCCGAGCCCATCCCATTACTTAAACAAGAAGAGCTGAGCATCTCTCGCTTAGGGTGGCGTTTCAATTTCGTCAGGTCGGCACGTCATCGATCACCTACTTTCGGTGAGGGAGCGACCGAGCACACATTTGAGCAACAACACAACGTTCACGGCGTACGTTCGCCCTATACGTCTGGAAATATTGATTTAGGGTTCACCGGGGTAGCCACCTGGTTCAGGACTCGAGACCCGCGTTTCGCCGTGGTTGAAGTCTAAGTAAGACAGTCCATCCGTGCGCAGTGCTGGCCCTTCGTAAAAACTTCAATTTCGTCCGTGTCTAAATTGCTACTAGCGAGCGACTTCGGAATCTCTAAAGTGAATTAAACAGGCGCTTACTAGGGGGGAACACGGGCGTACCAGCAAGGTCCGCGTGGCGGGGACCACCTGTGCGATCGATAATAGGATGTTTTTGAAAATGAAGCGCTATCGACTCAGGTGCTTTTAACCCGAAACCCGACTACCCCAGTGTCTACGCGGACCAGAAACCTGTAAGTGGTGGGACGTGGTGATATATTCTATCGTTCGGCCTTCATGGACCCGATCTTCGAAATGCCGACACGCGTTAGTGAACATCTATGATTCACTGATGTAGTGATCTAGTAAGCATTTCGAACAATAAGTTATGGCTAACGGATCAGCCCAGACAAATTTACTCAGTCAATTACTAGCATATGTTCGAAACACCCCCACAACTTCCAGGTAGCTCTAGCTCTGTGATATGCTTATCGAGTTGACAAGGTGCAAACATTCTCTAAGTGCGTGAGCACAGAAGTGCTGGAGCTTCGTACTACTGTAGCCTTGTCGTACACTGGTACTGGATACGTTCCTTCGAGGTAACTCCATCTACATTCGTCTCCGCCCGCAACGCTGCCCCGCTGTCGCGTATATCCCTGGGGTCTAGCAGTTCACATCTAGATGTTTGAACATGATTCTAAGTGCTTGGATTTAGAAGGCGCACAGAATCCGTACCAGTCGGGAGTCAGCAGCTAATAGAATATGGTAACTGAGGATGCTGCGAATCCTATAAAGTTCAACTGGCCTTAAGGCGGATGAGGAGAGTTGCAAGTTT"/>
                    <sequence id="seq_t1142" taxon="t114" totalcount="4" value="CACGTAGCCTCAATGAGCCGGCTACTGACGATTAATTAAGACAATGATGCATGTAGAGAAGCAACCTGAGTGTGTCTACTGGTGAAAAAGTGCCATGCATTTGTGTTAACCTATGCGATTGAAATAGTAGGACCCTCAGCGGGCAACGAAACAAGGGAGATTGCGATACAAGCTATGAGGTGGTAATGCTACCGAGCTTGTAAGATAAGCGAGTATTATCACAAATGCAGTCACGGATTGTTAGTATGTACCAGTAACCGGACGAGATCCACGAGGTGTGTGGAGCGCTACGCCAGTCCCTTCCGGGTCTCAGTTGTAATTCGTAAGGGTTCCGCGAGCTTCTCGCAGAGTTTTGATAGTTAGACGCGTGACCTATCCGATTGTCCCCTTCCACTGTCGTTGACTAATGCAGGTTGGTGAGCTGTGATGGGGCCCTTCGGGATGTGCCCTCTTCCAAGGCTGCAATCGTTATACACATCAGGCAAGCACCGATCCCGGAGCAGCGCCCACGAAATAAGTGGGTGGCAATTGGTCGTTATTTTAGTTCCTAGGTTCGGTGGTTGGTCGTTAAAGTTGTGCAATACCTCTGTTCTAAGGATCGGGTTGCCGAGGGGGACGCTGAACCCTAGATGATAGTCAGACGATTTTACAACATTTGTTCATTCCAACGCAAGTGTGCAGAGCTGCTGTAGAAATCGGACTATGCGGTCTTGTGGTCTATTAATAGCCGCGACCGAGTTACTCACGATCATTTTCGACGAGTTTATCCCCGGCTGCCTGAGACGTGATCAAGGGATTTCGGATGACTCTGGGCGTTAAAGGTAACTAATGACTGTGTACAGCTTAGTTTCTGACACGAAGACTCAATCCTTAATTTAATGCCCCTACAGGCGTTCTGATTTGGCAACTCCTGTAGCGGAAACTAGATAAATCTTAACTGTCCCGTCGCGGGGCGAGGCACGTGGACGCGGCTGGCTGATAGAGGAACAGTACTTGACCGCACAACCTGATTGCATACTTCGAATTGCGGGAGCATACTCCGGTCCGATCGTTAGGTCGCGACCGGTGGCTGATTCCGTTCTGTAGAGCAAGCGCTGGTAATATATTGTGCCTTGCGTAGCGGCCCGTGGCCGTGGTTCGTAAGGCTTCTATTTAAATGATACACTACCAGTTTTACCCATAGATACCTGGACACTCCCCATGCCTATGAAGAAGTTCTTGCCCATTATGGCACTTCTGAAACGTGACTCAGCGAGCTGTTAAAAAAGACGCTGAACGTGCCCCTAAATACCTGAGCGCTGAGACATGCCTCTCCGTTTCGAGGTTTATAATTCCGGAGCGGATACCCAGGTCAGGCGTGCACAGTGGACGTGACTTTTGGAAATTACTGTGTGTGAGGCGTCTACTCAACTAGGATGTATTTCATATCTACTCTCACTTAATGATCGCACCGCTACTTAACAGAATTCGTATCATAAAACATAAAACCCGTTGCTTTTGAGCTTTTTCAACCTGGGAGGCACGGACATGCGAATTATGCGAGGGCAAGCTGCTTATGACTTGTCACAATGTAGCCCTATGAGCCCGAGATGGTAGGCAACTTTGGGCGGTCGTTACGCACTAGAATATAATCTCATCCCACATTACAGATGCCAGTATCGTCTCCCCACTCAGCAAAATATGGTTCATTTTTGATTCTCTACTCGTACTCGTCGTGCAAGTCGCACCTGAATGCTGAGTGATGACTATCTGGCCGCATACGAAGAATGTGTATCCATCGGCATGTGGGTAAGCAGAATGCTGGTTCAAGCTCCTGCCTTAACATTGGGGGATATGATCGTTGCCGCACAAGAGGAATGAGGCCTTTGATCATAAGGGAGGCCAATCAGTCACGTCCAACCGACGCAACCCCACGCGAACATCGCCCGGATAGTTTTCTTAAAAAGCGCGATCGCTGTTCTCCGCCGGTAGGTGACTCAGTGTCTTTATCGAATCGTCAAGGAACAACTTCATGTAGTACATGAAAGTGAGTTCGAGAGTGCCTAGCATGGCGAGTTAAATCGTAAGTCGGAGCTCTCCAGGTCACAATCGAAGTTTTACGAAGAGTATCAAATTGGTACCGTCACGTCGGAGTCCGATCTCATGTGTAGATTTTCGAGTGGTCTAATAGATATTATTAGAGCAGTGGCAGCGCCTCCCCTGGACGGCCTGCTACGATTCGTGCATCAATCTTGACAATAGAACCATTAATCCTGGCAAACTATCCCTTGAATTCAAGGTTTGAGGAAACGCAGCGCAGACCTCAGTATTGTTAGTAATACAGGAGTAAACCGTTTGACGGCATGCCGCATTAATTGCGAGAATCGGGAGGGCCATGGTTAAGCCACGTAGTGGGCGCAGGGTCGGGATATTATCAGCACGCATGGAACTAGGTAAAGGGCGTAATGAGTCCATCCGTTATGCTCGGTAACTTCATTTTTTTCCTATCTAGTCTGCGATCGTCGGCGCTGGAGTACCAAACTGGCGCCCACACCTGGAAGTAATTCGCAATAACGATCCTCGCCTAGAACCGTGCCCGATCCGCAGGCCAAAGTCAGAACTTTCGTCCGAGGGAATTTAGTCCATATAAGAGAGACCGTGTGCGACACTCAAGATTGCCGTACGAGGTCGTGTCCCAAAGTTGGCTTGTTCTTAGATCCCGTTACGCAGCGTAGAGTTTTGCGTTCCAGTATTACTCAACAGGTGGGACGATCCTTCCCCGGAAAGGTCTTCATTCCGCACAATCGCTAACACGGTCACGTGCAGGGTCGCCCGGTGACGGAATAGACTACTGAGTAAGAATAACGATAGATACCAGGATGCGTTAACTTTCGGTGAGACGAAGCCGAGCGAGGGGGGAAACGACTCGCGGGGACTTCGTCAGAGAACGCAAGGTGGAAGTGTTGCATGTGAGGGTCCCACGCGGTGACGCCACAGTGTGTACTACATGGAACCTATCAGAGGCTCCGTCATGCCCTAAGCCGCGATAACGTTGTTGGGGCAATTAGAAACAAGAATACGGGCGACCTACGTCGGAACTTCAGTGTTTGCCTAGACTCACTCTGCCACACTGATGACAGTAACGGCAGCGAGCATGGCCACGAATCCCGGACAATCGACGACGTAACCGGAGGCGTCCCTCGCGTTTCCCGCATTTTCTGTAGTTAAGCCGCTAGTAATCCGCTGTGCTCGTCCAGGGGACTTGCCGACCCACGCTGAGATAAATTGGTGCTACCGGGTCGAGTTCATATCAGGAACCTACATGCGGATGCTAATACATGGACACGGCAATGTAAAAGACTCAAATCCACTTGAGGCCTTGGTCCGCACTTGCAGCCTGTGGGCCCGGTCTTGGTGACAATCTGGAACTGCATCGATGTTGCAGGTGCATATTCGGGGGACGTTAAGAGAGGAATAGCGTATATACGGGGCGCGAAATTCCGGTAGCATCGGAGCGCGCCCACGCAGTAACCCGATGTCCGATAGCGGTTTGCGGATGAATCCGATATGTCATTCGTGGGCTTTTTCACCTGGGCTATAGTTCTTACCACCTAGGTAGATCCAGGGGGGACTAGCGAGGCGTCCATGCTACGTCCACTCGAACTACCCGTCTTCCGAATCCATCCTAGGTGACCGTTATGCTCATTCATCTTTGCCTCCGTACCGTCAACGGCTAAATGGATTTACCTCCTAAATCTGACTACGGCGTTTGCCGGGTCTATTGCCGACTGTTACATACACTCAGAATAACTTCGCGTTCGATTCTCGAATCTGGCGGTTAAAGTGGCGCACTAGCGTGTGGTGTATTCGTTTACATCTTGATAAGCGTTCTCGCGCCTGCGTCACTTATTTACTCCGGCATAAGAGCCCATGCATCAAATAGAAAATTGCTCGCAAGGGGTTTAAATTGTTACGTGCATTGTACTAAGCGACAGCAAGACGACGATAGGCTTTAGCAATCTTATTTATGCCTGGCGCCTTACCTTTACCCTAGCATACACCACCTTTTAACATGGTCAGAAGCCCGCCTGCATACTCTCGTCGCTCCGGCAAAGTTAACCAAAAGGGCATACAGTCTCTAGTCTTGTTGAGTGGGGGAGAAACAGTCGCAACTCTAACCGACCGAGGCCCGTACCGCATGCAATATATACGGAAAAGCGTAAGGACACAGAGCTGGCCCAGCCACAGTAACCGACATACGAAGCTCTTCCCCTCGGGGTTGAGTTTGAGAAGAGGTCCCGTCCCCGAGCACTAATTTACGGTCGATGCGCTAAAACGCTATAATGGGATCGCAGGGGATCAGATCTATCTATTCTTTGCGACGAAGATCATCGCTAGCGAAGCCATCTTGTTTTAACGTCAAACGTACGGGAACTACTGTCACTGCCAGGTAAGACAGTGAAAAGGCGTCGGAAGGTGGACGCGCTATAACTTCCCCATACCGCCTAAAATAAAAGTTAGAATAGGTTCCGAGACTTTCATTCTACTACTCACGACAAGGGCTTGGTGGAAACGTAGTTGATCCGAAGCTTGTTTGTTGACCTTCATTCCCGCTGTGCCGATCGGGAAACACCAACGGACTCAATGCCCTAGAAACTCGAACAGCGCTGTAGCGCTAGTACGGAGCAGTCCCAGATTTACGCTGAGTCTATTGACTATCTTTAGGGGGCCGCCAGTTCCTCAGACGCCCGGCGTATTGCTCGCACAAGGCTCGTTCTTCAGGCTCGCTTCTGGCGTGTATTAGAGGAGTTGACTGACGCATAAAAAAGTTTTTAAAGTATACGAGTGTACCGTCCGGCCTAGATGGTTCTAAGGTAGAGAATAACGCACCCTCCGACTCAAACACTCAGGTGGCACTTAAGCGAATCAGATGGGAATGTGCGTAGCATTCCGACCGTAACGACGCTGAAAGCCAATCCTTTGTGAAGAGTGATGCCACATGGCCGTACGGGTACTTCGGCGAGACCTGTATAACAACGTTCATCGAGCATCTACGGTATGAGAAACAAGTTCGAAGGAGCAATATTCGCGTACAACCACTGGATCGCAAATGCGACTCAGAGGCATCTCTCGGGGCCCTGATTTTTGAGTTACTTCACTCTCACTCTACTTAGGACTAGACTTGTACGCTGTTCCCTGAAGGGATAGAGCTTGGGGACTGCCTGTAAGGCCCTATACAACCAACCGCCCGTTCTACCCACAGTCCATTTACACCAACCCCTGATAACTATAGAATCCCGGGAGGTAGAGCGTATAGAAAGTGAGACCTTCTAGGGGAAGGAAATCCTCAGTGACAAGGGGCACCCGTATTGCACGACGAGTCCCTTACGACTAGCTCACCGGGCTGGGGTACTCCCACGGCATCATAGCAGTTAAATCTATAGAAAACTTAGCCGGCGACTCCTCATTAAGTGCCATTTTCTAAATCCACAGAAGTCCGTTTCGAATCTCTTTGAGTATGGAAAGGCATGTGCCAGCACAGTACTATAGCACATAGTGTCTTTTTGGCTGCATTATAATGGGCGGCTATCAGTGGATCCGTTGCCTGTGGAAGTCTCTCTTTGGGCCGCAGCATACCGAGGAAAAGTGTTGTACGGCTCTTCATGTATTGGATAAAACTTGCCATCTGCTCTGCACCCTAAGGAGCGTTTCGCAAACCAGCACCACGCAAGACGGTATTCATGGATATTACTTTGGACGGAAATACTGCTTGTTGGTATTACCTCTGGTGCCGCACAAACGACATACGAGGGCCGCCAAAAGCAAACAAGCCGCTTGGTCATAGCGACGACAAAGTGTTATTATGTAGACAGCGATAGGTTTCGTCCTGTAGGTTGACGCACGACCCGGAGCCATAAGAAGCAAACTTCTAAGATTGGCTGCGGCGCAGGCATAGTGCGAGCCTTACCAAAATGTAGTACGCGCCCAGAGATTGCTGCCGGCAATAACAGAGACACTTTGTCTCGCCAGTTATGAAACGGTAGCATCCCAACTTAAGTCGCTTCAGCTTCACCGGCTATGCTTAGGCCCAACACGGCTCGTATAACACGTCATGGTGAGGGGCATAATGGAGTGTCTCCGACTAGTATCAGATTCGACGGCGCTGCCAAAACGCCCCTATCCGTCACTTGGCAACTTGCTCATCAACTCTGTTCAAAAGAGAATTGTAGAAAAGGTGCAACCAGGATTAATTCGGGGCCCCCCTTCTTCCTGTCGCGCCCACCGAGTGCAGACTCGGCTAGAAATCGGTACTAGTGATTGTCGATGGAAGAGACCGCTATCTCGAAGCATTTACAAAGCCGATGCGATAAGCTAAGCAGGCTTGCTCCTGCCACGGATTGATAGAAAACTATTACAGAAATAATAAGAATCATAACTGCCTAGGCTAATGCGGTTCGCCGTGAGAGCCTTAAGTATGTACCGCAACCTGTATCGGCAACGGCGATTTTCTAATAATGTTGTCACTTGGATTTTGCGTGTAAAGTCAAGGGGATACTTGACCTTATTTAGGCGTACCATTAAAGGATAAGACCCCGGCAACCCTGCAATCGCAGGTCCTCGTTTTTTGGGTGCACACGTTGTTGGAAATAGCTATACCCTGTAAACCATGACCTATAGTAAACACGATGCGTATGGTAGGTTGCAATACAGAGGGTAAAACTTCTCTAGTACGTCGAGGTGTGTACGCAGGCCAACTTTCGCGAGCGATTCCGGTATTTGACAAACGCTTCCGTAGGTCGTCGTACGGCTTGGTCACCTCCAAGGGTTAGCGAGCCTTAGGGGCGGGAGGCCCTAGTAACCCAAGCAGCTCTGGCGCCAATAAATCTCATCGTGCGACTACGCAATGGGGTAGCGTTCCTATGGACGTCATCCGCAACTCCACGGGATTGCATACAATCGTTTACCAAACTTCTCAGGGCCTTGAACCGTGCCCCGCGTTCGCGATCCCCTAGCAGAAAGCCAGCAATGACACAGTCTTGTGTCGCTCTCCCTGATGACCGTCACCGAGACTCCGGTCCATAAGGCAACTGACAGCGTGTTCTCCATATTATATACTAGATGACCTCGTTGCATCCAGGCCGATACATCGGTGCATAGGGTAAAACGTAGGTTTCAGGTGCCCAACGCTAACTCCTCAAGACGTGTTATATCGTGAGAAGAAGAGCCTCGGCAAATTGATCAAAGTCATGGTGTAGCGTTCTTGAGTTCCCAGGCGAGATGCGGTAGAGCCGTGAAGTGAAGTAACATAATACACTTCGCTGGAGTTCAGAGGCTTGTATGTAACAGTCCTTTAAGATTCCCGAACCAGGATCCCCATTGACACAACTACTCACTAGCTTATTCCGGAAGCGCCTCTCGTGGCGTGGCCGGCTGCATTCTGCGTATACACCCCCCATATAGTAGGTCCCCCCTACCCTATTGTGCCCTTATGTCCTCAGAGTTGAACAACTCAGAGGGACTCGCGACCGACCGGATCCCCCCTCTTTGGTACTGAATTCAAATATCCGCCTCTACTCTTGTGGTTCACCCGAGGGGGGAGCACTCCATGCCGACCGCGCGTCGGGCATACTAATCCCAGCCTCTTGTGTCAAGGGACATATCAGATTTCGACAAGGAACGAGAGAGCTATTTTAGCTATGTAGTAATACATACTCATTAACCGTATGCCCGCAACTGGGTCAGGTCCGTAGCCCAATACAGTTGAGGGGGAGCGGAGGCGATAGGGGGAACTATAGCTAGCGCTCTAAGCCTTTATACGGTTAGGAAGGTCGGTTCCATAACGCTATACAAGTGCTACCTGTTGCCGACGACGAGCTAGTTCGCAACATAGACAATTTAACCCACTAAGGAGACTCCAGAACGGTAGCAGTTGTCTATTCGCTCAGTGTAGACGGGACGCGTCGACAGGGTTTCTACACGCCGACAACGCGGGCGATTTGATCAAGATTTTGGCTGATTTGAGCTGCCAAAGCGCTAACTCTGGCCATTTTCATGCGAACTGCCCTCGTAAGCGCTGGCTAAGACGGCGGGTCGTCACACCCCCCCTTTACACTTGAAGGGCCAACAAAGACGGAGATGGGCCTGTTATATCAGAGATATACGGGCCCGTTAACTGAACTTTTAAATAAGACCATAGAAGTGTAGCCGTGTGCTTGTGAAGGAATCGCCGTTCGACCCCTGACACTGAGTGAAAGCGCACTATACATAACGCTACCACTGCCTCGAACTAAACCCCGGGCGACTATGCGCAAAAGACCTAGGGGCCGAGGCGTCCAATGTCCCGACGTCGAGTAATCTGGATGAGTTGGTCGGCGTTGCTTGGTACTTATTCCCCACCCTCTCAATTGTTCAATCGTAGGTGTAGAGCATGATCTAAGTTCAGGAAAGTCAATAGACGTATAGCTCTACGAGGATTGGGGTGTCTAGAAACCCCACCTACACAACTGGTCGATCGGCGGGGTAGCGGAAGGCGCAGGTGGAGCTACAAAGCGCGTCGAAATCCTGGATCAGCCACACAGGAGTGGCGGTCTGGTACCCGTCTTGCGCTCCCTCCCCCAGCCACCGTGCACGATAATAAGTCCCAGCTGGATTTTCATTACCACTGTTGGTTGTTAACATAGGTCCCTCACAGGAACTAGTCCCCGTCTCCAGCGCAACGTGGCACGTCGGAATGTTTGCGGCTTCCAGACTATGTAGAGTATAGGGATGCTAGAATGCGTTGAGAAGAGCGCCCACCCCCGTTCTGGGACTCGAGCGTTCGAACGAGATCACTGTGCGTCGGCTCGCATAGTTTAGCGGCTCCTCCGCGTCAATTAAACTTTAGATAGGCAACGCATTTAGGCGCGGATCTCATTGACGAAGGACCTCCCTACCAGAACCATGTGTTCTGAGATGATAGACTTCCGACCCTGTACCGCTGATCCATTCATCCGGACGTCTCTGATTGGTGAGCCACAAAAGGCCTCATGAAGGGGGCTTGACTCTTTGGAGACCGAGACCGGCATTCCCCGCGCGGACTTCATGAACCGAGCGTTATAACGCCTATCTAGGTGTTGAGCGCATTACTCGCCCGATAAATTGCCTCTCCAGCCAACATGACTGTAAGAAAATGCTAAAAGCAGGATCGACCACAACCGGGTGGACCCCGTGATGGAGGGCGATAGAGGAGGGTAGTCGTAGTGGAATGGTAGGCCACTGGCCTCACGGACGCGGATTTTTGGAGTCCGAGTACTTGATGTGAACCTGCGCAGCCAGCGGCGTACATCTGAGATTAGGGCCCTTAGGCGTGTTATACCAAGTGACGAGTCTGAGTCGTACGAATCCTATCCTTAAACCTTTCCGCAACCAAGCTTAATTAAGCTCGTATAAGCATACACCACAGACCCGACTCCGGCGAGCAGCTTTCACTTGCTCGCTCCTAGCTTGGCGCCGGCATGATCCCATGGCGAAATAAATCCTGGGTACTAAGGATCCACCGACACTGGGTTCCTAAGCGATAAGCAGTCTACTTGTCATGAACTGTCCGGTACACTGTCAATGCCTTATTAAAGTCGCCATGTATGTAGCGAGTTGGACCCGTTACGTCGACAAGTAACACTGGCGCGAGAGGGCACTAACCATTTTAATAATAAGCGTCTACTCCATCTACGCCTCACACAGTCTGACTCATCTTTCATTTGACCTGGTCGGTGCATGTCGCATCCCATACACCGACTCGAAATTACCAGCGACCCGGACCTTTACTCCGTTCAAGTGCGGAAAGTGGTAGTGGTCCGACAAATAAGCATTTATGGTTATGGTTAGCAGGGTCACTATTGTCGTGGCGGGCTCTCGCGTGCACAACGTATCTCTTCACAACTGGCATAGTAGTTTAGATGCCCGGGGGGAACACGACGAGCGGTCGCTAGGGACCTCTCCTTATCATCGCGTATATATATGCACCGGAGCCGAGGAGTCGGGC"/>
                    <sequence id="seq_t1152" taxon="t115" totalcount="4" value="CCTCCGACGACTGGCGGCTGTGCACCTAGAGGGAATCAGGGCCTGCCGACACGACTAGAGTGGTGTCCTGTTCAACTTTCAAGCAGCCTGCATCAGCGCCCGCCGTTTAATTTGAAACTCTATAACAAGAATTGCTTAACCCCAAGCCTGTGTTACACGGCCTGCTAGCAAGCTCGGCCTCTCGAATTGTCCGGAGTTCTGAGGTGACGTAAACATCGACTCTCCCGAGATCAATATGAAGGTCTCTACAGCTATTAATGTCCTGGACGCAACTCACACTATTCCTTTTCAGCACTTGTCTGCTGCGGGCTAAACCTAATTGGTACAGGGCTACCATTAGCGTCCATGCGCAATTGCTGCTAGATAATGTAATTTATTAGAGTAGCACACGAACTGACGGCTGTATAATTGTGTGGTCATTCCAACGGTCGACCGAAACAGCGACAAAACACATATGTAAAGCTAAAATGCGGATCCGACTATCTCTGCGAGTAGCCGGTCCACGTGTTGTATGCAATGCTGTGATTGGACCTATCGCCACCAATTAATTACGTCCAAAGCTATACCAGGAATAGCTCGCAAGATGCGGGCTAATGGCCCCCCGGTGTTAGTAAAATACGATAGATGTGACCTCTGGCTCCTGAAGACATTGGGGCTCGCCGTGAGAGTTTTGCAACGTTTTTACTGCGGCACGCAACCGCGACGGCTGTTCGTAGGACGGTGGCCGCAAAAGGTTGCCGTGGCCTGCCTAAGAAAGCCACATCGGGTTGACTAAGCACGGCGTTGTGCCAGCGTGTGGATTGGTTTTTGAGATATTTTACCGGGCTAGCTGCGAACGCCAGAGCGAAGGTGGCGTAACGGCCTCATGGCGCGCGTTTGCCCCTATACATAGCTGGACGCGAGGTGGAGCGGTCATTCCTTACGCAGTTATTTGGGTTGTCGCGCCTTACTGTCAGCGATCCGCCCTTAAGACAGCCGACGAACTTTAGCATCAGTTCTTAATATCCGTGCCCCACATTTGTGACATGTGGCACTGACCAACACCTAGCAATAACTGTTTGCTCTAGTTTTATGGTCCTAATTGATCGCTGCTTGCGTCATCATTTGGCTCCGCAGGCCGCGGCTTCGCACACGGCACCACTTCTTAGACGGAATGCGATCTTTTCTCCGAGGGCCGGGTTCCCGGGAAAGAAGTTGGCGATCAGAATCCGCACCCTACGAACATCATCCAAATACTGTCAGCCTCATACTTTTGCGAGGGTGCCACGTAAATGCCCACAACGTGCGAACGAGTTAAGGTATTAGGTTTAGCCCGAAGGGAACATGCCCGAATTGTTTTTGTGATGGATACACGAGGTGTTCGGGGCATAAATAAATACTTCTCCTTACGTGATACGTTCGACCAGTGGTCTAAAACACACTTTATCGTTTTCAGCCCTTATTTACACGCCCAGACCAAGAGCGCAGTTTCTCGGCCGATTTGAACGCCCAGAACCCTATACGAGTTTCCACCAGGATTTAGTTCTTGAAACATAGCCCCTACGCGACCACAGTGGCTCGAATGCAGGCCCAGCCGTGGGTCCCATACCATCACGTTCCGCCCATTCGACATGGGAGTTGCTCAAGGTGACCGATGAAAAGACGCCCATAAGGAACGTGCGCAAGACTGAGACGAGTTCAATGGGCGGCTTGGATTTCTTGGTTCGTTGTCTGCGCTATTTGTGATTCGACCTGTCCCCAGCGGGTCTGATGACTTGGGCACCTGAGCGTTATACGGGACCAAACGAAAAGGACATCACCCATACAGCGCAGATGTCGAACTCTTTGCTGTATATGGGGGTACCAACCGACACCTCAGTCTCAGGGCTGATACCTCCATTAGTACTAGCATGACTTGGTTGACTCAAGTTGCGCTCCCCCTTCGGTACATAGGACCTCTCAGTCTTACCGATTTTTCTACCTCAAGGACCAGGTGTTACATCCGGGTGCGGTTGCCTTTTCTTTGCCGCCATTCTTTTCTGTCAGTCCACGGGCGGTGGTGAGCGTAACAGTTGCCAGCCGCCTCATTTTAGACTTTGTTAAGTCAGCAATGAGTGGTTGTGAGTGGCGAGTATGGGCTCAAGATACGGGACATTAAAAACCACCATCCGCAGTGGAAGTAGTAGACAGAGATTACCTCGTGCATAACACTGAGAGCAGGGAGTTGTTCACCAGCTTCGAGTCTGACGGCCTACTCGGTCCACGATGTAGAGTAGTCGCCTCATGTGTATGACTTCCGCAGTAATCTAATAACTGCGAGATTTGCACCCGATGTAACTGTGAGCCCATTCTGGCTGTCTGTTAAACATCGAAAACTAAGGTCGGCCGACAGTGCACACGGGCCGGTTTATGCACGATTTGGGGTTGACGGTACAAACGGAGCTGGCTAGTAGTATCCCTCTCTAACACAGGTGGTAAGATGCCACACCTGCCGCCTGTAAGGTACGTAATGTCGAAGCCCGCGTCCAACACCAGCGGGGTCTTTGATGTCGAATGTGACTGGCACTTTTAGATTGACACATAACATGTTTAAAGAAACCAGAGGTTTCCCATTTAATCAGGCGCGGCAGGTCATGACGACAAGTGCTGCTAGCGAGACGGCCCCGCATTTTCCCTTCGGGACACAAAATAAATCGGACGGCTGCACGCAAGAACTACAACCGCGTGGATACCCGATTTAAGCTTGCCTTTTGACGCAGTTTACTGCCAAGCTAAAGTCGTTCGTATGCAGCAGGTACCGCCTTGAGACGGCTACACCTCAGGCTCGTCCATCCGCCCAGGCTGTTACCTCTGGGAAAGTATGCGGATATTGCAACCCCGTATAGGGCTCCCCCTACCCAGTTAACAGTCTTGGCCGCTGCGAGCCTGGGTAGGATGTATGGTGCACGAATCATTCTACCGACCCCTTAGGGATTAGCACGGCCAACTTTAGTATCCGCGTCCCAGTCAGCTCGTTCTCGGGACACAGGCTAATAACCCGTGCTTGGGAGAGGAACTAATCCGTGAAGCCATTCGTCCGACCTCGCATCGGACAATGTTTAGCTGCGTTATTGCTGACTCTAGTTCAGCAATGCTACCCAAATCATGGCTTCTATGTGCATTATGGGGTTGTGATAGGGATGACGTTTCAACGAAGTGCCGTGGACGCCTTCTAGTCTACTTGTTGGCTGTCGGGCTTGAAGAGATGCAACTCGGTTCCGTGGGTACTATTATATAACCACGTAATGTGTTGAGTGTTGGAGTGAGGCTGAAAGTATCGTACGGCGAAGAACGAATAATGATAACCAAGGTGACCTGCTATTTATCTGGTGTTAATTGAAGCAAGACGTTAAGATGGAGCGGTCATGCGATGGGTGGGACCGTGCTCATATTACCGAGATTAGCATGTATGCCAACCTACCCAAGTTTATGGTAAAACCGACTTGGGAGTTTAGCACAACTAACATGGCGATTGGATGGTATACGCCTACTGAACTCCGCGAGTAGGAGGTAATTGTCGTCGGGTCGACCTCAAGAAAGCCAGGTTCATATCATTTGGTGTAAGTAACACCGATGGGCTGAACTAGAAGCTGATCGTAGATTTAAGATCCTGCCGCACGGCTTCTACGCTGGTCGCTGTAAATGGTGGTGTGGGCTCTCCCTAAGAGTAAAGAAGTTTCCCTACTCCGAGTCGCCTGTGATTTGTTACATCTGGGACCAGTCTCTATGGTACTATATATAGAGAGTTCTGGGATGCTACGATGTTTCCGTGACCCTGACACTGGTGAGCCGGTAGAATTGGAATTTACACCCATTTCCACACACGATGTTGGTGGGAGGTTCTGACCGGATGTGCGCCTTCGCCTCTTCTACCGACATTAATGGTACACGCCGAAGGGTCCGGCAAGAAGCTAGACAGTGGTGTGACGCGATAGAATCTCACTAAACAGAACTCTTCGATGCCGACCGGTCGCGGCAATCTTGTGAAAATAGGAGATGATGGCTTGATGTGGGCATAGTTCCACGGTTATTCACGGCGCTGAAGTATTAAAGGCGATACTGCTGATACTAAACCCTTTGTAAAGCCCTATACACAACCGCGGTCGTAGCTACAAAAGCGTTGTACATTGGGACATTATTCGTAGAAACCTCTAAATCACTGAAGCTTACAAGCGTTTGTCTGACCGACGGATGAGCATAATCACTTCAGTCTGAGGACCTGATATTTCACGTCATACACTCCCTCACTCATTAGGAAAGGCACGAAGTTAACGTACGTAAGACCTGGACGGGTAGGTAGTCATCCGTCCGGCCTCATATCTTAACTGGCGGAGATTGTCATTGATTCGCACTAGGGAACCCCTCCAACCGTGTTAGCGAAGTTTGATGATGCTGTTTCTTCTTTCAGTGTGATGTCCGGGGACGGGACACGTAGTGCTCGTAGACTGAAGTAGCGTGAAATGGCGCTATCGCGTCCATTAGAGCACGAACGTCAAGCTACCTCTGGAGAGAAGATGTCCTCCGGTGAGCCCTCTTGCATAAGGCTCACGAAGGCGCGAAAAGCGAGGCATCGTATAACCGGATATACTACTTCAGCTGTCTGCTGCGTAACTAAAGCTTTACAAGGGTTTCCATACAGCTCGTTCAAAGAATGTGCGTATTAGGCTCTGGTAGGGCATAGACCGTTTTCCTCCTCTGGAGGGTGATCCCACCATTATTCTTGTCTTGTACAGCCGAATCATCCAGGCTTGCCGTATCAGAAGTTATTTTCAGCAAGTATCCCTCACCTTGGATTTCTCATGAAATAGATGTGGTAAGTTTCTAATTCGCACTGAGCGGTCTTGGCGGTCCTACGAATTTTCATATGAACAAGTATCAATCCCTAGCACCGCGGCCTTTGACCATAAGCATAGGTCCGTGCGCACCGGCAAGGCCCGCATAGTCCGCGCGACGTACCTGCAGGTGTCATTTCTCAAAACGTCAAACGTTATAGGGGGTGCGAAGTGCACGTAGTGCATGGGACCTAATACCGGAATTCGTATCAGCCGTTTCACAAAGTGTGGTGGATGACTAGAGTGTCACTCCTGCCTGTGCGAGAGGACATTTCCGAAGGAGACCAGACTTAGTTAATGTCTATCGTCCGCTAAAACAACAAGTGACCCCTTCGGCGTGTCCCTTGCTTAGCAGACATCACTCGGAATGTAAGCGCCGACTTTACAGGCGCATAGCAGACACTGCCACTTCATCGAATATTCTGCGGTGGGTCTAAGTGTGTCGAAGACGTGGTACGACGACTCACGATAGACTGTGGCCCGGGGCTAGGGGTGGCGAGCGGTCTCTTAGAAAATTTAACACCTTATGCGAATAGAAGACGATCGAACCTTGCGGTGTTCCAGTCCGCGCATAAGGCCCAGCAGGTCGTCTTAGCGGTTGCACTGATCGTCAATGTTGGCACCCGCTTGGACCATTGGCGACTCAAATAGCCACCACATATGTCAACCAGTTGAATTACATCCATACTGCCAACGAGGCATACGGGCAGGGAGTGTTCTGTTTAGCCACCTTCACGTGATATGTTGTGTAACCATCTTCCGGTCGATAGCCTTCTCTGGGATTTAACTTAAAACGGATTCATTTTGCACCCTGTGTGCCCACTGAGTGGCCGCTAACCTGATAATCGTATTTCAAACGCTCTTTGAGTTAGTGATGAGGTGTACGCGACCCAAGAAACGTAGGGTTATAGCGTCGTAAAACCATTCTTTGTGTTCCGCCCGTGGTGTGTGATACTTCCCGGCGGCACGATTCTGTATCAGATAGAGATGAACTCGTTTGAAATTTTACAAGTTGGCCCGTGTAGGGACATTACCAATAGTTTAGCGGTGCGGTAGAGGGGAAGCCTATCACACCGCCTTCGTCTAACAGCCTCCCTACATCTGCGGGCTGGTAACAGGGATCACTAATGAGAGCCAAACGGCCTCTTAGGGGATCGGGATGACTGATGCAAAGCCCTAAGTAGGGTGGTAGAAAGATGAACGAACTTGAGCGCTCATTCTCAACCCGTTTAGAAGTCGATGCAAAGTTCTTGGGGAAGTCCGACCCAGCCGAATATTTTCAGTAAATCGTTCGGCCGACCCAGTTTGTAGCTATTCCAGCTAATCTACAAGTCCCGAAGCGCTACCACTTCCATTTCCTGCAGAATATCCGCTGAGTTTCTTTCGGTGGTTGGGGGTGATCTCAAGCAAGAAGGCCGATAGACGGGCGACGCTAAAATACAGTCTATCTGTCAAGACACCTGTGCTGTAGCCGGCACGTCCGAGCTCTCTGAGCACCTCTAAATTTTAGTGAACAGAACCAGTTACTTCTCTCAAACTAGTCGCACAGGCTTAACTACAAACCTGGAGCAGATAGGTGGAGCACCTCATCCTTCCTCCGGCGCTTGCGCGGATCGTAAGACTCTCTTGGGTGCACAGCAGTCCATGGGCCCCCGTCATATGCATGCTCCGTTAATCTCACCGTGCGCAGCACGAGTGGTACGGCTTAAACCGGAAAATTTTGATCTTCCGGTCCACCTGAACTGCGGGCGGGGGCGTACTCGGTGCACAAATCTTTCCAACAGACTTCATTCCGGTAAGTGGGGATACCCGCAAGATTAGTCCCGAACCGTTGGCGCATCAACCAAGCGGTTTTTCGAATGCGATGGTTTGCGACATATGCAACTTGGGACACATATAGTTTATGCGAGAAATATGGTCCCCATAACGGTCACACGGACCAGACGATGGTCGTCCACCACGGGCGGTAGGTGTTTAGCGGGAATAAGTCATTCCGCAACGGTAGGGTCTTGAGGCATCCTAGCACAGATGCATACCGTTCTAACTTTTTGGGACTACTCTGGGTCATAAGCGTACATACCGGACTTGATTAATTGGCCCCAGACCATTCTCTACACAAAGTGTTTCCGCCTTGAAAGCAAACGGGCTTTTTGGGCGGCATCATTATTGTACATCTCCATGAAATGAGGGCCCCCAGTCCCCGGTATTGGTGTCTATGGAACTTGCTCAGTACGCCGCCTTCTTCATCACCGCGACTGTCCCAGTGGTTGTTCTAGCGGCTACCAATGATAAGGTCAAGTGGGCGGCTTTGACGCGTTGTCCGTAGAGTGCCTTCCTAGCTATTTATGATCATTGCGCTTCCTGAAATTCATAGATGTCCGACGTCAAACCCGAGCCAGTCACTGCTTATCCTTGTCGTGAGACCTACGGCCATACGTCGTACCATTGTAAGTGTCTGTTCGTGAAGCTAGATCAGGCTTACGTTTTCTTCTTTAAGGTCTGGTAGGAAGTGGACAAAACGACATAAATACATACGTAGGTTACTTACGCCTTTTTCGGGTTTGCAGGCCTGTGTTTTGCAAAGGGCGTTTAAGAGTCCTGCGCCTGCCATGGTACTACTGGCCTATAAGGCTACCTGTTGGATCTCGAGCCTACTACCGAGTTAGTCGTACGGCGACGGAAGTGTGGAACATATACGTAGTAACACAATGCTGGGCAGCCGAAAGAGTTAGAACTGGCCCAGAATTGGGCATGACAAGAGCTAGCATCTAAAGCGACATACAACAGTTGGGGGCGATCCTCGTGAGAGCTTTGACAACAGCGCCACAATCTTTAATGCGATTGCAACTAGTCGTACAAGATGGAATACGACCTGTGATTCTATTGCGCCATATACTGAGAATGTCGGTTCCTCGCCTGGGGTCATATAAGTGGCCTCAGTGGACTACGGCCCCGCTTTCGGATAAATCGTGCGTACCGACCTTAATGGGTTATATCATCGAGCGGGGGGCTCAAGTAAGAGACCGCAACTATCTCGAATAACCGGCGGTGACCTATAACTAGGGTCCGCGACGAGGAACCCGACGCACAGGCATTATAGCGTCCAGGTTATGTGTCTCCACGACACTGGTGCCCATTTTTAAGCGGGCACAAATCGAATCGAAGGAAGTGAGTATATCACTGTGGCGAGCGTCAGCTACGGCCAACTCCTGTCATCTGAAGATGAATGAGATGTCACTTTGTTCGTCATTTGCTTGGTCGTGGCGCGTATGTCAGTCAAGTGCCCATTCTGTTACGTGTTACTGCGCACGCACCTACCGACGGCACAGGCTTATGTAGATAGGGGTTGTTAGTATCAAACCAGTTAATTAGCCTAGTGTAAGTAGCATACTGACACACCAGTGAAGAATCTGTCTTCCGGTCTACCCTCTTCACGCCAGCCCTGGGGTCCACCCACTCGGTCGAAAGGAGATGGAAAGGCGTTCTGGTGCTCGGATTAAGACACCTCCCACAATACCTTGTCGCATTCATGATAAGGACCCGATAATGGGTATGGGAGAGGTGGAACTACCAAGGTAGTCTCCGGAGTCCGTCAGTTCACACAGTATGAACAGATTTAAGACGGTCACTGCTACGTTTTGCGGAAACAATCAAACCCACGGTATTGGCGAAGTTAAGTGAGCCTGAGAGACTTTAGTCGGAGAACATCAGTTCTGCCCCCGGTATTTCAGTCCGGGAGGATCGGGATTCCTAGCTTTGGTCATCTACATCCTTCGACATAGTGTAAAGTATCACATTTTATCCTTAGGCCTCACGCGTGGCCCCCAATCTTCGGGCTCCTCCAAGAGACAAGGGGAGACCTGCCCGGAATCGGACGCCCGATTATCCCATCTTCGGCGTAAACATGGACCGTTAATACTTCAACGTTCTTGATGTCCATAGCTGCCTGAGTCCAGTACGAGGGCTCACCAGGAGTACATGGCTTGGTAAGCACCAAAGTGCAGACCTCATCATACGCGTCCAGAACACACAGTTACCGAGAGTTCGGTCTGGGATGCCTCGACATGGCGCCCCTGTAGCATCGGTTCCAGAAGAAGCAAAGTTAGCGGCCCCTAGTGCAACGGGGACGCCGCTCAAGCACCTTTGCTACTGAAAAATAATTACCGGTACGCTCACAGGGCACATGCGACTGCCTCAGGCGGCCAGTCCGCATAGAAGGGTCCCAGGAAGATCTAACGTTGCGCCCTTGGCATAGACCCAATGCGTAAGTACAGAGAGAGGTGAAGACGCTAGATATTCGGTTGGGCTGGTCATAGCGTCAGCGTCGCAAGGATTTTAAGTAATTAGCGGGAAGTCGATTCCCCAGGAGTGTTATCTCGACTCTTGACTAAATAAATAGCCTTCGGACACAACATATTTGCAGTTAAAGCCTACTGAGGAACGATCTCCCGGCGCCTACAGATTCCTCCCAGTTTGCTGCTCTCGGGCCCATCCGTAGGAGGATCATCGCTACTGCGTTCTTCTCGGATCTTGGAATATAAAATAAGATCCAGTAGACGACGGGCCGAATCCACCTTACATCCCTCAGAGACCCGGGGGTGGCTGCAGTCCCCGTAACATCCGTGGCCGCAAGTTTCGGCAGATGGGTGTCAGAGGCCACACCTAGTAACACCCGGTCTGCATGTAATATACATCGTTGCGTCCTAGACGAGCAAGAGGACTGATTCTGTCACGGAGTAAAGCGGTACGTTGCCGAGAAAGGCATTTTCGATCTCCATCTCCCTTCAGCACTTCTGTCACCTTGCGACTCTAAACTTTTTAGGGTTATATTGGAGGACTCTTACCCAACTGGACTGTGGCCTGAAAAGAAGGTGTGAACCGTGGTATAGCAAGGTGTGCAAGGGTCCTGAGGAATTCCCGCTACGGGCTTGCCGCTGTGGTTAGGCATAATCCGGTTCACCAATTACCCCCTAGTTAGAGCCACCTATAACTCGTTGTTGTGGCTGTAGCCCTAGGACCTATGGAACATGTGTGGCGAAGATACAGCTCTCATGCATCGCGGCTATGTTTCTAGGGTCTGTTACTTAGACTGAATCGCGGTTTGGAGTCATCACGATAGACGCTACCGATTCCCAGTAACCCAGACCTGA"/>
                    <sequence id="seq_t1162" taxon="t116" totalcount="4" value="AACTCGCCGGCTATTTCGTATGAGTGCTTGTTCACTCCCGGGCACTCATAGTTTTACCTTCCTTCCTCTGATGAGCTTCCCCGCGACTACTGGGGGTCGTAGTTTCACTGGTCTCCCCGTGGGGTACTCATCAGCGGACTAATGTACTGAGTGAGTCCTGCACCGATCATTAGTAGGGACCGACTAAGCAGGGACAGTCGACCGGTGTCTAACTACAGCTAGAAGGCCCCACTGTACTTCGAGCCTGAACAATGGTAAAAGGTGCCTTTATGCGGTTCCAAATCGGAGTTCAGTTGCCAAGGTAATGCATGGATGCACCCAGATTCATAACCAATATTATGGTCGCTTCCCGACACGTTTCTGTCATTTTCAAGTTACTAATGTAATATACAAATGGGAGTGATTCACCCTAACGTCCACAGCCCTATACCTAACCTAATGAGGCATTGGGTTATCCCTTGACCCGAGAGCGTTAAACAGATCGTGCTAAGACTGTACGTTATGAAAATCCATGGAAGTGGTTGAATTCAGGAACACAACGTTCCCTCCCCTGCGACTAACATGTGAGCCAGTCGGTGTTTGTGGTCAACGTTGAACAAGTAATCCGTAGACTAGAAGGAGTCAGTCCAATACTCGGCCTGTATGGCTGGAATTTAAGGTTTTCTACAAAAGGATCGATCTATATTCAGTGCCTACTCTTGATCACGGGGGCATCATCATTGTCCGTAACTTGATCATATTATCGACGGACGAAGGCGGTATGTGGCTCCCACCCACTAATCACCATTATAGCTCAAGGCTCGACGGAGGCAGGAGACCTTGCTCTTTTCACCATAGCCCCCCAGGTTCGCTGACATAGAGCTAGCTACTAAATAGTGCCACAATACTTGTGATGAGCGCCATTAAAGAGCTTAATCCATGAACGGTCGCCGTCTATAGGTACCTTCCATAAGTGGACTTTTCGCTCGCCCCTGGACGTCCTTTCACTACGTGTCGGGGCGAGATAAGATCACGTAGACGAGCCGCGATTATCCATACATCACACGCCAGGAGTCGTCAGATGTGACCGACATGGAGTGTGGGGTAGGTCGAAACGTAGCAGCTCGTTCAGCAGCAATCCTCACAGAATTAATGTGAACCTAATACAGTCGTGTTGATGTCAGGGAGTCCTCAGGTTATTGGGCCTACCTATTTTCGATCGAGTATGGGCGCTACATAACAACGTGGTGGTAAAAGGTTGATATGTGTTACATGTGAGATAATACACGACCGATCACCCTTTCGGTAGTGTTCTTCCAGTAGGGCAGGGAACTACAGTCGTTTGTGGACGTAAGCAACTGCCTCGTCGGACCCATCTACCAGTGCCGCGTGGTATCGACGCACAGCTGTGTTGTAGGGTCTTATTGCAAACACCCAGAAGAGACAAGCACATGGGTCAGGGGGTGTCCAGCGAGGTATACTATAACAACTATTCCTAGCGGCGCGTTCTTGCCCTGGGAGTTAACTGTGATAGGAGCAGCAAGGGCCGGTTTGCACGTTCGGAGCGCTTTTTAGATAGGACTACCCTTGTCACGGCTCTAGTGTTGCCTATGATTGTGACTGTCATTACGCCCACGCTCGGCGCCACTAGCAGTGCTATCAGTAGTCGATATTGTCGATCCGATCGTAAGGGGGGAACTTTCTTACACCTCTACTCAGAAGCCAGTGTCAATTCGCCTTTAATCGGTCACGCTAGAGAATTTCCGGATTTCCTAGTAGGGGACACGTAGTTGTCGCTCGGGTTCGTCTGAGAACATCCATTACTATCAGAGCGTGCAGCACCTTTCCACTTGGCCCTTGTGTGTTATTGGGTGTTCGTCAGAGCCACTCGCAGGCATTACTGCTGGGTTACCTTTGGGGTACTGGCCATAGTCAGATGTTCCGTCGAGCTCAAGAAGAGAGACTGATTAGTTGTGACTGCACTAGGGATGCGATTGGATTTAGCAACAATGAGGCTGCCGCGCAGCGAACAGATCGGGCCCACCCAGCACCCCGAGCTTCAGGGAGCTGGCTTTGTCCCGGTAGCTGTGCATAATGATATAGGGGAGACGTTAGCGCACACACCGGAGGACGCCACGTCACGTCGAGGTGCAAGTGCCGATTATGCACACCACTCTGATTTCGAGGGCTCATGCACATTCATTGCGCAGCACGGGGGGGTTAATGGGAAGCTTCACTCATGCCGACTGCAGACGGTGGTTAACCAGTACCCTTCACCGTATATTATAGCATGATTAAATAAGAACGTGAATTGAGGACTACAGCAGCGCTCGATTCATCCATGCAGTTGCACCTGAGTGTACCGTGCATCTGATGTACGGGCACGCTAACCGGTTCCTTACGCTGGCAGTTTAGTATCTTCTAAGCGGCCCTGGATAAAACTCTGATCACGCAAAGACACGGGTGATTAGTCTTGTGCCCACGAACATCCATAGACGCCGTAATCAACCCGCTCATGAGCAAGAGAACAAGGATTGCGCCTCCCTACTTGGCTCTGCTCGGCACGCCCCATGAACACCTTGCTAAGGATGCGTCGCGTGGGGGTTTGTGGTTAGACGTTTTCATTACACGAAGATATGCTTGAACTAGAACAGTGTGGATACAATTGCCAGTGGGCGAGACATGGGTTACGCTATGTTCTCATGACAGATGTATCTCGCGGGCGTACGCCGGATACAAATCTCTATCCTGCACTTAGCAAGGGCCCGCTCTGACCACTTAAGTTATTGGGTTCCCGTTTTACCCCGCTTGTTATCCGGGTTGGGGTCCATTAGGGCAGGCATTACAGATGGGGTACAATGGCTTCCCTTCGAGCATAAACCGCAATCTATAGCCAGTTCTGTATCCTTTGACCATGAGGTCTGGCGGTTTTCACAAACACTTAGAAACCCGCTCGAGCACGACCAACCATCTTAGCAACCTACACCCTTGACTAAGCACGTATAAAATCCACAGAGGGGACTGATTAATAATCCGTTGCCGGCGAGCGCGGGTGAAAAGGAAGGTTCGTCATCGTGTCATGGAGAACCCCCATGGTCCTCTTCTCCCGACCGTGACCTCTAAGACTCGAGTTCGTTTGAAACAATCTCATGCACAACAACTTGTCGAAATTCAATGTTAAAACCTAGAGAGTTACTCAGCAGGTTCGCGAAAGCTAGGCATGGAAACTTTGACTCGGCATGCGGCGTGCTGCAAGTTATCGTTATGGGTCCAAATAAATCTCCATTGCCGGGACACAGGTTACTTCAATACGTTGATGTGAGAAGCGTAGATCCGCGCAGTCGGAGCCTAGCGTACAATCCCGACTTGCACCATGGTCTCTTATTTAATGTACCCCGATCTCAGTACCATTTAGGCCGGAGCATCGGGAACTATTTAGGAGTATTGGCCGGATAGGAGGGCGCCATTCGCTCCCCGTGAATAGACCCGCTGTTCTGAGCTTGTGGTCCTGTAGTCGGGAACTGGCGCGTGTATGAATTCTTGAGAGACTCCGTTATGCTTTTTGAGCTGGTAGATCCAGGATGATCCTATTACAACCTGCATACGCAAAAACTGGCCGCGTTTCTCAACTGGTCCAATTGGGCAAAGTTGATTCTTCAACCGTTAGGATTGACAACAGAAAACTCGCGCCATAACGCGGAGTTTTCCCCAAATTCTATGCGACAAAGGGCGGTAGATTCTCAAGTTCTAGTAATCGCAGGAAGGCAGCTAGGGGTAACCCTCCTCCTTATAATCTTCACTACAACGACCTAGTGGATATTCTCATGCTTCTATTACTAACGCAGTCGGTCCTGGTTAGTGAGTAACGGGGTTTCACTCCTACTGTACAGGCTGTCGAGCATTTAGAGGGACGAATCAATCAGGACCGGGATGGTTGACATAAGGCGCTATTGACATCGGGAGGCGCTTGTGATCATTAGTTATAATTAGGACGGGCTCGTGTCCAGAGCTATGCCCCGGGCAAAAAGGTTTCACATATCCAACCAATTCATTGTGGGTTGCAGTTTAATCCGGAGGACAGCCTGCCGCCTGTCGTGGGATTCAGTCTGCCACATGGAATGCGGATGACCTAATGGGGTTTTCTTATATCGGGGCGGCGGGAAATCACTGATATGGGTAGCATTTGACCCACAATATTAACCTCGTGCATAACTGCCATTTGTTTAGCTCAGTCTGCTCGGTCATCCACTGTATTATCTTACCATACAAGTCGGGGTTCAGACACGGGGGCCGTTGCCGGACCGTCAGTCGCTCTGAAGGACACAAGTAAACCCTTAGCGGTCGGCTTTCGATGTCCGGGGGCATGAAAACTGGAGTAACAACTCCGGGCGCCACACCCGGATCAGATCCCGGTACTATGAAATCGCCAACTAATGCGTCAGACTGGGGTATTAGCGAGTTTTGCTCTTCCTCAGCGCTTAAGGCATGCGCAATCACTGTCGGGCCCCAAACTCACTAAAAGCTGGCTGAGGGCATCTGTAACCATAGTTCCGGCGTGGATCGACGCGTTACACTAATGCTATCGCGCTCTACAGCGAGCATCATCCGTTAATGAGGACATTGTATGGCGTCCATAAGAAGAGAATCGGTTTTATAAATAGCCTCCAGAATTCGTAGTACCCCTGAGCTTATAAATATGCATTTCCTGGTTGTCCATCCTCTCCCCCATATAAGATCGACAGCAGTTGATGGGCATGCCGAAGTGACTGCTTTCCCTGCCAAGCACTTCTGCGTCAACGGTCAGTCCATGCCACCTGTGCGGCCCCTTAGAATTTGTCGAAAGCCACCTTTAGTTTTTAATGACTTGTACCAAAGCACACGGTAATATCGTCTGCAAACGAGCTCAGTTAGCACAAGTTGTGATTGGTGGTCTGACGTATGTTAAGGAGGGGACGAATCATCCTCCCTCGTGGTCCCCGTGGCCTCCTGCTCTTATTGGACCCACGTCGGCAGGCGCCGCCGACCTTCGTAAGGGGACGCTCCAGCCTTCGTCTGAATCAAGGCTGTTAGTGGGATCTAAGAGTTGCTGAACGAGTCTAGGGATGTCGCGTTCGTGCCCGAGACGAGAGTAAGCGTTGCCAGGAAGGCAATTCGCCACCTTGCAGTCTACCGGGCATACCCCACTCGAGCTCCGAATCGAGACTCGCGACGGTTGAGACTGACCTCCGGTCGCAGGTGACTCCAGCACAACCCGAAACTATGCTACGCATAGACACCAATGCCCCACACAATGACTCGGAAAAGTGTCGTCTTACAAGACCCTGTCGTTTTGGTCGGTGAGAGTTTTGACCTTAAGGTGCGAGCGTTTCGGCAGACGCCTATCACCCGTTGATCCGTATGGCGGCGACATAGGCGCTTTTAGAGTGGTACATAGTTGCAGTATCATTGTGGAAGGTTGGACAGTAAAGGTCCAGGCCGGGGGGACACGTTCTCTGTTCGAGCCGGATTGCTATTACGATGGGAACAGTGATTAAGCTATAGCCCCAGTGTTGTCGAAGGATAATGCAGATCACGCCATCCAAGTGCCTTACCTGATCGAGAGCAAGCAATCTTAAAAACTAACTGATGCCGGTTTGAAACATAAACTAAACAGCCGGTAGACTTTCTACTTAACTGCAATGCGCCAAGCCTGCTACACGTATTGGCTTTGTTCGATTAGGTAACGTTTCTCCGTGAGTTGCCATTAAGAGCCGCATCGGAGCATAGCTCCCCCCGGAGCGATGACCGTACGTCGCCCTCACGATGTTGGGAAATGTTATCAGTAAGAACGCGCCAATATTCTCCGTGCTGGATAGGGGACCTACCGAACCACGTTCCAAGACTGGCGCTCTCTTACCGATTCCGTCCTCTCCTATGACGAGGCATCGCATAGACCAAACCGAGCCGGACCTAGGCTGTTAACGGGTGAGTTACTCTTTACGACACTAAAAACAAGCAAGATACTCTAAAGCAAGCGAGGGGTAACCAACAATTTATGATTACTTGTGGAAAGTAAAGCCGCTATGTTATACCGCGTGTTGCTAGTAGTGGATCGTGTATATCAATGAGCGATGACGGACGACAGGAGGGAGATATCATTCCTAACTGGAAATGATAGTTCCGCATGATAGTGGATTATTTCATTGATCGCAGACCGGCCTCGACCACAGCAAAGTGTGCAAACGAGACGGGTCAAATTCCACAACACGTTCCCGCCCGACTCAACGGTACTGGTAACTGATTTCCCGCCTGGCGGGTGAGGTCTTGCTGTACACGGGTACGGAGACGGTGATTTTCGGATCGCTTTCAAGTAGCGGGCCCTGCGATGCAAGTGCCTTCTACTCTGCTCCACGGCGGGTACGTACATACTAGATGGGTACGCCTGCTCCCAAATATGATAATGGGGCGCGAACACAGACGAGGAGGTCGTGCCGAGGGCTCTTTTTTTGCCTCTTCAGATTAGACATAGATAAGGAACCGGTGTTACCTGTATTTCGACATCTATATACTGCGTCACTAGTGTGGGTAGGCCCGGAGCGAGGGGGCGGCACCAGCTCACTCACGGAAGGTCAGCCTAAGTACTGACCTACCGAGCATACTGGTTGTGTGCGATTCTCGGTGATCACCTTTGCACAGGGTTTTTACTCAGTCACCACAAATAACTCGGATGAATGGCTAACAATAGCGCAGATGTGCGTGGTTTTGTATCTACCCAACGCTTGTACTTGTTTTTAATAACATTTCAGGTTCTCTTGACGCTAATACCCAGCTGTCTGGCTCGTCGGCGCGACTGAGGAGCTCCTAACCGCGGCGTTGCCTGCCAAAGGTTAACCGTCCCACTCGCACACGGGGTCCCATCCATGTCCTGCACGGGCCTGCTAGACGGGGAAGTGGTGATACCCGATCCTTCCTTTAAGTCATGAGGGTGGCTGGTAAAGGAAGCCGGTCACGATTTCAAGAAGCAAGTTCTCTTATTACAGGCTGAATCCACGCTCCACATACCGAACCTGCGGCCAACCCACGCGGTAATCAACCGCAGCTGTTTGTACTAAGCCTCGCGGAGTTCACAGCCGACCCATCAGATCGGAGGTGACTCACACGATACTGTGTGCAGCATAAATCGCGCGTGATTATTCTATCCCGACAATATGGAGTCTCCGGAGGTTCTACGAACAACGTGGATAGAGTAGTCATTTTAAAGAGTAGACAGTTCACAAGTGATACGACCCCCACTGGCTAAACCGATCATGAGCCTCGCGTTTGTATTCACTTTCGCAGGCCTCTGGGGACGTACCACGACATGATCTACGATGTCACAGTGCTCCATTCGTATAATGAGACGGTCCTCGATTGGGAATAACAGCCTAGCTTAGAAACTCTAGAACCCATCCGCAAGCAGTGATTATAAGTCTTCGCTACTCGGGCCTCGCACAGACGCGTGAGGTAGATCTTATTGACAAAAATGCTATACGTACGAAGGTCTGGCTCGTGCTGTTCAGTGGTCGTGCTCTGATAACGCAGCATGAAAGTCTTTGGCACGAAGGGATGTCGACGGCATCGGGTCCTGATAATATCATCATTCAACTCTAAAAGACTCGAGGCTCCGCAGCGGCCGTGTTCCTCAGTCAACAACTAGCTCCACGATGTGACTACACGCGTCCAACAACTCGGCCATAGAGTGGAAAAATCAGCCTTGCCTACTGATATTAACCAGCGGTTCCTCCCAAGACACGCAATCTCTACGCTGCGATCCGTGTTTCCCCTTAATACACCACACGCTTTAGGCCCATAAACTAATCGAAGCGACTGTATCACGTGAACAACGAGGGACATAGCCTGCACAGTAGGAGTAAGACCCATACGTATTGGGTCTGGTAGACGCGCGAAATATACCTTCATAGCCATGTGTCCAGTTGAGCTGCATAGGCCATTAATGAGTTGTTGGAGTGACGGTAACGTTAACTGGTGAGGGTGTCATTGGGTCACTGCTTTGAGTTCACAATCCGTGTTAGAAGCATGTGCCGCGGGAGATAATATTTCTGTAACAAACAACTTGTCACCCTGACACACCGAATTTGAAAGCTACCTAGGACTTCCAAGCCACGCGCGAGCACTTTCCACGCACATCTGGTCTCGAATAAGCCTCTGAGAGCCTGTAGGATTGTACGCCAGTCCCGGACGCTGTTCCTGTCGCACTTGTCCATCGTAGACAGCATGAGGCTTCGCCCGGGTTAATGACGACAACCCGGCCTCTGGGCGGAACCCTATTTAAGCCATTAGCTCTGCTCTATCGTGCTCGACTGCGCGTGCAAGCGCGACCGGCCGGTGGCTCAACATGGTCTAAGAACCTTGGGGTACAAAAGCAGAGGAACATTGGGGTGAGTCCGCCTTTACGCATCCGTCTGACTCCCGCCAAGATCGCGAATTTGTAAATTCAGAAACATGGGGCATTTCTGCCGACGTAGGGGTCCTCGCGTTGAGAGATTATTCCCTTACCCAAAATGCATGCGTCCAGCGCGGGTTGGACCTATAGGCTTTTGTTTCCTTGCCATCAGATTTGGATGGTCTTTATAGGGATAACAGTTTTGCGCTTGGTTGCCCACAAGGAGGTTTTAAAGCTCAAAAGCGTGGGGACTGCCTGTACCCTGGTGCCGGTAGGTCCTGCCTGCGTCTGCACGCTGAAAGACTCAGCACAGCGTTTGCGCAAAAAGTGTATTGGTTCGCCACCATCATGTTCGGGAGTCGGACCAGGCGTTGGTTGAAGATATAAAACATGTATTGAAGCGTAGATTGAGAAAGCGGCATGTTCGGACAGGTCATTTAGCTAAATGAGTCCTCCGCGACGTTTGTCCAGTAGCCGTCAGGGGTCCCCTTATGTTTGTGATCAATATTTCAATCCGTTTTCCGAAACCTCGGTATTAGAATTTAATAGAAGGAGTATATAACCACTAAGTCCGTGGAAGCCAAAGCGACGGGACCTCGCCGCGTAAGCGCGATCATAAGGCGTATATTACTGCAGAGGGAGTGGCAGGTGAAGGACTCGGGCGTTGGATTGACATGCCTGTTGTCACAACCCCATCTCGTATTCCGCACGCCCTCTGGCGCGTAGCGGATGCGGATCATAATTCTATCGGGCTAGGCCATGCGATATCAGAACCCGAAGTCCCCCTCAGCGATAAAGCCAGCTCAATCTCCTCCGCCACTCACTTATTAACAAATTTGCTGCATACGGATGCCAAGTGGGGAATCGCTGTTGTTGACCCGTTTTGTAGCCCCTGCTACGGACGAGTTGATCGGAACGGAATTCAGTGTGCAACTTCACTTCGGAACCTAGTTAGAAGTACTAAGCCGGACGGGTGCAGGGGCGATTGGATACTGTCCTCACGATGGGTCAATCTCGCTCGGCCTCCGAGGATCGTACACATGTCTATTTGCGCAACCGCTTCAGGCCCCAGCAATCGACTGGCTCTGATGGGTCTTGCGTGTTGTTGCAAGCTTTATGTACTTTCCTACCCGACTCACCTGTATCGGACAGAACAAGCTCAGTTAAGTATCCCCTTAGCTTAGGGTCTCGGCCGGTGAACTTTTTTACACCTGGATTCGTCAGTATCCGAAGGCAGGCTACGTCATACTCACCGGATCTATCGTCGTAGCCCGGTAGAGAAGTACTTAGTGCTGAGTCTAAGTAAGAAAAGTAATCGGGAGAGATCAGCTGAGAAAAAGATAGTCACCACGCAATTACGATCGCGCTACCTATCTGAAAGTGCGGTCAATTCGGTCATAATGAGTTCCGTGGACTACCTCCCTCTACGGGACGCCTATCAATGGGTGTAGGATACGCCTCTGCCTACCGGGCCTGGCAAAGCGTCTAGTGGTTATCAAGGCTAAGAAAACCCGGATCAGCTCCATAGGTCTGGGAAACAGTGCTCGCGTAATTATACTTGTATACTTGTCTTCACGGCTTCCGACTATGCGAGCTTGA"/>
                    <sequence id="seq_t1172" taxon="t117" totalcount="4" value="CCGCCACTGTGCCTAATCAGAAGTAGACTTTTGCATTAACCGCTTCATTCAGGCCCCCCTTCGTGCCAGGACTGTGCCTAAGGCACCCGACCGCCAGTATATCAGTCATGCACTTGGTTCAATGGACCAGTGCAAGTGGCCTCCTGAAACCTATGAGGCAATGCAGTAATGTCATAGCGGAAATGCCTGAATTTCCCACGACTTCACCTTATAGCGACTCTCTGAACCACCATCCCTGCGTCTACAAGCCCTTCTTTCATCCAGGATCTTTAGTTGCCAAGCAGTCAGGCTACCAAAGATGCGGCGTCCTCAGGAATGTTAGAGATTCAATTAATGCGACACTGCCAGTGTAACTAAACCAACTCTCCCACGTATGTAGTGACAAAGCGGCTAATTGATCGCGAGTCCCTATCCCCTTGCCCATTAAATACACGCGTAGGGCACGTCTTGCATAGCTTTTACTTCACAGTAGCCGTCGGTGATACCGTCACTAATCGGCAGCCAAGGTTCGTTAACCTAACCGCTTATCGACTTATGTTGTCGTGGAAGCCAACAGGGTTACAGGTAGTCCAGATTCAATGCATCCTACGGTGAGATCTCCTAAGTGTCAGATGTGTGTCTACACGCGTGCAGGAGTAACCATTTGTCGAATTATCACGAGGTACCATTCGACACTCCATTAAATCTCTGTGCCGCCACCCTTATTTCCCTCTAGACTTTCACCGACACTACTTACTGTCGTATCTGGTTCAAGGCAAGCTCGGAATTCATGTAAATTCTTCTAGAACCGGGTTGCTAGAGCATGCTAAAAGTATCTTCCCACGTGGGGTCGACTACGAATGGTAAATCTGGCCGGGGATGGGGTCTATCCCCAGGTTCCCAGGTCAGTGGTCCCGAGCATCAGAACGCCTAAAAAACTTCGAGATATCTTGTACTGAGTCTAAACCCGCTAGCCTCGGGGTATTAATGATTTATACAAAAAACTGAGACTAGAAAGTGGGTTATATAACCTGTTAATGGACAGAGCAGCGTGGACAGTGTTGGTAAGGCGCACATACCTAGTCTACCAGGTACGAGCCCCCACTTTAGACGAAGACCATACTAACTTGCACACGCCCCGTTGGAAAGGCTGGAGAGATTCTGCGTAGATTCCTGCTCGCAGCATGAAACGTAAGAAAAGCTTGCAGCCGTATTTAACGTAGTGTATGCGGAGCCTTCGCAACGAGTAGGCCGCTTGGATCCTACCTAGACGCCTAACCAAACGTGTGCTAATGGACCTAGCCTATGGTGCCTGATTCGGAGTGAAATGAGTTCGGATCTTGAGGTTCACTCCGACGAACATACCCAAAATCATAGACCCCCGGGCGCCCGCAGAATGAATGCATGGAATGTCGGGACAGGGAACGAAAAGAAAAAAACCCTCTGAGCTACTCAAGTATCATAGCCAACGCATATAGCCAGCCCCATGTAACTTTACCTGTTGATCACCGGAGGGGAAACCGTTATTCAAAAGTCCACGATGCTCGGTGTTCCTACACCATGACCCGTGACGATCCTTAATTTATACCGGCGAACCAAACCAGGTCGGTACCGCCGTGCCGGGGGCATTGCAGACAAGTGATACGACAGGTAGTATTGTACTAGAGGTGAGCGTCGCTGGAAAGGAACCAGGTAACGGCTGAACGTTATAACCCCCCTAGAAATAACTTTAGGTCGTGGCGGTGGTGCCCGGCCTTCAAATCTGCCTATCAAGCACTGGGATTTGTCACATAAGCTAGGACCACTTGTGGGAACTAGGCTAACCAGGTGTTCCCCCAGTCTTAGTCGCGTAATTCGGTCCTAGGAGGACCGTCGAAGGACTATTAAGCAAGACAACATGTGCGGGGGTTGATTCAGGTTGTGTACTCAGTATGAGAGCAACGGTGTCCCAGATTAGTTGCCTATCTGAGAAACTGGGATCGCGTTCCCAAGTACACATCGGTACTTGCTAGACTGGCCCAGTCTCTTGTCGGAAGATATCTTATGTACCCCTTCTACCCATCAACGATAACATAAGCAAAGCTACAGCTACCATCCAACGGTATGCTATTATGACCGCAGTCAGACAGCATGTCTGGTCTAGCCGTTGGCAGTTCGTCGGTGCGGGCGCCGCAAATCGACATGTGTCATGGTATATGGGGAGCTCAGACTTGCCTTCCCGGGACACACTAACTATAGAACACGTTTTCTAAAGTCAGCTGTGTAAAGAGTGCGCTCCGGATATCCGCAAAGAGGATCCACCCTGCACGTTGTGTCCCTATAGTATAAATATCATAGACGTTAATGAGAATTATTGTTGTTCATGTCGCTGGCCGTATGACCCTTATTTGTGTATGATCACGGGTTAGTACCTCTCGTTCATTTCCCGGTTAATTATACACCCGGAAGCGTGCTCACAAGCATCTCCCACCGTGTATAAATCAAGCCCTCCATGGGTACACCCCAATCATACACTTTGTTGAAGGTGTGAATAGTCGTGACCATGGGCTTTCATCACTTCCAGTGCTTTAAGCAGCCGGCGCATGGACGAATACTGTTTAGAGAAATACATCATCCAACCGGCCTAGGTTCGTGGCTATGGGCCCACATTCACGGTTGCTATGTGACAGATCCATTAGCCCTAGGACAACCTCTCGACATAGGCAGCCCTATGTACCTCCGACATCGATCTAACTATGGATTTCAGTGTTCCCTTGAAGAAGGCTGATAACGGGACAGCGGAGCCGCAATACTCGTCGGTTCAAGGACAATAGGATGATGGGAGTCCTGATCCTGAGTCATCAGAGTTCCTGTCCCGCGAGATTGGTGAAAGTTAAGGGAGAACTACTCCCGGATCGTACCGACTAAATGATTGACGTGTTGCGGGCGAGGTCCCATCGGGCTGTCGCACACCACAGAAGGAGAAAATGAATCGTTCTTTCAAAATGCGGGGAATTCTCGGGACGGGAGATAACGGATAGGCTTCGTCATGACGACCGGCCCTTCTTAGCCGAGCCTAGACGTATGCCTCCGGAAATGTTACTCGACCTGTATCCGAAGTATTGGATGTTCATGTTAAGCTTTGCTCCATCATATTTAATGCATACGGGTGCTCGCACCTTGCGCGAGCCGAGGATACGCTTAGTTGGGATTTGGCCTATCTAAACCAGACGGGAATGTTGAGGCGAAGTGCGTTTCACTGTTAAATGGTACGAACATATCCTCCTAAGTTCGCTTTGGGGAATGAGGCATATCGCATTGATCGTCTGTGAGGGCGTGATGAGACTTTAAAGCATCGACACCTGAGATGCTTAGCGATTGGGAGTCTAGAGTGAACTATAGCTTTGGATTACTCATTACCTTCACATTCGGACTTTCTACACTCGGTAGCGGTACCAAGGGAGATCAGCTTCCCTGAACTAATTGTCCATTATGGAAGAACGTCTAATTAGTGGAGGGCAGGGCGAGATCAGCTGAAGATTCGCTTGTACGACGAATTAATCTGTGGATCAAAACATCTCCTTTTGATTAACGGGGTTAATGCCAACAGGTGTCGCTGTAAGGCTGCTAGATTCCACCCCTGCGACTACCTATCATTCATATCCTACATCTCCTACCTATTAGTGCCGTCACATAGGAAGGCTCCGCGCAGAGCGCGTACGATGCAGTGTCAGCCTCGATAATAAGTCTCCTGCACTGAGAACTTACAAATACATTGTCCGACATACCAGTACCATGCGTTGCTTCTCTAATTAGCCGTACGGTAATGAAGCTATGAGAGCAACTAAGGCACTCGGAGTGATATAAAAGTGTAATCGCCAATAACATCTTGTCGTTGTTTACCGATTCAGACCTTAAACGACCACCCGTAATTACAAGCATGCGAGTAGTTGTCCCGAAGGATATGCTTTTACGCTTGGTGTTTAATCCAGCGCGCATTAACGTCCGGGGCTATGATATCATCGTGTCCGGGTGGGCGCAGCGATTGTGAGCCGAAATACTAATTTTTAGTTTCGGACATAAGATGCTTTAGACCCAGGAGTATATGGTACCTCCGCGAGTAGCCCGAGGCGATTGAAAGGTGGAGCCGCGAAATGAGCTTCCTCCTCACGTGGTCGTCATAGGCCTATCGTTTTACGGGTTCGAAATCGTCCGAGTGGCACCGATGTTAGTCCGTCCGATCGCGAGAGTACCTATGATAATTTGCGTTACTGTCAACATTCTTGTACAGCGCACTGGTGGCAATCTACTCTTGTATGGGAAGTACTATCTACGCAGTGCCTCGCGAAGAGAGGTAGCGGTAACTTTTAGGTTCGCCACTCAAGCCAGTTGAACAACCCTGTCGCATAAGTTCCATATCCTAAGCGGGCGTCGAGGCCGGTAGATCCTCGACTATAACTTGGGGTCGGTTTGCGTAGCTCCAAAAGTAATACTTCATCCGACAACCTCCCTGTTCGGTATGAAGCGTCATGATCCCAAGCAACACAGACGTGAGTTTTGTAAAAGAAGGTGGAGGGCTGCTGCCCAAAGGATTCTGTAAGTCCTACGCCCTTCCTGGGTGTTCCCAACTAAGACTCCTCGAGAATATTGCTCTCTGCACACAGCCGTCAAGCATACGGCAAGTCTTTTCGGACACACGGCGGATGTCTGATAGGTCATCACGACTGATTGTGGCCGCGGTCCATATGTATCACGACGATCTCGCGCACCGGTACTCGCAGAACGCTACATAACAGTCATGCATCAGCTACGTCCCCCAGCCCTACTCCTTAAAGCACAAAAGACAATGTCTCTCCGACGAGGTCTCGTATTAAACTTCTTACCAGTCGGCAAGGCGTTATGTCATGGATTATCAACTTCCATCCAAGTGTTTGACAAAATACCAATCGATGAGATATATTGTCAGGACTCTACAGTCACAAACTACACTATTGGACGACTAGGTGTGGGCTTGACGCTCTATCTCTACAAGCGTAAGTCAGAAGCGCGTATTCAGCAGGCGCGACACGGTCTGTTGTTCCTGCCCTACTTGGCAAAGTTAGAGTTACTAAGTTTTTTTACCACTCATCTCCCTGCCTTCCGTGTATTTTAACTGGCAGCAGATTGTATATTGCGAGCCTGTAAGTTCCGGTTGTGGGTGTGCAGGCCAGCCAACAGTGTCGCTAACAGAACCTTAGGTTTCCAGATGACATCCCTGCATACTTACACGTTCAATGGAGCGTCTACTCATTTGGGCCGATTGTAAAATTGGCAACACGATGTTGAATGGCAATAGACATTACTGCGGCGGTACTCGCTTGCACGGTGTCCAGACACTAATTTCAATTTGTGTGTGCTGGTAACAGTACTTTAAAGAATTTCGTTACGACCGACGCACGCAGTCCTCTGCTAGTTTTATGTAGTACCTAAAAAGAGTTTGGTCCATGTATTCAAAACACACCTTTCATGGCGTGCAATTACGTTGTAGTTACAATCGTCGGTAGGCATTCGACGTTATCACTTTCTTGCTAAAATGGACTTAGGTAAGTCGGTCCCGAAGCGCACTGAATACTTATGATGAAGTTTTAATTTACACTCGTTCAGAGGCGATACATGAAGGACCACAGACGGCCATCCTGGGAAACTCTACTTCCTAACATGGACACCCCGTTGGTTACGGTTGCATACCCTCGAGATGATGAGGGATCCTGCACTAACTACAAATATCTAAGAGGACAAAAGTCCAAGAATCGTAACGCAACGACTGATTCTTAGGTGTTTCAGCTTCTTCCACTCTGGGGGGCCGGCTGTCTAGCCTATCGCAATCTCGCTATCTTGGGTCGTCCTCAGTCGTTATGGAGTACTTACAGTGTTAATCGTTAATTCGTTTACCTGAAGACACTGAGCACAAGGCGATGGCGCCGCCCGCCCGGGCTACGTTCTAGTGCGGTGAGGCGATAGTCGTTGGTGCGATGCGACCGAGACGCTCCACCGCCTTGCCATAGAGCCCGAACGACTTCGAAAAGAATACTAAATAGGCCAGTGGGATCGTATCACGGCAGTGAAGACACACATTAGCGGTAACCCCATGCACGCCAAGCAACATAATCCCGTCTCATTTCGTCATCAACAATGAGTTCGTCGTTTGATCTTCCCTTGATAAGCCAGCGCGGGCGATCGTTTGTGCTATTACTGTCAACACAACGGAAGTTAGTTAAACTCACAGGTTAGACGCGTAGAACAATACCGTGGACATGACAACTGTGGTCACGTCTCAACTCATTCAAACCAAGGAACGTTGTTGTTTCGTTGATCGTGCTCTGGGCCAGGGATGGAAAATATCGCGCGATGGGTTCGTTGAATAGAGATGAGGCGAAAATGGGGGGTGGTGGCTCGTCGTAGGTGGGGTAAGACTCCACTCCGTGAACGCATAAGCACTTTTGTCCGCTGACCTCAGCACCGGCTCTGCGCTTAAGTCTGCTGGTATGTTGGGGTCAGCATGACGCCTCCGGCTCCCCACTGCTCTCAAGTCTGGTTCAAGGCTACCCATCGTGGTGTGCAGCTCGCTCATGCTATAGTGGTCACAAAAAGGCTTCAAAAGTACAGTCCTCACTGGCTCGGTAAATTCCGCGGGGCATCATGTCCTCAAATCGGGTATCACGGGAGCACCGGATATAGTACTGGGAGTGACTCGTCTATTTAGCGTCGCTTTCGCTCATGGCGCCCTGACACGAGAGCGTACAAGATGTTAGTGCTACGGACTTTCGACCACCCACCAAAGATCCATGGTGCATCGTCTGGCGGTTTCAATACGTACGTTCACATCCTTTGGTGGATCTTTTAACTGTATAACGAATTCCCCCGGATGTGTTTGAATGCACAGTACCAACTTAAGGACTCCGGCAGGCATCCTAAGGGCGAGGCAAACACTTCTTTTGCAGTGGAGGGAATCCCCCTCTAGTCCGGACCTGGTAGATTAGATAAATGCCGAGTGTATAACTCCCACCCCAACAATCATTTAGCCGCGCACATTGCAGGCTGATGAGTGAGAGAACTAGCATCGAGATAAAGGCGTCAGCGCGACGAGCGGGCTCCTTGGGACGTTTCTAGTCTCGAGTCTTCCCCGAGTGTTACTTCCCCGGCGTATCCATTTGTATATATGAAGGGGATATGAGCACCGCGCATGGGTTACCCTGCGGTCTACAGGACGGCCATTCGACCTGGATGTGCAATCCAGTGATAGCCTTCGACCGAGCCCGTGAAGGAGGCTTGTGATGGCGTGACGCATACTCTGCCTGCTGAGCGATCCACCCCGTCTGCATTTGCGTCGCTGAGAGTAGGATCGGCGCCGGATGAAGAACTCGGGGTCCCATCTGGTGTGTGGTACACGACAAATTTACTTGCCAGCTCCTCCCTAAACACTGATATTCGCAAGTCAGTCCTCCGTACATTAACAGCGCTCCCGGTCGCTCGCAGGGCGCAGGATGCCCAATTATCCTGAGACGCCTGCCGGTCCAGACAAAAATGCCCGCGCGGCGGCCCAGCATAGAGGCTGTGACGGACACCAAGAGCCCAGAGACCTTAGTAAGTGAGACTGGAAAGGCTGAGCGTCGGTATCCTTAGAGTGGTACTAACGACATGGCATCCGATTAGCCGCAAGAGACAACGGCCAATTAGAATGGCCTGCGAAGAGTCTTTATAATCGCCAATGAGCGACATTCGAGCGCTGTCGCCTACCAACGCGGACATATCAGGTTTAGCTGCTTCATACTTAGCGGATGTTGTGAGCACGATGTCTATGCTCTATTGGTGGGCTTGGATCCGAATTCAGAGTTGATCGAGGGGGGATCACTGGATTAAAAGATACGAACACTACAACATGTTTGAAGGGTAACAGTAATCGTGGGGAGCTAGATGAACCCATATAACAAATATACTGTGCGTACGGGGTAGATTATTCTGTGGAACCACGAAATATGTCGGTAATCTGCTCCTCTGCCTGGGACCAATAGATTGCTCAAGCCGCCTGACACCGCACCACGTCTCTAGCAGTGTACTTTCACTTGGAGAATTTGTTGTGTGGTTGGGCGGAGTTGGTCCTGACATCAACGTTCAGGCCGTATGCTTGTAACAGGCGTCCTTGCTCGTCGATCTATGGCTTACCAACTATGTCGATTGTCTTGAATAGGTAGAACAGGGAGTCTATATTCATAAATCTCGCTACCAACAATGAATGGAAGGATGTCGCCGTTGATATAAGCATCATGCGCAAGATACCAAACAACGCCCGTTCGCCTGTATACGTCTCCATGACCGACTAAACGTTGCTTACGGGCGCGAGAATTTCGCTCTATCGCCCAACCTCGTTTCAGCTTTCCTTAGGCCTGTACCTTCGGGCAGATGCTATCCTGAATGCTGGGAGTCCCTCGGTACTCGACCTTAGTGCCAAAAAACACACGACCCTGACGTAACCCAATGGTCTAACCACGTGACCAGACTTAAATGCTGAGGGAAAGATGCGTTGGTTACGCCACATGGTCACGTTTCTGGCAGACCTGTCGTCGGTTCACGGTCAGAATAGTGGTCTAACCCCCGGGAACCCGATATAGCTCCAATCGTTGCGTGTTCGGTTCCGAGGAGTAAGTACTCAATCATGCAATATACGAACCTAATATTGGATCCAAAGTCTTCAACTCCACGGACTACCCATCTACTAAGGAACAACCGCGTGATTGGTTCCCATGCTACACCCGAGCTTTTACGTCTCATAATCAACTGCGAATTTGATCTGAATCAGATAGTGTTCGCTATAAACAGGATAGGGAGGCGACGATTAGGTGAACGGATTATGTCTTTCGTACTACACTGTAGGGCAAATATACGACTTTATACACGCGAACCTAGCTTATCGCAAAGTGGGTGTCACGGGTGGCGCATGAACTATTCCATGGGCACCTGGAGTGCGATTTTCAGGATTCTTTGATAGGTCATGTATCTTCAGCACCCCGAATTCTCAAGTGTATCAATCAACTGACCAGGCGACTGCGCTGCTATCCAAAGTTCCATTTACCCTGAACGGAGATTTATGGTCTTATGTCTGAGATGTGAGGTACTGTACAACTCAGGGAATGCCCTAATATTCTCGCAAAAAGATAGAAAGGGGCGACGCGTCAGATGGAGCACCACGGCGTTTTTGCCATCGAGCTGGTTAGCTGTGTTGTCATGGTATGCGTGGGTCCTTATGAAGGTTCCGGTGGGCGTCGCACTAATTATAGAGTACTTACGTCGTCTTTCTGATTGTATCAGGCTGAGGGAGCGTTGAACGAACGCCGGGATCCGGCGCTTAACCAGGCCGACACCTGGCCCATTGCCCACGGCTACGGCTTGCCGAGAGACACCATAGGCTTGAGGCAAATAGAGCACTAAAAGTCGTTTGTACCTAAAGCGTCATCTCTTTGGGAAGCGGACAGAACAGCCCTAAAGTCTTGGTGTGAAGTTCACAAATTCGCCGTACCTGGACGTCTTACAGACTATGGGGGATCACACGAAGTAATAGTGTAAGCGGGACCATGAATCTACTTACGTCAAACCCGTGATGAAGATGGCCCACGCATAAATACTACATATACCGCAACACCTAAGAGCTTTGTTTTTCGATTTTAACCCGTCCAACTCTGATTCGCCCTAGGTTCGAATAATCGAACAGGATCACTTTGCATGCCAGACTGCTAATCGGGAGCACGAGCGTCAACTTAGTAGTGTTCTCCACTTGAACTTGCGCCACAACCTGGCGTGCCCGTTTAACCCGAAACGTACTGAATGGACCTTAGGTGTCCAGGATGCTAAAAGTAGATGCTACCTAGCGCAAATCAATTATCCATAATAGGGGAAGTACATTTCGTGCATTTACTAATAACTACAATGAGGAATAACCCAATGAGATGTACAAACACAGTGGGTACCTAAGTTTTCAGATGTACTAAAGATCCAGGGACAACTGAGA"/>
                    <sequence id="seq_t1182" taxon="t118" totalcount="4" value="TATAACTATACGACTCGCTGTCGTGAGGGAAGTATCTTTAGCTTGTATAGGGTCGCCGCAGAGCATAAGAAACCGGCATCACTTTCTGAGCAGTGTTCCCACTGGTCCTGGAGCCCCAGCCGTTGTAACACGCTGTACCGCAAGAATCAAGGGTTCTGCCGTCCTATCTTTCGTCGGTCGCGTGCGGATAGGAATCTCTACTCTCTATGTGAGCCGTTGTTAAATTTGAATAGCACACGTTCTCCCCCTGTGATGATACTTATGTGAGCGCAACACCTCAGTTCACGCTGGGACCAGGAATTCGCGGCCTTAGTGCGTTTCCCCGCCACAGCAGCTTAGGTCTGCATGGACAGGCCATGCTAGACATCTTCTCACCTCCTGGGATCGTTACGATCCGTCGGTGTACTCTTTATTATTCCCACGACAGATCTCATAGGACAGGGTGTGCTTTTTTATAAGATCACCGAACAGCCCAGAAGAATTCGTGGTTCCATTAAAAAGACGTCGAGCATAATAGCCAGGAGATACCCAATAGGATAAAGCGCCCTAGGTGTAGAGGTGGAGGCGCGTTTTGGCACTACTAACGTGCCATACCTTTGTAGGGAGTGATCACTTTCAGTGCTGCAATATGTTTGGTCGCGTATCCCTACCCTAACGAGGTGCCTAGGTTCCGCAGAACTAGTAACTAAAGTCCTACCACGGTGTTATGCCCCCATAGTGCCCCCGGTAGATCTTGAAAGAGAAGACTTATCGACCTGGCGACGTTTACGCTTCAGCAACGCTTTGGGTGTTACCGGCAATCGCCGAAATGCGGATACTGGTAGTAGAAAGGCACGATTAATATACATTTGGAGGGGTTTCGGAGTCACTGTCAACCCATGGGGCCTAGAACCTACCAACATCTTAGCACAAGGCCATTCGTCTACTTCGGTAGGCAGGACGCGGAGGATGCGCGAGGCACCTTGCCAGATCCCCCAGGGCGAGCGCGTCCTGTTCGCCTGACAGGTTAGTTGATCTAAAGACTCAGTTAGTATAGAGTGTCGTGGATAATCGCATTCTCAGAAATAGTGTGACGTTGGATCCTGGCACCGGGCATCATCACCACGTGCGGGTCACGCGATGCCGATGGCATGGGATCGTCTGGCCGTGCTCTATGGCGTGAGTCAATTGGTGTGAGTTGTTTTAGTTTGGTTTGACCCTTCCGTCAGACCAAACTGCCCCAGCTGCCAAGAATTTAACCTTGGCACTCCGAACGGGGGCCGCGAGGGCGTCAGGTGTCATGGCTACCTGGCCATTTAAGATCTTCTCATCAGATAAGTTTCCATTCTACCAATGTGATGTGGTGGGTGCCCTCGTATACGCCACATGTGTTATTAATTAACTCCGTACACAGAGCCAAGCATGCATGCTATTCAATCCGGCTGCGGCGCGTCCGCTTTACACAATTGATAGTCGTTCTGCAATGGAGGACAGTCTTTCACCTAGCTAAGCAAGGTGATTGGCATAGTACTTCTGAGCGTGACACTGAAACTTGAGGTGAAGCATCATTCTTGGAGGCTCGATACATGCCGGGCCGTGAGGAGTTAAGCAGTGCAGATAAGACTTGCTGTCATTCTACGACTAGTGTTTTTTGGTGTTGGCAACTGGACATCCGGTCTTCCTCGGTTCACCATTTGCCCAGCCTATTAAAATCTGTACGAAATTATCGTTCAGGTGTCTTTGAGGCCCCGCGCTATACCCACGCAATCTTGGATGAATATGAAGTTTCTGCTTAGGGCCAATGTACGAATCTCACCCTGGGCAGAACAGGTTCCGATATTCAATACGTTGCACACCAAGACACCTAACTGATGCCAAAGTAGTTCGGTTTTCTTCGTAATTCAGGTCCCATGTGTATTTGTCAACTTTCGCTCTCTCCAAACACGTTGAGCCCCAGAAGTGCGGGGGTTACATTATTCCTCTGAAGCGCCCAGGGGTCTGTATAGGAGATAGTATAGTCAATTTCCGCTGAGGAGTGGTGTATGATGAGGCCCGTCGTGGAATTTGCCTTCGGGAGTCGGTTTCACAGTTGGAATTCCCAATCAGCCCCTGTCCTGATCGTTTAATCGTCTATAGTAATGCAGAGCGATTGTCCCTGTTGGTCGGCCCGTTTGCGTGTCGCCTCCTTCCCATTAACACTCGGCGGGGGCCCCAGTGTAGCAGCTCCTGGGAAAGATGATTAATTTCATTTCCTGATCAAAGAAGTTCGCCGCGTCGGGTAAAGGTATCGAATGGCGGGTTATGCAGGATTCTTTATCGCCGTCCAAAGTAAACTCCGAAGCTGAGTCTCGAGAACTCGCCCATGTGCCTCTTGCGAACTAGGGCCCCAACAGACATTGGTCGGCGCTAACAATCCAGTTGAATCGAAGCCGTTTCCCTAGGTTTGACCGACAAGCCTTATTCACTTGCACAGATCGTACGATCTGTGCGTTCTTAGTGTCTATCGTTGCTAGAGTGGATAGTAAGACAGTTTACAACCTTAGCGGTCATCATCGTGACCCAGAGAGGACTAAGGAGGAGGATGGAATTCCCAGTGAGGCGGACCCGCCCCATTGAGTGAAAGAATTTAATAGTGGGATAGCCAGAACATATTTCGGGGGGCTTGACTTCTGCCATCTAACTTTGAACAGGCTGATTAGAGGGGAACGTGGGGCGAAACGCTCGAGCGCTATAAGGCCTGGCGATGTCGACCCGATATGGCCCGCCTGGGTGCCGTCGGCGACACTAAATATAGTACTGAGCGAATTTAATCTAGGGTTGATTGTAGTACCGCTAGGATGACAGACCGGTACCTGCCTGGATCTGACCTCGGCACAGTTTTCTCCGCAGAGCGTGGGATCCGGAGGGCGCGCGGCATCCGGGTCAGCGTCTCTCTCGATTATATAACGATCACCTCTCTTGCCCAAGAGACGCTCTAGGGTCAAAGATCCGTCAAGTACCAACGGCCTAGGATATGTCTGTTAGTCGCGACTGTCGGTGTCGAAGAGAGGGTCATTCGCCCCCCCTACTTCGAGTCGGAACTCAACCGTGCTTCCTTAAATGGTAGTCACGAAAACCGGTAACGGTTAGATATTTGATGGAAAAAGGTACGCCTGCCTGTGGAGGTAGACCAGACTGCCGTCAGCACCTCTAATTCCTTGCCCGCCGGGTAAGGTGCTCGTTCTTGACCTTGTCTTCGATGGGCCTCAAGGCGAGTGAGGCTGCACATTCAAACTAGTCTGGCGATATGGAGGATAAACAGGGACTCTACGGCGCCCCCGCACCTTTTGGCCAATAGTGTGGGCAACCTAATGATGACATGCGGCGGAGTCCCTAGAAACGCAGGACCCGTACTCGAGCAGGCTCCATGTCCTGCCTGTGACGTATACTAACACCATGCTTCCCTTACCAAGGTCCCGATAGTGCTGTAAGACCTTCTCCACCTTTAACATGACACTGGCTTATCAACCCCTATTTGTTACGGATGCAGCCAACCGATTTGGCGGCCCCGCTTTTCCGGCCCAGTCCTCGCATGACTGACGAAGGCACGTATGCAGACATTCCGGCACTGGACTGAAAAGTCAACTGGTATACGAATGTGAACAACACCTAAAGACCGGATACGAAATCGTGGCCACCTCCCGGCCGACAGAAATAACATGGCCTGCAAAGCTCAGACACGTACATATCATATTGAGGAAGGTTAAGTCTGATAAAATCGTATCTTACGGACGAGGAGCTTACGCAGGCATAATGGAGCCCGCTAACAACAGGGTCGTCAATACGCGGGGTAGACCTGGACCGTTCGACTAATCGTGTCATTGCACAGATGGCAGTCGACAGCACTGAACATAGTAAGAAGTTTGCGTGTTTCGAGGCTATGTGTGCGTCAATGGTGGAACTACAGGGATCAATCTCCGACGTCGTATTTTGGGGACATACTCACAACTGAGGCCGTGCTTGCAGTTTAATTAGGAGTCGCGTTGGTATGGTCTAAGCAGGTCTCACTTTCTCCCTAGGCACCCCAACATCGTGGCTGGTTCTCCCCTAGTACTCAGAATCCTAGGTTGTCCCTTACGTTGTAGTAGTATCGGTTCTCGCGCCGTACCTTGTAAATATTGCCACAGTGAGATAATCAACAAGGCCTTCCCGCCCGCAGATCAGGAGTAGTCCAAACGGGTAGGCAAGATCGGCACGTATAGTAGACGTTCCTATAGTTATCTCCTTCATATGCGAGGGTGTGACTTGTGGCTGCGTTCGGTCGGTCTTAACGGTAGATTGACGGTCGTTGGGCCCTAAATAATTGCATAATTTCTGCTACTAGCAATGAAGACACTCGACGCGTGGCTAAAGCCCCGTTGTACAAAAGGCCGGGTCGGGTTCTCATCAGACGAGTGAGTACCGCATACATCCTAACGTGAGGAGATACGCCACCGTCTTAATAACCGTCGTCGAAACGAGCCCTGGCTGGGTCCCCTAGGCATGTCCGCGGACCCCGCGTTGTGTTCGCCACCACGTCAAGCTGGAGTCGACGTAATAGTGCGTGTAGCAGATTAGATCCCGTAATCCCGTCCACGAATGGCATTGGTTAACCGTCGACCGCTTAAAGTGCGGGACTACCATGCCTAATTGTTTCGGGTCTGGCAGATGTAGAAATTTCGACAGATTGGTACCGACCCGGAGCCAGTAGTGAGCGCTTGTAGGTTGTGGAATGCCTTGCACAATGTTTGCAGTCCACAGCAAACCTCTGACAGGTCGCCAAAGCACTGTTTTCCCCTGAGGATGGGCTTGCGAAGTTAAGCCGCAAACATATCAGTGATCGATGGAATCGGGATGATTTCGTTTCTAACTCGTCTGGCAATCCCCCGAGGCCGCTCAGTCGTGCGGACGACATCGCTGTTGGTGAAGTCTTTAGATAGTTACAGCGACCCTAGATTGCGGGCTCGCCCTGGAAACGAAAGACCCGCAGGGTTGTCACCCATCTGATGACCTGGCCTACAGCAATAAATAGAGCGGGATTTGATAGCATTGAGATGTATTCACCATCAACTAGATTCTGCTAAGCAGGTGTAGAAAAATCTGCAGGTCAGTCTGATCTGGCAGTCCGACCGAGGGGAGTAAGATCTCCTAATATACTATTAATTGAGGAATGGTGTAACCCGGACCTGGTCAGCGCTCTGTGTGGATATTTGGCTCGATTTTCCTAACCTTGCATAACTTCATTCCAACTGAACAAAACGCCGGAGATTTTACTGGGAGTAAGGCGTCGAACCGGTAGCGAAGACTGGCGGCCCGTACCTCACCGTGAACTGCGCTGTACTAACGTCTGACCCGGTCGCTACGGATCTATAAATGCAACTATGATGCCTCTTCCGTTTCCCGGTCCTGCTTTAGATGCCGTGAACTTACTGGGGGCCTCGGTTCAGTGGTTTGGGAACGGACAGGATATAATTGTCAAGGCCGACGGGGCGGACGGGTGGATTACCTGGGACTAGGCGAGCATATGCAGAATCCAGATTTATTCACCAGAGCGGCTCAAGGTGGCGGCAGGATTGCATTTAGTTATATGTGTTATACACCTCGGGTTCTTTCCGACTACTTACGTGTAGTCGAGCACCTGGCGCTTATAGCGACTAGTATACCCTGCTAAAGGCGACATTTGCAGATGTATGACATTTCAATGTAGTTCTCCTACGCGTCACCCATTTTATCAGACTGCACAACCGTCATCCCAAAATGGATATATACTAGGCACACTGCGCTCAGGATCGCAAGAAAGTCTACGTCTATGGACCAGGAGGGAGTATTAATAAACCATATGCTTAGCGAAAGGCACCTCTTTTTATTATTTTTGAGGTTCCGCACGTTAAGCCCGCTGACCTCATCATAGTAAGGGAAAGCCCGATGACTTCTAACAATACCAAGTGACTTAGGCCCGGTCCGGAAATCGCCCTGGAAATCCAGCTGTTCAGCTGCTTTGTAGCCCTCAAAGTGGAGGCAAACCCATAGGAACGTCACTACGCGGTATTGGAGGTTGGTACGCAGCGTAAACCCAAAAGCTGGGGTGCTCTACAATTCGCCCGACTGCACCCAGAAGCTTAGCTCGGATGGGCATGTCTGAACTCCTGACAAAACTACAGACCTCTAAGCGTATCTCCCCAGCAGAACTAGGCGTCGAGGAACCGCACCGAGAGTCGACAGGAGTGTCTGAACCAGAGCGGGTTGTATACCCTGTTTTGGTACCGCCACAACAGTCTATGGCCTTTTCTAACTAGCGCACTGATGCCGGGTATCTTTCCGGGTCATGCCGCGGTTCTTATCGCTGTCTGCATGTTAAGTATTATATCACCGGCGCGCCCCCGTTAGTTTGCGTACCTCCTCACGGGATAGATAGGTCACGATAATCTCATAGCAAAAGCTGTTGTAATCTATCTAAAGTCATACATTACATACTAGGATTGGCCAACGATGGCATAGTATAGAGACCGTTTATAGTAGAACTGATAAGACTAACACCTGATCAGCCAATATAAGTCTATACGCCCACGTTGAAAACCTCTGGAACATGCGACAGTCAATGTGATCGTTAACACGCACCGAACGGCCAACTGATAGCTAGGTCCTTGCGAGACGACCAAGCTAGGTTATGTTTCCAGCAATGAGATGCTCGCAACGTAAACTTTACGACGAATTGTGGGCTCATCAAGCTTAATACAACTTTGGCCATACTCCCGTTCGGGTTCCCTATAACACATCCATCTCGGCGCAAATTGCAGGCCTCAACGACCACCCTGAACTGTTTTAGATGGGGGGTGGTGCGATATCAATAGTTCCTTTTGGTGTACACATAAATCTTAATTTGGATATAGTTGCTGGGCACGCCGCGTACTGACAACCAGTGGTTCCTCTAACCAAACGGACGATCACGCGTGGCAATGGTAGGGAGATTCCGTTGCAGAGAATGAGCCACTCAGCTCCTTGTACGCCTAAGCGTGCGAAGTAGTTGTGAATCGAGTAGAATAGCGAAAAGCTTGAGGCAGGCGGATCTCGTTGTACAAGTCTTATTGTAGTAACAATGCGCATGCCAGCCCCCCAGAAATTGTCCACAGTTGTATGACTATTGCAGGCCAGTTCAATAGGTCTACCTCATTGATAGCATCTTGGGGATACAAGAGTATATACCCTCATACAGTCGAAGCTAGCGTAAGCTTGTACGACGACGTCCATCAAGTATGGTGTACGGTGTTGGCCACTCTAGTATCGAACCATTTTACAGGTAGGGGTTATAACTGTTTGTATGAGGAGTGTGGCCCTACTGATGGGTTCGGTAACCGTCAGTTCGATCACTGAAGAACGCCTCCGCGTTTGCATCATGACTGACAGCTACTCTACACATTTAGACTGCCGGCGATCCATAGCATAATGCAATTCAGAAACATAGGTGACAACAGAAGTTAATCTCTTTTTCATCGACTGCTCATTTTGTGATCGATTTCGATGAATTAGCGTGACGAACCGTTGATTCAAGGACGTTTGGCCCTCGCGACTCCGGCCGAGACTTCCATCGGATATATGTGGGCGACGAAGTCGGGGCCGTGATCCCGTTACTGCTCTATTCCTAGACAGGATCAGCCCTCTCTAATTCATCCCACCATGAGCCTCCACTCTCTTGATGATGCTTTGTAGCGGAGCGCTGAGATCTACGAGGGCTTTCAATCCCCAGACCATAGCGGATCCCCGGGTTCGACGTACCGTCTTATGTGAGTTAGTCTTACATAAGGCCACAGAAGGTCAAAGTATCCCAATGTAAGGTGGTCCGGCAGATCCTCGCTCATCCACGCGCGACCACCGTCCTGGGCATGGCTCCAGGCATCGGGCTGCTTTTGGCTTGCGTAACTCCGCTACGCTGGGCAGTTTATTCGATTACCGCTCATAAAACAGACGGAAACGTCAGCGAATTAACGTTTTTTTACCGTCAACGGACAACACGCGTCCCGGCTGATAAATGCGCAGCAATAAGAGAGTGCCGGTTTGGAAGTTGCATGCTTGTTGTTCGTGCTATCCCTCTAAATATTTGCTGAGCCTCATGTTCCGTGACCACGTGGACGATTTCTTACAGCTGCCGCCAACGTAAAGCTACAACCCGCTTCCCATCCCCCTGCAACGCAAGTCCCGACGACTATACGCAGTACGTTGAAACCTAGCTACCGAAAAGTATAGCGCACACTCCGACATACCCTTGGCAATTTCCCCTATTGCTGCATCAAGCAGCAAGCGAAGCTACTACATTGCAGCCATGATCAAACGATCGTGCCGCTATAACCACGCCAGACCATGCACTCCAAAGCGCCTAGACATTCGGTCATATTACTCGTGAGAGGTATTATGAGCATGACTGGTTCCATTCGTGCGAGCGGTCCGAGCATTACCAGCCCACGGTTTGTAATTTTACGGTAAACCGTTAATTATGTAAAAAAAGTCGGGCTACCTGTATCCGAGTTATCACAAGAGGTAGGACAGTCCCTTTCCGTTCGCACTGCGCGCGGTAACTCATTGTGCTTATAGGGATTCGTTTATTTCCTCTCATGGGGGAAATTGCCCTAAGCTTACTCGGCACGGGAATAATTATTGATTGTTATGGTACTAGTGGAGTAGTCAGCACTAGATCGGCCAGGTCCCTCAGTGGGTCCGTTTTGTCTCCAGTGTATTGTGTGTCTCATCTGCCCGGTTACGGTTTAAGTAGAAATGGGCACTCGGAGCCTGTAATGTTGGCGACATTTCTCATCGCGCGTCTCAGGGCTACGTATCGAAATTCTTCCAAAATCTCCTGGCAGGGTTGGGACATTTCCATGGCATCTGTGCTAGTGACACAGAGCAGGAACCGCTTAGTTCGTAGCCCGGCTTGATTCATATAGGACCTATGCGGCCGCCCTATTTACATGATCGAATGGCCGGTAACCGCAAGCTTTTTCGTAGGCTGGCGTCCTGTAAGTATCTGTCTCAGTCAATGGATTGAGCCCGTCCATAACCGGATGTGGTGGTGTAAGTTTGAATTGATAGCCTTATAACTTTGGGGGCCTAGACCGACTGTGTTCCGCAGATCATGTGTTTTATCTTGAAATGGTAAACAGGCATGTACGAGTTCGCCCTCCCAGTCATGTAGCCGCCACCGCAGCCGAATGCCGTGTCCAGCGCCTGGCGTCCACTGACGGGACAGAGGTGCTATTAAGGTAATGTTTTAACTGATCGGATTGGCCAAAATAGTCCTACTACGACAATGGGAAGAAGCCAGCATGAATTGACATGTTTCAGCGCGGATTACGAGGCTATCGCAACTTAGGTCTACACCGGAGCAATTCCCGCGGTGGTAGGCGTACTATGAGATGTTTAACAGGTTATTTCATGATACTTGTCCCACGGTAAATCGTATTGACGGCCACTATCGAACACAACTAGGTACTACTTGTCAGCCAGGTATAGGGTTGCATGCAATGCATATAGCTCCCTTTATGCATAAGTTTGTACTTGTTAGTTACGTGTCGCCCTAACAACGCAAACACATCTATTCATATTTGTGCAGAAGGTCAACATGCAGTTGCAATACAATAGGATGGTCGGCATAGTCCTGCGGTCGCGATCGCTATGCCCGGGGCCCGTCAGGATGAACCTATGTAGTGATGGACTGACGCCTGTCCCCCTTAACGTTCCAGAACTCTGAGTCATAGGCTACGATTCACTTGTCCGATCACATTAAAGTGAAGGGAGAACAACATATACGGGCAAAATGGTATAGCCAGCGCTGCAAGTTACTCTTGGCGAGGGTCGCTATATTACGCGCTCAACGAGTGGCACAGATTTCACGGGCAACTGTTTGTCCTACTTGAAGAAGAGGTAGCATAATGATCCAGGCTAGGTTGTTCAGGTGGAAGTCACTGGTCTGCCAGACATTTAACTTAAATGTGATGGAGTATTAGCCAGGTCT"/>
                    <sequence id="seq_t1192" taxon="t119" totalcount="4" value="GCAAAGGTCTGACGCCCACATTATAATGCAGGTCGCCACCGTATCGCCCGAAGTCTCCACTGGCCCTCTTCTCCCTACAGAAACTGCTTGATCGTCAAAATCGCGTGCGTAACTTACGGTCCAATGATCTGTTTTTTGCCTTACAGTCGACAGCGTACTCAACTAATGAGACACACAGTGTGACATACAGTTAAGAGGCAGACAGCCCTCCTCCCTGGGAGTGCAACCCGGCTATTATAACGCCGTTGCTAGTTTCAAGACTGAGTAATAACTTTCCCGGGCGTGCTTCACATATCATCCCCACCTGCTAACGACCGTTGCGCGAAAGAACAATAGGGTCCGCTGATAGCATCTTGATTCCACTGTCGAAAATAAGGATGAGCTACGATCCTGTACGTCGAAACTTTAACGCGATGTGGATGTCGGCAGAAATAGTTTGATCCGGTCAGGAGCGCGACGTCAAGTCGGAAGATAACTGTGTGCCAGGACATATCGATGCGATGAATGCTGGCGTATCGAGTCGCTAAGGCATGTACGCCTTGTGGTACTAGCGGCAGAACAGGCATTTGTATATCCGGACGGAGTGTATTGTTCAAATGTAAAGCTGCTGGTGGGGAGCGGATGTAACTTAACATACGTTAATACTATGACTAGACACGTACTGTAATTACGTAAGGCGCAAGAACTTTAATCCCATTATCGGCCAGATCGAAGTTGATTGGGAGCCAGCCGGAAATTAACGGTGTAAAGACATATATCGCGCCAGGGCCGCGGTATAGCGCTCAAACCGTTAGATTAGTTGTCATTCTAGTCATCAGCGCTGACTAGCGCTTTAGACCAGTCAATATGAAAGAATAGCCAAAAGTGGGCCGCTTGTCTTCACCCTGTATAACTGCTTGCAGGCGCGATGCGTAGTACCTGGCAGAGGATACGCAGAATATTTCCTGCCCCGCGCGTATTTACACTTCGGAGGGTCTGTCAAGCGACACGCGACGAGGTGTTCAGCGCCAGTTCAATCACCCTACATTGGGTTAAGACACGTCCACGAACCTTATGACAAGTAGTTAAACCGCAAAATCAGATCTAAAAGAGCCCTCGTGTTTGATTCGGGGGACGACCGGGGCACCCCGTGTGCAACGTTTAACCTTCGGGGCCCGATTAACCCTTGGTAAACACAGCCCGACTCACAGTGCGTACATTACTCTTTTGAACGGTTGGTACGTGAGTGCGTGATTAAAACTATTCGACTACATTGGCGGGCGCTACCGTCGCACCAAGCCAAGGTCATCCGCCTTCCGCGAGTACGGCGGAAAGCCGGGCCTCTGACACGCGAGAATCTCTCCGGTAGCTGTTTGAGGGCCAGGTCTGCCTAGTTATTGACGTGTGGCATGCGTGGGATAAGATCACCAAGATTGTATTCTCCCAGTTTCTTTAACCGATAGGTGTGTAACAGATCTCGATATCCCATCACCTTTTGTTGGCCACTTGGGGATGAGATAAGGGTCTGTCCAAATGGTAAGTTTACCGCTAGAAAGCAAAATCCGGATGGAAGACGAGGCATAAGCCACATATAGTCTAGGGTCCACTCTTTCTATCCCGACTATAGCGTGCAACTTCCGGCCGATCTACCGACCAGGGGTCACGCTCTGATTATCATGTGCCAAGCATACCCCAATCTACTTGCAACTCTGTTCAAAACTTTGAACAGAGACCGATTGAGCCCTAGGTTCCCCTAATGGCGACTCTCCATAATACTAGTGGGCTCCTGCACACCGCGCCACCCCCAGACAGACCACTATTCCGTCATCAACAGGGTATAAGGCTCGGGACCTGGCGGTGCGCCTCTTCACGCCGGGATGATATTACCCACAGTAATGTGTGGATGGTGTAAGCCGGTCTAAACATTTGAGGACAAGTTTTCATGGATAGCGGTCGGTTGCCACGGGGGGCCAGCACGGAGTGACGTTAGTCAAGTTAATTTCCAAGCGCCTCTTGAACTGAAGTTTAGCTAGTCTCACATCGAAATTACTAGATGGTCGTGGATGGGGAAGCACAATTGCAACATCCCACGGGGCATACCAGCGTAATGAGCATCTTTTTATCACATCTCACTTAAATTTTATCTCCCAGATCGAAAATGGCCTAAGGTCTATGAGCCCGTGTCTCCACTCATAGAGGTGCCGCGATACAGAAGAGTCAGACAAAGCAGCCGTCATCGTACGTCCCTGATCAGCTAGACGAATGGTGCGTCCCGGCGCTCGGAAGATTTTAGAAAAACAGCCATGGGTTCCGACGGGTGATTTGCCGTTTATTTACATATTTATCCGCGAGCACTACGGGATGTCACTGTCGCCGACGACACTGTACAGTCTATATATCAAGGTCACATGGGTTGAGAGTAAGAGAGTGAATACTACCAGCTCAGCGGCACTTTGCGCTTGAGGTTACGCTGGTGGCGGATCCCCGGACATGATGTTTTGATCGCGCTGATCATCCAAGGGCCGGTCGCCACTAGGGCCTTTTTGTTGCGGGGCTGAACATTTCCAAAGATAACAGTGATCTTTGTTTAAGCCTCTATCTGGGTCAACGCCAATTTGGCTTTCTCTACCGAGATCTAGATGAAACGCACTGCCGTACGACACTTGTGATGTCCCAGGACGTCCTTATCCAATACTGTGTATTTCCTTACTCCTGCCTTGTCTGCCGTACTCACCGTACCATGGTACCCGGTAATGATAGTAGATGATTACGGGGTGAGTCTAAAGTCATGATCTTGCGTGTTACTTCCTCCGGCCCGCTGCGAGTCCACTATGGCGGTCCGACTCAGACTTCATTAATGTATTCACATAGCCACAGTCCCAGTCGTGTCCCAGAGTGTCCGCTGCTGTCGCTCCACCAGGGTGACTTTCCGATCTAATGGATCCATCACACGATCGAGTCGCAGACAGAAAAGGATGAGCTCCATCATCACTCCCGCCTAAATAACTACTATGAAACGAATGCATTGCTGGTTGATACTACATCCGGCTGCCAGGCGTCGCTGACGTGACCAGTGCACTGTGGGGCAGGACGTAGGTAAGTTGGTGCTACGGCCTACTCCGCCTATTTGACACTCTCGGTAGTCGACTTACACACAATTCACTCACGTCTGAAATTATCAACAAACCCAGACTCGATGTTTTCCTCTACCTGTAATCTTCAGCAGACTAACGAGATCAAACACACTCATAGCCCGGGAGCTAGCTTTTCGTGCTTGAGACACATCATGACATTGGGATCCCAAACGAACGGGTAGTCCCCTAAACCCGGTTAGACTCACGGTTCTAGGTATACATAACCCATAATACGCCTGGCTGAGAGTACGCTAGCAGCAGAAGCGTGCATCCCTACGTATGTGTTAGACTTGACTGAGGGTGGTAGTTTTCTCCAGACGCAACACTGCAGTGCGTCTGCGAATTACCTTACGGAGACTTTTTTATTACGAGAGACAACGGCATCAACGTCAGCGGACCAGCACCGTCGTGTGATGATGTCCTTAGTGCGCGTTTTGGATCAGAGGTGTTGACCTACGAGTTCGGTTTCGACCCAGCTGGCGAACATTCGCTATTGTAAAAGTAGGACGTGAAACAGTGCCGCTGAAAAACCCGCATTATAATTATCTTCCGTGCGTACGCTGCAAACCGTGGAGAGGGATACGGGTATAGAGCTATCAATTCTGGGCCTATCTTGCGGGAGGCCCCACATAAATGTCCTGTCGTCGGTGCAGCCTGCGACTCGTGCGCTCCAAGGTTCGCGGAATACTAGATTTACTGGCGGCCCCAGATGTAACGTAACGTCTGGACGGCACTGCCATTGAAGATGATTCGAGCCCTCGACTACGGACGCCTCGCCGGGGTCCCGAGGTAACACATGTGACGGATCGTTGCCCTATATGGCGATGTAAGTGTTCTGATTGCAGGTGGATGAATTAACTCGTCTCTATACCGTTGGTATGAATCGATCGCGCGGTACATCGCTTAGCAACGAAGCTATATCAGAAGGAGAAGGGGGGTGATAGAGTTACTTCGCCCTCTGGTCCGGATTGATGTGCAAGCAGTGGATCAATTCATAACCCCTCGCACCCTCTTATACCATTAAAATTATACGAAAGTCCGTACTAAAGTAGACCTACGGGGACACCGATTAAGTGGCGAGTCGGATCTCCATGCCGTGTCTTGACTGGTCGTCACTGACCCGTCCCGGTTCACACCGCTTGTACCTACCTCGAACTCGTGGTAAGTAAGTTGATGTGTTCTAAGCAGAATGGTTACACAAACTAGTTCGAGATTAGGTGGGTGAATCGTGTGCTTCGTCTCAACTCTACCAAAACCTCGTGTAGATACGGCAACTATGCATCTGGACGATTATGTACCAAGCCCCCTCTATGGTATAGGAGCCATAATCCAATCGTCAGAATCGCACGTCTCGAAATCACGTACTAACCTATCGGCGCACTCGGGCGTTGTGACCTGATCATAATGTTCTTGCTATTAAGTTATCATATTCTGGAACTCATGGGGTATTCCCTTTGCTCCTATGCCGTTCCATACGCCTCGGTAAATCGCTATACGCGAGAGACTTTTCGCTTATTCCGTATCCTATGTCGCTGAAAGACCGTGTAATCACCAGCATGCCTGGCCCCGGTGCTTGTGAGGAATGTTGGATTTTCCTGTTGTTTCGAGCATCGTTTAGCCGAATTCAATCCACATGTTGCATCCCCAGTTCCGTAACAGAAGGCCCGGGAGTGAAACGGTTGAACAGTCACTTACCTGTATGATTCTTCACATCGATATAGCTACTACGTGCAATCATTGATCCCTATACTAGCACTGGCAGGGTCCAATGCACCCGTAGCTTGTCCCTAGGGTACATTATACGTAATATAAAGAGATGCATTAGCACCTAGAACCTAATGCTAGTCAGTGGTCACGTCATGACAGTCAACAAACTTCTTTAAGTGGGCCTTTCGGGAGACGTATGAGGACTCCAAGCCGTAGCAGACGGATCCAGTGACTTAGCCATTGGCTACTGTGCTACCTTTGGAACTGAACAGACGAAACTAGTATTGACATAAGGAAACGGCTTCGCTAGACCAAGCGATCAGCCGGTCACCATCTACCTGCCATACCCGCGAGGGCTGTATTATTGTACATGGTTATTCGCGGCCCTGACGTATATTCCGTCTATGTGCCGGGCGGGAAAACCCGTCGACGACGACCAGCATGTAGCCCCATTCCGGATGCGTGCTAGCAGTACGTTTGAGCACAAAGCTGCCTACCTACTTTTTACATTAAGTCGGCTATAACATCGTTAAGTCTCACTTAATGCGGAATATGCGAGTTCCGCGCGCGTTTGCGGGGTCTGAGGCAGTTACATTGATGCAGGTAGCCTGTACCAAATTCGTTATGATGTAACCAACCGCCAACGAAGTACAAATACTGTGTGGAAGCCGACGGTGGCTTCTTGTCTAGGTCGTGGGAGACGCGCTCTCCAAAGTGGGCTTAGACGTTCTGGAAATGGGGTGTCAAATCACTCTGTTGTGGAGTTCTACAACTCGATCTTATCGTGGCCCCCGCCTGTCACCCATGCGCTTGCATAGGTGTTTTGACGTTGCGAGGGAGCCCCTAGTAAGCGATTATTTCGACAACAGCGCGGTATGCCTTGCATAACGGTACGCCCCATTGCCGCGGTTAAAATTGTTTGGCAGGCCTCCCCAAAAGAACCCGTTTCCTGCCCGTGGAAGAAGGAGAACTCATCTGGCGCCCGAATGAAGCCTTGACCTTCTAGACATGAATAATTATAGAATACGTACGTTCGCAATGCTTAATACCCACTCGCCCTCAATGGCGGAGCACAGCGCTAGTGCTCCCGGAAGGACGAGCTAAGTGTAATGTCCGGGTAAGAGGCAGCCAGATATGACAGGTGACGTTGCTATTGAACCATCGACTTTCATCGACAAAGGGGGAGTGGCGGTTTAGTATGAGAGTTTGTCGCTACTCCCTGTTAACGTCACCAAGCTACCTCATCAATTGATCTAGATTGTGTTACAACAGACCGAATGGTTGTCCGACTCAACTAAACGGTCACTCTTGCAAGGGCTTTTCACGTAAATGCCTCCTCAAGTCTCACCTGCACCCCTTCTATCCATGACTTCAGAGCTAGCTAAGGTTTCATCGCACGCCCCCGAGAGGACTCGCACCATGAGGTGCTAATCAAAGACCGCCCCATTTACAAGCACGTCAGGCGGAAGAATGCTCAAATCAGCCATACCGGTCCCTCCCGTAATAGGATATCCGATTGTATCGTAGGGAGGATTAGGTACGATATTTCCTTGGGGCCATACCACGTCAGGCTTCAGTGAAACAACGCGTCTACGCGTCTATGATTTTGACGGCTCTTCACGTCCAGCGACCAACTTCGTTATTGCCGCGGATTCTGTGAAGGATGCGCATGAGCAACCTGGTCTAGGCCGAGGATTGGACAATGACCCAGAGACTAGTGCCCGTTGTCAGCCGCAAGTCACAAGAGGACTGATTGCTGACCTTAGGTGGCGAGCTGCAGTTCACGACCTTGAAGACGGGTAGTATTTAGCACCCGTTCTTACGAATAGTCGTGGTGGCCTTCACACGAGGTGCCGTGAAGTCAACGAGTTCAAATTACGCTGAAAAGCCGAGAGGGTGATGAGGATAGTAGCATTAACGACAAGATTGATATCATATGCAAACCAATACCGTACGGGTCGACAGGGCCTCCGTGTCTCCTGCGTTTCAAACCGGTGTATAAGGGCTATAGCGGAAAAGATTTGACGCTGCTTTACCACAATGGATTGTACATGTGGACGCATGTTTTTTGCTGAGGTCGGCCTTCGACCGGCAACATTACAGCGTAAAAACGGAATTACGATACACCGCTCTCTAACAATCCTGGCTTTTCCCTCAGTTGCCCGATTTCGTCAACTCTCGTTCTCCAGTCCAGCACTCTGGTGCTTTTTATCGTCGCGGCCATCTGGCTTTGTCACAAGAATCTATTAGTCGTACTACTGGCGTGCAGTAAGTTAACGTAAGGGGGTGAACTCATTGTGCCACACGAAACTCATGGCTCTTGCTTAGCCTGGCGTAGGAACCGACACGATGTAACTGCTGAGTAAAATGTACGTTGCAAGCCGCCGTCCACGCCGAGCTAACTACGAATAAGTCCAAGCTTCGGGCGCGTATGTGAGGCACACAGAGAATACTTACCTCTACCAAAACAGCACCAATGTACGATCATCAGGGGGAGTGCAAATGATCACCTAGAGACTCGGCGCCACTACGATTGTGGCAGTAGAGCGCCAGCTTCTGGAGCCTATGAGAATTCAGTGACCTCCCCCTGTCGGCGAGGATTGGAACCCGTTACGGCGGTCTCGTAATCCAGGCAGTTGGAATCCGTTCGGTTAGTAGTGTCCTAGGCGGTGCTCGGTCTCCCCCATTCGCTGGTCACCCTCCACACCCGCTCGACGAGAAGAAGAGCCGCTAGACTGTAGACCGCTCCGATATGTTCGATGGCATTCCCCGTCTGGCACATGAGTCGATGTTCACTTCCATCTAGCTATCGCTAAACGGAATTGATCGTGATCGGCAGATAACAAGAATGCGTACGAGCAAACGCGACCTATAGTCCCGGCAAAGAAGCGCGGGGTCCCCGAATAGCACCGTGGTGTAACGAAGTAATAACTTTCCATTGCCGGGGAACTCCACTTTTTCCGGGGACAAGCCGCAATTATACTCCCGATAATGACGTCAGCTGTAAAAAGTGAAGTTCGTCGAGTGCAACGCTCCTGAGTAATAATGCCGACTCGTCCTGGATATGCAAGTCTTCAGGTATCGCCGCAACTAACGAATTGCTGCCAGGAAGGCCAGCCACGTGTGATAGCTCGGACCCAGATGCGGTAAAGGACGTCAGCCACGGTGTATTAACCTACCTCTGGAAACGCTGGGATACTAGCCCGTGCAACCGGCTGTGAGCAGAGCTATTGGAGAGAAGCAGCTCAATAACCCCGGAGTGCCTTCCCTGGACCGGGTCGCCCAGTCATCTTTTGGTGACGCCAAGTTTCGCACGCACGGAGCGATAGACAAGGCCCGCCGCGTGTACCTAGCACACATCGGTCTCTGCACGTAATCGCGTTGCCTTACTATTCATCGGGTACTTCTGAACTAGATACGGCACAGCGGACTCCTCAGCACCGTTGATACCACACCCCCAAGGACAGGTCGAGATCGGGTTCGGAAATTTGACAGTAATACTTTGGAACATATTACCCGCCGCCCTTCCGGCCGCGATCGTAGCGTTTCAATACTCAGTATTCATGAATTAGCTCGCACGTGACTTATCTGAGATAGTAGCTGAACAGGGGCTGGACTGGGCTCTACAACAGGTTACCCCAGCCATGCACCGCACCGCTGAATAATATCACAATCTTCAGTAAGGAATGCATATTGTACTCATGACCTAAGATCCCACCGAGATGGGTCGCTCAAGATTTGGGACCTGGGAGGCACTACCGCTATAGCAATTGTTAACGGTCGCTGCTATCCGTGTGCCCATATTGGCGGTTCTGTGCCGCAAGACTGGGTTTCATGGGGCTCCTGCGCCCTATGTAGCCGATGTTACGATGGGCGCTTCCTGACCGGATGTGCACGTACGTGGCGTAAAAGCCTCCGGGAACTCTTGGTTCACCGACCATACAAAGAGACTGACTCGAGTGGCCAGAACTGATTTTGCTACAGCATAGGCACGTAGCACATCCGACTTACTGAAAGGAGGTAGTGCGTAAAAAAGACGTCCAAAGAACAAGGGATGTTCACCTGGTGCATGCTGCCGATCCTGCATGTGCCATACCCCTGCTTTGAGGTTAGGATGTCGGGCGATGCATTTTTTCCCCAATAATAGGCCCCGTATGGGAAATCTGCCCTAAACGTCTCCCCTATCATGATAAGCGCTACGGGTGGCAACTTGGCGTCTAACAATGGAACTGGCGATGCGCTTGCAGTTGCGGCGGACCCCACTCTGGGATCCGTTCGAGAGTTGCTGACTCCAACCCCCTAGCTATATTAAGGCGTGTCGGTGTCAGCGGAGAGACGCTCTCAAGTAGCTTGGGCGGATGCTGACTCTAAATACTTCGTTCTCAAGTGCCCTACTAACCGTACCACTCCCCTCGCACAATAGAATAAACAGCTAGCGTGGTCTTGCCAAAACACAGAGGCTCGTGTGGGGCGCGCTCTCGGAAGATCTCATTTGTGCTTTACCCGGAGTAGATGATCCGAATCGTCAGTAAGGATTTATAAGAGACTCTCACGTCGGTATCCGCTCACGTTCGTTAGGAATTGGAACCGCTGCCACACCTTGGACCCAAGAGCTCACTTAATACTACCCACAGCCGTACCACACGCTGCCACTCTAGTGAGGGGTATGCCCTGAATTCGGTCAATGGCGGCTCTTACATGCGTTTCGGCGCGCTCCGCAAGATCGAGTTAGCATGCTGAATAAAACTGCACGTGGGCGTTGTGCCCAAGATGTAAACGACCTTTTTAAGCCACTCTCGTGTGACTTCGCGGCAGAGGGGGCGGCCTGTTGCATGCCCCTCGTATGTGGGGCCCCCCAGCTAGGGCGATTTAGTCCTACTGACGCGTATATAACATTGCTGGCGGGTGACGTCCGCCTCTGCGCCTGTCTAGATCTGCCAATTCCGGTAGACGGTAAGCTATTACTTGACTCAAATGGTTTGCTAGTCTCGTTGCATCGTATCGTAAAATACGTTTCCCGAAACTTGTATGCGCGTACTAGTTCCTCAGAACGCTGTCTCTTATAGGCCCGAGGTTTATCGGGGCCATATCCAAGATTAGTTCAAGTAACATCGTGTACGAAGTTACAGTTCGCTGTTGCGCATCACGCCCGCACGGTATGAGATGGCGCCGCCTAGTGA"/>
                    <sequence id="seq_t1212" taxon="t12" totalcount="4" value="CGCGGTCCGTGTCGAGACGCAAATTGATGTTACTGTGAGCATTGTCAAACGCGTGACACATCACAAAACAAGTACCCAATGTGTAGATACGGGAGGCGTCCTATAAACAGCATCTAGTAAATTATTGTTCGGGCTACATTACCGTGTTGACATACGAGTCTATCCCTGTTGCGTATCCAATAAGCGGCTTAGCAAAGGTTTCTCACATAGCTCGGCTTATACGTTCACTACTTTTATCCAATGAGCGGCGGCCACATATGAGACATGATGTCCCCGCGTCACGCAAGATTCTTGGATCCTAGCGACGACATCGGATCCGACCAGAGCCAAAAGCGTCTTCGTCGATCTGCACCAACGACGGTTTAAAGACACGACACCGACCAGACGGGGATAGCTATAGAGCGTGCGCATGTGAAGGTAACCTCGACAAATTGAGTAGCGCGGAGCCCTTCACAAACTTATGGCCCAATACCGGAATAGTGAACACTCCAACCTCGTACATGATTTGACTGCGACAAACTCGGGAATATACGTCGGACACAATAACAACATATCCAACCTTCTGGAGGACGGGCTCGTACTCTTCACTGGGCGTATAACCTAAATTTCGCACATACTGAATCCGACTGTATGGGTATTTTCTTGTCAGTAACAGTGGCGCACGGTGGGCACAATTTGGTATGAGACATCTGTCATAATCCGTCTTCAGATGATTCAATCTTATGCGCTGCTATCATTATTGACCTAAGCAAACTATAAGCCAACCGTGGGTTCCTTCACTCGGACGAAGGCAGACGATTAGGCATCCACACCGCGTTTAGTTTTTCCTAAAACAAGGTCGAAAACTCGAAGCTGTACCATCCAGCAGCCCCATCGTAGGGCACGCTCACCATGGTTCTGAGCGCGGCCTCGCTGCAGCACAGGCATTTCACTCGTTATCATGGACGATTTTCGGACTTGGGGAGGCATGAGAGAAAGCGTGCTTGCCATACCAGGCCGCCGTAAGCCAGTGCTACGCAGAGAACGAAGTTCAGGGCCAAGCTAATAAATAACGATCGAGCTCGTCTAAAGCGTGGGAGCACCCGTGTGTATAGCGTGCGATGGAAAAGTTGACCTAAACTGGTATCCATAAACGCTGGGTTTATGATGGTTGCTCGTCGGGCGGTGAAGTCACTGGCTGATAGTATCGCTATAGCCACCCTAGCTACTAATAGTTTTTCGGCACGTCGCAAAGAATAAAACTTCCCCTATCTAGTTCGGGCTGGCGGGCCAAATGCCAGCCGAACTTGATGCGTGTTCGTGAACAGGACACGTGGCAAGTCAAGGCCTCTAGAGCATGGCTGGTGCACTGTCAAGACGTTCGCTCGTCGAACTGTAACACATGATGGCGTGCTAATATGGGACAGCACCCTTCGCCATTACAGATCGGAAGAGGGGTGGCACTACGTAGGTAGAGAGCGCGACACAGGGTATCATTGCAATGAGTGCAAGAATCTGGTGTCTGAAAAACCATGTATACTTTCCACTGTCTCCTACGAACGTTGTGGGTTGGTTGTCAGACTCTTATTACCCGCGACACTCCCTAATATGGCCTCTCGACCTCCTATAGAATCTGAATCCTAGGAGTGTTCGAGGCCTTGTAGGAAACTCGAGATGGTAGAGGAGCGCTTTATCGTGGGGCCTGCGGTTATTTGTGTGCTGTCAAGTGGTCTGAGTCTCTGGTGTATCATCTATTCTCAACATGTCTCCTTTCCCATAAGAACATGGTAACGGGATCGGAAGCCCCTCACTGCAATTAGTAAGTATCAGGAGGTCATGAGTTCCTCAAACAGTAAAGTGTTCGGGGCACTGCACATATAGCAAACTATGAGATTAGTCTGATAGGTCCAATAATAAATCCTTGGTTCTCAGGAAACTTCGAGCCCAGTTGTATAGGTGGTTAAGTCACCATTTCGTAGGTCTGAGTACGAGTGCACGGATGGACTCGGGTAAGTATTGTCATTGAGTTAACGACGTGTGCGTCAGATGAGCATGAGTTCCGTTACATCGATGGCGCGAAGGCGACTATCATCCCCAGCAGTTGGGAGCCTATACGGAATAGCTCGCGCAATCGTGAGGCAAATTGCATATGTCGCAACCATCCATTCGGAATTATAGCAACGTTACGTTAAAGACGCAAAGACGTGCAAACACGAACTGTATTAGTTGAGCCACTTTATGAATGTAACGGCGGGTTCCCTCATACGACTGGTCAGCATCCCACGTGCAATTCCCGGCTTCGTTGTTGCGACGCGGCTTCCGAGAAACGGAGAGTTCCCTCCCGTATTTCAACCGACATTTCATTGCATCCCTGATACTACGGAAGTTACCTCACAACCGGATTGCTGTAGTAGGTAATCTCTTAGCAGCATGTGATGAGCCATTCTAGACCAAGGTTACCCTTCGTCAATGCACACAGAGCACTCGGAATAATCTCCATCCCGGGAGAGGAGCAGGCTGTGTGTGTCTGCACACTGCGATTCCCTGCGTGGCTTGGTAAACACCGCGCAGACTCGTCTAGGTTAGCGGTGGGACTGTAAGTACCGCGGGCCACTAACCGACACCCCGTATGGTCGACGATAGAGGAGCACGAGTTCGAGCGCTGATGTCCTTGGAATTCGGCCTGTTACACCCTCGCCTACAAATAATGGGCCTATCCGGATTCAAAGCTAAGTCTCTGCCATGTATTGGCATCACCCATGGTGAATATTAAGTGGCGTAACAGTTAAAATGTGCTGCTAGCCATGAACCCTGTGTTGACCGCTAACCATTATGTTTCATTCTCCATCGCCTAGGACATTGCACCGATCAACTAATCTTCGTGCCGTCTCACGCAGCCGTGGGTTGGAGCATGGTGTAGGGCAAATGCATAAGAGCGTCGTAACATGCCTTAAAAATGAAAACACTCTATAGTATGTGGTGCAACACTGCGCGTCGACCTACAGGGCCACGTTAGAAGAAACGTTGCGACAGACACATTTCGAGTATTTGGCAATGGGCGTATGTGTCCAACACAGACTACTTTTACTCAGGGTAGGACCTCCGGCAGAAAGTCAACGAGGAATCATTCCGAGTGAATGCAATGAATGTTGCTGTACGGGCACCTAGAACCAGCCCGCGACGACATCCTAATTATATCCCCACTCAAACTTACAGAAACGTTATAATCCTTACGGGGTCTCCCACACCCACTCGCCCGCCAGCGACCTACGCCAACGTTGTGGCACAGGGATACCATAAAAATGAACCATACGGAAAGCATTTTGCCGGTAGTGCTGGCGTCTCAGGTTTCGCGAACAGATACCTTAGTTGTAGCCTCGGGAACGTGCGCCATATATCTCTCTTTTTGCTTAGTAAGGGCAGTGACTTTGGGATAGAGTGGATAAGGATAGACCCATGCTTTGACTTCTAGGCTCATATAATCGGCAACGCGATTAGATACAAGGGTAAACAAAGCTCACCTTCTCTGTCTTGAACAGACAAGGCTTATCTACACAACTGACCGAGAGTCCTCCCTACTTACAGGCCCGATGCACCTGAGTCCTGACCTCAACGCGACTAATATACGGCTAACCAGCTCAGGTTTCTCGCTTAGTCCTCAAGTCTGGCACGGCTCCCGTGCCTAATCCGGGTCTTGTGGGGCTGCGAAGTTTGTAGGCGGCGGGTCCACCGAGCGTCTAACCTGCGACCAAGAGCTGTTTGTACTCAGCTGTTCCGCACGTCGTCTGAGCAGTATGTTATCTGCTACGCGGAAAGTGGGCCGCTAGACTCCCCTCTGAATAGAGCGTATATGGCGAGTAATTCCCTCTTCTCCTAATTAGGGCCCACGGAAAGTAAGTTGATGAAAGTTTCCGGGAAGGGGCTGGCATGATCTGTAAGTTTGTGCTAAACAATTATGTCGATTACGTCCTTGCGTTTACTGTAGCATCGTGCTGCATAAACTAGCATTCATTTTCTGGAACTTGCGAATCTCTGAAAGGCATACGCGTCCTTTGAGATAGTGCCGGAGCCCGACGACCAGCAGACATTGTAATCGTGAACCTTGGGGCAAGCACACTATCGAACTAGCCACAGTGTGCCCCCTGTAATCCAGAAATACCCTAAATGTTATGCCGGGTACAGTGCACGTAGGGTTGCCAGCCAATACCCATTCTGCCAGAATTGCAGATTAGGTTTCACCCGCTCTGTAGTATATAATTGTCGCACAGCATAGGAACGGTCTCCCATACCTACGCCGTATCTGTCGGCAAGCCCTTACTGGTGTCAGATATGCAGAGGGCAACCTCCGTGTTCGGAAGCCGTGACGCAGTATTTAGCGAGTATTTAGAGAGTTGTGCTTGTCCCCTAAAAGACGATCATAAGATGCATGCCAGTTTATTGTGTATGCTCTATTAGTATCCATTTAGGCTGATATTTCTGACTCCCTCGTTTAGTCGGGTCTAACCTTGGTGCGCGACTGGACTACGACGCACTACCAGGCACCCTGTGGGTCAGCTGTAGAACATTCTGTTTCAATTGTAGCAGGTGTGCCTCTTTCTTTGTGCAGTGGATCCCTTCTCTTGCTGCGAGCGTGCTTACACACGAAAGTATGTGAATACTCTGTTACAGACTTTTCGCGCGGGTTGTACTTATCAAGGTGAATCAGAGTTACCGACCAAACGACGCGGAACGGACATGATAACGTTGCGGATTATCTGAGGCTTGCTGTCATAACGCAGCCCACTCCCGATAACGTATGTTCTCGTTGAGTGGAGCTGCTTAGGTAGCGACTACAGACATATTCTTTTCATATTGGCTTATCCGGCCTGTCTGGCGCAACTGAGGTCTATCAGGTCACCATTGCTCTGGATTGGAGCTTATGCTTATCGGGATTTCCTCTCGCTTAGACTACGCTCTATAGGGATGTACTTGGGCCGCGAACGTTTCACATGCTGTCTCGTTAACGGATACCGCGAGGCATCAACAGGCAGCCGGAGTCTACAAGCTGTCGTTAATTAGTATATCGGTGATCGTACTAGGGCCGGCTAGGATACATGAGTTGTGGCGGCGCAGAGGTTTCAGCAGGCAGGATGAATAAAACACTGCATCTCCTGTCTTAATGGTATGCGAGTCCCAGATATTAAACGGGCCTTTCTTGCGGTCCTCTCGAAAGAATAGTAGACCCGATACGGTAATGTAACCTACTGCCCTATATACAGAATGGTGCGGACCATAGGCGAAGGTATACATAACGCACGTGGTGCGCGTAGCCTTATGTTCCTAACTTCCAAGACGTCGCATCACGACTAATCCGAGTATGAAGGCACAATCCCTTAATCACCTACGCAAATTGGACATTGGGTAATTGTTTGATCCAATAGAACAGACCTGGGAACATGGTATACCTAAGTAGTATATTGATCTACTCATGGGTCCGTACTAGTTAACCCCGATCAAAACATTTCATGATCGGAGGTATAGGCATATCATCTCCGCATTCGCCTGTTCGCCGATACAATGGATGTTGCTTCAGGTTCATTTAACCGCCTCAACATCTATCGTCTCCAATAACAGACAGCGCCGCCACTAGTGCTGGGATCTATTCGCTTACAAAGGATACCAATATGTTCAACTCAAAACTTATCAGTTAAAGCCCAAACCGAACAATTGCCTCTATTGGGTAATCCCCGGTCGCAAACCTGTTGGAATGCTTGGCTGCAGGTATACTTCTGATCCTCCTCTCGACATTGTGTTTTCTTGCACCGGTCGAGTAACAGTCCCTCTGCGTTCGGACGTGAACAGCCTGAATAGCAGAGGGCACCCCTTGTGTTTTATCACGAGGCGACTGCGTCCCCACCCTACGACGACAAAGTATTTTCCATGCCTCGCACTGACATGTGTAAAGTGCCGAACCTGAGGCTCTCTTCTTTTGACTAGATTGATGCTTCGATGTCCCGACGCTGGGGTAAATTAAAGCTAAACGATTAAGCGGCGCACGACGCTGTCCCGTCATGACTGAGTGACCAATGACAATACGTGATAGAGCAGCTCATATGGAACTCCCTGGATTGTTGCCGACATCCATACCGCTTCTCCGGGTGTTGAGACTTACATAGATGGGCGGACATACGCTAAAGCATAGAAGAAGTCTATGCGGTTATGCAATTTGTGCATTATCGTCAGGCGGACGCCGATTAGCTTTGATAAAGTCCATTACGTCAAGTATGTGTACGGAGGGTAGGTGAAAGAACCTCGGTGTGAGACATCTTTGAAACGTTTCATTCTACACTTTAAGTATCACGTTGCAAGAACCTTCGGATGTGTCCCCGAGCATACGACTATACTGGTTCAGACTTAGGATGGAGACTCTTGGTATGGATGTCTGGTTCGGATCAGCCGCATAGCAGGGCCGCCTGGGCAATCAGATGCACTCATAGGGCAATTGATTTGTTTTGTCCCTCTGGATTTTGATACAGGGCTTGCCTTCCTTGCAGCTGGGATTATCTGAGAGTGTCTAATGACTACCGCGAGTACTCGGTTCAGAACCAGTCCAATACGTCAACCACCGAAAACTTGACGACAGAACAGGGACTACGCTAGGTCTGCCTATCTTGGCAAGTAGTGTCAGTAAGAAGGCACGGGTGATGTATATAGGCGATTACCATGCATGCCATGAATTACGAGTACGGCAGCAAGAGGCACGCAGGTCTTAACCCCTCTCACTTTCGTCCATAAGTGAGTCGCTCAGGGCATCGCCCAATTATCTCATGCTGATAGCCCCTACTTGTGGCCTATTACAAGAGTGTACATTAGGCCTATCAGTCGCGTGGACGTGTGTGTGAATGTCTCTCTACCGAATAAATCTGCAGCGTGGTCCCCCGACCACGCACTAACTCTCTTGAATTAAAAACGGGCATGAATTCAACACTGCAACGGGAGATGCGGGTAGATGACTCTTCAGCCGGAGATAGCCCTTAACCATGATCTCGGCCAGACGACTCACTATGTTACAATCAGTCCTCGAAGTCTTGTCTCAGGAAGTACAGGAACGTCTAGCTACGGGCGCTCGCGATTAAAAGGTGATTGATAAATACAAAGCGAACCATCACCAGGGCTCACCGTATGACTCTAGACATTTCGTCTATGAGAATACACAGTGACTTGACCAACTGGATCAGTTAGGAATAGAGTAGGGTACATCATACTACTAAACAATTGTAAGCTCTGATCGTCCCTGTGGGATGCCCTTGTTGTTCTGCTTACGATGGAGGATTGGTTCTTGCGATAGACTAACCTACAGAAAGAAACGTTGTGGAATTATTGCTCATGATTCGATCACCCGCAGGTTGTAAGTTAGTAGGAGTCCCAGACGAAAAATGACGAGGACACGGATTTATAGCGAGTCTTTCACTTAAATCTTCGCATCCCAAATTGGCGATCTTTGGCGTCCAGAATACCTACAACCCTTCCAGCCATACGTTCGTTGGTGTGGAAAGCTTCCTATCGCGTAAGGACAAGTAGTGAGATGTCCTGTCTCGCAGAGGCACTGCTCCGAACTGCAGCGGAGATGCCTCCCTCACGGACCAGTCCAGGTTGCGGGAAAACGCCTAGTTCCAGGTGCCATGTAGAAGGGAGTTAAATTTCCGTTCAAACCGCTTTAAAAACCGCCCGTAATTGTTCTCACTCACGATAAAGTGGTGCGGGCCCTGTTCGGGTAGTAGTGTCTAGGAGTGAACCGTAGTCTTTGGGTAGTGGCTTCTATAGTCATATGCAGAAGCGTCCGTGAAGATGAACTTTTTATTGGACAGCCGCCTAGAAAACGTCTGAGTTTTAAGCGGACATATTGCTAATGGAGTCGGCTGGATCTCCTGTATGCTTTTGTTCCCCTTGTAGGATGGGCAATGATTCAGAGGTTATCCTCAGCTCGCTCCTGTTTAAGCAAGTTCTTTGGGCAATTCGTCACGCAATAACCGAGAGACGCCTCGTATGGCACCGAATTGATAGTCTTGAACAAGTAGTGTCATTCACAGGCAAGTTGGTATCCGAACGGAACTCCGGAGGCGCATACTGAGTTAGCTGGTGAACAGATGTACTTCTATGCCACATGTTCAAAAAGTGGCAGTACAACTCCCTAATGAAGACTTATACAGTAACTTGTTACCCTGGCCTCACCACTGTATGGTAGGCCTCGCAGACGGCTTTGTGGCGAGTGAGTGCGGGATATACGCAGATCAATCTCCGCCGCCCATAAAACCATGTCAAATGGCTGAGGTAGTGACCAACGGCCTCTAGGCACCCGGAGGGTTAGTAGTGCTTGGAAGTTCGCGCGTTCGCGGGCCATGCCAAGCTTTAGCGACTTACTTGGCTTCCCACTGGGCCTATTTTTGCCTAGTCTCACTAAGCTCCAACCAGTTTCACAATTTACTCGAGTATGCATTCTGAAGCGGTGCACACGACCCAACACGCAGCAGCTTGAAAACAACTCGAGGTGAACATAGGTGACTTAGTTATGACGAGTATGTGATCGGTTGACTGAAGACCATACTGACAGTCCAGCGCTCGTGTAGCAGGCTATCCTACGCAAGTACCGCGTTCGCTACTCAAGTGTGGTCCTACCGAGAAAGGTAAGGCTACGTTTCAGACCATGGAGTGGAGCGCGGATGGTTCTACGATGGGCCGTCCACCTATGGATCGCCTCAGTAAGGGTGTGCGGACTATCGCAGCTACCAAGTAGCCCCTGTGCGGTACGAAGACTTACCAGGGTTCCTATCGTCTTAACGGTCGAATCGTAAGCAACGATTGCAGCTGCGTTGCCCCGACTGGGCCGCTTTCGCAGGATATGGGCCTAGATTGTTCTGACCACATATTATGCTTTTTTTCAGCCGCCAAATTGAATCGCTGTTTTTCCTTAGAGGAGCTTGCGGTCGCTCAAAGTACCCCAAACCACCTAACCCGGGTAGTAGTGATTTAGCTAGTGATATGCGATGCTGGCAGGGGGACTCCGTGAGTTCGTGATAAAAGATCGTGTCTCATACGTTCGACGTAGCCCGCTGAAACACTCAAAAAGTTGGGGGCGCGTGGTACATTATTGTAAAATGCGTTCGAGCCGTGCACACCGTCCGGCACACCATGCGAATCACCACGTTCACTGCTATCCCCTTTTCTCAGAATTTAGACACAAAGATTTGACCTCGCACGTCTCAAAATGAGCTAGTGCGCGAGTTGTAGGGAGCTGTGTAACTCGTGTATATCGTAATGGCCAAGGGACGGTTGGTGCAACTATACAAGGGTTCGTTGCAGCGCCCCCATTTGGGCTGGACAAGCTGTGCAGTGGCCGGGTGCGCAGTCTACTTCGCCCTCTAGTAGAGCCCGTTACAACTGTCGCGCCGTGTAATAGGGACCTTGCCCGGTTCGAACCTAGGTCACGCTTCTCAATTGATTCATTAGTCTGCGGACACAATAATAGCTCGGCCGACGAGAAAAGCTGGGATGAGGCTTGGGGCAAGGGAGATTTTCCTCGCTCGTTCAGAGGTGGGGCACACGTGGCCATACGGGTTGGAGTTTCCTCGACCTGAGCAGTCGGTTGCATGTACCCACGCGGTTCTAATATTCTGACAGCGCGTAAAAGGCGACAAGACCCCCTCACCCTAGAGTCAGCAATTCGTACATAGGCCTCTAGATGCGATATTCCATTGTGCGGGAGGTCAGACAGCGCTACGATTATTGCCGCTAATGGCCACCGACATTGCAGAATAGCCCTGCTGCGATCCAGCGAAATCGACAAATTTTTTCGTGATGATGCCACCTGAGGCTACACACTAAACGACGAGTGAGAGGCTCTTCGTGACCCTTCAATCATGGGGATCGAACAAGCCCGCCCTGCTCTCTAACATGGGCGTCGATCCAACGCCATCGCCTGAACAGGCACTTGACTATTTGATTTCTAAAGATTCAGTTGATAGCGGAGCTTAACCGAATGGTT"/>
                    <sequence id="seq_t1202" taxon="t120" totalcount="4" value="CACTCGCGAGTCCCCACTGCTGGAACGGTCAAGACAATACCCCACCAGGCTATCTGTAGAGATCAATCATTAATTAGGATCCCGCGCCTTAATCCCCCGAGAAGCAAATGAGATCCCAGAAGTGTCTAAGCAGGTTCTTTTCCCTGCCGAGCTCGCGTCGTGCTAGGACCAGACCGGAGACTTGAATCGATACCTAGAACCTATACAGTGATTACTGCGAGCAGGACACTGTTCTTGGCGGCTTCAACTAATAGCCAAATAGACATCGTCTTAAGCAGAGTGCAGGAGCCGCGATAGGAAGAGCCATGCATGCTAGAGTGGCCCCCCTTAGACCCAGTGATCTTAGCTTACGGACTATGCTCGTGCCCATGACCTACCATGATTCGGACGACTCCCACGTGGGAGCCGGATAAGCTGGGCCGCAATCATCCTTCTGTTTAGCTCCACAACCGCACTTACGAATTATGTATAACACGCAATGCCCAGTTGCCAGGATACCGCCAGGGGATGCCCGGCCTGGACGGGGGGCTTGTGTCCAGGGACACCCATGCGGTCATGGTGTCAGGTATAACCCAGGTCCCCGGGAAACTTGTCTAGACCAACTTTGTCGATACTCGTCCCGGTATTGTCAACTCGGACGTAAGCTGGGCTAATACCAAACATAGGCTAGCTGATACGGTTATCCAATCTATCGACCCTTATCCGTGTGGTATCAGCCAGCCAGGCAGATGTACGGCGGCCTCTTCCTTCCGTTTAATTATAGCGGTCTAATAAATAACCAGCTGGTTATGCCCAAGTGCGTGTAGACTCCTTCATCGTCGCTCCAAAGATTTGTAGCTTAGGCAGTCGGGGGTGTATACGCCTCTTCAACTGTTTAACGCACCTCTGCCTGGCATGGGTTCGACTCTGTACACGCATAGTAAAATACCAACACAGAACACATATAAACTTTCACCATACACATGAAGCATAGTTGAACTCCTGCTTGACAACTAGCTCTGCATGCGCTTTAACTGAAACCCGACAAATGTCGGGGCGCCTAGGATCCTCTTTTATGGAGGATATCTGGGTTCAGGCGGAGTTATCGCGATGTAGACTAGAATAATGCTGTCTTAGGCGGCACATCGTCTCTGGACGCTTTGACGGAACACGGATCACTGACGTGCATTTGGATATTTGACCACATAAGTACCTTCTCGCTATTACTTATTTAATGATGAGAATAGTTCAACGCGAGCCTGATCCAGGGTCTCGAAATAGTAGGTGTTGTAACGCCATCCCAGCGGCGAGAAGTTGGGCTGTGTTGGAAAAGGGGATGAGATTGCTGACGTGTTACCGCAGCTGAATTGGTGCATACATTGTAAGCTTTTTCGACGAACCATTTCGGCCATTACCGCTGGCTCAGATAAGTTCGCATCCGTACTCGTTCGTGTGTAAGTATGCAAAAGAACGAAGGCACCCCACTTAATGACATCACCAATAATAATACCACAGAAGGCTATCACGGAGCTTGAGAACTCGCCGCCTTTGGCCGCTGGGCGCCCCTTATACCTTATTTGAACGCCGTAGGTAACCGAAACAATACCTTGATTGTAACCAACAACAGGGTCGGTCGCCTACATAACCAAGCTTCAGACGTGTCTGAACGTCCTTGGCGTTGTTAGTGTATGCCGGGTGAAGGCTTTAAGAGGGCCGTGCTTGCCTTTTACGCCCGAATTTGCCAATGGACGGCATCGGCCATTTTGATTTCTGTGTGAGTGCTTGTGATGATCACGTTCGTATCGACTAAAGGTCACGACGTCCTACCCAAATACAACCTTTAAGAGATACTTATTCCATAAGCAGGCTTACCTGGCAACCTCCGTCTCAAAGCGAATCTGGTTATCTTCAAATCCTCCGTTGAGGGCCTGGCGGTCGAAGAGGATCTAAGGAGCGTATCGGGGCGACTTTATCATCCTGCACGACTTACGTAAATAATGACTTGTATCTTTATTTTCAGCGTCCAGGAGTACCAATTGGCTTATTTATCTAGGACAAGGTATGGCACTTATGGAACCTAGCACTCCCTCACCGTGATGGCCCTTAGTGAGGCATGCCATCGCGATTGCAAAGGACGGGGGGTCGTGTCAAAGAAGGACGGAATAGGATCATATACAGCACGCTTTAATGTATCTTGACCTTAACGCGGCGTTGCCATTTCGCGCTTTATCTAGTCTGCGAGTAGATATGTGGGAAAGATCCTAATTGAAATTGGTCGCGAACTACTACAATAGAAAAGTTACTACAGGATAGCCTTGAGGCAGGTGCGGTCGGCACATGTCCTAGTTTCTCAAGAATTCCATCAATTGGAGAACGCCACAGATTAGGTACCGTGGCTTACTGTTAGAGACCTCCTGCACTGGCCCCCTGTGAACACACCAGGACTACCCGGCGGTCATGCGGTGACGGAGATTCCGGCCCTCTCCAAACTTGTAATATGACGTACGGGCCTACAAGTTATGCAACTTGGCCGATTCCTCAACATGAGCTTCCGCAACAGACTTTACGGCAGGGACGTGCGCTCTTAGAGGTTCACTCGTGGCCGCTTTCACGAGAAGGTTTTCGCACCGTCGACACGGATTTACCAATCACCAGAGATGGCTGGTTACGACCTCGACGGCACAGTGACCGATCCTGGTTGAAGCACCCGCCCTAAATTTGCGGCTAATAAGTGAGCTGCCATTGAAAAGTTTGTTACGTCTTCACGAAACCCGAATGACCAGAGAGCGCAATATCTGGGACAGCATTTCGCCGTCATCCTAGTATTGCGAAGTCCCGCATTGCTGGCTTGCTTAACATTGCGGTGCCACTTCATCACTCCCACACTCTATCTGGAAGTTGGAACCATAATGCAGAAGGGGCGCCGTCGGGCGGGGTCGCTGGTCGACTCGGTGCTAAGTCACGGGTATCGAATCGGGCGTAGACTTTTTCTGTGCAAATTTACGCCTATCTTCATAGTCCTAGGAGCCGTCTAACGTGAAAACTTACTTGATACATCTCACTTGTTTGACAGGGCCTTGTGTCGTGCCATATAATAAGCATTATGCTGACTAATGTGTTGTTAGAAACGTTCTTGGTGCCGATTGCCATTTGAACGCGACGAGGGCGATGAAGGGCTAACGTCTGGCCGGCTGAAGTTGAGACAAAGGTTTCTATCCCCCCAACACGGGCTTTCCTGCGGTCATAGTTTGTCATTCGATCTCACGCCGACTCCTGCGGGGTGGTGTTGCTGCGCGTTAGTACTAGCACTCCCTATGCCCTACGATCCTACCATTTTGATCACTCCAATTGACCGTCGTTCGTGCGGTTCTTATGGCGCGACGGACTATCCCTGAGTAAAGGGACACATGTGCCGGAGTTATCCCCGGATTCAAATCAACCTAGTTATAGTACAATGATGAGACAATTGCATCACCAAACCGCTCTGCGGGCGCAGAGCCGGGTCTTACTGACGATTGAACGGAACAACATCAAACCAATCTTTAGAGTTATCGTAGCATTCGGCGCAGAGTTTTGCTATTGCACACGCTGCATAGCTTAATTACCACCCTGAACATTGGGACACCAACACGATCAATTGACAGCCTCTGAAGTTGGCGGGCGATACTTCTTCTATGTTTGGCACGATCCCTATTCGGGCTATACTGTTAGGTGGGTAACTGATATAGCGGATTAGGTTAACGCGTCAGTCAACACATTGAATGATGGTGCCGGTTGACCGTAACGCGATCGGCCTCGAAGGAGAAGACGAAAGGATCAATGATTCCAAGACTTGAATGTCTCTCAAGAGAGGGGATGAGCTACATAGCATCTACCGGGTTCAATCCCCTCAACCGCGCCTTTCAATAGGCAGAACATCAGCCAATGTTCAAGCTAGCGGACACAAACCCCTAGCCGTAACGGATTCAACTGTCCCACATACCGTTTCGGACAATCATGGCCCGAGCCGCGCCGGCACTTTCGCGCTGGTATTCCGTCTCTTGAATGAGCGTAGTATGGAATAGACTGATCCACATCATGCGTCTGAGTTCAATTACTCAATTCGATTTAACAATGGAATCAGACCGAAATGCATTCAGTGTAGAAAGTCAGTTCAGTAGGACCGCATGGCCCGTTTGTAACTGGCTTGGTCTAAGCGGGCGCAATACTGGCGGAAACATGTTTATTCCGGGTAACCATCCAACATTCGGCCTAGACTGCTTTACAATATAAGGAGGATATTCTTTATCGACGTGGACCTGGATAACACGAAGCTGCGGGTCTCTGAGGTGAGAAGGTCGGTGCGCTACTGTACGACTCTGACGTCGGATTGCCCTTGGGGCACCACGTCGACAACCCAGGGCATGTCTGGCTGGGGCATTCTGTGAGCACCCTGGTAGTACATGGGGCAGTTGTTGTAAGCCTTATATTTCTGCGTGACTCAGCAGGCCGAAGTGCCGCTATTGGCTTAGTCGCCCACCGACGCGCACCGGTAAATCAGCATTATTGGAACACGCTCTTTCTCATCGCTTGGGAGTAGGATTCCGCAGTGAATCCGAGAAATTGCGGACTGTTGATTCAGGGGGTTTGAACCGCTAACCCACTGACTGTCAAGGGAGCACGCGTATGCGCCCGGGAATAGTGTCTAGGAATCAGCGCTAAAGCCACAGTAAGGAAAGTCATACGGATGAATTGTACATAACAAATATATCGGGGCCACCGAGGCTCCCCACCCCCGCTCTGCAGTGACGACTGACATATAATCCGACCTCGGAGACTCGACATCCTATCCCTTTCCTCCCCACGACAACTGAAGCGTTTGCCATTTCTCATGGTTTGAGGATAGCGGGCTTTACAATCCGTGCGCCCCCCATTTCAACTCTTCACTAAGGCCTAAACGGTAGTGCGAAATGATGAGTATTTGTGTTTGCCGCGTAGGTTCGCGTGAATTTGACGGGTGGCGATAGGGGGACTGCAGCTTATACTGTAACAGATAATTATTCAGCTACATGCAGACTACGGATGTCAGCGCGTAAGTAGTTACGTTGTCGCGCGATTTCAGTTCTGTATTTTGGTAGCGAACATATCCTCAGCGGACCTACCACTCTGTATTCCACTTCAGCGTACCGCCTATAAGGAGTGGCTAAGTTGGGACCCTAGCAAAAGTATACATTAGTGGAAAAGATCCAGCACATTTGATGTTGCTGCGCAATGATACATGCATGAATCGAAATGTAGACGCTCCTGGGTTGGACAAGTGGGTAACCAACGCAGTCGCGTCAAACTGAGCCGGACTAACTTAGTGAAATAATGGTACGCTGTAGATCTGTGACTTTCCCCGTATACTTAGTTATGGACGTTCTGACTCGAAGCTCTTATCTTCCCACAAAGGCAATTTTTCCCATCTAAATTGGGAGTTTAGCTGCTGCCACAACGAGTAGGATCAGCTAGGGTGCAAACTCATGCGCAAACGGATGCCTACATGTGTGAGTTTAGATCGCGACTGCAGAAGTACGGCGCTGACCCAATCCAACAACAGGGCCAGGGTCTTGACTCGAGGGTGCGGATAACTGTTCCCTGCTCACATTGGACCACTTTTAAGCTTGCCTCCCTTATTTTGTCGCCGCAGAACGCAGTCTGTTGCCATGTAGGTCTTGATATCCAGCAGAATGCCTCCGTGCTGATCATAGGTGCTAACCGGCTTTCGACGCATCTAGGGCCGTGGGACACTATGGGCATGGTCTACCCGGTGAGCGGTCCGAAATGGATGGGGATAAACACTGTGCTATGCTGGGTCAGTCTATTGAACCGACTACTATCCGGTCTTGCCTTTAACCTATAGGAAGGGATACTCCATGCGTGACAGAGGCGTATTCCAGGCCATGGTAACCAGTGCGCACGGCGACATGACTGAATTTTGAACTCGTGAGTGCAAAGCCGGCTTAAATTATTGGGAGAGTGCTGCATGACCATACGATGAGTCGTGAACGGCAGCGAAACTAGTGCTTGGGAGCTCAAGGTGAGTTTATACGGGACTGGAGCGGACGATATAATCGTTCGTGTGAAGTGGGGTATGGTCTCTGATGAGCCGGCGCAGCGTTGGGCCGAGAAATTAGTTTGTACCACTTGAGCGCAGGTCTGTGCATACCCTCATTACCCTAGTATGAAGGTCTGCAGGGGTGCCTACAAGGCGCCGTACACGAGGAAAATACGTTTTCCCGGGACGGACATTCTAGGTGCGAGCAGGAAACGTATCGTCGTCTGAGACTATAGAAGTTGATGCACATTACTGCGAGATCCGATGGCCAACCTACGCACATATAACCCCCATTTTACTTATCCTCAGCAAAGTGGTTCTTGGAACTCGGCAGAAACCACAGCCGGTAGGGTGCTCACCGATTGTTATCGAAACTCCTCCTGAAGTAATCACGAACGCGGCAGTACGTAGTCATCGTACGAGTCTACATGCGCATAACCTTTTGCTTACCTGAGACTGAGCTTCCCCCCTTGGGGCTCTTTGCCCAGACCTGGTCGGGCGTTGGGTTCGGAACTTCCAATAACGAGAAAGGGAGAAAAACCTCTACCTCCTAGCTAATAGTCCTAAATGCCTTTCGTTTGCGATGCCGTTCACAGAGCTACTAAAACTACAACTACTTCATTAGAGCTATTAAGCGCCAAAAATTCATTAGCCTCGGAGGCACCGATGTTTTTACGAAGATGTTAAGGCAAGGCCCCCGAGAATATGTAACGCATGCGAAGTATTTGGTTGTCCACAAGTGCCGTGCAGGGTTACAGTGAGCCTTTAATGGCACAGGCGTTAGGGATGTAAATTGTCTAACGCGCTTTGTCGTTTACAGACTACTTACAAGAACCGCGCAGATAAGCGGATCTGTAATTGTAAACCACCACGACTTTGACACGACAACCGCGATTGCAAAGGTATTGAGGCCAAAAAAAGGGCGTCGCCCTGGTACTGCCTGAACAAGCACCGAAGTCCCCCTCGCCTGCAATCATTTGGGATTGTATGTTTAAATTCACTCACCTCCCTCTCCAGCCTCCTTGCCGCTCCGGCTACTTGCTCAGCTTGCTTTCGTGTGCATCGAATCGCGACATCTGCTTCAGTTCTTTCTCACTGCCCATAGTGGGGACCAGGCCGCCTCACCTGCAGGCCCTTCTTAAACAGTACGGGCACAAGACTAGTAACCCGACCAATACGGCCGGGGGTCAAAAAGCATTATGGTTAATCAATTCCGTAGCATACAGTAAGTTAACCAGAGGCAAAGAAGTCCTGGGAGGCACTTATTGTAATAGTAAGCTCGGTCCTGGGTGTATTTGTCTTTCGCTGCCAAGGCAATTAGACACCTTATCCTACTACAGCTGCGTTCCCGAAGTACAAAATGCGCGATTTTGATCATGCGTTCCGATTTGCGGCCGAAGATAGTATAACTCAGTGCGTATCGTAAGCCTTCACTTGAACGGCCAGAGCGTGTTACGTGCAGTTGATCCTTGAAACCAACCATTATATCTATGAATCAGTCTCAAAAGACAGGTCGTCACTGACGCGGTCATTTTCTTAACAGACCTGCCCGTTGAGTAAAACCACTTAATCATCTCGAGCTCCAAACTTTCGCCATGACATTTTCGCGACTCTTGCATCGTTTTCCGGACTTTTCGAGCCGCACCCGGCATTTGGCCCCCGTGAGAGTTGTTGCTCTTTCAAAATCAGGTCGCGCTATGAACACAGCTAGTGATTGACGGGTATGATGAGCGCACAGTGGGCACGAGGCTGGTGCGCCGCGCAGTCAACGGGGCCGCTCAACGTTAAAGGTGACGTCAATACCTTTGCAATTTGCCGCCGCGCAGTATCGCGCCCAATCCCCTGGGTTTGGCCTGCGGTATCCTAGTTTTGTCAGAGGATAGTACCTATGGTACCAGATCCCTGGTGTTGGGCGATCCCGAAACGATGTGACCTTTGGCTTCGAGGGCAGTCTTCCGAACCCGACCTTCTTTTCGTCGATCCGCGAGGTAGCTCGCGGCGCCATTTTCACTTCGCGCACTGAACCGGTTAACCGCTCAATCGAACTGCACGTCGGGTAAACCCTGTGTGTGCACCGTAAGGCTGCGTATCGCGGCGTGGAACGATGGGTTTGGTATGGAGATATAACGAACCAAGGGGAAGATATCAAGAGAAAGTAGGTGCGGTCATAAGATAATGCAGACGGCGGAGCGCGGACGCCGCGCCACTGCAGGAGGTTTCTGCCCTTTGAACCCGACTCCAGTGGAACCCACGTCCGTTCAGCTACGCTATCTCGGGAAGAGCTAGGACATACCGAACTCATGTCAAAGAAACGCAAGCCCGGCGAGCTAATCCTTTCAACTAGCAAGGCGTCCCTGGCGTACTTTACGCCTTATAGATAGGCTAGGATTTCCTGACCTAAGAGCCCTTTTATCGTCGCTGATCATAACCAAACCTCGTTATCTTACCCTTCCACCCTCCCCGTGAGTTGTGTCTGTGATAAGTTCCAGTCTAGATAGCTACAGTATGTCCTAGTACAATCAGAAATAGGTGAAACTAGGGGGAAAGAATATGCTTGGTATAAGGTATATGAATTAAAGATACCGTCAATATTAATACCCTTTGGGCGTATGTGGAATTAATGACTGAGGAGTCAAGTGATTTGAGTTCCCTGAGGACCCAGAGGTTCCCGCAAGTACAACATATATTCGATTTCGCAACGCTATCCGACAGGCGTGGATTCAGCTGGAAATCTCTTTGGATATAGCGGGTATAGCGCTCGAGGTAGGGCCCAACTGCGCCGTTTAAATGATAATATCACATCATACACCTACAGCACGTGCAAACTCCGGTATCATCTTACAATAGAGTGCATACCACGAACTTCAGAACCAACTTTCTACGGGACTGGTCGAGTACGTCGCGACAGCCATTGTGCCCAGCCGATGACTTTTGTTGTTAAGTGACGAGACGCACCGGCGAAGAGCCCCAGGGATTCACGGCTGCAAGTTAGAGCTTCGCTGAACTCACCTCTAGTGACGTCATAGACTCTACAGGCTCATTCGGATTTAAAGCGTGCGCCCAGATTCATCCAAGGTGAGGGTTATCTGTACCACCTATGACTTCCTGCTTGTCTCAACTCCCTTTTATTCTTACTGCTAAGCATGCTCTGCCAGCGCAAGCATAAACGTGAGCCTTGAGCTCCTACATCTTGTGCATAGCATCTATGATCCTCCCCCTGAAATTATGAAAGATGGCCAATCATGGGTAACGCCTCTTCTCACCGGTGCTACCGCAGTCGAGGAGTCGCCGCCTGTGTCCAAGTAACGGGCACGGGAACTAATGGTGGGTGTAGCTACCCCCTGATGTAGCTCGGTTTCGGCTCGGCTTGCCGTACTCCTGAGCGTAACGACTTACCTGAGAAGCCAATACGCGGATCCGCGTTAGTTTGCGTACTCAGGCCGGAGGAGTTATTGAAACACGGTGCATGTTTTAAACACCCTGGGTAACTATGATGCCTCATAGTATCCCAAGAGGATAAGCGAAAGCGTTACATACACACTCGGATTACGCCCGTGGCAATGAGCGACTTTCACGTTTGAACTCAGTCGCACGATTTCATTACTCGACGGTGCCGCAATCCTTAATTAAGGGTTCTTGTCCTGGAGAAACCTAGAGCCCACCAGTTCGGTACAACTGTTCTTCTGCAACTACGCCGCCGCCAGCGGCGGACAAATGGACCTCGGACCTGATCCGGTATCACGTATTTAAATACTCTTGTCAGCCGCCAACTGCAGATTAGGTCGGATGCCCCTTCCAGTTCCGGGGAATGTACGGTTTATATGTTATATAATGAACTGAAAACTTCGCTCACGGAATCTTCAGATGTCCGTGATGGAGTCAAGTCGAAATTTGGGGAGGGCACCGGCCAGTTCGCCTCAACGCTTGTATACCCAGCGCTGCACA"/>
                    <sequence id="seq_t1213" taxon="t121" totalcount="4" value="TCTTTAAGAGTAGCTGGGTCTGGGGCAATCATTATTCTCCTCTCTGGTTCTTGGTTGTTTGGTTCCGGGGTCATTTGGCGTTCACCGGTTGAAATACGAGGGTCTGTCTGAATAGTGGTCTGTGTGGGTTTTCCGTCGGCCCAAAGCGATACGCAATTTTCGTTCTGAGTCGCGTGATATTCGATCCTTTGGCAAAGATACTCGACTAAGTCCAGGCACAGTGGGGCGACATCTTTCGCGGAGCGGTTTAGAACGTTAACCCCACCGATTCCAAGAACTATGAGGAGGACGTACGTAGAAAGACGTATGGAGTTCACCATGGAAAAACTATGCACATCCGTGGGGACTTGGTTCGCTGAAATTCATGACCAGTTTGTTGTTCTCGCCCTTCTGGACCCAGTTCGTTAACACTGCCCCAAGGCTGAAATCTCTGTAAAATGCAAGAGAGTCGGTCTGATGGAATCCAACGTACCACCCTCAAAGCGTATGACCGTAGAAGACTTTACTTGTCGTCTGATGCCGCTATGATAAAAACCAAAAGCCGTATCAACTTCACAACCGGTGTACCTTGTGGATCGAGTTGAAACGGCCAAACTTGCTTGGCTCTGGTATTCCAACGAGTAATACCAGGACGAGCGACGTGCGCCTCGCCTACTTTGTACGACAGGATGTACTGACAAAAGAACGAGGGAGAACGAGACGTAGTGGACGATTCGGAAAAGTCCCTACGTGTATGAAAGGAAACACCAGGACCGACATTTTGTCAACACTTACTTATGGTCGGCAACTGTTTCGCTCGTCAGGTCGCCTCCTTGCAATTGTCAACCGTTATGCATACTCCCCACGACCGTGAGGCTGTGTCGATAGCCCTGCGAAGAGCCCTGCTACAAAAATTGGCGAGACAAGAAAGCGCAGGTAATTGGGCCATAACAAACGTATGTAACGCCCTTTTAGTGGGAGGCAGATTTCTTGTATTGAGCTCTCTGGTCATTTGCAAACGTCAATTCCTCGTCCCCGGCGCGGCACCGTAGACGTCCGGCTTAGGGAATGAATTCACTCCACGGTAAGGCTTGAGCTCAAGGTTGCTTTTTTACGCTGCCTTCACCCTAATGTGCGCTGGTCTGCGGCTTCTAACTCATGCGATATGGGTTACGTTAGGTTATTAAAAATTACCAATTTGTCCGGGTAAATAACATTACGGCAACTTAGTCTTGACTACCTGTAGACGCGCACGGACATTATCAGGCTACGATAATGGGTGGGGATTCTTTAGACATATATCCCTTTTTCGCGACCCCGTGATACTGGATCAAGCTGCGCATCGTTACCACCAGCTGAGAAGTCTGCAGTCGAGTGGTCAGCCGTATGAAGACTGTCCAGGCTCGCAACACTAGGCATTATCGCAGTCACACACAAATTGGTTCCTCCCTATCATAGTGGGACTCAATTGCTAGAAATCACGTGAACAGCGGGCCTCAGGACCAACTTTCGGAGTGTTTGAAGCGGGCTATAATAATAAAGTTATTCAATTTCCTCAACACAAAAGAGAGTTATGCTTTCGGTAGGGGGTGTCACAGGCGCACTCAGCCCTCTCGGGTTTACGAAACATACATTTGAACCGGGAGTAGCAAAATTGCTGAAACTCCGTCATTTATTCGACATACACGTTGTTGTCATTCTGGATGCCTGGCGGTTTAGAATATGTTCAACTTGCCTCACAGAGCGTCGGCATCCCGCCTCGGGTCAATTGCCTACTGGTCGAACGTATCTACGTTCTCCGAGATGCCTGTAGGCCCACCGTCTGCCGTATGAAGAGCAAGTTAATGCCTGGATCGTGCAGGGTGCGTCTCGATACGAGGTGTTTGCATTGACAATCTAACAATCAAAATGGCTTCGAACATAAATCGCTCTTGGTCTGGGCCCGCGGCGGTGCGCGGCTTTAAGGAACCAAGGTAGGTAAATCTATTCGCGAAGGAGGAGTAAGAAGTCAACTCGCAACCTCTTGACGTGTAAGGTACACTATAGAAGACGACTCTCCATGAACGAGAGACAGCTTATTGCAGCACGAGCATGCCTTGGGATTTACTTAATATTTCTCGTTTTGGAGTTGAGGCTAGACGACGGTGTACCCCACGCTCCCCCCGTTGAATCCGGCTTAACGTTGATTTCTTTCAAACAATATCTGCAAAGCAATACCGGGGTGTTGGTCTAGGGCTCAGCCTACACCCTTATCGGTTAATCTAGGCTCGGTGCCCGGATCTGCTACCAGTGTCATGCGCACTCATTGACCTCAATTCTGCGGGCTCCCTTCCGAGTTAGATAGCGGTGAGCTCAGGTGCTGACCTGCAACGAGCCGGTGTTTTGTCAAGTCTTCTTGAACCTTTGGGCCTATTAGCACGCAGTGCACTAGTATATTTGGTTTAGAAGAGTTAAAAGATACCCTCTTGGGCTCGCTGAAGCGGTGTTGTGTGTGACGGTCTGTTGACTGCTGCGTCCCTTGACACAATGACTTTTCTTGGGGGGTAATTCCGGAGAAGTAAGTGTCGCAAATAACCTCATGGAAGGCTGGCTTGTTTGACATATAACACGACTCGCACCTGCGTTAGTAAGTAGCAGCTCACTTTAGTGCAAGTAAGCGGATAGCCTCCACATTTAGTAAGCCAACACTCAGTAATCGCATTCACGGATGTCAGGTAGACAACAACGAGGTCGGGACCGCCCACGGTGAGACGCGGCTTGCCGGACTGTTATTTTTAGTCCTGCGGGTTGAGCCAGACCTAAGGCGGATGCACCGGTGATCGATAACCTTGGTACTCGGTGTCATCATGCTTCGGCTTCCCGCAGGGAAGATAAGTGCTCTCGTCCGCTGATCGTCTAAGGCGAATTGCTACTCGACGCCCTATGGCGGACGGCATGCCTCACGGTTATGAACCCATCCGACGTTGTGTTCCATTCGTTGACGCTCAATGGAGTTTTCATAAACTCTAGCTCTGTACGACTTGCACAATCTGCACCTCTGGTCTCCCAGGAAATGTCATGACACCAAAGACCAGAACAACTTGAATGGTGGCATGTTGATGGTGCGATTGATCTGTCGGTGGTCAGCCAGCTAAAACACTTCAACTCTTCACGACGGCGGAATGAGCACACACATGTCTGCGTGCTAAGTTTCATTGTAATCCTATCTCAATCCTATCGGCGATCATAGCAGAAAATCAGTTGTCCTAAATAAGCTGGGAAAAAGAGCCTGCCTCCTTTGCCCCACAGCGGTCCTATACCAATTTTCGATACGAGGCTGCCGCAACGAATCAGGGTAAACATAGCTGCCATTAATGGTCGGGGATATCGGCCAGTAGAATCAATCGTCTTAAGAGGTTGCTGAGAGAGTGACGACAGTTGTGTATTAGCTTTTATTTACTGCAAAAAAGGGCCGCATACCAGCAGGAATAACTGAGAGGAACTGAACCTATACTCAATGACGAAGAATCACAGGATTGAACTAACCAGCAGTCTGGGACCGAGGAGTTGCAGCAGGAAGTCCTACACGGAGCCGCAGTATGTAGCGTTTCGGAGTCTTACCCTTACGTTATGTTGCAACCTTAATCTGCAAGCGTTTATTTGATCAGACCACGGGGTGGTGTATTTGTCGTCAGAGGACGGCGAGTTGTGACGTAGGGTTATCAACTCGTTCGGCAGGCTCTAATCAGAATTCTTTGGAATCTGATGGAACGAGAGTTGATTCCCTTCCCAAGCAGATAATACAGAGATTACGATCTTGGTATCTAGTAGGACCAGTAGGGTGTACCATGGCCGGCACTCACATAGGCACTCTCCCTCAATATCTGATGCTATTAGTAAGTCATCTCGCAGAATGCCGAGGGAAGCCTCCTGAATAGCGATGTCCAGCAGAAACCTAGAACCGGTATTTGCCACATTCTTGTTTTAGCTGCTAAGGAGATCGTTATTTACTCCTAACTCGTGTCGAGTGGAGTACGAACAAGGCTCAAAGATCACTCACATCCTTGCAAACTCGCATCCGGACACAACCATCCATGGACCAGTGGCGTCATTCTGTCCCATGATCCAATTAAACCTCATACGTGTGGTAACCACATGAACAAGTGATAGCGTTTCTCCTCTCGACTGGTGAGCACCTGCCCCAAGCCGAGAGCTCGGTTACTCAAACTGTTGCTCAGCGTAGGTAGCTTTTCGTAATATTTCAGGCCCCGCACATGGCACTGCGAGTCTCAATCCCGGACCACAGTCCCGGACACCTCCTCCGGCCGGCTCTTTAAGGTCAGCAGACTTCGGCAAAGCCCTATAATGTGCCTATTTGGATCGTTGCTTTCTAAGGTGGAAAACTGTCACTCTACCGAGTCCGCGTTCTAGACCAATCAAGAGCTATCGGCGCCACGTAGAGGAGCGTCCTAAGTCCACCCGTGACGATAACCGTAGAGAGCACGCACCCACTCGCCAAGATAAGGTGCAACCCACTGCCCTAGCTGACAATCAGATTATGCCGGATCGAGAACACATCACCTTAAGCGCTGCTAGGATGTTCGATGCCTTCGAGACGCCCTCCGTCGAGTTAAGTAAGGCTACACGACGTCTTCATCGATGGGGAAGAGTTCTTTATACCGAAACCCCTCGTTAATAGGCTCTAAGTCAGGAATTGTTGGCCCCGCTGTATGAGTCAGTCGAACTTCATGTCAGTAGTACAACCACCGCGAGGAGCCTGGCCTTTCTCAGCGTATGAGCGGATGATGTTATGGTATCGAAGGCAGCTAAGTGGGAAGCCAATTACGCACGGATAAACGCCCCTCCACCTTTATATAAAGTTTATGCGCAAGGATCCTTCGGAAACAGATGTTCGATCAGTGAGACATGGTTTGTTGGATGCACTAGCCGCCTAGAGCTCACGATACCGCCAATACACTTGGAGAACCGTTTCCATCAATACTAGCTCATCGTGGAGCCCGCGGGGAATCCCTGAATTAGGTCAGTATGGAGGTTATATAGCTTATGGCTGTGCCACTTAGTTGATACCCCTTATTACTCGCTCATTACACGTTTAAACATTCAAGCTATAAAGCGGATAGACTAATGCGAGCGTAGCCACATGTGTGCAAGGTCATGCTTTTTTCTTGTTCATTAGTCGGAAGGACTACATGGGCATTTGACTTGACACACGCAGGAGCAAGGTGCCGTGGTCCACGGAAGGCGCTAATCGAGTATAACAGAGGTAGATGCCTCAGTGCCAGTATGCGCTTGGTCACGACTCTATCGCCCTGAAAACTTTCCAGTCATAGACTCTGAACATGCGACATATTTAAGAATTTAGGACACGGCGTAGGAAATAGGCTACTTCAATTGCACAATTTCACTTGAACCTACAAGACCTCCATCGTCTTGGGCCAGCCTCCGCGCGGACTATTTTTCTCGTCGATTTCAGAACCTTATTACAACTCGTCATAATATTTAATAGTCTGGAGAGTATCGGCTGACCCTCATTGCATAACGAAGCATTTATGCAAAGAATCTGGTCTGCGCGTCACGACCAGACGATGGATAACTAGATTTCTCGTTCGAATTATGCACGTCTCATACCGGCAATTCTAGTCTGGTTATATATGCTCTCAGGCAGAGCCGAACCTAGACTTTCGTCTCCAGAACCCTTTGAAGAGGATCTCGTATCGAATGAGCATGCGGCATATAAGAACATATGCTTATACGGGTACATAAGACTAGAATTCAGAAGAGCGGTGCACACCTGGCAAAGAGCACGCTGGCCTCACAGATCGCCTGGTTTGAGACAACTGCATCAGCACGCGCGTACGTTCGTGTTATAACTCCGCATCACGTTACTGGCAATGAAGACTCAGTACACCTTTGGGGTCACCTTCTAGCAAGCTCCTTGACGAAACTCTGAAGGGTATTGGTGAAGTCACGGGGACAGTTATGCGTTTAGGTTGTTTTTCGCATACCCACATCACCAGTGGTATGGTTGTCCTCCAGCCCCTGAGCAATCGCCGCGTTAGGGTACTCCCTCTGGGCCGCCTTCAGTCGCCCAGTTGCGGTACCTGAGTACGTGACCGCAGCTTCCGGGCGCCCTCCAAATTCGTAGTCCAGTACAGGGATTTTTTCTATTCCAGGTAGCTAAGCCTTGAGGTAGTGTTCGACCGCAGATGAATAGATCTGGACGGTCTTTAAAAGCAATCCCGCCGACTTGGTCCAGGATTTATCCGAATCGCAATCCGATTGGGACAATAGAATGGCAGGTTGCGCTGTAGGTGTTGGTCACATGGAGGAGTAGAGTTTCGCAAGACCAAATTTAAAATACGACTGTTCCCGGGCAGTAAACCGCTTTTCAGCTAAGCGAAAGAGTCTAGACTCACTGTCACCCCGTAATATCTAAAAGGGCATGCCTCAAGGTCACCTGGGCTTATAGGGATCTAAAGCGCGTCTGGTTTTTCCCTGTAAGGGACTGATCCTCGAAGGACTCATATTGTGCGAGCTTACTCTCCCGCGGTACCAGTGATCCCTGCTGACGTTCGAGACTGGACACCTGACTTTAACTGGATAGAGAGACATGAAGGGGCTCCATGGCGATGCTACCATATTTTGTAGAGCGCCACCATAAGAATTCAAAGGTGATGATGCGAGGAAGGTTGTCCGGGCTAGCTACTCCAGTCCAGCAGCATTATACGGACCTGGCAATGATTTTACACAATACTGTAAGATCTTTTGGTCGTCGTGTCGGGTACCGTGTGAGCTTGGCCTCGACTAATATGGATGATCGGGTTAGCACGGAAGTCATTACAACCGGCGATGATGCGAGCCATTAGCCGTACCCAGTCGCACTCCTTTACCAAGACCGTCTTCAATGTCTCTGGTAAGGGGGAGCAATAGCGTATGTATTGAGGTTTGTTGACGGTTATGGTTGGGGTGGAGCTGCTTCCTGTCCTCACTCCACTAGTTACATTTACCCACACCCTACCCCTTTGCCGTGGCTCCATGTGCGTCACCTCACCTACTGCAGTATAATTGCTATTCCCGCCCCGGCCCGCCCCGGCCACCGCTAAGTTCGGACTCTGCGGCACAACCAATCCAGGGCGTGCGCGGTGCGGTGCCGCTGTAAAAAGGGCAATACAAGATTTCACCCTAATGATTGTTCTTTGTTCCACCACGCACGTTATCCATGATTGTCGTTAAGCAATTACACTCCTGGATCGTCGCTCGAGAAGCTAACTCAACTCTCATTGGCTACTTTCCACTTAGAAGACGATCATTACTATCGCTTCGAGTCAAGTGGTCGGGAAATCAATTGTGCGTAATCTGGATGTAGAGTTGATCGGCGCCCTCCTAGGTGCTCGCGTGACCGCCGCGAACCTGTAGGCTCGCAACTAATATAGACATCCACGCTGTACTACGCAGGGAGGAGCACGATATCCCGATCGCATGTGTTTGTTACGAATCTCGAATGTCGGATCTCTTTAGGCCCCCAACTAGCACTTTGCCGGCTAGAGCATGATTCGTCGCCGTCTCAGGCTTGACTCAAGTTTCCGGTGGTTGAGAAAGACGCGGGCCGGTTTTACAACAGAATACGTGTAGACGATTAGGGACGAGTATCCGGCCTACTTGAGATGGAATATCTTATAGTGCTGGGCCAGGGAGGATAGGTATGGTCTGTAGTGTAGTAAATCTTATGTATGCGGTCACATTTTGTTATAAGTTAGATAACGTCATTGCAGCCTCTCGGTAAAGGGTTGATCACAGAATAGCATCCTACACGTTCATATTGCCCCAGGTTACGGGATACACCTGTGACGCGTTTGGAGTGGGTCAGTTGGAAGGTAGTTTCCGTCTGAAACACAACATGCGGGATAGCTAATCTAGCCCTTGACGAGTATTTCACCGGAAGGGACGTGCGGTTTGCATCCGGCTAACACATGTTGTTAATGTGCGGGAGGGCGGACACCGCGGGCTGCAGTCATGTAGCTGTGCCTCCTAGTAAGGAAACTTGCAACATGAAACCGCATTGTTAGCGATTGTCCCAAAGCGGCGCACGCTGCAGGGTCGAACATAGGCAGGGTCTCCGATCATAATCACGCCCAACCCAGGTTTGGAACAGTAGTCTACGCGTGTGGGCGGACTATGGCTTGACCTACCGAGTCATTGCTTACAAGGAGAAGACGGAACTTCCATGGGTGTAGGTCCCATCCGGAAGGACGTTGTACTGGATGATTAGGAGTGTACACACGCAACCTAGAAAACCGAAAATCGAGGAAACGTCTAGACGTGTTTTAAAGAAACTAGTACGATGACACGAGTCGGTTCCCTGCTAACGTCGATGAAAGAATATTTGATACCAAGTAAAATCACGGAGGGGCTACAAGTGATGTTAGGGTGCAACGTGTGTGGCGACGGTCATGGCCTAAGGCACTTGTACCTAGTGGATCGAAAAATTTCGTGCTTATTATATGAATAGCCTGGGGCCCCACGCTACGTCGACCATTCTCTAGACTCCGGTAATAGAGACAGAATTGTGAGAAGGCAGATACCTCATGGTTCCCACTGTAAACTCCCCGTAATGCAGGAGAAGGGATTCTCCATCTACCTCGCCCGTAGATAGATCATTCTGCGGAACTTGTTGCGGGAAGCTAATCCATCAGACAGTTAGCAATTAGTACCCGGGTGACCATAACGAAGGGTCAGTTCCTCACGTGCTGCTAAGGATTGACCCGTCACTGAGGAGACGTGGCGTATTTCACGGCTCCAAAGGCCGCAAGTAACCGACCTATTTAACATCTCTACCGGACCATCCGTCTCAATCTTCCGCTCCAAACCATTTACTGTTGGAAAGCGTATGTCGTAAGTGTTGTGCCCACTATGGAGAAGTTCGAAACACCCACCGGCTAAGATCAAATAATTGACCTCGCATCGCAAACATGCCTTTCAAACACGTAGCAAGGTTCAGATGGCCAGACAGACCTGTTGTAAGTTATCACCAGCGATCTCACTTTACTGGCGCCTTCTATGTGGCTCAGCGTCTCACCAAGTGTCTTTCGGCAGTGATTTATGTAGTTTTTATGCAGCAATTCTATACACTCGAAATGTAGATGCGCAGATGGGCATTTCGTACACCATTATACCGACGCAAAGTGTACAGATAGGGCTTTCCACGTCATTCGGCAAGGCACCTTAATTGACGCGGTCGTAAGCGGATATCTCCCCTGCACCATCAGGTGATTAAAAAGGAGCAGGATGGGAACCTTTCCAGAGAGTCGTAATTCGCGACCCGAGGGCAACTTGGACGACGTCATAGTAAATCGAGAAAGCAAGAGTAGACTTGAGTTTATGGGTTCGCGGTCAGAAGTTTAGGAAAATGACTTACCCTACTGGACGTCCTCTAGTCGCTACCGTGTTAGCGGGGGTCGCCGTGAAGAAGTCCCTCCGCCCCCTGAACTACGCCTGGGGCGTCCTACCACATCTCTTCGATTGCAGCGAGGGTCGTCTAACAGTACGCTGTAGGTCAGTAAGTCAACCCGATTAATTCCGGGAACGTCATTTCCCGTTTGTTGCGTGGGTCTGAACACAGAGTTAAATACGGGTAGATGCGGTTACCGGAGGTTGAATACAATAGTGTGAAATAGGTAGACTGGGAAGCCGTATTCAATGTGACACAACGGTTTGACGTCTCACATAGAGATTACGGACCGACCCACCGCCACTACTTCATGCGCCTCACTATCTTTGGAGGACCTTTCTATCACCATCACTCTGTATCCCCCTTCTCACGCACATCGATCTTGAAACACGTACCTAGGGTAACGATAACGGACCGTCAGTTGCTCTCAAACCTTACAGACATATACAGCGTATACCCCGAACATAAGCTTGTGGGCCAACCGGGTCAGCACTTTGGAACGGGCGAGCTGCGTGAGCCTGCAAGCGCACCTCTGTGCTGTGGCCGTTATTGGCGAGATTGTCTCCTGACCTT"/>
                    <sequence id="seq_t1222" taxon="t122" totalcount="4" value="TAATCGTGACTTGGGTACGCCAGCAAGACCCGTCCCAGATCCGTAAAGAGTACTTAACTCGGATTCTCGCCTCTTGTCTGGCAGCGACTGGAAGATGGTAATTGTTGTGATAAAGTATCTTGGCGGTCATTAAGGGGAGTCCATCGTAGTCCTCGACGGAGCGCTGTTCAGCCTAAGACGCGCTGTGGCTATCACGGAGTACCCCTCACGAATTACAGCAGGGCTGGTTGGGGGTGCGGTCTCCCTTCCCGATACGGCCGTCCGACCAAGAGGCCTTGATGAGCTTCCCCGGCCCCGGGTGTTCGTCAGCGCCCCGACTGTCGTAGAAAAGGGACACCCTCCATATTCAAGTGATTAAGACTCCATGTACGTTGTGTTCCAGCACTGTGACGATTTGGAACCGCTTGCCGTCCTTCAGCCCGTACTCTCCACCCGAGGCGGATGGCGTATCACCCTCACTACGCATCTCAAGATCCTTAGGTTCCAGGTACACCTTTCTATTGTACGCGCAATGCTGCTGCGGGTTGATTGTTTGATAAACAGTGGAGAAAAATTTACGTAGACCCTGTCACCCCACGCCGAGGACAGGCTGGGTTCAGCTCGAGACTTAACGGGTCTGAACGCGCAGAGATACTAGATCCTGTCCATTACCACTCCGTCATTTAAATCACAAGGGTTGCCGGATCATAGGCCTCGTATGTCATGCAACTGTTCCCCGGCCACACCCAGTCAACCGGCAACCCAGTGAGGCGGGTCCGTACGAAGTCATTAGAATCAAACTAGTGGAAAGCAGACTCGGAACGAACTTTTCCCCGGGATGCGGGGCAGTATGTTTAGGTACGCCCACAGTTGGCATCTTTTACCCGTTAGACATGTAGAACAGGACACAGTGCAAGACTTCCAACCCGCGTGATCTCCTGGGTGATTTCTCGTGTTGGTGTCAGGGGACTACGGCGACTCTTGTATGGAATGCCAGGGAGTCTCTCTTATCTTGATCTCGTCAGCCCAGGGACCGTGCCCTTGCTTTAAAGGACAGGCCGCGCTAACGTTAATCAGTATTTGTCACGTTGACCAACCGTGGTGTCCGCAGTTTTGGGTTCTGGTCAACTCTAGCCGCTTAGCTAAATTAATAAAGAGATAAGACTCCATATCATAGGGTCTGCCCACGGATTCACAGGCTGATAGTCCCCTAAGTCTCATATAGAAGAGGAAAGAGGCGAGTTCGTCTGGATACGTTCAGTTCGGCATCAAGATCGAGGAGTCATACACCTGCCATTTGCAACAAGCATCCCGTGACGGCAGTCTCATCTCTATGTTCAGTTACGGTAGGGCACTTTACGGAAGTCTCGTTGCAGAGGCCTATGCCACACTCCATGTTAAAGGTGCAAACTAAATTCCAAAACTCCTTACCCGGGGCGACATGAAGGATCGGTGCGAATTCGAATACGAAATTGAGACTGACTTGTAAACGGGGTGTCCGCTTTCAGTGTATTGTGCTCCTCTAGAACTAATTCAACGGCATTAGTTTGTAGTCTTGGCATCACAGTGTCAAACCTCGCCCAAGGCGGCGCACGAGTGGTCGTGGGTCCCAAAAAGTAGCAAGGTAGTTGTCGCATATTCCCCAACCGCAGAATGTTCAAAGTAGTCGTCCAATTCAAGGGAATAGAGGATGCCGCACGATATTGCATGATTAAACAAACAGTCGTACATGAGGGTTACAAGACGACTCAGTGCTTACCGATGGCCCTGTGCCTCGCTGGACAAGATGTGTTCTCGAAGGAACTAGCTCCCACCAAAGCGAACGTAGAAGTTGAGCGCCTTCTCATTGCGCACTAACTCAACCGACGTCGAAACCCGGATTGTGTTTGCAGCCTAGCATTTCTCACCCCGCCAGTATGGCTTTATTATTAACAAGCTGTTCCCTAACAAGGTTACCCAAGTATTGCGCGACCGTTGACGTCCCCACCATCAGAATCTCGGGCCGGACTTGTTCTAACCCCTGGTACGGGCATTTGGAAAATTTTGTAATGAGTCTGAGGACAGGATCTGATTGTAGGAACTCAATCCTTCCAGCTATGATTCTGCTCTCTAAAAACTAACGCTGTGCCGGTCGCAAAGTTCTAGGGCAAACTTAGAAGACACTCAGACCGTGGGGTCGGAGGGAGTGTCGCTTCCGATCATGCCTACAATTCCTCAAACAATTATACGCCAACGGGTGATTAGGCAGTGGGGAGGCTACTGTGACCAGACACTGCTGTAGTCCCGTTAAGAGTGCCAGCGTGCCCGCGACATCGGTTAACAGGCAAGTAGACACGTGTCGCTCCAATTCCCGCGTTACAAGCGTATACGTGACAAGTGTGCCAAAACTTTATATGGGAACAGCTAAAATCAGACGCAGCGTCTTGATTTGGATCCATTAGAGTAACCGACAGCGATGTTCGTAGCTTAGGTAAATACCGTGATTAATTTCGGATCGTGTAGCCATCGCCAGAAACGAGATGGTACTATCGTTCGAAGGCTCCGATTCGAGCGGAATGCCATATTTCCTAAGGAGAGTCAGCAGCAAGCTAGCCCTGATCAAACGGTGGCGTGGGGGAACTGACTGGCAATTACCATGTGTTTAAGCTTCCTCTACGTGCTGTCTTTACATGTTTTTGTGGCCACGTCTGCCTCGCACTCTGCACCAGGCGCTAAGTCCAGAGAGACACGTTTCCAGTTGCGTACAAGGTCGGTTTCTGTCCAAGGAGTAGTGATAAACGCGGCGATGGTGACCCCACAGGGTGGTGATGCCGCCAAATCGCGAGCATCTAAGGTGATGATCAGGTGTTCCTGAACTACTGGACCCCGTCACCTACCCCGATTAGACGGCCCCATCTTTTAAAAAACACTACCATTTCCGTCACCGTCGGACCAATTCTTTTTCCTGTACCCGGGTATGTATAGGCCAGGACCGTTTTGGCGAGATGCTACCGAACTCCGGCAGAAACCCCGCTGGCCAAAATTAATCCTGGAGGGGAGTCTATGGGTTTTTTATGTGAATTCCGAGTGGTGCCGTGGAGATCAAGTGCCCACTCGATGGGAACCGGTCATAAGAACTACGCCAAAGGTTCTAGCCTCTGAGCTCGTGTGGTGAGTTAAAACGCCCATTGCACTACGGGGAGACCGGTATTGTTACCTTAGATACCATCCATGAACTCAGGGCGCGGGATCTTTCAGTCTACTAGATGCCGCAATGATCTTCGCGTCTGTTGTGCAACACTTATGACGACTCCGCATTTCGCTAACGATCACGTCGAGAGGTTTGTCGCATGAGGATGGACTCCTCTGAGGCCGTTAAAGTGCATGAAGTGCTGACGTGCGTTCGCGTAGTGATGTCTTGTGCATGCGAGGACGATGCGTATGGCCTCCGATGACGCATAAGCTACCTGGATTGCCTGAGAGAAATGAACCGTATCGTCTCGTCCAGGTCCTAGGGCTAGAGGCAATACCTTTATAGTCTGAATGTCCCTTGTGCTTGTTCGCATTGGCAGCTTACTGTACCGCCAGTTAAGGGTTTCTTACGGAGTCGGCCTCATCTTCCGAGGCAGTCTCGATGCCCTAAAGTTCCCGCGCACTGGTGATCTAGTAGGCCGCGCCTGTTACCGATACATTGGGCCCTTGTGTACTCACTTGTGTACACCGGTTGTATCTGAGCGCTCCGGAATCTAAGGATGATAGCTCTATATCCTCGGCAGACGGACACCGCTAGTAACGCTAAGGTTCATCATCGGGAATGTATAATTCACGGCCTTGCTTCGGTTGCCGCTGGATAGTGGAGATTGTCTGTACAGTATACATCGCCTAATGATGTACCCGGGATCAGGTGATCTGCAAGGCATTAAGATGATTCCCGTCGCCCCCCGGCCCCGAACGAAGGCTCAGATTCCACCAGCGGCCCCTGAAATCTGTCATACTAAAAATTAGTCCGAGTTATCACTGGGACAACTAGGACGAGGAATGACTTATCAGCGCAGCCATCCTTCATCTGTGGGCGGCCGACCGTAAGATAGGACGCAACGCTTGGGCTGGCGTTTAGTTCAGACAGCACTCTATCGCGGGACCATCTTGGGAAGTAATGCGCAAATTCGGGGGGAGGAGCCATCTATGAAGCGTAGCATAATTCTATAAAGGTCTAAAATTGCAAGAGAACGGTTTGCGAGGGCCTACCCGCCTTGCGGCGCTTGCGGGCTCAGAAACTAGCGCTTACAGGCAAGACGAACACCGTTACTAGCCTATCTGATTCTGCAGAGTAGCTTAAGCGCAACCCTCGAGGTCTGGAATCGCCCTTGCATTCCATTCTGCACACCCCATATCTACGTCGAACGCCCCCATGTATATTCTAAATTTTTATTTCATTTCGGGTGGACAAATGGCCTAGATTGGTTTGCATAATTCCATATCTCTCCAGCTTTTTGATCACGCGTCAATCGGGTGTAAAAGTAGATGCAAAATCTCTAGGATGTATCGATCTTTGAGCACCTTTCATAGATAGTTCTTACCACTCCCGTACAACTAGGTCTGTCGCCTATCCAACCCCTAAGAAGAGATTAGCCCGACAAGGGTAGGTATTGACAACTTTACCATAACGAACTCAGTTGATACGCTGATCATCCCCCCCGCGTGGTCGAGTCGCTCAACTCGCATGTAGGGCGTATCTATGCTATTCGAACTAGTATTTAGTGGATTTCCGCCTAGCTATCTCCAGATTTACTTCGGAGGACAACAGTGTGCCCAATCAGTTGAGCATAAGGATATAACTTCATCTGAGGACTCATCCAGCTACCGAAGAGGTGCGACCGGCCGTGGCACCTACCTGATTAACGAAATACCAAGTGACCTAATATACAGCGTATTGCTAAGGCACTGTTCCGGTTATTCTAACCTCTTGACAAATATCGGCACACAGAGAACCCCACCGTAAGGGCCGGGCACGGGAATCCAAGCATTACATCGAGACGGGTCTGGAGGGTTGGTCGGAAATATCCACTCGAAGCACTCATATGCGAGTACGTGAAGTCCAATTAGCTCTGTCCCGCACTTCCACTGCTGTCGGGACGAGAGACAGATCACATGTCACCTCCCTGGTGGAACACCAGTCCTTAGCGAGTCGCTTTTACATCGCTTAACCTTTGAGAATGAGGGACAGACACACTTCTTTTGGAGATTTGGAGTTTTAGCCCATGAGGTAAGACTTTATGCGCACCTGTGTCATGGCTTGTACTTTCAAACACCGCAGTCCAGACCAGGTTATCGCAGTGATTCGCCATCCAAATGAAAATCAGTCCTTCGGAATGATAAGGACTGCTAACACCTCCCGGGTCCCATACGCGGTGAGAGCAGCGCAGTGCTGACACCTCAATTGTTAACAAACACAAGGGCCATCGCCGTGAGGCCGGCGATGACCCCAGCTCTTAGGGGGAACTATTGCACATTCTTAGAAGAATATGCACGGTCCCGAATGTGCTAGGGAATGCTTAGACGATGGGGCATATCACCTGGATCGTTTACTTAGCTGGTCGCGAAAAGGTAGTGTAGCGGCTTTAAGCCACACCTTGTAGATGGTCCCGCTACCAGCTTATTTTTTCATCGCGAACTGCTGTTTCTGAAAAGGTATCCCCCGCAGAAATGAGGGCTGCTTGGCCCCATGCGACCTCTTTATCTAACATGCCAAGCCGGCATGTAACATTGCTAGGGCTATTACAACGACCTATATCGCGTGCCCTAGCTAAGGACCCCCGCCTATGCCTAAAGCTGGGACGATTTTCGGGCTCTGCCCAATGATTATACGGCCCGCCCGGTTCATCTAAACCCGGTGTATGAATATAGTTAAGCTTATCAATATAAGACCTGCAAATTCTTCCCATCCCCCTAAGCCAACTGTCAGCGCGCGACCACACCACAGTAAGCGCTATAATGGCACGCCACTGGATAGACACTAGCCGTATGGCCCCAAGTCGGTCAAGAGCTATTAGTAAAGAGTACGCGCCCCCAGCGGCTATATCGGGGAAAAGGTAAGAAAGGCGTATAGTCCATGTCGCCTTCCCGCAACCGTCTTTCAATAAAGTTAGCTCGCTGAAAGGGGCGGGCTGCGTACACGCGTCGATGGAGAAGGGCCAAACATAAAAGATTCTAAAGCGTATTTGAGATTAGACGGGCACGCCTCGTCGTTTTGAGACGCACCCAGGCCTTCGAATACACTCTACCTGTATTGCGATACCAGTTTGAAACAGCATTACGAATATGTCACGTGCAGCATCGACTTATCGCTCTAGGAGTAAGGGTACAGGCTTGGACACAGTCGCAAACGTGCCTTTCAATCGCTAAATGGACAGCGAAAGGTACAGAAGGGGGCTGACCTGTGCACCATCGCTAGATGATCAAAAATCACTTTCTGCGTGTGAAAATATGCAAAACGGACCCGCGTATTTAACGCCCGCGTTAATATTCCTCTTCCGTGCCTATGGCTCCGAGGAGAGGGATTCGGTCTACACCTTCCAACTACATATCGAGTAGAATAGCCGTACAATTTCAAGCCTCCATTGACTCCCAGTATCCGTCTCTGCAAGGTCTGCACGCTGCCGTTAGAGTTCCTGGGGGACACTCGTCGGAAGGGTGGGGCGCACCGCTCTCAAACTTCCCTCACCTCATGTGCACTCAGGGGGAATGTGTCCGCAACAGACGTGTACTAACGGGGTGTCTGCCAAGCCTCTGGGCGTTGCAGATAAAACTTTAGCTGGCCTCTCATGGGCAGGTTATACGGGTTTACGTTGGCATTTCGGGGACGCAGAAATCTTTAGATCGAGGGTCGCGCTAGAAGTTGCACCAGCGCGCGTTCCCCAAAATATACTATTTTCCATAGCTCTGACTTACTACATCGTGACCTCCCAGTTCCACATGTCTATTTTCCACTACGCTCTTGCTGTCCGACCGCTGGACGCTGGCCAGCTCATGCTACTTCGCGGCTGTCATGGGCCTAGTACGTTGGAATAAGATGGCACACATGCTACGTTCAATACGGTAATATAAGTGCTTGGTCATTATAACTGTCAACGAGTTGCGAAGGCCCGCAGCTTGTGCCTTTCCGACTCGGGGAAGAACATAGACCCTTGAGGATTTCGGTTCGCGATGCCCGGTATTGACACCGGTCAAGAGGCGCTAAATCTTACAAGTATATCTAGGCATCTTTAGTAATACTTCGCTAAATGCGGAAAAACACGAGTTGAACTGCTCCATACTTATTGGGTACCAAACATTCTTCGCTTCGCAGGCTTGTTGGCGCGCTATTTCGGTAAATCCCCGGACAAAGGCTGTGCTGGGAACATTGGCCAGCCAATGGTATGTGTGAACGTAGGAGCTTTACAGATCTTTGAGGTTCGCTGTGCTTGATGATCCACCGTGTTTGAATGGCAGAGAGGACCCTGCCATCGCGCGTACCTCCGTACGGGGAGCCACTAGCTTGACTTAGCCACGCTGAATACGCGTCCGAGCGGAAGCTGGTGAAATCGCGAAAGCTTTAATCCTCGTATTGTAGCCAGACGAATACAGAGTAGACACCTGCCGGTGCCTTGAGTACTCGTCCTGGTAACTATTGCAGAAGTACGAATGACGGTCAGAGACCCGGGTGATGTTCACGCGGCGGGGCCCAACCCGCCCTTAGCGCAGTCTTCATTTACACTGTACAAGCTCATGTGCCATAACTATTCAACTGGCCCCATCAATCACCTTGAAAGACCTTCAACGCCGCAATCAGCCTGAGGTGAAGTGTAGACTCTAGAGACTAACGATACGCCACACATCCAAAGTAGGGCCAGTAGCAGGCTTTAACTAGTCAGTTGAATGCGTGCCACACGATCTACCGTATAAGACTATTCACTGCGGGAGGACAATCCGGTAGATACCATAGGATAATATAATAGTAGTACGAGGTAACGATCCCCCCCTGAACTTTTTTATGACTGCTGAGTAGTGATGGTTGAACAGATGTTCGTTGGCTCGTTGCTCCTTTACGTGACTTAGCCCTGAGACTCGTAGTTGAGTTGTGAGCGTACGGTTAGCGAAGGGCCCCTGCGGGGTATCCGCCCACCTGCCGTTTACCACATCCCGTTATGGGTGCACAGTCGTCACCGGCGTGCGTCGGTTTGACATCCGGGACTATCCCAGCCCTGTTATTTCAGTGCATTCGGTGCTAGCGACTGCGTTTGAAGATCTCTAGAGTCGGGAGTAACGACTTGCTCTATCTCATTGTCTTATCACGAAAAACGCGACCTTCCCTAAAAATTGAGTCCGCGGCTAACTTGAAAGTGGCCGCAGTCACATGTGTTCGCTTTGTTTTCCTTATGTCCCAGGCCCGGATTGTGGTACTTCCGGCTGCCCATTGGTTACTAGTATTCGATGGCGCATACCCGCCGGCCGGAAGTAAATAAGCTTTGCTGGTTTTTTCTCGCTTTAATCGTCTTGAGACACATTGTAGGATCCTAGCAGAGGTTACCGAACTCGTAGTAGGCATTCACGAGACAGAGTCCAACTTCCAAATCCCCACCCAACGGACAGTGAGTGGTTGCGGTGGTCAGTTGTCTGCTCATAGATCATTTCTGTGTTTCTGCTGGGAAAGACCGAACATTCTTGTAAAGACACGCCAGCTAATATAAAGTAAGCAGTCCGGATCATATGGCTAAATGTCGACCACGCTAGTGAAGCAAGGTATGGTTCTGTTCGACACACGGCTTTGATGCCGGTTTATGTTCTCTCCTCTAATTACAGAGGGCCACTAAGTGCCGCGTTCAGACGTAAGCGATTAGTTTCTGTTCCTCTCTTGTAGGTTTGAGTTAGAAGTATCACGCGGGGTGGTGTTTGTGGCAGTAAGGCTTTGCTTCCGCGACCAAAGCCTATTTGGACTAACAAAACGATATCGATATATGGCGCAGACGCGCTATCGATCACCTCGCATCTGTAACCCATCTGGGCGACTCTTCTGTGAGTTAGGCGTTCACGTATTTTAACCGGTTCACACTCCAATCGTTGAAACGTACCACCAGTGAGTACCAATGTAAAAGTGGAAGAGACCGTTGCTCCTACTAGCAACCGCCTCGGTTGAGAATCACTCGTGCGGTGGGGTTAAAATCAGGAAAACTCGATGGCTACTCGAGTCATCCGCTTGGGTCTCTACTCGGTGGTGATCCCTTCATGCGGGTCATCGCTACAAAATATGCGTCGATTATTTGGTCTCCGGAGACGCGTTATATCTTGATGACACAAGTTGAAAAACGCGATAAATATAACTAGTTCGTATTATACACTTAAGTGTATTTGGCAGCTGCAACCCCAGCCCAGTTTTCGGCCTGCAAAGCGCCCACGCCAGTCGATTGATTGGGAAAATTTCGACGACTTAAGTCAGCGAGGCTAAAAATGGAGATCAACCGCCCCAGTTTCCATGGCCGATGTCATTCACCCCTGATGATTAGCCCTTGCGTACACCGCTCTCCTCCGACAGGCGGATTTTTTCGAAGTAGTTGGTACCATGAGGAGAACCCTGGGGTTATAATGTTCGGCTACTTAAGTAGCCCTCATTCATCCACAGGGCGGGATGAAAAAATCACTGTGGTGGGGCAGATACCTTCTTCCCGAGCGTCTATAACTCGGAGGCAAGACGAAAATGTCAGGGGCTGATTAGGTGGCCCTCTCACTTTGATGAAGGTGGATTAACCCTCCCTCTTAAATGAACTGGTAAACGCCGACCCGGCGGCACCATGATATTTTTGTGGCGACTGGTAACGTTGTGCGCGGCACACCTCGGCCAAGTTTATCCTAGTAAATCCTCACGTAGCAACAGTATGTCTGGAGCCTCCATCCAACTACATCCGTCTTACGTAACACCTAATCTAAGAGTACTACGGTATGTTGCGCCCGCGGTCTCGTGATATGCATCCCACTGCTAAGCCTGCTTTCTTTCCAGCTTCATGAT"/>
                    <sequence id="seq_t1232" taxon="t123" totalcount="4" value="GTCACGAGAAATTATGGATCCCCTATTAACATCGGGTTAGCCAACGCGGATGGTTGTGAGTGGCGACACTCTCTATCTCTGCAACAGACAGGTTAAGCCATCCTGGCCCGGCTGGCCACTGCGTCTGTTTTTTTTTGCGGCGAATGGCGCAGCTGCTGGAACGCGGTACATCCCTGGATACCTCATTGACCATTGCCTTTTAAAAAATTCAGACTCTGGCGATGGTACACTTGTGAACGTCGCCCCGCCGTTAGCCAGTCATCCTCCAGTTGAGACCCACATCTTGTAGGCCAATTGTTCTACGCAAACACTACGCGAGGATTAATACGCATCTTGCTTCACTTTAAATTGACGGATTTCAGTTTCCAACGTTGAGGTCGTCTTACGTATGATGAGCCACCCCAGTCAGATACCATACACAGGCGATCAAAACTTCTGTAGGTAACAAAGTTATCCTATTGCCGAGTTTGGTGGCAACTCCTGCATCATTCGTGCCGAATGGGTGTAGAATAAGGAGCATAGTGTAACGCGCATGAGTGAAAGGCGGTATTATCCATATGCGCTAATTGCCTCTCTGAGTGATCCTGACTGATCGGAGCAAATCTAAAGACACAAGTGCTCTAAGGGACTAGCCGGCACAGAGCATGCGCTCCTTTCACGGAGATTCGAATTCGGATTGCCACTGAGCTAATTTATTAACACTTTACGATCGTCGGAGTAAGGGGGGTGGACCCTGTGACCCGATCACTTGGGACCAACACAAGACGTCTAGACTCGAAAGCTCGGTCTCATCCGCGGGTGCGATTTGGATAAAAGCCTTCGTCTGAAGGTCTGAGCGGCAGCGATCCTAGCATTCAAAGGCGCCCCAACTATGGTATTGTCACATCCGAGCGAATCATGGCATTTGAAAATAACAAGGAACAATATTCATCAAGTATTATGAATGACGGCGGATAACCCGACCACTTAGATGAAGAGGCTTGTGAGACCAACCGGCCAAGGATATGATTTTACGGATTCTAGAAAGAAGAGAGACAGTAGGGCGGATCGCCCCCATCATTCTGCTGGGCAGGGGTGGTATGACAGCCGGCTTCGGTTCGCATTGGAACGATCTTAGGCGGGTTCCGAATGGCCCAGTAACTAATGACAACCCAGGGCCACGACTATAGCAAATAACCTCTGGGTGACATATCCTTTTTGAGTGTCTAATCTCCGAAGCCTTCCGGTGCTCGTTCTACCAACAGCCCGTTCTTAAGGAGCCGGGACCGTGGTTCCACTAGGGCATGCGCCACTTTACTCACGAATTATCGCAATCGTCACCCGAATCGGGTGGTTTCAAATCATATCCATTAGCCGTAGTTCCATACCTATGAGTTGAAATTTGGGGCAATGGTGGACGCAAACTTTCGTTCATTATTTCATATCGGATCCTATACTTCCTCCCGGTATCTTACGTCAGATCTGACAATACTATCGAGTTTAAATTCTTATGCAAACACTATAGTCGTTGATATAGGAGACGGGTCAACTGACACGATGACACCGGCTCCACGGATGCGACTTCGGTCGGCGTCAAACTAGGCGGGAATGGGCTTCGACCAGCAAGTCGGGGAGATGGAATAAATATATACCTTAATGGGCTGACGGACTATTTGCGGGGGTGCAGCTGATTTGCCGATTATGGGTAACTAACCGAAAGCAGTCGACATGTGCAGGAAGACTCCTCGATACCCACGAGGATCTCGCTGCCGCTCTAAGGGATAGCGTGATCTACAAGCACATAGAATGACTGTCAGCTGTTGAGGTCCAAATGGGGGAGGGTTGGTTGAAGTCGATACGGCAATCATTTCGCAGGCATCTACAGGTGCGGGACTTGGTGACTGGCTAAGGATCTAGTGGAGGCGCCCTCCCATAGCTATATATCGACGCGAGATCGCCTGTTGTGGGTCACACACCATATATAGGTCCGCGATAAAGTAAGTTTTGACTCGATTGACAATCTTTTCATTGTGCGGTTGGAGTCTGGTTATTCGTTAAACAATTCCATCGTGTGCTTATCTTTGCACGTCTGCACATCATGGAGGGTCACTATTCCATTAACAGGCTTTTTCCGCTATCCTACGTACTTGTCAAGACCAGGCACAAAATGAAGTGTGTAAAGACGAGATGTCCATAGGCCACCTACCTCACACCATGTGCACACATACCAGGGTATGGGGCGTGAAAACTTTCACCGGAGCGGACCGGCCCGTATAGGTCTTTCGACTCACCAATCCCTTGTTAACAAACAATTCGAATGTGCATGTGTATTAACACCTAACCCACATGATAATCTTAGTTCGCCGGCCTCATTGTAGGTTGGTATCGGGTCATAATTGGCTAATAAACTGCTAAGTTATCTGCTTATTGAAGGACATATCGGAACTACTATTTATATTGACGTAGACCGTGCTCCGGTATGACATGCTCGCTAAGAAGTCCTCAGAGGACGGTTGGCACGATGGTTGTTCCTTACCCGACAAAACGCTACGATTAGGCTAGTTTAGAACGAGACAGGAATCTACGGTATGACCTATGTACGTCGTACGTTGAGACTGGCAATACGCCGTGGCCGCCTTGTAGCTTACCGCTCATAACTCTTCTTTACTTGAAACGTGTAATCTGTCGATACGACCGAGACAACCTCGATTGTCTATAAACATTGACAACACCGCACTTCTTACCATCCGGGTTTTGAGCTTGAATTACGGTACGATTAGCGCCCGTACATTTTGAACACGAGGGTCTCTTAACGGATCCGAGAATCACCAGTAGTGTGCTAAACTGGAATCTATACCAAACTGTAGATCTGAATCGCCGGCGTGTATGAGGGTAAACCTGTTCCCTGAAACAACCGGATCCCATACTTAGGAAGTAATAGTTCCTGCTATTCTGGGACGTCGTTCGTCCAGTCTCGAACAAACGTTCCCACATATTTAGTTGTTTTTTTTCCGGTAGATCTTGACTTATCACGTGTATATACTTACGCCGGCCTCCGACGATACGATTGACCCTGTTCCTGTGGAAGCATAGGTAAGCCTCGCCCGATTACAATAACGATGGTGACCCTATCAGTGGGTGGCGTAATATAACTCTGGATTTTGGGGGCCCGTGGCACTTCGGGCCGTGCCCACTGTAACGTGAGTTGCGCGCAGTCGTGAGGCATTGTCTGACCTTCGGGACTTTAACGTAATGACCTACACGACGAGAAGGATCCGTTGGACGCTTAATTAGATTGGCTTACGTTCAAAGCATATTGCAACGAAGTTAGCAGACTGCATATTCCTGGCTGCCGGAACCTCGTGAAGTGAAACGTCGTCAGCATACACCCAACGTACGGTTAAATATGCACGTAAGTTCCGATTTTGTGAAGTGAACCGTCAGGTGCCGTGAACCGACGAGCTCATGCTAACCTACGGTGCCTGCTGCCTGGTTTTGGTCAACCTAACTAACGTGACGAGCAGGAAATCTACCTCGTACTTGTGAGCCTGGCAGAACTGGCAAACGAGAATCCCTATATCGGTTTAGCCCGACGGGTATCCCTTTTCTACGCGCTGATAGTAAGAGTCCCATTCGGAATCAGGGGTCGCGGGCAAATGCTATTGGGATACACCTGCCGGCGACAAAGCGGGATCATTGACCCTTTACCAATAATCATGGCGGCTATGATGATCTAGCATGCTACCACGCCGGCTACCGGGTATTAGGTCTAAACTTAGAATCGGCGTTCTACACATTTTCTCATGCTCCCCTTTTGTCCAGGCGGAGGTGGTTTACCAATCACACTACAACCAAGGATGTCACATCATGGTCTTTCTGGATCGGGCAGTTAACGTTATATGTTAGGGCACGTCTATAACGATCACCAGGCCCGATTGCCAATTTCACCTGACGCACACGCGATTGAATTACTTGAGTGCTAATATCCGAAAGGGCCCCATCGCTTCCAATAGATCGATTATTGAGTAAGCTACGGTCGTTGTGATCGACCAACCACGCCATGTGGTTCTCGGCCTAGTGCCCGACACTGTAAACGAATCTGAGTCTTCGGTATAAGTGCGTCCACGAATATTCAAGACAGGGAACGGCTGCGTCACAGGGTTGGCCAAAGACCTGTCCGCAGGGCTTTGTTTGACGCCACGGTATCGACGGAGTAGAAGACTAAAACAGCCATAGCGTCAGAAAGATCCTCGCAGGGAGGGGCGCTACCAACCGGGGTCATCGGAATAAACTATGTTGTGAGGGGGCGCCCTCCTGTTGGGGTGAGAGCACTTCTCCAGCAATTGTAAGCGTCTCTACAACAAAACTGTACTAAGAGATACGGCTACTACACCAGAACATGTAGGGATGTCTGAGGCAGATACACGGACACGTAGCACGTATTAGGTCCCGTGTACCGGTTCCTGATACTCGTTAGGTTCATAGTTATGTGCTCGCAAAAAATTCAAGGTGAGATCCACCTTGAGCGTGTGTGTGGAATGACACTACTGCGCTGGCCGAAGACTAGGACACGAAGGGCCCTAAAAGTGGTCATCGGTCTATTAGTTTGTATTATTATGAACGGAGGGATTACATGGAGTACGCATGGCAACTCCGTTACACATGCCTTTTGATTGACACCTTGCTATAAACCGTAGAATAGCTAGTTGACTGCGATCCATGTTATCGTAGTTACTGACAGTGACTAGAGCGAGCAGATGATTGACTGGGTTCATGTAGTATCCGGAACTGGTATTCTCAGTGCTTCGGATAAGCCGGAATAGTGAAATACAAATTACAATGGGGCGTGTCCCGCGGTGACGATACGAAGGGCGGTCCACCAATGTTCGGCCGGTGGCAGAACTCGGCCTGGTTATCCCGTTAGACATGACCAAGCCAGAAGAGCAAGTAGTCACAGCTCTGCCGCCTACTTTATAGTATCGGTAGACCTAACGCGCTATGAGGCTTGTCCGACCTGAGCGAACAATTGCAGCTCGTGAAGGTCATTGTTCGCGTTGTTAACGCTTTAAAAACCCAGAGGGAAGTGTTTAGGGGTTGCCATCTATATGATAGTGAGCGACGCCGAGGTTTTTACTGCTGGGCGGCCATTGCCGAACGACTGCCGTTCTTTAACTTGGCTAATACTATGGCTTATAAGCGGGTCCTGTAGGGGACGCCCCGGTCTTTCCATTGACCCATTTCTCCAGTCAAAAAGGGCCGTACGGTCTTGGCCATATCTGCTAGACCGGCTCGAAAGCGTTCGGCGTCTCCTGGACTAATGGATCCACTGGCTGCTTGAGTGTGCACTCGATCCGTCGTAGAGGTTTAGTCTAAGTCCCGATTATGGAATCCGACATAATAATTGACGTCCCCGGACAGCCCCAGGAGGGTACAGCACACGCTACGTTCCCCGTGGTGCGTAATGAGGTAGCCAGGCAGGAAAGCCGTCGTCATCGAGGAGCACGAACCAAATCCGGTGCACCGTAGACCAACGGTCGTATATGATATGCCCTGCGAGGGTCAACATGCTGCTAGATCGACTCCCAGGTCCTAGACGCCGGATAACCCTAATTTATTGCATGTTAGAAAAGGGAGTCTCCATGAACCAGGGAACCCGACGTCGCAAGCCCGCCGGATCGCAAGAAGCGCTAGGGGGAGGCCGGACCTATACGTGCGTAGTATAGCAACCCAGTAATGTGCTGAGTCTGGCACCGCGGATCCTCCCCGTGCTCGGTAAAACCCGGTCTAGTACTAATCGCGCATAGGTCAGAAGTCAACGTGTGCGAACTTATTCTCCTCCACTATAGCTCTTGGACTGTGATGATATGCAGCAAGGGTGTTAGGAGGTGGCCTGGCTCTAGCCGCACTCCCTCAATGTCAGCCGCTGTTGCACGTACAAGGTAATCCGCCACGTTTCAGACCTTGGCGGCTTTGGAGTAGGATTACCATGGGGTCCGTTGGCTGGGTAGACCCAATCACGGTGAACGAGCCCCATCCTAGGGATGAGATGACATCTGAAGCCATGGAGATTTCGGTTTGATACACATTAATAGACAATCACAAGTCCCGTACTACCTCGTGTTAATAAGGCGTCCATTAGGCTAGCACCCACTCTCGGAAGGACATAACAGATACTTAGTCTTTGTCACTTTGCGGAAACGCCAGCCGGCTCCACAGGTCCGCGGCCCTTGATGGACTGGGACCTCTTCAAAAGAAAAGTTATTGGAACCGTGAGAATTGGAACTCTCGCCGGGAGAAGTCAACAACACGTTGACACCATTCACGGGTGGCCTAGTTGGCGTATTTTGATACAGAAGGTAGAGCATAGACTATGCATGCATTCCGTACGTTAACCGCCATTCAGCACGGCACCGGGACTTCTCATAGAATTACTAGAAGTTACGGTAACAGGCCCCGAGAGCTGCCCTAGTACGTCGCCCCTTGCGTGAATACATCAACAATATCAAACCACAAGCTGTATTGCAGCCCTGCCCCCTCCCCACCTTTGGGGCGAAAACTCGCAATTTTGACATTCTGGGAAGACCCGTTAGACCTTGCCGCTGCCTCTCTACGTCTACAAAACCCACTGCTTTTCAACGTTCCCGAGTTCTACACACCGCCCGGGACTGTTATTCACGGTACCGACGTATGGATCACCCTTTTGCGCCATGAGTGGAAGTGTCTGTATAATCGCCGTCCACTCAAATCTGTATGGAGGTCAGAAGATGACCGTCTCTACTGCCTTGAAACGCCATAGCGAGTGCCGTTCTTTCACTCAAAGACTCGACTTGTTAAGTGGCCGGATCATAAAAACGTTTCCGGTATCAAGTTCTGAGTGTTGGCGACTTTTGGATAGCGAGTCGCCGTATGACACTTAATTGAGTCTATAAACTCTTATCGGGCCCGCTGACTTGAAGGAACAGCGTAGCACGCTCGCAGTGGGTGGCAGTGGCTTCAAGACTTATTTATACTGTATCGGAGTTGTGGTTTCAAGCACCTTTAGGCCAACCAATAATTCAGCCGATATCATCCGTACCCCACCGATGTGCACCCCGCGACGGTAATACGATATCGGCCCGAATTTGGTTATCAGTAGGCCAAGGACGTGTTCCGCAAGCAGTGAGCACTCAAATCAATCAACGCCGCCACGTGTTTTACAGGCTTAAGACGAGCGTTTCCCGGTGTTGTACCAGTACCCGCGGGCAAGACTCGTTACGACCCCGTTCAGAATCCAAGCAGGTTCTGTCGTAGGCGTGTATTGCTACCTTCCGTCTTGGTTAATTCCGTGAGCGTCACTACGCTGCTCTGGTTGAGAAGACGCGAGCGCGACTATTGCCGGATCGCAATATGTCGGACTCTGGTTCAATACTTGGACAGAGGAGAGTATCTAACCCCTTCTACGAGGGATACATAGTCCAGACGTCGAACGACCCGGCAGTCGTACGGACGCTTGAGTGTCAGCCACCTGCGCAGGCCGCCGGGCAACGCAGTGTAGAAAGACAGGCTTGAGTACAAGGATTTACGTTCCCGTAACCTCCGGAGTTGTCTCAATAGTGAACACGCCTCACGAATCCGCAACCGCCTCCTTCTCTTACGTTGTTTGGCATTAACTCCCCTTTGCCCAGCATCCCCAGCCCCGCAGGTCTTTAGCCTTTCGCGAGCGGCAGCCTTATTGCACCAAGTAAAGTAACGGGGTCCGCGCAACTTCAGTGTCGGTAACATCCCGCAGTGTCTAAACTGCGACTACGCGTGCGTGGTTCGCAAATTTTAGATCGGCAGAACCTCTTATTTCGGCAACACTGTCTCTCTGTTCACCTCGGAACGGGATTAATTCATCAGCACGATCTGCGTTAATCAAGCTCCACAAAGGCTACCGTTACTGGGGGCCAGGCATCCGATGCCCTTTAGCGGGCGCTATTGGTGAAAGCTTTAAAAAGGTGTTGTTCACAGACTTCAGGGCCACTTCTTCCCAAGCGATATAATGGCTGTACGCCAAGTCTTGAGCGGTGGGTGACGACTTTCTTCACTTCTTCCGTTACTTAGGAGCAAATTCCACGTGTCGTCAAACCAAATACACGCTAGCGGCTTCGCGACACGCCCGCGGTGACTATGTGCCCCCTGTTTGTTCTCTCCTCCGATGACATATCCATCAAACAGTTTCCATCTACGCGGACTGGTAGGTTGAGTATGACTGCTCGGCATTATAAGGTTACGTTGCAATGAAAATGGACCTTTGCTCTTACGGCTAAGTAGGACCAGTACATCCGTCGCGATCAGCAGCTATGTCAAGACAGCGAAGGTCCAGTTACGGTCACTAAGTGAAGTAGAGACTATTCGCCCGCTGCTATACAGTGGGCGCCGATTTACACCTCAATTGCGATGTTTACTCTAACGCTTAGTCTAACGTGGTAATGTGCACGGTACTGCAAAGAGATAGGCCGTGGACCTATAGTGGATCTCCTCGCTTATCAAACGGAAGTATTTCTTTCAGCAAAGGTTTTAGCCGCATTTAATAAGTCCATCTGATAACTATTAAGAGCTGTCCGAGCGACAATTTAGTCAGCCGTCTAACGAGATCCTTCATTGATTACAACGCTGTAGCCCACCAAAGATATTCCACGAGGTTAGAGCTAGATCAAGAAAAACCAGTGAGAATTGATCCGCCTCTTGTGCCTAATTCGCGGGTAATTATTGTACGGTGTCGCCGGCCGGACGTCAAGCGCCGTAGATTAATAACCCGAATCCATAGTCAGCCGCCTCGTCAAGAGGGTCTGGCAAACTTACTAGACGAGATATGCGTGACTTCGATGAGGTCGAAGGAGAGTTGCCTTTCGGTCAATTTTATAGGTGCCAGTCGAGGAGTTTTCCTACTAACAGACTCGTGCCCAGAAGAGGTAAAAATAGTTCTAGAGCATCCTGCAACGGTGTTGCGGATCTTTGGTATCACGCGCCTGTTAGCTTAGGAATGCTGCGGGTTCAACTCGCTCGGCCCGTCCTCGTCATCTCGAGTCGGATGTTGTATCTATCTGGGGCCCGGTACATGCAGCGATGTCGGAGAAGAGCATTTGCGCCCCGCGCGTGATATGCGTTGGGAAAACCTATGAACGGCTAAGCCGCGTAAGGGCATGCTCGACACGTTCTCGTTACGCGCGTCTAGTTCGAAACCGCTAGTCGCCCATATTCGCTCAACCCTCAACTATCGAGTACTTCGAGCTCTGCGAGAAATATAAAGATTTTTCGCTCCAAAGCTCCTAAGTATCGTCTAGGACAAAAGCTTCACGAAACACTCGTTATCGCCAAACAATCATAAAGCTCCCTAAGACGAGGGAGCGTACACGATAGGTCTTGACACTATACACATGAAGGCTCTGCGAGTTGAGAACGTCGTATGATTGCCTATTAATTAAAGCCACTACTAGCGCCCATTCCATAGAGTGCCAGAGAGCCCTGTCCGGTAGTTGATCCCGTGGCCCGTCTAAAAACCCGACTCCGATCTATCCCGTTGTTGGCCCTTGCGCTTAGTTCAATAACCTTCCGCTAGCGGTCAGGTTTGAAAGGGAGCAATCGGTCCAATTAGCAGACGCTCGTCAATTGCGTGTCGGACACACTACATTTATCAAAGGTAGAACGACGCTACCCGTCCGGCAGTGGTCGTCGGATGTAGGCTTGGCCCCAGAGGCAATATAGGAGTACAGAGGGTCGGCACCCCCCACACTTGACGTACACTGCTGTGTGCATCGCTTTAAGCACTGAACCGATTAGTAGACTGAGTCACAGGCTATAACTTGTATACTCATAGTAAAAAGCGAGTGTAGAAACTCTCGTTCCCCACTGGCGCCATCGTCCGGGATCTACACGTCGCGCTGTGACGAGGATATGCGACTTGCCGAAGACGTGGAATTGAAGATAGTGATCTCGCGCAGTAGGCTTTAGTCAAGAGTGTAGTGCTTGAGGCGGAGTTTAAAATCCCTTTGACTGTGTT"/>
                    <sequence id="seq_t1242" taxon="t124" totalcount="4" value="GTACGATTTCAGCGTCACGACATTGCAGGGAATGCAGCGGCTGAAAAACCGCCTGCAGGCTAACTTGCGAGAGACACGCTGCACATAAGCATACAGTCCTAAACCACTCAACACATAGGTTTGCGACCATATCAAGGTGTTATTCTTGGATGATTCAATTCTAAGCCCCGAAGTTAGCCAATCTGAGAACTTCGCTTATACCAGCTGGACGGACCCCACTAAGATCACTGAGTTAGTGGACAGCTTTTTAGGCAGTACCCCGATCGCATGCGGAAATTCGCCTACATCCTCTGGAAGTTTTCCAATCGGCACGGCCGGTATAGACGGTGTAACATATGACAGATTATGGGTAATGTTACCGTCCCAATCTGCATAAGTGGATTTCAATCTATAAGTCCAGGTAGACAAACCGACTATGATTCGGCCGGTACCGCCCGAATCCTCATATTTCAAACTAACTCATACGTTCGCAGTTGGCGCATACCTAGTTTCATAAGTTCTGGTGGGAATAAGGACGGTAGCTATTTCTGATTTGGGACCTCGAACGGCTAAACCCCACCCGCCGGGAGGGGCATAGGTTTGTCACTACATTAGGCTCTGCGGGTTTATCGTTACATCGTTTTAGCGAGGAGCTAGGGTAGAGGGACCTGCGCGTACCATGTTTACGCTTTCATTCCCCCGGCTACTACGTCTACGGTCCTGGGCGGCGTTTGTGACCCGCCCCGATGCGTATCTATTTACCTCTCGCGGTCGATTTTGATACAATCGTTACGAAGGGTTGCTGTGAACGCTCAGCTATCGTATACTTTCGGTTCCTTCAGGCACGCATATAGGCCGAGTCTCATGTCCTTAAAAGATTATCTGTATTTCCTACATCCGCGCCCTATGGGACCAGACGTATCAACAGATTGTACAGACATAAGGAAAGGGCTGGTCGCCGTGCAAACACTACTACAGGTGGTAGTGGGATATTCTTAAGGGAAGTCAGAGATTTTGCATGCCGTTTGACGTTCGACATACTTGCTTTTCCACGCAGTGGTGGCGTTTCAGAGATCCCTGATCGTAACGACGAGAGTGTTGCTATCTGGTATCGTACCTACGGCATCATCTGTCTTAGCGACTCTTCCAGCTACATTGCTAGGAGATCGTATAGGAGCTAAATTAGTGCCCCTCTTAACCCATGCATCTGTCGAAGTAGACCAAGCGATACACGGATAAGTGCATAGGAATAATGTTTATTCTAGCATCCACTTTTACATTATTATTGACCATGTATTAAAGATACTCCTTGCGTTTGCCGTGAATAGCTAACTAATTCACTGGTGGCTGTGTCTTCCGAAGGAATCGGTGCACACTGAGCAACGACGTCGGCCGTCGATTGGTGTCAGGGAAGCGGTAATGAGAAAGCCAAATTGGTCAAATGCAGGGCGCTTGTAAGAAGCTGCTATAAGCAGAGAAGTGTATACATGCCTCCTAAGCTATCTACTAATAACATTTAACGACATTCCTCGTTGACCCACGGTGTCAAATATATTGCCACCCGATGTTTCTACGCGGTGACAGCTTTTTGGATCTTGGCTGGGTAAACGCAGCTAACGGCGGTCTGTGGGAGCGGTGCGCCTAAATGGCACTATTATTGTTACGTTCCTCCAAGTCGGGGGATTACCACTGTCCACATTGCTCGATTCGAGCGTCCCGGTGTTCTACAATAAAGCACACACAATCACTACCAGAGTCCCGTATGCCTGGCTATAGATCAGTAGGGTTCCACCGCGAATGGACCAGTCTGAGCTAACTAGGTGGTAATATGCGAGCTCAGGCTCCATTGTGCTGATTTAGAAGATCCTGTTTGTAGAGGTCGTAACCTTATGCAAACAGCCTTCCTATCCAAGGACATGTGAGAATCAATCCGGCGCTAACTAAACAAGAGAGTCTAAATGAACGTAGTGAGGTATACGATCGCCACTAGACGCCTAAGCGCTTAAGTTGGACTCCATAGTACGACGTCCCCTTTCACTAAATAGTTATCCAGAGGCCCCAGCCGGGATACACGGTTGGTAGCCGCCATTTTAGGTCGGGCTTCCCAGGTGGAAGGCGGAAGGGATAGAAACCCGTTTAAACTAAATTATACGTGATTAGAGTATACTTTAGTGGGACCGGCCGATAAAAACCAACTCTCGACTCTCTTATTCGTTGCATGATGTGAGGGAACAGGGTTCTCACCCAGTTTTGCATTAAGGTGGAGCTACTAGCTCCAAGCCCCGTCGTAATAATTTTTAGTGGGCATTCATTGTCTGGGAAGTAGTCGGCAGCTAGCGGTCGGGGACCTCGATACCCCCGCAGCCTTCGCTACAAGAATGTAGGCCGCTTTTAAGTACTCAAAACAGACCACATGCTGAACGATCAATTTATTTCCCAACTGGGGTCGTCTCTGCCCTTGGGTTCCCGTAGGCAACCCTCAGCCCTTTAGATGCGACTTATGGGACGGTTGAGTCGGAGTCCATCACTGTTTATTCGGCCAGAAGTGTTTGCATCGCAAACAATGTTCGTCTAGATTGTGGGATCGTCAGGAGTCAATCGGAACCACTCTGGCTATAACTACCCATTCACGCAGATACCCCAACACCTCGCATACCGGCGTGCCGTCAAGCACTGCAAATCAAGTTTAGATACGTACTCTTCTGAAGCGGCACAAAGCGCGAGTGAGTCTTACCAGACTTGTGAAGGCTCGACCCCATCGACAGCAACCCGAGAGTGATGTCATCAGTTCACTTTCTGTCCCCGCGCCTAGCCACAGGCTTAATCAGGACCTCGTCTAACCATATAAGAGATCCAAAAGCCATCTTTTTACTGTTACACACAGGGCAACCTCAACTATGAAGAAGAATAAGCATTTGTTACGCACTATAGATCGGTGTATATGAGGACCCCCTGGCTGGTAGGTGCAGGTACACCCCGCCTGGCTAGCGTTTGTAAGCGAGCGGAGTTACGGTAATTTGAACATCGCCCATTGATTATCCTGCTACTTTTCACACGCCGGAGTACTTATCACAATGCAAAACTAGTAGATTAAATGCCCGGTCCTTGTTCGTGTTGAAAAGGGTGTCATTTGTCTCTGAATTAAGACGCTGGACCTCTTAGGAGAGTGCTCACATAAACAGGTGTGCCACGAGAACGCTGTTGATGTAGTGGAGTATGTCGTTATGCCCGTCAGACCATACGCCATGATTCGCCTAAACAATCAAAACATTGGGTAAATCTATGTTTTGTCTACGGGTAACGCTATACGAAACGTTCAACTTTGAGATACCGGGTACCGTAGCCATTAGGGGGAGTCTCCCCTTAAATACCCGCGTGGAAACACGGCATGGGGCATAATGTGCCGCTTGTTATTATTCTGGTACTTCGCATCAAGCAACTGCAACGGAAGAGTGATGACTAATATACCAGGCGGATTCCCGTCGGTGGGAACGTTCGTTGCACGAAAGTCTTTCCGAACTGAACCCGAGAACGCCGAGAGGTATTGCCGCGGCCCTTTGTAAAAAACTCGTTGGGAATTATGACTTCCTGACCTTGCCACTACAGGACCGGGTAAACTTAAGATAACTATGCGGCTCTTAACTCGGTCTGTGAAGAAAGAAGGGGCCTCCTAGATCCAAGGAGCTGGAAACGCTAGCATGTCGAGGCGGGTTATTGGTGGCGAGACTATGAGGAGGGACGCGCCTAACTGGTTATTAGCCACCATGGGATATGTCATCTTCGGAAACGGAGTATGTACGCAGCTAATCACTAGCCTAGTGTAATAGTGGAATTACGACGTAGCAGGGCGAGGTCCACAGTACCTAACTATTTCGCAGGTGAGGGCAAGTGCGGGAGACTGCACCAAGACGCGCGTTCTTGCGTTTCCAAGAGAGGCGTAAAACAGTAAATCGCAAGGTAGACGCCGGCAAAGATAACTTGAGACTTGCGAAAAGCTCATTGAATTGTAGCCCGAAATATCGATTTACGCGCTGAAAGGCGCTTCCCATTAGCTGTTCATAACCCTTGTGCGTTTAATGTATTTTAGCTTTGTTGCTTGAATTCTAAGGCATAACGAGTAATAGTTGTGCAAGTACTTGTCATGATTCTGAAGCTGCGTTCCATGTGATGGGCGGCACAGTGATATGCTCGCTTCAAGGTCCCACAGTAACCCCGGACGGAAGGGAATAACCCGGATCAAGTCGTGGGCCTAGAACGTGGTACATCAGGCGCCGAAAACCAATTGCAAGGGCGATCCGGTACCACAGTGACACATGTCCGGAGCCTGTATAAAGCGCCCTTGGGCTGAGGACACTTCAAGTATTTTCCACGGGCTCTCGTGAATGACCTCAATATAGACCCTAGTCGTTACGAAGAAGAAGAATGAGAGCAGGAATCCCCGGGGGCGTTAACTCGCCTGGGACCCCATTGTCCTCGCCCGTACTTCGGCAAGTATCTACCCCCCGAACACTGGGCGAGACCTATTCTAAGCATGGTCCAGGCTATAGCCGGGTTGTGAACAGGAAAATTTGTCGGGGAAACATAAATTCATAGTCACTTATTATTCAAGTGTACCTTGGTTCTCGCGGGACTCTCCGTCTCAATATCTTCGCAAGTGTCACGATTGGGCGTACAACGATGACGCTCTTTTTGCATAGTTCGCAATAGCGGCAGTAACTCCTAAGATGGTTTAGCGTTTGGGACGTTCCAGTTGAGCAAAACTCAGCTTGAGTAACAATCGTCGTCAGCACGCTGCATTCAGGGTCACTACCCCTGTCGTTAGTAAACTTGGTGGTTAGCGTTGCGAGGGCTGGTGAAAGACCGCCGTCAGCCGACCTTTTTGAAATGGGGGGACGATAGAAGATTCAGCCATGTCGTGTGTCATGCCGGAGGTGGCCCGTCGTGACTCGCGTTCATAGGCGCGTCGAGATGCGCTGGCTTCATGAGGTGTGGGAAGGTGATGGTAGGTATACACTCGTGGCGCTCAGGGTTCCGCGAATCCATACTACAGACGGCCTACTGTAATAGACGATCCACGCGCGAACCTGCTTTAACCTAAGCCGTTTTGGTTGATCACGGGAGTTAAAACACCTGCTCACCCGTCCCCATCTGCCTGGGCTCGCCGGGCCAGTGGGTTTAACGATGCGACCTAGGGATAGGAGCTCCGGTTCTTTGGTGTACCGTGAGCATGCTAGTACTCTCTCAGTCTAAACCAATAGCGCAAACGAGTTACAGCTTCCACGGATGTTATTCGAGTATAGGAAGCGTTAGGCTACCGTGTCAGCTAAGTTGTACTCATGCAATTATATCGAATGCCATGCCCCCAGATCTCGTCGGTTCCATGGCGCGCGATGTAAGGGGCTAAAGAAGGTAAGCGCATCCGTCACCATGTTATGAATCTACATGACTGCGTGCGTTTGTAGCCACATCGATCAACAGGGAGTGACACAAGATCTATTTATATATGTCGGTTGATCTTATGGATGGGGTACTTTCACACAAACGGGTCATTTTATCGTCTTCGTCAAGCTTGGCTGCTGGCGGCAACCTACAAGCACGGTGCACTTTGATTATAGAACAGCGTCGACCCAGCGCAGGTTTCCGGGCATACCCATGGTGCCGCGTGAAACCCTCTCCCTCGAGCCAACTCCGAGGATACAACACCCCTCCGCCGCGGCACCACCATACACGCTGAGAGGTATGGCACTCGACGAGTCTCCCTGGCCACGCCAGAAATGGGGTGGTACCTGAAAGTTCATCTATCTATCCAGTTTTGGTTGCTAGCTGACGGTTGATAGGGAAATAGGTCCCTCCTGGACTACGCATATCGAGATGATTCGCGCAGCAACAACTTCCGTTCTATACAGAGAACGCCGACTTTCGGTATCGACCATGAGTCATTGTCAAATGTTTCTATTCTCCTCCCACCTCCCGAACCCGGCCGCAGGTCCTGTGACTACCTGTGTCTTCAGGGCCTGTACCCGAGAATTACATTTTGAGTAATCCGTCATAGGCCATACTTTCTTCGTCGTGTAATCGTAGGATATATGCATACTTTGCTATCCACGGCTGGGCTCCCACCACACAAGGGCGACCGAACGCGTTAACTATGACTGCCCCGCTCGTGACCTCTTTATACCGGCGACTAAACATTCGGAATATGATTCACGAGCTCCCCGATATATGTACAATTAATAGGGGTGGGGAATTCACGCCAAGGTAGGTCCCGATCAATTTTTTGGTGTGCAGCAGACTTCGTTTCGCGACGTAACGCGAATGGTACATAGCTGTGTATGCCCGATGCCGGACAACACTCATTGCCATCACACGTACTGACATAGTAGTACCAATACCGGAATCTTCTTTTAGGCACGACACTCTAGAAGGCAACTTTAAGATCACCGAGTGGCGTGTGTAGAACAAGGGCTTAAACCCTGAGGGACCAATCAGACGAATTCTGTGATCAGCAGCATCATCTAACATGATCATTTACTCGTGTCTTTTCACAGACAAGAACTGTTCTCCTTAGGGAACGTAATATGTGGTCAACGTCAGAATTACAAAAGCTGGATAGGTTACCCTTTCTGTATACTAGGTACGCCCCTATGTGCGGCCAGAGCTATCTTATAGATAGGTCGGACGCTAACTCAGGAACTTCCTAGACTTTCATGTATGGGAGTAACTGAATATCTCGAAGCTGTGAGATACTAGAGTCGACCACCTTTGTTCCGGTGGATCAAGGCTAGCATAGATGCTTATTGATCCGTAGTGAGTGGGGGTTGGGTTGCTCAGCGGCAGGATGACTGACCCCAAATTCCTCCGCCTACACACTCTAAGGTGTAGCGATGGCTAATTCTCGTCATGCCTTATCGGCTCTAAGGTTCATATCAGCAGCTTTAATGACCGAATTACCCTCTTAGATATAGGCACTGCCGCCATCGGCGGTAACCACATTATTTTTCCACTCCGAGGTGCCCCCCAGTAAGCGAGGCGAACAGAAATGAGAGAAACTCTGTCTATCATCGCTGGGGAAGTTGCCAAGTATGTGCGAGACGTGTTATCTTCTCTAGATCCTAGGCTTAGTACAAGAGACACGAGTTCAATGACACTCTAAGACACCGAAGCCACCTGGTTCTCTTTGTCAAGATAGCCTGTTGAGTCCGTAGTCTTTTCAAGAATGGGAAGTTTTGTATCAAAAACTTGCCGTCGTTTTCCTTTAAACACTTAGGGCCCAATATCTCACGTCTAAAATCTGAGTCCTACGCAAGTCTGACTCCCCCGCGCCACGCCTGAATACGGTGATCTTGTGGATAAATCTGCCCGCTAGGATATAGTTTTCGAGTTGCGCAGCGGTTTATGCGACACGCGGCAAGTGGGTAAAATGCGTCCATGGTACGACGCTAGTCGACAACCCTTGTAGAGGTAAGTTACACCCGTTCTGACAGGTTACGAACTTAACTGTGTACGGGTCATTTGCAGTCGCGAGCTCGGCTGGGGCCTGCTCCCTGAGACACGATTTGGAGCCTTTAGCGATTCAAGGAATTTAGTCTCGTCTGCAAACCATACCGAAGACGTTTGACCGTAGGCCATGGTATGAATCTTGTACACGGAATGTTCCTAAAAGGCTAGAGCACCCCAAGGTTCTTGAGAGACAGCGGTGTCTACGCGCTTTAATTACGTGTGAGGCATTTTCTTCGGCGCAGATCTTAATGCCATTAATGGGACAAGTAAACCGCCGATCTGCCTTCACGATGTGATGTTTTCAAATCAGGAGACAGTGGCAAACGTTAGATTGGCCTTAATTCGCTCCCCCAAGTCCTTGTATGCGCTGCACGTGCGCCTATATTGGCGAGCATCGTTGCCATAAGGGTAGTGCAGTTATTGGACGCGGAGCTCGATGAACGTCGCAAAGTCTTTATTACTCGGCGACACATCTTGATACCTACTGAAGATATCGTTGCGAAGATACAGAACGTCTAAATAAAACCCCGGGAGGTAGTCAACGGTAGTCGTCCCCTTCGACAGTCGGTTCTATATAATCTTATTCTAGGGATAGCTGTGTTTGGTTGGGTTTAGGAGGACACCAGGCGCTTCTACTATATCCCAACGATCTATACCTCCGTGGTCGTATAGTCTCGGGCCATGAGTCTGGGCTGGGTAATGGGTCTAGATATATAGAGATAAAGATCGCATAGCCCAACGCACTGGGTGAATGCGCTGCAATATCGTGGATCACAACAAATAGCCGTTGGTGCGATACCATATACAATTCACTCGGTGTCTACGTGTAGTTAATCAGTTGTCAGGCAGCGCTTGAGATTAGTTCCCCTGAACACTGTAGAAACCTGATCAGGCGGAGACAATGGTAAATTAGGGTGGGACACTTCATTATTGTTAGTGTTATGGACCGGGACAACAAAAAATGCCGCCCTAGCAGGTTGGCCGACTATGTACGCAAGCAAAGCACTACTTTTGCGCGAACTCTTAATTAGTGGATATTTTGTAGAGACTCTGCCAAAGAGATTTGAGCCTTGACGCGCAGCAGAGTTTACGTCAGTATATGCGGCTCACGTCGCTTTTGCTGCCAATTTAGAGTAGATTCGAATTCATATCACCCTCCGCGAATCAGGTGCCGCTGCACAACGGGAACGGAACCAGTTATTGTTCAAAATTCGCGCGAAATTACCTCCTTTTCTGTGTCCTGCTGCAGGCATACATAGAGATGAGTACCTGAAACAAACCTCCTCTGTACCTAGGGCGATGAGAGCTAGGACTGCCGTCGCCTATAACCACTGCATGGGCCGCGCGGCTAACGAGACTTTGATGCAACGCTTCGTACGTACACGGTTTCCCAAGTCACGGGCTTAGAAGAACTCATGCGGCTTTTCAGGGCGTGGGACGGCTTTCGTCCGAGGTCTGTTGGGTACCACCATAAATGGCAACCCTTAGGGTATGTTACTCGCCGAGTTCGGGACCTTTCAGACGCACTGTGAGATTGATTATGTGACGCGCGTGGCGAGGAGTGGCCACTGAGTCTCGCAGAATGTCTAAGTCACTGTTCTCAGTGGTCAGGCGACGGAATCAGCTTGACATATCACAGGGGGTTGTCACTCCTCCTGCTTTCTCCGCTGCTCTTGGTGCCTTAATATTAGGAAAGATCTAACAAATACGTCACTAGACATGATCCGTAAATATTAGACCATAATGCGATTTCTCACTATGTAATGGTAGCTGGGACTTTGCAGCACAGTTAACTCGAATGCCATAATCGTGGGAACCAGCTAACTAAAGTGAATCTCGCCGTGGTCCCGCCACTGTAGAGACTAGACTGAATCCGCGTATGTACATCTGATAGGGACTAGATTTGAGTCCTTACTCTGAGAATGTGTTAGGAGCGCGGCGACATCTCGCGAAGGATAGGTACCTGGGGTCAAGCTGCAGCTAGCTAGCTCGGGCCCCCCGGTCTCCATAGGTCCGCTCATGGCGAAGGTGACGATCCAACTACATAAAGCCCACTACATTTAATATTCCACGAGCCGGGATTCGAGACTTGTCTTTAAACAATCCGCGCAATTATGCATGGATGTGGTTTGAGGCGCGCTTACGTTCATACAATGCAATCAGAGCGCTTGCATGACTACAAAGAGAAGTGGCTCGGAAACGGGACCGATCTCTGTACGCGCAAGAATCCCCGGTCCTACAATGGCCTATTGCAATGAATATGGCCAGCTTCCGACCCGAGACTTGGGATGATATGGGAAAAAGAACACAACTTCGACATGAATAACTCAAGAATAAACCGGGACTACCGTGGGTCTCTCGAGGCATTATTACTACGCCGTACGGTCCCAAAATATAGAGCTGCACGCAGACTCGGCGCCGTCTACAGGCCGTGTGTAATGGCCGAGAGCTGCCGGAGATTCGGGGTTGGTTCTTACGGCTTACTCTTCTCCGTCACAAAAGTCCATGCCCAGTCCACCGG"/>
                    <sequence id="seq_t1252" taxon="t125" totalcount="4" value="CTACGTACCTACTTAGAAATGACTCGGCCGGATTGTTTGGGAAGTTTTGGTCAACGCCGCCGGCTAGGACTACGTGGCGAGATAACCGCACCCGATCACTGTTATTGGCTGCATGTTAACCAGACTTACCCTGAAACGGGCTGGACCCTCTACAGAGTGCTTTGTTACGCGCCGTTACGGCGGCGTGTAGTATACATAAGGTTCGTTAATCGTACTTGAATGGCACAGATAGGCCAGCGCGTTAAGGCATGTTTAGTCCGATCTTTGTACAAGGTCGAGTGTGGCACCTCATATCAATTTTGGCCCCGGGTGTATGTATAGCAATTTTGATACGAGCGTCCACGACCATCAGTCACGACCGATGCGAACACTTTAAACGGCCCTTGATTTCTTTTAGGGTATAGTTATGTGGATACGCTAAATGGCAACATCCTTCGTCTGAATTCGCATGAGAGTCGGACATGATTACGGGCCACGACGCTCTTGACTAAGAGTACCTGGGTAAGCACTTACCGAGTCCCCCTAAATTGATATCTTAGGACTTTACACAGAGGGTCATACTGATGACTCAGAGTCTGACCCTCGAAGGCTGCTTGCGCTGAAGGTACATACCTACGTTTTTAAGTTGATCCACACCCAATCATGAATATAAGGTGGCGTTTAATCGGAGCCCGTGAACTCACATGACTATACTATGCCAGGTACCCCTATGCCACCTACTTGATTTTCACTTTATGGGCTAAGGCCGGTTAATCTTAGCATAAAATGGCGAGCTGTTGGTGACTGCTTGGACGCCACTTCTATGGACAGGCCATTACTCTGAGACCACGTTAGTCACGATAGATGGCGGCTCTAGAACTTTGGCACCCGGCTTCATTGGTCCACCCCGCGAATATCCCGACGCAGGGATGGAGTAAACGTCTGTAGCGGCCCTGTCGCACGGAACTAAGAAGAGTAACGTCCTCGTCATGACGCTTACCCAAACATGTTGGGTAGTAGAGTAAGAGCCCGGCTGTAATGTGACGAGCAGAACTGACCGCCGCGTAAGGAGCGCCCAGAGGTTGTAGCGCCATCGACTCACAGAGCAAACTGGCGATGTTCTGCCCAGAATCCTGACGATTCTACGTTTGGGAAATGAGGTATATGTGAAAGGCAGGCACGGCTAGCGTTTAGGCCACCGGTCAGACTCTTTTGATGGATAGGTTATTAAGCGGACTTCTTGAAAACACTACAGCATCGTTATCTCAGGGATAACGAAGGCTTATTTGCCGGTTCACGGCCCACGAGAAAACTTATTGTATAATACCATTAGTTCATATAGAGCGGTCAGAAGTTTAAAACCATTTTTGTGCATACCTTCGAAGCCATCTCAGACGCCGCCCTACGTGTCTGAAAATCCGTGACAACCCCCATTCCTACAAGAATTTCCCTCGGTCCTTCGTATCCAGGGCAAAACGCGCAGTTGCACTACTGCCGTGAGGAAGCGGGTGGTACCGGAGTGACGCGTTTTGTGCACTGTGCTATGCGGGAAGATGGTTTTATAAGCACCACATAAAACAGAAAATGTGAAAGCCACGGACTCCTTGAAAAGTGCACCCCTATGGTTAATGACCAGTGATTGTTAACAGTATAGCATGACCCGACTTCCGTCTAACTGATCGTAGAATAACTTCCAAGGATGGTAGACCCTAACCAACGCGACCTCCGGCTAATCGTACTATCGGCGAACCCCCGCTGCTAGAGTGTATTATTTATAAATTCAGGTATGTAAAGATCGAGCGTACACTGAACCAAACATCCGATCAAAAGTATGTATTGGCTTTCGACGGATCTTGTTATAACGAGCTCACACGCCCCGGCCCCACCCAATAACTCCTTCATGGCTGCGACGACAACCTCCGAGTCAGAGCGGAGTCTTATATCTGCACCTACTAAAATCAATCGACACTCCAAAGGGATTGAAGAAGTACGCACACTATTTGGAAGTAGTTCGTACTCCTGTAGTGGGACTGGGTCCGGTGCATTTGACCGGATTTTCCTTATCGCCTTACTTTCACAGAACCAACAAAATCCCGCCCTAAGGTCCACATTAATAAATGCATCCAACAGCTCACTGGAAAAATCCGATGCTGAGAACGTGAAGTATAAGTGTTTGTTTAGCTACTTGTACATACATCGTCGGAGCGAAAGAATGACGTTAGGGCTTAGTGTTTTCTTCTATTTGATTGGATACCTAAGAGTAATAGGATGTAGGTCGAAAAGCGAGGTCTTACGATAGGTTAGAGGAGATACCAGTCATGATCTGGCACAACCTTTAGTCGCGAACGGCTAGATATATCCGCAGAGTAGCTGTAGCGTGAATTAGGATCTAGCTCCTGAGGCCATTCCTTACCGTGGATGAAATCACTTTTCTTCGCATTCGCGTCCTATCTGTACTGCGAGGGTTGATAATAGTACACAGGACGTCATCCCCCCGTCTCTTTTTATATTAACAAAAAGCTCTCTGCTGTCAAGAACGCTGTTATGAAGGTGCCTGGTATGTTCGCCACCTGGCCTTACACCCTGAGCGAGACAAAAAACAAACGGGCCGTAAGGCCAATTCATTGGTTTCTCACCCTTCTGCTGCGCCCCCTATTAGATGGTTGTTCACTTTTAAGGGTGCGCATATCGGTGTCCTCGTTGTGTACATTGCCATCTGGTGGTCCGCAGTCGGAAGGGCGCGGGCTCATTTTCTACGAGTAGTGACAGCACCAAGGGTTTGGCCAGTTAGTCTTCTTAGGCTCGTGCTTTTTCCTTCAAAGGGAGTGCTTACGGGGCGAATCGCCCGATGCGAGGTCGCGTGTGTCATGAGCGGCTCGCTCGGACTGGGCCAGATGGTGGCCACCGCTCATATAGCACGGTGGACGATTCATCCACGGCTTCAATCAGACGTGTGCGTAGGACCGATTTATTGATATGGTAAACTCGCCATGGTGCTATCGCAGCCGCACCTAATCGGACTCAGCGTTCGGTAGTTGGCACCCGGACAAATGCTGGCATAAGCGCATGAGTTAGGAACGGCCTCAACGTACCGTGCACCATCCATAGTCGGAGATTCTAATCAACACATTGACGCTACGGCCATTCGGGGCTTGACATCCGTGCCGCACTCTGATCTAGCGGACTTATTAAGACAGGCCGCTCGAACTCAACCGGACGTAAAGTCTCTGACTGTTTCTCGATATTAAATCACAAGGTTCCGTCCCCGCATCGATCCTGGTATTTTGCGGTTCTCTCCTGTTGAGTACGCGCCTGAATGCCTTGATAGTTCTCTAGGCATGGTCGATTAGGCCAACCCGGGTCCGGACACCTGTTTTAATACCCGCGACGGCCTTTTTGTTGTCCTGAGCTCATCATTAAGTCCACGGTCGGTAAGATCCATGAGCGATCTTGTAAACACAGATCTGGGGCATATTATTGCACCCACCCGAGTACCTTTCTCACAAAACAGGATTGCCAGCACCCCGACGCATATTCGGATTTATGAGAAATATACTACCCCGATGGGATGCTTCACGATAGGCTTCAGTCTCGCGTGTACAGGTCCCTAACAACAGAAATATGTAGAGCGTTGCTAGATCATCGAGCAAGAGGCGCAGTGAGCGCTCGCGAATCAACCTCAGGCCCGTGGAGGAGAGTTAAACCAGCAATGCGCAAAACGCTTTGAACGTTCACCCAGCCCATGGTTTTAATTTTCGCAGAGAAATACAATAAACGATCCTCCCGGCCTAGATCAAACAGCTTATTTAGTCTTGTCTGGGAGGCGTTACATGATCTCAAGCTTAATCCCCCGGTTCGCCAATTTGCAGAGGTAAAGACCTTCCAAGCCGGTAGATAGGAGTGAGGGACATTCAATGATCCTTTCGTGCACCGGACAATGATCCACATGGGTATCAGAAGCCCGTACCCGAGCTAACGGACTATTTATGGCGCGGGTTTATTGTCTCCATTTCATCTTTGGCGCAATTGCCCTTTTTTACTTTCAGCGTTCCTATTCACTGAGACCAGAGGGTGGCATTAGGGTACACTGATCGCTCCAATTGGACGGGCTTTATGGCTTTAGCAACTACCCCGGTCCCAGTAGATTGGAGAATAGAAACAGGGTTAACGGTTGGTCCGGAGAATTTGCACCATCCATGAATTACTTTTATCAAACGTGATTAATCGCAGAAGCGTGGATATAAGTCTCGCTATGACTTATTACTCAAGCCACTTTGCGCTCGGGGAGCAAGACTCGTAATAGAGTGCGACGTCAAGCATTCTACACCTCCCCCCGTGCGTGAACGGTCCGACCATCCACAGGAGTCGTTTCAATGAATTGCTGTACAGTCGGGTACCCACATGGGTCGCCGCATCCCATTCGTGATTAAACCTCGGGCTTTTATGGAAATACCGCCTGCCGGATAACAGGTCAGCTGACCAACTAGGCCAGCGAAGCCAGGTTGGCCATTGACGTCCGGGGGAGTAGTCAGAAGTTGAGACGGATCATGCGCCGTCCCGTGATCTTTCCGTAACGTACGGATAACCGCCTTGTAGAACAAATGGTTAGTGCGCTTTCAGTCCCAGCATCCTTGCGTAGCCGACCTGTCTTATCAGAGAACATAGTATCGTGGAGTTTTAGGTTAGGAACAAAAGAGTCTTATCCCGCAGGCCGGAACCAGCCTATAGGGCGATTTGCAGGGGTTCGTTGCCGACCCGGAAACATGTTATGGCACTCGTGAAATAGGTAATGCAACGGAGCTACCGAACGGTGAAGCATGCTGTTATGGCGGGGTGGTGAAACGGCCATCCAATGTGCCTGTCGGTCATTGAGTTTTTGATCTAGCACAGCACGCACTTTGATTAGACAGGTTCGGTGCCAGATCGGGCCAGCAGGTGAACCTCCTGGGTTAACAATAGTTGGACGCGCTTCAACCGAGAACGCCTATTTTCGGGATTCAACAAGGAACACTCCCATTGTCACTGGCCCAGTGTCTCGGAACATGGGTTGGTCGGCCTTTTTCCTGCTACACACGCACGATAATTGCTTTCGTAACACCCACTCTTTACAGTCAGGGTACTGGCGTCACGACTTGCTCATCCGCTTTATATCTGAACGTTTCTTAGTTGCAAGTTAATACGACCAGCGAAGATGCGTTACACGTGCGCACGCAGAGGAATGCGTGTTGAATTGTCAGGCAGCAGGTTGATCGAGTGTGAACTACTTATACCGTCCGGCAATGAGCACTATTCATTTCGTACTTTGATAACACGACAAACGGAGACTTAATCGATAAGAGTGCCGCATCCTTCGTAAGTGAGATGGGCCACGATTGCGCTCACGCGGTTGTTTAACAAAACCCCGATGCCCCTACATGGGAGTTACCCCCTTGTTATAAAACGAACAGGTGCTATAGATTATCTGGAAACGGACCGAAACTACCCTATAGACCTCCGGTTTCGCGCCCCCCAACGTAGGCCTAATATTTTTCATTAATTGAGGGCGGTGACGCTGATAGAACATTCCCGCCGTCCGCGGAACAAATCATATCATTATAGAATAGACTTTCCCACAGCCATAGCCGTCTACCAACATCACGCCGAGTTACCGGCGCCGCTTGTCACAGCGATTTAGGGTTGCTGAGACGCAAAACCGGACGGACTTAAGAAGTTAAGGCTGGCTCTCGAACATCACGAGGTGTGTACACAAAATAATTTGAGATCCCAACGGAAGCACACGTGTGACTGCATCATGCGTGTCGCTCGGTAACTTCTTGGCACGGCGCTGTTACGAATTATATTCCTCGGTATACGGGCGCAAGATATCCTGTGATTGTACTCCCGTATAGTCACACAAGCCTCAAGTGTATGCTGCTGCTTCTCAGGTACTGTGGTGTATTCTACTTGACGAGCCGTATAAAGCCCACTATAATTGGGGCCCTCGCGATGTTTCGACCACGATTAGGTGATCGGTCGAGCGAGGATGATGTACCAAAATGCTCGCAAAAGGGGGACAGGAGCTGTTGCATGTGGAGAGATCTTTCCCGTCGAAGGATAACCTGCGATGGTTTGACCCGCTGAAGGAAACGTGGTTTATGCTAATTCCTCTAGAGTTATTGAAATCGACTATGACCCGGGGCTAGGGCGGTCAGCCTGGTTTCCCTATGAGCCACTATAGATCGAAATTTTTGTCCTGTGAGAAGAGGACATACGTCTATCCTTCCAAACTCAGGAGGGGATTATTTTACTAACTTTCGGCGCCAGGTTTTACCAAAGGGAATTATTCATGTGGATCTGTAGATCCGTACGCAGCATTAAGTGTGCTCTTCGAGGCTACAAACCACCGTGACGACATATGTGCAGGGCTATCATTGAGTCAGGGCCCCAGGTAGAGCAGCAGGCCCGTTACAGAAACATCTTGTGCAACATATCAGTTTGCCTAAGGCCTGTGCCCGCTCAGCTAGGTTCCAGTCTTAATGGCGGTTGTCTAGTTTCCTGGTAAGCGCCCACGCCATCCCAGTGTCTGACCAGATTAAAATCTTTATTGACTGGAGCACTATCGTTCAGTCTTCCACAAAATGGCTGGTCATAAGTATTTAAGTCTTGTTCAGAAAACTGCACCTAACATTCATCCGTATCGCCCTGATGCTAGTTCAGTGGGTAGAACAGGGTACCGGCTGACGGAATATCGACTCCTCGGCCGGTCCATCACGCCGCGTTAGGCGTACCTCGAAGCCTTGTATACCTATTTGAGCTTATTATGGACGTTATTTTGGACCCCTGAACATCAGGAAACGTCGAATCCAGTTAATCAGCACGGCCACACACAAGGGGCCGCAACCCCCGGGATATATCTTGTCTCGTAATCCAGCCAGAGACCTAAGCGATCATTTATTTTACCCACGCAGCGCCCTTTGGATGCACACAGTACAACTACCCCGGGTCAAATGGCGTGGGTTTGCGTGTAGGGTACTCCAGTACCTACCGTGGAGAGCAGCTTAGCTGCACTGCGGTTGGACCCTCTGTCAATTTTGTGGGATCCTCCGTAGGGCCCTGGAGCAGCCCAGTGTGCTTCGTGAGTAAAGACTCTCGAGTTAACACGATAGCGATTTAGTCGCAGGCGCACGACCTGGGAATGAAGACCACATGCATATGACTCTTGAGACAGGCTATTGGGCCTAGCTAGCTAGCACCCCAGAAGGGTGACATAACAGGCGGCGGACCAGCCTCCCGTTGGCACAGGCTTTACCATCTGCGCTCTTGTGTGAAGCAATGACCCCAAGTGCGTTAAAAAGTACTATCGGAGAGTAATCCGCGTCGGGTTGTAGGGCGTGATATTAGTATTCATAGGAGATGCTTATCATTTAGAATTTGATCGTCTAGGTGTACACGCACTACTTGTTGCCCAGGTCCCGAATGGCCCGAAGCCATTCAACCCGTACATCACCGTACCCCACGACGCTATAGGAACAACTGGACTTTGTGATTCGTTAAGATACACTGGAAAAATACTTTTCATGACGCTCTTGATAGCTAACAATGTCACAGCTCTGGTAAGGTCAATCGATCCCCACTCAAGGGAGGTCGTGTGCAATCCGTACATCCTCAAATGTTACCGACGGTTTTGGCAGACTAGGATTCTCGCAGTCGCTAATACAGATTTCAGGCCAATCCTAAAGTACAGTGGAAGAGGTCATTAATCCGACTTAGTACTAGCCTATTGTGCTCTGAACTCAGATTCCCCTATTCAAGCGCCGTGAGGTCTGGTTCAAACATACCAATTGCGCCATTACCCACTTCACGTATTTCGAGGGGTCCGAGGTTCTGCGATGAAGCTACACGTGTATGGGTAGCGTCTTACATTTAGTTTTTCTTTCTTATCATCCTAGGGGCAGAATACAGTGACACCACAGCGCGACCGTCGACGACATTCAGCCGACCAAATTACCCATGATAATGTAAAGCGAATCCGTAGCCTCACTCTCATGGCTGCAGATTAAACCTTATTCGATCATTTACCTCACCATAGGCCGCACGGAAACCTAGAGCGTATCACAAAAAGCTCTGCGCAGCCTATACAGCGTACATACGCAAGCGGTGGTAGATCGCCTAATATGACCTGGGAGGATTGAGCGCTCCGTAGTGAGTGGGGAAGTATATGCCTTTTCTACTTACCGCCAAGTGATACGTGCTTCATCAGGTGTACGCCGCTGTTCTCGACTTATTATGTTCAGGCATTTAATTTGCGAATCAGTATCGGCATGCCCTGACGCAGATAGTGTGCCAGCGATCGTCAAAAGTAGGGCATGTTACCCTAGAATCGTCATTGTCCGGACTACGGGTGTTAACCGACTTCGTCCCTTAGCCAGACCCCATTACGCATCCTCTGTGATTTACTTTCGGAGGATTTATCATGCTTGAAGCTGCCGACGCTGCATCCCGTCGGCTGCGAAAGGGGCTACGCAGTGACCTGACTAGAAACCAGCCACCCATCTCAAGCTGGAACGGACAAAAAGCGCATGTAGTCTCAAGTTGAAGTCACCAGCTTGGATGTGCTCCTATCTCCTATATTTTCGCGAAGCGTTGTTCTGGCAGGTTACGTGGACAGACTGACATCGCTAAGGATTAGAGGACCGATCCATCTCCCAGCTTGTCCGGTAACGAACTGAAGGGACGTAGTCTAATTTTAAATAGCACTTAGTCGCAGCGATTATAGCGGTTAGGCAGTTAACTCATAGACCGCAGTTAAAGCCTTATTGTTGTCAAAACGGAGTTATGGGAATATAATCCATTAGTAATCGGCTGTCGTAACGCAAAAACAGGTTATAACGGGATGGATGCGACGTTCGGTCGCCGCCTAAACATCTAATCATGCCCCAGTGGGGTAGGGGTAATGCAATCGTCTCGAGTACTCGCGTTTACGGGAGGGCTATCAAAATACCGCACTTCGAAGTTCATGAGGAGCTTGCCTGATGGCTTATGCTGGAAGGTTGCGGGATGCTACGATCTTTATCAGGGCCGTAGATGAGTCCAAAGGCACCCCGGTCTAATAGTATCCAGATGTTCAGGGCGGCTTGGTGAAAATCCGGACGCATGCGATTATCTACGGGGGTTCATCGGGGAGAGCGGACACTGATCAAGGATCGGCAATATTGACTGACGTAAACCTCACTGTAACAGATATTGATATCCTCGAGGACACAGGCCCTCTCTCGGCCGGGTTGCACGTGCAGGTCACCGATACTCGTCTCTCCCAGACCGGTGGTTGCTGCGGCACCCAGACGGATGGTCGGATCGCGCTCACGTAGACCTGTTGGTTGCCCCAAGGGCGTCCGAAACTCCTACCACATGGCTGTGTGCCGGGCACATAATGTTGGATTCCATTGTGGATGATTTGCTCCTTCTTTAACTTGCGGTTAGAACCCAGCTGTGGACATCCCGGGTCATTAGTGATGTGAAGGCGCTCCCCAATTATGTCATGCCCCACGCGGTCGAGGAACGGGTGTCGGTCATCAGAGGCACTGTGCGCACGGTGATTCACCCGCGTGTCTGTATCCATGCTGGATCTGGTCCGCACATGGCATACTCTCCGTTTATATTGCCATAGTACAACCTGATTCAGGAACTGGCATACGTAGTAGGCCGGATCTGTACTAGAAGACCTCCGGGAATTCTATTAGTGAATAAATGCATCCTCTTTTGAGTGCCCGCCAAACGTGCGTTGCGCAGTGGGACCCGATACGTATATCGTGCACGACGTTTACAGGGCTCTTGAGACATGTGGCTTATGATCAAGCATTATCCTAGGTAGTAGACTCCCCCATGGCGGCCATACACTTCTACATAGGATGAGGCTCCGGCGCAACCGTTTAACGGACCGGCAAGTTGAGGGCATGTATCGCCTGAGTATTGACCCTCGGCTGGAGAATGTGTCGATGCTCCGCTAATAAAGTCAGAGTGATATTAGCAATTCTCCGTTGCA"/>
                    <sequence id="seq_t1262" taxon="t126" totalcount="4" value="ACTCGAGTGCGTGTTGGTCCTTCCATACGGTCTTATCGTTACATCCGCTTAGGCCGCATTTAGGTCGCATGTGCTCCTGTTCTTGTCTAGCTATGTTGTTCGCTCAGGATAATAGCGTTGCCCTGGGGCCGTCACGCGGTGAGGACTGTGGGATACCAAATGCTGTACCCGGTGAAATTCGTTGACATCCCGATTCCTTTCTATTCCACACGAGCATCTGCTGGGCTCATCACAGTTAGACTACCCATGCGGGAACTAAAAGTCCGCAGTGGAATTTTATCATTACAGCCCCTATCGATAGCATTGTGATCCCTATGACCCGGTCCCTTGGCACCAAAACCGATATATTGTCCTTCTTTGTAGAGAGTTGTCCGTTTGATGATCCAGACAGCTTCGAGGGTTGACTAAACCATTTAGAGGGATGCGAATCAGCACCAATATCCTTCTGCGACTCTGAGGGCTTAATTGCCATGTTCGGTACCCTGTTCGTACTATCGTTAATCTCGAAACGTAGGTAGACATCCTGGTAAGGAGTGTTGATTGTGGTGGTATACTACCTTAGCACGGAGCCTCCGCGCCACATAAATTAGCTGGGGCGAGCAACATACGGCCAAATCGTCGTGATAGGTACATAGATATCGCCCGAATCTCCACAGGAACCAAATAAGGGGCCTGTTATACACGCTTGGGAGGGAAGTGCCATTTTTAGCCAGACGACGTTCAGGTCGCAGTCCCTGCTTACTGCGGGTTTCGCACCGGGTGAGACTATCGGTAAATGTGCGACTGGATAATCACGCTTTGGGGCTACGCTAAGCAGCCCGACCTATCTGCCTATGTCCCGCATCGCAAGGGCGGGGGGTGCGCCACTTCAAGACTTTAAATTGCCGAATAGGGGGATGTTCAGAGGTTTCTCTCCTAACCGTTTCACCCGAGGCCCTGTTGTAGAGGCGTGTTTGTTGCGGAATCATAGTTGTTTTACTGTAGCAACAGCCAGTAAGGTACTTTTATGACCGGGCCCAGGTATTCCCTTAATTTCATGAGTATTCAGTCAGCTGACCTACGCTGTTACTCGTCTCCTAAGCCCGTACCGCCAATAAGAAGAATTACTGTACCATCGGAAGAAGAGCCGGTACCACCCGAAGCTAACGTGACCGCTGGGAAAAACGTATTCGGCGCTGATCATGGCAATGGGGTCTCACAAACAGAACTGGGGCGCCAATAACGGAGGACATAATGATAGCTTCTCACGCCTTTCGAATGATTCTGCATGATACTTATCGGTCCGATAGTTTCCCATGTTAATGGTAACGCGTATGAATCTAGGCGCACTTGAGTCTGTAAGACATTAGAGCGTTACATCGTCGATGAGCTATTTACTGATTCCTCGTGGGTCGAACGTGCGCTCGATTCACACAGGATCGTGGATGACTAAGCAGTAGGCAGTCCACTATACACTATGCTGGTCTTTGTCGGACTGCACTACGCGTAGATGGATAAAATGACCAACTCCCAGGTTTGGAGGGAAGGACTCACTTCTGTAAGCCACTCACAGTTATGCGTTGCGGGGTTCCGTAAAAAGAATATTGGAAGCTTCACCGGGCTACTTTTCGCTTCGGTGTGCTCAATGCATGACAAGGCCAAGAGGGGAATCATAGGTAGCAAAAGGAGGGTGAAATTGGAAACTTTATGAATATTAGAAAATGCTTCACAAGGCCAAGGCGAGGGAATTCCTGTAATGTTGTCCCCTGTGGTCTCCATTAACCCGCAACATCTCTGAACGCACGGGAAATGCCATCGGTGGGCGAGCATTTAAAGTCGCAATCGTTAAGGCCGTAAAAGGCAAGAGCTATTTTTAAGCGTTGGGTCGGCACCGCGTCTTTAGTCATTTGGGAGCTGTAGCCTCGGTAGCGATTCTTGTGCAGGGTTGAGCTGATTGCACAGATTAGCACCCTCTCGTGTTGGTTTCTTTTGTCTCCAAAACTCGTATAGCCCGCGTCCGTGCGGTCCCAGCATAGAGCATGAAGCTTGGTATCGGATAGACTTCCTATACAAGGGCCCCTTCCGAAAGCTCGCAGCGTCTGTGGGTAAGAGTGCTAGTCTCCTTTTAACCCTAGGAAATAATTCCACATAAGTACTTATCAAGTCAAAGTCGACATCAGATTTAAAAGCTTCGAGCTTGGGACATACGTTCACAAATAATGCACGCCTATTCTGTTACCGCAGCTAATCCGTATGGTGTGCAGCCGCTACAACCACATTACATACCAAGGATGGCGCCTCTCCGGAGACCCTTGTGGCGCATATTTTAGCCCCACCGCCTCCGTAAAAAAATTTCGTCCCTTGATGTTATTCATTGCCTTTGTGCCCTGTGGGCGCGCAAAGCGCCCATCCGGCTGAGCGATCTCGATCATAAACATGGCGCATCTTTATGGCTCCGCGCGCTCCCCTACAGGTGTTGCGCTAGCTGCGCTCAGATTTACAAAAGTGATACAGCCCCATTGCTCCCGCCAGACACCAAAACAGGGGAGTACCCAGCCCATGGGTATCTCCCACTCGCGGGGATGAGCTCGTTACTTTCAGGGAGACTCGGAGTGACGTGAATAATGCTGCTCATGCCCATTTTCTAGACGGTCGCTCCAGCAGAGTAACCAGTCCCACGGATAGGACCATCAGTTCTCGTGAACCCCTACACATGTACGGAAAAACTACGCGGAGCCTGGATGGAGTACGTTTGCGTACATCCCGGAGTCCGACAGAAAATGGAATTACGCACGATGGAAATTTGCTCCCCGCTTCTAACCATAGTATGTAACAGGATGCAGCGCTGGGTGTTGCCATCTGCCCCATAGGCCTACCTGAGTTCGAAACCGCGCTCGTCCATAGGAGACCTGTTGCTATGCTGAAGCAGTTCAAGGAACGAACTAGTTATATTTATTGGACTGGGTGCTCCTGTGTCCAGACTGTTGTCTCCCGTAAGTTACACCGGATTGAGGGGAGTATTTTCGTCATAATTGACCTAATACACCAAAGCCAAAGGCAACCCCCACAACAAGCTAAAGGCTCGCTCCGTACGGGTTACGCGATTCAAAGGGGTACGTATATTGAGTTATTAATTCATTTTTGTCGTAGCATGTACCTGTTATCGTGTCTCGGTATTAGCGGGCTTATTGTAGTTAAACTACCAGTCATATTAGTCGACACATGTAAGAATGCGCGCTGTAGGTTTAGTGGCGGGGCCATCAGTGGAACCCATCTAGACTGGACTCGCTATTGCGCGCCAGCAACTCGCCGAACTAGTCTGGTGTGCAATGCTTGTTAAGAGCTGAGGCTGTATTCCACCTCCCCTCCACGGGTGGTAATTCTGACTATCTATGGCAGAGTTATTTCAAAAGTCCGCCTCAGTACTTGTAGTGGCGGGTTTAATCATCGCGATGAAAGTCGTTTCATCATACATGCCTTCTTGTAGTACCTAGTAGTCGTGAATTTCGCCGTTGAAGCGGAACTTACCTTTAGATTCCGACATGTCCCTGACCCTATTTATGTGGTAGCCAAAATGTTGGTAAGCGTTTCGTTTATTACGGAAAATGAGATTATAATGGCATTTCCCAGCGTTATGCGGTCATGGATCTAGCCAGGCGTGTTTTCCAGGGGACCTGGTTCTTGTTCTAACACCTGACTATTATAGGATTAGATGTACTCTTCGAGAATTGACTTGGAGCGACCTTCGGATCTACGTTAATTTATGCATTGGTGATTGGATGCGATATACGACGCAGATGCGTTACGGGGACGCTGTCTCGCGCAGTTAGTTCGAGCACGTAGTCAATCTCAAATACTGCGTATGTGCTGGATGTCGCCGAACCCCCTCACCATCTACCAGTATCCGCAGCTCAAGTTTCTGGTGAGGGTACTCTGTCAACTAAGATATAGGCCGTAAGATTGGAGCTTCTGACCAGGTGACCTGTAAGAACATGAGGCATGGTTGTCAAACCCTTCTGAAATCGTACGCAGTGCGTTCCCTGTTTGCCAGCTCTCTATCAAGTAACATAGCTCTTATTGTAAGGAGTAACCAGCACGCCCCGACACGTCTCGGAACCCCGGTTGACCGGTCGCGGAATCCGCCAAATTAATACCAAGTCGGGCTTACACTCTAGTCTTGGCATACGAAACATGCCTTTATACCGCCTAGTAGTCATCTGCCTTGAGAGGCAGCGGGCACCTAACTGAGATCCAGCCTGGGCCATTACCGCGGCCCAGACCAACTGCTTCATGCGCCCGGCAGGACTGCGATTGGATCAGTCAGGGTCCTTCGGCACCTTGCTCGAGCGCAGAGGGGCATGCGAACATAAGCGGAACCACTATAAGGAGGGTACATCGCTGTAGTGCTCCGGCCGGGCTGGGTCATCTTCCCTGTATCCTACCTTGGCGTGGCCAGAATACCCCCATACAAGGCTAAGGCGCGAGGAAGAGAATAGTCGCCTAGCCAAGCCCCGTAGCCTCGCCTTACTCTGGCATAGAGTTCTGAGGCCCTCCGGCATAAAAAGAATATGTGTATGATCCTCCCGCTCATTCTTGGCGGTAGTGAAGTGCGCGGGCGCCCTTCTTTGCGTCCTACGAGTACCGCTATCCTCGGGCCACCCCCTTTACCACATCTCTACGCAGGATGCCGCGTCACTCCAGGCGGCTATCCAAATTGATTATTAGCCGTGTATACGATTTTTCGTTCATGACTACAGGGAGGGCTAGGCCATTTGGTTGGCATGCCGGCACGGGAAACAAAGGTACATGGGAGAGACTGCGAACCGCTTCATTCGCTTGTTTATTTAGTATTAAGCGTTTGAATTAGCTCCATCGCAGTAGGCCATGTGGTGCAATATCTAAGACGCAACAAGACCTGATTTCTATGTGCTGGAGACAATTGGTAGCTAGAAGTTGAAGTTCCGCCGACGCAAAAGCTGATCAGCTCCACAGGCAGTGTAAGTCACATAAGCTAGACACATATGCGGTGGGTCGGTGTGAGCTTATTGCATCATTTGGGACTTAATCTGTTAAACGCGGGACTCCGTCGAAGTTCCAGAGCACCAGACGCATTATAAACGTAAGGCGGCTGTCTCCGGGCGAGTTTACTCCCGTGACCGCGCAGCTTTAGTAGCATGGCTGGACATATATTCAACCTTATCTGTCCTGCTGATGTGACGAGTCCGAAATTACCTTCGGGAGTGAACCTTGTTTAAATAGGTTGCAGCGAACGAATTCAGGATTGAATGTGGCCCCTGCCCTTACAACTATTGTAGTTGAAGAAATTCGCTTCATTAGTATATTTGCCTATGGTAAGGTTGCACCATACATAGTCCCTAGTGCTGCGTGGTCCACCTGCCAGAGGCTCAATATGCCAGTCATTAAACCGATTCCACACTACGTGAAAAATAGCTAACCATGTGCTTTTCATGTACGTACGACGGTTTTCGTCCAAACTGCCGAGGGAGGAGATCGTCGGTACATCGGACTGAGGCAGTCTCGTCCATTTGGTTAACTCTCAGGACGAGAGCGTCGACGTGGGAATATTCTAGTGCCGGCAACTCGCACTCCGGGACCGTCCCGCTTCTTCTAGCCAACCACCGATACAATTTTCTCTAGTCTCTTTGCGTCGGCGGAGGTTTTTAGTCGGCTCCGTTTCCATAGCCGTGATTGCCTCCAGCCAGGATCTCACGAGCGTGGATCTAGAAGCGGTAACTCGCACGGCGGGGCTTTATCGCCGTGGTTGAATCATGGACCGACCTTAGTGTAGAATCAACCGTTAAGCACACTGAAACGGGACTTCTCTGTGACACGCCCACCGGGTACGATCCAAGGCCAACTACCACGGTCTGTAATGGTCTAAGTTGTAGGGCCGACCGATCCCGAATCTCGGTTAGCTCGATGGGGCGCACGCCCGTCGCTGTAAGACTCAACGCTTCGGTTTCCTACTAGGTCTAGGCATAGGATTTCATAGGGCTCATACGCTATCTAAAATCGGGCTCCATGGGCTCGGTACCTCTGAGACCCTAGGAGTGGACCTTCGAGGAGAGGATGTCTGGGCCTACTCTTGTGAGGACGCCCGTCCCATACAGGCCCTTAAGTGACTGGCCTGGTGGGCCGCGTCTCGTGCCGTAAATGTGGCTGCTTGGAATTCAAATTACCTATCCGTAAAGTAACTTTGGTCGTAGCCAACATCGCTTGAGGGGCCTGTCCTAGCTGGGGAGCAGTCGCTGCCTAACAGAGGGTAGGTAGCGCCCTAAAATTTCCTTAATCGGAGAAAGCATGTACTTGTCGTCTTGGCGAGACTAAGTCGTAAGCGGCTACTCGCATTCTAAATGTTACGAGACCCTATAGCATGAAGAATGCTGGAAGATCGCAGACTAGTATCGACGAAGCCCAACAGCAATAACTATGGGTAAGAATACACACATACCAGGTTAGTAAGCAGAGTGTAGGGAGTTGTTCTCTATACCAAGTAAATTCCTGCGCCCGAGTTGTGTTGGTCTACCCCATCACACCTTCTATGAGAAATACCCCGCCCCAAGATGCACGTAGGATCAATCACTCCATTTCCCAGAGTCTGGAACCTTGGACTACCATGTATAGCCCCCGTTCCACTACTGGTGCGGCTTGCCTCACCGATATGGTGATTAACATCCTCCTCCAACTATGCGTCGTCTACTTTCCCCAGAAGGCGCCCGCGGCCCACCTAGGCATGTCGGTCTCACTTTGAGCAGTAATGTACCACGCTGCCAATAGAGCGTCAGTCGGTCCGACTTAAAATACAGGATGGTAACCAAATTGAGGCGTTTGCTTCTGACAGTTCTGAGCATGGAGTCAGCCGTACGTGCACATAGACACGTCGCGCACGTAAACGGGGGCAAATAGAAATCTGATTATCTCCGCTCACTCGCATCAGCCTCTGATTACTAAAGACGGTTATCTCAGGTACTTTTAAGAGGCCACGTTGACACAAATCAACACTATGAAATCAAAATGGGCGGGTGATTCGTTTGCAAGGTGCTGACGGAGGCCGTCCGACAGGGAGTGCACCCGACTCGCTAGAACTGACGACCCTTCCTGCGTGAGAGCTGTAACGCTGCCAGATATAGACCGGGCGGACCAGTTTGACGAGTCTGACGGTCCGCCTTCGAAGCTGAGGCCATTTCCGACTGCCAAGTATTTCCTGTTGAGGGTTCGGGTGTGTACAGACGGGTTCCCTACCCTCTGCATGGAGCGAGCGGGTATCAGCGCCTTGGCGCGTAAGAGTTGTCTTAAGGCGCTCGTCCCTCTGTGCGAAGTCGATGGTTGATTTTAAGGGCAGCGGAGGAATCATAATTCCTAGTAGAGATTAGACCGACCGTTGATGTACATATGTACACTGGTAGCGTTACGGGGAAGAGCTATACACACCCTACCAGCAAAAGAGTGCTTGTACTTCAGGTTCGTGAAGCGCAGCTACATGATCTTGGATTACGGGCGTCTCCCCCCTGCAGCCCAGAACGAAATCCCGCAATCGGCATGGCTGGATCAATACTACACATGGATTCCATCGCGTCATTTGGCTCTTCTAGTGCTATGAAGGGTGACAGCCTGATGTGTCCGTGATCGACAACTCCCATTCGGTAAACGCTTCGTAGCTTACCGTCGCCCGTTTATCAAGTGACTGCTATTTTTTTGTAAACCGTCAAAAGTAGTTGTCGGGGAACGTAATTTACTTCCATTCTTCCCCGCCCCATTTTGTCTTATGCACAGCCTCTCTTCGATAGGGGCTATCATGCAAATCAGTCCTGCAATGCGGGAGGAGAAGCGCAATTCCCTGACTTCCTAGAGTCCTCCTGGCCTGACATCATCCCCCTCACAGGTCAGCCCACCATTGAAAGCCCTACTGGCGAGTAATGCACCTTGATGTCATTTCCGCATACCGATGGCTTTATGACTGCGGTCTCCGGGTCCGCCGCAGCAGATACAGATGGGGGCGTCATATATGCCCGTACTTTAACAGTTTCTTCCCTAATAAGCATCAACACACCGTAGATTGGAAGCGTACGAGTTTTGTTTGTACATACAAGCCGACCTTTCGCGAATGGAAACGCATTTCCATACGAACCGGTATTTGTTTACTGATATCACGCTGTCCAGCTTGCGCTTGTGACGGAATCTCCGTGAACCGGGGGAGTGATAGCGATGTCCGTCTAAAGGTCGACGACTGATTATTCGTAAAGCCTCGTGAAGCATACGAGCGATCCGGCCGGCCAGCGCTGCGCCAATCGTGCTATCCCAGTTAAAGCGCGGGGGTACTGACTACGGGGAGAAAGCCCGAGCGACCAAATCCACATTGCTCTTTGTCGAGGTATCACTCAATAGAAGTGCGACATGATTGCTTTTGTTCTGCGAGCGGAAGCCTAGACATAAAACGTAATTTGCGTCTTGTAGCTAGATGTGTTCCGGTCAACTATACCACCGGCCCCATTAGAGAGCAACGCACTTCGGCCACTAGAACGTACGAATTGCTCTATAGGCATCAGCAGCAAAAATAGGTGTTATCGGGGCGCGAGTCCGTGACATTCTCCCGGAGCGGCAGGCGTTAAGATTTCTGATGAACTTGAGACCAACACCCCAAAACAGAAGCACCAATATATAGGTCACCGCTATTGCCGAGGTGTACCAAGATGGGACAAGATCGCAATAGGGTGACGGCCTTGCTTGCCAGTCCTCAACCTGAGCGCACGAGTACATATGGACTATATCCAGGAGCTCCTAACAGTGATTTACTGATATTTGTAAGCTGTTCGTCCGCCGCTACTAGCCGAAAGGCAAATACACAGGCAACCAACTGGGCCCCGGTGCGATCTGAGCTCCTACTCCCAAAGTTGATTGTTATCACCGTCGTATTTCAAATAATGCTCATATTCTGACCCGAGAACATATCCCTTGCGACGCCCGGACCTTAGAGAAATCTGGAATAATCTCCTTATTTCCGATCAGCTAACAGCGCGGTAGTCGTAGCTCGGACGACCTCAAAATCCATTCTGGCTTTATAGGCAGGAATTGGTTTTTCCCAGCGGCTTAGTATTTCCCGCCGCTAGGATTCTCGACAACTATTAGGGACAAAGCGGCCTTAACCTGTATGAGGGATACCTTCGTGGTTAGACACATTTATATCGTCATAAATAGGAGGGAGCAGAGTTCAGTCGCGACTCTAACGATAATTTGTTGGAGAGCGCAGTCCCCGCAGTTTGAGATGGAATGTGATCGCCGATCCCAAAATTGGCACGGGTGTTTTCACCGGCCCGAACTCTTAGCAGGAGCAAGAGACTACTAGGACACACATCCGTATAGACGTTCGTCAGAGTGATAAGTCAGGGGTAGGCGGGTTGGGTTCAGATCACAGTTTACTTAAACATGTGAGGACATCTCGGGTTCGCACACCCGTGCTTGTACCACCTGCAGCCAAGACCTAGTTTTGAATTTTGAGTCAACTCAAGGATGATTGCCAGTGCACGCCGGTGAACGCAATTTGCCGGTTAGCAGGACCATGCACCGCACGCGGGAACGGAGGGTCGTACGCACCTTAGCCGTATCTCAAAGCTGCCCGAGACGGATCATATTGGAGCCGTGTCGCGGTATTGGGTTGAAAAAAGCCCCGGGTCGAAGCGGGCGCGCTAGAACGTTAGCAGATTGGCCAGCAGGCATTCCATGGGTTTACGCCCGCAGAAACTCGAGTAAGGCGCAAAGTTGTGTGCGCGTGTCAGCAATTTGCTTCTATGACGCGGAGAGCACTTAATACGCTGTACAAGCGACGAGGGGTTAACATGAACCCTACTCGGACTAAGTTCCCGTCCGCGTAACTATCTGGTGCGGCGATTACATTTGAGTCGTCGCTGATGAAGAGGTCATGGATTTATTAGATGAAACCAGGACCTATTAGCCTCTGCGATACAGACCGGTCGCCCTAATAATAAAACGTATTTAGAGGTGA"/>
                    <sequence id="seq_t1272" taxon="t127" totalcount="4" value="CTTTGTACTTACATCTCCAGGGAGCTATTCTCCGGGTTGAGGTAGGACCCCGTAAGCATTCCCTAATTTACGTTATCTGACAATATCTTCATGAAGTAAAAACGAGAGAAGAGTCAGATGGTTCAGACTTGGTATTTGACGGCGTCATTGCTATTCTGGGCTGCATAGACGATTATGCTGTGGGTCGGGATAGGCCTGTAGCTTCTGAATTCCATTCTCATCACGGTGTTCCTCAACCCGCTCCATGAATCATGCGATATGACACTTTTGCATTCAGCTAGACATTCCAGTGCTGTCGCTCCACGTTGCCCCCTCACATGTTCACTTGGAGGAATAGGCTATGGTCTCGACACAAACGTATTGATACCCCGTGTTCGCACGGACCAAGCCATTTTTGTCTGTCGCACGGTTGTAGTGCAGGAAAGGAATTGGTACCACCCTCATCAGACCCATTTAGACAGTGCCGCTATAAGATTTAGTGTACAGAAGAATCTATCATAGTACCTTCTCGTAGTTTAGATGTTCGAGACTGTAAGATTACGGGGCTTAGCTGACGATGCCCGACGAACCATAGCGCTCGGCGGTCAGGGATTGGCCGGTCGGCGAAACTGTGTTTTAGTCAAGGGCTACGCTCGAACCTTTAAAGATACTCTAAGCGCGGTTTCGGCGCCCGATCTAGGCCGCGTACAGCGGTCAGCTCACCTAAGGTCACCGATGGAAGGTGAACTGATTGCCTTCATCAGATGAAAAGTTGATTTCCGGTGAGACTTTACAACCAGAGCTAGTATGCAGGAAGGGGCGGCTTCGGGGGTTACTATCCGTCAATCGTAACGGAAACACCATCCTATATAGGCTGTCCAAATGACTCACTCCAAGTGCTGCGGGGCTAGAATTGTCAACACCCCTCACCTTACACCGAACCTGGATACAAATTCAGACTATACGAGTAAACAGCTTGTCTAGCGCCTACAACTGTAGCAAGACGTCCGGTTAGAACCATATAACATGAGGCCCTTCCCCTGTAGGTTTTTCAGGGTCAAGGGGTCATTTCCAAGCGGGCGAGTCGATGCTTTACATAGTTAACCCGGGCGCAACCCGATATCCAAGGCGCTGCCATTATGCATTCGGCAGATAATTCGCGTAACCGGGAACGTATCGGCCGGTGGAACCGGCGTGCCATGGATAAGTACCGGGATTCTACAAGCAACGCGCCGAGACCATGATCGGTAGTGAATCGGCAGAGAATATCAAGAACAGCATTGCCGTAGTGGATCGTAACCCCTAAACCTCGTCAGCAACGCGAATATTTTCGGGGGACTTGTAAGGTGGTCTAAGGCATACGCTCCTAATAAATACGCCCTTTAAGATCCATATCCAGTGGACGCGAATAATTACTTGTTTTAGACAGGTTAGTCGCTGCCAGGGAATAAAAAGCCACGGGTGACAAAGGTAGGAACGCAAGCCTCCTAACCTAATAAACAGTCCGCCAACTTGTTTCCCTCATTCTAATGAGTACTCGTGCGGTTCCTGGCTAATTGGATATGTTCGTAAAATTCAGGCGACACATTCGTCCTTATCCGCTCAATCCTAGGTTAAAGCTGAGCTAATGCGAAAAATTGGCCGTTCGCGTTCGCCCTACTCTAATAAATAGCGTCTCAACCCCTTCAGCGCCTGCGCGGGGACGTGCGAGCCGCCGACACGGTCTCATTGGAATCTTTCCGGTACGGACGATTGTTGTCCACCACTGTCACATAGCACTCGCGAACCCTGGGGACTGCATGTGTTCTTGTAGTGGGTAGTCACGAAAAAGGGTATTCAAATATTCCGCCACACATGAAGGAGTGATAGAAACCATTGGTTCGTCGTGGTATGATCGATCGACACTATGAATGTCCTAGTACCCTCGGCTCACACATTCCGCACCAAGTAAACGACTTATGTGTATCAGGTATTGGCCACGACAAGGCTAGAGGCAGCTGGCGTACCCTACTCCGTATCGTTTAACATGGAGGGACTGGGGGCATACGTGCGCCTTTAGATCGTTACAATGGATAAAGCCGACGCCCCCGAAACAAAAGGAGTTGCTTAGTTAGATTCCTATACTTTAGCAAGTGGCACGTAATCACCATCTTTAAGAGAACATGCATCATTAAGTGATTACCGATTACTCAACAGTCGGGGCGAATAGGCCATACCTTGACGATCCCTCGATGGTAGTCACCATCCATGGACGCCCGGGGGTTTATACTGTAGGCTCACTCAACTCCCTATCGCGCCATTTAAGCTTGCTCTTTACTCGGTCGAGTGACCGAGGAAAACGTCTGATGTCTAAATACTCCCAAGTTATACCTAGCTGGAACGTATCTTCTATGCTACGATCACGAAATAAATGGTGATGTTTAGGATATTTTTTTGACAAAGTTGATAAAATCTGCGGTGATTCGTACGCCGTCCGTGTGACAATCGGGGTCCAAATTAGAGCAAATTGGGCTTCGACAATAGGGTTCTCGTTACGTATTCATCCTCTTGCTGGAGACCGTCCCGTAGGCTCTAGCGTTCATGACAATGGGACAGCCAGGGATATCGAACTGAATGCCAGCGTTATTCATAGATCTCCGGATTCATGTAGTCGCCAACTACACTAATAAGGCCTTCCCTCGTCAGTTCTGGCGAGAGACGCGGCGCATTGCAGTCTGAGCCACGCAGATGGTAGCAGGACAGACGATCGAGGACTCTGATAAGTAGTCCAATAATCTATGAATTCTTACTTGTCTCTGGGCTATGTCTTGTAAATTCGAGGAGTGCCGTGCAGTTTCTAGATAGGGTTGAACTGTACTATCACGTGCTCCACCTGTTCCTACCCCTAAGGGTGAACAATGGCGACGTACCAAGAACTAAACCACGGTACCGACCACTTGGTTTCCAGTGGCACAAGGTTTTAGCTATGTGTTTGAGGTAGGCAGTAGCTGCTACGCCTACGAACAGCCCATGCATAACAAGTCTACCTAAAGAGGAGGTGTACAAGTGATAGTTAGAAAAAAGCATTCCACGCGGCGCAGCTGGGAGAAGCACATGGGATGGAGTAAAGGCGCCGAACACCTTTCTACAGGGCTACCCGAAGTTTCTCAATCGCGAAGTCTGTCATTAGGGCGAACCCGGAGCCAGTTTTTGTTTAGGGTGACGGTCACCCACCATGCTTATGAGTATGTATCACCAGATACGAAGTCCGGTATCAGAGTTCTGCCTCTGTCCACGGGACCAGCACGTCAAGATCGTCGGCGCAAGACCTGCGGCACCATTCGTGCGGTCAATACCAGAGCACAATCGTAATACATGGCCTCGGTTCTTCTGTTATGTATATGATTCCGGGCACTCTCGGTTCAATATGAGCGCTCATCCCTAGGCCCACTTTATTTGATAAGTTGGCACAACGCGAGCTAGCTCATTCGAACCTACTCACGTTCACATCATCCGTTTCACAATTAACTTCCGGGAGGAGGATAGCGTTGGAGCTCCATCTGATTATTATTAAACCATGTCCCAGGCTCGAAGCAGTTCCCCCTCGAACGTCTCCTAGCAACTGATGAATATACCTTTTGTTATACAATAAACGTACGCTCCTGTGCCTCAGGGATTTTGCGTCGGTCAGGTAACGTTGGATTAGTCGCCACTAGGCACTTAAAGAGTTAGACCGTAGCCCCCAGAAGGCCTTATCTTGCTGTTATAAGTACGCCTCTACATGACAGTAGGAATCGCAGAAATTTGCTACTGTTACTATAGCATGCGTTTACCTTAGAACGCACTAGGGTAGTGAGGTTAGTCCTTAAGCGGCCGCTCGCCCGGTATAATGACATGCAGCGAATCTCATGTGTCTGTCCCGACGTTAACATCGACACGGATTATGATCGATAATGTTTGGCCGCGTCGAATTCGCCCATTGCAGTGTTTTCCTGTTTCTAAGCGTATATGGTTTGCCGACGGGTATATCAATTATGTGCCTACATATTCTTATGCTAATGTTATGCCGATGAATCCTCCGTTCACTGACTGTGAAGCAGCTGTCCGGGATATGCTCGCTTGCGCTACGTTGGCGATTCGTGAGCTGGTCCCCGAGACATGAATAAGTTAACGGAATGGCCATACTCCCCGGGCGTTATATTCCATGAAATCCTACGTATGCGGCACATGCCATTTCATTCGCCCGACAGACCCTGGGCAAAACAGCGCGGAAAATGAGCTAGCCGGATTTAAAAACCGAGCATCACAGAACATACTCCCGTCACGGTTTCGGGGATTTGTGTGGAGAGTCATGTATGTGTTGACGTAAGATATCAGCTTTCTGTAGAAGCCAGTTTGAGAACGCTCAAATGCATGAGCATAGATCAGGAGTTTCCCATGGTGACTCAATAGTGTGCCTTTGGCCTCGCAAAGTTTCAAGGATCGGACCCGGGGACCAAATTAAGTGGGCATCAATAAGGTCCACTCCCTGGGTCCCTTTAGATGGCTGAACATAAGTCGAAAAGATTGGGCAGCGGTTCATTAGTTCGAGGGTGGTTATACGAAGTCTGATAGGTCAACTAATAAACTTGCGCGCAGTCACATGGCAGCTGATCGCATTAATTACCATCTAGACTGATGGCGTGAAATCAGGATTCAGGCGTGGACATTTCAACGAATATCACGACCATAGCATGAGCGACAGCTTTGTCCGATGAGCCTAGAACGGTGATCTAACGCCGAACAAGTGGCACCCGTTAGTTCGGTAATGATACGGCAGAGTGGTCAAGGGATATGCTATCCGCGTTCCGGCTCAATGTAGCGACCTCGACCCCGACAACATTAAGGGGCTTCATAGGCCCAGCATTATCCACCTACAAGGATCACACATGATTATGAATAGTCGCAAAAACGCGTGTCTCTATGATTCTGTCAATTACGGCAATATACAAAGGCACCCGCTGTGTATACGTAAACCGGTCATATCCCTTGGTTAAGCTTAACTGCGAACTACGCCTATAGAGTCGATTAATCGGGGCACGCCAACAGGCTACCCCTCCTGACACTAGCAGCGAGGTTAATCACATCGTGCACAAAGTGCTCGATTCTCACGTACAGAAAGCCCGATCTAACTGCAAATGTAAATCTTTACACCGCCGATAGACACGTAGCATCGGGTGGATATTCTGCACCAATAGTCATCCCGACTCGAATCGACGAGGGGTAGGAACGATCCCGGATTCATGTTCAGGCGTCCAGCACACGGAATTCATAACCGGATTCGTAGTTCCAATAGCCCATTTACCGTTCTTATTTTGTACACATTGCAGCCGACATAGCTCTTCATTCCGGCGGAAGGTGTAATCCTGTGCGCAGTCTATAACGGGTCTTGCGGAGTTTTCGTCCGCCCCATTGACTATCCCTATACGTTTTGAGCAGTTGGCCGTTGGGTCCCATAGACATGCTGTGAAATCCCCAATTCTACACGGAGAACCGATCACCACACACAGCAGCCGGGTGTAAGCTTCGGAGGGCCCGCCAGGAATTCGGATGTTAAAAGGGCTTCGGAACGACCCTGGATCAAATTGCGCATTAGGTATTACGCAGAAGCAGTATGAGTTCGACCTCAATGATCCTCGAATCTAGACCTGATGAAACAGGAGTTACGCCAAACCCACTGTGGCAGATCTTCTTGGATGTCGGTGTTGAAAAAGGACCCGGGATATCGAGCTGCAGCCGACCGCTACAGAAAGCTCCGGGTGCGGTACGCGTGAGTTCGACGGTAAGCCGGACAGACGAGGCTTGGCCCTTGCCGTCAGTGCCGATGGCGTGTGAGAACGGTAATGAGACACGCTGTGTATTGGCGTGAGAGGAGGCGGAAACCCTATTTAGATGTGCTTCGTGTATGAACTCATTCGTAACCCATAGTTAGCCAAGAGAATCACGGGAACTGGTCCAGCTCCCCTAATTGGTGAACGAGACGACTATAGATCGGAGTCTCGTAGACTCGATGAAGCCAGGTACGACAACATATCAGATCGGATTCTCCGCGTGACGTTAGAGATCGGGGATTTGTGGGTCACGCACGGGGAATAAGTCGACTACGTACAGTCTTAATTTTCCCTCTATGGTAGACGGACCAATCAAGCGTGCTAGTGACCCAGCACTAGGCGTTACGACGAAGGTGACGGCGCCGCACCTCGCCGGCCTTGTGCGCCTGCCAGAATCAGGGAGCGACGGGGGCGAGCGGGCGAGCTAGTCAAGAGATGAAAGTACCTTATGGTGCGAGGCCCTACTTAACCATTACGGCACCCTCGCACACGAGATTAGGCGCTACGCATTGGTATGGTGCTAGTTCTAGAGCCTCGAGGAGCGCATGGGGCATTCGCCATAAGCTCGGTAGCTCACAAGCTACTTTTGATAGGCGAACCTACCAGAGTGACAATGAAATGTCCCACTAGTCATACCAGTGGTCAGACCACGGCCGAGGATAGCATCTAGAGCTTAATAGGGCGATACGCTGAACCGGAGAAGCTACATTGATCGGATGTTGCCCACTAGGCGTGGAGTGACGAACTTTGTACAGCCAGTACCGGCTCCACATTGTCCAACTAACTCGATTGTGTCCCCGGTTATCCGTTGAACTCAGGCGTCGTGGTAACGTACTTCTCTAAAGGAGGGTCTAGCGAATGTAGTGTGGGCGTAGCTGAACCGTATCGACGCTGTGCTCGCTCGTGGACGTCAACTTCAGAGATGCAGGCTAGACAATGCATGCATAACTATCTAAAGCAGTCGATCATGTAACGAAGCTAACTTTAGCTCCGTTGACACAGTTAGGCTTCGAACTACTCGCAGACTGGACACATCTGACGAGTATCGCGGTACGGTGGGTATATTCATATTGACGTTCCGCGCGCTAACTTGTAATAGCGTCCCGGCGCCGTGGCATGTAAAGAGTAACCAGTAGAGCCAATAAGTGCCTGATAGGGCTTTTATACGGTACCGGACGTGGCCGCGTGTGCTGTGTCCCCCACCGTACGGGTCCCAATATCGCCTCAATGGTACACGGTGGACGCTTAACGCCACGGAGATGAGGTCAGGTTGTCGTTGGGTGATAGTGCTTGGGATAATGATGGCCCACTATGCTACTGACCCTTGGGCGGGTTCAATTATTCTGATATACAGTTATCACCGTAGCCTGCGCCAAGTACTACGCCTACCTGAGGTTAATACTTAACTGCTTTAAAGCGTGCATTTTGTTTCGTAAGGCCCTGATTCCGCGCAATCTAACAGATGTGACTAATTAGCCTATTTAGATGGAGCTCGGTACGGGGAGGGGCTACAGACTTTTAGACCAGTGACCGGTAGTGAGCTCTTACACGGGCCCGGGCTCGGCATGGCCTGTGTAACGACTCATAATCCCACATGCAATCTGAACTGGAAGCAAGTATTAGTTCGACGGTGATGTTGCCTCAGCAAATGTGATATCCTCAGTGGTCTAGCTATTCCCTCCCTGGCAATGGATTCTGTACGTCTCCGGGTGTGAATGATCGGGACGGGCGTATGCATCCGTCAGATGATAGTTGGGCATTTACATATGAGAACGTCCCGGAAACGACCACTCGCATCGAGGTATTACTGATTATATTGCTTTCCCCAAAAACATGGACTCCAATCCGGATAGAGGACACGAGCCGAGGGGCCACAAGTTCAAATCGGGGTCGGGTCGAGCGAAGTTTCTCTACCATCCATGTCTACCGAGGCGCATCGTATTAAGGGACCCCAGAAATCGCCACACCGAGCGTGTCGTAATAATAAACGTTTCCGTCAAGAAGTCGAGCGGACTAATCCGAACCTTCACGACGTACCCCTCCAAGGCTATCGCCCGACGTCCTAAGATACCGTTACCTGCTCCGTCTTGCCGTTTAGGAGAGTACTTGCGTCTTTAGAGATTCGGTACTCATCGAGCGGGTTTGTCTCTAACAAGTTTTGGAATAGTGCATCGCGACGGCACGTAGAACATCAGACCTCTTTGACGATTCGGACTACGTCCGGGTTCAAGACTCCGGTTTACCTTCGGCCATCCGACAGAATCGTATCTCCCGCAGTTCGGATGGCCCAGCGATGCTACGGGTGTTGATACGTTGTGTACTATGGCCTCGCGGGACTCCAGGAAGAATATGTAGTTCGTGTTAGTCGCTCTTTTAACCCCCTGGCCAATGGGCCCCACTGCGGAGCCTCCGGTGTAACAATCCAGTCCCCCACCCCTTTGAAATAAGCCAATCCTGTACCCTGGAAACATGTTTCCACCACTCAAACTGATTGCGCGAATATTTGGATATCCAGACATGCAGGGTGCGAAGATACGTATACGTCGCTTACGCAGAACGATTCTTTAAAATCGGTGACGGCGAGTCAGATAGGTGAATGTAGAGAGACTAACCGACGTACTCGAAGATTTCCGTGCGCGGGGGGACTTGCATGTCCCACCCAAGGCGCGCAGAGCCACGCCTCTCATTAGCATTGCGCGAATTCTCTGAGGTTAGGTAGCTACGAACATCACCCCTTTTGCTCACTACTCCCCCGCCTACTTGATACCCGCGGTATCTTGAACATAAATAAGCGTACCACACTGCGCATAACCGGAGGTGTTTACGGCAGCATAAAGGTCTTTATAGGGGGTTCCTCCTGGGGATCTAGCCCCGAGCTTATCAACCTAGAAGCCTTCAGCTCACTCTGGTAATCTCATCAGCGCGATTCGGTAGCTACCACAGCGACGTAGTGTAGAACGGGGTGTCGTTGCTAAGAGCGGGCGCAATACTATTTCAACGGGATTGTCATCTTGCTGGCTCCTTCAGTTTTATTCTAAGCACGCTCGCAGGAAGCAATCAGAAAAGGCTCGACCCTTTCACATCCGGCGGTGTGACCGGGCATGGTTAGTGATTCAACACAAGCCAAAAATAGCGTTTGCTCCGCCCAGGAAAGGGAGAATGGCTCAAGCATGTCATTCTCCGTAAGGTATCCGAGGTGCCCACCCGGGATACCTGCGGGCCTCTACTACTATCTGCAAGGCCTGACTGGGACCCTCGGATTCTACCTTTTACTAAAGCATCCTCCAGTGGAATTTGATAATCTACCCCGTACCTCGCAAACCCCGCTTCCGTGTATGAACGAGCCCGAAGCATTCCCAGCAGGCGCCGTTTCGGCTCCTTCCGCGCAGGGATCCAACACGGCCGAGGCAGCCGGGAGCCGTTGCGGCGCTAACTCGTTATACAGGATCAATACGGATGTTTCGGACATGAGAAAGGTGGGCATGAATGTATGGGTACTTAAGCGACTCACAATACCAAGACGTGCGGTGACACAGTCCTGCGCCATCGAGATATGGGCGCTCGCCGTTTCTTCTTAGCATACCGTCAGGCTCCATGTAACGTCGAAGACCCTTATTATCCATTTACGCTTCTTATTGACCTTCCCTGAAATATGAAAGTATGTCCCTATCGCTGTCCAGATTCGTTTGAAGCGGTTATAGGTCTATGTTTATGCATGTGATCTTCGTCGTCCACGCTATACGCGCATCGGTCCGGCAGCGCCCACTCTCAAACAAGTAGCGAGAGACAGACTCACTAGGTATACTGTTGCTCCCCTATATTGAAGCTTTTGAAGGTAACGGTGGCAAACGGATGACGTAGTTGACTGAAGATAGCTGTCAAGCAAACGGCCCAACGAGCTTCTTCCGAATCAAAGTGACTATGCAAGAACATCCTTTCGCTCGTCAAAGACGCACGGTGACTATTGAGAACGGTAAGGGTTATACTAAAGCTTTGGTAGACAGCGTCTCTACTGGGTTAGATTGGTACAAAAGTGCTTTACAACTGAGGTCGGTGCCTCCGGCACCGCCGTTACCTATAAACACTACGATGGCGGATTTGTTGCACGGGCCCTGTTTGCACGTCCTGAGCCGAGGGGTATTCATGCAGTACCCCGAACTTCATAAGCATCC"/>
                    <sequence id="seq_t1282" taxon="t128" totalcount="4" value="GTCAAACGCAGACACGAAGGCATACGCATATGCGATACGCCCCTCTATGGTGCTGGACGGATAGGCTGTGACGTGGTTGGCAAACAGTCGCTGGTAACATTTACGGCATGAACCCAATCATACTTCGGTGAGGGAGGGACGTACATGTGACCGTCCTTGGCACGTGTGGACTAGGAAGGGTGGATCGCCATATGCCAGGCTCTAGTCAGACGGACCCGCAGGAGGCTCCCACTTTGTGTTTCATATTTCGACAGCGGGGCAGAATCAGCCCACCCGGGCGACGTGTATGTGAGACCTAGTATGCTAAATAAAACTTCATTGAAGATACGCGTAACCCCGCGCCCAGCAGGCTCCAAGTGGATCTAGGAAGAATTTCATGGCCGATCAAACAAGGTCAAAGGAAGCTACAACGCCCGCCCAGTAGCGCTTTCATGGCAATTACCAGCAAAGGGCGGTGTCAGGAGGACATAGTATGGTATGGGGAGAACTCCTCGCATCCAGCAACTCGTTACACACGTGCACTAAACCCTCCTTGAAATCAGGAGCAGTCGCTAACGTCATCACCGTTTAGTGATTCGTTATTATTAGTAGCTGATCTTCTGATGGCCAGGCCCCCTTAGCACCCTTATGAATGGTAACGGCCAAAGACCTTACACACAGTTCGGGACGAACGATGGTGGTAGCGTTTAAACAATCGTACTTGATCACCCCAAAGGCTTGTCTACCATAGCCCCTAGCCCTGATGAAGTTAGTTGTAAGGAATAACGTTCGCTTCCTCTTGATACTTGCCCGCATCGAGACTATAAAGATATGTAGAGTCCAGAGTATGACTTCTTTGGATCTTTGGGCGACCTCCCCCCAGAAATGCCTGCCTTGGGGTCGCGAGGAATCAATCCATAGTTTACAAACGGTAAAATCCATTCACAACGTTGAGCTACTATACACCAGCTTTAGAGTTAAACTCTTCCTACCCCAATCGGCTGAATTGTAACAGAAGAGGATAGCTTAGCAATGGAAATGCTAGAGTATAACATGGCAAGGTGCAGCTTCCTGCGTCCTCCAGCTGTTTCCACCTCAACACGGTAGTGTAGGTGTTAATAGGGTTAATCGTGACTGGTTCTGAGAGTGTCCATGCCCACCTGGATTACTGTATGATCCAGTGCACGATGCTGTCATGTGAGGGTGGCGATGGCGCACTGCGTTTTGACGTAGAGCAAGGCAGCTTACTGCGCTCGCCAGTAAACAGCTTACCAGGGTGCTCACCCGCCCCGAATACGCTAAACTCTCATTAGCTACTGGCCTCGCGATAGCCCGCAAGAGCCTGTGAATGCAACTGGGTAGTGTGGAGCAGTAGCCGCCTAATGAAATACAATTGAATTTTACACGTCCGGGTCACTTACGGTCGCTGAATGTTACGGCAGCACTATGCGATTGAACCCCGGGGGAACGGATTTGCTTCCCACACTGTAGCCAGACACATTCAGGTAACGGCAGTATTCTGGCGAGGCTTTTCTAGTGGGGGCACAAACCGGGTAGCCGAAACGCCCGCTCTTACACACGTGATTCTGGAGAGAATGTCCACACGTTGGTGGCTGTGTATACGATGTAATGGAGATTGCCAAAGCCAGCGAGGTTCACAGGAAACACGTGATCGTGACAGTTTCCTCCAGAGATATATATTTTCTAACATTTGGAAAGATGAACTGGGAATTAGGGAGTACGCAAGATGTTCAATCTTACCTTACCTACGTTCGTTCAAAACGTCTCATTACGTGCAGGTAACTCTGGACTGCTTTGAGTGCTTGGTCACATCCACATAACACCTGTTCGGTCCACGCCAAGTACGGCACGTAAACAGTAAGAGCGAGCATACACATGGCAATCTAACGGTGAAGAATCCTCCGTGACGAGAAGGTACATCCTATCAAACATAGTACACGTCGCTGTAAAAAGTCGGAAGATGAACTCTCACGGTGTCTAGTGCCGCACCTAGTGGAGGACCAAGCCTTGTAGGTACGGCACTCTGCCGGTGGGATTGCGACATTGGTCGATACAGAAGGCCGCTCGGGGAAGGCGTTAATATCGCTCTTCAACCACGCCGAGACCTGAGTTTGCGCGTGCTAAGAAATATCGCTCCATCGACCTAGCCTAGCCCAACGGGTGACACGGGTCCGTCACCAACTGTTGCATTGACTACGTAGAAGAGACCGGCACGGAAGGCACTCCCTAGTAGGGGCGAGATAGGCCTATCCCGAGAGCAACCCTGGAGTAGGCGACCCCGGATAGATACTAGTCATATAACCGCATTGAGCTTAGAGATCGGCTCACCCTGCGTATGCCTCGTAGCTGTCCATGGCTACAGTGCAGAATCAATTCGCTAATTCCGCACCCGAGTGCTCACGGCGGAATAAATGTTGAAGGTGGCGTTGAGCGGATGATGAAGTGCTACTCTAGTCACACTGACGCTGGCCGCCAGTACCGGTAGTTAAACCCTATCGGCCGGGTTGTCATACCCGCGTGGCTCGTGGGGTTCCATCTTCATGCGACAATATACCTGCACGGTCAAAAGCCCATGATACCTTGACCCTTGCCGTGCGGTCATACTTAGTGGAAGTTAACCATGAAAGTCGACGCTTTTGTCTCCTAGTTCGCACCGTCCTTTCTTCCGTACGAGTGTCGGAACGGATTAGTGGCTAGGACGCCTAAGATAACAACGTCGACATGTTCTCAGGGGCACTTATAAAAGGTCGATCCGGGCGCGCTGGCGTTGTCTGTATGTTCGGGCGTCGCGCGACTTCTAACCTTTGTGAGAATTTTACCCATTAGGTTTTTGATCTGGGGTGCGTGACTCTCAGGCCGGGCACCAGCCCTAGCTTTTACCACCTAGAGAGCGAACTCGCTGTGTCGAGCCTAATCCATCGATAGTAGCGGGATGGTCGTGTAAAGACAGACTTCTGCTTACGGGTTAACCGGACGAACGTGCTCCGGCTCTGGATGATGTACCAGCTCTCGTCGTGTTGTGAAGGTTTATTAAGTCGGTAGGCCGCGCAGTAGTAACGGGTATCCAGACCAAACTCGGAGGTAGATCCCACAGGATATAAAGCATCAACACCAGAAACCTGCGGTGCATGGCAAGGTGTCAATAGCTCCTAAGTTCTTTAGCACAGTGATAGTGACCGCCGTTCGCTACCAAGCTATCTCATACATAAAAATATGAATTGTGCCAATAGGCGCATATCCCGCACATCGCTCTCAACCACTCGTCGGTGACATTCTAAGGCTTATACGACGGTACGTGGGAGTTCTACGACCCTGCGAAATTACCTCTACGCCAGATGATGCTTACGAACTCGTTGAATAAGAGCTATGCCTCGAGAGGCGAACCTCGATTGTCCGTTACTCTTTAACTGCGCAAGTGTTACCGGGTTCGGCATCATCGGCCAAGCCTAGCATTTATTGTAGCCAATCGCGAAGAGCTTACATGAGCAACTAGATTTATGGGCGTCCTTTACAATAGTTTTTTCCTCGGAGGATTACGAAGTCGGCACAGTTGCTTTTCGGAGTCTCCTTGGTGCCTCTGTCCCGCCAACTGTGATGGGTATATCACCCTTCATAGTCCGCGCACCTCTCATTTGCTAAGGGCAATAGTGTCCCGTCATCAACCCCTTGTCTAAAGAGTTTTCAACTTGGACACGGGTTTTTACGGCATTTCGCAACCAAGATTGCCCTCCACTCGCCCCTTCCTTTGTGTTGTGACCTTGTTGATTCGTATAGCTGCTCAAATCAAAGGTGTTGAGGCCGACGGACTCCTCTTATCCCGCAGACTCGGTTATCTACCGTTGCTCAGTTCCCATAGACGACACGAAACCAGGTCGTCATTAATGATGAATAAACGTCCTCAAGCACCCATGTTGTCGTTCGGTCCAAGGGGACTCAAGAGCTATCGGACAGTGTGTGCGCTCCGCCTTGCAAAATTAGATGAAGCCAGATTCCACAGGGGACGCAGTTGTCTGGTAACCCGTCTACTAAAAATCTATCGACACCCCCAGTCGTAGTTACTCGTCGCGGGCGAGTGCACTACAAGGTCTTGGTTAACGGGAGATCACCGTGAAGTTCAGGTCCGTGATTCGCAGGAACATCTCTCTCTTCAAATACACATCGAGCGGCGGGGCCTCAGCCGCAAAAACCCTGATGGAGTATAGCGCCAAAGTCGGACCACATCACGGTGTTCCTGATAGACACTGTGGGACATGTTCGCACTAAGACTCGGCCATCTTTGCCTGGCAACCGTACATGCTTGCCTCTTCTTTTTTGCTTATGGGAGTTCTATTAGTCTGTACCAAGACCTCTACTATTAGCAAGGGTAGACGGGCTCGCTGAGTTTAGAAATAAGATCACAACCGCCAGGTCCAGTCTACTCAGGACCTCAGAGTCCTGGTTGCCCCCCGGAATGCTCAAGTCCATCCGAATTGACACCCTCGTGATGCACCCCCTGCGTCTGACGAATTTACTCCGTGTCCGGAGTACACCCGTGAAGAGGCATTGGAAAACGAGCAGACCTTCATAGAAATCCAGGGTACCGTCAGGGTTATGCTTGCTTTGGCGGCAGGCATCACAGTATCGAGGCGATGCGTCAGTTATTACACCGCTAGCCAGGAACTGCTATTGGGTACATGCGCTCTGGCCGTACCGATCTAAAGCATGGCCTGCTCATCGACGGATCCTTTTTTTGGATACTCTGAACATGAAGAGGGATTCTCGACGGATGCCCCCAAAGAAGCCAGCAGACGTGAACGAACCCGGTCGAAACTCAATACTTGAGGTTCTGAGGTTACGTTTAGGTTACGGGTCGGCGTCGCCATCTGTTGCGCGGTCCGAGAGGCGTGACATATTAACCGATTACGCCAGCAGCCGAAATCGTCTCATAATGGATTCAATGTAGATTTGGTTCCGTGCCTTGGTCGTGCGCCTTACATTGCATTTTTACGCGTAGGCCCGCTGAGCGTTAGCTGCTATGTAAGAGAAAATCAGGATCATCTGTGCAATACATAAAAAGGGACAGAAAGCGACCACTGCGCCAGGGCGAAATACAAGCGAGTCGCATTTTTCGCGACTTGGAATGCCCGTAACAACTCGTGGGGGTGAGTGTGAAGTGACGTAAAGATTCTAATAACCTACTGGCGACGTTCTGCCAAAGTTTGATAGTGAAGGTCAAGTTACGCTTAGGCTTTAGTATGCATCAGGCCCCATCATGAACTCTTTGGAGATGCCAACACTATATGAAAAATGTTACGGCACGCGAACCGCGGCTCTAAAGGTAGGGCCTGGGTGGTAGTATCAGTTGCTTCTGCAGGCTCCTTCAGGGTCATTCCCTTATGGGAAACGCCCTGGTCTAATAGCTAAAGCCCGGAATATTTTCCTCTATGGACAAGTGGCGAGTCCCGTAAGCTCTGTATAGCAAGAGTTCGGTCGGAATCGATGGCTGCTAACCGACGCTGCCATGCGCGAGGGGCTGCGGAACCGAATTTACCTATGGTAGAGGAACGAACGGCCACTTCTGTAACACCTCTGCATACCATTGCATCTGTCGGTTAGTTGCACCTGCACGAACCAAGGTTCATTGCTAGGATTACTACAGCGGGACACCACTCGATACGGTGTGAAAGGCTTTTCTACGAGGGCGTGACACCGCTGATTGCACGAACATGATGTGAGCCCACGTGCTTGCTTATGGGGGTAGTGGGGCGCCCGCTGATACCTGAGGATAGCTCATACGAAGCCGTTTCTCCGAGAGACTTACACGAACTGAACCGCACAAACCGAGTAGTTCAGGGGCACCCTAATTACGACTATGTGGGAAGAGCTCCCTTGTATAGTCGCACTATCGGTCCGTAGATTGTATTACGGGACCCGGGAAACCGTCGTGAGTGTGTGTCCGCAGCAAGTGGATACCTGTGATGGCAGACAAGACAGCGGCCGAAGCACCGACGAATAGGATTTCCGGTCTGGTCGTACCTTAATGCTCATGGTCAGCATGTCACGGTCCGGTGTTAGCCTGGGTAGTCCGGTCCCACAGTATCTCGTCTCATAACGGTACATAGCTATCCTAGCCTTACTCTATGGCCCGTGAGCGCGAATTGCTTCAGACTCATTGCCGGGACATATTGCCACCCGAGAGCTCAACCCGTGCCTCACAAGATGCATCTGGCGGACGGGCAGTATTCATGACAAGGCGGCGGACGTTGATAACGCTCACTTAGTGCACTCATCGGCCAGATTTAGCAAGTTCGACTGTGCTTGCCCTGCACGGATGTTCCTACATAATGGCATCGCAGAGAATAACAGACGCCCATCCTGGGCCTGTATGCTCAGCCCCATGTACCGTTTCAGGCGAAATATAACATTGTTACGCGAAGTATAATTGATGCCGTAGGGTTTTCTGTTAAAATGATTCTGTCTTGACACGCCAAGGTTGTTTATAGGTGCTGGCTGAATAGGACGCCGGGATGGCCTATCTGCATAACCAGTTGTCGCTTTTGACTGTCACGTGTTTGTCCATGAGCAACGCTACTTCGAGGACAACCGCCAGCGACGGCACAATTGGTTAACGACTGCTGCAGCCTCCACGTTATGCGTCGTGGTGCATAGGTCGCGTAAGTAGTCCTGTTCGCTTTCCAGTCGGGGATCCCTCTAAGCCATCGATATCACTGCTCGTGAAAGGAGGCCTGATGTTACTAATGTCTTACCCAGTTACGCTAGATCCTCATAAAACTTGTACTAACAAGACATTCCACTCAGGCGCCCAGTCTTGCGAGATCCCGGTGGTCTCAATGAACATCTCAGTCAATGACGCGCAAGGAGGGACTCTATAACCGGTGTTCGTGTCTGGAAGTTAGTACACCACAGCCTGAGATATAACGAGCAAATGACATCAGCATCGAATGCTACCTGTAGGTCACCGACATTTCTCACCCGTGCTAAGCCGTTTTCTATACAAACCCCTAGACACTCGAAGCGTCCCCGTTCCTCGGATGGACGGGGCCCCTATTTTAGCGTCTGGACCAACTAGACATTATGGTTTGGAAGCTCCGCGGTGTGCTCCAATCACAAATTTGCGGGAAACTTGTACTTAATTCGTCACACTAGTTAAGTTTTACGGCTCTCAGTCCCGTAAGCTTCCGAAACACTCTCTAATTAATTGTTGGAGCCCGAGTTGTTCAGGGGGTGGTGGAACGATAGCAACGCGCCGCCATTTTCGAGCGTTTTGGTTGGTTTGGTCGCTCTCTACTAGGCGGCTTCTTAGGTTAGCCGCCCTGGCATGTGATCATACCACCTCCTCCCCTCGTGTAATCTGGCTCTTACCGTTATATAGTGTCCGCTATCCGTAGTCAGTAGAATGCGCTAGATCCCTTAGCGAACGTCTATGTACTCATTCTTTACGGTTCTAGAGTTTGGTACACCTCAAGCATGGCACCGTGTGCGGTTTCTGCGAATTCTGCGTCCTTTCGTGAAACCACTTTTAAGGAATAAGGCTAGACAGCCCTCCCTACATTTTAAACGCACTTCGCGGTCCCCTGGTGAGGCGTGTCATGGCTAGGGACCGACACCCCTTTGGGGCGCAATCTGAACTTCCAGCCATTGCGATCTGGTTGTGTAGAATTTTGCAAGTAGAAGCCTATACTAGTAATATCTAAAACTTAGTCTATATCTCGGGCCGGATTACTAACAACGGAAGTTCAACTCGTCAGCGCAGCACCCCTTTACGCGATAATCCATTCGCGTGGTTTCTGTACAGGATTAAGCGTCAAGTTTCCATGGCTATTGAGTGAAGCAGCTGTTACGAGATCCACCGTTCCAACACAGCGCAGATGACACGCCTGTCCGCACGGATATGTAGCTACTAGCCGCTATTTAGCCACACCACAAAGTCACTCGAGTTGATACTGTTATTACGTAACGCAAACTATTTGCGCATGCTGAATAGTACGCTCTGAAAACACTTAATGACGTCCGAGTTCCCCCCACTCTCGGGCTGGGAGCTTCAGTGAGGGAACATGGATGCACGCTGATGGGCCCCACTCTAGGGAGGGGTTTTCCACAATCAAGTATCCTGAACAATCTGCAAGGCGCGACAAACTCATCTTCCGTAAGCCCCGACTCCCCCAGTAATCTCTAAGTATAAGTCTGCTCCCGGTAGGTCTGCAGTAACTTGGTAGGAAAGACGCGGCATTTTAACCTTGCAGTGGTAAAGTCTTGAGTCTGGGGGACTATCAACCGTCGGCGAGTGGCTGTGTAACAGGCCCGTAAAGGTCTCCTATATCGTGTCCCAATCACGCCCGAGCCTTAGGACTACCAGTGTTTGGCTTCAACGCCTTTCCGGGTCATTAAGGTTACCAGTGTAAAATTCAACAGGTAACGAGCGACGGGAGATTCCGGGTTGAGCCACCAAGTATAAGTGCTTCTCGCACCGACACGTCTGTCTTTGATGAACGTCCACGTCTGCATACAGTATACCTGTCCGCAAACGTGTGATCTCAGCAGCAGTTAGACTCATTATGTAATCAGTTTTATAGGCTTACGTGATCAATAGATAAATATTGTAGGCTGATGGCTCCTTGTGTACTGTTGGGGTACTCCTGTCGCCACTCGTGCGTAAGGATCGTCTAACTATACCGTGCCATTAGTACGGTTTTATGGGGTATCTTACGGTTTTGCCGTAAGGCCTTTCGGTTAACTATTATCGGACGCGAGTCTGGTAGAAGATCCAGCTATAATGCTCCAAAACCCTAGCTCTTGTTCAGCTCGCTGAACTTCATTAAGGCGTACTAGAAACCTTTGACCTGCTGCGAGGGCAGATGTTACGGTGAATGATCTGGGCTCAACCGCTTGATGGTAAGAACCTAGTCAATCAAGTGAGCTACTATCAAATTGAGCAGATTTCACGATGTACTTTAATCTCTAAGTAACGGGCGACACACATGCTCATCGACCTACTGATTCGAATGAAAAATGGTCAACAAGCCCAGGCGCGTCATGGAGTTGATCCCAAAGGCCGCATGAAGTGTTTGCAAGGACCTTCGGCGCCCCACGTTCGACTTCAGGTATCTACCCCCTTCTCGACGTACTTACTACTCTGAATCGCTGGGGTGGTACATGCGCAATTTCATTGGACATCCTTTCATGGATAAGGCGAACCAGGGGTAGGTAACACTTTAGAGCGCGCACGTACCAATATACTTGGAGGGAATGTCATGTGCCCCGTCGACTGCCCGGCGCGGTCCCTAATCCTATGCCTGAGTTGATGTCAATCAAGGGTTGAGCGCTCCCATCTCTTGAATCCAAAACGTCATTCGAGGATGGAAGGTATATTTGATCCCAAGAGACCAGGGATGGCAGTTGCTTAATTAATCAGACAAACGATCAAATTCAGTACAGTTTAAGTACCATGAACGGGTAATGACTAGTACGGCGCATTAGATACAAGTCTTATCGTTTGAATCTAGGTGTCTAGGACTAATCAGGCGATAATGAATGTGTCCACATCAGAATACAGCTACCGAGTGTCGTGTAATACGCAGGTGGCCATTTAAGCTTGCATTCGGCCTGGTATAGGCTTTGTGAGAGCCACTCTGTAGTGTGTATCTAGCAGGATAAAAGGATTTTCTCGCCGTGGTCCTAGCCGTAAGAACGATCTGTTCGCGGCATCGCTGTCCATATCAAGACATTTTTTCTAGCGATAAACGATGCGTTTTCACTAAGGTAGTACTAATTGGGATGGGTTGGGCGACCTTGCACAAGACGAATCCTAGTTACGGCGGAGGATACACTCATGTGCTCTCTACGAGGCTTCGGTATCCGGTCATGAACGGCCATGCGTAAGTACATCCCCCGCGGAGTCGAGCGGCACGTGCATTAATAGCCCCGGCTGTCGACGAGCACGGAGTTAGCACGACGTGGCCGAAAGGCCGTAGGAGTGTGCACGGCTGGGACGTAGAGGGAA"/>
                    <sequence id="seq_t1292" taxon="t129" totalcount="4" value="GAGGTGAGTGCGAGGCCATTTGTAGGTGTTTTGTAATACTGTTAGTATCCGCCGGTGATCCCGCGACGCACTTATCCTTTTGACCTTGCTACCCTACTACCTTTTTACTATGAGTTTTGACGTTCGCCAGGAGTCATCCTCAACTCGCAGATTTCATATTGGGGTGGACCAGAGGGTACGTGCTTAGTATAGACAGTATCTTGGGTGAGCGGATCTCCTTCCAAGATAGAAATCCACTCTACCAAAATCTTGACTCTCCCGTCTGAAAGTCGCCAATGAGAGGGCCACCGGTCGCCAACGATGGAACGATAAATCAACAGGAAGAGATTGACGGGGGGCAACAAAAGGGCGGCTGCATGATTCGACAGAGTTTTAAGTGGATGCGCTACAGCGTTAATGGCAGGATAAAACATGCCCATTCTGCCAATAAGGTGCGAATGATTGCAATTTGGAAATGCCCTTCGCAAAGCCCTCGGACTGGGAGTACCAAACTTACATATGAGGCTACATACACTGTGCTCAGTGATCTGGCTATCCCATGGCAGTCGATCATCACAGCGCTAGCACTCAGTGCTCATACGCCGAGCCGACGTCACGGTACCCGACTATCAACAGTCCCCAAATTGGAGCACCTTTACTCGCGGTTCTCTACTTGCAGGTTTTGTCCGGTTTACACCTGTACTTTTGATTAGTCAGATGTTACGTAGTGGGATCTACCTTCCTCTTGAGTAGTACTCCAGACAACGCACGCCACGAGGAGTGTTGAGAAGCTGTAAAATCAAAGAGATGCAGAAACAGTTATCAACTGCGGTCCACACGCATGGGCCTTACTGTATTTGAGTCTATAAGATTACAAGTGCGTGACTTGTAGTCTCTGGACCGGCTGACTCCGGCGGGAGGCGTCGTGCGAGACCAAAGAAGGTCTTGGCTGGCGGGAGTAAAATTTCATACTTATGGGAGTACGAATTCTACAGCGCACGACCTCCCTGACCCGCCGATCTTATTTCCGGTGGTTACATCTTTGGGATAGGTTCTCTATTTACTAGCCATCCGAGTTATCGGGCAGTGTGCTCTTATGGACCCTCCATGGGCGAAATAGTAGACACTCGCAACGAGCGAGAAATGACATCAGGTGGGACTCAGATCCCCCCATCAGCTCGACGTGTAGCGAACTTTCCTAAGTTCCATGTATTGCACAGCGCAGAGATGTTTACCTGGCTGACGGCACCTGGTAAGCACGCATTATAATACGCTTGGGACGGCCATGACTCGTATCGTAAGCGTTATGAGAGACGGGGCGGATTGCTGTTTAAAACTAAACATTATGAGCCACGAGACCGGCGATTAATTTCGCTGGAGCTTCTATGTAGACTTTCTTGCTGTCTATACTAAGTACTCGCGGAAGGTCCCGGCCCTGTCAAGATGCCACGGATATCTATTAAGGGGGCCGACGCGTCCACACTGGCTTGTCAAGTCATCCGTCTAACGAAACGGTAGGACGGGAAACTCAGCAGTTACGGTTTCCCCAATAATAATTAGGAATGCATGGTCGTTAACCCACGTCTAAAAGTTACAACACCCGGTAGCTCCGCAAGTTATGCTCCGGTTATCACGCGTGCGTCCGGGTTTAGTTGATCCGACTCCAGTGTGACTGTATCTAATTGCCCCTCATCGATGTTGTTGTTCTGAGATAGCTAATGGCAACCCCTCGACGGTAATATTCCAATGGGCCAGACATCTATCATAGTAGTCCCATCCGTAATCTGGGTGATTAGCTGTGTTGGTACATCCTGTCCACCATTAATCCGCAAACCCCGACGTCTCTGGGCCGTCTCTAATCAGCTAGTTAGTCCAACTAAAGGATCCTCGCATCGTGCATATCCGCATAGTACCGGTCGCGGGACGTACTGAGGTCGGTAGGGCCAGGTTAATCAATCGCAGTGCAAATCCACGAATTCTTGATTCACGGAAGTGACGGAGCATATATCAAGCTCTATATGCCCAGGACTATGCTGATAACTGTGGCGAGGACTCACAACACTAGGCCAGTGCAAGACGGCCACAGCGACGTGCGACACTCCGATCATAGAACTAGCCTTGTAGGACCCATGTGCACCGAAAAAATGATCCGAGAAAAACGATCTCGGTACCAACTCTGTTACGTCTTTCAGACAATGAATCCCCGGATTGGCGGGGCTTACATATACGCCACAGAGCACAGCAAGTGGCGGGACTTATTTGTCCACAACGCTGAACTGGAATTCTATTCCTAGTCGACAGTCGACGAAAACGCGCCGACTCGATTAGAGCCACACACTAACCGTACAAACGTATATTACGCGTCCATGTGCTAAATAATACTAAGCAGACATCTATCTGGGCGGGACGAGAGTCCCATAATGACCAACCAGTCGCTATACTATAAACGCTCTGCGAACGCCTCGTCAGTGGCTCAGGCTGAGGAGTCTCCCGCACTCTCAGGAGAGGTCTCCGTTCCTCTGACTTCTCGGGGACAGGCTACCTACACCCATTAGGTCTCACTATGGGCAGTCCGAATTCTCCCGCAAACCGCGTTCCAGTAATCGCTTATACAGCGAAGTGTCGCACCCCTACGTACTCTCAGGCGGACAGAAGGCCCGTAGTATTCTGGATTTCTCCACGATAGGATCTGCTAGCGCATTCTCCATGCACGAAGGCGAAAAACTTACAGGGCTATGCTGTAGTCCACCGGCACTAACAACAGGGTCCTGGCATGTGCTCAAAATGTAGGTATTGCAGTTTTCTATGGCTTCGTTGACACGTAGACAGGCAGACTCGCAATGACAGTTTAGAAAGATATGGACTTAAAAGACAAAGGAAACCTAGATTTAGCCCTCCTGACCTGGTCGGGAACTCGATTGCGTAGCTTTGACCTGGAATTATCTCATCTCGATGATCAAACTCTAGGGTCGGAGGCTAAACAGAGGAGTATTGCTTCATAGTTGCCTCTAACTTTCACTATATATGTATCAGTCAGACATCCATACATCTACATGCAAGATAGCGTAGTTGGGCTGGCACATGATCCGTCTAAGGAAAAACCACATGTCTGACTGTGACGAAGTTGTGTCGGTCCCCTACGGCTGCTGCAGGAATCGGAGCGGAGGTAATCTAGAGGCACCATGATTCGGGGCTTTCGGGTGTACGTCCGATGACTAGCGATATGGACGCATCGTACTCGTGATGATCGCTCTTTTTGTCTTACGTGTACTAACTACTGTGTCAAAGGGTGCCGCCGAAAAAATCGAATGTGTTCGCGAAGACGTAATTTAGACCCGCCTCTGCCTTCATGTAAATCGAACCTAGAAGGTTAGTGGTCGGATATCCTCGGGGCAACGTCGTAAACCTATTGCAGGGCCATCACTGCGAGGCTATCTCGTCTAGGGTAATACGTAGGTATTGCTCCCGATCACATGCGCCGTCTTGCCAATGAACCCTTATTGGTGAGAGGTCAAAGCCGGAGCGGCTGGCATGGTGTCAGGGTACCTTGCTGTCCAGTCCGTTAGAGTTACGCTGTACCCGGCACCTTGAGGCCGCGGAGGCAGCATATAATACGGAGTGGTTTTCATACCGCTCTTTGTCGCCTACGCCCCGGATGTCAGATAAAGCCGCCGCACCCCACTACTGGGCTGGGCCTACGCATGACGGAAGACAACGCGTATACACTTTCGCTTACTACTAGAGAAAACGTTGACCGTCGGCACATCGGTCATCCTTGAGTGAAATCTGATCCATTTCTTTTCTTTACTCAAGCTTGTTAAGATGCATGGAATTCAAGTAGACTGGCAATACGGAACCCAGATGGTCCGAACACAAATATCTTTCTAGCGCCCGCATGAGGATGGCAGGAAGCTTGCTTATAAGACGATGGATTTCCCTTCCTCTGACGCAAGATATTAGGTGCAACGGCCTGAGTGGAATTGAGCACGAGATGTGAGCCTTATCGACTCTATATGTAGTTCCAAGTAGGTTGTATACTTATCAGACCTCAGGTAACCGGGACATACTATCTGATACTCCGCCGTCATGCCATGTACCAGTTCGGCTGGAGGCTCTAGGCCGTACATTTGCGGCTCCGCACTTATCCCGTTCGGGTATCTATAATACCGGAGGTCTAGCATGTGCTGGACGGTCTTTTACCGTGCGCTCATATGCCGACCTTCAAGAACAGTCATACGGGCAAGATTCTTGCGTGAAGCTTCTGTGAGTTGACTGGGCTCCGCCAGCGTACAATTAGCTCGCAGGTAAGCTTTCCGGAGTTGTAGCCTACCTAAGGATGGGCGTCCGAACATGATGAGTAAGTTAAGTTACAATTCCAACCTACCCGACAATGGACATGGGTATGCCCTGGATCCATACTTACCCTTTCCCATCATATAGTAGCACGTAAATTACACTGGCTACCTGCGACAGCCAGCCAGGGTACATCAGACAATCGTCTTCCTATCCTCCATAACAGTGAGACACGTCAGTAATGGTGATAAAAGCGACTTTCAGCGTATCAATGCACTCTAGTACGACCCTCCCACTAACCGTAGGCGGCGCGATTCCTCTGTTCACCTTCGCCTACATGTTGCTCGAATACCATACTTTCAGGTTGTCACTTATGCCATAGGAGTGAGCGTCGTTCACTCCCGAGGCCACGTCACCGTCTCGTGAAGTATGGTCCATCTAAGTCCGAAGAGAGATCATAACTTTTGTGTGATCCACGTGCTTTCCGCAGTAGTTCTTAGTTTAGAATGTTGCGCTGGGACGTTTCCTCGCGATATTCTCCTCACGCGTAGATGAGATAAGGGGGCGCCCCAGTTCCTTAATGTGTGGAACCGCCTAAAATCTAAGGACCGCTCGTGGCCCCCATCAGACTACTGGGGTGCCGCTTATCATTGTCGCACATTTGCCTCAGCGGCTCTGAAGATCCAAAAGCTTTACTTGCCCAGAAACAGTCAATCATTTTGGATTTGCGTCTCTTGGCGCAACCATCCCGTTCAACTAGGGATGCCAGAAGCTGTTCGATAAGCTGCAATAATGGTCCGGCTATGGAGGCATGAATTTTCTGACCACTGACTTTTGCAACGAAACAAGATCTGAAGGGGGTCTCCCGAAACACTCTATTATAGACTAGCCTGATTCATGTTTGCAAGTATCTGAGGTAGAGGTGTCCATCTTCACTATGCGGAGAACCTTGACATCATTATCTATGTGCGCAACACAGAAAACGCATCACGCTTGCGTCGGTCTTAGACGGCGGTTAGACCCTGAAAACTGTGTCATTACATCTAGGGCATTGTGTGCATTTTAGTGAGCAGTTGATAAAGTCCACAGGGTCCGAAGGGAGAAAAGTTCACTTGTCTATCTAAACGCAAAGTGTCTGGATGGTCGAGACGGCTTTCGAGTGGTCAGGGAGCCGCCGTATACACGCATCCTTGTACAATCCTGACGCTATGCACGTCTAGCCGCGCACTGTCGATGGTTTATTCTTCCGTTTGTGGAAGTGGCCTCTGAGGGCATGCCTAAGTCTCTGAGAAGTTCAGAATATCGCGGAGGTCGTATAATTATATTGTGACAGCAGTGGGTTATATTGACCTCTGTGCTGCATATAATGTCGTACAAAGATTCATCTTAAGGGGTTAATACGTCCTGTGCACCATTGTGGAGGATCGCCCGGTAGTTCAACTTTTTGGCCCCGATCAATACGCTGGACTTACCATTCATCTCGCAACCGGGTCCACGGTGACCTGAGTACCAATGAATCGTGTTGAGTCGGCAGGGAAAACACGATATAAATGTTTACGTGAGTTAACCATACTTGGTTAATCCCGGCTGGCCGTGTGCCATACAAGCCCGAATAAGTCTGGGAGGTGAGCAGAACGACGCAGCCGCGAAGGACCATTTGATTAATCGGTTTAGGGGAATTCGAAAGCTAAAAGAACCGTTTTAGTGACCCCAATAGGACGTTCATGACCAAAGAGAGATGCCCGTTAGCGTCCCTGTTCTAACTGATTGAGGGCAGGTTCGTCGTGGTGAGTTTTCAAATTCAGATAACAACTCTAGTTCAAGTTAGCTCGTACTAAAGACACCGTGGGCACAGCTCGCCCGTCATCAGCCTGGGTTAGATACTCTAGCTGCCATTGCGTCGGAGTTACCAGGCCTAGAACGGCTAGGCATAGGAGACTGTTGAAGGGCCCGCTGTCTCCGTGATCTATCCTAAAAAGCGATTATAATTCAACTGGGGTCCACCATGGTAAATTGGCGCTGTCGTGAATTCAAGCGTGCCATGTGACAAGTTTACCCTTGGTTCCAAGATGATAAGTCGGTGGGAAATAAGAGCTTTTATTATGTAATTCGTCTTCTATTCTAATAACGACCGTGCGCTCGTCTGGGGTCGGCGCTGGCAATTAGCTTATGGCGAAGGGCCGCCAATAGCATTTTTGGGTACGAACTATCCCTGAGTATTCCGGGGCCACTCCGTGGATTAGAGCTCCGCCGATATGGGTACGCGTACCTGCACTGCAAGATGCCGTATTCTAAGGTGACCTAGCTCGTGGACCCATCCTGTCCAAACATAGCAGCTTCCGGCTATAGACGCAGCGGACACGTGTGAAAGTATGGCCGGCCCTGCACTGCCCCATCAGTAAAGTCGCCGATGACAAATGACTCATCGTCCGTAGTCGTTTCAGCACGAGGTTGTCACCCAGCGATATAGATCTAACACCACCCGGCCTGAGCGCAGTAGGGATGCACCGGCTGCCGCCACACAATGATTAATCTGCAACCAATTCTGAACCAATTCGGCGCGGTTAACTCCTTGCTAAAGGTATGCCTTAGCCCCTATTGCACTTAATACTTAATGTGGGTTAAGCCCATCTCTAAATCTCGAACTATTACCATACCAGCGATCCACCCGCTTAGCGCGGACATATGGTAAATACGGCACACTTAGAAGACCACTCTCCCACGTCTAGTCGTATGAAACGATGTCGATCCCAGTTGCTCTTTCTTGCATTGCGGGCAGTGCTGCAATTAGCACTGTTCCGTTCGACTGACGTCCGGTAGCGGGCTTAGCTTCTCAGACCCAATTTCACGCACGGGCCTAACACATTCGGCGCATAGCATGGGTTTACTGATCAGGAATGAGTAGGCGTCGTGCGTGAGCCCGGCCAGTTGCCTCACTCCCGTCAGTGACTCTTAGCCGTGTAGTTCTATGACCACCGAGCTTTCCCACCGGCTACACCACATTAAATCTAGGTGGCCTAACACAGGTGAAGGTAAACCCAGCTGTCAGATGTGATGTTAAGAGGAGAGGTAGGGAGGTTCTAAATTCCAGGTATTTCTCCAGCTGGACCATCTTGGCGAGTCTCGTTGATTTGTGGATGTTGGCCACGAGGCCTGGTACAACATGATTTGGCATATAACGGAAGGGTTGTTAAGCCTGCAACTCTCTTTGATTTGTCGTCGGACGCGAACGAGAAAGTTCGGCACCGCGCTCAACTCAGGTGGACGGCGCTGTCCATACTCATGGGTAGACTTGCCTGAACCAGTAGTCAAGCCACGCCTAACACGGAGACCGAAGCGACCATCAATTGATCTACTCCAAGTGAAACGCTTGTTATGGTAAAAGGGCGCTCCGCCCCAGAAGCCGCTACATATATAAAGGGCAGTAGTCTTTATGGTCCGCATACTATTCCTGCCGCTCGCTGTTCACATTTAACCGCGACACAGGGGAGTAATATTGCGTCACAGTCTTTTGTGAAGGCTCCACTCATCATGAGGCGCTAGGTGGGACCTGTAAAATCTTAAAAATTACTTCGGCGCACCGCGTTCACGGCACCCGGAAATCTTCTATAGTGGCCCCTAGAATGGCTATCAAGCTGTTACAGCGATGAAGCCGTTACGATGGGTCACAGCGCCCTAGTTCATCGCTATCTACGTGTCTAGGCCAACCTTAGTTCCTGAACTTCACTTCCGGTCTATTGGCTATTATATATGTCCGCTGATAGCCCATCCCAGTGTATGACCCAATGTTTTAGGTCCAACCTACGAGTACCACGTGTCTTCAAATTAAAGTAGCCATTAAGCGGTACGCTACGCGTGGTCAACTAAGATGCTGTCAGCCCACGGAGGATGTCCCCGAGATATCATGATGGTTAGGTTCGGGCAATAGTACCGAAGTTTTTAGATAAGTTATCTAGCTAAGTATAGCTTACCCTAACGAGAGGGTGTATTGATGTCCATCGACTAATAAGAAGGATAAGTCCATTAGGGCACTGGCCATTTAATTCATCATTATGCTCCGACTCTGCCTGGGCGGCTGCGCCCACGCGAAACCGCTTACGTACCGAGGGTTGAGACGGACCTACTGGCTTCCTAATATGAGGACTTAATTTTGGGTCATTGCCTAATTCAAGTTTCCCAGATAGGCGGGCTTGCCGTTGGAGCGCTCCTTCGCGTAGTACCTTGGACTCACTAACGTCCGGGACCTTCCATGAGTAGTGTTCGCCCCCCTCACATCAGCTGTTGGACCTCTGGCAAAGGGAGGTACGGTGGCCGGTGACTTTTATCTACGAATCCAGTGAAGTGCCGGTGAGGTTACCCGCGCCTGCTTCGTGTCTCGCGATCAATCCCTGCATGTATTTAAGTGGGGGGAGCGATGAGGCGGCCGGCCCATCGACGAGCGTGCACTAACCCTGCCCTGTGCATAGCGCTTATTCTGTATGATTCAAGATCGGTATTATGGTATACGTGAGTGCTAGACTCCCTATTGCGAAGGCCGCGGATTGTACGTACATTAAACGGGGGACCAATCGATAGCGTAGAACGTCGACTGATCACATACGACATTAAGGTAAGACTGCCAGTTCGGCACTTGTTCGCTATAGTGAGCGGCGTGGCGGCTTGTAGCTTATGCAGTCCCTGTAGTGGTTTTGCCATGTCTGCACTGATGTACACTCCTAGACTTCAACTGAAGTATATAGACTTTCGCCAATCTTAGTTACAGGTCCGTTGCTGTAATGTTGTCCTATCGCGGCAATATAGGATCCGTAGGCGCCAGCATTGCACCCTGGATGTAATTAAATAGCTTGTCAGGAGATGAAGCAGGCTGTTCCCCTCGGCAGATCAAGCGTGACAACTTTGTTCTCGAAGACACATTACTGGACTTGGATGGGGGAGACGCTAGGGTTTAATGCAATGCATGCCTTGACCGGTCATTGCGAATTATAGGTATCGAGCAATGACTCGTTTAAGCCCGTCCAATCTAATTCTTCCAGTGGCCTATCTTATTGTCTAAGGTTGTTCTCAATGAAGCAACGTCCAGGCTGTTTCATCCTGGTCTAAGACCCTCTATGAGCTGCTCAGTTCCTACTGCCATCGAGACTTGGGTAGAGATTAGACTACACGAAGGGCTAGGTAGTTTAGCGACGCGTGAAACGTCCACAGAGCCGATAACCTTACTAATATGATTCAGATGCACCTTATGGGCTTAAAGATATCAACATTGACGTTGGACAGCTTAATGTCCCGGGCATGGCAACGTCTATGAAGAACGGGTATATATGAACCAGTTCGCTGCGAACCCACCAAGCCTACTGTATATGAAGCGGCCTTAGAGATCCAATCTAGTCAAAAACGTAATCCTCCCTTGCGGGTAGGAGCATTATTCAACGTCTAGCTCGGTCACAATCCGCGCCGGGGTCTCACCGGCTGTGTAACACTGCAAGTAACTGAGGACACTGGTACCAATGATTCTTCCGTCTAGGAGCTAGCATCGGATATTTCTAGGGGTATCCTTCCCAGCACGGAAAGAGGTGGCCCTTATCTGTCGTGGGACGGACAATGCCAGGGCTTCCCGGTTCATTGTTGCATACTTGATAAAGGCAGTTCGGTGTACGGCTAGGGGTTTTGGACTATTATGCCTCTATCCTAATCCTTAATGGCTGTTAAGTCTGTATGCCACCGTTCAGAT"/>
                    <sequence id="seq_t1312" taxon="t13" totalcount="4" value="TATGGTGGTGATGAGGTCCATTCACAAGGGTATTACCTTGTCGACGAGACGTGCATGTGCATAGATACATTTTTCTCTTTGACTTCGGTAGAGGAGCTCATCCCATTTTTGTGAGTTCAAGGTGACCGTCGTGCGAAGATATTACTTACACACTCTAATTACGTCGTATTCAGAAAGCTTGCTCTATAGGGTGACACTGTCGATCCACCGAGCTGGGTAATGGTAAGACGGGAGCGCAAAGTCTTACGGCTTAAATTTACCATGATAGATAAGCGGGTAGTGATCAATATTATGAAAAAGTAATGTCTCGAGGCTATACTGGATATCATCTTGCCGCCTAAGAACAGAGACTAGCCCTAATATGGTGAGCACGTCTAGCCCGTAACGGTAGAGTGAGGACACAGCACAAAAAGTATGCAAATCGATTTATCGCTGCAGGGAATTTAAGGACGGAGAATCGTCAAATGAACGCATGCTAGATACCCGCCCTGTGTCCTCAGGCCATGTCAGTCTTTCCTTCCAGACAGTCGATCCAAGGTACTTAGCTGGGTTTGATTCACCAGACGTATATAAGAGGCCAGGGCCAATCTTTGGTCAACGTCTCCTTTCTTCATGGCCAAGGCCTTCATGGTGGGACGTCCACAGCACATACAATGAAATTACAGCCGCCAATCATGTCCAAGTAGGGTAATAAACCGTCACCCACCGATCGTTAGAATAACGGTAAGAAGCCGGCCCACGGCTAGAATGAAATCTTCGCTGCCCACCGCATTGGATGGCCAACTATAAGGCCTCTATCTCCGAACACGGTACCTCGATGGAAATATCAGAGACTTAATGGGCGACCGAATGAATGATACATAGGTTTTACATCTGTTGGCCCCAATTGTGCTACGCGCCACGAACGCCCTGAGGACAAGGTTGGGCCCAATGACCGCATAGAAATCCCTCGGGGACGAACGAGGCCCTCAGCCAACTCAGAGGGGGGTCAGTGGTCATCATGTGCGCAATCCGTCGCCGTTTTACGACAATACAAGTCATTAGCGGCCTATTATGTTCCTTAGGGATCTTCTGAAGGGTACCAACACCCTGACAATTTAATCTTCGATTCTGTCCCTTACGAGTAAGTGAAGCGCCTAAGTCTCACCCATCCGCATTTCTGTGGCCACTAGTGGCACTATTGTGGGCCCGCTACTAAGAAGGTAACCTTCAGCGTAGCACTGTAGCCCGTTAGAAGCTTGCGCAATTTCCGATTACGACAATAGATTTGTACACCGGTAGGCCTCTACCCACTGGCTAGCCAGAGAAGAACCCTTCTATCCTCTCGGGTTAGGTGTGAACCTTCGTGGTCCATAGAGTAACGTACTCCATGACTCCAATCACGCATCTTCGGTCTAGTACCATGTCGAGCGTTATCGTGCCTCAACACACTACGTCCCTAACAAGTGACATCATCGGGAAGATGCGGATAGGCCCCATTCTGCTCTCGTTATAGTGCTTGATGTATCTCCTGCGGTTCTCTAGAGGCCTCAGGACGTTTTAGCGCCAAGAAAACCCTCGCTCTCGGCCCCCTCAGGGAAGTACACAAGTGACTTCCGCGTCCAGAAGAGCATCAATATTTGGTGACTGGCCAGCCTAGGTGCCCCGAATGTACCGGCAAGTTGCGACCAGTCTATGAACGAACGCCACAAGTTATCGTACCTGTAGGGGGTACGGCAGCTGAACCACGCGCTTCTCGTTACGCGACGGCCGTACCTAGGCGCGGGAGTGATGGAACAGTAATAGCTAACAGATTCCAGCGACGTTCTGTACCCTCGGAGAAATTCGATTGAAGAGAGATCAGGCGGTATTCCTAAGGGGACAATTAGCCAAAACACGCATACTAGTGAGGGCCTAGCTTTAGACAACGTAAGCATAGATGCGGGGGCGTTTGCCGAAGTACTCAGCTGGGCAACTAATGCAGTCTTTTTCCCTAGGTCGGGGATTCACTCAAAAATCGCCCTAGTAGGATTACGTGCTGATGGCCCGGCCAAGGGTGGTGTATAATATATTTGAGAGCCGTACACATTCACAATATACATGAGATTGGAAAAAGGTAAAAGTATGGCGGGACCTGCGAGGACCCGAGACAGTTTTGGTGGTGACGTGGGTCAGAGAATTCAGGTGAGGCCGCTATGACGGAGGTGCGTTAGAAAGTATGTCAGTTAGCATTCCTCTCCGCTCACGGAGCTGGTGCCTTTCTCGAGCCCACGAAGTTTATACGCATCCAGCTCGAACGTTGGGGGCCCATTGGTAAATGACTCGTGGAGCCGGCCGTTGAGATGGGCGACATACGGGCCTCAAGAAAGTTAGCGCCCCTTGAGTCACGACTAACTTATAAGCCAGCTCAACGCAATCCCTCTAATCCACTATACTACACGCGTCCTCATGGCATTTCTCCTGCTTTGCTGCGGGGCCACCTTCATAGGAAAAAGTGATCAGCCAACTGAGACCTAAGGACGGCGTCGTGGTCCATCAAGCTGTGATATCATAACGATACCTAAAGCAAACGATTCCCTAAGCGCAATCCACCCCCGAGGTCTGTTGCATCTCATCCGAGCTGGCTCATGGGATTAATGATTAAGTAATAATAGGGTTAGGACCAGTAGGGGGCTATTAATGCTGGTCGCCTACGGTCTACACAGCAGCGGTGAGTATGACGGGGGCCTCAGCGGTAAAGTTTGCCATTATGGTACACAAATTATTCCCGAGAATAAGTTGATGTCCCTGATCAATTGGGGTGCGCGCGTTAATTAGGTAACGTCCTGGTACTAACCCTGCGTTCTGAAACAGACGCAAATACGACTAAATTCGTCGTGTCAACTGCAAATCGACCTCGTTATGGTGGCTGATGATGTCACTTGATGTCTGACTTCAGTAACTGGTGAAAGAGCGCACGGTCTTCTCTTCTTTCAAACGTACCCACGCTCCTAGGGAGCTTTATGGTTTCCTAATCGGGACGGTAGCCAAGCATGCTGTCATACACGCCACGACGTGTGTCTAAGGTGAAGTATAACAGTAGCTCCATGGGCCTCTACGTCGCTGAACCGCAGGTACCTCTCTACATCCACAAAAGATGGGCATCTTGTTGCGTGACACGCGGGTCTTTAATTTCGACACCTTTGGACCCGAACCAGCCATACTGAGATGGATTCCTCTGTATTAAAGCCATACGCCCTGTGAGACATCTCACACTATTATGCGCAGTACGACAGTAGGGTAGGTTTTGAGGTGCATACCGAAGTACAGCAACTTCTAAATCCTAGGCTGGAAGTCTCAGCGTTTCGAACCGCTAGATTAGATGTCCTTGGCGCGGCAGGGCACCGGTGCCGAGTCGCTAAGGGTGCTCGCACGCTGGAAGCCTCCGCACCATCTTGTTCGCTAAGACACTGGACCGCATTCAAGGTCTTCTGAGGTGAACCAGGGATCAAGTTAATCAACGATGCTATATCCAGCTACGAGTAGAATCAAGCGTATCATTCGGTTGGAGCATTGGGCCGAGATCAGGGTGACGATCACCACGATCACGGCTTAAATCCTGACCTGTCTTCTCAGACCGGCGCAGGGCGAGCGTTAAATTAACACCTTGAGTACGCCTTAGATTCCACGCCTGAACCCTATAGTTAGGCGCACGGTGATGCTAATCTACAACGCGGCGTGATAATTCTGCGCCCCGCCTAGTGGACCGCAGCCTCACCGGCCAACCCATACCTATGTTGTGTACATCTTGTCAAGTCACTCAGCAGGTTACTCAATCATCACCCAATGTCGCTGAATCAACTCTAGCCGATGTTACCTCAAGCTCTCATGTAGTCTTAACTCCGTGTCACACAACTAGTGAAAGTTTCGCTCAACTGGGCTCTAGGACGAGTCCACGTCTAGTCTGGACCCCGCGACACCGCTGCTAAACATGAAAGTTCCACTTCGTCTAGGCCATGAGTTTAACGCTTGTAGTGGCTCTTGGAAATGATTCACGTAACATCCCACGAGTGGGTGGGTCCATCCTTACAGGAGCCGATGTGTTATTTGTCCTTATCAGCCCAACGAACACTGTAATAAAGAGCCTCCTCCAGAAGGGGGCGACAGGGTTGCTATAAATTCAACCGGGCCGTTATGAAAATTGTCGTTATGGATAGGACCCGGTAAATTCAGCGGTCCCTTTTAGACCGGCAGATGTGAGGAAAGCGTACGGGTAGCAGGGGCGACTTAGGAACCTTAACAAGCTCCAGCCTCGCCTAGTATGGAGGTCCCGTTGAGGCCGTAAGTTCTTGCTCTCTTTGTTCTATAGTCGGCGACAGACTGAGTGCAAGGCTGCTAAGCGGATACTTACTGTGGGGCGCGCATTTCCGTCGGCGACGGAATCGTATGTCCCGCCTATGCCACGTTCTCGCCTCGAATGCACGCTGCTGGTCATAGCGCTCCAGCTCAGTTTGCAGTAGCAGTGTGTATGTCCCAACATCGACAAGAGCGTCGCGACGTTCAGGCCCGCGGGCATCTCAACCTTGCCACAACATACTGTAGAACGCGGAAACTTTGTTACAGTCAAAGGTATTTGTGCGTGCTACTGGACAAATCCCACAAAGCCGCAGAGCTGGCATCAAATTGTAATTCTGAAGGTGGTAGTGCGCAGTTGATTACAGAACCATTTGGTTACTGATCTGACGGTTCTCGGGCGCAGTTGAATCTATTACATTAGGGTGGCCTCCCTGATTCACATTGTGACGTAGGTGGCAGCCGATTCTTCCGCGCCTATGCTCTGGTCTGGTCACGCATCTGAGTCAATGAATCCAGGTGAACGTTATGGGGCGAGTGGTGGCCCTTATTAAGCCTCTGAGACACTGGCAGCGTCCAAGGCATGTAGATTGGGTTTGAACGACACGATTCGCGTGAGCTTTAGATTAAGCGCCGTATAAAGGAAGTTTAAACGTGGGCCAGCCCCAGAGACTATTGGGGCATATTTTACCTCGTGTCTAGGTCGGGTGTTGGTCTAAACGGCACGCAGCACACCCCTACACTGGTCTATTCTCAGCAGGGCACGCGTAACGGGACAAAGTGCCATGTGTACCGTAGATCCTGTAGAAATTTGTACTGCGTCTCCCAGCTTGTTACCTGCGGGGTTGTAACGTTCAGACCTCGTATGTGGCCCTGCCTACTTGACAGAGGCCCTCGGAAGATGTTTATGACTTGTGATATCTGTCCTGCCTAGAGCCCTGGAGTTTACCGTCTGTAGTAAACCTCGTGATCAACGCCTCAGTAAGAAATCGGACCTTGGAGGCAAAGTTGAACGTCCAAACCCTATCACTGCCGAAGTGAGGGGCATGGGGAGAAGCCGAAGTTCTTGTCTAAATGAGGTCGCGTAACCGTGAGTGATGCTACGGATATTAACCTTGACAGGGCCGAGAGTACCTCCGGTGCAGTGTAAGGGTATCTGTGTTACGCTACTCAGTCCGGGTTCACTTAATTTCGTGCCTGGTGCGCATACTAAGTTGGGGTTGGTGGGGCTCCGCAGTGTCTCCGAATAATGAAGGGTCTACTTCTTCAGTTGGCAATCGTTTCTGGAATCGCGTGACCTACGCATGTGTTGCGTTTGCGGGTGAATACGATGCCGGATAAGATCGTCGTGATTGCCTTTCTGCTATCGCGCGTCATATCTCCTGCACGACCAGATCCGTGACCACTAGTGAGTAACGCAGTCCTCAATCCCATAATTCACGTCGATCAGCGCCGCCACTTCCTGTGACCATTTTAATTACGCTGTGGTAGGTGACCACATTCGGTAGCTCTTGAGCTCCGTAACTAGGACGTCTTCACAGAGTCATCTCCAGTAACAGGAGATGCGCACCTACCTAGGCTTGAAATGCCTTTACGACTATCATTTAGGCCCGCAACTAAGTGCCAGGCTCGCTCGGGGAGTGTTTAAGCCCCGTTTACACTAAAGGAATGACAATTAGCTACAGAGGAACCAATGGGATCTGCGGTCAGCCCGCGCCTTCTCCCTCGCCAGAGCGTTCAAAAAGACAAATCATTTCACGGGTAGGTACTACGAACGCATTTTTCTTGCTTCTGACCTATGTTGGTTCTTGATGGTGTACTATTTCTTACTCGGCTTGATAAGCATGGCGTATCATGTATCGTAGACAGCTTGCCTCGAAGACGGATGCTAAACTAGGTGACTGTCGCGTTGTTTACTTGTTCTCCGCCTGCTTTGTTTAGATCAGTTGCAAGTGGATAGGTGTACAGGGAGTAGTTCCTTGTAAGCGAGGAAGACAATCAGAAGGCAGCTTTTCAAGGCACACGCATTTCTCGCGGACCGCAAACCGCTGGGTCGCACTACTCAAATATGAACTGGCTAGTTCACTTGTGGGGCCATCTACCGTCACGCTTGTACGACCATGAGCTAACAGGTCAATGCATTTGAATGCGAAATCAAGGAGAAGCCTATCTCCCGGTTTTAGAATCCGCCACGTGCTAAACCACGCGCAGACCCACCCGTTTGGTTTCGATGATCGCATAGACTTACGCGGAGGATATGTTAGTTATCTAGGGTAGTCTTCTCTACTTATCATCAGGTAATGCACCACAATCCTTAGTATCTGATCAGGAAGGGTTACGATAGGTGTATCACAAATTGGACATAACTCAATAGAGTAAATTCTAGCACACCGAAGCTTAAGGGAAGAAGGGGAATGAGCTACCCGTGGAAGATTGAAGATACAATACTCATCTTATTCATCTTTACGTCCACCAACTATTTTGGATTGCGCAAATGGGGTGTAGTACGGTTGAGAGAGGATACACACAAGGCGAATTAAGAAGTCTGGTCCCTTTGGTCGCAAACAACGGTCCATATACAACAGAATGTGGGCTACTAAGACCGCTGACCCATAGACACGCGCGGTTCCAATCTCTAATACTTCAAAGGCCCCCTTAGACTTAGCATGCGTTGATCTCAGGGATACCAATATTGCTGAAGAGTGTCTTCCACCTTCGAACGGCGTCGCCCATCAATTTTTTCGATACACTCGTATAGTTCATGCGGCGGCGATATTAAGATTAGCAAACCGCAGTCTATGTGAAGGTAGTACTAGACTGAACTCGAGAATGGGTTCCTAATCTGTGAACTTGAGACGGCCAATTGCCTTTCGAGTTTTAGTTCACGCGTTCCTGCGGTGGAAATGCATTTCCCTAGTTCGTAGCATCGGCCTACCTTTAGTGGGGCCTAATATCCGTATATTAGTGCCGGATGACTAGAAGGGCCGCTCAGGACACTTAGTACCGCATCTCGGTTCCAAGATAAGGTAAGACTCCCTCAGCCTCTAAGCAGACGTGTCCCATGTCGGTTATGGATGTCCTACCTTTACGCGGGTCATGCCAGCTAACCACGGATTGAGCGTTTGTCGCGGAAATTCACGTGCCTTTTCCCACTGTCAAAGGACCACCCGTCGCTACAGAAACGCGTTACTGATCAGTACTGTCGTTGGCGGGACGGGACCAGCGAATTGAGGTAACTGCGACGCAACCCCCAGGCAGGGGGTACCGTGATAACTTCTCCGCGAGATAAGTTTAGGTGCGGATCGTTCGGGTCTAAACTTTGCTGCAGCGGGATAGGCCGTGTGAGTTTCGGCGGTGGCCGTGTATGCTTTGGAATGCGAACCATGATACACGTGGCGGTCCCCACTCCTACTCCGAGGATCCAGAAAATGCTTTGGAATAATGATTAAGAAATTGTAGGTCGAAGGAATAATTATTGTGCTTAACACTAGGATCCAATTAATACCTCTTGCTGCAGCCCTATGCAAAGTGTAGGACGCCCTGCTCCCTGTTGCTGCATAACCGGTACAGGAATGGGCCTCGGAACAGCAAATGGGCGGGCATGTTATGGCGGGGCCGGCTTTGTCCGCTCAGGTCTTTCTCTAGATAGGAGTCCGAGCTGGTGAGCACTGACGTCCGGCCCTCCGCCTACAGACATCCATACAATTTTGGCAACCGCATCGGCCTTTAAACGAGTTGCAACTCCTTTCTAGGGCTTGTCTAGTAAATTCGCATCTGCTGTTCACGAGTCGGATTATGGCCTTTAGGAGACTCACCGAAGGTAGCTCACGACGCACTGTTAGATTAGTGTTGCACGTCTCTCGGTATGCTGCCTCGCTTCTCCGCTTGCCATCCAAGCTGTACGTGCGTTTACATGTGTATCGATACAGCCATGTCTAGACGTATGTGAAGCCTGCGAGACAGGCGACTTCCACAAGTTACCGCACTTAATTATTGGGGTGGCCCGATTAACCATATTAGAATCGTTTCTCTTCCTCGGATGGGGAGAAGTGCCTAAAAGATATGGATCCTGCAAATACTCCGCTTACACAGCAGGAGTCCGCCGCGGCGTTATCTATCACGGACCCCTTAGCCCACCTCTGCTTTTCATAACTCGATAGTGCCAATCTCTGATACTGTAAAATATGTGGGCCAGCTCGGGGCTCGCTTTTTGTTCCAGGAGCCGTTCGGACAACTATAGGTCCTGCGTCTCAGGTCTTTTCAGGACAGGTGTAGTCATCTTCAGGGCTTAGCGTACGGGACGAGGTCGATATGGTGTGGCTTAAGATACCATGTGCATCCGTCTGCCCGGGATCTGGATAGTCAACCACGCGGGACGCCTAATTGTGGAAAGGAAGCGTAATCCTTGAAGAGGTGGGGACAGAGCGAACACGTACGGGTACAGGTGACAGCCGAGGAAAGACAGTAAAGAATCTAGCCCGTTGCTATGTCTAGACCGGCCATCCATTTTCAAACATGTCGCCTTTAGCCCACGGCTATTATGTTCGCGAGACTTACAAAAAGATTTCCAGATTGTCCGAATTGTAGGGGCGCGTGCGAAGATCCTAGTTCTGGGTTAAATTAGAAGCAGACCATACTGGGAGCCTAAGGTCTGGGCCGATTGGACGGTGGGCCGTGGCTTGGCTCCAATCTTATCAGTGTCACTGAGTACACCAACTTTTAAAGGCAGCAAAAGTTAGTTTCACGAGTTAGGCATTTGGAAAGATCGATATCTAATCCGTCGTCACGCGCTTCACCAGAAGCTCCATTCGGCCACTAGTTAAAACACCCGCGAAATATCCCGGGGGAAGGCAGCACCCTGTCTCCATGATCCTTGAACGGGTATCTGCCGGATGATGTCGCTACCATTGGCGCGACATGGTATGTCCGGATCTTTTCTGGAATTAATCTGACACTGTTTGACCGTAGGACTCTCACGTCATGAGTAAGATATGGACTATCCTTAGAACGATTGTGACTGGTTCGCGGCGCGGGTTTTCAAGCTTCCTCATACCATCGCGTTCCCTGTTCCTTATTACGTCGAACTTAACTCCTTGCCTCCGTACCCTTAAGTCACCCTGACGGAGCCCATAGTCAGATTACTAAGTCAATCACAGAGACTTCCCCCACGCGTTGGGCGGCCGAACCCTCGATAGATAAGGGAACCACCTGCGTAACCTCATGGCTAGTGGTATATTGATTGGAACATAATTGGGTCGCAATTTAGGATGATTAGCGCCGACCCTAAAAGTCAATTTAGCGCAAGCGCCGAACGGCAAAAGAATTGGAAACCACCTTTTGTACCTTTTCCTTCCTAGCCCTGATGAGGACAGAGTATCGTAACAGCCGACATATCAAAGCGACTATCGATTAACCATCTGAACGTGCTTAGTGGCTGACCACTCTTCTTGCCGATCCCAGCAACGAGACGTATGAAGTAGGTTCGTTTAGATATTTTATTGTTGAGCCTACCCCCGCTCTAGTCCTACTCGTGCATCCTGTGAATGTTTGAGTGCCAGATTAGCCGGTGATGCGCGCATATAACGTTCAATGAATGTATCGGGGAGTGTTGTCGACAATAGGTGGGAGAATCGGTCCTTTATGTTGTTGTCCCCGATCTACCTTTCGTAAGAACAGAGGTTCCCCAGCA"/>
                    <sequence id="seq_t1302" taxon="t130" totalcount="4" value="GTACTCTTGGTATTTAAGTGCTATCCTCTTTGTCGGGCCGAATACTCTACGGGCAACCTCGCTTCTTACACACACCGACCTGGAAACTGCCATTCCTATGAGTAGGCGCAACTGCGGGATGGGAAGCTGTTGCATAATATACCCAGTGCGATTTCCGGGAAATGCCATTCCGCATGACTTTATGCACCAGGAACCCGCTTACCTCTTTCGGCGCGGGCCTGGCGCTGGGATGATGTTTAACGTCTCAGGCCGTATCCGGCTAACACCTAACGCTTTACTCTGCTTCACGCCGCGGCATGGCGGCATTAAGAACAAGTCCGGCCTACGTCTGCTGATTCCGAAGTCGGATCTCAACTGCCAGCAATGGTCCCATCATATTTAATTATCCGTAGCGTGATTCCGCAGATAACCCATAGGCGCCGATTGCATGCGATTTGTGTACACAAAGATGCAAAATCGACCAGGTCTAAGCAGGTTTTCCTTTCCAAGAGGCACAAGTTGGCGACCCGGGCCTACATCCTTGTTGACATCTCGCAGTATTTGAACGCGTGGTCAAAGTGCGAGGCGACGGATCTAGGTACTTCGGGCCAAACGACGCGAGTTACTGCGTCTTAACACCGGTATGGCGGGTATTGTGCGTATGCGGCACTACGAATCCAAATACCTATCGATTTGTACCACCAGCCCTATCAGAGGTGAAACAAGAGATTGTGCAAAGGACACATCGCTCCAATATACTTTAACGTAACCACGTTTGTAATAACAATGCGAAGTGTGATGCCTGATAAACGTTTTCGGGTGTGAGCAGCGGACGTTTGGCCTTTAGAGAATGCGGGCCAGGAAGACATGCTCTCACAATAAGTCTAGGTGGCGCTCATATGGGCAGGACACTAGTTGGAAGTCGACAACCGTTTCCGATACTAAGGCGAGCGGTTCCTCGAGTGGCCTTGCTTCGCGTCTTAACAGTGTTTCACTCGCATGTGTCGCGGACGTTTATACCAAGAGAAGCACACTAGACACTCTCGAAGCTGAGGCTGTCTCTCGATTATTACAAAACTATCGAGGGATCGCGACCTAAGTAGCATCAGTGTTGGACGCGCTTATGGCATACCCACAGAAACTTTGCTCCTTTGGATCCCGGCGTAGCCTCGTGGAACAACACTTCTACTCCAGTGCGACTCCTCTACTGGGGGGTTCTGCTTCGAAACACAAGTATACCCCACAATGAGTTGCAGTTTTGAGCGCCTCGCCAAGCAAGCTGGGGCTGTCAGCAAAGACAGTACTACCCGACCAACACTCCAGGCTTAGTTGTGGCGCTTGTTAACCTTCGGGGAGGCCTCCAGTCCCGACCATGGTTTATGTCAACAACATCCAAGAGATTTTTCTTAGGAAATGAAAGAAGGTCGCTCACGGGCGTCATTGTAGTATCCCGTGATCGGTCGACTATACTCAAAGCGTTGCCTCCGAAATCGGCTTGGATGCCGGCGGAACACCAGCATCAGCTATTCACCCGCGGAGTCTTTTATGACTATCTTGCAAGCCAGGAGTGTATTTCGAATGACCTCAAACTTGAAGGCAGCGAGGGTCAGATGGAACAGTTTTTTCCGCTAGAAGCGGAGGCATTCGGTCACTTAGCTAGGCTCTGTGCGATAAGGCGATGGACATCCGTGTTTATGAGACATCGGTCAGAACCGCTGACAATCAGCACGGCAGGTTCACGGTCGGGACTGAGCATGTCTAATTGTGTAAAGATCGCTGGATCCGCAGGAATCCTCTATTCTACCCGGTGAGGTAATACTTTACTATGAGAGGCAACTGTCTGGACCTCGGCAACTTTGAGGGAATATTCGCCGGAAGCTTTCCCCCAAAGTCCGAACGCGCTTAATGACCGTGACACTGCTGCCGCTACCGCCGGCGTTCCGGGGGTACAGACTCTACATCGGTCCCGTCTTACCATCGGGGGGTCCCTAGGTGATGGACCTGTCATAGTGACCATCCAAGCTTCATACGACGTGGCCCTCTTGCCCGGTCACGAAAGCAACTTACACCAAGGCTGGACCTACGGATATAGCCTAATGTGATGAAAATACTAGAGTAAGTATCTACGCGGCGTTCGCCGGGGACCCGTGTGACTTGTTGCTACAAGGCGCTAGATGGCGTACGCGTTGGATAATAGCATTCTCGGTGCCATTGTATTCTCGGCACCCGGGGCATGCTGGGGACTCGTTCTGCTATTCCTAGAACCCCATTTCCATTCGAACTATCATAGACTTCACTAGCGGTGAGTTTATTCATAAAAAGTCTGGGCGACATTCAAAGATTCCTTGTGGTCATCGAGACTTTGCTCAGGGCAGCTGTTACACTCGGGCTCGATGAAACGAGGTAATTGCGTCCGATCACGATACTAACCATTGATGCGCTATAGAGTCCGTCCGCTGTATAAACCTCAACTAGGGAACGATTGATGAGCATAATTAACGCGGCAAGTTTTTTGATACCATTCTTGTATAACTTCGCTATGGCCATGATCGGATTGTATGGTCTGGCAGCTGGCTATCAATCCAATTAACGCCAGGCGTGCGGGAGCATGGGCAGTGTTTAAGGGGCGCAAGCGAAGACAGACCGTTGGGCTGCTTTTGTCTTGAGCGCGAATTGCGTATGCGGAGGTGATGACCCATGCCCAGCAAGCTACGTCATAATTGTGATACAATACACTATGGACTTCACAGTCCTCGCACTGAAGAGAGACGTCCCGTAGGTAACCGTTCACACTCATACGTTAAAAAGCGACATTACTTTAAAGCTCGCTAGAGAGGTGAGTCAGGTCTCTCCGTAATAGTGGTGGGCGGGACTTCGCTGTTAGTCGGGGCGAACGGTGCAGATTAGCGTAAGTAAATTTGGACCTAATAAAGCACCGCATGGCGCCTGTTAGGTGTATCTTGGCGACCTGAATCAATGTAGAGTTCCCGCTTCACCGCAGGAGACCAAAGATCGCTGAATGCCGGGCTGGTCACGCAGGCATTCTGAATGTCTGCTGTGGCAGTTTTGTCAACTAGGACGTTATTGAACACCGGCAGAGGTAGGAATTGCGAGCCTCTGCGGACAGCCTGAGTACCCCCTGGATTTTGCTAGCTCGGGGGGGGCTACCACTGCTCAATGGGTGTTTAAGGCAGCGCCTAAATAGACTCACATCGCAGCGGAAAATTAAATATTGCCCGATAAAGCACTGTGTACTTGCCGGCCTCCTCAGCCATCGAATAAATCGACACCAAAGCCCTTAGACTTTCTAGGCGGGGCGTGGGAGCTTCACCACTTACGGTACTAGACGGCGGCTAGCGCATGCTACTAATTATATTACTTGCCTCTCGTTACACGTGCCGATATAGTTTAGGGACATAAGCGACGAGTCGGTACCATCCAAGGAGTAGGTACTCGACAGACATTAGACACCGTTGGCACAAAATCTCATGGAGGTAGGCCAATTGTGCGCCATTTATTGAGTAGCATGCTCTGTGGCTCATAGGAGGAAGTTTTGTCCTATATTTAGGTATCCCTCCTGTTACCCCTATGTTCCTTCGGACGCAAATTAAGCATCGGGTCAGCCTGTCCATCTGTATAGGTCTTAGCTTGATGTACGAACAGACGGTATAGATCAGAGATACTTGACACCCGACAATAGCCGGACATTACAATGATGTCAGCAGATAGAGGCCACGGATGTACTACTGACGAGAGTCGGATTGCAGCCTAAGAGTTGTGTGCGCGCTACCAGAAGTAGTGCACTGAATCTTCCGTGGGCAGGATGGCTAAGCTGCCTTATCTGCAGATATCTCCTGTCACATCGCCCATTACCTCGCTGCTTCACCCTGAAAGTCCCTAATTTGCTGGAATATTAACTTATGATGGGCAAAGGTGTGCGTGGGACTTTGCATCCTCTATTGGACGTGAGCCTATTGTAAACTGATAATTCTCTAGCGAACAGGCAAAAATGGTCCGCACGTTCGTCAGTGGTCCCCAGTAGGGCGAACGGATCAAACTACCTAATCGGTGCACCATCTAGTAGTATTGAACCTTCAATGCCGGGTTTCAATCGCGCACACGACGATGACACCGTGGAAACGGGTCTCGTTTGATTCCAATCCAGAGCTAATACTCAACCTTTGGAACATGGTGATACCGTGGAATGGTGTACGAGGAGGGATGCACGTTCGTATCCATTCTGTGGATAGCTTAGTTACCCTACGTGTGACAGACTTCCTCACTGATCGTCACTAGAACTCAGACCTCTGGATATCTGGTCTATACCCGATGACCTAGGAGTATCGAAAAGTAATGCCCCGATTTACAGATGGCTCGGTTGCGTTGGGTTTTGGCTGCGCCCGAAATGCGAATACTGCACGCCTTGGGAGGGATGGCCGGCACGTCTGTATGCGCGTAATTCCAACCCCCCGTGCCTAAATAGATGCGTTTCGACAAGGGATGATATTATGCATCTAGGATGCATGGACTGCTTCGTGCAAACTAAAATGTAGCGTGCTGCTAATATCGAAGGGGGATTGAAGCTGCGCGAGAGGGCACAGCCCAATGCTCCCACGAAGTCGTCTGAGCCATCTTCCCATTAATCCACCCTGTTTGGGGAAATGGATCTGGAACGATAAGGTCGGGAGGGGCTACTACAAGACCGGTCTTAGTGCCATCCACAAGAACGGTCATATCGATACGATAACGTGCGAATAACGTTCGGCATACTCTCTCGCGATCTTAATGTAACGCAGCTACTGCATTACTTCAAAACGCAGCGTCAAATCCATCGGTTCGCGGTTAGGTTTTGCACAACTAGCAACGCTGATGCATACAGGTCTGGAACATGTTTGGTGGCGCGAGTCCCGTAGGGAACACGTGAGCCCATGATACGTTCCCAGGAATGCATTTGCAGCTGATGTGCCTGCTGTGGTGTATAACGCTCGTTAGGCCAACTGGGGGCGGGCTGACGATGCGATACTAACAGCCATCTGGGTGTCATGAAGCATGTGGCTTCAATCGGCGAACACACTATTTATACAGCGTGCTATTCGCGGGGTCCATACCACAGAGTCTCTTATATCGCTAACACTAGTCACCCCACCCTTCCAGCGTGAGGTCTTGGCTGGCCCGTCAGAGCACTCTGGGAATGGATCACCAGAATGTAGCGTTAGCTGCCGCACTCCCTCATCAAATTAAGAATTCCCTCTTCTAACTACGATATTCACTACCATAAGTTCAAACACCACACCCAGATGGTAAGATATCAGTTAAATGCTGTACTTCTACCCACCCTTAGGGGTGATCCGGTTCCATGTACCCCAGCATTGACGGATCGTTACAAGGGTCCCAACTACGTTATCACCGTTCCACCAAGCCTCTAGCCCAATGGGGCCTCTCCAGGATCGAGACAAAAACAGCAACTTAACGGTGAGAGAATTGCCGTGCAGGGCAAGGCTCTAGTACTTAAGTCTCTAGAACGTCGAGGTTCGTGCACATGGGCGGTGGAGTTTCTCGGTGCTGGATCCAAATTCCTAAAATGGTAACGATTGAATTTGAATCCTCGAGCCGGATATACGTTCGTTTGGGTCTGACCTGTTCCACGTTGAAAATGAGGTAGACTGTACCAGGTCGACACTACGCAGAACCTAAGGCTCCCGAAACATATTACCAATCGCCTTGTGCTTCCGACGCTTCAGGGCATCTAGAATCTACAGTATCACAGAGGGGGCGTTCACAGGTCACCGATAGAGGAGGTGTGTTGATCGCATCACCCCAGGCACGCCGATCTCGTCGATGGCGGTTCTGGAGGGACCCACACGCGGAGGCCGACTAACGCAGCTTCTCCTTCTCTAGGGACGATATCTCGCGGCCCCGTGATGTAATGTTAGATTCAGCCCGTGTGGAGTCCTTAGGTACACTATAACTTACAGTTAGCTGATCCGGGCATGTCGTTCGTGATTACTCTGGGTAAAACTAACTATTTACCATGCGATGTCGGTATTCCAAGAGTGAAAAAGAGAAAGGATGTTTGACAGACTAACCAAACGTAAAGTAGGAACGGGACGAAGTTATCCATAGGTCGAGCGAGCTCATTGACCAGCCTGTAAGCGGTTCTACGTCGATTAGTATAGCATATCTCTTAGAGGGTTCGACACCATTGTGTGGGGAACCAGTCTCAGTCCTCCCGATTATTCCAGGGGAATTAAATTATTCTACCCCCAACCGTGGGAAGGCGGGACATACTTTGTGAACGCAGCCTCCATGCTTTCTGCCAGCACTCTATGAGAATCCACCTCCAACATACAGTCTTGTTAGTGGGCTCTCTTAGTCGCCCTAGGTCGCCGCAGGCCGACGTTCTTTCGATCTAGCGGCTAGCCTCTGGAAAACAGCAATCGTAAAGTCAACATCGGATTTTACAGGACTTGGAGCTGAAAATTCGTCCCTCCCAGTACAGATCTTGTGGGTCCCCTTTAGATTGATGCTTTCGAGGGAGATAAACAACCTGACGACCATCAGTCGCGCGCCGCTACATATATCTCTGAGCTGAACCGGTCCACATTTATGGCATCGGTAGCGCCGCTACTAAGAGCAACCCAGCGGCGATTCTCAGCAGGTCCGTGTCATCTCGAGCTTCAGCTTCCTCCGAGCTCTTGGTGGTCTAATGCTTGCGAGAGGCGTGGCGATTTCTTATAGCGAACGAAAGAGCCCGACCAGGCTGACACCAATCGTGGAGGTTCAGGTTGGATCGGCATATCTATGGGAGGCTGCATTACTTTTCCACAGCCGACGGTCGACGCAGCATCCCTACATCGCCAGGATATACCCTTGTTGGTAGTGATTCCGCATCTGGATGTGGTACGCTTTAAAAACTTCCTATCTGGAGGAACAATTCATTAGAGCCAGGACTCTATAACTGACTAGCGCACAAATCTAAAATACTAAACGAAAAATGCTCGCGACGATTGTACACAGCCATTGATCGGTCGGCGTCCCCCAGTCGCGTTACGCGAAGATGGACTGAGTTGCCCAGAGCGGGCATCGAGATCTTAGGAGAGGCACGTACCGCCCTGAGACTTCGTGTTGTCTGGTCCTCTTTTAGGTCTACCAAGCCGAGTCTGGCTCACCTAGGTCGGTAGTACCATTTCAAGCAATTTTTCCACACTACCCAATCGGCGGTGTCTGACGCCGGTGAGAGCAAAGAGGGAATTACTTCATCACAATCTAATGGTGAACTCTCGGCTCCGCAAACCATTTGACTCGTCAGAGCCCGGGCCATGTTGCATTATCTCTCCTGGGGTGATTCAGAAATTCGCTCGAAAGGAATCGGCCACGATGCCCATGAAGTTTCTTGATCGTCAGTGACTGTGTACTATCCTAAGAAGAGCACAATTTTTTTATATATAGGCACCGTCGCACAGCACCTAAGCGCGAGCATGCAAACCGGGTAGACAGTTGCCGTGGAGGGTCGAGCAAGTAAGTGGACGCACTGGTTTTGCCTCGGCGCCCGCAACACATTCGCAGATCGCACCGACCTTGCTTTGCCCTGACCCAGCGTTGTTGCATACTCGCACAATCCAAAGGCATGCTTTTCCCATGTCGGTCTATCCACGTTTAGCACTCATGACATGTCGTCTTTGCACCTATATCTTCCAGACAGCCGACACTCGACTGATAAGACACCCGCCACTGATCAGTAAACTCAACTTTGTACAGCAATCCTACTCAGGGACCACTACCCTATCTCCCATAATCAGAATAAGCTTATCGCTCCGCGTGCCACAAATCTCAGGAGTAAGCTTTACCCCACCCCGTAATCATCTCCCGAACCAGCAGACGCGGCTTGAGCTTGGCTGAGCTACTACAACCTGAGATTCTAGAATGGGCGCACTGCCCCGTGGTAACGTTATAGGGCGTGTTAGCCCTACAGTGCATCAATGCGGTGGCCCTGACCCAAGTCGCGTTGACAGCGTCTCGCCGTGTAAAGGCCCGCTGCTAGAGAAGAAACATCTCTGTGTAGGGCAGCCCGAGCGAGAACAAGGCTCAGCTTCATTTTGTATGTGATGGCTACGTGTTCGCCTTTGGAATTTCCGTTGCACGAAGCAGGGTGTAGATCCCGGCAACGTCACCTATGAACACTATACGAAGTCTGCTGAGTAGAGGAGGATCTTAGTGAGCTCCGCGGCGTCGTAACTTACACAGAGGAACTACCATTTAACTCTCTCCGAGGCACCTCCTAGATCCATACGAATTGAATCAATAACAATAATAGCCCTTTCACTGTTACTAGCAGATACGGGGCGCTAATACGTGGTTACTGTCTGAGATCAAAGGGTTGGAGTTCCTAAGACCTTGTCGGCGTAGTGCTCCGGATCAAAATTATGGTACGTTACCGGGCCGATGACATGTTCCCGATAGCGACACATTAAATCACACTGCGGACGGGGACTGTTTGAATTAGCAATATGAGAAAGGTTTAGCATCTTTTGATCTGACTCGGTCGATATATCTTGCTTCGGGACGTATTCGATAGGATTCGACACACGAGTGAGAACGAACCTGCATGAGAGCCTATCGCACTAAGGATGTTCGTCAGGGTCGTCGACCTAAAGCAAGATCTGCAATGACAACTCCAGCTTATTGAATGAGTCTTGAAGGTGCGGGAAACCTTATACCATATTACGTTATAAATCTCAGTATACGTTCCTTCCGGAAGAGTTCACTGGGATCCGTACCACCTCTGTTCGTACCGTGACCGTTGATACGGTCTCTGTACTACATCACACTTGGTTAGCCTGCCACACGGCAATACTCAGAAGGAACAGACATTTTTCATATCCGACCGAAGATACAGTCTTACCATGGCTATGTGCACGTCCCTAGATATCCTTGAACGAAGCGTGATCTCGCATGCCTAATGCTCCATTCACCCAAGCTACGCTCGCTCTCCCGCGCAGTTAGATGATGGCCGTCAGAAGCTTTAGATGTTGTAGAGTTGCAAAGCCCAACCTAGTCAGGTTTATAGACTTATGGCTCTCACCTACCGGTCGGCCCTTCCATTCAGAGCTGCACAGCAGGGGACGGTGGGTCTCGTGCGCCGCGGCCAAATCGCAATTCTTTTTATACAACGGAAGGCGTTAACGTTGGGTCCATCAAAACGTTGGATATCCGCCAACCGCTTCAACCGCAACGTGACAACCAGCATATATCTTGCCGTTCCATAGCTGTATGTATGTGACTTGACCAATTTAACGGTCGCATGGACTGTTGCCTCTCGGAACCATGTGCCGCTCAACGCAGATGTATCTCCTCACACTCCCATCGAGTGGGCTCCAGCGTAGGGGGAGTCCATTTAGAAACGGTTCACATTAATGGCATTGTTACCCTCTTCACAGCCTAAGACGTCTGCTCCTACCCTTGGAAAAGATAACTGCTTCATCGCACTAGCTAATGGAGCCTTCAACGGTGGCCCTGGTCTGGCCAGGGTCCCATATTTAGATTTAATCTACTGAATGGAGTCCACAGTGAGCGACTTACTGTGAGAGCGGAATCGACGTCCCACGCAGTCGTTTGACCACGAATGCCCCAAGCTTTCTTCGGCTCGCCGGCCTAGCGCGAGATTCGTTATACACTGATTCGTTTAGCGAGAAGTGTAGACGCTGCGTTCGTAGTGGTTATAAGCTAATGAAACAGTCCCCCCAAATGTGGGTTGGCTATACAAAGGGTATGCAGCGAGTACTGATGGCGTTCCTTCGCTTACAACTGACTTGTTCACCACCGCGGTCGACATTCACCTCAGGCTTCTCCCACTATGGTATATACCTGACGTAACCGATGGTGGGGGCCAATGTTCGTAGCCGATATGATATTTTGACTGCCCGGTATTCTGTCAGTGATCATGATATTAACCATCGGCCAATGCACATCCAAGTAAGGTAGTAAGGGAAGCGGGAGCCACTGCTGAAACGTCCCAGGTTGC"/>
                    <sequence id="seq_t1313" taxon="t131" totalcount="4" value="ACGCTAAACTCTACTCATTATTTTGCAGCTGTGGCCTTTAATCCGCGTCGCGTCCTTCGTGCTAACTTTGAATCCTCTCGACTTCTCTGCACGCGCGTTGTCGCACCCCGACATAGACCCCCAGACAATCCGACAGCACCGCTCGTGACAAGGGTCGGCGGCAATCGAGTCACGAACCCGCGGCCTTCACAAGGCGTGTATCACTGCGAAAGTAGGCGCTCGAGGACGTTGCGACCAGCAGCTACTCCGCTCGCTCTGTAAACGCTAGTTGATCTCGTTGTTCCAGTTATCAATCAAGAGAGCACTCGTCGGGTACCTGGTTCCCACTTGCGAGTCTACGATCCTGGCAGACAAACGGCAATACTATAACTGGTGCAGTTGAGCTGCACGAGGCGACATCGTAATTGGAACGATCCTGGGATCATGTAACATCAAAAGGTCCATGAGACATATCCTTACGTTCGCTGGTAAGTATCATGCGTCTAGCCCATAGCAAAAGCTACTGTAATGACTAACGATCGGGTGGCGGTTAGTGACCCGCATGTACACCATGCCGGTCGCAGTCGACCATCTACGTCTCTCGAGCTCCATCAATGGCCGCACATCGGATTATTTCCCTTGTCATTATATGCCACGCTGTACCGGAGGAGCCTTTGACACGTAGATTGCGCAGGGGGGTAACGATATAGCACCGTGCGCTGGTCAGGGACTGGTAGCGATCGCGATCGAGAAGCAAATCAACTACATAAACTGGACATCATAATTACACGGTGACCCTCGGCCGTAGAAGATTCAAGTAAGTCTCCCATATAAATCTTCGCGCGCGCGGTCTTGCCAGCTGTGATATATTATGAGATTCTTTCAGGTTGTCGCCTTGATTATCATTTCATGTACCACATAGCTTTATTGAGTCGTGAACAGTTCTGTGTCAACGACTCCAAATATGGGGAAATTATATTACCTCCTTGGTCACCAGTCTTTTGACAGCATGTTACATGACCGCCAACCATTGTGCCCGTGATTAGGCAGTCGGACAGACAAGGTATCCGGTTAAACCCGATCCCGAGATGGCGGATAGGGAATTCATGTAATGGTGACACTTGTCCTAGGGGACATGTGGAGAGGACGCCCAGGTCAGGTTAGGATCACGTGCCCATTTCCAATAGGGGGTGGCGTTTCAGCCGATCCCAGGAAAGTATAATTTTCGGGTCTCTCCTGAAGCAGGACTTCCGGCGGTTTCTCTCCGTTGCGCCGGGAGAGGATCTCTGCCTTTAGTTCGCGCGGAGTCCTAAGGGTAGAAGCGGGGAGCCATTGAAACGTTGTGCCAGTGACAAGAGGCCTAGTTTAAGCCTTCGATTTCTCACCAGACTGACTCATCAATAGATTAGGGCAAACTGGCCCACTTCGAACTGGGGCCTGGTCCGTCTGTTGAGCTCCTCGAATCTGCGTGAAGCCGCCACTCAAACGCTGCTCAACCACGGGATAGGGGGAGAGGAGGTGCTGGAGCGCGTACAGAGCCCCAATGCGGACGACTCGTGAAATCTCGTCAACTATATATACTCACGCTTGCAGCGAACTAACAATGGTTGATCCCTCACACCGACCTGGCTATTTACCCTGTGTCAATCTCGGCTACTGCTGAACGAGCGACAAGTTTGACACTGCCCTGTGCCTCCACTGCAGGAGGTCTGGAGCACGCAGTCAAAGGAATTCCCTGACTTTTTTTACAACTGATCGTATTTGCAGCTGATTGTATTGCCACAAAGGGTAAACGTCGTAGTAACTTAAATGACTGGGAACTGCATATGGTGCTCGTCCTACTTAAGATAGAGCCATTGATCGAACGCCGAGTTCAAGAGTTTTCCCACTCCCCTGAGAGTTTTTAGCGAGGATTGATGAGACGCTATGGAAAGGCTGGCAACTGATAGCAAACGCAGTGCGTTGTGGACTGCTCTACTGCATGATTGCTAGATCACCTCCGACGAGCCCCAGCCCATGACTCATGAATATACCAGAGTCGTAAACCTACCAGCGGGTCTGATAGTTCCTCTAAATGTAGAGGATCCCACTCACTGAAGAGCTATCATTTTGCGTTAGGGAAGCGCTAACTCTCAGCGAATATCGATCTGCGCTGGTGGCGCGGACAAGAGGGGATCCATAGACAGAATCATTTGCTTAGCTTAGTCTATGTCCGGCGAGGAGTTCTGTCACTCAGAAGGTCACTCAGATCGGAAGTTCCACCGCTCGTTAGCCTTGTTCAAGATCGAGGTCTTGATGATCAATAAGCCCGATGGATGTCAGCTCCCCATCCCTTCTGCTTTATACCATAATATGTTCCGGACTTGCTCTTCATGTACCGTTCAAGCAAATAGGTGCTAGGCGCCGCCTGTTTTTGTTCGCTTCTTTCCGCATCGCACCAAGTGGTCAGGTGGGGCGCAGAGCAAACATATACAGCTGTAAGATGTTCATGCCCGAATGGGCTCTCGAGACAGCACTTTAATGTTAGTTCGCGTTACATCATTCAAGGATGAACACCTCAAACGACCCAGGGTAAAAGACAGGATCCGGAGCCAACGACCCCTTTGTTGATGGCTCAACAGCGACTCCGCCACTAACTTTCTGTAGCTTGAAGATAGTACTTCGTACGGGCACCAACCCTCTTAGGAATTCGGCTTGAGAGTAAACTTATCACCACGGCACATAGACGTTTGTATCCTAGATGCGTGGGCACGCAGCGGTCACCCAATAATGAACATCATTGACTCAATTTGAGTTGTTGAACGTATCAGAGATATTGAAATCGCGTCCGCCATTCCTAGACTTATGGGACTTCTGAATTAAGTTACGTCGAGTCAATATTGACATCGTAGTGCTCCTATGTTACGGCCTAATAACCGCGCTAGCGACACCGCTCTACGATTTTTCCCTGACAGTAGCTTTCTTTCAGATGCGTGGAGTAGTAGGATTGACTTTCAACAACTGGTCATCGGCAGCGGTCCTCTGTCGGGGCGATCTCGCATGAGTCATAGGGGGCGCTCGCCTCAAAGAAGATACCATTCGAACGCTGAGGTTTAGGGAACTTACTACCATGCTTGCAGACAGATTATCAGCAACGCCCCCGTTGGGTCGCGACCCTTGGACGCAAGGATTCGCGCATGTTAATTACAACCCCATTTGAAAAGAAATGGGCACCCATGTGGCCTCTAATCGTCATACGACGAGCCAGAGCGCCCGCCATGCCCCTCGTGTCTGTCTAATTGCGCAGGAGAGCCATTCAAAAATGCGAGGTCCGTAACGTTGAGATGGTCTTTAGCGAATCCTTGACTCAGACGGCGGAGCCGCGTGTACTGATATACGATGGGGTAGCACTCTGAACCTGTCTTCCTTGCGCAGGGTGCGGCATCCTTAGTGTATTAGTCGTAACGACTGTGGCTGTGGCGAGGTCGCGCGTGAGGCAACTCACGCACTCAACTCAATCCTCTGCCTGTGGAAGTAGTTAGCCACGGACCCTCGAGTAGCCCACACAACGTCCCATGAGTCTGTGTGCTTTGCCGGGGAGGTCTCCGGGCGTGGCGTCCGCAAGCGGGATTACCGTAAAATATAGCCTGATTACTACGATCAACAGCACCGTGCGACATGCTCCTCAGAGGCTAGAATATCGTATAAGATGATCTATAAGGACGTAAACTCGGCCCGCAGATCGCGGTATCCTTATTTACAGGGGCGTACGCCGCGCTGCCGGATAGCATCGAGGCACACTGGATATGGACAGGACTGATCGAAGCTTGCACATGGCCGGTAGCTAGTAATATTTAGAATTAACGCGCAATGCGGCTTAAAAGACTAATGCCCGAGCGCAATCAGCCACATGAGTGGGACTAGAGGTGCTTATAGTAGAACAGAACAAGGTTTGTACTCTACTTCGACAATTTTTGGCGTACTCACGTGTTGGGAGTCAACCTTACCGGCGCCCCGAGCAGGCTATAGCTATCTTTTTTCTAACGACAATATTACAGGTCCCCATTATGCAAATCCGTTCATTCGCGTAACGGGGACTAGTAAGTTTTACCGCATTCTCAGTCACTCCGTTGGACATCGGTCCCTCTCATCCTCATCGACACCGGCGGACGCAGGAAACTACCTGGGACATCTAATGCCGGAGTCAGGATTCGGCATTGACTGACATTGGGCTAAACATAGCATGTGTGGCGTCGCCACCCTCAGCCGCTATGGTAGTAGCGCCCGAAATCCCTCCCGATCGTTCTCGAAACGGTAAGCGACACAACCGCAGTTTAGTAATAGCTAGGACTCCTACTCTCCATACTATAGCCAACGGAGGAACCGAGCCCGAAAGGGGCTAATAATACCCCTGGTATGGATGTGTTACTCAACGCTCCGGAACGCACAACTGGGTTCCTGAAGTGCGATCCTAGCCCTTCACATTTGAACAAGGGTATTGCCTTGGTCACCACCCCCGCTTGAACCTGCATCCTGCGTACCCTCAGATTTACCGTTACATCGCAATTTGCACGTATGAAGTCCTCGTGAAGCCCAGGGCCTCTGCTTAGAAGAAGAGAGAATGTTTCGCGTTCCCGATCTAACCGACCGCTTAGCAGATATTACTTTTCGTAAGTCTAAAGACGACGAAGTGTTCGAGCGCGTCATACCACGAAGAACATACCCGGCTTCACGTGAGAATTGTCCACTGCTGACTCACGACCTGGAACGGCAAATCGCAGACACTAATTAAACTTATTAGTCCCATTCTTTTTGGTATCATCTGAAGTAAAGCGCAGGAAGAAGAAGGGGCGTAACCCAGAACCATCCGGCGCCTGAAACAAGTGCGTAGCGCTAGGGAAGCTAGGGCAGATAGGAAGCATCTGATAACGAGGTACGTATCAACCGTGACGCTCGCTGGAACATTTATGAATTGGGGTGCTAATGGTTAGCTGGTATTTTTATTCGGTCTCTACCCACGATTTCTTTCATCGGAGCGAATCTGTCGGTCGTATTCTTAAGATCATTGCTCTTGCCGGGCACGTTCGGCTCAGATGGGAATTATGGTGGGGGACTGAAGTGCAGCCACCAAAACCACAATGATGCGCATAATCGATGTAGTTAACGTGGTCTTCTTGAGGGGTTATGCTCAGCAGTAGCATCCGCGCTAGGTACGGTTGGACTTTACAGATCCGGCTGTATCTTTCTTGGACAATAGGTCCGTGGCGCCAGGAATAGCATCGAGTCCTCGTGAGCGGGATTATCTGGGTGATCCGACTATTCACAAACAAAAATTTGGACCCTGGTTACCACCTTTTTGGGGCATTGCCCGCACTAGCCGGACATCTTTCGAACCACTGCGTGAACCGGCATACGTTACAATTTAGCCTCGATGCCACGCACAATAACGTCGCCTGCCAGTACATCCCCTTCTAAGGCTCTTCTTTAATTGCTGGGCGGCGTCGATTCAGTCCGCACAGCGGACTCTTCCTCAGAAATTATCTTCCAATGTGCAACTTTTAGTGGGTTCACATACCCGGGCCGATCTGGGGCGTCACGGGACTGCGCCGGACGGTCTTCCTGGGTGCCCGCTTAGGACTTTATTCTCGCGGGGAACAGTCTTGAACTAGCGCACAAGGTTGGAGATATAGCTAGCAAACGATCCACAGATGGGTAGGTGCAGTAATGCTCAATACTCAACAACCTGTGAGGTAGGGAACGGTCATCTCATCCCCACCTCATGCATAACGCGATGGTTTAGAATGTTCGGGGATAACACCAAGGAGAGGATAACCTGCCTTGTACTGTTCGCCGCTTAAACGAGGGAATTAAACGTCATTGGCTGCCTGCTCAAATCATGTCACGACTCTGGAAACCTGGTTCAGGTGTATGCCTAGTCTGCTGCTTCATGTTCGGCCGGGAGAGATCCAATGCTTAGGGTATGCCCAGTAAAGGCTTTGTGGAGAAAACCATACATTCATCGAGCGGTAATCTCGCGTTTGTAAATTAGTAGCTACTTAGCCTAGCCTCGCGCCCTGGGTGGTAAGAGGGGTGGGGATATTTTGGGGGACACTCAAATTTTCCGCATCTATGTACTGGTAACGCGTCCGCCCCCATCACTTGAGAAGTGGCGCACCGCTGTCGTACTGGCGTCAAATGGTAACCCAGTATAACTCCTCGATGGCTCTGCGTGGTCGGTGCTCGGCATGCGTCTCCGTGTAGTCGGCAATCGGAACGAAGGAGTGTACAGCACCTTTCCCATGGAACAATGAATAGAGCAGTCCATGGACTCGGCCGCTGACCTCACGCTGTACTGCACCGGAGAGTGTGGAGCGATTATCTCCGCGGAATTGAAACGATTTCTGGTAGGTAAAAGTTACCTGATACCGCCTGCTAATGATCTCACGAGTGGGGAACCAACCTATTGGAAATTGTGACGGCGTCTGCTTGTGTGGACCGTCATCGTCACCAGTACGACATCCAACACTCCCTATGGCTTTGCCAAGATCCGGGAATTATAGAAGCTGTATGGGAGTTGGATATGAAAAGTCTCACAGTCGTACAATCGTTACTAACGCTTCTATCACTCCTGGTATCAGGCCTGTTGTTTAGGGGCGCGTGACAGAGTGGGAGGGAAGCACCCGGTACAGCTGTTCGGTTTCTAATGTATCACCTGCTTACCATCCTATCGAGTACAACAGAGCATGGATGCGTAAAGGAACCACTCCACACTGGTGAATCGGTGTGAAAGAACGACGGGAAACGTAACCCTGGGGCGTGAGCTTCCGTAGGTTCGTCCGCGTATTCGACTTTACTATTGACCACAACTAATGTCATCTACTGTATCAGCTCTATCGATCGACCGAACCCTGTACTCGTTCGCAGCGTGTAGAAAGGCACTACGCTCGTAGGAATTCAGATCATGCGAGACTGGGGGTGGAGGCTCCCTAGAAACCACACGGGCTAAGACTTGAGCCTGAGCCTTCCGATGTTCGGTTCGGGGGGTCGGATGCAGGGGCGGACACGAGACTCAGGTGGAGCCTCAGCTGTTCAGCTTACTTGGGGGTACGGCGCAAGTTTATTGCTAGACACCGAACACACGGCAATCACCCCACAGCAATGGTCCCACCTAGGCGAATGTTCGGAACTTTCAGTTCTCCATTTTCTGGGCCCCTTGAGGACTAGGCAGGCAGCTGAGCCAATACAGAAAGTCTCCCAGATAGTGCTTGAACAACATCCAGGATCCTAATCCTGATGATCCAACGTCTCAGGAACAACGAGGGGCCGGGGATATTTATTTTGTAGGGTTACTTATCCTTTCTACCGTGTGGCTCCTCCGAATGGGGCAGGTATTTTGAGATCTCATTTTCCTCACAACATAAACAGCTATTATGTGCTGAAGCTGTCCATTTATCACTCAATGATCCGGAAATCCATACTTGTAGCTCTCACAGCGCCGTGTCAAGCAAAGACTAGTAAGGACGGGAGTCTGGACCTGAAAACGGGACTTGCTCCGACGAGCCTAGCGCTGTGCCGCTTCAGGGGAACCCAAGGTTCCGAGTTGTTCTCCTCAGCTACGCGGGCCACTCGGGCTGAAGATACCGAAATCCTGAACTCATGATGACACAGGCCGCTCGGCTCACAGGTAGTCCCAATCGGCGAGTACTGTGGACAGGATTTCACGACCGCTTGACATTGGTCACCCTGGGAGCATGCGAAAGAAGAGTCCCGGAGTCCGAACCTTTGGCAGTGATGATAGGCGGCATCCGAAGCGCTAGTTCCTATTCGGACTCTTAAGAAGTGCGTGTGTATCGTGGCGGCGCATATGTCGTATTAAAGCGGCTAGGCCAAGGTACGTACTGTTCCGGCACGATGAACTAACTGGCTCTAAGTTTCCAAGCGGGAAATCTGTAGCCACCCGGAACTTTTATACCTACGGAGATTCCCGTAAGCTTCCGACGTCTTTCATAGTATTTAACAAGCGTCGTCCATAACGACCCATTATGAGGTGGCGGCGTGGCAACATTCAGGCCAGTTTATGATTCACCAATACTATAATTGGCTAAGCTGCGATAGTCGACATTTACTGAGATTTCCTAAAAGAACTTCAACCTACGCCACTGTAGTAGCAACCTTATTTGTTCTGCACGCTGGCAGTATCAGACACCATATCGAGTGAGTCGATCGGCGGCTGGTGTCGCGGAGTTGGGGCTAAGTTGTTTAGTCCACCTACCTTACGCCGAGAGGAGGACACTTACCCGATCGTGCGAGCTGGTGGAACCAGTCACCATGCTTGTGGCTACTGGATCGTGTCGCCGTATCAAATGACGAAGGTTTGATCATGTTGGGTTGGTCGTAGTCGCGTAAGGGCCAGAGGACAGGGCGAATGAGTCACTTAGAAGACAGCCGCATATCGAATTATTACGTATGTCCAATAGAGAGCGCGGTATGGTTGTGGCTTGTACCGAGCGGACCAATCCATCATACTGGTATGATTCATTGAGTAACTCTTACTCCCACTCCCTCCTATAGTGCCAGCGCCGGCAGATAGGCCGGCGGCACAACGTCCATGGGAGTTTCTTCTAAGTCTTGGCGGGGGCGTCGAACTTGAGGAGAACACGTCTTGATGTCGCCAATCGATACTCTAGTGTACGGCTCTGAAACTGTTGGGGCGTAATCATCTACGTGCGTTTTGGATCGCCTGAGGGTCGTCGGTAATCAAAGCTGCCCAAGTGCGTTCCAAGGCGACCGGATCAGTGTTGCACAGGTCCACCTTACGTAGGGGACAACTTCGACTCGTGCGATTAATTCTGGATAACGGTGGATCGACAGGAGAGTCATCTGCTATTGTTGTCTCTCGGATTATTAGACAAGCACCCTCAGAAATTTGCCTCATGTACGGCAGCGTACTCGGCCTGCATCCTTCTTAGCGTGCGCCAGATGAAAATCATGATTTTCCCGTCTCCACCGCGACGTGACCACGGAGTCTTTCTCTAAAACAGCGGCCTCGACTATGAAATCGTAACCGCTCGGATAATAGCGCGGAATTCAATGGAGTTGCATAAGGCGGAATAATAATGCTTAGGAAATCGGCATTTGCTCATCCTTCGAAATGATTCATTTCATGTCACAGCTATAAGTGCTAATGCGTTTAATTCCGAATAGCTCCTTTCACCCAAGAGGCTTACCATGATGACATCTCAATGATGATCACGGCACTATGTTGTTTCCGCCGGCTTAACTCCAATTTTTCCAGTATAAATCTGAGTTACGCTTCCGAATGTTGGCACAAGCGGGATGCTCGGAGAGTTGTCTCATACTCACTGCGGCTGAAATGACAGTAGAGCGGTAGCGAGTACTCGTGAGGACCGAAATATACAACGTCGTCCTCGAGAAGCCCCCCTTCGAAGGGGTCCTTAATAAGAAGGTGCAGTACTAGCCGTTTTTGTTAGTGTCTAGCTCATCATTGCCGTGCGCGATTCCACGCAGCACCTGTATCTTGCGTTTTGGGTACAAGGCTTCTAGTGTCCTATGCTACGAGTGGATGTCTCTACACCTAGTACAAGGCGAGATAGTAACCCCTAGTGTGGCAGTGAAATGGGGTAACCTATGAAACGTCTCCTGCGTACCTTCATTGACGCAGTTCGAAGCCTTGTCTCGGAGTCTTCTGGGTAGCACAGACTCGTCTATTCGTTGCATTTAACCTGGACCATAGGGATAACCGCCTAAAAAGGTGCGGAGAATCACGATGGGTTCTGCGTCCTCCTAAATATGAGGTTAGGCTGCACGCCATTTAATAGTGCGGTCCAGTTAGACATTGTGTGCCGAAACTCAGTGGGAACTCGCAGGCATAAAGTAGCATTCTTCCGGCATGACAACCTAGGTTGCATCGCGGCGCGCCCCCCGGAGTGGATACAGCTCCCTCTGGTTTTCCTGAAGAACCTGTTCGCTCGTGGTCGCGCTCTCATCAGCGACCACTCATCAGCGTCACAAACGTCTGTTG"/>
                    <sequence id="seq_t1322" taxon="t132" totalcount="4" value="CGTAGAACCTCTTCGTTTTGCGAGTAGGCGATCAAATGGGCTTGCGTTTGAGCAGCCCTATATCTTGTGTGTGAAATTTGCGAGTTATGACAGAGAGCGACTTTATAAGATTGTCAGCCTTGCCTCCACACGAGTCTACGCTTAACGCGGGAACGACCTAAATACCCGAAAGCGGTTCACTGCCAAACTACCGAACATAATCAAGAGAGGGAGTGCAGTGCATACACAGCAATCAATGAATCTGCAGGGCAAAATTATGCGCCTACTTTACCGGTATTGTACTACAATGGGGTCCGCAATTTGAGGGGAGGGCTCCCACAGTTATGCACCGCGCGTTGCGTTAATAAGACTCGAAGTATACTCGCTCTCCAGTACCCGGTCCCACTGAGACATCAAGCCCTGCCAACTACACGTGTCCCGTATGGACCGCCTAAGAACACTTCGGTAGTCCGGGTACTCACATGAATGTGCTCCTTTGAGGCATGATCGGGCTGACTTCGCCGTATACTGATCATCGAATAGGATTTATTTCACGACAGTTTCTGCTGCGATATATTGGACAGGGTTCTCTAGATGTACCGGGCTAAGCATCGCATACTTGAGCCGCCTTGCCCCGCCGACAGCTGGTTTAGGACTACTGACGGGGTTAAAACGCGTATATCCGGCCCAAGATCCTCCGCGCTGTTGAGTTGCTTATCGACGCGCACCCCATCGAAATATCTAATGGCGTGGAGCAGTACGGAACACCCAGCTTCTCGAAACCTTGATATATGTCTCTCCGCTTTGCGCAGTGATAGATTAAGGAGTGTCGCTTAGCCACGTTAGTGCTTCCCCCTACTTTTACTCTCCGCCGCTTACGCATCGACATTTAAGGCCGATCCATGAGCACCCAGTTCGCAGGCAATGAAACCTCGAGTGGGGTTCATATTCCGGGGCCATCGCTTATGCCATGGATACGTGCGAAAGTATTCTCCCACAGCCTAATTCATACACTCTCGCTTTGCGTAATCCCGACTTAGGCCACCTCGCACATTAGATCTCATCTTATCAGTACCATTTGATTGCTTCAACACTGCTCAAATTGGGTGTCTAATCAATTGTTGAGTTGGTCTGCCTCAAGGGGGGAAGATCCCGGGAATAGGCACAGTATCTTCCTACCAAATAAAAACAAACATCACCTTAAGTCAAGGAGATGTGAACAAGTTCTACACAAGATGACGTCCTCCGTACAAGGATCCGGATTTGCGATGGGATCCAGCTTTGTTTTTACGGCCTCAAGATTCAGTTGGACGCGTACGAACTAGTTGAGGAGCACCTTTCATTCACCCCGGAGATGAAAAATGGGGTATCATGCTATATAAGAGACCGCGCCAAGACCGATTGGCCCGAGGCACAAAAGAGTAGTAGGTCATTCGATCGCTCCTCGATTGTCCGTGTACAAACCATTCATCCCAGATGGACGCGCGCGCATTCATTTATCTGGGTGACAACTGCACTTCCACGTTGCTTCTCGTACAACAGACCGTTTCGCGCTCAAACAGCCCATCTTTGGGCTCGGAGAACCCCATCACGTAGTGCACTATCACAAATCGCGAGATAGAGGAGGGTCGACAGAGACCAGAGATTGATGTCACGTGGCCACTGCAGCGCCTATCGGCAATATCGGTCACATGGCTCAGAAGAATGAGAAGGATCGACAGGTTCCCGTTCTTCATGAATTCATCCGGGAAATGGCCAGATTTCACGAGCGGTTAGCTGCGGCTCGTTCCCTCCCTTCTGCAGGCTCGCTCTTCTGTGTTTAGGCGAGGGGGGGCTCATCAATACGAGCGCTATGTAGGGTGAATAGCTGAGGGCAGCCTTGTGTGCGAATTACGGAGCTTAAATTACCTAACGCAAAAGGTGTTTAATTGATTGCCCGGCCCTTATAGAACAATATGGATGGACCTATCGGTCTGCTGCACTAGCTCACTCGCTTGCAATAAGGAAGCGTTGAAAGCATTGAAGAGGAAACGATATTGGGGGCCAATTCTACCAGACGTGCCTTGCGTAAAGAAGAGGCTATGGAAGCCCCTATTGCTTATTGACTGGATCACACGCATCTGAGTTAGCACATTGCGTATCAGCATTGAATATTATGTCTTTGAAAACCGCCATCTGGTCCCGGTAGTTTCTTGGGCATGGAATGTAATCGTGTAGTTATGGCGTCACAACGGCCTGCGACAAAGGTGGCATCAGTATCTACAATTGCACTCCGTAGCGCGATATGCCTGAGATTAAGACAGTGTGGGCTACTGCTAAATTTCGAGGACAGTCCTTTCGACCTTCACTTTTGCTTTTCGAAACATTGCGATGAGGACCAATTACTCCAGTTCGTGCCGGCCTAACCTTCCGTAAGGGTCGCTTCGACTCTCGGCACGACATACTAGTTGTGCGTACATGCTCAATTATAATCATACAACATAACTCCTTACACAGTTATCACTACATTACGGGTTGACGATCTTCACAATACAGCGGGGAATGCTATCGGGCGAGTACAAACCCCCCCTGGTCGCCGCGCTGCTGAAGGCTGTTCAATGCTACGGGTAATATACGCTTTGACTGCTAGCTACGTTTCTAACCTCGTACTGCTGAATGTGTATACCATAGTTGTGGTTCGTTCCCGGGGGTACTCGGTACATTTAGCATCTGAGACCCACGGAGGCATCTCCATTATTTTTATTTATCCGATCGTCGGACAGCAGGAGATTCTAGTTTGCTTGTGGACGAGTGCTCTCTCTCATCAGGTGACGCCTGTGGCAATGTAATTGGTTACGTGGCGCGCATACACTCTCGCGCAAAACCTGCGCGGTTTTAGACATCTTTAGGAACCGGTCGATAATCTGCGCCCGCTACACAGACACGTGATTTCCGAGTGAGTTGGTAAGGTGATGACATCGCGTATAGGACGCTCTGACAGTAAGATGTCGATCAAACCAACTAAGAACATACTACGGTAGTTCATTTCATTTTACGTACTACTCCCTGTCAAAGATAATCTTATTGATGCTTGTGAGAGTGAACCTAAAACGAAACTTCTCTGCTTTATCACTTACCCAAATCGAAATGAATGATGTTTTGTACCACAGTCGCTCTGTAGGTCGCCGCCAGTTTCGCGATCGACCTTCCGGACTTGAAGCCATAGCATCTCCGGGACCTAGTGATCCGGTGGAGTTCCCCCGACACGTTACGGAACTTACTTCACGGAAGTTGGAAGTGTTCGCTAGCTTAGACATGCTGTTGGGATCAAAACTCCGAACCCGGTTCATAGCATGTGCCTCTCCGAACGAGGATCTCGCGTTACGTGGCCGGGTCCAAACTAACTTCCGCACGGAACGTGAATAGATTAAAACCCGATTTTTAAGTACTCATCTCGCCTTGTGTACGTAGGAACGTCGCTTTAATACTTTGACACGCCTCTGGCCCTCCCTAACTTGCTATGCAAATAGGACTGACCACGACAGATTCGCGACAGCGAAGCGGCCAAGGTCCCCGGTATAAAGTGTCACTGCTAGTCGACCAGCATATGTTGATCGTACGTCTATGCAACCAGCACATACAGAATATTGTCTATCGGCCTGAGAAAGGAGACCGCTGCGCTACAGCGCTATGCTCCTATCAATAAATAAGTATGGCATCTGGAATGGCCGCTCTTGCTAGGTGGTATTAGGACCGAGATCGTTTAGTTGAAGGGCAGCGCGTAGCCCGACCGCGCACCAAGATCGCGGTGAAAACGGCTGTCATTCGCTGCGGCGTGCTCTGGCTTTGCAATGAGCGAAGCGTAGTACGAAAACCCCTTGTGCAAAATCAATGATTGTTAATCTACTCAGTCGTTATTAATTACTGAGCACGCTGCGTCTATTTTTGCACCTTTAATTACACTTCAACTATTGGGGCATATGATGGCGACACTAATTGTCTGGCTGCAGATGACGCGCCAATGGATACGGCGTAGTCAAAGAGTCCTGATCGTACATGTGTGCGGAATCTAGTGTGATACGAAACTTGGGGCCTCTGCATGCGAACTGTCCGGGCCTACAGTCAGCTTCCTAGCACTATTCTTTATGATCGCTACAATGTAACCCGGTGTATACCAGGGATAAATGAGGCCAACCTGTCGCAGGTATCCGGAAGGTATTACTTTCAGGACACCGTTGGCCAGGTGATCAGTCACTTAGCGCGTAGGCAGCGTGTCAGCTGCAGATTGAACGGCCACGACGCGGAACTGGCCGGCACTCATATCAACTAATCTGACTGTAATGTCAGTCTCAAGGTCCCCAAACGACGCTGTTTACACTGAGTCACGTACCTCTCAGTCAATGGGCGCTTTCTAATTGGTCTCCTTCGTCTTCTCGAATACGATGGAGGACGGTTGTTGACCAAAGATCCCCAACCAACTGCTGAGGAAGTCAGACTCGACACCACGGACTGTACTCAGTCATCTGCACAAGGATGCTTCATGCCCCCATTGTTGAAGCCCGCCGGTGGTCGACTCCTTATAGTATGTCAAACATCCTCTGCACCGTCATTGGTCGAGGGTAGGGTTCATACAGCAATAGACCTAACGGTGCATGGCATAGCGGGGGCCTACCCCAAAGGACCTATTCGCTCACGCAGGGAACTCCTCCAGTACGCATCGGGCCTTGATCAGTTTTTGAGCCCAACCTACACCGCGCCTTTGAAGCGCCAGGATGCCGAATCTTAAGGGATATTTAATGAGGAGTTCACAGTTGCGACGTTGCTTCATCCTGTCTGGCAATAGGTTCCATGCCGCACTTGAAAGACCGGCCCCGGAGCTTTTGATGAATCATTTTGGCGCCGACCTAACAGGTTCTACGATAGGCCAACAGTCCTGGAACGAACCCCTCGAGCAAGCTCACCAATATAGTCTCTTTTGTAGAAAGCGAATCTAACTCCCTGTTAGGAAACCATCTTCGGAGATTTTGACCGCCTTCGGTATCGAATCTCGTGTAATGGCGACTCGCTTAACGCGTGGTCGTACAGCGATCAGGACCTGTCCAGCCGGTACCTGCCTTTCTCTTAACGCAGCCTGCTGTCGACGCAGTCGACTGCCGAAGGCGCAACGTCTCCCACGCGATACAACCTTGTTGGCTCAATAGCGGTTTGTCGCTGGCCACTCTATTCCTCAGACTACCAACGACGGTCCTGCACATATCCTGCAGGTAATCACACTGTTTTTTAAAGTCGATGCCGAGATTGCGATCTTACCCGCCTACCAACGTTAAGCAATTTTGTAAACGTGAATATGGTCATCTCCAAGAACTCTTCTGATACTATCCTGATCACAGAGTTTGATACTGCAGTGCTGCGTTTTATTTCGGGCTACCGTGTACGCTATGCCTCCTGTGGAGTCTTCAAAGATTATGATAGCCGCGTACTGTCGATAACGGCCTTGGAAAGCCAGAGCCAGTTCGGCGTTGTCGTTGGGCGGTTCCTCTGCTCGATCGACCTATATTATCGCTCGGAAAGAAACTGGCCACGCGAATGGCTCACAAAATGAGCGTACGTATCTGCCTTTCAGACATAATATATTTCGTAGTTTGCGTGAGGCTTCAGCCCGGTCTCTGAGCGGCATAATACGGGGATATACATCGTCAAGTAGATGCACTGGCACCTGGAAGACCCGATTTCCTCATCACCGACCTAGGGCGCGATTAGCGCGGGCCACCTATGCCGGGCGCCAGATGGCAGCGCTCCTAACACCATCCCCGGTAGGCATTAAAAGGTGCCATTAGGATTCGCGGTAGTAGCGTTGACCCGATCCCTAGAAAAGACCTGCTGGAGTACCCGAGCCGCAGTCTGTAGAACGACCCGAGAAGCTCACACCTGCTTAGTGGAATTACAGGCTCAGTTCAGTTCCCGCTCCCGGGTAGTCACCTAACACCGCAGTAGTTGAGAACAAGCTACGCTAGGCGCTACCCACAGTTATCAGCCAAAACGTGTTTAGACCCCCAGTCAATGTACGGTAAGGCCATTTCTTCAGAACGAGCAAATACTTTAGATACTGTCGAATCCTACCTAAAGGTTTATGGATTGACTCGAGGTGCTCAAGAGGGAGTCAGATTTGTCAACGAGGGGCTTCTTTGACCGTTGTGCCTCCCCTCAACCGTTTAAGCCACATTCGGTAAGAAGGAGATTCAGGATAGCCACTGCCTCGCATAGGGCTCTAATACCATCTTCATGGGTACATGAAGGCTTCAGATCGAAAGATATCTTCCCCTCAAGGGTCGTACAACTCTCAAAAAGCAATACCCATCCTGCGACCGTAAGCGAGGACTGCCCCCCAGTTCGTAGGTGCCCAGGACGCTTAACTCGTATGTGGCAGACGTGACCGCCAGTCGCCCTCGACACCTTCACGAACTACCGTGCTCGTTTGCGTTACACGCCTTCATTCTTAACATTAGAGATTGTCTAAGTCTCGCCGGAAGTATCAGGGGTCTTCCCCGATCTGCTTGCTTGAAGGACAACGGAGTGCTCGAGGAGCCTCAAGATATTGCTGTACATAATAACGATAAAGGGAGGACGGCTATGCCCTTGCTTCCCTCGCGCCCGATGGCCGGGGACATGATCGGAACTCTCGGCACTGCAACGCAAGTAGACAGCCGTTACGAGATCAGGGAGTGGCTTGAGTTATGAAAAGATACAGATCGATATCTTCGACTCGGTCAATTACTTCTCATCTCACCGACTTTTCGCCCTAGCAACGCTCTTCTCGGCATCCAGTACGAGTAGTTCCCTGTTCATCGATGATGTGCGTTAAACAGCTCCGCGGGACGCTGGGGCAGGTATATAAGCTTCGTTGCGTGCTGCACTTGGAACGCGATATACAACGGTAAAAAGGTATTACATGCACGGAAGGAACGTGGTCAACGATTGGCGTGTTTATTACGCTATCGATACACGTGAGGCACCAGAGGGTAGTCAACCTGTTCATCCCCCGTACTGGTCAAGGATGGTTTCTTATATCCACATCGTCGATGAGGATTAAACATGTGCGACACTACCAAAACAGGTTCCTCGACGTTGCGGATAGCCCGTAACTAATCTAGCCGGAACTCAGGGCGCGAGAAAAGGTATTGGTTCGATTTAGCGAGCGATCGCCTTATTGATCTTATTATGCTTGGTTGCCGGACATCTAGGCTGACAGGACTTGTGAAGCCAAAATACCGCAAGACTCTCCTCTAGCGGACCTGCTGTTGCGTATATCCTGATCCCGACTGGGCGACAACGTCTCGCGTGATCGGCCCTGTATAGTCGCCTTTTGTCCGGCGGTCAATCTGCCGCTATTGGGTGGACTTACAACGGCCTATGTTATACACGATCCCATTGAACCCTAACTTGAACACCGGCTCGTTGACAGTCCTTCTCATCCGCATGTTTAGTGCAGGTAACCTCCATGTTTGTTCCACGCTCAAGCGCCATCTGCTGGCCGCCGCAGAAGCCGCACAGCCTCGCGCATGATCATATGCTATACGATGTTGAGTTACTCTTTGGCCCTATGATGAGACGACTTTATAGCTATTATGACCCTGGTCGGAGAGTTTCGGCGCCTGCACTCGTTACGACGGATCTCCGGGCATAAGGAATAGAGTTTAACACCTGTTACTAATCTCTTGTTAGTCATGGCATACCTCTTGGCGAGATTGATAGCAAACCAAGTCATAGGGTTCTGTAAGTGATCATCAGCACCATCTTCATAGGGTCGGATTGTATAGTGTACCAACAGGCTGTGGGGTTCGCCCGCAAACTGCCGCACAGCTAATGAGCGCTAAATCAGTCTTGAACCTTTTTCAGCTATCAAGTATTGGCGTATATTCAACGCTGTCAGCGCGCGGCTTTTAGGAGCCACCCTCTGGGAGGGACGCTGACTTGGCCCTTGCGAGCCGAATGCCCATGAAACCATCTACCTCGCGTAAAGTCATGCCTTGCAACAGCTCGGCCTTCAAGGTCACTCTCTACGAATATTCACACCCTAGTCGGTGTAAAATGAATAAGCCTTTTGCAAAACAAAAATTGATCATGCCCGTGAATATATCTGATTCTAGCGCGGTATTTTTGCGGAGGGCTGTATGTTACAGTTAGCCACGGATGTCTCAACTATCCCAGCATCGTCCAGCAGGCGTACCGACACCTTCTGTGGAGACAAGGGAGGGACTCCCAGGGAGAAACTGTTAGCCTGACCTCGTATTGTACCTTAAACGATGTATAAGCCTAAAGATCATTCAGTGAGCCTCATCTGACACCGAAATTGAAGCTGTGTGGTGTAGCCTAATCCTACGCTTAGTTCGCTCATCTAGTCAGCGCGAGACATTGTGTTAGGGATTTGCGTGGCTAAAGAGGTAACTAAGCCTCGGTTTTCTCATTACGCCCGTGCCGGTCCTGGGGTAGACCAACCTTTATGCGTCGCGTAGGGAAGCGTGGCCTGAGCTGGAACCGTACGTACCAAACATAATTCGGTCATAGAGGTGCTATGCACTAGATTGCGCACTCCCATTTTAAGTACTGAGTGCTTTAGAGTGCGGCGCTATTAGTCAATGCCCTTCAATTGAGAATTGTGAGTGGGCATCGTGAACGGGGCCACTTGACCTTCTTTTCCTTACGTACATCTGTTACGTATAGGCTTGACATGATCTCTACTCTACATAGCACTTGCGAGAGTATGTATTGAAAGCATAGAAGCTTTATAAGTGCGCTAGGCTCCGCGAATCAGATGACGATGTTTTTAACATCAAGATAGGTGTATATGGTGAATCAAATCCACTAATAAACGATCTCCGTTGGCCATCAGTTACAAACCTGTCTCAGACCGGAAGTTAGGACTCAGATTTTGTTGAGCCGTGTTATGTCGAAGACGGCGGATTTTCTATCCATCTGATTACGGTCGTCGTTGGTTATCGCAGTAGTTCCGTGCCGAACCGCCGCCAATTCCTTAAACTCAACTACATCGCGATATCATGCCCATATTAGCCGCGCTGCTGCGGGTGTAGTGACCCCCGCCAGTTAAGAAAGAGGACACTAGAACGACCTCTCTATATATGATCTTGCTAGTACCAGCCCAGTTTAGCGTTGGGCGCTTCCGTAGGGCTTCCAACGCGCCAGGATCCAACTGTAGGCGAGGTCCAGGATGTAACCATGCCCGCCAGGGATAGCGGAAGCTGCTTTCCCCATAAGGGCGTGGCGCAGGAGAAGTAGCACAGTTGGTCCAATCCACTGGTTCAGCTACTAAAACAATATATTCCTGGCTAGAGTGACCCGTCGTGTAGGACCACGTCAGATTAAGCCTGCGGTAGTGTCGCCGACGCTCGAGAGCGTGTTTGTTCAGGACTGGGCATGTTGAAACACTAAGTTGATCGTAATAGGGGTCCAGTCTGCCAAACTCTACCGCGAGTGAGTGCCATCGAGACGCACTGCTCACAGCAATCGGCTCGTGTGAGCATACAAAATCACGTCTCTCACTATCGGCGCCGAACTGTGATTTGGCTAAGCTCCCCAATCACTTGCTTCGGGACAGATATACTATTTCGAGTAATTCCGGGTCGGAAGACTTCTACCCCAGTATAATAGCGCAGCGTTGCATTTAACGCGATTGACCGTCCACCGGCTCTTAACACTGGTCCCCCGAAGCGGCTACTCCGGCTCCAACATTATCTAATAACAACCCGAAGGACGGAAAAGGGTCTCTTCAACTTGCCGGGAGTTCGAGAAGCTGGCGCTCCTCGCCCAAGCTTTCAATTTTTTGCTCACCTTTTAATGGCACTCACCCATAGGTATCATTCGACGATTGCGCACCGTGCGTGGCTCTCAGATAACGGCGGGAAGGCAGGACGAACTCGACAGTGGTTTTAACCCCTATATATTCCGTTATCTATCGGAAGATAGTGACACTGGGTGTGTCGCCCAGTGATGAAGCGTCTGGAAGCACTCCTACTGGTGAAGCACT"/>
                    <sequence id="seq_t1332" taxon="t133" totalcount="4" value="GTTGGCTCTAGCTCAGAACAGTTCAGGCAACCCTGTAAGGGAAGTGTCGCTAAGCCTAGTTCGGAAAGTCTGTGGGGGGAGCTAACTTTTGCCGAACGATCTCAGTAGGGAGACGAGGAACCCGTCCTGGAATACAGGGTTCCCACCCCCCTGAGAGTGGAGCGTGGCACATCGACTGTACGCTTTCTGTCATTCAGCATGCTTGCTCTCAAGATCGATTTGCGCCAGATGGTCCAACATGGCAACGATTGTTGTGAGGATTGAATGAACTAGCTCCAGATCGCCGACATGAGCGACGTTTCTGGCCTTAGCCGCAGAGTTGAATGTCAGGCAGGGCGGCACCGTCGGTTACGCCCCACCCATATGACCAACGTACTCAACTCGTTACTTAATGTAAGGTAAGTTAGTGCGGTTTAGCTAAGTGGCAACTTCTGCGGGTGGACTTGCAGGCCGGGTTTCGTATGCCCAGGGAGACGCGCGCCTGGGAAGAGGTTTGCCTGCCTATGCTATAGAGGCCTCACACGGCCAATCTGGCGTACGCATGCACCCAAACGGCCAGCCGCGTAAACCACAGCGCGCTCCGCCAAGGGTCCTTGTGTTAGTGAGAATATTTGCGTCTATTAGCTCTACGCATACCGTAGCGCAACAATGGGTAGTGGGACATTGGGGATAGGTGTATACACGTGAGAAATCAACGCCTGTGTCGGGGGTCTCAACCACGAGATATTGTAAATGGGAGTTCCTGCCCCTTAGTGTTTGCTTCGGACTACGGGCGGCCTGCGATAGGTTAATCCGAACCGTTATGGCGGCTCCACTGCTGTACGTCGAGGTGAATACTGATTGCGGGTGCTCCTTTACCTATGCCCGCAGGCTCCCTGTGTCTCTCTCTCTCCCCGCACTAGGCCTTTAGGTCTCATATCGCGTAACCGATCTTCCGTTAGTTTTATGCTATTATGCATTATATCCTCATGATTCCGCAATTTACAGCTTGGATCGTACACTACATTGTCTGTTAGAATATAATGACCCAAGCGGTCCAGCGGCTGTGAGCACTCCAAAGGTCTTCTCAACTGTCTCTAATTGACCGTTCCAAAAATGTAGCATCCGGAATACCATTGGTACCTAGGTTGCGTGTTGGTGAAGCTTGTAATAACTCGGGCCCTTACCCTCCTCGCAAGATTTACTCCGCTCGTGCTACCTTATAAATAGAAGGCACTTAACGCCAGTGCTACCTGACCATTACATCTGCGCACAGAAAGGCTGATCTGGCGGACCACACCAAGGGACCACCTGTACTTTATAACATTTTTAGCCCATCGTCATAGTGCCGACATATAAATCCTGCACAGTGTAAATATTTGTAACCATCTGAGAGAGTCCAGGACGTTGCCCTGCATCATCGGCGATAACTTGCCATGACACAAACTATCAAGGTTCAACTGAAGTAAGAGTAAAGACCCAGTTTTCTGTGGGGGGTGAAAAAGCGTATCCCGTCGGAATGCAAGTGTTCCAGAGGTATGCTACAATTGGATGCGCTTATGACGGACAGCGGGAAAGAAGAAAAGTAAATTCGTTTGAACGTCATGAAAATATAATTCCTACGCGCCAATCCCAGAACATGACCATAGTTCGACTACCGACGACAGCAGACTTACACAATTTAGAAGGTAATAATAGAGGGTCCTAGCCTATCCACCCGTGTTACGGGCTAACGATTGAATAAGTGTAGGAAAGTCGCTTTACGGATAGACCAGTTAATTTAACCATAAAACAATGGCCCGCAAATTGAACCAGACATACGATGAAAGAGGGCGGACGTCGTTCGTTCCACCTGTTTGTCTCGCGCCCAATCACATTGGGTCGGTTGACGAACCACCTCATTCCTACTCAGTAGGGATCCGACCCTAATGAGACGCAAGTCGCTACCTATGTTAATAGGCATGGTGTGACCATGGGGCTTATGACGTGAGGCCTCCTTATGGCCGTGAAAACGGAACATTACAGCGGGTTGCGGTGAGCTGGGATGCTGCCGTCGTATCTTAATTCTACGCTTTATTATCTAGAAGGTACGATCGTGGGTGGCTCCACCCTAGCAAAGTGATCCCTCAGAGTGCTCGGAAATAGGGCCCCTGTCCACGAGCGACTCGATGGCGCTTTGCCAAACTTCAACATGCTTCGGCGCATCGCACGAATAGGTGGAGCAGCGAGTCGGGTCCTCACCGCAGTTGGATCACAACAAGAACTTGCATTTAATACACCCCCTGGGGGACTAACTAACGTATGCGGCGATTCCAAGCGCACACAGACCGTACCCCAATGTACGCACAGCGCGGAAATGCACCAATGGCACACATCACTAAATCATTATATAAATTCCTGTCCTATGCAATGCACTGTACGTGCCATCTCCGCTTTTCAATGGCTCCTCCTATAAACACTGTGTCGCGTTCTGTATGGATGGCACGGCAGTAATGCAACCAGTGATTTTTTTAGATGAGGCTCACTGAATTCAAAACCGGTTGTACCAGGCGTACAGGTTTGTTCGGCGTCTTGGCCAATCCCGTGTTTGAGTGATGCAGATATCCGGCGGTAGGCGACAACTTTTTTGAAATAATACTTACCGTGATTCCACATTCCTGGCTTTGCTGACCCCACCGGGACTGCTTATGGCCGTTACTACTGTTTAATTCATCAACATGGGCTATGCTGCTGGCTAATCGGGGGCACACTGGCTTAAGAAAATGTGTGCAGAAATGGGAGTATGGTGTTCTACATTGAAGCTCGCATAAAGCATGTCAAAGCGCGAACTAACACGATCCAGCCAGCGGTATGCAAACACGTAGTTGATGCCCGCGAGTGCCGGACCAGTGAAGAATCAACACAGGTCGGTTAGACTGCGGTGGTTCAATAACCTGAATCATTAACCCGGCGCGAGTGGCAATCTGTGTTACCTCTACCGTAAACCGGCGAAGGTAATATGGGAGTCGCACATTGCACGATTCGTCCTATGATATCCTTAACTAGATCCAGAGAGGGATTGACATGGCAGGTTGCGATAGGGTTAACCGTACACGATACCACCTCTGGTAGAGCAAACCCATTTTCACAGTCCGACGTCGGACATAAGTGTAGGGACAGTTGGGGCGGATTCTGGCCTCGTTTACGCAAAGCGTCCCGCCAACCATTGCCAACCTTATCTCACGTTTTCATGAGTTACTGCATATGAAGCAGTGACACTTATAACCTGAACTTATCACCTTACGGGTACGATCAATCCAGCCGAGTCTGACCCGAAAAGCCCTTTCGCGTGACGCTTCATGTGCTATTAGGAACGCTGTGTTCTAAAGATCACTTATAAAACGGTTAAGCCATTTGTTGCAGTACCTGGTCATACAGGTTATTCGCTTAGCTCAAGTTACACCTCAAAATAGAATAACCCACATCTCGAGGCCGCTAGTGCAGCAGGAGGAGAATGTGTCGAAGTCATATCTATAGCGGGGCCACAGAGGCAAATTCTATTTTTAGATGTGTATAACACCGAGATGGCAAAACTCTCTTGGGGCTTCGTGAACTCGTGCATCGGTCACTAGCGAGACAAAACTTTAAATCATTGAGTGAACATCGTGCGATTAACCTGGTCAGATTAGACAACGCTGGCCCTAATCCTACGGGGACTGTTAATCACCCAAGGCTAATGAGACTTTGGCGGTTGGGCCAGACGATCGTATTCTGTTTCAATCAAAAGTTACTAAATCGAACCAAGCCGCGGATATCAAACTCCCAGTAGCGTCTGATAAGATTGGCTTGCCCTGGAAAAAAGCTGAACACACTGGACCCAAAAGTTGCCGCGTTAAATGGATTGCAAGTCGGTGGTTACGAGTGTGTAACGCCCGATGGACGGCCTTGCCCGCGCACTGTGGTGCGCATTAGGGCAAGAAATCCTCGCGGTTAGCCCCGTGCTATATCGGATGCGGGTGATCGGTTGACATCGTATATATGGCGCGATAGCATAATTGTATTGCCAGATTACAAGTTGAACTATTCGCCAAAGGGGCAGTAGGGGAGACAGCGCCAACCCTCTCGGACAATTGGAGTGCCTCGGCAAGTAAGAACCTTCGCGGACGCTTGATGGACCCTACATAGTCAAATTAAGCTCGACTAAAACTCCACGATCCAACACGCACTTTGTAAAGGTTTGCTTGCGCGCAAAACATGTACCAGGAGCTCTCTTACGATCAAAGCCTGAAACACTTTAGCACCAGTGGGGCCTGTTTCGTATGATCGACCCACATTATTCATCTTAGAAGTTATATCCTGCCGACCCGGTCACTCCCTTTGCGCGGGTCGGATTAATTACTCGACCTAGCTTCGGACGGACAGCTCTACCTTTGTGCTTCACTAAAAGAGGACAGTATGGACTGTACGGGATTACACCCTAGCACGTTGCAACATTCCTTAGTTACGGGTGCAGTGACGCCAAATCCCTGCGTGGGAAACCGTGGCGTCCAGAGTTTTGGAGACGGATGCTGCGGTCGCCGGTTACACGGGGCACAGTAGACGGTACTCGAGCGCTAGTTGTACTGCTCACCGGGGTCAACGCCCTAACCTCCCTGCTAAACCCGTCAATGTTTGCCAAGAGTAAACGCTCCACGCGAATGGGGGTCGTAGTAAAAGTGACTTAAGGGGGGCGTACGTAGCGGGCAGCTGGACGAGCGCGCCGGTATGGACGTCCCCCGTACGAGATGTTCGAGAACTGGAGCAGCGGTTGATGGGCCGGGAGATGACGGTGGTGAGGCATTCATTTCTAGGAGGGCGAACAAAAGTGTGGTCACGTAGATACTGAGCGCGTTAAGCTTTGCTACCTCGCAGGAAAGCCTCAAAATTGTGTGTACCGTGTCTAGCTCCATCGAAGAAGTTTTTATCATCGTCTAACGGTATACGAGGGTGCGGGGATAATCTTCGACATTACTAGGCCAAGCCGCTCGAACAAGAGGTTTGAGACCAGCCGCTTGGCTGGCTAGAGGGGAACGTGATCGGATCACCTTGGTCACATGCAAGAAAATTGCCAGTACAACAGCCAGTTTCTCCACGAGATGCACGGCCGCCACACGATGCTTTACAGACACCGAAGTGAGTGAATCTTAGTTGCAAAGTAGGGGGAATCGGGTTGATGAAAGACACGGCAGCTATCCGAGGCCGGACCGGTGTCGGGTCAGTCCAGAACCTGTTACCTTCTGAAGCACCAGTAACAACGAGAGACTGGGTCCACTCTCTACGTCCGCGGCCCAATCGACAGACTGCAGCGTCCTAGTCCAGATGCCCGCGAAAATGAATCGGTACATGCACCCCGAACGAGAACGCGCAGGATATTATAAACTGTCCGTCGCTGGAATGTGGCGATTTCCCTATCGGTGGATCAGCACAAGATGAACACGTCCCTCTGTAAGCGCTCGAAAATTGAACCTCATATTCCCGTTCTGTCGACCGTGCAAGAGGGACTGTCTATTATCACCTATTGTGGTACGTGTCGAGCCCGAAGCTCGTCTGCCGAACGCGAAATCGATGAAATACTTATAACCTAGAAAATTTCGGATGTTTACTCCCAATTAAGCCAAAGACAGGTGAAACCAAGTCCCTCGTCACTGCCAGGGTTCGTCGCTAAGACGCCGCCACGCACCGTGCTGACAATTCAAGGAACGTTTTATAACCAAACGCCAATCGTGCCGTGAGCCTATGAAGCATCCACATGCTTTGAACGGCTGGGCGCACCACGCCGTGGGCGGGGCATCTGCAGGGCCATTCGCCCTAGCGAATCTAGGGTGGGATTGCAAGGGAGGACGGACTTTTGAGATTGTACCTTGTTATAATCAGTGAGACCTCTATTAGTCGTGGCCGGTGGTCTTTTATGGGTCTTGGTTCAACTAGGCCGTCCGTCTAATGATCGCGCCTGGCCGCACCACCGCGATATAGCGTGGTACCCTAGATGATCGCATGTCAGATGCGGCAGTCGTTAGTGACTTGCATTAGTTAAGGGACCCGCGATAAATATTTGGATATTTACCTCCGGGAGCGTTATATCCCGACAGTTTTCTGCGCTGCATGACACGGCTAATTAGGTGGCTTCTTTTGAAAAGTTAAGCTCTGCTACTCCCCGCGGCTTCGACGGAATGGCAGGTTACACCCTGCGCCTTGCTTACGAGAAACTTCCGTCCAATCAGGCGAGTGCGTTTCGACAACGTCCCTAAGTTTTGTTGGCTATACCTAAAGTAGTCCCCTCTAGCCCTGAGACGGAGGAGTATTCAGCTTATGTCGCAATATGTCCGGGTTGTTAACGCCAACGGAACTGAAGCGCTCATCACCAGTGTGCTCGCCCATTTAGTACCTTCACCTAAGGATGGCACAGACGAGAGGGGAGCAACATATCGTCGGAAAGCTGGCCTATAAGAAAGCTAGTTACTTACAGCCTGTATCCCTGTGTTTATGCCCTCGGTCTAATGGCAGTTTCCAATTTTCGGCGCCGACGGAGAGGGCAGCACCTCTTTATGCCCGGTAAAAAACTTCATTAACCTAACCAGTCGCGAACTGCTGCTCCCAACATAATAAGAGGAGCCGGTGGTAGAGGGGATGCTAAAACGTCACGTAATACCCTCCCATGTGCCTCTGGGACCCGTTAAATGCCTAAATGCGACGCGGGGATAACGGTTTCAAATTAGAACACCAATCCTAGACCTTCTAACACGGCATCTTGGTCGATCGTGTATCCGCTATAAACCGTTTCAGAGTAGTCGTTTTGATTTGCCTACACTGGAGGGAAGGATGCACTCGTTTAACAGCCCAACACGATACAAGGGGTGGCTACCTCAGTTGAATTTCTAGAGCCGTGATTTGGTCGGAAATAAGTCGGTTCGTTTCGTCTCCCTTTGTGGCATTGGGTGAAAGCACACGGTTGTTAGATGATTGACCGAATTCTAAGACGGGCCCTGGTGAGTGCACGAGGATGTTCCATGGTGTCCAGCGTATCTGCGTTGTGGACTTCATTTCAACCAGAACCCGTGTTACGAACTGTGCGCACAGTGTCACTTCTGAGCTCTTAGTTAGCTATAACTCTAGGGTGGCGACGAGACCAAGCTCCCCCCTCTCTACCTGTCTATACATTACTTCAAAACATAAACTTCCCTTAAGAATGGACCGTGTCGCCAGGCTGCCTTCAGTCATGTGTGTGTACATCTAGTGGGCGAGTCTGCCACCCTACCGGACCGAGGATGAGTTTGTCTATTCTTGAGGTTGGTCCTTGACGGAGGCCTCGATTTACCCACGAAGCAATGTTAGCTTGCATACGTTCAACGGTGGTGAGTGGATGGAGTCGGGGAAATCTTGAGCAGCAAGCCGCTTACAGACCACAAGGCAACACTCCCATAGGGTTTGCCGTACTTGAAAGCTCACGTACAATCAGCTCTGAGAGCGTGGAAGATCCTGGAGATGTTCGGTGAACTGCACTCGATGAAATAGTAAGACCAATTACACAAATAAGCTCGGCGACGTGCACGGGTGCTAAGTGATTCCTATCGCTGGGTAAATTGCTCTCTAATCTTGTTATGGAGTTTAGAGGATATCTGTAGAGCCGCCGCATGCCCGTACTGATTTGTCGCAGTGGGAGTTTGGCAGATCCGAGTTGGGGTGTGTGCACACCCATCAAAATATGCGGGTGCACTCTTTAACCATAAGTGTCATAGGCACCTTCTAGGGCGCTCCAAACATCCCATGGGCATGATGAATTAGGGGGACTTCAAACGTACGGATTTCCACGCCACCGAATATACATCTTACTAGGCCTTCTGCGTCGACCCCTACCGGTGGCCGTTTTCGCCTGAGAGGCAACATTTTGGTATTTATTGGTTTGTTCCTCGGCTGATAACAGTCAATCAAAATGGCGTGACTGTCGTCGTACTTGAGCCGCCCAATTAGACCATTGTAAAGTGAACAACCGTCCATGCCTCTATCACATTGCACCAGGACAAGGCAGTAACTAACATGGTATGTTACATAGCGCCATAAGAAGCGGGGTGGGCATGAACTTAGTCCCATCACGCACTTGAAAACGCAACACAGTGAGGAGTCCCGCAGCGCGACAGATGGCTTACGGCAAAAGATTACGGTGTTGTGGCGGGGAGCTCAGTGGACAGTACGACCTACCGGAAATCTGTATGTTCGACGAGTCCCGTACGAGAGCCTCGTCTACAACGGTAAAGCTATTAGGCACGCCGTCATGTCCATTACTGATTCAGTGACACAAACCGACAGCAAATGTCTTCGAATCCTATGGCACCTGGCTCTGAAAACGTCGTTTTGCATCGGACCCTGGAACACCGCAATCAGCCGTTACCCTAATCATGGTCAGAACATTCATTCCTTGAGTTACTTTTTATTTACCAAAGTACCACCGTCTACTGGTGGTCACGCTCCTGAGTCAGAGGAGGCACAGAGGCCGTTGACCTGAACTATTCAACTAGACGTTCGCAGAACACCCGTGAACCCGTTGGAGGTGTAAGGCAGGAATCAGCTGATGCCGTGTGAGGCTTGTCCCTACGTTTTCGCTGAACAGGGCCCAAGTACCTCAAGGGGAGGAACTACCCCCACGTTAGACTAGAAACAAGAACCTTCTCTTGTCCCCTATTGTAACGGATAGTTGGGGGTTCGAGCTACTCAAACTACACAGTCTACGCTGCGATTTAACCAGTTAACCACATAGAGTAACTAGTTCAAGCTATTTTAAATTTAAGTCAGCTGGGCGATGGTGGAAAAGAGGCCCTTGCTACCTCGTAGTGAACCTGCAAGATTATGTTTCAAATGGTCGGGTGCAGCATTGGGCCGAAGCTGAGACAATGCAGCACGCCGCCTCCGGCCTCCTTTACCTAATCACTGCAGACTGCTTGCATGCGTTAGCAAACAATCTCACCTCACATCGTATGTGCAAGCATGCGCTATACGACACCACTATTGACGGGGACTTGTAGTGTCCAAGGCTCACGATTACTACTCTAGATGTGGAAGAGAGCCGTAGCCTCTTAGAGGGACGAAAAACTCATTACGGAGTGTTGCATAGTAGTCTGCACATTATTTGATTCTGTTGTTTCTCATAAGGAACAACTACGGATCAACATCCATTACAGAGGGGTGTCTAGAAACGAACTATAAAACTAGTAGATGGCCTAGGGGGCTAACCAGTTCCTTATTGCCAGCCGCCAGTACCCTCTCTTGATAGCTATGTACACGGACGCTGTACGATTGGCGATGTCCAGACTGAACCTACAGTAGTCGGCACGTCCAGATCGGAAGCGACGGAAAAGCGCTGGTTCCGGCATCTACCTAGACACCACGAACGCACGTAAATTGGGTATCCTTTCCCCGTTATTCCTTAGAGGTTACCCCTCCTGATGAACCACAGATGATCGCTCGCTAGGTCCCATGTGCATAAAGGAAACCTCCAGATTATAGTACGGCTAAGGGGCACGACGAAGATATCCCGATGAACTGATGACCCGACGGCACAGGGCTGGAAGCGCGTCGCCGCTAGCATTGGGATCCTGCACCTCAACCCCTAAAAATTCTCTAGATTATGCCCCAAAAGTGCACGCAGGCGGATTTAGCACACGGGCTAGGCCGACACTCTGGCAGCCGAACCTCGTAATTTTCATGGGCGCGCGAGAACGTCATGTTTCAATGATCCCGCTATAGTGAGTTTCTCGATGCTACCCATGTCGTGTAACCAGCTTTACGTGTGTAATACGGATGAGCGGGGACCCCTAACGTGAAGCGTACGGTTTGGTAGTACCCCCTACAGAAGACGATTGCCACGTCACGAAAGAATTCAGCATACGCGCATATCTGCAGGGAGCCCTCAGTGACGGCGTACCCTCCGCGTCAGCTCTGCGCTTCAGGTGGAGAGAACGTCATTGCTCCTCTACTCGAACAAAAATCATACAATACATTGTTCGTTTGG"/>
[truncated: 1,628,457 more chars]
