# Supplementary material for: Survival and selection biases in early animal evolution and a source of systematic overestimation in molecular clocks
Source: Interface Focus. 2020 Jun 12;10(4):20190110. doi: 10.1098/rsfs.2019.0110 (PMC7333906; doi:10.1098/rsfs.2019.0110)
Supplement: Data and analysis code [file rsfs20190110supp1.zip › BuddMann_IF_SI/VaryingDataSize/XMLFILES/10x_2000.xml]

<?xml version="1.0" encoding="UTF-8" standalone="no"?><beast beautitemplate='Standard' beautistatus='' namespace="beast.core:beast.evolution.alignment:beast.evolution.tree.coalescent:beast.core.util:beast.evolution.nuc:beast.evolution.operators:beast.evolution.sitemodel:beast.evolution.substitutionmodel:beast.evolution.likelihood" required="BEAST v2.5.2" version="2.5">


    <data id="2000traits" name="alignment">
                    <sequence id="seq_t1" taxon="t1" totalcount="4" value="GATTTTTGTCGGTGTGCGATGCCTCTTGTCGCGCCGCGTGGCCTAGACCCGACGTCTTTATCAGCGCTTCCCCAGAGTTGCATGTTGTAATGAGTCCACGGGCCCCGCGGCTGGTGCCACCACTCAGCCGGTTATTCCACTCCATACGACGCAGGTCTGATGCGTGCGTATAGAGACAAAGGTGGTCATACATTCATAACTTTCCGGGGGCCAGATCCTGGCCTATGGGGTTGTCGTTTACTAAGTGGGTCGTAATTGACTACGAAACTTTGGGATAATGGAACCACCTTATAGCACGGAGTTGCTTTAAATCTTGGGAAGGAAGTATTGACCGGCGTAGTACTAATTGTTTTAAATCTTCAGTATTGTTACGGGAGTGACGCAATCTGTGTTTTAACTGCCACGACGCTCCGGAATCCACACTTCGGCCTTTGATGAGCCAGTCGGACCCGAGGCTCGGCCAGAATCGAGTGAGCCCTGTGGAAATCAACTGTAACCGTGCAGCTTCATCTAACGTGACTATAGGGTGTTCAAAGAGCAGCATGCAATTACTTTTCGACGCAGGCAGGTAGAGCGTCGGGAGGGGATGAGTATCCCTTCGATATTCCGAGCGACACAACTAACGGTGTGATACCAGACCGAGTCAATTTATCACCCCTGGTGAAGCAGAGTGGAGTGTTGTAGTAAGCGGGAGCGGGAAAAAACAGGCCGTGAACCCCAATCTTGTGCTATGAAGTCGCCAGGTGGGACCTTCTTCCTAACTCGTACCCTACGTGTATCGGAGCCCTGGTACCACTTCGCGCCAAGTGCTCAATTCCAGCTTCCCCATAGGCTCACAGGTCTGAGTGATTGCCACGTCTGAGGCCATTGGGCTGGGCTGTAAGACGGCCGCGTTCTATCCCGGATCAGCAACCTTCTTTGCATTGTAATTCAACAACGCCCGTAGCCTATTGGAAGCTACGAGTATGAGGATCGGGAACAGCAACTGCGTATGTCGCATGACCGTACGTCGCCGTCCTGGAGTGTCGTCAACAAGTAAGACGCACCTGGACAACCGTATCAGCTGAACGTCAAAGTTGGACCCGTCGTATCATTGATAGACACACATGCTGTAAAACGTAGTGATCTTGTAGATGCGAGTCTCCCTGCGTAATATTGCGGGAGTACTCTAAACGTTATGACTGTATTGTTTGCATCTCACCACGTCTGCGAGAGGTTTGTAGCGAACGCTCACGAAGGTCGCGTTAATTTAGAGCGGTAACCTTTGCTTCCTCCTTATAGGGGCGGTTCTGATGTCTGTTACCCGCGGCCGTTTACATCCGGCAAGCTGGCAACTTGGATTTACAAGCCGGTGAGTTGTATGACATGCTCACGTCTGCAGAGGTCCTGAGCCGCTAACCCAATTCACCTGCAACGTTATAAAACGACTCAACGTACCTTACTGGTTTATGGAGGAGCGATCCGTAAGTCTACAGTCGACATTATGTGAGCTTAGTGGTGGGCGCTGAAACGTCAGGAAGCGTACGCATCAAAAGTCTTCATGAGTAAGGCGGGGCAACTGTACTTCTAGCGGCCGGCTTCAAAAGCTTATCGTATGCATAAGGGAAGGTCTTAGGCTCTTGTAACTTAAATGTCAGGTCTACGTCATGGGTGGGGAAACGCGACATAGGGGATTCCTTATTCAGTGTGGTGCTACTGTGAAGGTTCCTGGAAGTCTTCAAGTCAAATTTCCACCTGGAACTGCCTCTGGAGTGAGGTGAAAAGTTATGTCCTATTCGTTTGCAGCCGGATGGTTGATCGTAAACGTGTTACGTAGCACCTGACCCGTTGCGTCTGCCCGGCTGCGGCCTAGCTAAGTATGGCAGCAGCTTGTGGGATTCTCAGCGCCGTGGGCTCTCTTGGCACTGAAGATTCCTGCTTGCCTTGCGCACAAGCAGCTTGTTTACGGGGCCACTGTTAAATGGCATACACTCGGGCTGCGTTGTCATCGTAATTGCGAA"/>
                    <sequence id="seq_t10" taxon="t10" totalcount="4" value="TTATACTCCACAGGGCCTTAGAGGTTCAAGTTGGTTCGCCACCATGACCAGGCAGTCTGGAATAAGCTAGAAGAAAGTTTAAACACCCACCCCTCGCAGGGCCTAGGTTACGCGGATGTGGGCGATTACATCAGGCTCCGTAGAGTGTCTCTCCCGAGAGCGCCGTGACAGTGCACCCAAGTGGCTACTTGAGTCACCACGGCAGTTTTTAGGTACCGTGATAGCACACGGCTACAAATCGATTAAGCGGCAGGTTTTTGAATGACCATAGGAATACCCGGAAGGAATCGTAGCAATTTCCCCACATCGCTGGCAATCCGCTGACAACGTTTGATGGGATCCATGATCCCAATCGAAATCATCGGCTCTGTCTACCATTCCGTCCCGACTGGCCCTAACCAGTTTACGATATGCCAGGAAACGGCTGAGGATCTGTGATTCTAATATGGATTCATGACTAATGCACGGGCCCCCAACCACCACGGAAGCAAAGTTTGTGGTAACTCGGAACCGGTCCGGACAATCATTTCTAAACCTGGAATGTGGGATGTCTTGTCGCTTGGGAGCACGTGAGACAGTGGGCACGGGGGTGTCTTTAACGACCCTTGCTACACACGAGACATCTGATGCGCCAGATGCCTTGAGGTTGTATTTTGTCTCCCGGACTGGTTTTGCGTATCCACATGCGCGCACGGTCCGCTCATCCCCGATCACAGGTTAGTATATATTATGATAGCGGCCCGTGTGCCCCTCTTAATGGGCTTGGTTTCACACCGATGTTGGTCAATAGTCAGGCGTCGACTCCTCAACTAGGGGAGCGTTACCGGTCGAGTCTGCGCAGATGGCGGATCCTAGCCATGTATCCATAGGTATAGTAAAGCCGATACACTCAGTCGAGAGGACTGGGCGGGACGCACAGGAACTCGGCAGCGCGAAGATAACTTCGAATTTTTAGAGCATGGGTTGAATATCGACTCACTACGAAAACTGAGTTAAACCAGGACCGCCGCATATGTCTTAAACGTATATAATCATGCTCGCTGACGGGTTATGTGACCGAGCAGTCGCACTGCGGCCTCTATTGTCCATTGAATCTCTCTCAAAGACTAACGCGGGACCAAGCACAGTCCATTTAACCACCTCAATGTAGCGACTGGCCATAAGTCCCTAAGTCTGCAGAAAACAGAGATCTTATCAGACACGGTTACAGGTCATAGTGAGAAATTGACTTGAGAGAACACACACAAGGGCACCGGTGTGCTTCCCTAACATTGATTGCGATGTGGACGACATTATCCCAGTTACACTACGAGATTGTCTAAACGACGTAGCGTGTGGTAATATACAAATCTCTTTTCTCCATTGGTGCGTACGTAGAGTCTACGGTGTGGATCTCCCAGAGTGAGTTGGGGTTAAGATGTATCAATGAAGCCGTTAATCAATGAGAGGGTACTATTTCCGTCTTTGTGTAGGGGGGACGGTAGGAACCCGGGTTTCACATAAGAAGAATAGTGAGAAAAGTCAGCCTCCGCATCGCCATGCGATATTAATAGGACGCCTCCTGTGCCTTCACAGTTGTCTACGTTCCTACATTCCCGCTGCGGCGTCTGCTATCCACACCGCGCCGACACCATCAGCATGGACTTTAAGATACGAGGAATAAACTGCACGGATCTATGGATTTCTGTGACATCTGGTACAGCTAGGCGCTAGACCTTTATAGCTCAGTGCTGGGCAACCCGGTACTCCCCGAATCTCGCAAGTGTAAAATCCGAACCACCTTGGCTACCTGACAGTCCCTGCCGTACAGTCTCATATATCGACGTGGCCGGGACTTAGGCAGGGGAGTTAGACTATGATTTGCGTGCATCGAGCGCCCGCCCCAGTATGTTCAGCCGACTCTCCCGCGACAACCAGTTTAACTGACTATCAGGTACGTTAAAGACCTCGCGCGGCGGCGTCGGACCTTGAAGCCGGCGTGCTCCCGTACTACTTTGTGT"/>
                    <sequence id="seq_t100" taxon="t100" totalcount="4" value="ACACGGTGCTCTTGCGGGGTTATTAATTATAACCGGTTGGTAACTCGTTCTGTCGTAACCACCCTGATGCGTTCGGCGCGGCAGCCCGGACCGGCACGGTTTCAAAGCTTGGGAGGGCTTAGTTACTCATCCGCCAACGCCCCGCTGGAGCCCCCCTAATCTCGTAACAAGTATGGCCGCAAACATTTTCCGATACTGGCATGAACGTCTATGTTCCGACATCTGCCAGTTCATAAGCTTCCATTCGGAACATGAGAGGACCTGTGGGGGAAGTCAATTTGAATAGGTATGTCCTACTTAATGCAGCCGCTGGTTTTTAATAGCCGGATTTTGTACTCTCCATGATACATCTGTTAGGTTAGTCTCTCTACAGCAGGTGTAAGATATCTACGAATGGAGGGCAGAGATAGAATGAAAAAGCGTTTAGTATCCTGGTCTTGTTATTGTACCGCGAGGCACCTATGCAACCGTCGTCATGGAAGGTTAACCTTCCTTAGGTCGAATTTAAAGACAGCGCGAGTCGCAATGCAATGTAACGTAGGGTTTGACTCTCCTTATACACGGGGAAATGGATGTGTTAATTACCGTCATTACACGGTGTTCTTTAGGGTTGATGCTACCTCCCTGGTGGAATTGATCACAGTACGGATACTCTCGGGGACTTAATTCCTATTTACGTAGAGAGGCTCCTGCCACAGCTTTATGAGAAAGCTCATCGTATACTTCACGTAGTTGTGGTGCGGCGCCGTTCACCAATCGCGTAACGCCCACTGCCACGCACACGCCGTGCCTTTTACCCAGACATTCCTGCGATGTAAAAACCGGCTCCCAGTATTAGGAACAACGACGAGCATAGATTGTCCACTAGCAGCACTACCTAGACGGGAGGTCCCAACACCTGGTATAAATCAAGTTTGTTTCCTTAAACGTTGACGTCTCAGGTAGCTATGCACCCAGCTTCCCCCGCCCCTCGTGTTGTTTTCTATTGGGAATGTTACGGTCTCCTACTTATACGGGTAAAGCCGTTCGTAGTCAATGGGAAGACCTCCCGTCACCCTAAGACAGGGTATTTACGATAGCTGGTTATGCTCTTCTCATCATACAAGTTGCTATACAACAGCGAAAAATCACTAATTCGACTGGCTGAGCGACCAATAATCCGCCCAGTAAGCTCCACATTTCCGCCAGACGCACGTAGAGCGCCTAACGAAAGTAGCCACTGCTTGCGGGTTTATGATTCAATCCAATTTTATAGGCATGATAACGTACTGGAGGAACACGAGACAGGCTAAGACCCCACGCTGGCTCCGTTGGCCACGGGTCCGAATCCACTGGACACCAGCTATTACCGGACGCTTAGTGGACCCAACATACGAATAAGAGACATGTCTGTATGTCAAGCAACGTATTCTCTTCCTCAAAATGAGCCCGCGCTACTCCGTGAGTAGTATACAGGCCTTACAAGTGGGGGTCCTACACGCTCCTCTTCTCTGTGCCGACGGTTCGTTACTCTACGGTCGAGTGATCTACAAGATACAAACTACCCTGCCGGCGTGGCATTTGGGCAGTAAGCGGTGCACACAACCAATTCTGCCTTGTTTCCTCCATGAGGATCAATTCTTCACGTCCTAGGTAAAGGTATGCATTGCAACTGATGCTCCTTCGACCCTCTCAGCATCTACGTTCGTTATGTTTCCACCGCCCGCGTCGAACGCCCCCGTCTTCGGATACAAGTCGTCACAAACAATGCTCGCGCTCATATAAACTGATATACCCGAGTGGCTCGCTGCATGGCGTCTGTGGTGCCCGAGACCCGTACCTGACTGATTTAGGAGGGGGCACTACAAGCGGGGGTGCGGGTTAGCCTGCTGACGTACTCAGTGCTGTACCAGGGCTTGTTTGGGCACCTGAACCTCCAGGAGACCGTTAGTTACCACTGACATGCGGCAAAGTACGGCGTCCCAACGAATGCTATCGGCTGTCTCATGTCTATCGAAACG"/>
                    <sequence id="seq_t101" taxon="t101" totalcount="4" value="AGGTCAGGCAGCCGCCATCTATCTCGGCCGCGCAAGGCTCAATCGGCAAAAACCTTAAGTGGAGCGAGCCCTCTGCTGTTCGAGCGCACGATTACATAGTAGGAGTAGAAGAAGTTGGTATAACCACTAGCACGTCCTAAGACCTCGTCCGTGTTGAGTAGTACTGGAGATTTAAGAATCTGGTTTAATACCCCGAAGCACGGTTCATCAAGTGCCGACATCTCCTTACCACGGAGGAGTATAGAGTATTCCCGTTCCAATCCCACAATCTGGACGGTCCTGCTCCCAGGTACCATAACCTTACGATCACGGATATTACCTGGCGCTTTCAGGATCCAGAGCGCCACAATCGAGGATCACATAGCCTCAGATTTCGTTCTGACCGCACGGTGTCTCACCGGGTCGGCACCGTTTTCAGCGAAGGGCTTCATTCTAGCTCTTATGAGGAGCCCCAGTGAACCTTGTAAAATGCAAACTCTGACGAAAATCACTTCACGTGCGCATTTCTTGCCTGACTTAGCTCCTCGTTTAAGCAAACTTTTATCCTTTCCCCCGTAATTCTCTTTTCTAGCCCCTACAAGAGTTCCGACACCATCCAATCTTGGGTTTAGTGCATGGAGGTTACTTGGCTAAAAGTAACAGGACAAAGAGACGATGCGTGGCCAATGGGTTCCTCAATGGTAGACGTGGTTAGTGGCCGGAGAACCGATGAAATAGAAAGCGGCCTAAGATATAAACCCCATAAGCCCACCTCGCGCATTCACTAACGCGGTCTCAAGTAGCTGTGACGCGACTTAACCACGCCTCAGACATCAACCGTTAGCTCGGCCGTACGTCGGTCTTTCTCAGTGGCTGACGAGTGAAGGCTACATAAACGCGAGGTTTCTACACATGGCGTGTACAGCCGCTGCGTGGCCTTCTAACCGGCGCTTCATCAGTCCCGCTATAGTCTGTTTTTTTTGACACGACAGCATAGGTTGTTTTCAGCGAGATCGTCTGTATTCTGGTACTGCCCGGCTTGTACTTCCAGTTTATTAGACCCCGTATTAGGCTCTTTGTAGCTTGCCATCTCTGTGTGTGCTGTGCATCGTCGTGCACTTTGATGGCGCCATGTGTTCACTAGCACTCACGATTTCACAGCCCAGTGACTGGATTCCCCAAATATACTGAGGACCCAGGGAAACCGCTCCAAAACTACCAGCATCGTTTGCAGCATATGGTGAAAATCCGCTGCACCTCCTGTTTGACAGAGGCAGGGTTTCGTGCTTCAGAGATCTACATTCAGCCCTTGATGCTTGTACACTACTGCCTCTTTATTCGGGTTGGATGTGTTTTTCCAAGAATCCACCTACTTATGAGTTCTACTTCATCTCCCTATTCGATATAACCTGGACCTTCGCTGATCGTTGTCATAACCGTGGAGTCAATAAGTACTAAACTCGCGAAAGCGCGGACCTTCCAATTTGTGTCATGAGACACAACTATAATTCTAGAGAAGGCCGAAAGAGGGTCGTGGCGGTTGCTCTTGTGGCTGAGGAACCGCTTGGGGGTGGACTGTACTGCTGCGAGAAGACCCCTGGAGTCCTTACACGCTGCCTGCTCACCAAACAGTCGCACCAAAAACTCGACAGTGCGTAAGCCTACCGCGGGATTCTTGCGTGTAGTGACCATTTAGTTTCTGTAATGTAGATAGTAGGCCCGAAGTTGTTAGCCCTCCGACGAATCATGGTAAGAGCGCGCGTGGGCTGCAGGCGGAGCTCTCCTAGTCTAGCCACTTTCGGACGGTTGAAACTGATAAAGGCACGTACGGCGTGCTTCACGGTGCACGTTGCCATGACCGACCAAACTACACGTAACGCCACCGGACCTGGTGCTCAAACGGGCACTACCGGATGTGCTGCAGCTCTCTGCACTATCTTCTTATTGGACTATGAGTTTGAAATTTTAGCCTTTGGACAAAACGGCGGAAATGTCGGGCAACCTAGAATAAATGTGTCAAC"/>
                    <sequence id="seq_t102" taxon="t102" totalcount="4" value="CACCCGCTCTAGGTATTCAAGACTTTACTGGGTTTCTCGGCTCCATAACTGATGGGTCACAGACTCTTGCGCAACAATAATTTTAACTGGCTGAGACTATTATTCGACTACTGGCTGGAGATTTATGGCAATAGTATAATGGAGACAGTAGGGCCGAAAGGTGAGTGGAGTACTGTTTGCGGCGTGCCCTTCGGTGTCTGTTCGGATTTCACGCACAGGTTGCGGGGGCCCAGGTTGACCATATGTTCACTGATCCTCGCACCGAATTTTGGCAGGGTCAACTCACTTTCAGCGCGCGTAGGCAACGGCAGTGTCTATCACCCTCTCTCCAGGGTCTAACGAGGTCGCGCCATCAGCCAAAGTGCAATACAGGCGCGGCACTTCCGGAGTCGTTACTCAAAGCACCCAGAAACGATCATCAGCCACCACCACCAAATCGACCCTGGAAGGGAAGCCCCCGCTATAGATTTCCGGTGCCCTCAGGGAGCGGACGCTACGCCCTCAGATCCGTTATACCAGAGATGTGTGGTAGGAGTCTCCAGTCCGTTGCTAAGCTAATATTTGAGTGCCTCAAAACGTGGATTGACCTAAGACTCATTTCTGGTATTCCTCTTGACATGCGTGACCATGCCGGATGGTGGAATACTTATACTGGGGAGAATAGAATCGTGGCCGCCCCGACGGCTACCGGACGGAACTCGCATGCGATCTCTTTACAGGTCTCACACAACGCGTCTACTGCTTTGTAGGGTACTCAGTGGCTAGTCGAGTGCTCGAAAGTCCTAGGATACGTCTCACTTAGCCCCCTGAGCCCCAGCGTGGTAAGACAACTAGACGCGCAGCTCGTACGCCTAAGGTGATAACGAGTGCCATTGCCAGGGTACTAGTCAATAGCGTAAGAGTCTCGCGTTGCCCGAGCCGTCCTTGATGAATGTACCAGGACAGATTGGCAAGGGTTTCACTGGGGCGATTTAAGCTGCGGGTCGAGATTCTAATTGAACTGCGACAACCCGATGATCCAATGTCGATCCATATATTTCGTTTCTTGTAGAAGTTCATAGAAAAGTTCGGTTTCGTATCGTCTCAACGTTACTGCGCTCGAGGTCAGAGTCCCTATGGTATTGTTATGTGACAAAGTTATTAGTGGGTTACCGACAAATACGATTACAACTCGTCATATGGTCTGATGTGAGAATCTTAAGTCGAGAGAAGAGACTATAACAAAGACAACACCGTGGGAGCGTGGACAGTGGGGCATTCTACTGTCGGGCACCGAGCGTAAAGACAGGAGCGATCTGCTCAGTGCTGTGATGCCCCTCGCGGCTCTGCACAAATTCAGGCATATGCGTTGAAACAGTTCACGGTGCCACGTAATCATCTAAGCAGTTAGATCGTCCCATATATCCCGCTAATTATGTACAGTAGCATTCCCTGATAGTCCCGCTGTACAGGCTCCATGTTCGAGGGATTGCTCAGCAAGATAGACTTTGCCTGGACTGCAGGTAGCCCCCTTATATGATTTGTGCTAGGGATGTTTCTAAAGAGAAGGAAACGAACTCTCCCTCAACGGTTATAATACTAGTTGACAAACGCACCATGTGTTACAGGGGCCACCCTGGAAATATATAAGGTCTTCGCCCGGGCATAATGTAATTCTCTATTCTTGCTGTCAGAGACTAAGAACAGACGCATCGGGACCTTGCGACTCTGGGTACACAGAATCTAGCGATTGCCTTATCCGCGGCTAATCTATACGTGCGGGAATGCCCGTATTTAGGCCGCTCTTACGGGACAAGGGATGGTGAGCAGGAGTGGCAAATGGGCTGGTGGCAGAAGTAGCATCTCCTTATCTTTACTCGGACCACCAGAGCTCAGCCCTACAGTACAGGCCCAGTCCCGTAAGTCCTAATCCGAGTATCCGACATGTAAGCAGGAGTGTGAGAAGCGCTGTTCTTGCAGTTTATACATAGGAAATCGCCGCCAGGATGGCCCAGAGAAAA"/>
                    <sequence id="seq_t103" taxon="t103" totalcount="4" value="AGTGGTCCACTCTAACCACGGTGAATACACCAACGCCTGGCGAGTGTTTGTGCACTTAGTATTCATCAAGCATCAGAGAGTTCGGGCTCACCAGTAGTGGTGCATCAATCGCCGCGTGCATCGTGGAGCGAGTCGCTAAACCGTGTCCGGTAGGCTCACGGAGTCAAACGGAATTTCGGCATCGCGACTTCAATGTACAAGTGGTCATCATCTGCGAGTTGACTGATCTGATGAGTACTTACGATCAGGCCGCTTTGCTCTCCGGTTATTGTGCAAGCTCCCTTGTGACCACGTTACACTCAACAGAACCGGCACGGATCGTTTGCCTATCTCAGCCGTGTGACATTATCTGTAATACGCTGACTAACGGTTGTGAAGTCGTTAAGAGCAAATGAGTGTGGATTCGCCTGCTGGGGAGGTTGACAGCCGGAAGGACTCGGCCGTCCTATGAACCTACACTTATCATGGTACTAGAAACCTCCGAAGTAGGGATAGCCTACGTGTTATCAAGCGTCATAGTTCGCCACATACGGTATCGTTAATCAGCAGGGCAATTCATTCCCATTAGAGGGGGTCACTACGAGACTCTGTCCTTCGGTAGTTAGTTACTGAAAATCCAAAAGCTCTAGTACTTCTGAAGTGGGAGGTAGGGCAGTAACGCCTCAAAAGCTCAATAAGTCTGTCCCGAATCAGGTACACCATCTCCATAGCCGGTGTCCCCACGCCCATTACCTTCGTCGTAGGACGAGAGAAAACAAACGACGGTGGAACGGGGAGGAATGGCCACCACCGGGACAGGCTGTACAATAATGATCGGTTCATGACAAGTCGTCCAGCTAATGACGGAATTCCGCATAGGGCATGCCGTCGCGCCTTTGTGCGACCAGGTCTTCGAGCCACTTCGACTGATATGGTAGCCACTCTTCCTAAGCTAACTAATGGATCAAAGAAATGAGTGAACGGCATTAATTAATCCACTTAGAGTGGAGTGTTCCATGGGAAGTGCACGAAAGCTGATGCCTGGTGGCTGTAGGCGATTTGGTGATGCGCGACGATGGGCTAAGATGGTGTTTCAGAGATTACAAAGTCGTCTAATTCCGTAAAGTGAAACTGATCCAACAAAAGCCTATGGTCCGACTATAAAAAGGATTTGATAGACAGGACGGAGGGCATATGTAACTGGTACGAAAGATTTTTGAATGTTAACCTCGGCGCTTGTCCCTATGCTAGCCCATTCAGAGCCCGGTACTAACACTGTCCCCTCATAGAACCGTTTGAGGCGCGTGTGATGCTCCGGAATAAATAGTGGGGGCGGAGTGCGTGTGTTATAAATCCCCTCGCCCCCATACCTGATCGGATCTTACACCCTAAAGACGGTGCACAGTTGCTCGACCATCTCATGCTCAACACAGCCGCGCGCGCGTTTAAAATCAATTTAAGTACGATTTCTAAGAGCTTGTCTGCATCGGGAAAGGGTTGAGACAGATGGCCCAACCGCGAGACTTCCCCGTTAAGAGAAGAAGGTCGTCCCTCCTCCTGACAATTCCACTGAACAATGGTCGCCGTATGGTGTTTGCCACCCCAAAACCGCAGGAACCCCCCTTTTCAGATTCCCCCATGAGGGGACCGTAGATACAAGGCACTATCTTAACCAGCTTTGTATGCGATCCAATGTTAATCAGGTCGTATCGGTCGCGTCAACTACAAGGCCGTTATCCTCAGGGTGGTCTCAAACAGCCCAGCCTGGATCGCGGAAGAGTGTGTGTTTGAAGGGGGTAAATTTTTGTCCATAAGCACCAACGTGTAGACAAGCGGCAGTTAAACCCGGGCAGAGCTGAGGCACATAAAACCCTCGTACCCGTTTGGCTGCTTATAGGGAAGTCGCCGATACAGAAACGTTAATATGCCAAGTGTACTGTCTCTTGGGGGGGAGAAAAGGATGTCGCGACCTTAGAACCCGTGCGACGTAAGTGTGTATTTCCGGATAGTTGTGTGGTCCT"/>
                    <sequence id="seq_t104" taxon="t104" totalcount="4" value="GGGACACCCGCCATAATGGGTCCTAGTCTGCAACGTTTTGGTCATTCCCCTCTAAAGCTGGTGTGTGGATGCATGGTGTAGCTATGATTGATGTGTTAGGCCGCGATGGGTCTGCAGCAGCAGTCGGCCGCCCGATCCTTAATCCGTTTGTGTCGGCCAACAGCGACGAAGCCAGTATGGATTAGGGTTACAGTGGATGAACGGCCTACGCTGTGTTTGTCTGCGGAAATTTGTAGGTAATTGGCACTTCTGAACGTTACACCCAGAACTAAGTACTACGGACAGCTGATGGCCATCCGCTTGACGGATCGATCAATACAAGCAGAAGACACACTACAGTATGACCTTCTGAAAGGTGTGCCGTCGGTTAGCTCAGCCCCTTGTGTGGGAACGGCCGCGCAGAGGGTAGCTATCATCTGATAGCGTAAAAGCTACCTTCTAAGGTTATTCGGACCGTTATTGTAAGCCTCAGAGACGAACAAGCCATTAAGTAATAGCGGGTTTTACTCAAGCCAGGGCGTTTATGATATCGTTGTTATCCATCGGATGAAAGGTCCGTTCCCCTAACAATCAAGACACGGATCCTCCACTATCAGCCCACCTGAAGTTCCATCCGTGGTCTGGGATCCTGCGCTAATGCTTGGGGATGAATCCCGCCTCCTGGCGAGTTCGGATGGCAAAAGAAGCTGTATCTTAAACGTTGCCGTAGCCTGAGGCCGGGCCTGTCTATGTTTGGTTCGCTACCGCCGCCCCTTCGCGCTCTCTCTCTTAACACAGACAGTCCTCCGTGGTGTTATAAAGACCTATCCAGCAAACTATAGTATTTCACTAACCCAGTACAAATAGGTGTACGTCACCAGAAGACGTAGGACAATTAGGACCTCTGTACTTAAATGTATAGCTCATGTTGGAGTCACATGATCACTGACACCGGTGAAGACCTCTCAGGCGCATGCGACATTGGAGTGTTATCAGCGTGCGAGTAGAAGGTAGAGTGACGTCTCTCAGTGTCCTATGGCCAGCTCGAGCTTGCGGCACAGGATACATAGTCAGTTTTCTCGATTGTCAGTAAGTGCTATCAATATTAGCATGTATATCGCGTCAATCCATACGAAGACTGCTCAACTGATACCTGTCGTTTCTATCCCACTATACAGATCCACCGTGGTGAGGCTCACCTAAAGCCTAAACAACAATCGGCGAATGTAGGGGAGGTATGTATTTAAGTCAATCTGAGCGCCTTTGATCACACAGGGTCACTTCCAAAGCAGTCTCACGCCGCGCGAATAACTTTGTCTAATAATTACAGACTTCTATAGATGCCCGATGGGTGAGACCTCCTGGTTCAGTGTGATTGTCCTAAATTGCCTCTAGCACTCTGTATTCCTGATCTCTCGTTACACTCAAAGGTGTGTCGCATTGTAGACTCATCCATACAACGTAGCGTACTGTGTTTTAAGCAGAGTCGCCTGCAAACTCCTCTGAGAGACCACTAGAAACTTACTGCATGTGCGTGGAATCTCGTGCCTCCTCGTAGTGAAATCCTCTATTGGAACGGATACGACTTCAAAGTCATTACCGTAATTGAATTAATCTTGCTGTTACATTAAGCATCGCGATTGATATAGCGGGGCATGACAAGCCTGCAGAGGTGACCATGCAAAGGCTAGAATATGGGGCACAGGTCGATCGCTCTCGACGGACTTCCAGAGATCCGAAACGTTCACCCCTTGTAATAATCCGAATTAGCAGTCGAACGCTACGACAAATGAGCGTTATGAACGCCAACGCCTCACGTACAGGATTGCCCCCGAATTGCGTCTGAAGCAAGTCGGTAAATTGTATCATCTTAACATGTTTGGTCGGAGATCTTGCCGTTTAAGGCCGCGAATCTTAAACACTTTGGTTCGATAGGCGTGCGAGCGCGGACTGACTTTCCCTCGAACGGTCCCTATGAACTAGACTTTATACTGACTCTTTAAGAACTGCCGGGTACTAGA"/>
                    <sequence id="seq_t105" taxon="t105" totalcount="4" value="TCCGAGATACTAAGAAGGTGTAACGAATAGTAGGGGTACATATCCTTGAAAGCAGCTCGCACAAACGCCGGAATCAGGGCAAGTCGGAGTGCTATCGAAGAAGGGGGTTAACAAGTGAGGTGTCCTTTGCAGGGTCATTGCTGCTCCACTCTGATTAATCGTGCGGACTTCAAGAGCTGAATCTCCTCACCGGCAGAAGAATACTAGGGAAAGAGAGTAACTGACCTTAGTCCATTTGTCTTTATATAGGCACCAGCGATATGCGGGTACTATGGAGGGATCTACAGCAGCGCGTTAGATTGTGAGGAAAAAGTATCTATGTTAGGTTTGCACTGGTAGCCCGTAACCCCGGCAGCTTTGGCAGCCCGTTTTCTCTCCCTGACCAAATTTGAACGGGGATTCGAACCCCGGTCCTGCCGACATGTGCTAGACATCTTACAGCCTGAATATCATGTTGATAGGTGCCAAGTACATGGTAAAATTATGTGTTCCCATAAGACCGGGGCCCCCCGGACCGCCTTGTTCTGACGAAAACTAGTTCTACCAGAAGAAAATACTAGTTATTCGGCCTAGGATACTCCAGATGTTCACTCCTTGAATGATTGCCTTATTCCTTGTCCTCCGTCCAGAGCTAACCTAGTTCATAGCAACGACGTTGACAGACTAGCCACTTTGGTTGGGCATATCGACGTACTATTGGTAAGGTACGTTTCCTCGCTTGGAGGGCGACGGGCGCTAGGCTATTCTCAGCGAAATTCTTGTGGCGGTTATCCTCTGGATTGGATGAATATAAACTGGCTGGAATGCGCAGCACGGGGTTCGTGAACAGGCAAATAGTTTCGCAACTGGGTTGGCGTCGCTATAATAGAGGTTTAATTTGCAAGACGTTATGGGTGAAATACACCATTCTTATGTCTGAGACTGCTGCAATGCATCTTAAACTAAAAGCCTTGGCTAGTAATCAGGGGTTTTCGCTCAATAATTTACCTATTCCTCAGAGTCGCGAGGATATCGGGCAGGATATTAGACTCATTACACATATTACGTTTGGTCGAGGACATTTAACGTGATCCGTCTGCGGCTCCTCGATATGCTGCTCATGGGCTCAGAATCACGGACGTGTCGGGTAGCTTTGTGCGCTATCCCATACTTCTTCCATTGAGGCTCCGCGTGCTTAATCTTACTCGATATGAACAATCAATGGGCAGACATCCAAATACCCCAGCATTGCATAGAAATAAAGGCGAGAAGAGAGGGCTCGTCGCCGACTGGTACAAGGAGTGAAGATCGTCCTGCCGCTAGAGTCATATTTTGCTTTGCACGAATTATCTGCAAAGGGGTAAGGTAACTGTGGGAATCCCGCCCCTGAGAGCAGTCACTTTGGGCTTTCAAGTTACTCCAGTTGGAGCGGGGAAGGTACGCGGGCCTGCTTTCGATCGACAACTCTCCTTCCGGTATGTTTTGACAACTTGCGCAGGGACTCATGGAACGAGATTGGAGTTTAAGATACCCCGACGGTAACTAATTGGTTTCAACTAGCATCACTGGGCCGTCAATAAGGTTCGATAAGCGTCCTGCGTTGAACAGCCATTTGTGAGTATGCTATCCCCACGTAGAAAGGTCTGGACGACTATGGATCAAGGTGCGTTTTCGAGCCTTGCCTACCATTGTCGCGCGTCGTAGGTTCTTACAGATTCTAATCAACTGTCACTTCATAAATATACATTAGACGTCTATCGAAACAAGATGGCTTAACCGGCTGGCGATATCTCTCCGGTCCCCGTCTGAACTCACATGGGAATTAGGGTCCGGTCCCCACTATGAAACGTATTCTCGAGTGGAATCAATGAATCCGTTTCGCAGAGGTAACGGGCGCGTTGGAACTAGTCTGTCCGCGGCTACGAACGCCGTCCTCCCCTGAATTTTTGCTGGTTGACAGGAGCCTCGCTAATGATAGGAGAGGATCCGGTGCCTTAGTGCGGGCACTCGTTATAAACTGC"/>
                    <sequence id="seq_t106" taxon="t106" totalcount="4" value="TCCCCACTATAGCTCTAAAGTTGGTCAGATGTGTGGCTTCCATCGTGAGAACAACGTACAAATCTCTGTAACTATGTATTGACGAAAGGTCCTTATTAGGCCGGAAGTGGTGTAACTAACGGAGAAGATAGCATGCCTTAGAGCCTAGGAGCACTGACAGCCATGCCAATCGATGAATCAGTTATCAATCCCATGGTCATATTCCGTGAGTCCCGCCTCATGAGGCGGGATTGAGCTCGCAGCCATAAGGGGTCCAGGGTGCCTTAGGCCGTATCCTCTATCAAGTATGGCGTCTCTATCATTGAAACTGTTAGACTCCACAGCCGAGGGAATGCACGAAAGTTGAAATTTGGTGTATCGACATTTGCGAGCACCTCGTTATGCACCGCCTCGTCGTGGTCGCATAGCGCGAAAGAGACGCGGATTCAATCAGGACTATCGTTATATACCTAGACTGTGGAACTCGGCGCAGTAGCGCGCTGTTAGGATTATTAATACGTGTTCCCATGATGATACTGTAATTACGCGGGCCATAGGATTTCGCGCTGGCCCTCAGCTAGACGACACCTGCTCGCTGCGGCCAATGAGAGGACGGACACGCCCCCTTTCATACTACCGCGGGGCTCGTAGCATCTACATGAACTACTTCGATGCAGAGATTTTGAGGTTACTGATCAAAGATCGGCTGCCGTGATGCATTCAGCTCAGCATTTAGGCATATGTCGATAAGCGGCGAAATAACCGCCGCACTCTCCCGACCAAGGCTTAGCTTCTCGAGCTACAGATGTGACCCTGCCCTGCAAGATGATCCGGAAACATTAAAAGTGGGCATCGTAAAAAAATCAGATTGGGTACTTTCATAGTCCCCATGTTACCACGTTTTTAGCTACTAACCTTTCGACCCCACATTGGGATAGTCGAGTAACCCAGCTTACGTCGTCGCTAACAATACTCGACCTGCAGACTTAACCTCATGCGGGTCCCGCCCTGATGCAAAAGGATTACCCCTAATATCGACTCTCGCTTCCGAGTGATTGAACCCACGTAGACCTCGCCAGGTGCCAGCTAGAAAGGAGTTGACACATATCCCAAAATGCGTGCTGGACACGGCGATTTGCCAGCAAATACCAAATGATTGCTGTACGACTCAAACAACTCACAACAGAACGCCACGTACGTATAGCTGGTTGAGGACGCTCAAATAGTAAACTGGAGCCCGTGGCTTATTACGCAGGCAAGTCTTCGTTTCACAAGTCGGGTAAGTAAAGCGGGTTAGCTGCGTAGAGTACTACGAGGGCACGTTCTACCAAAGATTGTCCAGGCTACGAACAGATAACTGCAGTAAGTTCCCGACTAACCCGCCGTCTGGGTTACTAGCTTAACCTAGGCCGCCGCTTACGGCGGGATAAATCCAAGACTCAGCGGCAATGTCAGCTTTACCACAGCACGCTCTGCTCACCCATCACAGATATTAACGCTGGCTCAGCATTTTCCGCTACAGAGGTTTGCCTGTGTGCGAAGCTGTTGAACTTAATCGATAGTCTCAGTTCTCGTGTCGACTTATGCACTTTTACTTATGGCCGTTCTAAGTTGCTACTCGTTAAAATCGTCTCATTCGTACGAAATTAATGTCCGAGCTCCTGGCTCAATCCTAGGGCAATTCATAATCAACAGTGCGCGTACCAATATGCTTGCAATACACGCTCGTGCCGCGTGTTAGGATACGACCTCACCTTTCGGCGAGGTTATAAGTCCGCCATATTTTGGGATAGGTTAAATGCCAACTGGCGGGCTATTAAACCTACCGTAATGAGATGATCGTAGCACGTGTAAAGTCGGGCAGACCCCATCATAGACTTAGCTATACGAGATTAGAGCAAGGCATAACTTTAGCTGAGCTAATAGAAGTGAAAGGACGCCGTTATAAGTAGCACTTAGCGCTATACCGGAAGAGCACGCGTAGAGACCCGGGTCAGCCATCCGTGTAAAGACCAATAAGC"/>
                    <sequence id="seq_t107" taxon="t107" totalcount="4" value="GGCTTGCCTAAGGACAAAATTGCCAGCACAGCACGAATTTGCCTCTCGCTAACCTGGATGCCTCAAATCGATGCGCGACGTCGTAATGCGGTTTAGATCGCATAGTTTTTGGCTACTGCCCGCACCACCGTCAACTGACCCCTACACGGGTATTTCCCGTAACGCGGCTAGTGAAATTGTAGATCCAATCTAGGTACGCCGCTTGCTCGCGCGAGCAGACCTATTCTAGAGGGCTGTGTTTTTGATCCCTGGCACTGAGCCATAGGACCTCTCTATGACTAAGTTGTGCCCTGAAAGCGCTTATAATTGAAACTCTTATTAGCCCCGTATCAACTTCATATGGTATAGGTCAGTTCTTGACTCTAGCACGCAGCACGGCCCCTCATTCACGATGGATACTGGACTGGGCGTTTGAGCGCTCATTACAAGTGCTCCGATTGCCGAACCTGCCTTGGAGCTGAGGCTCATTGTAAACAGTAAGAGTGATGATTCTAATAAAGTCCCGACGCTTAGCCAGCGAAGTCTCATGGAGACTATCACCAGGGCATGAGACGTGTTCTGTATGGTCGCTCAAGTGACGGACACTCCCGGCGTAACACTCCCTATATCTCCTTTGCTTGCAGCGTAACCTGCGTGTCGCTAAGTATTATGGCGGATGGGCGGACTGAGTCCGGCCCGCCAGGCGATATCATCTAGCGCGAATCCCTCCGCGCTTAACGGCCCGGGGTAAGCGGCTTCAGTAGGCACACGGAAACCCTCCGCTCTGGTAGCAGAGCTTTAATCAGAATCGGTTTGACCACCGTACGTATGGGAATCTGTGTGAGGAATTTAGGGTTCGAGTACCTAAATGTTCGAATGTCTTCGCTGAGCCCTACGAACGTATTCGGACTAAGACGTCTTGCGTGTGCGAGTCATCGTAATTGGATGGATCTACCCCGATCCTCGCACGTAAGGCTAGCCTAGGCGTCAGAACCGATCACTATGTCTCCCAGGCTTATAATATCAATTACTGCTCAGTCATTGCAACAAGTATGGCTAATCCCTATTACGTGTTTAATATTATCACGTGAAAGTAATTGTTAAACATTGCGGACGTATCTGTTGACCTATCTTCTTAGGCAAAATATGCAGACCAGAATGCCGCCTTATACCACTTGATTTTGGCATGTTATGAGCGTCAAGCTGACCAGGCAGATGGAGTAATAAGGACTTAACGTGGACAATAGGTTACCACCCTCGTTAGGGGGGAGTTTTTCTTCAGTTACGCATAGTAACCTCGACGTTTACTCGCTCATGTGACACTGAGAGTTCGAATAGATTAACTTGATGCGAGAAACGATCTTAATGCTCCTGCGCCAGCAGGGGCACTACGGACCCTTCTTGAAAGCTAGATTCAGTGAGGCCCCAAAGATGGCAGGCTGTCATGCCGCAGGTATCGCTGCTGACGACCATCGGTGCGAGTATTAATTCGCCCTCCTGGGATAGTTACGAACTCGCATAATAAATTGCCAGTGAATGTGAAATCTGCACCCCGCGAACACAAGCCCTCCTTAAAGCTATCAAGCTAGGTTGTTACTGTAGCCCTCGTTTCAACGGACTTTGACGCATACGAGATGGGCAGAATCCAGCGGGTCCGGTCACTGAAATAATTCATAAGACTATAATAGGGACCTTCAGAGACCGCCGATACCGTCTCTTCATAAGTGATGTCCGTATCCGTACCTAGACGCTAGCTGGCTCGGCGGCTGAACAAACCATGGTGTGCGTACGGAGGTTCATCGACAGTCGTCGACGTACCGAAATAGGAGGCTTTGTGGAATGGCAAACCATAGATGGGTATCCTTGCTATGACGTTTTTGTCAGAGCAGCGAACCATCAATGCTGTACCCCTTCCAAGCTTCTGCTACTATGATACATATCCTTCCTGTTGTTGATCTAGACCGTAGCTACCCTATAACACAGTTAATTAATTAAGGCCACAAGCCCCGCCCGCGAGAAGG"/>
                    <sequence id="seq_t108" taxon="t108" totalcount="4" value="CGGTATGTGTTGCCAGGTTTCGTTTGGTCGAGCTAACCGGAGTGGGCGTCCGGCAGATCAAGTGGTCACATGAATGACTCTATGAGGACCTGAGCGATTCGGGATAGCTACGGAGGAAGTAAGCGGTGATAAAAGGGGACGTCTGCCGCATACGTCGACAGTTTCGTTCAGGATCGTTACCGGCAGCCCCACTCTTGCAGATGGTGTGCTTCGGAGGACTTAACAGTACGGCAGGGGCGCCATTTAGGTTTCCACCATGTATGAGTTTTCTGAGCGTTTCCGTACAATCATCCTCATTATTTTGACACGTATGAATGCCTCCGATCATGGCGAGATTCGCCAGGATATGCTCGCTAAGAAAGTACTTAAACCTCGACTGAAGTTCATTGCGCCGCTAGTCGGCATTGTCGAGTCAATCTTCTGGTTACAGGTTAGCGACTAAATATAACCTGGCTAGCGCTGACCAGATGCATTCCGATCACCTTAACAACCCTTCCCTTATCAAGGGGATAATCAAACACCCCCTTCTGGTAAGCGAGTTTTCGAATGTGTAAACTTCCTGACAATGTGACGTGGCTAGGCCCTTGGGTCTTAACACACTGTCCTATCTGGGGTGTTAGTGCTCGCAGACAATAGTTTTACGAGATTTGACTTTCGCATGCTGCGGAGATGTATAGATCAATATGTCGGGGTGAGGTCACTCCCACCTGGGAGCTGGCATAGCCTCGGAAGCCCCTTCTGCTTATTAAATTGCCACCCGGAGTGGGTATTAATGTAGTGGGAAAGCACACCTCTCAGACGAATATAGTGACGGAACTGTCCAACAGAGCCCCATCGCTGCAAGTGCAGCCGGGTGGGAGGAACAGGCCCCGTGCGTACCAGGGTAATAGAGAAACATACCTGCGTGGCTCGCGCCAGTCGCGTTACTGGGTGGATTCCCTGTTTAAGTTGTATACTTGTGTCTATCTTAGCCGACAGACGCTGGGGGGCTCACATCGGAATTCCAGGAACTGGAACAAGAACCCAGCGACCGCACCTGAAGTTTTTCCCCTGTCCTGCTAGCCTCATTCTGGCTATCGCAGGCTTCATACTCACGACTCTCGTGTCTGTCCGCTACCCTCGCAGCACACGCGGGTAAGATTCCTGGCGTGAGAATCTTTGGCTACCCATTGGCACCATGTTAAGACATCATCATAGTCACATGAGGGGGGGCTACTGATGCTCACGGCGCAACCAGTCAAGAACTAGTGTAAGTCTGCTATCACCCAGTCCACTAATTGAGTCGCCCGCTACCTGTGTACACCGGGTTTGGGCTAGCCGTTGGTCGTACTAAATGAACGCACCTAGAGTGTAGGGCGTCTCCTGAGTTGTGTGAAAGACAAATCGCGAACTGGTTGGTGCCGTGACTGCAGGAGTAAGAACGACCAGGCTCACGTGGGGGAATACGTTGGTGAAAGGCTTTAAACGCCCGACTTAGATTGACGACCGACCTTCTTTGGGGAGATCGTTTTAGATCTTCTCCCAGCCCCATTCTAGAGATCTTAGTCGGGTACGAGATGGCTGGATTATCCTGGGTTGCGCCGATGCCCTAAACTAATTTGTTAGCACTCATTTTGTCAGACCGCTTAACCTAAGGGTGGGCGTACTGAAGCGTGGAGTGTCTCCAAAGATACGCGCATCCAGTTACTCTGTATGGGTCCAGCAGTTTGGACTATCGCCCCTTTTCGGTCGAAACTAGAGTATAGTCTGGAATGTTTATGCCTATGCGTGGGTGTCCTCTGTGCCCCTCGGTACTCACCATCGAGGCCATTCAATATGACGTTCAGTCATCCATACACGATATCCATGGTCATTTGCCGAGCGCAGAAATTGGAAGCGGCCATACTAGCGTCGGTGCTAGACACGCCGTGACGGTTCGTCCTGATTTCAACTTGGGACGGGACTGTCATTACCCGTTGGAACTTCCCTATGACGTGAGATCAATCATGAAACATAAGTGA"/>
                    <sequence id="seq_t109" taxon="t109" totalcount="4" value="GAGTGCTTATGACATTAACTAATCCACTATGAGCCGGAGGCGCATCGGAAAAGGACACAGATTGCCTCTGTATGCACGCACTTGGTAGTTATACCAGTTCTGGGGCCGACGCATTAGTTAGACCAGTATGATGGCGCGTTGGTAGGGAACGTTGGTCAGGTCTCGGCATTTGATGCCGACAAACGAAGAGCAGAGGAATGATGAGATCATTGTCGTCCTTGAGGCTAGAGCCGCAGTTGCTGGCTGGTCTGCCCGGTCGGTTCCATGTATTGCGATTAACATGTCCACAGCGCGAGTAAATGTAAATTGTGTGTCTTGAGAGATGTCTGAAGATATGCCGTTCGGCGAGACGATAATGCGTCAAGGAGCAAATCTGTGAGGGAACTATGCGGAAGCAATGGTTCGCTGAAACACACGTTTGTGTAAGGACGTCGTACCTTATCCACCATACAGTCGGGTCACCGCTGATCACCTTGACGCGTTCCCTTGCTTATAAACGGGTGCCGTGCAGTTCGGATTGGCTATTGTGGATCGTCAGGTGTAAGACATGCAATCGCGGCTTACTTAGTCAATCATCGCTGAACGGTATAAATCTGCCGTAGAGAGTGCTGCAGCGTACCTGTGAAGTATTCACAACACCACACCTGAAAAGCGGCGACTTAGTCGGCTGAGACTTGACGGCCCTATAGGGTCGTAACCTGCGTCTACACGCTTTCACCATAGGCTCTCGTAGAAGAGAGAGCCACCGTTAATCCGAAAAAAGCGTGCGTTGCTATCGGGGAATTGGTGGAGAGGACTAGGAAAAAACGATCTAATATGGTTGTGCATGTTAGCAGAAACCTGCAATCTTTTGAGTTTAGTGACGAGAGCTGGGCTCTGGTTAAGCCGGCATGTGCACGGATGTAACATGATTCAGGTACTTGACGCTTTGGGAGAGATACTGAGAGACAAACTCAAATCCGCACGTGGCTTCACGGTGTTTAGGCTGAGGATGGACTGCGACGGGAAGACGTCTCCAACAGTTCCGGGTAACCAACACCTTCGCGGTTTTTGCCACCGTGTGACAATTATGTCGGTGCGTCACGGTTTACTTGTCTCTCGAAGTCCGAGGGGTCATATTCCATTGATGTTCTTCGGGAACGTAGAACTGTTCCAAATTTGGCTGGGTGGGGGTCACACCCCTGCTGTTCAATCTGGGTAGGCGTTGGACAATTATTAAGCCTCTACGTTTCGTGCCGGCTCTGGTCGTCCCCTGCGATGAGTAGCATCGTGACGGCCATAGAACCTTTTAATAAGCAAATAAGGCAGAAACTAGGCAAAATACCAGCCTCAGCTTATAATCGGAACGTTGGTTGCACGTTGTGCGGCGATGGCGATCGGACTTTATTGCTAGCCGAAGCGGTGCGTGGTCTGTCTAAAATCTATCGTAATTTGAAAGGCCCCCTACCTGCCCTATTACTTCCATTTTGAGGGTATGTAGGCGGTGCGGCCCCAGTATACAGAAGTCTGCGGTGTCAATCAACCAGAGGCGCGAGGTGTCGCCAATGACATAGCAGGGAGCACTAATCGAATGCTAAGAAACCGGTATTGCCCACCTGACTCCTTTATCTACTGTTTCTTAGTCCGAAGAGAAGGGAGAAGTGTCCTCGTTCCAACGCGGTGTACGCTCTGGCCCTCATTATGGGAGCAGGTCTAAATTGACCTTGTCGAGAAAAGAAAGCGTGAAAAACGAATCTTCACATTCGTGCAATCAAAAACTCACGAGCACCCTCTAACTAACCACGTCACCTGCCGCGCTAAGTGTGTTGTGCGCCGAGACCAGCCGGTAATTCCCGGCACCGCCAAGGTTTAACAGGTATACGCGTGTATCATCGATAACTGGAGCTGCTTCGGGTGATCCGAGTAATGAACGACCAGAGGCGAACAGGATGCACTTTACCCGTACTGTCGACCTATCTGTTTGGCTTTAGAGCCGATCCCAGGAGTAAATCTAGCCTATG"/>
                    <sequence id="seq_t11" taxon="t11" totalcount="4" value="GGGCCTTTTCTAGGGTGCGGGTCATGCCGGTAAATATTAAGACGTTACGGTGGCAGTGTCACCTTTGATATGGGAGAGAAACCCATAAAGACTGGTGTGTGCCCAATGCTGGAACCCAGGTGTTTCCAGGCGCGGTGCCTTGATGCGTACCGTTCCAGTAGGCTAGCACACTTGTGCCCCGTCCCTCCGGTTGGGAGACTGCACGCAATTAAAGAATTAAAGACCTAATGAGCGACTAATGTCCTGGTAGGGCCGTCAGTGTCCCAAAAAAGGTAAGGCGCAGTGTTTACGGGTGGCTGAGAATCTGTAATAAATATTTTAACTATGAGCCATTTTCTGGTTTGCACAGAGCTAAATGCTTCTGAATGCCTGATGGCCGCTCCAGACTTTCCAAGCACTCGATACCGCAGGCAATCTTATAGCCTTAGAAAGGTTGACGCTGCATATGAATGGGTATGCTTAATCAGTGGAGCAGTACGGATCAATATTGGTGAACACCCAATTCCGAACGTCATCAAGGGTCTGCAACTTGCAACAAAGGTAGAGGCTTGGATCGTTATTAGGCCTCAGGGGCTTACGCACGATCTGCTTGCGACATAGGAATACCCCGCGTTTATCGCATACGTTTGCAGCTGAAGTCCGAATCGATTTCATCCCGGACACTCCGTGGGAATCCATTTAAATTGCGGGACCCTAAAAGATTCGGGCGAGCTAGGGGCTGCGCGCCCTTCATATGGGAACCGCTCCGGGTTGTGCACTTAATGCTCCGCTACTATCTTGTATGGGATTGCCATTTTCCTGGCAGTCTTTGCTACTCGGCCAATGGTTCAGCCTAGGCGGATGTTAGGTTTAGGTAACGCGCCCTTCATAGGCGCCCATCTAAATTATGAACCTCGCTGCTTATTGCACTTTAATCAGAAAGCTTTGGCGGGGTAGTATGAGAATGGCACTTTACATGGGAGCTTATGTTTCCCAAGCTAAGCCTTAGAGAGGAGCCCTCCTCACGGCAAGTATATAGATGTTTTACTCCGGGGGTTTGTCAAACGAACAATGCCCTTTCGCCTGCGGCTGAGATAACTCCTAGATATTCGGCGACCAGTCGTACTTAGGTCGGGTCCAAAACTTCTTGTTGTGCCCTCAGTGTAGGGAACCGCTCTACGTCTGCCTCAGTCATACACCTTACCTTCAGGTAGGTAACTCTTCCCCCGAGTTTTGTATCGAATATCCATTTGCGCTAAGGTGGTTCGTTGGCTTGGAAATAGATAGTTGGGTTTTGGGCAGGGGTACGCCATTAGCGAAGTCCTACCTAGCCTCTTGATCAGCTAGTCCTCGAATTTGTATATGAGAGCGTTGACCTGGTCTGACATGTGTATGTTGTGTGCGGTTGAACTGAGGTACAACTTTATCCACAATCTGGCCACCGTGGAATAACGTACACAGCATCTTCGGTTCATCATTACGAGAAGATAGGAGTTCACTTAGCGTTGTGGCGCAGAGAATACGATAAACGGCACAAATTCAAGCCACTTCCCCGATACGCTCCTGTGACCAGACCCTCGTTGGTTCCTCCCAAGTGGCATACCATCTATATATGGACTTGGCTCACGATTCTAAGCGCTGGCTACCACCTTTAATAGAAGGTTGCTTCTGAGTGTTATGAGAGACAAGAGGCTGGCTAAGATGCCAATCACAATGGGAGAATCACCATGACCCCCCAATCAATTTTCTTGACATTCGAGGCGAACGTTCGTATCCAAAACGTATTTTGTAGGGTTACCAGACCAAACGTACAGCTGTATCTGCGGAAAATGATTTACACTGCAACGGCTCGAAGGGGAGTTTATTGGCATTAAGGACAACTACCAAAACAACGGGACCTTCCGGCGCTTGACAAAGAGTAACCAGTCCGAAAAAGTACCCCGCGGATTTGAAATGTCTGTTGAAAGCTGGTCATTAGGCGGGTTAATATGTCTGGCTGTTTGGAAATATATACAAGCTGC"/>
                    <sequence id="seq_t110" taxon="t110" totalcount="4" value="CCGGCGGTACTGAGGCTTAGCAAAGTCTGCTTCAGCCCGAATGATCACGATCAGACTCGGCGAGCGGGACCTCGATGCCCCCATACCGACAGTCAGTAATGCCTTCAACTGAAGTACGGCCGAGTCTTTGGTTCAGACCAACCAGGGGGCATAAGTACGAAATTAACCTTGTAAAGCTGGACAAATTGGTGTAGAGCGCCCGTTACGGGGTTTGATGATGTCTTTCGGGGTTCCCACAGCAAGGGGTATAAGACCCCTGTAAGGCGGTCTTGACGTGGCTTTGCGCGGCGGCTTTTCCGGAGGGACGGGTATACTACAATGCACCCTGAAACCTATCTCATGTGCAATCATCCCGCACCGACTTTGGAGGGGGGACCCCTGTTGGGAGCGGCCCTGTCTAGGTCAGGGGTACCAAGCTTCATCTTCAATCTCGTTTCAGGTCATTCCCCAAACTCTGGTTGCTGCGGGAGTGTGGGTTCTCCTAAGAGGCGCCCTGGTATCCATTGCAATTTCGGTTTTAGACAACGCTGACGAAGCAATCTGAGTTGCATAGTCGGTAATACGAAAGGGCAACTTCGACATCACACGTGGGAGGCCTCGATAGTTCGTACCAATAGATGCCCTCTCATGTTGGATGACTCATAGCTAGTCATCACCGACTTGCACGCGTAATGATGAATCCAATGAGAGTATGTTATCGCGAAGACAGATGTGGGCAGCCCAGTCCAATAGCATGGCCTTAGCACTATCCGTGTGCGTAGGAGCCTTAAGTCTTCCAGGTCCCTGTGCGTTCTAGTCCAGCCGTTCATGACCACAGGTAAATCACCGTAGAACATCATAGCTAGTCACTTGCACAGGAAGAGCCCTCCAACTTAATGTAGCTGCTACGTGTACGAGCGCTCGGTCTCAATGACCACCCTCTCGAAAGACGGTCGTCTTCTCACTCCATTGATTCTCAGACTGCGGCGGATCGTGATTTGCCTTCGGCAAATCTATTGCATCGTTGGGAGCCGGTATGCAATCTTAGGTCATCACTAGACCCAGGCGAGTTGCGATTGAAAACTCCCGCTAGATGACTAGACCCAGTAGCTACTTTTATTGTATCTTGTAACCCTTGCGCTGTATCTCCTGAGATAAGACTTTGTTTCAAAAACAAATCGGGGGTTAATAGCTTAGTAGAATGTCATCGTGTACATACCACGAGGTTCGGGGGGACCCGCGTCGGCAAGGGCGCATGAGGGCGATACTACAAGACGTTCCACCTGCGACTCGTTTTTGAGGTTGGCCAGATTGCGTGCTGTGGAAACGCCACTCACGAGCAACTGTGCGGACTACCTGTAGCTTTCACTGTGAGTGCGACTTTGACTAAAACTGGGCCCGTCCACTAGTTCACGTACCGCTTCCGGCTTTCAAAGCATCTTATGAGTGGTGTTCCATGCTGCTGCTACCAAAGGTAGTGTAGCAGCAATTCCGCTGCGGGGGCTGTGTTCCCCTGATTGTTCCTGACCGGGGAAGTGAGAATCTCGTTACCCTTGGAGACCCTTGACAGTGGTCGCGCTTAGGACCTTGATTCCAGTTGCTCAGAACCCGGAGCAGCCAATATTTAAGATGTCTGATAGTATGTTCGTCTCACGTCATTTCCTCAATGTCATTAGGTGGTAGACTCGCTCTAGCCATCCGCATCTCCCCTCACCATATTATGGATCCCGAAGTTGTCGAGTAGCATGGTTCCAATTGCTTGAGCCATAGGCCTAACGTGTATGACTAAGCTTTTGTTTAACGGCGTATCCTAATGACATCCAATCATCCGCAGGGCGTCTGATGATCCAAACCTGAATATGCGTAAAGTGGTAACCGGGACGTGGGAACAAGTTCATATTCTACTGAGGCGCACTATTCGGAGCTTGCGTGGCCTACGTAGCGCCCCTCGACTCGTACTGCGGGCGACGAGATTTGAAGCCGATCCCGTCATCTCGTATTCAGGCATGCAGACGCCATGT"/>
                    <sequence id="seq_t111" taxon="t111" totalcount="4" value="CGCTACGGGCACGGATTCCTTTCCAGCAATACGTACTCTTTTTCATAGGGGTGGTGGCATGGTCCTACGCTACATTAGAGGTCTACCTGATTGCTTGGCCATTTTAAGGTAGCTTATTGTCCCAACTGTGCCTAGCGTCCTGAAATACCCCTAGGCACCGCCTGCAGGTTGGTGTCGTATCAGGACTCGAGATTCTTTTCCCATTAGAGGTCTTGTATCGGCCCTTGCTAACCAGCTTATATCTGTAACTCTAAGAGCACTAGAACAGCTCCGTTGGTGTCAAACTTGCATGCCCGTGAACAATCCCGTGCCATTCCGTCGATCCGGCAGGGGCCACACGGCGCACCGCTAAGCAGCACAAGTGACTTCCCTACTAGTCTTATTTTGGGTTCTGCGGCTCCGCGAGTATGCCATAAAACAATACCGAATCGCCTAATTACTAGGTAGCTGGGGTGCTGTAGTGCGTCCTAATTGGACGGAAGGATGTCACGTGCGGTGCTTTTTGCCTACATAAGCTGAATTATAGGGCAATTCTGAGTACGTGTAGCTATATTTGGCCATATTTTCGTTGTCGCCATGACTCTACCGTTAGGAGCCTCCCCGGCCCTCGGCCAAGTAACAACTACGGCGGACTGTTCATTTCCTTGTCGAATTTAAGTGCTCACCCGATAAATGACTTTTCGTATTCTAAGCCTATGCAATCAACACTCACTTTCTCGGGGAGCTCTTCGAGATGTGTGACCATTTCTCCATAGGAACTCTTATTTCTCGATGGGTCCCTTTAAGCTACAAGAGTAGAGAAACAAGGGCCTGCATGGGCATCTCGTTTGGCCAGGCCATTAGCGGTACTTCTCACTGCGTGCTTCCGGCTAAGAGACGAGCCCGCTACGGAAAGTAGACAGTTCTGTTACCCATCAGCGCATACCCCAATTCCGGGCGACTTTGAGTTTCGCTGTAGGGTTTCAGTCTTTCCAGGGACGACCGGTAAACGGCCTGGGCGGCGGAGATAGAGGACAAAGCTCCCCGCTTGCAAGAGAGGGACGCCTGGCCGGATCAGGCAGCATATCTCTTATCGACTCGGCAGTAACACCGTATAGGTTTTGTTATCTCTAACGTGTACTTTCTCTGGGATCAGCGTTCCTGCTGCATTCTGGGACCAATGAGAGTTAGTACGCTCGACCATCTAGTTGACCGTGCGGGTACGTTTTGAACCAGTCATAGGCTAATTCTTTCACGTAATGGAGAAAACTCTGAGAACCCACAGTCTGCCTATGTATGTCTTTCAGCCAGCACCTAGGGGGTGACCGCATCGAGAGGCGAGAGCTGGTAGCAGGGGCCGATCAGGAGTTGCGCACCTGGGCACGTACTTAAGCTGGAATATTAAATGGCCAATACCTACTGATGGAGCATGCGATTTCCGACGGCCGCGAGACTAGCCAGCCCAAACCTGCGGGCGTTGTAGAATCTTATCAACAGCAACGGTTTATGAGCCATGTCAGATCTCAGGCAATGCTTTCGTAAACAATCTCATCCATGGAGAGAGGCTGGCGAGCTACATAGATTAGACTATTAAGACCCTACACTGTAGGGAGTCGCCTAAAACTCGTTGTCCGATGGTGGTGTCCGATCCTGACGGCTGGCAATGAACTGGTCAATGACTGTGAATTTATGGACACATTTGGAATCAAACCATGCTACGTCTTACCACTAAGTAAGTCGTATGATTACGCTCCTGGATCTGGTATCGTATTGCGAGTTAACTCGTGCTGTCTCTCAACGTTAACCAACATACTCCACAGGTATGTGTTAAGCGGGGTTTTAGTGGGCAAATGTTATCAGTTCGGACATAACCTTCGTTCAGATTAAGGGTCCGCGGCCTCATTGGCCCTAATCCTTCACCCCCACCTAGGAACATATAGGCGCATGCTTGATGTTTACCGTAGATTCTCCACATTAGGTGCTTTAACGATGGTCCAGGGAGCAGTTACGTTAGAACTAGA"/>
                    <sequence id="seq_t112" taxon="t112" totalcount="4" value="CACTATGATGCATTGTCTATAGCGGCTATATGCAATAAGTTGTCACCTCACGCTGCGATGAAACGTGGGCCTGCCACATCCCGCCCCGCAACCAGTGTGACAGCCGGACGGCTCTCACACGATGGTTCGGAAAAGGTAACGGGTCTGGCGAGCCGGACGGAACGCAGTCCGGTGCAGCGAATTGTGTCAGGATTTGTAAAGCCACCTTTTATCGGCCATGCAGGGACCGGCTCTCCATTTGTGACGAGCACGGAGTTTAAGGGCATCTAGTTTGGCAGCGAGGAGGTCTACCCAGGCTCCGTAAGGCTAGAATCATCTAGGATCTCTTTTCGGGCCCAAGGTAGGATGATGATAGGTGGCGAAGTCATGTACAATCACTTGACATTGTCCTACGTTAACGCCGTACAGTTACCCGGTCAGGGACTACAGGTGGGATAGATCCTACACCGTATTGGGATTCCGTGAGGTGATCGCGAGATACCACCACAGTGAAGGACACTGAAAGAGCAAGTGCTTTGCAACGCGTTGAGTCGATTTCACCGTCAAAATGATGGCATGAGGAAGAGCGAGGGCTCAAGGTAGTATTGCATGAACGGGATTTTCGCCTGTATTACTTGGGCCCGTCGCCTGGCGCAAGGGTCGCTGGAACATACTGTCTAAGCCCATTAAGGCATCTCTAGCGCATCGCCCGGCGTGTGATTCATTGCGGTTTACCTTCCCTTTATCAACACGAAACCATCGACCCAGGACCGAGTGAGGTGGAACTCTGGTCCTAGATCCTGCCTAACAGCGTCTTCCTGCTTTCCCACTGTCGGAAGGCGTCGATGTTTGTGCGCTAGATTGGGCTGTTTGGTACAACCCGGCTATGTATCGCTTAAAGATCCTAGCATCAGCCTCGCCCGTCGCGAGGGAATGTGACATCCTCAGGACCGATGGAGGAGTTTCCAAGATAGCTACCGTGAATCCGCCATCGGGTCTCCTTCCTTTGTCCCCGGGTCTGTTTCCCACCTTAAGCGAGATGGACTATAACCCCGCGCGTATTGAGGCTAATCGAACTCTAGTTGTTCATCCGGGGTCCTCGATGGCGACGCTAGGGTCGACAGCGTGTAACGAACTAGCTTTGGGGGGTCGTCGTGCCAATCGCCGATGTGTCGGTCACTCGAATCCGTGCAGCTGGGGCCTCAACGGAAGTCCTGAGCCCCGCCCACTGTCCAAAGAGGCTCCATGAAGCGCCGGCAAATTACGAAGGTGACGTGTCTACCACTGACCCCTCGAATAAGACTCTGCCTCATAAGGGTGCGTTACTGGGCTCCATTGTCTAGTTCTACAGGCGTACTACTCGAACAGAATCTCGTTACCCCGCAATTAATACATCGCACGCCATCTTATGGCCTGACTATACGCATTTAGTTCAAGTGGCGATTGGATAACAGATTCTGTACCTTTTTCGACCTATTCATTTGAATTAGGACGCCCTAAATGGAAATCTCGGATGGCTATGGGGAATAGGCCTTAGGTCACCAGAGGAGGGTCTCGAAGTCAGTGACTCAGCGCGAGTCTCGACAAACTATAAGGCTCTCACCTGAAACAAATCCCCTGTTCGCCATAACGCTTTCGTCCAGAAATCACACGGAAGAATTGTGCATTTTATACTTAATCAAGAACAAAAGTTTGCAATCCTGTTGCCTCAACCGTCTGACGGAAAAATAGGAAGACTGCGATGCTCTGATCGATGGACACCATTCCGGTATAGTTCTGTAGATAGGTTGGGTGCGAACACATGCGGTGCCCATCAGTCCGCGCTATCTTTAACTAGAAGTTTGCATGGTCGACAAGGAGGCATGCTACGACTCCCCTGACTTCCGTCTGAGCCGTAGGAACATCGAAATACTTTCTCCGCTAGCTGAGAAAAGGTTGAGGCCCAGGGGGAAGAGGAATCAGCAGCCGATGGGTGTAAACAGAAGTGTAGACTGTCGGAGCGTTCCTTAGATTTGCCTTGT"/>
                    <sequence id="seq_t113" taxon="t113" totalcount="4" value="GCTCTAGGAGCTACTAGTCCCCTCTGCTGGCATCGAGGGGGAGACTGGAGTGTTGTGAGCGAATTAGCGCCGGCGGCTTACGTGGGCTAGACCAGGTCAGGCCAATGCTGACCGCCGTGTCTTGTGCTACCGTGATGGCGGTCTCCATACGGCTTATTCCCTCAGATGTTCGGTTATTGAAGTACCCCGGTAGCAGACGCTCGAATGATTTTTTTCAACCCTCGGTCAGGGGGTAGCTTGGACTGCGCATTGCTCGCACCACCGTCGTGGGACCGAAATTTAAAGCAGAGATGTAACGTGCTGTAGTACTAAGTCCCAAGTGCTGAACTCGTAGTCGGTACCTAAGATGATACTTCTTTTGAATCATGTGGAGCTTAATGATCGTGCTAGTTGTACCTATATTATTTTCCCGCCACAATAGAATGTAGCTCACGCGACGGAAGGTACCAACATCTCACACTGCATTATGGGTCTTCGGCGCAGTACCTACGTATCTCTGAGGACGTGAGACCCCCAAGACCTATGATGATCCCTCTGTAGCGGATGCCGGCGGCATGATCTCTCGCATTTGTCATAAACGGTCGGTATGAACACTTGAGGTCAAGGGCTGCCAGCGTCCGGTTAGGCATAAGCACTGGGAGTTAAACTGCTAGGCATCGAGTAAACTCCACATGCGCACTGGAATGGCGGCCAGTAACAACATCGCAAAGGCGGCGTAAGTTCCATGGACCGCGGAACCACTGTCTACAGTCGCTATAGTTAAAGTGATGTGCCGCCATCAAAGCCATCAACATTTCAGTGATACCGTTGACAGGGTGTTCTTGCTAAACATCTTGAAAATCTACCCTTTCACATGAGCGAATGAATACCTATTGACCTCGTACTCATCCGGGGGCACGCCGACGCATTCGCCAAGAACAAGTCAGAGCGTTCACTACCTGGGGGGTAGTATGACTGAGCACGATCAGTATATGCGGCCATACGGCGTACCATAAGCCAAACTCTGCCTCTTGAAAGTCTTTGACGTTATGTCCTTTCCGCACCGCACGAGAGCCATTTGACCTCAGATGCATCTACATATGTATTGCGCTTGATACTAATACGCTGGTTGAGCCATCGTGTCAAATAGCCTCCGGGGGTCGCTTTCAGATTTGCGTAACATTCGGCGTTTTTCAATCCTGCCGGCAGGATAAGCCACTACCAGCGAGTTAAATCAGGGCTTTCCGTGTGGTGTGGACTTGCAGTACTTCCAGCCCTCCCGCTGAGCGTACCTGGGCACTGTCCAGACAAGCACGTAGCAATTGCTGGATGACGGAGCGCCAACTGCTATATGATATATGTCAACTTAAAGATGGCCGCTTTATCTTACTGGTTGGAGGATACAGTATAAGGGTTGAAGTCGTAGCGCACCCGCATAGCCACGTATACCTTCGCAGCCATGTCAGGGGACAAGCTAGCCACCCCGGTGTTCCTCAACTGCATCACCTGAACGACACCCTTGAGCTTAATGGCTTGATGAGCATTACTAGAACACTATGCGATGTGGTAGATCGACAGGTGATCCTGGTGAGCTGTTAAGTGAACTGCATAAGTTATCGAATCTGGAAGCAAATCAGGCCCATGATATGATAATCGATCCACCTGCGAGTTGACATTGTCTAAAAGATCCAGCTGCCTGGACGTGGAGTGACGGACGTAGGTCGTCTCTGTTAATAATAACGTGGGATTGAGGTTCAGGTTTTAGCCTGGATTGGCGTCGGCCTGTGAGTAAGACGCACCGGCCTTGTAGGTTTTGGCCATAGGCCTGTGTCGGATAAAGCGGCGGATAGGCGACGCGGCGTCCGTGAAAATTACTTCAAGGCCAATGGTCATGTTGACCCCGAGCTATTAGGCTAGTCACCGGGGATAAGCGAATTGATTCCAGCACGGTGCTGGGCCAACCACTCCCCCATGTATTAGCAGACACGTCCCTCTAGTCTTACCTAGTTGATCTTCGGACA"/>
                    <sequence id="seq_t114" taxon="t114" totalcount="4" value="CATCTTTGGTGCGGAGTATGAATCCCAACATTTACCACGTCATTGCGCGATGAGCAATGCAGACATTGTTGCCTGGAACCGTACCTGATCGAGGGATTGAGCCCGTAACATCGAGAAAGCTAAGTGATTCACTAGATTTGGGAGCGCCCGACGACATCAGTCGTGTCCTTTAATAATGTATATCATTGTACTAAATCAAACAGGACGTAGACTAATGTTGTATTGCAATGTGCAACTGTGGCCAATTGGGTCTCGCCTCCAGCCAACGATTATATTCACCAGACAGCCCACATTGAGCGTTGTGGACTGAATCAGTGTTTAGTGAGCTAAACCTGTTGCAGTTGGCTGTTTCCCGCGAGAATACTCCGGGTGGCTTCCTATACGAGCTCCCGCTTACCTAATCTAACACTGTTAACCTACCTGCAACATCATTGGTCTCTCAGATGTCACAGCTGGTAGTGTCCTGTCACTGCCTTTTCTGGTCGGCACCGTGACTCAGTTGATTGATATGGCGCTTTCGGATCCCGCACAATGGCCGAATAGGCGCAAGTCAAATAGCAGACGGAACAGACGTAGGGGATTAAGTAAACTGGCAGCTAAGTCTTACTTCAATAGTATTAATACCTGGTTTTACCACTCACAATACGGGTAACAACACGCTCCTTCACGTACAGAACCTATAGACTCTTTTCACATTGAATCGCACATGCAATGCTGTTGCTTTCCACTAGTCCGAGCCAAGTCGCAGCCTGCGACATACCAGATTGTATGATTTTAACTATTCGGGGTGTCTTGTTGATGTGGTTCCAACAGCAGTGATGGGAAATCAAGCAGATCGACGCAGTGCATTACGGGCAAGGCGTCCCGCCCGAGTACTCTGGCTGATTCGGGAACGTCGGCGTGGATGCGCGACGGGACAAGCAGTAATATGAAGACTGGCACGCCTGGTTGCTTGTGAGTAAGACGCCACCACTATGCACTTTTTTAGTAAGCAATGGCACTAGTTTGCCGCTGAGCTATTGTAGGACTCGCCCAGAATTTAGGTCTAAACGCCATCCCTAGGTCACACATATATAAAGGACGAAGAGTTGAAACGGAGTGAGACAAACAAATGGTACCGTCTCGATATTTAAATTGAAATCGACCCCTTGTACTTCGCTCGCGGGGTTCTTGAGAAATATCGACTCCGGAAACAACCGACTACCGTTGATTGGTGCTTGCCTGACCTGCACCAGCTACCCTGTGTCTGGATTTTGATCCTGATAATCCATGCGCAAGCTACGTGCGTGTGAAAGGTAGCGCGCATCAGTATATCCGAGCACGTTAAATAACTCCCGATTCTGCGTGATGGCGCGGACTCTTTGGCGACACCTTTCACACTTCGTGACTGGGCCGAGACGTTAGATCCTAACTAGGCTCCTGGTTGTGGTCTGAAATGGGTAGTAGCAAACACGATTCGATGCTAAAGCTGCGATGTTTTTCACCAATTCGTTTCAATTTCGGCACTGGGTCACGTTAGCGAGGGATCATGTTTTCGTTGTCTATGAGAACGAGCCTGTCGTTGGCTGCTGATACTTCAACAGCCTAGCAACTCTGTCAGACGGCCGAGCGGGTAGTATTTAACGCCGCGGCGCCGCCAACTCACTCGACCATAACCTTGTCTCCTAGAGCCTAACTTAGTAACATGGCCAGCCCCCGGAATTCACTAAGTGCATACGACGCAACCGCATCGTCTTGAGTACGGTGGAGAACTTCTCCGTTGGACCATTTGTTTGTGATTGCGTATGAATTCGGCACGTCAAACCTTTCCTCTGGTCATTTCTCTTCAGAATTCATCGATCTCTCAATTAACAGCGAACGGGGCGGCTTCTTTTGTGCAGGTGAGACAAAGTGGGACAGGGGTGCCTGAAGCAATAACAGCTGATCCGACAACGCGTCGTGCGGTTAGCAACGACTTCGGCATCCTAGAGAACGTCTCTCTGACGGCTTCCGGTCGAGAG"/>
                    <sequence id="seq_t115" taxon="t115" totalcount="4" value="ATCTATCCTTCCAAATGTAAGGAAGATTCCCGTATGCTAAAGACGTAAGTCAGCCAAGCCTCTCAAATTCCATGACCCCGGGTTCTTGAAAAGTTGGACCAGGTCGCTTGTAAAAACAACAATTAATTCCGGATATGGATGTTCATCCACCACACCACAACATGCATACTGCTTTCAAATACAACCGGACTTACGTGGAACCTAAACCCTAGCATGGTCCGTGCCCTTGGTAGTGAAAGTGTGCAGTCGACCCTCGTGCCTAGATGTGATCCATCTCGGTGAACGACGCAGTTGATTCTGGCCATCGTAGAAGATTCTATTGTGTCCATGACACTAATGCAGCGGGAGTTAGTAAGTGTCTGTGCAGTCTACTCCTGATAAAACATGTCGGTGTAGGGTTAAACGTCACCGCTAGGAAATACGTGCACGCCGACCGTCTAGAAAGTCGCTCTTTATTCGTGCTACTGAGATCATAACTGGGATCTATAATACAGTATTGAGGACTGTGTTGGACCGCCGTTATCTGCTTCTGGCTTGGTGCAGCGTATATGTAATCTTAGCTGATTGCTCTTAATAATAACAGTCGTACCTCTGGACGAAGCCCGCGATTGCAGGGGAGGCAGAGTACCGAACGAGTACTTGAACTCGCGCAGTACCCCCACGATGGGTTCAGTCTAATCGTCATTTGTCAGTGTCTGGCAGCATCAGATCGGAATGTAATCTTACTTTGAGTGTCCGGGATTACGATCGTGTCTCCCATACATAACGTGGGCCAAATCTGGTTCAGTAGTGTCGTGCGCGTCGGGGACGCAGAATTACCGGGTCCGTGCATGTTGTAGCAATTGATCCCTCGTTGCCGGTAGTTGCGAAAGGGGGATGTCAGACAACCATTTAAGACCACCTGTGGAGCCCGTTTCATCTACAAAATAGGGCCTGCACCACAAAATACGAAACCGGACAGTACAGACGTTGATGGCGTGCGCTGTCACCCTTGTATGGCTGGAAAACGCAGTGTTGAAATAGTCACCGGCAGCCAGCCTCGCCGCATTTCATTCAGAAGATGCACCTGAATCTCATTAAAAATGCTCCGCCAATACCTGTTTGATCGTGGAGATAACGAGGACGTGGGTAGTGCGGTTTGAAATGAATACCAACTGTCAGACCGTGTCATGTGGCTTCTACCTTTGGTAAAAATTCAGAGCGTGGGTGGGTTGTGAATCCTCAACGATCCTGGTCGCTATAAGTTCTCCTCATATACCGCTTTATACGTGTGTTCGGCCATTGGCTGCATTAACTACTAGCATTTTTATGGGGCTTGAGAGTGCCGATAGGATGCCTCAAGTCATCGCCGGGAGGCGAATATTCCGTGATTGCCAGAATATGCACGCTCTATCCTAATGTAAGCGGGGCTCAATATTAGAAGGCGGTTCAGGTAGAGCTTGCTTTATGCAGTCATTGAAAGGGCGCCGAGACTTTGTCGCGTGCCCGAGGGAAGCGTTGTAGTGCCCACAGTCAGTCCCTCCATTTTAATGTCAAGTCAGCGCGCACACGGTGTGAGGACCAGGCTTGAACTGACTCAGGTTGGTTTTAGGGGTGCACTATGAACAGAGAGTACCCCTTATTGCGGAATGCTCCGGATCAAGCGGAAGTCATTTTGGAAACCAAGCGCTAATAAACGGGTCAAACGGATCCAAACATGTAGAATCAGATAAATCCGACCCGAATAGGTAGCTCCCGTATACTGGCGCTTGAGCACTCGTGAGGGATCCAGTGCTGCTTACTCACCACTCGTCTGTCCACGATAGAAGCTACCCGCGAAGCTTATTTGTCTCATTGTATCACGGCCCGCGGCGCCGGAGATCCAATCTTGCATACCTTCGATGGTGTTCTTCGCGCTTGTTCCGGAAAAGATTCAGTTAAGCATCCTGGTGTATTATCCATATAGGTATGCCCATAGGACCCTGGTTGCCTTCTCCCTTCTGGTAGCGCGAACAAGAGCT"/>
                    <sequence id="seq_t116" taxon="t116" totalcount="4" value="CCCAGCTTTCTTAGCTCCTACAATTCCTATATACAGTTGGTGCACCGACGTGTCGAGGGACTGCAGATCTGACAGGCCCAGCGACAATGACCGAGGGTCTCACTAAGCCTACGAGGGACTAGTGAATCCTTCGCTAAGGTACCGCAGGCGCAGAACTAATCTCCCACCAGGCATGGGGAGTAACATTTTTGAAAAATATCAGTCTCGTATACCGGCGTAAGAATGTCTACTTGGTAGCTTGCAGCTGGAAAGGGGGTGGCTCTTAGCGAGCTTTCAATTTGGCTAGGAGTTTCATGCTTAATTCAGTAGCTCTTCTTTACGCGCCTCGAATGATAGTACCGATGATCGATCTGGGTAGTTAGTGGCTGTACCGCAGATCTGAGTATTGAATTTCAGTTGGTCTGAAAAAAACCAAAACACCCATTCGTAGTCCACCAATCTCAAAGAACCACTAGGCACCGTTGAAAAGTACTTTATGGCCGACGGAATCGCATTGCACCAAAAAGAAGGACATCACGACGCGGAACACGCTGTCGCGAAGGGCTGATCCGTTCTTGAGTTCCAGATGACTGATGTTCTCGGAAAAAGTAGGACACCCAAGTTCCTAGTACTGAAGCGGAATCACAGAGGAATCCCCTCTCAGTATGACAACTCTCACCGATGTCAATCGTATTTGCGTAAAGTTCTCCACGACAATGTGTTCGGAAAAGGCTCAGCTGAAACTTCACCAATTTCTTGGCCGGTGACGTTCAACGTCCGCAGAACGCATTCCATGACGGACCCAGCGTCCTGCTTCCAGAGGCATCGGTCCTACTTCTAAAACCGCTGCCAATGTTAGAACTACAGGAGAGCCCAGCCTCACCACCAGTTTCCGTCCCAACGACGAGATTCTGTTCGTACAGTATAAGTCCTAGCCAATTCTGTTGATGTGGGTGTGGCGGTTAGTTTCGGACGACGCTTGGAACGTGGCTTAACTTGCTGACTATTGGTGACGTAACGCACTGTTTTTTGTAAGGCTCAAATCTTACCTGGTCTATTGGAATACCTTGCCACTCCCCGCGCCAGATGGGTTCCCTAACTTTTACCTGAGCGTCAAGTATAACCACATGCTATCTAAAGGCGAAGAATCACTGATTCTACTGGCCTAACTAATCATATGCCTTCATGGTATACCCAGGTACTCGCATTACACGCGAACAGGGTCCGCGTCGCGGGGCCCTTCTATGCGCGATTATTAGTTCATGTAATTAACCCGAGATCCAGCCGTCATTAAGAAAGCTAGACAGAAACCATTGGCGACCGGGCCTCCTAAGCAGCGGGCGGGTTATGTGCTGGTCCGCAGCACGCGATGGAAGTATCCTGTTCCCATCATACTGCGGACCTACACCTATACCCATCGGACAGCGCATAGTCATGCGCGAAAATAGTCCGTGCTACTCGGGGAGATGAGTGCCACACTTCCATTTAGGAGCGATATACTCTCGACTCATCTGTGCCATCGGCCCGTGACTGCCGGGTTGAATCTGCGGTCTGGGAAGAAATATCATGCCCACGACACACTTCGGCTAATAGCGGCACAAACAACCTATTGTGCACTCGTGCCCTTATGTTTTTCAGGCTGGCACGGCTGGCCCATAGCTATGGAGCTTAGCGGACTCACAGCCAATCCTTCCCGGCTCCACGTGCGTAGAGGGGGGCAAGCCGGAGGAGAAAGAGTCCTGTTTCGTCTGCACGTCGTGTCCAACTAAATTTCATGCCACATCACTTCAATACTCCTCATGACCCTGCCCTCGGCGCCAATGCGTCCGCCATAGCGTGGCTGAGTTAGGTATGGGGGACGGCAACCAGGTGGACTATGTGTTAGCATGCTAATGCAGTTTGTAGGGTACGCCGGGTTTATTGGGGAGCGGAACTTCCCGTAGACCGCTGGAATCAGCGGTCACGCGACTCACGACAATGAGCCAGCGAACGTGCAAGGCTGTCGCATCTCGATTTAAACG"/>
                    <sequence id="seq_t117" taxon="t117" totalcount="4" value="GATTTAGTTCGTTGCTTAGCCAACAATCTAGCGAGTCGTATAAACCCTCTAACTTGAACTCCCCGCCAACATCAAAGATACTTAGACGAGGATCTCGAGATCCGTATGTGGAACGGGGGTCTCAGGTGTAAGTTAAGTCGGAGGGGCGCATAACAGTACGGCAAGTTTGTGCGTAAGTACTTCGAGATGGCCGTGTACTCATGGTACAAAATGGCGTTTTAGAAGGACAACACAGGGACGCTTATACTAGCTGGCAAACACGTACAATTATTACGGGTCTTGTGGTAAGACAGGAAACGAACGCAGAGGCGGGTCGGCCATGGTCCACGAAGATCGGAGTGGTGCGCTTTGCCTAATCCAAAGTAGCAGAAAGATATAAACGAAAGGCCTGAAACCCGAGCACGTCTGGCGTGTTCAGTCCGTTGGTCTAACCCGAGAGCGGGAGAATGGTGCGAATCGGCATAAACATCCCATAGGGAGGAGTGAAGCCCCTGACTTGACCTGCTCCCCCATCTATTTAGCTGCTTGGGTCCGCATTGGCGGTCCATGTAGGCAGAGTCTATAATGAGATACGGTGCGGTTCTCTCTTGCGGCTCATCTAGGCGTGGTAAACAAAGTATTTGTATTAGCGGCAGGATGTGGGCCAATGTTGTTACTTGGTGAGTGTTGTTATGATCACGAACCCTAATCTGAACCATATCACTGTGATCGCAAGAAATGGGTAATGCAACGGTGCCTGGTTTTTGTTTGAACATCTGCTACACATCCGGCCTCGGTTTCATGACGGAACCCTGAGACTGCAAAGGAACACACTGAGGGTTTCAATGCCGGAACGACGCAGTGAACGAACCGGCATCTGCATCACTGTCTTGCTTTTAGCGCGCGATGGTCGTAATTGCCTCAATTTCTTTTTGCAAATGGGGCCTGGATCCTTTATGCCTAGACGGGGAAATTTTACGAGCCAGGAAGGGCTACTAGGTTGAACATCGTGCGTCCGAAGGACAGACTAGCCATGGTACACATGAGGAGTTACCGATGGCTATAGCAGTCCTTGAGTCCGGAGCCGCCGAATATCACAACCTCATCCTCAATGAGGCTGATGGTTGTTAGTGGGAAACATGAATCGGCCGGGACGCACCGAGTTAGTTCCCAATTAAACTCCCTAATAACGCCAATACCCATAGTAGAGAGGACGCTTGCTTCCTCGTATTGAACAGACAAGTCGTATGTTAGGATGTTCAGCCAAAGGAGAATACAGCGTTGAGAGTAAATAACCATCGCTCCCCAAACACCCAAGAACTAGCTGGCTTACTCCCTGGGCTTTGTTTCGTAGGGACACATATATAGACTCTCTGCTACCCATCGCTCCGTGATTGGTCCGTTACATACTTAGGCCAGCTTAGATGTTAACCACATTATGAAGGAATTACACAGTTGCCATGTCTCCGGCAGCCCGAATCGGCGGATGTCAAATTATGGCACGGACTAAACTGCTATCAAGTTGAAGCTCACGGTTGAATCCTAGAGACCACCATGACCCCCATGGTGCGACCAATTCGTCCACCGAGCCGCGGACTGTGGTGAAGCGATGACGCTAATAAAGCGCACGCCGTAATGGTTTTGTCGTACACGCCTATGAGACCTTAGAGGCGGGAATCTACATTATTAGTTATGTAGAGAACAATTGCGTGAAAGGGTCGTTGGGTGTCCAAGTATACAACTCGACTGGCGAAGGTTTAGTGATAGGTGTGACTGTGCAACATGACCTCGCATCGGTTCTGTGGAATTCGGGCTCGGGGGAGAACTTAAGGCTAGCCCGTGCACTACGTACCCTACTCGCAGTTACTTTGTCATCGGGCTCCTTAGACTTGATCTGAGAAGACTACAACGCACAGGGGAGACTGCATCATGTCTGCCTGTCTGAATGCAAAGTCGGCATAATGGTTGAGACTAGGAGAGTTTGCGGGATAAGGATAACGGGTAATTAGCTCGCATTGACC"/>
                    <sequence id="seq_t118" taxon="t118" totalcount="4" value="TGTGGTTCCGATGAGCTGAGCAAGTCGTGAGTTGTAGCCTATGGGCCTAGATGGCGTGGGCGCCTTAGGGCCGCAAAGCTACCAGGCGGCTGGAGGTATCCCGTATGGAGGGGGGTCTTGCAGTCTGTAAATGAATTCGTTAAATCCCCGGGCAGAAGGTGGCGCCCTAGCGTTTCTCGGTATAAGTGAGAATGCTTTTCCCTCTTTATGATTCCGCGTGATAAATCAATGCAACATTAACCGCCTATCACCCGTGCGATAGGGCAGGCCCCGAGGAGAGCAGGTGAGTAATACCGTTCCAAACCGCCAGCTTTCAATTACGATGTCGAAGGTATAAGTTCGACTAAAATCTTATGGGGACCATTACTTCCAAGAACATGGCACGATAAATGACCGAAAAATGTACGTATAATAATGAGATGGACGGCTAGGTATACTCCCCGTCTATACTCTACTTCGATTCACCCCCTACCGTTGTATAACGTGAGCCGATCAAGGATGCAACTATATTTAATAGCACAGGAATTCTTAGTGCGGCCGCACGCCTTAGTTAACGTCTTCGCAGCCTCCTTCAAAATGGAATGTCAATAAAGTGAATGGTATAACAAGGATTCTTAACTATGGCGGATTATCCTGCGCTCCATTCCTGCCAGCGCACAAAGGGGATATTTTCCATTTCTTGGCGGATGTTTTACTACCGTCAAAAGCAGACTCGCCACCTCGGGGTAGTTCCGGCTTCTCCTACTTGCATAGTCTCTGCGTTGCCGATAACGGTCGTGAACGGCCACGTCTCACTCTCCAGCAACCCACAATAATAGGTGACAATCGAGTGCTACAGAGGAGGATAGCGGTAGCCTCACACTGACTGGGCGTAGCTATTATAAGGACGGACGTAATAGTCAAACTTTTTCAACTGGAAGAACCAGGAGTCTATTGGATTCACGTGAACCGGCAATCGTAATAGCTGGTCATACAGGTCAGTAAGCAACCGGAGACACGCGAGGTCGCTCGAAAAATTATGAATAATGTAGGCATCATATACCCTGTGGTAGTCGTAGTCTAATTCTGGTTCTGAGAAGTGAAGTAGCTAGGCGTGGTGCCACTCCTTTAATGATTGCGATTCTCATAAGCCTGATATATAACTGTTGTAATGGATAGACAAGACCGTCGGACCAAAGAATGCGAATATAGGTCAGTTTGTTTGCCGGTCCGCTTGGAGCTAAAGCTAGTGCTACAGGACGCTACTTTACAGCACGGGAGATCAGCTAGAACTCCGTCCCTGTCCTCATTGGCTCACGAAGTTATCACGTTTTTATACCCGCACCCGGATAAGCATAAGTGGTTAATTTGAAACTGAAACAGCCACCGAAAGAGTCGAAATCTCCAGGAGACCTGTGCGTTAAACCGTTGTCTCGAATTGGGTAACTGTCCTTACCGTTAAGCCCGAGATGAGATATGCGAAGTAGGCGTCACGTTGATGGCCGGGATCGACCAATAAATGGGGCGCTTAAGCACTGGAATGTACTATACTTTCACGTTCTGTAGTGGGCAAGACACTGCTATGGGGCTGCCACCTCCTTCTCGATGTCTAATCATAGTTGCGCTCATATTCCGATCCCTTTTAGATGGATTATGTCGACACTAAGTTAGACAGGCGATTGAACCACACGATCGACTGGCTACTAGGTGGTTTTGACTACGTAAGGGTGAGGATTACTGGCAGCCTGCTCTGCAAATTGAGAGCTTCCTGCCGTGTGGGAAACTCCTCGTCAGAGACTTCGTCAAGGCCATCAATTGGTATGTTGTAGACACAATCTATTATATAGGAGTCAGTTTCTATGACTAGCACGAGGCTTGCCAAGTTTATGCATAACTCAGCTCGAAGGTGACGGGCGACACCGGCTATTACTCTTGAGGTAATCTCGTGGTGCCAAGGCTCGACAAACGTCCAATGTAGATACATGGATCCTGCGCCGGCGGGTGCTTCTGGAACACAGAGA"/>
                    <sequence id="seq_t119" taxon="t119" totalcount="4" value="GACTGTTCCAAGTTTAGATACCTTGTAGGGGCGGTGCCACGTTACCATGTATTACGCGACCGATAGGTCTGGGCACCATACGCGGGAGCAATGCAGCATGTCGAACTTAAAACCCCATGTCAACTATGCCTTAAACCGAAAGGTCCCCGCACCACTGTTTCTGTGAATGGGGTAGTAGAACCAATAGTTCCGACAACTTCATCAGGAATCCCCGGTTCGACCTAAGTTGTCCGCCAAAGTAATTAGACTTTTCTAGCTTGTTCTACCCAGTAGTCTTGCTCCCACTCTACGGACCCCGGCTAATCATAAGCAAGCATCAAATTAGATATCCTTGGCATTTCCCAAATACCGCTAATTCAAGACTTGATAACTTAGTGGCGATCCCGCTCGGTCATGAGTACTACTCTGTGGCGAAAGCTGTACCGTTTTGCGCGCCAGCTGATGACTCTTTAGTAAGGCAGCCGTAATGTGAGCGAAAGCTTTTGGGGTAAAAGATTTCGCTTACGTACCACGTCGTACGTTATTCCGTGCAATAACGCCCGGTTCAGGAATCAAAAGCTTGCGTCTTGGCCCAGTCCAGTTCAGTATAATCATCTGCTAGACATAAATACCCGTCTTCAATCCATCACGTCTAAACAAGTACTGCCCACGTCACACGACAGGTCCTAGCTGACCACGTGAATAATAGGGTTGTGCTATTCGGATGGTCGCGAATAAACCAGCGTAGCTCTTATATACCTACCTAATTTTGTCTCGTCTACTAAAGACCGAACGCGTCTAGTGGACCGAATCAACTCACTCTCTCCGGTCCGCACTGTATTGACAGTACCCGTACGGTTTGCAGCGATACAACAGGTATGGATTCGGATCCGATAAGCCACTTTTGGTTCTCATCAGTGTTAACGCTACTTCGTTCGTAAGGGCTCTTTCACTTCGACCGTCTTGATCAGTGTGGATGTATCGGCCCCCTAGCATAGTACACCCTCGACGGTGGAAGCCCAGCGAACGATCGAGGGTCATTGTCTTTTAGTGCACTCGTATCTTTAACAACTAGCCAAGGAGCTATTGCGGGACACTTATGTTGCCAGTGCACGGGTATGTAAGTTATTGTCGTTGGAAGGGTTCAGACACGTGTCTGACACATAATAACCGATATAGCGGCTGGGAAAGGGAGCCTATTTGTGGGGCGTTTAAATTATCACTACATAAGGCCCCATAGTTATTGACAACTCCATCGCTGTCATAGTAGCCATGACAATTAGATGTAGTATCAGCAATTAAGCTTTGGAAGTGCAGGCTTGCGATCTCGTAACACGGTTAGCAGGCGAGGTGCTCCGAAGACTACCCAGTTGCTGCCTCGTCTCAGCGTCCCCGTGTCTAACAAGCGGAGCATACCCATGGAGCGTCTTGGCGAGATGTCACCACACGAAGACATTCTAAGTCCGGGTCAGGCCAAACTACCCCATGTGCCCTTACACTTCGTTCCGGGTTAACATATTTACACCTGGGCGCAGGTCTCATACTCTTGTGAAACCCGTTGTTCATCCGACGATGTTACTCATCTTCATCTTGACAAGGATTTCGGCTAATTACTGAGTACCGTGGACCCAGCTATCCTCGCCTTACACGCTTGCCCAGCCATGGATAAGATTTTTCGCTATACGCCCGCAAACAGGATTCAATAGTATTTTGAGCGAGCTTTCACGCAGCGCAGGCGGTAGGTAAAGAAGTTCAACCGATTGCGGTTACAGCGCCGGTCTGCATCCACTAAGCACCAATCAATGTCGGCCGCTTTCATCTTTTATTGAAGAAAGCCTCTCGGACAACGGAGAGCGGCCTGGTACGGTTGTTCGTGAAACCCATTAAGCACGCAGCATGTCGAATAATCCGTACACTCCATTTTGTTGTCCCGGTACCGATATGATATTAGCTCAATTTCATTGAATGCATACTCCCGGAGCATATCCCATTTTCTTTTCTTTAATCAGTTTTTGCATGCG"/>
                    <sequence id="seq_t12" taxon="t12" totalcount="4" value="TCAAACACGTAGTTCATTTTACTAGCTGCTGCGAACTGGCTTGAAGGCGAGGGCGATTCAGAACTTCCTGGATTTTCGCTAGCTTAGATGGAAACCGGTCTAGGTGTCGCATTAGCGTTCCGGAAAGAGCATGTGGGTGCAAATCCATTTATACCCTCATTCGTGTGGAGTACGTCAGCCTGTCAGTTCCACCGAGCATCTCGGCCGCATGAAACAATGCCCGGGGTTACCACAACTCGCTGTCCAGCCCGGTACAGTTTGAACCGGCAGCTGAACGGCTATGAGTGCGTGCTAGTAGGAAATGGTCTACTCGGGGCGATTCTAGTCCAGGTATGAGGTCTCGGAGGGTCGTGCGTATGCCTCAAGAGGTTTGCTCGCCCGTCACGTACATCGACGCTGCGTTGACTTGTGCGCCAGCACATTGCCGAGTGTGGATGTATGCGAGAAGCTAATTTGCCAAGCACTTCTCTCGTAACTACCTCAATTCGAACCGGAGAGATTTTTGAGGTGTACAGTTCAGTACTATCTGAATATGTTCAGTTCCCAGGAAGGAGGGAATCTTCTCGTGATATCGTCTATTGTCAAGGTCTTAGTACAGACTAACCATCCCTTACCCTACTCGTAAACTCCGAGGAGCTGCATTTAGAGGCTCTATGTGGTTCACGATTACCTAAAGCAGAATCCTATGCCAGGTTCCTTTTGGTATGGAACTAGGGGTGCACGCGCCACGTACCTCTAAGACGCAGCAATATCGGAGCCCAGGACTCAATGGATTGTCCAACCGCTATTTGTCTCAGGTAGACAGGGAATCCATTCGACCACCTTATCTTGATGCTAACTATAGCTGCGGGGGTGGTAGCCACTCCGGACAAGCACAACAGACAGAACCTCAAAATCCTAAGGCGGCAGCGGGGCGATGCGTGAGCTGATTTTAATATTGAGATACACGGAGGATATTGAAGACGCTGTTGCTTACATAGTGTGGTTGCGTCCGGTTGGACCGCAACTTAAGAAGACGCGTATGAGGCAAGAGCAGAGGCGTGACAGCATTCTTGGAGTCTGCACACTTATTCTCTGGGAATTCCCCGAGAATACCGCACCTGTAGGCAACGCAATCAATGCCGAGGAGCTTATTATGGCTGAAATACAGGACGCAATAAGTCCCTCCTTTAGGTACTCCGCGGCAAGAATCGCCATTCACCCCAAGGTCTCCCCGACTTACCCACTAGTGAGCCATTTCGTGTTGATCACTAATAAATTTCGTCGGAGCGAATCTTTCGAGGCCATGGCCTACGCAGAGAAATGTGTCAAAGGGTTCCTTGCCGTATCGGCTAGACACCACAGAGACCGCGTTTCACTGATAAACCATCTTTCTAACGTCCCCTGTTGTAAACGTAACTAACCCATATCTGAAACCTGTGTGCCTATGGGGGGTGGCGCAACGGCAGCGGAGCACAGTTTTGAGTGTGCACTCCCCAGCTACCCGTGCACGCTCAATGCATCTCAATAACTTATAGGACGAGTATCAACAACGATTCGTTAAACTACAGCGAGCTGGGGGCCACTAGGGTTGGGGCGTCTGTCAACGTTCCGGGGTCTTACGATTTAAACCGAAGTCCCATCACGGCTTAGCTAAGCCTGTTTGCTGACATGAGAATGGTGTCAGCGTTCTCACAGAGTGTAGGTCAACCCCTGGCAACGGGTTGCTGGTCATCAATCCATATGGATCGTTCGACAACTACCCATAAAGACTCTTAGTACGGCTAGCTCTTCGGTTCGGGGGAGAACAGCGTGTTGGGCTGAGAACAATTATGAACTAGTTAAGCCAGATGGCCGGCGACGCTTCACTTAACCGCGGAATGGGGATTTCGGTCTAGCCAGAACCTGTGTCCTTAGTTCGCCCCCTCGACTACGCTCCGAGCTCAACGGCTGTATATGGAACTCATTCTCTCGTCCACGTGCCTTAAAATTTACACGTCTCGATTGATCCCCGTACAAAG"/>
                    <sequence id="seq_t120" taxon="t120" totalcount="4" value="TGGCCTTATCTAGGGTCCGGGTTATGCCGCTACATCTGCAAACGTTACACTGCATGCGTAACCTTTGATATGCGGCAGAAACGAATAGAGTGTGGTGAGTGTCATCCGCATCAAACCATGCGTTTCCATTCGCGGTGCATCTTTGACGGCCGTTTCAGTATGCTGTCTCCCTCGTACCCTGTCCTTGCGGTCGGAAGACTGCAGTCGTTTACAGAAGTAAAGACTAAAAGACCTACCAGTCTTCTGGGAGGGACAACTCTGGCTTACATGCTGTAAGGCGGAGATTTCAGGGTTGGATAAGACTCTGTGAGAAATATTTTCACTATGAGCTCTATTTTAGTCTGGAAAGCGCTTAATGCTTTTCGATGCCCAAGGGCGGCTCAGCATTATCTAAGAACTCGTTACCGCCAGTGATCCTATAGCCTTGGAAAGGGTGAGCCTGCTTATGAATGGGAATGCGCAATCAGTGGAGCAGATCGGATCCGTATTGGCGTATACCCACTTTGAGACGTCGTCAAGGCTTTGACTCCTTCAAATAAGGTAGACGTTAGGCTCGTTATGGGGCCACAGGGGCTTACGTACGATCCGCTTGCTGTGTCGGAATACCGCGCGGTAATGGTAAACGCTGGAGGCTGATATCCGAAGCAATTTCAACCCGGCCACTCCGTGGGAATTCATTTCAATTGTGGGAACCTCAATGATTCGAGCAAGATAGCATCTGCGGGTGCGTCAGCCGGGGACCGCGCAGGGGTGTGCACTTATGTCTACGCTACGACCTTGAATAGGAATTCACTAATCCTGGCCGTGATTGATACTCGACCTAGCTCTCTGCCAGGGCCGATGCTAGGTTTAAGTAACGCGCCTGTCATCCCCGCGCATCTGAATGCTGGGAATCGGTCCTTGTTGCAGTTAAATCAGAAAACTTTGCCGGGTTAGTAGGAGCATGTCGTCTTACGTTGTAGCTTAGGTTTCGCATGCTACGCCATAGGCAGTAGCCCTCATCGTTGAAAAGCACGGGATCGCTTCCTCTGGGGGCCGTTGTAACGATCAGTGCTGTTTTGTTTGCGACAGCGCTAACTCCTCGACTTTCGGCGACCCGTCCTACTTAGATTGGCCCCAGATCTTCGTGTTGATACCCCAGTGCACTGGACTACTCTACGCCTGCCACACTTCAACACCCTACCTTCAGCGAGGTGGCTTTTCAGCCGGATCTTGTATGGAACATCAATTTGTGCTAAGGTGGTTCTTTGGCTTGGCGAGTAATAAGTGGGTTTTGGGTAGGGGTGCGCCATTAGGGAACGGGTACCTACGTTCGTGATGAGCTAGACCTCGCATTTGTATATGAGACCGTTGACGTATGCTGTTACGTGTATGTCGTGTGCGGTTGACGTGAAGGACGTCCGTAACCACAAGTGGGCCACCATCAAGTAGCGTCCACAACATCTTGAGGTTATCCGTACTAGAAGGTTGGAGTGCAATTCCCGTTGTGGGCCAAAGAATACGCTAGATGTCACAATGTTAAGCGAGTTCCCCCGTGCCACCGTTCGTCGAGAACCTCGTTGGGTCCTACCAAGTGGCATACCTTCGGTCTCTGGACTCGACTGACGCTTCGTTGCGCTCTGTACCGCAGTGAATCCAAAGATGCTTCTGAAGATTATTTGCGTCCAGAATCTGGCTGTGATTCCTATAACAAGAGGGTATTAACCGTGACCCGTTGGTCTATTTTCTTGACATTGGAGACAAACGTTCGCATCTAGCGCGTATCTTGTAGCGTTGCCAGTGTAAACATAACGCTCTATCTCCGGAGAAGAAGTTACACTGCCACGGCTCGACGGGGAGATGTATGGCAACAAGGACCACCATAAAAACAACGGGACCCTCCTGCGCTGGACCAGCAGTAACCATTCGGAAAACAAATCCCGAGCCTTTCAATAGTTTGTGGAAAGATGGTCGTTCAAAAGGTGAACTTGTCTGGGCGTTTCGAAATATATAGAAGCTGC"/>
                    <sequence id="seq_t121" taxon="t121" totalcount="4" value="TCTCTGACCGCTCGCTACTCCCTTTGTAACGACTTCGGCAACCGTCTCTAATAAGGGATTAACCGGAAGACTCCTTTGAGACCTGGATGACACCCCCATTTCACTGAACCCCACCAGTGCATAGGTTCCGGGCCCCATCAACGACCCGGTGAGACGAGATAAGGAGCCATTGCGCATCCGTACCCGATGTCTATTTTCTCGAGGTACCCCCTGCGGTAACGATTCCCAAGGCAACTCAAAGCGAGTGGGTCCCGTAGCTTTGTGGGGATAGGGAACGCTACCGCGCCTGGTAACTGTCGCTTGTGGCCAATCCCGAGGATATGTCAGATCTAGACTACTCCCCATCCTTAGCCGGGCGGGCTTGCTTGGGTAACTTCGTTCTCAGATTCAAATCGGAGTGTTAGCACCTACGTAGTTCTATACTTTCCCGCGGGTTATGTGCATAAATTCACGCATACGTAGCCCAACATATACTCCCATAGGCCCGTATGTTTCCCGTCTTACCCCTATTGTTATGCTTTCACTCTAGGCAGAGTTCTGAAGAGCCAATCATACATCTAACGTCTTCATAATGGGGGTTCCGGGCCTGACATTGTGTTGTTAAATAAAGATCCAGGTGCCAGCAGTTTCCATCGTTACCCCCGTAGAACGCTCGCGCTGATGCTGTCATTTCACACAAGCAGCTGAATAATTATAGCCTTGGCTGCCCCTGCCTCCAACGTGTATCCGCTGATGGCGTCAAGACTACCTAGGTGTGGGCGAAAGATCCTTGGCGTCGTTTAACCGTCATCATTGCTACAGGATCTGCGAAATGGCCGGAACAATCTCTTATAGCGGAATTGTCATCGCCGAGTCCTTTAATTATACTACACTGGGTGGGACGCTCGGAAATCTGGTAATTCACTAGGCACGCAGTCTAGAGAGATACCCGCCATTGGCCTACGGCTGGGGAAAGACGCACCTGCCAAGAAGCAGAACCAACTGCTGCTCAGAGCTACTACCTAGACTTTCCCTAACCTAGCTGAATTGCGCAAATTACCTGCTTTGTTCCCTAACTCCGCTGAGTGTCTAATTTGGAGTCTCCGGTGAGCCACGCAACCACTGTGCGACATGTGAGCCTGCTTAACGAATACATGAACACCATTGACGTCTACCTCAGAATCTTCGTCCGGCTAGTTTAATATATCAGAGTTTAGTGACCGCACTACGGGGCGTCGATCGGCCGCCGACGACAAACCTGCATGCTGGCCACTTTTCAAACGGCCTGGCTGGACGTAACATCACATTAAATGTAAGGATTCCCTAGTTCTAACATTCACATTAGGGAGTAAACATTCTCATGCTATAACCTACGGCTACACACCTCTAGCTAATCTCATTGTCGATGTCGGTCTTTCACGCAAATTGGAGAGTTTCCCCTTAGTGCCTGTTATTGCCACCGCCATGTGTTCGCGGAGCCTGTCATTAGGGCGTGCCCATTTGCTGCCCACCAACCATTGCAGCGAGTAGCGAATGTACACGGTCTGAGAAAATTATAACGTTGGGTCACCTCTATATCCAAATAGCAGAGAAAATTATGGCTATCAGCCAAAAGTGAGCTTTCTGGCATGCGGGTGGGATGGTACATGAAACAACGCCATGTTAGACTCAAGGCAATTCCCGGAATGTGTCCTCGGTACAGACGAAAAGAGGACAACACTCCACAACCTCTGCAAGTTGGGAGTTTGTCCCGACTGCGCCAGTCCGCATGGTTTTCTTATGGTGTCATGACCTTAATCGCTCGTTGACAGCCGTAAGTTTGTAAACTCTTCTGTGGAATCGACCGGTCAGCTTTGTCCTCTACTGCTCTTCTTTGAGGGTCCTTAAGGTATTTGCGATCTTCGCTATATTAGTTTAAACAAAATTTTCCGCTGTTATTGAGGGGCGATTTTTTGACAGCGAGTCAGGGCGCACCCTAGCACTTTTTTCTTCAGTAAGAAGAACTCTGGAGCCCGGGGGAC"/>
                    <sequence id="seq_t122" taxon="t122" totalcount="4" value="CTTCCTATTTCAAGATCTGAATGGATAGATTGGGGTCGTATCAGCCTGCTGAGTTGAGTCATCTGAACTAAGTCCGCCTCCGCGGTCCCCGAACTTATGCGGTCATCACATCTTCACAATTCACCGGGTATTATTACTGCTGTCCACAGAGGAATACCTTAGTCCACCCAAAAAACTTGTCCACCTGAGAAACTGTGCTCCGTCTTGCCAGAAACCTCCCGCTGAGCTTGCGAACTCTGATTTTCATAGTGGAACCTTGACAACCTCGCCTAGGGTTCTCTAGCAAAAAACAATAACGGTCGCTAACTGCGTATTTATCAATAGTCGTCGGGCTGTTTGCTTCCTTGTCAATAGAACTGCTTCAATCTCAGACTACGTTCCACCTTCGGCGGTATTCTGGGCGTCTAGTGTTCGGCCAAGGCGCCTACGTTCCACTCATCCGTACCTATGTTTATGTTACACTTAGGGACTCAGTATTTAACACGTTTTACCAAGCAGCGCTACAGGTAGGATGCTCACTATCTCGTGGCACGTCGGTCGCGACCTCATTTGGACTATAGGCCTACAGATGGAATAGAAGCCTGTCATCCGTGATGAGCTATGTATCTAGAGTGGCGCACTTATGATGTACATTAGGTAGGATGGCCCTTCGGCCAAGTCAGGGTTCCCCCGCAAACGGGACGTTCTATACATGGTAATTATGCTTGAACCCCCCTGTTGGCACCGCATTACCGGACCTTAGAGCCATAAACTGAGAGTGCCAGTGGCACAAGTTCCTACCTTAGGGTGTGTTCCGAAGTCTGCACATACAGAGGGGTGCCTTTGCACCTTGACTCCCCAGTTCCAACTACGGCGAATGTGATGGTTTAAGGGTTCGCCACAACGGCGGATTGGTTGCAGAACCGACCCCAACGATGGTATGGTAACATCATGGGCTCGTTATGAACCGACGTGCTTCAGCGGTATCGGCCGTCTGCGGTAGCCCGGCTAGACGTGAGCGGAATGGAAGAGATAATCGTTCAGCTCGCCATTATACCTGCGGCAACGGCTATGAGACGGAGAGAAATCTAAGCCGCGAGTCATCCGGCCTATGGAAACGCCCAAGAATGTTGAAGACCATGAGTAGCACGAGTTTCGCCGCCTGCTTCGCGATGGTTATGAGTATGACGGCCTGTTGCCAGAGCTAACATTATCCACAAAGACAGAGGACTGGATAATAGCCCGCTCACGTGTCGTCCGGCTTTAAGTAGTGTCTGGCTCCACCTTATAGAATGGGAAATATCACGAGCCCTTCACAGAGCCATGTCCTAACAGGACAAACTGTTGTAGGCGCATATTAGGTCAGTCGTGGAAGCTTGTCCAGTGGTTGGTGCGCGCAAGGACAAGTGAGAGGTACCGCATGGTCAGGAGAATATTCCTGTATGTTTTGCTTATAGGGCGGTCCAACCGCTGTAGGATCCTCACATTGCGGTACCGGACGCAAGCAATCCGAGACTCGTCGCGCATAGATGACAGAGACATATACCAAACTATGCGCTCTACGTCATGGACGTGGTTAGTACTTGGAGTTCTCACCCAATGAAGTGCACTCCCTTGGCGTTTGTAGAGATAATGGCATCCTCTAGATGGATAAGAGAGCTGACTTCGCATGGCTATTCGAGTCCAATCTTCCAGCTAAATGTTCCGGATGACGGAAAAAGCAAAATTTCCGAATCTAGCAAACGATAGGTGCCGTGTCAACTGTGATTATAGCTCCTCCATGATTTGGTTTTGAGACGCGGTTACAATTGAGTAGTATCGCGCCAGCACTATTAATTAAGTTAAAAACATCGCCAGAGTTCTATGCGGTCCACAGAAAATTCGCGAGGTATGCCATGCCTAGCAGTGGGGAAAAAGCGGAGTGTTTAGACTCTGAGGTTTGAGGGGGTGCACAAGCTTCCGTGGACCTATTAGCGGGGGCCAATATGTAGAGTTGTAATAAACGTCATCCCACGCGAGGG"/>
                    <sequence id="seq_t123" taxon="t123" totalcount="4" value="TTCGTGACTAAGACACGCGTTTCCCGATTTTTCGTAGCTGTATCATGCGGCTGTAAGCAAATTAGCCTAACACATTATCGTAGCACCATCACTGGTGGATCGGTGCGTTGGTCTAACGCTAATGGCTCCGGTCTGCATAAAGAGTTGTCACCTACGAGCTATCGGTATGGTATGACCAAGCCATGTCGTATACTTATCAGGTTGGTAGTGCCTAAAGCCGTTAGGGGCTCTAACCTGAGGACGCACATCCCTGTCTCGGCTTACGACTCCCTCCTAATAACATAGCCTAAGACGTGCCTTGACCAAAGCCGACTATGGTTTACACCGGCCTAAGGACCTGTATAGGTAACACGCCCGCGATAGTGAGGTCGGTTACCTCTAGGGTTAAGACGTCGAAACGAGGAGAAGAGATATACCAAAAGTGTGCCGCCTATCCCGATCCTGCTATAGTGCGACCTCTCGGGGGAGGGTCTCCCGTGGAACTAGAACGCCCGCAACATATATCGTTACTCGCCTTCGGGCCAATATTCACGACACTCAAACTGCGAGTCATGCCCCAGAGGACACTGATACACACTTTGTTTTCTTGATTCCATTACTCGATTTGTGAACCTCTAAGCCGAAGTTACACTTAAGGCTTATCCCCTTTTGAGCGATGCTCCGTTCCGCGAGCCGAGAATATGAGACAAGGTTAATTTCGGCGGTGTGCCTTCGTTACGCTTGCTTAAAACAACTGGAAATGTTTCACCCGCGCAGATTTTATGTGGGGACTCAAGCCTACGACGAAAGGACTGTAACCATCTGGCCCCTTAACGTTGCAACGGAAAACAAGTCACATGTTTGAAAGAAGACGTCATTCCCCAAATTATGGATTGGTAGTTGCCCTTCTGCTAGGACTGCAACACCGTACGACCGTTTCGACCAGGGGATGCGTTACCCAGCAGGGCGAACTAGAGTATCTCGCGTTTGTCACCCTCTTATGTTCCCGCACCTCTTGGTTCGGCCCCGAAGTGCGCCATCACGCTTCTAAGTGGCTCTATTTGACTCCAACAACCTACTAGCCTACAACGAATCAGGGAAAGACCATTGCTGGCGGCGGGGGTGGGAGTATACACCCATGCCGGTAGATGGTCGGCGCAGTGGTGGGATTAATACTCGTTTTATGAAGTACTTCCCACATCTCTGTTATCAACGTATAAATTCCATATTGGCCGCCTATAATCGAGATTTGCCGGAAGCAGGTAGCAGCCGTGGTGAATTTCTACCCTAAATTCCCACGAAACTAATATTATGCGCTGGTCCTTTCAAGGATATCCCGCCGTAGCGTGAGATTCATACGCGAAGTCCAGACTAACAGAAATTACGACGATGTCCGTCAGCACTACTAGCTTTCTTGAAAACAGGCAAAGCTTTTTCTTCCGAAATCAATACCGGGCAGTGGATGTTAATGGGCTTTGGAAAGCGTTTCAAAAGGGTAGCTTTAACCGGACTTCTAGGAGCACTCCTCTGAGACAGACGGCCGTGACCGTTCGTTCTCGGGCCTTACCTCCAAACCTGGGGATCTCAAGGGCATTGCTTCATACATATCCAAACGCAATCTAAACGTTAGATTAATGTGCTCAATAAGATGTTGGTCGCGCGGGGAGCATCTAAGCTTCAGCGCAATGGAGTACGCGAAGACGTCCCTATCATCGGCAAGCAACGTCACGGTGCATACAGGCTACCTCTACTCATGTTTCCAGAGCTTCAGAATCACTATCATATCGTACGTCCAAGGTTCGGATGCCCGGGAGGCATAACGTCGATCAGGGTCGCACGTCGGGCACTTGCCCGTTGTAGCTGTCCAGGTGTCTTTCACCCAACAGCTAGCCATGTGTAAAGTATAGAACGCCAGAGGCGGGACTCAATAGAACTTGGATCATTGTTGTGGTGTGAGTTTGGGAGGCTATTTGTCCGTCCGAAAAGACCTGCCACCTGTTCGCGCATCCACTAAAATATCG"/>
                    <sequence id="seq_t124" taxon="t124" totalcount="4" value="TCACAGAGCTTTTTCTTTGGGGTGTTATTCTAGATCCCTCTTCTGGTATAATAACCGACTGCCTGTATTTGGTCAATGGATTTTGACAAATATAGGCTTTTCTGCGCCGTAAACCACCTTGCATAGTCTGTCTTAACTCTAGTCTAACAATTCGGCCAAAGACGCCTGGATTACAATTTGATGCCTTCAGGAGTTTCATCGGCCCTCGCTTTTGGCTTTGACTAAGAGTTGACACCGGGAGAATACTGGAATGAGGGGACCTCGGGCGCGGCTCTTTGCAAGGATGACAAAAGACGTATAATGGGTTTTACTATGCCCACGTAGGACCCAATAGTATTATAACTTTAAATACGAATTGTATCCGTACAAAAGCCAGATAAGATCCCTGTCTATCATCCGCCTCTTTTTCCAGAGTTGCCGGCATATTCTCCTACCGAGTAGGGGAATGTGGGGGTTGTGAGCGGCGTCGTGCAGTACAGAACTCCAACGGTCATCCGCCCAATTGCGCAGACCCCTTATTTAAAACAGACAATTGGGCAAAGAGGGTATCGATCAATATGAACCATCTCAGTTAGTAATAGATTTATGACATGTTGCCACAGTATGCTGCACCGATGTACCTATATGGAACAGGGGCGAAAACGGTATTCGTCATACCCCTGTCTTAATCTTGCATAGGAGAAACCGACATGTGCTAGGTAAATATCGCCGGGTACTCCCTAGTTCGCATCACCGGGGTCAGTACCTCAAACAGAAAAAGAGCACTCCTGATCTTGCTCGGTCAAAATGGGTACTGCGGCCTGCTGCTGACTCACACTCGCTCTCATCCTTAGATAACGTCTACTTCCTGCGCGCAGGCTTATCCCCCTTTGATTAATACTCACGATCTTAGGCTCACAGGGAGGCACGTCCCAGCGATGAAAGGCTCATTCTACTCACTTGGAAAGGGGGCCCTGTTCACCACGTCCAGGTAGAACTGAGCGCACGCCTAACGTGCGCAGCTGTATAGAATGAGGCACCCACGTCCTCTCCTCGGACTTTTCCTATATACGAGGACAGACCGGAAGCGGAAATGGTCTCGTAGGCGCCGATGGGCAGAATCATTCCCTCGGTACAGCTTACCAACGAACTAATAATCAGAGGTCTGCTCGATCGAATCACGGGCAGTAGCTGCTTATACAAGATGGCTGTATAAGCACTACCCTTGGGGCCCGGGCTCTCCTCAGACGGGATGGTAAGGCAGTTCTCTACGGAGTACCGGGAGGTCCGCCGCCCGCTGTTTGACCTCTCACATTATCGTTACGGACAGAACGGGGATGGCAAACAACTATGTTTCTCGTGTGGCACGAGCAGACTAGACCTCTATTTCCCAACCCGCAGTACGTGCGGTTACGACCCCGCCGGATGACGGCTGGTGGGTCCCGCACTTACTCTCGCTCCCCGCAGCATAACACAAAACGCACCTTGTGAACAGACTGCACGTAAACCCATGTTCTCATGCGGGATTGAGCCCAGCTATGTATGTCCTCCTATCCCGGCAGTATAGATCCCTTACTGGGGACGCTGGGAGTGTAGACATGGGTACTTATATCGTAGAAGCGCCTACGGTAGGCGCGCCTCAGCGCCCGGCGCATTCACACGAATGAACTAATCTAAACAGTTTGTTGCTCCGACTGTAAGTAACGGAGCCAATCCGTTCACGGCAGTGGCACATAGAGGTTTTCAATAGTAGGGTATGAGAAATCGGTGTCGGTGCGCACCGTTTAGCGACAAGTCGGAGTTGCTGCTTGAAGGTCTTTCCGGGAAGGATGGAGCGTATCATATACCGATCTAATACTACGGGTAGTCATGAGCCCAATTTGTCCTGAAACTCCAAGAGTAGTAGCGTTGCAGGTGGTGATTTGCTTTGAATCGAGTTCTGCACTCCATAACAGGAGCGACGCGTACGCAACTGTGGACGAAAGAGCTGGGCAATTCTCTTGAATTCATGTGGTGTTGAT"/>
                    <sequence id="seq_t125" taxon="t125" totalcount="4" value="GACTATTATATTGGCCATTCGGCCCATAACTTTCAATGAACGGTCTGTAGTTTCATTATCGCACGCTAAGACCACAATAAACCATGATACAAAATCATCACAGCTTGAGACCGCTTGGTGATAAAGGTAGAAACGTGCCGCAGAGCATGCTCAGAAGCCCGGTCGTGTACCGAGACTTAAGCTGTGACCAGTTCCTTCTCTACTACAACCTAGGCAACAATCTATCCACCATTTTCCTCGTACCATCAGACTCGACACTGGTATAGACAGTTTAAGATGTTCTCACTGATTTTTTGTGCAGCCCTTGTGGCCCGGTGTTCACTCCGGCTTGGCAGGCACCGGCACGGCTAAACAATAAGCGGTTAGTTCTTCAGGGACCCGTCGAGTGTACTGAAGGCGCGGCCGTATTTGAGCGTAGCCAGCACCGGTAGTGGGAGGACATCTTCTCACAACACCCAGAGGCGGGGAGAAGACGTCTATAAACCACAGAGCGACTCAGGTGCGTCTTTTTCCGACCATGTCCTTTGCCTGACTTCGGGACTCCCACAACAAAACCAACCTCGATCAGACGATGCGATAGGCCATTCTTACTGATGGCTCGGTACTAATTTAGACGCCGACGATCTAGGTCGCACCGTTACACTCATCTTTGTCCCGCATTCTAAGCACTACGAGGTTGGATCTGTTCACAGTTATCTCGTGCGTAGCCAGGAGTCCCAAACCATAAGAAGCGCGACGCAATGAATCTACGGCAGCGCGAGCTGACGGCATTGGGTGTCCTCGTTGCGACAAAATCACATGCCCAATCCAGGATTTCACGTTCGTTGACGTGGTGAGTGCGGACGATCAGTTCACCCTGCCATACCGGCAACTCGAGTCAAAGCGTACCGCTTCGTAACGTGGTCAAACCAGGCGGCGAACTCAAAGGGACCTGATGTGCGAGCGGGAGCTCAGGCGATGGTAGCAGCGAGCCACTTCAATTCCGAAAAGTGTACCTGTAAGCTGTGTAAAGTAGGTAATCGCCAACCCGCCACTGCTGCTGGCGTCGGTACGCTATATGTTTATAAATTAGCTATACAACGTCAAAGTTCAATGTTCCAGAAAGATGTACTCTGCGTCCCCAAATTTGGCTTCTCCTCAAAGTTAGTACAGGCGCATGTAGCTATCGTACCTGGACCTGTTCGGAGCTATGCTCTTGCTGGAGTAGGACTAGTGATTACTCGAGAGTGGTCTGGAGGGGGGAACCTGTGACGCGCCCACAACCTAGGGTTGCTATCTACACTGCTCAGCGACGATGATAACGGATCGGTCAACGTGGTCGCTCCGGTAGGATGTTCTTTCTAAATAACATTTAATGTCCACTCCTCATCGTAAGATTTGCACAGGCCGTAAGAGCCGGTTACATTCGTTCTCCCTCTCTGACGCAGCCTTGCCCACTGCCAAATAATTAGTATCGTCACGGCGTCTTATAAACGTAAAGGTTCCGGTACCGCTTGCGCGCACTAGCCAATTCCGAGGTGGGTCGCTGCATACGCGTGTTTTTTTCCCGCATGGATAGAATAATTACGACCCGAGTCGCGTTCCATCGCCCTTGTGCTCAGGGGACGCACGCATATTTCGCTGATGGATTCCCCGATCTGACGCGCGAGTAATACCGCAAAAGGTCCACGCCGCCGTATTCCTGGCGCAAGCTGTTTGACTCACCCCCGAGAGCGGATGTTTGAACCGGTTGGTTTAACACTTGGGGTGGCCCCTGCCCAAGACGCTATCGGCAATGCATCTCGTAGTTAGCGCTAGTGGTGTGTGACTCTACTCTGGTTCTCGCACCACCATGATTCCAAATTATTTAAAGGGCATTAAGACCCTCACTGCATCGCTGCGGGTAAGTGGTCGATAGAGACCCTATCGTCTTTCAGCAGGCTACCCAGCAATTATGTGTGTAGAGATTCAGCCCCCACAACGCTTAGCAATATGATATGACTGGAGGTTGTCGCCTCTCT"/>
                    <sequence id="seq_t126" taxon="t126" totalcount="4" value="CGAGACGCGCTGGGGCAGGACCTAGTGCTTAGTATGCGTGTGCTGACACACCGAGCGCTTTCGAGTAGGTAGAGAGAGTTCAGGTGATGGCTACGCCAGTCCTTTGCGTACAAAATCGCACTGGAATCAGGAAACGTTTTCAGTATTCCAAAATTAGTAGTTCGGTAGCGAAGCAACCTCAAGGGCACATACAGGCCCCCAAAGGCCGCTTCCTTTCTGCTACCGTCCATAAATCCCACCGCACTCACGAAGATATCTTATCCAGTCAGGGATATCTTGAACAGCCAAAGCGCGAGCTTAGGTACCTGGCCTCGCCTGCACTTTTGCACGTACTTACCTGTAAGCTGGATTACAGTGCCCGAAGTGACGCAGAGAAAAGTAGGAATTTGCGCCAGAGAGCAACTAGATCAGGGCAATCTGTCGTGGTCCCTCATACTGCCATCTTCAGCCACAGGCGAGTCTATTCACAAAGGGTATGTTCACTCCGGCCGTGTACCCGGATATATCTGGGGCAGTAGCGATGAGGGTGTTTCGCTGAACATAGTTTCCCGTTTTAACCTAACACACCTACATCAAAACACGCTTATGTGGTACACACGTGGCCCGTAGGTGGAGATTTGACGGCCTAGGAACTTGGAGCCGGGCCAACAAGCACGCAGCGGCTTTCTCAGTGGGTGCTCACCTTGCGGTCGTTTAGTAGAGCGAGAATATTCCCACAATAGATTTGTTGAGTGCATAAAGACTTTTCTAATGTTGCCTTGATAACGGTCAGCCTATATTTATATTACATAATGTCGGACTTATGATACGTTAAGGTATAAGATTAGTAAAATTCCCACCAACTAATTGGCACGAAGTTGTGTCCACCAGCGAGGGTAAACCGCCTATCCAAGTGGACGGTAAGCGAGGATGCTGGGGCGCCCGTTTGTTCATCCAGAATAAAGGTAAACTCCCATGTCACGTACGTGGAATTGCCGCTGTATATTGCAACAAGGATCTTTGTAATTGTTTCGAGGGCGTTTATTCTTTCCAGGAGAGAGGCTAACTTGTTCTTACCTGTATCAATCTGGATTCCGGTTGTATAGGGTGAAACGCCGAACATGCAATGAACGGCAAGGCGCTGTTGCGTCCTTCACGCAGCGAGGCACGGTTAATCGTGCGCGGCGATGACAGCTTGTGGAACTGTCGAATAACTGGGGATCCGATAGTTAGCGAAAACGGCCGAGATAGTCGTTACTGGACTCATACTTGGCAGTTATTAGTCATGAAACGTTGCAATCAGTCTAGGACGAATGATGCTCTAGTAATCATTATTGAGCGTGCCACTGTGGTCCAAGAGATATCAGCATCACAGCTGATATGGCTCCGCGAAGCGAACGTGCACAGCTAGAAGGGTCCTCGGCGCGGCCACAGACAAGCCCTCATGATCGGCTCCAAATGTATAGGATTCGAGGATTTACCCGCCTAGTATCCGGGCGGCATGAGATGCTTCTAAGGCGTTTGGTAGGACGGGACAGGAACATTTAGGATAACACTCATGTGCACTTTCTTTCGCCCCTCTAGGACTGAGTACCCAGAGACACCTTTCGATTTAGCTAAGGTAATCCACCATGGACACTGAAGATGGGCTCTTAGGCATTGGTGAAGATTCCTCCCCAACCAAATCGCAGCTCAATTGCGGTCATCGTCAATGGAGCTCTAGTGTCATCTTCAAGGGACGGCCTACTTATTCTTCTGTTAGAGTCCAGTAGAGAATTGCAAAGTTCCAGGCTGGAAAGCTCTGCATATAGCGGGTGTAGGCAAACACCATCCAGTTCATGCAGAATTTCTGGACGCTCAGTTACTGGCCCGCGATGCACCGAAAAACGTCTATTAGCGTAACGGTTACCGCTCCGACCCAAGCGAGGGTGGCTTATTGGCGGAAGTGCGGCCGGGCCCCCGTCGGCAAAGTATTGGCGGATATCACCGACGCTTGGCTGTCGAAACGGGTTCTCCCCGGA"/>
                    <sequence id="seq_t127" taxon="t127" totalcount="4" value="TTTGCCGTTGCTTGTTCGCCGCGGACCTAAGTGGCATGTGCTACCGCGGCGGTGGAAGGTACAGAACATAGATAGTATATAAATTGGGTCCCCTGGCCCAGATATTGCTGGTCCGGGCGACAACCACATTCAGTCCACATTAACTGGCTCTATCTAGGGGGCGGTCCGGCTTGGGGGGACAAAATCCGCTGGTTACTTACCGCGTTGCGGCCCGTTCAGGCAAAGTTTCTTTGGTTACGCACGGAACGCGGCACCTTGACTATAGATCACTGAAGGAGGCACGAGCGCTAGCTTAGAGGAAAAAACTATGAGTCAGTTACAAATTCAAGCAATTCATGTAGACTAGCAAGGTGCCAAGTATAAGATAGACCGCATCGGCGCGGCCCTGATCCTTATGAGGCAGTGCGTTACTTTTATATCTGGGGTGTCGTCATTTCCAAGGTGTCTCACCTTGCTATAAAGAACTTAATCTCGCCTAGTCCTTAGAGAACTGGAAAACTTTGTACGGCCTCTAGATATTCATTATCTGGGCTCCTGTCCTTAGCGTCTTTCTCAGCAGCTGGACGATGAGGCACGAGCGAAACACCTCCGCACCCGCACCGCATTGAGAGTCGGGAAACGAGCGCAAATTTTGTTTGCACGGATAAAGCATTCAGCTGATCTTGTATGGTCTGCGCCCAGAATCATCTGTCCAGTTGCGGGACATCGGCACAAATCCTTTCCGGTTGAGTGGCCTACGAGTTTGATCGAAGCCCGTCATGGCTATTAACGCACTCTTTGAGTCGGTGCCGAGAGTTAGTGACTGTTAATGAGGCAGACCGTTTACTAGCCTAAGTGGGCCCATATTACGCGCTAGTCCTTATAGAGGGACTAGCTCCAAGGCGGTTGGCCGAAGATTTTACCTACAATACGTGGTATGAGATGTAACTGAGGTGAACATACGTTCAATTCACAGAATTCGCTTAGTTCAACTATCAAGATTCGGCAATTGAGATAAGTCGAGTGAAGTACGTTATGTTTCTAGGGCGACTGTCACTCGGTACAGCCGTGTTATCTCTACGTCTCGGGGCCCGCACTATAAGTGTAAACTTCTTATGGGAAGCCGATTTCGACATGGGGCATAGCACAGTACGCTCACGCTCGTAGCACATCAGGTTCTCGTCCAACGTTAATTACTAGAAAGACGAGGACTCATGGGATACGTACACTAAAATCGGTTCACGTCTATCTATTAGGTACATACACTCCCCGAATGTATATGCGTAGAGCCGTTATAGACTACCATTGATGAGTAACCTCGGGAAACGTTGACCCATTTCTTAAGACGACTCGAACCCTCAACACTTTCTATAGGTACCATGCCTTACCAGAATCGTCGAGTCCGGTAACCTACACTCAACTTGGACGTTTTCTCAGAAAAGACGTATGGTGTGCGTTCCGGTGTCATCAATGTTGAGTAGTACCCTCGCTTGGCCCTTCACTGAGTGCGCGATTATTGATAGCGAGAGGCTCTTAGATACCGACGCAGTATGAGACCACAGCATCTGTTAAGGCGTCGTAGCCCTCTATTGTCCTGGTAGTCTGGTCTTAGACAGCCTGGCACAGTTGTGGTTGCACAGGATCATTTAGAAGCCAGTGGCCTAGCATCAATAATGCCCATAAACTAATGCGTAGTATTCTTGAAACCTTGACACCACATATCGCGTCTGCCCTTTGGTGCTAGTACTACCGCCTCCTTAAAATGTCAACCAGCACGCATGCTAAAGCTAACAAGGGATTGTGCAAAATGTAACGCAAGTGCCTGTCTGACTATAGCCGTCAGAAAAGCACTTATTTTCGCGCCAACAGCCCGCTGGCTAGACCGTAGGGCTGTCATGCAACGTTGGTGGAACCCCACACGTAAACCTTACATGCCTTCTTACGAGAATTTATTGTTTTCCAATGGTAATCCGACTCATCGTTCTGTTCTTGCCGCGAAAAGTGGAGGGCCACTACCACTG"/>
                    <sequence id="seq_t128" taxon="t128" totalcount="4" value="TCTCCAATGACGACGGGTTGAAGTTATATGGCTGACCCCGGGACCGACTTAGCGCGTACACGGAAACAATGTGCTGTGCAGCACCGTTCTTCACCTAATTCCACACTGATACGATTAATACTCTATAGGCTTACATCCTACCCCTTCCCTACTATGCATGGCAAGACTTAAAGGACCATTCCCATACCTGAGGACTGTTGAAGGAGTTAATAAAGTTACGGCCGTAGAGGCACTTGACCTAGTGGTAATACAGTGGACGTTATCCGGACGAGGAAGAGCGTTCTTGACCATGATCGCCTACCGAGTTTCGTTTTGCCGACCTCCCAACCCTAGGTGCAAAACCCTCGATGGATTCAAGAAGTTCTGAGGCCCTTTGGGCACGTGGTAGATGCATTCGGCGGAATTACTACCGTCGTGAGGCCATAATCGGATCCATTATTCGCGGGCGGTGTATTCTCGATTGGCCAAGCCACTCGCAATTCTGTGTCAGCACGTTTTAACGATGACACATCTTCTTTCGATTCAAACTAGCAAATGGCGCCGCGACTCTGTTGTTAACGTGCTAATTAGTACAGGGGCCATCATGTGCGGCAAAGCAAAAGCAGGCACGAGAGTCCACCGCAACAAACCAAGTTTCCACGCGAATCGACGAGAAGCCCCAGCTGGTCCGTTTGTCTTTCGGTATTTAATAGACGTCGCACGTATCGATGTGATCTCAATGCTCGGACGTACACCCGTTCCCGTATTAGCTGGGTCGGGTGGGAGCGCGCGAAAGTGCTACAAACGATCACCAGTTGTCGCGACCCATTCATACGAAGAGATTACAGTGCATATCCCGAGATTATGGCACGTTCCTTGTCTCGCAAAGCTGACTATGGAGTGAATCCCTGCGTGCTTATGGCCTCTTCCATTTCAGTATTGGCGGAGTCTCAGTCGAACACTGCCAATTACACGGTACCCTTTCCTCCCTACAAAACACTTTCAACGTAGCAAGAAGCCAGTCCCACTTTGGGCAATTGGACCGACTTTTGCTAAGGTGCACTCGGCCTCTCGTCGGGGCGCCCAGACAATACCCACAGCGATAATATCCCAGCCAGGCCTCCCACAAGTACCGATGCGGAGCTACAAGGAGCGACAGTAGGCTAGAGTTTACAAAATAGCATGCAAATATCTGCTGTTTTATGATGTCGTTAAACCGCACAGAGCAACAAACTTCCATACACTGCGTATTCTTGGCTCGGTAACGGACTGAAAGGTGCCTCGTGATAGGGCTCTACCACCAGACGGTGGTCACAAGACGAAAATTGGCAGCAAAGCCTGGAGCTCACATGGCACGTAACGTCTTCTAATATGATTTCTGCCATAGTAGTATACGAGCGAATCATAGGTCGACACCGTTGAGGCGCCGCTTAAAGTCTACAATGTTCGAATCGTTGGCGTCGCCCTATTGTCCACCGCCGCCGTTGTCGGGCCTGTCCCGAAGGGTAGTTTAGTTACGGACCATATCGGCGTGTAAATGTATTTGGTTTTAGGCCTTGGTAGGTGGAATGTGACGCATGAAGAGCGATGACATATCTGCGATGTAAACGGTATTCCTACCCCACTAGAGTCCCCTTCCAATGTGCGGATTGAACTTATACTGAAGGGGAACCACTTTTAAGCGAATCCGAAAATAGCACTTATATAACAACGCAGAACCCTCTGGCACGCAGATGTTTAATGACGGAAAGTTGTGATGACTTCCCAGCGACCAGTGTGTGGCAGTATCTAGCTAGCTTGGCGGTCTATCTCATCTAACGGTTTTTCATTACGTCACAACTATGCATGGCTGTTGACTCGATGAGTGCGCCATTCCGACTTGCAAATTAGACAACTGTGGAGGGTCTAAGAAAGATCTACTGGCACTCTGGACTGCGGTATCTTCGAAGGTCATGCCCGTAACCCGGGGAGATCATCCCTGATCTTTATTAAGGCTTGTTGGTAGGAGGACCGGGCGACCA"/>
                    <sequence id="seq_t129" taxon="t129" totalcount="4" value="AATTACAAAGGTTTGGCGTAGGATATTATCCAACTAAATTGTCACCGTGATATTATAGGTTAACAAAGTGTTTCAACCCTGTGTAGCAACTTTTAGGCTGCATAGGGTCGTCGGGTTTGGTAGCCGCTGCCCATTAGGACCCTGGAAGAGCTACGAGTACCACCTGAGTCCGCCTGCAGCGCGAATATGGCGCACCTACACACTAACGTTGAGTTGCGTACGGTACTATAAAGCATGAGAAGGTACCGGATAATCAACGGTTGGAGATAATGATCTCTTTATGGTCCTGCCTCGTTTAGTGCAAACTGTATGTTAAAAAACAGTAGGTGGACAATGGTCATACTGTTGACCTGGGTCATATGTGCGAGGTGCCTTTTCCATCCTTGGCGCTCCTCACACAACGATGTTGTGTCCCGAGTACTCCGCAGGCGCTCTGCAGCCGTCAGGAAGAAGTAGGGGACAGATCCACCTCGGTTTTTCATTTGCACCTAATCAGCCTTTAGCGATCCGAGAGCCACGTACTGGGATAGTCATTTAAACGACTGGTCAAATCAACCGAACGGGGAATCGAGACAGCTTGCGCCGAACGGTTAGGGAATATTCTGTAGAGACGCCGATGAGATCAAGGCTTAGCGTGCACCCTAGATCCATCGTCCTCCAGCCCGTCGATTGCCGGTGTCTCCAAAGTCGGTAAACGAATGGGTTTATCGCGCCGTCAAGGCCTACCGTGACGACCGATTTGCGTGCGACGCTAAGTGGGTATCATGGTGCAGTTGTATCCACAGGTGAGGTGATCGGAGTAACTACGGCATTCGGCGCAGTCCACCGCCCCGTGATCGACATCCCTGCCATAATGCAGAGACGTTTGTCCAGCTCCTTAATTAACGAGTCCTTCTCGTTACAGTACGGCCCGTAAGTTCGATGTCATACGGCCGGTCGGGACTAGGTGGGTGGAAAGCATACATACTTCTACTTCAATGCTTGCTTATGGGGAGAATTTGAGTCTCCTTAATGTAGGTGCCCCATCAACAAAAATCTCCAGCAGCCAATAGTGGTATCCTCTATCCGACGCACTTGGGACCGGGGGCCTTGTCGAATTGGAGGACATGCTGTGACATAGAACTGTCAGACCGCACGAAGAAGGGTGGGGGTGCGGTGTGAACTACCCGTTAGAAGTCTAAGAACGCTAGGTAACGACACGACTGCATCGCAGACTTATCAGAATCTGCTTTGCACTGTTATCCAAGTTTATTGGCGAGATCCAATGGATGGACCGGCCGCCTTTCAACCGAGTTCGTCAGTGCTGGTCACGTTTAATAGCTTTTTTATCCTCAAGGACTGCGGACATCATCTGATTTCACGCGTCATTCCATCGAACGAGAGTTTGGCGGAGGACTCCTAGTCCGGGACCATACATTAACGCGGGGCCTCGCCAGGGGCAGAATGAGCATCCTTAATCCGAACGAGAATGTAAGGTTTGCCTTTCAACAATAAGCCTTGACGTACAAGGACACGTGCCACGTTCTAATAGATCTATCCTCAATAGCGACTTTAGATGACGGAGTCTCCCTTGCGCCGTATCAGGTTCCGCGGTTTAAATAACGCTTCCAGGGCAGTTTGTGTAACGCGAGTTTATGACAGGTCTCGGCGTGCTTGTATAATGTCAGAGCGTCAAGGCCCGAGGGTCCCAGCCAACTTTTGCCATCGCCGTGAATAGACATATCATCGCTAAGTACAGCCACATGAGGCTACCCGTTCGCCAGAGCGTTGTGTAGAGCTGAAAGGCGTCGTCTCGCTACTGGTCATCCACTCTATTACTCGAGTAGCATAAAACAGGACCAGTTCCATATCAGAAAGTCCCGTCCTTGCTGTACGCACCGGAACGAAGGATCCCGTAAATAATCATTTTTAGCTTCTTTCACCTCTGCTATCCACCGCGACTCTCAGTACTGAGATTATATGCGAAATGGGAACTAGGCTACAGATAATGGGCGATCGCA"/>
                    <sequence id="seq_t13" taxon="t13" totalcount="4" value="AATGGCATCTATGGGATTTCTCCATATTCAGTGGGCGCTCAGACAGGGTCTGTCGCCCTTCCGACCGTTAGCGCTTCGTTTACTCCTCTCCCCTACGATCGCTGGAGAGTCCCAATATAACATTCGAGTCGGGGGTTCCCACACTCAGCAAGTGGCCGCTTTGGCGATGCTCTTACGATCTGCATGGAACACCACTTCCCACCTGTTCATCTGGGACAATCCAGATCAAGGCTTGTGGCGACATTAACGCACGTCAAGTCGGATCCACTAATGCTACGCTGCCGACACCCTCCCATCAGGAGGATAGAACAACGTGGACGATAAGGGAGCAGTCGTGCTGCGATTCCTATATAGAGTCGCTCTCACCCTATATGGTAGATTACAAACTGGTATGTGGACGAGTCTAGAGTAAGCGAATGACGGCCTCGACCACCACATGCTTCTGTTCAGAAGATGAGATCTGGGCAAAGAGGTGCCTGTTTAGTTAGGTATTGAGCGTCGCACAGATCGTCACGTGACCAAACTAGTGTCATGTTTCATCTGCATCCTTTCTGAATCCAAGGCCTGCGCGCTTCTGCCGGTTAACTGGTTTCCGTTCCCCGTACTGGTGAATCCTCCACTACTGTGGCTCGCGTAACGCCCGACACTCCGCAGGATACCAGCCGCCCCCAGTTCTTACCCTCGGGCACCTAAGGCCGTCATCCTACAGAGGCTCCGTTCCAGCCGCTGTGACGGAATTTAATCTGTTTAGAACTGGTCCCCGCCTGTAAGTCACAACTTAGATCGTACCAGGATCATAACGTATTATACCGACGTGAGCATAAATGTAACTACGCGCCTGGCGCTCATTGTGACTATATTAAAGCAAAAGAATCGGTACATCAAATGGCCAGGACTTCCCTAAATCGCGCACCGCTTTTGCTTACATCATCTTACACAACCTTTCAAAGTCGTGATCTATTATATTCGGTCAGGCCGAGCGTCGATACGTTAATTCCATATGTGGGTTCACCTTCGGCAGGTCTAAAAGGCGGGTAGGGCATCAATGGATGTGAAACATTGCGCGAACCCCCGTCAATTATCTATCCCCGAATGAATCGCTTAGGGTGGGGAACGACGGGGATCCGGGGGTTTCACGGAGAAGTTTCTTGTTTAGCACACGGAAGAGAATGGTTGGGGTAAACAGCAATTCGTCCTCCGCCTGGTGAGATAACAGTTGTAGCGTAATGTTAAATTTTAATATAATAATTATTTGACATTTCAGGGCCCAAAATAGTGACGAACTATCTTGACAGTCTGCCAACTGACAGCGAGCCTCTCATACAAAATGTGTCAGCAAATTAAGAGGGCATACAAGAGTTTCAAGGCCTGTGGCTGTACTCCGCCTTCGTTCACCGTCCGTATCGCTTACTAGACGGTTTACCTAGAGTCGGACAATCGTAAAACCCGAGACACGGTGCCGTTTTGTGCAGCCATATAGTCTACTAAGCCAGGGTACTTTCGCGGTAACTTTAATACAGGGGTTAAATCTCTTCTCGTGTTACGGACTACGGATGGGAGGGCGGTTATCCAATTACGACATAATGGCGACGTGGCAACTGTGGTAAACCGATGAGTCTCCGGACATGCCAGAACAATAGAACGATTGTCGAGAGCCCGTACACCGCTTTGGTAGATACTACGTTCGCTAAAAAAGAGACATTCAAATGACCGAAGACTCCCAGGTGTGACCCGGTGTTCGCGTGAACAGACCGGGGGCTCCGAAGTACGTGGTATGATGAGTCCCTGGGACCATGAACTTTACTCTTGCTTAGAACACCGCACTAGAGGCTATCCATGGTAGACGTGTTTACTATGGTACATCTGCTATGATGTTTGCAGAGATCCAATAAATTGCGGGCTTAAGCCCATGATGGCCTTGCTTCTCGAGTCAGACGAGGTGGGGACATAGGAGTCGAAGGGATGGAATGAAGTAGGCCAATTTGGGGATCAACAGATTG"/>
                    <sequence id="seq_t130" taxon="t130" totalcount="4" value="AGGGGGGGCTAGGTCGTATATCCGCAAAGTATCACCAAGTGGAGCAAAGAAAAGAACCGCCACATAGGTTATAACGCGAGAACCCGGGGAGCACTTTTTCGCGTATTCATGACAGGACGACACTTTGGCCCTGTCTTAGAATAGCTAGTTAGTAGTCGCCTATTGAAGTTCACCCGCTTTGCAGAGACGAAATGGCGCTGGCAGCTCTTAGGCCAGACCCCATGGATAATGCGAACTGGTTGGCGCAATGGAATGGTCCTATCCGTGGGTGCTCCAGGTCCCGTGAGAAGGTTAGCTAGTCCGCCTTCCCTGTTGGGCCGACCATAGAGCGATACTGACGTAGTTGAGGGATAAATCCGTGCGCAATGGCCGGTGCGGCGCTTCAGAGTGGATATTGTTCATCGTTGGATTCTAATTCAGACGCGACTGTATTCCGTACCTTTACTCTGTCAACACTTTTCCTGAAGGGTGTTCCTCCATTAAGTGCGGCCTATCTGTACTCCTCATCAGCATGCAGTGTCAGATACAAACCATGATGTCTCTGATTACCTGTATACGAAAACATGCGTTAGTCAAGCCCTAATGAAGTCACCCAAAGCTATTGATAGACCACACAGTCCTACACTATTCTCCTCACTCAATAGCACTGGGCTGGCTTATGCGGAAATTCAGTTAGTTTTTGGCACTGTTAGCAGGCTTTCTGGTTCGAACAGCAAGTGTAATATGTCAACAGGGAGCACGCCTCCGCGAAGGAGTCATTCTGAAATACACACTCGTGCAACGCTTATTGTTACCACCTGGCTCCAGGCCCTCGGCCAATTTTTTGTGGTAATATCCTCGTCTGTCTATCCTCTCGTCATGTGCAAGCCGTGCGGATTGAGTGCCCAGCGGCGGGATTCTAGTCCCCGCCCTCAATATTATGATCTATTGATCAATAGGGTAGTCAACCTATTAGTAATATTCGGAGATATCCTGGGCAAGACTCGAATGCAAGTTATCTCCGAGGACCGGTCCTCTCAGCTCCCATCAGGCATTCATCACAGCACGTAGTACAACCACCTTGCAGACATTGGCATTTGTATGAGATGCCAGTGCTTAGCGCACCCTTGCAAGGTTAAAACCGGCCGGGCCAGCTTAGGGCGCGTTATCTTTCAGCCGGAGGCTAATCTATGGCATCAAAAATATTGCACTGCCACCTCCATAGCTTTGCACGATTTGGCATAAGCTGTGCCAGTTGTAAACTTTCGATAAAGGCGGCTCCCATGGATGTGTATTCTTCTGCACCAACTTGGATTTAAACCACTCAAAGTTAAAGTGCATAGCAGTAGGGGTAATAAGCAAACATGTGTGTTCGTGCAACGCCTGGTTAGGACGTCCGGTCGACTGCATACTATGGCTAATAGCGCCAAGCATGATAAGAGGGTGGTTTATGGAAAACAGATATCTTACGGTGATATCCTCTTTGACTTTTCACAGGTGTAATATAACGGTGTGAAATTAGTCAGTTATGTAGGGGGATAGTACAATGACCGTCAAATTGCAATATCTCCTAGGGAACGCTAGCAAAGCCCCCAGTTTATCACGACCGACAGGTAATTGGACTTTTCGCGTATAGAAGTATACTCTTAGGGCATATACGGACCTACAACGGGATTACCGTGCTCATTGTCGATTAATCTCACGTAAGAAAACCACGGCCCCGGGGTGCTAACTGTCGCACATAAGTTATCTCCCCCAAGAATCTAGTTTGTTAATGGTACGGCGCGTGGCCAATGTGTCGTCGCCTGCTTTAACGGGTAGCGTCGGTGGAACTCACTCCTCGAACCACAAGACGCCGGAGAGTAGATAATCCTCGTCAGACCACAGGGATTGGCTGGGTATACAGCGGGCTCAATACAGCACTGGCACCGGTATCGTAGAGCTTCGTAAGGGAGCATCACGAGGAAACAGCGGACGGACACAGGCGGGTTCGGATATCTCTTGATACCAAGCGCTGCATA"/>
                    <sequence id="seq_t131" taxon="t131" totalcount="4" value="CTCCTGCAGCGAGTACGCCAACTATTCTCAGATGATCATTGACAACGAGGTTAGACCCACGGGAACTCATCGCTGATCGACTATTCCAGGCCGCTAACTATAACTAGCCTCTACCCTCCGCCGCGATGGCGTGTAATCTCTCGGACCAGCTATAGAAGAGGAGGGTGTCTTCCACAACAAGGGTGTGCTTAGTTGATCCAACTGTAGGGTTGAGTCTTAACGTCGCCGGAGATAGCTTCCGCCGTGATACCATGAATCCGGGCCGAGGTTGCTACAATTAACTGCCCCTTACCGCGACAGTTAACAAGTCCTGCCCCAGGGCCCTTCCTAGCCAGCTGAGGGCGCATGCATAGGTTTGGGTAATTGTGAGCATATGTAGGTGCGGGGTGTAAATAAAATGAATCTACCGACGTTAAGATATCTGGCGAATGGTCTCGAACATACCGACACAAAAGAGGCAGGAATTAGATTACGATTGTATTCCTTGGAGAGCGCCACCTACCCGTCGCCAACAATGTTCCAACTGGCGCCTGTGGGTTGGTGCGCATCAACCGAACATTACGTATAACTCGCCCCATACCAGTGTTACGGAGCCTTTTTGAGGCGACCCCTATTCGCCAACCTTTCGAGCACTTGCAATGTGGGAAAGATAAAACCGCGTCGAGTAACTGCGATAAAGCCGGTGTTCAGTTAGCACTTCCTGAGGTTGTGCGCCCCCATTTGTGCTCAGGCCAAGCTAGTTGACCACAAGGTGGGGCCGTGCGATACAATTGGACATATTCACTCAAGCACCTTCACTGGCAAGGTACACAGCTGTCACTCACTCCTCGATCGAGTATGTGAGAAATGACCGTTGTATCAACAACGCATCTTCTTTCTCTTGCTACATCTTAGATCAAATCAGCCAGAGTTTCCAGACATCTTCGCCGTGCAGCCTCTGATCACTCATGACTACATCGCCTTGACCCTTTTGTATCAGGTTCGCGGAAACTGTCACGTGATATGCTGCATTATTCGAACAGATCGCTACCCGCTGAATAGACGTCATCGCACAGCGGATTCACCTCGGCGGCAGTTCAACTGCCTAGCCTCGGCGCCAGGAGAAGCCATCCAAAAGTATCCAGTAGTGGAACCTACCTGCTTCTACGAACAAATATAGTAGAGCACGAATCAAAGCAAGTCTATTCCATGACGATTCTTGATTCCTGCTATGCTGCTTGGGATAGCTCACGTAGTAGCTTGCTGCCGTCACCACCTGACTTCTACCTTGTTCCGCGCCTGTGAACGAGGTGCGACTAGTATTCCACAGGTCGTAGGAGAGCAATGGACCGCCATGAACTAATACTACACCTCTATAGTCAAAACATCTTCCTACCCTTGGCTGTGTTTGTTGGGATGATCCTGATAAGCACCGGATACGCCCGTTGCGCTACGAGATAATAGGGGAAGGCTTTAGATCCAGGAATGATTCCCTATAGGGGATTTTTAGTCAGCCGCAACCGGGGTAAGACTGAGTCGAATAGCCCGTCAAGTGCAACCCAGTAGTAGTCTACAGGAAGTCATGATCGACAACCAGGCCGCCTATGTTACACAGCGCGCCTGAGCACAACAACTGAATGGCGCTAAGATCGAAACTACGGTTCCCGCCATCGACCTATCGAATTTTTCTATAGCTATCATGGAGAGTCCGCCTCAGAACTTCGCTGCCTTACCATCTACCTAAACGATCTCGAGTGCGACTAGATTTTTCATTTAGGCTCTTATACTGGAGGGCCGGGGCTAGAACACGCTGGTAATGCCTGGTCCCTTAACAGCCCGTTCCGTGTTCTTGATTCGTCCCGAGAATATAGGAAGTGCTGTCACCGAGGTGTTTCCGGGTGCCCGTCCACCGGGGTCATGACCTGCTTCACGATCGTTTGTCGAGTCTCCCTCGACACGGGAAATGGAGCCCCACTGATTTATGATATCCAACTCAAGCAGCAGTTCTTCTGCCTTAGCCG"/>
                    <sequence id="seq_t132" taxon="t132" totalcount="4" value="TAGGCATCGCGATTCGGTTCCAGGGCTCCAATCGGTCGTCTTCGTTGACTAATTGAAAGATGCGTGGCCGTTGACAGGAGACTCCATACTAGCTGCCGTTTCAGCATGGCTCTAATCCCTACCACTTTTATTACCCTAAACACTTCTTCCATTGGTCTGAACAACGATTCGGATGCGTAGTCTCACTGGAGCACAACTCTTTGGCATCGGCTTAGGTTAAGTGGGCCTTCACTCTGAACACCGGTAATCCTGGTTACGGGGCTATCCCGAATAATTCACACAATTGGGCCTCGCTGGCTGTGACCAGGTCTTCACGCGCACGTTATAGATGGTCACCGGCTGCTTATCTAGGCGGCTCCTCCAAGGCTTTGTCCACTTTGAGACTCCAACGTTGTGTGAACTCGAGGCCGGAGTATCACAGCCCTACGCGCATGTTGTTCGGCATAGTGGTGTGCCGTAATGGGACACGGTCGGTCAAAACCATCTTTGATTCCCTACGCAGTAAAATTCTATCCCATGGGCAGCAGTGGCCCTCTAGTACTTTGCCCACTTTGCTCTATATGGGTCATACCGCGGATGAGCCTACGTACCTCTGACTCCCAATTTAAGATAGTGTATATCAACGGTCAGTACTCGGGCAGCAAGATAGGCAGAGGAAACGTTCCACTCTCGTAACCCCGGTTAAACCATGCTTGGCAGGTGAATCATCAAGCATATTGAGCGTGCTCGGGTTGTACATCGACAGCCCCACTTAAGCCTCAACATACGGCGGCCTACAAACACATAAGCTCTTTGTTAGCATGTAAACTCGTTTAACCCCGACGCTTAACCGCATGCCGAGGGGAGAGACCAATACTACCCAGCCGCTAATATTAGATCTGCCCGTATTAGAGTCGAGGACCGCTCTAAGGTACCATCCGCAGAGCCCTTTTCTTAACCATTCCTAGGTAGTGCGATGACACAGGTACTTATTGCGTGCACCTTGAGCTAACAGCGGGTAACGGTCCGCACCGTGATGGCCTGTCTGGAACCGGCGCTGGAAAGCGCTCGCCATAAAGCAAGCGCACCTATCCCGTGCAACTGTTCTGGTTCTTGGAAGCGATAGTTGCACCACCCCGCCTAGGCCGTTGACTATTTAAGGGCACGCTGAGAGATCCCAGTCATGAGGACCTATCGCCGTCTACGAGACCCTATTTCCTAGACCCATTACCCGTCCTATCGAAATCAATCCGGAGGCCCCTGCACTCTACAACGCCTCTCGAACCTCCGCGATCGTGTGTCATCCCATTCGTAGATGCTCGTCTATAGTCCCGCTCCTGCCTCAGGGTGATCGGCTCTATATCACATAGCTTCCCGCCAAGGCACAGCTTCGCTAACCGCATTACTAGGAACAGCGAGTCAGGGAGACCCGATCAATAGGATTATAATGGGCCATGCTGGGTCGGTGCACGGATTATCTCCACGCTCCCTTAAGCTTCTGGGACTTCGAAGTGGCCGGATGTGCTATTACTCCTGCTTTGCATGTCTGTGGAGGACAGCATAGGTGCCCTGCGCTTAACCGTCGTATGGCGTTGTTTTCACGGAAGTCACGGACGGCCAACGTGGGCCGCCGGAGTGGGACTCAATAAGACCGACCGTTTTTGTCTATGCTGGTGTGGGAGCATCCATGGTTGCGGCTTCGTGCGCTAAATCACTACTGTGTCGCTCCTTCCTATAATTTAATTGTCGAAGCTACGGTAGTCAGATTCACCCCCTAACCGGTCTCCTGACGTATCCCCTGGATGCTGTGAAAGGTTAGATGTGGCGGCCTACAGAGGGAGTCATCTCGCACCCGGCTCTCCGTCGAAGACGCTGGCCATCTGCAGGTGGAAATATGAACTGTGCTCTGAATTTAGATTCCGGAGCTGAGAGCGAAACCGAGCATGTTCGACCGGGGTCTAATATTAAGCCATCCACTTACCCGATCTCCGCCTATGGAACATTCACCACGGGGTAATTAT"/>
                    <sequence id="seq_t133" taxon="t133" totalcount="4" value="CGAACTCCATAACGGCCTTTTAAATAGATCTTGCTATGCACGCAGCGTGTTGAGTAAGGTGCATTTTGGTGACCCAATGAACGCTTACTCAACCACCGGTAAGTTAGACACCTGCAGGTGATCAATTAAGAAGCGTGAACCGGTGATTCCCCTCGACTCCGGAATTTATTAAAAGCTGAATCGGCTTCTAGTTCATTCTCTAGTAAAATCTAAACCTCCTTTTCTCCCATATGGGACTTCTATACTCGGGCTCTGAGTACATATCGACATTTCATTTTGTTGCCGCCTTGTTTTTTGTAAGACCCCTGAACAACCTGACAACTCTCGTGTCTCGGACGCCATCACGGTTAATGGACACTGGGGTCGCACTTGCTGCGGGGCAAGACTCCACAGAAGTCTTCCCCCCTAACGTGCGCCACATGTGACTCGACTGCGGGAAGTGTTTTTGATCTCACCCTCCTGCAGAGCACAGTCCCCGATAAAGCCCAAAACGAACAATGAGGTAATATTGCCTTCCGCTTCCGCTTTAGGTAGGATGGAATATCTTGCCTGCGCCAATACGGGCGGTACAAAGCGTGGGCCCATTGGTTTTGATGCGTCTAATGACGGTTAGACTGTATCAAGACAGTTCGACCCTTTACGCTCCTCCTTACCACCACCGCCAAGCCCGGGGGATTTGGCATCAGTGCCTACAGGCTTTTTCGACACTTTGCGCCAGTAGCACTAAAATAGGGGTGTCGATGTGTGATTTGTATTACTCATCAAAGCCCTCCGACATAGTCGTTGGTACATTATCTCAGCCCACCCATTGTTGTCCAAATTACATTACGTCCTAGTTACGAACTAGCAGCTTGCCTTGTGATTACAAGCAAGAGGGTGAAAGGACCCGTATACAGAATGTTGTGGTACAGCGTTAGGGAGTCTAAGGGTCCAAGAGCTTGAGGGGGAGCACAGATAGGGGTGGCACGGCCACTCTCAACTACGTACATATCTATCTATGTGGATTGGTGACTAGGTTTGCTAAGGCATAGAACTTGTGTTTTTAGCCGGATGCCAAATACTAAAATATGTGGTATTCCGCATCCTCATTAATGCGTTCAAAAAGATTGACGCTGTTCCCCCATACTCGGTCCGTTTTCCTTCTACGAGATGGCTCACGGTGCTGGCGGAGCTGTTTTGATAAGACCCTAGGCTACAGCCCTTCGTTGCGTTGTTATTGGTGGCCAATAGAATCGGGGGGGAGGCTTGCGCTGCAACGCCTATTTAGGGTTGCGACATGCACGACGCGCGAATCATGTGACCAGCAGCTCTGAAATCTCCCCTTCCCCGTATTCGCCGTCGGGATAATCTGCTAATGTCTACTCTTCTTCGCCAGGTAGGCACATTGCGTGAAAGCGTACAAAAAAGCCTTACTGTCCATTATTCCGCAAGTCTCACTAAGGTAGCCCGAGTATCGTCAAGCATTATTACCGACAACAAAACTTGGCTACCTAATTTTTAAACTAGGCGCCCACGTAGGGGTCGTAACTAACTGCCTGGCGTCTTGCGGTTTGCATAGATCGAGTAGAACCCCTGAACCGGTCCCCCGCCGAAGAAATTAGGTGATGAGTGCGTAGTAATCTTACGGGACCCCATAAAGGGTGTGATGGTAATACCGGACAGGGGGAAAGAATCCGGAGGCCTGGTCAAAGCGGTCTACTTCTTCCCTTGACTATTATGCTTTGAGTGCCTAGTTACCGAATTGGTCTGCCTTCGCCTCTACAGCATAGCGCTATTTGACCGAAGAGTAAGTCACGATTTGGAGAGGAGCCAGATCCGTTCTTGCACCTTCTAGGTTCGACGATTTCGACATCACGTTTAGATGCTATTGCGTTCGCTTGATGTACGCTGTTAGGTGTCAAACTCCCTTCGATCACTAGGAAATGGGCCCATCAAGGGTGTAGGGACTCGTCCCGTGGTATGACGGCCTGTCAGCTCCAAACGGCTCTGGGGGCCTCGCA"/>
                    <sequence id="seq_t134" taxon="t134" totalcount="4" value="GACTCTTAGCTCAGTTGTGGTTCGGAGCCTCTGGGTACGCACCCCCTCTCCCTAATTAGATATGACGGATGAGTGGGACGAGGAAAACCGCGAATCGCCTCATTAATTAAACTCAATGATCGCTTTGACCTCACGCCGAAAGGTGAGTTCGTCAGTGCGTGGGTATCTGGCTAGATAGTCGGAGAGGCCTACACAGTTAGATTTTGAAAGTCGTAGGCAACGTCTCCGTACCCCAAACTGTACGGTAACGCTCGCCGGCCGGATGGTCCGTCTACCCGCATCATTTGTGCCGACCCCGGCCTACCTCAATAAAGCTCTTACTCCGCCAGCCGTGTCCTTACCAGGGTATCGCTAAGAGCGGTCTCGGTAATGCATGCGACATTGAGCTTGTCTCAGGACTTTCTCCCCAGAGAATATATTCTCCTTTTAGAGTGACTCGCTTTCTCGCTGACATCTGGTTTCTGCGATTTATCGTATAACATCCAGCAAAGAATTGCGCCTCAAATAACCTCCGCTAGCCTTTCGCAGCTGATCCTAGCCTTGGCGAGGCTTAAAGGCGTCCCTTTCATACACAGTCCAAAACTGAACACACGTAGGATGTGCAGAATAGCTAAACGTACAGCTCCCGCGTCGACGAAAGATGGCCACCTGCCAACTGACGGGGCTATATCATTCCGTCTACTACTGGGTACAGGGACAGCTGGGGGACCCGAACCGAGAAACGTGGCTCATTTACAGCAAGAAATCTTGGGATTGTACCCGGCTTCAGCAACTCGTATACCAGTCCCTAGCCGACCACGGTATATGCCCCCATTAGCAGTGTGAATGTCCTGGATGGGCGACGCCTTATGTAATATATGTTTATTGGTCGATATTCTCTCGTTGATCTGGAATGAAACGATTCACATGTCCGCGTCTTCTGCCCGATCCGCTCGTAAAGCCCTGAAGGCGTGGCCCGCCTAGTACAAGAGGCGTCTACAATCATGCGACTAAGCGAAGGAACAGGCTAGATAGAGACGTTAGTGTTAATTGAATTCTGGTTTTTTTAAACGTGCTCTGCATCTGAAGCCGACGAGATTAACTGCAGTTCCTACAACATGAACTATGGTTTCTTCTCAAGGATTCCCTCCTCACCCTTATTTGAGGGCGAGTCTGGACTTACCTTCAAAACGACGCGGGACTGTGCTTCATGCCAAACGCTAGTCAAGAGTAAACAGTGTTATCCAGTATTAGAACGATTGTGCACGTCCTAGCAAGATAAATGTCCTTACCATCTTAGAAGCTAATTGGGAACAGTCAGGATCTCCCATCCCAAGCAACCCGTGTAGTACTACCGTGAGTGTGATCACATCCTACTCTGCCATGAACTGGACCTAACAAATACACGGCGAATTTTAAAGGGGTGCCTGAACTGTAAATCTGATCCTAACTATATCCCCACGCCCTGCGATTTGAAGCAACGGTCGTCCTACCACTTCGTTACTGGGGGTTCCCAGGTATTGTCGCCCGTTTATAAGATTATGGTTTACCACATGTTGATTTGCACATACAACGGCTATAGAGACACAAATTACAAGGATGTCATTTAATAATTATTGAGCGAGGGGCACATTAGGCTGAGACCGCGCGCCGGACTAGGTTCTGATCCTGTTTTTGTACATAACAGCACGGCCAGCCCTCTGGAGGCTTTTGTATGACCGCTCTTCCCGGTACGGCCCAGAACTAAGACGTGTGCTATATTATGGCGATAGCTTGAGTCCGAAGAACCAGAGCCAAAGTTATAAAAGTCCTGACGAACTCCCTAATCCACAATATCTAAATGAGAGCCAAATGCGGTACCACAAGGCCCGCCTAGATAGTCTTTACTAAGCAAACGTCTCTCCCTTCACCAAACATTCTCTCGGGGCTCCCAGATAGAACCGGCTGTTTCGTCATTTACAACGATGGAACATTTCAGGAGCTGATCTCTTCATCGAAGCTTGATCAGGCTTCCAAATGTT"/>
                    <sequence id="seq_t135" taxon="t135" totalcount="4" value="AACGTCTAAGATTTAATTCCGTTAGTTCACCATTCCTCAGAGCTGGTTGGCCCTCCTTGGCTCACCCTGTGATAGAAAGCTGGGGCGTGACGGTTTTGTTAGTACTACTTCGCGTCAGTTTGACGCGGGTGTTAACGGTTCTGCTGAGCCATTTGCTGGTGGGACGTTGCGGTTCTCGTAGTGGTTAACTCGGAGGGGCCGCCGTTATAGCTTTTCACCAATGAATCGTGACTTACATAGCCCCCGAGGTCGAACCCCGGTCCGCTTTATAGAGCTAAGCTGGGGAGAACTACAACGGGTTCCCCGTTCGGTGACGCAAGGATTGAAAATTTGATTCATCCTCACCCCGATCAAATATTTTCTTCAACGATAGAGGTTAGCGTGGGTCCTGAGACGATTGCCCGTGCCCCTGGCTCACGTTCAGTACTCGCGAATTCCAAGCTCACGGGGACCTAGAACCGGGGGGGGTCCTCCCGCCTGTCAGCCACATTCTTCCCCTCTGAGTAGTTATCAGATCTAGCCACAACTAGACTGCGGCAGATTTATGTAGAACGCAATTACCCCTAGGTGGGCCATGTAAACTAGGACCGGACTGTGCAGCAGGTCGATTGCGCTCCCAGTAAATCTTGCGTTGTAACTGAGATAACTCTTTCGGCTAAGAGATGAGCCCGCCACGAGTAAAATTTATAACTAGGACTTTCCGGTGTCAGGGAAGATTACGAGCGCGGTCAACTAGCGTACCCCGATAGGATACAATCTAGGGTGCGAAGCTTCGTCAAACCATGAGAGTCGCGCGCATATGTCATATCATGAGATTTATCAGAGACAGCCTCTACAATGATATTGTTAAGCCCTCAGGGGGGTACACCGGTCGTGGAAATGCGAGGGTGCACCTCTTGTGAAGTAACACTCCATTTCTTATTCCTCAAAGCCCGAGGTGCCCCGCTATAAGGTATGGAGCCTCACTAGTTTATAGCTGTTTTCCATTACGGGGCCTGTCTATCCGACGAGGCCGGCGAACGCTGCAATTTTTTACCATCCAAAGCACTGTACCGTAAATGCCGGCGGGCATAAAGCCCGCTTGTACGCTCCCAACTTAGTAGACATAGTCTACTCGTTTAAGGCCTCTAGAAGCATCCCTTGTGCTAATGACGTTTGCTTGTATGATGTGTATAGGCTCACATGGGTGTGTAACAGGTGTTGGGGGCTTACCGACTACGCCATGGCTTCGAAAATACGCAGAGCGCGATACCTTAGTGACCGGTGCATCCCTTGAATGGGGAATGAGAGGTTAAGTGCAAAACCCAGCCGCGTGGTTCGCGGCTTATCGAAAACGTCCCCCATTGCAACTATTCGCGTCGATCTAGGTCAACGCGCCGCCCCACCCCTGCATAAGACCGTTGGGACAGACATTACTTTGAAGGAGAGGATCGGTGTAAAACCGCGTGTAAGCGACCCACCTGAGGTAACCACGCGCTGAGCCAGTCAAAACCCCTAGCCAGGAAGCGTCCTAATGTGGCTTTGATGCGCATCTGTTCGGTAATTCACGGCCAGCATGAATTCCATCTCGTTCAAACCGGCCCCCCTCATCGGACGTATCTTTGCTCCTCGCAGTGTTGCCAGGGGCATTCGTTCAATGTACTTCTTCTTGCCACTGCCAATGCCAACGGCGTGTGTAGTAGGTCGTATCCGACAATCTCGCAGAAAGTCCTACCCCTTACGGATAGCCACCCTCGTCAGCATGGGTTACTAAAACTACCCTCATTTTGCCTTTAGTACCTCGTGACATGATCGGCCTGAATGGGCTAGGCGCTCAACCCAAAACACCCGACTCATCAGAGACTATGCACCCAACTAAACACGGGGGCACCGTAGCAGCTCAGCTACCGGGGTTTTAGGGCATACGCCTCTTCGGTGATTCCTTGTGCTGGTTCAAAAGAAACCAGGGATTCCGATGCTATGGCGGCGGCGCGCTATGGCTAGGTAATTAGTAATACCCC"/>
                    <sequence id="seq_t136" taxon="t136" totalcount="4" value="CTATGACCGGCGGTTTTTAAAAGGAGGGACAGGGTAAGTACATGTCGAATCTCTTAACTACGTGAGAGGGGTCGCCGGTTGGCGCCGGAAGTGCTTCGATAGACGGATCGCTCCGCGTAACACTCCCGGCCGCGCATTTAGGCGGAATACCCGATTCATCTATCCTCAATGCCGCTCTTCTCGAAGTGGGGAGCGCCGTATGCCGCGGCAACAGTTATAGCAGATTGACAGTTATTCTGTCGCTTAGGCAATGGGCAGCGTGAATTTCTGGTACGTAATTATCTTCGATATCTCTGCCCGGGGTCCGGATGTCTACAAACTCCCGCAACATCCGGCTGTTTGTAGTCTACCTTACCGCTGCTTTCGAATGGGAGTAATATATCATTCTCCGACTAACGTAGGAATTATTATGGGCCCAGGCGTGGCAGAAGTGCCCAAATTTTTCATACCACAGATTTTTGCGGATTGATTGATAAAAAGATGAATCGCCTTCTAAGATAGCGCCAAGAGGCAATCTTTGCTAACGGCTTCCGTCTCTAGAATTGGAGCCTCTACGGGGGGATTAGTAATCAGGGTTGGTTACGTTTGTATATTTCAAGGGCACGACCTTTAGACAGGTGCCTTGACTAATGGCGTTAAAGTATAGCGATTCTCATAGGTGTGCTACGAACTTGTTTCGTCACAAATACGGGTACCACCCAACCTCGTCCAGCCATCTGGTAATGGCGCACCCCTTGGAGAGCGACCGTGAACTCCAAAAATCTTAGTCCAGTTTAGTATAAGTGGTCGGGTTGACTACTCCCTCCTACCTAAGGTTTGACGCGCGTGTCACCCTACCAAGTCCGCGTGCTTCACCGGATCGGACCCCCAGAAACGGAGGAGATAAGATGCCACACACCTGAAAAAGACCGCACGCAGAACATAGATACATTTCCTGTTGTGGCCGATACCCTGTTTGAATGGCCACGGTGGGGGTAATACCGTACTAGTTTCGTTGGAGACATCCCGTAACATCCGGGTCCGCCCAACTTGGTAGATGAAGGTGTAGGATGGAAGCACCGGCGAACAACGGCGACCGCCTGTTGAAGGTTAAGTTGTTACGCTGCACGCGTTCTATTAATGTCTTAATTGATAACAGAACTCTTTGCCCGCGAAAAACTCAGATCGCCTGAGTTCATTGTTCGCCAAGAAGCTCATTAGGCAGTGTCGTCGTGTCATAATGAACTTATAATATCTAACCAAGCGGCATGAACACGTCAGGCGGCCAGCTCGTGACATGGCCGCGTGATCGCGCTACGTGGAGGCGCTAATCTCAGGCTCAACATGCAGTTTTCCTACTATCTATACCTTATGTTGCGCTGTCTAGAGAAAGAGGAGATTTCCCTCGGCACGAGTACTCTTTACACGCAACCGATTATTTAAAGCCTCGACTCGTCCATTAAGTACGTTAGAGGGGGTCCAGATAGCATCGGAGCGACCTTTTCTGAAGGCACTCCGGGCTTCAAACACCTTTCTAGAAAAGATGAACGCGTGTCCTGAACCCACAAAGAATACCGACTAACAGTCCGGTCAGAAGTAGCTTTAGAGCGCAGCAGCAAGCAAGCTTCTTCCGCAATGACGTGTATCCAACGCCAACGGTGAAAATGGGAGCCTCAACCCAATCCATATTACCCTTACTGGACGAGCTAGCTGTTTCGGCATATTAATTGTGGCACAATATGGTCAATGCTAGTTAGTGAGTGCACATCTTAGCGTCCGTATCACCTAGGGTCACCTGCTGGGTGTCGAATTAGGTTTGCACTAATGGTTTCTTCCCATCCGACATTCTATGCTTTTTAGCAGTCATCCGGCCTTGACTAGAGAGGCTAAATTACTACGAAGTGATCAACCCCAGGCCCTACGTTTGTGTATTCATCCCATGCACGGGGCCCTGTCGCTGTGGGCTAACTGGTAAGCGTATAGAATCGCAGTACCTAACCGTTAACGCATCACATCGTCTC"/>
                    <sequence id="seq_t137" taxon="t137" totalcount="4" value="ACGCTAAATCCCGCGTAAGACTCACAGTTCTGTGTTCACGAATTGTGTCGGGTCCGAAACTGGAAAGATGTACGACTGTCACTGCCCAGTAATTCAGGATAGCTGAGGTGAGGGGCTTCTTAAGCGTCCTATTCTCGAGCCTGACCTGCTGCATGTTGCACTAGTGGGACTACCCCGATTTACTTGACGTGTATCATTGGCTCCTTGTTATGATCGCTCCACTAGTTGGAGGAGGCACTACGTTGAACGTCCGCACGAAGACAGCTTGTCGGACAATGGCGAGAAATTATAATAAAGAGTAAGGCCTAGTCACCCAAACCACTGGCACCGAGTATAGTAAGGCATGGGTCTTAGGCTGCGGAAATGGTGCAGCACGATGCCAGTTGAAATCGCCCACCACTAAGGGAACGAATGTGACGATTCGCGGAAGTTGGTGAAATGTCAGTACCGAGAGGTCACGATTTGGGAGCGATGTGGTAGCGGTCCTTTATGACTTAACGGTCCGCCTCACTGCAAGCAAAGTCGGCACCACGTATCGCACTACAGCCTTATCCCCCATTTAGTCCATTCAGAAGAAGCACGTGTATTGTGGACCAAGTTACGGGTAACTAGGGAATAACCGGGCTAGATCGTGTGCATTTGCCATCCTGGCGTCATACATCCCGGTCAACTTGCGTGACACGACTGGTGACGCGCAGAGATTGACCTACTCCCTTCAAGGGCACATAAGTAAACATTCTAAACTGTGGAAGCATATATCAAATAACTCCTGAACCGCTCATAGCTGGGGGCTGGTCTGGGCAAGAATATTAAAATGAAGGGAACCTGTCTGCCTCAGAGCACGGCCTTTGCCTGCAAATATTGGGCTACTAGACCGTCTGCCTACTAAGTAGTGTCTGTAGTTGGTCGCCGTCTGCATATCGGGTAGTGGATGAATAAACACCTTCATACGGTGATAAGGGACATAGGCATTCCCTCGTCATTTCATTTGCTCACACATAGATCGAGTCCGCTTTCCGCTACAGCCACCTCTATCTACATATGGGAGGATACTACGAGCGCTATTGCAAATTCACCTCCATGGCTACTTGGCTAGGGGATGGTAGTCTTCCCTCGAGAGTAAACTTATTCCGCAAATACGAATCGCGGTTGACAGACAGGGGTGCGGACATTACTAAATTGTGCGGGCTGTGGTACCACTCACCGTTCCTTTCCTATCGTTTTTCATAGGATAGAATCCAATCAGTTTTGCTTTAACGCCAGTCTAAAATGAGACCATTGCTTTGAGTGTGGGCGCCGGCCGGCCACGTAGCTCACTTGTTCGACAATGGGAAAACAGACACTGGTGCGAAACTCGGGGTCCCTCTCGCAATGTAGTGTTTGATCACGTGTTTTATAAATTTAGAACGCGCTCCGTGTCAACGCAATCCACGGGTCAGTAGCCCAATCCTAATCCGTAAGTCGTCGTGACCCCCCGATCTTGCCGGACGCTACTGGAGAGGAAAATCCTTCAAAGCATGGTATAGAATTAACCCATAAAAATAGGTCGCTGCGATCCGGATTGACCGGGTTCAGTTAAAATTTAAGCGGGCACGGCCGGTTACAGGCTTGAGCGATAATATGTAGGCGGTTGCAACAGTAAGACACTGGATGAGAGAGATTGGAAAGGCTCGATCCGTTTTGATTCGTCATCTGAAATACGCGGAGTATGTCTACTCAATCTGGGTTAGTGTCCCAGAATTAAGCGTCAAGAGCCGCGGCCAAGACTGACTCGGACAACCCAGTAATAGCATTGAAGCTACTGTCGGTGATAAGCCCTAGCTTCACGAATTAGCCCAGGCTTAACAATGGCGTGTTCTGGACACCTTGGTTATAGCCTTCAGTAGCCGACTCTCGCAAGGAAATGAACAAGCCCCATCGGGAGAACCCTTTACTGATTAGGGCATACTTAGGCAATTGGCTTCCGGAGTGCTAGATCTAGTTCTAAATTGAGCACGGCG"/>
                    <sequence id="seq_t138" taxon="t138" totalcount="4" value="AAGCGAGATCACCCTAATGAAGCTCAGAGTGCCGGACGGACACGTAATGAGAGAGATAGGCGGCGACGGGCAGTTAGTATGTATCACGAGACTAAGATACGGCACTCTCAATACGGCGGCGAACAACTGCACCAGCACAGCCCAGGGTTTAATTAATGGAAGAACCGCCTACCAACGCTGTGGGTGTCTAGCATTTGTTAGTTCCGCTGCCTGTCTCAATTGTTATCGAGCGGACGGAGTTATTTAAGCTCGCTTATTTTGCGGGACATTCACGTTATATAGCACCATTGTTGACGTAAGAACCGAAGGTTAGGTGTCAACGGTTATTGACAAGATAGCCGAGGGCGAAACACCCGCAATGAAATAATAAGCACACGTCAGTTTATCATTCGTTAGAGAAATGGGCACAATGCGAGAGCAAAATGATGCGCATAACCACCTTCCCTATGTATACGCTTATGATTCTAGCCTAGTGACGGGCCATACCGGGTATTTGCGAAAACTGGCTGGCATCGCCGCGCCCCGGACATAATGTATCCCAGTTTCCGTGGGGTGGGCAGAGAGATGACACGACAAATCTGTAAGTACGGCCATGGAGGCACGCCCATTGTACGTGCTGAACGCATTGTCGTCCATATGACAGTAGCCCGTAGTCTGCCTGACCGATATCCTGGTAGGGTTGGACTGAGGGACGTTCGGGCCGATGTCATATTTCCTACGAACGGAGTATTTAGTTGTTTCCTTCTTGTGTAGAAAGCGATCGGCCTAAAAATGACGGGGTCCGGGGAGAATGCCCGTTGATATGCGGACGTGGGTGTATCCGTATGCACCAGGGGGGCGGTAACATGATTGTTGGGTCGCTTGCCTAGACCTCTAGGAATTCCACTCCGGACATATTAAGCTCAAGCATCGAGTTCAGCCCGCTCAGTAGGGCTGGACAAAGCTTGCTGCGATTTGGTGCAACTCGGAGGCCCCTACCCGGTCGTATTAACAACTTCACTCGGATTGTACCGCACCAGAGAGTATCCTGCCTAGGGTGATCTCTCGAAACTTCATCGGGAATTCTGTGAGTGATGAGGTTCTAACAGCTTCGGTTGTGCATAGACTCGTAAAGCCCCACCAGTAGTAAACCTCAATGTGTTACGAATATTCAACGAGTTGCCCAGTATCTTGCTTCCCCAAGGGCCGATTCTCTATTTCGTAGCATCAACATGAGCTCGATAAAACAGACTTTTTAATTTAGGACTCCTAGGGAAATGTCCGTGGCAGATCACCGAAGCTCCCTCTCCTAGTTAACATACTCGTCTCCACGATATGTGAATACACGGGAAGAGGGCCCAACATTCAGAGTACCTGGCACCGACCTTGTCGTCTATCCGCTGGAACTATAGCAATGAACCAAGCCGCATCGACAAGCTCAAGCACCATTTAATGTGACTGGTATATCGAGGACTAATCGCAGGGCTCAGTTGGTCCGTCCGAGATTCTCTGCCAACTTACATAAATACATCTGTTGGGGGTACGCGCATGCGGGTCCCACCATGAACTTTCATCAGTACGGTGCAAGATCACGAACATGTCATCGCCATGTAGTCAGCAGTGCACGTACTACTGTCATAGGTTGGGGGTCGCTGGGTACGGCACGTTTAACAAGGGCAATCTGAACAGCCAGGCAGGACGTGACAGCCGGTTCTGCTGGGTCTTCATTCAGGAATCACATATTCTCTGTAGTGCTAAACGCGCACGTATGGAAACGGCAAAGACAGGAGACATAGCGGCCCTTTACCCAGAGTACATCTCGAAAACACAAATCTAAGAGACTTGATTGCAGAGCAAACAAATAGAGGCATTTCTGTAGCAGCCCAGTATAATATTCGGTTAGTGTTGTTGTCAAATATAATTAGCGAGAGGGGGAACGCTACACCGTTTGCTACCTGTCCACATGATTGTCCTCTTCGTTCGTGGCAAATACCGATACCCGTGCGAGCTAGCGGCCGCTC"/>
                    <sequence id="seq_t139" taxon="t139" totalcount="4" value="GCAAACTAGTACGTTTTGAGGGAACGCGGGGGGTGGCCGCATCTGCCAGCTGTGTGACTGACCCCTTCTTTCCAGCCGTATTCGTTTGCACAGTGAGTCTCGAGGCTATCACAAACTAAGGGTGACCCCTCGTCAGCTGACAACGGGCGATTAGTAATCACCGGCCTACGGTGTCTCCGCCCTTGGATTGGCTGGAAGTGTAGCTTAATAACGCCGGGTTTCAACAGATTAGGATCGTGAACAGATATTGCCAATCTATCAACCTAACACCGTTCAGTAGAACGAGCTTAGAAGGCCAGCTCCCGCCGGCAGTGCAACTTAGATCTCAGGTACCCTTAGAAAAATCTTGACCCAATAGTCGCAATTATTTCGCCTAATACCTTTAGTGATCAGCACGGTAACCCATACGCCGCCAACACAATCGCGATACCTTGGACACATCTGTACCGGCCACAACCGGGTCTAGTTTCAGAAAGAGGGCTAATCGGCCACTCTCACTATTCGGGTCAAGTAGGCACGATTCGTACCCTAGTATTTCACAGGAGGGGCGGACCTGGTTGTTACTGCAGGACCGTTATTCTCCGGCGCGCCCCACGAATACGGGGTGTTTCCTGAAGCAGCATCACCCCGGTATAGGAAACAGGGCTTCGGAGGCCCCCAACTACCACAATAGCATTTTGCAGGCTGGTTCGGAACGCCGAACGGGAACGGCGAAAGGGTGACCAATAAATACATAATAAGTATTTCACCCCCCAAGAACAGGCTCATGACCCATATCGCGTAATCTAGCCAAGTCTAGCCGATATAGAGATTGCCTGTGGTAGGGAATGAGGATGAATGTGCGACTGTAAATGCTGTCTTTGTAACTAGTAACTAGTTCTGGATGCGCCCTTCAGATTCGTAGTTCTGTGCCCGAGTGAGAAACATAGCCTAGCTTTCTACTCGCCCACCTCATATTTCATATCAATTCATTTATGTGCTAGCTACCTCGAAATATAGTGACACTAACCGACATATGACGATAACCTAGCGGCAGCCACCACTAACAAGGAGGGGAGCAGGGAGACGCTACGCCAAAGCGTTAGAAAAGTATTATACCCACTGATGGAATATGCTCCAGTGCATTCCTAACAACGGACACTGTGCCTAAAACGGCCGGAAACATTGGCGTAAGCGTCAAGTTGTCATATGGTTCTGTTGGAAAAGACTGAGTTCGGCACATTCCAACCCCTGAAAGAGAGAGAAAATATCTGAGGTGATATTATAGGCTTATCACGTTGACGGTGGAGCTGCGGGGTATGACTCTGGAGCCATTGTGGCTGACACGTCAATGGATCACACTGGCCAACTAGCCCGTCGGCAATACCCGGACTGGGACTAGCTGCTCCATAATCCATGGCGATTTGACCCTCGGTGGTCTAGAATCTTTGCGATGGCATACTACAGGTCTAGCGCGGTGCTACAAATTAGGGACCTTGTGTGCATGCCGCACGAATGACTTTGAAATAGCTGTCAGTTGTGGAGTTTCGCCGATGACTCTAATGCGATAACTATCGGTTGTATGAATCTGATTATCGGCACGTACTCCTTGCGGCTCTACGTCCCGTCAGAGAACGGCCCTGCACGGGCGTGCAAAGGTTGCCCCGGTACAAGGCCAATCAGAACCGGCGGCATCCTACACGGCACCCGCCGGGAGTCAATTTATTAGATAGTGAATTGCCATGGGCCCAAATCCATAATAGGGTTAGGTTTAAGCTTTGCAAGCCGATATTTGGAAAGCCGTCGGTGTCAAGTGTCCAGGCCCCACAATTTTCCAAGAGACTCCACCTGTTTCCTGAGGTAACGCTCTCCACCCGCGTGTGTTTCGGGATCGCTCGGCTAGATGTCAAAGGGGACCGTGCGGTACTGCGATGGCTGCTCACGCTAAAATGTTCGCTGATCCTTGAACAACAAAAAATGATTTGCCTGATATGCAAGTGTAGGCTCGAATGTCCAAGCTC"/>
                    <sequence id="seq_t14" taxon="t14" totalcount="4" value="TGGTGGCTATGTTAAATACGGATCGAGCCCCATGTCCTCGGGTGGGCTTGTTAATCTTGCGCGCCACATGTGCGCAAGCTTTCTGGTACCGCTTTGGGTACGAAGCAATGCCGGTTCGCATCGCACCGACACGAGGCCGTCTTCGTGGACTGAAATTTGTCCGCCTCCCATAATCTGGGATTAGTGAGGTCGACTAAACAGTGGGTATCCTCGGCAAAAGATGATGTCCGCTAACCTGTGCGGGCCAAGCATCCTATCCCGCATACAACTAGGCTCGCACTCATGTGATCGTCTTTGAGTCCGCCTTATGGACACTTCACGGCTTGCTGTATGAGCGGTCCCATTGTCTGTACGAACAAATACTTTATCGTGTCTTAGTCGCTAGTGCCAGCATGTAATGAGTACTCGAATTTATTGCAGGGAACCGTAGAATTGCGTAACCCGAGAAGGACGCTTCACTGGAATTCGTACTCCCCACCACAAACCCGCGCTCAAGGTCTGGCCTGTCGACCGTAAAGGTTTCCGCGGTCTAGGCCTGTTTATTGGGAAGACTGGACATAGGTGTGAGCCTGGGCCGCACCGTGATTCACCCTTTGGGTTCTGTATTTCTATTATTCCAGAATCTTTCAAATCTCCCGAGGGACATTTAGAATAATGATCCCGCCCGAGGGGGACATGTTCAGTGCCAAGCAATTCATAGCTCCACATTGCTCACATCCCAAAGCTCTGCATATTCACCCTGGTAAGTGGACAGGCATGAGGGCTGAATAAGCGAATAAGTGACATTTGTCCTTTCTGTGGGCACTATCGTCAGCCGAGGAGACCGAGCTGGTCACTCAGTCTCTGTAGAGTTAGTTGGCACTCCATAACCGCCTATGCTTTCATAAATCTAAGGCTACCAATTTTTTATATGAGAGCCACTAGCGACTAGTGCTCGTTTGCTCGTTCTGAATCCTGGCCCGCAATTTCCCCCGCAAATTTGCCTGTTACGGCGCCTCCATAACTATCGTAAGCTTCGTCCGAGTGGCTGCAAGATTACCGCTTCTCTAGTTAGAATAATGCGGGTTAAATGATACAGTAAACTCATGTGCCACACAGGGTCCACATGACCAACGCGCTGGAGAGCCCATGATCCGTGGGCCAGTCCGACCTCTGTGGTGAGCTCACGGTCAACCGTGTTTGGGGGGCGAGGAGTGTCATCGTTAGACTACAAGAGCTGCGAACTCCTACCCCAATCCTTAGATTGGTGCCATTCCTCAGCCCTAGATCCTCTTTGGACGTACCTGGAAAGACCCTGGCCATATATCTGAAAGAGCTTACATATTACATCGTCGCTCGTGCCCAAAAGATAGATCAATCGCTGGTGATTCAAGGCGGGACAAAACCCAGCTGCACGTCTATGCGGCCATCCATCTTGTTTTAGGATACGCAAAACCAACGGACGTCTGGTAGGGTGAGATGGGAGCGTGAATCCAAGGGAGATCCCTAATTCGGACGCACCACCTCCCCCTGATGTTTACTTGTCAGTGTCTCTATTAGGCCAAGCACCTCATCCAATCTCCGAACAGCGAGTTATTGCCCCCAGGCTCGTGTCTGATAACGTTGGTAAGAGCCAAACGTAGATGGATGAAGATGAACGTAGATGCAAAAGTAAACTACGCAAACGTTAGTATGCCTTAGCGATCGAACTCGGCATCTATGAGAGTACGGCTATGTCCTATCGTTGGTCATCTACATCCTAACCTGCCGGCCGATATGACGTGAGTCTATCGCGCGTCAGGCGATGCCCGGGTTTCATCACCCGCGGACTCTACAAAACGAAACCGGGTTTGTGGTATGGCACCCATGCCCACGAGATGCCTTGCGCTGCATGTGAGCCAACAAGCTTTTCCATAAATAAAATTGGAAAGGTTGAGTGATCCTATTGAGTCCTTTGAAGCTCATCCCATAAACCCGGACCTTATCCGCTTCCGTACTCTCGCGTTAACGAGCCTGAGCCA"/>
                    <sequence id="seq_t140" taxon="t140" totalcount="4" value="CCAATAAACAAAAGCGTATCGGTCCCTATCCTGCCATGTACGTAGAGAGTAATGTGCATTCCATTTGAGTGTCATAATGAACGATCATGCACCTTCAGATAAGTTGGAGATCTGCAAGTGATGAGACCAGGAGAGTCTCCCATTGAATGGGCGGGACTCTAATCAGCTATCCGAGGTGCATCGCCCACTAGTTCGTTCTCAAGTACAATCTAAGCATCCAAGTCGCCAATAACAGCCCGGTGCGCTAGGAACTTACCGTGCTATCTACCGTTCATTTTGTCGGCGCTTTGTATTTTGTCAGTCACATTGGCTGCGTTCAATCTCCGCTAAGTGCGGTGCCATCCCGCTTACTCGGCACTTGCGTGGTCCTTGCAGGCCTGCGAAATATGGCATGTTTCTACGTCCATCTTACGCCAAAGGGTCGGCTCGCCTACCGTTAGTTCTTATCAGGCCCCCCACAAGTGAAGAGTAGGCGATTTAAACGCCCAGCACTGACAATAATGTACCGTTGTGGTTCCCTCCCACTTACTCGCAGCGTGACTCCCATCACATAACTTAGCCGGTTCAGAAAAGCCGTTAGTCCATTAGTTTTCATGCAGCCGTTGACGTTCAGCCTGGAGCGAGACAAATCGACCCCTGCCCCTCATCTTTGTCACCACTTCTAAAAAGTGGAGACAAAGACATTGTGACTATATCGTCTTTGCACTCTTGTAGTCACTCACCATTATACAGCCAACCCGATGCATCAAGTGGCGAATTCTGCCGAGAGATCAGGGGGCTGCTTTGAGACATGCTCTCATCCGCCACAGGCTAGCTTAGTTCACATGACGTGTTGGTTGTTAGGGATTGGCTGACCATGCGTTTGTGGCCAAATGGGCTAAAAGGCGCCGCTCGGAGACGAGCCAGTAGATCGATTGTTATTCTAAGGGGCCTGGTTCTTGGCGTGATGCACCATTTATCGTGTTAGTGGGCCCATTTGTCAATCACATCCGGGTTGTATTGCCTTGTCCACTCGTTGTCAGAATCAACGAAACTTCGATTGGAGAAAATACTCTCCCTTGTTATAAAGTCGGTATTCCACTCGCACATTAATTGGTGAGTGAAGATTGCCTCTGTCTCCCCATCCTTGGCTTGATGACAGTCTACCGAAAGGATCTGAGTGCTGGCGGAGCTATAACTCTCCGTCCGGAATTTTTGTCTTGAAGAATGGTGGCTATAGGTCGGCAAGTGACTTTAGTCGGAGAACAAGGATGCAAATACAAAGTAGGATTGCGATCTCCATGCCGGGCGTTTCATGGGACCAGTACACCTGGGCACTCCCATATGATCGGCTGTTCGTTCTGAAGATCAGGTAAGGTCGAGTTTAATTAGCAAGATCTGTTGACAGCGTGTGAGCGGAATAAAATCATTCACCGTCCCTATTTCCGCCTGCTCGAGCGACCAATATTTTGTTTTGTTGCGCACGACGATCCTAAGCAAAACTTCTGTAGCATTTCCACCATCTTATTACGTCGGTAAACTACATCTCCATGGCCCTGACGACTTCTACCTGGCTTCGAACGCGGATCACCCATAATTTGCTACCACACTACTGCGCTAAGGTTCCGAATACATGTATAACCCTTCGCGTGCCTCAAAACGAGTGGAGGCAATGCCGCAAACGGTCAACGAACCTGGCAAATTGACCACGTCCGTGTTACTCTAGCCGGCCGGAAGAAGTTTTGAGGTTCCGTTGGCTCGTTTTGACTGCCCACGTCCATTCAGCCTATCGCTATTCCATCGCGCGAAAAATTCTCATGAAGACCGACTCCTCACATGTTCTGACTACACCAGGTTTGGAAGACTTATACATATACTTGAGCCCCTGCCGTGATGGCATCGTATCCGTTGTGTGTTATAGTCCTTTCTTAGCTGATCACAAGCAGCATCCATCATGGGTATCGTCATTCATTTGGTGCCTAGAGATCCGTACATCTACACCTGGCTCAAGACTCCATAGC"/>
                    <sequence id="seq_t141" taxon="t141" totalcount="4" value="GCCTCACTCGCCACCTACCCCTCTGGAGACGCGGCGCTAACTGTGACTGAGGAACGAATTCGGGCCAATACGTCTCCGTTATTCCCCGTTCGCCGCCGGAGTAGACTTGGGGTTAGCGGCGGAGAAGCGCTAAATAAATAAGTCCGCGTCTGGTAGTTATTCCATGCTTTAAAGAGACAATAAGTTACTCCTAGGTTTAGGCTTTTGTAGGCACAGCTATGCTGGGAGCCAATCGATCTCCACCGTTTATGCCGTTTGCCGTATACCAACAGCTTCTTCCTAAGGACATTCGTTGCTGAAGAGCTTAAGAATAAACGCTTCAAATGTTCTCGTGACACCGTTATATACAGGTTTGTTCCGAGACATAAGAAGACTCATTTCTGGCTCGGGATGTATTGGGGCGTTACGTGTAAAGTAGCCCCTTAATCCTATCTTCTACGAGGGAAGAAGGATGCATGGGACGTTACCATAGAGGGTGGTTGCTGATATCTCTGATATCAAGTCCAACTCTGGACCGGTTTTAGCACCGGTAAATTCAAGTGGTGGTCTCAAGCATTCTTACGACAGGTGACTCACGTCGCGAATGGCTGTTGTGGCCCCAGTCCATTGATAGTCCCCCCCGAGCTATGTTATTTGAAGAATTATCAGCGAAGCCTACTTATTTGTTAGAATTCCTTCGGGAGGCCAAGCGCGGGTTTATTGGCTAACACATGTTCTGCTCCGCTTTAGACACGGTTGGCCCCGCACGAGACGCGATATCACGTCTCAGTGATTCGAAGCGTATATCTGACCGCACAATGCGTGATGGATCCCGAGGCGAAATAGTGTCAGTCTCCTTCAGGAAAGTTTTGTTTTCTAAAGGAGTCGAGAGGTCTTCGGGGGGTCACTACTATGGTCCGGTAGTAACTTTTAGGTAGTCGAGGGACACTGAAGAGGACGGAATCAGGATTGCTATTCGGTCGTGCTATGCGTAAACGAAGTATTCCGCCCATTCGCCGTGGGGTGCATAAGTACAGCCGTGCCCTAACCTGGGCCGGCAATCCTAACGACCCGAACTCGCGGAGGACCGGAACGTTGCCTAGCGGAGAGGCCCGTAAGAGGTTTGTCGACGCGGTAGTAAAAGCTGCAGAGGACCTTGCCATATAAGACGGCGAATACGGGTAGGCTTGCAGTGACACTGGATCTTATGTCGGCGTCTCAGTTCGTAGCTGGACGCCTTCGACCCCTACTTAGGACTAGGCTATGCTTCTAGGGGCTGGAGCAGCTAGCGAAATCGATTGGCATGGGTTTCCTCGGACCCGAGATAACGATGTATTTTTCAACCTGGTAATAATAGCTATTGTTAGGTCCTGCATAACTGTGATGGCCACTTTCTTCTCCTCTGGAGGGTTCCCGCTACAGTTAGCAAATTCTCTTTGGGGGCCGACCTCTCCGCTGTTGCCATGCAATGGCTTCTACAAAGACATAGGGCACGCTCTCAGGTCTCCTGCCTCCGGACGTGTCGCTGAAGTGTCGGGGCGGACATAGACGTCATTCGAAAGGGACATATCTCAGAGTTCCGTATGGGCTCTCTATCTACATGAGCTTAGACTTACCTTCAAACGACTCATCGAGCGATCACGCTATAGGTACGCTGGTTCGAGACCCACGTCTAGGATACGTCCATGTAAATCTGTGGAGACCCTTTCCGCAGGGTATTGGCACATCATCCCAATCCGAAGTCGCTCGCCTTCGTTAATGCAGCCTGATAGTACTGGGCGTGGCTAGTGGAAGACAAACGGTACCTCGTTGCCAATGTGACGTACCGTGGTACTATGAGCGGCGAAGATTTTAATACTGTGGGTGCAAGTGATAGTAGATTCGGCAGGAGAGTAGCATAAGGTTTAACTTGGGCTTGAATAAGGCGGTGTACTGCTTTCCCTGCTAACTTTGACTCTGCCTAATAAGGGATACGGTTGACTTCTGATCAGGCCCGCCGTTAACAGCGCTCGCCATGACCT"/>
                    <sequence id="seq_t142" taxon="t142" totalcount="4" value="CCACTCTTTGAATTTGATGCCAGTTACCCCCCAAGTGCAGCCCGCAGCATAGGGATAAATCGTACGGCGCCTGGCCAGCGCGTGCTATTATACTGTTAGAAGAAGGGTGCCCTTCTAAAAGGTTCGAGCTGGATACTATAAACAGTATCTAGACTAGCTGGGGTGTGTGCGTTGTGATGTATACCACGCCCGCTATTCGTTTAAAGCGACATAATCAGAGGCGTGTACGGGTCACCGATCTGCCTATGTGCTGGACACCGTCTTTCTTGGATTGTACGGATAGCGTCACTTCTTGCGCTCCGTAATGTCTGCTTTTACCATCAGTACAGCTCCTTCATGGCGGGCCGACCCTGTACCCTGCTTTTACTCCGTTGTAACAACAATTGAGAAATAGGTCGTCTCGGGGTCAACGCGTCAGAATCCCGTTGAACGTGGTACTTCACTGAAAGCTGTACTGTGGAATGCGGATTTGAAAATAACTTGTGGTATCGGTTATTTCCTAAGTAGACGCGGGCTGTTCGGGCTCGTGTCGACGCTTGGTTCGGGCATATTTAAGACAGACAACTACTTGGGTACACTGGTGGCTCGTTATTCGTGCCGGACGCTGATCTGCGGCGCCGCTTACCAGTTGGTACCAGAGTATCCAATGGCTCAGACCATGACCTCATTCCCGCGGTCCAACTGACTACAGATCCGGCGTCGACATTTGCGCTTTGCAGAAACGTTCATCGAGTTCCTGTGCTGCTCCTTTCACTTGACTCTCCTTGTAATATCTCGGGGGGATCCGATTCAGATGTTTGTCCGGGGAGACCCCGTTAGTACGTGTTAAGCTCAACCCGTGAGCGGGAGCCCCGGGTGAATGCTACCGAGGTCTATGTAGTACCACTTCGCTACCGTGCGTCGCAGAGCCGTTAGACACGTTGACGCTGTTAGTATTGCTGCATATGCGTACCGTCATTGGGGTCGTTCATGCCTTAGCCTTTTCGAAGCCTGAGTACATCTCTTTGAGATAGAATGCTGGTGCCCGATTTGTTCGCGTAGCGTGTCGGCGAACATCCGGGCATGGGCAACACTGTGACTATGCGATTGTGAGGGTCGACTCACCGTGAATTTGATGACCGTCCGTCCGTGTGAAAGGCGCGAGCCAACCACCACGGGTTAGAAGCTATGGAAATGCGGCCCAGTCGCCGTGTTCAGGTCCCTCTGAGAATATACATAGGGCGGGAGACGCGGGTACGCTACATCCTACCTAGGCTGGAGATGTAATAAGAAATGATTTGCCGCGCCGGTAAAACACGCAAGACGGTGCTACCTATGTCAGATGCCTGATAACTTCTCTGGCGACCGTAAATGGGAGTAAAAACAGCCGCGCACCCCATAAAAGGGGCGACTGGACCTCGAACTCATCTCCTGTTTAAGTTCAAGGTTAATACGCTTATAAAGACCGGGAGACTTCGCGGACGGTTCACACTTGTGGACATGGATCCGCATATACTATCCCAAAACTCAATGAATTAGAACGAATAGCGGCGCGGGCAAGCTACTTAGTCGGCGCCGAAAGTTTCTGCTATATAGTTATGTCTCGCAACAGGCTGGAGTAGTCAGTTGGAAAGATTACCCCCTACCACTAGTCAGCGCCGCAAAAATAACCAATCCTGTCTGTAACCACGGGTGTTGTAAGCCTCGTACGTCGTTGACTCATCTACTTATCCGTCCAGCTTAAGCGAGTGAGATACGGTCTTCAGACAACGCCCTCCTTGAGAATACTGGAACGTTCACTTTTCCTTGAAAGCCCTCACGGAAACTTGCAGACGGTTACACGAAGGTCGGTCGGATGTCTATTTAGTATTTTATACGTCGTAGAACACTAGCCGACGAGGAGGAGAGAGGCGTGTGATTCCCGAGTTGCGAAAGCGATGACAAGCCGGCTCCGACAGAGATCTGCTATTTCCTTGCTAGCAACCCGATAACAGAGGTTGCTCAAGATAATTCGTGATGTC"/>
                    <sequence id="seq_t143" taxon="t143" totalcount="4" value="TATTCATCTTAATTACCTTGAAGATTGGATTTTACCGGTCATAGTCCTGTTTCGGAAGGGCGTAAGAGTAGGTGGCACCCTTAATTTTCAAGCAACAACTAGCCATGGCCGAGTCTTCCATGAGAGCTGAAATACTGGCTCTATCTACAAGTCATGGTTTCACAAGTGGAGTAATTTCGGAGATCGCATGCTCTAAAAGATGACAGCTATATAATCAGATTTATCTCCGGCTCAATGTTTTGTCTTGGCTCACGACCAACGCTATGTTCTACAAGAAAGGTTGGGTGTCAAGATCCGCTAAGGCAGACGAGGAAACGGACGACGTCTAGGTGCCCCGCGCGTTGCCCAGCACACGCTGGTCCCACCCGATGCGGATGCCGTAGACCACAGAGAAACACCCGTCACATCGAATGGGCCTGCGGCTACCCCGTAGACTAGTGGGCTTGAAGCCTTACTTTGCAATTAAGTGTTGATCCAAACAACTGTCGCACATACCTGACTCGGATAATGAGCAATCACAGCGTTGCGAGGGCAGAAGATTACGCTCCTAGCCTACCCTAGTTCTGATATACATAATAACGTGTACAGCTATTTGTATCCGAATCAAAACCATAGCGGAGGTTTTTAGCTCACCTGCTAATATTGCCTGGATGCCGCGTCGGGTTCCAGTGCCTAACCTCTCCCACGACATCGCTCAGAATTTCACGGGTGAAACGTGCCTGCCTAGCGCTAGTTTAAGAACTATAACAACTCTGATAAGGAACACGTACTAAGACCGGGTGTAGGATGTAAAGTTTGAGAGTCACATTGGCGCAATGGTCCCAGCCCAATGATATACCAGAGAGGCTCCGCTGCAATTTAACTAATTCAGTATATCGAGCTTGCCTACCAGGGCATTCTCCTCAGTATGATGCTTTACCGTGCCCCGTTGAGTAACGCTGGTCGACCGCGGCTGCAAGCGTTACTAATAGTGTCGAAGCGGTTGATGATTAGCGTACAAAATCTTTAGGGCGCATTCTACCTTCCGAAGAGAGTGGGGAGACCACCCGGGCCAGTTTACTCGCCCGTAATAGATCACGGGCCCCGTTTGCAGGTTGCGGAGTCCCCGGGGTCGACGCGAGGCCGTCAGAGTTAACATCCGGGGCCTGCGCAGGCTCAGCGGCAAGTGTCGTCCAGGGCGAATACGGCATGGAAGCTTGCGCGGTCGCCCTATCGTTGACATCGGTCATTTTATGTCCCTCCGGGCCGGGAAGAATAGGAGGGCAGGTGTAGGTAAATCTTCGCAGGGATTTCGAGCAAATCTTGTATAGAGTAATTAGATAGCAAATATAAATACGGTGACACAAATTGCAACGGCTGAATAATACAGCACATATCTCTGTAATAGAGTGGGGTACCCGTCTACAAGTACAACACTGGCTAACCAGGATTCAGGGGAGTCTTTGTATTTAGGGCCTATGATCATGAACTCATCCATTAGGGGTTTACCCTCACCTCATCACCGGATTACAGTCAAGGCCAATCTTCGTACATGCGGCTCCCACGTGCATCGGGCAAGCATGCAAAACAGCCGCTACCATTCAGGGTATATGCTGGTAGGAATTCACATAGGGATACGTCTCAACGTGACACGGATGTCCAGGACGGGTCAAAGGTTCCAAGGGAGCTATTCTGGACGCGCCCTGAGACGTCGATCCTCCCGGCCAAAGTAGACGCGGCGCAGCAATGCCGTATTGGATCACAATGAGACCCTGCGGTCTCAGCTCGCATGCGTTTAGTCTTCCGTAGATGCCAGTTCTGCAGGTCGTCCTCTCGGATCCCACAGACTATATCTATATTCCTTTAGCAGCTTGTATGAGATTGTCAACTAGTTATTTGCTACGGGATCCCCTCCTAGGTAATCCCGGAGCCCAGTTCAATCCGTCACGCTATGGTCATCTATAGGCCTTGTCGTCTGACACCCCAACAATGTCAGTCATCTTGAGATGGTTTTTGGTCTA"/>
                    <sequence id="seq_t144" taxon="t144" totalcount="4" value="ATTCGAACGACTACGTTGTACAAATCAGATACCTGACTGCCGGCCTAGGGCCCAATACTGGATTACACCAGTGGTTTTCTCTAAGTTAGCGGGGTTTAGTAGGGATGGAAAAATTGGTATTACCGGATGAGTGTTCATGATGTCGAGCGAGAAGGACAGGTGACAACGTTCTACGTGTGATGGCCACATGCCCTGCTTGACTTCTTCCGCGGTACTACCTACTGTACGTCTTTTGAAGGAAAGACTAAGGCTTACCTCTAAGGGGTTACTTTAATCATTCCTCTTATCACTATATGGATTACCTGAGGGCCTAGTCACGTACTATTTTCCTGCTCCTAAGGGGTAGGAGTGGTATTCCACACGTTGCCGTGCGAACTTAGGATCCCTTTAGCAAGTATGAACGTATATCTTCACGCATAACCGTTCGTTTAGGACTAATGGTCTCGTAGCACGGATCAACTACTCGCATGTTAGCCGTAGATGGGTGTGCGGCAAGAAGCCTGGCCGAACGCGCCGCTCCTTCGTCAATGCCGATCCTAGCCAGGGGGGTGCGCATTAAGATCTACTTCCCGGAATAAATACTTATAAGACCGTTGCCGGAGTTGGTGCATGTGCACCTCTGTTGATATAATAGAGGCAGGCTTATGCTTGCTAAGTGGACCGCTAACAAGAAAATAGTTGTGAGGTACCCCTTCAATAGCTTCCCGTGAGAGGAGTTTAAGACATCCTCCACCCATTTCGATATTATGATAGCCGCATGCGAATTCGTTCGTTCACCTCTCAGAGTTACGATCTGGTGAGTCCATGGCGCGATCAGGCGCTCTCAGCCCGCATTGACGCGTTCAAAATGACCCTATGCCGATACATAGAGCCCAGATACGCCTCGACACCTTGCCGCGACGACGCATTCCACGTTGATGACGCAATCCTGTCAACCACTGTGGAAGCCGTGCTGATCCCCAGGAGTGAAGAGATATGTAAGGTCCACAAATAATCCGCTGATTCCAAGAGCTCACGGGTCATGGCCTTAGATTCTAAGACACCCAAAATTTGTTACATTCCTAATGGCCATCGCGCGTCTGACAAGCGACCTATTTGGCTCAAAAAAATCCGAAACCCACCGAACCGATATTAAAGACGCGTGCTCAAATACGGTTAATCCGTCTTGGGATTGGCGAGCTACAAGAAAAGCATAAATAGGGAAAGGCTCGTACTAGAAACTTAGGCTTACCCCTTCCACCCAGCCTTTGAGTCCCCCGGTGCAGCTCATGCGTAGAAATCGAGACACGCTTGTTCACTTTGCGTACTAACTCACAAAAACTCGCGCAATTCTAGCTGAGCCGTGGGGGCTTGGGGCACGTAGGAGTGGCTTAGGCCATCGATACCGGACTGGCTTTATGGTGCGAACAGTAGTGTGGGGCGTACGGCTAAGTGCGCTAAGGGTAGAAGCTTGCCGTAGCCCACGAACCTTTCTTGCCGGTGGGAAGGACCGTCCATATAGTTCTAGGTCAAGCTCGCTCAGCGACGAACGTTGAAATTTGTCTCATGCCGCTCGTTAACTACCCAGTCGAGTTCGCTACGATTATCCGATAGGTTTCCCATGTAGGGGGGGTGCGGCGAGGCGATAGGTACAGGCTCCTTATTTGACCCTGCCAAGTTGTCCTGTTCAGTATTTTAGAGGCTCGATGTGCGCGAATCTTGGCGCTTTTCTTTGAGGAGTGATCCCGGCCGCAGTGGCATTCCATCTTCCCGAATGTGTCTCAAACTATGACGGTAGGCGTTCATGTCTTGTTGTCCGTACACACTCGATGTTATGTCGTTCGTGAGCTCCATCTGATCTTCCTTCCGTAGGTGGTAGCCTTTTTGTCCGGTAACAGCTAGCCAGCCAAATATAGGTGTAGGCAGAAGAGGATTGACGCCGAAAGAAAGCACATAAGCTATACGTGTGCTCGCAAGAGCTCCTAACCCATGCAATTCCTGAGCGCTTGTCTCGTAGACTG"/>
                    <sequence id="seq_t145" taxon="t145" totalcount="4" value="TAATCTTACAAGAGTCGTAGGTTTGTCCCTCTGTTGGTAAGAGAACAGGCACTTCGCTTCCTCTAGGACAGACAACGACAAGCGGCAGTCTGACTATTCGCCGACTTTCTCGCCCTGTATCGACGTTGGCTAACGCTGATGCGTTCGCGCAACGCCGTTGGAGCGCACGTCATAAAGATAGTGCATCCTCCCAGAACTCACTCAGGGACCCCGTATTAGACCTAAGTTGTCTGCGTAAATTTTGACATGATTAAGTCATGCACAACCTGATCCTACGACGGCCTCCAAACCGGCCGCGGCTAACCACAAGCGTCCGCCCAACCCGCGTACCCTGCACTGACGCGGTTACCTACTTGCAAAAGCGGGTTCTAGGATAGCCGGTTCAGCCGGGTCCTCTGTATCCCTGTGTGGCACCACCAATACTGGCTAGCGTGCCAGGTGATGTCACTATAGTACGGCACCCGTCATTTCCCCGAAAGTAATTATCCTAAAATAAAAACCTAGCCAATCACGGGGTAATTTAACCCGGCGACGTGTGCCTTGTGCAGGCCGGTCATGAAAGTATCTAGTGTCAGTCCGTATCACAACAGACTTCTGCTACGCATAAAAACGCAACTTAAAACCATCACATCTAAACTAGGATAGCACACACCAAATTCCAGATCTTTGGTCTTCACGCAAATAAAAAGTTTCGCGCCATCGGTTGGACGCGTATGATCAGTTGTCGATAATAGAGCCCTGGCGATGTTGATGCCGTCTGAGTCGTTCAGCAGGGGGGAAGACGACACCCTGTGTTCGGTCTATCTGGCTGGAACTGTAGTTATTGTACCCGTAATGGGAGCGGCGTTATATCATGTCTGGATCGTGAAGAAACAACCTACGTTTAGCTCATATCAGTGACTATACTATTCGCATGGTGTGTGGTTTTTGACTTGAGCCTCCGTCTTCGCAGGGACCCTTTGAGAACTTTGCCCTAGGCTGAGATCTTAAGTGGTAGGCCGTCCAACGCTCGAGGTGCGGTGGCTTAAACGGCACCAGTATGTATAGAAGTGATAGGGTGGACTATTGCAGCTCCGTAATGCTGCTCACGTATACCTACGAGCGTTTCTCCCATTCGAAGGGGTCCATCTTGAATCTAACATGAGCTTAGGACTGTACGGGCTGGCAAAGCGCACCGATCAGTAGAACTATTAAAGAGTCAGCACACGAAGCCACTTAGATATTGACAACGACATCGATATTATGCCCGCCGTAGAACTTTTAATAAGTGTCTGGAATGATGCCAAGTGGGTACACACAAAGGAGTGTCTTAAACGGCGTGCTTTCTACCATAACGTGGGGGCAATCACTTCCTGGTCCGTTTCCACTTGGCCCCATGTAATGAGCGGAAAATCCCCACGTTGCATCCGCGGTTGCTTTATCAGCTAGTAGGGATAAATAGTCAGGGAGGGGCCATGCAAGGGCATGAATTACAAATCTTCGTACCGGGTGACGATATTCATACCTACACAGAATGCTGAAACGCTTAAGAAACTCGGCTGTTATCCGACTACTGGCCTAACTACCCGGACGGCAACATCTCTAATTCTTTACTGGGGGCCGACAACCAAGATAACAACAATTGACGCTCGTGCGCCCGCATTGGATTTATATGTTAATATTAGACTACCTCACGGATTCATGCGGATTGTGAGTGCTCATTCATGTCCGCGAGGCCGTACTTAAAAATGTGTGCGCCCTCTAGGTACGAGCTCCCCACCATATCGACATAGCCCAAGTCGATGAGATTGCGTTCTCTAGTTTTATTTAAAAAGTCTCTAAAACCGCATCTGATACAATCGCACGGGGTCGCAAGATTGCCTATATGCAGCACGCTTCCCCCTACTTACGGAAATCTGCCTGGGTGGGCGTAATGAGTGCCGGATCTGCCTTCAGTTTGATTGTCTGCATCATATCGAAGCAGATCACAAAATCGATTCTTTCACCGGTTTCTGCCTGGG"/>
                    <sequence id="seq_t146" taxon="t146" totalcount="4" value="GCAAAATTGTGGCATAGCTGAGCATATTGACCGCACTTCTACCACTATACACACTTTCCCTCTCAGAATAGGTTTGGCTTTAGTAAGGCCCGTTGCGAGGCGACGTACTACCGCGTACTGATCAGGCTCATATAGATCGCGTAGTGCAGGGTAAGGTTTTCCCCCTCCTCTTATGCTATGTACGACATACGCAGGACGTATTAAGTGAACTGACTGGAATACACCCATCTAGCCCGTAAGGGATTGCAGTCTCCACCAAGCTTTGGGATCAAAACCAGTGAATCGTCGGGGCGTGTGTACCGTTGGATATAAAGAGCCTCCGGGGCCATTTACGTGCTCAACTCGTCAAATATACGGCTCACCTTCGGGCTTATACGAGGGCTGAAGGCAGGTCATGACCCCCACACCTGGATGCGGTAAAACGGCGCCCCTGTGCGCTAGTCACTGGGGCCAATAGACCTCGCATGCGACATAGTGTTCACATATCTTACCCCGTAGCTGCCTAAGTCCACATGAGGATTAGTGCGCGTAGCGGGAAAGAGTAGTGATTGAATAAGCGGAACAGCCGACCGAGATCCTCCACGGGTTACCGTTGTATAAGGAACTGAGAAAGTTCCCATCTTACCGCATCGGCCGTCCCGAAATATAAAGCAGGATTCCGTATCTGACTGGCCTGACCTCTGCTGGGACACGTATAAAGAAAAGTTATTCACTCTTCTCCCTAAGTTTGACTCAGGAAAGGGGTACTAGATAGCTGGCTAGCGTCTGGTGTCCCGAAAATCAACGGGCGTCACTGATGACGAGCGTTCCACGACGGCGAAAGACGGTAACAGGTCTGACCACCGTAGAAGCCGACTCTCACCAATGCACGTGTTCCTTATCCTCAAGGGGACCGCTACTGCAGATTGCGAGCGGCCTGGGTCTAAATGCGTCCACGAATCGCACGGTTTTCTCACCACGCCTTCCCAAGTAGAATTTTACACATCTCGGGAGTATACAAACTAAGGGTTATTTTCTCGCCCCCGGCAATACATTTAGCTCGACTTCGCATGGTCGACGGGCCTGAGGTTGATCTACAACGGGCTAACGGGTCTTGATCGACGAGGCACTTAAAAACTAATCGTGCTCGGTAGTAGGCATAACTCAATTGCCCGCCCTCGCATGACGGAGCCTTGGTTACTTTGCCATTGTAATTGAAGCGGACTTCGAGAGCGATTCGCTGTGCTCCGCATTGACTAGTGCAAGCTGCACGACCCTTATCCCACCGATGCAGAGAACAAGGTCTCCCCGAAGTTCGTTTGAATGAGTGGTTGCGATACTCTTGAGGGAATTACAGTATGCATCGCCTATGCAGCCGCTCTCGTCGCCTGATACGCATCCGCGGCCGGCCTAACAGCCCCCGGCATGCTACTGGCGGCTATGGTGCATTGTCAATGTGGATTCCCGTGGTTTGTAGAATGCTAATCGTTGTGTACAATATATGCATTATTTGTTAGCTTGGAACTATGGAAGACCGCAGAGCTACCCAAGTTCGCCCGTTTTCGGGTCTTGCGTCGGCCGTGGGCCCAACGGTCCCGTCCAACTATAGAATGCTAACTGGGCAGAATTAAGTTAACTCCTAACTGAAATAGTGATAGGACTGGACTTTCTTGGCTGGAACAATCAGTGAGTCCCGGAGACGCTCTCAGCATCCGTTGACTTCTAAGTCGAGGCAGTCTCACGGTTTCGTGTAACATGGCTTCCGAAAAGCCTCGTGTGCATCGTTCGCAGCTGTTACTTACGCCTAACAGTAAGGGCGTATTCTGTGCCACGCCAGTGCAGCGTGTTTCTGTCGGTTATCTCCTGAGTTACTGGGTTTGGCAGTGTCATGTGGCCAAGACGCGGTCTTATTCGGTAGGCACGCGTCCGGTCTGTTCAATGTAGGTGGTAGAGTGGATGGACGCCCGGGGTTGAGTTTGGAAAAGTAGTCCGGCTCAGTAACCATGAGTCTAACGTTGAGT"/>
                    <sequence id="seq_t147" taxon="t147" totalcount="4" value="CAGAGCTAATTGGGCGTAAGCGCGAAGGGTTCCGACCGCCACGCCCCGGGATTCGTATTTCCGGTTTGTACGCCTGAGGTATTTGAGGGGCCATTTGTACAACGAGTAATAACGGCGGGACCAACTGGGATTATTTGAGTAGCGTCACAAAACATGAGCCTCGCCCACTGGGGCATGTGTGTAGAGATATCAGGCCCATACAAAGTTGAGCGCCGGTCGCAGTCTATGTTACGTCCCTGGGGTGTAGAATTCGTGGCCCTAGGCCAACGTTAGACCCATTATCAAAGCGGCAGGGTAGTCATACCGGTCCTATAGGCTAGATCCGACATCGATGCAGCCGTAGAAGTGTGAGATGCCGGTCAGTAAGGATAGAAACAGAGCCCCACACTTGATCACGAGACGTGTGCGCCTTAACCTCAGGACGATTGCTACTACTTTCCGGTTGACTACACCCCGCAGTGCAGGCACCTTGAATGTCGTGGGGGGGCCGCGATCTCGTCCGCTTAGAATAGGCTTTCTCAGCAAAACATTAGGGCTGCCACGTGCTAGGTAGCAGCTGAGACGTGTGGGAGCCAAGCTGGTAAGTTCTAAACGCTTGCTGTTCGTAAAGTATATCGGTCAGGGCGACTCTCCGTGGTGAGACCCGGTGCACCCGAGCGTAGCCTAAGCATCCTACTATTTCTAAGTGGCCAAAATCCATGAGGGCCCAGGAACAACTCTCACGCAAAAAATCCAACGGTGCCCACGTGTCGAATTACCTCTAACCTATTATCAAGTTATACGATACCTTCTTAGCCGGGCGTCGATCTCCTGCGTGGACTACGGATATATACCGTAATGTAGGGCAGACAACTATCATTGGAGGTGAGTCTCCCCATGAGATCAATCCGGGGACACTCGATTCACAACGTGCGATCACCGACTGTGTTGGGTACCAACCGAGTTAAGCCTTTGATAAAGGTCGAAGATGCCCCCGACACGACGTAGTCCTCGCTGACATGTAGTTACCATTGCTACCCAATGGCTTCAGGCATGGCTTTTAGCGTGTACTTGGACATCAGGGTAAGAGCTGTCCGGTGTATACGGTGAACCAAATTATAGGGCAAAAAAAACTCTCAAAGTTCGGCTAATAGGCTGGGAGATCCAATTTTGGGTTCTGACTCTCCGCGTTGAGTACAGATACTCGACCTGGGCGGCGCTATGCTCCAGTAATTGTGGGATTCGTCGGCCACAACCGGTCAACTCTTATGGTGTGCTTGGCGCATGATTCTATAACGCGTATGCCGGGAATCGTCAGGTCTATTACATGCTGCACGCGGTGATCAAGAGCAATGTTTGGAACCATGGCTCTGTTATGGGTGCATGTTCATGAGGCTCTACTTAAGTAATACCGGGCCACAAGATGCCGGGCCGTGCAAAAGTATTGTCTAACTTGTGCGCGCATTACACAACTGAAGCCCTTATGAAATTTTTTTGGGTTCTGATACGAGAGACACGTCTATATTCACTGCACCCGGAGCGAACGTAGGCCGCCAATTTCGTGTGGGTTCTTAAGTATTGCCTAAACCGTGCGATAGCATGGGTATGGAACGCCAGCTTACATGTGCTCTTACCCAATAAGCGGAACCGTCTGCAGACAGTTAACAGGGGAATATGTAGACCAAAGCACTTTGTTGCACAACTCCTTATAGAAATCGGAGACCGGTGGGCCTACCCTGAGCGGGGTTTACCCAAGATACGAATCTTTCCGTGACACTATCAAGTTGAGTCCATTCGCCCCGCAGCCAGTATAAAGGCATGTGATTAGGGTCATGTCTCAGCGATCTAGTACATACCTTGGACCTATGGTGATGCGATCCACGGCAATGCGGTAACGGGTAGTCCGAGTATGACCGATATCGAAAGACTAGTGACACGTGACCCTCGACGTGGAGGCAGACGTCATGTCAAAAGACATCGCCACCATTGGAGAGATTTTTCTTCACTCGAACGGCTTACGA"/>
                    <sequence id="seq_t148" taxon="t148" totalcount="4" value="GACTTGAGCTGGCCTTCAGACCTATATACAAAAGTGCTCACCAGTCCGTAGCATGAAGTCCTGGCCACTCCTTCATGGACCCGGCTATGACAACGCCATTCCACCGGCCACGATCAGCGGGGGAGATGACTAACCCCGCAGAGGGTAAGGGAATCGAGCGAATGACGCATCTCGGAACCTCCCGCAAAGGCGACGTACTTGATTAATCATCTCTGGAGCTAACCCGCTCGCGGACCCTAAGCTAGTAGTGCCGGTTCCTACGAGGTTTCCTTGATGCGTGGCGCAACTTCCGATTCCATTGCTAACGCTAGGTTAAGGTGGTCCCAGAGCTCAATAATGTGCCACCGTTGATTGGAGGGCGCCTAAGGGGTACCGTTGTCAGCCGTTTCACATAACTGGTTAAGCGTTCTATGCTATACGGACACACGCCGCGCTTAAATGTATGAAGCAATTAGCCATTAGCTAGACATCGGCTCTGCGAACTGCGATGAGGCATCCTCGTACAGCTAGAGTTGCACCCCAAACAAGTCCCCAATCTTTAAGTGGCAATGACACCTAGGCAAGCTAACAACTTTCGGCGTCTCTAAATTAACTGTCCGGATGGATGAGGCCCAGGCAGTGAAGTATCGTAACCGTTGCCTAAGAGGTGTGCGCATGCTCATTCTATCACCCCACGCATACCATTCAAACCTATCAGCCGTGGTTGCCTATGGTTGAACTGAGGACGCTCCGCGGGCTAAACAACGTGGACGGCGTCCATCGTGGATCCGTGTAGTCGTTCGGTCATCTTAGTTGTTACGGTAAACACGAACAATGTTGCCTAAGATGAAAGACGGGAGTATTCACCCCCGCCTTTTCGAATTACAATACGTAGGCCATTTAGTTTGGTCCCCCTGAGACGCACAGGAATGGCTGTATATAGTGTCAACGATAAGTCCGTACCTTATACATGGACGGGCACCGCTAACGTAGTAGGCCGGTTAGATCATCACCTCTACCAGGCAGCGTTCGAGGGACTCCATCGAAGTGCGCTCGTTGCGATGTTATGTGCCAAATTCCCCCTTCTGAAGCTGGCAAAGACCATCCTGGTTCCAGACAACCTTTCGCGTAAATAGTGCGGGTTTGATGACAATTGGATAAAGATTGTCCTATACTAAAGTGATATTGGCCAGGTCGAATAGATATCTCAAGTAGCAAGGTCCTAACCTGACGGGTGGTGTCGACGCATCCATCAGACATTGCTATTGGTATCTTTGCCATGTGCCTCAATGGCGCCGTCCACCCCATGCTGGTAGTCTTTCCGCGACGCCTAGATGCAGGTCTCACGCCTGCACCCCCCTCACTCTGACCTACTGCAACTCGGCAGTAAGGAGTAACTCTAACGAGGTAACTAGTGCACCGGAAAAAGATATATTGCGCCTCGTGGCATTTACGGCCGCCGGCTTCTATCATATGGGCTTATCCTTGCTTCGTGAAAGTACGCTCGCAGGTGAAGCTAGGCTTTTTTGGCGTATGTGCTCGAAATGAGAGACCTCCGACTTTGTTACGCCCTGGTCTTGATAAAGCAGGATCACTACTGAGGTACATCGCTATTTCGGGCGGCTTCGAGGCATTTCTTTTGATAGATTGGATGTAGCCACACACGAGTACTGCCTATGTCCGGATTGAGACTCTAGTAGAAGTGAAAGGAGGGAAATAATTGAGAACTAGGCCATCATCGAAAAGTAACTCGCCCCCATCGGTGACAATAATAGGATTAGTTAGGCTGGGGCTTTGGTCTTAGCCGACCACACCAAGTTGCCGAGTTCATGTGCCAAAGCGGGAGGGTCTCGTTGCTGGAGCGAGGTTTCGCTTGTGTTCTTTAGGTTTGCCACTCCTCGTCACGCTCAGTGTCTCGGTCTGCGTCTGCCCCGGTACTCGCTGCCTCCAGTTAAACGGTGAGGACACCCTGTTGCGAAAGATTCCCTCTACAGAAGTTGGTCCGTACGAGCGGCGTGTAT"/>
                    <sequence id="seq_t149" taxon="t149" totalcount="4" value="CTGGATATGCCATAGCTCTCATGATGGGGACATCGCTTGGTGAAGGGCTTTTCCGTTTTGCCTTGTCGCAGAGGAAGTGCTAAAAGCCGCATAGACACTCGCTGAACCCTCACGTTCCATTCACGCTGGCAGAGCACACTAGAATTTTGAAGCCGCCAGATCATTGTTAACAAACTGAGTCCCTGCAGTTGGGATCTAACGCGCGTAGGACCCATATCGGTAGAGAGATCGATCCTAGTGCACCGAAGTTTGAGTACTCTCCCGTCTCCAGCAATCAGCCCGGCTGCAGTTCTCCGGGAACGCATGAGGTGGGGCGGAACCATTGTGGCGCGTAAGCAGCACATGAGGGTGCCCAGAGAGTCCCACCAGATTATGCGCTACGATATTCCTAGAGGGACCCATAGCTCGTGCTCCCGTCTAGTAACGGGGAATGATTAGAATTGATCAAACACAGATGAGGGCCTGACGGAGAGACCCCGGCGCCAATGTTGGTAGCGCCCCGACTCGGTATGGTCTTTCCGGCGCTGCAACGCATGCCCGACGCAGGCGGTTTGTAGATCCCCAGCTGTTTCGGCACTACGGCGACTCAGCGAACTCATGGTGGAACACGGGGCGCCGCTGCACCAAAGGTAGCTTGGCGCTCAATATCTTATCTATTAGTTGCAATCAAAGCTTGAGCGACTGACGCCCATTCCGTGCTTAGCATCAACCCCTGAAGAGAAACGTGAATACGGCGAGAAGTCTCGATACGCCGGGATACTATGTCCCATTGCACTGGGCTCGTTTAAAAGGGTGTTAGGGGGACTGTCCTATTGCCATTTATCCTTGGGGTTACCGATCGACCTTTTGGTCGCGTGCGCGCAGGGGATGCCGGTAGGCCTAACGCCGTCAGCTAAATGAGAAGTGGCCGCCAAGCTTGAAGACACGTCATTACGCGAACGAAGACACGTGGCAAGTGATCGGCCTCGAGCGATCCTGCAAGCCTAACAATGGGGACTGCGCGATGATCCAGCTACAGTCAGTCCGGAAGAAAACTACCTGTAATCGCCCCGTGGTAGAATTGATGACCTATGTACCCCAACCGCAGTCGCCCTGCGCGTTCCAGGTTACTCATTATGTTAATCGTCTTACAAGTGTACAGAGCACCAATTTCTACCATTCTGGTCGGTTCAGGCATTAGTACCGGTGAACCCCGATTATCGAATTACTCTCTTCGTGGAATGGTCACAGGGGCGTCATACTCACGCGCGATTTTTGCTTAGGACACCCGCTTGGTAAGTTAGAATATTGTACTGCTAGTGATTGTACCTGTCTCTGAATTCCCCCGCCGCAGTGATCATACTGCGTTTACCGCCTTGTTTCAAAAAGTCCGGGATTAAACCCCTATCTATGTCTCTCCTCTGCAAATCCCACTTTCTCTAGATTAGTACGGAAAGTCCAGGCATTATTAAGATTGGGTCTTCTGGTGGTTGCGGACCGCGCGCGTGCCGCGAATAAAGCGATTCTGTGCACGAGACTCATACTGAAGAAAACGAGCCCAACCGTGTTATTAAATAGTGGCTTTCTACGGCCCCGCTGCTTCGCGGACACAGGTTTTGTCAACTAATCCGAGTAGGACGATGCCACACTTCACGGTCTAGCTAGAATGTCCTGCTAGAACGTGGAGAACAATGTACCCTGTGGTCCTCGTCCGAATACCGAGGCAAACCGTCGGACTACACGCGGTAGGACGCCAAATACTTTATCGAGATCAATTGCTTCAGTACCACCATCATTTCCAGAATATCGCTGAGCTTCTGTAAGCCAAGGGGCGATTTGCGCATTAGCTGCGAAGCTAGTAAGCGGACACTTCATTTACGTGTTTTCGCTGGGTCCCACCAATACCCAAAGCATGTTCAATGCAATGCTTCGTAGCGATAAATGACCCTGTCAGTTTCTTTCTTTTCTTCAAATGGGTCAGCTTTGTGTTGGCGTATGCTCTGCAGCATCTCCGCATTTCA"/>
                    <sequence id="seq_t15" taxon="t15" totalcount="4" value="AACGTCTAAGATTTAATTCCGTTAGTTCACCATTCCTCAGAGCTGGTTGGCCCTCCTGGGCTCACCCTGTGATAGAAAGCTGGGGCGTCGCGGCTTTGTTAGGACTACTTCGAGTCAGTTTGACGCGGGTGTTAACGGTTCTGCTGAGCCATTTGCTGGTGGGACGTTGCGGTTCTCGTATTGGTTAACTCGGAGGGGCCGCCGTTATTGCTTTTCACCAATGAATCGTGACTTACATAGCCCCCGAGGTCGAACCCCGGTCCGCTTTATAGAGCTAAGCTGGGGAGAACTACAACGGGTTCCCCGTTCGGTGACGCAAGGAGTGAAATTTTGATTCATCCTCACCCCGATCAAATATTTTCTTCAACGATAGAGGTTAGCGTGGGTCCTGAGACGATTGCCCGTACCCCTGACTCACGTTCAGTACTCGCGAATTCCAAGCTCACGTGGACCTAGAAGCGGGGGGGGTCCTCCCGCCTGTCAGTCACATTGTTCCTCTCCGAGTAGTTATCAGATCTAGCCACAACTAGACTGCGGAAGATTTATGTAGAACGCAAATACCCCTAGGTGGGCCATGTAAACTCGGACCGGACTGTGCAGCAGGTCGATTGCGCTCCCAGTAAATCTTGCGTTGTAACTGAGATAACTCTTTCGGCTAAGTGATGAGCCCGCCACGAGTAAATTTTGTAACTAGGACTTTCCGGTGTCAGGGAAGATTACGCGCGCGGTCAACTAGCATACCCCGATAGAATACATTCTAGGGTGCGAAGCTTCGTCAAACCATGAGAGTCGCGCGCATATGTCATATTATGAGATTTTTCAGAGACTGCCTCTACAATGATATTGTTACGCCCTCAGGGGGGTACACCGGTCGTGGATACGCGAGGGTGCACCTCTTGTGAAGTAACACTCCATTTCTTATTCCTCACAGCCCGAGGTGCCCCGCTATAAGGTATGGAGCCTCACTAGTTTATTGCTGGTTTCCATTACGGCGCCTGTCTATCCGACGAGGCCGGCGAACGCTGCAATTTTTTACCATCCATAGCACTGTACCGTAAATGCCGGCGAGCATAAAGCCCGCTTGTACGCTCCCAACTTAGTAGACATAGTCTACTCGTTTAAGGCCGCTAGAGGCATCCCTTGTGCTAATGACGTTTGCTTGTATGATGTGTATAGGCTCACATGGGTGTGTAACAGGTGTTGGGGGCTTACCGACTACCCCATGGCTTCGAAAATACGCAGAGCGCGATACCTTAGTGACCGGTGCATCCCTTGAATGGGGGATGAGAGGCTAAGTGCAAAACCCAGCCGCGTGGTTCGCAGCTTATCGAAAACGTCCCCCAGTGCAACTATTCGCGTCGATCTAGGTCAACGCGCCGCCCCACCCCTGCATAAGACCGTTGGGACCGACATTACTTTGAGGGTGAGGATCGGTGGAAAACCGCGTGTAAGCGACCCACCTGAGGTAACCACGAGCTGAGCCAGTCAATACCCCTAGCCAGGAAGCGTCCTAATGGGGCTTTGATGCGCATCTGTTCGGTAATTCACGGCCAGGATGAATTCCATCTGGTTCAAACCGGCCCCCCTCAACGGACGTATCTTTGCTCCTCGAAGTGTTGCCAGGGACATTCGTTCAATGTACTTCTTTTTGCCACTGCCAATGCCAACGGCGTGTGTAGTAGGTCGTATCCGACAATCTCGCAGAAAGCCCTACCCCTTACGGATAGCCACCGTCGTCAGCATGGGTAACTAAAACTACCCTCATTTTGGCTTTAGTACCTCGTGACCTGATCGGCCTGAATGGGCTAGGCGCTCAACCCAAAATACCCGACTCATCAGAGACTATGCACCCAACTAAACACGGGAGCACCGTAGCAGCTCAGCTACCGGGGTTTTCGGGCATACGCCTCTTCGGTGATTCCTTGTGCTGGTTCGAAAGAAACCCGGGATTCCGATGCTATGGCGGCGGCGCGCTATGGTTAGGTAATTAGTAAGACCCC"/>
                    <sequence id="seq_t150" taxon="t150" totalcount="4" value="CCGTCACTTGGGCTAAGTGTCTCTTTGGTTGAAACAGCGGATGAGGGGTGCTCGAAAGGAACACGACACGCTTGATAAGCTGTGGCTGACTCATCCATACGTGATAGCAACGGCGGAATAGTTCTATGTTAAGAGTATCATTTTGTCGCCTTGCTCCAGACTGCCGCTAGGTCACCGCCGTTGCTTCACCAATCAAGAATATCAGACGTGCGGGAGAACTTGTGTGTAAGGGACAGGCTAAGCCTAGCGTTCCTCGATCAGTGGGTTGTCTGACCAACGTTGCGAAATCGTCCCGAAGTTCGTGACGTGTAAGACTCCCGAAGGGGCCGCAGAACTTTCAAAGATCACTCTACTAAACTCAGGCGCTTAGACTAGACCATAGTTAATTACCGGGATCTCAAGCGCTGTCAAACCAGTCTTCCGACTATATGTTTACCACCACTTTGGGTCTGTATAGCGCAGATCTGACATATCCCAAGGCCATTAAACACCAATACTTCATCGAGGTCGGCATCAGACCACGTCTTCCTGAAGCGGGGATTTCGAATGTGCTCGCTTCATTACTAACGGTGACAGCCCGACCCTTAGCGCGATCCCCATCTACATTGAATTTTGTACCGCTGAATTGTGCGGTAGTACTATGACGTGTGTCGATCGTCAGCTTCGAGCTCCTATTGGTGTATGAGAGAGGGCAAGCAGATTCGGACTTGTGTGTGAGCAAGGTAGGGGAATTCTCCACTACCGAGGTCTGCGGCGCCCGCAAAGAGCATCGACAGGTTGGCCGATCTAAAGTTCGCGAAATCATGTCTGACGTTCGCCTCGGAGACAGCATCGACGATAAGCGCGCGGCCGCGGGGTCTGTAAAGAGTGGGGTAGTCCTATGGCAGGTGAGGACAACGTTTGGGCAGCACATGTGTAGAGGCCTTGAGCGGAATTGCACCGGTTCTAGAGACTAATTCTGCGTGTCTTGGGGAAGGGGGGCAGTGGTAGGTGCAGAGGAGCAACACTAGAGTGACTAAGCGCTCGACGAATGAACCAAATACCTGTAAGACGCTCAATGGATGGCTTCTTTGGCCGCTAATGATACCGACAGTCGTGCCCTGTGCCTATGTCCTACACCCGGTGCGCGCCCGCAATCGATGCACTGCCTCATCTTGATGGGCCAAATATTCGTTCACAGTCCAAGCATCCCATGTATCAACTGAGAGGTAGGGCAATATATGAGGCAAGTAAGCCACATACGTATAGAGGATCTGATCAAACATCGATGCCCCTTATTGAAACAGGTCCTTCGTTAACGCGTAGCGTCGCGGCCGGGCCAAGGAGTTAATTAACACCGGAATGTCGGGGGTGGTGCGTTTAAGCATTGGTGAATGTCCTGCAGTGCGCACTGTATTGGGTCGGTCGACCTTGTAAACGATCCGCCAGGGACTCGTCGGGCACTCAGTGTGTGTAAGTCGAGTAACCCACTACGGAGACGGATGAAGTACCGTTTTAGGTCATCTTGATGCAGAGATAGTGCCGGCTGCGGGCCGACGATAATAATGTTTTTTCCGATAGGTCGATTCTGGTCGCTCGCGTCGATCCCTGGACATATTAGTTCAGAAGGGCTCTTGTCATGCCACTTAAACCAAGGGTGCGGCTCCCGATGCCAGTGTGGTATAAGCAGATACGCAAATGAGGATGCTATGAATGGGACCGAGTGCCCGACTTATCGCTACCATTCAGTCAACGCGGGTGTAAAACCTGGGTAGGTTTGGGCACGTCGCGGGTGCTGTCTAAAGTCCAAGTCCCCGTCCGACTAGAGACTTGAATCTCGCATCCTGTGATTGATCTCACCTCGTCTATGTCATAACCCGTGCGGTAACATTAGTAGGACCTAGGCTCTTCACCGCGTATCTTTTGGCCGCAGCAATCCCACTGGGTGTTACTAGGGAATCGAGTGTCACACGCAGTATCAGCGTCCTAGTCAGAGTAAAACTGTCCTCGTACCACAATAG"/>
                    <sequence id="seq_t151" taxon="t151" totalcount="4" value="GTCATTTCGGACTGCCTCTACACAAAAAAAATCAAGTAATGCGGTCGGGGTTATCCACCAAGGGCCGGGACGAAAGTCATTCACTACTGGCCCGTTAACCTGAAGTCCGCCAACCATGGCATAATACAGATTTCTGACGTTCTAGGGCCCCGCAGCCTGCTAAAACCTGAGTTGGCGGCTGAGGTTAGCAAGGAGCGTGCTACAATATGTAGAAACGAATGGTGTGTTCAAAATGCTATGGCACGAAATTGTTATCCATGTTGTTATTCTGTTCTCTGTCACATAAGCCGAACGGTCATACTCTGGGGCCCTAATTTATGCCAAACCAATCGACGTTAACGACGTCTCCAGCCTTAGCAAAAGGACTGCCGCGGCATTGAGACCTAGGGACATTCGTGATTGTGTTATAGGGCGAAGCGCAGGACGAATCTGCGTTTTGCAATATGGCCGTCAGCGATTTTGATTTTATTTTGACTCTTAGGAACTCTGGCCCGCGCTATCGTCAAAGCCGGGACCATCGGCCCTCCGATTTGTGCGGTAAGTTGGGCTAAACGCCCCGTTGCTCTACACCAGACGGGAATGTTTTACCGCCGCACCCACTCCGGAAGCGCAATGTACTAGACCCCGATCTAACTGGTTCGATCCAAGGGCAGCTGTGGACGGTGGCGCACGGACAACTTCCCTCATAACACATTCCCACCGGTACGGATTACTCAACTGTTGCCGATGGGATAGTCTTGGCGCAAACACCCAGCCTGTGCGTTGGTTCGCACAAAGTCGTCGTTTAAGGAGACATGTACATCTCGTCGAAGAGTACGTCCCTGTATTTCACAGTGAGCTCCCATTGGGTGCATTAAAACAATTTTAACGCTATTATCGCGAGGAAATACCGGCGTTTACAACCAGTTCCGGAGCGCACAACCTAGTATAATTGTATCACGAGACCCCCATCTTTCAGCTAACGAGGTTATTTTCCTGAAACTGCTGCCTTCGCACCCGAAACATCAGCTGAATGACCATGCTTCGGATAAGTGATTAGTTCGGCAACACAGGCAGTTAGTATTTAGGCGACTCCCAAAGCTGCCACCGCAGGCAACCCCTAACCGTATTCCTGTGTCATGCGGGATGCGAAGAGGAACTCCGCCATTAATACAGGGCATAGTGACCAAAGATAGGCAACGCATATTCTCTTCCGACGTATCTCTATCTGAGGGGTGCTGTGCTGGCGCTCCCGAAAGTGTGCCGCTGTGACCTGGCCCGCATTTAACTTCGCAAGTGCCAACGCCGTTACTGAACTAGAATCTATAGACTGTCGAACGCTGGAATGAATGAACGCCATAAGATCGTGTCTCCATGTTCGTTTGGTTCTCTCGATCCGAGGGAGTGAATCGACGAGTGTGGCAAGCCAGTCCCTGTTGCCTCTAGGATGGGGTTGAGTATTCCACTTAAGTGACATGTCCGGTGGCAGTTGATTATTGGCGGGCGGCAATCACAATCGATCATCGTCGTCCGGTCACCTCGGACCAGCTTAAATGTTTTCTGTCCCGAGCGGACCCACAGATTCGCTTTGCTGGTTCCATACTGACGCTAACTCCTTGAGATCGCATACATAGGACCCCTTTGTCAGGGAGGGTTGCCCCTGACATTCTCGTAAGTATGCCCCAGGTCTTTCGTCTATGACGCCGGAAAACCGTAAACGTTTATAGTAAACGTCCGTCTCCTGCGTTGTGTTCTTGACCCACCTAGAAAGAACGCGACACCTGTTAGAGATTCCAAAGACATAGTGAGGCCCGGATATACGGCTTGGCAAACAGGTTAAACTACGATCGCGTAGCCTTCCGCGAGGGTTTGGAGGCCCGAGGTGGATCTCGTTTACTACACGGATTTCATGACTTTGTGAAGCTCATGAGTTGACCACATAGGCGAAATGGTCTATAATTGAGAGCCTTTGAGATCATTGCTATAAATTAATGGGGGATGCCATGTCCGCGGACTCCGGG"/>
                    <sequence id="seq_t152" taxon="t152" totalcount="4" value="TCTCTGAGCTGGCCTTGGCTGCGACATAGAAACCTCCGAGCCCCTCTCCAACACGAAATCATACGGACTACTGTATAGGGACCCCGGTGACATAGCCTGCTAACCGAGCGCGAGCCGCGCTTGGGATGAAGGAACGATTTACCTCTATGGTAATCGAGTTGGGGAGGCGTATGGCCAGTCCTCTCGCATAGTCTGATGTCGGGGGATGTAATCTGGTCCCTTCACCTTAGTGCCCGGAACTTTTGCGGAAGGTGTGCCTAGCTGGATTCATGTATGTTTTCGTCATTAGGGTAAATGCTGTGGTACCACAGTTTTGCTGGTGTCCAGGCGTTACGAACATTGTATCCTTACTAGGAGGCTTCTGATTGGACTATTTCGAACCCAGTTTCTGATCAAGCAAACAGCGCTGACGTGAGCGCACCAATCCGCACGGGTTAGCCGTAGGTAGACACAGGTCAATCTTGATGCTTACAAGGCCTGTGCTCTCAGTCCTTCCCCTTTTAGTCCGACTGCAGGGCCTCCATCGATACGACAGTCTATAAGTGTCCGTTACGCATCTGATATCTAAATAGGTGAGACCCCTAGTCGTCGACAGGCTCGTTGGATAAGGGCGAGGGTGTCCGACCAGACGGCCGACAGCTACGGACTGCCCCCTTGGTCATCGCAGCTCCTCACAAAAGTGACTTGTATGCATTAGACTTGACGGCTCATGTATTTCAACAAAAGACTACACTGCGATCCGGCCGAAGGTGGTGTTCTAGCTTTAGCAACCCGGTAGAATAAGCTTTGTAAATGCGAAGGGTTTGCCGGGACGATAGCTCGATCATCAAGTACAGCACCAGTGGCACCCGGTTAGTTCTCCTGTAGTACATGGAGACACAGTTGCCGACCCTTGGGGAATGATTAACGCATCTCTATGTAGAGTTTGATGTCATTACCCTGAAAATACGACGACGCGGTCCGATTATGAAATAGAACAAACGATTGCTAACCGTCTGCCACACCACGGAGGCTAGTCTTGCCGAAATGAGGAATTTGCCTAGTAATAGCGCTAAATCCGTCACGTTAATTTATTAGATGCGTATGTGAGCCACTGTCACACCTCGATGCCTTTGATCTCGTTTTGCGAGTTTAGGCAAATCATTGTCCCCTATGGCATAGATATAGTACTGGATCCCAAATTTTCGAAAGTATCGTGCGCGGGGGCAGTTGCCCGGTATATACGGCGCGCAAAAATCGGGTTGCATGACTGGTTCCCACGTGCCTTGCTGACCTTACCGAGTAGGTGGAGGTGATATTTTCGCAGCGAGATGGAGCAAAGATATTGTTATAAACCTTGTTACTACAAGCTCCGGCTCCGAAACTATAGCCGCTATTGCTATCTAAACATGTGGGATAATCCAATAAATCTCGTTCCTGTTAGCGTGCCTTACTGCCGCGGCGTGTTGCTAAAGGGCCCTTTTCTATGTGGTTGTCCACTCTCTCACCGCCGCACTGAAGCATATTTGGCTGCTGTGCTGATCAAGTAGTACCAAACGGTTTGGGAGATCGTCCTATCCAAAAGGCAGTGGGAAACCTGCGGACGTATGATTGTTGTTAGTGCACCGATGGCAATACGATGGAAGTTGAAACATTGCCATATTAGTCAGCAGACAATGCCCGGTTTTGATCCGCGAGTCTAAGCCTGTAATCGGCTAGGTTGATCACCTGGCCCCCTGCGAAGTTTGTTCAGACCCGGCTGGTACGCGTTAGAGGTGTATAGAGCCACGACGGTCTTAGTTGGGTGACCTCCGGAACCAGCGGAATGCAGCATTGGAATAGACAGCTTCTCTTATCTCGATGCTTTGTTTCTATCAGTGCCGTAAACCTGTTAGTCCACTTGGCACTACAAGTCTGGTTATAATTCATCTCTTGTAATCCAGGGAGTGTGTCAGGCGGGACTAATATCGGGTTACTAAACCTTGTCTTGGCGCCCCGACGGCCAAGGGAGCGTGCGACAT"/>
                    <sequence id="seq_t153" taxon="t153" totalcount="4" value="GGGGACGACCTCAGAGCCTGCACGACGTATTGTATAATAACAACGGAATCGCGCTCGGCTTCTGTACCAAGACGAGGATCTATTGTTACACCATGCGAATGATAACGGGCGAGCGACCGTGGAGCAGGGGTATTTCGTTCCAAGTGCACGTAAAATGCCCGTCCTGCATGAAACCTGGGGGTATGAAACAACGTCAATTTCGAGTGCATCGACTATGACCGAGGGCAGACCGCCCCTAAAATCATCAGTTACATGGTGAGTGATGTGTTGGCGCGGCGCTGTCCCACTGTAAATAAGAGTTACTCAAGTAACAATCCGACCCAACCAGTCGCATCCGCTTGTTTTCCTACTGGTTAGCCTGTGTACATAGGGAGTATCTAGGTGCGTTTAGTAGGTGAGTCGGATCCCGGCTGGAGGGTTACAAGAGTACTTTCGTTCAAGGAGCTCCGCTAACACTGAGCAGGTGAAAAGAAAGGGACAGGGCCAGGGATAGCAAGTCAGCAGGGCACTACCGGCCTAAGATTTAGTTATCGAAATTAAATTGTGGACATGTCGACACCTGCCGACGGAGCCCGGAAGAATGTATTTCTTTGGGCGTACAGCCATGCAAAATGCATCCATGAGTCTAAGTGCTTGACTACGTCCTGAATAGATAGTCACTGTTGTGCGAGGTACACCCCACGGGAGCGAACAGCGAGCGGCTTCGGACCCTACCCTGCAAGCACTCGGGAACAGAAAGATTGATACGGTCACAACGGGGGTTGGGGATCAATCGGTCGTCTGTATTCGCAGGTTGTGTTCGCCGGGCCACGTAGGCATTCAAATAATAAGAAGCATGTGGTCCCAGGACACTATTCGTGAAGTACGGGGTCACGAGTCAGATTAATAAGCGTTTCACTTATCCTCCATGTACTGCTACTTATTAGAGTTAGCCGTACATGCGCATAAGTCGCTTCAAGTTATCAGCTGTCTGTGTTTACTCCATATCCCACCGGGAGGAGCATTCAGGTATCTAGAATAAGCACCGCCGCGAGGGAATGTGCCATATTCGAGTGCGCTCGACATGCTCGTGTCTTCATAATGGTAAAGATTATCGCTTACTAATATATGGTTATTTCTTTAGTCGGTTCTCGACACCTTCATTTAATACTCGCCGCCTTCTGTCCCGGACATTATTTTTCGGTTGTATGAAGTTGTTGAACGTCAGCCCGAGTCACATAACGAATGGATCTAGAACACGGTATGCCCGTAACTATTCTGACCCGGCCTACCGCCCCAAGGCCGGGCATATGGGCGACTCTAGGAGCAGACCGAATCCCACAACCAAATGAAATAAGTACCCCGAAAAGCTTATTTGCCATAATTAAGTGCACCACCTAAACAAGGACTTAAAAGTAGGTGCGTGCCATCCTTAGAATATACGGTGTCAACTGGGAGCGAATCCTACGGCCAACGCTCACGACCCGAGACGGACAACCGGTCCCCCGTGTCACAGCCAAGGACTTCACCTCTCGGCGCCGAGTTCTGCTTTGTTTACCCAGACCATGATTGGCTAGGCTGTGCGCCTCTCGTTCACAAGCCCCAGAACCGGTGGTCACGCCACATGAGTGTCTTTCATATATAGGGGAACAACCTCCTGGACCATTCGGGAGGGCCGGCCCGATTTACACTACGCGAAACGATAAAAGAGCCGTTGTTAGGCGCCATTGGTCCCACCCTCGAACAGTCGTGGATAGAACTGCCGAGCCCTCCTGCGGTAACCTGCTTTAGGTATTAATCCGCGTCCACCAATTTTACGCAGCGGGCACTTTGGTGTGACTCTCTCGAATATGTTCAAGGCGTTATTCAGTTGATGATGCGTATGCGTGAGGGGTGTATGTGGACCCGCTCTCTCCCAAATCTGTTGTGTAGTATGCGGTCTCGATACTTCAAGCGGGTTGTAACCAAAACTCCAACGCTTATCTGCTCGCTAGGTTCGGCTCCCTTTGGCCTGGGGCTTT"/>
                    <sequence id="seq_t154" taxon="t154" totalcount="4" value="CCTGCACACAGTTAGTAGGGCTTCTCGCAGGCAAGAAGTTCTGTAAACAGTGAATGCGGTCGGGAGCCGGCTTCGGAGCTCCGAACATCCAGGTACAGAACGATCTCTCTGGGATCGATAGTCGGCAGATAGTAGAGTTTTTAAAAAGGCCCGGTTAAGGGACTCCAATTATCTGTGCCAAAAGGCTTGACCAGACAGACAATAACCGAAAGCGAGTTCTCTGTGCAATGGCCGTCGCCTCACGACTTGCAAATCAACATGTCCGTGTAGCAACGTTGCTCCGTCTTAAGAGATTTCTACGATGCAAGCCATAGGGGCTTCGATTACTTTGCTGCCTCGCAGCAGTATAGTACCGACTAGGATATGGACAGCACTACGGCGTAGTGAATAAATTCTTAGTGGAACATGCAGTGCGTGCCCCGAAGCTGTAGAGTCCGCACTTATCGATCTCAGCGCGACGGCGACTTACAATCCAATTGGAGTCAACTCGACGCCGCCACGCCTAGCGAGAGAATGTTCACGGAATCGGCGCTTGAGGAAGTGTGAAATACGAACCGCAAGCCTGAAATCACGTGCATGAAAAGTTGGGGGGCAACGAGAGAAGATAAACCATCTTTTAAGGCACAGTTATAGGCTGCGTGGAAATGCAAGATAGGATGTCTTGAGGACCTAGAGGGGCTTATGTTTCGCTGGCCATATCCTCGAGGGATGGGACCTCCCCTTATTGACGACGCAGAGCGCAGAACATCGCGACAGACGGGTAAGTTAAAAGAAAGTCCAGTACCATTTTAGTCTGACGCTGACATAAACAGTGTGAAATGCAGAACTTTAACGAAGCCGTCCGTCTGTTCAAATGAGTCTCTTCAAAGCTCGCACTAGAATCCCGAAAATAGGTCCCAAAACCAGGGCCTTAGTTGGCGTTCACGCTGGGGCATCAAACAGTTGGATTGGCAGGGCCACAAGGGGGTTCTGAAGCTTATCGACCATGACACAAATCTGATATTGCGACTTTGGGGTATATAATCGGCGGTAAACAGAGGGACAGAATGTGCATGCGTGACACATAATACCTGGCGAACTACTGAACGCACAGACTATTTACATACGAAAGCCCTATCGCCGCTTACCTCGCTCGTGAAAACGGATGGTCCGAAGTCTCGCACCCAAGCCTGAGAAGACTATACGCCGTTCTGGATTATGTTACGTGCATCTCAATCGTAGACTCCCACCGACTCATCCCTTCATTTCTCGCTTGAAAATTTACCTGCTGAGCTAATATCAGAATTAGTGGTTTAACCCGGAGTAATTACATGGTCGGAAACCGTGATAAAACTCTGAAGGTGAGAATCCCGGAGCGGACACCTATGCCCTCCCTGTCACATTGAGACCCAATTATATAATACACTGACAGCCGACACCGGCGTAGTCCTTGGCGCGGGACTTGACCCAGGTCCTTGATCTTCATTTCATCCGTACTCGAGTCCTCCTTGCTGGACCCGCTCGATGCGTAGTCCAATATCTCACTACTCAGACTTAGCCTAGCACATGAGTAGGAGTTTCCTTGACAGGAAATCGGCCGTGAGATAAAACAGAGAGCTGGACAAACCATTGTATGTGTCGATCCGCTATTGACTTGATGACGATATGGATGGGAACGGACGATTCCCCGAAGCGGCTGTGCGCTATGGCACGACGTATGCTACTGATCGAACAAGCATCAAAATTGGGTCTTCTTGGAGATTGTACTTAAATTGACAAGTGGGGCCGTTATAACAGAATAAGAGCACAGATATAATTTGGAGCTCACGCACAGAGTTACCTAGGAACGTTGTTGATCCGTGTATGATCGGTTACATACCCCTGAGGTAGGTCGTTGCACCCGAGATGCGACCAGTTGGCTGCGTACCTTCACGACCTAGTGTTGCGGAGTGCGAGACTAAGGCATTAGCGTGAGAAAGTTGGGGTCTAGCGCGTGTAGGGTGTAAGTTAATACGGGCCAA"/>
                    <sequence id="seq_t155" taxon="t155" totalcount="4" value="CTCTATCCCACACAATGTAACGAACATTCTTGTATTCAATTGAGGACAGTCTTACAAGCCCCGGACAACCTATGTTCCCGATCTATTTTAGCTCCTGACCAGGTACTTAGAGAAACCAACAAATAATTCTCGATCTGTCCCTTGATACACCATTCCTCGACGTTCAACCACCGTTCCTTAGTAAACGGACTTACGCGTGGCCTAAGCCGCACGAGGGTCTTAGCCCGTGGTAGCGTTATACTGGACACGACCATCCGACATTACGTTGATCCTTATCCATGAACTAAGTAGTTAATTATGCTGGTCATACCAGATTTTCTAGTGTCAATGACACGTAAGACGCAGGAGATGCTGAGTGTCCGTTCGCTCAAAGCCTGTATGAACAGGGCGATGTCGGCCGAGACTTTAATGCCATCATTGAGGTACACTCGGAACGAATAGACTGGCTCCGTGTATCCGTGGTTCTGGGCCCCTAACTAAGACGTAAAAGGCTATGTCGTGTACTGTGTTTGAACGGAGAGTTCCATTTGTAGCTAGGTTTTGCTAATATGAACACATAGCCGACGGGGCTTAGTGACGAGTGACGGACTGCGAGACGTAGTCCGAATTAACGTGGTAGCCGTTGTACCGAACTGGTAATTGCTCTTGTGTATTAAGCCGACGATTAGCTCAGACTCAACGGCATTTGACAGTCTAAACGATCGCGAAGTCATATAGAGGTCTTGCTATGGGTGACCGGGGGCACGATAGTCTCTAACATACATAACGTGGTCACAATCTGGGTAGTTACTGTGAGTACCGGCCGTGACCGGGGTTTAGGGCGTCGGTGCATCGTGAGGGAATTGCATACTACTTACTGCTCTTATCGGCAGACCGATGTCGGAATAACAATTAAAGTTGCCTGCGGGGTGCAATTCAATAACAAAATAGTTCCGGCACCACAGGCTACGGCTCTGCAGAAATAAGATATTGATACTGGTCGCTCTCATTGTTGGCCGAGTGGAGAACGGAGTGTTGAATAAGGCACACAAAGCAATCCTTCCCGGCGCTAGATCTGAGCATCACCCTAACGGTTATTAAACTTAGCGCGCGATTTCTGTATTGATAATGGTCATAGCCGTGAGAAGGCAAATACCATTAGGAAATAATTCCGTGGTACATACCGTATCATGATGGTCGGAACTCGGGTCACAATCCAGAGCCGGGGTGGGGGACGTCCCATCAGTCATCCCTATCACTATAAGCTGCCACCATATGGTGACTAAAATACGTCATTCCAAATTCTTAGAATAGGAGAATGGCATAAATGGTGAACAACTGAGTCCCCCAAGTATAACTCAGCTACTCATGTGGTGGCGATTGATTCGCGATTGTTTGAAGATGAACGATCGGTCCTAGCGGCATTATGGCTCAATATTGAATAGCGTTGGCGGTGAGCCCGGTCTGATTAAGGCAATAAAAGGCAGTCTAAGCTCTGTCGCGTGTCCGCTCGAGGTTTTCTGACGTGTGCCGAGACCGACTTGGTGTTGAGGACATGTCAGCGTGCGCACGCAATGATGATTATAGTTGGAGACTTCCGGCTTCGGGCTAAGAGTGCACCACAAACAGAGCTTTTGCATTTTGTCGCACTAGTCCGCTTAAAGTGCAATTCGGTGTATGAAGAAAGGGCAAATAAGCGGCTAAAATAGGTCCAAGCGTGTAAAATCAGGTAAATCCGAGGCGACCTGGTCACGCACATCTTTTTGCTTTTAGCCACACTGCGTCATTCCGATGATTGTTTCTATCCAATCTTCTATACAATATACATGGTCCCCGCCAAACGGATTAATTTCAGTGGTCCGGAGTCTGAGGCGCCGGACTTCCTATACCGGACAACTTCTATGCTATCTTTCGGGCTCATTACGTAGGAGATTCATTTAGTTACCCGGGAGAGGTATCCATCTAGGGGCGCCCCCAGCACCCGAGTTACCTTCTCACTACTGGTAACGGGTACTTGGGCC"/>
                    <sequence id="seq_t156" taxon="t156" totalcount="4" value="AGGTGATATGCGGTATAACAGCTGCGATGGCGGCCTACGAACGCGGTTGGCCGAGAGATCACCGTTATCTCGCTCCTTGCTGGAACGATTGGCGTGCACGAGTACGCATAGAGGCCGATGTAACCCAAATAAAGAAGTTCTCATCTCGCCCGACGTTTCTTGCTGTCCGTCAAAAGACCGATTGACAGCAGCGAGAGGGCGGGGGTAGTGCGCCCATACTCCCGAAACAACCTCCTCGATCGTGGAATTGCGAATGTCCGCGTCACAGTAGCCTCCTCCGGGCGAGTATTAGTGATTAATCGTAGTCAGGATCAGAGGGGTACGAGGGGGGCAATCTGAAAACGCCATTGATACGTACAGCTGTACAGCATCGCACGACCGTCACTGTCTTCTTTTAAAGGAAGAGTCGTGGGATGCCATTGTTCCCTATACGTCATTGCCCTTGCGACGGACGAGTCCTTTTGGTACGTATGTCAGCCAGAGAAGAGACGATCTGCGCAGGTACGAAAGCGGTGATTCAGCCCTCTAATCTACCGAACCGTCTCAATGTTGCATGCTAAGGATCGAGCCGGTAAAATCGCCCAACCTGATGGCGGATGAGAGGAGTCTTCTGCTGTGACTCCCGTAGCGCTGTATTTTGAGTGTTCTAACCTCGTTGCCAGTCCCTGATAGGCTCATACCCACTACCGAAAATTGCTATACGCGTTACAGTGTACCTCTGCTGGCACTGAGCCAAGTGATCGAGTGACTATGAGAGCTCGGTGGAACCAACCACGATAGAGGTCGGTAAAAAGGTAATTGCTGTGGCGGGTATGTCCCAGGATTTAAAGGCTGTTATAATGACTGTTTTATACTTCCCACCTTCGCATTGAAGACGGTCAGATACTCTTAATTTGCTTGGCGTATTTCTTGGGCGTATCTTCTCCCTTTCACGCGCTCCGGCTATGAGCAAAGAACCCGAAAACGGTGTATCAGACGAACTCTGTCGCTACGTCTGGGCTAAATATGTCTTCTCCATGATTGAAAGACACGACCTAAATCAGTAGTGGGTAGTGGAGTCCAGCCTCTGATTCACTAAACGGACCGGTACTCCGTTTTTGTCTGTGCGAGCAGCATACACCCGACCCTGGCTAGACGTACACCAACAGCATTCATTGTTCTGAGTAACAGGGCCATCGTTAGTGTAACATGGTAGGGATAAGACTGCATCAAATGTCTAGAAATACGACACCGCGTGGGATCGGTAGTGCACAGTCAACGGGGACCCTAAGTAAACAAACTGCTAAGCCAACAAGCCTTAAAAGTGGTTCGGCAGTAACTCGCATACCAGCTACTCCAGTTCGGACTCTCCCCAGGTCGCACAGTACGAAGTGTTCATGGTGCCACCAACCCCTAATTTAAATCCGCCGCTTAGTACTATACCTCAATAAACATAATCAGATAGCGACTACTTGGAGCTCCCTGGGAGCTACCCTACCCGCTATCAATACAATCTACCCGACTAGTGTCACAGAGAAGGATCTTAGAACATCGGCAAAAGCGTCCTCAGACTGTAGGAAGGAACGTACCTGAGCGGTAGACTGCTTTAAGATGACTTCACTTGAGTTCTAGCTGACTCTTGCCGCTACTATTACGCGCCACTTAACGGGGGATCCACTGCGTCGCACCGACAAAGTAGCCAGTTAATCGAGACCCAAACTAGTCATTGCCGTCTATGGAGAGATTGATTCGTACAGCTAAGGAAACCCAAAGGAGCTCTGTCAGATGAGATCTTGAGTGAGGAAGAATGTGAATCGATGATCTTAGCGTTTGTTATAGACGTACTTTATCCACGTGTTTGTCCGTCCTCACGCTCTGTATTCGTTGACCTAAACGCTGCATCTATTATAGCGTCCTGCTTTCTTTGTGTGCAATGACTAAGCAGGTCCTACGTGTTATAGGACCAACCATATCTCACTGCGGACGCGGGTAGACCTTACGTGGCTGTGTCAGTGACTTCC"/>
                    <sequence id="seq_t157" taxon="t157" totalcount="4" value="TCAGATAAACACTGCTTAGCGGTGGTAATCTCGAGGCCACTTACCGTATACTAAACCACAGCCTACATTCTGTTCACGGCGTCAGTCGAGCAAGGGCGTTTCTGAGGCCGGATCGAGACTGCATACGATGTCTTGGCTCCATTTCAACATATCGGAAAGATGTGACTGGATTTAAATCATATGTGTTAAGGACTTCAGCAGGCCCTAACTTTTTGCTTTCACACTGAGTTTACACGCGGAGAGGACCTGACTGATAGGGAACGGGACAAAAATCATTCTAAGCAGAATCAAAATGGGTACAACGGCTTGACTTTTCCCACGCGGTACACATTCGAATGACGACGTTACTTATTTGTCATAGCAGTACTTAACAAAGTGAAGGGCCCAGTCAAGTGGCGGATTCACTTTGCGAAATTCCCGGCAAAATATTGCACCATGTTGAATACTTTGATGTATGTGCGTGCCGTAGAGCAAACTCGAAAGCTGGGCGTCATCAGCATGTTTACAAACGCTGTCTATCTAGAACACACTTGCAGCCATTGGGTGTATACGACGAGATAATCTATCTAAATAAGTGATTGAGTTTTGACATGTCGCTACAGATGGGCGCCCTGATGCAGGGATATAGCAAATGAGCAAAAAATGTATTGGTTACCACCCGGTCCGTAACAGGCAATGGTGTTCGCGACATGTTCGGAGCATCTGTTGTCCGGTGCTCCATCTTTCCCCTCACGGGCGTCAGTACCATCATAAGAGCGAGCGCCAACGAAACCTCCCTCAGATAGTGACCGAACTAAGGGCTGCCGTTCGCTCGGACAATCTCTCATACGAACATACCGTGCTCTCTATTCGTTTACTAATAACGCCCTAAGATTAAGTCTTACCTTATAGGGCTCATCGGGACGAAGGTCGCTTAGATGAACAAATCATTCCACAGAATGGGAAAGGAGGACACGTTTCCCCCGTCCAGGTCGATCCGAGAGCATGCCGCACGTGGGTAGCCTCATAGATTCAGGAGCCCACGTCCGCACATCGGAGGTTACCAGTATACGATGTGTGACCGGTAGCTGAAAATCTCACTTACGCACCGATGGGCAGGAAAATCACGTCGTCGTACGAATAATTGCAAGTCATAGACAAAGGATTCCTAGACCATTTCATCATCTGTAGCTACGGCGGTAAGGGGGGTGTAGTAGCAATGACCACTCGAACCATAGTACCCTCAGACGACATAGTTACGCTGTTTTATACAGGATCCCCCCAGGTCGGCCCCCCGTTGTCGGTACTCTTATTTTGTAGTTCCGGACCAAACGTGCACGGACTACACCGATGTTTCTTGTGAGTCTCGTGCAGACTCAAACTCGCCTGCCAGACCCGTAGTAAATAAGAATTCAATTGCGGCGGATCACGACTGCTGGGAACCGCGCATGCCCTTGCACCCCGTAGCACATGACCACAAGAACCTGTAGAACTGAATACACCTATAACTTATTGTTCCTGCGTGATTGACGACAGCGGAGGCTGTCCAGCTGTCATGGCCATATCGTTCAGTCGCTGTGTATAGTGGGGGTGAACGCAGAGATTCTAAGTCCGTAGAGGCCCGGTTTGTGGGAGCGCTGCAGTCAAAGGAACAACCTCGTGAATCATCTATGCCCCACAGTATCTGTCGCCGAGTGAGAACACATCAACCAATTCGGTGACGCCACGGACATAATGGGGTCACCAATGCTAGGGAACGGACACTCAGTTCCGCTCCTCACAGATCATCGAAACTTAGGAGTTGGCGCATCAACGACGGGCCAGGATGGGTCGAATGTCTCGTGAGAGAATGAAAGAATACGGGAGGTGATGAGGCCTGCTGTTACGGGTAGTCCTTGGATAGGAGCATTCGAGGGGGTGATGCGCTTAGAAGCGGGTTATGTACTACATACCAGGAGGCGTGCTCTCGCATCTGTGGAGTAGTCAGCTGCGAAAGAAACTGCGATTTTTATCGTAGTGGA"/>
                    <sequence id="seq_t158" taxon="t158" totalcount="4" value="TAGTGCTGACTGTTCTTACTAATGGAATATGAGCCACAGGCGCATCGTCAAAGGACACACATTGGGTATGGTTGAACCTATGTGCAAGGTATCCCACTCCTGAGGGCCGCGCGTCTGTTAGACAGGTTGGAAAGCCCGCTCCCCGTAAGCCATGGCCCGGATACGGCGCTTCACGTCGGCAACGGGACAGATGAGGTTTCATGATCTCATTGTGAGCACTAAGGTTTAAGCTGAGCTTGGTCGGCGGTCAGCCCGCTATGTTCGTAGAATTGTGAAAATCAGGGCCCCTGCGCCAAAAAGTCGAGAGTATGAGTAGTGCTTGGATACCAAAAATATGCTGTACGGCGAGAAGATAAGATGATAGGGATCCTCGTCGTAACGAATCGGTGACGAAATAAACATTCGCGGAAACACCCGCTAGTGGATGGATATCCTACATTATTGACCATACAGTCGCTTCACCTGTGATCTATATGAAGGGATACCTTTCGTATGGACGGATCTCGAGCCGAAGCGGTATGCTATTGTAGAGCCCGTGGTTAGGGAGATTCGATTTCGGGTTATTAAGTCATTCGTGGGTGAGCGGCGTAATTCTCCCGTAGATGGTTCGTCATCGTACGCGTTTGATAAATCCAACACCCCATCTGTGACGCCGCGTCTGAGTAAGCTGAGAATTGACGACCTTACAGCGGTGTGACCCAGGTCCGGATGCTTGCGTCACAGGCCCTCGTCAATGAGAGCGCCACAGATATTCCTATAAATGCGTGCGTTGCTTTCGGGAAACTGGTGCATGGGACTGAAAAAACACGAACTTCTACCGTTGTGCCTGCCAGCACGAACCAGCGGACTTTTCGGTTTTCTGACAATAGCATGGCACTCGAGAACAGGGGAGCTGAACCAAAGTAATATGCTGTGAGCACTTGCCACAAGGGGCAACATGGCGAGTGACGTTAGCTTATTAGCAGCTACAGACGCGGTGTTTCGGATCAGGATGGACAACGATGGCACAGCGTCACCAACAGTTCGGTGTAACCAACACCTTCGCGGTAGTTGCCTACGGTTAAGAATGTTGCCCGTCAGTCGCAGTTTGCTTGTCGCATTGAAACCGAGGGGTCCTATTCAATTGCTGCTATTCTCGTTGGTAAGCAAGTTCCAGAGCTGGCTGGGTGGGGCACACGCCCTTGCTATCCAATCTGGGTAAGCGTTAGACGATGCTTAAAGAACTTCGCGTAGTTCCGGCTTTGGTCGTCCCCTCCAAAGTTTACCACCACTACGGCCGTTAACCTTCTCAATAAGCGAAGAAGCTACACACTACGAAACCTACCAGCCCCAGCTGATAATCGTAACCATGCTTTAACGTAGCGACCATATGGCATCCGGACACTGCAGCTTAACGAAGAGATGCATCATCTTTTTACAATTTAGCGCAATTTTACTTGCCCTCTACTGAGCATATGACGACGCTTTAGACAGTACATACGCTGACCGCCCCCCGATTATAGAAATCGACTGTATCAGGATCCCATAGCCTCGAGGTGTAGCCAATCTATTAGAACGGCGCACTTCTCGACCGCGTAGTAAGCGGTATCGCCAACCCGATTCCTTACTCCACTGTTTTTTAGTGCGGAGAGAAGGGACACGTGCCCGCGCGCCAACCTGGAGTAGGCTCCGGTCCTCTTTATAGCGTTTGGTTTGTATTTACCTTGCCGAGAAAAGGAAGCTAGAATGAGGAACCTACACCATCGGGGCTAGAAAAGATCACGAGCTCCGTCGAACTGTCCACCTTACCTTCCGCGATAAATGTGGTGCATGCCAATGTCAGCTGAGCATACGCGGCACCGCCAAGGTTTTGCAGGTATGCGCTCGTATAATGGATAGCGAGTGTTGCTGCGGGCGACCTGCTTTATGGACGATGAGGGCCTAAGACGAAGCACTTTGTCTGTACGGGCTCCGCAGCTGTTCGGACTTAGAGCCGGGGCCCGGAGTTATGCTATCCTGGG"/>
                    <sequence id="seq_t159" taxon="t159" totalcount="4" value="AAAGGAAGGCAATCTAGGGATGGTGTGTCAGGGTGTACACCAGTAGACGTCGACTAGCAAAGGTCGAAAGACTCACTTTCCCCGAAAATCAGGTGATGGCAGGTTGACCCCAACCTCGGGTGGCAGTACGACGTTGGCCAATGCGCAGCTAATGACAAAGGCTCACCAACGGCCAAATTAAGTCGTTACATGTGAGCTTACCCTAATTTCCTACAGCTCCGTCCTCATCTAGAGGATTAGAAATGCCTGAGAAAAACTTCAATCACACAACGTGTGTGGAAATGATGGATTTAGCTCTGTCAGTAGATACCCTATTCCAAATGCAGTCATAAACACCTGTGGTCTCTAAGTGAGTTGGTGTGGAGTACGCATGATAGCCCCAGAATCGCGGAGGTAAGCGGTTAGTATTGTAGTCGATAGGGTACTACCGGTCAAACTCCCGATCCACGAAGAGTTTACAAGTACCGATCCCTCACATTAGGATCAGCCAATAGTGAGAGCTGGATCAACTCTGCTGTAGTTCTAGTCTCAGGGATTGGTCCCGTAGACTCGCTCGTAGGGTAGGCCGCACAGTATTCCTTGCACGGATAATGGAGCCGACCAGTCAAGCCGTTCGGGGCACTATACCGGACTCACAATATTGCTCAAGCAGTCTACCAGTCAATGGGTCTCTCACTTTCTACAGGAGGTGCATTGCGCACTTTCTGCGCGCCGGCAACGGCTGCTGCCGTGCTCGGTCTTGTCTCCTCAGAATGTACAGCGGAGGCAGCGTTGCACGAGGCCATCACAACATCACCCCTCACCGGCGGATTGGTCAGTTCATAATACGTTACGCGTAACGTGCTATAATATTCAGCAGTTCAATTACCCGAATCTTACTTAAATTATGGAGATTGGTAGCTGTTCATGCCACACATTGGTCGTCCCAGTACGTCAGTTCATACGGCGCGATTGCTCACCAGGTCCTATACGAAGTGTTGAGTGCGCGTAATAATAATCTTATTAGGCTGCGCGTTCGGTTAGCTAAAGATCTTACCTTGGGGAGCTGGAGGTAGCTACCCCTATCTCGATTCTTCGGAAGTGGCGTCGTCGTATTAGCGTCAGGCGTTAGTGTCGCCGTGGGGTACCCTGGGTAATATGTGCTTTGCATGCGCCGCGCCATGCCCAACTCATCTTAGCTGACCTGTTCCTGAACACTTTCCGCCAGACCCCTTCGAGAAGTAATACTCGTCACTTACGAAAACAACATATGGGTCTATGCAAATCGACGATTGTGAGACGTCGTCCTCCTGTGACAAATCGATCAGTTTGCCGCTGCCCCCGAGAGCCGGTACACACGCACGAAAAGTCCTCCGGCGTCATGGGGACGTACCTGACACCGGGTGAGTCGTATTGAAGGAAGTTGCGACTACCGTTGGATTACCAAATAACGGAAGTGTGTATCGCCTGTGTCTCGTAGACCCACCCCTGCTGCAGGAATTCACGATACGTTCGCACGGCAGGATCGTACCCGTATTAACGCAGTTGATTGAGTACTTTGAGAAGAGGTGTCGAGCGTGGACGACCAACATCCATTCGGCCTACCTATAGGTAGCCCCAACAGCACCCCGGAATTTAAAGTAGCTCCCCCGCAATCACCCAGAGATCCACATGGTACGTGCTGCGTTCTAACTCGTAATAAGCTCTAGACATCTATGCATTTCTAAGCCGCGTAAACGAAGAACTGTTGCAAATTTGTGGCTGTGGATTCGCCCCGCCGTTCCCTCCGGAATGCGTATTGTCGCGACCATATACAAGAAAGAGCGGCCATTATTACATCCATTGTACGGCGTCCTGTACCAAAGTCGTGTGCATCGGCCTGGGTGTGACTGGTGTGCCATGTCCTAGATGCCATCCGCCACTAAAGGAACACCCTCAACGAGTCTTAAGCTGCGACCTTATCAAGCGTGCGGGCCGTGGAATAGAACTGAGACAGACCTCTACTTTTGCCTTGCCGGAAA"/>
                    <sequence id="seq_t16" taxon="t16" totalcount="4" value="GCCCAGGCGGCAGCCGTCTCCGAAGCTACTCAGCCTGGTAATCGGCCTAACTGCGTGCGCGGACGCCTCCTGTGATTGACAGTTGACCGACCTTGTGACCATACTGCACCGCGTTATCCCATGAAGCCACCCCGTGTCTCTCCTTTCTTACTTGAAATCGGGAGGGATAAGCATTACCAGGGGAAAGAAGCGTCGACCTGTCCTTCATACCAACCTGACGCCAAGGTGTTTTAACCATATCAGCTAGGACGCCTGCACTCGGAGTAGAAAAGTTGTGCCAATCTGTGCCGATTGGTCACCGTCTGGCTTCCGCTGAGGCACGTAGCAGGGTGCAGGGTACGCTTTTTATCTACACACCGTGTTGCTCATTATACCTGCCGCACAGCATGAAACGATATTGATCGTACGCGGGCTATTGCTTAGAATGTTGTTGCGGCAGTGTAGTCAGATATGCACGCGGGATCCCGGACCAGGGCGTGATAATGATGAATGGCGCCTGTTCGACAGATATTTATTGGGAGAGATAGCGAGTTCGGGGGGATACAACTTGGAATACATAATCTCCCAACTGCCCACACAAGCACTTAGGGAGATGAGTCATTTTATAATACGATCACTACTTCCCGGGCTAGGGTGTTCTTGCTGATGCTACGCGTGTCTCGCGCTTAATGCAGCCCTACTCAGTATATCGGTGTTTCGCCTATAATGTCCCCTCTTGTTCGCTTGCGGCCAGGATGTAACTCAATTGGGTCATTTCAAGTTAATCAAAATCGACTTCCCCCCTCATGGCCACAGGGGGCTGTACCTGGAAATCTGCCAATCAAAGGTGACGAGCATGCATTCCACCCCTACGCCCAACGCTGTCGGCAGCCCCAATGAGCACTGAATATCCCGTAAATAGGTTTGCCTATGAACGCGACGCAATCCGATCACGGAGAGTTAGCGTATGGGCTTTAAGTGCCCCGAAAAACCCTCTGAAGTCAGAGAGACAGAGCGGCGTGGTGCAATTCTCTCATATTTGGCACTCGTGAGTCAGCCCTGATCACTATATACGGTCCCATTATACTCTAAGAGAGACGATGTGTACACTTTACCACTGACAGGTCACCTGGAGTTTGTAATGCCGTGGGCCGTAGTCGTCGGAATGAGCATCACCTGCGAGTTGACAATGTAGCTAATTCAGGGATCGCCTAATACTGCTACCGACTGAAACAAGATACGTCTAAAAACGTTTATAGCTATCCAGAGGGTTAGCCTATCTATAAGATGTGTTAGAGACCAAAATCAAGACTACGTCGCCGAAAGATTCTCAGGATGTCTTCCTTACTATCGTTATAAACGTACCCAAACGTTAGGGTTACGTGAATCAAATCTTCATTTTATCTAGAATTCGGCAGGCTTCCAGGCCCCTGAGTTACGAGTCCGGGTTTTGAATCTTACGCCCGACGAGGTACACCCCGGCCTCAGCTCACAACGGAATCGGAACGGCTTGTACAACATAACTACCACGCTCAGGCTGACCGGATGTAAAAAGGTCAGTGTCCACTCCCGAACTGAGTAAGCCAAGTTAGAGGGCGTGCTCGCTCACTGAATAATTAAAATTAACAAACGTACTCTCCAGGATCCATTCTCGTATAATCGTCGCCCTCGTTTAATTTGTGGTATAGGTGTATCCAGCTTGGTATTAAACACCCATCTGGCATCTGCAAGCTGGCTGGAGAATATATGACGGTGCTGTGGATTTATCGTTGGAGGGACGTAATATGTATTATCCGTAGCGCGATTAAGATGTCCAAGCCCGTTGAGGAATATAGATTATTGGGTGCAAAGCAAATCGCCGGTGAAGTCCTCAAATACCCTGTGAGTCCATCTATCTTGGACGTGGTTGTTCGTAAAAGCGAACCACTGTTTACGATACCTCGGGCTTACCTTCCCCAGCCAACGGGGTTAGCTAATTACGTACACGATTTAGTAAAGACGATTGCATGAGAGGTCGGACG"/>
                    <sequence id="seq_t160" taxon="t160" totalcount="4" value="TTCGAGAAGGGCCCAGGTACCGGCTCCCGCTCCGGGGACAACACAGTATGAGTGGGTTCTTTCGCGACACTAGGTGGCCTAAACAAGATCTGAGAACAGGTGGACCGCAGTATCTACGTTGCAGCGCGCAACAACATCAGTCGACAAGCATATCTCGCGGTATTAGTGATAGCTACACCTCAGAGTAAGCTTTAATGCATTTAATTGAGACTAGAACTGCATCTCCCGGCAATGTGAGTTTACGCCATCAGTCAAGCCGGATGCTGACTTTATGCGCGCGCGCAATTCTATCCCCGCGCGCCGGCTTCTCTTCAGTTTCTCGGGCACAGTACTACTGGCCCGTGATAGAATCAGCAAACTTGGCTACCTTGCTGACAGTGACCAGTGAGGCCGTGGAGTATACAGATGGCCTACGTATCTGGTAACCACCACTTCGAAATAACGCGTACGCGGGAACAATCCCGGAGAGCGTTACATGCGTAGCAGTTGCACGTTCTCAGCTAAAATGCGGACCCAAGGCATACATAGAATCCGAGCTACCCATTTGCGCACTCGTGACCGCTAGACCGTTTGACGCAAACCAACTTTACCACCATCACAAGAGTCTACGAACAACCCGGAGCATTTCCTGCGCTCACGTTAGCATAAGTGTTGTGGGGCTAAATGGTGTACTCGACTTGATACAATAACCAATCCCGATCCTGCAGACCCGTAACATGCTGTTGTTCTTCTCACGGCCATGCTCGTGCTGGGGTCACAGGATAGTGAGAGATCACTGCCATTAGTGTGATCCTTCACTCGATAGTGCACGCGTAGACGATCACGGGGGTATACTGGCCACCTGGCTCGGGGAAGTCTTCCTCGCTGAGAATTTGCATGAACGAGCCGTTAGATCGCCATGGATGTATTACACCTCAGTCGCTTTGCACTTGTGGCAGGCATGACTGGTTATCAGATTCCCCGCGATAATACGTACTTAGACGCCGAACAACATTTGTGCCGGGTATACGAATCAAGAATGATTGTACCGTTGGGATGACCGCTGTGGCAACGGGGGCCGACCCTGATCTCGGTCAATTAGAGGCCAGAGGATGGCGATAACACGTCTCCCGAGCTTCCCGAATCGGCAACATACCGGTAATTTTTGTCCCAAGAAACAAAACGACTGGAAGCTCTGACGACTGATAGTCTGGGGTAGTGGTTACTGCGGTTCTGTTACTAACTATCCCATATTAAACCTAATGTGTCGCACCCGTCGATTACGGAAGAGCGGCTAGTTGCCACTCAGTCCTCGAAGCTCGGAGCATTTCTTCAGAGTGCTTACTATCTCATCGAGGTAATAATGTTTCTCTACCCAACATCATGTCTATAGGGTCAGTAGGGTCAGCTAGGCTCGCTAGTACCTTCCTTTTAGGACATGGCTCTCCTTAAACTTCAAACAGCTTAGACTGTCAACACCGGCATGTGTGCGGCTACGGGAAGCCTAAGGTTTACGCTCCGACGCCAAGCGGTGCGCTGTTGACCCCGTCAAACTGCAACGTGTGCGCATACGTAAGATTTGCAGCCTGCCTCGGGATAGGATGCAGTACCCATTACGAGGGGAGCGAGCGATTAATCTGCAACTGTTACTCTCGGCCCACCTCAAAAGCTGGGAGTAGGTATTAGCGCCACGATTCCCTGATACGGAGTCACCCCAAACGGCCCCAACCCTCTAGATTTAGGATAAATTTTTCCAAAATTCAGGGGCTAGTCTTAGTCCGGGCTGAGGCGGTTTAACTAGACGTTGTACTGGCGATTAAGCTTCAGCATGGCGCCCAATGATCAGGCTGGAGAGACCTACACGACATTAGTAACGTCCGCCTCGGCGTGACCCGCACAGGGAGTGTTGGTCCGTCCCGTCACAAGCGTTGCCCCGATAGTTATCCACTGAGCTTGGTCAGCCTAGCATGTATGCGTAGAAGCCCAGTAGAGTACCTAGAGTTTTGTTAGCCTAACCGGCG"/>
                    <sequence id="seq_t161" taxon="t161" totalcount="4" value="TGTGCAATAGTATACTCTGCTAAGGAGTGCACAGTGAGTAAGTGAGCTGACGTCACGCATATACGAACCTGCGCGAGGAGAGCTCGCCAACAATGATGGGGATGTTTTTTGCCGTACCCGACATGCTTTCAGCATTCGCGAGCCAGATCGAAGATTGGCTGCCGGACTGCTTGTCGCGCTGACTTAGGTTACGTCCGCTGGAAGTCTGGCAGTTATCAGCAACCACATAGCTGTCTCCGTAGACTTATCAGGTGGAGCACACTTAATCAGACGCTGACAGGCAGACCAGTATCCTTATCTGAGCAGTGAGCTGGCTGAACGTGTCGTTAGCTGTGCACGCCGTTCGTCGTAGAAGATTTACTTGCACTCCGTTAAGATAAATGAATTGTACTCGCGGGAGCGTTAGCCTGGGGATAAGGTCTGGGGAGCTAGGTTAATCGCCCTCACCCATGCGGGTTTCACTTAGGAGGCTAGTCAAAGTAGACCCGCGGGTTACAGTCGTCTTAAAAAGGCTACAAGTCTATTCCGATACCTACTTTTAACTCTGCCTTCCGCCCTTTCCGCACCGAGAGGAGTTGAGCGCCACAGACCGCTTCCGGCGCCCAGGAAACTGCGGCCCATGGCCTTATGATGATTCATATCAGTCGGCTCTGACCGATAGATAATAGCCCAGAAGAGGCTAACGACTGCCATTGCCGCTTTTTAATATTGACCCACGAACGCCCCTCCAAACTTCCGTCTAACCACACCTTTAGCGAAGCTTCTCAAAGCACCGACTATTACGAGCAGTACGTATCTCGCGCGAAATCGTAGCGCGAGCGTATTACACTCAAATACTGAGTTTACTTCTGAAAGGATACCATGGCTAGACGTGACACTTAATGTGAGCTTTAATTAATCGGGCATTGCTCTAAAGGCTATTATACAACGACCAACGGTCGACCCGAAAGGTCCTGGGGCCATACATCCCATCCTTAATACTCCTTAGGTGTGAGGAGCAGAAATTGGTCAAATTATGTGCATTCGAGCGCTAGCGAGGTTTTCTCGCGATACTGACGCCAAATGTGTGCTTGGACTCGAAAACCGGCTGTGGCAAACCGCCACTATTAACGTTATTAAGAGGAGCGACGAGAAAGCTCATTGTTCGATCGTCTCGTGATCCGGTTAGGTGTACTTGGTGATGCGAGCGATAACGAGGCAGGGCCCAAGCCTGTCTAACGGATGATCGCGTACTTCTACGTCTGGCTTCAGACTCTGGAGATAGAGAATAATATACATGCCATTGGGCGGGGACAGACTTGGCCTTCCCAGGGTGGAGCAGCTTCTATTATGGAGGACGAGCCAGCCCAGCCACAGCGACTATCTAGTGAAACATACACCCCCGCGTGTCAGAAATTTGAAGAAGGGAGGGTATGCACAACAGCATATTGCGATGAGAAACAATATTTGTAGCTGCTTCCGAGTCATTCCATCGCGCGTCTGTAGGTAATCCGAGTGCTCCCATAGCAACTAAGAATGGAAACACTCGGATTGTACTGCCCCTAGGCTGAGAACAATGTCCACAGTCTATTTCAATCAACAACCCGACTCCGTACGAGAAGGTTTAATATTACCCACAGAGCTAAAACGTTGAGACAGGCTTCGTAATTCTTAAATGTGGATGGTGGGTTGTCCGCCTAAGGCATATAGTAGACCTCCTTCCTCACCAGCATAACCGCGGCTAGGTGAATCCGGCCAGAGGACTTGGCGCCCTGGTTACGAGAAGTTTTTAGCTAGCCCAGGCAAGCAGCATCAACAAGCATCATTCACACTTCAATCGATATCGCACGGGCTGATCAAACCATCGCGACCCTCCGACCCTATTCGAGAGACACGAATCAGCAGTAAGTCTTAGCTACGGGCTCCTTTAGAAGGCCCGCCCCTGCACGAGGGAACATCAGGCGTGGCGAGTCGGGGACGCTAAGGCGCATAAGCGGTTAATGAGAATTTGACGAGATCCA"/>
                    <sequence id="seq_t162" taxon="t162" totalcount="4" value="GATGCGGCACAGTGAATGTACACATCCACGTCGTGTTTTCGCACCGTCCCAAGGAGATCATTGGATATGACCTACGTCCTGAACTTAAGAGATTTCTATAATAATATGAACGAGAATTTCGCCGATTATTATCCTTTCCGTTTTAAGAATACAACTTGCGCTAATAACACGAGTCTCCCGAGGGGAAGGCTGTACAACGCTGCGTGACCATCACAGTAATCGCCCTCAGCTTTGACTTTATTGTCTAGGCCCTATAGCTGAGATAGCGAGTAAAATATTGCCTGAGGGATTCCGGAGATATTCTAAAGCCCGTGGGCGTGTCCAGGCTAGGCACGTGGAAGGCGAACGTGCCGCATTGAGGGCAAGCGAGACCGGTATTCTGACTTTTGTGAGTTAACTTAGTCCGATTTTGATTCTGGCCTCTTTCACGACATGGTATCCCCGAGTGTCCTTACGGATCCCCCGCATAGAGTTGTGAGACTAATAACACCTAACCGCTATCGACTACAGCTGCATTCGTCGCAGCACGCCTACACTACGCACTAATAACAGTTTGTAAGGTGCGCTCTCGACATTCCTATCGTGAGTCTCGTCGCAAATAGCATCCTCTATGTGAACGAGATATTAGTACCTCACGCGAATGCTTGTGATAACTCAGCCGTGGAATATGAGAAGCGACAGCGGCTGCGAACGTGTTTCGAACACATTGGGATCAAATGCAAGCGCCTCACTTACTGAGCGACTGAACTAGGGCTTGGAGTAGTCATAAACGATCCCTAGCAACGCTGGTCCCTTAGCGCAGACCGATCCTAGAAATACGCGGAACTTCGTAAAGGAGGCCGTTTCTACAGGCGGGCTCCGCTATGGGGCTAAGGGTTGAGCCGAGGAAAGGCAACCTATGACCACAAAGACTAAGTGTGTAAATGTATTAACTGAGGTTTTTGCAGGTGCTCCCATTGCACACGCATAACGGCGCAATGGCTAATAATACTTTCGGAAACCGAGATACCCCTAGAGAGCAGCCAAATAGTAGGTCCGGATAACGAGTCTAAGAGTCCGGAATTAGTTCAAGGGCTATTCTTTAATGTTAGCGTCACCGGAAACTCCGGTGAGAAACTCCTCTAGGATGATGTAGAAACTGCGTAGCCGGGGGTGTGTCTGAGTGTGCTCAAGTTTGTCGCAGGTAAATCCACTCGGCCTCTAAGAAGACCACCTCGGGATAATACTGAGTCAACCTTGAACCAGGATACCCGCACGACGATAAACCTCGTAGTAAACAATAGCTTAGGAAACTATGCAGGCGGTCCATGCCAATAGATAAAACTAATCTATATCTAGTAGGATCCTATATAATGATCCGGGGTACGGGACGGTGCTGAGAGATGTATAGTGGGTGCACTTCTGCGGGCCGCGCGGTCCGAAAAGTCAATGAGCAGGTCACGCTTGCATGGCACATTCGAACTAATGTATGACTCCACCGTCATAATTGGCTCCACAGCAGTAACTTAAACCCGTGGAGTTTGCCGCGGTAGCGGGCATGAGCGTTGAGAGTCTGTGGTCGCATCACCTACAGCTACACCTCAATGACCAGTACGATGGAGACGCCCGAATACCTTTTCCTTATTTTAAAGACCTGAATAAACATTTTCGATACAATTTAGTTCCCAGCGGTCCGTTATCTAATTCTTATCTTGATAGACTCAAGCATGTTGCGCCGTTCCTCCCTTGTGTCATTTTTCAGCGAGGTCTTCAAACATAGGAGTGTTGTACAGGGTTATGCCAAGACTGCTTGCGTGTTATAGATCTGGGACGACCTTAACGTTGAGGTGTCCAGCTAAGTGAGAACATAGCTCGTCCTCCCATGTAGGAATTGCGAGCATGTGTTCGCCACAACTTGGGTCTAGTGCTGAAAGTTTCTATCCGCGCTAGCGGCGAAAAGGGTTTACTCTGCTTATCGGCGATTGTTTTAATGCACATTTCAGGGTCCATAACACGAAGTT"/>
                    <sequence id="seq_t163" taxon="t163" totalcount="4" value="CGAAACTGGTCATGAGCAGTACTTTACCATGGTCAGGAGCCTACGGAGCCATAAGTCGAACACCGAATCCGCCTTAGACCACGACAGTGTAGTATATCCCGACTTACCTGATCATGTGCAATTGGCTTCTCCGAAAATGACCTGAATCTAACTATTGTAAGTGTAACCGCTTATAGTCACTACAATTTAAGAAGGCTGACTGAGTGGGATGTTTAACTACGAAAGTCAGGCTTGTTACGAGTAATACAATATGGAGTGGCGCCAAGGCAGTGGATAGCTAGATTAGGAGTTGATTTCTTCACGACTCGGCCCGGTAGCATGCGCCTTAGGTGTACATGTCCGTTCTGCATGTGGGTAGTTACAACCGATACGACCGCGGGTGAGTGCATAAGGCAGCGGCTTGGAGAACACCCGAAAGTGCGTCTTGCGTCAGCCTAATGACATACGTCGGCTAATCTCCTCTCCATGGTGTAGCACGCCTATGCCTCGTACTCTTGCGGACAATTAAAGAGCTCCCGGAGTCTCACCCTATAACAGGGAGTCATTCACAATTCTTCGAGGATGGGTGCTCGATAAGGGAGCCACCAGCCGTAGTGACACCGGCTGGCGGGTGTAGTGACTCCGTATATTAACCACTGAAGAGTACATGCGACATCCCAGCTCCCGTGACAGTTCACATGGTAGCCTTGCCGCGTTTGCTGTAATCAGCAGTTAGCCCCCCTAATAAGCAGAGGCGGTAATCCTTACGTTGGACTACAGGCTAAGGGCACATAACAGGCTCCCTCCTTCTCTTGTCCACCCGCTACTTTGCTACAACTGGACTCACTGCCTTTATCAACGCAGGGGTCTAGGCGACAGGCCCGAAGGTCTCGTACCGCATCGCTCAAAAGCACCTAGAGCACACTAGCTCCATACCCTTGCCGTTAGGTTCTTGCCCAGGAATGCCATTTGCGTGAGTTGGTTTATATTGCCGACAAAGAGTCGCTCGTCTGGATAACGCACACTCGTCTCACGAAGAAGACTCGGGCGTCGTAAATTCCAAGGCCTAGACGCCCGCCGCGCCACACCTGATCCCTGTTTTCGGTGGGAGATTGTCTCTCTTTCGATGGTGGCATAACTGCAACCCGTCAACCAGTCCCCCGACACGACAATTGGAGGTACAGAGAGGTGGAGCCTAGAATTCTCCAACAACCCATTCTGTGATTCAAATGCTGAGGGCCAGCTCCTGTGAACATCATACCGTTGTGTTGAGTAATTCGCTGAGTGCATTCTGCGAAACGGCTGTGGAGCGCCATGTCACGAAGTTTCTAGACGGGAACATTAAGTAAATTATCGCCAGTTCCGCGCAATGGACGCTTAGTTTACCCATCATACTGTGTAATGGCATAACGACCCAGCCTGCGATCAGAAATCCATTGGAAAGTGACACAATGACACCTAGACTAAAAGCAGCGAACTCAGATTGTTATTGATGTACCATACGTACTGAATGGAAGCCAAGGTATGTCACTGCAGCGGAGAGTCATCGGTTAGTCGTTCCTGTACAAGCCCTTCAGACAGCTGGGAGTTCACTGACGTTCAAAACCGATTGGGCCGTTATACCGTCGTGAACAGTCGTATACAGAGCCAACTTGACAGACCCGAAGCTGGGTGAATCTTCCACCGATCAGTACAGTCTGCCGGAGACGAATGGACGAAGGGGACCCATTATTTGGACGCGATTTAGCCAGCTCTTTAATACATAACAATCTACCGGACATTTATATGACTCTCTATATTTCGTGATCGAATCGCTAGACTTGACACCGAAAGTAGATGGGAGTCAGAGTTATAGGGGTGGGTGAGGCCGCGGAGGTCGTGAAGTGGCCGCAGTATAATAGGAATAGTCCTCCTGTCGGATTATGCCGATGTACCTCCAGTCAAATGCCAGGTACTTGCTTCACTCCAGATGGTGAAGCCGCGGTCCGGGTGCCAATAGGTAACGTAGTTCTAATGACACA"/>
                    <sequence id="seq_t164" taxon="t164" totalcount="4" value="TAATCATCTCAATTATAAAGTAGTTCATACTGTACCGTTTATGGGGCTCTTTCGGATGTTCGCAAGATTAGATCCCGCGTATAATTTTCATGTCAACACTAGCGATGACCAACTCTTAGATGCGAGCTGCAATATTGGCTCTACCAGAAAATCATGATTTCGCAAGGGGAATGCTTGCGCTGATCACAACGTCTAAGAGATGACCACTGTAGAGTCACAGTCAAATCCCGTTCACTCCCGTTTATTGGTTCAGGACCCACGCGATGTTCTTCCTCAAAGGTCGAGACACAATATCCGGAAAGGCATCTGAGCAAATAAACGACCGTTAGGTGATGCGTGCGTTTCCCAGGATAGGCTTCTCCTACCCGCTGCGGAGGGCGTACCGCACAGTGAAACCCGCCACATATCGTGCCTGTCAACGGATACCGCGTAGAGAAGTGGACGTGAGGACTTCCTTTGCAATGGCGTCTTGAGTCCATGCTCTCGTCCCCAGCCATAATTACGGTAACGAATAATCACATCGCGAGGAGTCCAGACGATTACGGTCCGATGGAACCCCGGTGCGGGCATACTAAATAGCGAGTACCGCTATTTGCGTTCGTATCACTGCCATCGCGGAGCTTTCCAGCCGACCTCCTTGCATGGTCTGAATGAATCGGTGAGACCAAGGGCGTAACCGCTCCCAAGCCAACCCTCGGAAATTCAGCGGTAACCCGTACGTGCCTTGCGCTAGTTTAGTAACCAAGATAACTCGGATCTCGTGCGAGTACTAGAATTCGTTGCGGGATGTACTGAATGACGGAGACATTTGAATTCGGGGCCCAACCCAATGACATACTCTCGAGGCACCGATGCATTAGAAATGTGCGAATATATGGGGTATCCCTTCTAGGGCATACGGCTCCATATCATGCGTGCCGCTCGCCCGTTGATGAACGCTACTAAACCGCGGACAAGGACGTTATCACTTGTGTTAGACGGACTGCGGATTAGCGGGCAGAAACAGTAGAAGGCATTCTTCTAAGTGTAGAGCGGGGCGTGACCAAGCGGGGCAATTCAGTCCCGCGTAATGCTTCAAGGAGCTCTGTGGCAGGAAGCCGACTCGAAGGCTATGACGCGAGGCCGATAGGGTCAAAGTCCGGCGCCAGCGCAGACTATACGGTATGTGCTGACATCAGTGTCAGCAGCACAGAAACTTATGCGGTCGACCTATGTGCGTGAGACGTTATTTTATTTGCGCCCCAGCCAGCAGGAATAGGAGAGCAGGCATCGGTAATCCTTCGCAGAGAGTTCTACCACAACCTCAATCGAGTGATTACATCGCAATGTTATAAACCGTGAGTTCCAATGCAAAGATAGCATAATTCATCACAAAAGTCTAACATGGCGTTGGGTAATTGTTGACAAGTCCCACGCTAGCGAACCCGTATCTTGTTGTGGCACTGCATTTCCAGTCTATGCGCATGGAAGCATCCATAAAGTGTGTACCCTTACGCAATAGCGTGATGTCAGCGAAGTCATATCATCGTACATGCGCAGCCAACCGGCATTTGGCAATCACGCCTAACTACCAAAACCATTCAGAGTAAATGCTAGTAGGAATTTTCTCGGTAATTCTTGTCATCGTGCCTAGTACGTCGTGGACGGGTCAAAGCTTCCAAGGAGGCTATACTGAACACGCTCTGAGCACGCTAACCTCGCGAGGGACGTTGAAACAACGTAGCAATGGCGGTTCGGATTTCAATGATCCCCTAGTGAGCCAGCGGGCTTGCTTGTACTCTTCGGTAGATGCCTGCTCAGCATATCATCCTTTGGGATACCAGATATGTTATCGATGTTGGTTGACCAGTTTAGATGACATTGACCACATGGTAGTTACAAGGGGACCATCTCGCAGGAAATCGCAGGGGCTAGGTAATTCAGTCGGGCTCTTGGCTTCTATAGGCCGTTTCCGGTGAGACCCTAACATAGTAAGTCATCTCGAGATGGTTTTTCGTCTC"/>
                    <sequence id="seq_t165" taxon="t165" totalcount="4" value="CTGACCGTGTCTGCGCCCGCGACCACGGCAATTGGCATCGATAGCAACACATATCTTCGAAGCAATCGTAAACGATTGGAGGTTAGGGTGCTGGGTCACGGGTAAAAAAAATGCCTTGCTTCTTGCTTCGCTGCATCTGCTTGTGGGGCCGCAGTTACCGCCGTTACGTCCCAGAGATTGTCGGAATCGCTTCGTATGCTCATCATTATGGGTCATTATAAATGTGTCGCCACGTCCCTGCCATTAGCATGTGGGCCCCAAGAAGTCCTAGGACCTGACGCCATCCCGCTGTTACCTAAAGGGATCAGCAAGTGCTGCTCACTCTCCCACATAGATTTTAGCGAATAACTTACCCAAAAGATGCACCCCGTGTCGGGGCGATTCGGAAACAGCAAGTGGTTAGGACGGTATAGTGTCATGTTATGACTTCATCCGTGCGTTGGCTAATGAACTGCACCGGACGCTGACACACCTCCGGCGATTGGATTGTACAGTAGCTTTCCACTACAGACCGGAATGGAAGAAGCGGAAACGTCCCAGCATATCCTGGTGATGGCCTCATGCGTCGACAAACGTATTAGAGCACTTCCTGCTATCTCCTGCGCACGCTCCGGTTCCTTTTAAATGTGGTTCAAGTGCGTGCGGCCCCTTACCATCGGCCCACGTGAGCTATACCTAGCTGAAACCGTAGGTAGATCAGGATACTTGACGGCATGATCCTTGCGAAACAGGGCGCAAATTTCAACTCTCCGGCTTGCACTAATAAGTGTTATTTAGGTACTGTTTACAAGGGTCCTAAATGAGGTTGCAGCCTCATCGATTCTAGACGTTAGTTTCGACCAGACCTCCTATTAATACTTCAATCTGTTTGCATATAGCGCTTGATCCAGCTATGATACGTAATCATGGATACTATGTCGTCACTAATACACGGGTCAGGACCACTCATTTGCCACCGATCATTGATTTGCGCCCTCTTACATTAGTCCGACGGCTTGGTAATCTGATTCACAGTTCTGTGGCTTGCCCTTTGCGGCCACGTGCTCCAAGGGGAAACCTCCACTCTAATACCTGAGACTGTGAACTGTGCAAGTCCCCGACTATAGACAACTTGTTTGAGTGAAATGTATCAGAAAGCGTCTCCCATTTTGGGCGTAACACTGGTAACGACACAGACAGGTGATCCAAGTTCGCAGATGCTCCTCGTGCAACAGCGTGCCTATGGACAACTACTGGTCACTGTTCGTTATAGCGCGCGCTCTAAGAGCGTGACTGTCACGTTCCACACGCGTTCAGCGTAATGGCGCCCGTAACTAGTTTAATTAGTGGACAAGGTACAGGAAGAGAAGTCACACCCCCACCGCTGGACCTGTTTTCTCACCGGTGAAAGATGGGGGTCGTGCATTGCCGGAGTGGCTTTAGGAACAGACAGACCAACCCGAACCGGGAACGCTAGTCCAAGAGTTCGTCGAATTCTGATGGCGCCAGTCCAAAAGATTAAAGCAGTGCCCCACGACCGCTCTGCTCGGGTATTTAGGACTATAAACGAGTACGGTTGGTAAGGACTGGTAATCGACCCTCAAGCTTCCGGACTTATTACCGTGCCGAATCACTTCTATCCTAGTCTTTATGTCTTGAGAATGAAATCTTTTCCCCAAATCTTCCAACTTGCGTCTTATCATAGTGGACATGGGTTTCAACATCACCTCAAACAATGAAACAGGTGCCTGAACCCGCGTTGTGTTTAACCATTTTCTAGTAGGTCTCCGATCTACTGGTCTTATAATCCGGCAAGGTCGTCGTCACAGGTAGGGCTGAGGGATGATCCTGGACCTCAGTACCCTACGACGATATCAAACGGCGGTAGACCGATGCCCAAGCTGCCACGAAAAGGTACAGGGACGTTCTCTTCGGGGATACCCGCACTTGAGGCTGCCTCCCGACATCCGGTCCTCTTAGTTTCCAGCATAGAGCACAAAAGATCCCAAAGAACGCAGGGT"/>
                    <sequence id="seq_t166" taxon="t166" totalcount="4" value="TACCGTACACCATGGTAGAAACTCCTGCACAGCTCCTACACCGCGCACTAGCCCGAAAGCTTATAGAGGCCGAAACGGCGACCCGACCTAGAGTGCCCGATCCGCAAGCTAATCCGGATCAAGCGTGCAGAGAACTATTCAGGGATACCGGAGGCGGGGTAAGGTAGCGCCGGCCGGCCATCCGCTATGGATTTTTGCTCGTTCGCTGCCAGAGTTAAGATCCCCTCTTGACAACGGGGGTCACGAGGTGTCGGTATCTATATATTTTTATTTCGCATCGCAGGAGCTTGATTCTGGATCTATTACGCTAAACTGGAATTATAGTCGGATCAGATATTACGCCGCAGTTGCCACAAGGTCGGAGTATTGGCTATGTCGTTTTCAGTATAGGTTTGGAAGGAACTCTGAGAGGATCTAAGCCTACGCCGCGCGGGTTATCTGCCTGCTCTCCCCGCTAACCGTGGGATCCGCAACTCCTGTTGCTCTCTATTTCCTTTCGCTTACCTGTTTTCGTGAGTCCCGACGATGCTTACAGTAATTAGGAGCCAAGGATGCCCCACATGTTAGTTTAATAGTGAGTCCTCGAATCTGTCGTTACCCTGGGATTATAGAACCGGTGTTTGGCCATCTCGCTGATACTCCTGAGCTGCTATCTCGGTATTAGTATCACCGTTGGAAATGGCCCCGACTGCATCTGGCTCCAATGGGAGTGGCTGGAAGTAAGACATATGGCGAACTTGCACCTGACGACACGGCTCATCTCAAGGTTTAGTGGTCGTTTACCGGTCACCAGTGCTACGGCTTCATGCGAATACAGCTCTTATCGGGATGCACTGAGATACACACCTGGCGATACTAGAGTTCCACTACTATCGGTCTCACGTTCCGACCTTATAACGGAGCAAGCAATTGCGGTCGATAAGGATCGCGGTCAATGCCTAGCGAACAGCGGCCCACCCTCAAATAATGGCGAAGATCTCTGCGGTCCCCACTTGTACCGTGCCGCCTCCCTGTATGTGTGTCGTCTTCCATAGAGCAGACCGGTTTTGAGTCATTTCCAACGGTTGAACCCGTCAGACACTCTTGAGGGGATGTGAATCACAACGAGGTTTTGTGTGGCGCGAAACTATAATGTTAGAACATATGGCATAAGAATCTGATACCTCTTGGTGGAGGAATAAGATGTGGAGATCCGTAGGCGGTAGATTGAGGGATGATATAGTCGCCGCTCAAACACTCGGGGGCTGGTCCCTTAACCTTGTACAGGACCGAGGCTCAAGGCGTGTGTACGATAGTCTTTAGGCAGCTACTAAAGAGAGATATGCTGTTACACACCGTTTAACTGTGTGCAGTGCATATCGTCCGAGCATGTCTAGCCCTACTACCTGATATTTGAGGTACCTGAGCAATTGTCGCCGGCTTCAGGATTTTCCGCCCAATGCCCGGCTAGCTCGGAACACTTCGCAACAGTGTGCGCAGCCGGATTCCGGTGGACTGACGAATGATACGCTCATGTGTATCTTAGCGAAGACTGTACGAATTATAATAAAGGCGTAAGGCCAAGTCAGCTCCGACCGTCCCTTGGAGAACTACGTCTTTTCACATGCGTGGATGTCTGGTAGCTTAGGAAATATCGCCCATAGGGGCAGGCGCGAATCTGTCCGTCGTCTGCGTTGTACCGACCGAAAGTGGGAAAGGGGGGTTCTTTGAGTTCGCTTCGAGTTGTATCAAGGTCCCCTTCGTCCGGAGGCTAGCTGTATTGCGCAGTGAATCGCGACTTGATTGCACAGCGCATAGGTGCATAGTCCACCAGTGGCGCAGAGGGGCTCTGTAGTCGCGAGACACGTCTCCTCTTAAGTGTTTTACATGGTTGGACTGATGTTATCTATGACGATAGATCAGTATCAGCTGCTTTACTGCTTAGCTGGTAATTCTCAGCCAGTATCCGTTGATCATACCTCTATCTTGCATCTCTGATCGGACAATCACGAATTGATAAA"/>
                    <sequence id="seq_t167" taxon="t167" totalcount="4" value="GAGAATGAGCGTATCTGGATCCACGTTAGGTGCACGTATAGAGTTCAATTAGGCCATTTCACGATGAGGGCCGGTGCTTTCGGGACGGATAGACGCGCGCGCAGACTTGAGCGGGGAAGAATTAATTGGTAGGCGGGGTGCTACTGGGATAGACTAAATTAAGATTAAGGACGCACGACCCCCCCAACAGGAGAATTGACCTCTCGCCTCGGGTGCCGGAGTATTTCATTACGGAGAAGTCACTATTCGATGATAGCCTTTGTCCTGGCTCCAGTTAAATGAGGTCTGGAGTTACTAACTTCGCCTTTTTGTGACTCTGCGGTGGATGACCACATAGCAGATCAAACCTCGCGTTATTGGCTCTATGTAAGTGAGGTCCACTATTCTGGTTTGACCGGACTCACTCATGCGTCGAACCATCTACTCTCAAGTCCTCCTAATCCATGTCACAGGACGGGCCGCACTTAAGCAAACCCCCGTTCCAATGAGCGGAATCCCCCTTACGACAAAAACCCTGAAACTTGGAAATGCAATAGGCTGCTAATGGCATATAGCTTGCTTTACGCCCCTATCGTTCGTTCCGATGGCTAACGTCCTTGCTGTACACGGCACCAGCATTATCTGACAAACAGGACTGCTGTAGTGGCTACGCTCACACCACACGGTAGCTATGACTTTATCACCCTACCGAACACGAGTTTGTACTTGATTGTTTGCCGGCGATATTGTGGATCAAGTCACCCGATACGGGATTCCAACCAACCACACGCTCAATCGTGTCTGGGAATGAGCGGACCAAAGCTTACTCTGTGAAGTGCGCGTTACGTGCGTTAGATTCAAACAGGAAGCTACGGTGTGTCACCTCAGATGATATCCATGTTGTTGACTTTTCAGTAGTCGAAGACATACCGCGATGTGCAATTACGCGAGACTACTGGCTAAACTGCAAGTAAGCGATCCGCAACCCCCGGGCTTAGGAAGGAGTTTACTGGGAGGGGCTGCCCGTTGCGGGTAGTATACGGCTTACCATATATAGTGAGCCGTAGACAGAGGTTGAATCTTCCGCATATGGCACTTGGGCTGAAGATGGACCTCCCCAGCATCTGCCGAAAGCACGACGCCGCGCTCTGATACTTTGCAATAGGTCTTAATGGTAGCCAGTAGGTGAAACCCAAATCGGCATGATTTTCATAAAATGTGATGAGACAGCAGTCGACAATTGACAGATGGCGAGGTCAATACAGTGTAGGTCCACAGAACCTTGGCGAGAGTGCGCTCACACTGTATTCATATCAGCGACTGTGCGAATCTCTCCGAATTGATAAGATATGAAACAACGCTTGTAGAGCTGCCTGGCATCAAAACAAGATCCTTAAGTGCACCATGGTCTGGCCGCCCTTAAATTCTGGCTCCTCTCTCATTGTCTCCATCCTCCGTGCTGTACACGTGATCTTTATTATACGAGCGTATTTCGGACTCACACGTATGCTGTCCAGCAAAGAAACCCAATTACGGCTAACGAAGATAAGATGGATGGATTGCATTACGATTTCGGTATGGTCTTTGTTCGCCCTTCGCGGTTACTGGGCTGTAGGAGGACACCAAGCTGAGTGAATATCACTCTCACCAGTCAACATTTTTCTTTAGCGAAAGTGCTGAGTGCTTGCTTGATGATTCAGATCTATAGGGATCTCTTAGGCTTATTTTCGGCTCGTCCAGTAACAAGAAGGCTAGCACAGCCATGGCTAAACTAGCACGGGAATCGAATGTCACGCTCACTTGCTAATTCGCCTTGCTAATATGAGGCAAGACGGCGCACTTCGGAGCGAGGCAACCAGTCATGAAACCTGTAAGTCGGTTGAGGAAGATGTGGTGAATTGGATGCGTACCAGCGAAAGTCAGCGACAGGACTACAATATTGGAATATTTCGACGGACGCTGGCATTCTATATTTGGGGTGTACCCATATAATAGTCGTTCTACAGCGTCACGGTAGCAGT"/>
                    <sequence id="seq_t168" taxon="t168" totalcount="4" value="TCACCTTGAATTGGTTCAGAATGCAGGCCGGATTCCGCGGACGAAGAAAAGCAGTGACCTAATATCCTCCCCAGTTATATGGCAATGAGACTGGTTGCGTGCACATTTAGAATCTTCGCAGACCTTGATAGCAGATCAAAATCAAAGAACTGTACGCGAATTCCCACTTAGCAAGTTAACCGAGACAAGAGATCCTGGGCCACACCTTTTAGACTTGGCGTACAGGGCGTCGTTCCCCGAGAGTGAGAATTAGCATCCCGGGTATCCAGAAATGAGACGGTGGTGTTTTCGCAGGCATCCCTTAGTCAAACCGCTCCAGCTTATTCGTTGGGTACTGCGCGCAACACCGTTACACTCTAATAGGCCGGTATATAGGTGCTTAATCAAAAAGTTTAAGGTCGAGGTTATAGAGAGACAAACGGATGGGTGGCTACGCACCCATTTCGATCTCTCTGCATCTCTCAGCGAGAGGATCATGCACCAGTGTACGCGCGTGGAGGTTGTCTCCTGGGCGTGTAAGATCATTGGCGCCGTACGGAATCGGAATGACGTCCTACAACGTTTATTAGCGTGGATCTCGCGCGTGTAATCTACGGGTTGTCCCCTTTCAATATCAGCCCCGTGGGACTTAATGTGGAGTGCAATGAAACAATATAGTCCTACACCGGGTAGAGATTATAGATGCCCTTCCGGACAGCTATCAGAGCAAAACCGCGCAACGCAGCGGATGGAGCGGTACGGTACCTGAACGATGGTATCACTACACAGGCTGAAATCTATGTAGACATTATCTGGCCTCTATAAGTGTACCATTCATTATCATGCACTAAAAAGAAATGGACACTGCAGAACGCGGGACCCACTTTTCGATCCAGGTAAGCGGACGCTTCCCTACCTCGTCCCCATTTTCATATCATTATCGCGCTGTTCGGAGACATACGTCCGTGCGACTCCCAACAGGCCACGACAACGAACTCCAATCGGCGAGAGAGCATGTAAAACCGCCGAGGAGTCTTGGAGTGTTTAGCGTATAACCAGGGTACCTTCTGAGAGTGATATCGTATGGCCCGAGCTAGCGCGTTTGGGAGGCCGCTAACGCTCCTTGGAACTGCGTTTTGCCACTCTGATCTATGGCGGGTAAGACATTCAGGCATCGGAAACGGATAGGGGAGGGATGGGAAATAAGGTGGCTAATCCGTACAACGACGGCCCTTGACAATCACTAGGAGGAGCTACGCCGACGTACAGGGCGACTGACGAGTTCCCTAACACCCCAACTGTTGTCACCTGGTGTCGCGAATGGTCTTCCCGTTGTCGTCCCTGTTGTCATACCAGGTGAACCGCTGCTCGACCAGCTGGGATTGATGTTCATCCCTCATTAATAGGAGGTGTTAGTTAGTCAGCATATCTAGAAACTAGAGCCTTCCTAACGAGGTAGCCTCCGCCAATAAGTTTTACGGAATATCCACATCTGTGCTCCAGGATTACGCTGCTTGGTGCAGTATGCATCCCTTAAAACGGCCTTCCAGTTGCATAACAGATGAGATCTGCCAGGGTTGTGGGCCCAGACCCGGTGGGTCACTCGAAACTGTCGATGCGGAGGTTTCTCCCAGCGTCTTAACCCTACCTTGATGCTGGATGTTCTAGATGCGTCCACCAGCAGTATCTGAAACATGCCTCGAGCACGTCAAAATACGAATAACTTCGCTGATAAATGAGGCAGCAAGAATTACGATGGCGGACGAAATTATCAAGACTAACACGCTCGGGACTTAGACCGGGACACTCAATACTGCGGCCAAAGGTCTGCGACATATTCGCCTGGTAAAGATCCAGGAATGCCGTGGATATGTCTACCAAGAGCGTTCCCGATGTTTAAACTGTACTATCAGGATACAAAAGAGGATAGCGACACAGATAGACCTGCCTCTGGGTGAACGCCCGGCGTGATATAGCAGTAGCGCTGGCCTTACAGAGACCCCAAAGAGCTCAGTCTCCTT"/>
                    <sequence id="seq_t169" taxon="t169" totalcount="4" value="ACAGGCACTTCGGATAATTCATAATCTGGCACGCTCCCGCTACAAAGTATTGACAGCCGTTACCCATGGCCTGTGCAACTCCGCTGGATGATCTTAAGCTCGTGACAACAGACACTGTGCGAGCATTGCTATCACCGGTATAAACAATCGACACCCTACGGTCAGGGGTTATGTCGCACTCACAATCCCGTAGTAAGCAGACTGTCCCCAACTACGGGTGGGCATCGTCGTAACACACGTCTTGTGACGTGGTCTGACAGCGCAACCCACGGATGAGATATGCAAAGGTCCTCCTTTGCGGACGTGCATCTGTGCCGGGAGGAGTTTCGGAATAGCCCCTCCCGAATTTCTCTTCGAGGTACCTCATATTACTAACTACATCGACTCTGTCGATCTAAAGATTCTGTCTGTCGTGAACTCCCCCATAGGTTTAGTATAATGTCATGATGAGTTTTATCATCCTTGAGCAACTCTGAGACCATAATCTACCTTGTTGCATGTACGAAGTGAATAAGTCGGTTCGATTTGAATGCGGAGATGAAACCGCGCGTTTGAGCCCCCCCTGTGCTTCCGCACAAAGGACTCATAGACACGGCACAGAGATTAAAATTGCACGTTTGATAGAGGGCCGTGTCAGAAAGCTGTTCGCCAATGAACGAATTGCTTCGCGCCACTGGTACTGGGACACCCTAGCTCTTATACAACCGGACAAACGACATTTGACAAGTGCCGGATACGATAGTACCGACGCTCTAGGCATGTACGTTTAGACGCTAGGGTTACAGTTTTGGTAGATTCCAACGGCGTTTAATCTTCCCAGAGCGTCGCGCTGATTTACGATTAGACCAGATTGCTGCAGACATCTCAACAGCTTTATACCGCCCGCGAGTCCTTGGAATCCCGATTATCGGTGCCCTTAGTGGTGGTTAGCTCGGAAGTACTATATGGTCGTCCTTTGTCGTAGTCCTCCACATTAGTTGTTACGAAGTGCGGTGCATCTGCGAAGCGCTTAGAAACAAGTTGGCAATTGAACATTCTAGAATTTAGGTAACGGATGGCAGCGTTGTGTTCTGCTCGACAGAAAACGTGCCTAAAAACGTTCAGACAAGGCAGGTCCTTTTCGGGACCGGAAACTCGTACGGTACGGCTTGGATTTATCTCGGTTATGCTTACGAACACGGTAGGATCGCAGCACGTTGGTGGTTCTCGCCTATGAATGCTAAGCAATTGGCAGATAGCCATTCTGCTTAATGACCCAGTTAGTACCGAAACTGTCCTGACCCCAGTCGGGGATGACAATGGTGAGTCCTGCCGATGTACTGCGCACATTTTGCCCACTGAGTAATTCCTATTCGAATTTCATTGCTGGTCGCCCGGTAAATTGAAGACAGCTTTGCAGATATGGTCACCTATCGCCCCTATCGGTATCCCACACAAAACTGGCTTGAGAAATCTAGGATTCGATGAGAGGAGTACCGGTTCGACGAACATGCAGCGCGACTTGTTATCCATAGACCAAAAACGAACGAGGAGCGACATCAACTGAGTAGGCCAAGGGGTAGATGGTACGAGAGACAACTTGGGGGCCTCGTTCCTCTATTACCTCTGTGTGTGGCCCTCCCCCAGTTCGTTGATGCAATTTGCGGAGTGAAGTTAGTACGCAATAAGCTGCTTTGATACCCAGCGCTGCGTACGGGACGGAGTACGCCAGGCCTGGGCGTAGTAGAAAGAACCTGGGAAAAGAGATCGCGACGGCCCTATGATACACATAATTCTGGCTCCATTTATGGCTAATGGTTGAGACGAATGGAAAGAATGGACGCGCGCGTCATATAAGGGAGTTGGTACAGAAAGTTGTCACGACTCGTTACGCGGTTATCATCTGGCTTAGGACTGTGGATATGCAGGCACTTACTACGTTAGCCAATTAAGCGCGAGTTGAGTCGTCCATCTTTGGTTCAGTCAAGCAATCGGGGGGCCAGTACTTACGGGGTATGCTC"/>
                    <sequence id="seq_t17" taxon="t17" totalcount="4" value="CTCCTGAAGCGCGGATGACAACTATACTCAGATGAACATTGCCAACGTGAGAAGACCCCCGGTAACTCTTCGATTAGCCAATCTGACTAGCCTCTGACTATAACACGCCTGTGCCGTCGTCTCCCACGCCGCGTTGTCTATCGAAACAGCTGTAGATGCGAAGGACGTCGTCCTTAACAGGGGTGTGATTACACAAGCGACCTGTATGTCTGAGTCTTAGTGTTGCCGGAGATACATTCCCCCGTGCTACCAGGAGCCCGGGCTGAGTTTGCTACTATTAACTGCCCTCTATCGCGACTGATACCAAGGTCTGCCCTAGGAACCGTCCTTTCGAACAGAATGCGCATGCATAGGGTGGGGTAATTGTGCGCATATATAGCCGCAGAGTGTACATAAAATGAATCGACAGATGACATCGTTAGAGGGGAACTGTACCTAACATACCGCTACATAAGGGGGACGAATTAGACAAGGGCTGTCTACCATGGGAAACGCCGGCTAGAGTCCGCCAACAACGATCCAAACACCGACTGGCGGTTGGTGTGCGTCAAACGAGCAGTAGCTAGGAGCCGCCCAATACCAGCCATCCAGAACTTGTTTGAGGCGCCCTCTACTCACCAGCCTCTAAAGGACTTCCAATGCGGCAAAGACAGAACCGACATGAATAACTGCCATAACTCCATTAAGCATTTTGAACGTCTGGAAGTTGAGGACTAACAGGTGTGATCGTGCCAAGCTATTTTGCGACATCATGGCGGCGTCCGCCACAATAGGTCGTATTTACACAGTTACCTTCAAGGGCATGATCCACAGCTGTTACACACCCCCCGCTCGAAAACATTAGAAATCAGCGTTGTAGCAAGAAGGCGTCTTCTTGTTATAAGGGGTTCGTAGGCAGAATCGTCTGAAATTTCTTGCCAACTTTACTTAGCAAACACTGATCACTAATGCCTACATCACCTTGTACCATTTGTAGCACGCTCGGTGGAACGATCAAGGGAAATGCTGCATTATTAGATCTGACCGCTACCCGGTCCATATACGACATTTTACGGCGGCCTCAACTAGCCGGCAGTTCAGCTGCATTGCCTCTCCGCCACGACAAGGCATCCAAAAGTCTCGGATAGTGGAGGCTACCAGCTACTACGAACCAATATGTTAAGACCCGACTCAAAGCCAGTCTAAACGATCACGATTCTAGATTCGGCCTATGCTGCCTGGGATATCCTGCGTACTCCCACGCGCCGCCCCCTAGGTCCCTTCCTACTTGTTACCCACCTCCGAACGAGGTGCGACTAGTTTATCGCGAGACGTTGGCGCGGTGGGGACGTCCACAAACTACTACGTTTAGGCTAACGTCTGAAGATTTTCCTACCCGTGGCTGTGTTGGGTGGGACGAACGGAATACGCACCGGAAACCCCTGGTGCGCTCTTAGAGTAGATGGGAAGAGTTCGTATCCAAGAATGATTCCGTATGGGGTTTATTTTACCAGCGCCAGTGTGCGTAATTCTGCTTCGGATGCCCCCTCAAGAATAAGACAGTAGGGGTCTAAAGTAAGGCTTGATCGGCAGCCGGTCCGCCTCAGCTATCGAGTGCGACTGACCTTTAGGACTGCATAGCGCTAAGGTAGAGTCTATGCTGACCTCCCGTTAACTCTCGAATTTTTCTATTGCGGTCGAGGGGTGTTCCTTTCAGAACGTCTATCCCCAGACATCTCGCTATGCGAACTCGGCTTCTGCGCGCTCGATCGTTTTGGCACTTATACTGGAAGACGGGTGATAGAAGGCGCTCGTACTGCCAATTTCGGTAACACCCCTTGCGCTGATCTAGATGCCTCCGGAGAATAAAGGAAGAGAAGTCGCACAGGTGATCCCGCCTGCCCTGTGACCGGGCCTCGTATCTGCTGCACTACCGACAGTCCAGTTGCACGCGCCACAGCCAATGGAGGCCAACTCAATCATCATATCCAATACACCCAGCGGTTCTTAGGTCTTGGCCG"/>
                    <sequence id="seq_t170" taxon="t170" totalcount="4" value="GGATGTAAAGCAGTGCAACGCAAGACCACCGTCTAGCCGCTGTACAAGCCAAGGCTTTCGCCGCAACGCAATCGGCGTGGGCAGATAGGATACGACGTGGGATTAGAGCACGAGTCGTATTTTATTGTCCAACGGATTAGTACACGGACAAGATCACGACCGCGGATCTGTAGCCTCACGCAGATACACTGACTGAATACAGCAGTCCTAATGCTATGCACGTCGAACCTACAGACTATCATATACAATGTTGAAGATGCTATTGGCGGATAAGACAGTTCTTAGGCCTACGGTGGCTAGCAGCTCAAGTTCTGTCCGCTGAGGTGCATGGACGTTGCAAGAAATACGCCTGGGTGTCGAAAGCTACCCCCGGGCTGTTAGCTTACGGCGATTTGCGTGGACAAAGCGTCGACCGGTCGATTTATAACGCCGATCTTACGACAGTCAATGATGTCATAGTCCAAGTTTATTGACAACTTAGTTAGTTTCCGACAAAATGCGCGCCAGCTTACTGTTAGCGAAGCCACAGCTGATTTAAGTCTAGGTCATAGGGCTCACTAATAGTCCTCCGTAGGAACCATAACGCTCTAGTAACGAAGGAAAACTAGCGGTGTGGCCCAAAGGATGGGACTCAAAGCGACATCTGCAGACCTTCGGATTCATGGAGTCAATTACGCCAGCTGACTAGGGACGCAATATGGACGTGGGCTTATCAGTCATGTACTGATAAAACGCTAGCGAGCCCCAGTTGTATGTTACTCACGAAGCGCTGGTGCCACGGGTGGTACTACTCACCTGGTCCAGGGGGCGGCAGGCCGATCCTAACAGGGCTCGCAGAATTCTTCAAATTACTAAGAGCAGATCCTCCGGCAGCACTGGACTTTTTATCCAGTACCGTGGGTGGCTCTGCGGAGCCTACTCACTCATGCGACTCCCTTGGTATTCTATATTAGGACTGAAACCGTGAACATGTTCTGCCTTCTCAGACAAACCCTCGGAGCCCGCTCGTGGCTAGTTGAATTGGCAGAACGTAGTTAACCCGAAGAACTCACTGACACGGCAGCATTCCAATTATCACGGAGTGGTACCGAGGTAGACACGAACCAGCCAAAGGCTTAGAGACCAGAAACGACAGGCCGACGTACTCTCATGCTCACCCTACCGCATAACCATCTCCGTTTTCTAGCGGGCGAACAGGCACCGGTCCCAACGCCCGAAATGAGCCCGCAGGCAGATGCACGGAAGCCCTGGTACCCGTTGATGTGCACAACTCTGTGTTACTAAAGAGCCCTGTTAAGGATCGCCGACGTCGCGGTTTTGTTCGCAGTTCGGATTCTGTTACCGGAGCTAACGTCCTTCTCCCTATGCATGTTGGGCACGATTGAACGGAAACCGCGTGATAACTGGGGACACTAGAGCGACCACTGCAACACAGTACTAGTAATTAGAAAAGTATGAGACTACATGGTGTATTGAGCCTAATTGTCAATCACGACGTGAAAACTGCGTCTGTGCTGACACTGATCTGTTCAGTGACTGGAGGTAACTATGAACCTCTAACCTACCCATGCTGTGGAAACGTTTGTACGATGTGATCCAAGACGACAGTGCCGTTTATCTCGTAAAATGAGGATCTAAGGATTCGGCAAAGTGGTGTTCCGGGAGGGTATCCGAGCGCATTAAAAGTTCTTCAAGATGAAATTTCCAAGCTTTTATTGTAGTGATGTCTAGTACTTCGGCTTGTGATGCTCCGTTGGGCCATTTCACTTAAAATTGTTATTCCCGGGGGAAATCTGAGTCCGGCGAGCGACCCCTTTGTAAGCCATCAACCGAGAATGCCAATGATTCACCATTCAACAAGGTGAATATGAGTGTCAGTATGCTCCCACGCAGTGGGCAGTTCCGTTAGCTGGCCCTAATCAATCTTTTTCAGGCGGGAGTATCAAGTTAGCTATGCTTACATAAAGACATTCTAACTGAAACTGCGTTTTCCAATTTGA"/>
                    <sequence id="seq_t171" taxon="t171" totalcount="4" value="TTGGCCGATGGCCGCCTAATCCTCGCGTTATACCGGCATAGGGTTCATGATATATAGACAGGGATTATTTGTGCGACACCAGCTCCGTAGCCTGAACATCCCCAGCCTATACGTGTCCACCCTGAATCATAGTTTTTGACAGTATAGCATTCTTCGAGCTCGCAAGCCATACTATGAACTGGCTATTTGTTCCACTCCTTGATGCTAAGCAGCGGGTTAGTTTGAGCCAGGCGAAAGAAACCCAGAGCCGAAAGGACAAGTCTTCCGTTTGAAAGGCCATGAAACAGAGGGATTGTCGCGTTGCACTGGTACATAGCGACTCCCATATATTCACTAATAGTACGCGTGGTTTCAACCACTTCGCGGCAGCTGGCCAACGCCGACCCCATTGACTGATTGCGTTTTGGCAGCGTACTTATAATATTTTGGCACCGCCGACATCATTCACGCATTTCTCACTTCCGTCCGGCGAGACCACTTAGTGGACCTTAGATAGCTGTGAAGCACTGTTAGGTTAAATATAACAGAACAAATAAACGAAGTATTCTGAAGTTTAGAAAAGGGAGCACCGGGTCGGAATCATAACAACGTCAAGGTAAGCCCAGTCTACTCCGGCGCAGAAGCTGCGTCCTGGAGTTAATGGCCATGCACTTTGAACCATACCCGCATCACAAGTTATTCAGTCCTATTTGGTAAATGGGCGATCGCAGAGTTATTGCCCCGACACTAGGCCTGTTTCACAAGGCCCGAAATTTTGCACAAGGCTTGCAGAAGTAGGTTAAGCGGATGCCCGCCGGTGTGATTGCTCACACGTTGCGATCCCTGATGGACGTTGTAAGAGCGGATAGGACTCCCGTGAGTGCCGAGTCAAGCTTACATCTCTGCCACAGCATGCACCCGCGACTCACTTGAAACCTCTTGGTCGCTGCACTCGTTAAATCACGGACGGCAGTCTAATAACCATCTTGCCCGTAGTACAACCATTCTCTTGGGGGGGCACCCGCTGTACGTAGTAGAGGTTTGTCTGGGAGTAAACTTGAAACTGATCGAACTAGGAGGCGACTGAGACTCAGGAGGGTTGTTCTGAACTGCGCAACCTGATACCAATTCGCCAGTACAGCCATATTATCCGTTTTCCCACCCTCGCCCTCACGAAGTTCACTTCAGCTCTGATGGACATGCAGACGCATTCAAGGATCTGGACTACCGCAGGGAATTCGAACTTTTAATAAGTGTAGGGTCAGCCTACCTTTAGTTAAACTCTCTTGCCTATCCAGAGTTAAGACTGGACATTAAGTAGCTCTGTACGACCGAATTATCCTTGTATGGGAACTAAATACTCACCCTGCCCACATAGTAACGAAACTTCCGCCACATACATACCTGCATCACGTGCTTAGAAAAATAAGTCGGTAACATAACCTTACTAGCTTCAACGATCTGTACCCATCTGTAATTAGTATATAGGATCAGCAAGTGAGGGAGACTCCCGGCACGCAGGAGATTTCGGGCACGGTCGAGAACCGGGTCGTTCAATGTCATTATATCGCACCTCCTTTGGGCGCTAGGCACTTGCACGCTCCAGTTGAAAAGGAGCCGTTTATCGCCGAAGACTTACCCAGCACGTAAATCATGATGGGTGTATAGTTTGTAGTGTCGTATTCGTTATGTTGCTGAGCCTTAAAATTACCATTTAGGTTTTCTAGAGTGAGCGTCGCATGCACTGAAAATTACACTTCGCGTGCATTTCTGACTACCGGTTCCAGTATGCGCCGGTCGGGATTAAGTCAATACCTCATGGGTACATTCGACTGCAATGGGTAAACACTGCAGTCCCGTGAGCCAGCATCTGCGACCAGTCTCTAAAGCTCTCCATGGATCCTGGAACCGGCTAATGTCATATCCTAGCAGATGTACCTGAGCTCACCTATACTGCGCGGAGCCGCGCCTCGGTTGAATTCGAGCACTTAGGAGGGCGAGGTGAGAACTTGTTACTGAGG"/>
                    <sequence id="seq_t172" taxon="t172" totalcount="4" value="CACTCATATAAGAGGAAATTCTGTGTTAATACGGAAACTCATGAACACCGACCATTGACCCATGTACTATAACTACCGGTTGTCTAAGGGCTATTTACCGAATGAATGACAGACCTTTTCCCAGTTGCCTGTAGTTGGAAAGTTTCGATATCCCGTTCGTTAGTAAATGTCATGTGAGTCATAACGTTGCAGGGCTACTATTACTAGTGACCCAAGGCAACCTAGGTAGCCGGAAAAAGGAACGATAAATCCGTCCCTAGAAACGATTAACCGGCGCTCGGCCTCTCAGGTTAAAGCGCCCGCCACCACGTAAGATTCAACTTGTTCCACCGTGTCTTTTGCCGCTTCTGTGTAAGCGGAGGCGTGATCAGGTCTGGACGGCCCAGTTTCTTCATTGGATTTAACCTGACACAACATTTCCTAGGTTTGGCGCGTGACCAGTTCGCACCTTAGTTCGGCAAGCGCTCCTTGTACAATATAATTTAGGACTTGAAATCAGGTTACGCTACGTCCAACTTAGGTACCTCTGAGACTTAGGCGTTGGGGAGTAACGAGTTGCAGAAATGCTTGGCTATTGGATCTCTGATGAGTCGTAGAGTAAGGAGCACATCCACGGGAGTTGACGACATCACCGGCCAGCGTACCCACGGCTATCTCATCGGGGTGTTTATTAGCCCAGCCTGGGTTGGTTTCGAAGGAAAGCGTGAACTCGAGTGGCTGCTTCAAGCTCAAAGATACGGGCTATTCGTGGAAGAGTTTAACACAGAAGTACCTCGCAACTCTGAGCCCCTACCTGAGGGTCGATCGGTGAGAACCGTAAAGACGCGATCTACTGAGGAAGCCACCTAAAGGCAGGTATGGATGCTAACGTGTGGACTCACTTTTCATACGCAGCCTAGTACTGCCTATTCGGGCCGCTTTAGCGGCCCTGGGACATATACCGTCAAAAGAGTGTAGTCCTGGGAAACAGGTGGTGGGCTGGCCCCGAACATGCCAGCCGTGCCACCCATGAAAATATGGTAGTTGGGGCAGAGGTCTCGTCTGTCGGAGTGTTAAGGTTCGCTAAAGGGGACTATTCCAGAGCATCGTGGTGACATGTGGAAGTTTGCCGCTCTCGCAGGATACCACCAGAGTTCTTTGATGAGGTTGAATCTCTAGCCGTTGGAAAATCTCGCTAAATATTTTGGCTCCAAGAGTCCAATTAAGAAAAGCTCCGGTGAAATCAGCTTAAACACGGATGTAAGTTAATCCCGAAATATCATGTGCCGTCGGAGGCATTCCGCTATTAGTGTTCATGGCCGGGCTGCGTTAGCACCGTATGTGTTTAAGTGATGCGTTAATCTACTATATTATTAATTGCACGGAGCTTTTGCCTAGCCATCCCAATTTGACTCCAACTGGGACGTCCTGATGTGGCTTGTGTTCACAACCGCCTCGGACCTCGTGGACACTCGACATCAATGCGTGGGAACTACCACGTCGCTCTGCGTATCAAGGGGTCAAGCAGGAAAAACTGTTTTAAGGCCTAATCTAGTCAGATTACCATCGAGTACTCAATAAGGTTCAAGACGTTCACAGCGCTTAGTGACTCCCTACCGCCCGAAATCCACCATTACTGGACACTGGACGCTTGAGGTCCCAAAGGTATTGCTTTCAAGGATAACAGAGCAGCTGCCATCCGTTCGAGGTTTGTGGAATCGATCAAGGCACTATTGGGAGGCACTAGTACGTGCGCGTGCTGACTTTACATGCTCGGGGCTTTGTCGGAACCGCAGTGGCTACTGCTGGCCTGTAGGTTCTCTCTTTTATGGCATGCCAATAGTTCAGAGATTGAGACCTCGTTCTGAGCAGCTGCACCGGGAGATCTCTTCAGCTATGCACGCGTATCCGGAAAATTCACACGTTACTTGGAGTGTAGACCGTAAAAGTTTTCCTTTGCTGCGAATTGGTTCTGATGGACTAGAGCGCCGCCTCTAGCGACTTGTCCATCTCCTTAGTCG"/>
                    <sequence id="seq_t173" taxon="t173" totalcount="4" value="ACGAGCCAAAGTCCAATTCAGACTGAACCCTATAGCGTGGTGGCGGTTCTCGCTCCTAGCACGTTTGGTACCCTACCCCCTTCGGGCTTCCGCATGTCGTCGATTAACTTGCCGTGCTCATTCCCCTAACACCATCCCTACGGCGAGTAGAAACAGAAATGAGTAGCCGGGACGAGGCACACCGCCATGCTAAGTCAGCAATTGATATTATGTTGCCAATGAGTGACAGGGCCTTCTGCGTCTGCCTCGCCTCTTGTATGCGGTAACAATGGGCGTGGTTGGGGCAGCACATCTCAAAGTCCCAAGTACCGACGCATAACAGCCCTTTTTGAAAGCGTTCCCAGAGTCTTTACACATCCCAAATGGAGTTAGGTCTAATCCATTATTATAGCCGATACTCGATTGAGATATGGTACCCGTGGAGCGATGTACTCGCTCAAGGAAATAGGGGACACAAACCAGAGTTTGTGAAAGACCCCCCTGTTCTGCATCCATCCTCGTGCCTGCCGACCAGTATTTGACTGCATGCATCGTACTGTTGACCTAGGAGGCAAGTAATTGCCATTGGGGAGGGCGACACACCGAGGCACATGCTTGGTTCTGTCGCTATTCGCATTTGCAACCGATAGTATCTTGGCTTAGCCGGGCCTACCCTACGTTCCTGGTTCGCAGGACAAGAACCATACGTACTGGTTGACTCATCTTATTACTGGGCTTGCGAGTCCCCTGTGCCGTCAACGTAGTAACCCGGGCACCCTAAGGGTTGTAAAACCGAGGACCCGAGAACGGTCCTTCCCGAAGTCTCTGTCTTGAGGGCGAGATACCAAGCACCACACAAGGACTCAGTAAACTTAAGCGGGGCTGTCTTACGGCCTACGGTTATTTATGTCCTAGGTTAAGAATTCGAGGATTATCTTCTACTACCCCCAAGCCCATTGAGGGAACGCAATTAACACAGACTGGAATTGAATCTGGCATTTGTCCTGCAAAGGACGACCTAGCGCTAAGTGAGTCTTCTTGCGGTTAGTTGCAATGTAATCGATAGTAATTTGCGGGCCGCGCCGGCCGGTACTGGTCTAAACGTGTTGCGGAACAGAGCTCCCGGATAGTTGACTCGAGAAAGAGGCTATTAAATGAGTGGAACTCAGGCCCAGGCTGAGGTATTGCGCTGGACGGTACGGGGCTGGATGCTCGTTTACGAACGTCGGTCTTATAGGATGGAATTAATATAGCATCGCTGGTACTGTCGAACAGCTTAACCCGTAGGCTATCACTCGATGCTCGCCGCAGGTCCCTCAACACATAGCTAAGTTATATTGCGTATTTAATTTACTCGCCATCCCCAAGCACAGTTAGCGCGTAGCTCCATCGGGGCCCCTCAAACCCTGGCGGAAAGGAGTAGGAGAACTTAGTCTAATTCTAATCTACAGTCAACTTACCGCTGGGTCATGGGGTCTAGAGGCTTTAAGCGGTGGGGACTGGCTCTTAACCCCGAAGAGGCTCTTTCCCTTGAGGTCCCCATGACAGATTATCTCTCAAGCATAAAACTCGTTGGCTGGTGTCCACGGGGCGTGATATGCCTCGCGAATGTCCCTCCACCCGTTCTTAATTTCCACTCCTAGACGAACGACCAAACACGGTAACATTTGAGTCAGCTATGACGCGGTTTCCTTGCGCCCTAGCCCGCTGCTGGGGCAAAGTATAACGGGGCTCTATCATGTGGGTTTTTACCATCATCCCACCCAGCCGGCTGATTACGTTAGATGGTGAAGTTTTCCTACCGCGCCTCGAGCTTCCACTCCCGTGAGAATTATAGACATTAGCCCCGCTCTTGGTCAGCCGTACACAACTCTTGCAAAAAGAGCGTTACCAGGGGGTCCTGACTATGCATCAAAAACCCAATCCACCCGGCAGTCATGCCGTTATGTCAGATACTTATTTCACCACACGTAAGTGCTCATAGCCATTTGCGGTTAGCTGGCGTCATTTATGGGTGTCCC"/>
                    <sequence id="seq_t174" taxon="t174" totalcount="4" value="TCAGCGCAGTACTTCGTTACGGTGGAAAGCTGGAGGCCTCCGCCGTTATAATCCCCAAGCGCCCGTGTTTTGTCGATGGAGATGCACTACCGAGGCGGCTTCTGCGACGGAATCCACTCTGATTCGGCTGTCTTGATCCCATTTTAACAACTCGGCCTAAGATACCCCAACTCGAATTTCATGCCTTCAGGGCTTTAATAGGTCGCAATTTCTGGCTTTCGCTATGGATTGCTGACGGGAGAAGACTGTAGTAATAAGGAACGCTACGCGGTGCTTTCCAATGATGAAAAAATTGGGATAAAGGGTTTGACTCGCACAACGTCGGGCATAATCGAATTACGGCTTTATCTATCAGTCGTATAATTAAATAAGTAAGGTAAGGGCCCTGTCTAACAGCAGCTGTCTTTTGCGCACCTGCTTGCGTAATCTTGCTCCGGGTTGCGAACCATAGTAAGGGTGAGAGTCGTAGAGCGGTATCGAAGCCAACCCGACACGAGCATGATTAACTAGGTTGTATATCTAGATCAGACTTTTATCAACTGTATCTATGGGACAAGACGATCTTTTCAACAAAGTGGCTGAGTGTAGACATGTTCCCATAGTAAGCAGTACCCATGGTTCGATACAGAAAAGGGGCAAAACATCTATACATTGCCACCCCCTCCCAATAATGCATTGGTATTAGTAACAAGGCACAAGCATGTTTTCCCCGCTTCTCCCTTGTACGGTTCACGGGGGTCAGTACCACAATCAGAACGAGCGCCGTCCTAACCCTTCGCACGTAATGTGAGAATTCCCGGCTACTCTTCACTCATATTCAACTTCACCCTAAGATACCGGGCTCTCCTTGAGCGTATTCAGCAATCCCTTGGAATAATTCTTACTATTTTGGCGTTATCGGATTCAGCGACTCATCGATGCACAACTGAGTTCACACAATGGGTAGGGGGGTCATGATCTCCAAGTATGGGGTGAGTGGCGCGTCGCCTTCACGTGCGCTGCCTCGTAGGATGAGGCGTCCACGTCAGCTCTTCTGACGTATCCGATATACTCTCCGACACCGGAAACCGACATGCTCGCGGATGGACCGCTGGGCAGGAAAATTACCACGTTGTAGGCTTTGGAGCGATAGATAATCAGAGGACTGATATCTCGATTCACGGTCTGTTGCTTATTTGGTGAAATGGGTGTACTAGTAATCGCCATTGGTACAATGGTACCGTTCGGATACTTGGTAACGCTGTTTTCCTCCGGACACCTCCAGGTGAGCCCACCTCTGCCGGGAGACTTTAAGTATCGTCCCGGACCCCTCGCGGAAGGATGACACGCATGAATCTCGTGCAGCTCGAGCAGACTACACCTCCCTGGGCTGTGCGGCAGTCTGTGAGAATAAAACTTCAGCTGAGGACTGCAACTGAGTCCCGCTCTTAGCCTTACCTGCCGTAGAACATGACAACCAGAACCTCCAGAAATGAGTACGTCTAAATTTCCGTGCTCGTGCGGGGTTGAGCTAAGCTCTGATTGTCCTCCTGTCATGCCCGTAGAGGTTCCTCACTGCGGTTATTGGGAGAGTACATCTATGTCCTGACATCGTATAAGACACTTCCGTGGTAGCCCTCCGGTTAAGGCAATAATCTGCCGAATTGGCTATTCAAAAGGCTTTGTGCACCCGGGTCTAAAAACCTGGAAGAATTCGTTCTCGTACCTGACACAGACGTCTCTCGAGTGGTAGGGTACGAAAAATCGAACCAGGTTGTCACCGATGATCGAAGCATACGGGTTTCTGCTGGAAATACGTTCGTGAGTGACTTGGGTGTATCGTGAGAGGAACGACGAACACTGGATATCCTATTCCCGACTCGTCCGAGAAGCACTGAAATGGTAGATTGGCATGTGGTCATTAGGGTAGGAAGGAGTCCTCGACTGCTGAATAGGAGAGGCGCCCCCTCAGCTGTAGAGTCCCCATCTTAGTCAGAAGCACGAATTCACATCGGAGTGTG"/>
                    <sequence id="seq_t175" taxon="t175" totalcount="4" value="GCGTCGCATCCGGCAAATGCCGAGGACTAGCAATACTTCCTTAGTGGTTCTCACATTACATTCCATGGCGCGCAGGACCGAATATAGCGACGTTGAGGTCACTTACTTACAATCCATCTCTTCGTATTTCGTTAGTACGGAAAGGAGCGACTGTCTTATGTGTGCTGGGTGCAGTTTGGCACTAAATCGGATACGATTCTTCAGGTGATAGGCCACATATTCCGCTTGACAAAACCTTCTAATCAGTATCATCCATAAGCTTGTTGACAGAGGAGTTCACCACCTTACCGAATAGAGCCGCACTCCGAGGCCCGAACGAATTCACGCGAGCTCACAAGAAGCATCTGATATAAAGTCTTGGAAAACAAGACTCATAACACGCGCAAAGGAGCTATGATTCTAGGATGAACGAGATTGCGAGCGTCATGCCCTCCCACCAAGAGTAATAACGACGTCTATTATCCGTCTGGAGTTAGGGTTGCTTGTGCCATGTTAATGATTGATATAGCCACCAGCCGGTAGGATGCTAGACGCGGGAAAACTCGATGTAGTAAGAACGGTCTATTGCTGAGTGAGCACATCGTGCTTCTCGTGGAACGGTTCTACGAGGAAGTTGTGAATTTCCGTCCGAAGCCGACCTGGGCTTCCAGCCCGGTACCAGGAAGGAACTCGACGGTCCCCTGCCGTCAGCGCGTTAAACGTGGCCGTTCTCCGCCTCACAAGAGTGTTACTTCTGCTTGGGGTTGTGATATATTGTCGATGGGATTCCAGCCAATTCAAAAGAGAACTACATTCTTTTCATGCTCCTGTGCGGCCCCTACTCCGGATTACGTACGTAGCTTAGGTCATAGAGCAAATGCTATATTGTGTCCTATTGTGGAGGAAAGGGCATTGGAGGCGTCTGATTCCGACGGAACTTGGGTCACCGAATGTGCGGCCAAACCGCTTACGAGGATCTTGAGCTACGCGCTTTTATGTTGACGAAATCGACTCGTAACCTTGTGACGAACCTGCTCTCAACCGTCGTACGCGTAGGACGTGGGTTTCCAGCTTCTAGTGTCCGGTCTATCCTGTTTTAACTGGGTGAGTATACCAGCTCAGGCCTTGTGTTATCATTCCTCCGATCTCAGAATTTCTCATGAGTCCACTGGTGAGCGGGACATAAGGGAGCATTACAATAGCATCCAGGATTAAAAAGCATTCACCTCAACTCTTGTGGGAAGGCGATTTATAGATCCAACGGCAACGCGGTTTGTTTGGACTGCCAACAGACACTAGGTAAAGAAAGCATACGCAATGGGGACCCCAACTCGAGAACTATATACTCGGCCTACTTGGTTCTAGGGTCCCCAATGACATCGGTAACTTAATCTCCGACATAGCTGCCCTCACGTTTTTGTCTGCGCGGCTAATGGGCATATGATTCCCGTTGATAGCTACATGAGGACGGCTAGAACACTACTCCCGTGGAAATGCTCGTACACAATCAAAACCAATTTCAGTGGCTGCTACCCCGTACGGGCACTACTGATCCCAACCGATTTACCTGGCGCGTCACAGTAACAAAAGATGGTAGACGCTTGTGACGCAAAGAGGTCCACAATAATGACTCTGGGTCGGGGCACTCGCAAGCGGTCGGGGTTAACAACACGAGGGTATTGGATCTTTTAGGTGAGTGCCACTGTTGTATACGAGAGATAAATCCCAGCTCCTCCTACTGGTGATCTAAATCTTACAGCGATCATGAGTTCGGGCCTCCATGACCGTCGGTCTATCCAGCATGTGACGATTAACGGCTCGACGCTTCAAAGCTGACAGGTGGTCCTAGGACTGGTGTAGCGCATTTGTCTCCTTGCTTAGCACTGGCCGTCGGGCAGTAGTCTTCGACAGCCTGTGGGGAGCGTTTCACGCATAACCTTGAAGCAAGGACGCGCGGGCTATGAGCCAGCGCTCAACAGTTTAGCAGAGAGGTTTGTGCACTGGTTCACCTGAAGCAAGCG"/>
                    <sequence id="seq_t176" taxon="t176" totalcount="4" value="TCCTACTCAGCCCCGCAAAACACCAGCACCGGGAGCTCTCGTTACACAGTCCATTATTTGCGTAAGAATCCTTGTGTACCGCCTAATTCGAATTTTCGTAGGTATATGATGACCACGACGCTATGAACCCGGCGAGCACCTACTTAAGCGTACTAACGCTCATGGGCCGTTGGCAACAATGATCCTCGCTTGGGATAGTCAGGAAAAGTGCTCGCCGCCTCTAGATGCGTGAGTCAGGATGGACCGGTTACAAGCGCGTTTGCGGGAGATACAAAGTGATTTGAACCGGGCTGAAACTGCCAACTACAAAGCCAAGAAGTAGCACCAGGCAAATCTTCCATGCTGCAGAGCAAATAGATTGGCGGAGACGCAACTGCGCACTACCTCCCACAAGGAAATCCGCCTGGGACCACGACCGCAATATGCAATTGAAGCGTCTCTTAATGCACCGTCGGACATCTGTGAAGCCATTATGAGATTCCACAGACCGACTAAGGGGGGCCCTACTCTGGATGGACGCTTGTGCGTCCTGTGCTTTCGCACGCGATAAGGGGATCGCATTTCGTATACCTGTCTATGTGGTATTTTCTGCTACTAAGGATACAGACCCGCTCGACTCGATGTCGCTCCCGTTTTTCGTTTGGTATAGTCATCGGTTACAGGATTGTTTCGGGTCCACGAGAGGGTGATGCTTCGGCCCGATTGCTCGATTAATCGGGAGCCCTGTTATGATCAGACATCCAGCCGACCGACCTTGTCCTTTGACAACAAGTCGTATAAACTACAGGGATTATGCGCACAGTAGTTCATGTAGTCTGGGCGAAGAAGGTCCAGTAGGGATCCGTAGCACGCCACTTGCAGCCATTCACCTATGAATGTGGGTACCGCTACCGCGGATTTTCTACTGCCCGAGACTCTAATAGGACTGGGACCCTTGCTATCGATGAAGTTCGGCTAGCCTTCAAAAATGAAGAGACGGTCAGCGTTGACCGCCTTATTATATCAGATCCCTCACTTACACTGCCGGGGGTGTTTTTGAGAACCCCCATCTAGTACTCATAATCCTGACGATCTAAATACATTAAATCGTTGCTTTGCCTCTACCGGCTCCTTCTTAGGGTCAAAACAAAGTGGACTTTTTTCGTTTATCCAAATTGTACGTTGCTTGAATGTGGCGCCCAATTGGTTAGCCAGTCGTAGTGATAGAATCCGATTGACGAAAAAATTTCCCTGAGCGAGCAAGGGAAAAGTTGTCTGCATATTACGTAAATAAGGGCACACAGTCCATCAGTCAACTCACACGGGGGATGCTTTAGTCTAAGCAGCATGCTAGAGGTATGGGCCCAGAGTCGACCGTCGCGCTGGCAGGATGGCCCCCATGGACACGCTGGGCCCAATGGAGGATGTGAAAGATGGTAGACTCGTACCGAAGTCAACGCCGCGGACTTCAACACTCTCAGTGATTTTAGACGCCTTACGTTTTATTTCGAGACTGGTTATAAGCGAAGCAAGTATACGATGGACTAGCCGGGGGGATGCTTTGGTTAGACGTGACTGAACGGCGAGTACTATTCTCGGTAGTGAACGACTGCGAGGTTTCCGCTGCGCAGGCGTCAAGCCGTTTCGGTCCGCACTCAAGCACGCACGAGCGCTTACGATGATGGTAGGCTCCTAGCAGTGGAAGACACACTTCCTGGCTATAGCAGCCTGAAAGCGGCACGACCAGGCACTCACTCACTCGGTTCCCGATTTAACCGCCAATACGGGAGGTATTTTCTCCTTTACTGGTACGGGGGCCCTCATAGTTGCAGGACTCTGACGCCTTAAACTAGATGCATAACCTAGCTAGGGGAGTTGTGATCGTGGATAACAGTTTATAATCCTTAACCGTAGGCTGAACCATGAGCAGTAGTGTACCGTGTTTTGCTACTGGAGTATTTCGTTGGCCGGCTACATGTACAGCGTACAGGTGTCTAGCACGGACCTTGTCTGCAACTTTG"/>
                    <sequence id="seq_t177" taxon="t177" totalcount="4" value="TCTTTTGATACCGGACGGGGCCAATGCATTGCATTCCAGAGCAATCACTGGAAGCCAGGTGAAGTGACGAGCGCGTTTGCCCCTATGGCGATTTACGATGTGGCGCTCCCCTGTCGACGTCCGCGTAGATTGACGGCACGACGTATTCGGGAGAGCTTGCGCATCGGTACAAACGTAGACCAAGGAACGTTTCGAGCGAGGTGCGCAGCGTCCAAGAACCAACCCACGATTGAGGGCAAATTCACTGGATCAGCTTGTGGGTAACGTTTCTCTGGTGTAGCTGCGCTTTATTATGGCTTTTGGTAAGCTATTACTGGGTGAGGCTCGCTCAGCCTCATATATTACCGTGCCAGTGGACAAGTGCACGAGCATTCGCATTCTAAGCTCCGCGATGTTTAACACAAAGTCGCTCGAAAGATCGACTGAGACTCCAGGAGCGTTGCTGGAGGCACTAGAGAACTTCTTCAATTTTACTGGCGAATCATTCTAAAACACTGAGATGAACTGCCATCAAGAGACACTATAATGATAGCGGAAAGATTAAAGGTTCCAGAAAATAGCAGCTGCATTTATCGGGGAGGTCCTTATGAATCAGCAGTATCTTACCACGAGACCAACGTCTTATGCTGACATCCAATGATCTGTCCCCTTGCAGTTTTAAAACCGCGTTAATACATAACTTCTCGTTCCTACTGAGAGGGTGAAGCAAGTCCTGGTAGTGCGTAGATTTCGGTGAAGCTAATCAAACCGTTGGGCACCTCTTCTTTGCACTTAAACCTGTACGTTTTGAGGGTCATGGGAAGGATGGAAGGAATAGTTGACTTCCTAATGAGCTGCCTAACTGTAATGGCACGTCGTGAACAAACTGTCCTAGGATCTGGTGTAACGAACAGCCTATACAAGATGTTGATAGCGTGAGTAAATAGCAACGTATCACTTTCCCTCAGACTAAGCCGCTCATCGGTCGTTGTTGAGCACCCACTCGGCCACCGGAGAAGTCCACCGTCCAGTCGTATCTGAATCTGGCCCGACACATTATATGCTAAATCATAAAATTAATAATGTTTGACAGATAGCCCACGTATGTTCCAGATAACCTCTGCTAGTGTCGGTAGTGCTCCAGGAGCGTGTAGGGTGTTACCCTTCCAGCACACCGCGGTTCAAATGATGCATTAGCTTTTACTGGAGCAGCGAAATGCTACTCACTGGGGGGTGCGCAGAGCACCTGGCAGACTACCATGTATCTTGCCGGTTCAGCATCTAGGGACGACTCGGACAAGGGCTGTTCCACGCATTGTCGCCACCTTACGAATCCTCTGATCTCATTCTAGATTTGATATAGGTTGGATGTTACTATACCCGATTGGGGCAAGGACCGTCTAGCTCCTGCCCTATCGTGACCTAATGGGCGGAACCGCACCAGTGCCTTCGCGAGGCAATACCGGGGTCTAATTAGTCAACAGGCACGTGTTTGCGGATGCACTTCTCTGAAGACTGCATCTCCTAACAGATCGGAGCACCGAATGAAATGCGCAATAGATGCTAGGCGCATATAGCTTAACTCGCAGGCCCGACGTAGCCGTACAAAGCATAATCTGCGGCGCATTTTATTCTCCTGTGCAATCCTGGAGCCACACAATAACTGTACAGCCCTCATCGCCCGTTTGCGACGTGGCTACAGATTGAGATTGCAAAATCGCGTGCCCTTCAGTCTCACTTTTCGGAATACTTTTCGGAAACCTACAAGTGATTCGGCCAGTCCCTGAGTGAATAGTTGCGCTACGGATCCAATCTCCAATGGCCTCTTTGTGCGTGGAACTTAAAGGCCGGTCCATCCCTCGAAGATAATATCCGGAAGGGTGGGCCGGTCGAGGACACCGTCTTTCAACGTTTGTCTTCAAATATCTGAAGGTTTACACGAACATGCCATCTGTCAGCCGGGGCGTCTGAGTTCATTTCCCACCCACACTCATTATAATGGTATCCGCATACCGGATCGC"/>
                    <sequence id="seq_t178" taxon="t178" totalcount="4" value="CGGGCGGTAATGATAGTCAGAAAAGTCTGCCTTACTTCGCATGATCGCCATCAGACTGGGCGAGCGGGGCCACGATGCCCTCATAACGGAAGTCTGGAAGGCCTACAAATGATCTACGGCCGAGTCTTTGGTTCAGTCCAATCAGGGAGGATAATTACGATATTAACCTTGAAAAGCTGGACAATTTGGTGTCGAGTTCCCGTTACGAGGTTTGATAACGTCTTTCGGGGTTCCCTCATCAAGTTGTATAAGCATCCTATAGGGCGGTCGTGACGTGGCTGTTCCCGGGAGCTTTGCCGGAGGGCCGGGTATAAAACAATGCACGCTTAAACCTATCTCATGTGTAAACATCCCGCACCGACTTTGCACGGGATACTTCTGTTGGCAGCGGCTCTTTTTTTGACGGGATTACGTAACAGCATCTTCTTTCTTGCTTCGGGTCATTCCCCAGACTCTGGGTGCTGGGTGAGTCTGGGGTCTCCGCAGTGGCATCCTGCTATACATTGCTATATCGGTTTTTTACGACGCTGTCGATGCAAGCACAGGTGCATAAACGGTAATTCAACACGCAACCTTGGACCTCCCACGTGGAAGGCCTCGATCGATCGTACCAATAGCTGCCCTCTCGTGTTGGATGACTCATAGCTAGTAATCAGCGGCTTTCACCAGCGAAGAAGATTCCAACGAGCGTATGTTACCATGAATACGAAAGTGGCCTGTCTAGCGCAATAGCATGCTTTTAGCACAATCCGTTTGCGGAGGAGCATTAAGTCTTCCGGGCGCTAGCTCTTTGTAGACCAGCTATTCATCACGACAGCTAAATGTACGTAGAACATCACAGCCGGTCACTTTCACCTGAAGTGCCCTCCTAGAGAGTTTAGCTGTCACGTGAATGAGTGCTAGGCCGCAATGTCCACCCTCTCGGAAGACGGTCGTCTGCTCGTGCCATTAATACTCTGACACCGGCGGATTGTGCTATGTCTTCGGTAAATCTATTGGCTGCATTTGAGCCGGTATGCAATCGTGGGTCATAACCACACCCTGGAGAAGACCGATTGCAAACTCCCGCTAGATGACTAGATGGAGTAGGTCCTTTTATTCTATCATGGAACTCTTACGTTCCAACTCCTGAGATAAAACTTTCTTTCCAAAATAAGTGAGGGGTTGAGCAGTGAGTAGATTGTCATCGCGTCCCTACCACGACGGACGGTATGTGCCGCGTAGTAATGGGCGCATGAGGGTGATAATTAAAGACATTCCGCCTGCGATTCTTTATTGATTCTGGCCAGATTGCATGGTGTGGAAACGCCAATCACGAACAGCTTTACTGACTACCTGAAGCTATCACTGTGAATGCGACTCTGACCCAAACGAGTCGCGTCCACTAGTTCACGTACCACTTGAGGCTTGCAAAGCATCTTAAGGGTGGTGTACCAGGCTGTTGCTACCAAAGGTATTGGAGCAGCGAGTCCGCTGCTGGGGCTGTGTTACCTAGAGTGGTTCTGGCCAACGACGAGAGAATCTCATTACCCTTGGAGACCCTTGGTTGGTGTCCAGCGTAGCAACTTGACGCACGATCGTCAGAACCCGGAGTAGCCATTATTTAAAATGTCTCCTGGTTGGTTCGTGCCCCGTTCTTTACTCAATGTCATTAGGTACTGGACTATCTCTTGGCATCCGCATCTCACTTCGCCATTTTAGGGATGCGGAACCAGTCGAGTAGTAGGGTTCCAAATGCTTGAGCGATGCGCCTGACCTGTATGACTAAGCTTTTGTGAAACGGCTTTTCCGCATGACTTCCGATGATCCCCCGGGCGTCGGAAAATACAAAACTGAATATCCATAAAGTGGCAACCGGGACGTGAGAACAGGTTCGTTGTCTACTTAAGCGCACTACTCGGCTCTCGCAGGCCCAACGTAGCGCCCCTCGAGTGCTACTGCGGGGGACGAGATCTCAAGCGGTACCTATTATCTAGTATTCAGCCACGCAGATTCCACGT"/>
                    <sequence id="seq_t179" taxon="t179" totalcount="4" value="GATTTAGGTACTACAGACCCCCGCCCCCTCACGGCCGCGACTATTTTTGCTTATGCACCGGATTTAACTCCGGCGTCCTACACGCGCAAGACTCGATCGGGTGACTGCCTTCAAACTGTATTGGGGCTACCAACTACGCCAGCTCGACATGGAAGCGTTCACCATAGGTTCTCTAGTTGGAATCCATAGCATCGCCTCTTTCTGGATATGCATATGCCCATGTGGCAATTCGGTACGTAGCAGTGCCCTTATGATGTACCTCCAACGGGCGTGCTTATTTTCCATATCCTGTCGATGTACCAGGAGTGGGGAGCGTCGTGTCAGACATTCGAACGGGAATGGACACCCTCTCGCTAGTTAGCACAACGGTATCTCTAACGATCGAACAAGCTGGTCAAAAGTTCGTTTTACTTCGCAATAGAATGTCACCGCTTCGACGATACGTCCAAGCATTAGGACATAAATTATGAGGAATTGATGTAGTACATAGGGATGACTCGCAGCCTGCAGCCGCGCCGATTTAACTCAATCCCGCGTTAAGGGTTGTATGGACAATGCGCTTTCGCATATCTTACACAGCGATGTAGTCGGTACTTGACGGCAAAATGGCTTAAGGTACGTTGGAGTAAGGACGAGGCCACATTACCTGCTGGTCAACGGGAGTCCTGCGCTGCCGGGTTCGGATCCAGTCCTTTAACATCTGGCTGAGCGCTAGACGATGTGAGGCCACCTCTGAACCCTTATGGACTGTGTTATGTTTGAAAGTCTTGCTCCGCGGTCGTAGCCATCGCTGACTCATCGCGCTCTTTTAGATGAGGCAACTGCGAATTATGATATGAATCATGCATAGCAAATTAGCGCAATGATCAACTTAGAGTTAGAACTCATACCCTGACGACCTAACCCCGTATCCGTGATCAAGTCCTACTGACCAGTACCCCACAGGTATTCTACTCGAGATCGTTAGATATACGGCTCAAAATAGTGCACGATCAAGCTAAGTCTTCCTCTAGTACGCTAATACTGATATGGTTATTGTCAGTCCCGCGCTATCCATCTTACTGAAATTTAGACTGCAACTGACTTCCTGTTCGATCTGCTAACATACCTCGACTAGCTCTGCATACGCCTAACGGCCAGCGGTATTTTCTTTGGCCCGTTTAGGGACATGAACTGTATAACCGGGAGAATATGGCAGAGGCAGCGCGGAAATAAATTACGGAACTCATTTATAGGGAGGTTATCCCTTCCCGTTAGCCCGATGCGTTTTCCACGACCCCTATCATGCCAGCACGCAATAATTGCAGCAAGCCTTAGTCGCGGCCGATTTTTCACAGATGTGTGCTGACCCAGTGCTGCAATCTTTTACATATTACTGGCCGGTTCGATCGGCATGGCACCGGAGCAGACCCGCATCCACAGCTACGCCTGAACCGGCTTGTTTCGTGACACCCCAGTCGCTCAGCAGTTACTCTACGTCCGTGCCGGAGTAAATCGCTTATGCTATATGCCTGGAGGGTTTCGAAATGGCCAATAGGCTATATCGTCTAGCACCAGTAGATCATGTCTTGCTCTAAGGCAGTTTGCTATGTTTGTGACATCACGATAGTAACTCGTCCCATCAGAGCCGTACAGCTAACCCGGGGCTTAAAGGCTACCCTAACAAACAGAAGTCGTCTCCGTCAATTATCATCCCGAATGACTCTATGTTCCCGGTACCTATGCGTCTAGGTTGATTCCGTAGGCTGCAATAGCCTCCGGCTCGAAGCGAATATGACGGCGCCCGCCGGCCCAACCCAGTGACGCGTGTCAAATAAAACGACGGCTGCCCAACGCCGAGACGCGCCAATTAGTTCCTATTCAAAAGAGTACTGTGATCGGACGACAGTACCTATCGATATGGCCATCTCTTTCTTCCCTCTAACTAAGTGATATAGGCATCGCGACACCAAGTAGACACGTAGCCTTCGGTTTACTCGTACACCTGTGATCTCACCCCA"/>
                    <sequence id="seq_t18" taxon="t18" totalcount="4" value="CAGAGCCACAGCGAGTGCGTCATAGGGGAATTATTCCTTGTGCGACGCTGTTCCTTGCAGATCAACTTATTTGGGATGTTAAAGTGCACCCTCCCACGTCATGTTCAGCCGCAGCAATATAGAAAGGGCACTTATTTCGGATCATGCTTGTGACTCCCCTGACCCTTATAGAACTCTTATAGGACCCGTTCGCTGCATCGACTATACCGTGAACCCCGGCCTCGCGGTACCCTCTGTTGTGCCCCGGGGACACTTGCCCGCGAGTCATGATGTCCCGTATTAGATTGGATTGCCGCATTCGGGAGTTCAGAGATCCCGTCAACACTCATGGATCGTGTGTTGTCTTGACATTGCACGCGCTCACTAAACGTTCGCTCAGGTCCACTTGGTAGAGTCGTAGTATTAAGACCTGAGCACGCTAAGCACATGGTGGTTGAGAGCGGACGCGGCATCTCGTAAGACAGGTACTCGCCAGAATGGTCACATGCATTTGGTACATACAGTTATGAAGAAGCTCTTCATAGAAAATGGCCCCTTGAACAACGCGGAATTTGTCTTCGAGGCTTGCAGTCGGTCGTTATGGAAAAACGTGGGTTACCAGTGTAGCCCTATAGTACAATCATCATGCGTAGCCAGATAGGGTCGGTAAGGTTCTCCACTGGCAGCTTCATTCACGGGGTTCGCAATTCACCTCACTTAATTTAAGGCCCCACCGATAGATGAGAGGAAATGCGCAGGCCTGTACTCGTCGCACCGGCGGTGTGTGACAATTACTAAGTTGCTGGTCTCATGAGCAACGTGTCACGTATAATCATCGGGTCCTCAAAGAATGTGACGCGATTGGTAATCGACACAAAAGCTTGAACCGGTCGTTCAGCCGCTTGCACCTCCCAGACTGGATAGCTACATTTCTCCTGGCAGACTAGCCCGGTACTGTCCCTTCTTCCAACACTGGAGAGAGAGAACCGCTCCCGAGTCACACGGAGGGTTAGCGCACAGGCGGTGCGGAATAAAAAAATCCTCCGTATGCACTCGGAGGTGCTTAAAAGCACCCCCATCATCACATTACAACCTGCGGGGTGGGTGGATCGCGGAATTTTAAGTCGAGGCCCCTTTATATATCCAAGACTTATGGTATGACACTTGGAGCAACCCTCCGGACGGATCCATCAATTTTACATCGAAACCCTTCCAGGGATGCCAAGCTCTTGCGTCAACCTTACCACTGATCCCGCTGAAATTCTAAGGCCAGTGTAACCACGGATTACGATACTGTTCATAGGTCCGGACTCGCACCATCAGCGCTTGGTAGTGGCCGGTCGCTCCGTGTTTTTTTAACGCGGCGGGTTGGGTCGGTTTCTATGCGGGTTACTGTAAACCGTTTCTGATAGCCCACAGTGGTGGACGCGGGAGTTTTACCGGAGTAAAAGCATTCAGGTCGCTAGTGCAACATACGGACAGGCTAATTAGGGATTACGGTTCCCTAGATAGATCACGAGTGACCCGAAGGTACGTACCCCTTGTGCCCGGTCGCACACGGACGCGTCGATAATAAACTTGCCGACGGATGCGGACCTAAAGAGGTTAGTGTTAGCCCGGCGTGCAATACAAACTATAGGCGGTGACTGAGGGCAGGATGCGCCGGTGATCCATTGCTCATGCTATTTTGTGTCTCGGGCCAGGCGCCTCGTAACTGTGCAGCACCTCATCGCCGTCGCCGGGGAGCTGTACCTGGTGCACAATTAAGTTCCAGGTTATTCGTTCTGAGCTGAATATGAGTAGGCGCATCGGTAATACCAGTGCTAGAGGCGCGGTTTTAACGGCTCCACCCCATGCAGCCAGCAATCGGCTAAGGAATGTTTGCGGCAAGGATAAAGCGACCGTCGTATTCCCGTATAAAGGGCACGGCCTTTAGAGCCCAGTTATGGTCAGCTTGGTCTACAACATGCGTGATGGCCCCTATGACCCTTCGCTAACCGTCCAAGAGCCCGCATGGCGTC"/>
                    <sequence id="seq_t180" taxon="t180" totalcount="4" value="AGACGGTATGATGGATCCGCTGTAAGCTTTTGACTTGCAGATAAGCAGTCGACATACTACCGAGACCATGGCCGTCTGTACGGCTTGAAGATGAAGCTCGAGGAGTTGCACAAAACTAATCTCCCTCTCACGCAGTCTAGCGCTATGCCGGCGTTAGAACCGGAATGGGGGGGGAAAACAAAGACCTCTGCAGGGTCACCCGCATAATGATAAGTCTTTGGCCACGTTTGAGTGCCTTGGCTTTAAACGGATAGGTATGCGTTGCTAAAAAGTCAGTGAGATGTGCACCAGACTGGGAACCACCGTGCCTGGCAACGTGCTACCAACTTCATACACAACAAGGGATGCGGCGCACGAGAGAGTGTGACAAGGGAGACTATAATGACCATCCTTCTTTAGGTCCTCCATACTAGCGGTGCTGTCTTTATTGCGGTCAATGTATGTAACTGAATGCTCTCATGGGGTGGGGGCTGAGAGCCTCACGTCCAAAAGCAGGATGTATGCACCTATACGTCTGTAGGATACCGATGTGTAGCGTGCCTTCTTATACAGTCAGCGGCAAGAACCGGGACGAGGACAACACCGCTCCTACTACGACGAGCCCGATGGATCCCTACCGCCTCAAGAGAGGTTGAAGTTAACTCTGCACAAAATGTGTTATTCTGGACCTTAGGGTCTTAACTAACTTAAGCTATTCGCACGAACCGGCCCGACTTCTGTGTATTCCACGTGTGTCGGTCATCTCGAATGGTCGTTCCACCGCTAGCCAAGTCGGCCATACATTCTACCACAATCTCGAACGTTTTTGCAAGGGGGCGCTCATAACACATTTCAGTTCACGCACCAAATAAAGTTTGAGAAATGAAGGATTGATCAGCCTCGATCCCTTCTAAATGTTCTGTAATTTTAGAAGTGTCTCTACAGTCCACGAGCTCTGACGTCTGAGTAGTCGGGTAGGGCCGTAGGGTGCCCCCAGGGCTAGGATAAATCGCCACGTGGTCCCGAGACGTTTCTGACATACAGAGAATTGGTAACAACTGTGCTGCACCCGGGGTCCAATTGTTTGAACCGCTGGCTGGTCGTGGACGCGAGTTAAACTAGGCATTTCTCCGGTTTTTCTCCAGTAAAACCACTGGAGGTCTAAATGCGAGCAACATCTAACGGTGTTTTCAGTTACGCCTTACCAACCTCAGATCAGGTCAGCAGTCTCCGATAGCCTAAAAACGTCGAGTTGTCATACGCAGTGGAATACCGTCACGCTTAGGTATCTTTGTGTCTCGCAAACACGCATACAATACTCCCACCCCTGGTACTACTCTCTCGTAAATTGTAGATAATTTCCAGCGCATATCCCACGCAACCGGTGTTATTAGAACAGTATACAACCTGTCTGCAGGCCTAAAACGTGGACACATTGCTTCGCTATTATTGGTCTGGCACATGAGACAACTGTAATGTGCTAGCTATTTTTGCTCCGCCCAGCAATGTAGGGACAGTATCAGCTGACGGTCAGCTGTGGAAGTATACTGCTCCCGCGTATAGGTACAGGTTAAGAATAACCATTGCACATATATTCTCTTACATGTATTCAAGGACTTAAAATCAGATACCGACAAATCGCGTGACGTTCCGATTGCCTGAGGATGTAGTTATTGAGCTCGACTAATGAATGAGCCCGAGCTGCCCTGCGTAAATTGACGGCCCTCAATATGCGAATCCTCCAGTGGTGGCTATATTTAGTTCTTGGTACTACAAGAGTCGGCGGGCCGCATTATGAGCTTGCCGTCGAAGGAGCCCGGTCGCACAGGAGGGTGCAGGATGCACACAGGCGAGTTTAGGCCGGATACAATTAAAGCATTCGCCGTTCGATGATGGTCTTTTGCGTGCACAGAGCCTTAAGCGTGGAAAAGGCATCCGAACTAATCGGCGCCAGGAGACTGACCGCCGGCAGATGAATTTGTAGAACCAGCATACTATGCGCTTGCCTCCTCGCAGCTATC"/>
                    <sequence id="seq_t181" taxon="t181" totalcount="4" value="TACTCATGGAAGAATAGATACTCTGTTACGCAGGTGTGCCATACACTCGCACAAACGTCCCTTCACCCCTGCCGACAATCGGTTTGCGCGCGACGACCGGACATGACCAAAGGCCTTTTTGCCGTAGCGCTTCGGCTGTTAGGTCGGCAAGATACTTGGTCTGAAAATGGCAGCAGAGTATTTGGTGAACACGCGAAATACAATTGCTCAGCGCACCCTAACTAGCTTTGGGGTAAGAGATACCATCTATATTGGCCTGATAGTACGTCGACGTTACGTGGCATATTAAGTGACGGCGCGTGCGCACAATCTGTATTTGATTTAGACCAGCGTGTTTCGTTCCACTTACCGATGTCAAGTGTCCTGATCTTGCCTTAGAGGTCCCTCTCCCTCATTGGATTTCACAGGCGACACGATGCGTTGAATTTTATGCCGGTCTTACCGTCCTTCTACTGAGGCAACGGATGTTTGCCCAATACCAACGAGTACATAAGAACTGCCTTACTACAGTCCCCGTGACGTGTCACCTGTTCTAATTGATGACGAAGGCATCACCTACCCCTAATCTTTGGAATTGCAAGTCGGAACGGTCTTAGGGCAACAAACATGGTCGGAGGTGTCGAAGCCATCTAGGGATCTCGTCCCCTTGGTTGATAGAGTATGAGTTTGTTCCTACCACAAGTGATGCGGTTGGTGCGCAAGAATATACTCAGAAACGTCGGTTGTCATCCCGCGTAGACGTTAACTGTGGTCGGGGATCAGACAGATTGTAGTCGTACTGTTGACGGTAAGGTTGCGCCATCGTCGGACGAGCGCTTAACGACAATATCTTTATTGTGAAACGGGCTTCATTAGGCATGAACGCTGGTGCTTTACGTCACCCGTATGACAAGGTTGAATACTACCTATCTGGGGCCCTTGAGTCTCTACGGCTTAGTCTCCGCCATAACCCGCTTGATATAGAAAACCTGTGAGCAGATGCGTCCGCCGTTGCTAGACGTTGGGTCGAACCGACTGGGGATGTGTCACCTAAGTGGGCGTCTGTTTTCCTCATATGGCAAGCAAAGGGATGACGGTCCCGCTCACATCATTTACGCTTGAAACTCGAGCAGTGCGCCAGGCTTCCCCACCAGCACTTTCGCGAGATCGGATTATTTGTGGCGAGCCAAACGTCCCGTGCGTTTGTGCTCAAAAAGTCGAGATACCTCGTGCCCGCGTGGTAACTTGGAAAGCAGAGGTGCCTGCAGATTCCGAAAGGTGACTTGCCGTACCAGGTTTCTTGGTGCTTAGAAGCACCCACCGGGGCCGTTAGGAACGCAAACGTTTAAGGCGAACCTTAATTAAATAGTTGCCTCCTTTGCACTAACTTCTCGCTATGAGACACCCTGTGCACGATTCCTGATTGTCCACTAGTGACTACTGCTCTTGTGTATCTGTGCAACCTTGGAGAGGTGAGTATAGTGGATGCGCTACTTAGCGTCCCTCCTTGTAACTACATTTCAACGATTGCATAGCGTTTTTGTGACTAATACAGTCGATCCTACATTGAGCACTAACACAACTTTAAGAAATCTGCCCGCGTACTTAACTTCGTACGGACCACTACCGAGAATGTCTCGGTCTTCGAATCACGACTGACCCCAGGGATGAATTTGCTGTACTAGACTCCGCCCGCGAGGCAAACAGACTTTGTCGGAACACCGCCGGCACCGTTAGCTGGGACACCGAAATGTGAGTGTTCTTTGTTTGAACTCCCCAACCTATAGGAGCACCTAGGATTACCGATCGCCTGGTGCGATTGACCAGGTCGGCAGCCTCTCAGTATGTTCATCGACACCACGTACATAGCTGTTCTAGTGGGAGATATCGACGATCAACAGCACCCGTAAGGGGGATGCATACGCCACGGAGATGGTATCGCATGATGCATTGACTGCACATCATCGAATTACGGAAGCTCCACACCCAGGCAAACCAGTTCTGGCCCAAATCGGAATACC"/>
                    <sequence id="seq_t182" taxon="t182" totalcount="4" value="TCTCCAATCGCTACCCCTTGCAGTTATACGACTGACACCTGGACATACTCGGCGCGAGCACGGAAATAATGTCCTGAGCGGTACCGTTCTTCACCTATCTCCAAAGTGATACGATGAACACTCTATACGCATTCCTTCGTCCCATCCACTACTACGCATGACCAGCCTTAAAGGACCATTTCCAGACCTAAGGACCCTCTAAAACGACAATAAAGTTCCGCCTGTCGCGACACCTGGCCCAGTCGTAATACAGTGTACGATGTCCGGACGAGGGACAGCCCTCATTACTATCATCGGCTACCGATGTTGGTAGACCCGACCTCCCAGCCCTAGGTGCAACACCCTGGAAGGATCCTAGAAGATCTGAGGCCCTTTGAGCACCTTACAAACGCATTCTGCGTCCTTACTAGCTGCCTTTTGCCTTAATCTCGGCCATTGTTCCAGGGCGGGGCATTCTCGATTGACCAAGGCATTCTTAACTCCGTGTCATCACGTTTAAACGATTACAAATCTCCTTTGGATCAAAACTAGCAAATGTCGCAGCGTCTACGTTATTAAGTTTATAAATAGTACAGGGTACCTCAATTGCGGCAAGGCAAAAGCAGGCATGAGTGCCCACCGCAACCAAGCAAGTTACCAAGCTTATCGGCGACACATCCCAGCTGGTAATTTAGTCTTACGGGTTATTAAAGCCATCGCACTTATAGATGAGAGGTCAATACACGGACGTTCACCCACTCCCGTATTAGCTGGGTCGGATGGGAGCTCCCGTAAGTGCTAAAGACGATAACTTGTCCTCGCGACCCATCCATACGATGACATTAAAGTGCTAATCACAAGAGTATGGCACGTTCCTTGTCCCGCAAAGAGTTCTATCGAGTGCATAGCCGCGTTCGTGTTCCCGGTTCCATAGCGGTATTGGCCGAATCTCAGTTGTACTGGGTCCGTTAACCAATACTCTTTCCTCCTTACAATATCCTGTCATAGTATCAAGCAGACAGCCCAACTTTCGAGAATTGGACCTACTTTGGCTAAGGTGCAGCCGGGATCTGGAAAGGGCGCCCAGACACTACATACACCGAAACTGTCCCGTCCAGATCGCCGTACAATACGGATTCGGAGCCAGAACTAGCGGCAGCACGGTGGAGCATACAAAAGAACTTGCAAATATCAGTTGCTTTATGATGTCGTTGAACGGCACAGTGGTGGAAAATTCCAGACACTGCGTTATCTTAGCTCAACATCGGAAAGATAGGTGGCTCGTGATAGTGCACTACAACCAGACGGTGGTTACAGGACGACCATCGGCGGGAATGCCTGGAGCTTACCTGCCACGTCACGTCCTCTTATCCGATTCCCGCCTCACTAGAATAACCGTATGGCATCGGTGGTCTGCGATCACACGTTGCTTAAAGTATACAGTGTTTCAGTCGTGGCCGTCCCCTTAATGTCCACCGCCCACGCAATCGGGCCTGTACTGAAATGTATCTTAGTTACGGACCATCTTGTCGTGGAAATGTATTGGGTTCTAGGCCTTGGTTAGTGGAATGTTCCGAACGATGATCGATGTCAAATCTGTGATTTAAAAGGTATTCCTACCCTACTAGAGTCCCCCTCCACCACGCGGTTAGAACTTATACGGTTGGGGAACCACTCTTGAAGACATCGGTAAATCGCACAGAGATCACAATACAAAACCCTTTGTCTCATATATCTTTAATGGTAGAATGTAGCGATGACGTCCCAACGCCCAGTGTGTGGCGGTAACGTGCTGGGGTGGGGGTCAATCTATGCTAACCGATTCTCATTACGACATAATAATGCCTGGCCGTCGACTAGAGGAGTGCACCATTCTGACTTTCGAAGTAGGCTACTCGGGAGTGTCTAAGATACATCTACTGGCCTTTTGCAGTGCGGTGTCGTTGACGGTCACGCCAGTTACTCGGCGAGAACATCACAAATGTTTATTTCGGCTTGTAAGTAGAAGGCCAGGGCGACCC"/>
                    <sequence id="seq_t183" taxon="t183" totalcount="4" value="GTACGAACCGAAGAGATGTTACCTGACTTCTTACCGTTTTGTTGCGCCCACTGTCCGTGCCATGCCCGTCTGCCAAACAACATTCCCGGATGTGGTGTTACATGCATAGAGAGAAATGTATAGCGTGGAATCCAGCTCGTGCACCTTACATTCCCAAGATTCCAATAAACGGCTATGACATCTGTCCCGCGCGGGGGAATGTGGTCAACGAAATGGCCGGCGTTTTATCATCACCATGGCACTCCCGTAGCTGAATTCTGCAAGGGCAGTAGTCACCACGAAACAAGAAAAGCCCCGTGCTACTTTGTTACTCATTGGCGTACCTGTTTCAGCTGGTAAGTGGTCGGGGAGACCTGTATAACCCTGTATGCTGCTTGCTAAGCCCTGGTCAGTCGAAATCAGAATATTGGTGACTACTCGTTGCTATTCAGGTATGTAACCCAGCAAACAGCGAATCCAACCAGGGTGCAATATAATCTCCGGAGGCAAGCAATCCAAGCTCATTGAATCTACCGTTGTCGCAGTACCCGTACGCTCCGTGCCTCAGAGGTTCGCGAGCAGATGAGTGGGTTTTCTCGCTCCAGCAGTCTAGGCTCGACCTACTTGTAGCGTCGCTCCGTATCTCCCTGTTCCCGTCAAAGTAATAGGATCCAAGCTAAAGGTCTTGGGTTCGACAACTAATACGGTCGCCAGTTATAGTATGCGAGTCGACACGGGCGGAGCCGCCTGCGCGTACCGAAAACGGTGGGATGCGAACCTCGAAGTCTTAGATGTATCGGGCAGAGCTCAGGCTACGGCGCCGAGATTTACGGGGGGCCGATACTTCTTATGCCTAGTATTGGGATCTCTATTTATGGCCGTTGCAGGTAGCGAGCAAAATTCGGATCAGCGGTGTGGCTTCACGGGACAGACGCCGATTGAAAGCATGAAGGTTGCACACTCTTGGATGTCCTCCTGCCTACCTCAGATTTATGATAGCATGGTCAAGGCACCGCTTGAGTGTCTATTGTCTAGAAACAATAGAGTCACGGTCACAATACTGTCGTAGAGCATGGTATCCACATACACTCCACGAGGACATACAGTTAGTCGTATGCACCCGGGACTAGGAGAATTTATGAATTGGCCGCCGATTGAGGCGCCGTCCCAGTGTGCGCCATACTAGTTTGGGGAGCAAGTTGCAGGCATTGCTAAGCTACGCTTCAGGTTTATGTATTCACATTGCTATGACACAACTACATGCAAATCGACCTGTCTGTCATCGGAGGTTTGGCTCATTACCGCGTGTTTCGTACCCCAATCAAGAACATCTACCTGCATGCCTACTATATAGGTCACAAATGTACCTCGCTTGGTTGAATTCAGTGGGCAGAGTCACCGTTAAAGCATCGACTCAGGTGCGCCTGACGAACCGGCGAACACTTCTATCAACGCAGGCGTTTTACCGGAAGTCTAAGCCCGCGGTTTAACCCACCTCCAATAGATACACTTCGGTCTGGTATGCGGAGTCCCTCAGATCCGTGACCGCGAGGTTGGCAGATCACTCACGGGCTATGCGTCGCGCTTCGAAGCACTTGCCACAGATGACACACGTGTATGCGCCTAAGGGTGTCCAGGTTCCTAACGACCGCATGAGGAGACAATGTCCCTAATGCGGACTATGTTATTCACGACCGTGCAGTGTCTGCGTTTGCATCAACGCTTAAAAGAAATTCCATGACCCGGTCTAATAAAGGTCGACCTCTTTTGTATATGTCGGAGAGAGAATCCTATGCGTCCAAGGTAACCGCGCCGCGAGCGTATATAGTTCCATCCCTGCGATGGTTACACGACTGTCGATCGGTACCAACGAAGGCAAAACCTTTGCTGTAGAGAACTCGTCCACCAAGTGCGTCCCACTTCTGCTATTGGTAAATCCTTAAGATTTATTTGTGATGAATATAAGGTTGCGTTCAGGCTAGGAAGGGTGCATCTCACCCAGGCTGTAGAGCAGAACCGAA"/>
                    <sequence id="seq_t184" taxon="t184" totalcount="4" value="TGGTACAATTGATGATCCCTAACATGAACCGTACTAAGGAACAGAATGGGTTAAATCCGCGGATCCTAATTCAGGGAATATGAACCCTGCGTAGATTTTATATGCCCAGGGGCTAATGCGTAACGCGGACTGCCATACTTCTCAACGGCTAAAGACTAGGACTTTGTAACTAGATGGCCTCGACACAGACGCCGCGCACAGCTCGAAAGGTCCATAAGTTTACAGCTGGCCCTATTAATACGGTGGCATACGCTTACTTGACCGTCAGTTACAGCCGTGATAATTCCTGCTTCCGCTAAGCCGGATTCTGTTGCGGTAACGATCGATGCATACCGGGTTTGGACCACGTTGGCATGTCGTATATCAGCATAGGGGGCTTTGAGCAGGCAGTTTCATCGCACATGCAGTCGCGGTTGCAAGGTTATCAGCAAATATCTTACCCCCTCATGTCCCTGAGGCGAAATGGCAGACCTCAAAGGACGTAAGAACGCCTAATAAATCCTCTCGTTAGTTCCGTTCCGCCGGTGGAGGGGATGAAAGAGGACCCAGACCCTAGGAGTCTAGGGTTAAATTAAGGATGTAATATGTATACCCGTAGAGATCGTGGATCCCTCTGCATTTGATACCTATAGATTCCACAAAGGTTGGATTTAAGTTACGAAACAATAGAATTGAGGGCAATCGTAATAAATTGCTCTGGATCTATGGACGACATGAGAAGTAACACGGTTGAGATCCTAGCTAAGGTTTTTACTAAGCAGATGGCGAACGAAGGTGGACAGTTGCACCTTCATATCCGAGCGTCTATTGCTAACTTTTCATTATGCCCGCAAGTGAGCGTGAGTGAGCGGCATGCGCGGAAAGACAATGAAATTAGGTATCACTCTCGCAAACGCGCCATGTCCTCGTTGCTTATTACGAACCCGTTACTTCCGTGGAGGTCGCAGAAATACAAGATATACGTGATCTGAACAACCGGTGCGGGCATCTTCTCGAGGCCCAAGTCTCCAGGTTCATATCCTGCGGGCCTATGGACACTCGCGAATGCGCTCATGATGTAGCCTGCCCCGTTGAATAGAGATGTCAATTGAAGCCCGCGCTTAACCTGAGATAGAGAATGACGAAACGCCTCACCCGTAAAGGGACAGCTGGGACAAGAGGCAGGGGCCAATAAACTTGCATTGCGCAATGAAAGTCAATTCAGATTCTCAGATAGTCTCAGAACTAATCACGCTCCTACGCTGCGGCCCGTTTCCTGTTCCATCAGACGTCTTATACACCTCCAAAGTCTGACAAAAGCTGGTCGCTCTGGTTTGCTGAGGTCGGCGACTTGCGAATTACTGAGGCAGGCAGGCAGGGGTGACGTCGACAGCGCTTTGAAGACAGGACTTGCCAGTTAAACCCACACGCGAGCTGCCGACGCTAAGGACGTCGGATGAAGCTGTTAGAAGGGTGTGGTGAAGGAAACGCTGGCGCTTCCTATACTCTCGTAATTATAACGGGGACGGCGAACCGATCGTTAAGTCGTAAATCTGAATTACTATGTCAGCAGATCAGTTACCTTGGCGGGCAGCAATGAACCAAGGGCAGTACTTCCCATATTGTACGGCCCATCCGCGGAGGACAACGCTGGTGCCCGATGCTGAAAGCGAAATTCAATTTCGTGACCTGCGTAGGATGAGCTGTTAGACAACAACCTACTCGACGCGCGAAAGCGAGAAGGCCGCTACTCAATAAGAATTTGACGGGCTCGATTTAGCTTGGGCCGCCGTCGTTACTTGAGACGCGAAAATAGAAGTAATAGTGAAGGCGATTCTCCGTAACATACGCTCGCATTTGAGCCCAAAACCTGATCTATCTCGAAGGCTAGGGTTTTCTCGTCATTGCCGCGTTCCTTTGGCGTCATAGTAGCAGCAGCGGTTGTCCACATTGGTCAATAGGCCCAGGTTCTTAGAGCCACTTGCTTCGCTGGGCGCTGTTGCTGGAATTTAGGCGTTGGT"/>
                    <sequence id="seq_t185" taxon="t185" totalcount="4" value="CTCCTGAAGCGCGTATGTCAACTATAGTCAGATGAACATTGCCACCGTGAGAAGACCCCCGGTAACTCATCCATTAGCCAATCTGCCTAGCCGCTGACTATAACACGCCTGTGCCGTAGGCTCCCACGCCGCGTCTACTATCGAAACAGCTGTAGCTGCGAAGGACGTCATCTTTAACAGGGGTGTGATTACACACGCGACCTCTATGGTTGAGTCTTAGTGTTGCCGGAGATACATTCCCCAGTGCTACCAGGAGCCCGGGCTGAGTTTGCTACTAATAACTGCCCGTTATCGCGACTGATACCAAGTTCTGCCCTAGGAACCGTCCTTTCGAACAGAATGCGCATGCATATGATGGGGTAATTGTGCGCATATATAGCCGCAGAGTGTACATAAAATGAATCGACAGATGACATCGCTAGAGGGGAACTGTCCCTAACATACCGCTACAAAAGTGGGACGAATTAGAGAAGGGCTGTCTACAATGGGAAACGCCAACTAGAATCCGCGAACAATGATCCAAACAGCGACTGGCGGATGGTGTGCGTCAAACGGGCAGTAGCTAGGAGCCGCCCAATACCAGCGATACTGAACTTGTTTGAGGCGCCCTCTACTCACCAGCCTCTAAAGGACTTCCAATGCGGGAAAGACAAAACCGTCTTGAATAACTGCCACAACTTCATTCAGCATTTTGAACGACTGGAGGTTGAGGACTAACAGGTATGATCGTGCCAAACTATTTTGCGACATCATGGCGGCGTCCGCCACAATAAGTCGTATTTACACAGTTACCTTCAAGGGCAAGATCTACAGCTGTTACACACCCCCCGCTCGAGAACATTAGAAATGAGCGTTATAGCACGAAGGCGTCTTCTTGTTATTAGGGGTTCGTATGCAGAGTCTTCTGAAAATTCTTGCCAACTTTACTTAGCAAACACTGATCACTAATGCCTACATCACCTTGTACCAGTTGTAGCACGCTCGCTGGAAACATCAAGGGAAATGCTGCATTATTTGATCTGACCGCTACCCGGTTCATATACGACATTTTACGGCGGCTTCACCTAGCCGGCAGTTCAGCTGCATTGCCTCTCCGCCACGACAAGGCATCCAAAAGTCTCGGATAGAGGAGGCTACCAGCTACTACGAACGAATATATTAAGACCCGACTCAAAGCGAGTCTAAACGATCACGATTCTAGCTTCGTCCTATGCTGCCTGGGATATCCTGCGTACTCCCACGCGCCGCCCCCTAGGTCCCTTCGTACTTATTACCCACCTCCGAACGCGGTGCGACTAGTTTATCGCGAGACGTTGGCGAGGTAGGGACGGCCACAAACTACTACGTTTAGGCTATCGTCTGAAGATTTCCCTAGCCGTGGCTGTGTTGGGTGGGACGAACGGAATACGAACCAGATTCCCCTGGTGCGCTATTATAGTCGATGGGAAGAGTTCGTATCCAAGAATGATTCAGTATGGGGTTTATTTTACCAGCGCCAGTGGGCGTAATTCTCCTTCGAATGCCCCCTCAAGAACAAGACCGTAGGGGTCCAAAGTAAGGGTTAATCGGCAGCCGGGCCGCCTAAGTTATGGAGTGCGACTGACCTTTAGGACTGCATAGCGCTAAGGTTTAGTCTATGCTGCCCTCCCGTTAACTCTCGAGTTTTTCTATTGCGGTCGAGGGGTGTTCGTTGCAGAACGTCTATGCCCAGAAATCTCGCTATTCGAACTCGGCTTCTGCGCGCCCGATCGTTATGGCACTTATACTGCAGGACGGGTGATAGATGGCGCTCGTACTGCCAATTTCGGTAACACCCCTTGCGCTGATCTAGATTCCTCCGGAGAATGTAGGAATTGAAGTCGCACAGATGATCCCGGGTGCCCTATGACCGGGGCTAGTATCTGCTGCACGACCGACTGTCTAATTGCACGCGCCACAGCCAATGGAGTCCAACTCAATCATCATATCCAATACACCCAGCGGTTCTTAGGTCTTGCCCG"/>
                    <sequence id="seq_t186" taxon="t186" totalcount="4" value="TATTCCGTGGGAGAGCCATGCGGTGACTCTACGACTAGCCTGCGCGGATAATCACGTGAGTCGATTTGGAGTCGAACGCTCGTCGCCAATGGCACATATGGGAGTCAAAAAGCTGTTCCTAGATAAACATCGCATTCACACCTGGGACCACGCTGATGAGAGACGTCCCCCGTTAGGAGGAGGGATCGCATATTACCACCCGACAATCTTTTGACAGTGGCTTTAGTGCACCAAAGCGGGAGAGGCTGTAATAGGTCTGGCGTGGGCTAGTGTGTGCGGGGCTTCACGGTGTGGGCCAAACGCAAAAGTCTATAAAATTAGCGACCGAGTGAACCCCTTATGTTGTGAGAAAATACGCTCCCCATGCGCAACTCGTTTAGAATTTATCAGTCGGTTAACAACAGTAGTCGTGAATAACATCCACTCGTAGACTACCCAGCAAGTGCCTAGGCATATACTGAGAACACTTGTCGGTTTTATCGCCAGTGTAGGCAAAATTGCGCAGTGGAGAGCAGCGAATATGACTCGGGCCCCATCAGAGAGTAGAGGATGAAAAGCACTGCAGCAGTGTGACATGCATAGATTCCTTGAGATTGGAACAAAAAGTAGCCCGCCTGTTTATACGGGGTAAATGACCTAGATTCACTTGGACGCGCCCAAATTATGGATAACCTAGGGTGATTAAGGCAAGGATCGCGGGGGAGGACCCTTCGGCGTGACTAGGTGTTTGCCTGCCTACATGCAGGCGCATGTACCGCTGCTCAAACGGGAACACCGGAAGTGGTTTCACGCTGGAAAAACGGTGTCGCAGGTCACGCGATTCTTAACTGTCTCGATCCGCAACGCTCTGATGTAGATTATCAGTTAAGCACTGGTTCTCAATCTTCCGCTTAGCTGGGATCCCATCCATCCGCTTGAAATAGCAGTCGTTTACTAATGTTAGGGCGAAGCTCGCTTACGACCCGGCTACAACACGTTTCCCTTACTAGTGAGTGAGGTGCCGCCGTTCTGTAGTTCTGGGGACTCCTCCTATGACGGGAAAATATGCACAAAGTTAACAAAGTTTACGAGAATAGGTAAGGGATGTAAACGTTGAAGCAATTATCCTATTGCGGCGGATGCGTAAATTCTCTAGCGCATGCGTTAGGAGACTCCGTAGAACGCGTCCACATGAAAAATAAAAGCAGTCTATTGCCACGGCGGAAGCGGCCATCCTGAGACACGCGTCCCCTGAAGCTGAAATCAAGACCTTACCATCACAAGACAGCGCTGAGCTTAGACCGGGACAACGGGATTGACAAGAACGAAGAGCGCTTGTGATTGAGCAGAGACGTTCCACGCTCAACAAAATGGACCGTCAATGCGAACATCGTTGCACACGACAATGGGCAGTAACACCAACTCGCCCGCAACTACGAGTATCTTGCTGAATCCCGTTGCGAGAGGAATCACGCGATTCGAAATTCTTGTAATACGTAATAGCGTGTTTAATGGGCGTTCCTATCGGAACCGGTTTGAGTTGCGCCGGTAGTTCTGCCATATCTACAATGAACCCTACGTGTGCGCCACATTGTGGGCTAGGGTATCTCTCGGAGCAAACGGCGTCTCAGTCCCGTTCCAGTCGAACACACCCAGAGGCCATAACCTTTGGGATGCAATCATCCCGTACATAGAAAACGTGAAGTCACGTTATAGATAATAGACCGAATTTGAACAACGTGTCGGTATAAATGAAGGCGCATAGAGGTCGGTACAGTAACCGATTCGTAGGCGTGAAGTCACTAACGGATCAGAGGAAGATGTACCTGTCCGTGTGGCTTGTACGTTTGACAACCGATTTAAGTTTAGGTGAATAACAACAAAAACACATCGTGTCCATTTACTATCATGCCTTCTGGTGGTCTCACCCATGTGAGTTCTGAATAGGTTTTCGACTTTGAATTCAACGATATGTACACCGAACAACACTGTAGCCGATCGTCAAGCTGACCGAACGTAAT"/>
                    <sequence id="seq_t187" taxon="t187" totalcount="4" value="ACGCTGTCGCGCGGCGAAAGCACTAGTTAGGGACATTGGTCGGACTGAGATATGCGTTCGGGCTTAGGCAGGGCTAAGCCTTTCGAGAACCTGTCCTCCTGGGCACGAAGTCGAGAATTCTTGCTTCCGGTGACTCCGTACTCGAAGTTGTCACAGCACTTGAATAATTAGCCCCGCAATAGGCGTTTCAGGGGACATCCCCGCAACAGGTTACCTCCACTAATGTCACATCAACCACGGGCTCGCTGGTGCGGCAGTTCCGTTGGTCGTCCGATCGGCAAAAATAGCCGCTCGCACTATCTCCCTACGGACGAAGCGAAACAGTTTAGTCTAGTGCTCAGCCCCTTAATGATCTTCGCAATGCAACGACCTCTTTGTACACCCCTCTGTAACCGACGTGAAACTCTAGAAACAGGCAAGAGCGCGTCACCTATCTTCACGACGCAAAATAGTTACCTATAGATCCACCAGTCGTTTGTTAGGATAGTATCCATTAAGTATGCGGGTTGGTGAATGTCCACCTCCTCAAGGAGGTCCGTCGAGACTTACCTGATTTCGAAGTAAGCCAGCACGCTCTTCTGTTACCCCTTGGATCCCGCTGCATTCGCGGGCCGGCGTTGCGCTCGATTTGTGCGGCAGCACGGACCAACCTGTACTCCCGGGCATTTGGGGACCCAATGGGACCCGATGCTTGTCCCAATATTGTCTGAAGACGGTTATATCGGTTCCTAGGTGTTTAAGTGCACCACGCGAAGAGTGTGTCATGCTCCAGATCACGATCCTGGCGCAAGCTGCCACGCGTGTGACAATCATACAAATTCTAAGCTTGCAAATCACACTACTGAGTGGTGTCAGTGGACCGAGATAGTTACCTCAGAAGTGTGGCTGGATGAGAGTGTCATCTGGCCAGTTTATGATATTCCTTCGGTTTCAGCGCGACCTCTACAAACTTCTGACCACAACTCTAAGATAGCTCTGATAACGCCTGGGTGCGAATTAAACCACCATCACGAATCACAAAAGTTGACGAGCTCACATATCGTTAGCATTACGTGACCCTTCCTTGGACTATGAAATCAAATACTAAGATTATCCTGAACTTCCGGGGGAAAGGCCAGCTGAGGTGCTCACATGCTTGTTGGGGAAATCAAGACCAAGGTTAGATTACAGTGTCCGTACCTTGTTGTGTACGTGGTACGGCCATGGTCGAGTCATAAATGCCGAAGAAAAGGCACTGAGTCGATTGGTATTATGACAATATGTCATCGAGGCATTATGGCCTTCCGCATTGTGAAGATCTATAAGGGCGTATGATTGATAAGGCGCCTCTCCTGATCAAGCGAAGGGGTTAGCCGCACCAGGAGAGTTTTAGAAGACTTCTAAGGCAAGGGACACTCGACCCGAGGTGTAGCATTGAATCCCTTGTGAGTGGGACATCCGTCTTACCTAGCGTCACTTGAACTACAGACGCCTCAGTCCAGACTTGACACCGGGTCTACAGCGGCACCATTATTAATCTGGCGCTGCGAAGAATGCATAAACGAGGAACTCTCGAAGCAGATCACAGATGAATCTAGGCCCAACCCAAAAGGACGGCCCTACGCCTCGTCGTAGTAACGGGTGATGTTCTTCCGATCTCGCACAGTCCACTCTTTTCGCATGGGGAACCTCTGTAATTTTTGAGTCACGATGTTTGAGGAACGCTCAGATATCCCGGATCAAACCCCGTAGCAGCATTCTCATAAACCGACGGATCTCGTGGACCAGGCCTGGGTTAGTTACCGCCCCTGTTTCGAGGTTATGCGGCTTTCAGCTAGGATATAATTGCATACATAGCGAGCTGGCTTCCTCTCAGCTAGGGCGTGACACCAGGGCGGGACGCGAAGCAGAGGACGGGCCCGAGGCTACAAGCAGCTTTTTTTTGAGCCCAAGTCGGGGGGGCGTCGAAACTATCCTACCGCCCCTGCAGCCTTTTGCACTGCCGTGTGGATAATAGGCAC"/>
                    <sequence id="seq_t188" taxon="t188" totalcount="4" value="TAATACGGTGAAACCTTTACTTGGGATATATCGAATAAAGTGCTAATCCGCACTCCTTTCAATCCTGAACTACCACCATAGCTGAACGCTCCCTAGCCCGCCTGGGGATGAGTTTCCTCCTGCGGTTGCTCGATGGTACGCTCATCGGTCAGCCCCTGGGGAATAAGGCCTGTTAACCGCCGTTCGTCTGACGTTGATCAAGCATGTTCCAACGTCCTACCAAACTCACCCGCAATTATTGGCACGCAGGCGGGGCTTATGGTGAACATTTGGCGGTGGGAAGTGATATTCCGTTATTCCATCTGTGTAGTAACTTCTCCCGTCGCATATTCTACGCGAGCTGGCTTTAAGTTACATCGTTACCACATCTCCAATCTGTTCAAACTGTATTACGATACCTTCGGCGCGTTTCATAGCATCCGTCTAAACCAAGAGTGGACCATCAACCGTAGTGAGATACAGTGAAAACTCCTCGATAAACCACCCTACTGTAGGATACGGGCTCGGCAAGGGCTTAGCAACGCTTCTAGACAAGTGGACCTACTGGACGACCAGCTCAGGAAGAGTGCGGGCTCTAACTCCCACTGCCCTGACGTGTTTTTCTCCAGTATTACGAGTCGTCGGGTAATTGCACGCTTGTGACCCGTATCTATCGTCTACCCACTGTGACGCATCCCTCGCATATGGCACCGCGCGGTTTTGTTTGGGGATTACCCGCCGTTATGTAGCCACGTACCACGGCGCCATGGACGTAGCAGGTGTAAAGGCGTGCCTAAGACTAACTGTAGAGAGATCTCCACCCACGGAACTGTTGGAGGCATTTGAGCTTTGAGTTGACTTTCGTGGCCTTTCGCACCGTCGCCTCATCGTTCAATTAGACCCCTGTACCTGTGATTCCTCCGTGTCCTAGTGGTGTCAAGAGCACAGGCGTAACTGCTCAACTCGCAGCTCACTGACCGAATAACCCCGATGAACTCCGGTGCAGTCAGCTACCAGAGACTTTGCTACGTTACGCGATACTAAATCAATACCCGAGCCTTCTTCTATGACGTATATTCACACCTTTCGCATTGCGTGAGATGTGCTATAGCGTTGGGTGGCATCGTTTACAGATACAGCTCGAGGCGGCCCGGGTACGATTCATCGGTTTGGCGGATCCTCGACACCTCACGGAAAGCGACTAAAGCTAAGTGCGGAGTGTTTGCTCAAGGGCATACAGGCCTAAGGATTTGCCTGCTCAAAACTACGAGGAGTAGGAATGCCCGGCCCCCGAGCCGCATGGTCTACCTGATGTCGTTGCGTCACAGGGGTATTTTCTCTTGGCCTCAACACCCATAGCGCGCACATAATCGCCTTATTGCCTGTTTGATATCCCTCTATCTCCGTAATAGCATATCTAACCGGTTAACCGGCGTGAAGAACTCTGAGGAACCATTCTCCACATTATTAGGACCAATCGTATAGACATGGTCCGGGTATAAAATAGTTTATAGGGCGCCAGAGCAACAGTGCATAGGTGCCTGATCGACGTCATCGAACTCAGTCTCTTTAAGTTCGGGTCGACCTTAATTGAGGCCCTCCTCTACCAGACATGGGCTATGCGGCATAAGAAGTGCTTTGGGCACGAACACGGAATAATTCTACGCTTTATACGTGCTCCAAAATATCGGTGTCCATTCCTTGTACTTAGACCCTTACCTGATGAGAGAACTCCTCATCGTCGCTCTCGTGGTGGTAACCAACCACGGAACACAGGCGCACTTTATGTAGCTGTAGACAGATGCTCAAGCAAGCAATCCATCCCGTAAAAATAATGAATGACACGTCCGCGGGTACAAGGAAGCCTGCAACATATCAGCCATCCTCCTGAACCCTACGTTCGGTGTTAGGTTTACTCCGCTTCCCTCTTGTACGTAAGCGAGCAGCTCGAACAGGCTTCAGGATCCTAGGTGCGTAATCAGACGTTTATCTGGACCGTGCGAGACTGACTTATGCTGTGC"/>
                    <sequence id="seq_t189" taxon="t189" totalcount="4" value="AATACGAGACAAATTAGACCATGAAACGCGTATCTAACAGTCACTTCGAATCTTTGATCCCAGGTTACCAGAAATTTCTTCTGGGAATAAAGCAGGCTCAGGGCGCCAACTATCGGTTCTCATCAAAATGAGAGGCCCGCATGCGGACTGCCTCTCCTTTCACAGACCGAGATACCGTACCAAAGACACATGAGGCAGGATCCGCACGAAATCTATTATAATGTCTACGGAATTGAGCCGGACAGTTTGAAGGTAGGGATTGCGTACGTCGATGTTCCCTGATATGCTAGCAACTAGGACGTCGGTGACGAGTTTGAATCCGGACGAATTCTCCTCGGACCACGGCGTCCATAGTGCTTGCAGAGCGTGTATATTATGGTCTTACCCCATAGCTACAGGTGCGACTGTCGTGTCGTAAAATCTTTCAGATGATTATCCCAACCACCCCCCGATAACTTGGTAGTTCAAGCGCTTAGTCCAGTCCGTATATGTCTGACGAGTATGCAGTCCCCATGTCGTGAAGTGAGCAACACAAATTTATAACTGGGGGAACTCCTTTCGAGTCTTGTTTGTGACACAACCCCCATTTACGGGCCGCCCGACTGGGTACTAAAACCCCTATGTCCTGCGAAGCGTCAGAAATTTCACGCCAAACGACCTTTAGCTTAATCCTACATCCGAAGGTACCTATCCAGGAGAGCCCTGATATTGGAACAGGTTACCAGGCAATTCCGTACCCGAGACTACCGGGGACTAAAGACTGCGCGTAGGGGCCGGGGACTCCTATGTTCCGAGACCTCAGCTTTCTCGGTCTTAAAGATCCTTAGGCGACTGACAAGGAAACAAGTCCGCGGATTTGAATATCAAGGAAAAGACGTTCCTCGTAGGTATCGATCCACACAGGACAAATGTCGCGAAAGTACGAACGATATCACTCTCCTAAACTTCTAGTGAAGCGTGCCTTCGAAAGCGGAGTGGCCCTGTCGGATCTGCTATCATGCTGGACCATGGCAATCCCTTTAGTCTAGTCTCTTACCAAGCCGACAATCGATTGAAACCCAATTAAACGGGGGAGAAATGCGGGGCGTTAAATGGGAGAAATGTTGCAATCCATCGAGACGGTGGGCTTTATCCGCGGCAATCGTTTGAGGTCGCCCAGCTCCGCTTGCGCCTAGCCGCTCCCACGTTAACTGGCGTGAGCGCGTCTAGCGTAAGCTATGCGGCAGATGATTCACTGACGGTCAGAATTTTGGAATCGGACCACGTCTCAGATAGACGGTTGTTTTTGATCTTCATCCTCACTAACTCTGCCCATCCTGTCCCGGGGTCAAGAAACCCTAGGTCTCGGGCTCTATGCAACACTGTCTTATCCCGCTTATTGTATAATGGTGACTCACTCAAGTGACCGATTCCTGGCCGTTGAACAGCCGAGGAGACCAACAATAAATCATAGACAACACGCTGGTCCGAGATGGACTTTTTTGTAGGGGCGTAGGCTAATAAAAATTCGACGAATTGTATTGATTCAAGCGTGGGGCACTTTGCGACTCCTAATGTAGCAGAGTCTTGTGCCCATGGGGCACTTCGGGGCTAGAACGCAAAGTCCACGAAAATCCTTCCTGTGCCGGATTGGTTGGGACTAGCTCGTGATGTGACGAGGAACAGTCGTCCATTCGCAGCCACATGAAAAATCTGTGGATGTATTACATAATTGCATATGATCTCTCCTCCTGCCATACTCCTTTCCCGTGATCACGCAAAGACCGCACAGCGCCGTTCCACTACTAGAACACTACTTACTTATCAGAGACGCTGGATATGTAACTGACGCTAGGCAGCAGCTATCATCGTCAGCTAAGAGTTCTCAGAGCTATCTGTGCCAAGATTGGGATGAAGGACTCGGAGACGTGCTTCGTGTCTGATGTGGGAAGTGGGAGCGTTTCTTCGCCCATCGGAATTAACCACACACTCCCAGGATACAGGGAGAACCGATTGGAAAC"/>
                    <sequence id="seq_t19" taxon="t19" totalcount="4" value="TCCGAGATCCCTCGAAGGTCTACGGAATAATCCCGGGAATTCTACTTGATAACGGATCGGGCATACGACGTAATAGGGCCAATACGGAGTATTAGAGAAGATAGCTGCTTACAACGCAGGTAACCTTTGCAGGGTAAATGCTGCTCAATTCTGATTAATCATGCTGATGTCAAGAGCTGCACGGATACGTCTATAGAAGCATACTACAGTGAGATAATAACTCACTTTGCACCATTCATGTTTATACGGGCACCAGAGATACGCAGTAACCTACGTTGCGTCAGCAGCAGTGCGCTAAATAGTGGTGTTAGAGTTTCTATATCAGGTTGGCAATGGGAGCCGTTTCCCGCGGCAGTTTTGGCTGCCTGTTATATCTCTCTGACCCAGTTTACGCGGAGATGATAACCCCGGTCCCGACAAGATGTGTTTTACCTGTAACTGCCGGCATGGCCTGTTGTCAGGGGGCGAGTATACCTCTAAAGCCTGCGTTCTCATAAGATCGCGACCCTTCGTTACAACTTAATGGGATGGAACCACGATCTAACAGAAGATGATACTATCTATTCGGCGTGCGATACTCCGGATATCCAGACCTGGAATAGTAACCATATTTGTTTTCCTCCGTCCAGAAGTCACGTTGCTGATAGATCGTACGTTGGGAGAGTAGCCAGTTTGGTTGGAAATGTCGGCTCAGTCTCAGTCGGGTACGTATCGACGCTGACACGAGGACCGTTAGTAGGCTTTTTTCAGCGATAACCATGGGGCAATTATCCTGTAGAATCGTCCAATATAAATTGTCTGGTAAGCGCGAAAAGGACTTCATGAACAGCCAATTAGATGCGCAAAGTGATTGGGAGCGGTGTAAGAGACGTTGATTCTTCAGGACGATGTGGGTGAAGTAGACTAGACTTATTTCTGGGAGTCCTAGCCTCGATAGTACACCACAAGCCTTGGTTGGTATTCATGAAATTTCGCACAGGAATTTACTAATTCCATAAAGGCGCGAGCATATCGGGCTGGAATTCAGACTGCGCAAATAAGTTACCTTTTGTCGTTGACCATTCTCGTGTACCGTCTGAGGATCCCGGAGATATTGTGCGTTGACGTACATTCACATTCCTCTTTGGTCACTTTGTGCCTATACCCACACTTCATACACGCAGTCCCTGCGTGTCTAAACTAACAAGGTCTTGACTCTCTATGAGCAGACTTGAAAACAGACCAGCATCACATCGAAGCTGGGGCCTGAAGATAGGGTGCGGCGGGTAGCGAAACAAGGATTGTAGTCGATATCGCGCCTAAGCTCATGGGTTAATGTGAACGTATCAGCTAACAAACTTTAAGGTACATCTCGGAAGCCTCGACCTGTGTGCTGTGCGATTGAGACTGCAACTTAGTCAAGGTGGTGTGAACCTATTACGCAAGCAAGCTCGCGAGCTGCGAGTCTCCCTACGGCGGCTTATGACACCGCACACAGGGACGCACGGGAGTAGCTCGGAGCCTTAGACACCCCAAGAGTACCCCTTGGGTACCAACTAGCCGCGCTGGTTCGTGAACAAGTATCCCTTTGGGTCCTGCCTCAATCTCCCGTGTCTTAGGAAGCTATCTACATGTAATGGGGTGCAAACGACTCTGGCTCAAGGTGCGTGATCGATTCTTGCTTCCCATTGTTCTACGTTGTAGGCTCATACAAATTCTAACCATCTGTTAATTGGTAAATAGATGTTAGTGGGCTATCGTTCCAAGATCTCATTACGGCCACTAGAAATTTCTCCGGTACCTATGACGCCTACCATGTAAGCATTGACCCGCTCCGTAGTATCGTACGACATGTTTCGAGGCAAGAATTATTGCGGCTCGCAGAAGTATATGGCGCGTCGGAACGAGTCCGCGAGCATCGAGGATATCGGCTGCGGCCTGAGTATAAGCGGGTTCACAGGAACCACGCTTTGGATATGAATTCTTGCCGTGCTGTAGTCCGGCCACTTCATCGCAACAGA"/>
                    <sequence id="seq_t190" taxon="t190" totalcount="4" value="ATAATAATCTCTGTTTCTCTCACGTAAATGTGGGCGTAATCCAAGTTGAGTATCTCGAATAGCAGGCGTCCATAGCGGGAGCCGCCTGGCTTGGATGGTGGCCAGGATACATTAGGTAGGGACCCTAGCTAGATACAATGCTTACGATGCGCATATTAATGTTTCTCCTAGTGTGCGCATGCTACGTACAGTAGTTGAGACGAGAGGTTCCAGCCCCCTATTGAGCATTTGAAACAACGTAGTGGTGCTGTTGGCCACGATTTACCTGCCCATCTAATGCTGCGGCGTTTGCCCAGTTGGCTAAGTACTAGCGAGTACCCGGCCGTAGACTCCGAGGCCGGGGAACCACCCTAAATGGCTACCTCTTGATGTAGGATTGGGCCAATAATTGGAGGACACATAGAGTCCCAAGCTGCCGACGTATGGAGAAAAGAACATCTGCTGGAAAGGGATCGTACAAAGTTGGATATTAAGGCTAGATTTTAGCTAAGACGACTCCCCAAAAAAGAACGTGCAGTGCCCCTTGTTTTCGAGCAAGCCGGCGGACACAAGAACAGAATAAATTGTATGCTTGTCACATCCCTCACCGTCGACGTTCAAGAATCTGCATATTGTTCAGGTATGCCTGGTAACCCACCACAGTCTCGGAGTGCGATCCTTCTCGGCCCCCACGAGTATTCGGGCAATACGGTTTTCGGTGAGGCAGGGGGAGCTGGCATCGGGCCCTAGCGCATTTGGGTTCTGCACATGGATTATTGTCCCAGATGGCCCATGTCCGAACGCCCCCGGTATACATCGATACTATCCTGAGTGCAATAAAGCCGCCCCTCGCTCAGCCAATTTCGAAAGCCGGTGTGTTATACTGCGCGATTTAATAAGGCTTGCTTTTACAACCGTGCAGCCCAAGAATTAGCAATATGACCTAATCTGTCAGAGTGCCCGGCGCTTCAGACCGTTGACGAGCGCTGCATCGTGGAACCAAGAGGTCAGGATATTATGAACACAGGACTTCGGCCCGACAAGTCTTATCGGCGTCTTGCGTGCGATTGTAAACCATGAGAGACTAGCACACCACAGGCGCGGTCTATACGAAGATGCAACCAACGTACGCTTGCGTTAAACTCGTCATTAACGTCTCTCTGCTGGTACTGGTGGTATTTCACCAATTACCGGACGGTAGTTTCGCGGGAATTCATTCTTCCTGTCTCTGTAGAGGAAATAGTCTTCTTTATCACCACATGCTCTGCACCAACTATTCGAGTCCGCGATGAGGCCACCGTTCGTCGACCTGGGATGTTATCTACAAATCGCATAAGGGAGCCCTCAACATAAATACGGATAGTCCTACATCTGAGGATGCTCAACAATTCGTACAACGATACAAATGGCAAAGGCCCAGCTAACCAGATACAACCCTAAGTCAACTTGGACTGGCACCGGCTACATACTGCGTTGGAAATTGGTATAGTGCATCTTCACCCGTAGTAGCCGATGTATCGCTGCCATTAACGGGGCATCAAACCATCAGTGCAGGGGGTCCGTAAAGGAGCTCAACGATACACTCAATTATGGTAAATCAGAAAGCAGGCCGTCCGAAGCTAAGTCCTCGCTTCATAGACAGCCTGGCCAATTGCTTCCCCCTTAAGTAACACATCGTACCAGAATGATAATCTTTAGAAGACCTCTTAGGACTCGTCGGTGGTGAAGAACCCTTCGGGCTACGTCAGAGGGAATGGGCAGAGAATACGATAACTCCCTCACGACAAGGAAGGTGGCGGCGTACGATTAGTAGATATAGGGCGAGGCTATCACCCAGCTCAGAAAACCCCTCACAGTATCTTCTCGCCGCCGCTGACCTCGATGCTTAGGGTCAAAGGGTCATGACATGCCGGATTGTACGGGATGTCGTGATACAATGAATGCCGCCACTTCCGCGTCACGCCCGGGGACCGAGGTGGACCCTTCTAGTGCCCGGCAGACTCGTCCTATGCATGTGGCTG"/>
                    <sequence id="seq_t191" taxon="t191" totalcount="4" value="AATTACAAGCGTCTGGCGCCCGATTCGCTAAAAGTAGATTGTCACCGGTATCTTATAGACTACCAAAGTGTATCGTGCCTGCGTAACAACGTTTGGACTGCATAAAGATGTCCAGATTCTTAACCGATGCCCAAAAGTAGCCTGAAAGAGCTATGACTGCAAGTTGAGTGCGACAGCAGCGCCCATACTCCGCAAGCACACACTGACGGTGTGTCACCATCGGTACTCTACCGGCGGGCAAGGAACAGGTTAATCTCCCGTTCCATCTGGTGATGTCTTGTTGGGACTGGGATGAATAGTGCTTACTGGTTCGTAAAAGCAAGTAGGAGGACAATGGTCATACCGTTGAGCCGGGGCCCGTACGCAAGTTTAATTTTCGACCCATGTCGCCCCTAACACTGCGAGGATGTTTCCCAACCACACCGCGGGCGCTCTGGAGCCGTCACGAAGAATTAAGAAAATGAACAACCTCAGTAGTGCAGTTGCACCTGATCAGCCTCTAGTTATCCGAGAGCCTCCTGCTGGGATAGTCGTTCAAACGCCTGGTCATATCAGCCGGACGGTGAATCATGACATCTGGCGACTAACGGTCAGGGAATATTATAGCGGGACGACGATGAGGTCGAGACTTCGGACGAAGTCTAGCTTCATCGTCCCCTAGCCCGTCGTTTGCCGGTGTCTTCACAATGGCTAAACCAATAGCTTAGTCGTGACGTCAAGGCGTCCCGTGAGGACCGATTTGCGTGCCACACTAGATGGGTCTCATGGTCTAGCTATTTCCACCGGAGAGATGATTGCTGTCGCGACGACATTCGTCCAAGTCCACCGGGCCGTGATCGACTAACCTGCCAGAACGCCGTGACGTTAATGAAGTCCCTTGATTAGGCAGTCCTTTTCCTTACAGTACGGCGCGTTCCTTCGATGTAATCCGGCCTGTCGCGACCAGGTGTGTGGAAAACACCGATTGTGCCACTCGGCGGCGTGTTTAGGGTCAGAAATTGAGGTCTCTTAATGTAGGTGCCCTACCAACAAAACGATGCTGGAGACAATAGTGGTATCACGCATACGAAAAACCTGGGACCGGACCCGAGGTCCAATTGGAGGACATGGTGTAACATAAGGCTTTTAAACCGCATGCATTAGAGTGGAGCTGCCGTTTGGACCACCCGTGTGTACTCTAATCCGGCTAGATAACTACACGCGGTTATCGCACGCATATCGGAGTTAGCTTGCAACCGTTACCTTCGTGTATTCGCGAGACGCAATCGACGGATCTGACGCCATTCCACCGATCTTGTGAGCGCTAGGCTCTACTAATAGCTTTTTTAGCCACAAGAACAGAGGACATCATGGTATCTCACGCGTCATTTCTACGACCGAAAATGTCGCACAGGGCCCCTAGTCTGGGTCCATACACTACCTCGGGACCTCGAAGGGTGCGGGATAACGAGCCTTAATCCGAAGGATGTTGTTACCATAAGCTTTCACCAACAAGTCGTGCCGTTCAGGTATCCGTGCGATCTCCAAACGGTACTACCCACAAGTTCGTCTATAGATCAGGGCGTCTCCTTTGCGCGGTCACAGGTTCCGCGCTTTGAACAACCCTTCCAGGATAATTTGTGTGACTCGGGCTAGTGTGAGGTATCCGCGCCCTTGTATAATGTCAGAACGTCAAGTCCCGGGGTTACCAGCCAACTTTTGTCATCACAGAGAATCGACCTGCGATCGAAAATCAGAGCATCCTGGGGCTTCCTGTTCGCTCTAGTGTTGCGTATCGACGAAAGACTTCGTCTCCCTACTGGTTAGCCGCCCTATTACTTAACTAGCAGATTACAGGATCACTCCATTATCAGGAAAGCCAGTCTTTCTGGTATTCACGGGAACGAAGGATCCCGTTAATACTCATCTTAAACTTCTATCACCTCAGCGATCCGACTCGACACTCCGTACTGTTAGTACAACCGGAACGGGACCTCGGCTTGGCGTGGAGGACGCTCGGA"/>
                    <sequence id="seq_t192" taxon="t192" totalcount="4" value="TCGCCTGCATACGACTGTTAGTCTCGAGCCAGAAATATGCGCTATTCATAGGGCGTCCATATCGCCAGCCCAACGAAATGGACAACGTAATATACTCCATATCCCCGTGACCATCGCTCTTCCAAAAACGGTCCGACTTCGCAGCGACACCCATACAGGGGTTCGTAACTGCCATTGCAGTACCAGGTGCGGAGTTGTTACGCTCCCTTGCCAACTGGATGTTTAAAGTGTATTACCGGATCACTGCTGCACGTGATGCATCTCTGAGTTTGGAAGAGATCAGAGAAGAATCTAATAAGCTGCATACATGGCAGCTGCGCCCGTTGTGCACATGTAAATCCCCGGGACTAGTAACTTTCGACACATAGACTTATCGAGAACGTCCGTTCCCGTCCAACCTAACACAGAAAGATATCGGCCCAATAGTTCTGGAGTCTTACAAGTCGTCGTCTTATCACAAAAAGTCACGCTCTCCGACTAGTTGTGCCACAGAGGAAATCTCACATCGCCTCGGGGGCCTGTCTTGAACCCACAGCACAGTACAGATTTATTAAGACCAAGACGCAAGGGTTACGGTGAGTACCCGCGCTCCCGGACGTTACCCTAAGCCCCGCTGCGTATTGGTTCGAGAGCGTTGGTGGAATGTACCGTGCTAAATTTCTCATATTGCTATCGTCGAGACGTGGCCCACGGTCTTTGCCTGTGACGGTCTGTGTACGTAGTTCACAGTCCACGTGCGCCTATAACGTATGTTAAAACGCTAGTAAGGCCGGCAGTTCGGGGTACCACAGTGTCGAGGCGCGCCCCACAAGGTTAGACAAGGAACGGAGGAGGATCGGCTTTCCTCAGGACCAGTCCCGAAGTGCAGCGCCATTACTAATAGGACATTGCAGGTGGCTATTCGCACTCCCCCGGCCTGTGGAGGACTACTGGTGTCAGCTTTCAATGTGGAGTACTGGGGCAGCTCCTTACTATTAAGGCGTCAGTTAGCGCCTTTAATCAGGATAGCGCCGTCAAGTCAAACCGTGTACTGTGAACTATCACGCTACCATTCCCTCAAATGCACCAGATTGTTGGAAGGATATCTATGATGTTTCGAACAGGTGATGGGCTAATCAATAATAGTAACCGAGCACCGATGAAACATACTGCCAGGAAAGCATAAAACGATGGCCCGGTCCTGCAGTATATCACGTTCTCTACCAGCAATAGGTCGAGTATCACGCTTTGTCCAATGTAATACCCGAGGCACACCCTGCAGGCTTTAGCAAGTAAGTATTTTATTTCAACAAGGTTGAGACAGAGTTAGAAGCGATAAACATTCAAAGAGGGTACGGCCTCTCTCCATCAGTGCAGCTCCTCGGCGTCCGATATCAACGAAGTTCTGTACCGTCCTTCCGCCGAGCAGGACTCATTCTAGACTGCCAAGGACCAGCCGAGCCGGGACGACGAAGATGTCGAGGTTTAATTGTGCCGTTCCAAACTCCACCGTGCCACCCCATAGAACTAGCCAGCACGTGGCCAGAGGGTCGTTTAGACGCTTACTTTGAAAGATTGGATGGCGTCCGCAATGTGAAGGTCCCCTACAGACAGCGGCAGACCGTGATCGAGGTGCAAAACTTGACGTAGGCCGTAAGGGCCACATTAATCTCCCATCAGCTTACCTTTGTACATTTTTCCTAGATTCTGTACCCCCTCTGTACTAACATGACTTAATCACTTCATTCGGCCAGCTGTTCGTCACGTTTGCGCGACACAACAAACGACGGCTGGGATACGTGGCGGTGCGGAGGTGAATCTTACTTGACGTAGGAGGCATCTTACTTGCGCCCGGCATATCCCGCATGTCATCCTCTCAAGTTTCAAGGTATAGTTCCACCCCCCCTGAAAGCGCTGCGCTTCCTCTCTATGTTGGTCTCCGGGGGCGTCAATCTTATGACGTAGAAGGCTGAATCGACGCACAAAGTTAGGCCAGCGGGAGGTTTGGACCGAGAGGATGT"/>
                    <sequence id="seq_t193" taxon="t193" totalcount="4" value="CACTTATTAGGTTAACCAGTTTCGAGCCGCACACAGTATTCCTGATGGCGGCGGGTTGGGCGATTCAGCCTCCACCAGAGTTTCGGCTTCGCGGCTTCCCATTATGAATGAGTGGATGTCCACGATGTCCCCTCGAATTCACACATTGTCATAAAGGATACTTGCTACGTTCGTCTTGCTGCTAGTGGTGCTCACGGAACATCAGGGTGGCTGTGTAGGAGCCGCTTCCAACTTCCCAAACTAATAGCCTTCGAGGCCAAATGAGGGGTAGACTTCTTCATGCAGTCGTGCACCATTGACAAAGATCGTACAAACTCACCGCTCCCGACGACGGGATGGTACTCGCTCGTAATTACCACCTATGCATGCCCTCTTTTGAACAGTGTAGGCACCCTTGCCGTGGGCGTAGCCAACTGTAGAGTAACCTGGTTAAACACCTAGATGTACCTGCCTCACACCAATACAAAATGAGGCCAGGTTACAACAGTTATTGAAGTGCTAGCGTCGTGGATATCCAATCTAATTTCAAATGCAGGCAAAGGTATCGATTTCCGAAGCCAAGTCCGTACCGAACCCCTAGATTTCGGATTTCTCCCTCCGTGCGGTTGTGACCAAGATCCAGCTCCGAGGAGGATCTCTATTGTGATCACAAGCCGACGGTCTTCCGAAAAAATGCCCCCACGTACTCGTGGGTAGTATATGTAACGGTACGGGGGTATCCGGTAGTAGCTCAGTGACTAAGACATTGTCTGTAGTGCCAGACACGATTCTAAGACGGTCCTTTAACCAGCTCAGAGGGCATTTATGCGAGTAACCGCGTCTACCGTGACGCCCTGTCGCAGAGGGAATAGGCGCTCACAGATTAACAAGAGAGCGAGCAGACTGACCCGACGTACAGGTGTTTTATTGACGATTCTTCCGGCACACATATATCAGGGTGGTTGAGGTTTCGAGGTAGTGTCGCTGTAGTGACAAATATGATAGCTATAACCGTCGAGCCGCGCTCGTAGTTCCCTAAGTAGCCCGCCTTATCTTCGACCCATACTTGACTGCACATCTAGACGACACCCTACGACTTGTGTGGTGCCATGGAAGTCATAGTTCCTTCTATGTCTCGCCATGAATGATCTGGCAGCGAAGATGCGAAATTCATTTCAAGCCGTTAATTGCAGATCAAGGTTTCGCATTTGGAGGGTTTGGTCAGATTCCTCCACTGCCTAACACGCGTCGTGTCTCAGACAGGAACTCATAATAGCATCAGGCGCTTTCCCACACTTGATACTGATACCGCATCAGTATGGTTGTGGCTCGGTGAGACTGGTTCTCGTGGATAGAGCTAATCAATCGAGGACCTTTTTGTAGGACAGCGAAGTAGACCTGATTATTTTAAAAATGGTATTCATGGCCGGCCCGCTGCAGCGAGGAGAGTGTTAACCGGTGACGGGGGCTGTCAGGACCATATTCTTATCTAATCTGGTATTGGCGTCTAGCTTGAGCCGGGTACAACCTAGGTTCAACTAGATCCATGCGTCATTTGTCAGTCGATGCCGACGCTAGTAATAATGAATCCCCGTACTGTACGGGCTTCCGCGAGCCGTGTTGCCCCTAGTCTCCCGGTCCGCGTATGAGTTTATGGTTCATAGTCAGATTCGTCATCCGAGCGCCTCTACCCGCAACCGCGAAGAAGGATAATGCGGCGTACTGGATGCTAGCTACAGTGTCACATAAGAAGCAAAACTGACGATACACTAAGGAGTTTTATCCCGCCACCACGTATAGTTGAGGTACATACTTTAGATATTCCACCAAAACGCACCCAGACCTGGAGTTAACAAGCGGTGGGCTATGGGCCCCAGGTTCAACTCACGTCCCGCCACATGCATAGGCGGCAAGAGGGAGTGCGCCAGAATATACTTCAATTCCGCGGTCGATAGTACCTGTTGCTCCTTCCCATTTGTCTCAAGATGATCGCCCTGGGGGACACCTGCTTTGGCACGACA"/>
                    <sequence id="seq_t194" taxon="t194" totalcount="4" value="GCTGATTACGGGGCATCTTGACTAATTTCTTAACACTGACGAGCCAGCGGAGCTAGAAGCGGAGAGGGCCATAGGGTGAGACTAGCACTCAACGTCAATATGCAGAACCTCTATGAATGCGAGGCGGCCGAATCCTGACAAATGCCAATAGTTGCAGTGCTTTGTACATGACGTTGTGGTTTGGCAATATGGAGGAGAGAATGTGTGTTCCCTTATTTCCACAAGCGAAGAGAAGTCAGGGGTATCCTGGAGTGACCATTTGCTTAGTCTTTCCCTCCACTGGAATCCGCCGAACATTTTGCTCACTGATTCTATTTGGTCAAGTTGTCAACCCTATGACTTCATATTAGACGTAGGTAACACTTCACGCAAACAGTCCCATCAAAAAGCGTCGATCGGCCTGCGATAGAAATGACTCGTACTCTCAGTCGTACTAATACGCATTCAGGTGTATAAAGTATTTAGCCCGGGGCGATGACGCCCGCGACGAAGATGTAATAGTCCTTCATGTTTCTCTGGTGCTTACAGATCCTCGCAGCCTCGCCCATGGTCGAAGATTGTCGCTACGTGGATACTACCGGCTCAGGGCCCGCCTTCCCACCGGTGCTCATGAGAGCTTGTAGCGCCCTGGAAATTTTGAACGGACGAAGGTGTATTTAAAACGACCTGGCATACAGGAGAGTATGGTTGATATGATGGAACGATGCACGACTTCTCTTACAATCAATCCACATTGCCGTTCTATACGCGGGATCATGGACGATTCGAGTGGGTAAGATATCGAACTGATAGTTACAGACGACCTTGATTCGTGAGGAGGCTAAATACCAGTTGCTCTGGGTATGGACCGGAATAACGTTCAGCAAGGCATTGTGGACGATAACTTCCGGCCAGCGGAAATCTCATCGCATGTTGGTGCAACTCCAAAATGCCGTCACAAAACGAATATGAGGAACCAGTTTTGCATACCCGATGATCCTGAATCCGTGAAGAGGACCGCCGGGAGGGCGGGGGCGGCGCCACAGTGGGCCCCCGGAGACACCATGCGCATTCGACTAAAAAATAGGACCTGTTTGATTAATGTAACTCGCCCGCACACGGGATAGACTGACTGCAGGACGACTTGTGACCCAACGGAAGGGGCGGCCAATCGACATCCTGTTTTTAATAAGTAGGTTATAGGACGGGGTTAGGAGAACTCTAGGACGCCCATGATCACATCTAATTTCCACATGAGATTGAACGACTTGCCTTCTCTCCGTGTGAAACGCCACCCTAGTCAGACAAACCCGGGTTTAGCCCGCAATTTATCTATCCGTGACAGAAATGCAAGGTAGGTTGCTAACAACGGGTATAGTGTGTTCGGCCTTTCCACGCCCGAATCCCGGGCGCAAAGGAAATGGCAAGGACTTTTGGTGTAAACTCACCTTAGATGTTTCTCTAGACCGACCAGTGGGCCTCCCTCTCGTTCACCCAGTCAGATGAACGTAGTCCGAACAATTATGATTTACGTTCTCCTCAAATCTCATCGTAGGTATTGACTAGGGTGCAGCAAACAAGGAGACCACGGAGCTATTTAGTTTCCGGCGCGACGTCATGCTAATACAAGCCCTGGCGTCCGACACACAGGTGTGACGCAGACCCTGATTCCAGCGATGTTTATCCCTTCGTGTACTTTAGAAACAGCTTACTTGCGGACCGGATGCATGGCCGAAGGCATTTACGGCAGCGAACGTTAGCGTACGGTAGCGAAAAAGCTTGTAAGCTATCAGCACTGCAAGCCAGTACGTTGAGCGGTAACACCCCAAGGCGCCGAATTTCCAATGATGCCTTCCACGGAACACACTGGCGTTCTTTCTGACCTGGAGCAATTACTTTTTCACACGACTCAATACCTGAGCTCGTGTTTCTGCGAATACAAGTGCCTATAGTGGCAGCCTACAGACTACTTGTATCTGTCCATAGGGTAACCTACTCTAAGTACAGAGCATCAGTGCTCG"/>
                    <sequence id="seq_t195" taxon="t195" totalcount="4" value="GCTGCGCGTGCAGCCTTCTCTCAAACGATAGATGGTAGCGGGGGCTACATTACGCACCTCCGAAGATGCCTGTCCTATAAATAGAACTCATCTGACCGGGAGAGAATGTCCAAATACCTCCATTCGCAGAACGTTGTCTGAGTTGGCGGATTAGATACCGCTGTGAATCGGCTGTAATCTTACACTGTCTGGTTCACCTCACAACAACATCATCGTGATGAATTGGCATTCATCTGCGCTCGATAATTTCTTAAGGACTCCCTGGAGTATCCTTCTGCAAGCCTACGCCCATAATCGCCTTTAGATATCCTCTCAAGGCCAGGCTGTTGTAGTAGGGTCCTCGTGCCTTCGGTAGCACATGTTTGATTTTAAACTAAGGTTTCCCTGGTTGACGAGGTTAGACATCCTATGGACGTCTCGGGGACTGTACATAGTTCAGTATCACGAGATTGCTGCCTGATGTCCAGGCCGGGCGCGCGACTATAATACATGCAATATGCCTGTCACTATTCGTCTGAGTACGATCCGATTCGTTTTTGGAACTCAATATAGAGCTCAATGCCCCAATAGGAGCAGAGAACGATTTTATTATAAAGGTGATAGTAAATTAGAGAGCGTGATGTATAGGGACTCCAGCACCTTTATAGTCAAATCGTTGATCACGACGATTCTAGCGATGCGCGGGTTCGCGAGAAACCTCTGACTGTGCTTACCTGCACGCGATTATGAGATAGATGTGACTGCCTTGATTACTAGCGCCTCCCGAAGGCAGGATTCGCGACCAGATAGGTCTCGCGCCGACGGTCTGGACTGCACGCTATGGGCTCAGAATGCAATCTAGGACCTTCATACTAACTTTCCGTTACCCTACTGTAGTAGGTTATATTCGTGCCGTGTAACTGTTATGGTTTGCCCCTAAAGCGGAAATAATGGGGACCATCCCTATATGACCGCAACTACGCATTATTCTTAACCGAAATAGCGAGGGACAAGGGTGCTACAATCGAGACTGCAAAGTGTACCACATTACTTTGTATCACCACGTAGATCGTAGTAGGACGTCACTTCATTCGATGTCTCAGCCTAATCGTTAAAGATAGTAGTTTTAGCTCTCTTTCAATATACGTTGTCACGAGCAGTCGGACTGGTGTTTAGACCTAGTCATCACCTAAAGTCTGCCCTCGAATAACCCACACTTGCGACGGAGTCTCAAAAGAGAATTCATGACACATGAGTGGATTCACCTCGAAATGTGTAGTCGACTCGCCCAGATGCTATTATAAAAGGATTGGGCATCCCTATGCGAAGAGCCACCTCAATTGCTTAGTGTAACAGTTGGTCGTCAGGTAGCTACTGCGAATGCCCATCACAGTTTCATCTTCCGGCGTCTTCGTGAAAAATACATCAGGCATCGATACTCTGAGGACCACGGGGTAAGGGTACTGATCAGTCCCATCATAACGCGGGGGTACCATTCAAAGTTACCCCTGTTGCCACTGGGGCTCCTATAATTAGGGTTAGCGGTCTACCAGCTGCCACCCTGTTAATCCGAAAGTGGTGTGTCGGGCGTCTTGTCCTAATTGCTTCCAGCTGGGTCAGAAACGCGCCGGCTTGGGTGCGGCCTTCCTGGAATCCGTGCCTAACTCCTCCTCGGAATTTTACGACTGGGCTCGTCTCCTTCCTATAACCCACACATATGGTATGTATGTCAGGCCTGTACCCCAAGGGCAAATAGCGGATATGATTTCGTACATGGCAGGCCTTCGCATAAAACGTTCCGAGGCTTCCGTTTGCCGTTGGGTTGACGAAGACAGCTCACTGCGTAAACAACCAGACAACCGCGCCGTTCTGGAATCAAATCTGGAAAGCTCTCGGTCTCGCCTTACATTCATAGTAGCTGCAAGTCTGAATGGGTGAGTCTGGTCCGTTATAGACTAGTCAAGAGAATCAACGCGAAGCACTGTCTAGTGAATTCCTACGGTTAAATGCGAAGGGCGACG"/>
                    <sequence id="seq_t196" taxon="t196" totalcount="4" value="TAGGATCGATTGGGGACGTGGGGCCGCGATAGGACGCGGTAACGGGTCCTGCGTTCTGCAGCGTCTGTGCATCTGGATACTCGACAAGATTTAGTTCGTAGGGACCAGTGGTGTGACCAAACCTTAGAGGATAATTCTACGTCACCTCCCGCGACATTTTAATACCATCAGTGGCGCCTTGAAGAGCAGTGAAAGATTAATCTTCGACTCATGGCTTTTGAATCATGGGGCCGACGTTGGGGATAACGGTAGACTATGAATTTGAGTTCTGTCGTTTAGTTCAGTGCCCTAGGGACCGAACTCGCTTTAAGTCTTGTGGCAGGTCCAGTTTAGGGATAATCGCAGACTCCTGTAAAACGGCACTATGCTTAAGGGCCTGGATGCTTCGCTGTCTTCGCGCCGTCGGAAATCGGCCATCATTAGTCACGCTCGGGGTAAAACATTTCGGGACGTTTACTGGACAAGTATAAGTTTGCCGCTTGGGACGCAACTCCACTAAAGGTTATTCCATTACAGAGTCTAACGGTAACCCGGTGCCTTCTACAATTGAGTTGAGGTCCTTACAAAGATATCGCTTCTGACGGTCACTAACTCACCCCTATGATTCCTTGGCGCACAAGCACCAATCTCATATGGTCGAAGCTCATATACTATTGACCTTTAAGCAAGAGTCGCGCGTTTTCCACTTAGAATTGGTAGTACTTTAAAACAATGCCTTAAAGCTCTATCTCTTCTCCAAGCAAGGTCGTCTCGATGCTACACTAACTCACAGCTTTCATTAATGTCGTGGTAGGAAGGACTTCGCCGTGGGCACTTGTTGCGGCTACTACACCCTACTTGTAGGAGGCTGCTAGAACGGTTCTGGCGGCCCGATGCCTTGAACCATGAACCCCTTAGACCTTGATCGTGTGACAAACCTAGCATCGTAATCTCGGAATGTTCAGTTCAGCCTAGCAAGGACAAACCGCTGGGTGGCCATCCGGGACGGCATCGGCACCATCCTCCCTACAAAGTTGGACTGACCGGCTTGTCGAGCACCGCGTCCAATCGACAAGCCTATAGTCTGTGGTTGAACAGCCGTGCTGTGCCAATTTCGATATGACCACCTACCTTACGGCAAAAAAATTTAGTCTGATAGACTTCACCCTCATCACACGAATGTTGAACACGCATCATGTATATCATTATCTGCGAGACTGATCTCAGCAGGCCCGGAGACGATTCCATGGGCCCGGATGGTCATCATGGTGAAAAGGCTGACCGTTGCCCGGAGCCAGTCTTTGAAGAAGCCCTCAAACGCCTCGCTAGTATATGGACGTTCCCCATCTGTGGACATGGGATTGAGCCTATACCGGGCAATGTCACTTGTTGTGGTAATGTTTACCCTGAATGAAGTAACGGCGTACTGCTGCAGGCCGATAAGCCATAAATGCGTGTGATAAATACATGTGCGGTCCTGAGACGCTACTCTTAAAATAACGAGACTTGAATTTACAAGGTTGCGTATGTAGCCAAGCACAATAACGGGTCAAACGTTTCGGGAACCAACACAGCCACACAATCTGACCGCCCGCGGTAGTCCACAGAAACACCTAAGTAGAAGAGTAAGTGGTTGTATCTTTTTTCATAAACGTTTTGTTCCCTTAATTGGCGGCTCACTACAAAAGCGCCGGTGCACGATACACGTTCTTGCGACTACAAACGTATGCCGAAGTCTAGAGCGGATGTCCGGTGATCTGACTACCGGCACGTCGCTTCACACGGATGGAACGCGAAAAGCCCCCGCGATAGCATTGATCGTATATCCTGGGCCAGGGCACACATTCGTAGCATGGATTCGGCCTCCACCGAACTCACCGGTACACAAGTCAAGACGCATAGCACGTTGGTACTAATGTCTGAGATTGCATTTCTGAGGTCGCCCTGCGAACAAGGGCTCGGAATTCGTGGGACATACGAAGGGAGAACAGGAGCTCTGAACGCGTTGCCACCATACGTAC"/>
                    <sequence id="seq_t197" taxon="t197" totalcount="4" value="CTTCAGTGTTATGTACTTAAGACCTTTCTGACTTCCTGGGCTCTAGGATCGGACGGTCACACTGTTTAGCGCGACAGGCACTGTAAGCGCGTGAGCTTAGTATTAGTAGAGTGGCCAGTGAATGATGGCAAAAATCTGAAATAGACACTACTAAGGCAAGGTGAGATGCGTACGGTAGGCGGATCGGCGTGCGAACTCTAATATGTCGTGACGCAAAGGAAGAGGGGACCCTGGCTAACTATAGTCCCCCTAATGAGCGCATCTAATTTCAGCAAGCAGGAGTCACTCTCAGGCCGCGTAGGCATCAGCAGTTTCCATGCCCCTCTCTCCTGGTTGCGACACTCTTGCGCCCTCAGGCAATAAGAACTGCGGCAGATGGGCTTCCAGACTCGGTAGAGAAAGGTCTTAGAAACTACCAAAAGATACCCACATCCTACAAACCCTACGGGGCAGACCCCTACAATGTTTTCCCGTCGTCTTTACAGACTCCACGCAAAGTTCACATCTTTGTCAAAAACGGTATTTAAGGTACGACTCTCCAGTCATTTCCTAATCTCACGTCTCAGTTCTTGCGCACGTTGACAGACAGAAGACTGCACCCTTGCTTTGCACGGGGCCGGAGCCTCCGTGCCCGACGGAGGGATACTTATACTTGTGTCAATTTCGACGTGGCCGCCCGGATGACCAACGGTCGGAACTTGCATACGCTCTATTTACAAACGTTACAGGAGGGTTCTTCCATCTAATATTGGACCTAGGGACGAGACCCTTGCTCCGAAGTCCTGTGAGACATGTTAGTTAGCCCCCCGAGCGCCACCGTGGTAAGAGACATACACGCGTCGCTCATAAAACTACGATGTTAATAAATGCCAAGAACAGTCTAATATCTAAACAAGTACAAGTCTTGTTTTGCCCGTGCCTTTCCTGACTGATGTCCCCGTACAAAATTTCAAGTATTTCACTGGGGCGATGTAATCTGCTCGCCCAGGATCTAGTAGAGGTGCGGAAACCCGTTGTTGCAGTCTCTCGCCATATATAATGAGCCGCCAAAGCGTGTCTATGTACCCCCGATTTCGTTTCGTCCGAACGTTACCGCCGATAGGCACAGGCCCTCTGTGCTATTCTCATCCCTCAAAGTTATCACGCGGTTAACGATCAGGAGAATTACAAGTAGTGATATGGGCTATCATGACACTCTTTATCCTTTAAAAGTGAGACAATGATACTCATCAAGGTTTGCGCGTAGGCAGATGGGCATTATACTCTCGGGAGCCATGCGCAAGGCGAGGACAAATCTGTTGGGTTCCGTGAAGCTCTACGCTTATCGGCACAACTTCCTTCCTACGCTTTTCACCAGTTCGCGGACCGACGTATTTATCTATGTTTATCTATCGTAAAATCAAGGAAGAGATGGAAGAAAAAAATCACTTCCTGGTGGTGCCCCTGAGCAGGCTCTACCCTCAAATGATTTCCCTGCCAGACAGGCTAGATCCTAACTGATCGTTTCCCTCTCATATGACGCGTCGAACGCAGGATTCTAAGGAGAAGGATACTACAAATGCCTAAACACGAATACAAGAAGCTGTCCGAGACACCATGCGTCCCTGAGGCCGACCAGAAACTACACTAGGTTTTCGTCAGAGTCTAACCTGTTTCACTACCCTCCCGGGTAAGTTCAGACTACGTAGGCGTCGGGATGATGCGTTTAGGGGTACACTTAAAATAGATAATGCGGTATCCGAGGATGACCGGTCCATACGTCAATACTCGTATTGAGGCCTCTCGTACGTGACGCGAAATGGGGCGCATTAGATGCGAATGGACCGGTGGGAGTAAGAGCCGGCCGTAAGCGTTACTCGTACCACCAAGGCTCAGCCGTAAAGTAACCGTTCTGTACCTAAAGACCAGGTACTGTAATCCATCATGGCACTAGGAGTATGAGTAGCGCAGATCTTGCAGTTAAACTTTACCGAGGCGACGCCACGATGTCCCTGAGCATA"/>
                    <sequence id="seq_t198" taxon="t198" totalcount="4" value="GACCGAGTAGCCAACAGGACCGGCATTCAGGTACGCACTGTCACGGAAGGCTAACAGAACTTAAAGCGATGCAACACACGCCTGTCCAAAGTCAAACCGGCAGCGTTGACGAGACCGTGCTATTCACTTAAATAGGGGAGGGGGCAAAGGGACGGATACAACCCGAACTGTCGCTTTGAACTTCTCGCTAGAGCGGCAAAGCTTCGTTCCGTTAACACGGACGGAAGTAATGAACAGAATCATTTCGGGTAGCGCCGGTCACGTACATATGGTGATTCGTTTAATCTTAGGATTTAAATAGCAACGGGTACTCGCGTATCAGGCTTAGTTTGTGTGCAATACGAAAGGCCCTAGGCCCTAAATACGGTTATGGAAGATAGGCGGATCTACTCGCGTCCAGGATTCTATGTCCTCCGCAGATAACCGTGTTGCGACGCGAAGTTTGCCTCTAAATCTGATGGTCACAGTAATGAACGGCCGTATTCGCGTATGGTGCAGTTAGGATTTTATACGCAATGTCCGTATACAACCGTGAGCAGAAGATTGGAAACTCTGTGACTCGTTGGCGACACTGAGCCGCACGGATGGGGCATGTCCCCTACATTGCTGTAGCGTTTACTGTATGATGCTCTGTTTGTCTCCTGATCCGGAAAATTTTAGAATGTCAAAAAGGCGTACCGTACTCCTTTTATTGTGAAGAACTATCACCCTTTTAAGAAGAATGCGGGATTCCGGTGGTACTCATTATGATGTCGTCTGACAAGGTTCATTCAATTACGGAGACTGTGTCTGGCGCTTGTCCGCGCCCCCATGTCGTAGTCGGTCAAAAGACTTCGGTAGCTGGAGTGGCGTTCTGTCGAGGCGTCCTCACTGGGCACCAGCGAAGTCATACAGAGCACTAGGCTAACGAAGCTCGGCGACGATTGGGAAACAAGTCCCGATATGAGGCGGTTCGCGGAATTCTTGCAGGTGGTTCTAGAAGCGCCGGTTGATCTGAGGTGCAGATGAGTCATGCCTCTGAGAGCATAGGACGAGGCTATTCGGCGTAGCCTGCATTCTGGTTAGAAGGTCCAGAGACGCACGGATACCTGCAGGAGGTCCTATTGGATACGGAGTATACAGTGGGGTTTTTGGCAACTGAGCTGTACCTCTAAACTCTGAGCGTACGATCCCATTACGGGTACCTATCGAAGTCACGTAACATCACGACTTGACCGACGAGATTCAGTAATATCTGAGCGAGCAATACGTTGAAGTTCGCCCCTTCGGGCAACCCTACTGCGCCTAACGCTCACCTAGAGTTCCAGCCACCCGTAGGTAAGCGATACTCTCCGAAAATCCGATACCTCGGGGCCGTACAGGGCCACTGGCCTAGCCGCAAGACAACGGGTGGGATCCTCGAAAGGTCTGTGGAACCAATCACTTTGCGGCGGGCTCCAAAGTCCCTGCATAACGTGAAACCTTGAGACCTAGTATCTTTCGGACAATGCTGAAGCAGTCTCAGGTCAAGAGATCGGGAAAATTGACCCGGTCACGTCTCAGACGCCGCGTGACCGCCCCCGCCGTAACCTTGAGTTAGTTTCTTAATGCATTTTGTAACGTCGGGTCTTACATACGCACTGCCTAAATCTCTCTCCAATTATCCCTTGTATCCCAAATTCCGGTACCGTCGGGCCTATGGTCAGTAGTACGTATCGCCAGATAAGCCACGGTGAGTTTGCACGGGGAAGACTATGATGAGAAAAATGGTAGCTAATCGCGATCCGCACGCGCTAAGGGGCATACTCATCCTAATTGGATCGCGAAAAGGCGAACTGATTGTGAGAGTCGCAATGCTCTCTTTGCCGTAAATACGTTCCGCAACTACTATGTAGCGACTATGTCTAATCTCGGCAGAATCCCATCATAAGCACCATCTTGATAACTAGAACGTTAAGGCATTAAATGCTATTCACCGCAGCTCTCGGTGATGATACTGGTGCTATATCATGAGACAACCC"/>
                    <sequence id="seq_t199" taxon="t199" totalcount="4" value="TAACACGAGTGTGGATCCTCTCCAGGCGCGAAGCTACAGATAGTTCCCTCTTCCCAACTTGGGATCGTAAGCTGGTCGGGAACCGACATGAGTGTTTTTAAATCCCCAGCCGGATGGTTGCTGCTCGTATTATGCCGTGATCTAGGTCGAACTTTCGCGCGTATAGCGGAGCGTATGAGGATGTGTAGATGAGCGGCCCTTCGAGAGGGTCAAGCACAAAGTCTTTCCAAACCCAGACCTGGATACATTTCCGGTCTGCCGTGTCGATTGTCAACATGGCATTCAACTTTATACGCAGAGTTAGTGTCGCAACTATCGACGAGTGTTATGACTCATAGGATCTGACGTTCCTGCGTTCACGGTCTGCTGCCGCGGCGCAGGGGCGATTTGTTGCAGACTTTATCTCTTGCGCGACTCATGTGGTCTAAGTATTGCGTTGTCCTTGAAAATATTTTTCGAGTTTTTTATAACATTTAGCTGATCCTGTAAGAGACCGAGTCATTCCTGGTCTGCGGGAGATCAGCATGCACGCCTGAGTACCTGCTGGTCGTTCTTATATGGCCCCATTCTACGAGCACATGCCCTTGAATACTCATGGGCCTCTGACTCAGGGCAGTTCGCAATGTTGTTGATGTGGATGGGACTGACCCGCAAAAACGGCCGGGAGGTAGAAAAATTGCAGATCAATGTGTCAAAACAGATACGTTACTCAGTAGTGACTGAGGTGGGTTCGACAGCCGTATCTGGTTCTAAAGGGCCATAGGAGACGTTAGGGGTAATTAGTGGAGCAGGTGGGAGGCCATTGTCGCGGCCTGCGCAGTCCTAACTCATATCCTAAACAACCGTGGGCCTTAGGAACGGAGGAGCTAATTTGTCGTCTAGGGAACCGGGACCCTCAGAAGGTCTCTCTGGGAAGTGGCGGTTGCCCGGCACCTGATATCGTACGTGTTCTGTGGACGCTTTCTGGGCATTGGCTGGACTGACTCCAGCAACTTTTTACCCTAGGCGACAAAAATCCACTGTACTATCTTTTGAAGGAGGTAATTTCCAACAAGTGCCTACACCTACTCACTTTGCACGCAATGGGTGGAATACGCGAACGGGCCGAGTGCCTTTTGTACTATTTACACGTGCCGCCTGTCTTTTGCGAAAATACATTCACAGAGCCTGAATTCTTATCAGTGATTTATCTTGGCTTTTCCTTCACCTGGTATAGAATGAAGGCTTCCATAAATAAACTATTCCCTACGGATAAGGACTTGTCTACGCTGTTAGAACAAGCCGTGTGCTTAATCGGCGTTGTGGACCTGGGTCCTCTGGTTTCGCCGGCCTCCCTATTCCGTCGCCGTCCTCGGTAGCTCAGAGACGATCTCATGGAGTAGGGGTATGAGCTGGTCGACGAGAACTTCACAGCTGCCGGTAGCCGGTCAACAATGGATATACAAAAGATGTAGTATAGTTCGTTTCTATAAAACTAGTATTGAACTATGAAGAGTGAGGCAGATGTGGCCATTCTGCAACGACCCTAGACCTTGTCCAGATCTCCCTCGTCGACCTAACGCGCCAATTGTGTTTACGCAACTGGAGCCACTCTAAGAATGCAGCGATAGTGGAGAGAAGTACGGTTCTGTGCGTTACTGTAGCTCTCAGCGGGCGATCTGTCCGCATGGGGCCCTATTCCCGACCTTAACTGTATAAAGATCAGTAGCCACCTATAAGGACTGGGGGCTTACGCGACACTCATGCTAGAGCACGGCCAGGCTGGAGAGACATCAACATTCTGCGAAAACTGGTATATTCCACGATTGAGGCCTTATATAGTGTTTCGTTGCGTCCGGTGAGGTTAATACGGTGATTACTGTTACCCGTGGGCAGCAAAACGCAACGAATTGTAGGACGGTTGTCATTCATCGTGTCCGAGGCAGCCAATTGTGTACGCAGTGGCGTGGCCATATAGTAGGGGGGCCAGCGATTCAACCAAGAGAACTTCTCATGTTGGG"/>
                    <sequence id="seq_t2" taxon="t2" totalcount="4" value="CTAAAAAATAATATCGATGGCGTCCCTGTCCTGCCCAGCACCTACTGCGTGTAGTCCATTCCATTCCATCCTCATTATTAATGATCATACACGTTGAGATACGTAGGGTCCCTGCCGGTGACGAGGGAAGAAGTGCGTGACACAGAATCGTCGGGAAGCCTATGAACTAGGCGTGGTGCAGTGGCCCCTAGCACGTTCTCGAGTAAACTCTAAACATTCAAGCCTCCCCTAAAAGACTGGTGCGCTGGGTCCCAGCCTTGATGTCAACAGTTCATTTCCTTGACGGTTTGTTTCTAGCGAGACGGAGTGGTTCCTTGCGATTTCCGCGACGGCGCAAGCCATTAGGGCTAATCGCTACTTGCGTCGCACTTGAAGTCCCACGAGATTTCATATGCTTCTTCATCCATTTACCCCGCTACGAGCGGCCCGGCTCCGGTCAGAGTCTATGACTACCCCCTAGAGCGATGAGCAGACAACATCAACCCCGATTAATAGCAAGAAGGTTCCATTGTCGTCCCTTCGGGCTTGACGCCTCCGTGCTTCCCATCGCAGATCGGAGTCGTGTTCAAAAAACCCTTAATACATTTGTTTTGTTGCATACTTTGGCGTTCAGCCTAACGCGAGACATTTCAACCCATGACCCTCATCTTTGACTCCACTTCTAAACAGTGGGACTTGCGACGTTGGGAATATAACGTCTATGGACCCTTGGAAAAACTAACCGTAAAATATCCGACTCGAAGCATCTGGTAGCGAGGTTTGCGAAAGGGTGCGGTGGTTTCCTAGGGAAATACTCTCAGCCAACACAAGGTCATTCACATGTTAAGACGTGTTTGTTGCGTGGCATGTGCTGACCATGGGATTCTGACCAGAAGGCATAACTCACGACGCTCCGTATCAAGTGAGTAGATCGAAGGCTACTCTAAGAGTCCTGGTTCTGGGAGTGATGGACTCACCGTGGTCTTACTGTGACAGTTTGGTACTTAGATCACTACGGAAATGGATTGTACACCAGGTGTAGCAATTCACGAAACGTCTTTTAACGTCAGTAGGACGTGTCATCATACCGTCGGTATTCCACTCAATCATTAATTGTTGCGGGAAGGTTCCCTCAGTAACCCAAATATTTGATTGGAGTCACTGTACGTAAAGGTACACCGAGCTGGCGGACGTGGGCCTCTTCTAGCACAAGCTTTAGCTAGAAATAGCGCGGTTACTGGAGGCCAAGGCACTCTCGTGGGAGATCGAAGATGCACTAACAACCTGGGGTTGCGATCCCCAAGGAGCCCATTTCATCACACCAGTCGACCAGCTCTCACAGAGTACATCGTCCCTTTGAACTCAAAATTAGGTGCTGTCTAGTTTCTTTCTCCAGCTTCGTTGACTCCGGGCGAACGCTACAAAATCTTCGACCGTCCCTAATTCAACAAGCCTCACAGACAAATGATTAGTTTTGTCTCGCAAGACGATCGCGAATAAGACTGTTGAAGCATTTGTATGATGTTGTGACCAGAGTAGCGAACGTCAAGAGTTCCCTCACGACTTCCCCCGACCTGAGATGGGTTCGCACCGATAGCTTACTTCTTCTTCTGGGCCAGAATATGACGATTGTGAATCAAACTTATGTTAATCCTTAGCTGGGGTGTCCTCAATCCCGGAAACAGATAACGTCACCGGAAACGTGGCCAAGTTTCTATCGCTCTGGCAGGCGGGATGATGTGTGGATATCCCGGTTGCCGTCTCGGGGTGCTATCGACCCCTGAGCTTACAACTATTCCAACCCGCATAAAGTTTTGACGTTGAGCGACTCCTCACCAGGTCTACCACCTTGAAGATTCGAAGTCTTGTACAACGGCACAAGCCCCTTTCGGGGTGGATTCGTATCCGTTGGGAGTTCGTATCCTCTCTTAGATCATTTAGGAATCCATCCGCCATTCGAAACGTGACTAGTCTTGTGACAGGATCTGGGTAGTTCTACACGTGACTCTACACGCCCTGGC"/>
                    <sequence id="seq_t20" taxon="t20" totalcount="4" value="CAAGCCCAACTCAACCATCGCTGCTACGACATGGACCGTGAAAGTAGGATAGAGTAATTCGAGAACAAAAGCGTTTTACCATGCCGCCCGTGCCGGGAGACGCTGGACTTTGAAGTCGGGTGAGCGCTATCGGAGGCCGGTACGCGGTAATTAATTGATGGGCCGACTGACTAAATACCGCCAGAAACGCACACGTCGCGCTATTCCGACCATACGTTCACACCACGTGCCGCTTATCAATCGAGCACCTAAGTCAGACAGTTTATCAGCCCCTATTTCACCTAGTATAAACGGTCTTAGTATCATACTTCGGCTAGAATTCTGAATCCCCTCTTAGGGTGCAAGCCGTGAGACTTTCGTGAAGTCCAGAATTAGATTTGCTCTGGGATATAGATTAGTCTTCGGGAACACTGCTCGCGCCTGTCAGAACCTCGAGTGCCCCGAGCGGATGTGACGTCAGATTTTGAAGTGGAATGACAGGGTACATGGCCTCTCAGCCAGGCGAGATAGCCGAACATCCTTATGGCTTCTAGTACGTTAGCTAGGTCCTTAACAATTCGTTCGCCACATGATACCTGCAAGCGAAATATCTGCTGCACATTGGTATGAATCTCGTACAGCTATAGCCAACTCTAGTCCCACCGCAGGCAGGGCCAACCCCAGCCGATTCCTCTGAAGGCCTCTCTACTACGATCAATCGTGGCACGCCCCCAACGAGTCCGAATTCATGGGCGAGGCCGCGTTTGGCCTTGGCATGAATCGCGATGGCGCGGTGGGTACTTTTATACTCTGTCGACCCCTAGCAGTCTAGTCTGTATAGACCACGGTTTCCGGACCAGGTTGCAATATCACCTCTAGCCTATGTTTTTCCAGGTTAATCCCACAGGGAGTCCAGCAGACGGCGACTCATCACGTTCGTAAAGGGCATCGATCCGTCAAGCATGATACGCGCCTTACGCCGATTTGATTGCACATTCCGATTGCTGACACGGTAAGCAGTCGATGAGATGGATGATCGTCCGTCTCCGAGGTCCGGACCAGGTGGACATAAACTGCTTTAATCCAAATCGACCACGTACGGGCCATGCGGAATAGAGAAACGGGTGAGAGCACTGTACCATTTAAAAGGCATCCTGCTTGACTATTGGATCACATGAGACAGTTAACTTGGAGGTTATGGCTCATTTGATAACACGGCAGAGACCACGGCCATATGATCGGGCATAGGCATTAACTCTGGGGATATTTCATGTTCGCCCTATCCGGCTGATGTCCTGAGAATTCGGTACACGTTAGGCATGCACTTCCCGACTAGAGTCGGGGCCACTGTAAGCAGTAGGGCGGTCGCTGGGCTGTCTCTTCACTAGGGTCGAATCTTGGTTACGCCTCGCTAGCGACGGGGTACTATTAATAATCGATCTTCCTGACCTCATTTATCTTGGCGCGAATTTTGCTGGCTCCTGACCAGTCAAGCAGTAGTTTTGTAGCCTCGCTCTCGTAGCTCATAAGTATTTGGGCGTACCGTGACTCCGAGCCACAATTTGGTACTCTCACCTAAAGAATTGCAGGACCTCGTTGTCGGGGTCCTGCGGTCAGGGACTCATTTCACGCTCCAACCATATCGGTTGTCGCGCATAGCGGGGGAGGGCATAGGGGTGATTTTCTAAAAGGTCAGGGAACCCGAACCAAATGTGAAGGCAGCTACCCCGCGCTATGTTTCGGTACTATTTATTTTCAAGCCACGGCCTCATTCAACTAGACCCCTGGGATCGAAAAACAGGGTCCCCCTTCGCGCACTTATGGCAAGCCTCTGGTAGTTGGTTTGGTTGCCGTATCGGTAAAGATTATACCTTCATCCGTCCGCATTACTTCGCTATCCTTAGGTGCGCGGAGAAACGCACTTTACCACGGCCCAAAATTCCTGTGCGTTCGTTCGCGGTGTCCCGCCCTTATTTGTGTTTCATACATCGAGGCTGCAACTGAGGGACTAGTTTGAGTGC"/>
                    <sequence id="seq_t200" taxon="t200" totalcount="4" value="TATATTGCGGGAAGGCGACAGGATCGGGCAACGCGCATCCCGCCCTAGTCATCTAGAGAGCAGATGGGCGCTCCACACCTCGTCGCCAGCCTCACATCTACTCTTGAAAAAGATGTACGTAAACTGACATGGGAATCGCACCTGGGCCAACTTTGCGGAGAGAACGAGCGCGATGGGCATAGGCATCACTCAAGGGGAACGGAAACCCTTTCGAATGTGGTTTTATTGCACCGATGAAGCAGACGCCGTATGAAGTCTCGCGCGTCCTATTGTTAACATGACGTCCAGTCGTGTGCGAATCGCTAGACTCTATAGTATAAGGGTCCTAAGTAACCTATTTTATTTTTCGAAACTAGGGTCTCCAGGGGCAACTCATGTGGACCTTATCACTGGGCTATGCACCGTACTGGTGTTTCGAAGGCACTTTCGCGCTATCCAGATGGTGGCTTAGCGCAGGCTATGTACACCCGTCGGTATGAGCCCCTCTTAGGCACCCACCTCGCAGACGGGGGAAACCATCATTGCTTGGATGCGAGCAGAGGGTAGAGAACGATATCCTCTTGAGGTTTGTGAGTCGGTCACATTCATAAGAATTGGACCATGACGTGTTCCGCCAGTGTTACACGGGAGGGTCTTCATGCTGACCTTCGCCCCGGGCTATAGTGCGCTTGGCGTTGCAGAACAGGGTGCGGAAGGCGCCACAGCTCCCCGTCGCATGGGAGGGACTTCACCGCCCTTGAGAAAGCCTCGTGTGCCAAATGCTAAGTGGAAAAACAAATAGGCGTGGAAGGATGTAATAAATCATTCCTTTGTTGCACGCTGCTTTCTAGACATGACCTGTATGGCTGTCCTCTAGGTAAGTAATAGTGCTCTGTTTCTCAACGTTTGGTGTATAGGGCCGCGTTTAAAGCTGCCAATAATAACACTGATGGACCACTGCGCGCGCGTAAATTACTTCCTACAGGGCGGCGCGACTGTGCCCGTTCTCGTGAGGCAAAGGGGACCATTAAGAACTTCGTGGTGCACCAACTAGGACGGCCAACCATACACAAGCTTAACACAGTTTAGAAGTATAGAAGAAGAGTGTAGGAATAGAGTCCAGGAACTTCACGTATCTGCACACTGTATGAACTATAGCCAGCGGCGATAAACTGCGAAGCCGTGCCCCGCACGACATATAAATGCAGTTTAAGTCAGCGACCGTAGCGCAGGTCCTGAGAAGTGCATGGCATAACTCTGGCACCGGGATCTTGTATGGACTGTCGAACGGTGCACCAATGGCGTCCCAACGCTGTGGCCAACAAAGAACTGCACCTGATATATAGCTCAGTGGAGACACCAGAGACAACAGGTACCGTGAATGCGCTTTTTGTAGCACAGGACTGTAGGTTTGACTCTAAGACCCCACGCATGACGCAGAATTGGGCGGTATCCTGTCCGGAGAGCTTTAATCAGATCGAAAATGCAAAGCATACGGAATTTCGCACGTCGTGCACGTAACTATAGGCACAACTAGAACCTGAGATCTTAGTTCCGTAAAACGGAGTATCTATCCATCCTGTGACCTACATTCCGGTCTAACACAACTCACGAACCGACGCGCGTTGCAACCCCCGTTTTGTCGAGGACGTACAGAGCGCATGATGGCCGCTGTTAGATAATCCAAGGATTTAGTAGGTCTGTAATGCTTTATAGAACCGATGTTGAATCTTCATACCGATGCAGGTAACAAGATATCGCACCGAGGTCGGTCGACTAACCCTTTCATGCGGGAGAACGGGCCGAATCTTGGTATGCACAGCTACATGTACGTGCTACTTTATTGTCAGTTAAATGTTATATACTAAGGTGGATGAATTCGGGGAAACATAGAGTGTCCGGTCTACAGAGCGTCGAAGTGGCGTCTCTACTGTGATTTTTGCTATATCTCTAGGCCTGGTATACACCGCGTTGCCCATGGGAGTGCAGAGTAACCGCGCATTACGTACGGCGAGAGCATT"/>
                    <sequence id="seq_t21" taxon="t21" totalcount="4" value="GGTCGATGGCACAGACGGAGATGTATTAGTAATTGTGACAATACCCCGATTGACGAATTACGTTATCCCGGATTTCTTAGGTCTCATGAGGGAGCGTGTGGGCCGGGGCTTACAAGACGCGTCGCTTCTGGGATGGATCGGTTAACGCGCCCGTTCTTTACACATTCTGGGCCCCCGCACACTGGTGTGAAAGAGTTGCGTGGGCCGCCGCGTGTAGGTAGGAATGCATGTTAGGGAGCTCAACATTCCTAAACAGTGAGTTAGAACCAGGCCCTCATAACAACAAGAATACTTGACGTATATTCCCGACCATGCAGTCCCCCACGAACGGCCTAATTCTGTTGAGGTAGTAACGCACGTATGTAGGGAGTCGCTCACTGTCCAATGTGGGGGTCAGCGAACAGAAGGACCGAAGCGGGGACTATAGTTCGGAAGCCACAAGAGGAGGCCCAGGCGTTAGTTTCTCTTAACCTACTTCGGAGTCCTCTCTCTCAATGGGTTTCCGTCTTGAGTTGAAAGCTCCTCCATCCTCACGATACTGAGTACCGAAGTAGCCTGTACGATTTAGCCGACACTGACAGCCGCTCATGTTCTCCGAACTCACAAACACTATAGACAAGTAGGGGTCCTAAGCTGTCCCGTACGGACGCGCTCAATGGATAGCGGACCGTAAGAAGATGCGGTCTTCGGTGTGTTCTGTACCCATGCCAAGTTTGTTATAACTAGTGTCAAGGCTCGCACTCAGTCACTAGGCGGGGGGTCAAGAATACTCTAAGTGGACCCACCTAGGCTCCCCCCAGTTACAAAAGACTTTGTAGTTTTTTTGCATAATCGCATCGTAGAGTTATGTGTCTACCCTCGGCAGAGGCACCTGTGCTTGGGTCAAACACCAACATGGCGATCCGCGATAGAAAGACAGACTAAAAGCGGGCAACCATGTTATGCGTGCGAACAGCGAAATGGCTTTGAGACGTTACGAGTCAAACTAGTGGAATCCGTAAGCCAAGCGGGAGTTTTGCGATGCGAGCCAGCCAACTAGCGGTATGGGTGAGTACTCGACAAAGACACTTTGCAACATATTCGTGATGCCCAGGGGCAATAAACCTCTACGTTTGAAGGGACCGGCATGGGACACGCAGTGGCGGCCTCGCTTCTATTGAGCCAGCGTGAACGTACTAGTTGATGTTTAAGTAAAACAACGTAAACTCTGGACTCGCGGCGTATATATGTCACCGCCCCAAATCGTTAGGAGATCGAGGGAAATTGGTGCAGACCAAACCAGTCGTCACCTGCTCACCAGATAGGCGAGTCTCCTAGTGTAATGTGGGTTGCGGTTACATCTCCCGCCTGTACCCGCTCTAGACAGTCATTCATCGTCCCTCAGTGGCTCAAAGACGCCCCCGTCAGATAATTTGTGCAGCGGTAGAGTAGAGATCCTCTATACACCCACGCATTAATGCAAATGCCAGACTTTGCAATGTCAAGTATGTTATAGCAGGGAAGAACTGTTTGGGTCACACAGGGTGACCGCGTCCTTCATTATACTAGTCCCGAATGAGGCGGCCATCGATTAGCACGTACACCCACAACCTAAGCACGATTGCATAAGCCAGAGGAAATTACCAATCGACCTGATGCTGACGAAGGCTAGTTTGCAGGGCAGCTAACCTCCGCATCAAGCTAGAGAGACGATCTTGACTGTGTGGGCTCCAGAACACCACGCATAGGATAATCGTCTGCTTTCACACCAACAGTTGACGGACGTACTTGGTGCCTCGATTAAGCTATCGTACCCAGTCGCTTACATAGGTGTCAATGCGAAGGGAACTTCTGACCCAGCATCCAGAGATCTCCGTTCCGGCTTGGTCCTAAGCCGCCAGGACCCCCAGGATAATCGTTGCCCGGGCCACCCGATTGCGTAACGAAATCCGTTCTCATGCCTTTTAGATTGTTTTACTGAACTCTCAAATACTGGCATTGCCGGCTCAGTGCAGTATTCC"/>
                    <sequence id="seq_t22" taxon="t22" totalcount="4" value="GGTTGCTGGCACTTACCGGTCAGCTTTATTCATTCTTAGATCGCGCCCACCGGTGAACGATGTTTTCGAGAGATGCGTCGGTAGACGTCGCAAGCGTGAGTATCACGTCACACAAGAAGAGCCCGTTGTTAGAAAGGAAGGTTACCGAGCCCCCTCATAGCTTTGTCCAGGCCTCCACAGACGAATGTGTCAAAATTGCGCGGGCCACCGCGTATGAAAAAGTGTGTATCTTCATACATTTCGCATTCCAATCTACACACATAGGGATGCGCTTCGAGGAGTACGTGCGGTATTGAACGATGTATCGCGGCCTACGCCTCGCCCGGCGCAGGCTAACAGTGGGCCCGTGGCTATGCACGCGCCTACGCAGTCTCTCAATCTCAAATGAGGGCATCCTCCTTAAATACAACGATAGTCGTGTCTACCAGTGTGGGACCACAGCTGGACGGTCGCCCGTTAGTGTGTCTTAACCTAAGAGCTACCCCTCTGTCTCAGTTGGTTTCCAGCATGAGAATAAAGCACTCCGAGCCTTTTGACCCTAATCTACGGCTGACCTTGTCGAAATTCGAAGACACTAACCACGGCGCACTGGCTCTCATTGTACAAAGTCTTCGTCCTACAGGTCATCAAATTCTGTCCTTAACATTCGAGCGCAGTGACAAACGAGCTTTCCCGATAATTTGCCGTGGGTGTGCTCTGTTATCATAACATGCGGGGTATGACTAAGTACCAGGTTTGCCGTCATCCTAGAGTGGGGGGGTGAAGAATCATCTGTCGGGGCCGTCCTTCTGCCCGCCATCGCTCCTAAAACGATGAGGTATGGAGACTAAAGCGAGCTTGCGAAGAGTGCTTTTTTACCTGACTCGCACACTGGTGTTTGTCTGAAGTGCTATCCTCCAGGTGGTCGCTAATAAGGCAGACTCCCACTGGGCAAATATGTGACGAGCCCGAATTCCGAAAATCCCATCTGCCGGTGGGTATCATCCGTGCCATACGGGTTATCAATTTCATGGCTTTATGACCCGAACCAGTAATGTGGCAGTATAAGTATGAACTACCCTAAGACATACTGGAACTCATTGGAATCGCCCATGGTAGAGTAAGGACTGGCTGCCACGAGACCCGCATTCGACTAGGACTGAGGGCCCCCCCGATCGACTGTATCCCTGTAGCCACACTTGGATGTTTAGGTGAAACAATGTACCATCGCGACTTCCGGCGCAAATAAGGCCCGGTTACACCCCTTTAAGTAGGGAATGATGAGGGGTGGTGACTGCAACTGTACACTCCTATTAATAAGTATCGGGAGACTCCTTCTGTTATTTCTGATGCTGTTAGGCATTAACAGTTTACTCGCCGTTGTCCCGTATTAGTCGTCCCCACCTGGCCTATAGTCACAATCCCCACAGCCATTGTCGAGAGTTCATAAGGATGTTGCCAAGACTCCGCATCAATTTGCTGATGGTCCATTTGTTTAGTGCCAAGTAAGTTATTGTCTTCTAGAACGGTTTGGACCACGCGGTGTCCCGGCGCACTAGTGGATCCTTGACGCAAATCGGGTTGTCATCGCTTAACACCGCTACATACTGTCGACGCAGGATGTCCTAGTAGGTATGCAGTGATATGGGTCGCCCAAAAAACCGAGTTCTAGTTTGCAGTGATGACAACCCTCTCGGGACCGTTCATTGCCGCTTATGACTGGATGTGCGTCCTCTTCACACACGGCCGTCACTCGTCATCCCCCACACCGTCTGTTGCCCACCTGAATCGGGGTTTCCTGTTGGTGATCGTACGCAATAGCTACCATCTGAGTTAGTGTCGAAAAAACTTGAGACTCAACAGCCTGGGATCTTTCTGTCGCGGAAGGGAAAACACACGATGAGCACGACGGTATTATCTGTCCGGGCCACCCGATACTCTGATGAAATCCAGGCAGTAGGCGTTATGCCACGGAAACTTCACTCCGGCGTAATGACATCGCCGGCTCACAGCTGTTTAAC"/>
                    <sequence id="seq_t23" taxon="t23" totalcount="4" value="AAGGAGAATTACTTATTTGGGTCCTTTATTCGGAGCGCTCACGGATTCGAGACAGCAGCGTCGTGCAATTTGGGAAGGGTCGTGGACAGCCGACCCTACTGAGATTGTGAAATCGACCATCCACTGGCGGTCGTCATTCCATTTTAGCAATGGGGACCAGAATGTCTTGCGAGCCAACTAGTGCATTCCGCACGTTCAGCGACCAAGACATCTACCTTCCACTGAGTATTTACACAGAGATAATACTGGCGTGTTTGGGAATAGGACCCGGGTTTTTCAGGGCGTGACAGATTGCGGTTGAGGGGTGGCACTTTCCCCACTTGGGACACACGCTAATTGGACGTTAGGTAACGCATCGTGGCTGTACATCAGGAAGGTTAGGACTCAGTCCATCAGCAGCCCCATTATCTGTAGTTGAACGAAATCTGCTGCGGTGCAACCCGTACTATAGTGTAAGTGAGGGCCACAATGATTGGTCAGACCGTAGCCGATATATTCATGGTGACTAAATCGGTCTTTTTTGGTGTTACGTGGAGCCCTCGACTGCACAGTCTCCTTTGATTGGCTTCAATAAACGATTGAGTGATAACCAACTTCGAGAGTAAGCAGCACCGCTGGACCCTCATGGCCGTTGGGGAAAGGAGCTACTCATTGCCACGCTGTTCTAACCAGGCATTGCGATGCGCTACCCCTGCCAGAAGCATATTGCGATGAGCTCCGTACCACGATTGAAAGAGCTAAGCACCCTAAACCGAAAGAGCGCACAGCCGCAACCGTTAATGAAACCGGAGCACTATCCCGTATGGTTGGCTCAAAAGCACTTACTTCGCTTCATAAGGTGATGCAGTTGCCCGGACGCATTCCATCAGCCAAGTATTGGTTACCACGTTGAGCTCTGCGGGACGCGAGTGCCTACGAGTCTCCACCCATAGCTCCTAATGTGATAGTCAGACTGGTTCCTGCCATCAAAGTCGAGAGGAACGCCGGACTAAGGTCTGCAGCCTCATAGCATAATACGCCAACGGTCTCTAGAGGCTCGGTGCCTACATACCGTTGCCGCCGGGAAGCCCAAAGGTATACGATTCGTCCGGAAAGCAATCGTTTCAGTGCCGTGTAGCCTTCGGAGCGACCCACAACCACAGGTCTCATTGGGAGCCTAGAGGTCTTCAGGTCCTTGGGAAGGCATTTTTGGTTAAGCATAATTGGTCGTGCCGGGGCACCATGTGACTTCAGCGTTCTGGAGGTTGCTTCGGCAAGCCCACAACTCTCACAACCGCGATCTGCAGAGTCAAAGTCATGTTCCGCCCCCGACGCAACACTATCGGGCATGGAATCCGAGCTCATCGCGTGCGGACCAACACTGCCGTGGCTTACTCGCCTTCCGTCCTTATCGCCCTGCGGAGAGTATCGGTTGCTCGCGTGCGCCACTATTACAGGACCTTGTACCAGGTCACGCCAACATTATATGGGAGTGGTGACGCGGCGACCTTGCTGCTCATTGGGGATAGATCCTCTCTATCACTGGCCCTATGTCATGTCCGTACGCTATCATTGATCTGGAGAGTGGGTTTGTAGGCATAGCTTATGACATCCCACAAACTTATTCCATCTGAAAGCAACGTCAATTAGAACTTTCTCGTGATCTCGAAATTCTAGGGATTTTGTTACACAGGGAGTCAGCAAGTGGCTTAGGACGTCCGAAGCACCTGGCCATATAGTTTACCAGGGGTAGGGTGCGGCGAAAAGGTCTCCGTCCTCACTCATGCGCGGAGCGATGTTGTCCCTGAGTGAATTTCGCTCGAGTAACTATACGGTTTAGGATTCGATAATGCGACAAAACGTAAAACGGGGGGCTTGTGTGGTCGACAAAGCCTGAGAGGCGGCGCGCTGCATGGGATCAGTCGCCTAGAAACGGGTCATGGCGTACAGAACGGGAGCGGCATTCGCGCAGGGGCGGCGTATTGAGCATAGAATCAGATCTGCCTCCAGATCGTAATCGA"/>
                    <sequence id="seq_t24" taxon="t24" totalcount="4" value="GCATAATAGGCAACCCTCTCCCAATGTCCAGATCTTGTAGGACGGCAGTCCAACGAGCGTCGACTCTTTGTATGCCACGAATCGGGCGGACCCAGGGGGGATTCAGCAACTCTGTACGTAAGGTTTGCAAAGCGGGTCTCATTAGTTCTAAATCCCGGCGGGTCGGATGCTAGTCTACCTACTCAGGTCGCAACCACCCAAAAGACCATCAATCGTATCGACAATACTGGACACACATTGAAGGGAGTTTATATGTGCTTCGGATAGTGAGGGAGGGCGGGATGGTCCATGAAGGCAGCCGTTGGGATCCCCCTGAGTGACGCACCACACGGCTCGGAACATGGGCTCTATTGTTCCCCGGGGTAGCAACAAAGCACGGTTTGCGGGGTGTACCAACTCCACTGTAACAACTATGTGAGTTAGCATTTTGAAATTCCCACCCTTGAAGATATGTTGGTAAGGGCGCCGTCAGGGGTGATGTGCTGTAGAATTAAGCATAATAAAAAGTTTCTGAACGTGATAGAGCAGTATTGGCCAGAGATCGGGTTAGCTAGCGGACAGCGCCATTAACCTTAAACCAATGTTTTAAGTTTCTGGAGCCATGACACTAATGCACAGAATCCTAGCGCCCAGAAGCTCAGACAAATTTGACCATTTGGTCGTCAGCCATCTAGACCAGCCATGCTTGCCGACCAGCCGCAGGCTGTAGATCCTCGGATGCGACAGGGGCTTGGTTGAAAATATAATTGGGACTTGCGCAAAGCAAACCTTATACTTGGAGACTCTACGGTCTCGGTTCTCGGTTTTGACGGAGTAGCCCGCGGAGAACACCAGGTCACCGTACGGTCGATCGAACACCGGTCAAACTGCCTTGAATTATCTCTAGTGATATCTTTGCCGGCTTCAACTGTGGACGTCGGCCTTATGGAGCGTGTGCAGCGAGCTTCCCACCGGCATGACGGGTTGTAATCTTCCCGGAGGAGCGCCGCCCAGGTTGCCAGCGGCAGACCTCTCTGCACTATCACATTCACAAGGGTGGCCATGTTTACCAACATACCGACTCCAAACTTAGTCCTTCTGCGCATGCACGCTACAGCAGGGAGGAAAACCGTAGTGTGTAGACAAGGGGTCATTACACATCTGCTTGGCCACTTTGCGCCATAGGATATTCAAGGCTCGTAATCTTCCGTCTAAAATAGCTAATAAATGACCATTGTGATAACGGAAAACTGAAGTTAAGGGTCCGACTATCACTATCACGGAATCGTCCGTTGAAGGTACTTATGGAGTGGTTCTAGTATCACTACTCTTCGAGCCACGGGGTGGGTCTGCCATCGTCCCGGCTGATTCTTTAGTGCTTGGCCGGTCAAACGCTCATATCGAGGGGCGTATCACGGTAACCTAACCCTCTGCTCTTTACTTGCGACTTAATTAGTATCGTGTTTCTTAGATGCAGGCGGACGTGCCGATACTACGCAACGGGACCGCAGACTACGTTATCAATTCACCACTCAAAATTATCTTTGAAACGGTGAGCCCGTTCCTCTAATCCCACTCGGAGGACAAACTATGTCGCCTACCGGCGCACAGGAACATAAGACCAATGCTACATTGACTCCCCGGTGCGTCCTTTATCTCCATAGGTGCTGTTGAAAACTGGGTAATCATGTAGCCAAAGTTAGAGTAGCTCAGACTTGCGAGTTTTGTGAGTCCATGGGACGATCCAACCTAAGTTGGTCAATGAGAACGAGAACTTCCGCACGACGCACTATCGGAAACGCGATCCTGGATTAAATTGCAATACAAGAACTTTGTTTACGTCCATTGAAAGAACAAGGTGGCATCGCGATTGGGATTATGGTGCAGTCATCCTGTTCGGACTTGAAGAGAAGTATGTTTGAAAAACCAAGTTGTAGGTGGGTGTGCCGGTGCGGGTAGCTGTTGGTGTCATGGGGGTACGCTTAGGTGCAATGTCCTACGGTTGAATTAGGAGGCGAATC"/>
                    <sequence id="seq_t25" taxon="t25" totalcount="4" value="TGTTGGAAAGGCGGTCACACCTAAAGCGCGGTACTGCCGAGGGACTAGGCATGTTTTTCGCCACAACGCAGTCAGCTATGGCTGATCGGATCCGGGGTCCGCTTAGAGCACACCTCGTATTTTCTATTCAATAAACTATGTCGGGTGACAAGTACTAGATCTTTCGGCTATAGCATTGCTCTCACGGAGTGAAAGAATGCGCCAGTCTTAATAGGATTCAAGTCTACCTTACTGACGAACATATGCAACGTTTTAGGTGAAACCGGCGCATTGATTCTTTTGTGGTCCTGCAGCGTGACATTCTTCACGATGTACCCGGCTATTTGGCTGCCCGATGTCAGCAGAACGATTGGAGCGAGAATGCTAACCCTTGGCAGTGGCTTTAAGCTGATTGGGGAGGACGGAGCTTCGATCGTTCGATTTATAAATGCGATCTTAGTACCGTCAATGATGTCATATAGCAGCTGTATGCAAAAAATCTGTTGTTAGCCAAAAGCTGCGCGCTGAGGTCCAGCTATCCATCCCACAGTTCCCTCAACACTATCTGATCTGGCTAACTAAACATCCACAGTGTCATCTATCAGGCGCGGATAACGAAGGAAACCGAGGTATTGCGCCCAAAGGTCGAGACTCTATGCGACAGTTGTAGACCTTCGTCGGCATGGAGGCAATCGAGCTAGATTTCTCAGCTCGCCATCTGTACCAAGGCTAAACAGAGAAGTAAATACCGAACCCTAGCAAGAATCAGTGGGGTGTGCTCCTCTAACCCCCCCTCTGTCCCGAGCTAATGCTCATCTAGCAGAGGTTGCGGCAGGACCACCGTCTAAGGGCTCGCGTAAGTCTCCTAGTATATAAGTGCTGATGCCCCCACATCACAGGACTTTTTAAACAAGACACAGCGTTGTACCGCGGTTCTTTCTCATGTATACTAGTCCAGTCGTCACGTATCGTTGACCAGACAGGGTCCACGCGCTGTTCGTAAATATACTTACCCTACAAACCCTGCCATCACCGGTTGGATTGATAAAATGTAGTTTAAGCGGAGTACGCACCGACCCGGGACCCCTCCAAGTATCACGGAGTCGGTCGGGTGTGGACCCGAAGCCGCTAATATCTACGCCGTTAGAACCCTCAGCTCGATGCAGTCCCTTGGCACCACAACCGAAAAAACAGTTTCGTGTCATAGCTGACGGGCTGGTGCCGATGACATCGCACGAGGTGAAACCCCAAGTAGAAGCGCCCAATATCACGTACCCAACACTGTGCACCCAACTGATCTACGCCGGCGATCTACTGATTGTCGCCGTGAAGGTACTTTGGTTCGCATTAGGGAAGGAGTTGCGGCACCTGACTTATTTCTGCTATTTGATGGTGGACTCAATCGATAAGATAACGGTTAAAGCCATGTTGCACCAGGGTACCAAGCGCCTTACTCGACTATTGCATTCTCAGGGCTCTGTCTACTTATTCTACCCAGCCTCATATGTAATCTCGGTGCGGGTGCCCCATCTCTGCGGTCACTTATTGGGAAAGCAAGTTTAGGAAACTTAAAAGCTCTTCGGCACACATGTTGACTGATCAGTTCTACGTTGTAATCCAAGACGTCTGTGCCGGTGGTCTCTCAGGATGAGTATCAAGCGATTCAGAAAAATTCAGTTCTAGGACCGTATTCGAGCGTATTCAAAGTTCTTTACGACGATAATTCGAAGGCTTATTTGCAGTGATGTCGAGTTCTTCGGCTTATAGTTCTGCGGTGGGCCACCTGAAGGAATAGCGGTATCCCGGAACCGTTCATGACTTGGTCTGTCGACCCCTGCGTAGCTCATCACTCGACCTGACGAGTGAATAAGAATTCTACTCCCATGAATCACGTGTCAGCGTCGCCCCAGAGACTTTGGCCGCAGAAAAAAGCGTCCTAAACCAGCTTAGCTAGCCTGGGGTTCCAAGTTGGCGTTACTCTCATTCAGAGCTTACAACAGACGAGGTTTAGTCCAATTCGA"/>
                    <sequence id="seq_t26" taxon="t26" totalcount="4" value="CTAGATCATTTGCTTATAGTGTGCCGTTGTTAATATGGGCTCCGAATGTTCCACAGCCGCCGAACTGTTTACAACCCTGCTTTTGCTTTCAGGTGGAAGCAGAAAGATGCGTAGGCGATTTTGAACTATTTTATCAGCTGGCTTGTTCCCCGAGTTTGAGAACGCAATCACATGCGAAACTACCATGTCCCCCGGTGTCCGAAGCACTAACGGGTAGACCCGCCTCAGACTCTCCCCCCCACTTATGAGGCCACGGACCGGGTATCACAGTCCGGCTGCTGCCCTTTACTCGCCACAACTATCGATTTGGTTCCACAATCTAATAATGAGTTATATCGACTACCAGTGAGAGCACCTCGACTCTCCAAAACCTCACAACCTCCGCCTCGCTCTCCCATGGGACGAATCGATGCCGCCCTAGATTGGCCGCCTGCCTTTCTCGACCAGAGAGAAGAACGGTGTTGCTTCGTGTGAGCTGCGGAGTGCCTTGATTGTCCCCAATTATTCAGTGTGTGGATGGAGGGCTTCGGAATTCGACTTCGCCTCCCAATGACTTCTTATGATGAAGCGTCCGCGACAGTACAGACTACTCTGGTCTCACGGTAGTCATTCCCCCTTACTGCGATTGGTGGTGATTCCGCATCTTGGAACCTTCGTCACTTTTTTAGATAGAGCAAGCGAGAATTATGCAGATGCCCCGTCTGGTTGTACGATCAGACCGCCAGCTTAGCGGCCGGGATTGGACCAACGGTTCTCCTTATCCCCTACTTGGTACTGTTCGCAACTGGCAAGAGATTCTCCAGTAGAACGGTATCTGCCTGTCCTCAGGTTCTGGGCCACTTCCTGCTGCACGCGACCACACTCTCTCTCGGTAGACATGGGAAGTAGCTCTGGTCTTCGATCCCAATCAGGTTTTACTATCATGTCCTGACCGGCCGGGGGAGAATACGAGTGTATACGAAGGGCTGGGTACCTCGCAACTCGGGCGTGTCCTTATTAGTCACGATGAGTTCACAGGACAGGAATTGCATACATTCAAACAGACATATCGTTTAAACTGATACGCCCTCACCGGGAACAAGACTCCTAATGACTGTGATACGAGCAGACCTCCGTATAGCAAAGCAGAGTGCGCCCTTAGTCATGACCGCAAAGCGGGTCACGATACATTTCATGACCGACGCAGAAATAAACGGACAGTTGGTTCCCTGTAAACACTAGGACGCTATAAGTCGTCCAATCCGAAGTACGTAGCTAACCGTAACCAAAACAAAACAAAAGCTCGCCGAATCGTGGCCCAAGTGTTTGTCGACATCACCCAACCAGATACCCCCCAGCACCTGAACTCATACCACCGCGAGCACGCTTCAGGAGGCAAGGCGACATCCATTCCAGACCTGGACGCTACTAAAGAAACCAAAGCCCCGCATACGCATCCTAGTCGCGCCGCCATGGCGTCATGTGACGTTTAGATCCGACGATATAGATCATCTTTAAGACGTAACCTTCAGACACATGCGGAATTACTATTGCTTAGATCGCAGTGGTAATCGTCGACATAAACGGCGACCTGACAAGAAATGGGTCATAAACTACGTGGTGAGCGTCGAGAACCCCGTTGGTACGGCTGGTTCATGTCTTCTTCGGACACATCAAGGGTATGAGCCGGTACAACATAACCACCTCCTGTATCAAAAACACTAATTGGACGAATCAGTAATGTCTAATTGACGCATAAGATGAAAGGTACCGGGGCATAGGGGGGGACCATCCTCCTTGCACAATACCGCTCGTCCACTATTTGTGTGTGAAGAATTGAGTACAACGAGTGTCGCGGGTTCCCTTGGGGTGACGCGATGTGTTTGGGGCGATTTTCTGCAGAATTCGTGCTGCTCGCTCTTGTGTGTTAGTGAACGATATGGAGTTTTCTCGATTGCTTTTCAGGCCCCACACTTAATAACAGTTCAGCCAAGACTATCGGGGCGATGAGTGGGACTGTC"/>
                    <sequence id="seq_t27" taxon="t27" totalcount="4" value="GCTTTAGGAGGGATGGGCCCACTGAACCGTATGGGGCCCGTAAATATGTTTCGTGTAACAGAATCATTGGCGGCCGGGTAACTGGCCTGGACGGAATCGCGAGAATTCTGTCAGCCCGATCAGGAGCTACCATCAAGCGCACCGGGACACGGCTGCATCCACAAGAGGTCCAATCGTTGTAGACTACCGCAGGGTGTCTGTCACATTATGATGCTTCACCGGTGTTCAAAAGCTGAGTCGAAGTCTCGCTCTCCTGCCCTTAAAGGGTGCGACTGTAAATTTGTGCAGACACGACCCGACTAACACTGATGAGCTCCTTAACCTCAACTAAAAGTCTCATACACTGTTCTTTATGCCGTGAAACAACGTAGAGGCCCTAAATCATGCATGATCGCAATAAGGGACTTTTCCGACACTACAGAATGTTGCTCCGGTGGGGCAACGTAAGAAAAGTTGACTGTAGGTTATGTGGATCTGCGCTAGTTCGTACTCATATCTTCGGGCCTTAAGTACCTGAGATTTACGACGAGCACCGTATCGGGGTGGTCTGCATTTTGCGTTTTGGCATTTGGTACTCAGGATCATGCTCACAATTTGCGCTCATGATGGACAAGGGTCTGCTAAAGCTCACGCACAGGCACCGGACATACTAGTGGCTGACGCTACTCCACTTTAGCAAAAGATTCACGTCCAATCAAATCATCATGAGGGCAGATTATGTTTAGTTTTCAACTGAACCCGCTCAGTCGATGGCCTATGTGTACGTCCAGTGAAGCTCTCATAGCCATCTGTACTTCTTCTTTACCTTACACTTTGTGCTTTGACCCATCTTGTAGGGAGTTCTCGCTGTCACATGAGAAAAAGAATCTAAATCCATTTCGAGCTCTTACCCGGGCATCGCCAACCATTCTCCGCTAATAAGTCACATAGCTTAATACAGTAGTGGTAGTTTGGCTAAAACCATTCAGTACCCGCGTTCTAATGTTTATTGAGATCCCAAACACTGCCTCGAGATAGCATATTCTAATAGGCTATGCCCAGTCAGCCCGCGCCCCTGCTGAGGTAAGGTTGAGCCACCTACTTCGCGGGGCGTGGACTAGTTCCGTACTCCGAAGAGTGTTCCGCGTCGTAAGGGGGTCCCAGGTTGATATTGATCCGGCATAGAGCGTTGTACTAACTAAACGGGAGTAAAAAACATCACCAGCTCGTTGAGATACGAGGGCTCTGGAATTGCGAGTCCGCATTAGCTTCATCCAGCTGGTGCAGCTTCGTTTCAACCCTACGGTACCGACCCGCCTCTATTGCTGTACGACGTTGCGGCACGCGCTTTGTGCTAGACGTCTATTGATGCACGGTTGGATTCTAGTACAGGTTGGGTGAGAGCCGCCGGACTGTGGTTTCGGAGCACACTCGCATAGATACGCACTCTTGAGTTCACATGTCGCCGGCCTACTTAGACACCAAGCTGTGACTTCTTCGGAGCACCAGCGAAAATTTGATAAGCTACGTGGTTTCTCTAGCAGGTATGGACCAATAAGCCGGGTGGGCACTTATAAGACCAACATGGGGATTACCTAGGTCGCTAGCTAGGGTTACGTACTTAACACACTAGTTCGTCGAAAGCTTGGCTGATCTTTCGACCGGTGTACCAGGTCTCCTTCGTCATTCAAAAAGCACCGTGGCGTATTCTCAGGGGCGTAGTGGCGCTGTTTCCACCAGCGAGGGACGGAGGGGAATTCGCGCGGCAAAATAGGGATTGGGCTGGGAGAACTATTAACCAGGCTTGTAAGCTCCATTTATGGGCCAGTGACAGATATATCGGCGACTAGCCCAACTCCCCTGCCGTCGAAGCTTAGCATAGCTCCGGTTTTCTCTGAGCTTGAGCTTGAAGACCCGACTCAGGCTAGGAGTCGAATGAAGCCGCCACCAAGATACGCGGTCCAATCCCCCGAATGTAGGCAGAGGCGACCGTGGCCATGTACCTATCATTATTTCGTACA"/>
                    <sequence id="seq_t28" taxon="t28" totalcount="4" value="TACTCTTAGCCAAGGTGTGACACGGCGCGTCTGGCGACCCACCCCCTCTCACTAATTTGCCGTAACCGCCGAGTAGCATGAGGATTACCGCGACTCACCTCAGTATTTAAACTCATTAATCGCTTTGTACTCGAGACGAAGGGTCAGGTGGCCAATGCGTGCGTATATGGCTCAAGGCTCGGTGAGGCCTACACTTTTAGATTGTGAAAGTCGTATGCAACGTCACTTTTCCGGGGAGTGTACGGTAACGTTAGCCCGGCGGTCGGTCCGTCTAAACGCTTCATCTGATGGGAGCACGGCTTACCTTAATCATACTCATGCTCTGCTAACCGTGTTCTAAGCAGGGTATCGATGAGAGCGTGCTCGGTAATGCATCCTAAATTCAGCTCGCAAAAGGAATTTCTCATCAGAGGAGATATTGTCATTCTAGAGTCACTCGTGTAGTCGTTGGCATATGACTGATGTAATGTATCGTATAACATCAAGCAAATAACTTCTCCCCAAATAAACACCGCGAGCTTACGGGAGGTGATCGTATCCTTGGGGAGGCATAACAGCAACCCGCTCAAAAACAGTCCAAACCTAAACAGACGTTGGATGTGCACAAAAGTTAAAGCTAATGCTGCCGCGTAGCTTAAACATAGCGACCTGACAACTGTCGGGTCTAGATCGTTCGGACGTCTACGGGGTAAGTGTACAGCTGAGGGACCCGAACCGAGCAACGTAGTGCATATAGAGGCAGAAACGTTGGGACTGAACCCGACAGTATGACCTCGTATGTCAGTCCCTAGCCGACAACGGTCTCTGGCCGCATTTGCAGTGTGAATATCCCAGCTTTTCGAAGCGTGAGGTAATATATGTTTACTGGTCGATAGGGTCTCGCTAATCTCAAATCAAAAGCTTCACTTTTCCGCCTGCTTTGGCCTATCCGCGCCTACAACCGTCAAAACCGGGAACGAGTGGTACCACAGGGCTTGTCGACCATTCGAATAAGCGAGGGAACTGGCTTCGGAGACACCTGGGTGATAACTGAATTCTGGCTCTTTTAAGCGAGCATTGCAACTAGGGCCGACCGGATAAGCTTCAGTCGTCTCTACATCAACCATGTTATTATTTATGGAATTCCATCGGCGCCCATTCTGGAGGGCGATTCTAGATTTAACCTCAACTCGAAGCGGAACTTGAAGTCATGCCAAGCACTTAACAAGGGTAAGCAGAGTTATCCATCAATACAGCGGTTGCATCCGCGCGGGCGAATTAAATGACCTTAACATCTGTTAATAGCATTGGGTACAGGCCGATTCTCCCATCCAAAGTGCACCGTGCAGTATAACCGTGAGTGCAGCCATATCCTACTCTGCCTTGACCGGCAGCTAACAAATACACGGCGAATTCTAAAGGGGTGCCTGAACTGGACGTCTGTTACCACCTATATCCCTACCCCCTGCGATATCCAGCAAAGATCATGGTACCACTGCGTTACTCGGGGTTGAGGGTTATCGCTGCCCACTAGTAAGTTTAACCTTTAGTACATTCTAATTTCTACATACCACGCCTATAGCGCCAGAAAATACAAGGACGTCAATTTATAATTATGGACCGAGGAGAACATTATGCTGGGAACGCGCGCGGAACCAGGATGTGTGCCTGTTTTTTTAGATTACGGGGTGGCGCGGACTCAGGAGGGTGTTGTACGACCGCTTCTCCTGGCTGCGACCAGGACTAAGATGTGCGAGTCAATTTGGCGACAGCTAAACCCCGTAGAACCAAAGGCTTCGTTTAACAAGTCGTGACGAAGTCATTGGTAGAAGAACTCCAAAGGATTGCCAAACGCGCGACGTCAAGGTCCGCCTCGATAGTTTTTTAGAATTGAAAGTCTCCGCCTGCACCGGACATTATCTTGAGGCTCACAGATAGAACGGGCGGCTTCGTCATTTACTACGATCGTACACTTCTTGAGCTGATCCCTTGATCGAAGCTTGCACAGCCTTCCACGGCTT"/>
                    <sequence id="seq_t29" taxon="t29" totalcount="4" value="TGATGTAACGCAGTGCAACGCAAGGGCTCCTTCTAGCCGCTGTTCAAGCCAAGGCTTTCGACGCAACTCATTCGGCGTTGGCAGCGCGGATCGGACGTGGAGTTAGAGCACTCGTCGTAATGTATTGTCCAAAAGATTAGTACACGGACTAGGTCGGGACCGTTCGTCGGTAGCTTCACGCCGAAACCACGACTGAATACAGCAGTCTTAATTCTATGCACGTCTAAACTGCAGACTATTATATACAACTTTTAAAATGTTTATGGCGGATTAGACATTTTTTAGGCGTACAGTGGCCCGCAGCTCAAATTCTTTCCGCTGAGGTGCATGGAGTTTTCCATAAATACGCCTGGGTGATTCAAGCGACCCCCGGGCTATAAAATTACGGCGATTGGCCGGGCCAGAGCGTCGACCGGTCGATTTCCAACGCCGATCTTACGACAGTCAAGGATGTCATAGTCCAACTTTATTCTCAAGATAGGTCGTTTCCGCCAAAATCCGCGCCGTCTCCGTGTTATCGAAGGCACACCTGATTCAAGTCTAAGTCGTAGGGCGCGCTGGTAGTCCTCAGTAGGAACCAAAACGTGCTAATAACGAAGGAAAACTCGCGAAGTGGCCCAAATGAAGCGACTCTAAGCGAAACCTGTAGACCTCCGGATTAAGGGAGACAATAAAGCCAGCTTCCTCAGTACGCAATATGGACGAGGGCGTATCCGTAAAGTTATGATAAAACGATAGCTAGCCCCAGTACAAAGTTACGCACGAGGCCCTCGTGCCACGGGTGGTGCTACTCGCCTAGTCGAGGTGGCGGCAGGAAGACCCTAACAGGGCTCGCATAATTGCTCAAATTGCTAATGGCACATCGTCCGGCACCAGCGTACTTGTTATCCAATACCGTGCGTGGCTCTGTGTAGCCTACTCACTCATGCGTCTCCCTTTCTGATCTATACTAGGCCAGCAGCCGTGAATAAGTTCTGCCTTCTCACCCTCACCCTCGGAGTCCTGCCGTGAGTAGTTGAATTGGCAGAACGTCGTTAACCCGAAGACCTCACTGACAAGGCTTCATTCCAATTATACCGGAGTGATACCCATGTACACAGGATTCAGCCAAAGGTTCAGTGACAGGAAACGAGAGCCTGAAGTACTCGCATGCTTACCCTACCGCATTACCATCTCCGCTTTGTAACGGGCGACTTGGCACCGGTCACAACGCGCGAAATGAGCCCGCAGGCAGCTGCACCGATTCCCAGGTACCCGTTGGTGAGCACTACTCTGTGTTACCACAGAGCCCTCTAAATAATGGCCGATGCAGCGCTTATGTTCGCAGTATGGAAGCCGTTACCGCAGCTAACGCCCTTCTCCCTATGCATGTTGGGCTCGATTGAACGGAAACCGCCGCACAACTGGGGACACGAGGACGACCACGGCAACACAGTACAGGTAATTACGAAAGTATGTGAGTAGATCGTGTATTGAGCCTAATCGTTGATCTCGACGTGAAAACGGAGTCTGTTATGTCGGTGATCGCTTCAGTGAGTGAAGGCACCTTTGATCCTCTAGTCTACCCATGCTGTGGTAATGTTTGTACCCTGTGATCCAAGACGCAAGTGCCGTTTATCTCGGATAATGAAGATCTAACGATTCGGCACACTGGAGTTCAGGGGGCGTATCCGAGCGCATTAAAGGTTCTTAAAGATGAATTTTCGAACCTTTTATTGTAGTAATGTCGAGTACTTCGGCTTGTGATGCTCCGATGGGCCATCTCACTTAAAACTGTTATGCCGGGAGGAAATCTGAGTCAGTCTAGCGACCCTTGTGTAAACAACCAACCGAGATGACCAATGAGTCGCCCTTCACCAAGCTGAAATTAAGTGTCAGTATCCTCGCAGACAGTGCGGAATCCCGTTAGCTGGTCCTAATCAAGCTTTTTCAGGCGGGAGTATCGAGTTAGCTATGCTTACATAGGGATCTTCTAACTGACCGTGCCTATGCCAATTGGA"/>
                    <sequence id="seq_t3" taxon="t3" totalcount="4" value="AGGCGTCAAACAGCTAGAATTTCGACGATACGCGGTATGCATGGGTTCCAATCTTGAACCTGTTGAGGGAACGGTGACCAGAGTTATTAAGTGTTGGATTAGCGAAGCGTACCCTCTGCCACAAATCGCCCTATGAACATATCCGTATTTGGTACTCAGCAACACTCAGTCAGATCATCCATCAATGCTTAAGGCATTGCACTCAAAATTCCCCCAATGCCTAAATCAGAGAGAGCCTATAGAAGCATGTTCAACGGCGCGGCCCGTCTTCTTCATCTTAACGTATCGGGCGGATTGATCGCGGGAAATCGAGATAACCTTGCAACCGGCTGTATAGTGGCAGGTGACGGCCTCCTTGTTGTGCTCCCAGTCCCGTGGGCTTTTAGTCCGATATTTTTGATAACTCACGGCCGGCATGATGATATTCTCCGATTATAGTTCCGATTAATCTTTGGGATGGAGTACGGAGATCTTATGATCGGCCCAATCAATATTCAGTGGGCGGTCGTTGAAGAGACGGTTGTGTGTCTTTCTACGTTTCTGTGGTATATTCGACTTGGCCAATGTGGTCTGCAAAGCTTAGACTCTATACGCTGCAAGTGGCACTGTCTATTTTGCTAGTAGCGGCCACCTAGGCGGAAATGTAACAGGTGCCTCCATCGTAAGAGTACGCGCGCCCTACGGCGCTCGGATGAGAGGGGAGCCCAGGCCAGCAAGAGGATATCCTTAGCTATGCCAGCAGATACGACCCCAGGCACTTAGCAACCGAAGGGGCGGAACCCTCTATCGCGTATTTCAGAGTCACGTCGGAGTTGTCCTGGACCCATGTAGATGTCGCACAAATCATCCGCCGACGAAGAAAAGATAGCCGGTTTCGACTCGCTATGCAACAAGATCCACTGGGGCTACTGTGCACTAGGTCCATGTAAGCTCGCTGATTCCTCTGTCAGACACCAGCCTCTGGCGTTTTACCACGATGCAATACGTCGTTAGGCGATCTCTCCTATGACCCGTGACAGCCGGTCGCGTTGGGTGCTCAGATCACGTACTCTGCAGACTCAATCATCACATTATACTTGTAAAAGTCCCATGCCTAACTGAGATGCACAAGCTTTTACCCTCTGGGTACTTTCCCCACGACTACCCCTACCTGACTGACCTATGACCAAAAGTGACCGATAATGTATGACAACTTCGTCGAGAGGCCAATTTCTTAGTTACATTCTCATACGCGTCGCGGGCTGGGGGTCCGGTTTATTAGTTTTAAGTGATAATATACGTGATCCTCCGCGCAGCAGTAACTCGAGAAAGAGCGCTACTGGCCGGATGCACTGGATGCATCCGAGATGTGAGTCTCCAATAGCGTGGATAAGCTGCTATCTGGCAGACACCCCTCATTGGTCTCGCGATTTGTAATATGAATGGCCTACGGCCCATTAGAGCACCACCGTCAATTATTGGGACAGAACTGTAAGCCACACGTGAATTACACAGCCTCAGGTAAACAGTCCTCCGTGGGTCCGATTGCAAATTATCTGATGAAAGAGGGGTTTCTGCACGGTCCCTGGGATTTAACCGGGCTGCTTACCTAGGGCCCGCGATCTAGTAACTGTCGGGAAGATCGCACGAGGGTCCGGCTTAGAATTCGGGTCCCCCCGGTTATAGTCGTTTGTTGGAAGAACTGGATACCCCAACGGGTCCACGGTCCAGAATGACACGGCGGATAAGCACCAGTTGAGTGGAGACGCCCCATCTAACACGCCGTAAGGTCCTTAAGAATTTATAGGCTCGCCTCTATCCCTCGGCTGCATAGGAATTTTGTATGCATTTAGCGTATAAATCTAACGCAGTTCAGAAGTCGCGCGAAAGTCTAATTGAGTTTCGACGCGGCCTAACCAGTCTCTTTTGCAAGTCCGCTCTTAGCACTCGTGGGTACTAAACGAAAACCAACTCCACAGTAAGATGAGCCCTGTGAACTTGAATACCTTTTCAAGTGTAAA"/>
                    <sequence id="seq_t30" taxon="t30" totalcount="4" value="ACCGCAATAAGCACGTGATCAAGGAGGGCCTGGAGTAGTCGGGAAACCGTCAGTAATGCTTGTGTAAGTGTCTATAAGTTGCTACTATTAGCGTGGTACATTGAGACACAAGAACCCTGGAATGGACGAGGACGACGATCAGCCAATCATAAGCGGAATAGTCGGCGGTTTCTGTGTTGAGCTCTTCCAGCTGGAGTGCACCGGCCCATAAGTCTATGCAAATGGATATACGTATAGGGCCTTCCAGGTAATATGGTGACTCTAAACCCCAGTGCACACATTAGATAAACTGATAGTTGCATTGTCCGGCTTTCGGCATCTATCCAAGATGACGTTTAGGCGCGCGAAATTCGCACCATTCGAGCTACGCAAAAAGTACCTTACGCCATTGAGAAGAGTAACCACCCACTACCGATTGTAAAACGGCACCGATACTCCGAGAGTTATACGATCCAGACAGAAGGATAATACAATCAGGCAAAAACGATCCGACCATGTGACTAACCGCCTCGATAGATCGGTTTTGGGAGCGTACCTGTTCACCGAACAATAAGAGCGCCGCTACGAGGCAGCATCGCTTGCTTCCTTTGAACTGGCTTGTCTAACGTGCCCATTAAACGCAGATCAATCTTAATATAAGGGGAACCTACCTTGGCTCAAGCGGTGAGTCCCAGGAAATCGTTACGGTTGTGACCTGTGTTGACCCCTGGAAACGTAGTCTGGAGCCACCCACGCAGCCCGAATCCAACATGTGTCATACCCGAGGTCGTTGTAAAGACCATTCGTTGTTCGATGGTCGCTTACCGATTAGGATCGAAGTCTCTGCGGAACTCGCCGTTAAGGGGAGTCGCTGGATAAGAAGATGCGTGAATCTAGACAGCGGACGTGAGCCGGACCGCTTCTTGACTAGGTCTGGTCGTTTGCTCAAGGGGAGAGTTCCAGAAGGCAGCAGCTGGTGCAATAGAAATGGCACGAATAAATAGCATTAGTCGAACTCGCAGGGCGTGATACGACCGCACGCGACCAGGGTATGGCAGAACGTGCCCCAGGCTCCAAGGACGAGGGCGTCGACGCTCAGTTAAATGATGTCGTTCGTTTCGGTGGTTGAACCCAGGATATACCGAGAAACGCTCGTCGTAATAAGCAATGCGATTCGGTGTTACCCTCTCTCGTCGTTCGCTCAGATATCTACAGAATGCGTTATTTTTGCATCCTAGGGACAGAATCTGCATTGGGCTTGTAGGCCACACTGTCAGAGGTGTGCCAAGCAATATAGACATTCAGTGCACCCATTTGATGACCTTTCGGAGCAAGCACGACAGAATGCAAAAGTCTAGCGCAGTATTGTATCATATGTTATGCAAACTCTTTGTGTCCAGCTTATCGAACGCTCCAATGCGCATCCAGCAGTGGTTGCGCCAGCCGGGGGGAGTATGGGGCGAGCATCTGGTACGGTCAAGCGCTCGGTCACCCCTAATATTGCGCTTCCGTTGAGTTCCGAGCCTGTACGCCACGGTTACCTGCACTCTGAAGCATGGCCGAAGCGACGAGGCTCTGGCGCCCTAATGGACGGGAAGGCCAACTTGCAATCGGCGGGAACGGAGGCCTCCTTACTCAACCTTGACGGGGCTCACACGCTAAAGGATGACGATGTCGCGCTCAATGAGGGAGTTCTACAGAAAAATGAAAGGGTCCCATCCTTAGGTCTATCAGATCGTAGAGGCGCGTACTCTTCTCTCCCATGTCCACAGTCGGGCACGGCGGTAACGTAATTGTTGGAAAATCCCGCTAGGTGGGGCCTAAAGATAGAAATCCTCCACGTTGCGCCGTCGGACTGGCTTAAGGTTTGAAACTAAAGCTGCGGGATGTTAACTTTCGATATGACAAATTATTGTTAGTCAGATAATACGCTATAGAAATGCAGACACGGTGATGCTCCATCGCTTCGAGCAGCTATGACATGTCTGTGTCTGGTCGTGCCCTGACACTCCGCGACTTCC"/>
                    <sequence id="seq_t31" taxon="t31" totalcount="4" value="ACCAGTCAGAGTCCCATCCGGACCCACCCCGCTGTCCTGGCGACGGTGAACGCTCCTATTAAGCAGACATGTCGGCAAACTTCCGTATTCCGAATGTCGTCGATCAAATTGCTGTGCGAATGCTGCAAACGCAATCCCGCCGCCGGGTATAAACATATATGTGTCCTGCTAACGCTGCACTTCGCGATCTTAACACATAAGTTGTTCGCATGTGGACAATTAGAGACCTGGAGTGCAACGTTGGCCGCTCCTCTTCTATCCGGTACTAATGGATCCGCTGTCGGCTGAACATCTACCATTATACCCTACCAACCCACTACGGCTCTCTATCACGACGCAAACACAGTCTTTGCATAAAACATATTGATTTAACTCTATGACGCGATTGCACCTGCTACTCGTATAACATATTGAACACGTGGAGCGATGTACTGGTGCAAGAAAATTAGAAACAGTGAGCAGAGGTTGTAGTGGACCGCTCAGTTGGGATTCCAATCTCCGGCGTATCAACGCTTATTTGTCTCGGTATATTAGTCTGTTTCCGAACGGGCCTTGCAATTAATTTAGAGGCCGGGGATAAACCCAGTCACTTGCTTGGGATTATCCATGTTATCATTAAAAAGCGATAGAATCTATTCTTAGCGCATTATTCCCGACATCGCGCCCTAGCTTGACCCGATCCGTACTGACATATAGATAAATCTCATTAGCGAGCTTCCTCGATCAGTGTTCGCTCACCGTTGCGAATCACGCGGCATAACGGGTGGCAAAGCGTGTACTTGAGAACGGCCCGTCGCGTAGGCCTTGACTGGAGCATAAGATTACCAAAAGCACCCGTAGCCTCTGTAATGGTATACTGAAGTCTTTAACTGTCTAGTAGTTTCTATAACCTAGGCCATGAATCCGACTATAATCTCTTACTAGCCCCAAGCCAATGGCTTGACGTCAAGTAACTGGGACCAGATTTTATACTGGCAGGATTGCCGTAAGGGACTAGCTACAGCTAACGTAGTCTTTTTCCAGTTAGTTGCATTAGCATCGATAGTGAAAAAAGATAGGAGAAGGGAGGAACTGGCCGATACCTCTTGAGGGACAGAGCGGCCAGATAATCCACTCCATAATGAAGTTAGTAACAGCGGAGAAGTGAGGCCTACGGACAGAAAGGGCGCTGACAGGTGATACCCGGAATCTTTGGTATTGAATGAGGCTTTTCGACGCTGGAATCAATACAACATCGCGTGGACGGTTGCCTAGGTCAACCCCTAGGACACCTCTTTAGCCGCGTTGAATGTTCCGTGACGGATAGCTATCCGTGGTTGCGTGTTTTATCTACTCCGCATCCCTAAGCAAAGTACGGCAGAAGCTCCGTGAGGGCGATATAAAATCTGGCCGAAAGTTCTTGGCGAACAATATCGGAGTCAAGGTTATAGGCAAAAGACCGCTTGCTCATGGGGTCGCGTCGGATTTAGCGACAGATACTTACTCTTGATCCCGTAGCTGCGCTTTTCCCTGTTGTCTCCATCACCGAGCCTGACCCAGACCAACTTACTGATCCACGGCCTAGACCTGGCGAGTTGTGAGTCAGGGGCGTAAGCCAGCTCGTATTTAGTTTCCACGGATGGACGGGTGACCGTACACGGTAACGACGGAGACAGCTTAGATTCGGTTATCTCGCCCAACGACGCGCTCGTCGCATAGAGGGTAAAGGGCCTCTTTCGTTAGGCTAATCACCATCAGCCCACCCGGAAGGCCGCTAACGTGTTATGCTGTACCTTGCAGGGAGAGTCGCTGGCGTCGAAAGACGGGAGCAGTACAGACGTGCCGCCCGCTCCTGGTCGTACACATACAAGTCTCTCAGCTAGGGCATTAGTATTGGGGTCAGCGTCTTCTGACAAAGTGAAATCCACCCGCCGGTCGCGCCCTTGTGGCTGACAAATAGCTCGCCTCACGAAAATGGCCATAGCCCGTTGCGGTTCGCCGAAATCAAGTATCGATTACCC"/>
                    <sequence id="seq_t32" taxon="t32" totalcount="4" value="CGTAAGTGCTTGTACGTCTTTACGGTTTAGCCACTGCTGGTTGCCCCGGACATTGTCCTGATAATCGGCCCAACTTAACATCTCATTGTAACCGGGTACATGCCGTTCTCTCATCATCGGTATTAGGGTGTCCGAGGTCTTAGGAATGCCAAGGAGGCCTTAGGTGAGGGTCGCACGTGCGTTCGCACGAGTTGCCGGCGCATTGAACTATGGAGGTCCCATCCGCGCCGCCTTACAAAAACAGAATATCGAGCATTATGGATCTCGCAAATAATCGTGCTACTTGGCACCAGTCTTCCTAAAGATGTACAGTTCTATATCGCCTGTGGCATGTCTCCTGGGAAGTTTCCATGCAGACATGAATCTGCCTTCCGGAAGATGTTCTGCCGAAATAGTCATGTACCGGCGTTCCGACACTGGGAAAGCAGAATATAGCAACTGATAAAGAAGGTAGCCAAATCTCTGATTGAGTCAACGAATTTCCACGGCAACCGTATGGTTGTAACCGTTACACGGATAAGCCTCAGTATATTACCTGACCAGAACGTACGTACGTGCCTGGGGATTTGAATTGGGGTGCCTAGCGGGGGCGGATGTCAGTGGGTGAACAAACTCCGTCAATCCAGACAGGGAGCCTGACTCCTGGCCGTTCACAACCGCGGTCCCACACGTTCAAATGCAGAAAGGCGAGAACGGAAAACTTGAATACACGGCGGTACTCGACCCTAATTGTATTAGGTCTGCAAGAAGTAGTCGTAATCTTTATTACAGGACTAGCTAAATTTTTAATGTTCGTGCAGTTGGGACCTCCATTCGTAGTCAGTTGAAAACTACGCACCCGCGTTTTCGTAACCAGCTGTCGAGGCAGACCAAGTAATTCGGACCCTTACGGAAATAGTACTAGCATTTCACATCCGCACGAGGTGGAGCCTCGTGCTGACTAATCAAGCCGTTGATAACTACATCCCCCGGAAAAGCTCGCTGGGTTGTTTGCCAGGAATATATTACCTTTGGTTGTTACCTCGAGGCGACTGGTGGACCATTTTTGGGACACCTATGATTACATGGGTTATGCTGTCAACCGCTGGGAATGCATTGTCAAACGTCCAGGTCGTTTTATAGGCCTTTGCGAGCAAGTGAAGGGCGGGAGGCTTAACTTTGGTGTAGCACGCCTACCACTTGAGGTGTACGAAGGTGACGTACAGAATTTCATCCGCAGCAGAATCTCATCATTTTGGGACGCTGTCGCTGAACGGAAATCTGTGGATGCTTGTACCCCACGCTGCCCGTTGCTGCTAATGCTCAAGAGCTACAAAACAACAAAACATTGAGAGTGAGCCATATGGAATTACTGGTCGATTACTTTTGGCTATTACACATTTCCGGTTTAGTTGGCATTGGGGATCTGGGGCGGTATAAGGAGTCCGGCGGCCACTACATCTGACACAACCATCGACGCTTTTTAACACCCCCCGACCCCGCTCTTCTCTGGTATGAGCTGAAGCCCCTGGAACATGTCTTATAATTACCAGGCGCCATCACCGTTCATCGTTTTCCGGTTTGGGCTATGTGGCGCTCTTGGTTGAACCAAACTGGCCGCGCGTGATGGAGTAATCATCCGACGGCTTGTTACACGGCATATAGTACCCATAGGTGCCCGCGGGACTTTTCTGTACTCAGTAGGACTATGGTAACGGCCTGGCGACCGAATTTCCCAATTCCTATCGCGGAGGTATATGCGGTGCAGATCAGATACAACCTACGACTACTTCTCTGTCCCTAGGCTTCACAACAATTAGTGTGGCAGGGTATTGAGTTGGGACAAACCCTTGAAAAACCGAGATCAGCTGGTGCTGTACCGATCGTGGCATACGAGCCCGAACTTTACAGGACCTTTGTTTAGCCAAGGGCTATAACACTTTCCTCCACATTGACTCGAATCCCATTACTAGGACCGTGATATGCGGAGCTTAAAGCCCTAGGGTGGTCAACTAGCTACA"/>
                    <sequence id="seq_t33" taxon="t33" totalcount="4" value="TAATGCACAACTTTCGAACAGATTTCGAAGTGCTGTAACCACGTCAAGGTCAGCCAATTGCCCACGGTTATGTTAGGGCATGTTCTCATGGATACTATCTTCGCTCAGGGAGGTATAAAAATGTTATTTCGCTTATAGTGCGAAATTTTAATCAAACTATGAGGTATTTAGACGGAGCTCTATTAGATTCTTCTATACATTTAATAGTGAGCAATTGTGGAGTTGGGTGGTAATTCTCTATGAGGCATTTACGGGAGTTTTAGCGGGAATCCAATACAGTTCATAGTTATACGGGGAGTAGGATTACCACCAGGTCCATACCCGTTTCGGAACTCGCCCCACCGCGCCTGGTAAACTCATGGGCCTTGACCCCAAGTGAGTACGAGAAGCCAGCACGTCGTCCTAGCGGAGCGCCCCCCAGACTCCTGGATGCCCAGGACCCCCAAACGCTGGAAAGTGCCAACCATACAAAAAGTGCCGTCGCGTGCGGGACGAACTGTGCCTTATGACCTATCGTGACTGGACCCCCATTATAATAGAGAACGCGCTGTTCCACAGGCAACACGTTCGCAGACGGCGTCGTAACGTACTGGAACAGCGGTGCCCTGCCATCATGAGGAGGGTCATTGCATACGAACCCTCTAATTGGTCGTACTTGATTTACACCCGCGGAGCTTAATAGTCCACGGTGAAAATAAACGCTCTTCTACCCTTGGCTCTTCGCTTGCCCGCGTGTTTGGGGATGACGTAGTGTGCTACGGGGATAATTAAGCTTAGTTCAGAGACAGCAGGGGTCAGAGTTAAGACATCGATCCCGCACTGGAATTAACCGAGACTAGGGCAATCATGGTTCTCTAGTCTCTATCGTTTCATGCCCTGACACAAATCTAGGCGATGCGTATCTATCTCCTTTACGGTAGTTGCATTCGGTGCACCTCCAGGTTGGATTGCTCCCACGTTAACGGCTCCACGCCGACCCCAAGCGGTACGAGCCCCCATAAAACAATTTATGTAACACGCAGTCACACCAGAACAGGTCGACAAGCATATAGCTCTAATTATAGAAAGAGCACTAGCCTCCATATAAAACTGTCTTCTGCAGGGGGAGCTCGAGAGTTGTCAGAGATCGGTCAACGTAGGTATACAGAGGCTGGCGACGAAAACATAACTGTTGCGCGGATGCCTCGGTAGCTAGTGCCGAGTACATGATTGCGAGATCGAAGTGCGGGGTATTCCAGCGCATGTTATGACTCACAGCCCACCCTGTCTTTGGCTAGAGTATTATCTACACTCGAAGTTGAACCAGTATATGAGTCGTAATAGCGTGCTACTTTCTCCAGCACCGTGTAAACTGGTTTTACCCAGGGGGGCCTAGCTGTCCGACGGAGCTGACATGCATCGGCCACCATTTGCGGCAATTGTGGTGCCCATGGTTGCCGTTGCGGTTAATTTAGGCTTGTCTAAGGGTCGCCAGTCTTGCTCGGTTTGGCCGGGTCCTAAGTGGTAGCACTTAAGGGAGACAAGCCATCAAACGGACGGCCCGCCATTCCATAATTCCAGCGCGTCGCTCAGAGGACCTAAAATCGCGCAGAACGTAGCAATCTGTAGACTTGTCATTATAGTAGCGGGAGTCACGACCATTAACAGTTCGCTATCCCTTTTTTCATTACAACAACTTAATAAATACTTTCTTACCTTGTATGTCTTCTAAGCTCCTTCCGTAACGTCTGACTTGTGTCTAATAATTAGCTTCTTGGCTTCTCAGCTCATCTTAGTAACAGTGGATAATGTCCATTCATGTATCCGAACTACCGTCTAATCTAAGTCCCGGCTATCAATCCGGGTCGTATGTTTGCGTGGGCAACACGGCCATGATTGGAGGACACCATAACCTCTACGGGCACTTGCAGACCCATTAGTCCTCGATAATAGCAAACGTATCATGACAACCCTGCAGCGGTCATATTGGCTGGTATATCATTAATGAACTTAACGAATAC"/>
                    <sequence id="seq_t34" taxon="t34" totalcount="4" value="GTCGTATGCAAGACTATAGCCTTATATCCAAGAGTGCCTACCAGTCAGTAGCACGAAGACATACCCACTACTGAAAGGACACGGAAATGACTACCCCATTACACCGAGCTCCACCGGCGGGTGGGTCCTCTGAACCAGCAAAGATGAAGGAATTGAAGCGATTCCCACGGATAGGAGCCTTCCGCAATGCCACCCTTCTCGCGGCCTGGGCTCTGTGGCTATCCCCCTGGCGGTCGCAACGCTAGTTACTCCGGTAGCTACGTGGTCATAATACTGGGTGGCGCTACATATTCCAGGAGTGGTCAGGGCAGTCTTTCGTGATACCAGATAGCAGTTAGCTGCTACCGATTCCAGGGTGAGCGGGAAGCGGAACCGATGTTCTTGGTTTCAGATTTCGGGTATAGGGTTCAGAGACTTAGGGACATACGGCCCCTTTCCATGCTGGAAGCCACCTGGAATACATGTAATTCGCACTCTCGGAACTCCGATGTGACCCACGTTTAGACTTAGAGCTGCGCACCAGCCATGTATAAAGAATTTAAGTATAACTGACACAACTGCTGGCTTCTGAACGTTTGGCTCTCTAATTTGACGGTCTGTAAGGCTGACTGCCAGTCTGTCACCTATCTTCACGCTGTCCTCGGAAGGGGGGACAGGTTCATTTTTTCACACCGACCATGACACTCACATAGGTTGATTGTGGTTGCGCATGATTAAACTGGGTACGCTCTATAGGCTGAACTAGGTGGGCGGGGCGCTTCCAAGATGATTGTAGTCGGTCAACCGACTTATTGCAGAGGAACTAGACGAAGGATTCGCCCGAATATCAGATCCCGGAGGGTTCAGGCTCGCCATCTGGGATTATAATACCTCGCGTCTCTCAATCAGCACCTAACAGCCGGACAGCAATATCCGGTTGAGGAGTTAACGCTCACTGCCGGTCTGGTCCGTATACGCGTACCCCTCATGAAGTGGATGTACTAGGTACCCTCTTCTACGACCCAGCGTCAGAGTGGCTCCGTCGAAGTGAGCGCTTTACGATGAGATCGCCCCTATCCCGACACCTTAATCTGTTAGAGCCCCTACTGTTTGTTTACAACCCCCCGGGCAAGATGTGATGGTAAAATGATTGTTAGACAACTAGTGGCGGACACGTAAGTGATTTCGTAGAGGTGGGGTTGTTATATAAAGTACGATGATCCCCTTCTTAGGGGTGGTGGCGCCGCAGCCCAAAAAAATGGCTGGTAGTATCTTTTATCTGTGACTTGTTGGCGCAATCGACCCCTTGATGGTAATGTTGCCGGAGTGCCCGGAATCAGGACCAGTGCCAGGACCCGCCTGACTCTCATGTCCGGCTTCGCCCCTGTCGCGAGTAACAATTACCAGGTAAGTAGACCGTCGAAGAATCATATTATCCGCGTACTGGCATTTACTCGCCTCTGCCAGTGGTACGGGGGCTTGGCGTAGGGTCGTGCATGTGATCTCCCCGCCTAACTGATTCGTTGTTAGCGCAGGTGTCCCGCAAGCGAGGCTTGACACGTGGCTACGCATCAGTAATGACTAAAAACGAACAATAGTGGGCTACCATGCCATCTGGGGTGGCTTCCTCGGTATCGTGCTCGAAGAGTGAACGTTGCCAGATAAGACGAGTACCACCCCCCAGGCAGAGGATGCAGTAAAAGAAAAGGCAGCGCAATCAGCCACAACGGGACCATTTGATAGCAATAGCTCTATTCCGTCTGTCACCGATATATGCGTAGGTGGCGCGTCCTTCTTTATGTAGTTGTAGACGCTTAGCTGCTTCATTCATTAGCGGAAGCCTGAATCTCACTTTGGGGCCGTCAGGGGGCCTGTGTGATATGAAACCATGCTACTCATCTGGATACTCAGGGGCCAGTCCCAAGTGTATTGCTTTACTCAGCGTCTCCTCTTGAAGCGGGGGGACATACGGCTACGACATTCCCCGCCGCCCTCACAACTTCCCCAGGCTAGGGAGTTAA"/>
                    <sequence id="seq_t35" taxon="t35" totalcount="4" value="TAGGGCAAATTCGGCGTAAGTGCCCAGAGTTTTGCCCGCAACGCCACCGAATCTGCTAGATTGGTTCGGGCCACTAAGAGATATTAGGGGGCATTCAACCAAGGTGGAATAACGAGGGTACTAACTCTGATATTGAGTGTAACTGCACGAAGCGCGACACTCGCGTGCTATGCCACGTGTGTGAAGATATCATGTCCATACAAGGTTTAGCGCCGGCAGCAATCAATGAAGCGCGCTTGGCGTAGAGAATTCGTGGCCCTAGTTCAACGTTATTCAAAGTACCGCAGCACCTGGGCTGTAAGTCCCGTCCTATAGAACAGTACCGTCATCGATGCAGTCGTAGAAGTGGGAAGTGCCGGTCGGAATGGACAAAAATAAAGCTACACACTTGATGACTTGACGTGTATGCTTTGTCCACAGGTGAGTGGCTACTTCTTACCTCTGGTCTTCACACTGCTTTGGAGGTATCCTGATGAGCGCCTCGAGTCCGGGATCTCGAGCCCTTAATCTGGTCTCTGTCCCCACACCATAAGGGGTGCCCGGCGCTTGGTAGCCGCGTAAACGTGTGGGGGTCAAACTTGTTCGTGCTATCCCATCGCTGTTCTTAAAGAATATAGGAGCACACGAAGCTGCGGGTTGAGAATCGTTGCATCGGAGAAGACTTAAAGCGTACTACTATTACGGAGTGGGCTAAATCCATGCGGGCCTACCTACTACTATCAGGGCCCTACGTGAACCATGCACACGTGTAGAATTGATTCTAAATTTTAATCAGGTAATACGATGACTCCTTACCATAGGGTTAATGTCGTTAGGGGACTATGGGTTTATACAGTAGCGTATGGCGAACTACTCTCGAGGTAGGTGAGTAACCCTTTGAGATTAATCTGGGGTCAATCTATTCAAAGCGCGCGATCGGTTTCTGTCTTGGGGACCATCAGATTAAAATGTTTGCTAAAGTCCAGACAGGCACCCACAAAGCCTGAATCCCCGCTGCTAGCCGGTATCCATCGCCCTGCATTGGCATCACCCATTCCCTATAGCGGGTACATTATCATCCGGGTATCCGCTGACCGGTGTAGCCGTTGAACCAACTTATTGGAGCAATATAACTCCCATAGGGCCCCTCAGACGCTTGTCGATCCAATGTTGGATTCTTGCCCTCCACGTTGAATTCCGAAATTAGTCGATGGAGGCGCGATGCTCCGTGAATTCTGAGATTCGTCCGCCACATCGGGTCAACTCTTACGGGGACATTCCGAGAGGATTCTATGACTTGCAAGGCTAGAATCGTTAGGGCTAATAAACGTCGCACTTTGTCATCAAGTCGAATTTTTGAAACCATCGATCTATTAATGGTGCATGATCCTGTGCACATATACACGTGAGCCCGGGCCACACGATTCCAGGCGGTGCAACACTATTGTCTAACTTGACCGAATAGTCCACAGCCGCAGCACTTCGGACACGGTTTTGGGTTATGATAAATCAGAGGTTGATATGTTTGCTGTACCCGGAACTATCCTAGGCCACCACTTTCCAATGTGTTCGTAGGTATCCTAACAACCGTGCGTTTGTTGGTGTTTGGAACGCCCGCTTTCATTTCCTCTTTCCCAAAAAGCGTAGTCGTCTGCAGACATTTCAGAGTGCCGTATGTAGCCCCAATCACTCTGGTGTACTACCTCTCATAAAGATCGTCAACGGGTGGGCCTAGTCTGACCGGGGTTAACCCAACAGAGGGACCAGCCCGAGAAATTATTGGGCTGAGGCCCTTTGCTTCGCCGTCATTCTAATGTCAGGTGATTAGGGTCTCCTGTCGGACATATGAAATAGACCTTGGACCTCAGGAGATTCGGTCCTCGGCAATACTGTCCCTGGTTGTAAGCGTATGCCAAATATCCCAAGCCTAGTGACTGGTGAACCGCGACGTGCGTCCAGACGTCAGGTCAACAGACATAACCAACATCGTACAAATTGCGCAGGAATCCAATGGTTTACGG"/>
                    <sequence id="seq_t36" taxon="t36" totalcount="4" value="CAAACCCAACTCAACCATCGCTGCTCCGAAATGGACCGTGAAAGTAGGATAGAGTAATTCGAGAACAAAAGCATTTTACCATGCCGACCGTGCCGGGAGACGCTGGACTTTGAAGTCGGGTGAGCGCTATCGGAGGCCGGTACGCGGTAATCAATTGATGTGCCGACCGACTAAATACCGCCAGAAACGCACACGTCGCGCTATTCCGACTATACGTTCACACCTCGTGCCGCTTATCAATCGAGCACCTAAATCAGGCAGTGTATCAGCCCCTATTTCACCTAGTATAAACGGTCTTAGTGTCATACTTCGGCTAGAATTCTGAATCCCCTCTTAGGGTGCCAGCCGTGACACTTTCGTGAAGTCCAGAATTAGATTTGCTCTGGGATATAGATTAGTCTCCGGGAACACTGCTCGCGCCTGTCAGAACCTCGAGTGCCCCGAGCGAATGTGACGTCAGATTTTGAAGTGGAATGACAGGGTACATGGCCTCTCAGCCAGGCGAGATAGCCGAACATCCTTATGGCTTCTAGTACGTTAGCTAGGCCCTTAATAATTCGTTCTCCAAATGATACCTGCAAGCGAAATATCTGCTGCACATTGGTATGAATCTCGTAGAGCTATAGCCAACTCTAGTCCCACCGCAGGCAGGGCCAACCCCAGCCGATTCCTCTAAAGGCCTTTCTACTACGATCAATCGTGGCACGCCCCCTACGAGTCCGAATTCATGGGCGAGGCCGCGTTTGACCTTGGCATGAATCGCGATGGCGCGGTGGGTATTTTTATACTCTGTCGAACCCTAGCAGTCTAGTCTGTATAGACCACGGTTTCCGGACCAGGTTGCAATATCACCTCTAGCCTATGTTTTTGCAGGTTAATCTCACAGGGAGTCCAGCAGACGGCGACTGATCACGATCGTAAATGGCATCGATCCGTCAAGAATGATACGCGCCTTTCGCCGATTTGATTGCACATTCCGATTGCTGACACGGTAAGCAGTCGATGAGACCGATGATCGTCCGTCTCCGAGGACCGGACCAGGTGGACATAAACTGCTGTAATCCAAATCCACCACGTACGGGACATGCGGAATAGAGAACCGGGTGAGGGCACTGTACGATTTAAAACGCATCCTGCTTGCCTATTGGATCACATCAGACAGTTAACTTGGAGGTTATGGCTCATTTGATAACACGGCAGAGACCACGGCCATATGATCGGGCGTAGGCATTAACTCTGGGGATATTTCATGTTCGCCCTATCTGGCTGATGTCCTGAGAATGCGGTACACGTCAGGCATGCACTTCCCGACTAGAGTCGGGGCCACTGTAAGCAGTAGGGCGGTCGCTGGTCTGTCTCTTCACTAGGGTCGAATCTTGGTTACGCCTCGCTAGCGATGGGGTACTATTAATAATCGATCTTCCTGACCTCATTTATCTTGGCGCGAATTTTGCTGACTCCTGACCAGTCTAGCAATAGTTTTGTCGCCTCGCTCTCGTAGCTCATAAGTATTTGGGCGTACCGTGACTCCGAGCCACAATTTGGTACCCTCACCTAAGGAGTTGCAGGACCTCGTTGTCGGGGTCCTGCGGTCAGGGACTCATTTCACGCTCCAACCATATCGGTTGTCGCGCATAGCGGGGGAGGGCATAGGGGTGATTATCTAAAAGGTCAGGGAACCCGAACCAAATGTGAAGGCCGCTAACCCGCGCTATGTTTCGGTACTATTTATTTTCAAGCCACGGCCTCATTCATCTAGACCCCTGGGATCGAAAAACAGGGTCCCCCTTCGCACACTTATGGCAAGCCTCTGGTAGTTGGTTTGGTTGCCGTATCGGTAAAGATTATACCTTCATGCGTCCGCATTACTTCGCTATCCTTAGGTGCGCGGAGAAACGCACTTTACCACGTCCCAAAATTCCTGTGCGTTCGTTCGCGGTGTCCCGCCCTTATTTGTGTTTCATACATCGAGGCTGCAACTGAGGGACTAGTTTGAGAGC"/>
                    <sequence id="seq_t37" taxon="t37" totalcount="4" value="TACTCATACACTTCCGCTGCCAAAAATCCAGTCACTCTGTATAGTTCCTTACGTGAAGTATACATTACGTGTGACATTAAACTCTGAACTATCTGCCTGGCTCTGGTAGCCCAAACCCAGTCCACTGATACTACGGAATCCTCTTCATCCATTGGTCGGGACCCTAATTAGACGACTTAGTATGAATGCCGCACAACACACCAACTACACGTTTGTTGAAGCGGGTCTAGAGCCTGCACACCTGTATTTACGTTTACGGTTACACCCCCCAGAAATCTGAAAACCGCGGCTCATTGGAGATAACCTTTCCTTTACTACCCAGTTCTTTTTAGTCACCCGCGGAGTACGTAGAGTGTTCCGACAAGGCTACATTGTCCTTAACGCGGGATAGTTCAGACAGCTGGGAGAGGGGCTACCACACTTTATCGTTGGAGCGGATCTGGATCACGACGCGCGGAAATCGGAGGCGATATTACAACACCGTCCTCGATACCTTCAGCATTGAGTTACTATGTCCAGTGCAGCACTGGCATGATGAAACTATGCGCAATTTGGGCCGTATGAGACATTCCACACTTGCACCTTCGTTGTGTTAACTGGTGACTAGGTCGGGTCGAGAGCAGCGGCCCGTACCCTTTCACCAAGATTTGCAGTGGCACCGCTCATTACTCGTCACCCCATACAAGTCATCGTAGCTAGGGAAATCCGAAAACAGGTGTCGGGTGCTTCCTAGATATGTCGCCGATTCCCCTTATGCCTATTATGACGGCGCACTGCAAACTCGTATGCAATTTCATAGAGTGTCAACAGGTTAAACCTTGCCGCAAATTCGCGTGAAGAAGTGAGAGACCTCGATCACACACACGTTAATCAGAGATTCGCCCGTATTAGGGCTGATGACGGACCCAAAGTACCAGGTCGACATCCATTTTCAGTACAGCTAGTCTTAAATTCGATGACACAGGTGTTTATCTCGTGGACCATCAGTAAAGAGTAGGCTTCATTCGGAACGCATTTGTCAAGCCGGGTACCCGAAAACGGAAGCAGGACCCTTAAGAGTAGGGCTCGAATCCCGCGTAAACGTTCTGTTAAGTATAAGCCCTAAGTCGACGTACCCTCGTAGGCGGAAGGCCGCATAACGCGCCATTGGGCTAATTGCTGTCTCAAATGCATAAGCCGTAGCAGTGAGGCTCTATCCTAGTCCCGTCCGCCATGCGCAGGAAATGGCTAGTTAGGTTTGAGCCCTCTACGAGACGCCGCCATGCTCTGCGCTCTTTAGAGATCCTATTTATAGTTGCTCAAATCTCGTCATCGTCGTTGCGGGGAGTGGTTGGACCTATAAAGCACGCACTCAACTCATAGACCAGCTAGGCTCACTCCCTAAGTACAACCGGGGAGACAGGGATCCCAGAGTACTGACGTTGTATCCAGAGCCGCTTGGTCGGTCCACCGTTCCTTGCCCCACTCCCTTAGACGCCGGTATCTTCGAAGACTCCGGAAGTGCTATTAGACGTGCGCTCAATGACAAAGGAGTAGGACCTATGTTCCCTTTGTACAACCGTAAGTTCAGGTTACCTTTGCGTAAGTCTTAGGCTCCAACCAAGGGCTGCACGTGTGAGACTGAATAAGGCCGATCATATTTGTCTAGGTACCAGTTGTTACAGCTACCGAGTGTGATACTTGCCCCAAATCATTTCTCTGACCCTCCCGAAGATAAGTTTATGCTCCAGGCTTGGCTATTCCTATGCACCGCATCAACGGCTTCATAACGTTTCACCTCAGTTTCTTTAATCGTTGCGTGTGGCGGACTACGCGTAAACTAATTACTTGCACGACCGTTCGACAGAGCCACTGCGGATCGGTTTGAGAAAATAACACATGGGCTCTGAGATTAGAGTGCGGCGCTCAGAGGGAAAGACTCAATGTTCATCCTCGGTATATTAAGAAGCCATCCAAAGACAAGGGCTCGGGCCACTGACCATTCACAGTGGAGTAATGTA"/>
                    <sequence id="seq_t38" taxon="t38" totalcount="4" value="CACGGCAGATCGGATATTTCATCATCTCGCGTGCTGCCCGTGCACAGTATTGGCTCCCCTTGCGCATGGCCAGGGAAACTCCGCGTGATGATCTGGAGCTAGCGAGAACAGACACTCGGCCAGTATTGCTATTATATGTAACAGCAGTAGACACAGGACGGTCGGATTTTGTGTCGTTCAGACACTACCGTGGTAAGCGGATTGTCCCTGGTTCCGTTTGCGCATCGTCGCGAATTACGTCGGGTGACGTGGCATGACATCGCACTCTAGTTATGAGAACTGCAACAGTCCTGCTTTGCGGAAGTGGATCTGTGCCGGGAGGGATTTCGGAACGTCACCTCAACAATTGGCTTTCGATGAAGCACATATCGCGAAGGACGGCGCCGATGGATATCCACAGCTTCTCGCAGGGGAGAACTCCGTCCTATTGACGGTAAAATGACAGGATGAAGTTTACCCGTGTCGAGCAACACTGACACCATAATCAGCCGTGTGGCTCGTACGAAGTAAGTGCGTTGCCTCGACTTGTATCCATACAGGAGACCACGCGGATCGACGCCCCACGACCGTCTTAACACAGTAGTCATTGAGACGTCCCAGAGCTCAAGGTTGCACGGTTGAGGGGCGCCCGTGTCAGAGAGTTGTTTGCAAATTAACGCCTTCATTCGTACCAATACTACTGGGACAACATATCTTGCAAACAACAGGGCAAGCGACATTTGACATGGCCACGATAAGAAGCTTCCGAGATTCAATGGATGTGCGTCTAGACTCAAGGCATTCTTTATTGAAAATTTCCAGCTCACTATAATCTCCTCCAACCGCTGTGCTGATTTACGATTATACCGGCTTGGTGCGGATATCACAACACTTATATGTCGCTCGCGGGTCCTTGGATCCACGAAGAACGGTCCCCGTAGTGGTGGTTAGCGCGGAAGGAGTTTATTGCCGTCCTATGTGGTAGTCCTCCACATTAGTTGTTTATAAATTCTGCGCAGCTGCTAAGCGGTTGGACACAAGTTGGCTATTGAGCTCTCTGGAAGTTAGGTAACCGATGGCCCCGTTGTGTTCTGCTGTTCTAACAAGGAGCATTAAAACGTTAAGACAAGTAAATTCTTTGTCGGGACCGGCAAGTATAACGGCTCTGATTCTATTTATCTAAAGTATACGTACGGACCCGGTAGGACCGCGTCACGCTCGAGGTTCTCGTCAATGTACCCTCGTCCACTGGGAGATCGCCATTCTACTGGTTGACCCATTTCGCGCCGACAGCGGCGTGGACACACTCGGGTGGCATAATGGTGAGTCCTGCCGACGTAATGCTCTTAAACAGCCCACTGAGTAATTCCTAGTCGAATTTCATAGCTCGTCGCCCGGTAAATGCCAGACAGGTTTCCAGATTGAGTCATGAATCGCCTCGCCCGGAAAACGACACCCAACTAGATGTCGACCTCTAGGAGTTCATGAAAGGATGACCGGTAGGACGATCCTGACGGGCAACAGGATGTCTAGCTTCCAATGTCAAATACGGCGTAACATCTACCGAGAAGGCTTAGTGGTAGGTGGTACTTGATAGAACTGCGGGGCTTCATGCCCCTATTCTCTCTGTGTGTCCCCGTCCCCTACAAAGATAACGCAAGTTGCGGAAGGAAGTTAGTACTCAGTTAGCTGCTTTGATACTCTGGGCTACGTATGGCTAGGAGTACGTTCTGCCTGGGCGTAGTAGAAAGATCCAGGTGAAGCGGATTGCGCCGCCTAAGTGATCCACTTTGATGTGTGCCACTTTATAGCTAATGGTTGTGAAGAATGGAAAGAATGGACGCGCACTTCGCGTATGGGCGTCGGTAAAGTCATTCCTCATGATGCGTATCGCCTCGCTCGACTGGCTCGTGACTGCGGAGTCACAGGTACTTCCTAGGTTAGGCAATTGAGACCGAGACGAGTCGTCCATCTTTGGCTAAGTCAAGCAATTGGATGCCCCGTGCCTATGGGCTTGGGTC"/>
                    <sequence id="seq_t39" taxon="t39" totalcount="4" value="GTCCACTGCGATCGCAGAGTCGGGTTTAAACTGAGGCATGTCACTTGGGCTTTGGCACTCGTTACTGGTGATGCCCAGGTGACCCTTCTGCCAATTCAATGATGCAACATCTGTATAACCCTGACTAAAGGGGTGCCCTCACACTCACTCTTAAGATGAATGGAAGCCGGCGCTTGCTTAAGCATGCAGTGTGCAACCCCCCGGAGGCCTCACTGTTGATCCGAATCTGTGCGCGTGGGATCATAGCCAGGCTAAACTCCCAAGACTGATAAGCGGTTCTGGAGCGACCCGATAATCATAAGGGTAGAAACCGGTTCCGTGGAATATCGTTGTCTTAGGGACGCGTCGGTTTTACGCGATTACAAAACTATGTGACCAGCTGTTGACTGTGCCGTTCCTACGGACGCCGCGTGTGGGGTGTGTATATGCTCTGTTCTCGCTCATTACAACGGATACGCATCTTTGAAATGCGCCTCCAATTTACTTTCGTGTATAACCCGGAACAAAATTGCGTTCGATGTGGCCTCTAGTATAATTTACCTGCATTGCTAGCCGCACCAAAGCGTCTCCTTGATTATAACGCACTTCCGTTACTAGTACCATCTTTTTATTAGCCCCATTCGGGCTGATAATAGTCAGACCCATTGTCGGACACATAAGTTCAAGAGACATTGATTTCTGTCGGTAGTCAACCCCACTGATGTGCCATCTGGTTAGATGCACCCATAGCTAAAAGAATTGAGCTGTCTGGGTCTGGAACCCTAATGTAAGACACTTAGGCTAGACATTTCTGGTCGTTAGTGATATACTAGTGGGGTACCTCCCTCTAACAGAGTCTCCCACGCAAATAGGTTGATTGAACCGGGATCCTTCTCAGTGCATCTTAAGGCCATCCTGACCCGTAACTCCTCTCCTTGTAAGGGTTCGTAGGACAAGCCAGGTCTTGTAGGTCGGTCTGTAGGGTACACTATCGCTCAAATCATACCGTCTTCGCTGCAATTTATAGGGCCGAGGAGCTCTGTCCCTCGACGCGGGAAGAAAATCACACTGCGACGCATACATTGGACTCATTGGACGATCGAAAAGCGCCAAAACTACCCTGGTAGGTGTGGCTCCGCAGGGATCCGTTGGTGACTCTAATGATCTCTGTAAGACGGGTTCGGATTGCAATGCTTGCGGTACTTCGTGTGACTTTTACGGGCTGCTAAGTCTAGATGGATAACAGAATGAAAAATTTTAATCTGGTAAATGGGCGCACAAGGTGTGGAAGAAAGGTTGGCATGCCATGAGTACTGGAAGTGGATATGTGTCCGGACTCGCAGTGTATCAGTAACAGTGCCCTCAATGTGGTTAAGGGACCTCTTGCGCTTATATACTCACTAGACTCGGGGTCAGCGTTCGGCCGCCGCGTCCGACTCATCAAAACTTGTCCTTATGTATTAATCACACCGCCGCGCCTCGGATGAAAGGGTCCATAACGTCTGGTGAATTATTAGAGGAGAGCCCTCACGTGAATTTCGTCGAGACATCTCATCCCAGGTCAAACGCAGGGCGCGTTACGGAGATTACAAGGTCACGATGTACCGGCGACGCTTTTCGGACGCCAATGGGCTCAGTTAGGCTCCCTCACCTTACTATTGGACGGTCAAACTAGGTTTTAGCACTCCTTGATGAAAAAAAACTTTGTCCGATCAACTGATGGTTTTGAAACTACAAAGTCGGGAGTTTGGGCTGGTGCACCTTACCCCAGATAGAGTGCTCAAAAATGCATGTAGGGTAGAATGCCTTACATCCTTTTAGTTAGTCTTCCTTATTTTGACGTAGAAGTATATATCTGACGTAAACGGGATAACGTGAAGATGCATGTTATTTTTGAGGTGGAGCGCCAATATATCCCTTAGTTCACCAGCCGAGGGTTTTTCTTCCCTCACCTAGGGCTGTAGGGAGATTTGACTCCGAGTGACTTTATGGAGTTATGGCGCTCGCATAGCTATTCCCAT"/>
                    <sequence id="seq_t4" taxon="t4" totalcount="4" value="CCGGCTTTCATACAATCCTCATGATGCGGACATCGCCTGGGCAGGCGCTGTCCCGCTTAGATTTTACGCAGGGGGAGTTAGCGAAGTTGGATAGAACCGTGTTCCAGACTCTCGTTTTGTACACACTGGCACAAATGACTAGAAATATACCGCTTCTAGTTCATGGTAATCAAACTTAATCCCTCGAGGTGGGGGCCAACGCTCGTAGGGGCAATGTCGTTAGAGACGCAGATCTGAGTGCATCTAAGTATGAGTACCCCGCCGTTGCCAGTAATCTAATAGTATGCTTTGCTTCGACCCGGCATGAGATGGCTAGAAACCACGGTTCCGCCTAAGAGCGGAACGAGGGTTCAAAATGGAATTCAATGTTGTGTTCTTGCCCTTATGCCTAGTGTGAATGGCCACACGTGTCCCGGGTGCGGACCGTGGAATGCGAGCATTTAAGAAGGCCCAGCCAACGGAAAGTCGGAGAGTACTAGACGTCATTCTTGCTAGCGCCCCGTTCCGGTCCGTCCATTGTACGAATGGATTGTGTTCAAGACGGGGGAGGTTCGTTCCTTCCCAGCAGTTACGCAACCACGACTACTTACCGCACTTATGGAGGACGACACTGCTCCGCTCGACTACAGTTGGATGGGGGATTAATATAGTAGCTATTAGCTGAAAAGCCATTTTGTGATATTACTTCCAGCTTCGCTGTACTCATAAACCACGGTAGAAACTACTAAATTGGACGACAAGCCTAGACGGGCCGGAATACCTGGTCACCTTTTTCAGGGCTGGTTTGAACCGGTGTTTGGGGCCATGCCTTTTTGAGACTTATACTTGATAATTACCTAATAGCTTCCGTTCACGTGCTTTTAGCGCAAGACGGTTGGCATGACCCCGTCAGAGAGTATAGATGCGGCAGCCAATCTGGTTATTGAATCCTCACGCGAATGAGTCGAAGAGTCAAGTGATGCGCATCGAACAATGCACGAGCTCTAGTATTGGGGAAGAAAAGATGATCTTGCTAGACTCAGTCGAGTCTTAAACAACCTCTCAACGTTCTGTATTAGATGTTCAAACCTTCCTACCCCCACCTCAGTGAAGCGGTGCATTCCAGGTTACTATGAACAAGACTCGACATTCAATTGAAGCGGTCACTTAATATTAGAAAAGTAGTGGTGTACAGCATTAAGGCCCCGGAACTTCGATTCTAGAATAACTCGCTTACTAGGAAGTTGACACGAAGATCTTAGGCATGCCAAATTTGTGCTTAGCTCCTCCGCTGTGGAAGCCGAAGTTTATTGATACTAGAGGGTGGAACTGCCTCTTCATGCCCCCGTACCATTGCTGCAGATCAATAGATTGTCGTGCCTCTATAAGCGCGGGACAACCCTACTGCCAAACAGGCTGATCGATTGACGCCGCATTCGGAAAATGCGTACGAAACTGCCACCCTCTATTAGCATTGGGTCTGATGAAGGTTGCAGGTCACTAACGAGACGGGATTACGATGACTCTGGCCAAACCACGCCGCGTTTGAACACTGAGCCCGACTGTACTACCTGATTCCGCATATCGCCATCCACCTGCCTTCGCGGACAAAGCTTTTCTTGTTTTATTCGATAAGGACGATGGCACACCGCTCAGTCGAGGTCGAAGGTTCTGATAAATCCGGGCGAACCGTTTAGGATGTGGCCATCGTCAGGATCCATAGGCAAAACCTTGGATCCAAAACGAAAGGACTACGCACAGCTTGCGGAGATAAATTGATTCAGTCTGAAGCTTGGGTCTAGTCGAAGGCAGACCTTCTGATAGATCAGGGCCGATCGCTGCATTATCTTCTAAGATCGAAAGAGCAGTATAAAAATACGAGTTTTTCCTGGCTCGCACTGCCATTCATGCTTAGTCCGCTGCTACTCGTGGTGGCTATAAATGACCCTGGAATTTTATGTGTTTAGGTCTAAGAGTTCGGCTTCGCCCTGGCGTAATCTCTGCTAATTCCGCGCATTTCT"/>
                    <sequence id="seq_t40" taxon="t40" totalcount="4" value="CCCCTAAACAAAAGTGTTTGCGTCCATATCCTGCCATGTACGTACTGAGTGTAGTGCATTCAATTCCAATGTACTGAGAAACGATCCCACACATTGAAATAAATTTGCTACCGGCATGGGATGAGACAAGAACAAGGTGGCATTCAATCGGCTGTAGTTTAATCAGCTCGACGAGCTGGCTAGGCGACTAGTTCCTTCTGAAGAACAATTGAACTATCGAAGTCTCCCATCGAAGCCCTGTGGGCTTAGACCCAGCAGTGGAATATATAGTTCATTTTCTAGGCTCAGTGTTTTTTTTCAGACGCTGTGGCAGCGTACCATCTCCGCTACGGGGGGGGCTATCCAGCGTAAGAGCCCTTTGCGTCGGACTCCAAGGCCCGCTAGATGTCGCGTTTTCCTACCCCCGGACTACGCGAAACGATCGGTTCGACTTCTGTGAGTGCCTACCCGTCAGCCGAAAAGCGATGTGGATAAAATATAAACCCCCAGCACGTAACAGAAGGTACCGTTGCGGACGCCTCGCCCTTGCTACCCGCTCGAGCCCCTTCACAGATCTGAGTCGGCACAGAAGAATAGTAAGTCCATTTGTTTTGATGCGGCCGTTGACGTTGAGCCTGCAGCGAGTCAGGTAGACCCCTGAGCCTTATCTTTGTCACCACTTCGAAACAGTGGATCAGGAGGCTTTGCGACTATAACGTCTTTCGACCATTGATGTCCCTAACCATTATAGGGCCGTTTCGATGGAGCTCGTGGCGAATTTTTCAGAGAGATGAGGTGGTTTCTTTTGGACATACACTCAACCCCGATAGGGTACTTCACATTAAATGACTTGTTGGGTAGGAGGAATTGGCTCACCATACGTTTTTGGCGAAAAGGGCTTCTGCACGTCGGTAGGTAGCGTGCACGTAGATAGAGTGCTACTCTAAGGGGCATGGATGTCGGCGTGATGCATAAACCGTGGTGTTAGTGGGTCTATTTTTTACCCACAGCAGTAGTGTTTTGCATTGTACACTACTTGTAACACTTATCGAAACTGCTCATAAAGTCACAAGTCGCTCTCTTCTTACAGTCGGTATTCCTCTCCCTCATTAATTGGTGCGGGCAACTCTCCTCTGTATCCCCATTCGGATAGTTATGACAGTCTACCTGATGGGTCATTGGGCTGCCGGAACTGGAGCTCATAGACCAGCATGTTTGCCTGTAACCAGCGTGGTCATTAGTGGCCCATGGTATCTAGTCGGGGATTAAAGCTGCAATCACAATCTAGTATCGCGCTCTGCATCGCGCACGTTTCATGGCACCAGTCCACCCGCTCTCTCCGATTCGATCGGGACTTTGGTCTGCAAATCAAGTAATGTCGAGATTTCTTCGCCGTCTTGGTTGACAGCGTGCCATCTGAACAAAATCATTAACCGGCCCTAACTCCGCCAGACCCACCGACCAACAATTAGTTATGATTCGCAAGACGATGCCCTGCAAACCAGCAGTAGCATGTCAGTCATCTTAATACTTCCGTAAAAAACGTAATCATCGCCCTGACGACCTGGACCTGGTTTTGATTGCTTATCTGCCCTACCTCGGTACCGCACGACAGCGCTAAAGTGACAAATTCATGTATAACTTATGCGGTTCCATAGCTGGGGTTGAGGCTATACCGGAAACCGTGACTGACCCCGGAGATTTGACGACGTCCGTAACGCACAAGGCGGCGGGAAGATTAGTGGGTGTTCTGGTGGCCCGCTTGGACTCCCCTCATTCATAGCGCCTATAGCTATTCAATCGCGGAAAAAATTATCATGTAGAGCGATGCCACACATGTGCTCACTGCATCGAGTTGCGACGATTTGTACATATACCTAATCCCCTATCGGAGTGGGATGGTATGCGTTGTGAGCTATCATCCTCCCTTAGCCCGTTGCGAGACGCCTCCATTCTAGGTATCGTGGTTTGTATGGTCCCATTAGCTCCGTTCATCTACTTCGAGCTCAAGACGCCATTGC"/>
                    <sequence id="seq_t41" taxon="t41" totalcount="4" value="AAATGCGGGCCAATGAGGGGTGGATAGTCAGGTTGTTCACCAGGAGACGTCGACTATATATAGTCGAATGAGTCACTTTTCTCGAAAATCAACATGTGTCAGGGAGGCCCCGACGTACGGCGGCGTTACGACGATTGCTGATGCGCACCCACTTAGGAATGATCAATTACGCCACAATCAAGCCGGTAAACATGCGTATCCCCTAATTTCCAACAGGTCCGTCCGCATGGGGAGTATTAGAGAGGCCTGAGGATTACGTCAATCAGTGAACGCCTGTGGTGACAATGGGTCTAGCTCTGTCTTGAGTATCTCTATTGAATCTGTAGCCATCTATACCACTGATTTTTAATCGTAGAGGTATTGAGTACGCATGATAGCCCCAGAATCACGGAAGTACGCTCCCAGAATTGAAACCGCAAGGCTACGACCGGTCAAATCCCCGATTTAAGAACAGTTTACAAATACCCATCTCCGACATTAGGACGAGCCGAGAGTGAGTGCACGATCAAGACAGGGGTAGTTCTAGTCGCTCCGATTGGACCTGTACACTCGGTGGTAGGGTAGGCCGGACAGTATTGGATGCACCGAAAATTGAGACCACCGGTGAAGCCGCTCGAGCCTATGCCCCGCACTAAAAAGACGACTAAAGCGGTCTACCAGTCAATGGGTCTCTCAAATTCTACAGGAGCTTCATTCGGCATGTGCGCCGCGCTGCCAACGCCTGCTGCAGTGCACTCTTTTGCCGCCTAAAAATCGACAGCGAAACCAGCGTTACACGTCCCCGTAACAACATCATTTCTCACCGGCGCATTGGTCAGGCCCTAATATGTGTCGCGTCCCGTGGATGAACGTCCAGCAGTTCAATTATCCGCATGTTACTTATATGAAGGCGATCGTTTGCTGTTCATGCCTCTCCTTAGTTGTACCATGACGTCAGTTCATAGCGCGGCACGGCACAGGTTGCACGAGACGAAGTCCTGAGTGCTCGTCGGAGTAATCTTATTAGAGCACGTGTTCCGGAAGTTAACGCTGTTACTTTGGAGAGCTGATGGAAGCTATGCCAATGACGATAATGCATAAGTAGCGTGGCCGGCTTTCCGTCAGGCGTCAATATCGCCTAGGACTGATTTGGGTATTATGTGGTTTGCATACGCCGTGCTATGCTCAACTCATATTACGTGAGCTATTACTGAAAACATTTCGCCAGAATCCGGAGCGCACTACTACTGGTCAGTTACGAAAAAAACCTATTGGGCTCTGCCAATCACCCAGAGTGAGAGGTGGTCCTCCTGCCACATATCGCTCTATTTGCCCCAAGCCCCTACCGCGGGTGCACATGCACGAAAATTCCTGCTGCGTCATCGGGCCCTACTCTTCAACGGGTGAGTCCTAATGGATGAATTTTCAACTATCGTTGCATTAGCAGATGACGGAAGGGTGTACCGCCTGTCTGTCTTCTACCGACCGCGGCTACGTGGACTCACGTTACATCCTCACGGGAGGGTCGTACCCCTATTCACGCAGTTGATCGGGTGCTCGGAGAGGAGGTGTCGAAAGTGGACGACCACCTTGCATTCTGGATACCTACAGTCCGCCCCCACAGTACCCCCGGCTCGACAGAAGCTCCCCCGCAATCCCTCAGCGGTCCAGAAGGTCCTTCATGAGTTCTAACTCGTAATAAGCTCTAGACATCTTCGCGTTTCTAAGCCGCGTAAATGGACGACCTTTACAAACTTGTAGCTTGCGATTCCCCCTCCCTTTCCCACCGGAATGCGCTCTGCCGCGACTATATTCAAGGAAGAGCAGCCGTTATTTCATCCGTTTTATAGAGTCCTGTACCAAAGGCGCAGGGAACAGACTGGGTGTTAATGCTGTGCCATGACGTCTACACCTTCGGCCACAAAAGGAACTCCGTCAAAGGCTCTCAGGCCGCGACCTGATCAATCTTACGGGTCGTGGATTAGAACTGCGATAGACTACTACTTTTGACTCGTCGGAGA"/>
                    <sequence id="seq_t42" taxon="t42" totalcount="4" value="AATTACAAACGTTTGCCGTCCGAGACACTAAAAGTAGATTGTCACCGTGATATTGTAGACTAACAAAGTGTATCGTCCCTGTGTAAGAACGTTTAGGCTGCATAAAGATGCCCAGATTGTTACCCTATGCGCAATGTTAGCCGGAAAGAGCTATGAGTACAAGCAGAGTGCGTCTGCAGCGCGCATATTCCGCACCCACACACTAACGCTGTGTCACCTGCCGTAATCTGCCGGATGGCAAGGAGCCGGTTAATCACCCGTTCCATCTAGGGACCTCTTGTTGGGCAAGGAAAAAATAGTGCGAACTGGTTGGTAAAAACAAGTAGGAGGACAAGGGTCATACCGTGGACCCGGGTCCTCTGTGCGAGTTTAGTTTTCAGCCCATGTCGCCCCTCACACAGCGAGGCTGTTTCCCAAACACTCCGCCGGCGCTGTGCACCCGTCAAGAAGCATTGAGAAAATGAACAACCTCGGTAATTCAGTTGCACCTGATCAGCCTTTATCTATCCGAGAGCCACCTGCTGGGATAGTCTTTCAAACTCCTGGTCAAATCAGTCGGACGGTGAGGCGTGACATCTGGCGCCTAACGGTCAGGGAATAATATATCGGGACGACGCTGAGCTCGACACTTGGCGGGATTTCTAGATTTATCGTCCCCTAGCCCGGCGATTGCCGCTGTCTTCAAAATGGGTAAACTCATATCTTAGTCGCGACGTCAAGGCCTCCCGTGAAGACCGATTTGCGTGCCACGATAGATGGGTGTCATGGTCTAGTTATATCCACCGGTGAGATGCTCCGTGCCGCGACGACATTCGTCGAAGTCGACCGGGCAGTGATCGCCTAACCAGCCAGAATGCCGAGACGTTAGTGAGGTCCCTTGATTAGGCAGTCCATTTCCTTACAGTACGACCGGTTCCTTCGATGTAATCCGGCCGGTCGCGACCAGGTGTGTGGAAAACACGCGTAGTGCCACTTGGCGGCGTGTTGAGGGTCACAAATTGTGATCTCCTAATTTAGGTGCCCTACCAACAAAACGATCCTAGAGACAATAGCGGTAACACGCATACGAAAAACTTGGGAGCGGCCGCGAGGTCCAAGTGTAGGACATAGTGTAACCTCAGGCTTTTAAAGCGTGCGCATAAGAGTGGAGTTGGCGTTTGAACCACCCCTGCGTAGTCTAATCCGGCTAGATAACTACACGCGCTTATCGCACGCTTATCGGAATTAGCTTGCAACCGTTACCCTCGTGTATTGGCAAGACGCAATAGACGGTTCTGAGGCCCTTCCACCGAACTTGTCAGCGCTAGGCTCTACGAACAGCTCTTTTAGCCTCAAGAACTGTGGACATCATGTTGTCTCACGGGTTAGGTCTTCGACCGAAAATGTCGCAGAGCGCCCCTAGTCTGCCTCCATACACTACCTCGGGACCTCGAAGGGTGCAGGATAAAGATCCTTAATCCGAGGGATGTTGTTACCACAAGCTTTCAACAACAAGCGGTCCCGTTCAAGTATACGTGCTCTCTTCAAATAATACTATCCACAAGTTCGTCTGTAGATCTCGGCGTCTACCTTGCGCCGTGACGGCTTCCGCGCTTAATAGGAGAAGTCAAGGAGAGTTTGGGTAACTGGGACGAGTGACAGGTATCCGCGCCCTTGTATCATGTCAGAAAGTCAAGTCCCGGCTTTACCAGACAACTTTTGTCATCACAGAGAATAGACCTGTGATCGAAATTCACAGCACCCTGAGTCTTCCTGTTCGCCCGAGCGTTACGTAGCGTCGAAATACTTCGTATCCCTACTGGTTAACCTCACTATTTCTTAAGAAGATGAATACAAGAACACTCCAATATCAGGTAGGCCCGTCCTTCTTGTATTCACGGCAACGAAAGGTCACGTTAATACTCATCTTAAACTTCTCTCACCTCAGCGATCCCACTCGACACTCAGTTCTGGTAGTATTACCGGAACGGGACATCGGCTAGGGGAGGTGGACGCTCCGA"/>
                    <sequence id="seq_t43" taxon="t43" totalcount="4" value="CTCCCAGATTTGGTACTTAAGGCTTTACTGTTTTTGACGGCTCCATCACAGTGCGGTCAGAAATTCTAGCGAAATTATCGTTGTAAGTGGCTGTGTCTAGTATTGGTGGCCTGCCAGAGGAAGTATGCCATAAGGAAACTGGAGACAGGAGTGAAACAAGGTCAGATGTGTACTCACTGCGGCGCGCCTTTCACTGGCGGTGAGGATGTGGCCAACAGGTTGTGGAAGAGCAGGTAACTGATAAGTTCAATTTTCCTCGCACTGAATATCCACAGGGTAAAGCCACCCTCAGTCCGCGTAGGAAACAGGAGTCACAATGACGCTCTCTCCCGTTTATAACGCGGTAGCGCCGTCCGCCATTAACCACTTCAGCCGAGGCGCTACCGGACTCGTTGAAGGTAGAACCCTAAAGCTAGCAACAATTACCCCCACCCAATTGGCCCTTGTAAAGGCCCTCCCGCAATGGATTCCGTGCGCCCGCTCCGACCGAACGCAACGTTCTCAGTTTAGTGATCCCTGAGGCTTATGGAAGTAGTTTCCAGTCGGTTTGTGAACTCAGGTTGTATTGCCGCAGAACGGTAGATGACTTTGGATTCGTTTCTAGTACTGCACCTGATAGGCGACAACGGGCACTAAATTGTAATCCTTATACCGAGCACATTGGAGTCGTGACCGCCCTGATGACTACCGGTCGGAACCCGCATGCGCTCTCTTCACAGGCAGCACACCGGGCTCCTTACCCTTTGTATGGTACCCAGTGGATAGACCACTGCTCGGAACTCCTCGGATACGTGTAAGTTAGCCTCCCGAGCGGCACCGTGGCAAGAGAACTCCACGTGTAGCTAATAACAACAAGATGATAAGAAATGACATGACCAGTTTACTTCTCAGAAGCGTCCGAGTCCTGCATTTCCCCAACCGTCCCTGATTAACGCACCAGGATCTAATTTCAAGTCTCTCGCTTAAACGACTCTAGGAGGGCCCTGAACTGCTAGGCGAACAGCGCAAGCCCGATCATGCAGTCTCGCTCCATATTTCATGAGCCTACAAGACGTTCCCCAGTACGCTCAATGTCGTGTCGAGTCTCCATTACCGCCGGTGACTATACAGTCCCAGTGATGTAGTCGTACGTCAAAGTTATCCGGCGGTTACCGACAAATTGGACTACTACGGGCAATACGTTTCGCCATGAGACCCTTAAGTGTTAGGAAGAGTCTACATCATAGTCATGCACGTGTGAGAGAAGACAAAGGGCCATTATATTTTCATTCGCCAGGCGACTTCACGGGACCGATCTGCTCAGTTGCGTAATACTTTACGCGTGTCAGGACCATCTCAGGCATGGGCTTTTTAACAGAGCACTGAGGGCCGAAACAACCTACGCAGTTCCATCGTAAAACCGATCCAGCCTATTAATAACAATCTGACTTCCTGGAAGGGGCGCTATATAGGGTTCACCCTCAAGGGATTGCACTGCCAGATGGTCGGTCTTCGAACCGCAAATAGCCCCGTTATATGACCTTTGGACAAATTGTTTCGATAGGGGCCCATACCACCTCTGCCCCAACAGGAGTAATTGAAGTTGTGTGAGGCACCAAGCGTAACGGGGGCCCCCGTATATATGCGTAAGGTCTTCGACGGAGTCGAAGGTAATTCTCTATTCTTCCGGTCTGGGGCTAAGAACAGAGGAATCGGAACGTTGCGTCTTTGGACAAGCATAAGCCAGCCATTTCCTTCTCCGAGGCCGACCCTTCCATCCCGACACACGCGCCGTTAGGCCGCTCGGAAGGGGCACGATATGGGGAGCAGTAGATGCTAATGGGGTGGTGTAAGTAGAGGCCTCACCTGAGCGTTTCTCGTCACACCAGGGCTCAGCCCTAAAGTACAGGCCCAGTCGGGTAAGTACTGATCCAATATTCCACCCTGGTACTAAGAAAGTGAGAAACGGTGTTCTTGCTGGGAAGACATACGGAAGCGCCGTCACGAAGTCCCTTAGAAAT"/>
                    <sequence id="seq_t44" taxon="t44" totalcount="4" value="CGGGGGGTCTGGCGTGTTAGTAAAGCATGCCTATGTTTTCAGGAAACATATCTGAGACGCTATCCGAGATCTCGCAGCGCCCAGAGCAAGTGACTGTAAGGCGTGCGAAATGCCTCATTGCGTGACATTATGTACGACCGATCAGTGGGCACAATTGAGGAATTCCCCGCGTAATGCGACATAGTTGCTTTACGAGTGTCCGGTACGACGCTAGATCACCACTTTAATGGAGCTCGCAATAACGCCGACAAGACGCCTTTAGGGCAGTCTTGTAGTGACTTACCTCGGAGGCATGTTGGAACGGCGGAACTTAGAAGAGAGTTAGCAGCTACATGTGTAATGTGGACTGGTCCTGCAACGACGTCCGACGGGATACTCGAGCTGGGGGCTATCTAAGCTGCGGCTGGGTGAAGCAACCCCGCCTAGATTCTGGCTACGGTTTTATCAGAATGCTCGGCGATCTAAGCTTGCCTGCCGTCTCCTTTCTGTTTATGAGTATTCCCGTACTATATCGCATTAATAGAACTCTGTATGTGTGAGCCGTGAATAAACAACGCTAGGCCAAAAGGTAACTCTCCAACGCATAGTTGGCCGGTCATGATGCCCCTTGCCAGCAAATACGTTAGCCCGTTACATTACTCCTGTTCATGTAACAGCCACGTACCGTATCTCTATTGAGTTCTGATGGAGACTCTTACATCTAACCCGGGGGAGTGACACCGCCCGAAACAGCAAGCCCTTACCCCTAGGCCGCCGCGGAAAAATTCTAATTCTTCCTGACTCGTGAACTTTTCGGGCCAACGGTTCCGAACAACAGGAAAATCGCTGCACAGAATAACCGCAAGGCGCGTGTACTAGTAGGGACTACCATCTCGGTCAAGCTGGCACGGGCCCTACAGGGAAGCCGGTACGTAGTGACTCCCCTGACACGGACGTCGTCACAGGCCAAGGATCGTAAAAAATCTTTAAAAAGGTGTGAGCCTGAAGGGTAACTGCTGGCGCAATTTGCGCCAAGGTGCACTGTTAGCTTGTGATCATACTTTGACCCCTTACCATTGACGGCTTTCGATAGAGGACTAGCCGGCTGAGATCTATTTATACGCCCGAGGAACCTGTATCCACTAATTCCTTAGCACAAACACTGGTACTCGAAAACCTCGGAAACTATTAATTGAGTCCAAAGTCTTCGTGTAGCTATTATCAAGTACTACGTGTGATACGTAGACACGAGCGCGCCTGGGTAAGGTTACTACCTGTCCAACTTGGGACTCGCTATGCTAGCTTTCCAGGCTCCAAGGAGCAGAATGGTCACTCCCGAATATCTTTCCATAATGCAACACGCTTGGACCGTGACCTCGGCATTGATATCACCGAGCCCTGTCCTCTAGTTTACGTTCGTTTTAGCGCTTGGACAGCATCATGTGAGTGAGTTATCATGCTAGAGCTGCCAACGGTAGTTTGCCTCTAGATCCCCCGACCGGACCGTGGCCTCTGCGATGTTACAACGCGACGACCAACTGACTTTATTGCTTCTGGAGCCCTATGGTAGGATGCCGGCCTAGGACATAGATGCACGTTACGCTGAACGTGGAGCTGCAACTCTGCATCATATGTAGTGTTTTGTTCGCACAACGTTCTAGCAATAAACTGATTAGATATAGGACATGGTATACCACAACCCGTCACGTCTCGACATTATTATCGTGCCGAGAAGGTTCAGCACCACGGTTCGACTTGGCTTAGGGTTAGCCGTGACCGGTAAGATTGAGCTAAAGTGAACTGGATTTGCATAACAACTTAACCTCGTACGTCGGGAGACTAACAATGAGCAATCCGATCTGCTTAACGTGAAAGCCGGGGTGCTAGCTGAGCTTCAATTTCCCCTTAAATGCATGATTAGGTGCTACCATTCACTACATACCTCAGCTTTAGTGTTCTTATTGGATTCTAGAGACGCAGCGATACCTATTATTCAGTGTTCATGCCCGCAGACTCCATTC"/>
                    <sequence id="seq_t45" taxon="t45" totalcount="4" value="GAGGCAAGCATCCCTTCAGAAATATTTAGAAGAGTGGGCACCAGTCAGTAGCGCCAAGTCATACCCACTGTTGTATGGGGTCCGCTTTGACAGCGCCAATTCAGCGGCCACGACCAGCGAGAGGGTTGACCCACCCATCAAAGCCGAGGGATATCGAGCGATGTATGCTGATCAGAAATTCCCTCGATGCTTCCCGTCTCGCTGACACTGACCGGGGGAGATGTCACCGGCTTACGCTAAGCTAGTGCTTCCTGTATCAACGTCGGTTCGGCATTGTTTCGCTTATCTTGGTTCAGGATCGGTAACGGTAGCTAGGGCGGATATCAGATAGCAGCAATATCCCACAGCTGCCCGTCAGGCGGCGAATCGGGACGGGTGTTTTTGTTCAGTGACCTTGGGTAAGGCGATGAGTACGTTACGGATTTACGGCGGGGTTAAAAGTGGCAAGCCATGATTAATACGGGACGTATCGTCTCCCGGGAACCTAGTGGGACCTCCGCCCGCACCTAAAGTTGTGCCCCAGCTACCAACATCCTTTTCTAGTCTCATAGACACAACTTGCAGTTTCAAAACGGCGGGGCCTCAAATTCGACGCTGTGTATGCCGGATGACCAGGCTGTCAAGTACTGTAACCGTTAGGCCTGACGTGCGCTCATCTTCATTCTACCGCAGCTCACATGTCACTCACACGCTTTAGGCTTAGTTGAGCATCGTAACAGTCAGTACGCTTAGAGGCCCAGACTCCGGGAGCGGTGTGCAGCCAAGAAGCGTAGAGTCGTTCAAGCGACTTATTTCCGAGCCCAATTGCGAAGGGCTCGCCCGTACATGAGTGCCTGATGTATTCACCTATGCCTTCATGGAATACAATACTTAGGGTCTCTCGTTCGGCTCGACCGTAACGGAGCCGCGCAGCGGTTTGAAGATTCAACACTAACTGCGAATCTGATGCGTAGACCGGCCCCACTCATGTAATAGAACAACCATCTCCTCACCTCTGACACCCGGCATCAGAGTGACTCCGTCGAAGTTCGATCATTAGGATGTTATGGGGCGAATGCACAGCTTTAGAGATGCTACATACCCTTCTGGTCGTATAGGACCCCAGGAGTAAGTTGTGAGAGTTTGAAGACAGTACGAGATCTATTGGCGGTCATATATGCAATATCGCCGAGTTCGGATAGTTTTATAAAGTCCGAAGAACCTATTCTGAGGGGTGGTGGTGGCATAGCCCACACACCAGGCTGGTGGAGTCTTTTTCATGTGCCTCGATGGCGTCATCGACGCGTTGTTGGTACAGTATCCACCGCGCCTGGAATGACGCCTAAAGCCTCTGTGCGGATGACACCCACATCCTGCTACGCGACAGTAGCGACTAACCGTAGCCATTTGAGTAGGCGCCCGAAAACATATATAATCCGAGAGGTCTAATTCATAGCCACCGCCCGGATGTCTGCGGGTTTAACTTAGGTAGCTACACTTGCTCTCCCAGGCGAACCGAAGATGTTTTAGCTTATGTGCACTGTTTGAGAGACTCGGCATTGTGAGAGCCCCCTGTCATGATAGAGCAGGCTCAATGCTGAGTTACTCTGCTATCTGGGGTTGCTACCAAGCATTTTTCATGGCAGTTTGAATGTTGCTTTAGGAGGTTAGTACCACTCTTCTGATAGAGTATGCGGTACAAGCCAAGGAAGCGACATCAATTATAACGTGGCTATGTTATACAATTAACGCGATCCCCTCGGGTACAAAAATATGAACATGTGGACAGGCCTTTTTTATTTGTTTAACGAGACTAACTCGCTTACATCGCTTAGGGAACCGACACTCTCTCTTTGCTCTCGTAGAGTCTCGTTTATCATTTGTATTGGCGCTATTCATCCAGCTACTAAGGGTCCAGTACTACGTCTGTTTTTTTACTCCGTGGATCCTCTTTACCGGAGAGGATATACGATTATTAGAGCCTCTGTCTCCTAAACGAAGTCCGTAATACCGGGGGACCA"/>
                    <sequence id="seq_t46" taxon="t46" totalcount="4" value="ACCGAGACTCCTCAGATTTATACGTAAGCGTGGCGACAGAGCACCTAGATAGCAGATCGAGCATGCGGCGTAATGGGGGCACGGAGGGGTACGATCGAGGCTAGCTGTTTGCAAGAGAGGTATCCTTTGCAGGGTAAATTCAGCTCAAATCCGATAGATCATGCTGATATTATCAGGCGCATACCCTCGACAAGTTTGGACTACTAGCGTACGAAACTAACTCATTTTCGTCCATTCGTGTTTATTTAGGCGCCATTGATGCGCCGTCACTCGGGATCCATCAACGGCAGAGCGCGACCTGGTGTTGTAAGAGTAACTCATTGAGGTTATCATGATGACACCGTAGCATCGGCAGCTTTAGCAGCATATTATATCGCGGTAACCCAACTTTAAAGGAGATGCGAACCCCGGTCCCGCCTACATGTGCTAGACCTGTTCCTGAATGAATTGCCAGTTCAGAGGTAGCAAGGCGATACTAAAAATCTGCGTTCCTATGACAACCTGTCCCCCCGGACCACCTTATAATGCGGAAACCGGGATCTACCAGAAGGAAATACTAATAACTCGGCCTGGGCTAGTCTGGGTGTTCACTGCTCGAATCGTTCACTAATGACTGTTCCTCCGTCCAGAGCTCACAAAGCTCATCCCATCGACCCTACCTGAATTGCCAGTTTAGTTTGACATATGCACTTACTCACGGTAACATACGTTTGGTCGCTGAGACAGCGACCGACCCTGGGCTGTTATCAGCTATAATCTTGCTGGTATTGCCCTCTGGCGTTGATCATTACCAACTGGCTACCATGCGCGCCACGACCTCCCTAAACACCTAAATGGAGTCGCAACTTAGTTTGCGTCGCGATCAAAGAGCATGATTTGTCAGGCCAAGTTGAGTGAAATTTCCCAGAAGGTCGTCTGGGATTCCTAGCCTTTATAGTAGTCTACATGCCTTGGTTAGCAATCTTTGAATTTTTAACTAAAAGTTTCATATTCCATTAAGTCGCGAGGCTATCAGGCAGGGTTTTAGACTCGGTAAATATAATACCTTTGGTCGCCGGCACTTGTCCTGATGCGTCTGCGGCTCGTGGATGTGCTGCGAATGTTCATAGAATAACAGGCGTGGTTGGTAAGTTGGTGCCTTTTACGATACTTCTTCCGCCCATGCACTTCGTGTATTAACTTAGACAATGGTAACAATCAGGGAGCAGACACCACAGTATACTAATCTCACTTCGAATCTGAGGCGTGAAAACAGGGCACGGCGCGGACTGGCACTAGGAGTGAAGACTCTCTGTGACCTGGAGTCATGATATAATTTGCATGAATGACCTACTAAGGGTTCGAGTAAATTTATGAAGGCCCGACCCGCGAGCTGTCTGGTCGTGCATACAACTTATTCAAATACGTGTAGACAAATTACGCAGCCCAGCAATCGAGCCACGTTTCTCCCTAAGGTAGGTTATGAGCACGCGCAATGGGAACCAGGGAATTACGTTTGATCCTAACACACCCCTACAGTAGCAATTTGGTTCCAACTAGCAGCGCTGAGGCGCCAACAAGGATGTATTTACGTCCTGCGTCCAACTGCTATGTGTTAGGAACCTATCGCTATCTAGTGGCGGCAGGACGATTTTGGTTCAGGGTACATCTTCAAGTCTCGCCTACCAGTTATGCGCGTTGTCTTTTCATACAGATGCGAATCGTCTGTTAATTCATAAATAGACATGAGTGGTCTATCGAAACAAAATAGCTTTACGGACGGGCGAAATCTCTGCGGTCCCACTGTGACTTACCATGCTGGTTAGGGAGCACTCCCCAATATCATATGAATTCGCGCGCGGCCTGAATGATTGCTGCTCGCAGACGTCAACGGCGCGTGGAATAGCGTCAGTCCTGGACGACGAAAGAGTTGGTACACGGAGGAAATGCGGATACACAGGAGCCACTGTAATGATATGTAATCATCCCAGGTCTTAGTGCGGGCACTCCATAATAAGGGC"/>
                    <sequence id="seq_t47" taxon="t47" totalcount="4" value="ACAAACTAGGTGTGAACGCGCATTCCGGACATCCGTGTGGATATGATATCAGAGTTCGTCCCCCAGATCAGACTTTTACGATGTTCTTCAACGCCATTGACACGACGCCTAGGTGTGGCCAAACAGGGGTCCGGCAATGCACCGATCCATTCAATATACTGTCTAACTAATCCACGCCTCTTTCTTTGCGGTAGCTTGAGTGACAATGAAATCGGACTGGATACGTTATAAACGTTTATGGGATTAGAATATCGTCTGTTTCTATATCAGGGGGTCGTCTAATTTTGCTTCCCGATTCTAACACTGCTGACCAGCTTCCCCGGTATGGCTTCGTGCAGCCCAGCATACATTGGACCCCTGTGTGGGCGTACGACATCACTTTGTAAAACTAGTTAGTAGATGGTCTAACTGCCGTACAACCGGCGGCCGTCGGCCGCCTGAGATGGGAACGCAACCATCGTTTTCGCAGAGCGCGACGCAATTTCTGCTCGAACTAGCGTGCTAGCCAAGATAGCGAACTGAGCCTGAATCTGGGACGTAGACTCCGCCTATTCGAAGGACTCATGTGTTGAAATGAGAACACCCCGAAGGTTGCCGGGCGCTTCTAATGACGGCACAACATCTCAGCGCCACCTGGTTAGAGTTCTAGCTTTATCTGGGAGCCCATGACTGCTCAAGTAAAAAAATAGACGGGTCTCATGTTTTTATTAGTGAATAAGCTCCGTCTCTTGTAGCACTAAGGTTACCGCGATACGGATGGTTCAACCGTCAGTGATTGGGCCGACCGCGCTTAGTGCACTGGGACGTCGCGTACAGTAAGTAAACATGACCCTGTTAGGAATACCCTCCATTTCCGCCCCTTCGATTGCATCACTGCCATCTTCTTGTTGGCTCACTCGCATGCTTAAAACCGGCAGTTTGCACTTGGGCGTATGTGACAGCTGGCGGTTCATGAAGAAAGCAGATCGTACGCTCTGCCTCACGATTTAGAGCCTTGTGGGCGGCTAGAGAGAATGTAGTAATTCTAGGTGATCAGATCGAATACCGTCCTTCGAACCGCAACAAATCTACACCCTTTTTGCCTTTGTAGGAGTTTAAACGGGCCGAATCGCTAGATTTGCCACATCACGCTATTCGCACGTTTTGGGCACATGGTAACTGTAATTCGCTGTCCCAAGAAATGGCCTGTAACAGTCCCTGAATTTCGTTAGTGGTGTTGAAACCGGCGCGGGGTTCGACCAATCCATGTAATGATGGAGTTTTGAGCTGGAGAAGTGTTTCGGGTGCCTAGAAATACGACGGGGGCATTATGTCAGCACTTCGGCTGACCGCTTTTGGAGGACCAGTATACGACTCTAATCTTTCCCGCCATGCTAAGTTGCTGGACACCGACCGTGCGTGCCGGGAGTACGACTAAGCAGGAAGCCGTAATGTCACCCGGTTCCGAACTAGCAAGCTTTATACCGCTGGTCAATAGGGTTTCCAGGAAAGATGACATGGCGTCCCTAACCAATACATCGTAAGGGCACTATGATATGCCGGGGCGCGGAAGCCCGATAGTTGCACTTTGCGCCGAGACCAAAACCCAATCACCGCTTTGACCAGACTAGTATTTACGGTCGCATGACCTGATCGAAAGGAACGCGGGAGGCGAAATACCCTGGGACTGATATAGACTTTCTGTTAGGCATGACGGCGGGGCTTCAACAGGATATGAGCGGTCTCGACAGCCCCTCGCCAGTACCGCATCTGTACGTCACCTAACCTACCCCATATCTGACGCGTGATCCTGTGCCGTTCCGCCGCCCGAAAGCACTGAGCGACAGACCCCCTTTAGAGGGAGCACCCACGGGGCGCTTGACAGACAGGCTGGTTGGTGAGGCAATTACTCATGATTGATTGTTCCCAATTGCCTCACTGCTCCGCCGGGGAACAGGTGTCGGGCAAGTAATTGGAGCTCAACGGGGATGTGCAATACGTATCGCAGGTCGCTTGATACA"/>
                    <sequence id="seq_t48" taxon="t48" totalcount="4" value="GTTGATAAGCTGGTGCGATGCAGTAATACTTATCAGTTCTGAGTACGCGAAACCATAGGTAGAGAGGGCAAGAGGATGATAATAGGAATTATGAACCACACGGAGTACCACAACCTATGTGTGGACCTCTACAACGGCCAGTAACAACGCATGCGAGAGCTCTCACTCCGAGATTCGGTTATGTGCAACGGTACGCCACTCTGTGCCATGCTTATTTACCAAAAACGTAGACTAACATTGTGGAGAATTAACAGACTATCTGGCAATGGTCTGGCGCCTACAGACTCATCAAATCGTTTGCCTGACCGCCTTTAAGTGCCCATCTTGTCGGTCTTATAAATTCAAGTATGTCCGAAGAGCAACTGCACGCGATGATTGCGAGCCAGACCGGTCGATCGACCTGCGATGTAGTCAACTCACATTTGCGCAAGGCCTGTTCCGCTGTAAAGCGGGGAATTCGTGAACCAGAGAGCGTTAGCGCCCTCGCACAGGATTTTTTCCGTTTTTAGGCATTCCGGAGCGCTAGACATCCTCGATGGCACACCTCACGTCTACGCTAGTAGCTAGTAGGGGACTCCCTGTTCATGACCCTCGCTTCAAATGGAAGTCATCTGCTGTTATAGTCCGCCGTGCTCGTTGAGTGTACGTAACGCCGAATTGAACGAATATTCGCTAGGGTGGAGTTGATGCAGAGAACGGGATATCGGACTACCGCCGCCCTAATTGACGGACAGAAACTGTTATGATGCGCAACGATCTCCCATTCGTGTGCGCAAGGTATCAATACGAATGTTAAAAACGGCCTATCCTTCCGGTGAGACGGCATTCAGGTAACTCCTGGTTCGCCCACTGATAGCGCTCAATAACAATTTAAAACCGATAACTAACGGCCCAAGTTAATCGCACAGAATGAATTTGGCATTCAGAAGAGTGGCATCGTGTCGACTGTTATCATCTTATTCAGGAGAACCCATAACTCAGACCCTATGTGTTGAACTTCTAGGCTGCCCGAGGGCTCGACGGAAGGTGCGCCCGTGGAAGCCATAAGCACTCATTACAATTTGGAGCCCAGAAGCGATCGTGGACCCTGCTGTCTCACGGATTAGAGGGACTGCCACGCGACTCTTGACTCCGCTGTATTCGCCCACAATACAGTTTCCCAATGAAGAGCCTGCGTCGAAGAGCATTATTAGGAGCAATGCACAAGTGGGATGATTTCATATAACTGTGGAATTAGGTAGAGTCATTAGTGATCTCATCCGGGGTCATGCTCCCCCCTTCACACGAATCCCGGAGAGTATCCCAACCTATACATCCTGGACAAGAACGTACAGTGCATAGACAAACACTCACGATAGGCGTCAGGCGAATGAACGCCGTATTGGGTGCCACCGACGAACTGGCACTGAATATGATCTTAGGGTCATTGTTCTAGGGTACATCGTAACTCAAGCGCGTGTATCTTACCAACACTGTCAAGTTAGAGTTGCGGCCTTACGACATTCAGTAACTTTCACCTCAATTCTTATTGGAAGTCAGCACATACGGCGGTCCGACAAGGTATTACCGGAATGCGAAACCGTTGTGAAATACGGGTGGCTAAGACTAGCGCTAACCACCCACTCACGAATACCAGGCAGACCACAGATCCATTGATGGTTCTCCATCGTTGTAGTTAACATAGGGTTGATTCGCGGACAGGTTCGATTGCCGAACTCATAAACGTCAGCAAAAGACATCGTAATGTAGCACAAACGACTATAACGTAACAGCAAGGATGTCCTTTAATTTTAACGCGGAAACCACCCGGTGAGCCGTTTCTAGAACCGTAATGCTCCGAACAATGTGCCGTTCTGGAGAACCCGTATCCATTTCAGTTTTGAACGTTTCAACAGTATAGCTCTAGTGTTTCCCGAAACACCCATCTATCGGGTAAGCGTGCAGGATAGTTGTAGCTGGCTAACGGGATTTCGAATCGTACCACGGCGCAGCATGCTTCG"/>
                    <sequence id="seq_t49" taxon="t49" totalcount="4" value="GGGTCTTATCTACCAACCTGCTTGTCCCCCCCTATCTGCGCACCTTGCGACTCGAGCGTGTCCTGTAATATGGGACCGATATCCCTAGAATGAGGTGAGCGCCCCCGGCAGATAACGATATGACAACTTTCGCTATGTGCCACCGCGTCGGGGGGCCGTGGGCACACCAGGGACGAGCTAACCCCTGAGGTAGGGTGAATATATTCGTTGTACGCAGTATTCACACACTATAGTTTACGTAGCATAGTTGGGCCTTCTGGAGCGCAGAACGTCGATTGGGACGTCTTCACGGGTGGATACGGTAGTGGACCAACTACTACGAAAAACATTTCGTATCGATACTCCACGTGGCACCACTTTAATCATCAGCCAAGAGGGTCCCAAGCCTCTCTACATGCCCGCTACCACCTGCGTGCCTCTAGTGGGTAAATTGTTAGTCATGCAATGGGATATCAAGCCTTTATCAGTGAAGCAGGGTCATTTAAGACCGTTTAGCCATACATCTGGGTCCTGTGCGACATCTTGACATATGCGAAAATTGTCGACGCTCACCTACGTAAACGGCCGTAGTGGTTCCCGTTCGATCATGTTGGAACCTATCGATATCGCGCAGTCATTCCTTCCTTTTGGGGCCGTAATCCGCTACACGGTACCGATGCCCCTTTCGTGGGAATATATTTCTGGTTAGGAAACCCTCAACACGTGCGTTTTCTAGAACTTGCGCGCCCTTAATCCGGTGAGCGGGCCACATAGTTTCCGGATGGGTCCGTTGATATGTTCAACAGCGCCCGAGTTCACTATGTAATAGTTGAAACTCGACCAACGGGTCGTCCGTTGCGTGAGCTAGGATTAGGGCCACGAGCCTACACAGCGGGCAGCTTATCTTACTTGCGTCGTAGCACGTTGCAGATAAATCGGGTCTCTACCTCGACATAATATGGCAGTGGTGGATTAGATAGTTGCGTAGGTCCCTTCTTTGAAGCCGTAGAAAGGGGCCGGCGTTTTTGGAAAACACAAGTTAGCCATCGCGGGCTAACGGTCTATTGGCCGATTCCTGTACGTTTCCAAGAAGCATGAGTCCTTGTTATTAGGCGAGCCATCGTATTTTCCTTGGCCCTACATCGTCCGGTTGATAACCCAGTGCACGTAGAATACCTGCGAGGATCTAGCTTCGACAACCTATTTGTAAAGAAGCGATTCGGGAGCGGGGCCAAGTATTGCAGGTCTTTGGTCGCTGAGACGGTCAGTTGGCTTGGAGATAACCAGTGTCGTTCTGGGCCCTGGTCCGCTACTAGCGGATTTGCATTCGCTGTGTCGCTCACCGATTCATGCCATAAGTACAAGAGGACCTCGGCATGTACTAGTACGTGTGTCGAGTGTGTCGAAGATGTGAGGGACGACCGTGTCCACCAGGGCCACCACTAGGGGTATCGTCCAGAGTGTCTTAAAGTAATCCGTACGACATGGCTGGATTAACATTACAGATGTGGTTCAACTAAGTAAAATGACAACACCAGTGCAAGCCAGTTCCGCAGTACGCCCCTTTATACCAAGTTTAGGTGGCCTTTTCGAGTGTGCCTATCTGGTGTCTCTTCACATAAGTGCGGATACTCTTCGGTCTGTACCACCTTGGATCCAAGTTCCTTACTTCGGAGTAATAGTAGGCAGGATTTGGTCATTGTTCGTCACAGAAGAGGGGATTGCCCCAGACACGGCAGTCGGTTAATTTCACATTCGGGCGAGACGCTCGCCACAGCCCCGTAGCGCGTAAGTTTCACATTCTAAACGTAATGTTGAATATGCCGTAAACACTGGGCTGTGCAACAACTGGATGGGCAAGTCCGAGGACGAAAACGCTTTCAAGTAGACAACTCCAACGTCGTGCCCCTTTCAAAGAGTAAGTCTTTCGGGATACGACGCCTAATTTCAGAAATGTCTCTTCAATCATCGGCGTTAAACGTGCTGAGCTCTATAGTTGCCCCTCATTGTATAGATGCCTC"/>
                    <sequence id="seq_t5" taxon="t5" totalcount="4" value="CCAGTAACAACCAGAGTTCTCTTGTGGTTGGGATATAGAACGGATCTAACACTGCATCAACAAGGATCGAGGGGTAGACTGTAGCCGTCCAAATGTCGCTATAAACGCAGATTTACCCAATTCTAAGCCACGAATAGGCGATTCGCCCGTCCGTTCGAGTATGTGCACAAAGCAGTGACAGACTAAAGTACTAGCTCCATCAGTTGTTTTGGGCAACCTTCCTTGGGCGACAATTATTAAACCATTACGACGTATATGAAAAAGTAATAAGCGCATCGCGACCCAACTTTTCCGAGCAACCTTACGCGCGATAAGCACTGGACCCAGACTCTTGCTTTGTCCCGGCTGGAACCTGCCTTACTTTTCTTAGTCACCCTAATACAACAACGTGGAGAAATCTGGTGAGGCTCGTGTGCTCATTAAGCCAGTTGGGGCGCCAGCCCGGCGCGTTTGAGACTCGCCGCCACGTCGCGTATTTGTGTCGTGAAAGAAAAATACACCCCAATTGCAAATCTCGAAGCGGAGGCTCGCCCCCTCCACGAAACCATCGCTTGTAGCAATTACCCCATACCCGGGCTTACATGTGGACTAACGTTATAGCGTGGGGTATCAGTGAGTCCACCATTGTTTTTCCCGACGACTTGGAAGGCGCGAGCCGGTGGGCTTGGCCTCCCGGCTTGAGCGTAACACCCAGAGAGTTTTGTAGAGGCTTCGTTGAACGTTAACACTCATTACTGCGTAGAATCGATTGTCCGACGAGTGTGAAGCAAGTATTTGGATGTTAGGACCCGGCAACCAGTTCCTCTCATATGGGTTTAAAAGGCCTCCCCGTACCTGGAGTCACACGTATGCCACTGGTCCTGACTATTCTTAGATGCGCGAGCCTCAGCGACGCAAATCGCGGAACGCGTGGTCATACCCTTCTTCACCGCGCATAGAGTTATAGTGAAGCTAGCCCGAGATTTTGCCTGCGTTGCTGAAAAGTTTGCATTAACATCTGCTGCGGGGCTACCACTGAGCCCCCCTTTTCCTCATAAATCCAAGCGGTCATCACTATTAGGGCTATTTCCACGTGCGGAACCACTCAGTGTATTAACAACTATTCCGACATGAGATGCGCACCACCGTCGAGACAGACGGTTAAATCTTAATGCTGCTAACCTTCGCACCGCTGAAGGACATTCAATGGTTAGTCATACCCAGCGATTTGGGGGCTTCGGCAAGGTAACGCCATTTGCTGGCTCGAAGTTGGCAGACATCGGAAGTCTTATTGCTTAAACGGGTGCTGTGTTGAAGTTGCGTATACGACGTCGATCTGTGTGGTTTACGTTAACCTAATTCGACTAATGCAAGATTACTTTAAGTGTGGGTCTTTACCTGCTACCGGGCTGCGGTGTAAGAGCAGCGCGACATATTGTCGAAGGCGTTGGTTATACTGCTGCCATTCAAGAGACACGGGATAAGTCGTAATTCGGGATTTCTTGCGGTTCCTCCCGAACATACCTCATTTGGGATCGCATATCTTAACAACCTAGATGTGTGCGGCCGAACTCCTCAGTCCGACTTGCTGCAAGGAGGTGCATTCGGTCCGTTATTCGTATAACCTGGAGTTTTTGTACTTGATTCCTGCACCACGACACACTGGCCGCGCGTTGGACGTAAAAAGGGCACAGCCTACGTGATGTGTACCTAAGTAAAACGACAGCGGGCTGACAACCGATCTGGACTTGGTGTCTTACCTCGAATTTAGCAAGTTATCACCGTACTTTCGAAAAAGATCCTTTACGTGCAGGGTGCCCCCTAGCCAGTCAGCCGTCCACGAGTCCTTCCCTGGGGCTTTGGAGCAAGTACTCATTCTAATAACATGGTCATGCAATCCGCGCAAGCGACCCTCTACCCGCAGGCCCAGCACCAGCATCTGCGTTTCATTAGAACCACTTCACGGACTGTTGGGACCAGAAGACCCACCGATTGGTGGATTCAAGTAGTAGGACGCCAAG"/>
                    <sequence id="seq_t50" taxon="t50" totalcount="4" value="TCCGCGCGCAAGTGTGTCGAGTCATTCGATTTTAGGGCAATGGCCGGAGTCGCTCGATTGAGATTAAAAATTCTCGGTCGGACTATCTCGTGGCCTAGGCGTTAAAATGAGACCGCGGCCAAGCCCCCCGAACCGTGAACCTATTGCCTAAAGTACGCAACGTTCCCGTCAAGATTACTTGTGGACCCTCTGAAATATGTGTCGGTGCGTAAAGTGGTTTTGTGTCTGAGGGATAGGAGCGCACATGCAGCTGTGAGGCAAGTCAGGCTTGGCGATATACAGCACTCGTGCTAAAATATCGGGGGCAATTAACAGTAAACAGCGGTCTACGAAACCGCTAAAGCGATCTCCTACCACGTTGCACTCTCACACCTCCGGCAGAAACACGGTGACTATGTAAAGCGCCGCTAAAGACACTGAAAACTTTAGCCCCTATGGACTTACTCTAGGTGGTCCAAATTACTGTAATCGATCATAACGTACTAGGCGGCATGATCTAGGATACAATGGATGCAGTCACACAATATGCCACTGTTGCATCAGGGCTAGTAATGTCGCCACTTATGTACCCGCAACACGTAGTGAACAGGGAAGATCATTCTCGAGCCGACCCGCTTTCTCCCCTCCGTAGGAACACCCAAAAGGCAATGTGTTCATCTGGTCCCTGGAGCCGTGCGATTCTTACCGGGGCAGTCACGGCGACTAGAAACAATATCAGTACAGGTCATCAGTAGGGTATCTGGCGCCCTAGATCTCGCCGGCTACTTACATACCTGGGTGAAGCTCACCGTCTTGAGTTGCTAGGCTACAATCGCGGCGGGTGAGAGAGGCGGGCTGCAGTCGTCCGACGGGTTAATACATTCCGTGAGACCAAAACCAACGCCATAGGCGGTGGAAGGGTCTCGCGCGGGCATTTAGGGATCCATTGCATATCCTCAAACAGCACTGACGCGAGCGCTCGTACCAGTTAAAACAAAAAGGCGCAAGACCGGACTGCCCGTAACATCATGGCACGCCTAGTAGTTCGGGGCTGAACTAGCTCGGCACGTAGCAAATAGAAGCCGACTCCCGGGGCCAGATTTTCCAACGGTCCGATTAATATGGAGCGGTAATTGTACGCTCGTCCAGGCAAACCTAGATAAAGCACACATCAAAGTCGTTGACTTGCTGATCAAGCGGGACTATGTGACTGGTGCCTGGGGTAAACATCGTCGTCAGTGAGTCCCACTCATAAGTCGGGTGCACTTCCTTAAGACTAATAAGGTTTTGGAACCCCGCGAGCGCCTATGGTCCTATAAAACTCCGGGCTGTGACCAACACCCTATCACTGAGACGAATTTTCACTGAAAACCTTTAGTCGACAGTTGAATGACGTGGCGTCACGGGTATGCTTTGTCTCCAACGGATAACATCAAATTATGGCGGGTGGTAATCCCTCAGAGTGTTCTAAGAGCGACGGCGCGTAAATGGCACTAAGATAAATCTTGACCGGCTCTTTCTCTTTACTAGGGACCGTTAATCTCCCCTGTCATCCTTACTTGTATTCATCGACTGCTAAAGTTTCGGTTGGACGTGCCGGCCATGGCCGATTTTATTACGAATATGAACGGGATCAGATGCCATCCAGACCGCGCTTGGGGACGCAAGCTTGTATATAACTCCGAAATCGGTAAATTCCCTGAGTAGTCTCAGGTATAAGTACGCGAAAGCAGGATACGTTATACCTTCCGTGATTAAGGGGATCCGAGGTTCGCTAGCCTAAACACTTCGTAGGATATCACGGGACACGGGTGCACGGAATAAAGATGACTGATCATTGCGGAAGCATTCACCCTGCGGCCTACTACTATCATGGAGAGTGTATCCAGACGACCTTAATATGTAGGAACAGTATGGGCAGTCCGCGCGAACCTGGAGAAGTGTCAATTAAACAAGTCTCCCCTGGTTGACTTAGGTAGCGCGAGTCTAACTGGGGTAGCAAGCATTTGCCTTTCCCCCCA"/>
                    <sequence id="seq_t51" taxon="t51" totalcount="4" value="CATCTCTGTAGGAGTTTCCCGAGCTTCCATATCGTTTATCGCGGTCTGAGACAGTAACTCGGTTCTCGGCGTGCTCGCGTAAGCTATGTATTACAAAATACCAGAAAACCAGACGCATCCTGGAACACTACTCAGCGGCCTAACTACGGCAACGTCAGAGGGAACCTCGCTGCGGTAATATTTGCACTACGAGCCCAAGAGTTGGAGTACTGTAGGCTGCTAGATGACCCACACGCGGAATGGTTTAATTCCGACACCGTACCCCTTAGTCCGATAAATACCGGGCGTTAGACCTCGCGTCCCCTCCCACGTACTAGAATCCCTGGAAGAAGCGACCCCATCGCCTTGCCTAACCCTACCACAAGATTAACCCCTGTCATCGTAGACGAACAATTCACCTGATCGGCCTTTGCTAAGTTCGGGCCAAATATTTCGCACGCTTCTCTCACCTCGATGTGCTGCCTTGCCATGGCGAAACGACGTATCCGCGCCCTTTAGACCTAGAGTCAGCCGACTTTTTTCGGATTAAATACACAAAGGTCCAGCTTAGTACTCGTGCGTGTTTCCGGAACCTCCGGAATGCTTTCTCCAGTGTACCCACTAGTATACCTCCCCGGTTCGATACTGCGTCTCTTAGGCGATATCTCCGGTGTGCGGGAAGTACTGACTCTACGTACCACTAGTATGTCGCAGCTGACGCCAACAGTAAACACCCCATGTCCTGTTTTGCTGTGATGCCCTAAGCCATCTCCGCATTTGTTGCTGACCTTCAGATAGATGTCGTATTCTGGTTGCTGTCGTCGGCTCATTAGTACAGCAATGAGGTAGGCGCACGGTGCACCTATGGCCACTTACTGTCTTCAGGACTGACCAACGACCGCCGACCGCGGCTAGCCCGTAAAAACGGACGACGTCGACCATATCATTGAAATCCCCAGTAGGCCGGAGAGAAGGCTCGGCCTGCTAGGACTGGCGTCGTGTCAACATTGCGGACCTAGCCATTTACGGTAGTGTGTTTAGGCTTGCTAATGCGACGTGCCGGTGTAGCAAAGGTCTTATAGCTACCTCGCGGTCAATGCCGGTAGAGGAGGCCAGAGTCGAATTTCAGGCATTGTCTTTATTGTCTCTGCGCTAGCAGCCTGTCGAATGCTGTACATAGTATAGGCGACCACCTCTCGATAGTCCGTATCAGCAGACGATGGACAGTAGAAAGCGACGTAGCGGACTCCCGGTATTCGATATTTGCATTTATGAAGGCATGGACCCATAACTTCAAATGGTGCTGCCGCCGCCCCAAGTTTTAAAGCCTGTCGCAGTTTAGGGTGCAAAATGCGGGATTGGTATATTGCCGCTTGATGGCCAGCAATGGGAGAGCCTGTTCCGTCGCCACCGTGTACCAGTACTTGCCCTTAGTTCTGTATGACCAGGGATGAAGATATCCTATACACGTATATATCCATTTCGGGCCAACTATGTGCCCATTATTACCGTATCAATCTAATTGTATCGTCCGGATATAGTAGGAAGAGAGGACCCTCATAGGTTGGCGTCGGTTGGACGATTATCTTACGCGCAGAAAGAGAATAATCCCGTGGCCTATTACGTCCATCTGCTAATCTGAGTGCTTAGGCTGTTCGAATATTCACGTAGACCTAATACTGTTGAGAGTGAAAAGAAGACGGGGGACCCGTTAGGCAAAACTTGGCCAGCGGCAAGGTGGTGGCAGACCAAGTCAAAACTCACAAACCGGCGCGCAGCGGTTCTGGGAGGATCTCGATGAACTGGGCGTGTTTCGAGGCTGTCAGCATAAATCCCTTGCGTTGACCATACACGTGCCCTCTTGGGATGCACTATATTAACAAATTATTCAGTTATCGCATACTCATTCACGCCGGGGGTGCGATTCTAGAGTTTTCCTTCTACACCCCGTGTGCATCGCTCGGTAGGTCATGACTAGGTAAGAAATATCGGACTAAGACGAGCTTAGAGGAGCAATACAG"/>
                    <sequence id="seq_t52" taxon="t52" totalcount="4" value="ATGTTAGTGAACGGCTTGCGCTCGTTCCGGCTTCACCATCAACACCCAAATGAGACTACACGCGCTTGATCGTCTATCTTATATGCCGTTTGCGTGCCGCCCGCCATAGAAGAACGGACTGCTGAAGCGAAAAACTTATGGAATAGAATCGTCGCTCCAGGCTAAGTTCTAGCGCAAGCAAATTACCGTCCCAATGTTAAGCCAAATCTATCTAGCCTGGTACGCATGGACTTGCAACATTTACCTAAGTTTTGCCATCCTGGTACGGCCCTATTAAACCACTAAACTGTCCTCGATGAACACTGGAAAGCAGAATCCCTCAAATCAATCACAGCTCGGGTTTGGATATATTATGTTAACACCAGAGACGTGGGGCAAATAGCGTGGGCTACATAATAAGAGGACACTTTCATAGTACCACTGGTTAAAGAAGTCGGGGTTTGCCGGAACGAGGCGTGGGATATTGGGCGTCGTTCTACTGTTTAGATTGTGGCACTCGTCTCTCCTTACTGTTCCGGGTATAGAGCGACATTTTTAAGTTGGCGCTGTCGGTTAGAGTTAAGACAAAAGTCTGAAGCCGCCAAAGAAAGGACGGATAGAGCGCACCACACAGTCGCAGCGAAGCCAGGTTAGTCTGATTACATCGCGCTATCTCAAATTATTAGTTACTATTCATCCCACTTAAGAGGCAACCGCACTGTGGGCCTCTGATTGCTATTATGGCATAAGTTCGCGTGGGTTCTGTTTTCCCATCCTTATAAACATTGAGAGCCCTGAGTTAAGTAGGTGAAGTCCCAATAGAAAACGCGCATATTGGCGGAGGCTGGTGTAGCGCGAAGACAAGAGTTGGGTACCATTTAGTCATTCTAACCACATCTTAGGTTTTATTATGTTGTAAAGTACACTCGGGGCGCTGCTCATTATATGTAGCAGTGTCCGCAGCAAAAAAAATTTTTAGGCCTGTCAAGGAGCACGCTTGTCGTTTCAGGCTTGCACAGTGTTCGTCCCTTGTATGCACGATCATTTTGAGGTACTGAAACCCATGTCGTAGGCAGGCAGTGTCTATATGAAGGGTGCCGATAGTGCGTGACTCGGGCGCGTGATGTACGCCTGGGTGGGACCTCGTCAGTGAACTATGCTTTCCACGCGAAAACTTTAGGAGTAAAAACCCGTCGGAGGTAATCTTCTATTAGTCTCAGGTCTATAGGCCGGCCCCTGTTAACCACATTACGGCGCACGGCTGTGATTATGAAGGGATTAACTCCCTGCTATACCGATCCCCAAAGCGGTTCCGTTTGACGGGATACCGGATTACTTCTCGACTGTGAGAACAAAAGTGAGCTAATACTGGGCTTATGTCGGGGCCAATTTGAATTCTCGCACGTAGGACGGCAGTTCTACCATCGATTCAAACGGCGCGTGTTGACTGCACATATGGTGACATATAGCATAGTTACATGCGAGAGGGAGATTGTGATCAGGACTTCAGCTGATGTAACTGTCCCATAAATGCGGAGGGGTAGCGTGGAGACGACCGTTGACGCTTCGGTACACGATACCGTACAGTGGGTGGGGATATTGATACCGACGTTTCAACTAGAGTACGACAAGTCCTTGTCGCCTCGTACTCAGGTAATGACGCAGCACATCCCGATGATGGGCTACCAAACACATTCGGTCCGCCGATGCTGGCCCTATATGTCCAAGACCCGGTTAGGTGTATTGGCAAATTCAGTGTTCCAGGTAAAGTTTTCACCTAGTAGGACGGTTAGAATGCCTATCTCTTGACGACCTCCGAAACGCTGCAACTTGGTGTCATTGTATAAGGTGACAAATCATAGTGTTTAGCTGCTGGCCTATGCGGAAAGAGAGTCGTAGGCCTGACCCTCTTGACGTGAGTTCTAACAGATTCGTGGCTCCGTGGTCCAGATGTCTGCGCGCCGATGAACACGAGTATGCAGTGGCTCTCGTCACCGAGAGTAACCACTCCCCCCTTAAGG"/>
                    <sequence id="seq_t53" taxon="t53" totalcount="4" value="TCTACAGTGCCCAAACGGGCACAATGCGTTGCAGTCCAGATCAGACACTAGATGCGAGCTGATGCAACGTGGGCGCGTGCTATTATGGCCACTTACTTCTATGCGTTCCCGCGTAGACGAGTGGGTTGATTGACGGCATGACGGATGAAGGAGGTGTTCTTCACCGGGAGAGTCCGAAACCAGGCAACGACTATTGCCTGGTGCGTATACGCGCAGACCCAACCCACAAGAGAGAACATAGTCTCGGTTGCAAGTTGTTGATGCGCTATCTGTGGGGTTGCTGCGCCGTTATATTGCCTTTAGTCAGCATTTAAAGGGTGAGGCTACCTCAGCCTCATTTATAACCATACCACCCGAGGAATATTGTCCCCTTCGAAGTTTCATCAGCGCCATGTTGGGTCCAAAGTCGGGGGTAACTGCTATGGATACTCCAGGTGCTTTGCCGGACCTACAACTGTAGTTCATGAATTCTCCTATCGGTTTGTTGTAAAACACTGAGGTGAGATTCAATCAAAACTTCCTATAATGCAACCGGGGACTTATTACGATGAACGAGAGAGCAGCTGCATTTCTCTTGACGCCGCGGATGAATCTGGAGTTCTTCAACACGAGACCCCCGTCTCATGTTTCCATCTGTTGTATTGTGCTCATGCAGCTCTAGAGCCCTCGCTATGGAGAACTGTTTGTTCCGCCTGTCCGTGTGTAGTACCTCGCTGTCGTGAGTATATCGCGGAACAGCTGTCCTAATTCTGTGGCAACTCTCTGCGTCGCTGGAAGGTGATTTTCTTAAGGGTCCTAGGACAGACGGAAGGAATAGTTGACTGACCAAGGCATAGCCTGATAGTCGCAGGATGTCGTGACAAAACTTTCGCAGGAACTGGCGTTTCATACAGCAAATACAGGATGTTTATGCCGTGTGGACCTCGCAAAGTATCGGCTGACCTAAGACTAAACCGCTAATCGGCAATACTTGAGAACGGGCTTGCCCAGACTACAACTCCTCCGTCCAGTCGCATCCGAGTTTGACCCGGGACATTGTAGGGCAATACAGACTATTACGACTGTGTAACAGAAATCACGCGTGTGATCACGATAAGCTCTCCTAGTGTAGGTATTGCTCCATCAGCCTTAAGGTTGCTGCCCTCCCAGCAACCCAGGGTTCGAATGCTATATAAGTTTTTAGGGTAGCAGCATAGTGCTGGGCCCACTTCGATTCCCAATGTATCAGGTAATATACGAAGACTCGCCTCCGGTCAGGATGTGGGGCCGTCTCGAACAAGGGCTGATCGGCGCATACTAGCCCCCTAGCCAATTCTAAGGTGGCATGCACGACTTGGTATACGACAGATTTGAAGATATGCAATAGGGGCAAGATCCAATAGGCTCCTAGCCGATCGTGACCTAATGGGTGGTAGCGCATCTGTACCTTCGCCCGTAAGAATCGGAGTCTCAATATTGTCAAGTGACGTGTGGGGAGATAAGCTTATGTGAAGACTGAATCATCCTAGTCATCGAAGCACAAGAGTGAAAACGCAATAGACTGTAGTCCCATCGGACTTACCACGCAGCTCCGACACTGCCGTAAGAAGGAATATCTGAAGGACATTGTGTACTTCAGATCAATCTTGAAGCAGGTCATTAGCAAGACAACCCACTGACCTAGTTTAAGTCGTGTGCATGTGTTAAGATTGCGTACTTGTTTTGCTTTTGGTCTCCCATTCCGGGATCATTTTCTGATCCCTACTCGTGATTTGGTCAATACCTAGTGGAAGCTGTAAGCGACGTATGCAATCTCCCATCACCTCTAAGCGGGAAGAACTTAGGGGCCTATCCAGGTCTCCATCACGGACTCGGTTAGGGTGGACCGGTCGTAGACATCGTCTGTTACCATGTGGATTAGAATTTCTGGTGGGTTACACGATCATAAGATTAATCAGACGGGGGGGCCGAGCTTCTGTCCCACCCACTCTCCTTATATTCGTGTTACCCGAGGGTATCAC"/>
                    <sequence id="seq_t54" taxon="t54" totalcount="4" value="CACGCGATGGCCACACTACAGATCGCGCGCAGACTAAGGGCAACAATCGGCACTAGCGTAAATTGCTAAAGTAAATCTCATAGGATCAGAGCGGACCACTTATCGGTTTAGGATGCGATTAACGAGTAAATACGTCACACCTTGGGAAGAAGCGGGAAACGAGGAATGGGCTCGATCCCCTGACAAGGCCCTCAAATGAGTGGGTTGCCCCCCGTCAGGGCTATCGTTTTCTTCCAGAAAGCACTCGCTGTTACAATATAGACGTTCGTCGCTGTACTATCTATTCCCGAGGCGGACCAAAATATGACTAAGGTAAACGACCCTGAGTGGGGGCCCTTTAAGGAAGCAGACCTTCGTGTATGTGGTGTAGACACTCTTCTCTGCTCTGGTTAGCTAGCTGGCGCTTTAGCCAATGCTAGCTCTTAAGCACCCACAATTGTCCCCCCGATCGGGGATCCCTTAAAAGGCGCCCAACGCTGCACCTGCCTCTTCGTCCACAAGCCGTTATTTGTATATCTGGTACTAGCGAACGATCTGATAGGGCTGAGTTCAAGGCCCAATGTCCCACTGTGATAACGCTGATCAGAGGAGGCCCCTTATAATTGCCTCGACAGGGCCCTGAGTTATAGGTTTGCTCTATCAAATGGCAGAGTGGTCAAACGCTAATGTCGGCGCCAAGTCATAGTTAGCCCCATGCAAGGCTAAGGCCTACTAGCAAGCATCCCGGAAAGAAATATATGTGACCATGACCCGCCAAGCGAACGTCCTATGACTCTGCCATCCTACGAGACCTGTGCGAAATTAAACCGCTTTGATGCTCTGGCGTATTACGGAACGTGCGTCCAGAGAAGCACAATCTGTCTACGGAGCGCCTTAAATTTTCGTAGGTATGGGGAGTTCTGAGTGGTCTGCCGGCTCGTGTCCAAGGCTTAAAGCGCAGACACTCCCGGCGGACGGTAGCTCACGGGACCTGTCTCATACCCGACCCTTTGTCGTATGGTAGCGAATTGTTGCCCTTGTAGCTAGCATTGACAGATTCTAGGCGCGTCTAATCACTTATACATGGGCCGGTTGGCGATTGGGCCGCAACGACTTAGTGTTGCGCCAGGCACTCTCTCATAGGAACTATCGGTCCCTGGCATGTTGGGAGACACCTCATTCAGTGCGCAGGTGACGACCGATCGCCTCGTTAATGCCAGAGCCCGGGAGTGACGTCCAGATCTGATATATGCATGAGCTGCGGACGCGGATGCCACCATGTCTTATGTATCCTCGGCAGGTTAGAAATGCTATCGCAGTCGCGGTGCTTGGCGCTGAACACCCCGGGGAGTATCTAGAGGGATGTGCCGATCAGAAGAGGAAACAAGCATGGATTTGTCCAGTACCTGATATTTTGTACAGCTGCCATAAATTAACCTACAATAGCATTTCGATCCCCCCTAACTCACGGGGGTATAGTAATCACTTAAGAGTCATAGAATGTCGAATTATCTCATCTACGGTTTCTCCCGTCACAAGGAGGTTCGTCTTACCTCGAGGCGAGTGGCTCGCCGCTTCATTCCCACGAAGTTACTTGTTGAGCGAGGCATACTTAGGAAAGGTGCATGCTGTCTAAAGTCAAGGTCGTCAAGGCTAAGCGTAAGGCGGAGCTGGAGATCATCCTGATGGCGTAGGAAGACCTCTCCTTCTTATATGGACGGGCGCGACCGGTCAGTGCTGGAATTACTCGCTTCAATATAATTAGGTAGATGCACTAACGCAACCTCGGCCGTCTACACCCGGTTTGACGAACAAAGTAAACGACAGTACTGGCGAGAATCAAGCTAGTGGCTCGGTCCCCTGTCGAAGATGCTTGCCCACGTACTTCTGATTCGCTCTAAACTTGGCATTCTTGGTTGAGGATTCAGTAGGAGGTAATGCTCTGAGGGACAGGCGTACCCGGTGACAAGATAACGATCCTCTGATAGAGCGTGCTCTCCCTAACGATCAGTGCATCTCTG"/>
                    <sequence id="seq_t55" taxon="t55" totalcount="4" value="TCAAGCGTGGGAGGGCCTTAAGTTGAGTCTACGACGAGCCAGCGCTGATAGTCAGGTGAGACGATAGGCAGGCGGCACCTCTTCGCTAGTGGCATACCTAGTAGTCAAAAAAATTTTCGTAAATACACATCGAATTCATACTTGGGACTACGCGGCGAAGAGATGGACCCCGCCAGTAGGAGGGATCACATAATTCGACCGGACAATCTTTAGTCAGTCGTTTTAGTGCACCAAAGCAAGAGAGGCTGTAATAGTTCTAGCCGGAGATGTTGTTTACAGGGCGTCGCTGTGGTGGCTAATCGCAAATGTCTATAAGAATAGCCGCCGAACCAAGCGAGTATTTCGTACCAATATTACCTGCCCATGCCGAACTCGCTTAGAAATTAGCATTCGAACAAGGACACTAGTCGTGAATAACCCCAACTCATTGCCATCCCAGGCTCTTGCTTGGCCTATAGTCTGCACATGTGTCGGCTTAATTTCCTGTTCAACCCGTGTCGTGCATTGGAGAGCAGCTAATATGACTAGGCTCACAGCAGTAGGTAGAAGAAGATATGCTCTTCCGACGTTTGTCTTGCAAAGACTCCTAAAAATTGGAACTAAATCAAGTCCGCCAGACTATTCGGGATACATTAACGAGATTCACTTGGAACCGCAGCGACGCTGGATTGGCTAGGGAGATTAATGGGGGGAAGGCGGGTGAGAATCCTACAGGACCTGACTTGGTTTTACTGCCTGCATGGAGACGCATGTCCCGCATGTCTCAAGGGTAAACAAGTAGGGGTGGCAAGCTGGAGGAAGGATGTCGCTTGTGCCTCTCTTCTTAGTAGTCTTGAACTGCCTGGCTCAGATGTGGTATATGAATTGAGGTCTCGTTCTCACCGTGCCGCTTAGCTCGGTGCCCCTCCATCAGCTGGAAACATCACTGGTGTAATACGGCTGGCGCGCATCTCGATTACGAACCGACGACCTCACGTTTCCCTTACGAGTGAGAGATGCGCGGCCTTGATGTAGTTCTTGGTACTCCACCTAAGTAGTCCAACAATACACAATCTTAGCACAGTTTACAAGTACTGAGAAGGGGTATAGACGTTGAAGCAGTGAACTTATGACGGCTCAAGCCTGAGTGCTCTAGCGCCTGCGACAGGATACCACGATGGATCGCTGCGCATGATAGTCAAATGCAGTGTACATCTTCGGAGGACGTCCTGACCCTTAGAAGTGCCTCCCCTAAGTCTGTAATCAGGTTCTTACGACCGCTAGGTAAGGGTGCGTTTAACCCCCCGCAACGGCATAGACAGGACAGTAGAGGACCTGCGAGTGCTCTGGGAGGTTCAACGCCCGACAAAATGGACGGGGAATGCGAACATCGTTCAGCACGAGAATTGTCTGTAAAACCGACTCGCTCGCAACAATGAGAAGCATGCGAAATCCCGTTGCGAGAGGATGAGCCGGATTCGAAATGCTTGTAATGCGTGAGCTCTGGCTACCTGCGCGTTCTTATTGCAATCAGTACGACTTGCGCAAGTAGTTCTGAAATATGTAGAACCTACTGTACGCGTGGTCTACAATCGCGACTAGCATAACTCTCGGACCAAACGGCGAATCAGTCCAATTCTGGACGATTACGCCCAGTGACAAGGACCTTCTGGATGCGACTATTCCGCGATTAGGACGCTTGAAGATACTTCTTAGCGAGCAGGTCGAATTCAAACCCGGATGCGGTTGACTAGACGGCGCGTAGATTTCGTTAAACTAACGCATCCATAGGCGAGAAGTGACCCACTTTTAAGAGGAACATTTGCTTGTGGGGTTCACTTAAAAGTATGATGACGCAGTTAAATTTAGGTGCAAGACAGCAGATACGTATCGAGTCTACTTACTGTAGTGCATTTAGTTCGTCTCACACCTGTGAGATCTGAATCTGCTCTCGACCTTGAATTCAACGGTAATCACATGGAACATCAAAGTCGCGGATCTTGAAGTGGAGTGTTCGTAAT"/>
                    <sequence id="seq_t56" taxon="t56" totalcount="4" value="TGGGCGATCTAACCATCTGAGAGCTTTCAAGGCACCGGTTTTATACTCTATAAACAGGCTTTTGCTTAATGTGTATAATAGCATTCAGTAGCACTTGGGCCAGCCAATTTATGCAGTGGCACCTAGGCCGATACTGCGCGGTGACAACGTAGTTACTACAGAGGCAGATGCATGAAGTACTGGAGCACGATGCGGCTTCGCGTGGTAGCACGACCGCTACGGTTCTTTTACTCTCTATATGTAACTGATTTGAGTCGGAAACGTGGCGTGAGTGAAGAATCTGAGCGGTGAAGGGTGCGTGCGCTTGGGGACAAGATACTGCACAATCGATGACACGGAAAGGAGAAAGTGGGAATCGACGGCCGTGGGCTGATGGACTCAAACAGGTTGCATTCCGACGGTGATAGGTTCCGTAACTAACTCTACGTGCTCCAACACCCCGCTCTGTGGGAGTGTGTATAACTTTTCTAAATTCGTCCTCTTGCCATGTGCATGGGCGTGGCACAATTGCTCTTCTTACGTCAAGATATCGGGTGCATATCCGGGGGGCTAATGAGATTTCCAATTTTGAGGCTCCCGTCCGGAGATCTGGAGTGACTTATCCGCCTGTATTGGTGGGTCCGTGGCGGCCAGGCTAAGCTGTTTTGGGTACCATTTAACCGCGTCAATTTCCACGTACTCCCCTAGTTTTAAGTTCAACAAACATGCACGGGCTTACGAGCGTCTCAATGCTCGTGGCGCTTTAGACCTTAATATAGCTGCTCGACCACATTTTAGATCTGTATGTCATCATCTGCACGTTCTCACGGCATTGGCGCACTAGTGTGGATCCCCAGAGCAGCTGGAGAGCCAGGAAAGTAATTCGTAGGACGGCAACGGACGTTGTGCCGGTAAACCAGCGCTGCGAATGAGATGTGCCTCGGTTAACTACTTGTAGGGCCATCAATGGTACCTGTACCACCCACCCGCTGCTTTGGCCTGACAAGATGTGGCTCTTTCGCACTGACTTAATGTGAGTTAGAAGCGCAGTATGAGGTATCTTGCCCGTTATCTCCGCCATTTCTTAGATTTCTCCCCTTTGACGGCACGCCACGCCACTGGCGAGTCTAGAGTTGTCCGGGCGAAAGCTCGCTTATGTTGTGTTAACTTTGAGGCACGGTGGTTGTGTTAAGACCCTATGGACGCAGTCTCAACCGGTACCGGGACATAAAGGCTCTTCCGTATCTGTACCCATCGGACTCCGCACACAGCTAAGCGTGGTGAGGCACTCGTTCAGCCCCAGTGCCATCGCGCGTATTACCTTGAATGCAACAGTATCCTCCAAAGTGCCCCATGTGTCAAAGACTCCACAATGTAACGCTCACGACGTGGCCACTTTGAAACCTAAACGCTTTAGGATGAGGCACGAGTCATAGCAATTAGTCCAACCGGAATTGACGTCTCGTCCTTTGCCTGCCGTCGTCCATCGAACAGGGACTAAATTCCGACCGTTGTCAGGTGCATTGGCGCGGAAGGTGAGTTAGTTTCGCATTCTGCTACTCTCGGGACTGGCTCTAAGGGCGCTTGTAGATGACCCTAGCGTCGACAATGCTAAGGCCCGCTTTCGGGATAGCTAATAACTGGGTCTTACGGAATTGCGGTTGACATTTTGCGCGAGCTTTAGAGATGCACAATCTCCACATCGAAGTCAGCGATGACTTGCGCTGTAAACGTTCCAATGTGTTGGTAGCCAGCCCGTCCGCCGCTCCTTCGCGTTATAGAATCATCTGCGTTACCGCCTGGGCAGACCCGGCTTATGGCAGGCCTGTCAAGGGCAACTGCCAGAATGTTATAGACCGGCGCACATGGACATCCGGCACTGGCACTGCGGCCAATAGGTCGATTAAAGTGGGTAAGTTTGATTGACATCTCTACCGGTCCCGTCCTGTAGTGTTTCAGTGCTCAAACGCCAGCCTGCAGGAGTTGCGTCCATATCCCACGGGAGTGGACAGCAAACTTCG"/>
                    <sequence id="seq_t57" taxon="t57" totalcount="4" value="TCCGAGATACCAAGAAGGTGTAACGCATAGTAGGGGTACATATCCTTGATAGCAGGTCGCACAAACGCCGGAATCAGGGCAAGTCCGAGTGCTATCGAAGAAGTGGTTTAACAAGTGAGGTGTCCTTTGTAGGGTCAATGCTGCTCCAATCTGATTAATCGTGCGGACGTCAAGAGCTGAATCTCCTCACCGACAGTAGAATACTAGGGAAAGAGAGTAAATGACCTTAGTCCTTTTGTCTTTATATAGGCACCAGCGATATGCGGTTACTATGGAGGCATCTACAGCAGTGCGTTAGATTGTCATGAAAGAGGAACTACGTGAAGCTTGCACTTGTAGACCGTAACCCCGGCAGCTTTGGCAGCCCGTTTTCTCTCCCAGACCCAATTTGAACGGGGATTCGAACCCCGGTCCCGCCTACATGTGCTAGACATCTTACAGCCTGAATGTCATATTGATAGGTCCCAAGTACATGGTAAAACTATGTGTTCCCATAAGACCGGGGCCCCCCGGGCCGCCTTGTTCTGACGTAAGCTAGTTCTACCAGAATAAAATACTATTTATTCGGCCAGGGATACTCCAGATGTTCACTCCTTGAATGATTGCCTTATTCCTTGTCATCCGTCCAGAGCTAACCCAGTTGATAGCAATGACGTTGACAGACTTGCCACTTTGGTTGGGTATAGCGACGTACTATTGGTAAGGTACGTTTCCTCGCTTAGAGGGCGACGGGCGCTAGGCTATTCTCAGCTAAACCCCTGTTGAGCTTATCCTCTTGATTGGATGAATATAAACTGGCTGGAATGCGCAGCACGAGCTTCATGAACAGGCAAATAGTTACGCAACTGGGTTGGCGTCGCTATAATAGAGGTTTAATTTCCAAGACACTATGGGTGAAATACACCAGACTTATGTCTGAGCCTTCTACAATTCAGGGTAAACTAAAAGTCTTGTCTAGTAATCAGGGGTTTTCGCACAAGAATTTACATCTTCCTTAGAGTCGCGAGGATATCGGCCAGGATATTAGACTCATTAAACATATTACGTTTGGTCGAGGACAATGGACGTGATCCGTCTGAGGCTCTTAGATATGCTGCCAATCGGATCAGAATCACGGACTTGGCAGGTAGCATTGTGCGCTATCCCATACTTCCTCCATTCAGGCTCTGCGTGCATAATCTTACTCGATTTGAACAATCAATTAACAGACATCCAAATACCCCAGCATTGCATAGAAATAAAGGCGAGAAGAGAGGGCTCGTCGCCGACTGGTACAAGGAGTGAAGATCATCCTGCCGTTAGAGTGATGTTTTACTTTACACGAATTATCTGCAAAGGGTTAAGGTAACTGTCGGAATCCCGCACCTGTGAGCTATCGCTTTGGGCTTTCAAGTTACTCCAGTTGGAGCGGGCAAGGTACGCGGGCCTGCTTTCGATCGACAACTCGCGCTCCGGTAAGTTATGACAACTTGCGCAGGGACGCAAGGAACTAGATTGGAGTGTAAGATACCCCGCCGGTAACTGATTGGTTTCAACTAGCAGCACTGGGGCGTCAATAAGGTTCGATTAGCGTCCTGCGTTCAATTGTCATTTGCTAGGACGCTATACCCACGTAGATGGGTCTGGACGACTATGGATAAAGGTGCGTTTTCGAGCCTTGCCTACCATTGTCGCGCGTCTTAGGTTCTGACAGATTCTAATCAACTGTTACTTCATAAATATACATTAGACGTCTATCGAAACACGATGGCTTAACCGGCTGGCGATATCTCTCCGGTCCCCCTCTGAACTCACATGGGAATTTGGATCCGGTCCCCAGTACGAAACTTATTCTCGAGTGGCATCAATGAATCCGTCTCGCAGAGGTAACTTGCGCGTTGCAACGATTCTGTCCGCGGCTACGCATGCCGACCTCCCCGGAATTAATGCTGGTTCACAGGCGCCTCGCTAATGATAGGAAAGGATCCGGTGCCTTAGGGCGGGCACTCGTTATAAACGGC"/>
                    <sequence id="seq_t58" taxon="t58" totalcount="4" value="CGACCGTTTAGTGCTGCTGGGCGGTCGTGTGGAAGTGTCTCGCACCACTTAACCATAAATCGCACGAGACCCAACCACCGCTGCCTACTATACTGTGGGAAGAAACCTCCCGTCCGCAACGAGTACAATTTTAGCCTAATCTAAGGCTACAGGCTAGCTGGTGTCCGTGGCTTACTAGCGCTATTGCGCCACCTAATGGTAGAAACAAGCAGAAGCATAGTCTTCTTCGGATGATCAAATTCCCTATGTCCCAGACGCTATGTTATTTCTATATCACAGACAGAGCCCCTGTTTGCCATCTGTATAGGCTTCTGGGACGATACATGGTGCTCCTACGTAGGCGGCACCACCCGTAGATGGTTTTTGCTCCGTGCGTCACAGCCCAGAGAAGTAGCCTAAGTCTGCGTCAGCGCGAAAGATTGCCGCTGAACTTCGTCCGTCTCAGAGAGGAATACAGATGAGTGTGGCAATAAACATAAAATGCTATAGCCGTAATTTCCGAATAAGTCGAAGGTCGCTCCGGCCAGCTCCCCCTCAAAGCTCATGCCCAACACACATAGAAAACCGGGTAATAACATTAGATGCATGTTATCTGTTCAGGCGCGTGATCTCAGAGTCCGTCCGCCGGTTAGTCCAAGCACGTCCACCGGCGCGTAGAATGAACTCACACTCTCCGCCCAACGTACAAGAGCTCCTGAGAAGAAAGGGGCGGCTGGCATACGCGTAGCACCGATTCGGGTGGGACGCCGTGCATATGAAACATCGGGTCAAGTATCGCGTTGACCCGATCTTTATATTTGTAAGGGAAGGCCCTAACGTTACCCTCGAAGGTCAACATATGAGACGTCACAGCGCGTTAATACAGTCGAGCTGTACGATGTACCACTTTGCTGTCGTGCCGCCCCGAGCGGTGAGAAACCTGACCCATCTTAGTACACCTGCTATCGTGTCTCACGAGTGGGGCCCTTCCTGCTTTAGCCCTGTCGACGCTTCCGTACGTCTTTTTGAGATAGAAGGCTCATGGCCGAGTTTTTCGGCCAGAGAATCTGCGACCATCAAGGCATGGGCAACACTGGTGCTAGCCCAGTAGATGTCTCGAGTCCCGGGGAATAGGTTGACAGTACGTCCGAGTTGAGGACCCGTGCCAACGCTCACAGACAACAATCTATGGCATGGCCCCCGAGGGGCAATCTTTAATTCCTTGAAGAAGATCGCCGTAGGGGCTAGACACAGGTAGACTGCATCATATTTAGCGCGGAGGTGGCGAAGGATTTGTTTTCCCGAGCGTGTAGATAACTCGACACGTGTCAACCTATTAACGAGGCCAGATTACGTCAGTGGCGACCATGAATGGGAGCAAAAACAGTTTTAATCCCTCCCAAAGGCGCGACGAGACATCGAACACATCTCCTGTGTTAGTGCAAAGTGGTCACGGGAATAAACACCCAGCGACTCCGCTCATTTTTAACTCTTATACAGATGAAGTTTCGGTTCTTATCTTAACAATTTAGGAAATAGGACACCTCCATGAGCCGGCAAACTAGGGGGTGGGCCCCGCAAGCTCCTCGTAAATCGTTATCTTTCTCACTAGGGCTGAATAGTGAGATGGCAACGTGGTTCTTCACCGCGAGAGGGCGTCGCGAAAAGAACTAAGCCTTTCGCGGAGCACGCGTGCTGCAAGCCTACCACTTTCACGACGCTGCTACTTACGTATCCAGTATGAGTCCATTAGGTCCGGTCCTCACTCAAAGGATCCGGAGAGCAGTGAGGGACGTTGAACTAGACCTGATGGCCCTCGCGTTAGTATGCAGTCTTTTAGGGGCCGGTTGACAGGACGTAGATTTATCTTATTCTAGGGTTTCGATTACTATATCGCGAAGAGGAGAGGAAGGTGTGGGTTCCGGGGTTTCAGCATGCATTAAAGGCGACTCGCCTATAGCTCCGCTATTATCAGGCTGGCGAGGCGCGAGCCGTCCCGGAGCACAACAAGTCGTAATGTG"/>
                    <sequence id="seq_t59" taxon="t59" totalcount="4" value="AGACCTTAGATTTCTGGTGATCCTACGTTCCTACAGGCGGAATCTCCAGCAGTGTTTATCTCCCGGATCCGGATTAGACCATGGTGCACCCAGACGGCACTACGACGCTTACTCCTGGAGAACGACCTCAGAGATATTGCGCCCGTCGCGGCATTATAATCTATTGCTAAAGCACACTGTTTTCGTTCCAGTGCCATCTGTCCTAGTGATATGAGATTAAATACGTTGCGGAGGGTCTTTGGAGTAGGATAGTCACTGGATCTACTTGGGAGCAAAGTCTTTTGTGACTTTTCGTTCTTAATGCTGCCTCCCAACTGTTTGCGTACCCTATCCTCCTTCACGAGAATCTTGTGCGCATTAACTGTCCGTAACACCGTTTGCTAGTGGACTCCGGTTGAGGTAAAGGAAAAACTATAAAATCTGTGCAGGTGGTCCATTTACCTTACGATCCACCGGCGCGTTGACAAAGAACAACAGCCGCATTCAGCCACCCGTAACGTGCCGTAGTAGGTAACACGGGGACGCGATCTATGTGACGTCGGCCCTACCTATGCTGCTAGCCAAGGTATTGGTTGGGTATCTCCCCATATGCTCCGGCTCGCTTTTGCAGAACGGGGGCTAACACAGGGGAAAAAGCGTGGATTTCTAGTCACGTATCGGCTCCAATCACAAAGAACATATAATATAGGTTGATTCTAATCACAATAATAGCAGCGCACCGCAAGCGATTTTGACAAGAAAGTGATCGTCCTAAGTGAGGGTAAAGCAACGTGCGTTAACCTGACTGATCACCATGCAATGGGTCGTGTCGGACAACCAGAAACCCAGACACAGTCAACCCTACCCGCTAGCATATATGTATGAGTAGAATGTCTGCCATCCATCTATAGAAATTTAATCCAGCTAACAGCATTGTGTTTAAGACCTGGTAACTGTGTCCGGTACCAGTTGAATTGGACTGCATTTCGCGAGCATCTGAGCACAGTTTTGATCATCGCGCCATCCTCTTTAGAATATATATATTGCACGTGTTGAGATACCATAACTATCCTGCAACCCGACGACTACTGCTCTGTATTACTCTTTCAAGAGAGCAACACATATGGACGCGGAACGAGCGGTACAACAGCCTAATAGCACGGTCGCGGCGCTGGGGTACACAATGAGGTGGACACTGGAAATGTCCGGTGAAACGCGCAGATGTTCTTTCAGGCTGGCCATACCAATTCGCGACACCTTCATAAATTTTAGTTGAGGACTTTGGAACGGGTGAAAATCAGCTTGTCTTATACAACATAACGGGGATTATAGGAGCTCACGCTGCGGGTTACCTTGTCGGGAACCTGCAATACTCCGTTAATTTTCTCGACATGCTAAGTTCCGGAATAGATGTCACGCTCGTCGACTATAATAATCTGAAAGAACGCAAAAGCATAGCCGGTGAAACGTAGTTATGAGGTATTGGTAATTGCTGTATAATATCCCTGGAAGTTTAAACACAGGTAGTTGCTGAAAGGACAAACTTTTGCTATGATGGTCCGGAGGACGGTATAGCGTTAGCTGCACTTTAGGCGGAGGTTAACCCCCAACGCGCGCTTCTACCCGACTAGTCTTAATAGTCCTTCGACCCAGACAAAGGTATAGCGCCAGGCGAGCCCCAGGGCCACCAATTCACGATAAGGCTTACAGATCACGTCTGGGCGCCCAGAGGTTGTGTGCATTCTCTATGGCCAGTGAATACTATCTAAACTGAAGCTCACCTAACTTTTCCCATAGTATACGCGTCAAATCGTCGCATCAGTCTGCGCCTTATATGACACAGTCAAACTTATAAGAAACGGAGTAGACTTGTGTAATGCGAACAGCAGGCTGGGTAGTGCGTAGACTCGTAACGACGGGTTTTAAACAGCTAGCGCCCAGCTACTCTTAGGAGCTCATCTGACGCGAGTTAGGTGAACTAAAAGGCTAGATCCTACAGCCAACGCAGTTCCATCGATAAG"/>
                    <sequence id="seq_t6" taxon="t6" totalcount="4" value="CTTCATCAGAGACCATTTATACTGAGTTAAAACCAGTGTCCCCGTTCCCTGCCCAAGGCCGGTGCGCGATGGAATCCGGTCATGGAAGGAATGTTCCCGGGCAATTGATGCTTATCGGCGGACGGGTTCAATTAATGCAATAGTCGTATATATCACAGATATATACAATCCCATGTTATCGTTCAATCTCATGCGCGGGCCTGGCATAGAAAAGACAGCGATGCACACCAGTCTTGGTACTGGCTCTTTTCAACCAAATAGCGTCCATTGAACATATTTTACCCGAGTTTCGCCTAAAAGAGTGCAGAAGGGCCAGTTCCTTCGACACCAATCGGGGAATGATTTCACGAACCTCCTAAACACGTCTTACGGATATTCATTTTAACATCCGGGTACACAGGTTTGAGGCAGCACTGGTCGCAACAAAAAGGCTACTTGCATAGTCTAGGAAATAGTCTCTGGGCGGTCCGGTACACCGTTGTATTGTAAATGCACGAATTATTGCGTTACTCTCCATCGACTTCCTCGTAATTCGTAGCCCTTCGGTAGATTGGGGCAACTTGCTACTTTTACTGAGGGGACTGCCGCGAGACTCTTAAAGATGCTAATCGCTCAACGAAGAGGTCTAGCAATTTTCACTCAACTCCCGAGTTTTCGGTGTCTTTCTATGCCACATTCCGGACCACAGCTCGCCACGTATGACCTGACGGGGAGTAACTCAAGACGGCTCGTATGCTCCGCACCAGGATAGCATTTCAAGAACTGGTGGCTACTGCATGGTAAGCGACTTGGCCCTGAGTATCATCCTCGACCTGGTGAGGCCCTAGGTCGGCTAACCAACATGCTCACTCTGCTACGTGTGGGACCGTAAAAAGACAGACGCGGAACCGAGCGTCATAAACAATACCCTCTGTGTCCGCGCGATGATTAAAGACGTTTAATGCCGTCTGAGCCAGGTGCGGTTATTGAGAGCTTTGCTGAACAACCATGTAACTGGGTGCATTGGAGGAGCACCTGAGAAACACTGTAAGTAGCTACCCATCTCGACTGCTGACACTACTACCGGCATTTTTATTGCCTGAAGGAGCTGATTCATAACTAAGCGCGGTTAAGCTGTCTGAAGGCCGTCAAATGGTCGCTATTTTCCACCGCCCCTCGATTCTGGGTTGAAACACCCCGTCGATCAGCCTAAGAAACTGCGTACTCCTAATGTAACTCTACCTCTTACAGAAGCCCCCATGGACGTGGCTAGATGTGAAACACCTGCCCATCTTAGGGAAGGTTAGGTGATGTTTAAGAATATTGGAAGAGCAAAGGTTTTCGCTGCCAAGTTGCGGTGGTCTCGTCTCTGTGGGCAAGGTCGTTATTGTTCATCGTGACCGTTAAGGATTTGGACGTCCTATAACAACCCTTGGCGAGTAGCGTGCAGGGCATCACGATAGGCATGCCACGCACGTCCTAACCGCCTGGCCGCACGATCGCCGATCCATGCAAGTGAACATGTGATCTTCCACGGCTACGTGTGGTATAGACTTCGGATCCTTCCAGCCCCCGGGGGTCAGGCCAGCGCTTACAGTCACCCGTCTAAAGGGTGAGCTGCTGTAAATTAGTAATAAACTACGGGGGTCCCGAACCTGTGTTACTCATTGTCGTGCCCAGCAGCACGGCGACCAGCTATAAACACTCAGTGTCCATACCGGGCCCATCCTAACGGTTCGCAGTAATCTTACGCTGGACTTCCGTTCGTGAGGGCTCCTTAGGACCGCACGATATAAACGTAAGAGCCAGACGAATTCTATAGGAGACGAGAATGGTTGGTGGGTTCTGTAATATACCAATGACAGCAAATCGAGACTCAAATACGAAACATCACAGTTACAAGCATACACCATCGTGGGGACGATCTGAATTCAGCTCGTGTATATGTCCGATGAGTGCCTACATAGAGTGTTACCGCGACCTTCGTTATATGTATTCCTCTACTGCATGCTGTATCTGCG"/>
                    <sequence id="seq_t60" taxon="t60" totalcount="4" value="TCCTAGTAAGCCCCGCGATCAACAGGTAGCAGCGTGCCCTCCACCAACATCCCTTTCTAGTCGGAACGTCTGTCGGGAAATGTACAAGGATATTTGCTCCCTGCTTTGTAGCAGACTGTGACGGTGGACTCTCCTAAATTTAGCTAACCGTTTTCCCCCTCACGTGATTTGAGCAGCTTCCGGTAGAACATAAGTACCTCACTGGGATTCACACGTATTAAAGTCGGAGAGGGTGAGGTATTTGAACATACAAATCGGAGGGGAGGACATCCCTAGAGGTAGTAACTGAGCGGCAATCGTCAGTATCAATGCATACTGCTTGTCCCAACTGAATTCGGGACCCAGTTGAGCAGATATTAAGGCAATGTCGGAGTGCCCCCCTTGTTGTACTGGCTGAAGCGGCCTGTGAACTTAAGTATAGCACGGATTCGCTTCTTTTGTTGACGTTACTTTGCGGACATGACGCCCTGCTAAGTTAAAAACTTTCTATAAGGATAAGCTCCAGACTCTCGGTTCTTGTTGGTTGGGGCTGGCTCTGGCCATAGGTGGGGAGTTATCCCCCTTGAACGCTTGAGGTACGGACCCGTGGAGTCAATCCCGGCCATCGGCTCCGCAACGCTGGTTGCGTCTAGTATATGGGTCGGTCTTTTGATCAGGCACAACTCAGAATCCTACCCACTAGACGACTCTCCCTAGACAGACAGCCACATGACCACGGATGATTTCGACAAGGTACACATCGAAGCTGAGGGTGTGGTTAACTAAAGGCAGTGAGGATTCAGGAGCTCCAGTGTGAGGACTAACTGTACTGCAATCTTCGTGTGCACGGCCGCTGCGTCCTCCCTATTGATATCGTTGCCGCAACCAACCCTTACGACCTGACGCGGCCCACGAGAAGAGGCTGATGCTATTTAGACTTATGGGAAGGTGCCTCGTGACAACACCCATGTAGGAGTCAAATCGGACGTATAACTGTTATCGATATATCGAACGCTAGTCATACCGTTGCTCTGCCCGAGTCCGTCGCGCTTGAACCTAGAAAGCCTTGGATCAGACCAAGGAATTCGTGGATGACAGCGCAAACACTGGAATCCTCGCCTAATGACTCGTCGCAGTTGCGACGTGGTGGAGTGCCCTTCCGGGGTCTAATTCATCTGCCTCACCTTATGTCGAGGACAGACAGTCTTGAGACTCTCGCCCCGCGGTAACTTCAATCTCGAAAAGACCATATTCTGCGCTGAAGATGATGTTTATAAGGCGATGACGAATTGCGTGAGCCAAAATGCAACACGTCGGAAGGGGTGAGCCAGTGTAGGGTTGAGTGAATCGCGAGCAAGGAGAAAAAGACTGAGGAGCCGGGCGGGGGAGGTCCAAAACCTGAGATTCTGCCCATCTACTTCACGCCGGGTTATTCTAGGAGAGTATGGGGGACATAGTGTTGGTGCCGACTACCCGTCTGGTGAATGCCAAACAATATCATAGAACGCAGGAACGCGAACTCAAGCGAGGTAGGAGATTTTATCTTCTAAGTGGGATGACCGAATCTACAACGTAGCGCCCCCTACTTCCGAGTCAATGTACACCTCGTCCTATTGGTATTTGAGTTCCGCGAGAAACACCCTTGAACTCAGGAGGGCGAGCTGATCTAACCTATATGATGATTATCGGCACGTTCACCGCCCATAGATATGGAGCCAAATTAGCAACGCGATACTCTCCGCGTTGATTAATCGTGTCCACTGTGTCGGTTCTAAGGGCCGCGCACTGCCGGACGTTTGACCCCCTGCCAGCAGGAGCGGCAATTGTTGGTGCGCTGAGGTCCGCTACCCTAGATGTCCCTGCACGATACTGCGTCTTTAGCCGCGCATCTAACAAGAGAAGCTGGTAACCCTAATAGGGTCTGCATCCGTGCTGCACGTGTGCGTTGTGCTGGTGGGCATCAGGATCACTCCCAAAACACAATTGACTACTTAGCGACGCCGGCCCATACTGATGGCGTC"/>
                    <sequence id="seq_t61" taxon="t61" totalcount="4" value="GCTGCGTGGGCAGGCCACTCTCAAACGATAGATGGTAGCAGGGGGTACATTACGCAGCTCCGAAGATTCCTTTCCTATAAATCGTACTCGTCCTACCGGGAGAGGAAGACCAAGTAACTCAGTTCGCAACAGGGTGTCTGTGTTGGCGGATTAGCTACCCCTGTGAATCCGCTGTAATCTTTTACAGTCTGGTTCACCTCACAACAATATAATCTTGATGATCTGACATTCGTCTGCGCTCAATAGTTTCTTAAGGACCACCTGTAGTATATTTCCGCAAGCCGACGCCCATAATCGCACTTAGGTATCCTCTCGAGGACAGGCTCTAGGAGTACGGTCCTGGTGCCTTAGTAACCACATGTTTGATTATAACCTTAGGTGTTCCAGGTTGACGAGGTTAGACGTAATAAGGACGTATCAGGGTCTGTATATACTTCTGTATCCCTAGATTGCTGCCTAATATCCAGGCCCGGCGCGGTACTATTAAAGATGGAATATGCCTGTCACTATTCGTCTGAGTGACATCCTATTGGGTTTTGGACATCACTATAGAACACAAAGCCCCCATAGGAGCAGATAACGATTTTGTTAGACAGGTGCCAGTTAATTAGAGAGCATGATGTATAGGGACGCCACTGCCTCTATATTCAGCTCGTTGATCAAGACGATTGTAACGATGCGCGGGTTCGCAAGAAACGACTGACTCTGCTTCCTTGCACGCGACTATGAGATAGATTAAACTAAACTGATTACTAGAGCTTCCCGACTGCAGGACTCGCGACCAGATACGTCTCGCGGATACTATATAGACTGAACTTTCTAGGCTCAGAAGGGAATCCAGGACGTCCATGCTAAGCACCCGATACCCTCCTGTAGTCGGTTATATTTATGCCGTGTAAGGGTTATTGTTTGCCCCTTAAGCGAAAATAAAGCGGACCATCTCTATATGAGCGCAATTACGCATTATTCTGTACCGAAACTGCGAGTGACAAGGGTGCGACCTGAGAGACTGCCAAGAGTACCACATTAGTTTTTAGTACCACGTCGATAGTACTAGGACGTCCCTGCATTGTATGTCTTAGCCTAATCGTTAAAAATAGTAGTTTTAGAACTATTACTATATACGTTGTCACGAGAAGTCGGAATAGTCTTGATACCTAGTCATCACCTTAAGTCTCCCCTCGAAACACCCGCATTAGCGACGGAGTCACAACAGAGAATGCAAGTCACATGAGTGGATTCACCACGAAATGTGTAGTCGCTTCGCCCAGATCCTATTAGAAAAAGATTGGACATGCTTTTGCGAATAGCCACCACACTTGAATAGTGTAACAGTTGGTCGGAAGGTATCTACTGTGAATCCCCATCTCAGTTTCATCTACCTGCGTCTTTGGGAAAAATGTAACAGAAATCGATACGCTGCGGACCACGGTGTATGGATGCTGATCAGTCCCATCATGACGCGTGGGTAGGATTTAATGGTACCGCTGTTGCCACTGTGGCTTTTATAATCAGGGTTAGCGTTCTACCAGCTGCCACACTTTTATTCCGTAAGTGGTGTGTCGGGCGTCTTGGCCTAATAGCTTCCTGCTTGGTCAGAAACGCGCCAGTTCCGGCGCCGCCTTACTGGTAGCCGTCCCTAAGTACTCTTGGAAGTTCTATGACTGGGCTCGAGTTCTACCTATTACCCACAAATACGGTAGGTACGGCAGGCCAGGACCCCGTGGGCAGATAACAGATATGATTTCTAACATGGCAGGTGTTCGCGTGAAACGTTCCGAGGCTTACATATGCAGTCGGGTTGACGAAGACAGGTCACTGCGAAAAAAACCAGACAACCGCGCCGTTCTGGAATCAAATCGGTAAAAATCTCGGGCTCGCTTGACATTCATAGTAGCTGCAACTCTGAATGGGCGAGTCTGGTCCGGTATAGACTAGTAGATAGAATCTACTCGGAGCACTGTCAAGTGAATTCCTACGGTCGTATTCCAAGGGCGACG"/>
                    <sequence id="seq_t62" taxon="t62" totalcount="4" value="TGTCCTTGGGCTGTATCATTATGCAGACAGGAGACCGCGGAGGAATAAAAGCAGTGTCCTGGCTTCCTATCCAGTGCGTTGACCATAAGACTGATTGTGTGCTCATCTAGGATCATGGCAGACCGTGATAGCATACATCAAAAGTAGACATGTACGAGAAATTTCACTTAGACTATGATCCAAGACACCCGATCGGAGGCCACTCCATTTAGATTTGGCGTACGGGGCGACGTTCGCGGAGTGTGGGAGTCAGCATTCCGGGTATACAGAAATGAAAGGCTCGTGGTTTGGGAGTCATCCCTTTTAGAAAGCCCTGCAGCTTACTCGTTGGTTTCTGTGGGCAAAAACGTAACACTCAAATTGTCGGGGCTACCGATTCTTAGCCAGGAAGTTTAAAGTCGAGGATAATAAAACCCATAGGGATGTGTGTATATGGACCCATTTCGATCTCTCTGCATCTCTTAACGAGAGGATCGTGCACAAGCGGACGCGCGTGCAGGTTGGCTCCCAGGCGGGTAACATCAGTCACGCAATCCGTAATTGGAAGGAGGTCTGAGAACTGCTATTAGCGTGGATTCCGCGCAGGTAAAAGGTGGGTATACTCATGTCAAGAACAGACTCGTGGGACTTGAGGAGGAGTGCAAAGCACGACTATAGTCAGTTTCCGGGTAATGACACTAGGTGTCCATCCGGCTATATTTTAGAGCAAAACTGCGGAAACCGTTGTGTGGGAGGGTACAGTTCCTGAACGATGATATTACTACGCATTCTGAGGTCCATATACACATTATCTGTCCTCGATAAGAGTACCGTTCATTAACAACCAAGAAGAAGTAATGGACTGCAGAGAACGGGGGACACATTTTTGGACCCCAAATAGCTGACGGATCCAGGCCTTGCCCCCATTTTCATGTCATTATGTGGCATTACGAAGACATAAGTCCGTACGACCCAAAACCGGCAACGATACCGAGCTCCAATCCGCGGGGGAGCAGGTAAGACCCCCGAGGAGTCTTGGTTAGATTGCAGAATAATCAGCGTACCCTCTGCGAGTGGTATCGTCCGGCCCGGGGGACCAGGTCCGGGAGGTCGCGAACCCTCATTAGAACAGCGTTTCGACACTCGCCACTATGGCAAGTCCGACTTAGACACATCGTAAAGGGGTCCGCAAGGGACGGAAACTCAGGTTGCTAATCCTTACAGCTACGAACCTTGTCAATCTCTTGTATGCGCTATGCCCACCCCAAGGCCGATCGACCACTCCCTTTACATTTCAAGTGTTGTCACCGGGCTTCGGGATTGGTCTTCGAGTAGTCATCCCTGTTATCGTAATCCCGGAACCGCCCCTCGGCCCGCTGGGGTTGATGTTCATCCCACATTAGTATGAGTGCTCAATTCGTCACGATGCGTAGACACTAGAGCCTTAGTTCCGAGGTAGGTTGCGACAATTAGTTTTAAGGCATATACAAGTCCGTGATCCATGGTTCGTCTGCTTAGCGCCGTCTGCCTGTTTTAAAACGGACTTTGAGTTGCAAAACTCACCAATATTGCCAGAATAGCGCAGCCAGCTCGCACGGGTCTATCCAGTCTTATGATGGGAGTGTTGCTCCAAGCGACGCATCACCTTCTTGATGCCGGATGTTCCAGATGCTTCCACCGGCAGTTTTAGAGACACGCATCGATCACGTCAACATAAGCATGATTTCGATCATAGATTGGGCTGAAGGAGTTTCGAGGGGGCACAGAAGCATCATGACCAATACGTTCGCCACTGAGACAGGAACACGGATTAAGGGGACCGACAGTGTCTGTCATCCTCGCAGAGTACAGATCAAGGAATGCCGTGGAAGTTTGGACCATGAAGGTGCTCGAGCTTTACACTGTATGATCAGGATTCAAGTGAGGATAGCGTCACATAGAGATTTCCCGATGGCTGAACGTTCGCCGTGATATAACGAAATCGCTAGGATTAAAGAGGTCCTATACCGCTTATTATTATA"/>
                    <sequence id="seq_t63" taxon="t63" totalcount="4" value="GTTTACGCAAATATACCTTGTACACTGACCTGGCGTCGCTCGAAGAAGATAATACTGTCCCTCTTGCTTTCGATTGATCCAGGTCGCTGGCAGTCTTTATATGCCAAAGGTTTTCTTACCAGTATGAGTATACTCTAAGCTATAGCTTCCCGCTTCACCGCAGCCGAAGAGGACAGGGTTATCGCATCAAGTACTCCCGACGTAGCTCGTATCCACCCGACCTTGAAACAAACGAGTACCTGCGTGGGGGCATCGAAGCCTTGAAAAACCGCCCCAGCGTAGCAGCAGTGGCAGTTGTGTCTCCGACTACGATAATTGGCGGTAGCGATTCTACACAAGTCAAGGTCGGGAGCTTCCAGCACTCTCCAAGCCATTCGCCCAGGTACGAGCCAAAGTGGTGCAACCCTCTAGAGGGGTTGACTAGACCGATAGTGATTCTACTAACCCAACAGACAAATCAAAGAAGACCGGATCTAGAAATACCCGCTCATGGTGGTAGTGTGTTCGCCACCGTGAAGTTTTAGTTGACGAGTTGGTGGATGTCTCAACATATTACGCTATGTTTACGAATATGACATTGCGATTCTGAGCAAAACACCGCAGTTCGCACGACATGTCGCGTCCCTGTATATGAAACTATTATGTCGACTATGCTTATAAAGGGTTTTTTATGAACGACTCTATACGGTTCCTCGTGGTTGGCTAGTCGCATCTCCGCGTACCAATCCACTTCTTAACCGCACTTATGGCCGTGATGGAGTAGAATCACCCGAGCTGGTGACCCCGGTCAATTAGCTGGGAACCGCTACCGGTGCCTGAAATAGAGGCGTCCCCTGGTAAAGTAAGAGTTGGGCATGCACGGCTGCATCAAGCAGACGGACAACGTGAATTGAGACACGTTAGTTTCACGTTCTACCAGTAATGCCGAGAACAACACATTCGTTGCCTGCCTCGTGCGGATTCGTATATCCACTATTAATAACGCTATCAGTCCTGCCCTATTACCACCCGCTATTGAGGTTAAAGAACCAAACGTTGGGTATCTTATAATGGGTGCGGTTGCGGATCCCTGCTACAAATTAAATATTATATTAGATAAAACTCTCATCTCGGCGTCTTGCGAGATTCTCAGGTTCCGCGCGCACCTATTTATCGGTCGAGGGGCGTGGGGTGTGTAAATGTGCCCCAGAAAGCGGACAATTCTACACCGGGCCACTGCCTTGGGTGTATACCTGCTTGCGTAAAACACCATTGCTAACGCAATACCCCGTAAATGCTTAGCGTGTGCTCTAACCACAGTCACTAAACGGATGTCGAGAGCCAGGCGGTTAGGACATCAGAGGCTGCTGGGGGGTATGAACTCCGTCTGAAGCTCACTGTTCCTCAGTACCCGAAATGGTGATGGCGCTGTTTGTCAGAGACTATGACAGGCCTTGGAAGTCCCATGATAGTCAAATGTTCGTAGAGCGTGCCTTGAATCTCGTACTAGGTCGTCGTAATTCCCAAAAGCCTTGCGCCGAAAAGGACTGTACGTTTTCCACCGACTTCTATACATAACCAGTCTGGATGCTTACACCCTATACCCGCACGACGAAAATAGCGCTCTAGGTTTGTGCCCTGAGCCATGGACCGGCTTACTGCAACTTTGCTATCGGACTTGCACTGAAAAGCACCATAGACAAGTTCTTCATTGGTGCGCTCGAGTCCGTTATCTCGCGTTTTCAAAGTCTCTATCTTAAGGGAGTATCAAAGTGGCTAGTCAACAAAGTTAGCTTTCGGCAAACTGCGCACTTCAAGTCTTTTGCATTCCCGTAGGAGCATTAAGAACAGGTAGTTATCTGCAATATTCTACCACAGCCGGCCGAACGATCTTGTTGCGACGCTGTTCCGCCTTAGGAGTGTCCAATCCTGCCCACGGCACTTTAAGCAGACGAGGACTGGCGTAACCTCGAATTGGCTGCGTATGGAATACCGCCTGTGAGTCGGGAGAAACCAAGTCG"/>
                    <sequence id="seq_t64" taxon="t64" totalcount="4" value="CAGATTCCAAACCGAAGGAAACCTAGAATTACTGATAACCTGGTGGGTGTCCGAGCCTCGTTGGCCTTCGTGGTGGTCGAGGGTACGGACAAACACCCCGCGGCTATGTCTCGAAGAAGAGGTGCCGCATGAGCACGATCAGAGGAGGCAACTGAATAATCGAGACAGACCGTGTCAGGATGTCTAAATGCTAGCCATAACATCAAAACTCTGGCTCGTCCATTCTGAGCGACCCTCACTTGGTGGGACACCAACGCGACCGCCATCAGGGAAATCGCGAGCCTAGCAGGCCATATGGATCGTGACAGGTATCCGCCCTTCAGCGCGGTAACGATTAACGGCGGCAATGCAAAATTAATCCTCACGATGATTTTTAAATTAACGACACTCTACTCTGTGGCTGTTAAACGCATCTATACAATGGCGAAGAAGGCAGGCCCGATGCCAGTCCCGAGTCTAAGAGTGGCGAGCTACCAACCCATCTACTGGAGTATCGCTCCTCTCAGTTATCCTGGATGCTCCGGCTTAAAAAGGCCTACTGGAGATATGTCAGACCGAACCATGTCGGGCGTGTGGCATGTCGTTTGCCCCGCAGTTCAGGGTGCTAACATTGGTACGCGTGGCCGCCAGTAGTGTGTTCTCGCAAATATGATAGCTATGAGTGCTTTCAGCCTCCTCGCTCTGAGTTTCATGCGACTCTTGTATGCCTATGGGACAGCCGCTCGTCACAGATCGAACGTCAGAGTAACTATAAGCTGTGCAGTGGTTACTAAAGCAGACAAGCCACTCATAGTACACCTGGATTACTCCTCAGAGTTGAAAAAAACGGGTGACATATTAGCTACGCATGTGGCATCCATACAGGGTGCCCACGGCCCGCGAACGATGTCTGTTCCACAATGGACTGTAACATGCTGAACTGCACCACTTTCACCGTCAATCTGTTTTACAGAGGGGCGTCTTGGTATCGAGCGAGGCTGTAGCTTCCGCAGCTAAGAACTAGCCTTTGAAATACGAAGCGACAGTTCCCATGGGATAATTGGGGTCGGCGTTTGAGTTAGTGCACCCCATTTGGCTCAAACTCTACCCGCTGGGGTCTGGTTCGATCCCCGTCTGCATCAAGGTCGTGCTAGACCGCGGGGCAGCAGGAGCAGGATGCGCATCCCCTTATGTGGGTAAAATTGATAATCTTGTGTCTCTCAGGAACAGAGACAAAAATTAAATGCCACGCCCTAGCCGCGAGGAGTCTAGTGGAATGTCATGGGGGAACATACCAAATGTGCGACTGTAGATTGGGCAGAATCGGTGGTTGTAAAGAAAAAGATAAAAGGCCCGTGTAAACCGGCCAGAAGTGTAGATACCGGTGATCGGATATATGTAATGACTGCCCTCTTTTGACCTAACTCGTTTTTGGACGAAGTAACACTGGTATGGTACCGCATGGCATGATGCACGCGCCGATACACTCGGGACCTAAGCGAGAAGAAATCTTATTAACCAGGTTAGTTTTTCCCACACCTAGGCATCCTCCCTAGTCGTCTTACTGTTGCGCCCAAACAAGCCCACTACTTTGCGGGCCCATGCTGTCGTAAATCGGTGAACGACTGGTGTGTCGGCCATCAGACTTAGAGTTAGCCTGACTACAATTAACGGGATTCGTGCGGAGCCTGACGGATTCTCCTTCCATTGCATACGCCTGAACCTGCTGTATGGCTTAATCTGTAGGAGTCGGCGCATCCGCGCGTAGACGATCATAATCCATTGGTAGCCGATTCCCATTATGTTGCCTATATGGCTATATGTATCCCTTGTATGTTGAGTATAGAAACTGGAAGTGTGTGTTGACAGAACTGCGTGCGACCCTTGGAGGACTGCAGGGCGACGCGGCTCGGTTGGGTGGCTTAGAAGCCTGTTTCCGCTGACGGCCTAATGTCCCCGTGGGAACTGATTCAGCACAAGAAGGTACTTCCCACTCGGAAAATACAGTGCTCGTCTAATGG"/>
                    <sequence id="seq_t65" taxon="t65" totalcount="4" value="CGGTAGCTGTTACCCGGTTTTGGTTAGTCGAGCTAAGCACAGTGCGCGTCCTGGAGAACAAGTTGTCACATATATGACTCTATGAGGCCCTGATCTATTCGGGAAGGCTACCGAGGAAGTGAGCGGTGAGAAAGGGGAACGTCTGCCGCATAGGTCGAAAGTATCGTTGAGGATGGTTACCGGCACCCCCTCTCTTGCAGATGGTGCGCTTCGTAGGACTTAAGAGTACGGCACGGGCTCCATCTAGATATCCACCATGTTTGAGCTTTCTGCTCGTGTTCGCACAATCATCCTCGTAATTATGACATGTTTGAATGCCTCCGATAATGAAGGATTTGATCAGGATATGTTCGTTAAGAAAATACTTAAACCTCGACTGGAGTGCATTGTGCCGCTAAGCAGAGTTGTCGAATCAATCTTCTGGCTATAAATTTGCTACTAAATATAATTTGGCTAGCGCTGACCACATTCATTCCGTTGACCCTGACAACCCTTCCTGCATCAAAGGGATCATCAGACACCCTCTTCTCGAAAGCGGTTTTTCGAATTTAGAAACTGCATGACAGTGTGATGTGGCTCGGCCCTTTGGTCTTATCAAACTATCATATCCGGGTAGTTAGTGCTCGCAGACGATAGTTTTACGGGATTTTACATGCGCGTGGTGCGGAATTGTATAGATATACATGGCCGTGTGAGGTCACTACCACGTGGGAGATGGCATCGTCTCTGCAGTCTCTTCTTCTTATTAAAATGCCGCCCGGAGTGGGTATTCATCTAGTGGGAAAGCAGACCGCTCAGACGAATATACAGACGGACCTGTCCCACAGTGCAAAATCGTTGCAAGTGCAGTCGGATGGGAGGGACAGGCCCGGTCCGTGCCGGGGTACCAGTGGAACATGCTTGCGGGTCTCGCGCCAGTCGCGTAACAGTGTAGATTCCCTGTTTAAGGTGAATACTTTTGTCTAGCTTGTCCGACAGACGCCGGGGGGCTGAGAACGGAATTCCAAAAACTGGAAGAAGAACTCAGCGACCGCACACTGAGCTTTTCCCCTGTCATGCTAGCCGCATTCTGGGCATCGGAGGCTAAATACCGTCGACTCACGTGTCTGTCCGCAACCCTCCCAGCACACGCGGGCAAGCTGCCTGGCGTAAGCATCTTTGGCTACACTTTGGTACCACGTTAAGTCATCATCATACTCTCCTGAGGGGGGGCTAGTGATGTTCGCGGCGCAACCATTCAAGAAATAGTGTATGTCTGCAATCATCCCTGTAACTAATTGAGTTACCCGCTTCATTTGTACACCGGGTTTGGTCCAGCCGTTGGTAGTACTAATTGAACCCGACTAGCATGTAGGGCGTCTATTGAACCGTGTGCTAGGGAAATCGCAAACTGGTTCGGGCCGTGCCTACAGGAGTAAGTACGAACAGGCTCACGTGGGGACATACGTTGGAGAAAGGCATTCAACGCTCGACCTTGTTTGATGACCGACCTTGCTTCGTCAGATCCTTATAGATCTTCTCCCAGCCCCATTCTAGAGAGGTTACTCGGATCCGAGCTGGGTTGATTATGCTGCGTTGTGGCGACGGCCCTAACTACTTTGTTAGCACTCCTTTTTCCAGACCGCTTGACCTAAGGGTGGGCGTACTGAAACGTGGAGTGGCTCAAAAGATATGCTCATGCGGTTACTCTGTAAGGGTCCAGCTGTTCGTACGATCGCCGCATGTCGGTCGAAACTAAAATTTAGTGTGTAATGTCTATCCGTAGTCGTGGGTGTAGTATGTCCCCCTCGGTACTCATCACTGAGGCCATTCAATCTGACGTTCAGTAATCCATATAGGATATGCATGGTCATGTCCCGAACGAAGAAATTGGAAGCGGCCATCCTTGAGCCCGTACCAGACTCGCCGGGACGGTTCGTACTGCTGTCAACTCGGGACGGGACTGTCATCGCCCGTTGGAACTTCCGTTTGGCTGGAAATCAATTTTCAAACACACGTGA"/>
                    <sequence id="seq_t66" taxon="t66" totalcount="4" value="CAAGTTTATTCGTGGTGGCGTACACCCCAAGCGGCTTTGCGCGAGGTGGAGGCCGAGGGGAGGTTAACTCAACGGCGGAAGCCGTGGGTGTGGAATCGATGACTTTATCTCTGCGGCGAGGATCCCAAACCGATGCTCCGATTCCGATTCGCAACTACTGGAAGCCGGTTGCAACGTCGTGTCCCGTCCTTTACTTCAGAAGGCATATATACAGGCTAATTTGAACGTTTATCTGGATGGAGTTCTGCAACTGGGCGGCATTTAGCCGCATATCTACGGGTTATTCTCTCCCACCAGTTGAGTATTAGCAGGGAAAACTCTATCGTGGCATATCAATCGGGGTAACCTCACTTACGTGCCCCGCCGCGGCCCAGCATGAGCCTCCGGCATGGATATCTTTTGTGACCTCATGCAGCTAAGGGTCGAAGTTCGTAATAGGTGCGTGATTTTGGTCCGAGCATGTAGGCGTTTGAGGTGAGGTATACGCGAAGACTACCTTCTAAGAATAAAGGCGCTTCTCGGCCGCGTGTCGGCGCAACCTGCGGACTCCCTCTGAGAATAACCCTTGTAAATATCAAACCTCTGCCCCTAAACACTCGAGAGGATTCACATTATCGCCGTTCCCTGGGAGATCTCCTCGACTTTATTAGTCCATTCCCATTGTACTTAGCGACTGACGAGCTATAGACTATCGTTCGACAGCCTCCGGTATCTCCGCTCCCTAAATCCAGGTGGTCGTTATCGCTCGTTCTTATTTCTACTATGTCTCCCAGTTGCCGTTGAACCGCACGTTATTCCTTTCACTAAATATAGCAGCAAAGCCGGCACCGAAACGCCGTTTACTCGCTTCCTGGTCATCGCTTAACCTGGGTCAATTAGAACGTCTTTCGCACCGTTGCACTCCATGAATCAGTCCTATGTCCCTACTTATCAAGGTGATGGGAGCTCACGGTTCAGAATTAACACATCACATGTTAAACCATCCGTCCAGAGCGTATTAACTCGGCTTTGCGATGTCTCGATGCGAAACTTCGCGTGGAGCATGAGTTCCACTAAAGCTGGATCACGGTCCTGGTGTGTCTTTTTCTGGCACAGTAATCGGTACCCGTCCTACCATACAAAGTGTTAATCCCCTCTGCCAGTCGGAACCACCGTTCAACCCACACTATCGGCATTCAACTTTCGCCAGAAAGTATTATTCCAGTCGACAATGAGGAATCGTGCACCGTTCGCTACAATGGCGTCAACCTTGGATAGCGTGAGCATGAAGATCAGAATCTGGCTTTACCAGAGCGCTCTTCCACGCATCCCGCCCGAAATTAGACAATACAAAACCGGTTGCTCCGTCGGTCGAGAAAGCCCATTCACAGGAACAATGATAGATCAGAAAAATTTCTACCTAACATGGAACGAGGGAACGTCGCCGGATCAGGGCGCTAGAGTAAAGCAACGTAGGAGTATAGAATAGTGCGTCTATATCCGGTCTTCCCGACGCTAGCGGGCTATAAGTCGCCCAAGGAGCAAAGACTGTACGGGCACCGTAGCGCGGCTCAAAAGTCACGTCAATGCTCAAAGTTGCGCTGTGAACCCTCCGGGATCGTCATGGTTTCAGTCTAGTCAATTTGCACTATTTCGCCACATGTAGAGGTGAATGATAACCCGCGAGAAATCCCTGAGGACGTCCCTGACGAGCAGTCTGCGATGGACCCTACGCCGGTACATGCTCGGGTACCTCGACGGAAAATGAATTGCGGTGACCACTCAAGACGATGTGCCAGTTTCCCCATGAGCTCTATGAGGCTAGCCTACCCACCGGTCGTCGCAGACGACTGCAGCATTCACGGTAAGTTCCCTAAATCGTGAAGTACCTACATAAGATGCTCTTAGCGCGGAGCGGTGTGGAGCGCGGGAGAAAACGAAACATCCTGCCATGTCACTAGTTCCGGAGTCCAAGGTGTACTCGACTATAAGCCACGGGACACGCCATACACCGGTCTACG"/>
                    <sequence id="seq_t67" taxon="t67" totalcount="4" value="GACATAATCATCCCTAGAGACCTATATACATGATTGAGCACCAGTAAGTAGCCCGAAGACTAAACCCTTTCTGAATGGACACGGCGTGGACAACTCAAATTCACCTACCGCGACCAGCAGGAGCGTTGAGTGACCCAGCAGAGGTTAGTGAAATGTATCGCTGTATTCTGATGTGAAGCACGCGCCCTCCCTCCGTACTCGTAGACACCGCGCTGGAGCCATCCCACTGGCGAACGATACTGTAGGGGTAACAGTAGGAACGTTGTGTCCTTAGCGCGTGGCTAAACTCGGTATACTAGAGCTAACCGTAGTTAAAGGTAATGCCAGATAGCCGTAATATCCCACCGTTGCCAGGAGGAAGGCAAATCGCGACCGAAGGTCTCGGTTTCAGACCTCGGGTATTGCTCTGAGTTAGTGCCTGACATTCGGCGCGACTAATTGTAGGAAGCCATTTCAAAGTCTTGAAATATCCTCTCCCGCCGCTGCGCCGGGACAACCTCGTACACCTAGATTTGCGCACCAGCGATGCACATACGATTTTCTTGTCATGGGTACAACTGTCAGCTACGAAAAGCACGGGCCTCTACTCCGACGCAAAGTGTGGTAGAGGAGCAAGCTGTCAGGTATTGTATCAGTTACTTAGGAACTGTGCTCAGGTTGAAACGTTCACAGTACACCTGACACTTAAACGCTTTAGTCCTGGTTGAGGTTCGTAACACTGACTACGCTCAGTGCCCCAGAGTCCCTAGGAGGTGCGCACCCAACGGGCATGTAGACGTTCAAGCATCTAAGATGTGAGGACATTGACGAAGGGCTCGCTCGAACGACACTGTAGGAAGTTTCCAGCCCCGCCTGCTTGAATTACGATACCCAACGTTTCCCTTTCGGCTATTAAGCGACGGGCAAGGGTTGCCGCATGAAGTGTTAACGCTTACTGCGTATCTGATACGTAGACGGGAACAATTCATGAAATAGGGCTACCAGGTCCTCACCTCTGCCAACCAAAATCCGAGTGGCTCCGTCGAGGTGTGATCATAAGGATGTGATGGCCCTATTGCCCACATCTAAAGCTGTCAAAATTCCTTCTGGTAGTATATAACACCAGTCGTAAGTTGTGTGAGTTTGATTATTGTTAGTGAACTATAGGCGGAAACTTAAGGTATATCGGGGAGGTCGAACAGTTTTATACAGAACAAAGAGTCGATTCCCAGTGCTGGGTTCTACAGACCCCACGAACCTGGCTGGTTCACTATTTACAATATGCATTGATGGCAGTATCGATTCATTCATGGTACTGTAATCGCCGCCGCAAGAGTCCCGCCTCCCGCGGCGACTCACCTAACTCCCACTTGCGGCTCGGCGCTAGTAGCCAGTATGCATAAACAGGTACGTAGACCACAGAAAAAATATTCCATCCGCGTCGTGGCATATAATGCGACTGCCTCGGTGTATGGGCGGTTGTTGTTGGCTGGTGCACTTGCTTTCCCGGGATAACAGAAGATGTTTTATCTGATGTTCACTGTATGAGATACTCGGTACTTTGAGTCACTCCGGTCATGAGCGAGCACAGAAAAAATAGATTTCCAATGCTATCTGTGATGTCTTCGCAGCGTTAGTCATGGCAGACCGAATGTTTACATAGCAGTCTAGTGCCAATCTCCGGTAAGTGGCTGCTGTACAATCCCAGGTAGCGACATCAGTCTTAACCTGGCTATGTTCAAATAGAACCGGAGTACCCTTGGTGACAAAAATATGATTAAGTGGAAGGGCCTTGCTTAGATAGTTGACTACACTGAGTTGCCTTGGTCAATTGCGGCATCGAGAGTGGGTTTTTGCTCCCGGCAGGTTTCCTGGGTCATCTGTCCTAAACCGACTAATCTGGCTACTAGGAGTCCTGTTGTACGTCTTTTGCTGTACTCCGTGCCTGCTCTTTACCGGGGAGGACATACTATAACTAAAGCCGCCCACCCCAAAACGACGACCGCTCGATCGGGGGTCTC"/>
                    <sequence id="seq_t68" taxon="t68" totalcount="4" value="CTAAAAAATAATCTCGATTGCGTCCCTGTCCTGCCCAGCACGTACTGCGTGTAGTCCATTCCATACCATACTCATCATTAACGATCATCCAGGTTCAGATAAGTATGGTACCTGCCAGTGACGAGGGAAGATGTGCGTGACACAGAATCGTCGGGAGGCCTATCAACTATACGTGGTGCATTGGCCACGAGCACGTTCTCGAGTACACTCGAAACATTTAATTCTCCCTTAAAAATCTAGTGCGCTTGGTCCCAGCCTTGATGTCAACAGTTCATTTTCTTGACGGTTTGTTTCTAGCGAGACGGAGTGGCTCCGGGCTATCTCCGCGACGGCGCAAGCCATCAGGGCTGATCGCTACTTGCGTCGCACTTGAAGGCCCGCGAGATTTCATATGCTTCTTCATCCATTTAACCCGCTACGAGCGGCCCGGGTGAGGTCAGAGCCTATGACTACCTCCAAGAGCGATGAGCAGACGACATCAACCCACATTAATAGCAACAAGGTTCCATTGTCGTCCCTTCCGGCTTGACGCCACCGGGCTTCCCATCGCAGATCGGAGTCGTGTTCGAAAAATCGTTAATACATTTTTTTGGTTGCATCCGTTGGCGTTCAGCCAATCGCGAGACATTTCCCCAACTGACCCTCACCTTTGACTCCACTTCTAAACAGTGGGACTCGCGAACTTGGGAAAATAACGTCTTTGGACCCTTGAAACAACTAGCCGTGACCTTTCCGACTCGAAGCATCTGGTGGCGAGGTCTGCGAAAGGATGCGGTGGTTTGCTAGAGGAATACTCTCATCCAACACAAGGTCATTCACATGTTAAGACGTGTTAATTGCGGGGCATTTACAGACCATGCGATTCTGACCAGAAGGGATGACTCACGACGCTCCGTATCACGTGAGTAGACCGAAGGCTACTCTAAGAGTCCTGGTTCTCGGCGTGATGGACACATCGTGGTGTTACTGTGACAGTTTGGCACTTAGATCACTACGGAAGTGGATTGTACACCTGGTGTAGGCATTCACGAAACGTCTTGTATCGTCAGTAGGACGTATCATCATACCGTCGGTATTCCACTGAATTATTAATTGTTGCGGGCAGGTTCCCTCAGTATCCCCAATATTTGATTGGAGTCAGTGTACGTAAAGGTACACCGAGCTGGCGGACGTGGGCCTCTTCGAGCACAATCTTTAGCTTGAAATTGCGTGGTTACTGGTGGCCAATGCACCCTCGTGGGAGATCGAAGATGCACAAACAATCTAGGGTTGCGATCTCCAAGGAGCCCGTTTGATCGCACCAGTCGACCAGCGCTCACGGAGTATATCGTACCTTTGAACCCAAAATTAGGTGATGTCTAGTTTGTTTCTCCAGCTTCGTTGACAGCGTGCGAACGCTACAAAATCCTCGACAGTCCCTAATTCAACGAGACCCACAGACAAATGATTAGTTTTGTCGCGCAAGCCGATCGCCAGTAAGACTGCTGGGGCATCTCTATGATGTTGGGACCTCAGTAGCGAACGTCACCAGATCCCTGACGACTTCCCCCGACCTGAGATGATTTCGCACCCATAGCTTACTTCCTCTTCTGGGGCAGAATATGACGAGTGTGAATCCATCTTATGGGAATCCTTAGCTGGGGTGGATTCTATCCCGGAAACAGATAACGTCCCAGGAGACGTGGCCAAGTTTCTATCTCTCTCGCAGGCGGGATGATGTCTGGATATCCAGGTTGCCGTCTCGTGGTGCTATCGACCCCGGAGTTGACAACTATTCCAACGCGCAAAAAGTTTTGATGTTGAGCGAATCCTCACCAGGTCTAGCACCTTGAAGATTCGAAGTCATGTACAACCGCACAAGCTCCTTTCGGGGTGGATTCGTATGCGTTGTGAGTTCGTATCCTCTATTAGATCATTTAGGAACCCATCCGACATTCGAATCATGAATAGTCTGGTGACAGGATCTGGGTAATTCTAAACGTGACTCTACACGCACTCGC"/>
                    <sequence id="seq_t69" taxon="t69" totalcount="4" value="TGGTTCTGGCGAAGTTTGGGCTGCCCCCATTCTCACTTATATCTTCCTATGCTCTACTGTAGCGCTTTTGAAAGAATACCAGCCCGGCCCTTGAGCCTATGTTAGTACCACAATATAGCGCACTATCTTGAAAGTAGTCCTCATTATCAAATGGCAAGCTAGCGGATCGCCCTACCTGATGGAGCCATTAGACCGGAAAAGTTATTTGCCTCCAGATTTTGGCATGCAAGGTCATACTAAGAGAGGAGCCGTGCGCATAACGTCCGCTATTGGAGCACGGAGAGAGCGACCCTCAAGCACATTTAGGCGAATTTGCGGTTTCTTTATCTCTTGCTTCTCAATTGTTTAGTACGTCCTATCACCTAATCTCCTCGCCAAGGAGTCAGTCATTCTAGAATCCCAGAGCGCTCCTGGAGGATCTTACCGCTCTGCCAGGCTCCCAGTACTATTCCAAATACGGTGGGGCGTAGTCACAGGGGGTGTCAACGTTTCGTGGGGAGGCCGCCGTGGGAATTTAAACCACACTTACGTGTATCACAGAATTTCATCGGGTTTTGATTTTTCCTAATTCCAGTGTCCACTCAGCGCTCAAGGTAAGGGCCCATCTCATCGTACCTAACCATCGCACCGTGGGTAGACGAGGCAAATGGAGGTGCCTTCAGCATCCATTCTTGAATGAGTTCCTAAACGGGTGCCCCAGGTAGCGGGGGTGCATCCATTCAGCAAGGCTCTTGCTCCGTGCCGTGGCGAGGTCCATGAAGTTGAGTTTCAACTTTGACATCGGTGCATCAGGAGTGTGAAAAGGCGGAAAGGGAGCGCGTCCGCCAACATTAAGAGTACAGCGAATTAAGCTACTTCATAATTCTTGGACTGGGATCGTCCACACAGCCGCCCCATCTTAATGTTTGTCCGCGACGGGGAATATCTGAGGAGGGTCTTGACAGGAGATCCGGAGCTTCTTCAAAAGTTAGTTTGTGAGAAAGATTTGGATAGGCGGATGGCTAGGGGCTAGATGCTACTTTTGACGATAGATTGTACAAAAGCCAACAGCCGATCGCAAATAATTAGAACGAGTACTTCATGTTCACGTTACCCCTAACAGAGAATATCGTAGTACCCTATACTATTTCGTTAGTGGTACGACCCAGCCGCTACGCTAAATTCTATGCCGATGACACTCGCGGGTCATGCAGCGGAAACACAGCACGGGTACATGAGCATCTTGGAGACATACGTTGCGGGGTGGAAACAGTGCAAGGAGCGAGCGCTTCTTGGCGTAAAAGAAGCGGTGGTACGGCACGCTTTCATTTTTCACCTATTAAACCACACAATAGTTAGATTGATTTTAGAACCAACGCTACCTCGGTACGCGGCTTCAGACATAAATGGATACTTTGACATCGAGACTATTCTGGGCTAGCTAACCCACTACCGCAGAGTAATTATGACAAAAATCTGCGGCGTTACGTTCCTATTATACCCCCGACCGGAGAATCTCGGTGGACTGGTACGAACTAAAGGGGGTATGCTGTCATTTAGGGAAAAACTCCGTCTTGAGGCCTATCCACTCTTCACCACCAATCGGCTTAAGAACACGTCGAGCACGAACTCCAGCTTCTCATTGCAAGCTGGAGTAGCCACGAGAAGGCTACGGTTCTTCGACGTTCTAAAGCTGGCCCGAAAGCTTCATCTATCGACAAAGCAACGTTCGAAAGGAACAGGAACGAGAACTCAGGGTCCGTTTGTAGTGTATGGCATATTAACAACGGTTAACACCCTGCAAATGCGTTTTCTTGTTCGGCATTTCTACGCACGTTATGCTCCGCCGGGCAGCAGTCATGCCGTTGAACTGAGTACAGCCTTACTTATAGTCCGCACAACATAACGTGGACGCTCTCGACGCCCCAGCGAAATGGCCATACAAGCGCTTTCCTTCACGACGAACCTAATCGACAGCATAAGGACGACTTGAGTAGCTCCATTGCTCGTACCTGAGCGTG"/>
                    <sequence id="seq_t7" taxon="t7" totalcount="4" value="CTCCACCTGGGTGCTGTTTTACTGATTTAAAACCAGTGTCCCCGTTCCCTGCCGAAGGCCGGTGTGCCATGAAATACGCTCATCGTAGGAATGTTTCCGGGCAATTGAAGCTTATCGGAGGACGGGGTCAATCTATGCAATTGTCGTATATAGCATAAAGCTATACAATCCCATCTTATCGTTCAATCTCAAGCGCGTGCCTGGCATAGAAAAAAAAGCGATTCACACCAGTCCTGGCACTTGCGGTTTTCTAACAAAATACGTCCATTGAACATATTTAACCCGAGATTCGCCCGAAATAGTGCAGAAGGGCCAGTACCTTCAATACCAATGGGGGAATGATTTCGCGAACCGCCTAAACACGTCTTACAGATATTCATTTTAGCCTCCGGGTAGACAGGTTTGTGGGAGCACTAGTCGCAACATGAACCCGAATTGCATTTTCTCGGACATAGTCGCAGGGCGTTCCCGTACACGGTTGTATTGTAAATGCACGAATCATTGCGTTACTCTCTAACGCCTTCATGGTAATTAGTAGCCCTTCAGTAAATTGGGGCAACTTGCTACCACTACCGAGGGGACTGCAGCGAGAGTCTTCAAGATGGTAACCGCTCATGGAATAGGTCTCGCAATTTTCACCCACCTCCCGAGTTTCCGCTCTAGTTCTATGCCCCATTCCGGACCACAGCTCGCCATGTATTGCCGGACGCGGAGTACCTAAAGACGGGTCGTATGCTCCGCGCGAGGATAGCATATAAAGGCCAGGAGGCCACTGCATGGTAAGCGACTAGGCACTGAGTATCAGCCTCTAACAGGTGATGACTTAGCTCGGCTAACCTACATCCTCACTCTGCTAAGCGTGGGACCGTAAAAAGACAGACACGGAACAAGGCCTTATAAACAGTACCCTCTGCGTCCGCGCGATGAATACAGACGCTTAATGCCGACTGATCCAGGTGCGGTTATTGATCGCTTTGTTGAACAACCGTGAAACTGGGTGCAGTAGTGGAGCACCTGTGATACACCGGAAGTAGCTGACCATCTCTACTTCGGGCAATAGTTACGGCATTTATATTGTATGATGGTTCTGCTTGATCACTAAGCGCCGACAAGCTACCTGAAGGCCGTCAAATGCTCGCTTTTGTCCACCGCCCCTAGACTCACCGTTGAAACACTTAGTCGATTAGCCTAAGACAGTGCGCACTCTTAAAGTAGATGTGCCTCTTCTAGAAGCCCTCATGGACGTGGCTAGATGTGAAACACCTGCCCATCTTAGGGAAGGGTCGGTGATGCTTAAGAATTTTGGAATAGCAAAGGTGGTCGCGGCCTACTAGCGGTGGTGTCGCCGCTGTGGGCAAGGTCGACATTTTGCATCGTGACTGTTAAGGATTTCTCCGACCTATAACAAGCCTTGTCGAGTATGGTGCACGGAATCAAGATAGGCCTGTCACGCGCGTCCTAACCGTTTGGCCGCACGATCGCCGATCACTGCAAATGTACATGTGATCTTCAACTACTACGTGTGGTATACAGTTCGCATCCTTCCAGCCCCCGGGGGTCAGGCCAGCGCTTACAGTCATCCGTCTAAAAGGTGAGCCTCAGTAGATAAGTAATACACTACGGGGGACCCGAACCTGTGTCACCCACTGCTGTGCACAGCAGCACTGCGACCAGCTATAGACACTCTGAGTCCAGACCGGGTCCATCCTAATTTGTGGCAATGATCTAACGGCCGACTCGCGCTCGTGAGGGCTCATTAGGACCGCACGATACAAACCAACCAGCCAGATGAATTCTATAAGAGGCGAGAATGGTGGCTGCGTTCTGGAAGATACTAATGAGAGGAAATCGGTACTTAGATACGAATCATCACGGTTAGAAGCATGCACCGTCATGGGGACGATCTGTATTCACCTCGTGTATATGAACGATGCGTGTCTAGATAGGGTTTGAGCGGGAAATTCGTCATATGTATTCCTCTACTGCAACCTGTTCCGGCG"/>
                    <sequence id="seq_t70" taxon="t70" totalcount="4" value="GGCCGACACAACATCGATTGGTCGAGCACTGGATAGCGGAGGATGATGAGTAAAAAAACAGCCGCACCAGCTGGTTCCCTACCCATGCCCGGGCCGTCCCTGTCTCAGTAGACTGCGTATCCGTCCATGAGCGTTAGAATTGATGGCTGCAGCAATCCGTATATGACGAATAATCACTGGTGAAATCCGCTAAGAGGTCACTTAAAATGCAACAATTTGCAAAACTTGCTCAATGTCTAATTCAACTGCCACATAGATAGTGGTGGCTTAGAGGAGGTAACTGAGAAGACTTCATCGAGTTAAGCTCGGAGTCGCTATATCGGTTTGCCTTAACCCACGTCGCGACATAGGACACCGTTGGGCTGACGTCCGCTACTTTCTTATATCCGATACAAAACAAAGATACTAATAAGAATAACAGTCACTGCTACCCTAAAACTCTCACGCTTCCAAAAGTCTTATCGTACCCTGCAAATCCCCCGGGCCCCGTCCCAGCCGCGCCCCATGACTATAACTAAGGGTATTCTAGTGACTAATAGACTGACATCAGTCAGTCATTATCGTACCCCTAAGGGCTTTAAGGTCAATTAGAGAACCCTTTATTGGACGTAGCACTGTCTCCCGGTGTAGATTTTGGACCGCATAGGCTGGGACGGATGGTATGGAACGGATGAACTATAGCGTCCCTTGAGGCAACCCCGATTTCGTAAAACCACGGGACACTGCGTTTTAGATTTCCGCTTGACACTCTGTACTCTTCTTGGTTTTCATAAGAGGCAGATTCGGCTACGCTAAAAGTGCGTTATTGGGACCTATACGTCAATCCGAAGCACTACGCATGTCGAGTCTAGTTAAAGGCTCTGGACTGTACGAGTTCCTAGTTCCTCGTACAACGTCCGTCCATCCTTGATCCTAAGTTGTCGAGTCGGGCCCAAATTCCAGATTTGCGCGGGGGTACAATAGTATACGGATGCTCTAAGCCACCGGAGAATATGGCTAGCCACTGCCCATATTCATCATTTGGAGAATGTTCCCTAGTTCAGTTAATCTCATGCGAGGCTTCCACCCATTCATCGTAACCGATTTGCCTTATCACTGCACTTCGTCGCTGATAGGTTGGCAGTCAGTCCTGAATAGTTACAGTAAGCTATGTATAGCGCGCAGAGAACGCCCGTAGTATGCCGCTCCCAAAGCGTAGGAACTAATTTCCGAAAGAAGTAGAGAACAAAATCAGGCGTTTTAGTCCTCCTCCTGTTTGCACACGCCCTTAATCCGTCTCGTTGTTCCTTAGACTTCGGGTGCAAAATTTGTTGTAAATTGCATTAAACTCCGGGTCTCCGCCCGTATCGTGGACCACTAGCGAGCCTGGTGGTTGTAGACGCACATGCCGCTTGTGTCGCCAGCTCATACTGCTTTGTATACCGATAAACAAATGTTTGATTGGAGCAGGGAAACAGGACCGAAGCCGGGATCTGCTAGCCGTTGATGACCCTCGATATCGGGACGCGCGTCATAAAATTCAAGACCTCTGGTAGAGCCCACTGTAGAGACCTCTCCACTGTAACAGACGTTACCCCGTAAGCCGAAAGTCTTGATACGACCAAAAGGAAAGTAAACCGGTATTTGTACTGTATCGGCAGTAACTCAGTCTCTCCTGGGTCGCTTAACCGTTTTCCCGCGAGTGGATCACGATCGAATGAAACACTGTCAGACCTGAAGCCCTTCAGGGCGGGGAATCCATACATACAATGTGTAGTCATATCTATCTATGCTGCTGTCTCTAAGGCCGCTTTCGAACATTCAACAACCAGTCGCAGTTTAGATGGCAGGTGGTTTCAAGCTCGATCTTAGTTTCCTGGTGCGGGACAGCGTAGTCCGCACCCTACGGGTGACCTCGAACAAGCGATACGAGTTTGCCGTGGTACAACAAATCACCTCGGCCCGGTGAACCAACGGTGCGTTGCAAACGAAGGGTATACTTGCAGTACTGTGTGCAAAGG"/>
                    <sequence id="seq_t71" taxon="t71" totalcount="4" value="GGTGAGGCAGATCTACTATCCTGAGATAGTTAGCTCCGGAACGCCCGTGTTACGACACTGGGGGACTCACTTAAGTGGGCGCCCGATCGGATTGCGAAGACTAAGCCCCACCAGCACATCCCGTAGTTCCCTCCAGGTCTGAAGTGACTCCGGTCTAAGCGGGGTTAAGCAGCGACGAGTTTTTTCGCATCTGGGTCTTCGGACCGGCTAGTATCGTTATATAATGTCCGCTCAGCTACTTATGCGCCGTCGCTTATTGACGTCGAGCAAAGCATGCCTACTGAATGGTCAGTGAACCCTGCTAGCCTGTGTAACGAGACCCATGTCCAGCCTCTACTGACTCAAATAGGGCGGTTGGAGAACCTCATTTATCTATGCACTGGGTTGTCCTTGGAAGACCATCTAATCAGTTCAACTCCCAAATGTGCATGGGTCCCACCTCGAAGAGAGGTTATAAGCACCTAGCCGCTGCCAAGTTGAACGTGGGGGATGATTTGTAATTTCTTTTGCTTTCTCCTTACGTCGGGACTTTTGGTCGCACCTATGCAGGTGAAGGTTGAGATGACCTCGTGGGTTCTTTGATAATTGCTAGGCCGTTCAACAGTAGTCACAAAGCAGAATCTCCACGATACAGTCGCATGTGATGTCTAGAGTAACTCGCACACCGCCAGGCTAGAGTGCTGGTGCTTCCTCATACTCTGCTAGAAGGTTGTAAAAATCAACTCCGCTGACAATAGCGGTCTTTTACCGAAGGGATACCCGAGTGGTCTTATATCGGCGACCAACGGAGCGTCGCTGTGTTCTTGACAGCGTGCTAGTGGTGTCTACAAATAACACGCGTAATTCTCAGCGATGACCTAGAAATACAGGTACAAGGTACGTACGGACTCGCGCCCATACCCAAACCACATAAGGGTGGGGGAAAGCGGGGACACCGTCTATAGCGTTTGAGTTAGTTACTTCACAGGTACGATCCTAGTACAGATATCGGGAACTCATGCGAATGGTACGGGGTCTGACTTCTTTCGGCTCCGGGCATCGACGTGTGCTTGCCTTTGATGTTTGCGTGCTAGACCCCTCTCACACCTTGCGCGCCAATCGGGGGGAGTTATTGCCGAACGACGTTTGTTCTGTGAGTGCTCGTACAGAGTCTCCATAGTTATTGCCTAACAGGGGACGCAAGGGAATGATACGCGGATTGGAGCACTGGAAGAAAGTGACTTTAGTACCCGAGGTACTGTATCCATCACACGTCTGAGCCAAATTAAAGTCCTCACCCACATATGGAGGTGAAAGTCCCCCGGGGGGAATATCGTAGGAAGTATTGTCGCCAGACGTTAATAAAGCGCAGAATGGATATGTGGGCTTACCCATCGCAGCGATGTTTGTCCTTACGGCATTAGACCTGACTCGTCTTCTACGATGCGCGTACGAGAGTTGTAGGCCCTCATCCTCTGCCCAGCTAGTTGCAACCGATGAGGTAGAAATCGGACCGGGCCGCTCTCTTTGACGATCAGGTTAGATGTATTCGGCGTACTACCGCTGACGCGAGGGAACTGCGTGCTCACGAGAGTATCCACGCCGTAGCGTTCACTCCTGCGACCCTGAGCTTCGCGATCTGGAAGCAGAATCTGAGACAAACCGGAGAATACCACTTGCTACTGTGGATTACTCGTCTTGCTACCCCGAAGTTGAGAAACCGGTTACAGGCCAGGCACACATTGGTGAGCAAACATTAGCTTCAGTGGACAGAACACCATAGGCGGTACGTTTTCTCCGCTTCTGTATACTGACCGGTTGCCCTGAAGCTGGACTCCATTGCAAGAATGTAAGACATAGCGAACAGGAAAGCCCCTTGGTACTCTATGGTGTACTTGTGGCGCGGTATTTGTCCAGATTGCGCTACCTTGAGGGTGGCAAGCGCTTGCACGCGGACTGAACGTGATAAACTAGCGTCTTTGGGTTGAGCTTAAGTTCGACATAAGGATCAGCTTTTCTGC"/>
                    <sequence id="seq_t72" taxon="t72" totalcount="4" value="GCCCAACTACACAAGCCATTGGAGTCTTGACTCAGCAACGTCCTAATTACCGATACTAGGACCTGATGTATTCCTGCCGTCCGGAAGCGACGGAGCGTGTCCAAGTTATAAAGAATCGGCTACCAACGTACTTCGAATGGGAGTAGTCATCCATCGAAGGCAGCATACTTGTATGATCGATGTGACGCGCGCGGTGTGGGTGAACCTGAAAGTGAGCGATGCCAATGACTCGCCAGGCCCCAAATTCTGCTTCTATAACACGGTATGTTCAACAGTTGAACTAAGTCGGGCTCCATGTCTCGTTTGCTTTAGCTATAATTTGCTCGCACCAGCTTGCTCTTATCGCAAGGTACACTGCTTACAATCGGTCAAACAGGTGGACCTGAGTCTAACGAGCAGATAGGCTCCTGGGGCCAGGGGTAAGGATGATTCGCCTGTCAGGTTGTATCTCACCACGTCTGTGCCCCTGCAAAAGCCGAAGCCTGTGCTCCGAACGTCATAAACACCCCATCATGACTTGCAGTTACGAGTGCGGAATTCCCCAAGTTAAGAAGTTCCGTCATACCTGACCCACATATAAGTGGTGTTTCGGAGTTAGAGAGCATCCCAACTGTTGGCACTGTGTCCCGGTGAAGAACGAAATACAAGACTGAGTATACACACGATTAATGGGGCCACCACTGATGGCCAGGCTGGTGTCTTGTAAGCTAAGGCCTTGAAAAAGAAGTGACCTCCATAGAGCCAAAGGACCACGTTACCACAAGTTGGGCATACTCAAAGTTAATGGACACGAGTACGGTCTATTAGTAAAAGGCTGCTAGGTGTGGTTACCGGACGATCTACGAAACTAGATTCTACGATGCTTTGCACGCGATCGATAATTCATGCGGTCTCGTGACTGCAGAACATAAGCTACCTGCCTGCCTCGGGCTAGCACCTCCGCTCGATTAGCTAGCGCGTTGTGATAAGTTACAAGATGACATTTCTAGGCCGCATCCCTACATTTGCTCCAGCGTGTAGTAAATATGGCAACATCTTCTGGACTCCCCCCAGTAAACGACTTCTATATACCGGTTGGATAGGCTCCCGAGTATACATCGTCCGGTCGGGCATACAAGTATTCACTATGGAAGATGGCGCCACCCACCTGGACGCACCATCGTAGGGAAGGTCAAGTTGCGGGGTGGAGAGTCCAGGACTGGCCATTATCTGGTAGAGGGTAGGAGCCACGCGGACGAGGTCGGCATGGCCTTACCGTTTACCCTAGCTTCAGGTACAAGGTTGTACCCAGGGTCATATTAAATAAGGGCAGGAGGTTCACAATGGGCTCTCTCAGATTAGTTCGTCACGGCACATCCTCATGCTACAAATAAAGCGGCCCCACCACCCGTAATATTACCTTGATCCCAGCTCCCCGCTTTGGACGGGTTTTAACTCCCAATCGGCTGCGCTGCGTCACGCTCTACGGAAGGTTTACGAAGTAGCACCATCACGAGTATTAGCAGTTGGATAAGTGCAACCTACAATCAGATCGAGCTGAATGGAGTCCGCGTGGCGTGGTATGAGTAGTGGTAGTGCTGAAGTATGAGACAGATATAGAGATTCATGAAGAAATCGTTCTACTGCAAACGCACGATGCCCGTACTTCTTCTAGTGCCCCGCTTGTATAGACACTAGCTACCTCTCTACTGCACGCGGCAATGCGTTCCACGGCCTACAGCGGGTGGGCTCGACATCGCTTACCTGATGCATGGGTTAGGGTGGCCGCCCTTGCTGCGACGTCCCACGCGCAATGGCTTCGTGTCTGACAAGTCTGGGCGAGGTTCACCCGGTTAAGAAGTCGGCTGTCCCAGCGAATCTGGATGGCTCAGTCGGCCTAAGAATTCCCAATTAACATGGTAGAGTTCCTCCTAAGCTATAGAGAGCAAACACTGGGTGAGAGTCACGCCTAGAGGACCCTTCGGTGTTCTGAGCCAGACTCGGCGCGCAGATAGTGACGA"/>
                    <sequence id="seq_t73" taxon="t73" totalcount="4" value="TCTATGGTTAAGGTCTCTGTTACCAACGATTGTCGGAATCAGGAGGCGGTCCGCACAAACATGAACAGACAAGTGGCAAGTCGGTGGGAGGGCCTACGGCGTCCATTGAGGTATGCCCCCAGACAGCTTTAGGGCCACCTAAGTGCACTTGACGTAACATTCCACCCGTTAGTATGAGCCGAGGATGTGATCGAACCGACTTATCTTATCTTCGATGCTCCGGCAACAGAGGGACCCAAATTACTAGTGACGTTTCAGTTGCGTGAGGGGGTCGGCCTGGCCTCCCTGGAGCTGAATCTTACGTACATCAAGCCTGTGCTGTCGCCCGCTTAACACCGTAGTAACCAAATTTAATCATGGAGCCGTTAGGTCCCTCGGGCATTTACCAAGGTGTATGCCTTCCCAGTGGCCGTGACACAACACTACATTAATGCAAGTTGGGCCATAATGCCGACTGAGCATCTAGGAAAGTGTCCCATGAGGAGAGTTCATGGCCTAGCCTTTGTGGACTTTCGGCGCCTCACTTAGAGGAAGCCCGTGAGCGTTTAGCAATTGCTCCGATAGAAGGGTTAAAGGTTCTCTATGTTTCCCCCCCAAATCGCTTGTAAAAAGCATTCTCGTCTTAAAAATTGCCGGGGCGGATTAGGTGGCACGCAGGACGACCCACTGAGCGAAGCTCTTTGCCCAAGGATGTTCAACTTGAGGCCTGTTCGCCTATCTGCCCGCAAGTTTGCAACCAACGACACGCACAGTGGGATTTGCGAGGTATGATAAGCCCTCTCCATTGTTGAGGCCGTACCTGCGGGCGAGTGTTGACCAGAGTGAAAATATGCCAACTAGGATCCTGGACGGGTGATACCAGAAAATACAACTTCACATAGTAGTACGGTACAGCTGATAACTCATACGGACCACTCTGTATTAGATGATCGTAGCGCTACGGTATAACAGAGAGTCAAAATGTATCATTGCTGCGCCTTGGGGCTCCCCCCTTACAAATTTTCGCCCTTCAGCCGGCTACCTATAGTGCGTACTCGCCACCTTAATGTAACGAATGGTCGAAAAGGGATGGACCCATAGGGCCATTGGAGAGGTGGTACAGGGCGCATCACCTTGTGCAACTGGGTCACTACACAACAGATCTTCCGTAACCTGATGTATAGCGCGGCCGCTCTACGTGAGCAAATGGTCAGTTATGCGACCAGGTCACGAAGACATCGCGGAAGCCTCCTGATTGGGCCGGTAAGGGCCAACCACCTTGAGGTGTGCCTCACTGACCACGTTAGCTATTTATCTACGCCTGGAAGCTAGACATCTACCTAATCAAGGACTCGTGGCCTGGACCGAGAGGATGTAAAGCCTAACTTTTCAGTAGCTGTCCAGAATTACTAAACCGGCTAATCTGACTGCGCGCTTGGATTTCATCGCGTTCCGCCACAAACTTGGTGAGGAGACAAGTTCGCGGTCTGTCCCGATTATCATAAGATCGTCTACGCGCGCACCGATTTCAGAGACCCTCGGCAGTCTCCGATCCATCTAGAGATCGTAGCGAGCAAATCGTAAATTTTGGATTCGTGAAAAGACAACTTTTACTACCTTCTTAGCGAACACTTGGTGAAAATGAGGTAGGAATCACCGACAAACCCCCTCCCGCAAAGATCTTATCATTCTCGAGTATTGCACGGCTTCAGAATTGCCTTGAGCAGTCAGGTCTTCTTCGTGAGGAGGGTACAGAGGTGCGACACTGTCATCTTGGTCGGGAATACCTAACAAAGTACTGTTGATCCGGAGGTTACTCTATGGTGATAACGGGCTTGAGCTGCACCTAAGCTCTCAGTCTCTCACTGCATGATTTCTCGCGAGATGGGAATCTGGCCGATCAGTTGCTTGTTGTCGTTTCTACTTTTAATGAAGAAGTAGGTTTATGCCCTTCTCACACAGGGGCGCTGTATCGAGGCTGCTTCGGCTCCGCTTCAGTACAGGGTATAACGGGTAGACAG"/>
                    <sequence id="seq_t74" taxon="t74" totalcount="4" value="TATCGAGACCAGTTAAGCAATGAGGGGATAAAGTGAGAGCAGCGACGGAAATTCAGAGCCAAGCCTGGGGTTTGGCTACTATACTGCATTACGGAGAAACGAATAAGACTAGTTTCTCTGTCCCATCGAGACATTTCTTTCGACGAACCGGGAAGTGCATAGATATCTCAGGACTTCCCTTTGAAGTGATTGGTATTGGAGTCGCCCATACATAACCGATCACCTGTAGTAGGATTAACAGTCAGTGCCACCCAGTCCATATGTCTAATCCAATTGGATCCCTTAGATTGCTGGGCCGGCGCAAACGTGTTTAGGCGCGACAAGAGAAAGAAACGCTTTGTTTCAATAGCTTATCATGGAGGCGCCTGTATAGATCGTTCGGATGTGTAAGATGTCATGCAAATTGGGACCCGATCCTAATAATGTACCTTGTCGGGTGAGTTAATTCGGTCCCATGCCAACCTGTATATACGTACGATGAAGGGCGCGTTCCCATGAATGCTAAAAAGACAGTAGTATCAGTCAGAATGAAGAAGTCGGCTCCCCGCAGATGTTCGATCGCGGATGGAGACAACGGAGCATCCGGCTAAATTGACACCGGTGCAATCGAGAACGACATACGCCTCGTACTTCGTACGAAACTATTCCCAGCAATACCAACTGGCCTTAACGGTGATCCCTTTTGTATCCGCCGATTTCAGCTCTCCGGGTCTACTGTTAGAGAAGGTTTCTGCTGATAAGAAGTTTCGGCGTTAGCAAGTTCTATTATCGTTGTCGACTTCGACGAGGCAAGGACGCCCCCCTTTCTGTATCATTACTGGCAATCTCATCCGTGAATACATGAGTTTTTCATTGTTGGACGAGAAGGCTCGCATCCGGTTCTAGCGTCGGCGGTTTAGGTTAAGTAAGGCTAAATGTTAATTATGGAGGCCCAATGATCACCCACATATACTCCTACTTTATGGTATTCTTTTAAGGTCTTTCCAGAGCTAACTAGCGTCTCCGGACTCAAATGTGTCGCTTAATCATCAATCAGAAGTATGGGACCAATCGATGAGATCCGTTTGACCAGACATTCGTTCCAACGCGATCTTCATGCTCCCGTTTCGTACGTACGCACCGAGTCTCGCCCAGGCGAAATTTTGTTCGCCGTTCAGCGCACCTGCGTCTTTGGACTACTCCGCGAGTGGCCTAGAATTTTCAGAGTTCAGTCAGCGAGCCGGCTAAGGTTACACTTGTGTTGCTTGCGGATCTTAATCTGATCAAACTCGTGAGATCCTTTTCCCTGTCAGTGTCAGCAGGTACCCTAGGACAATGTGTGGTCTAATGGCCATGTGTTTACAACGCAACTACTTAGCTACAGCGGGTGTCGTGGCATTCGTGGCTAGATACTGACAAAGCATCAGCGTCGGATCCGAGCTTTAGTGGCACATAGTCGTGGACCTGTAGTTCTTAATTACAACTGAGTCCATCTGCGCGGAGCTTCTCGAGCTATGTGGGATGTACTGAGTTATCTTTGGATTGATCCAAAGTTTATCCTACTTAGAACTGTACTTCGGCTTTACCGGACACATTGCGGTAGGTGTTACTTTAACCCCCAGCCCATAGTTTAATGGTATCATGCGGTGAGTTAGGCGGAGACATGATGACGACTGTTTTTAGTTGGTCCGGACCGTCACCAGCGACAGAATGTCTTAGTCACCGTGTAGCGTTGCCAGGCCCTACACCGTGACAAGAGCGAAAGCTCACACGGTTTACAAAGACAGGCTGTCTCGATTGTGTTTTGTTATGCTTCTTAGTTAAACTAGACTTGCGCGCGTAACCACGCGGTAATCAACTGCGGAATTTTGTATTTCGCACCGCTGGCGAAGCACCGTATCCGCGAGAGTGTCAGTGAGGAGAGTCAAAATCGTGCTGGCGTATATTATGAGTGACATTTGCTGAAGGGCCGTGACATGTGCACCCCGATCACCGATTTAGTGACGAGCAGACTAAACTCC"/>
                    <sequence id="seq_t75" taxon="t75" totalcount="4" value="TGGCACTGGCTTTGCGCCTTGCTTCAGTCTGGCTGACGTGAACCAATGCAGCCTTTCAGATCGCGTTGTAAAAGGGAATCTTGATGTGGAAGTCCTTACTCATATACAAGATCGATGCCACCAGGTACAAGGACGCAACTAGAGCTCACTTCATTCGTACGTTGCAGGGAACCTAGCAAGAACTTTTGGGACAGCGTTTCATAAAGAGATTCTGTGGTTAGAAATCCCGGTAACACCACATAACGTTTGAGGCACGACTATGCTGTCAGTATAAATCTGTAGAGACAATGCTCTCCCCTGTTTACAGTAAGGCCAGGGAAGCGGACTACCTCAGGGCGGGTCTCATCGACGCCAGCGGCCTTGTGCAGCTGGATAATACAAGGGTAACGAATTCCTACACTAATCCAACTGGTTGCGGCTGCGGTTTGACACGGGAAGGGATCTTCCGGACAGTGGGCTTATTATCACAAGTTATCTGTACAGTGTGTTCCTGTACGTCGATGGAAGAGCAACGGGCAGTGTTGAAATTCCGCTGTCGGTTCAGGACGTGCTTTTAGCCCACAAGCCCTAATTTATGAGGCAGAACAGTCATTGAGGATAGTGCCCGAGATCCTTACGCGACGCTCTGTAGAAGCGGTTATCGGAACGGTAGAACAAGGTTTTTTTCACGTTACGTGTTAAAGATGCAACAATTCCGCAGAGCTGCGTTATTTGCACGGTATCGCGCGTGCACTTCTATCACCTCAAATATAAACGCCTCCAAAGATTTTCTCAGATCTGTTTCTTTAGACCAGAATTCCTTAAAAATCTCGTATCTTCGCTATCGTTATCACGAGGTGCCAGACATTGTAGTTAGCGTCTCGTCTACTGTGATGTCGAGCGTATGAACGTAGTGTAGGGTAGCAAAGCATTCGATCAGCGCCTAATGTTTAGTTAGACGAATGAAGATAGTATTGATGGCCAATTTGGGCCTGAAGTAGTGTGTGTTACCTCAGCTACTCGTCGCTCCGCCTCGTGCGCTGACGGGAGTCCACATCAAATCCCGTCGTTGGGTGGAGGTGTAAATCTCGATGGTGAGGTTTTAGGGTAAAACCTTGCATGTCCACGTATTCAAATTCGACTCTTTAGGACGGCAGTCACAGGCATTCCAGCAACGCACTGAAGTGACCCTACCTTAGTGAAGTGGCTTATCGCCGATTGCCCGGTACAGCACCGTAGAACGCAGGACCGGGAAGTTTAGAAGAGCTATGGGGGATACGTAGACACCGGGCCTACAATCTGAGGTATGATAACGGGTCCAGGCGAACCCAATTGCTAGGACGCCTTTGCACACTGAGAGCGAGGAACTAAAATGAAGAATCTTCACACCAAATCGAGGGTCGAATGCTAGCGGACAAAATGACGAAAGACACCCCTGAGGCTGACTGCCAGGAGTGCCCGTTAAGGGTTAGCTTATTTCGTCGTTAGTTAGTCGAGCATGCAGTACCGGTACACTGCCGTTGACCGTCCCGTGGACTAATCCCGTAGATATCCTGTATCGCGTGCACTGACTACCGCCTCATTATCCTACAACCCCTTTTGTCATGTTGATCTAAGTGAACCTTATTTCCGTAATTCCTGATGGAGGGCCCCTCGCGATCCATCTACTTTCGGGTCCGTAGAGATTCCGCATCCCGATTTCTGCCTTACAACGGACCCCGAATATCTTGCACGTGAAGACCGTCAACTAACACCCGAAGAGGATCACGCTATGGTTACCTGGGGGCAAGCGTAATAGGTCCAGCGCATTGCCAAAGTTGGTAAATCCCTACCTTATCCTCAACGCTCTATTTACGGATCAAATATGCCATTCCGGGATCTAGCTACTGATTTATGTGGTTGGGGTTCTCGCGTCAACTGATGCTGGCATTGCGTAATGATAGGTTTTTACGCGGAGGGCATCAGTCGCAGCTGTTATCGACTACTTTGAGGGAATCAAGATGCCTCCACCACGTTTTGTA"/>
                    <sequence id="seq_t76" taxon="t76" totalcount="4" value="TGTAACGCGGGAGCTACTTAGGTTGCGTTAACAGCGAGCATGCGCTTATTTTCTACTGAGTCGATGTGCAGTCGACACCTCTTCGACAATGCCCGATTTGGTAGTCAAAAAGGTGTTCGTACATAAACAGCGAAGCCGCTCGTCAGATCACACCGCTAAGAGAAGGACCGCGATAGGGTCGGGGATCTCATAATTCGATCCGACGCCCTTGTGACAGTGGATTTAGTGAGCGATAGGAAAAAAGGTGGTAATAGGTCTGGCCGGGGCGATTTCAGACTGGCCTTGGCTGTGTGGGCCACTCTCTAAATTCTATCAAATTAGCGACGGAGTCCACCGCGCATATCATTCAAAAATAAGCTCTCCATGCCCACCTGGTTTATAACTTATACGTCGGATATGACCTGTCGTCGGGATTATCAGCAACTCTAGGCCTTACCCACCACTGGCATGGACAAAACTATGTGTACGTTTCGACGGAACTTCGTGTAGAACCTCTACATCGCAGTGAAGAGCAGCAGATCTTGTAATGCTCATAGGAGTTAATTGAAAACGCTAAGCTCTCAAGACATATGGCTTGCAAACACTACTTATAATACGAAAAAGATCGATTCCGCCAGGGTATTCCGGGTATGCGATCTATATTCCCTTTCCCCTGCATCATGGCAGGACCGGCAAGGGCGCTTAGAGCGACGTTGACGTGCGAGTACCCGTCCGCGTGACGCTGAGGCGGCGAACCTGCTCGCATCCGCATGTCCCGCATGTCAAACGGGAAAACCTGTATGGCTCTCACACTGGAAGAACGATGTCGATGGTCGGTTGCGTCTTCGGAATCTCCACCTGAATGGCTTTGATGTCGATTATGAGTTGGGCTCTGGATCACAATGTTCTGTTTAACTGACCTCCATTCCAGCAGGTGGTAATAGCAGTGCTGTAAAACTTTTAGTACGCAGATTGCTTACTACCCGGAGGCGTTACGATACCCTCATTTGTCAGTGTGGTGCGGCCAGCACGTAGTTCTTGGTCCACCACCCTGGACGTCCAAGAAGACACCAGCTTAACACGGATAATAAGAACAGACCACAGTTGAAGACGTTGGAGCGACATCGTTATCGCGCCTTAACCGTAAAGGCTTTTGCACCTGCGGCATAAGCCGCCGACGGCCAGGTCCACAGGATAAATAAATGGAGTGCACGTTTCTGGCGGTAGTCCTCATCGTGATAATCGCCTGCCATAAGTTTGTCATCACGATCTTACCCGCAATAGGTATGGTTGAGCTTATGCAGTCGCAATGGTATCGACTATAAAGAACTGCACCGGAGACTGTGCTTAGCTGGACCATCCTAGACCTCAGGGACGGTGAATGAGGACATCGTTTAATAGAGAAATGGGGAATAAGAGTAGCTCCACCCCCACAAAGAGCATCATGGGAAATTCCGCTGCGAGAGAATTGCCCAGATTCTAAATGCATATCATTTACGATCTATTGCTTCGCGAACTTATCAAGTGGAACGAGTCCAATCTGCGCAGGTGGTTCTGTTGTATTTAGCATCTATCATGGCTGTGCGCGACAATCTGGATGAGAGTAACTGTCCAAGCAAATGGCGTGTCAGTCCGGTGCTGGACCATTGTGCCCAGATGCGATCACCTTCGGGATGCGATCGTCTCGTGTACCGGGAGCCTGGAGATGCTATGCATATAGATAGTCGAATTTTAACAGGGTTACGGGTGAAAAGAAGGCGCGTAGGGGTCGTGTGCCTAACACATTCATTGGTGATAAGTGTCCGTAGTATAAGAGGAAGATCTACCTGGATTGGTGGGTTAAGATCGTGCTAACTGATTCAGAGTTTGATGAATGACGTCAGCAAGATATCCACACTACTTACAAGAGTGCAGTTAGTTTGTCACACACCTGTGACGTGAGAATAGGGTCTCGACCAGGAAATCACCGCAACGCACATGGAGCAGCACTGACGTGGAGCGTGAAGTTGGGTTATCGTCAT"/>
                    <sequence id="seq_t77" taxon="t77" totalcount="4" value="CATTTGGGTAGGGTTATCATGACAATGAACCGGGCAGTAAAGAAAGGCATCTAAATATCCCGTGCGGGGGCACCGAAACGCTTCCGTTATTGCCTCCTAACCACGTTTCAGCTATAACCAACTTGCTCTTCTTTAAGTTGGTCGCGACGCGTGTTGCACGTCACTCGACCCATAGTGGACGTCGCCTAGCAGACCCGTGAGCGCGCGTCTATATGCCCATATGGCTGCAGTCGCCCCTCTGCAAGGGGTTAAGGTCTCGTTGATATGCGTGTAGCAGTGTAAGACCGTTTTCGTTGCGATGGGCTCCGGAATGAACAAACCCCGGGACCATCTTGCTCGAGGTAGAAGGCTCGACGCGATCCAGCTCCTACGTGTAGTAAGAAACCCTTCTGGAAGATTTTTGGCGACTATGCTGACATACGTACCCTGAGAGTCCAGTGATTGCTAACCAGCTGAAGGTGAGATAGGAGAGCACAAACCTCAGATGGCTCTTAGTGAGACGAGTATCAGGTCTAAAAGAAGTGAATCTTTTTACACTAGGAGTTAAGCAATTACGCACGCGTCCCAGTTGCATAGAGCAAACGATTTCCGCACTCACCGTGACGCCCTGTCAGCTGTCATCTTCGTTGTCAGCACGCAGTGCGCACCCCTTGCGAAGGTCGTGTAAGTGCCTCTGCAGATTCAACTACGCTTTCATGGTAAAAATTTCCCATCTGTCGCTAATTAGGGCAGGGGGGGAGACATTACAATAGCCCGTGACCTTGGTGTCTCAGGTGTCGAGCTTATAAAGCAACAATTTCTTGTCCTCTGCTCGTTACTTAGGCCGAGGCATCCTGATGATACCTCGAGGGGGGCTGGAGTACGCTGTCCACAATGTTTGACTAGCGATGGAATACTGCGCGAGAGTAGTCAGTATATCGAAAAAGTGCAAACGCTATGATATTGATGCGTTCCGGATTACCGCTAGTGATGGTCATATATCATCGTTAAGGCCGGGAAAACTTAGCCTTCGGGCGTCGGCCCTACTACAACCAATATGGTATCTTCAATAGCCCTCCAGCCCGAACGATGCCGTCGACATTTTTGCATGGACTCAGTCCCTAGCGATTCCTCCTGGTCATTTCTAAACTGTTTCTGCACAGATTTCCTCCCTTTACACGGTTACAAGTATGTTTTAAGTCCCCATATGAGGCTTGGTTCCGTCCGTGGTCGCGTCATTCCTGGCGTTATGTACCTAGCTATAAATGCCTAAGACCCAAGCGACTCACTGTGCCATATAATCCTTCACCCTTGGCTACGATTCGGTATGGAACCACACGGTAGTTGAAATCTTCACTGGGTGTCTGTCCTGTTCAAAGATGGAGATACGAGTCCCAGCGGACCCCCGCAACGAGTACTCTTAAGACTTTACCCCTGGTTACCATCGATGTTGCTTCACTCCTGTTGAAGACATATTTTGCACATCGCGGGTACATGGTGTGATTTGAGCAGATTGTACAGGTATCTCATCTATATAGGGGCGTCGAGCGAGTTGGTCGCCACAGTTTTGGGTGTACAACAACTCGGACCTTGAAGATAGCCGTAGTTCGGATCCGCAGAGTTATGCGTACCAGAGTTGACGGAGCCATACGATGGGATGGGCTCTCCCACACCCCCTGCGGTGATTCCTAACCTAATTACTAGCTGGCGCTGAGATTCCGATCGATTGGAGCAATTATTGACCAAACAGAAGCTGAGAAGATACTCCCTTAGCTACGGGTTACCCTATAAGTGACAAGTAGATAGGGGTAGCACTTGTCCAAAGTTACGGTCTCACCACCATCAGCTGGGTCGTGCTCTACGCAATATCAACATAACTTAAGAGTACTCGCGAGGACCTCCTAAATATAAGGCTGCTATCCCTCTAAGAATCAATCTGGAAGACTCTGACCTCGACCGTAATCAAGAAGGCCATTAGGTGAACTACATTGTCCCCGACTGAGCTCGGTCAGTCACAGTAG"/>
                    <sequence id="seq_t78" taxon="t78" totalcount="4" value="AGAGCGGGGTACTATCCAACCGTGTTTAGGGGGAGTGCTCGTTCGCGGGAGTTGGTGGCCTGACGTATCTTCGGGGAGGTATTGGACATCTCAGGGCTCTTCTGTGCTGACATCCAGTTTGGAGGGGCGTTCAACACTCTTCTCCGACAAATGTGACGTATCGGCGCGGAGATAAAGCTTTTCCGTCCCGCTATTTGACCGGCCCTACACCTAACCTTCTAATGTGGCGTGACACCGACATAAAACAAGAGTCTGACGGATTGGGACGAGCATGATTGCAGGGATGACATATTTTGCGCCGCGGGTGCAGGTATTTCCACATTGATCACAATCCTCGGACTCCTTTAGCATTGCGGCATCTCGATATAAATTTGAGTTTATGGCACAATCTTTCCTCAGTTCCATTTCCCTCGGTTTAAGGTGAATTGTTGGCCTACCTTCCTTATGTTGGCGGATCTGAGAGACTTCTTGCTGCATCTGGCGAGAACTAGAGTCCCAGTGATGCTGCAAGCACGATGTGTTGATCCCCAAAGTATGGAGAGATTGCACCAGAGAGGAATATATACTTAAATAAACGAATTAAAATTAACAAGTTTCAGTCGTCACCTGCACCGCCTGACCTACATCACAAATTAGCAAAGAGGTTTCGAGCTACCCCGCTGCCCTAACTATGTAGGGCTATGACCGACTTGTTTCACCACTGTAGTTCCTCGCACCCCGTGCTACGAATCTCGGAGCTCAGTACGCTAAGGAGGGCGAGGGCTTTACTGACGTCCTTCGGGTAACTTGGGGACATTGGCGTAGCAATCGCTCAGAGGACCTCTAACGCCGAGATTCCGCGCGGTAGTTGCGCATAGTCTTATCGCCGCCGTGCTTCCAAACTCTTGTGGGGCTAGATCGGGACACGTGTCCCAGAGATCGTCCACTGATATCACATAATGGGAAGTAGGGCGTGGATGACTATGTCTAAGTTAAGACGTGCCCACGGCCTTCGAGCGCGTACTCATAGACGACTACGACCACGGTCTCTGGTGAGTCGAAGCTCATAAACGGTGAAAGAACACAACAGTACATCCGCGCTGTTGCCCGCCGAGTAAACGTAATCACTGACCTATAGGCCCCAGAGCAGCTCTCGTCAACAGGGTGGCCAGGTGATTTCAAGCTCTGAAGATACCGTAGGCAGAGAATCGTATTCAAAATGCCTGGTCCAGCCTTGGCGTAATCAGACTACATCGTGCTGCTATTTTCTAGGGGAATGCCGCCAGTCTCGCCCCAGCGACGTGATGTCTCATGAGCGGGATCCGCTCATAGCTCGAAAAGACCTGACGTACATCCGGCGAACGAACCGTGCATATGACCTCGATCGTGACTTGCACGCAAGCCACTAGACGCGCACTGTGGCGTAAAACTGCAGCCTAATAGGGTAGCTGCCGCCGCACCGACAAGTTTATAAAGACAAGAACCATAATAAGGGTGTCTACTCACAACTGTGTGTTCATGGGTGCTTGATATCAGGTGCGCATGTTCCCAAATGAACGTTGAACGTTAACATTATCCGGGGTTGTACGGGAGTAGACTTAAGTTTTACCATCTATCAAGCGAATTCGCTGTTAGCGCAACTGTCAACAGCACCTCCCCGGTCATTACGTCCCCGACATAGGTTCCTAATTGGCGCGTCCGAACCTGGGTCAGAACCTCCACGGCACTTGTATATGGACCCTTCGTGTTGATGTTAGGGCCGTTTCGATCTCGTTCCTCCCTGCTGCACGCAACTTATGTGTTGCTGTGTGTAGTTCGTGTCAGGATCAATTGAGTTGACCGAGCTAGTGGGTGAAAAGAGTCGGAAAGGAAATATCGACCGGTTCGAGAATTCGTCGTGGAGCAACACTGCCCGTGCTATTTAGCGTTGAAGCGCGAACGTCTTGTCTAGAAAGGCCCAACCCAACTGCGGGTCCCGAGTGTTCCGTTGCCAATTAGATTTGCCGTCAGATTGTTTAGAG"/>
                    <sequence id="seq_t79" taxon="t79" totalcount="4" value="TGATCCTTCGCCCGTGTGTTCGTAACCACGTTTCGCCGAAGGGGGTGGCCCGGTGCTGATAACGCGAGCGCCTTCGACCAGGAACGTCTGAGCCCTGTCATGTAATGACTCCCTGATGTTAGTAGACTATTTACGAGACCAGATCCGATCTGGCCCATCGGTGTGAAACATAGATTGAGAGTGTGCAAAAAAGACGAGCGCCTACTGCTTCCGGTTTTTCCTGGACTTTGTAAGCGATGTAAAGAGACACCATTCAAGTTTCGGCCCGGCTCGACAGCGGGTCACTCATGTATAATTCTAGCGTTCTTTCCTCATAGCCCTTGCAGCGTAAATGTGGACCCGAGTACTGCCGGTCAAATCAGCGTTTGCGCCTCCCCATAGCGTTCCATCCCCTATAGGCGCGATCCTCGCTCATGCGCCCTGTCACAATGGCTAAGCTGTACTTTATCGTCGGCGAGATCGTAGTTAGTAATGTAGTTAGACCGATAGACAGTAGGCTCGCGGGGTTCATCCACCGGCGCCACTGCTACCTTGTCTCCAAAGTTGAGCTGTGACGAATGGTGTCATCGCTCGTCCAGGAACCCAGCAGGCATACACAGTTTCTACCAGTGCCATTGCGGTAAACAGGGGGAATTTCCATAGCAGGATCAGTGAGACGCGATGGGAGTGTCTGCCACTTCATGTACGGCTAGCCCCGGCTAGGTCGTACGATAATGCCCCTGCCGACCTGGTTAGCGGTCTGGATTGCGTAGTATCTGGAGCGACCCTGATTGAGCGAGTCTACATTCGAGGTTTCAAATAACCCTACGGTTCCTACATTAGTCTCGTAGCGGGGTGGGCTCGGCTCACGTAATATAGCCTAGTCGACCCTTTTCAGGGAGGGTACGGCCAGGGAACGCGGCTAATGTAGGATTTAAGGGCGTATCTTTTTTATACTTGCATTCCAACGACCCACATGGTATACGGGTGCTGATACCATCCGGGCCAGAGGCAGTCGACTACTTTAGCTTAATATGGAAGTTCTCGCCTCGTTTGTCCTTTCTTGTCCCGTCCTACGATTGCCCCCCCGCTTGTCCCCACGATAAAGATATACTTAAGGGATAACCTCCGAGGTATGTCCCTATCTAGGCAAAACAAAGGTGTTATAGATATGGCGACCTCAGCAAATTTCGTCTACGTCCGCCCCTTGGTTAGCGTCGTCTACATACCATTTACTTCGAATAAAACGAGGAATTCAGAACCCACGGATGCTAAGCATTACGCGATCATGGTCACAGTCAAGCTTACTGGCCATCAGGTGATGCCGCTTTCGTGTGATTATTATTGGCATTAGTGCATCACTCCTGGTTTATGGGGTCATTCACGCCACGAGTCCGGGTAAAAAACGCACGTGGCCAAGCGCTAACATCCACGAGATACAGACTCCTGGGATCGGACGTTAAAACTGCGATTGGCTCCTTATCCGTTTTCAACCTTAACGAAGACGTTAGCCAATCCGGTGTTCAATTTGGTAAACGCTGAGAACCTTAATGGCATAAGTACGTTCATAGCTGGGCACAGTTCCTATCTTCCGACTCCCCGTGTAGCCCCCATGTCATACATTAGCTGTGATGTCTTTTGCCAACGCGGGTCACGCTATACTCTACTGAGGACTTCTGGGAAGCGGAAGAACTAACATGCCATCGACAGCCCTTCATGAGGCCTCTGCCACTATGCACGCGGCGAGTTTGACCATGACTTATGAATAGGGCAACCGTGTTGCTAAGAACGACGTTGTACGTGCTCACCCACGGTAAGATGTCAATCTTGAGCAGATTAAGCAGGCTCATGTCACACGTTCGGCCCAATCAGAATTTTTGTATGTCCTATTACTGCGTATACAATTTTATTCAAGTGTAAATAGTGTCGTTCAAGCCGCCACGTGGACGCGCAGATTCGGCACGCGCCCCAATCCTCTCGTCTTACCTAATGACCTGGAACCGAAGGTACTACTAGACGCG"/>
                    <sequence id="seq_t8" taxon="t8" totalcount="4" value="GGCAACGCGCGGTGGAGGTCTCCGGTGCTTAGAGTCTCATTGCCAAGTCATGCGAGGCTTTCCGGAACATAGCTTTGGCGGCGCGGAGCGCTACCCCAGTTGTTAACGTGTAAGAGCCTGCACGGCTCAAGCGCCATTTTCCCTGGGTGAGTGATTATAGGGACGTGATGATTGAGTCGCTCCAATAGCCTAAAGGACTGAAACTCTGATACCCTGATGTTAGAATCTGGAATTCGATGCGTAACATGTCATGAACATCGTACTTATAGATAGCTTTTAGTCAGCGCAAACTGGCCCGACGGTTCATTTACAGTGATTCCAGGTAATACGCTCAGACGCTTGTGATCGATCTCTCAGCCCGACGCGATTGATTCTATGGACGGGGGTTTAATTGCCCCAGCAATGGATCTAGTGCTTCTGCGGAGGTACGGAAAGAACGGTTCTAGAGGTCTAGACGTTTCATTTCACAATGTTAATGTGTAATCATTTGGGTTTTTCGTGAAAAAGCGGATCAGGTACGATCGGTTTCCAAATCATGAGGTATACTATGGTTACAGCGGTCATGACTTACCTTCCGTCGCTGTTAGCAGATAGACATGTCTAAAACACTACGTGCATGTGCGCTGTGCTAAGAGGGGGGAGGAACTTACAAGTCGCTGTCTGAAACGCCTTTTGGGTAAACGTAAGACCCGGTAAGGCGCTCGCTCACTTTCGCACCCTATCTTTTCCGCATGGATAGCACCTGTGTGCCACGTGCGCGTTTATATCTAAGCACATTTTTTTAGCGGGCGTTGGTGTGCTAGGGTCAAGTTCAGTTTTTCTCGTATAAGAACCAGACTCCACTCAAAATTATCAGCAGTAGTATACCAGCTCTTACTGGAGAATTACGTTTGTGCAAGGTAGTAAAGTAATTAAGAGTGCCCGAGTGGGTACGCTGAGTGAAGGTAGACTCTGAACAAACCTAGCTCGATGTGCACGATTCCCTTCTAACACTAAATATCGTGGTTCGGTACATTGGTTTGACGCGTGTTACGATAATGAGGAACTGATCTACAAGAACATCTTTCTTTCGGGCGTCTGTTTTCGGGGACACAAAGACCACGTCAGTGTAGGTAGTACAAATTCATTGGGTTAGGGCAGACTATGAGCGATAAAGGTCTAGTGTCCTCGATGCATCGTGAACTAACCCCTAGAAGGCATCGCTAGAGTGTTGGAAACCCTGCGAGCCCCGGCTGTGTGTGCTGGGCCCTGACAAAACGTGCCCAAGACGTAAAGTTACTAGGTTTACACGAATGCTCCATAACAATCGAGTTGCCTCCCCAATACTACATAGGGGGAGATAGGAGAGTCAGGTAATACACCTATGCATAACCCGAGCGACTAGAACAAGCCACAGCCCTAACTCACCCCAAGACTACCCCAAGAACTTTGTATCCATCGAAGCGGCAGGGCTACCAAGGCGCATGGGCATCGAACGAACCTATGACTGCGCTATCGTATCGCTTAGCAAGTGACGGCATATGTGTCAAGCAGAGTCTGGTGAACTGTCAACCGCGCTTGTTCTACCCAAAAACCGGGATTTGGTTATCTAACATACGACCCAGCGCGCAAGACTCCTCCGCGGACGGCCCCGCCAGATTAACTGACCAACGTCGACATTGAACTTACGCCTGTCGGTGGAAGCCCTTAGAAAAACCGCGAATGTTTTTTGCATTGGGGGTATAAATAAATAAACGTTAAGAGAGGGGGTACCATTACCACAGAACCTGGATGATATGACCTTCTTATTGCGAATTACAGTAAACAATTTCGTGCCCAGTCCCGGAGCCTGTCTGGGTCCAAGCAAGATCACGAGGAACAGAATGCCGTCGAGTGCCGGGTGACTTTCCGACTACCACAATGCGGGGGTACGATACCGTGAGGTTTAGAACCTTAGGCCGTCGAGCACATCATGCACTTATAACAAAGATGCGATGATCACAACGCTTTTTACGGCTGTT"/>
                    <sequence id="seq_t80" taxon="t80" totalcount="4" value="ATCAATTGAGAAACGACCTTTCGAGCTAGTACCGACGGTTATGTGCTGCCCTTCATTCGGTAAATGTTCATGAGAAGGACCGCCCACTTTGATGCTGATGGGGATCAGGATACTAAAAACGGAGCTGGTCAGATGCGAGCGCATAGCCCGCCAATTTAGCGCTGCACCTGGTGATCGGTCAAGTATCAATACACCGCTGCAAATGTATCCGAGTTAGCGTAAGCGGGAGCCGTCTCATTTATAGTTCCATTACATGGTAGCAAGGTATAGCTCGCCAAGCTAGTCCAGTAGCCTCTACACAGACCCCGCAAATTTTAGCCTGTTAGGTGAAGAGGTTAAATGAGAGCACTCATTAGTGCACTATACACGTAATGCGCTGCATCAACCGTTAGCAACGTGGCGAGTTAGCTCAAGTAAATTTGTCATTGTTCGGGCTAGCACTATCCGATAGCTCAGCTCCCGGACGAGGATACCGAATACATAATACCGAAGTTCCAACCCAGTACTCCCTCACCGGGAAAGTTCATGTGGGATCCAGATTCGAACTGTCAACACTAGCGAACAATCGCTCTCTTAACGACAAGTCCCTGACGCTTTGTACCAACTCGGGTGGCACGAGCGACAGCTGGATGTCCCCAGTACTATAGTATACTTGGATTGAGCCCCTAGCGCCCCGCGCTGCGACCTGTCAGGGAAAGACGCGCCAAGTGCTCATACGTAGAGCACAAGCAAGAACGTGACTAGGTCGACGGAGACAAGATAAAAGATGACACTGCAAGTTGTAGCTGAGCTATATGTCCAGATAGCCATATCGGTTTGAGTTGAACTAATGACCCAATCCTACATCTTTGCCGCATAACAGGATAAGTGATACATGAATCCCATCGATTAGTACGTATGCAATTCTCCAGCATTCGTAGGCCAAAAGTCCGATTGTTTATCCGTCTCGGTACGAAACGATCGAGGTTGATCTATCAGGTCGTTCTGTTTTGGTAGGTATGGATAACTGGCCGGCACTCATGGTCGGGGCAATAAACAGCTGTTGGTGATAATCCGTTCTAGATTACGAAAAAAGGGCTTAGAAAGAGTGAACAGGGGAAACGGGGCTCCCTATGCCTACACACCGGAGTTTGCGTCTATCAATCTGAGCAGAACACACTTCCGTTAGTTGCCATCCAACGAGCCAAGTCTCTATGGGCAACCCGATCGTGAGAATGAAGTACCGATTAGGATCAACGGTTAATTGATTTCTGGGAATCTTCAGCTCATAGACCCTGTAGTGACGCGATCATTGGACCGGAACCATCATCAAGCGTCTCAAGTATTACTAGGTAATGATCCCATGCATACTCCTTGAGGGTAGGCGGGGGTTCATCGGTTTTGCCCCCTCATAGCCAGCAGTCTCGCGGGCGCCAGGCTGGCGCGCTTTTATGCCGGGGTGTCCTGTTGCGGTATCTGACTATCAGGCGTGTCCATGCGTGGGACTAATCCAGCCACATCCGCGCAGAATCAAACGTTCTATCGAACCCGGACCGCGGAGCGTAATGAAGCGAAAGTCATGAGCCATAGAAACGCGCGTACTGTCAAGGGCGTGGTGATGAAGCGGTGTCAATGCACTATCGGCGCCGGATGATCACTCCCGCTCATATGTTGCTCCGTCTGCAGGACAAAGTCCGCATGTTCCTAGTAGTCGCCCGCGGAGTAATTACTTCGCTAAAAGGATTCCCATACTGTGAGAAACTGAGAAGGGGTCGGTCTGAAAGCATCGCCCGGACCGAAACAAGCCATGCCGAACTGTAGTCAGACCATACTTAGCCTTATTCGTACGTATTAGTAAACTACGAGCTTGCCAGTAGCTTTGATTGGCATAAGTGGATACGGATTCCATGCTCTTAACCGGTTACGCGGGCTGAGCCGCTTGGATGAGTGAGGCCGACCTGAAGACCCAGGCAAGACTGAAGTGACGGCGGAGCGTCACGCACCAACCTCCCTAGTCGTGA"/>
                    <sequence id="seq_t81" taxon="t81" totalcount="4" value="TCAGGGACGTAAACTTGTGATGTCTCAATGGGGAGCCCCAATTTGTGTTAGTACAGAGTCTGACGAATCTCATGAGACATCTTGGACATCATTAGGTACTTCCGGAGTGTCATTCTGTCCGTAGAGTGGGTCTTCACTCCTCTGCAACAAGTGGGTACAGCAATGCTGTGCATATTGTGTATCGCTTCCGCGTTTGGACGTGCCTTCTCCTTTACCGTCTAGGTTGCCTTGACACCGTGAGAACACTAGAATAAGTGGGGATGGCACGAGTACGGTGCCAGGCATGACAAGATCTGGACCGATAGTATGACTTATCGTTCCTTGAGCTCAGTCCGAGTACTGGATGAGCCAGGCGGGACGTCGGTGCTAATTCTAGTTGCACGCCCCGTCTTTTTTCAGTTCCATTTTCCTAAGTTTAAGTTAATATGTTAGCTGTCCTGGTCTATCTTGGTGTATCCTAGAACCGTAGCGATCAATCCGACCCGGGCCGCCCTCCTCAATTTTCCCCAAGCAGTATGGAACGATCACCCGAGTAGCGATTGAAGGCAGAGGATAGGATTATCGACTTAGAGAAATGATAGTGTATTATCCATATTACAGCGTCAGTGTCACAGAGGGAAATACATAGCGAAGGAGGGGAGATGTTATACGATACCCCGCTCTGGTAAGCATCTATTCCAAAGGACGTCGTATTCATCCACCTTACTGTGTGGCTCCGTGAGTTGCGAGTCGCGGGCGGCAGTACAATAAAAAGAGGGAGAGCAATTTTGAACACGTTCTGGAAACTAGAGGACAATACCGTACATATGACTTGCAGAGCGTCTCCACCTACGCTTCCTATCTCTAGCTTAGGACATTCCTATCGCCTACTGATGGCCATTTCCTTACGTGGCCACCTAGGGGCGCGAATGACAAAGATGGACCACTTTAAGCAAAAAAGGGTAACGGGGCCCAGGTTGACCACGTCGGAGAAGATCCGAGCGACCTCATCCTGGCCGAAGCTCCATATCAGTCAACCCTCGCGCTCTCTGATGAGTCGAAACCTAGAAACGGTGAAAAAACGGAAGCGCTCATGCACGCGATTGGTCTGCGTGACTGCCTACTCACTCCGCCATAGGCGCCGGAGATAATACGCTCAATAGGTTCCATAGATCGTAACATGCTCTTAAGACTCTTAGGGAAAAGGTGCTTATTAGAAATTACAAGGCAGGCCCCGGCACAACCAGTCAATTTCATTCTGATGTCTTCTCGGGTACTCGCCAACACGCCCCCCCCGCGACCTTGTGTCTCGCAGTCATGATCCCGGCCGAACTCGAACGTATCTGGCGTGCAGCCGGCGGGATACTCCTGCATAAGACCGCTACTTTCCCATGCTCGCATGCAACCAGCTAAGCACAGGTACGGATAACTACGGCATTGTACACCACCAACCTGCTCACCCAGAAGCCTATAACGTCAAGATCACTAGTGGGTGGGTATGCTCGAAACCGCGTGTTCATGGGTGGTTGACATCAGGTATAAATTTCTCGATATTATTGTTGGACAATATCCTTAATCAGGCTTGTGCGTGTGAACACCAACCTTTTAACAATTTAAAAGCACCTTCGTCGGGAGCGATCCACAGAGCTTAACCTCCCCGTCCATTATAGGTCCTAAAAACAGGGCTAACGAGGGTGCGGGAAGCTGGCTCGTAGCCTCCACCCCACTTGCCAATTGGGCTTTCCGGTCCTAGTGAACGACGATACTATCTAGATACTGACCGCTTCCCGACACATAGGGGTTGGTGTCTGTAGTTCCTTTCAGAATCACTAGTGTTGGTTTAACATGTATGTGACAAAATAGATATCGGGAAGCTTGAAGGGTGCGGGAAGTCGGTGAGTAGGCACCCGGCTTGTGCTCATTAACGTAGTAACACGATCGGCACCACTGAACAGGAGAGTCCCACCCCCCGCTACCGACATTTCAGCGAAGAATCAAATTTGCCTTCGTTTCGTTCAGCA"/>
                    <sequence id="seq_t82" taxon="t82" totalcount="4" value="GGTGATTGACGTGGACGGTCTAGCGCTGCCCGAAGGGCATTTCTGTCGTCTATACTATGCAAAACGCTCGCCTCAGCGAATTGACTCCCTCCCTCACGGGGGTACCTCATTCTCGACCACGAAGCTGTGTGCTTTACTGCGGAGTCTTGCAGTTCTTCAGAGGTCGGCGGTAGTATTTCAACCTTGCTCTTAACATCTTATCCTATAGGACGTGCTCAAGCGAGCCGTGTCAACACTCCTGCATCACGGCGCCCGGTTAGCAGCACTAAGCTTCTAGAAATGCAGAGGTGATGATCCCTTGTCTTGTGGATCTTAACATAGAGGGACGTATCTATCCCAATATTTATGTTGTGAAACGAGTTAGGGACAGCGTTGTCAACAACCAAAGCACAGATGCATGGATCGGGTTAGGGATGGAGTCATGCGTCTGTCACAATTAGTGCTTGAACGGTCACCAAACCAGTTCCATTTCGTGTTACGGGCGGGGAGATGATCGGAGTTATAAGTCCGTGTCCCCATGTCTGTGGTTAAAGTGGAGAGTAACTTACAATCCAAATCTGCGAGATCAGAGGCACGCGCCCTATCTCTTGATAACAATTCCATGGAGTAGCGATGGAGTAGCGACAAATAGTCACCTACTAATCTTGGATCTAATACTCACCTGCTGTAAGCATAGCCCCGATCGTAGGCCTACGTAATAGCTGGGTTACGAGCGAGAAATATCCCCTCGTGAACATCGGGACTTTATCTTGACTGCCTTCAAACCTTAGGATCAGGATAACGTCGGATTGGTCCTGCTATGCGGCCGCACGACGTTAGTATAATGCCTGATAAGGTCCTACGAGATGGTGTGCACCAATTAGACGGCCCGTCGGCAAGCGCACCCTAACGCTCGGAAATCGGAATACTTGAGCGGGCATAAATGACAGAGTACCACGGTATCATCTTATCCCATCAGCTGAAGCCCACGCTCAGTCCTAGAACCGAGTGCCAGGGAAGTTGACTACGACAGCGTGTCCCGTACATAGCTGTCCGCAAGTTGGACATTCTGGGGTCTCCCCTTTAAACTTTACCTTAGCGGAGCATTAGTCCTTGCAGCGGCCGGACGAAAGGGGCGAGACTACTCTCATGACAAGGGGCATTCCAACTTACTGTGAGTGGAGAGCCTTCTAGTAGAGATGCCCAGCGTTCGTAAACCGGTGATGGTTTTGATGGCGTGGCATAGGGCCCCCCCCAGCAGAACGCTAAATGTACGATTAAAGACTGATTGGCGTGTAACAGCGGGAGTAAACATCGATATACCTATCCGCTTCTTGGGACGATCAGACCAAATCACTTAACAGTGATAGGCGTGGCATTTTTTGGTCGGGCCCGTTATGTCGTGCCATCCGCAACATGAGTCATCCGGGTGTACTAATCCAGTCTACGCGGAGACCCCAAGTTGGCTCGTAACGACCGACTCGTTGTCGCCGTACAACTCTCCTTGACTGGTGTGGCAGTTGCAACAACATGTTGTTTCGTTCCACTAGTAGTAGTTACCTTACATTGGCTTATTAATTATGCATCGTTCAAATGATCCCAAGGGTATGAGCATGCCCCTCCCACCACTAGGTAAGTCGTATAAGATGGACGTCGTCTCTTGTGTGGCACGGCATGGAGTACAATAGCAACCGCGTGAAGCTAATCCGTAGCGGAAGAAAGCCGGCCGCTCCTGACATAATCTATATTATCATCAATGGGTTTCGCAACCCCACTCCATGTGCGAGTAAGATGGCATCCCCCGAACACTCGGTTTTAATTCTGTCTGATGATTCCGTGGCACGGAGGCGACGCTACTTGCCATGCGCCTCGCCCGTCAGAACCTAGTGGAGGGGCGACAACGGAAGTGCTATAATACTCACCCCCATCGCGTAACTTCTTTGACCAAGTTTTACTTCAAGGATGGATGATCTCAGACCGAAGCATTCTTAAAACGTCACAACGACCAACGCAGGTTTCAT"/>
                    <sequence id="seq_t83" taxon="t83" totalcount="4" value="TACTGAGTCGCCAACAGGACCTGCATTTTGGAACGGCCGGTCCGGGCAGGCTTACAGCTATGCCATCGATGCAACACACGGATGTCCACAGTCAAACCGGCGGCTTTGACCAGAGCGTGCTTTTCCCTTAAATTGGGCAGGGTGCAAGGGTACGGATGTGAGGTGGACTGTCGCATCGAGCTCCTCGCTTCATCGGAAAAAGGTCCTTCCGGTAATCCGGTCGCAAGTAATGAACAAAATCCTTCACCCTATCGAAGTTAACGAATTTAGGGTGATTCGTATCCTCCTAGGATTTAAAAAGAAACGGCTACTTTTGCATCGGGCCTAGTTCGACTGTACTTCAAAAGGCCCTAGGGACTTAATACGTTTAAGCACAGTTGGCGGATCTACTCGCGACCATGATTCTGTGTTCTCCGCAAATATCCGAGATGCGACGGGACGTTTGGCTCTAAATCTGACGTTCCCAATAATGAGCGGCCGAACCCGCGTACGGTACAGTTCGGATCTTATATGCAACGTCCTTCTACGAGCGTCAGCAGAAGAGTGGAAGGTTTGTGACTCGTTGTAGACACTGAGCCCTACCGCTTGGGCATGTCGCCGACCGTGCTGTAACGTTTAGGTTTTAACTGTCTGTTGGTCTCCCGATAGAGAAAATTCTTGAATGTCAAAAAGAGGTGCCGTACTCCTAGCATTGTCAAGAAATCGCACCCTTTTAGGGAGAATGCCGGATCCACGTGGGCCTCATTGTGATGGCGTCGGACGATGGTAAGTCAATTACGGAGTCTGTCTTTGGCTCTGGTGCGTGCTCCCATGTCGTAGTTGGCCGAAAGACTTCGCGAGATTGGGTGCAGTTCTGCTCAGCGGTGCATACTGGGTAGCTGCGAAGTCACAAATTTCACTACGGCAACGAGGCTCAGTGATTATTGGCAAACAAGACCCTATTCCAGTCGGTCCGCGGACGGCTTACATGGGCTTCTACACGCGATGGTTGATCTGAGTTGCAGATGAGTGAGGAGTCTCAGCGCAAAGGGCGAGACTTCTAGGCATATCGTGCATTCACGTTCCAAGGTCAAGAGTTGTAGGGATACGTGTAGGAGGGCTTATTGGATACGGAGTAAAAACAGCTAGTTTAGGACATAGATATGGACCGCTTGACCCTGAGCGTACAGTCCCGTTAAGGGTTCCTATCGAAGTGACCTGACATCATGACTTGACCGACCAGCCCCCATGCAATCTTGGGTAGCAGTATGTTAAAGTTAGGCCCTTAGCGCAACGGTACCGCGCATAATGCTCACCTAGACCTCCCGCCAGCCATAGGTAAGTGATACCATCCTGGAACCCGAGACCTGGGGGCCGTACAGGGCCACTGGCCTGGCCGCCAGACAAGGGGCGGGATCCTCGAAAGGCCTGTGGAAACAATTAGTAACCGGCGGGCTCCTAAGTCCATGCACAACGTGCAATCTAGAGAGCTACTACCTTTCGCACAATGCTGAAGCGGTGTCAGGGGAAGAGCGCCGGAAAATGGACGAGGTCGTGTGTCAACTACTGCGTGACCGCGCTTACTGTAAGGTTGATTGAATTTCTAAATCCATTTTGCGTTCACCGTTCCTAAATACGCACTGCCGAGATCCCACTCCAACGAACCCATGTCACCCTGATTCCGGTAACGTCGGCAATATAGTCTATAGTACCCCTCGCCAGATAACCCACGTTTGGTATTGAACGGGCAAACTTTGATGAGAAAAATGTTCGCTCTTCGCGATCCGCACGATCTAAGAGGGATAATGGTCCATATTGGATCGCGAAAAGCGGAACTGATTGTAATAGTAGCATTGCTCGCGTGGCGGTAAATACGTTCCGGTACTCGTACGTAGCTACTATGTCTAACCTCGGCTGAATCAAATCACGAGCACTTTCTAGATAACTAGAAGGTTAGGGCATTAAATGCTATTCACCGCTGCTCTCCGTGATGATAGTGGCACTATATGATGATGACAGCC"/>
                    <sequence id="seq_t84" taxon="t84" totalcount="4" value="TTTCTCTTAAATATACTGCCAGTGCGCACCCTACACTAAACGGTGCTCGTTTATTAGCTCGGCCACACGGTCTCCTGTTGGCCCACTATCTTAAGCCTACCCCACACTGTGCGTTCATAATGGACTACACAACAAGGTTTATTCTGAATCCACTACTCTCTGATCTTAGTTGAGAATGCGTAAAGCTAGACTGGGACGGCCCCATCGGTTATAAATCCAGGCTACATCTTAGACCAAATTACAGTGATTAATTACCAGGTCCGAAATCTTGTCAATATATTAGTGCGTCTGCCCTCCACGATGCAAGTGAGGAGCATCACGTCCGATAGGGCCTTCATGAGATGGGAAATCCTCGGACTGAACTCTCCTTGGGCTTTTCGAACTCGACCCGGGATCTGATCGGTTCAGTACTTACTCGCGTCATTCGGCTCTTGACCCGAACTGTAACTAGTTCGTACATAGGCTGCTATGCCTTGACTGTGTGGGGAGGCCCTCAGTGGCATTACCGGGCCTAATCAATTTTATTGCAAAGCTGAAGAGGGTGGGTCCTTACCACGATAAGAGAGAGCTGAGGTCCTTGGGTCATTGGCGTTGCCGTTTGCAACTCCTGGTAGGGCATCGCTGACACATTCATTGCCGGATCGTATGATTAGCGGTCTTAACGTAACCCGGAGCACTCCTCCCTTATTGACGTTGTGCACCCCGTAGCTAGCCCTACCTCGTCGAGTTCAGCCTTGGACACAGCATTGGACATCGTGTTGGACCGTGATAAGAGCGTCTGGCGAATGGACTTGATGGCCCCAAAGTATAGGTCTGTCGACAGGTCCTTGCCTTTAGTATTCCGCACTGCCCAACGAGTTGGAGTACGTAGCGCGGGAAAAATCCTGAGGAAGTACTGAGCCCTATTTTGGACCCTTGACATCAGTTCGTGTGACTTGGAAATATTATAACTCATCTACGAAGCAATTTATATGGCACGCCCTGCTTACCGGTCAAGACATTACCCATTCCGACTGCCCCTTAAAGAAGTTCTTGTGGCACCCATATTGCCACACGGCCTGAGGCTAGAAGTACGGCTTTTGAGCTATTTTGGCTTGAAGCGTGTGCTACGGATTATATGGAAAGCTCTACCAGAATTGCAGGTTTTACTTCTTGACACAGATATTGATCGCAGTAAACTTAGCCTGGAGAGAAGCCTTTGCTGAGTACGAATGCAGTGCTAATACTACGCGTGCATGTACTTGAAGTCTCCTCCAGCACGCGGTTCCGCCCAGAGATAACGTAGGGGGACATCCTCTGGTCTGTGCTAGTCAGGAGCTGCATTGTAACACTTCCCCTGGCACTGGAAAGCCAGCGCGGGGCATGGAGTGAACTTCGTTCGAAGTCACTTTTTATTGTCTCGCGATTTTTAACTTGTTCCGTAGGCTTGCCGCCGCCTTTAAACGCTGCTTTTCAGGAACGCGGAGAGAAGTACTTTTGGCATGTCCTTGTCCGACGCTTCTTCAACAATCTCCAGATCAGGGAATGAAAGCATAGCCCCCCGTGCGATGCGAAGCCCGGCTTAGAGCCGGGGATAATTCTGTAGATGTTCACTAGGGTTCGCTTAGGTCTCCACGTTCACACGTCAGGTGCCATATAAATGTCGCTAGACGGTGAGCAAAGGCGGGACATCTAGACTACGTTCCACACAGATTATCATGTCTAGGCAGTGGGTAGAGTGGCGGGTGGAGAGAAAGATCGCGGATAGAGACGCGAGTCTCAATCACACGGATCTCTCAGTTCGACTATATATCTGTGGATTCTTCGAAATTTCGGCTGCCTCCAGCCCTTGGTGTTTTCGCTAACTCTATTCAGGCCATCCGAAAGGCGATGATACTTCGAGATCGCGGCGGAGTCGGAATGAACATTCGATCCGCCAGTCCAGCACCCAGTCTGTCGACTGTCATCCTACTACTGGAAGACTGTCACATGTGCAGGTAGTACATTATCGATTCTGCCAT"/>
                    <sequence id="seq_t85" taxon="t85" totalcount="4" value="AGTATGAAGAAGACCGGATCTCGTAATGTCCCTCCTGATAAGCGTATCCTATCGTGTGGAAGAGGTAGTGCGATCTAGTAGCGAGATGGGGCGCCCAGCTTTATCACCACATCTGACCGCCGATAATAAGCAACCTAATAATTGTGAACGCAGACCGGGTAAGACCCCTACCACAGTTATATAGTCGCCGAAGACACGACAGAGCACCTCCCTTACCTATTAGACTTATATGCTGTCTCTCTGGCGATGTGTCCAAGGATAGTGTAAATCCAAAGGCTCTCTGAGGCCTACGGCACCAGAGTAGAGCGATTAGCCCCACGTCGAAAGATAGAGGGTTACACGAGCTACGTATATTGAGAGGATTGTGGGGAGGATATGCTTGTCGTGACTCAATCTAGCCGTAATGCGGGACGCAGATAATAGTATAGGCTAATTGAAAACAGAGCTCAGAATCCAGTTTTCCTATCTGAGGAGTATTTATGGCGGTGAGACCTTCCCAGGTCTGTTCCTTTGACTATGCAGGTAAGTAAAAAGTTCATTCTTGAGACGGCAATTCGGACCGTTCAGAGCCGAAGTCATGGAATATGCTGTAGGTTAGCGCTGGATTCGTCACGCTAGCGAAGTGCCACTGATCTGTGTCTGACATCAAGCATGTGCCATCTTTCTGACCTCGTAATACGTGGTAGTCTCCACTCGTCCAGATCCAACCGCGTCCAGTAATCCTCCCTAGCTTCACGTCGGACAGCTAGATGCTGACCCGGCAGGGGCTAGGCAACATGTACCTCGTATTTGTGTATCGATAACTGCCGTGGGCCTCAAACCGCGAAAATCACTAGTCGCAAAATATGTGAGGGATAATCGCGTCTATTGACAAAGTGGTCAGATGCAGACGCCTAACCCTGTTTGGCCGGCGCTATGTGTCTCTACCATTCCGTTGGGGCGCTTCTATCGCAATCGCGGACGGCGGTTTATCACCCCGAGACGTGGGCCACGGGAACCCCTAGCATCTCCGTGACGCGAACATCGAGGAAGGTCAATACCCCCCATATTCTGGAGTCGGAGTTGAGGGACACTGCACCTATCGCCTGTTGCGTCTTTTAAGCTCACTGTAGTCATAGATGGCCGTATTCAACCTGTGAGCTAAGGCAAGCTGTCAACCAATTAGTTAGGGGTTGTAGCTTAAGCCTTAGATACGTCCCGCAACTTCGCTCGCCTTTACGGCTGCAAAGTATCTAAACCTCGGTTATCCCCAAGCACGCTGGGAAAAATCCGGTGACTAGCCTAACAGCGGGTTATCGAGTGTACATAGACTCTTCCTCTTGTCGCGGATCCAGAGACGTGCTACTGACTGAGGCGTCGGGACGATCCGGGGGGGTCCGTGGATCCTGCGTTTTCGGGCAACTACGTCGCTTTATGTCCGGATATAGCCTCGGGACACAGCCAATGCTAATGCCGGTAGGAAGGGTGCTGAGCGACATATATTACCTAAGAGAGCTACACTTCTGATCTGAGCATTCCCGTACAAGGAGAATGTGGTGCACCGGTTGTTCGTTCCGCGTCCTTGTAGCGCAGAAAAATCTTTAAGTCATATTACAGGGCGAGTTGAAATGCAAAGCTGGCGGTCAAGCACGGAGCGCAGAGAGTTACTTCCCTCCGGTTTGGAAGCGACACCGAGGGGGCTATGCCATATAACTTAATGGACCTTTGCAAAACCCAGACCCGTCTTCCTGCAGTCCCGAGGGTGCGCTAGGCGCGTATATTAAAGCCAGTCAGTGCCCTATCGGAATTCTTGTCCCGCGATAATATTGGATAGAGCAATAACGAGTTCGTAACGTTTGAGAAGACGTGGTATATATCTATCCGGGATGACGAATATGCCGCGTATTGCGGTCCATCGCTACCTCAGCATACCTATTTTTTCATGAGGTGCACGAAATGAATGGGCACTCAGAGAAAGATCCGTTATATTGTAATGCCATTCACACCAGATAACCGGGACC"/>
                    <sequence id="seq_t86" taxon="t86" totalcount="4" value="TTGTGATATGATGTGCGCCACTAGAGCGCTGTGCATCCACTGAACCAGCCACGGTTATGTCCGCACGACAATGGGCTTTGGCCTTTCGTATGAATAGTGCCCTGAGACCATACCTCGTGTATTATTGTCCACAAAACTCGTACGCTGACAAGGTCCCGAACGAGCGTTCGGAGCATCAAGATAAAAGCGTTACTTAATAGAACGGTATCAATCCTAAGATGGGCTATTATCGGGTCGTTAATAGGCAAAGTTTGAGGTGTATATGAAGGAATGCTTATTTTTCAATCCTGCAGTTCCTTGAAGGTCACGTTCAAGCTGCCATAATTCATGAACGGTGCGAGAAATAGGAGTAGTTCTTGAGGGATATCCTCAAGCAGTTAACTTATGATGATTGGAGCGAACGTAGCGTCGACCGGCCGATTTCTAAAAGCGATCCTTCTTCGGCCAAAGCCTTCATACAACGAATGTAATCTAGAGATAGGTTGTTTCCCCCCAACTGCGAGCTAGCTTAGTCCTTGCCGTGCTTTATTTCTAGCAATCCTGTCCGATGTGGCACACTGCTCTCCCATTGTGGTACCTATAAGAGTCTAGTAACGAAGGGCTCCAAGCGATTTCGCCCAACGGACGAGGCTATAAGCGACAACTTCAGAGCTTAGCCTTCATGGAGGGGTTAGGGCGTGACTACTAAGAACGGGCTGGGAGCGTGGGCGAGATAGTGAAGTAATGGATAATCCGTAGTTAGCCTCCACTCAGTCTGACCTACTAATTGTCCGTGACTCGCGCGGTAATAGTCTCCTGGGCGAGTTGGCTGTCGGACCAGACGAACAGGGCTCGCTCAATTCTACCCCTAACTAAACGATGGTCCATCTGCGTCATAATGCTCGTTTACCTGTATGATTAGTGGCGGTGTAGATCCGTGAAAACTATGCATGTCCATTCGTCTCGCATAGGAGATTATACACAGTTCACACAATGTCCTTCAGCATAGCCACCGTACGATACCTTGCATGGCCGCTTGCGTTGGCCGCATCTAGTTCACCCGAAGTACTAAGGGTTATGACCCCTTTCCAATGATCCCGGATTCATTTCGATGTACATATCGCAGCGCTACTAGCTGGGTTTGAAGACATGTCAGGCAGACATAATCGAAAGATTACACTCAAGCATAAACAACTCCAGTTTATAGCGTGCGGCATTGAACCGATCAGCAGGCGAGAAATTAGGGCGCAGGTAGCTGCGCCCAGTAACAAATATAGGTAACTGTGCACTCACCTTACTTCCGCCAGACCTCTCTTAATTCACATCGTCCAAGCACTTGCGCAAGTAATGCGGCCTATCTGCGAGCAGATAACTAGCGTCTCCACATTCATTCTGGACTTAATTGAGCGGACACTGAGTTATTAGCGCCCACACGAGATCGACCATGTACCCACTGTGCAGGTAAGAAAAGAAGTATGTTATAACTTGCTCTATCGAGCCTAATAGTTAATATATTAGGGTGTACTGAGTGGGGGGGATTAGTAAAAGGGTCCGTGACTGCGGGCACTTTTCACCCTCAGCCCTACACATGCTCTGCCAATTCTAGTGCCCAGCACTCCAAGACATCTGTCCCGACCGTCGCGGACAACGAGCAGCTAACCATTCTGCAACATTGAGTTACAGGACCATCCTCCAACGAACGAACAGTCGTTGAATATGAAATATTGAAGGTAAGTTTGGAGTCATGTCAAGTAGTCCAGCTTGAAGGGCTAGGCTGATCCGCCAGAGCGCAAATCGCTATTCCCGGACCTTAATTTAGTTCGGCTATCGCCCTCAGGGTCTCGAGTCCCGCGAAATGCCAAATGGTACCGAATTCAACTTACTCGAATTTAATGTCAGTGTGCTAGCACACCGACTGAGCTTAAAATGCCATGACGAAATTGAGCTTGTTCTGCCCGGCGTGCTGTGTTAGCGATCTTGTCATATTGTCCCTCTTCCTGACCAGGTGTACTCCGAATCGA"/>
                    <sequence id="seq_t87" taxon="t87" totalcount="4" value="AATGGTACATGGGAGATGATATCATCTCGCCTGCTCCCCGTGCGCAGAATTGACTGCCCTTGCACACGGCCTTGGTACCTCCGCTTGATGATCTGAAGCTAGCGAGTAGAGACACTCGGCAAGCATTGCTATGATAGGTCACATAAGTAGAACCCGGAGAGCCAGATTTTACCTCGTTCACACACTCCAGTAGTAAGCAGCTTGTTCCTGGTTCAGTAGGGGCGACGAGGCAAATCACGTCGTGTGACGTGGCCTGACATCGCAATCTAGGCGAGCCAAGTGCAACGGTCTTGCTTAGGGGATGTGTATCTGTGCGGGGAGGAATTTCGGAATGTCACCTCCACAATCGCCTTTCGATGAAGCTCATATCGCGAACTAGGGCGACTAGGGTAATCTACCGCTTCTCTCAGGAGTGTACTCCGCCCTATCGTTGGTAGAATGACATGATGCGTTTTACCAGAGTTGGGCAACTCTGACACCATAATCTGCAGTGGGGCATGTACCAAGTAAATGCGGCGGCTCGACTTGAAGCCGTAGCCGAAACCTAGCGTCTCGGCCCCCCCCGACGATCTGAACTCTGTAGTCATTGAGAAGTCACAGAGATTAAGATTACACTGTTGATGGAGGGTCGTGTCAGAGAGTGGTTTGCCAATGAACGCAGTCCTAAGTGTCAATACTACTGGGACAACATTGCTTTTAAACAACCGGACAACCGACATTTGAAACGGGCCCGATATGCTAATCCCGAGACTCAAAGCGTGTGCGATTAAACTCTAGTGTCACACTACTGGAAGTTTCGAGACCACTTCAAGCTTCTCAAAGCGTTGCGCTGATTTACGATTATATCGCCGCGGTGCGGACATCTCAACACGGATATATCGCCCGCAAGTCCTTGGATTCCCTAGGAACGGTGCCCTTAGTGGTGGTTAGCTCGGAGGGAGTATATGGTCGTCCTATGTGATAGTCCGCCACATTAGTTCTGTACTAAGGCTGCGCCGTTGCAAGGCGGTTGGACACAAGTTGGCAATAGAGTCTTCTAGAGTTTAGGTAACGGATGGCAACGTTAGGTTCTGCAGGTCTGAAAAGGTGCATCCAAAGGGTAAAACTAGGAAATTCGTATTCGGGTCCGGTAGGTAGTACGGCACTGATGGGATGTATCTAAGTTGTGCTTATGGACACGGTAGGACCGAATCAAGTTTGTCGTTGCGGCCAATGAATGGTCGGATACTGGCAGATCGTCATTCTACTGTTTGCCCCAGTCCGCGCCGCAAGCGTCGTGGCCCTACTCGGGTGTGACAATAGTGAGTTCTGCCCATGTAATGCTTATAACCAGCCCACTGAGTAATCCCTAGTCGATTTCCATTGATGGTCGCCGGGTAAATCCGCGAAAGGTTTGCAGACAGTGTCATGAATCGCTCCTATCGGAAACCTACACCAAACTATATTTGGACCTCAAGGATTTGATGGAAGGATGACAGGAAGGACGAACACGAAGGACTACATGTTGTCCAGAGCCCAGTGTCAATCCAGTAGTGACGTCGGCTGAGAAGGCCGAGTGGTAGGTGATCCTAGATAAAATTACGGGTCCTCATGCCTCTATTGTCTCTGTGTGTCCCCGTCCCCTAGATCGATAATATACTTTGCGGCAGGAAGTTAGTGCTCTGTTAGGTGCTGTAATACCCTGGGATCGGTATGGCCCGGAGTACGTCTGGCCTGTGCGTTGTAGAAAGATCCAGGGAAAACTGATTGGGTGGGCCATATGATCCACTTTAAAGTGTGTCCATTAGTATCTAATCGTTGAGAGGTCTGGAAAGAATGAACGTGCACGCCATGTATGCGTATCGGCTAAGTTAGTGGTGACGATTCGTTACGAGGGGTTCGATTGGCTCGCCATTGCGGGGTCAGAGGTACTCACCACGATAGTCAATTGAGACCGCGTTGATCCGTTCATCTTTGGCTAAGTCAAGCAATCTGGTGGCGCGTGCCTACGGGCTTTCGTC"/>
                    <sequence id="seq_t88" taxon="t88" totalcount="4" value="AGTCTTCCAGACGCGATATGAGTCCTCCGTCTTTGCGCTAATGAACGATTGTATCACGAAGGAAACCAGGGTCGTACCAATCACCTGTTTTATGTTTGTGGGGTTCGATCGCCGACAGGTCTCTTCCCAGCCTTCGTAGGACCAGCCGTACCTGTACTTCATCCTTCTGACAGTTAAGTGGAACTTACTGTTGTGCGCCTGAAAGGCCTACTCTATTGTGATTGGATGCCTAGCATCTCTTTCATTAAACCTCAAGGGGTGGTACACTATTACCCTCATGAGTATGCTGAACCATCTAATGCAGGCCACCGGGGTGGCATCACAGCCAATCCTTGCCTACGCGTTTGCTGTCTCATTCGATAGACTCTCAGCCGTTGTTTGATTAAGTAGCGGACTCACACAACAGCTCATGTTCGCAGACAACGTATACATCCTTTGCAAATATCAAGGGCACGGTGAGGGCCTTACAGCCTAGCTCAACGTACGGGTGAGCTAATTCCTCAGCCCGGCCTTGTCTTCGTCATCACCGCTGGCGTTGTAGAGATACGATCGCGCAGGGCACCGGTTGAAAAAAAGGGGCAAAGACGCTGTCTTAATGTATTAGGACTGTAGTCCGGAGTTGACGCGCCCATGCTAGCGCCAGTATTCAAAGGAAACGGATTTGGCTGCCTTGTGGCGAGTTAAGTTCCGCACTATGCATTAAGTGGACACAGATCATACACCCACCAAGACTGAGCCAATAACCCTCCCAGGCTGCATAGGTGGCATGGGCGTAGGCTATGCAATACCCACTCACCTCATCTCTACTGGCTCTCCCTCTAAGTGCACCAGTAACCACCTTTTTCGGGAGCCCGGTCAGGAGCTAAGTCCGAGTCTTTCTGGGGGGCATTACGATAGGCGAGAAAGTAGCCTAATGTTACTGAGCTCCTATGCCAGGGGATTTCGTACGCCAGCCTCTTTGCCGGGAGGTGATAAAGGAGCAGATGGGAGTCTCTCTGCGTGGCCGCATAACGCGCGCTCGGTTAATGGATGAACCGTGATATGGCGTAGAGTCTCATCCAGAGTTAGGTGGAACAGCGGCTTGGTACCACAATCCTGAAATCTATTTAATGCAGGTGGGATGACGCAGGGATCCGACGCATTGGACTGCCCATAGTGCCCTGTTGTCCTCGCGGGACCCCGGTCAACATCTTGAGAAGGGCTGTAGACTGTCCTTCGAGAATGGCTTAGTTCAATACTCAGTGTATTTACAAGGGTACACTGTTACCCCCAATGGCGCGGTACTACGTTGACCGAGGGGCCTTTATACCTCATTTGATGGGCAGGAGTGAGTACAATCAACGTAATGTTGAAGGTACTGTATCCAAGGACAACGCCTATGCGCACCATCTGACGTTGGGTGCGGAGGGGTAGACGTTGTTATAATACGCACCACAAACGCCTGAGAAGAGATACAAGACCGTATATTGTGCAGCGCCAGTGTTTCCTTCAATACCGTGTAACCCTGCCCATACCCCATTGCCACATACCTGTTTTATGCGTCCGTTATCGATGAACAGGGGGCACCCTCAGCAACGTCCGATCTCCAAGTACGCGTGATTCTTGCGACCATGAATTGTAACGGGGTTGGGACCTGTAAGGTTACTGAGCGTGTGAAGCCCGCCCCGTGGTCATAGCCTTTTTATCGGTCCTACCTTGGGCGAGGCGAGATCCAACATCCAAGGCGGGCCTTGCGTGGTGCCGCGCTTTCCCACGAAACCTGCCTCCGTATGGGGCGAAGGACCAGGTCGGTTCACTAGGCAACGGAATTTCCAGGCTAAGCCCCAGTCGGTGTTAAAACTTATAGGAGCGTCGTCTTCTGCTGAACGTGATCCGTTGGACGCGTAGCTTTCCCTGCTGTTCGTACGATAAAGCTCGTTCCCGGCGTACATTCCCCTGTAGGAAACCAGATCGAGTCGCCGGGGCAAAGCCTTCTCAGGCTCCACCAACACATCATGTTT"/>
                    <sequence id="seq_t89" taxon="t89" totalcount="4" value="ATCCGGGGCTCTTATTCTGCCGTAATGCGCCCGCGTGAGCTTTATGCTGCCTGAGTATTTTAGAAGCAATGACCCTCTAATCGGACTAACTACCGGCAAAACACATGCGCGCTATGCACGAGCGCGGTGAAGCCCGTCGCGCCATATGATCTATACCCGTTACTCTGTAAAACTAATTGACGGTGTGCGGATTATTTTACCGCTCGTACTGTTGTCATCTATGGGCGACGAACCGACCGCAAGCTCCCTCTTGCCCCGGCGTGGTGTTAACTTAGGTGTATTGCGTTTACGTCGGTAGTCGTGGTTACTCATGGAGAATAGACGATATTATGACTGCGATATTGTTTTAATCGCAACCATGGATCGCCACCGTAAGGTAGCAAAACAGATTCATCTATCGGCATCTATCTCGAGCACATGCGTTCAGTGTGGGTTCCGAGGTTGTCAGAGATCCATGAATGTTCCAGGAAGCAACGCCCTATCTAATGTGGCGGTACTGTCTACAGTTAATATATGTGGAATCATTAAATACGCGGTTTGCGGATCCGAACTGGAATGATTATTGAAAGGCACAGTGGGCTCGCGTAGATACCACTAATCGAGCTGATAAATTGTTAGCGATCTTTCCACACTGCCGCATCGAGGTCTGCCTAATAGACTAAAATCCGCGGACATCATAGACAGGTTGGACATCGGCTGTGCATCTAGCGAAGGCTCGACTGAGATTTTACCCAGTTAGAGCGGAGCAGAGAAGGAGACCTTGCAATGGCCGTCTCAACGTGTATCCGCGTTCCCATGCCTACGACTCCGCCTTCACCTCGAGAATGAAGACATTTCCCTGCGAGAGGAACGGCATCGGTCGCACTCTAACAAACTCCCAAGCGGCCATGGGAGGAGGCACAGTTATAGATACGTCAGCAAACTACCGTGCGGCACCCGAGTCAGTCTCTAGTATAACGCGACTGCGTCCAGCCATTATTTCGAGGGGTTGCCAGTAGGTTCATGCCGTTTTCAAGGGCTACTCTTCCTACTAGGGCGAGTTGTTCTTCCCAGGATATCAGGTCAAGCTACACCATTCGACGTCTCCGTTTCGTGTGATATAATTCAAGTCTCTGGTGTACCCCGACGTAAAGATATTCTCGCAGTGCTCGGCAGCCCGTAATCGGCCGCGTACGTCTTTAAATCAGTCGACGGCGTGTGCACGCGTGACCCGCTGACCCGCGATCGTCTAGCGTCTCGGGCCTATGGCAAAACGTATCTTGTACCGGCGCAGCAATGCGGTTGTCCACCAAGATCCGATTTTCGATTTGGAGCAACTAGTCACAAGCGCAAATGTGCTTAGCGCACGGAAGATCTCATAGTATCCGCCTCTACGCGTAGACTGCTATTGAAAAACCAAGAATGGGGGTTCAGTTCATCCTTGACAGCCCGAACCGGATGATCTAACCCGCTCAGTCAAGGTGCCTTCACAATTGCTTACGCAGCATGGGGCTGTTAGCTGTAGGATTCCTAAACCATCGTGGTGTCAAGCGATGTCATCTTAAAAATTCACTGCTACCGACGATACCGTGAGCCCTATTGATTGCGATAGCAGCTCCAGTGGCTCAACCCATTCGCCTTATCGTGGGATGATAGCTCTTTATCGACATTCTTTCTGCGATAGCTAAAAACTGAGTATGGCTCTCGAATGCTCGAGGAAGTGTGAAAAGATCTAACATACAGGAGGAGGTGTGCAGGGATGACCACCTAAACACGTCACGTACTCCCGATCTCTCGTTACTCGGAGTAAGAAAGCTGGTATTTCATGTCCTCAGCCTTCGCGGGATCGAGCCACGCGTTTAGGTACTTACCCATTGAATAGTTTATCGGGGCAACCGGTGTGAAGGTGGCGAGCGCAAACCGTGCCCAGCGTCGCGAGATCAGGACCGTACTAGTCCGTATAAACTAAGGTAGACTATCGAATAACAGACTAAATTCTTACGCTTTTTTTAGAAATAATG"/>
                    <sequence id="seq_t9" taxon="t9" totalcount="4" value="TCAAATTACTCCGCCTAGCCAAGGTTGCAGGTCCTGCGTGTGGGCCTGTTTTCGAGAGCTTGAGCATGCTATTTCACAAGCGATCCCAAACCCTCCTAACATCAGCTCTTAAGGGGTCTCAACCCGTCCGCTTCCTCGGTTATGGAATGGACTCACGGTCAAGAATGTTTCAGTCAGATCTTCGGATCGAGTCTAGGACACGTTTTGTTGCGAGCTGGCGTCTTCTCTGAGTTACCGCAATGAAGGTGTCCCTAACAGTCCCCCGGAACCGCGGGCAAACTTGTGACTGGCACACTTACTAGTGTACAGGAGGAAATCTTGGCCGCTACTTTGCTATAAATCGAGAGTGATCAACTGCACGGCGCTTGTATAGCTCGCTGATAAGCATCACGGAAGGTCCGCGATTGGAGGGCAACGCAACTTATAGTGGAACAAGCAAACCATCTTGCTAGGAGCATATATATAGAACGGATGGCTGGAGGTTCAAAGATGTAAGGGTTTTAAAACCAGTAAACCCGACTCCCTGAAATCGAGTTGACTACTGAGTGCATACGGAAATTTCAGTTCCTCGCGCCCGCAAAGGCTTTTATGGAAATACAGGTTAGCTCAGTACGATGAGTCCGCCTCCACTCCATTAAGAGAATATCACAAACACTCCCAATTAGAAGTGGTGACCTGCCAACGTTAGGTGTCGCGGGGGAATTGTCCGCAGCAATGTTACTGCGATATAGCCAAGCTGAAATGATACATTAGGGAACACCGCGGATAGGGTCTTCCTTTGGTCGCGCCGCTTCCGCCACTTCAGACGCCCGAAGTACAGGAGAATTAGCAATTTCACTAAGTTAACCGTACGTACGATATATATCTTTCCGCGTCGGGACCGGGCGCAACGACTAACAGGCCGCGTATCGGGACTGTCGGCTTCAATTTACTAACCACAGTACTCTGCTGCAAACACCGTTGCACTCTAAACTTATCAGCAATGAATTTGTCTATCTGGATCAGTCTAAATGTGCGATTCCTTAAAAGCATGAGGCGTCTTGAGGGCGCCACCGGCTAGCAGCCCAACACCTCCCAGCACCTACTTGTCCACACTTTCTTCGTCGCTTGGCTCGGTAAAAACCCAGCGCCTTCATGGCGGGTCGACTTTACGTTCCGGTATTGGAGTCCTTCCCGACCCCCCTCACACTATCCCGTCGACGGAGAAAGCATACCCGTTGTGCTTACGATAATTTACTGGGAAGCGGGCTTCAAGCTTATGCGGTCGCCAGAAAGGATATTAGCGCTTCGCGGCCAGAACTTGGAACGTAGCTTCACACGCCTGTGTGTAAAAGGAAGCGCAACCCGGACTTGAGCATACTTGCACCGGTTAGACAAAATGTATTATACTTTTGAGACAGGCTTACTGATCCTGTCAGAGCGACTAACTAGACGCAACACCGGGGAGTTCGTCTGTCACCCGGTCGACGTCCCCGATTTCCCCCTGTACCCTGTCACCGGCTCCTAGTGGGTGTGGGCTCTCGTACCGCATGGGGCGGACCTACCGGCAGTCTTAACAATAACTTCAGGTTAGCGTCCATCTAAAGATGAACCCCTGCGGAGATATCCTAGCTAGAGCTATGTTACTGAGAGCGATCCTGGCGTGGTACTCATCACGTTCATGAATGGAACGGCTTGCGAAGGCATGGCTGGAAGTACCCCTCGTGCGTTCTTACCACTCAATCGCTTATAGGCCTCGGGTTCTCAGAGAAGCTGCATACCTGCAATTGTCAGACGGCAGTGGATGACCACGCTTGTAAACCAATTGCAACTCCGAACTGGGTGAATGTAATATACGTATGCAAATTGACGGAACATGTTGGCCAGGCACCTACCTGAACCTGTAGCCTGTACAAATCTGTCGCAGGCGTAGCTAGGTCTCCGACTCTTCATAATATTCAGTTTACCACGAGTGCCTAGCGCATGCTCGGCAATTCGCCGCCCACGGAGGTCATACTATG"/>
                    <sequence id="seq_t90" taxon="t90" totalcount="4" value="AATTACAAACGTTAGGCGTCCGATACACAAAAAGTAGATTATAACCGTAATATTATAGACTACAAAAGTGTATCATCGCCGTGTAACAACGTTTGGACTGCATAAAGATGTCGCGAGTGTAACCCGAGGCCCAATGGTTGCCTGAAAGAGCTATGAGTACAAGTTGAGAGCGTCTGCTGCATGCGTATTACGCACTCACACACCAAAGTTGTGTCGCCTGCGGTAGTCTGCCGGATGGCAAGGAGCCGGTTACTCACCCTTTCCATCTTGTGATCACTTCTTTGACCTGGCTAGAATAGTGCGCACTGGTTTGTAAATGCAAGTAGGAGGACACTCGTCAAACCGTTGACCTGGGTCCTGTGTGCGAGTTTCCTTTTCAACCCATGTCGCCCCTCACACAGAGCGGATGTTTACCAACCACTCCGCAGGGGCTGTGCAGCCGTCATGAAAACTGTATAGAATGAAAAACCTCGATAGATCAGTTGCACCTGATCAGCCGATAGCTATCCGAAGGCCACATCCTGGGATAGTCATTCAAACGCCTCCTCATTTCATCCGGACAGTGAATCGTGACAGCTGCCGCCTCACGGCCAGGGAATGTTATAGCGGAACGCCGATGATCGCGTGACTTCGGTCGATGTATAGCTTCATGGTCCCCTAGCCCGTCGATTGCCAGCGTCTTCAAAATGGGTAAACCAATAGCTTACTCGCGACGTCAAGGCGTCCCTTGAAGACCGTTTTGCGTGCCACGCTAGATGGGTCTCATGGTCTAGTTATATCCCCCGGTCAGATGATCAGTGTCGCGACGACATTCGTCGAAGTCGACAGGGGCGTGATCTACTCGCCTGACAGAATGCCGGGACGTTCGTGCTGTCCCTTGATTAGGCAGTCGTTCTCCTTACCGTACGTCCCGTTCCATCGATGTAATCCGGTCGGTCGCGACCAGGTGTGTGGAAAACACAGATAGTGCCACGCGGCTGCGTGTTTATGGTCAGAAATTGAGGTCTCTTACTTTAGGTGCACAACCAACAAAACGATCCTGAAGACAATAGCGTTATCACGCATACGGAAAACTTGGGACCGGAAACGAGGTCCAATTGGAGGACATGGTGTAACATAAGGCTTTTAAAGCGCACGCATAAGAGTGGAGTTGCCGTTTGAACCACCTGTGCATAGTCAATGCCCGCTAGTTAACTACGCGCGGTTGTCGCACGCTTATCGGAATTAGCGTACAACCGTTACCCTCGTGTATCGGCAAGATGCAATCGACGGGTCTGACGCCATGCCACCGATCTTGGCAGCGCTGGTCTATTCTAATAGATTTTTTAGCCTCAAGATCTGAGGACATCATGTTAGCCAACGCATCATTTCTTCGATCGAAAATGTCGCGGAGAGCCCGTGGTCTGCTTCCATACACTACCTCGGGACCTCGAAGGGTCCAGGATAACAAACCCTAATCCGAAGGATGTTGTTTCCATAAGCTTTCAACAACGAGCCGTGCCGTTCAAGTATACGTGCTATCTTCAAGTAGTACTATCCACAAGTGCGCCTTTAGATCGCCGCGTCTACATTGCGCCGTCACAGGTTCCGCGCCTTAAACAACCCTTCCAGGATAGTTTTAGAAACTCGGGCTATTGACAGGTATCAGCGCTCTTTTATAGTGTCAGAACGTCAAGTCCCGGGGGTACCAGCCAACTTTTGTAATCACAGAGAATAGGCCTATTATCGAGAAGCTCAGCACTCTGGGTCTTCCCGTAAGCCCGAGCGTAGCGTAGCGGCGAAATACTTCGTGTCCCTACTGGTTATCCACACTACCACGTAAGTAGCAGTATACAGGAACACACCAATATCAGGTATGCCCGTCCTTCTTGTTTTCACGGGAACGAAGGATCCCGTTAACCCTCATATTAAGTTTCTATCATCTCAGCGATCCGACTCGCCACTCAGTACAGTTAGTATAACCACAACGAGACCGCGGCTAGGGCTGGTGGACGCTCGGA"/>
[truncated: 23,803 more chars]
