# Supplementary material for: Survival and selection biases in early animal evolution and a source of systematic overestimation in molecular clocks
Source: Interface Focus. 2020 Jun 12;10(4):20190110. doi: 10.1098/rsfs.2019.0110 (PMC7333906; doi:10.1098/rsfs.2019.0110)
Supplement: Data and analysis code [file rsfs20190110supp1.zip › BuddMann_IF_SI/VaryingDataSize/XMLFILES/10x_500.xml]

<?xml version="1.0" encoding="UTF-8" standalone="no"?><beast beautitemplate='Standard' beautistatus='' namespace="beast.core:beast.evolution.alignment:beast.evolution.tree.coalescent:beast.core.util:beast.evolution.nuc:beast.evolution.operators:beast.evolution.sitemodel:beast.evolution.substitutionmodel:beast.evolution.likelihood" required="BEAST v2.5.2" version="2.5">


    <data id="500traits" name="alignment">
                    <sequence id="seq_t1" taxon="t1" totalcount="4" value="TTTAAATCGTAGCTGGGCCTGGTCATACACTACCTTCCAACTCAGGTAGGCCGTGAGGACACGTGTAATGGTTGCGTGCGAAATTTAATCCTTCCCACCAACATCTCATCGAGTGGGCATCCGGTCGCAATATCGCGAGAGCCTTAGCTATCATGCCACACTACGTCAACGGAAACCTCCGCTATTGATTCGATAGAACATTGGCGTAGTAACCCCAGCTAGCGTGGTCGGGTGTCAGGGGCTTGGTGCACACCAGTCCACACGAGATAGAAGTTCACAGTGGCAGATCTTAGTCAAAGAGTCACTCAGTGCTAGCGTGTCTTGCCAAAGAGTCTTCGTCCGTATGCTCGTGTTCCTCGTGTGAAAGGCCGGTTGCGCTAAGAAACAACTCTTTAAGTTCTACTTTTGGTTATAATAACTACATTACTTATCGACTCAGTTTACCGCGTTGCAAAGTGGAGGCACTAGTTGGGGCTAAACCCAACGACCCTTTCCTGCTC"/>
                    <sequence id="seq_t10" taxon="t10" totalcount="4" value="GCCTTATGCCTCCTTACGGGTTGAGATGGACCAATTAGATTAAATGGGTACCGCGTACATGGCGATGCCGTTACCCCTGCTTGGCCAGGTAGGAAGGCTCCCTGAATCAAGCCGACCCTAGTTTTGTGCGATAAAGCCGTATCGTAACTCATTGGCTGCTCGACTAAGGCAGGGGCCGGGAACATTGACATTATGCTAGACTTTCGCTCCCCGCCCAGTCAAACAGGACTAGTGTCTAGAATCGTGCTCCGCATCGTGCATTTAAGTCCAAGGAAAACGAAGATTTCACGATGAAACGCAACTGTGCGGTTTATGCCGTGGTAAAACACCAGGACTCAGCTTCGCCGCCTCAAGGGGTGCCAGATGGACTATATGATTGTTTGCAGCACCCATGTGTAAGTATCTTGGGGATTGAAGATATGACGAAGGTGCCTATGGTATGGGGTTGACGCTAGGTCGTGCTAAAATTAATTGGTCGTGTACAGCTGATCGCACATTGC"/>
                    <sequence id="seq_t100" taxon="t100" totalcount="4" value="TAAATTGAGACGTAACAGTCACAGCGCTCCGTGCACTCCGCTTCGCGTGGCTAGGACGAGGCATGTATTCATCATCACGCCCGGTAACTTGGGGCCTGAGGATATTTTCACGACAAGTCAACCACCCCTGTGCAGCCGAATTCCGGCGGCCCAAAGCAGTACGCCTTCCGACCCGTGCGACCTAGGCGCGATTGGCCCGGTCTAGGCTTGTGCCCTCTCTTGTCGCGAATCGTCCCCTGGCATCTATACTGGCGTATCACTGAGAGAAAGCAAACCAACACCATTTGCCGCTTCGCGACGATCGGAGTGTACTGTCTCGGAAACCCACGGGCATGACAAGTGTCCTAAATCTTTCGTGCGGGATCACGCTCTATAATCGTTGAGAGGTCTTTTCGCTGACCCTATCCAGTGTCTGAAGCGTTATCTGACTGCGCTTTACGATCTCCCGTCATATCGCTGTCGCAGGCTGAAAGCGGTTGGAGCTAACGGTGAGTCTTCGG"/>
                    <sequence id="seq_t101" taxon="t101" totalcount="4" value="TTCGAACGTATGCCTGATGTCAGATGAACGATCAGTAGACAGATAAAAGACGTAGGCAGTGCCAAACGATATTTGAATATCGCCGTAAGTCAGGTTTGCTGACTACAAGGGGTTTCAAATTAAAAGGTCCCGCACGGGATGTGCTATGGAAATCTTCAAGCACCACCTGATTAAACAGCTGCTTCTCGTTCCCCATGTAGGCGAGTCTTACGCCGGTGCTATCGTCGAAAATTGATGTTGCGAGTGGCCTATCGGGGGGTGAGGGAACGGAGTACTCGATAGGACGAGGCATTTAATAACCGAGAGTAGGACTCTCATAGAATGTACCTCGGTTTCACGATGCAAGTCTTTACGAGAGATTAACAGTGCTCCACAAATACCATGAGAACCGACCATAATATCCCTGCCCCCGACACGGAGCGAGTGGCCCGGTTACCGTGGTATTAGGTGGCAATACTTCGAGAGAACACCTCCATAGAACGGCGAAGGCTTTCGAGTTT"/>
                    <sequence id="seq_t102" taxon="t102" totalcount="4" value="GGTGCTCTAGTCAACCCGCATAATAGGCTATAGTGAATTAGTGGACGCGGACGAATGCTACCGGGTAAGGGATCAATAGTACCTTCTTGGTCCGAGTTTGGGCCGCTAGGTCTTCATTAGGCCCTTTGGTTAACGTGGTGTCTGGATGCGATAATTCGGGTCCCTATGAGGCTGGCGATTCAAGAAAGACTAGCATCGGTCCTAGCTAGCAGTTTTTCATACTTTGTATCTTAAAGGCTACGGGCCTAATAAATCGGCCTATTGTCGACGTCAAATGTTCAGATAGCCCTGGATCATGAAGCGATCCCGAAATAAAGACGGTCTGACGGCGCATTATTTGTTTGACCACTTTCCACCTAGTTTGCACAAGCTGCCGAGACGGTAGGTCCAGGTGAGGCACAGAAGCTAGGTTGTATTGGCTGGCAGTAAAAGGCATAGCCCCTCATGCTTTACAAGCTGCGTTTACCTTTACAACGGGACGCCAACGGCTTCTCAATGAA"/>
                    <sequence id="seq_t103" taxon="t103" totalcount="4" value="TCTGCTTTTAGCATTGCCCCCCCGACCAGGCACGTACTTGTCCATGGCGAGCTTGATTGCAAATAAACTTGGGGACTGACCCTCCTACCGGAGTTCACCAACTAGCCCTTCACCTGCCCTAGATCACGCTGACGCTACCTGTTATTATGCATATACTCTGCGTAGTAATTTAGAGAGCATAGTTATCTTCGAGTTACCTGTATTGTATCCCATAAATCACGTTCCACACTATTCATTCGACACAGGCTGCCGTGTTTACTAGTGAGTCCTTGGCTAAAAAGGCTTCGGAGGAGAGCCTGACGATAAGAGGCTGACAGAAACATGCCTTCGGCGACGACGCGCCCGCTATCAAAGAAGCTATTTTTTGAAAGGTGATATAGTCATCACGATAGTCGCAAGAGGGGACGATGAACATCTGTGTTTTGCAGTACCAGTCATCAGTCTGCGTTCGACCACTGCGACCATTCCGGTCTCTCGTGTCATTCGGAATTGCAAGCAGA"/>
                    <sequence id="seq_t104" taxon="t104" totalcount="4" value="GCGTGCGAATAAGGGTACAGATTTGGACGATTCTAGCGTTAAAAAATAACCTAATACTATGGTTCTAAGTCGCAACGACTGTAGACCAGCGACTGTCGCTATGGCGGCGGAGTAGTGAGCGACCGTAACCGATCTCTTCCAACACCCCTACAGCCTGATCCGTTTGCCCCGTGTGCCTTTTGAATGTCGAGGCCCCTTAATGTCTTTTGAGGATGTGAAAGAATGTCGTAGAGGCGTCTACTAGAACGGGAAGACATTGCGAGCTTCAAATATTGTGCAAGCAAGAGGCTCCGTACGGGAAGGAGAAGAAGGGTATTTGGTTTCGAGCGTGTGAGTCCTAGCGTCGCGGGTCACGCTGTCCTGTTGGCTATACACACGTGACCGCAGATCGCGCATCATATCAAAGAGTAAAAGCCGACACCTTGCTTGATCTAAGATTTGGCTTTAAGTTGCACTGGGTAAAGTAATGGTGGCAAAACCCTAACTATGTAATCCCTCGC"/>
                    <sequence id="seq_t105" taxon="t105" totalcount="4" value="AGTGGTTTAGAAGCGACCGTAGCTTCTGCTACGTCAGCTCTCATAGTTACGAGGTGTTCCACTTTGACTCCCGAACAACGAGGTTAGGGAGGCCGCAGTAGTCCGCAAATCTCGCACACCGCCGTGAAACCATAATTAAAGGGAACCATGAGAGTGGGGTTATAAATGGAACATTGAACTACCGGCGGACAGTGTTTATGAGGGAAGCGATGGCTGCGACCGGATGTTTTGCTGATCAGTTCAGTGACTCTGTTGTTCGACACGGGTAGGGTCTGTCTATTTGGAACTGTGGAAATGCTGACGTGTTAGGTGAACGCTGCTCCGTGTCTATACTTCGGGTATTGTCTTAGACAGGTGGACAGGTGGGGGGGACATATGTTGCCCTACGGAGGACCTTCGTGCACAGATCTCAATGGGCTTGGGGTGGTGCTGAGCTTCAAGTGATCGAGTGGCTTAGGTCCATTAAACCTACCGGTTGCTTTGCCCGGATCGTCTCTTAC"/>
                    <sequence id="seq_t106" taxon="t106" totalcount="4" value="CACCCTGTACTCGACCCGCAATTTAATACCACTCAAGAGGGGTGATGTCACAGCACTCTTGTAAAACGGGTGCCTCTAAATAAGCCGATTCATCCCTACTATCCTGCCGCTCCTCGCATTCGCGGTTTCCGCAATGTGTCTAAGTGACGAGATCATCCAACGTCGTGGTGAACAAGACCTGGCCGGCTTAATTGTTTCTATCGTAGTTAACCTAGCATGCCTGTTAGTACGGTATGCCTCCCGGCAGACCATGGAGTGTGGACAAGACACCGTGGTAAATCCATCGTATAAGGCACGATCCGCTAGCCGAGCCTAGACAAAACCTATCCTCTTCACACCGAAGACCGCTGTTGCTAACACTTCTCGAACCCCATCCATCGCCACAACTGGCAATCCATATTTCGGGCACATGCCTGGAGACCTTGGAGGCACTCTACCTCATGCGGTCTACTCTGGCATAACTAACCGATACGTCGGCTTAAAAACAGCTTGTTGCATAT"/>
                    <sequence id="seq_t107" taxon="t107" totalcount="4" value="GTTAGGCCCATCCTTACCACCATGTTTGAATTCCCTTGAGTCAAGAGGTGTCACCCTGTCAGATATCTACAACTGCGCAATCATTTCAGTCAAATGAGCTCTTTTAATACCATGTTAGCCCGTCGTCTCATGTTGCTAGACGACGGATTCCAGTAACATTTCATAACTACCAGAAACCATGTGATAGAATGCGCTTTACAGTACCCACGCTTGAGGTTCACATGAAGACCGAGCTAACATTCTGTCGGAGATTCCCCGGAATATAAGAGAGGGACATTCTTTGATGCAGAGTGTCCTGGTCAAGGGTACTTCCAGTAGCCTTCGGGGGGCGGGAACAGTCACATATGCAGTCAACCATTAGAGGTAAAACCAAAAAGACGCCTGAAGGCGTACGGCTCCGATGACCCTGTTAAACGGAACTCCTAGTTCTCGAAAGGTTCCTTCATCCGCACCGCTAAGGGTCAAGCCATGGTATTAAACTGGAATCGAAAGCGCATCCA"/>
                    <sequence id="seq_t108" taxon="t108" totalcount="4" value="ATGTGCATCATGATTGAAGGTCTTTTGATCAAGTCTTCCTGAGTATAACGGCGGAAGAGACTTATCAGTATGCCAAATCACACAATCCGAAAGAACGTGACCCGTGAGGCGGGTCTGTTAGGTGGATCCGCGACACAACCAACGTTAGTGAACACCCCGAATCAGTCCAGAACAATGACCCGTAACAACGTTAGTAACGGACATCTATAAGTGAGTAGGTTCATTCACTTGGTTCCACGGCTCACTACGCCATCGGCCGTGGTGATGTTTTTTTGGGTGCTGATGACTTGCACGGCTCCCCTTACTCTTAACGTGGTGGGTTTTTGTCGCAGGCGTCACAAGACAACCGCATTCGAGATATCCGGCGGTGATGAGGAATGGTATTACGTTAGAAGATGGAATCAATTGGTGGCTCGCCAACTACACTGCTAGCTTCTACTCGCTTTGGATAGCAGGCGGACTAAGCGTAACCCAATTCACCTGATTTTAGCTGTGTATCG"/>
                    <sequence id="seq_t109" taxon="t109" totalcount="4" value="AGATCGGCTCCTAACCGGACTTTCTGCAGCTAATGCAGACAGGAGGCGTTATGCGAACCGATTGGCTCAGGTTGTCGCGATCGCACAAGGCGTAAGCTAAAGATTTTTTTGGGTGCGAGTGATTTCGAAGCCGCGCGCAGGACGCCCTATCCGACACGAGCCGATGGTAGATACCTTGCACGCGGTTAACTGTTTTTGAATATTGACGCTGGGCCCCCGACTGCCTGATGCAAAGCAGCGAGAAGGAGCGTAAGACGTTCGACCTAATTCCCGCAATACTAACGGATTTGAGCTGGAAAAAATAGCGAAAGGGCAAAGGGTCGCTTTGAACGCTGGGTACTATTCGAGCCATGAAGGACCAAGATTTGACCGAACAACAGACACTCGGCCATCAACCGCCTAATACCTTGGAACTCGCATATCCTCTCTTTACGGCAACCGCATTCCGCTGATAAGTGGCATGGTCGCAATCAGGGTAACCTTTTGCTTTCATACAGTAT"/>
                    <sequence id="seq_t11" taxon="t11" totalcount="4" value="TTGGTCAAGAACCGCCAGTTCTCACCCCTGTTTCCAATCTAAGTCCGTTTGTATTCGATTGGAATAGTAGCGCGTGGACGGTAATGGTTTTTCCTGTTGAAACGAAATAGCTGAACGGTAATTCTGATTGATGTACCAAGTCGTTCGAGGTGAAGTCAGCGGAGAGGGGCGCTTACGTGATCTGAACCGCTTGGCTTATTCTAAGTACCGGCAATTATAACAACCCTGTAGAGGCATAAGATTTTTTGTAGGCGTGTATGTCGGTCTCTGTGCGTATGCCTCACTCAAAAGGGATCAAGGTGCTAAAAGGCAGGTGATACGCAGATTAGGTGGTCCCAAGCGCTCAGGGGATGTACGAGCGCTTACCAGTAAGACCTAGACCCTTAAAAAATAATAAAAGGACGAAGTTTCCTAGCAAAGGCCGTTGCAAGTTATATAAAAAATGTCGCCCGGGCGTTGTCTCTTATGTGAACCTCAGCTGTATGCTGTACTGGATTACA"/>
                    <sequence id="seq_t110" taxon="t110" totalcount="4" value="AGTAGGGCTAGGCTATTCTTAAGATCACGACGTACTAACTCATAAACGCTTTCCCTGGGCCTAATAAGGACAAGACGCTAAGAACACGGATATTCGTGAACTAACCCCTCTATATTGATGAAACTAACTCACAGCGATGGCTCTTAGACTACAGGTGGGATCTGAGCCGGGATCGCTACTCCACCAAAGGGCGTCTACCTGAGGATTGATCATATAGGGCGGAAGCGCTAGAAGGGCGTATGGTGAACTAAACCGTGAAGCGCGGCCACCCCTGGTTTCAACAAAAACGGCACGATTCGCATTGAAGTGCTATTCCCAGCCGTCGCCCAGGAAGATACCCGACATTGGTACACTGTCGCGCAAGGGAGCACAGGGGAAAGACTCAGATTAGAAACCCTTCCGCTCCCGGTTCGAATCTTGCACTCGCATACTGAGGACATGCGGCCTTACATGTACTTACACCAGATTACGCATTGCTTGAGAAGTCGGTCAAGGTGCAC"/>
                    <sequence id="seq_t111" taxon="t111" totalcount="4" value="CACAGGAGGCCCCTGGATGTGAACGGACAGACGGAGATCCTGGATTCCCGTATTACTAGCGCTCAAGACTAATATTAATTCCACTGAAACCACGTCAATGGTTATCATAAGCCGCTAGGCAGTGCTCGAGCTTGATTAGGTGCCGGATAACCAGCGGCGAAGGCCTAAGTGACGCATCGCGCGAGACAGTTGTCTTGTACAGAGGAGACTTTAAGTGCGCAAATATGCAAGCCTATCTGCCGTTGTAGCCACAAGGCGGCTAACAGAGGTTGGGCCTAGGGCGCATTATGGTCTAGCCAACCGGCAAGCGTCCCTACCGACAGGGACACCGCATGGCGATTAATATAGCTCGGATCGACGGCACCATTGTGCAATAGGATGCAGGGCCCGATAGTAGTGGGATGAGCAAAGTGCTTAACCCAGAATAATACTTCCCCGACTGTAATTATAGTAAGTCTTGAGCGGTAGGTGCTCCTATGCCAATGGTTGCCCAGCATTAG"/>
                    <sequence id="seq_t112" taxon="t112" totalcount="4" value="GGTTTAAGATCATAAGATGGCTTTACGGGTCGCATGTGCATTAATTATTGTCGCTGAGCTTTGGAGACAGGCTGATCAGACCAAATAGCTTGTCACCTTAGGCCATCGACGAGGAGTCCATGGACGTATAAGCATCTGACGTCCCTACTCATTACCAGCTGGTATAATATATACGATCCCACATTATACACAATAGACATAAACTGCTCAAGATTGACGTAGTGAAACCGCGTTCAATGAACCGTGTGACTTTAGCAAACTGCTAATACCAACTGCGATCATGGGGATCCATGTGATTCACGTATTGCGTTGAACATGTAGCGAATAACCTGAAGCCAGCGTCTACATTGCCCGGAAGCGAAAGACTATGGAAGTAAATTCTGGGATACTAATGCAACAATGGATTGGTGAGTCACCGCAATGTTACTACCGCCACAACATTGGACCGGCGTCTGGCTGACTTAGCAAAGTCATGCGCGATGCGCCCTCCCGCCAATGTA"/>
                    <sequence id="seq_t113" taxon="t113" totalcount="4" value="ACGGATCAATCAGTAAATTGTTATTACCCATGTCGTATTTTTGTTAGCTTACGCATTGGTCGACTCGGTTACACTTTCTTCTTAAATCTAATCATACCCCTTTACCCGAAAGACAGATAGCAAACCGTAGCTAACGACGAAATCTAGGATTGAGTAATCAAACGTTGCCTCTAGGAGCGTAAACTTCACCTCACTCCTTACGTGTAGGCTCAACCGCACATGTTCTATGCCAATCGAATGACGAGATGGCGAGCAGATTTTTTGCCGACCACTAGGAAATGGCGGGCAAATAGAGCAAGCCTCTTGTTGTCGGTAATTGCACCTAGGCTATGCCGAGCGGAGAGCTCTCGCACGCGTCTCGCCCAGAAATCTAGCCTAGCATGATTACTAATGCGAGGGTGGGGCCACCAGACATCAGACCCTTTAAAATGTTAGTAAGGCCTAAGCTAGGCTCCCGTTGGCGTCGCGGTTTTCTGATAAGGCTTTAACATGCCAGACCC"/>
                    <sequence id="seq_t114" taxon="t114" totalcount="4" value="ATAGAGGATGTAACCCTCCATGGCAATCGTCAGGACGTCCCTTAAGTGTGGGTGCAGCCACGATTCAAAAATACAGCCGACTCCCGATCTGCGCCAATCAGTATGAATCGCATTTTGACGAAACATCAGAAGAGCTGCATCACTGTGAACTCTACAGTTTACTGGGCAAGGCTGGCATTTAGGGTCGAGCGTTGACCTATTAAGTCTCTACTATAGCGACATAAACGAATGATTGACCTTAACACGTGGCTCGATACTACTGCTCGGCCAACTGTTGGACGTCCCCAGGCGGGATTACGTTTGACAGAACTGGCAAAAGTGTAACCTTTAGATTCTTGTTCGGCCGTCGGGGCAGGTCCCCCTCAGGTATGCAATTGTGGGCCTGTGAGGTCCTTTTATACGTTTTAAAATAATACATCGGTACGCAGCATTTATGATTCGGGGCTCGACTCGGCTTGCCTTCACCTTACAGGGGGTTACAGCGACTTGGCGTGGCATGG"/>
                    <sequence id="seq_t115" taxon="t115" totalcount="4" value="ATTTCCGGTCCTTGACTATTATATGTTGCTCTCTGGTCAGCGATGCGGAGGTAGTCATAAACCTTTGGCTCAGACGTCGGACATAGCTGAGATTGTGTAAGAGCTCTCAAATAAAGGATCCATTCCTACGCGGATGCCATGCCATACAGAGCTGGATCCCCAGTGCAGAGCATGGTAGCGCTTAAGAGGTGAAATCCCTTACTCATGGTTCACCCAGTATACGTCAGTCATTGAAAGGCATTCGTACTATTTAAGGGAGATCTATACGTTGCAGGTTTTACTGGTAAGCCTCCGTAGGGCATTTTTAACCAAGTTTAGATGCTAGCATCGGTATCCGAGTTTTAGCGCAGTCGGAGACGTATGTTGTCCACACCCGCGCCGTTTCAGCGGTAACTGGCGTCGGAACGGTAGTCTCCGTGATTTGCCATATCATGTGCCAGCAAATTTATCGCCGCACTCTGGCGCGAATGGCACTACGACCGGCGAGGATCGTTCGCCAT"/>
                    <sequence id="seq_t116" taxon="t116" totalcount="4" value="CGAACTCGGAGGTAGCGCTCACGGCACTGTGTGTAAGGCTCTCAACGGCTGTAGGTCGTAGCAACTCGTTAAACTCTATAGCCGCATGGTAAGGTATGAGAATAGGTGCACGACCCGCGGAACTCACATCTTTACTCGAAATCCGGCGCGCTCTAGCGTGCAGCTTTGCGTACCCGGAGACCTAGGGACGATAAGACCAGCTTAGCCTTCTTCCATCTGTCATCATGAACTGTAGCGTGGCAGATATTCGGACACATGAAACAGCGCAGTGATAAAAAGGCCAACTAGCGCGTCCAGAAAAGGCTAGCTGAGCCCCTTCGGATCTCATTTGCATCCCGAATATAATAAAACGTAAGAGCGCCGTCAAACGCTGGTCCGGGGGATAGTTGGGCTCGTTGCCAGTATCTACAGTCAAAAACGTTCTAATTCTGCCTCTGCCACTCACTCACGAGTGCGCATGCAGTTGCCGGCGTAGCTGCTGGGTAACGGCAAGTCGTAGG"/>
                    <sequence id="seq_t117" taxon="t117" totalcount="4" value="CCTCAGCAGTAGTGTTCAAGCCGGGCCAGAAGCTCGCTGCAGGGTATCATTTTATTGAGCGCAGAATCCGGTTAGGTTTCGAACGTCTTTGTGATACATGCGGACTGGACGTCGCTCTGAGATAAGGACGGCATTACATACTGTGATCTTTCTACATACGCAATGGCGTTACTTGAGACTCACGTTTCTATACGCTTTCTTGTGGCGACACCTCTATTGGGTTTTCACTTGCATTAGCACGGCCGCTCACTGAGGGGTGTCTTTGAGCGCCATCTGTAACGCTGGTGCATCAGCGATGTCTCATTTGCGCCCCCTGTACCCAGGTAAAGGTAAGACGAGATCCGAGTTGGAGTCAGTACTCTACCTATTTCTTATCTTTACCTCTGGACGATGAAGGCATGTCGCACCCTTCTACGTAGGACACATGGTCCGGCTAAGATGCAGCACAACACTGGTTCTTCCTATGCGAAAAAGCTGAGCTAAAGGTTTCCCGCGCCATT"/>
                    <sequence id="seq_t118" taxon="t118" totalcount="4" value="GTAGGGATTCGACTCGGATAGGACGCTTCAATAGCCCCATTGTTGGAACATCCTGTTAGGGGCAACGGCCACCGTTGACAATACGTAAATGGGTGATATTGTCCTCGGATTTACTGGGGGATCCCCCTCTGCCGATGGGTGACAAGGCGTGCCGGTTAAAGCCACATCTACTGTTGTGTCGTGGTTACTGTCAAGGCAAATGACTTACACTCCCCGGCGAATCTATCGTTGCCTTGTTGGGCCGATTACATGAGTAAGCCTTATCTGTATGTAACAATATTCACAGCCCGAAAAATTGCGAACCAAACGCGGTCAGGGATTTTGTATGCAGATGCTAGAGGATGGAGGACGAGGTTGATCATGTTTCAGTGTCTTGTGTCTATGACGGTTCCATGTTACTCTCCCCGTGACTAGTTCGACAGAGTTAGCGCTATGGCAAATCGTTAACTAATAAAAAGTCAGTTACGTGTCTATCCTTGTCCCTCTCACGCCGGACGATA"/>
                    <sequence id="seq_t119" taxon="t119" totalcount="4" value="ACGCAACCAGAAGCACTAGAGTTGTGCGGAGAGCGTAGGGCAAGATTCGCTGCGCCGATCCACGCATCGAGTTTACCTTAAAAGTCCCGTTCATATCACACGGGGCTGTCCAAGTGGGGGTCTACCCTCGAAGTCTATCGTTTTTGCGTGAATCTCCCTTTGCCAATCATATCGGCCCAAGCCTTGGGAATCACGTGACTTTGATCGGTATCACGTCTGGACCTCACGGTGCCATAGACGCTATTCCCCCAAATAAATTAACTTGTGAATGGAACCTTAAACATCGACCGGCTAGGCTACTACTTGGACCGGGGTAGGAATTCATCGCTAGCAATGACTCACAACTAATCTACTTATTCATTGACAATCCATGCACCATCGAGCATCTAGTCTTGAATATTAACTAAAGAACCAACGCAATGCAGACTAAAAGAGACGCGCAATGCTAAGGGATTTACAGGGCGCTCGCTTTTTACAGAGTGGGCCCAAGTGGCTAAGCA"/>
                    <sequence id="seq_t12" taxon="t12" totalcount="4" value="CTTGAATCTGAGGAATCCGAGCGTTTCGCTTTATTCGGTTCAGGCTGTGTCATATCGCAGGCGTATGCTCGGCATCTATCAGGACGTGTGGGGGCTACTGGCTTAAGTTTCGACCATCCGCTCCTCACGGCGGTCCTCCATTCGTATCATTTTACTGGTAGTGCGAGCCTAATAAGAAAATGGTAGAGGCGGCCTAATTATGGCCTCGCGCACACCCCGGCAGCCCTCTTCTTACCCGCCCTAGTGCGAACACGACAGGTCCATACCGATCCGCATGGTTAACCATAGACTGTCCGGTCGGTTTAATGAACTTTAGTTTGCTTTGCGTATAAACATCATGTATCTTCAATAGCTTGGACCTTGAAGGCTCCGAATGCCAAACACACACGCGACGCTAGTACCGCAAAGGTTCCGAACCTGCTTTATAGGAGTGATGCGCGACTGGGCTTCTATACTATGGGTTGCTCCCGTATGAAAACGTCGACGAGACACGACTTCGC"/>
                    <sequence id="seq_t120" taxon="t120" totalcount="4" value="TCGGTGAAGAACCGCGCGCTTTAACCCCCGTTTTAAATCGAAGTCCGCTTGGCTGCGATTGGAATAGTCACGGGAGGACGCTAATGGCTTTTCGGGTGGAAACGGAGTACCTGAACGGTGATTTTGGCCGATGTAACATGTCGGTTGAGGTAATGTCATCGGGCAGGGACGCTTACGTCATCTGAACAGCATGACTTACTCTAAGTACCGTCATTGCACACAACCCTGCATGGGCATAAGGTTTTTTGAAGGCGTAGACGTCGGTCATTGTGCATCGAGGTGACCTAAACTGAATTAAGGTGGTAAAAGGCAGGAGATACGCAGAGTAGGAGGTCCCTCGTGTTCAGGGGATTTACGAGCGCATACCAGTCAGACCTTGACCTTTTAAAAATACAGAGAGGCATGGGTTTCTGAACGAGCTTCGATGCCAGTTTTAACCGGATTGACTCCCGGGAGTTGACTGTTATGGGAACCCCTGCAATCAGCTTGACTCGACACCA"/>
                    <sequence id="seq_t121" taxon="t121" totalcount="4" value="CACTCGATAGAGTGGAGCTTTCTTAAAGCGGTGCCCCACAGAGCTCTGGCAAATATGTCATCACCAAATTGTGATTCTGAGTCACCGCTCTAGCTACTAACCATATGCCAATCTCTAATGTCCAATCTACAAATGACCGTGTACCCGTCAACACCTGCTATGTCTTAGGATGCCTATTAATGAGATCTAATGTAGTCGCATGAAGTCTGTTCGCTTTGAGATACCGTAGGCTATCTATTCGCGAAACTTTTCTGGGCTCTCCTTTCCTATAGTATGGCCCGGTCGAAACTGAGCCTCAGAGACCATCATCGCACTATTTGCAGTCTATCCTCTCATACTCGTCCCGTATACTATCGGATTGGTCAGCCCGGCGGTTTACTCTTTGCCTGTTGCGAACTTGTCTTCCGTCTAAACTTTATCGGTTTCAGACGTCACGACCGGACTTGCCGCTGCGGGTCCCCGTATCAGAAAAAGGCTGCTTCGTTTTACGTCATAGCCCG"/>
                    <sequence id="seq_t122" taxon="t122" totalcount="4" value="TCCGGATGATGCCGGGGCCCTGTGATGGAGCTCAGAGGCGGCGGAACCTCATTCGACAGGCTTAAGCTAACGTCAGAGCTCGTAGGATAAGCTTAAATAATACACAGAGCGGGAAAAACCCCCGTATGCGGAAATCGAATGGCGGGAACTAAGTCGACGATGGCTTACATTTAATTGCCATATTAAGCCTTGCGATTTGATGTCCTAGCTTGGTTAGATCAAGGTGTGGTACGATAGGTTAGTGATACGATTGCCGGTCTGCCTACCTTTTACGTGCTACCTACTTTGCGCTGCTTCGCGTACGGAAATCACCTGATAGTCACAGGTGTATTTGTGTATTCGCGCACATAGTGGTCTGGTAGAGATGCACGCCACACCGGGGTGTATAGGACACAGGTCAATATCGAGTGCTGGATCTGAACCCCCTTAAGTAATCCACCTCAGCCTGGTGCATCCGCTGCCGGCTTTATATTGTTCCTAAGGAGCATCACGGACTCACC"/>
                    <sequence id="seq_t123" taxon="t123" totalcount="4" value="ATCATGCTATTCCTCGTGACCGCACTCTTAAAGTCGAATAAGCCCTGATGACAGATTATGGCAGGTAATAAATCGCGCGGGAACATCTTGAACGGCATTAGTGACCACCTATTACATGGTTCGCGAAGGAATGTATTAGGTTGCTTTATTACCTGGGGGCGGGAGGTGGTGATTGCCAGGGTCGTAAAAGCATGTAACGAGCTAAACTGGACCGGCTACTGGCTAAGGGGTCAAGAGATTTTGTGTACAGCAATGGAGGTGAAGAATCAGTGTACTACGCAAACCAAGTCTAATAAGGTGGTGATGTTAGTTTTCGGTTGAAGAATTGAGTCAACGCATATCAGTCTGCTACCGGTTTGTATTCTCCCAGAGTGTCTGCTTTTAAAACCAGCTGTCTTCACTTGGAGGCAAGCGCCCACCTTTCGTGTTATACCCGGAGCCCCGTCCCTCTAGCGTAGCCCCAAAGCAACTTAGCGAATAGATTGTTCGCTCCGGGGATG"/>
                    <sequence id="seq_t124" taxon="t124" totalcount="4" value="GGAGTTCATTTCGCGTGAGCAAGGAGCTCGCCAAATCCCCTCGCCTTGATATGGAACTTAACAACGCAGTCTTTCGACCGCTCGGAAGCTCTTCACCCGAGTCTTACCATGATCTATCCGAATGCATCCTATCAGTGCCCATTTGCCTCCCTTCAGGTTCTGCCTGGGTATCTTCGATGGATGCGATGATCCAAAGTTAAAGTGTTTGATTCCAGCCACGGCTGGTCAATCCGGACTGAAAGCCATTCGGTAGGCTTGCACGACGATCCTGCATGAAAAGTGAGTTATTGCTGCTGAGAACGCGTTCCACCGCCTTCTGTGACTGCTAAACTGTGTGTCCTCGGGTAAGAGTGCTCCACCCATCCGCGCCTGGCCACACCTTCTAATCGGGAAGGGGCGCGCTCGGACTATTGCCCCCTTTGCCTTATTCAGTCCGAGCACTTTGCTACCGAAGTAGTAAGGCCAATAACTCTATAGACGTCTAATTATATAATGGAAAT"/>
                    <sequence id="seq_t125" taxon="t125" totalcount="4" value="GACAGATTTCCGCTGGCCAGGCAGTCATTCGGATTCTCGTTCAAGATAGTAGCAGCTTGGCCTCATGCTCTGTGCGGGGAATAGGGGAGGGATAGTCATAGAGAGTCTTCTCACGAGCTCCTGGGCTACAGCACATAGGGATTGGCGATTGGGCCCCGCCCAAGTTATAGTATACTCAAAAGACGTTCTATATTCACCGTCTCACAGTCTTCGAACAGCAAAGGTAGACATAGATTTGGCACCTGATAGGCCTCGTACATTCAGTAATCCATCCTGAAGCAGTGTGCACTACGTGTCAATGTATCCCAGACCGGAGAGCCCGGCGCTACTGCGGAACACGTGAATAGAGATAGGAATATGGTGTCTAGAGAGCCTCGATTGAGCAGCTAGAAGACTAACGTACTGTCGCTCAGCGACCGAGGAAAGCTTATATAATTTCTCCTTTCCGCATATGGTGTTGATGCGCTCGCCGGCAGACAGGCCAGACGAGGGAACAGTTA"/>
                    <sequence id="seq_t126" taxon="t126" totalcount="4" value="GACTCTGCCGGCTCTCACGGATCGATCTCGCGTCGACACATGGGTCCAGGCCGCAGGCCTATATGCGCAACCGACATTTGTTGGAGGGGGAGTTGAAGTAAAATTAAATTCTCTCGTGGCCAAGTCGGTAAGTCGTCGCGGATGGTCTTGGCGCGAAATCTTCATAGAGATATCCACTGGGGCTCCAATTGGGCCAGCTGCATTTAGGCTAGTTCCTTATTGAGCCTTGGCTCCCCTCCGCGTCAATACGAAGTCAAATTCGCAATTGTCAGCAGGCGTAGATATCGGTAGAGCTAGCCGTGTTATGCGCTTTATCAAGTCACCGATTACTACGACTCGCCATCTAGCTCTTGTACTAATACTAAGCGCTATTCAATCCTCCCAAAAATGCCCCTAGGGGGACTTATGTGAAAGAGGGTACTTTAGCTGAGCAATGCATTACTATTTCGCGAAAGCAAAACCTCCGAACGAAGTGAATAGCTTGTGCATTAGTGGTCTCC"/>
                    <sequence id="seq_t127" taxon="t127" totalcount="4" value="CACTGACTCTCCTTTCGCCGGCGTTAACCTTTGCTCCCTGCCGGCGTCTGGTAAACGGGCTATTTCCATTCTCCTTAGTTTCATTTGGGCGGGGGCACCCCCGTGGTTTTCATGCCTGCTCCACCCGGATAGTTTTGGCGGATTGCTGACCGCGCAGGTATGCACGCCCTATATCCAGCTATGCAGTTTCTAGCACTAGACGACGCAAGTCGTGTAGTGGACCTCTCAAAAGATCGCTGGTCAATGCGATTATGGCAATAGATCCAACTGGCCCGTGGGACCGGAACGATGGGGTCCGAAAGGGCCCAAAGTATATTTTTGGCGGGAGTTCCGGGTGATGAACTCTGATGTTAACTGCGACCTGTCAATTCGGTCCTCGTGCGCCGGCAGAATACCGTGCATCCAGTCCCCTCGGTTGACGAGCAAGACGCTGTACAAGCTCTGACTCGATCAGCGGTGACAAATTTGGACGAACGTCGACGCACGCTCGATAGACGGTT"/>
                    <sequence id="seq_t128" taxon="t128" totalcount="4" value="TCAAGCTCGTCGGTGAACCCCTTATATGCGGTAACTAAGAACCGGTGCGTCTTCGTATTGAGAGCACCTCCGGTTGAACCTTTTTGCCCTCTCAACCGTACTCAGCAAGCAACAAGCGATATAATAGACTGGCTCATATACGCGAATGTTGGGGGGTTCGAACATGCACCATCCGACTGCGTGCAGGTGCAGGATTGAGTCTTATGTTTGTGCTTGACTGCCAGTAATCAGTGCTGATTACCTGTGTTGGGGGGTTGTGGGGAAAGAGCGCGGTAAGCCTCTTCCATATTGTCGGCGGGCGCCATAGGCCATGCTAGTCAACACTGGACTACGAACCGAAAGGACTGTGACTGACGATCTTCCACCGCCAAATTACGACCGTGATTTATGGGTTTCGGCTTGTCAGCATTGCTTCAGGGTACTGCCGTCTTTCCCACTCTCTATGCCATCCCGAAATCTTATTGAATATGTTGTACCACGGAAACGTCTTATATTGAGGA"/>
                    <sequence id="seq_t129" taxon="t129" totalcount="4" value="ATCCAACAATGGCTACCGAGGGAGTAGGCTAACGTCTGACTTACCGACCTGTGAAATCGTAGTATGCGTCAGGTGTGTGACATACCCCAAGGTTTGTTTAGAATCGGTATCGAGCGCAGCTGGCCACCTTTTTCTGCGAGTACCAATGCCTGATTCCACAAACTCAGCTACTCTCTGATCCTCACTGAAAATAGGAGACTCGATATACTTACAGGGTGTAGTATAAACATGTGCCATTCTTGAATGAGCCTATAAACGTTATCCCTTCCACAGCCGGGGCGTCTTCACGCGTCGCGGTTACTCCGGGTGAAAAAAGTCGTCACCTGTACTCTTGCGCAACGAGCCAGTCGGCCCTGCCTAGAGGGTTGTGGGGATAATGTGCGCGCGGGTGGCTGCGATAAACAGGGGCTGACATCCTATGTCGCGAGGAGTACTGCGTAGGAAAACAGCGAAAGCGTGACGCAGGAAATGGGGGGGAAGTAGTTGTTCAGTCTCTCATA"/>
                    <sequence id="seq_t13" taxon="t13" totalcount="4" value="CATTTGAACAGCTCAAGTAGCACGCCACATCTGGGTACTCGAGGTAATCAACCAATTACCGCCAAGGGGCCTCAGTGCCGATAACCCATACAATCAAAGGCCGCAAGATGTTTCGGACGCCCTGATCGTTTATTTCACTTCCCTAAGGGACCTACTCCAGCAAGGCCGGTTCTCTATTCTCTCGTCGGGCTCGGGCGACCTTCAGCGGTTGGTGTTCGCAGCCGGCCGCTGTGGGAACATCAATAACCCTCTTTGATGATGGCGTTTGCTCTAGGGTCCAACTTGTGATATTTAGATCCCGATTCCCGGACTCAGGCTTTTCGCTCCGGAGGTTCGCATTCAAGATGCCGCCACCCGAGGTAATAGCATCCGTTGCGATATTCGGTGCACAACTCTCTTTCTGCGTCCGACTTAGTTTTCCTCGAGCGTTATTTCGGGGTCCACCACGTCAATAATTAACCCTCGAGGGGTCAACTCCACTGCCATCAAGGTGGATGTAT"/>
                    <sequence id="seq_t130" taxon="t130" totalcount="4" value="GTCCTTGCCTCATTGCATGGCAAATATTGAGCGGATCGGAGGTTGGCTGGTATTGTGTTGGAAAGGCGTCCATGGGACATATAGGCATATACATGCGCCCGCTGAAATGTCGCAAACAAAGTTACTGCGGGGTGCCTCCTGCTCGCGCACACAGCCCAGGTTAGGTGGATTAAGGCAATACCCGTACACAGTCTCTATGGCACGAGGTACTGTGTTCAGACGTCCCAAAGCACGGCGGGTACGGTTCCACGAGCTATTCCTACTTGACTCATATGCCCGGCTCCGAGTTACCTGTATGACCGGGTGGTTAATTTGCATCTATTGCATTGCGCCCGACGGCCTGGTGAGTGCATCTCATAGGCGTTTCGACATTGTCACAGCCATCGATGTTCGCGAAGCGTTTTTCGACAGTATTCGAAGGGACCCTAAATAGCTCATGGTCTTTTTTGTGCCACTGCCAGAATCGCCACTGCGAAGAATCCGCTCGAATCGCTGTTTTC"/>
                    <sequence id="seq_t131" taxon="t131" totalcount="4" value="CAATTGACGATAGGTTTGTCATAAATGATCAAGTCTGCGGGGCAATAAGACTCTTAAACCTAAAGGACGATGGGTCTCCACGGTACGGTGTGCGCCCCATGCACGACTTTCTTATTAGGTAGCACTCCATGGCGCCCCACTTACAAACGCTCGTACTATCCCACTCAACTCGAGTTATACGCTCAACACGCGGCAGTAAAGATAAGTTGAACAAGGTATACATTCGATTTTGAACCATCTCTTTTTAGCGGCGACGTCATGGAGTAGGCCGCTTCAACGAATAGTACAGCATCCGCCAGGGGCGACATGATAATAACGGTCTTATTCAATGGGTCTGTATAATTAGTTTCATTTAGTCTTCCTAGACTCCGGAGTCCGATACCTCTTGCTTAAATTCTGAGGGTTAGCGCGCCCCCTGGTACCATGTTAGACTGGTCACTGATGTAGTCGCGTTAGAGATAGTACCGTTAGCGCCAGGAGCATCCTGAATTACCGGTCGA"/>
                    <sequence id="seq_t132" taxon="t132" totalcount="4" value="GTGAGATGATGCTCTGAGTAGGACATCTGGTACGCTTACTGCCGGGTGTAGAGATCAGTTGGCGCCCTCCCCAGCGTAGGGATGGCGCCGGCGGATACGGGCCAATGGGTTTGTTCAGTGTTCTTAATATGGAATCACGCATCCTATAAAACTCATGGGGTCTGAGAACCTAAAGTCCGTTTGTGCTGCCATGTCGGGGCGAGTAGGTTCTTTGTGGTGTGAGTGTGTAATATTAGGAACCTATCTCAAAGGAAGGCCGGGCACGTGAGTGCTCCAACCAGGCATGACAACTATCCCCTCAGCATTCGAATTCTCAAATGTAGCTCTATTAAGCGGGGGACGCCTCAAAAGGTGAAAGTTGGTCCGAGGGAGGTTAGTCTTACGCTCACCGTCCGTACATTTATTGCCCCGAAAGTACCCACGTTAGAATACTAGCAACCGAATCTTGCACCCTTGTGAGGCCTATAGGAGACTTCATAGACTGTCCAATTGTCATAAGC"/>
                    <sequence id="seq_t133" taxon="t133" totalcount="4" value="AGCCGGCTTCTGCTTTAATGTCTGCCACCAGGTCCCAAGATCTAGCTAGCCGCGCCAATATCTTAAGCGAAGAGTTAGGACAAGGCGAAGTACGGTGCTTGAACCTGTACACACGAGCAACCTGGCTACCTCAACTAGAGCTCTCGCGTCAGGCTACTCCCGATCAAGAGTCAACTTCAACTATGCTCTGAGAAGCAACGATCACTTGGTCGGTACTTGCTGGTTCGACTTACGGGAGGTAGCTGAAACCATACGATCATTTGGTTGGCCATGTCGAGTCATTGCCTTCGAGGTCTCAACGTTCTCAAGGCCTTATAACAGGTCACCACTTTGTAAGACTCGGAGTGTGCTCTAAAAACGTGGTCCTTGGAGACTAGTAAGACCAGCCGTGCCACACCCCCTAACTTATTCAACGCATATTAAAAGTTCATCAAGGCTTGCGTTAATGCACGCGGTGTAACCACGCTCGTAGGGAAGGCCTGCAGACGACCGGGCGGAAG"/>
                    <sequence id="seq_t134" taxon="t134" totalcount="4" value="CCAAAAGAAGAGTCAAAAGTGCAGCCTGGATAGTCTCGGGCCACAGGAGCTCGGCTTCAGGATCCTCGGATCTATCAGTAAGGGTCCCTCCACTTACAGTCGGGCTGTTTGACGAGGCGTGGGATATCAAGGGACATTACAAGAGGATGTAATCCCCCTATGTCAGCACGATGATCCGAAATAAGTAGTCGCAAGGTACACGTGTATATATACCTGGTTATACTCTATGTGCTGGACACCGCGTTACCGCCAGCCCACTCAGTTTCACCAGGAGATAGATCACTACGCGAGCCCCGGCGAGCGTAATATCATTGTTTGAATTAATTCGAATTTTACATTTGTAACGGGTCTTTGTAATTACTAATCCACCAAGGCGCACTATGGATTAGGTGTAGTTGAAAAGGCGCTCTCGTACCTGATGGCTGGTGGTAGCGTGAGCCCAGAAATTGCCTCACGGACGACCAGTATTTCTAGATTCTACTGGTATCCAACACAAGCAC"/>
                    <sequence id="seq_t135" taxon="t135" totalcount="4" value="TTGATGCTTCGTTCTTCTCGCGAGACGTGTTGAGGCATCATGGCCATAGCTACTTAGTCTATACACAAATCGAGACCAATATTACCAGTTGTATGCTCCTCAACCCTACCGGCTAACGAATTTGAATGAGCGAGATTCCAAATATTGGTTACGCCACCCACGGACTTCGACGTCGTGGCATGGAATGTGTCTGCGACAGGACGCAAGGCCAGTAATACGCCGGGGAACACGATCGTAGAACTATCACTAGGGCGCGTGAAAGAGAGTCCCGCCATCACTGATCTGATTACAACCAGACTATAAGGGTACACGATATGTGCTCGATCAGGAGCCTGGACTTATGTCTTAGAGACGGGTCTCATTTGGTCGGTTGTTCGTTATCGTGAGGCTGTGCAATGATACGGATCTACGACCACATGTGTCCGCCGTGCTCCGTTGTAGCGAACTTTTCTTGACTCCCGCTGGCCCTATATTTCGGCACCCTAGGATGGCCATGTGCA"/>
                    <sequence id="seq_t136" taxon="t136" totalcount="4" value="AGTCAAAGCCATGGATCACAGAGTGACTCTAGAGGCGCAACACAAATATTGTAGGGCGCCTGCCCGATCTGACTCGAAGGTGTCAAGAATCTTCAAGAGCCAGGTAAAGATAAGTCTATTAATCGCAATGATAAAAAAGACTTATCGGTCGCGGATTCCTAGAGTTTATTTATCTTGAATTCAACAAACGAACCCACGGAACTTCATCGTCTTATGCTCGGGATTTGTCGCTTAGACCCTGTTGAAAGTCCACGAGGATGGGCTTTTGCACACACTGAGAAAGAAGGATGTGGAATGAGTACTTGTGTTCTGAAAACCCTGCGAATGCTCGACGCTGCGGCATAGTCTAATTACAGGTTATGACTGATTTACATCTCCGCCCACGTCACGTTCTAAGACATCTTACATCTTCCATATTACCCAGGCAGACTGAGGCAGCTAAGCAATCGTATCCGAACTTGCCGTCGGGTCTTAGCCAAGCCCCCATGCCTTCAAATACT"/>
                    <sequence id="seq_t137" taxon="t137" totalcount="4" value="TTATTGATAATGGGCACTTGCGTAGGAATTGTACTTAGCAAATGTCAGCCACTAAGTAGCCACTATAAGGTCGCATGACTGCAATCTTGGGCATTTTTCTTCAAGTGCTGGCTGATAGGTTATTCCCGATGCACTTCCTGGGTCAAGGTACAGCCGCGTCACGTTTGTTCGGGACTAGTGTTAGTCACGATTTTTCACCTACGGCGTGCGATATACCTCGCATTACTGTCCGCAGCGCGCCAGTAATGTCCAGTGACGCCTAGGTCCTCCCGTCACTATTGGTGCGTCATACATCCTCCATGCGGCAATCATTTAGTCTTAAGTAAGCTTGTTCCACGTATCGTTCGACCCTTAGCTTAACTCGAGAACTTCATTTAACGGCCGCGTAAATGTGCCGGATAGCAGTCAGACCGTCATCGCGAACCCGGCCGCTACGTGCGGAACCTTTGGAGTCTGGTTCACCAGCGCCTTAGTTGGCCGTTAAGTAAGAATAAAGTGCT"/>
                    <sequence id="seq_t138" taxon="t138" totalcount="4" value="GCTGCTTTAGGGTCCGTGGGCTCTAGGCGCAGACGTTTCATGCCCGTTTCTAAGGTGTACCGCCGGTATAATGGTACCACTATAGGGCAGGATACATTTGTAGACTGCTCAGCCGTTTACGAACCTGACACCCCCATCGTTTGTGTCAATCCGTTGCTACTCTTAGGGTGCCTTGGGTGAAGGCGCCGCGAACCGGGTTTACCTATAGCGTTTCGCGCGTCCCAAAAATCTAAAGGGTCGCGTGGCCGCTGACTATCCTACACGTTTCGTACGCAAACAGGACTAAGGGCGGGGTCGTCCGTCGCATGCGCCGCAGGATAACTGATGTCAGTTCCACCTTGATTCATTAACAAAACACTTACGTTTTGGTTGCCATTGACATAGCAGTGCGTCCCCCACTGATTTAAGGCCAGTGTACAGCTCGCTCGTCAGGCGTGACGCCAAGGTTTCTATCAAGGGTGACACATAATGTGTGAGTCACCTTGTCCCCCGGTCTCAAT"/>
                    <sequence id="seq_t139" taxon="t139" totalcount="4" value="ACCCGAACCAGGAGGACGTATCCTGGGGTTATGATTTCAACCAGTGTACTGTATACGGTAGACAATGCCGCGCCTCGTCCCTGCCACATTGCGGAAACAAACGGGTTGTGAACAGGGACTATGTCCTACTAAACGCTGACAAGAATCAGATTGTCCCGACGGGCCCGTCTGACCAAAGAGGGCCGTATGCTAGCATCGATTACACTGCAGGCCAACCGTGCTCAAGTTCCGGATGATATGGTTTACCAGGAGCGAAGCGCCTAGGCTTACTTCGCATCACTAGTGTGGTTTTGAGGTTTAAACATTAGCGTAATGAGAGTGTATGCCTAGGAACGTATTTGTTGAGAACGGTGTCTATTTCGGCATATAGGCGTGGAACCTAAGCAAGACGCTGCGACTTTCCATTCATATTATGTGTCGATCGAACACTAGGCATAGCTCCGAACGCCGAGTTGAACGAGTACCCTAGGCGAAATGCTATACTGCACGAAGCCTATAGT"/>
                    <sequence id="seq_t14" taxon="t14" totalcount="4" value="CTTACGCGCTGGTTTGCTCCCATGGCCAACTTCTCTCGTGGCGCCTCAAAGTGGGATCGCCCATGAGATCGCAAACCCTCGGAAATACAGGGGCCAGCGTACTGCCCATGAGTCGGTCTTGTGCCACCTAAGCGTTGCTATGTGTTACTCTAACGTGGAGCCGTTTAGCTTCCTGTTAGTACTCTATTTACCGTCAATCGGGTCGCCGGCATCCGATAACTTTACGATTGCAACGATCAACGAAGGCTGGAGGTGTTGCTGGCGAGTCTATAGCCTATTAATCTGTGAATTCGGTTTAAATCAGCTGAACACCCATTTTCCCTGGCACCAGGTGGCATCAGTTGCCCGTCGTCCCGGAACTGTTTTGCAAGCTGGCAACATACTGGGTAGATTCCTAGTTGGGGGGATGAAGAGCCCTAGTGTGACCCAAACGTTCAAGACCAAAGATTAACTATCTGCAGGAGTTCCGATGGCTATCCACAGATAGTTGGAATATGTCC"/>
                    <sequence id="seq_t140" taxon="t140" totalcount="4" value="ACGAGAGTTCGGCGTGTTTGAACGCTAATCAGAGCCTCGTTAAAGCTAACGACTCTTAGGGCTGAACCGATCTGGTCGAGGGAAGCATAGGACGGTGCCCCAAATCATTTAGGCGAGTCACTGGGCGACCCCAACTAGAGGTTGCGTCATCGGGCGCGGCCGTTTAGGAATATAATGAAACTAGGCTCACAGGATAGCAAATCACAATGATGAACCTAGCTAGCAGACTTTACCGTAGAGTACGAATACGGTTGGCCGGGCGGCTAATCCATGCTATGGCAGTGTCCTCAACGTCCCGACGCCCTTAAGCCCAAATGTCCGGGTGCATCTTGGTAAGTAACGGGTCCCGTTAGTCATATGGTGCGTGTGTAAACTGGTGTAATTGGCCCCCAGACTTGCGGAATATTTGAACACGTTTATTGAACGCGTTGCTAGTCTTTCGGTTATAAATGCGTCGCGACCGCGTTCCGCTAGAAAGGGGACAAAAGCGCAGGCGCAGC"/>
                    <sequence id="seq_t141" taxon="t141" totalcount="4" value="CACGTTAAGCCCGCCCACCATCTTCACGACATTCAGTGGGACATAGCGATCAACTCAATGCAATAACTGGTACATTCTACGCCACATCCGTCAGACAAAGCATGTATCGATCTTCCAGAGTGCTGGGTCCGCAACTTAGATGGCATCGCACCGGTTTCGGGAAGTAGGCGGAGATAGCCCCGGCTCCGTACATGTGTAATACGTAACGTTAGTAAGGTGGCCCCTGTATGGTCATAAAAGCCGACTAGTGAATGAGCAGAATGACATCGATCTAGAAGAACGCCTGGACAAGACCCGCGGCGATATATACTACAGAAGTTGAACGTCCGCCTTGCCGGAGTAGTCAGCTTGCCGTAAAAAGTCACCGTCTCGCGGAAATGCTTAGGGGAGAAATTTATAGTTCTGTAAATAGGACAAAGGGAAATTCGGCGCAACCCCTTCAGGCAACTGAGTAGAAAAAGCCGTTCCCTGCATCTTCATTCGCGTCTCATTTAACTAGA"/>
                    <sequence id="seq_t142" taxon="t142" totalcount="4" value="ACGAGGGACTACCCCATGTTTGACACCGTGCGCAAAACGAGAAAACCTTGATCGCTGGCAGATTCCATCCCACTCTCGTGGGCTGTTTGGCTAATTCAAATGAGGTACTGAAGGCCACCGTAGGTTCACAACTTAGAGCCAAACCATGCCACCGATCATTGTGCTCTTATTCGGACCACCCTTCTGTCTAAGTTTGCGTCATGTTGTGCATAACGGGGAGTGGTGTGCAACTGACGTAAATATTCACGTGTCTCTGCAGTGAGCGCGCGTCACACATAGTTGTATTCGCAATTTGACCCGAAGAATCGGTGAGCGCACTGCTGCCTGCTAAGAAGGAGACAATTTCCCAAGAACGTCAATAAACGGGCCACAGCTCATACGTAGAAACAGCCCGGAGCCGATTAGAAATCTAAAGCGCCTAATACTCGAGCGCTGCGATTCGCTTGGCGCGCCTCCACCCATCTCTTGATGTCGAGGTGTCTCTCTGTTCTGGTCGAAGG"/>
                    <sequence id="seq_t143" taxon="t143" totalcount="4" value="GGAAACGGTTCAACCCCACTGGGCATGGAGCGCAAATAGTGCTGAATGTAGTTAGGGACGTGGTCCGAGCGTTAGTAGTAGAAGGACTTCCAACGTCAGGGGCGGCCCCCATTGATGGACACAACCCCGGTGACACAGCCAAACGTCGATTGGGCTTATGGACAAATTCTTGGCAGTATTATGAGTAAAATAGAAGCGACACTAAGGGTTGGCTGTGTTAGGGCTTGTATCCTCTGTAGACCTTGAATCCCTACGGTCGCTCGCAAGCGTTACACCCGTGCTTAGGCGTAGCAAGGTGACTTATTAGGGCCATGAGTCTCAATCAGAGTAACACCAACCCCTGAGGCGACTACTTTAACTCCCCAGCATTGTGACAAACTTTGTCCCTGACCTTAGCACAAGTCCACAAAACCACCAAAGCTACATACTACAGACCTACTTACTTAGCCAAGCCCTTCCGGGAATGGGCCCCAGCCGCGCCTGCCTTGCCTGCTTCTATT"/>
                    <sequence id="seq_t144" taxon="t144" totalcount="4" value="TAAATTAACAGCCCGATATCTACAATCTGGCGAAGCACCCAAGAATCGTTATCTTGCGTCAAGAGAGAGATTTAAACCATCATACTATCTCATTAACAACAGCAAAACCCTGTAAGGAATACCTTGTTGGAAGCGCGTGGCGAGTCCGGAGGACCCTAACTGGCAATTCTGTCGAGATTTTGAAGTGCTATACAATTAAAAGTGAAACGTGTTACCTACATGTGGTGTGGGTGGAGAGCCTCTTTTGCGATACGCTTCAACTCAGAGACGCAAGGCACACCGTCCCATGCAAGAACCGCTTACGTAACAAATGTTGCCTCGACCAAAGAACAAGGCTAAGGCATGGCCCCGTGCTTTTGAACAAGGATCGCCGCTGGAGAGTTGTATATCCCAGAGGTTCACCCAGTACACTTGACCGTATCTGGATTCACGGCCGCTAAGCTGCCCGCCTGTTCGGGTCGATGAACAGTCCGATGAAACCCTAGTACGTTTCGCTCAAC"/>
                    <sequence id="seq_t145" taxon="t145" totalcount="4" value="CCTCTAAATTACGCAATTGCATTGACCGGAGAGCGCGACGCCATTTTCCATGCGCGGATCCGCGACGCGAATCGGCCCCAACCGCACGCGTCACATCACACGTGGCTGTACAAATTGCCTTTTACAATGCCGCTCTATCGCGCTTTCACGAATGTCCCTAAGCCAACTTTTCCTGCCCAACAACTGGGGAACGGGGAGTTTTGATCATTATGGCGTACAAATGTAACAATGCCGAATAGGGTGTTCATTCGACTACATTCGGCTGTCAACAGAACGGTGGCAAGATTCGCTCGATCTTGGGAAGCAGAGTTCGTGAGGAATTCATCGCAAGGGGTGAGTCACAACGCTGATATGGATTCATAGATGCACCTAGCAGGATTGTGCATTTGGGCTTAATGATTAAGTAACAAACAACCCTAACCATAGATGCATGATGAGGGCGTTTCTGGGGAGATGACGGGGCCCTCGCTCTTTGATGTGTGTGTTCGAATAGATGAGCC"/>
                    <sequence id="seq_t146" taxon="t146" totalcount="4" value="CCAATACAACTATAGGGTTAGTAGGTTTCGAAGGTACGACGATAAAGCAAAAAAAATTATGCTGCAAGTGCCGCAAGACCACATTAGCGGGGGCTTCCTGACCAATAACGGAGCCCTTATGCCGTCCGCTTCAGCGGTAGTGTACTAATCCCTTCCTCTCAGGGTAATTTGAGTAAAAACCTAATGCCTCGACGCTTCAGCCCCAACTCTAAGTCCTTTAAGTGTTGTATTTGGCGTGGGACGAGCACATGCCGCCGCACGGCATAATTCTCACGAGCAAAGCCTAAGAAAACCGTATCCTACTAAGATAAAAGTAACTATACATGGAAAATGAGACTTGGCACTTGGAGCACAGGAAAATTGCTAGCTGACACGGTAGGGAGGTGGCCGATAAGACTAAGATCCAATGTTGTCATATGGTTATGGCACGGCTTCGTGGAGAAGAGAGCACTACTGGCCTGCCTCTTTTACGAACACGTTGTATGAGTGCTCTGTCCTTT"/>
                    <sequence id="seq_t147" taxon="t147" totalcount="4" value="GTCCTATCATTGTCCTAGTTTGCTATACGGGCGTAGGGTAAAATAATCGCGGCTTTGTTTCAATTGTCCATGTTGGCCTCAGTTCTATGTCCATGGTAACCCGGTACTTTGGACAGCAGCCTTCTCTCTTCGGGGGTACTCGACATTTGAAGCGTTTACGTAACGTAGGGCACCGCGCAAGGGGGTCAACGCGGGACTACCATATACCTTGGGGTCCGGTCGCCCTAAAGTGCGGCGTGTGTACGTCAAAGGACAAAAGACAGCCCACCTATATCGCCGCTTCGGACACTCGTGTTGGTCTCAGGCGCGACGCCCGCCCTGATGATCTTCTAGCGACCAAACCATCAGCTGCGATCCCAACTACCCCACCGCGAACCCAGACAACAAGCTTTGGGTAACGTTGCTCGAAACTAGGTGAACGAACCCTGGAGAGCGCGAGGAGTTGATTGTTCAGGGGGCTGGCAGATAATTGCTGCGTTGCACGAGGATAAAGTCAGGGG"/>
                    <sequence id="seq_t148" taxon="t148" totalcount="4" value="TGTCAATTACTGCGGAAATCTATCTAACTCCATACAATGAGCCGTTGCCCTAAATTCTCCCGACGCCTCTCTAATGCTAATTGACTGACATCCCCAGCTCCCCGCTACCACGGGCGGCCTAGGATTGCAACAAGAAGAGCGGGCCTGAAACGGGGCGATAGCTGGCGCGATGAGTCATACAAAGATGCGTGTTACTCCAAGCAACATCTTGTTATAAGTGTCTGGGGAGGACAGGTGATCGCAACTCTGCTCACGGCTATAGTATCCGATACAATCCCCGATCCACAAGAGCCCCCTAGGTACGTTGGATGACCTTGATGATGTAACCCGATACCTGCTCGACCATCACTACCCTTGAAATCTCCTGGCAGTGGCTCACTCTAGATTTGCCGCTAACTTCGGACGCGTATACTTCCAGCCAATTCGAGTAGTATGCGCATTAGAAGACGGATCGAGAGTCTCTGGATCAAGCCTCACGCGAAGTTTATCGGTGTAGCGAG"/>
                    <sequence id="seq_t149" taxon="t149" totalcount="4" value="GCAGGGAGATGACTGAGCGCCAAGTCCCAACCGTTATATCATCCTTCGCATTGGCACGGAGTCAGCGGTAACACGATCGAGGTAGCCATGTTGCTCCATTGCGTTGCCGAGGATTCGGGTAGAGGTTAACGGGGTCTAAAAGGGCCTTATAGACGTAGGAACGTGTGCAGAGAATCGACGTACGATGCCTGTTGCGGAGCGCGGCACTAGTTTAAACAAGCTGCGGTTATGAGCCTACGACTGTCTCTAGCAACACTTATATACTCGTAAGAGCCCATGCATTACGGAAGTCGGAGTTATCACACTGGTGTGGCAACCGCGTTACAGAAGATCTATCAAAGCTTCGTTTAATAAAGGGGGTCTGCGGTCTGCGTAGGTCACCTGATGAGTACGCCATCCTTTCGATTGGTGGCCCTCGGCTAGACATCAACGCACCAATTTTCGGGTGCCAGACGGTTTAGCCTGAGTTGTTCTGCCTTGAGGCTGGGTCCCGACCTTCT"/>
                    <sequence id="seq_t15" taxon="t15" totalcount="4" value="TTGATGCTTCGTTCTTCTCGCGAGACGTGTTGAGGCATCATGGCCATAGCTACTTAGTCTTTACACAAATCGAGACCAATAATACCAGTTGTATGCTCCTGAACCATACCGGCTAACGAATTTGAATGAGCGTGATTCCAAATATTGGATACGCCACCCACGGACTTCGACCTCGTTGCATGGAATGTGTCTGCGACAGGACGCAAGGCCAGTAATACGCCGGGGAACACGATCGTAGAACTATCACTAGGGCGCGTGAAAGAGAGTCCCGCCATCACTGATCTGTTTACAACCAGACTATAAGGGTACACGATATGTGCTCGATCAGGAGCCTGGACTTATGTCTTAGAGACGGGTCTCATTTGGTCGGTTGTTCTTTATCGTGAGGCTGTGCAATGATACGGATCTACGACCACATGTGTCCGCCGTGCTCCTTTGGAGAGAACTTTTCTTGACTCCCGCTGGCCCGATATTTCGGCACCTTAGGATGGTCTGATGCA"/>
                    <sequence id="seq_t150" taxon="t150" totalcount="4" value="TAACTCTTCATCTTTCACGGTCGAGGGATAAAGCATGCGTGAGCGTCCCGAGTAATTCCACTTCTCAATATGTGCATACTCATAACGAGAACGAACGTTATTCATTGTTCCACCCCAAGAGACACATCAGCATATCGCCTAAAGCCGGCGCAGAGTCCGATTGTGAGGCTATCCCTGCAGCGGGGTAATGCGACACTAGGTTTTCGAGGAAAATAAGGGCGTATCACCGTAGGGACATGGCTCCCTACACCACGTCCCGAGTTTGCTGTGTTAGGGCTGCAGCTGAGATGACCTGGTACTCTGACTCGGATACTGGTGGTTTTTACTTGAAGAATTCCATTGATTTTAGCTGTGATTATCAGCAGCGAGGCTGACGCTCGGGACCATGGCGGGACAAGGGAGCAGAGCCGGATTCTATAACGACATCACGGCATATTAACTGCAATCCGTAGAAGAGTAACTGGGAGTATTACAAGTCAGGTGAGCTGCTTTTTATTGTT"/>
                    <sequence id="seq_t151" taxon="t151" totalcount="4" value="CATTTGACAGGGTAAGTCGCAGTCAAAATAAATCCTTCATGAATTATTTTCGGCGTGAGGCAGGGCCTTTATTATAACAACCATAGTGTGTCGAATTGTCACTCAAGGATATCCCGCTCGAACGCACCCTAGCACACCCGAAGCAGTATCCCCTCACCGGCGCTCGAATTCCCTGTAACCGTCTATCCATAGCGGTCAGCAATAGTAGCCTGACGATGTTTACGAGCAACATCAAGTCTGCCTATCGATCCTGAATATTGATGATAACAGCCCTCAAAAACCTATGTCATTATGACGAACCGACGATGGTTTCCAATGCCCCAGAGAGACCAACATAAAAACTCTGGAAAATTGTTTCCCATCAGAAGATGGGGTTCCAAACGGCTGCTTGGCCTGTAGCCTTCTAGCGTCTTTCTCCCTCCCGAGTTGCGTGATACGGAAGGGTCTTACCCACTCGGCCCTAGCACCAAACATTGCCACCTTATTTTACTGCAACCGGA"/>
                    <sequence id="seq_t152" taxon="t152" totalcount="4" value="AAACCGGCAGTGTTGTGCGCACCCACAATGGGCTCTATGTGCGTTTGCACCAAGGTATCCCAACGCATTGGTGTCCGGTAGTCTCCCTGTTGTCTCACCATACTCCCAACTGATCATAGTTAGAAACGGGCAATTAGAGAGTTCTCCTATAGGCCGTCCATGTCATGCATTCTGTTATATTGATATAACAAGGCGTACACGGCTTCAGATTCATCTATCAACAACGCTCGAGAGCTTACCGGGTCACTTTTTATGGCCGACCATCAATAGACGATAGGCAGTCAGCGCACGTAAATAATAGACGACCGGCCAGCCAGGTGAGGAACCAGGCCTTATAGTGCCCGCCAAAAAAGGTTAAGAACATAGCGCATTTGCCTACTCTAAGCTTTACACTAATTTCGTTTTCGTCTGCTGATCTGCACGCAAAGACCTCGAGTCCCAACGTCCCGCGTCGGCGAGCGCTTGTCGAAAGCTGATGCCAAGATCCTCGTTATAAAGCG"/>
                    <sequence id="seq_t153" taxon="t153" totalcount="4" value="GAATAGGCCGGGGGTACCTAGGCATCGCCGCTCCTTCAGGTACGAACACTGGCTCCCTCGTTCGTGTAGATGAAGCATCGAGCACAGTAGGTTGTGATTGTGGGATATCCGTAGGTAAGCAAAAACCGCTTGCTAATTTTAATGTCGTGCTCTTATCTACGTGCCATAGGTACCGAAATACAGCTACAAGCTCCCTTAAGGCAAGCTCGTTTTGGTTCCCGTTGAATTGTCGGAGCCTAATGTAGACAACAGCCTTCCTGTTACCCATGCAGTCCTGAACTGCGCTCCGGTGGTGCTCAAGTGTAATACATATTATTCTCGCCGGACGATTCGCCCAGGTAGGCCCAACTTAGGGCGGCTAGGCCTCAGCAAGAAGACAGGTCTATAGAGCCATGATGAGGTTAACATTGTAACGTTGAATTGCGTAGTCCAGGAACGGTGAGGAATGCTAGGAAGTCGGTAGTTTGTGAGTAGAGGTAAAGGTGCGGAGGGCCTAATTC"/>
                    <sequence id="seq_t154" taxon="t154" totalcount="4" value="AAGAGAGGAAGCTGGGTGTTGGGTCTGAGCCGCAGATCCGGTGCAACGCCCTTAGTCCGCTTGCTAGAACCTTGGAGAATATTTGCCACAAAACAGTACGAAAGTCGCTCCCTTACAAAATGTGTCCAACAAACAACTAACGGTTGATGCTCGAAATGCACCCACGCCAGTCGTGAAAGGGGCAGACACTGTAATGTAGACTCGCTGCAATCAGAGACGCAATGCTTCGTGACGGTAGGTCCTCGTCACAAGGGTAATACGTATGTATACATTTTCCGGAAGGGTTTTAGTTTGGCGCCCCCAGGCTTTACTACGACGGAGCGCCTGAGCTGCGGCCTTCTCTGAGGCGTAGAAAGTCGTACGGCACGGCGCCGACTCGGAACGCAATCAAGATTCAGATCCTGTCTACGGGCAGCCTAATCCTTTCTACCGAAGTGCGAACATAATGTGCTACAGGCGTGTTTTTGACAGAGGGATGAGTAACCCACCAACCGTTACAG"/>
                    <sequence id="seq_t155" taxon="t155" totalcount="4" value="CTTTCCCGCCTCTGGATGCTATTTGTTACCCTCCTGTCCACAGTGCGGAGGAAGTTATTTTAATGGGCATCAGATGTCGTACTGACCAGAGGGTCAGCCTGTGCTGGCATCCAAAGGTGGTACACGTACGCGCTTGTTGCACCCGACAGAGCAGTACCCCCTCCTGTGAGCAGAGCAGAGCATACGAAATCAAATCCCGGATTCTTAGTAGAGCAGAGATATTTGTATACATGAGAGTCGATGCCATCATTTAAGCGAGATCCAAACGATGCAAGTCTTACTGGCCAGCGTCGCTAGGACATCGTGAGCTAAATAGTAATGCTAATATCCCTCTTGAGGCGGGCGCCCACTCGTAGACATACTTCGATAACAACCGTCCCGTACGTGCGTTTCCTAGGGGAAGACGGGAAATCTGCGTGATATACCATAACCTCTACCTAGTCATTTATCGCCGCATTTTCGAGTTATTCTCTGCCATAATCCGCTGGCTTATACGACAT"/>
                    <sequence id="seq_t156" taxon="t156" totalcount="4" value="ATGTTCGAGTCGTGCCCAAACCTCAAGCCCATATACGTTGCGTACACTCCCCTTTGCGACTGCTGTACGATAACGGACTAGCCAGACATTCCCCACTAGAGTTGACTACGCTCAGCGTCTAACATGTCCGCGACGAGAGGTATCGGTGGTGTGAGCATGTTTATTGTATGGTGGTACGGATTGGTTTCAGACTTCTCCCGTAGCTCTAATTGCGGCGAAAGTCTCGTATTGTCTTCGGCGACTTCTCTAGGACCAATGCTACTTCGAACCCGCCCGTCTACTTAGGCACGCACGCCTATCACGGCAGGCACCGTAGTAAAGTGCTAGGTGCAGGTGTAAACAAGCGCCGCGTACTGACTCGGATAGTTAGACGATCTCTTGGCGTGGGCAGTAACTGCACAGCTCGCACCACATGGGGCAAAGCCGCTAAGTGAGCTTCTTTATAAGTCATGAGGGATAACTACGTCGACTCCTTACTAGGGATTTCTGAATATGTGGGC"/>
                    <sequence id="seq_t157" taxon="t157" totalcount="4" value="TGAGTGGAGTTCTCGAGCGACAGGTGCTTGCAAGATGCCCGCGCCCTGAGTTTGTCATTACCAAGGCACCCTTTCGCCCACGAGGAATATACTCAGCCGAGAAACCCAAGGCGCCACCAGAATGCGTAGGTTCCCTGAGAGTGTGGCCACGTCCGCGTCCTACATGGTTCGTATGGAGGGATGCTAAGAAAACGAGTTTCTGTCTTAGCTTCCCGCCAAGGCTTAGCGCACCATTCCGTTAGCTAGTCGATAATCTTGCACGCTGTTCCAGTAAGAAACGTGTAATATTGCCGCTCCACAACCCTTGCACCGTCTTGTAGATTCGAGAACCTGTGTGCGCTCGGGTCTGAGTGATGCCCCCAGCCACCAATTGTATCGGCGCGCAAGCAGCATAAGGGGCCCTGGATCTATCGCCCCCTTAGGTTTATTAACTCCGAGCATATTGCCATAAAAGTAGTAAGGTAAACAGCTGTCCAAACGACGAATTGTTTAATAGCAAT"/>
                    <sequence id="seq_t158" taxon="t158" totalcount="4" value="AGATCGAAACCTCGCTGTCCTTACGAGACTCCAACCAGAGACCCAGCGTTATGGGAACCAATCGGCTGTCGTTGTCGCAATTGCACAGTAGGTAAACAAAAGCGTTTGCAGAGTCCGTGTTATCTCGATCGCGGGCGCGGGATGTCCTATCCGAGGCTGGTCGTTGGTTAATACCTTCTTCTCTGTTAACTGTTTGCGAGTATGCACGCAGGGCCCCCGAAAGCTGGGTACACAGTCTAAGGTAGTAGCGAGTGATCATGGACGAAATTCTTCCCGTGGTCTACCCACTGCGGAAGAAAGAACGGCGAAACGGTAACCTGTCTCATGGACCGATGGGTACTTTTAGAGCTTTCATGAACCCAAATTTGACCGAAAAGCAAGCATTATGCCATCGACGGCCTTCACCCTTATACTGCGCAAAAGTGCTTTTGACGGCAACTGTAAGCCGCTGATACGTCGAATGTTCATAAAAATGGTAATAATTCACGTTCATACAGCAT"/>
                    <sequence id="seq_t159" taxon="t159" totalcount="4" value="TTCCTCTAACAGCGCCCGTCCCTAGGCAGGACGCACTCTGTATTAGGTTTTAACGTATTCAGTCTCGTCATCTAAAGACTCAAATGACTCGCCGACATCAATCACGACACGGTTTCCCTATAACCCTTGGTTCATGGAAGCTTCGCAAGCGTCATCGGTCATTAACGCAGGCGTTGCTCATGACATTGAAGGCGAGAAATCGAGTGAACCATTGCAGGAGATCCTGATCCTAGTTAGAACTTGGGGGTAATCTGAAGGCCTATAACCCACCAACCAACCTTCGGGGGCGGTTCACTGCACGGTTAAGTTGCCCTCATCCCGCAGGGCCTTAGGCACAAAGGACGGTGGGAGATGACGATCTTTACTACGCTCCGCGCAAATCTTAGTAAGTGTCCGGCACATATGGGGAGGTCGTTGACAGGTGTCATCAAAAGCGACACTTCGTGGTGCATATCGAATTGACGTTTCCTTCGTCTCTGAATGAGATACCACCGGTAGAG"/>
                    <sequence id="seq_t16" taxon="t16" totalcount="4" value="CTCGATTAAAAGCACCGATTTAGATGATGAGCCGTACGAGTCTTCAAGATTATTGCATTCATAACACGGGTAAAGCCTACCGATCTTCTATAGGGACCTCCTTACAGACCTGTCATGCGTAGGACACATGAGGGCGCGAAAGCCTGTCATAAGTCAGCCTACAGCCCGATCATTCCCACCGTCAGGCGCTCGGTTCAGATACTACATAGCGGACATACAGCCGACGGGGCTCATGTTGCCATTCCACCCAACTAGTAGTAGTCAGGCAGATCATTAGGACCTGCGCAGTTGGCGCTAGGGCAGTCCTGTGAATCGCAGCCAACTACGGTTCGACAGCATATTGAGAGCACTGCCGATGTGCTGACACAATCCGATAAATAGTACGGAAAACCGTAAGCGCATTTTTAGAATTGCCGCTGCCAGTAATTACGAGAACCCCTGCCACGTTACGATCAGAAAGGGGCTAGTACTTAACATGTCAAATGTCCCGCGCTCTCAGT"/>
                    <sequence id="seq_t160" taxon="t160" totalcount="4" value="CAAAGAATTTTTCGTATACTGTGCACACGCTTGTCTGCGCTCGATGCGCGGTCCGTAAGTCACGGCAGCATTTTCATGCCGCCGACCCTATGTTCAACCGCATGTTTATGCACGATTCGGCTTGCGCCGCCTTAAGTATTCGGGGGCTCCGATACGTCAACGAAGTTATTAATTTCGGCAGTGTTTCCAAGCGCGTTTGAAATGGTCCTACGAGACTGCGTCAGGTTCATAAGATCAGGAGCCTCGTTCTGTACGCGTGTGTAACGTACGATCCGCCAGAGGCACGTTTCATGTAAGCCGGGGACCCAGCACTTGGAGGTGTTTTGAAACGAATATCATCTTAACGTCGAAGATTTTAATTAGGGAATCAAGATTAGACCATAGGAAACTTGATAAAATAAGGCTGAACGAAATTTATTCTGACTTTTGTCAAACGCTACTGGGCAAGTCTTTTAGACGGGGGTGACGTATATGATAAACTATCACTACTAACCTAAGTG"/>
                    <sequence id="seq_t161" taxon="t161" totalcount="4" value="TCTCCTCCTAAGACACCTCGCGTTCAATAGAATTATTATGGGCCTTTCAGAGAGGTTTCACTACACTATCTGAAGGGGAGGGAACATTTGTGTGCTTAGCACGGTACCTCCCCCTTCCCGGTTCTTATCTCCTTGTGAAATATAACTTTGAGTTTGCCCATCAAAGACCGTGTAAGGTCGTCTGGCCTTGGCTGATTCAGGGGACGCAACAAACGATAGTCGAGCCATCACTGACAGTCTCTCGGTTCCTCCCAGTTTCTCCTTGAGCTCGAGTGTGGCAATAATTTGAATCGAAGGCAGAAGAGAAGAGCATTGTAATGGCATCCGTTGACCTCACTTCCTACGGTCTATGGGAGCGAAAGGATAATCATCTCCTGCTGAGTTATTGCTACAAGAACTGCCGGGCAGCAATCGTAGTTTGTCACACATCCAGTTACGAGTTGATTGACCTAACATAGAGTCGATGCTCGACCAGCGTAGTACTAGGTTACTGACCGAGG"/>
                    <sequence id="seq_t162" taxon="t162" totalcount="4" value="GGTCACTCCTTCTGTATCAACCCCGTCAAACCGCTGTCCCGTGGGTCGATCGAATTGTTCGCCAGGGTCAAAACACTCGAGCCGAGTGGTCGGCGTTTCTTTATACTTAAACCACTGGCGAGCTCTCGACATTTCACAGTAGACGCGCCCTGGCAGTCGTGCGCTTCAAGCCGTAGAACGTGAGGTCCTGGAGCGAGGCACGCGGTAGTTGCGTAGGTATGGGACGGCCGTAAACCTATGATGTCCGAGTTCTCTCTCTGGACTCATTTCAAGCCGAAACACAAGGCGAGAAAGGACGACTAAAACACATTCGCTACTCGTTTGTGGATAGTTCCGCTTTGAAAAGTTTAAGAAATCATCAATTACAACTTACGTACAGCCGCTTCCCGTCCATGTCTAGGAGGAGGTGGATGCGCCAGAAGCAACTGAGATATGCGTGCTCTTGACACACTGGTACCGCGATTGCTGTACGCTGTACCGGCCTCGGGGCGTGACCAATC"/>
                    <sequence id="seq_t163" taxon="t163" totalcount="4" value="GCGCTGAGGATGGGATCGTTGCATCAGGTAGTTGGAGTCATTCAATGTGACCTGGTGCTAACATCTCCTCCCCGTCTACCGCGCGCTGGTAATGGCTATTCTATTGTGCTCGTTATACGCAAAAACCTCGGTTTCCAGGATTGCCGCGTCTTAACACGGCAGTAGACCCTGGACAGGATTGCTTCTAACAAGTTGAAATGAGTTTGAGGCCGCTGTCCACTGTCTCGCTTCAATGCGCTGAAGTTGGTTGTGTCGATAGACCCTCCAGTGGAGGAGGGCGGTGTCTGGTACTAGGCTGCACCACTGTGCACTCGAAGATGTTTCGGACGTTCAAATTTAATGGATAAGAACCATCGTGCGTCCTTATATGCCCCAGTGGGACGTAAATTTAGCGCAGTCAACCGTGTATGATATGGTACTTTATATATCTAGGTATGAGTATCTGGCGCTATCCCGCTGGCCTGGGGAGCTAATGGCTCGATGAATCGATATAACCTAGA"/>
                    <sequence id="seq_t164" taxon="t164" totalcount="4" value="AGGAACAATTTAGCTCCAGTGGGGATCCAACGCACGTAGTTATCACTATAGTAAGGGTCTTGGTCCGTTCGGTCCTCGTAGTATTAATGCGCACGTCAGGGGGTGACGCCATGTATGGACACAACCCGGGATACATATGCAAGCGTACATTCGCCATCTATACCAAATCTCGGGCCTACTCTGCGTAAAACTGAAGTAACCTTATGAGTCGGCTGCCTAAGGGCAAGTATCCTCCGTAGGCTTGGAGTCCTTTCTACAGAAGGTCCGAGTCAGCCACGTGGTTCAGCGTAGCAAGGCAACATAGTGGCAGCCCGAGTCCCCAACAATGCAACACGATCGCCTTTTGGGATTAACATAACTTTCCACCAATAATACCAACTTAGTCCCTCACCTTAACATACGGCCAGAAGACCATTTATGCAACATGTTACACATCCACCTACTTTGGCGAGCCCGTCCGGGGTTGGGCCCCATGAAAGCCTGTCTTGACCGCATCCATT"/>
                    <sequence id="seq_t165" taxon="t165" totalcount="4" value="ATCAGGGGAGTTGGTGTGTTATCACGATCAATTCGCGTTCTAGAGGTCTAGCTGATTGGATCATCTACAATGCAACATGACTGGACAACTAATACCGCAATATTCTTCGCATGGAGCCGGACGGAGTGCGCGCGCAAGCTGTCGGTGGTCAAAGAGATACCGAGAGACCACGCGGTTCCCTATAACTATACGGCTCGAGTGTCTTTGATTTTAAGCATAAAGCTCCAAGCCAGGCTGCTCCGTATGTATTCGCTTAATAGACATACGCCCAAGAAGCGAAGCGCTGTTTGGCCGGCTAACGATTGTCCCTATCTCAATACCTGTCATACTGAAGATATGGGTGGGATCGAACTCGTTACAGCGTCGAGCAATAGCTTGCCTTTCCACATGGGTTGGTTGATCCCCATCGTTTGAAGCCTGCTAGTGAGGTGTGGGAATCCACAGATCCTCTTAATAGACGTCAGCGGCAGGGGCATCAGATAGAAACACCTATTAGGGAT"/>
                    <sequence id="seq_t166" taxon="t166" totalcount="4" value="ATTCCGTGAGATCGTAGAGCGCCAAAATTCTTCCTCAGCTACAACAACTCTCTATTAATTAGTTGCATATAAAACCGACTGTCAGAGTTTGGACATCTGAAACTGTCCCAAATGATGCTGTGAGAATATTAGTCCCTAGGCTAGAAGCCGCGGGAGACCGTCTTATGTAGAGGTTCAGGCATGGGTCTCGAGTCGACAGCACATTAGGGCTACGCTATCGGTAGGTTGGAAGATCAGGTTACTTAACTGGTGACGGCCAAGAGATACTCTGCCAAGGGTCATCCGTTAACGCGTCTAGCATGCTGTCACCGAGCTGATTCAGCGAATTCTTATCTTGTTCACCATCAAAACAAATGTCCACTACGGCTGACGTTCATAATCCTGTCCTACCGCTTACGTCGCGTATATCATCTAGCACCCACTTTGAAAGGGCGGGACCGCTGTGATGGAACCGAGAGTCGAACGAGGTGCTGCGTGTCCCGGTTATTCGTCAAATTCCG"/>
                    <sequence id="seq_t167" taxon="t167" totalcount="4" value="GCCGAACGAATGAGAATAATTAAGACGTGCAGGACGGACTACCCTGGTAGAGTGGTGGTGATTGGAAGAACCTGCGCAGCATACTAGTGTTGAGCGCGGTTTGATTAGGTAATGCTAGGTAGAGCCGGGTTCCGCTTAGACAGAGGAAAATTACGGCCTCAATCGGATACGAAGTATGGGGGTGTACCATCGCTTTTCCTTTGCACGTGACGCACAACTTTCATACTAGAAGTCGGCGACACGTGGGCAAGACGACCACTGGAGGCCCGTCCGCCGGCATCCTAAATAACGCGCCAAGCATTTTACCCTAGACACTGTCTTATCCTCCCCGCTGAAAACTAAGCATGTACCAACCCGATTCGGAGAAACCCTAAACGCGACCTTCTAAAGGTAGCTTCTACACCTAAACTAGGACGACGCTCAACGACGTCGCAATGTCGTTCTTTAAACGCTTCGATTAGGGAGACATAGTGAGAATCGGAAGAACATACTCTAATCCG"/>
                    <sequence id="seq_t168" taxon="t168" totalcount="4" value="TCCGCGTGAAATGCATCAGCCACTCAGCAGGTAATCGCCATGGAACGTCCCATGACCGCGGTCGAACAGTAACCCCTTCTTAGGCATGCAGTATCCGGGAAGCACCGGGACCTTTCCTTGGCTCCCAAGTGGTTAGATGGTCTGATAGGGCAAATGATTACTCTGATACCACCTTGCTATCAGGATCCGAACTCCAATTCGACTGCGTTATAGCCTGATAGCGGCGCAGGCCGCAAGTAGGTCGAACATGATGGGCCCGCCGAGGACACTATGACACACCAATCTCCCACCACTGCCCTGAGCTTCAGCCGGCCGTCTTTCTCCGTGTACAAGGACCACGTAGACGATGTATAGATGTGACCGGTTCAAACACGGCCTTGAAGCGTAAGCGGGATAGTACGTCGCGCCGAAGGAAAGCTTACCCCCGGAAATGATGGTTGAGAAGAGACGCTACTCTGCTGTGTCGCCGTATGATCGAACAAGTCTTAGCGCGGTGCAAC"/>
                    <sequence id="seq_t169" taxon="t169" totalcount="4" value="TTGAGCTATTCTCCCACACGTTTCGAGCCGCCGCAAGCGACCGCCATTTAATCATCTCGCTTACGACCCCATTGAGCTTTGTCACTTGCGCTTCCCTATACACTTAATTAGCCATGCAGCCGGGGACAACGTACGTCTTTCGCGACCTACGCCAGCCACTAGTTTCACGGCTTTCTCGTAACACCTTCATTCCGCGCGAATCTTTTATACCTGGACTGGGACTCTGATGGCTATCTTGAGAGGCCATTACCGGGGGGGGATGAAAAGCTGATAAGCATTCCGTATAGCCGTTGAACTGGAAGGGCGTAATGTACATAAAAGAAAAAGCCTCGACAAGGTCAATGTACGCCGGTCATGCCCATGCTATCTTGAGTGTCAACCGCGGGCTGTGATTAGGGATGTAAGATTCACTACACTGATATGGCAATTATGATTGGTATAGAATAACTAAGATCGACCGCCACCCCAACAAGGGAAACTTGATTCGTATCCGCAGAGGA"/>
                    <sequence id="seq_t17" taxon="t17" totalcount="4" value="CAGTTGGCATTACGGGTTGAATATGGGATTAAGTCTCCAGGACGGCCTGACTCTTAAAGTTAACGGAGTCTGGGTCTCCTCGGTACGGAGTGCGCCCAATCAACGCTTATCGTATCCGTATCCGCACCAAACGTTCCCAGATAGAAAGGCTCGTACTAGCCTGTCCGAGCCGAGTTTGGGGCCTAACACGAGGCGGCATAGATACGTGTTACAAGGTTTACCTTCGAGTTCGGGCGATGTCTTTTGAGCAGCGAGGTCACGGATGGGGTTGCCTTTACTCCCTGTGCCGCATCCGCCAGGAGCTACATGATAATAACGGTCTTAATGAACTGGTCTGTATAATTACAATCATTCAGACTTCAAAGATTTGGGAGGCCGTTACCACTTACTTCTATAGTCAGGGTTTGGGCGTCCCCTCGTTCCATGTTCGACTAGTAACTGATGTAGTCGCGAGAGAGACAGTGCAGTCATCGCCAGGAGCATGCTGAATTGCAGGTAGA"/>
                    <sequence id="seq_t170" taxon="t170" totalcount="4" value="CACTATGTATGAGTCACTTCTGGCAAGCTGGCAATGCTTGTCGGACATCCTGAGGGCCGTGTAGCCAACGGCCGTGAATCTGCTTTCCAGCTCTGTGCTTTCAATATAGTTCACAACAATATATGGCTGTACTCACGCCTTACATTGCAGCTCACTACCATGAAGACGCACCCATGTTCCCCTTGAGAGGAAAATATACCGGCGTGGCCATCCGCAGCCAAATCTCGCTATAAGCCGCTCCAGGGTGCTTGGACGCGCACATTGTCGCGCCTGACAAGACAAGCCCCGCGAGTTGAGTTCATAATAGTTACACTAGAGCACCTTTTCATGACCGATCATGCCCTCATTTGACGTGGGAGTCAGGTCAATCGTCTATAGCCCTGACATCGAATCCTGTTCAGTAGAACCTCTGAACGGCTTCTTGAAAGGTTTCAGACCCTCGTGCAACGATGCTACCAATTCTTGAGACCGTGGTTTAAAAACCGCTCCGCGTTCACACA"/>
                    <sequence id="seq_t171" taxon="t171" totalcount="4" value="GGGAATATCCAAGCTGTGGGCATCGGGTTACGTTGCGTCATTTAGAATGAACAGCAACCAGCAGTTCTCAAGGATCGTGAACCATGCGAGAAAATGTCCCCTGTAATGGTTGTCGGTGTCCACTTTGAGTTACACGCGCGAACATCAAACTCAATTTTGTTCTGAAGGTCATATGACAGAAAACTCTTAGTCGTTTTCTCCTCACCGTTCAGAGTTCTTTGGCCGAAGATGTAAGCCGAACTTAGGCAATTGGTTTCCGATGGTGGCATATGACCAAAATCACTGTCAGATCCTCACCACTTTGCACTAACTGAGTGGGATGTACAACTGGAGCCACACATGAACCACAATGGCTTCTCTTTTCGGTAGTAGTGGGTCACAATGCAGGCTAAGATGACCCATGCAGTCACCTGCGCGCACGAGAGCTCGTTGGCGTACTCTTTGTGCTTACCGTGGCTACTGCTTACGTCGTCGAGCTTTCCACTGCCAAGGTATGACGA"/>
                    <sequence id="seq_t172" taxon="t172" totalcount="4" value="CTAGAACTAGTTGATAGCGCCGATTACGGTGATCGGCAGGGCTTGCACGATTGGTCGGTCCAATATCGGAATCTGCCATTACCAACACCCTGAAGAGAGAGCCGGTGTCTCTCTGGTATGGGTTTCGTAACGGACATTCGAACGGGGCCAAGTAATCTTCGGAGTGTCCGGTGCACCCAGACATTTGGTATCGAGGAACCGTAGGCATTATTACGTAGTTAATGCAGTGTAAGACACCAAGACTCAAGTCGTTCTAATTAAGCTGCCAATGCTAACTCACAACACATGGAGTGATATCAGCCCTTAGTTTTATGGACAAATTTAATCGGACGGCGAAGTGGCAACCGGTACTGCTAAGAAACAATCAATCTAGTCGTATCGTAGAACCTACTCTAATGATTTTCTCCCATAGCCCCTGCAGACGTCCTGCACTAGCCGTTGATTTCGTGAGCGGCGGCCGAGGCCGTGCCCTAGGCAGTCCTTGCACCTTTCACTATCGT"/>
                    <sequence id="seq_t173" taxon="t173" totalcount="4" value="AGACGGAGACCCTGGGCTCCTCCTGGCAATAACTATCTTGGCGACAAGGTTGACCATTGCAACGATTAAACAATACGCTGAGACCTGGCTGTATCCGGGCTATATCGGGTTTACGGCCCCTCTAGCCCATAGCGTTGCCGCTTGTCTTGCAAATACGTACAAGTTCAACTTCCAGTTAGCTCTCACCAGATCGTAAATCGGGTCGTCGTCATTCAATAATTCTATATTGAAATTGGTCAGTTCACGATGACAAGAGTGACGGTAACGCTATAGATCATTATTTATCAAATCGACCGCAAAGCACGGGAACAGACGCAGCCCAGGGTTCCAGTCAACACATATACGGTAACTTACTAAATACAATTTGCTCCTGAGTATTAAGAGCTCTATTATCGAAAGGCCCCAATATGAGCAAGATTGCGGCACGGAACCACTGAATACGTCCCATTCTCAAACTGCAGCCGCTCCAATAGCACCTCGCAGAGAAGACGAATGACCCG"/>
                    <sequence id="seq_t174" taxon="t174" totalcount="4" value="TGATTGTAGCTCGCGGGGACTACGAGCTCGCAAGATATCATAGTTATTATTTAGCAATTATCAATGTAATGTTGCTCTCGCTAGGTAAATACTTACCGGACGCTTCCATATAAACTTCAGAATGCATAGAATAAGTCAGCGTATGCCCACGTTCAGGGTTTGCCCGGGTCCCTGGAATGGCCGCAACGAAAAAGAGCTTACGTGTCAGCTTGTAGGGATGTCTTATCGAGTCGACCCGATAGTAAGCCGATAATCGTGCGCACTGCTTCAGTATGAAAAGTCAGCTATTACCGCTGCCCAACCTTTGTACGGGCTTACATGATCGAGGAAGTGTGTACGCTCCAGTCTTTGAGATTGCCGTGCCAGCGACACGTAACCGATCGGAAGGTCTGAAAGGCGCACTCCGCCTATCGCCCCTGTTGGTTTATTAAGTCCGAGCATATTGCTACCTAAGCAGTAAGAGAAACAACCCTACAGGTGACCAATTGTATAACGGCAAT"/>
                    <sequence id="seq_t175" taxon="t175" totalcount="4" value="CAACTTCTCCCTATCAATGTGAATAGACTAGCCGCGGCTGCCCTGCCCGCTCGCTCACGTCTGTATATTTCGGTGACCTTGTGTCACGTTGGTGTCCCACCCGTTTTACGCTGACACGAGCCATATTCTCCTCTGAGATGGCCTATTCTCATATTCCCTCCTGTCTCATTCCGTGATGTAGTAGTCGGGACACACTAGAACAGACCGTCAAGCTTTGTTTCGCCTCCGCCTGATACGGTTTCCGTGGACATCTATGGCTCCATCACACATATCCGGTTTTGTCTATAGCGTATAGTCACGATACGTGGAGTACATAGCGGCATGGCATGCGTTAAACAGAGGAATTGGTTCTAAGAATCTGACACGTATAGTCTTAGTTAGTGATTATCTCCGCAGTTCCTCAATTACCTGCATGTTGGACACTGCGCGCCTATATCGTTATTCCCAGCGTAGCCGACATCGGCAGGGTACCAGCATCGACGGACTCTGTAGATGACGTC"/>
                    <sequence id="seq_t176" taxon="t176" totalcount="4" value="TGACCGCACTGCCTCTGCAGTACCCTTGGTCCACACGGACGGTGTTTTGTTAAATCTGAGCCGCATCAGTTTGACTGAAAGTCCAGCAATCCGCGTCTTAAATGTATGAGCCCGGCACCTTACTTAGCCATGTGTCTATAGATAGATCGTAGACGAAATATAATCATGAACTAAGCCCATGAGAGATCATGTAATTCTCGGAGCATAAGCACGCGGGGCAGGTTAGTAAGTAGCCAAAGAACGTTCAGGCATTATTCGGGACCCTCCTAACCGATACCCATTGACCCTGAGGTTCCTAGGCGTACCAGCTTGTTCTAGACTTTGCGATGCCCGTGAAGGTCCGTCAGGACTTGCAGTTTCTCACAATGTCTGAGAACACCTCTGGCGTGCTAGGGATCGAAAATGCGTCGGCTATCGAACTTGTCATTCTCCTACTTCGAGCGGTTTCACAACGTCGCCGGTATTGTCATTTCGCTAAAGTGTTGGCGGAATATTGAATT"/>
                    <sequence id="seq_t177" taxon="t177" totalcount="4" value="AATGTGTGGCTCAGAATTGCGTTTGGCATGACCAGACGGACCCCAGCCGCGTGGCTGCTACGACCCATGTGCAGCTTTCAGTCGCGACTTTGTGGTATCAGATAGTCCGGATTTATGCCTTGTATTCGCACATCCACTAAGACCCGGCAACGGCTGGTCAGGTGATGCAAAAGTAAATCGACTCCGTTGAGTGCATTTTCTCACAGGCTTTGCAGATCAGTAACGTCACTGCTATAGTTCCATAGGTAAGCCAGGCTTGAGCCCCATTAAACTCCGATTTAAGTGCTTCGACGCCTACGTGGCGGTTACAGAGGCCCAGGGAGTGGGCAATTTCGGAGGATTTAACAAACTTAGTCCGCATCTGTGAAGGGGCCATCACTTCTGAATCCCTACAAATGCACCTAAAAAGAAGGCATATCATGAGAGATCCTGACACTCTTCATCCCCTGCATAAAAATGACCAGTAGGCCCGGTATGCCCTGGCTCATGGTTAAAGAACA"/>
                    <sequence id="seq_t178" taxon="t178" totalcount="4" value="AGTAGGGGTAGGCCATTCTCTTCTTCGAGACGTACTAACTAATAAACGCTCTTTCTAGGTCTCATTAGGATAGCACGCAACGAACCTGTATTTTCGCGGAATCGTCCCTCCGAATCGATGATACTAATTCAGCGCGATAGCGCTTAGATTAAAGGAGGGATCTGGGTCGCGGGCGCCACTTTATCAAAGGGTGGCTACCTGAGGATTGATAATCGAGGGTGGGAGCGTTATAACGGCGTATGGCGAACTAAACGTTGAAGCGCGGCCAACCCTGCTTGCAACGATACCGGTAGGATTCGCAGTGAGGTGCTCTTCCAGGCCGTTACCCAGGGACATACCCGACATTGGTACACTGTTACGCAAGGGAGTACAGGGGAAAGTGTTTGATGAGAACCCCAACCGCTCCCGGTTCGAATCTTGCACTCGTATACTGACCACATGGATCCTTCCATGTGCTTCCCCCAGAATACGCATTGATTGAGATGTAGGTCCAGGTTCCG"/>
                    <sequence id="seq_t179" taxon="t179" totalcount="4" value="GCGTCTCAAGCGATAGGCCGTGGCTAGGAAGCTAGTCTTATTCTTACACGAGGGAATAACTGATAAGATATCACGTACACCTGACACCTGCTCAGCCGGACCGAGCGGAAAGTTTTCTAGGACTCACTGGCCAAACACAGTGCTTGGCTAATACTGACCTTGAAGTGAGCCCCGACGCTATCTCTTTACATAGGTCATTCAGAACAAACTGGCCCCATCATGATTTAAAGCAACGACGAATCGGGATGTCTCATCATGTTAGAGCTTTCTCGGGGGCATTACAAGGCAGGTAAGTCCATTTCCGTTCCGTCGGGATTGAGCTACATATTGAGCCGGGCGGGGAAAAGTATCTGGGGACACGCCCAGCAGTGAATCTTCGATTTATTTGTTACCCGAAAGGATGCACTAGGGAGTTCCATACCTTGACCAAATCACTGCGCATCACACATTTATCACCCTTCCTTTCAGGATATACGACAACCCCTGTTCTTGACCTCACT"/>
                    <sequence id="seq_t18" taxon="t18" totalcount="4" value="CGATTTCCGCTTGGACTCACGAAATTATCCTATGGTACCACACAGCAATCACCGAGAGGCCTTCCGAGGGACTTAGGGCCGAGCTCGCGAAATCGCCGTCACAGCCTAAGCGTAGGTCAGTCGTGTCGAGTTGGATTTTGGTGGCGTAGTGAGCTGAATTTCACCAAGAAAGGGGATAACCTTATAGAACAGTCGGGATATCCTAAGTAGCACAAGCGGAGTACACAATTGAACGCCAGGAGTCAATATCTCAGGTTCCGAACTATAAAGTTGACAACTATCTTCTCTATACGTTTTTCGCTGTCGACTATGGTACGCCCGCACCCCCCGCGATACCTACCGTAAACACTCCTGCGGGTTGACCTGTAAACGATGACTTATCTAGTTAAGTATGCCAAGTCTGTAGGGTAGGTGCACCGGCTTCAGTCTATATACACAGGCGCGACTCATTTGCAGCGCGGAATAGGGCACGTACGAACCGACCGCATCGCACTACTATT"/>
                    <sequence id="seq_t180" taxon="t180" totalcount="4" value="AAGGACGTTTGTGAAATGTATCAGAGGTTGAAAGAGACTAGGTTTGTGGCGAAATCCACTTTGAGTCCTGAAGTGCCTCGTTTTCTTAAATTAGTGTTCATATGGACACACCTGGACTGGCGGGTATCGAAAGAGAAGCTAGGATGTGCTGCACTTGGGCCGGATGGGTCGTTCCTGATCGTGGCACATCCACAGAAGGATCACTAGTTTATTCTCTCCGCTGTAAGAATTTCGAATCTGACATGTGCTGTCTGGGATTTGGAGTATAGGTTATGCATCGACACTCGGAGGATGAGACTATACAAAGTTGACAAGTACTCGCCTGCGTGGCACCCGCCTGCCATACTGGACTATTCCCTACGGCGACCTAACATTTTTGCTTCACTTAAGGAAAAGGTCTCTATCCACTCTTCAATAGGACGTTATAGCTAGAATGCTACCTGGGAACATTTGTCTCCCTTTAAGTTCCTAATGTGTAAATACCACATAGCGTTGGACAG"/>
                    <sequence id="seq_t181" taxon="t181" totalcount="4" value="CCACCATCACTTGTTACCCTGTAGCGCGTTTACCGTGGGGCGTCGATCGCATGTTGGGTTCAAGGTCTGTTGCTGCCTTACTCAGCCTCGTGAAGATGGACGGCGTGCATCGGACGGCGGATTACGGACGCGCAGATTCGCGCGGTGCCGAGCGACCCTGCCACGAGCAGTTCGTCCTAAAGTGTTGGCGTCCAGTAACTTTACTGGAGATTAGGGATTTACTACAGTGTGTCAACGAACGCCTTGGAGTACCTATATTAAGTCGGCTCTGGGACCTTCATAATATGCGTCTGACGGGAGCACTTGGTTTTTTTGGGTAGGTTATAAGAACAAGCCACGCGCAACGAGGCCATACAATGAAGAGCCCATCTAGTCATATTGTGAGTTTTACGTCAATGCTCCATTCCCAGAGGATGCTGATAATAACTGGTAGAGACGCGGGGCGCTTGAACTCACGCTATGTCCTTACTCTAGGATGATTGTCCAGCATGCACTAACGC"/>
                    <sequence id="seq_t182" taxon="t182" totalcount="4" value="ACCAGACCGGCGGTGACCACATTACATGAGTTCACTCAACACCGGCGCGACTCGTGATTGAGAGCTCCCCCAACGCAACTTCTTAGCCATCTCAGTCGTAGTCAGACCCCAACAAGCGATATACTAGACTGGCTCATAAACGCAAAGGGTGAGTGCTTCGAACCTGCAACATCTCACTCCGTGCACGTTCAGGATTGAGTCTTCTCTTTGCGCTTGAATGTCAGGAATCAGTGCCAAGTACCTGTCCAGGGGGGTGGTGGGGGGAGGACGTGGCAAGCCTTGTCCATCCTATCGGGTGCGGCCATAGGCCACGCTAGTCAACACGGGACAATGTACCGAAAGGACTTTCTTTGATGATCGTTCTCCGCCAAATTATCCCCTTGATATTTGGATTTGCGCTTTTGATCTTTGCGTCGCGGTTCAGCCGTCTTACACTCTCTCTATACCATCCTGAATCCCCTGTCAATATGTTGTACCACGGGAACCCATTATATTGAGGA"/>
                    <sequence id="seq_t183" taxon="t183" totalcount="4" value="CTAATTAACGTAGTTCTTAAGATAACCTATAAACTAGCCGGGACGCGCACGACCTGTACGACATGACCTCCGTCTTATATCACAACTCATAAATCGATAGCCTCCCGCTCGAGTGGGACGAGACTGTTTAGCTAAGCTTACAGCTGACGGGATCCTGCCCATTCGGGGCTAGTCGGCTTACGAGTTGATACTCTTTCTCAAGTTATACGGTTCTATTCGTAGAGGCTACAACCCCGATGACCTCGTCTCGCTTTGACAAACATCAAAAATTCGTTGACCCCGCAAAGCTGAATGATACGTCAACGTTAGGATCCGACGGCGTGAGAAAGCAGTGCATATTGAGACCTGGACGTCATATTGTGTTTAATTTCGCTAAGGCATAGGTTAAAGATTGTCTAACTCCTGGTTTAACGCTGATTCGTTAGCAGGCGATTTCAGAGCCGGCAGTATTGCTTATACCCTAAGTGAGCATCTAGAAATTACTCAGTGCCCGTTAAGAG"/>
                    <sequence id="seq_t184" taxon="t184" totalcount="4" value="CTATAAAGTTGGCTGAGCGGGAAGCACGGCGTTATGGTGGAGGGCGCACGGTCCCATAGTACGAACCGTAAGAGCGGCTCGGTGAACACTCTTGTTTAGTACCATTGGGTTAATTTACATTCTATCGGTCCGGCTGTTCTAATTTCGAATTCGCCAGTCAATGAGCAGTGAATGCTAGCCACACTTGAGATATTCCTCGCTCCTGACAAGTCATGGTGTTCGCGACCCTCGTATTTTGGAATACTGTAGGCGAGGTGACTAGAGGTAATACTCTGACTTGGCCTATGCCTTCAAATAGAAGGGAGCGGGGCGTCGCTGGACTCATCGATAATGTCGACATTTGCCCTTGACTAATGGTCTTAACCGTCCCTGAGATGGGAGTGAATAAGTACACGCAGCCCACTAGCTCGACTGCAAGTGCAAACCCGAGTACGACTTTTAATCTCTGAGTCTCATAGTCTCCTGTACGTGGAATCGTTAGCGTTTGCGTGGCCCCTGCT"/>
                    <sequence id="seq_t185" taxon="t185" totalcount="4" value="CAGTTGGCATTACGGGTTGAATATGGGATCAAGTCCCCAGGACGGCCTGACTCTTAAAGTTAACGGACTCTGGGTCTCCTCGGTACGGAGTGCGCCCAATCCACGCTTATCGTATCCGTATCCGCACCAAACGTTCCCAGATAGAAAGGCTCGTACTAGCCTGTCCGAGTCGAGTTTGGGGCCTAACACTAGGCGGTAAAGATACTTGTTACCAGGTTTCCATTCGAGTCCGGGCGATGTCTTTTGAGAAGTGAGGTCATGGATGGGGTTGCCTTTACTCCCTGTGCCGCATCCGCCAGGAGCTACGTGATAATAAAGGTCTTAATGACGTGGTCTGTATAATTAGAATCATTCCGACTTCAAAGACTTGGGAGGCCGTTACCACTTATTTCCATAGTCACGGTGTGGGCGTCCCCTCATGCCATGTTCGACTAGTAACTGATGTAGTCGCGAGAGAGACAGTGCAGTCAACGCCAGGAGCATACTGAATTGCAGGTAGA"/>
                    <sequence id="seq_t186" taxon="t186" totalcount="4" value="GCCCGACCTGAATGTCCACTCCACTGGTATACGGGAGTTGGCCAGTAAGAGATAGGCGCGTTAATGAAAGTGGGCTCACCCGAGCACGCCTAACTTGGCTCTAGCTAGTCCGTTAAAGTACGCACGGATACTTCCCCTTGCACCCTTTAGTTGTCCTATCGTCATGCCGTTGCTCTGTCTGCGATCCAGTCGCCAGGCCGCTATTCAGTTGCAAATTTGCGTGCACCCACGCCAAACACTTCTTTGGCTGTGACCGACGATGCACTGTGAACCACACACCGTTTATCTAGGGGTCGTTGAGAACGGTTAACGATGCTTCGAGCTTTTGTCAATTCCGGCTTTGATAATCGTACTGAATAACTTAGACTGTGACAAAGGACGTGCGTGGGGACTCGCTTGAATTATCACTAATGGAAAGCCCACTTTGCTGAAGCTCTTGAGGAGGACTACGATTTGGCAAGGGCACATCTGTCAAGGTGGTAAAACTTCAGCATCCCCCA"/>
                    <sequence id="seq_t187" taxon="t187" totalcount="4" value="TGCGTTTTTTCGGTCTGCTTTGTTTGTCAGTAGCGCGGGGAGAGATCCCCTAGGGAACAGAGGACGGGCTCCGCTTTAATCAGCGGTACGGAGGGAGGTAGGTGGGTTGCCCATCATTGCAAAGCTATGTGATTTGAACTCGTGAATTACTCTAAAATCCGAGTACGGGAGTTGGCTACGAATTAGACCTTAAAATCCCGGGCCAAAAACCTCCACATTTTACTTCGTACCTCAACCTCCCGCATAACATATCGCTGAACCCAGAGGGACAATTAAGTCTCTACCTACTGGAGCCCTAGCATGGCTTGCGACGGACTGGTGTCTGTGCGAGCAAGCCCCCTTGCTTGCGGTTCTCCTGTGCACAGCCTGTCAACACAGTCGGAATGTTCAAGGTATATGTCTAGGGTCGGATCTGTCCAGGAGAGTTTGGGGGAGTGCGGTTAAGTTGTGAGTTCACGAATTAAGACACTTGAAGTCGTTTAGCCTGTGTTACACCCGGC"/>
                    <sequence id="seq_t188" taxon="t188" totalcount="4" value="GCTTTAAAGCCACGGTAAGGATTAGGAGTGCGCATTTGCCTGAATTAGCACGACAAAACGAGAGAGCCGTCCCTGTTTGACATTTTTTTTTTGCCCCTTAGCGGCCCGAATACGTGTACTTGGACGCTTAATGACCTAGTGCGCTTACTTGTTACCAGGGCCGATTTGAAGTACGATATCATATTATTCTTACCGACCGCAATCCGTCTGAAGTTAGCCCAGCCATAAGTCCCGCCACTACCCTTCAGACTTCCGAGATCAGAAAATTACGAGTGTAACCATGGAATGCTTGCTGAGTCAAGATACTTGCTGAACTCGTAGTAAACAGCCTCGACGCAGTCTTTCGCGCTTCTTGAAGTGAAGAAAAACCCCAAGTCAAGCGGCGTAACTCCTGAATAAAGAGATTGGCGCAATATCCCTTTGTGCTAACAGCTCATAGATACCCACTCCGTTCTGTTAATATCGCGAACTCGAGAGTTCTCCACCTTCGCTAAACCGTG"/>
                    <sequence id="seq_t189" taxon="t189" totalcount="4" value="CGGAGATGGGGTCCCCAATCACAAATATGGTCCTGAGGTGGCTAGATTGTCCAGAGTGCCAACTATCGCCTCCCATAGGTCTGTCGACGTGAAGGAACCCCTATTTTAACCCTTAGGATGGCGGTACCGACACTGATATGAACCGATAGGGCGTTACCTTTTCGTCCATGTTTTGATGTTCAAAAATTCTCGAACAGCCGATTTATGGACCGCATGAAGAGATAGGTAGCGGTGGTCGTGGTCTGGTCAGTACTATGGGAACAGAGGCAATAGGAACATTTCCCGTGTGAACGTTTCTCCTACCAATCCGAAATACTCTAATTGTAGTTCCGAGGAACCCAAAAACTCTTCTGTGTTCAGAACATCCGTCATAGGTTTCCTACCGGCGTTTACTGTTGAGAAACGCATGTATTTATTACATCTATATTATCCGTCTTGTAGGGAGTACTCTGCGGAAGGATACGATGCTACGCCTATTAAACACTTAGACGAAAACTTGT"/>
                    <sequence id="seq_t19" taxon="t19" totalcount="4" value="CCTGGATTAGAAGCTCGCGCATCGTCTAGTACGTCCGTTCTGAGAGTTACTAAGTCTAGCCCTTTAGTTGCCGTCCAACCAGGCTCGGGAGGCCGCTGTCGTTAGCAAATCTCGCACACGGCCGGGATGCCTTAATCAGAGGGATCCAAGAGTGTGGGGTTGTAAATGGTAAAATGACCTAACTGCCGTCATCGTCGAGGTTGGGCGAAATGGCCCCAACCGGATGGTTTTCGCAGTAGCTACGTGAAAATGCTAAACGACAAGGATGGCGTCCCGCTAATTGGAACTACTGAAATGCTTACGTCTTAGATGAAGGCTGCTCCGTCTGTATTCACCGTGCATGCATTTAGATACGTAGGCAGGTGGAAGGGAGTTCCTTAGACGTACCGAGGTACGTCCCGAACAGATGTCCGTGGCGTCGCGGTGCAGCTGAGCAACGAGTGATCGTGTGGCAAACGTCATCTCAACCTGACGGCCTCGGTGCCAAGTGCGTCTCTCAC"/>
                    <sequence id="seq_t190" taxon="t190" totalcount="4" value="ACTGGGGCGGGTTCTGGGACGGACAACCTGCCATGGATCTTGGCGAGTGGCTCCGTTGCTTCATGCGTCCCGTAATCGTAGGTCTTATCTGAGCAACCCGAGCGGGTGCGGCCGACCAGTTCAAGCTAGCTTCCGGGTCCAACCTTAAAGGAGGCATAAGCTAAAGTAGCCAGTTAAACGTCTCCGGTTCTTGTAAGTAAATTTAAAATCTAAAGGCCTGTGAGATAAATCGTCTGAAGGCTGTCTTTACATACAGGATACGTGCGGTCCGACCGGCTGACCTAAGCTGGCCTAAATGAAATGCAGTGAGCGCGGGCTTGCGAGTATCAAAGGTCTCCACCTATCAGTCTGATCCATGAGTACGCCGCCGCAAATCGCACCTGATGCCCCCCATGTTTTTAAAGTACCAAAGGAGATCGATCAAAACAGGCACCCCACGTAGTGGGCGGCTACTAGTTTGGTCCTCTCGGCAACCCTACGCTCCTGCTGTACGTCTCCTT"/>
                    <sequence id="seq_t191" taxon="t191" totalcount="4" value="ATGCCCCTGTGAAGACGCAGGGAGCGGTCCAACGACTGACCTGCGATCGGGGGACTTCGTAGCTTTCGTCCGTTGAGTGATAATTCCCAAGGATTGTTTAGAATCGGTACGGCAAGAAGCCAGCCACCTTTTTCTGCTAGTACCAATGTCTGATACCCCAAACACAGCGACGTTCCGACTGGCAGTCGAATTAAGAGACTCGATATTCATACACGGTGTTGTAAAAACATATGCCCCTCTTGTTCGACCCTGAAAACGCTATCACGGATACAACCCGGTTGTCATCTCGCGGCTCGGTTACGCCGGGTGAAACAGGTGTCCCACTCATTTCTAGCCCAACTAGCGAGTCGGCCCGGCCTAGAGGGTTATGGGGCCAATATACGCGCGGGTGGCGGCGAGAAACCTGACCTTACATCCTAAGACACGAGGAATACCGGTTAGGACAACACTGACAGGAAGACGGAGAATATGGTGGGGCAGTAGTTGTTCAGTCTCTGCTA"/>
                    <sequence id="seq_t192" taxon="t192" totalcount="4" value="GACTGCTAGACGCCCTTGGATAGGGCAGTCACACTAATATAATTGCAATGCTACACACGAAAAAGAAAACCCCCATCGCTGACGACGAGGATATTGTTTGCTTGGCTATTAAAGCGTTGACTTTTGGCGGAGGTTGGTTTCAGCGAGATTTTGGTTGTGGTCTATATGACCTTCTCTGCGAACGCTTTCTGTCAGTCCTAAATAGAGTACTGAAACCTAAACCAGACACTAGCGAACTAAAGCAGGTCCGATGAAAAAACCAGCTCCTCTTGAAAGATTTCCGAGCTGGGGCTACGAGTCTCCCGCGATAAGTCAGTCGACCCCAGATTGGTATGTCCTCCGATCGGTCCTATCCGCCTTAGTAGTAAAGCCAGATTTTCCACAATGGACTCGACCGCCCGCTATCCAGAAGTAACACAAGCTGAACGCTGCTCGCTGGGGGGTACGCTCTCTCAAGTGCTACCTCCAGCTAGGAGCGGCACTTCTCGCATTACAGGACG"/>
                    <sequence id="seq_t193" taxon="t193" totalcount="4" value="GGCACTACATTTTGTATTTCGCGCAGACTATAGCTAGTCACGCGTGTCTAATAAGTAGGCGAATATGGTACCCGCTGCCACATTTATGCGCCTCTACCAGGTTGTGCAGGTCTGGGGCGGAGAGCGTCAAACAAGATCGAAGCACTCAACCATCAACCTTGGGCGCTTTGTAGCGATGAGGTGGGCATGATGCCCAATAGATGCAAACAGTCCACTGTATCTACGACCGCCCCTTTAACCGGCGGGTGCCTAGGGACAGTACGGCAAAATAATATATGTCGCTCTCGCTGCCGTAACACCCACGATAGACACCATAGCGTTACGCTCTTCGAAGTTTCCCCAATCTCACTTTTCGGGTATTTAGATCAGGAATCTTTAAGTCGGAGTCACAGTCCGGTAGGCTCTTCAACGCGTACAGGCCCTCCTACGCCGCGGTGGTTTTGAATTATGATCCGGCTTAAATCGACAGCCTCCGCCCGCCAAGGATCGGGCTTGAAGCA"/>
                    <sequence id="seq_t194" taxon="t194" totalcount="4" value="GCGACTGGACCGTCGCTTCCCACGACGGCGTGTTGGCTTTTGATCTCACCTGTTTGCGAAGCCAACCAGCAACGGGAGCAGCTTTCTAATACGGCTTATACGGCGGAATCATGAAATAAGACCGTTAATGCAATTTCGGCAAGCCCCGTTTCCTTTCACATCCTCCTAGATGATATTGGGTCTCCAACTTGCTGCGATGACGAGTGATCGTTACCATCCTCGTCAATGCCCTTCACGGCGGGTAAAATGTAAGGACTCCTTGATTTGCATTATACCCTGTTACTAGTAAATCGACGCGGCTGCCAGGCAACACAATTAGCAAGGATTCGGGGGGTCACGAAAACTATTTAGAGTCCATTAGGTCTTATCCTACGAATGTCTAAGAACGCGATCGTTCTCCCTGACCAATTGTTGTTGAGACACTGGTCCGAATAAAACTGGCTCTATAAGACGGAACGCTGGAGCTCTTGACTGATATCTCGTTAGATTAGTTCCGCGGG"/>
                    <sequence id="seq_t195" taxon="t195" totalcount="4" value="GTCGATGATTCGGTGGGGCCCAGTGGAAGGCAATGTTGAGTAGTAATGTGAGTGCGATCCATGGCTGGGATTTAGTATGCAAGTGTAACATGAAAGCCTCAAACTGGCCCCTTTGAGTTTAAAACCCGTGGGGACGAAGCAGCCTCGTGCGCGTCAACGTAATGCAAGAGTATGCCTACGATGAGGTTCCCGATCCGGCATGGTCCTGGAAGAACTCCTGCTACCGACAGTCACAAAGGGTTTATCCGATCGCATTCGTCAAATACCCCCTGACCGATACGGGCGAGATCAAAGAACGTATTGACTGGTGTCTCGAGTTAAGCTCCAACGGGAGTCTATGAGTCGCGCGGTCGTACGTAGAGTTTAAAACGGTATCGTAACTATCTACGGCAACAACCGGCTAGTGGCATATGGTTACGACGCTGTATTAGTAAATCATAGCGTTGTTTAGAAAGTGAATTAGTGAATTTTCATAAGATATAATATTCAAGTTGCGGTCA"/>
                    <sequence id="seq_t196" taxon="t196" totalcount="4" value="CCGAATTTCTAGGGGGTTCTACTAAGACCGTTACATCCACAAATTGTTAATGAATATATAGAGTGGTCGGCGCGCCTGCTATCTTCTTCTTGGCCTACCAACCTTTCGGTATCTTCCAAGCTGTACGAGTCACCGCGTAGGTGAGAGAACTCGAGGAGTCCGAAAACAATGGGAACACTTATTATCTATCGGCCAGAAAATCAGCCCACCGATTTCCCATACCTACTACGGTTTGCCAGATTCCGCCGCTCTCCGATGATTGCGGGCCCGAATCTCAATTTGCACATTCTGAATAAATGAACCCTTGAGGAATCGTTATTCATGCCTCCTTAACCCCAGGTGCCTATCAGTTTACCGATAGAAACATTTGTGGACAGCTCCTATCGTATGTATCATGCGGTGAAATTCGCTAATATCGGTATATGGTAAAGGCCCTTGAGGTAAGCCGCTGGGATCCAGATACATGAGTCGGGGGGGACGCCGTACCCTTGGCCGCCCAA"/>
                    <sequence id="seq_t197" taxon="t197" totalcount="4" value="GCGCCGCTACTTACCGGGGGCACTAGGCTATAGCGAATTCGGGGAAGAGGCCACCTGCTACCGGGAAAGCGATCAATATTACCTTCCTGCTCCGAGGATTCGGCACTCCCTGCTTATTTGACCCGTCGGGCATCGGAGTGCCTAACTGAAGTCTTTCAGATCACCGTTAGGTCGGCGACTTATGCAAGAGTTCCATAGGTCTTAGAAGTCAAATTGTCACACTGTGCGTTATCAATCCAAAAGGCCTATTACATCTGTGGATTCTCTATGTCTGCTATTCCAGTAGACCCGTTTCATCATTAGTTCTCCTGTTAGTCACGGTCTGCTCTCTCACCTTTTCTTTGCGGCTTACGCTCTTAATTTTTTCAGGTTCCCCAGACGATCGATCCAAGTGTCCAAATGATGCTAGGTTCTATCGTATCGCGTTGATCGACCTAAACCCACATGCTTTGGCTCAGACGTGTGACTTTACTACTGGAGACAACCGCAAAATAAAAGTT"/>
                    <sequence id="seq_t198" taxon="t198" totalcount="4" value="CATATGTTGTAACGTGCCGGGGATTGTGCTAGGAATACCGCGATCGCAGGGTACAAAATCCCCATGATGTGTTGGTCCCTGCCGCAGTACGTTTTAGAGTATAGTGTGGCTTTTCCCCGTTTTGCGTATACCAGGTCTCGTAAGGTGTCCTGTGGGCATCTAATTAGGAGTATACTGTGCGCCTACGCCAGATTCTCTTAGGCGGAAGCAAGCGTGCCTGCCGAAGCTGTGTGTTCCAAACCGTGATTCACTAATACTATTCTGACTAGGGAGAACTTCTGCACACGTCTGATCCAATTGTTTTGTCAGCATTGATCGCTACGCGCAACCGATCTCCGACCTGGCAGTTTTCTGTGGTTGCGGCGACCGGTTGGTCGCAGCAGCGTCTATTCGAAGCGTAGCGAGTAGTCTGACACGGATAGTTGAAAACATAGCCAGATTGGGAAACCCTTGCCGCTAATGCCTTCCATAATGGCATGTACTCACCTTCTGTTGGGCAT"/>
                    <sequence id="seq_t199" taxon="t199" totalcount="4" value="AAGTTCAGAATTTCTTGCCGTGACGATGAAACAAGCCGAACTGCGGTCGATTATGAAGTAGGCCTCCGTTTAATGTGCGGGCCTGGCCGCATTCCGAATAAATAACTACTGACGTCGAGAGACTCCTGCGTAGCGATAAACCAGTACCGGGAATAGCTTAGCCTGACAATCGATCTTCCGTTCTCGTAAAGAGCCGAAAAGATTTCCAGGAAATCTACTGGCGATAAGCCCTCGAACAGGTATGGGAGATAACAGTAGGAGAAAGAGTCTCCGCCAGAAAAACCACTTTGACGCGGGTCGTCAGACTCGTTGTACTTCGAAAATTATTGACAGACTCGTTGTCTGGACGTTTGGTTATTTGCTCACCTCTGGTATGCCCCCCGGAACGCCTGGTAATGAAGGTAGGGAAGGCTTTGTTAGTGCAGCTGCCAGCTCGAAGAAATAGTAGGATTGCTGGGACACAATGGACAAGCTTATCAACCCGTCTGTTGCTCAGTGGC"/>
                    <sequence id="seq_t2" taxon="t2" totalcount="4" value="ACGCTACTTCGGCTTGCATGACTGCTTCTCGGACACCCCGTTGGGCCAGCCGCTCTTAGGGCGCATTCGGATGGGTAGAGCGTTGCTGAGGGCACTGCTACAAATCCTTTAGACTAGTTGGCGGCCTTCCGGAATAAGAGCTTGCGTCACCGTGCGCGGCCGCTTGAGGATACACTCGAATTCAGCTCACAGGTTAATAACTAACAAAGTTGTCTCCGGGGAGCTGAACTTACCATAGGGACTGAACCCGGTTTGGACAGTTCTTGCTCCGAGGTCAGACACGGAACTCAACGTCCCAACTCCCTTATGCCCTTATCAACGGGCTCATCTTTGTAAGGAACGGGTGGTGTACGAAATAAGCTCCCTGTCTAGACTGGGAAGAGTGCCCTCAGGACTCTAGAAATCTTTGTCGACGGGTATTACACTGCGAGCTAGTTTCTCGTTTGTAAATGCGGTATGACCACATTCCTCGAGAAGGGGGACAAAACAGCAGGTCGGTC"/>
                    <sequence id="seq_t20" taxon="t20" totalcount="4" value="GTAGTGTTCATCATCAGAGCGCCCTGAGAAACTGGCAATTGGTCAATGCCTAGAATGATGCTATGTCTAGAAACCAGCTTGTCAGCACAGTACGCGGTTCCCGTAAACCGCTCTACTGGCGAACCGGTGACTACAACTGAGCCAGACTCTCGACTATACTAGCGAAGTATTGGCTAACACTGCAAGGCAACTTCAACTACACCTGCCTTAGACCCCCGAGAGACTAAGCCGCACCGCAGTGAAAATTCCTCGTTGGAGCCTTTGTTCGCCCCGGTGTCTGAGTACAAGATTACAAATAACTCGTCTAGTTTGAATTCCCGCCACCACGATGCGTGAGCGTCGCGCGACCTGCTTTCACGGGATTACATGTGTATTTGCCAACACGTTTACGGTGATTGCCCAGTTGTACAGACACCGACCGATTGAACTAGCTTGCAATTAAAACGCAACCTGTCGATGCGCCCTTTTGACCGATTGCCTCGCCCGCCAGGCCTTAGTTC"/>
                    <sequence id="seq_t200" taxon="t200" totalcount="4" value="GCTAATCTATCATGTCCACGTGACTAGTTAGTGGGATGTTCCCAGTCAGACAAGGGTTACTTAATGAGAGGGCGGATAGCTAACAAAGCATATTGGCTCCCTATCTAGTTCTTTCAACACTGCCCACACTTATGCACTTGATCCTTAGGCTCGTGCCACCTCCTCGTCTTAGTTCCGGGCGGATTCACCAATTACTGGAGTAACCAACTTCTAATTGAACAAGGATGCGCCCCAAACCCCCCGTTCGTCCTTACAAACCAAGCACGCCGAACTCCACAGACAATTCGTCGGGATTGATATTGACAGTTGACGATGTTTTCATCCGTGGCCTTAGCCCGACTTCAAAGATGTTGTGAAATCAAACGAGTGCTCCCACAGAAGGCCGAGACGTATACATAGAAATTTTACGAAGGGAAAAGGTGGTCGCATAGAGGGTATCAGACGTCATACCCACTCGGTGCGGCGCATCGTCGCCGGCGGTAAGACTTCACTTCCCCCCA"/>
                    <sequence id="seq_t21" taxon="t21" totalcount="4" value="CAGAGCACAACAGGGTGCTTCATGCCAGTTCCAGAAAGTTGAACTTGCATCTCGGTACATAGGCTGATCCCGTGAAGCAGGGGCCCAAAAAGCGATATACTTGGCGATATCACGAGGGATAGCCTCCCCGAGAACGATATTGCCGTCTGAGTATGCATAAGCCACTTGGTAAACCCGAATCGTCGTGGGAGTCTAGGCCGTGTGGCCATTAATGCACGACACCTTACACATGCGCACATCTGTAAGATAGAGCGTGTACAAGAGAGTCAGACTCAATGCGCTGTGCTAAGGGAAGCTACACTACCGCGGACATGGGCAATCATTTGCTTATGAATGCCTTCAGACTCATGTAAGCATCTAGGTCGAGCGATCGAATCAGCTCGAGATTTCAGAATATACTTGTCAGAGTGAGCTTCCCTAGAGAGTCAATAGGCCGATTGCGTTCTAGACACCATCCCTCTTCGGTGATGCGTGAGTAAAATACAAATTGGGGCCCGCCG"/>
                    <sequence id="seq_t22" taxon="t22" totalcount="4" value="AACAGGCATGCGGCGTGCTTAATCACTGTATTACGTAATGCAAATTACATCCGTATAAATCGGTGGTGGCCGATAAACCTAGACCGACGGAAAACCGTGCGTGACGAATTCTGTTGCGATACGCTCGAGGAGACCCATAGGAAGTCCTTCGGCTCGCAAACCGAGGTGGGAAGCCCCAACAGTCCTTGTATAGTTAGCGAAATTGCCGCGCGAACGCGGCGTCCCCCCACTGTGCAGATTAATTGGTTAGGGCGAGTGTATGTATGTCTATGTAAGGAGAATGTTCTCAGGTCTGTTCCTGTACCTCCTACATGGGCGGTCATCTGCTTAATCATGCCATAAAACCCAAGCCTCACCGAAGATCGGCCTATATAGTTAGATCAAGATTTACTATGATACGTGGGAACTTGGTATCCAATTCTCCGTCACGATGGCCAACGCCTAAAAGCTTGCAGCCGTATTCAGTACTGCGCCGCCACTTGAAACCCGGGGGCGCGCCA"/>
                    <sequence id="seq_t23" taxon="t23" totalcount="4" value="CCACCGTCATACCCGCATTCAATGAGGCGGCGCGATTCCAGGGTGCCGGTTTAATAATTTACATGGAGTTCTTTCGCACTAGAGGAGCAAAGCCTACCGAATCATTTCGTGGGCCAGAGGAGTTGGTCCGTTAAGAAAGAGTCTGCCGAAATTCTGGTTCGTTATAGGTTTAATGTTTGCTTGCTATCACTTTGAATTGCCGTGGACTATTCGTGCCACGTCGTTTGGAACAGATCGCCCATATGTTACCTAATTGTCTAATCTGCACCTGATTTACGATCGTATTAGAGAACGTTCGCAAACGTTTTAGCGAATTCAAGCACGGAGAGGCTGTTTGCGGGCCGTTATTTGAGATGGGCCCCTTAGTCGTGCGCCACCGTAGGCAAGCGCGAATTGGCCCGACTCACCTACCCCCTCATTTACAGAACTAAAACCGACGAGTAAGATGCCCTACTCCTCCGCACCACAGCTAAGTGGGTCATTGAGGACGTCACCGCAGT"/>
                    <sequence id="seq_t24" taxon="t24" totalcount="4" value="CGGGATCTCCATAAAAGACGTTGTTGACGAAAAGCTGCAATTGATATGCTCTGGGGATAAGTGCTGGGTGACGGCTTTGTTTGTGTTCAGTAAACTCCTTATACTGGTGATGTAGTGCAAAATAGCTAAGCCGGTACGCGGTTGTACCGTCGTTTGTTGAAAATACTGTTCATTCGGGACGGCACATCCCCCATAGGTCAACCCAACGAAAGAGGCTCTGCTAAAAGGACCCGTATGACAAGTATCCTTCAGGTCAATCCACACGGACGACCCATGTAAAGAGATCAATGAGGATCGGTAATGACTGTCCGTTCCCAATTAAGTGCAGCTTCACAGTCTTCGCTGACAGTTGTGTAAAATTTTCAAATATCGGAGGTATAGTGTCGTGACACGCTCCACTCGCGGGATAAGTTATTGGGACACGAGTTGTGACGAACTCAAGCCTATCTAGGACGAACAGTGTTGGCTACTCACTTCCAGCTATGTACATCGTACTCCCT"/>
                    <sequence id="seq_t25" taxon="t25" totalcount="4" value="AAGTACGGATTACTACCTCATACCGAGCTTCCCACGTGTAATCGACCTTTCGAAGCCTGGGGAAGGGGAAGCCGCGGGTCCGTTTTCCAGTTTTGTACATCGGATATAGATCACAACAATTTTCGCGGGCACGTATGCCTCCTGCCTGAGCTCTTTACCATGATCAAGCTCCCGAGTTACCCTTGACGGGGCAATAACCCTGTACGGGTTTCAGCTGCCTGATTTCTGTCCAAGTAACTACGTCGTGCTTGGACTGGGGCTGTGGCGATGTCGCCAAGAGGAGCCCCGCGTGTAGAGTTCAGTATAGCTAAACTGGAGCAACTTTTGAGGTCCGAGCCTTATATGATACGGCATGCGTGGCCGTTCACTTGTATGCAGCTTCACAATTGATTGTTGTTAGGTAGGGCGTTAGTGCAACGTCTGCAGATGTTACTAACCCTCGGAGAGTCATGGTAGTAATACACCAATCCCTCGTTTGACCGCAGCTCCTCGTGCATAGG"/>
                    <sequence id="seq_t26" taxon="t26" totalcount="4" value="CTATTTGCGGCACGTTTTGAAGGAACAAACCAATCCCAGCGTTACGCTCCCCGGTCGGCCAGCTGGTACAGGTAGTGCGACTGGGCGCGACCGAAGAAGAATGGAGTGCATTCAATGGTTGAGAATCGAGTTACGATAGGTATTGGTTTAGAGCCGTTGTCAAGTTACATACGGTATTAAGTGCCTTTACATACTTGAACTAGCTTCATAGGTGTGAACAACCCAGTCTTTACCCCTGTTACGTCCCCACGAACGAGTACGGTTCCACCCTCATCCCCGCATGAGGTACACAGCCGTACCCGTTTCTCCACGTTCGCATTGAGATTGCCTCACGCCCGAAAGAATACCATCTTGTATTTATAAACGTGCCTGACATGCAGGATGCGGATACGATGAGTATACTGCTCTTTGCATGGGGTAGCGCAGTTCGACTTGTGTATTGGGTCGTGCTAGCTGGTAAGGACCTCAACTAACTGTCCGGAGCTCCTGGATGTGCTCCA"/>
                    <sequence id="seq_t27" taxon="t27" totalcount="4" value="TCGTCTAAATCTTTCCGGCCCTGCTGCTTAAGTATTACTTTCTGATCACGAAGGATGTGTCGACTACATGACACTTACACCTGAGTCACGACTATCCGGAGCTGCCCGTAAGTTAGATCGAACCACGAGGCAAACGACGAATACTCTGTTATACTTCCCAGACCTTGCTCGTGGCAGCCGCACATTTTCTTATCAGCTTTCACAGAGGCTCGACCGTTCCCGGCGGACTGCATCCGTTTAAAGTTATGTAGGTCCTTTATCGGGCTACTCCCTGGGGACTAGTTCGCATATGGAGCCGGCCTCATTCCGTGTGACAACCAGAATAGGCCAAGCTGTATTGGAAGCTGTCTATCGGGTCTTGGGACTAGGTGTCTCGCGTAGTTATGTGTACTTCGAGCTTTTGAACTACAATCCTGTTGCCCGTGAAGACGTTACTAAGAACCGGGATATTACGTCCATGCTCCGGCGGCTATACACCAATGCTTACTCGTCCCCGAACC"/>
                    <sequence id="seq_t28" taxon="t28" totalcount="4" value="CCGTGAAAAGAGTCAAGCGAGCGGCCCTGATAGTATAGGAGAACATCAGCGCGGCATGGGGACCCTCGGATTTATCAATAAGGGTCCAGTCACTATCAGTGCGGCGGTTTCGGGAGGCCCGTGATATCAAGGGACATTAGAAGAGGATGAAAGCGCACTATGTTAGCATGATCCACCCAAATAGGTAGTTGCAAGGTCCACGTGTTTATAGTGCTGAAGATTATCGGTGTGCTGGCCACCGCGTTAACATCAGCACAGTCAGTTATACCAGCAGAAATGTCAATCCGCTAGGCCTCGAAAGCGTAATATGTTGCTATGGATTAAGTCCAATTTAGCCTTTGGAACGGGTCTTTGAAACAACTAATACACTAAGTCGCAGTTCTTATTTGGTTTAGTTGAAACGATGATCTAGGACCTGAAGGCTAGCTGTACGGTGAGCCCAGATATTTCCCCAGGGGCGACCAGTTTCTTTAGATTGTACTGGTATCATACAAGAGAGC"/>
                    <sequence id="seq_t29" taxon="t29" totalcount="4" value="CACTATGTATAGGTCACTTATGGCACGCTGTCAACGCGTGTCAGTCATCCGGAGGGCCGTGAAGCCAACGGCAGTGAATCTGCTCTCCCGCTCTGTTCTTACGATATAGTGCGCAACAGGATATGGCTATACCCAGGCCTTACATTGCAGCTTACTACCATAAATACCCACCCATGTTCCCCTTGACAGGCAGATATACCGGCGTGGGAATCCGCACCCAAATCTCTCTCTAAGCCGCTCCATGGTGCTTGGACTCGGACAGTGTTGCGGTTGACAAGACAAGCACCGCGGGTTGAGTTCATAATACTTAAACTAGAGCACCTTTTCATGACCGTTCATGCCTTGATATGGCATGGGAGTCAGCTAATTTGTATATAGCCCTGGCATCGAATGCTGTTCATAAGAACCTCTCAACAGCTTCTTGAGATGTTACAGACTCTCGTACCACGATGCTAATAATTCTTGTGACCGTGTTTTAAAAGTCGGACCGCGTTCACACG"/>
                    <sequence id="seq_t3" taxon="t3" totalcount="4" value="GGTTCTCATTTTGGCAGCCTACGGATGAAACCATTAACATTATGTATCGCTTAGGGGTTATTGTCAGAAGACCGTAGAGCTAATCTAAAAAATGCAGACGGGCGAATTGATACTGGGAATGCGAGGTACAGGTCTACCGCCGCACGAGGAAAGTCTCTTATTCCTCCCACTTGCAGATAGGAAATTATGGTAAGACCTCGCTAGACGTTAGGATCGGATGAGTCGATTCTTAATAAAGTTCAGGCTCAACTTAAGAAAGCCTGGATTTACGAGACTGTTAGCCAGAGGGCCCACGTTAGACTAAGCCGCTTGCCAGGTAGTGTGCCAAGGTTCTGTCTTGAACACGTGCCTCACCAGTTTTCATTAACTAACGACGTTCTCCTGCAGTCATGCATTGGATAGAGCTTGGTGATAAGTAATTTTCCCGGCACTGAATTTTTTGATATATCGGGCCTTGGCACATCACCGGAGTACCATGTTACAACAGTATGAATAGCGAA"/>
                    <sequence id="seq_t30" taxon="t30" totalcount="4" value="AGATGATGCAATATGTAGGGGCAACTCGCCATATTGCTGGTAAGCCCTTTAAACTCAGGGCTCTACTAATCCTGTGGTTTGCAGCAACTACTTGGTCCCAGAGCTAAACATAGAACCCACCGTGAACTATTTTAGGTACTTCTTCAGTCCGTGGACAATACTAGAACGTAGAGCAGGAGCAAACCGAAGTGAGCATCAACCCCTGTAAGACGCTAATAAAGCTGTCAGTGTGCCGACTACGCGGGTATGATCAAAAGCGGCAGGATTACACGTAGATAGACGCTGCCGTGCGGGCTAGGCTTAGTAATTATGCGACCCGCCAGCCGGGCTTGTGCTATTACGACACGCTCACACGGGTTAACGGCTACCGCGAATAAGCTATAAGGGGAGTCTACGAACCATGGCGGTTTCTCACCGACTCTTCCCTTAGTCCGCTATCCTCAATAACTGTGACCCAATGAACAGCCGCGCAACCACTTTCGATAGGAACTCCTCTTGGC"/>
                    <sequence id="seq_t31" taxon="t31" totalcount="4" value="TTGCCCCGTCTAGCGACGCTCAAGCCCACCTCCTGTCTTGGCGACCAGGTCCGCCAGAACAACTACTTATCAATACGCTCAGACGTAACGTTCTGGGGGCTATTCCGGGGTCTCCGTCCATGAACCCCCCAGCGTTTTTTTGTGTCAACCAAATACTAAGAAGCGCAACTTCCAGTCAGTTCTCACCATATCATGCATTGGGTCGCCGAGGTCCAATGACTCCAGAAGTAAATTGGTCAATTCACGATGTTCGCAGTCACATAAATTCTCTATCTCATTAAAAGTCGAGTACCCCGGAGACAACGAGAATCGACCCATCCGCGGCTTCCAGTGGATCCGTACGCGATAACAAACTAGATATCTCTTGCTGAAGAGTATTTCCAGGTCGACCCTAGCAAAACCGGATTGTCAGTACCCTTCTTTGTCCTAACCCATAAAAGATACTCATTCTACAGCTGCTGCCGGTCCGATTGCACGTTTTAGTAATTACGGAAGTCCCC"/>
                    <sequence id="seq_t32" taxon="t32" totalcount="4" value="GGACAACATAACTAACTTCGACATCACAAAGACTGAATCAAATTATAACCTATATCGGCGTAGCCCTTTAACATCGCGTATCAGTCCCCCGGCAATGGCGTTCGCATATCTAACGGGCCCACCCCCGATGAGAACCGAGTCCACGGCGCCGGTCCCGACATGACATAGTTATAGGGACTGTCTCTCTGGGCGCTTAGTGGATGGCCGTAACTCACTCATCTACCCGGAAGAAGTGAAATCTGATCTTCACGATTGGAATACAGTAACGCACGTAATGGGTCCCAGCTTGGTCGGGCGCAGGATAGCGTCCTGAGTACCTAACCGCCCACAACCAAGACTAGTAGACCGCTAGAAGACCCTGAACCTTTTAATATCGCCCCTAACCCTCCCACGGCATACACTACTCCACCCTCGATAGAATCCTTAATTGAGACGCAATTCCCCCAAGCCTAGCTGTCCCGTGTGAGATACACATATAGCGTGACACGTCCCCCCCAAGT"/>
                    <sequence id="seq_t33" taxon="t33" totalcount="4" value="TCGAAGTGTGAATACTCGCTTAGTTCCCCCTAGACCGGAAACCACAGGGGACAGCTGATACCCTGCAGGTTTACAATGGCTCGTATTTAGGGGGCACAATACGCGCATTGAGGGTCACGCCGTGCTATCGAGCACTATTAAGGTTGTATGTGCAACTTCCTGAACGGACCGTTCGATCAGGAGCGATAAGGGCACAGAAGGTTTAAATCTTAGATTTACCAACCAAACCTCTGACCCTACCCCCTTATCGTAGCTGTAGCGCGTTTCTCATAGGATCACCGCTGTTATTGGACCGAGTGGCTTAGATGCGAAAAGGAGTAGTTTCAATGAGCACATCGGCTCGTCCCCGCTTCCCACATGACACGAACGCGGGACCGAACGGAATGGTATCGCGTTGTCAATGCGCCAGTTGTTGTGGCGGAGACACGATTGTAATCTTAAACTTGGCGGTCCCTCGGTCGAAACAGGAGCGAAATCTGTAACATTGAAATAGAATCGGA"/>
                    <sequence id="seq_t34" taxon="t34" totalcount="4" value="CCCCCCTTATTGCAGAGTTAAAACTACGCCCATAGCGTCAGATATGGCCGTTAGTGATTGCGACCCATCTATAACGCCTTTTCACTGGTATCTCTTGGTACCCGTAACCACAGAAGCCCTTAAATTTCTATAAGTAGGCCGATCCCGGTGTAGGGGTCCATCCCGGGCATAGGTTTATAGAAAGCGAGGGGGTCCTGCAGGGTATTGCGTTGCTTAATCCTCTGTGCAGGTGAGCTATTAGCATTTCTGCTCATGGGTCGGTATGACGTTGCCATCGTATATAAGTGGCCGCACCAAGAATACGGTCAACGACTTTTATTACGTATTTCGATGCATGCTGCTCGACAGCTACCATTGCTGGCTCACCGCGTTGGCTAACTCTACCCTGGCCGTCAACTTCGCATGAGTACCCTTCGAGCCCCTTCAGGAAATCTACACCTCTCACGACGCGTCGAGTGTACCTGGAACCAGACAGAGGCCTCGAAGATCTGCGTAGCGAC"/>
                    <sequence id="seq_t35" taxon="t35" totalcount="4" value="GTCCTATAATTGACGTAGGTTGCTATACGCAAATGGAGAAAAATTATCACTACTCGGGCTGAATTGTCCATCTGGGCGCGAAGCCTTCGTGCTTGGTGACGCAGTTCTTTGGACAGCGACCTTCGCGCCTCGTGGTTCCTCGATATATGGAGGGCTTAAGTAAAGTACCGAACCGGGAGAGCGGGTCAACTCCGAACTACCATATCGATTGGGGGTCGAACTCGCTGTATGGCGGCGTGGTTATGTACAAGAACAAAAGGCAGCAGACCTATTTGGCCGCTTAAGAGACTCGTGTATGCCTCAGGGGCTCGTCCCGCTCTGATGATCTTTTATCAACTATGCCATCAGCTGCTATCTCAGTGTCCTAGACGTGGACAGAGATAGAAAGGTCTCGGAAGCGTTGCCCGCAACTAGTCGGACGAATCCTGGAGTCCGGGATGACTTAGTCGTACAAGATGCGGCCAGATAATTGCAGAGGTGCATGTCGGGAAAGTCAGGCC"/>
                    <sequence id="seq_t36" taxon="t36" totalcount="4" value="GTAGTGTTCATCATCAGAGCGCCCTGAGAAACTGGCAATTGGTCAATGCCTCGAATGATGCTATGTCTAGAAACCAGCTTGTCAGCACAGTACGCGGTTCCCGTGAACCGCTCTACTGGCGAACCGGTGACTACAACTGAGCCAGACTCTCTACTATACTAGCGAAGTATTGGCTAATACTGCAAGGCAACTTCAACTACACCTGCCTTAGACCCCCGAGAGACTAAGCCGCACCGCAGTGAAAATTGCTCGTTGGAGCCTTTGTTCGCCCCGGTGTCTTAGTACAAGATTGCAAAGAACTCGTCTAGTTCGAATTCCCGCCACCACGATGCCTGAGCGTCGCGCGACCTGCTTTCACGGGATTACATGTGTATTTGCCAACACGTTGACGGTAATTGCCCAGTTGTACAGACACCGACCGATTGAAGTAGCTTGCAATTCAAACGCAACCTGTCGATGCGCCCCTTTGACCGATTGCCTCGCCCGCCAGGCCTTAGTTC"/>
                    <sequence id="seq_t37" taxon="t37" totalcount="4" value="TTGATCCACATAACGGAAGAAGAGGGCTGGAACTCGACGTGTCGGGTGAAAAGAACAAAGTGCTCCGACTCACGGTTACCTGACGCGCGCTCGTGCAGCCACCAGCGGTGTCGAAAACGGCACGTGAGATAGAGCGACGCATGGTAAAACACCCGCGGCGTTCGAAATGATAGATGCCGTTTGTACGGCATTGTTACGGGGTGTTGACTCTGGGTAGTGTGTAAGTGTGAAGGATAGTAACCAACGGACAGGATTGCCGAGGCCATAAGTACGATTGTGACATATGTCCACACTCTTCATAGGATGCGTCTGCAATAATATCGGGCAATTTGACGGTGGACGCAGGAAAAGTTGATAGCGGACTTTCTTAACCTTAGACTAACGCGACCCGACCGTAGGTATATGCTGCCGTACGTCCACCAATTCAGCGAGAATCAGCTCAATCGTGTACCCTTCCCACACCCCTGGGAATCTTCGCTGATCGGCCAATTTCATTGCAA"/>
                    <sequence id="seq_t38" taxon="t38" totalcount="4" value="GTGAGCTGATCTCCTACACTTTTGGATCTTGTCCGAGTGACCGCCATCATATGATGGGGCTGCCTTTGCCTATTGGCCTTCACAGTTGCGGGTCACCGCACGCTTAATTCTTCATACAGCATGGGACAGCTTACGTCTTATCCTACCTAAGCCTGTGACTAGTGTTTGGGGTTCTTCCTAACACCCTCATTCTGCGGCTATGTTTTATACAGAGAGTGGGACAATAATGGCAATGTATTGAGCCCATTTCCGTGGGGTGCTCACAAGCTGAAGATCAATCCGGCTATACGTTGAATTGCACAGACGTAAAGACCATAAAAGAAAACCCCGCGCCCAGGTTAATCATGGACGGTCATGCTCGTACTGTCTCGAGCGTTTCCCGCGAGCCGTGATCAGGAGTCTAATATTCGCTACACCGAGATAGAGATTTTGATAGATATAGAATAGTAAAGTTCCACGGCCACCCCATCAAGGGAAATTCGATTCGAATCCGCAGAGCA"/>
                    <sequence id="seq_t39" taxon="t39" totalcount="4" value="CCTAAGCTAGCCCCTAAGGGCTCGAACAGCCTCATGAAATGCGCTAATAAACCAGATAAGACACTATAAGGGGTCAACCAACCTAGCCTAGTCTTTAGAGCTCCTTCATTCTGGAGGGGTCACACTCATATTACACTCTTACCTGTGCTACCTTCGCCTCATACGCAGTCAATCTTCTCTGTTGTTAGCTTGCCGTGCAATTCAGCGGGTTGTCGACTGCCGCAGCTGCTGGTGTACCACAGTAGATCCTAACATTTGACACAGTGAGTGGCCGATTGCAGAGGCGACTGTTGTGCTAGCGAATACCGGAGTTTGGGCAGAGGCCCAGGTGTATCGGATTTGTGGAGGAGACCGTCGCTTTAAGATCCAAATTCAAGAAATATCGGTCCCCTCCCCCTCAGGCGGGGAAGTTTAGAATCCCTACAACAGAGACTCAGGATCCATCTGTTGATTAAGAAGGCTACGCGGTGGGATCTTAAAGTATAACTTGATTTAGGTAA"/>
                    <sequence id="seq_t4" taxon="t4" totalcount="4" value="CCCATGAAATGAGTGACTGTGTTGTCCTACTCTTTTCATCGTTGTTCGCTTGTGCAAGGAGACAGGTTTTTAACCACCGAGGTAGGTCGGTTTCTCACCTCCGTTGCCATGGGATTGAATTGCTGTTACATGTGTTACTTAGAGCCGTAGACGCGTTGCAAAGGTTGCATAGTATCGACCCACGTTGCGAACTACGCAGCGAGGCCTTGGTTCCAACAAGCCCCAGCGAAGTGCCTACGACTGTTTCTAGCAATTGTTGATTATTGAGTAGCGACTGTCCATTATTGACGACGGAGCTATGACGCGGGTTTGAGCAACGGGTTAGAGTGGCCTGTTTAATTCTACGTTAAACAACGCGGGTCTCAGGTAAGCTAGAGCTACGTGCTGAGTGCATGGCCCTGTTGCCACGAGGTTTTCGGCTAGACGCCATCGCCACAGTTTAGGGGTGCTAGACAGATTACCACGTCTGGTAACGCCCCGAGGATGGAGGCCGACCTTCT"/>
                    <sequence id="seq_t40" taxon="t40" totalcount="4" value="ACGAGAGTACAGCCTGCCTGAGTTCTGATCGGACCCTCGTTGAAACTAACGGCTCTTACGGCGGAAGCGCAGGGGTTGAGCGCCGCATAGGCCGTTGCCCCAACTCATGCAGACTACCTGCTCTGTAACCGCAACTAGCGCCTGCGTCTTCGGGCGCGACCGCTTAAGAATATACTCAAATTACGCTCACAGTATAAAAAATCACAAGGGTAGAACAACGGAGCTGATCTCACCGTAGACAACTAAGACAGTTGGGACGTTGAGGGATCTATGGTGGGACAGTGCCCTGAAGGTCCCAACGCTGTTAAGCCCGTATTACCCGGCGAATGTTGCTAAGAAACGGGTCGTGTAACTAACTAGGTCCCTGTGTAGTCAGTTGAGAGTGGACCAAATACTCGCGCACTCTTTTTACACGTGCTTCGAACGCATTACTAGATCTACGTAAATAAATGCGGCGCGACCGCTTTCAGCCAGAATGGGGCCGAAAGAGCAGGCGCAGG"/>
                    <sequence id="seq_t41" taxon="t41" totalcount="4" value="GTCCTATAACAGCGACAGTCTCTTGGCAGGACACCCTCTGAACTAAGTTTTGACGTAACCAGTGTGCTCATATAAGGACTCAAGTGACTCGCCGACGTCAATGAGGACAATGTTTCCATCTAACACTAGTCTCATTGCAGCTTCGCAACCATCTTGGGTCTTTAAAGGATCTGTAGCGCATGACAACGAATTTGTGATTGCGAGAGAACAATTGCATCAGACCCCGATCTTACTTAGAACTCGCGTGTATTCTGAAGGCCGATACCACACGGACCAACATTTGGAGGCTACACAATGGGGAGGTAAGTTGCCCTTATGCCCCAGGGGCTAAGCCACAAAGCGCGGTGACATCTGGCGGTCTATCCAACACGCCGCGGAGATCTTAGTTACTGGCTGGGACATAGGGCGAGTGTGGTGCCAGTTCGCACCGAGAGTGACACTTCGTGATGCATCCTGCAGTGACGCTCTCTCCTTCTCAAAACGAGATACCATCGGTAGAG"/>
                    <sequence id="seq_t42" taxon="t42" totalcount="4" value="ATCCCCTAATGAAGACCCAGGGAGTGGTCGAACGACTGACGATCCGGCGGGAGACTTCGTAGGTCTCGTCCGTTCTGGGAGAAATCCCCAGGCCTGTTTAGAATGGGTATGGCAAGCAGCTAGCCACCTTTTTCTGCCAGTACCAATGTCAGATAGCTCAAACACAGCGACTCTCCGACTGGAAGTCGAAATCAGAGGGCCGATATTCATACAGGGTGTTGTATAAACATGTGCCACTCTTGTACGACCCTAAAGACGTTATCAATGATACAACCCGTTTGTCTTCACTCGTTGCGGTTACTCCGGGTGAAAAAGGTCGCCCCCCCATTTCTTGCCGAACTAGCGTGTCGGCCCGGCCTAGGGGGTTATGGGGTCAAAATACGCGCGAGTGGCGGTGAGAAACATGACCTGACATCCTAAGACACGAGGAGTACCGGTTAGGAAAACACCGACAGCAAGAAGGAGAATATGGTGGGGCAGTAGTTGTTCAATCTCTTCTA"/>
                    <sequence id="seq_t43" taxon="t43" totalcount="4" value="GCGTCCCTACGCACCGCGTGCACTAGCCTATGACGAGTCCGTGGACGGGGACACACAGTACCGGCAAAGGGACCAATAGAACCCTCCTGGTCTGAGTTTCCGCCGCTTCCTGCTGATTCAACCCTTTGGTTATAGGGGTGTCTTTTTGAGATAATCCGGGTCACGTAGAAGCTATTGACGCAGTAAGGATTCTCGTAGGTGCTAGATGGCAACTGCTCATTGTTTGATGCTTAAATCCTACTGGCCTTATACATCCGTGGATTGACTATGTCGGCTCTTCATATAGCCCAGTTTCATGACGATATCCCGTACTCACCACGAGCTGCAGGCCCATTATTACTTCGCCCAGTTTCAGGTTAGCTTTCACAGGCTCCCCTAACGGCATATCCGGGTGTGGGATTGATGTTAGGTTCTATCCGCTGGTGTTTATGGGTATAAACCCGCATACACGGCCAGCGAGGTGTACCTTTACCAAGCGACCTAGACCGCTTATCAAATAT"/>
                    <sequence id="seq_t44" taxon="t44" totalcount="4" value="CGCTGGAGTCCGACATGATACTGTCGATGGCTTATTAATTAATAAAAGCTCACTCTGGACAACATTAAGTTAACCGGCTTTGATTATGTACTTCGGTTGACTTCCCGCTTTGTGTTAACGAAAAAATCTAAGGGCTATAGAACTTGTATAAACTGTGGGCTCTGAGTCGGAAACGCTAGTTCCTACCTGGATGGACACCTGAAGGATGAGACATGCCGGTGGGTGCGCTATAACCGCGGACCGAAGTCTAAATCTTATAGGGAGAGTCACACCCGTTTTAAGATTACGCCGCCGATTCGGTTGGGTGGTATGTTCCACGCCGCAACTCAGGGGGATGCATAACAATGGTGGACCGTTCCGCAACGCATTACAGGCTGGACTTTGAGATTCGCCCCCCATTCGCGCCCGTTTCCTATCTTGCAGTCGTTAGATGCACACATGCCTAGCGTCATGGGCCTTCATTACAGAAGCTAATATTTGCGAAGTCGGTCGATTTTTAC"/>
                    <sequence id="seq_t45" taxon="t45" totalcount="4" value="GACCCATTCTAGCGGAGATATGTCAGCGTCCGTAACCTGTGTCATTGCCCATGGTCATCCCGAGCCAGCGGTAGCGTACTGCCATGGAGAGATACAGCTATCCGCTACGACAAACGGCCTTTAACTTATACAAGGAGAGCCTTGGTTTTAAAGGGCGGCATCTCGTGCAATGGTACATAGACAGATACGAAGTCCGGCAAGGAAGAGCGAGTAAATTTCCTCTGCTGAGCAGAGCAATTCGTAACACTGATTACGGCTATGGCTAATGATACCATCCCATAACCACGAGGCACGCCAAGATTCTGACAAAGACCTTGAGCCTGTTCGACTATTCATGCTGCTCAATACATACCATGATAATCGCATCACATTGTGACTCTCTACACCTGCCGCTAAATTCTCGAGCGGAGCCTATGTGGCCCTTCAAGATCTCTGAACAGCACAACACGCTTCCCGTGGACCAGGGTTGACACTGAGGCCTAGCCTACAGGCGTGTCGAG"/>
                    <sequence id="seq_t46" taxon="t46" totalcount="4" value="TCTGGTTTAGAAGCACGCCTATTTTCTGCTACGTCAGCTCTAAGAGTTGCTAGGTGTTCCGATTTGGTTACCGCATAACCTGGCTATGAAGAGGGCAGGTGTTAGCAAATCTTGCTCGCTGCGGTGAGAAAAATAGAAAACGGATCCATGAGTTCGTCGTTGTAAATGGAAAAATGAACTATCGGCCGACATTATATACATGGGGCGCGACAGGATCGACCGGATTGTTTTAGGAGCAAGTTCGTGAAACTGTTAATCAACAAGACTGGGATCTCTGTTTTTGGCACTATCGATTTGCCAACGTATTAGGAGGACGCTACTCTGTATCTATCCTCCGGCTATGCAGTTAGCCATGCGGACACATCGGAGGAAGCCATCTCAACGTACGAAGGACCTTCGCGCACACATCTCAGTGGCCTCGGGGTGCGGGTATGCAATGAGTGAAGGGGTAGCCTAGGATATTTTAACGTACTGGTTACTTCGCCCACTTGGTCGCTCAC"/>
                    <sequence id="seq_t47" taxon="t47" totalcount="4" value="TATATTGAGCATTAGCATTTTGACAACTTTTTATTCGTTGACTAGGTCTAGGTTAGAATTTAATCTCTTAACGATCGCCATCAGTACTGTAGTCCCTGACATTTTTTTGACCGTACAAGACGCCCGGATAGTAGACAGGTGTTCTCTGTAACTTCCCGCAAGTAGACGCTTAACTCTGTTTATCACAACCCATGGACATGAATTGGTGGTGGGCGCTGGTTAAAGCCTCTCTCTGCGTACATGCTCATACAGGATGGGACCGCGCCATGCCGACGTGTCTGTCTCTAGGGCTGAGTGTCTACTTGCAGGTCTGCTAGGTATAATATGGGAGTCTGTCGACTTAGAACAGAGTTCGGTTTGCCGTCAGGCGGACCTGTCGAAGGTTGGGGAACCGGAAGCATGCCCGCATTTTGACTAACCTTATCTTTTGAGCAATGGCTTAAATTCGTAAACTTGATTACATATACATATATAGAACCATGTAATCTATAACATATGGT"/>
                    <sequence id="seq_t48" taxon="t48" totalcount="4" value="GCAGCTCAACGATGACGGTCAAAGACGGCGCGTTGAATCATGATTGCACTTTTCTGCGATGCCACATAACGAGGGGTGTAGATAGCGCATAGGGGTAGTATACCGTAAACCTGTGCTAAGAGGTGCAATACGAAGTCTGCACCCTCGGATTGCTGACGCTCCCACCCGTCTTATGTTAATTGTCAATAATGCTGAGATGAGGTTATACGCTATCCACCTACTTGATTGACCATCACTACGTCTGTAAAACTGGGAGTGCGGGCATCGCCATGTTCAATGACATAAACGTATCGACGCCGGTGCGAAGCATCGCAAATACAAGGGAGAGCTGAGACCACTTCCATGATATGGAGGACAAAATCTATTATCCGTACGCTGTACCATAATTCGATCGACCTCGATGACGAGTTGTGTCTGACAGACATTTGCGACTCATCCGTGCCCTACCAGCCATTACGAAGGAACTCTATACCCGTAGCCTGAAGAACTGGGGCCGCTGC"/>
                    <sequence id="seq_t49" taxon="t49" totalcount="4" value="TCTGTAAATCACAGGTAGTTTCAACCCGCTAGTACAGGACGCACCGGCTTTGAAACCACAAGGGTACTACCTTGAACACGCAGAGCTACTGGAGCGTTGAAACGAAGAAGTTGAAATGTTAGTTTGGCAGATCCAACAATTCGATCGACCGAAAACCATAAGACCATGACACTTAATGGAGCCCGATAGCTTGACATAGGCTAGGTGCCGTCAGGGCGTACAGCAAACGACTGGTATAAGTGTTTTTGAAGACTTTAACATTGGTCTGAGTACAAGAGTTAGACTCAAAGCCATGTAAGGCGATTAAATTGAGAACATAAGCGAGGTGCATGGTCGAAAGGGTCAAGGGTAACTACGGACGGTTTCCATTTATACTACTCCGTATTAAAACTATAGCGAGCCATCTTACAGGAAGAAAGCGTCGATTCGGCTTACCATCCATCTGTCGTCAGGTCGTGTTCGGGACCGGGCAGCCTGCCGGTCTGGTGAACCAGAGTGTA"/>
                    <sequence id="seq_t5" taxon="t5" totalcount="4" value="GCCGTACTTCGCCGCGTTGCACAAATAACTGCGACAGGGCCGCGGTCTCACTATGAGTATAAGTGGGGAATCGTGGGAGATCCCACTTGAGACTCTCGGTACTCAAACGTACTACATCAGTTGGACGACTTGGCGTTCGAGAGAGTTTCATCCTCCTGCGATCGCGGCACGGCCATAAGCAGGAAGCTAACGGGAGCCACCAAAGGCCCTGGAGAGGGGACGATAGAAGGTTTCAGAATGGAATAACACCCGGCGCACTGGTTCTAGTCCGGGGGCGTTATAACGCAGTACGCAGCTCCTGTAGGACAAGTCTAGGATCTCCGCCATAACTTACGGCTGGGACAGAGAGAAATTTTACGCTCAGCAAGCGCTTGCTAATGACACTTCGAGTGTCAATGGATTCAACACAGTTGCAACCGATCTTGTGGAACAAGGGTTAATTTCTTATGCACGGAGCGCGATAGGCTTCCCAGAATGATAAAGCCAGAGGTATCCGCTGT"/>
                    <sequence id="seq_t50" taxon="t50" totalcount="4" value="AAGGATCGCTTGTCAGCGGACACGGTCTCTAGTGGAAATAGCGTTTATGGCCAGTTGTCTAATATCTCTGCCCTCGTTCTAACAGGGGTTCTGAATGGATAGGAATGTGCGGACTATATCCGCCCTAACGCTGAGCCGGAATGGACGGATGGAGACCCGCAGGCAAGTATTGTCCGTACATAGCGTGGCTGCTGGCTATTTGACACCCGGCTGGAGGTGCCACACACAACTGAAGTGTCAGGAACTTCACGCGTTTCGTCTCGTCATTCTATGTTGTATTCCACGTTAACTGGTCACACTGCTGCTGGGGGAGTGTTATATTTTGAAAGATACTATAAGCCTTCCAGGTAGGCACGACATGCTCCACAATGCAGTATAACAACAGTGGGGATCGCGGGCTATTGCGGGGCATATTTTAGTCTCTGGGAGACGACGTAGCGAACCTCTAGGAAGTGAAGACTAAAAAGAGTCATTTTATCTACCAGACCTACAATCACGCC"/>
                    <sequence id="seq_t51" taxon="t51" totalcount="4" value="ATGCGCCGATAAGCTGGGGAAACGTGCGGACGTTGTTTGAAAAGTGGTTGCTGTCACTACTTACTGGCCGGTCGCATACTCCCCTTTGTAGTGCGACTGCAACTGTTCAGTGCAACCAAAACTTGTTGTGGCGTATCGAACAGAGAGGTGTCAGGGGCCGGTCCGATTATAAGGGTTATCAACACGGTCTTACAATCTTTCAGTCTGCCTTGTCGGGAGTTTGGGACGAGGGACCTTTCGCGCTGAACTCCATAAGTTGTGGCACGGATTGAGCTTGCATCTTCGAGGGGATGAAATACGCAGCCCGGGATAGATGGAGGCGCTGGTACCATGGCCCCCGGATCTGAGGTTGAGAATCACTACCGAATCATCGAGGGAGAAGCAGATAGTAAGAACATACACAACATCAACGCCCAAAATTAACATCGGTTTCAACGGCATGCATTGTGCGACTAGCACGCCACCTTGCGCGCGGCCATTCTGCAGGATTACAGTGTCAA"/>
                    <sequence id="seq_t52" taxon="t52" totalcount="4" value="AACTCTTACCGCCACGCGAGAGAGATCTAAACCCACTTGGTCACACGCAATTGAGCACTTCACCCGAAGCAATCTCTATTTAGGCTTTTTTATGATTACAGACCTAAGCTCGTTCTCCAATGCTGGCTCCACCCCGTTGATAATAGAGCCCGGGTTGCAGAAGGGAGCAGAATTCACTCCTAAGGTCTAGAATCTGCCCATTGTAGTATGCCGAAGGTGCCTAGCATCCGAAGTTGATGGTCTAATACGCTCCGTGAATATATACGCCAGTGAAGTCCAGGCCTGGGTTAAGGTAAGGTGAGTTGGAAAGTACTCCTCTATCCTGATGCGCTTAGCGTGTCGTCCCTCAGACCTTCCAAATTCCCAGTCGGTGCCGATTGGGGTAGGTAAAGCTAAGTAGACCCATGCAGTAAACATAAGCTTCTCCGGCGCGCTTCCTGGCGGAAAGGTTCCGCAAAATATGACTCTGTACGACTAAGTCAAAACTCCTTGTGGCTCTA"/>
                    <sequence id="seq_t53" taxon="t53" totalcount="4" value="AAACTATGGCTGCGCATTGCGTTTCTCGTGAGGGTCCTGACTCTATGTACGTCGTGGCTTCGATCGTTGTGAATCTTTCTGCCGCAACATCTTTGTAACACACAAAATAGGAATCTCCCATCTAGTGGCATACGTACTAAGACCGAGGAAAGGCTGATTAGGTGATGGCAAACAAAATGGTTTGCGTTGACTCTACTTTCTCACATAAGTGGCAAATCAGTAACGTCACTCGGGCTGTTACATAGCAATGACACGATAAAGCGCTATTATTGTCAGAAGTATGGACGTTGACGAGTCCCTGGCGGTTCATGAACCGCAAGGAGTAGGCTTATCCCTCCTAATCAACAAGCGATAAGCGCATTTACGAATGGGGTAAAACTCATTGATCCCCCCTGATATACTTCTAACGGACTTCTAGCAACAGAGAACTTTACACGCTGCACGCCTTCGATGAAAAGTATCAGGATCCGTAGTGACCCGTCGGTGATGTTTAAAGAGCA"/>
                    <sequence id="seq_t54" taxon="t54" totalcount="4" value="GCAGCCTATTTTCCACTGTACACCCGTTAACGGACTCAAGAGACACGGCTACCTAGGTTATAGACTAATCTGTCCTCGGAAAATTCATTGAATGTGACTCTCCTCGGAGCATTCCCACGCTAAGGCCTGGTATCACCCGATCCTGAACTTAGCACCCGTAGGTTTGATGTACTAGCCCTAGAGGGAATGGGGTAGAGCAATTAGGGTACTATCCTGAAATAAAGTATATTACTACTCAGGCAGCACGCCCCCGTCGACGAGGCGTATCTCAACCGTTCACAACACGGCAACGTTGAAGCGTAAGGCGTAGCTGAGCGAGTAAACACTAAGAAGGCACTTCTAATGAGAGCACACTGTTCGTGTACTATAGAAGCGCTTCATTCAGCTCCAGTCGACTGCACTTCTAGCCGGAACTGGGGATAGAGATTTTCAAGCGTGGCCCACCCAAGATGTCCTCCTCGGGGACACGTAAGGCGACAGCACAGGTTGACCCGGTAGTC"/>
                    <sequence id="seq_t55" taxon="t55" totalcount="4" value="GCCAGACATGAAGGTCCACTCGAGTGTTCTCAGCGAGTTTCCTAGTAAGTGTAGGGCGCGATAACGACACTGAGCTCGGCTAATAGCGCGAAACTGGGCCCTTGCCAGTTCTTTTAAGTCTGCACGCATTCATCCGCATGCACCATTTGGTTGTCGCCTCGCCACGACTTCGCTCTGGAAGGACTCACGACGCTAGGGGGCTTCTCACTTGCAAATTTGCCCGGACACAAGCCAACCCGATCTTTCGCGGTAAAAAATGGAGCCCTCGGACCTACACCGCGCTTTTCACGGAGTCGCCATGAACGGTGAAGGGTGCTTCGGCACTTTGACTATGCCCGCATTCAGGGTCGTACTGAGTTGCTAATACTGGGACATATGAAGGCCGATGCGGAGACCTTGAATCACTACCAACGGAAATCCCGCACTCATTAAGTTCGCGAGGCAGACTATGATTTGGCAACGGCACGTCGGCCGAGGCGGTAAAATTTCCATATCCCCCA"/>
                    <sequence id="seq_t56" taxon="t56" totalcount="4" value="TGTGACCTTAGCATATGAGTACCCATACTACACAATTTCGGTGCAAAGTCACCGGTCGCTAGCGAAGTGACCGGAAGCTGCATAACGGAACCATGATTCTTACACTAGCAGTGCTGCTGTCTTCAAGGATTTGACTATGTATATCATGTCAGAGGCGCCGAGCAGCAGACTTGTCCCACACGACCCTGTTGCGGTACTGTTCCTGGGGCGATAACTCACGTATATTTGTGATGCACCCAGTTGTTCGTCTGCCAGAACTTCATCGTTGCCGTGTTGGTAGCCACTCCAGGTTAGAAGAAAGTGTCTGGTCCCCAGCCCAAACGAGTCTGCTAGGATTCGTCAGGAATCACATGTAAACGTGGATCTCAGCTTCAGAGTACTAGGTGTCATCTCGTTCAGGATGTATGATTTCGGTCTCTGTGCGGTAGTTGACCGGACCCCTGCTGTGCCGATCTGCTTGAAGGCATCTCAATAGCGCACTCCGACTAGGAATTGTAGCC"/>
                    <sequence id="seq_t57" taxon="t57" totalcount="4" value="AGTGGTTTAGAAGGGGCCGTAGCTTCTGCTACGTCAGCGCTCATAGTTACGAGGTGTTCCGCTTTGGCGCCCGTACAGCGAGGGTAGGGAGGCCGTAGTATTCCGCAATTCTTGCACACCGCCGTGAAACCATAATCAAAGGGAACCATGAGAGTGGGGTTATAAATCGAAAATTGAACTACCGGCGGACAGTGTTTATTACGGAAGCGATGGCTGCGACCGGACGGTTTGGGGATCAGTCCAGTGACTCTGTTGTTCGACACGGGTAGGGTCTCTGTATTTGGAGCTGTGGATATGCTGACGTGCTAGGTGAACGCTGATCCGTGTCTATACTTCGGGTATTATCTTAGACAGGTGGACAGGTGGGGGGGAGATATGTTGCCCTACGGAGGACTTTTGAGCGCAGATCTCAATGGGCTTGGGGTGGTGCTGAGCTTCAAGTGATCGAGTGGCTTAGGTCCATTAAACGTACCGGTTGCTTTGCCTAGATCGACTCTCAC"/>
                    <sequence id="seq_t58" taxon="t58" totalcount="4" value="ACGTAGTCTTATCCCGAAAATGACATCGATCGAAAACCGGAGAGAACATTATCCAAGGCAACTTCCATTCCATTTTTGTCGGCGGTATGGCGACATCGAGTGCGGTCCTTAGGGACGCCCGAGTTAGAAGAGTTACAGGGAGACCCTCCCACCGCCGCTTGTCCTCTTGACAGGAACCACCATCTGGCAAATATTACGTCAAGGTGTTTAAAACGTTGAGGGGCATGCAGCCAGGATAAAAATTCACCATCCTCCGGGGAATCGCAGCGTAACGCATACAGATTGTCGCAATTTGGCACCAGAAAGAATTGATCGGTCAGCTGCTAACTATGACAGAGACCGATGCCCGGAAGTGGTAATCGACACATCACTGCGCATACTTAAGGCGAGCCTCGACTGCACGTGAAATCTAAATTCTATAAGATTCCAGGATAGGGATTCGCTTAGCATGCCGGTTTCAGTCGGTTGAGATCGAGATGTTTGTCTCTGATGGTCGGGGG"/>
                    <sequence id="seq_t59" taxon="t59" totalcount="4" value="TAACGTGGAGAGTTTCCGATCTTCAGCTCGGTATTCGCCTGCTATGGAATAATGGGAGATTCAGCTCAACATCACCAAAACCCCTAGCGTGAGGCCTGAACTGTTCTTATCAGCACCTGGATCAAGGGTGCCTAGCTCACGCTCCTAGTACGCTCCCTAGAGAACACGCGTTGGACGATTTCTGAGATGCGAGGAAACCAAATTGGATTCAGCCGACTCTTACCGAGGATCACTGACTCCCTCCTATTTGGGCCTAGACTCCCGCCATGGCAACGAGTATGCTTCTGTCGCTAAGCGGGGGCCAGGATGGGCTCTCATTCTTTTGCGGCTGTGTCAAGAATCTTTGAAGACTTCGTTGTAACGACAGGCGGACGGCTCGAAGAAAGGATAACGGGGGACTTAACTCCACGTAGTTTTACGTTATCTGCCTACGAACGGCTGTGTGTCCTAAAGTTTATAGCATATATATATACAGCAGCGCGTTACGGATAAGCGGGGGT"/>
                    <sequence id="seq_t6" taxon="t6" totalcount="4" value="ACTCCACGTGAAGCGACAGTTGCAGTGGCTTACTACGGCTCTCCACCTCATTGTTTGTTGAATTTCAACTCACACCTAACCAATAGGAGGGGGGACTCTAGAAATCCGGTTACGACGCATCAAGGAATGGGGCAAAGGAGGCTTACGTCGGCGTAACAGCGCCCTGTACTATAAAGGATAACCCTGCCATAGTTGCTGATCTAATCAGACTATCCGGGCCACTAGCCATTGATTAAGACCGGTTGTAGTCATTCCCAGGACCGACTCTTGTATAGCTTGAAGGCGGAAGGTACTCCGAGTGGATGTTTAGTTCTGGGCTTGAAGGTGTATGAACTTAGTTACCCCGCATACCCTGGTAATTACCTCGAAGACCCCGGGCCGTTAACTCAAACCGTTCCGTGGATGCTTGGGTGCTTGGGGTAGTGTAACTGTGCCTACCCCATCGCCCCAAAGTCGCCACACGCCACCTCCTAAATGACAGCCTATCGCGAGCCGGATAA"/>
                    <sequence id="seq_t60" taxon="t60" totalcount="4" value="CGTCCAGTGATCCTGAGCACCTCCTTGTAACCCCAATGAGAACTACGGTACAAGTATGCGTGCTATCCATCTCTTCGAAAACCCAGGTCAATGATCTTGTATTCTATGAGCGCAACTCACCGTGAAAACTTGGTCATAAAGACAGTAGTAGCAGGCACAACCATAGAAAGCACAAGACGAGAGAAGGCCTTGAAGCGGCCACCTCCTTGCATACGAGTCGCCTAAGTAGTGAGCGAATTCTCTTACACTGATATATCGGATAGATTTAAATATACACTTAAGAAGCTAGAGCTCCCTCATAAGCCTTTTGCACTACAGCAATCACGAGGCAGTTTAAGTCATACAGCCACTAACGAGGAGGACGGAAATGGGAAATTACCACGCTACCTCTGTGGTTACTAGATGGCTACTGATACGGGAGTTAACTACTGACCTACCAATAACTTACACATGGGCCGTGGAAGCTGCAATGAGGTTAAGGATCGTTAGTAGCCCGGGTG"/>
                    <sequence id="seq_t61" taxon="t61" totalcount="4" value="CTCGATAGTTCGGTCGGGCCCGGTGGAAGGCAATGTTGAGTATTGATGTGAGTGCGATCCATGTCGGGGATTTAGTATGCAAGTGTAAAATACGAGCCTAACACTGGCCGCTCTGAGTTTAAGACCCGTGGGGACGAAGCATCTTGGTGCGCGTCAACGTAATGCAGCAGTATACCCATGATGACGTTCCCTATCCGGCATGGTCCTGGTAGAAGTCCCGCTACGGATAGTCGCAACAGGTTTATCCGATCGCAGTCGTGAAGTACCCCCTGACCCATACGGGCGTGCTTAAAGCACGTATTGTCTGGTGACTCGAGTTAAGCTCCAACTAGAGACTATGACGCGCCCGGGCCCAAGTAGAGTTTAAAATGGTATCGTAACTATCTACGGTAATAACCGGCTGGTGGCATATTATTACGACGCTGTAATACGAAATAATAATGCTGTGTAAAAAGTAAGCAAGTTAAATTTCATATGATAAAATGTTCAAGGTGCGGTGA"/>
                    <sequence id="seq_t62" taxon="t62" totalcount="4" value="TCCACCTGAGATGCTTCAGCCACACAGCAGGTGATCGCCGTGGATAGTCCCACGATCGTGGTCGATCAGCAAACGCTTTTCAGGCGTACAGGATTCCCGAAACAACTGGACTTTTCCTTGGCTACCCTCTAGTTAGACGGCCCGACCCGGCAAAAGTGTAGACTGGTCCCACCTAGCTCTCAAGGTCCGAACTACATTTTGTCTGCATTGTCGGCTGATATCAGGCCAGGTAGTACGTAGGTCGAACATATCGGGCCTGGCGATGATACAATGACACCCCAATAGCCCACGACTGCCAGACGCTTCATCCCGCCGTGTTTCACCGTGTGCAATGACAACGTCGGCAGTGCACAAGGATGGCCGGTTCAAACTCGGCCGTGATACGGAAGCGGTATAGAACGTCGCGCCGATGGCTCGCTTATCCCCGGAAATAATGGTTGATCCGAATCGGTAGCCTGCTGTGTCGGCGTATGATGGAACGCGACTTACCCCGATTCAGC"/>
                    <sequence id="seq_t63" taxon="t63" totalcount="4" value="ACGAACGTACGCGTTCGACCAGTCAGCTCCGGCAGTGGGTCTACTGCGTCCTTGTTCCGAAAGGAAACGTCCTCGGAGCCGATAGATATTCAGGTCTTACGATGATATCATCTCGTCATCTACCTGATGAGTCTCATTACCTACCATTTCGGCAGAAGTCTCTAAGGATTTCTCGATATCAGGTACCGCCGCTAGCGGACTCAGGGCTTTCTGGCGGAGGGAGGCCTGACTCGTTTGTGATCGTGTCCGTAACACAATTACCTGTTTGCAGTCTCACCTCCGGCAGCCTCCCAGACTGTCAGTACGACTCAGCAGCAGCGCGTTCGCCCCATGTAAGGGAGCCCTCTAGGCGGAACCCAGTTGGTGGGGGCATTGGGCTCGATGACAGATCAGTCATTAGACCGACGAAAGCGAAGAGGGGTCCCATTATGCTGGTCGTTGCATTTGTCGTATAGTGTATGGCAAGTCTCCAGCAATTGACAAGCGACCTTCATTGTTCT"/>
                    <sequence id="seq_t64" taxon="t64" totalcount="4" value="CCGCTGACACCGCGGAATAGTAGTCATCTGTGGTAAATTCATATAGTTGATGTGTAGCGACGGCCTGCCGTGCGAGCACGATCAAGTCTGGACGCAGCGACATGCTGCCCTCTGATGACACGTGCCATCCCATCTTCGTCTCTGCTTGGCTCATGTACAAACACTCTTAAGCAATCGTAAGCCTGTGATCCGGCCACGGACATAGTCCCTCAACAGTGTCCACCATGGCACCCAGATGGGTTGTCTAAATTAAGTCCCCTCAGTCCAGCAGAGTGCCTCAGGAAACGCCGTGCGCGTGCCAAAGGGTATTCTGCCTTTCTGTTTAACTAGAAAGCAGCACTGTCACAATTGAACGCCGATTCGATGCATGCAAGGTGAGAGCCTATCTTTTCCGAGTGCTGTCGGCATTAGTGTCCCGCGCGATAGCAAGATTTTTGGTACCATAAATCTAAGAGCCATCGTCGGACCATCGGACGCAGCCGGATTCCAACCGGGGCTGT"/>
                    <sequence id="seq_t65" taxon="t65" totalcount="4" value="CTGTGCATCATGCTTAAAGGTCTTTCGATCAAGCCTTCTTGAATGTATGGGGGGAATAGCCTTATCAGTATGGCAAATCACAAAATCCGAAAGAACCCGACGCGTGATGCGGGTCTGTTAGATGGATCCGCGACACAACCAAAGTGCGAGGACACCCCGATTCAGTCCAGAACAATACCGCGTTTCCTCGTTAGTAAGTGACGTCGATAAGTGAGTGCGTGCATCCACTAGGTTCCATGGCTCACTACGCCATCGGCCGTGGTGGTGTAATTATGGGTGCAGATGACATGCCCGGGTCACCTTAGTCTTAACCTGATGGGGTTATGTTGAATGCGTCCTAAGACAACCGCCAGCGAGATAGTCGGCGGTTATGAGGAAAGGTATAACGTTAGCAGATGAAATCCGTTGGTGGCTCGCCAACTACATTGCCGGTTACGACTCGCTTTGGATAGCAGGCGGACTTAGCGTAACCCAAATCACCTGATCTTAGCTGTGTACAT"/>
                    <sequence id="seq_t66" taxon="t66" totalcount="4" value="AGTAGGGCCTCAGCCTGTACGTGTAGCCATGTTCAAGTCTCACGGTTTGCCGCGTGGGAGTTATTCGCACCTTACTCTCCTGACTGTTGATTGCCTCAGGTTGTTTAGGATTTTGGCCGGTTAAGCGTGGCCCCAAATCCAACCGCACGGGACTCAGGAACGCGTCTTCGGGTCGAAACATGTATGCCTAGAGGCCGTCCATTTGCGGGCAGCAGGCGAAGGGGACGGCCCGTCGAGGTGGTTTTATAATACGCCGGCGATGAGCCGATCAGGTTATTTACTTAATCAGGCGTTGGGGGGGTATTACAAATCAGAGCAGGTGCGGATCCTTGGTATCCCACTATGCTTATACACTTGACTTATGGCGCGCATAGCGAGCACAAGTTTGTCCCATGCGGAAACAACTAAATAGGATTCCGGCGCATTCACACACCCTTCTGTAGCTCCGCATGGCGGTTTTAGCGTACATACAGCGCGAGTAGCTGTTGCATACCCCCGGC"/>
                    <sequence id="seq_t67" taxon="t67" totalcount="4" value="CCCCCATTATAGCGGACGGATACCACCGTGTATTACCATGGCCAGTGTCCCGAGTCATCCCGACCCATCTCTAACGCTTTGCCACTGATAGCTCTGTCCACCCGCTACCAGAGAAGACCTTGAATTTCTGCACGGGCAGCCGTCCCGCTAACGGGGGCCATCTAGTGCAATTGTTCATAGACAGATACGAAGTCTGCCAACGATTTGGGATCAATCTTGCCCTGGGTAGGCGGGTTATAGGCATCGCTGGTCATGGCTGAGGGCTACGATACCATCCCATAACCACGAGGTACGCCGAGATTCGGACAACTACCTTAACCAAGTATCGCTAATCATGGACCTCGATGATTAGCAAAGAAATCTCACCTCATTGGTGCGCTCTCCACTTGCCGCTAGATCCGCGTTCCGATCCTTCATGGCCCTTCACGAAGTCAACGCCGCTCAACAAGCGTCGAGTGTACCTGGATGAAGACTGAGGCTAAGTATATCGGCTTGTTAAC"/>
                    <sequence id="seq_t68" taxon="t68" totalcount="4" value="ACGCTACTTCGGCTTGGATTACTCCTTCTCGGACACCCCGTTATGCCAGCCGCCCTTCGGACGCATTCGGATGGGTCGAGCGATGCTGAGGGCGCTGCTCCAAATCATTCAGTCTAGTTGCCGGCCATCCGAAACTAGAGTCTGCGTCACCGTGCGCGCCCGCTTGAGAATACACTCGAATTCAGCTCACAGGGTAATAAATAACAAAGTTGTCTCCGGCGAGCTTAACTTACCTTTGGGACTGAATCCGCTTTGGACAGTGGGTGCTCCGAGGTCAGACAGGGAAATCAACATCCTAACGCTCTTATGCCCTTATCAACGGGCTCATCTTTGTAAGGAAGGGGTTGTGGAGGAGATAAGCTCCCAGTCTGGACTTGGAAGATTGGCCCCAGGACTGGAGAAAGCTTTCTCGACGGATATTACACTGCTAGCTAGTTTTTCGTTTGTATATGCGGTATGACCACATTCCTCGAGAGGGGGGACAAAAAAGCAGGTCGGGC"/>
                    <sequence id="seq_t69" taxon="t69" totalcount="4" value="AGTGGATTACTAGACAAGACCCACAGATACTAATCCTCGAGCAGTTAATACCATCCTCCCTGTGTGGGAGGGTAACTGGAGCAGAGGATCTATACCTGTCTCGGCAGTCACACTTGTCGTATTCGTAACTCATTTTTACAGCCCTTCATCAGAACGGACTTCACGGGACACACTAGGAGAAGTTTCTGTGGCGTGGACCGTTTACGCTTGGACGCATTACAACGCTTTCCGCTAATCTCTCTGACCCTCCAGCATCGGGACACCGAGATACCGTTAGCTCATCCATTCTGCGGTGTGATGTGCACACGTGTGAGACGCACCCCGGACCTAAGGCATGCATTCCGCGGTCATAATAAAGTGATGGAGCCTAAATAGTTGAGGAGAGTACGTGTTGATGTCGCAATAATCGTCGCACCGATCCTTGGGCTGGATGTGATTGCGCCGCCCGGATCTGAAGCGGCGCACTTTATAACAGTGACCATCGCATAATGGAACGGGAG"/>
                    <sequence id="seq_t7" taxon="t7" totalcount="4" value="ACTCCAGGTTAACCGACAGTTGCAGTGGCCTATTACAGCTTGCCACCTCATTGTTTGTAGAAATTCAAGTCAGACCTAACCAATAGGAGGGGGCACTACAGAAATCCGCTTGCGACGCATCAAGACATGGGGCATAGGAGGCTTTCTTCGGCGTAAGAGAGTCCTGTTCTATAAAGGATAATCCTGCGATAGTTGCCGCTCTAATCAGACTATCCGGGCCACTATCCATTGGTTAAGACCGGTTGTCGTGAATCCCAGGACCGACTTTTGGACTGATTGACTGCGGAAGGTAGTCTGAGTGGATGTTTAGTTCTGGGCTTGAAGGTGTATGAACTTAGTAACCCTGCATACCCTGGTTATAAGCTCGAAGACCCCGGGCAGTTAATTCACACTGTTCTATGGATGCTTGGGTCATTGGGGGCGTGTGACTGTGTCTACCCCATCGCCCGAAAGTCTCCACACGGCACCTCCTAAGTGACGCCCAATCGCGAGCCGGATAA"/>
                    <sequence id="seq_t70" taxon="t70" totalcount="4" value="TGCGCTTCAAGCAACGCGGAGGTACAAAGATTGCAATAACTTGGGCCCATTTAGTAGGGTTGGAGCATATGTACCTGCTTTGACCGGAAATGCGGGTCGCATCCTTCGTGCATGGCCGTGTATTTTTCTACGCATCTCGTTGTCGGTAACTGCTTCTGGCCCCACTGTGCGCATTATATATTACCGCACCGTATAAGAGGGAGGCACACGAGGAGTGTAGCCCATACGCCACAAAGCGTATGAGAGTGAACTCAGTCGGAATTCCCATGTTTTGACGAGGTATCCGACCTCGGCTAACCGGGGCACGCCCGTCTCGGCGTAGATTTGTACGTGCCTGCTTTTATCGGACGTTTCAAAGCACCAACAGCACTGAGGTGAAGTCTGTACTAGTTATCAGATGAGTATGCTACCACTTCCGAACACCAGCGGAAGGCCCGTGTTGGGGTTGGAGCAATATTGCAGTGAAGTCGCCAGCAAATCCTCTTGTTATTGGTGCTGGA"/>
                    <sequence id="seq_t71" taxon="t71" totalcount="4" value="CATGCCTACCCTGAGGAGTTGCATTACGCAGTATGATCGATCGAGTCACCCATACACGTGGGCCGTCTCCTCCGGATTCCTTTGGTGTCTAGTGGGGTTCTGCCGACGGAGAGTGTTGAGAAGAGGAACAGAAAGTTTGGATGTGTCTATTCACTTCCTCGACTCAGCGGAGACGGGGGGTACCCCAATGCCGTCGCAGCCATAACGGTCTTACGAATATTGTCGGTGGCGTATAAGTTAACCAGGACCTATGGTGTCACTTTATGCAAGGTTCGTCGGGAAGGGCTCGCCCGCCGCACCATCTAGCAAAGGTTTCCCCGGACGGATGGTCGCGCTAGTGATGCTGACTCGGGTGCATGAATCTTGCATGGCTAGGTTTGAGACGACCCGCGCTCCCCCTATGATGGCTTAATGATTTGACGCATGCCCGACTCCATCGGTATCCGTCCGCTCTAATGTACGTCCACGCTGGCCTACGGTAAAAAAAAGCGTGCCTTGGC"/>
                    <sequence id="seq_t72" taxon="t72" totalcount="4" value="CCTATCCTCTTGTCCCGCGACCCCATAGCGACGTCGTCAGTACTGTGCCAATAAGGACCTGCCCGACAAGTGGTAATCCCTATATTGGTGGGGCTTCTACGATTACATGTTTTATCTGACCCGGCGAGCTTCTTGGGGAATGCAATCATAACTTTCCCAGCCGAGGAGTTGAGGAATGACGTATTGAGGGCGCGTTTGGACTCCACGGGCATGTGGAGCGCGGAATCTATCGGTGCGGACACGACCGCACTACACTCCAGTGCATAATCAGTATGCGAACAGCCATGGAAACGTGAACACTTCGATAGCTGTAGAAGCTCTATGTCGCGCCCCAATGAAGTGTCCAGAAACTATTTCTGTTTGTCGGCGGAAAAGCCTTGTGCGTGAGACGCGTGAATACTCTCTGAGATTAAGTCTTCTTAACTTTTCGGTGTTAGGAAGTCATCAACCCTATCTAAATCACTCTACTGCCTATAAACGTCCGTGAGGCTGAGTCAAGT"/>
                    <sequence id="seq_t73" taxon="t73" totalcount="4" value="GGTCTCCTCCTCCAGACTGTTATGGCCCTCTTATTCAGTATCGTTCATATATAAGCGCTACGACGTACGTGAGCAAGCTATGCCGCGATGGTTGTACCTTGGTCTTCTAGGTCCAGGGCCGCCTGAATGCCGATAAGCCCGGGATATGGTATTTTTACCGGCCGCGTAGTATTTTCTTGGACAAATTAAACTGTTATGGCTTTCGGTGATGCGATACCAGCAAGTACGTATCCGCCACAGTGTGTAAAAACAGCTGCTTGAGAGTATGCCTGGTTCAGCCTTCACGGACCCACTTGTTGTTAAGATTAGGGCACCAATGTCGGGCTTTAATGTCAAGGCACGTTGGACGTCGAGGTCGAAAGGAAGCGGGCTAATCTCTGGGCGGAAGCTGAAGCACAAGTACCTGATTATATCGCGGTTACTGCCGGTAAAGAGAAGAGTGCAAAGAAGCCTAGCGCTAAATTGACTTTGAACGAGGTCTAGCATGTCCCATCTGAATC"/>
                    <sequence id="seq_t74" taxon="t74" totalcount="4" value="TTAACCACGACCGTAACCGACTGTCCACGAATGTCCCAAATCCGTGGAGGTCTTGTCGTGAGGTGCCCGACCACGGTCTCCCACCCGATTGATGACGGACGAATATTACGTGTCAAACTATATGAGTCGTTACTCCGATGTTATTTCCGGTAAGACTCAAGAGCAGAGGTTAAACGGTTAGTATCACTACTCTATAAGTCTCAAATAAGAGGTTCGGCGAACTTGCCTATCTGTGGCATTGCGGCTTGGCGGAGAGCGTATTCCGAACAATGGTCATGAGTGCCTAGGTCCTGGCTGTTAGAGGAAAATAACATGACTCCCAGCGCCGCTTGTGTGTGATTCTCTAATCCCTATTATAATGTATGTAGTAATAGGAGCGAGAGGTTTGGAGACGGGTATGGCGTTCCAGCTTTGGATGCGCCGGAACTTCTCGGAATGGTTCTTGGCGAAACAGTCCTATTCACTGTCGCCCCCCCTCGGTCATTGCCCGGGACGACTAA"/>
                    <sequence id="seq_t75" taxon="t75" totalcount="4" value="GACGCATGCGTATTTAAGAAAGCAACCTGCCGTTGACGCAAGATGCCATGGGTTTTTGACCGATGTGTCCCCGCGACAAGTCCCGGGAGCAGCGAAAGCATTGAGTGGGCCCATCACACTCTCGGAGGTACTGGCACATATACCGGGGCCGGGGGAAGATAAATTTTTTATCTTCTCTCTTAAAGTAGCTAGGCTGGCTCCTTGGACACTAGCGCACTACAGGCGATATCCTACGCTGCGCGGCGGTCCGCCGCGATTCTCTCAACGGCAGGGTGTCATAGATCACGTTATCTCCAGACCTGACCATTTCCATTCTGAGACTCGGGGATCTTTACTAGGACCGCTAGCCGGATTTCGATTGGTCAGCGCATAGAAGGTTGGCCGAGAAAGTTAGTCGAGAATCCGAGGCAGCAGCCCTCTTTGAAGATGAGACCGACATTACCGCTAGCCACGACTAGGATCGAGTCACACGAAGAATGGCTTATAGCACGATTAAAGAT"/>
                    <sequence id="seq_t76" taxon="t76" totalcount="4" value="GCCAAGAATGTATGTCCACTGGATGACGTTTAGGCCGATTCCCAGTGAGGGAAACCTGCAGCAATGACAGTGGGCTAAGCTAAGAACGCCAAATTGGGCCCTAGCCAGTTCTGTCAAGTTTGCACGGACGCCTCCGTTGTCACCCATTGTTTGTCCCATTGGCACGCCTTCGGTCTAGAAGGCCACACGAATCGAGGGCGACGCTCAGTGGCAAATTTGCCTGGACCCACACCCAACCCTTCTTTCGGTGTAACAAACGAGGTACTTGCAAGTATACAGCCGTTTAGTCGGGGTGGTTATGAACGGTGAAGGATGCTTCGAGCCTTTGACATTGGCCGCCTTCTGAGTCGTACTGAATAAGAAAGACTGGTACTAAATATGTTGTATGCGGGTCAATTGAGTTACTACCAGCTGAAGGCCCTCCCTGATTAAGATCACCAGGCCTACTACCATTTGGCTACGGAAAATCGGCCATGGCGGCAAAGCATCAATACCCCTCA"/>
                    <sequence id="seq_t77" taxon="t77" totalcount="4" value="ACTACGTAAGATCGAGGCGCGACTATCACTAGAATGAAACCACTGCAATTCTGTTGTACCTACTCCTACGGCTCATCCTGGACTATTGCTTCTCGAGACATGCCTAGCCTGCTGGTCCTCACCAGATAAGGCAGATATCAAATGCCTTGCGCCTATCACCTTTCTCGATTGCGCTTTCCTGGAGCTCATTCAGTCATTAATCAATTCCTGGGATTGGCCAGTAGATGGCCTGTCCACTCTGGTAGACGGGGGCACTGCAGCGAGTAGTTCGGGATTGAGAATTAAGCTCGTAGCCGTGCTCAGGTCGACGCGGATATATACGCATTAGCAGCTGCAGTGTGGCCTAAGAGTCCCAGAAGAAACAAACTTCGCTTGCGTAACGGTGTGGTGAGGATGGACCCTTTTGATACAGCGGTCAGGCAAGCCACGATACAATACATAATCGAATCGCGGAAAATAAAAATAAGGTATCTAATAAACTATCCTAAGCGATCAGTAAT"/>
                    <sequence id="seq_t78" taxon="t78" totalcount="4" value="CGGTGGTAATGACCGCGGGATAGGATCCTATGATATCACCTCATACTCCTTTCGTACTTAGCCGCTCGAGTTTTCGGCGTCGGGAACCGTACTCCGTCAACGATTTCCCTGGGACTGAAGAGTTCCTCGGACCAGCACTCGGCAACCGTCGTCCCGCTTCGGCATGGTGATCTTGTGAACAATCGAAGGTGTAGAAGTCATGTTGGATTTTGCAGCTCCGTGGTTTCTATCCGGTGCGATATCTGTTCGTTATGAGACCACGCCGCAATAGCCTTAACAATGCTAGGGTACAGATACGCAACTTTTTGACCCACATCGAAGATGGGGGCGCAGTGGACCCGCGTAGATCTTTGATGGCCCCAGTCTCGATTCGTCACCGTCCGCAAGCGGCAATAGTCGGACGCGACTTTTCGCCGTCATGGTGTTAGCCGCACCGAGAATTAAGCTCACTAGCTCGTCCGGTGGATCACTGATTAGGCGGTGGAGGACGTGATAGAGAT"/>
                    <sequence id="seq_t79" taxon="t79" totalcount="4" value="CTCGTATTTATCATCAAAGGTCGATGTTTGGAAGGCGCGTTGTTAGGTCATCAGATGCCATTACAAAACTTGCCAATGATGTATCCACTTTAGGATACAACGTGCCAGGTTCATACATAGTCTATTGGAAACATGTGAAATGGTTCCTGCTCGCCGTCTGACTACTGACAGGAGAGTCTACGCTACCTACGGAAGGAGGAACAACGCAGTCTGGGAAGCTTCTCCTGTCTTCCGTTCTGCACCTTGTCACTCTTCTACCCGACAGCAGAAATACGGGGGTAGAACTTTGTACTGGGACTTTCCGCTAATACCAGGTGGGATAGTTAAGTAGGGAAGGGTGTATTTCACTTAGAAGCTCTGATGGATGAGCTTCTATCATGGATGTAATTACTAGTTATGCACTGCAACTATTCCGTCGTAACAGGGAGGTCGAATTCATTCCGGGACCACCTTTTGACCCAAAACCTCACGCGTGTGTGTTCTTTCGTTTGCGCGGATAG"/>
                    <sequence id="seq_t8" taxon="t8" totalcount="4" value="GCCTCCTACGGTGGTCGGAGAGCCTTAACACTATAACATTCGCGACGGTCCCCCCTTACTAGACGGATCGTCGCCACTAAGCCTATAAGAAGCTAATCTTATGATATGCCCACAAGCGCTCAAGCCGGGAGGACACACTAGCCAGGGAAGGTGCATTGCCCAAATAGAGCTGCCCTCTGGGCCTTCAACTATCCGAGCCCCTCCCCTCGGGCTGCATTACTAGCCCGTAAAGTCACTGCACGCCCGTAATAATTCTACGCCTTAACTGTTAGGCTGAGTGATCCACGGTTAAGGTCCTTGAACCGCGTGCTGTATCCGGAGGACACGGACTGTGAATCCGTACTGAGAACTGTCCATATATCCTGGCGGAACTGATTTAATCCGAATATACGTTCTTACCGGCAGTTCGGTACAACATCGTTTTCACTCGGGAATGAACGCATGTGCCTCACTTCAAAGGCTGCAGTGCCCCGAAATTATCGCGGACTCCATAGGCCGAT"/>
                    <sequence id="seq_t80" taxon="t80" totalcount="4" value="TTAACTAGGCATGCTTTTACATGCAAGGGACAAAGCCGGACTCTGGGCTCGTATCGGCTGGTATTCAGGGTGTCTTGGTCTGTGCGGCTGCGCCTCAGCCGTCCCCACAATTTAGCGTATATTACCAGTATTCTCTCGCGGACGTGGGTCGGTCATGATGCTCTGTCCCATAAGCCCCAAAGTCACAATAAGCACTACGGCAGAGAACCTTCTGCAATAGAGCGCACTGGCACCTGAGTACACCGGGTCATCTTAACGTGGCTCTAAAATGCTCTAAGCCGTCTTCGTCGAAGCTCCGTAGATTTAAATTAACTGTCTGCCGTCGCTAGTGTTTTTAAGGGAGCAAGCCGCAATAATATATGCTGAGACACCGGGTCGCGTGAATCCCCGGCGTCGGCTGAAAGCCCTGTTAAAATTTAGAGAATAATACTACAACATCTGACATCCAATAGCATGGTTGTTGATAGTGGTAGCTCGATAGAAAACAAGTGAGCGTTTAT"/>
                    <sequence id="seq_t81" taxon="t81" totalcount="4" value="CGCTGTTAGTGGCACAGGGCTCGGATCCTTCGAAATTTCCCCCTGCAAATATCGTGATGAATCTTCTAATATATGGCCGTCGAGAATTAGAATCATCCAAGGATTCCCATTGGACAGAGGAGTTCCCCGGACCAGAAACGGTCTGCAGACGTATCATGTCTGCATGCTGAGCTTGGGGGCAATCAAACATATAGATATTATATGCGATAATCCAGACACGTCGTTGCTATTCGCTACAAAATCATTTCTGAACTAATGCACGCACCTCCAGGATTAAAAATGTTACCGTGCAGAAACCCAAGTGTTTTATCGTTGGCGTGGATGGCGGGACTTTGCACCGTCGAAGTTCTGTGAAGGGCCGATTTGCGATCCGTCACCTTCCGCAAAAGCCGAGAGTCGGAGGCGTCGTCTCGCCATCCTTGCGTGAAGCACTTCGAGCTTTATGCTCCGTTACTCTTCGCTGAGACAATTCAGGGGTCGCTGGATGGCAGGTAAGCTCG"/>
                    <sequence id="seq_t82" taxon="t82" totalcount="4" value="GCTTCGTTACATGCGGGGTTAGGACGGGTATCCCTCTTGCCTATCGAACGTTGCACCGTTCCAACATTGGATGTATATGATATTCCGACGTGCCGGGCGTCGGACTATGTGTCGTTTGCCTCCCATTATGGTCATAAATGTCCTCTACCTAAAATTTAGGGACGACATGAAGACGATATGCCAATAACAAGACAGATGCGAGCGGAAGTAAAACGAAGCAAACTCGGGTATTAAGATAAGTTACAAACTCCAACGCAGTAGAGAGACCAGCGCGGTTACTCTGAGGCATGCCCTGTAGCATTACGATTAGTCAATCCACTATTTAGGTTCCTTTGGTCTCCACCGTGGTACTCTCGTAGCTAGGTCCAGTGCCTCGTCCGGAGGCACGGGTCGCCGCACCAAACAGCCTGCGGGCGGTTCGTCTTGCGGCCGTTGTTGGGCTCCGGAGACTTTTCTTAAAGCCCTCCCCCACACGAGTCGAATCCCTACTCGGCTGAACG"/>
                    <sequence id="seq_t83" taxon="t83" totalcount="4" value="CATATGTTCTAACGAGCCAGGGAGTGTGATGGGATATCCGCTACCGCTGGGTACAAAACGCCCATTTTTTGATGCTCCCAGCCGAAGAACGTTAGAGACTATTGTGACGCTTTTACCGGTTATTGGCAGACAAGGTCTCGTACGGTGTCCTGTGGAAACCGAATTAGGTGAATACGCTTCGCCTACGTCAGATTCCCTTAGGAGGAAGTAGGTGTGCATGCGGAGGCGGAGTGTTTTAAACCGTCATTGACGAATAGTATACTGACTGGTGTTAAATTTTGGACATGTCTGATCCAATTGTTCTGTTAACATTCCTACCTACGCGTTAACCATCTCCGCCTTGGCACGTTTCTGTGGCTGCGACAGGCGGTTGCGCGCAACAACGTCTATTCGAAGCGTGAGCCGTAGTCTGAACCGGACAGCTGAAAACCAATCGAGACCGGCAAACCCTCGACAGTAATGCTATTCATACGGACACGTACTCCCCTTGTGTGGGGAGT"/>
                    <sequence id="seq_t84" taxon="t84" totalcount="4" value="ACTAGCTTTGATTGTTATCTCTGCATTTCTTCAGAATAAAGAAAAACCTTAATCTGTTGTGACCCTCCATGCTCCACACCTTACATGGTTTGCCACGAGAAACAATCTTGCGTCAAACATAGCCTGATGGTCCAGTGAGGCCCCCAAGTCAAAATCGCCTGCCCGTTGGTGTGTAGAGGCGCATCTCGAGCGAGAGGCCCTAGTATTTTTCAGTAGAATTCTTGAGCGCATTAAAATAGAAATTCCGATAGATACTCTAAGTGCCAATTGTGTATACCGCCCAGACGATCATCGTCCACAGGCACACTCGTGGAGAACCCTTCGCGTGCTCGTGGTCAAGTAAAAGTTTTAACAACGCTCCGGGGGTTCCGCGTGGTTACAGTAGCCCACCTACCCAACTGCTGCTATAGAGCCAATGCAAAACAACGATAACCATGGTCCTGTATTCTTATCGCTGGCAGCTCTAGCGCCCGATACGTCCGTAACTCCCCGCCCTCAAC"/>
                    <sequence id="seq_t85" taxon="t85" totalcount="4" value="GTGCCCGCGTAGTGGAACCCAGGCGACGAACTGGTATCGGGAAGCGCGCCGAAGTACGACGATTGATCCCGTCAAGACATCCCAGGTTGCAGTCCTATTCTCAAAGATTATTCACTGTAGCTAATGACCCGATACTTTAAGTTACCTGGCACGATGTTACCTCGTGCGAAGCCTCAGTTGCCTAGGATTGAAAGCCCCGTCCTCCTTAGAGATACCCTACATTAGGCAAAATATAAATCGGCGGGTATGAGTACGCACGCATTGATATGATAAAGTAGTAAAGCTCCCCAGGATTCTCTCCACTTACATCCAACTAACACGTCGCAAGGCAACTGGACGTCATGCGCCCCCCGCCTTGTGGCAGGAGAGACGAGGGGTCAGTATGGCGACAGCTGAAATTATCCAGGGTTTGGACCGAGCCTGGTAGTGTCGTATCCCTGAGACGTAGGTCCAGAAGACCTGCCTCGTAGAGGTACGCCAAAGTTAAGAATCGTCCGCTG"/>
                    <sequence id="seq_t86" taxon="t86" totalcount="4" value="AAGTACGTATCGTTTACTCGTATCGAGCTCGCAACTCGTGATAGACTTGCCGAAGCATGCGTAGCCGAAGGTCTTGAACTTGTTTTCCAACTATATTTGTCCTACATCGGCCCCAACAAGCTATTCCTTCACTAACTCCTTCTGTCGCAGCTCATATCCAGAATCGACCAGACTGATTACGCTAGACGGGTGAGCATTCCTTCGTGATTCTGCACTGGCTAATCTCACTACACCTTGCGATGCGTCGCTAGGATTGGCCCATTGCCAGAGACGTTTATCCAGGCAGCGCGTGCTTACACCAGCATTGAAATGCCAGAGGAAAAAATAAAGGAGGAACCTTCCCTGATATGGCCCGGATCGCTCATCATTAGTACTTGTGCCGCTCTGCGTTTTCGGCAAATTAGAACCCCGGAACGACTTCTTCAGATGTTACGGACTCTTCGACAGTGATGGTAATGATTCTACATCCCATAGTTCAACTGCATCTCCTCTTTCTAGCA"/>
                    <sequence id="seq_t87" taxon="t87" totalcount="4" value="GGGAGCTAATCTCCCACACATTTCCAGGTCCCCAAACCGACCACTATTAGATGATGTAGCTGCCTATCCCATTTGGCCTTCTCACTTGCCGGTCCCTGTACCCTAAATTAGACATGCATCATGGGGCAACTTGGGTCTTACGGTACCCACTCCAGTCGCTAGTCTTTCCGTTTTTTCATAACACCCTCATTCAGCGGGGATGTTTTATCCTGACACTGGGACGATGATGGCAATCTATCGGCGCCATCACCGTGGGGTGTTGATAAGGTGAACTTTATTCCGAATATACGTTGAATTGCTGGTTCGTAAGGAACATAAAAGAAATACCTGCGCCCAGCTTAATTGTCGCCGGTCATGCTCGTACTTTCTCGAGTGCTCACCGTGCGCTGTGTTCAGTAACTTAAGAGTCGCTACACTGATATAGCGATTTTGATGGGGATAGACTGACTAAGTTCCCCGGCCACTCCGACGAGGGAAACTTGATTCGAATCCGCAGGGGA"/>
                    <sequence id="seq_t88" taxon="t88" totalcount="4" value="TCGGATAGAGTGCTAGACATACTTGCGATACTCTCCAGCTAGGAGGCATTAGCACAGCCTAACGGCACGTTTACACACCGAGAAGACAACCCCGTGATAAAATTTAGCAACGGTCAAGCAGCTCGCGCTAAAAAATCCAAGCTCATACAGATCGGCTATCCAGTTTCATCAAGTCGGCTGCACCTCTCCGTCTTAAACCTGGGAGTTTCCCCTGTAAGGTTCATTGCCTTAACGAAACAGACTCGCATTAGCATTATCGTGTTTTAACCCATCCGGCCGGGCACCGATGTAGGGGATACCACTTGGGGTTTACGGATGGTGAGTATCGTTGCCCTCTTTATGTAAATAGCAGGATCTACGAACTTCGTTTCTCGTACTACTTAAGGGGGCTACTAATAAAAACGCTATGAGTGCTTATTCCGGATCTGGTGCCATCCATATAAACAATATCATAGTCGAGACCAAAATCGCCTCGGGAGAGGATCGTACTGTGGGGGCCT"/>
                    <sequence id="seq_t89" taxon="t89" totalcount="4" value="CCAGGAGTGAACGCACAAGTATTGTAGATTGGAGAGATCTCCTAAGAGATCCGCCTACCTACTGTTACGTTTTTTAATACCACAGGGCAGGTATAGTGTCTGAAGGCGCCCGACCGACAACATCGTTAAATGATAGACCACGATCGGCCAAAATAGAGCACGTTCAGATTGACTGTTTATGTATGAGGTGCTCGAAGTAGTCTGGTCATTAGTATTCCGCGCATGGATAATACAAATGAACGCCGCCGGTCAATGCTGGGCGAGACCAGGCTTTATTTGTAGGTGAACAAGAGTGTACGGATAGTTCTCACAGCGGCCTAATGACGAATATAGGGCTCGAGGATTCTTAATCTGTCAAGTGAACTCGACCTGTCGGGGGACGCATTTGCCATATCATCACTACTGACTAGCTCCGTCGGGGGAATGGCAGGGTCTATACCCTACAAAGGTTACCCCTCGTGGCTTTACCACGAAACGTGATACATATGCATTTTACCAGA"/>
                    <sequence id="seq_t9" taxon="t9" totalcount="4" value="CTCCATAGTAGAAATATCGGCCACCTCTGCCTGGCGTCTAGCGCGACATCAACTGAGGCTTGCGTTGGTATACAGTGAAGATGTATTGCGACAACGCCCGTTGGGTTGTCTGGCCGCTTATAGTACGACGACTCTTAAGTCTGTCATGACCACGGCCCAATGATCTATTGTCATGCGAACAGATACTGGTTCCCGTCGTGCGGGGCCGTTTGCATCAGTGCGCCCGGGTGGCGACGAATTATACTAGATCACCAGCTAAATACTCGCGGCGGACTAGTCACAGTGTGCCCTGCTGCAAACGCAAGTCGCGCGATATAAAACTCACATATGTCATAAACAATGAGACGCCGCCCTCAAGGCTTATTCCAGCTGCAGTGTGGGAGGGTCCAGAAGTTTCACAATAAGGCTGATGGTGCTGTCTACCGTAAATGTCAGGACATAGGCCACTACCGTGGGGAGCTAGAAGCCTGACTACCCTGAACCTTTGAGTATATTTACCT"/>
                    <sequence id="seq_t90" taxon="t90" totalcount="4" value="ATCCCCTAATGAAGACACAGGGAGTGGTCAAACGACTGACGTGCCGTCGGGAGACTTGGTAGGTATCATCCGATGAGTGATAAATCCCAAGCCTTGTTTAGAATCGGTAAGGCAAGCAACTAGCCACGTTTTTCTGCTAGTACCAATGTCTGATACCTCAAACACAGCGACTCTCCGACTGGAAGTCGCAATCAGAGACTCGATATTCTTACAGTGTGATGTATTATCATGGGCCACTCTTGTTCGACCGTAAAAACGTTACCCCTGCTACAACCCGGTTGTCTTCGCGCGTTGCGGTTACTCCGGGTGAAAAAGGTCGCTCCCTCATTTCTTGCGCAAGTAGCGAGTCGGGCCGGCCTAGTGGCTTATGGAGTCTTTCTTCGAGCGGATGGCGGCGAGAAACATGACCTGACATCCTAAGCCACGCGGAGTACCGCTTAGGAAATCACCGACAGAAAGACGGAGAGTATGTTGGGGCAGTAGTTGTCCTGTCGCTGCTA"/>
                    <sequence id="seq_t91" taxon="t91" totalcount="4" value="CGATGGGGAGGGTTCAATAATGACGAAATGCTATGGACGACACGGATATAAAATAGCGACATCTTGGAGGGTGCAGCCCGATGCAGGTCTACTTGGTGCAGATCAATGGCCGTTTGGTTCAGTCTGAATGAGTTGCCGAGGCGGGGCACCTGAGTCGAAACCAACTCGGAGCGAAGATACGAGGGAGGTTCCTCTCCCGCCCGCCTGAATTTGTGTCTCAAGTCTCTCGCTATACACCGACTTGCCGGTCCTTAAGAGGCGCTGAAAATCAAGAGCGCGTCCAAATTACGCCTCTTGTGGATGGTACGGTATACTCCTCAAATGCCGAAGGACCACTGGAGATGCGGCGCCACAACCGTCTCGAAATGGTCTACACTCAGGCCTATTAGATCCATGAATGGCCTCGTTTCTTATCCCAAACGTGCGGACGATTCGGGGACTGAGTCGACCCGGGCCTTAGAGCACAGTGTACATGATTAAGCTTCGCGATATATCCAATT"/>
                    <sequence id="seq_t92" taxon="t92" totalcount="4" value="CTCCGATTCCCGGCTTAGAGGCTGTCACTCAAATGCTCGACCAAGCTATGCGCCGGGCGGCTCCACGCCTCAGGGGGGGGCTAGACGACAGACTGAACTCGAAATTATACAACCGACCACCAGGGCTAAAACAACTTACGCTTGCCGTTTACGCCCCGACCGATTCCTTATGTACTTAAAATACTTTCTCTGCTTTCCCGATCTTAGGGGTGGTACCGCTGAGTATAAGGCAGAGTTGGTACCTATTTCGCTTCGTAAATTTGCTAATCCATATTGAGACAGTACTCTCGACGTCAAAAGTTTCGCAAGCGAGTTAAGCCGGGCGCAACGGCGGAACACGCGAGGAGTGGTAGAAAGATAATCAATAGAGAGGTTCATGAGTGCACACACCATCCTAGGGTACATTGACCCGAAGTATACTAAAAGATTAAATGGGCACTCCTTGGTGAATGCGGTGTCAACCTGCTGTTTCGGAAACAGCCTCGACGAGGGGGCAGAAC"/>
                    <sequence id="seq_t93" taxon="t93" totalcount="4" value="AGAGATAAATCATAGGCAATGCATGGCGAACGGTAATGCCTGATATATATGTGGGGGCGTTTGAACATCCACGCGTGGTAGAAGCTAGGCTAACGTCATAGAAAGACATGCATCCGGTTCACTCTACAAACAATGGAAATGGGTTCACGGTAGCCCGCTATGCGTAGGGGCTGTTAGAGGCGACTTTCTACCTATGATTCAGTAAGGGTCTGATTCAATGGGGTATGGCTGGACTTAGGGCGGTGTCTTTGGACGTCTGCGTGGTAGTGAAACCCATAAACTCCTACTGTCCAGCGCAAGAGGTCCCTGAGGATAGGTTGCGCCTAACCAGTTAAGAACCCAAGTTGGATGACCTCCAAGCCCGTGCGGTGTGCGCAACAGGGACCATCACAAGGTTACGAAGAGGTCTGTCCAGCACAGCAGATACCAATGTCAGCACGCACTATGGCGAGCCAGTCATGGCCTCGCTCCATGGGCGGCTCGCTTTGGCATTCTTCACC"/>
                    <sequence id="seq_t94" taxon="t94" totalcount="4" value="ACCCTAACCAGGAGGACGTATCCTGAGGGAATGATTACAACCGGTGTACAGTGTACAGTAGATAGTGGCGCGCCTCGCCCCAGGCCCATGGTGGAAACTAACCAATAGTTAACAGGGGCTATGTCCTACTAACCTACTACAAGAACCAGAGTGTCTCAACGGGCCCGTCTGACTTAAGAGGAACTTCCGCCTGGATCGATTACACTTCAAGCCAACCGTGCTCAAGTTCCCGATGATGTGGAGGAGCTTGCGCGAAGCGTTTAGGCTTGAGTACCATCACTAGCGTGGCTTTCAGATTTTAACAGTAGCGTAAGAAGAGTTTATGCCTAGGCAGGTATTTCCTGAGAACTCTGTCTACTTCAGCATATTGGCGTTAATCCTAGGCAAGACCCTGCGACTTACAGTTCATACTATGCGTTGATCGAACACTAGGTCTAGCTCGGTGCGCGAAGTTGAACTAGTGCCCATGACGATATGTAATATTTCACGAAGTCTCCTGC"/>
                    <sequence id="seq_t95" taxon="t95" totalcount="4" value="AGCGGGGGTCGCGGCGTTAAGGGCCTCGTTGAATGGTTTGACTCAAGAACGCACGCTCGTAGGTCGCCATCCCTTTGTTCATCGCAGAGTCGGTGTACGCCGTGGGTGGAGAGCCTCCCCTGCGAAACGGAGAACAGAATAACAGCGTAATGTGAGGGATTAGTAAACCGATTGGCCAAGGATTACGTTAAAAGTACCGCGGGATAGTCAAGACGGTGATGTAGCCCTATAACACCAATCATGCGTCTTGACCCAAGAGGGTGCATCTTAGATGTTGCTATCAGCAATTAGGCTTGGTGCCGGATGGGACCACCGGACGGTCTGTCTGCTCTCCTTTGGCGGGCGACATCCCTAATTATTGTACCCTTGATGTCGAATAAATGGATAGGCTCGGGCGATGATATTATTACGTACTGTCAAGTCAATAGACCCCTCGATTATCACTGACCATCCTTTGGGAAATTTCCCAGATCGGTGTAGAGACTAAGATTGCATATTTC"/>
                    <sequence id="seq_t96" taxon="t96" totalcount="4" value="ATACAATAGAAACATAAGTTAAGCCTACGGTCCCATTCATCCATGCGATGCGTAACCAGGCAAAGAGCGCAACCCGCGCGAATTTCCAAATGCACTGCTGGCCATTGTATCGGGTCTTTTGTTGGGCGAAGAGTGCCCTCCCGAGGAATATGAACTTAGTCTTGTGGGGGGCTGCCAGGGTACAGTCACCGGGCCGCACATCCGACTGCCAGTCCCACCTAGCATGGTCCGGCATCCTAATCTGGACGTAGGCGAGCAATTAGGCCTTTGAACAATCAGTCAGCCCCTACTTTAACCCAGCCACTTAGCCACCTGCATCGCTCCCCGTAGTTTATTAGTGTAGCTAGACCATTGATTTTACAAACTATCGTAGACGCCGATGAAACTCCATGCGCGCGTGGACTGACAGAGCCACTGTGTAGAAATCCCTCACTTCGCTTTTATCCGACTGAGTAGTACATGTAAGCGACGCCCTGCTCCTCTATCCGCCGTTCGAGGGA"/>
                    <sequence id="seq_t97" taxon="t97" totalcount="4" value="TTCGAACGTATGCCTGATGTCAGAGGAACGATCAGTAGAGAGATAAAAGTCGTTGGCAGTGCCAAACGAGATTTGAATATCGCCGTAAGTCATGTTTGCTGACTACAAGGGGTTTCAAATTAACCGGTCGCGCAAGGGATGTGCTATGGAAATTTTCAAGCATTACCTGATTAAACAGCCGCTTCTCGTTCCCCATGTAGGCGAGTGTTACGCCGGTGCTATCGTCGAAAATTTATGGTGCGAGTGGCCTCTCGGGGGGTGAGGGAACGGAGTACTCGACAGGACGAGGCATTTGATAACCGAGAGTAGGATTCTCATAGAATGTACCTCGGTTTTACGATGCAAGTCTTCACGAGAGAATAACAGTGCTCCACAAATACCATGAGAACCGACAATAATATCCCTGCCCCCGACACGGAGCGGGTGGCCCGGTTACCGTGGTATTAGGTGGCAATACTTCGATAGAACACCTCCATAGAACGGCGAAGACTTTCGAGTTT"/>
                    <sequence id="seq_t98" taxon="t98" totalcount="4" value="CGTGGACGTGCTTACCACCGCCAGAATATGGAGCATTTTCCCATCGGGCTGGCTCCGGGCGAGTATTAGGAGAAAAGCACGCTTAATGCGCGAGAGTAGATTCTGAAGGCCTGTCCAACCGAGCCATAAGTGCGGTGTTTGGGGGCTTGACCGCTAGACATTAAACTCATTACCCCAACGAATAAGTACGATACTCCTCGGGATCACTGCCGCCTGGTCCCATCCACGGCCCGCAAAAGAGTACTTCTTATATTACCTGTACCGCAGGTTTCTTTTGTTAACCTTGGCAATGTCACACCGGTAGGTGCAAGGCGATGATCCTCATTGCGGACGTCAAGCCAAGTTCGTTTAACAAACCAGTCGCAATCGCACTAACCGTATACACATGCGAGTAGTAGAAGAGGTTGTCCAAGGTTCTTAATTCCACACAAGTTTGTACAAACTAACTTTTATCATCGGACGTAGTCCGGAGCATGGCCATCATCCCCGGCCAACTAGAT"/>
                    <sequence id="seq_t99" taxon="t99" totalcount="4" value="TTACCGCTACTCTTGGCCGCTAACGACATATTCTAAAGTTTGATTAACCGAAATGCAACGTGACGGATCCGTGCTATTTATTTCGCACTGCATCTCCATTACTCTTCGGGGTCGGGAGCGGATCTATAGCCGAAGATATCGTGTTGTTACTGATGTCCCATCCCATTATGCGTTGCTTGGAGTGCTGAAATCTTTCTGCCTACCGGTTATGGGTTACAAGCAGCTTCTTAACCGCTAATGTGGCAAAAAACAGTTGCGACAAAGGAACCTAAGTTGTGCTTCAACGTAACCTTTTGTTTGACAGATAATTGGCCTAATCTCCGTCTTTAAGGCAATAGAACATGCTCCTAGGAGTGTGTTAGGAAAAAGGCTATTCACTGGGAGGATGCTGCTTCGCAAGAACTTAATTGAATACACGTCACTGCCAGGAAACAGCTAAGATCAAAAATCCGTCGCCCAGTATTAACTTTGCACTAGGGTACTCATGTCCCGTGCCAATT"/>
                </data>


    


    


    
<map name="Uniform" >beast.math.distributions.Uniform</map>
<map name="Exponential" >beast.math.distributions.Exponential</map>
<map name="LogNormal" >beast.math.distributions.LogNormalDistributionModel</map>
<map name="Normal" >beast.math.distributions.Normal</map>
<map name="Beta" >beast.math.distributions.Beta</map>
<map name="Gamma" >beast.math.distributions.Gamma</map>
<map name="LaplaceDistribution" >beast.math.distributions.LaplaceDistribution</map>
<map name="prior" >beast.math.distributions.Prior</map>
<map name="InverseGamma" >beast.math.distributions.InverseGamma</map>
<map name="OneOnX" >beast.math.distributions.OneOnX</map>


<run id="mcmc" spec="MCMC" chainLength="20000000">
    <state id="state" storeEvery="5000">
        <tree id="Tree.t:500traits" name="stateNode">
            <taxonset id="TaxonSet.500traits" spec="TaxonSet">
                <alignment idref="500traits"/>
            </taxonset>
        </tree>
        <parameter id="birthRate.t:500traits" name="stateNode">1.0</parameter>
    </state>

    <init id="RandomTree.t:500traits" spec="beast.evolution.tree.RandomTree" estimate="false" initial="@Tree.t:500traits" taxa="@500traits">
        <populationModel id="ConstantPopulation0.t:500traits" spec="ConstantPopulation">
            <parameter id="randomPopSize.t:500traits" name="popSize">1.0</parameter>
        </populationModel>
    </init>

    <distribution id="posterior" spec="util.CompoundDistribution">
        <distribution id="prior" spec="util.CompoundDistribution">
            <distribution id="YuleModel.t:500traits" spec="beast.evolution.speciation.YuleModel" birthDiffRate="@birthRate.t:500traits" tree="@Tree.t:500traits"/>
            <prior id="YuleBirthRatePrior.t:500traits" name="distribution" x="@birthRate.t:500traits">
                <Uniform id="Uniform.1" name="distr" upper="Infinity"/>
            </prior>
        </distribution>
        <distribution id="likelihood" spec="util.CompoundDistribution" useThreads="true">
            <distribution id="treeLikelihood.500traits" spec="ThreadedTreeLikelihood" data="@500traits" tree="@Tree.t:500traits">
                <siteModel id="SiteModel.s:500traits" spec="SiteModel">
                    <parameter id="mutationRate.s:500traits" estimate="false" name="mutationRate">1.0</parameter>
                    <parameter id="gammaShape.s:500traits" estimate="false" name="shape">1.0</parameter>
                    <parameter id="proportionInvariant.s:500traits" estimate="false" lower="0.0" name="proportionInvariant" upper="1.0">0.0</parameter>
                    <substModel id="JC69.s:500traits" spec="JukesCantor"/>
                </siteModel>
                <branchRateModel id="StrictClock.c:500traits" spec="beast.evolution.branchratemodel.StrictClockModel">
                    <parameter id="clockRate.c:500traits" estimate="false" name="clock.rate">0.03</parameter>
                </branchRateModel>
            </distribution>
        </distribution>
        <distribution id="fossilCalibrations" spec="util.CompoundDistribution"/>
    </distribution>

    <operator id="YuleBirthRateScaler.t:500traits" spec="ScaleOperator" parameter="@birthRate.t:500traits" scaleFactor="0.75" weight="3.0"/>

    <operator id="YuleModelTreeScaler.t:500traits" spec="ScaleOperator" scaleFactor="0.5" tree="@Tree.t:500traits" weight="3.0"/>

    <operator id="YuleModelTreeRootScaler.t:500traits" spec="ScaleOperator" rootOnly="true" scaleFactor="0.5" tree="@Tree.t:500traits" weight="3.0"/>

    <operator id="YuleModelUniformOperator.t:500traits" spec="Uniform" tree="@Tree.t:500traits" weight="30.0"/>

    <operator id="YuleModelSubtreeSlide.t:500traits" spec="SubtreeSlide" tree="@Tree.t:500traits" weight="15.0"/>

    <operator id="YuleModelNarrow.t:500traits" spec="Exchange" tree="@Tree.t:500traits" weight="15.0"/>

    <operator id="YuleModelWide.t:500traits" spec="Exchange" isNarrow="false" tree="@Tree.t:500traits" weight="3.0"/>

    <operator id="YuleModelWilsonBalding.t:500traits" spec="WilsonBalding" tree="@Tree.t:500traits" weight="3.0"/>

    <logger id="tracelog" fileName="500traits.log" logEvery="1000" model="@posterior" sanitiseHeaders="true" sort="smart">
        <log idref="posterior"/>
        <log idref="likelihood"/>
        <log idref="prior"/>
        <log idref="treeLikelihood.500traits"/>
        <log id="TreeHeight.t:500traits" spec="beast.evolution.tree.TreeHeightLogger" tree="@Tree.t:500traits"/>
        <log idref="YuleModel.t:500traits"/>
        <log idref="birthRate.t:500traits"/>
    </logger>

    <logger id="screenlog" logEvery="1000">
        <log idref="posterior"/>
        <log idref="likelihood"/>
        <log idref="prior"/>
    </logger>

    <logger id="treelog.t:500traits" fileName="$(tree).trees" logEvery="1000" mode="tree">
        <log id="TreeWithMetaDataLogger.t:500traits" spec="beast.evolution.tree.TreeWithMetaDataLogger" tree="@Tree.t:500traits"/>
    </logger>

</run>

</beast>
