# Supplementary material for: Survival and selection biases in early animal evolution and a source of systematic overestimation in molecular clocks
Source: Interface Focus. 2020 Jun 12;10(4):20190110. doi: 10.1098/rsfs.2019.0110 (PMC7333906; doi:10.1098/rsfs.2019.0110)
Supplement: Data and analysis code [file rsfs20190110supp1.zip › BuddMann_IF_SI/VaryingDataSize/XMLFILES/10x_5000.xml]

<?xml version="1.0" encoding="UTF-8" standalone="no"?><beast beautitemplate='Standard' beautistatus='' namespace="beast.core:beast.evolution.alignment:beast.evolution.tree.coalescent:beast.core.util:beast.evolution.nuc:beast.evolution.operators:beast.evolution.sitemodel:beast.evolution.substitutionmodel:beast.evolution.likelihood" required="BEAST v2.5.2" version="2.5">


    <data id="5000traits" name="alignment">
                    <sequence id="seq_t1" taxon="t1" totalcount="4" value="CCGACATAGTTCGATACATTCTGGGTTTGTGCAACTGATCGCCACCTAAGATTCCAAGTATGATAGGGCGCGACAGATGTTCGACGAGTTTTAGGAAAGGCCTGTTCTAATCGTGCTCATGTGAGAATACATCGCCAGGTTCAACTGGTACCCTCCGTCTTGGAGGAAGTAGAAGTATCACGGCTACTTTGGAGCTACCGTTTGCCGTTTATATTGTGTGTATTATTTTGGTCAAACAGGACCGCCCTCCGAGCTCTTAGGTCTACCCGTCACGTCCTAGCAAAAAATGTTGCAATTTCCAAGTACGAAGGCCCATTCCCGATAAGATGCCGATGACCGATGTTGTTCATAAGTCACTTTAAGAAACTATTCGTGCCGGCGCCAAACCCACTATTCACAACCTTCCAGGGGTAAGTTTCATGCCCCGAATTGTTGAGACAGCACAATACGGTACACGTATATGCAGGTGGCGATAACTATTTGTCACGTGTCTATTGTTCTAGTCGACGCAACGGTCCTTGGGCGAGCTGGAGATGCATAGTCCGCCTCCGGACATCAAGCACCCGTGTTCACGGGTCCGTTATTGTCTCCCCCCACGTTGGATAGGCTAGACGCGCACTGCTTAACAAGACATGGATAGGAGTAAATTGAACGTCTTGAACTTGCGGGGGTGATCAGACCGGCTCCAGTAGAGGAGACCGGAAGCGGAAAAGAGGCAGGTCTCTCCTGTTACGGTTCCACAGTAAGAGTAGCTTGTTGTCTCAAGATTATCAATACGGGAGGGCGCTTGAGGTGCCTGTTATTCTAAGATCACCAACATTTTATTGCTTAGTCGTCATATCGCGGACGTCTTATCACAATTATGGTACAGTGTGACGGTTAGCATACGGCCGGTCGGGTTGTGTTAGGATATTCCACTGTATCTCTGAGAGTCGCCGACTATCCGGAGTGAGCCGAGTGCGCCTGCCACACCTTCTGATCGGCCCTCTAGTCTTAGACACCTAGGGCCGGATATTCTCTCCATTTACAGAGGATAGAACAGCTGAGGCAGGTACGTCTAATTTTGATTTCACGCATGTCGTTTTACTACTAAGTACACGGGCGTTATGTAGCCCGCTCTCCGCTTGGGTGAGTCCCCTTGAATCTGGGGGCAGAAACCGCTTGGTAGCTGCCAGGGTTTTCGGAGCCACAGGCAAAAGACCACTATGCTACAACTCCATTATCCCGTCTATCTAACCGATGATCTTCCGGAGTTAGTGGCCCTTAGGGTAATCTGGACCGAGATCCAGACCTTATTGGGTCATCCGTTGTGAGTCATGTAGATTAGGCCGCCGCAGTATGGTACGACGTATGGAGGCAAACTCCCGAGGTCTCTTATTGGAGAACCAGATCGGGCGGCACACACGAAATTCACGGAACGCATCGCCTGTCGATAAGTTTCAGTCACCTCGCATCTGCGAAAGTAGTCCATGGACTCCGGAATAGAGGTCGTTCCACTAAGGAGGTGTGCGCTTTCTTACCTGGGCCCAAATGCCTTGGTCCTTTAGATTTGTGTATCCATAGCGAGGTTCTCCTCCCATAGTCTAAGCGGCCAACCCCCAGAGGCGACGCTTCGTAATTAGTGTCAATTTATAGTCGGGCTTTGGGTACGGACTCCCGCCCTCATCAACCGGGAACGGCCGAAACGCTGGCAACATTAGTTATGGGTCTCATCCGCCTCGGCTTGTCTGAGCAGGAGATGGCGCCGGAAGCCCTTTCAAGATCGAAGTCTTTGAATAGATCACTCGCCTCTAAGTCTAGTTCCGGATGGACTCGTGTCAACTCAAGAAATTTTACTGAAAGAGCGCGACATATTAACTGACCTATATACCCCCAGCTTGTAGTAGTGTACAGCACTCGGACACTTGACTGCTCGCAGTACCCGCACGCGTCAGAGCTCCGGCATCTGCAGAACGGCCCTGACTCGGACATCTAACACCCCTTTATCATCGCCTTACCTAGCTCCAGACAGGGGAAAACTACGGCATTCCCTGGGTAGAAACGTTTATGCCCTGTTAGCCTGATTATCTTCTCACGTCAGATCTAGGTCTTCGCCTGTGTAGCTTCTGTATGAGGAACATATAGAGTGCCGCAATATTGCACCCTCGCACTGTGCCTCCTCCGTAAATAGGGAGTAGATCGCTGACAAGTCGAACACGATGGCACCAGTCTAGTATCTCTACTGCATTCAGAGCCTGTCATCGCCTTCTACTGCTGACGACGACGTCATCAGCAGATGGCGTCTCGTCCGCTGTGATCACAACCGCACGAGCTTAGATGAGACACCAATTTGAAAGCAATCCTATGTGCTGCCCACTGCCCGAGTTTTCAAAAAGGTTTTCGTACACTTTACGACTAAGACCCGACTAGTGGAGTAGGAATTGTGTTACGTACAGGGCTTGATGATCATTGCTGGATATATGGTCCGGCGAGGGGACGTCGTGATTTCTATGAACTGATGCAACGGCAAGTATACAGGGGAGACAGGGGAAATCCGGATCAACGTATCGTGGAATCTGAGGACAAGGATGTGACTCCGGAACCCTGAGCCCACTGCTATGGCCCCCCCAGTTGCTAGGTTGAAGTTAGCGTCGACACTAGTAATGTTTGGCACGTCACTTACACGAATGTGGGCCCGAGTCCTTATCTGCACTAAATGTATTGCCAGTGCAGTAACCGCGAGACTTTGTACGATCGGAACAGTGAAGGCAAGGGCCAATATGTTAGGGTCGAATTATGCGAGCACAGGAGTATAGGCCGCGCCCATCCGGACTATCGACTGTTGCTGAACCGATCTACGATACAGACGGATTAATACAGTCTTGCCCACGCCACATGGTATAGCAGCTCAACGATGGGCAAGCAGAAAAGGAACTGGTCTTTTCATTTGACTCTTAGGAACCTGTGCAGTAAACAACTCTCACCAGCGAGAAACTTTCAAGCCCCTCGGTTAACCCCACTCGAACCCTTTCACGTAGTACTGAACTCCAGTACGCGTCCCGGTGACTACGCGAGTGGTATCTGGGGACCTTCGTCTCCGAGCTTACGTTATCTTGTACGATTCCGCACGTAGGGCACCTACCGCTCGAAGTGATCAATGTTCGGACACGGCGTCTAGCGGGATCTTATTCGCTAGTACTGGGGTGTGAGTATATAACTTTGAATCAGCTCCCTCACTTGAATGCGAGTTTACCCTAGGAAGCGGTCCGGGAGGCTGACGGAGACACTCTGATAGGTACAGGCCCCTGAGGTGCGTGCAAGCTGTCACAGCCACGTTCCGCGCAGGCAGCGACTTGTGGTCTCATCCGCACCGTTCTAACTTTTTCCATTATTATATTGTACCCTGAAATTCTGCGCATTGCGTTTCCCCTGGCAACTCTTCAACAACATGAGTATCCTGAGTACCGCTACTTCTCCGGCCTGTACTACTACTGTCACTCCTCCAAAATTCAACATTCGGAAACCTCTACCTTTCTCTTTGATCGCAGCAGAACTTTAGACGGTGTGGATACACACTCGGCCTTCTGCTCCCCTGTCAACGCTTATCCGGCTGACGTGAGAAGTATCGTAATTCTTGTCCTCCCTCGTTGCCACCCATTGAGCACAATAAATTTAATATGCTCGGAATCCCACGATTTCAGCGGCATTTCCATAACTCTTGCTTCGGGACAATTACTATATGGGAAATTGTCCGACTGGGACCCACTAGTGCCTGGTTCAAAACCATCGGCTCAGGTCGACGCTATGCATACCGTCTGCCCAGCCAGTCGTACTATTCTGAATTCACCAGTTAACTCGCTATGCCAACGAGTGTGGGCTCGTCCAGGCATTAACAGCTCAGAGGTAGCTTTAGACTTCCGGAACAGGGCGTATTCAAGGAAGTCCGACTATTAGACGTGAATAATTGTTGGAGTTATAAACTCGTCCAAATGAATTTTGACGTGCGATGATCACTGAACTCGATACTACGTTGCTCCTAGATGCCGTTCGACTGGGCCGTGCTAGGCCACATCTTCGTTGTTAGCGTTATTCAGATGCTACCGTCTGGGGTCACCTCTGTCCGAAGGAAGTAAAACTCCAGTCACTTGGCCACACCTAGGATTAATCATAAGGCAAAGATCTCCAGAGGGCTAAATCACGGATGCGAAGCCCCGTAGTTCCATGTACCTTAGTGGGTTATTTGGAAGTATACGGAGTGACGCGGACCTTGGCGATCTCCACCTACATAGAACATCTGCTTGTCCGAAATTTCTCAAGGACCCTTGAACCTTCGATTACGCAGACTGCTCTCATGGTTATCCGCCCTGAAATTCAGCACTGACAAAAGAGGAACGGCAACTGGATGTAGGAGTGAACGAGAGGGATGATAATCACCTCTAGGGCTTCCAGGATGAACAAGACATTATCGTAGCCGAGCGTGCGTGTTGGTATGGTCACTTAGGTGTTCAGGTGCGGACGCTTACCTGGAAGAACTATCCCGGTGTCGACACAAACGTTAATAGATACTCCTGCATTGTGCGAGAAAGGAGTAACAGTAGGTGGAGCGAGCTGGCCTTCCAAGCACCCCTCCTAATGGGGGTAGGCTTACAATAATTTTCGTTTGTGGGCGGCACACCGAGCCAGCATTCGGTGCCGACCTGTGCTTTTACCTGCGGCAACCACAACTAACCGATCGCTTAAGAAGAATCTTGGTCGCTCATGCCTTCTTAACAATACCATCTTTAGCGGCTATGGCGTTCCAAAAGTTGTGGTGTTAGCCAGTTGAATAAAGTTGGCAAGGGCTAGCTTAGTACCGAACGAGGCTGGGGAATCTGGCCCACTGGTAGGCGATTAGCGCTCATCCGCTATCATACTTTGCAGGGTGTTCAATGGGGAACAACCTGCGACTCGTCGAGTTTGAGCATCTTCATCAGCGAGCGCTCTGAAATACCGCTCCATAGAACCGATCTCAAAGCAACTCC"/>
                    <sequence id="seq_t10" taxon="t10" totalcount="4" value="GTTCACCGTACAACAATTCGAACCATTTGTAGTCACAAAAATTCTGCATGTCGTTCTTGCCTGGTCGAATATAGACACGTTCGTCCCAGTCTCCACGAGGACTGGGGAGATCGATTACGATGTAAGTGCAGAGAATGTTGATTTGCATTAAAGACCGGCCTGGGTTGAAGAGCGGATGGCTTGTGGATATCTATATAGCGTTGCAGGTCGTCAGAAGGTTTCACGACGTCCGGGCTTCTCCACGCCGTGCAACTCTGCTAGAGCCATCTGGGGCGAAGAGAAGTCGATGCAGGGTGCTTTATTTGATGTCTCTCACCTAGGGTTGCGTGCAACGACTTTCGGTTTCATACAAATCATAGTACTTTGAGGTCTGAAACCGTACTGTTGTTTCTCCGCGGACTAGACGCCCTGATGATAGAAGTTATGTCGCATTGCGCGTCCAAGAGCGTACTTCAGTCTCTAATGGTGTTGCAGACGAACATCGCCGAACACGGGTCACCTCTCTTCTAATATTCCCCAGAGCATGTTACTCCTCCCTTGACGTCACCACTCGCAGCTTCTCCGGCGGGTCTGAAAAGAAGCCCCAATCCAATACGTCCAGCGGTCTTCCAAACTCTTTTAAATGACGAGGAGCGTCGTACAGTGGATATGAGTTGTAGTTGGTCTACTGCGACCGGGCGCATTCCCGGGAGTTCGAATCATACGGCTGTAAATAAATGGATCTCCGAGCCACGCATCCCCTATTGGGAACGACGTACTCGTTGTTGGCATGGGGAGCCATGTTGGCAGCCGTCGCAAGGCGTTGTCCAATGAAGTGGTCGACCTCCACAAACTTCTAGGCGGACCTAGGCTAGCTGGGGTTCGCCCACCTGCTTAATCTCCTCCCGCCACGGAGTAAGTAAACTTTTTCCTCGGTTGTCGTATGCCTACGGACCCACTATCGGTTTGAGCCACCAGGCACGTGCACTCTCCTCCATAGGGCAACATCAGGGCTAATCGGACCTGACAGTCACGAGCTCGCTGCCAAACGTATGAGAACTACAGTGAGGTTTGTCACGGATCCCTGGCAGGCTCAGCATCTAAAGCAGATAATCTCACCAGTTTTGAAAAGCCACCATCAGTGAACAAGCGGGACAAACGACGCCCCAATCGAAGAGACATCGGGATCAAGATTGTTCCTGGGTTCGCCGTGCGACTACCTATTCTGGAGATCCTACGGTCTTAGGGTGACTCTATAGCTGGTTTAAAGGTTGGACCCTACTGAAGCTTGTCCTCGGAGAAGCGGATTATGTCTCGCCTGCGATAAACGGCCCGTTGGGGAGGATTCTTTGTCGCCATGCGCAACTTAGGTTTCGGCCCGAAGCTTATACTTCAGCTTCCAAACAAAGAACATTTCAAGGAGTTGATAGCCGCGGCGCGCTCGTGTAACGCGGCCTACATCAGCATAGATATGATACAAACCCCGGGCTTGAGCGTCTTTAAGCAAGGAGTCATCCTTACTTTCTCACACTACCGCTGCCTGTCTTGCGAGTAATGAGGTCCGGTAGAGTAAAAAGCGTGCGATCTACTGCGCTGATTATCGCGATTCTGGGATATTATACTTTCCAGGTGCGCGGGCGTCCGCCGGCTCACAGTCAAGAGCTCACGAGAACTCGGCCACACGATGACACAAAAATGCGGTTTGCATTCGTTCCCGTTTCACTTATGACCGAGATGGGCGGGATCCGTAAAAATTCGAAGTCACCAGTCGGGGATGCCGCGGCCGACGTTCATTTCACAGATAGATACAATAGTCGATACATAGGGTGGAAGAAACCTGGTCGTCCAATAACGCGATCGCGACATCATCCAATGTCTCCAGTGCAGCCCCTTCAAAATATACCGGATACCCCAAAGGATAACGTCCTGAAGCAGAGAGCGGGCTGAATTTCATGTCTCTTTCACGGCGGCTATCGATTCGGATCCCGTGTTTCCCCGCACGCGTTGCCCCCCATATCGAGTAAGTATTATTGGGAGCGAGCTAGTAATTCTCAAGTTCAGGACGACCCGCAACCCTTGTTAGTTGGTGTTTCTTGACTAAGGGCAGTTCGCGGACTTATCTAGTTGTCGAGCTTGGCTTTTTATACTGAATCGTTGCAGAATGCGACATCACGCCCGTGAGGTTATAACAATGGAAACACCGGTATTGCGACCGAGTTAGGCAGTTATTGTCAAGTATGCCAGTTTTTGACCGCTTTACTCCATACTGTCTTGCGAGAGTCCGCACGACTCTGCGGAGGATCTCACAGCGGGTGCTCAACCAGGAATTCTGATCTAGCCTGCGGTTCGTAAGTCGCACCCGCACCTCCAGAAGATCCGGTTTAAGTAGTTTTGTATGTACCGCGGCAACTTTATGAGAGAGCCACATACGCGCTTCCATAGAACAGCTACTTGAACCACGATTGGCCGTTGGGAGAGGGCAAACCGTTACCATACAGCACTGTGCTTTCGCTGGATAGACTGATGTCCCACGTGTGTTGCACACTTCGCTGGCATGCCGTACAGTTTCTCGCTATATTCACCTCCGCGTTGTACTTCCCTATTATGTAACGGGGTAGGGAAGGATTCAACACCTAAGGTATCGCGAGTAAAAAGTCGTCTGCGCAGACTCACCCTAGAAAATATGCAAACCTGCGTAGGAACCCCCGTCCTACGCACCTCACGCATAGCTATCCTACGTTCGAAGTTGTGGAGGAGTGAGGAGGAATAATAGACTGCTATTGTATGATGGGGTTCTTAGCGCTTCGTAAGTGACCCATGAGATCCGTACTGACTGGACTACCTGTGATTTACCCCTGCTCGGGCACCCGGCCTGCATGGTCCCCCACCTTCTTGACTTTTTCACTTTGTGGGAGGTTACCCAATCATCGTGTATCCGCGCAATTAACCCGGATGTAGGGCGGAAGGTTCTGGCTCTTGTTGGATAACTGCACAACGGTAAAAACCCCTCGCCTTTCGAAGGACGGTAAGACATGGTCAAATTCGTTAGAGCCATTTATCGTACGAGTGCCTCGGGATTTTCGAGAAAGGTTGATGTATTGTCTCCGGCAGAATGGATTCAGTTGTGGTCTTGTGAATCCAGCCCAACAGCCTGACTTATGTTAAGAATACAACAAATGGATAAATTGATAATAAATCGTGGTAAACAGGTTATAGGTGGCTCGCACACGTGGGCAAGGAGGAGATATGCGCTGCTCAAACTATAAATTGCAGTGACGCTTAATCAACCCTCCCCAGCTGAGTGAGATGTCAACGACTCTCTTTTACTGTCTAGGAGTCCGCGATACCGTGTTGCATTGATTACCTGGTAAGTCTGTAACTCGGCTGCGCAAGGAAACTTTGCGTAAATTTAGCTCCAAAGGTGTAAATGACAACAAGTTGGTTCTTCGCGCGTTTGGAGGGTTGGGGTTACAGCTCAGGCCGTTTGCTAGAGGACGAAGAAGTGGGGTTCCCTGTTGTCTGGGTACGCCCACAACCACAGTGCCCGAATCCGTCAACGCCGGCCCGTCTCTGAGACCTTGTAGTAGTCCAGTACACAGTCATTCCTGCCAAATCAGGAGTGACGACCCAACTGTACCGAGGGCCGAAAATTCAGTACCGCAACGGAACTATCATCTAGGCCCCTCTAGGTTGCGGGGCGTCACTACAATTACACTGTTAGTAACCAGCTTTCTACGACACTACAGACAGTGCCTGCAAGTCATATGTCAAATCTCTATTTCGACCGAAGTGCTAATCAGACCACATTAATGACAATAGGAGAGTAGAGGGTGTCAGACATTGGAACGACGAAGGCCGCTGGGGAACATCAGGCGAGGCCACGTGACGCTTTGCCATTTGGTTCCAAACTCTTCGTGGTACCCGGATATGCTTACCTACTCCGTGATATTATGGCAGTATGGTACGCGTTCACATAGCTTATCTTGGTTCATTGAAGAACTAATCTGATGGTGCGTATCTATGAAACAGCCGACATCCTTATATATTTTAATCATGACATACCCGTTGGATAGATTGACTCCTATCCTCGTAACCACGTATCTATGTATCGAGCGAGAATCCCTTCACCCTTACCTTTCAAGGGTTGGCTGATGTATGTTCATGTAGCGGTGCTCTACGGGAGTCAGTCTCCTAGCCTCAGCCCAATTCTAGTCTGAATGGTTTAGCATGAGCTGGAACAGGGCCCTTCGTACAGGTGTCCACCACTCGTGTACGACCCATCGAAAAGTTTCGAAGCATAATTTACACGCCTCTTTAGATGCGCGTACGTCGAGGTCTGCAGCGTATACACTCAGCCGTTTCGAGCCACGGCTGCGAACTGAGAAGACAATGTGCGACTGATAACGTGAACGAACGGGTGGCTCAGTTGCTAATTTCCCATTAATCCGAGGGTGTAAAGTTGTGCGGTCGTCAGCTGCTCCGGCCAGGCGCATGTTGGGGTATGGCGCTTGACCGGTTCGGCCTACGTTGGGTACGACTTGTGTCCTTCTGTTATGGGCGCGGATATCCACCGGCTTGCTGATAGAATGTTATATACCATTCTTAAATATTTATATCGGTAACAGATAAGCGAGTAATTAAGTGTTGAACTACAGCCAGAACTAAGCCGCCCGTATACAAAATAATAGATGTGGCCAACACACGTCACAACTATCGACGGATGAGGTGCAGTCCGGGAAGGCTGTATATAATTCGCTTAAAATTAGGACGATTGAGTACGGTCACCGTACCCTCAGTCCTCTTGATGGTGCAGACGCCAAGGGCGATTTCAGTCGGGAGTACGTCCTTGAAGACCGTCCGTATCCAAGTTATGCGTCACGTTGAGCAGCCCGGTGGTGCCAAAAATGGCGCAATAGGTTCATTTTACTAATCGTATAGGTCAACTCTCATCAGGTAGGACGTAGGTCTAGTGAACTGCCCCACTTGCTTACGCGCTATTCGGCACCTAGGAAGCTTCTGGG"/>
                    <sequence id="seq_t100" taxon="t100" totalcount="4" value="CTATCCTGTTCCTTACGACCCGCATGCCTAACTACATGACCAATGCCCGCGCTGCGGGCCACACACATATCAGACTGCTTGCAGGTGCTGACATTTCGCTTTTGGGAAGGTGATTATCTGCCTGAATACTCGAACTGCGGGATTCCTTCCAACGTGACCGCATAACAAAATAGCTATTTCTGCCTGATTGGCAACCTGTACCCACTCGTAGTCTTGAGTGCTTAAATCACCGATATACCACTTGACGATTGCGGCCCACTAAGCGGCCTACAGTAAGCCACTCGGTAGAACTCGCGATTGCGTAGAAAGAGTTCAGACGATATGAGCTGGTAATAGATACATATTATGGCCCGGTACACTACGCCCACCGAGTCGCAGTTGGGGTGTCGATCGTCCATCGCCGGAGGGTACTATTTCACAGGCCGGTACCTCTCCTTATGAGTCATTCTGCAATGCATCCAATCTCCTGGACTTTACTCAAACTAATGATCGCGAGGACCTATCACACGGTATCACATTTCGTCCTAGTAAGACGCCTACGGCTAGCGAGTAAGTCTAGCCAACATAGCCTATAGCTAAGTATCGTGATTCTGATCGTCCCGAACAGAATACCCCCCTGATTTCGCACCATTTCACGGACTGCTGCTGGGCAGTCGTTTGTATCTATTTTTGGTCTTAGGGAATATTCAACCGTAACGACCGGTGACATATTTAGAAGTCGGCTCCTGTTTTGCTCATGTTTAGTCCGCCGTTATAAGAGCCCTCCCTGGCAGGATATAAGTAGCGTCATCTGCCGATGGGGACACGAGGTTGCAGAACTGCCGGGAACACGTCCAAAAAATCACGGTACCTCCCAGAGTTGGTTGAACTGCAATTCCGAGCCAATAGTTGCAATTTGCTACGTTATGCATCGAACCCATCCCAATGCCCCGAAATCTTGTCAACATGTGACTGTCCTGATTGATGACGATCATTTAATTCACGAGTTGTTTGATCCCCCCCGGGGTTTTCAAAACGGGCGCGCGTAGCGTTGGGGACTGCTAGTCGAAGGTCCTGAACCAGGTACAATTGGGATGACTTTTTTCGCTGTAGTACGCTCGTGCTGAGCAGCGAGATCGATAATTTCGACTGGATCTTTTAGCGTGCTTCTTAGGGATCCTAACCTGGGGACACCTAGTAGATCTATTTTAATTTGACTTACGTCCGAGAACGACTAAAACCGGATCTGCTCCTTCACTCTCACCTCCGAACTATTGTCGGCCTTACCTTTAGGCCAAGAACTCAGCACGCCCGAAATGTACACCCCCCGCGAAAAGCTTCCTCGTGTCGTGCTCGCGCGTCATTGGTAGTGCTAAGCCCGCGTGGACAAGAATAAGGTTCCTCCACCAGCGTCCTTTTTCAGTCATGCAATACTAGCACCCTGCCTGTATTTGAGACGGAATGACAGGTTCTATGCTCATTGGGCCAACAGGCCTCGTACTGCCGAGGTCCCCTTTAAATATCGAGGTCGCGCATTGCAGGCAAGTAAGTGAGTGTCCATTAGCCTGAAATGTATATGATTCATGATATATTGGTTTCTTATGTCCCTTATTCAGACCGGGAATGCAACCCGGCATACTCCAAAACCAGGATCAAAATGGTGCGGGGAGGACTCGAAGAGAGTACGTTACTTCCTGTTCATTGGACCTTTCAGGCTCGCGGCGCCTGGGGAGCCTACCGCATTAATTTAGCCAATAGCAGTGCACTCGAATCAACAGCAAATGCTGTTGATATTGACAGTGCCGTGTGCCTCGTGATCAGTGACCAGTTGTCCTATCACAGCGCATGGAGGGTGAGTGCATAACTTTCACATTGCGTCGCACATAGTGGTACGGGCGGCTTCTGTATATGACGCAGGGACCCGATAAATCATAGATAAGGAGACAGGTACCTGAATGGGTGCGGACGGAGATGAAGCCCAGGATCATCCTATTAGTGTCCTTGGTCAAAGTGGGTGGCGTGAGCCCGAAGGAGAAAGGTGATCCAAGACCGGGCGTAGCCACGGCTCCTGGCCTAGTGCAAGCTCGGTACCAAATTCCAGCTTATTCCATTTGCCACTTCAGTTATGGCCTTGTTGTAAAAGGGTCGCTATACACTGTACTCTTGATGACCACTTAGGCAGGAGCACACCGCTGCGACTATAGGTTGGTGAGGCCGATTGACAGAAATACGCATAGTGCACTGAGGTTTCTTGTAACGCTGACCATAGGGCTACACGCACCATAGTCGACTATTATAGGGCCGACCTTTTATTGATTTCGCGTGCGTATAGACAGTTGCAATAGTTACATACGTCCAGCTTCTTGGCTTTCGAATCATACGAACCGTCCTTCAGCATATACAAGTTTGACGGACTAAGTAGCTAGCATTACACAAGGTGAGCGACCACAGACTGCTGATCGGTCTTTAAATCACCTGAGTCATAAGCCCGAATTTAGAATCGTACTAGGGACAGATCGTGGACAGGATTAACTTAGACCTGGCCCGCGCAAAAGCTACTCAGGTCCCACCGTGTGGAGAGGTGGTACTGAGGACCCCCTCGTGTGACATGAAGGTGAATTCCTTGTGCAACGCTTACGGTGCGGGTACGTACGCTCTGACTAACTGAGTTTGTCCACAAGCGCTTGCGCGCGTCCTCGCATCGAACCTTGCTTGAAGTTGGTTATAATTCGTTGACCATCTGAAGACCTTGATATGCACGTACAGTGTGGTAATAGTTGCCGATCATTTGCCTGAAGATTTGAGAAGTCATCGCGTACGGATCAGGAGTGTAAACCACTGGTTCGTACGAACAAAACGCTCCAAAACATTTCATTAGTTGCAATGGAAGACTTGGGACCGGCTCGACGGTTAGAATCTCCGGTCAGAGCGAATTATGAACGGCTTCCGAATCACGAGGCCTTATATCGATCAACACGCCATGGAAAGAAAGCCGCAAATAAAGATCTATTGCCTAGCGTCGATTGGGATTTTTTCACAGGAGAAGGGAAACAAAACTATCTACCATCGACGTGGTACACAATATATCCTCTAGGCAAGCTATTAAGCATTTATCCCTTGCATTGTTGGATCCTCTCTGTGCCCCCAGTTAAAGTGGTCTCGAGCTGGAGGAACAGGAGTGAACGCAGTCGTGTACTCAATCACATAACTGTTGCTCCTGAACGACAGCAGACAGTCCCTTGGTTTAACCTGATTCGATAGAGACTAGTCTAGTCCTTTATTGTCGGGTTACAGGCTTGATCGGTCAATCGTGAGAGCGTTATATCCACGCACAGACGATTACTGCGCACCTCACTGCGAATCTTGAATCATTCCCACGGGCAAGGCCTCTGAGGCAGGGTTCCATTGTAGTAATTGAACAATCTGGTACCATAAAAACTGCAACCGTCCTGTACGTAGGGCAGCCCAGCCTTGACTAGCTCTCCTAAAATAGTTAATCAGCATGGAACAAAGAGACTGGCCATCAGGCCGCCCTGTACAAGCCGACATAGCAAGATCCTATTATTGGTGCCATTGCTAAGTCTTTCTGTACGATTCGTGCTATAAAAAGAGAGCCCAGACCAGAATATATCACGAGACCCGTCTCGAGCACCACACTGTGAATACCGCCAGACACTGCTCGCATTAATGACAACTATACGGTCAGGCGGCGATATACCCATTATGGTTCCTGGGTGATCAAGATGAACCGGTTGCCGTACTTCCAGCTGTTAAGACCAGACCGTTCACATTTCGTTCGTTTATCAACACTCACGCCCGGTCTGTGAGTTACTCATATGGATGAGCGTGACGAAATTGATTTGTAGACGGCCGAGAAATTTCAACCAACCTGATCTAGCTCTGTTCGCCCAGGCAAGTTTGCCATCATGTACCCACGTGAAACTTATTACAAGACCGAGGCCCAGAGTACGAGTAAGTGACATAACAGCGACGACTGCGAGCTGAGCAAGCGAACCTTTGGGCAGCTTGCATGACCTTACATAGCTTGACATTCAATAAGTGATTGTCTGACGATTAGGAGATGGTGACGACTTCCAACAAAATTATGAATTCGAAAGAGTCAAGAATCTAGATCGGGCTATCACTAGTGGAAGCGAAGCCCGCTGACCTTCCAGCGGTTTTTTCTAGCAGAGATGGTGCCGTGGCTCTATCAACGGATAGTACGGCCACTCGCCAGTCTACTTCTCCCAGCTAGCGAAGACTTCTGGAATGTGAGTCGTTTGCACGCAGCACATCCTAAGTCGGTTAGCTAACTAAGCTAGCACTAAGATTCGTCCTTGACTGTAAATCAATGTATATTCTTCACCGCCTAATCGTATCTCACAAACGTAAGGGGAGTTTGGGGACTGGTCCGGTGCCCCCGTTCAGATAGTGCGCGAAAGGCGGACGTCGAGGCCCTAACTCCTACGGATTTAACCCTTCGTGCGGTTGTGTCGTTTCCATCCGGTCTGTGTAGCGCGGCCCTCGAAGGTGATCGGTATAGATATCCACCCCGAGCAGACTCCGAATCGGAAGAAACCGTTCATCACGCAAGCCAAGCAGCCTCCGGACTTCAATACTGGAGTCCCCGGTTGCGCCGGCGATAGGGGGAGGAATGTTATTTGCAACCAGTGTATCGATGACCTCGAATGGGCGGACTCAGACTCAGCCCTAATAGATCGATTTTGCGGTTATTTTTGCGTCATGCTACCACTTAGAAGACGCGTTCTATCCCGCACAACTTCAGAGAGCCCGCGCAGGGGCGATTTATATCTACACACTTGCCGCCTCGAGTGAGAGAGATGAACTTATAGTATATCCAGCTCCCCGTACATGGACGAAGGCTCGGACAGCTACTGGCGTCTATGCCCGGCTTGGGAGGCTTGCCCTCCGCGGCCGGGCATCGGCATGGCTAGTTAAAGCCTTAACAAATGTACGCTCGCTCGCTATACGTAATCTGACGACTCCTTTGTGTGCGGGTC"/>
                    <sequence id="seq_t101" taxon="t101" totalcount="4" value="TCCTCACGATTGTACCCGAACGCCCTGAGCACCTAGTTCATCGTTCCGGAACGCCTTCTCCCAACCGTATGCCAGTACATTGCCGCGCCACATCCAAATTGTGCCGTACGAACTATTGCCTAATCAACGAACCCGCCCCGCTACAAACACATCACCTCATGATTATGTAGATGCAAGGCCCAGTGGTCTAGCGGGCTTTTTGTTTTAAGGGCCAGGAACTATTCATAAGCGAGCGCGGAGGGAGCCTTCAGTTGAAGCCAGCTGCGGCGGCGTCACGAACGTCGGGGTAAGAGCCAGCTATACTTAGCCTACGGGCCTATGCCGCTGATGGGGCCCCAATACGATTTACCCTGACGGTTCTTTGGTCTGGCGACTTGGGATCCCGATGCAGCCTAGGGACCCAGTTTCGAGGTATTGTTATGTTGACGATAATGAATCCGTCCTTTAGAAGCCCGCGATTCTACTTTAAGTAGATGGGTTCCATTGTGCGCTAGTACTACCCCGACTAGCACGCTCCCAAGTGCAATGGTCAGAGTCCTTAATTCGAAGCGTCTTGCGACTAACACTCCCATGAAGTTCTCCGTCTAGCTTGGCTTGGGTCGGCGGGGGTAGATCAGGCGCTGAATGCCATTCTACGTGGCGATAATTATTCGAGGACGGATATCCGGGCTACTCAGCTTGTTTATCATGGTCTGGTGGCGTTGTCAGAGATGGTTGACCGCACGGGAGGGGGCATTTCATAGTTATACCTCCCTTTGAGCGAGTGAGTGTCTGCGGGGACTAGGCCATAGGGGCCATTACGGAGGGTCCGCAGCACTTTGGATTCTTATCTTTCGTGATGGTTTTAAGTTCGTCCTCTCAGTCGACGACCTTTAGACTAGTACCCATATCTTTGGTGAGAGTAGAACTTTGCGGGGGGGCTTGACGCCTGCTGAAAGACTTAGCTCTACGCAAAGGCTCATGTTTAGGTGCCAGTGCCGACCCGACTAGCCCCTCAGGTTGTCGCTGTGATACGGGCAGACGTCGCAGGGTCGAACGCTGAGGTAACATCCCGTTTCTGAAGCTCACAATTGGGTTCTTTTGGACTCCCTCCACTATCGGAACTCCGTCAATAACACGCCGTAGAAATTAAACCGGGCAGTGTTGCTTGGTAGTTAGCCTCCGGATAATCCATTTCAACGTCCTCCCAAAGCCTGTGGGTAAACCCGTTTTTGATACTGTTGAGAGCGAGCTTATCCAGTAAAATATTGGTGGTACATCCCGGCTAGTAACACCCAATAGAGCATCGGGGGAGGTTGGTCCCTGGATGCCTGGCCCCTCGCCCCGGACGCGAGGCGAAATGTGGCACTTACTACCGCCCGCGACCATCCTCGTTAGGGGGTTCATAGAATCGACTCTCATGTATGTTTGTCGGGGAACCGCTGGCGGCCGGATTTGAGTCCGCTTAACCGGCTGGCACAACGAGTGGAACCTCCTCTGAGGACTATGTAGCCATACGGCAAGCGGCCCTTACACCCTCCCCCTTCTAGTCAGGTTATTGTGAACTCCGTCCAGCCCTATCCAGTCTTTTAAAAGCGATAGTAGACGACAATCCTAGAATTCGTGACCGGGCATCGTCTCACGAATCCTCGAAATGGATGTGATCCCAATTATCGACACCGGCCGATCAAGTTGACCGTTTTATCCACCCATCAGGAGGCGCATCGACAGACACTGTAACACTGCGTAGCGCCTGCTTCACCCTGGTGCCAAAAACAACCCGATCGGTCCACACTCGAAATCTTACCTGTTGGTGCATACCAGACTGTTGGCTAACAGGAGGCGTGCCCACCTTGGTGGATAAGAAAGTGCTTAAGCCCTCCCTCTAGTGTGCCGACGCTTGACATCTCCTACTAGCGACGATCCTTCTAGACGCAGGCACGTGTGTCCGCCTGGGAGAGCAAGTAGAGGTCAGAGAGTGAGTATATCGGTCTTGTAAGTGTCCCTGTATCTCACTGAGTTTGGGGACCCCCGATTTTCTGAAAAGTACATTTGTCAGTTACGCACTATTCAAGTAATGGCATGTCGCGAGGTGCCTCAATGAAAGAGAGATAATGTTCCCCTTATATTTGTCCAGCGCACTAAGCTGCAGATGTAGCGGCCGTGGCACTTAACAAGCGGTTAGTGCTTTAACTGCGCACGTGAGTTCGATGAAGTATGAGTACGGATCACTAGGCATTCACATCCGAATGGACCGTCTACTCGCACCTACATAAGTTGGATGCGTAATGGTTTATTTTGTAGCGAGTCTGAGTACTAAAGCGTCCCAATCACATTTGTCAAGGACGATCGACCTTACGCTGCGTTTTCGAATCAGCAAAGTTTCCGCACGTGCATATACAAATAAGTACCCGAGCTCGGGACTCTTAGGTGTGAACGTGGGTCGATCATCATAGCCACTAGTCGCTAAGAGGCTATACGTTCACAATTACGGTTTTAGACGCTCGCTAAGTGGGCCGTTAGCCTGGCGAGGCCTGAAACGGGCCAACCGAACGGTGACTTCGGCGCAGAGCAAAACTAACTCTTATTTATATCCGAGGCATACGCTTGCATTACGAGCGCTACAATTCGGCCGAATAATCGATCATGTAATACACAAATGTGGGGTATGTCATAAGGACCTGGCCTGCTGCATCGAATACTCTCATGAACACGCACCTTATGATGCTCGAGTCCAAGTGATGTTCCAGGGCTTCGGACAAAAAAGGACTCGATACTAAACAATGGGTGAGTGCCTTGCGAGCAACGAGCCGCTGTCTGTCCGGCCCTTCCAATGCAGTTCCTAGGCATACCCATACGGAGTTACCCTATTAGTAAGATCGCGACTAGCGTATCAAGCTATTTTCCGACCAGCCCATTGTCTGCACAAGGGGTACGTCTCTCTGCACGTGACGGTATACCGCGCAACTTCGATTGCTACATGTACGTTTGCAGTACGTAAAGTCATTCGCATCAGTTGCGTTGTTGCTGATACTCCTAAAGTCCCCCTTTACCGTTTACCGCTGGTACGTCCGCTAGGCCTATTGCACTCGTCGCGCGACCTCTATATCGTTATGGCAGGCTTATCATTGCGACGTCCAAAAAGTTACCAGCAGCGGTACATAACGCTATAAATGGCCCTACGAAGTGGGACGAGTCGCTGCGTCAAATCTAGGTCCAGCGTCATCCGGTTCATGCGACCTAATTGTTCAATTATGCGACCGCCATTCCCCTAGACTGATGGTCGGATATTTTGTGCGTACCGTACAACAAGACATGGGTCGTTGATCAGAAAGTTCGCGTTATTGTAGTGTCGCTCGTTATGATCGTTCCATTCCACTTGCGCATAAACGGTTCAGGGATAGTATGAGGCTGCTACTTATGTTCTGTTAGGTGGCACGGTTAAGTCGTGACAGCGTCTATTAATCTCCGGTCGTGGACCATAAAATAGACCTCATTAAGCCCAACAGAGTCAGGGGAGAGAACGCTTACCGCGAATATGTCTTCTTTACGGGTAAGCCTACCAACCCGGATGCTCCGTCGCCTCCAATACTGGCGAATCCCGCATCACGCCTCCCATATACTATTTCCAACTCTCAACCAAGAGGAACTTCCAGTTGTAGGGGGTGGACAACATCTATTCATGTACCGCCTAGCAGGAGCTGCGTAATCGCCAAGGGTCAAGGGGGAGCGGCTTTCGCACTAGCCAAACACCATCTCGTGGCTCGAGCAGAAAGACGTAGGGCGGACTTACGTTTTATTTGGCACGATCCGGACAGCTATGAGGTTAACAGAAGCCGTACTAATACGAAACGGAGTGGCGATAATATTCTCGGACACTATTAGTCTTACTCCACACTTCAATGCGATTGACAGCGGATACAACCTAGGATAGTTCTAAACGCACCCGGGCGTTGCCCTGACTTACTCGACCCAAGCCAATTAACTCACACACGCCAATTGGTAATAGAAGGCGTGGCGAGAAATGGGACCCTTTGCCCACCCCCGACGAGATATATCATTATATGATTTGTCCAGCATAGGCTAACTGCAACCGAGAGCTCTTACAGCCATGGCGCACTTTACAAGGCTCGGCTACCACGGGCCCCAGCACATGTTGCTTTTCGCAAGGAGCACCACAATTACAAGAGACCAGGGGATATTGACTAAGGTCGGCTAGATCTATGAAAGTTCACAGTAACCCGTATGAAAGATCATACATGCGATCGCAAGGGATCGAACCTGCTCTTGGCCACACTTACGAAGCATTTGTTGGGTTCATTAAACGGTTTCTCTGAGTTGGCTAATATGTAGGGTCCGCTGGACAGGCCCTATCAGGCTTCCGCTGTACCTTAGATGACGGACCGCCATCGGTTTACAAAGGTTTGGTAGGACCCTGAGTATTAGATAATGGGTTCGGCGAAGTACGCGTCACACGTCGTGGCCCTGAGTATGCTAATCCGGCCTTTGGGTCTGGTTCGCTTGGCTCGATACGAAGTAGTGATGATTATGCCCTAAAGAGATTGCATCGGAAATTATTCTCCTTCCATCGAGTCCAATCAGGCGGCGTACCGCACTTCGTTCTTTAAATTGCGGGTCAAGACAATTCATGCTAATTGAGCTCATACAGCCGAGGTGTAACTATCCTTCCTACGTGAGCCGGCGGTAACGGGTGTTCGCACCCGGAACTGTACATTAGATCCTACGGAGGATTTGTACTGTGATTAAAGTCAATTGATATGCCGATAAGTGAAAGCTGCATGGCCCAGATGTAGCAGTGACAGTTCCATGTATGTTTCTCAAATAAGTGGTAAAATCCAGAACGCCGTAAACATCTGAGGGGCCTCGGACCCAATGTCCTAGTTGAGAAAAGCAGTGCGGGCTGTTGAATGTCCAGTCTAACTTAAGTTGAGATCGTAGCCTGGCGAAGCAGCCAAATAAGGGTGACCTCTACTGGCCCTTCCTTGATCGCCCTAGGATCG"/>
                    <sequence id="seq_t102" taxon="t102" totalcount="4" value="TTCTGTATATAAACTGCCAGGTATTATCTATCTTGAGTATCTTCGCTAGACGTATCTGTCCGGTAACCTTTGACTATATACGTTGTGTGGAGAGGCCGTCATGACAAGGCTTTTCCGACACACCAACATGCTAATTCCTTGCGGGGGTATCAAGTGATAGCATACCGAGATAAGCGGGAAGTTGGAAAATAAAAAACTACTGGAAATCACTATTCGTGAGGCCCGTCTGAATCACCTAAAGGCGTACATAACGCACCAACGGAAGGCTGATGAGCCCATGAGCCTACGAGCCACCCTTGCAGTTGCCCGCCCGTCTGTCCGACCGTGCTATGAAGGTCGTATAAGTGCTCTATAGCGAAACTAGCTTCGTGACGTTGATGATATGACCGAAGGGGCGTGTACTGTCACAGTGTATTCTGAAACGAAGCAACGTATCAATCAACCGCCAGGGTGTATGTTTGCATTCTAAACACGGCTACTCTAACCCACTGTTTCCGATTAGAAGGGATCCGCCACGTGTGTGCTACATGTATGATTCACCTTTACGCTCCCAACCCTGTAACCTAAGATTCGGTCAATTTACATCCAAGTACATCCCAACGCTTCCAGATGCGGGTATCACAGGGAGGGGGTGATAATCCAGGTGCTCTAAACAGCAGTCGCCTCATATTAAAAGCGAATTTTCAGGGGCCAGCATTGAACCTTGCGATAACGTCATTTGACCCCGAAACGCCTTCCCTCCACTTTCAGCAACCGGTTAATTAGTAGGCTCGCTGACGGGGCGGCGGAGTTCTGAAATTTTAAGGACGGGCACGGCCGTATTCTTGACGCTGGGCGCAGTGCAGTTCGATAAACCATGGTCCGACCAGTGGCACTTGCCTCTCCTCGGTTACTTCCAGCTGAGTTGGGTTACGTGCTTAAAACTCTTCTATGGCTGTGACCGCGATCTTGACTGACGGGTTGTGTGTTATTCTCCTAGGCTTCCCGCTCATCTCCGCATGGCTATGCGGCTATTAGCCCCATTTGAACCACAACCGTCTATAGCGGTCACGGTTAAGTCCACAAGACTGGGCTTCGGGGGTCCTGTACCCTCGTCCAGAAACGGTAGCGAGCGACGTAGCGAAGCCGGCGGTCGAGTCGATATTTGTGAGGACACCGGAGTTTGACTGCGAAGACATGATTCTTACATACACCCACAGGGTAGCAGGTACGTTGCTCTAGAACCTTGAGGGTGTCGGCTGCTGTGCAAGGTTACGCGAGTGCTGGCTATAATAGTGTACGCTACTCGTTAACGTGGGGGCTTGATCCGCCGGAAGACTGCCCAAGTATAAATATCCGCAACCGGCCGAGCATTGATAGACTTGTAAGTAAATGGTGGTATATTACGTCCCTAGCTCCATTTGACTTCCAATATGAAACGGCACAACAGCTATATCGTAATGGTGCCACATGGCGCGACCGAGGAGAACGAGGGCTAAGACCTTAGCCGCCTCGAAGCAAACCTGACCGGTGCTAACTGTAACATTCCATCCGACGCGAATCGGGTTAGTAGCGCACACGTTGCCATCGCCAATCGGAAACCATTACGAGAACGGCTTGAAGTTCCAACGACCGGAATGCCTGTTTAGCTCCCATCCCACCTTTTTCCATGGGGGAAACAAGCTAAGACTTAGTAAGTTGAGCTGCAGGCATGCCACTATTAGGCATCGTGGACGTGCAAGCGAAGGTCTCATCCGTCGCATCCATCTTCCTCGGCGGGCGCAACCATGTTAAATTGCAGTTGTGATGGAGAAAGTGAGACTCACTCCGTACGACTGGGGCATCCAAATAAAAATGTCTTCCACGCCTCCCGAAGAGTGCGGAGCTGGGGACTCGAGGCTACTGCGCCGCCTACGTCGACGTGGGCCCAATGCGGCATGTTCACAGCAATAGCTTCGAGTAGTTGCGCGGAAACCTGCCGTAGCTAACTTGATTAATGTACATGAGAACGACGACTACGTGGTCAGTGCTACGAGGAGCAATGTAGCTAATCCTCGCACCAAGGCATATAAGCGCAGTCCTACCCCCCATTAATGCTGTTTGTTCAAAGATTCGCACGCATCTTAGAAATAGCGCTTATACTGTAGTAGTTGGAACACGTAGGTAGCTAGTGGTATCCGATGGAGGGCCGCGACTGCTCGAGTCCCCGCGTTAATGCAACCAAACGTGATTACAGGCCAATGCGCTCCGGTATCTAGAGCACTTAGCGCTTCCATCCAGCCAGCAGGGCACCAATGGTACACTCCTCCTTATTGTAGTTATCCCCGTGTAGTCGTTGCGTCGGAAGCGTAGGGGCGGTCCTAACACTTTTGGCGGAAACTTGATCCTTCTACTCAATGTTTCGATAACCAACTGCCAAGAGCTGTCCCGCCAGGGTATTAACTCTGGGCACGTAAAATAGCGATCCTACCTGCACTGGCGGTATGCTGACCTGGTTTCTTCCTAGTATATTTTGTTTGGTGCACCAGAGGCGGCGAGTGTATGGTGGTTGCGCTGCGTCGAGGATTACATTGTTCGGTCGGGGTCTAGGCGGAGGTAACTTGCCTAGCGCACATCTTATCAAGCCCGATGCTTAAGGCCCTCCTGTCCTAGCCTGCAGCGTGCGCTCAATACGCATGTGAAAGAGAGCTCGATTATGCAGCAGAAAAGCATCAGGCCCCAACATTAACGGACGTCGAAGGTATTTGACGGGATTTTACGCCAAATTGGAGTATGCGACGGGGGGGGTTTCGATCAGTAGGTAGGGTGACTAACTAATGCTCAGACACCTGGCGGCGTGGTTTGGCAGCAAACTCGGTACCTCACGACTACAGTTCCCGTTCCGGAGCCATTATGACTAAATGGAGTACTTAACGTTGACACGAAACAATGTAATTGCGGCCCCCGAGCGCCACGTCTTCGCGTGCTCAATGGGCTAAAGTTCCTATGTCCCCCGTTGATCTATGTGACTTCCGGATACGGCGCAGCCCGGGCTACACGGACGTCGCAATCAAAACTATAGGTTCGCTCGATTTTTACAGGGGTCTCTTCAACTTGGCGTGCGCAGGATACGGCGCAGTTACGAAGAAATAGGTAAAACCCGGGAGGCCAGAATTGAGGAGACACTCTGGTCACCCGTAAGAGCCTCCACGGATATCCTCAAGGTAGCCTTCGTACACTCCCACCCCCTTCACCCTAGATGCGTACAAAGTGATACCATAACCGGTTATTAAGCAGTCTCGACGACATCCATAGGGCAACATTTTCGAGGAAGGGATCGATGAAAAGGGCTTGGGCCCGATTATGCTGTGATGGCGAATGCACTCCAACGACGAATAAGGGAATGTGCATTTCATCATGACAGTGGCAACCAGCCAGTGGGATTGGGGACCAAATGGCATAACGTTAGAGCTCAAAGGAAAGCAGACATGCTACTTACTTGCGATAGCTCACCGGTTACGAACCGCTTTGATGGTAATCTCCCCCGCTTAACATTCTGACTTCGTGGAGACATCTACCTCTACAATTATTCTAGCCGAATTACTGTTGAGTAGGTGCTAGCCACATACGTTCCGGAATTCATGCACCAATTAACGTTTAATTTACAGTCCTAATGGCAGTCTCGCAATGTTCCAGTTGGAAGTTCATCAACGGGGTAGTAGGATCATGAAACAATCTGCTTTTATACTGGACCGGATTAGTGCTTGCGTGCTTGGTTAGTCAGTTCAGGAAAGAGTTGGTATCCAAAGCCTCGTTCTGGATGAAAAGATGAACAGCCATGTTCCGTAAATCGATTCGGCCTGCCAGCGCCTCAAGTGGTACGGGACCCATGAAGTATCAATACCGCGTGAGGGACTACAAGGGACTAAGATCGGTGTAAGACTCGCAAGACCCATGAGGGTGTTGACCAGTGCAAAGCTGATGCAATGTAGAAGTAAACGGGCCACTTGCGCCAGCTTACGTTATCGTTAAGGGGCCAACGATATGAACAAGGGGGCTCTCACAACAATTTTGCACACGGTGCAAACGCTGCAATCAATAGTGCTACCCTGCGCTTAGCAGGCAGGAAGGTTGGCTACGGATTCACGGCTTCGAATCTTAGTCGTGATTTGAACCTGTCTTCGTGGGTGGGTCAAGTCCGTTCGAAGTCAGAGCGTCTTATAATAGTGCTATCCCGCACGTAGCTAATTAACGACAGTATCCGCACTGTGACAATGTCCCATTCTGCCGTGCCGCGCGGCGAAATATCGTCCCGTCAGACTGCTGTAAGTGTGTGCATAAAGCGCGCTAGCTTTGCCGCCATCATGCTCGCGAAAATGCGGGGTTACCCGCCACTCCTTAGCGCAAAATGGAGGAGCGTTCCGGATGCGTGGTAAAGCTCCCTTTGGATCTTGGTTGTTACGCTCTCCCGTGTCGATACCGGATATACTGATGGTGAGGGTATCGGGAACACTCATCGTCTCACTCCCAGACCTTGGGCCAGCTAGTTGAAGATTTATAGGCTGGTCTACGAGACAAGCTCGTACTATGTGGAAAAAACAACTCCCTAGGACTTGAGTAATTATAGATGTAGCGCACGTGCACCTCCATCTTTTTGCACTGGGGTATGCTCACGATAGGCATCAATCAGCTTGTTAAGCGGACGTGGGTCTCACGACTAGTTAATGAGTTGCTATGTGAACGCTGCAGACCACCGTAACATACACGCGGATTGCAGGTAGCGGGCATCAGCTGTTACAACCTCGCACTCTTCTGCATGATCGGACGGTCTGACTCTCGCTAGCGGAACTGTATCCCAAAGAAAGTGAATTTCGTCTTCGGCGATTAATAGGGAGACACCTTCAGATTCTGATCCTTCCTGCAGGCCCAGAGATCAACACAGGACGTAGCGGGGCCCGCGGGGTGCTTTTGGCACAGTAAGAAATTTGTGCGCAAATGCTATATGCTCCGATAAGCAATTTAATTAACTGCGTTTGTATACG"/>
                    <sequence id="seq_t103" taxon="t103" totalcount="4" value="AGTTTGTTTCACCCTGATCCGTAAGTCGTCCATAAACCGGCCCGATGACGGGTCGTGGTGGTCTCAATCAAGAGGTGGTGAAAGCTCGTCCTACTCGTTACAAGGCTCTAACCGCTACCCCATTCAACACAGCATACTTTTATTTTATGTTTCAACGGGTAAGTACGGGTTTAGACGTCCACCCCACATGCCTCCCACTGTTCCAGGCCTTCAGTGCTCTGCAACAAGTCTGGAGGGGCGCGGCCCCTTCAGACCAAAAATATGGGCTCAAAGGCTCTCTCCCCTTGTCGAGGCGATGAGAACCTGGAGTGCAGCAATTTACACGTCATAGCTAACGTAGCCGCTACAGTTATTACAGAAGATGCGGCGAAGGCGGCCTCAAAGGGGCTTACCAGAACGAAAAGCTTGCGCGGGCAGACCAAAGGCTTATGACAATTTAACACTCCAACCGGTCCAACGAAGCTGACGATAAGGAATAATTTCTTGAGCATCATCTGACTACTCTGGCGAGTACTCTTCCCGGGTCGGCTAACCCCGTACTTAACCACTCGAGATCGCACAATAAAGGTCTCTGACCAATATAAATTGGGTCGACCATCTGGATTCGTCCTACCTAGCCACAGGGTCGGGAACGGGCCTAGCCCGGATTCCTTCTATTGGACGAGGGCTATTTTCTAGACACTTTCTGGGGGCCTCGCGGAGTGGGATGCGTACTATGCTGGATTCGGCACCAATCAATTAGTGTGACGTCGTGTTCTTGAAGTCAGTTGGCGAGAGTTGTATCGTCCTTACTAGACGTTACCCTGATGGCTAAATAGTTTGTTACCTTATGATTCCCACGGTTCAAGAGCGGGTCCCATAACCAAGATTCAAGCGGCCACACGCGTGTTGCGAGATCACCGAGACACGCCCAGCGACATCGCTTAGGTTCCGAAATTGATGGTCAGACCTACTTGTCCACCGTACGCACCCAAAATTGGTAGAAGCAGAATAGCCGGTAAGCTCCCCCCCAGTGCCAATCATCCTTGCACGCAACATTCCCACATGAAAGTAGGGTTTTGAAATCAGTCAGGTGATCCAGTTCGGGCCGTATGAGGTCACTGCCGCGCTTCGTGCTAGTGTAGAGACATGCGAGCTCCTATCGTACCCTCGCCCCTTGTAGCTACCCCGTCGACCCGTGGATATGACCTGTCTAGACCCGACACGTCTTTTCGTAACGCGCTCATATCCCTAAATGCGTGAGTCTATTGATCGTACTCAACTACGAAATCGACGGGGCGACGGAGCGTTATGATCTTGAGCCGCCCGCAGGAGTGCGCCCTACGCTGCTAAAACGGTGTGTGCTCTAAGCCTCCAGGAGCTAATCAAATATGTATCCTCCACGTCTGAGTAGCGAGTGTTGGCACCTGTACTTATCGGAACTTTAACCACCGTGTAACAGTAAACGATGTGATCATGTAGCCTTCCTAGCATCTCGCGTCCAATCCGCCTGAAAGTGGCGTCCATGGTTGTCTCAGATTTGTAAACTTTGGCGCGGAGGCTTACGTTGGAGTAGAGCCCGGGTCTTGTATTTGGCAAGCGAAGGTTGCGCAGCGCTCAGTTCCATGCGATACGCAGTTCTTAACTCAAAGGTCCACAAATTCTCGACCCAGTCTCGTGCGAAAAACTAAAGGGTCCTTACCGTTTATATTAGGTGACTATTCGTGTAGCTCGCACCGTGGTATGAAAGGTAGCGTTACCATCCGGCGACACTAGATCTTAACACAGACAGCAGGCCAGGATTCGCTATTTGGGTTAGGATGCGCGCTCATCAATCCGGAGCACGAACCTGGTAAGTCAATTTGATTAAGTCGCAATTCTAAACGCACTTATATGCTGGTTTCGGATCAAGTCGTATGCTTGGGTGACCCCCGAACACGGGCCAGGCTTATATTGTGTCTAATCACGTCCACCGTTGTGCCTGAAAGCCCTCTACAAGAAGAACGTAAGATGCCGGTGTTCACGGTTCGAATCTAGATGTGCTGGCGCTTGACCTCAAAGTGCTGCTTGGACCCTGAGGAGATACTCAAATCAATTCTGTCGTCATGGGGTCGTCCTCTAACAGGCTAACCTTTAGGCGAGTCCGGAAGACCTCAAGCGTAGTCGCCGACCTGACCAGTTTGGCAGACTTAACCCCCCCTACACCTTAAGTTGAAAATAGCACTTAGCTGTCTTAGCTCCAAATCTGAGATGGATAACGTTGCCTATCTCCACAAGTACACCGATGTAACCGCTCTAGTTGGAGGCTTATATGTGGGTCGGCCCCCTTCATGAACGCTTGACATAAAAGGGTGTTAGGTAACTTCGTCCGACATGCTCCAGAGGGTGTTGCTTAATCATCATAGGTATCATAGGAGCCTAACAGACGGAAACGATAGGTATAGATCGGACACGGCAGCGTTCAACATTGATCTGGTCCACACTCAGAGGTAGGTCGCCCGTGTAGGCCTTACTGACCAAGGTAAGGACTCGCGGAAACCCTCAACTGTGTGCATGCACAAGTGTCATATCCGGGAAGAACAAAGCCGCTGTCTTCACCACCAACGTGAGACCGGGTTAGGAGCGCTTCCTAAGGTCGGCACCCACCACTGCCGTTGACCTGAAAGTTACGGCATAGCTCAGAGGTGTGTCAGTACTGACGACGCGTTGTCTCCCAGACGAGGAGACGTAGACGGTGCCCGGTGAGAGGTATGAGGTAGACAAACACGAGCCAACTCTAGACCGACGCCGGGAGAGACCCGAAACGAGCTGCCAGATTGGCTGCGGCTCCGCAGAGCCAGCGAACCGGGGTATCTAAAGGAGTCAGGTTCGGCTGTTGTAAACCTACATTCAAAAGTATATGAAGGTTCTGCTAAACGAAACTCAGCAATCTCCTGGCTATTTGCCCTACCGGCGACCGATAGAACCAGTTTGTTGCACCGCCTGACGGATGCGCCACCATGAAAATTAGAGGTTTGACATCTGTCCTAGTTCATTGTCATGGTTCCTAGCGGCACGATAGCTAAAGTACGGGGTGGGATTGGGATAGGGGGCGAAACAGCTCGGTACTACAACTCTCGCCGATTGCGTCGGCCAGTGCACCATGCATTGACCCTAGGTTCAACAATGTTGTCCATTTCGCCTTAATACGACGTGTTCCCGATTTGGGCAATTTTGAACACCCCTCATCCGACCTTAAAAGCCCATTGAGACGAGATCTCGTGGTTTCTAACAGACGTAGCCCGGCTCTTATGTCCCTACATTTACAGGCGTTCACGGACAGGCTGGCGGCCGCCAACGCCCTGTTTTCACTGAGTCGCTTAAAGAGGTCAGGTGCATTACCTCCAAAATCTCTTCGACCCCGTGATCTAAGCCACCTCAATTGACGCGGTCTGACCGTTATTAACGCCTAGGACGAAGCACAAGTGACCTATGAGAGTACGAGGAATCGAACACGGGGGAACAGATTGTCCATCCTTAGTACCGTGAAAATCCCCGAGCTCTAAACTGCCGACCCCGCACTAGCTATAACTAAATCGGGGTGAGAGCAAGGAGTGTGAATGCCTCCCCCGCCCAAGGTTGGATCCATTTACGAAATCCGTATATGCTGACATTACTCGTAGGATATATCAGTCGTCCACGTCTGCGTTGCTATTTTCCCGGTACTATCACAGACATGGCTGAGTAGAGGTGGAGTCCGCCGAGATCACACGGGAATCATAGCTGGTAAGTAATGTTGTGGAACTGCTTACGTAGGGCCTACCTCGCGCCAGTCACGTACCGGGAGCTTAGCACACCTGTCCACCTGGTGAAAGTATAGGACTTTATTGAATTTAAGACCCAATTCTACATTGAAAGGAAAGTGTAGACAAGACCGACATAATGACAGGGGCGTTTTCATAACTGTATTCTCGGAGACTCGGCGGATGGCATCTCTATACGCCGACTATAGCAGCAATCCTATTTTCCGCTGCATAATGCAAACCATTCGCCACGTGACAGTACGATAGTCGTTATTACACTCCAACAATCCCGAATTGGGGGAAGATACGACCCCTCCTTGTGGCGCGCTCTGGCCGAGATTCGCGTCCGGGACCGCGACCAGAAATTCCTGCCGGCCTTGTGGCTGTAATATCCATCTATGCGGGTGCTAGCCATAGTTCCGTCTGTATGTACAAGGGTCAAAAAGCTCGTGCTACTACCGTTTCCAATCATCAGCGGCTGACCTGCAGGTGGTCGCTCAACCGTCCATCTCTATCTTTTCTTCAACGGCGCTTGCCAGGGGCATAAATTCTCCATGTCGTGCACCTCCACCCCATCTCCGCATGTTCGGCGTTTTACCCTAGAATAATCATACATTCCCTGGTCGTATCCCGCACTTACCATCCTGTAAAACACTTGTTGCATTTTCACGGATTTTTCTTAAGGCAGTGATCTGGTATTCGCTAAAGACAGGATTAGGCGGCCAAGGAGGTGGGGCGAAACACCGGAAACACGCGTGGTTGTGCATGATAAAACGGGCCGACCCGTTTTGGAGCGAATGCATATCCGTATCGGGATCTACCGGGCCTATTTACAGCTCACGTTACCGACCTGTACGTTTCCATCGGATTCCTCGCGCAATGAGTGCACGCACGACAGCGTACATCGTTCATCCAGAATCTGACACTCCCGAGACTTTGTTTCGTACAAATAAATATTTGCAGGACACCAGTTCAGTTTGTTTGTCCCACCCTCGCCAGTACTCCTACCACTTTGCAGCTTATACGGGTGGTTCACACACCACATTTGTATAAGTAAACGTGTCACTGTACATACTAACTTTCTAGACGGTCATCCTACCCGTGTGGACTGTGTTGGCAACTGGTCCCTTTGTGAGTTGGCGGTCAGGCACTGGTGATGTCGGCCGACCTAGGTGTGTGACTTGGTACACTAGTTCGGCCTACGGTGACTTGAAACGATATGCAACGAATCTACGAGGT"/>
                    <sequence id="seq_t104" taxon="t104" totalcount="4" value="AGTAACGATCATCGCGCATCGGGCCCAGTTGGAGAAGTCGTATGGATCGATTACTGGCCACCGGGCCGATTATTACACCATGTAGTACGCGTACTGACTGGTGTATGTCCCTCTAACAGCCTAAACGCTTCAGTTCAGACGTATAAATGGTCGCCTTGTCGGGAGAACGAATTGACTCGTAGATCGATACATGTGATCGTTACGTCAAACGACTTTTTACCTCTTACAATCTGCGCCGAGTGCTAATCTGGACCCTGGCCCTACTCTATGTTCGACTTTTCGTGCCTATACTACGGCGTTCCATTCTAGTTCGTTCAACCGCTAAAGGGTTGCATCCACCTGGAATCCGGTGCTGGCAAGCGTCATAGCCACCGCTACGCCCGCGACACGTTTGGCTAACGCTGGTGTTCCATTCCCACTCCCTGCTCGTTCTAGGCTAATCTTTGGGGTGTTACGGTGTGGTCTACCCCAGAATCCCGAATGGTCATCAGACACCCAATCACCCCACCTGTCAGTCCTACGAACTGGTCCTATTTTACGGCCAGCATAGGGATTATCTTAGCACCGAGTCGTTTTCTTCAGCTACATCACAACGCGCCCCAAGTGCAAAGCCGTTAGCCGCTAACGAGTGCCCCCTCCGTGGCGCTCGAGACGCACCGATGTGGTTGAAGGTCCATGTGCCATCAGGCAGCAATTATAGTCGTTGACACGACACATAGTATCTAGTGGATGCACTGCCGAGGGATACCGCATATTGATTCAAGACATGAATGACCCCCAGGAATGATCCGATCAGGCATCAATAATGATCGGCCCCTCAAAGGATCCACGAAACGCTGTCTATAACGTCGTTTAGAGATAAATGACCATCTACACAGCCTAGACTGTGCTACCGACGAACGCTGGTCACTCGACACTACAACCGCGGCAAGAACCACTAGGTTTTAAAAACGGGGCCCGGACGCCAGTGTCCGTCTTTTCTGAAAGGTGCGCTTAAATGGAGTAAGTCAAAACACAGGAGGAACAGGTCAGTGGAAGGCTACTATTAGGTACGGCCTTCCACCAAGACACAAGTCGTTTACGTTATTATTCACCACTGAAGCTTTAATTCACGGCTGCCCCCAATCCACCATGACCCACAGCATCTCTGCTTCCTGTGCGGCACCACTTGAGCCGCAATAAACAGTCCTAGGTCTGTGATTCTTTTAGCCTTGAACTGCTTGAAAGCTGGACTTACTCCAAAACCGGGGTTTCTTGTGAAAAGCGTATTCTCATTTTTATGCTGCTACATATGACTGCCGCGTGAATCTAGTATAAGGGTCAGATTTTCCCCCTCAGTATACTAGCGACAGCCGGCACCCAAAACTAGCAACCGCTAACAGCGGAATTTCATGCGAATCTGCATAGTGAGGTCTGGATCCTGTCCAAACAGCGCTGATCGATACTTGACAAAGGGAAAGAGGTTAGCAGCTCTAACTGCCTACCATCGCATGCGAAGTGCCTCCCAGACGAGCGACGGCCGCCTTGTCTGCTTTCGCTTGTACGACGTCTCAAGCCTAAACACAAAACTTAATGGCTATACGTGAGACTCTCCGGACGACGGCGTCGGTGTAACGCCGCACTGACCGTAGCCGAGATATCAGCATCCTAACTCTGCTATGGCCAAATATGTGGACCTGTTCTTTTGGTTTTGAAGCACGGGACCGTGTCTTCCATCTTTCCGGAGACTAAACGCATGCTGGAGGCGTTTAACAGCAACGTTATAAATGCACCTTCCGTATTCGGAATGGGCGGAAACACATAGTCTTAGCTTCCTTTTGTTTATGACACTGCAAGATCTGGCTTACTCTTTACCCGCATTCTGCATGCGCGGCAGTATTAAGCTGTGGTTCCAGATGTTCTGGAAAGCTCCAACTATTCTCGTCTTGTTTAAAAACATCAAAGGGCTGCTGCATGGCCCCTTTGTCTTCTTTCGCTTCTGTACGTTTAAGGCATAACTCGGTAGTGTGCCGCGCCCCGGCCTTGGGATGGTCGCATTGGACCCCGGACCGTTATGCGCTATGGCGAAGGATGACAACAAGCCGTCTGGACACAACTAATCATCCTGAATGTAACACAAAGGGGTGAACCCCCGATGTCACGTTTAAACTCAAAGTTGACATCCGAGCTTACCCTGGAGCATAGTTACGCGACACGAGTATCACTTGTCCCAAATAGAACTGCAATCATTGAGCGTTCGACGGGTCAGGCTCTTTACGGTCAAGAATGAATACCTGGGTTGGACTTCCGTTATGGGGGCGGTAGAATGCCTGTTAACTGGCCGATTCTGACGTGATGTTAATAGTGACTAACGAAAGCACAACCACTCAAGAGTTCACAACGCACCGAAAATGCTGCTTCATTAAATGAGGCACCATCTGCCCGCTTCCGGGACGCGACAGGTGCTACCGCTATACCAGTCCGTCTTGGGATGTAGTAGATTCGCGTTTGAAGGGCGTGACCCCACCAGTATACCCGCACTGTTGTCGAAACGACAAACTGTACATCCTCAAGCCACGTCACTCGCCACCCGACGTGGCTATAGTATAGACGAGGTGGCTCGGCATCGAGGCGCAGCGTAAGGCTCGAGCATCTGATGGGTAACGCCCTCATTCGCCTCAGGACGTGTAGGTGATCGGGGGAGGCGTATTGGATTTTTGCGATTAAGACTTGTTACCCATGGCAAGTTTTCTGGCACTAGATTTCTAAGCGCTTTTTTTATATCTAAATTACCGACTGGCCACTATGCATACCCGAACTCTGTAGCAGATGACTCGGATTGATACCGCAAGTCCAATTGAATGCACCCCACGCGATCGAATGAGATTCGGACCTATGGGGGGGTTAGAGAACGAGCCGCGCTCCGGCGAGAGACATGTGCCAAGGATAGTTGATTGCCGTCGTTCTGTATAGTTTCCGTAATAAGGCAAAGCAACACAAGACCTACAAGATCCACTTCTATAAGACGGGTACGCTACGCAGAAGTTGACGGTTGGGCTATCTGGTCTAGTCGAAATAGAAGTTATTTGCAAGATTAATCGCCTGTGATTGTATAGGTTCAGCCCGTCTCGCTCGAGTCTAGTGACAGCCCGGTCCGCCGTTGTACAACGGGGCGTGTTAACGTCGACGCTGCTGCCACACATAGTGGTGCGTCTCTAACACCGTGGATGCGCATTCATGTTCGCAGGGTATATTAGTGTTACTGGGACTTAACCCGGTTCAGACCACCGTATACGATGACTACAGTAATTCCATTATTCCCCGAGCGGTGGACTTTCTTCACATCCTAGCTTTTCCTATATCTGCTGGCAGACTTCAGGTGGCTGTAAATAGAAAGTCGCGTTTACCAGTGTGGAAATATAGTATCTAGATAGGGATGGCAGTTCGAGGTGTTCATGACATGACCCACCACGGCTCCCCCGAAGCCAGAGTGCCGTACGCTAAAGCGCAGGTAAATCTCGTTTCAGGTAGTACCGGATACATCAACACTTAGAATCAAACCGTTCGGCTGTCCCGTCGATCTGGTCCCGCTGCACATGGAAGGTGGCTTGTACTACATCTAAATGACCCTTAAGGCGAATGTTACATGTACTATCTACTTCGCCCTTACAAGCTTCGGCAGGAACTCGGTTAGCCATTGATCTTGAACGGCAGTAATCTAAACTTTGGGAATCTGCGTCCCTGTCGGGCTCTCAGTCCGACAAAGGCATGTTATATCGTCGCTACGAGAGGGGGTTAGAGTATAGGTTCCTGCTTACTAACCAAAGAAGAACCAATTCCCGGAACAATCCATAACTAACCGTACAATGATACCGTCAAATCCGTTCGGGGGTGTTGAATTGGACCGGAATCGGAAAAACTTTGGCTAGACATGACCACGCCCTGTCTCACGGCGACGTTTACTATAATATCTATTGTGTAGCTAGGAGGATACAGAGAACGTGAGTCTACTACAGAACAAGTTAGTAGTTGAAAAGATACAGGTTTTGCCTCCGATAGCACAGTACGCATTACAGCAGGTCCGCCGAGCCCTAGCGCTGCACAGACACCTACTTTTTCGTTAGGAAATGCATAGGTATTGTATTGTGGTTGGTCTCCGTGTGGAATGCGACAGAGGTCGTGGGACCTGCCCCAAAGCAACGATGGCATAGGCTTCGGATTTATCACGGAGAAAGAACGTTTTTCGCCCGATAAAGAAGTTCCAGTCGCAAAGCAGTTTCGGGCAGAATGCTAGATGCATAACTACGCTAATTTGTCGCTACGACTCTTACGCTTGTCGCCTTGTACAGGCTTAAGCTGAGTGGAGTTAAGGGAGACCAACTTGAGCCCTTCTCACTGTACTGGAATCATGTCCTTCTTCGTCCTAACATCTTGTGAATATAACCCAGTGCGGGTCACGCGGTCTTCTCATACGTATCACCATCTAAATGCCTCATTCAAAAGGCCTCTACGCGCGTGGAGCGAGTCCTGGACTACCAAGACAGTCTAGCGGCCTAGGATCCCATGAGGTATTAATTGCAAGCATTCTTGCCATAGGCTTCTTGAAGTGAGACCTGGTGTCAACACTGGTGTTACGCTATATGGAGTCATTGACGGCTACTCTTTGTCCATTTTCCCCTCAGGCGGGCCGTCCGCTTTCGAGGCGCCTGACGATAGCATTAGATTGGAAAGACCGACTCCCAGCGAGGATGTTGCGCCTGGCAGTTTGCGTGGATTCGTATTCCGAATTTTGGGGCGATGTACTCAAGGCAACTAGCTTTACCGCACTGCACATACTTGCTATCTCTATTGGATTGTCCCGAGGTCTGTGTTAGTCCGGAGTACGTGCTTCAGAATAAATATCCTATTCTTAGAGGCTCATGGACAGGACCCAGAATGGATGAAGGCTAGTGTACCGCGCGCAGACGCACTATCGCATGAACCCGAACAGGGGGGCGGCGGCGCTGAGCCCATGGCGTGAC"/>
                    <sequence id="seq_t105" taxon="t105" totalcount="4" value="AATCTCGTCAACCGAGCGGGATGTCAAGCGGGTTGATTTGCACATCACCGACGTTGGGTTAACCGACCCCAACCGAGTACACTTACTGTTTGTTATTAAAACACCTAGTGCGGCTGATGCGTTTTATTCACTACCTGAGACCGCGGTCGCCGCACTAAGTAAAACAGCTGGTGGCAGTATGTGGCGGTTGACGAATAAGATGACATCTTTGCCTTGCCAGGAGACTTGCAGGGTGTTGTCTTGTTGCCTGACGGAACCTGTGCGGCCAGATGAGGGGGAACAGGTGGGCTTTTACGAAGCGCATGGTCGCCTTCACTTGGGCGCAGGAGTAAATCCTCGTTTGCTTAAGTGCTATAGTTTTTGGCAGAATAGTCACGGTGTCAAGTGACGCTCGTGGCAAATATACAAAGTTAGTATTACGCATGGCGACCATGGTGAGCGCCTATATGGACGGGCACGCACGGGCTATCGGGATCAACGAAGTAGACAGCAGTTTGTCTCTTTCAGGACATGACCTGCAGTGGCATACTCTTGGCACACTGTCAGCGTACACTAGTGTCCATGGATACTCTCCGAAGCCAGATGAGAGTGGATGTGCCTACGTGTGTAGTTGTGATGAGCGTCCAACGCATCCTAAAATGTTAGACCGCGAATGCACCGAACGGGCCGCGTTACTGCAAGCAAGGAGTCTAGCCCTCCTACGAATTAAAACAGCCAGAGACCTTTTAAATTCACTTGTCTGACTCGTACACATAAGATGGTTCCATAAAGGGCGGCCGCTTGTTAAGTCGACAAGTCGGCACGTAGGCTCTAGAGTCGGACGCGCATTGGTGACATGGTTGTACCGGTACCCAGTACTGATGCGTAGCCACGTGAGGGTTCTCATGGCCGAAGTAAACACGCCTCCAACGCCTCGCAATTCGTTCGTCTATCATTTCTCCATTCGGGATCCTAGCGTCCAGACAATCAACGGAGTATTGGTGAATGATGCTCCACGAGATGGTTATCGGGTAAGCTGACGGTGATGGGACTCTAGACGATGTCAAAGAAAGGTAGCACTACGTGCTCAGGTCGGTTACGGTAGGTCGATTCCATACGTGATATCTACTAGTACTAGGCTGTTCTTTTTAGGAGCGGTAAATAGGACACATCTTATAAACTGAGTGCCGTTAAGCCAAACAGCACGCTTGCTTCTCGAAGGTCGCGAGACTCGTTTGCCTTTAAATCCCCTACTTGAGTGTTTGAAGGTTTTGGACCACTGGATTTAACCAGCTATTCGTCCGCTGATGAATAAGTTCAGTGACCATATAAATGGTGGTCCAAGCGGTTCAACAGGGAAAATGGGAACGCGCGCTTGCCAAGCCGGCCTCTGGTTCGAATTCGGGGCGTGTCCTAGGCAAGGCGTGAGTCAGTACGCATTCATAGAATGCTGTCGCCCTCCCGCCAATTCGTGGATGGACTGAAGACGGCAGGTTGGTCTATCCCTAATTACAAACGGTTCAGTCTAGTCTTTAACTTAGGCAACTCATTATCCCTGTAAACCAGCGCAGTGTTACAGACCTGGCCTTTTTTAACGTATGCTCACGTAGATACTGTCCAGTACGCAACAACCTCCAGTCGAGCAGCAATTTACCCAAAAATAGGGTGAGCGCTAATGATGGCGGTTCGTATTAGGTGTGTTCACGTACCGGGCAGATAGGATGTGGCGCGGATTTTGCCGATTTCGCTCGCTACCCCTTTGTGTCCTTAGAAGCGTTATAAGACCATTGGTACAAAGAAGTAATTTACTACGGACGCGAGACGACATGCTAATTGTCGCGTTAAGTGAGCACCTTTCACGCGATCAATACTTAGTGAATGGTATGAGATAATGGTCCGGTAAAGGAATCGCAAGCAGATGTACGTCCAGCCTTCGACATTGACGAGGCCCGTAAAATGATGCACGGCTGGCCTGTATTGGTCACTCCCTTCGCTGGTATAAACGCCCAAAAGACTCTTCAGATCTTTCAACAGGACCTAGACAGAAGACGTTAGTTACTGGCGCCATTTAATAAGATTCCGAATCTATAGTGTTTAAACCTTGGTGAAGGGATGGTACTCGGGTACCGCACTTTAATGTGGCGAGACCTGCCCAGGGCCCAAAACCTCCACTCATTCCACAGACTCTTACAGGCGTAGCGGCCGCTGTAGTCAATTAACAAAGCCCTCGGACTCAAATGCCAAACCCCCCTGGCGGTTGTCCCTAAATTTCGTTAACGTCTAACATCGGGCATAAGCTCCCAACTCGACTCGTATCCGCAGAAGTTCTGTTTGCCTCCATGCTTTTATCGGACCGTTTGCAGTTAAATAGGTGTTATGGCCAATTCGCATATTTTTTGTCGAGATAAGCTATAGGATGTTTCAACTTAAGCATGTTTAGAATCTCTGCGCGCGAATAGCTCCCTAGCGTTCCCGGTTGTGGGGCTAAAGCCGGGCCCCTCTGCCATAGGATCAGACATGATTGCCAACGGGCTGAAAGCTTAACACGGAATAGTAACTTACCAGTCCACCGCCAGCCACCATAGTATGCCAGCATACTTCCAACTGGAAGAGGGGTTGATCAAACCTCGTGTAGTGGACGACTGATCTGCTTAATGCTGGGCATCGGTCTAAGGGGCCTTAGAGGCAAGGTAAACTCTGCAACCGTGATTCCGGCTCGTTAGATACGCATACGTCGTATCGCACTGTACCCTAATCGGGTCAATTTATTACCGTGTCAGGCGTATAGAAGGTTTGGTTTTCACGCTGGTTTGTTTTCTAGATTAGCACATAGAACTCTCAGTTGACGCCCCCTTAACAGCGTACCCGTTCCTTGTTGCGTTCCACCGGAGGGAACCCGCGCGTTGCTACAGGTACGGTCAACCACGTGGCGCACGACTCTGCATCCATGGCGAGCCTGGGAAGAACCACCATTCGGGTATTCTCCTGTCAATGACTGCGTAAACATCTCTGCGGGTATCTTGAACAATTTAATATGCGGCAGGGTTTTCCCATCCCGATCGCCGGTTACGTTATTGTCAGACGTTAGGTTTAGAGGGACTACGAGGCAGTATCCAGGCACTCCGCGTCTAATCGTTCTGTCCCGCGTGTCGGTTACCGCGGCTTTAGCACTTGTAGGAGTTCCCACTCGGATATTCTAGGCAGCTAAACATCGATGAATTTGATTATCACCAATATCTCAAGTAGCAAATGTTACCCTCTAAGATTTCGGCGCGGCTATACTACACAATGTAAATGGGAAATCTGTGGGCCATCTCGGGAGATTGAAACTTTTTGCGCCAGCCTACCGTGGGCAATGTTGAGGGCTGTGCGAGCACGAATTCATGTATTTAAGGGACAGATTTTGCCGGGAAGAAGTGTCTCGTACTATCCCTACCACACTCACATGTCCATGGACAGGAACGGTCGTATTTCAGGAGGCGGCTCAAGTTGGATATACTACCGAATTACCGAACGGTGTTAGCGGAATCAGGAGCCGGTCAAAACCTGACTCGTTGTATCCCCGTACTGAATAGTTTCTAAAGGCCGCGGGCTGCCAATTTACAGACAAATTCGGGGAGCTAGTGCCAGTAGGGGAGAGCATATTCCACCCTCGTCCAGTACGTATGGGTGATCTGATACACCATTCTTTCGTCGAGGGGTGTACTGATCGAGAGTCACGTGTCCTCACTTTGGGCCAGACTCAGTACTGTCATCTTCTGGTGGTCTTGACCGGGACGGATCAAGCGCCGTGCGGTTATGCGTGTCAGGCCGCTTTCTACTCTGGTCTCACCAATGGACGCCAAGGCTTGCTTACCTCGAGTTTTGTTACAAGTCAGCATGGCGGTGCAGAAATCCACTTACAATATCAGGCTACCTCTTGCCGAATCGAGTTAATCACAGTGCCACGCTCAGATTCGAGGGCAGGCCCGATCGGTGCCCCTGGTCTTACGCGGGGCCACTAACCCGCAGAAATTGGAAGAACCACCGTATATCCTACCCCTGCCTTGCAGCGTTTACACTATATTTGGCAATTGCGGTTCCCAGCATACAGTCCTACTCCTGATACAGGACTGTTTATGACGATGGGCGCCTGAGGGAGTATGATAAGATTTAAATAACCAATACACGAGGATCTAGCAACTGCACCAAGTGACTGAATATAGGATTTTGCTTAATCTCGCAGTCCTTCGTTATGTAATAGCGGCATTCTTACGTGCTGGTAGTGCTTCCCCTGCGGCTACTCGAACGGCATGCAGAGCTATAAGAAGACTTGTGTTTTAGCAAGGTCATACGCAATACCTCCACGAAGTGCGACCGTGTCGGCGCGAATATGTCATGCCTTGAGTCATCCTTCGCACAGTAACTTTCCGCCTGACCTTCATACGGTCACGATGATCCAGGACGTGTCCAAGATTTTTGAGGTCCGCAATCCTGACCACGAGCTACGCTAATAATCTCGGTGTTTGGGGCTGTTCGCTCAGGCGTAGGCGAAACCTCGGTTTCGAAAGGAGCCGCGCACACGTTGTTATTGGCGCAGGATATGATGTTAGGTAAGCCCCGTCGACCCAATTCTAGATGCATTGTAGCCGCACTAAGCAGAGTACTGTTCTGGGGTTAAAAACCGGAGTGCATCTCCCAGTGGTATGTATTGGAAATTCTGCCCGGTACGGCCTCCATGGGGAATTGGTGGGGCGCGTGACCTTCTAAAGGACTTCCTGATTTGATCAAGGCAGGCTAAATCACCTGGGTCGACTCAGGAAGAAATGGATATTGCAGTACACCTAAGGGCTGCTGTTCCGAAGATTGCACATTCGTGAAGCGTTACCGATACATCTAACCCGATAATGTACTTTATAGGACAGGAACACAAACTCGTTAAATTAACGCGTTATCCAGGTCGTTCCATTGGCATGCGCCCGCGGTCGAAGACTTGCCTTAAGACGTACTTGGAGCTGGTGGTGTAGTACCCTTGGGGTCCC"/>
                    <sequence id="seq_t106" taxon="t106" totalcount="4" value="AGACTGGTCTGCCGTACCAGTAAATATATTGACCATCTTATATATAGGGAGTACGCCGGCCCTCCGTTGTAAGACGGAAGGATCTGTGTTGCAGAAGTGATCCTAGGGTGTTCGGAACTAGAGGTGACCGGTTAACGCTTGCACGGTACAGGTTCGATAGCCAAGACCCAGCGGGTACGCGTGCACCCCCACGTACCATCGGCTTGGAGACCGTCTAGATCAAAGTCGAGCCTACCCCACGATCTAGCTTTTGTGGGCAAGGCCGTGAGCAATTTATTCTCGTATTAGAACGGCGCGGACAGGCCACGCTTGCAGTCCTTTCCGGAATAGTTTACCAGCATTGAAGCTGGCTCGCCGAGGTGGTCGACACATAAGCTGCCGGTTAGGAGTGTAGCTTACGCTAGTCTCATTCATGGCATCGAAATTCTAATGAAGGCCATCTTCCCGTTATTGCCGGCCTGCGCGGCCGAGTCAGGCGAAAGCCACATTGACTCGCGCCAAGTGTTGGTTTCCGATGGGATGAATCGTGCGACCTGATGGACTAGACCAAACATATTCTTAGAAAAGACTGCATGCCCTGCTTTCACCATGCGTTCATACATAAAGCGAATGGACGATCACCGACTGACATCTAATTTCGACAAGTCGCCCCCTAGAAATAGGGTACCGGCGCTCAGTACCATAACTACAGAGACCAGTTTTTGCCGCGCTGATGGACGCGTCAGCGGTCGAGGGAATTTGATCCCATGCCTGACTGAGGAGCTAATGTCATGACCCCCTCCCTGCAAGGACCGCGATGACCCGACACTCAAGGGGAATTTCTAACGTAAATACAATTGCCGGTCAATAGCACCCCGGTCTGGACTTACCAGACACGACGCAGTTGGTCACTGATCCCGTGATATTATTAGACTCTATGCTCCTAAATTTCAAAGATAATGTGCACGATACGGACACCCGCCTTAACTTCTGAGCATTAGTTCCGAACAAAGGAGGCTGCTAATTAAGAGACATTCCATGTGAGGGGCGCGGCGGGGCTAACGGATGTAGACCGATTTCGTCTGAAGCCCTACCTTCGCTTATGGATGTAGCCTATCTTCACAGAAGGCGTAGTGGTTGGTCGCGGAATCACGCTCGAGTAGCGGAATACGTTTTGACGTGACCTTTATGGGTACTTTTTCGCTGTAGTCAATTATCTCTGATACGGTGCGGGCGCCCATCCAATATCATGGACTAATGCATACCACAGTTTATCTGGCTCAATGCAGCCTCCAAATACAAGAGAGACTTCCGTACATCGCCATCCTGTGGAAGTGAACGATACACGTATTTGGCAATGCGTAAGGTTAAACAGCGCAGGCGCGTCCGATCAGATGATCTTATGTTTTCTCGGACTGTATGCGTTATCCTAAGACAGGTTTACTTATCTGATGACCGCATCGTACCGATTGACACCATCAACTATCATAACCGCCACGATGCAAGCCCCCTTCCTATCCCTCCGAAGCTGCTCCTGTTTCGTCTGTTAGGGGCCCGCGAATCCGTTAGACGCTCGACCTGTACATTGGACGCTCTTGATGCTTTTTTCTTGGAACGGTGCAATAAATGATGCGTGCCGAGTAAGCGCGGCATAAAAATCTTATGCGCCTTCTCCAGTCATGAGTGAGCAATGAGCTATTGCATCAATGAGTTGCCGCCCTCAGCTCATCGTCAATTTCTCTTCGTAGGACCCAAGAGCTCGGTACAATGATGGAGCATGAGTCTGAGATAGCGGACATTGGCCCCGATCGCTATTCTCACCTTCAAATGAGAGAAAGTTCAGGTGGCCTCACAGTACTAAGGAGGGTAAAGCGATCATATTGTTGCAGTAGGTCTGTGGAGTGTATAAGCTGAAGAAGGTATCGATGGCTAGGCACTGAGTGTGCCGTGTGAAACTCAGGAGGTAGGAAAGTTTGTGACAGAATCGTTGCTATACGGAGGGATCTTTAGGCTCCATTCTTTCTAATTTAACGCCAAAATACGCCAGTGTGCGATGTCAAACAAAACGAGCAGAGAAGAACGGCCAGTAAACCGTTTGGGATCCCCAGGCATATCGCCTAGTTTGGGGTCCGCTAGCACGGCGCTGGGTCCCACTATTCGGTTCCTCGGCGCAAGTACCTAACTGTCGGGGGGACTGCCGACCACTTTCATAACTTTCGTTGCACCAGACTGACTACCAAGCCTATTCTCTTCGTGTGTACAACATGCTGGCTTGATCTTAGAGGAGCCCGATGTTAGGGTATCCGGCCACGAGAACCAGCTTTAGGAACTGACGACAACAACCAGTGTAACTAGATCGCTTCATAGGAAGACAGAGTGCTATGTTTCAGGTATTCTTACTAACATACCGCGAATAGTCAACGCCTGCTGGTTCAAGCCTGAAGGCAACCATAAACGATGTGCACTTCACCTGCCGAACTTTCCTCGATCGCTCCGGAACGTTAACGTCTAGCGGATGCCGGCAAAAGGGGAGCCTATGGTAGCCTGTAGGTGCCCAATAGCGGCTTTGGACATTATAGCCCGTACTAGGAAGGGACTGGTGTGGACGTAGCTATTAAGTCCTGGTCTACTGGTAGCTCGTGGTTGCCCCCGGACAAAATGAACAGACGACAGAATTTCAGCCAACCGCGCAGAGTCGAATGACCAATTGACCTACCGATGAATCAAGGATCATATCGAGGCATCGCATGCCACATGATACGTGCAAGTCCGATCGAAGCTCTACAAAGTAGCAGTAGGGCAGTCATGAGCCCATTCTTTATACTTCCTTCTTTCGACTCATGGGGGATATCTTACTGGCGCTAAAAGGTAAAAAGAACCCTCTAAGTTAACGAGGCGCAATGCAAAACTCCGGCCGTCCAGGGCCCCTCTCGTCCTGCGCACATTTCTTCGTTAGACCCAGGACCGAGCCGAGTAGCAGTGTGACAATATGGGCTAGTGACGGGCCCTACCAGGGTAACGACGTTCCCAAAAGGGTGTCACTCCACCGGATACGCTGTTGCCGTGCTGCCAATTGGGTTTGGCAAGCGGATTAATGGAGGCGTGCTTGGCGCGTGCGTAGTAGTCTTGGCACAGCAGGGTCACCACCAGTCGTCGTTAGACGCGATAAATTACGAGTGCAGCTTGCTTGGGTAATCCAACGTAAATGGCTCGTGGGTTTGACCCAAGAGGCGACTATATCTCCACAGCTACGGAGATCACGGCTCTATTCTCCACTGTGCAAGCACCATCCACCAGTAGGGCCGAGGCTAACTAAATGTCTCGCCGACTGTCGGACTTCTGAGACGAGAAGGCTAAAGACTCAAAAGTTTATCAGCGCACCGGTAGTCACAACCCTCTGTGATCGATGTTAGACCGACCACACTTACCATCTGCACCGATCTTATCATAGCCTGATTTTCGTTAACGTCGGGCACTGGAAGCGTCCTACAAACTGCCTTCCTACACGGCTTAGTGATTCAACCGGGTAACGAATTTAATGATATATATCCCCGATCCGGAAATAATCTATTCCGTTGGCGGCCCCCGAGTCGATTCGCTTAAGCAGAATTTGAGCGAAGTCGGGTGATTTACCCGTCTAGTGGTTCTCTTCGCCGCTAGAGAACAGTTCACCGAGACTACACTTGTTGATCAACAAGCACCACACCGGTTTTCTACTTTCCAGCTGCTTAGCACTCCACAATTATGGAGCGAGCGTCTGCATCCCCCGTGCTATCCGGGGCCATAGACTGCCTTAGACTAACCCCATACGATGATATCGCTATGTCAGTCGATGGGCCGTCACAAGGCTATACCCACCTCGTGATGAAATTCCTGGGGGCGTCCGGCAGCCGGACCCCCCCAGGTAAGACCAGGGTACTGTACTAAACACTTTCTGTCCATTCCGTTGGAGTTGCCAGCGTGGTACAGTTGCACATGTACACTCGACAGTGAACTAGGGAACGTGGTTCTCACCTATCTTCACAAGGCTACCAACAGTGCGTGGTTTCATGTGTAGAGTGATAGGCTGAATTCTAGAATGTAATGATTGGCAAACCAATCAAGCGTTATGGGGGGTACTAACGCAACTCCTGAGCTCATTTAGAGGACTCGGGAGTGATTAATCTTTCGCCGGAGATAGAGTTGAACACGATCTCTCGTAAAAGGCACATCCTGCTTTTGTTACGCGACGATAGTTTATGATTGATATGCTTTTGCCGATTTTTGTTGCTTCGTGGATTAATTTATCTCATAACTTGAATATCTGCGGCAGCGCTTGTCAAACACCTTGCTATTGGTGGGTCGACCTGTCGCGAGCAAGTGTTATTATTGGTCCTAGAACTTTGCTACAAGCCATTGTCGCCCATTACCTGAGTCCACCTCTGTGTCACGGTTAGAACTATGTTAGTAGGGGGATGAGGAGCCAGCTAAACGATAGTCCGGGCAACAAAAAGTGGTGGTAAACTGAGGACTACGTAGCCTTATATATGAGCAGTGCTGAGACGATTAAATCCGGTTCTGTTAGACTCTATGAAGGTAAAAGGGTGGGAGTGTAGCCCTCGCAAAAAGACAGCTGTATGAGGTAAGAAACGTGAGGTGTGCGAGGGTCGGTCTCAACTTATGTCATGGCCTCTTGTTAGCTGTGAAGTGAATTTTGATGGCCGCCTGATAAGGTGGCTTATTGTTAGCCTTTCTGGTATGCTTAACCTCTTGAGCACCCGTGACAAAACCGTGAGGACTTCTCAGCTATAAAGCAACGGAGACGGAGCGTTACTTTGCGGGTAGTCTAGGCACTCGTGTTCACCCTTACTCTCCCACCAAGCAAGCCATTCAAAGCTTATCAACTTGAATTTTGTACGGCTGGAATCTCACAATATAGAGTTTCCCGGTATGCGTCTAAGAGTCCCCACCACACCATGTTAAGCCACGCCTATCTGTAAGCTCATAGGGTGCCTGTGCGTTACACTAGAAAGTCCGTACGG"/>
                    <sequence id="seq_t107" taxon="t107" totalcount="4" value="ACAGCTCGCGTTATCGGCGACCACGCCAATTTCGACCACAAATGGCGTTGCTTGCTATCAACGGTTCAGGAAGTAGTCGTATAATACAAAGCGACAATATGAGGGTGCGGCCAATTCGTAAAACGCTAGGGGCGCTGTCGCGGGGCTTGGGTAAAATAGCCCGGAACATAACTAATCTATGGGCTTCCAGATAGTCCGCCAGTGGACATCCGATGCCTAGAATAGTGGAGCGGCCTTCCCCCGCGATCTAAGACTGCCTGCTAGACATTGAATCCCACGTGTTGGGCTTTGGTCGTCTGTCTCTAGTCTGCAAGGGCGACAGCTTATTCTGAACCGAAATGCGGGTCGTGCCTGGATCATGCCAATGGTGCCTTGCCTCCTGGGAGCTGCATGGCCGGGAGGCTTCGCTGGGTGTACTCGCCGCAGGAAGTTTAAGTTGCTGATGTCTACGTAGCTAGGCAGTGTGCGGACTCAAGATGCCGAGGCTTACCCCAGGATACCCTATTACGTACATGCTTTGCCGAAGTGAGCTCTAGATTAACGACAGCAGTATCCGGTCGGCTCGGCTATTAGCGTTATTGCCTCGGCGGTTTAAGGCCAGCAAGCCACTCCGAGTGAGCATCTAAGATTTTGAACCGTGAGTCAGGGATTTAGGAGTACGCTACACACTGCAGTCACTTGACTAGCCGCCCCCCGCTAGGCAACGGAAGGTACTAATCTGCTGCGGTGGACTTTATGAGCCAACGTCGGAGTGCGACCTTTCATCAAACACCGATCCTGACCTCTCGGAGGAGATCATAGTCTCAAAAACCATGGAACGTAATGATACCTGGAGTATATTAATACACTCGGACTTCAACGCATTCGGGAGGACGCTCTAGAGCCCTCCGTCCGGATTGACTGACTAAGATTCGTGGCCCGGTTACACAGACGTCTAGTTGGGACGCCGTATGAGGTAATGAGCGCATGGAAGGCGATTCAGTAATGAAACGCTTAGTCCCCTCCGCGAGTCTATATTGTGCGAAACAGTTTTTCAGTAAATTACGGGTGCTTGTGTGACTTTGTAGCATAGGACGCGAGTACACGTCGAGGAACGGTGGAACCCAGGTTTGGTTGCTTATGTTCTAATGGATCAAAACGTGCTGCAAGGCGAGCTTTAGCCGGCGCGTTTCCGTCAGTTAGAGAAAAGTATTCAACTTTGTCTTGGGTACCTAGCGTCCTCGGGCTCAAATGGCACAGTGAGTCAAATCCGAGGTAGCAGCAGGCTTCTTCCGGTTACGACACTGGGGACACGCTGCAACTTTCTGCATCGGTTTCGGCCGTAAAGCCGGTCCCGAGCCGTCGATTCTATACTCAGTCGCGTAAGTATCCCGCCTGCTGTACACGCATGTACCGCCCTTTAGAATCTAGGGAATCTACAGCACATTAGCGTACCTCGAGATCATCAGCCTGTACTTATTACGCAGTCTCGCCCAAACCGATCGATTTCAACCTCTAAATCTGCCGCGTGCATGGGTGGCGTGCGGGATCACGTCGAGGCAAAGTCTGTTGAAGATTAATCAATCGGTAGAGCCCGCCAAGAACTTGACCCCCCCCGCCGGGAATAACGTTTGTACACATGCGGAGGAAACCTGACAGTCAAGACCGGCAATCGACCGGGATAGGGAGCTACGTCCTCAGCCGTGCAATGGAAATAGGCTTTGTGCAGAACGCAGTCAAAACGAACACCGAATTTCGTCAACTGACCCGCGGACGTCAGACCCAAGGGCTACCTGTTGATCATAGCTAATCGTACCCGGGCGAGCTTATCGGCGGAGCCAAGCCCCTTATCCTATCTGGTTCATCTATTCTTTAACTAAATACAGGGAAAACGATGTATGGCAATCCAAGTTGAGACATTGCTTGCCCTAGGGTATAGACGCTTCTCCACAGGTGCTATGTCCAATGCACACACGTCAACTAACGCCCGCAGGGGACAGTGTACCATTAATTAACCTGACATGCGGCTATGGCGCAGACGTTCCTCATCTAACTATCATCCTCAAATTAAAGCCGGTCCTTGAATCATAGTTCGTCTTTGCTATTCGAGGGTTGAGAAGTTCGATATGATCTCTTAGGTTAATAAAAGGTGTTACCGATGACTGGGTAGCGGGGAATACCCCCAATTCATGCGTAGTCCGAATTTGGGGCCGCGGTTTCCGCGATCGACAGGATAGCCAACGGGCGGCTTCTAAATGACCAGTCGAGACATCTATAGACTCAAGTCGGATTGATTCGTCAGTCGGCCATACGTAAACTAATCGCAAGGTCCTGTCCTGTCTGGGATAAGAGTTACGTAAGATGCTGGAGGACAAATGAAACGCAATTATTCTCACTTGGCACCTCCCCACGAACTCGTCATTTGATTGCTAACTTCACACTTCGCAATAGTCCCTGGGGTTAGTGACCGTGTCAGCTCAGCACCTCCATGCTGAACGTCCCGCGATAAACTTCACCAACCCGCAATCCTGGTCGTAGATTTTAAGTTTAGTTAAAAAATCGCTAAGATTAATAATTAATTGCCGCTCTTGTGAGGCTACCCTTGTCTTTTGCGACTCGGCGGTTGTCACCGCTTGATATATACCTGGGGCCACCCAGCTTTCAGTACCGAGGGCGCCATACCACTACAGTAGATCAATCTTTTACATATCCCTTGGACGCCGGGAAGTCTAACCAAATGCCCGAATAAGCTCAAAGACCAATCTTTGAGGGATGTCTAGAACATTTGCGGATTGACGCACCAAGCGTTATCGACGCCTTCAATAACGTGTCAAGCGTTAGTACCGGGCGTTTCGGTATACTTGCTAAGAATCCAGTTCCCATAACTGGGTTCTACTGGCCGGCTCACCAACGCGTCAACAGTGAGACTCGATATCACACCGTGGGTCCTGCCCTCTCAATACTGTCCTTTCTCCGAGGTCAAACCTCATTGTCTTCACTAATCTCCGAAGGTGAACATCTGCCACCGGCGCGCGTCACGGCATACTAAGTACTACGCGGGTAGTCCTGTGGAAGATCAATTCAGTCCGGATTGTCTCAGTGTACAACCGTTCATACAGTAAAAGAAGTTGCGTGCACGTCGTTATTTAGGTCTCCCTCCATAAAGCTCGGGACTCTCCCCTTACGAAACGATGGTTTATAGCAACGCGGTTGACCATGCGAGGTTGCAATGCATTGTAATGTTGTCGCAATTTGAGTCTAGGAATCACTGTACCAATTGCACTCGACGTCGTCAAATCAACTCCGCAGGGTAGTCGCTTAGCCAAAGCCATAAATACCTGTCTACTCCCCTTGGCAGCTACATTATATAGTATTATTGACGTACAAAGCTCTTAGGATACTGATGTATGTTATTACGAAAAATCTCGACGTGCTTCCAAGTTTCTGTGACAACATGTCGAGCAGGATCGGAGTCGACTCTGCAAACCCCTGCAATACTACTGATTCGCTCTGCAATTCCTAAGTAACATCGTCAGACCCTTGGGCTGCCGTAGTACGGCTTGGGGCACCGTGAATTAGTCATGGCCCAACCCGTCGTTACTATCAGGATATAGCGGGACTGTGCGCCGCTATCATCATAGGGGGAAAAGAACTCATCAGGCGTGATACACGATTCAACCCGCAGCCCGCCCCCGCTCGACACAGTTCAGCCGGAGAATGGCGAGTGATATAGAGGCATGACTAACATCCTTGTTCCGAGTACCGGTAATGCAGTGTCAACCCACTGACTGGAGCTCGCCTCTGTCACGTCACTGTTGGGAACTCAGAGTTCGTTCCCCATGCGCTAGGTAGTGTGGTTGCTCCGTATAGTCGCCTAGAACCTCCCAGAACTGCCAAGAGCACTAACGACAGAGAATGCCCGGGCATCGTATGGTTTGTCGACCAAATCGGCATTAGCTTTTAACTGCAGGCTTGGCCAGTAGTATCAGGCACGTGAAAACTTTTGCACAACATACTTCCCACCTCTGAACACGTTCTCGGGGTTTGACGGGTGATTCCGGCTTACACAATCGGTAGTAAGGTATCATCCCCGAGAAAGAGCGAGGGCAGGAAGCAAGTGGTTGGATAACATATCCGGGCCCACCAGGCAATGCACAGGGCTGGAACACGGTCTCCGCCCCTTGCCTATACTTGCCAGACCAGCTAACTAACCTTCTAAGCGCCACACTATTTCCATAGGCGGTGAGATTAGTTAATGGGTTCTATTTTACAACGTATCGTTCGCAGAACCCCCGTCGATTTGAAGCCACTCCCGGCTAGTCGCGAGTCACTCCCCACGAGATCGCCACACCGCGCGAGTCGACTGACAGCGAACTTTCCGACGCGAAAATTTTAGTTGTCCAGCAACCGTATATAGCCTCCAACCGGCAATTTTACTGAACCTGGTGTGCCTTAAACGTCGCTCATGCAGGAATGTGCTCTATCGTACCACGGCTAATTGTCTAGAGAACCGTTGCCCGTTCCTCTCCCGGTACTCATAGATACTTCAGCCTGATGGAACGGTTTCCGGGTCTTACGGCTAGGTCCTCATAGATCAATCGTCGCCGTCTTGTGGGGAGGACGGTCCTTGAGGTCCACTGATCTACTGCTACTCTACCGAAATATCAGAGTGACTTCCCGACCCTGGCCCGCCAGCCACGGTGCCCACCATGTCCTAAGTTGTTGCTCCAGCAATACCTGATGCACCTCGATGGCGGACGGCACAGCGTCACCGACTTAAGTCGGTTTCCACCAACTCCTGGAAGAAAGTCCGATTGCAATTAGATCCGTAAATCCCAAGAGGGGCAGACGCATGGATTCGATGAATACGTGAGTGGTGCATAATGACACCGATTGGCTGGGGATCTCGGTGACCAGTCGCACATGTGTAAAGTGGCTGGTTACCACCAATGTGTATGTTCAGGCTCATCTGAGCGGTGCGGCGTTGCATGCTGGTCCATCTGCGCATCAGCACTCTCCAG"/>
                    <sequence id="seq_t108" taxon="t108" totalcount="4" value="CTCATTCCCTTTTGCAGACCGGTGGTCGATTAGACCGCACGAATCCACGCTAACCGCTCAAACCTTACAATTGCGGGGACGGCCCAATTAAACTGGCCCCGAAAAGGAATATACAAGCATCCTTTCGCCCCTGTTACCCGGCTCACAGCACGCAGCGTCCTAGTTGCTTGTTGCTTAATGATCTATAGCCTGTTATGGGCGAATTCACGGCCAAGCCCTTGTTGGTATTCCATATCCGGCTTTCAAAAGACCCAGGCGGGGACGAGTTATATAACAGACATGAACTGCGGTGGAGTGTCTTTATTCGTCCGAGCGTTTGGTTCTTTAAGCTGAGGTACATGTAACGAATGCGCAAAAAATACAACGGCACCGCAGGCAGAGATGGCCGCGGTCGATTGCGGTTACCACGACCCGTCAACCGCTCCAGCGCGGGGGAGCTCTCACAAATGGGTGGTTCGGGATCCGTGAGCCCGTACATCTATTACGCTATGCTCCCTGGTGTCGTGGCAGCTGATGGTACCCGTCTCTCCAACTTGCACACCGAATTCGCCTAACCCCCTGCGTAGCACCTACAAGACTCCATACTAAGCCGAAGCTTCGACGCCCTTAGGCGGCGACCCCAGTCCCGATGGAGTGAAGTCTAGTCAGTTAGCTATCCGTAGCTCCGAGGATACAGCACGAGCGTATATCACATATTCGTTTTCTCCTGGGTGAAAATTAACTTGGCTCCGCTCAGTTCATTGCTAAATAACATTCAGGTTATAGTGTAGTGTCAGCGGCAGGTGGGGTTCCCCAGGCACCCCCCGCTAAGCACGGTGCATTTATCTTTACGCGGGGACGCCACTTAGCGTCTATAGTTTGTTATCCTCTGAAGACCACATGAGCTTCCCGCCTCCACAGAAGTAGGTTGATCACATTCCGAGTACACCGCCGTGCACGGAGCCCTATAAGCTAGCTCTGGTAGTCTAGCCACGCCTTAGGCTTGCGGCGCTCAGCTTCTAATGAACACTACAGTAGAACCGATCGTATAGTCGTGTATTATTGTAAATGCATGGCTCTAAAGATGTGCATCCTTCTAACTCATGTGCGTTAAATCGCATCCAACTGGTATCCGGTGAAAGGTTGGGAAGCACGTAAATTGGAATTAATGCCTTTCACGGTTACACCGCCAGAGAACCACTACACCGGACTACCTGGGTTAAGTTCGAATAAGAGGCACCACATTAGTGACAAATGTCATCTGGACCTTGAAGTAGAATCCGCCCTTCCAAAAGCCTTAACGGCTGGAGAATCATGCATCCTTCCTCCGCTTAATTACGGATCAAATGGAGCCCTTAGAAGCTACATAAATCTGAAATGTCTGCACGATATCGTATGATACTTTAGGAACAAAACCGCGTCATCTAAAAGGGAGATGAGCGAGGCTGATAGGGCGGTTGCGAGTCCTGCAAAAATATACCCTCTAGCGCTGCTCGAAGTGATGACGATGCCGGCTATAAGTGGTGACATTCTTGGAGACAAGGTTATCTCTGAGATGGGACCAGGCGCAAACTACCGACACATGAGTGAGGTTACAGTTTCGGGTCCCGGGTGTCTAACCAGAGATGCGAACATATTCAGGTCATATGGATTTGTATTTCGGTCACATAATACCTGTGTCAGTATCATCCCAATCTGGATAACAGGCCTGAACGGCAATAGCGAATACACAGTCAAATCTAACGCGTAATCAGATGCGCATATGTTCCACACGGCAATTTTCTCCTTCATTATACCGGGTAGGCCCATTACACCTGGATAAAGTCGGCTGATGTGTCCCTCAGCGTCAATTTCTGGGGTATTCAACAGAGGGAGCTCCAGGTCTGGCGCGGACCTGCCTGTTCCAGAGGTTGATTGAAGGGAGAATTTATCTAGTCACAAATAACCCTAGCATATCATCCGCCTTGACTCTTCATGCCATATCTATAAGGTGCTTAATTACAGCTAGGCATGATGCTGTGTGTGGATTTACGAACGGCGGCCGATTAATGTCTTCCGAGATGTCAAAGGTGAGATCGGCTCTGCCTAGTTCACACGTTACACTGATTGCCCTAGAGTTTCCATAGAATCGTGTCCGCGCTCGATGTTATCAGCATCCAGGCCAACGCTTTACAACACGAAATGTACTGCCGCTAAAGTTGGTAAGCTTCGTAGCAGCAAATGTTTGTTATCTAGCTATCGGGTTGCGCGTGACGATAGCGCATTATGAGGGAGCAATGCTAAGGTCTCCCCAATAAACCCGACAAGGAAAGGGGTTATCCCACCTTGTCTGCATATCGCGGGTAGTGCCTCGCGGCGGGCTTATCTAACTTGCAAAATTGGCAATGAATAGAGGACACCCCACTTTTCAAACGCTAAATATACTGCTAGCTTTGGAGAAGCAGCCAACACTTCAGTGCAGCAGGACCGGGGTGATCCCAGGTCTGCGAGTTAAGGGACAATATTGCTCTGTATAGTTCGAAAAGAATTAGTCCTATGTTATGAGCGAATCACGGTAATCCCTGGCAGACCCAGGCGTTAATTGGCTTGTGGAACGCGCGCAGGATCACGTCCACCTCTACGCTGAAGATAAAAAACTCGGGTTATAAATCGCAACTAGCGAAGCCATTGCAGGGAATGAGGAGGGCTGCTGAACTCTGAATTAGCAATCAACCATTGAGTCAAGCGCAGACGTGAGCGTTCGAAATCTTTTTCAGATACAGTATTAACTGCGGATTAAAAGAGATGGTGACTTGTAATCGCTCGGCTAGGAGAGCAGTGGTGGTCTATCAAACACTACAACTCCCCGTAGCAGAGTTTTCTTTCGCTACCCTTTAGTCAAACAGTGTTCTGTGACGGAGGAGCAGGAGATTTATAACACCAGCCGGAAGACCATGTAGGAGATTTTGACAACGACAGGATAAAGACTCGCTATGATCTCAGAAGAGGATAGACAGGCCGATGCACGACCGACTAAAAAGAACTTCCCTGGTTTAAGACAGCCTAAGTGCGTACTTACGAGAGCGATAGGCCGACCGAATGATACGGATAGGGTTATATGTAGCCTGGGTCTACATCCACGCTCCCTGGTGCTACTTAGGGCCGCGAAGGTCTTATATGCCTGTAGCCATCCAGAGTATAAGAGTCATGTTGCTCCCAGGTGGATTGCTTACAAACCCGTGGAGGAGCCGGAAGGAGGGGCTATTCTGAACCTCACGGTTTTCCTGGAAGCCCTCTCTCCTCAAACTTCCAACTGGTGACTTGCTCAGTCTTCATCTATCTGGCAAAGTCCGACTGTCACGAGAGCGGCTCCACGGCACAGTGCAATCTTCGGCCTGAGCGCGCGGTTACGCTCGAATTGCGGTCGGGTTTAGTTTGAATGTCACAGCTACGTCTGGCCTAAGAAATCACGAATAGTGGCAGTGCGAAGCCGAGGATTAGCCGAAATGGCACTATCTGTAGGGCGCCAAAAAATAGCGGTGTACAGGATATCAGCCCGCTCTTACTAGGATAATTACAATACGCTAGAATGCAAGCACTGATGTCCCCCGAGATCGTGCACACCATTCACCGCTATTAAGACATAAGAGCGGGAACGACCCGGTTTTTCATCCCCTCTCAATCGCACCAGACCCAGCTCTGTCCGCTCCGGCCACTCGGCTGATGCGTTCTGATCTGGTGGCGAAGGGTCTTGGCGCGGATTCGACCGCATTGCTCACAACAGGCTCAGACATACTTCTTTTTATAGGCTAAGCAGGCATTTACGCCTTCCTGGATAGAACTGCGCGGATTGTTACATACACTAACAGTTGAAGTGCGACGCGGTCGAAGGGGTAGGGTCGGATAATACCCAAAAGGTGTAAGGCTTTCCGTTACTAGTCACCCGTTTGGGATGTTACGAATCTGTGCCTTACTGAGAAAAAAGTATGGGGTGACCACACCAGAGCTTCGAGATGGGCCGATGCCTTATGTATTGTTTTTAGAATAGGTGACTATTAACATCCTTCTTATATGTACACGGATTATGCCTCTTATACGAGTCTCCCCGCTACAGTGTCGAGCACGCCCGCTCCAGTGAGCCAAACTTGAGTGCAAGTTAGCCACCACTAATGTAGTCAGCACACCTTCGTACGTTCACCGCCGGCTTCTCAGTCATTGTTGAGCATTTACGTAACAGCGAATAAGGATCAGGATGCTACCTTGTACGTTAACCTGCGGTAGAAGCTGACATGCACGAGATCGGCCAACTGGCCATTGGGTCTACCATCAATATTAGAATGTCGGGCGCGTACACACCTGGTAGCAGTTATGCCGTGCGTGACTAGCAGCGAAAGTCTGAATCTCGTCTAGCCTGGCGTACAAGCAATCTGTTCAGCACACGGCCCTCGTCTCAAGGAATCAGTGAATTAATAGATAATTCAATCCGGCATCCAAGCCGCTATCAACACATACTCTGAGCTCGATATATATCCGGTATTGTTTGCTGTGAGCCTGTCTTGCTTAGTTCGCATATCAACGGGCTTCACACGACATGATGACAGTGTTCATTTATTTCCTGAATAGTTCTCGCAGACCCCCAGATGCGTTTTATATAACTCCTGCGTGTTCGGTAGCGTACCCCCCTTCCATTAACATGATCGCACCCAGTACCCTGGGTGTGCCCACTACCCCCGGCATGCAAGTGAGCTCTCTATTAGTACCCTTGAATCGATTAAAAACGGCTACGTGGCCCTTCCTGGTGCACGCTGGCTATTGTGTGCGAAATGACAACGTTCGCGCCGTGACTCGAGCCCAGCTGTGGAATAGGATTGCAAACTGGCGAAGCTTCTTAGAATAGGGAAATCATCCCTTGGTCTTCTTTCCATCCTTTACAATCAAAGATGTTACCAGGTCGTAATCAAAACAGGGGGTCAGACGTTCTGCAACGACAGCGAACATGGATTACCCCTAACGTAAGTCCGGCTCTTGAATAGGAGGGTATG"/>
                    <sequence id="seq_t109" taxon="t109" totalcount="4" value="CTGCAAAGAGTAAGGTGGTGACACTCTGGTCCGGGAAGCTGTGCGGAGTCTTTTGAAGAGGAGAGACGTACAATAAGCTGGAGCCGTTCTGACGCTACGTGGATCTTGAGCGAAAACGTTTCCGCAGGTGATTTTATCATCGCGCTCCCACCGTTACTTCCCGCACTCTCTGAAAATCAAGCGAGGAGAAGATGTCCAAACGAACGAAATGGATTAGAGGTGAGTAAGGGCGTTCCATTCTGCACAGTTGCTTTAGATGCGAGACTAGTAAGTATAGGCCGATTCCTGCTGATGCGGTTCTGGATCATCCACCTAATCCGCGACACCTGCGCCTGAGCGAATATTTTGTCTCGCTATAGACGCTTTCCGAGTTTCGGATTGACTATCTGATCCAAAGCGAGGGGGCTGAAACCCGCTGAACGTTCCTCTACTTACTATGTCTAGATAGATGCGGAGTTTGCTTACGCGGACTCGGGAACTCTCTAGACATGCCCAATGATGGTACTACCTTCAGACGCTTGAGCGTGCGAATAGTCGGACGTAATTAGAGCTCGTTGGCAAGAATCTAAAGGGTCGACTCAAGTAACGTGCAATGCTAAGTTGTAGCCTACAGTAGCCTGACGTGTTTATCGTGAGCACTAGGGGTCCTGCTGAAGAAATGAACGTAGCCTTTCGGTCTCCTTGAAATACGATTAAAGAGCGCGTTTATGCTGAACGTGTAGGAAACATGCAATCATCCCAGTTCACTTGGCGCGCGGTCGTTACACTGTTATAGCGTCGGGCAGTATATGAGGGGAGAGCGTCGCCACGGTGGAATTCTTTGTAACTGATAGGATCCAATCGCAATGATTCATCCAGACGTGCCTGGCCTCTAGTCTGTCAAACTAAGTTTAGGCCCGGAGGGGTCTCGTCATGCACTTGGGCGAAGGCGTCGAACGCCATAGCTGACTGTTACGGTCCAACGAGCGTCGGCCCCCCTTGACATGCGTTAATTTCTCCTGTGTGATAGTCCTCTAAAAACGGTGTACAATGAAAAAGCGCTATCACTAAGCTTATGCTATGGGGTATCCGCCGTGCAGCTACCTCGCAATGAATTGAACCATAGCCTGTTGGTTGGGTGACAAGAGCCCGCGATCTTGGTGCATGTCGTACCATAGTCTTAGGTCGAACTTGAAGGAACTAAGGAATCTGGCAGAGAAAAGTTAGAATAGCGTTGTCTTGTAGGACGGAGTACGCGGGGAATTCCTCTATAGGGAGCATCAAATTGAGTGTCTGTGCCGTTAATTGTGCTTGTCGGTCGCGCAGTCGACGTTCTTTTATGTAACTTTTGGGCGGAAGGGGGTGATTATATGGCGTGGAGAATCCGTCACAACATTCCTCGTCGCCCCGGGGAACGCTGACGCGCGGCAGAGCTCTTTGGGGAAGAGATAACGCATCCCCCCCTTGACGGCATAACGGGCTTTATTCGAGGTCTCTGGATGCTTCAAGTGGGGGTGCCTCAAGTACACAGGGAACCTTATAAGGCTCGGTTCTGATACCAATTCTTTGCCCCTGGACAGGGGCAGGGAGTGCGCACCCGTCGAGCTACTTGGTCCATCGCAGAGGCGAGCGCGAATTTTGGTTAGTAGGATACCCTCTGTTCCTGAATGTCACCAGCGTTCGCACAACCGTGCAGCTCAAATAAAGATGGCACAACCGAAGACGCGTTTCATCTATATTCGACGTAACAACCCCATCCGACTACAGCTTGGTCTTGTCTCCCCGAAGGTGGGGAGACGTCTCGGACGTTAAGGTTACGGCGATTCTTTAGCAGGGGGCACAGCCGATATCCAGGAATTATTTTGCCACTCGACAAGACCATAGATGTCAAGTGCGCGTGCTGCCTTAAAGGTGGGTGGGGAGATTAACGTGAACAAAGAGTATCGTAGTTTGAGCTCCCCTATGTCTAAACCATCTTGCTTTTGCGTCATCGATGCTAGGATCTTGCCGGTTGTCTAACCATAAACTTTTCGGTTACGGGATGTGTGACTAGCGCACTAAGACTAATGCCGGAGACATGCTCATAGCGCGTCCGCTGCACAGGCTGCTATTGTTCACGCATGCCCGCCCCGGCACAGGGTAGTGTGCTCTGACGCGAAATTAGGTCTCTAGATTCGGGACAAGTGATAAAGAAACTTCGAGATTGGATTATACCACGTTCCCTAGGTCTTCTGCATCTGAAACAGGAATCACTCAAGTGTCAGCGCTGGAGCAACTATTGGCTAATTCCACTGAAATTGAGTCTCCTAGACACAATTGCATGGGTTATTAGTTGGCTCCTTCGGCGTTGGGGCCTAGCGGGTCTGTCCTGACTAGGTGATATAGCGGAATAGATATTCACAGTCGTACTCAGCCCTGTCGATGGAATAGATCAGACCAGCAATGCTCTTGTGACACAGTAGAGTCATACTAGATATGACTACACGAACTTTAGGTTAGATTGTTCCGCCGGCCGCAAGCTATTCAGCTTGGGCATTACCGTGCCTTAGATTGATTTCACGGAAATGTTAGTTCGGGAATTTCGACCGCACCGTTGCTGCAGTTTGCATCTAGTGGTTAGACCGCCGAGACGTCGTTATTAGCTTGGTCTGTGCTTTGCTCCTCTATTATGACCTGACTCCTGGTATGCATTAATTTAGACTGTTTACGCAGGACTTCCCAGCCAGTCTAGTGTCTTTGAAAGATTCATTGTTGGTTACGTACCACATAGCCTCGGCGCCATAGTCAGCTCCGCGCCCCGTTCATGTGGAATTGTGGCACCGCATGGAGCTGTTTTGAGTAAATAGCTTACTGCGATCTTATATCTTGCGGGATAGGTCCTACTTAGAGGGTCGAGCGGCCTGAAAAACCGAACAAAGTGGTATCTGTCCAATCACGGTTGAGCAATGGGCGTTAGATTGTTCGCGAACATCACGTCAGTTTAATTAGGACTTACACCCACCTCGCTCTTAATCCTGTTTTTCCGTTTATATACAAAGCTATTCGCGGGACTGGGGTAAGGTGGAGGGTCTCTCGCAGTGTTATGTTCTTCCGTCCGGTGCACGCTGAGGCTGTGATAAAGGGACATCTCAGCCGCGCGATTATGAGCAGCTAGAGCATGAACGAGCCAACGAATTCCGTGAAACTTCTAGACATCTCGGCTTCTCGAGACCGTGCTCTTTGAGGTCGGTCATATGTGTTACCGAGCGCACCACCACTCCGAATAAGGAGAGTCGGACAGCTACCGGACCGGGGTTCCAGGAATAATCACCAAATACTACCGGATAACGTTATGTACTCCCTACAACGATAGGCAGCTTGAGTTTGAGCTCTGATGTCCCGTCCAGCTCACGCCGGACGGGGCCCGTGAAAGTCAAGTAACGTGCCGCGTGCTCCTCTGTTCCCGTAGGTGACTTCACAGCGTTGACCGTGCGAGAGGTGAGCAACGCACGGTCACACTACTAGGATTGGTTCCCCCCACGTCGCTTAGACATTTTGCATCACTCACTTTTAGCAGGACCCGATGCCCCTGGTCCTCGCGTCTAAGACTAGTGTAAACCAATCTGCAGCTATTTAGCACGGGTCACACGTGGGCCCGACGAAATTCGACTGTTACTGACCGAACGCCCGTCTCCACCACGACCGATAACAGAAAACGTACTGACGTACGAGGCTGTCTGACCAAGACTGCGTTCGGAGCAGGTGTCTTCTAAGCCGAGCCATTTTCGAATGATCAGTCCGGGTCCCCCAAGCACGGATAGTAATCTCTTGGCGCAAATTATCCACCATCGAGTATGGGCGACTCTCGCGCCACCCGGAACGCCTCAGGATATGTCTCATTGTGCCCCTCCTTTATTTGTGTGGGCTGTCACTCAGTATTACACGACTATATTCGCTGTCATCCGGTAGCCGTACTGTGCTCTACTATAATTCTACACTCTTTGGGCAATTGAATGCCGCGCATCAATTACGGCACCGCCCATGGCACCGTCTCCGTAGTGATCTTGTGTGCCGGTAAACTAATGGGGCGTTACATATCTCTTAATCGGCTTGGCAAACGGCATGCAGTTGGACTCGCTGACCAAAAGCTTTCGATCCATGTGTGGCGAACGTCGGTGAAACCTACCTAATGTTATACCAGGGACCAGCCAGCGCGCAACTAATGCTTGGCTATCAATCAATACGGCCTTTCGAGGTGCGTCTGACGGGAAATTATGCCATGGTGTCCGTTACTTAGACGTCTGAACTTTAACCCCCGTAAACGTCCAGTACAAGTAGTGCCAAGTCCCCCCTGTCTGCGAGACCAGCCGTATAAGGTCCATGGTGTACAGTGCTAGTTAAGGTTCTGCCCACAAAGCGAGCGTATAGTGATGAAAATACTTCCTAACTAATCCATTAGAGAGAGGATAAAGGGGGATTGTAGCGTTGAGCCTGAGTCCCACGACCCGACCCTGTCATAATGACCCGGTGGCCTGACAAGGTGACTTCTTCACAGTACACGGATACGGTGGACCCGCCAGTTGCCTACACCAGGGTCACCTCACCTTCTTATTAGGGTTATGTGGTTATCACTGCAAATTCCAAAGACGAACGAGAGTAAATTTAGCCGGCTCACATGGATTTCGATCGTTCTGATATGTGTGCAGAGCCGCTGCTTGCTCCTTCCTAAATCGAACCAACATCAGATGTGAGTGCAGATGCCAGTCCACGATATCTCCCCGCGAGCAGCCTAATCGGAACGTTCAATGTGAGTACGGAAGGTGAGATCCATATGATGCCCACTGATGTCTCTCCCACGGCATATGGCGAAATTAAGATGAGAGAGTCTGATAGGCTGATGGACCTGAGCCAATCCAGCGGTACTAATCAGATGCTCGACCGTGCGGGGTGCGCAAATCCACAGGATTAAGTATTCGCTACATAGACAAGTAGGAGAACCGATGTTAGTCACGAAGTTTGACAAGTTCCAGAATGTGACAGTA"/>
                    <sequence id="seq_t11" taxon="t11" totalcount="4" value="GAGTTGGGCCAAGAGTCCGAATGGCGTTGTTTTCTGATTGACGAATGGATTGTGTTATACAGGAGGCGGGCTACAGTTCTGGTACGTAATGAGCAAGACTTGTACTGCCTCCGGACATGCGTACTTCGTACACCACCTTTTATCCACGTACGGACTTCTAAGGCGTCATGAAACTCACATATATGGTTGCGAGCCTCGAGTCCCATATCTACTCCCCAGACCTACAGGCTCCAGCTGCTCCAACTCTGGACATGAACGATGATGACCGACTTCCACTGACCCCATCCACCGGTTACACGACGTTGTTTCATGTACCAAAGAAAATAAATCAACGTGCGCCGGGCGTTCTACCGAGGTCGTCCGGTCTGCGAGTAGAGAGTGTCCACATATGGTCACCGCGAAGCTGCGATGATAGACGTGCCTCAGACTGCTAGCAGCGGGTTTGTGTATTCGCTCACTCCTTTGGCTAGTGTCCGGGTTGTTAGGTGTAGTAGCTGTCTATTGGGCCGCTCTTTACCATTATGGCTCAGTAATCGAACTCATTGGGCGACCTCGACGAGAGTAGCATACTCATATAGACGAACAAGTATTGCGCCCTAAGCGTCATTTGATAGACTATAGGTTGGAGAAGCATACGATAGTGGATTACGCGCCCGTCCAGGGCGGAGTGGGCAGTCATGGATGGCCGCTGAAGGGTTTGTTGTGAATGACCATCATTCAATCACAGGGAATCAAAGTACCATTGCCCAGCAGAATACCGGAAGACTGCCCTTCAGTGGAATAAAGGCGCAGCCAGCCACGTGACAAGGGCTTGGGGTGAAGATCGAGTAGTCGTACGAGGGCACCCGGCCTCTAAACTAAATCGACGCTGTACTGAAACGACACGATTCCAGAGGTAACGTGTCTATGTCCCCTTAGATTCTTGAACACACTCAGAGTGCGCCGAATCAGGTCCCAAGAAACAGGAACGGGATTAAGCCTGTCTTAGGGCAGTTAACTTCCTAGGGGATACACCGGTGATTAACCACAAGCAGAGTCGGACGGCGCTGTCCGGAAGCCAGCGGATTCGTTGATAGCAGTCGGTTCACTCTCTGGACTCCATGTAGATGCGCGTGGGAACGGAAGAGGTACCAACCAGGACTCGAAAAACGTGTCATGAAGCGGCGAGCACGATCAGGAGAAAACCCTCTGAATAGATTTTGGTTCAGCGTTTAGGAGTCCGGCGAGTCAAAGCTGTGGAGACCAAAAAGGGCACCCGAGAGCTGTACTATACGCTGCAAGCCTTCAGGTCTATTTGGCAACAACCTAGTATCCGGCAGGCCTCAATTAGATGTGCAAGACCAGTACCCCAGTTATCGCTATAAACCCGTTCCGGAATAGTGAGTCGCGGGTAGGTATGTATGTACGGATGTGATGGTCTACGTGGCAATGCGAATGTAATCCTCCTAGGATTAGTCTTACTAAGGATGGTTCACAGATCGATCCGTCAAATGCTCCCAAATCCAATATTATAATTTCGCAGGGTCTACGGAGTATGTAGGCTACATACGTGCGCGGTCGCCGTATTGCGGCTGGGGGAGTCGCGGACTCTATAATTCCCTAATTGACCAACCTGAATGGCAAAGGAAGCGTCCGAAAACTCTGGTCCTACGCTTACTGGAACTAAAACCACACGGTTTGCCCGTATTCCTGCCTAAGAGAATTCATGATCTATGGGCGAAGGGAAGAGGATGATTTCTGAAGGGGCAGGACCACGGTGAGAGTTCTAGCAGGATCAATGCACCTTTCCGTGCCCGTAACTTGACGGCTGTAGTTGTGCATCGTCCTCCGCTCACCTGATAAACTATCTAGACGCTTTCTTTAACGGTGCGAGATAGAGTAGCCCATCCTTAAATGAGCCCAATGGGGCTTTGTGTCGCTCAATTACACTCCTTCCCATACTAGATGAACTCACCAGTTAATGGGTCTGATACGGAAACAGGACTCTGCCTTAGCGCGACTGATCGCTACCCCGCCGGGCTTCTCGATACGGGTCGCGCGCTCGGGCTCTCTCGCTCGACCCCTAGCTTGAAGAGTCAGGTAGTAGGGGGGTATGTTGCTAATCCCAAATTGACCACAGCCTAAACGGGTCTCCATGTGAGTCTGGAACAACTGCTGTTGCAGTTTCCGATACGGACCCTCAGCGGGATGGTTTCTGCCCCAGCCAGACCGTAGATGTCTAAAGTGCAGACATATCCGAATACTACGGCTATTGCTAACTCCGGAGGACGCTATCGGTGCATGCCCGAGGTTCAGTAGCCAAGTAATCTGCACAGTAAAACAAATTTGTCGTACACACGACTCATCTGCAGATCCACATGTGGCCAGACATAGTTCTTAACATGACGTGATGTGGGGTGATGGCGCGTGTTAAAGGATCTGGCGACACTCGTTGGTTTCGGCCTGTCCGGTGATATCTGACCTTCGTCACAGCATCCAGGTTTTGTTCATGCTCCGCGCTACGGGCTATTACTCGGCCGCACCCTGTGCCTCATGGCGAAAGTTGGAGTTAAATTCTGATGTGGCAGAAATTATAGCCATGGCACCGTCTACGCGGGAGACGCAGGCCATGATCTTCCTCTGAGTCGTCTCTAACGGGAGCCAAACCTATACGACCAAAAACTCGCTGAAGATATGTGGACCGGCACCTGTTAGCTTTTACGGTCGGCGAATCCGTGCGACAAAATGACAGTAGTTATAAATGGGTTATACTCTAATGAGTCCGTTTGGCTCCTGACGTGCCCGCTAGATCGGTTTGTATGTCCTGGACTCGCTTCGACCAATAACTAGGAGTCCACTCTTCGGTACAAGTATGCTGTAAGCATCCTAAGTTGAGCGGTCTAGAAGGCCACGAGGTTCGCTATCGCCTCTTGCTGTGAATTACGAAGGTAATTGAAAGCGCATGAAGCTCACTTTGGCTTCACCTCAGACGAGGTTTCGCGTTCATATTAGTAACTGCGGCACAAGTGGTTCGTAAGCAGGAGCAGAACCGATTCAATAGACGGAATTACTGCTCTAGTACTAGTGTGTCAAGTGGACGTTGCGATGGCTAAGAAAGATCCTAATGCCACCGACTTGTCCGTGAGATAGTTCGAGGATGGTCCGACTCTTCTGTCTTGGGACTGGAGTGTACCTGGCCCCCAACAGGTCGGCCTGACTCGACAGGTAAACCATGCTAGCAGGTGAAATGTGCACCAAGGGCCTCATGAGCACTCATCATCCTTCCCACGAGTGAGCCGTCGCACACCCTTCGCGCGTTCATGCTAGTCCGGCTGTCTCTGTAACAGTTGGTAATGGCAGATCCCTAGACCCACGACGAATCCCGTGGCGGAGGATCTACATTTTCACCTCAATTCCAATTAAGGGCATAGTCACGGGGGAGTCAAAATGCCCGTTCTCTCGGCAAGTATGTGCTTGAAATTATTCCGTAAAATTACTCTCAATGGGTTTTTCTCACACGACGGCGCAACCTGAATTCGGAGGGAGGGGTACCTCAATTGTCCTCCAACTAAAGGCAATCAACGAGCACCTCCATGGGTTCAGCCTGTGTCGTTTGCGGAATAGATTAGGCAGGTATTGCTATCACTTGAACGACAGACACGCGAATTGTGAACGGGGACAGTGATCGAAGATTGGATTGTACTGATATGAGACACGGTATGTAACTAATTACAGCGATCCGGAAGTGATGACCGTAGTCCAGATACACATCGCCGACTACACGCGTTCATGTTCCACTTATATGAGGCGCCTTATCCCATTCCAGGAGAGCGATATAACCTTATTGCCAGCGGTTGCTTATCGGCCGGCTAACGGGGGAATCACGGGCGTTTGTTTTCTAACTACTCGACACTCCTCGCATCTCACTGATGCGAGTCCTAGTTGCTTGGTAGGGCTAGACTAGAGAAACGGTTAAACCGCGTTCAGAGGTAAGGTGACATAGTCGGCCCTGCATCGTCGGGGACGCACAATACGAATGAGGGACCGCAAGCCCAGAGTGAGCTCAGAATACGGCATGACCTTTTTACTTGCCCATAAATATATACTGTCGTTTGCACAAAGTCCCTGAGCTTCATGTTTCAATAGGTAACTACGTCTGGCGTTACCCCGTAATAAAAGCTCGATTAACCAGCTGCCCATGTGTGCTGAGGATTACGCATCCGTGACACCCAGGGTTCGGGGGAGCGGTGTGCCGACCCAGCCCTGGTCTTGACATTGGTACCGACTTACTAAAGGGTCTCCTCAAGGGAGGCCTTTCTTCCGAGGGCAACTTGGGCATAGTGGAGTTGCGTTTGGTCCCTCCTAATTTCGTCCTCCGCCGGCCCTCCGAGATGACTGGAATACCGGCTTTTATATAGCATGTCGGCCGTGGCCAGTCGACTCCCGAGAGAAGGGCTGCGATATTGGCTAACAATTGTTTACTAGCGTTGGTATTGACGTTACCACGGATTTATTTATCGGGCGGGTAAGTCTCACGAACAGAACAGTTGAGCTTTCTGCTCCCAACGTTTTAGTGAGCAGGTTGCAGGATCCCTTGCTCTCAAAGGTAAATCATGATACCGCTTCTAAAACCTAACGTGAATTCTCGAGAAACCTGTGTGTTTCGGTTTGTCCGTGCCAATCATCTAATCGCAATTACCAGTATGTTACTGCCTGTACCGGCGCTTCATGACTGCATGAGCCAGGATAAATGATCGGACTGGTTTCTCGGCGACTGTCCGTCTCTGTTCTGTTCATCTGTGGTAATGTTATGACTCCAGTAGGAAAGATCATTTGAAAACATACTCTATGGAGAGCTACTCCATTATGCCACAGTTATACTGTCGCATGGGATATACACTCACTCTTTGCGCGACCCGTTCGTGTAGACAACAACATAGACTGAGCATCTGGATCGGTCAGAGCGGCAAAGGGGGGGTCCAGCTAGTTAAGCGCCAACTTTCGCCTCCCACTCTAATAAT"/>
                    <sequence id="seq_t110" taxon="t110" totalcount="4" value="GTAGTTTCCTCCTACTATTGGGGACGCTTGGAGGCGAGACAAGCTTAGTGGCAAGTATGAGCGACAAGACTCTACGCATAGACAGCACGACATGATGTTAAAAAGGTCGTTCCCAGTGTCATGTCCCTGGAACGACAGCTAGGTAACGAATAGTTCGTTGCAGAAAGTCTGGTTGAGAGAGTCTTGCGGACGCATCGGGATCCACCCCTCCAGAGGGAGAAAGCGACATTACCAGTCAACATACTGTGGGTGAAAGCAGGGAGTGCAGGGTGTCCATGAGGCTGATTTTTCCTTATCCGTCAACTCCCCCGGGGCGGCAGGGACAATAAGTTTTCTGATGGCATATGCGAGCCGGGCCTTTCGCAATGACCCCCCCTCGATCTCTAAAGAGATCGATAGTAGCGTTCGAGTCATGATGGCAGTTATGGACAATCTCCATCCGTTATACACCGGTTTCGGTTTTCAACAAATCTCATAGACCTCCTGCACAAGGGGTGTTGGTTCCTAGAAACCATGATGACGTCACTCCCCTCTCTCGTTCAGCAATCATGGTTTTACGTCGACTATACGGATTGATTCAAAGCTGACTGTTGAACTCCGGTATATTGGTGTCCACTCGACCCGGGTATCGTGTCTTGAGTCAAAGACATGTGTGGTGGGGATGTGAAACCAGTGACAGCCGCCGGAGGATCGATAGGGATCGAGGCATTGCATAAAAGGCATGCCGAAGGCGTAACTCCCTCCTGCATATGGGGCAATGAATGAGCGGGCCAGTGCAAGCTCTCCTATAGACCCTCACGGCACCGGGGTGTGCTATCGAGGCAGGGTCCTCCTTTCGACTGTAGCCGGGGTTTCGATCGCGCCCATGAAACGTACTACTTGGAAAGTCGAAAGTACGCCCATACCATCCAAGAAATCTAGAACTCTCCCTTCTATTGTTTTTGCGTTCCCCACCGGTTCTTCCTTCAAAACTCAATATCTTAGCCGCATCCGTCTGGTCCCGGGTAACCTTTGCCCCAGAACAATTGGTGGGTTGTGTAGACCCGCTGTTGGTAGAACTGTAATTTCCTTGGACAGCGCCGTGTCGTATTGGTTAATGATCGCAGAGATACGACTGGGTGGGCCGGTTGTTTAAGAAAATTAAACGCGCATTTCCGAACAGCGTAGTCAAGATACTCAAACTCAACCCCCTTGCAAAGCGATAGACACAGAAAAAATCAATGTTCTTGGGAGTCTTGGCACAAAAAGCTCAAAAAACCTGAGCCCGTCGGGGGAATGTAAAACTATATTGTCAGCGGGGACACCTCTTGAAGTCCACTAACGAGGAGGAGCTGACCTGAAGCCAAACCACGGTCGTGGCAAAGTCAAGCCCGCTACCGGAGCCCACTTCTTATACTAAAAGAGTTTGCGTGGGCGATAAGAGTGACGGGGTTTCCTGGATTTTACTGCTATATTAAGTTTGCGATCGTCGTGGATTAGGAGGGGAGGAAGCAGGATTAACCACATGATGGAAAATATCCCGACGCGGCCGCGTCACTGTACTAGTATTTTAGAACGTTCTGAACTTTTAACCCTATAATATGGGAATCAGTGACTTTTGCCTACGACTCCAGTGAGGTCCTCCTACTACAGCGCCTACACCGGCTTCGTATCCGTGGTAGAATTCAAAACGACCACAAATGGAATGCTGGCCAACTTCTACAGATGACACGGCTGGTTGGTAGTATATTTCAACTAGGACACCTGGCTCTACGTAAGTAATGAAACATCCATCAATCGCCACCTTATTTCCTGTGCACCGCGTGATACTCGGCAGCTCCCTTACGTTCACCCCGGGTTCGAATTTTCAGAGGAGTGTACGGCTGGTTTTGTGTACGGGTTTGTGTCAGTCTCGGCCATCCCCGATTGTACGTCCCTGTGCTACTTATATTAGGCGAAAAGACTAATTAGCTCATAGTAAAAGTCATTGTAGGTATAGAATTCAGTGTTAACCACCGTCAGACAGCTAATGAGGAAATACGGCAGATGAATTCATCTGATGTGGGGCTCACGAGCCGGTCCCCCGTTGCGGCGCCTCCGATGAATTAACTGTTTCAGTTTCTACCGGACCACTGGCGCCCGCCGGCGTCTTTGCACGACAGAATTCTCCCCTGTACAGGACTTTCGCTTTGTCCCCGGGGGATTGGCGCACCGCATTGGGTGACAGGATGGCGGAATGGAGATAAAGTGCCGACGTGGAGCGTGCTTGGTTGCACTCTACCCCCTCGAGAAAATATCTGCCCCGAAATACTGCCAGGGGTTACCTTTGTCTCGCCATAGAGTCTCACAGCCGGAACGGCTCAGTTAGTGAGGTGCCCGACAGGGCTCCGTTCTTCCGTTGCCTGCCTTAAACGTAGAGATGCCGCAGTTATCTTGATGGCCCCACCGATTATGCGGTTAGGCATTTGATTATCCCTCACTATGCTCTCGGTAAGCATGCCTGGGGACCCCTTAAGTAACGCAACTCTCATCTGCTCGAACCCTGGAACCTAAAGCCCGCCAGGGCGGGCGTACGATGCGACAGTGTGTGACCCTACAACTTCCTCTCCCAATGCGAGTCTCGCGGGATTCTAGTAGATGGTCCCAGCGTGCAAACACGGCGTTGATGCGAGCCATCAGTTCAGCGAACGGACTACATGAGTATGCAGGTGCGAGCGCCAAGACTACTCTGTGAGACTTAACACGAATCATAGTGCTTAAAAACATACTTTTTTTGACACCTACTTTGAAGTCTACCGCTGTACTTAAGCGTTAACTCGTAGTCCGAAGAATGACACACGCAGTCAACAAGGTATACAGTGTACTGCTGGATAAAACTACATGCTTCCATTGGTCTGAGTCGCGGAGTACATCAGACCCGTAACAATATGACACAGCACAGCATTATCGCCTTAGGAGCGGTGTATGTGGCGCGCAAACAACAGTCCTCTCACCGGCGTGTGAAAGCAAAACATCTCTGACTCACCTAGGATTAGGATTTCAACTATCGTACGCGCTTTAAGCAGAGTCCTACTACGGCCCCCGTAGCCCGATAATGAATCGGGTCCCGGACGGGGAAGCCAGCTTAGCAGCAGGGGAAGACTCTAGTCGGTAAGGCGACCGGTAGTCTGAGAAATAAGAGGTACGGAATTGGATCCTAGCGAGTGAGTATTGACAGTAAGGTAGCCCAAAAAATACACAGGCTGTCTCGTTTGGCAGGACGACACCGCCACACATGGAGAGCAAAGCAGTGCAGAGCGATCCAGCCCTACTTGGCCGTAACAGGCAGTCCATTTTAAGATACCCATTTACCGATTGGATGCACCAAACAAGAAGTACATTTACCCCTGCGTGCGGTTGTGCAATCCCCTATAATCTGATAGCGAGGTACGGGCTGTCCTTCGAGAGGCCACCACGATTTAGCTGCTCGGCGGTGCGTTGAGGGTGTGCTTTCAGGGGGAATAGCAATTAGCAACGAATACTTAGTCGCGTGTCTGCGTTCGGTGCCAGCCTATAAATAACGAGGACCCAGTATTGGACGGAGCACTACACACACGCGCACGCGGCTTATGTAGCATTACCCTCCCGGATACAACTCAAACTTTTAGTCTCCCATGGAACCTTACGATTCGACCTAATTCTCTGTATGCGTCACTCATAACGGCACCCGCGACTTCTTTGTTCGCCGAGGTCCTAAAAAGGAAGTCTACATGACGGATGCGCGGCGTGCGGCGTGGCAAGCGGGTTATAGGGCTCAAGACGAACGATCACTATCATGGTACGCGCTTATGGTGCTCGGCCGTGGCCGAAGCTGATTGAGATCACAGCAATACTTCCACGAGGAGGGCGCCTGATGGGATCGTAAGAACGCCGGGGGGCTGCTTTCAGTCTCCCACAGCTGTGAGAAGCGCGAAAGTGGGAAAGCGCCTGATTCCTGTAAGACCCCACTTTCGCGGGGTATATCTCCTTCTTGCCAATTAATTGCCTCAAACGCGCGGCTAGAATTCGACCAACTCGGTCCGAGACACTTCGTGTTTGTGTTGTACGGATAACTCACTACCTCTGTTAGTAAGGATGCGCCCTCAGCACAGATTGCCTAGGCCCTTTTGTGGGAATGCAAGCATAGATGATCTAGCCAACACGGATGGACACCGCATACCAGGGCCGCTGCTGCGAACGTCACGCATTGCTGTGACAAGCGCGGAAACGTCGGAAAACCAAAGCTTAGATTCCTTCACCAGAAGGCCTCAGCCTCAAAGAACGATCTCCCCCGGAGTAGCCGGCACACTACCATGTGCTTAAGTACGCGAGGAGAATTTTACATACTGGGTAGGGTGTCACATAGAGATAGATCCTGCCAAATTATGGGGAACGTCGCTTGGAAAAAGCAGAGCTGGAAAATCTCCTCCACGTGAGAGTCCACATCGCCCCGGTCTCCCCGTCGACCCGTGCCCACAGACACAGGCTGGGGACCTAGGCGCTTACCTTGATCGTCGCCACTCTCGGGTGTGAGAATATCATCAGGAAATGTGCGTTGCCCTGCACTTCAGTAGATACACGATGACGGACGCCAAGACTACGCTGACGCTTAACGGACTCGCTGAGGGTGGGTAAGGTAAAGAGCTAGGCTCCGATACCAAAGTATTTAGAGGTGATTCTGGTTGCTACTTTCTGATTACCATTCGTATGACGCTATCTATACGTCTCACTAGTCTGAGAGTTAGATCAGTTCACTTATAAGCAAATGACTGGCTCCTTACTACCCTCACGACGTAGACACCTTACAGACTTTGCACTAATATGAACCTATTAACAGACTCAGTCCACGGGCGCTGACTCGATACGCCCGACGTCGGTAATAGATAAGTGGAGTGGAAACGGACCGCAGTCAGTTTAGATTAGTCTAAGAGTAAACGAGCAAGAAACGACAGATTGCCTCTGGCGGTCGAGTTATGTTCTGAGCCGACTAACACAAGAAAGCG"/>
                    <sequence id="seq_t111" taxon="t111" totalcount="4" value="TTCTCCAAGAAATGAGTGTTGGCAAGCCAGTAACACCTTATTATGGCGGATTGCAAACTGGCGTAGTTTCACCCCAGCAATATCGCCGTTGCCCGGCAAATCTGCATAATTGAACATGAGATCTCACAAAATTCTTAATACGATTAGCAAGTCCCTGTATATTACGTCCACGGTCTATGTTAAAGAAATTTACATCACAACCTCATTCATTTTACGCGTTCGATCAGTACATAGGGCCGTCATGAGGAACACGACTCCAGTGATCTGTACCTGCCTTGTCCACGGCAAATATCAAAGTGGGACGTACTTAGTTTGTGGTCGCCGAAGCGGTCGGCCAATATCAATCTCCTCAATTACGTTCCGAGGTTTTGGGGTCCCTGGTACCTTTTCCAGAAGAGTACATCCAACGGACTGGGGCCCGATTGGGCGGATTCCTAGTTATTAACGGCTTCCCATTTTCACGGACGTGGAAACCGCACGCGTGCCTCAGAACGGCATTAGCGCCTCTGGCTCTAATAAGAGCTGAAATTGGGAAAACCCTACATAACAGCTTGGTGGTGACATCAGAGATCCCATAAACGTCAGATTCTCTACTAGCTGCTTAAATGGCGGCTTTCGAAAATTGAGAGTAAAAATGGAATGTTGGCTTGTTGAGAAAGCGCAATGTTCAGTAAAGCTCCGGTACTGATCTGGAAGGCATTAGGCTCCATGGGCGGGACGTCCCCGGGCGACAAGAACGCACAGTAGTAGTTCGGCCTTTTGTGTCCGCGGTGAGTTTCTAAGACGATTGTAGAGAGGGAAATGCCACTTGGGCCCAAGGAAGAAATATGCGAGGTGCACGCTACCTACTGGGTGCCGCGGGGGGCGTCGCGAGGCTTATTTCCGATCCTCCGTCGGGGATACAGCCTGGAGAGGACCTACGGTGCCGCCTCCCCTAATGGTACAGCACGAGATAAGTGGTTCCTTGGGCAAATAATCTCTCCTATGCTGAGTTTCCTTATGGTTAGGATTCAAGCTCGTTAAGAACCACACACATGGAAAAAGGGCTAAAATGTGCAGGCCTGTAGCTGCGCAAGGAAGCGACTTGCTGGCCCTTTCGAATGGCATAATACGTCGGGACCCATGTCGTAATCGACGCGCTAATTGGCAATGAAATGTGGCACATCATCAGTAGTTATATATACTCTAATCGAGAGATTGTAGGTGCCGGCTAGCTCGCGTCCAATGTGTCTGCCGACTTTAACCGTCCGTCTGGATGTGGTAGGTTAATCTTTAAACAAGATGGTGCATGTATCCAAATCTCATGGTATCTCCCTAGCCGTAACAATCGGAATCAGGGATCGAGAGAATATTATCTTCTGAGACAGTGTCCTGGTAAAACGAGGGGGACCAGGTTTCCGCCTAAGTTGCGATTTGGGAAACCGGTCCGCAGTGCTTTTGCCAACCGTCAACATCAGCTTTTCCGCTACTGTTTTACTCGCGCACATGTATTTGCGAATTGTATAGGAGGAATTCCCAGCTCCAATCAATCATCTAAGCACTACTCGCTGCACAACCCCCGTAAGTGGCTCTGGCTTTTATGTCGTTATCGGCGAGCCTCGTCACTGTAACGGACCCAGAGGTGAAGGTCGATGACGTGAGCTGTCTTGGATCAACTGCTAACAGGGGTCGTACAGCCTGTGCATCCGTCACCCTTTGCAAATCTAAACTGGGCCCGTTTCGTCCTGCAAAATATATATCGAGGAATCTAGCTTACGCCGAAATGGTAGTCTTGTGCCCTGCGATGTGGGCGGAGCGTCGGAATCCCGAAGATCTCGAGGCTAAGAGTATACTTGGTGGAGTTTAAGGGAAGCTTTCCATAGCAATAAACCGATCAAGGGAGTATGGGTCCAGCTCCGGACTCGCGTGCTTGACGACGGCCCCTCTAAGGTCACACACCTCCCTCCCAGACGACGATCCCCCATGGACTTGTCTCTCCCGGAGTAAGTATGTGAACAAACACCTGCGAGACGGTGAACATAGGGTCCGCCAAGATGGAGTCGCTGCTCATCAGCTCTTATACCTAACCCGCCGATCCCTCCGCCGCGCGACCTAAGAATTGTTCAGGCGCTGGCATTTCGCACGGTAATTTAAAGTCGTAGTAATCAGTGGATGCATAGATTCATGGGGCTGATCAAGCATGTATAGTGATAGCCAAAATAAGTGGAGATTAGTCTGAAACCGCTGTCCGAAGTTTTGGTAAGTTGTGACTTGTCAGTGAGAGATCTCTTTTACTGGTAAAGTGCAGGAATCAGGGATTCTGCGCATCACGAGATTCCCCTTGCCTTACTAGTTCCAAGCACGGCTATACTGTAGTTACTCCCGATGCCTGATAAGGCCAGGTGGAGAAGGTACCGGGCAAGCTAGTGCCGGGTGTATTGTATCACTAGCACTGATTCTCTGCTTGGGCGCGGGTTCGTTTCTTCAATTATCTGTAACGGACTACTTTCTCTTGGTGGCATTACGACGGATCCACACCAATATACTGTTCCGTATGACCAACTATTCCGAGCGTATGTAAGTCTGGGGTGCCACAACCGGCACCAGACTAGTGGAAGACAACACACCGAGAGGTATGAACGGTGAAGGAGCCACGCCTATGCTTTGTATATTCGCTAAATGCATGGCCTTCAAACCCGGTGTCTAGATGTTGCCGGTACATCCACGTACACTTCCTAACCGAGCTTGTCGACGCAAGTGCTTGCCGTGATTAGTCCTACTTCACACTTAGGGGATGTAAATGGTTCCGCGATCGGATCGCGCTGGCGTAGCATCTTTAGATAACATCCCTACAGCGAGATTCGGTGTCTATCCATACGGGAGGCGGGTTGGTTTTGATATACCGTACCTTCGACTGCGAATCGTGTAAGGGACGGAGGACGTCTTAAATAAATGACGACGTCCAATACAAGTAAGGCGGCGTACCGAATTTCTACGGCTAATCGCACTGATGGGGCTGTGACACCGCTCGGGAGGCAGTTCAGCGGATCCCTATAGTTGTCCTTGGACTGGTCCTTTCGTCAAGCCTGGGGGGGCCCCGGCGTGTACAGTAGTTGGATTATCCGCGGGCGGTAACGGAGTGTTGCCATTTCCGTGTCACAAAGGTATACAAGGAATGATCAAACTGGCCGTGTGTAGTTTACAGGTCCGAACGCCTATAGTTTCTGACGGAGAACTTTAGAAGGTGCTAGCGAGCGCAGCGAGATCTCCTTCTCCTCGGAACCCATCTCTCTTTTACACAGCCGGAGGTCAAGGAAACCAATCATTGATCGTCTGCCCGTTTTTCTTTCCACAGTCACACCCGAAGGGTATGAAAGGTCCGAAGCTCGTAGCAGCCTCCGTAAACGCGGGTTAGGACGCGTAATTACCTCGAGCGCGTGTGAAGCAAGGAACAAGATCGGCTTGGGCCTAATACTTACCCGTAATCTCGCTGGAATCAACGCAGCCACTGGCCAGCCATAAATGAAGAGCCAGGGGAGAAGACGCGAAATTATGATCGACCTTAGGTCGCGCGACTGACCACGCCTCTGCGGGAGGTAACTATTCTTATAAGAATGTGCCATCTCATGCTACGTCCGACCTATAGTGGACATCAAATGTCGTACTTCTCGTATCCCGGAGGCTAGGTCAAACTTTACCTCGAAAAGGGTCAGGTTAAGAGCTTATCGTATTATGTGTATTACAGCTTTATCACGCAGCTGAGCAAATCGATAGATGCCCTAAACAATAACGACGCTCAGACGTTTTACGCCTACGACGTGTTAAACGCAGGACCACGCAGTTCCTTAGCGTTGTGATGGGGGTTTTGACTCGTACATATAATACGAAAGAATTCTTGACACCACTCCCGAGGGCTGCCATGTTACTTAATCGGTCATTCGCTCATCCGGGTACGATGCAGAATTGCTAGTGGCCCCAAGGGACATGCCTGAATCATGTTCCTGTTCTGTTTGCTGCTTAGACGTTACTAGTGAACCCTCAAGCGACCAGCATCGAAGTGAGCGTGTTTGCGATCACCTGGGTAGTATGTTGACTGTGATGACCACCCTTTCAGACACTTCAAAACATTGCATGAGTCGACGCGAGTCGTCGATTGTTATCCTGGCCACAAACCAGCTGAGTTTCGCTACCCAAACGTAAGGCAGTATGCACTCCGACCTTGGTCGGGAAGAGAATCTCGGGCAGGGAATAATTCCACTACTCGTAAGGTCTACGCAGCAAGCCCCCACGCACATGTCATCCTCCACGCTCATATCAGTAGCTGTCCGACCGGGTTGCTCGTAGAATCAGCTACACGACGAGCTCAAGCACAACGCGGTGCAGCAAAGTATATTGATTCGCTATCTTGAGTGAGAGGCGTATGCAGGGTAATAGGAGCGGACAACTCGGGTTTAAGCGGAGATTGGGATGTAGGCTAACCTCAAAGGCTCAGCTTCGTTCGAACAGCCGCTGATAAGGGAGTCGTGCACAGGACAATCACCCAAGCGTGCCAGCGGGTGTTGGGCTGTTGGTTTGCTGTGCACACGTCGCATTTACGTAACCTCACCCGCCGGTCACCGCTGGAACCTCCCGACAGGTGATTCCAGTGGTAGCATATGTAAGTTAGCCCGCTGTGAGTGTATCCATGACGAGAAATATACTTTTTACACTTATCAGACGGCCACATGAGACGACGGCAACGCCAACAGGAACTTCGTGTCAAAGTAGGACGCGTTGAACCTCGCCGTGGTGTCCTTCGGATACTGTGCGCATGTTTCCTTTATTTAGGACGGGAGAGTGGGGCCTTGTTCAAAAGCGTAAGTTTGAAGCGCACAGCCACCATCTCCAAAGATTCACTTTTATTCTTACATACACATTTCGCGGACCCTTAATTCCAAAGACTTCGTCCGTGAGTGATTAAGTCGTATCTGTTTGACGGGGCTTAATACTCCGACCACACCGTAATTCCGACTGTCAGAGGG"/>
                    <sequence id="seq_t112" taxon="t112" totalcount="4" value="CCTCCAGTTGACACGTAACTTCCCCCTATTAGATGATCAAAGGGCACAGGGAGTTCTAGAGGCCCATTATGAGTTTACGAGCCTCTTGGTTGGCCGTTGCACATTTTCCGACAGTTACGTGCCTCGTAACCGCCTCTGGGGCGACGTTTAAAGTGTTGGTTTCTGACAGGACCCTCCTACATACGTATATGGGCAGGAAGAAGCGTCGAGGGCTCGGTGTGCAGCAGGTCCTTCCCCTGTCTTTCTCCCTTACACTTTGAAAGCGGTATATCGTTACGGATTGGAAACCGTTCCTGTACTGGGCGAACCTTCTCATAAGCGTTAGGGCTTCAGGACTGTGAAAACGCTCTATATTCCTGAGGACCGTGGGCATCCAAGGCTGGACCGTTATGTTTTGGAGGGACAATCCTGATACGTGCTGTCACGCCGCGAGGAGTTACACAGTGCAATATGCATTCGCCAGCGTGTATTCGGAGTATTGTCCATCAGGAGGGAACTCCACAAAAGCACGTCATTCACGTCCATAGGACGCTCACCGTCATCTGGCCGTGAGTCTCAGGCAACGCAGGTTTACTATGTCGTCCCTCACAAAGAATGTGTAAAGTCACATAGGTTACGTATTATTAAACAGCCTTGCAAACTAACAATAACCATTGGGCCCTGCTAAACTCACCCCCGAATTAGACACTGGCCTCAAGTCATATGGCGAATTCACAGTAGAGGTCACAGAGGTGGTTGATTTTCAGCGCCATTGTTTCACCTTCTGGTTGCGGAGACCTCGGCCACACCCGTTTGAAAGTGGGGCTCATGGACAGCCTCAGAGCTTCCATATCTTCAATGTATGCCACAGCATTCAGGGTATCATAAGTAGGCTTTCCAGACGAGACTGTCCTACCGAAGAATTTGCGTGTACTAAGAAAGTCATAGTCCCTGGTACGATAAAACTCCTTCGTCCGGTTTTTCATGCCCCTTTCTAGTCGGGCTATCCAGAGGCTGAATATGAGCTGGAAAAGAGTCAATAATTAATTTGATAGGAACTTAACTGTTTGCAGTTTACCACAATCCATCGTTCTAACTTAGATCACCAGGGTAAGTTTGTTTCTATCAGGTCCTGCCCATAGTAAGTACACACACGAGTAATGCTAACGAGTCCGGCGTGTGTCGCTGGGTGACGACTCCTACTACACGCGCCATGTCCGCGCGGCTACCGCCATCTAGTCCCACAATAACTACAAGCGGAAGCAGCCTTCCATGGCAACCCTATGTTTAGTCCTCTGCGACTCGGTTGGGGTATGGCATATCACGAATAGGCATTGGGACACGGAGGTGTGCTCAGCATTCACTATTTCGAGTTCCGCCCTCATTAAAGTCCCTGTATGGTCCGCGATCCCACATGAAGCATGTAGTATCCATCGGGACCTACACTCACGGACGTTCGCTTTGCGGAAAGTAGGTCTGCTGCGCTATAGTACTCGTCCTGTCCTGTTAGCGCAGCGGAGGGGGCTCTTTTGGAATACGGGCCTCGCCAGTGTGCGCTGCGATGGTCGAGCGCCTAACTGCGGTAAGGGAGGATAGATTAAAATTAAGATGAACTATTCCGTAAATCTCGAGCACGACGCCATTAGTTGTCGCCCTCCTTTCGACCCCGCAGTGCCTCTCCTGGAGACACTTCGGAATCGGGCTACATTCATGGGCTGGCAAAGCCTGAAAATGAGGACCGGAATCCCAGATACGGCATCGATGACTGGCCATGTGTACGACTATCTATCTGTCGGACATTTCGACCGATATGCCCGCTACTGATTCTCAGGGAAAATCACACTGCGCGGAGAACGCATTGCGTCAGAACTCAACTTGCCAATGTTGCCAACTGTGTGTCGTAGCAAGCTCATGGATGGGACCTGGATCGTATCACCGGGCGGAGTAGAAGCGACTGGCAGCTACTAATAGAGCAGCGGAGTCCGCCGTCATGGCGGGTGCCCAATACTGCGATAACGAGGTTAGGACGAATACTGTGGTATTTGACTCTGAGCACTGTGGAACGAATATTACCGCTCGTACTGCCGCTTGCACTGCGTTGCGTTAACTGGACCTCAGGACCATCTGAGTTTACTACGATTTGTTTAAAGAACTGTCCCCAAACTGTCAGAAATCTTGCACTAATTAAACCGAAGTGCGACTATCCTTCACCTAGGTAGTATCGCAGTGTGTCTATCTCATCATAGTTCGCAATGCACAGCCGCGACTCTCCTTGAGTGTACCCCAACTGTCTTTCGTAGAACAATCAGCGCCATGGAGGGTAGCGCCCATTATGGACCGGCAAATGCGAATTATGACACCGACTCAGCATGCCCAGCGTGTAACGATTGATCTTACTAGAGTCCACGAAGCCTCGACGCCGTGAGCTACGTACTCGAGTATGCTCTCGAATTCATGGAGTATGGCGCGTAAAGTGGGAACTGAATGCTCGCTGCACCACCCTCTAATGCACGCGCAACACTAGTCCCTCTGGGCCGAACTATAGCCCTCAATAATGTCTGACTACTACTCACGCTAGAGACTTCTCCAATAGAGCGAACCCCCGAGTTACGGAGGAAGGATAGGAAGCTTAAATTCTACCTGTTTTGGAAGAATACCTAGTTGCACCGATACCAGCAAAGGTCTGACGCAATTAAAGGCACGCATAGTTATCACCACGCGAGATTAGAGGCCCCAACGCTCGTTGCCTTCTGGACTGCAATACATTCAGGCCGTAATCGTTATATTACCATGCAGCTAGGCCAAATACACTGGTCAGGTAGCTTCGTGACTAAGCGCGTATACCTGGATATACATAAAGATGCGAGCTAGATGGCATGCAGTATCCTGCCGTTAAGGGTGCTTCTTACATAATGTTTCCGCCTGGGGGTCTTAAGAGTGTGCGATGAGCACACGAAGTATACAATAAAGCTGCCATAAGGTTTCACGGTCGAAACGAGCGCACCCAATAGCCATTGAGATGCAACTAATTCCCTGTGTAGTGCGCGAGGGTTTAAACACGCCGGGACTACGGCGTTATTTCACGAGAAGTAGCTTGCTCCTGTTCAGGCTGCGTATCTGAGCATGTCGACGTTGTATGCGATCTAAATGTTACACCATTTGAATACGCCCAAATATGTCATCTGCTTCTACATATCGGTGACAACGCGTCTATACCGCAAGGACGTCTCTGAGGCGGTCGATGCACTGTCCCAATTAAGCTATGCGTAAGAGTGTCCGCCACTCGGTGCCCTAGGGATTAGGGCACTGGGAAGATATCTCTTGTGCCGGCGAGAGGTGAGCGACACCGTTATTCATGGATTAACGTAATTTTGTGTGTGTCGAACGTTAAGTCCCGTTGTTCTCGGCTTGCAAGGGGCTCTGCTGAGGGGCGGCAATATAAGTCCGCCGGGCTACTAGGAGCCTTCGGCGAAGGTGCGGCTCACAATTTCACGAGAATTACAGGCTACTCGAGGTTTACAGAATGAGCCTCTAAGCGTCCAATCTCGTTAGTTGCAAACTCGTCGAAATTTTAGCAGGTGTAGCGCGGCTATAGTCCTGATGTACCCGGTCATCTTCGGCGGTAACGTAAACAGGCCATGGGAGTCTGAATCAGCAATAGAACTACTTGTAAACCTGGCCATCGTTACGTTATTCAGCATGTTCCCAAACTCAGAACACCCGACAAACTCGCAGAGATTCGGCTTATTTCCTCTCCAAGGCAACGATGGCATATTTGGTGGGTAAGACTCGTACACGCAATAGTCCCAACGTTAACAGCGTGCATCACAATAGTCCTTTCTATCCCCACTTAGTATCAAGCAGATGAAGAGAAGATTCCAGAGCGGCCACGCTTTTACCATGTAGCCTGAATACAGGCAGCCGGTGAGTTATACAAAAGAATCCTTTGTAACGGGAGTCGTAAAGCGGCGTATAATACGTTATCCCTCGAAAAATCAATGATGACAATTTAGTACCCCGAGGCTGGATTGTTCAACTCTAGCGAATCCATTCATCACGCCATGTCTACCTGCTTATTTCTCTTTGGGTGGGAATCGGTCGATAGTATTGGTCGGTTAAGCGCTCTACATTTACCCGGATTATGACAAAGGAACACCACTCGTGCACGAAACGAATAGAGCACTCGTCATGTTAGCTCCATTCTCGAGTAATAGTAAAAAACGCCAGCACGGATCGACCTGATTCTCGTACAAAGCCGGAAGATAGGAACACACTTCCCCTGGGGAGTCGGTTGATACTCGACGAATTTCCTGAAGAGCGTGCGCGAAAAATCGTCTTCGTTCTTAAGCGCCAGGATGACTGACTTCTCACTTGAACCCTCGCCGGTTACCCCGCTACGGATGGGCTAAACCGTCTTGCCCACATATACTTTGTACCCTTTCGACGATGTTTAACACCGCATTGCGGCACCTACGGCCTGCTATTAAGGGGCTGAGTAAGGGTCCCGACTCATCGTTCTCGCGATGGTTGGGATTGTCGGTATTCCTAGGATGTTTTGCTTTGACTTCAGCCGACTCATCATACGAGGACGCTGCTAGGTCACAACGTCCCGTGTTATCGTAAAGAGCGCCGCCCCGTACATTGAGGATGATGCGGATAATTTAGATATTCCAAATCACAGACAAGGGCCGAATTTCTATCCGAACTTAACCTTCAGTCAGCTTGAGAGACGCAATACCATAGTTCTCAGTTATGCACGAATGTCTGAGGGTCCGGTGACCTCATGACCATTATCGTCCACGGGTTACGTCACGCTTCGGTTATAATCGTCAACGGGGTGGGATTGAATACTTCGGCCCATCTCCTAGGTACTAACGAAGTTTGCTTAGCGCATAACAAAACAAATAGGTCGCATTAGACAATGAAGTACCCCATTTAACAAGCGTGCCCGACAGTTGTCGGTTCTCAATTGTGAGTTCTGAATCTGTTCATCTAGTTGTGGCATGACGGAAAAGTACAGA"/>
                    <sequence id="seq_t113" taxon="t113" totalcount="4" value="CCGAGGGTCCCGGTTAAGTATACTTGTAGCTCGCGTATGAACATGCCCAGATTACTCATAATGTGCTCCCATGAGGGTTAGACCCTGTTAGGGCGCAATGCGTATAGTGGTCGGGGCATTACACCGCTCCTATGAAGGAAGTCTCGAAGGGAAGCGGAACGCGCAGATCCGGATCTTCTTCACCTTTAGCGTATGGTATTGAGAACTGTCAGGGACAAAAGCTGGCCACCGAACATAGAAACGCTCCATAATGAGGCTACTGTACTCGGAGGCCCGTTAGTTTCTTCATGTTTCTTCATTATGTGTCTGCAATAAAAACCGCGGAACTTCGGGCTGCTTACCTCTTAGTAACTCCCATTTCGCAGCACGAGGTACTGGATCCCGGAGATCATGGCTTTACTCAAATTGACCATCTTACCACGCCTAGGTTGATGCCCTTAATCCGCGCAGAGGGCGGGTTAGGTGGAATGAAGTGATTCTCGGCCGGCATTGCGAACCAGAGCACGGGTGGTGCTTTGTAAAGAAGACTGTTGGTCCGTCACCATAATCAGTTAGGTTTTGTAAAACGTCTGAGCATGTGACGAGTAGTTGGCACAAACAGGACGCGGCGAAGCGACGTCTAATCATTCGCATTTACGCGGTACGTTGTATGGTCGGCCCGTAAGGACACACGCTCTATTAGCACTAGTTCCGTTACTCGTTGGCTAGATATCAGAATCAGTTCAAACGACAGTCGGTCTACGGGTGAGAGCTATTATTGGAAATGCTGAATCTTATAGCTCTGTATGACCCAGAGGGCCACACCAAAAAGCCTCCAGTACTCAAGATCCCTTTTGCGGGCGTGGATTGGGTTCCATAGCATCCAGTTCGGCAACCCCCAACGCTCGCCACAAGACAACCGGTTGTTTTCTCCGATTGCCAAACGCCGTTACTTGGCAGGTCCTCGCGAGCGCCCGGTCTGAGATTCGCCTTGGCGAGTCATATTACTATCGGGTTTCCTTGACACCGCGAAAAGGACTCCGCTCTTTACGTTAAGCAAACCGATTGCTCGGTAAGATGTCCCCAGTACCTGTTGGCCAAGGCACGACCAGTAAACTGAGGCGCTTATGGTGAGCAAACCGTATCGTGCGTCCCACCTTGATTTACTTACCGAGTGGTTCCGAGACTTTAGTAATGCGGCAGATCTCGGTAGCCCTCAGGAGTAGGCCCGCGCATGCTAAAACATTCGGGGGACTTATAACTCGTAATGAGAGGGTGCGATTAAGGCCCTAGGTAACTTCGGCTGAAGGCTAACGGTACGCTGAAAGGCGCCCATGCGCGTCGTTGAGCAACTCTTACCGGGATAGTAATGATTTATGTGGTCACCCAGGACACGGCCACAGATACCTCGGTACCATTGGTGCGGGGGAGCGGGTCACGGCGGCGCACACTTGATGTCCACCCAACGTGTATCAAGGTACTAATGTATGGATTGGGCAGGCCGAGAGGTTCCACGGCTACAAGTTTAAGACGAACTCCAAACTGATCTAGAGCGCTTCGGAACGCAGAGGTTGGTAATTCTTGCGGCTCTGCGTTCATTGATACAAATCTGCCTCGTCCAGCTATCTGGTGGTTAATGTAAATTTTCACAAAGGTATATAATGAACCTCCTAACAGTTAAGAGTACTTAAAATGGTAGGGACCAGTGTAGCGCCGCGTCTCTCAAAAGCGAACAGGACAGTACATTACCGTACACCTACGTTCCTATCCTTCAAGCCAACGGCTCTGTCCATCTAGACCAAACATTAGAGGGGTCTTCGAAGGGGCAAAACGTCCAGTCCGGCATGCCTCCTAGGTGTCGTTTATGAGACGATGCGTCACCTATACTTACAGTCATGCCACCTACTCAACAGGTTGCGTCAGGACTACTTAGCACGGAACGTTCAAGATTCCCCTACCTGGTAGCCTTAGTTGGAAGAAGAAACTGTGTCCCTCCTGATGAATGGTTTTAGTGTGTGGTCGAGGAGCACGGCGATTGCAGTCATTCGGAGACGGGATGGGACGTGACTTATCTCGTCATCTACTATTAGATGATTGGGGATGATCTAGACTCGGTGTGTTCGGCGCGACAGTGTAACGTATAGAGTACAGTCCCAGGGGATCCACAGAAAGGATATTTTGGCTACCCCGATTCTCCTCCACTACGAAAGGCCGCAGCTCACATGCTCAGTGAATCTACAGCAATGTTCATAAGGCCCGATTCCCATTGCACTCAATGCTCGCTGATACTCGTATACCGAGAGCCGCCCCCCCACGGTTGCTTTCGCCGATCCGGATGGACGGCTAGCGGCATTCGTAGGGTGAAGAGTAATCGAGCCGGACCTTGCTATCCATTCCTTACTTCCTTCTTATTACTGGCTTAGGAGTTGCGACTCGGTTAAGTGGAAATGACATCGGGACTGACCTCAAATCACGATAAAGATTGAGTAAGAGTGTCACCGTCTTGACTGGTGATTGCTTACTGGATTCTTACACCCATATGAACTCGAAGTGACAGTGTGTAGTCACCGCGGTGAATTATGAGCGATTTTGTAAGGACTGTCCAAGGGAGATACGGAGACACCATGCGAGAACTTCACGCTAATCTCTTACGCCACACTCCATATTTACAGACTTACGGTAATGCTCCCTCAAAATGTGGCGCTACTATAACGCCTTAGGCGTGCGTGATTCCATGACGTTAAATGGAGTGTGCGGACGGGGTGTCAACTTAGATTGCGAAACGGATGGGCTTTATCGACATTACAAGAGTTGATCCAGATTGCCACGTAGTCATCCCGATTTATCACATTACGCGCAGCTACCCCCCTCTCTTGCGTAGTTGCATGCCTTGCATACTACGTCCCCCAAAATACCAAATGTTGGCGTAAGGCTAACAGTTCGTCTCCCGAGTCGTGATCAACTTCATCTAGCTTAGTCATCGCCGGCCGTTACATGCTATACGGGTTGGCACAATAGGACGTACATTAGTGCACTCGGGCCCTGTCGTACCCCGAGACAGCCTGCCGAGCTCGAGGTACTCGATCTCACAACGGAGTTTTCGCAGCACAGTAGTGTACACCTCCCGTAGGCACGTCCTGCATGGGTCGCTAATTAAGGAAGCAACGAGAGTTCGCGTAGCCAGGACAGCTCATCGATCCAAGAGTGCGCTTTACTCGGCCGCTTAAGCCGATGGCTCATGGATTAACAAATGGGGCAATTGGATGGCGTCGGTTGGGGTAGAGGACGGCTCATTCCCGATATTTGATGGTAGGCAATCCAATAGAAAAAACCGTTGTTGCACTGACTGAAGGCGATGTACATTGATGGTTTGTGCGAGATAAGACCTGAGGGCGTTGAGCGAGCGACAAGACTCCAAATTTAGGACGGAAGCGAATCACTAAGTTAGGAGCCTGCTATTACAAAGGCTCAAAGTGGAACGTCAACCCTGCCGGCCGGGATTCGCCGGCCCCGACTTAAGCATCGGGAGCGGTAACCATCTGAGGGCAATGGCCAAGCGGCAGTTAGAACATAGGCGCGCTGGGGCCTTTCTGCAATAGCCCTAGGCCGCGCTCCCCGGGTCACGTGAGACTCACCGGGTGGGTTATCAAGGTGGCGTCTTCCATCACACTTAGCGTCGCGCCATCTGACCACCTTGCAATGATGTCGATGCAGAGATTGGGGGTGCTGCACGTCTTGATGCCCATGCCAAGGCAACAACCTTTTTCTGCCTTTTAGGCGCAGTACATCATTGCGGGTCTCTGGAGTCGGACGCGTCCTCTACACGGGTGGGGCTCGGGTCGGCACTGCGTCATACGGGGAAGTACTCTTGAGTGCATGAACGCAGGCTAACCAAACATGAACATTTCCGCGCCCATCGAAGGAGTCAGGAGTTAAGTCCCCGTCGTCACTTATACTCAGCGAAAGGTCAAAGCTAGGAAGCTCGCGTGATGGTTTCGTTCATTAGACGCTCCATGGGACAAAGAGCTTCTTATAGAATTCGTTTTTGCTGCGTTCCAAGGAGAGACTTTGCTTTCGAACCCGGATGGTTCCTCCCCCTAGTTGTCCCACTTAGTGAGTTAGACAAAGGGCTCGGAACTTAGCAAATAAGGCCGTCACCTACTTACGGTGTTGCTAGTCTATATCAACCCGTCTCTAACACCCGCCTCACAGGTTTGTCCCTCCACGTAGTGGGTAAAAGAGTGTAGAAACGCTCTCCCTGATTACTTTAATGTTTCCGTCATCAGACTTTGACTTGATGGTGCATGGTGTAACTCTAGAGCTTTCACGGAGGGCATCCAGCACCATACACTGCTAGTCCATAATACCACAAGGCCAAGGGAGAGCCGCAAGAGCTAGTTGGCGGGGTACGTCTCCAACCTAATCAAACCACAGCACGATATCCCACATCGCCGCCCTTCCTTGTTATCGGTGCTATTTTCGACTCTACCAGTAAATAGAATAGCGGACAACCCCCGTATCCAAGGAAACTACCGACGGCTAAGCATGATGTCAGATGTTTACTTGTCAGTCCCGCAGCGATGGCAATTATCCCACGGCCCTCCGATTGTAAGCTGGATAATGTCGGTTTTAGTGGCGTTCTTTAGTAGTCTGTGCACACTGTGTGTTCAGTAGCGCCGACCATCACAGCTCAGCGCCAGGTTCGAACAATATTCGCCCAACTCACCGAGCCAAGGCATTGACCTTCTATGGCACATGCTGGAGGTCTCATTACGTCAGTATTCATAGGGCTGGGGCCTCGACGGATTCGGGGAGACCCTTAGTCCTAGTTTTGGGTACCTCGGGTAGTACCATGCTGGCTAACTTTTATCACCGTCGACGCTTTCTCTCACGAACGGATATGATTGCTGTATTCGCCACTAACCAACGCCCTATTGTAGCTATCAATGAGCACTTCGGTCGATGTAAAAGGCAAATCATTCAAACCTGTCATTGGTACTACTCCAAAACAAGTCAGAAAT"/>
                    <sequence id="seq_t114" taxon="t114" totalcount="4" value="ACTAAACAAAACATACGGGCCTCAGCAAATCTCCTAGAATCGTAGTAGCCTTGCTCCTACGGAGACCGGCGCTTTTCGTCGCCACACTGGGGACTGCGAACATTAGCTTATGAACGACCGAATGGTTTGCTATCTAAATATCTTGATGGCCGGATGTTACAATTGATGAAGTGGTTCGTGGTTCTGTAGACTAAAAGAAGAGGCTAAGGAGACGGTCGTGTGTAGCAGTGCGAACCGGCCCGAACGGGTTCCAAGTAAGCTTGAGCCGGTGGCCAATTTCTCGCAACATGCTACAGGTATGCTCCCGCGCCACGGACGGTACCAGAAAGCGATTGTCTAGGAGGAGTCTAAAGCGGCCTCGTCTCTATACCCGTTATGTTACCGTGTCGAAACTGTAACTCTCATTTATGTTAATCGTGGGGCGTTCGCGGTCTGCATCTATATAACCTATACCAAGCCTCTGCCCCACTCTACAGGCGAGTCTGCGCGACGGGCGTTACAACTAACTACGCACCGAAGATTACAAATCTAGGTGCCCAATAAGTTATGAAGTTGGACTCCAAGGGAGGGAGTGTATTTCACAGAATCTGCGGATTCAAGAACGGTGAAGGAGCGAGATAACAACTGGTGGGCGTGCTGGTATGCCCGCACTGGTGGCTACTGATGCCTATACCATGACACTCGTGGCCTTGCGAAGTTATTATCGGTATGCCTCACAGAACTGTGGCCTTGTTCTGACCCTACTACTGATGGGATACTAGGTGACAAACGGTATGTAGACCCCCTGTCGCATCGAAACGGGCAAACTTAGCAGTCTGAATTCAGAATACTAGCTATCGCCGGAGCTCAAAATCGCCTTTAACGAGCCCACTGTTAGAGGCGCGCCTCCGGCCTAACAAAATTCTACGGAGTCGCAGGTGTATTGGGATGCTCTCCGGGTCAAAAGGGGGCACTGTTCATCCAGTTATTGCGACGTAAAGTGCAACTGTAAGACTGGTTTTGACAGACGCGCAGAACCACCCCGTTCAACATACACTCTATACGCAACAGCCTTGATGAGCGCGTTGACGTTCAGGATACCCCGTCAGCAAAACGCCCTCTTATGGCGTAACGAGGAGATTCTGGGGGCGTGCCTCCGTAGCGGGTGCGAGCTGTTCATTTCAACAGCAATGCGGTTAGTCCTGTAAATCTGAGATCCTCAACCCAGTAAGCATGACCTAATAATGCAGCGATGTAATGTGGGACACCTCACATAGCTTTATTGAACCGAGGTTAGCCGTACAAAATAACAGGAATGGAGGGGTGTCTCGCGTGTCGGAGCTGCCGGTGAAGAGCAAATTACCCAACAAGCCGTCGTGACTCGACCGAGACTGTCGTAGGAGTAGCGACTGTTACTTACCCGTGATTCCGGTTCCCATCAACGGCTATTAGCTAGTAAGACGGAACCAGTTAGTCAGTCTCGAGTACCACCGAGCAATTAGCGTAAATGCGATTCGGCGGGCAACTAAGAAAACAAGTCTAAAGATACCCAGACCTTTTCTAATAATTTTGACAGACCGCTCCGGAGAAGAGTGAACTTAGCAGTATCCACTCGCTACTTGTTAAGTACATCAAGAAGTCCTCATCCTACAGCGCTACCCGCAGCGGTCCTCAAGCTGTTGCTCCTAGACACAGCGAAACTCGTATGAGTACGAGATAGTTGATCGGCCGGGCCCGGTCAGATGGTCTGAGCTCGGACGCCGCAGGACACAAGTTCGTCTGGGAAGGAAGTGAGTTTCAGAGGACGTGTCTCCGCGCCAATTTTGCAGTTGAATTCGTAGTGGACTTCTAGCTCTCGTGTACATTCTCATGACCAATCGTATTCGGCTTCAGAGGAATTTGCGGTAGCGACTGGTCCCACGACCCCTTCACCCCCCTTAAGGACTCGTACCATGTCAATGTAACCATCTACGCATGGATAGGTACAACTATAAAGAGAAATCGGCTTTGTAGGAAACTAGCAGATCGAATAACAGCGTGCTAATATGATGGAAGGAGAGTTCCTAGGGAGGAGCGCAGTAGGTGGATGCTGTAAGCGAAGTGCATAGGAGCCGTTGTCAACGTGGGCACACTTAATGACCGGGACAGAAGTGAAATCAGCTTCTAGCATCTCCGGTTTGAAATACCTTAAGAGATAACCGTAACGCGCAATCGCCTTGGAAGTACGCGCACCGCTCGACACACGTAGGTACCATCTGAGACGCAATCTCCGTGCTTGCATGCTTGGTCAACGACTGGAACTGGCTTAGCTTGGTGAGAACTGGTTGGATTACGATCATTGGCACCCCAAACGTTTACGCTGTAGTTCCAGTCTAGAGAACTTTGGTGAGGTGGCGAAGTAATCCTCACGAAACGACCAGTGCCTAAGGGGGTTCAAGAACTCGGTGGACGCGCTCATGGCCGGACAAGATCACTTGGCACAGACTATCGGTTAGTTCCCTGGTGTACCATGAGACAAGCCTTTATTTGGACCATACCAAACATTAGGCGACTAGTTCAGCGACCCAACACTCCAAGGACGGAGCACGAAGCGCGATTACAGTCATCTACGGTCTATAAGCCGTGTTGCGATACGATGCCTGCCCGTAACCCGGATATGATGCCACTCGGTGCGGATAATTAAGGTTGAGAAGGCTGCAATACCGGTGTAACCATCAACCCACAATTGAGCTACTGACGAAAAAAGGATGGCACCTTTCAAGGACCCCCAAGTTAGCAGGCATGTCAATATAACGAACATTCGTCCATACATAATCAGTCTATGCACATCAGCAGCCCCGATCACGTAACGTTGGTCATATTGCGAAATGATCGGGATAGGTCCAGGTACCAGACGTAGCCCCCCGGTTAGTGTGAAGAAACCTATGTGAAGTCCAAATAGAATATGACCATGTCAGCTACAGCCCAGGGTAAGGATATAGCTATGTCTGGAGGTCGCCGTGGTCCGGGTAGATATAGCGTAGTACGGCCTTGCGGATGCGGCCTACAGCTTGTACGTCAGTAATCGTAACCCTAGTGCGTCCTTGACAATACATGGGAGTTGTTCAACAGGAGAGGAGATACTAATCCTGGGTTGCGGTCGATTAAAAGTAGGTAGGGCCCTTCGTAAAAAATTTGGATCCTGCACCATTCAGAACAAGCGGATAGAAATAGGTCTAACGCGGCGCAAAGATTCCCGATGCAATTGCTGTTTCACTTTGCGTGTCCTAGGCTATCCCGTAGTAATTACTAAGGCCCGATAGGTATTCGATTAGAATATGTAGGGCGGTCTGACGTATGAAATCGTTGTCCCCCCGAATCTTAATTGTCTTACCTCTACCCGAGCCATACGATCGGACTTCCGAAATACTTTTACAATGGAGAACCAATATAGCTGCCCTGCTTCACGGCCGCTTAAAGGTTTTTCGACTACACGTAGATGCGCCATGTTCGTCTGTGAACCAGTTGAGCGCAGTGCCCTTCTAGTTTCACGTGTTAGTCCACAGCCATCTCATTGCCAAGTTGTGTGGATGTGTGGGTTGGCCAAAGACAACTAGTCTGAGCGCATCCTAAAGGCATATCTTAGTACCTTCCACTGCTTATGCACACACCGAATTAGTCTGTCGCTTCCTACCCAGGTGACACATAAAAGCGTATCGCGTCACTCTGTCCACAAATGCGGTAGGGTGTATGTAGATCCCAAAATTGCATTGCGGGGAGACCCCAGTAGAGTTGCGCAGACCCCTCTGACACAGTAATATCACGTGCGGCGGGAATGTGGCGCTTCCTTTAAGCTCGATACCTCATCACTCGTAGTGGCATTCACCCGAACAGTCCATGACTTGGGAAACATAGCCCATTGCTATCCTGAAAAATTCCGGAGACGGCTGTAGGGCCAAGATCTAAGTCAAAACTGTCGATAGGGGGTGTGAGACTTTCCATCTCAGAACCAAGGCCGCATGATCCTATCGTGTGGACATCTATTCCTATCAAACTTACCATACACGCCGTTGGGCGGGACACCTCAATCACCGTCTGTGCATCCCGCTCAATATTGACTGCGCCTTCTGTAACTCGTCACGTAAGGCGATCTAGACGTACGCACATCAAAAAACGAATTCCGCTATGCTTATGCCGAAAAGAATCTATGAGGTAAAGGCGGTGGGGACTGACATAGAGCCTGCCGTGGGCCCTAGCCGTTGGACTGTCCCAGACTAGCGCATATAAGTCGTGTCGAGCGTATGGACATAGATCGGTCGTTATTATGACTCCTGGGTTGAGGAATGACGTCACACGATCGTTGGGGCGCAATTAGTGGGCTCGGGTATGTTAAGTTCCGGCCTATTGTCTAGACCACCAGGAGAACGGGGACTTTGCATTGATGATTTCAAATCTACAATAAAAGTAGTACGTTATGTAATTGTAAAAAATAAGTGATAGCACGTCGTAGGACACGCCAGTATGGTTCTGCCTTCGTAGCCCCTTATTGTCGCGCGGTCTGGGGCACCGTGGCTTCGAAGTGTAGGATCACGGACCTCAGCCGGTGCTAGAGCAGGAGGAGGAAAAGGATCGGACATGCTCGGCAGAGAGCTACGCTTCTGTCTGGATCACGAATTTAAAACCAGCAGCCCCGCGATCAATGTACCATGAGATGTAAAAAGACCCGCGCGTCGGCCAACATAGCACAGAATGCTAGATCTTCGGCTACAGCGTACGACACAGCTGCCCTGACTTGAGGCAGTTTGTTCGAGGCACCGGGGTCAATCGGCCCATGCGTCCCATGCCATTAGTAGGTTACTTGGTTATGGTTAAAGCTGCGTATTGGTTTAATCATCACAGTGTTCAGCCCTTCAGTAGCTTATGCAGGACCCTTCCAGTAGAAGTGTGCGTTAAAGCGTTTATTCTTCCCGATATGGGCTCTTTCGACAGTACGTGATCAGAATTTCATCGTAGCTACCGCCGGGACACCACGGAGGTGGCCG"/>
                    <sequence id="seq_t115" taxon="t115" totalcount="4" value="GCAAACGAACTTTGCAATCTTGTTGAGAAGCCCACCACTCGCAGCATCCTGCAGTTGCCTATCATGTTAGTTAGGATAGTCTGATCAGTTGGTTTCCTCAGCACACGCGTTTGATGTGGGAGATCCTGGAAGAGGTATTCCTATTTAAAGAAAGACTACCATCGTCTATAAGTCCCGACGTAGCCTAGGCAGGAGGCCACCTATACGTGCTGACATGTGTCTGGTTAAAGAAGTCCCGGCATAGCGTACTATTTATTCCTCGGCGACTATCCCCGTTGTTCGGGATGCGCCACAGGGGTCAAGGTTATCGGCCTTTCCAAGCGCCCGCGCTACGGGGTATATTTTACGACAGCGGAACACGAGCAGGCGGGGACTGGAAATCAATTCTACTTCGGGCCGAGCGTCTCGAAAATGCTCAGGGGTGCAGATGTTCACCCTGCCGGTACACGCTTTTGATGCTGGCACGGGCCTAGCCGGAGCGGCAACCTCAGGGAAGCAATACTTACATGTCCAGCGGCAGACGATTAATATTGGGTATATCACGGCACACACTGTTGCAGCCGTGACTGGCCCAATCCTCGTTTATCCCCCACGGTAGCGGTATTACGTTCGTGGTTCCGTTTGATCATAACATCTTGCGTGTCATCAGATTCCACAGTGTGACCGCCATTTCTTTATCTCATCCACTGCCCTACCTTCGATGTGGTTCGATTGTTTTGGAGATACAAGGGTGTGAGTTGGGTAGCAGCTACGAGTCGATTTTATCGGCACTGCATATCCAATTTCATTACAGCCTCCCGCAGACAAGTTTCTTGCGGACGTACCAACTCGTGTACGAGCTCATACTCCATCCAACTTACACTTTGCTGCTACCGTATGACACATCGGCGCCTCGCTTGGTAACATGACCACCAATCAGCTGGGACGTTGACAGCAATGACTCCACCTGTAGAAAGTGCTGTCGTTTCGTTCGGCCTCTATCTTGTAATGAGTGCCTGTTGGCACGCAAGGGATTTTGGGGACACAGGCGGGTTTCTAGGTCGTTAGTTGCTGCCATCAGCGTGATGGTAGAATGCGGCTTCTCGAGAATACAGAACAAAACGATTTATCCACCGCCTAAATTGATAAATACTTACCTATCGGAGCACGTAGTGACAAACAAAGATACTCATACGAAACCTAGCGCAGGCCGGCGGGGACGAATTCGTTAAGACGGGTCGTCTGAGTCACCGTTAGTACGCATCACAGAGAGAAAGGTAGGGATCCCTTTGCGTGGGCACACTTAGCACTCAATGGTAACCTTTGACTGTCAGGTACAGCTAGTAGTCCGGCCGCGGTGCCGCAGTAGTCATGTGCCAAACTGTCCGAGTAAACGTGATTTCATCCAGTGCCGTGTAAGAAGATGAGAAAGACTTCTTTAAGATCAGCCCTGGGCTCTCAGCAGGTGCCAATCGAGAAATACCAGGCATAAATGGCGCATGAGCTGAATTCCTACAGGTAGTATTACTCTCTGTAATAGGGATGGGTCTGTGGGAACGTCAAGAGTCAATTACATGCAACACCTAAATTCCGTTTGGAAGAAGAACCAGTCACTGGGTTTCTCTCGCTCTCCCCTCTCCAGTCCTTCCAAGCGGCGCTGAAACGTGTTATCGTACAGAGGTCGAAGCCCCAGATAGCAAATACGCGCGAAGTAATCGGAGCTGCGCCCGATTTCGCCAATTACGGCAAATACTACGCCAAGAACAACCTCAGACGCCGCCACCATTGCTATTACCCAGTCCACCTCCTTGACGAGCGGATGACATGATTATGGCCTGCAACGCCTTTCTTGATCACTAGTCCTGGGGTTGCACATAGGGTTTACTTTCTAGTCTGGAAATAATAGAATTGGCCCGGCCATCCTGTCACAACTGGTTGGTTCAGCCACGACTACAACCACGGGCCTGGGGAATGCGTACCCCTTTAGTGAGCCCCAGCGCACTTCACACGGCGACAATCGGTTGTGGATATCACAATGACTCTGGGAGCACCAGCGCCCTGACCGTCCATGGATTGGATTACTAGATCTGTAATGTTTGCCTTATCTGTTCCGAGAAGGGATACCGTCAAGTTGGTTGTACGCGATGAAGTCGCCCCTGAAGTGATAAATGGTGTTCACCTATCGGAGGGTTCGTACACCTAGGCTGATTTTGATGTAGCCCCACGGTTTACTATGACTTACTCCAATCCCTCGGGCGATGCTCTATTGTCTGAGTAGCCTCAAGGCAGATTCAATCTTATTAGAAAGTAGTATTCAATTTGTCGAATACCTTTGGCGGTAAGAGCCGTGTAGTCGGTCCATGTGTGCCAGAGCTTAAGCCAACAACTAAAAGCACAGTCTCCCTTAAAAGTTACTGCAGGCTGCTTAACGCCAATACAAGGATTCACCACAGACAATGGTAGTTTTCAGTTCGCAAGGCGAGTCCGGCGGTGGATTCGCTTTTACAGCCTGCAATCATGTTCTTTAGACAACTTTAGACACTGACTACTGATACTTTAACCCTTATCTTCAGTCCACAAAAGCGGTCCTTTTTACCGGTATATCTTGATTTAACTCTCTGTCTTAGCCCGCGATACAGAACCGCCCTCCAGGCGCGAAATCCCAGTCGGACTCTTGAATTCTCGGGGTAGAACACCTTCGGCGCGGGCGGTTGCGGCCAACGCACACCATCCAATATACGTCCTGGATGTTCCAAGTGAACCTGCCACCCATCAACTTTCGCACTATCTGATTATGGAATTCTAGTCGTGCCGCGTCCTGATTTGGTGGAGGATCGCCAGTGTTAGAGGCCCACTTGCCGAGGTGTCCTTTACAATACCCGAGCAGACTTATTACTGCTCGAGAGCGATAACACCATAAGGACCGTAGAGCGACAAGCTATCCGAGCATAATCACGCGATCATTGCTACGAACTTCATTCACCGCTCTATATTTGAGGGCTGGCAGCGACTCGTTAGCCAGCACTTATCTGGGTATAACAGGCCGTGCAGTAGGTAGAGTATGGTGATCCCTCGCCTTGCAAAACATTGACCTGTAAAAGATTAACAGGGACGGCTCGGTCGATCCAACGCCATTAGATATTCAGTGTGCCTAACCCAGGCTGACCCCAACCCCCGTCGACCATGAATAAACATAATCCGCACCGTCTGTTCCACTGTCTTACACAACCACTTACCGTGCGCCGGATGAGTAATACCCGAAGGTACTCCCCAACGCCTACGGCTGACATCATTACATGTAAACCGCCAAGAGCTGAATTAATGGAGGAGCGATTAACAGAGGGCGTCATATCTTAGGAAACGAAAGTCCATATACTTTGTACTTCCTGCATTTCGGCGTCTTCATGTCAGCCTCTGCAGAACTGCAATGTCTGACCACCATGTTGCGGGGCCTCCTGCCTCAATAAGTCATTCCGCAAACTCACAGCGATTTCGAGAACAGGCGCCAAGGTATGTTCCTTGCGAGCCCTCTGCTGGACAGAGCACGCTCTTAATCCCCACGTGGCACCATACCGTAGTTTAATTACTAAGTGTTCGCTATCGTACTCGAGTTCCCGGTAGGTTATGCCGAACACCAAGAGGTTAGGGACATAAACAACCTCATGGCAGAAAACTCTGGGCCGACAAGCGGTCTAACGGAGCCCCCGCAGGTACCAGTCGGGCGAATAGCTTAGGACGCCGGTCGGGCCCGCACACAGATCTACCTGGATGACTGCTCGCTTGCTCGGTTGCGAATCCTTTCATTACTGTATCAGTGACCCTAAGCCGCGGATGACAGTCGATCCCCACTCAGCGGCCGAATGCTTATACAAGCTTAAGGCGGCGGGCAGAACAGAAATTAGTGGAAAAGAATCTATGCATGAGAGCCGCCTGCCCCCGCCAAGTCGACTCGTCGACCGCTAGTTTTTTTAGGATACGGTTCCCCCGAGGGTTCGCCTCGTAGTATAGCGTCCTCGCATGGGATTTACGATGATATGCCACCAACGCGCGGCTATAACTAACCAATAAAGAACCTAGAAAAAGGCCTATCCCGACTTGCGAAGGAAGTAGGTCCCGTGTCAACGTTACCTAAGCGCGTCGGGCCCTGACGCGCGCCCTTGCCGCTACCTCATCATCGGCGGAAACGTGGTATGCATGCCAACCGCGCTTGTAGGCAGGGGGATTAAGCATTTTACTGGCTAGAACGGACTTCTCGGGGCTTCACGGGGCAATCAGGAGGTAACGTAAGGTCCGTCGGAGGTAACAGTGTTCTATATGGCAGAGTCCTAGAACCGCGACATAAATGTCCATCGGATTACATACAAGGAACAGACCCGTCGGTTTTTTCTAGGAGCGTCTTTCTCCGGAGACGATAGTAGTCCCGAGGCTGTTGCTTGGCTGCGAGGTAAGCTACCAGACGTTTGGCTTAGAGTCGTACGATGGCAGGACTCAGCGGTCATCGGGGAATCCACTTGGCATGTCCATCTCTATCATTAGCGACATTGTCATAGCTTGAACGTGCTGCTTAGCGCCCAGATCAGACGGCCCCGGACAATACGGCAATTGCTCTGTATATTAGTTGACTAGCTCGACCCAGAATTGTGAAGCTAGCCCCTTCGGCAGAGCAGTCGACGAGAGGAAGTGGTTGCCCAACCGTTGCGTCCTCGGGCTACCGGTCATTCGTGCCACTCTGCACTTGTGCAGCGTTAGTTGGACTTCGTAGTCAAGCGTGACTAAAATGTAGGCGGACAGATGCCCAGAACTGCACCAACAGCTCCACACGTCAGGCGTAGCGACGGATGTTTTTGTATGTGCATTTAGCTGGTTACGTTGAGTGGAATTGAATGTTATGATCAGGATGCGGTCATTACACCATTTTACAACACCCGAGTCTAATATAGGTTAGCTTAGATAAGCGGTGTACTAACGGCAGTTTGGATAGGGCACGGCGTGAGAGATGCATAAGTAAATCACCGCTGAAA"/>
                    <sequence id="seq_t116" taxon="t116" totalcount="4" value="CCCATCTGACCATTCCTGTTAGAATGCCTATCCAGCTAAGGATTGGCTGTCCGGAGAGAGCCACATATCTCCCAGCCCTAACAGAACGAGCCATTCCGCCACTGTGACGGGGTTGGAAGACTGGAATAATCCTTGTCCGGATGCGGTTTATACCTCTCTTGGTGAAAAAAGAGACCTTCCGCGGTGACTGGCACGCAGGACCTACTGCCTATCGTAACTGCGCAAACAAGCGGTCTATTGCGTCCCCGTTAGGCAATCAAATGTGGTGATTTGACACCCTCACATTAGATGTTGCGATTGCGTCCAATCATCGCATTTGAAATGTGCAAGAAATGCCTCCAAACTCAGGCCCGGGAGCATAAGGCAAGTGCCTCGCAGTCGATCCGTCCATGGGTGAGCAGCGGAGGGTCCCACGCCTGCGGTAGGTTCAAAGCTTTAAGAGAAATGTGGCTTTGCAGCGTAACTATTAGCCTCTGCGCACGACCGTGGACGAACGGAGTTATAACTAAAGGTCACGATGCCAGAATGACACGGTCCTAACACAGGACAGTGAGTGCAGCCTACGGGTCGCACAAGTACTCTGCTAGAGTCTGATCTTACCAACCAGCATACCCCACAGTTTTAATAACACTTAACAGACTGTAGGTTGGACGCCCTGTATGTCCACTAAACATCTTGTGGACGATTCTAGGGGAGCGTCCGCTGGTCAGTCCCGATTTCTAGTCCGCCGCTCCTCATGTTTAGGATCCCGTCGGGAGATTCTGACGACGCGTAAGATAATGAGACTCCACAGACTGTCTTCAAACGGGCTTGCAGTACCTTGTAGTTCGTGTTAAATAACTCTCGGTTGTTTCCTCAGTGACCTCACAGTGAGTTTTGTTACACAAGGGTTTGCTTGCAGCGTTATGGATCTCACGGTTGTGCCCGCTCCCTAATATTGTCAATTTGTTCCTGGTGGTAAGCATGATGCGCCTACAAGTCAAGAGATGCGCGCCCCCTTACCTGGAGCTATTTAACAGCCTGTCTAGCGTGTGGGCCGCTTAGACGACTAGCCGGGACGAGCTACCCTTGCTATGACTTAATTTTCTGTGCGACCCTACCGGTACATCGCGCCACAGATTATGACTCATGTAAGTATTAGCCTGATAAGGTGGCAACACGACCTTGGGGTAACCCCTCCATTTTGGTAATTATGACTACACCCCGAGAAGTTTTAAACGCTGCTGTGCGCATTCAAACAGCACTACGAAATAGGATCGAACTTTAGAGGACGAGACATATAACGTAACTAGCAAAGTTCCGCAACCGGTGAAAAGCTTTCACGCATTCTTTTCACGAGGTCTGGAACAACTTGACAACCCATACACTGTAGTAAATAGCTACCACGCGCGGCATTTTTAAGGAAATTTATACTTCCTTCCTACATGTGTTCTATAATAAAGGAGACAGCCCACGATTATGTGGGCGACAGTTCATATATTCATGAGGCTGGCTGTTCATAATTGCTCATCGAATGTTTCACGAGACAATAACTGCATCTAAGCCCACTCTGCATAGGGTAAACGAGCTCGTACTTGGTTAGCTTTATTTATCTGACCCCGATTCCAACTTTGTATCATCTAACACCTGTGGCAAGATACTCCCAAAAGTAATCGACTGTTCGACATCAAGGCCTTCTCACACTTTTTTGAAGGGCAATGGCGCGCGGACTTCATAAGACTTACAGGTTCTCAAAGGTAATCGGCGAAAACCGCGACCATCCTGGCTGTACAGTGACCACGCCGTTAAACTGCCGTCAAATCAAGATTGATACTCTTTCAATTTATGTGTGGTGAGACTATAAGTTTCGCATTGAGTCGTCAATAGTTAATGCACCGCCTTGGATAAAGTACCCCCTGACTGTCCGAATCATTGCGCGCGAGGCAGTTACCCTTATACGTGCCTGCTCAAATACATTACGCTATTATCCTAGAAGTGAGCTTGATTCAAATGGGAGGCTGCAGGCAAGGTGGAAAGGGTTGCACTTGTCTGGCCGAAGATTGAGCACTTAGCATTCATCAAACGCGTTACAGGATCCTGGATCATACGATGTCCCTCAACATTTGGGTGCCGGTGTGAAAAGCTCCGCCCCACACTGTATCACTGAGGGCCAGTTAGCAAGAGTAAAATAGGGGCGTATAGAGGTGAAGATTAACCAGTCATAGGTTTGCGTGTAGCGCGAAAAGAGATCATATACAAGAGAGCACCTGGGACCAATACCCATTATCTATTATTGGAGGACCGAGGAATCGATGCTCGTGCGGGCGAATCGGCTTTTGCAATAGTCACGTCACCACTGTTTGGTGGCTGCGGAAGCGGCAAGGCCACCCTTGACCCTCGACCAGTTCGCAAGCGTAAATCGTTTCAAAGAACACTCATTTACCGAAACCTACTCCTGAAAAGTCTCGAATCTACATAAGTAATCGTGCCGATCAAGCGTTGCCACTGCGGGCATTCCGGGCACAGGCTTAAAACCATACGGGCATAATCTCCGTAGAATCTAGGCCCATCCTGTGTCATAGAGGTAGTGTAGGACCCGCCCCGAGGGCTGTGCCTAGGATCCATGTGGGACATTTAACCTTTTAACAGCTTTCATACAAGTTTTCGACTTAGTAAACCAGAAATATAGAAGTCCTTGACATCGAACTATGCCTGATCCTTGTCCTGCTAACTGGATGGACTGTAATCTTTGATATGAAAGTCCAGTATGGACAAGACAGCTTCGTAATTGCCTGAGGGTAGTGGTTCTCTTGATCAACAATGAGCCCGTATAGACCAATGAGTTCTAGTCGGAAAGCGCTCTTCTATATATCATTCGCTCCAAAGAAGGAGTAGGAACAATCGTGACGGTTAGTATCTCCGGTCTAACATATTTATTCAGCCCCGAAGACTCAAGCGGTTTTATTTCGGTCAGCTCAATATGAATAGGCGTCGGGGATTACTGAGCTAGTGTGGCGATTTAATGGGCACTTAAAAACAGGATAACGTAAATTCAGCTAGCTACCACGCGGTAGAAACGAGCTGTGCACTCATGCGAATCTATGAAGACTCTGTCCCGCGCTTGGCTGGACCAACCATGTCCCTCAAATTAGCCCGGTAGACATTTGTGGCATCACGAGTGAATAAAGCCATGTAAACTAACAAGTACCGGTGGCACCTGATAGACGGGAGTAAATCGCGTTGTACAACACGCTTCTATAGGGATTTGGGAAGTGCTGATCCGTGGACTTACCATCTCGATCAGTTAATCTAGAAATTCAGTTGTCTACTAAGAGCCGTATTCGGAGTTCCTCTGCGGCGACCAGCTGGGTGTCGGTCCGGCTTGCGCGGAGTATGAGCTTTCCCTCCCAGAACATGTCAAATCCGCCTTAATCAGGCCTGAGACCGGCCAGCACCACGGGGTGGAAAACATTCACCTACTCTCTTTCCAGAGTTAGTTACCCGCGAACCTGAATCCGAATCAACTTTACGAAATGAACCCCACGACACCATTAGAGCACTATAGTTGTACCGTTGGTAACCTCCACCCTACCACTGGCTCAAAGAAAACCGAAGGGAACACCCCATGGATCACAAGACCGGTATCGACTAACAGACTACGCGGAGCTTGGATGTCGTCTCATACTTGTGCAGAGAGTAATGGCACGGAGCGATTTACATGTTGTGGTTCCATGGAGATCTGGGAGCAGCAGTGGACTCGGCGATAATGGTCTAAAGCATAGGTTCGACATTTCTTTCGCCTGTAAGCACAAACGCGATCATCGCGTGTCACTCCTACCAAACACTGTGTCACAGTCGATCGCTAAAGGCCCCTACAATATCAACTGACCAGGTCAACCTCTGGCCGCCCATTAACGGTACCCACTGTGTGCCCACGAGAAACTTAGATCGATCCCAACTCCAAGATCAACGGTTCGGACCGTTACTTTGAGGTCTAGTCGTTGAGCAAGAGACCGTCGGTGCGACGAGTACGCGCTTACATAGCGAGAGGCCCGGAAAGCGTGCTCACGGCGGCGAACTAATCGTTTCCACTTAAATTAACTTACAGATTTTAAATTATACATAGCCCTATTACGGGCGGGCAATCGGTTTTCAGTCCATCCCTCAACCACCACACGTAATTTGTGCAAGAGAGGGACCTTAGACCCTATTATCAGACCTTGCCGCCTCTTGCAGCCTAATTCCTCGGCCGAAGTGTAAGTTTAAGAATGTCAAGTCTTTGCGTCGCCCTGTATCTTCACACGTCTAAATGGCTGTATTAAGCCGTGCATCAGTCATTGAAAGTTAATTCGTTTCGGCTGTCGACCGCCTACTCGTTCCTCACATTTTAACCCAGACGTTGCCAGTATGACGTGCTTACGCTTCGACGAAGTGGGTCAAATGCAGATCCCGGGGACCGGCCTTATAAGTTTGCAGTACTTGGCGTGATCGTGTACTTTGTCCCCGAGATTCGTAGCACGTCCATAGGAGACGATCCGGATCAATGACCGGCAGAGTCAGAGAGCGAAACAACTGAATAAGCTCATCCCCCGAGTCAACACGTCCGCTGATATAAATCGAGGTCATCTTTCGAGGTTAGCGGATAGGCGCCCATACGCTATTGGCTATGGGCTTAACACTGACGGCAATAGGGTGGCTCAATTCTGAGGCCTCGTTGATAGATTCTGCGACTATTCGCGGTTCGGGAAGTTTATTCGAATAATTGTCATATCTTGAAGAGTAACATCGCTCAGACCCCGGGTCGCTTTATTTCTAGTTTGGTTATGGGTGGATCACCAGTGATGGCCTGCCTATACATCAACATCTCTACGCACTGTCGCAACCTTGGATATCTACATCAGTCACTCAGCGTACTGGGAGATAGGGCACCCGGGTAGGGGGATAGGCATAGCGAGTTGCAGGCCTATCAACTGTGTGACCGCACTCTACACGTAATAGGGCGATACTTTAGTCTGCGGGGC"/>
                    <sequence id="seq_t117" taxon="t117" totalcount="4" value="AGAAGTCCCAGTTTAAGCGTCATCTCGCTAGTATCTCCCCTTGCGATGCGATGCATGCCGCTTCTCCGGTACGTGGGCATACACCGAGAAATTACGGCGACGGTGTATCAACCAGAGAGTTTCTCTCGAAGTTAGCACAGTGACGGATGTCATTCACAAACGGCGCAGGACCCGAGACTCCTGAAGGTGTATGGCTCGTCTTCCAAACACCCACTGGGCAAGCACCGGTGGCTAAACTGAGAGGTCTACCTTGTCGATGTGCATACATGAAATGGGTCTACGCCTGTGTGTTCGGTAGCTGCAGGCAGTCTGACCACCCACCTCCTTAAGCGACGTAGGATGACAGCGGTGGAAGACTTAAAAAAAATACCGGCGGCTAGTATACGCAGGTCATATTGTTGTAACAAACATAGATGGTTCTTTTGGTGTTGGCACCAGCTGGTTTAGAGCGGGTCCTTATCAATCAGGCGGCGGATATACATGATACACTGCGCGATGGGCCCTGCCTACCTCTTCCCCGCTTCTAAACCTTCTTAACCATAAAACTCCGAGCGCGTCTCTTAGAATGAAAATAGACCCCCCATGTTATCCTCGTCCCGGGTTCCCCCAGCACCTATGCATCATCATCCGCGAATCAGGCCAGTGGCTCACCGCGTGGAACAACGGAAGGACGCTAGCTGGCGAAACCTTTCGTCAGGTTGACAAGTGTACAATGGTAGCGCCATTACGTTGCCACCATTGGCGGTACTGATGCAGCACGGGCCAAACAGTAAAAGGAACTATACTCGTGCTTTCCACCTGAGGGTCACGGCGGAAAATTACACGACGATGGTATGTTGTATCTCCTAAGTATGCGTTACGGCCTGTCGCCGTCGCACCTTAGAGCCTTGGGACTTATGAGTTTGAGTCGCGAATATACACATTCCCTTCAAATCACCGCTCGGGCACAAGGTCCCTACTCCGTCCCCGGGTTCGACTGACATCTCTAACTGTCGGACGCATGCTCCAATTCGTGGTTTAGGCAGGAATACTCAAGTGTCGGTCCTTAATTCGCTGCTTCGACGAAACACATAAGCTGTTGTAAACATTCGGTCGCCAACCAAACTCTGGTTCAAATTTGGACAAAACAGACCATGATGACAACCTAGCGCAATTGCCCCAAGACAGAGAAGCTTTACGCTTCCTCTATTTCTTATCCTTACTTCCTGTGTATCCGTCGCGCTATTTGATGGACTCCGGTCACCTTCATCGCGCGCTAATAACAAGACCCATCCAGTGACGTGGGTAATATGGGGAGTCAACCGAGGCTTACGAGTCGCGGCCACAAATCAATCCCTACGCACATCTCAACGATCCTACTTTAGGTAAGTGATGAGCCGCAGAAATGCAACTGCTTTGTTATCCGTAATGTAAAAGGCCATTTCACCTACGGAAACAGTTGGCAAAGAGAACTAGCTGTGAATTTCTGAGTCTGCACACGCTTTAATACGCCTCGACCTTTTAGGCCATATATTTTTGCAAGGCCGCTATCATACTATAAGGGTAATGCGCATAGCTCAGCGTGACCGTATCGAGCAGAGTGTTCAAACCAAGGATCAGGCCGTCGATTGGCAGGCTCGGATCGCTTGCGAGCCTGTACTTTCCGCCCACGTAGCTCGTATTGCAAGCAAGTTGACTAAAGGAAGGTTACTGCCTCCTTTGCCATGCGAAATGAACGCGGACAGCGTTATAAGGATACACAAAGAGGGAGATGGAGGAATGACCCCTGCGTTGGTGGATTGCCAGGATCCAGGTAAAACGCAACGGTAACCTAGGGTCCTTCTATGACGAGCGCCGTCAACCAACGTAGGAGTTCTGTAAATGCGAAGAAGCTGAGCTCTCTCGGGAGCCTATGGCTGAGCTTCTTCGAAGAGTATTCCGACATTTGGGGCGATAAATGGGGCCCCAAGATTAGAGGCCGGGTCGAGTGATGGGACGGGAGGGATTTACGGAGAACCCTGACCGCATAGCAAATCGAATGCAGGCCCGCGCACCGTACCTGTACCGGATACGTAGTATTCGCTATTTAGGCCCGCAGGTGTAGTCTCGTGCGCCGCCATGCAACGATGGCCGGATAATATGGGGAGGTGTATATTCGGTTTATCGTAGCTTGCCAATTGTCATTGACAATTGTCTACCCTTGTCACGCGACGATTTGCACCGGTTATATCATAACCATACCAGACACCCATATGTAATGATACATTGCTCAGCCCGTCATCTTAGGATTTGTTAACCACGAGGGGTGGGCAGTTCGTTACCGTGGTCAAAGCACGACTACTACATGGACCTGACTGTCGTTGGGAACGCTCATCATGTCTTTCGCGGTATCTGATCGTGCAGCGGATCTAGCAGCACCATGGCTTGATGGACGCTTCGGCCAGAATGGTATAACTAAAAGTCCGAACTTACCCAGATGTGTTCATTAACGTACGGTGTGGGGGTCCGATAGATTCTGGCATATTTTCGGCCATGGTCAAGTTACTTGTAGCGGGTCCCGCGACACATTTTTCAAGAGTCACGCATCATGTTTAAAAGGAGGACACTCCTTATCGAGGTAGGTAGTACACGATTTAGTGGACCACTAGAAGACCTGGGGTCATGTGCGATTTGCGACGAATCGACCCAGCAGCTCATCACCGTTTTTTAAGTAGATGTAATGGGTTGGTTACGCGGGCTAATAACAGCTTAGTCTAGCTAGATGTACCGATGTCGTAACTCTCCCATAAAGCGCTGAGTGTTACGCTATGGCCTAAATGGTGTGGAGTCTTCGTAGAGACAATTCTGCAGCGTTCTTGTTAGATGTTATCAGGCAACGTACACTCGACACTGGCGAATGGACAATAAGAGCACATTCTGAATTGTGTTTTTAGTCCCGACCTTAATGGGCTGAAATTGCATTCGAAACAACGGCTATATCAAAGTGTCCGCACCTCGAACAGAGGGCTTCGCAGTCCGAATAAGTGACTAGAGACCCTCTTGCGCCGGATGGCGAACAATTTTAGTTTAGCACATTTCACGAATCACATGGAATTTACTTTCGCCAAATTTCCGCTCGCCTCGTACCCTCTCTACCAAATTCGAGCGACTTGGGTGGTATAAACCAACTAATGGAACTAAGAGATTTTCTGGAAACCCTAAATTACAGGGACGCTGGATGGCTATCGCTCTAACAATGTAGGTCAAAGATATCGAGTAACGAGATCACAATTATCAGATAATGAGGCTACGTTACTGTCCCCGGTACCTATCATATGGCATTGCAACGGTTACCGCTACCTGGATCCTCTTTACTGAAAGGGTCGTGTAATTCAATATCCGTCTGCTCAGAACCTCCTACATGACTCCGCGGGCATGAGCTTAACCCACATGGCTAAGAAGCGCCAGTAGGTCACTCGTGTGTTGATGTATTAGCGCCCGCCTTCGGTCTTCGGGGTGGCTGAGACGCAACATGCTCGGTTACTCTGTCCAGGGTTCTGGATTACATATATCCGCTGATGCCGGAGATTTCAGCATCACTGCGGCTCTTTAGGAGCCGATCCAGTGAATCGCACAAGGATTCTACCCGTCCAGCTATCAGAAGTCCTATCCTCTGAGTGCCAGTGTAGGCAGCCATAGCTTGATCAATAACAACTGAAATTCGCCCATGCCGAGACCCGTATATAAAACAAGAGCTGTCCACTAGGACACGCCCGGAGATCTCAATGAAAGGACTCCGATTATCCGTTGCACACTAATACATTATAGTCTACGTTCTGAGCTGTGTACCCAACAGTACAGTAACGCGTGCTGTGCATCTTGACGGAGCGAACTGCTAGATTCGAGGAGGCGGACCGGATCTATATGAAGAAGTCTAATTCTCCCGCCGTAATGGGCCTTATCATGAAGATGATCCTATGCCAGAAATCCAACCTAAGGGCATGTCTTATATTCGCCGGTCTCACATGACGCGGTAATCACGACCGACACTCCCATTTCGGATCCCGGTTTTTCTTTACTGCGCACCGGATACCTTACTAGCGTACGACGGTTGCAGAACACGCCCGAGGTTACGGATAACTCAACGTTTATATATAGATGTACAAGGACGACTGGAGTTGACGTTCTTGCGTAAGTACTGGCCTTTTAGAACAGAAACGAGTTTCAGCGGGACGAGTCATTAGGGGCGGAGAGGCTACCAACAGCGGTCCTGAACACGTGAAGGCCCGTCGACCCGGCGCTTTAGTACCTATATTACGCTACTAGATCCCCCGCGGACACGACGGGCTTAGCAGGTAGCGAATGCAAAGACTAGCTTGGGTTTCATTTCTACCCAAATCCCCAATTAAATGAGGCTTACAACGACATACCGCTATTCTTTTCGATGCACTTCTATTTAATACTAAACGGCTGTGCGGTCCTCTTGATCTGTTGTCTTCCAGATATGTTCGCCGGTTCTCCGGACACTGCAACAACGGCTATGGAGGGGGTGCATTAGACCTCTCGGGAATCTGTCGCGGACAGCGCCTTTCACAAGTTATGTCCATTACATGGCGCTTTTTCCATAATTCTTACAGGCCAAGTGGCGATTAAGCAATGAGCTACGAATAGTGGCAATTAAACCTTACCTTGTCTCAGCGCCCTGGAAACTGCTTCTCCGGAGGGATGTAAATCTGGTGACACGCAAACGCGTTCGGTACAAATACACTCGGATGTACCTCAAACTCTACCTGTACAGTAGTAAAACTAGCGTGAGGTTGAATTCGTAAGCTTCCTTCATCGACGAAATGTATAACGGTGTGCATCGCACATCGCCCAAAAAGCTTATACAGAAGCAACAGCAATTTGGACGGGTACTTGACAGTGCTCCTACGACAAGCGGAGCAGGGGAGTGCTCGTTTGCGTATAACCAGCTAACTCTACAACTACTCAAACGTGTGCTGATCACTGGGTAATCAGATCTGTCTAAGACGTGTGCAACT"/>
                    <sequence id="seq_t118" taxon="t118" totalcount="4" value="CGCCGGAGAGATGAATGTATGATAGTGCAATGTTGCCGATTTACATCGACATCCATATTTTTCGCTTCCTCGTGGTTCATAGGGAAGAACGTACCATGTAGTCATACCAAAAAAGCACTAAGAAGTACCTCTGAACTAGACATATACCACCAGTCAGTAAAGGTGGCCTATTCGTTTGTATAATGCTAAACTCATTGGCGACACAGCCGCGGAGTGGATAGTGAACCTGAGGTATGAATTCGTCAACGGATCTTGTGGATCGACATGATTAGAACCCAACCGATGCAGCCCGGCAGGGATCGTGCATCGTAATGTTGCTCAGTCACCAGCCCTGAACTAGAGTAACGCTTCTTATCTGCGTTCGGCCAATCAGTGATTTTTAGGGATTCGTATTATCTAGCCTATGCGTCGCGGACTTTGGTCCACATAGGAAACCCCTGTCAGACGAAATCTGGCGGCTGAACAGGTTGTCAATGAATTACTTTCAGCTGGGTACGCCTGGAGAATGGATTCCTTGAGAACCGTAGATTTTCTGTATACCCCGGATATTCCAGTCCGTTATTAAGGCCCTTGGATCAATCCTAACCGATTCTCTACCTTACTACCAGACCGGACGTCGTATCCTCCGCAATCCCCCTCCACTTGTTTCAACGTTTTTACAAGATTAATTAGAACGATTTACAGTCGTAACATTGCTAGTGAAGAGATGTCTACCACCCGACCGACACGGGGGCTAAACGTTATCGCGCGTATGACGAACGCCACGACTTTCCCTCAATTTTCGGGCCTGACGTGATCATAATAAATTTAGAACGAGACTGTATTTTTTCGAACCAAGGTGCGGTTTGTCGACCATTGTACGGATCATGTGATCGCTTCGCGAACAAAATGCTCAGCCGCCTGATTGGCTTAAGTCTTCCACCGCTATGTGGCGGCCACTTCCACTTTAAGGCCCCCACCGTTGAGCTCCTAAACACTTTCGTATACTGGAGATCCAAAAAGCCCCGATATGTCTTTAACTTGAGTTTGATAAAGGGTGCTTCTAGGACCAGTTTGTTATCGTTACTGGGCTATGAGCAGTTGCGCCTACTAAGTTTGTGGTGCCTGATATTAACGGGGCGACTTCATCAAAAAATCGACAGCACGAAATCGGGAGGTTATCAGTTCGTTTGTAACCGCCGCGCTTTAATCGTAGCGGCTTCAGGCTAGATAGAGGCCACCTATGCCATTCTTGGGCGCCTAATGCCGATAAATATATCTTAATGGATATCCCTATGTGCGCTCGCTTGTGCCTTCGGACTCTTTCCCTGCAACTCCGTGGTGGCAGGTCACAGGGTAGTGAAAGCCCACATTACCGGAAGAACCATGAGCTCTGTTGCGCTAACGAATCTCTAACCTCAACAGATTCCCCACGATAACATCGACACAGAAGGTCGGGAGATATGGATTGGCCACCGTGAGGGTACATATCCCTTCACACATGACGCTCTGTGCCGGTCAGACGCCCATCACGGCTACGTTGTAGATTTCGAAGTTCGAGTTAACGGATATTTCTCCTTGGCCTAGACAATCGCCAGCTCGGTTACCCCTGTACAGGCCTCATAGCGCGTACGCGCGCAACCCGAAGTAGATCCGTCCTGGGCCTAGCTTTCCGCCTGGACGGACTCCCAACCGAATAATATCTTGCTAGTAAAAGGCCCCCCGCCAGGCTCCAGGTCCCGGGCCAAGTATCGGACTACCTTGATGGGCTAACCCGACCCCTGATGCCTTCCCTTGCTTGCCAGCAGCATTAGTCTAACTGAGCTTCATGAGTGGAATCATGGCCGCCGGCTCAATATGTGTAAGTGACTATCCATAGTACTAACGGCCGTTTCGACCCAAATGCCTCTGATAGGACCTTATGGAGCTATTTTAACGCCGGTTAACAAGTTGTGGTGGTCGACTACACTCTCGTCACTACCAAAGGTTCCAAGCCTGGGCATTTAACTCTATGGGATTTCGCTGCTCGACGCACCCAGAGCAGGTGCTCCACTGTGAGTCTTAATCAAGCTCAACTTCCTCCATAACATGCTCGGCTGGAGCGTGCCAGGTCTCGGTCAAGCTACTAATTTTCGCATAGACACTCCCATCTACCCGAGTCTTAGACGAAGAGCAGTACACTACAGGCGTGCTCCCATGACAGGGACAAATCTGGGACGCCAACATTGCTTAGTGAAGCAGAGTGACTAGTCACCGCTGCCCCTCTCGGGCAGTGTGCTAGGTGACACAATGAGGTCCCAGGAGACGTATATGACTGGTAGTCCCACTATCACGAAAAGGTAAACCGACGGTGCCTATTCGTGAGAACGAGTTTCTACCAGGCTTTTATCAGATTGCTCCCTCGCACGTGACTAGTCTATATCCGCGGTCAATGTCTAAGCATCCTTTCAGCCTACGGAACGGGCTCGAACAAGTTTAGATCTTTCAGCTAAGAACCGTCGCGTTAGGGTCCTTATTCCCTGTGCGTTAGAGTGCGTAAACCGTCGTCGCCCCTAAGGAGCCTTTTCCACAGAGTGTCGACACATATCGTGGTACCTGCGCAGACTTACGACCGTATGGCGAGGAACTCCACTACGCTCCCGACTTCCAAATGCTCATAGAAAACCAGGCACTTGTGAACAAATCCTGGATACTCGTGGGGTACATAACTCCACTCGATGTTGGCAGCAAGTAAACACAGACTTCAGTTAGGTCGTGAGCCTGTGGCTCCGTAACATAGGAGCATCTTCTCTCAAGCACCTTATAGCCCCTAGATATCACCGGGTAAGGCCCGCGTTTAGACGGGTCAAAAGGGTATACTCTACCCTCGTTGACTATCAGATTAGGTTGAAAAGACACCACGGTAGGATTGCTCGTAGAGCGTCTCTATGAATCTTAGCGTTAGTACGTCATCAAATTCCCGGTAGTAGGGATGCTTAAAACCCGCTACGGAATGCTCAGTTTAGAGCGGCAAAATTGGCGGCCTCGCGTGACCTCATCAGGGAACCATTCAGTGTCACTTGTCTGTTTGCGTCATGGTTTGAAACACGACTGCTTGTGTAGGCGGAGTTTTTTTCAGCCAGTGGACATGCATAGGCCAATTCTCATTGTCCGACTAATATGAACTGGTACCCTGTTCATTCGCGAAAAGTCTTTAGTCCAATATAGACTCTCGTATTCTACCACCCTGTTGAGCACCTGAGTCTGCAATGAGGCGTCGTCGCACCTATCAGATTATCCAGCAGTACACCACCTCTAGCTTCTGAACACTGTGGAAACTACCTAACCCTGCCTACTGATCCTGGTTGACGAATATCCCGCGCTCTGGGCGGATTGAAGTACAATAAAAACTTCCAAGCCCACACGAGATGTCCAGCGGCTACACTAAGTGCAAATATGACGTCAACATCTCAATCAGACTCCACGACTTCAATAGACTGCTTAAGCATAAACAGGACAGAATCACACTTGGGACGGGAGGATACTCTGCCCGGAGAACTCACGCTACGAGTCTTACTCGCGGGAATGTATGTGCGTTGTGTCCGCATGATCACTGGATTACTCGAAGTTGGATAGGGGACTGGATACCAGGACTATGACAAGAAGGATGTGAGCATCAACAAGCAAGCCAGGAAGACGCCAGGAGTTCCAGGTTAATAATTGGAGTCCGGGATACGACCATCCCCGGTCGTAGCGGTTGTAATCTGTTACTCACAAATCCACGCGATCGTTGATCCCACGTTATAATCACGATCTGATGTCGATCTGTAGAACCCCTCATGTTATTACTTGAAGAGGTTAACATTTTGTGAAATGTGTAGATCTCTTAGGAAGGATGTACGGGCCTAAAATCGCATCAACTTTTTGGGATCGCTAGTGGTGAGAATGCCTAACTGACCGAAATGCTACGAAGTTTTTTAGCACTGGAGCTAGATTGGTCTCTAGCCAAAGTTCAACAGACCATCTCGTGTTGGGTGACGGTCTACCGTTACGTAGATAAAGGTTAGAGGTCTCGCACTTAGAACATCATAGGGTGCGGCGAGCCACTGAAGTACACAAACCGCTCTTCTACTGGACGTAGCCGGGGGAGCGAAAGTAGTCTGACCCGGGATGGGCCTTGTTTGTCACCCACTGAGATATAAGGATCCGGGACCATGCTATAGGACATGCGTACACTGCCGGCGAAGCCACCTATCATAGAACGCTACACACAGTTATCACCACAATAACATGGAGACATCCGGCTTTATTGCGCCCGTTCCATTATGATAAAAGGATCAGCCGTCTCCACGTATTGTATTAACGGACATCCCGAGGCATAAGCATGACCGTCCGTTCACCGGCATCCGCATGCACGGTAGGGAGTTACATTAAGGTTTACATCTTCTACAGAACAGTTTCGACGTCGAGTGCAGTCCCGATGGGTTAAACAGCATTCGAAGCCGTGAGTTAGAGGTTAAGAATCTTGCCGTTGCGCTAACGGCTACGACACCCGCGGTACACGGCTATACTCTCGTTTTCCTGCGATGGTGAGGCTCAGCGTAACCACCTGGACAGCAATCGGCTACGTTTACAACTAATAAATTCCACACGGTATCATCATGCACTAAGGTCAATATGTGCTAGCGGGATACAATGCTCGCTATTACAGTCAGATATAGCAGGTACATTGCTACATCATCCGAATAGCACCCAAGTTAAGAGTTAAACAAGCGTCCGTAGTACCAACTACCCCAAGAAACTCCCCTCGGAGTACGGATGCGCACTTTACAAGTGGCGTTTATTGGGGGCCGGAAGCCCCACGACCAAGATGCAATCTTTGTTCTGCTCAATAGAGTTTGCATGACTGCTCTCGGTTAACGAGCAGGTTTGTTGTTGCAAAAAAAGGGGGGTGATGCTGGTTTTGATTTTCGATGCGGCCATTTACCCAGGGTCGAACAGAATATTTCCGCCGAGCCGGCGACATAATCATAGTTACGGGC"/>
                    <sequence id="seq_t119" taxon="t119" totalcount="4" value="ACACCGGTGGCGTTAAAATGTGTTTCGCTAGTGTGTATAGGTAACTATAACCTGTGAGCCCGCTCTTCACCAATCCCTGGTTCGTCTGCGTGGTGGCATGTCTCCAGAAAGCGCAGTGTGAATGGCGCGTTTAACAATGCGTTGGCGGCTCACGACGGCAACTGTGCGGGAAACTACATATAATTTTTCGGACACCGCGAGTCGTTTAATACCTTGGGCCCCACTAAGGGCAATAGCTGGGCCTGCAGAGATGGAGCGTGCGTCTTACGATCTCACCGGCCGATGCTTACCTACTTCGCGTGAGGATGTTCTTCTGTATCGTCGGTATAAGACTTGACACTGCGCGTAGACCGTTTCCCGGGGTATGTTTACATCTGTGCACTCACAGTTCATGTGTTAATCCCTTAATCAGTGAACGTCGCCTACGCCCTTTCTGACTGTTCACCGTATTAGCTACTATTAGGTACAAGCGACACAGATAAGAGTTCAGCTTGGTAATACACGGGATATGGTGTATCACAGGAGTGGCGCTATTACGGTAGCGTACGACCGCCGAAGCACGATTCTGAAGATATATTCAGCAATTGTTGTTCCCCGCCGGCGGCCGGAGAAGCTGCTACACCGTCGACGGGTCGGATTGGGACAGCATCCGTGCTGTCGTTGATGCCCCAAGCGTCCCGAGCAGGACCTCAAGAGGAACTTCTATGTAAGCGCATTCATAATCGCTGTGTGCAAGCGTGCTAACTCTCCCTATCTTACGAGCCGGCTTTCCTGCTGCGTACCCCTTTTATTACGGTCACCTATTTTTTGCACTTGCGACGCGACAATTCTCAACTAAACTCAGGTCCTCTATTTAGTCTTCATCGGGTGGATGGACGCGACTTGCTCGAATGATTGACTGGCCCCGGTACCTGTGCTCCACTGCCCTACTTAAGTGCATTCTGATTGAATTAATTCTCCCTGCAAACGTTTCGCTGAATGTCTTTTAGTGAGCGTCCCCTACTATAATGGCGACCTGCAGCTTAATGGGTCGGACACTGTCGACGCGGGTTGAGACTTGGGACCCATCAGCAGCAAATTTATAAATCTCCCAGGCAACATCTGCGGAGCATAATTAACCAACCTGCCCGTACGAAGTAAGCGCTCGAACACCCTCTCGTAGTACGTCTACGGACCCATAAGCAGATTGGCCGGGACGTCGAACACCAGGCCCGTACATGGACGGATCGCCTCTCGTCGACACAGGGACGTTCGTGATCCAAGTTTATGGAGCATACGTTAAGTCAACCCACTAGTCAACTCTTGAAAGTGAAGTTGCACTGAAGTGTAGTTAATTGATCCGTTGCTGAGCGCATTGGGGGTACACAAGTTTGCTAAAAAAGTGGGGGTTCTCAGTCAGTTCTCGCTTCCCCATCCCGTTAATCGACCTTCTGTCGAACTAGCCAGACGGCCTCTCAGCGTGACAACATGAGATAATCCACATGAAATATTTGACGTGTCCCAGGTGGCGATTGTGTTGGGACAGAGTAGGAAAATCATGAATCTAGCGGGGTTGGAGCCGACTGGGTCCCAAGCGGATGCAGCTCTCAGGCAAGCAAATAGAACGCCGCAGACGTCATCCCGGGGGACACCCTGCACAGCAGTTGGTATAGATAAACTAAGAAGCGGTTCAGGAGTATGTGGGGCTAGCTTGTACTTTGACATCATGACGCTAGCTCACAGGCCAGACACAGCCTATGGCTCACTGTGAGCGGTCGTTCAATGAATTTACAGCGTTTCGTAGGCCTTACTATATTCCAACATGATGGCTGAACGATGAACATAGCCTTAAGATAGAACTAATTGGTCAATGGGGTCTTAGTATACGCTCACCTGTAATTTTTGAAGTACAACGACCTTAATATTCGAATGTCAATAATACTGGGGTTTCATAAGCCGGGCACATAGGCCAAGGGTGCTGGAGCATGTAGATAGTGCGAAACCTGGATTATTTCTTCTCTTTCATTCTAACCTCCAATTCGTGAGGTGAGCAGTCAGTCGGACATAGTTGCCCTCGTGGCCTTGTACAGTGTGGCCACAACCCGCCACAGTTCTAGAATGTGCTACGTCCAGTGCCTTCTCTCTTTCTGACGCTCAGGACAGGTCCCTTACACAGGTCGAGTCCCGGGGAAAGTTAAAGATTAGGATGAGGCATGCATTGTGGGAGAGAATTAGGCTTACACACACAGCGCAGTCGCAAATCTTTGAACTTTACAGTGTGAATTAGCCCTTCTCGTGATAGAAAACTCGTTGCGGACGGACCAGTTGGTGAGCGACCTCATACACCTTGAGCAGCTCTGACCAATTCTCGCCTCTGCCTCGGTAGGCTACATTTCACGAATCGGAGTCACCCGAGCCGCACAGCAGCGGTAGAATCGTTGTCCGGTGGGATCATGCCCACAAGGGTTAGACGTGACCTTAACCACCGGGTCAGCCTAGGATCTACGTGACCGTCTCAGCTACACTCCGCAATTGACTTTCTTTTACGCTGCCCATGAGTACGGTGCAAAGGATACCGGCTAGAGATCGGACGCCAAGTGGCATCACTAACAACTTCGTGTCTGAGTTCCGTCAAACGCTGTATTTGGGCAAACTACATAGTAGAGCTAGCACGCTTCGATGAATTTTCCGTGTATCTTAGGGCGCGCTAGATAGGGGGAGCGCTGGGCAGGGGCAACCTAAGTGCCGGAGGTCACGAAGTGGAGCCTTGCAGAACAGCTTTAGAAGAAATGAAATAACACGCTAAGCACGTAACGAGAAAGGCGCGCAGCCGGGGGCCCTTCCCAAGTCCTGCGGCAATCCCAGTATTTATCACATGAAGGACACGCCGTAGAGTAACGGGATGGTTCTGATGTATTTCGTATAGTCCCCCCCACTTAATACGACTGTGTGCGTACCTCCGCCCAACAAGTACTATCGTATTTGCTCCGTCTGTTAATAGAGAGACGAAAGCAGTGTCATAACCCACACGAGTCTGAGCGGAGAGACCTTTACTCTCCCCATTCGAATGTTGACTGCTGACGCGACCAATGCATAATCTTGCTTAAGAACGCGGACTGTGACTCTTAGAGGTTGACTCACCCTTGGATAGCCAACTTGAATTTCATCCCCCAAGTTAACAGTTGGGTGGAAGAAAGCAATTTATTTAGGAAGCGATAGCCAGTGATATGGGCCGGAGGTCTCTTGGCGGTTATAACCACCCACGAGCGGGATTGACCTTTCTCATCTAAGTAATCCACAATTGGACTGTTCCGTAGCGGTTCGGCCAAATCCTGAGATCGTTGAATGAATTGGTTCACGAGGTTCCGCACGAAGACATGCATCATTACACGCGCCAACGCGGTGCCCTATTCGCCCTCGAAGGTCTTTCGATCGCGAGGGGTTCCGCCCACTGTCACTGGGCGTCCATTGTGCAGACCAGCGAATCTAATGTTTGCCTTAGCCGGTACTGCTCATAGGGAATAGTGCAAGTTCGAGCGAATAGGAGATGAGTGTATTTACTTCGCCACCTTCACACAGGGGATATGGAGAGGTAGCAACTTGTGGATTTAGTGAAGTTGGCTCGCGCATCAGTATGCTAGCTACAGTGAGACGGCGGACGCCGTTGTCAACCTATCAGCTATAACTCTCAGAGTTTCTCCCTTATGCTCTCCCCACTGAGAGTCGACATTATGCTGCCTCTTCCATGCACAGAACCACGTCAAACTTATTGGGAAGTATGATTGATTAGACCCTGGTTACGCTCGGTACTTGCTTCGTTTTGGTTGTTTACGTACGCATTCGACACTTAACAGTATGTTCCTCTTTTAACGCAGGATAAAGTCCCTTCGCCGTTGCACCTGGCAAGTTGGACAACTACCGGAATCCTTGAAATGTAAGCGGCGACAAGTGGAATCCTGCGTCCATCAGAAAAAAGAACCGGGTCCGCGCCCAATTTGCCGCACTGAGAACCAACACTAGGTGATGTGTGCGTGGATTGAACCGGCCAGTTGGCTAGGGTATGGTCAGTTATCTAATCGGTAGCTTGCACAATGTATCTGTCGACTTGCTTAGATCCCGTCGTGCGCGTGGATTCGAGATTTATGTGCCAATAAATATCCTATATGAGACGATTAAGCACCAAACTGCCGAATAGGGTGTACCACCAGCCGCGATTCAAGAGACACACGTCCTCTGCCGGCCTTCTACTCCCATTAGCCGCATTCCAGCTGCCTGTGATCTCAACATGTCAGAGCCTTAAGAGAAAATCTTGTCATGGCGCACACACAGCAGGAAGGAAAAGGAGTCTCTAGTCCGGCCTGAACACCCAAACACGGCCCGCCGAAGAGTAGTACCCTTGAAGAATAGTAGATCCCATAAAATTGCAACAGCTATCGGATTGCCTATTTAACGGGACTACTGCGGCCCATTAAATAGCGCGGCAGGCGCCTAGCATTAAGCATTCCGACAGTCGTTAGGATGCTGACGCCAGTTGGGACGACTATTGCATATACTATAATCGTATCCAAAAACCGGACAATCTTTGATTCGCGCTTCCAAGGGGGTGCGTCACTGTAACGGGGAAGACCCTCTCTACGCGGGGGCTAGACCGTGGCGAAAGCCGTCAGACGGCGCTGTACCAGCGGAGTTTGTGAAACGAAAGTGGAGATACACCAATCACGCTGGCAACGTGAGGATCGGCAACCTGACTACACACGGGCTGTAACAGGAACATAATCCGGATCACGTCGATTGATCGCAACTTTGGCTACTGGCACGCCTGAGAACTCATTCGAAGCGCCGGTTAGTACTCTCGTATGTCATAGCTCCCGGTATAGGACAATATGCCGAATCTCCCGTTCCATCGGGTTTATTTAACCTCCGGCTGGTCAAAGCAAATCTTAGTTTACGCTTTGGTACGAGCTTGTCCACGGATCTGGACGTGTTCAGAGAGATCTCACCGCCCAAGAACGTTCAAACAC"/>
                    <sequence id="seq_t12" taxon="t12" totalcount="4" value="GTTTCGCGACAGATTGACGTCAAAGTCCATACTGCCAGATACCGCTTGAGCCTGCAGGCTGTCCAATCCTTGTCAGCTACGATCCTTCGGGGCCCTATGTTTACTAAGCATGTTCTCCCGGTGCCCACCCCGTATCATCACTAGTTCCCTTTCTTCACAATTGGCCATCTGTTCGAGCCATGACTGACTACTGGCGAACGGATCTCGGCCATTGCAGACATGACACTATTTGATAGTCAGCGATACTTGAGGGCATGTCTTACCTGTAATCCCATTATTCACCAGGTACCGTACTCGTAGATACACGAAAATTTTCGGCTTGCACATCCCGAGGTGATGTTTTGGTGATATCCCTCCTTCCGGTGGTGGGGGGTCACTAGCTTGCTTGTGGGAATAATGCTTCAGCATAATTGGTGCCACAATAATTTCGCGATACTTAGTTTGTGGTGACGTCCGTGTGCGCCGCATTACATTATTGACCGTCACATATATAAATAACCGGAGTCCAATCTAACCAGAAAAAAACTTAGAAATCTACATGTCCAGGGACGCACGCACTGTTTGAAGAGACCTACGGAGTTAACGGTGTGCATGTGTCGGGATCTCACCTGCACTTTCGTTCACGCGCTGGAGTATGAGAGGTGGTCAGGCCTCTCGCCCTGCTGGCGTTGTGTCGCCCCCCACCCAAAACCAGGGATTGGCCTGTCCGTATATTCCAGGTTCGATCAGACGTACCCGTGTTTTCCGAGTGTTCCTAAAGGGCACAATTAATCCCGTTTCAGTGTATGCGATCCTGTCCAAGTTCTGAAGCGGTGAATTAAGATAGCTGATGACGATGGACGCACTAATGAGAGCGTAAGAGGATAGTTGAATGTATGTTGTAATCCGTCTCGCATTTTGCGGGGTTAAATAGTTCGTGGGCTCTGATAAAGTATGCCCGGCAATTTGAGCATCAAAGAGCGACGTCCCATCAAGATCATCACTTTTAACTACGGGACTCGGACTGTCTGGACATTGACGCCTGGTAGATACGGTATCCCTAGTGGTCACTAGATAGAGGGAAATGGATTAAGGACGGTTTAAAGCCCGTATCCTCTTAGCGATGATACGCACAATATAAGAGACGACAGCATCAGAAGTAGCGCCGTATACCGTTCACAAAAGCTCTAATAATTCATCGTGCGAAACGGTAAACTCAGACGCAGCAAACTCCAAGATGCATATTAAGGGAGACGGGACAACCAAGGGGCCCTTCATGACTCCAGGTGCCATGCCGACATGCTACCGATGAGGAAACTTTCTCCACATGTCAATATAAAGCGCCTACGGTGATCAAAATAATCGAATCCTTGCGCAGGCCTACGTCTTACCGGAAACACAGAGCTGCGCCTCACTTGACCGGAATTTATGGAGGTAAATTCACCTATGGGACCATGCCAACAAAACCAAGAAATCCCTGGCGGAACCCCCATCCTGCTCCGATCGCCGGAACCTACTTGATGGTGTGACGCGTTATGTCTGTTTAGCAGGAGGACTCCGTGGGGCGGGACGATTTGTTAGGTGTGAAGTCCTCTCCCAACATACTACGATCGTTAGGCAAATTTTGGTTCAAGCTAATCACAAGGCCTCTATCGAAAACCTTATTAGAAGGTGTTGGGAGTGGAAACGCGTTAAGCTTCCCGGTGCACCTGCTCTTTCGGAGAGTCCGACTTCCACACTCTTGTCGAAGGACCCGACGCATGGGTAACATAAGGTTCGCTAATAACTGCATAGAGTTATAGGTATTTATTGTAACTGTATCTTGTATCTGATTACTTGCAATAATTTTGACTTGAAGCAATACTCAGCTCCACGGATAGTATTCACAGAACCCCAAAACGATCGGCTTGCTGATTGTACTGTTAGTTATCTCATTCACTCTCAGATTTCGCACTGCCGACCGAAGTGATTACCCCTTTAGGCCGGCCGGATCTGCTGCGCATCGGAGCTGATTTCCCGTTCACAAGGTTTGAGGGATCCAAGCTGAGAGAATCCATCGAAGACTCGTAGAGCTGCCTTAAACCCCGGCAACTCAATCACATCCAATGGAGCTCAGGTCTGAAAGAAGCGTGCATATCCGCATCCTAACTCTTACCGCCTTCTGCAACGCATGATCGGCGACGCTACCGCCGATTCCGAGAGAATATATCATGTTCGGAAAGCTTGACAGAGTGCCCCAGCATTCTGTGTGAGGGCGAGCTTGCCGAGCTCACTCATGACCGTACGTAAAGGAATGGTCAGAGCTACGAGACTCACGCGACTTTCGCATTATATTTTTTAGGGAAGGTAAAAAACTAGACAAGATACAACTAAACAAGATCTGTTGCCAGTACTGCCGCTCTATCTTAATTCTATGGGATCGGAGCAAACTATCTTCCGGTACGGTCGGATTTTTATATGATCTACTTCTGTGTTTTGGACATAGAGATACGACTCGTGACCAGGGGCTGATCTATCCTATATTCAGCTGAAGGGAGAGCGCGTCATGTAATGTCGACAACTTCTCGCCTTAATCGCTTGACCGCTTAACAGAAAAAATATATATTGTGCGCATGAGTATCTTCCCTGTTTGAATGAGCTAAGGCCCGGCCCACATTAGTTAACCTATCGTTACACGTTCGTTTGCACCACGGCCCGAACTATTAACTGGCCTTAGACGCGCGTTTCGTTCTACAACGCGATCTTGACCGCAGTGATTACATAGGTGAAGTCGGCGCTACGGCGGCTATGCTTCGGGGACGTCCTTGATTAGGTGCAGTCCAAAAACACTTCCCGCTAGATAGGAACATCTGCAGCACCGTTGTGATAGCGTACCCTGACGTGGCTACAGGCGGTCTGCACGTCATGGACGAGGTCGGCTATGTAAAGGTTTGGACTTCCGGACGCCTGACTTCTGGCCGATATGATGGGCGTGCCCCAAAACGAGTTTTGGCCATGGCCCTGGACGGGACACGCGGACCGCGGCGCGATGAGGGCAACTCGTAACTCACATTGGACACAACACTACTGGGGAGAGAAGGACCCTACGGGATCGGGGCCTTATTAAGTGCCTGTCGAGTACAGAGGTCCTGTCTCTGAGCCGAGAGCTCAACTGAAGATGTGCAGTTCTACAGATTTTCGCTGCCGGTCATTGACCCCATTTTCGTAGTAGATGCGACTGTATAGCTCCGAAAAAATCGGTGCACGTGGTCGCCCATCGTTGTGTATTGTTATACAACAAGTGAGTCACGTGGCTCACTAACTATTCTACGTTCCGTACATATCAGAGAACACCCGTGACGGCGGCGTAGCTGGTTATGAATTATTTGGTAGTCCAAATGCGGCAAAATCGATAAGAGAAAGAACGTATCCGTGGCGAAATAGGCGCGTAGGCGAGCGAACGTGCCCCCCCCGAAGCTTGACACGCCTTCCATCACCTAATATCCTTACTCCACTCGCGTTTACCGTACCGCTGGCCTGCTTCATCCGATTTGAGGATTTCACGCATCGATTACGTGACGTAAAGTCGGTAAGAGCTGCTGCTACCGCATCTAGTGGAGTTATCATACGCGCAACGAATGTATGGATAAGACACTTCGGAGAACCAGAGATGCTCTACCGCGTCTAGGGAGGTCTGTCTGCTTGTTAGGGTCTAATCGTAGACGCCAGCTGGGGGGACAGTAAAAACCACCACCGTCCTTCGGCGGCGTGCGACGGGGGTGGCGCACCGACCAAGAAGCACCTAGAGAGAGGATCAGTGAGCGGTGCAGTGTCACCTGTCATAAGAGATGTTTTAAATCGGAGTTCTTTGGGCTAAACCCATGTTACGCCCCGTCCTCTAGATAAACGGGCCGGCACTGTTGGTTGCAGAGCCCCTGGTTGAATTACATACAAACGGTCCCGATCATCATCCTCATAGTATCTATACATTTATAGAGCTCTAGGGAGGGTGGACGTAGACCGTCCTTAACATAAGCGACAGCCCAACCCAGTCGATGACGGGCTTGGAGGATTCCTAAGGGGGTTTTTACCATTTATGGGTAAACTTGGAACTTGGGTGGAAGTGAACAGCCTGTAATACACAGAACTCTGATGAGTTTACAAACAGCCGAGGCAAGCGGTGTCGGTCTACCCGAGTGTAATCGCTTACTGCACCATGGAGGCAACTCAGGCGCTTATGGATGCGGGAGGCGCCTATAGGCTTTGTGAATACTTGTAGAGGTTAGGGGTTACCGCAGCGCTCCTCTGCGGCGTATTCTCAGTATGAATAGACTTAAAGTGTAATCTCGTCAGCTTTCGGCAACCCCGGACTAACAATTAAGATGTTTTAGACCTTTCACGGACCGATCCCGTATGAGGTCCGGGTTACACAGCTCGATTCGTCATGATACGACATTTGGACGTCCCGTCACGAGCTGCTACCTTAGTGAGCAGCCGCGGTAGAGCGCCCCAAAATAGATCTGCGTATTGGTGAAGATCGGTCGCTTGAAGGTCGCGGATCCACGCTACGGGTATCACATCACAGTTAACGCAAATGTCGAGTCCGAGTTCTCGCGAGCACGCCTTCGCATGTAGTGCATGATTTACCATCAGTTGCCCTTATTTTAAAGGTTAAGAGGTATCGCCGGGCTCTAGAGGTCAAGACTAAGCTGTAGGCTAAGCTGTCAGATACTCTCCGTATGCAAAACTGTTTAATACTGTTGGTAAAGAAAATTCCCACGACAGGGATTTCCAACTCTAGGTTGACTTTGCTATGATCGAAATCTACTGGGGAGGAAGCGACCAATTGGTATCGTCGGCAGGGAAATATACTTTAGTTTCAGCACGACCTGCCTACCTCAACTCGGCAACCTCTATATACACTGGCCTTGTAGATGAGAAAGATGCTCCCTAATAAATATCAATGCGAACGACGTTTGTTCAGCTAACCTTAAGCGTTTCCCTCGGAGTGCCTGAAGATAGAATGTCATCGAGTTGAGCGC"/>
                    <sequence id="seq_t120" taxon="t120" totalcount="4" value="TAGTCGGCCGAAGAGTAAGAACCGCCTTGTATTCTGATTTAAGACTGGAGTGTATTATACTGGAAGCCGGCTACAGTTCTTGCCCGTAGTTAGCATGACTTTTAGTGCCTCCGGACATGCACATCTCATTTAGCTCCCCTCTACCACGCATGGACTTATAAGAAGTTACGAAAAACAGATAGATAGATGTCAGCCTCGATTTCCATGCCTAAGACCCAGCTGGCCAGGCGCCCGCTGCTGCAACCCAAGACCTCAACTATGAATACCGACTTCCAGTGACCCCATCGACCCGATACACGACTTTGTGTCATGTACCTAATCAATCACCGCGACGTTTGTCGCGCGCTCTACTGAGGTCGACCTGTATGGGGCCAAAGAATGTCTGCATATGGTCACTACGAAGCTGCTATGAGAGACGGGGCTGAGTCGCCTAGCAGCGGGCTGGGGTATTCGCTTGCACCTTTGGCTCTTGTCCGTGTTGTTAGCTGGAGCAGGTGCCCTTTGGACTTCTCTCAACAATAACGCCGATGTATTTGTACTCATTGGGCTACCGCGACTAGAGAAGCGTACCCCTATTGACGAACAAGTATTCCGCCATACGCGCCAATTGGTAGACTATAGGTTGGAAGAGAATACGGCAGCGGGTTAAACGCCAGTCCAGGGGGTTCAGCGCGGTCTTTTTTGGTCGCTGGAGTGTTTTGTGCGACAGACCTTCAGTCAATCACATGGAATCCAAGTAGCGTAGCCCTGTTGGATAGCGGTAGACTGCCCTTGAGTCGACTAAAGAGCGAACCTAACACCTGACAGGAGCTTCGGGTGATGACCGGCTTGTCGTAAGACGGCGGTTGGCCCCTACACTAAATCGACGATGTACAGAAACGACACGATTCCCGAGTTAACGTCCATAGGACCCCTTAAACTGTTAAACAAACTCCGAGAGCGCCGAATAAAGTCCGCAGAAACAAGAACGGGATTTAGCCAGTCTTAGGGGGGTTAACATCGTAGGGGATAAAGCGTTGTTTTACCTCCAGGGAAGTTGGACGCCGCCGTCAGGAAGCCGCCGGATTCGCTGAAGGCAGTCGGTTCACTCTCCGGCATCCATGTTGATTCACGTGGGAAAGAAAGAGGTTCCCACCAAGATTCGAAAAACGTGTCATGATGCGACGACAACGATCAGGAGAAATAACACTTAGGAAAGTTTGGTACAGCTATCAGGACTCCCGCGAGTCAAAGCTGTTGCGACCAAAAAGGGCACCCCATAGCTGTAGTCTACGCTGTAAGCCTTCAGCTTTATAGAGCAACAACGGGGTATCCGGGAGGCCTCAATTAGATATGGGAGAGCAAAACCCTAGTTATAGATGTAAACGCGTTCCGGAATAGTGAGTCTCGCAGACCTCTGTAGTTACGGATGGGATGCTGTACGTGGCAAGTCTAATGTAATCACCCGAGCTGAGGTTATAGTAAGGATGGTACTTACATCGATACGTCTTTTGCTCCCAAATCCCACAATAAGATTACCCCGCGTCTACAGAGTTTTTAGGCTACATACCGGCTGCGAAGTCATACAGCAGCTGGTGGAGTCGTAGAGTCTATGATGCCCTAATCGATCTACATGCCGCGAAAAGGGGACTTTGGGAAAATCTGGTCACCTCCTTACGGGACACATTAGCACACGCTTTGCCCGTACACCTTCTTTAGAGAATTTATTACCTAAAGTCGAAGGGAAGAGGAAGATTCCTGTAGGAGCAAGAACACGGTTAGAATTCAAGCAAGATCAGTGCTGCTTTTCGTGCACGTAACTAGAAGGGACTTGTTGTCCACCATCCTCAGCTCACCTGACAAAACGGATAGACGCTTACTTTAGCGGTCCTCGATCTAGGAGGCTATCCTGAAATGAGCTCAATGGGGATTTGTGAGGCACAAATCTCCTCACTCGTATACTTGATGTACTCTGGAGTTCTCGCATCTCACACGACAAAAGCACCCGGCCTTAGTCCGACTGATCGCAACCGCTACGGGACTCTCTAAAAGGGTAGCGCGTTCCGGCTCTTTCCTTCAACCCCTTCCTTGGGGAGTCCGGTATCGGGGGAGTTTCATTCTACTACCAAATCGACCCCAGCCTAAACGCGTCACCAGGTGCGACTGGCACCCAGGCTGTAGCATGTTCTGGTCCGAGCGCACGGGGGGCTATATCTTGCCCCGGCCATACCGTAAATGCCTAAAGTGCACCCATATCCGATATCTACTGATATTGCAAACTCCGGAGCAGGCTTTAGAAACATGCCCAAAGTTCAGTAACCACGTAATGTGAACGGCAACATAGAATTGCAGTACTAACGACTCATCTGTAGATCCCCATGTGACCTGAAATACATCTTGACCGGACATGAGGTGGGGTGGGGTTGGGTTTAAAGCGATTTGGAGATACCCGTTGACTTCGGCATATTTGGTGATATTTGCCATTCGCGACATCATGCTGGGCTTGTTGAGGCTCGGCACTACTGAGTATTCCGCGTCGGTGTTGTGTGCCCTAAGGCGAAATTTGGAGTTGCCTTCAGACGTGGCTGAAATTACAGCCTTGGGACCGTGACCGCTAAAGATGATGGCCATGATATTCGTCTCGCTCCGCTCTAACGGGAGCCTAACCAATACGAGAAAAAACTGGCTGATAAAATAAGAACCGGCAGCGGTTAGGTTTTACGGCCGGCGACACGGAGCGTCAAAACTACAGTAAATATAAACGTGCTATAGTCTTATCGGTCCGTTTAGCCCCTGACGTGCCCGCTTGATCGGTATGTATGTCCTGGCCTGGTTTCTAGCAATCGCCAGGCGTCCACTCTTCGGTCCAAGGACGCTCAGCGCGCCCGAAGATGAGCATTCTACAAGGCCGCTAGGTTCGGTAACACCTTTTACTGTGGATTACGATGGTATTTGAAGACGGATTAAGCTCAATTTGTCGTCGCCGCAATCAAAGCTTCATGTTCATATTACTATCTTCGATTTAGTTGGCCCTTAGCAATAAGCGGTCCCGATTCAATAGTCAAAACTAGCGCTCTACTACTAGTGTCTCAACAGGAAATCGTGATCGCAAAGTAAGATCCGAATGTCATCGATCTGTCGGTGAGATAGTTCGAGGTTGTTGAGAGTCTTCTGTCGCCGGACTGAAGTGTACCTGGCTACCAACAGGCCGTCCGGGCTCGACAAGTATACCGTACTAGCCGGTCTAATGTGGACCAAGTGTCTCATGACTTGTCACCACCCAATTGACGTGTGAGACGTCGCACACCAACCACGCATTGAAGCTAGCTTACCAGTCTCTGTAATACTCGGTGATGACAGATCCCAATACCGACGAAAAATGATGGGGAAGATGAACTATATGTAGACCCGTCCGCCAAGGAAGGGCATTGACACGGGAGATTCAAGGTGTCCGTTAACTCGGTAAGTTTGTGCTTGTAGCTACACCGTAAGAATTCTTGGAATTGGTTTTTCACACACGTTTGCGCAACAATAGGTCGTACGGAGGAGTAACTCATTTGCTCTGCGTATAAGGGCAATCATGGGCCAACGGCATCGCTTCAGCCCGGTTCGTTTTGGGAATGGATTTGTCTGGTATTGCTACCTCATGGATGCCAAACACCCGTATGCGGCGCGGGTCCAGTTATCGAAGTTTGGACTATACTAAGCGGAGAAACAGTATGTAACTAATTACGGCGATCCGCCCGTGACCGCTGTAGTCCAGATGCACATCGGAGGCTAGGGCCGTTCACGTCCGCATTAACTGAGGCGTGTTATACCTTTACAGCATACCAGTAGGTCCTTATAATCGTTCCCTGCATACCGCGTAGCTACCAGGGGATTTACGGGCCTCTCTTTTCTAACTGCTAGACACTTCGTGCATGGCACTGACGAGAGACATGGTTGCTTGGTATAGCTAGGCTACAGAAACGGTTATAGCGCGTTCAGAGGTCAGGTGACAAAGTCCGCCCTGCAGAGACGGTCACGCACATTAAGACTGGCCGACCGCTAGGCTAGAGTGAGTCCCGAATAGGGCATGACCCTGTCATTAGCCAATACTTTTATATCTTAGTATTTACAAAGTCCTTGCGGTTGATGCTTGATTTGATTAATAATTCCGTCGTTACCCAGACGACTAAACTCGACAAACCCGGTGCCAATGTGTGCTGCAGTGTACACCAGTGCGAGACCCAGCGTTCGGGGGGGCGGTGGGCCGACCGAACCCTGGTCTTTACATTGGGAATGACTTTTTAAAGGGTCTCCTCAATAGATTTCCTGCTTCGGAGGTCAACCGGGCCTTAGTGGGGGCGCGTTTGGTCCCTCCTAATTTGCGCCTTCGCCGGCAATCCGAGAGTTCTGGAGTAAGGGCTCCTATGTCGCCTTTCGGGCGGACACCGGAGACTCCCGAGCGAAGGTCTGCGCTATGGGCAAAGAAGTGCTTACTAGAGTTGGAGTTGACTTTACCCCTGATTAAGTGATCGCGTAGGTGAGTCGGACATTACGAGCACTTGAGCCTTCAGGACCCGCCGTTTAACCTGGCAGGTTCAACGATCCCCTGCTGTCGAATGTACTTGCTGCTACCGCTACTATCGGCTCATGTGTATCCCCGAGAAACCTGTGTGTTTAGAGCTTTCGGAGCGTGTCATCTAATCTCAATTACCACTCTCTTGTTCCTGGTCCAGACGATTCATTAATGTATGAAACAGGTCTAATCATCACGAGGGAGTCGAGGCGACTCTACGTCTCTGTTCTGTTGAACTGGGGTAATCAAAATAGTTCACTCGGGAAAATAATTTAAAAACATGCTCTATGAAAAGCGACTCTATTCCGGCACCGTTATCCTGCTGCATTGCAGATACACTCACTCTGCGCGCTGTCCGTGCGTGTTGACTAAAAAATAGTGTCAGCATCTGGTTCGGCAAGGGGGGCCAAGGGGGGAGTCAACTTCTGAAGCTCCAACCTTCGTCTCCCACTCTAACAAT"/>
                    <sequence id="seq_t121" taxon="t121" totalcount="4" value="CGTTGGGGTGTCGCTTCCTTCATGCGAGCTACCCTAAGGGTAGTTTTGCCCTATGGAATCGCCGGCTCGGACACGTAGGTTGTATAATGCGTTAATCTGAGACCGTCCTTCAAAACGCAGGGACTGAGATCCTGCTTTAACCCTGAAAGCTGAAGTCGTAATGATGCTCGTTGTAAAAAGGGATATGCGCAACTGGCGGCGGCCCCGCGAACTTTGACTGGAACCCCCAAGTGTAAATCACCCAATGCCCTGTTAAGGCAAAACAGTCCTATAAGTAAGTACCTTTAGCTCAGGAAAGGACCGATCCTAATAGCTTCATCCATTAGTCATAGCACCTACTGGCGCATGGAACAAAACGATGTTTATCAGCATAGACCGTGTGCTTAATGCAGTTCAAAGTTACCGAAAATCCCAAGCAGTGGTTATGGACGCGGAGCCATCGCTCCAAGCACTCCAACGAATATTGGTATTTGCTACGGCGATGTCCTGAAGCTGACACCGTCCCGCCAGGGGACCGAGGTGTTCTCAATTGTGGCGTAGTTCGACACAATGACCATCCCCAGGGTACGTTCAAATTGAACGGCAAGAGAACAGTTCGAGTCGTAACAATACTCTTCCGACTTACGGAGCTGTTGATTTCATACGGATATGCTTTTAACGGGTGTGCTCCGATGCTAAAATGATGAGTAGGAGGAAACTATATGAACATGCGCATCTGGCCCAGGCTTAAATGCCATTGTACTTGGACAGCGCGATACAAGGTGGGTCGCTTTAGTGCTATAGGGCTTAGTGCCGTGACAATAACCCGCACCCAGCGGGCGGTGTCGCTCAATTCGTTATTCGCGTGCATATCACCGGTCGTCAAGAGGTTGAACTAGTTGAGACCAAGAACGCTCTCGATATTCTCATCTGTTATACTAAGCTCGAAGGTCCCTCATGATGTAGGTTTGTCATCGATCGCCCGTTCCTCGGATTTAAACGAAATGCCATCAGATAAACTACACATCCCCAGCTTGCCGCTTTACACGGAGCGCTTAATTCTTAAAAGTAGTCCACGCGGGGTCTCGCCACCCCGGCTTGCTGATGCAAGTCCTGTCGGTACTCTAAGGCGACGGCAAGCGCTACTATCACTGGGTCATAAGTGGTGTGTGGGATGTGACCACGCTGCAGGCTCGTCGTTCTATTCCTGTCACCGCGTTAAGATGACAACCTGAAGCCGGGGCGGCGCCTAATCGAAAGATATCGTGGAAGGCTAGAAGGTCCCAAGAGGCGCGCCAACCACGGAAACTCTGTCCGCAGGCCAAAAACAGCCCAAACGCATGGATGACCTAAGGAAAAGACGTCTGTAGGACGGATAGGATCTAACCCGTGAAAAGGTCTTGTATCTCTGGAGCAGTGGACTGACTATATCCCGCCATTCCGGCATTGGTACATTGCCTGTATACGAAGTCCGATTCGCGATCGTATACAGCCAGAAAATGGGCTATAACAGGTGAGTGTCCTAGGGACTGGGATCCCCAATACCCCGTCTAGTCATACCGGATCTCTTCTGACTAGCCGGTCTTCCGAGGAATGAACATCGCCACACGACAGGGTTGTCCAGGTATCAATTGTACTATGACCAGCCGTAAACAGTTCTGATGACAGGAAACTGAGCTATCTCTTGTAAAACCTACCAAATTTAGACAGTCTGAGTTAAAAGTCTGAAGGCTACGGCCGGCACGATATCGGGGAACTTAATAGTAGTCATATTGCTTGGAAAGGTCGATAATGTGTCTAGGTTCGCCAGCTGGTGCGGGAATGGTATCGCAGGTGGCTTCGAGGGAAGTATAACCTAGATTGTGCGCAAAACCCTTTGGAGCGGTTTGATGAGATTTCGCAAGGCCTTATAACAAACTGCCGTCCTCTCAGAACCGTAATCTCGCAAAGTGGTATCACTGGACCCGATGACCGATCTAGGACCTAGCGCACACGTAGCAGTGGGTCGAGTTCGGTTTACTCATAGGGGGAGCTCACAGCACCGTCGATTCTTGGTACCACTCTGCATCGCGTACCGCGCAGCGAACAGCAGCACAAGGAACCTTCTATTGAACGTCAACATGCGAGGTGGCAGAACACAGTTATTAGATCCTTCACCTAGCGCATGGCGTGACGGCTATAGACAAAGGAGGGAAACGTGGACCCAGTATTAACGCTCCGACTTAGTCGTGGTTCGATTCGTCGGAGGCCCGTGTACTTGGCGACTCCGCTCGTAAAATCGATGAGGGATATTTGAAGCATAAACGGCTCTGTCCGTATGTTGGGGGCAACTTGGTCGACCTCGGCGTCCTCCCGTTGCAGCCGGTCTCGCCGGCGAATTCTCTGCGTGGACAATGTAATCGTTACCGATGACCGAGGTGCACAGTTGTGAATCGTATAATCGAGTATTGCAAGCATCCGCTGCGTGTCTCCTTATCGAAACGACGGCACAGCAGCTGTTTTAGAGTGAACAATCTACCGGCTCGTTATGCGCCATCTAATGGGTATTAACTGGCGGTATTGCTACTTAGCCCAAGAGTTCTAATTTTATTCCCGCGATGATATTTCGGAAGCGTACTTAACATAATGACTGGATTTACCCGAATAGAATGGGTACCAAATGAAGCTAGGTGATAGACTTGTCTGAAGTGAAAAACTCTAATGTACCACACTGGGTGAAAGTTTTCCGCGAACACGGGGACAGCGGGCTCTGCTGTCGGACTACTGCATGGCTAAGGACAAGCCAGGTCATTCTCATGGTGGTGATAGCACTATAAACGGGACACGGCCCGTATCTTAAATAATCTTAAAGCTCTTACTCTTAGCTCAATCGACGTATCTCGCTCGTCGTATGTTATAACATCCCTCTATAAGCTAGGCCTCCCTGGAGCCCACAAAGAGGAACATCACCTGTCACGAGTCGCAAGAAAGCCGTAACTTGTCCGTCTTGACCTCATCCTAGCCGTCGGAACCGCGGCTCCCCAGCCAATCTCAACCCTAGGCGGCTATCCGTCAACGTTAGTGAATCTTTCTGGCCGTTCTTGCAATCGACGTACTATCCCCTCATACAAGTAATGTCTCATAACTGCTTGCTAAATGCGGTTCGATCGGCTCATTGGCTGCAAGGATGTGACGGCGGCCGAAGTCACGTTGATTTCTACAACGAAATTCATGGTATAATCAGATACCCCAACTCCTCACGGGCCAGGGCGTCGGAGTCCGAAGCTGTGCAGGGGCCCTTCCCTCTGCAAGAAGTGGCGTGGCTCCCGTATTCTTGACGCTTCCACGGGGATCCTGCTATAGCTAGCGAAACTGCGCCAAGTGAGTTGCGCGGTTATTCGTATAGGCGAGAAACGGTTAAGGCCCTCCGTTGGACAAGTCCGAACTTTCCGACATCGGCCTCACTAATGTCATTATTCCTCTCATGGAAGCTCTCAGCTGTATCCCATTCCGAGAAGAATGGAACTGCAATTATGTTCCAGGGGTCATAAGGTTAAGAAATGATAACTGGGTCGAGTAGCTTTACCCTCTCTGTGTTTTTTTACTCGAGTCCTATTAATTCTGATGACAGCGCCAGATTGAGTCCCCGGGTTTGTATCTAGTCCAGGGGCGTTGCGGCCCCCGTCCCAATGGGCATAAGAACAAAGTAGCCAACTATACCTAAGGCCTCCTTGCCTAGGGTTAGCGCGAAATACAAGCGTTCAATTCTAACCAGCCTAATAAATTCGATATGCACGGATGAGCGTAGGTACGGATCTCGGCACTGGACTTCAGTGTCCCTGTAGCATCGGGCTTTTTGATCGTAATGGTAGCAGAGCAGTGCTTCGTAGGTTCACATAAACGTTGATAAACTTTTCCAGTCAGGGGAAAAAATTAACTGGTTCCAGCCCGATTACAGCGACACACCGTCCCGCGCCTATTCACAATCGCTGGTCGGATAATTTTGGCGAACGGAGACATCCACACGCTCCGAGTGCATCATACACCCCGCCTCCTATGGTGGGTCTTGCGCAACGCCCGCTCTGTTAAACCTTCCAATATCGGCGCAGAATACATTGAGAGGAGAAGCGCAGGAGCGATTTAAACTTTGCACCCGCCGCGCCACTTATTGCCCAATAAACCCTACGGAACTCACGTAGTAGGGGACAGGAGGTTTGCGGCACGGCACACAGGTGACTAGACTGAGAGATTGTGCTTGGCTATCTCGTAGTCGGCACTAACACCCTCTTTGATTGCCAGACCAAATACCATTTCTGGGCCTCCCTTAACTCGCCCCTACTAGGACACCAGGGTGCATCGCTGTCGCTCTAGGCAGTGTTTTTCCCGACCCAACTGTCAGAGTGGCTGATAGGAGCGTTAGCACTAAAAAAATGGTGGACCTTGAATACCAAAAAAGTGGCCATCCGCGCCAGCATACTTCGACACTAATGTTTCACTTCCACGCTGGTTATGAGTATGGCACCCTGTTATTCCTTGTTGCCAGACCTTCGGGTCTGAAGATTGACCCTTACCAAGCCATGTTCACTGAAGCTGCTCATTTTAATCTATACTGCTTGCTTGTTTTAAAGGGGTGACACTTCGGTTCGGCTGGTGGAGTTTCCGTAACACGAAGTAAGTACGACTTCCCCGCAATGCCAGTCTGATGATATGCCTATACGGTCAGATCCACCTGCCGCCACTTATGCTTGGGCATTTGACGTAAAACCGCCATCGTTAAGCGGGAAAGTTGAGCACACTTCCAGCAATTATAACAGAGAGTAGCGGGCAAGTGAGTATGTATTCAACAGCTACGACCTCAATGGCGCTCGGCTCGGAAACACAACAGCCAGCATGGGGTCACTATGTTGAAACACTTACCAGACCTATTGCTATGGACCAGGTGTGCTTGGTGGCCCGACGACTCTGTTCCGCTCCGCGCTGGTCATGGTCCTGACGTTGCGATCGCGGTGCGGAATGTCTGGCTCCTATGGTTAGCCGCGGGT"/>
                    <sequence id="seq_t122" taxon="t122" totalcount="4" value="GTCCGTGTAAACCTGACCAAAATTACAGCCTGCCCTTAAGATTTGAGTAGATATCCCGCCCATTTGGGCGCGTATGAAAACCACCTTGACAAGCCAAGGAGGAGATTCCGGCAGTTACTAAAATGCCGGAAACCATTCTAAGAGGGAAAAACATGGGGTGGGGTCCTTTCAAACGTACATTGCTAATAAGATATTGCAGCGGGATTGCGCGGAAACTTTATGGCCTCAACTATTGTATAATTTTTTCTACTGCAACCGCGTGACTTCAGTTAAAGCAGCATAATTACGCAGGAGTTGATGGAGGAACTTAACCGTAGAGCACTATAACATTGGGCCCTTCCGCCACACATGTATATAGAAATTTGGCCAGGAGCTTACCCGCAGCCAGCATATATTCCTCCAAGACCAAGCCCGCAAACCATGGCGGTTCCGGTTAGAACTCAAATGAGGGGTCTTTTCAAGGTCAGGGAACACTCGTCCCCCATTGGTGGATTACCCGCCCGAGGCGGATAATTCTTCTACGATAAGTCGTTGCGCAAACGGAAAACGATGAAGCCAACCAGACTCCGGCCACGCCCGGTTTATAGTGCGCCCCCTTCGAACTGCTGTCTAACTCAGCTTGAAAGTGCTTAGTCGCAAGCAAGGCAATCGTGAGTGTAAAACCTGCGTCTTGGCTCGGTAGGACCTTAATTTACACGTTATCGGTCCATATCGTAATGGTACCCGCCACGCGTGCGTATATGACCGACAGAGAATTCCCCACACACGAGCAGTTAGCAACATTCTTTTCTATGTGGATGGTAGTCTAAAAAGCGCAGCATACCCAGTGGTTTAGTTTGACTGTAGTGACCGTCGAGAGCATCATGATCCAACAGCCACCACAATGAGCGACCTGCGGCAATTACAAATCGTACGTGTCCAATCAATGGGAAATGATGGCGAAAGGCTATGAGACCTAGATTTTCGTGAATAGGTCAAAGTCGCGGGCCCAATTCTACAGACTATGGCGCGTTCGGCGAAATCTCTCTGAATTGACTGGCCCTAGAGCATCTGTGCTTGCACCCAACCAAGGGTCACCCTTCGCTTAAGTGTGCAACCTCTCACACAACCATCGACGCGGGCAAAGACATCGCAAGTTTAGATGCTTTCGCCATTGCGTTCCGGAAAGTTTAGATACGTTTAGTTGTTACGGAGACGTATCTTCATACGCCGAGAGTATAAACGGAATTGATACGACTCTATGTGAAGCTGCATCAGCGATTGTGGAATATATAACCCAGTCACTCCTTCTTCCTACGGTTCCCGATGCGCATTAGCAGGGCTAAGAGTTCTGTTGGTACAAGTGGATACGCTCACCATGCATCAAAGGGGCGCACCCGTTTGCTGCTACCCAATTGGCAAGTCCAGTTACTCAGTCGGTAGTTTACGAAAACCTTCCAGAATTCGCCACTGCTGTGCCCTAAAGCTAGGGAAACTGTGCCCAGGAAACAGAGTGAATTCTGCCTGATTCGCGTATCAAGCAGGATCTTACGGGCTTCTGCACCTCCTTGACGGGCGTGATGTAACGGCAGTCGTTATGCTGGTGAAATTGCTAGCGCGCTTAGAGGTTTTTTACAATTAGAGGTGCTATAACGCTCAGACCTCAAGACCCTTAAGATAAAGATGACACTGACTATTACATGGCTGAATAAGTCATACTTAGCTTTCGCGGGGACAGTTCCGAAATCAGCCAGCTCGAGCCGGAGCTTGAGTAAAACTCTTTATTATTAAGACATTCTTTGAGCATACGGGAAGATAATACAGATCGCGGCCGCAAGACCGTCCCATAACGGCGGCGAAAAAAGACGCTCATCACGGCTACCCTAGTACTAAAGTCTGTGCGCCTGCTGAAGCCAAATATCGAAGTTAAAAACGGTGGGAAAAGCCTCGTGCGCTTCTACACAGCTCCGTAATCGTCTGCTCCGCATATGTAACTGACTAAACGACTTGAGAAGCATGAGAGATCAGTATAAGGTAGCTACGCCAAGACGAGGGGAGGAGTAACCAACAGTCGAGTCTCGACGGAGCCCCTTTGTGGCACGAAAATTCGAATTGCGAGAGAGGGCTATGGGTATGTATAACAAGGCGATGCCGATCGCACCGGATCCGCCATCTACCAGACCTTCATTTGCGCAGTTCAAGGTCATGAGTGTGCTGCCGCTTTGTTTCAAGTTTCGGTCCGAACGATTGAGATCCTAGTAGTGCTCTCCACTAATAAGTTGCGGCACCCATCGATGTCCCCAAGACTCTGACATAGGCGTACCCTAGTGTAAATTACACACACTATAATCCGCGCTTTCCGGACCATCGAACGCTGGGAACGATGATTAAATTTGATTGACAACACTTAACTCGCTAGACGAAGAGCTGCAACAATTCAACCCAGCGCCACGCTTGTCCGCCTACTGACGACGCTCGTGTTCTCAATTGAAGTCTCAGACTCACCTAACATTGGGTCTTGGTACTCCGGTACCCCGATCCAACAAACAGGTCTGCGATAGCAGCTTGACGAGCTGCCCGAGAACAAACGTGCTCATCTTATTCGGGTTCGTCCGGTCGATACGAAATGCACATTGGGTCTAACCGGTTTCAGAACTCAACATAAACCTGACCTAATCAACCCGGCTCCCCGATGGGATCACCAGGTGCTCGCGGGTATAACTGATTAATGGGAAATGCTATGAGGCTCGTTGAGAGATTTACGACGGACGTCAAGACTGACCACTTTCGTCAATAGTTGGTGGTATCGTACCAGTACCGCTGAATTTATGTGGGACAACACTCTGTTGACCCTTCGATGGGTCAGTTGTTAAAGTGTTGAGCTTCAGAGAGGGGTAAACCGCCTCTCCGGGACTGAATGCTGTGTAAGTTTATCGAACTTTCGGCCTGCGGGTAATGTAACTTTAAAACCAATAAGCATCTGATGATAACCAATAAGTCGACAAGCGGTAAAATAATGCGCAAAAGAAACGATCGAAAGTCGCATCTTATGTCGCTCAAGCCTCAATTACCACTCACTGCGCCGGATGCCCAGGAGCTACTCTTTACTTCTGTGGCGTTCTTCCCATATACGGGCCAGACTCGGGAAGCTATTGTAGACAATACCGCGATCTAAGAGCAAACACACAATTTAAGCGGTCAGTCGCCGGCGGTAGGTCGTCGTCGAGTCCCAGGCTGAACTAGTTACTCTAACATTCTGGGCTACCTCACTGAAATACCGTGGTGCCATGAAGCCCCACATTTGCTGCGCCGACCCCGACGCTGACGCGGGATACCTCAGGCAAAACAATACTCGACGACACCAAGAGGCTTGGTGACACATCCACATATTATACTTACTTAATGAGACATCCCAATGATGCGGTGCCTAAAAAGCCGTACGCTTTCATCTACGCCGCGGCGTTATGCGACCACGGGACACTGCTTTCGACTTCTGCTATATTATAGGACATCTCCAGAACGGTCTAATATACGGCATAGGGTCCCTCAGACGAAACCGCTAGTCTAAAATCCTTGCGATTGACCACCCCTGATGAGATTTTGATAATCTTAAAGTGTGTCCATCCTGGTTAACAGGCTTCCACAATCAGCGTACCGACCATGCTCTCATTGTGGTTTGAACATGGGTATGCTCCGAGATGATTTCCGCTGTGCCAAAAGTGTACACCTCTATCTGCACTCGACTTGTGTTATGAACTGTTAGATAAGCGTTGCCTTGATAACGCGTACGCCGCGTTGTCCTGTGGCCCGCTTGGAACTCACATAAGTAATTGCCCCCTATCTGCATAAAACCGTCTAAGAATTATTGTATCTCGACGAACGATCCACTGGGGTACGGACGCCTTACCAGAGGAGATTTACCATTAACTGCTTCCATACCGTGTTCTCTAAGTATACATTTACTAATGTTCTATGTGATTGGCGTAGAATACTGAAATGAGCAGTATCGGGGTTTTGGAGCCCGTGTTCTTTGTGACTGACCAATGAACAGGGCTATCACCGTCAGGGATGCACCAGCACGGCTAGTGTACACCCGGGATGTACCCAAAAAGTTGGGGCGACCCAAAGCTTGAGCCAGCTCACACTCGGCATACCATCTGGGTCTGCTCACCTTGGCCAGGATAGCTCGGGACACTGACAAATTCATTCAATCCGGACGCTCTCATGTCGCTTTTCAGCTATAAGCGTTCTCTAGTGTTTCGCGTTCCTTGAAGAATCAAGATCGGGATAATAGCGTTTAACAGGGGCAAGCACGCGGGGTATCATCGTGAGTAGTAGTGGGGAGTCTCCCAAGTTTAGATATTGACAAGGGATCGTTCTAATCATCGAATCGCTGGGGCCCCAGCTCACTTAGCTCATATATACGAAGCCAGATGAGTACGGGTCCGTTCCAACGAGACAATATTACGTCTTTGCAATGCAAACCGTACTTCTCATTCCTTCGATGTGCAACTTTCGACCCGGGAAATGCGCCAAGCAATCCATTAAACACGGGTCAGTCTGTGTTATCCTTCCTCGGAAAGGCAACTTTTGCGTGAATACACTCGCGTCCGTTTCAGAGTTCACGTTGGACGCCACCCAGGTCTTAGATCGTGTGTTCTCTGGGGCGCTTGGTTTACATCCCGGGTCGGTTATTCAGTGATGACATTACATCAAGAGTTCGCGATATGTCCAATCGCGGTTAGACATCCGGAGACTTAGCGTTTTGTTCTCAGCTTCGCGTAAAGGGACTGCTATATTTACATTACTCGTTTAACTCGGCTGATTCGAATCGAGCTTCACAGACATTTTGTGGCGTAGTCCCCTGCCATTTGGGTGCAATCTGGTAGTAGCATCTCTAAGCTAGACCTTCACCCTGGCCCCCGCTCTGTGAATCATATGCGTTTTGGTCGTGGCCAGACCATGCTTTGTGGAGACTAACGGGGTGAGCCCTTGGTGAATGGAGACGCGGTGTGGTCCCC"/>
                    <sequence id="seq_t123" taxon="t123" totalcount="4" value="TTTTGCGGCGCTATGAGGTTTAGGTTATCTGTCGGAAGCGGAAGCTAGGAACCACCCACCCATTGTACATTGATTATAGCGCCATTCGTTCGCCGCTCACCCGACAGCGAGAGAAATAATCCTACTAGATTATGATAATAACAATTAGTGTGGAAGCGGACGTACAGGTGCTGGTGGACAGTCTTAGTAATTAGAACCGCCAGACACAAATACGCGCGTTTTACCTAATCGTCGGGCCACCAATTGCAACCACCACTAGAGGTCTCCACCCCTGTAAAGTGTCTGGCACGACATCTTTTATGACACGTTTCTGAGATCGCTGCCAGGGGTCGCAACAACCATTAGAATTATGACCCGAGTTCTAACCCAACTCTTGTTATATAAGAGGACGGCAGGTAACACAAAATCTCGGCTGAACTAACCCTTCATAAATCCATATCTTTCAAATAATAACTCACCTGTGCCTACTAAACTGTTTCGTCATCGGGCAGCGTGGGATGGTGTGGCGTAATTTTAATTAGTTTTCATTACCGGTATTAACAGTGATCTAGGGGAGGTAGAATTCAGCACCCCGATGGGATTAGGACAAGAAGGCAGTTAGCGTAAGCCCCAAAGAGATCCGAGTTAGGCGTTCATTACCCCGGTCCCTGATGCAATGGCACCTGGCTTTGCGGGAATGAGAACTCAGTGGCGTAAGTGACACTAAAGACAGTAGGGTTGGTCGGAAGGGTACCAACTCTCCGGTCGCCCAGGCGAGCTACAGTAACGGGGTTTAGCTGAATGTTGAGCCAGGAGACATTTATCGGCCAGACAGGCAAGACCTGCTACCACACTCATCCTGGCCCTGTAATCGTGGAGGGCCCCTTGAAGATATCTCTTGCGGCCGAGTTTGGACTCGGTGAATCTTCGAGAGTGGAGCCACTGTGCATAATACGGTCCCCCAAATTCTCGTTAGTAAATCGGCTGGGTATTTCGATCTGGGTTGCATGGTTCACTCCTCGAATTTCCGCAAGACGAAGGGACGCTACCCATCATCAACACCCTCAGATTGTGGGAGTAATCGGGTACTCTGATACCTCTCTCCCGAAGTCTTGGGCAATGTATCCGGCCAGGAAGAGAGATCAGATTCGGTTCGTCATAACCACGCCTTGGTGGCGGCATATCATCACTGTTAACTCTGGGAGTTGGGGTAGGTCCGCTGCTTCAGCACGGCACCACGAGAGATCTTCGAATGGCACAGCGAGAAAACCGAACGAGAAAGATTCAGGAAGAATCGAAATCCTCGTTACTTGCTTCACCCGTAAGTCCGCGGTTCTGATGCAGACATTCGACGATAATTAGACGGCGGTTACGAGGCCATGGCGTCCGCGTTTTGAGCCTATGCAGGTTGAGGGGAGCGACGGGAGACAGAGACCATTCGTTGTGACAAGAGTTCCGTACGTAGCAACAGGCCCTTGATCCTTAAGCAGGCAGTATTCTCCATTATCGAGATTGGACGCTCTCTTAGTTTTTCTGTTGGTGTAAGAAAAGGGTGGGTTAGACCAGCGGCGCGGCTCTGAATGCCGTGATCATGATATAAGGGATTACTAGTACTGTTTTACGTGACTTCTTACAATTATGCGGTGCTGACACAAGTGTCCATGCCCCCAAAGGGCAAGGATTGGTATTCCACGCAGCGTGCAGTAGGAACGAGCCTAGAACAGCCAGTAGTAGCTACTCGCCCGCCGTGCGTAAAATTGACAAAAACTATTCACAGGGATCCAGCCGTTCCGCTGGGGTTTATCATTACAATGCGTATCAGTTGCACCCGGCTAAGGTGCCTCGCAACGATCGCGAGCTCACTTTCCACGCGAGGGCGGCAATAAAATCGCTTACCAGTTCCTCCGGGATGGGCTCGGTCGCATAAGGGCGGAGTATAATTGGGGAACCGGGCGTCTTTGCTCGCACTCCCGTAAATCTGGACGTCAGGGGGCGTGTACCTAGGACAAGGCCGAGAACCGCGCGTGGTGGTACGCTATGAATGGCTTCAGTGCTTTAGCTTCGACCTCGATCCGTCGTACTAAGCGTGTATCCTGATGCAAAGGAATTAACGAGCCAGCTGTTACTCCTCACTTGCTCTCGTGGTAAGTTGAGATCAAGTAGGATAAATGCAGGAGTGTTCAGATGGCGATCACCGGTCGCGCTTTGGGTCTAAGCTGGGATCTTATTATACATGGATGGGCCGACCTTCAAATGGGTTCTTCTTAGCTATACAAGGTGCGTTCAGGCTTCTGCGGACAAATTCCTCCATTACGCGGGGTTTCGGTGTTTGTAACATCTTTTCTAGTTAAGTCTTACACAGTGCAAATAGTCTTGGGCACCAATCTAATACCGATCTGAAACGAGGCGGAACATAAATACCGGCCGAGATCAGTTAACGTAAGACCCAGCCAACCACGTAACTTCAGCCAGCGTCAGTCATTAACGGTACCTAGAGTCGAACTGCTCTTTTACGTCACCTGGACCTGCGGCTGGGCGCGGAGAGCTGCCTCCACGGAGCGGTCACGACACTGTTAGCTGTAGCTCTCCTGGGGGGCTCTAGCCCACGCTAAGTCGGGGGAGTTACAGAGTTTTCATGGTGTGGTCATCAATTACCGAGCACTCGTGCATTCGGCAGGGGGCCAAGCTCTGGATCATTAACCCGACTATACATTGTGGCTCCCTTATTTGCAGGGGGGCTCATGCTGACGGCCGGCGTTACCGCCCTCACACGCCTTCCTTGGGAAGAAATCACGTCAATTCATAAGGACTGATGAAAAGCCACTGGAGTTGTCGTATCCATGAAATGGCCCTGATGCTACCACAACGCTGGCTACCCACCCCATAAGCAGGGGTAAACTAGCGAAAACCGGCAATGGTTGCATGGTAGTATCGTCAGAGTCCGCAAGTTAGTTGGGATGACAGATGATTTTACAAGCAAATGACGGACGCCACGCTCCTGAGCGGAGTGCGACACCGCAGTTTTCACAGGTACAGAATCAACGACGCATGTTAACGATCGACGGGTAGATTGTATTTGTACAAGTTACCAGAACCAGTACCAAGTTCAGCGATCGTTCTGTAATGCCTTAACAAGACCGCGTCACAGAATATTTCAACCCGATATCCCACACGACACTTCCCTCCCCTCAGTCACGCCAATAGTGTCTGTTACACTCTCCGGGTCTAGGCTCTCCTCTGCCAGATAGCCACATCAAGCTATTAATAAGTTCGAAAAATGAATAGGATCTGTATTGCCCACAGCTACAGCATGAGACGCGGGGGACGGGCCAGTTGACAAGGGAGCCTACGGGTCGATCTTAGGCCATCGTAGCAGAAGTTACGCATCTAGATCATTGTCAAGAAGTTGATGACCTAACACCCCACAAGAGTGTCCCGCCGCTGTCAGAGGTCCTAGAGCAAAGTACCTACTAATACATTGACGGTAGTTCGCCGTTAGATACGTGTCCTCTGCGGCGGAGGAGGAGGTTAATTAGAAATCGCTCTTAAGATTTACGGCCGTGGAGTCAGTCAAATGTTGGCCTCGCGATCGTTATTTACCCGCAGACGAATCTACTTTCTAGTCGACATGGGCAAGCCAGACCCAGTCTCACGGAACAGCTTAGATTGGTTATTAGGCATCTGTTTCGCGTCGATAGAGTCCACACTGAACGAAGGTAAATTATGTTTTCGTACACAATATAATAACCTATGAGCGGGGCGACGGACTTTTATTTAATGGACTCCCTAAGGGGGCCCCATCTAGTATAGCTGCAGATCCCTGTGAATTCACAAAAATTCAAGTCATAGTCGAAGTTGCATGTGACAAGAGCCACGTCGACTACCGTTTGCAGTGACCAAGCTGCTGTGCTGTAAATAGGGCTCAGAAACTGCCTTAACCGGGAGATTACACAGAAGTGCTGCCCAAGGACTTCGGGAGCTTAGGTTGTTCTCCATGTACTTTATATTTTAGTGTCCAATTTTTCTCGTGCGTAGTGCCACCCGAACACCCTGGCCGCAGTGGGGGGCGGCATCTGGGCCTATGTAGGTTCCGATTCAACATTTCGCCGCCACGCACCTGTACTAGCGGCTTGGAGTCTGTTTATCGATCCGGCTGGTGTTCTCGCGCAAGCAATATTGTCAACAGCGAGCGATGACTAACGATATCCTTACTTTGCGTATAGTTTCTGTGATGAACAAAAGTGAGCTCGGTAAGCAGTGATTTAGCTATATGGCCCGTACTAGTTAGGATTTATGAGCAACCTGGAAATCTAACATGGAAATGGGTACCCTTAATCCCCATGCTTATTGACACGACTCGGGGGACATCAGGGGACCCCAGATCCTCCTTGGAAGTCTCGCGTACGAGGGCCCGCTTTGTCGCATATTACTGTGACGCAAGGGGGTATTGTTCCAACAACCTTAATAGCTATCGCTTCGTGACTTGGGGAATAAACTAATAATCTCTACCACAGTGGAGTTTCCCTTAGAGGTTATCTCTGCTCATTAGCAGCACTACGACGGAGTGTCTGAAACAAAGTAAGCTGGTCAGTGGTTGGAGATATTAACGATAGTTAAGGAGACGCGGAAAAGAGAGCCTAATGGTGGTCTTCGTAAGACAGTGTACGATCGTATTTCGGTGACACAGAATGTGCTAAAAGCAGGATCTTTTCTGGACGCATCATGTTTCCTATCATCCAGAACCTCATAGCCCAAAATTATGGGCTGCTGTCTTCTGTTGCGTGCTCGCTGCTGGTTTTATCCAATCAAAGGTGGTGAACCCAGCTGCCTGATTCGACTCAGAATCTTCTGATGCTTCCATGCGCCAGCGGCTGGCCTAACTAGGACAGGTTTCCGAGCTTTGATTTACCTCCTACAGCGGGTGGTACACGTCGTCATATGGAGCGCTGAGGCAGCTCCGAGAGATTGTTGTCCTTTTTGGGTGTGTTGGCAGTTCTCTTATGCGAAAACTTTGACGCCTC"/>
                    <sequence id="seq_t124" taxon="t124" totalcount="4" value="AGAGGTTTAACGCTGTTGCTCCTATCCATATTACCTATGTAAATCGGTCTGAAAAGCTTATATGCACGTCGTGTCGGTACCATCATCCGCTTGTTTCGCCCGTCATGCCGGCTAGCACCAGCAACGCTGCCTTTGACTCTGGACCAACTAAATCAGGACCATAACCTTCTCAAGCTGGTAGCAACCGAAAAGAACCCACCGTCGGCTGGTGGCACCAACGTTTTGGATAGCACGGTATTACCCCTTGCCAGCGTCGCCGTGTTTGAATTCCAGCAGCTCTATGGTCTATCGGATCCGCGGGTTGCCCTTGGCCCCATTAGTAGTACAGCCCGTGGCCTGGGGAACGCGGCTCACAGGGATCTATGCTCCCGCGCGAAGCCTACCACATGCTATACAAAGACGTTCCCCACATGATGAATTTATACTCCCACCGTTAGACTTTTTCATGGCTGACCCCTTTGGAGAGTGTAGCCCCAAGCTCCTACGCGTTTGGTCAACGGCAAAGGGTTCTTGAGTGTGATCCCCTAATGAGGATGAACGGTCTCAATAAAGAAGATTATTGGTATACGACCGGATCAAACATTGCCTAGTTCGCTAATGATAATCCAAGTAGTTTTGATGACCCAACCTTGCAGTTAGTAGTGCAAATGATTTCTGCGATACAATCTGCTAACATTGACAGAATGGCTATTTCTTAACGCGCAGTGCGCGGCTACTTTAATGATTAGGCGCACGACCAATTGCTTAAAAGCGCTCCTAAGTCCCTTCCAGTCCATGTAGTTATGCCTGGCTCAGTGACGGTTATACTAGCTATCCCTCACATGCTGGAACGAGGACCCTGGTTACAAAAAAGGGTGAGGGCACGCCGTCTTGAGCCACTCGCCTAAGTATTCGGTGGGATCTATTCAATATCCGTCCAATATGGTATCGTGGAAAGCTAGATCAGGTCTTAGGTGCTCAACTATTGGAGAGCATTAAAAGCGCGGTCCCGTGAGTCACGACCAACAGATCCCGTATACTCACCAACATAAAGTACAAGGAGAAATGGGTCATTGCTGCAACCCAATGTAGATCTATTTCAAGCGCGTTAGTTATGCTAGTGGAGTCGGCTGACGGAGACCTGAGATGCGCCAGCGATACGAATCTGGAAGTTCACGCCTAACCAGCCAGTACGTTAGGGCCATCCACTAGTACTTGGTCCATGACGAAGTGCCTTGTGAGTCTTATCTGATATCAATCAATATTTGAATGGTAATGAGGTCACGCAAAACATTCTTCGTATGTTATAGCCCTCGTCCATGTTTAGACGGGTACCTCATTAATCGAGAGCGTGATAGTATGGCTGTCGAACGCGGAAGCACCTATTTCTTAAAACCTCGTAACATACTTTCGACCTCTAACAAGCCTGAAATGGCTTGGGTTTGCAAAAATCCGTTGCAGATACGTGAAGATTGGTGCCACTGCGAGTAGGGAAGAAAGTAATAAGGCCAGGTAAGAGTCTAATGTTGTCATGTGACACGCATAAGACAATGGGAGTGTAAATGCAAGGTGTGGGTAAATATGTCAAGCTGTATGCTATCAAGTGAAAGATCTTTGTTACCATGAGGTGCGCAGGTTATAAGAGCGATGCTGATCACCTCGTAATAGGTGAGACAGATTAAAGTTATTCGGTACCAATGCCGTAGCGGTAGGCGGGAACTGATGTTAAGGTGCACTATGTGCCAACGCGGTGAACGTGTACAGGTGCTCACTCGGCTAGCGTTCTTTAGGGAGCGAACCCAATGGACCTCTCAGGATACTGATATAAACTTCGAGATAGCGAGCCAGGTCAACGGGTTTATTCTCAACGCGCTAATTAGTTTATACAATCACCTGCGCTGGCCGCGCTGGTGGTTATAACCCCCCCAGATCTCTTCTAGAGCCACGTCTGGGCGCTACATAGGGCTACGTATTAGTTTGCGCGACATCAGAACTTTGCGATAATCTACAAATCCCCACCAAGCCTCCCGTGCTGCGTCCACCAATTGTATTGGGCTTGGTAGACTCGCATACATCACTCTTAGCTAGTCCACTACCAAAAGACGCGACTTTCCTAGATAGGCTGACGCTTTCCCATCCCTAACGTTGTAGCGGCATTAGAGTTTAACGCGAACACACCTGCCAGCGTCTGGCATCTTCGCGGTTGTGTTGGGTTAGCATGTGGTATCCCTGGGCTCACGCCGTGTTAGTTACACGCACACCTACCGGGACGTAAGAAGTTATACATTCGCCTCATGCCCAAAACCCAAGCATCGGCGTATGATCACATAGAACTATCGTTACTTGGAGCAACCGTGGTAACAACCCGCTCAGGATCAAAACATAGCCAACCTTTTATTTGAAGCATCGGTGAATACCGGCTAATGGGGCTACGACGGCGACTCGCCACCGGTTAAGCACGTCTTCCACCAGGTGTCGGCTTCTTCGTGGCGCACCCTTATTCACTCCCATTTTTTTGCTTGTATAAACCAGAACGTACCTGCGAAGCTCGTGTTACCTGCGCCCACACTAATCACCCCGGCGACCATTCAACCAATGTTATAAATGTGTGAGACGAGGGTGGTAAATGTTGAGTACCATGCACGCGTACTTAAGGCCTCTCTATCTCCGTCGCCTCCTAGTAAAAACTGAAAGCAGGCCGACGTCTAATCTTTATCTTACTTCCTCGTGGCGGCTCATCCTGGTACCGGCCACGAGTCCCGCCACGGTCCTAGACTAAATAAACCAAGGTTAGTCATTCGTGATAAACTCCCTCGACTCCGCTACACATATCCGACGTTCTCTTCGTCTTTTACTCTGACCCCATATTTTATGAGGCCGAGTCTGTAAGAATCCCAAAGTACTCTCTTCAGCTCCCAAGCGAGCATGTTATATGCCAATCTAGAAATGTAAAACTAGCCTTTTTGCTCGTCCTACTCTTTTAATAATTGTCGCGCCGGACGCTGGCTGTACACAACGACTCACGATTCAGGATAGTTAGTCCTTAGGAAACTAAGACGATCGTGGATTAACAAGGTTACGACTCAATATGGCCGATGTCGAATAACCTCAAGATGCCGGAGCCTCGAGCGGTTAGGAGCTCGAAAACCCAAGGGCACGCTCCTCCGAAACACGTGCTCTTGTCAGTGAGTGGACTTCAAACTACCTCAGGATTGATGGGACTAGTCGCATCTGCTTGTATTAGCGCTCAGTTACAGAAGGTGACATCTCAATGCTGCCCCGCGCGCTTCTTCGATTTCCGAACGAGGACCGCGCCAGTTTGCTACAGCGAATGCCGCAGTCGGATCAATATTTAGCTAGGTAACAAGCCTGCGCTGCAGGAAGGTATGTCTAAAGCAGTGTGCTAATTTGTCGTAGTTATGTAAAGGTCCGTACTTTCTTTGTCTCCCAAACACTTAATAACTAGTTTACGGCGCTCCAGAGGTAGGAGGCGCGATTACAGAATTGACCAAGTGTAGTACTAGTTCTCACTCGGCGTCAGTCCGAATGTTTTTGTTTATCGTTATACGATCGCCACAGTAACCCGGATATCGTCCCTGAATCGCCTACTTTGATCGTCACGGTGAGAAATTAAGTTCATTGGCGTGCACCAAACAGACTTCAGTGACGCCAGTCATTATTACGTCAGGGAGGGGTCCCAGCGTAAAAGACCGGAGAATACACGCAGATCTAATTTCAGACCTTTTATTATCCCTCTTAGAACCCGGTAGGCCAAGTGAAATAGCGCATACGTAGTTTTACACGAAGACACTTCGAAGCCCGCATGCTAATCCCACATAGATCCTCCATCGTGATTCAGTGGGCAAAGTGGATCAGCATAAATGACGTAGAAAACCAGCCACCCAAGAGCCGTGTGTTACTTGACGTGGGAACTACAGATGGAATCTAGTGTCCGATTATTAGAGGCTACTGGCTAGAACACATAGTTGGTTTTTGTTCAGCGCCGTAACGCTTTGGAATCACTTCCGCGATACTAGGTTCATCTATTGTTTTAGGATAACGGGCGCACGGGATCAAATTAACACTTTTCTGCGAAAAGGTGTGATGGTAGCGTTTGGCTCGCAGTGCAGTGCAGTTGCCGAGCTTGTGCTTGCGTAAGAGAGAGGTCGTCGCTGCAACTAAGCGAACTAGCCCGCGCTATCAGACATAGTAGCTAGAGATCGAGGACACATTTGGAGCTGTGTGGTGTCGGCAGTACCTTTTCCGCGAAGTACCAAGACCACCTCTTTTGTTTGAGGCCAGCAGCCGGGAACACCTGTCACGAGGCTGCGGCTACAGAACCAGGTACACTACAACTGAGAGCTATCTCTGTAGAAGCCTCCGTAGAAAAAACGGATAAAGACCCAACTGGCGACCATTAACCAGGACCCTCTCCCATGGACCCTAGGCGTGCGTCACATAAAAGCGTGTGGACATACGTGTGTCGCTTCGAGTGTTCCGGTCATCTTACAACTCCTGAACGAGTAGGGGCGTCAATGACCGAACTGGATTTGGGACACCGTCTCGGGATCCAATCGATTTATTTGGACATAAGGCGTCGGGAGGTCCAAAGCGGATCTACTACAATCTCTCCTCGGGACAGTAGTAAAACTCAAGAGTTACTGAAAAGTTAGTATGAGGTCGGCATGTTTTGTATTGTTGGAAGTGGCCCCTTCCGGGCGCAGACAAGAGTTGAGAAAGCTAGAGCGATTGGGTCTTTTCCTGCACTCGGCGACTCCTGCGTACTTCTCCAAGCATTCCTTAGTTCACCTAATTGGGAACTTTAGGCCGACAAGATCATGCTCAGTGACGTGAGCCCAGATTAAACGGCCAATCGGCGTCCATAGACTGTCATGTGCTTGGACGGGCTGACTCCCTGTCAATCAGTGATTTGGGCAACTAGAGGTTACTTTCATGATTTGAACAAGGTCAGAGATGTAATAATTCAGATCCTTCGCGTGCGTTGTACAGGTTGGTGGAAC"/>
                    <sequence id="seq_t125" taxon="t125" totalcount="4" value="TCGTTAAATGAAAACTTTTAAGCCTCGTCGTCAGGTATCTACTCACAGGGAGCGTCTGATCAATGTAGTGGCGGGAGCAAACATGAAGAGCGTGGCATTCGTGTTTACTCAAGGTACAGCGATAACTAGTGACCGGCATCGTTATGAGACGACGTCTATACCCCAGGCTCGACTGCGTGGTTCTAGTCCCGGCTGAACCAATGTACTGCGACGTTTGCCGTTACCCCTTCGCTGGGTAATAGAAGCTACCATGTTCGTCTGGCCCAGAACTTTACGGACACAGGCACCTATAGGTTCCTAGTAGGTCAGTTTAAGGGGGCGCGAGCGAAGTTTACAATAATCTGCCTGCCCACACTAGGATCCGCGGGACTACTATCGCTCAAAAGATTTCGCGAGAAAGACGCACGGCGCGAGAGGGAGTGATACACTACTTCCTGACGGTCCAGATATGCGCGCCCGCCCGATCCTATCGTAGGTTCCGCTATAAGGGTCCCTTAGTCGTGCTTCGCAGATCGCTTAACTGAGGTTCAGTCATCTCTAGTCTTCCATGGACGCTTAGCTGACCCCAGTTAGTGGGCTACCTCTAAAGCTTGTAAATCGATTCTAACTACTATCATTTTTTAATGCGCCGTCCTTAATAGGTCGACGCTCCCCCTCCCTGGAGGCTATCATATGGGCGACGTTAGATTTCGCGCACGTGCTGTAGTTTTGCAAGGTATCCAATGGGCGGTCCTTGGGATCGTCGTCCAGACCAGCGACCCTGCTTTAGTGATATTGTACATGATGGCCAATGAGGTACTGGGTCGACATACTTCGGGACGGACTGTGTCTTGATGTCCGTCTAAACGCTCATCATCAGTGCTTTCATCACTAGCCCTCCGGGATAGTAAGCCATGAGCTTGTAATAAAGTGAACCAATCCGATCAGATACTCGAGCATGCATCCATTACCAGGACAACACTAATGTTTCGTCGCGCTTGCGATTGTTGGTGCAAGCATTCTAATTGATTTTTGGAGCGCTCAAGTTCAGCATTGATATACTTGCCGACGAGTGCGCTATATGTTGATGTTGAAGTACATACTCTTTTCCCATTAATACCGGGAGGGGGGTGCAGGACGGAGCACCCTATGGATACCCGGCGGATGCTTACGCCTAAGCACGGATGTACACGTACAGGATCTTCGCGTTCACCCGTCAGTTAGAGAAGTACAGGAGTCCTCCCCTGAGTCACAGCCTTCCATAAGATATGGGTTCTCAGGCATACAACGGCAACTCAGATCGGATGCTAGTGCGTAGCCGACCAACTCGAATCCGAATGACCTTCTGACGAACGTGGCGGAGATTAAGCAGATGGGCACCTAATAGGATACTTCACGCGCCTCAAATCTTGGCGCCACTCCGACTTCCGCGACTTTGAACAACCGCAAAGTTCCCTTGAACTGGGCGTAACGACGTCTCTCCCCATCAGGTTCCCTCCGAAATTCACGCTGAGCACGGGCGACGTATAGGTATATAGAACAACTAGATTGCATCCGGATGTAGTCCCATCACCCAGTACCTCATCTTGTGTCTGATGTGTAACTGGTAGCGGGGCAGGACACATATAATAACCTATGATCGGCGAGGCAACCCCTGGGTTTCTCTATTTAATAGTACAGGTTTGCCCAAACATCAATGGCTGACTTATGTAAAGACATATCCAAAGCTTAGCGGAATGAGAAAGGAAAACACGAACAGGTGCTTTTAGGACCTACCGGCTCAACTAAATTATTTCGGCCCAAGTGATCTATGGTTGAGGATAGTTAGAGGGACTTCAGTGCTCTTTAGGTCTCGCACCATGAGATCCACATGTCTTCCGCGAAGCATGATGAATTACTGAGGTAAGCGAAGTGTGCCTATCTGTTTCCGCAACATAGCCTCTAGACTACCATAGGAGGCACGGTATTCCCAAATAGGGTCGACTCGATTAATTTGTGGGTAGTAGTTCCACGGGGATCCTAAGTCTAAGTAATAGCCGTGAGATTCCGGTCTATCAGCTGGACGTTATACTCGCTTCATGTTAGCATCCTTGCATTCGGATAAGAGTGCCGGGTTTGCATCGCGATTTATCTCCGTGGTAGTCAGTCCAATAGGTCAGTCAATTTAGAACGTCCGAACTACTGAACCTGCGTTAAGCACTGGTTTCGACAGACCGGTATAAAATTTTCAGGTTACTTATTTGAACTGGCATCCATGACATAAATGAATGCGACCACCCAAGTGCAGATACCATGATGAACTGTGCGGTTCAAAAGCTACACCTGAGTTGCCTTTTCCAAGTTCACGGTCATTTCAACGGCCGAATAAACGTTTCTCGGTGCCATCCTTCATCATAGATGCCTACCATCTGACCCCCAATATGAGCCTCGACAAGGGTGGTAAAGTAGCTAATGGCATCTTCTAGAATGCTGCAGCAAGGTTCATTCGTCAAGTCAGTAAGGTTAGAGTACTATCTTATCAATAAGCCCATATGAAAAAAAACCCGAAAGGCCGCTTTCTCGCCGGACGTCCCACGAGTTCGAACGCCTAGATTAAGTGCTACAACAGGGGGGGATAGAAATCTTAGCCTACTTCTGGAGCTGAGTTAGGGACTGGGTAGCCACGACAGGCCTGCAGTGGCACCCTTGCTGTAGTCGCCCTAGTCCCTATAGGGTTGATGGTAACGCAATGGATAGGACATACCGGCTCCGGCGCCACAGTCTGTGCGCTAACCCTGATGGACAGTGTTGGAATATAGACTCAGATAGAGCGACGCCCGCATTAGTATTTCCTACAAGGGTGGGACTCTACGATACGAGGCACAGGCCCTCGAAGTCGTTATCTACTAGTACGTTGCAGGGGAATGTTCGCGAGATCACATAGGTACCCAGCCAAACCTCAAAGGCGTGCGTCACGAAACTGACATTCCCCGCTATCGTAGGGATCGAAGGCGTTGCCCAACCGGATCCGCCCCCTCACCGTTGGAATAAATCTTCCAGCACGGAACTTCACTGGCGCTTAGTTGAACCAAGACGCACTTGAGTAACTATCTTGCATTCTTTAACTGACGTCCGGGGCTATGCCCCTACATGCTAGATCGTCAAGTTGATCCTGTAGCAACGACTAAAGCACTTTCTGCACAGCAGGCGCAAACCCCGGGGCGGGTGATCGCGCAATAGGGGTTGTTATGTGAGTGTTGGTCAGCTGCGCGGTCCTGATGAAGTATAGTAGTAAGATTAGTTGGGGATCTGAGCCAAAGCGGATATCTAGTGGATACCTGTCGGCAAAACAAAATATGGGCATATAGAATCAAACGGGGAGTAACGAATTAAACACTTCTTCTGCCCAGTCCAAACCACCTAGTCGGAGATCTACTATCTCACAAGTCCCGGGTGTTTCCGACTGCAATTTCCGAGTAAGTGAAGAAAAAGAACAAGATAATAATCCTGGACACTCCAAAACTACCATGGCCGCTGCCCACCAGTTCACCAATGAAGTCAGCACTCCCTGCACCATCGGGCAAGGCGAGAGGGAGTCGGTGGCGAGGTAGGCGGTAATTTGTATCCGGCCTAAAACCCCCCCATCTGGTCGCACCTGAACCAAACCTTAACGCGACTAAGGACGAACTAAGCTATAACTCATCGCTTTGCGCGTACTTATCGGACTTCCCAATCCAGCACCCGGCTAGTCGGGCTTACTTAGGTCTGGCGCAACTACACTACCATTAAGGCTCCTATTCAGGGTTAGTGCGCTAAGGCTGATCTCCATGCGACCCACGGGTACTTAATACTGCGGAAGCTAATGCGTCACATAGTCCGCTCTGACTCACTGGCGGAGCTTAAAGCGACCCGCCGCCGTATGAAACGAGAGCTAAGTTGCAAGAGGGAATAGAGCGTAACTCAGAACTATCTTTGTACACCACTCCTACATCCTTGCGAAGTGCCGCCTACAAACGTCACATTGCCACCTTCGCTGCGGAATGTGCCCAGTGTTAGCGGCGGTGCAGACTAGGTGGGAGTCGAGGACACGGCAAAGACGTGAATCAGTCTATTCTAACAAGTTGACATTTGCTCAGAAGTATTGAAACTTGTGTGCGGAGGGTAGATGCGTGTAGTATAGGGGATTACGAGTTTTATACCCGGAGGAGAGACATCGACTAGATAAACAAGCTGTGTTAGACAGATACATGCCTGCGATTAGCCAACTGTCCGACAGCGGCTGGAGTAAACCTCTGACTCACTGGGTGTCCCTCACAAGGAGTGGCAACGGAGAGCATACCTATTGAAAACTTGTGTACACGTCAGGCGGTAGTCATCGGACTGCCCCCGCCAGGTTGGAGTATAGTCTATCAATTCATATGTGGTAGGGGGCCCTATTTTGTTCACTGTTCGTGTCGCGGACAAGCGGGGTGGATAATCTGGGTTGTCAGCTTTCACTGTCTTTTCAATCCCCAAACCGACTAGATGCTCAAGCATTCTAAGCTAGCACGTGATTCCCTGGCGTGATCCTCAACAGGTCGTGAAACCGTCGCTTAGAAACACGTGACATTGTCTTCAGAGGATCCAGGATTGGCTAAGTTCTGTGGTGAGGGAGCCATAACTGTGCTCCTCGAGTCTATACGAAGTGCACGTACTGAAAGCATGAGCGAAGAGGACTATCAGTATAGGCCATCATTACCTGACAGTAACCAAGATACTTTACCGTTTGGCATAAGCCGCCGACAACCCACGATTATCGCATTGCACGTAGGCGCGGCAGACTTAAAAATAGGCGTAGAAAAAGACACATCGAACGCCTAGCGTCATCCTCACATACGCTAATTCGTTGGTGCTTCGTCCCATCCGATAATGGCTCGCTGCTGTATGAACTGGACGACCCTATCACTGTTTCTTGTGAATTCACCAGATTGAGCCACTCGTCAGGATTATCAACTTTCCCGGTACGCACCAGTGAGACAAGCGCATCCGGAGAAATATTAAAC"/>
                    <sequence id="seq_t126" taxon="t126" totalcount="4" value="CAAACGTTGTCATAATGGAGAGTTGTCTTCTACGAGCACCTTTTCCCCAGGTTGAATGAGAAGCTTGAGTATGGGATGTGAAGCACCATTTAAACTTCCCTCCCACTAACCCTTAAAATTGCGTTCCACCCGCCCGAAATAATACAGACATACGCGTTTTACCCATGTGGACGAATGTCCCTCTTTCCCACTCTGATAGGCATTTCACGCGTTGGGTGTTTCGACCCCTATAAGACTTTAATTCAGAGCCTACCCGCGGTGGTATATATCACCCGCTCGTTTTGAGACATCGCTGAATCCGCTCGTGTTGACTCATATTAACAGGAAAAGCACGTCTGCGCTCTTCCCAGCAGAACGCGCCAGTATCAAGTCGACGAGGGGGAAGGTATGCCCCCTACGTATAGTAAACGTTTATAGCGTACCAGGTTAAATTCTGATCGGCGGTGCGGCCGGGGATTAATCACCTCGATTCAAAGGCGAAGGAACAGACCGTATCTATTTACGATTCCTCACTCGATAGGGTTAGGCCCAAGATCGGTCGTCAAGCTTCCGCTGCACCTGATTCTCGACCGCAGATCCTCCGGGTAGGTGTCTGTGCCTCGGAGCTTAAATGGTACAACTGCCATCCCGAGCTCCAAAAAAGATGCTACTACGTTCTCATCGCCTGGGTTCGTAAAGGCCCGGGCTCCATGATGCGGACCATAACTCCAAGGTACGTCGCTGGCGGAAGCTCATACTTCGCATGTGCGGCATTGTTCCGCCCGTAACCGAACAAGTACACCGCCGCCTGGCGATGCCGGCCGCTTATAATAACGCGCCGGTTGCACGCAAACGTCACGTTCTCCCGGGATATCTATATCAGTGGCTACGATGATTTTACCCAGCAGCCCCCCCTACGTAACCACTAGAACATGCCGGGAATAGTGCACGCAATGCTGGCCGGAGATGTCTCCCCGAACAGGAAGAAGCTGAATTCGTATACTACGTTATAGAAAATATAAGGACATAAGCATATGTAGTCAGGCGGGAGAGTAACTATAACCCCGCGACCCCTGCTGATCAGCCCGGGGAAGGCATATGACTGGGATCATGCGCTTCTACCTGTTCGAACTGTTGGTCCCATGAGATTGAGACCTGATGAAGAGTACCGAGGTTTACTTCTGCATGCTCTATTTTTTCCACGGAGCGTAATGCTAACACACTAGGATTAGGTTTATCAACCGCCGGAATCTTACACGCTTACTTTCTCTAGGGCTAACGACTTGTCACTATGCAACGTGTGACTCGGACGCACAACCGGTTATGCTGATTAGGACCAATCGACTGGTGGAACCAACTCGTAGAATACTCTGGTAAGGCGGTTTTACACTATGAGAATGGTCGCGTAGCGATATACATGAATGCAGTCATCTTGCTTTACAGTGTACGCCGCATAGTGTCCATGCAAACATAGCATACCTTGCGGGCTCTTATCGCTAGACAACAGCCAAGGCGTGATCCTGGCTAGGATGCACACGATGGTAACGTAGTCGGCGATGTTAGGGTCCGTCGCCAATTTCTACAGGCCGGCGACAAGTCGCAGATTGTATGATTGCCTTTCCTGGATCTATACGATGGTCCAAGCCCGACAAGAGTGGACCGCCTGTCTAAACCGTGAGACGCCAAAGATTCGACATGACCTAGAGGGCCAACGAATCGTGGCATTGGGTCGTACGTCGTCAATCAAGGTCGGCGTTCGGAAGGTAGTGAAGTACAGCAAAAAAGTCGGCGAGCCTCTCGACGTAGCTGTAATTGGTTGGCTGAAGGTATTCGTGGGGGGATTCGTATCTAATTGTTACGATTCTGATTTTTCAAAATGTCCTGCGTCGACCGAATCAAAAGCCAAAAGCGGAAATAAACACGATGTGACTCGGAATTTGCGCTTCAGTGTTAGATAAAGGTGACAGGTCAACTGGGAGCATAGCTCTGAGTGCCGTAATGGCTGCAACCACCAATTATTTAGAAAGCGTGTATCGAGGCTCCTAATCGCTAGCTCCGCTTGCGCAAGCCGTCACTCGCGACACAACCACGCTGCTACCGAATATCTCGTCTCACCTAATCCTCTATCCGAGCATCAAAGGTATTCTGATTTCAGCCTGGACGACTTTTTCGCAGATAAGGGGATAAGCTCCTCTGCTATAATCGTTCACATAACGCCGTCAATCGGGCCAGGATTCCCCTGCCCCAGTTACAGAACGGCTTCGTAGGCAGTCGTCGGCATACTGCCAGGATACCAGCCGCGGCCGTCCTTCTCCTATCTACGAAGACGCATTTGGTCTCGGCGTACGGATCAGGGATGTGTAAAGGAATGATAGGAATTTGTACTATAACTGCTTGCTCTCCCGTCTGCCTTGACCGCAAGCTCCCTCCGGGCAAGTAGCGACGCGAATCGCTTGACATACAAGCATTTATAACCTTATCATCAGGAACGCCATTCTCTTTTTATGCACGAGTGCAGACGCTAGACACGCACGAAAAGGTAGTACCACGCTATATGCCAATTCCTCATGTACAAAAACCTTCTCTGCCCCTGGGGGTGAGCTCGCTGTTAGCCTTGAGCGGGGTCATACTCCCGGGCACTCCTATTTGCGAGAACCATGCGGACAGTCTGCGACTCTCCCTCGGACTTCATGAGTGGCACTCTAAGGTTGACATTTATAATGAGTCCGGTTAGCGCCCTCGTAGATACTATCTTATATAAATGGTAGACAACCATCTTACCTGCTATCGCGGAGGTCTGTTTTGTGTGAGATGCCAATTCCATACGCGGGAGCGATCAATGGTAATATATGCATAGTTATTTACTGTTACGGACGCTTTGAGCGGTGTGCACTTGGATAGTCCGATATGATTGCATTCTTCGCCTCACTGCTGAAGATCCGGCATCGTAACCGCTTAGTACATTCCGAGGACTGACTGTAACAGAATTCAACTGGTGACGTTTCAAGAAATTGCCAGCTTTAAACATCGCCTTTCCGTGTAGAATTCTCTCTGTGTGGAGTACCCCCGGATGAAGTAAGCGATATCACAAGATTGATTCTCGATCGAACATTCATGTCTACCGCCTCCGCACTGAAGTAACACATGGCTTCGTCGCAGGTAACTCGGCGGCAGTCGTAGTAGCCTTCTTGCGATGTCTACCCCCAATCCAAGAAGATGTAACGGTAACCGGTGGACATCCAAGCTACGAATCAAATAAAAATAGTCTAGTCAGTGCTCTTCTTAGTAATAACGCCTCCCGAAATATCGGACAGCGCCGGTGCGGCTTTAGCCGCCTCTAACAGTACGAAGGCTGTGAAAGTGGGCGTGAATAGGTGGACATGGTTACTTGGATAGATGATCGACAGGGATTGTGGCGGGCAGTTTTGAAGGTGGTAGAAAGACGTACCCATGAGGATACCAGATCGTGAGGTTCTAGACATGCGTATTGCGCCAGTGCTTGCGTAGCAACCACTACATAATATTCTCCGATTTGATTGAAGAACTATGCGTGAACAGCGTACTGTAGAAAGGTCGATTATTCATTGACCATCATGTTACACCAGGAGTATCGGGTTGAACTCGGGATTAGAGTAAACACGGATTCCCGATAATGCTTGATCTATTGGGAATTCAGGTGTCTTGTTAGGTTACCCTTCGTTTATGTCCCACAACACCTCATGGAACGACGTCACAGCGGCAACAGTAAACGGTGAACATGTAAGTCTTCAAACTGATTTATCCTCCGGCGCTCTGACACTCTGTGTACAGTCGCGCGCTGTTGAAAAGAACCTGCATTACTTGGGCGCACGTCCCAAAAAAATCAGTTATACCCCCGCCGAGCATATGACAAAACGAATAACGTGTGCACCTTTCGACAGATGTATCGATTGCATCTCGTGGACAGAGGCGAGTTGTCATACACAGGATACTAACTCCGGAGAGCCGATCGGATTGCAGCAACGGATAAGGCCATGAACGGTTTGCGGTATTCTGACCCGCCATATAAACGACGGATCCGTACTGCAGCTTTAGATCACTCGGATAAGAGATGTTGGCGGCCCGCACATACTGAGATGTTTAATCACAAGGTTAGCTAGAGGACTTGGCAGTACAACCGCAGTTGAGAAGGCGGCCCATTGCCCCATCTTCCATGGTGAAGGGCATCTGTGACTTGATTTCCTATGCATGTTTCTCGTGCTGGGCCCCCCTTCCTACTCAAATCAGGTTAGCCAGCTCTAATTCAACCCCATCGCAGACTTAGGCGAATTCAAAAGTCTACAAGTGGTGCTGTTAGATTGGTGGGAGTCGGTGCTTGGGACTGTGTAACCGTCTTCGATGCTCCGTCCGGTTACACGGGCCCGTCTAACAGGGTATCAGGACGACGGTCTGCTCGTTTGTTTAATGCCATAAGAGAAGGAACATCGCCCTGTCAGTTAGCCGTCCTCGCTTCACTGCATTCTCCTCGTTGCGTACCAGGATGAGACCGGTACGCGCGCTCTTGGTCGCTGGCAATTAAGACTTGGAAGACAGGTGAAATATGTTTGAATGCGTACCAAGGGGATACAACGTGTCCTGGTGATTTGCGGACCCTCAGTCAGCGGTCGTGTTATCTCAATATCTCCCCGTGTGGTTCAGCCCGAATGAGGCTGTGACCAGGCAACCGTGAATTAGTATCTGCCTAGTTTAGGGAGCCAGCGCTCAATGTAAACATGCGCCAGCCATTCTCATTCTAGTTAGCCGGTTGGGGGCTGTTCTGATTCGCGTATGGCCTTACGTAGAGAACAATGATAGGATTGTGGCCTCGCCACAAATATGCTTATGGGTAGTGAACATTGCCCGTATGCAGCGGGTGGGCCAACGCGAAGACACGATCCAAAACAAAGCCGGCCTCACCGGCAATAATAGGTAGAAATTTTAACCCATGCTTGCGATAAGCTCACCTCTCCCCCGACAAACTGAGCCACGCTACTCGTAGAGGG"/>
                    <sequence id="seq_t127" taxon="t127" totalcount="4" value="AGTCTACGACTACGACCGATCACGCCTGCAGCAAACTTACGTTACGTCGGGTCTAAGCCAGTAAGATGTAGAAAGCGATGTATAGCTCTGGCTGAGTACCCGGAGCGTATCTACCTGTCATAGGCGCATCACGAATAATCATCAGACAGAATATTAAGGGAAGTGGTCGATGCACGACTGTTGGCAGAGAAAAGCCGTGCGGAGAGCAAGATCCCGAATTCCATCGAAAACTCGGAGAAACAGAACAAGGTCACAAAGGCCGTGTACTTAATGGCAACCCGGGTGTCTCCTGGAAGATCCCCCAACGATTCCGTCTAAATACTTGCGTGCGGAATGCGTCATCATTGTGCGATGGCTCGACCTAGTCCCATACAGCTCCCTTGATCCACTGCCGGTACCACGTTGAAAGTGTGAATAGTGACCGTTGACTCAGCGACCGTCACACTGAAAGTACTGACTGAAAAACATCCGGGTCATCTGTCATGCCATTCGCTCGATAGCACCTGTTTACTCGACATGAACTCTGAAACCTCATTGCGTTGGGTGGCTGGTAGAAATGGTGTCGCAACGGTTCGAGGCAATGGTACGCGGTCTAGCACGAATCAGTCAATCATGCCTGTCAACTGCCGATTCTCAACTTACCGCTGGCCAACCCTGGAATACTAGAGCTTGAATCCTATCAGTATGATATCCTATACGCAGCTGAATCGGTATCTTGGCCATAAGTGGAAGGTCTAAATGTATGTACGCGGAACGATAAAAGCAACGACGTGTTGCATAAGTGCGTCCTAAGATAATTCATCAGAGCGTTGCCGATCTGCTAATTCCACCCCGATGGACGCGCCCACGGTGACCGTCCGGCTAAGTATTCATATTGGATTAGGCAGAGGCATATCGACCTTTAATGTCAATAGAGCTTTCCTTTTCCCGTCCGGTAGCATGGCTATCAACGCCGGGGATCTACTATAGATGGCAATGGTATGCGAATGGCCCACACTGTATGGCGCAAATCTTCACCAGCCAATTCATTAATAAACCCAAAATTGAGAATCATGCAAACTATGAGAAAACAACATTCAGCCGACCTCAGATGGTGCGAACAGGTGTATCATCCTACCCACATAACGCTATGGCGCAGAGTGAATTCCACCCCTCCGTTGTGTATCTAATCCCCTCGGAATTCGCCCTGCGTTATTCTTAACGTTCATGGGAGGCCCTCGTTAGATAGGCCACACTCGTTTGACAGCTCAAGTTAGCAAATTGAGTCGGGATTTGGCTCCAACCATTCTTGTTCCACAGGTTCAGGACGAGTATATGCTACCACTGTGAGGAGGCGGTTGCATCTGCCTCTACCGTGGGTTTACAGTTCTCTCACTGGGGCCTTGCGGCATAACGTTACTTTAGCTTTACCGGGTTTTCGGAAATCCAGGCAGTCTAAACGGTCAGCATCACATCCCGCCATCACAACCCTAGGTCCTTCACCCCGGTGAAGATGGTCCTGAGCTTTGACGAATTGCAAACCGACAATAGGCATGGCCCAGGTCTCCGAGAAGTTTTATATATTTGATGATTACGGCCGGGAAGGATTCTTCCGACCTGAGCTAGCGTCAAATTCCCCAGATGTAAGTCCTCGTAGAACATATCAATCCGAAGATGTATGGTCCTTCTAACGGTCGCCAATACGACTTCACGACGGGTGCCTTCGGACTATGCCCTGTTTGCGCCGGAAGGCATTCATGTGACGTCTGGACGACGTGGCTAGTCATGATCCATACAACCTCGTGGTTCACTCTCGCCTTGTGAATTTGAGGGACGGCCCCGACCGTTCTCCGGAGATTTATGCGCTCCGGGCCTGTAGGATAGCCTGCGTAGATGCCTTCCAAATCGGGGACAGGCCAGGCACTAGGAGGCCTAATTAATTCTGATAATGAGCGGCCCTCCGGAGATCTTAGTTACCGTGACATTCAAGCGCACAGTCAGTTCTGAGATTAGTGAACATATGGTAGATGTTCCTATTTGCTCCGCTAGGGCGGTCCGGTTCCGGTGGTGCTTTTAGACTCGCTATAGCATGTAGCAATTGCTTTCCATTTTGCGGTTAGTCCGGATAGCTTTCTCTCATCGATAGGGCCCTACGCAATGCCCCCACGACAGCTGGTCAACTAGTTATCAGGCCCTAGGGAACATACCAACTTACCACAACGCCCTCACAACACACGAGCACGAATCGCACCAATGTTCGGAGTTTTATACGCCAGATCGACGGACTTTTTCTTAGGGCGTTCCATTACATACTACTAGAGCCAGGCGTTTATCCGACGTTGAGGGACCATGTCGCCCCGAATGAGGTTGTAGAGGTGCTAATGAGATTGCAACTTACAAGAACACATCAGTATCAAAAGGCTGGTAGCTCTCAAGGGTTAAAACACACACATCCCTAGAAGTCCCCCTGCGGGTAATCAAATGAAAAGCTCATGGAATTTGGCTTTTCGCCGCCTGACAGCAGGGAAAATTGGCCATTGAAGACAGTTTAATGTCCAATTAGCCGAACCCTCACCCTATTATCTTATGACGGTATCTAAGAGATTTTAGCGTAAGCCCGAACGCTTGACAAGCCCGGGTCTTTGTCCTCCGAGCGATCCCTCGGTTTCGCGCCGCGGTTCGCTATGAAGGCGTGTGTTCCTAGACAAGTTCATACGCAGTCTGGGCCCGGGCAGAAGTTCCTATGCGGTCGAGGACCAAAACGCTTCTAGAAGGCTTCGACACTGGAGATCCGAAGACTATAGAGACGTTATACGCTTATCGCCGACCTTTGAGTCCCGGTAAAGCTGTTGTCACGCTCCATAGAGAACACGTGAGTCTTTGCACTCTGAGCTATTGTGGTAGAATGCTGACCACGCTTCTGCAGCATAACAGGTGAAACCAACAGAACGTTGATTTTTCGCGTTATTTCCCGTTAGCGAAAGGGATTACTGCAGCGCCCTGGGCTCCATACCGACGAAGAGGTGGTCATAACTCCAAAATGTAGACTGTGTAGCGGCTTACTGTGCGATTCCGGTTTAATTCACCATGCCGAAAATGCGAGGAACCACTCCACCATGTTATCTATCTGCGACCTCTGAGTTACTTATAGAGAGGTTGACACGCGAACCAAAGTGTAATGTCCCAGTTATGTTGGCTTCACGATCTAAATACAGTATGGTGGGCATTTAGCTGCGCGAATAAGGACTGGTACGAGACGGTTTATTAGTCTAAGGGGATGCATACAAGACTCTTAGCTGGAGCACTCGCGGGACGAGACAAGGTATGTTCCCATCGGTCAGTTCTCTGAATGTGTGTTACCGGGGCTTTCAACAACGGGCTCAAGCGGAGAAAGGAATACGGCGTGCTGTCGCGGGAACAAATCCTGTATAGAACATTAACAATGACATCACTTTAGGTGTCAGTTCGATCGTCAGAACGACCGTTCAAAGCTAGTTCGACTGGTGACGCCGCCCGAATGTAACCCATAGGTAGCGAAAACGCTTTCAATGTATATCCCTAGCAGCTTAGACTCATTGGGTATCTGGCCATTGTGATGCAGCTGTGTGAATTTAGCTTTACCAACACTGTTGGGCCTGCGGGCCGCAATCAGCTAAGGCTACTAATAGGTTGGCCAACCGCGGCTCCGTATAGATGGTGCCGCGACGAGTAGGGATCTTTGGCACCACCTCGTTTGATTACCAACGCATGCCGTCCCGAAGTCCCGAGGATTAACTTGCTGGCGGTGCCGGGTGCCACGGCGGGCGAAATGGATGCGTTCACGCAGGGGTGTGAATCCAGAACGGGATGCAGCAAGATGTACATGGTATGGACACGAGTCGACACGGTAATAAAGGGTAGAGCCGTGCAGCTCGGTTTAGACAAACAACACGCAGGGGGGATTATTGGCGCTCAGCTATGGTCCCTCAGGAAGCTGCCCCGATGTCGCGAGGTCAAGGTTGACCCCTTACTGCAGTCCCCAGAGGCGTCCCAACGGAAATTTTAGTCACTTAGCAATTTTTTATTCATTAAGTTCCCATGTAAGTTTCATAAAAAAATAAAGTACGTCCGCGTGCTGTTCTACCTGCTTCTAGTCACAATTGCGCATTTTGTATGTATATAACGATTGTGGTATCCTAAAGGCATCCGCGTATTTGGTGAGCCTTGTTCTGCATAATATATATTCTGCTCAAATCGTCGCAAGTTGACGCGCCCTGGGGCCCGGCCGTAAGTTATCCGGCCCGCCGAGTAACGCTGATGCATCGGGTGTGAGTCAGACCTTAAGAAGCCCACATGAGGCAGCAGAGCTTACTCCAAGCGTTAAGTCAAAAGAAGGAAGTCACAGCACTCCAGGAAAATGGGCCCTGACAGGATCGGATTGACTCTCAGACAGCATCAGCTCTACCCTCAATGCAGCGCTCTAACTTCTCGACGATGAACAACGTCCTCCGCGCTGTCTATCTCCGGCTAACGGGCAATGTTAGCGTCCGTACCCTACTGGCACTTTCACCCCACCTGTACAAGCCCTCGCAACGCTTATAGCCGTCAATGAACGCGAGCCCCTGCATCCCCACACCTTCGTGGGGGCGGTGCCTTGGAAAGCACAGTTGTGTAATGGAGAGACAGGAATTCAAAGCAACACCGCTAGATAGCGCTGGATTTGCCCGATTGTCGTGGGAGATTCGAACGTTACACTTTGATAGCAACAAACTCAGTATCACATGGAGGCACGGAGAACCAAAATAGCGAAGCTCCACAGATTGGCGCTCTCGTTTAACTACGTCCGCGACAACACCTATGATGCGAGCGCTGGTTCGGTGTATCTTTAATTTGGTAGCCGATTTCATTTCCGTGGAGCAGGACAGCAGCCAGATACGTTGCGCCGGCTTATAGGTGTATGAAACCAGTTAGGCACCATAGAATAAGATGCCCTAGGATAAATCTTTCGTGATCGGAGGCGCCTCAAGGTCAACCACGAGGTA"/>
                    <sequence id="seq_t128" taxon="t128" totalcount="4" value="TAGGTAAGGTCAGTGCAGGTGGTCGTTGAACAGGCCAGATCTGGGCAAGTCAAGTGTAATTTCTGCAGAATCATCGTTCGAGTCGCAGCGTCTAAGTCCGAGTACAGGCAATCACACTAATATCCAACTGCGCTTCGACTGCTAGGCCGTCCTTCAGCAGCCGTCAGAGACGGGAGGAACGACTGGGCGATTGACCTAAAGAGTAGGCTTGTTGAAGCTATGACTGAAACACTTTTCCGCGGCTCCTAACTGCAAGAATGGTCATGGCGACACAAGTGCTTCTGTTCATGGGTGTGACCGGTGTAATTCGCAATTCTTCTGTGTACCTGGAGGCGTTACGCTACGGGGGACCCCTCTTGCCTGAACGTCTTTTAGGATCTTTATTAATACTAGGAAGATTAGGAGATAACAACATCGGCTTTAGTCCGCTGGTTTTTATTAGCTCATGTCCCGCACGACTCGCCCTTGTCAGCCGATTACGATCAAGGCGCGTGGATGCGCCCGCGCTGAGTAGTGCTCAGTCGCGGGCCTTAGGGACGATGACCCATAATATAAAGAATCTTCCAATTCTTGCGATCCCGCGCACCCAAACAGAGACCCACAAACCAGACTGTGACGCGAGTCTCAGGATCTAGATAAAAATCAAGAGTAGCTAAGGTCATTATGCCAACCTTGCACGTTGGACTTCCTTGCGATGCTCGCCCTTCGGGAATAAAACACGCGGGGCTCTGGCGCTTGTCCATGTACTCGTGTTAGATTGACTTACTCCGTTCTGTGGGCCGCAAGTTTAATCATACTTCAACGCACCAGCGCTTTGTATCACGTACGTATTATTCACTTCGCTCGTTGGTGACTGACCTCTCCGAATTCGTCCTAAATGCAATCCGCTTGTACAAAAGTTACTATTTTACCTAGACACGGCCGTCCTTCTAACGTGTGGTCTAAACTAGCTCATAGCAATACGAGACAAAGTCCCAGAGGTAGGACGCAAGCTTCATGACAGCAACAAGCAAACCGGAACTTAGATATGGCAGATGCTCCCATCGGACTATGGCCGTTCCGTATCATTCTTTGCAGCTCCTGATTTAGATGGCTTGTTTTACCTGGATTCAACTCCGGACAAAATTACTTGCGATGTACAAGGTGGATGTACTCAAGCTCCCAGGGTCAGCCAGACCTTAAGAATCACGGCAATCTGCTTGACCGTAGCGCGGTTATAATTCTGTTTCGCAGGTAAGGCACTGTCAAGTAGTTCGAGGTGGGCTCGCCGTACACAAGCTTCGACCGTGAAGCGACTGGAGTGCTAGAACATACGCTACCCCCCGTCTAAACTCCCTTTCTCTGCAACACTGTACTACAAGTCAAACCGATGGCAGTGAGACTGTAATCGACTCACTTGGAGCTACTTTCACAGGCGACTATCCCCTCTATCGCTTTACAGCTGAACGGGACCAGAAGCCGAGGGTAACGGCACAGGTTTAGCAGACAAACCGAGGGGGGCACGGCCTACAACAACACCCTGCTAGCCTCCCAAGGCAAGCGCTTGAAATGAGGAAAGTAGGACTCTTGTCGGGAGATCATGATGTTATAGAGCTCGGCTCTCCAAGCTGCGGTAGTAGCGCGGCACCTGATCTAGATGTCCAACCCCACATCCCACCCATGCAGGCCCGAGACGAGTCCGACAAGATTAAACGACGATACAGTTCAGACCGACTGACAATCTGCCGACACACTCGACGTCCTTATCGAATAGATATGACCTCCGCTTCAGGCGGCAGAAAATGACAAAAGTTAAGGAGATGTCGCCAATCTGTTATGGATCGGTAACAGTATGATATTACATCAAATAGTCTTACCGGTATCATCCCCTCGAGTAGAGTGATGGTCGGCAACGTCGGATAGGCCTGGCTATTGTGGGCTGTCCTTGAGCTTCGTTGTCAATCAGCCTCCACACCTGTGACCGGGAGATTGCAAAAGAGGTCTCTGGCCTCTTTGTTACCTATTGATCGCGAGGAACATTGTTAGTAGAGCAGTTAGCTCACCCGTTTTATCATCCTTAGGTTTAGCTCCGCGCAGATCCTTCCCGGCGGAGATCTCTTGGTTTTGCTGCTCGTCGTGTTGAGTGTTCCTAAGTGCACTGAAAGTCCATCAGAATCCAGAGACGCTCATACTGGATAGTTTTATGGCGCTGCGTACGAGGATTGGGAAAAGCTAGACTTAACGAAGTCGGGATGGCTGACCTGAGAAACACGGTAGGGTGCTGTGACGTCAAGCACTGTGCGAGGATAGACTAGGTCAGTAATTGGTCTCTTGGACACGGCCCAACCTGTCCATAGAGGGCTGGGTCCTCGCTTTGGTCAAGAACGTTAACCGTTACCCAAGGATTATGGTGGACGACTAGCCAACATGGTAGATTCATCTTCAGCCCTGCATACCCGACCGTAATACAGAGACCGGAGGGCTTCATAGGTGCCAAGACGATCAACGGAGAGACTGTCAGTAAATACTCTCTTGTTCCACAGGGGACTGTGCTCAGCCCTAGAGAACGATTTTCGTTGATGCATACCTTAGTTGAAGATCATCATCAAACGCTCTGGATTCGAACTCGGCGCTCCTAATACAGGACGTCGAGTACTTACAGAATGGAGGTGTTGGTAACCACAAAACCTTTTGCACTCCAAAGTGGGAAGAATGTACTGACAAGGGGCCTGGAACGGCCAAGTCCGGGTATGTCGCTTCCTGCACATCGTGGCTAAATTTCAAGTACTTCCCTATTTAGTAATAACATTAGTTCACCACCGTGCGCCATGCTATCTTCCTAAACGGAATTGCGAGGATGTGGATGGGACGGTAGGCGCTGCCGGAAACGTTTAGGTACCGAGATGCCACCTCTTTACTGGAGTATCCAGTTGATACTAGCAGACCCAGTACCCAGTTCTCCTCCTCTGAATTATACATGATCTATATCAGCCGGACGGATACGGTAGCCGCCCTTCCATGTACGTGGGTACCGTCTCCGTGACACCTATGGCCACCAGCCTCATTGTTGTCTCCTCAACTCTTTAAGGGCTTTCCCTTCTCGGGGGAGGGAACGTCGATGCCCTGCATGCAAGTCGCCCTTAACCTCGAGCTAAGTCAATCCCGGCCAAACCAGCCGACCTTTACCTAATCAGACGTACGAAATATCAAGATTACGTCTTGCGAAATGGCAGCATTCTGGCGTGGAATTGCTGCAGACGAAGCATGAGGGACGTGGTCGCCTTTTCATCTCACGTTAAGGATTCGTGCCTGAGGAAGGTTTAGAAGTTATGGGAAGTGACTCCGGGAAACAGCCGTTGCACTAGGAGTTAAGGCGGTAAGATAGGCAAGTATTGACGGTTGTGAGCGAGGGGCCTGAAACAATGGTGCTAACGATATCAAGAGTTCTTGCGTTGGCTGGTATCACGTGGGACCCCACAGATGTGACGTCTACAGCCCCGTCTGTGTGGGGGGGTCACCACGGGGATTTTATGGATTCAAGATGACCACAAGAATTGCGGGCACGGTAATGATATCCTTCCCGCATAACATCTTACTGAGCTATACTCGTGAACAGTAGGACTATGCTCTAGGGCTACGGTCAGGAGCACGATCCGTCTTTGATGTTAGGGTTAGCGGGCAGTCTTTCCGCGCATAGCGATTGTCTATTAGATGTACCGCATAGAAAACGCTTGCGCGAATGTGCGAGAAGCCATACTCTCTCCCTGCCATTGTCCCACTCGTCCTGTCGGTGCAACAACTAGATGACACAAGACACCTAAGAAGGGAGCCTTTCGATGCCCTAAAAGATCATGTACTCCAACCATCCAATAATGATCTACCGCTCTATACTAGCCTGCAAGCGCCCCCCGCCCACATTCCCCTTGAGGGCTTTACGGAAGCCAAAAAGCTTAGCGTACGTCTGCCTTTAAGACTCCGTTGGGTACTTCTTTATAAAGAGAGATTTAACGACCCCCTGCTACCCGCTCTGCGAACCAGAACCGACGCTCAAGACCGGCTAGTATTGCCCGAGACCTATGACAAATCAACTCACGAAAGTCTAAGCAACTCGTAGCTGCCACCTCCTCACTGTTCGCTTTACGAGTTATACATGTAACACAAGAAGGTCCCTATTCTAGGCGCTACGTCCTACTTTTTACCGGGGGTCACCGTCCATTAGTCATTGTCGTTACCAAAAAGCATTGTCAGCAAATGTCCCCCGAATCGACCCTAGTTTGATTGGGGCACTCCGTAAATACCTGCGGCAACGCCGTGATACCTTCCTTATGGGCTTTGAGGGAGGACACTACAATTCCGCTACCGCCTGGTTATGATACAAAGGCAGATGGTCTTATGGCGCGTTTCCAGTGTACCCCTAGTAAGATCCCAGAGGGCGTGCTAAATAGAGATACTTGAACCCGAACACTCCGATAAGCCCGACCGTGAGGGACGGTATGTAGTTGGGAAGGTCCTTGCGTTACACTTATAGGGTCGATATTACATGATGCTGAAGTTAGCGGCTTCGTTCATCAGGCGGAGGGGCTAAGCTCGTGGAACTTCCAAAGTGCGGTAATATAGGGATGAGCCGAGTAGAGTTAACTTGACAGGGCTTATTCTAACCAGTTGTGCGTACGCCACCACCCGTTAGGGCTGCCGTCGAGCTCAAATACGTTGGGATCCGAACATTTCGGAGCTCTGATGTCAACATCTGGGCAGGGACAACGAAAAAACTACCACGGCTCACGGGTCGCCCTACCTGCGTAAATTAGTTCCGACTATTCACCTTCATCTAAGCGTTCCGGTCATCTCCTAGTCCTCCCATACCTACTACAAAAGGCAGCGGTGTGAGGATGAGAGAAGTGTACCTTGAGCAAATACTATCTTGAGGGCAGGCATTTTGCCATCGAGGTGACCTATTAGACCTAATCCTGAGTTACCAGGGTTTCAGAGACGGGACTTCGCTAACATGCGTCATCGAATAG"/>
                    <sequence id="seq_t129" taxon="t129" totalcount="4" value="CATTGTATGCCCGTCCCGTCGTTCTGCTTAGTCTGCTCTCTTGGGGCATCTATCGTTCAGAAGATCTAATTACGTTGACTATCTAACCTATAGGGTGGGACACTATTGTCATCAGCAGCTGTTTTCTTGATTCAACATCGGCTATTTTATCTGAGGTCCAAGGGCATGGAGCCCTAATCTAGACATTGCTGCGTCGGTCTGATCGTGACTTTCTCTTCAAACTGTCTCAATAGAAATTGTGATTGATAATTACACGCACGCCGTAGACACGCTCGTCGTATGCTTGGAAGCTAAAAGCTTGAGAGGATTTGGTTCCTTGACAAGGAATGGACGAGTGGTAAAGCACAGTAGTTAACGAAAATAATGCCTCTGACAGACTGATTTCGACCTCTCTTTCTGCGAACGGCCACGCCAGGGACATTCTCAGCCAGTAAGACTTTTTTTTCGGAAGCGGGTCGTCTGCGCGCTAACGACAGACAGTTCGATGATACAATTCACATTGAAAGCCAGGGTCTACGGCACTCCGGGGCTACGCTACGTAATGTCGTGTAAGACGGGCATTAAGTTTGGTAGCTTCGGACGACCTGTCATTTGCCTCTGCCGACCAGGGTACTAGGACAAACCTGCTGGGTGTCACGGTTGAGACTATCAATGGCTCGGGTCTACCCATAGCCTTTGCGCGAATTATGTTGCGAGAACGTCCACCTCTATTTAAAGCTTGGAATCGAGACTAGGTGAGCCATAGCTAGGTTTGATGCCCTGTAGAGAAGGCACTCAAAAGTTGAACGTAGAAAAGTGATCCAGTACAACGCTTCGGATACACGCATCCTGGGCAACATCAAATTCCCATGACGTTTTCACATTCTTTCTGCTACACCGGGCCTCCAGGCAGTGCATCTAAGTTCGCAAATACGTTGGGGGCGCTGGGGTTGTGAGAGATGGGGGCTTATCCAACCGATGTACGTAGGTCCCTGCGGACAAGCAGGACCATAGAGGGACTATCGATAAACATGAGTGCGGAGATCAAGATCGTTTGCCCGGGCCTTTTGTCCAGGTAGCAGGATGCAGGGGTGGCGGATCGCAGACCGAGAAGAGCTACTTTGTCTCTAGGTATCTCACCTGTTAGCTAACCCTTCACCACTAACACTCCTTTTCCGGTGAGTAGAGGATATATAGTCCTAGGGTTATTTCCGTGCGCATTGAGACCCCGGCATCCGTTACGGATTGAGGGTACGGTCACTAGTTCGGCGGCCTTCTCAAAGAGCACGAGAACGCGGTATTTTGGCCACGTAAAGCTGGCGCGGGGGCGTTTACGACATACAAGGTTCACGTATTGCACACTTCTTACATTTCTAGAAAGCTATGCGGAGCGAAAGACCAGGCACTATCGCCAGCCATAACCAAGTTAATAGGATTAAAGGTACCGTGCATTTGCGTTGGGCCACTATTTGGATGGGATATCTATTCAAGTTAACAGACTGCATCCAGCGTTAAACTCGGATTGTTCACTATACGTGCAAACGATTTTGAACTGGGCAATCTATTCCCAGGTGCATTTTTCGCTGTCCAGGAACTTATACAGTTATTCAAGGTCGATCTTTGAAGGAAGTATGCGAATAATTCCCTCTGCTTGGCCAAATCAGTACACGAACGAGGGTGAATTTAATAGCGAGAGACACTATTCGACCCCGTTCGCAAATACTAGCCTGCGGCACCATGTAAATAAGGACACTACCGATAGTTATCTCGAATCTAGCTCGCGATCACGGATTGATAGGAACCGCACCTCGGCCAAACAAACATCCCGGAGACGCTGGCCCGAGCGACATACTGCCCTCGCTATGTTCTATTTAGACGCGTAATTGCATTCTTTGGAGTCGGGCACGGTAGACGTTTATCGGAACATTGAAGGGCCTTGTGCGGACTTAAGCGCAAACCCATCAAGGCGGATAAAATGTTTGTAAGAACCATCTTGCATGGGGTCTACCTACAGCTGAGGGGCATCCTGAACGATCAAGATCGTATTTGCAAGGCGCCGATACGACACTTCCGGGATTTGGTTACCTGCGTTACAAGTTGGGGTGCGTATACGACCCAGTCGTAGCTGTCGTAAAAGATTGCTGAGTCGCTGTAATTGACATAACCGGAGTAACCGACCTGTACGGATTACCTCAATTGATGCATATTTAAGAAGTTGATGTCAGCTTTCAGTCAACCTGACGGAGGTAGAAAATCAACAACTACGCGATCTCGGGCTATAGAACAGTGCCTAATCCGGGCCTTCCAGTCATGAGTCGGGGACATGGACGTAAACTCAACATGTAATTCTGAGCAACACAGTTGCGGCGCCTTCCTTATTCCGAGCAGTCTTCGCCTTCGTCTTCACTAAGTATGGTACGGTGTAGCCACGGTGTGCCAAGATACCAGAAATGGTCAATCCGACCGCCTCCCGTGAGTCTATCAAGTATGCGCTCGACGGATAACCTCCAAACATATGATGCCCAATTAAGGTGGACTTAGCAGTCGAACCCGGTCTAGACACGAAGCTTACGATAACCCTTCCAATTGAAGCACCCGGCAGGCACGCTGCTTAATATGCTTGAATGATTTCACATGTGGGATGTACGAGGCGAGGAGTCCACTTACTTGCGATTACGAGACAAACGATTCCAGGCTTATACTACTTCTGGTCGATGCAGCGAGCGGGACCATAGAGAGGCCGACTAGTTCAACAGAAACCTTGCCAGGGCCTAAGGTGAAATGTTAAAATTCGGCTCATCCCTAGCAAGGGTGCGTAGTAAAAACCTAACTTCGCCCCCCGCCGCTCGGTCTTTGGGGGAAGCACCGACAGGCTATGCACGTGAATCCGGCCAGCGGCCGGTCATGACTAACCAGCTCAGTGATTCGCTTCTGGAGGCACCGGACAATAACAGTAGGGGGTATAAAGTAAGAACCCGCTCGCAAAAGGTGAATGACCGCTTGAACCCCCTGACAACAATTAAGCCGCCATTCGAAATACCCAATTGCGGCCCTACTGTGATTCATCATGTTTATTACTCACGACTTAGCCTGTCTGGATCAACTACCCTGAAGCAGCAGCTACGATACATCTGCTCCAAGCGACCCTCTGACAAGACCCCCACGCGGTGTTGCCGGCTTCGAAGGCGTTTTTCAGTGGTTCGTTCTAACTATCTCGATTGCTAGGCCCGTACTCTTCGAGCGATCACGGAGTAATGTGATCGCGGAGTGAACAAAAACGCCGACGGGATAGTGCTCATGCTAGGTTGACCAGCACCCTATCGGTGTCAGCTTGCGCATCTCGCGGCTAAGGTGCAATTAAGACCACAGAGGACCACCTGTAAAAGCGAACGTATTTCATGTTTAAGCAAGCTATTGGCCGAGTGAGCAATGGGGGAAGTCGCACTGTGGGTCCTTTGTGGGGGGCTCCAAACAACGCGGAAAGTCCAGACATTTGAAATAACACGTAGAAGTACCAATGATTAGCCATGGTTCTATGTGATGACGCGGACAAGGGAAAACAAATGACTTCTAATTTACACAGATGCCTCGAGAGCCTGCTTACAAGCTGTAAGGGGGGTTGACAATCCGGAGAGATCTGGCTGAACCGTCGTATTTCGGATTACATTAACAGACTGGGATCACGACCTCAGGAGCTGAACCGACCTCGCGGTCGTCAATGGCAACATACCTCTGTTACCATCGCTACGCTCGGCGTCGCCAGCATGCTCTACAGTCACTGAATCCACAAGGAGAAGTTGAGTTCATATGTAACACTCGTGTTGGCCCTCGTCCAATAGTATCAAGCTTAGAGCTAGATGGTATTGTACTTTGTCCTTCGCGCCCGTCTATGTGGTCTCTCACAACTAGTAGTATGGCATTCGGGACTCTCAAACCCGCCTTATACGTACCGGACCTTACAATTAACCTCATCTCTGGAACGGGCTCACGTGTCGTGATAAGTGGGTCCCAAGCGGAGTGACCAGTTTCCAGTAGATATCTGTGAGAAGAAGGCGTGCCGGTGCAATCTATGTTAATTGTGGGGAAATTTAATTCGGCTTGATAGTAGATTATGTTAAGTAACCTCCAACTGCTGGCGCGCAACAACCATTTGTCCTCCAATCAGCTGGCGTTGAACGGGAACAAGGGATCGGGTCGTAGGGGCTTGGAATTTTCTGTGCGTTTGCAGCGACGGGGAACAACCTTCTGAGTTGATTAGAAATACGTTATAGGATGTCCGTAGCGTATGCGTAATTCGAGTTAACCTCCATAGCTATAGGCCGTGTGCGGGGATAGCCCCAGTGGCGGTCTCCCCCGAACGTGATGTACCGATCGGCGGGATCAGCAGAATGGGTCACAGCAGACCCCTGGCGCTGCTGGTCGGTCTACTACGGGCTTCTAGCTCGACTGAGATCCGCGGTTTCAAATACACCCGTGTAGGGTTGTGGGAGAGCTGTAGCCGACTAGCGCGCATTAGGACAGACCGGGAATAGGAAATCGACGTGCGGGGACCAAACTTGGTAGGGGATCAACGCTACTCCCGTCCACCTGACCGACGCATTCGGAAGGTAATCAGATCAGTTCGAAGGCGGGATCAAAAAGGATATGGCCTTACCACTGAATCCCAAAGAACTAGTCAGTTTACCCCACCAAGTTTGAGGACTAGATATCGTTAACTTTGCTCCTAGTTGAGCTCTCACGATCAGCCGATGGGGTGCTGGAATAAATATGGGCCCATGTCTTGGCTGCGCACCGGTCACGCACACTTCGGGCCTCAAAAGGTTAGGGAAGTTATACACTCACCAAGCTTCGGCTGGTCTGATCTTACAGTCGGTACCTATCGGCTACGATACCCAGACGTGTGTGTGACAAACTACCGTACAGGATGTGTTATCATATCCCCTAAACCTGTGCCAGTACTGCACGCGAACCTACAGTTTGGGTTTCGTTTAAACGAATGGCTGGTACAACCAATAAGTCTA"/>
                    <sequence id="seq_t13" taxon="t13" totalcount="4" value="ATCTTTCCCTGACAATAGGATTTGTCTCCCCCTCCTGCACGTCGGCCAGGGGTTGCCGCTCTTGTAATGGGGTCCATTCCCAGCTGCTGCGCGGGAAAGCATGACAAGCAGTCGAGGCTAGTTGCTCACGTGCCTGGCTACATACGAGACTACGTGTATCACACAAGGTGTGTGTAGAATTCTGCGAGCCACATCTTCGGGGTAAAGATGCGGGGAAACTGCTCCGCCAGACCTACCTCGGTCTCGTAGGTGTCCATCACCCATGCTTACGAGGTAGTGCCACCGTAATTTTATTCTAGAAAGCAAAATGCTTAGGTCTATCCCCTGGGAGAAGTTTAGGGGATTACCGGGCAGACACTTAGTATTTCTTGAAAGATCTGCGCTGATTTGCCACTATGTTATAGCTTAAGAAGGCTTCATGTAGGCGCATGCGTTATTGTCGTAAATCCCACTCTTAGGTAGCGAAAACACTAGCTTTGGACGTGTGGGGACTCATCACCCGTCTCCCGGACCACTACGCTACTGAGCGCGACCCCCCTCTTGAGTCGCAAGATAATCATGATTCGGCACGCATTTCGCAGGCCAAATCCCAGGCGACCGAGGGGGATTTAGCTTTGGTACATCAACTGAGTCTGCCGTAGGGCCCCCTTCGCTCAGTTGGGGCTGTCACTTATTGTACGCGCTTGACATCACGATATGCCATGATGTATATATGGGCAGCGACCACACCGTAGTCATGACACTAGGCATAATGGGACCATTCTTGGTCGGTCGAGCTTAGACCGATTACTGTTTAGCTTAAGGCCCTCCGAAACCCTGCGCGAAATATAACTCCTATTCCACAAGGACTGGAGAGACGCGAACAGAAGTGGCGTAGTGTCCACCCCGATGGCTTTGTCAAGGGATAAAGCGGCTCTACGGGAGAAACTAATTACAAAATGGCAACGTCGTCGCCCTGGGGTCTGAAGAGGGTTGACACCCGTTCCTACGTAGGACGTACCACCCGTTGTGACTCGGCTCAATGGCTTAGCCAGTTCACATCAACCGATGTGCTGTGATCTTTCGTGCGCAGACCTTACCGCTCTAACTCGGGGTACTTGTTATCCTAGGGTCCTTTATAGAGCACGCACGCACCGCACAACCTTAAGACGAAAAACGCATCTCCCGGATCGACAATTTCTGTATGCCGTGACACGGTAAGTGCAGATGCACTAACCCAACGAGAGTACGGGAAAGAATGGCGCACAAGAGTTTCAATCGTTTATACGAGTACCGCAGGACCTTCGCACCGCTGGGTGCATCCTCGGATACCGAGACATGACGGGCTTCCTGGAGGTGTGTGTTAGTTAATCCCAACGCTGACGGTAGGTCTGGGCTCGCGATGCAATCTTGAAGGCGTATGTTCTTGTGCACGGAGTTGACAGACCAAGTCAATTTCATCAATGCGCTCTAGGGGCCTTGTCAGTCTGTCTCCACCTATAGGTCCTTTATGCAAAAGATCAGTCCTCAACTAGAGAACTTAGAAGCCGGAATCCATACAAAGCTCCACTGCAACCACGGGAGTTATGGCCGTTTTGATGTGGAGCTTGAAAAGTGTGCTGCCAACGACCCCCGGCTGTGGAGGCGCAATGGGAGGCCAACCCTTGATCCGACGACACTTACAACATCCGCCTTGTGCTACCTCTATAGACTAGACGGTGGGGCGAGGTACTGATAAAGGTCGGACCTAAATATTTTTTAGTGAGTCTCGGTTTCCGAAACAGCGGGACTGGTCTCATGGTGGGTGGTGGGCAGATCTTTGACGCCACTCAAAGCCAATCTGGGAGATCAGTACCCGTTATACCCCAAGGTGCCGACCTCGGGGTACCACTAAAACGCTGAGTCAAGATGTGTGGTAGCTCCGGGTAACTGGGATCCTGCCGCACCCCACTGAGCGCTCTTGGTAAAAGTAGCACTATCCGCATGCAGGCTTTGCTTGATCAAACAGTCTGTGCTTAAAAAGGAGCCTTAAAGTCGGGACAGACATTGTCTTCAACCTCAGTCATTCGCCCCGGGCCATTGGAGCTTGAACATTAGAAAGAACTACTTGTAGGTGTTTTAACATGTGATAAGAACGGAGGCACTCTTTTTTATAGATAAATAAGTGCGCAAGCTTCATTCTGGGTTCCGGGGTAGTCAGACATCCCGTGTGAGCGTTTACGCTGGACCTTGTACTTAAGACGTGAGGCATCCAGACGCCGACTCGCCTGGCTTGTGTTAGATACCTACCCCTCGGTCTCTGTTTGGATCGATATATGAACGTAGGAGTCTACAACGTCCGTTTGTGGCTTGGCAGTATGACACTATCAGTTAACCATTCTTAGTGTGATACATAGGGGCCTAAGGTGAGGTTCGGAACGTGAGTTTATTCCATTGTCGTTCTTCCGCTGAATTACTTCTTGCGCCGCTCCACAATCTTCTCAGAAACGGTGGGATCGCAAACAGTTTGTGAAGTAGGGAGAGGACTAGTTAAGGTACTCTGGAACACGTAGAAAAGCCGTGCGCCCTCAACCGGTCACTTGTATCACTACCATAGATTGGAGGAATAAGCATCTCTATTTATTGTTTGGACAGACAGACATAGGGGTCCCCTAGTGAGGGCTCGCTAACATGGAACTTGTTGGCAATCGCAGGCAAGGGTTGGTTCGCTTATGCGGTCTAACAATCTGTATCCCACACTGCCACCACGTGTCAAGCGGTCCCTGAGTATCAACGTCGAGTAAACATGGTTCTCCGCCGTCCTAATACGCAACACCCCATCTAACTATGTCTAAGATAGATGCCCCCTTGGCCCGGACTAGCCGGACCATTCAAGAAAACACTAGATGCTACAGAATGATTCTCGTTTAATTTGTATGGCGCTGTGCGGTGATCAAAAACATGCCGCCTTGCAGGGCATTTCACTGCTACAGACTGAAATTCAGTTCAACAGGGAAGTACCACTTCATAGCACTGGGCGCGGATGGTGAATCCGGTTGCGGACCCCAAGCTGTTCCCACCGGTGAATTAACTGTCCTTGTATGCGTAGTGGACTACAAGACCTCTTTCGACTGAAGAGGTTCCAGGTCACAGGCTGAGACAGCAGCCCCCTTAGACTTTGGTCGTTAGTTGCGATTAAGATTCGGTGAATATATCCTTTAGTGCAAAGCTGGCAGGCATGAAGTTACACGACGAGGAAGTGGGTAGGGGCATCGTAGAGCCGAATAGAGTAGAGTGGTGTAGCGGCGTCGAACTTACGGACCGCGAGTACCAGACTGATTACTTCTGCGATCCATACCTATATCACGCGTGTTAACAGCCGGGCGGGTGTAGCTCAGAAACTCGCTAAAAACCAACTTGACAGCATGTCAGTGGGGTGCCTCGACAGTGCAGACTAGGAAAAGGATAGAAGATGTGCAGCGCACACTTCATGGCCCACAAATTTCACGTAACCGTATGATTTAGTCTGAGTCGTCAGCACCTTGCTGACGTCCGCTTCATCGTTCTGGCCTCGCGATTACGAAGCCGCCGGTGCATTGGGGTCGTAGCAAAACCCAGTTTAGATCGGCAAGTTCTCAGGTGATAAATATGAATGGTCGGCGGTCAACAGTCACAGTCCGGATCGGCACTCCGCTCGGGAATATTGTGTAGGAAAGAAACCTGGCCTCACGACATATAGAGATTTTTACTAGGCTAGTGGTTGCGCCTGACACTGTACATGACGCTAAGAGTGACGGCTAGAGAGGCCTGGTACCGGGCAAGCGCCGTTCAATCTCCATGCTCTTAGTTCTCAGAGGCGAGTGGGGGCCGTCCGACCAAAGTTCGAAATTATGGACAGACGCAAGGGTAAGAACAGAGTAGCAGAACACCTCTCAGAGCTGGGGGCAAAAGTTTTTACTTCTGACTTTGAATTAACGGAAACGTTTGTCCCGGAAGTACGCCGGTTAGGGCCTCTCTCGCTCTCAATTCGCACTTACCCACAAGTGCACGCGGCATTCAATCATGAACGTACGCCCCGGCATACAGATTGTGTAACGTGAGAATGCTTCCCGCGAAAAGATATGCGGCATTACTGCAATGGGCTGCGCGCTTCCCAGTGGATGCTATTACTGTACAATACGGACATATAGCTCTCTCGGAGTGTCGCTCGTTCCCGCTAGGTGTCTTACGAGCGTAGCGGCCATACGACACCCCAGAGCTAGAAGGGAAGGTGCCGCTTGCGGACCCCGAGCACAAATCCCAATAAGAGATCGAACGGTTCCAATCATTTTTCAACATGGCCTGGCCGTTATGATACCGCCCCGAAGCTCGGATCTGTCGCGCCCTAACAGACACTTGGCTCCTCTCAGAGCAGGGCAAATGTGTTAAAGGATACTTGCTGCCCAGTCTCTGAAGGCGATGCGTATCCCAGTTTTACCTATGCCGCGCTTGGCGCTTGATTAGTCCATAGAGCTCGCACCTTCGATCCTGCGACCGAGACGAAGGCGTGTAGTCACGGAGCAGTAAGCAGGCACTCCTGTCAGGCTATCCTGCCGGATTTAACTTTGTGTTCGGGGTAGGAAGAACGTGATTGCTCTATCTAAGGATGAGATATCGGAGGCAAATGGGCGTACAACGGGCTTTGGAGAAGTCAGATCATCCCCTTGTTCAGCTCTCGTTCGTGAGACCCTATGGGCTATCTCTGCAGTGTGCTTCATGTCGTTGGTCAGCGAATGTCTTTCTTTTTGTGGCCGACCCTCATGGCAACATAGCGGAGCGCAAGTAAGTTGGTCATACGTTTCGGGTATCATACAATTCCTTAAACCTGAAGCTCGTCCGCGAGTGTTTACATGATTGCCATTCCTTAATAACCTCTGGGTCTCACCCCGTGACGTGGGGCATGTATCTTCCGAGTTCTTAGGAATATATATTCGGTGAGCTTACGAGACGGCAAGGGATGCCACTTTCCTCTAAGATCCTCGCACCATTTATCATGCTTCACT"/>
                    <sequence id="seq_t130" taxon="t130" totalcount="4" value="CGTGAACTCATCGGAAACGACGGTAAACAATAAGTACGACTAAGCGATAATCATCGAAATGAAGATTCACCTCGCATCGGGGTCCGAGACTCTACGGTCGGAGAAGGATAGTCCGGTTGAAAGCCCCAAATCATGTGCTTAGCGTGAAATGGAGCAGCCGTCCTACAAGGAGATCACTAGGGTCGGGTAGAGTATCGGGTCACCTCCTTGTCGGCCACCCTTTGTGCCTCTTAATAGAGCGAGATGATTCTCCTCCGTTACGCGCCACGCTGTACTAAAGGGCAGCCCTACGATCAAGGTAGTGTCAAAGACTAACCACTAGCGTCTTGCCCGTGCAATATGCACGGACTCAATAAGGTGAGAGTTCCAGCTGCGCCCAAGATGAGACGTATAGGTCGGTACCCGGGGGCATCCATGTTATGCGCGACTCCCTATCGGAGGGTATAGCACTATAAGAAGAGTTGGTGCAATGGGGGGCCAGCCGCTTCCATTGGCAACTAAGCGCCTAGCACGCGGTTTGGCGTGACGATACAAAATAGCCGACGGCTGGGCACGGCCTGAAGTGTTCTATAGGCTTCGGGCCCGGCGGACTCTAAGTCTGTATGCCCTCTTGCTCAATGATGTACCGTCTGACTGGCTACCTCCAGGCGTCAGGGACGGCGAAACCCGGTGTGCGTGATGCCTCTGATGAATGTCAGCTGGTGATGATACCGGAGGTTCGCTCTGCCCACCCATGAGGATACGGCGGCCGGTTCTTGAGTCGATACTGTACCTGCCGACTCGTCCTACCGCCATTCATCCTCTGGACACGTATTATGTATCCGGCTTGGTAAGGTCCGGGAAATCCACGGTAATGGTTGAGCAAAGTTTAATCGCCCCGTGAGCTGTAGGGTATGTGTCACGAACAGGAAACCCAATTGATGCCGCGAAGTCAATCACTTTAGGGCGAGAGAATCACTGATGGGACTGAATCGGCCCGAATCCAGTGACAAAGACCTAGGTAACATTATCTATCCTATGTCCCCGTTAGATCTACCTTCGCACGAAAATAATTGGCGGTACCAACGCCTCTAGTTATTGAAACAGTATTAACTGGCCGTAAGTTAGTTAGTCAAATACAAGCTCGTTAAGGGAGCAGCGAGCCGGTAGCGACTAGTTTCCGCCATGTTTCTACCCCGTAAACTGTTATTACGTTCTCTATTTAAGTCGCAAGTAATGCGGAAATTTCGCGAGCTGTGGTTATTGGACCCGATTGTACTCGAGGTGAACGCCAAATAAGAAACAGGGTAATGGATCTCCGAACGGTGCGAGTCCGGATGTGAATTTGCAGCGGATCGATTCATATCGCGACAATCTTACCCAACTGGTACATCCTTGGGCGGAGACGCCTTCGCGTGCTTAGTCTACTGCCTTGGACGTGCCGTATGCCCAAACAGCTCGCCCAAGAAGCCCGATCCGCCACAAAACATCATAACGTACTAGAGATCCTGCTGGAATCGCTTTGTGTCCGATGCCAATGCAAGCTAACCACTACACGTTGTGCGAACGACTATGGCACTCAGTAGTTAGCGGTAACATTATATACGGCTTGAGACGCCACTCAACCGCCGGAGGTAACTGCCAGGGTGCACGTTCATGATCTACATCATTATAGTGCACAACGGATCTACAGTCCTCCTAGACATTGGCGCACGACCGGGCTTTAATAGTAAGCACTTAGTACGAGGAGCCTAGGAACACCATGGGCGGCAGTCGCAGTAAGTGGCGGATTGCACCAGTGATGAGCAGGGAACACCAGAGATGGATAGATCCCCGAAGAGAGCCTATCGGCTATCGAGCGCTCCTCTGCGATGATTGGTGCAAAATCGTTTGGGGGTATGCGGAGGGGAAGGCGGGCCCGCCCGCTACCCCGATAGGTCTCTCTGGGCACCTTGACACGCGCAGCATGATAGAACGCCTCGGAGCCGTCTTACATCTAAGTCGCTCTGCTGCGCTAGTCCTGGTGCTGCTCGTGAGGTTAAACACGTACTGCCGGTAATGCGTACTTGGAGCGGACCTTGTTCAACGGTTCTTCTTATCCCTCTGCTACTTCGGTAAAGTAGGAATACCCTATCATACGCCCGGTGGAGGCGAAACGTAATTGCATGGATATACATCGCTCAGATGCCGAAGTCAGGGATATTTACCATGCTCCTTGGAACGAAGAGGTGTTTTCGACAGTGGAGGTTTTGCCGGCTGGGCATCCTCTACGATGTGGCCGTTTTGGGAAAGGTCGGTCTGACGCTCATGCTTGTCTATCAGGGAGTCCGATTTAGACTTGTGCTAGCCAGACCAGAATCATACGTACCGGTCGGTTATTCGTACTTGTTTACTAACCAGGATATGTCTGAAAATCCTAGCATTATGTAGCACGCCTGGACAGTTCCGGCTATCAGCTAAGGGAGAACCCAACTGACTGACAACTATTAGGGTGGCAGTCTTAGAAACGGGGTGCCATTAAATTATTGCGGACAATCGAGGAAACTTCTCATATGTCAAGTATGCGTTCGCGATGGCTTATAATCTTTGACCCCAAATGCAACTCCGTTCCTGAGGGGAGCCCTCATTCCTGGCCCGATACCATGGGAAGCACGTGGCAACGTACCGTTAGCCCCATCTTAATGCGACTAAAAACTCTGCCAGTGACGGGTCACGTTTGTGCTTCTACAAGTCGTAAGGAAGGCGGAAAGACATTTCTACATTAGACAAATCATTGTGTGGACCTTCGGGGGCTCCCAAATACGGAACCAATAACCAATACAAACTAACGGATCTACAAAGAAAACGCTAATCAACACTCCTAGAGGTCTACATAGTACACGTACGTTCCGTCGTTATGCCAGAGGACGCACCTGGCTCTCCCGTGTTTGATGAGTACCGGGAATCACGTTTCTCGCTGCACGCTTAACAAGCGTTAAACGGTAACGAGTGAAGCGTCATGAGGCCGCCCCTGGGGCCTCTACCCGAGTTACGGAAACATTTCGGATCGCTGGCTGATGGGGCTGTCTCAGAGGATGTGCTTAGGCACGTTGAGTCTCGCGACGGTTAATCGACCGAGTAAAGTCTTCGTTCAATCCGACATCGCGCGCGTGGATGTCCGCGAAAGGCATACGGCTACGCACTCTGAGTCTACGTTGTCGACCGTTGTAATCAACAGACGGCGATTGGAGGCGACATGCGTGCCGGCTCCACCCACAGTTGGTCCGCTGATGTATTCAGCCCATCAGCGATCCAACCCAGCTAACCATCGCCTCCCATACACAGTTTCGAACGCAAGATAACTTGCAGGGCGCCCTACATATATCAGTTTTTAAACTTGGATTCCCCCCGTCTATTCGCTCATCATCACTCTCTCGGAGAATCAGCCCCTACCGATGGAATTTCTGTCCATACAGGGACCCTCCCACGTTGACGCCAAGGATTATGTATAGCCCCCGAACGAATCACTTAAGAGACCTGTGCTTTCAGAAACGACTCCGGGGTAGTTCCCAAATATCAGAGGCTAAGTCTATGGTAGCCCGATCAAGGTAACTAACTGTCGGAACCGAACGGAGCACAAAGCCCTTTGACCGTCGGACTGTTCTTGCGGTATTTAGACTCCTATTACTAGTGGCCGACACGTTGATCAACGCTGCGGCGTTAGGCACGGATCATGCTCGTGTATGCCTACCCATGTACCAAGGTCGGCTCGCATGCAGAATCTCCTAACCTGTCGTTATAAGAGCTATTCCGGGTCGTGGAACAGTCGCGATTGCGCATTCGGGGTAGTTATGCTCGTTAGGATATGGCATTTTACGTCGACCATGTCGAACGTAATTTACGTGGCTCTTTCAGTCAGAGTTATCTTTACATCTGCAGCTCTACGAGACCTCAACATAGACAGTCTCCACTGGAGCTATGCTCCCTCAATATCCCCGCGGATACTGCAGTAGTTGTGAAATGTCCGCGCGATGATCAACAGATAATAGTGCCAAGTAAGTTAAAGGCCGCAGCACAATTAAACGTCGCAACGACTTGGTGCGGGTTCGTCCCGTTAAATGAAGGGCCAACACCATGCATAATCCCATCGTCCGGCGCGGGTTGCGACAAATCCTCAGTCCTGATGCACTCACAGCCGGCGCGTCGTTTCATCCTTGATTGAAATAGATAGTAAGCACAGCTTCGCCTGCAGTGCACGGTGGACCCGGAAGTGGATCCGCCGCATCAGTGAAGTAGTCGCTCTCAAAAAGGAACTGAAATTATCGACTCTCGTTCGCGAGCTTCGGCGATGGATTGCGTACGTAGGGAAGAGCACACGAAGAACTAGCGTCTAAGGTAGGATGTGTTAATAGAATTAACGCCGACCCTATGCGTGGTTTCTTCCCCGTGTGCGACGCCGATTCCAGTTGGTATCACACGGCGGCTCCTCCGGTTAGCGAGCAACCACCGGAGTTCGACTGCTATTCGTTTATGAATTTAGTAGGGCGTAGTTCTCCATTCAGGCTACCGCGGGTAGCCATGTTTTCGAGTCTACACTGCCGCGGTAACGGACCTTCATTAGGGGTGCTGTATCGTCGACATGCTAATTATATTCACCGGATGAACTTTCTTCTGCCGAACCCCCGCAACATATATCAATAGGGATCGCCCCCCTGGGGACGTGTCGACCGCGAATTTGCATTTGCTCCGCATCCGTTTTTCACTACCGAACCCCCCGAACCAGGAAGCGTTAGATTGCGTTTCAACCGTCACCCAAATGCCATATCGAGGGAGTTGGGGGACAGGGACCCCTGTTGGCTACAGTTGTGAGGCAAAATATTGGTAGGACCTGGACCATCGATAGCAAGATATCTCAGAGACGCGGCCCCTAGTTAAGTACTGGATTTCTTCCTAGTACTGTTTCGCTTTAGAGTCGTTGAAAATCCATCGCGCTACTCATGTGACAGACCCCTCGTGAGATAGCGCGAACAGGAACTTTGGTA"/>
                    <sequence id="seq_t131" taxon="t131" totalcount="4" value="GGATGTTAGTTAGTCTCGCGTCTGCTAGCTGCGACTAATCGCCAAGTATTTCAACCGCGTTTAGCGGGGATCAGATTTATGGTGAGTGGACCCCCGTCATCATCTTCAACACAGAGATCGCTATGCGCCTCTTCTGATTGGGTGACACCACACACTAAGGCACGGCGCTCTCACCACATCCCAAGTCAGAACACGGATTAATGATAGCGCGCACGCTTGTGAGTCATACTATGTTGGCGAGATCCGTGCAGACGCGCGGACAATTATGGCAATGGCCGTCTAGGTAAACTTACCCCGTCCAAAGCTCGTTTTTGAGCTCGGGTAATTTGGTAGCTACCGGCGAGTCTAGGTAATGTCGGCGTCTTGTGGAACTCATAGAATGCGGCGCGATTTCAGGTAGATCATCAACGGAGCCACAGCGGGGAGGCTTCCAGCGGGGTCTTCTCCTGCTGCTGCCCAAGGATCAATAGCCCTCCCTTTAAGACTTATTTCATTGACAACCCCATACCACCTTGCACCCAGCTCCTCCCAGCAGCGAGAGGGCGTCCCGGCTGGCTCGCTATCGCAATGGTTTGGGTTTGTTACTCGCGAACACTGGTCTTCCCTCTCACCGGAGAATGAAGGGTCGCATCAAAAACGACGATCCGCAGGCCCATCCCAAGATCGTTGACTCTTGGGCGCCAGTCGCATCGGTGCATGAACTTCGATTACAGAGATAAGGATTTCGTATAGCATTGTTACTGGAATTAAGCTCTAACGGCAGGTTGATTAAATTAGACCATAAGCCCCACAGAGCCGCTGCCCCAGGTGACTTCTATGACACGGCTACGGGTGGCTAACGGTATCTGAGACCGAGTAAAATGTGCGAATATCTGCCCGCGCCTCGCTCAGCATGTTGGTAGGGATTTAAGCGCCCGTGAGACCTCGGGAAGACCGGTCTGGTGCTGGCGACCTAAGACGCGCGAACGTGGCACTCTTAGTCTCTTGGGAGATGGGGACATCAAAATTCTAACCCTGGGCCCGTTAACCCATTCAGAGTTTTAGGCAACTAGCTTTGCACGAATGCGCCCGGAAAGTGAAAAGCCCGTACGCGTAACCGGAATATATATACTGAGACAGTAACGAACGTGTACACATCCATTACTAAGCTCATAGAGGTTTAAAACTAGGCGTGGAGTCCCCGCCCGGCCGCTGCTCTCGCCCACTGGGGAGTTGATGTATTCCCGGTTGTGAGTAGAAATCGGCCAACGGTTTCAACTTTTATGTTCTGGACCCGCATCGGTGCCTGTAGCATATCCCTTGCGACCATATAATGTGGCGAATAGACCGCGTATATGTAACTTGCGAGTTTACACACCGCCATTGGTAGGCAAGGGAGTTGAGATATTGATGCAGGTGGGCATTAGCTAGGTTGGTACGAATGCTAGCATGTGAGATGAACGTAACCTATTTCATGGCTGGCTAACAGCCCAGCACTTCTGTCATACATTAAAAGCAACGTCAAAGCGTCGGCCGGGCTAGTGCTTCGGGGAACTTTCCACTTGCGTCGACAAATGCATCGGGAATCCGGTCTGAGTGTAGCCTGGGCCGCGTTCAGCGCCGCTAATTTTTATTGCGTTAAGTAGGTCGACTTAAAGGCTGTGTACTGTATACTGCTTGAACTTGCAGTCAGGTTCCGGTCTGACTTATTGGAAAAGAATCTTTTTCTAGTGATGTACCAGGCTTCATAGCTACCAAACAGAGCGGATTTTGTCTCAATTTACTGTTTCGTGGCTCCGGACAATGTGTTATCCTAGAATGGTCTTGGGGTTGCACGCCTCACGTTCCAGTCCTACTGAAAGGAAGCACCGGATTATCGCAATCAGACTGTCAGTTAGAGGTGTTGGACGATTGTACTGGCAAAAGCAACTAAGGAGTACGCCGCCGCGCTGGCCGGCAAGTGAGGACTTATTTCTCCATTTTGGACTAGCGCCCCGAAGAACCTACTAAAGATCTGTGGGTTACAACTGCGGGGAGATGAAGAGAATGCCCGGTAGTGGGGGGGTCCCGAAGAATTGCCGACCACAAACTACATGTTCTCCGGTCTATCCCGCCGCGTTCAGGTCCCTGGACTGCTTATAGCAACCACTTATGGGTTGCTCGTCCACGGTGTCGATGCAATCCCCTAGAAAGCTTGTAAGTATGCTATAAAATCGACGCCCCCGCCCCAAGAACAAAATAACACCAGCAAGCAGACTAAAGCTCGGCTGCACAGGGACTGAAATACATTCTTAATAGGTACAAGCGTGTGCTTAGGTCTTGTGGAGGACTAAGCGAGGCGCCATTTGATAGTTGTTTGATTGTGATAATGTATTTTTCTACGTGACTGGGGATTGCTTCCTGATGCGATCTCTTCTTAGACGGCTGGAAGGTTGCACTAAAGAAATAAGTAACTGGTCGGTCCCCCTGCTAAGTGCATACGTCATTATCTGCCAAGGATGGCCGGGCCGTCCAAGTAACGAGCAGCTTTTCAAATAACCGCCTACGTGTCCTCCGATTTGATGTCAATAGAGCATTCTTCCTTATGTTGGGCAAGTAGCGGGGGCCCGCCTTGGACAGGGCGCGCTATTTGTCTTAGAGGCGTATGACTGCTCGTACCCGTATTGCCATCCCACGGCAAAATGCATCTATACAAGGCGATCCTAACAGACGCCACGGAACGTCGGGGAATCACCCCACAATCATACTACCGCATCGTAGGGACTTTGTCGTATTCGCGTCCCGCGATACAGGGGGCTTGATGCTCAGCCAAGCGTGAGTCCTGGGATTTTAGGCGGGTTACCCAACACAGTCGAAAAGGAGGATGTCAAACAATGGTCTCACCACGGGTTTAGATCAATGTCGTATCTTTCTGTTTGTGGTGATCATTGTCGAAGCGTTGCCTAGTCGCGCCCTAAGAGTTTCGTCAAGTATAGTTACCCGTCCTGCGACGGTAACTTAACCTCCACAGTAGGACATATGCCTGTGGCTGCTGGACGCCGCTACTCGCCCAGCAGACCATACACCACATTCGGTGTAGAATAGAACATTACGCTGCATCCGGTAGAGCTTCAGTCGAACCAAAAGTATAAGCCAGTGGTGCGCCGCTACATGTGCATATGGAGCAAGACCCTCGACTATAGGTTGAGTAAACCTTCCCTTCTATGTGAGCCGGCAATACCGATGATGAGACGGACAGGATCGCGGAATAATGCTCGAGTAAATCTCATACAGCGAGGAAGGAGTGAAATAAAGGTCTATACCATCTCGACAGGGCCGCGTCCCCGCCGCCTTTTCCGATACAACCCGGCTTGCTCGCGCTCGTGAACTCTCGGTAAAGGCTCTTGTAGCCCCTACCTCAGCCTTCTATAAAAAGTCCTACGGACGAGCTCAGAATTCATCAGTCTCCGACGTCGGGAGCTGTCACGGAATCCTTAACCCCCATGCATATGTGTGCGGTGGAGCCGCCACATAGACTCAAAATCTTTAAGTTTTGCAATCGAAGCGGGCAGAGGAGGAAACGCGACAACAGCCGCGTCCCGACGGCTCATACCCTTTGTCAGAGGAAACGACAGATCACTGGCCGATTCTTCCCCTTCGCTCTGAGTCTACAAGGCCAGCCCAGACATGGACGTGTGGCCCAGGGGCATCCAATTATTACTCTCCGTATTACGAGCGACTCGGCGACCGGCGCGAGGTGGCGAGCGGATGCTTGAATAATGACAGAACCGACCAGTCAGGGGCAACGAAGATCTCTTTATCTTAAAGCTCGCTATGTGCTTGATCACGCTAACGCCCAGTAAAAGTTTAGGGAGGGAATGGCACAGGAGCAGGATTTTAAACGGGTTGCTGGTCTTGTGATATTGGGGGAAAGACTCCTACGGTGGCTAGACTTCATGCGCCCCCTAACGTAACAATATGCATCCTCCAGGAGGAGGGTTATGGCAAAGTCTCTAATGATACCCGTTTGTACTTGGCACCTCCGACCGAAGCTACCTGTCAGTGATAGCTCATAAGCCGGATGGGAAGTCACTTATCTGTTTGGACCTCTCTAACGGCGCAAACTAAAGGACTGTGTGGTACACAGGGCAGTCTGTGCGCACCTTCGTGACTGCGTCTATTATCAGCAGCCGACAGGACCATACCGCGCCCGAACCGCGGCGCCGTAACTATCCCGATAGTTAACGAGGGGTTGTAGCTTGTACACGTCATCGAAACCTAGATTATGCTATTAAATGCAGTTGAGATGAACGGTTGTTATGTAAGGCCCGTCTTGGAGTGGTTTGTCCGGCAGTGCTCTTTAAGATCGCCCTCAAGCTTGCTGATGATTTTTCGGGCTTATAACCAGAGCTACCGTTAGTACAAACAGGAGCTCCCACTTCTAGCCCCGACCTTCCTGGTTCGGATTCGATTCGACAGATAGGAAAGCCGTCCTATCTGGTATAGCAATGTACGATAGATGAAGGTCAGGTCTAAATTACGGCAGGTATCTTATCACTTGGCTACACACAAAAATGTCCGCGTGTCAGTTATTATACACTTGCAATAAATCAGGACAGCCGGTAAATGAGCTTCCTGACTTAGTCAATACTGGGATAATCGCTAACCGTGGTCCGGATGCCTTTATGCTCGGACATTACGCCGGGCACACTTCGAAGAAGAATGAGATCGATGACATCGACTTGGCCACTTTTGTAGCTAAGTGTTCCAATTCTAGCATCATGATCAATCATACAGCAGCCTAGACACTACTTCTCTGTTACTAGGATCAGAGTTCTAGGTCCAGTCGGCATTGGACGTTGCACACCATCATCCGGGCGAGACATGGTCATTTGAGGTTTGAGGGTTTTACGGACGTATGTAAGAACTCGCATTGCGCGTGAGGATTTTTTGTAGAGGTTCGCTATGGTTTCCAGGCCCCCGGGATACACGGACAAACGTACGAATACGGTCAGGTTTCTATGTGTGGGTCATGGTTAGAT"/>
                    <sequence id="seq_t132" taxon="t132" totalcount="4" value="GTAAAACGATTGGTCACGGGAGCAAGTTGAGTGCGTAGGAACATTGCTATCCGCATCTGGTCCCTACAGGCTTCGCTGGAGAAGATCCTACGGAATTTTCTGCCTCATTTAAGTAACGTGGCATGGAGCATGTTCTTCCGGAACCATTGGCGTACAGGCAGCTGGTGACTAAGTTGTACCTGGTAATAATAATGGCACGTACGTGCTCTCAAGGAGTCCTTTGCAGACATATGTGAGTAAGTGTGGACAACCCGCATGTTACATGATCTTATCCAGCACCCCCGCGAGGCACCATAGGCACTACATGATCCGAGCTAAAAAAATCCGTCATGCTCGCACTATCAGGCCTACGCTGCCTTTTCCTGCCTGCAACACACCTATCACATATTGAGGCTCACAGAGGGGTTAAATATCCGATAAACGGCTGCCATGGCACCGCATGCAGTTTATCTTAGAGAGTTCGTTTGATGCTTTATCTTCAGGCATGATCTCTGCCCACGCCATTATTGATTTGGGGTTTGTATTTCCCTTCTGCAAGAAAACTTAAGCACAAGCAGCCTTCGGGTTAATCCAGCGCTAGAAAGCGTAATGTCGCATGGTGCCGGGTGATAGCCCGCGATTGCCGTAACCAGTGCCCTGGGCCGCAACGTAGTACATGCGCCTGCTATTAGTATACGCTCTATCACCGAAAACATCCCCTTTGAGCCAGTTTGTCTACTAACCGTGGCTCACTTATAGGTCAACGATCTGCCGCCATATCAGCTCCCACCGTCGAATCAATCGTATCATCACTCGAGGACGACAGGCCGTGAGGTCCTAATCTTCTTTTCGCGTGCCGAAACGGGCCCCGCCTACCCCCGTATATCGAGAAAGAGACTGTAAGCAGCGATTCTTCGTATTTTTACGTAAGGAAACGAAGCCCTAATAAAGCTTACACAACACTATGAAGTTTATATTGTAGTAGTTCTTTCTGTTATCGTCCCAATATCGGGTCAGCGGAGGAGAGTCTACCCGAGTCTAAATAGGCTACAGTTTAGCGTTCCGGGGCCGTTAAATGAACAGGGACGCACCTAGAGCATCTCCATAAGCCTTTGAATGCAGGTTTTCCCCGCGCCGATGAATGGACTTTTATAGGCAGGGTTTAGGGAGATGTAAAGGAGCGAGTAACCAGTAGTGATAATATGCTCCAACCACTCAGCTCCACTGGAAAGGGCTGCCTACGTCGACGCCCTGGTGGGCCGGAGCGATTCCTGCCTTAGGCAAAACCTCGGAACTAGACACGCAGAAGGAGTTTAATTGAAACACGTGACACGGAACGGAGAGTGAGGGTCAAAAGCTGTCCTCGTTCAACGACGCCTATACAGGAGGTTCTCTCTAGAGCATGCACGCCGGTTATCACTTAGAAGTATTTCCACTACTCAGTGATCTTTTCCGTGTCTGCACCACCTTCGGTGCTGGTGGTAATCATACAGCTAATCAACCCATTTCATAACATAGCGAGGTCGCGATATATACACCTTCATTGACTTCTTTTATCTCAAATCCTGTAGATTGTTAAAGGTCACAGGAAACTCGCATCGTATTATGCACCTGTGACATACGGGGTACTTTTGAAACTCACTGGTCTTAGGGCTAATTCTATCCTTTCACTAATAGCCAATAGACAAGCCTATTGCTCAGTGAAACGTGCCTGATCCTGTCCAATTGTGCCGCTGGCCACTGAGGAGGTAGCACGAGACATACGCTCGGGTTCGGGTATGCTGGCCATGCTGTCGTTGAATACTAGCAGTACACTGGATCTGAGAGTCTACCCAAATGCGGAACCGCGCAGGATCATTGGGAGACCACCGGAGTATCAGTTTAGGCACTTACGCTTCCAGCCGGTATGTCCATACCTGGTCACGTATCTTTCTGGGTGGTCGGCAGTGGAGAACAGGTGTCAAGTGAGCACAAAGAGTGCAGCATTTCGGGGTTGACTAACTTAAAGGACTTGCGCTCGCAGTAACTAATGAAGAGAAGAAGGCTCTCCCTCGTGGTCCCTGGTTTCCCAGTATGGTGCCTCGACGTATGTTAAAACTTGTTTCGTGCACCAAAGGTACCGCAAAGACAGGAGTTAAGAATCTTCGAACGCCGCGGTAAGAATATAACCCGAATACTTCGAGAGAAAGCTGCGAGGTCAGAGTATTTAAATGCGAGATCATACACTATACTCTCAAAATGTGACACAGATCACTTCAAATTAACTCACTGCCAACCGACGGCGTCGGATTGTAAGATGAATTCGGGAACTGCATAATCGTTTTCCATATTCGCAACTCGGACCTCCAGAGTGAATATATCTTCGCCACAGTTGAGTCAGCCCAGCGAACATCTACGATGTGTCTTTCCCTGAAATATCCCTGGTACGCGTATTCCGTAAGGCAACCTCCTAACTCAAGTCGCGGACCATCGCACATGCATCATTTAAGAAGGTGGGGAGTCGCGAACATTTCAATGGCCGATGCTTAAATTATATAGGTAGGGTTTTAGCTATGCCAGTCATCTGCAGCGTCCGTGTTTGACCCAGGACAACGACTGGAGGTCGGGTCCTCCACAGTCCAAAGCTCTACATTTCTTCATACCGGGTAAACCACTCCCTATGCGACAGCATGTGATACCAAAACACAGTTAAAGTAACTACTACTGGAAACTGGCACGCGTGGTCTAACAAATGGCGACACACAATTGAGCCTCAGTTAGACGGTAGATGCCTCGTTTAGAGGCCCCCTGTTATAATTCGTCTCGCTTGAGCCAAGGGGGACGCTGAAATCATTAACGCGCCTGCGGCGGCAGAACCATAACAGCCAGGACTTCTTAGGCGGCTGGTAATATCTAGCCTTTCGGACACCCGTGCACAAGCTAGGGATTTCCGCAAGCAGATAACGCTGCGGACTAGCGCGCAGGTGCTGAGTGGCGCAATGGAGTGGTTGTCAAAGCCGTCAATCATTTTAATCACCACACCTGACCGCCGCACTGGGCACAATTTCGAACTCGAATAAATGGACCCGTAAGTTATCCCCTGATTCTGATAAAAGTAACTTTTCTTACCGCTATAGGGGACCTGGACCCATTTCAAGAACCCAAAGTAACGACCCACTCTACTAGACCCTAGACATAATCATAACAGTTTTGTTGCAAATGCTTTCCACGGACAGTTCCGGTGTTGTCCTAATGCACTTCAGGCAAGAATATCTCTTACGAGACTGGTTTGCATTTTTATCAGAAACTGAACCGAATTTAACGAGGACATGGTATATAACGATGACAAAGCCTAAATTCCCCAGGGAGTCAGGCTGTTATTAAGTGATCCATCTAGCCACATATCGACAACTACTCTCTTTTAACTTGATTTGCATTAATACGTCGTATGCGTAGAGAGGCAAGCGGTACCCGGTCGTATCTTACCATGCAAAGGTAGTCTTGTTATTAACTGACGCGGTCAAAGCAACTCGAAGTAAGACCCGTATCGGTTGAATCATGTAGGGTGGTGTGGATTCCGGGGTACGTGGGAGATTTATGGAGGACATGAACTGGAAATACCGACAGTTAAGATCGTACACCCTGTGTAAAATACCCCTAGGCAAACTGTCACCTGATCAGATTTTTAAGAGTGGGGTATCTGGGGACTCCCGTACGAAGTACCGCTGGGTAGACCAACGCGCTCGTTCAGGGAGCCTAGGAGTAGGATTTTACTTAAACCCGCGACGACGTTCGATCTTGTCATTCAGCCAAGACAGGCGTGAAGCCCTCAGTACTGTATCATTGACGTGCCCAGTTCGTTGCCGAAAGTCATAGGGTTGCTTTCTTAACGGGGAGTTTCGACCACGCGGCCGCTGACTCTAATTGATGTGTAATGTGGTACGCGCGGTGGCCTAATTCTCGAGTGCAAGCTGTAGCCTTCTATGTGACCAGCTCGGTATCGGATCTATATTCACTCGGCACCCTTATTCAAGAAGCTTTTTCATGGACCCGTCTGTTTCCTTCGTCAAGACGTCAATGCGAGACGAGCCGTGCCAAAAGAAAGCGGTGCCGGGCCAGATGTGGAAGACGACGCGGTGACTGGATAAACATGGCACTCCGCGGATACGGACGACAATGTCACGCATTCCACTACACCCTTCCTGGTTGATACGGACCCCTTTACTCTTACGCGCTTACCACTTCTCGAAATCTACAGGCCGTCACAAGTGAACAAGTCACTCCAAGCGAGGCGACTCAAACATATGCCCTCTTAAAAATGGTTGAGTCTGATTTGTAAGGGCCGTGGGGGAGTGCCTGTCGTTTTACTTTCTTTGGATAACGAAAGAGGTGAATAGCCAGGTGAGAGCGATTCGGCTAGGATGTTAGTCCTTAAGATCGTCGCATTTCTTGCGTTCCGCACAAACTCAAACGCACACTTTCCCTAAATCCTCCACCGTCAGACCCGGCCCCTCCTTATAGCCTGAGGAGGCTTCTTTCGGAAATTTAACGCGATCCGGTATTTACGACAACACGTGAACACATTAATCCGGCCTTGTGTTTCTCGGTGGGCATGCTCGCATGCGATCGAGCTCACCACAGGACCTTGTCCCAGCGGAAGAGCGTTTGATGTGTTGATTGTGGGGAAGGTAGACTCGCGGACCAGCGGCTAATGATGCCAAAGTCTGGAATCTTCCGAAAACTGTTCGGCGTGTATGACGTGCCATAAGGCGGAAATCCGTCCAAATCATAGAACGGACCTAGCGTATCTGGTTGTCGCTGGCCACAACCAATTGATATGGGATGCCTGGGACTCTCTTCGCCATCTAGAGTCAGTGAGTCAAGCTAACTGGTACTGCAAGCACTCAACGCACTGTGCAGCATTATGGCCCGTACCATTTACGGGTATACCGAACACTACAATGGGGTCATACAGACCCAAACTAAAATCCACAACGCTAGCCGATTGATACGTACTCGGCGACACTGTTCGCATCGTGCGT"/>
                    <sequence id="seq_t133" taxon="t133" totalcount="4" value="TCCTTACCATATGTGAACTAAGCGATCGACTTTAATATCAAATACCATCCACGAAGTAAGCAACTTATCGGAGCGAGCCAAGCCGTCGCAAGTGCAATTCGTTTGGACTTGTAGAGCATCGAAAACGACTGACGGGCTCCCTTCTGATACACCAGCTCCAGGCCTCAGCCACCACGATGAGACCCGACGTTCCCTACGTCCTTTACTACAATAGTGACGACGTCTCGATCTTGGTTCATTACAGTCAAGGTCGATCTAATGGAAATTATAATACCTTGCAGCGAACCCTTTCACAACTTACCATGCCTTTTCAACATATGGGACGGGCACTGTTAAAGAATGTGCACGACCCTACCTTAATAGCTGGTCAGGTTATCGAGTATATGCTTGCTGAGACCCTGCGGTAGGTGTCTGGTGATGTGATGCAACATCCACCCATCTAAAAGAATTCCCATAAGGACAGAGTATCACGTCGACTACCCGGAAAGTGTGATCAAATATTGGTCAGGCCTACGCATAACCGTCATCGTGTAATTTATAGTAATATGATGGCGCGTCGCCGAACTGAGTGGGTGCGATAATTATACGGAGCGCGCAGGGTGCGTAAAGCCCGTCATACGAGAACGCGGCAGGTGCGAGGAGTATATCCTTGAAGACCAAAGATAAAATCATATGTGTGCAAAGCGATATCAATTTGGTGTTGGAGTCGAATAGGGGACCTACGGGACGGTCTAGGGGACCACTATCCTAACTTTACGTCCTGCCTAGGTTATCCCGACCGATGTCAATATTGGGCAACTACGTCGCCTAACAAAGGGTAAGGCCGTGTCACGATGTCCGGCCTTTTACGCGTCTATTGTTTTTGGTGCGCTTAGCCATCTGGGTCTTGCACCCTAGGCCAGTATTCAAGCTAAGAAAGAGTATCCGGCACTGTTGTCGGCCCCAAATCCGACCGCGAATTATATAACGACTCAATCTAGGTAAAGTTAGGCCGAGTTCTCCAGGTGCTGTAAGAAGTGGTCCTGGCCTGCACTCTTAGGCTTGCTTTTGACCTGGCTCTAACTATGTACTCTTGCTGAAGTAACGCAGGCGATAATAGCGAGGGAGCCGTCCAAAACATCTCACCCGGACGGCACCCTACTGTCGGGTAGGCTTAAGTGCAGAGCGGCCCCCTTATGAATTGAGCCAGGTTCTGCCGGCGTCGCCAGATACGTGGTACCATAACAATCCTCTAATCATGATCCCCGGCGGGCCTACACGGCAACCCTGAATGCTGACATACGACGCACGGGTGCAGCTGATCTGCTTAATCCCCAGAAATCTTCTCATGCAAGGGGTGAGAATTAGTCACCTGGGAAATTGAGCCGTTCGAAGAAGGGGCACTGACACAGGCACAAAGGTTAAACTCGTGGCGCGGGCTAAACAATATACTTCATGGGACTTGGGGTGAAGGCGTCACTCCATCGCTGATCCTCTCGGGACGGCGCGCGAAACACAATGTGACTAAGTTTATAAACATTCACGAGTGTACTCCCCCCTGCGCTCGTCTAATTGGGGTCCTGTAGAGTTTAATCTTCGTAAAACGACTTTGTGGTGGGACAGCTAATACTAGCATGTATAGGGGCAGATTCTCTAGCGCATATCTCATCGATAGCTCGGGTCTGACCATCAAGTAATGGCCGACCCAAGTAAGAGAGCGCAGTCTTCCTAGGGAATTAAGATGCAAACCGACAGACCTGTGCTTCTAGAATGGCGCGGCTTAGCTAGGTCGTGTGGGAGGAAATTCTGTGCGCATCGACAATCTTCGCGAGGCTTTGCTGTTTACAAACTCGAGTATAATCCGACCCCCTTGCATCCTGGGACCGAGGTGGCTTCCCTCACTTTTCCTATTAGCGCAAATCTGGTCTAGAGGATAAGCTTGTAATTTTCCCTGTAGAGCACCGTATACAGGAGGAGGGTATATTGTGAGAAAGGGACAGCTACAGTTTGCTGAAGATCGTACGAATATCCATTTGGTAAAAGTTATCCCAGCATGTCAGGATGGTACTGACCGCTAGCTCACCCGATGCTTTTATTTCGTGCAGATTGCCGGTTGTGACCGCCCATGCAACTCACGCCCTGTCCCACTATTTCGACCGGTTATTGAGAGCGGAGGGATAACTGTACCTACTTTTAGAACAGGACTCGCGATGGGGCGGGAGAATAACTTGCCTTTATACTTAAGCTAGAGGCCAGACCATGCATGAAAGTAGTTAACTCGGTGTTAAGACCGTACTAAATTCAGAGGGTCAAATAGTTCTGCTTCGCTCCACTAGGGATGATAAATGTTCGTCCAACCGCGGACCTAGCGTTCCTTGGCGAGGGCCACGTTCGTTTGAAAGTTCATTCTGTAGGGAAATAACAGGCTCGACGAGCACCATCACCTAAATAATCCTAAACTGCAGAAAGATTCCCCATCCCTTAATCATGGCTCTTGTACGGGTTTTGTAAAACGTCGAATCTCAGCCCATAGTCGAGCTAATACGAAAGGCTACGTTCGTACCGGACGTGCCGTCACTAAGTACTTAATCGTAATATTTTACCAGATCCTTTGAAACAACTAATTGCGTAATTCATGCGCGCCGAAAGCTAATAAGTTTTTACGAACATCATCCGGCGTAACTATGGTGGTATGTGCCCTACTGAACGGAGGGAGTGAAGGCTCTCTTAGCACAAGTCAGGCGAGCACCGGTACATCAAACTTTAGCCGCAGACGTATTAACTAGGTGGGAAGCATACAGCCAGCAGAGTTACTCCATCGACCGTCGAGAGTAGAACTCTGGGCCGCTGAGATGGAATGCACGGAACGCGTTCAAGAGCTTATAGTAGTCAGATTCAGTTACGGGGAGCGGCAAACATAAAACTAATCGAGCACATCCTGAGGGAGTTTGTACAGAAAAGTAGCACATAACAGGTGGTAGGAATCAGATCCCTTGGATAACCCGCGATTGGACCCCCATCTACATATCAATCTTAGTGCCGGGACCACCCCAAGGGCTTTAATGCACCGTTGCCTGCCCCAGTGATTAAGTGGCATTGTGTTAGTGCACTCGGACGGTCTTTCGAACTATCGTCGTAAGTCAATTAGGGCACGTGGTCAATACAAATGTAATTTGTAGTTAGCACACTAAACTCACACACATCCTTTACGTCGAACAGGGCATCTTATGTGCTGTGCGGTCAGGACCGTTGCTCCCGCCAAGTATAGTAAGAAAATATGTTGCGAATCCGTGCAGATACGCCGCGGGAGCAGCGGACTTTCGGCAGTGTATGTTTCTCGCGAGAAGTATAGATATTCCGTAGTCAAATGACATTGATTCTATGTCATTCCCCGTGACGCAGTTTTCCCATTTCGCCAGTCACGCATCGGGGGTCGTCCCGACCCTAACCTGCGAGTAGGTAAGCAGAAGTGAAAGTATTTATACACTAGCCAGCCGATAGTTAATGTTGTCCTTGCCAAACAGATCTGCAACGAGCTCACTTCACTGATCCAAGTGCGTCCTAACGACAGTGAGTCGACGCCAGGGTTAAGAAAATGTTGATCGCTTCCAATGAAGGGCCATTCTCTCTATACTAAGTACGTCCACTCATGTAACTCTGGGCATAGTATTGGACACCACTACGCATTGAGCGTACCAGGCCGATTCCCAGAGGAGCAGGGCTATTCCGGGACTATAGTAAGGTGGGGCGCTATTTATCTAACACCGGTTGGCACCCTCACTGGTAGTATAACCTGCCTTATCTATATGCAATTCATTCGTTTTTAATAGTTCGGGAAGTTGTACACCATAAAGCATGTTATCAGTGTTTGAGCGACCTTTACGTCGTCACCCTTCGTGTGCCAAGGTGGCGTTGGGTCAATAAAGCCTGTACGGCTAGATAGGACGATCAAATAGGACGTCTCGCGATTGTACGACGCGGGCTCCACGTTAAAGTCTTCTTGCCGTCGTTGGGGTCAGGTCGTTGATTACTATCAGACGATTCTCGCGGGGTATATGGTGAATTTAAGTTGAAGATGACGTCGCGCCTCTTCGAAGTTGTTCAGCCTTGTCAAGTTATATATCGCGATTTTGCACCACGCGTGAAGCGGTATCTATTAGAGATGCTGGATCCTGGGCCTGGACTCAATATTGAGTGTTGGTCGCCGTTCGGGCGTAATGTGCTAACGGCCCTCGTAGAGCCAATTTACAGTCATAAGCGGTAAAACACCTGTGACTTAGTGAGTGTACCCCGCATTGAGTCGCAGCCTACAGCGTACTTTGTTGCCAAGAGTGTCCTCTCGTAGCGGAATATTCATGTGTTTGTTTGCCGAGATGGTGCACATTCTTTACATGAGGAGCCGACAGGAGAAGCAGCATTCATGAATTAGCCGGTTCTGCCCGACAGAGCCACACGCAGGATGGTGTCAGTCCGAAATGTCATTTACCTATGCAGACGTACTTCAAGGGTGTACATACTGAGAAACAACTGTGGGTCGCGGGGTTTTACGGGTACGGCATGGGTTCCGCTATCCAACTACGGCTATCGTCTCCTTTTGACCCCCGGCGTCTCGCAAAATGTTGAGTTCTGGCAGCCTGAGGTGCACACATATTGATATTACTCTGTCGGCCGCCGAAGGGCACTGCCCACTGCGAGGGCTGTTTGGGGACAGCGTACCCTCGCTCCAAGAAAGGTGCACCTCGATATGATATCAGTCGGAGACAGCGCGTCTTCGGGCGACCTGGCGGCACTGTCGTGTTCGTGACCCTAATACTCGAAGTCGGGGTTCATTTTCTCCCCCGTTGTCGTAACAAACCCTAGCTCGTCCCACCTTCCTACCTAGTCCGGAAATAATACGGCGCTCTTAACTCTACTGCCCTATACGTCGGTCTACGAGGTGCTTACGATCGTATCATATGTCGGTGATATCATGAGTGACCGCCTGGATCGGAAAGAGATACGCCTACAATCCCTTGGTGGTA"/>
                    <sequence id="seq_t134" taxon="t134" totalcount="4" value="GGAAGGCCGATTTGGACGAGGTCATGACGAGTCTAGTTCTGGACTCCTCCCGGGGCAGTCGACTAGTTAGAATTACGAGATGGGTGTCAACGCCACGGCACTGTCAGCGAGATGCGCATGGCAAGAATTCTCATTAAAGTGTGTGGGTCGTCACGAGGTCTTTATGCTCCAAACCCTCCTTAGTGTTTAGTCTAGCGTGCGTGAATTTATCTAATGTGCCCGAATAAGATCTGTTACGTTGACGTTTGGCTGAGAACCTCGGTCTCAGGACTAACGGGTGCAATGGTGAGATAAGGCGTGTAATCCTTCGATCCTCTAATGTGGCAATTAGGCATTCCATTATGCTGTTCCCAATCATGAATGTAGGTTACCGGAGATGGTGGCAAGGGAGGAGCGTTGTTGGGGCCCGAGGTGAAGTTTGGGCAGCCCGATATCATGCCATCATGGTGTCAGTTAATAAAACACTCACGAACTAAATACAACTGCGGAGGAGCGCTCATCCAAGCACACTGACTGTAGGGGGCGATACAATTTTTCTCTAGTACGACCCAACGCCAGATGCCCTGTTGCGAAATATCGCGTTGTTTAGAAAAATGTCCGCGGTAGCGCGCCGTTGATGACAGAGAAAATGGCTTTCCTACGCTTTCATCTTAGATGAAATTGCGCCCGCGTGGTAAACGCCGTTGAGCGCTATGTGCCCTGCTTTGTATCGTCCCAGAGGGGCACCTTTCGCCGACGTGACCACCCATACTAACTTTCGAGTGCGCCCCAGAATTGAAGAGGTGTCTAACGGTCTGGGGTTGTTATGTGCGATTGAGACCAAACGCCTGTACGGTAAATCGCGGACGTAAATGCCGTACCGAGCCCGAGCACGTTCTATACCAACTTGCCTACTGGACCTACAGACGTAGAGTGCGGTCTAGCTCAGTCCTCTAGTGTAGTTCATTCACTCCTGACTCCTTGTGATGGTTGAGCAACCTCTGGTTTAGCTGGCGGCCCCGCCTCTCGCGTCCATTGTTAGCGCGTCGAAATGGGTCCTCACACTGCGGGTTATACTATAGGCTGTTTCAAGCCCTTGTTTATTAATCAAACGGCTGCCGAATTATGTCCAGACAGAGCCATAAACGGCCAACGTTCCTACAAGGCGCAGTGGCTATGCTCCTCGTTCGATGTTCCGTGAAGTGATTTCGGCGGCTTGCGATACAATAATCCCACACATGGCTTTTTTCCAAACCGGGGAGCCGTAGTTGATCGCTGACTCGTTTTATTACTATTACCTTTTGTCAAGGCGCATTCAGCAGCGTTATAGCCCAGAAGCTACTTATCCTCCGCATAGGCTTTCACGGTACAGGACGCCGACAAACTGAGGATTGCGCTATAATTCTTGGGTTTGCATCTCATCACACGGGCCATACTTCGTACAAGAGCTGTACTCAGATTAAGATACTTGTCTGTGAGATTGTTGCGAAAATACATTTATTCCACGGAGTCTTGAAACGTCCAGGTGATCGCCGAGAGACGACCCAGAGTTCTCCATTTGCAGCCTCCCTGAACAAAGCGAACTATGTTCTAGGCCGGGAGAGAGATTACGGGCGGAGCCCCGGTGTCCCCGCGCTCGTACATTATTTCGACCTCTGCGGCTTTGCTTCAAGTAGTACTATGCTCTAGTGCGGTTTGATCTCCTCCAGGTAGCATTGCTCATGAACTTACGCCACAACACTGTCTTTAGGTTGCAATTCGGCCAATGTTCGGGGTGTCCATACGACTTGTAGGTGGTCATGTTTCAGACGTCTGTTCACTGAAACCCACTTGGGCCGAGCCTGAACCAACAGCATAACATAACCTATCAATTGTTTCCTTAGGAACCAAACGTTATTATTAGTGCTGTTCTTAGTTCGTACTACCTATAATCGAGTTTTTCCGGTATTGGACCATCCGGGTAAGAACGGATTGCAAGCTACTCGTTGAGGATGACGCGTAAGCCGGGTCATTCAGGATAGGCGCGGCAAAACGTCGCCAGAACGAGTAGCCATCCTGACAAGCCGAGCACAACTTTAAGGCCAAACCTGAGGGCCGAAGGTCCCAGCAAAGCGATGATTGAAATCTGACGTGTGAACCCATTTTTAATCGCGATCTGGTCAACTGCGCACGGGAACAGTGGTACGCCGGAACGGTCCCGTGTGATATGACTAGCTCAGTGTATAGGCGAGGAGGCTTGACACAAACGCCAGAGTCGTAATAATTCGGAACTTATCGTGCGAACTGGACCCGTCCGCGAAAGTAGAGATGTTCAGGCCTAATACAGAAGTTAGAGAGACCTAACCCCTAAGCCAGCGTCAAACGGGACTGACCACCCACGTGAAAAACTCTTATTCAATGATGGCGATAAGTAAGGCTCCACAGCACAGGAACTAATAATGGCAGCAGTAACCTTGCCTTGCATAGGCGGGCGACCGCGACCCTTCCACGACCGCCTGTGTAAATAGTTACCAGCCCACTTCAGCTTGCGAGCTTAGGGTCCGCCTAGCTCCGCGAGCCAAGCGAGATAAGCCAACGCGTCGTTGACAGGAGCAAACAGCTAATAGTTGGCAACCCAGTGTCACGCGGCCGCCCTCCCCTGACTGTCTAGGGGGGACGTACAGGATATAATTCCAGTGACGTAACGTTTATCGCATCTGTAGGGCCTGTATATGCTGTGAGTGAACGTACGGGACAACTTCAAGAGCCGGGCCCGAGAATGGATTCCGTATATATTATTACTTGGAGATTCCTAATTAGGTTGGAAGTAACTATCGCGTTCAGGCCTACTACTGGGCTGCTGCGAGTACCTCACTTCCAATTCGAACGTGCCTGGGCTAAGCAGTCAAGATAGAAAAGAGAGGAAACGTGGGGATGGACAGGGCAGCATCCCGCACGAAATTCAGGTTCGGCAGGGACTTGACCTGGAGCGCTAGCTCCTTCGACCGAGCGATGTAAATTATTCTCCTACCACCCCTCCTTTGTGCTGCGCAGACCACTTGAACGGAAACAGACTTTCGTCGAACAGGGGTCGATTGCGGATTAGTCAGTCCTTAAGGGTCTTGTAAGAAGTTGGGGTGCGATTGTCCGAGGGCAACGCTGTAGTGAGATGGCGGGGTCTTTGTTGGGATCCAATGATAGCGCCCGGTACCAGTTGCTTTTGAAGGTTGGTTCCCGTGGTGAGTGAATAGCCATAGTGCCTGCTGTCCAGTAAGACCTGTGTACCCAGACGGGGGGGCTGAAATATTTGAGTACTTTAAGAAAGTAGGCTTCAGTATCCGTCAATCAATTGGCCTTGAGTATTGGTTAAATGTCTACAAGAGGGTCGAGTATAACCCTTGCGCGCTTGTAGCCCCCCCCTAATCTTCCTGACTAGTATAATCATGCAAACGTACTTATGATATGACGGCGTGAGTTTCAGTTGCACCCATACTCACTCGGTCCTTACTTTTCATTACGAGAGGAGTTAATAACCATCCGACCTGGGTAACCACGGCACTACCTACCCCGCGATGTACTCATGTCTAAAACAAGTCCGTTCTCTCAGCGAGCTTGGGGGAATCCGATGCGGAGGCGTGTTGTCTCCCGCGAAAGGCATCGAGTACATCCACGCTGGTGACAGCATTCTTCAATCTTTCTACGAACACGCATGAAAACGGAACTGGACCCTCCCCCCCCTCCGAACCCGCAATGTACGATAGATTCTGTGACCTCAAAAAATGTACTTTTAGTCTCACTTTTTAACCGCGGGAGAGGAGATGGGGTAGGTTGCGTAGGGGGACTGGCCGTTTGATTTAGTGCTGCACACGATACTGCAAGCCTTAACGTTAGAGTGAGATACGGAGCCGCTGACCCCTGACCAAGAAACTGCGACGGGGACTGTTATTTGGGGCGATTATAGTCGAGACAGCAGAAAAGTTTGCCAGGCTACAATCAGTGCCCGATTCACTGCCGAGGACTAGATCCCAGGATAAACGAACCAGGATGTGAGCACGCACACCACAGGCTGTGGTTGTAGAGTACTGTGTGTCAATCATTAGTTCTGAAGTACTTGGGAGCAGTTGAATATGTTCGACCCCGAAGCGCTCAGCCATCGCAGGTTTTTATTTGTCTATGGGCCCACGAGTGACCAACCCAACACATATCATACGCTTTATGGACAGGATTATCGGGTTTTTACGGTGCGCAACCCCTGTTAAGTCCATCTTGGTACCAACCTCGATTCTAAATTGGTCTCATTCTTAGGTCGTCCTGCTCCGAAGACAAAAGGTCATCAGCCTCCTTAGAAAATCTATGAGTCCTGGCGATTCGTAGTGTGGAGGCATCCGAAAACCTGATCCGTGAATTTTGGTCGCAATATTCTTATAGTACATACGACGTAATCGGAAACGCGATCAGGTTCCAGATTTATTAATACTTTCGTGCTGGTACCTTAAACAATAGTGACTGAGACGCTCAACCTCCCGCAGGAAGGATTGGCGCAGGAGTGTACTTCGATTAAACAGCCTAAGACGGAAAGCAATGGTTCTGGTCATATCTGGAGTTCTAGGGACTATCCAAGCGAACTTGACATTCTAGAGGTAGCTACCATCGGCAAAACGCTACTCTGCGGAGGGGATTACCCTGAGGCAAAGTTTTACTATCTGGGTCGTTGTTCCCCAATCATCCATAAGGGTGGTAAGGTCCGAAAGTGCATCACCCCCCGATGTCAGTCGTCTGGCCTACTCGGTACAAGTAGTAGGCGAAAGAAGCGGGGTCGCCTCTCGGACCATTAGCGTTAATGCGGGGAGCTTAAGCCCGGCCCAAGATGTAAAGGAAGATTCTATCGAATGAAGTATTACAAGAACATAGGGCGACCCATGTGTAGGGATAATTCTCCCTGTTGTGGGTTTTATACGACAGTCTAGGCCAGTCCTATACGCGGTGCCCTGGCGGAGCGCAAGTTTTGTTCAAAACTTGAGCGCCAGGGCGAACTCTCTTAA"/>
                    <sequence id="seq_t135" taxon="t135" totalcount="4" value="AGAGTGTTGACTCGAGATAAGTCACCGGTCCCTGTTCAGTGGTAAAGGATAACCGTCGGGGTAATTGCAAAGATCCGTTCTTTACTTCGTGTACACGCTGACACAGGCAAGACCAATCTCTCAGTCTCAACACATGTGGATAACCCATATATGACAGAAGTCAGTCGCAGTGCCTAGAACCGACGAGTCGAAGTAATAGCCCGCGGTTAGGACTACTTGCTCGCTGCAGCGAATGGGAAGTTACAGCGCCGGAAGCCGCCATTGCGCCCACAGACTGTCTCGAATTCCGTAACGCAAGGCTAGCGAACACCCCGTTCCAGTTGAGGTGTACCATACTGGCGCAACCCCAAGATTCCCCAAGACGTTCCCGGCAATACTCACATGCCATCCCGACGAACTAGGCCACCGCAGAGACGACTATCAGATCGTCCGAGATAGACGGCGCATCGTAAATGGTCGACCAATTCGCAGTGAGCACACATCGAGTACCTCGTCTCCCCACGCGATGTTCGTTCAGGGTCAACTGTGATATGGCACCCTAGTCTTTGCTAGTGAGCCACTTGGTTGACCCTAGCCTCGGATCCTTAGAAAAACGCTTCGGCTCTACTCCGAGAGGGCAATGTGAAGACTAATCATCCTCCCAAGTATCTCTACCTACGCACCACACCAGTAGTGTAACGACAGTCTGTGACTGTCGCGATCTGACTCATGTTAAATGTGATTGTCGCCCGTACTCTATTATCCATTAGATCAGTATAGCAGACGCGCGCTAGCAGCTGTGACCACGTGAGCACTAAGGCTCTCTCTGCCAGACACCTCTCCGGTAGTGATACTGGAGCTGCAGGTAACCCTGAACGCTCAGCACGTTCTACTGTGCTGTCCCTAAAGAGAGTTACATAACGCCTAATTAATTGGCACCGCACGGTGTGGTATTGCAAGAATCCAAGAACAAGATTTCTTCTTTACCCAGTCACGAGAGGCCAACGAGCCACAAACCGTGGGAAATTCCACGATCATAAAGGATTCCCGTAGATAGTTACTTTCTCTTAATAACCTGAGGGAGCCCCTATATCGCATAAACTGCGCCCTTGCCTTCGAATCGTCTTATTTTAATGGCAGCTTGCCGTGGACTCTCTAGTCATGGCGGTATAACGGCGTCATTCAACAGGTTCTTCTTTGGCTATTGAGAGATTACAAACCGGCAGGTAATTCGGGCTATACTTCAACAAGCACATCGCGTTGCTTGCTGCAACCTGAAACAATGGCGACCTCTCAGGCTGAACACGGGGAGCCGTATACGTGGTACCAAAGGTGTACGTAGCCCGAGGCGCCGTAGGTATTAGCTATCGTAGCCTCCAGGAGTGAACAAAGACTTTCTTTTGGACATCTCGGGCCCCTAATTCGCTGCATTATCTGAAGACCTCAGCCTTCCGCAAGACAGCGAATGGGGAGGGGCGCACTAAAATCAAGCCCACGGTAGGCACCGCCTTTAGTACTCCTGCTGCTGCATGGCGTAAGCGTTAGTAGGGTGCGGCGGGCTAGAAGGCGGTAGTAGAAGTAGAATCGTTTTAAACGTACCAAACTGTTGTGGACCTTCTATAGCCCAACCTGACAGTTAGCATGACCGTTACAGTGCAGGTACATGAGCGAAAAGGTGAGGTACCATAGTCCTATCGCGCCTAACCTCCACCGGGAATGAAGTTTTCTCCCCATACTACGGCCTCTCTACGGAGGAACTAGAACCCGTGAACGATAAAAATTAGTGGCCTTGGGGATGACGTACCTCCACGAGGACTAATCCCAATATCTTGAACCGATTGATTCGAACTCTCCAATCGAGCCATGTCTCGATACCTATAAAGACCTACATAAACCCTTTTCAATATACACTGCATTTACCCCTAACGGTACAGAACGCGGCTTATCATTGTGCATGGGGGCGGCACTTGCGATTTTAACAGCGAACACGCCCTCTAACGGCGCAGCCCACGGGCTGTAGAAATATGTCGAGCCTACGTGCTGGCGGGAAGAGCTTTGTGGGCATTTAGCCCGACCAAACTAGGACTCTAATTAAACCAGCAGTAGTGTAGTGCCTCTGTAGGACGGTCATCCTCTTCTTAGGACTTAAGATCCGAGGATGCAGTGGCGGTATACCGCGAATGAAATAAGGTCCTCAAGCACCACGTATGTCGGTGGCACGATTCGCTTAGTGGGAACCAGGAACTGTATAAAGTATGGTCTAGTAGAGTAGCAAGTCCACATGTTGTGGTACATTTCCATTCTGTCCCACTAGCTGGCTGTCTAAAATATCAGACAATCGGCTGTAGTCTTAGCTGATTAGAAACGAACGGGGAATAGGGGAGTTCCATATTCTCGGTGGCTGATTTTAGTGTAAACAGTATTATCGATGCGATTGTGCGTAATATAAGTGAGTATGACACAGACGAGACATGGAACGCACCATTTTACATGTAGACGGCGACATTGTCAAAGTGTGACCACAAGCAGCGTCCGGCAGTTTCCGGCGCGCGAATGCTGACAAGCCATCCGAGAGATCGTGGTACGTTTGGTACTTCCAAGTGGCCACGCAGACGAATAGGGTCCAGACTTCAGCAGTTTGGTCTAATGTGTCTGACAGGCGTAATGAAACTTTGCCAGAAGACTCGTGTTTGCGTAATGCCAGCAATCAGCAGCACCAGCATCATCGGAGATGCTCTGCCGCATTTGGCCCTATTAAACTCCAACGTATATTACTTATACCGATACCTCTCCGTATACTCTAACAACAGCCCGCCCGTATGCATGGTTACTGGCACAACGTAACCGAACTTTCACCTAAAGTTATAAACTAGCACTTTTTATATGCTTTGAGCGGCCGTCGGATTGGATGCAACACAAACCTACCTATCAGCTACGCAACAATGCATCATCACAAGCTCAAGACGTACTAAACCGAGCATCCGGAGTCCGATTCATAATGGACGACAAGTGGATGAATGGATTTAGTATATCCGCTCCGCGGTCAGAAAGCCAACCCATTGTCAAAAATGTAAAAGCAAAGGCCCGGCCCGCAAAAGAGCCAGAACCGCGACTGTATAAGTAAGGAATAGGTTATATACCCAAGCCTTGTGATGAGATCACACGACCACGTAAATATAGTCAAGAAATGACTAGTATACTATTTGGCTGCCTCGTGGACCACCTCCCGCGAGAGACCTGACTAATCCCTGTGCAGAACAGGGCGTACATCCAGCACATTGTGGGCGACGATGCCGAGGGTTCCCCATTGGTACCCCGTTCACCACTCCCCTGTTAATACAGTCGCACTAGGCACATGACTAGGCTAGAACGTAACTATTCAGTCTACATGGCTCTCGCGCACGGATACGAGTTACCGAGGCCTACTCTTCGGGTGATTCACTTAAACGTGCCCCCGGTCGCCCGCAATGAATTCAAGCATATTAACATCAGGTCGTGTACGGGTATCTCCACGCATGCTAAGGGAGTATAAACCCTCGTGTCGACTTCCTATACCGGGGATCGCGAAGGGATCGATTGCGTGATGAAATACCCTCATCATCCGATTCGAGACTTTTGAATCAACTACACAAATGCGACCCGGATCAAGGCATCCTTTCCCGACCAGATCAGGCAGCGTTAGAAACTTGGAGGTATATAGTCTCTGAAGACACTTCCACGGATTTTAATTTTGTGTCCGACTCGACAAAGTAGAAGTGGAGTGGGTTTAAAAATCTCATCAATAAATGGAAGAACGCGCGCGTGCACATTCATATACTTTCGTCACCCCATGACACCGGCTGAAGAACAGGGGTTACGCAAAATGGTCCTGTAAATGATGTAATTCTGCTCGGGAAGGACATGTACGATCCCGAGATGTGGTCCATATTACCCTTTTGTTACATAATTTCCTCGGAACACTAGGAAGTACTAAGTGGATGGCGGCACGCGTAGAACACTGAGCTCTTTGCCCCCGTACGTCAATACTGCAGCCTCCATGTCCATGGTTGTTCATGACAGCCCACAAATACGGTCATTAAGGCCGTGTCGCATTTCGGCGTGGCTATATCTGGGGGATACTAGCACCGTGTGAAGCTCAGGTTGTATATGGCGACCATAAGTCTGGGTATCACAAACTCTTAGGCCCGTACCAGGCCCGGTCGATTAAGCACGCCGTAGGGTAAGGTGTTTGTTGGCCCTCACATAAACACTAACCGGTCATATAGGTTTAGACTTAAGGTAGCGAGACGTTTAAAAAAGGGCTACGCTGAGTTTACGCTTCCGCTATCATCTCCTCTTCAGGAGCTGAAACAATCCACCGCAAAACGTGTTGCTCGTTGGGTTACCTTTCACCATCTGTATAACTTTGCGGGGAGCTCGGAGCCAGCTGTAACTTATGCTCTTCGGAGCGATCGAAGTTGCTTGTGACGGCAAACTCATAGGTGCCTTAGATAATATGAGTAGTGCTTATATTCGTTCCTTATCTTCAGAAGAAGACTACAATATTGTAGCCGGGGGGCCTATGCTTGGCACATTACAGCTACATATGCGGAGCGTACCAGAACCTAAATAAAAATAGTAGGGGTCGCTGTTTTTTCGTGTGGAATCTGATGGTTTAATCCGGACAATCCCGATGAGTAAAGGCTCCCTTTTTGCCGAAGAGATTCGCAGTAGAGCCAGCACTGCGCGGGACGTATGTGGTTAGTGGCAAATGTACGTGGCATGATCACGTCTTATGTCAGAATTGTGCGCTCTAGTTTAAGGATACGTCCCGGAAAATCGTAACATTTACTGTAAAACAGTTCCGGCTTGATTGTCTGACTAACAGGGATTTACTATAGGTAGAGTGCTGGATCGTTGGCACCTGGACTATGGTCGCTATACAGACCAGATTATGGGGTCTACATAGCTGCACAAAACTAATCCTTGTCTCAGGCCCAGCCGACAGTGATACGGGCCACGGGGAGTGGAAGGTGGGGGGT"/>
                    <sequence id="seq_t136" taxon="t136" totalcount="4" value="GGGTAGAGAGGGATCGTCCCGCACGTAGCTTTGTACACTGTTGTATCTGCATGCTGCAGCGAATGCCAAGGACACATGTTGCTTGTTGGAAAAATGTATGGTTGAATCACACTCATCCGGTCTCGCCCAAAACCCGGAATCTTGTCTAGGGCCCCTGGCTTATTGGACGAAAGGCTACATCTGTATCTTTTAGGCGCCACTCGAAAAGCGGCACCAGGGCTGTATTTTTCCACCTGGGTCGAGGCTTAGGTAGATTGCGGGGGTTAGGTCAGAACACGACGGTACGCTATGCTCTTTTAGAGAGTCGGACCAGGAGCCAGGGTAAGTCGACAACTGATCCTTTTTCTTGATTAACAGGGGTTTAATGGCGACTCCTGCAGTATGCCGGCGTATAATAGGCCTTGCTTGCGACACACGATATTAGGGATATCCGTAGTTCCTAAGATACGGCTCACAAATCCAACCTCGTTAGGCAGCGAACGAATTGTGGATTATATGACAACACCGGGTATTGTGCGAGTCAGGTGTCCTTCGCACGGATTACCCGTACAAAGTTAGACAGTGTCTTCCTCACCCATTCTTCTTAGTAACGCATAAAGTCGGCCTTAACTATACATCGATCTTGAAAAAGAAGCTACATTGTCCGCTGTCCGAGCACTTGGTATACTCGGGAGTGGGACGCAAAATATTCGAGTGCGCATGGTTTCTCCTTTCCCACAGGCTGAAACCTGAAGAAAACGAGTGACCCAGAGTCTCCGCTCCTTTAGAACCAATGGTTATCCGCACGTGAGTTCTTTATAGATCAGTGTCTGTGCCAATACACCCGTGCTGATTCTTGAAATGCTCGTCGAGGCCTGTAGCGGTGAACGAACAACGCACCTATGAGGGCGCGCGGGGAGGCGGTCCGCCACAATACATCGCGCGACAACCCACCCAATCCCAAACCTCAGTGTGAGTTAGCCTTTTAGCTCATAGGCAGGTAAATCTCAATTCTAAAGGCGGCCCAGCGCGCACCATCTTGACGCCCAGACAGGATAATCCTCCTACCCGGTGTCCAGATCCACCTGAAGATAAGTCTCGTACTGGAAGTACGCAGCACCCACTTGACTCAGTATCGTGTTGAGTAGAGACCAAATACCCATTCCTGTTAAACGTGCAAATTTTCCCTGTAGGCCCGCGTGTACGCGAGGTATAATATCTTCACTAGGTGAAGCGGCTGGTTCGTGAATCTCGGCCACTGGTGAAACAATAGTCATTTGTGAGTCTAGCTGAGAGTGATTTTTCCTGTCATTGATTCGGGCGGCCGAGGGACTAGATGTTGTGTAATATCAGACAACACCAAGAGTACGTTAAGCCATCCTTGCCTTCACTGACGCTAGGAAACTGCAATTAATACATAGTGAATTGCCCTCACCTATTGGAGAGTGATTCGTTTTGCTGCGTCCAAGTCACAATTGACGCGTCCACGCGTGACAGACAGTGTCACTGATGACAGACGAGGAACATTGGCGTATGCCTTACTAGACAGAAGCCTGAGGAGCACCTACGTATGAATGAAGGAGTAAATGAACAGGGAGGTATCTATGGTAACCCATTAAACCTTGTCGCAAATGCTGTGGTTTAGACCATAGGCAGCCGCCTGGAAGCGACATTAGTAGTTCAACTGTCCGCTGTGTATTTTCCGAGCGGGTAGCCATATTGTTTCTAACCGTCTAGTAGAAACCCACAACTCGTTCGGCACATTAGGCGGAGACAACCAACCATTACGCTCGCGTCAACTTAACCTGTGTTACCAAGGCGTTCGTCTCCTTGGCTGTAGAGTGCGAGCTTATCTGTTTGGCAGAGAAGAATCGTTTTCTCACGTATGGCTCTTGGAATCGAAGTGATGACCTTAGGCGCTAAGGCTGCAGATATTGTGGGCACGTGCACCCTTGGATATGTACGCCGGGAGAAACTGAAAAGTTTGTAGCCTCCACATAAGTTTATTGGGTTACTGTGATCCGTTGTGGCTAACTGGAGAACGCCCGGCATCGGCGAACAACGAGTACGCCCAGAAGAACGTAGAGTCTTGTAGGCTTGCACATAAGCCCTTGGTTGTAGTCGCTTGATAACTGGTAGTGTAGCCGCCTACACAATACACTCATGGACTGAGCGCGCCGGTAATATGGTCAGCGACAGGTCTTCACCCCGTGGATGCTGCTGCAAGGCCTCATTGCACTATGCTTCCTAATCATGGATGGCACTGCCTTACAACCCCTTGTAAAACTGGTCCGACCCTACGCAGTCTTGACGCCGCTATTATGGCGTGCAGAAGTAGCGGTATTACCTCCGTTCCGCACTGAACGTGGACCCCCATAGCTTGCTTGGAATTTGTCTTAGAGAATTCGTTAGATAAATGACTGCCCCAAGGGATGCCGACTCCCGTCCGTTATTTAAGGTCTGTTGCGCGGCACCGGGCCAAACGTGGGTAAGGCTGAGTCCATTTAGCCGATGGTTACTGTATCTCTACCGCAACTTTCTGTTGTCCTGCAGTCCACGTGCCTCTTGCTTCCGGGAGTCCGCTGACCGTTCAGTAAGGTCCACGGTCTAGCTGTATAAACTGATTGACATTTTGAGATAGGCGAAGACGTCCAAAATAACTGAGCTACCAGATGTACACATTTTCCGACTCTTAAAAATCTCGAAGTTCGTCTGGCTAAGACTCCGCGCCGTAGATTTTTCATTAGCGGGGCCAGCGCGAACAACCGCTGATCTTTCCCACCACGTATCAGTGAATAGCGACGTATCGGTTCCGGGTCCATACAAAACAAGGTTCGATACATAGGCTATATATTCATATTAGCATTCTTCATCAAGGCGCTAACCGAGGAATGGAAAGACGTAGCCAACACTATCTTCAGAGCAATTACCCGCACTTGACCGGGGAATTGATGTGGTGTTTCCTAGACCTTTCGGAAGGCGAGGCCTCAGATGTTGCATAGCGTTAGATTCGTGAGAAGTCCATTGTCCTGCCTATTCGGGACTTGAATAACCTCTAGCCGAATTAGATTCATGAGACAACCGCACCCCAACTCAGTCATGGCGATCGGGGTGGTCCTAGAGAATAGGCCCAAGTCGTGCGGAGCTGACCTTATGTCGTTAGTAACTATGGACCTGCTATGCCGACCTCAACAGGTCGGCGTAACACTTGCGTAGAAGCTGGTAGCTGGCACATAACTGTTAAATACCTGGGTTGAGGCTCGATGTGCCATCTTGGTAAGGCGTGGATTCTTAAGATGGTTCCGATGCCATTTCGGTAATCAGGCATAATACACCACGGCAGGTCGGCCTCGGATACGGCACGAACAAGTCGGCTGCGAGCAATATACTCCGCAGCGGAGAACATTACGGTGTCAGTCAAACTAATGATGATAGCTTGTGTAACGGATGGAGTTCCTTGATTGCCTAAATCAGAGCACCGTCCACAACCCCGGAAGACAGTAAGTTTGCACTGGAAGCCTCTGAATTGAGGACTTGATTGTGGGCTATGGCGCCTGTTGACGTTAAGGCACGGGGACAGACATTCCCCCTCGATTACTCCTATGTGAATAGTTCCCTCAAACATCCCAACGTTACTTCGGTCCGAGTTTATGCCGGGAGTTTCTGATATAGCTTGGCGTGACGAGCCCTGGGCCCTGACGTTGGCGTCCTCGGTGACTACGTGCAAGATCCAAGACTGCTACTCCAATAGGCCGGCATTCTCTCGAAAACAGAAAAAGCATTCCAATCCAGGTCTCTATTAACACGTTGTAAACGCATACTTGATAGGGGGACTCCAAGTCTCACCTAATGAGCTACCTCAAGATAACTAAGACACCGCATATATCCAAACCATAATTTGCACTGTGACCCCCGTCATTGAATCTCTCTATATATGCTATCACAAGAATTACCCGCCTACGTAACTGCTGGGAACACTGTGGTCTGGGGCTCATGTGCACTCAACCATACAGGACCCCATGCTGTCGTAAGCGCCGGCATACATGAGCTGAGGAGAACGGGCCAATCTATTCAAGTCTGGAGTTGCGCTTACTATCGGTTCTTGGCGACTTAATGTCCTGTTATTATACCGGTTTGGCGTGATTGCCCCTGTGTCAGTGGCAACCTATGGTTTTGGTGATATACTTTTACACGGAAGTGTACCGTGGGACGATCTGATGGTGGCAACAGGGTGCTAAAGCTGTAATGTTATCAGTCTCAATCCTCCACTATCGCGTGTCTAACTTCTCCGCGGCGTACTCACTACCATCACTCGCCCCCCTGCTTGCAGGCGGTGGAGCACGGCGCAGCTCGCAACAAACTGGACTCGTCTCTTCGCGCTCTTGTATTGTTCCCATTCCCTACACGGGTTCGCCTTTGGGCGTCCCTTCGGTAGGACCCCTTATAATTGAAAGAAAAGTACTTGTCAAGCAGGAGTTGGTGTCCAATTCGATTCACGACAGCCATAGCGAATAGCTTGCAGCTGTCTCTGCTATTGGTAAACTTCGGCATCGGCACAAGAAGGGATCGAACCGCCGGGTGCGTTGAATGTTAATTAAGAGTTAACGCTCAGCGAAATCTGATTGTGGTGTATGAGACCTGTACTGACTGTACTGATTAAGTTGGGCGGCTACTATAGTACGGGAGAGTCGCTATTACATAGCACCCACAGAGTGTCGGTATGCCGGCTCCCTGGCAGGGTGAATAATGGTAATGCTGGACTGCAAAACGCTTAGAGAACGAGTGTGCCTTCCGCTTAAAAGTGAGCCGCAGCCTCGGTATCCTATGGAGAGGGGGGGATTGTGTCAAGTCGCAGAAGGGCTCTTTTGGGTATGTGATGATACTGGCTCAAAACTGGCGGAGCGGCAAGCGCGTCTACATTGAATTAAGCATAACGTGCTGGGTTTGCTGCTAATCAAAACGTAACTCCGTGCTAGTGACGAGATGTATTCATGTTCCATGTGCACCGCGTTAAGACGCGA"/>
                    <sequence id="seq_t137" taxon="t137" totalcount="4" value="TGTACGACTCCTGCCAAGCACGCCCCCCAATCAAGACTTATGCTAGGGAGGTCTAAGCAGATAAGGGCTAGTGGTCTCGGGCTGAGTCCTGCGTGTCAGTATGTCATGGGTACAATAGTCACGATAATCTGCTAAGGAATACTAGCGCGTTATCCTCTCTATACGTTCCGTGTATATAAGGTCATAGCCAACAGCCAATCCGCGGGCCGCTTTCATACGCTTGTACGGCCACAGGGGTGCAATCTGACCGCGCTTGCGGCTCAGAAAACTTAAGCAATGAACGACATCGATGAGAGCGGTTGTTCATTGTGAAATAAGCGTTTTTCAGATTTCATATGTCCATGATGGGGTCGGCTATTTCTCTCTACGTCCGGCCTGCTGTATTGAAATGGCGATCCGAGGGTGATTCGTAAGAATAGTCCGTATAAAATCCGACGCGTCTTGTCATTGGGGTGTCGCTCCACTACGCTCTAGAACTGGTCATCCCGGTCATCAAAGCCCGGCTGAGCTCTCGAAAAAGTCCCGAATGGCTATGCTCCGGGACAAGTAGTGGACATGAAAAGAGTACAGGCAGTTCGCTTGGACGGAAGACCATTGCCTGACGTTCTGTTGACCCCAGTTAATCGCGGTGCAGCACCGTATGGGACTTCAATTTCCGTCAGACTCGTAGTCCCAGTCATTTCGGCTACGATCAGCAGGTAATTATTCAGTAGCTTGTGGGATGAATGTTATGGATTTCGCTACTCAACTCCCTCCAGCCTGAGAAGACGAGCGAGCGTACATTAATATCATTAAGTGGTAGATGCAAAGCTAGGATTATGGCGCTGCAAAGGGGATTTCACTGGACCCCCACCTTGCCTTTCCGGGTTCCAGGGCTTGACCGTCACATTCGTTCTTTGTGTATCTGGGGCTACATTATCCTTATTGATCAGGGTGCCGTAAAGACGGAGGCCTGCGCAGCTTAACTGGCGACATGTCAGTCGCGCAGCACTACTTGCATGCAGACTATCAAGATACTACCTTAATGGTAAATCGACTCCCCTAGGGAAACGGAATTCTTTCGTTATGTTTTAAGTTCGTTGCTGTAAGACTTAACTCCTATGTGTTTTTATCGTGGACCAATTCAGATAAGCCTGCCCTTACTAGTTCACCCACGCTTGGATAACCGTTAACGAGACGTAAAACTTTGTCCGAGAGCTAGAGCACCCAGTCCCTTGTGCGTTTACAACGACGTCGAACCTATACACACATATCGGCCGGCGAACCAACTTTTAGAGGCCCTCGGGACTGCACCGCTAGAATGCATACCAACCCATCTCGTATTGGCAGTGGGAAATCCGCTGTGATGAACGCCCAGGATACTCTCCTCAACCAAGATGGACCATGACTGGCCTCCTCCGAGTCATGGAGTCGGCTAAAATAACTGAGCCGCACTCACTGGGATAAAGACACCTCACGCGACATAACACCGAAATCGGCGATATACGCCGGAAGACAATTATCCTACGCAGGCCGATTAATGTCAATACTCGATGAGGGAACCAGCTGTCCCGTCAGAAAGATGACCACTTGGCTTCTTCCGTTATGGATTTATCAATAGGAGGAGTTTGGCAAATCTTGGAGGTCGGAAAGAAGCCTCAATGGCAACCAGAAGCTCGAATCCTCATTTTTTCGTTTCTCTGGCCAGGTCGTCCTAAATCTATATGCCTTCTATTGTTCACCGGAACAAAATATACATGGTTGTCGCGTCGACCCCGGGGGCTAAAGTCGGGGTTGCTCAGTGCCTTATCCTTCTCTTAGCACGACGTTGCATCGTAGCGGTTGCGATTTCCGTGATTTACCTCGCTCGCCCCTGGCTCACGGTTAGTGTAGATGGCCTGCATTGCACTGCTTGTTTGCTTATACCGCCTAGGCCCATGGGCTGATAATGCCCAACGCCGCGAAATCTGCACCGTGCCTTCTCCTGGAGTTGAGAACGTTCTGATGGTTCCTTTTAATCTAGGTCTAAGGACGGGAACCCTACACACGCACATCCCAGGCGGGGACTCAGTCGGGTGGTGGACGTAGAGCTAAGCAGTGCCACACGTTATTGCCGAAGGTCTACGCGGACTCCTACATCAACACTCGCACAGAGAAAGTGGTAGACTCCGGCTACTTGAGCCTGACGTGATGCCCCATAACCTCTCTGGTGTCCTAAAAAGGCCCGGTGGGACTACTCAACGTTGCGTGGGATACCACGATTGGTGCTACTTCGCATAGTACTTACCCGCCCCGAAAGTGCGTAAACGTGAGCGAAGCGTTTTGCTCCTTTCAGGTATCGCGCGCGTCACTCCCCCATTGCGACCGTTAGCTCACATAAGACTAGACTACACGCGTGGTAACTGCCCAGGACGGGCGTAGACGTGGTTGAGCCCGACATAATAATGAGCTTTGTTAAGGGGAGCTTGACGTGCAGGTGGACCGGTATATGGGGAGCGCCCGGACTTTGCATTTGCGCGCTTATGCCAGTTTGGCCACAGAACAAGGACTGATCATGCATTTATCGTCCGAACTTGTCCACAAAGGGTAAAGGATGGTGCTTCAAGTTCACGATAGCCGCAACCAACTACTGAGTTGGTGGTCCCTGTTCGTACACTTTAATTACAGCATTTAAGGCTTGCAGAACGCTTAGAGCAGCCCTTTTATTGGTTCCTACTAGGGAGGCTTGGACACATACGACCCGATCCAGGGTGCGACCAGACCGCAGTACTCAAGTATCTGCATTACCGACATGAGGGTTACGAGACGTGCATCTACCACACTTCGGGGTAGTTTGTTCGTTGATTTGACCCCTGCCTGTATTTCTTCCCATCTGATGGCGAACGCCAAGGGTTCCGTTTTGCCGGTCTACGCATACATTTAACGGACCCGTGTCCAGGGCTTGCCTAAACTTAGGGCCCCGAATATATATCTATCATTGTCACCCACCCGAGCTCTATGCGATCGCTAAGCCAGCAATTCGTGCCGGCAAAGCGTGTGAGCGTAGACCGCGGTGGTAGCATTATCGTGCAACTTTAAGGCCTTACTCTTAACGTGGAGTTAGAACGCGTCGATCGTCCATCTCATGAGGTAGATCGACAGACGCGCAAATCATCCACGTCGCAGACAGTTGCGCACCTTGTTGTCGCGACGATACTGACCGGTTTACAACAAACCATGGAACTTCGGCATGGACGTATGTTATCGCACTGACTGTTAGCACATCTTGGAAACAATTGCGGTACAGGCTTCTGAATTGGGATGTGACTGAATTTGGTTTCGATGTTGAAAAGCCATTGCAGTCCAGAGATCCAAGGTTACTGCGAATCATTGGCTTCACACAGTGTCCAGAGCTAGTCGGAGGCTGATTCTTATAGAGGAGATTGGTCTCACAACCCTCACTTAGGACCCACTGTTTTTATGTCTAGGACCAGATATGACCAGCAAGACGGGGCCCAGCGCACCCGTTGTCCGGTATCGCTTTTGACAAGCAGCGGATGATCTACTCGTATGACTTTCCCTCCGATTAGTACCTCTGCTCTCTCTCATGATGGAGCTTAGTTTCGGAGTAAAAATAAATCGGTCCTTGGGCAGAAACCGCCGAGCGGGAATTAGCCATACTGTATCAGCGCCAACGGCCTAACAGCATTCTATGGAAAGAAGCAGACTGCACATCTTCATGATGCTAACGAAAGGAAAGTTGCAAAATAATGGTGCTTGGCGGACCGACGAGCGTATAGCGCCGGTCAAAATGATAATAACAAGGCAGGGCTTAGCTCCCCAAAAGCTAATCCTCCCTATCATAGCTCAGGCCCATGCAGGGGACGTCCATTGGAACGACCCATGGGCCTGCCTGACTATCGCACGCACGTCCTTTAGCTGCTGGCTCGCACGGGCGAATACCCAGGGGTGGGTATGTCCTTAGATAGGTTCGTCGGCATTACGAACACAACAGCAGTCACTGTACCCGCCCAACCGTCGATCTGACAGTGGCGTTACTATCCGGACCAATCGCACTTACCGGGTGGAAAGTTTTGTATAACGTCCCGCTCACGTAGGCTTGGAAGAATTGGGCCAGCCTACCCCTCTAGATTTGTGAGTGTCTTACTGCCCAGAGGGCACCACTGCTCGAACTCTGCCGTTCCCTAGGCTACGCTTGTAGAGACGGACTTAACATTAAGATGTCTTTACGATGTGGATAAGTGGGGGGTACCAAGTGTGAGTATAGTCGATCTCACGAGCTCCGGGCCCCACCTAATCCACCGCAATCCTGTTATGCCATTGGGTCTGAGGAGAACCGACTATCTTTTTATCGTAGCTGTCGGGATAGGTCTGGGAGGAGTTATAGGCCCGGTACCTCCAAACAACTGATTTCGGTATTACACTACCGGCGCCTAATTACCATTTGACTGATGTTATTCCTCTGCCAGCCACGACACACGCATATGTCCGGCTCTACATGCTATTCCTCGGTGGCTATGGACCCTTTTAACCAGATACTTCTTCGAGTGTAGCAGATCCTGACCTCATAGTTGGCAACTCTACTCTTAGTATCGAACGGACCTAACGGGGCCCCGGTGTCTTTCTAAACCATTTAAACATGGGTTGAATAGCCGTAACAGTACGGGTTCAGGCTAGCTCGGCTAATTTCCCCATAGATGGAATACGAATAATCGGATGCGTATACAGGGCTAATATCATACAGGGACTTTGGCTCTCCAGAGCACGTGCAACTCACGGGCGGTAAGCCTGTCCGCAGTTGCGTTAATGTCTGCAAGCCCTCTCCACGCCGGCCGGCGTCGAAGTTCCCTGCTTGACTGGGTAAATAGGACTACCTACAAATCAACTACACCGGACTATTGGTGGGAAGAGATTCTAACATCCCAAAACTAGTAGTGCTGTACACTTGGCTTCCACAGAAGTAACACGTCTCTTTCTCACATGGACACCAAGAGGACGACCTCCTAACCGACCACGTTGCC"/>
                    <sequence id="seq_t138" taxon="t138" totalcount="4" value="TTGAGATCTCTTCATTACGATGAGATTCCAGCTCGCGCCTCTCACCACTCAAGCAGATGTGACATCCCGTTGTGAATCTTTGCCGCGGCGAATCGATACGAAAGCACCAACTGAGCTCGACTTCTACCTAATCCAGAGTTCCGGGCAATTACGTTGAGCCGCTGCCTCGCTAGCTGTTACCTCAAGATCATTTAGATATCATGTCGTCTGCCCGACGATGAATCGTATACCTCGGGCGAGTTTGCCATATATGATTTACCTGGCTATAGGTGTAATTTGACCACCTTGGGTGGAAGAGCATTTTATCCTCAGCGTAGTCCGAATTCCCTTTTAGGAGTTACCCGAGATTTCCCTCCTTGGCGCGAGGTTACTCAGGCTTCCCAATCATGCAGACATGTGTCGATCGTGTGGGCCGTATAGTGCGCCGACGCGAATTGCCCTCCGCTACGCCATTAGAATCGCAAAGAAATGGGCCGCAGCGTTTAGGCCTAGAAACTAGTAGGATCCAACTGACGTAGCGAGCGCCTACTCCGTACTACGCTTGCTAGCAGTAAGCGTCCTACTGCGACGTGGGAGTCTCTTGTTTCCCACCAGTGTATCGTAAAGGATACCATCCTCACACGACGAGAGTCTCCAGCGTTGCCCGGTTCAGCAGGAGCCTGATAATCCGGCACTAATGCTGACTTCCAATTCGTATTGCCTGGTGTTCTGCGATCAAGACCCAAGAGCTACCATTGCCTTGGCCTCAGAGGTAAATGGAGTCAGCAATCCAGCTTACAGAAGCACGAAATATACTGTTCCCCTAAGATGAGGTCTGCAAGGAACAACTGGCTTCTAGCCATGCCGATATCCCGGATCAGTCAATCATGCCGATGCAGGCATTCCGGATGGTTTCGACTTGAAACTGTTGGAATTGAACTTGGGCGGCGCACCCAATAGGGCGCTCAAGCCCGGTATAAGTGATGGATATGGTATCCTGAGGGCCACCACGGCGGTAGAGTACAGGGAGGTTGCACGAGTGCTACAATAAATCCGTGATCAGGCTACACGGGTGGGGGTTGTCGCAACTGTTCAATTTAGAGTTCGGTTCGGCGAAGTATGAACTACTTCAGGGTGAGAAAGCGACGCTGCCTGATCATGATGTGATATTGAGACGCGGGCAGATTTACTTCAGTTTTTGATTGCTCCTCTAGGGTGTGATCCTTAACGGCATTAGAGTATAAATTATGAGCCGTGTAAGGGGGAACAGTATGTCGTACCGAAAGCCAACTAAGGAGGGCGACACCCGATAGCTGCTGGTATTTCGGCCGCCGCTGTCCGATAGACATGCGTTACAAGAATACGGGATTTACCTAGCACTGTTTGACCGATCTTAGGCAGTGGTGCCTCTAACATTCCTTTGGACCCCCGGTGAGTGTTACTTCATCCCTAGACGCTACTAGCGGATAGCTCACAAAGTAATCCGCGACCGGAGATTGGCCACGTCGAGAGCTACCCCGTAGTCAGCTTATAGACAGGTCGACCCACCGATGCCGGCCAGTTTATAGTATGTGCTAATAAGTGGACCACAGCCGACCTTGTCATGTACTCATGACATCGTCTGGGCGGATCAGTCGTGCACGTTTTACCGCTACCCACAAGTCCTGCTGTTCGCACGCTGCTGGGCTCCAAGCACGACGTTAACGCATAGTGTGATGTTGACAATCAACGTTATAAACGCGTTAGGCTTATGCAGAGGAGTGTGTCCTGTCCGTCGAGGTGGCGTGCTTACATCCCTGATAAAGCGCGGAGTTATGGATAGGCACAGAAATCCTTGTCGACGCATGACAAGTAAACTGCGTTACTTGGCTATCATTGAGCGGGATATCCAGCCGCGCCAATGCACGCTCTACCCGGACGTAGTGCGTGCGGATTGTCGGCCAATGTCTCCTTGCACCATAGGACGCAGGGAATACGAAGCAGTGACTTTGTGTGTCTAGAGCTTTGGGTTGTTTTACGAGACCTCACGAAAACGATCTTCCCACTGCTCTTAAACGAGGGAGAGCTCGACAACCAGTTGCTTATGCTCAGCTGCATAAGAGACATGGGTGCGAAAGATGACCCCGAACATACTTGTGCATAAGGACACGATATTGACAAACACTTTATATACCCGCTCACGTGCTGCTATGCGAGGTTCTTTCACGGTAACCCAAGCACAAGAAATGCTTAAAAAGGTGTAACCTAGCTCGAGCTGTTACCGGTTTCAGTTGTACAGATAACTGCTGTTACTTCATTGATCAAACCCTGTGTGTTCGTAGGAGCGAGCCGGTGGACAGACGAATATGCTGACTCTGAGGCGACGTTATGGATGCACGTACCTTCTTGCGAACCCGCCTCAGTGACGCAGAAGTATGGCAAGGTCAAAGCGAGATTGGAAAAGACCGCCCGTCAGGATTCAGATGGGAGGGGCGAGCATTGGTAGAACGAACGCGCGGCGGCCTCGTCGCATAAATCCCTCGTGTGGACCCCTTTAGTGCGGTATAGTCAAAAGAGCAATCCAATTGTAATGTCGCGACCTGACAGGACTAGTTACGAGGGCTATACCTACAGACTCGTGTACTACATCCCATGCAGGGTACACCGATACCGTGTGATAGAAGCAGTCTTCGCCCTTGGACGAAGTACCGGGCCAGGCTACAGATGGCAGACCTTCGGCGGCAACCTTACGTTGTTGGTTTCCCCGTCCCGCGAGCGAGTCCCTAGATGGTTCGGCGGTAGCTGTCGCCTGTAGGTAAGATAAGGGGTTGCGACGGTTGGCGCGTAAGACTGTAAATGATGTGTTGGGCCACGCAAGTTTCTACTTTGTTTCCAATTACGAGCAGTAAGGATATGAGCTGTAGATTCACCACCATGAGGGTGTAGTATCGTCCCCGTGACGCTAATGGCGGTGCCGAAGTCGCAAACAGTATAAAGGTGCGGGGTATTTGGTGACATTGGGTTTAGCTGCAGTAGCCTTAGTCCCCACCAGGAATAAGCCGTGGCTCACTTCACCTGCCTTGCCGGTGATGAGCACCCTCATATGACCATTGGGGGAACCATGATTAGTGCAGACCGCCGTCTCCACGTATAAAACCCTTGAAAAAATAACAGTATTATGTGTCCGTACTTATGACAAAGTGAATCCGCGAATGCAAGGGGAGTGCTTTGCATCGCGCTGATAGCCGCGTTCAAATGTGAGAGGACTTTTAAGAAAGGCCAAACAGAACAACGCACACTTATACTTACAGTTTGGTTCGAGCGTATCACGTGGTCAATTGCCCATAGCTCATGACTAAAACCGTTATTGAGCGCCGATGACGGTGTACGCCCGGGAAATAGACTTCGGCGGCTTCTTCGCACTACTGCTCGACAAATGTAATTAACACCTCGTCGAAAATGTAATTCTGGTTGAGGGGGAGACCACGGCGCTCATATATAGTGTAAAAGATCAATGCCGGGATTGAATGCAGTCGAGCTCAGCGTTAAGATGGCAATCATGCGCACTGTCACGGGAGCAACCGAACGCACCTGGGCTGATAGCGAAGGACCGATCGATCTGGGTCAGCCTGCGTGGCCGCGAGCCCCGGGCGTAACGGATGATTAGCCAAAGGATAGCGGTTTAAAAACCATAATCGTTAAGTACGGAGCAACCCGCAGCAGTGCAGCGACCTTCCCATGTTTGCGCGGCTAGTGACTGCATAATAAGCATTTCCTCCAATCTGTCTCATAGTCTTTTCTCCATTAAAAGAGAGTCTACTAATTTGGACTATTGATCGAGCTTGGTGGTATCTACGACCGAGTCTTACAATACTAGGCCCATAGCTTAGGATTCCCTGAACAAGAGCCTGCTGTGTACCTTCCTCCTGGATTGAGAATGGTCGGTCTTAGAGCGTTTACCTTGTATGAGCAGAGACTAACAGCTGACTTGCCACACAGTGGGGTCCATCAGACCTCCCGGAGCACTAACAGGAGAGCTCGTAGGTATGAGAGGTCCTTCGGCTGGGATGGTCCATGCCCGGACTTCTATGGTCCACTCTCCACGGGACACTGCGAGATAGATGCAACAATGAGAAGAGCTTAAGGGTTTTGATGCACTAACGGGCGACACTTGTTAGGAACATGTAGGTTGAGTTGGGTATTACACAAGGCCGTCCAACCCGACCAATCCCAGCCTGTCTCGTCTAATACAGCGATTTCGAGTGGTCCATGCCTGGGTTAAATCGATCGAAGAGTCCCGGGGCAGGAGATGTGGACGAGCAAAGTAACACTATCCCTATCAGTGGCCCAAGACTGTGCAGGTATTGTTTTCTGCTCTCTGAACTGACTTCGTATCTCCGCTAAGCCCCCGTTGAAAGTTGAATCTCATAGGGAACTTTTACAAAGATCGCCCCCTGGTTGCCTCCTGCTTCCTGGATCGAGCCGACCGGCATTACATTCCCGATTCGGTATTATGAACCCGTCGCACTGTCAGGTGAGGCCATTTCTCCCCAGTCAAAGCGCGAGCTCCTGACCATCGTGTAAGGAACAATTCGCCCGCAAGACCAAACCCTGGTCGCCTTCCCTTGGCCAAATTGTAGCCCTACTGCATCCCATGGTCTGGGTAACAACGTGCCTGGTCCTATGTATCCCTGACAGCAACTCGATTAAAACCCACCTCCAGATGACTTGCGTTTACCAAAATGACCCCATTGACTTATCAAGGTGCCATAGATTTAGTTCCACGTCTTCTAGACGGGGACATGGCATTCCTAGGACACACCTGCGCAAACCGATCACTACATGTCATGTTTGGGAGTACGCAACTTTATCCACGACTATATGGAGAACCCATCATGATCCGCTGAAAATTGGTTGGCCGTGTCTGATGCCATGGATATACTGGAATACCGCCAGACTCCTACTGTGGCCCGAGTGTGGTGCGGTGGCAGCCTGCATTACTTTGAATGCAGAAGAGGTGTACCTCGTCGCAGCATTAGGTC"/>
                    <sequence id="seq_t139" taxon="t139" totalcount="4" value="CCATGGAAGTGTTTGTTCGTCGATCGGCAGGGAACCCGCCAGGCTCTGGCGGCATGACACTCGCTTGGAACGGATGCCAGTCTTACGGCATCAGCTATGCAGCGCGTAATGCCGTCACAAGTAGCGCCATGGCCCATAATGAGACAAAGCCGGAGCAACATTTACAGCTGGTTCCATTTCTCCAGTAGGTATCTGAGGTTGGGTTCATGGCGGCCTGCCGGCGACGATCATTGTTACCGCGGCCCCAAACCGCACCGTCATAAGAGTGCAAACGTACGAACGCAAAGACCTCACGGGATCCATGCTGAGTGCTAGGGAGGCTCCCAAGGGGAACCACTAGATTAACGGGACCTAGGTAACCTAGGGTGTGAGATACGTGATCCGGGGTTACGCCCTCGCTTCTGTCATCCCACGAAATAGCGCAACTAGCAATCGTTGATTGCCCCCTTGGCACAGAACCAGTGTAACTTCTAAGATATTCGGCCGTCCACCATCTGGCGCTGTTTACCCGGAGATATGTCGGGATATTCGTGGCATTTGAGCAGGCACCCGCAATCCGGAGAAGGAAGACGAGATACAGTGTTCATCGATACTTAGCGAGCACCTGTCATCAGGTGGAAGGGACTACCAACTCTGCGTCGTCTCCGTCCGACCCTCTGTCATGTAGCAAAACCTGCATGCCGTTGTTAACAAGAGACTATCGGGTCCTAAGCGGGACCGAAGCTCCCTCGAGAAACTTTTGGCACCGGAACGTGTATCGCAATACTTGTAACTAGTCACAAGGGGAATGTAAACGTATTGGCGCCCCCCCTGGTCGCGCAAGCAGCTACTCTTCTAACACAACACTGGTAAAATGTTCAAACTGCAGATAAAGACGAGTGTGATGTACGGCCTAGTTTATTCTAGAAGAGACTGATTGAATATGACTCCGAACTTAACTTTGAATGGGGGGATTATTAGAGACTCTTGGAAGGACCCCGTGTCTGTACGAGCCAACGTCGCAGGGCGCTAACCTCTTAGAGTATGATAGGACCGTACACTCCACCGAAATCTATCTACCAAATAACAGTAGCGCGGTCGACCGAGCGAAGGTCATATGGCGATACACAATGGAAGGAGTGGACACTAGTATGAGAATTAACGAGGAATCGAGGGCGTATCGAGGTATAAGGGAGAACGAACACTGTCGCCGGGTAAAAAGATAAGTCTATCCTCGATTTGAGCTACTGCGCAACTAACGATCTGTAGTACTTCAGTTAGAATTCAGTCTGACAATATGAGCCAAGTAGCAGTAGTATTGTGCGGTGACCGCTATCTGCGTTATAATCTCGCCCGTAAAGAGGGGCGGTAACGTAATTTTGTATCGATTGCGCTGTTCGCTGTGGTGCGAACTTCAAACTAGGTGCACTCATCTATGAAATAGTGAGGGCGAAAATTCGCCTATAGAATAAGGTGTGCGAAACTGCGTACGATTCCAGCGGCTGTGACGATTCACGGGGGACGGGCCCAAGCGGTGCACACTCGGGGCTGATCAGTTTCCCCGCATCTCCCGACACCCTTACCTTTTTACGCAGGTGCCAGGCAAGTAATGCACGGATCGCAACGAGGGACTACACTGGAACGAACCTTTTTGGGAGTAACCAGCGTCGGTGCCACCAAAGCTGCCACTAATCTCCCTGAATAATCGTCTCCCATTGTCTCTGATGGACTGATGCTGCCTGCTTCAAGCTTCAATACCGACAGTGCCCGGCGAACGGCAGTTAAACGGAACAAGCGTCAAACCGGGGTTTTTACAAACTCTTATTCAGTGATTGTAGGTTCAGTGTCACCAAGGTGCAGTGTCCATTTGTCACAAAAAGCCGTCCATCTAATCCAAGCCTATCTGTCCTGGCATTACGGGATTTCGCAGACTTGACGCTCATCGGTGGGACGAGATGACAAACTCTAATCGTCGTGCTGCCGCTACGTATTGGCATGATTAATTATCTCACGAGGTAGACTGCAACAACGGGCAGTTTAGTTCGGAGATATACAGTTACGCTTTCTACGCAAGTCTCGCGGTGCGCAAGCAGTTACATGGCACTGGAAAGGCTGCTCGTGTTTACGGAGAGCCCCGGTCCGGAATAGTCTTTGCACTCGTCCTAACCTGGCGAGCCGTGCAAAAAGAGGATCTCCTGGTGTCCAAAGAAATCGTGCGAGGAAGTGCAGGCGACAGGTTCCGACCGGGCTGACTGCATATTGCTACGAATATGCATCCAGATGAGATCAGTGCTAGCTTCCATGGTGGGGAGACACTCTGAGCGAACGGTAAGGAGTGATCGCACGGCCGCGCCATTCAAGTGCACACGTTGATAGTTGGCGCTAAATGCGAGCGACACTGTGCTGGATTCACACACTAGTTTTACGGAAACGGGCCATTACAGAAACCCCAGATCACAGACGCTTGTTTTGATATGTGATTATTAAACGTTGTCCAGTGGTCGCAAATACCTATAACAGACAAACGGCATTCATTGTACTTCTCGTTATAGCACTTTAGCTGCGTGTCAAAGAGAATGAATTGCCGTTGGTGCTCGACCCCGGATAAGAGCATCGTAAGACGCGGCCCGCCTGAGTGAGGGGTTTAGTACGGATTCGCAGACACGGTGTCGATGCGAATGACCAATATTCTTAACGCATCGACTCCGTGAAACGCCCTCTCTCGATTTTCCGCTAAAACGGGCGAGGGATCTGTACCCCCTAACCCCATACGTGGCGCGCCTAACGTGCTCGCAATTGTTCCAGTGGTCACCCAGAAGTTAGCCATCGGTTATAGCTCTCTTCTTTATATCCATCCTATGTTCGAATGAATTATCCGCAATTGCACGTAAAGTATGGTGCCATCTGGTCCAACTATATGTCATTAGAAATGCTTATCTGTTTATAGCCCAATAAGCGAGGATGTTAATGTCGACAGCTCTCCGGTTGTGACTCATTGTACGCTGGCGAGATCAAAGTTGTGCGGCAACGCGGAACGCGTTTGACTCCATATCGCCTAACTGCGATCAGCAAAACTGCTCATGCGCGTCGAGCCAGGATACACCCCGTTATGAGTCACCTTATCGTTCTCTGCTACCTTTGCGTTGTCGGTGACGTGCATCGGAAAATTGTTGGGAGTCGTGTGATTCGCCGGAAGGGTCTAAGGCCAATTATGCAGGTAGAGCATTGAGTGTGTAGCATCAAATCCTCTTTTCCGTACAGAGGCAGTGCTGTCTTATAGTACACTTTATGTACTAAGTAATAGTGTCTACCTGACATCCTGCAGTATTCGGGTAGCTGGATATGGATATGGTTCAACTCCCTCCCGTCTACGCGGCGATCATTACCCCTTATTTCGGAAAACGATTCGTCATGCGCTCGTGATTGCGAGAAGGGGAGTAATCCTATCCTCTGTCGTCTCGTATTGACGAGTGCCGACATAGTAGCTATGTCCAGTATGGTAGGAGATAACGTCAAACGCGCAGGTGGCCGAGAAGGTCTATGCTACCTGTCAGGAGTACTTGCTCAAGTACGTAGTGAAAAAGGAACATTCATTAAGCGGCCTACCGGGTCTCCGCGTGATCCGGGCATAATACTCGAAAATGGAAAGTATGCTTATGTGCACCTTCGCTGAAATCGATGGTCGCGCGACATCGCACATTAATTAATGATCTTCCAGCGGCACAGCATGTAAATGCACGTGGTAGCATACGACTATTTACAGTCCACCGAGACGTGCTTGTAATCCCCCATAATTCTGAAGACGCCTGTCGGCGCTAACGTAGATACCGCATCGCCGTATCGTTGCCTCCACCGCCATCTGTTTTATTGGCCCTGCAACCTCGCGGAGTTGGAGATCGTCAGACAAGCAAGCACACTCGTGACCCAAAACCGAGTTTCCTACACTCAGATGCAATATTCTGAATTGGGATTTAGGTACGATATTGTCCATGTAGTAAGCACGCAGGTCTACAATACTGACTTCACTTTCAATACGGAGTCGCCCTTGGATCTTTTTATTGGGCAGACACACAAAACAATAAACCCGACTGGTTAGAATACCGTATTTTGCCCATAAGAAAGCTTTTATTTTATGCTCTATTAAACAACAAAAATGCTCGGGTTTGATATTAAAGACTTTTGACAGGCAACAACCAATCCTCAGCACAGCTAGTGAGTCTTTTGCACCGAATTTTCTCCGAAGACGCCTGCTTGAGGGAACTCTGGATTGTCCGAAGGCGGCCTACTTCCGTATCCGCGCCGGCTGAGATGCTGCGTGTCCTTAGCCGTGCAGCGTAGTTGCCAGGGATTTTATGGCAAAGGCGTGCAAATCCATAGTAGCTTATGTGTTGCCGAATCGTTTTATCGAGTGAAGGAAGGGCCGATAGTATTTCATGTCAGCTTTCTGCACCTGGAGCTGCCGATCTCATGTAGTCTACTGGAGATTGGAGGCCTTAATTGAATATGTATGTGTTAATTTCTTGACTCCCGGTAAGCCATAAAAAACCCACACACACAGGGATTAGCCAGTCGCTTAATTACAATCAACTCCTGCGCCCATTTCGTAGGGAGTCACACTACCTCACTCCAGCTCTAGGCGCAGACTTGTGTAATTAATATCCACATAGGGTGTCATGCGACGACAGCCATTACAGTTCGAAGAGGGACGGGGCGACGGACCGACGGTCCGAACTGGCAGGAAAGTGAGCGTGTCGTTTCAAGATATCACCGGAGCGTCTCATGTTACATCGGAAGTAGGTTTAATCAAACACGGCACAGACTCTCGTCCACGCCATGTTCATGGTTATCTTGGGTTTCAGGGTGGCACTCTTTCAACAGTCGACTCTGGCAGGGTAGATCCGCATGAGACATTGAGCGGTCGACGTGATATCCTTCAACCTATTATACTCGTGAGGGCCAACCATGGAATGAGACGCTAAACAGAAGGCTCGTGTCATGGCGTAGTCACCGCCAAAGGAGGG"/>
                    <sequence id="seq_t14" taxon="t14" totalcount="4" value="ATGCAGTACTGTCTACAGGGTTGTCGGGGCTATTCACAGGTGTCAGTAGCAGCCCGGAAGGTAAGCCGGCTGCTGAGTCTAATACTACTTCTATTGCAGCCCGAAATGACTGAGAATTTGGTAGCCCCTAAAACGATTTTTAATCCCTGTTTCGACCGTCTCGAAACCGTATAAATTCGTATACCACTGATGTGACACATGCTCGTTCGAGGGGCCCAAATTTTTATCAATAGACGGTCGCCACGGCTACTCTATCGGTCGATGCACTGATTTGCTGCAACGGAAAATCGACATCAGGGATACGTGTTGGCCCGCGGCCTTCACTGGATCTCCAATCGGCGAGTGAGCTCCGCCATTGAACATTCTTAGACGGCTGTCGCAACAGGGTCGAACTTCCGGGGCCGACGTATGTCACAACCTAACTGCCCCACAACATGCGCCCCGTATCGTGAGGGAGAGACGAAGGCCGATTGTCCTCAATGAGTGCAAAGATGCTAGCCGCTAAAGCAGCTGCCCGTGACGACTCTGGGATTGAGGTATACCATAATGGGACGCGCTCATTACCTCATAGAAGCGCTCAGTCAGTACACCCGTCGCAACTGTAGAGTCCTACAGGATACCTCGTCGGACAGGCCGCCAGCTCGCCCTTCTAATTTAGTGTCAATACTTTTTTATCGTCTATCACGAGGGGATTCTGCGACTCGGCCACACAAAGATGAGTGAAAAGGATCCACTTCATTATCCATGTGTGTGGTACTTACAGAGACTGCTGGGGACTTTTCTGCTAGGTGGCGGGAGTGATGTAGATTCCTCGAATCTGAGAGCTTCGGTTACACGCCTGGATGCATGCATCGAGGGATAAGGCTTATGTTTTTTGCCACAGTAATGTAGAGTGCGGAGTGTTACGATTTCACCAGCAGCCACGAGTGGCAACTCACTAGTCTGCGACGTAGGTGCTGCGATCACGGACTACAGGGCGCTAGAATGCGATTGCAGGGTCTTCTCCTATCGCGGGACAAGCGTAAGCGAGCGGAGCATTCTAGCCCGAGCCACTCTCGTCTAACTTGATTGCTTGGCTGCCGTCTGAAAGAAGTTGTTTACAGTTCACCTGCAAGCTACAGAGGTAACCGGTCTGATCCCGTCGTGGGATATCATGGAGCCATAGGACCGCCTACGTCGGTCAGTAGGATGTGTACAGCCGACACGTATTCGAGTCTGCCCGTAACCTCTCGTAAGTCTACAGTCTATAGCACGCGAATAATTGAGTGATACGTCGGGCAACGCACAGGCGATTCATTACCCTCGCTTAACGAAAGGTGGTTCCGCCCCAAGCCAAATGTGTGCATACGAACTCGCTTTGAGAAGCGACTTACAATAATTCTCTTCTGGCATGACGCGGATGGAGCGCGCCCTAGGCGCACCCCTCTATAAATAGTACGTCAAAACGTAGGCCGGCCACAGCAGGTTACGAATCTGGATGGGATTGAGAAAGAATGAGCGGCACTTGTCAGGAGGTGTCAACCTTGCGGGGTCACGCAGATCCACACCAATATACCGCTACCGTATTGACTTCTGTTAGCTTAGGCGGGCGGGCGCCAAACTCTAGACGTGCACCAGGTCTTTTACCTAAGTTGCTCGTACATTGATTTGTGTGTCGTGCTGCCACCAGAACAGAAGATCTGCACCTAGTACGGTAGCACCTTTAGTTCACCTACGTGCAGTCGTAAATGGGCGGGCCACAATCTTAGACAAGGTATTGCCACAGCCACTAAAGGTAACATATCTCGGTTTCAAGTTGATTGGGTTGTCATGCCGGAGCAAGCCTATGGAGGCGCGAAACGGTGATTTGGCGTTGAGTGAAACCGGCCGCTAACGCTGATATAATCTGTCACGGTTTACCCGAGGTCGGACGAGAAACGTGGCATGGTTTTACGGCGCCAGTGCGAGTAGGGCATGTCCAAAAGAAACCCACCCTAGACTCCCGCACAAACGCTGCATTCCAAGTTTACCCTCCGTAGACGGCAGCCTAGCACGGCATGGAGGTGCATGGACGCCGATGCCTCGTCCCACTCACGAGTGCAGGCCTCTGGAAGCGCCGATTTAGCCGCATTGTCTTACAGGCTCGTCCCAGATGATCCGTACTAGACGTTCCTTACAGTGAAACAGAGTGCTGCATCCATGCGCCCAAAGTTGGCCCAATTTTTAATTAGGAGCCTAAAATCTCCTGACACATATGAGGCCATGGCGTACGTCCGCACCCAGGGGGGAGTTGAAACAGAATGACAGCTTCACTACGGTAGACCACCATAGCCCCTGTTAGACCTAAGGTTGTTTAGTGTAACGCTCTCCGGCTTTCTTAAGCAATGTCAATAGAACATCAAACCGCCGAGCTAGTACCGTTTTTCTGCCAATAACAGGTGCACCGGTCACAAGGCTTAGCGAGATAAAGATTCTGTCAGTGACCCGTAGTCGGTGACGCTACACTAACGGTCAAGAGCTAAATAGGGCTTAGGCTCGTATGCCTGGCTGTCCACGCTATCTCGTCGAAAGGTCGGCGACCGCGAGTTAATTCTCTACCACTCGCCTTAGGCAGGTCAGTTTGCATTCCTCCTCCGGTCTCTCCCAAACGGCGTTTAACTTCTGAGGATAGTAGGGGGCCATGCATCTTTGTTTCTGGTAACCCCGTAGCGGGGTATTGATTCGAACGAGTGAGCTCAACCGTATGTGTACCATTTAAAAAAACAGTAAGCCTATATAAGCCAGTCCCCTCCAGACGCCACCACATATTAACTAGCGCGCGTGGAAATCACCGGTATCAATGACCCTGGCGCCCTCATACAAATGATGTCTCGACGTGCGCAGGGACACTTAGCCGCCGGCCACTGGACTGCTCAACCAACAGCGTTACTAGCCTTGCACAATGTCGTCGTATCCTAGCATAGGCCGTTCCACCTGGTCTGACGGAATAGTGTACCCCTAAGTGCATTAATTGAGTGACGGCGAATTGCGTTCAATGTCCCTGTACCCACGGGACCGCAACCACGAACAAAATTGACATTAGGCCAATGGGCGGACTAAATACAAACTCCCACTAAGGAACTACCCGAATGGCAAAGGAACAAAGGGGCGACACTGGCCATCGCAACACGATTAAATGAGAAGTGAAAAAACCTGATATGGCTTGAAGGTGACCGGATCACACCGCCTGAACGTGCCTGATTCAATCGATGGGAGATATGCTGGTCCTCAGGAACGGTACGGACGTACGGTTGATGTTTCGGTTGCCGTGGGTCAAGCCCGCTCGCACGGGTGACAGGAAAGTATCCTCTGGTATTCGATGCATTCGTCAAGTACTTGCTTCACTGAGACATCCTCGACGCAGCTATAGGAGGTACGCCATATACAATGGTGTGAATGCCGAAGAAGGCTCGGTATAGTCGGCGATGTTGTTGCCGGTACCGGGTAGTTCGCCTCCTGTAAAGCGGTTTGGCTTTTTAGTAAAATTTATCAAATCCGACAGCAGAAATGAATAAACGCTGATAATCATTACAGCGTTGGGGATGGTAACGTGCCTTTCGTACCCTCGTCTAGCGACGCGACCGCCTGAAGAAACGTGGCATGAATGGGGGCTTCTGTAGAGGGGTAACTCTTTAGCCTTGTAGCCGGCTCCTCCTGACTGAATCAACTCTGAAACGCGTACGACCAAGCGCGGGGTCCGAGGATAGCGCGACTTGGTCTACGCACTAAGCGCATTTAGGAGAACCTGTTTTGTGTTTGCGGCCCTCCTCTCTCGTCGCTGTAGCATATTTGGACAAGGTCCGATGCTCCCAGCGCCTGTTCGCTAGTTGTGTACTAGTTGCACATAGGATCGGTATAGAACGTCCGGACGCCAAACGCTTCATTAGGAGAGTAGTCCCTAATGGGGGATCCGCGGCAATGAGGCGCGTCAGCCTTAGTCCGCACGCTGCACAAATATACGATCTTGGAGTTACGGTTACTATAGGAATAGTGTAGTGGAGGAAAGCTTGTCGCCGTCAAACAGCAATACACCGGATCAATGCGAAGACACATCTAATCGTTACAATTGTGATACCCGTGGCTCAACGTCCGTCCCGGACGGTATAGTTCACGGCAGTAGCATATTGTTTAATGGCCATTCCTGGCCGTACCAGCCGGATGAACATAGGCATCCAGGCTTTCCTGCTACATTGTACAGCATAGATCTCCGGCTAACTGGGATTAGTACTTCGATCGTCGAACTGACGTGATAGTTTGTCGGACCACCGCATTTGCCACCCACTGGCATAGAGTAAAGATGTTCAGCGGGGTAAGTGCATTTCCAAACGTTTGGACTCTTGCTGTACTTACATCTCACGACTTTGCCCGGAGTCCAGGATTTTTGGACCTCGTGTACTATGGCTGTTCAAACACCCTTTTTTCGGATTCGCCTGAGCCGGCAGTCGCCAAAGGTAGAATTAGTTGACCCGTGCGCAGACGTCTATATATACAACAGCCCGTGGTCTTCCTACTGGTATCGCGTCGATTCCTGGTGCGTCTGATCCTTATGCGTTTCCGGAAATAAAGCCCCTGCCACAACAACCCGCATTGAAATTATCGTCTACGATCTGGTGCGAAGACCAGATTAACAGTTCATGATGTCGTAGCTTCTGAATATGGAGTTAAAACCTAATGTAAAACTGCCCCCCGCGCCGTATCGTTCTAACTGCATCGTTAAACTATCATCCCCCGAACGGCCAATGTCAGGCCCGGACGATGCAAGTATAAGCGGCTGCTCGCACCCATGAAGTATCAAACTGATAGTGGCACATTGGATGCCTACTTTAAAGCTGAATTGCAATTCCTACCTCAGTCAACAATGAATTGGGCGCGGATTAAGTTTTTGTATAGGACTTCACCACCAGCGGTCTTCTTAGCCTCTCAATTAATACTCACGGCCCAACGAACGAATTGGGAGGCAATGGGCGATGAAGTTTCGCCGT"/>
                    <sequence id="seq_t140" taxon="t140" totalcount="4" value="TACTCACAATATTGGAACTCATCGCAAGACTCAGTTATCGAAGGACTAGTATGATCTCTCGAACGTTGTATAGCAACGCAAGCACTCCTATGTGTAGTGAGGAAGCATTCTCGGTAGAGCATAGAAGACAGCTGCGAAGATTATAGTGACCCCATTTACAGGCTTGGCAGAACTCAATGGTTTCAGAACCGGCGGAGCGAATTTCCAGGAACGTTCGCCAAGTCGCGATGTGCTTCGCATCCAGGCTAGCGTAATTATGAGTAAGACTGAAGAAGTTATACTGAAAAATTTCATAACCTAGAATGTCGGCTCAAAGTAAAGCATGGGCTATGTTATTGAGAGAGCACCGGCTAACTATCATTTCTGGCGAGAATCACGAAAACCATTTTTGCCGCTCCGAACCGATGCTATACGGGAAAGCAATACACCATCCCCTTCCCTTCAACTTTGAGGAGTCAGTATCATGCTAAGATGCACGGCCCGAAATACGCTAGGTAGTCCTGCTCCGTAGTACGCCGTTCCGCACTTGAGCACTCTCTACTCAGGTCAAGAGGTCCATCTGACTTAAATGCATGCCCTACTCGTACTGATCATCAAGCGCGTCTCGAGACCGTCTACATACAAAGTGGTCGTGTCAACACGTCGGCAGTGAAACACCTGCGGTGCTAGTATATGAGAGCCACGCGATTCCTATGACGTGCTGAAGTCCGTTAAAGGGCCGATTGGTCAATCATGGACACAAACAACCGCCCATAATTTCCTTGCGGGGTGAGACCGGAGCATGAAAACAACAAGGTACTATGTCGTCGAACTTAGGCTCAGTCGGTACCGAGATCTCCGTCTAACCATGCATTAGATGTTAGTTCATCTAAGACCCTAAGGACTAAGAAGCCTTAGGCTTGCTATAAAGTTACCCAAGCGAAGGAGAATTGTCTGATTGGGACAAGGCCCTGGTTAAACCAATGGTCTCCACAATCAAGCGTAACTATCACGAAGATTTCCCGGTGGTGCATGCATGTTTCCTGTCACGGATTGTTAGCGGTATTTTCGCCACCGATCTATAAATGTATAAAAGCTTCTGCGTTGCTCGCTACTATATCGCAGAAGATTTGCCGCACAGCAGGCACTAACTGGACACTACGGGTTCATCCGGTTTTATGGCGTCCGGGCCATATGTTCTCTGCGGCTAGTCTGCTCGGCCAATGTAGGTTTGTGGTGCCATCAAATTCTGTAAACCATGAAGATAGTTGTGCCTTCATTATGGCCGCGTTACGGGATTCCTGCCGTTCTTGAGTAGTGGACCTGAGCCAGCACCCCAATAGTTCTTGTGGCAGGGGCGAACACTTGGCAGCTGGGACCCAACTGGGGAATAACAACCGTCGTAGACCCGATCGCCCTTATGATCGTCCTGTCACCGGCTAAACGAATTATTCTATTCTTCGGTGTTAGTAGGCGTAACAGTTTCCCAGCACCTCAATGGAATCTGCGAGGGCCAAAGTATGACAACCTACATCTTGATTCAGTGTTCTACACTCGCCTGGACCTGACCAATTGCGTAGCTGTACGGATCGCTAGTTCTTGGCTGTCGGACGGGAGCGACACATAAGAGTCCCTTTTTCTGCTCTACGTTCTGGAAGGTATCTCTCTTGAATAGGTTTGTACAAAGCACACATCTACGAATGACCGCTTGAAGAGAACGTCCCACGGTTAGAGTATATCCTAGATAGTGTACAAACATGTGCATATATTGTATATGGGCTCAGCTAAATGATTGTGGCCCAATATATTCGCGTAGCTGCATGCTACGCGAGAATTTGGTGGTCTGTAACTCATGTCTAAGGCGAGCCTCATGCCATCTCGCACGCAGGCTGCGTGACAATGGTTTCCTAATTGTGCCAATCTGGAGTGGGAAAATAGCCTCGCTTCGTTACTCCGGGGCACCGTATTCGCGGGGGCGGTATAGAGAGGGAACTGAACAGCCCCAGTTGGATGGCACTCTTACGATTTATGAACTGCCTTACGCATCCAATGTAGCATTGAGAGCTTCCGAGTGCTTCCTCTTAGGTACCTAGTATTTAGAGCAGCGTCTCTGATTCGTATGGGGTCATAAGAACCTGGCGGACCTAGATTTTGGATCCCCCAATGCTAACTTACGGACGACTAAACCCGGACTGAGCGTAGCCCGTAAGAGAAGGGACTAAAATTTCCTGATGACGCACTATTCGTGGTGGCCAGGGCATTCTTGAAAGTCACACTCCGAGGGGTCATACGATTGCGTCTACCGAGGATCCAAGCGAACTGGCGCGATGCATTTAAAAGGGTCACTGTCAGTACAATCGCGGTACTAACGATAGTTCGCGGGGGCCGCCAAGATAGTCGTCCACCATCGGCATGGCAGTATTATCCTTGAAGAGTATAGTAATTTAAGTGATTGCGTAATAAAGAAAGCTGAGGCATCGCTAAACCTTGGTACCGTAATGGTTCGCAACCGACATCGTCAAGACGCACATACAAAAGACAACACTAATGACCGCGAACTGGCGGTACATGACTAGACCTAATGTTCTTCCATGGCACATTAGCATATCGATTGGTGGAAATAATTGGGTCATGCATGTACGCTGTAAGGTAGAGTTATTCTTATACCATCCATGGTTGGATTAAACGCGCTATTCGCGCTAGTGCACAGAATGTTTATGGTGTCGCTACGCATATGTCAGTTCCCCACCCGCTAATGAATTTGCAGACACAGCGGTATGGACTAGGGGTGAACGCTCCCGTCCACCTAGCTACGACATTAGGAGGATTGCGTATAAGTATGGGGCTGAGGGATCTCTGGTTCAGTACCTCTTGTGTATCCGTTGCTTCTTCGTTGCCTCAGCATGCCGTAGCTATCTAAAAACCCTCCTATATATGTTCAAAGTCGTGGGTGCCGGAATTGAGCTTCAACCCTGTAGCCGAGTTGCAAGCCGGCGCAGAACCGGATGTGGCCCCCAAATGTACGGATAAAACTTCTATCCGGGAACATAAATGCTGCTCCTCTCGGCCACCTTGCGCCTGCGGGATGCGGCCCCTATCTATCAGGCCCCTCTTTTGATATTTAGCAATATGACGGACAATCAATGTGGGCTGTGCGAACCCACCTAAGGATTGCCTGCAAAGCATGCGGAACAACGGGCACAGCTGACTGGATGAGATGGTATCTTATGTGGTGTCTCCTCGGTCTTTTATAGGTACTGGCTTATACATAAGAGAGGGGGTACTGATAGGGACTAGGACTACGCGAATGCAGTGATCTCCAGGCAGTTAAAGGTGATCGCAAGTACTTAGAATAATAGGTAAAAATGGAAGAGGGTTTGAACATTCTGCCTTAGGAATCCAATCTGCGATGTCGCGTTTAAAACATCTCGGGACGCATAGACTTCAAGTTCCCAGTTAGTACCTATAACTATACTTAATTACATACACGTCTGCGTCTTATTAAAGGAGGTGGTGCCCCTTGACTGCCGTTCGATGTCGACATTATGCTCTCCATTGGGCAGAGGGTCGATCAGTGTTGGGCGAAGTCTGCATTATTACGAGCATTGCCGAGATACCTCTCCAATCACTGAGCAAGGACTAACAAGGAATAGAACAACAGACAAGCCAAGGCAGAAATGATAGCATTGGGCATGCAAAGCGGATTACCTGATGTACCAGCCTGTACCTCCGCAGTCTCAAGCTGCCGCAAAACCTATCACTAAGCAGGAATCAACCTCAATCTACGAGCTTCATGCCGCATTGATAGGCGAGCGACCGGTCTTTAATTACTCGATTTTCTAGATAAGAAAATAGCCGCTGTGGGTCAATGAGTGAGCTATACACACTCCATCTTACCTTTGCCACCGAGCTACTTTCCACGAAGGCTAATACGGCTTGAGGGGTGGATCTGAGACAGCGTCTCGTGAAAAGACGTCTCAGGATTCATCATAGCGTCGAATGGCTGTGGTCGAACGCAACTCCTTCATGAATTATCATCCTTTTACGTTATGTCAAAGGTGTGGGGGTTAGCACGTCGAGAACGCGGTTCGCGTAATACTTTATCGCTAAGTTCGCTTAACATTCCGTTGGATTACTACTGTTAATATGATTACCGCAGTGGACCTCGTTTCTTAGAACGAGAGCGGAAATACCGTCCTGAAGGGCGCTGGTTGGTAATCGTCTACCGGCCAACCGAAATCTAACAGGCGGTCCACGGGTTTAGTACATATCAGCCCCTCTGCGTGCGCCTTACAAAGGGTCGTAGGTTAGTGCGAACTTATTGAGAAAGTATGCCCCATCCTATCGGATGATTCATGAGTCTCCTGTACGTGTTGGTGTCTAATCTTTGCATGCGCAGACGTCTGGCGTCGACCTCTAGTTGCGTTGATGCGTTTAAGTCGTGAAGCAACAACAAGCGCTGGTGTCAGGCCACTATTGCTTTTGACTACGTAAACGTGCGTCATGGGTAACCATACTGAGGAAGCGCATTAAGTCTGGGCGTTTTGCGGGATCTCACCGAATAACGGCGCTCGACAAGAACCCAGATGTGCGTATAGTTCGCCGCGCTCCGCAAAGTTCGGAGGCGAGAGAGTCTTATGTCTGACCGACTTGACATTAATAAGTCTATCGCGAGGGACGACTTCCGGATGCGTCTGCTTGTTTGGGCCAACATATCCCCGCAGTATACAAGAACCACTAAGCTTGGCCTTAAGTAGCAGACATCTGTTCGGCGGTCCCTCTGCGGTAGCAGCAGCCCCGATGAAAGAAGACGTGCAAACCTACACTCAACTCCGATCCTTTCGGCCTTAAAAACGCTAGTGTGCCTAAGAGTCAGACCTCAGCCCAAAGGTTCACCTCTGTTTGGACTGTACGGGACACTTGGAGGGTTAGGGTGGTGCATACGGTCGTGCCTCATGTTAACATTATCAAGCATCGTAGTCTGGAACAGTAAGAGCCCCCCCTTAGCACCCAGCCTGGCA"/>
                    <sequence id="seq_t141" taxon="t141" totalcount="4" value="AGTTAGACATGCCGCGGTTAGGGAATAAGAGACCCAAAGGACTTGGAAGGGTGCCTGATTCCGCCATCGGAACTCTGTGGAGTATATGTGAAAAAAGATGTCTACCGCAGTCCAGGGTCTGTTGTGACATGTCCACTCTAGTAGTGGCCGGTTGATCTGTAGCGGAGGAAGCCATCGGGAGAGTTCGAACTTTTGAAAGCTCGACGAGGGACGCGTATGTCACCCGGCGGCTTTCCCGCTGTCAGATCTACCGGATTTAGTGGCGTGAGCAGTGGGTTTTCGGCTCGGTACGCCGACTTAACAATTGTTATCCTTTTATATTCTGCAGTCTTTCCCACCATGGATGTTAATTTTAACACGACCTCGGCGGTACTGGCGAAAGCTAGTACAGACCGTTTCGTTCCTAACTTTGGTAGAACCGGTTCGGTATGGCTGTAAATGTTCCTATTTTCCGGGACCGACGCACGGAGGTTTGCGGATAAAATCTAGAACGGGCGCCTAACAAACTTCCGTACATCGCAGAACCGTCTGAACCCATCCCTTGGCGGTCAGTGACAGTATTATACGGGTTCATACAAGACTGTTCACCCACGGGTTAAAATGGCGCTGACTGTGGATAAACGACAGATCTACAATTTCAAAGAGTATACTGGTCCGATTCCGAGCAGGTCGCTTTGTTCTCCCGATACTTCCAGAAAGGTTAACCTCTCTTTTCCTAGTACCCATGGACTCGGTTGGCGTTCGAAAGCCGCCTTTGGCAGGAAAAGCAATATCTCCGCGGGATCACAGGGGGCCTAGGTACCCATTTTTCATAAGAAATGCGCGTGTTACAGTGCGCGTCGGACGCAGGTCTTCATGGCTTGTCTACCCCCATTCAGAGGCATTCCATCTTACTGCATTTCTAAGAGGAGTGTTCATCAACTAGCAGCTCCACGGTTATTCATAGAATACGCAAAGATAACCGTGCACCAGCGCACTAGCACTGATCAAAGGAGACAAATGTTTGTGCCCCACAGGCTGGCTCTACCGCCCCGACCCTAGTCGTCAGGGGCGCCGGTACTGGCTAAGGTTAGGTATAAGCTAAAAAGATTAAGAGCCATGCGATTGAGGTTCTCGAACGCTCCAGGACCGCGGACCAGTATGGGCACACGATGTAACATCCGGGTCATGTATCCTAGCTATCTTATGTTCCATGTAACTCCTACCAAAATCCAGTCAAGTTATAGTCATAGCCCAAAACTACCCCATCCATGGTTCGCGAAATGCAATCGATGTTTCGAAAAGCGCCTGTATATTGTAGGGATGCCTTCATACTAAGACCACCCTGTGAATGGGGAGACAGTTGTAATGTCAACGGCGTTCAGCCGGATTTCATGATCGGGTGCTTTGAAGAAACTCGGTCGCAACCCGTCTTACTGTCACACTATGGGCTCTTTATGAACTAATGTTAAAGTAGACTACCATCCATGAAAGTAGTTTCGAACCTCGCCTATGAGTGGCAACTAAGCGTTTACTCTTTCTTCGGCCTGCGGCCGTCTTAATATGAACTGCCCCGGCAGTGACTTAGATCGCCCTAGCTAGGTATCCAATATTATACTACAGTTAGCTAGATCATCATGCAGGGCGAGCTGGAATGAGTGTCCTAGCCAAAGAGAGTAAAGAGCAGACCTGGGGCCCATGGTGAAACGTGCGTAGGCAAACCGCACTATGACTTTGTTTGCGTTCGTGACCATTCAAGGGGGTTGATCTTGAAGATGTTTTGGGCCGATTTCATCTCATAACTTAGCGACGACTATGTGAGGAGGCGGTTCAGTAAGCGCCGTCTCACGCTGCACCACAACCCCACGAGACCGAAAATAATAACCGATCGACTCTGTATACTTTCGAAAGTTTCGCGAAAGAGCCTTGTTGGCGGACGGGTTGCACGAGTTGTAACCCCACGATAGGCTGATAAGTAGGGTTCAAAGCATTCTATCAGGTTCTCTGGCGCGGCCGAGAATTTGACCACAAGTCCAATAGCGACTTGGGAGAGTGGCCGATCGCAGACCTGCTTAAATCGCGCTTTAGTACACGTTGGCAAGCCGCCCGCCTCACAGCTATCATCACGTTTTCCCGATCACCAGTTTCTCCTGCTAATCGGTCCATAGGTCCGGCGCGGAACACGTATTTGTGTCCATAGACCGGATGCATGCGTGATATTCAGTAAGTCATACATCATGGCCGTGCCTAGTACTATGGGCTACCGCCTATCGTGATCGTGAGAGACTTCCATACATGACTTACGCTCGCCACGAGCCTCGGTCGGGAAATGCCGAGGTGTAACATGACTCCTAGACCTAAAACTAAGAGCAATGAGGGAGATGAACGGGTCGGCTGTTGTGCTATAACGTGAAGCAGTCGACAGTGCGCAAGACACGGTGTCAACAGCTGCATCCGATATGCACTCGTCAGTCGACACCCGCGCCACGGACGTCAGGTGCCTCATGCCTCGTTTGTGCAGCCGATTGTTTGGCCGGGGGTCGGCGGCAACTTCCGGTCGCAGGCTTTGTACACTCACGACCCAATTACCAATGGAGCTAATTGGAATGTCCACTTACGACGTTGGCCATGGTATGTATCGCGTGCACACCGAGTAATTAAACCTTAGTAACCGACCGCCGCTTAAAGATCTACGTATACTCACTATCTCCTGCGTTAATTTCTACAACATTACGTCCAGGTTATGTGGCCGTCTGGCAACCCGACCGGGCCTGCATTCCTCCAGGCCTAACCACCATCCGCGCCACCCCACATAGCGGAATTAAGCAGGAATAACGGTCACGGCCGATATATCAATAAAACTTCCCTAAAAAACCAGCTCTTATATGACGGCGAGTACCGTGGAACAGAACTGATTATTCTAGGCCCTGTTTTTCATCCTAGCCTGATGCCACATAGAACTGGTTAGCCTTGCTACGAGTTCTCCTTACTCTGCCCACGCCTGCCACGGCTGGCGGCACTAGACTCCATAACCAAGGGTATAATACGCCCCCGGCGGGAAGCTATACTGCTGAAACCATAGGGTCCGTCGCGCATCCCGCGTTGGACGAAGAGTTCTCATTGGTGAGGTCATATTATCGTTATGGACCTCCATGCATCGATATTCCACGAAGCCGATGCACGGATCGTCAGGACACCCACGATAGAGTTGATTTGGCCGTGAACACCCCTAAACTATAGTCCCACCGTGGTGGAGAGCATGGCTTTAACGCGTGATCATAGGTACCAAGCGGTTAGAACATCGAAGATAGCTCTGCCGACTCACTCACGGAACTACAACTCCAGTGAGCAGTCCACGCAATTTCTTTCGAACCAGTACAAGCTCCGGGTGTTCTCCGTCTCGGCTAGGACTCCAGAGTGTAGTGGACCATTTGCTCGTCACGTCGGGCCAGGAAGTATGCCGTAGCATCGCTCAACCGAAGAAACCTCCCCCGCTGCATTCAGAACCTAGCCAAGAAGGAACCCGGCTATCAATCAAATTTTCAGTCATCTCCCTCGTAACGGAACTCAAATCGCTGAGGGCTGACGCATCGAAATATTGAACTAAGAATAGTTCGCCACTTATTAAGGGCCGGGTATATTCGGCTCTGCACCCTCGCGCATGCGTAGGCTTGCCTCATTTCCGCATGAAGAACAAGAAGTACACTGGTTAACTTTGTGTCAACTAAAAAATATTCACCACTTGTGTTGATAGAAACTGGAACCACCCAACCATTCGGGGAAAGAGCAGGCGAACCTAGTACTAAAAAATACAGGCCAGCCATCCGCAGGTATGGCCCGTTACAAGTCCGTTCCCCGACCGAGCTGGACCGATGACGCCCATGGGGAAAAGACGGCCTTTCTTCTTCCCCCTTGATACACCAGCAGACACTTTTCCCACTTTTCAAACCAGGATTAAACTCGGTACATGCGCGCTACGGCCTTCCAGCGCAATTAAGGTCTCGTGATCATAAAATAGATAAGCCATCGGATGGCCCGGATGGAGTTTAGTCATGAGTGAGTCCCGCACACATATAGGCGTTCGTTTGTTCCAAGCCTCCGTTAAATGTAACGTATTGTTATGGCGACGCTCCATGTAAATTGGAACAGGTATATCGGTTTTGCGTCTCGGCAGCAATTGTGATGGGCAGTAGGGATTCGTACAGATATCCCGTGACCCTTGCTACCCAGGATTAGTTTTCAGGGAGAGAAAGGTTCGGATATCGCATTCACCGCCCACCTCTAGACGGGATAAATGCATTTAGGGCGTTAGCAGCTTATAAGCCACTTGCTCTAACCGACCCGAGCCGACTTAGGCTAGCTATCATATCAATACGCGGCCAGTCCAACCCGCCGCTTTTGAGATGATCGAGCGTCCTTTCCAGTCGGCAAAACAATCCCTGCTTCATTATGGATCCCTTCAGTCGATATAGGCGTGTGCGGTCCTCAGAACGCCGACAAGTTCAATTGTGAACCGAGCTGTCAATTTCGGGAGTGACAAGACGATGCATCCTAACCATGTCAGACACGACCTTGAAAGACATGTTTGAATCTTCGCTTTTGACCCGAAGTGTTTGACGGGGCCCTACACCTCTGTCCTTGACGTCTGGGGTGCCCGTTCAGTAGCGTGCCTGTGGTGGCTCAATAACCGCAATCTCAACCCGAGATTTAATTGTACAATTTGGGTCTCCCTCTGCTCTGCGTGCCTGCTACGGTGGGATTCAGCAACATTGTTCCCGGGCCATTAATAGCCATAAATTAGATATGCCTCTAAGCCCACTGTATGTCCACATCCGGCGCGGAACGTAAATCCGCTCCCAAAAAAAGGGTGGATAGCGTTTAAGATCTAGTCGCTAGAGGAAGCACTTGCGGAACGTTCAGATAGGCCGGGAGCCGCAAAAGGTTACACCGGCACATTTATCGCCAAAGTCCCACTACTCATCGCTTTCCTGCCTGTAGAGTCCGCCAGAGCTTGCTAACTC"/>
                    <sequence id="seq_t142" taxon="t142" totalcount="4" value="GGCCACGCAGAAAATAGTGTCGAGTCTAGCAGGAGATTCCATGTGGGAGAGGTACCTCGGGGGCGTCGAGACTGGGCAATCCATCCTAGGGCCATACCATAATCCTGATCATAGGAGGTTAGACGATTGGGCAACCCCTTACTCGGTGTTCACCACACCAACGATCCTCGGAGCTTGAGACCATTACTTTCTATCCCCGCACAATCAGGCCCTGTGCACCTTTACTATAGTTATAGCCTGTACGCAACTAGTTCATTTACCAGATGCACCCATGTGAGGGCTCGACTCTCACATACAATTCGTGCACAAGTCGTACTTTGGCTGATTGCTTTGTATACGCCACACGTTAGGGACTATTTGAATTCTTGAGCTTACTCAGTACGCTCTAGAGTTTATAACGTCTTCAGTAGTGAAAACCCACACGGTGCAATATTATCGGTCTGGTATCCGTCCAGTTGAATTCGTTCACTTCCGTAATGATGAGAGACGCGTAACGATAGTCAGTAGGCGAACAGCTCTAATTTGCGTTGTGCAGACCCGGCACGAGGGTTTCGACTGTTGGTGTTATTGTCATTATGGGGGTTATCACATATAGCTACATCTCTTCGACTCTTGCATTTTGCAGACTCTGGCTAGCAGTGCTCTGCCGGCAATAAGTCCACTCCACAATTTATTGGCACGGCCCGTGGAGTACCACCCTTAGTCAGTCAACACCCATAGATGTGTAGCTTTGGCATATCGGTTTGGCAAAAATAAGTCTCCGGACACTTTTCGACTCGAGGTAGAGACCACGGAATCAGCACATCTCAACACGGCACACGTCCTGCGACTCCCCGGTTCTTGCGATGCTGTGTCTGATCTTAACGGCCCGTAACTTAACACTCCCGACCTGGTAATTATGCGACCTCCTAACCAAGCCTTTTAAATCGGTCAGCCTACTTGCGCGTTCGGCGAAAACCCGATGCGCATAAATACAAGTGTAGAAGGCTCTCGCGCGTTCTAGTGTACACCACATGTACGGCCCTCTACCGTCTGCAAAGTTACGGGCCTTGTTCAAGCACCCAGGAAACTGTGCCCGCATCACGCCATAAAACATCCTGGAACTGAGAAAATCCCCATTGGGAGAACCTTGAAGTGAGGTGCACTGGCGCCTCCGTATCCGTTCATCCGGTTAGACGGTTGGTCATCCCGAGAGTCGGTATGTCTGTATTCCACTCCCAAACTGTGGCGCAGCTCTCAAAGTCGCCCGATTTCGATGGAATAATGGCAGAAATTCAAAACCGTCTCTGAGGGACTTAACCTCCAAACGAGGTACGGAGAACAATAGAATCATATGATTCGCCTAGGCACCACTCTCGAACAATTCAATTAAATCTACGACCGGTGCAGGTACTTTGGAGGGCGGTCTTACCATTGTGACTTAAATACACTTCCAGGCAAGTTGGGACACCACTGTGATGAATCGGCTTGTTAGACAGCGCCGTCATGTCTCCCTTAGCTAGAAGGTACCCTGTCCTGTCAAGTAAACGGGTTACTAAGGACAATGCGACGTCGGATAGAATTTAGGTCAGCACTCCGCACTAGTTCGGCGGCGTTTGTCTGCGCATGCATGTACGACTCGTACAATCCAAAAGACAGCTGTTCTACCCGCATAGATAAACGCATTCAACGTTGCGTCGGCGATTGAGCGAGGACCCATATGTTAGTCGGGTTTGCTCACTTCTAGTTTTCTGTAAAATCGCATTGGTTCTTATACACCATAAATCGAAGTCCCAGCATGCTAGTACGCACACCGCGCGATGTTTCCAGGCCTCGCGCTCATAACTGCAATCTTGCCCACAAGCTGATTCCTATAACAGCCGGAATCCAGTAACGCACTTTCCAAGGTTTAGACTTCGTCCAGCCACCAGCTAGGGCTGTTCCGTCTTTCCATGTATATGGCGGGTAAATCCATAACCTTGAGTCGTTGCCAGCCTGCAGAGCCGTCAGTTCAGCAGATAGCTTCTAATGAGGCTTTGAGTACTACGTGAGCTTGACCGTAACTGGCACGAATGCTACGACGCGGCTGGCAAACCAGCCGGATTTAACATGGGACTACAAGACCGCTGACTATTGCGCCATTCAACGCTGGAGGTGTCCCATTCACAAGTTTGATGGAACTCATAGGCGTCGACATTCTATACGGGATATAGTATAGAACTTCCCACCTTGTAAGTCAACCGCATGATGTTCGCCCCATGCGCGTACTTCGACGTTTCGGTGGGTTTAGTCGATCCTCCAGAGTAGAATAACTAAGTTGCACCGGTGGTTAAGACTGGGCTCGCGCCTTAAAGATTTCCTCCACACCTAATTCAGATTCCCGACTGCCGACACTTAGGTGCTGGGGGTTCTGCAAGACTCGGCACCCATTCGGGTGATATGGTCAGGTCGACCCGGAGTAACCCCCAATATATTTTCTCAATGTTGCGGCTGCGTAGTGGCGATAGCCACATTGCCAATATAGATGGCCCTTCTGTCAGATGTCAGGCGTAGTTGCTGTCTCCTAGAGCACGTCTGTTTTTGAAGTCATCTTACGATCTTCAAGCCCACGACACCCCAGGCCTCTGCCACGGCAGACTCATAGAGCTAGTCATCGCTGCTGCATTGCCGCGTAGCCTAGCGAACCTTTTTTGGCCCGGTAGTCTCAACAACCGTGACGACCTCCGGACTATTTCTATAATCTATTAAGCAGTTTAGGTTAGCTTGCTAGGGCCAACTATTAGACGGCTTGGTAGGGTAATGGCGTTAGTGTACTTGCTTGTATGTGGCATTGGAAAGTCACGTTGAAGCTAGCCCTGCAGATTGAATTTCTTTTAGTAGATGATTTTGTTCGCACATGTGAAACTCCGACTCTGCCTCACCCATGCGTCAGGGCCTTCGAACGAAACCTCAAAGGCAGCTAACCCGGACTGCTACTACATAAGACGGAGCGCTAGACGCTGTATGACTATTTCTTCGACTTAGCTCGGTTCGCCAGGCCGTAAGTATCGGGTTCTCCTACGTCGCTTGATTTGCTGCCCGCGGTGATCGCGTCATGGTAAATCTTCAGTGGTCTACCATGGCGATTTTTACGCACGAGGTGCTCCCTAATGCTCATAGGTACTAAAGTGCTCAGAGTCGGAGCCATTCTAAAATAGGGCCAAAATCTCTAGCACTGATGGCGCGTCTTCTTCCATCAATAATCCGCAGGAGGAGCTGTACGGATATATTGACCTAGTGTCTTCATAAGACCTGCATCGTCAGTGGGGGTACCAGGTATGCAAATCATGAGACCGACTAAGCGTCCAGAGGAGGTGATGGACGATACTGTCCAGAATTTTTCGTCAAGCCGGTACATCCCCTGAGCGCGCCCGAAGATAGGGCGGAGCCCTTAGCAGCCCGCACATTCAGCTGGAAACACGTAGGCCGTGCGTCTCATGGCTGCGCATTGTCGTCAAGAGTAAACGGTGGGGTTCCTGAATTTACAAGCCGTATGCACTATTTGGTGTCCATGGATACCGGCGGTCTCTCTAGCGGACTGATAAACACACACGGGCCTGTGAGTAAACGGAGAGACGGACGATATGAGGGAGGCTTCAGGGACATTACCTACTATCGGCTATTTTACATAAACCGCAGGATGAATATGCACCCCATGACATGACTTTTGATGGGCAAGCTACGCTGGAGATTTTTGCATACTGTCGATCTGTATGTTTCACAAAGGAGAGAACCCATCTAGATGCGATAGTGACCTAAGGATAGACAGAGAACCTCATCAGCATCTGCCCTGTCAGAGGGACCGCTGGTTAAAGCGTATCACGGCCGCCCACCGAAAAACCGCGCACGCGTTTGTCGGATACCCACGCCCCACCGTTTTCGAACAACCGCGGTAGGTTGTTATGATCCCAAACACAGCCAGCTAATGCTCTGTTGTACTGACGTGCCTTAATGCAGAAAAGAGGTTATGCCGTTAGCTTGATTCTATGACAACGCGCCAATTCGGAGGCTGCCGTAATCATTGTACATCGCCAGAGATTTTAATAGAACCTAGTTGGCGCTAACTGACAGATGTCGCAATGTGGGAGGGTATGGTTCATTTGCTTGACGCTATACGGGCTTTATAGGATGACGCGGAATAGCAGCCGTCCTCGAATCGCGAATACTCGAAAGTTCTCGTGGCTTAATCTTGCATGTATCCATTCCGGTAGCCCTAATTCGTGCATGCGGGCATTAACTAGGCATAGATCCTACGGAAACATAGCTGTATGGCTCGAGAGCACAGATCAGCGTACGCCGACGATCGTAACCGTGTAGACTCGATAGTGCCTGAACCACAGACACATCACCGGTGAGAACCTCTGTTCCACGCACCCAGCGGAGTAGGCTTACAGCACCAAGACATGTAATCCGATCGTACACTAAAATCTATTGGTGACCCATCATGCCTAGTGAGGACTCGCCGATGTCTGTATGCTATCATCCTGCGGCTCACGTGATATAACTCTGCTCACGGATATCCAACGGTTGATTCACTCTTCCAGCCTCGGTTTTAGCGCCCGGGTGCATTATCGACCTTCGGATTGTCGCAACGCGGTTATGCAGACCTGGTTAAAGACACGTTATGTTGGGGTCGGTGGTATTAAGGCGGAAGAAACTTGGGGCGGACAATGATGTGTAGTTAGCATACCAGCATATACAGAAGTCTTAATCCACCTTGTACACTGGTTTCACTCGTCTTTGGGCGTATGTTGTCTTTAGTCCTGGAACGCATTGGTAGCAGTTCTTTCTTTAAGACAGCCGTAGGAATAATTTCAACAAATGGGAACGATAGAGTTAAAGTCGGTCCTCGTGTGATAACGGCATTGACCATCAACTAGCCCAGTGTATGACCTCGTCGGGGGCTTACTTATCACGGAATATGCATTCCCTCGAGTCCGAACTTGAGGTGTATACAAGAACGGGATAAGCGGGCCCATCAC"/>
                    <sequence id="seq_t143" taxon="t143" totalcount="4" value="CGGGTGCTTCGGGCTCGAGTTCAGAGTTGGTATATATACTAGGCCTAATTTAGTATCGGTTGAATTGGTCCTTCGGGGTCTACTTATCAATTTGGATCGCCATCATGAAGCACTGCTATGACTTAAAGCTAATTAGCCTTCATACGTGCCGACGTTAATGACTCTACAGTTAGCTTAATACCTGTCATTACAAGAGCAGCAATAGGGGATAAAGTAAGCATTTAAGTGCAGGGCATCCACCAAGATTTACCGCAAAGACCCTGGAGCCCGCAGCGTACATAGGATTACTTGGAATTCGCTTATGGGCTAGTTGGAGTTAGGTCCATATAGGGGTTTACGCTGGTTAAAAGGCTTTATCCGCACTTCAAATGCACCTATTAGGCCGTCACTGGCACTCACCGTTATATCAGTGTGGGAGGAGAGCTCAAATCATGCTCCGACCCATGGGTAATTTTCAGTATAAGATCCCGTTTGATAAGGACCACTTATGGTTCCCCTAAATTGTCACTGCCTAATTTAACCTTTTAAAGTGTTGCCCACGCCCGACTCGTCTAAGTCGGAACATGCGAGTCTCGACCCAGCGAAACTGGTAAATAAAAGTTAGGACGATTTTTATAGGATCTGGGCTCCTGAGAGATCCGGACGTGCGGGCGTTCCGTGTCTTATCAGACTCTCGGCAATGGTTATTTTGACACGTATTGTTTCAGACGAGCCATGCTTTAGTAGTCAGTACGCAGTTAGCAGCATTCGACCAAATGGTCAGGACAAGAGGCTGTTAGTTAACACCCGCCTGCGAGCCAAAGAGCGAACATGTTCTGTTAGGCTCCACACCTACTTATCGTAGGGACCTCAAGCAGAGGTCGTTTACCTCATAAGTAAGTCGCTGTCGGAAATGTTTGCCGAGTGGAGTCCCACACATCGATCGCTCGAATTCATAGTTCCGCCGCAAGACCGACCCAAGTCGATCTCACGTCAGCCGCAGGAAGGCCTTCCCGCTCTCTGAGTTCCTTTATTCAAGATTCCCGCATTTAAGATCACGGTTTAAGTCTTGTTGGATGTGGCCTTAAGCCTGAGGTCGACATACTTTTGGTGTCGATGCATACTTCAATTAATAGAGGATCACAACTCGACGGACCAGCAAGGAATACGGCCTCCCGAACCGTTCTGGACTCTACTATGAGTTTTGCGCCGCCCGCATCTCTGCACGCGAGGTCCTACCTTTCTGTAACACTAACATCTTAACAAAACGCGTGCCGCCGGGCCGACGTGAGGGGTCTTTAGACAGTATTGTTGCGATCCATTTAGGTCAGAACTACACATATGCGCCAGTCGTATTGGTCCCCAAAGGTAGTAGTCTGTACCATGCCATGTGACGAAGGGAGGGGCAAGAAGGTTGATCGTGATAGATTAACGAAGTTAATCCTAACCTCAAGAATTCGAACTTGATGGGCAGGAGGTACCATATCGTCCAAAGACGCATTGCTACGGCGTGCCGTTGAACTTGTACTGAACAATACGAGGATAAGACGCGGCGGCCATAAGTTATCTCCACGGGAACGAGCGAACTGCGGCAAGGCCACTAAACGCCGTGGAGTCTAACCTTACGCTGTTTTCTACTATGCCGCTCAATTGCAGCCGGTTCCGTCGTAGATGGTTGCCTTACTCACCCCGTCATGCGTTCCTTCGGCACTTGCCCTTGTCGGTATAGTAGTAATTTAGTCATCACTTGTTGGCACTGACGACGCGCCCCCGGTCATAGTTCTCATATATCTTTTGCTGAGCCGACAGAGGATCCATTCATCATATCGTCGTTCGCTTACGTGAAAGCGATCAACATGCCACTCCTTACCAGTTAATCAGTTGAGACACGTGATGAATTAATGCAATTTTTAAGTATGGCTCTCTCCGGGGAGTTTATGTGTCGGTTATATCTGAATTAGCAAAAGCACTGTGAAAGATGACTAACAACGGTCAGTGGCGAGTCGGAGAAACCGCACAATACATTCTGTGCGTCCTATATTAATCCCGTTACAAGTTCGGAGATCATATCAATGACGATACGCGTCTGAATAGTGTGAGGGAGTTATTAAGTTGTTGATCAAGTCCTGAGAGTTAAGGTATAGCGTGTGTGGTCTCGTTGGGTAGTTTTCCTGATCGAATCTCAATTTATTATATCAAGAAATATTACGTATTGTAGACACTGGAAAAGACCACCCTCTAATCTCCCAGCATACGCATAATAATTAGTATGATTTCTCCTATGCCGCATTTAATCTCCGAGGTTCCGTCAGCTATTTCTATGACCTTCTCCATGCCTTTGCAATCAAATTCAGTCTACTTACCTCGCCCATGCTGCAGGAGTATTCTTTCGAGGTGCGAAGAATCGGCGTATCCTGAACTAGAGCTAGACCGGGTGATGTGCGCAACCGGACATCTTCGTGACAGTGATAGCTATAGATACTGTCTGTCCTACGTATAGCCGTACACATGAGAACTAGGGATGATAAACTCTTCGGTACATGGCGGGGTACTAGTCAGTCGCCCAAACCACTACCTTGTACGGTTGCAGCTTCCCAGAGACTGGGTAACTGCAGATTTGCCATTCTAGACAGCAGTCTCTTTATTCATGAGGGGGACCGCAACTTCGTCGTTTCGCGGCTTCAGCTATGGAGCGACCGTATCCGTTAGCACCTTGTCTGACAATGTCCTGTCTCGCGCACAGCATCAGCCTTGCACCGGATTATGTCACCATGTAAAAGAGCTTGCTATATTGGGGGGAAGGTCAGGCAACGCCTCCTAATAGATCAACTTTGGCTAGGGCGAGGGCCTCGGACTTAGGCTTCAGATCTCTTAAGAAGATCAAGTAGAAAATTGCTAATGAGTAGACCATACACTGCCATGAGTGCGTGAGAGTCCAAGGTTGACTAAAGGTTGATACCTAACACCGAAAAAGACCACATGTGTCCACTAACCGCGGGCGGGAATCGTTCGGCTCAACTAGCTGACGGTTAATGAATTTGTACCCACCGCTCGCCAAGACGAAGCCAAAACGACGGGGTATAAGGCCAGATACGTAGCCCATCCCTATTGAAATGCTTTGGATTCCCTATCAAAGGCGGCCAAGCTGCCGACTCATCGTTATTCCGAACCTCCCCCATGAAGAACTAGATTGAGTAGTCATGAGAGGTCGGGAGCTCTTGATGAGCTTGAGGTTTAACTGATGAAAACACTTTAACTACTAGACTTATATTTGTCGGTCTTTATCTCCGACGCAGGCGAAAGCCACCATTCGCCGCTAGCCGTTGTAGGGGCCCGCTCTAGTTTCACCGGTCGCAGGTGGACGATGTAGATCAGAATCGTGGAGGTTTTGTTTATCTTCGCGGACTGCTGCCTATGCTGACTATTAAATGGATTATCCAGACTGGGCAGGCGCAAATACGCCCTAATCGAGGCTAGCGGGGACGCGAAAATCGCAAAAGAACTTGAATAGATTGACCCCGCTCCCAGCCGGTGTCAAGGCTGGCTCATTATAGTGAGAACTGGTAGGACCACAGCGGTCAGGTTGAGTCACGGCTTTGTGAAGAGGTGTAACTACCGAGAGAGTTGGGCATTGTCTCAAAATTAGGTCTGCGCGCATCTCATAATCACACACATCCCCATTGTATACCTTAGCTCCCACTGCGGCTGTGACACGCGGATCTCGCGAGCACTAGTCCAGAGGTTCAAAGTCGCAACTCCTTAACTACATGCACTTCTACCAACTGGTTTGCGCGGTAGGCTGTCACCCATACCCTTCATCACCCTACGTCACGAAAGTAGGCTGTTCGGGGGAGGAGTGCAATGAATATCAACGTAAAAACCGGGCCGTAGGGAATTTGCCAACTCTTACAACAGATCACCTCTGGCCACTTTGACTGTGCACCAGGCCCTCAAGTAGTAAGGTGGGCAACAAACCAAGCACGGTCTAGACGTCCGACAGTTTCGTCTATGCACTCCAAGGCGCTTCAAAATATACAAGAAACGGAACCGGCCTCGCGTTCTAGCAGCGCTGGAAGAGGTACCAACGGCAAAACTTTATACTGTGCATATAGATTGCAGACTGCTGGCCGACATAATAGACGGGGTACTCCTTTCCTTGGTTAGACTACACACCACGAGAAAATATGAATTCAGATTCCGAGTCCAGTCAAATTAGTTTGGTGAACGTTCCACTAGAATCCGCGGAACTGCATTAACTTTTCCCATTGGGCAGGGGCTTGAAGTGGTACTAGCATCTTCAAGGATAGTTCAGGGCGTGCGAACTCGTAAATTAGGACATCAATGCTGCCGTCGACACTCCTAGGTAGCATGCTCACGTCAGGTTTTCCTGTTGACCCGGGGTAAGGCTGGCACTAAACACAGGTTGAGATCCGCGGGTTCGTTCAACCACCGCTGGCAAAACAGATGATTGTCTCTATCGGTTTCAAGCGATCGGTATCGATCAATGTGGGTTCGACATTTCCCGGCGCACTGCGTGATGAAACGTGTATCTTCGAGAACTGTCATAACATACGTCCTACGCAGGTTGCGAGAGCAGTACGAGCCTAGTATACATCATCAGTATTCTGACAGTCGAGTTTCGATAATCTCCACCATGGAGGAGATGGTACCATTCGATGTTTTTTAGCGTCCGAGCATCGGAGCTTATGATCAAACTAGCAACTCATAGTTTCGCTAGCTCGCTTATATGCCCGAAGATTCCTGGCGAACCTCTACTAGATGGATATTAGCGTTCTCCCCCACTGGGTCGAGACATTCCTGACATCAGACAGAGTCAAGATGAAAAGGTAATGCCAATGTCTTATTTCTATTGACTCTCTTGCGCGCGACACTGCAGTCCTGCTATTCCAGTTATATCTGCAGACTTGAGTCTCACCGGTGCACTATGAATTCTAGCTAAAATCACTCCGCGGACTTCTCCCGCAATTAGGGATACCTATTGATAATCGAAGATCAAGCTG"/>
                    <sequence id="seq_t144" taxon="t144" totalcount="4" value="TCAACACAGGGCCTCGTCGGAACGAATGTACATTCTCACCCATGGGGTGTAAAGTAATGTCCTTTCTAGTTGCAGGGCTGCGCTGCTTGCATTATAGGGCAATGATTTATGATGATATAAACACGTCTTATGTCGTTCTTAGCGCACTAGATCCTTGTGTAGGTGAATCCAGTCTCAGAGGACTTAACGTCGGGAACATCGTGGATGACGCTCATTCACATATCCGTTAGTGTTGATCAGTTCCTACGGCAGACTGATATCGTGTCCGAGTAAGCAAACACGGTACTTCTAGAGGCGAAGTATTTGCTGCTCCCGGCATCTGTCTCAGGCTCAGCGGGTCGCAGTCGGGTTCTCGCACGTAACTATACAATATCGTACCGGATGGCAACGGGGACACCGGAATTGCTCACCTCACGTCGTCCCAGCGCAAAGGGACTGGGCTTAGCAAGGTCTCTTAGGTCAGGCCTAGGAACCTTCGCCCAAATCACGACCTTTAGTGGATATACGAACCCAGCGAGCCTCAGTTTTGCCTCATAAAGATAGGGAAACGTGACTCCCCTAAGGCGCCCGTAACAGCTACTGCGCCCTTGAGTACGGACGAACACTTCCGTTACGCACGTAACGACAGCTATATCGCACACGATACCCTCTAACTATTTGAAGTGGACAATTCAATGGGGTAGACAATTATATTCCTAAGCAGTGGTCTTACCATAGTGAGTACAAGTACACTTAAGGGCAGGTCCGATGTCGACCGCCAGCCTCATGCGCCCTAGTTTTTGTATGGGGCTGTGCTGATTTGCCTGCCAAATGTGCGTCTGCTATTGTCTCCGAGTACTACTACCCGGTCCTCCCTTATCGAACTCGCCCTCTATGTGAACTGCTAAACGCCCCAGCGCATAAGGAGGTCCATCGTGCGGGATCAGGTGTCACGATTGAAGGTTCGTTCAAGTGCGTACATCTCGCGGCAGTGTTAAGGAACCCCAACCCGAGGATACGTATGTTGAAGTTGTACCGGAACGGCGCAGACTGGCGTAGACCCCTGGCCCCCTGTTAGGAGCAAGCAACGGATTAATCGCCCCCGAATTTATTTGGGCCTGCGACAGACACATCTAATCGTGCGATTCCGGTGGAAAGTTGTAGGTAGTCTGCAGACGAGCTCTGGCCCGGTATAGGTGTGGTAGAAGAGTCGCGGGTTAGATCATCAGGGTGTCTAAGAAATTGTAAACGGGCCTAACAATGGACTATAGGACCTAGTCAAAGGCTCCTAGACAATGGGGCGTGGCTGGCGCGCCATAATTCATAACTTGGATCGCCACGTGCCACAATTATTTGGCTACCGGAAGGCTCGAGCTACCACACACCTTAACAATCATTGCGTGTGTGCTATAGCGTTGGTTCGTTCGGTAACCCTTGTACCCCGAGACGCATAAATAGCTTGATGAGATACCACCGACTTAAAGACACTCAAGATCCGCCCCTTACCACTGGGGTGAAGTCCATAGGAAAGAAGACAAGAAAAATTTCCTGCAATACCGCCCAAGGCTCAGTCGTGTTAACCTCGGAGGTCAATAGTTCGCATCGGAAGACGTTTTTGTCTTACGTTACTTTAATTTTCAAGTAGGGGCTGGAATTCGCGTGACTCTGTGTGTTTTTTTAGATTAAGCCTCTAAAGAAAAATCGGGTTGAACGAGAATAGTCAGAGATCTGATCTCATTAAGTCAATCATTTAGACGGACCCCAATCCTGAGTAGAACTGCAGGGTCGGTCGGTAGCCATGGTCAGAGTATAAGTCAAAACCGAAATCTTCCTGGACGACGGCACTCGAGACGCGGCATCGTGCCTCGTCGTTTACCGGCTGCTGGAGCTCTAGCTTGAGACGCCCGGTGTGGTGTGGTAATTGCTTCCAATGCTAGCAGTTTAACATTCTATTCTTTGTTAAGACTTCCAGCGAGATTTTCTTGTAGGTATAATATGTTACCTCTGCTCGTACGCTACGGAGCAAGATAAAATGCAAGGAGCGTCGTGCTACGTCGGATGTGCCAAACTCTCATCGCTGCCAACGCAGAAATCCCGGTCTTGCAGGCCCAGACAGGATTGGGAGTCCTACGCACATATACCTACGCGACCGAGCTCCCTGGGGTTGCGCGAAGCGGAATCAGACCCTTACTTGTGTTGGAACCAGGTAGTACGCAAATCTCGGTCCTTTTGCGCCGCAAATATAAATTATAGTCGTAGACCTCCGGAGAAAGCGGCTTTGACAATTCCGGTAGAAGACGCCCTGACCTGGTGCATGTAGCGCAGCGATAGCTCTGTATGCTTATTGAACCGTGCATGCGAAATCAAGGGGGCCGCTACGGAGATCATGCCCGAATCAGCTGTAACCACACCATGCCAGCCGACCAAGTATGTAGCTAAAAGGCGTCTCCCCCCCAAGCCATGGTCGGCCTCCGGGCGCTTAGTGTCTCCCGACGTCAAAAGGTCCGGCGCGTATGTATCGCCAAACGTGACCGGCGTCACAATAAAGATCAACTGCAATTACCTAACTACGTATACGCTGCGGTTATATTGCTACTACTAGAGGGAGCTTGCTAAGCCCTTACCATCCTTTATCTCCCGTAGCTGGCCCCCTAAGTAGAAATAATCACTCCGTGAGACAAGCGACCCACAGAAGCGACCTGAGGATGGGCCCCAGTATAAATGCCATGGCCTTAACCGCGAAAGATAGGTCGCGCCGAGTCGGAGACCTTTAGAGGTAAAGGCGTCCAGACAAACCCTGGAGGAGCTTATTCATCAAAGTCGCTCATATTTACGAAGCGTTATTATTTCAGGTTCGTTATGCCTATCCGTCCGGGGGCTCCCCTGTAGCAGGCTGACAAGGACTGGCCCGGATGGCACCAGGTATACAAAGCCCTAAATGTCAAATTTTCCTTATGTTCGAGGTGCGTTAGCACCTCATCTTAAGTTGCACCCAAACGGCTCATACGGTTCTTCATCATTTCACTCCCCATACCTCTTCCACGTGAGTCGATAATAGGCTAGAGATTATTCGTATGATCCGCTGAAGGAATGTAAAGGACGCGTCTCTCATGGGGTGAGAATATTGCGGCCGTTACCGGACGACGGTGGTACGCCAATAGTGTGCGTCCAGAGGGAACGGTGCCGTATTTGTGACGGTGACGGCTCCATTCGACCGTGTCATACCTGGCCCGGCTTAGCCATCTACACATAACTAATGGTAAACTTCCCCCTGATGAAGCCGAGCACCGATGACCCTGTGAAGCAGGTGTAGAGACCGCTATGTTAACTCTCAGGCTTGATTGGGGATGACTAAATTAAAGCTGTGGGCTAAGATCAGACACTGATTCCCTCACACACTCGGATAAAGCTCCTGAATCGGTGATGAATTTTGGATTGGTCTCGTCGTCCGCCGAAAAGACGTACAGGGTGGGTACTTCCTTAACGTCTAGCTGTTTTAATCCTGGCATACGGGATTCGACGATCTACGATCACTCATAAGGTAGCAATGATGATCGGCCTAGTTATAGAGGGTTGAAGGATTACTCTGGTTCGGTCACAGGGACCCGATATAACTTGGTATTTCAATTGCGAAGGCTGCAGGACAGATCTCTTTGAATTAGTAAAACTCTCGACACTTTTTATGCAAGTGAGCCAAGCTTAGTCTTACTTAGGTTAACTATTACCGCGGTGACACCGCTCGACTTAATTGTAGCAAATATAGGGTAGCCTTGTAATCAGCATCCCCGCGCATCGACATACTTTAGTCAGGGCGACTGTTCCAGGACATCATAGCTCACCTGAATAATTAGACATTTAGCGAGTAGCTAGTTAGCGCTCTCGAGAAGATGGGTCACCGAACCTTTTTCACACAAGTTGTCCGAGGCAGTAGGCTCGACCATGGCGATACCTATTTACTGATAGCGCCCGAATACTTTCGGCCGTTTACTAGATCAAATCACCCGGTTACTTGATGTATTATCTTATATTTTGGATAGAAATAACCTTTCCTGGATGACACTTCGAGCGAAGAATCACCGCCTCGCACTATCCCACTAGCCGCTAGGTTAACCATATTATGCCTTGAACCGCTTGGCGGCCCACACAGCACTATCTCTGCGAGTCTATGCGCACTAGGAAAAATAGACCGAGACAATGGAGTGAGTATATGGCAAGTAACTCATAAGGTCACTCCCCAGCGCTTACTAGTGACGCGAGCTGCTGATACTCACTTCCCTGTGATCGCGAAGGTTATTAAACAAACGGGGTGCCATAATGTATCTCCCCCCTTGCAGACAGAGCACGGAACATCAGCTACTCATACTGAGTCAGTAAATCACAATGAAACGACAATATGGGTTCAAATTCCGGGCTGCCGATATTTAGTCTCGCCATAGTCTATAAATCGTGGACCATAAAAACGACGGAGACTTGTATCACGTTGCACTGACAACTTTATAACTGCGGGATCTAGGGGAGCCCAAGTAATCGCGTCAAGCGGCCATTTACAAGAGATAGAGGGTCGGTCAGCGATCATAGCGTACCGGACTAGTACGTTAAGTGGCCTAATATAGTGCTCGTCGTCAACCGTGGTGTAGCTCACGATGTAAAACCAACCTTCAATGCTAGGGTCCAGTGATGTCCCCGTTTGCCTACTAGATCAGGACAAGACAATAGGAAAAGACTGACTGTGGCAACCGGGGACTCCCACGCGTTAGACTCCCGTTGCTTTTTCTTCACCAGGCCGCGGCAAAACTTGCCGCCGTTGCGTTTCCCACGTAATTGGTAAGCATTGAAGGGCGCGTACGCGTCTCCAAACGGATATCGGCGCGCAAGCCACCCAAGACAGGTCTGATCCCTGTACTCAACTTACCCTAGGTCCCAAAGTTCGTTTTACGCGTCGCTGTAGATATAGGTGTAATCGGTGATTTTTCTGAACACGCGTTTAGACCCGTGGCGAGTTATGCTACGGGGTGATGGCG"/>
                    <sequence id="seq_t145" taxon="t145" totalcount="4" value="TCTCCAGAAAGCTTCCAATGTGTGGCGCTTGAGCTTATGCTGAGATAATTCGCGTTGGCGTTGGCTTTATAGATTTGTGATTGCTCTAAGCGATGCCAAGCCTTCCCGGAGCTTCGTGGGACTGGCGCGGTGTTTCATCTTAGGCCGTCGGCAAACCCCCTCTGTCCGTCAAACTCTATCTAGACTTACGGAACGGTTGTATGAGTTAATAAGTCGAGTCCTGGTCAAACGAATCTCATAGGCGCCAGAGTTAGAGCCGCAGGCTTAACTACCAACTGGCCGCGGGTGTCCTACTTCGATTGATGACGACATGGGCAAACGTCGGAAACTGAGATAAAGGAGTACTGGTACATTTACCCCGAGTGTTCACCGAGCTGTGCACTCAAGGATGGAGAGTCGTTCGCCAACTCAGTGTTCGTCAAGTACAACGTTTCAACCTTGGAGTCTACTTATGTACTAGTAGGGCCTAGGTACAGATCCGTGACCCGAGTGTAACAACCCACCGCATGGGGTGTGAAGCAGGGGGTGCGAGTTCCTGGTCGTATGCCACTGCCGCAAGTCAGACATTCTGAAAGATTTAGTTTACGTAGTAGTTCACCGGGGGCACCCGCCGCTGCGTCACCCAAGGCTGGCACGACAACGCCAGCATCATTATTGTCCGAGCTGCCCCAAGGTGTCCGAGCAAGTCGTCCATCTTGCCTACTATACGGGGGCCTTCATAAACTCTATGTTTAGTCATCCTAACGCTCACTTTATTGCAAACCAGCCTTCATGTGGCGTACCGTTTTATTAGCGACATCCCCTTTTATGCATCTACGCCGCGGCAACTATAAATTTCGACCAGGTGATAGCGGTTGTCTTCAGCGAGCGCGTGTAGAAGACTTAAATCATGGGTTAAGCTACTTGGTTATAATCACTCCGTCGCCATAAGTTGGATCATTCCCACTTGCGCATTCCCCCCAGTAATGCCTTCGCCGAGCGTCTTCTAGGAGTCGTACCCCCCTCTATCGCCCATTAATATCTTAGGGTAATGCAGATTAGGGACCCGGGGTGTGACAATGTATCGATTAGAATCAATGATATAGGTCGACCAGGTACTTTTCGCTGTGCATATATGGCCAACGTGGAGATAGTATATAACAGTTCACATAGACACTGACACTGGATTAATGCACTCATTAGCAGACGGGCGGGGTACTGGTACAAGGTTCGCTTAGATAGACATTTAGGACTGCGCAGCCACATACACGAGAGAGATCAAAGCGGGTTGAACACCCCTCGAGTGAACGCACTAGACAGCTCTTGAAAAGCCCCCAATTCGGTAATCTAGTCTAGTCCTCTGTCGATAAGCGCATTGGTTTTATAGAAGGATCCATGGCACGCATCGCATCGGTATGTGTATGGGTTCCACCAACCCATGAACGGACCCGCTGTCAAACTAGCTTACGTGCGTCTCTGCGTGACATATCTAGTTAATCTCTAACAAGAGTCAGACCGTTACATGGGCGGGGTCGAGTTCGGCTCGAGAGGGGTATGGTTGAAAATTGGAGAGCCGGAGGCAACTAGGTGCCAGAATTATACAGCTCTTAGGACCGCAGACCTCCGGACGCAGCCGTATTCTAGGAGGACTTCCCAAGCGGCTGTTTGTACAGTAATCTAGCTACGTGTTTCAGCATTGGGTGTAGTAGGCTTGTCTTGTTATCCCCTTACGCTATCAAATAGGTCATAGAGTTGGTGCTGTGCATTGAGCCCGTACATACGTACAATTGACCGCGTTTCTCTTTCATACCTGTATTAAAATATACCCCTTACTTGCACCTCAGGGCATCAAAGAGAACTTAATTGGTCCATCGCAGCTAAGGATACGATCTCCAATCATTCGTGAAATCCAGCAATCTCAATCCACCAGGGTCGATAGTTACCATACTGAGTGCACCGGGTAACTGGGCCAGGGTTGTTGAAGTTTGATGTTGATGCGTTATCCGGGTTATGACCTAGCGTTCTATCTACACACCTAGGCGAGCTGTGCGCTGCCTGTCGGTAATTGTAGGCCTCCTAGCCCCGTCTAGTGCTACCACGACTCCCAACGCTTCTTTAATTCGCTCCATATAGTTCCGGCCCTTATACTCTCGATGGGGTCAGGACAATTACGCTGGCACGGTGCGGGGCAAATAGCACGAAACTTATAAGGGACTCATTGTATGAGTGAAATGGCTTAACACCCCGTGAGTGCTACTAACGATTTGAACCTTGCAGTTGTTGTTAGACCTATTTGTTTTAGCAACAATGTTTGGGCCGAATCAGAGGGTGCGCGGAATCGGAGCCCATGCCAAGCTGTCACTGGTCCCATCCGATCTCGTGGGAGAGTCTGACTGACCAATCAGTTGCACTTAAGCCTCATAACTACTGACGGATCATCGATATGGATGTCGTTGGCTTCAAGGCTCTGGCAACGTGTTATTCCCCGGCACATCTTGGGACTTATGTCGCCGCCTCACCTCCACACCGAAGCTACCTTTCCGTCAGGGTACCCACGACAGCGGTGCTCAGGAAACCGGCAGATAACCGGAAGCCAAGATGCATCATTACGTAACTGAAGTGTCAGTGCCAACTAACGCTGTATTTGAGCAACCAGCATGGTAGGCTTGACAGTACTGGCTGAACACACCGTTCAACTGAGGGGAGGCTGGCCTATTGGAGGGCACTTGTGTAACGGGCCGAGAAGCGGGGGTCCACACGAAGAACGTCGTCAACCTTTAACAGGAGAATGCTACTGGGATTGTTTCGAGGAAAATAGCCAGGCTACTAGCCGTGTAGCATAACGGAAACGTGCGCCAGTTCCGACGGTCACAAGGGGTAGCACGGGACCTAAAGTAAGGGCACTGCTCGGATGTGTTCAGAATAATACGCACTCCTTTAGACGGCTGTGGGCGTAACGGCGCCGCGCGAGGCCCAGCGGCACTGCCCTCCTTAATGGTAAAGCGGCGACACCTATGCCATGGGGCGCTTACGATTACTCCGAGAGCTACTAAGGCTCCCTAGCGGTCGGTTGAGTCTTGTCACGTCCTTGCCCTAGTCGTCCGTAACATCGCGCACTATTAGTCTCTGAGCTCCCTCAAACACTGTATTTCCAATTACGACATACGGAACAATGAGTTTTGGTGGGCAGATGTCACAAGTATATCTACAAACCGGTGGCTATTGTTAAGGGAGAGCGGTTAGGCTCCGGTTATCACCACACCCCCGCGGCCTTAAACCTGATAAGGGAATTAAACCCCAACTTACGTTGTACCGAGTGGATCGTCTTGGTCCTAGGAAGCCGGGATACAATGATCAAAAAGGATGCGCGCTATGACATGCACCAAAGAGTCCGCTGTCTAGATGAGGTAACGGTCATGGAAATTCTTTCCTAGCCATAATGTGGCTACCCCGGTCACTGAGGTGCCACTCCGGAGGTCACAGCATCAAAACTTGGATGTAGTAATTTATGCACATCGTACATAGCCCTATTGCGGTGGAACTTTCGATGTATGGGTTAAATCAGAGATCTTGGCAGCGAACTTAAGGGCAAGCACATACGCTTTGAAGGATTGTAGTTTTATGACGCGGGAGTAGGCGAGATGAAGTGAGGTGCGGGCAGCCGGTTGCAGCGGAACCGTGAAAACTCATCGGGTCTAATCCTCGCGCTTAAGAAACTCCGAACCCGCAATACGCTGCCCGTTCAAACCACAGTACCACAGCCAAGCTAGCCTCGCGTTTGAATCAACAGAATGCTGTGCAGATGTGCACCGGCTGAGGAACGCCTGAATAAGCGCCCATTCGAAACCCACGAGAATGATCCTCACTTCACGTAGTATAGAGTGCTTTGGCCGCAGGGCCAGGAGTGGTCGATCACAGTTGAAATTCCGAAAAGGTACGCGGGGACGACTGTAGTTATACATCGTTCTGAAAACCCCGCGGGATTCGCACCCAACATGAGGCTCACAGTACCATCGCTCCGTGATGGGATCCTGCAATAGTCTCGTGTCGTTACTGAGGCATTCCTAGGTAACTACGTGGTAGCTAGAACCAAGAATCTGTCGACCCTCCAAGAGAAGGTGGCGCGCCAGTATTCGAGAACCTTCTCTTAATAACTCCCGTATAGCAGAAAATTCGGACAGAAGCACACGATAACAGAACGGCACAAGCCGCATCTAAATGGCAAGGGTCCCTTAGCCAGCCTTATACACCCATTAGCCGTATTTAGGCTCTCCGGAATCCTGCCCCTTCATTGCCCGAAGCGAAAATGTCGTCTTAGTGCTCAAATCTCTAGGGCGACACTGAGTCTTTAAGTGCGCGCGAACCACCAACCAGGAGTCTCTGATTCGACGGACAATGGAAGAATGGCAGAAACCATAGCATTGGAAAAAGCTCCGTCTTGCCTATGCGGCTGGTCTGGTGTGTCCCCACACATAGCACGCGACACGCCTCGTATTAAGCAATCCGCTATTGGTTAGGATAATTTCTTGAATGGGTGAAACCATATTGCGGAATACGGTTGCATATTGTAACCCGACACGCTTGGTTTCATCCCCCTAGGCGTGTGCGACACAGTGACCCGGTTTACGCTCGCGAGGGCTCGGCACGCGTGTGGTAGAAGCTCGTTAGGGGCGCCAGAGGCAGTGAGTCTCTGATGCTAAGTTCAACCTCCAGAAGACAAGTTGGCAAGGTGAAATGCATCAGCAGGACGCTAACCGGTCGGGGCCAGGAACAAAAGCCAGGGAGCGAAAGTTGTGAGCAACTCTGGATATAGTCACGTGAGTCATGGCACTAAACAAGGCGGAGAATGGGGACGTCCGACTTAGATGGCAAAATAAGTGAAGCTGGAGACTCTGCCTTTGCATAAGGTTACCTTACCCTCCGGTTGGCGTAATCATATATGTGCTTACTGTGGTTGATTCGGTTACATTCGAGGCTGGGCCTGTTGGGCGCTATCAGATTGGCCTACACAACTTTATGCG"/>
                    <sequence id="seq_t146" taxon="t146" totalcount="4" value="AACCAGGTGAGCTCTCTATTCGGGGGCGATTATGCTACAGGTGAAAGGGAATTTGTCAGATCATATTCCAAAGTCCTTGTCAGGAATCTGCTGGTACATCCTTTTTGAGTAGATCTCCGATGCAGGTGTCTTCCGCGCTGATAGCGTGGGAGCACAAGTAGCGTTTCCGACAGTATCCAAGTCTAATTAAGAGGTGAGCGGCTACGATCCGTATAAACGAAAAGAACGGTACTAAAGGTATTCATACCTTCTTCTATCATCTGACGCAGAGAACTATACATAGGATGTGTGCGTTCCCGCCACTCCTGAGCTTGACGCGCCAGGCGTTGGTAGTAATTCCAGGGCGAAGTGTTAAAACAAGTAGAGTGCCCACGGCACACTACGCGGACTACGTTCTCTATGAAGTAATCTGTCGCCGCCTGGAGCTAGGTAAGTAACTTTCTATCACATTATAGCATTATCTGCCGATCCCAGCAAGTTCATGACGATACAGGTAGCCTACAAGAGCGGCTCCCCGCCACCTAGATCTTACGATACCCATATGGATCGAAAGCCTACGACCCGGCAAGTAGTCTGTAGGAACGGCAAACATAAGCTCATGCATCCTTCGCTACGACGTGACCCGGAGTGATGATCGCGGTCGTGGCGTTTAGTTTGGGCGATAGACTTGTAGGGTGCCACACATGTCATGGAGTTAGGGGAATGGATTCCGGAACGCCACAAATAACGTCTCCGGCAATCTCACTGGTCTTTTGGACCACGACAACCGTAGTCCGCCTGACTGCCACGTGACAACGCTGTAAGATCTTATGCATGAACGCGTATCTTGAAACACACGAGTCGGATCCTAGGAAGTAGGTGCTGTATTCGGGCACTGCGCGCTAGCCGTTTGGGCTGAGGTCACTATGGCGTCGCTTTCTAACAATTTGCCACACTTCCTCAATCTCATCCCGTTCTCTAAGGTCGTTCTAATGACGATTCACTACAATAAATCACGGTCTTCTGCAGCTTTACTATGCATGTCGCAGGCAGTCTGGATAGAGTTCTAATTACTTCTAACAAACCCTCTTGCACTAAAAGGCGCCAGCATCGTATTTGTTTTGCCCCTCCACCTGTAGTCCTAACGCCTTCCCCTCGACCTTAGATTTGCATTGTGTAGTGAGGTCCCTGCCTCCTTTTGGCAACTGATAAAGTCCTTATGCCTAAATGCTCTACTTCTATCAGGGTTTATAGGAAGTCTTGGCCAGGGAGGCTTAAGGAGTCACGAAGTTTTCAAAGTGTGACCCGTACGGCTGTCTCACGTTACTTGAACCTCAACGAGTAGTGTCCTCCTATAAGGTGACTCTGTTGTTTAATTGATCTCTACTTCTACGTTAAAAGGTTGATTGTCGTGGCAATAACCTAAAGCTGAGAATCAGAGCGAACCCACCTGCGGCCTGTAGTAGACGTATACAGAGGGGTTGTTGAGGGGCGTAATAGTAACAAGCAGTATTGATCTGAAAGTACGCAATTATGAGGTTGGAGCCGCGAGCCTGGAGTTATATTGATGAAAGAGGCTATTATGCAAGAGTATCACCAGTCCCGCTCTCACGAGTATAGGGAAGAAAGCTTAACGGGCGAGTGAGTGCAGGCATCCAAAGTCGACTTTCAGCAGTACGTGTTGTACCCCGAAAAAGTTGTGGGAGGTTCTTGGAATAAGCCAAAGGTCCCTTGGAGTAAAGGCGCTCTATACTTGAGCATGCTACTATAATGACTCAAATACGTCGAGGGTCAGTCATTCACATTTCTAGTACAGGTAAGTGACCAAAAAGGAGTGTTCGAAACTTTTTAGATGATCGCAGTTAGCAGTGCTGCTCCTCCATCACAAGTTATCTGACGCTAACCCTGGGCTCCGCGCCGTGTGTCGCGCCGATGAACTTTTATCGCATATAAACCTGTCACCTGAAGAAGGTGAATTGCGGGTCCTTGAGTCCCAATTAAGGCCTAACCCTCATTATTCACGCTGGAAGATTCTAGCTCATACAAAAGCTCTAGTAGTTCTAGGTAGTACTTAGAAGTTACTGTGTGCTGAAAAATTGGTGTCACCTGAGAAACCAATTAGCGCACCCCCTCGGAAAACTCCCGATTTTCAAGTAATAAATACCATTCGCATAGCGTTCGGATAGTTTGATAGGTGGATCTAGAGTTGTGGAAACTGAACTAGCTGCAAAGGGGAATGTAACTATAGTGAGCCCGCCGGAACTTTTACAGTCTCTACAGTGTTCGGTAATGTGCCTAAGGGGGCCTGCATAATCCGGGGATTTTTGCGAGGAGTAACGTCTTGACGTCGAATCTAACCTATTTTCCGTCGAGTTGCGACAACAGCCCAATGTGTACCGCATTATTGCCTTTCCCTCCTTCATTATCGCAAGAAGAGCGCAGTGTTTAGTTGAGTTTATTCCGGGACATTTATCCTCGTGCCGACTCCGACGTGAAAGTTTGCGCTCCATGATGGCTGGCAAATTATACATGACCGCGCGGAATAACCGAATTCCACTACCTATTTAGTTTACGTTTGCTATAAGACTTACTTCAGAATGCCAGGGTCGCAACGGATGGTCCACGCCCAGCGTCGTCACAAATACTCACATTCTGGAAGTATAGAGGCCAAGATAATGAATTGCAGGACAGCACAAGAAGAGCTGAACGGAACTGTGCACAATAAACAGTTATGGAGAACCAACATGCTTGAAACTAGCGTTCGTCTGTTCTGCACGATTTAGGCACACTGTTACGGTTATCAACAACATTCTTGGATATGAAATCTTCGAGCGCATGTGGGAAAAAGTGATTAATTGCGCGGATTTATTAACGCTACTCCATTAGCCCTGGGGTCCCCCGGTCTAGATCCGCCAAGCCCAAGTTCAACGGTATCACAAATACGCTGTACAGAACACCGGTGCGCCCGAGCACATCAGTTCACACTTTACTCATCATCAAAACTGAAATAGGAAACGCGTGGCCGGTGGCTTTCACTGAGGGTAAAGCTCGCACCTCTGTATTTCCCGAGAGGCTAGGAATGCGCTGTTACTTCAATTAATAACTATAGAGTGAGAGTTTGCTTCGCTCCAGGGACTTAGCTGTACTCACTACTTTAAAGTAACGTCGCGTTAGCTTGAATTGTTGTTACCACAGGGAAACCTCCTATCTCGTGTTAGATCCACCTCCCCATTGGATACTGACCTCACGTTGGAGCTCGAGATCGCTTTCCGTCAAGGAAGCGTCCTCCTACAAGTGTCGAAGTAGTTCTCTCGGGAGAAACTCGCGCACCCATCGGAGAGATCAGTGAATGAGGGAGACTGGGCCCATCCTCTGAAGGTTGAGGAGTCCATCTTATTGGCCACCTGAACATTGATCTAAGAAAGATACCACACATACTCTCGACCCACAGTAGTTTCATTGAAGGGTGAGTAGATGCACACGGAGCGTGCTAACGAGCGGTCCTCGGGACTGCGCGGCAAGACGTGAAATGACCCACATGGCCATATCGGTATCCAATCGTAGGTAATAGTGAGTTGAACAGGGTTCTCGGCCTAATGACAATCTGGGACTGGCTCCTAAACTGAGTAAGCAGCTGAAACTCTTTCATTCTGGTATCTTAGGCACACGTGTATACGGATACTTCTTCAGCCACCGCGGCCCGCTCTCTGGCATTCTCGGCGCCCGTTCAGAGAAGTGTATTCATTTGCGCTTTATTACTAGAGGAAGCCTCGTTACAAGGCCCCAACTCTCACAATGTAAGCACAGGGCACATGCTTCTATTTGACGTCGCTCACTTCTTTTCGCTTCTTGTCTGTCGTCATAATAGAAAAGAATACTCAGAGAGGGAGGGCCGGTTTCGGGAGGATGGCAGAGTTCAGGAAATGTGTAAGGGGCTTCTGGCAACGCGAAACCGTTAAGTCCGCCTTTCACATTAGGAACAGAAGGCTTTTACAAGATCGGGAATATTATCGGATATGGCGGCAATCCAAAGTGACTTGGACGAATCTGTGAAAACCGACCTGTCGACTAGCGATGCATGTAAGCTGTGGAGGCTGTCCGCGCTGACCGATACGTCGGGATCGTCAGGCGATGGCACATACCGGGAGTCGGAGAACACAGAATACGGGAAAGAAAGACACGTTGTTACGTGCATCCGTCTTGTAAGCTAGCTGAGTCGGATGCCGGGTCGTGTGGTTGCGAGCCGAGTAGGAGGTTCTTATCTCCCGTGACTTAGTACGTAGATACAGGCGGATGAAATCAGTGTGTTAGTGTTATACGGTCGGAGGCCCGGGGTCTCCCGCCCACACCCCTATTGTAAATCTACAGAACTTCTCGAACGAGATGGCGGCCCATAGGACTATCTCCAGAGTCCCGGCGACACATAATGGTGGAGCCACTCTGATATCGAGTGCCTGGAAGCCTGACTTACTATACGATTTGACCGCCACCGGGGTCTGTAAGCGAACTCTCGCTTGAGTAGGGCAACGGCGGCCGGGGCTACATTCAATATAGCACCAACGCAACGTGCTCCGCCAAAACACACGTTCGGACCTCCTAACTACTGGTGTGAGAGTAAATTGCTCCCCTGCACTGCGGGTGTATATAAGGTATTGAATGTAACAAGTCAGCCTGTCAGCAAACGCAACCTTTAAACGGTTACGGTGAGCATCGCCCGCTTGGTCCGCTCCTCTTATCTATGCACTTAAGCCTTATGGCCAGAAACTGACTGAAGAGGCTAAACTTGAAAAGATGATCTGAGAAGTCAACACGAGCGGAAAGCCACTGCCAGTGTCAAGGTCCTAGATATTTGATTCACACTAATTCTGAATGAGCTCCACCGAGGTGAAACTCTTTCGATCAGTGTTTAATCTCCTGCGCGCACTGTTGAATACGTGCCAAATACCGGACATTGAGATCGCTAGATCGAGATTGAGGCCTAAACCTCGGAAAAAGACTCGTGCATGGTCGTCGGGAGCCAT"/>
                    <sequence id="seq_t147" taxon="t147" totalcount="4" value="GACGGGGGCGTCTTTGCGACAGATCTTCGGGCAGTTCCACGATGATGCCCTGATCCCGCGTGACTATTACCTGGCCACTGGTTCGGTATAGGATTGTGGAGCGCTGCCTACACGGGTTGTGCAGCGTCTTCTGGGTATCGACCATGCACCTAATTCTGGTTCTGGGAAGGGGTCCGCTTTAGAGTGAAATCTTACACGATAAGATCGTACTATGTGGGATGTGGCCCCTGTGACACGCGTGATTTATTGCCTCCCGTTCCCGTACTGACCAGTTGGACCCTGGTCGATGTTGGCGCCGGTAGAGATGAGGCGTGACTAGCCAAAACCGACCGTTGATATATGGCTAGGTTGGATAACTTTTGAAGCCCAGGAAGGTCCGGGATGTGTGGGTTGACTTAGTTAGTAGCGGCAGTAGTATGCATCATTCCCCCCAAAGGCCATTTACAGCAATGTATAAGCAGCTAGCTTGTACGTCGCCTAGTCGCGGTTAATCTAGAAGCTCCGCAAGGCAAGGGGTGTGGTGGCCATAGGAGAATGATTCAGCGTTCCCACACGCGGGCTGCCCAAGCTCCGGCCTACCCCCGACCGGATGTGACCTAACATTACGGCCACCTTGCCCAACGTTTTGGCTGGCTCCCTATTCCAACCGGACCATGTTACTTTCGCGCGGTTTCGTTGAGCGTCTTTAGTCCTGGCGCTCGTGGGTCCGAGCAAAGGGACCCACCGCTGTTACTTGGATAAGGACGTGCAGTATCTTGGTGTGGTATCGGGCGTCGAAACGGCTTTTTAGGTCGTTCGCCTTGGGGAAAGGTAAAGGCTAACCAGCCGTGTTGGGTTTGGCCAGATAGGCATTAGTAGTACCGAGGTGATCATGAGTTGCAGCCGGTAACGGTGTGTGACGCCTATACCACTCCCTGTTGGTGCTGCCTGGTCGTATCTAAGGTGCCTTGGGCCTATGTTCTGGTCCTTTGTTGGATCGCCGCTTGATATTACGGATTCGGTGGCCTGAGATTGTACTAGTGCAATAGGGTAGATGCAGGTCCACATCATAAAAGGGTGCGCTGACGTACACAGAATCTGGCAATACAAAACCTATGTGCAGGCTAATCCATCGGTTTTACGCGTAGTCAGTCGACGCAGTTACGGCGAGCACGGGATATGGCCGAGGTTCCCGAGCTTGACCAAGTGTTATGTCGGAAGTCACTGTCCCACGAGAGAATGTTACTCCGCTCCCGAATGCGGCGGCACCTGGCTTATATTTAAGGTCAGCATGAAGTTAGTAGAGGTTACGTAACCCGGCGCCCGATTAAGACTGGTTTTGATCGGTCGGAGACCTGAGAACCATAACGAGATCAGTACACGGTGATTACTGGCGGGCCTTGCGAGGGCCTGGACTGCGGAGAGAAGAGGTGTGCGCGTCCTGTCGTCGTTCTTCCTTGATAGCCTTCGTCGATTCCGCGGCTAATCCATCAGCAAGTCGGCCCATCCTGGGATAGGAGGTTTGCTCGCTAAGCCTAGGTATGTTATCGATTACGACTTGGTGTTACTATTGGGACCCTGACCACGTAGTCAAGATGGATTTCTTATTAGCGAAGTTCATGCACCCGCTTGTAGAGCGGTGGACAGTTGATGTCCCCCCCCTGCAATCTTTTTTCGTTGACTGTATCCGCAAGTTTCGCAGTCAGTGGGGCGACACTGTGCATCTCCACGACGTTACTGTGCCCCTGATAGTATGGCATGCTCTCCTTCCCTTGACTTTCCCTCCACGCTTACTCAATGCACTCATCATCGTATCACCTCAGAAAGGTGGCGGCGACGTCTCCCCATGGCGTCTCTTACCGTTGGCGGCCACTACAGGGATCTCATTTTGAGAGAAAATAACGTGCGCCGACCTTCCTCCCCTTCGACAGAGTTTGCACTCTCCTGATGCCTTTACGCTAGGTGCTATGTTAGTCGAATAGCGTTGCTGGGACAACGATTCAGATTGCAATCCTGGTCGTCCGGACTGCTTCGGATGACCACGACTTCCCAACCAGTTTGCGCACGTCATGCCCGCGAGGTCCCTCGCTGATTAATTAGTCACGTTAGGCGCGATAGGTGAGGGTGACTAGTCCCTAGCCGCAGCTCGTGTTAGGGTCAGTCAGCTAGGAGACGTTTGTCCAATAGGCATATGACTGAACGGTGTGCGGAAGCATAAGCCGGGGGGTATGAGATATACGGTAGAGATGATATGCACCTCGCGGCGACTACGAGAGATACATCCCGTTGGACTTGGCCCATTGGCCAGTCGTTCGCCTTTCTGATTGTCTATTTATTATAGATTCATTGTTAACATTTTGCGCAGTAACGCTAGATAATATCGGTTTGTACGAAGCTCACGGTACCCGTCCACCGCGGCGAACTGAGTAACGCGACTTACTGAGTATAACGACGAGGGGCAATAGAGCTCCACTCAACAGAAGAGCACTGCAGAGGCTACTCCTGGACGCGTTGACCTGCCGTTGTACGGGGCCCGCAAATAAGATTCACTTCTTGCTATCGTCAGGCGTCGCGGGTTCATGCTGCTATGGAGCGAATGGATGCTGCCCCAATTGGCGTTGTTTCTTCCGCGAGACAATTGGACTGGTCTTCTGCGGCAACTCACGTTAGACGAGACCAGATCAAATCTCTGAATCCACTAAGGTGGTGGTCAGGTAAGGTCTGGCAGAAGACACAGGTAGTCGTGTGAAGAATACATGAATTCAAAAGAAGTTTGTTGCAGTTTTACCACATGGCAAACAAGACCAACTAAGACATCTGACAAACTATCTTTAGTCACCCAATACAATAAGAGGCGCTCACTGTCCTTGACGTAGTAATCAAAGGCTGTATATTTCTAAAAGCGTAAGCCCGTTGGCAGTTCGCCCGTAGGAAGCAGATGGGCGCCCGATTCAATCTGTAATTGAAAGTATAGTAACAAGGTTGCGATTAGAAGTTGACGCGCGGTCTTGTGTTGAACAAACCCCGCAGACGAATCACCCGATTACAGATGATTGGTTGTGCTTGTGCATCGAAGGACAGGGACAACGTGACGTTTGGAGAGGATTGATCCACCACCTATCATGTCCGTTCGATCAGTCAGCGATCCAATTGCAGACAGCGGTAATTATATAGTTCGTCCCTGGATCCGCTGGATGAAGTCTCCCGGACGAGACGCTACCTTATACGGGTCAGTTAACGTTGCCTTTCTGCGCGCACGAGGCTTATCGCCCCAACGTGCCGTGATGTTAGCTCCCGGAGCGAGTGCAAGACTGCAGACCTCCAAACACATAGAGGCTTATCTCCTAGGGCGCCCCGCGCTTGTCCTGATGGAACAAACTGCGGCCGGCAGCGCTTCACAGCACATCAGCCTAGAGTGTACCCAAGGCCCAGGTTAGGATTTTAACGCCTTGCCTTACGACAGGCGCGTAGACGCCCAAGAAACTGCTCGTCCAACGAGCTTAAAACGTCCGGCATGGATACCTTGCCTATCGAGCGCCAGCCAACCATCCTTGAGCGGTCCAAAAGTATAGTATACCGGCGTGGAGTATCCTAAGTCCCCGGGTAGACAGTAGAAGCATGTAAATTGTTTCGCGCATATACACCCCGCCGATTGGAGGGATTTCTGCTGGCGTCCAGAAATAGATCCATGGGGCGTAGCTAGATACGCCGAGACATCTGGAGAGACTGGGCCTTTAGCTATGGGGGCGAGGTCGCTTAAAATGTGGAGGGTCAGCCATATTATCTCATCCGGGAAGTGACAGATATGTGCTTCTAATACGGAGTTAGTAATCGCATTGACCAACACATGTCCCCTTTACACCTAGTCCGATGCTTTTGACGTCAGGTCTCCGATCATAGCATTCATCCCATCGGTCTATGTACTAGAGGGAATACGCGTTAGACCCACGAGCATGCTGGAAAGCCTCACATCCTACCGCTCACGTTCGGAGTATACAAAGACTTCATCCGGGAGTATCTCATTAAAGTTCCACTCCCGACTGGTGAGTCCCCCGCAGAACATGAAACGACGCGGTAATGTCGAGACGAAAGTAAACTACTGGGTTACCCAACTTAAATCCGCGTCGCGAGCTGCGTTGACATTTGATTGTGCCCCTCCCAGGGTCTCTCCGAGACCTACACTCGTGAAACGCTTAAACCAGAAAACCAGTCAAAACACTGAGTCATTGGATATGCTGTTAATTGTCAAGTCGACCAACAATTTCCGGGAAAGGCTTCAAGTACTCGAGCAAATGGCATTTAAATCGACGCGTCGCAATGTTTAAAGGTTAAATTTGCAGGATTCGCACCGGTCTGTCGTGGCAGAAACACTACACATTATCTAGCCGCGGAGGCACATACTTCTCAGGCACACAGGGGCTATCAGTAGAGCACAGCTTTTCTAGTTCATATCGAGCCGACACTGATCTATGAAGTAAACACACACCGAGGTTATGCATACGGTCGTTCCCTCACTGGTTGAAGGAAATTCTGGGAGGCTGACGTAGGTGTCTACGCCTGTGACAGAACATCCAACTACGCGATGAATCGCGAGGATTACGTGCGCACGACCATCGAGACGTGACTCATCCCCAACAGCTATTCCAGCGGCTATTGAACCTCTGAAACCAGAGCCTCGCGAGCCTGGTTCCCGGGTGACGAAGGGAGCCGGACGATTCTAACCACCCACCTCGTCCGGTGGGAACTCAACCCACCCACGCGTGCCACGGTTACGCAAGTTGCTACGGAAAGATGGACGCACTCACGAGGGAGATCTGAAAGATGAGCCTTTCTCGACCACACTAGTTCTAGATAACTATTGTAATTCTGTCATCAACAGGGTCGCACGTGGGAAGGTAGCGTGCAATGATGGCACATGGAAGTCCCTTTCTCGAAATCAGTAGATCTGTCCTTTTTAAATCTCCATCCTCCTGCCTGGGGACTAGTCGTAAGGAGAACTTCGCGTTTCTCTAAAGGCCGTA"/>
                    <sequence id="seq_t148" taxon="t148" totalcount="4" value="CGCTGAGAGTTGGCACGGCTCTGACCTGAGACCAGTAGAGATGATTTATCCGAGTTATTCGCCGGATCTGCACAGTCTCATGAGGGGAGTATGAAGGTCATTTTTAGCGCGCGGTCACTGGCATTGCGAACAAGCAGTAGCTTTGAGCATTGCCGTCGGGCTATTCATGCCTTTCCATACGAGCCCTCATAATATTGAGAGAGCACGCACACTCTACTGGTGAGCCCTTCTGAAAGCTGCTTGCATGTGCCGCTAATGTCGAGTATACGTGGTATTCGATACGTGTTGTCGCGCAGAGTGAATGTCCAAAAAACTAGAACTTCGCTGTAAGACACGGGTTGGTCGTCCCAGAAAAACCGAAACTATGAGGAGATGCCGTACTTTCAATAGTCCTTATTGGGCCTTACTATCTCTACTTGTACGTACGAGTTGTCAAACCGCATTGTAAGCACCGCACCAAAACCCAGAATGGTCCTCCTCTATGCGGCTCTGGTCACTTCGAATGTCAAGTTACGTAATAGGTCCTGACTGGGGACCCAAACTATCAGAGAGCACGTCTCGCCGCTATCCACAAATTGGCTGTCTAGTCGGCAGACAGCCTGGTTGCAATTACATGCGGACGTGCGTTTCTCTAGGATTCCCATCATTAGACTGTCGTCGGCGCGGTCCCTTATTTAGCAGCAGTAATAAAATCCATCTGTGCAAAGATACGCCTCTGACGGAGCGTTAGATGTTGGTGTACGTACATTACGGTAGTTTTGATTTCGATCTCTAAAGCTGCAAATCTCCAGATCGATACCTTCTAGTTCACCCAGTGGCGGATGCTGGGCTACAGTGCTACTAGGTGCGGACCGCTTGCTGCCTAAAGGTTTGGGACGTTGATGGTAGACGAGACGTCCAAAGTCGCCTGCGCGTCACTTTCCGCGGACGAGGTACCTGGGATGGCAGTCGCGGGCATCTCGTGGTTCTTGTTTGTGAAGTGGAGGCCGAGAGATGAATGAAGGGGGAACTAATCGGCGCTTGAACAGGATAGCACGATTTTCAATATCGGCCATAGAGCACCATCGCGGACACCAAATGCCCGGGTTATGGATGGCGGTCCGACTCGCGCGAACCAACCGCTATTTCCGGTGGTGTGGAAGTGAAGTTAGGCCGGTCCGGCCACGGCACGTGCCTACGTGCCGCGCACTCAAGGGTATACACTTACAAGGTCAAGGCGGAACTCTAGTAGAACGTGGGCCCATCTAGCGTAATAGCGGGTCTATCAGTGGGAGTGAACCGTGACGACACCCCCCGCTGGCCCAAACTGGCAGAACCCCCCAGGTATCTGCAGGTGAATAACCCGGTGTGACGGGTGCCAGCGTCCCCGGCAGAGTGAATTAATTCTTGACCTTCCTATTTGTGAGCCATTCATAGAACCTAATAGAGGTCCAAAGCCAATCTAACGGAAAATATTTGGATCGGGTTGTTAGCGGAGCTGGAGGTCTCACTAGTGAGAATCCGGGGCCAATAGAGCGCAAACGCATAGAGGGGCCCTTTCTAATGTGTGCTGTATAGATTGATTATATGCGACCGTAGAGCATAATGCGATCTGCGTTTCACGCCTTCACGCCTAGTGAAATTCCCCTTAATCCGACCCGATGTCGGCATACCGCCGACCACATAGTCGGAGTAACCCATCTTTTAAAGCCTTCTGCAAATTGATGCAGGACTCGCGGGTTCCGGGAGGTCAGAGACAAATTTGATCGATAGGGCTCGTACCCGACAGCAACGCGACTGTGATCTCTGTATACATAACGAATGGTACCATCAGTATACTCAAGAAACGTTTTCCGAACATTGAACGGAGGGTTGCATCCAGCGGTGACTCAATGGTAAGGTGCGATTTCGTACGGAGTCTGGATCCCGATACTAGAAAAAATCCAGTATTGGCCTCTGCAAGGGCGACAACCGTACGAAGCCTCGGTCTACATACAGCAGAAGATTAAAAATGGTGCGTTCATCCGCACAGTAATACGCCTCCTTGATACTATGGACGCATAACCCCCTCGAGCCGATCCCTGGGTTGCATCAAAACAGAATACCGTCTACAGTATCTGATTCCGGGTGGATCAAGTCACTTATCAAAACCCTCTCCGTGAAGATGTGGCGGCGGCTAGTCGAGGAGGATGCTACCCCGGACCGCGTAATGCCGACGTGAGGGAATCGTAATTGGATCAGACGGTTTAAACTGGGCGCACCGGCGGATCAAGGGACATGGATGTTGCATAAACGACCACCATCGCTAATGGGTCATATATCACGACCACCTTGTAATTACCAAAAGCATGCGGGGTGTACTCATGCCTGTCTGATGATTGCCTTAACAGACAGGGTATAGCTATCGGAGTCATCATTTCGACAAGCCTTTTGAGAACAATAGCTCCTTCGAAACTAATTCGCCTTACCTTGCTATGTTCATTACCTAACTTCGAGAATCGTCTATTTACAAATTTGCCCAACCGGAAAGCCACGTCTCAGTGGTAAAAAAATGTAATGAAGCGTCCTATAAGATCCAGTGTCCGTTGACCCCCGTTAATACCACTTGAATCACTCTCAAGTCTAGACTATGCATCCGCTCAGAACTGCCTGTAAACAGATTTTACTTTGTGTTTGACCAGGGTGAAATTATCTTTTCCAATGAAGGACTATCAGCTATAGGTCGAGAGATAGTGTGCCATGCCATGCCCTTAGTTGCCGGTACATCCTCGCCAAGGGCAACTTTGTTTTAACTCATGGACGGGACGGCATTTTGTATTGCAAGCTCTCCATTTCTTGACTATCCTTTAACTTTTCCAGCGACACTCATAGCCTCTAACCTGGTAGATGGCAGTAAGATGCTTAGCCTCATTGGGTGTCCTGCCAGGAGCCAACACACATAAAATTGAGCGCTCATGCCTCTCGCAAACCCCTCACTATTAGCTTATTGACGTGCAATTGCGTGCTTGTGTTCAGGAGCCAGATCAGGGCGCCTCGATAATTGCGTTCGAGACAACGTAGATTGAACGAAATGCCTGGTCAATCTAAAGAGCTCACCTGCCCAGACATTGAGAACGCCTCAGCACTTCACAAATACAGCTCCAGTAGCAGGGGACAAGGGCAAGAGAGAGGCCGAGCTCGCAGTTATATAAGCACTCTATAGGCGCAGTCCTTTCGAGTTGAGCACCTCAAATCAATCGCAGGCTAGGCATGGCACACTTCGGGGGTTAACCGGTCCCTGTGGTCTGCGCGGACTTGTCGGTCTCTCGGTTGGTTGCTAATTGAGCTCGCGAGTACAAGTAGCTTCCAAAACCCTCCTAAGAGAGTCTCACGGAGAATAGGAACGAGGATCCGGCGCATTTCCCCTTCCTGGCAGTAACACCTCATTGGCTACGCCTACCCGCCTATTATGTTTCATGCGGCTATGCTCGGTCACATGCGATAACGATTCATAGGAAACTAGGACTACAATCACGGAGTTGGTGTGATGAAAGATAGTAGAATATTGCGGGCCGTAAAACGGTATGCCCTCTATGTCGAATTACTCGTCTGCGAGTCCCGCAGGACTTATGGCAGCTTCGGGTTCCAGAGATTGACTCAATTTCGGGGGCCTGCCTGCAGAACGGATATGTCGCTGCTCTTTAACCGGTCGATCGATACAGACTACCTAAGTTGAAAATGCCTTCCAGATTCGTTATAAAATGCGGTTCCAATACGTCAGATAGACCGTCAAATGTATGCCGACCCTTGACCATACTGCTCTCGGTACTTAAGGCTAGGCGCAGCCGCGTCGACTGTGCAGGTCATCGCAGCATACCTGTGGATAGCTCTGTCACTTCAGCTCTTTTAAAGTTTAAGAGCCCCGTTACCACTATAATGTGAAAAACACAGTTAGATTTGACGGACTTAGTTAGTCGGGTCTACAAGCTCTCAGAATCTAAATTTGGTGAACCCTGTGGAACTCTGTTAGCTTGTACCCTCTCTGGACCGCTGCCCTTGTGGGCACATCCCATCCGCACGTTGGATGGGACTGATGAATATAGAGCAGGTATTGCTAGAAAAAAACCACGTGGGAGCAATACTCTCTTCGTCCTGACAGGCGCGATACTTCCCACAGGAGCATTTCTTCATTAACTAACCAGGAGACCCGAACTGGACGTTATATTAGACAAGTCGGCTCACACCAATACGGAGCATTTCAGACAGATGGCAGCCACAGATTACCGGAGCGGTGCCAGGCCCATTCGACGTTTCGTATGTGGACGCAGTGCATTATGAGTTAGGAAAAATATTGACCCACTGCAAGTCCGCGCGGCGGCATACCATACTCTCATACCCTGATGAAGGATGGTTCCGCTGCCGCGTCTTTCTCGCCCAACCATTTAGGCGCTACAAGTGTATAACTGTAGTGGCAGAGGATAGCTGGCATCGCTCGGTTGGGTTGGGTCTGATAGTGTCGCACTACGTCTTCCATTGCCGCTCATGGTTAGACACCGAAGCCCCTCCCTGTTCAATTGGATTTTATTGATGCCGCCTAATTTGGTGCTGTCACCCTTCTGGGAGAGAAGACGTAAAGCTAGCGGTTCGCTTGCCAACTCTGCGTCACCAGAAGGTGGGATGTGGGGGTAGTGATGGCTGTCCGGCCAAATGTGGCTTCATGCCATGCGAGGCCGCGTTCCATGTCGTTCCGAAAATGTCCAGCTATCCTGACCCTTGGGCGCGAGAGTTTCCTAGAGCAGGTAGCATTATTAGATTAAACAGTTGGCGACCTGTTATAAGGTTAGCCTTCAGCAAGCGAGTTGATCTTAGAAAGGATAGACTGCACGCCGCCGAGAGCCCCAATGGACGAGTGCCCACGGAACGTAACCCTTGGACACGGGATCCGATGATATGGCTGATTCTCTATTTCGCTCCCCGGCTCGCATAAAAGGGGGTATATTTTACAGGAAGGTAATGGGTGGCCTCTAGGGGAAGCCCGGGTT"/>
                    <sequence id="seq_t149" taxon="t149" totalcount="4" value="ACGTCCTTGGTCCGGCGATTGGTAATACCGGCCGCTACCCGTAAAATATCCGACCATCGTTTACAGTTTGTGATTGTCCTCAATATTCTCCATGCTAATGCTCGAGGTGATATATACCATTTACACGTTAGGGCCACTCGAAGAGAGTCCGCAGTATCAGCGACAAACAAACCCCAATGAAGTTTAGAGTTCGTCGCTTTCGACGATCGCGAATTTTCCCCCACTGTGTGCACTCAGCACCGCAGGCCAAGCTTGGCGTAGGCCCTACATAGGGCCCTTATGCGGACCCGCCCTTCGTAGAGAGTCCCATGTGTGGGTGCCAAGTACACAGCACGGTGATCCTCTGAGTTGGACGTCTACACTGTTGGGACACAGCGTCTCCACAACAACGTGGCTTCTCAGTTGCTGGGGCGGCGCCTTCGCTAATATTTCCGTCACAGTTGGCCGGTTTGGTGCGCCGCGCGTTCGTTCTGTTACGGTAATTACGTAATCAAGCCGCCTGATGCCGTTCCTTTGATAAGGCACTCCGAACCCTATACAGTGGCTCAAGCCTGTGCCATATATCCCATTATAGCACTCGCCCTTTCAGGTGGTGTTGTTGGCGATGCGCTCGAAGGCGACCCCGTCTGGCCCCGACTGTGCCGCTGTCCTGTCTACGGCAGTGTGCATGCATTTCAGATCCAGGCGAACCATGCAAGTAATATTATTCCGCGTTGAGAACTACTGGTCTAACCAGTTCTTATCACTATCGTAAGCCTATTCCAGGCCGGAGGATCCTTGCTTTCGTTTGAGAACTCATCACAGTGCACATGAGCATGGTCGTATCCTATGGCGAAAGCTACCGATCAAAGTGTAGCTGTATTAGGAAAGGAAAAGGCGAGTCTAGCTTGGCTGATGCACGTGGGGTAACCCTTGTACCTCTGTCGTAGCAAACAGCGGTCGTGGGCACGGAGATTTTTGGATAAAGTTGCCACGCCTGTCACCCAATCGCCGAGCTTTATTTAATTATTATTTGGCGAGGGTAACGGAATAGAGCCTGAAGGTCTGCCGCAAGGGATAGTTACTACCCCCAAGGAGAGGGCTCCACTAATACTGGACTCAGCCTCCTGTTAATAAATTCACTAAGCCTGAGTATCCATAATCACGAGCTGTTTTTTCACACGACTACCGTGGAAACTGCAGTGTGTCGTAAACACACTGTTATGGACGTAGAGGGGTCTCTCAATATGATCGAGGTAAATTATGTAATCGTTATGAAAAGTTAATGCGACCATGCCATTACATATGGCGGTTATATAGGGAATCTCACTAAACGAGCGCTACTTTTTCTTTCTTTATCTGTGATAAGCTCACCACCAAAACAGCCGGCTCATAGCCTGACGCTGGGATGCCAGACCACTAATACATGTCCACTCACGGTGCTAGGGCAACCGGTCAATCCTCGAAGGAGTCCCTTTTTATACGCGAAGGACAGAGGTGAGACGCAACAGCGTAGTCGTCCCCCTTAAAAAAGTCGGTGCCCCATGCGAGGGCCATAGGTGATATATTCGTTCTCGCATATCTTGACCCCACGCATTCGATGCGCTGTAAAACCAGCACGAGTACTACGACATATAGGGTACCCATCGCAATGCGTGCCGTTGGGCATCGGATCCTTTACATGTTTCGACTAGGACCTTGTTCAGTGGTGCTTTCGCGCCGCGATTCAGGATGCTACGTCAACTAATGCGGCGTTTTGGGTAGATAGCCCGGAGATGGGTGACTTCTCCCGTTTGTGCGCGATGTCAACTCCGTGATCTCGATCTGTCACGTTAGGAGCAGATACGTACGTTACGGGAAGGTTAAGAAGGATAGGTTAAGATGTCGCTGAATCCATCTGCTAGTTTACGCCTGTACTACCAGGGACAAGGCTCCGGCTAAGGGACTATAAGGCTCATCGAAAGTCAGACAGACCATCCGGAGAATACGATCTGTTGACGTAGTACCTAAACGGATCAATGAGCAGAACTGTTCGCGTCGCCGTGGAGGCATCGACTACCATTAAACAATTTGGTTGATACCGGGATCTGACACTTGACGTCTAGCTCCAACCACTTGTTGGCGGCGTGCTTATCTTTAACCATGAGGAGATGCAACCCTGTAAATCCGTTAACGTATCTGCACTGTTAGGTAGGCTTACACGGTCGTGGATGGAGAACACTTAATTCAATTCATAGTTGATCATTTCATGACTCTAGGACTTGCGAACCAACTAGCTCGAAGGGACCTTCTGCCAAATGGCTAATAAGTCATTCAGCTCCCACTTGTTAGTTCGCGCCCCACGCATGATTGTATTTCCTAAAGCGTTGTGGTGCTGACACGTCGAACAGGGATTGGTCAATGGTTCAGTGAATAAGCCAGCCACCATAGGATTCGTCCATCGTGACCCTCTGGCTGGGGTGTGCCTTCCTCGATCCGCATATAGGGCCTTGAGCCGCGGTGAAAGCGGTTGTACGAGACCTAACAGACGGCAAGAGGGACTAAGTTATGGAGGCTCATCCTCCGCCGCGTTTGAATTATAATAAATTGTTTCCTTAGGTGGGGATTTTAGGTGATGCAGTCCCCTCTTCGTTAGTACACATTGCCCTGCTGCCTACGCTTCTTGCCTGTTCCCGCCTCGGACCTTTTCTAGCGCTTCTGCGCCACTGACACGGTAGATATTCTCTTTAGTCGAGGGGCACGGTGAGAGCCTCCCCATCAGTGGCGATCGCTTCTCAATGCCACCCTACCTACAAGTTATGACCCGGGCCTCGCCCCGCTCATGTGATGTTCTGTCTGGTTGAGACCGCAACGCGAGAACGAGCACACGCTCAGGGATATAGGGTTTGCTGGTTCGCATTTACAAATTCTGGGAAATCGTCCCTGTTCGTCTTCCCTAATACGAGTCATCAGAAAGAGGTAGAATCGCATATCTTCTGTCATACTCTAACGTAACAGCGTAAGTCGCCCTATGGTCCACAAGCCTCGCAGTTTAAGGCCGAGCGCAAATCCTGAAGCCAGTAGAAAACAAGTTAGGGTAGGACTGAATACGTAACTGTATGCTTAAGTTTGCTCTGGTATCTCGTCTAGCGCTCCCACGCAACTCCTACATCCGAGGTGGGGGTTAGTTATTTCTTTCTGTCTGTTGATGATGCAATACAGCGCTTAGCCTCACGTCATCAAGCATATCGGAGATTGTTTTGTGCACATACAGGGTTTACCGCAGGCTTCTGTTGGAATTTATGTGGATCTTAGTTTTCCGGACGAGTAGCTGACCATTTCTCCGATCGTCCGTCTCGTTACACGCTTGCAGGCGTTGAAATCTGTGGGAGTTAACTATTAGTGTTAACTTGAATCATTAGCGCAATAGAGTACGCCCCAAACGGTATGATGGTAAGTCCGCATAGGAGTTTCTCATGGTGCCAGGCAGGAGATACTTGATCTTAAAGTCCGAACGTTGACTATTATGGGGAAGCGTTCGCACATCGAACTACGCCATTGAACCGCTGACGGTCATGAATAAAAGAATCAAAACATCAAGGTGTATGACATTTTGTGTGTTGCGCTAGAGAACGGAGCAGCAACCGGGCCTTGTACTGCCCGATCCACTCACTGAGGACCCTCGTACTACGTATTGTAATCCTTGACCCGATACTGAGTACCCGAACCGTTCTGAGCGTCTAGATGAGTGCTGAGCGAGCATCTCTTAGGGCGGCTTCTTTTCCCTCAATGGAGTAAAAACATACCCGCGTGAGAGTCTTACTTACTCTCCGGAATGATATATACAGGGTGCAATCTACGCGCTGTTAAAACTCTACCTACTGTCTTGCTGTTTGCACTGGGAAAAGACTCATGCCCTCCGATTTAAACTCCAACCACTAATAAAAACCCAGCCTACTGCTACAACGTTCCCGGGCTCCCATGCTCGGCCCACGACGGGCTCAACATACTTACTTCAGGTATCGAAAAAAGCTCGACGTTAAATTAGACTTAAAGTTGATATCATAACTTAAAGCGAGCTGTACGCCGAATTGCCGTAATTAGCAAAGAAAAATCGGGTTCTGTAGGGTTGGTCAATGCGATATCATTTTGATACTCGCCATACTGCTCCGACCCCAATGAATCACTAATTCGCGAGCAATGGTTGGATTAATCAACTGAAGCCGAACAAGTAAGTGGGCGCCCGACGGCGCTAATGCACTGCTCACAAGTGAAGCAAGTTCTGGTAACTTCACCAAGCAGAGTATATAAGACCGCACCGCGGACGTGGCATAGTGTCTTGCCACGACGCTGGAAAGGAGCGGAAACACAGGTTTTGGTTGAAGGACAAGAACTGTTTCGACTCCCGCATTTCGACTAGCGCCTGACCAGTACTCAACGTTTCGAGCCGAATTAACACACCCGTCCCACATGTGGTTCTTATGACGCCGTAGGATTAGCTACATCCAGCACAATTCGCTCTATCCAGGACACACAGATATTATGGAATCTTAACTCAAGATACCTTCGACCCGGACAACATATACTCGACGTTTCCTGCGCCGATATCCCCATTGGTGCAGCGGGCCACACACTCTATCACGTATTCGTGTAGATGCTTGGGATGATGACTTTGCAACTCAACTCTATATTAGTCCATGAGGTGTGGTATAAGGCGTAAGGCGCCTTCATCGAAAGTGACGATTCAGGTGCAAAAGAATTCATGCACTTTGTCAATAATGCTTGCTATGGAAAGAGGACGAGTCGATGGTACGGTGCGTAGCATATACGGGGAGCGCGGTAGGTAGCAAGAGTGTGTCAGTCCGCGCCTGGCTTCTAGGGGTTCAATGTGTAGGGTCGCACACATTTGCCGTTGGCCAAGCACTCATGCAACATAGCCGTCTTATACGCTACGTTAGTGTATTGCGCTATCCACGGCTGTTTGTATGGCAGCCGCATAACTCTCTGGCTAGTTTTGACTGCCGGCAATGCTGCGATATCGG"/>
                    <sequence id="seq_t15" taxon="t15" totalcount="4" value="AGAGTGTTGACTCGAGATAAGTCACCGGTCCCGGTTCAGTGGTAAAGGATAACCGTCGTGGTAATTGCAAAGATCCGTTCTTTACTTCGTGTACACGCTGAGACAGGCAAGACCAATCCCTCAGTCTCAACACATGTGGGTAAACCATATATGACAGAAGTCAGTCGCAGTGCCTAGAACCGACGAGTCGAAGTAATAGCCCGCGGATAGGACTACTTGCTCGCTGCAGCGAATGGGAAGTTACAGCGCCGGAAGCCGCCACTGCGCCCACAGACTGTCTCGAATTCCGTAGCGCAAGGCTAGCGAACACCCCGTTCCAGTTGAGGTGTACCATACTGGCGCAAACCCAACATTCCCCAAGACGTTCCCGGCAATACTCACATGCCATCCCGACGAACTAGGCCACCGCAAAGACGACTATCAGATCGTACGAGAGAGACGGCGCATCATAAATGGTCGAACAATTCGCAGTGAGCACACATCGAGTACCTCGTCTCCCCACGCGAGGTTAGTTCAGGGTCAACTGTGATATGGCACCCTAGTCTTTGCTAGTGAGCCACTTAGTTGACCCTAGCCTCGGATCCTTAGAAAAACGCTTCGGCTCTACTCCGAGAGGGCAATGTGAAGACTAATCATCCTCCCAAGTCTCTCTACCTACGCACAACACCAGTAGTGTAACGACAGTCTGTGACTGTCGCGATCTGACTCATGTTAAATGTGATTGTCGCCCGTACTCTAATATCCATTAGATCAGTATAGAAGACGCGCGCTAGCAGCTGTGACTACGTGAGCACTAAGGCTCTCTCTGCCAGACACCTCTCGGGTACTGATACTGCAGCTGCAGGTAAGCCTGAACGCTCAGCTCGTTCTACTGTGCTGTCCCTAAAGAGAGTTACATAACGCCTAATTAATTGGCACAGCACGGTGTGGTATTGCAAGAATCCAAGAACAAGATTTCTTCTTTACCCAGTCACGTGAGGCCAACGAGCCACAAACCGTGGGAAATTCTACGATCATAAAGGATTCCCGCAGTTAGTTCCTTTCTCTTAATAACCTGAGGGAGCCCCTATATCGCATAAACTGCGTCCTCGCCTTCGAATCGTCTTATTTTAATGGCAGCTTGCCGGGGACTCTTTAGTCATGGCGTTATAACGCCGTCATTCACCAGGTTCTTCTTTGGCTACTGAGAGATTACAAACCGGCAGGTAATTCGGGCTATACTTCAACAAGCACATCGCGTTGCTTGCTGCAACCTGAAACAATGGCGACCTCTCGGGCTGAACACGGGTAGCCGTATACGTGGTACCTAAGGTGTACGTAGCCCGCGGCACTGTAGGTATTAGCTATCGTAGCCTCCAGGAGTGTACAAAGACTTTCTTTTGCATATCTCGGGCCCCTAATTCGCTGCATTATCTGAAGACCTCACCCTTCCGCGAGACAGCGAATGAGGAGGGGCGCATTAAAATCAAGTCCACGGTAGGCACCGCCTTGAGTACCCCTGCTGCTGCATGGCGTAAGCGTTTGTTGGGTGCGGCGGGCTAGAAGGCGGTAGTAGAAGTATATTCGTTTTAAACGTACCAAACTGTTGTGGACCTTCTATATCCCAACCTTACAGTTAGCATGACCGTTACAGTGCAGGTACATGAGCGAAAAGGTGACGTCCCATAGTCCTATAGCGCCTAACCTACACCGGGAATGAAGTTTTCTCCCCATACTACGGCCTCTCTACGGAGGAACTAGAACCCGTGAACGATAAAAATTTGTGGCCTTGGGGATGCCGTACCTCCACGAGGACTAATCCCAATATCTTGAACCGATTGATTCGAACTCTCCAATCGAGCCATGTCTCGATACCTATAAAGACCTACATAAACCCTTTTCATTATACACTGCATTTACCCCTAACGGTACAGGACGCGGCTTAACATTGTGCATGGGGGGGGCACTTGGGATTTTAACAGCGAACACGCCCTCTAACGGCGCAGCCCACGGGCTGTAGAAATATGTCGAGCCTACGTGCTGGCGGGAAGAGCTTTGTGGGCATTTAGCCCGTCCAAACTAGGACTCTAATTAAACCAGCAGTAGTGTAGTGCCTCTGTAGGACGGTCATCCTCTTCTTAGGATTTAAGATCCGAGGATGCAGTGGCGGTATACCGCGAATGAAATAAGGACCTCAACGACCACCTGTGTCGGTGGCACGATTCGCTTAGTGGGAACCAGTAACTGTGTAAACAATGGTCTAGTAGAATAGCAAGTCGACATGTTGTGATACATTTCCATTCTGTCCCAGAAGCTGGCTGTCCAAAATATCAGACAATCGGCTGTAGTCAAAGCTGATTAGGAACGAACGGGGAATAGGGGAGTTCCTTATTCTCGGTTGCTGATTTTAGTTTAAACAGTATTTTCGATGCGATTATGCGTAATATAAGTGAGTATGACACAGACGAGACATGGAACCCATCATTTTACATGTAGACGGCGACATTGTCAAAGTGGGACCACAAGCAGCGTCGGGAAGTTTCCGGCGCGCGAATGCTGACAGGCCATCCGAGAGATCGTGGTACGTTTGGTCCTTCCAAGTGGCCACGCAGACGAATAGGGTCCAGGCTTCAGCAGTTTGGTCTAATGTGTCTGACAGGCGTAATGAAACTTTGCCAGAAGACTCGTGTTTGCGTAATGCCAGCAATCGGCTGCACCAGCATCATCGGAGATGCTCTGCCGCATTTGGCCCTGTTAAACTCCAACGTAAATTACTTATACCGACACCTCTCCGTATACTCTAACAACAGCCCGCCCGTATGCCTGGTTACTGGCACAACGTACCCGAACTTTCACCTAAAGTTATAAACTAGCACTTTTTCTATGCTTTGAGCGGCCGTCGGATTGGATTCAACACAAACCTACCTATCAGCTACGCAGCAATGCATCATCACAATCTCAAGACGTACTAAACCGAGCATCCGGAGTCCGATTCATAATGGACGACAAGTGGATGAATGTATTTAGTATATCCGCTCAGCGGTCAGAAAGCCAACCCATTGTCAAAAATGTAAAAGCAAAGGCCCGGCCCGCAAAAGAGCCAGAACCGCGACTGAATAAGTAAGGAATAGGTTATATACCCAAGCCTTGTGATGAGATCACCCGACCACGTAAATATAGTCAAGAAATGACTAGTATACTATTTGGCTGCCTCGTGGACCACCTCCCGCGAGAGACCTGACTAATCCCTGTGCAGAACAGGGCGTACAGCCAGCACATTGTGGGCGACGATGCCGAGGGTTCCCCATTGGTACCCCGTCCACCACTCCCCTGTTAATACAGTCGCACTAGGCACATGACTAGGTTTGAACGCAACTATTCAGTCTACATGGCTCTTGCGCACGGATACGAGTTACCGAGGCCTACTCTTCGGGTGATTCACTTAAACGTGCCCCCGCTCGCCCGCAATGAATTTAAGCATATTAACATCAGGTGGTGTACGGGTATCTCCATTCATGCTAAGGGAGTATAAACCCTCGCGTCGACTTCCTATACCGGGGATCGCGTAGGGATCGATTGCGTGATGAAATACCCTCATCATCCCATTCGAGACTTTTGAATCAACTACATAAATGCGACCCGGATCAAGGCATCCTTTCCCGACCAGATCAGTCAGCGTTAGAAACTTGGAGGTATATAGTCTCTGAAGACACGTCCAGCGATTTTAATTTTGTGTCCGACTCGACAAAGTAGAAGTAGAGAGCGTTTAAAAATCTCATCAATAAATGGAAGAACGCGCGCGTGCACATTCATATACTATCGTCACCCCATGACACCGGCTGAAGAACAGGGGTTACGCAAAATGGTCCTGTAAATGATGTAATTCTGCTCGGTAAGGACATGTACGATCCCGAGATATGGTCCAGATTACCCTTTTGTTACATAATTTCCTCGGAACACTAGGAAGTACTAAGTGGATGGCGGCACGCGTAGAACACTGAGCTCTTCGCCCCCGTACGTCAATACTGCAGCCTCCATGTCCAGGGTTGTTCATGACAGCCCACAAATACGGTCATTAAGGCCGTGTCGCATTTCGGCGTGGCTATATCTGGGGGATACTAGCACCGTGTGAAGCTCAGGTTATATATGGCGACCATAAGTCTGGGGATCACAAACTCTCAGGCCGGTACCAGGCCCGGTCGATTAAGCACGCCGTAGGGTAGGGTGTTTGTTGGCGCTCACATAAACACAAACCGGTCATATAGGTTTAGACTTAAGGTAGCGAGACGTTAAAAAAAGGGCTACGCTGAGTTTACGCTTCCTCTATCATCTCCTCTTAAGGAGCTGATACAATCCACCGCAAAACGTGTTGCTCGTTGGGTTACCTTTCACCATCTGTATAACTTTGCCCGGAGCTCGGAGCCAGCTGTAACTTATGCTCTTCGGAGCGACCGAAGTTGCTTGTGACGGCAAACTCATAGGTGCCTTAGATAATATGAGTAGTGCTTATATTCTTTCCTTAACTTCAGAAGAAGACTACAGTATTGTAGCCGGAGGGCCTATGCTTCGCACATTACAGCTACATATGCGGAGCGTACCAGAACCTAAATAAAAATAGTAGGGGTCGCTGTTTTTTCGTGTGGAATCTGATGGTTTAATCCGGACAATCCGGATCATTAAAGGCTCCCTCTTTGCCGAAGAGATTCCCAGTAGAGCCAGCACTGCGCGGGACGTATGTGGTTAGTGGCAAATGTACGTGGCATGATCACGGCTTATGACAGAATTGTGCGCTCTAGTTTAAGGATACGTCCCGGTAAATCGTAACATTTACTGTAAAACAGTTCCGGCTTGATTGTCTGACTAACAGGGATTTACTATAGGTAGAGTGCTGTATCGTTGGCACCTGGCCTATGGTCGCTATACAGACCAGATTATGGGGTCTACATAGCTGCACAAAACTAATCATTATCTCAGGCCCAGCCGACAGTGATACGGGCCACGGGGAGTGGAAGGGGGAGGGT"/>
                    <sequence id="seq_t150" taxon="t150" totalcount="4" value="CTGCTTCCCGTTAACAGGCGTCTCTGCGACCTGTAGTCACTAATGCATGCAGATCTTTCAAGCGCTAAACTTGGGGAAAGTTCGCCAATAGCGTGGGAATCCAACTGATCAACCTAGGACACATCAGTCCCAGCTTATTCATCCTTAGTCAGATGCACAGCAATCGTTTATCACTGTATGAAATTGCGTCTGGTTAGCACCGCTCCAGCAAACAGCCGCAGTTTGGAGGACCTTACCATATTCAATTAGACTAAGGCGGAGCCGAGTTTTATGTGAAAACCAGGGTGGCGTTGGTAGTTTCCAGTATGCTGAGATGTTTGAGTACATCGCCCCAGCATAAGTAACATGGTTCGTAAGACCTGACTTTGATCGTAGGGAGTGATAGAAGCGCTCGCAGCGGAGCACGACGCTAACGCGACGCAACTCTCAAAACATATCGTTTCCTAAAGGTTAGTACTGGAAAGGCAGCGTCATACTGAGTGCCTCCGCTGCTTTCTCGTGGAGTTTCGGATAAAAGAACTCGTCTCGCGGTCGGTGAGACCGCATTTCACTCCAGAAAACAATACCACCCAACTACCTTCACCGTAATGAGCACCATTCACCCATTGGGGGGGTGTCAATCTTGCAACTGCAGTGGAGTCCTTTCTGTTCACGACCCATAAATAGGAGGATTTTGACGCAGCCCCTAATAGTCGAGGATTGTCTCCTCGATGAATACTCCTGATGCTCCGCATTCGTTATACATGAGTTCCAGACTGTATATAGCGTTGTGGTAGCAGCAGGACGGCTATTCCAGTCCCTCGGAGTTAAGCCCCTTCTGTATATCCGGCCTAGGGTTAGCTACACATGGACATTTGTTGGTTAGTACCTGGCAGCGGCTAGGAGAGTCCCTTTGTATCCCAGGGGAATGCGGATGATCTAAATACGACGCATTCTGTTAACCGAACTAAGCAAGCTCACGTCGGCTAACGTAGCACGACGGCTGTGGTGGTAAGCTTTTAATCCACGGTACAATACAATCGTCCGGAAAAGCAGTTATATTATTGCATGATCCTCGGTAACGATCCTACTCCCTCCAACCCTACACTAGTCGCTTGCGTCCAACTGGAAAGTGCAGATTACCAGGGAAGTCGCATATAAGTGAGACTGGGCTCTTCCTGTTAAATCACCAGCAGGCCGCTAAAAATAACTACTTTCGTATCAGTCGCCAGAGAGGTATCAAAGGGGTTAAGGATGTAGATAGGTCCTTGTGCTAGAATCCCGTCTATTACTGGCTTTTATGTATGTAGAGCCCCGGACGACTCGCACGGTGACATAGGGTGAATAAAGAAACCTTGTGTTCCGTGTCGATGCGAATTGCCTGGGTGGTCCATTCTGAAAGTTTCTTAACCTATGTGCCTTTTCCCTTAGACAGACCCCCAGGGGAGAATGGGCTTGCCCGAGGAGGCGGACCATACCCACGGAGGCCCGGCACAGTATTATAATACGGCTGGGCGTAATTGCAGAAGTTCTTCTAGACAAGATTATCATGGCGCCGCAACCAGGCAGTCTTTTGGGACGGCGCGGTCATAATATTATTTTGGATGTCGAATTACGTACCGGCTAGGGGTACTCAGCACCGTCGAAAAGTTATCCGCACGAGCAAGCGCATTCGCATGATATTATATTCTCTATGTCGTTGGTACACATGAACACTATAAGAAAAACCCGAGCTTAGATTGACGTCTTATGCAACGAGCATTTCTAGTGCCTTGCAGCTATCGCCGTAGGAATACAGGGTAGGCAGATGTCTCCGCAAAGTACGGTGGCGTTGGGTGCCTTGGCGACAGTCTTGTTTTGGTCAAACACGATATTCTGTAGGATATGCGCGTAGCAGCTAGGAAATCGGCATCATAGCTGGGTTATTTCATGGAAGAGCTAATGACTCTAACGTGTCTTCCTCCAAGACGATCGATACAGTGTTGACCCAGGGCATACTAAATTCTATTCTTTCCGCCTCGCGTTGAACTTCACTGAGATCGCCAAAGTCGATTATCGGGAATCAAGTTGAGTAGTCGTTTGTGCCTAGCTCATACTTTCGCAGGAGATCCAGCATGCTTATGTACCCTCAGATCAGCCATAAATGTTATTAGCGACCTGACCGTCATATAAACACCCAACTTATACTACGTTATAGTTTTACTAGGAAGCTCGCACTAAAATCTTTAAAGAAGGTCATGGCACGCCGCTGGAGGATCGCCGATGATGAGGAGTCAAGGTTTCGCGCCAGCTAAACGCTCCGCCAACGACCAGCGTTAGAATACTCCCAATTCATCTCCCTGGACGGGCACCATATTAACATCATGTTACATGCATTATTATGCAGGTGGAGGGGTAGATTGAAGTATTGAAGGATAATTAGACTCCTAGTCTTTACTAACCACGGAATAGATCGTTACCACGGCAACTGAAACGCGCTAATTCTGGCTCTGATACGTCCAGTTTAACCTGTTGTGACCGAAAAGAAACTGAGGCCGCGTCTGAGCTCATTGCTCTGGCCGAGCGAAAATCTAAGGGTGCTTTACTGCGTTCGGGCCATATGGCTTGACCTTGGCCTGGACGGGGGAATGACAAATATACACGAATTAGTTTACTGTAGTGTATTTAAAATAAGTAATCCGAAATTGTGAGTGTTTCTTCAAGAGTAATGTCCTGCTCAGCCAAGCAGTATCGATTGTGTTTGCTAACGTTGAGCTTGTAAGGGTCCAGTGAGGTTAAAGACAGAAGGTGAGTCTAAGTATCTCATTCCGTACTCGAACAGAATGCTGTAATGTACTTCTAACACGTGCGCCCTAGATTTCTTTCTACCAGTTTTCTAGACAGGGTCTAAGCGGTCTGCGAAACGTGAGATAACGATCGAACGTGGGAACTCACTGACGGAGAGGAAGATGTCCCTCTGGTAACGTCACGAAGTGATCTAGGGAATTGCAGGACAAGCCTAGATTTACTATATTTCAGTGTAATGAGATGCTTGAGGTCGTTCGACCAGCATACCTCAACGAGGAATAAGAATACCATATACTATAGTGAGGGCTATATGAGCCCTTGGTCGACAGTCTCTTCCCATAATGCAAGACGAGTGCGCAAACAGACTGCATTCCAGTAACACGCCACGCAGTAAGCTGGAGATTGGGGCGCCGCAGTCACTGCACTACCGCCTAGAGGGTCAATTTTGGGGGGCGACACGGTGTAAGAATATACAACTGCCTGCGCGGTGTAGGCAAATTATCGTCGGGAGCGCCGCGCGCTCCACCCCTTGAGTGTAATAACCGATCGTCGACGGAGGGGCACCGATGCTCAGCGCTCTACTTCGTCACCGCTCGAGGATCGATATGACCTTCCCGGTGGTTGCGATTGACCGGCATTTCCAATATTCCCCCAACGGATCAGAAACGCTCACAGAGCCTTATCGTGAAGGATTAGAGTGCACCACAACTCCCAGTGGTGAAGGATGACCACCCATTAACAACCGAGATGCACCGGTCGTTCAAGGGTTGGATTCACGGGTGGGCATGCTAGGAGGTACTCAGTAGAGGCCCAACTCATCCAGCTCGTCATAGAGCTTGGCGGTAAACCGATCCTTAGCTACAGCCCACCTGCAGCCATGCCTACGATGCTCTCGCTGCGCCGACTCCTCACCCAATCAGTTATAAGTTTCCCGCATCCGCCCTTGGAGGGTTACTTGTCGTATTTATGACAGCAGTGTAAGGTGACCTTTGTTCTACCACCTTCTCTGTGAGAGCGGTAATAATACCAACTAGTGATCCGTGTTCAGCGTAAAAGGACCCGTGAACTTCGGCGCTATCGGCTGTCTGGGATAGAGTGTTGCCATCAAAGCGTAAGGTGTATCTTAACTAGCAACAGGTTCTAGTTGTCTCTCAACTGTAAATTAATGACTAGCGAGGAGAGGACGAGCACACGAATTGGCACCTATGCCTCGTAGCCTGTGGGAGTGTTTTAAGCCGAACTCTCTTTTGACTACTCGACTATGTGGACATCTCGGAGGCAGCTGATTCTACTCCCCATCCATCCCAGGGGAGGTACAATGTTCCCAAGCACCAAAGGCTTGTCTCTGGACGCCCCGGCCGATTCAGTCAGAACGTATCCTTAAGTTAGCTTAAGGCTTGGACGTCCCCACGTGCATTTATGGAAGAAAATGTAAAGTGCCTTGGTGATACACGTTACCTGATGCGGCGGTTGCGGTACGGGTGCATATTCTAGACTACGTACGCATTCCCGATCCAAGCAAAATTAGTAAGGAGACTTTCATTTCCCCGGGTACCACTAATACCCTACGTTACTAGCTTACGCCCTATGGATCTCGTGTAGTCTGCAACGAAATCGCTGTGATTCGTAATTCGAACTACTGTTATCCAACCAGATAAGCATTAGAGAAGACTCACCTCCAACGAGATTGCGCCCAATGTCTCCGAGAACCTGGCGATGTTTCGGGTTTTGGTTGATTTGTGCTATAATTCCTTAGGTGTGACCCAAACTGGCTGCACACGAATTGAGCATAGATTACCGTAGCTTCCTCTGTAGCGCTTAAAGACACTCGGTTAGGTCCTATACGTCTCCTGCGTGTACGACACAATCTTCTACCAGCATTTTCTTGACGGGATTGAGTGGTAGCGCACCTTGCTGTTCTCCAGGGGCGCAAATAATAAGCCCTTTAGTCGCCTTAACTGGATAAACGCGGGCAACATAACCCATGTTCCACCATGCTGGTAATAGATTGATAACTCTTGACGCTAGCCTGCTGGTAGGATTCTGGCAATGAAATGGGACAAGGATCAGGAGTCGTTTCCTAGAAAAACGCCATTATCTCTCGGCAGTATTTACATCGTCTACAATAAAATACGTTACTAAGTCAGGACCGAAACAGAGAGTCTTGAGTCGGGTTCCGCATCTGTCCAGGAACGATGCCTAGCGACTGGCCAGCTCTGACGAACTGTCGTTGG"/>
                    <sequence id="seq_t151" taxon="t151" totalcount="4" value="GTTTCATCGAACCCTCGTTTAGACCCGAGTACAAATTATAATCAATGCGTCTTATGCATGTGCCACTTCTCAGTTACCTACTCACCCAGTCTGGGCCAGCAACCCCGTCTGCCATGCGGGCCCAATCTGAGTGTACAAGTTGAAGTCGATTACCGCAGTGAAAGCGAGGATATGCCAATTTCCTGTTGCTAATGGGCGCAAAGTTTAGTTAATTACAGTAGCCACAGGTTATATCGTTCTGAATGAGAGCCATTTACGAGATACATACGCCCCAATTGCCCTTTGATTGATTTGACGCTATTAGTCACCACATAAGCAATCGCGAACGGGTAAGACTACTCTTATACTCCTGCGGGGTTGGTACGAAGCCCGTCAGACACGCTCAGTACCATTTAGGCGGGGGGCCGGAAGAGCCCGAATCATAGAGAGCTACTTGCGGTTCGTTCAAACCCATGCTTAGACGAAGTCGGTTAGGCCTGTAAGCTCATTTCATCTAAAATTCATGTTATCGCCCCTCGAACGCTGTATTTACCGAGTAGCCGTATGCGCAGAGATAAAACACCCAAGGTGCCGGAGGCGGCCACCCAACGAGCCTTTACGAAGCAATTTACGGGTTAGGGCCGGCGAGGAGCAGAGTGGGAATGCAGCTGCCCACCGTAAACCCTATTTGATGGTCTGTGAGCCAAGGTGACGAGCTTGCGCTGTTTAAGTGTGACGTTTGACAAACCCCATCGACGTCCTTGTCTATCATGAAATCCAATATGCTATGTATGATGGGGTACACACTTCGCTAGACGTAATCTCATCTGAAGCAAGGTCGTACACGTGTAGACCGCGACGTTGCATGCTCATTGGTCATCATCGCCTGCCGGACACGAACTAAACCCATAGGGGGTCCTGCCGAATATCATCGCTCATCAGCGTAATTGTCGGCGACGAAGACACGGTCAACTTCCTCTGTGCTCCGACCGAGCTATGGAAGTACTGCGAACAGTGGCATCGTGTCACCCGACGGCACTACCGCAATAGCAAGTTCGTGTTGAGGCTTACGAGTTGGAATTTTGCTTCTCGAACGCGGAACGCGGAATTGTCGTCTGCGTAATATCCCAAGGCAGTCTTGTTAAGACATCCACCAATTGTTTTAAAGACATAAGACCTGAAGGCGAAAATTACGGGAATACGGGATGGCTCCTAACAGAGATTCTCACAGGTAAACATCTAGTCGAAGAGCACCCAATAAGCCGCCCGTATGACTTCGAACGGAATTCTGACACAACGGCGGGAAGTCGAGGAGACTTGAAGCTAATTGTAAATTGAAAGGGATCTCCAAATATGAGGGATAGATACTTGACGGTAGATGTGCCCGTTGCGTTTATAACTCGACCGGTAACCAAGCCACAGAACGGTCTGGTTCGTGGGTCCTTATATGTCTATATATGTGGATAGTTTCTCAAATTCTGCTGAGAATACTCTTACTTCCCGTTTGCAGACTAGCTCAGGATTTACAGGGTGGTGGTTTCTCTCCCGTATGGTAGATGGGTGTAGGTCCGAGATCTCAACTCGGCGGATCTAATGGACGCGGCACGACAGGCACGCTCTCCATCAGTCAGTCGGACCCTGGGACGATCAGTTTGAGTGCGCGACCTATAAGAAAGAAGCATGGTCTAGAACCTAATACATGAGTTATAACTTCATCTATTCGTCCTTCTTCAAGTTCCCTGAGGGGCGTATACAATGACTGACGGGTGGCTTATTTCCTATTGTGGCCCACACGTGATCATATGGCACAGAGCTTGGTGTCAGAACATTCCCTCCTGCCGTTGTGCCGGCCATTCTCTAAGATATGCACTTTCTATTTTTAATAGGTTCGAGGCTCGCGTCCACGCATGCCAGAACTAAACGAAACAAGTGCCCAGACTATCGACCCAAAAGGATGTTAGCGAACCCAACATTCACAGTCACTCAACGAGGGCTCAAACCTCACATGGGGAGGCCTCCGGAAACTTTCGCGAGCTATTCCTTCTAAGTCAAGTCAAGATGATCAGCGGTCCAACAATGCAGCTAGTTTCAAACTGTAATTCATACGGACTCCGTGGGCATGCTACAAGCGAAAACCGACTTCTATTCCTCTGGCCGCGCATAGGTACGATAACGACATCATCCGGTATCAAACTGGTGTCTCCGGGGGTACGATCTCCGATACGACAACAGGTAACATCCTCTTTATGGATCAGAACATAAGAGACTCGCATGGAGTACAAGGGGTGTCGACACGGGGCGGGACGGAGTTGTCAAGATGACGGAGCACGGATTCAACTAGAGTATAGCCTCCCATCCGGTTCCTCAAGTTTCATGTTGAACGAGGTACGCACTTGATAAATAGAATTTCCGCATCAGAACGTTAAAGTATGTTACATTTATCGTCGGATTGGCAATCTGAGGCGTAAAGATGTGGCGATAGTATCTTTCAGTAGACTACGATCAAGGAATATCTAGCTATAGAAAACGCACATGATTGCTCGAAGAAAGGGCTCCTTTTACCACGATCTGCCACGTGAGTGTGTTAGAGAGTAAGAAGTTGGTTCCGTATTCAAAAGGCTTTTGCTAAGGGTCAAAGCATCGTGAGGCCCCGAGTGCTCTGAAGCTTATCCGGGCGCTATCTGACCATTTTTCGCTCTGAGCGACAAAGGGCCAGGTCTTGATTCATACGCTTCGTCCTCAGTGATGAGTACTACGATCATAGATTAAAAGAACAACACCGGAACAGCATGTACCTGAGGTAAATATATACTAGTTTAGTCGTGCCGCTCCTTGCCCAGCCGAGGGTATGCTCGGCAACCTTGCTTCCTCGTGTTTGGCTAAGAAGTCGGTACGACATCCGGCCTATAGGGCCGCAAGGCAGCGAAGTGTTACCTGGATGACGGTCACGAGGTAGGATGTCATCTCCTGTTGACGTGAAAAATTCAATAGTCCGTCGTCAAGAGGAATTACGAGCCGTAGGCTCGTTTTGCTTCCTGCGCGGATTTCCCCGGATGAGCTTGCGGCTGTATATTAAGACCGTCTAAGTTCGTATACTATCTGATACTTGTTCAATATAGTATCAGACTGTATCCCCCTCAATCCATGACCCAAGAGATCGCCGCACCTGATTAGGCCCGTAATTTCGATTTAACCACTCGCACACGGGACAGAGGCGGGCCGTTTCCCATTGGTGACCGAACAGTAATACAAGCTCCGGCCCGCAAGGTGTGTGGTTCAAAACAAGTGGTAAGGCTTACCTATTCCGGGTTTATCGTTCTTGGCGCTAGTGACAGAGAGAGCAAACCGTGGATTAGCGCTAGGTCATATCCTGAACCGACCCTGTTGCATCGCTCACGCGGCGGCCTACAGAACACATGCAACGAAGCCCCTCACCGTGATCGGGTGGAGAAACGAGATCCGAAGCCTACCAAATATTTTAAAAAAAAGGGGAACCTACTCGGACTACGGATAGGTAAAGCCCCACCAGAAATTGAGCCAAATTAGTTACAGTCGGTAATTCGGCTTGACGGATGGAGCGTGTGGTTCCTTCCTGTTACCCCAGGAATTTAATTTGACCCTGCTATCGGTGAACGAACGACTGGTCGTTTATTGAATTTTTTCGCAGCGACGATGCAACCCAGCTGCGCGAATGCGAAGCAATTTACTTTTCCGCTCAGAAGTGATGGTGGTTGACACGTCACTGTCAACATATAAACCATCGCTAGCATCTTAATGAAGTTAATGTACACTATGCACCGGTGGTACAATTGGCGAGCGAAATGCATAATTGGGGGGCTCATTCGATAGCGGCCGGCGCACCGAAGGTATGAACGGGGACGAACAAACTACGAGCTCTAATACAAGTGCAGGTGCCGACTCTGAGGCCTGACTCTATCTTCATACATGGGCCTACAAATTTTTTGTTTTGTCTTGCGTTCTGTAGGTCGAATCTTTGACAAGCAAATTCCTTCCTCACACGCGTAGTCGTGCTAGCTACCGAGGCTCCCTTCCATGCTGATAGAAAGTTCACCTTAGTAATCCCGGATTACGTCAATCCGGTGTTGCAAACGCACATATCTTAAACGAAGACTTGTTATCCATTAGGGTTCGAGTGTCCAATAAGGCTCCTTTCCGTAACGGTATTTGCCGATACCGAATAGTTGCTGGGCGACATCTGAATAGCGAGACAAGGTTGTTGATCTCGATCTTATTAGCCCCGAATCGAACTGCCCCCTGGAATGACATGGGGGGATGCGAATACTAAAACACACGCCTATGTGCTTAGTGAAGGGTCAATGGTACCGGGAATCGCAATGTATACTGCCTTTCTCGGTAGGCATCAGTCTATGAACCATCAGCTCACGCGTGACGACGATGGATCTTCCTCTCAGTGTTAGCCGGACGCGTTGCGCCAAATGTGAACCAAAAGACAGATAGGTGGAGGTCGGAACCCGGTATGGTATATTCGTATAGGGCATCGGGGTAGCAACTCACGCTCAAGTGAAATCGTAACACCGCTGTACCACTCGCACGACTTTAAGCTTCAAATAGGAGTTCTATTTTTCCAGGGATTCGCTATAACCATATATGCGTCAATCGAAAAGTTTATGAAACGAACAGAATGATAAGGTCATAACCGCGGTCAACCCGGAACACACAATATCACGCTCCATGCGGGGCTTGCCCCGAGAATAAACGTCAGGCGACTAAAAATGGTGAGCCTACCCTCCGCAAAATCCAGCGCACAGGTCTACGTGTGTTGTAGTGCGCATTGGTCCGCTGGAACGAGGCAAAGTGGATATCGGCTACACGGTTCTTTACGTCGCATAGCTGCTAAGGAATTAGGTGTAAAACGACTCCCGTAGTCAACTAATGGGGGGGCGCTAGATTGTACACACCGGCGTGCTCCCCCATCTACTCTAGGTAAGGCAGAGAACGAAAATATTCACGCGCGTTTTTCCAGCGGGTCATCCCATTGG"/>
                    <sequence id="seq_t152" taxon="t152" totalcount="4" value="GGTTGGGAGGTCGAGTACTTCAATCGGGGTACCGGAACCCTACATTTGTTCTATTCATTTGCCGCGGAGTTCATGTCTGTAGGACAAGACAGTAATAGGTGGCTTCTCGGCCAAGCACACGAACTGGGCCGTCGGACTCAATCTAAAAACCGGAGACGAGGGTATCACTCGGAATTGAAAGGCCATTCGTAACAGACACATTGGATGGACCTGATTCCCCGGGGCCTGCTGTCCGCATCTTAGGGCGCCCCGCTGTGGTTATGTAAAATTCGATGTCAGTATAGTTTCTTCCACCTACTGTTAGACCTAAAAGCAAGATGCGACAGCAACAACCCTACTTGGGTCTTCAGAAACAACCCGGTATCTGCGATGTACCCGCGCTGGTCATAGATTGAAAAGCGCGCAAATTTCCTAATTAGGCTATACGGTGGCGTCATCGGCAGACGGAGGATAGCTCCTGACGAAGTCATATTCTATGGCAAGCGCGTGAGAAAGTATACCACGAGCGATCGGGGTCAGGTGTATTGATGCGGCGGGCAGACGTATAGAGCGGGCTTGTCCAGAATACATTCAACAACAAGGTCTACTGAACTGTACGGATTGACGCGATCTCTTGGGCACGTGCGCCTCTCGAGAAGTCAGTGGGCTCGTCAACAGCCGACGAACTCACGCTTTTAGAGTGATTAGTTGAAGCAAACTGGTAAACCTTTGGCTTCTGCGTCAGACTGTGGTCTACATCTACATCGATTGCGTATGACCAGTTTACATCCTTTATCCCCGGAAAGCTCATGGTACTTCCGAAAGTGCGAAACGTGTAGGCGGTCCTGCTTACTTCGTTTTATAGGGGCACAGATCCAGTCGTCTCTTCGATAGGCTAGCTGTGGCTAAAACCGACCTTAATGCTGTACTTAAATACAATTGCAAGGAATGTCGCTGAAAAGATCCAGTTGGCCGCCATCTCGCATTCGCAACCTTTAAGGTACAGGCCTATAGAACCACCGAGGAACCTCACAACGACGCGATAAAAGAGGCGTACGCTCGGGATCACCTAACAAACCACAACAGCGTGATCACGACCAGTTTAAGGACCTAATGTCGAAAGCGAAAGTCGATGCCAAGTGTTATTGCGTATGTGGCTAAAGTGACGCGGGGGGTATGAGCCCACTAGAGGCATGACCGACGTGCACAGACACCTGTATTAACTGGAAACCTGAAGCGGTAGCTCGGCCTACTCGGGAGCAAATGTAGAGGAAGAGCTGGTGCATCACAGAGTTACGGAGACTGGGGCTTTTAAGGCCCACCTAACAGCGGCGCGACGAATTGCTGGTCGGAGACGAGGATGCCGGTGGAAGGGGGCGGATCGAAGCAGTCAACGATTCCAGCCCCGCTGTTGCACCGTGCTGTATCTTTAAAAGACGTCCGACAACGGAACATTACCTGGATAATAACAACTATTTGAGAAAGTGCGTGCTCATATCCCGCCTTCTCGCAAGTCAGCATTCTAGCCGTAGGGATAGCCAGAAAACACAGGGATTGCAACTCATTTTTTCATTCTAAATGGTCTGTGGAGGTCCTTGCATAAGGGGCCTATCCGGGAGACACTGCTCCATTTCGGATATTACACTCCCAAAGCGCTCCTCAGCTTAGGATTCCTTTCCAGATCAAGCGGCGGTTCCCAAGGTTTACCAGTCTAGTGTCACGTCGTTGTTGTTAGGCGGATGGCGGTTTTAAAGAGATATATTTTATTTAGCGTGCTAGTGTCGGGCGTGAATGCAGCTCTGATGTGCCGTAGTTTTTCGTATTGTTTCCACGGTGCTTTCTAGGCCTGAATACCGTCTATCGTGCGCAAGAAAGTTTGCAGCTCTAATGTGAGCGATCGGGCTGCTTCCTTACGGGGTGCCAATTATTACTCAGGAGATAAGCTCCGATTGGATCGTCCAGTAACGATTACCGTCCTAAACGACTCACAAGACGCAGCAGTTGTTTAGGCGCGTAGTCTTTATACGGACTGTAGAGCACCTGCTCTATTATAGGTGAACCAGTCGTTTAGGGACCGGGCAAACTGAAGCATCAATGACAACCTTCGGTCAATGTACTTCTTGCGCGAGGGCCATAGCTAGATAACAGCCTTTACGCTTAGGGGTTGCGACACCGAACCGACGATAAGGTGGGAAGCTTTGATGGAGGATATCCTGCCCTAATTACCCGTGATTCGATGGCTTGTACAGACAAGTACGCAGCATTTCGGCACGGCAAGTGGTATTGAAGCTGTCGGAGTACTCTAAGTCTAGTGAATGATTGTCGGACACCCTATGGGCGCCCGGAGACGGCCCTTAGCTTTCGGTCTTTCAGGGTATGTACGGCGTCTGACAATGTAAACCTCTGGTAGTCAGGAAGTGTGTAGTGAAGTCGACAACAATTGGTCTTGTTAAGAACTATCGGCCAGCCTTCTTACGGTCACGACCTCACGTCCGTTCCCTCCTTGTGATGCATTTACTTCCATTCGAGCCAGCAACTCTTGGCGCGATAATCGTAACAACGGATTTCATCAGTGGAAGTCAACGTTGTAACCCATTTCGATAACAATATAGCGTCGTAAATCTATTTACAGGATTCAATCGGCCAATTCTAACAAATGTGCTAGCTTTATACGAGAGCCGTCGTACGTAAAGGGTTCTAATGCAGGATTAGCGGTACCGGTACCTAGAAGTAATATTCGCGCCATACCCTAGGCTGTACCGGCATCCCGGCATAGTACAATTCATTTCTCCATCGTGGTCATGACGGTCCTTAACACGGGACTTGTGGGACCATTCACATATTGTTGATCTTCTTCCGCGGAACCGACTCCATGTTAACCTTTCGCCGTGTGTGTATCGATACCTATTTAGGGATATCTTCCCGGGATCAGGTAGACAGAACCTTGCCCCGCGGAGACCCGGGTCAACGCTTCAACGCCGCTGGCTTATTGTAGTCTTGGGCACTAGTCCGGAGGCGTCCCATCAAAACTCGCCGGCAACTCACTTTGGGTCGAGATGGTCGAACTTGGCGGATGCCTCTTGCCATAACCCAAAGTTGAGCACACAGTAGCAAGTGCACATCAGTATTAACTCGCCGTGGTATGAGGTGCAGAAAGGAGCAAGCCTTGTGTCTTCTGCCCACTTGGCGTGGTGCCCGGTAGTGGAAGTCCGCACCGCCTCAGAGCGTGAAATTTTTTACAGCTGAAGGGCGTCAAACTTAGAGCATCTCACACGCCTTGCCGTCAGTTAGAATTACTGTACCTCCCGGTATACAGGGCGATCCAGTCCCCTTGTAGCGTCGCTTTAGAAACGGTCCCAAGTGTGCATCCCTGAGATGGGTCAAGTCGACTATTTTTTACCGGCTACCCCGACCTAAATGACCTCTCTGCCCCCTGCGCGATCCTAGTATGCTTCCTGCGCCGAAGCGCGCTCTAGTCCCAATAGAGCTAGTACGATGATAGGACAGCCACATTGGTGCTGGCGGTGTCATGTCCAGCAGGGTGCATTGCCGCGACGAACGTAAACGATTTGCGTTGGGCTTGCTCGACTCCAGTTTAATCAAAAGAGTCACCAATCTGGAAGACCACGCATTTCCGATATACATTTGGCCAAAGTGGAGAACTCCTCATTGACATGGGATCACACGCATAAACACTACTTTTTGGTCCATGACCCGTGTCAAGCAATGAACTTATTGATATGCTGATGAGCCCGCTTAGAACACTTTTAATACGCAATGATCGTATCGGACGACCTCGGACCAGCACTTCAGTCCATGCGCTGTCGTCAGCGATAGGATCGGCATCGAACCTATGCAGAGCATCGCATTTGCTTATCATGCTTACTAAAGTTTAACAGTCTTGTAACCGACGTGCTTTAATTCAGACCGCCGCTTGTACCGTTTATAACGACTACGGTTGACAAAGTCTGGTCGGATCAATTCCGGAAACCGCGAGGCGGTTTGTAGACTTGTTCATCACCCAAGCCCCAGCCCGAAGTTCGCCGTGCTTATAGCACGAAATACGAGAGTTTATACTAGACACGCATAATACCTCGGACTAACTAGTTCAGTAACTAATTAGGCTTTCTGACGGCCGGTCCCCTTATGGCCTGAGGAATAGTCCACCATTCTGGAGTCACGCAAAACGACCACTGAGGGATGTGACGCATGGAACTTCCCTGACAAAATTTTTTGGTTAAACGAGTAACAGCCACCAATTAGTATGATCATGAACAGCCTAGATCCCATTTTATGGACTGGCTTCAGGCGCGATGACAACGATACAGGGATTCCCCTCTGTGTGTCTCCAAAGTGTTTTACCATTTGAAACTACATTATTTTCTGAGAGGAACGTGGGCTTGGATTGCAAGCCGCACCTTTAGCGTGTTAAGACTCTTAGTGAGCAGCCGCACTCTTCAACTGTAGTGAAGTCTTTGTATTGGGTTTCTCTATATGGCGGGATTAAGCTGATTTGTGCCATTAATTAGCCTAGTAAGTACCGCGCCTCAAAGTAAGATTTGTCTGCCGGGGCTTGATTTGTCTCGAACACCCCAGCTACTGAACAGACAAGAGCCTGCCGATCTGCTGGTAACAGATGCGCCATACGAAGTAGGGGGAAGTTGCTGATCAAGCCTCTCTGATCCAATGCATCTGCAGCCAGCGCCGCCTGTCGCTTAATTCAGGTCAGCGTTGGATATTATAGCTACATCGATAGCCGAGACTCGCCGGAAGCGGCTCATCAGTTGTTGCAGGCAGTCGCGCGCCACATCTCATACACGCTACTCGCACGTAGTTAGTGGGTCACGTGCCTTACGAGTCGGAGCCTCCACACTGCCTCGATTTGCGCGCGCTGACGAGAGACATTCCGCGTTGATGGTTTCGACATCTAATCCTCCGGCTCTGATCCGCACTCGGCTGAATAACGGACGGATGATCCTGTTCAGATTACTAATAGATGGCTCCTATGGGAGGCCTCTTGT"/>
                    <sequence id="seq_t153" taxon="t153" totalcount="4" value="CCCCAGGGGGGTCGAAATTGCCGAATTTACCGCTCCCGATGGATCTCTGTTCTTGGCGATAACACGCCGGTTCGTCAACGAGTAACTACTCCTGAGGGAAGGTATGGTGCGCGGATAACGACTAAAGCGTGTGAAAAATGAACTTTTGGCGTGGGACTGTTTTTACGAGGCATTAGGAAGGGCGCAGGATGACTCGGTGTATGATATCCTATTTCCCAGCTGACACAGGTGTTAGAGGAATCGAACGAGGGATATGGCACCCCCTTCTCGACCTCCCAGCTTAAGATATAGTTGCTCTCCCTCTCGTTTCGGAGCTGGGATGAAAATAATACCGACGGCTAAGCCACAATCAGCGGATTCAATGTAAGCGGACCGTTACCATGGCGTCGAGCGAATGGAAACGCCAGGGGCACAGTCACAAGAGAATGATACAGTAACGTATCCAATTCCTGCGATGGCTCATATTTCTAAAGGGGGCAGCCTACGAAACACCGCACACCGGCGCAACATGGCCCGTAAGAGCTGAGCCAGCAAACCAGGAAACGGATGGCAACCCTTGTCATGGCCAGTTGTTCTCACAATTAGCTAGCGATAGGCCCGGGGCTTGAGTCTCCGAGTGCTAATCAGAATATCCTTATACGCAGCACGCTGTTAGACGCAATTTTATCCCGTCTTAGATGACGAGTAAACCGTTTGCACAACGCTTGTCATCACAGAGTTTGACCGGATACGCATGAGTCGAATGTCACACGGACCCTCACAAAGAGCGGTATATGCTTCTCGTTGGAGCAGCTGGCCACAGCCTCACTTTTAAGTCAATGTCGCTGTAATGTGGGCCGTCGCTTCCGAGAGCCCTCCATCGTGAAAAAGTCGTATCGGCGGTCAGTGTTAAGCGGATACTGAGTCTCGGGACCCAACATGATATAGTCTACTTCGTTTGAAAAGGTTTTAATCCCCAACCCTGAAGACCGTAGGTTTTACGCTGTGTTGCATGTCACATGGCGAGTTCCGCACCGGTGCAAATAATTAGCCACCAGGCCTTGTCACTGTTGCCAGCTGGGGTAATCTCCCCGCGTACAAAACATTTGACTGCCATCTATAGAGACTAAAAGTTCATTGTCAAGCGAGATGAAGTCTCACACAGTCTGGTTGCAAAATATCTGAGAGGGCGTCGCCATCAGAAGAACGATACTATTGTGTGCTCTGTATCCGGGCATTTCCAAGAAATCGATGAAAAACCCTCAAACACTCGCTGATGTCTTTCACAGTCCTATGGAGGACCAACATGTAGCATGCAACAGCCTCATAAGGAGTATTCGTGGAGCGAAAAAAAGGTCCACGCCTCCTCTCAACCAGAGCATCAACAACGCTTATCCCGAAGTCAGGCCACTCGTAGGAGCCTCCTAGGTTGCTCACAGCTAGGAATATGACTCTCTACTCCCTAAGCCGCGCGAACAAAAGTGCATTATTTCAGTATTGCGTAGCGCATTACCAGAGAGGACGGTTAGGGATGACAGAGTGGCTAAACGGTACCGTTAACAAGAGTGGGCCTTGACTTAGATCATACATATCTATGTACGTCACCCAACATTCGTGACAGATAGCCGGTTAGAACCTCCTGTTAGTCAGATACAGTAGCCTTCTCACAGCATAAAATCCTAACCAGGACGAACGTGCCAGTCCTAACTTTAAGGAGATACAGAGTCAAGCTCCATATCAGTCGTCTAGCCCGAGGGCCTTTGGGAGATGGCATCACCTTTCAAGATGGTCCTTTAAAACTCTTTTACGAGGCTAGGTAGGAGCGAAGAGGGTTGCCAGTGCCGTGAGCCATTCCCTCCTATACACTACGCGACAGACTGTGAATCCCACAGAACCTTGCAGTTCCCTCCATACGGAGTTTGCCTCGACTTCCAGACACGTACAAGTCTCTTCCGTTTAATAATCTTGTCTCCGTCAGGCTATTTCCTGCTGCTAAGGATTCTCTCGCAATACGCGTAGCAACAAAGCGTGAAGCTGTTACGCTTGTTACTTCAGTATTGCGCCGTTGGCCGCCGTAGGGACTTGTGTTACCACGCTCCCGGTTGGTACAACCGCGGCCTCTGAGTCATGAACAATTTCAAGAACGTAGTACCGCGCATGATTTTACGAGGATGGGACCCACCCCCTTCGACGGACGGAATTGAGACCAAGACCTCCTGATGCAAATATCGGCTATACGTGGGAGCTCTAGCTTAATCGTACGAACCCGCCTCTGCCGCTTGGTCAACAAACCTAGTGAAGTGCGCCTAAGACGGACCACAGTACCTTTGTATAAGCCCGTACCCCATGTCTGATATGCGAAACAGGCTCATAAAGGATGGGTAATTGTGGTTTTTTCTCGCTAGCCAATGCGTCCCCATTTGCGTTTGTAGCTGAACACCTCCAAAGACGCTTCCTTTTCCTAAGCATGACGTTGGTTCCGCGCAGTGTAGATTCGATTTTTGTGCTTCGATGACTTCAGTCGAATCGCGGATCGAATTCATCCTGGTTAGCATGGCCTCGGCCAGGTCACAGGCCAAGAATAGCGTGAGTTGTGCGTGGCCCGGGCTCCGGCAGGATTCGCGCGCAGTAGGCGCAAATCGGAATAAAACGGATCTGAGTCCGTAGATAGACGCTGTACGCGCTGTTATTTGAACCGGTCGTTGCAAATTGGATAATACACTGGACACCAGTTCGGCAGTCGGAGAAATCCGATAAAATTAACCTCTAGATAATAACAAAGGCCGGGACTGGATCCATGACGTACTAGACGTTGTGTGAAAGCGACTCAACCCCGTGGGGGCTCCGCTCAGGCCTATTTGTCAATGTTCCAATACCAACGTTTTCTTCCGTCTATTAGCTTAGGATGTGTAGCTGCAAGGACGGTTCATAGCTAGGATGATCCGCGGGATCATTAAATAGAACGATCCCGCATCGACGTATTCGTAGGCAAGCTAACCTTGCAAATGTGATCTTCCCGCCCAAGCTATGAGTAGACTGTTAAACGGAAACTACATACAGGCTGCAGTTAATCAGCGCCTGTTTGCATGCCCGCGTGGTACTGTTAACTGACAAGAATGACCTGCGGGTGCTCAGACCCGGCAAAGAGGGTACAGATGGTAGTTCGTTTAGAGTTTATAGTGACTCGATTAGTGCGTATCAGGCGACCTCAACTTCGGCGCGAGCACTTTGGTATATATCTAAATAAAAAATCAACACCTGAAACATTGTAAGCGGGTACCCGGTTTTGCCCAATACATTCTTGAAATGAGACGCGTGACGGGTAAGCGGGACATGCTCAGCTATCCACAGCAGAAGCAATTATCGCTAAGATTGGGGTCCTGTCTTAACAATATTCCACGATCGCCCGTGGTCAGCCCTTCCTAGAAGTTATTAGCTTAGAGCCATATGACAATGGTTATGTTGGTGCCACGCCCGGGGATATCCAAGGTCTCGACTCGCTAGTCTGGTTTAGCTGCCCCCCTATGAATTGTACCCTTCCTTTAAGGTGACTTTGCCGAGACCTGTCTAACGCCGATCTCGAAATGTCGTAATTTTGTACGTTCGGGAACGACACGGTACACGGTGCCGGACATCCGTTATGACACGAATTCAAATCGATTCATTTGATGAACTAGTGAGACCGAAGAATTTCTCGCCAACTATGTGGCGCTAACGCGTCTTATGATAGGGATTCCGGATAGACGTAAGGTCAGACGGTTGAGACAGACTTGGTCGCCAGTCCCATATAAGGTTCCTCCCGACCCATCAATAAAGGCATCGTGCAGCCAACCAGCATTTCTGGACTGGTGAGTTTGGGTGCTGGGTATCGGTGTAGAACGAACCGGTTGTTAGTCACGCCTGGAACACAGGTTGAGTCATGTGCTTGAGCTCTTGCCAATCGTGACAAGCGCTCCTTATATATATGTTCGCGGCAGTTGCCAAGAGCATTATCTGGCGCCTCACCTTAACTTCCCGGGGGAAGTCCTGTTTGGGTGCTTACCCCACCTATCAGTTATGACATCGAGTGACTCATACCGTGTCATACTAAACATCATTGGACGAAAAAGAGATCTGATTGTCACACTTGGCTCCGCAACCACACTCTCCGTCGCTAGCTGAGGTTCACCAGCCTATTTGTATATACAAGGCAAACGTACTTGGAAGTGACATTACCAAATAAGTAGCTGGTTACCGGCATGCTACGTCTACGCCGACTTTGTCACTTCCGTCGGATTCTGGTCCTTCCCCGGCTACAACATCGGGTGGCAACTCCTCGAGTACATGAACCTTACCCCGTAACAATCCCGAGCCTGAAACATGTATCGGCATGGACCGTGGTCAGGTCCCTTGGGGCCCCCTGGTCACGCGGTTGGCTTGGACAGCTCCGGTAAGTACCATAGGATACCAGCCTGCATAGCAAGTTCTACCACACGACCTAGTTGGGATGGATGCTCGTGCGCTTGATAACGTGAGCCGAACCTCGGGAAGAAAGTTGCGTAAGCGACCACGTAGCGTCCCTTAGAGACTACGAATGCAACTTGTGTTGGTTGGGTCAACGAATAGCTTGGCGGCCGCCGTACTTTGGGGATGTTCTGCGGCGTAGGCAGGATGTATTCTAGATGACGGCGTGGACGTAGAGCACGACGTCGAAACGGTTGCCCCCACGAACATAGCAGTAGAACCGTAGACGGGAATATACGACTATTGGTATACGAAGACGTGGAATCTTAGGGAGTGTTATTAGGGAAAGACGCATGAATCTCATACTGGTTCTGTTCTCAACCGTGCCAAAGGGCTGAACTTAATGTGGACGAGGCTAATGATACCTAGTACCACACGTGGACCAGTATAATATGCGAAAATGGCCCTAGGCTGTCGTGCTCGCCAGTATTTCCGGCGTCCTGGCCAAGTTCCAGTCGTGAACTTGCCATTTGGCATTAACCTATGCACCGTGGCGAGTTCGTTATATGGTTTAGAGC"/>
                    <sequence id="seq_t154" taxon="t154" totalcount="4" value="TTTTCTGAAGCTCAATCGTGTACTACCATATCGCCATAAAGCGCTAATCACTGGAAGGGCGTAGCTGTAATAGGGCGTTCACCATTCCCTACGTAGTGGATGCTCAGTTTTTTAAGCGACGTCACTGCTACCGGTAGCTATTTGTTCGCCAAACGCCGACGGATCTCAAGTCGTATCTTGGTAGGGTTAGTATTTCACCAGCGGTCAGTATTATTGAGGACATGTGCGTCACCAACAATCTATACAAGTTCAATAGTTTCGAACCGACGCTCCAAGTTGGATCACACGGTGGAATGCTATAAACTAATACAACGCTATGCGAAGTCTTATGGACCACTGAGGAAGCTCAGAGCACCATGTTAATGATGGGCGCGATAGATAGGCGGCAGCACGCGATGTACGTCTCAAGCAAGCGAGTTGTGTCGGTGATGGAGGGCACGGACTCTAAATGAATGCGTGTGAAATCCCCGTGTCCTCAGTATAACGAGATCTTGGCAGTACGATGCTATGGAAAGTACGTTCTCATGAACGCGAGGTCCCGATTACTGCTGTTTGGTAGTTCTGCTCTTGAAAAAACGCCCGGCGCTACTCCAAGCGAGCACCCGTAGATCATTTTACTCCGGCTGGCGGTCATTTAAGGATATCGCGACACGCTGGCAGTCCTGGGCGCTCGTAGGAACGACTTCCCAGCGCGGTGGGCTGTTTCGGTGTCTTGCTATCGACAAGGTGGTGCCAGGTCCCCCTCATGGGCGACTTTTCGTGGGCTGCCTATCTTCTGAATAGGCAACTGACATGTAGGGTAAGTCGTATATTCGAAGGAGGAATCCCCTAGGCGAGGTCGGTGTACATACGTATGCTTTCGAACCTAGAAGGTAGAGAATCTTGGGCCGTGCATCTGCTCACTGGAAGCGGGCGAGCTTGGCCGAACGCCCCGGAACGGCTATCTTGTATGGACTAGAACTCAGCGATACCGACGTCCTTTCCCCCACGCCCATCTTCCATGGGATTTCTGGGGCCAACCTGCGCCTAAAAGGTTACCGACAACGTCCAGGAACATTGGGATATATGATGTACGCCGCCTACCTTTTCCCGCGCAATTAATGGATTGTGCAGAAAAACTTGTAGAGGAACATCCTATGTATCGTGCTGGGCAAATAATGTGGATCGAATGGCTTAACTGACGCATCAGCGAACGTGATGACCCTGACATTGTCTGTGTCCGTAGTCCAACCTCCTCAGCTGCCCCAAACCCCGATCTTACGAAGGAACGGCCGATGTCGCCCTTATAACCTAGGTGAGTATGTCCGATTGCGAAATAGTGACCTGACATCCGTCCCCGATCGACCTCTTACACCACGAAAAGATGAAGCTCCGCAGATGCCACGTCTCTAATTGCCATGTAGCGTGAACGTGCTTTTCGGAACCACTTCTGGCAAGCTCTAGGATTAAAGGAGTGCCGAGATAAGGCGGTTCACCTCGCCGAGTCTGAGATAGAATCATCGCCTACATAGGGGAATGCCCATTGACCTTGCTGCTGAGGTGGCCTTATAACACCATATATCGAGCCAAGACGTCCTTGTTCTATGCCACAAGCTACAGGCATGCCGCGTACACGTCGAGCTTCTCGTTCTATTTGCATGCAACCGTACATAGATTCCTATGTCTTCTATGGAGCATATTTCCTGGCCCCACGTACCGTAGCAAGACCAACTTCTGTAAGCATTATATCTTGTGACTCTGTCAACCCTGTCGTACACGAATAATGTTATCCCTCGCCCCGACTGAGCTCAATCTATAACCTACTGGCAGGGAGTAGGATTCTGGGATGATTCATCAGATAGAGCAGTCACAATTGGCCAGCTCAACCGGAAGGATTCTTCGCCTTAACTGAGGGTACACTCCATTAGTAACAAGTCCAGACTGACCTACTAGCTTCTTCGTCTTAGCGCGTTTCGTCAAGATTTTCGACTGACACAACACTTGAGCTCTGTGACCCGTCCGTGAGATTTAGAGGAAAGCCGAAGTGTCTACCATATATAGAGGTGCGTCGCTTATGACATACTACAAGGCACAGTTTTATCCGCGACATACTTCGTCTCCTTTCAAAGCAATTCCCCAATGCTGCCTGCCCAGGAGGCTAAATTACGCGAGCTGGACTCAGGGCTCTGCAAGTGAATCCCCTAGGCTCGTTAGACCTCTGTCTGTGATATACGATAGTAACTATGTGCTTCTAGGGAAACTGTCTGGGCTTCAGGTCGGGGTATTGCTAGTTTGAGAAGATGTTCGACGACTCCGAGGGGCCTTAGTTGGACCGATTGTTCTAGAGTCGTGAGGCGCTAGGCGACTCTCCGAATTGGTGGGGAATGCCATCTTACATCTTAGCGATGAGCACTCAAATAGACCCATTATGGATACTCAGGTCGGTGGTCCGATTGTACGTATCCGTTGGATTCCGTCCCACATCGACCGCGGAGCGTAATCCATCCCAGAGTACTATATATTAAGCGATTTTATCCTCAAGGTCTGCGAGCATAGAGGGCGGGACTGACGAGCGCTGCCAGACAAGCGAGTGGTACGGCGAGTTCGGGAGGATGCTACATTCCGACCGTATTATGTGCATCCTCTATATCTAGGGAACCGGTGCCCATTGTTGTACGGTCCGAGGAGTTCCGCCCAAGTAATGGGACTACATTATTGGGGCCGTTGTTTACTCCTGGGGGCCTCGTGAACGTCTAAAAGCGGCCCTTAAAGGTCCTTTGATGACCCTCTTCATTTCATCTAACTGCCCCCAAAGACCTGTACCCTGGCCTCATTGGCCGTAACGTTCGAACTTTGACCACGTCTCAGAATATGGGAGTAATTCACGCAACGAGGAATAGGCAAAATATCCAAAGTTCCCCACGCTATCTATGCAGCAATATTCGGTATTCTTAAACAAATCAGTAAAAGGTTGCATGTGTGTGCGGGAGGGCAGCGAGGGCAACTGGAGAAGGTGATGGCGCTGTTCAAAGAATTCTATTCGGTTCCCCGGGCTTCTAGTGCGTTACCTTAGACTACTTCCCCTATAGCATCGATAACGGATCGTAAGGTCTTTGTGCTTGGTCATCCCGTATCCCTGAGTAGATGCAACGTACTAAGTTACGTTGTGCTCACCCGTCGATCACCGTGGTTATTCGATCATGGCCGGTACCGAACACGTCGAGACTCCCACCCATGAGAAGGGAGTGTAGTTGTGATTCTTACGAGCACTTTGACTAATCTAGTCATTATTTCGGGCGCCGCCTACCAAGACCGTCATTCTGGTTTACGACAGTCTGCCACGCCTACGAGCTTGAAATCAGTTCGTTTTCATTGCTAGCTTATTTGGAGGATGGGTAGAACTTTCACGTATTATGATAGAGGAGAAGTGTTTCTGGGCTAATGAAGAGGCCGCTGACATTGGGGCAGCTCCGAAGTTCAGTTGCGCTCCCTAGTGGGCTGCGAAGGTTTCCGAGTTGGAGATCGGCGTCAATACTTTAAGCTACCCTGTTCTTAGGCTAGAGTTGTATGTACCATGGGACATGAACTTCGGCCACCTTACCTGGGATTGGGAGGTACCTCTGGATGGATTCATGGGATATTCCAGAGTCTCCCAACTAAGAACGATTCTACTTTTACGTTCTGGAGTGGTGTAATCACCGGATTATTACTGTGATGTCGAGTATTCCCCTGAGGAGGATCGTCTGCCCTTTACTTCATCAATCTAATAGTATGACATTACTGTCGTCAGTGTAACGGATAGTAAGTGATCCCGAAAGGGCATCGGTCAGGAACACAAAGACGTTTTACCTTGGGTCTCCAAGGTGCTCACCAAACTATACATTCTAGCGCCTGTGGTTGGACAAACTACGTTTGCAGTAGGAAAATAGGAAATCGGGCGTCTTAACAATCCCCGGATATTCCCCGCGCACCAGCAGAAACAAATTGATGCTCTCGGGGAGCGACAACACCATGACCCCGATCGCGAAGTATGCTGCCTAGAGACAATTCCTGATTGTGCATATCGCCGATACTGAATTCAAAGAGCCGTTTTTCGCGATGGTAAAAAGCACAACAAATATGTTAACAATCGATTTCGCAGGAGCTTCATTCGAGGCGCGAGTGGCTGCCCAGAGTCTGATAACGCCTGAATCAGCGTTCAATAGAACCAAGTACCATTGTAGGCGGACCACTCTCAGTTGGCCCCACGAGATGTATCATCTAACCGTCGCTTCGTGGACGGTGACTCCCCAGATTCCAGGTCATAGGCCGGTCTTAACCTGGACAGAGTGTCTGTTCACATTACCCGTTGGCTAGGCACAGATATGGAACAATCGGTGTGATCCACTCGGATCTTTTGAAGTGGGTGCCGAGGCGCGTGGCGAGAAGTACATTCTTTGATAGAAACGATAAGTGCCCTAAGCCAGAACTCGGCAGGATACGCCCGGTGGTGAACGGTGAGTTTGGTCAAGGAGCCAGAGTACTGGGCGCCATGCCACTTCCGTCGGTAGAATGGAGAAACAGTTCTGCTTGTCGGCGGCCAGATCGATCCCCACTAGGTAGATATCAGGGCAGGTTCCTCACGTATCGTAAGTTTTGAAGGAGATGGGAGCAAGCTGAACGTAAGGCGTGTCCACCTTGAAGCCTGCCAAGCTCTTTCGGGCTTTGGAATCCAGACGGCTCTGAAGCAAGTCGGTGAGGGGCAAGGACGGGGAAAGCAGTGGACGCTCCCCCCTCTTAACAGGAGCTGAGGTAAAGAGCGGACAGATGCGACTAATGTTATCATCGCAAGCTCACGAGGTAGTGGAGAAGATGTTACTGCCGCGGTGTTATAGCGAGGTTGGCTCGTTTCTACAGGAGGCGATTTACAGCCTCAGCCACATGACGGCACGTCGGGGATGAACAACCAAGGGGTGTGGGCCTTAATTCCCTAGGACAGGACCGTGCCTCACAATCACGTAACACGTTTACCGGGCTGCGGG"/>
                    <sequence id="seq_t155" taxon="t155" totalcount="4" value="GGTACCGAACATAGTATTCGAGGTGGGTAGACCTTCAGACAATGGCGATTGGAACACATTATCGGCTTATTTAGGAAACGGTGACCGGACTAGATCAGCAACGGACGCGTCACTTAGGGGATATCCTGAGTCTTGGAATCCCCCTAATTTAAGGACGACGCAGGGATATATATGCCTACCTACCCTCTTCACATGACCAAATATGAATGTTGGAATATCTCTGGCTAGGGCAGTCCCAGCAGGGCCCCCTAGTGCACACTCGACGGTTATGGCTTCTGTCTTAGAGACCTCCCAACAAGCAACTGGTGCGACCCGCCGATGATTCCTCGTCACCGGGCCTGCTTAGCGTCGGCGTAGGCGGGGCATGGAGAGTCTGTACACACTATGTACTTCGCACGGAGCAGCTCTTAAAAGAGCAGTGAGGTTGATGTCGACTCTACCGAGATCCGCTATTGATTAGGGCCTAAGGCTGGCCGGAGTTCTACCCCCAAGAACGTAATCCATACATTTCCAACGGAAGACGATAAATATGAAGATACTTACGGTACACCGTAATGCGTCCTTGGCTTCCCCAAGGCTCTTTTTCTCCCAGAAAGCGTCGTATTACTTCCCTGCTGCCTTTTGATCAAACTTCCCCGCACGATTTAGGAATTTACGAGGTTACCTCCGTTCCTTTACAAAGTCCCCTTCCCTGCCTTCTATGTGGTTTGGAGTTTACAGCGATACATGGCAGATGGCGGGTTAGCGGCGCCGGGAAGAGCATAGTACTCCTGGATACCTATGTTCCTTATAGCCTGTTGCAGACAGCTCCCCTGCGGTCTGGTCGAGTCGATTAAAACCGTACCTTCCCTCGCACGGAAACTTGAAAGCTAACGCAATGAACACCTGAGCCTCCCTTGATTTCCTCACCCCCTGTTCTCTGGGTTGCTGGCCCCCATCACCCTACCTTTAAAGCACTAATTCGTGGCATTGGGTCTCTAAGGTCGAGGTAGCGTCTATTGGCCCGGAATAGATTTGGGAGACATAGGCGTCTCGGGCTTATGATCGTACGTGCCCCATGCGTTATGGTAGATTGGTGCTCCGCCTAAATACAGGAGATTCCGTTATATTATGCGTCTATCCGACACAAAGCTCACCTTTTGCATCAAGCTGTGACATAGAGGGCCTGTCACAGGTTACGTCCTGCTATCTTGCGGGGGGGATCTGGTACGTTATGGTCGTCAGATTAAACATTTACTCACGCAATTGAGAAAAGGGAGTGGATCCAATCACGTGGGCCAACTTGCCGCTCCTAGACGCAGATTATCTAACAGCTACGGTCACAAATAATGCCGCGCTGTAGCTGTACACTTGTGCCTATCTCTACGACGATACGCGGTTGCAGCCAGAGACGTTTAAGACTATGCCACCGATTGCGATCAGATCAGCAATCTTGGCAAACGACGTGGAAGTCGATCAATGCCATGCAAAACGATTGCATGAGCTTATAGCCTGCTTGGTTTGCCGCACACTGAAACAGGCATCGTACTGTGGCCATGTCTAGATTGATTTACACACAAGGTCTAATGTACGGTCCAAAGAAGACACTTAGACTGGGTCACGCTCATCCTAACCTCTCCAGGATCCTGTACGGGCCTCAGACGGTCCGATCATACAGCGGTCTAAGTCTCCGATAAGCAGGACGCTTGATGTAGCCGGGGATTCGCCTGCACAAGTAAATAACGGGAGACGCTATTGCAACACCATCCTCACTCGCATCTATGTCTTCAATTGCACCCACCACGTTTCGGTGGGAGGGCAGAAATGATTCAGGCACTCAACCCCTTTCTTCCTCACTAGGCCACTGGTGACAAGCAGGATCTAAAGCCTGGTCCCGAAAAGATTATATTGGCTCGACATTCCTGGAGCAACTGCCGGGTGCAGGAAAACCTAGACCTCCGGGCCTGCGTAGCCAACAGCCCTTCACAGAGCCGTGCAATCTCACCCAAGACGACGTTCTGTTCGGCGTAGCCGGATCCAACCGCGAGCACAAGCTTTGTGACTCTTTATGGATAGGCGTACTGGACTTAGGATGTGCGCCTTCTTGATTACGAAAGGGGATGCCGTCTAACTGCCGGCTACCGATGACGCTACACCCGCGAGTGCATACATAGTTCAGCCATGTGAGGGTTCGTACGCCGTAGCTGTTTGACAAGTAGAGGCGAGGTGTACAATGAATCACGTAAACTAAATCGGTTCAGAATCATAACCTGCCGCGTCTCAACGCAATTTCTGCGTGAGTCCAAGCTATTTTCAGTCTTATCGGTTACTTGTGACTGATCAAGCGGGTAAGGCGCTCCGTGTGGGATATCGCTAATGTCAGGAATACTAAACACGCGTGCCGTTAATGATTAAAGCCGGCAGCGGAAGGCGAACCCGATTCTCTAGCACAGATACATGTAGCTTTCAGGCCCCTCTGTGATGCCTGCGGTGGCCTCGCCTTTACAGGTTCCTAACAACATGTTTAGAATAACACAGACATTGAGTCATGAAGATTTTACATTCACTTCTAGACGACAAAAGCGGGGAGTTTACTGGGGATAACTCGATTGAGCTCTCTTTTGTTGCACAATTGACCGAGCTGACCACCGACCTCGAAATAGGGGTGACACTCTAGAGTTCCCGCATTAGCGCACAGTCCCTCTGGGCTAATCTACTGGTCGCCCAGTATGCTGTAAAAGTTCAGGGTGTTCCAAGTGTAACGGACATGCCTCCCTCACCGCACACTACGGCGCTTGAATGCTATTATTGCCGAGGACGCAATTGAATTGGGATCCCCAATGTTAAATGCGGGCCTCATGAGGGGTCCTCCTAAGTATCCTATAAGGCTTGTGTCCCCTTGACAGAGAGAACACTATATCGAACGGCGCGCGACTGGTAATCGGAGAACAATCACCGGATCAACGCAGCGTTCTACATTTACGGTGCTATGTTTCGTCGGTTGCAGCCGTCGGATGATCAGGACTTGTTCGTGCTTATCTGACACAGCTGTAGGCGTAGTGCGGTGGTGATACCACTTGTAGAAGATTGAGTCGCAATAGTCTTACAGGGGCGTCTCGCTCCGTTGAATCCCAATGGTCACACATTGCCAGACACCACGGCTTGTCTTAGCCCCCTTTGCCAATGTAAAATCATACTCGCTCGCGTCTCCCCAGGGGTCATACGATCCCTCTCAGTACAGGCCGAATGAGTTACATACTACGATATTCCGCAACTCCTACCGCACAGATGATTGCAAATCAACGGCCGCGGGCTGGATTAATATTGAAGCAATCCACAGCGTGACACACATCGTACGGCGCGAAGTTGCGAGTTATGTTTACTTCCTGCACCTCGTCGTCGAAAGGGACGCACGTCGAGTTGTGGCGAGTCTCAACTGGCTCTTGTTAGGCTTCTTATAGACATTAGCCAATACACAGACTGAACGCCATATAGCGATCAGGCCCCAAGGTGTGTCCCCTGAGAGCGCTTCGTGTTTTTGCCCATCCTACCAGTGGCCGATATGCACAGGATGGGATTGGAATTACAAAGTTTGCGGTCTTGTACTAGAGTAGGCGGTTTATGTGGCCGGACAATTACAGGTGAGGGTATAGAACTACCGCCTGCCAATGAAGTCTATTTAGATAGGCCTTCCACAGGTGCCGCCGTAGTGATCAGTCGGGCGGATAGCTTAGAGGGTCGTTAGGTGGCGAACGCAAGTCTACTAGGTTTACTCCGACAAGGGTCGTTTGGGAGTCCTTCCATTAATACGTCAGTATCTCTAAAAACGGGAGGACTGTCGATATCAACTCTGAATCGGAACGACTATAGGGGCTTGAGGCGGGGCCGGGTTGCTTGACTTGTGCCTCAGATGATATCCATTGGAGCCTCCCGCCCGTTCCACTTCGCCTCGTACGCCCCTAGTTTGTTTTCAAAACAGCATAATCTAGGATTCACCACTGCGGACGTCCCCATCGGTTCAGCTCGACGTTGCAATACCACTGCCGCACAGAAAGCAAACACCAATATGTTTCCTAGGAAAAGGGCTATCACTACTTGCGAAAGGACATTTTCCAGTGCCTAATTAAGTTCGAAGCGACCGGGCCTGGCGCAGGCCCTCTCCCATAACTCAGATTCGGTCGGCGTGTTGGAGGCATGCAAACGAAGCTTGGTACGTGGACAAATGACGACTCTCCATGGTGCTACGAACATCTCGGGGCTCCATATGACAACTAGGATCCGAGCTACGGTCAATGGGCTGTGTCAGAGTTAAATATGAACTCGTCCGTACAACGAGACGTTTATGTGGATTCAGTCACTTACAATGCCTCTACGTATCGATTGTTTATACTATTGACTCACGCCCTTCTGGCGATTGATCCCGACTCTGGTGCGTTGAAAGGCGCAAGCATTTCGGATGCTCCGCGTCATTTTTTACGCTAGTAAATCTCGGCGGCCACCATACAATGCTTTTGGCGGGGCCACGTTGTTCATTAACGAGGCCTTCATAGCTTCTACGTCCTGATAACAGAACTGTTTATACGGCGCCAAACCAAACAGCGATTAGTGAGTGTCCTTGTTTACTAGCTCGACACACAATTTTCTATCTTACCTCTTATTCATAGAGGTAGACGAGAAGCGGTGACTACCAATGACTGACCTCCAGGGGGTACACGACCCTCTTGCCGCGATGCAAATGTTCAGACCGAATTAGATAACGTACTCCAGCGTCACGCACAACAAGTCGCACGAGTGGCTAGAACTGCACCAGCCGCACCCCTCCTTGGGCGTCGGTACTGATGTTCCTGGATGAGAATGGAGAAAGTTACTGTGAGTGCGGTTGAATGATATAGAGATTGTATGCTCATTCCACTATCTTACTACGCTAAAGACATAGATAGGCTATGAACGATAAACGGTAATATAACCAGAATAAGCTGAAGGGACCGCTTCAACTGTGCAAAAAGCACTCCTCGTTGAGC"/>
                    <sequence id="seq_t156" taxon="t156" totalcount="4" value="AGGAGTCCAAATAACCGTGTGGTAAGGAGGCGTAGCCCAAGACACACCCGAGGAGAGCGACTAGAGGCCCGAATGTTTGCCCTCCACTCACACATTTAGGGATGTCTTAAGAGTCGCGAGCGTCCTACTCAAACTTGACTAACGCATACGAGTACCAAAGATGGGCATCCAGAGGGTTCGACCCTCCTCCATCTGAAGGAACTGCCCCGAAGTTTACTTCTAATGCTATTTGGGCTATGAGGCGTATGCGCAGCCCATTCATGCGAAGCCCAGTCGCATACCCCTGTTTGTCAGAGACGGACCTCACGCTTCCGCAGGTCCGCATTATTCGTCGACCCCTCTTTTCGGATGGACGACGTTGCTTACACGGCGTTCCAGACATCCGTGTACATTCCTAATAGTCGGGATCAACAGCCGGGGTCTAACATTTCCTACTGACACAGATTTCCCGGTTGTAATCGTGTGCTATCAGCCGCGCTAAAGCCTTATAGTACATTTTTATCTCACCTGCGTCAAAACTGTATTAGCGCACGGGCTAGCATAACGATGATACTTATCTTTGCTCCTGAGGCGGCAAATCAATAGTTCTGCTTTAACATACGTGTCTTGCCTACCGCGGCCCCCAGAGGTTGTAGCACGCATGCACCGATTCCTTTCAAATCTAGAGTCCTGCCAAGGCGATACCATTAGGCTGGAATTGGCATCTCTGGGGAACACGTCGATTCAGAGGGTCGGCTGAAGAAAAGTACGAAGAGGCTAGTGGCGCAGGCATCGTGGATCGGGGGCCCAATTATTTGGACGTCGGTTTGATCCATTGAGATAGGCTCCAGCAAGAAATTCTTGCTCGAATGTTATTGGTGATCTAGATTGTTTCGTAGCGTGTGCCGGTAAGTTATGTTAGGGACCGACAGACTACTTATCAGAGCGCGCGATGGTGGGAGTCTCCAGGTTAAACACATGTAATTCCGTGCGGTCGTCTCATAGGGGGCAGGTGATGAGCGCGCGAGGGTAACCTTTCTAGAAAAAACGGACAAGGACCCTCACAGAACTCAGCGGCTCCCCATCGAGCGACGTTCTGCTTACGTCAGGTCCGAGGCAACCCCATCGCCAGGGTTCATTCCCGTCGCCATCTTTGTTTTATCTAAAAGTCCTTGGGCTAGTCGGACGAGGAGATTATCCCGTTGCCCATTTGACCGCCCTTTGATTTTTAAGTCAAAGCGAAAATTAGTGGCGCAGCAACACCCTCGTTCGGGCACAGTCATGCCAATTTTGCTACAAGCTCCTGGCGCTCAATGAAACCTGTTCTTCACAGCGATAAAATCCGATACCAACGTTCGTCGCCTCATTGATGGGACGAAGGAAATGCGCAATCAGAAACCTGCGTTGCCATCAGTATCAGCCTAACGTACAACTGCAACGTTCTCGCGATATGTTGCCCCTCGGTGCAGGTATTAACTAATGAGGAGCCGCGGCCATAAGGTATTCTGGACCAGGGATCGGAATGCCATACTTCGGGTAGATATCTGTGCTCTTCGTACGTGTTGTCGGTAAGAGCTGAGGAAGCTCTAAACACATCTAAGAGGGGTGTCTCTGATAAATAGACGCTGTGCGTATGGGGCTGTTCCTGTTAGTCGGACTTTGTTCTTGCTGAAATGATGTTACCCCGCCATAGCCTCCTGGCGGCTCGAAATATCGCGAGAGACGATTTGATTGAATTGGTCTTCCATGCAAGGCTCGTTTTATCGGGATTTCCGTACTGGACTGTTGAAACCGTTTGCCTATAATGGCTGGTGATAAGACCAATCAAGCCATCTTGTCCCCGGAGACGTTGTGCCCCCGATCCCACGTGTACAAGTAAGCCGAGTACTAAGAATTGGCTGTAGTGCTAATAACCCCATTTTTATGATATTCTGGTAATGATCGACTACCGCGTGGTGCGTGAACGGCCCCGTATTGGCCGTGATTGCCAGTAGGGAGTTAATTCCTGCCCTGGTATAAACATGCTAAACCTGAGCAGGTCTGCTTGGGCTAGCAATGTGAATAGAGGGCCGATATGATAGGTCGGCAGGCATGGTGATAGCGGATATACTTCCAAGTGTCGTAGTTGCCGTCTGACACTAGAAATCTATTACAGATACAGTACTTAATTTCACGGTTAATTTTGAGCGATCCCTGCTTGTCTCAAACAATATACGTGATGGTCTCTGGAAGTAACTCACCTCTTTGTGATCCCGCGCCTTCAGTCTCATAAGTTGTCGGCATTATTCGTGCGTGCGTTGCTTTTGCAGCCATTATACAATGGTTCATTTTCGCTAACGTGTGTCTAGGGTAAGCGCATTTACATCGAGGAGTAAGTTTTTTCGTCTACTATACGGCCATTAAGTTAGCTGACCAAGCCTTTCACAGCAGTAGACGACATAAAAGCGGCGCAGGGTTGTGTAACCCTCCTCCTCGGCATTCATAGTACTTTATGGCTGTGAAGGACGACAGGATTGGTGAGTTACAGCGCTGCGTAGGTGCTTTAACGCACAAGGTTCGCATATGTCGATGGGCAAAACTTCCGCTTCGATAGTGGGCATTACAGCTTGAAGTCTCTACGTTACAACGATCAGTGTCGTAGGACGGGTTCCAACAAAGGCAGACTTTTCGTCCCGAGGCACCATGGTGCGATTGCCTTGCTACAGGCACCTGGGGGCGGCAGGCCAGTATAGTCAAGTGAGTCTGTGACATCCCGAGAAACTTGTCATATCCGAATCTAGCCAGCTAACGTTTGCTGCAGGTACTTTTTACATGCTAGCGGCGAGAACTTCCTTATGCGCTTTTACTAGCGAGAACCTTTGGGCGCGCTCGAGACTTTGACCCCAGCAAAGTTAGGGTAGCGATCGAGCCCATCTCTAACGAGACCGCACCGTACGCCGATATCAGCCCGAGCTCCGCCGGAAGGCGAATTACCTTTAACGTTACATGACCGCCGACAATATTGTCATGCTGCAATCCCGGCGCACTCTTTACCAGACATTAGGAAGTTACCTGTCCCTTAGCCTGCGGCAGACTAAGGATTAGTGTTGCGAGGCCGGAGCAGTTAATTGGCTAGCGGTCATGCCATGACCTGTCGAAGATGTTGTGGGACCATGGCTTATGATAATGTAAACGATCGGGATCTGTCTCATCTCAGTCGACGTACCTCTTCCTGCTAATTCCAACCTCACCGACTGGGCTTCCGCCAACGGACTGCTTAACTAGGGAGCCTCTCTAAGGATTTACCGCGCCATTATCGAGACAAGTTCAGTTAGAGAGAGGTCGGAAATGACTTACGTTAAAACCCTGCCCTGGCCGAGCCCATCCAAACAACATGAGCGTCTTCAACAGAGTCGGGGCTCAAGACTACGGTATCTCAGGAAATGTACATGTATGGTATGTGTCACTTACCATGGCCAGGGTATGAACTCTATCCCATAAACTTTGCATGTCACAGGATGACGGTTCCGGCCAAGCTTGATGCGATCGACCAGTCTTTTGCCGAACCTTTAAAGGGGGGTCCATCTCTCATAGCTGTGCACCACTGCGGCCCTGGCTTGTCCATGGGAAGCCCCGGAGAAAGGTTTAAGTATAGGTGCATGAAATTGGTGCTTCAATTTAATAAAGAGATCAATCTCCATTCTTAGGCGATAAAGTTGACATTGTGCGAACGTACAGACGAGGGATGTCCTAGCCAGGTCCCACGCTTTCACGCACCTGGTTCACACCACCTGACACGCTTCCTGCCAGGTAAGTACATCCTAAAATGCTTGAGCCAAAGCTCTAATCGCGGCGAATTACGCGTCATTAGTGTTATTCACACTGATGAGCTTCTTCCCATCGCCTCTTACTAGTTGTTACGACGCAGAGAAGCAGCCCGTAACCTCCCCACGTAAAAAAGCTCTGGGAACGGACGGACATTTAAGACGGAAAAGTCACGCTCCCAACGAGAAAAAATAAAGGAGAACGTCCGGGTCTTGTTTAAGCCAGCCGGGAGCAAAGCGTTAATGACTCGCGCCACGACATCTTCTTAACGCGTAGTTCGGGTTCACAGGGTTAAAGGAAGATTATGAGTCCTAGGCTTGGCAAGACGGTCCCCAAGCCACCCGTGTCATCGCTCACATTTGTATCATAGGCGCTAAGGCAGCCGGACTCCAACTTTCTAGGCTCCGTATAAGAGCATGGGGCAAAGGAGACGAAAGCTAATCCTTCTATGAAAGAGTGCCCGAGAAGAGCAATTGTGTTTATAAACGGTAGCCAGTGACCTCCATCGGTAAAGGTTAGATCTCAATAAATCGGGGCGCCCCGCATCACTATAGCAATTGCACTAGCACCCTCTGTTCGAATCCTACCTCTAACATGGAAGACCACCTGCTAGCTGGGAGCTCAGAGTCACTACACTATGGACCCTTACGTATGATTTTCTATGGAATCGGCGCGGGGATTTGTCCTTCTCTTGATTTAATGTTTGGAATAGCAACGGACCCCGCCCTGCCCAGAATCCAAGGTGGGAGGTACTCGCGCCTGGAAGATCGAACTGTAGCGGTACTAACGGGGTGGACCACAACTGCGAAGCAGCATGAACCCGCATGGTATGATATCTCGTGTGCACCAAGTTAGTACCCCAAAACTTCTCTCTCTGCGCTGCTTACGAATACCAAAAGACAAATTCACCTCAGAGTTTGTCTCTTCTACAATAGCTATGTGATATTCGTTGCGGTCGCTGTCAAAAGCTCTTTGAGTATGAAACCTCATCGCGATCGAAAAAAAACTACTAGAGTCTTTACATTGACAGGGACCCGAGCTCGACTTTAGCATGTGGTAAATTTACTGGTTCAGCAGTCGGAAAGTACTGTGAGTATCGCGCCGTGCTGTCCTGATGCAAATAACCTGATTATAGACGTGCCATCTTACGCCCTACAGGGGACTAACGCTGGAGTGAACGTCATCGCCAATCCGCGCAACCGCTCTGACAGCCGGCC"/>
                    <sequence id="seq_t157" taxon="t157" totalcount="4" value="GGAGTTTTAGCGCTGTTAGTGCTATCCGGATTGATTGTTTATCACGAACCCAAAACTCTGCCTGTACTGCATGGTACCATCGTCTTATGCAGGCTTCTTCCGTCATGCCGGATGCCACCGGAGGACCTGCCTCTGGCACTAGACCATTACTTTCGGGCCCCTCGCTATAGAAAGGGGTTAGCACCCAACTCGATCGCACCATCGGCTCGCGGCAATAATCTTACGCGCAGACCGAAAAGACCCCTACCCTGTTCACTCTTGTTTGTATACCCTCCGCTCTATTCGCTTGGACTTTGACAGATTGCCTTTGGCACTATTAGTCGTGCAGGTCGGCGTCTGGGCCCCCCCGCTTAACGGGATCTATGCTCGTGAGCGAAGCCTTCAACACCGTATGAAAACCAGGAGCCAAAATGGTTTAGTTAAACTCGGAGCGTCATTCCCTTTCATAGTTGAGCCCTTTAGAGACGTAAGCACAGATACGTAATGCGTTTAGTCATCGACGTATGTTTCATATGTCGGCATCGAAAGGATGGATGGGCGCTCCGGATAAAGCGGCCGACCGGCACGCGACGGGCTCAAACAAGCCGATGCAAAACAACGATTGCCCCTAATCTTCTGATAACTCAACTGAACCAGGAAGTGTCCAAAGCATGTCTGAGACATCCTCTCCTCCTATTACGAGAATGGTTATTCCTTACTCCGCAGTGCGTAGTAGAGTCATCGACTCGACGCCCGTCTATTTGATGAAAAACGCACTGAAGTTAATGCCTGTCGGAGCATCTAGGCCTGTCTGAATAACTGTTATACCTCCCATCCATAACGCGCTTCAACGGGCCCCTTGGATATAGAGTCAGCGCAGTGAAGCCCGTTTTCAAACATACGCCAATGTATCCTGTGAGCACTCTGCCGCAGTCGTCCATGAAGGTAAAGTTGTACCCCTGGTAAGGTGGTATGTGCTCAACGTTGCGACTGGATTAAGAGACCGGCCCCGCTAATGACAGACAAGAGATCCGGATTAATCCCCAATTTACAGAAAATGCAGAAATGTGTCATACTGTCCCCCAAATGTAGCAAGATTCACCGTTCCTTAGGTAGACCACGGTACGTGTGTTTCGCACCTTTGTGATACGCGCGCGGGACGAATATCGAAGGCTACCCTCCACACGCCGCCACGTTGGGGTCTTAAACTCGTATTTGGTCCATGACAAAGTGATTCGTGATTCTCATGTGAATCAAATCATTGTTAGACAGATTATATGATCACGCACAATATTCATGATATGTTAGAAGCACGGTCCAAATCAAGTCGGGTCCACCAGAAACTGGGGCTGGGTTGTTACTGCTGCGGATGCCGAAAGAACCCCCTGATAAATACCTTGATGCACACCACGGAAATGAGTCAAGCCTAAGTTCTCCGTAGACTCCAATAGGTCGTTTCTTATTGGTGAAGATTCATTACATGCCTGGTCGTGGAGCAAAGCAAAATGTGTGGTGAACTTCAACTCTTGTTATCATAGGCGCTTAAGACTAAGGTGACGTACATGCAATTTGGGGAAATCTACGTGGAGAGGTCTTCTATCACGTTAAAGTTTATTCTTGTCATTAGCTGAGTAAGGAACAAAAACGATGTGGGACACCCTGTAATAGATTGGAAAGATTAACGTAATTCAGTACCAATGACATACCGGTAAGCAGGGAATTAGCGCATCGTGCACATCGGGCCAACCCGATAGGCGGGCAGCGGTACTAAGAGAGGCAAAGTTGCTTCTCGAGCGAGCCTAATGGACTGGTCAAGATTCTTTCATCAATTGAGAGAGATCGTGGCAGGAGAACGGGGTTATAATCATCGCCTGCAATAGCCAATTCAATCACACGCGCGTGGCGCGTTGGGGCCTTCCTCCGCTCTAGATTCCAACTACAGCCACGTCAAGTCATTATGCGGGACTACCCTGCGGTATGCGGGAGGTCTGTCCGCTGCAATATCACATAAATTCTCACTATGCGAAACACGTTGCAGGGCCCAGATGTCTTCGCCGATGTGGATTTGCAGACATCACTCCTAGTGAGCCCACTCCCGAAAGGGCAGGCTTTCTGATGTCGCGCGATGTTTCTTCGTCATAAGGATTTTACAAGCGTACGACTTTACGGCGGACACCCCTTGCACCCTCCTACGTCTTCGCGAGGGCCATTGGGGAGCACGTAGGATCCCGGGGCTAACGCCCTATTAACTACCCACACTCGTACGGACACCTTTGGAGCCAAACATTCTTCTGATATCCAAGACACAAGGATCAACATATTGCGAGAGATTATTACCTTGATTTTGACCGGCCCTGATCACCACCCGGTCGGGTTTCAAACGTCGAGTTGCTTTAATTCGATCGGTTGGTGTCTACCTTCTAACGGGCCTACGAGGGTGGCCCGAAACCCTTTGAACCCACCATGCACCGGGTGTCGGCTTTGTACTGGGGCTGCGTGAATTACCGACGTCTTTTGGGGCGGATTGACAAGCCCTGGCCTGCCAAGCCTGTGATACCTGCGGCGTCTATGCATACAACAATGAGCATCCAGTCAATTATATAAATGTAGCCCACGATGGGTGTAAATGTTTAGTAACTTGCACACGTACACGCGGGTCCTTAAACACCTGTGACGTCTACCAATCACAGCAAGCGGGCCTGCGACTGACCTAACGTTCAACGCCTCATAGCAGCTCATCCCGATGCTCGTAAGGAGCATAGTCGTGGTCGTTATTTCAAGATACCACCGTTGTTACTTCGTGAGCCCCTCCCTCAACCGAGTTACCCCTATCTGACGCGCTATGGGAATTTGTCTGGGTCCTCAATTTTTGGAAGAAAGCCTCTGTATGGGTTCTAGAGGGCTGGGCGCAGACGTCTGGGCAATTTTTACGGTATTAATCTACAAAGGAAAAACGCTACCCGCTAGTCCTCAAGCTAGGGTCCGACGTGTCGCGCCTGTCCCATACTTGTGATTACTAATGATGATTGAGGGGTGTTAGTTCTTAGGGTGCACGGCTTATCGTGGATTCATTACGACCCGACTCAAAAGACTCAATTGCGAATAATCCCCTTTCGCAGGAGCCGGGTAGTGTCACGACGGCCAGGACCAAAGGTAACGTCACTCTGGAAGATTTGCCGTACACAGGACGTGATTTTACTACTAAGTAGGGATTGGGGATTTTAGACGCTCCAGTATGGATTAGGGCCCCAATTGATAGAGTAACATCTCTGTGCGGCCCCGGGAGCCTCTTCGGTTACGGAGCGGAGAAGGCGGACCTTTACTAGACATAATGCCCAAGTCGGAACAGTCAATCGAGAGTTTGCAAGCACTCGCCACAGGCTGGAATCTCTATAGCTGTCAGAGATGACGACGAAGTTAGCATAAGGTCGCATCAGACAACTGCGACTAAACATCTCTAAGCAGGGAGAAGTAGGTTCTGTGGTAGGGGGCGTGATCACGTACTTGTCCTCGTACAGTAATAATTTGTCCAATGCGAAGATATATATGCTGTTGAATAGCCTTATAAAAAGCCGACAGCGGGCAGGGTATTAACATGGCAGAGCCTACTGTGGCCGCCACGATGCGAAATAAAGTTCAATACCCAGCATCCGACACCCTATCGTATGACCAAGATCTCCGACCTCAAGGACGTGTCGGACCGCGACTGACGGTAGGAAAAACGCAGCTACCACTCCACACCCTGTTTTTTCCGTCGTACGCCGCGGTAGTTGAGGTCGCACGTAGGATACGTCCAGGACCACGACTACTTTCAGAGGCCCGACTGCCCATCGCACCCAGCTTCTCAATTCGAATCCAGCAGGGACAGTTCAGGCCCACACACGGCGTTGATAAACTCCCATCTAAGAGTCGATTTTTTCACCTCGAGAGCAAACCCGCTGGCCTCTGACCTTCCATAAGTCGAGTGTAGAATCTAGCTCACATAGTTTTACTTGTAGCGGAGCCGCACCTCTCTGGTGTTACTCTAGGGCCGCGGATCTGGTGTATGGGTTTACGATTATGGGAGCGTGTGATCATTCTAACATTTTCGTACGAAGAAGTGGGCTGGTTGGGTTCGGCTCGAGGAGCAGATCTGATCGTGATCAAGGGCTACCGTATTTGAGAGGCCGTCTCTGCCACGAAGCGGACTTGCCCGAGATATCAGTCATGGTGCATCCCTGTGGCGGGCGGGATTGGATAGATGGTGCGATGGAATCCCCATTCCAGATCGGTCCCAGGACCACCTCATATGTTTCAGAGAAGGCAACGGTAACACGTGTCACTACAGTGGAGCGGCCGAGCCCCGAATACGAGTCCTGATAGCTAGCTCGGTACTCTCTTTCGTAGGTCAAACATAGAAGGCCAGAGGTACTGATAATTTCCTACCTCCCTTCACCGGGGAACTTGGGCGTACCTCGGATCAAAGCGGGTCGAGCATCGGATGGCGCACCGATTCTTTCTTCTCATAAACTACTCCTGAACCTGAAAGAGCGTGATTGTCCATACTTTCCGTGGGTGGGTGCTCCTGCGGACTGTTCAACTCTTAATACAGCAGTCCACGGAATGTTGTCTTCCTCATCGGCTTTATCTTTAGTCGGCTCACTAGGGAAGTTCAAGGTATACGGGTATAATTGTATGAGCTCAGCGTGTAGTGTATTCGCGTCAGTACCCGCTTAAGCGCTCAGACCCCAGTTGATGAACGCGCATCGATTTGGTTCGTTAGTCCCCCCCGTGACTAGTGGTTAGAACGCAACGGATCCCTTGGTTCCCACGTTAGCAAAGTTTAGGCGAGCTAGATCGCGCTAGGTACCGTGATCCCACAAATAACGGCAAAGAGCGATCTATAGAACCTCACGTGTGTCGATGCGCTGTCTGCCCGTCAACGTGTGCTTTACGCCACTATAGGGTGCTCTCATCTTGAGTACAACCTCGCTCATTTAATACACCAGATCGATGAAGGGCGTAGACGCAGTGAGTGGAAG"/>
                    <sequence id="seq_t158" taxon="t158" totalcount="4" value="CCGCAAGGCGGAACATGTTGTTATCCTTGTCCGGCGAGCACGGCGGCGTCGTCTGAAGAGGAGAGATGACCCATACGCCGCAGCCATATCAACGCTACCTGCACGTTGGGCTTAATCGCACGCTCAGCTGATTTTATCACCGAGCTCTCAATAAGAAATCCCGCCCTTTAAGTATATCACGAGAGCAGATGATGTCCCAAAGAACTAAATGGAATAAAGCTGCGCCATGGCGATCCATTTTCCACATGTGCATCTGATGGGTGCCTAGGGGGTGCAGGCCCATTCCCGCTGCTGCGGTTCTGGAGGATAAATCAATTCTGCGGCAGCTGAACTTGAGCGAACAATTTGCCGCGACATAGACGCCTCTCGTTTTTGGCATTGCCTATAACTGCTTATCAGTCCGCTATAACAACCGTTTAAAGTTCCTATACGTCCTCTGTATATCAAGATTTGCAGTTTACATACGCGTCCTCTGCAACTCTTTAGACCTTCCACATAATGGTACACCCCTTAGACGATTGTGAAACCCAAAATGCGCACATAACTTCGGCACGTGGGACAGAAGCTAAACGGTCGATTTAAATTAAGTACAATGCCAACTTGACGCCTAGCTTAGCCTGCCGCCTGTCACGTCACCACTAAGGTTCCTGGTGAACAAAAGAACGTTGCCTTTCGTTTTAAATGAACTAAAATGAAGGACTGCGTTTTTGAAGATCGTTTTGGACACATGCAAGCATCTCAGTTAACTAGGCTCGCTGTGGTGATATCGAGATAGCGACGTGCGGAACACGAGGGAAGAGCTACGCCACTGCGGAGGTATTGTTTGCTCAGAGGGACCAATAGCAAGGAATCCTCCAAACACCCCTGTCGGCTTGTGTGTCCTTCTAAGTCTAGGCCCAGAGGGTGCTCTTCGTTTTCTTGGGCGAAGGCGCCGAGCGACGTAGCTGACGGTCACGGTCCAACGACCGTCGAGCGCCCTCTACGTCCGTTCATTACTAGAGTGCGATAGTACTCTAGAAACGCTGCCGACTGAAAAAGCGCTAGGTCTATGCCGATGTTATTAGGTTCTGGCGGGGTAGCTAGCACGCGGGGAATAGACCCTTAGGCTGGTGGCTGGGGAACCAGCACCCGCGATATTGAGTTACGTCGTGTCAGTGTAAGAGACCAAACTTAATGGAACGCCGGAGTCTCGCAAACAAAAGTTAGAATACTGTGGTCTTGTAGGACGGAATGCGCTCGGAATGCCTATATATGCAGCCACAAATCAAGTGTCAGTGTTATTTATGTCGCTTGGTAATCGTGCAATGTAGTTTCTATTGGCAGGTTTTTGGTATCAGGTTTTCAATTATGTGGCTTGGACCAGCGATCACAATAATCCCCGTCGCACCAGGGTACTCTGTTGCGCGGAGGTCATCCATGGGGTCCAGATAACGTACCCCCTCCTTCACGGAATAGCAGACGATATGCTAGGTCTCTGTACTCTAAATGAGTGGATACTTAAAGAACTCAGGGAACTTTATAATTCTCGGCCTCACCCGCTGCTTATTCCGCGTTGACCGCGGCAGGGCGTTCGTACCCTTCGAGCTTCTTGGTCCATCGCAGAGTAGTAGGTGAACAGTGCTTAGGATAGTAACGTCTGTGCGGGCTAGTCCCCAGTAGTGGCAGCACCCAGCATCTCGAATACCGATGCCACAACCGAAGGCGCTTTTGTGCTATACTCGTCGTGACAACACCATCCGACGACAGCTTAGTGCCATCACCCCGAGCGTGTGGAGTCCTGTCGTATGTTTAGGTTAGGGCAATTGGTTAGCATAGGGAACAGCCGTGATCCAAGATCCATTCTGCCATTCGACAAGATCATCGCAGGCAAGTGCGTGTGCCGCCTTTAAGGTGCGAACTGAGATTAACCGGAACAAATAGTATCGTTGTTTGTTCTCCTCTATGATTGAACCGTGTCGCTCCGGCGACACACATGCTTTGACCTAGCGGGTAGCCGCACCTAAAACTAATAAGTTACGGGATAGTTGACTATAAAATTAAGGCGGGCACCGGAGAAACGGTCAACTTGAGTCCGCTGGGCTGTCTGCGAAAGGTAGTATATCTTCGCCCCGACACAGGTCTGTAAGCTCTCGCCCGAAACTAGCTCACGCAATTCGTGACAAGATATGAAAAATGTTCTAGGTTGTCTTATACAACAATCCCGTGGGCTCTTGCATTTGAAACAGGGATCAGTCAAGCGTCAGCGCTGGACCATGTTGGTCTGACTCATACTGAAACCGCCAGTCCCACGAAACTTTGCATGGGTGATTAGTTGACGCCTACAGCGCTGGGCCCTTTCGGGTGCGTCATGAGCAGGTGATACTACTGATGCGATATACTGAATGATAATAAGCGCCGTCGATGGCACAGTCCAGGCCAGCGAGGGTATTGGGATACTTTAGAGTCAGCTTACATATGACTACACGTACTCACGGTTAGATTTTTTCGGCGGCCGCTAGCTATGCATCTTGCGCTCTACCGCGCCTTTGATTTGTTTCACTGAACTGTTATTTCGTGGCTATTAACCGCTGCGTCGCTGGAGTTTGAATCAACTCGATAGACCGAAGACACGTTGTTATCCGCTTGGGCCGGCCTTGGGTGTTCCATTATGAGCTGACGCGTGGTATGCCCAAATCAGCACTCGTGACGAAATACCGCCCAGAGACTGTTTCGTGTTTCGAAGATTCATTGATGCTGTCGTGCCTCATATTGCCGGCGCCCTAGCCCGATGCGTGTCGCGTATTTGTGGCCTCTTAGCACCGTCTTATACTGGGTTGGTTAAAGACATGTCTAGGCTTCAATACGTTGCGCGATCATTAGCACTTAGAGGAACGAGGAGGCGAAAAAACCGAATATAGAGGACTCCGCGCAAGCAACCTTGAGAAATGGGACTTCGATTGTGAGCGAAGAGTCCGTCCGTTTTAATAAGACTTACTCGCCCGTTGCTCTTATTCATTTATCAGTGTTCATATAAAAAACTGTACGCGGGGCTGGGGCAAAGTGGAGTTACTCTCGGTCTGTTATGTGCTGTTGAGGGGAGGAAGCGCAAGCTGTGAGAACGGGAATTCTCCACCGACCGACTCTCAGGGGCGTAGCGATGAGCTGGCAAACAAATACCGTGAAGATTCTAGATTAGTCTGCTATTCGGGCGCGTACGTTTCGAATGCGGTTAGAGATGTTACCGAGAGCTCCTCTATCCGAAATACAGACAGACGGTCACTTTCCGAAGATGGGTTCAAGGAATCTAGATCAAATAATTTCGGATGACCTTATCTAATCCGTGCAACGTCAGACAGCGTGAGTTGGGGATCTGGTGGCCCGTCCATCACATGCTAGACCCGGCCGGTGACATTAAAGTGTCGGTGTGCGTGATCCTCTATTCCCCTAGCTATAGGGAGTGATTTGTCTCTCCGAACTGCGACCAAGACACGGTCAATCAACTAGGCGTGTTCAGCCCCAGGTTTAATAGCCATCGGGGATCACTCACGGATCCCACGGCCCGAAGTCATGGGACCTTGCGCCTGAGCCTAGTTTCGAACACTTTCATGCTATTTAGTACAGGTCACACCTGCGCGCGACGCGATTAGATCCTTACTGACCGAACCAACGTCTTTACCACGACGAGTAAAAGAAAACCTACCGACGTTGGAGCCTATCTGACCGAAACTCCGTTGATAGCAGGTAACTGGTCAGCCGAGCCTTCTTAACCTGTTCACTCCGGTTGCCTCTAGCCCAAATAGAAATGTCATTGAGCCTAAGATACACCATAGAGTATCGGCGACTCTCGCGGCACCTGGTGTGTCACAGGATATGTCTCTTTCTTCCCATCGGTTCTTAGTCCGGACTGTTAATCAGTGGGACACGAACGTTTTCGATATTATCCACAAGTCCGAATGTCCTCTACTCTACATCGACCCTCTGTGGTCACTGGTGTTTCGCTCATGTATTTCGTCACCGACCATGGTACCGTTTCCGTAAGATAATTGAGAGCCGGTTAGCTAATGGAGCGTTTCATATCCATTACTCCCCTTACTAAAAACTATGGATTACGACCCCGTGATAGACTGCTATCAATCCAAGGGGGGCGACCGTCGGTGAGACCTGCCTTATTTTATACCTGGGATCCTCCAGCGCGCTACTAATGCTTGGCTGTCTATTACTATGGCCTTCTCCGGAGCATATGACCGGACTTCCGGCAAAGGTGTCCGTTGTTGAAACATATGAACCATCACCCCTATAAACGGGCAGTTTAATTGGTCAAGAGGCCCACCTCGCTTCCGGACCAGATGTCCAAGGTCCTTCGCGTTTCGTCCTACTATAGGTTCTGTCAACAAGTTTAGCGGCTATCGGTGATAACACGCCCCCACCAACACATTAGGTTAAGGATGATGCGTGAATGTACCGAAGAGGGTGAGAGACCCGGACCCCCAGTGGCAATATGACGCCGTTGCCGGAGAATGTGACTCCCTCCCACAACAGCTATACCGGGGTGGCGCCGACTAGCTATACCATGCGCACGTCATCTTCTTAGGAGGGTTAGCTGCCTATCAATGCAGGTTTGAAAGACCAACGAGAGTTAATTCAGTCGTCTTACAGTTATTTTGGTCGTTCTGATATAAGTGTATAGCGACTAGTTGCTACTTCCTAAGTCCAACCAATATCTGGTGTGTGATCAAATGCCAGTCCAAGAAATCTCTCCCCTCGTATCCTGTTCGGTCTGGTCGATGAAAGTACTACAGCCGAGGCCGGTTTGATGGCGTCGAGTGTCTCCACAACTACTTCTTGCGAAATTAAGGTGAGATACGCGAAAAGGCGGCTGGACGTCAGCCCATCCAACGCGTTTAGTGATACGGGTGACCGTGCACGGTATGATCCTCCTCAGGATTAAGTATCCGATAGATCAAGCGGTAGGAGCGAGGTTGTTCTTCCAGAAGGATGAGGTCTCTCATAATAGAACATCA"/>
                    <sequence id="seq_t159" taxon="t159" totalcount="4" value="GCTTTGTACTGACCAGTCTCTTTACGGAGTCCGTGTCCCCTTATCGTTTAGCAATACAGGTTTATGAACGAAGCACCGATTCGAATGGCAATCTTCACTAATCATGAATGAAAAATTAGCATCCGCGCGGGAGCACAATGAGTTAGGTAGCCCCACATACCTTTGATGTCATGCTCGGGCTCGGTGCAAGCGACGCCCGCATCGATGATACAGAATGCTACGGCCAACGAGTATATTTGTTGTATACCACCGAATTCTTTCCGTGAGGGATACACCGAATCTATGTTTCTGCCGTAATTACACGGCGAATGGTGGTCCTAGTTATGGCAGAACAAAAGTTCCTGCTGCTCGTTCGCGTTTTCACACCGGACATAGTGGAAGAACAGTCTTCGGACTGAAAACAGGAGTTCCACTAGCATACCACGTGCCCATTGGTCCTTCTCACGCTTAACCTATCCAATTGTAAAGCTGCAAGGATGGATTTAAAGCAAAACTAACAAAGTGGGGGCACGTCCTCAGGTGGGCACCTTAGATCAAGGCGCACATGCACGGTACACCAGCTAGTGCAGGGACGTCACGAGAGGAACAACTTTTTGACTCATAGTCGCAAACTCCGAGCAGGCAAGTATGGGTGCAGCCACGAGCGATCCTGCCCGGTGGAGGTTTACGGAAGGGGAACCACGCAGCCTGTCCCAAGCTATTGCTGTGGGTAAAGAGTGGGACGAACGGATTAATCTCAAGTTGAACGTGCTATATGACACTATCCACCGAAGACTAATTCCAGATGATAAGGTTCTTTGATATTGTGTCTGACTAAGGCGCAGAGCTCCGCGGTCACGTGTTCCCGGGAGACCTAAATGTTGCGAGTTGCACCGTCTACACCATGATCCGACGACAACTAGTAGCATATGGGGCCTCAGTTGGGCTGTTCCACCGTCTTATCACCGTGACGGGGTCGCAAGCGGGCATGCTTGATGTTCCGCGGCATTAGACGCCTACCCTACTCGAGATTAATAAATGGCTGTCGGCCAACTTCATCTCGTTACAGTTTAGCATAATATGCGGGCCACCAGGCAGAGTCAGCTGTTAATCGAGCACCACTGGTATAGTTTTTACCGTTGGGGTGAGGATTGTGAACTAATTTTATTCAAACACTAATTCCCTACGAGCGGGGGTTCGGGCACATTACGAAGTTCGAATTGTACAGAACGCCACAGTTTGCACGACGCACGCCGCGCTAGGGAGACTTTAGTTGCGCTGTCTTATGCTGGGACCAGACATCAGCCTATCACCGGGAGCCACGTGTACCTCTGTTACCTGTCAAGATCAAATTAAAACCAAACAACCCATGGACTGTAGCAATAAGTTCGTTTAGGCCTTGGCGCAGTTTACGGGAAGCAAGGGCGGTTATCACCGTGAGTGCACAACCGAATACCAGCAGAACGTGATCAACACGCGCTCCGGCTGCACCTAGTTCTCTCCACCAAATATGAACTACGAGCTTTCATACTCCTGTGCATAGACAGCAGACTGGAAATACCTGACCGTATTCGCCCCCTATCCAAGCGTGAAGTGACGTCGCCGCTCGGCGCAGCGAATGTCACGAGCAGCTGATTTTATATTCGTTAAGCGGCTATTCACTCGCACGGGCTTTGTTTTATGCGCGGCTTGATTTGCTTAAGAGCCTCGCGAGACAACCTTGTTGAGCTCGATTTTTTGCGCAATTTGAAGTTTCAACGAGTATCACATTCTACTAGTTGCTTATCTTTGGGTTATCCTCGGTACTAGGACATAATACGTTGGGGATGGGAGTTGTGAGTGCCCGTCGGAAGTTGAATCGTTATCACAAAACAGCTTAACTCAACAAGGGTCCATGTGAGCCGTGTCAAAGGCGTTTGCGCACCGCATAGCTCGAATGGCAGACCAATATCCTTCTCTAAGTCCATGCTTAATTCTACGGAACCGTCCCTCCGTGATTTAAGAAGCATTTACATATATAGTTGCTCAACTTGCATGAAGCCCGGGGTTTAGATTATCTCTTGTCTCCTTTGAATAGACAATATTGTTTATGATTCACTTAATGAAGGCCTAGGGCTCTGCTCCAGCGATAGCCCTCATGCTGAAGCAGTAAGGTAAGCGGCCAAACCTCCATTTAATATCGACGCTTTCTATTTCTCGGCGGAATCCGCTGCGGCACTGCTCTGTCCGATACTCCTGAGATATTAAACCTGGTCGTCCCGCTAATTAACCAAACAAGTAAAGGCGAACGCACCGCCAGTCAGAGGTTAACGGCACGAGTTGTCGGACGGCGTATCCGTCCTGACTGGGTCTCGCGCTACGTCGAGCCCTTCAAAGAAAGGGGTCCTCCGGTCCTCTCAGTTTGCCGTAAATATCGAGGCACCTAAAGCTTAAGGATTTCCTCCGATAGTGAATCCCTAGCGCCAGCTAGCGCCACCTGCGATTTACTGACCCTAAGACCGAGGGACAGCCTTCCGTCCCTTAGAACTTGATACTGCCCCATATGAATATACAAGCAAGTGCATATGCAAATCGCACGCCATCGTATCTTGTTGGACCTGCCATCTTCGATTATAATGTCAGCTCTGGATGAAACAAGCGGGCACACCGTAGGTTAGTCTTGGGAAGTATAAAGATTCCTTTGCGGGGAGACACTGACAAAAAGCTGATTCACTCATACGCCCATGCTAGTAGAGCCGACTCACCCGTCCTACCAATCGCAAAAGAAATAACCGGCGTTAAGGCGCCAGCCCAGGCATTAGAATAGATAAGCAATGCCTCCGCGGAGTTGCCTATCCGTCTCCCCTTGACACCCTTACGGTAGAATAGTCAATGGCGAGAATCTGTTGGACTACCTAGGAGTGGCGTGTGGTCTAGGAGGCGAAATGAGTTCGGCGTTGTGTACACTAAGTCGCAGCAGCATCTAGCTATTTCACCTGGAACACTATGACTAGCTAACGACACGTTGATTGTGATGGACGTACCATTGTTTCCGTAGGAGAACCGACGCTGGCCCCCTCACGATAGGTTGGACCAGTCACCTATAAGGGCAGATGGTGCTAAAAAGGACCAGTTGGCCATGCTGTAGTTCATAACGCATTAGCACCTCCACATCGGTTCCAGACAAAAAGCGGGGATCCCCGCCCTATCGTTTCATCGTGAAGAACGTACTAAGCCCGCTGAAGCCACCATGCAGTCTCACGACTTCCCAGGGGGCGGGGATCCGACAACGCATGTCTCGCCACGGGCGGTGTACGAGTCGTAACCAGGTACCTCTCACGCTTAAACAGGAAGGCGTGAAATGCCATTCTTTTCTTTAAATACCATCATCGTTAAAGGTACAGGTACAGCTTGTGTCCTAGCTGATATGTTGTATAGCGATGCTTCAACCTCTCGTGGCGGACCTCGAAGGTGGATAAGGCTCCCTCCAATCGACCGGTTAATGGCTGTAGTCAACCCCACTATGTCTACAAACAGTCTCCATCGAACGTGTCCCACCACCTCTCTCGATTCCGCCTTCGCATGCAAGCAGACGTTCATAACGGGGTAATTCTCCCATGGACGGGATTTCTCGCTGAATACCTTATGCCCAGAATCGGACGACATCATGCAACATCATCTGCGACCTGCCGGATAACTCCACATGTGATCAGTAAAAGAATTAACGAGGGACAACAGGCTATACGGGATATTCGATGTCCAGTGTGTCCAGGAGTCCACGTGGACCGTGGCGGGCATCAACCTCTCGCACAGTTATTACAGCTTAGCCCTCAGCAATGAACTCTGCCCCTACTAAACAAGCTGGATATCCAGGTACACGTGTGAACACTGCAATGTGCTGAACAGGCAGCTTCAAACGATAAATAGTGGCTAGCAAGCCAGTCGGTGTACCGTACGGAGAAGGTTGCATTGTGCATATTATGGCTTGTTAAGTTAGGTGCTTTAAAAACATCATGTGATCAAGGGCGCATCTTCCTGTTGGGCTACTAAACGCCCGACATTCCAAAGACTCGTCGCGCAGATCATCAATCTTCCCAAGCGTGTTCGCTTAACAAGAGCTGACAGGTACCACGGACTGGAACCCTATACTGTTGCCCCCAGAAGCTGTAACCTCTGCTCTCGACGCTAGAAAGAACGCCTGGTAAGAGTCCTATAGAGGGCACGATGGCTGGAACTAGGCTGTGCACCATGTCACTCGACGCCGATATCTGAAACTACGTCGTATCAACTATAACGGAGGACGTAACGCCTGAATGTGCCGGAAGACGGACAAATGACAAACTAGGCATAGTATGGTCTCGAATTGTATTATAGTTGGCTTCATAACCATAAACCCGTTCCACTCATTAGCAAGTCGGCGGATGAAACACCCGCAGAGGGTGGGTGCACTCCAATTTGTAGTTGTAATGAACCTTTTCGAAGTGACGGGATCTAACCATCGATCTAAACAAACGTTTGCTCACTGGCACTGACCAAGAGTCAGCTGGCTCTAAACTCACTTCTAAGTGCTGGAAAGCAATTAGACCCGTCCGGAGTCTTTGGTTAGATTACATGAATTGATAGTCGCTAACACCCCGGGCATCAGTTAGAGCGTGTTTTTGGGGAACATAGCCTAGGCCGTCGTAAGCCTGCTCTGCGTAATTTCCACCTTGCCTGGCTCAACCCTGGCTTATGGCCACTACATGGAGTAGCTGTCACTGCAAAGTTGGATCATTAGCACACTCAATTAGCCTAAAGTGTACCGTTGTTTGGCACTGGCAACTCGGAACCGTGAGCGGACACGAAGTGTATGCCCGGGCGGTTTTTTTCCCACGTGCACATAACTGGCGTGATCCGCAGGAGCAGATTTCACGTCGTCAGACGGGGCACTGATCGAGCGTGACTGTATTGTTACGGAGCGCGTGTTGTGAATCTGAGAGAAATCACCCGCCAGAAGACCGGAACCCATGTAATTAACAACGATGTGATACCGGCCAACAACC"/>
                    <sequence id="seq_t16" taxon="t16" totalcount="4" value="TGTCGCAAACCGGAGTTTGTAATAACCTGCTGATGGCGCCCCGTGATAATTTTACCTTGCATGGTGCTCGGTATTACTGCTCGTTTTGCTTCAACACAGAGCCAGACTCACTAGACTTATCTCGTCTAGGTTCTTACACCAGGAACCTATAGGATTATGCGATGTGCGCTCTGCGTTTCCAAAGGTCAACTTCTACTAATCAGTCGCCCAGGTTGCAAGTATATAGGATGTGGTTTGCGTAATGTAGCCGTCGGAGTGGGGTTACGCGAACAGTGCCTCTCACGTCCTGTCTGTGCGTTCCACTTCTATCACCAGCGCTGTCACTACCGTATTTCTCGGTCGCGAGCGCGTGACGATAACGTAAGGACTCGGCGACGGCACAGCCAATCCTTACAGGCGCTAGTCGCTTTGGAGAACGATTTGCGGTGTGGAAGCGGAACCGAGGAACTGGTAGATATGTAAACTCCGAAACGAGACGTGGCGGTCGCGGGATACGCTGCGCAACTGCAACTTTGTATTAAAGAGGGGACAACAATGCCGGTGGAAAGATTAATTTATTCCTGCGCTGCGCGCGCTTTGGCAACGGGTGCCATCTTATTCTCGCCAACAAGCTCTAAAGATGTGGGTCACACCGCCGACCGCTGTTATGTCCAGAGCTCAAGTCGCTCGCCCAGCACCTTACCGACATGGAACTCAGATGGTACCACGATTGGCGAGAAATTCGCGCCGGGGTTCCTACTGGAATGAGACACTGTGCTTTTATTTATCCTTTCTGGGCTTAGTGCGCCTTCCATGAGATGCTGGTGACTCTCTACTCCTTCGTGCGGCTCGGATCCAAAGGAGGGTATCGAGTCCGTGAGAAGGCATCCTCGGGCCATACGTGTCGTGGCTCTACCCGGCGTGAATTGCGCCAACAACCGACCAAGGTGTGTTTTGCGTGCAGCCCTTGTGTTCCTGTCTTTAAGCTTCTAATCAATTTTGGGCAGTTGACTGACTAACAAAATGACCTTCGGTAGGTCCTTGACATCCTATCTGGCGAATTGTTGGGGGCGATACAAATGCATGCCGCATTCGGTGCACCGTAACGCATAAGTGACCGTCTCGATGTGTATTTAAGGGGCTGTCGAACGATTTGGGGAGGTGGTTGCCATGCACTCCGCTTCGACCTCTCACAATAAATTCGGCCGTATAATATGAGGGACAGCACTGTGTGTTCCAGGTAGCACCCACTCCCTTAGCCCTGACTGGAGATTCAGCTCTGAGATAGGCTTCCTAAACCAAATGTTGCATGGGATTGCGGTACATGTCTACCGTTACCGATTGTCGAACCTAACATTGCTCATCATCAACTTTTCTCCGGTGGTTCCATGTCTGGTGATAATGGGTGCCTGCAACAGTTATGAAAGACCAAGCCCATTCCGAGGGGCCGGCAACCGGGTATCTGAGACCTAAAAGCATTGGAACTACATGGCTAGGCAGATCCTATTTTGTCCCGGCCCCAAGGCACCTAGGCTAGGAACATCGGGCTCCCCCCTGTACGGGGCAGAGAAGACAGGCCCGTTAGTTATAATTTAGAGCTGACCTAGCAATGACTTTCCACTGAAAAACTACTAATCCGCGCCTTTCTGGGACAGTGGGCGATGCAATTAGTCGTAATCAGCTGCGAATTGATTGAAAAAGATATTTGATCAAAGTACGGGCCCTTAGGTGTGCCTATGGCCATCAGATTTGGGGGGATGGTGGGGTATAGGTCGCATCTGTCGGTTAATGATATACAAGCCCATCCGGAGTCCTCTTGTTATCAGCTGACCCTCGTGATGCCACCCTCTCCTCAATTGCAACGGCAGTTGCATGCTTTGGTTAGACTTAGCCTAAAACCGATATCGCATCTTATACAACGTCTATGTGGCCAAACTGGCGTGCCTTACTGGACATTGTACGCATGGTAAACCCCATTGAATCGAATAAAACCCAAAGACAGCTATCCCTACCTCTAGCGGTGTGGAGATGGTGCTTATCTGGCTAGCCGGCTGTTGGCCTGAAACGGCTGCGAATTAGGCCCCGAAGGGAAATGGCACAGAAAGACTTTATGCTTATGGTGTTCCCCTTCAAGAGGTGACATTTCTGGCCGACTCTTGGCCCAAGTAAATGTATAGCAACGGATTGCAAATCAATAACGTCAGCGGCATGACACCCTGATTACTCTCCTAGGGCATTCAAAGTTCGCTCCTTGGGGAAGGAGATCATCGTGGCCTTATGGGGGCGCTGGGATAACATTAAGATAAACGTGCACAACAGGATTTTGGGATTTGAATGGTAGTTTTAACCAATTTGTAAGATGCCAGGGGATCATTCAACAGGAATCTCTGGTAGCTTCAAGGCCAAGATAAGGCGCTCCAGCCGGCATAATATGAAAAATCCCATTTAGCTGCCTATACAACTAGCCTCAAGCGCGCTAGCGGACCCTTCCACCGTAGTTATACTACGGGAGCATGCGCACCTCCTCCTTGCAATCCTCCATTTTTCGCTGCATCGTTCCTGCTTCGGTTCCGAGCCCTTTCTTTCGGTGGTCGAACCCCCCTCCGATTCATCTATGCCTAGAAGATAGGATTATGCTCACTCTGCCAAGGTACATAGAACTTAAACAGTGACCGAGACAGGCCGCAGCCTTGGGCGTACTTGTAAATGGGTATCATGAGCGCATTATTCTAGTCATAACGCTCAGGGGGTGCCTAACTGCATCATGCATGAATTCCAAATACTGAGGAAGTACACATGCGACCACTAGGGCATGGGCTCCCGGCATATTGTGTTACAGAGTGTGTAAACGAATTCTTACGTACAGTCGCTTACTCTGGAGGGTGGCTTTGAGCTTAGAGTTCTATTTTCACACGCGTGCCCTGATGCTTGCCCTGGCCGCACGCCTTTACGAATGCTAGCGACTAACCGGTATTACGCGTGTAGGAGAGGATCTCTTCTAGAAACTTGACAGGTGTGCATTCGGGAGGCTCCAAATTGTCTTGATATTCTGTTTCTTGACTGTCGCGAAGAAGAAGTGACTTACCATGCAGTCGCAAAGTCTCTCGCAGGCGAGTTCAACAGTTACACACAGCTGCATCAGCGCTACTGCCGTATATAAGTGTAATAGTGCTAGGATCCCTATCGAACCTAATTTACGCCGAAGAAGATGCTGGCGATTGCAGCACCCATGATAGTGCGTACACACCCTCTCCGGTACCACCGGCTCATCCAGTTGCGGAACAGGGTGGATTTAACAAAAACCGACGTACAGTCCCAAGTCTCAGCCTTAAAATCTGCCTGGGTCTTTCCTGACCTCATGTCTGCAAACCTCGAGGCGCTAGCCCCACCCGTTGAACGTATCTTTTGCGGACGAATCGAAGTGACGCTAGTAATACGTGCGATGACGGACTTCGCGTTCCGACTCGTTCTTGAGAAGTCTGTAGCAACTGTGGACAGTTGAGTTGGTTTGGGGAATCTAGTATAAAGCCTGACGCGCTGTGCCAACACTGCATGAAGGAGAAATGCCTCTCCCCTGATGCTCGACTCGATCCTGAAGGCCTATTCAACCCCGGACCAAACCGTTAATTTCTTGTTCTTTTGGGCGCCACGATTCCAGCAGCAGATTAATGGCCGATACAGGCGCTGGCGGAAGACACGGAACGTAGGGTAGGAGCATAACGTTTATTGCTCGAGTCTGCCGACCACTGTCAAGCGCAGCCGTAAGTACTTACGTAGAACCAGATACGAGATGCTGCAATGTGTGTTTCGATCCACTCTTAAACGGTTATGAGGACTGCCCGCCCCTTACGCGAAGCTGGCCTACATCTCTGTCGGCCCAGCACTAATAAAGGCGAATCGTAGATACGATGACGGATGACAGACGTAGCCCACTAATTATTTCGATCCGGCCAGCGCCGGCCTCCCGGTTGCCATCAAACGCCGGCCTATTTTGTTTGGCCTTGATTCGCTAGGGACTGAGTTCCGCAGCGCACGTCGAGCTTAAAGCAGCGTGGAACAATTCGTCAATCCCTAAGTGTCTGAGGGTTCTTACCTACAAATCTGGAGAGCAAGCACCACGGCCACCGCGTGTTCTATTTCCGGTTTGAGATTCGTGTTTAGCCGTTTTGTTCGGCTTTCAAGCGACGAGCTCCGCCGCCTATCAAACTCGAGCGCTTACAGTTAACGCTAGGGATGCCTATTGTTCCATACCCCAATTGCACACTTTGGGCGCGCTGAATCCCGATGTATTAGCCGGACGCCCGTACTTGAATTTTAAGGATCAACCAACAAGGAAAGTATATCAACGTGAAATCTTCATATCACAGGTTACCCCAGAACTAATAACACATCAGAAGGCTAGTACTACCCCTGCCTAGTGAAGCGATGCTCTATAACAGTGAAGCGTAACGGTTATCATTTTCGTCTTAGTATATAGGGGTGTTGTTCATTTACCAGTTATCTACAAAGATGGAGGAGGCACGCTGACTGCTGGCAAGAGATGAGAACGTACCGTGCTCGGACGCGTCATCTGCATACTGACAGAGGAGCCGCGACCCCGGCCTCGTTTTTTTGACAACCCGTACAGCAGTCAAAATTGGTTATGAGTTCAGCTTTAGATTCCTCCTAAGCTGGTTTCGGAGGTCAACAAAACGTGCGTAAACACGGGGGGGATCAGACGGACTGGACGGTGGTCTTAAGACAGGGCTTTCTCTATGTCACCGACCGTCTGTCTGATTATTATTGATCCATGAGAAGGTGGCCGGCAACCACGGAACGGCCGAGTTCGTATTCGGTCAATTTGATGCCTTCGGTCTAAAGTGTAACCCTCGATCAGTTCATAGTGTCGGTCCTTCCCGAAAGCGGCGATATCTTTGGCCATGAAACCGTATGACTCACACAGGATGTCATGAGGGTCTCGCCCGGCACAAGAGGGCTGTATTTCTTGGACATCTCATCTCCGAATAAAGTTCGTTTTTGTA"/>
                    <sequence id="seq_t160" taxon="t160" totalcount="4" value="GACGCCGTCAATCACGTGTCACATTCTTGAAATCTCTTACGTACTGTTATGGCGCTCCCAAAACAGATTACTGATTCGTGCTAGTGAGCCATCCGTTGACAGAGAATGAAGTAGCAGTAAGAACACGGTATCTAAGTCGCATCGCACGTCCACTATTTTAATCCGGCCAGTCAAGTTAAGCACTAGTCATAGACACGCAGGCCGCCACCCTCAGTCGGGAATCCATGCGTTGAACGCGTACACCGCCCATGTTTCGCCTGGGGACAACTGAGCACTTATGCCCATAGAAAGTCGTCTAGCATACCTACAGATAAATTAGTGCGGTGAAGATCCGCCGGTAGTCTATGAAGTCCCACTCAGTGACCCTGGCCGCTAGGTGATTTGAATGTTGCGGTTATACAATGCCCGAAGCATACGATTACAAAGTGAGACAGGCCTTCGTCCAAATATTCACGGTCGTCACTTCTACCCGGGAGCATGCTTGCGTTAGGAGTCTTTCCTCATCCGTAGATACCGGTGCTCGCTAATCTACAGAGCCCGGCATTCCACGTTCCGCCAAACGCTTGTGTTACCTCGGGAAACATGTTCGCTGCCTATAGGGCGATATATCCACTTATGTTTCCAAAGCCTTAGGGAAACCGGATTCAAGGAAGGGGGCGGGAACATGAAGCCACGTAACGCATTTCCTAGGCACAAGGTAGGTGGATTCAGTCCCACTGGGTATCGATGCTGGAGTATTGGCAAGACAACGGGTGGTGGGTTTGCATGAGAGTCGGTTACCTGTTACTGGGAATAACTCTTACCCCATGGGCCGGCCAATTTGACCGAGGTGACGGAGAAGCGAGCCGTGCATGGCCGCACGGCCGTAAAGACCGTGAATTACATTACGGAAAGGTCCCATAGCCTAATTAATGGTCATCGGTCGCTGGTGGCGCGGTTCGAGACACCAACCAATCCGGGTTGCTGCACCGACCCCCGGTGTTTAAGAGCTTGTAACCTCTAAGTGAGGATCAAGACTAACGAGCACCAGGAACTAATAATGTTCCAGAAGGTCCTACTTTATGCCTGATCGATTCCTGCACTGATGCTCTTGAGCGGTTTCGCAGTTGTCAGGGCAAATGGCACTATAGCGATGGAATTTTCGATGATAGCTCCGTGTCTGTATCCGAACACGTATATCAAAGGGGTTCGCAAGGCTTCCCGCCCCACATTCCAGTTCCTGTCTGATTGGCAGCTTCATCATCTTATGACAGGGTTCGATTTGGGACCATAACGGTGCAAAGGCAATCGTGACCGGGCGATAATGCGTTTGGGGCAAGGCATTGTCCGACGGAACGGTTAGGAAAACATTAATCGCTGAACGACCGGTCATCGCCGTGTCTTATTATAGTAAGGTGTGCCTTTGCTTGGTGGCTACCGTCAGATTTCGTGGACACCGTAGGGCCCGCGATGAGCCCGTTATTTTGGATTATTATCTAGGATATCCTTACTCAGCTGTCCTGTTTATTGAGTTTTCCATCCTATGACAACGGTTCTGCTATTAATGAATAACGTCATCGCCAACGAGGATTGGTATTCGGCCAGCCTTTCCGTTGTGAAGTTGATCGAGGCTACTGCTGCCTACCGCTTTGTTAGTCGATCTAAACTTGTGAGTTCAACGCGGTGTCTACCCGGTCTGCTCAATTTGTGACCTGGGCTAGAATGAGTAAAATGAGAGGTGTCCATTGTTGCCACTCGCCTTTCTCCACGCCGGGCTCATTTCAGTTGGTCGCGCCTGGATCCTAACCTTTTAGAACTAAACTTAGGGAGGTTGTGCGCACGATGCTACCTTCAGCCTCGCACTGCCTCAATAACCTCAAGTACAGCGACCTAATATCTACTTAATTAGAAGTTAGTTCATTGCCTCGTCACAGTAAGGTGGAATCACGCTGACTAGGGTTTGTGAATACTGCAACCGGACAAGGACGCACTTCCGAAAGACCGTCGGGACCCCCAAACAAGAGGACCGTGGGGAGGTATAGACCATTAGGCTGGGGGTTGAGCTCTTGCGACTAACAACCCAGCCCTCAGAGTATTGAACGGCGCCCCGAGTGACCTTGGATGCAATTCTCTCATAACCGCGAGACGCTAACCAATGTCAATTATTCCGAGGCTTCATCGACGGCCCCCCGATATCTGCCGGTACTTGCTCCCCGGTATATATTCCCCACCAGTTCTTGTGTATATCACGGATTCACTCCGGACCTGGTCGATCAGCCGGTAGACGTCCAATGGTTCATTCAATAGTGATCACGGCAGCATACTTTTATTCAGGTTCGATTAGGATGCATATACTGATTGCCAACCGTTAAACATGCCCTCGCAGGGACGCCGTCTTTTTTCCGAATCAAAAAGTCCGGTAGCTAGCCTGTGACGTCAGACTTCCCCCCTCCCCTGATGCTACCGCCCTACTACAACTCACCCTAGCTCCGAATTTGTAAGAGACCCTGATACACAGTGAGAAATGGGGTGATAGAGTTCCTAGCCTGTTTTTTTACCTCCCACGGTCGGGCATAGTTAGGTCATTTTTGTCGTCCTCAACGGGGGGAGTGGTACATGACCACCCTGAACGGACCTCATCAAGTGCGGCTTCGACATGCTATAGTACAATGTATGCTGATTTGCAGATTAATCCGACTCCAGCTGGTTTTTGCCCGTACAGTATATGAGGCCCTCCGCACTGGTCGCAACTCATTGCGAAACTGGGCCTGGAAGACTGGGTGAGTTGTCACCGGGCATCGCAGTCCACAGAACCCAAGACGTTCCACACACAGATGAGAGATTGACAACGTGGTTACCACACCTAGAAGCGAGTATAAGGTAAAATGTAGTCAGATATTTAGGCGTTATAACGGATAGTGTGGGTAGTCTTATTACGGAACACCTTCTCCTGTGACTCACCAGTAGAAGGCTACACCTGTCGAAAGTCACATTCCCCGACTGCACCGTCGTATGGCTGAGCTAGTCAATCATACCATTTTCGGCTCTGAGTTCTGGAGGATCCTCCCTAAGGGGTCGTTTTAAGCTTCCGTTTCTTGGCTGAAGCGGTAGGTCCACTATAACTGTCAAATCAATCGTCCCAACCGTTGACGGAACCTCCTAGCAAGAAGCCAGTGATTGTTATTTCTGTTTATACGTATAAAGCCTGACTCTTTCCCCGACCGGCTCCTAATCAATCGCCTGGGTGTTCTTGACAAGACAGACGAAGGCTTACGAGAAATGATAGGCAATGAAGAAATTGGATCTTTATCGATATAAAATTTCGTTGGTTATGGCTTCGAAGCTGCCGCCGAGATTAGGAGGGGCCTCTAGACACGCGCATTGTACGGCGGCGACTTAGTGGCCGTAAATCAATTCCGCCGGCAAACGAATAGGCGGGACTCATTCATAGCTAAGGCACGGCGCCCGCCCAAGTTCGTGTCAGGGATCTTTCAGTTACCATGTCCAAGTTAAAGCTACTTTGGGCCAAACAACGGTGTTCGGACATCTACTCGTGATATCCCCAGAATTCTTGCCCCGGGGGTGTCGGTGGATTGCTTTCAAACCTTGCGACTCGGCATCGGTCTCGTTAAAGGCGCAGCCGACAAATTGCAGCGGTAAATGAACTCCGGATGTCGTAGCAAGTCTTGTGTTCCCCCGCACAGCAACAGTGCACTGGCAGGGATAATGGCTGGGCAAATGCGAGTTATATGCGAGCCTGCACCGCTCAGACACACACACCGACCATGCCAGTAAAGTGACCTCGCAGCCAAACACCCATCAGTATTTGTACCATCCTACTTATTGGACGGTGTATGGAGAAATCAGGCGTCCATACGTAGATACTCCTCACCATCCGTAGAGTCCCAGACACTCCAAGAGAATAAACTGACAATTTTGTTAACATTATTAAGGCGCTAAGTTCTCGGCTCTAAAAAATGCACATAGCCGGACTGGTAGCGATAGCGATACAAGGTCGTATAAAACGACCGTTATCCCTAGCCATGCAGCAGCGGGTCGTTATCAGCTATGGCGGCTTTTAAGAGCGACCGTAATTTAGGGCACAAAAGACTGGCTCAGTAGGACGATTCGTTATGGCAGGACCGTGGTTGGGGCGCCCCTTGCTTACTCTGGATTGTCCCCGCTCACGCGACGCATCAAGAGTTTTGTCATCACCTTTGTACGTAGCGTATTATGTCCGTCTCCCAAAATTAGTAAGACTGTCCCCCTAGCTCACCGCCTATTATTATTTGTTCATGGGACAGGGGAACTCAGCCCGCATGCTTTCGCGCATCCCATCATAGTTACTAACAGCCGGTATCCTGGGACGAGGTCTTGGCTCTTCGGAGGCTCACTTCAAATATCATATGGAACGGCACGTGCCGCGGCCATTATTGAGTCCTCAGTTAAGGCGCGTGTGAACGTACTATGACCACGATAGACGTCCCAAGCCGGCTTCCCCCTGGCAGAGCCTCTCGTTAGATGAATCCGTAGGATGTGTATTCTGGAGATACAGTGTGTTGCGTGTGAGTGCACCGGAAGTTAGCGTGCGGGAATGTTTGGAGCTTCCGCGTACTCGTTACGGTCTAGGAGGGCTACGACTACGCGTCATAATGCTAGTAATTAAGTTCAGTTCCCTTCTAACGGTGACCATACCCTCGGCCGGATGTTATTGCCCCCATGGACGTAGTAACAAGAGTTTAATAATTGCCCAAGAATTCCACAGACTCCTCCCGCCCCGGGCACGAAAGCGGAGTGGTAGTATAAAATCCTGGGCTCCGTGGTGGGGCCGCGCTCCGTCGAAAGGAACACACCCACAGGTGATGTTAGATCGCGGCACTGTGCGCCATAGGGGACTGGGCGGTCAGCCATCTTCCAAATCAGAGGGCTGCTCTTTCGCGTACCGCGTCGTGGTGTTCCCGAAGATTCAGCGTAGATAAATACGCGCCGAAGAGTCCTCTTCTTACTGTTCCTGACCTCAG"/>
                    <sequence id="seq_t161" taxon="t161" totalcount="4" value="TGCCGGAGTATAAGCTGCTCCTACCGTCTAAAGATTCGGATTTACTTGATCCTCATCACGAAACAAGATAAGCCAGGTGTTATATCCCTTCGCTAGAGCCCCTCCAGCCGCGGCCGTACGCTAGCATAGGATAATAAGACAAGTTGCCGCCCGACTAGTATTTAATAGGATTCAAGTGCACTGCCCACGCCTCCCGAATGTAGCGCTAGGGTAAATTCAGGTGCCAGGCTTAATGCCATGCTAAAGTGCTACTTAAGGAATAAATGAGCCTTCTAATACCCGCCCACCACATCCCCATCGAAAATACAGCCCAGTGACGGTCGAAAGGACGGGCGTGAGCGATGACGTCTACCACTCCGTGCACCCTCAGCCCCTGACCCGGAGTGCTGCGGGTATCCCATACAATACCCGCAACCTCGTTGATTCCTCGTGCGATCTAAAATTAATAAGTTCCCTACGCCAATTTATTCTCGAGGTAAGGTCACGCCAATCCCGGCTGCAGGTCCGACCTCGGGAGGGTGAGCTTGGCATCCGTGCGATTGCCTGTACATTTAAATTACGCATGCTCGGCCACCGCTACTGTTCGAAGTATACATCGCCCGAACTATTGGAAAGGCCAACACTAGCGCTATGCAGTGTTAAGACTATGTATCGCATCAATCCGGACACTATAATGTGGGTAGACCTGACAAAGACTTGGGACCATGAGCACACGGTGGGGGTAGGCCGGAAACCAGGTAATTCTACTTTTTTGTTCATCAATCTTCCGTGGAGAATCGGGCCGACCCAGGGCGGAATGATCTATAAAGCTATCGGTCCGATGCTAATCGATCCTTGTCGATGGGAAATACGGACCAAACGCCGTTAATTTATATGTTTGGACAATCAAAGTATTCATCATAGGACATCCAGTGCCCAGTCTCAGCGAATAGACGAATTTCGTCGAAAGCTCCCCGTATACTGTCTTGTTATCGCAGTGTACGTGCGGATCCATTGTTACCGGAAGAAAGGGCACCCGGTCCTGGTATCGATTATACATGAAATCGGCCCACCGCCCAACTTTGACGGGTTAGGTTTCGCCTTGTGCGAGTCCTCTCATTCGGGAATACTGTTCTGTTCTGCTCACAAGATCTATTTAATTACTACTTTTGATATCAGGGCAGATGACGGTCTCGCATGGGACTCCAGGCCGGCATACTGGCAGTGATATACGACCAAGCGTTTGGAAAGCATCTGTCGTACGTCGAACCGGAATCTTCGAACCTGGACTGCTCGCGGACAACCACGCGCAATGTAAACGACTACTTCCGAAGTTCGCGTTTTCCGCGATGATCATACATCAGGCACTTGCACATCAATCATATCGAGAGCACCATCGATCAAAGCGGGATCGACACTAGTCGGCCGCACCCCACGGGCCACTCTGGAGACAAAAGTGAAATGTTTGTTGGTACAGCACAGGAAATCTACGTACAGGGTGGCTCAATCGTCACTCGAGTTTACGTAGCCATTCGTCACGCGATGCGCTGCTAGAAGAAAGTTCTTAGAAACAACAATAGTAATTCAGGTGAGTTAATCACAAGACTATGGTAGGACCCAAGGCGTCCCTGCGGAAGGCTTACCTGCCTAACATGAACAGACCGATGAGTGATACTTGTACACCTATGGGAGTCTCCTACACCAGGGTCACATCGCGTCTTTACCTATGCTAGGAGTCTGTGGGGCCTCCAGTCGTATAACACCGATCGATGAGTGTGCACACAAACTTTTCGCATTCTCGGGTAACAAGCTGAGGTGTACCACATCGCTCTCACCCAATACATATGATGAGAAAAGTATCGGGGACTCCGTTTTCGTTGGAACTACAAGGGTTGTATTGTCGAATCTCAGGATTGACTCTCTCCTATTGGTTTCTCTATGTGTCGTAAGGTGCGGCACAATGAGCTCGGTCCCCAGTAACGGAATTGCACTACTTACCTTTTTTCGAACTGTGATCGATGAAGGCGTAGCTCTGGAAAACTAACCGGTAGAATATTGTAACACATATGGGGGGACCTCTCGACCTTTAAGTCAAATCGGCTGCATATCCCTCCGTGCCTTTCTCATGCTTTTTCTAATGTGCCCGTATCAGGTCACCCGATCCCGTAGAATAAAGGCGTGGTCCATTCGAGACCCGCGTCAGCAATTCAGATTGCTTAGGTCGGACCTTGAATGGGACGTTTACTACAATTCGCACTCCTTATTTGTCTTCGGCTCAAGGATGCACCCATGCTCAACACGGCTGACACTTTTGATCGTACGGCCCTAGTTTTCTTTGAGTCCAATGGACTAACCGGGATTTGCATGCCTGGGTTAGCTGAGAAACTATCACCCTCCGGGCGAGGTCGAACATTGATCCTCGTATCGGTCAAAAAGGGAGGCCAACGAATTTAATTTAAGAGGTTGGTTATAGCGTGATGACATTTTAGTTGGGGCGCGGCAGGTGAGTACCATGTAATCGAAATGCACCGATGGAATTCTTGAGCTCCGGTCAGTGCATTGCCTCTACGGCCTCGACATCTGCCCCTGACAGGGTCCGAGGCATTGTTGGTGCAAACATATGCTTGTCTCGACAAGCGAGTTACATGGAACAGCCTACGTGCAGGGAAACTATACCGCCAATCCTGGTTCAGGATTTTCGGCGGATTCGAGAGGGGTCACCGCAAAGTTATATTCGGTTCTTAGGCGGCGCTATTAACACGAAGCTATGCTAGACTTTATTCATACATTAAACTCTAGTAACTCAACAACTCCTTGGGCAAGACTGTCGGTTGCTGAAGATCTGCGTGAGCGGAGAGAATCCCAGGTTCAAAGCTGAGACATGTAAGATTACGCCCCCCCGGAAGTCCTAAGTTCCGGTTATATATAGCCCGCTCTCCATGGATTTGATATGCACCGCAGGCGGACCTGAGAGTTAGCCATGGGGAGCCCCTACTTCATCGCAAATTCCTAGTCTAAGGGTTCTACGGATTCTTAATCTGGCACTATAACGTATCGTACCACGGTGACCTGGGGGTAGGCTGTGATTACGGGTTACTAAATGGTTTCGCATGCTGGTATAGCCCCTCAGGGCCGAGGACCATAACACTGCCTAGTGGCGGTTGACTAAATTCAACATGATCGTTGAAGCAATATCTGCCTACCGCGCTGATCAGCTCCATGCGGGCAGCCGATCAACGGATATCTAAAGCCTGACGAGCAGGAAGAGAGGGGGCCCTTTAGGGGTTCCCATGGTTAAGCCTATTGCCAGATCTCTAGCCCCCTAGACTCGCGAGATTTCATGAGAGTATGTGAGTAGAAAAACTAGTCTCCAAGCTATTCACCCTACGTCGCTTCGCGAAAGAAACTCAAATCCACACAAACTGCTCGGCCACGACTCTGTCCTGGTATTAAACAACGAATAACCAGTCGACCAGACGATATTGACTCGACATTGTCAAAGAGTGAATGTCAACTGCTTCAGGCAGACCATCACCGCACCCCCCAACGCATTAACTACACCGCTTGGCAAAGTATATGCATGCTGAGGCTGCCGTCGCTCCCTCCTAATTTTTACGTCAGAGTTGATGTTCTCAAAACGGGTAGTTGGGAACTAGCATCGACCTAGATGCGCCTGGCATGCCGTTGTCGCTCATCTCGAGTCAAAGGTACATTCAACTAACGCTATCAGACGATTCATGAGAGGTATCGACTGCAGAATATTTGAAATAGGTGGAAGAACGCCGTTCGCCAGTACAGACTTCTTCCACGGGGAATTTGTATACGGAAAAGGGAGAGGCAGATATTAAGCGTGCTGCGGAATGCTACAGCCAATTAGTAGAAGTGATAGTATTCCTTGACTTTTTAGGTTTAATTACCTTACTTTCGAACCTACCCTAAAATGTGTGGTCCTTAGCACCGACCTAGATTGGTTTCACAGGTATGAGTTAGACCCTGTTCCGAATGGCTGTTTCCAATTTTGAAGTTTTAATCCCCTCTGATCCCCAGATGTCGCTAAACTAACGTAAATAGGCAATTACCATGAGGAATAATTAACTCAAAGCAATGCCTCGGACATGGCTCGATGCCTTGATGGCGGAGCCAAGTGTGGAGTCTACTTCCTCGGGCATGATCACCGGATGCGACTTAATCATCCTCTGGCCAAACGGTGCCAGTAAGGGTCAGTTGCGCTTTTTCGACTCTACCTGTGACTCAGGTAGCCGCAACGGTACAATCGGGGTGTCATAGCTACGCTTGTGAGAGGATTATCCGGTATGCCAAAATTCACTGTTTACTTCTATCAATCACAATAACATTACGGGATAGCATGTTGAAGCGTGGCGTCCGAACGATAATTCTGGGAAGCTAGATCATCGTTGAGTCTCCAAAAGTCTGAAGGGTCTTGTGCACAAAGTTAGTCGAACATGCCTCAGGCCGCCTGGTACGCCGAAGCAATTCGAATGGAGCATCTGTTGCTGCGTTACCCCAGAGACATACTCTTAGGTGCCCTCTATGGATCCTCAAGCTTCTCCCTTACACTATATAAACCCTCTTTGCTGGTAAGGCTCGATAACTGGGTGCTACGCTCCTTTCGTGTCATGGGGAAAGGAGCAGGCTGACTTAGGCAAGAAGAGAAATGCCTTGTTAACCTATAATTATATTCTCTATCCCTAAGAGCATTGATGTCTTCGCTAGGGTATATTAAGGCCAAATATCAACCCAGCTTGCCCTCTTCTAGCAACAGATAGGGTACACAAGTAAAATGGAGTGCCATCAACAACGCTCAATCTCTTCGATCTACCATGTACCGATGATCGGATAGAAAGCAGAGTACGAGATCCTCCGCCCTGTGTTTTTATAATAAGTGACCGGCTGACTTTCTAGATATATTTGTCGATATGCTAGCCAAATCTCCCAATTTATATTGTCCCTCCGCGATAGACTCCCGGCATGGGCTTGGCGAAGTTCCGCAAAACCCTCAA"/>
                    <sequence id="seq_t162" taxon="t162" totalcount="4" value="CGGTAGTTGTGGTACAGATCGACCCAATTCCAAGAGAACAGATCCGAGATCATCGTGCTTTTGCCGTAATAATGCAGTCGTGCTGGACGACAGCGGTCGCACAGTGAGACTCTCCCGAGCCACAATAATACAATGTGAGTCACCGTTATCCCACGGCCCCGCTTTGCCAGTCGAGCCACGACGATTCTCCCTGACAAGGTATACTCGCATGCGTGTATCACGCTACCGACCTGCCTGTGCGGGGCCCATACACATCAAAGTTGCCCCTACCAGCATTCCTGTGTGCGCAGACGCCAGTTATAAGCGATGTGCTAGTGTGCACTCACTCGTCCGATCAAGCTAAAAGACGCCACGAATTGGATACGCGAATCATTACACTAATCTGTCCGTCACCTTTTGCTACTTGCTTGTGGCAATGCGGGCAGGGTGGGAAGTACACAGGAGGGCGCCCTATTTGGGATTGTCGCTAGTGGGTGCGGGAGGATATGACCTGTCCAGTGCTGCGTGCTGGTGACTAGGACTCTTAACCCGTCGACGGCAGGCCTTGTTCGCCTTTACGGCCAAAGCGGTCAGCCTTGGCCTGCTCCGAGAATGGCACTGGCGGTGGAAGACGCAATCCAGCTAACACCGCATGTACCCAGTTGCTGTATAGGCTATACTGAGCATAGGATGTTTATCACGTTTCTCGCCAGACCCAGTGACGGGTGGAATATAGCCGCCGTCATAGAGCCTATGAGCAGCCGTCAGCAGCCGTTGGCTCCTACGTTGCTTGCACATCGAGGCGGACCATGCGGTAGAATCGCGCGACAGTTACAGCATGTGCTCATGTGCCGAAGACTCGTCACCCTACGACTCTTCTTACAATTTTACCATGATATAGACTCCACTCTAGTCGTCAGTTGGCGCGTTCCTTGCCCGCGAATCTGTTCACAGTAGGTCTAGCACTGAAGGGTTGCTTGGAAGCAAGACCGAGCGATGTGGATCCACTACTGCCCTCATTCAATCCGGTTGGGTGTGACTCGCTAACGTAGTCCAGATGTCTTCTAAAGTACGAATGGCATCATAAATCCCTTCAGGATTTCCTCACTGAGGTTAAGGTGAGTTGAGTACCATGCGCCGTTCGTTTCAACACATCCGTCGATCCTATGATAGTCAGAAGCAGTGAGGCCTATCTAACCTAACCATACTATCTCGGAAGAAGACCTTAGCCCGCTGCTTCGGCCGGGTCTGTCTGACCTTAATCTAATCCCCATCGCCTGGGCTGTTGCGAAAGTAGGCAATCTCGTTCGCTCTACCACGAACAGCCATTGATGAAGACACACATGGTGAGAGTGAGTGATCAGGTATTAGAGACTCCCAACGGTGAACCTCCACTTTGCAATTTGTAATTTTGGTCCGATGACTGGATTGTTTGCTCTGGCAGCCTAATGGGTATGGCGCTGTTCGGAGGTTCGCTAGCTCAGGCAATAACAGGATGGCTACGTCACGCCGGGTTGCTGGCTTGACCGCCATGTAAGGCGTTGTATCAGTAACTTCCCGGTAAGGCGTCGTGTGGCCAAGGGAGTTATTCTGTTCAACAGCTCATCGTTGAGCTCTAGTCTAGAGGGACACGTCGAACCGGGTCCGCGCTCGTGTAAGGGGCCGGCTCGCTGGAATCATAGTTGACCGCGCGCATCACCACGTGCATACTCAGATCAGGGCGAACAGTATAAGCGACGAGTCCTGGCGTACCATGAAGGTTATGGTGATTGGTTGAGAGCCTCTCTTTTCGCTATGTACCCCAGTAGGAAACGACGGGGATATACCTCCGGCGGCGTCCGACTAGTGCGAAACTAGGAAACGGGACCAAAATCGGACCCGCACTACTTCCAAGACTAAAGGTAGAAATGATCCGACCCAGGCACTGTAGGCAGTCCGCCATAATAGCCTAAGAAGTAGAGTGGGCATTATCCATGAGTTGCCTACCCTCCAGAATCCGTTTGTATGTATAGAATCGCAATGTTACCACGTTACTCAGTGAGGATCGAGGATCGCAGTCTATGCGCACAGGCGTGTCGATGGCGCAGGGAGTGGTCAACATTGGCGTCTCCCGCACCCTCGGTTTGCACATTCGAGACGACAATACGTTTTCTCTGTGAACCTTTCACAGGCGTGAGCACTAATACTGACCGAACTGAACTTTTCGCGATTCAATCAAAGATATGCCCTCAGCTAACCGAGCGTAGTGTGCCACGCGAATGGGAAGTCTGGGCTTATGCGAATGGGGCTGTCTCCCGAATTGGCCAATCCACTTTTGATTAAAGAGTAGGTTAGTATCATTTCCACATCCCTATAGAGGCTAGGGTCCCCAACGCACAAGTAAGTCGGTCTATCCCGCACTCTTTAACACGCAATACGCCAGCGTCGACAGATGGTCAAGTTTCTCTGAATGAAATACATGGGCTACTCGGAAGTACATTTATTACGGAGCAAGCGAGGCATATGGCGGCGAACTGCTGGACCAGCGACCTAAAAGGGGCTCGCGCCGCCCAAAATTCTAGAGTCCTACCTATACGTCGGCAGCTGGGTGTTGCGTAATAGTTAAGTGTGCACCCCCCGCCGAGCCTGCTTGAGCGCACTCAATATATGTCTGAGGGGAAGCCCGGAGAACGCTCGATTCGAGAGTCAGGGTGTGGCTCGCCAAGGATACTACATCAGAGCAATCTCATAGCAGTACCTGCCATCGAGCCGGCCTGCATACAGCGCTCTCCATGCTTCCATCGTGATTTCACTCAGACCTTCAGACGGACGCTTTCTGAGAGCCGGATTGGGGGGTACTCGGCCCTGGCGCGACGCAGCGACGTATAGTGAGGAGTGGAAGCATGGGCGGTCAACTTATGGACACGTACACGCACTGTCAGTGCATTGTAAAAGAGGCAACTAGAAGGATCACACTAACGTGGGTAGTACTGGTCCTCTTGTACCTGTAAAGCCCTTCCTTTTTCTTCGAGTATACAGTTGGTTGCTTTTAATTTAAATTCATGTCTCGCGTAGCAGTTGCCTCGAATGAGCTGACTTTTTAGTTATCTATCATTCACAGCCTCATTCTTCAAAACATACATAACTCCAACGTTTGGGTATTCACTAATTTGAGCAGCATACCCTGCTGTAGGCACAAGGTATGTCAAGAAGCCGTTAGCTAAAAAATATCCTGATGTTTGTTGTTCAGCTCGAATGCGGTACGCGCCAATGCCTCGCTTAGGATAACTGCATTAGAATTCGCGAAAAAACGTCGATATCTTTCCACAAGCAATTAATTGAAGTAATGGTCGGTCAGTGAGATATGCTGCGTTGCCTTACACGGCTTTGCAGAAACTCCCTGAATGGGCTTTACCCATCCTAGTGGTGCTTGCCCGCCGCCTCGTGCCGGAGATTTGTATTCCGTCGCTATGGAACACGACTTGGTCCTATCCCTCCGTCTGCGCAAGTTAAATCGTTCTGGATTCGTGAGAGCCCACATTCCGAGCTAATGAAAATGTCAGCTGCGGCACGGGAGTACGACCTCTCCACACCATTTCTTTTCCCGACATAGGAGTAGATAGTACAACGTTCTCGTGGACTGAAACCCTCTCCCTCTAGCAGACAGATGAGAGAATCTATCCCCATTCATCACGAATTCAGCACCGACATGGGATTCCATCGGATACCGCGCGCGATTTTGAGGACGTTTAAGTCGGCCTCCACTATAACCATCGTATCATAACCGAAGACCCTGTGACCACATATTGACAACTTAGAGGGGGGGGAAATGACTAAAGGTCTACACAAGTCCATTTAACGATTACCACCAGACCGGTAAGGCTGAGGTAAATTGAGCTCCCAATCCTACTTACGACGTAATCAAGTTGCAATATTAAATATTGGTGTGGACACTAATAAGACCTATTCCACATGTAAATAGCAGTATAGATTCAGAGCCCAAGTAAGATGCTAGCGGTTGCCAATAAAAGTAGTAGCACGCATCTCTCCTCGGGGCATGTGTCTTCAACTTATTAACGCTGAAGGTTGTGCACATGGCACCCATCGGCATTAGGGTCTGAGTTCCCAGCCTATTGCCTTGGCTTAAAGGACCCCCTGGCCATGCCCGATAGCTCAGGCTACCGTCATCCGTCTGTAGGTACTCAAGCGCGCGCTTTCCTCAGGTCCGTACTATAGTTACTAAATCCAAGGGGAGCATGCCAGGCTCTGGCGCAGCCTTGCCAACACAGTAAATCTGATGGTATACGTCGTGTATTTGAGCAAATGTAATAACCTACAGCAGCGATTGTCCTAGCGCTTGACATAGTCTGTCAAAGCCACCTCCCAAGTAACCGCGACGGCACGTAACCAACCATCACGTGGCTGAAGGGCAGCACCCTCGTCACATAACTGAAAGTTTCAGTCAGAAAACTCTCATGTTCTTAAGCCTACGCGACGGCAGCGTTCGTATTCCTTCCTCAGTTGGTAATACCTATCGGGGCTTGCAACAGAATTGCACGGACTGAAACGCCACGGTAATCTTCCGGGGCCGTCTAAACACAGGTTGCGTGAAGCGCTAGCGTTTTTCACCATTTTCCCCGGCTGTATGTCTTGGAAGCTAATGTTCGGCGGAGCCCGCCTGGGGTAAAGCTCAAATCGGACGCGACTATCCCTCCCCTTTAGAGTGGCTGATTAGAACTGCTGTGAGCGTCTTAATATAATGGTATGGCCCTCACAAGCTTCATGTTGCGCTTTCCGCTGGCACCTTTAAAGCATCACACATCCCGCACAAGGCTTGAGGCGCCTTTACCCGATAAATTATCACCGGGACATCTTCCCGCAGGAGTCATAGTGCAAGGCTCCTATAGGAGAGACCAGCTATAGTCACCCAACACCGAGCCTCACGTTTCATCTTTCCGGCTGCATGAGAGTTGTTAGTGTGCACTGCGAGATAGGTGGCAAACTACCAGACTGGACTCAGGAACGGTAGACAGTGGGATCAT"/>
                    <sequence id="seq_t163" taxon="t163" totalcount="4" value="GGATCTTTAGAGGTGAATTCGAACTGCGTCGATTCATATTCTTGGATGGTCATGAGTAGTACAGTTATTTCATGACCAGATTCGCTGGTGACAGTGCGTGTATAGGCTGCTGTTTGATGCGTAGATATACCCCACCCCGAGGATCCTTTTCCTATAGTTACTTTACAGACAACGTGTACAGAGGTCGGTGTGCCCTCGCTACTTCGGCTAGTATCCGAGACGGAAGGGAACGCTCGCGCGCGGCACGGAGCAGAAAAACACAGCGGGGTACGGAGATTCCGGCATTAGTCTTTACTAAATCTTAAGAAAAGTCTAAACGAGATTCCGAATCTATGCAATTGTCGTTCACTCTCATTCAGTGCTCGTGGAGCCGTTAAATATGTGCTGTGGGGGGTTAACAGCCAATAGCAACTCATAGCCGGGTTCAGCCGAGACTTCTCACACATAGAGCACTGACGCTCCAAACTTAGGCGCTAGTTAGGTCACCGCGTGAAAATGACGCTTACCATTTATTAAATAAGAAATGTTCCAGACTGTACGGGGTACTTAGAAACGCAACCATCGTCGGGCCACCCGGACATGGATACAGACTGATAGTACAAAGTGGTAACCTCCGATGCTGAGATGCTTGCCTGCAGACTGCTGGAACTCGGTCCGAGGTCTAGGCGAGTATTCAGGATGTTACACCGATCGGAGTGTCAGCTTGTGGATTGTTAAGGCTTAGCAGCTGCGTGTCATGGTGAGGATGAGCTTGAGATGGATCTGATTTACGGCTCATAAGTAACCTTGGCTCGCCGTCAGCCTGCTCGATACGACCCATACGCTGTGTGCTTCTGCGATTTCTTATAGGATTCTAGGAGAGCCCCGGCGTTCTACAAACGCCACCAGGATCTTGAGGCAGGGTGGGGAAGGATCCTGCCGCCCGTGCAACAAAAACGGCTGCCTTTGTCCGGCCAAAGCACAGAGCGCAGCAGATAGGGAGCAGCATGTCTTTACCTATCATGGGGATTATATACCGGCGCTGTCATCGTTGTACTCGATACGACGTCTACAAGTAACTAGCTTATATCGGCGTGGCAGTATGTTCGACTTCCCGCGCCCGAGTCAGAGGTCCAGTGATGATGACACATTTTAAGTACAGTCTTGGACCTTCACAACATATCCGGGGTCCATACTGTGGGAAAATACAACGGTTCTCGTGGGCTGAGCGCCGGTCGCGCTTGCTATGTCCGGTCTAGTTGCTCTTCGACGTAACCTCGTTCGTCACGGGACTGGGTCAGCCGAATTAGGCAAAGACCCCGAAGAACGGGCGAATAAAAACACGTGGGGTGGTTGCGGTGTCTGCGGATAACTCAGCGTTCACATACGAATCACGGCTTGGGTCTCCGATATTCTTTTCTACTGTGAAATTACGCTCTCGCGACGTGTATCAAAGCCCAGCGCAGCAATACATAGCTCACACGGTCCGTGCGACCCGGTCGGGTGAAATTCGTGGTCTATCGTTCGGCCTCCGAATGCGTCCCAGTAAATAGGGGGTCCTAAACCCAATCCGGCGATCTTGTATTATCTGTTCGTTTATGAATTGCGTGGGTTCAACTCGAACTTTAGCTCGAGGCACATGCGGCGATTCGGCACGATCTACCGCCGTCTAAGAGCATTATATGACCCATGTATCGCATACCGCAGAAGTCGAGGTCACTTGGAAGACGTATCCTATCGCTTTAGTGGAATCTAAATTAGTGTACGTTATATATGCCCGCGGTCAAAGGGGATACTCATGCTCCCCCATATATCATCCGACGGTCGTCTATGTCTAATTAACGCTTGTGACGGTCAGCTCTTAGATTAGCTTTCTAAACGTACGAGCGGGCCCTCGTACGTGGATGTCTTACGCTAGAACCGACGACATCCTGTGTCACGACACTGCGACTTGACTGCGAACGGGACGGTGTACATAATTGCTATCTTATCACTAAGGCGATAATTGCAGTTCTCATCGCTCAAATAGTTGGGAGATAGAGGATAGGCAAAACCTTGTCCACGACGCTCAGCGTATCGACCGCACTCTAAAGCATAGCGTATCCGACTCTGTTCCGGGGGGTAAAAGTGTCCGGCACAAACGCGGCACGAAAATTGGGTGCCTAGCCTTGAAACCGTCCTCAATCAATGCTCTGTAACTCAAGGCAGCAAACTTGGTGGTTGACGCAAGCGACTCGGGCGTTGCCTCAGCTACTGGGATATATAACCGGCGCGCTTATGGGCAGTTCGACAATTAGGTGGCTCCTCATACCCGCTGGGCACGTCATCAGACACCCATTTGATCATCTTAACCACTAAATCCGTGCTCGGCGGACCCGGCGGGATGTTGTTGTATGAGATATAGGGTACACGCAAGCAGCGCTAAAGACTTACTACTGTAGTAGACTATCCCCTCAAGATATTTCTTGACCTAATCTCAGCAGTCGGAGCGTGCGGTAGTGAGCGTTCTGTAGGTTAACGCTGTAGGTTAACAGTAGGAGATATGATCACACGGGCGGAACGGGCGATTCTGGGTTCTTTAGAAGGACTGAGCATTCGCCCCAAGAATTCCGTAATAGACTCGGGGCGCAAGTGTGCCCCCCCCGTTAAGCATCTTCCGGCATCGATCCATATTACGCCACACCACCCGACATTGGGCTATGCCTGGTTTCGCAGTCGCCGCAAGTACTCGTTAGCTAACTTAGAGCTTATCAAGTCATCATGTAGAATTGGAATGGATGGATAGCGCGAGTTCAATGCTTGTCTATCACATTCACTGCATTTTCTCCGCTCGGGCGGAGATATACCCGGAGGCGTAGCTGCTACCATGCACCTGGGGAACGGTGGCGGTACCCGGGACTAGTCGTAAATTTAGCCTTATTGGCCACGGGAGTCTTTTCGCCACTGGCGTGAGCGGCCGCATCTCCTAGTACTACCGCCGATCTCAAGGTGGTAGGGAATAACTGTGAATTCCATACCCTTAATCATACTATTACTAGGGTGTAAAGTACGATCACCAGGGGACTCTTTCCGTGCTTTTCGCTCCAGCGCCTATACTAATTGATTAGCCTTTAATGTGGCGGTGGTATGTAAGTATAATCCCTACGGATTTAAAATCAGTTGTGTCCCATGTAACCCAGAGCGGACATACATATCTGCCATTTCATACCGGTTCCCCATTATAGCAGGGGCCAAACACGCCAGTCCAATTAGGGCCAGTGGGACTTTAATAAGTTCTTCTTCCTCGCGACAGCCTCGTGATCACCTATTTTTGAGATGTAGTCAGCTAAGCACACAGAGAGGCAGAGAGCCACTACCCACGTTTGCAGTAGTGCACACGCGATCGGCCTCCGCTTGGGCGTCACAAACGGGAAGTATAATTACGAGTGAACACCACGAGAGCCCTAGTATGATACGACAGTTTTTGTAGCCTGGATTGCCTATCGTTCCATTAAGAAGCACGCAGCTATTAGAATGCGCTACAGCTCAGCCGTACCACATAGTCGATCCCCTCAGATAGTTGTAATCATCCAGATACAAAGGTTTCAGGCAGTAACTTCTGCAGCAAGACTCTTGTATGTGGTGGAGAAAACTGTCTCATGATACAGTTTACGTACCTGCTAGGACCGGAGAATGCATCTCGCGTGGTTGGCTGGTAAGGGGACTCCAACGTATCTGCTGGCATGGCACCTTGGGACCTCGAGAGGCCATACGTTACGCATGGCCCACTGCGGACGACATTCCGGCGGGTATCCTCACTCTCACCAATACTTGGGGCCCAGGTTACTATCGCTAATAGGCATCACGTCTACACTGGTATCCTCGGTCTGTCCATGTGGTAACCATGGCGCAGGGAACTTAGGTCTCCCTAACAAGCGGTTGCCAATGAGAAGCACGGCCCTAGTCATCTCCACCCTGCAGACCTAATACCTAGTCGTATTTAACATCCTTACTAAGGCGCTCTATGTAGGTCACTGAGACAAGGGCCCGGACATGCTTACACTACGAGTAATTATACTAAAGTGGCTCAGACAACGGACGGAGAGTCAAGGCACATCGACATTCGTAGATACCTTACGACTCGTGAGTCAGAACGGGCGTACCGTTGTCTGTTACCTTGCGCTCACTAGGGGGGGAGAAGTTTCTTCGAAGAGATGTATTACACACTCTATTGTTCTGATGGGCGCCTCATGATTGAAATCATCATGGGGCTGCGGTGCGGTTGCAGCATGCCAATGGACTATCCCGTTCCTGCGCCTTAAGCGTTTCACCGCGTGTGTTCAAGATTAAGGGTCGCATTCCACGGAATCCAGCACCCGCCGATGACCGCATCATCAGTTAACATCCTCGAAAACTATTCCTAAAGGACCCCTGGTTCTACCCCACTTAACAGTGGTCCCGAGGTCGCTCCTCTTATCAAGATACCGCGTATGCCACCGGCCTGTGAACCAACCAATTATGCTCATTAGCGTAGTAAAACCGCCTTCCCAGGTGGACGCAATCCAGGTGCATCGGTTTCATTCCATTCTAAGGGAGTGATGTCTGCTACCAGCGTTTAATCGAAGAATTCAGTCCAATCCTTGAGATGGCCGCAGAACGACTGACGGTTGAAAATAGGGCTTTGCCGACCGGTTGCGAAGCTACCTCTATGGAGCGCAGCCAGTTGAAGGATGCCGCTATAGGTTCTGCGTAGGTTATGACCTGCGGGTCATATCTCCGGTATTTGCCTCCTTCCATGCAAGCCTTGGGCTCCCTCACTTGCGAATCTCTTGTGTTGCCTTCCGATATTCGCTGTGCGCCGGGAGTACAGACACATCATAGGGTTCTCTTCGCGATAGGGTAGGCTTGTCTTGCGCAATAATACTTTTATGCAACTGGGTTAATGGCTCCCCGAGCCGGAGCGTAGGCATCGCTTGGTACAGGCCCAGAAACGATGCTAAACCTCCATTACCTTAGTAATTCGATTGGTCGGTGAGCGGGTC"/>
                    <sequence id="seq_t164" taxon="t164" totalcount="4" value="CGAGTCCTTCAGGCTGGATTTCAGTCTTGGTAGATAGTCAAGGCCAAATTTATTATCGGTAGAATATATCTTTGAGGGGGTTGGGAGTAATGTTGAGCGCCATCGGTTAACACTGTTATGACGTCGACCGCTAGGGCCTGCATCTGTGAAGAGGTAACTGACGATGGAAGTAACGTAGTATCTATCAAGACAAGAGCCGCCACCGGGAATCAACTACGCATTTGCATGCAGGAGACCCACTTAAATTGACTGCACACCACGTTGTGCCCTCACCGCACAGCTGACTTATTGAGATTATCTGATGGGCTAGCCGGAGGTACGATCATACATTTGTTTCCTCTGGCGACCAGGCATTACCTGCACTTCACATGCACCAATTTGACCGTCATGGTCAATCCGCGTCTGAACAGTGTCATAGTAGAGCGTGAACCGTGACCCGATCCATGGGTATATATCAGTAAAAAAGTCTGTTTGTTAAGGAGCTCTTAGGCTGCCCCTATTTTTTCTCTTCCGAATTCCTCCTACCGAATTGCTGCCCATGCCCCAATAGTGAAGTTCCTGTGTTAGGTATCTCCCAACAGAGAAGCTAGTCAAAAGGATTCAGACCCGTGTTTATACAGTATAAGCTCCAGACAAAGCACCATGTTCGGCCATACCTGAGGCTAACACACAAGTGGCACTTGTTATCTTGTGATGTATATTGTCTGACTACCCATGATTTGGGCTACCGTTCCCAGTTTATTAGCTGCCACCAAAAGGTGAGGACAAACCGCCTTTAGTAAACAACCTCTTCGGAGGCAAAAAGCTCAGAGGTTCTGTTAGGCGCTACCCCCCTTCATCGTATGATTCTCATGCATGGCTCGTCCCCCTTTAAAGAAAGTCTCTCTTGGAAATGTTTGTCTTGTTGATTCCCACAAATCCATGGCTCGACTTGACAGATACACGGCTGGACGGACAGAAGTTTAGCCCACGTTATAGGCATTAAGAACTTCCCGCCATGTGGTATTCTCCATTCCAGAAGCCCGCTTTTAGGAGCAATAGTAAAGTTTTGGTGTATATCGCATAGGACCTTGAGTCGACCAAGTCTGTGTGTTGATGCTTATTATGCGGAAGGCGGAATCACAACTCGAAGGCCCGGCAGGGACTCCGCCGTCCGGAACCGTACGGAACTCCACTAATAGTCTTGATCCGGACGCCGCTCTCCATAAGAGGCCCCCCCAGTCAGTAAGGCGGCTGTCTTATCACTACGCAGACAAGCGAACCGCCATGGGGGCGTTTAAAAAATCTTTGCCCCGATCCTTGTACGTAAGATCCAAAGCGGTACGCCAGTCTTAGTGGCCCGCGAAGTTAAGAATCTGTACCATCCAACGATGTTAGGGGAGAGACAAGAAAGTTGATCGTAGTAGAATGTTTAAGCCCTTCCTAACCTCCGGCATTACAACATAATCGGCAGAATTTACCTTGCTTTCCCTAGACGCATTGCAACTGCGCCGAGTTGAACTTGCACTCATCAATCCGATGATAACAACCGGAGCCCACAAATTTTGTCCGCAGTGCCGGGTGCCACTAGGCAGGGGCTCTGGACATCGTGGAATCTAACATATCGCTTCTTTCAACTATGCAGAACCAGTGCAGCCGGTTGCATTGTAGATCGTCGCCTCTGTCACTTCGTAGTGCGTGCACTCGGCACTCGCCCTTTTCGGTATAGTTATAATTTACTCAGATCTTGTAGTCAGCGGTGAAGATGGCCCTGTCGTTGTTCTGCTACAGCTTGAGCAGAAACCATGCAAGATCGATCCATAACATCTTTGCTCGCCTAAGTCTAACCAAGCGGCATCCGGCTCTCGCACAGTTTTAGAGTCGAAAGACGCGACGAAATAGTGCATTTTGTAAGTGTGGCTCTCTTAGGGTACTGTATGTGAACGTGATATCTGAATCAGCGAGAGGAGAGTGATACATCACTTACGAATAGTAGTGGCAATAAAGGGAAACACAACACTTCACTCTGAGTGTCCGATATTAAACCCGTTACTAGTTCGGTGTGCACAGTAATCACCAGACGCGTTTGAAAGTTGTGAGCCTGCTATTGAGGTGCCGGAAAAGTCCCGGGAGTTAACTGATCGTGAGTTTAGTCTGTTCGGGTAGGCATACATATTGGATTTCAATTTATTCTATCAGGCACCGTTACCTAGTCGCGACACGCGAAAAGACCAACTTACAAGGGTCGGGCGTGCACAAACCTTATACCAGGATGCGGCGGAGGTCACATTTTATGAGCTAGGCGCCCTGCGTTATTCCGAGGCCCCTCTCAATAACGTATGAATGAGGTTCAGTGTTAATACTTCGCCAATACATCACGTGGTGTCTTTGGTAGTCCAAAGACTCCGCGCTTCCAGAATAAGAGCTAGACCTGGCGATCTTCGCACGCCGACTACTTGCTCTCACTGATAGCTTTTGATACTGTTTAGCCCACGCTTTGCCGCATGCATTCCATCAAGGGACGATCAAAACTTCGGTACATGGCGCGTTCCGGTACGGTTCTCCGAACAACTTGCTTTACCGGATGAGACTTCACAAGGTCTAGAACAATGAGGATGTGCAATTATCGACCGCACCCTCTTTTATCGTGAGACGTCCGCCAGCGTATACGTTTCCCTACTTCACCGATATCTTGACCGGATACCATACCACCCAGTTTGACATTCGTCTGTATCGCGCAAACCATCTGACCTCGCCAGGCTCCTGTAACAAGCTTAATAAGGGAGCTTTAGTGGGGCGAAGTTCAATAGACGCCCCCCAATGGAGCCCCGTTAGAGCTGCAGGGGCCCGGGGACCGAGAATTCCGCTCTCTTAAGAACATCCCCGTGAATGGTGCTAATGAGCCGACCCATCAGAGTCATGCGAGCGTTGTAGTACAACGTTGACTAAGCGTTGATACCTTCGACCAAAAAGGACCACATGTGTCCACTGATGGACGGCTAGGGAAGTGCTGCTCATCTAGTTGAATCGTAAAAAATTGGAAGCGACCGCTGTACAAGACGTAGCGGCATATATGAGCCGCAGGGCCTGATGCGTTGTCTCTTACGAGAGCACTGCCATAGCTTCCCTCTCGCAAGTGGCCACGCAGACTATCCCTCGACCGTCTGTTGTCCTTCGACCAAGCCCTTGACCGAGGGGTCGTGAGAAGTCCGAAGCTCTTAGTGATCTTAATGGTTAACTTGCTTATTGATGGTGACTACCTGACTTATAGTAAGCGGGCGTTATACCCGACGGCGGCGAAAGCCACTGTGCGATGCTAGCGGTTCTAGGGGCCCGGTCAACTTCCATCGAGCGTAGGTGAACCATGTAGAACAGACTAGTACAGGTAGTGTCTATGGCCCCGGCCTGCTATCCACGCTCAACGTTGAATGGCTTATCATGAATATGCACACGCAAGTACGCACAGATCATGCTAAGCTACGACTCGGCATTCGTTAAAGAACATGACTGGATTTATTCCTCTCCAAGTGGTTTGCCAGTCTCTCAGTACCCAGTCAGAAATGGTAGTCCCAACGCTGTCATGCTGACGCACTGTTTTGTGATTAATTGCACCTACCGCGTGAGTTGGGCATAGACAAGACATCAGGGCTGCGAGCATCTCAGAATTACCAACATCCGGACTGTTGACATAACCTTCCACTGCGCCTGTGACAAACCCAGGTCTCGAGCAGTAGTCTACTTGTTCAAGGTCTCAACCCCTAAACGACCTGCACTTCTGCCCACTGTATTCCGCGATAAGCTGTCGCCCACACGCTTCTTCCCCCTAAGCCGCTTCGATACGGCGTTCGATGGGATGGTGCAAAGATTATCATCGTAAAAAACCGCAGTTGGTGAATTAGCCAACGCGTACACAAGATTTAATCTAGATACCTTGATTGTGCACTTTGCAGTCGCGCGGTGAGGTGGGCTACTACCAACGCACAGTTTAGATACCGGAAAGGTTCGTCTAACCAATGCCAGCCGGCACTCAATAAGCTATCCACGGAAAGGGTGTTGCGCACTCTCAGTGTGGGAAAAGGTCACTAAGGCAAACCATAATACTTACAACGTAGTGCTCCGACTACGGCCGCACATAATAGATCCTTTACTACCTCCGTTGGTGGGTCTACCCACCAGGCATGTATATGTAATCAGATCCCGAGTCCAGCCGAATTAATGTAGCGAACGCACAAATGCAATCTGAGCCAATGCAAGAAGTGTTCACATTGAGCCGAGGGGAGTAGTAGGCCAAGCGTCATCTATGCTAAAGCTGGGCGCCTGATCTAAAGAATCCCGACCTCCATGGTGTCTCCGTCAATCCTTGGTAGGATGCTCACATAAAGGGTTCCTGTTCACTTAGGAGAACTTGAGCAGTAGAGACGGGTTGAGTGTGGTGGGTCAGTTCAACTTCCGTCGGGAAAACAGCGGGTGGTCTATAGCCATTTTAAGCGAACGGTAGCGTAAAATGTGGGTACGATACTGCCCGGCGCTTTGCATGATGAGCAGACAATTGCCCAGCGCTATCATAATATATATCCTACGTGGGTTGCTAGGACCATCCGAGAGTCATATACTCCAACATTTTCCTGACAGTCCAGTGTCGACATCCTACAACTGGGAGGTATTGGTACCTTCTGTTCTTTTATAGCTTCTAATAAGAGGGGCGGGTGATCAAAATAGCTACTCATAGGATCCTTGACATATTTATATGCCCGAAGATGACAGAAGGACCTCTACTATATGTCTATTAGCTTTCTTACGGACATGCACGAGCACTACCTGACGGCACAAATAATCGCGGAGCAAAGGTGATCCCAACGTTCCATTACTAGTTACTCCCTCGCAGGGCACAGCCAAGTAACGCCTTTGTCGTTCTATCTACATGCTTGACTCCCACCGGAGCACTGTGATTTCTCGGGATAAGCAATTTCCGAATTACTCCAGCACTAAGTCAAGTAAATGGGAATTCAAAATGCAAGGTG"/>
                    <sequence id="seq_t165" taxon="t165" totalcount="4" value="GGCATATAACAGCAACCAGCACGGGTCTCACCCGTTTTCATGTCGACGGCGACAGGTTTTCCATTACGAGTTGCCATATGGACACTCTACGCCGTCGATACCTTAGTGTTTCCCCGCGTCGGTACCCCGACGCCTAAGTGTTCATAAGGATTCTCGACATCATGAGGAGCAGTCGCGTTAGGCTGGCGGGTAGCCCCCTGTTCTCAAGTACAACCAAATCGGTTTCGCAGCTGATCAAAATGGAGATAATAAGCAATACGAATTACAGAATGACCCGGAATCGCTGGAGAGTTGATTACGGTTTCAATTTTATTCCTCTATCCCTGTCATGATGGTTTTAGCACGGCGAAATCCAGCATGGCATTCGTCGCCGTCTAAAGTTCCACTAGATCCAAAAATTACTACCCTAACCCTGACGTTGGACTAACCCGTTACCAGGTACAATTTCGTTGTCGTTACTTCTCGTAAATTTTTCTGACGAGACCGAACACCTGGAACTCCGCTCTATTTACTGTCCTGGTGTGAAACCTGAGTAAAAGTAGGCCAGTTTTGCATGTGCACTTCACTAGGAGCCAGGTGGTTTAAGGTCTGCAAACGCACGAAACTCCCTCAGTATTAGGTCCTTACGATTATAACCGCGCATATTAGTTGTTTTCCCGCTGCGTATGGTAAGCGGAAGCCCCTTTAGATCGGAACCGTATGTTATTTGGTACGTGCCAGTTGATTACAATAGGGTCGTTGCACTGTTGATTGGGGACACGGGGGTTCCTATGTTGCGGAGCGCACAGGGCAATCGGACCACGACTAGCGTCCAGTATGACTAACACAATTGATTTCTGCATAAACAAGTCTGTCATTATGCCCTACGAAATGTACCGGTTAGATACTCGCGTGCCCGAATCCGCGGAACTCCGGATGTCTATCCACCCGCCAAGGCCTGCGCACCGGGGTACCCAGCAGTTCAGTCAACGTTCTACTGTCGTTGTACGTAAGCGTGCATACAGGGTATTCTCAAGTAACGCCTAGAAGAGGAGATTCAGGCGACGCAGGCCGGACGCGAGGGGTAGCACTCAAAGTCGAATCTTGACGAGCACGGTATGTTATCCGAAGCCAGGGTGGTTGTGCCATCCTCCGGAGTGAAAGAGGGTGCATTTTACGGCCTACTCAAGTACAGAATAATCTTCTATGGCTACCAGGGAGCGCACAGTCCTTATTCTAAGTAGCTGGGCTCTGCTTTGGAGTCGCATCCAGCTGAGGGTTTCGCTCTACGCATGTACTGCATGTTCCTAGTTCGAAGGTGTAGCGTTGCAGTGATTTTCGCCGAGAAAGTGCAGTGTCTTCTCATCTACGCGGAAAGGTTGTAAGTTACGCGGACATGGAACTTTCCTTGGCTATATGGATCGCGTAGCCAGGGCGGGAGACAAGTCTAGGTCGTTCCGCAAAACTCATGAACCTGCAGCCCGTTCTGCTTGCCTTTGTTTCACCGGTTCAATGTCCCAAAGCGCTGTCTACACAGCTAGTGTTTTACCATTATAGTCAGGCCCCGTCTACAGAAACTCTAATTGCCTGACAGCGCGTAAGCTTGACATAAGAGGTCCTCCCTTGGCTCTTTGCTTGCTCATAAAGCGTCATCCGCCCCGAGGTTCAACCATGAGTAACATGTTCGACCAGTCACGTAAGTTGCGTAGTACACGAGCCAGGAGGTTGGAGCAGCACGTGGAATCTTGTTAGTACTAGAGTGTCGCCCCATCGTGACAGATAGTCTTCGTCTCGTATCCGCTCATTGCTCCGTCTAGCAAAGTAAGCTCGGGTTTCACAATCCAACCGCCATCTGGTGCATACTTGGTCCATTGCGGCCAGCGCGGTCCTTCCACTCTATCGTATCAGTACCTTTTAATAAAAGCACTGTGGGTCCAGCGCTAAATGGTATCCCGCGTTTAGTGAAGGGACATGAACAATCGTTCCTCAGAAGGGATGTGATCCAACAGTATCTATGACAAGGGGACGTGGGCGGCGCATCCACCCCTCAGATGATGCAATGTTCGCCGTTCATGTCGTAGTTAGCTGACGGCTAGACACGGACACAGGCTGCTGCGTCAGCGTCGTTGTAGCAGGGTGTGATAGGGCGACCATCGCAGCCTTGTGCGCCCGCGAAGACGGATGAGGTGCCTTAGGATTACGACGAATAGACCACAACCGGGGACGCGGACACTAGCGGCACATTTAACGCGGAAAAACACGCAGCGATCGGTCTATGGGTCTTTTGTCAGGCTTACCAACGACGGTGTATTAGTAGAGTGGTCACTTAGCGAGAACAGCTATATGGGAGAACCACCGTGTCCCCTCTGCCGCGGAATGCGTCTTGACCGTACTTCCGCGAGAATAGATGTCCAGACACGCTCTTGCTGGACTAGCGGTTATGGACATTCCCGCACCTAGCCCATTCATAAGCTGATATAGCATTCGGGCGTCAGTGGTTTATCCCTTCCCTGTCCACCGGCGCTCAACTTGCGTATCTATGTTGCGCAGCACACTACTTAGGGTAAAACATAGCTCAGCTGACTATGGTCCTCTCAATTTGGTACCGCATAGATTTAATCCTTCGGAGAGACATTTCGAGACCACATGCTCCTTGAATGCCCGTGAGAGTTTGTTCCTCGCGAAGCGTTATTTCCGTCGCCTCCGGTACGCAGAAACGTGTAATGATTTCGTAATACGGAACAGGGCATGTCCCCGTCCGCAGAACATAACGGTGCATTCCGGCCCATGTTGAAACTCTTGCCACACTCCTAAATGGTCGCAGATGTTTTTACATCCGGCTGTAATCGCTTTCCATTAGGTACAAAAGCAACGAAAGTCGGCAAACCAACCCCCGCTGGACTGCCGTGCCTTGGGGTGTACTCGACATCTCGACTTAGACCCGGTTATCAGCATCGGACAGCCTATGGGATACGGCACAGTGAAATTGTCCACGGCGAGAAATTAGCGCAAATGCAGTGCCTGATGCCGTTTATGCTGTCGCTCAACCTGCCAAAACATTGGAGCCTCCATATCATGAGGGCCTCTGCTTATCTACGACCCACTCGCAGGGCGGACGTATCCTATGATTCGGTGGACGCAGTGCCACACTTGCAAGCGCCTCATGGAGACGAGATTGCGTATACACGAACAGCATCTATGGTTTTCAAGGGCATGGGGCGACAATATAAGTTGCTCGGAGGCAATACGGCAGACAACCGGACAAATACCATGCCGGACAGTAACAAGAGGTACTAAAGGCCTCTTGTGAGTTTGGTAAATAAGCAATTGGACTGTCTGCCAATTTGGTAACCCTCGTGCCGAAGGGCATAGTCTCGGGAGCGCGCTGCCCGTTATAGTTCAGTTTTTCTTCTACATAGGATTTACCCAGCCAGCGATCGCCCCGGAGTCGTTGTCTTATACTGAGAGCCTAGAATGACCACTCTGAAATGGCTAAATTTCTAGACTCAGTTACCGGATCGTCCCTGTGGGGCGTTGTCGGCACGCCCGGGTTCCGCTTGAGAAAACGCGGAGGTGGCTAAGCTATCCTAGTCGCTGTGGTACATTAGGTGTACGAGTGAAGTTTCACATTGTGTCCTCCCCTCACGTGATCATGCTAATTTGTAGCTACCTGGGGAGTTATGGACTCACGGAGCACCCCTCGGACAGTCATTGTCATGAGGTTAGCGCCTGTAATGTGCGGTAGGAATTTTTATGGAGCGTGAGGTGCTAGCAACGCAGTGCCTCATCTAACCCACCCTCACGGTCAGAATGACACATCCGCTCATATAGCGCCGAAGCGTCATATATATCAGACAGCGCGTTTACGTCAGACGCAAAAAATGTAATAAGGATAACTATGCCTCCTAACCGGGTCCACAGCACAAGAGCTTAAGTTACGTCAGACTATACAGTGACTGATGGTGAAAACAATCGATGCACGTCCCACATATTTCACGCCCCCCATTCCTTTGAATTTAGTGTCCATAACTGTCCTCCCTAATACTGCTGGAGGCGAGTAGTTCATGTGTACGTCACGAGAGTTTTGTAAATGAACTCCAAAAAGCCCCCAGATTAGCATCTATAGCCACGAGATGGCAAGCTTTCGTAGCCCTGCTTGTCTAACGCTACGGATCGAAACCTTGCATCGGTAGCATGCCTGGTTCCGTCAGTCTATCACCTTCCTTCCACTATTAAAATGGGTAGTGGTCAACCTGTAGGATGGCGGTTCTTATGTGCATCGACTGGTTTGTAGATAGATGCGGCAAGACCATTGTGGATCCGTCCCAGCGTTGCGAGATGCCGGGCGTAGTTGCAAAAGCTGATGCACTTGCTCATGTTATCGATCGTATTATCTCAGTACGGGATCAACTGTCGTGGGCAGAATTAGATCGTGTACCGCCCCTTTCTTTGTGGATCAGTTGCGAGCGGCTGATTTCGATACAATAGCATGCAAGAATCCTAGGTACCGCTTTACGTTGCACGGAAGTCAGTCCCCCCCTCCATGCGGTGTACGCTCAAGCGTTAGGATGGGCCTTCGCCTCGCCGATGTTGTGTACCGTAAGAACAGTAAGTCTCGCATATCGTTACGAGCCAAATTGCATCCTAGGCCAGTGATACTCACCTGGCTCATCTAGCGTATTTACGCGTGGCGGTGTGTGTTACACAGCTCACAAATTCGCTGGTGGCTCTTAGCGTAAAGCCGTCGTTCGTCTAATCGTACAAGATGTCGATCACCCCGTGATAGTTCCACCCCTAAAAAGTCAAAAGGACCCGGCAGCGTGTCGCTGAGGAGAGGATAATAGTCCATAAATGGACCTGGTCGCGTGGGAAAGGACATTAGATGGGACCCGGCCGTATCGATAGGGGGCTCACAGACCTATTACGTTCTGAATCCATTAGTTACGGAACTAGCTTTGAAGACGTGATCCCGGACAGTCACTGCTTCTTACAGACTTCCCTGATCTGAAGACAGCGGCCGA"/>
                    <sequence id="seq_t166" taxon="t166" totalcount="4" value="GGGGGGGCGGACGCGTCGGTTAGGATTGTTATCGTGTCTGACTCAATTGAGTGTAGTTGCCAATCATGCGCACTGAACACAAAACGGATCTGGTATTTTAGTATATGCTGACTACCTAGGGCCATGGGCGCCTGTTTTTGGACCGGAACCGGTTGCCTCCGTTATCCTCGGTCGTACAACGATTGGTCGCTATCGTGAGCCCACGCATTGCGTACGCCGAGCATCCGCAACTCCGCAACTAACTTTGGCGTGTAACTTTCAGCTGGACCACGTAGTGAGTAAAACGCTCTAGGACTTCGGATCATCAAGAATTCTCGTTCACTCAAGCATACCGTCAATTCTTGCGTTCCCGTTGTCCGGGGCTATATATCTGGGGAGTGCCCACGAGGGTCTTACTCCTGCCTAAAACTCAGAGCTTTTGATGTGATAGGTACAGGCAGCCATCCAAGTCGTACATCAGTCCGTCCCATTCTCACTATGGACGGTTGGAGCCCGTCATCGCACGCCAAGGGAAGGTGGAAGAAGTAAGAGTTTGGGGAATTGGCCAGAAACCGCCTCGTGGTGGACTGTTCGGGGCCGCCGGCCGGACTAAAGGCACCATCTATGTGAGTCCCGGCTGAAATACCCTACAGGAACGCGTAGAGGATAAGTCGAATGCGTGGCCGCGCGCCAGATTTCAGGGGATAGATGTAAGATTCTACTACTACGAGGGTTCCTGGGACAGGCGTAATTGCACTTTTCCGGCGATTCACGATTGCCGGGTATAGAACTTTGGCCGAACAGATGTCAGTGATATTACAGCGGTGAAGATATATACGCGCATAGAGAGCGACTATTCTATCGGAGTAGTCCCAAAGTTCTCTGGGAGCGCTAGAGCGTTGAAGTCAGGGACCTCCTCTAGGATCTTCCGAAGTCTCCATAGCGCAATCGGAGATGTGGACCCGTGTGTTGCGATCAACTCCCGCACCCAAGAGTGCGCCGACAGGTGTCTAGTTGTAGCGACCCAACCATGAGTGTGCCTTTAGGTTCGGCGTAAGGTTGCTACAGCGGCTCTAAGAGCTACTATGCGTCCGAACACCGTCGCGTTCCCCTGGTCGCATACTAGCTCGCGGTGCACCGCTCACCTGGCTGTGTCACAGAACTGTAGTGCTTAGACTGGGTGATCTGGATGTTTGGAGTTCGAGCCCCGGCAGTAGTCCACGCGAGAAAGAAAAGCCGTGGATTATAGATTAACTTTGGGCCAGCTGTACTATTTGTTGGTTCAGTCAGTACGTGAAACAATCGGCATTCTGTCCGCGGGCCTCCATACGGCGAAAGCTACTCCGAACACCTGTTGTAGACGCCTTAGGGAAGCATCGTGGATTACTTATCAATCGTTATTGCACTTCGAGTTCCCTGGGCAGGATTTGTGAAACCACACCAGGACCGGCATCTTGCGTATCGGGGAAAAGTTCACTGGGTCAGCTTGTGACCTTCTATCAACATCTCCTAAGTGATCCTGCTAGTGCGGTCCCCCCCGAGTACGCCTAGTGGACTCAACCAACTTGTTGAGTCTTTATGGCAGAATGAGGCCTCTTCTGGTGCAGTAGAGCTCCGGTTCATAGCGAATGATCGGCTCCAGCCCGTAGTCAACTGGTTAGGTGTGAAGGATGAATCTCGAGACCAGCCGAGGATCGCAATAGATAAAGGACACCTGCTGAGGTGTGACGAGGACCGGAATGCAGAAAAAAGCCAAATCAATAGAATTCATTGGATTGCTATAGGACGCATGTAATCACATGTTCGCTCTTCGGTGTCCGAATAGAATATCCAGTGGCCTAGGGAATTTGCTTGAGCATACTGTACTCAAGCAGACATCCCCGGATTCCGGGATGGAGCGCAGCAGGTACCCACGGGGAAGTGTGTGTGTTGTGTCAAATTAGCCGGTCACGGTTTGACAAGTCACTTACGTTGTTGGTTGCGCCGCATCTATGGCAGAAGTTGGTCCATGATTGTTTGCTACGCAGGAGACTTATCTGCTGCACTCATAATTAGATACAAGTTACCTCGGAGCTAGTGCGGGGTCTGGCAGCCCGCCCACGGACCCACTACAGTAAATGTTACCGCCATGCCGAAAAAACTTGTCTTTCTCTGGGTGGTGGGTAAGTGACAACGACCAGGCGCTTAGGTATCCCGCCTGGACCGCGAATGCCCGCCGCAAGGGGCCAAGGAGGAACTTGGTCGGAGAGCCGCGAAGTTAACGCGTTTGCAGCTGAGAACGATGTGCGGCACTAACAGGAACAGTGACATTGCGTAACACTGTTACTCGGGGATTGCACCCGCCGAGACTCCACGGTAGTCCACGAATTGGAAGTGGCGCCCTTTTGGCGTGTACGCAGTATTGTATGAGTATCCAAGAGCACAGGGTTAACCCGCACAATCTCTTATTTCAGAAGTTGGTAACCATTCTCACTACTACTGTAGTGTCGCGGCGAACATCTTTTGTTTTAGCTTGCGAAATGAGGCTATACTGCGTCTCAGGTATCAGCACTATGAAACTTCTGTTATACTAAACGAGTTCCAGTTGCTGGCGCTGTCAAGTCATGCTGCGTCCGTCTAGAGATATAAATTTGATTTCCTTAGCTAAGTCGGAAATATTCTCTATCTTCCAACGAGTCGAATTATAGCTAGAGAATTGTGTTCGACCCCTCGCGTTTCCAACTCTTGGCGAAAGTCGACAATCAGAGCTCTCATTACACACCACATCACCGATCTGTATGCTCTTCCACCAGCTCTAGGGGGGGAAGGTATTTAGGACGGAAAGCGATGCACAGCGCGGCTTTAATAAGGCTTTGTGAGTGGAGCAGCGTCCATATAAATCAGACTCATTGCAGACCAACGCCGACGCCTACATAAGCCTCGCCCTGAACTACCTCACCATTAGAGGCACGGTACTGGAGCAAGTAGAATGAGCACTGTCACGCACTTCACAGATACTCAGGTCAAAGCGTGCCAGCTGGACAACTCGGTAGAGGGGGACGAGTTTTTGAGCCACTATGGGTGCGCCGCACGGCCCGGGATTTAGAAGCACGCACTCTGAACATACTTTAGACGCTTCCCTTCCCTATTATCTCACCGCGGCCTTGCCAACAGTATGGCTGTATACATGTGCACACCACCCATACGGGGCCCCGCTCCAATGAGGAGTACCAGACGTACTCGGCGAATCCAACTAATTATCATCGCGGCTTCTTAAAAGTCGGAGCTCGCATAGAGCCACCCACCTCCGGAGAACACTCTGTCTCCAGCGGATTTGCGGCGTCTCGTCCTCATCTGCGCTAGGTTTGAATAATTCAGGACTTGCTTAATTCGGAAGTTGCTGCGGCCAAGAATTAGTAGTCGGCTTCACCGACAGGGAATTGACTTCCCCTGAACAGAACGGCGTAATAGAGTCCACCGGCTGTGGGTATCGTTACTGCGTCTATATTTAAAATCAATCAAGCAGCGGCTTTAAGGTACGAGTTCCCTCATTTGAATAACGCTATTGTGGGTCCCCAAGCTCCTCCCCCCCGTCTTTCGCTTACTCGACAATGAATACGGGTCGAGCCATCGCCGGGTAGGGCGGTTGTGACTTGAAGATGGCCGGGGTGATATATGCGGAACCCTTCGGGGGCAGAGTACCCACTTGGGAGTGTATCTTCTTAATTTCATGCCGTACAAGTTCATATGTCCAAATTATTTTGAGGTGACTCTCCGAGAAAGCGCCCTTCGATAGGGCGGAAGCCATTAGAGGGACCCCCCCGGGACATTGGGCATCGCACTGAGCTTGATAGATGTGCACGTGTTCGACCCGAATTTCTACGCCTCTGTTCGTTCTCAATATAGATAAAGGAATGGAGGATTGATCACTCGACAGCACGAAAAACGCGACTACGCCTATCCCGCCGAGCCTAGTTGGTTAACGCACTCTGCCGTGACTACACTGGGATAGTGCAGGCTCATAGCCCTCCTTCTACGTCAGTTAAGCCCCGGCTCTTCCTGCTTCCACCGTTTGGCAAGCGGTGTTAGCGGTAAGATTAGCTTGGGGGGATGTCTGCGGAGGGAACAGGAAGCCGGAGGTCATGTTGCTACTCTCCCGCTGCCATCGCTGGCACATTGACGGGTGAAAAACCTCTACGCAATAAACCCAGCCTATACCCAATAGCAGGCACTGCGCGACAAGCATACATTGTTTCCCCCGAACTATTGGTAATGGCCACGTAGCTCTATGATGTCAAGTTCAGCCCACATTTCGTGCACTCATTTAAGGGACCAAGTGAATGAGAAGAGGGTGGCTGGCTGCACGGTTGCCCAGGGTTGTCCCAAGGGCCAAAGAGCTGTTGGGGGAGCGCCACGGTAACATCCCTGACACTCCGCAGCCTATCGGTGGTAAGCGCTAATAAGCTACAGACCTCACTAGGAAAGTAATGCTCCGCGATGGTTCGAAAGGGAATTCGAGAGCTCTGCGATACATAGGTTCGACATACTCGGCGCGGCCCACCTTGGGGCCTCACTAAGACTGCTCATGGTCTGGTTGATGTGTCGGAGGACCTCAGCTGATAGCATCGACAGAAGAATTCATTGAGGTGGGTCTATTCGGGGTCAAACTAGGGACCCATGCGTGATACGGGTGCCATGACTGACCTCAGCTCCGCTCTGAGGGCCGACACGTCAGTTACCCGGATCGCTACGATCCCACTACATTCGCGATCCGTGTGGGCTGGTCTTCCGTTGAGTATATAGAATTACACTACTCATTTGCTCCTGTCCTTTCTTTAAAGAATCTGTTCGCCGGTTCTGGGGGACAGGTAATTACTGTGTGGATTATGAAGAGTTGTGTAAAATATGACTTCTTGCCATAGGGATTACTTTTCTACGATATGAACTTGTACGTCGTTTTCGGGGTTCCCTAACGCGGTGGTATTCCAAGGGAAAGGCGTTTACCGTAGACTCATGGTTGACTGCTTCAGCATGCTGGGCCT"/>
                    <sequence id="seq_t167" taxon="t167" totalcount="4" value="GCCAAGGATTGAAGGGACACGTCACCATGCCTTCTCCTTGGGTTTCAGCGCTATACTACAAAACAACCTAGACTCGGCTGCAACAGGCATTGCCGATCATGAGAGGGTACATGATGCACCGTAGTGCTGGGCTGACCTCGGTAAACCTGTATAGGTATCGCCCTTGCCATGGGTAACGGGTCGTGCCATCTCCAGTGTCTCGCAGCCATCAAGCAACTACCAGTTTTGTCAGCACCCTATTATTGACAGCTGGGATGACACCTCATTACGGCCGCTCATAAACTCGTATAGGGAGTGGCAACTAGGGCCTGGGCCACTACAATGTGCAAAGGTATCATTGATCGAGGATGATCAACTACTTCGTTTATTGTGTACCACGTCTTTCTAACCCGTGGTCATTTTTTAAAACGTCGGAGTCTCGCTTAGGTCATTAGCAAGGGTTGGCCGGCTCCGGGAGGGGGAAACGGATCCGACCTGGCTTGTAATGGTGCGAAACCGTAAGGCGGATATCTAGGGACCAATCTATCTACAGTATGCCTTAGCGCGCGCCGCACTCGACACAACAAAGGGCGAAGTGCGAAGACGTCGATTCTCAGAGGATGATCATTTCGAGCGCCCTAGTTCAGCGATCGGTCAGAACAACTATGGGTCGCCTAGCGCGCTAAATTTGAAACTTAAACTTAATGGTTCGGACTAGGGGTGGGGGGTGGCTATTGAGGAGTTGTCCGGATGGCCGCGTAAGGAGCTCCATTGAGGAAGTCAGATCGTCCTCTCAGCTGGGTAAACTGGAGTCAGTCCTATGCTATCCCGATCATAGACTCCTTCTTCTGGCCCTATCACGTATATATCCTACAGCTTTTTTGTTCAATTAGAGTGCACAAGACCTAACCATCCAAGAGGGGCAATAGAAAGTGCCAGTGCTGTATTTGGGGTTGGTTCTATCCCGTAACATAATTTTGCGCCTTACCGCCTATTACTGGGAGCCAACCCAGTGCAATCCCGGTACTTAACATCTCGCTTTTCTGGGAGACCGACGTAGGATGCCGGGTGCATCCGGTTATTCGAGAGGGCGGATGTGTAACAGGCTTTCAGTTACTAGCGCTGGATAAGCACCATGGCCAAGCAAGCTCCGTGACATGATGTCCATGGAGCACCCAATTGTGAATCCTCGTGATCCCCGAGCAATACCCGCGACCCTGGTATATTTTGTCAGTAGCGGCACCTAAACAGATCTCATTATGGACGCGATTACTACTAGCGACATTTTGCATGGCGTGTTACCCTATACGCGGTGACTCTGTCCGGCTAGGCCGGCAGGATGGAAACGAGCGGCCTCAGTCTGCAAATCCTAACGGCTGTAATGTCGCGTGCATACCTTTCTATCTGTTTCGTATAGCGCCACCCTGTGTGTAAGGAGGATTGGCCCCGTTATCTTGCCCCGCGTGGGTCCTTTAGGCGGGCTAACTAGGTTCTCATTAGTATCCCGTCAGTAACGCACACCAAGTCATGTTGTCTACAAGGAACGTAATCACGCAATTATCACCACCTCGCTGGTGAGCTACGAGCGGGGCGTTACGAACCCAACAGGGAGCACTCGTATCTCCAAATTGCCTATTGGAGAGTCGATGAGGCGGACATCATGATAGATTCCGGACAAAAGAAAATTGCGTAATCCCAGCCCGCTAGTGTGTTATAGCTTCAGCTGCGTGATCTCTCTCACGAGGGACGATTCGAAACCCGGTTTCGTCGGTCAGCGCCACTAGTAACGCGGAAGGGTAAGAATGGCACTGTCACGGGCCGTAAGCTGCTAGGGAATCATGAAGATAAATCTAATTGCTGAATCTATGTCAGCCTCGACCTGCAGTGGCTGTTCGCGTATTGGGCCTAGGTCAAAAGCCGAACTACTAATTGGTTTCCACCTTCAAGACTCCACACGCAGTCACCTCATAAGCATGATACAGACAGCGCTCTCGTCTTATGGACGCTCAACAGGATCAGGTAAAAAGGTCTTAAAAACAAGCTTGCACGGCTCTGTATAAATACACTAATGTGCGGCGGGGTAAGGTGATAGTTAGTTTGGGGATCTTACGCTCTGATTGTCGAACAAAATACGCTTGATTGCCGGTGCAGGGTGGTCATCCAGCCTAGTTTTATGTTCGCCTCTAAACCCATTCTACCCTGTAGGTTCTAGCGCTATGCTCGATTTGGGTTTCGAGCGCCCAGACCTCAGCCTGCCACTGTGTATAGGTCGATATACGCAGATAGGACCTAGTGGTGTCAGTAAATCTCAATGCGCGTCGAAACCGCCAACGTAACATTCCGCATAGTAGTGCCCTAGCCGCCCAGCACCTGAAATCGTGTGTGTGCCGTTCTGACGATTCACTGGTTTTAGGCCGGTGTAGTGGGCCGCAAACGAGTAGATAGTGCTATAGTCTATTCGGCTGCGTAATCCCTCGCTCCCCGAGGCCGAGACCGTAAGCGGTGTTTAGAAGAGAGGTAGGAGGTTTGAAGGATACTGACCAGCTAGATATGGCTTAACGGTGATGTGCTGGGGTGTTTAACCGGCAAATCTATCGCAAGTGACCTGAGCGCCTGTATGTGACCCAATTTCCTACGAGCACCGGTTCCGCGGTATGCATGTAGGTTTGCCGGGTGCATTCCAAGACTATACACGTTATCTCAGATCACCCGAGCAAGCAACTATTGGGCTAAAAACGGGTCTGCGAGAGTTCATGCGCGATGAGTAGAAGAAAAGTTTCGGAGTTTCCCAGAACAGTCACATTTGCGATTAGTAACACTATAGTCGCATCTACCCAGATTTGTGCCTCATGGTAGCCACGAAGGCGTTCAAGACGGCCACATTACCAGACGTGCGCCAAACGCGAGCATAGAATGTGGAATTTCCGACCGCAAAATTGACGGCCCGAGCACCGTGCTAACCAGCTGGTATCCTCGGTCACAGCAAATGCCAGATTAAGCTACCGTCTTCGAGACTAACACGGCGCACAACCCGTCCCCGCAGTGATCCCCAAGCCGAAGCGAACAAACCGGAAGACGCGTGCTCGCCATATTAGCAGCCGCTGACGGCGGATGTCTCTGCGACTTGATTTATGACGCGTGAAGCCCCACGCGCAAAGCGCGGCGCATTTCGCTCTACGGATATGGAAGAACGATGCATCGGATCACCAGACGCAGGCGTTCGGTAAGGCGTACTCACGGAACGGTCTTGTGCCTCACATACACTCGAGTTTAAAAACGTCGCGTGGTAGTGTGCGCTCACCATCTGCCCAGCTATCGTTGAAGGATAAAAAGCATTAAGGGGAGGTACGTTACTAACGTGGTCGGAGGCGACCTAGATGAAGATACACTGTCTTGGTGACCTCGTGCAGCCTTCCAACTCCATGGCGTAGATATTTCGCGTGATTTTCCGGGCTTCACCTGTAGCGTATTATAAGCTGACGGACGCCAATGGAATATGCATCGACAGTTGTTGTCTATGCCCCTCGAGTCCGGCGTGTAATCTAAGACCTTCGGATCTACATGGTGCTCCCAGAGTGCTTTATTTACACGTCCGCGGCCTTAACAAAGCTCAACTGCCCAGAGGGGCCAAAGTAAACTGCTCTCTCCACGTCACGACTGTCTGCTTGTTCGTTGATGCTTGATCACCAGGTGAGTCGGCACCAGACACAAACCAGGTTTTCTTATCGCAATCGTGCCGTTACAGATTGTTGCCAATTAAGGTCTTGGCGTCCCCCGACGTAATCTAGGGACCTAAAAACTAGGTCATCCAATATGAAACCTGATTCTTGAAGTACCTGGCGTCCATCCACACTCTCAGTATCGCCTCGGTGCAGTCGATGAGGCGTAGTCTGTTGCGTGATTACGTGTCGTTCACCAGACCATTAGTGCAGTTCTCCGTCATTCCTGATGGAAGGAGTCACCTCCCCTAAAAGTGAATTCTAGGGCGTAGGCATAAGTCCTACTAATCAAGTAGCGTTGCTGCTTACAGCAGTGCCTAAACTACTAATGGAGCAGGGGACATGTAGCAGTTACCTCTTTAAACTGTGACTAGTGCTCCCATATAACCTCGCATTGTCACCGCCCAATTTAACGGCAAGGCTATTGCAGTGGCCATTACTTTGCTCTGTGTCACTTACTAAGTCACCCCTTCTTGTACAGTGAACCTACCGGAGCGCACATTTACCCTTTCCGCAAAGCATATGGCTGAACCCGGTCCAAGGGCTACACGTGAAAAACACGCCTCCAGTTCCCCAGAGTGTCCACTTGCTTGAACGCAGGCTACGAAACACATGTAGCCGCCTCGGTATCACAATATTCGGCTCGATCGATAAACTAACGACATGTCTTGGCGATAAATAAACCTGGCCGGTAGCTGACCTCACCCGCGTGTATTCCTTACTCTGGCAGGCATGACTTTGTTATTACCTGGAGTAGAGTACGTGGTGGCCGTAGTAATGTTCTTTAATACACCTACTAGGTCTTCCAGGTTATAAACTACTCCGAGGCGGTTTAGTGTTCATCAAAAAAAAGCCCGGCCGTCTTATCGTCAACTCATGGGTCAATAGCCATATCTATCAACAGTTATTGGACAGACATCCTATTTGACCCACTAGAGCGACAAGGGTTACAAGAGGTTTTCGCTCTCTACGGTACTGATCTAATGAACTATGGGTGGACAACTGCTGCGATTATCCCGCCTCTGACGCGGATTGGGGGGGAAGTATCATAATTTTGGACCGAATATCGCGCGTCGTTATGGGTGTAGAGTTGCAGGAGTACCAGTGGTCGCATAAGAACGGCTTATCTTTAGGCCCAATGGGTAAGAGCGGTTAATGGCCACGCTCATCATAGTAAGTGCGACTAATGCGCTCGTTTAGGGTTGCTCTGACTTACCGGTTTTTTAACCCATGCGTGTTCTCATGGAGGGGTGCCGTGACAGCCATCGGGGATCAAATAGTTCCGTTTGGGATAATACCCGC"/>
                    <sequence id="seq_t168" taxon="t168" totalcount="4" value="GTGATCTAACGTCTGTTCCCTATCCATAGGGTCCGGATGGCCGCAACTAAAAAGCCTGCGATTATAGTCGTATTTTTGTCGCAGACCTTACTAACTGCAGGCCATATAGTCATGGGCGTACAAGGAACAGGGAGTCCGGCTATGACATTACATCCCTCTCAGACTCGGTCTACGCGATTGCCCCAATCTCTACATCAGGACGTGTTAATCTTCTATCGAAATCCACAAGGGTCAGGAGAGGCCATTGATTCGTCCGGATATGTTCTTTGACTGTTCCAAGTTAGTGACTGTGTCTGACCTGCACGCCCATCATTCGATTGTCGCCAAAGACTTCCTCGGGCTTGGGCACCAGAGAAGGTGCTCGCTCAACGAGCCGCCACTTTAGTGCTTTTGGGGATAATTAATGCAGCAGTTGCACCATCGTACGGGGACAGGTCGATAAGGGTTGGGTGCACCACTCCCTTGTGGAGTGGGTTTCTGACGCCCTCTCCGGGGACAGGATATGGCCAACATGCTTGGCTTAGGGGAAGGAACACGTTGTACTTGGGGGCCCCGAGTAATGTATGTACTGATTAGTCGATATCCATCGTCCTGCCGGGTCCAAGCTCAGGAGCGGAGTTGAGCATAATCTAGGTAGCCCTGTGTTATTTTAGACCAATACGGTTTTGTCGACCCGCTAAAAGCTTCGTCGGGCCTTTGCACCACTATCCATTGTTTGAGCGTGTACCTGCTTGTCACTCTGGTGCCCGAAGATACGCCGGTTCACTTGGTATGGACTCACATACTTCTTGGAGCCGATGTCTCGTTACGTATCGGCCTTAAAAACTTGTGTATGATGCAAGGATTCACGTCCTATAATTACCGGTTGCTCAACACTTGAGACTATGTTTCCACAGAGTTAGTCAGGTGTGCGGTGTATGCTATCCGAAGGGGCCAAATTTAAAAGTGTCACGTGCCGACCAGAATTTACTGCGACCAGCTACAAACCTAGACAGCTAGAGACCTGGGGCCTGGAGGCGCGGAGCTATTCTTCGGAGCAGGTGTAATACCGCGCACACCTATAACCCACTTAAGTCTACGGCCTCCGACTGTGCAGCCTAGTTCTTGACATGCGCGAACAGTACGGATGATCACGCTATGCAGGCCAGACGTTAGTGGTTACTGACGTCCCACAGCGGCGACATCAATTTTATCTCGATCTATTAGAGCTGGTGAACGGGGACGCCAAAGTGTATGCGGTCCTACTCACAAACACCTCTGGGATCCGACGGCTAGGTCGCTACGACTTTCGATCATAGAAGCACTCGACCCGCGAAGTATATTGATAAGGGCCTTAACGTGCTGGGTGTCATAAAAGTTTACCGTTCGCTTGTCGGGACCCTCTGCCGGAACGGCTTACACGCCTTATAAAGGCCGCTAGACGATCACTTGGGAGTTATCGCATTTGCAGAGTCTTGTGGTATTACCTCTATGTTCCGGGTCCAAAGCGTTATCGATTACCCTGTATACACCATGTTCTCTTTCTGTCGAAAAGAGGGAAGCCCATCCCCTGCGGGCTCTCCAGTGAAGCGAGATTGACGGGCAGGCAAGGAAAGTTGCGATCTGCCTTCATATGTCCGTCTAGCTGAACCGGGAGTTACGGCTAGGTCGTGTGCTTTGCACATTATAGCATGCCTGCGTGTCATCGAAGTTGATAAATGCTCAATTTACACAAGCAATCCACATAAGCTCCTTACTTGTTCGAACTCCTTAGACCAATGTCTACGCTCAAGGGATGGTGCGCGGTAGGTACTAGTACTTATCATTCGAGATCGGCTATCATCCTTAATCAGCCGGGAGCCCCATCAAGGCGTGCGTCCATTCACTTATGCGATATTATTCAGAACAGCAAACTGTCGAGAATGGAACGAATGTCTGGTTAGAGTTGGATCGTGGCTCGCATATACATCCTTTGTGCTACCAGATGGCTACAATTTGGTCGCTCACGTGCGAGGACACTTGAAAATGATATAGATTATCGAAAGCGTGTGGGCAGCCTGAGTGCACCCCGCTCCTAAACAGGCGGATGGAGACGATATACGCGTGACGCTGCCCTCCCGTCGTGATCTATAAAACACCCAAGTCTCATACTCCTGGTATGAGTCCATAGCGTGGAAAACGGAGGACTTTAACCTTAGCATGCACGAAGAGCCACCCGGTACTGCTTCAGACCTTGCGAACGCCTATGAGCAGACTATCCTGAATGATAATCGAGCAAAAGTGCGCGGGAGGTTGCTGCTATTTTAGATCTATCCAAGAACCATTAGGATTCAAGGCTCGCAACCTGCCTGAGGATCGGACTGGGGGGTGGGAGAGGCTGGCGCAATCCGTCCTACCAAGTGGGAGCTTGCGAGTTAAGCATCCGCAACATATATGGCACATTCTTAGATCCAGTACTCAACAGTTGCGTATAGGAGCGGACTTCCTTAGCCTGGAGTTCATGTGGACACGGAAAAGTCCATACCGTGGCCATAAACATCACCTGATCGCCTACGCTCAACACAGGCTCGGTTGAGGCTATCAATCCCACGGGATCGAGATAAGCCAGTAGACAGAGTTCGCAGCGGAATAACTGCGCGTGGGAACTCATCATCGGTACCAGCCCATCTACAGTGGTCTTTTAATTGCTCGCAGGGGATACGCTCGGGATCTTGATCGGTGTCGGTGCGTCCTGTATAAATGATCTAAGCCACTGCGGGGTAGCCTGCCTCGGTAGCCCGTACTAGGCCACGCACACGAAACGCCTGTATAGCGTGACTTCTCGCCACGTTTAAAAAGCGCGTTAGCTGGGGCCGGGATCGGGCTCGAGTCCGCTAGAGTGAACGATTACGGTGTATCTCCTTCGCACCAAACTTATCATCAACGTTGCCTGTTTTATCAATTAAACCGCTGAGTTAACGAATAACTGGACCGGTAAGATGCCGCACCAACACTCACCGCTAGACCACGACCAACTGTGTTAAGGCCGAGATGCAGGCCCGTCCGTGCCTATAAGTTGTCTCCTGTATTGTGAGTGCGTCTGTTACGTTCGACATAATTACCGGCCCCCCCCGCTCCACGCGACGTGAAAGCCACATCTTGAAGCGTTAACCCGCGCTTAACTTGCGAGTAATGGAAGGACCTCAAAACGAAGGGAGAAAGTACCGATACAGATTCCCGGGCAGTCTGAAGCGCTGTGACTCGGGCCGTTTTCTGTGTTGTACACCTACAAACGGATGGTGTGCTTAGAGCCGTTTCTTACTATGACCGGCGCTGTGATACGATACACGGGATACAGTAACCGATCGAGGTCGTCCTTCTCGGTTAGATATCGAAGAAGTGTTTTGGGTACGGCCCATTCACTCTTTATGAATCTTAACGCATGGCCCTCTAGACAGATTTTCACCTCTTACGCGAGCTGCCTTGTCCCCCAGCCGTCCATATCTTCGCATAGATGGTCCCGGATCTCGTTTTTGGCACAGCTTAGATGTCTCCTCTCGACGCTGAAATTAGGCCCCGCTTAGTGCGGCCCTATTCAGTTTCATAATCGCGGTAATGACAGTACCTCGGCACGAATGGTGAGCACTTTGGTATAAACAATAGAGAGGTGCCTTAATGATAACGAGTGGCATTAAATAAATCCATATCCACAAAGGGGGAGTTCAATCGTCATGCTTTCTATTGTGATCCTGGGCAATTGAACGTTCAATGATCCTACATGCCGCCCTCGGCAGGACTGGTATCGTGCGAAATCCGTGGAGTGAATTCTAATGCCTAAGTACCACGCCTAAGCCGTGCAACTCGGGGATATCGCCACCAGTAGCGGAGCTTAAATACGAAGTGCGTCGCATTGGAGTCGGCCGCGTGATACTGTGCAACCTGAATCACCTGCCAGAAACTTAATAACGTTGCCATATGATGGGTTCAGCAGAATCATGCGGTGAATTAGACAAATAAAGAACACAGCCATTAGGAGGCTTAGCGGTGGTACCCCTATTGAGGAGAAATCCGGGTAGACTTAGCTGTGAGTGGGGACACGCCGCAATGTCCGCGGCCACTATACTCATCGGCACCATGTAGGGCAAGGAGTAGTCACTCGACCTAACCAGCTCGGGCTTGCAGAAACGTTGGAATTAACCGCGAAGCCAATCTATCTACTTCCCACTCCGATCAAGGGTCTCCCACTAGGGCGGCAACTTCTCGTGGACCGGGTGTGCCTCCGAAGTCCCTAAGATGGGTAAAATTACATAATGTCGGTCTACCAACCGAGCGCCGTAGGTTGATAGGGGGGCATTCGGGACTGGAAGTGGGGAACTCATAACGCATGGTCATTCGGTTGTGACATAGGGAGGAGAGATTACCGATTTCCCCTGACAAAGTAGGAGACGTTGGTTCGAGAATTTAGGCTGGCAATTTCAGAACAGATTGATTTGTTGATGTTCCGAGTAGACATGTGTAGGGAAGAAAAGATTCTGCAACCACCAACATAAGTTGATGGTCGATCTTTGTCTACATAGGGCGCGAGCGCTGTTTGTCCGGAGGCTCTCGCTGTTATAATGCTTTACGAGTCACGAGGCAGCCAGTTGCGTCTCACCAACTCGCGAAATTGTCTCCCTTACCCGCTAATGATTCTATAGATGAAACCACCTTGGTAGTTTCAGGGATTTATCGAGAGACTGGAATAGCCAATGCGAGGGGAAACTAGCCCTTAAGGGCCTATCTAATAGCAGGCATATGCGGGATTAAAACTTTATTCCCATGCCCCTTCCTGTCAGCCCAGTGCGCGAGCGCTCAGCGAATGCTTCGGGAACCTGGATAGCACACGCACTTAGATTAGGCGACTGAGATAACAGACTCCGTACTATATGCCGAACCATCTTGTCTAGATAGCACCATCGAGATCAGAACTGTACAGCACCACGTTGCCGCAGTCGGGGGAATCATCGTGAATGCTTGTATCAGACCTTAGTATGTGCAAATGT"/>
                    <sequence id="seq_t169" taxon="t169" totalcount="4" value="GCCATGACGATCAAAAAACGCGTTTAAGCTCCGCCGGCCCCAGGGCTAATATACGCGTTGTGTTGGTGGCCGCCACGTACGCATAGCAGACCGCCCGCGCTAAGGCTTCGCCCGGTGTCTACTGTGAAATAATGCCCCATACAATACGCGGGTCTTACCAACGTGCCTATGTCCGTTCGCTTTTGAATGTCCTCTCAGACAACAGTATACCGGAAGTCCCAATGAGCCTCTAACAGGTGTTTAGCTATCGGACCAACTCAAGTGGTCTCTTGACATGTAGGGCAACACTACTTTATACTGCTTACAGGATCAGTGTGACGACAAGTCCAATCGGACATCTTGCGTTAATGTTTGTCGCTGTTCAGTTAAATCGCGTGTTCAATGATGCCAGGGTGTACGGAGCGCTGTGCTACTGTCGAAAGGTAATTTGGCAGATATAAGTCGCCGCTCCTTTGCCCTAGACACCGCTCTTGATCTGAAACATGGGTCGTCTTATTGCCGCGGCACTAATAAAACGAGAGCTCGGGTGCTGTGAGCCGCGTATGAATGGCTTAATAACGCATGAGTAGTGTTAAGTCACTAATTTAATATAATCCTTGGCAGAAGTGTTATGCGTACACGAGAATCCCTGGAGTAGAGGTACTTCCTGGGTCATCAGGAGCTGTACCTCTCCTCAGAAGGGTTCTTGCGGTACCGGCACATTTTACAGCTGAGCTGGCATATTGATCTAATGGTTTGAGAGTAGCTGGATGTTACAGAGTTTAAGAACTGCCAGAACATTCTGCTTGGTATCACGTGCACTAATGGAGAGGCCGTTGTAACAGACTGATCCTTTTTGCACGAGCATGACTTCCTTTGCACCATGTAGAACAGGGGCTTTCCGACGGCTAATCTATGAAAGTTGTCCCCATGGGCGGGACTTTCTGTCACCACGTGCTTCTGAGCCCCCGGTGCAGAAGAAGCAAGAATGCTTATCTGACCGGCATGTAGTGCATTTTGTTCGAATACCGTGACCCGACTGCTTGCGTTGTGATACGGTTTAAATACTTTCTAACGTGAAATGTACACGGAAAAGGCTACAAGGGCCAACGGCTGACTCTACACAGTCGCATTAGATGAATGGGCCAGCAGCCCACTTGCGGTATTGCAGGAGCATCGGATGATTTTTCGTTGGTGTCTATCTAGCCCCATGGAAGGTTCAGTGAGCGGCGGGTGTACGGTTTGTTAGATCGGGCGTCTTGTTCGATGTGTGGAGCCAGTGGCAAGGTAATATACTTTTTATTGTAGTAAGTCGCTCTTACCATTCCTGTCCAGGTCGATGGGCCCGTACCAAAAGCCGTCCAAGGTGTCTGTTTGATGAGGATGAGGAGTAAACCCAATCGCTTGATGATCGGATCTAAGCGGGTCCGAAATACAATCGCGGGCGCTCTAGCTGTAGTGCCCATTGGCCCGCAGTACGCTCTTCAGCCATCGAGAGGTAGGTATTGCCCAACAGCCAGTAGTGGCAGCTCTGATGGTACATTTCCGGGTAAGATTCCCCGGAGCCCGGGGTACCGATGCCCTTAGCTCAGTGGGAGGGCGCCTTGTAGCAGTATGCTATGCATCTTAACTCGGAAGGTTAGAACAGTACAGCCGGCAGCTTAGCAGGATACTGATCTAGCTGATACTTTAGCTGGATCACCTTAGCCTCGTGAGCTGAACTCGATAGGCCGCTTACTCACAGTGAATCTCGGAGAGTCCGGCGTACTGTACGCAAGGCCGAAAGACGTATAAAGCCCATAGCAAAGAGGGATGCGGTCGAGCGTCGCGATCCACTTCTACGCCCTCCGTTTCATGAGAGTTGGCTTCTACACTGGCGTTGTTCGCCCTACCCCGCTGTAGAGTCCTGTCCTTAGGGCAGCTTCTTACAAACTTTTACAGAGTGGGAATAAGCGAATATCGCATCAGCCTGTGACCTCCTACAAACGTTTAGGATTTCCCTGAGTTTACTAATCATAGTATATATCGAGCAATCGTGAGTAGTGGAATACTGACGCAGGAACCGCTCTGTCTAGGGCAGTTATGTCCGGGCCAACGGTGACTAAAGCGACGTAGTGTTGGCAGGGGTGTCATTTTCGGTGTCCGTATGGATGACAATGCTCGATCGCTCGGTCCCTAAAAACTTCTCTTCGCCTCAGCAAGAACCGGTTTGTCGTGTCGTCGGTTAGAAAATCGCACGCTTCTTCTCTTTGACGGCGACTGTAGTCATAGTCCCCCGCTGAGACACCTCTGCGTTGCAGGTCGTTTACTATAGCCGTAGTGGTCCAATCATACACACGGACATCCAACATACAAAACTGTCGACTGCGCTCGGTATCGACGTCGGGCAAGGTGCAACATTTGATACCCTCGGAGTTGATGCCTTGATCATCTGTTTGACTACGTAAAGACCTGATAGATAACCTCGGCTACGTTATAATAACTTATGGTTATCCGACCGTCCGTGAACCAGTTCCAAGTATTAAATTGCCTTCAAAGGAAAGGACGGTTGACAGTGAGCCGAAGGAAATGTGGCTCGATACAAGAGCGGAGGAGTTTAACTGTGGTCTCCGCATTAATTGAAAGTCTTAGAGGGCAAATAGTGCGATTCCCCCTGAGAAGGTTTATTGTGTTGGTAGGTATGCCTTACCCGACGTCAAAGTTCGACTTATCGTACAGCTCCTGAGACCTTGCGGGATCTAGCCCAGCCTACTCTATCGGTCCACTCATCAGTTGCAGTGACGAGGACAGCGTTTCGGGGCTTTATCCGCGCTCTATTCGGCCAGAGACCAACGCATTCTACGAGCGTCATAGTTTAACCGATGGCACAGTGACTAGATAGACATATCCGTTGACTGTGAGGACCGCCACGAGACGTATCTTAGGTCTCTGATAAGCTGTTACGGACTCCCCCACGGGTTCGGTTATGGACAACTTGTAAACTTCCAACGGAAGGACGTGGCCGTGGGAGTGGACTGCTATGTAGCGTAGCCCGTCATACGCAGCATCATTCAAAGTATACCGACCCGTTTGCCGCATGCTAAGCGATCTTACGAATGTATGATGCTACAGTACACGGTCTCTTGTGCGAGTTGATTAATCGCTTCAAAACTGTGGAAGCTTCCAATGGCATCCCGTTCCTACACTATCGCTCTAACGCCTCCGTATTACAAGCGTTAGTCGCATTCTGTCTACATATGTCTTACCTGCTTACAGAAGGAGAGGCTGAGTATGGGTATAATCAAAAAGCCAATTACCGGATACCCCATTGGTGACATATAATTATAGAGTTCTCCCCTCTCGCCCTATGGGTTACACGCGTCTCTGATCGGATGTTCTCTCGGCGCGTTTACTCTTAATCTGACGTTAGGCAGACCGTTGCTGATCTGAAGAATGCGGTTCTGGTTTATCTCTGGAGGTTGGATCCGTAGATACCTTCGCAAGTGATCAGGAATTTGCTGTGGACCGTCTAGTCGTGATTCATTTCCTCACATCCTTAAGGATGGGTAGCGCTAATATCTAACAGAACCTACAAAACTGGCAACTCAAGCATTGACGCTGGAACCGTCAGACCCCCACTTGCGTCCGAACATAATTACGATATGTCTGGCCATCCTCGACCGGTGGTGATGGTTGAGCTCGAGCGGGCGAGTCCGTTAGCCGAGCCTATCTATCGATCGGAGGTGGTCAGGCATATCGCCTTTGCAGCCCTCATGGGGCGGTGAGTCAATATTATCGCATGTGAGGTACTTGCCTCTTCACTAAACATCCGATAGGAAGCTCTCTTGATATGTCGTGGTAGCCGTGACAAACACCTCCTACCAAACAGGCCCTGTCTCACCACGCGACTTGATGCCCGGCGCATCGGCCACCTATTGCGAGTACAATTAAACTAACACATGAAGGGACGAAAATTACGGACGATTGGCCTACGTTAAAATTCATTGCTCACGCCCTCGACATCTTATGAGTTCCGTGCTATGTTATAGCGACAATAGCGTTTAAAAAAACCATCAAGTGAGATTTATGACCGCAATTGTGATAGTCGGGGTTGGGGCGCGTTGGTCTGTGGCGAAACTCCAAACTTCCTCCACACCTTGAGTTTGCTCTAGGTTCTATCGGTTTTAAGGGTCGTCTGTATAAGAGCGAAGTTGCCCTCTCAGGCTAAAAACCAGCGCACATAGTTCTCGCTACGGGGAGGATTCCGAAACCCTTGCACCTGGATCAGCCCCGGTTGGTAACCAAGTCTTTAAACTCATCAACGGCCTAGTCCTCAAAGTATGTGCTCGTAGATTGACAAGTCCCTGCTGCCTCAGCATGTGAATCAAACCGGGACGTTGTTAAGGCTCGGGATTGCTACTAGGAAGCAGCTCGTGCGAAGTAACGGGTTGCGAAGAGGAACAACGCAACCACCACACAGGTATCTTGAGAGGGGCCAGCAGCCTCTAGGGTCGGGAATCCTTGGGGCTTGCCGTACTTTCAAAGCCTAGTTCCCGGCCACAAATCTCTACTATGGACAACTGTCTTATGAAATACTGAACAGACAAGTTGGTGAACAAGCCCATTGCCAACAGTGAGTGAGCCTGGACTACTTTGAGGACATGAACGCCTACACCTTTGAGTTTATACAGGGTTACGTTTTTGCAATTAGAAACCATGCGGAACAGACCAGTCATATCGTTGACTAACGTTTCTACAACACGCATATGACAGGCGGCCATCTGCTTAGTCTTCCTCGAAAAGAGCATTAGGTCTCCTTTAGTGACCTCGCTCCGAGGTCACGGCCATAGGCCACATTTCTGGTGAAATAGATGGATAGGATAAACTGTGAGGGTTCTCCAACCCTCAAGTTTTTTATTATGCACTTCGTCAGGATCAATATTAGCTCACCGCGGCATCACAACCCTACGCGTCCCTCTATCAGCTATCCGAAGTTGTCTCCAATGGCCCTCAAAGCCAACCGGAATCGAGCTTTTTGTACT"/>
[truncated: 625,002 more chars]
